# Supplementary material for: Reference based annotation with GeneMapper
Source: Genome Biol. 2006 Apr 5;7(4):R29. doi: 10.1186/gb-2006-7-4-r29 (PMC1557983; doi:10.1186/gb-2006-7-4-r29)
Supplement: Additional data file 1 — A gunzipped tar file containing the data set of orthologous genes in human and mouse that was used to compare GeneMapper with Projector and GeneWise [file gb-2006-7-4-r29-S1.tgz]

Archive with 2,440 entries (1,952 files):
- projector
- projector/mouse.truth.gtf
- projector/projector.eval
- projector/projector.gtf
- projector/genewise.gtf
- projector/genemapper.gtf
- projector/genemapper.eval
- projector/ORTHS
- projector/ORTHS/region1
- projector/ORTHS/region1/hs.truth.gff
- projector/ORTHS/region1/hs.fasta
- projector/ORTHS/region1/mm.truth.gff
- projector/ORTHS/region1/mm.fasta
- projector/ORTHS/region2
- projector/ORTHS/region2/hs.truth.gff
- projector/ORTHS/region2/hs.fasta
- projector/ORTHS/region2/mm.truth.gff
- projector/ORTHS/region2/mm.fasta
- projector/ORTHS/region3
- projector/ORTHS/region3/hs.truth.gff
- projector/ORTHS/region3/hs.fasta
- projector/ORTHS/region3/mm.truth.gff
- projector/ORTHS/region3/mm.fasta
- projector/ORTHS/region4
- projector/ORTHS/region4/hs.truth.gff
- projector/ORTHS/region4/hs.fasta
- projector/ORTHS/region4/mm.truth.gff
- projector/ORTHS/region4/mm.fasta
- projector/ORTHS/region5
- projector/ORTHS/region5/hs.truth.gff
- projector/ORTHS/region5/hs.fasta
- projector/ORTHS/region5/mm.truth.gff
- projector/ORTHS/region5/mm.fasta
- projector/ORTHS/region6
- projector/ORTHS/region6/hs.truth.gff
- projector/ORTHS/region6/hs.fasta
- projector/ORTHS/region6/mm.truth.gff
- projector/ORTHS/region6/mm.fasta
- projector/ORTHS/region7
- projector/ORTHS/region7/hs.truth.gff
- projector/ORTHS/region7/hs.fasta
- projector/ORTHS/region7/mm.truth.gff
- projector/ORTHS/region7/mm.fasta
- projector/ORTHS/region8
- projector/ORTHS/region8/hs.truth.gff
- projector/ORTHS/region8/hs.fasta
- projector/ORTHS/region8/mm.truth.gff
- projector/ORTHS/region8/mm.fasta
- projector/ORTHS/region9
- projector/ORTHS/region9/hs.truth.gff
- projector/ORTHS/region9/hs.fasta
- projector/ORTHS/region9/mm.truth.gff
- projector/ORTHS/region9/mm.fasta
- projector/ORTHS/region10
- projector/ORTHS/region10/hs.truth.gff
- projector/ORTHS/region10/hs.fasta
- projector/ORTHS/region10/mm.truth.gff
- projector/ORTHS/region10/mm.fasta
- projector/ORTHS/region11
- projector/ORTHS/region11/hs.truth.gff
- projector/ORTHS/region11/hs.fasta
- projector/ORTHS/region11/mm.truth.gff
- projector/ORTHS/region11/mm.fasta
- projector/ORTHS/region12
- projector/ORTHS/region12/hs.truth.gff
- projector/ORTHS/region12/hs.fasta
- projector/ORTHS/region12/mm.truth.gff
- projector/ORTHS/region12/mm.fasta
- projector/ORTHS/region13
- projector/ORTHS/region13/hs.truth.gff
- projector/ORTHS/region13/hs.fasta
- projector/ORTHS/region13/mm.truth.gff
- projector/ORTHS/region13/mm.fasta
- projector/ORTHS/region14
- projector/ORTHS/region14/hs.truth.gff
- projector/ORTHS/region14/hs.fasta
- projector/ORTHS/region14/mm.truth.gff
- projector/ORTHS/region14/mm.fasta
- projector/ORTHS/region15
- projector/ORTHS/region15/hs.truth.gff
- projector/ORTHS/region15/hs.fasta
- projector/ORTHS/region15/mm.truth.gff
- projector/ORTHS/region15/mm.fasta
- projector/ORTHS/region16
- projector/ORTHS/region16/hs.truth.gff
- projector/ORTHS/region16/hs.fasta
- projector/ORTHS/region16/mm.truth.gff
- projector/ORTHS/region16/mm.fasta
- projector/ORTHS/region17
- projector/ORTHS/region17/hs.truth.gff
- projector/ORTHS/region17/hs.fasta
- projector/ORTHS/region17/mm.truth.gff
- projector/ORTHS/region17/mm.fasta
- projector/ORTHS/region18
- projector/ORTHS/region18/hs.truth.gff
- projector/ORTHS/region18/hs.fasta
- projector/ORTHS/region18/mm.truth.gff
- projector/ORTHS/region18/mm.fasta
- projector/ORTHS/region19
- projector/ORTHS/region19/hs.truth.gff
- projector/ORTHS/region19/hs.fasta
- projector/ORTHS/region19/mm.truth.gff
- projector/ORTHS/region19/mm.fasta
- projector/ORTHS/region20
- projector/ORTHS/region20/hs.truth.gff
- projector/ORTHS/region20/hs.fasta
- projector/ORTHS/region20/mm.truth.gff
- projector/ORTHS/region20/mm.fasta
- projector/ORTHS/region21
- projector/ORTHS/region21/hs.truth.gff
- projector/ORTHS/region21/hs.fasta
- projector/ORTHS/region21/mm.truth.gff
- projector/ORTHS/region21/mm.fasta
- projector/ORTHS/region22
- projector/ORTHS/region22/hs.truth.gff
- projector/ORTHS/region22/hs.fasta
- projector/ORTHS/region22/mm.truth.gff
- projector/ORTHS/region22/mm.fasta
- projector/ORTHS/region23
- projector/ORTHS/region23/hs.truth.gff
- projector/ORTHS/region23/hs.fasta
- projector/ORTHS/region23/mm.truth.gff
- projector/ORTHS/region23/mm.fasta
- projector/ORTHS/region24
- projector/ORTHS/region24/hs.truth.gff
- projector/ORTHS/region24/hs.fasta
- projector/ORTHS/region24/mm.truth.gff
- projector/ORTHS/region24/mm.fasta
- projector/ORTHS/region25
- projector/ORTHS/region25/hs.truth.gff
- projector/ORTHS/region25/hs.fasta
- projector/ORTHS/region25/mm.truth.gff
- projector/ORTHS/region25/mm.fasta
- projector/ORTHS/region26
- projector/ORTHS/region26/hs.truth.gff
- projector/ORTHS/region26/hs.fasta
- projector/ORTHS/region26/mm.truth.gff
- projector/ORTHS/region26/mm.fasta
- projector/ORTHS/region27
- projector/ORTHS/region27/hs.truth.gff
- projector/ORTHS/region27/hs.fasta
- projector/ORTHS/region27/mm.truth.gff
- projector/ORTHS/region27/mm.fasta
- projector/ORTHS/region28
- projector/ORTHS/region28/hs.truth.gff
- projector/ORTHS/region28/hs.fasta
- projector/ORTHS/region28/mm.truth.gff
- projector/ORTHS/region28/mm.fasta
- projector/ORTHS/region29
- projector/ORTHS/region29/hs.truth.gff
- projector/ORTHS/region29/hs.fasta
- projector/ORTHS/region29/mm.truth.gff
- projector/ORTHS/region29/mm.fasta
- projector/ORTHS/region30
- projector/ORTHS/region30/hs.truth.gff
- projector/ORTHS/region30/hs.fasta
- projector/ORTHS/region30/mm.truth.gff
- projector/ORTHS/region30/mm.fasta
- projector/ORTHS/region31
- projector/ORTHS/region31/hs.truth.gff
- projector/ORTHS/region31/hs.fasta
- projector/ORTHS/region31/mm.truth.gff
- projector/ORTHS/region31/mm.fasta
- projector/ORTHS/region32
- projector/ORTHS/region32/hs.truth.gff
- projector/ORTHS/region32/hs.fasta
- projector/ORTHS/region32/mm.truth.gff
- projector/ORTHS/region32/mm.fasta
- projector/ORTHS/region33
- projector/ORTHS/region33/hs.truth.gff
- projector/ORTHS/region33/hs.fasta
- projector/ORTHS/region33/mm.truth.gff
- projector/ORTHS/region33/mm.fasta
- projector/ORTHS/region34
- projector/ORTHS/region34/hs.truth.gff
- projector/ORTHS/region34/hs.fasta
- projector/ORTHS/region34/mm.truth.gff
- projector/ORTHS/region34/mm.fasta
- projector/ORTHS/region35
- projector/ORTHS/region35/hs.truth.gff
- projector/ORTHS/region35/hs.fasta
- projector/ORTHS/region35/mm.truth.gff
- projector/ORTHS/region35/mm.fasta
- projector/ORTHS/region36
- projector/ORTHS/region36/hs.truth.gff
- projector/ORTHS/region36/hs.fasta
- projector/ORTHS/region36/mm.truth.gff
- projector/ORTHS/region36/mm.fasta
- projector/ORTHS/region37
- projector/ORTHS/region37/hs.truth.gff
- projector/ORTHS/region37/hs.fasta
- projector/ORTHS/region37/mm.truth.gff
- projector/ORTHS/region37/mm.fasta
- projector/ORTHS/region38
- projector/ORTHS/region38/hs.truth.gff
- projector/ORTHS/region38/hs.fasta
- projector/ORTHS/region38/mm.truth.gff
- projector/ORTHS/region38/mm.fasta
- projector/ORTHS/region39
- projector/ORTHS/region39/hs.truth.gff
- projector/ORTHS/region39/hs.fasta
- projector/ORTHS/region39/mm.truth.gff
- projector/ORTHS/region39/mm.fasta
- projector/ORTHS/region40
- projector/ORTHS/region40/hs.truth.gff
- projector/ORTHS/region40/hs.fasta
- projector/ORTHS/region40/mm.truth.gff
- projector/ORTHS/region40/mm.fasta
- projector/ORTHS/region41
- projector/ORTHS/region41/hs.truth.gff
- projector/ORTHS/region41/hs.fasta
- projector/ORTHS/region41/mm.truth.gff
- projector/ORTHS/region41/mm.fasta
- projector/ORTHS/region42
- projector/ORTHS/region42/hs.truth.gff
- projector/ORTHS/region42/hs.fasta
- projector/ORTHS/region42/mm.truth.gff
- projector/ORTHS/region42/mm.fasta
- projector/ORTHS/region43
- projector/ORTHS/region43/hs.truth.gff
- projector/ORTHS/region43/hs.fasta
- projector/ORTHS/region43/mm.truth.gff
- projector/ORTHS/region43/mm.fasta
- projector/ORTHS/region44
- projector/ORTHS/region44/hs.truth.gff
- projector/ORTHS/region44/hs.fasta
- projector/ORTHS/region44/mm.truth.gff
- projector/ORTHS/region44/mm.fasta
- projector/ORTHS/region45
- projector/ORTHS/region45/hs.truth.gff
- projector/ORTHS/region45/hs.fasta
- projector/ORTHS/region45/mm.truth.gff
- projector/ORTHS/region45/mm.fasta
- projector/ORTHS/region46
- projector/ORTHS/region46/hs.truth.gff
- projector/ORTHS/region46/hs.fasta
- projector/ORTHS/region46/mm.truth.gff
- projector/ORTHS/region46/mm.fasta
- projector/ORTHS/region47
- projector/ORTHS/region47/hs.truth.gff
- projector/ORTHS/region47/hs.fasta
- projector/ORTHS/region47/mm.truth.gff
- projector/ORTHS/region47/mm.fasta
- projector/ORTHS/region48
- projector/ORTHS/region48/hs.truth.gff
- projector/ORTHS/region48/hs.fasta
- projector/ORTHS/region48/mm.truth.gff
- projector/ORTHS/region48/mm.fasta
- projector/ORTHS/region49
- projector/ORTHS/region49/hs.truth.gff
- projector/ORTHS/region49/hs.fasta
- projector/ORTHS/region49/mm.truth.gff
- projector/ORTHS/region49/mm.fasta
- projector/ORTHS/region50
- projector/ORTHS/region50/hs.truth.gff
- projector/ORTHS/region50/hs.fasta
- projector/ORTHS/region50/mm.truth.gff
- projector/ORTHS/region50/mm.fasta
- projector/ORTHS/region51
- projector/ORTHS/region51/hs.truth.gff
- projector/ORTHS/region51/hs.fasta
- projector/ORTHS/region51/mm.truth.gff
- projector/ORTHS/region51/mm.fasta
- projector/ORTHS/region52
- projector/ORTHS/region52/hs.truth.gff
- projector/ORTHS/region52/hs.fasta
- projector/ORTHS/region52/mm.truth.gff
- projector/ORTHS/region52/mm.fasta
- projector/ORTHS/region53
- projector/ORTHS/region53/hs.truth.gff
- projector/ORTHS/region53/hs.fasta
- projector/ORTHS/region53/mm.truth.gff
- projector/ORTHS/region53/mm.fasta
- projector/ORTHS/region54
- projector/ORTHS/region54/hs.truth.gff
- projector/ORTHS/region54/hs.fasta
- projector/ORTHS/region54/mm.truth.gff
- projector/ORTHS/region54/mm.fasta
- projector/ORTHS/region55
- projector/ORTHS/region55/hs.truth.gff
- projector/ORTHS/region55/hs.fasta
- projector/ORTHS/region55/mm.truth.gff
- projector/ORTHS/region55/mm.fasta
- projector/ORTHS/region56
- projector/ORTHS/region56/hs.truth.gff
- projector/ORTHS/region56/hs.fasta
- projector/ORTHS/region56/mm.truth.gff
- projector/ORTHS/region56/mm.fasta
- projector/ORTHS/region57
- projector/ORTHS/region57/hs.truth.gff
- projector/ORTHS/region57/hs.fasta
- projector/ORTHS/region57/mm.truth.gff
- projector/ORTHS/region57/mm.fasta
- projector/ORTHS/region58
- projector/ORTHS/region58/hs.truth.gff
- projector/ORTHS/region58/hs.fasta
- projector/ORTHS/region58/mm.truth.gff
- projector/ORTHS/region58/mm.fasta
- projector/ORTHS/region59
- projector/ORTHS/region59/hs.truth.gff
[truncated: 2,140 more entries]
