# Supplementary material for: Reference based annotation with GeneMapper
Source: Genome Biol. 2006 Apr 5;7(4):R29. doi: 10.1186/gb-2006-7-4-r29 (PMC1557983; doi:10.1186/gb-2006-7-4-r29)
Supplement: Additional data file 1 — A gunzipped tar file containing the data set of orthologous genes in human and mouse that was used to compare GeneMapper with Projector and GeneWise [file gb-2006-7-4-r29-S1.tgz › projector/projector.eval]

Tue Nov  8 09:52:30 PST 2005

**Summary Stats**
Annotation:	mouse.truth.gtf
Predictions:             	projector.gtf

Gene Sensitivity         	59.88%    
Gene Specificity         	59.47%    
Transcript Sensitivity   	59.88%    
Transcript Specificity   	59.47%    
Exon Sensitivity         	94.19%    
Exon Specificity         	90.47%    
Nucleotide Sensitivity   	99.78%    
Nucleotide Specificity   	99.70%    

**General Stats**
Predictions:
		                         	mouse.truth.gtf	projector.gtf
Gene
	All                      
		Count                    	486.00    	486.00    
		Total Transcripts        	486.00    	486.00    
		Transcripts Per          	1.00      	1.00      
Transcript
	All                      
		Count                    	486.00    	486.00    
		Average Length           	19555.30  	19554.32  
		Median Length            	10606.00  	10645.00  
		Total Length             	9503878.00 	9503400.00 
		Average Coding Length    	1338.13   	1334.93   
		Median Coding Length     	1101.00   	1101.00   
		Total Coding Length      	650331.00 	648777.00 
		Average Score            	0.00      	0.00      
		Total Score              	0.00      	0.00      
		Ave Exons Per            	8.84      	9.20      
		Med Exons Per            	7.00      	8.00      
		Total Exons              	4298.00   	4472.00   
	Complete                 
		Count                    	0.00      	0.00      
		Average Length           	0.00      	0.00      
		Median Length            	0.00      	0.00      
		Total Length             	0.00      	0.00      
		Average Coding Length    	0.00      	0.00      
		Median Coding Length     	0.00      	0.00      
		Total Coding Length      	0.00      	0.00      
		Average Score            	0.00      	0.00      
		Total Score              	0.00      	0.00      
		Ave Exons Per            	0.00      	0.00      
		Med Exons Per            	0.00      	0.00      
		Total Exons              	0.00      	0.00      
	Incomplete               
		Count                    	486.00    	486.00    
		Average Length           	19555.30  	19554.32  
		Median Length            	10606.00  	10645.00  
		Total Length             	9503878.00 	9503400.00 
		Average Coding Length    	1338.13   	1334.93   
		Median Coding Length     	1101.00   	1101.00   
		Total Coding Length      	650331.00 	648777.00 
		Average Score            	0.00      	0.00      
		Total Score              	0.00      	0.00      
		Ave Exons Per            	8.84      	9.20      
		Med Exons Per            	7.00      	8.00      
		Total Exons              	4298.00   	4472.00   
	Single Exon              
		Count                    	0.00      	0.00      
		Average Length           	0.00      	0.00      
		Median Length            	0.00      	0.00      
		Total Length             	0.00      	0.00      
		Average Coding Length    	0.00      	0.00      
		Median Coding Length     	0.00      	0.00      
		Total Coding Length      	0.00      	0.00      
		Average Score            	0.00      	0.00      
		Total Score              	0.00      	0.00      
		Ave Exons Per            	0.00      	0.00      
		Med Exons Per            	0.00      	0.00      
		Total Exons              	0.00      	0.00      
Exon
	All                      
		Count                    	4283.00   	4459.00   
		Average Length           	150.94    	144.88    
		Median Length            	122.00    	119.00    
		Total Length             	646467.00 	646012.00 
		Average Score            	0.00      	0.00      
		Total Score              	0.00      	0.00      
	Initial                  
		Count                    	0.00      	0.00      
		Average Length           	0.00      	0.00      
		Median Length            	0.00      	0.00      
		Total Length             	0.00      	0.00      
		Average Score            	0.00      	0.00      
		Total Score              	0.00      	0.00      
	Internal                 
		Count                    	4283.00   	4459.00   
		Average Length           	150.94    	144.88    
		Median Length            	122.00    	119.00    
		Total Length             	646467.00 	646012.00 
		Average Score            	0.00      	0.00      
		Total Score              	0.00      	0.00      
	Terminal                 
		Count                    	0.00      	0.00      
		Average Length           	0.00      	0.00      
		Median Length            	0.00      	0.00      
		Total Length             	0.00      	0.00      
		Average Score            	0.00      	0.00      
		Total Score              	0.00      	0.00      
	Single                   
		Count                    	0.00      	0.00      
		Average Length           	0.00      	0.00      
		Median Length            	0.00      	0.00      
		Total Length             	0.00      	0.00      
		Average Score            	0.00      	0.00      
		Total Score              	0.00      	0.00      
	UTR3                     
		Count                    	0.00      	0.00      
		Average Length           	0.00      	0.00      
		Median Length            	0.00      	0.00      
		Total Length             	0.00      	0.00      
		Average Score            	0.00      	0.00      
		Total Score              	0.00      	0.00      
	UTR5                     
		Count                    	0.00      	0.00      
		Average Length           	0.00      	0.00      
		Median Length            	0.00      	0.00      
		Total Length             	0.00      	0.00      
		Average Score            	0.00      	0.00      
		Total Score              	0.00      	0.00      
	Intron                   
		Count                    	3805.00   	3980.00   
		Average Length           	2325.65   	2223.87   
		Median Length            	836.00    	823.00    
		Total Length             	8849097.00 	8850983.00 
		Average Score            	0.00      	0.00      
		Total Score              	0.00      	0.00      
Nuc
	All                      
		Count                    	646467.00 	90912.00  
	Initial                  
		Count                    	0.00      	0.00      
	Internal                 
		Count                    	646467.00 	90912.00  
	Terminal                 
		Count                    	0.00      	0.00      
	Single                   
		Count                    	0.00      	0.00      
	UTR3                     
		Count                    	0.00      	0.00      
	UTR5                     
		Count                    	0.00      	0.00      
	Intron                   
		Count                    	8849097.00 	266118.00 
Signal
	Splice Acceptor          
		Count                    	4283.00   	4459.00   
	Splice Donor             
		Count                    	4283.00   	4459.00   
	Start Codon              
		Count                    	0.00      	0.00      
	Stop Codon               
		Count                    	0.00      	0.00      


**Detailed Stats**
Annotation:	mouse.truth.gtf
Predictions:	                         projector.gtf
Gene
	All
		Count                    	486.00    
		Ann Count                	486.00    
		Total Transcripts        	486.00    
		Transcripts Per          	1.00      
		Consistent Pred Count    	289.00    
		Consistent Ann Count     	291.00    
		Consistent Specificity   	59.47%    
		Consistent Sensitivity   	59.88%    
		Exact Pred Count         	289.00    
		Exact Ann Count          	291.00    
		Exact Specificity        	59.47%    
		Exact Sensitivity        	59.88%    
		Full Exact Pred Count    	0.00      
		Full Exact Ann Count     	0.00      
		Full Exact Specificity   	0.00%     
		Full Exact Sensitivity   	0.00%     
		Genomic Overlap Pred Count	486.00    
		Genomic Overlap Ann Count	486.00    
		Genomic Overlap Specificity	100.00%   
		Genomic Overlap Sensitivity	100.00%   
		CDS Overlap Pred Count   	486.00    
		CDS Overlap Ann Count    	486.00    
		CDS Overlap Specificity  	100.00%   
		CDS Overlap Sensitivity  	100.00%   
		All Introns Pred Count   	265.00    
		All Introns Ann Count    	266.00    
		All Introns Specificity  	54.53%    
		All Introns Sensitivity  	54.73%    
		Exact UTR5 Pred Count    	0.00      
		Exact UTR5 Ann Count     	0.00      
		Exact UTR5 Specificity   	0.00%     
		Exact UTR5 Sensitivity   	0.00%     
		Exact UTR3 Pred Count    	0.00      
		Exact UTR3 Ann Count     	0.00      
		Exact UTR3 Specificity   	0.00%     
		Exact UTR3 Sensitivity   	0.00%     
		Exact Intron Pred Count  	452.00    
		Exact Intron Ann Count   	452.00    
		Exact Intron Specificity 	93.00%    
		Exact Intron Sensitivity 	93.00%    
		Exact Exon Pred Count    	482.00    
		Exact Exon Ann Count     	483.00    
		Exact Exon Specificity   	99.18%    
		Exact Exon Sensitivity   	99.38%    
		Start Codon Pred Count   	0.00      
		Start Codon Ann Count    	0.00      
		Start Codon Specificity  	0.00%     
		Start Codon Sensitivity  	0.00%     
		Stop Codon Pred Count    	0.00      
		Stop Codon Ann Count     	0.00      
		Stop Codon Specificity   	0.00%     
		Stop Codon Sensitivity   	0.00%     
		Start Stop Pred Count    	0.00      
		Start Stop Ann Count     	0.00      
		Start Stop Specificity   	0.00%     
		Start Stop Sensitivity   	0.00%     
Transcript
	All
		Count                    	486.00    
		Ann Count                	486.00    
		Average Length           	19554.32  
		Median Length            	10645.00  
		Total Length             	9503400.00 
		Average Coding Length    	1334.93   
		Median Coding Length     	1101.00   
		Total Coding Length      	648777.00 
		Average Score            	0.00      
		Total Score              	0.00      
		Ave Exons Per            	9.20      
		Med Exons Per            	8.00      
		Total Exons              	4472.00   
		Consistent Pred Count    	289.00    
		Consistent Ann Count     	291.00    
		Consistent Specificity   	59.47%    
		Consistent Sensitivity   	59.88%    
		Exact Pred Count         	289.00    
		Exact Ann Count          	291.00    
		Exact Specificity        	59.47%    
		Exact Sensitivity        	59.88%    
		Full Exact Pred Count    	0.00      
		Full Exact Ann Count     	0.00      
		Full Exact Specificity   	0.00%     
		Full Exact Sensitivity   	0.00%     
		Genomic Overlap Pred Count	486.00    
		Genomic Overlap Ann Count	486.00    
		Genomic Overlap Specificity	100.00%   
		Genomic Overlap Sensitivity	100.00%   
		CDS Overlap Pred Count   	486.00    
		CDS Overlap Ann Count    	486.00    
		CDS Overlap Specificity  	100.00%   
		CDS Overlap Sensitivity  	100.00%   
		All Introns Pred Count   	265.00    
		All Introns Ann Count    	266.00    
		All Introns Specificity  	54.53%    
		All Introns Sensitivity  	54.73%    
		Exact UTR5 Pred Count    	0.00      
		Exact UTR5 Ann Count     	0.00      
		Exact UTR5 Specificity   	0.00%     
		Exact UTR5 Sensitivity   	0.00%     
		Exact UTR3 Pred Count    	0.00      
		Exact UTR3 Ann Count     	0.00      
		Exact UTR3 Specificity   	0.00%     
		Exact UTR3 Sensitivity   	0.00%     
		Exact Intron Pred Count  	452.00    
		Exact Intron Ann Count   	452.00    
		Exact Intron Specificity 	93.00%    
		Exact Intron Sensitivity 	93.00%    
		Exact Exon Pred Count    	482.00    
		Exact Exon Ann Count     	483.00    
		Exact Exon Specificity   	99.18%    
		Exact Exon Sensitivity   	99.38%    
		Start Codon Pred Count   	0.00      
		Start Codon Ann Count    	0.00      
		Start Codon Specificity  	0.00%     
		Start Codon Sensitivity  	0.00%     
		Stop Codon Pred Count    	0.00      
		Stop Codon Ann Count     	0.00      
		Stop Codon Specificity   	0.00%     
		Stop Codon Sensitivity   	0.00%     
		Start Stop Pred Count    	0.00      
		Start Stop Ann Count     	0.00      
		Start Stop Specificity   	0.00%     
		Start Stop Sensitivity   	0.00%     
	Complete
		Count                    	0.00      
		Ann Count                	0.00      
		Average Length           	0.00      
		Median Length            	0.00      
		Total Length             	0.00      
		Average Coding Length    	0.00      
		Median Coding Length     	0.00      
		Total Coding Length      	0.00      
		Average Score            	0.00      
		Total Score              	0.00      
		Ave Exons Per            	0.00      
		Med Exons Per            	0.00      
		Total Exons              	0.00      
		Consistent Pred Count    	0.00      
		Consistent Ann Count     	0.00      
		Consistent Specificity   	0.00%     
		Consistent Sensitivity   	0.00%     
		Exact Pred Count         	0.00      
		Exact Ann Count          	0.00      
		Exact Specificity        	0.00%     
		Exact Sensitivity        	0.00%     
		Full Exact Pred Count    	0.00      
		Full Exact Ann Count     	0.00      
		Full Exact Specificity   	0.00%     
		Full Exact Sensitivity   	0.00%     
		Genomic Overlap Pred Count	0.00      
		Genomic Overlap Ann Count	0.00      
		Genomic Overlap Specificity	0.00%     
		Genomic Overlap Sensitivity	0.00%     
		CDS Overlap Pred Count   	0.00      
		CDS Overlap Ann Count    	0.00      
		CDS Overlap Specificity  	0.00%     
		CDS Overlap Sensitivity  	0.00%     
		All Introns Pred Count   	0.00      
		All Introns Ann Count    	0.00      
		All Introns Specificity  	0.00%     
		All Introns Sensitivity  	0.00%     
		Exact UTR5 Pred Count    	0.00      
		Exact UTR5 Ann Count     	0.00      
		Exact UTR5 Specificity   	0.00%     
		Exact UTR5 Sensitivity   	0.00%     
		Exact UTR3 Pred Count    	0.00      
		Exact UTR3 Ann Count     	0.00      
		Exact UTR3 Specificity   	0.00%     
		Exact UTR3 Sensitivity   	0.00%     
		Exact Intron Pred Count  	0.00      
		Exact Intron Ann Count   	0.00      
		Exact Intron Specificity 	0.00%     
		Exact Intron Sensitivity 	0.00%     
		Exact Exon Pred Count    	0.00      
		Exact Exon Ann Count     	0.00      
		Exact Exon Specificity   	0.00%     
		Exact Exon Sensitivity   	0.00%     
		Start Codon Pred Count   	0.00      
		Start Codon Ann Count    	0.00      
		Start Codon Specificity  	0.00%     
		Start Codon Sensitivity  	0.00%     
		Stop Codon Pred Count    	0.00      
		Stop Codon Ann Count     	0.00      
		Stop Codon Specificity   	0.00%     
		Stop Codon Sensitivity   	0.00%     
		Start Stop Pred Count    	0.00      
		Start Stop Ann Count     	0.00      
		Start Stop Specificity   	0.00%     
		Start Stop Sensitivity   	0.00%     
	Incomplete
		Count                    	486.00    
		Ann Count                	486.00    
		Average Length           	19554.32  
		Median Length            	10645.00  
		Total Length             	9503400.00 
		Average Coding Length    	1334.93   
		Median Coding Length     	1101.00   
		Total Coding Length      	648777.00 
		Average Score            	0.00      
		Total Score              	0.00      
		Ave Exons Per            	9.20      
		Med Exons Per            	8.00      
		Total Exons              	4472.00   
		Consistent Pred Count    	289.00    
		Consistent Ann Count     	291.00    
		Consistent Specificity   	59.47%    
		Consistent Sensitivity   	59.88%    
		Exact Pred Count         	289.00    
		Exact Ann Count          	291.00    
		Exact Specificity        	59.47%    
		Exact Sensitivity        	59.88%    
		Full Exact Pred Count    	0.00      
		Full Exact Ann Count     	0.00      
		Full Exact Specificity   	0.00%     
		Full Exact Sensitivity   	0.00%     
		Genomic Overlap Pred Count	486.00    
		Genomic Overlap Ann Count	486.00    
		Genomic Overlap Specificity	100.00%   
		Genomic Overlap Sensitivity	100.00%   
		CDS Overlap Pred Count   	486.00    
		CDS Overlap Ann Count    	486.00    
		CDS Overlap Specificity  	100.00%   
		CDS Overlap Sensitivity  	100.00%   
		All Introns Pred Count   	265.00    
		All Introns Ann Count    	266.00    
		All Introns Specificity  	54.53%    
		All Introns Sensitivity  	54.73%    
		Exact UTR5 Pred Count    	0.00      
		Exact UTR5 Ann Count     	0.00      
		Exact UTR5 Specificity   	0.00%     
		Exact UTR5 Sensitivity   	0.00%     
		Exact UTR3 Pred Count    	0.00      
		Exact UTR3 Ann Count     	0.00      
		Exact UTR3 Specificity   	0.00%     
		Exact UTR3 Sensitivity   	0.00%     
		Exact Intron Pred Count  	452.00    
		Exact Intron Ann Count   	452.00    
		Exact Intron Specificity 	93.00%    
		Exact Intron Sensitivity 	93.00%    
		Exact Exon Pred Count    	482.00    
		Exact Exon Ann Count     	483.00    
		Exact Exon Specificity   	99.18%    
		Exact Exon Sensitivity   	99.38%    
		Start Codon Pred Count   	0.00      
		Start Codon Ann Count    	0.00      
		Start Codon Specificity  	0.00%     
		Start Codon Sensitivity  	0.00%     
		Stop Codon Pred Count    	0.00      
		Stop Codon Ann Count     	0.00      
		Stop Codon Specificity   	0.00%     
		Stop Codon Sensitivity   	0.00%     
		Start Stop Pred Count    	0.00      
		Start Stop Ann Count     	0.00      
		Start Stop Specificity   	0.00%     
		Start Stop Sensitivity   	0.00%     
	Single Exon
		Count                    	0.00      
		Ann Count                	0.00      
		Average Length           	0.00      
		Median Length            	0.00      
		Total Length             	0.00      
		Average Coding Length    	0.00      
		Median Coding Length     	0.00      
		Total Coding Length      	0.00      
		Average Score            	0.00      
		Total Score              	0.00      
		Ave Exons Per            	0.00      
		Med Exons Per            	0.00      
		Total Exons              	0.00      
		Consistent Pred Count    	0.00      
		Consistent Ann Count     	0.00      
		Consistent Specificity   	0.00%     
		Consistent Sensitivity   	0.00%     
		Exact Pred Count         	0.00      
		Exact Ann Count          	0.00      
		Exact Specificity        	0.00%     
		Exact Sensitivity        	0.00%     
		Full Exact Pred Count    	0.00      
		Full Exact Ann Count     	0.00      
		Full Exact Specificity   	0.00%     
		Full Exact Sensitivity   	0.00%     
		Genomic Overlap Pred Count	0.00      
		Genomic Overlap Ann Count	0.00      
		Genomic Overlap Specificity	0.00%     
		Genomic Overlap Sensitivity	0.00%     
		CDS Overlap Pred Count   	0.00      
		CDS Overlap Ann Count    	0.00      
		CDS Overlap Specificity  	0.00%     
		CDS Overlap Sensitivity  	0.00%     
		All Introns Pred Count   	0.00      
		All Introns Ann Count    	0.00      
		All Introns Specificity  	0.00%     
		All Introns Sensitivity  	0.00%     
		Exact UTR5 Pred Count    	0.00      
		Exact UTR5 Ann Count     	0.00      
		Exact UTR5 Specificity   	0.00%     
		Exact UTR5 Sensitivity   	0.00%     
		Exact UTR3 Pred Count    	0.00      
		Exact UTR3 Ann Count     	0.00      
		Exact UTR3 Specificity   	0.00%     
		Exact UTR3 Sensitivity   	0.00%     
		Exact Intron Pred Count  	0.00      
		Exact Intron Ann Count   	0.00      
		Exact Intron Specificity 	0.00%     
		Exact Intron Sensitivity 	0.00%     
		Exact Exon Pred Count    	0.00      
		Exact Exon Ann Count     	0.00      
		Exact Exon Specificity   	0.00%     
		Exact Exon Sensitivity   	0.00%     
		Start Codon Pred Count   	0.00      
		Start Codon Ann Count    	0.00      
		Start Codon Specificity  	0.00%     
		Start Codon Sensitivity  	0.00%     
		Stop Codon Pred Count    	0.00      
		Stop Codon Ann Count     	0.00      
		Stop Codon Specificity   	0.00%     
		Stop Codon Sensitivity   	0.00%     
		Start Stop Pred Count    	0.00      
		Start Stop Ann Count     	0.00      
		Start Stop Specificity   	0.00%     
		Start Stop Sensitivity   	0.00%     
Exon
	All
		Count                    	4459.00   
		Ann Count                	4283.00   
		Average Length           	144.88    
		Median Length            	119.00    
		Total Length             	646012.00 
		Average Score            	0.00      
		Total Score              	0.00      
		Correct Pred Count       	4034.00   
		Correct Ann Count        	4034.00   
		Correct Specificity      	90.47%    
		Correct Sensitivity      	94.19%    
		Overlap Pred Count       	4447.00   
		Overlap Ann Count        	4281.00   
		Overlap Specificity      	99.73%    
		Overlap Sensitivity      	99.95%    
		Overlap 80p Pred Count   	4237.00   
		Overlap 80p Ann Count    	4245.00   
		Overlap 80p Specificity  	95.02%    
		Overlap 80p Sensitivity  	99.11%    
		Splice 5 Pred Count      	4183.00   
		Splice 5 Ann Count       	4163.00   
		Splice 5 Specificity     	93.81%    
		Splice 5 Sensitivity     	97.20%    
		Splice 3 Pred Count      	4190.00   
		Splice 3 Ann Count       	4166.00   
		Splice 3 Specificity     	93.97%    
		Splice 3 Sensitivity     	97.27%    
	Initial
		Count                    	0.00      
		Ann Count                	0.00      
		Average Length           	0.00      
		Median Length            	0.00      
		Total Length             	0.00      
		Average Score            	0.00      
		Total Score              	0.00      
		Correct Pred Count       	0.00      
		Correct Ann Count        	0.00      
		Correct Specificity      	0.00%     
		Correct Sensitivity      	0.00%     
		Overlap Pred Count       	0.00      
		Overlap Ann Count        	0.00      
		Overlap Specificity      	0.00%     
		Overlap Sensitivity      	0.00%     
		Overlap 80p Pred Count   	0.00      
		Overlap 80p Ann Count    	0.00      
		Overlap 80p Specificity  	0.00%     
		Overlap 80p Sensitivity  	0.00%     
		Splice 5 Pred Count      	0.00      
		Splice 5 Ann Count       	0.00      
		Splice 5 Specificity     	0.00%     
		Splice 5 Sensitivity     	0.00%     
		Splice 3 Pred Count      	0.00      
		Splice 3 Ann Count       	0.00      
		Splice 3 Specificity     	0.00%     
		Splice 3 Sensitivity     	0.00%     
	Internal
		Count                    	4459.00   
		Ann Count                	4283.00   
		Average Length           	144.88    
		Median Length            	119.00    
		Total Length             	646012.00 
		Average Score            	0.00      
		Total Score              	0.00      
		Correct Pred Count       	4034.00   
		Correct Ann Count        	4034.00   
		Correct Specificity      	90.47%    
		Correct Sensitivity      	94.19%    
		Overlap Pred Count       	4447.00   
		Overlap Ann Count        	4281.00   
		Overlap Specificity      	99.73%    
		Overlap Sensitivity      	99.95%    
		Overlap 80p Pred Count   	4237.00   
		Overlap 80p Ann Count    	4245.00   
		Overlap 80p Specificity  	95.02%    
		Overlap 80p Sensitivity  	99.11%    
		Splice 5 Pred Count      	4183.00   
		Splice 5 Ann Count       	4163.00   
		Splice 5 Specificity     	93.81%    
		Splice 5 Sensitivity     	97.20%    
		Splice 3 Pred Count      	4190.00   
		Splice 3 Ann Count       	4166.00   
		Splice 3 Specificity     	93.97%    
		Splice 3 Sensitivity     	97.27%    
	Terminal
		Count                    	0.00      
		Ann Count                	0.00      
		Average Length           	0.00      
		Median Length            	0.00      
		Total Length             	0.00      
		Average Score            	0.00      
		Total Score              	0.00      
		Correct Pred Count       	0.00      
		Correct Ann Count        	0.00      
		Correct Specificity      	0.00%     
		Correct Sensitivity      	0.00%     
		Overlap Pred Count       	0.00      
		Overlap Ann Count        	0.00      
		Overlap Specificity      	0.00%     
		Overlap Sensitivity      	0.00%     
		Overlap 80p Pred Count   	0.00      
		Overlap 80p Ann Count    	0.00      
		Overlap 80p Specificity  	0.00%     
		Overlap 80p Sensitivity  	0.00%     
		Splice 5 Pred Count      	0.00      
		Splice 5 Ann Count       	0.00      
		Splice 5 Specificity     	0.00%     
		Splice 5 Sensitivity     	0.00%     
		Splice 3 Pred Count      	0.00      
		Splice 3 Ann Count       	0.00      
		Splice 3 Specificity     	0.00%     
		Splice 3 Sensitivity     	0.00%     
	Single
		Count                    	0.00      
		Ann Count                	0.00      
		Average Length           	0.00      
		Median Length            	0.00      
		Total Length             	0.00      
		Average Score            	0.00      
		Total Score              	0.00      
		Correct Pred Count       	0.00      
		Correct Ann Count        	0.00      
		Correct Specificity      	0.00%     
		Correct Sensitivity      	0.00%     
		Overlap Pred Count       	0.00      
		Overlap Ann Count        	0.00      
		Overlap Specificity      	0.00%     
		Overlap Sensitivity      	0.00%     
		Overlap 80p Pred Count   	0.00      
		Overlap 80p Ann Count    	0.00      
		Overlap 80p Specificity  	0.00%     
		Overlap 80p Sensitivity  	0.00%     
		Splice 5 Pred Count      	0.00      
		Splice 5 Ann Count       	0.00      
		Splice 5 Specificity     	0.00%     
		Splice 5 Sensitivity     	0.00%     
		Splice 3 Pred Count      	0.00      
		Splice 3 Ann Count       	0.00      
		Splice 3 Specificity     	0.00%     
		Splice 3 Sensitivity     	0.00%     
	UTR3
		Count                    	0.00      
		Ann Count                	0.00      
		Average Length           	0.00      
		Median Length            	0.00      
		Total Length             	0.00      
		Average Score            	0.00      
		Total Score              	0.00      
		Correct Pred Count       	0.00      
		Correct Ann Count        	0.00      
		Correct Specificity      	0.00%     
		Correct Sensitivity      	0.00%     
		Overlap Pred Count       	0.00      
		Overlap Ann Count        	0.00      
		Overlap Specificity      	0.00%     
		Overlap Sensitivity      	0.00%     
		Overlap 80p Pred Count   	0.00      
		Overlap 80p Ann Count    	0.00      
		Overlap 80p Specificity  	0.00%     
		Overlap 80p Sensitivity  	0.00%     
		Splice 5 Pred Count      	0.00      
		Splice 5 Ann Count       	0.00      
		Splice 5 Specificity     	0.00%     
		Splice 5 Sensitivity     	0.00%     
		Splice 3 Pred Count      	0.00      
		Splice 3 Ann Count       	0.00      
		Splice 3 Specificity     	0.00%     
		Splice 3 Sensitivity     	0.00%     
	UTR5
		Count                    	0.00      
		Ann Count                	0.00      
		Average Length           	0.00      
		Median Length            	0.00      
		Total Length             	0.00      
		Average Score            	0.00      
		Total Score              	0.00      
		Correct Pred Count       	0.00      
		Correct Ann Count        	0.00      
		Correct Specificity      	0.00%     
		Correct Sensitivity      	0.00%     
		Overlap Pred Count       	0.00      
		Overlap Ann Count        	0.00      
		Overlap Specificity      	0.00%     
		Overlap Sensitivity      	0.00%     
		Overlap 80p Pred Count   	0.00      
		Overlap 80p Ann Count    	0.00      
		Overlap 80p Specificity  	0.00%     
		Overlap 80p Sensitivity  	0.00%     
		Splice 5 Pred Count      	0.00      
		Splice 5 Ann Count       	0.00      
		Splice 5 Specificity     	0.00%     
		Splice 5 Sensitivity     	0.00%     
		Splice 3 Pred Count      	0.00      
		Splice 3 Ann Count       	0.00      
		Splice 3 Specificity     	0.00%     
		Splice 3 Sensitivity     	0.00%     
	Intron
		Count                    	3980.00   
		Ann Count                	3805.00   
		Average Length           	2223.87   
		Median Length            	823.00    
		Total Length             	8850983.00 
		Average Score            	0.00      
		Total Score              	0.00      
		Correct Pred Count       	3512.00   
		Correct Ann Count        	3512.00   
		Correct Specificity      	88.24%    
		Correct Sensitivity      	92.30%    
		Overlap Pred Count       	3980.00   
		Overlap Ann Count        	3805.00   
		Overlap Specificity      	100.00%   
		Overlap Sensitivity      	100.00%   
		Overlap 80p Pred Count   	3882.00   
		Overlap 80p Ann Count    	3783.00   
		Overlap 80p Specificity  	97.54%    
		Overlap 80p Sensitivity  	99.42%    
		Splice 5 Pred Count      	3709.00   
		Splice 5 Ann Count       	3691.00   
		Splice 5 Specificity     	93.19%    
		Splice 5 Sensitivity     	97.00%    
		Splice 3 Pred Count      	3705.00   
		Splice 3 Ann Count       	3691.00   
		Splice 3 Specificity     	93.09%    
		Splice 3 Sensitivity     	97.00%    
Nuc
	All
		Count                    	90912.00  
		Ann Count                	90842.00  
		Correct Pred Count       	90639.00  
		Correct Ann Count        	90639.00  
		Correct Specificity      	99.70%    
		Correct Sensitivity      	99.78%    
	Initial
		Count                    	0.00      
		Ann Count                	0.00      
		Correct Pred Count       	0.00      
		Correct Ann Count        	0.00      
		Correct Specificity      	0.00%     
		Correct Sensitivity      	0.00%     
	Internal
		Count                    	90912.00  
		Ann Count                	90842.00  
		Correct Pred Count       	90639.00  
		Correct Ann Count        	90639.00  
		Correct Specificity      	99.70%    
		Correct Sensitivity      	99.78%    
	Terminal
		Count                    	0.00      
		Ann Count                	0.00      
		Correct Pred Count       	0.00      
		Correct Ann Count        	0.00      
		Correct Specificity      	0.00%     
		Correct Sensitivity      	0.00%     
	Single
		Count                    	0.00      
		Ann Count                	0.00      
		Correct Pred Count       	0.00      
		Correct Ann Count        	0.00      
		Correct Specificity      	0.00%     
		Correct Sensitivity      	0.00%     
	UTR3
		Count                    	0.00      
		Ann Count                	0.00      
		Correct Pred Count       	0.00      
		Correct Ann Count        	0.00      
		Correct Specificity      	0.00%     
		Correct Sensitivity      	0.00%     
	UTR5
		Count                    	0.00      
		Ann Count                	0.00      
		Correct Pred Count       	0.00      
		Correct Ann Count        	0.00      
		Correct Specificity      	0.00%     
		Correct Sensitivity      	0.00%     
	Intron
		Count                    	266118.00 
		Ann Count                	266050.00 
		Correct Pred Count       	266041.00 
		Correct Ann Count        	266041.00 
		Correct Specificity      	99.97%    
		Correct Sensitivity      	100.00%   
Signal
	Splice Acceptor
		Count                    	4459.00   
		Ann Count                	4283.00   
		Correct Pred Count       	4183.00   
		Correct Ann Count        	4163.00   
		Correct Specificity      	93.81%    
		Correct Sensitivity      	97.20%    
	Splice Donor
		Count                    	4459.00   
		Ann Count                	4283.00   
		Correct Pred Count       	4190.00   
		Correct Ann Count        	4166.00   
		Correct Specificity      	93.97%    
		Correct Sensitivity      	97.27%    
	Start Codon
		Count                    	0.00      
		Ann Count                	0.00      
		Correct Pred Count       	0.00      
		Correct Ann Count        	0.00      
		Correct Specificity      	0.00%     
		Correct Sensitivity      	0.00%     
	Stop Codon
		Count                    	0.00      
		Ann Count                	0.00      
		Correct Pred Count       	0.00      
		Correct Ann Count        	0.00      
		Correct Specificity      	0.00%     
		Correct Sensitivity      	0.00%     
Tue Nov  8 09:58:04 PST 2005
