# Supplementary material for: Reference based annotation with GeneMapper
Source: Genome Biol. 2006 Apr 5;7(4):R29. doi: 10.1186/gb-2006-7-4-r29 (PMC1557983; doi:10.1186/gb-2006-7-4-r29)
Supplement: Additional data file 1 — A gunzipped tar file containing the data set of orthologous genes in human and mouse that was used to compare GeneMapper with Projector and GeneWise [file gb-2006-7-4-r29-S1.tgz › projector/projector.gtf]

Mm.3.ENSMUST00000029402.1	ProjectorX1.0p	CDS	1121	1895	.	+	0	gene_id "Mm.3.ENSMUST00000029402.1.region1"; transcript_id "Mm.3.ENSMUST00000029402.1.region1";
Mm.3.ENSMUST00000029402.1	ProjectorX1.0p	CDS	11306	11496	.	+	1	gene_id "Mm.3.ENSMUST00000029402.1.region1"; transcript_id "Mm.3.ENSMUST00000029402.1.region1";
Mm.3.ENSMUST00000029402.1	ProjectorX1.0p	CDS	17023	17207	.	+	0	gene_id "Mm.3.ENSMUST00000029402.1.region1"; transcript_id "Mm.3.ENSMUST00000029402.1.region1";
Mm.3.ENSMUST00000029402.1	ProjectorX1.0p	CDS	17593	17710	.	+	2	gene_id "Mm.3.ENSMUST00000029402.1.region1"; transcript_id "Mm.3.ENSMUST00000029402.1.region1";
Mm.3.ENSMUST00000029402.1	ProjectorX1.0p	CDS	20498	20713	.	+	0	gene_id "Mm.3.ENSMUST00000029402.1.region1"; transcript_id "Mm.3.ENSMUST00000029402.1.region1";
Mm.3.ENSMUST00000029402.1	ProjectorX1.0p	CDS	21863	22027	.	+	0	gene_id "Mm.3.ENSMUST00000029402.1.region1"; transcript_id "Mm.3.ENSMUST00000029402.1.region1";
Mm.11.ENSMUST00000036320.1	ProjectorX1.0p	CDS	1001	1148	.	+	0	gene_id "Mm.11.ENSMUST00000036320.1.region2"; transcript_id "Mm.11.ENSMUST00000036320.1.region2";
Mm.11.ENSMUST00000036320.1	ProjectorX1.0p	CDS	1820	2203	.	+	1	gene_id "Mm.11.ENSMUST00000036320.1.region2"; transcript_id "Mm.11.ENSMUST00000036320.1.region2";
Mm.11.ENSMUST00000036320.1	ProjectorX1.0p	CDS	2984	3146	.	+	1	gene_id "Mm.11.ENSMUST00000036320.1.region2"; transcript_id "Mm.11.ENSMUST00000036320.1.region2";
Mm.11.ENSMUST00000036320.1	ProjectorX1.0p	CDS	3232	3516	.	+	2	gene_id "Mm.11.ENSMUST00000036320.1.region2"; transcript_id "Mm.11.ENSMUST00000036320.1.region2";
Mm.11.ENSMUST00000036320.1	ProjectorX1.0p	CDS	3599	3773	.	+	2	gene_id "Mm.11.ENSMUST00000036320.1.region2"; transcript_id "Mm.11.ENSMUST00000036320.1.region2";
Mm.4.ENSMUST00000030521.1	ProjectorX1.0p	CDS	1029	1748	.	+	0	gene_id "Mm.4.ENSMUST00000030521.1.region3"; transcript_id "Mm.4.ENSMUST00000030521.1.region3";
Mm.4.ENSMUST00000030521.1	ProjectorX1.0p	CDS	13558	13716	.	+	0	gene_id "Mm.4.ENSMUST00000030521.1.region3"; transcript_id "Mm.4.ENSMUST00000030521.1.region3";
Mm.4.ENSMUST00000030521.1	ProjectorX1.0p	CDS	13927	14367	.	+	0	gene_id "Mm.4.ENSMUST00000030521.1.region3"; transcript_id "Mm.4.ENSMUST00000030521.1.region3";
Mm.17.ENSMUST00000056113.1	ProjectorX1.0p	CDS	1029	1121	.	+	0	gene_id "Mm.17.ENSMUST00000056113.1.region4"; transcript_id "Mm.17.ENSMUST00000056113.1.region4";
Mm.17.ENSMUST00000056113.1	ProjectorX1.0p	CDS	8904	8906	.	+	0	gene_id "Mm.17.ENSMUST00000056113.1.region4"; transcript_id "Mm.17.ENSMUST00000056113.1.region4";
Mm.17.ENSMUST00000056113.1	ProjectorX1.0p	CDS	22766	22773	.	+	0	gene_id "Mm.17.ENSMUST00000056113.1.region4"; transcript_id "Mm.17.ENSMUST00000056113.1.region4";
Mm.17.ENSMUST00000056113.1	ProjectorX1.0p	CDS	23876	23985	.	+	2	gene_id "Mm.17.ENSMUST00000056113.1.region4"; transcript_id "Mm.17.ENSMUST00000056113.1.region4";
Mm.17.ENSMUST00000056113.1	ProjectorX1.0p	CDS	24072	24213	.	+	1	gene_id "Mm.17.ENSMUST00000056113.1.region4"; transcript_id "Mm.17.ENSMUST00000056113.1.region4";
Mm.17.ENSMUST00000056113.1	ProjectorX1.0p	CDS	24660	24797	.	+	2	gene_id "Mm.17.ENSMUST00000056113.1.region4"; transcript_id "Mm.17.ENSMUST00000056113.1.region4";
Mm.17.ENSMUST00000056113.1	ProjectorX1.0p	CDS	27156	27215	.	+	2	gene_id "Mm.17.ENSMUST00000056113.1.region4"; transcript_id "Mm.17.ENSMUST00000056113.1.region4";
Mm.17.ENSMUST00000056113.1	ProjectorX1.0p	CDS	27483	27614	.	+	2	gene_id "Mm.17.ENSMUST00000056113.1.region4"; transcript_id "Mm.17.ENSMUST00000056113.1.region4";
Mm.17.ENSMUST00000056113.1	ProjectorX1.0p	CDS	27863	28028	.	+	2	gene_id "Mm.17.ENSMUST00000056113.1.region4"; transcript_id "Mm.17.ENSMUST00000056113.1.region4";
Mm.8.ENSMUST00000034227.1	ProjectorX1.0p	CDS	1554	1688	.	+	0	gene_id "Mm.8.ENSMUST00000034227.1.region5"; transcript_id "Mm.8.ENSMUST00000034227.1.region5";
Mm.8.ENSMUST00000034227.1	ProjectorX1.0p	CDS	16717	16720	.	+	0	gene_id "Mm.8.ENSMUST00000034227.1.region5"; transcript_id "Mm.8.ENSMUST00000034227.1.region5";
Mm.8.ENSMUST00000034227.1	ProjectorX1.0p	CDS	17432	17436	.	+	1	gene_id "Mm.8.ENSMUST00000034227.1.region5"; transcript_id "Mm.8.ENSMUST00000034227.1.region5";
Mm.8.ENSMUST00000034227.1	ProjectorX1.0p	CDS	18206	18379	.	+	0	gene_id "Mm.8.ENSMUST00000034227.1.region5"; transcript_id "Mm.8.ENSMUST00000034227.1.region5";
Mm.8.ENSMUST00000034227.1	ProjectorX1.0p	CDS	20376	20498	.	+	0	gene_id "Mm.8.ENSMUST00000034227.1.region5"; transcript_id "Mm.8.ENSMUST00000034227.1.region5";
Mm.8.ENSMUST00000034227.1	ProjectorX1.0p	CDS	21445	21558	.	+	0	gene_id "Mm.8.ENSMUST00000034227.1.region5"; transcript_id "Mm.8.ENSMUST00000034227.1.region5";
Mm.1.ENSMUST00000028003.1	ProjectorX1.0p	CDS	1002	1077	.	+	0	gene_id "Mm.1.ENSMUST00000028003.1.region6"; transcript_id "Mm.1.ENSMUST00000028003.1.region6";
Mm.1.ENSMUST00000028003.1	ProjectorX1.0p	CDS	3208	3394	.	+	1	gene_id "Mm.1.ENSMUST00000028003.1.region6"; transcript_id "Mm.1.ENSMUST00000028003.1.region6";
Mm.1.ENSMUST00000028003.1	ProjectorX1.0p	CDS	102311	102543	.	+	2	gene_id "Mm.1.ENSMUST00000028003.1.region6"; transcript_id "Mm.1.ENSMUST00000028003.1.region6";
Mm.1.ENSMUST00000028003.1	ProjectorX1.0p	CDS	134019	134023	.	+	1	gene_id "Mm.1.ENSMUST00000028003.1.region6"; transcript_id "Mm.1.ENSMUST00000028003.1.region6";
Mm.1.ENSMUST00000028003.1	ProjectorX1.0p	CDS	138372	138376	.	+	0	gene_id "Mm.1.ENSMUST00000028003.1.region6"; transcript_id "Mm.1.ENSMUST00000028003.1.region6";
Mm.1.ENSMUST00000028003.1	ProjectorX1.0p	CDS	140228	140393	.	+	2	gene_id "Mm.1.ENSMUST00000028003.1.region6"; transcript_id "Mm.1.ENSMUST00000028003.1.region6";
Mm.1.ENSMUST00000028003.1	ProjectorX1.0p	CDS	142492	142569	.	+	0	gene_id "Mm.1.ENSMUST00000028003.1.region6"; transcript_id "Mm.1.ENSMUST00000028003.1.region6";
Mm.1.ENSMUST00000028003.1	ProjectorX1.0p	CDS	144008	144013	.	+	0	gene_id "Mm.1.ENSMUST00000028003.1.region6"; transcript_id "Mm.1.ENSMUST00000028003.1.region6";
Mm.1.ENSMUST00000028003.1	ProjectorX1.0p	CDS	149780	149843	.	+	0	gene_id "Mm.1.ENSMUST00000028003.1.region6"; transcript_id "Mm.1.ENSMUST00000028003.1.region6";
Mm.1.ENSMUST00000028003.1	ProjectorX1.0p	CDS	153562	153732	.	+	1	gene_id "Mm.1.ENSMUST00000028003.1.region6"; transcript_id "Mm.1.ENSMUST00000028003.1.region6";
Mm.1.ENSMUST00000028003.1	ProjectorX1.0p	CDS	155531	155688	.	+	1	gene_id "Mm.1.ENSMUST00000028003.1.region6"; transcript_id "Mm.1.ENSMUST00000028003.1.region6";
Mm.15.ENSMUST00000040146.1	ProjectorX1.0p	CDS	1249	1351	.	+	0	gene_id "Mm.15.ENSMUST00000040146.1.region7"; transcript_id "Mm.15.ENSMUST00000040146.1.region7";
Mm.15.ENSMUST00000040146.1	ProjectorX1.0p	CDS	2932	2994	.	+	1	gene_id "Mm.15.ENSMUST00000040146.1.region7"; transcript_id "Mm.15.ENSMUST00000040146.1.region7";
Mm.15.ENSMUST00000040146.1	ProjectorX1.0p	CDS	5743	5925	.	+	1	gene_id "Mm.15.ENSMUST00000040146.1.region7"; transcript_id "Mm.15.ENSMUST00000040146.1.region7";
Mm.15.ENSMUST00000040146.1	ProjectorX1.0p	CDS	6467	6595	.	+	1	gene_id "Mm.15.ENSMUST00000040146.1.region7"; transcript_id "Mm.15.ENSMUST00000040146.1.region7";
Mm.15.ENSMUST00000040146.1	ProjectorX1.0p	CDS	6779	6879	.	+	1	gene_id "Mm.15.ENSMUST00000040146.1.region7"; transcript_id "Mm.15.ENSMUST00000040146.1.region7";
Mm.15.ENSMUST00000040146.1	ProjectorX1.0p	CDS	7010	7078	.	+	0	gene_id "Mm.15.ENSMUST00000040146.1.region7"; transcript_id "Mm.15.ENSMUST00000040146.1.region7";
Mm.6.ENSMUST00000023906.1	ProjectorX1.0p	CDS	1359	1422	.	+	0	gene_id "Mm.6.ENSMUST00000023906.1.region8"; transcript_id "Mm.6.ENSMUST00000023906.1.region8";
Mm.6.ENSMUST00000023906.1	ProjectorX1.0p	CDS	1982	2121	.	+	1	gene_id "Mm.6.ENSMUST00000023906.1.region8"; transcript_id "Mm.6.ENSMUST00000023906.1.region8";
Mm.6.ENSMUST00000023906.1	ProjectorX1.0p	CDS	2346	2483	.	+	0	gene_id "Mm.6.ENSMUST00000023906.1.region8"; transcript_id "Mm.6.ENSMUST00000023906.1.region8";
Mm.6.ENSMUST00000023906.1	ProjectorX1.0p	CDS	3475	3586	.	+	0	gene_id "Mm.6.ENSMUST00000023906.1.region8"; transcript_id "Mm.6.ENSMUST00000023906.1.region8";
Mm.6.ENSMUST00000023906.1	ProjectorX1.0p	CDS	3777	3841	.	+	1	gene_id "Mm.6.ENSMUST00000023906.1.region8"; transcript_id "Mm.6.ENSMUST00000023906.1.region8";
Mm.18.ENSMUST00000062361.1	ProjectorX1.0p	CDS	1001	3376	.	+	0	gene_id "Mm.18.ENSMUST00000062361.1.region9"; transcript_id "Mm.18.ENSMUST00000062361.1.region9";
Mm.11.ENSMUST00000061010.1	ProjectorX1.0p	CDS	1001	1918	.	+	0	gene_id "Mm.11.ENSMUST00000061010.1.region10"; transcript_id "Mm.11.ENSMUST00000061010.1.region10";
Mm.11.ENSMUST00000061010.1	ProjectorX1.0p	CDS	2847	2861	.	+	0	gene_id "Mm.11.ENSMUST00000061010.1.region10"; transcript_id "Mm.11.ENSMUST00000061010.1.region10";
Mm.12.ENSMUST00000021549.1	ProjectorX1.0p	CDS	1044	1158	.	+	0	gene_id "Mm.12.ENSMUST00000021549.1.region11"; transcript_id "Mm.12.ENSMUST00000021549.1.region11";
Mm.12.ENSMUST00000021549.1	ProjectorX1.0p	CDS	6969	7027	.	+	1	gene_id "Mm.12.ENSMUST00000021549.1.region11"; transcript_id "Mm.12.ENSMUST00000021549.1.region11";
Mm.12.ENSMUST00000021549.1	ProjectorX1.0p	CDS	8239	8430	.	+	0	gene_id "Mm.12.ENSMUST00000021549.1.region11"; transcript_id "Mm.12.ENSMUST00000021549.1.region11";
Mm.12.ENSMUST00000021549.1	ProjectorX1.0p	CDS	12796	12969	.	+	0	gene_id "Mm.12.ENSMUST00000021549.1.region11"; transcript_id "Mm.12.ENSMUST00000021549.1.region11";
Mm.12.ENSMUST00000021549.1	ProjectorX1.0p	CDS	15469	15530	.	+	0	gene_id "Mm.12.ENSMUST00000021549.1.region11"; transcript_id "Mm.12.ENSMUST00000021549.1.region11";
Mm.12.ENSMUST00000021549.1	ProjectorX1.0p	CDS	16807	16900	.	+	2	gene_id "Mm.12.ENSMUST00000021549.1.region11"; transcript_id "Mm.12.ENSMUST00000021549.1.region11";
Mm.12.ENSMUST00000021420.1	ProjectorX1.0p	CDS	1280	1368	.	+	0	gene_id "Mm.12.ENSMUST00000021420.1.region12"; transcript_id "Mm.12.ENSMUST00000021420.1.region12";
Mm.12.ENSMUST00000021420.1	ProjectorX1.0p	CDS	2741	2852	.	+	2	gene_id "Mm.12.ENSMUST00000021420.1.region12"; transcript_id "Mm.12.ENSMUST00000021420.1.region12";
Mm.12.ENSMUST00000021420.1	ProjectorX1.0p	CDS	3426	3549	.	+	0	gene_id "Mm.12.ENSMUST00000021420.1.region12"; transcript_id "Mm.12.ENSMUST00000021420.1.region12";
Mm.12.ENSMUST00000021420.1	ProjectorX1.0p	CDS	4999	5126	.	+	1	gene_id "Mm.12.ENSMUST00000021420.1.region12"; transcript_id "Mm.12.ENSMUST00000021420.1.region12";
Mm.4.ENSMUST00000010007.1	ProjectorX1.0p	CDS	1028	1099	.	+	0	gene_id "Mm.4.ENSMUST00000010007.1.region13"; transcript_id "Mm.4.ENSMUST00000010007.1.region13";
Mm.4.ENSMUST00000010007.1	ProjectorX1.0p	CDS	6124	6251	.	+	0	gene_id "Mm.4.ENSMUST00000010007.1.region13"; transcript_id "Mm.4.ENSMUST00000010007.1.region13";
Mm.4.ENSMUST00000010007.1	ProjectorX1.0p	CDS	10760	10845	.	+	2	gene_id "Mm.4.ENSMUST00000010007.1.region13"; transcript_id "Mm.4.ENSMUST00000010007.1.region13";
Mm.4.ENSMUST00000010007.1	ProjectorX1.0p	CDS	12506	12642	.	+	1	gene_id "Mm.4.ENSMUST00000010007.1.region13"; transcript_id "Mm.4.ENSMUST00000010007.1.region13";
Mm.4.ENSMUST00000010007.1	ProjectorX1.0p	CDS	13287	13403	.	+	0	gene_id "Mm.4.ENSMUST00000010007.1.region13"; transcript_id "Mm.4.ENSMUST00000010007.1.region13";
Mm.4.ENSMUST00000010007.1	ProjectorX1.0p	CDS	15738	15839	.	+	0	gene_id "Mm.4.ENSMUST00000010007.1.region13"; transcript_id "Mm.4.ENSMUST00000010007.1.region13";
Mm.4.ENSMUST00000010007.1	ProjectorX1.0p	CDS	17001	17123	.	+	0	gene_id "Mm.4.ENSMUST00000010007.1.region13"; transcript_id "Mm.4.ENSMUST00000010007.1.region13";
Mm.4.ENSMUST00000010007.1	ProjectorX1.0p	CDS	18648	18722	.	+	0	gene_id "Mm.4.ENSMUST00000010007.1.region13"; transcript_id "Mm.4.ENSMUST00000010007.1.region13";
Mm.12.ENSMUST00000021609.1	ProjectorX1.0p	CDS	3837	4374	.	+	0	gene_id "Mm.12.ENSMUST00000021609.1.region14"; transcript_id "Mm.12.ENSMUST00000021609.1.region14";
Mm.12.ENSMUST00000021609.1	ProjectorX1.0p	CDS	6308	6313	.	+	1	gene_id "Mm.12.ENSMUST00000021609.1.region14"; transcript_id "Mm.12.ENSMUST00000021609.1.region14";
Mm.12.ENSMUST00000021609.1	ProjectorX1.0p	CDS	6355	6582	.	+	1	gene_id "Mm.12.ENSMUST00000021609.1.region14"; transcript_id "Mm.12.ENSMUST00000021609.1.region14";
Mm.12.ENSMUST00000021609.1	ProjectorX1.0p	CDS	7979	8198	.	+	1	gene_id "Mm.12.ENSMUST00000021609.1.region14"; transcript_id "Mm.12.ENSMUST00000021609.1.region14";
Mm.12.ENSMUST00000021609.1	ProjectorX1.0p	CDS	8606	8729	.	+	2	gene_id "Mm.12.ENSMUST00000021609.1.region14"; transcript_id "Mm.12.ENSMUST00000021609.1.region14";
Mm.12.ENSMUST00000021609.1	ProjectorX1.0p	CDS	11407	11610	.	+	0	gene_id "Mm.12.ENSMUST00000021609.1.region14"; transcript_id "Mm.12.ENSMUST00000021609.1.region14";
Mm.12.ENSMUST00000021609.1	ProjectorX1.0p	CDS	15533	15703	.	+	0	gene_id "Mm.12.ENSMUST00000021609.1.region14"; transcript_id "Mm.12.ENSMUST00000021609.1.region14";
Mm.12.ENSMUST00000021609.1	ProjectorX1.0p	CDS	18249	18377	.	+	0	gene_id "Mm.12.ENSMUST00000021609.1.region14"; transcript_id "Mm.12.ENSMUST00000021609.1.region14";
Mm.12.ENSMUST00000021609.1	ProjectorX1.0p	CDS	20434	20532	.	+	0	gene_id "Mm.12.ENSMUST00000021609.1.region14"; transcript_id "Mm.12.ENSMUST00000021609.1.region14";
Mm.12.ENSMUST00000021609.1	ProjectorX1.0p	CDS	23028	23253	.	+	0	gene_id "Mm.12.ENSMUST00000021609.1.region14"; transcript_id "Mm.12.ENSMUST00000021609.1.region14";
Mm.12.ENSMUST00000021609.1	ProjectorX1.0p	CDS	24769	24874	.	+	1	gene_id "Mm.12.ENSMUST00000021609.1.region14"; transcript_id "Mm.12.ENSMUST00000021609.1.region14";
Mm.12.ENSMUST00000021609.1	ProjectorX1.0p	CDS	27033	27096	.	+	2	gene_id "Mm.12.ENSMUST00000021609.1.region14"; transcript_id "Mm.12.ENSMUST00000021609.1.region14";
Mm.12.ENSMUST00000021609.1	ProjectorX1.0p	CDS	28780	28857	.	+	0	gene_id "Mm.12.ENSMUST00000021609.1.region14"; transcript_id "Mm.12.ENSMUST00000021609.1.region14";
Mm.8.ENSMUST00000004091.1	ProjectorX1.0p	CDS	1039	1072	.	+	0	gene_id "Mm.8.ENSMUST00000004091.1.region15"; transcript_id "Mm.8.ENSMUST00000004091.1.region15";
Mm.8.ENSMUST00000004091.1	ProjectorX1.0p	CDS	3202	3254	.	+	1	gene_id "Mm.8.ENSMUST00000004091.1.region15"; transcript_id "Mm.8.ENSMUST00000004091.1.region15";
Mm.8.ENSMUST00000004091.1	ProjectorX1.0p	CDS	8161	8277	.	+	0	gene_id "Mm.8.ENSMUST00000004091.1.region15"; transcript_id "Mm.8.ENSMUST00000004091.1.region15";
Mm.8.ENSMUST00000004091.1	ProjectorX1.0p	CDS	9268	9500	.	+	0	gene_id "Mm.8.ENSMUST00000004091.1.region15"; transcript_id "Mm.8.ENSMUST00000004091.1.region15";
Mm.8.ENSMUST00000004091.1	ProjectorX1.0p	CDS	9897	10086	.	+	2	gene_id "Mm.8.ENSMUST00000004091.1.region15"; transcript_id "Mm.8.ENSMUST00000004091.1.region15";
Mm.19.ENSMUST00000025903.1	ProjectorX1.0p	CDS	1081	1135	.	+	0	gene_id "Mm.19.ENSMUST00000025903.1.region16"; transcript_id "Mm.19.ENSMUST00000025903.1.region16";
Mm.19.ENSMUST00000025903.1	ProjectorX1.0p	CDS	1223	1294	.	+	1	gene_id "Mm.19.ENSMUST00000025903.1.region16"; transcript_id "Mm.19.ENSMUST00000025903.1.region16";
Mm.19.ENSMUST00000025903.1	ProjectorX1.0p	CDS	1950	2168	.	+	1	gene_id "Mm.19.ENSMUST00000025903.1.region16"; transcript_id "Mm.19.ENSMUST00000025903.1.region16";
Mm.19.ENSMUST00000025903.1	ProjectorX1.0p	CDS	2261	2376	.	+	1	gene_id "Mm.19.ENSMUST00000025903.1.region16"; transcript_id "Mm.19.ENSMUST00000025903.1.region16";
Mm.19.ENSMUST00000025903.1	ProjectorX1.0p	CDS	3466	3573	.	+	0	gene_id "Mm.19.ENSMUST00000025903.1.region16"; transcript_id "Mm.19.ENSMUST00000025903.1.region16";
Mm.19.ENSMUST00000025903.1	ProjectorX1.0p	CDS	3792	3872	.	+	0	gene_id "Mm.19.ENSMUST00000025903.1.region16"; transcript_id "Mm.19.ENSMUST00000025903.1.region16";
Mm.19.ENSMUST00000025903.1	ProjectorX1.0p	CDS	3945	4048	.	+	0	gene_id "Mm.19.ENSMUST00000025903.1.region16"; transcript_id "Mm.19.ENSMUST00000025903.1.region16";
Mm.19.ENSMUST00000025903.1	ProjectorX1.0p	CDS	4151	4301	.	+	2	gene_id "Mm.19.ENSMUST00000025903.1.region16"; transcript_id "Mm.19.ENSMUST00000025903.1.region16";
Mm.19.ENSMUST00000025903.1	ProjectorX1.0p	CDS	6363	6527	.	+	0	gene_id "Mm.19.ENSMUST00000025903.1.region16"; transcript_id "Mm.19.ENSMUST00000025903.1.region16";
Mm.19.ENSMUST00000025903.1	ProjectorX1.0p	CDS	9244	9372	.	+	0	gene_id "Mm.19.ENSMUST00000025903.1.region16"; transcript_id "Mm.19.ENSMUST00000025903.1.region16";
Mm.19.ENSMUST00000025903.1	ProjectorX1.0p	CDS	9544	9677	.	+	0	gene_id "Mm.19.ENSMUST00000025903.1.region16"; transcript_id "Mm.19.ENSMUST00000025903.1.region16";
Mm.19.ENSMUST00000025903.1	ProjectorX1.0p	CDS	9767	9860	.	+	2	gene_id "Mm.19.ENSMUST00000025903.1.region16"; transcript_id "Mm.19.ENSMUST00000025903.1.region16";
Mm.19.ENSMUST00000025903.1	ProjectorX1.0p	CDS	10181	10354	.	+	0	gene_id "Mm.19.ENSMUST00000025903.1.region16"; transcript_id "Mm.19.ENSMUST00000025903.1.region16";
Mm.19.ENSMUST00000025903.1	ProjectorX1.0p	CDS	10443	10637	.	+	0	gene_id "Mm.19.ENSMUST00000025903.1.region16"; transcript_id "Mm.19.ENSMUST00000025903.1.region16";
Mm.19.ENSMUST00000025903.1	ProjectorX1.0p	CDS	10882	11041	.	+	0	gene_id "Mm.19.ENSMUST00000025903.1.region16"; transcript_id "Mm.19.ENSMUST00000025903.1.region16";
Mm.19.ENSMUST00000025903.1	ProjectorX1.0p	CDS	11150	11313	.	+	1	gene_id "Mm.19.ENSMUST00000025903.1.region16"; transcript_id "Mm.19.ENSMUST00000025903.1.region16";
Mm.19.ENSMUST00000025903.1	ProjectorX1.0p	CDS	11489	11686	.	+	0	gene_id "Mm.19.ENSMUST00000025903.1.region16"; transcript_id "Mm.19.ENSMUST00000025903.1.region16";
Mm.X.ENSMUST00000033430.1	ProjectorX1.0p	CDS	1137	1394	.	+	0	gene_id "Mm.X.ENSMUST00000033430.1.region17"; transcript_id "Mm.X.ENSMUST00000033430.1.region17";
Mm.X.ENSMUST00000033430.1	ProjectorX1.0p	CDS	11185	11637	.	+	0	gene_id "Mm.X.ENSMUST00000033430.1.region17"; transcript_id "Mm.X.ENSMUST00000033430.1.region17";
Mm.2.ENSMUST00000048269.1	ProjectorX1.0p	CDS	1655	1747	.	+	0	gene_id "Mm.2.ENSMUST00000048269.1.region18"; transcript_id "Mm.2.ENSMUST00000048269.1.region18";
Mm.2.ENSMUST00000048269.1	ProjectorX1.0p	CDS	1954	2041	.	+	0	gene_id "Mm.2.ENSMUST00000048269.1.region18"; transcript_id "Mm.2.ENSMUST00000048269.1.region18";
Mm.2.ENSMUST00000048269.1	ProjectorX1.0p	CDS	2256	2338	.	+	1	gene_id "Mm.2.ENSMUST00000048269.1.region18"; transcript_id "Mm.2.ENSMUST00000048269.1.region18";
Mm.2.ENSMUST00000048269.1	ProjectorX1.0p	CDS	2536	2560	.	+	0	gene_id "Mm.2.ENSMUST00000048269.1.region18"; transcript_id "Mm.2.ENSMUST00000048269.1.region18";
Mm.2.ENSMUST00000048269.1	ProjectorX1.0p	CDS	4891	4962	.	+	1	gene_id "Mm.2.ENSMUST00000048269.1.region18"; transcript_id "Mm.2.ENSMUST00000048269.1.region18";
Mm.2.ENSMUST00000048269.1	ProjectorX1.0p	CDS	5282	5352	.	+	1	gene_id "Mm.2.ENSMUST00000048269.1.region18"; transcript_id "Mm.2.ENSMUST00000048269.1.region18";
Mm.2.ENSMUST00000048269.1	ProjectorX1.0p	CDS	6614	6714	.	+	0	gene_id "Mm.2.ENSMUST00000048269.1.region18"; transcript_id "Mm.2.ENSMUST00000048269.1.region18";
Mm.2.ENSMUST00000048269.1	ProjectorX1.0p	CDS	6792	6876	.	+	2	gene_id "Mm.2.ENSMUST00000048269.1.region18"; transcript_id "Mm.2.ENSMUST00000048269.1.region18";
Mm.13.ENSMUST00000055356.1	ProjectorX1.0p	CDS	1104	1219	.	+	0	gene_id "Mm.13.ENSMUST00000055356.1.region19"; transcript_id "Mm.13.ENSMUST00000055356.1.region19";
Mm.13.ENSMUST00000055356.1	ProjectorX1.0p	CDS	4125	4180	.	+	2	gene_id "Mm.13.ENSMUST00000055356.1.region19"; transcript_id "Mm.13.ENSMUST00000055356.1.region19";
Mm.13.ENSMUST00000055356.1	ProjectorX1.0p	CDS	5203	5251	.	+	1	gene_id "Mm.13.ENSMUST00000055356.1.region19"; transcript_id "Mm.13.ENSMUST00000055356.1.region19";
Mm.13.ENSMUST00000055356.1	ProjectorX1.0p	CDS	5637	5677	.	+	2	gene_id "Mm.13.ENSMUST00000055356.1.region19"; transcript_id "Mm.13.ENSMUST00000055356.1.region19";
Mm.13.ENSMUST00000055356.1	ProjectorX1.0p	CDS	7066	7083	.	+	1	gene_id "Mm.13.ENSMUST00000055356.1.region19"; transcript_id "Mm.13.ENSMUST00000055356.1.region19";
Mm.13.ENSMUST00000055356.1	ProjectorX1.0p	CDS	12707	12807	.	+	1	gene_id "Mm.13.ENSMUST00000055356.1.region19"; transcript_id "Mm.13.ENSMUST00000055356.1.region19";
Mm.13.ENSMUST00000055356.1	ProjectorX1.0p	CDS	13375	13426	.	+	0	gene_id "Mm.13.ENSMUST00000055356.1.region19"; transcript_id "Mm.13.ENSMUST00000055356.1.region19";
Mm.13.ENSMUST00000055356.1	ProjectorX1.0p	CDS	15052	15215	.	+	1	gene_id "Mm.13.ENSMUST00000055356.1.region19"; transcript_id "Mm.13.ENSMUST00000055356.1.region19";
Mm.13.ENSMUST00000055356.1	ProjectorX1.0p	CDS	16782	16871	.	+	0	gene_id "Mm.13.ENSMUST00000055356.1.region19"; transcript_id "Mm.13.ENSMUST00000055356.1.region19";
Mm.2.ENSMUST00000045457.1	ProjectorX1.0p	CDS	1056	1121	.	+	0	gene_id "Mm.2.ENSMUST00000045457.1.region20"; transcript_id "Mm.2.ENSMUST00000045457.1.region20";
Mm.2.ENSMUST00000045457.1	ProjectorX1.0p	CDS	4587	4644	.	+	0	gene_id "Mm.2.ENSMUST00000045457.1.region20"; transcript_id "Mm.2.ENSMUST00000045457.1.region20";
Mm.2.ENSMUST00000045457.1	ProjectorX1.0p	CDS	4742	4806	.	+	1	gene_id "Mm.2.ENSMUST00000045457.1.region20"; transcript_id "Mm.2.ENSMUST00000045457.1.region20";
Mm.2.ENSMUST00000045457.1	ProjectorX1.0p	CDS	5246	5319	.	+	0	gene_id "Mm.2.ENSMUST00000045457.1.region20"; transcript_id "Mm.2.ENSMUST00000045457.1.region20";
Mm.2.ENSMUST00000045457.1	ProjectorX1.0p	CDS	7425	7456	.	+	2	gene_id "Mm.2.ENSMUST00000045457.1.region20"; transcript_id "Mm.2.ENSMUST00000045457.1.region20";
Mm.2.ENSMUST00000045457.1	ProjectorX1.0p	CDS	8815	8934	.	+	1	gene_id "Mm.2.ENSMUST00000045457.1.region20"; transcript_id "Mm.2.ENSMUST00000045457.1.region20";
Mm.2.ENSMUST00000045457.1	ProjectorX1.0p	CDS	12495	12597	.	+	1	gene_id "Mm.2.ENSMUST00000045457.1.region20"; transcript_id "Mm.2.ENSMUST00000045457.1.region20";
Mm.2.ENSMUST00000045457.1	ProjectorX1.0p	CDS	14159	14264	.	+	2	gene_id "Mm.2.ENSMUST00000045457.1.region20"; transcript_id "Mm.2.ENSMUST00000045457.1.region20";
Mm.2.ENSMUST00000001872.1	ProjectorX1.0p	CDS	1026	1770	.	+	0	gene_id "Mm.2.ENSMUST00000001872.1.region21"; transcript_id "Mm.2.ENSMUST00000001872.1.region21";
Mm.2.ENSMUST00000001872.1	ProjectorX1.0p	CDS	2578	2825	.	+	1	gene_id "Mm.2.ENSMUST00000001872.1.region21"; transcript_id "Mm.2.ENSMUST00000001872.1.region21";
Mm.6.ENSMUST00000041401.1	ProjectorX1.0p	CDS	10934	11159	.	+	0	gene_id "Mm.6.ENSMUST00000041401.1.region22"; transcript_id "Mm.6.ENSMUST00000041401.1.region22";
Mm.6.ENSMUST00000041401.1	ProjectorX1.0p	CDS	22174	22333	.	+	1	gene_id "Mm.6.ENSMUST00000041401.1.region22"; transcript_id "Mm.6.ENSMUST00000041401.1.region22";
Mm.6.ENSMUST00000041401.1	ProjectorX1.0p	CDS	23039	23115	.	+	2	gene_id "Mm.6.ENSMUST00000041401.1.region22"; transcript_id "Mm.6.ENSMUST00000041401.1.region22";
Mm.6.ENSMUST00000041401.1	ProjectorX1.0p	CDS	23894	24115	.	+	1	gene_id "Mm.6.ENSMUST00000041401.1.region22"; transcript_id "Mm.6.ENSMUST00000041401.1.region22";
Mm.6.ENSMUST00000041401.1	ProjectorX1.0p	CDS	24996	25087	.	+	1	gene_id "Mm.6.ENSMUST00000041401.1.region22"; transcript_id "Mm.6.ENSMUST00000041401.1.region22";
Mm.6.ENSMUST00000041401.1	ProjectorX1.0p	CDS	26254	26384	.	+	0	gene_id "Mm.6.ENSMUST00000041401.1.region22"; transcript_id "Mm.6.ENSMUST00000041401.1.region22";
Mm.6.ENSMUST00000041401.1	ProjectorX1.0p	CDS	27553	27713	.	+	2	gene_id "Mm.6.ENSMUST00000041401.1.region22"; transcript_id "Mm.6.ENSMUST00000041401.1.region22";
Mm.6.ENSMUST00000041401.1	ProjectorX1.0p	CDS	30275	30351	.	+	1	gene_id "Mm.6.ENSMUST00000041401.1.region22"; transcript_id "Mm.6.ENSMUST00000041401.1.region22";
Mm.6.ENSMUST00000041401.1	ProjectorX1.0p	CDS	35944	36068	.	+	0	gene_id "Mm.6.ENSMUST00000041401.1.region22"; transcript_id "Mm.6.ENSMUST00000041401.1.region22";
Mm.6.ENSMUST00000041401.1	ProjectorX1.0p	CDS	37456	37515	.	+	2	gene_id "Mm.6.ENSMUST00000041401.1.region22"; transcript_id "Mm.6.ENSMUST00000041401.1.region22";
Mm.6.ENSMUST00000041401.1	ProjectorX1.0p	CDS	41036	41147	.	+	2	gene_id "Mm.6.ENSMUST00000041401.1.region22"; transcript_id "Mm.6.ENSMUST00000041401.1.region22";
Mm.6.ENSMUST00000041401.1	ProjectorX1.0p	CDS	41513	41702	.	+	0	gene_id "Mm.6.ENSMUST00000041401.1.region22"; transcript_id "Mm.6.ENSMUST00000041401.1.region22";
Mm.6.ENSMUST00000041401.1	ProjectorX1.0p	CDS	43791	43954	.	+	1	gene_id "Mm.6.ENSMUST00000041401.1.region22"; transcript_id "Mm.6.ENSMUST00000041401.1.region22";
Mm.6.ENSMUST00000041401.1	ProjectorX1.0p	CDS	44070	44183	.	+	0	gene_id "Mm.6.ENSMUST00000041401.1.region22"; transcript_id "Mm.6.ENSMUST00000041401.1.region22";
Mm.6.ENSMUST00000041401.1	ProjectorX1.0p	CDS	52347	52370	.	+	0	gene_id "Mm.6.ENSMUST00000041401.1.region22"; transcript_id "Mm.6.ENSMUST00000041401.1.region22";
Mm.6.ENSMUST00000041401.1	ProjectorX1.0p	CDS	52465	52554	.	+	0	gene_id "Mm.6.ENSMUST00000041401.1.region22"; transcript_id "Mm.6.ENSMUST00000041401.1.region22";
Mm.6.ENSMUST00000041401.1	ProjectorX1.0p	CDS	53955	53957	.	+	0	gene_id "Mm.6.ENSMUST00000041401.1.region22"; transcript_id "Mm.6.ENSMUST00000041401.1.region22";
Mm.6.ENSMUST00000041401.1	ProjectorX1.0p	CDS	54826	54996	.	+	0	gene_id "Mm.6.ENSMUST00000041401.1.region22"; transcript_id "Mm.6.ENSMUST00000041401.1.region22";
Mm.6.ENSMUST00000041401.1	ProjectorX1.0p	CDS	56038	56181	.	+	0	gene_id "Mm.6.ENSMUST00000041401.1.region22"; transcript_id "Mm.6.ENSMUST00000041401.1.region22";
Mm.6.ENSMUST00000041401.1	ProjectorX1.0p	CDS	57486	57652	.	+	0	gene_id "Mm.6.ENSMUST00000041401.1.region22"; transcript_id "Mm.6.ENSMUST00000041401.1.region22";
Mm.6.ENSMUST00000041401.1	ProjectorX1.0p	CDS	61466	61532	.	+	2	gene_id "Mm.6.ENSMUST00000041401.1.region22"; transcript_id "Mm.6.ENSMUST00000041401.1.region22";
Mm.6.ENSMUST00000041401.1	ProjectorX1.0p	CDS	61960	62042	.	+	0	gene_id "Mm.6.ENSMUST00000041401.1.region22"; transcript_id "Mm.6.ENSMUST00000041401.1.region22";
Mm.6.ENSMUST00000041401.1	ProjectorX1.0p	CDS	83962	84145	.	+	2	gene_id "Mm.6.ENSMUST00000041401.1.region22"; transcript_id "Mm.6.ENSMUST00000041401.1.region22";
Mm.6.ENSMUST00000041401.1	ProjectorX1.0p	CDS	84332	84434	.	+	0	gene_id "Mm.6.ENSMUST00000041401.1.region22"; transcript_id "Mm.6.ENSMUST00000041401.1.region22";
Mm.6.ENSMUST00000041401.1	ProjectorX1.0p	CDS	86263	86468	.	+	1	gene_id "Mm.6.ENSMUST00000041401.1.region22"; transcript_id "Mm.6.ENSMUST00000041401.1.region22";
Mm.4.ENSMUST00000030429.1	ProjectorX1.0p	CDS	2662	2739	.	+	0	gene_id "Mm.4.ENSMUST00000030429.1.region23"; transcript_id "Mm.4.ENSMUST00000030429.1.region23";
Mm.4.ENSMUST00000030429.1	ProjectorX1.0p	CDS	2960	2991	.	+	0	gene_id "Mm.4.ENSMUST00000030429.1.region23"; transcript_id "Mm.4.ENSMUST00000030429.1.region23";
Mm.4.ENSMUST00000030429.1	ProjectorX1.0p	CDS	3080	3145	.	+	2	gene_id "Mm.4.ENSMUST00000030429.1.region23"; transcript_id "Mm.4.ENSMUST00000030429.1.region23";
Mm.4.ENSMUST00000030429.1	ProjectorX1.0p	CDS	3593	3640	.	+	2	gene_id "Mm.4.ENSMUST00000030429.1.region23"; transcript_id "Mm.4.ENSMUST00000030429.1.region23";
Mm.4.ENSMUST00000030429.1	ProjectorX1.0p	CDS	3726	3796	.	+	2	gene_id "Mm.4.ENSMUST00000030429.1.region23"; transcript_id "Mm.4.ENSMUST00000030429.1.region23";
Mm.4.ENSMUST00000030429.1	ProjectorX1.0p	CDS	3925	3998	.	+	1	gene_id "Mm.4.ENSMUST00000030429.1.region23"; transcript_id "Mm.4.ENSMUST00000030429.1.region23";
Mm.4.ENSMUST00000030429.1	ProjectorX1.0p	CDS	4070	4171	.	+	0	gene_id "Mm.4.ENSMUST00000030429.1.region23"; transcript_id "Mm.4.ENSMUST00000030429.1.region23";
Mm.4.ENSMUST00000030429.1	ProjectorX1.0p	CDS	4282	4455	.	+	0	gene_id "Mm.4.ENSMUST00000030429.1.region23"; transcript_id "Mm.4.ENSMUST00000030429.1.region23";
Mm.4.ENSMUST00000030429.1	ProjectorX1.0p	CDS	4532	4579	.	+	0	gene_id "Mm.4.ENSMUST00000030429.1.region23"; transcript_id "Mm.4.ENSMUST00000030429.1.region23";
Mm.4.ENSMUST00000030842.1	ProjectorX1.0p	CDS	2428	2528	.	+	0	gene_id "Mm.4.ENSMUST00000030842.1.region24"; transcript_id "Mm.4.ENSMUST00000030842.1.region24";
Mm.4.ENSMUST00000030842.1	ProjectorX1.0p	CDS	3724	3859	.	+	2	gene_id "Mm.4.ENSMUST00000030842.1.region24"; transcript_id "Mm.4.ENSMUST00000030842.1.region24";
Mm.4.ENSMUST00000030842.1	ProjectorX1.0p	CDS	4298	4396	.	+	0	gene_id "Mm.4.ENSMUST00000030842.1.region24"; transcript_id "Mm.4.ENSMUST00000030842.1.region24";
Mm.4.ENSMUST00000030842.1	ProjectorX1.0p	CDS	8867	8962	.	+	0	gene_id "Mm.4.ENSMUST00000030842.1.region24"; transcript_id "Mm.4.ENSMUST00000030842.1.region24";
Mm.4.ENSMUST00000030842.1	ProjectorX1.0p	CDS	9400	9481	.	+	0	gene_id "Mm.4.ENSMUST00000030842.1.region24"; transcript_id "Mm.4.ENSMUST00000030842.1.region24";
Mm.4.ENSMUST00000030842.1	ProjectorX1.0p	CDS	11748	11803	.	+	1	gene_id "Mm.4.ENSMUST00000030842.1.region24"; transcript_id "Mm.4.ENSMUST00000030842.1.region24";
Mm.10.ENSMUST00000050455.1	ProjectorX1.0p	CDS	1001	1220	.	+	0	gene_id "Mm.10.ENSMUST00000050455.1.region25"; transcript_id "Mm.10.ENSMUST00000050455.1.region25";
Mm.10.ENSMUST00000050455.1	ProjectorX1.0p	CDS	1476	1632	.	+	1	gene_id "Mm.10.ENSMUST00000050455.1.region25"; transcript_id "Mm.10.ENSMUST00000050455.1.region25";
Mm.10.ENSMUST00000050455.1	ProjectorX1.0p	CDS	5001	5124	.	+	2	gene_id "Mm.10.ENSMUST00000050455.1.region25"; transcript_id "Mm.10.ENSMUST00000050455.1.region25";
Mm.10.ENSMUST00000050455.1	ProjectorX1.0p	CDS	6771	6832	.	+	0	gene_id "Mm.10.ENSMUST00000050455.1.region25"; transcript_id "Mm.10.ENSMUST00000050455.1.region25";
Mm.10.ENSMUST00000050455.1	ProjectorX1.0p	CDS	16892	16969	.	+	2	gene_id "Mm.10.ENSMUST00000050455.1.region25"; transcript_id "Mm.10.ENSMUST00000050455.1.region25";
Mm.10.ENSMUST00000050455.1	ProjectorX1.0p	CDS	18196	18223	.	+	2	gene_id "Mm.10.ENSMUST00000050455.1.region25"; transcript_id "Mm.10.ENSMUST00000050455.1.region25";
Mm.10.ENSMUST00000050455.1	ProjectorX1.0p	CDS	31774	31881	.	+	0	gene_id "Mm.10.ENSMUST00000050455.1.region25"; transcript_id "Mm.10.ENSMUST00000050455.1.region25";
Mm.10.ENSMUST00000050455.1	ProjectorX1.0p	CDS	35012	35089	.	+	0	gene_id "Mm.10.ENSMUST00000050455.1.region25"; transcript_id "Mm.10.ENSMUST00000050455.1.region25";
Mm.10.ENSMUST00000050455.1	ProjectorX1.0p	CDS	35180	35293	.	+	0	gene_id "Mm.10.ENSMUST00000050455.1.region25"; transcript_id "Mm.10.ENSMUST00000050455.1.region25";
Mm.10.ENSMUST00000050455.1	ProjectorX1.0p	CDS	36666	36715	.	+	0	gene_id "Mm.10.ENSMUST00000050455.1.region25"; transcript_id "Mm.10.ENSMUST00000050455.1.region25";
Mm.10.ENSMUST00000050455.1	ProjectorX1.0p	CDS	39089	39248	.	+	2	gene_id "Mm.10.ENSMUST00000050455.1.region25"; transcript_id "Mm.10.ENSMUST00000050455.1.region25";
Mm.10.ENSMUST00000050455.1	ProjectorX1.0p	CDS	41262	41406	.	+	0	gene_id "Mm.10.ENSMUST00000050455.1.region25"; transcript_id "Mm.10.ENSMUST00000050455.1.region25";
Mm.10.ENSMUST00000050455.1	ProjectorX1.0p	CDS	43146	43255	.	+	1	gene_id "Mm.10.ENSMUST00000050455.1.region25"; transcript_id "Mm.10.ENSMUST00000050455.1.region25";
Mm.10.ENSMUST00000050455.1	ProjectorX1.0p	CDS	44700	44817	.	+	0	gene_id "Mm.10.ENSMUST00000050455.1.region25"; transcript_id "Mm.10.ENSMUST00000050455.1.region25";
Mm.10.ENSMUST00000050455.1	ProjectorX1.0p	CDS	46200	46322	.	+	1	gene_id "Mm.10.ENSMUST00000050455.1.region25"; transcript_id "Mm.10.ENSMUST00000050455.1.region25";
Mm.10.ENSMUST00000050455.1	ProjectorX1.0p	CDS	46932	47138	.	+	1	gene_id "Mm.10.ENSMUST00000050455.1.region25"; transcript_id "Mm.10.ENSMUST00000050455.1.region25";
Mm.10.ENSMUST00000050455.1	ProjectorX1.0p	CDS	48566	49078	.	+	1	gene_id "Mm.10.ENSMUST00000050455.1.region25"; transcript_id "Mm.10.ENSMUST00000050455.1.region25";
Mm.10.ENSMUST00000050455.1	ProjectorX1.0p	CDS	49881	50093	.	+	1	gene_id "Mm.10.ENSMUST00000050455.1.region25"; transcript_id "Mm.10.ENSMUST00000050455.1.region25";
Mm.10.ENSMUST00000050455.1	ProjectorX1.0p	CDS	52830	53002	.	+	1	gene_id "Mm.10.ENSMUST00000050455.1.region25"; transcript_id "Mm.10.ENSMUST00000050455.1.region25";
Mm.17.ENSMUST00000002846.1	ProjectorX1.0p	CDS	1015	1220	.	+	0	gene_id "Mm.17.ENSMUST00000002846.1.region26"; transcript_id "Mm.17.ENSMUST00000002846.1.region26";
Mm.17.ENSMUST00000002846.1	ProjectorX1.0p	CDS	2774	2901	.	+	2	gene_id "Mm.17.ENSMUST00000002846.1.region26"; transcript_id "Mm.17.ENSMUST00000002846.1.region26";
Mm.17.ENSMUST00000002846.1	ProjectorX1.0p	CDS	3450	3560	.	+	1	gene_id "Mm.17.ENSMUST00000002846.1.region26"; transcript_id "Mm.17.ENSMUST00000002846.1.region26";
Mm.17.ENSMUST00000002846.1	ProjectorX1.0p	CDS	3755	3897	.	+	1	gene_id "Mm.17.ENSMUST00000002846.1.region26"; transcript_id "Mm.17.ENSMUST00000002846.1.region26";
Mm.17.ENSMUST00000002846.1	ProjectorX1.0p	CDS	3984	4105	.	+	0	gene_id "Mm.17.ENSMUST00000002846.1.region26"; transcript_id "Mm.17.ENSMUST00000002846.1.region26";
Mm.17.ENSMUST00000002846.1	ProjectorX1.0p	CDS	4195	4363	.	+	2	gene_id "Mm.17.ENSMUST00000002846.1.region26"; transcript_id "Mm.17.ENSMUST00000002846.1.region26";
Mm.6.ENSMUST00000009520.1	ProjectorX1.0p	CDS	1002	2198	.	+	0	gene_id "Mm.6.ENSMUST00000009520.1.region27"; transcript_id "Mm.6.ENSMUST00000009520.1.region27";
Mm.6.ENSMUST00000009520.1	ProjectorX1.0p	CDS	23111	23302	.	+	0	gene_id "Mm.6.ENSMUST00000009520.1.region27"; transcript_id "Mm.6.ENSMUST00000009520.1.region27";
Mm.6.ENSMUST00000009520.1	ProjectorX1.0p	CDS	36074	36208	.	+	0	gene_id "Mm.6.ENSMUST00000009520.1.region27"; transcript_id "Mm.6.ENSMUST00000009520.1.region27";
Mm.6.ENSMUST00000009520.1	ProjectorX1.0p	CDS	36837	37010	.	+	0	gene_id "Mm.6.ENSMUST00000009520.1.region27"; transcript_id "Mm.6.ENSMUST00000009520.1.region27";
Mm.6.ENSMUST00000009520.1	ProjectorX1.0p	CDS	41184	41344	.	+	0	gene_id "Mm.6.ENSMUST00000009520.1.region27"; transcript_id "Mm.6.ENSMUST00000009520.1.region27";
Mm.6.ENSMUST00000009520.1	ProjectorX1.0p	CDS	43672	43774	.	+	2	gene_id "Mm.6.ENSMUST00000009520.1.region27"; transcript_id "Mm.6.ENSMUST00000009520.1.region27";
Mm.6.ENSMUST00000009520.1	ProjectorX1.0p	CDS	43883	44019	.	+	0	gene_id "Mm.6.ENSMUST00000009520.1.region27"; transcript_id "Mm.6.ENSMUST00000009520.1.region27";
Mm.6.ENSMUST00000009520.1	ProjectorX1.0p	CDS	44703	44864	.	+	2	gene_id "Mm.6.ENSMUST00000009520.1.region27"; transcript_id "Mm.6.ENSMUST00000009520.1.region27";
Mm.6.ENSMUST00000009520.1	ProjectorX1.0p	CDS	45482	45503	.	+	2	gene_id "Mm.6.ENSMUST00000009520.1.region27"; transcript_id "Mm.6.ENSMUST00000009520.1.region27";
Mm.6.ENSMUST00000009520.1	ProjectorX1.0p	CDS	45558	45698	.	+	0	gene_id "Mm.6.ENSMUST00000009520.1.region27"; transcript_id "Mm.6.ENSMUST00000009520.1.region27";
Mm.6.ENSMUST00000009520.1	ProjectorX1.0p	CDS	50199	50417	.	+	0	gene_id "Mm.6.ENSMUST00000009520.1.region27"; transcript_id "Mm.6.ENSMUST00000009520.1.region27";
Mm.6.ENSMUST00000009520.1	ProjectorX1.0p	CDS	56711	56857	.	+	0	gene_id "Mm.6.ENSMUST00000009520.1.region27"; transcript_id "Mm.6.ENSMUST00000009520.1.region27";
Mm.6.ENSMUST00000009520.1	ProjectorX1.0p	CDS	58447	58600	.	+	0	gene_id "Mm.6.ENSMUST00000009520.1.region27"; transcript_id "Mm.6.ENSMUST00000009520.1.region27";
Mm.6.ENSMUST00000009520.1	ProjectorX1.0p	CDS	58793	58933	.	+	1	gene_id "Mm.6.ENSMUST00000009520.1.region27"; transcript_id "Mm.6.ENSMUST00000009520.1.region27";
Mm.6.ENSMUST00000009520.1	ProjectorX1.0p	CDS	63000	63230	.	+	1	gene_id "Mm.6.ENSMUST00000009520.1.region27"; transcript_id "Mm.6.ENSMUST00000009520.1.region27";
Mm.6.ENSMUST00000009520.1	ProjectorX1.0p	CDS	65308	65388	.	+	1	gene_id "Mm.6.ENSMUST00000009520.1.region27"; transcript_id "Mm.6.ENSMUST00000009520.1.region27";
Mm.6.ENSMUST00000009520.1	ProjectorX1.0p	CDS	68470	68651	.	+	1	gene_id "Mm.6.ENSMUST00000009520.1.region27"; transcript_id "Mm.6.ENSMUST00000009520.1.region27";
Mm.6.ENSMUST00000009520.1	ProjectorX1.0p	CDS	71919	72028	.	+	0	gene_id "Mm.6.ENSMUST00000009520.1.region27"; transcript_id "Mm.6.ENSMUST00000009520.1.region27";
Mm.6.ENSMUST00000009520.1	ProjectorX1.0p	CDS	73315	73480	.	+	2	gene_id "Mm.6.ENSMUST00000009520.1.region27"; transcript_id "Mm.6.ENSMUST00000009520.1.region27";
Mm.6.ENSMUST00000009520.1	ProjectorX1.0p	CDS	81133	81269	.	+	0	gene_id "Mm.6.ENSMUST00000009520.1.region27"; transcript_id "Mm.6.ENSMUST00000009520.1.region27";
Mm.6.ENSMUST00000009520.1	ProjectorX1.0p	CDS	81374	81581	.	+	2	gene_id "Mm.6.ENSMUST00000009520.1.region27"; transcript_id "Mm.6.ENSMUST00000009520.1.region27";
Mm.5.ENSMUST00000031377.1	ProjectorX1.0p	CDS	1231	1347	.	+	0	gene_id "Mm.5.ENSMUST00000031377.1.region28"; transcript_id "Mm.5.ENSMUST00000031377.1.region28";
Mm.5.ENSMUST00000031377.1	ProjectorX1.0p	CDS	19661	19663	.	+	0	gene_id "Mm.5.ENSMUST00000031377.1.region28"; transcript_id "Mm.5.ENSMUST00000031377.1.region28";
Mm.5.ENSMUST00000031377.1	ProjectorX1.0p	CDS	22402	22559	.	+	0	gene_id "Mm.5.ENSMUST00000031377.1.region28"; transcript_id "Mm.5.ENSMUST00000031377.1.region28";
Mm.5.ENSMUST00000031377.1	ProjectorX1.0p	CDS	45823	45970	.	+	2	gene_id "Mm.5.ENSMUST00000031377.1.region28"; transcript_id "Mm.5.ENSMUST00000031377.1.region28";
Mm.5.ENSMUST00000031377.1	ProjectorX1.0p	CDS	46965	47153	.	+	0	gene_id "Mm.5.ENSMUST00000031377.1.region28"; transcript_id "Mm.5.ENSMUST00000031377.1.region28";
Mm.5.ENSMUST00000031377.1	ProjectorX1.0p	CDS	47774	47865	.	+	0	gene_id "Mm.5.ENSMUST00000031377.1.region28"; transcript_id "Mm.5.ENSMUST00000031377.1.region28";
Mm.5.ENSMUST00000031377.1	ProjectorX1.0p	CDS	52690	52698	.	+	2	gene_id "Mm.5.ENSMUST00000031377.1.region28"; transcript_id "Mm.5.ENSMUST00000031377.1.region28";
Mm.5.ENSMUST00000031377.1	ProjectorX1.0p	CDS	53012	53131	.	+	2	gene_id "Mm.5.ENSMUST00000031377.1.region28"; transcript_id "Mm.5.ENSMUST00000031377.1.region28";
Mm.5.ENSMUST00000031377.1	ProjectorX1.0p	CDS	53654	53823	.	+	2	gene_id "Mm.5.ENSMUST00000031377.1.region28"; transcript_id "Mm.5.ENSMUST00000031377.1.region28";
Mm.5.ENSMUST00000031377.1	ProjectorX1.0p	CDS	56481	56599	.	+	1	gene_id "Mm.5.ENSMUST00000031377.1.region28"; transcript_id "Mm.5.ENSMUST00000031377.1.region28";
Mm.5.ENSMUST00000031377.1	ProjectorX1.0p	CDS	58002	58075	.	+	0	gene_id "Mm.5.ENSMUST00000031377.1.region28"; transcript_id "Mm.5.ENSMUST00000031377.1.region28";
Mm.5.ENSMUST00000031377.1	ProjectorX1.0p	CDS	59350	59401	.	+	2	gene_id "Mm.5.ENSMUST00000031377.1.region28"; transcript_id "Mm.5.ENSMUST00000031377.1.region28";
Mm.5.ENSMUST00000031377.1	ProjectorX1.0p	CDS	61484	61642	.	+	0	gene_id "Mm.5.ENSMUST00000031377.1.region28"; transcript_id "Mm.5.ENSMUST00000031377.1.region28";
Mm.5.ENSMUST00000031377.1	ProjectorX1.0p	CDS	63662	63697	.	+	0	gene_id "Mm.5.ENSMUST00000031377.1.region28"; transcript_id "Mm.5.ENSMUST00000031377.1.region28";
Mm.19.ENSMUST00000049369.1	ProjectorX1.0p	CDS	1734	1866	.	+	0	gene_id "Mm.19.ENSMUST00000049369.1.region29"; transcript_id "Mm.19.ENSMUST00000049369.1.region29";
Mm.19.ENSMUST00000049369.1	ProjectorX1.0p	CDS	9330	9425	.	+	1	gene_id "Mm.19.ENSMUST00000049369.1.region29"; transcript_id "Mm.19.ENSMUST00000049369.1.region29";
Mm.19.ENSMUST00000049369.1	ProjectorX1.0p	CDS	13307	13375	.	+	1	gene_id "Mm.19.ENSMUST00000049369.1.region29"; transcript_id "Mm.19.ENSMUST00000049369.1.region29";
Mm.19.ENSMUST00000049369.1	ProjectorX1.0p	CDS	20968	21135	.	+	1	gene_id "Mm.19.ENSMUST00000049369.1.region29"; transcript_id "Mm.19.ENSMUST00000049369.1.region29";
Mm.19.ENSMUST00000049369.1	ProjectorX1.0p	CDS	21948	22071	.	+	1	gene_id "Mm.19.ENSMUST00000049369.1.region29"; transcript_id "Mm.19.ENSMUST00000049369.1.region29";
Mm.19.ENSMUST00000049369.1	ProjectorX1.0p	CDS	24180	24351	.	+	2	gene_id "Mm.19.ENSMUST00000049369.1.region29"; transcript_id "Mm.19.ENSMUST00000049369.1.region29";
Mm.19.ENSMUST00000049369.1	ProjectorX1.0p	CDS	27705	27827	.	+	0	gene_id "Mm.19.ENSMUST00000049369.1.region29"; transcript_id "Mm.19.ENSMUST00000049369.1.region29";
Mm.19.ENSMUST00000049369.1	ProjectorX1.0p	CDS	30284	30356	.	+	0	gene_id "Mm.19.ENSMUST00000049369.1.region29"; transcript_id "Mm.19.ENSMUST00000049369.1.region29";
Mm.19.ENSMUST00000049369.1	ProjectorX1.0p	CDS	36498	36652	.	+	1	gene_id "Mm.19.ENSMUST00000049369.1.region29"; transcript_id "Mm.19.ENSMUST00000049369.1.region29";
Mm.5.ENSMUST00000031295.1	ProjectorX1.0p	CDS	1028	1081	.	+	0	gene_id "Mm.5.ENSMUST00000031295.1.region30"; transcript_id "Mm.5.ENSMUST00000031295.1.region30";
Mm.5.ENSMUST00000031295.1	ProjectorX1.0p	CDS	3761	3879	.	+	0	gene_id "Mm.5.ENSMUST00000031295.1.region30"; transcript_id "Mm.5.ENSMUST00000031295.1.region30";
Mm.5.ENSMUST00000031295.1	ProjectorX1.0p	CDS	6526	6658	.	+	2	gene_id "Mm.5.ENSMUST00000031295.1.region30"; transcript_id "Mm.5.ENSMUST00000031295.1.region30";
Mm.5.ENSMUST00000031295.1	ProjectorX1.0p	CDS	7584	7726	.	+	0	gene_id "Mm.5.ENSMUST00000031295.1.region30"; transcript_id "Mm.5.ENSMUST00000031295.1.region30";
Mm.5.ENSMUST00000031295.1	ProjectorX1.0p	CDS	10246	10251	.	+	2	gene_id "Mm.5.ENSMUST00000031295.1.region30"; transcript_id "Mm.5.ENSMUST00000031295.1.region30";
Mm.5.ENSMUST00000031295.1	ProjectorX1.0p	CDS	11123	11288	.	+	2	gene_id "Mm.5.ENSMUST00000031295.1.region30"; transcript_id "Mm.5.ENSMUST00000031295.1.region30";
Mm.X.ENSMUST00000026296.1	ProjectorX1.0p	CDS	1443	1686	.	+	0	gene_id "Mm.X.ENSMUST00000026296.1.region31"; transcript_id "Mm.X.ENSMUST00000026296.1.region31";
Mm.X.ENSMUST00000026296.1	ProjectorX1.0p	CDS	19949	20122	.	+	1	gene_id "Mm.X.ENSMUST00000026296.1.region31"; transcript_id "Mm.X.ENSMUST00000026296.1.region31";
Mm.X.ENSMUST00000026296.1	ProjectorX1.0p	CDS	20478	20655	.	+	1	gene_id "Mm.X.ENSMUST00000026296.1.region31"; transcript_id "Mm.X.ENSMUST00000026296.1.region31";
Mm.X.ENSMUST00000026296.1	ProjectorX1.0p	CDS	20781	21219	.	+	2	gene_id "Mm.X.ENSMUST00000026296.1.region31"; transcript_id "Mm.X.ENSMUST00000026296.1.region31";
Mm.X.ENSMUST00000026296.1	ProjectorX1.0p	CDS	22645	22734	.	+	0	gene_id "Mm.X.ENSMUST00000026296.1.region31"; transcript_id "Mm.X.ENSMUST00000026296.1.region31";
Mm.X.ENSMUST00000026296.1	ProjectorX1.0p	CDS	23410	23558	.	+	0	gene_id "Mm.X.ENSMUST00000026296.1.region31"; transcript_id "Mm.X.ENSMUST00000026296.1.region31";
Mm.X.ENSMUST00000026296.1	ProjectorX1.0p	CDS	25941	26097	.	+	2	gene_id "Mm.X.ENSMUST00000026296.1.region31"; transcript_id "Mm.X.ENSMUST00000026296.1.region31";
Mm.X.ENSMUST00000026296.1	ProjectorX1.0p	CDS	26202	26340	.	+	0	gene_id "Mm.X.ENSMUST00000026296.1.region31"; transcript_id "Mm.X.ENSMUST00000026296.1.region31";
Mm.X.ENSMUST00000026296.1	ProjectorX1.0p	CDS	32727	32785	.	+	1	gene_id "Mm.X.ENSMUST00000026296.1.region31"; transcript_id "Mm.X.ENSMUST00000026296.1.region31";
Mm.X.ENSMUST00000026296.1	ProjectorX1.0p	CDS	32926	33072	.	+	0	gene_id "Mm.X.ENSMUST00000026296.1.region31"; transcript_id "Mm.X.ENSMUST00000026296.1.region31";
Mm.X.ENSMUST00000026296.1	ProjectorX1.0p	CDS	33647	33739	.	+	0	gene_id "Mm.X.ENSMUST00000026296.1.region31"; transcript_id "Mm.X.ENSMUST00000026296.1.region31";
Mm.X.ENSMUST00000026296.1	ProjectorX1.0p	CDS	33885	33964	.	+	0	gene_id "Mm.X.ENSMUST00000026296.1.region31"; transcript_id "Mm.X.ENSMUST00000026296.1.region31";
Mm.X.ENSMUST00000026296.1	ProjectorX1.0p	CDS	39399	39429	.	+	2	gene_id "Mm.X.ENSMUST00000026296.1.region31"; transcript_id "Mm.X.ENSMUST00000026296.1.region31";
Mm.X.ENSMUST00000026296.1	ProjectorX1.0p	CDS	39882	39983	.	+	0	gene_id "Mm.X.ENSMUST00000026296.1.region31"; transcript_id "Mm.X.ENSMUST00000026296.1.region31";
Mm.X.ENSMUST00000026296.1	ProjectorX1.0p	CDS	40288	40413	.	+	0	gene_id "Mm.X.ENSMUST00000026296.1.region31"; transcript_id "Mm.X.ENSMUST00000026296.1.region31";
Mm.X.ENSMUST00000026296.1	ProjectorX1.0p	CDS	40588	40749	.	+	0	gene_id "Mm.X.ENSMUST00000026296.1.region31"; transcript_id "Mm.X.ENSMUST00000026296.1.region31";
Mm.X.ENSMUST00000026296.1	ProjectorX1.0p	CDS	41736	41879	.	+	0	gene_id "Mm.X.ENSMUST00000026296.1.region31"; transcript_id "Mm.X.ENSMUST00000026296.1.region31";
Mm.X.ENSMUST00000026296.1	ProjectorX1.0p	CDS	42371	42673	.	+	0	gene_id "Mm.X.ENSMUST00000026296.1.region31"; transcript_id "Mm.X.ENSMUST00000026296.1.region31";
Mm.2.ENSMUST00000046233.1	ProjectorX1.0p	CDS	1094	1312	.	+	0	gene_id "Mm.2.ENSMUST00000046233.1.region32"; transcript_id "Mm.2.ENSMUST00000046233.1.region32";
Mm.2.ENSMUST00000046233.1	ProjectorX1.0p	CDS	2870	2984	.	+	0	gene_id "Mm.2.ENSMUST00000046233.1.region32"; transcript_id "Mm.2.ENSMUST00000046233.1.region32";
Mm.2.ENSMUST00000046233.1	ProjectorX1.0p	CDS	14118	14316	.	+	1	gene_id "Mm.2.ENSMUST00000046233.1.region32"; transcript_id "Mm.2.ENSMUST00000046233.1.region32";
Mm.2.ENSMUST00000046233.1	ProjectorX1.0p	CDS	31062	31167	.	+	2	gene_id "Mm.2.ENSMUST00000046233.1.region32"; transcript_id "Mm.2.ENSMUST00000046233.1.region32";
Mm.2.ENSMUST00000046233.1	ProjectorX1.0p	CDS	36515	36711	.	+	0	gene_id "Mm.2.ENSMUST00000046233.1.region32"; transcript_id "Mm.2.ENSMUST00000046233.1.region32";
Mm.2.ENSMUST00000046233.1	ProjectorX1.0p	CDS	38332	38498	.	+	2	gene_id "Mm.2.ENSMUST00000046233.1.region32"; transcript_id "Mm.2.ENSMUST00000046233.1.region32";
Mm.2.ENSMUST00000046233.1	ProjectorX1.0p	CDS	41112	41269	.	+	1	gene_id "Mm.2.ENSMUST00000046233.1.region32"; transcript_id "Mm.2.ENSMUST00000046233.1.region32";
Mm.11.ENSMUST00000052575.1	ProjectorX1.0p	CDS	1055	1351	.	+	0	gene_id "Mm.11.ENSMUST00000052575.1.region33"; transcript_id "Mm.11.ENSMUST00000052575.1.region33";
Mm.4.ENSMUST00000040657.1	ProjectorX1.0p	CDS	1331	1523	.	+	0	gene_id "Mm.4.ENSMUST00000040657.1.region34"; transcript_id "Mm.4.ENSMUST00000040657.1.region34";
Mm.4.ENSMUST00000040657.1	ProjectorX1.0p	CDS	4396	4589	.	+	1	gene_id "Mm.4.ENSMUST00000040657.1.region34"; transcript_id "Mm.4.ENSMUST00000040657.1.region34";
Mm.4.ENSMUST00000040657.1	ProjectorX1.0p	CDS	6675	6790	.	+	0	gene_id "Mm.4.ENSMUST00000040657.1.region34"; transcript_id "Mm.4.ENSMUST00000040657.1.region34";
Mm.4.ENSMUST00000040657.1	ProjectorX1.0p	CDS	7915	8054	.	+	2	gene_id "Mm.4.ENSMUST00000040657.1.region34"; transcript_id "Mm.4.ENSMUST00000040657.1.region34";
Mm.4.ENSMUST00000040657.1	ProjectorX1.0p	CDS	8587	8681	.	+	1	gene_id "Mm.4.ENSMUST00000040657.1.region34"; transcript_id "Mm.4.ENSMUST00000040657.1.region34";
Mm.4.ENSMUST00000040657.1	ProjectorX1.0p	CDS	9449	9586	.	+	0	gene_id "Mm.4.ENSMUST00000040657.1.region34"; transcript_id "Mm.4.ENSMUST00000040657.1.region34";
Mm.4.ENSMUST00000040657.1	ProjectorX1.0p	CDS	10580	10675	.	+	0	gene_id "Mm.4.ENSMUST00000040657.1.region34"; transcript_id "Mm.4.ENSMUST00000040657.1.region34";
Mm.4.ENSMUST00000040657.1	ProjectorX1.0p	CDS	12288	12560	.	+	0	gene_id "Mm.4.ENSMUST00000040657.1.region34"; transcript_id "Mm.4.ENSMUST00000040657.1.region34";
Mm.4.ENSMUST00000040657.1	ProjectorX1.0p	CDS	12709	12796	.	+	0	gene_id "Mm.4.ENSMUST00000040657.1.region34"; transcript_id "Mm.4.ENSMUST00000040657.1.region34";
Mm.4.ENSMUST00000040657.1	ProjectorX1.0p	CDS	12918	12989	.	+	1	gene_id "Mm.4.ENSMUST00000040657.1.region34"; transcript_id "Mm.4.ENSMUST00000040657.1.region34";
Mm.4.ENSMUST00000040657.1	ProjectorX1.0p	CDS	13466	13555	.	+	1	gene_id "Mm.4.ENSMUST00000040657.1.region34"; transcript_id "Mm.4.ENSMUST00000040657.1.region34";
Mm.4.ENSMUST00000040657.1	ProjectorX1.0p	CDS	13646	13773	.	+	1	gene_id "Mm.4.ENSMUST00000040657.1.region34"; transcript_id "Mm.4.ENSMUST00000040657.1.region34";
Mm.4.ENSMUST00000040657.1	ProjectorX1.0p	CDS	15395	15488	.	+	0	gene_id "Mm.4.ENSMUST00000040657.1.region34"; transcript_id "Mm.4.ENSMUST00000040657.1.region34";
Mm.4.ENSMUST00000040657.1	ProjectorX1.0p	CDS	15577	15794	.	+	1	gene_id "Mm.4.ENSMUST00000040657.1.region34"; transcript_id "Mm.4.ENSMUST00000040657.1.region34";
Mm.13.ENSMUST00000022075.1	ProjectorX1.0p	CDS	1076	1255	.	+	0	gene_id "Mm.13.ENSMUST00000022075.1.region35"; transcript_id "Mm.13.ENSMUST00000022075.1.region35";
Mm.13.ENSMUST00000022075.1	ProjectorX1.0p	CDS	4097	4201	.	+	0	gene_id "Mm.13.ENSMUST00000022075.1.region35"; transcript_id "Mm.13.ENSMUST00000022075.1.region35";
Mm.13.ENSMUST00000022075.1	ProjectorX1.0p	CDS	7304	7414	.	+	0	gene_id "Mm.13.ENSMUST00000022075.1.region35"; transcript_id "Mm.13.ENSMUST00000022075.1.region35";
Mm.13.ENSMUST00000022075.1	ProjectorX1.0p	CDS	8915	9061	.	+	0	gene_id "Mm.13.ENSMUST00000022075.1.region35"; transcript_id "Mm.13.ENSMUST00000022075.1.region35";
Mm.13.ENSMUST00000022075.1	ProjectorX1.0p	CDS	10291	10367	.	+	0	gene_id "Mm.13.ENSMUST00000022075.1.region35"; transcript_id "Mm.13.ENSMUST00000022075.1.region35";
Mm.13.ENSMUST00000022075.1	ProjectorX1.0p	CDS	16965	17053	.	+	2	gene_id "Mm.13.ENSMUST00000022075.1.region35"; transcript_id "Mm.13.ENSMUST00000022075.1.region35";
Mm.13.ENSMUST00000022075.1	ProjectorX1.0p	CDS	21832	22004	.	+	1	gene_id "Mm.13.ENSMUST00000022075.1.region35"; transcript_id "Mm.13.ENSMUST00000022075.1.region35";
Mm.13.ENSMUST00000022075.1	ProjectorX1.0p	CDS	23556	23768	.	+	0	gene_id "Mm.13.ENSMUST00000022075.1.region35"; transcript_id "Mm.13.ENSMUST00000022075.1.region35";
Mm.13.ENSMUST00000022075.1	ProjectorX1.0p	CDS	26251	26351	.	+	0	gene_id "Mm.13.ENSMUST00000022075.1.region35"; transcript_id "Mm.13.ENSMUST00000022075.1.region35";
Mm.13.ENSMUST00000022075.1	ProjectorX1.0p	CDS	36661	36894	.	+	2	gene_id "Mm.13.ENSMUST00000022075.1.region35"; transcript_id "Mm.13.ENSMUST00000022075.1.region35";
Mm.13.ENSMUST00000022075.1	ProjectorX1.0p	CDS	37535	37692	.	+	2	gene_id "Mm.13.ENSMUST00000022075.1.region35"; transcript_id "Mm.13.ENSMUST00000022075.1.region35";
Mm.13.ENSMUST00000022075.1	ProjectorX1.0p	CDS	38621	38754	.	+	1	gene_id "Mm.13.ENSMUST00000022075.1.region35"; transcript_id "Mm.13.ENSMUST00000022075.1.region35";
Mm.13.ENSMUST00000022075.1	ProjectorX1.0p	CDS	40853	41014	.	+	0	gene_id "Mm.13.ENSMUST00000022075.1.region35"; transcript_id "Mm.13.ENSMUST00000022075.1.region35";
Mm.13.ENSMUST00000022075.1	ProjectorX1.0p	CDS	42753	43127	.	+	0	gene_id "Mm.13.ENSMUST00000022075.1.region35"; transcript_id "Mm.13.ENSMUST00000022075.1.region35";
Mm.7.ENSMUST00000009831.1	ProjectorX1.0p	CDS	1673	1733	.	+	0	gene_id "Mm.7.ENSMUST00000009831.1.region36"; transcript_id "Mm.7.ENSMUST00000009831.1.region36";
Mm.7.ENSMUST00000009831.1	ProjectorX1.0p	CDS	2873	2947	.	+	1	gene_id "Mm.7.ENSMUST00000009831.1.region36"; transcript_id "Mm.7.ENSMUST00000009831.1.region36";
Mm.7.ENSMUST00000009831.1	ProjectorX1.0p	CDS	4036	4092	.	+	1	gene_id "Mm.7.ENSMUST00000009831.1.region36"; transcript_id "Mm.7.ENSMUST00000009831.1.region36";
Mm.7.ENSMUST00000009831.1	ProjectorX1.0p	CDS	5204	5311	.	+	1	gene_id "Mm.7.ENSMUST00000009831.1.region36"; transcript_id "Mm.7.ENSMUST00000009831.1.region36";
Mm.7.ENSMUST00000009831.1	ProjectorX1.0p	CDS	6713	6781	.	+	1	gene_id "Mm.7.ENSMUST00000009831.1.region36"; transcript_id "Mm.7.ENSMUST00000009831.1.region36";
Mm.7.ENSMUST00000009831.1	ProjectorX1.0p	CDS	7802	7831	.	+	1	gene_id "Mm.7.ENSMUST00000009831.1.region36"; transcript_id "Mm.7.ENSMUST00000009831.1.region36";
Mm.7.ENSMUST00000009831.1	ProjectorX1.0p	CDS	7934	8014	.	+	1	gene_id "Mm.7.ENSMUST00000009831.1.region36"; transcript_id "Mm.7.ENSMUST00000009831.1.region36";
Mm.7.ENSMUST00000009831.1	ProjectorX1.0p	CDS	10199	10245	.	+	1	gene_id "Mm.7.ENSMUST00000009831.1.region36"; transcript_id "Mm.7.ENSMUST00000009831.1.region36";
Mm.2.ENSMUST00000028551.1	ProjectorX1.0p	CDS	1124	1209	.	+	0	gene_id "Mm.2.ENSMUST00000028551.1.region37"; transcript_id "Mm.2.ENSMUST00000028551.1.region37";
Mm.2.ENSMUST00000028551.1	ProjectorX1.0p	CDS	1512	1626	.	+	2	gene_id "Mm.2.ENSMUST00000028551.1.region37"; transcript_id "Mm.2.ENSMUST00000028551.1.region37";
Mm.2.ENSMUST00000028551.1	ProjectorX1.0p	CDS	4723	4876	.	+	0	gene_id "Mm.2.ENSMUST00000028551.1.region37"; transcript_id "Mm.2.ENSMUST00000028551.1.region37";
Mm.2.ENSMUST00000028551.1	ProjectorX1.0p	CDS	5076	5236	.	+	1	gene_id "Mm.2.ENSMUST00000028551.1.region37"; transcript_id "Mm.2.ENSMUST00000028551.1.region37";
Mm.2.ENSMUST00000028551.1	ProjectorX1.0p	CDS	5674	5706	.	+	0	gene_id "Mm.2.ENSMUST00000028551.1.region37"; transcript_id "Mm.2.ENSMUST00000028551.1.region37";
Mm.7.ENSMUST00000032992.1	ProjectorX1.0p	CDS	1232	1332	.	+	0	gene_id "Mm.7.ENSMUST00000032992.1.region38"; transcript_id "Mm.7.ENSMUST00000032992.1.region38";
Mm.7.ENSMUST00000032992.1	ProjectorX1.0p	CDS	2643	2708	.	+	2	gene_id "Mm.7.ENSMUST00000032992.1.region38"; transcript_id "Mm.7.ENSMUST00000032992.1.region38";
Mm.7.ENSMUST00000032992.1	ProjectorX1.0p	CDS	2806	2995	.	+	2	gene_id "Mm.7.ENSMUST00000032992.1.region38"; transcript_id "Mm.7.ENSMUST00000032992.1.region38";
Mm.7.ENSMUST00000032992.1	ProjectorX1.0p	CDS	3659	3784	.	+	0	gene_id "Mm.7.ENSMUST00000032992.1.region38"; transcript_id "Mm.7.ENSMUST00000032992.1.region38";
Mm.7.ENSMUST00000032992.1	ProjectorX1.0p	CDS	4114	4168	.	+	0	gene_id "Mm.7.ENSMUST00000032992.1.region38"; transcript_id "Mm.7.ENSMUST00000032992.1.region38";
Mm.7.ENSMUST00000032992.1	ProjectorX1.0p	CDS	4301	4407	.	+	1	gene_id "Mm.7.ENSMUST00000032992.1.region38"; transcript_id "Mm.7.ENSMUST00000032992.1.region38";
Mm.7.ENSMUST00000032992.1	ProjectorX1.0p	CDS	4721	4845	.	+	0	gene_id "Mm.7.ENSMUST00000032992.1.region38"; transcript_id "Mm.7.ENSMUST00000032992.1.region38";
Mm.7.ENSMUST00000032992.1	ProjectorX1.0p	CDS	6590	6595	.	+	2	gene_id "Mm.7.ENSMUST00000032992.1.region38"; transcript_id "Mm.7.ENSMUST00000032992.1.region38";
Mm.7.ENSMUST00000032992.1	ProjectorX1.0p	CDS	8399	8558	.	+	2	gene_id "Mm.7.ENSMUST00000032992.1.region38"; transcript_id "Mm.7.ENSMUST00000032992.1.region38";
Mm.7.ENSMUST00000032992.1	ProjectorX1.0p	CDS	8673	8776	.	+	0	gene_id "Mm.7.ENSMUST00000032992.1.region38"; transcript_id "Mm.7.ENSMUST00000032992.1.region38";
Mm.7.ENSMUST00000032992.1	ProjectorX1.0p	CDS	9586	9727	.	+	2	gene_id "Mm.7.ENSMUST00000032992.1.region38"; transcript_id "Mm.7.ENSMUST00000032992.1.region38";
Mm.7.ENSMUST00000032992.1	ProjectorX1.0p	CDS	9914	10039	.	+	0	gene_id "Mm.7.ENSMUST00000032992.1.region38"; transcript_id "Mm.7.ENSMUST00000032992.1.region38";
Mm.7.ENSMUST00000032992.1	ProjectorX1.0p	CDS	10145	10238	.	+	0	gene_id "Mm.7.ENSMUST00000032992.1.region38"; transcript_id "Mm.7.ENSMUST00000032992.1.region38";
Mm.7.ENSMUST00000032992.1	ProjectorX1.0p	CDS	10511	10701	.	+	1	gene_id "Mm.7.ENSMUST00000032992.1.region38"; transcript_id "Mm.7.ENSMUST00000032992.1.region38";
Mm.7.ENSMUST00000032992.1	ProjectorX1.0p	CDS	10904	11128	.	+	0	gene_id "Mm.7.ENSMUST00000032992.1.region38"; transcript_id "Mm.7.ENSMUST00000032992.1.region38";
Mm.7.ENSMUST00000032992.1	ProjectorX1.0p	CDS	15073	15436	.	+	0	gene_id "Mm.7.ENSMUST00000032992.1.region38"; transcript_id "Mm.7.ENSMUST00000032992.1.region38";
Mm.7.ENSMUST00000032992.1	ProjectorX1.0p	CDS	19489	19648	.	+	1	gene_id "Mm.7.ENSMUST00000032992.1.region38"; transcript_id "Mm.7.ENSMUST00000032992.1.region38";
Mm.7.ENSMUST00000032992.1	ProjectorX1.0p	CDS	19740	19805	.	+	2	gene_id "Mm.7.ENSMUST00000032992.1.region38"; transcript_id "Mm.7.ENSMUST00000032992.1.region38";
Mm.7.ENSMUST00000032992.1	ProjectorX1.0p	CDS	19889	19976	.	+	2	gene_id "Mm.7.ENSMUST00000032992.1.region38"; transcript_id "Mm.7.ENSMUST00000032992.1.region38";
Mm.7.ENSMUST00000032992.1	ProjectorX1.0p	CDS	20064	20226	.	+	0	gene_id "Mm.7.ENSMUST00000032992.1.region38"; transcript_id "Mm.7.ENSMUST00000032992.1.region38";
Mm.7.ENSMUST00000032992.1	ProjectorX1.0p	CDS	20331	20410	.	+	1	gene_id "Mm.7.ENSMUST00000032992.1.region38"; transcript_id "Mm.7.ENSMUST00000032992.1.region38";
Mm.5.ENSMUST00000031483.1	ProjectorX1.0p	CDS	1710	1910	.	+	0	gene_id "Mm.5.ENSMUST00000031483.1.region39"; transcript_id "Mm.5.ENSMUST00000031483.1.region39";
Mm.5.ENSMUST00000031483.1	ProjectorX1.0p	CDS	2815	2822	.	+	0	gene_id "Mm.5.ENSMUST00000031483.1.region39"; transcript_id "Mm.5.ENSMUST00000031483.1.region39";
Mm.5.ENSMUST00000031483.1	ProjectorX1.0p	CDS	3848	3983	.	+	2	gene_id "Mm.5.ENSMUST00000031483.1.region39"; transcript_id "Mm.5.ENSMUST00000031483.1.region39";
Mm.5.ENSMUST00000031483.1	ProjectorX1.0p	CDS	4562	4637	.	+	0	gene_id "Mm.5.ENSMUST00000031483.1.region39"; transcript_id "Mm.5.ENSMUST00000031483.1.region39";
Mm.5.ENSMUST00000031483.1	ProjectorX1.0p	CDS	5970	6059	.	+	1	gene_id "Mm.5.ENSMUST00000031483.1.region39"; transcript_id "Mm.5.ENSMUST00000031483.1.region39";
Mm.5.ENSMUST00000031483.1	ProjectorX1.0p	CDS	6382	7073	.	+	1	gene_id "Mm.5.ENSMUST00000031483.1.region39"; transcript_id "Mm.5.ENSMUST00000031483.1.region39";
Mm.5.ENSMUST00000031483.1	ProjectorX1.0p	CDS	7616	7660	.	+	0	gene_id "Mm.5.ENSMUST00000031483.1.region39"; transcript_id "Mm.5.ENSMUST00000031483.1.region39";
Mm.7.ENSMUST00000033290.1	ProjectorX1.0p	CDS	17427	17708	.	+	0	gene_id "Mm.7.ENSMUST00000033290.1.region40"; transcript_id "Mm.7.ENSMUST00000033290.1.region40";
Mm.7.ENSMUST00000033290.1	ProjectorX1.0p	CDS	28072	28265	.	+	0	gene_id "Mm.7.ENSMUST00000033290.1.region40"; transcript_id "Mm.7.ENSMUST00000033290.1.region40";
Mm.7.ENSMUST00000033290.1	ProjectorX1.0p	CDS	34307	34679	.	+	2	gene_id "Mm.7.ENSMUST00000033290.1.region40"; transcript_id "Mm.7.ENSMUST00000033290.1.region40";
Mm.7.ENSMUST00000033290.1	ProjectorX1.0p	CDS	39674	39919	.	+	0	gene_id "Mm.7.ENSMUST00000033290.1.region40"; transcript_id "Mm.7.ENSMUST00000033290.1.region40";
Mm.7.ENSMUST00000033290.1	ProjectorX1.0p	CDS	41481	41485	.	+	0	gene_id "Mm.7.ENSMUST00000033290.1.region40"; transcript_id "Mm.7.ENSMUST00000033290.1.region40";
Mm.7.ENSMUST00000033290.1	ProjectorX1.0p	CDS	41895	41904	.	+	2	gene_id "Mm.7.ENSMUST00000033290.1.region40"; transcript_id "Mm.7.ENSMUST00000033290.1.region40";
Mm.7.ENSMUST00000033290.1	ProjectorX1.0p	CDS	42765	42864	.	+	0	gene_id "Mm.7.ENSMUST00000033290.1.region40"; transcript_id "Mm.7.ENSMUST00000033290.1.region40";
Mm.7.ENSMUST00000033290.1	ProjectorX1.0p	CDS	42947	43105	.	+	1	gene_id "Mm.7.ENSMUST00000033290.1.region40"; transcript_id "Mm.7.ENSMUST00000033290.1.region40";
Mm.7.ENSMUST00000033290.1	ProjectorX1.0p	CDS	44559	44564	.	+	1	gene_id "Mm.7.ENSMUST00000033290.1.region40"; transcript_id "Mm.7.ENSMUST00000033290.1.region40";
Mm.7.ENSMUST00000033290.1	ProjectorX1.0p	CDS	51327	51518	.	+	1	gene_id "Mm.7.ENSMUST00000033290.1.region40"; transcript_id "Mm.7.ENSMUST00000033290.1.region40";
Mm.7.ENSMUST00000033290.1	ProjectorX1.0p	CDS	52173	52322	.	+	1	gene_id "Mm.7.ENSMUST00000033290.1.region40"; transcript_id "Mm.7.ENSMUST00000033290.1.region40";
Mm.7.ENSMUST00000033290.1	ProjectorX1.0p	CDS	53493	53680	.	+	1	gene_id "Mm.7.ENSMUST00000033290.1.region40"; transcript_id "Mm.7.ENSMUST00000033290.1.region40";
Mm.7.ENSMUST00000033290.1	ProjectorX1.0p	CDS	54392	54573	.	+	0	gene_id "Mm.7.ENSMUST00000033290.1.region40"; transcript_id "Mm.7.ENSMUST00000033290.1.region40";
Mm.7.ENSMUST00000033290.1	ProjectorX1.0p	CDS	55326	55491	.	+	2	gene_id "Mm.7.ENSMUST00000033290.1.region40"; transcript_id "Mm.7.ENSMUST00000033290.1.region40";
Mm.6.ENSMUST00000043098.1	ProjectorX1.0p	CDS	1165	1208	.	+	0	gene_id "Mm.6.ENSMUST00000043098.1.region41"; transcript_id "Mm.6.ENSMUST00000043098.1.region41";
Mm.6.ENSMUST00000043098.1	ProjectorX1.0p	CDS	1298	1372	.	+	2	gene_id "Mm.6.ENSMUST00000043098.1.region41"; transcript_id "Mm.6.ENSMUST00000043098.1.region41";
Mm.6.ENSMUST00000043098.1	ProjectorX1.0p	CDS	1494	1731	.	+	2	gene_id "Mm.6.ENSMUST00000043098.1.region41"; transcript_id "Mm.6.ENSMUST00000043098.1.region41";
Mm.6.ENSMUST00000043098.1	ProjectorX1.0p	CDS	2869	2979	.	+	0	gene_id "Mm.6.ENSMUST00000043098.1.region41"; transcript_id "Mm.6.ENSMUST00000043098.1.region41";
Mm.1.ENSMUST00000027285.1	ProjectorX1.0p	CDS	2112	2391	.	+	0	gene_id "Mm.1.ENSMUST00000027285.1.region42"; transcript_id "Mm.1.ENSMUST00000027285.1.region42";
Mm.1.ENSMUST00000027285.1	ProjectorX1.0p	CDS	3366	3486	.	+	1	gene_id "Mm.1.ENSMUST00000027285.1.region42"; transcript_id "Mm.1.ENSMUST00000027285.1.region42";
Mm.1.ENSMUST00000027285.1	ProjectorX1.0p	CDS	7977	8116	.	+	2	gene_id "Mm.1.ENSMUST00000027285.1.region42"; transcript_id "Mm.1.ENSMUST00000027285.1.region42";
Mm.1.ENSMUST00000027285.1	ProjectorX1.0p	CDS	8192	8293	.	+	1	gene_id "Mm.1.ENSMUST00000027285.1.region42"; transcript_id "Mm.1.ENSMUST00000027285.1.region42";
Mm.1.ENSMUST00000027285.1	ProjectorX1.0p	CDS	9497	9630	.	+	1	gene_id "Mm.1.ENSMUST00000027285.1.region42"; transcript_id "Mm.1.ENSMUST00000027285.1.region42";
Mm.11.ENSMUST00000059842.1	ProjectorX1.0p	CDS	1016	1054	.	+	0	gene_id "Mm.11.ENSMUST00000059842.1.region43"; transcript_id "Mm.11.ENSMUST00000059842.1.region43";
Mm.11.ENSMUST00000059842.1	ProjectorX1.0p	CDS	9131	9219	.	+	0	gene_id "Mm.11.ENSMUST00000059842.1.region43"; transcript_id "Mm.11.ENSMUST00000059842.1.region43";
Mm.11.ENSMUST00000059842.1	ProjectorX1.0p	CDS	11137	11161	.	+	2	gene_id "Mm.11.ENSMUST00000059842.1.region43"; transcript_id "Mm.11.ENSMUST00000059842.1.region43";
Mm.11.ENSMUST00000059842.1	ProjectorX1.0p	CDS	12563	12844	.	+	0	gene_id "Mm.11.ENSMUST00000059842.1.region43"; transcript_id "Mm.11.ENSMUST00000059842.1.region43";
Mm.11.ENSMUST00000059842.1	ProjectorX1.0p	CDS	14405	14515	.	+	0	gene_id "Mm.11.ENSMUST00000059842.1.region43"; transcript_id "Mm.11.ENSMUST00000059842.1.region43";
Mm.11.ENSMUST00000059842.1	ProjectorX1.0p	CDS	16026	16118	.	+	0	gene_id "Mm.11.ENSMUST00000059842.1.region43"; transcript_id "Mm.11.ENSMUST00000059842.1.region43";
Mm.11.ENSMUST00000059842.1	ProjectorX1.0p	CDS	17799	17834	.	+	0	gene_id "Mm.11.ENSMUST00000059842.1.region43"; transcript_id "Mm.11.ENSMUST00000059842.1.region43";
Mm.11.ENSMUST00000059842.1	ProjectorX1.0p	CDS	18338	18388	.	+	0	gene_id "Mm.11.ENSMUST00000059842.1.region43"; transcript_id "Mm.11.ENSMUST00000059842.1.region43";
Mm.11.ENSMUST00000059842.1	ProjectorX1.0p	CDS	18914	18955	.	+	0	gene_id "Mm.11.ENSMUST00000059842.1.region43"; transcript_id "Mm.11.ENSMUST00000059842.1.region43";
Mm.11.ENSMUST00000059842.1	ProjectorX1.0p	CDS	19746	19834	.	+	0	gene_id "Mm.11.ENSMUST00000059842.1.region43"; transcript_id "Mm.11.ENSMUST00000059842.1.region43";
Mm.11.ENSMUST00000059842.1	ProjectorX1.0p	CDS	19978	20140	.	+	2	gene_id "Mm.11.ENSMUST00000059842.1.region43"; transcript_id "Mm.11.ENSMUST00000059842.1.region43";
Mm.11.ENSMUST00000059842.1	ProjectorX1.0p	CDS	22291	22434	.	+	0	gene_id "Mm.11.ENSMUST00000059842.1.region43"; transcript_id "Mm.11.ENSMUST00000059842.1.region43";
Mm.5.ENSMUST00000031029.1	ProjectorX1.0p	CDS	1110	1172	.	+	0	gene_id "Mm.5.ENSMUST00000031029.1.region44"; transcript_id "Mm.5.ENSMUST00000031029.1.region44";
Mm.5.ENSMUST00000031029.1	ProjectorX1.0p	CDS	1576	1650	.	+	0	gene_id "Mm.5.ENSMUST00000031029.1.region44"; transcript_id "Mm.5.ENSMUST00000031029.1.region44";
Mm.5.ENSMUST00000031029.1	ProjectorX1.0p	CDS	2503	2620	.	+	0	gene_id "Mm.5.ENSMUST00000031029.1.region44"; transcript_id "Mm.5.ENSMUST00000031029.1.region44";
Mm.5.ENSMUST00000031029.1	ProjectorX1.0p	CDS	3122	3186	.	+	1	gene_id "Mm.5.ENSMUST00000031029.1.region44"; transcript_id "Mm.5.ENSMUST00000031029.1.region44";
Mm.5.ENSMUST00000031029.1	ProjectorX1.0p	CDS	3453	3563	.	+	0	gene_id "Mm.5.ENSMUST00000031029.1.region44"; transcript_id "Mm.5.ENSMUST00000031029.1.region44";
Mm.5.ENSMUST00000031029.1	ProjectorX1.0p	CDS	3658	3748	.	+	0	gene_id "Mm.5.ENSMUST00000031029.1.region44"; transcript_id "Mm.5.ENSMUST00000031029.1.region44";
Mm.5.ENSMUST00000031029.1	ProjectorX1.0p	CDS	3884	3971	.	+	1	gene_id "Mm.5.ENSMUST00000031029.1.region44"; transcript_id "Mm.5.ENSMUST00000031029.1.region44";
Mm.5.ENSMUST00000031029.1	ProjectorX1.0p	CDS	4188	4257	.	+	2	gene_id "Mm.5.ENSMUST00000031029.1.region44"; transcript_id "Mm.5.ENSMUST00000031029.1.region44";
Mm.5.ENSMUST00000031029.1	ProjectorX1.0p	CDS	4690	4782	.	+	0	gene_id "Mm.5.ENSMUST00000031029.1.region44"; transcript_id "Mm.5.ENSMUST00000031029.1.region44";
Mm.5.ENSMUST00000031029.1	ProjectorX1.0p	CDS	4877	5080	.	+	0	gene_id "Mm.5.ENSMUST00000031029.1.region44"; transcript_id "Mm.5.ENSMUST00000031029.1.region44";
Mm.5.ENSMUST00000031029.1	ProjectorX1.0p	CDS	5328	5453	.	+	0	gene_id "Mm.5.ENSMUST00000031029.1.region44"; transcript_id "Mm.5.ENSMUST00000031029.1.region44";
Mm.5.ENSMUST00000031029.1	ProjectorX1.0p	CDS	5570	5647	.	+	0	gene_id "Mm.5.ENSMUST00000031029.1.region44"; transcript_id "Mm.5.ENSMUST00000031029.1.region44";
Mm.5.ENSMUST00000031029.1	ProjectorX1.0p	CDS	5777	5851	.	+	0	gene_id "Mm.5.ENSMUST00000031029.1.region44"; transcript_id "Mm.5.ENSMUST00000031029.1.region44";
Mm.5.ENSMUST00000031029.1	ProjectorX1.0p	CDS	5943	5984	.	+	0	gene_id "Mm.5.ENSMUST00000031029.1.region44"; transcript_id "Mm.5.ENSMUST00000031029.1.region44";
Mm.5.ENSMUST00000031029.1	ProjectorX1.0p	CDS	6065	6175	.	+	0	gene_id "Mm.5.ENSMUST00000031029.1.region44"; transcript_id "Mm.5.ENSMUST00000031029.1.region44";
Mm.15.ENSMUST00000061750.1	ProjectorX1.0p	CDS	9716	9800	.	+	0	gene_id "Mm.15.ENSMUST00000061750.1.region45"; transcript_id "Mm.15.ENSMUST00000061750.1.region45";
Mm.15.ENSMUST00000061750.1	ProjectorX1.0p	CDS	12867	13072	.	+	1	gene_id "Mm.15.ENSMUST00000061750.1.region45"; transcript_id "Mm.15.ENSMUST00000061750.1.region45";
Mm.15.ENSMUST00000061750.1	ProjectorX1.0p	CDS	14912	15048	.	+	0	gene_id "Mm.15.ENSMUST00000061750.1.region45"; transcript_id "Mm.15.ENSMUST00000061750.1.region45";
Mm.15.ENSMUST00000061750.1	ProjectorX1.0p	CDS	16485	16554	.	+	2	gene_id "Mm.15.ENSMUST00000061750.1.region45"; transcript_id "Mm.15.ENSMUST00000061750.1.region45";
Mm.15.ENSMUST00000061750.1	ProjectorX1.0p	CDS	18391	18444	.	+	0	gene_id "Mm.15.ENSMUST00000061750.1.region45"; transcript_id "Mm.15.ENSMUST00000061750.1.region45";
Mm.15.ENSMUST00000061750.1	ProjectorX1.0p	CDS	19891	19971	.	+	0	gene_id "Mm.15.ENSMUST00000061750.1.region45"; transcript_id "Mm.15.ENSMUST00000061750.1.region45";
Mm.15.ENSMUST00000061750.1	ProjectorX1.0p	CDS	20489	20606	.	+	0	gene_id "Mm.15.ENSMUST00000061750.1.region45"; transcript_id "Mm.15.ENSMUST00000061750.1.region45";
Mm.15.ENSMUST00000061750.1	ProjectorX1.0p	CDS	21447	21577	.	+	1	gene_id "Mm.15.ENSMUST00000061750.1.region45"; transcript_id "Mm.15.ENSMUST00000061750.1.region45";
Mm.15.ENSMUST00000061750.1	ProjectorX1.0p	CDS	23888	24052	.	+	0	gene_id "Mm.15.ENSMUST00000061750.1.region45"; transcript_id "Mm.15.ENSMUST00000061750.1.region45";
Mm.15.ENSMUST00000061750.1	ProjectorX1.0p	CDS	26067	26162	.	+	0	gene_id "Mm.15.ENSMUST00000061750.1.region45"; transcript_id "Mm.15.ENSMUST00000061750.1.region45";
Mm.15.ENSMUST00000061750.1	ProjectorX1.0p	CDS	26243	26441	.	+	0	gene_id "Mm.15.ENSMUST00000061750.1.region45"; transcript_id "Mm.15.ENSMUST00000061750.1.region45";
Mm.15.ENSMUST00000061750.1	ProjectorX1.0p	CDS	28281	28386	.	+	1	gene_id "Mm.15.ENSMUST00000061750.1.region45"; transcript_id "Mm.15.ENSMUST00000061750.1.region45";
Mm.15.ENSMUST00000061750.1	ProjectorX1.0p	CDS	28565	28697	.	+	2	gene_id "Mm.15.ENSMUST00000061750.1.region45"; transcript_id "Mm.15.ENSMUST00000061750.1.region45";
Mm.15.ENSMUST00000061750.1	ProjectorX1.0p	CDS	28932	29055	.	+	0	gene_id "Mm.15.ENSMUST00000061750.1.region45"; transcript_id "Mm.15.ENSMUST00000061750.1.region45";
Mm.15.ENSMUST00000061750.1	ProjectorX1.0p	CDS	30300	30405	.	+	1	gene_id "Mm.15.ENSMUST00000061750.1.region45"; transcript_id "Mm.15.ENSMUST00000061750.1.region45";
Mm.15.ENSMUST00000061750.1	ProjectorX1.0p	CDS	31160	31232	.	+	2	gene_id "Mm.15.ENSMUST00000061750.1.region45"; transcript_id "Mm.15.ENSMUST00000061750.1.region45";
Mm.13.ENSMUST00000022246.1	ProjectorX1.0p	CDS	1002	1329	.	+	0	gene_id "Mm.13.ENSMUST00000022246.1.region46"; transcript_id "Mm.13.ENSMUST00000022246.1.region46";
Mm.13.ENSMUST00000022246.1	ProjectorX1.0p	CDS	67133	67236	.	+	1	gene_id "Mm.13.ENSMUST00000022246.1.region46"; transcript_id "Mm.13.ENSMUST00000022246.1.region46";
Mm.13.ENSMUST00000022246.1	ProjectorX1.0p	CDS	74747	74941	.	+	0	gene_id "Mm.13.ENSMUST00000022246.1.region46"; transcript_id "Mm.13.ENSMUST00000022246.1.region46";
Mm.11.ENSMUST00000020531.1	ProjectorX1.0p	CDS	1002	1096	.	+	0	gene_id "Mm.11.ENSMUST00000020531.1.region47"; transcript_id "Mm.11.ENSMUST00000020531.1.region47";
Mm.11.ENSMUST00000020531.1	ProjectorX1.0p	CDS	1907	2111	.	+	2	gene_id "Mm.11.ENSMUST00000020531.1.region47"; transcript_id "Mm.11.ENSMUST00000020531.1.region47";
Mm.11.ENSMUST00000020531.1	ProjectorX1.0p	CDS	2218	2343	.	+	0	gene_id "Mm.11.ENSMUST00000020531.1.region47"; transcript_id "Mm.11.ENSMUST00000020531.1.region47";
Mm.9.ENSMUST00000034929.1	ProjectorX1.0p	CDS	1094	1444	.	+	0	gene_id "Mm.9.ENSMUST00000034929.1.region48"; transcript_id "Mm.9.ENSMUST00000034929.1.region48";
Mm.9.ENSMUST00000034929.1	ProjectorX1.0p	CDS	1701	1767	.	+	0	gene_id "Mm.9.ENSMUST00000034929.1.region48"; transcript_id "Mm.9.ENSMUST00000034929.1.region48";
Mm.9.ENSMUST00000034929.1	ProjectorX1.0p	CDS	5119	5309	.	+	1	gene_id "Mm.9.ENSMUST00000034929.1.region48"; transcript_id "Mm.9.ENSMUST00000034929.1.region48";
Mm.9.ENSMUST00000034929.1	ProjectorX1.0p	CDS	5549	5903	.	+	0	gene_id "Mm.9.ENSMUST00000034929.1.region48"; transcript_id "Mm.9.ENSMUST00000034929.1.region48";
Mm.9.ENSMUST00000034929.1	ProjectorX1.0p	CDS	8641	8806	.	+	1	gene_id "Mm.9.ENSMUST00000034929.1.region48"; transcript_id "Mm.9.ENSMUST00000034929.1.region48";
Mm.9.ENSMUST00000034929.1	ProjectorX1.0p	CDS	20285	20807	.	+	2	gene_id "Mm.9.ENSMUST00000034929.1.region48"; transcript_id "Mm.9.ENSMUST00000034929.1.region48";
Mm.12.ENSMUST00000021536.1	ProjectorX1.0p	CDS	1042	1082	.	+	0	gene_id "Mm.12.ENSMUST00000021536.1.region49"; transcript_id "Mm.12.ENSMUST00000021536.1.region49";
Mm.12.ENSMUST00000021536.1	ProjectorX1.0p	CDS	5157	5274	.	+	2	gene_id "Mm.12.ENSMUST00000021536.1.region49"; transcript_id "Mm.12.ENSMUST00000021536.1.region49";
Mm.12.ENSMUST00000021536.1	ProjectorX1.0p	CDS	10327	10406	.	+	0	gene_id "Mm.12.ENSMUST00000021536.1.region49"; transcript_id "Mm.12.ENSMUST00000021536.1.region49";
Mm.12.ENSMUST00000021536.1	ProjectorX1.0p	CDS	12133	12200	.	+	2	gene_id "Mm.12.ENSMUST00000021536.1.region49"; transcript_id "Mm.12.ENSMUST00000021536.1.region49";
Mm.12.ENSMUST00000021536.1	ProjectorX1.0p	CDS	12891	12935	.	+	1	gene_id "Mm.12.ENSMUST00000021536.1.region49"; transcript_id "Mm.12.ENSMUST00000021536.1.region49";
Mm.12.ENSMUST00000021536.1	ProjectorX1.0p	CDS	14176	14279	.	+	1	gene_id "Mm.12.ENSMUST00000021536.1.region49"; transcript_id "Mm.12.ENSMUST00000021536.1.region49";
Mm.12.ENSMUST00000021536.1	ProjectorX1.0p	CDS	14842	14908	.	+	0	gene_id "Mm.12.ENSMUST00000021536.1.region49"; transcript_id "Mm.12.ENSMUST00000021536.1.region49";
Mm.12.ENSMUST00000021536.1	ProjectorX1.0p	CDS	17371	17449	.	+	1	gene_id "Mm.12.ENSMUST00000021536.1.region49"; transcript_id "Mm.12.ENSMUST00000021536.1.region49";
Mm.12.ENSMUST00000021536.1	ProjectorX1.0p	CDS	19065	19203	.	+	2	gene_id "Mm.12.ENSMUST00000021536.1.region49"; transcript_id "Mm.12.ENSMUST00000021536.1.region49";
Mm.1.ENSMUST00000027415.1	ProjectorX1.0p	CDS	1574	1624	.	+	0	gene_id "Mm.1.ENSMUST00000027415.1.region50"; transcript_id "Mm.1.ENSMUST00000027415.1.region50";
Mm.1.ENSMUST00000027415.1	ProjectorX1.0p	CDS	1936	2101	.	+	0	gene_id "Mm.1.ENSMUST00000027415.1.region50"; transcript_id "Mm.1.ENSMUST00000027415.1.region50";
Mm.1.ENSMUST00000027415.1	ProjectorX1.0p	CDS	2647	2924	.	+	1	gene_id "Mm.1.ENSMUST00000027415.1.region50"; transcript_id "Mm.1.ENSMUST00000027415.1.region50";
Mm.1.ENSMUST00000027415.1	ProjectorX1.0p	CDS	3019	3134	.	+	0	gene_id "Mm.1.ENSMUST00000027415.1.region50"; transcript_id "Mm.1.ENSMUST00000027415.1.region50";
Mm.1.ENSMUST00000027415.1	ProjectorX1.0p	CDS	3572	3768	.	+	2	gene_id "Mm.1.ENSMUST00000027415.1.region50"; transcript_id "Mm.1.ENSMUST00000027415.1.region50";
Mm.1.ENSMUST00000027415.1	ProjectorX1.0p	CDS	5207	5355	.	+	1	gene_id "Mm.1.ENSMUST00000027415.1.region50"; transcript_id "Mm.1.ENSMUST00000027415.1.region50";
Mm.1.ENSMUST00000027415.1	ProjectorX1.0p	CDS	5458	5638	.	+	0	gene_id "Mm.1.ENSMUST00000027415.1.region50"; transcript_id "Mm.1.ENSMUST00000027415.1.region50";
Mm.1.ENSMUST00000027415.1	ProjectorX1.0p	CDS	5950	6085	.	+	1	gene_id "Mm.1.ENSMUST00000027415.1.region50"; transcript_id "Mm.1.ENSMUST00000027415.1.region50";
Mm.1.ENSMUST00000027415.1	ProjectorX1.0p	CDS	6340	6523	.	+	2	gene_id "Mm.1.ENSMUST00000027415.1.region50"; transcript_id "Mm.1.ENSMUST00000027415.1.region50";
Mm.1.ENSMUST00000027415.1	ProjectorX1.0p	CDS	6856	6955	.	+	0	gene_id "Mm.1.ENSMUST00000027415.1.region50"; transcript_id "Mm.1.ENSMUST00000027415.1.region50";
Mm.1.ENSMUST00000027415.1	ProjectorX1.0p	CDS	7326	7510	.	+	1	gene_id "Mm.1.ENSMUST00000027415.1.region50"; transcript_id "Mm.1.ENSMUST00000027415.1.region50";
Mm.1.ENSMUST00000027415.1	ProjectorX1.0p	CDS	7959	8184	.	+	0	gene_id "Mm.1.ENSMUST00000027415.1.region50"; transcript_id "Mm.1.ENSMUST00000027415.1.region50";
Mm.1.ENSMUST00000027415.1	ProjectorX1.0p	CDS	8327	8545	.	+	1	gene_id "Mm.1.ENSMUST00000027415.1.region50"; transcript_id "Mm.1.ENSMUST00000027415.1.region50";
Mm.1.ENSMUST00000027415.1	ProjectorX1.0p	CDS	8863	9011	.	+	1	gene_id "Mm.1.ENSMUST00000027415.1.region50"; transcript_id "Mm.1.ENSMUST00000027415.1.region50";
Mm.1.ENSMUST00000027415.1	ProjectorX1.0p	CDS	9205	9399	.	+	0	gene_id "Mm.1.ENSMUST00000027415.1.region50"; transcript_id "Mm.1.ENSMUST00000027415.1.region50";
Mm.1.ENSMUST00000027415.1	ProjectorX1.0p	CDS	9626	9844	.	+	0	gene_id "Mm.1.ENSMUST00000027415.1.region50"; transcript_id "Mm.1.ENSMUST00000027415.1.region50";
Mm.1.ENSMUST00000027415.1	ProjectorX1.0p	CDS	10114	10203	.	+	0	gene_id "Mm.1.ENSMUST00000027415.1.region50"; transcript_id "Mm.1.ENSMUST00000027415.1.region50";
Mm.1.ENSMUST00000027415.1	ProjectorX1.0p	CDS	10642	10808	.	+	0	gene_id "Mm.1.ENSMUST00000027415.1.region50"; transcript_id "Mm.1.ENSMUST00000027415.1.region50";
Mm.1.ENSMUST00000027415.1	ProjectorX1.0p	CDS	11447	11700	.	+	2	gene_id "Mm.1.ENSMUST00000027415.1.region50"; transcript_id "Mm.1.ENSMUST00000027415.1.region50";
Mm.1.ENSMUST00000027415.1	ProjectorX1.0p	CDS	11976	12145	.	+	1	gene_id "Mm.1.ENSMUST00000027415.1.region50"; transcript_id "Mm.1.ENSMUST00000027415.1.region50";
Mm.1.ENSMUST00000027415.1	ProjectorX1.0p	CDS	12330	12503	.	+	0	gene_id "Mm.1.ENSMUST00000027415.1.region50"; transcript_id "Mm.1.ENSMUST00000027415.1.region50";
Mm.1.ENSMUST00000027415.1	ProjectorX1.0p	CDS	13516	13590	.	+	0	gene_id "Mm.1.ENSMUST00000027415.1.region50"; transcript_id "Mm.1.ENSMUST00000027415.1.region50";
Mm.14.ENSMUST00000022451.1	ProjectorX1.0p	CDS	1159	1260	.	+	0	gene_id "Mm.14.ENSMUST00000022451.1.region51"; transcript_id "Mm.14.ENSMUST00000022451.1.region51";
Mm.14.ENSMUST00000022451.1	ProjectorX1.0p	CDS	4312	4420	.	+	0	gene_id "Mm.14.ENSMUST00000022451.1.region51"; transcript_id "Mm.14.ENSMUST00000022451.1.region51";
Mm.14.ENSMUST00000022451.1	ProjectorX1.0p	CDS	8765	8922	.	+	1	gene_id "Mm.14.ENSMUST00000022451.1.region51"; transcript_id "Mm.14.ENSMUST00000022451.1.region51";
Mm.14.ENSMUST00000022451.1	ProjectorX1.0p	CDS	9782	9849	.	+	0	gene_id "Mm.14.ENSMUST00000022451.1.region51"; transcript_id "Mm.14.ENSMUST00000022451.1.region51";
Mm.14.ENSMUST00000022451.1	ProjectorX1.0p	CDS	11981	12181	.	+	2	gene_id "Mm.14.ENSMUST00000022451.1.region51"; transcript_id "Mm.14.ENSMUST00000022451.1.region51";
Mm.14.ENSMUST00000022451.1	ProjectorX1.0p	CDS	14122	14208	.	+	2	gene_id "Mm.14.ENSMUST00000022451.1.region51"; transcript_id "Mm.14.ENSMUST00000022451.1.region51";
Mm.14.ENSMUST00000022451.1	ProjectorX1.0p	CDS	16690	16816	.	+	2	gene_id "Mm.14.ENSMUST00000022451.1.region51"; transcript_id "Mm.14.ENSMUST00000022451.1.region51";
Mm.14.ENSMUST00000022451.1	ProjectorX1.0p	CDS	18418	18503	.	+	0	gene_id "Mm.14.ENSMUST00000022451.1.region51"; transcript_id "Mm.14.ENSMUST00000022451.1.region51";
Mm.14.ENSMUST00000022451.1	ProjectorX1.0p	CDS	19588	19681	.	+	2	gene_id "Mm.14.ENSMUST00000022451.1.region51"; transcript_id "Mm.14.ENSMUST00000022451.1.region51";
Mm.14.ENSMUST00000022451.1	ProjectorX1.0p	CDS	22929	23075	.	+	0	gene_id "Mm.14.ENSMUST00000022451.1.region51"; transcript_id "Mm.14.ENSMUST00000022451.1.region51";
Mm.14.ENSMUST00000022451.1	ProjectorX1.0p	CDS	23530	23636	.	+	0	gene_id "Mm.14.ENSMUST00000022451.1.region51"; transcript_id "Mm.14.ENSMUST00000022451.1.region51";
Mm.14.ENSMUST00000022451.1	ProjectorX1.0p	CDS	24448	24568	.	+	2	gene_id "Mm.14.ENSMUST00000022451.1.region51"; transcript_id "Mm.14.ENSMUST00000022451.1.region51";
Mm.14.ENSMUST00000022451.1	ProjectorX1.0p	CDS	27802	27946	.	+	0	gene_id "Mm.14.ENSMUST00000022451.1.region51"; transcript_id "Mm.14.ENSMUST00000022451.1.region51";
Mm.14.ENSMUST00000022451.1	ProjectorX1.0p	CDS	28771	28870	.	+	1	gene_id "Mm.14.ENSMUST00000022451.1.region51"; transcript_id "Mm.14.ENSMUST00000022451.1.region51";
Mm.14.ENSMUST00000022451.1	ProjectorX1.0p	CDS	29779	29914	.	+	2	gene_id "Mm.14.ENSMUST00000022451.1.region51"; transcript_id "Mm.14.ENSMUST00000022451.1.region51";
Mm.14.ENSMUST00000022451.1	ProjectorX1.0p	CDS	30491	30566	.	+	0	gene_id "Mm.14.ENSMUST00000022451.1.region51"; transcript_id "Mm.14.ENSMUST00000022451.1.region51";
Mm.14.ENSMUST00000022451.1	ProjectorX1.0p	CDS	32379	32524	.	+	1	gene_id "Mm.14.ENSMUST00000022451.1.region51"; transcript_id "Mm.14.ENSMUST00000022451.1.region51";
Mm.14.ENSMUST00000022451.1	ProjectorX1.0p	CDS	33521	33583	.	+	0	gene_id "Mm.14.ENSMUST00000022451.1.region51"; transcript_id "Mm.14.ENSMUST00000022451.1.region51";
Mm.14.ENSMUST00000022451.1	ProjectorX1.0p	CDS	34044	34174	.	+	0	gene_id "Mm.14.ENSMUST00000022451.1.region51"; transcript_id "Mm.14.ENSMUST00000022451.1.region51";
Mm.14.ENSMUST00000022451.1	ProjectorX1.0p	CDS	35025	35117	.	+	2	gene_id "Mm.14.ENSMUST00000022451.1.region51"; transcript_id "Mm.14.ENSMUST00000022451.1.region51";
Mm.14.ENSMUST00000022451.1	ProjectorX1.0p	CDS	35201	35342	.	+	2	gene_id "Mm.14.ENSMUST00000022451.1.region51"; transcript_id "Mm.14.ENSMUST00000022451.1.region51";
Mm.11.ENSMUST00000020770.1	ProjectorX1.0p	CDS	1026	1064	.	+	0	gene_id "Mm.11.ENSMUST00000020770.1.region52"; transcript_id "Mm.11.ENSMUST00000020770.1.region52";
Mm.11.ENSMUST00000020770.1	ProjectorX1.0p	CDS	1133	1189	.	+	0	gene_id "Mm.11.ENSMUST00000020770.1.region52"; transcript_id "Mm.11.ENSMUST00000020770.1.region52";
Mm.11.ENSMUST00000020770.1	ProjectorX1.0p	CDS	1279	1390	.	+	0	gene_id "Mm.11.ENSMUST00000020770.1.region52"; transcript_id "Mm.11.ENSMUST00000020770.1.region52";
Mm.11.ENSMUST00000020770.1	ProjectorX1.0p	CDS	3956	4236	.	+	1	gene_id "Mm.11.ENSMUST00000020770.1.region52"; transcript_id "Mm.11.ENSMUST00000020770.1.region52";
Mm.7.ENSMUST00000044158.1	ProjectorX1.0p	CDS	1012	1235	.	+	0	gene_id "Mm.7.ENSMUST00000044158.1.region53"; transcript_id "Mm.7.ENSMUST00000044158.1.region53";
Mm.7.ENSMUST00000044158.1	ProjectorX1.0p	CDS	1711	1775	.	+	2	gene_id "Mm.7.ENSMUST00000044158.1.region53"; transcript_id "Mm.7.ENSMUST00000044158.1.region53";
Mm.7.ENSMUST00000044158.1	ProjectorX1.0p	CDS	4173	4281	.	+	1	gene_id "Mm.7.ENSMUST00000044158.1.region53"; transcript_id "Mm.7.ENSMUST00000044158.1.region53";
Mm.7.ENSMUST00000044158.1	ProjectorX1.0p	CDS	4696	4895	.	+	2	gene_id "Mm.7.ENSMUST00000044158.1.region53"; transcript_id "Mm.7.ENSMUST00000044158.1.region53";
Mm.7.ENSMUST00000044158.1	ProjectorX1.0p	CDS	5260	5330	.	+	1	gene_id "Mm.7.ENSMUST00000044158.1.region53"; transcript_id "Mm.7.ENSMUST00000044158.1.region53";
Mm.7.ENSMUST00000044158.1	ProjectorX1.0p	CDS	6837	6938	.	+	0	gene_id "Mm.7.ENSMUST00000044158.1.region53"; transcript_id "Mm.7.ENSMUST00000044158.1.region53";
Mm.7.ENSMUST00000044158.1	ProjectorX1.0p	CDS	7237	7341	.	+	0	gene_id "Mm.7.ENSMUST00000044158.1.region53"; transcript_id "Mm.7.ENSMUST00000044158.1.region53";
Mm.7.ENSMUST00000044158.1	ProjectorX1.0p	CDS	7416	7616	.	+	0	gene_id "Mm.7.ENSMUST00000044158.1.region53"; transcript_id "Mm.7.ENSMUST00000044158.1.region53";
Mm.7.ENSMUST00000044158.1	ProjectorX1.0p	CDS	7806	7981	.	+	0	gene_id "Mm.7.ENSMUST00000044158.1.region53"; transcript_id "Mm.7.ENSMUST00000044158.1.region53";
Mm.7.ENSMUST00000044158.1	ProjectorX1.0p	CDS	8093	8159	.	+	2	gene_id "Mm.7.ENSMUST00000044158.1.region53"; transcript_id "Mm.7.ENSMUST00000044158.1.region53";
Mm.7.ENSMUST00000044158.1	ProjectorX1.0p	CDS	8642	8718	.	+	0	gene_id "Mm.7.ENSMUST00000044158.1.region53"; transcript_id "Mm.7.ENSMUST00000044158.1.region53";
Mm.7.ENSMUST00000044158.1	ProjectorX1.0p	CDS	8910	8966	.	+	2	gene_id "Mm.7.ENSMUST00000044158.1.region53"; transcript_id "Mm.7.ENSMUST00000044158.1.region53";
Mm.7.ENSMUST00000044158.1	ProjectorX1.0p	CDS	9251	9254	.	+	2	gene_id "Mm.7.ENSMUST00000044158.1.region53"; transcript_id "Mm.7.ENSMUST00000044158.1.region53";
Mm.1.ENSMUST00000027393.1	ProjectorX1.0p	CDS	1112	1251	.	+	0	gene_id "Mm.1.ENSMUST00000027393.1.region54"; transcript_id "Mm.1.ENSMUST00000027393.1.region54";
Mm.1.ENSMUST00000027393.1	ProjectorX1.0p	CDS	14392	14448	.	+	2	gene_id "Mm.1.ENSMUST00000027393.1.region54"; transcript_id "Mm.1.ENSMUST00000027393.1.region54";
Mm.1.ENSMUST00000027393.1	ProjectorX1.0p	CDS	15668	15810	.	+	2	gene_id "Mm.1.ENSMUST00000027393.1.region54"; transcript_id "Mm.1.ENSMUST00000027393.1.region54";
Mm.1.ENSMUST00000027393.1	ProjectorX1.0p	CDS	29041	29978	.	+	1	gene_id "Mm.1.ENSMUST00000027393.1.region54"; transcript_id "Mm.1.ENSMUST00000027393.1.region54";
Mm.1.ENSMUST00000027393.1	ProjectorX1.0p	CDS	37183	37263	.	+	0	gene_id "Mm.1.ENSMUST00000027393.1.region54"; transcript_id "Mm.1.ENSMUST00000027393.1.region54";
Mm.1.ENSMUST00000027393.1	ProjectorX1.0p	CDS	38720	38892	.	+	0	gene_id "Mm.1.ENSMUST00000027393.1.region54"; transcript_id "Mm.1.ENSMUST00000027393.1.region54";
Mm.1.ENSMUST00000027393.1	ProjectorX1.0p	CDS	50656	50764	.	+	2	gene_id "Mm.1.ENSMUST00000027393.1.region54"; transcript_id "Mm.1.ENSMUST00000027393.1.region54";
Mm.1.ENSMUST00000027393.1	ProjectorX1.0p	CDS	56605	56737	.	+	0	gene_id "Mm.1.ENSMUST00000027393.1.region54"; transcript_id "Mm.1.ENSMUST00000027393.1.region54";
Mm.1.ENSMUST00000027393.1	ProjectorX1.0p	CDS	57607	57699	.	+	1	gene_id "Mm.1.ENSMUST00000027393.1.region54"; transcript_id "Mm.1.ENSMUST00000027393.1.region54";
Mm.1.ENSMUST00000027393.1	ProjectorX1.0p	CDS	72921	73018	.	+	1	gene_id "Mm.1.ENSMUST00000027393.1.region54"; transcript_id "Mm.1.ENSMUST00000027393.1.region54";
Mm.1.ENSMUST00000027393.1	ProjectorX1.0p	CDS	73525	73854	.	+	0	gene_id "Mm.1.ENSMUST00000027393.1.region54"; transcript_id "Mm.1.ENSMUST00000027393.1.region54";
Mm.16.ENSMUST00000057886.1	ProjectorX1.0p	CDS	1001	1927	.	+	0	gene_id "Mm.16.ENSMUST00000057886.1.region55"; transcript_id "Mm.16.ENSMUST00000057886.1.region55";
Mm.3.ENSMUST00000029611.1	ProjectorX1.0p	CDS	2002	2208	.	+	0	gene_id "Mm.3.ENSMUST00000029611.1.region56"; transcript_id "Mm.3.ENSMUST00000029611.1.region56";
Mm.3.ENSMUST00000029611.1	ProjectorX1.0p	CDS	4386	4452	.	+	0	gene_id "Mm.3.ENSMUST00000029611.1.region56"; transcript_id "Mm.3.ENSMUST00000029611.1.region56";
Mm.3.ENSMUST00000029611.1	ProjectorX1.0p	CDS	5941	6074	.	+	1	gene_id "Mm.3.ENSMUST00000029611.1.region56"; transcript_id "Mm.3.ENSMUST00000029611.1.region56";
Mm.3.ENSMUST00000029611.1	ProjectorX1.0p	CDS	74969	75101	.	+	0	gene_id "Mm.3.ENSMUST00000029611.1.region56"; transcript_id "Mm.3.ENSMUST00000029611.1.region56";
Mm.3.ENSMUST00000029611.1	ProjectorX1.0p	CDS	79661	79751	.	+	1	gene_id "Mm.3.ENSMUST00000029611.1.region56"; transcript_id "Mm.3.ENSMUST00000029611.1.region56";
Mm.3.ENSMUST00000029611.1	ProjectorX1.0p	CDS	81349	81432	.	+	2	gene_id "Mm.3.ENSMUST00000029611.1.region56"; transcript_id "Mm.3.ENSMUST00000029611.1.region56";
Mm.3.ENSMUST00000029611.1	ProjectorX1.0p	CDS	83455	83577	.	+	2	gene_id "Mm.3.ENSMUST00000029611.1.region56"; transcript_id "Mm.3.ENSMUST00000029611.1.region56";
Mm.3.ENSMUST00000029611.1	ProjectorX1.0p	CDS	84951	85113	.	+	2	gene_id "Mm.3.ENSMUST00000029611.1.region56"; transcript_id "Mm.3.ENSMUST00000029611.1.region56";
Mm.3.ENSMUST00000029611.1	ProjectorX1.0p	CDS	90621	90728	.	+	0	gene_id "Mm.3.ENSMUST00000029611.1.region56"; transcript_id "Mm.3.ENSMUST00000029611.1.region56";
Mm.3.ENSMUST00000029611.1	ProjectorX1.0p	CDS	94681	94729	.	+	0	gene_id "Mm.3.ENSMUST00000029611.1.region56"; transcript_id "Mm.3.ENSMUST00000029611.1.region56";
Mm.3.ENSMUST00000029611.1	ProjectorX1.0p	CDS	95358	95389	.	+	1	gene_id "Mm.3.ENSMUST00000029611.1.region56"; transcript_id "Mm.3.ENSMUST00000029611.1.region56";
Mm.7.ENSMUST00000045215.1	ProjectorX1.0p	CDS	6939	7577	.	+	0	gene_id "Mm.7.ENSMUST00000045215.1.region57"; transcript_id "Mm.7.ENSMUST00000045215.1.region57";
Mm.15.ENSMUST00000023087.1	ProjectorX1.0p	CDS	1055	1079	.	+	0	gene_id "Mm.15.ENSMUST00000023087.1.region58"; transcript_id "Mm.15.ENSMUST00000023087.1.region58";
Mm.15.ENSMUST00000023087.1	ProjectorX1.0p	CDS	2526	2603	.	+	1	gene_id "Mm.15.ENSMUST00000023087.1.region58"; transcript_id "Mm.15.ENSMUST00000023087.1.region58";
Mm.15.ENSMUST00000023087.1	ProjectorX1.0p	CDS	4295	4473	.	+	1	gene_id "Mm.15.ENSMUST00000023087.1.region58"; transcript_id "Mm.15.ENSMUST00000023087.1.region58";
Mm.15.ENSMUST00000023087.1	ProjectorX1.0p	CDS	5288	5377	.	+	0	gene_id "Mm.15.ENSMUST00000023087.1.region58"; transcript_id "Mm.15.ENSMUST00000023087.1.region58";
Mm.15.ENSMUST00000023087.1	ProjectorX1.0p	CDS	5506	5508	.	+	0	gene_id "Mm.15.ENSMUST00000023087.1.region58"; transcript_id "Mm.15.ENSMUST00000023087.1.region58";
Mm.15.ENSMUST00000023087.1	ProjectorX1.0p	CDS	6346	6450	.	+	0	gene_id "Mm.15.ENSMUST00000023087.1.region58"; transcript_id "Mm.15.ENSMUST00000023087.1.region58";
Mm.15.ENSMUST00000023087.1	ProjectorX1.0p	CDS	7956	8081	.	+	0	gene_id "Mm.15.ENSMUST00000023087.1.region58"; transcript_id "Mm.15.ENSMUST00000023087.1.region58";
Mm.15.ENSMUST00000023087.1	ProjectorX1.0p	CDS	8210	8214	.	+	0	gene_id "Mm.15.ENSMUST00000023087.1.region58"; transcript_id "Mm.15.ENSMUST00000023087.1.region58";
Mm.15.ENSMUST00000023087.1	ProjectorX1.0p	CDS	9101	9104	.	+	2	gene_id "Mm.15.ENSMUST00000023087.1.region58"; transcript_id "Mm.15.ENSMUST00000023087.1.region58";
Mm.15.ENSMUST00000023087.1	ProjectorX1.0p	CDS	9464	9614	.	+	0	gene_id "Mm.15.ENSMUST00000023087.1.region58"; transcript_id "Mm.15.ENSMUST00000023087.1.region58";
Mm.15.ENSMUST00000023087.1	ProjectorX1.0p	CDS	9766	9887	.	+	1	gene_id "Mm.15.ENSMUST00000023087.1.region58"; transcript_id "Mm.15.ENSMUST00000023087.1.region58";
Mm.15.ENSMUST00000023087.1	ProjectorX1.0p	CDS	10841	11008	.	+	0	gene_id "Mm.15.ENSMUST00000023087.1.region58"; transcript_id "Mm.15.ENSMUST00000023087.1.region58";
Mm.13.ENSMUST00000022019.1	ProjectorX1.0p	CDS	1016	1129	.	+	0	gene_id "Mm.13.ENSMUST00000022019.1.region59"; transcript_id "Mm.13.ENSMUST00000022019.1.region59";
Mm.13.ENSMUST00000022019.1	ProjectorX1.0p	CDS	1218	1253	.	+	0	gene_id "Mm.13.ENSMUST00000022019.1.region59"; transcript_id "Mm.13.ENSMUST00000022019.1.region59";
Mm.13.ENSMUST00000022019.1	ProjectorX1.0p	CDS	1337	1369	.	+	0	gene_id "Mm.13.ENSMUST00000022019.1.region59"; transcript_id "Mm.13.ENSMUST00000022019.1.region59";
Mm.13.ENSMUST00000022019.1	ProjectorX1.0p	CDS	2556	2687	.	+	0	gene_id "Mm.13.ENSMUST00000022019.1.region59"; transcript_id "Mm.13.ENSMUST00000022019.1.region59";
Mm.13.ENSMUST00000022019.1	ProjectorX1.0p	CDS	3765	3881	.	+	0	gene_id "Mm.13.ENSMUST00000022019.1.region59"; transcript_id "Mm.13.ENSMUST00000022019.1.region59";
Mm.18.ENSMUST00000019287.1	ProjectorX1.0p	CDS	1119	1220	.	+	0	gene_id "Mm.18.ENSMUST00000019287.1.region60"; transcript_id "Mm.18.ENSMUST00000019287.1.region60";
Mm.18.ENSMUST00000019287.1	ProjectorX1.0p	CDS	3292	3369	.	+	0	gene_id "Mm.18.ENSMUST00000019287.1.region60"; transcript_id "Mm.18.ENSMUST00000019287.1.region60";
Mm.18.ENSMUST00000019287.1	ProjectorX1.0p	CDS	3596	3715	.	+	0	gene_id "Mm.18.ENSMUST00000019287.1.region60"; transcript_id "Mm.18.ENSMUST00000019287.1.region60";
Mm.18.ENSMUST00000019287.1	ProjectorX1.0p	CDS	3838	3933	.	+	0	gene_id "Mm.18.ENSMUST00000019287.1.region60"; transcript_id "Mm.18.ENSMUST00000019287.1.region60";
Mm.18.ENSMUST00000019287.1	ProjectorX1.0p	CDS	5229	5354	.	+	0	gene_id "Mm.18.ENSMUST00000019287.1.region60"; transcript_id "Mm.18.ENSMUST00000019287.1.region60";
Mm.18.ENSMUST00000019287.1	ProjectorX1.0p	CDS	5626	5733	.	+	0	gene_id "Mm.18.ENSMUST00000019287.1.region60"; transcript_id "Mm.18.ENSMUST00000019287.1.region60";
Mm.18.ENSMUST00000019287.1	ProjectorX1.0p	CDS	5893	5991	.	+	0	gene_id "Mm.18.ENSMUST00000019287.1.region60"; transcript_id "Mm.18.ENSMUST00000019287.1.region60";
Mm.18.ENSMUST00000019287.1	ProjectorX1.0p	CDS	6304	6397	.	+	0	gene_id "Mm.18.ENSMUST00000019287.1.region60"; transcript_id "Mm.18.ENSMUST00000019287.1.region60";
Mm.18.ENSMUST00000019287.1	ProjectorX1.0p	CDS	6884	7011	.	+	1	gene_id "Mm.18.ENSMUST00000019287.1.region60"; transcript_id "Mm.18.ENSMUST00000019287.1.region60";
Mm.18.ENSMUST00000019287.1	ProjectorX1.0p	CDS	7094	7336	.	+	0	gene_id "Mm.18.ENSMUST00000019287.1.region60"; transcript_id "Mm.18.ENSMUST00000019287.1.region60";
Mm.18.ENSMUST00000019287.1	ProjectorX1.0p	CDS	7861	7977	.	+	0	gene_id "Mm.18.ENSMUST00000019287.1.region60"; transcript_id "Mm.18.ENSMUST00000019287.1.region60";
Mm.18.ENSMUST00000019287.1	ProjectorX1.0p	CDS	8196	8342	.	+	0	gene_id "Mm.18.ENSMUST00000019287.1.region60"; transcript_id "Mm.18.ENSMUST00000019287.1.region60";
Mm.18.ENSMUST00000019287.1	ProjectorX1.0p	CDS	8797	8853	.	+	0	gene_id "Mm.18.ENSMUST00000019287.1.region60"; transcript_id "Mm.18.ENSMUST00000019287.1.region60";
Mm.2.ENSMUST00000024005.1	ProjectorX1.0p	CDS	2558	2783	.	+	0	gene_id "Mm.2.ENSMUST00000024005.1.region61"; transcript_id "Mm.2.ENSMUST00000024005.1.region61";
Mm.2.ENSMUST00000024005.1	ProjectorX1.0p	CDS	38092	38241	.	+	1	gene_id "Mm.2.ENSMUST00000024005.1.region61"; transcript_id "Mm.2.ENSMUST00000024005.1.region61";
Mm.2.ENSMUST00000024005.1	ProjectorX1.0p	CDS	41273	41385	.	+	1	gene_id "Mm.2.ENSMUST00000024005.1.region61"; transcript_id "Mm.2.ENSMUST00000024005.1.region61";
Mm.2.ENSMUST00000024005.1	ProjectorX1.0p	CDS	49434	49487	.	+	0	gene_id "Mm.2.ENSMUST00000024005.1.region61"; transcript_id "Mm.2.ENSMUST00000024005.1.region61";
Mm.2.ENSMUST00000024005.1	ProjectorX1.0p	CDS	53225	53317	.	+	0	gene_id "Mm.2.ENSMUST00000024005.1.region61"; transcript_id "Mm.2.ENSMUST00000024005.1.region61";
Mm.X.ENSMUST00000058814.1	ProjectorX1.0p	CDS	1001	1603	.	+	0	gene_id "Mm.X.ENSMUST00000058814.1.region62"; transcript_id "Mm.X.ENSMUST00000058814.1.region62";
Mm.6.ENSMUST00000032240.1	ProjectorX1.0p	CDS	1161	1188	.	+	0	gene_id "Mm.6.ENSMUST00000032240.1.region63"; transcript_id "Mm.6.ENSMUST00000032240.1.region63";
Mm.6.ENSMUST00000032240.1	ProjectorX1.0p	CDS	4145	4237	.	+	1	gene_id "Mm.6.ENSMUST00000032240.1.region63"; transcript_id "Mm.6.ENSMUST00000032240.1.region63";
Mm.6.ENSMUST00000032240.1	ProjectorX1.0p	CDS	5881	5988	.	+	1	gene_id "Mm.6.ENSMUST00000032240.1.region63"; transcript_id "Mm.6.ENSMUST00000032240.1.region63";
Mm.6.ENSMUST00000032240.1	ProjectorX1.0p	CDS	6818	6969	.	+	1	gene_id "Mm.6.ENSMUST00000032240.1.region63"; transcript_id "Mm.6.ENSMUST00000032240.1.region63";
Mm.6.ENSMUST00000032240.1	ProjectorX1.0p	CDS	9107	9222	.	+	0	gene_id "Mm.6.ENSMUST00000032240.1.region63"; transcript_id "Mm.6.ENSMUST00000032240.1.region63";
Mm.6.ENSMUST00000032240.1	ProjectorX1.0p	CDS	10041	10046	.	+	2	gene_id "Mm.6.ENSMUST00000032240.1.region63"; transcript_id "Mm.6.ENSMUST00000032240.1.region63";
Mm.6.ENSMUST00000032240.1	ProjectorX1.0p	CDS	13424	13583	.	+	2	gene_id "Mm.6.ENSMUST00000032240.1.region63"; transcript_id "Mm.6.ENSMUST00000032240.1.region63";
Mm.4.ENSMUST00000048947.1	ProjectorX1.0p	CDS	1028	1104	.	+	0	gene_id "Mm.4.ENSMUST00000048947.1.region64"; transcript_id "Mm.4.ENSMUST00000048947.1.region64";
Mm.4.ENSMUST00000048947.1	ProjectorX1.0p	CDS	11837	11930	.	+	2	gene_id "Mm.4.ENSMUST00000048947.1.region64"; transcript_id "Mm.4.ENSMUST00000048947.1.region64";
Mm.4.ENSMUST00000048947.1	ProjectorX1.0p	CDS	14644	14788	.	+	0	gene_id "Mm.4.ENSMUST00000048947.1.region64"; transcript_id "Mm.4.ENSMUST00000048947.1.region64";
Mm.4.ENSMUST00000048947.1	ProjectorX1.0p	CDS	15944	16091	.	+	1	gene_id "Mm.4.ENSMUST00000048947.1.region64"; transcript_id "Mm.4.ENSMUST00000048947.1.region64";
Mm.4.ENSMUST00000048947.1	ProjectorX1.0p	CDS	20785	20974	.	+	2	gene_id "Mm.4.ENSMUST00000048947.1.region64"; transcript_id "Mm.4.ENSMUST00000048947.1.region64";
Mm.4.ENSMUST00000048947.1	ProjectorX1.0p	CDS	23442	23642	.	+	0	gene_id "Mm.4.ENSMUST00000048947.1.region64"; transcript_id "Mm.4.ENSMUST00000048947.1.region64";
Mm.4.ENSMUST00000048947.1	ProjectorX1.0p	CDS	24020	24024	.	+	0	gene_id "Mm.4.ENSMUST00000048947.1.region64"; transcript_id "Mm.4.ENSMUST00000048947.1.region64";
Mm.4.ENSMUST00000048947.1	ProjectorX1.0p	CDS	31251	31489	.	+	2	gene_id "Mm.4.ENSMUST00000048947.1.region64"; transcript_id "Mm.4.ENSMUST00000048947.1.region64";
Mm.4.ENSMUST00000048947.1	ProjectorX1.0p	CDS	49304	49433	.	+	1	gene_id "Mm.4.ENSMUST00000048947.1.region64"; transcript_id "Mm.4.ENSMUST00000048947.1.region64";
Mm.4.ENSMUST00000048947.1	ProjectorX1.0p	CDS	50565	50715	.	+	2	gene_id "Mm.4.ENSMUST00000048947.1.region64"; transcript_id "Mm.4.ENSMUST00000048947.1.region64";
Mm.4.ENSMUST00000048947.1	ProjectorX1.0p	CDS	55173	55404	.	+	0	gene_id "Mm.4.ENSMUST00000048947.1.region64"; transcript_id "Mm.4.ENSMUST00000048947.1.region64";
Mm.4.ENSMUST00000048947.1	ProjectorX1.0p	CDS	59724	59872	.	+	1	gene_id "Mm.4.ENSMUST00000048947.1.region64"; transcript_id "Mm.4.ENSMUST00000048947.1.region64";
Mm.5.ENSMUST00000019662.1	ProjectorX1.0p	CDS	1056	1113	.	+	0	gene_id "Mm.5.ENSMUST00000019662.1.region65"; transcript_id "Mm.5.ENSMUST00000019662.1.region65";
Mm.5.ENSMUST00000019662.1	ProjectorX1.0p	CDS	1214	1302	.	+	1	gene_id "Mm.5.ENSMUST00000019662.1.region65"; transcript_id "Mm.5.ENSMUST00000019662.1.region65";
Mm.5.ENSMUST00000019662.1	ProjectorX1.0p	CDS	1652	1758	.	+	0	gene_id "Mm.5.ENSMUST00000019662.1.region65"; transcript_id "Mm.5.ENSMUST00000019662.1.region65";
Mm.5.ENSMUST00000019662.1	ProjectorX1.0p	CDS	1837	1933	.	+	2	gene_id "Mm.5.ENSMUST00000019662.1.region65"; transcript_id "Mm.5.ENSMUST00000019662.1.region65";
Mm.5.ENSMUST00000019662.1	ProjectorX1.0p	CDS	3618	3728	.	+	0	gene_id "Mm.5.ENSMUST00000019662.1.region65"; transcript_id "Mm.5.ENSMUST00000019662.1.region65";
Mm.5.ENSMUST00000019662.1	ProjectorX1.0p	CDS	3812	3892	.	+	0	gene_id "Mm.5.ENSMUST00000019662.1.region65"; transcript_id "Mm.5.ENSMUST00000019662.1.region65";
Mm.5.ENSMUST00000019662.1	ProjectorX1.0p	CDS	4780	4842	.	+	0	gene_id "Mm.5.ENSMUST00000019662.1.region65"; transcript_id "Mm.5.ENSMUST00000019662.1.region65";
Mm.5.ENSMUST00000019662.1	ProjectorX1.0p	CDS	4920	4986	.	+	0	gene_id "Mm.5.ENSMUST00000019662.1.region65"; transcript_id "Mm.5.ENSMUST00000019662.1.region65";
Mm.5.ENSMUST00000019662.1	ProjectorX1.0p	CDS	5078	5131	.	+	1	gene_id "Mm.5.ENSMUST00000019662.1.region65"; transcript_id "Mm.5.ENSMUST00000019662.1.region65";
Mm.5.ENSMUST00000019662.1	ProjectorX1.0p	CDS	5480	5586	.	+	1	gene_id "Mm.5.ENSMUST00000019662.1.region65"; transcript_id "Mm.5.ENSMUST00000019662.1.region65";
Mm.5.ENSMUST00000019662.1	ProjectorX1.0p	CDS	5685	5779	.	+	0	gene_id "Mm.5.ENSMUST00000019662.1.region65"; transcript_id "Mm.5.ENSMUST00000019662.1.region65";
Mm.5.ENSMUST00000019662.1	ProjectorX1.0p	CDS	6024	6068	.	+	2	gene_id "Mm.5.ENSMUST00000019662.1.region65"; transcript_id "Mm.5.ENSMUST00000019662.1.region65";
Mm.5.ENSMUST00000019662.1	ProjectorX1.0p	CDS	6791	6841	.	+	2	gene_id "Mm.5.ENSMUST00000019662.1.region65"; transcript_id "Mm.5.ENSMUST00000019662.1.region65";
Mm.5.ENSMUST00000019662.1	ProjectorX1.0p	CDS	6937	7048	.	+	2	gene_id "Mm.5.ENSMUST00000019662.1.region65"; transcript_id "Mm.5.ENSMUST00000019662.1.region65";
Mm.5.ENSMUST00000019662.1	ProjectorX1.0p	CDS	7145	7354	.	+	0	gene_id "Mm.5.ENSMUST00000019662.1.region65"; transcript_id "Mm.5.ENSMUST00000019662.1.region65";
Mm.15.ENSMUST00000023101.1	ProjectorX1.0p	CDS	12454	12572	.	+	0	gene_id "Mm.15.ENSMUST00000023101.1.region66"; transcript_id "Mm.15.ENSMUST00000023101.1.region66";
Mm.15.ENSMUST00000023101.1	ProjectorX1.0p	CDS	15445	15535	.	+	2	gene_id "Mm.15.ENSMUST00000023101.1.region66"; transcript_id "Mm.15.ENSMUST00000023101.1.region66";
Mm.15.ENSMUST00000023101.1	ProjectorX1.0p	CDS	16053	16168	.	+	0	gene_id "Mm.15.ENSMUST00000023101.1.region66"; transcript_id "Mm.15.ENSMUST00000023101.1.region66";
Mm.15.ENSMUST00000023101.1	ProjectorX1.0p	CDS	18785	18858	.	+	2	gene_id "Mm.15.ENSMUST00000023101.1.region66"; transcript_id "Mm.15.ENSMUST00000023101.1.region66";
Mm.15.ENSMUST00000023101.1	ProjectorX1.0p	CDS	19304	19396	.	+	1	gene_id "Mm.15.ENSMUST00000023101.1.region66"; transcript_id "Mm.15.ENSMUST00000023101.1.region66";
Mm.15.ENSMUST00000023101.1	ProjectorX1.0p	CDS	21931	22012	.	+	1	gene_id "Mm.15.ENSMUST00000023101.1.region66"; transcript_id "Mm.15.ENSMUST00000023101.1.region66";
Mm.15.ENSMUST00000023101.1	ProjectorX1.0p	CDS	22099	22181	.	+	2	gene_id "Mm.15.ENSMUST00000023101.1.region66"; transcript_id "Mm.15.ENSMUST00000023101.1.region66";
Mm.15.ENSMUST00000023101.1	ProjectorX1.0p	CDS	22291	22349	.	+	1	gene_id "Mm.15.ENSMUST00000023101.1.region66"; transcript_id "Mm.15.ENSMUST00000023101.1.region66";
Mm.15.ENSMUST00000023101.1	ProjectorX1.0p	CDS	23158	23433	.	+	0	gene_id "Mm.15.ENSMUST00000023101.1.region66"; transcript_id "Mm.15.ENSMUST00000023101.1.region66";
Mm.15.ENSMUST00000023101.1	ProjectorX1.0p	CDS	23559	23638	.	+	0	gene_id "Mm.15.ENSMUST00000023101.1.region66"; transcript_id "Mm.15.ENSMUST00000023101.1.region66";
Mm.15.ENSMUST00000023101.1	ProjectorX1.0p	CDS	23783	23883	.	+	2	gene_id "Mm.15.ENSMUST00000023101.1.region66"; transcript_id "Mm.15.ENSMUST00000023101.1.region66";
Mm.15.ENSMUST00000023101.1	ProjectorX1.0p	CDS	26352	26476	.	+	1	gene_id "Mm.15.ENSMUST00000023101.1.region66"; transcript_id "Mm.15.ENSMUST00000023101.1.region66";
Mm.15.ENSMUST00000023101.1	ProjectorX1.0p	CDS	32663	32807	.	+	0	gene_id "Mm.15.ENSMUST00000023101.1.region66"; transcript_id "Mm.15.ENSMUST00000023101.1.region66";
Mm.15.ENSMUST00000023101.1	ProjectorX1.0p	CDS	33756	33853	.	+	1	gene_id "Mm.15.ENSMUST00000023101.1.region66"; transcript_id "Mm.15.ENSMUST00000023101.1.region66";
Mm.15.ENSMUST00000023101.1	ProjectorX1.0p	CDS	35205	35303	.	+	0	gene_id "Mm.15.ENSMUST00000023101.1.region66"; transcript_id "Mm.15.ENSMUST00000023101.1.region66";
Mm.11.ENSMUST00000018711.1	ProjectorX1.0p	CDS	1342	1431	.	+	0	gene_id "Mm.11.ENSMUST00000018711.1.region67"; transcript_id "Mm.11.ENSMUST00000018711.1.region67";
Mm.11.ENSMUST00000018711.1	ProjectorX1.0p	CDS	1994	2072	.	+	0	gene_id "Mm.11.ENSMUST00000018711.1.region67"; transcript_id "Mm.11.ENSMUST00000018711.1.region67";
Mm.11.ENSMUST00000018711.1	ProjectorX1.0p	CDS	2211	2322	.	+	1	gene_id "Mm.11.ENSMUST00000018711.1.region67"; transcript_id "Mm.11.ENSMUST00000018711.1.region67";
Mm.11.ENSMUST00000018711.1	ProjectorX1.0p	CDS	3862	3868	.	+	2	gene_id "Mm.11.ENSMUST00000018711.1.region67"; transcript_id "Mm.11.ENSMUST00000018711.1.region67";
Mm.11.ENSMUST00000018711.1	ProjectorX1.0p	CDS	4088	4150	.	+	0	gene_id "Mm.11.ENSMUST00000018711.1.region67"; transcript_id "Mm.11.ENSMUST00000018711.1.region67";
Mm.2.ENSMUST00000028904.1	ProjectorX1.0p	CDS	1089	1262	.	+	0	gene_id "Mm.2.ENSMUST00000028904.1.region68"; transcript_id "Mm.2.ENSMUST00000028904.1.region68";
Mm.2.ENSMUST00000028904.1	ProjectorX1.0p	CDS	28010	28114	.	+	0	gene_id "Mm.2.ENSMUST00000028904.1.region68"; transcript_id "Mm.2.ENSMUST00000028904.1.region68";
Mm.2.ENSMUST00000028904.1	ProjectorX1.0p	CDS	142131	142244	.	+	0	gene_id "Mm.2.ENSMUST00000028904.1.region68"; transcript_id "Mm.2.ENSMUST00000028904.1.region68";
Mm.2.ENSMUST00000028904.1	ProjectorX1.0p	CDS	144894	145002	.	+	0	gene_id "Mm.2.ENSMUST00000028904.1.region68"; transcript_id "Mm.2.ENSMUST00000028904.1.region68";
Mm.2.ENSMUST00000028904.1	ProjectorX1.0p	CDS	151224	151261	.	+	1	gene_id "Mm.2.ENSMUST00000028904.1.region68"; transcript_id "Mm.2.ENSMUST00000028904.1.region68";
Mm.2.ENSMUST00000028904.1	ProjectorX1.0p	CDS	181586	181602	.	+	0	gene_id "Mm.2.ENSMUST00000028904.1.region68"; transcript_id "Mm.2.ENSMUST00000028904.1.region68";
Mm.2.ENSMUST00000028904.1	ProjectorX1.0p	CDS	225395	225403	.	+	2	gene_id "Mm.2.ENSMUST00000028904.1.region68"; transcript_id "Mm.2.ENSMUST00000028904.1.region68";
Mm.2.ENSMUST00000028904.1	ProjectorX1.0p	CDS	228468	228556	.	+	2	gene_id "Mm.2.ENSMUST00000028904.1.region68"; transcript_id "Mm.2.ENSMUST00000028904.1.region68";
Mm.2.ENSMUST00000028904.1	ProjectorX1.0p	CDS	239095	239270	.	+	1	gene_id "Mm.2.ENSMUST00000028904.1.region68"; transcript_id "Mm.2.ENSMUST00000028904.1.region68";
Mm.2.ENSMUST00000028904.1	ProjectorX1.0p	CDS	247656	247871	.	+	0	gene_id "Mm.2.ENSMUST00000028904.1.region68"; transcript_id "Mm.2.ENSMUST00000028904.1.region68";
Mm.2.ENSMUST00000028904.1	ProjectorX1.0p	CDS	250511	250611	.	+	0	gene_id "Mm.2.ENSMUST00000028904.1.region68"; transcript_id "Mm.2.ENSMUST00000028904.1.region68";
Mm.2.ENSMUST00000028904.1	ProjectorX1.0p	CDS	255571	255798	.	+	2	gene_id "Mm.2.ENSMUST00000028904.1.region68"; transcript_id "Mm.2.ENSMUST00000028904.1.region68";
Mm.2.ENSMUST00000028904.1	ProjectorX1.0p	CDS	267892	268375	.	+	2	gene_id "Mm.2.ENSMUST00000028904.1.region68"; transcript_id "Mm.2.ENSMUST00000028904.1.region68";
Mm.8.ENSMUST00000034350.1	ProjectorX1.0p	CDS	1001	1148	.	+	0	gene_id "Mm.8.ENSMUST00000034350.1.region69"; transcript_id "Mm.8.ENSMUST00000034350.1.region69";
Mm.8.ENSMUST00000034350.1	ProjectorX1.0p	CDS	1159	1173	.	+	1	gene_id "Mm.8.ENSMUST00000034350.1.region69"; transcript_id "Mm.8.ENSMUST00000034350.1.region69";
Mm.8.ENSMUST00000034350.1	ProjectorX1.0p	CDS	1277	1380	.	+	1	gene_id "Mm.8.ENSMUST00000034350.1.region69"; transcript_id "Mm.8.ENSMUST00000034350.1.region69";
Mm.8.ENSMUST00000034350.1	ProjectorX1.0p	CDS	1598	1723	.	+	0	gene_id "Mm.8.ENSMUST00000034350.1.region69"; transcript_id "Mm.8.ENSMUST00000034350.1.region69";
Mm.8.ENSMUST00000034350.1	ProjectorX1.0p	CDS	2126	2171	.	+	0	gene_id "Mm.8.ENSMUST00000034350.1.region69"; transcript_id "Mm.8.ENSMUST00000034350.1.region69";
Mm.8.ENSMUST00000034350.1	ProjectorX1.0p	CDS	2605	2699	.	+	1	gene_id "Mm.8.ENSMUST00000034350.1.region69"; transcript_id "Mm.8.ENSMUST00000034350.1.region69";
Mm.18.ENSMUST00000055393.1	ProjectorX1.0p	CDS	1243	1373	.	+	0	gene_id "Mm.18.ENSMUST00000055393.1.region70"; transcript_id "Mm.18.ENSMUST00000055393.1.region70";
Mm.18.ENSMUST00000055393.1	ProjectorX1.0p	CDS	48438	48530	.	+	2	gene_id "Mm.18.ENSMUST00000055393.1.region70"; transcript_id "Mm.18.ENSMUST00000055393.1.region70";
Mm.18.ENSMUST00000055393.1	ProjectorX1.0p	CDS	57234	57320	.	+	2	gene_id "Mm.18.ENSMUST00000055393.1.region70"; transcript_id "Mm.18.ENSMUST00000055393.1.region70";
Mm.18.ENSMUST00000055393.1	ProjectorX1.0p	CDS	61334	61478	.	+	2	gene_id "Mm.18.ENSMUST00000055393.1.region70"; transcript_id "Mm.18.ENSMUST00000055393.1.region70";
Mm.18.ENSMUST00000055393.1	ProjectorX1.0p	CDS	63812	63924	.	+	0	gene_id "Mm.18.ENSMUST00000055393.1.region70"; transcript_id "Mm.18.ENSMUST00000055393.1.region70";
Mm.18.ENSMUST00000055393.1	ProjectorX1.0p	CDS	67481	67489	.	+	2	gene_id "Mm.18.ENSMUST00000055393.1.region70"; transcript_id "Mm.18.ENSMUST00000055393.1.region70";
Mm.18.ENSMUST00000055393.1	ProjectorX1.0p	CDS	68392	68484	.	+	2	gene_id "Mm.18.ENSMUST00000055393.1.region70"; transcript_id "Mm.18.ENSMUST00000055393.1.region70";
Mm.18.ENSMUST00000055393.1	ProjectorX1.0p	CDS	69742	70207	.	+	2	gene_id "Mm.18.ENSMUST00000055393.1.region70"; transcript_id "Mm.18.ENSMUST00000055393.1.region70";
Mm.8.ENSMUST00000004745.1	ProjectorX1.0p	CDS	1019	1055	.	+	0	gene_id "Mm.8.ENSMUST00000004745.1.region71"; transcript_id "Mm.8.ENSMUST00000004745.1.region71";
Mm.8.ENSMUST00000004745.1	ProjectorX1.0p	CDS	2071	2120	.	+	1	gene_id "Mm.8.ENSMUST00000004745.1.region71"; transcript_id "Mm.8.ENSMUST00000004745.1.region71";
Mm.8.ENSMUST00000004745.1	ProjectorX1.0p	CDS	2351	2432	.	+	0	gene_id "Mm.8.ENSMUST00000004745.1.region71"; transcript_id "Mm.8.ENSMUST00000004745.1.region71";
Mm.8.ENSMUST00000004745.1	ProjectorX1.0p	CDS	3142	3218	.	+	1	gene_id "Mm.8.ENSMUST00000004745.1.region71"; transcript_id "Mm.8.ENSMUST00000004745.1.region71";
Mm.8.ENSMUST00000004745.1	ProjectorX1.0p	CDS	3699	3777	.	+	0	gene_id "Mm.8.ENSMUST00000004745.1.region71"; transcript_id "Mm.8.ENSMUST00000004745.1.region71";
Mm.8.ENSMUST00000004745.1	ProjectorX1.0p	CDS	3871	3974	.	+	1	gene_id "Mm.8.ENSMUST00000004745.1.region71"; transcript_id "Mm.8.ENSMUST00000004745.1.region71";
Mm.8.ENSMUST00000004745.1	ProjectorX1.0p	CDS	4326	4474	.	+	0	gene_id "Mm.8.ENSMUST00000004745.1.region71"; transcript_id "Mm.8.ENSMUST00000004745.1.region71";
Mm.8.ENSMUST00000004745.1	ProjectorX1.0p	CDS	5297	5381	.	+	2	gene_id "Mm.8.ENSMUST00000004745.1.region71"; transcript_id "Mm.8.ENSMUST00000004745.1.region71";
Mm.8.ENSMUST00000004745.1	ProjectorX1.0p	CDS	5467	5597	.	+	0	gene_id "Mm.8.ENSMUST00000004745.1.region71"; transcript_id "Mm.8.ENSMUST00000004745.1.region71";
Mm.8.ENSMUST00000004745.1	ProjectorX1.0p	CDS	5683	5790	.	+	2	gene_id "Mm.8.ENSMUST00000004745.1.region71"; transcript_id "Mm.8.ENSMUST00000004745.1.region71";
Mm.8.ENSMUST00000004745.1	ProjectorX1.0p	CDS	6032	6089	.	+	2	gene_id "Mm.8.ENSMUST00000004745.1.region71"; transcript_id "Mm.8.ENSMUST00000004745.1.region71";
Mm.8.ENSMUST00000004745.1	ProjectorX1.0p	CDS	6207	6272	.	+	0	gene_id "Mm.8.ENSMUST00000004745.1.region71"; transcript_id "Mm.8.ENSMUST00000004745.1.region71";
Mm.8.ENSMUST00000004745.1	ProjectorX1.0p	CDS	6345	6425	.	+	0	gene_id "Mm.8.ENSMUST00000004745.1.region71"; transcript_id "Mm.8.ENSMUST00000004745.1.region71";
Mm.8.ENSMUST00000004745.1	ProjectorX1.0p	CDS	6967	7105	.	+	0	gene_id "Mm.8.ENSMUST00000004745.1.region71"; transcript_id "Mm.8.ENSMUST00000004745.1.region71";
Mm.8.ENSMUST00000004745.1	ProjectorX1.0p	CDS	7383	7388	.	+	1	gene_id "Mm.8.ENSMUST00000004745.1.region71"; transcript_id "Mm.8.ENSMUST00000004745.1.region71";
Mm.8.ENSMUST00000004745.1	ProjectorX1.0p	CDS	9359	9468	.	+	1	gene_id "Mm.8.ENSMUST00000004745.1.region71"; transcript_id "Mm.8.ENSMUST00000004745.1.region71";
Mm.8.ENSMUST00000004745.1	ProjectorX1.0p	CDS	10962	11057	.	+	0	gene_id "Mm.8.ENSMUST00000004745.1.region71"; transcript_id "Mm.8.ENSMUST00000004745.1.region71";
Mm.8.ENSMUST00000004745.1	ProjectorX1.0p	CDS	11586	11671	.	+	0	gene_id "Mm.8.ENSMUST00000004745.1.region71"; transcript_id "Mm.8.ENSMUST00000004745.1.region71";
Mm.8.ENSMUST00000004745.1	ProjectorX1.0p	CDS	11749	11906	.	+	2	gene_id "Mm.8.ENSMUST00000004745.1.region71"; transcript_id "Mm.8.ENSMUST00000004745.1.region71";
Mm.8.ENSMUST00000004745.1	ProjectorX1.0p	CDS	12497	12579	.	+	1	gene_id "Mm.8.ENSMUST00000004745.1.region71"; transcript_id "Mm.8.ENSMUST00000004745.1.region71";
Mm.3.ENSMUST00000049228.1	ProjectorX1.0p	CDS	1088	1116	.	+	0	gene_id "Mm.3.ENSMUST00000049228.1.region72"; transcript_id "Mm.3.ENSMUST00000049228.1.region72";
Mm.3.ENSMUST00000049228.1	ProjectorX1.0p	CDS	5497	5563	.	+	2	gene_id "Mm.3.ENSMUST00000049228.1.region72"; transcript_id "Mm.3.ENSMUST00000049228.1.region72";
Mm.3.ENSMUST00000049228.1	ProjectorX1.0p	CDS	8877	9003	.	+	0	gene_id "Mm.3.ENSMUST00000049228.1.region72"; transcript_id "Mm.3.ENSMUST00000049228.1.region72";
Mm.3.ENSMUST00000049228.1	ProjectorX1.0p	CDS	10244	10311	.	+	1	gene_id "Mm.3.ENSMUST00000049228.1.region72"; transcript_id "Mm.3.ENSMUST00000049228.1.region72";
Mm.3.ENSMUST00000049228.1	ProjectorX1.0p	CDS	11604	11711	.	+	0	gene_id "Mm.3.ENSMUST00000049228.1.region72"; transcript_id "Mm.3.ENSMUST00000049228.1.region72";
Mm.3.ENSMUST00000049228.1	ProjectorX1.0p	CDS	11844	11902	.	+	0	gene_id "Mm.3.ENSMUST00000049228.1.region72"; transcript_id "Mm.3.ENSMUST00000049228.1.region72";
Mm.3.ENSMUST00000049228.1	ProjectorX1.0p	CDS	12639	12741	.	+	2	gene_id "Mm.3.ENSMUST00000049228.1.region72"; transcript_id "Mm.3.ENSMUST00000049228.1.region72";
Mm.3.ENSMUST00000049228.1	ProjectorX1.0p	CDS	13640	13642	.	+	0	gene_id "Mm.3.ENSMUST00000049228.1.region72"; transcript_id "Mm.3.ENSMUST00000049228.1.region72";
Mm.3.ENSMUST00000049228.1	ProjectorX1.0p	CDS	16102	16188	.	+	0	gene_id "Mm.3.ENSMUST00000049228.1.region72"; transcript_id "Mm.3.ENSMUST00000049228.1.region72";
Mm.3.ENSMUST00000049228.1	ProjectorX1.0p	CDS	23546	23620	.	+	0	gene_id "Mm.3.ENSMUST00000049228.1.region72"; transcript_id "Mm.3.ENSMUST00000049228.1.region72";
Mm.11.ENSMUST00000049676.1	ProjectorX1.0p	CDS	3043	3161	.	+	0	gene_id "Mm.11.ENSMUST00000049676.1.region73"; transcript_id "Mm.11.ENSMUST00000049676.1.region73";
Mm.11.ENSMUST00000049676.1	ProjectorX1.0p	CDS	11109	11213	.	+	2	gene_id "Mm.11.ENSMUST00000049676.1.region73"; transcript_id "Mm.11.ENSMUST00000049676.1.region73";
Mm.11.ENSMUST00000049676.1	ProjectorX1.0p	CDS	11321	11407	.	+	2	gene_id "Mm.11.ENSMUST00000049676.1.region73"; transcript_id "Mm.11.ENSMUST00000049676.1.region73";
Mm.11.ENSMUST00000049676.1	ProjectorX1.0p	CDS	12297	12451	.	+	2	gene_id "Mm.11.ENSMUST00000049676.1.region73"; transcript_id "Mm.11.ENSMUST00000049676.1.region73";
Mm.11.ENSMUST00000049676.1	ProjectorX1.0p	CDS	13143	13319	.	+	1	gene_id "Mm.11.ENSMUST00000049676.1.region73"; transcript_id "Mm.11.ENSMUST00000049676.1.region73";
Mm.11.ENSMUST00000049676.1	ProjectorX1.0p	CDS	15055	15195	.	+	1	gene_id "Mm.11.ENSMUST00000049676.1.region73"; transcript_id "Mm.11.ENSMUST00000049676.1.region73";
Mm.11.ENSMUST00000049676.1	ProjectorX1.0p	CDS	16974	17254	.	+	1	gene_id "Mm.11.ENSMUST00000049676.1.region73"; transcript_id "Mm.11.ENSMUST00000049676.1.region73";
Mm.11.ENSMUST00000049676.1	ProjectorX1.0p	CDS	19243	19419	.	+	0	gene_id "Mm.11.ENSMUST00000049676.1.region73"; transcript_id "Mm.11.ENSMUST00000049676.1.region73";
Mm.11.ENSMUST00000049676.1	ProjectorX1.0p	CDS	20732	20890	.	+	0	gene_id "Mm.11.ENSMUST00000049676.1.region73"; transcript_id "Mm.11.ENSMUST00000049676.1.region73";
Mm.11.ENSMUST00000049676.1	ProjectorX1.0p	CDS	21549	21650	.	+	0	gene_id "Mm.11.ENSMUST00000049676.1.region73"; transcript_id "Mm.11.ENSMUST00000049676.1.region73";
Mm.11.ENSMUST00000049676.1	ProjectorX1.0p	CDS	22616	22689	.	+	0	gene_id "Mm.11.ENSMUST00000049676.1.region73"; transcript_id "Mm.11.ENSMUST00000049676.1.region73";
Mm.11.ENSMUST00000049676.1	ProjectorX1.0p	CDS	24950	25115	.	+	2	gene_id "Mm.11.ENSMUST00000049676.1.region73"; transcript_id "Mm.11.ENSMUST00000049676.1.region73";
Mm.11.ENSMUST00000049676.1	ProjectorX1.0p	CDS	27314	27380	.	+	0	gene_id "Mm.11.ENSMUST00000049676.1.region73"; transcript_id "Mm.11.ENSMUST00000049676.1.region73";
Mm.11.ENSMUST00000049676.1	ProjectorX1.0p	CDS	28576	28850	.	+	1	gene_id "Mm.11.ENSMUST00000049676.1.region73"; transcript_id "Mm.11.ENSMUST00000049676.1.region73";
Mm.11.ENSMUST00000049676.1	ProjectorX1.0p	CDS	29810	29922	.	+	0	gene_id "Mm.11.ENSMUST00000049676.1.region73"; transcript_id "Mm.11.ENSMUST00000049676.1.region73";
Mm.11.ENSMUST00000049676.1	ProjectorX1.0p	CDS	30109	30188	.	+	2	gene_id "Mm.11.ENSMUST00000049676.1.region73"; transcript_id "Mm.11.ENSMUST00000049676.1.region73";
Mm.11.ENSMUST00000049676.1	ProjectorX1.0p	CDS	30487	30578	.	+	1	gene_id "Mm.11.ENSMUST00000049676.1.region73"; transcript_id "Mm.11.ENSMUST00000049676.1.region73";
Mm.12.ENSMUST00000054096.1	ProjectorX1.0p	CDS	2763	2942	.	+	0	gene_id "Mm.12.ENSMUST00000054096.1.region74"; transcript_id "Mm.12.ENSMUST00000054096.1.region74";
Mm.12.ENSMUST00000054096.1	ProjectorX1.0p	CDS	21223	21392	.	+	0	gene_id "Mm.12.ENSMUST00000054096.1.region74"; transcript_id "Mm.12.ENSMUST00000054096.1.region74";
Mm.12.ENSMUST00000054096.1	ProjectorX1.0p	CDS	25519	25616	.	+	2	gene_id "Mm.12.ENSMUST00000054096.1.region74"; transcript_id "Mm.12.ENSMUST00000054096.1.region74";
Mm.12.ENSMUST00000054096.1	ProjectorX1.0p	CDS	26813	26880	.	+	1	gene_id "Mm.12.ENSMUST00000054096.1.region74"; transcript_id "Mm.12.ENSMUST00000054096.1.region74";
Mm.12.ENSMUST00000054096.1	ProjectorX1.0p	CDS	27541	27611	.	+	0	gene_id "Mm.12.ENSMUST00000054096.1.region74"; transcript_id "Mm.12.ENSMUST00000054096.1.region74";
Mm.12.ENSMUST00000054096.1	ProjectorX1.0p	CDS	31248	31335	.	+	2	gene_id "Mm.12.ENSMUST00000054096.1.region74"; transcript_id "Mm.12.ENSMUST00000054096.1.region74";
Mm.12.ENSMUST00000054096.1	ProjectorX1.0p	CDS	32198	32286	.	+	0	gene_id "Mm.12.ENSMUST00000054096.1.region74"; transcript_id "Mm.12.ENSMUST00000054096.1.region74";
Mm.12.ENSMUST00000054096.1	ProjectorX1.0p	CDS	36382	36469	.	+	2	gene_id "Mm.12.ENSMUST00000054096.1.region74"; transcript_id "Mm.12.ENSMUST00000054096.1.region74";
Mm.12.ENSMUST00000054096.1	ProjectorX1.0p	CDS	36786	36788	.	+	0	gene_id "Mm.12.ENSMUST00000054096.1.region74"; transcript_id "Mm.12.ENSMUST00000054096.1.region74";
Mm.12.ENSMUST00000054096.1	ProjectorX1.0p	CDS	38302	38337	.	+	0	gene_id "Mm.12.ENSMUST00000054096.1.region74"; transcript_id "Mm.12.ENSMUST00000054096.1.region74";
Mm.12.ENSMUST00000054096.1	ProjectorX1.0p	CDS	38474	38478	.	+	0	gene_id "Mm.12.ENSMUST00000054096.1.region74"; transcript_id "Mm.12.ENSMUST00000054096.1.region74";
Mm.12.ENSMUST00000054096.1	ProjectorX1.0p	CDS	42855	42915	.	+	2	gene_id "Mm.12.ENSMUST00000054096.1.region74"; transcript_id "Mm.12.ENSMUST00000054096.1.region74";
Mm.12.ENSMUST00000054096.1	ProjectorX1.0p	CDS	43516	43600	.	+	0	gene_id "Mm.12.ENSMUST00000054096.1.region74"; transcript_id "Mm.12.ENSMUST00000054096.1.region74";
Mm.12.ENSMUST00000054096.1	ProjectorX1.0p	CDS	46844	48282	.	+	1	gene_id "Mm.12.ENSMUST00000054096.1.region74"; transcript_id "Mm.12.ENSMUST00000054096.1.region74";
Mm.12.ENSMUST00000054096.1	ProjectorX1.0p	CDS	52941	53078	.	+	0	gene_id "Mm.12.ENSMUST00000054096.1.region74"; transcript_id "Mm.12.ENSMUST00000054096.1.region74";
Mm.12.ENSMUST00000054096.1	ProjectorX1.0p	CDS	53816	54037	.	+	0	gene_id "Mm.12.ENSMUST00000054096.1.region74"; transcript_id "Mm.12.ENSMUST00000054096.1.region74";
Mm.12.ENSMUST00000054096.1	ProjectorX1.0p	CDS	56067	56195	.	+	0	gene_id "Mm.12.ENSMUST00000054096.1.region74"; transcript_id "Mm.12.ENSMUST00000054096.1.region74";
Mm.12.ENSMUST00000054096.1	ProjectorX1.0p	CDS	56365	56599	.	+	0	gene_id "Mm.12.ENSMUST00000054096.1.region74"; transcript_id "Mm.12.ENSMUST00000054096.1.region74";
Mm.12.ENSMUST00000054096.1	ProjectorX1.0p	CDS	57120	57280	.	+	1	gene_id "Mm.12.ENSMUST00000054096.1.region74"; transcript_id "Mm.12.ENSMUST00000054096.1.region74";
Mm.12.ENSMUST00000054096.1	ProjectorX1.0p	CDS	57878	58003	.	+	0	gene_id "Mm.12.ENSMUST00000054096.1.region74"; transcript_id "Mm.12.ENSMUST00000054096.1.region74";
Mm.5.ENSMUST00000031172.1	ProjectorX1.0p	CDS	1046	1567	.	+	0	gene_id "Mm.5.ENSMUST00000031172.1.region75"; transcript_id "Mm.5.ENSMUST00000031172.1.region75";
Mm.5.ENSMUST00000031172.1	ProjectorX1.0p	CDS	9528	9530	.	+	0	gene_id "Mm.5.ENSMUST00000031172.1.region75"; transcript_id "Mm.5.ENSMUST00000031172.1.region75";
Mm.5.ENSMUST00000031172.1	ProjectorX1.0p	CDS	13320	13536	.	+	0	gene_id "Mm.5.ENSMUST00000031172.1.region75"; transcript_id "Mm.5.ENSMUST00000031172.1.region75";
Mm.5.ENSMUST00000031172.1	ProjectorX1.0p	CDS	14986	14994	.	+	1	gene_id "Mm.5.ENSMUST00000031172.1.region75"; transcript_id "Mm.5.ENSMUST00000031172.1.region75";
Mm.5.ENSMUST00000031172.1	ProjectorX1.0p	CDS	16387	16628	.	+	1	gene_id "Mm.5.ENSMUST00000031172.1.region75"; transcript_id "Mm.5.ENSMUST00000031172.1.region75";
Mm.4.ENSMUST00000043375.1	ProjectorX1.0p	CDS	1001	1374	.	+	0	gene_id "Mm.4.ENSMUST00000043375.1.region76"; transcript_id "Mm.4.ENSMUST00000043375.1.region76";
Mm.4.ENSMUST00000043375.1	ProjectorX1.0p	CDS	4944	5466	.	+	2	gene_id "Mm.4.ENSMUST00000043375.1.region76"; transcript_id "Mm.4.ENSMUST00000043375.1.region76";
Mm.15.ENSMUST00000023000.1	ProjectorX1.0p	CDS	1030	1056	.	+	0	gene_id "Mm.15.ENSMUST00000023000.1.region77"; transcript_id "Mm.15.ENSMUST00000023000.1.region77";
Mm.15.ENSMUST00000023000.1	ProjectorX1.0p	CDS	2871	2994	.	+	0	gene_id "Mm.15.ENSMUST00000023000.1.region77"; transcript_id "Mm.15.ENSMUST00000023000.1.region77";
Mm.15.ENSMUST00000023000.1	ProjectorX1.0p	CDS	10079	10172	.	+	1	gene_id "Mm.15.ENSMUST00000023000.1.region77"; transcript_id "Mm.15.ENSMUST00000023000.1.region77";
Mm.15.ENSMUST00000023000.1	ProjectorX1.0p	CDS	14930	14990	.	+	2	gene_id "Mm.15.ENSMUST00000023000.1.region77"; transcript_id "Mm.15.ENSMUST00000023000.1.region77";
Mm.15.ENSMUST00000023000.1	ProjectorX1.0p	CDS	18105	18212	.	+	0	gene_id "Mm.15.ENSMUST00000023000.1.region77"; transcript_id "Mm.15.ENSMUST00000023000.1.region77";
Mm.15.ENSMUST00000023000.1	ProjectorX1.0p	CDS	19163	19284	.	+	0	gene_id "Mm.15.ENSMUST00000023000.1.region77"; transcript_id "Mm.15.ENSMUST00000023000.1.region77";
Mm.15.ENSMUST00000023000.1	ProjectorX1.0p	CDS	23977	23995	.	+	2	gene_id "Mm.15.ENSMUST00000023000.1.region77"; transcript_id "Mm.15.ENSMUST00000023000.1.region77";
Mm.7.ENSMUST00000035771.1	ProjectorX1.0p	CDS	1550	1627	.	+	0	gene_id "Mm.7.ENSMUST00000035771.1.region78"; transcript_id "Mm.7.ENSMUST00000035771.1.region78";
Mm.7.ENSMUST00000035771.1	ProjectorX1.0p	CDS	1830	1965	.	+	0	gene_id "Mm.7.ENSMUST00000035771.1.region78"; transcript_id "Mm.7.ENSMUST00000035771.1.region78";
Mm.7.ENSMUST00000035771.1	ProjectorX1.0p	CDS	2087	2244	.	+	1	gene_id "Mm.7.ENSMUST00000035771.1.region78"; transcript_id "Mm.7.ENSMUST00000035771.1.region78";
Mm.7.ENSMUST00000035771.1	ProjectorX1.0p	CDS	2347	2785	.	+	0	gene_id "Mm.7.ENSMUST00000035771.1.region78"; transcript_id "Mm.7.ENSMUST00000035771.1.region78";
Mm.7.ENSMUST00000035771.1	ProjectorX1.0p	CDS	2867	2973	.	+	1	gene_id "Mm.7.ENSMUST00000035771.1.region78"; transcript_id "Mm.7.ENSMUST00000035771.1.region78";
Mm.7.ENSMUST00000035771.1	ProjectorX1.0p	CDS	3058	3165	.	+	0	gene_id "Mm.7.ENSMUST00000035771.1.region78"; transcript_id "Mm.7.ENSMUST00000035771.1.region78";
Mm.17.ENSMUST00000025045.1	ProjectorX1.0p	CDS	1018	1155	.	+	0	gene_id "Mm.17.ENSMUST00000025045.1.region79"; transcript_id "Mm.17.ENSMUST00000025045.1.region79";
Mm.17.ENSMUST00000025045.1	ProjectorX1.0p	CDS	8999	9073	.	+	0	gene_id "Mm.17.ENSMUST00000025045.1.region79"; transcript_id "Mm.17.ENSMUST00000025045.1.region79";
Mm.17.ENSMUST00000025045.1	ProjectorX1.0p	CDS	9741	9810	.	+	0	gene_id "Mm.17.ENSMUST00000025045.1.region79"; transcript_id "Mm.17.ENSMUST00000025045.1.region79";
Mm.17.ENSMUST00000025045.1	ProjectorX1.0p	CDS	12117	12241	.	+	1	gene_id "Mm.17.ENSMUST00000025045.1.region79"; transcript_id "Mm.17.ENSMUST00000025045.1.region79";
Mm.15.ENSMUST00000022925.1	ProjectorX1.0p	CDS	1027	1158	.	+	0	gene_id "Mm.15.ENSMUST00000022925.1.region80"; transcript_id "Mm.15.ENSMUST00000022925.1.region80";
Mm.15.ENSMUST00000022925.1	ProjectorX1.0p	CDS	24091	24247	.	+	0	gene_id "Mm.15.ENSMUST00000022925.1.region80"; transcript_id "Mm.15.ENSMUST00000022925.1.region80";
Mm.15.ENSMUST00000022925.1	ProjectorX1.0p	CDS	85046	85213	.	+	1	gene_id "Mm.15.ENSMUST00000022925.1.region80"; transcript_id "Mm.15.ENSMUST00000022925.1.region80";
Mm.15.ENSMUST00000022925.1	ProjectorX1.0p	CDS	86693	86792	.	+	1	gene_id "Mm.15.ENSMUST00000022925.1.region80"; transcript_id "Mm.15.ENSMUST00000022925.1.region80";
Mm.15.ENSMUST00000022925.1	ProjectorX1.0p	CDS	87868	88017	.	+	2	gene_id "Mm.15.ENSMUST00000022925.1.region80"; transcript_id "Mm.15.ENSMUST00000022925.1.region80";
Mm.15.ENSMUST00000022925.1	ProjectorX1.0p	CDS	94292	94412	.	+	2	gene_id "Mm.15.ENSMUST00000022925.1.region80"; transcript_id "Mm.15.ENSMUST00000022925.1.region80";
Mm.15.ENSMUST00000022925.1	ProjectorX1.0p	CDS	96394	96526	.	+	0	gene_id "Mm.15.ENSMUST00000022925.1.region80"; transcript_id "Mm.15.ENSMUST00000022925.1.region80";
Mm.15.ENSMUST00000022925.1	ProjectorX1.0p	CDS	97607	97701	.	+	1	gene_id "Mm.15.ENSMUST00000022925.1.region80"; transcript_id "Mm.15.ENSMUST00000022925.1.region80";
Mm.18.ENSMUST00000056915.1	ProjectorX1.0p	CDS	1001	3388	.	+	0	gene_id "Mm.18.ENSMUST00000056915.1.region81"; transcript_id "Mm.18.ENSMUST00000056915.1.region81";
Mm.5.ENSMUST00000031032.1	ProjectorX1.0p	CDS	1128	1247	.	+	0	gene_id "Mm.5.ENSMUST00000031032.1.region82"; transcript_id "Mm.5.ENSMUST00000031032.1.region82";
Mm.5.ENSMUST00000031032.1	ProjectorX1.0p	CDS	13094	13163	.	+	0	gene_id "Mm.5.ENSMUST00000031032.1.region82"; transcript_id "Mm.5.ENSMUST00000031032.1.region82";
Mm.5.ENSMUST00000031032.1	ProjectorX1.0p	CDS	13452	13537	.	+	1	gene_id "Mm.5.ENSMUST00000031032.1.region82"; transcript_id "Mm.5.ENSMUST00000031032.1.region82";
Mm.5.ENSMUST00000031032.1	ProjectorX1.0p	CDS	13855	13987	.	+	0	gene_id "Mm.5.ENSMUST00000031032.1.region82"; transcript_id "Mm.5.ENSMUST00000031032.1.region82";
Mm.5.ENSMUST00000031032.1	ProjectorX1.0p	CDS	15097	15512	.	+	1	gene_id "Mm.5.ENSMUST00000031032.1.region82"; transcript_id "Mm.5.ENSMUST00000031032.1.region82";
Mm.5.ENSMUST00000031032.1	ProjectorX1.0p	CDS	16421	16552	.	+	0	gene_id "Mm.5.ENSMUST00000031032.1.region82"; transcript_id "Mm.5.ENSMUST00000031032.1.region82";
Mm.5.ENSMUST00000031032.1	ProjectorX1.0p	CDS	16863	17097	.	+	0	gene_id "Mm.5.ENSMUST00000031032.1.region82"; transcript_id "Mm.5.ENSMUST00000031032.1.region82";
Mm.5.ENSMUST00000031032.1	ProjectorX1.0p	CDS	17391	17520	.	+	1	gene_id "Mm.5.ENSMUST00000031032.1.region82"; transcript_id "Mm.5.ENSMUST00000031032.1.region82";
Mm.5.ENSMUST00000031032.1	ProjectorX1.0p	CDS	17876	17978	.	+	2	gene_id "Mm.5.ENSMUST00000031032.1.region82"; transcript_id "Mm.5.ENSMUST00000031032.1.region82";
Mm.5.ENSMUST00000031032.1	ProjectorX1.0p	CDS	18266	18466	.	+	0	gene_id "Mm.5.ENSMUST00000031032.1.region82"; transcript_id "Mm.5.ENSMUST00000031032.1.region82";
Mm.9.ENSMUST00000034987.1	ProjectorX1.0p	CDS	2426	2629	.	+	0	gene_id "Mm.9.ENSMUST00000034987.1.region83"; transcript_id "Mm.9.ENSMUST00000034987.1.region83";
Mm.9.ENSMUST00000034987.1	ProjectorX1.0p	CDS	3535	3719	.	+	0	gene_id "Mm.9.ENSMUST00000034987.1.region83"; transcript_id "Mm.9.ENSMUST00000034987.1.region83";
Mm.9.ENSMUST00000034987.1	ProjectorX1.0p	CDS	5354	5421	.	+	2	gene_id "Mm.9.ENSMUST00000034987.1.region83"; transcript_id "Mm.9.ENSMUST00000034987.1.region83";
Mm.9.ENSMUST00000034987.1	ProjectorX1.0p	CDS	7199	7332	.	+	1	gene_id "Mm.9.ENSMUST00000034987.1.region83"; transcript_id "Mm.9.ENSMUST00000034987.1.region83";
Mm.9.ENSMUST00000034987.1	ProjectorX1.0p	CDS	8058	8253	.	+	0	gene_id "Mm.9.ENSMUST00000034987.1.region83"; transcript_id "Mm.9.ENSMUST00000034987.1.region83";
Mm.9.ENSMUST00000034987.1	ProjectorX1.0p	CDS	10237	10394	.	+	1	gene_id "Mm.9.ENSMUST00000034987.1.region83"; transcript_id "Mm.9.ENSMUST00000034987.1.region83";
Mm.9.ENSMUST00000034987.1	ProjectorX1.0p	CDS	11026	11109	.	+	0	gene_id "Mm.9.ENSMUST00000034987.1.region83"; transcript_id "Mm.9.ENSMUST00000034987.1.region83";
Mm.9.ENSMUST00000034987.1	ProjectorX1.0p	CDS	13417	13515	.	+	0	gene_id "Mm.9.ENSMUST00000034987.1.region83"; transcript_id "Mm.9.ENSMUST00000034987.1.region83";
Mm.9.ENSMUST00000034987.1	ProjectorX1.0p	CDS	14422	14535	.	+	0	gene_id "Mm.9.ENSMUST00000034987.1.region83"; transcript_id "Mm.9.ENSMUST00000034987.1.region83";
Mm.9.ENSMUST00000034987.1	ProjectorX1.0p	CDS	15305	15427	.	+	0	gene_id "Mm.9.ENSMUST00000034987.1.region83"; transcript_id "Mm.9.ENSMUST00000034987.1.region83";
Mm.9.ENSMUST00000034987.1	ProjectorX1.0p	CDS	16565	16738	.	+	0	gene_id "Mm.9.ENSMUST00000034987.1.region83"; transcript_id "Mm.9.ENSMUST00000034987.1.region83";
Mm.9.ENSMUST00000034987.1	ProjectorX1.0p	CDS	17527	17613	.	+	0	gene_id "Mm.9.ENSMUST00000034987.1.region83"; transcript_id "Mm.9.ENSMUST00000034987.1.region83";
Mm.1.ENSMUST00000053144.1	ProjectorX1.0p	CDS	1318	1375	.	+	0	gene_id "Mm.1.ENSMUST00000053144.1.region84"; transcript_id "Mm.1.ENSMUST00000053144.1.region84";
Mm.1.ENSMUST00000053144.1	ProjectorX1.0p	CDS	1501	1527	.	+	1	gene_id "Mm.1.ENSMUST00000053144.1.region84"; transcript_id "Mm.1.ENSMUST00000053144.1.region84";
Mm.1.ENSMUST00000053144.1	ProjectorX1.0p	CDS	2192	2373	.	+	1	gene_id "Mm.1.ENSMUST00000053144.1.region84"; transcript_id "Mm.1.ENSMUST00000053144.1.region84";
Mm.17.ENSMUST00000024774.1	ProjectorX1.0p	CDS	1098	1304	.	+	0	gene_id "Mm.17.ENSMUST00000024774.1.region85"; transcript_id "Mm.17.ENSMUST00000024774.1.region85";
Mm.17.ENSMUST00000024774.1	ProjectorX1.0p	CDS	4718	4867	.	+	0	gene_id "Mm.17.ENSMUST00000024774.1.region85"; transcript_id "Mm.17.ENSMUST00000024774.1.region85";
Mm.17.ENSMUST00000024774.1	ProjectorX1.0p	CDS	6589	6709	.	+	0	gene_id "Mm.17.ENSMUST00000024774.1.region85"; transcript_id "Mm.17.ENSMUST00000024774.1.region85";
Mm.17.ENSMUST00000024774.1	ProjectorX1.0p	CDS	7483	7607	.	+	1	gene_id "Mm.17.ENSMUST00000024774.1.region85"; transcript_id "Mm.17.ENSMUST00000024774.1.region85";
Mm.9.ENSMUST00000051005.1	ProjectorX1.0p	CDS	1001	2158	.	+	0	gene_id "Mm.9.ENSMUST00000051005.1.region86"; transcript_id "Mm.9.ENSMUST00000051005.1.region86";
Mm.7.ENSMUST00000015311.1	ProjectorX1.0p	CDS	1089	1147	.	+	0	gene_id "Mm.7.ENSMUST00000015311.1.region87"; transcript_id "Mm.7.ENSMUST00000015311.1.region87";
Mm.7.ENSMUST00000015311.1	ProjectorX1.0p	CDS	2279	2377	.	+	2	gene_id "Mm.7.ENSMUST00000015311.1.region87"; transcript_id "Mm.7.ENSMUST00000015311.1.region87";
Mm.7.ENSMUST00000015311.1	ProjectorX1.0p	CDS	4831	4951	.	+	2	gene_id "Mm.7.ENSMUST00000015311.1.region87"; transcript_id "Mm.7.ENSMUST00000015311.1.region87";
Mm.7.ENSMUST00000015311.1	ProjectorX1.0p	CDS	5546	5620	.	+	0	gene_id "Mm.7.ENSMUST00000015311.1.region87"; transcript_id "Mm.7.ENSMUST00000015311.1.region87";
Mm.7.ENSMUST00000015311.1	ProjectorX1.0p	CDS	8204	8270	.	+	0	gene_id "Mm.7.ENSMUST00000015311.1.region87"; transcript_id "Mm.7.ENSMUST00000015311.1.region87";
Mm.7.ENSMUST00000015311.1	ProjectorX1.0p	CDS	8647	8724	.	+	1	gene_id "Mm.7.ENSMUST00000015311.1.region87"; transcript_id "Mm.7.ENSMUST00000015311.1.region87";
Mm.7.ENSMUST00000015311.1	ProjectorX1.0p	CDS	10216	10341	.	+	1	gene_id "Mm.7.ENSMUST00000015311.1.region87"; transcript_id "Mm.7.ENSMUST00000015311.1.region87";
Mm.7.ENSMUST00000015311.1	ProjectorX1.0p	CDS	11435	11463	.	+	1	gene_id "Mm.7.ENSMUST00000015311.1.region87"; transcript_id "Mm.7.ENSMUST00000015311.1.region87";
Mm.6.ENSMUST00000001687.1	ProjectorX1.0p	CDS	1067	1132	.	+	0	gene_id "Mm.6.ENSMUST00000001687.1.region88"; transcript_id "Mm.6.ENSMUST00000001687.1.region88";
Mm.6.ENSMUST00000001687.1	ProjectorX1.0p	CDS	5665	5832	.	+	0	gene_id "Mm.6.ENSMUST00000001687.1.region88"; transcript_id "Mm.6.ENSMUST00000001687.1.region88";
Mm.6.ENSMUST00000001687.1	ProjectorX1.0p	CDS	6434	6550	.	+	0	gene_id "Mm.6.ENSMUST00000001687.1.region88"; transcript_id "Mm.6.ENSMUST00000001687.1.region88";
Mm.6.ENSMUST00000001687.1	ProjectorX1.0p	CDS	7470	7547	.	+	0	gene_id "Mm.6.ENSMUST00000001687.1.region88"; transcript_id "Mm.6.ENSMUST00000001687.1.region88";
Mm.6.ENSMUST00000001687.1	ProjectorX1.0p	CDS	7837	7959	.	+	0	gene_id "Mm.6.ENSMUST00000001687.1.region88"; transcript_id "Mm.6.ENSMUST00000001687.1.region88";
Mm.6.ENSMUST00000001687.1	ProjectorX1.0p	CDS	8405	8511	.	+	0	gene_id "Mm.6.ENSMUST00000001687.1.region88"; transcript_id "Mm.6.ENSMUST00000001687.1.region88";
Mm.6.ENSMUST00000001687.1	ProjectorX1.0p	CDS	8815	8896	.	+	2	gene_id "Mm.6.ENSMUST00000001687.1.region88"; transcript_id "Mm.6.ENSMUST00000001687.1.region88";
Mm.6.ENSMUST00000001687.1	ProjectorX1.0p	CDS	9410	9493	.	+	0	gene_id "Mm.6.ENSMUST00000001687.1.region88"; transcript_id "Mm.6.ENSMUST00000001687.1.region88";
Mm.6.ENSMUST00000001687.1	ProjectorX1.0p	CDS	11850	11932	.	+	0	gene_id "Mm.6.ENSMUST00000001687.1.region88"; transcript_id "Mm.6.ENSMUST00000001687.1.region88";
Mm.6.ENSMUST00000001687.1	ProjectorX1.0p	CDS	14133	14172	.	+	2	gene_id "Mm.6.ENSMUST00000001687.1.region88"; transcript_id "Mm.6.ENSMUST00000001687.1.region88";
Mm.1.ENSMUST00000027050.1	ProjectorX1.0p	CDS	1134	1276	.	+	0	gene_id "Mm.1.ENSMUST00000027050.1.region89"; transcript_id "Mm.1.ENSMUST00000027050.1.region89";
Mm.1.ENSMUST00000027050.1	ProjectorX1.0p	CDS	3783	4017	.	+	2	gene_id "Mm.1.ENSMUST00000027050.1.region89"; transcript_id "Mm.1.ENSMUST00000027050.1.region89";
Mm.1.ENSMUST00000027050.1	ProjectorX1.0p	CDS	4810	4938	.	+	0	gene_id "Mm.1.ENSMUST00000027050.1.region89"; transcript_id "Mm.1.ENSMUST00000027050.1.region89";
Mm.1.ENSMUST00000027050.1	ProjectorX1.0p	CDS	5623	5688	.	+	0	gene_id "Mm.1.ENSMUST00000027050.1.region89"; transcript_id "Mm.1.ENSMUST00000027050.1.region89";
Mm.1.ENSMUST00000027050.1	ProjectorX1.0p	CDS	6522	6607	.	+	0	gene_id "Mm.1.ENSMUST00000027050.1.region89"; transcript_id "Mm.1.ENSMUST00000027050.1.region89";
Mm.1.ENSMUST00000027050.1	ProjectorX1.0p	CDS	7873	7878	.	+	2	gene_id "Mm.1.ENSMUST00000027050.1.region89"; transcript_id "Mm.1.ENSMUST00000027050.1.region89";
Mm.1.ENSMUST00000027050.1	ProjectorX1.0p	CDS	8236	8347	.	+	2	gene_id "Mm.1.ENSMUST00000027050.1.region89"; transcript_id "Mm.1.ENSMUST00000027050.1.region89";
Mm.1.ENSMUST00000027050.1	ProjectorX1.0p	CDS	11695	11843	.	+	0	gene_id "Mm.1.ENSMUST00000027050.1.region89"; transcript_id "Mm.1.ENSMUST00000027050.1.region89";
Mm.1.ENSMUST00000027050.1	ProjectorX1.0p	CDS	13884	13965	.	+	2	gene_id "Mm.1.ENSMUST00000027050.1.region89"; transcript_id "Mm.1.ENSMUST00000027050.1.region89";
Mm.14.ENSMUST00000024179.1	ProjectorX1.0p	CDS	1030	1129	.	+	0	gene_id "Mm.14.ENSMUST00000024179.1.region90"; transcript_id "Mm.14.ENSMUST00000024179.1.region90";
Mm.14.ENSMUST00000024179.1	ProjectorX1.0p	CDS	2151	3246	.	+	1	gene_id "Mm.14.ENSMUST00000024179.1.region90"; transcript_id "Mm.14.ENSMUST00000024179.1.region90";
Mm.14.ENSMUST00000024179.1	ProjectorX1.0p	CDS	4596	4758	.	+	2	gene_id "Mm.14.ENSMUST00000024179.1.region90"; transcript_id "Mm.14.ENSMUST00000024179.1.region90";
Mm.14.ENSMUST00000024179.1	ProjectorX1.0p	CDS	5358	5557	.	+	0	gene_id "Mm.14.ENSMUST00000024179.1.region90"; transcript_id "Mm.14.ENSMUST00000024179.1.region90";
Mm.14.ENSMUST00000024179.1	ProjectorX1.0p	CDS	5887	6059	.	+	2	gene_id "Mm.14.ENSMUST00000024179.1.region90"; transcript_id "Mm.14.ENSMUST00000024179.1.region90";
Mm.14.ENSMUST00000024179.1	ProjectorX1.0p	CDS	6449	6589	.	+	1	gene_id "Mm.14.ENSMUST00000024179.1.region90"; transcript_id "Mm.14.ENSMUST00000024179.1.region90";
Mm.14.ENSMUST00000024179.1	ProjectorX1.0p	CDS	7646	7701	.	+	1	gene_id "Mm.14.ENSMUST00000024179.1.region90"; transcript_id "Mm.14.ENSMUST00000024179.1.region90";
Mm.14.ENSMUST00000024179.1	ProjectorX1.0p	CDS	7941	8067	.	+	0	gene_id "Mm.14.ENSMUST00000024179.1.region90"; transcript_id "Mm.14.ENSMUST00000024179.1.region90";
Mm.14.ENSMUST00000024179.1	ProjectorX1.0p	CDS	8216	8801	.	+	1	gene_id "Mm.14.ENSMUST00000024179.1.region90"; transcript_id "Mm.14.ENSMUST00000024179.1.region90";
Mm.14.ENSMUST00000024179.1	ProjectorX1.0p	CDS	8824	8828	.	+	2	gene_id "Mm.14.ENSMUST00000024179.1.region90"; transcript_id "Mm.14.ENSMUST00000024179.1.region90";
Mm.14.ENSMUST00000024179.1	ProjectorX1.0p	CDS	9550	9614	.	+	1	gene_id "Mm.14.ENSMUST00000024179.1.region90"; transcript_id "Mm.14.ENSMUST00000024179.1.region90";
Mm.5.ENSMUST00000030834.1	ProjectorX1.0p	CDS	1008	1171	.	+	0	gene_id "Mm.5.ENSMUST00000030834.1.region91"; transcript_id "Mm.5.ENSMUST00000030834.1.region91";
Mm.5.ENSMUST00000030834.1	ProjectorX1.0p	CDS	2930	3032	.	+	2	gene_id "Mm.5.ENSMUST00000030834.1.region91"; transcript_id "Mm.5.ENSMUST00000030834.1.region91";
Mm.5.ENSMUST00000030834.1	ProjectorX1.0p	CDS	3492	3640	.	+	0	gene_id "Mm.5.ENSMUST00000030834.1.region91"; transcript_id "Mm.5.ENSMUST00000030834.1.region91";
Mm.5.ENSMUST00000030834.1	ProjectorX1.0p	CDS	3775	3937	.	+	2	gene_id "Mm.5.ENSMUST00000030834.1.region91"; transcript_id "Mm.5.ENSMUST00000030834.1.region91";
Mm.5.ENSMUST00000030834.1	ProjectorX1.0p	CDS	5113	5204	.	+	0	gene_id "Mm.5.ENSMUST00000030834.1.region91"; transcript_id "Mm.5.ENSMUST00000030834.1.region91";
Mm.5.ENSMUST00000030834.1	ProjectorX1.0p	CDS	5284	5425	.	+	2	gene_id "Mm.5.ENSMUST00000030834.1.region91"; transcript_id "Mm.5.ENSMUST00000030834.1.region91";
Mm.5.ENSMUST00000030834.1	ProjectorX1.0p	CDS	6196	6335	.	+	0	gene_id "Mm.5.ENSMUST00000030834.1.region91"; transcript_id "Mm.5.ENSMUST00000030834.1.region91";
Mm.5.ENSMUST00000030834.1	ProjectorX1.0p	CDS	6419	6593	.	+	2	gene_id "Mm.5.ENSMUST00000030834.1.region91"; transcript_id "Mm.5.ENSMUST00000030834.1.region91";
Mm.5.ENSMUST00000030834.1	ProjectorX1.0p	CDS	7186	7287	.	+	0	gene_id "Mm.5.ENSMUST00000030834.1.region91"; transcript_id "Mm.5.ENSMUST00000030834.1.region91";
Mm.5.ENSMUST00000030834.1	ProjectorX1.0p	CDS	8003	8197	.	+	0	gene_id "Mm.5.ENSMUST00000030834.1.region91"; transcript_id "Mm.5.ENSMUST00000030834.1.region91";
Mm.5.ENSMUST00000030834.1	ProjectorX1.0p	CDS	8300	8373	.	+	0	gene_id "Mm.5.ENSMUST00000030834.1.region91"; transcript_id "Mm.5.ENSMUST00000030834.1.region91";
Mm.5.ENSMUST00000030834.1	ProjectorX1.0p	CDS	8525	8669	.	+	2	gene_id "Mm.5.ENSMUST00000030834.1.region91"; transcript_id "Mm.5.ENSMUST00000030834.1.region91";
Mm.5.ENSMUST00000030834.1	ProjectorX1.0p	CDS	9032	9136	.	+	0	gene_id "Mm.5.ENSMUST00000030834.1.region91"; transcript_id "Mm.5.ENSMUST00000030834.1.region91";
Mm.5.ENSMUST00000030834.1	ProjectorX1.0p	CDS	13765	13832	.	+	0	gene_id "Mm.5.ENSMUST00000030834.1.region91"; transcript_id "Mm.5.ENSMUST00000030834.1.region91";
Mm.5.ENSMUST00000030834.1	ProjectorX1.0p	CDS	14077	14193	.	+	2	gene_id "Mm.5.ENSMUST00000030834.1.region91"; transcript_id "Mm.5.ENSMUST00000030834.1.region91";
Mm.5.ENSMUST00000030834.1	ProjectorX1.0p	CDS	14295	14469	.	+	2	gene_id "Mm.5.ENSMUST00000030834.1.region91"; transcript_id "Mm.5.ENSMUST00000030834.1.region91";
Mm.5.ENSMUST00000030834.1	ProjectorX1.0p	CDS	16193	16325	.	+	0	gene_id "Mm.5.ENSMUST00000030834.1.region91"; transcript_id "Mm.5.ENSMUST00000030834.1.region91";
Mm.5.ENSMUST00000030834.1	ProjectorX1.0p	CDS	16433	16511	.	+	1	gene_id "Mm.5.ENSMUST00000030834.1.region91"; transcript_id "Mm.5.ENSMUST00000030834.1.region91";
Mm.5.ENSMUST00000030834.1	ProjectorX1.0p	CDS	16657	16844	.	+	2	gene_id "Mm.5.ENSMUST00000030834.1.region91"; transcript_id "Mm.5.ENSMUST00000030834.1.region91";
Mm.5.ENSMUST00000030834.1	ProjectorX1.0p	CDS	17354	17526	.	+	1	gene_id "Mm.5.ENSMUST00000030834.1.region91"; transcript_id "Mm.5.ENSMUST00000030834.1.region91";
Mm.5.ENSMUST00000030834.1	ProjectorX1.0p	CDS	17848	18058	.	+	0	gene_id "Mm.5.ENSMUST00000030834.1.region91"; transcript_id "Mm.5.ENSMUST00000030834.1.region91";
Mm.5.ENSMUST00000030834.1	ProjectorX1.0p	CDS	18138	18225	.	+	1	gene_id "Mm.5.ENSMUST00000030834.1.region91"; transcript_id "Mm.5.ENSMUST00000030834.1.region91";
Mm.5.ENSMUST00000030834.1	ProjectorX1.0p	CDS	19009	19130	.	+	2	gene_id "Mm.5.ENSMUST00000030834.1.region91"; transcript_id "Mm.5.ENSMUST00000030834.1.region91";
Mm.5.ENSMUST00000030834.1	ProjectorX1.0p	CDS	19744	19892	.	+	1	gene_id "Mm.5.ENSMUST00000030834.1.region91"; transcript_id "Mm.5.ENSMUST00000030834.1.region91";
Mm.5.ENSMUST00000030834.1	ProjectorX1.0p	CDS	20014	20208	.	+	0	gene_id "Mm.5.ENSMUST00000030834.1.region91"; transcript_id "Mm.5.ENSMUST00000030834.1.region91";
Mm.5.ENSMUST00000030834.1	ProjectorX1.0p	CDS	20302	20460	.	+	0	gene_id "Mm.5.ENSMUST00000030834.1.region91"; transcript_id "Mm.5.ENSMUST00000030834.1.region91";
Mm.3.ENSMUST00000039021.1	ProjectorX1.0p	CDS	1001	1043	.	+	0	gene_id "Mm.3.ENSMUST00000039021.1.region92"; transcript_id "Mm.3.ENSMUST00000039021.1.region92";
Mm.3.ENSMUST00000039021.1	ProjectorX1.0p	CDS	1528	1697	.	+	1	gene_id "Mm.3.ENSMUST00000039021.1.region92"; transcript_id "Mm.3.ENSMUST00000039021.1.region92";
Mm.3.ENSMUST00000039021.1	ProjectorX1.0p	CDS	2388	2600	.	+	0	gene_id "Mm.3.ENSMUST00000039021.1.region92"; transcript_id "Mm.3.ENSMUST00000039021.1.region92";
Mm.3.ENSMUST00000039021.1	ProjectorX1.0p	CDS	6149	6259	.	+	0	gene_id "Mm.3.ENSMUST00000039021.1.region92"; transcript_id "Mm.3.ENSMUST00000039021.1.region92";
Mm.3.ENSMUST00000039021.1	ProjectorX1.0p	CDS	6882	6887	.	+	0	gene_id "Mm.3.ENSMUST00000039021.1.region92"; transcript_id "Mm.3.ENSMUST00000039021.1.region92";
Mm.3.ENSMUST00000039021.1	ProjectorX1.0p	CDS	9575	9710	.	+	0	gene_id "Mm.3.ENSMUST00000039021.1.region92"; transcript_id "Mm.3.ENSMUST00000039021.1.region92";
Mm.3.ENSMUST00000039021.1	ProjectorX1.0p	CDS	11077	11152	.	+	1	gene_id "Mm.3.ENSMUST00000039021.1.region92"; transcript_id "Mm.3.ENSMUST00000039021.1.region92";
Mm.3.ENSMUST00000039021.1	ProjectorX1.0p	CDS	11239	11419	.	+	2	gene_id "Mm.3.ENSMUST00000039021.1.region92"; transcript_id "Mm.3.ENSMUST00000039021.1.region92";
Mm.3.ENSMUST00000039021.1	ProjectorX1.0p	CDS	14181	14331	.	+	0	gene_id "Mm.3.ENSMUST00000039021.1.region92"; transcript_id "Mm.3.ENSMUST00000039021.1.region92";
Mm.3.ENSMUST00000039021.1	ProjectorX1.0p	CDS	15733	15869	.	+	1	gene_id "Mm.3.ENSMUST00000039021.1.region92"; transcript_id "Mm.3.ENSMUST00000039021.1.region92";
Mm.3.ENSMUST00000039021.1	ProjectorX1.0p	CDS	16225	16398	.	+	0	gene_id "Mm.3.ENSMUST00000039021.1.region92"; transcript_id "Mm.3.ENSMUST00000039021.1.region92";
Mm.3.ENSMUST00000039021.1	ProjectorX1.0p	CDS	19795	19909	.	+	0	gene_id "Mm.3.ENSMUST00000039021.1.region92"; transcript_id "Mm.3.ENSMUST00000039021.1.region92";
Mm.3.ENSMUST00000039021.1	ProjectorX1.0p	CDS	20428	20593	.	+	1	gene_id "Mm.3.ENSMUST00000039021.1.region92"; transcript_id "Mm.3.ENSMUST00000039021.1.region92";
Mm.3.ENSMUST00000039021.1	ProjectorX1.0p	CDS	21908	22079	.	+	2	gene_id "Mm.3.ENSMUST00000039021.1.region92"; transcript_id "Mm.3.ENSMUST00000039021.1.region92";
Mm.19.ENSMUST00000055458.1	ProjectorX1.0p	CDS	1321	1962	.	+	0	gene_id "Mm.19.ENSMUST00000055458.1.region93"; transcript_id "Mm.19.ENSMUST00000055458.1.region93";
Mm.12.ENSMUST00000020970.1	ProjectorX1.0p	CDS	1013	1361	.	+	0	gene_id "Mm.12.ENSMUST00000020970.1.region94"; transcript_id "Mm.12.ENSMUST00000020970.1.region94";
Mm.12.ENSMUST00000020970.1	ProjectorX1.0p	CDS	3251	3412	.	+	1	gene_id "Mm.12.ENSMUST00000020970.1.region94"; transcript_id "Mm.12.ENSMUST00000020970.1.region94";
Mm.12.ENSMUST00000020970.1	ProjectorX1.0p	CDS	6655	6884	.	+	1	gene_id "Mm.12.ENSMUST00000020970.1.region94"; transcript_id "Mm.12.ENSMUST00000020970.1.region94";
Mm.12.ENSMUST00000020970.1	ProjectorX1.0p	CDS	8698	8847	.	+	0	gene_id "Mm.12.ENSMUST00000020970.1.region94"; transcript_id "Mm.12.ENSMUST00000020970.1.region94";
Mm.12.ENSMUST00000020970.1	ProjectorX1.0p	CDS	10246	10278	.	+	0	gene_id "Mm.12.ENSMUST00000020970.1.region94"; transcript_id "Mm.12.ENSMUST00000020970.1.region94";
Mm.12.ENSMUST00000020970.1	ProjectorX1.0p	CDS	11443	11604	.	+	0	gene_id "Mm.12.ENSMUST00000020970.1.region94"; transcript_id "Mm.12.ENSMUST00000020970.1.region94";
Mm.19.ENSMUST00000025776.1	ProjectorX1.0p	CDS	1564	1641	.	+	0	gene_id "Mm.19.ENSMUST00000025776.1.region95"; transcript_id "Mm.19.ENSMUST00000025776.1.region95";
Mm.19.ENSMUST00000025776.1	ProjectorX1.0p	CDS	3052	3266	.	+	0	gene_id "Mm.19.ENSMUST00000025776.1.region95"; transcript_id "Mm.19.ENSMUST00000025776.1.region95";
Mm.19.ENSMUST00000025776.1	ProjectorX1.0p	CDS	3354	3475	.	+	2	gene_id "Mm.19.ENSMUST00000025776.1.region95"; transcript_id "Mm.19.ENSMUST00000025776.1.region95";
Mm.19.ENSMUST00000025776.1	ProjectorX1.0p	CDS	3640	3864	.	+	1	gene_id "Mm.19.ENSMUST00000025776.1.region95"; transcript_id "Mm.19.ENSMUST00000025776.1.region95";
Mm.19.ENSMUST00000025776.1	ProjectorX1.0p	CDS	5193	5519	.	+	1	gene_id "Mm.19.ENSMUST00000025776.1.region95"; transcript_id "Mm.19.ENSMUST00000025776.1.region95";
Mm.19.ENSMUST00000025776.1	ProjectorX1.0p	CDS	5610	5705	.	+	1	gene_id "Mm.19.ENSMUST00000025776.1.region95"; transcript_id "Mm.19.ENSMUST00000025776.1.region95";
Mm.19.ENSMUST00000025776.1	ProjectorX1.0p	CDS	5795	5902	.	+	1	gene_id "Mm.19.ENSMUST00000025776.1.region95"; transcript_id "Mm.19.ENSMUST00000025776.1.region95";
Mm.19.ENSMUST00000025776.1	ProjectorX1.0p	CDS	6944	7027	.	+	1	gene_id "Mm.19.ENSMUST00000025776.1.region95"; transcript_id "Mm.19.ENSMUST00000025776.1.region95";
Mm.19.ENSMUST00000025776.1	ProjectorX1.0p	CDS	7099	7342	.	+	1	gene_id "Mm.19.ENSMUST00000025776.1.region95"; transcript_id "Mm.19.ENSMUST00000025776.1.region95";
Mm.19.ENSMUST00000025776.1	ProjectorX1.0p	CDS	8166	8355	.	+	2	gene_id "Mm.19.ENSMUST00000025776.1.region95"; transcript_id "Mm.19.ENSMUST00000025776.1.region95";
Mm.19.ENSMUST00000025776.1	ProjectorX1.0p	CDS	8466	8573	.	+	0	gene_id "Mm.19.ENSMUST00000025776.1.region95"; transcript_id "Mm.19.ENSMUST00000025776.1.region95";
Mm.19.ENSMUST00000025776.1	ProjectorX1.0p	CDS	8803	8960	.	+	0	gene_id "Mm.19.ENSMUST00000025776.1.region95"; transcript_id "Mm.19.ENSMUST00000025776.1.region95";
Mm.19.ENSMUST00000025776.1	ProjectorX1.0p	CDS	9045	9247	.	+	2	gene_id "Mm.19.ENSMUST00000025776.1.region95"; transcript_id "Mm.19.ENSMUST00000025776.1.region95";
Mm.19.ENSMUST00000025776.1	ProjectorX1.0p	CDS	10206	10376	.	+	1	gene_id "Mm.19.ENSMUST00000025776.1.region95"; transcript_id "Mm.19.ENSMUST00000025776.1.region95";
Mm.19.ENSMUST00000025776.1	ProjectorX1.0p	CDS	10875	11039	.	+	1	gene_id "Mm.19.ENSMUST00000025776.1.region95"; transcript_id "Mm.19.ENSMUST00000025776.1.region95";
Mm.19.ENSMUST00000025776.1	ProjectorX1.0p	CDS	11222	11370	.	+	1	gene_id "Mm.19.ENSMUST00000025776.1.region95"; transcript_id "Mm.19.ENSMUST00000025776.1.region95";
Mm.19.ENSMUST00000025776.1	ProjectorX1.0p	CDS	11459	11569	.	+	0	gene_id "Mm.19.ENSMUST00000025776.1.region95"; transcript_id "Mm.19.ENSMUST00000025776.1.region95";
Mm.19.ENSMUST00000025776.1	ProjectorX1.0p	CDS	11962	12078	.	+	0	gene_id "Mm.19.ENSMUST00000025776.1.region95"; transcript_id "Mm.19.ENSMUST00000025776.1.region95";
Mm.19.ENSMUST00000025776.1	ProjectorX1.0p	CDS	12246	12394	.	+	0	gene_id "Mm.19.ENSMUST00000025776.1.region95"; transcript_id "Mm.19.ENSMUST00000025776.1.region95";
Mm.19.ENSMUST00000025776.1	ProjectorX1.0p	CDS	12481	12630	.	+	2	gene_id "Mm.19.ENSMUST00000025776.1.region95"; transcript_id "Mm.19.ENSMUST00000025776.1.region95";
Mm.19.ENSMUST00000025776.1	ProjectorX1.0p	CDS	12707	12890	.	+	2	gene_id "Mm.19.ENSMUST00000025776.1.region95"; transcript_id "Mm.19.ENSMUST00000025776.1.region95";
Mm.19.ENSMUST00000025776.1	ProjectorX1.0p	CDS	13128	13256	.	+	0	gene_id "Mm.19.ENSMUST00000025776.1.region95"; transcript_id "Mm.19.ENSMUST00000025776.1.region95";
Mm.19.ENSMUST00000025776.1	ProjectorX1.0p	CDS	13865	14125	.	+	0	gene_id "Mm.19.ENSMUST00000025776.1.region95"; transcript_id "Mm.19.ENSMUST00000025776.1.region95";
Mm.4.ENSMUST00000030410.1	ProjectorX1.0p	CDS	14422	14533	.	+	0	gene_id "Mm.4.ENSMUST00000030410.1.region96"; transcript_id "Mm.4.ENSMUST00000030410.1.region96";
Mm.4.ENSMUST00000030410.1	ProjectorX1.0p	CDS	15006	15011	.	+	1	gene_id "Mm.4.ENSMUST00000030410.1.region96"; transcript_id "Mm.4.ENSMUST00000030410.1.region96";
Mm.4.ENSMUST00000030410.1	ProjectorX1.0p	CDS	15368	15468	.	+	1	gene_id "Mm.4.ENSMUST00000030410.1.region96"; transcript_id "Mm.4.ENSMUST00000030410.1.region96";
Mm.4.ENSMUST00000030410.1	ProjectorX1.0p	CDS	17094	17171	.	+	0	gene_id "Mm.4.ENSMUST00000030410.1.region96"; transcript_id "Mm.4.ENSMUST00000030410.1.region96";
Mm.4.ENSMUST00000030410.1	ProjectorX1.0p	CDS	19069	19212	.	+	0	gene_id "Mm.4.ENSMUST00000030410.1.region96"; transcript_id "Mm.4.ENSMUST00000030410.1.region96";
Mm.4.ENSMUST00000030410.1	ProjectorX1.0p	CDS	19295	19380	.	+	0	gene_id "Mm.4.ENSMUST00000030410.1.region96"; transcript_id "Mm.4.ENSMUST00000030410.1.region96";
Mm.4.ENSMUST00000030410.1	ProjectorX1.0p	CDS	21590	21695	.	+	2	gene_id "Mm.4.ENSMUST00000030410.1.region96"; transcript_id "Mm.4.ENSMUST00000030410.1.region96";
Mm.4.ENSMUST00000030410.1	ProjectorX1.0p	CDS	22107	22284	.	+	0	gene_id "Mm.4.ENSMUST00000030410.1.region96"; transcript_id "Mm.4.ENSMUST00000030410.1.region96";
Mm.4.ENSMUST00000030410.1	ProjectorX1.0p	CDS	23780	23964	.	+	1	gene_id "Mm.4.ENSMUST00000030410.1.region96"; transcript_id "Mm.4.ENSMUST00000030410.1.region96";
Mm.4.ENSMUST00000030410.1	ProjectorX1.0p	CDS	24119	24242	.	+	0	gene_id "Mm.4.ENSMUST00000030410.1.region96"; transcript_id "Mm.4.ENSMUST00000030410.1.region96";
Mm.4.ENSMUST00000030410.1	ProjectorX1.0p	CDS	24378	24460	.	+	1	gene_id "Mm.4.ENSMUST00000030410.1.region96"; transcript_id "Mm.4.ENSMUST00000030410.1.region96";
Mm.4.ENSMUST00000030410.1	ProjectorX1.0p	CDS	24788	24931	.	+	0	gene_id "Mm.4.ENSMUST00000030410.1.region96"; transcript_id "Mm.4.ENSMUST00000030410.1.region96";
Mm.4.ENSMUST00000030410.1	ProjectorX1.0p	CDS	25529	25540	.	+	0	gene_id "Mm.4.ENSMUST00000030410.1.region96"; transcript_id "Mm.4.ENSMUST00000030410.1.region96";
Mm.4.ENSMUST00000030410.1	ProjectorX1.0p	CDS	26654	26728	.	+	0	gene_id "Mm.4.ENSMUST00000030410.1.region96"; transcript_id "Mm.4.ENSMUST00000030410.1.region96";
Mm.X.ENSMUST00000033602.1	ProjectorX1.0p	CDS	1206	1253	.	+	0	gene_id "Mm.X.ENSMUST00000033602.1.region97"; transcript_id "Mm.X.ENSMUST00000033602.1.region97";
Mm.X.ENSMUST00000033602.1	ProjectorX1.0p	CDS	1421	1552	.	+	0	gene_id "Mm.X.ENSMUST00000033602.1.region97"; transcript_id "Mm.X.ENSMUST00000033602.1.region97";
Mm.X.ENSMUST00000033602.1	ProjectorX1.0p	CDS	9722	9862	.	+	0	gene_id "Mm.X.ENSMUST00000033602.1.region97"; transcript_id "Mm.X.ENSMUST00000033602.1.region97";
Mm.X.ENSMUST00000033602.1	ProjectorX1.0p	CDS	10080	10181	.	+	0	gene_id "Mm.X.ENSMUST00000033602.1.region97"; transcript_id "Mm.X.ENSMUST00000033602.1.region97";
Mm.X.ENSMUST00000033602.1	ProjectorX1.0p	CDS	12861	13014	.	+	0	gene_id "Mm.X.ENSMUST00000033602.1.region97"; transcript_id "Mm.X.ENSMUST00000033602.1.region97";
Mm.X.ENSMUST00000033602.1	ProjectorX1.0p	CDS	14723	14889	.	+	1	gene_id "Mm.X.ENSMUST00000033602.1.region97"; transcript_id "Mm.X.ENSMUST00000033602.1.region97";
Mm.X.ENSMUST00000033602.1	ProjectorX1.0p	CDS	15195	15401	.	+	0	gene_id "Mm.X.ENSMUST00000033602.1.region97"; transcript_id "Mm.X.ENSMUST00000033602.1.region97";
Mm.7.ENSMUST00000002039.1	ProjectorX1.0p	CDS	1028	1108	.	+	0	gene_id "Mm.7.ENSMUST00000002039.1.region98"; transcript_id "Mm.7.ENSMUST00000002039.1.region98";
Mm.7.ENSMUST00000002039.1	ProjectorX1.0p	CDS	1515	1659	.	+	0	gene_id "Mm.7.ENSMUST00000002039.1.region98"; transcript_id "Mm.7.ENSMUST00000002039.1.region98";
Mm.7.ENSMUST00000002039.1	ProjectorX1.0p	CDS	2097	2245	.	+	1	gene_id "Mm.7.ENSMUST00000002039.1.region98"; transcript_id "Mm.7.ENSMUST00000002039.1.region98";
Mm.7.ENSMUST00000002039.1	ProjectorX1.0p	CDS	13308	13437	.	+	0	gene_id "Mm.7.ENSMUST00000002039.1.region98"; transcript_id "Mm.7.ENSMUST00000002039.1.region98";
Mm.7.ENSMUST00000002039.1	ProjectorX1.0p	CDS	14973	15062	.	+	1	gene_id "Mm.7.ENSMUST00000002039.1.region98"; transcript_id "Mm.7.ENSMUST00000002039.1.region98";
Mm.7.ENSMUST00000002039.1	ProjectorX1.0p	CDS	15457	15573	.	+	1	gene_id "Mm.7.ENSMUST00000002039.1.region98"; transcript_id "Mm.7.ENSMUST00000002039.1.region98";
Mm.7.ENSMUST00000002039.1	ProjectorX1.0p	CDS	15828	15877	.	+	1	gene_id "Mm.7.ENSMUST00000002039.1.region98"; transcript_id "Mm.7.ENSMUST00000002039.1.region98";
Mm.1.ENSMUST00000027396.1	ProjectorX1.0p	CDS	1246	1794	.	+	0	gene_id "Mm.1.ENSMUST00000027396.1.region99"; transcript_id "Mm.1.ENSMUST00000027396.1.region99";
Mm.1.ENSMUST00000027396.1	ProjectorX1.0p	CDS	2296	2433	.	+	0	gene_id "Mm.1.ENSMUST00000027396.1.region99"; transcript_id "Mm.1.ENSMUST00000027396.1.region99";
Mm.1.ENSMUST00000027396.1	ProjectorX1.0p	CDS	3262	3442	.	+	0	gene_id "Mm.1.ENSMUST00000027396.1.region99"; transcript_id "Mm.1.ENSMUST00000027396.1.region99";
Mm.1.ENSMUST00000027396.1	ProjectorX1.0p	CDS	3598	3699	.	+	1	gene_id "Mm.1.ENSMUST00000027396.1.region99"; transcript_id "Mm.1.ENSMUST00000027396.1.region99";
Mm.1.ENSMUST00000027396.1	ProjectorX1.0p	CDS	3877	4060	.	+	1	gene_id "Mm.1.ENSMUST00000027396.1.region99"; transcript_id "Mm.1.ENSMUST00000027396.1.region99";
Mm.1.ENSMUST00000027396.1	ProjectorX1.0p	CDS	5152	5273	.	+	2	gene_id "Mm.1.ENSMUST00000027396.1.region99"; transcript_id "Mm.1.ENSMUST00000027396.1.region99";
Mm.1.ENSMUST00000027396.1	ProjectorX1.0p	CDS	5746	5855	.	+	1	gene_id "Mm.1.ENSMUST00000027396.1.region99"; transcript_id "Mm.1.ENSMUST00000027396.1.region99";
Mm.1.ENSMUST00000027396.1	ProjectorX1.0p	CDS	6324	6389	.	+	0	gene_id "Mm.1.ENSMUST00000027396.1.region99"; transcript_id "Mm.1.ENSMUST00000027396.1.region99";
Mm.1.ENSMUST00000027396.1	ProjectorX1.0p	CDS	6535	6660	.	+	0	gene_id "Mm.1.ENSMUST00000027396.1.region99"; transcript_id "Mm.1.ENSMUST00000027396.1.region99";
Mm.1.ENSMUST00000027396.1	ProjectorX1.0p	CDS	6808	6884	.	+	0	gene_id "Mm.1.ENSMUST00000027396.1.region99"; transcript_id "Mm.1.ENSMUST00000027396.1.region99";
Mm.1.ENSMUST00000027396.1	ProjectorX1.0p	CDS	6973	7036	.	+	2	gene_id "Mm.1.ENSMUST00000027396.1.region99"; transcript_id "Mm.1.ENSMUST00000027396.1.region99";
Mm.1.ENSMUST00000027396.1	ProjectorX1.0p	CDS	7138	7223	.	+	0	gene_id "Mm.1.ENSMUST00000027396.1.region99"; transcript_id "Mm.1.ENSMUST00000027396.1.region99";
Mm.1.ENSMUST00000027396.1	ProjectorX1.0p	CDS	7443	7500	.	+	2	gene_id "Mm.1.ENSMUST00000027396.1.region99"; transcript_id "Mm.1.ENSMUST00000027396.1.region99";
Mm.1.ENSMUST00000027396.1	ProjectorX1.0p	CDS	7713	7817	.	+	0	gene_id "Mm.1.ENSMUST00000027396.1.region99"; transcript_id "Mm.1.ENSMUST00000027396.1.region99";
Mm.1.ENSMUST00000027396.1	ProjectorX1.0p	CDS	8397	8571	.	+	0	gene_id "Mm.1.ENSMUST00000027396.1.region99"; transcript_id "Mm.1.ENSMUST00000027396.1.region99";
Mm.1.ENSMUST00000027396.1	ProjectorX1.0p	CDS	8695	8807	.	+	1	gene_id "Mm.1.ENSMUST00000027396.1.region99"; transcript_id "Mm.1.ENSMUST00000027396.1.region99";
Mm.1.ENSMUST00000027396.1	ProjectorX1.0p	CDS	9002	9096	.	+	0	gene_id "Mm.1.ENSMUST00000027396.1.region99"; transcript_id "Mm.1.ENSMUST00000027396.1.region99";
Mm.1.ENSMUST00000027396.1	ProjectorX1.0p	CDS	9180	9248	.	+	2	gene_id "Mm.1.ENSMUST00000027396.1.region99"; transcript_id "Mm.1.ENSMUST00000027396.1.region99";
Mm.1.ENSMUST00000027396.1	ProjectorX1.0p	CDS	9374	9479	.	+	2	gene_id "Mm.1.ENSMUST00000027396.1.region99"; transcript_id "Mm.1.ENSMUST00000027396.1.region99";
Mm.7.ENSMUST00000032887.1	ProjectorX1.0p	CDS	1063	1135	.	+	0	gene_id "Mm.7.ENSMUST00000032887.1.region100"; transcript_id "Mm.7.ENSMUST00000032887.1.region100";
Mm.7.ENSMUST00000032887.1	ProjectorX1.0p	CDS	4577	4755	.	+	1	gene_id "Mm.7.ENSMUST00000032887.1.region100"; transcript_id "Mm.7.ENSMUST00000032887.1.region100";
Mm.7.ENSMUST00000032887.1	ProjectorX1.0p	CDS	5896	6010	.	+	0	gene_id "Mm.7.ENSMUST00000032887.1.region100"; transcript_id "Mm.7.ENSMUST00000032887.1.region100";
Mm.7.ENSMUST00000032887.1	ProjectorX1.0p	CDS	6838	6977	.	+	1	gene_id "Mm.7.ENSMUST00000032887.1.region100"; transcript_id "Mm.7.ENSMUST00000032887.1.region100";
Mm.7.ENSMUST00000032887.1	ProjectorX1.0p	CDS	8422	8490	.	+	0	gene_id "Mm.7.ENSMUST00000032887.1.region100"; transcript_id "Mm.7.ENSMUST00000032887.1.region100";
Mm.7.ENSMUST00000032887.1	ProjectorX1.0p	CDS	9020	9094	.	+	0	gene_id "Mm.7.ENSMUST00000032887.1.region100"; transcript_id "Mm.7.ENSMUST00000032887.1.region100";
Mm.11.ENSMUST00000020775.1	ProjectorX1.0p	CDS	4322	4453	.	+	0	gene_id "Mm.11.ENSMUST00000020775.1.region101"; transcript_id "Mm.11.ENSMUST00000020775.1.region101";
Mm.11.ENSMUST00000020775.1	ProjectorX1.0p	CDS	6755	6889	.	+	0	gene_id "Mm.11.ENSMUST00000020775.1.region101"; transcript_id "Mm.11.ENSMUST00000020775.1.region101";
Mm.8.ENSMUST00000034276.1	ProjectorX1.0p	CDS	2023	2095	.	+	0	gene_id "Mm.8.ENSMUST00000034276.1.region102"; transcript_id "Mm.8.ENSMUST00000034276.1.region102";
Mm.8.ENSMUST00000034276.1	ProjectorX1.0p	CDS	5438	5605	.	+	1	gene_id "Mm.8.ENSMUST00000034276.1.region102"; transcript_id "Mm.8.ENSMUST00000034276.1.region102";
Mm.8.ENSMUST00000034276.1	ProjectorX1.0p	CDS	5934	6065	.	+	1	gene_id "Mm.8.ENSMUST00000034276.1.region102"; transcript_id "Mm.8.ENSMUST00000034276.1.region102";
Mm.8.ENSMUST00000034276.1	ProjectorX1.0p	CDS	6684	6817	.	+	1	gene_id "Mm.8.ENSMUST00000034276.1.region102"; transcript_id "Mm.8.ENSMUST00000034276.1.region102";
Mm.16.ENSMUST00000038099.1	ProjectorX1.0p	CDS	1649	2284	.	+	0	gene_id "Mm.16.ENSMUST00000038099.1.region103"; transcript_id "Mm.16.ENSMUST00000038099.1.region103";
Mm.15.ENSMUST00000035787.1	ProjectorX1.0p	CDS	1014	1031	.	+	0	gene_id "Mm.15.ENSMUST00000035787.1.region104"; transcript_id "Mm.15.ENSMUST00000035787.1.region104";
Mm.15.ENSMUST00000035787.1	ProjectorX1.0p	CDS	17192	17260	.	+	0	gene_id "Mm.15.ENSMUST00000035787.1.region104"; transcript_id "Mm.15.ENSMUST00000035787.1.region104";
Mm.15.ENSMUST00000035787.1	ProjectorX1.0p	CDS	18442	18466	.	+	0	gene_id "Mm.15.ENSMUST00000035787.1.region104"; transcript_id "Mm.15.ENSMUST00000035787.1.region104";
Mm.15.ENSMUST00000035787.1	ProjectorX1.0p	CDS	19445	19536	.	+	1	gene_id "Mm.15.ENSMUST00000035787.1.region104"; transcript_id "Mm.15.ENSMUST00000035787.1.region104";
Mm.15.ENSMUST00000035787.1	ProjectorX1.0p	CDS	22756	22811	.	+	0	gene_id "Mm.15.ENSMUST00000035787.1.region104"; transcript_id "Mm.15.ENSMUST00000035787.1.region104";
Mm.15.ENSMUST00000035787.1	ProjectorX1.0p	CDS	24568	24645	.	+	2	gene_id "Mm.15.ENSMUST00000035787.1.region104"; transcript_id "Mm.15.ENSMUST00000035787.1.region104";
Mm.15.ENSMUST00000035787.1	ProjectorX1.0p	CDS	24769	24820	.	+	2	gene_id "Mm.15.ENSMUST00000035787.1.region104"; transcript_id "Mm.15.ENSMUST00000035787.1.region104";
Mm.15.ENSMUST00000035787.1	ProjectorX1.0p	CDS	25922	25960	.	+	0	gene_id "Mm.15.ENSMUST00000035787.1.region104"; transcript_id "Mm.15.ENSMUST00000035787.1.region104";
Mm.15.ENSMUST00000035787.1	ProjectorX1.0p	CDS	26728	26772	.	+	0	gene_id "Mm.15.ENSMUST00000035787.1.region104"; transcript_id "Mm.15.ENSMUST00000035787.1.region104";
Mm.1.ENSMUST00000003219.1	ProjectorX1.0p	CDS	1049	1547	.	+	0	gene_id "Mm.1.ENSMUST00000003219.1.region105"; transcript_id "Mm.1.ENSMUST00000003219.1.region105";
Mm.1.ENSMUST00000003219.1	ProjectorX1.0p	CDS	2626	2804	.	+	1	gene_id "Mm.1.ENSMUST00000003219.1.region105"; transcript_id "Mm.1.ENSMUST00000003219.1.region105";
Mm.1.ENSMUST00000003219.1	ProjectorX1.0p	CDS	3489	3633	.	+	0	gene_id "Mm.1.ENSMUST00000003219.1.region105"; transcript_id "Mm.1.ENSMUST00000003219.1.region105";
Mm.1.ENSMUST00000003219.1	ProjectorX1.0p	CDS	5083	5285	.	+	1	gene_id "Mm.1.ENSMUST00000003219.1.region105"; transcript_id "Mm.1.ENSMUST00000003219.1.region105";
Mm.1.ENSMUST00000003219.1	ProjectorX1.0p	CDS	7610	7812	.	+	0	gene_id "Mm.1.ENSMUST00000003219.1.region105"; transcript_id "Mm.1.ENSMUST00000003219.1.region105";
Mm.1.ENSMUST00000003219.1	ProjectorX1.0p	CDS	10102	10198	.	+	2	gene_id "Mm.1.ENSMUST00000003219.1.region105"; transcript_id "Mm.1.ENSMUST00000003219.1.region105";
Mm.1.ENSMUST00000003219.1	ProjectorX1.0p	CDS	10279	10473	.	+	0	gene_id "Mm.1.ENSMUST00000003219.1.region105"; transcript_id "Mm.1.ENSMUST00000003219.1.region105";
Mm.1.ENSMUST00000028005.1	ProjectorX1.0p	CDS	16505	16621	.	+	0	gene_id "Mm.1.ENSMUST00000028005.1.region106"; transcript_id "Mm.1.ENSMUST00000028005.1.region106";
Mm.1.ENSMUST00000028005.1	ProjectorX1.0p	CDS	17579	17652	.	+	0	gene_id "Mm.1.ENSMUST00000028005.1.region106"; transcript_id "Mm.1.ENSMUST00000028005.1.region106";
Mm.1.ENSMUST00000028005.1	ProjectorX1.0p	CDS	18109	18117	.	+	2	gene_id "Mm.1.ENSMUST00000028005.1.region106"; transcript_id "Mm.1.ENSMUST00000028005.1.region106";
Mm.1.ENSMUST00000028005.1	ProjectorX1.0p	CDS	19536	19593	.	+	2	gene_id "Mm.1.ENSMUST00000028005.1.region106"; transcript_id "Mm.1.ENSMUST00000028005.1.region106";
Mm.1.ENSMUST00000028005.1	ProjectorX1.0p	CDS	21180	21252	.	+	0	gene_id "Mm.1.ENSMUST00000028005.1.region106"; transcript_id "Mm.1.ENSMUST00000028005.1.region106";
Mm.1.ENSMUST00000028005.1	ProjectorX1.0p	CDS	22403	22539	.	+	1	gene_id "Mm.1.ENSMUST00000028005.1.region106"; transcript_id "Mm.1.ENSMUST00000028005.1.region106";
Mm.19.ENSMUST00000008893.1	ProjectorX1.0p	CDS	1682	1882	.	+	0	gene_id "Mm.19.ENSMUST00000008893.1.region107"; transcript_id "Mm.19.ENSMUST00000008893.1.region107";
Mm.19.ENSMUST00000008893.1	ProjectorX1.0p	CDS	2201	2323	.	+	0	gene_id "Mm.19.ENSMUST00000008893.1.region107"; transcript_id "Mm.19.ENSMUST00000008893.1.region107";
Mm.19.ENSMUST00000008893.1	ProjectorX1.0p	CDS	2428	2557	.	+	0	gene_id "Mm.19.ENSMUST00000008893.1.region107"; transcript_id "Mm.19.ENSMUST00000008893.1.region107";
Mm.19.ENSMUST00000008893.1	ProjectorX1.0p	CDS	2778	2959	.	+	1	gene_id "Mm.19.ENSMUST00000008893.1.region107"; transcript_id "Mm.19.ENSMUST00000008893.1.region107";
Mm.19.ENSMUST00000008893.1	ProjectorX1.0p	CDS	3045	3164	.	+	0	gene_id "Mm.19.ENSMUST00000008893.1.region107"; transcript_id "Mm.19.ENSMUST00000008893.1.region107";
Mm.19.ENSMUST00000008893.1	ProjectorX1.0p	CDS	3733	3837	.	+	0	gene_id "Mm.19.ENSMUST00000008893.1.region107"; transcript_id "Mm.19.ENSMUST00000008893.1.region107";
Mm.19.ENSMUST00000008893.1	ProjectorX1.0p	CDS	3918	4063	.	+	0	gene_id "Mm.19.ENSMUST00000008893.1.region107"; transcript_id "Mm.19.ENSMUST00000008893.1.region107";
Mm.19.ENSMUST00000008893.1	ProjectorX1.0p	CDS	4860	4917	.	+	2	gene_id "Mm.19.ENSMUST00000008893.1.region107"; transcript_id "Mm.19.ENSMUST00000008893.1.region107";
Mm.19.ENSMUST00000008893.1	ProjectorX1.0p	CDS	5565	5828	.	+	0	gene_id "Mm.19.ENSMUST00000008893.1.region107"; transcript_id "Mm.19.ENSMUST00000008893.1.region107";
Mm.19.ENSMUST00000008893.1	ProjectorX1.0p	CDS	5935	6057	.	+	0	gene_id "Mm.19.ENSMUST00000008893.1.region107"; transcript_id "Mm.19.ENSMUST00000008893.1.region107";
Mm.17.ENSMUST00000025246.1	ProjectorX1.0p	CDS	1932	2003	.	+	0	gene_id "Mm.17.ENSMUST00000025246.1.region108"; transcript_id "Mm.17.ENSMUST00000025246.1.region108";
Mm.17.ENSMUST00000025246.1	ProjectorX1.0p	CDS	2592	2694	.	+	0	gene_id "Mm.17.ENSMUST00000025246.1.region108"; transcript_id "Mm.17.ENSMUST00000025246.1.region108";
Mm.17.ENSMUST00000025246.1	ProjectorX1.0p	CDS	3874	3989	.	+	1	gene_id "Mm.17.ENSMUST00000025246.1.region108"; transcript_id "Mm.17.ENSMUST00000025246.1.region108";
Mm.17.ENSMUST00000025246.1	ProjectorX1.0p	CDS	4377	4452	.	+	0	gene_id "Mm.17.ENSMUST00000025246.1.region108"; transcript_id "Mm.17.ENSMUST00000025246.1.region108";
Mm.17.ENSMUST00000025246.1	ProjectorX1.0p	CDS	4563	4752	.	+	1	gene_id "Mm.17.ENSMUST00000025246.1.region108"; transcript_id "Mm.17.ENSMUST00000025246.1.region108";
Mm.17.ENSMUST00000025246.1	ProjectorX1.0p	CDS	6023	6110	.	+	2	gene_id "Mm.17.ENSMUST00000025246.1.region108"; transcript_id "Mm.17.ENSMUST00000025246.1.region108";
Mm.5.ENSMUST00000002708.1	ProjectorX1.0p	CDS	1002	1304	.	+	0	gene_id "Mm.5.ENSMUST00000002708.1.region109"; transcript_id "Mm.5.ENSMUST00000002708.1.region109";
Mm.5.ENSMUST00000002708.1	ProjectorX1.0p	CDS	6182	6443	.	+	0	gene_id "Mm.5.ENSMUST00000002708.1.region109"; transcript_id "Mm.5.ENSMUST00000002708.1.region109";
Mm.5.ENSMUST00000002708.1	ProjectorX1.0p	CDS	9162	9907	.	+	1	gene_id "Mm.5.ENSMUST00000002708.1.region109"; transcript_id "Mm.5.ENSMUST00000002708.1.region109";
Mm.X.ENSMUST00000019503.1	ProjectorX1.0p	CDS	3140	3244	.	+	0	gene_id "Mm.X.ENSMUST00000019503.1.region110"; transcript_id "Mm.X.ENSMUST00000019503.1.region110";
Mm.X.ENSMUST00000019503.1	ProjectorX1.0p	CDS	3455	3558	.	+	0	gene_id "Mm.X.ENSMUST00000019503.1.region110"; transcript_id "Mm.X.ENSMUST00000019503.1.region110";
Mm.X.ENSMUST00000019503.1	ProjectorX1.0p	CDS	3853	3946	.	+	2	gene_id "Mm.X.ENSMUST00000019503.1.region110"; transcript_id "Mm.X.ENSMUST00000019503.1.region110";
Mm.X.ENSMUST00000019503.1	ProjectorX1.0p	CDS	4131	4190	.	+	0	gene_id "Mm.X.ENSMUST00000019503.1.region110"; transcript_id "Mm.X.ENSMUST00000019503.1.region110";
Mm.X.ENSMUST00000019503.1	ProjectorX1.0p	CDS	4433	4531	.	+	0	gene_id "Mm.X.ENSMUST00000019503.1.region110"; transcript_id "Mm.X.ENSMUST00000019503.1.region110";
Mm.X.ENSMUST00000019503.1	ProjectorX1.0p	CDS	4705	4798	.	+	0	gene_id "Mm.X.ENSMUST00000019503.1.region110"; transcript_id "Mm.X.ENSMUST00000019503.1.region110";
Mm.X.ENSMUST00000019503.1	ProjectorX1.0p	CDS	4958	5106	.	+	1	gene_id "Mm.X.ENSMUST00000019503.1.region110"; transcript_id "Mm.X.ENSMUST00000019503.1.region110";
Mm.X.ENSMUST00000019503.1	ProjectorX1.0p	CDS	5229	5311	.	+	0	gene_id "Mm.X.ENSMUST00000019503.1.region110"; transcript_id "Mm.X.ENSMUST00000019503.1.region110";
Mm.X.ENSMUST00000019503.1	ProjectorX1.0p	CDS	5423	5573	.	+	2	gene_id "Mm.X.ENSMUST00000019503.1.region110"; transcript_id "Mm.X.ENSMUST00000019503.1.region110";
Mm.X.ENSMUST00000019503.1	ProjectorX1.0p	CDS	7310	7531	.	+	0	gene_id "Mm.X.ENSMUST00000019503.1.region110"; transcript_id "Mm.X.ENSMUST00000019503.1.region110";
Mm.X.ENSMUST00000019503.1	ProjectorX1.0p	CDS	7748	7896	.	+	0	gene_id "Mm.X.ENSMUST00000019503.1.region110"; transcript_id "Mm.X.ENSMUST00000019503.1.region110";
Mm.X.ENSMUST00000019503.1	ProjectorX1.0p	CDS	8524	8671	.	+	2	gene_id "Mm.X.ENSMUST00000019503.1.region110"; transcript_id "Mm.X.ENSMUST00000019503.1.region110";
Mm.X.ENSMUST00000019503.1	ProjectorX1.0p	CDS	8810	8892	.	+	0	gene_id "Mm.X.ENSMUST00000019503.1.region110"; transcript_id "Mm.X.ENSMUST00000019503.1.region110";
Mm.X.ENSMUST00000019503.1	ProjectorX1.0p	CDS	9176	9201	.	+	2	gene_id "Mm.X.ENSMUST00000019503.1.region110"; transcript_id "Mm.X.ENSMUST00000019503.1.region110";
Mm.X.ENSMUST00000019503.1	ProjectorX1.0p	CDS	9289	9338	.	+	1	gene_id "Mm.X.ENSMUST00000019503.1.region110"; transcript_id "Mm.X.ENSMUST00000019503.1.region110";
Mm.19.ENSMUST00000003779.1	ProjectorX1.0p	CDS	1179	1260	.	+	0	gene_id "Mm.19.ENSMUST00000003779.1.region111"; transcript_id "Mm.19.ENSMUST00000003779.1.region111";
Mm.19.ENSMUST00000003779.1	ProjectorX1.0p	CDS	2418	2592	.	+	1	gene_id "Mm.19.ENSMUST00000003779.1.region111"; transcript_id "Mm.19.ENSMUST00000003779.1.region111";
Mm.19.ENSMUST00000003779.1	ProjectorX1.0p	CDS	6150	6510	.	+	2	gene_id "Mm.19.ENSMUST00000003779.1.region111"; transcript_id "Mm.19.ENSMUST00000003779.1.region111";
Mm.19.ENSMUST00000003779.1	ProjectorX1.0p	CDS	6694	6984	.	+	0	gene_id "Mm.19.ENSMUST00000003779.1.region111"; transcript_id "Mm.19.ENSMUST00000003779.1.region111";
Mm.19.ENSMUST00000003779.1	ProjectorX1.0p	CDS	7348	7443	.	+	0	gene_id "Mm.19.ENSMUST00000003779.1.region111"; transcript_id "Mm.19.ENSMUST00000003779.1.region111";
Mm.16.ENSMUST00000023608.1	ProjectorX1.0p	CDS	5081	5244	.	+	0	gene_id "Mm.16.ENSMUST00000023608.1.region112"; transcript_id "Mm.16.ENSMUST00000023608.1.region112";
Mm.16.ENSMUST00000023608.1	ProjectorX1.0p	CDS	8024	8148	.	+	2	gene_id "Mm.16.ENSMUST00000023608.1.region112"; transcript_id "Mm.16.ENSMUST00000023608.1.region112";
Mm.16.ENSMUST00000023608.1	ProjectorX1.0p	CDS	8578	8612	.	+	1	gene_id "Mm.16.ENSMUST00000023608.1.region112"; transcript_id "Mm.16.ENSMUST00000023608.1.region112";
Mm.16.ENSMUST00000023598.1	ProjectorX1.0p	CDS	1201	1331	.	+	0	gene_id "Mm.16.ENSMUST00000023598.1.region113"; transcript_id "Mm.16.ENSMUST00000023598.1.region113";
Mm.16.ENSMUST00000023598.1	ProjectorX1.0p	CDS	4191	4269	.	+	2	gene_id "Mm.16.ENSMUST00000023598.1.region113"; transcript_id "Mm.16.ENSMUST00000023598.1.region113";
Mm.16.ENSMUST00000023598.1	ProjectorX1.0p	CDS	8498	8577	.	+	0	gene_id "Mm.16.ENSMUST00000023598.1.region113"; transcript_id "Mm.16.ENSMUST00000023598.1.region113";
Mm.16.ENSMUST00000023598.1	ProjectorX1.0p	CDS	11423	11542	.	+	2	gene_id "Mm.16.ENSMUST00000023598.1.region113"; transcript_id "Mm.16.ENSMUST00000023598.1.region113";
Mm.16.ENSMUST00000023598.1	ProjectorX1.0p	CDS	13628	13771	.	+	2	gene_id "Mm.16.ENSMUST00000023598.1.region113"; transcript_id "Mm.16.ENSMUST00000023598.1.region113";
Mm.16.ENSMUST00000023598.1	ProjectorX1.0p	CDS	13991	14111	.	+	2	gene_id "Mm.16.ENSMUST00000023598.1.region113"; transcript_id "Mm.16.ENSMUST00000023598.1.region113";
Mm.16.ENSMUST00000023598.1	ProjectorX1.0p	CDS	14757	14891	.	+	0	gene_id "Mm.16.ENSMUST00000023598.1.region113"; transcript_id "Mm.16.ENSMUST00000023598.1.region113";
Mm.16.ENSMUST00000023598.1	ProjectorX1.0p	CDS	14964	15044	.	+	0	gene_id "Mm.16.ENSMUST00000023598.1.region113"; transcript_id "Mm.16.ENSMUST00000023598.1.region113";
Mm.16.ENSMUST00000023598.1	ProjectorX1.0p	CDS	15186	15302	.	+	0	gene_id "Mm.16.ENSMUST00000023598.1.region113"; transcript_id "Mm.16.ENSMUST00000023598.1.region113";
Mm.16.ENSMUST00000023598.1	ProjectorX1.0p	CDS	15382	15474	.	+	0	gene_id "Mm.16.ENSMUST00000023598.1.region113"; transcript_id "Mm.16.ENSMUST00000023598.1.region113";
Mm.1.ENSMUST00000027673.1	ProjectorX1.0p	CDS	1071	1229	.	+	0	gene_id "Mm.1.ENSMUST00000027673.1.region114"; transcript_id "Mm.1.ENSMUST00000027673.1.region114";
Mm.1.ENSMUST00000027673.1	ProjectorX1.0p	CDS	1498	1563	.	+	0	gene_id "Mm.1.ENSMUST00000027673.1.region114"; transcript_id "Mm.1.ENSMUST00000027673.1.region114";
Mm.1.ENSMUST00000027673.1	ProjectorX1.0p	CDS	1720	1723	.	+	0	gene_id "Mm.1.ENSMUST00000027673.1.region114"; transcript_id "Mm.1.ENSMUST00000027673.1.region114";
Mm.1.ENSMUST00000027673.1	ProjectorX1.0p	CDS	2520	2722	.	+	1	gene_id "Mm.1.ENSMUST00000027673.1.region114"; transcript_id "Mm.1.ENSMUST00000027673.1.region114";
Mm.1.ENSMUST00000027673.1	ProjectorX1.0p	CDS	3871	3945	.	+	0	gene_id "Mm.1.ENSMUST00000027673.1.region114"; transcript_id "Mm.1.ENSMUST00000027673.1.region114";
Mm.1.ENSMUST00000027673.1	ProjectorX1.0p	CDS	4805	4879	.	+	0	gene_id "Mm.1.ENSMUST00000027673.1.region114"; transcript_id "Mm.1.ENSMUST00000027673.1.region114";
Mm.15.ENSMUST00000023119.1	ProjectorX1.0p	CDS	24326	24471	.	+	0	gene_id "Mm.15.ENSMUST00000023119.1.region115"; transcript_id "Mm.15.ENSMUST00000023119.1.region115";
Mm.15.ENSMUST00000023119.1	ProjectorX1.0p	CDS	32411	32541	.	+	2	gene_id "Mm.15.ENSMUST00000023119.1.region115"; transcript_id "Mm.15.ENSMUST00000023119.1.region115";
Mm.15.ENSMUST00000023119.1	ProjectorX1.0p	CDS	39435	39619	.	+	1	gene_id "Mm.15.ENSMUST00000023119.1.region115"; transcript_id "Mm.15.ENSMUST00000023119.1.region115";
Mm.15.ENSMUST00000023119.1	ProjectorX1.0p	CDS	39842	39947	.	+	0	gene_id "Mm.15.ENSMUST00000023119.1.region115"; transcript_id "Mm.15.ENSMUST00000023119.1.region115";
Mm.15.ENSMUST00000023119.1	ProjectorX1.0p	CDS	41978	42149	.	+	1	gene_id "Mm.15.ENSMUST00000023119.1.region115"; transcript_id "Mm.15.ENSMUST00000023119.1.region115";
Mm.15.ENSMUST00000023119.1	ProjectorX1.0p	CDS	49980	50131	.	+	2	gene_id "Mm.15.ENSMUST00000023119.1.region115"; transcript_id "Mm.15.ENSMUST00000023119.1.region115";
Mm.15.ENSMUST00000023119.1	ProjectorX1.0p	CDS	50324	50440	.	+	1	gene_id "Mm.15.ENSMUST00000023119.1.region115"; transcript_id "Mm.15.ENSMUST00000023119.1.region115";
Mm.15.ENSMUST00000023119.1	ProjectorX1.0p	CDS	51598	51854	.	+	1	gene_id "Mm.15.ENSMUST00000023119.1.region115"; transcript_id "Mm.15.ENSMUST00000023119.1.region115";
Mm.18.ENSMUST00000042710.1	ProjectorX1.0p	CDS	27295	27474	.	+	0	gene_id "Mm.18.ENSMUST00000042710.1.region116"; transcript_id "Mm.18.ENSMUST00000042710.1.region116";
Mm.10.ENSMUST00000020309.1	ProjectorX1.0p	CDS	1088	1220	.	+	0	gene_id "Mm.10.ENSMUST00000020309.1.region117"; transcript_id "Mm.10.ENSMUST00000020309.1.region117";
Mm.10.ENSMUST00000020309.1	ProjectorX1.0p	CDS	11546	11726	.	+	1	gene_id "Mm.10.ENSMUST00000020309.1.region117"; transcript_id "Mm.10.ENSMUST00000020309.1.region117";
Mm.10.ENSMUST00000020309.1	ProjectorX1.0p	CDS	12391	12536	.	+	2	gene_id "Mm.10.ENSMUST00000020309.1.region117"; transcript_id "Mm.10.ENSMUST00000020309.1.region117";
Mm.10.ENSMUST00000020309.1	ProjectorX1.0p	CDS	14223	14408	.	+	1	gene_id "Mm.10.ENSMUST00000020309.1.region117"; transcript_id "Mm.10.ENSMUST00000020309.1.region117";
Mm.10.ENSMUST00000020309.1	ProjectorX1.0p	CDS	14489	14568	.	+	1	gene_id "Mm.10.ENSMUST00000020309.1.region117"; transcript_id "Mm.10.ENSMUST00000020309.1.region117";
Mm.10.ENSMUST00000020309.1	ProjectorX1.0p	CDS	15652	15761	.	+	0	gene_id "Mm.10.ENSMUST00000020309.1.region117"; transcript_id "Mm.10.ENSMUST00000020309.1.region117";
Mm.10.ENSMUST00000020309.1	ProjectorX1.0p	CDS	17009	17181	.	+	2	gene_id "Mm.10.ENSMUST00000020309.1.region117"; transcript_id "Mm.10.ENSMUST00000020309.1.region117";
Mm.10.ENSMUST00000020309.1	ProjectorX1.0p	CDS	17771	17889	.	+	1	gene_id "Mm.10.ENSMUST00000020309.1.region117"; transcript_id "Mm.10.ENSMUST00000020309.1.region117";
Mm.19.ENSMUST00000025912.1	ProjectorX1.0p	CDS	1108	1206	.	+	0	gene_id "Mm.19.ENSMUST00000025912.1.region118"; transcript_id "Mm.19.ENSMUST00000025912.1.region118";
Mm.19.ENSMUST00000025912.1	ProjectorX1.0p	CDS	4044	4121	.	+	0	gene_id "Mm.19.ENSMUST00000025912.1.region118"; transcript_id "Mm.19.ENSMUST00000025912.1.region118";
Mm.19.ENSMUST00000025912.1	ProjectorX1.0p	CDS	4299	4367	.	+	0	gene_id "Mm.19.ENSMUST00000025912.1.region118"; transcript_id "Mm.19.ENSMUST00000025912.1.region118";
Mm.19.ENSMUST00000025912.1	ProjectorX1.0p	CDS	4470	4610	.	+	0	gene_id "Mm.19.ENSMUST00000025912.1.region118"; transcript_id "Mm.19.ENSMUST00000025912.1.region118";
Mm.19.ENSMUST00000025912.1	ProjectorX1.0p	CDS	4853	4932	.	+	0	gene_id "Mm.19.ENSMUST00000025912.1.region118"; transcript_id "Mm.19.ENSMUST00000025912.1.region118";
Mm.19.ENSMUST00000025912.1	ProjectorX1.0p	CDS	5014	5067	.	+	2	gene_id "Mm.19.ENSMUST00000025912.1.region118"; transcript_id "Mm.19.ENSMUST00000025912.1.region118";
Mm.19.ENSMUST00000025912.1	ProjectorX1.0p	CDS	5169	5244	.	+	2	gene_id "Mm.19.ENSMUST00000025912.1.region118"; transcript_id "Mm.19.ENSMUST00000025912.1.region118";
Mm.19.ENSMUST00000025912.1	ProjectorX1.0p	CDS	5356	5456	.	+	0	gene_id "Mm.19.ENSMUST00000025912.1.region118"; transcript_id "Mm.19.ENSMUST00000025912.1.region118";
Mm.19.ENSMUST00000025912.1	ProjectorX1.0p	CDS	5990	6156	.	+	2	gene_id "Mm.19.ENSMUST00000025912.1.region118"; transcript_id "Mm.19.ENSMUST00000025912.1.region118";
Mm.19.ENSMUST00000025912.1	ProjectorX1.0p	CDS	6234	6380	.	+	1	gene_id "Mm.19.ENSMUST00000025912.1.region118"; transcript_id "Mm.19.ENSMUST00000025912.1.region118";
Mm.19.ENSMUST00000025912.1	ProjectorX1.0p	CDS	7299	7539	.	+	1	gene_id "Mm.19.ENSMUST00000025912.1.region118"; transcript_id "Mm.19.ENSMUST00000025912.1.region118";
Mm.19.ENSMUST00000025912.1	ProjectorX1.0p	CDS	7707	7791	.	+	2	gene_id "Mm.19.ENSMUST00000025912.1.region118"; transcript_id "Mm.19.ENSMUST00000025912.1.region118";
Mm.19.ENSMUST00000025912.1	ProjectorX1.0p	CDS	7874	8060	.	+	0	gene_id "Mm.19.ENSMUST00000025912.1.region118"; transcript_id "Mm.19.ENSMUST00000025912.1.region118";
Mm.19.ENSMUST00000025912.1	ProjectorX1.0p	CDS	8670	8878	.	+	1	gene_id "Mm.19.ENSMUST00000025912.1.region118"; transcript_id "Mm.19.ENSMUST00000025912.1.region118";
Mm.19.ENSMUST00000025912.1	ProjectorX1.0p	CDS	10365	10461	.	+	0	gene_id "Mm.19.ENSMUST00000025912.1.region118"; transcript_id "Mm.19.ENSMUST00000025912.1.region118";
Mm.19.ENSMUST00000025912.1	ProjectorX1.0p	CDS	10536	10620	.	+	1	gene_id "Mm.19.ENSMUST00000025912.1.region118"; transcript_id "Mm.19.ENSMUST00000025912.1.region118";
Mm.19.ENSMUST00000025912.1	ProjectorX1.0p	CDS	10841	10965	.	+	2	gene_id "Mm.19.ENSMUST00000025912.1.region118"; transcript_id "Mm.19.ENSMUST00000025912.1.region118";
Mm.19.ENSMUST00000025912.1	ProjectorX1.0p	CDS	11548	11702	.	+	1	gene_id "Mm.19.ENSMUST00000025912.1.region118"; transcript_id "Mm.19.ENSMUST00000025912.1.region118";
Mm.19.ENSMUST00000025912.1	ProjectorX1.0p	CDS	11796	11957	.	+	0	gene_id "Mm.19.ENSMUST00000025912.1.region118"; transcript_id "Mm.19.ENSMUST00000025912.1.region118";
Mm.19.ENSMUST00000025912.1	ProjectorX1.0p	CDS	12568	12667	.	+	0	gene_id "Mm.19.ENSMUST00000025912.1.region118"; transcript_id "Mm.19.ENSMUST00000025912.1.region118";
Mm.19.ENSMUST00000025912.1	ProjectorX1.0p	CDS	12751	12855	.	+	1	gene_id "Mm.19.ENSMUST00000025912.1.region118"; transcript_id "Mm.19.ENSMUST00000025912.1.region118";
Mm.19.ENSMUST00000025912.1	ProjectorX1.0p	CDS	13035	13126	.	+	1	gene_id "Mm.19.ENSMUST00000025912.1.region118"; transcript_id "Mm.19.ENSMUST00000025912.1.region118";
Mm.19.ENSMUST00000025912.1	ProjectorX1.0p	CDS	14452	14605	.	+	0	gene_id "Mm.19.ENSMUST00000025912.1.region118"; transcript_id "Mm.19.ENSMUST00000025912.1.region118";
Mm.19.ENSMUST00000025912.1	ProjectorX1.0p	CDS	14694	14729	.	+	1	gene_id "Mm.19.ENSMUST00000025912.1.region118"; transcript_id "Mm.19.ENSMUST00000025912.1.region118";
Mm.19.ENSMUST00000025912.1	ProjectorX1.0p	CDS	14846	15038	.	+	1	gene_id "Mm.19.ENSMUST00000025912.1.region118"; transcript_id "Mm.19.ENSMUST00000025912.1.region118";
Mm.19.ENSMUST00000025912.1	ProjectorX1.0p	CDS	15395	15545	.	+	2	gene_id "Mm.19.ENSMUST00000025912.1.region118"; transcript_id "Mm.19.ENSMUST00000025912.1.region118";
Mm.19.ENSMUST00000025912.1	ProjectorX1.0p	CDS	15652	15728	.	+	0	gene_id "Mm.19.ENSMUST00000025912.1.region118"; transcript_id "Mm.19.ENSMUST00000025912.1.region118";
Mm.19.ENSMUST00000025912.1	ProjectorX1.0p	CDS	15822	15911	.	+	2	gene_id "Mm.19.ENSMUST00000025912.1.region118"; transcript_id "Mm.19.ENSMUST00000025912.1.region118";
Mm.19.ENSMUST00000025912.1	ProjectorX1.0p	CDS	15990	16047	.	+	2	gene_id "Mm.19.ENSMUST00000025912.1.region118"; transcript_id "Mm.19.ENSMUST00000025912.1.region118";
Mm.19.ENSMUST00000025912.1	ProjectorX1.0p	CDS	16285	16371	.	+	0	gene_id "Mm.19.ENSMUST00000025912.1.region118"; transcript_id "Mm.19.ENSMUST00000025912.1.region118";
Mm.19.ENSMUST00000025912.1	ProjectorX1.0p	CDS	16453	16653	.	+	0	gene_id "Mm.19.ENSMUST00000025912.1.region118"; transcript_id "Mm.19.ENSMUST00000025912.1.region118";
Mm.13.ENSMUST00000022164.1	ProjectorX1.0p	CDS	4090	4375	.	+	0	gene_id "Mm.13.ENSMUST00000022164.1.region119"; transcript_id "Mm.13.ENSMUST00000022164.1.region119";
Mm.13.ENSMUST00000022164.1	ProjectorX1.0p	CDS	5159	5317	.	+	1	gene_id "Mm.13.ENSMUST00000022164.1.region119"; transcript_id "Mm.13.ENSMUST00000022164.1.region119";
Mm.13.ENSMUST00000022164.1	ProjectorX1.0p	CDS	6273	6338	.	+	1	gene_id "Mm.13.ENSMUST00000022164.1.region119"; transcript_id "Mm.13.ENSMUST00000022164.1.region119";
Mm.13.ENSMUST00000022164.1	ProjectorX1.0p	CDS	8898	8995	.	+	1	gene_id "Mm.13.ENSMUST00000022164.1.region119"; transcript_id "Mm.13.ENSMUST00000022164.1.region119";
Mm.13.ENSMUST00000022164.1	ProjectorX1.0p	CDS	9497	9622	.	+	0	gene_id "Mm.13.ENSMUST00000022164.1.region119"; transcript_id "Mm.13.ENSMUST00000022164.1.region119";
Mm.13.ENSMUST00000022164.1	ProjectorX1.0p	CDS	10069	10135	.	+	0	gene_id "Mm.13.ENSMUST00000022164.1.region119"; transcript_id "Mm.13.ENSMUST00000022164.1.region119";
Mm.13.ENSMUST00000022164.1	ProjectorX1.0p	CDS	10693	10764	.	+	1	gene_id "Mm.13.ENSMUST00000022164.1.region119"; transcript_id "Mm.13.ENSMUST00000022164.1.region119";
Mm.13.ENSMUST00000022164.1	ProjectorX1.0p	CDS	11290	11342	.	+	1	gene_id "Mm.13.ENSMUST00000022164.1.region119"; transcript_id "Mm.13.ENSMUST00000022164.1.region119";
Mm.9.ENSMUST00000034411.1	ProjectorX1.0p	CDS	1080	1323	.	+	0	gene_id "Mm.9.ENSMUST00000034411.1.region120"; transcript_id "Mm.9.ENSMUST00000034411.1.region120";
Mm.9.ENSMUST00000034411.1	ProjectorX1.0p	CDS	2692	2864	.	+	1	gene_id "Mm.9.ENSMUST00000034411.1.region120"; transcript_id "Mm.9.ENSMUST00000034411.1.region120";
Mm.9.ENSMUST00000034411.1	ProjectorX1.0p	CDS	4350	4569	.	+	0	gene_id "Mm.9.ENSMUST00000034411.1.region120"; transcript_id "Mm.9.ENSMUST00000034411.1.region120";
Mm.9.ENSMUST00000034411.1	ProjectorX1.0p	CDS	5832	5968	.	+	1	gene_id "Mm.9.ENSMUST00000034411.1.region120"; transcript_id "Mm.9.ENSMUST00000034411.1.region120";
Mm.9.ENSMUST00000034411.1	ProjectorX1.0p	CDS	6048	6132	.	+	0	gene_id "Mm.9.ENSMUST00000034411.1.region120"; transcript_id "Mm.9.ENSMUST00000034411.1.region120";
Mm.9.ENSMUST00000034411.1	ProjectorX1.0p	CDS	7758	7910	.	+	1	gene_id "Mm.9.ENSMUST00000034411.1.region120"; transcript_id "Mm.9.ENSMUST00000034411.1.region120";
Mm.9.ENSMUST00000034411.1	ProjectorX1.0p	CDS	8676	8806	.	+	1	gene_id "Mm.9.ENSMUST00000034411.1.region120"; transcript_id "Mm.9.ENSMUST00000034411.1.region120";
Mm.9.ENSMUST00000034411.1	ProjectorX1.0p	CDS	9890	10074	.	+	0	gene_id "Mm.9.ENSMUST00000034411.1.region120"; transcript_id "Mm.9.ENSMUST00000034411.1.region120";
Mm.9.ENSMUST00000034411.1	ProjectorX1.0p	CDS	12866	13003	.	+	2	gene_id "Mm.9.ENSMUST00000034411.1.region120"; transcript_id "Mm.9.ENSMUST00000034411.1.region120";
Mm.9.ENSMUST00000034411.1	ProjectorX1.0p	CDS	14948	15065	.	+	2	gene_id "Mm.9.ENSMUST00000034411.1.region120"; transcript_id "Mm.9.ENSMUST00000034411.1.region120";
Mm.9.ENSMUST00000034411.1	ProjectorX1.0p	CDS	16654	16813	.	+	0	gene_id "Mm.9.ENSMUST00000034411.1.region120"; transcript_id "Mm.9.ENSMUST00000034411.1.region120";
Mm.9.ENSMUST00000034411.1	ProjectorX1.0p	CDS	17979	18187	.	+	1	gene_id "Mm.9.ENSMUST00000034411.1.region120"; transcript_id "Mm.9.ENSMUST00000034411.1.region120";
Mm.11.ENSMUST00000047373.1	ProjectorX1.0p	CDS	1002	1528	.	+	0	gene_id "Mm.11.ENSMUST00000047373.1.region121"; transcript_id "Mm.11.ENSMUST00000047373.1.region121";
Mm.11.ENSMUST00000047373.1	ProjectorX1.0p	CDS	2082	2247	.	+	2	gene_id "Mm.11.ENSMUST00000047373.1.region121"; transcript_id "Mm.11.ENSMUST00000047373.1.region121";
Mm.3.ENSMUST00000001455.1	ProjectorX1.0p	CDS	14383	14436	.	+	0	gene_id "Mm.3.ENSMUST00000001455.1.region122"; transcript_id "Mm.3.ENSMUST00000001455.1.region122";
Mm.3.ENSMUST00000001455.1	ProjectorX1.0p	CDS	14896	15099	.	+	0	gene_id "Mm.3.ENSMUST00000001455.1.region122"; transcript_id "Mm.3.ENSMUST00000001455.1.region122";
Mm.3.ENSMUST00000001455.1	ProjectorX1.0p	CDS	16608	16745	.	+	0	gene_id "Mm.3.ENSMUST00000001455.1.region122"; transcript_id "Mm.3.ENSMUST00000001455.1.region122";
Mm.3.ENSMUST00000001455.1	ProjectorX1.0p	CDS	17696	17906	.	+	0	gene_id "Mm.3.ENSMUST00000001455.1.region122"; transcript_id "Mm.3.ENSMUST00000001455.1.region122";
Mm.3.ENSMUST00000001455.1	ProjectorX1.0p	CDS	18110	18166	.	+	1	gene_id "Mm.3.ENSMUST00000001455.1.region122"; transcript_id "Mm.3.ENSMUST00000001455.1.region122";
Mm.3.ENSMUST00000001455.1	ProjectorX1.0p	CDS	19765	19955	.	+	1	gene_id "Mm.3.ENSMUST00000001455.1.region122"; transcript_id "Mm.3.ENSMUST00000001455.1.region122";
Mm.3.ENSMUST00000001455.1	ProjectorX1.0p	CDS	20355	20375	.	+	0	gene_id "Mm.3.ENSMUST00000001455.1.region122"; transcript_id "Mm.3.ENSMUST00000001455.1.region122";
Mm.3.ENSMUST00000001455.1	ProjectorX1.0p	CDS	21532	21661	.	+	0	gene_id "Mm.3.ENSMUST00000001455.1.region122"; transcript_id "Mm.3.ENSMUST00000001455.1.region122";
Mm.3.ENSMUST00000001455.1	ProjectorX1.0p	CDS	26089	26308	.	+	1	gene_id "Mm.3.ENSMUST00000001455.1.region122"; transcript_id "Mm.3.ENSMUST00000001455.1.region122";
Mm.3.ENSMUST00000001455.1	ProjectorX1.0p	CDS	26612	26918	.	+	2	gene_id "Mm.3.ENSMUST00000001455.1.region122"; transcript_id "Mm.3.ENSMUST00000001455.1.region122";
Mm.3.ENSMUST00000001455.1	ProjectorX1.0p	CDS	27206	27214	.	+	0	gene_id "Mm.3.ENSMUST00000001455.1.region122"; transcript_id "Mm.3.ENSMUST00000001455.1.region122";
Mm.18.ENSMUST00000041314.1	ProjectorX1.0p	CDS	1001	1142	.	+	0	gene_id "Mm.18.ENSMUST00000041314.1.region123"; transcript_id "Mm.18.ENSMUST00000041314.1.region123";
Mm.18.ENSMUST00000041314.1	ProjectorX1.0p	CDS	3431	3606	.	+	1	gene_id "Mm.18.ENSMUST00000041314.1.region123"; transcript_id "Mm.18.ENSMUST00000041314.1.region123";
Mm.18.ENSMUST00000041314.1	ProjectorX1.0p	CDS	6303	6356	.	+	0	gene_id "Mm.18.ENSMUST00000041314.1.region123"; transcript_id "Mm.18.ENSMUST00000041314.1.region123";
Mm.X.ENSMUST00000026142.1	ProjectorX1.0p	CDS	1780	1824	.	+	0	gene_id "Mm.X.ENSMUST00000026142.1.region124"; transcript_id "Mm.X.ENSMUST00000026142.1.region124";
Mm.X.ENSMUST00000026142.1	ProjectorX1.0p	CDS	2528	3220	.	+	0	gene_id "Mm.X.ENSMUST00000026142.1.region124"; transcript_id "Mm.X.ENSMUST00000026142.1.region124";
Mm.X.ENSMUST00000026142.1	ProjectorX1.0p	CDS	3794	4468	.	+	0	gene_id "Mm.X.ENSMUST00000026142.1.region124"; transcript_id "Mm.X.ENSMUST00000026142.1.region124";
Mm.X.ENSMUST00000026142.1	ProjectorX1.0p	CDS	4567	4630	.	+	0	gene_id "Mm.X.ENSMUST00000026142.1.region124"; transcript_id "Mm.X.ENSMUST00000026142.1.region124";
Mm.X.ENSMUST00000026142.1	ProjectorX1.0p	CDS	4812	4891	.	+	1	gene_id "Mm.X.ENSMUST00000026142.1.region124"; transcript_id "Mm.X.ENSMUST00000026142.1.region124";
Mm.X.ENSMUST00000026142.1	ProjectorX1.0p	CDS	5010	5101	.	+	0	gene_id "Mm.X.ENSMUST00000026142.1.region124"; transcript_id "Mm.X.ENSMUST00000026142.1.region124";
Mm.X.ENSMUST00000026142.1	ProjectorX1.0p	CDS	5320	5399	.	+	2	gene_id "Mm.X.ENSMUST00000026142.1.region124"; transcript_id "Mm.X.ENSMUST00000026142.1.region124";
Mm.X.ENSMUST00000026142.1	ProjectorX1.0p	CDS	5491	5533	.	+	1	gene_id "Mm.X.ENSMUST00000026142.1.region124"; transcript_id "Mm.X.ENSMUST00000026142.1.region124";
Mm.X.ENSMUST00000026142.1	ProjectorX1.0p	CDS	5719	5781	.	+	2	gene_id "Mm.X.ENSMUST00000026142.1.region124"; transcript_id "Mm.X.ENSMUST00000026142.1.region124";
Mm.X.ENSMUST00000026142.1	ProjectorX1.0p	CDS	6087	6201	.	+	2	gene_id "Mm.X.ENSMUST00000026142.1.region124"; transcript_id "Mm.X.ENSMUST00000026142.1.region124";
Mm.X.ENSMUST00000026142.1	ProjectorX1.0p	CDS	6836	7204	.	+	0	gene_id "Mm.X.ENSMUST00000026142.1.region124"; transcript_id "Mm.X.ENSMUST00000026142.1.region124";
Mm.1.ENSMUST00000006718.1	ProjectorX1.0p	CDS	1656	1768	.	+	0	gene_id "Mm.1.ENSMUST00000006718.1.region125"; transcript_id "Mm.1.ENSMUST00000006718.1.region125";
Mm.1.ENSMUST00000006718.1	ProjectorX1.0p	CDS	2848	3110	.	+	2	gene_id "Mm.1.ENSMUST00000006718.1.region125"; transcript_id "Mm.1.ENSMUST00000006718.1.region125";
Mm.1.ENSMUST00000006718.1	ProjectorX1.0p	CDS	10116	10495	.	+	1	gene_id "Mm.1.ENSMUST00000006718.1.region125"; transcript_id "Mm.1.ENSMUST00000006718.1.region125";
Mm.1.ENSMUST00000006718.1	ProjectorX1.0p	CDS	12730	13224	.	+	0	gene_id "Mm.1.ENSMUST00000006718.1.region125"; transcript_id "Mm.1.ENSMUST00000006718.1.region125";
Mm.17.ENSMUST00000044884.1	ProjectorX1.0p	CDS	26600	27571	.	+	0	gene_id "Mm.17.ENSMUST00000044884.1.region126"; transcript_id "Mm.17.ENSMUST00000044884.1.region126";
Mm.X.ENSMUST00000033689.1	ProjectorX1.0p	CDS	1163	1658	.	+	0	gene_id "Mm.X.ENSMUST00000033689.1.region127"; transcript_id "Mm.X.ENSMUST00000033689.1.region127";
Mm.X.ENSMUST00000033689.1	ProjectorX1.0p	CDS	7612	7757	.	+	1	gene_id "Mm.X.ENSMUST00000033689.1.region127"; transcript_id "Mm.X.ENSMUST00000033689.1.region127";
Mm.X.ENSMUST00000033689.1	ProjectorX1.0p	CDS	8202	8207	.	+	0	gene_id "Mm.X.ENSMUST00000033689.1.region127"; transcript_id "Mm.X.ENSMUST00000033689.1.region127";
Mm.X.ENSMUST00000033689.1	ProjectorX1.0p	CDS	9037	9240	.	+	0	gene_id "Mm.X.ENSMUST00000033689.1.region127"; transcript_id "Mm.X.ENSMUST00000033689.1.region127";
Mm.6.ENSMUST00000000707.1	ProjectorX1.0p	CDS	2278	2593	.	+	0	gene_id "Mm.6.ENSMUST00000000707.1.region128"; transcript_id "Mm.6.ENSMUST00000000707.1.region128";
Mm.6.ENSMUST00000000707.1	ProjectorX1.0p	CDS	4267	4388	.	+	1	gene_id "Mm.6.ENSMUST00000000707.1.region128"; transcript_id "Mm.6.ENSMUST00000000707.1.region128";
Mm.6.ENSMUST00000000707.1	ProjectorX1.0p	CDS	5191	5405	.	+	0	gene_id "Mm.6.ENSMUST00000000707.1.region128"; transcript_id "Mm.6.ENSMUST00000000707.1.region128";
Mm.6.ENSMUST00000000707.1	ProjectorX1.0p	CDS	14784	15003	.	+	2	gene_id "Mm.6.ENSMUST00000000707.1.region128"; transcript_id "Mm.6.ENSMUST00000000707.1.region128";
Mm.6.ENSMUST00000000707.1	ProjectorX1.0p	CDS	15374	15554	.	+	0	gene_id "Mm.6.ENSMUST00000000707.1.region128"; transcript_id "Mm.6.ENSMUST00000000707.1.region128";
Mm.6.ENSMUST00000000707.1	ProjectorX1.0p	CDS	15665	15819	.	+	1	gene_id "Mm.6.ENSMUST00000000707.1.region128"; transcript_id "Mm.6.ENSMUST00000000707.1.region128";
Mm.6.ENSMUST00000000707.1	ProjectorX1.0p	CDS	15980	16147	.	+	0	gene_id "Mm.6.ENSMUST00000000707.1.region128"; transcript_id "Mm.6.ENSMUST00000000707.1.region128";
Mm.6.ENSMUST00000000707.1	ProjectorX1.0p	CDS	16280	16442	.	+	0	gene_id "Mm.6.ENSMUST00000000707.1.region128"; transcript_id "Mm.6.ENSMUST00000000707.1.region128";
Mm.6.ENSMUST00000000707.1	ProjectorX1.0p	CDS	16570	16813	.	+	1	gene_id "Mm.6.ENSMUST00000000707.1.region128"; transcript_id "Mm.6.ENSMUST00000000707.1.region128";
Mm.6.ENSMUST00000000707.1	ProjectorX1.0p	CDS	16912	17027	.	+	2	gene_id "Mm.6.ENSMUST00000000707.1.region128"; transcript_id "Mm.6.ENSMUST00000000707.1.region128";
Mm.6.ENSMUST00000000707.1	ProjectorX1.0p	CDS	17104	17240	.	+	1	gene_id "Mm.6.ENSMUST00000000707.1.region128"; transcript_id "Mm.6.ENSMUST00000000707.1.region128";
Mm.6.ENSMUST00000000707.1	ProjectorX1.0p	CDS	17354	17465	.	+	0	gene_id "Mm.6.ENSMUST00000000707.1.region128"; transcript_id "Mm.6.ENSMUST00000000707.1.region128";
Mm.6.ENSMUST00000000707.1	ProjectorX1.0p	CDS	17596	17666	.	+	1	gene_id "Mm.6.ENSMUST00000000707.1.region128"; transcript_id "Mm.6.ENSMUST00000000707.1.region128";
Mm.3.ENSMUST00000044116.1	ProjectorX1.0p	CDS	5851	6660	.	+	0	gene_id "Mm.3.ENSMUST00000044116.1.region129"; transcript_id "Mm.3.ENSMUST00000044116.1.region129";
Mm.3.ENSMUST00000044116.1	ProjectorX1.0p	CDS	10465	10662	.	+	0	gene_id "Mm.3.ENSMUST00000044116.1.region129"; transcript_id "Mm.3.ENSMUST00000044116.1.region129";
Mm.3.ENSMUST00000044116.1	ProjectorX1.0p	CDS	13620	13794	.	+	0	gene_id "Mm.3.ENSMUST00000044116.1.region129"; transcript_id "Mm.3.ENSMUST00000044116.1.region129";
Mm.3.ENSMUST00000044116.1	ProjectorX1.0p	CDS	13848	13852	.	+	1	gene_id "Mm.3.ENSMUST00000044116.1.region129"; transcript_id "Mm.3.ENSMUST00000044116.1.region129";
Mm.3.ENSMUST00000044116.1	ProjectorX1.0p	CDS	15399	15519	.	+	0	gene_id "Mm.3.ENSMUST00000044116.1.region129"; transcript_id "Mm.3.ENSMUST00000044116.1.region129";
Mm.3.ENSMUST00000044116.1	ProjectorX1.0p	CDS	16360	16554	.	+	1	gene_id "Mm.3.ENSMUST00000044116.1.region129"; transcript_id "Mm.3.ENSMUST00000044116.1.region129";
Mm.3.ENSMUST00000044116.1	ProjectorX1.0p	CDS	17082	17240	.	+	1	gene_id "Mm.3.ENSMUST00000044116.1.region129"; transcript_id "Mm.3.ENSMUST00000044116.1.region129";
Mm.3.ENSMUST00000044116.1	ProjectorX1.0p	CDS	17364	17454	.	+	1	gene_id "Mm.3.ENSMUST00000044116.1.region129"; transcript_id "Mm.3.ENSMUST00000044116.1.region129";
Mm.3.ENSMUST00000044116.1	ProjectorX1.0p	CDS	24275	24542	.	+	2	gene_id "Mm.3.ENSMUST00000044116.1.region129"; transcript_id "Mm.3.ENSMUST00000044116.1.region129";
Mm.5.ENSMUST00000051138.1	ProjectorX1.0p	CDS	1001	2029	.	+	0	gene_id "Mm.5.ENSMUST00000051138.1.region130"; transcript_id "Mm.5.ENSMUST00000051138.1.region130";
Mm.16.ENSMUST00000040592.1	ProjectorX1.0p	CDS	1052	1072	.	+	0	gene_id "Mm.16.ENSMUST00000040592.1.region131"; transcript_id "Mm.16.ENSMUST00000040592.1.region131";
Mm.16.ENSMUST00000040592.1	ProjectorX1.0p	CDS	5739	5981	.	+	0	gene_id "Mm.16.ENSMUST00000040592.1.region131"; transcript_id "Mm.16.ENSMUST00000040592.1.region131";
Mm.16.ENSMUST00000040592.1	ProjectorX1.0p	CDS	6816	7085	.	+	0	gene_id "Mm.16.ENSMUST00000040592.1.region131"; transcript_id "Mm.16.ENSMUST00000040592.1.region131";
Mm.5.ENSMUST00000026387.1	ProjectorX1.0p	CDS	1130	1257	.	+	0	gene_id "Mm.5.ENSMUST00000026387.1.region132"; transcript_id "Mm.5.ENSMUST00000026387.1.region132";
Mm.5.ENSMUST00000026387.1	ProjectorX1.0p	CDS	2401	2530	.	+	2	gene_id "Mm.5.ENSMUST00000026387.1.region132"; transcript_id "Mm.5.ENSMUST00000026387.1.region132";
Mm.5.ENSMUST00000026387.1	ProjectorX1.0p	CDS	3686	3691	.	+	0	gene_id "Mm.5.ENSMUST00000026387.1.region132"; transcript_id "Mm.5.ENSMUST00000026387.1.region132";
Mm.5.ENSMUST00000026387.1	ProjectorX1.0p	CDS	5455	5655	.	+	0	gene_id "Mm.5.ENSMUST00000026387.1.region132"; transcript_id "Mm.5.ENSMUST00000026387.1.region132";
Mm.5.ENSMUST00000026387.1	ProjectorX1.0p	CDS	6293	6305	.	+	0	gene_id "Mm.5.ENSMUST00000026387.1.region132"; transcript_id "Mm.5.ENSMUST00000026387.1.region132";
Mm.5.ENSMUST00000026387.1	ProjectorX1.0p	CDS	8029	8183	.	+	1	gene_id "Mm.5.ENSMUST00000026387.1.region132"; transcript_id "Mm.5.ENSMUST00000026387.1.region132";
Mm.5.ENSMUST00000026387.1	ProjectorX1.0p	CDS	10008	10133	.	+	0	gene_id "Mm.5.ENSMUST00000026387.1.region132"; transcript_id "Mm.5.ENSMUST00000026387.1.region132";
Mm.11.ENSMUST00000048605.1	ProjectorX1.0p	CDS	1044	1184	.	+	0	gene_id "Mm.11.ENSMUST00000048605.1.region133"; transcript_id "Mm.11.ENSMUST00000048605.1.region133";
Mm.11.ENSMUST00000048605.1	ProjectorX1.0p	CDS	2013	2045	.	+	0	gene_id "Mm.11.ENSMUST00000048605.1.region133"; transcript_id "Mm.11.ENSMUST00000048605.1.region133";
Mm.11.ENSMUST00000048605.1	ProjectorX1.0p	CDS	3915	4043	.	+	0	gene_id "Mm.11.ENSMUST00000048605.1.region133"; transcript_id "Mm.11.ENSMUST00000048605.1.region133";
Mm.11.ENSMUST00000048605.1	ProjectorX1.0p	CDS	4123	4218	.	+	0	gene_id "Mm.11.ENSMUST00000048605.1.region133"; transcript_id "Mm.11.ENSMUST00000048605.1.region133";
Mm.13.ENSMUST00000052776.1	ProjectorX1.0p	CDS	1001	1381	.	+	0	gene_id "Mm.13.ENSMUST00000052776.1.region134"; transcript_id "Mm.13.ENSMUST00000052776.1.region134";
Mm.18.ENSMUST00000025497.1	ProjectorX1.0p	CDS	1002	1255	.	+	0	gene_id "Mm.18.ENSMUST00000025497.1.region135"; transcript_id "Mm.18.ENSMUST00000025497.1.region135";
Mm.18.ENSMUST00000025497.1	ProjectorX1.0p	CDS	2125	2207	.	+	2	gene_id "Mm.18.ENSMUST00000025497.1.region135"; transcript_id "Mm.18.ENSMUST00000025497.1.region135";
Mm.18.ENSMUST00000025497.1	ProjectorX1.0p	CDS	6963	7061	.	+	1	gene_id "Mm.18.ENSMUST00000025497.1.region135"; transcript_id "Mm.18.ENSMUST00000025497.1.region135";
Mm.18.ENSMUST00000025497.1	ProjectorX1.0p	CDS	10149	10244	.	+	1	gene_id "Mm.18.ENSMUST00000025497.1.region135"; transcript_id "Mm.18.ENSMUST00000025497.1.region135";
Mm.18.ENSMUST00000025497.1	ProjectorX1.0p	CDS	20519	20614	.	+	1	gene_id "Mm.18.ENSMUST00000025497.1.region135"; transcript_id "Mm.18.ENSMUST00000025497.1.region135";
Mm.18.ENSMUST00000025497.1	ProjectorX1.0p	CDS	55835	56032	.	+	1	gene_id "Mm.18.ENSMUST00000025497.1.region135"; transcript_id "Mm.18.ENSMUST00000025497.1.region135";
Mm.18.ENSMUST00000025497.1	ProjectorX1.0p	CDS	61058	61183	.	+	1	gene_id "Mm.18.ENSMUST00000025497.1.region135"; transcript_id "Mm.18.ENSMUST00000025497.1.region135";
Mm.18.ENSMUST00000025497.1	ProjectorX1.0p	CDS	85835	85960	.	+	1	gene_id "Mm.18.ENSMUST00000025497.1.region135"; transcript_id "Mm.18.ENSMUST00000025497.1.region135";
Mm.18.ENSMUST00000025497.1	ProjectorX1.0p	CDS	94445	94597	.	+	1	gene_id "Mm.18.ENSMUST00000025497.1.region135"; transcript_id "Mm.18.ENSMUST00000025497.1.region135";
Mm.18.ENSMUST00000025497.1	ProjectorX1.0p	CDS	95586	95798	.	+	1	gene_id "Mm.18.ENSMUST00000025497.1.region135"; transcript_id "Mm.18.ENSMUST00000025497.1.region135";
Mm.18.ENSMUST00000025497.1	ProjectorX1.0p	CDS	96791	96928	.	+	1	gene_id "Mm.18.ENSMUST00000025497.1.region135"; transcript_id "Mm.18.ENSMUST00000025497.1.region135";
Mm.18.ENSMUST00000025497.1	ProjectorX1.0p	CDS	103762	103881	.	+	1	gene_id "Mm.18.ENSMUST00000025497.1.region135"; transcript_id "Mm.18.ENSMUST00000025497.1.region135";
Mm.18.ENSMUST00000025497.1	ProjectorX1.0p	CDS	104954	105079	.	+	1	gene_id "Mm.18.ENSMUST00000025497.1.region135"; transcript_id "Mm.18.ENSMUST00000025497.1.region135";
Mm.18.ENSMUST00000025497.1	ProjectorX1.0p	CDS	106074	106196	.	+	1	gene_id "Mm.18.ENSMUST00000025497.1.region135"; transcript_id "Mm.18.ENSMUST00000025497.1.region135";
Mm.18.ENSMUST00000025497.1	ProjectorX1.0p	CDS	107724	107846	.	+	1	gene_id "Mm.18.ENSMUST00000025497.1.region135"; transcript_id "Mm.18.ENSMUST00000025497.1.region135";
Mm.18.ENSMUST00000025497.1	ProjectorX1.0p	CDS	114115	114267	.	+	1	gene_id "Mm.18.ENSMUST00000025497.1.region135"; transcript_id "Mm.18.ENSMUST00000025497.1.region135";
Mm.18.ENSMUST00000025497.1	ProjectorX1.0p	CDS	114942	114995	.	+	1	gene_id "Mm.18.ENSMUST00000025497.1.region135"; transcript_id "Mm.18.ENSMUST00000025497.1.region135";
Mm.18.ENSMUST00000025497.1	ProjectorX1.0p	CDS	116832	116957	.	+	1	gene_id "Mm.18.ENSMUST00000025497.1.region135"; transcript_id "Mm.18.ENSMUST00000025497.1.region135";
Mm.18.ENSMUST00000025497.1	ProjectorX1.0p	CDS	119582	119707	.	+	1	gene_id "Mm.18.ENSMUST00000025497.1.region135"; transcript_id "Mm.18.ENSMUST00000025497.1.region135";
Mm.18.ENSMUST00000025497.1	ProjectorX1.0p	CDS	125731	125850	.	+	1	gene_id "Mm.18.ENSMUST00000025497.1.region135"; transcript_id "Mm.18.ENSMUST00000025497.1.region135";
Mm.18.ENSMUST00000025497.1	ProjectorX1.0p	CDS	128982	129119	.	+	1	gene_id "Mm.18.ENSMUST00000025497.1.region135"; transcript_id "Mm.18.ENSMUST00000025497.1.region135";
Mm.18.ENSMUST00000025497.1	ProjectorX1.0p	CDS	129653	129703	.	+	1	gene_id "Mm.18.ENSMUST00000025497.1.region135"; transcript_id "Mm.18.ENSMUST00000025497.1.region135";
Mm.18.ENSMUST00000025497.1	ProjectorX1.0p	CDS	130156	130281	.	+	1	gene_id "Mm.18.ENSMUST00000025497.1.region135"; transcript_id "Mm.18.ENSMUST00000025497.1.region135";
Mm.18.ENSMUST00000025497.1	ProjectorX1.0p	CDS	133588	133815	.	+	1	gene_id "Mm.18.ENSMUST00000025497.1.region135"; transcript_id "Mm.18.ENSMUST00000025497.1.region135";
Mm.18.ENSMUST00000025497.1	ProjectorX1.0p	CDS	134322	134447	.	+	1	gene_id "Mm.18.ENSMUST00000025497.1.region135"; transcript_id "Mm.18.ENSMUST00000025497.1.region135";
Mm.18.ENSMUST00000025497.1	ProjectorX1.0p	CDS	137777	137905	.	+	1	gene_id "Mm.18.ENSMUST00000025497.1.region135"; transcript_id "Mm.18.ENSMUST00000025497.1.region135";
Mm.18.ENSMUST00000025497.1	ProjectorX1.0p	CDS	138541	138666	.	+	1	gene_id "Mm.18.ENSMUST00000025497.1.region135"; transcript_id "Mm.18.ENSMUST00000025497.1.region135";
Mm.18.ENSMUST00000025497.1	ProjectorX1.0p	CDS	140386	140511	.	+	1	gene_id "Mm.18.ENSMUST00000025497.1.region135"; transcript_id "Mm.18.ENSMUST00000025497.1.region135";
Mm.18.ENSMUST00000025497.1	ProjectorX1.0p	CDS	140930	141052	.	+	1	gene_id "Mm.18.ENSMUST00000025497.1.region135"; transcript_id "Mm.18.ENSMUST00000025497.1.region135";
Mm.18.ENSMUST00000025497.1	ProjectorX1.0p	CDS	141206	141331	.	+	1	gene_id "Mm.18.ENSMUST00000025497.1.region135"; transcript_id "Mm.18.ENSMUST00000025497.1.region135";
Mm.18.ENSMUST00000025497.1	ProjectorX1.0p	CDS	142068	142193	.	+	1	gene_id "Mm.18.ENSMUST00000025497.1.region135"; transcript_id "Mm.18.ENSMUST00000025497.1.region135";
Mm.18.ENSMUST00000025497.1	ProjectorX1.0p	CDS	144343	144465	.	+	1	gene_id "Mm.18.ENSMUST00000025497.1.region135"; transcript_id "Mm.18.ENSMUST00000025497.1.region135";
Mm.18.ENSMUST00000025497.1	ProjectorX1.0p	CDS	146830	146952	.	+	1	gene_id "Mm.18.ENSMUST00000025497.1.region135"; transcript_id "Mm.18.ENSMUST00000025497.1.region135";
Mm.18.ENSMUST00000025497.1	ProjectorX1.0p	CDS	148697	148822	.	+	1	gene_id "Mm.18.ENSMUST00000025497.1.region135"; transcript_id "Mm.18.ENSMUST00000025497.1.region135";
Mm.18.ENSMUST00000025497.1	ProjectorX1.0p	CDS	151058	151180	.	+	1	gene_id "Mm.18.ENSMUST00000025497.1.region135"; transcript_id "Mm.18.ENSMUST00000025497.1.region135";
Mm.18.ENSMUST00000025497.1	ProjectorX1.0p	CDS	152039	152161	.	+	1	gene_id "Mm.18.ENSMUST00000025497.1.region135"; transcript_id "Mm.18.ENSMUST00000025497.1.region135";
Mm.18.ENSMUST00000025497.1	ProjectorX1.0p	CDS	154159	154320	.	+	1	gene_id "Mm.18.ENSMUST00000025497.1.region135"; transcript_id "Mm.18.ENSMUST00000025497.1.region135";
Mm.18.ENSMUST00000025497.1	ProjectorX1.0p	CDS	155033	155101	.	+	1	gene_id "Mm.18.ENSMUST00000025497.1.region135"; transcript_id "Mm.18.ENSMUST00000025497.1.region135";
Mm.18.ENSMUST00000025497.1	ProjectorX1.0p	CDS	155564	155689	.	+	1	gene_id "Mm.18.ENSMUST00000025497.1.region135"; transcript_id "Mm.18.ENSMUST00000025497.1.region135";
Mm.18.ENSMUST00000025497.1	ProjectorX1.0p	CDS	156741	156866	.	+	1	gene_id "Mm.18.ENSMUST00000025497.1.region135"; transcript_id "Mm.18.ENSMUST00000025497.1.region135";
Mm.18.ENSMUST00000025497.1	ProjectorX1.0p	CDS	157420	157572	.	+	1	gene_id "Mm.18.ENSMUST00000025497.1.region135"; transcript_id "Mm.18.ENSMUST00000025497.1.region135";
Mm.18.ENSMUST00000025497.1	ProjectorX1.0p	CDS	160298	160366	.	+	1	gene_id "Mm.18.ENSMUST00000025497.1.region135"; transcript_id "Mm.18.ENSMUST00000025497.1.region135";
Mm.18.ENSMUST00000025497.1	ProjectorX1.0p	CDS	161651	161776	.	+	1	gene_id "Mm.18.ENSMUST00000025497.1.region135"; transcript_id "Mm.18.ENSMUST00000025497.1.region135";
Mm.18.ENSMUST00000025497.1	ProjectorX1.0p	CDS	161917	162042	.	+	1	gene_id "Mm.18.ENSMUST00000025497.1.region135"; transcript_id "Mm.18.ENSMUST00000025497.1.region135";
Mm.18.ENSMUST00000025497.1	ProjectorX1.0p	CDS	162527	162652	.	+	1	gene_id "Mm.18.ENSMUST00000025497.1.region135"; transcript_id "Mm.18.ENSMUST00000025497.1.region135";
Mm.18.ENSMUST00000025497.1	ProjectorX1.0p	CDS	165192	165308	.	+	1	gene_id "Mm.18.ENSMUST00000025497.1.region135"; transcript_id "Mm.18.ENSMUST00000025497.1.region135";
Mm.18.ENSMUST00000025497.1	ProjectorX1.0p	CDS	166665	166793	.	+	1	gene_id "Mm.18.ENSMUST00000025497.1.region135"; transcript_id "Mm.18.ENSMUST00000025497.1.region135";
Mm.18.ENSMUST00000025497.1	ProjectorX1.0p	CDS	167380	167499	.	+	1	gene_id "Mm.18.ENSMUST00000025497.1.region135"; transcript_id "Mm.18.ENSMUST00000025497.1.region135";
Mm.18.ENSMUST00000025497.1	ProjectorX1.0p	CDS	170012	170137	.	+	1	gene_id "Mm.18.ENSMUST00000025497.1.region135"; transcript_id "Mm.18.ENSMUST00000025497.1.region135";
Mm.18.ENSMUST00000025497.1	ProjectorX1.0p	CDS	170751	170903	.	+	1	gene_id "Mm.18.ENSMUST00000025497.1.region135"; transcript_id "Mm.18.ENSMUST00000025497.1.region135";
Mm.18.ENSMUST00000025497.1	ProjectorX1.0p	CDS	171946	172011	.	+	1	gene_id "Mm.18.ENSMUST00000025497.1.region135"; transcript_id "Mm.18.ENSMUST00000025497.1.region135";
Mm.18.ENSMUST00000025497.1	ProjectorX1.0p	CDS	172384	172509	.	+	1	gene_id "Mm.18.ENSMUST00000025497.1.region135"; transcript_id "Mm.18.ENSMUST00000025497.1.region135";
Mm.18.ENSMUST00000025497.1	ProjectorX1.0p	CDS	173130	173336	.	+	1	gene_id "Mm.18.ENSMUST00000025497.1.region135"; transcript_id "Mm.18.ENSMUST00000025497.1.region135";
Mm.18.ENSMUST00000025497.1	ProjectorX1.0p	CDS	174242	174364	.	+	1	gene_id "Mm.18.ENSMUST00000025497.1.region135"; transcript_id "Mm.18.ENSMUST00000025497.1.region135";
Mm.18.ENSMUST00000025497.1	ProjectorX1.0p	CDS	174807	174934	.	+	1	gene_id "Mm.18.ENSMUST00000025497.1.region135"; transcript_id "Mm.18.ENSMUST00000025497.1.region135";
Mm.18.ENSMUST00000025497.1	ProjectorX1.0p	CDS	176018	176021	.	+	0	gene_id "Mm.18.ENSMUST00000025497.1.region135"; transcript_id "Mm.18.ENSMUST00000025497.1.region135";
Mm.18.ENSMUST00000025497.1	ProjectorX1.0p	CDS	182082	182207	.	+	1	gene_id "Mm.18.ENSMUST00000025497.1.region135"; transcript_id "Mm.18.ENSMUST00000025497.1.region135";
Mm.18.ENSMUST00000025497.1	ProjectorX1.0p	CDS	183486	183692	.	+	1	gene_id "Mm.18.ENSMUST00000025497.1.region135"; transcript_id "Mm.18.ENSMUST00000025497.1.region135";
Mm.18.ENSMUST00000025497.1	ProjectorX1.0p	CDS	184873	184998	.	+	1	gene_id "Mm.18.ENSMUST00000025497.1.region135"; transcript_id "Mm.18.ENSMUST00000025497.1.region135";
Mm.18.ENSMUST00000025497.1	ProjectorX1.0p	CDS	186729	186851	.	+	1	gene_id "Mm.18.ENSMUST00000025497.1.region135"; transcript_id "Mm.18.ENSMUST00000025497.1.region135";
Mm.18.ENSMUST00000025497.1	ProjectorX1.0p	CDS	188834	188950	.	+	1	gene_id "Mm.18.ENSMUST00000025497.1.region135"; transcript_id "Mm.18.ENSMUST00000025497.1.region135";
Mm.18.ENSMUST00000025497.1	ProjectorX1.0p	CDS	189526	189654	.	+	1	gene_id "Mm.18.ENSMUST00000025497.1.region135"; transcript_id "Mm.18.ENSMUST00000025497.1.region135";
Mm.18.ENSMUST00000025497.1	ProjectorX1.0p	CDS	191168	191287	.	+	1	gene_id "Mm.18.ENSMUST00000025497.1.region135"; transcript_id "Mm.18.ENSMUST00000025497.1.region135";
Mm.18.ENSMUST00000025497.1	ProjectorX1.0p	CDS	196141	196372	.	+	1	gene_id "Mm.18.ENSMUST00000025497.1.region135"; transcript_id "Mm.18.ENSMUST00000025497.1.region135";
Mm.18.ENSMUST00000025497.1	ProjectorX1.0p	CDS	197687	197864	.	+	2	gene_id "Mm.18.ENSMUST00000025497.1.region135"; transcript_id "Mm.18.ENSMUST00000025497.1.region135";
Mm.18.ENSMUST00000025497.1	ProjectorX1.0p	CDS	199446	199817	.	+	0	gene_id "Mm.18.ENSMUST00000025497.1.region135"; transcript_id "Mm.18.ENSMUST00000025497.1.region135";
Mm.11.ENSMUST00000026133.1	ProjectorX1.0p	CDS	1475	1541	.	+	0	gene_id "Mm.11.ENSMUST00000026133.1.region136"; transcript_id "Mm.11.ENSMUST00000026133.1.region136";
Mm.11.ENSMUST00000026133.1	ProjectorX1.0p	CDS	1738	1808	.	+	1	gene_id "Mm.11.ENSMUST00000026133.1.region136"; transcript_id "Mm.11.ENSMUST00000026133.1.region136";
Mm.11.ENSMUST00000026133.1	ProjectorX1.0p	CDS	2406	2585	.	+	0	gene_id "Mm.11.ENSMUST00000026133.1.region136"; transcript_id "Mm.11.ENSMUST00000026133.1.region136";
Mm.11.ENSMUST00000026133.1	ProjectorX1.0p	CDS	2829	3050	.	+	0	gene_id "Mm.11.ENSMUST00000026133.1.region136"; transcript_id "Mm.11.ENSMUST00000026133.1.region136";
Mm.11.ENSMUST00000026133.1	ProjectorX1.0p	CDS	3179	3271	.	+	0	gene_id "Mm.11.ENSMUST00000026133.1.region136"; transcript_id "Mm.11.ENSMUST00000026133.1.region136";
Mm.11.ENSMUST00000026133.1	ProjectorX1.0p	CDS	3395	3558	.	+	0	gene_id "Mm.11.ENSMUST00000026133.1.region136"; transcript_id "Mm.11.ENSMUST00000026133.1.region136";
Mm.11.ENSMUST00000026133.1	ProjectorX1.0p	CDS	4352	4481	.	+	2	gene_id "Mm.11.ENSMUST00000026133.1.region136"; transcript_id "Mm.11.ENSMUST00000026133.1.region136";
Mm.8.ENSMUST00000033938.1	ProjectorX1.0p	CDS	1041	1101	.	+	0	gene_id "Mm.8.ENSMUST00000033938.1.region137"; transcript_id "Mm.8.ENSMUST00000033938.1.region137";
Mm.8.ENSMUST00000033938.1	ProjectorX1.0p	CDS	1298	1355	.	+	1	gene_id "Mm.8.ENSMUST00000033938.1.region137"; transcript_id "Mm.8.ENSMUST00000033938.1.region137";
Mm.8.ENSMUST00000033938.1	ProjectorX1.0p	CDS	3860	3943	.	+	2	gene_id "Mm.8.ENSMUST00000033938.1.region137"; transcript_id "Mm.8.ENSMUST00000033938.1.region137";
Mm.8.ENSMUST00000033938.1	ProjectorX1.0p	CDS	4335	4363	.	+	2	gene_id "Mm.8.ENSMUST00000033938.1.region137"; transcript_id "Mm.8.ENSMUST00000033938.1.region137";
Mm.8.ENSMUST00000033938.1	ProjectorX1.0p	CDS	6163	6233	.	+	1	gene_id "Mm.8.ENSMUST00000033938.1.region137"; transcript_id "Mm.8.ENSMUST00000033938.1.region137";
Mm.8.ENSMUST00000033938.1	ProjectorX1.0p	CDS	6944	7002	.	+	0	gene_id "Mm.8.ENSMUST00000033938.1.region137"; transcript_id "Mm.8.ENSMUST00000033938.1.region137";
Mm.8.ENSMUST00000033938.1	ProjectorX1.0p	CDS	9321	9370	.	+	2	gene_id "Mm.8.ENSMUST00000033938.1.region137"; transcript_id "Mm.8.ENSMUST00000033938.1.region137";
Mm.8.ENSMUST00000033938.1	ProjectorX1.0p	CDS	12059	12110	.	+	1	gene_id "Mm.8.ENSMUST00000033938.1.region137"; transcript_id "Mm.8.ENSMUST00000033938.1.region137";
Mm.8.ENSMUST00000033938.1	ProjectorX1.0p	CDS	13848	13902	.	+	2	gene_id "Mm.8.ENSMUST00000033938.1.region137"; transcript_id "Mm.8.ENSMUST00000033938.1.region137";
Mm.8.ENSMUST00000033938.1	ProjectorX1.0p	CDS	13984	14056	.	+	0	gene_id "Mm.8.ENSMUST00000033938.1.region137"; transcript_id "Mm.8.ENSMUST00000033938.1.region137";
Mm.8.ENSMUST00000033938.1	ProjectorX1.0p	CDS	14411	14481	.	+	1	gene_id "Mm.8.ENSMUST00000033938.1.region137"; transcript_id "Mm.8.ENSMUST00000033938.1.region137";
Mm.8.ENSMUST00000033938.1	ProjectorX1.0p	CDS	17261	17347	.	+	0	gene_id "Mm.8.ENSMUST00000033938.1.region137"; transcript_id "Mm.8.ENSMUST00000033938.1.region137";
Mm.8.ENSMUST00000033938.1	ProjectorX1.0p	CDS	22896	22960	.	+	0	gene_id "Mm.8.ENSMUST00000033938.1.region137"; transcript_id "Mm.8.ENSMUST00000033938.1.region137";
Mm.8.ENSMUST00000033938.1	ProjectorX1.0p	CDS	23933	24072	.	+	2	gene_id "Mm.8.ENSMUST00000033938.1.region137"; transcript_id "Mm.8.ENSMUST00000033938.1.region137";
Mm.8.ENSMUST00000033938.1	ProjectorX1.0p	CDS	26046	26137	.	+	1	gene_id "Mm.8.ENSMUST00000033938.1.region137"; transcript_id "Mm.8.ENSMUST00000033938.1.region137";
Mm.3.ENSMUST00000015664.1	ProjectorX1.0p	CDS	2550	2669	.	+	0	gene_id "Mm.3.ENSMUST00000015664.1.region138"; transcript_id "Mm.3.ENSMUST00000015664.1.region138";
Mm.3.ENSMUST00000015664.1	ProjectorX1.0p	CDS	3062	3217	.	+	0	gene_id "Mm.3.ENSMUST00000015664.1.region138"; transcript_id "Mm.3.ENSMUST00000015664.1.region138";
Mm.3.ENSMUST00000015664.1	ProjectorX1.0p	CDS	3266	3421	.	+	0	gene_id "Mm.3.ENSMUST00000015664.1.region138"; transcript_id "Mm.3.ENSMUST00000015664.1.region138";
Mm.3.ENSMUST00000015664.1	ProjectorX1.0p	CDS	4297	4515	.	+	0	gene_id "Mm.3.ENSMUST00000015664.1.region138"; transcript_id "Mm.3.ENSMUST00000015664.1.region138";
Mm.3.ENSMUST00000015664.1	ProjectorX1.0p	CDS	8277	8442	.	+	0	gene_id "Mm.3.ENSMUST00000015664.1.region138"; transcript_id "Mm.3.ENSMUST00000015664.1.region138";
Mm.3.ENSMUST00000015664.1	ProjectorX1.0p	CDS	8628	8733	.	+	1	gene_id "Mm.3.ENSMUST00000015664.1.region138"; transcript_id "Mm.3.ENSMUST00000015664.1.region138";
Mm.3.ENSMUST00000015664.1	ProjectorX1.0p	CDS	10538	10634	.	+	2	gene_id "Mm.3.ENSMUST00000015664.1.region138"; transcript_id "Mm.3.ENSMUST00000015664.1.region138";
Mm.10.ENSMUST00000039925.1	ProjectorX1.0p	CDS	1024	1127	.	+	0	gene_id "Mm.10.ENSMUST00000039925.1.region139"; transcript_id "Mm.10.ENSMUST00000039925.1.region139";
Mm.10.ENSMUST00000039925.1	ProjectorX1.0p	CDS	6735	6906	.	+	2	gene_id "Mm.10.ENSMUST00000039925.1.region139"; transcript_id "Mm.10.ENSMUST00000039925.1.region139";
Mm.10.ENSMUST00000039925.1	ProjectorX1.0p	CDS	8999	9086	.	+	0	gene_id "Mm.10.ENSMUST00000039925.1.region139"; transcript_id "Mm.10.ENSMUST00000039925.1.region139";
Mm.10.ENSMUST00000039925.1	ProjectorX1.0p	CDS	18617	18711	.	+	1	gene_id "Mm.10.ENSMUST00000039925.1.region139"; transcript_id "Mm.10.ENSMUST00000039925.1.region139";
Mm.10.ENSMUST00000039925.1	ProjectorX1.0p	CDS	22305	22466	.	+	0	gene_id "Mm.10.ENSMUST00000039925.1.region139"; transcript_id "Mm.10.ENSMUST00000039925.1.region139";
Mm.10.ENSMUST00000039925.1	ProjectorX1.0p	CDS	24086	24255	.	+	0	gene_id "Mm.10.ENSMUST00000039925.1.region139"; transcript_id "Mm.10.ENSMUST00000039925.1.region139";
Mm.10.ENSMUST00000039925.1	ProjectorX1.0p	CDS	30270	30351	.	+	2	gene_id "Mm.10.ENSMUST00000039925.1.region139"; transcript_id "Mm.10.ENSMUST00000039925.1.region139";
Mm.10.ENSMUST00000039925.1	ProjectorX1.0p	CDS	31000	31042	.	+	0	gene_id "Mm.10.ENSMUST00000039925.1.region139"; transcript_id "Mm.10.ENSMUST00000039925.1.region139";
Mm.10.ENSMUST00000039925.1	ProjectorX1.0p	CDS	32181	32335	.	+	1	gene_id "Mm.10.ENSMUST00000039925.1.region139"; transcript_id "Mm.10.ENSMUST00000039925.1.region139";
Mm.10.ENSMUST00000039925.1	ProjectorX1.0p	CDS	33978	34085	.	+	0	gene_id "Mm.10.ENSMUST00000039925.1.region139"; transcript_id "Mm.10.ENSMUST00000039925.1.region139";
Mm.13.ENSMUST00000022217.1	ProjectorX1.0p	CDS	7746	7815	.	+	0	gene_id "Mm.13.ENSMUST00000022217.1.region140"; transcript_id "Mm.13.ENSMUST00000022217.1.region140";
Mm.13.ENSMUST00000022217.1	ProjectorX1.0p	CDS	8714	10929	.	+	1	gene_id "Mm.13.ENSMUST00000022217.1.region140"; transcript_id "Mm.13.ENSMUST00000022217.1.region140";
Mm.13.ENSMUST00000022217.1	ProjectorX1.0p	CDS	12482	12578	.	+	0	gene_id "Mm.13.ENSMUST00000022217.1.region140"; transcript_id "Mm.13.ENSMUST00000022217.1.region140";
Mm.13.ENSMUST00000022217.1	ProjectorX1.0p	CDS	15353	15514	.	+	1	gene_id "Mm.13.ENSMUST00000022217.1.region140"; transcript_id "Mm.13.ENSMUST00000022217.1.region140";
Mm.13.ENSMUST00000022217.1	ProjectorX1.0p	CDS	18116	18258	.	+	1	gene_id "Mm.13.ENSMUST00000022217.1.region140"; transcript_id "Mm.13.ENSMUST00000022217.1.region140";
Mm.13.ENSMUST00000022217.1	ProjectorX1.0p	CDS	20189	20567	.	+	0	gene_id "Mm.13.ENSMUST00000022217.1.region140"; transcript_id "Mm.13.ENSMUST00000022217.1.region140";
Mm.13.ENSMUST00000022217.1	ProjectorX1.0p	CDS	21922	22044	.	+	1	gene_id "Mm.13.ENSMUST00000022217.1.region140"; transcript_id "Mm.13.ENSMUST00000022217.1.region140";
Mm.13.ENSMUST00000022217.1	ProjectorX1.0p	CDS	22999	23154	.	+	1	gene_id "Mm.13.ENSMUST00000022217.1.region140"; transcript_id "Mm.13.ENSMUST00000022217.1.region140";
Mm.13.ENSMUST00000022217.1	ProjectorX1.0p	CDS	23699	23923	.	+	1	gene_id "Mm.13.ENSMUST00000022217.1.region140"; transcript_id "Mm.13.ENSMUST00000022217.1.region140";
Mm.13.ENSMUST00000022217.1	ProjectorX1.0p	CDS	26303	26385	.	+	1	gene_id "Mm.13.ENSMUST00000022217.1.region140"; transcript_id "Mm.13.ENSMUST00000022217.1.region140";
Mm.13.ENSMUST00000022217.1	ProjectorX1.0p	CDS	27465	27569	.	+	0	gene_id "Mm.13.ENSMUST00000022217.1.region140"; transcript_id "Mm.13.ENSMUST00000022217.1.region140";
Mm.13.ENSMUST00000022217.1	ProjectorX1.0p	CDS	27959	28106	.	+	0	gene_id "Mm.13.ENSMUST00000022217.1.region140"; transcript_id "Mm.13.ENSMUST00000022217.1.region140";
Mm.13.ENSMUST00000022217.1	ProjectorX1.0p	CDS	31955	32035	.	+	1	gene_id "Mm.13.ENSMUST00000022217.1.region140"; transcript_id "Mm.13.ENSMUST00000022217.1.region140";
Mm.13.ENSMUST00000022217.1	ProjectorX1.0p	CDS	37420	37582	.	+	1	gene_id "Mm.13.ENSMUST00000022217.1.region140"; transcript_id "Mm.13.ENSMUST00000022217.1.region140";
Mm.13.ENSMUST00000022217.1	ProjectorX1.0p	CDS	38554	38659	.	+	2	gene_id "Mm.13.ENSMUST00000022217.1.region140"; transcript_id "Mm.13.ENSMUST00000022217.1.region140";
Mm.13.ENSMUST00000022217.1	ProjectorX1.0p	CDS	39847	40014	.	+	0	gene_id "Mm.13.ENSMUST00000022217.1.region140"; transcript_id "Mm.13.ENSMUST00000022217.1.region140";
Mm.13.ENSMUST00000022217.1	ProjectorX1.0p	CDS	43506	43664	.	+	0	gene_id "Mm.13.ENSMUST00000022217.1.region140"; transcript_id "Mm.13.ENSMUST00000022217.1.region140";
Mm.2.ENSMUST00000046908.1	ProjectorX1.0p	CDS	4908	4984	.	+	0	gene_id "Mm.2.ENSMUST00000046908.1.region141"; transcript_id "Mm.2.ENSMUST00000046908.1.region141";
Mm.2.ENSMUST00000046908.1	ProjectorX1.0p	CDS	9009	9122	.	+	2	gene_id "Mm.2.ENSMUST00000046908.1.region141"; transcript_id "Mm.2.ENSMUST00000046908.1.region141";
Mm.2.ENSMUST00000046908.1	ProjectorX1.0p	CDS	13430	14111	.	+	2	gene_id "Mm.2.ENSMUST00000046908.1.region141"; transcript_id "Mm.2.ENSMUST00000046908.1.region141";
Mm.11.ENSMUST00000001347.1	ProjectorX1.0p	CDS	1002	1076	.	+	0	gene_id "Mm.11.ENSMUST00000001347.1.region142"; transcript_id "Mm.11.ENSMUST00000001347.1.region142";
Mm.11.ENSMUST00000001347.1	ProjectorX1.0p	CDS	1597	1684	.	+	0	gene_id "Mm.11.ENSMUST00000001347.1.region142"; transcript_id "Mm.11.ENSMUST00000001347.1.region142";
Mm.11.ENSMUST00000001347.1	ProjectorX1.0p	CDS	2677	2786	.	+	1	gene_id "Mm.11.ENSMUST00000001347.1.region142"; transcript_id "Mm.11.ENSMUST00000001347.1.region142";
Mm.11.ENSMUST00000001347.1	ProjectorX1.0p	CDS	3382	3516	.	+	0	gene_id "Mm.11.ENSMUST00000001347.1.region142"; transcript_id "Mm.11.ENSMUST00000001347.1.region142";
Mm.11.ENSMUST00000001347.1	ProjectorX1.0p	CDS	3722	3967	.	+	0	gene_id "Mm.11.ENSMUST00000001347.1.region142"; transcript_id "Mm.11.ENSMUST00000001347.1.region142";
Mm.12.ENSMUST00000020931.1	ProjectorX1.0p	CDS	1001	1138	.	+	0	gene_id "Mm.12.ENSMUST00000020931.1.region143"; transcript_id "Mm.12.ENSMUST00000020931.1.region143";
Mm.12.ENSMUST00000020931.1	ProjectorX1.0p	CDS	3261	3378	.	+	0	gene_id "Mm.12.ENSMUST00000020931.1.region143"; transcript_id "Mm.12.ENSMUST00000020931.1.region143";
Mm.12.ENSMUST00000020931.1	ProjectorX1.0p	CDS	5527	5632	.	+	1	gene_id "Mm.12.ENSMUST00000020931.1.region143"; transcript_id "Mm.12.ENSMUST00000020931.1.region143";
Mm.12.ENSMUST00000020931.1	ProjectorX1.0p	CDS	8872	9008	.	+	2	gene_id "Mm.12.ENSMUST00000020931.1.region143"; transcript_id "Mm.12.ENSMUST00000020931.1.region143";
Mm.12.ENSMUST00000020931.1	ProjectorX1.0p	CDS	9608	9669	.	+	1	gene_id "Mm.12.ENSMUST00000020931.1.region143"; transcript_id "Mm.12.ENSMUST00000020931.1.region143";
Mm.12.ENSMUST00000020931.1	ProjectorX1.0p	CDS	11726	11806	.	+	0	gene_id "Mm.12.ENSMUST00000020931.1.region143"; transcript_id "Mm.12.ENSMUST00000020931.1.region143";
Mm.12.ENSMUST00000020931.1	ProjectorX1.0p	CDS	12437	12538	.	+	0	gene_id "Mm.12.ENSMUST00000020931.1.region143"; transcript_id "Mm.12.ENSMUST00000020931.1.region143";
Mm.12.ENSMUST00000020931.1	ProjectorX1.0p	CDS	14464	14583	.	+	0	gene_id "Mm.12.ENSMUST00000020931.1.region143"; transcript_id "Mm.12.ENSMUST00000020931.1.region143";
Mm.12.ENSMUST00000020931.1	ProjectorX1.0p	CDS	14677	14775	.	+	0	gene_id "Mm.12.ENSMUST00000020931.1.region143"; transcript_id "Mm.12.ENSMUST00000020931.1.region143";
Mm.12.ENSMUST00000020931.1	ProjectorX1.0p	CDS	18494	18640	.	+	0	gene_id "Mm.12.ENSMUST00000020931.1.region143"; transcript_id "Mm.12.ENSMUST00000020931.1.region143";
Mm.12.ENSMUST00000020931.1	ProjectorX1.0p	CDS	19003	19091	.	+	0	gene_id "Mm.12.ENSMUST00000020931.1.region143"; transcript_id "Mm.12.ENSMUST00000020931.1.region143";
Mm.12.ENSMUST00000020931.1	ProjectorX1.0p	CDS	19258	19422	.	+	2	gene_id "Mm.12.ENSMUST00000020931.1.region143"; transcript_id "Mm.12.ENSMUST00000020931.1.region143";
Mm.12.ENSMUST00000020931.1	ProjectorX1.0p	CDS	20079	20257	.	+	2	gene_id "Mm.12.ENSMUST00000020931.1.region143"; transcript_id "Mm.12.ENSMUST00000020931.1.region143";
Mm.12.ENSMUST00000020931.1	ProjectorX1.0p	CDS	20892	21096	.	+	1	gene_id "Mm.12.ENSMUST00000020931.1.region143"; transcript_id "Mm.12.ENSMUST00000020931.1.region143";
Mm.12.ENSMUST00000020931.1	ProjectorX1.0p	CDS	23851	23965	.	+	2	gene_id "Mm.12.ENSMUST00000020931.1.region143"; transcript_id "Mm.12.ENSMUST00000020931.1.region143";
Mm.12.ENSMUST00000020931.1	ProjectorX1.0p	CDS	24289	24449	.	+	0	gene_id "Mm.12.ENSMUST00000020931.1.region143"; transcript_id "Mm.12.ENSMUST00000020931.1.region143";
Mm.12.ENSMUST00000020931.1	ProjectorX1.0p	CDS	26516	26651	.	+	2	gene_id "Mm.12.ENSMUST00000020931.1.region143"; transcript_id "Mm.12.ENSMUST00000020931.1.region143";
Mm.12.ENSMUST00000020931.1	ProjectorX1.0p	CDS	27628	27708	.	+	0	gene_id "Mm.12.ENSMUST00000020931.1.region143"; transcript_id "Mm.12.ENSMUST00000020931.1.region143";
Mm.12.ENSMUST00000020931.1	ProjectorX1.0p	CDS	28625	28795	.	+	0	gene_id "Mm.12.ENSMUST00000020931.1.region143"; transcript_id "Mm.12.ENSMUST00000020931.1.region143";
Mm.12.ENSMUST00000020931.1	ProjectorX1.0p	CDS	29937	30074	.	+	0	gene_id "Mm.12.ENSMUST00000020931.1.region143"; transcript_id "Mm.12.ENSMUST00000020931.1.region143";
Mm.12.ENSMUST00000020931.1	ProjectorX1.0p	CDS	30888	31033	.	+	0	gene_id "Mm.12.ENSMUST00000020931.1.region143"; transcript_id "Mm.12.ENSMUST00000020931.1.region143";
Mm.12.ENSMUST00000020931.1	ProjectorX1.0p	CDS	35444	35569	.	+	2	gene_id "Mm.12.ENSMUST00000020931.1.region143"; transcript_id "Mm.12.ENSMUST00000020931.1.region143";
Mm.12.ENSMUST00000020931.1	ProjectorX1.0p	CDS	38565	38670	.	+	2	gene_id "Mm.12.ENSMUST00000020931.1.region143"; transcript_id "Mm.12.ENSMUST00000020931.1.region143";
Mm.12.ENSMUST00000020931.1	ProjectorX1.0p	CDS	43973	44125	.	+	0	gene_id "Mm.12.ENSMUST00000020931.1.region143"; transcript_id "Mm.12.ENSMUST00000020931.1.region143";
Mm.12.ENSMUST00000020931.1	ProjectorX1.0p	CDS	45985	46082	.	+	0	gene_id "Mm.12.ENSMUST00000020931.1.region143"; transcript_id "Mm.12.ENSMUST00000020931.1.region143";
Mm.12.ENSMUST00000020931.1	ProjectorX1.0p	CDS	47136	47247	.	+	2	gene_id "Mm.12.ENSMUST00000020931.1.region143"; transcript_id "Mm.12.ENSMUST00000020931.1.region143";
Mm.1.ENSMUST00000027036.1	ProjectorX1.0p	CDS	1025	1093	.	+	0	gene_id "Mm.1.ENSMUST00000027036.1.region144"; transcript_id "Mm.1.ENSMUST00000027036.1.region144";
Mm.1.ENSMUST00000027036.1	ProjectorX1.0p	CDS	1566	1597	.	+	0	gene_id "Mm.1.ENSMUST00000027036.1.region144"; transcript_id "Mm.1.ENSMUST00000027036.1.region144";
Mm.1.ENSMUST00000027036.1	ProjectorX1.0p	CDS	17613	17621	.	+	2	gene_id "Mm.1.ENSMUST00000027036.1.region144"; transcript_id "Mm.1.ENSMUST00000027036.1.region144";
Mm.1.ENSMUST00000027036.1	ProjectorX1.0p	CDS	21993	22058	.	+	2	gene_id "Mm.1.ENSMUST00000027036.1.region144"; transcript_id "Mm.1.ENSMUST00000027036.1.region144";
Mm.1.ENSMUST00000027036.1	ProjectorX1.0p	CDS	23677	23724	.	+	2	gene_id "Mm.1.ENSMUST00000027036.1.region144"; transcript_id "Mm.1.ENSMUST00000027036.1.region144";
Mm.1.ENSMUST00000027036.1	ProjectorX1.0p	CDS	25798	25868	.	+	2	gene_id "Mm.1.ENSMUST00000027036.1.region144"; transcript_id "Mm.1.ENSMUST00000027036.1.region144";
Mm.1.ENSMUST00000027036.1	ProjectorX1.0p	CDS	31257	31330	.	+	1	gene_id "Mm.1.ENSMUST00000027036.1.region144"; transcript_id "Mm.1.ENSMUST00000027036.1.region144";
Mm.1.ENSMUST00000027036.1	ProjectorX1.0p	CDS	33643	33744	.	+	0	gene_id "Mm.1.ENSMUST00000027036.1.region144"; transcript_id "Mm.1.ENSMUST00000027036.1.region144";
Mm.1.ENSMUST00000027036.1	ProjectorX1.0p	CDS	35212	35388	.	+	0	gene_id "Mm.1.ENSMUST00000027036.1.region144"; transcript_id "Mm.1.ENSMUST00000027036.1.region144";
Mm.1.ENSMUST00000027036.1	ProjectorX1.0p	CDS	39219	39269	.	+	0	gene_id "Mm.1.ENSMUST00000027036.1.region144"; transcript_id "Mm.1.ENSMUST00000027036.1.region144";
Mm.11.ENSMUST00000002889.1	ProjectorX1.0p	CDS	1033	1095	.	+	0	gene_id "Mm.11.ENSMUST00000002889.1.region145"; transcript_id "Mm.11.ENSMUST00000002889.1.region145";
Mm.11.ENSMUST00000002889.1	ProjectorX1.0p	CDS	2954	3064	.	+	0	gene_id "Mm.11.ENSMUST00000002889.1.region145"; transcript_id "Mm.11.ENSMUST00000002889.1.region145";
Mm.11.ENSMUST00000002889.1	ProjectorX1.0p	CDS	3360	3431	.	+	0	gene_id "Mm.11.ENSMUST00000002889.1.region145"; transcript_id "Mm.11.ENSMUST00000002889.1.region145";
Mm.11.ENSMUST00000002889.1	ProjectorX1.0p	CDS	4777	4857	.	+	0	gene_id "Mm.11.ENSMUST00000002889.1.region145"; transcript_id "Mm.11.ENSMUST00000002889.1.region145";
Mm.11.ENSMUST00000002889.1	ProjectorX1.0p	CDS	5137	5222	.	+	0	gene_id "Mm.11.ENSMUST00000002889.1.region145"; transcript_id "Mm.11.ENSMUST00000002889.1.region145";
Mm.11.ENSMUST00000002889.1	ProjectorX1.0p	CDS	5476	5637	.	+	2	gene_id "Mm.11.ENSMUST00000002889.1.region145"; transcript_id "Mm.11.ENSMUST00000002889.1.region145";
Mm.11.ENSMUST00000002889.1	ProjectorX1.0p	CDS	5824	5927	.	+	2	gene_id "Mm.11.ENSMUST00000002889.1.region145"; transcript_id "Mm.11.ENSMUST00000002889.1.region145";
Mm.11.ENSMUST00000002889.1	ProjectorX1.0p	CDS	6365	6540	.	+	1	gene_id "Mm.11.ENSMUST00000002889.1.region145"; transcript_id "Mm.11.ENSMUST00000002889.1.region145";
Mm.11.ENSMUST00000002889.1	ProjectorX1.0p	CDS	6618	6775	.	+	0	gene_id "Mm.11.ENSMUST00000002889.1.region145"; transcript_id "Mm.11.ENSMUST00000002889.1.region145";
Mm.11.ENSMUST00000002889.1	ProjectorX1.0p	CDS	7060	7144	.	+	2	gene_id "Mm.11.ENSMUST00000002889.1.region145"; transcript_id "Mm.11.ENSMUST00000002889.1.region145";
Mm.11.ENSMUST00000002889.1	ProjectorX1.0p	CDS	7437	7584	.	+	0	gene_id "Mm.11.ENSMUST00000002889.1.region145"; transcript_id "Mm.11.ENSMUST00000002889.1.region145";
Mm.11.ENSMUST00000002889.1	ProjectorX1.0p	CDS	7725	7861	.	+	1	gene_id "Mm.11.ENSMUST00000002889.1.region145"; transcript_id "Mm.11.ENSMUST00000002889.1.region145";
Mm.11.ENSMUST00000002889.1	ProjectorX1.0p	CDS	8004	8216	.	+	0	gene_id "Mm.11.ENSMUST00000002889.1.region145"; transcript_id "Mm.11.ENSMUST00000002889.1.region145";
Mm.11.ENSMUST00000002889.1	ProjectorX1.0p	CDS	8350	8529	.	+	0	gene_id "Mm.11.ENSMUST00000002889.1.region145"; transcript_id "Mm.11.ENSMUST00000002889.1.region145";
Mm.11.ENSMUST00000002889.1	ProjectorX1.0p	CDS	9115	9197	.	+	0	gene_id "Mm.11.ENSMUST00000002889.1.region145"; transcript_id "Mm.11.ENSMUST00000002889.1.region145";
Mm.11.ENSMUST00000002889.1	ProjectorX1.0p	CDS	9302	9376	.	+	2	gene_id "Mm.11.ENSMUST00000002889.1.region145"; transcript_id "Mm.11.ENSMUST00000002889.1.region145";
Mm.11.ENSMUST00000002889.1	ProjectorX1.0p	CDS	9557	9640	.	+	2	gene_id "Mm.11.ENSMUST00000002889.1.region145"; transcript_id "Mm.11.ENSMUST00000002889.1.region145";
Mm.11.ENSMUST00000002889.1	ProjectorX1.0p	CDS	9931	10102	.	+	2	gene_id "Mm.11.ENSMUST00000002889.1.region145"; transcript_id "Mm.11.ENSMUST00000002889.1.region145";
Mm.11.ENSMUST00000002889.1	ProjectorX1.0p	CDS	10709	10813	.	+	0	gene_id "Mm.11.ENSMUST00000002889.1.region145"; transcript_id "Mm.11.ENSMUST00000002889.1.region145";
Mm.11.ENSMUST00000002889.1	ProjectorX1.0p	CDS	10894	11085	.	+	0	gene_id "Mm.11.ENSMUST00000002889.1.region145"; transcript_id "Mm.11.ENSMUST00000002889.1.region145";
Mm.11.ENSMUST00000002889.1	ProjectorX1.0p	CDS	11379	11567	.	+	0	gene_id "Mm.11.ENSMUST00000002889.1.region145"; transcript_id "Mm.11.ENSMUST00000002889.1.region145";
Mm.11.ENSMUST00000002889.1	ProjectorX1.0p	CDS	11678	11817	.	+	0	gene_id "Mm.11.ENSMUST00000002889.1.region145"; transcript_id "Mm.11.ENSMUST00000002889.1.region145";
Mm.11.ENSMUST00000002889.1	ProjectorX1.0p	CDS	11890	12130	.	+	2	gene_id "Mm.11.ENSMUST00000002889.1.region145"; transcript_id "Mm.11.ENSMUST00000002889.1.region145";
Mm.11.ENSMUST00000002889.1	ProjectorX1.0p	CDS	12265	12419	.	+	0	gene_id "Mm.11.ENSMUST00000002889.1.region145"; transcript_id "Mm.11.ENSMUST00000002889.1.region145";
Mm.11.ENSMUST00000002889.1	ProjectorX1.0p	CDS	12496	12556	.	+	2	gene_id "Mm.11.ENSMUST00000002889.1.region145"; transcript_id "Mm.11.ENSMUST00000002889.1.region145";
Mm.11.ENSMUST00000002889.1	ProjectorX1.0p	CDS	12633	12761	.	+	0	gene_id "Mm.11.ENSMUST00000002889.1.region145"; transcript_id "Mm.11.ENSMUST00000002889.1.region145";
Mm.11.ENSMUST00000002889.1	ProjectorX1.0p	CDS	12832	12938	.	+	0	gene_id "Mm.11.ENSMUST00000002889.1.region145"; transcript_id "Mm.11.ENSMUST00000002889.1.region145";
Mm.11.ENSMUST00000002889.1	ProjectorX1.0p	CDS	13086	13191	.	+	2	gene_id "Mm.11.ENSMUST00000002889.1.region145"; transcript_id "Mm.11.ENSMUST00000002889.1.region145";
Mm.11.ENSMUST00000002889.1	ProjectorX1.0p	CDS	13568	13633	.	+	0	gene_id "Mm.11.ENSMUST00000002889.1.region145"; transcript_id "Mm.11.ENSMUST00000002889.1.region145";
Mm.11.ENSMUST00000002889.1	ProjectorX1.0p	CDS	13775	13906	.	+	0	gene_id "Mm.11.ENSMUST00000002889.1.region145"; transcript_id "Mm.11.ENSMUST00000002889.1.region145";
Mm.17.ENSMUST00000046549.1	ProjectorX1.0p	CDS	1111	1241	.	+	0	gene_id "Mm.17.ENSMUST00000046549.1.region146"; transcript_id "Mm.17.ENSMUST00000046549.1.region146";
Mm.17.ENSMUST00000046549.1	ProjectorX1.0p	CDS	9938	10478	.	+	2	gene_id "Mm.17.ENSMUST00000046549.1.region146"; transcript_id "Mm.17.ENSMUST00000046549.1.region146";
Mm.8.ENSMUST00000034220.1	ProjectorX1.0p	CDS	1098	1244	.	+	0	gene_id "Mm.8.ENSMUST00000034220.1.region147"; transcript_id "Mm.8.ENSMUST00000034220.1.region147";
Mm.8.ENSMUST00000034220.1	ProjectorX1.0p	CDS	3862	3939	.	+	0	gene_id "Mm.8.ENSMUST00000034220.1.region147"; transcript_id "Mm.8.ENSMUST00000034220.1.region147";
Mm.8.ENSMUST00000034220.1	ProjectorX1.0p	CDS	4027	4101	.	+	0	gene_id "Mm.8.ENSMUST00000034220.1.region147"; transcript_id "Mm.8.ENSMUST00000034220.1.region147";
Mm.8.ENSMUST00000034220.1	ProjectorX1.0p	CDS	5224	5354	.	+	0	gene_id "Mm.8.ENSMUST00000034220.1.region147"; transcript_id "Mm.8.ENSMUST00000034220.1.region147";
Mm.8.ENSMUST00000034220.1	ProjectorX1.0p	CDS	6238	6360	.	+	2	gene_id "Mm.8.ENSMUST00000034220.1.region147"; transcript_id "Mm.8.ENSMUST00000034220.1.region147";
Mm.8.ENSMUST00000034220.1	ProjectorX1.0p	CDS	6680	7030	.	+	2	gene_id "Mm.8.ENSMUST00000034220.1.region147"; transcript_id "Mm.8.ENSMUST00000034220.1.region147";
Mm.8.ENSMUST00000034220.1	ProjectorX1.0p	CDS	8302	8407	.	+	2	gene_id "Mm.8.ENSMUST00000034220.1.region147"; transcript_id "Mm.8.ENSMUST00000034220.1.region147";
Mm.8.ENSMUST00000034220.1	ProjectorX1.0p	CDS	9097	9258	.	+	0	gene_id "Mm.8.ENSMUST00000034220.1.region147"; transcript_id "Mm.8.ENSMUST00000034220.1.region147";
Mm.12.ENSMUST00000021610.1	ProjectorX1.0p	CDS	1157	1202	.	+	0	gene_id "Mm.12.ENSMUST00000021610.1.region148"; transcript_id "Mm.12.ENSMUST00000021610.1.region148";
Mm.12.ENSMUST00000021610.1	ProjectorX1.0p	CDS	1917	1963	.	+	1	gene_id "Mm.12.ENSMUST00000021610.1.region148"; transcript_id "Mm.12.ENSMUST00000021610.1.region148";
Mm.12.ENSMUST00000021610.1	ProjectorX1.0p	CDS	4494	4587	.	+	0	gene_id "Mm.12.ENSMUST00000021610.1.region148"; transcript_id "Mm.12.ENSMUST00000021610.1.region148";
Mm.12.ENSMUST00000021610.1	ProjectorX1.0p	CDS	5317	5385	.	+	1	gene_id "Mm.12.ENSMUST00000021610.1.region148"; transcript_id "Mm.12.ENSMUST00000021610.1.region148";
Mm.12.ENSMUST00000021610.1	ProjectorX1.0p	CDS	7373	7531	.	+	1	gene_id "Mm.12.ENSMUST00000021610.1.region148"; transcript_id "Mm.12.ENSMUST00000021610.1.region148";
Mm.12.ENSMUST00000021610.1	ProjectorX1.0p	CDS	7695	8111	.	+	1	gene_id "Mm.12.ENSMUST00000021610.1.region148"; transcript_id "Mm.12.ENSMUST00000021610.1.region148";
Mm.12.ENSMUST00000021610.1	ProjectorX1.0p	CDS	8626	9101	.	+	1	gene_id "Mm.12.ENSMUST00000021610.1.region148"; transcript_id "Mm.12.ENSMUST00000021610.1.region148";
Mm.12.ENSMUST00000021610.1	ProjectorX1.0p	CDS	10638	10718	.	+	0	gene_id "Mm.12.ENSMUST00000021610.1.region148"; transcript_id "Mm.12.ENSMUST00000021610.1.region148";
Mm.3.ENSMUST00000038942.1	ProjectorX1.0p	CDS	3877	3927	.	+	0	gene_id "Mm.3.ENSMUST00000038942.1.region149"; transcript_id "Mm.3.ENSMUST00000038942.1.region149";
Mm.3.ENSMUST00000038942.1	ProjectorX1.0p	CDS	7194	7320	.	+	0	gene_id "Mm.3.ENSMUST00000038942.1.region149"; transcript_id "Mm.3.ENSMUST00000038942.1.region149";
Mm.3.ENSMUST00000038942.1	ProjectorX1.0p	CDS	7524	7588	.	+	1	gene_id "Mm.3.ENSMUST00000038942.1.region149"; transcript_id "Mm.3.ENSMUST00000038942.1.region149";
Mm.3.ENSMUST00000038942.1	ProjectorX1.0p	CDS	7667	7826	.	+	0	gene_id "Mm.3.ENSMUST00000038942.1.region149"; transcript_id "Mm.3.ENSMUST00000038942.1.region149";
Mm.3.ENSMUST00000038942.1	ProjectorX1.0p	CDS	9686	9913	.	+	1	gene_id "Mm.3.ENSMUST00000038942.1.region149"; transcript_id "Mm.3.ENSMUST00000038942.1.region149";
Mm.3.ENSMUST00000038942.1	ProjectorX1.0p	CDS	10026	10049	.	+	1	gene_id "Mm.3.ENSMUST00000038942.1.region149"; transcript_id "Mm.3.ENSMUST00000038942.1.region149";
Mm.3.ENSMUST00000038942.1	ProjectorX1.0p	CDS	10325	10407	.	+	1	gene_id "Mm.3.ENSMUST00000038942.1.region149"; transcript_id "Mm.3.ENSMUST00000038942.1.region149";
Mm.3.ENSMUST00000038942.1	ProjectorX1.0p	CDS	10514	10645	.	+	0	gene_id "Mm.3.ENSMUST00000038942.1.region149"; transcript_id "Mm.3.ENSMUST00000038942.1.region149";
Mm.3.ENSMUST00000038942.1	ProjectorX1.0p	CDS	11280	12499	.	+	0	gene_id "Mm.3.ENSMUST00000038942.1.region149"; transcript_id "Mm.3.ENSMUST00000038942.1.region149";
Mm.3.ENSMUST00000038942.1	ProjectorX1.0p	CDS	12907	12997	.	+	2	gene_id "Mm.3.ENSMUST00000038942.1.region149"; transcript_id "Mm.3.ENSMUST00000038942.1.region149";
Mm.2.ENSMUST00000059102.1	ProjectorX1.0p	CDS	1177	1238	.	+	0	gene_id "Mm.2.ENSMUST00000059102.1.region150"; transcript_id "Mm.2.ENSMUST00000059102.1.region150";
Mm.2.ENSMUST00000059102.1	ProjectorX1.0p	CDS	9491	9608	.	+	2	gene_id "Mm.2.ENSMUST00000059102.1.region150"; transcript_id "Mm.2.ENSMUST00000059102.1.region150";
Mm.2.ENSMUST00000059102.1	ProjectorX1.0p	CDS	17237	17395	.	+	0	gene_id "Mm.2.ENSMUST00000059102.1.region150"; transcript_id "Mm.2.ENSMUST00000059102.1.region150";
Mm.2.ENSMUST00000059102.1	ProjectorX1.0p	CDS	19932	20046	.	+	0	gene_id "Mm.2.ENSMUST00000059102.1.region150"; transcript_id "Mm.2.ENSMUST00000059102.1.region150";
Mm.2.ENSMUST00000059102.1	ProjectorX1.0p	CDS	23621	23830	.	+	1	gene_id "Mm.2.ENSMUST00000059102.1.region150"; transcript_id "Mm.2.ENSMUST00000059102.1.region150";
Mm.2.ENSMUST00000059102.1	ProjectorX1.0p	CDS	25818	25964	.	+	1	gene_id "Mm.2.ENSMUST00000059102.1.region150"; transcript_id "Mm.2.ENSMUST00000059102.1.region150";
Mm.2.ENSMUST00000059102.1	ProjectorX1.0p	CDS	35845	35993	.	+	1	gene_id "Mm.2.ENSMUST00000059102.1.region150"; transcript_id "Mm.2.ENSMUST00000059102.1.region150";
Mm.7.ENSMUST00000032879.1	ProjectorX1.0p	CDS	80527	80619	.	+	0	gene_id "Mm.7.ENSMUST00000032879.1.region151"; transcript_id "Mm.7.ENSMUST00000032879.1.region151";
Mm.7.ENSMUST00000032879.1	ProjectorX1.0p	CDS	84388	84417	.	+	0	gene_id "Mm.7.ENSMUST00000032879.1.region151"; transcript_id "Mm.7.ENSMUST00000032879.1.region151";
Mm.7.ENSMUST00000032879.1	ProjectorX1.0p	CDS	90062	90245	.	+	0	gene_id "Mm.7.ENSMUST00000032879.1.region151"; transcript_id "Mm.7.ENSMUST00000032879.1.region151";
Mm.7.ENSMUST00000032879.1	ProjectorX1.0p	CDS	96225	96472	.	+	1	gene_id "Mm.7.ENSMUST00000032879.1.region151"; transcript_id "Mm.7.ENSMUST00000032879.1.region151";
Mm.10.ENSMUST00000026470.1	ProjectorX1.0p	CDS	1089	1121	.	+	0	gene_id "Mm.10.ENSMUST00000026470.1.region152"; transcript_id "Mm.10.ENSMUST00000026470.1.region152";
Mm.10.ENSMUST00000026470.1	ProjectorX1.0p	CDS	2294	2491	.	+	0	gene_id "Mm.10.ENSMUST00000026470.1.region152"; transcript_id "Mm.10.ENSMUST00000026470.1.region152";
Mm.10.ENSMUST00000026470.1	ProjectorX1.0p	CDS	2992	3071	.	+	0	gene_id "Mm.10.ENSMUST00000026470.1.region152"; transcript_id "Mm.10.ENSMUST00000026470.1.region152";
Mm.10.ENSMUST00000026470.1	ProjectorX1.0p	CDS	3238	3438	.	+	2	gene_id "Mm.10.ENSMUST00000026470.1.region152"; transcript_id "Mm.10.ENSMUST00000026470.1.region152";
Mm.10.ENSMUST00000026470.1	ProjectorX1.0p	CDS	3698	3779	.	+	2	gene_id "Mm.10.ENSMUST00000026470.1.region152"; transcript_id "Mm.10.ENSMUST00000026470.1.region152";
Mm.10.ENSMUST00000026470.1	ProjectorX1.0p	CDS	3898	4020	.	+	0	gene_id "Mm.10.ENSMUST00000026470.1.region152"; transcript_id "Mm.10.ENSMUST00000026470.1.region152";
Mm.10.ENSMUST00000026470.1	ProjectorX1.0p	CDS	4149	4288	.	+	0	gene_id "Mm.10.ENSMUST00000026470.1.region152"; transcript_id "Mm.10.ENSMUST00000026470.1.region152";
Mm.10.ENSMUST00000026470.1	ProjectorX1.0p	CDS	4452	4617	.	+	2	gene_id "Mm.10.ENSMUST00000026470.1.region152"; transcript_id "Mm.10.ENSMUST00000026470.1.region152";
Mm.10.ENSMUST00000026470.1	ProjectorX1.0p	CDS	4839	4938	.	+	0	gene_id "Mm.10.ENSMUST00000026470.1.region152"; transcript_id "Mm.10.ENSMUST00000026470.1.region152";
Mm.10.ENSMUST00000026470.1	ProjectorX1.0p	CDS	5029	5184	.	+	1	gene_id "Mm.10.ENSMUST00000026470.1.region152"; transcript_id "Mm.10.ENSMUST00000026470.1.region152";
Mm.10.ENSMUST00000026470.1	ProjectorX1.0p	CDS	5277	5384	.	+	1	gene_id "Mm.10.ENSMUST00000026470.1.region152"; transcript_id "Mm.10.ENSMUST00000026470.1.region152";
Mm.10.ENSMUST00000026470.1	ProjectorX1.0p	CDS	5493	5617	.	+	1	gene_id "Mm.10.ENSMUST00000026470.1.region152"; transcript_id "Mm.10.ENSMUST00000026470.1.region152";
Mm.19.ENSMUST00000025803.1	ProjectorX1.0p	CDS	1023	1268	.	+	0	gene_id "Mm.19.ENSMUST00000025803.1.region153"; transcript_id "Mm.19.ENSMUST00000025803.1.region153";
Mm.19.ENSMUST00000025803.1	ProjectorX1.0p	CDS	1456	1624	.	+	0	gene_id "Mm.19.ENSMUST00000025803.1.region153"; transcript_id "Mm.19.ENSMUST00000025803.1.region153";
Mm.19.ENSMUST00000025803.1	ProjectorX1.0p	CDS	2690	2839	.	+	1	gene_id "Mm.19.ENSMUST00000025803.1.region153"; transcript_id "Mm.19.ENSMUST00000025803.1.region153";
Mm.19.ENSMUST00000025803.1	ProjectorX1.0p	CDS	2964	3214	.	+	1	gene_id "Mm.19.ENSMUST00000025803.1.region153"; transcript_id "Mm.19.ENSMUST00000025803.1.region153";
Mm.11.ENSMUST00000002126.1	ProjectorX1.0p	CDS	15621	15743	.	+	0	gene_id "Mm.11.ENSMUST00000002126.1.region154"; transcript_id "Mm.11.ENSMUST00000002126.1.region154";
Mm.11.ENSMUST00000002126.1	ProjectorX1.0p	CDS	16141	16602	.	+	0	gene_id "Mm.11.ENSMUST00000002126.1.region154"; transcript_id "Mm.11.ENSMUST00000002126.1.region154";
Mm.11.ENSMUST00000002126.1	ProjectorX1.0p	CDS	18742	18852	.	+	0	gene_id "Mm.11.ENSMUST00000002126.1.region154"; transcript_id "Mm.11.ENSMUST00000002126.1.region154";
Mm.11.ENSMUST00000002126.1	ProjectorX1.0p	CDS	20562	20692	.	+	0	gene_id "Mm.11.ENSMUST00000002126.1.region154"; transcript_id "Mm.11.ENSMUST00000002126.1.region154";
Mm.11.ENSMUST00000002126.1	ProjectorX1.0p	CDS	21522	21618	.	+	2	gene_id "Mm.11.ENSMUST00000002126.1.region154"; transcript_id "Mm.11.ENSMUST00000002126.1.region154";
Mm.11.ENSMUST00000002126.1	ProjectorX1.0p	CDS	25926	26133	.	+	0	gene_id "Mm.11.ENSMUST00000002126.1.region154"; transcript_id "Mm.11.ENSMUST00000002126.1.region154";
Mm.11.ENSMUST00000002126.1	ProjectorX1.0p	CDS	26291	26782	.	+	1	gene_id "Mm.11.ENSMUST00000002126.1.region154"; transcript_id "Mm.11.ENSMUST00000002126.1.region154";
Mm.11.ENSMUST00000002126.1	ProjectorX1.0p	CDS	28489	28805	.	+	1	gene_id "Mm.11.ENSMUST00000002126.1.region154"; transcript_id "Mm.11.ENSMUST00000002126.1.region154";
Mm.2.ENSMUST00000029188.1	ProjectorX1.0p	CDS	1424	1483	.	+	0	gene_id "Mm.2.ENSMUST00000029188.1.region155"; transcript_id "Mm.2.ENSMUST00000029188.1.region155";
Mm.2.ENSMUST00000029188.1	ProjectorX1.0p	CDS	5243	5459	.	+	0	gene_id "Mm.2.ENSMUST00000029188.1.region155"; transcript_id "Mm.2.ENSMUST00000029188.1.region155";
Mm.2.ENSMUST00000029188.1	ProjectorX1.0p	CDS	8954	9211	.	+	1	gene_id "Mm.2.ENSMUST00000029188.1.region155"; transcript_id "Mm.2.ENSMUST00000029188.1.region155";
Mm.2.ENSMUST00000029188.1	ProjectorX1.0p	CDS	12319	12536	.	+	1	gene_id "Mm.2.ENSMUST00000029188.1.region155"; transcript_id "Mm.2.ENSMUST00000029188.1.region155";
Mm.11.ENSMUST00000000329.1	ProjectorX1.0p	CDS	1001	1135	.	+	0	gene_id "Mm.11.ENSMUST00000000329.1.region156"; transcript_id "Mm.11.ENSMUST00000000329.1.region156";
Mm.11.ENSMUST00000000329.1	ProjectorX1.0p	CDS	1663	1864	.	+	0	gene_id "Mm.11.ENSMUST00000000329.1.region156"; transcript_id "Mm.11.ENSMUST00000000329.1.region156";
Mm.11.ENSMUST00000000329.1	ProjectorX1.0p	CDS	2945	3026	.	+	1	gene_id "Mm.11.ENSMUST00000000329.1.region156"; transcript_id "Mm.11.ENSMUST00000000329.1.region156";
Mm.11.ENSMUST00000000329.1	ProjectorX1.0p	CDS	3140	3262	.	+	2	gene_id "Mm.11.ENSMUST00000000329.1.region156"; transcript_id "Mm.11.ENSMUST00000000329.1.region156";
Mm.11.ENSMUST00000000329.1	ProjectorX1.0p	CDS	3375	3478	.	+	2	gene_id "Mm.11.ENSMUST00000000329.1.region156"; transcript_id "Mm.11.ENSMUST00000000329.1.region156";
Mm.11.ENSMUST00000000329.1	ProjectorX1.0p	CDS	3715	3875	.	+	1	gene_id "Mm.11.ENSMUST00000000329.1.region156"; transcript_id "Mm.11.ENSMUST00000000329.1.region156";
Mm.11.ENSMUST00000000329.1	ProjectorX1.0p	CDS	4680	4823	.	+	0	gene_id "Mm.11.ENSMUST00000000329.1.region156"; transcript_id "Mm.11.ENSMUST00000000329.1.region156";
Mm.11.ENSMUST00000000329.1	ProjectorX1.0p	CDS	6017	6226	.	+	0	gene_id "Mm.11.ENSMUST00000000329.1.region156"; transcript_id "Mm.11.ENSMUST00000000329.1.region156";
Mm.11.ENSMUST00000000329.1	ProjectorX1.0p	CDS	8927	9013	.	+	0	gene_id "Mm.11.ENSMUST00000000329.1.region156"; transcript_id "Mm.11.ENSMUST00000000329.1.region156";
Mm.11.ENSMUST00000000329.1	ProjectorX1.0p	CDS	9209	9378	.	+	0	gene_id "Mm.11.ENSMUST00000000329.1.region156"; transcript_id "Mm.11.ENSMUST00000000329.1.region156";
Mm.11.ENSMUST00000000329.1	ProjectorX1.0p	CDS	10291	10412	.	+	2	gene_id "Mm.11.ENSMUST00000000329.1.region156"; transcript_id "Mm.11.ENSMUST00000000329.1.region156";
Mm.11.ENSMUST00000000329.1	ProjectorX1.0p	CDS	13196	13296	.	+	1	gene_id "Mm.11.ENSMUST00000000329.1.region156"; transcript_id "Mm.11.ENSMUST00000000329.1.region156";
Mm.11.ENSMUST00000000329.1	ProjectorX1.0p	CDS	13418	13588	.	+	0	gene_id "Mm.11.ENSMUST00000000329.1.region156"; transcript_id "Mm.11.ENSMUST00000000329.1.region156";
Mm.11.ENSMUST00000000329.1	ProjectorX1.0p	CDS	13709	13885	.	+	0	gene_id "Mm.11.ENSMUST00000000329.1.region156"; transcript_id "Mm.11.ENSMUST00000000329.1.region156";
Mm.X.ENSMUST00000043045.1	ProjectorX1.0p	CDS	2641	2695	.	+	0	gene_id "Mm.X.ENSMUST00000043045.1.region157"; transcript_id "Mm.X.ENSMUST00000043045.1.region157";
Mm.X.ENSMUST00000043045.1	ProjectorX1.0p	CDS	2799	2873	.	+	1	gene_id "Mm.X.ENSMUST00000043045.1.region157"; transcript_id "Mm.X.ENSMUST00000043045.1.region157";
Mm.X.ENSMUST00000043045.1	ProjectorX1.0p	CDS	2962	3066	.	+	1	gene_id "Mm.X.ENSMUST00000043045.1.region157"; transcript_id "Mm.X.ENSMUST00000043045.1.region157";
Mm.X.ENSMUST00000043045.1	ProjectorX1.0p	CDS	4706	4811	.	+	1	gene_id "Mm.X.ENSMUST00000043045.1.region157"; transcript_id "Mm.X.ENSMUST00000043045.1.region157";
Mm.X.ENSMUST00000043045.1	ProjectorX1.0p	CDS	4973	5067	.	+	2	gene_id "Mm.X.ENSMUST00000043045.1.region157"; transcript_id "Mm.X.ENSMUST00000043045.1.region157";
Mm.X.ENSMUST00000043045.1	ProjectorX1.0p	CDS	5461	5540	.	+	1	gene_id "Mm.X.ENSMUST00000043045.1.region157"; transcript_id "Mm.X.ENSMUST00000043045.1.region157";
Mm.X.ENSMUST00000043045.1	ProjectorX1.0p	CDS	5653	5861	.	+	0	gene_id "Mm.X.ENSMUST00000043045.1.region157"; transcript_id "Mm.X.ENSMUST00000043045.1.region157";
Mm.X.ENSMUST00000043045.1	ProjectorX1.0p	CDS	5945	6046	.	+	2	gene_id "Mm.X.ENSMUST00000043045.1.region157"; transcript_id "Mm.X.ENSMUST00000043045.1.region157";
Mm.X.ENSMUST00000043045.1	ProjectorX1.0p	CDS	6122	6267	.	+	2	gene_id "Mm.X.ENSMUST00000043045.1.region157"; transcript_id "Mm.X.ENSMUST00000043045.1.region157";
Mm.X.ENSMUST00000043045.1	ProjectorX1.0p	CDS	6525	6631	.	+	1	gene_id "Mm.X.ENSMUST00000043045.1.region157"; transcript_id "Mm.X.ENSMUST00000043045.1.region157";
Mm.7.ENSMUST00000026547.1	ProjectorX1.0p	CDS	3505	3654	.	+	0	gene_id "Mm.7.ENSMUST00000026547.1.region158"; transcript_id "Mm.7.ENSMUST00000026547.1.region158";
Mm.7.ENSMUST00000026547.1	ProjectorX1.0p	CDS	5020	5148	.	+	0	gene_id "Mm.7.ENSMUST00000026547.1.region158"; transcript_id "Mm.7.ENSMUST00000026547.1.region158";
Mm.7.ENSMUST00000026547.1	ProjectorX1.0p	CDS	6110	6286	.	+	0	gene_id "Mm.7.ENSMUST00000026547.1.region158"; transcript_id "Mm.7.ENSMUST00000026547.1.region158";
Mm.7.ENSMUST00000026547.1	ProjectorX1.0p	CDS	7311	7470	.	+	0	gene_id "Mm.7.ENSMUST00000026547.1.region158"; transcript_id "Mm.7.ENSMUST00000026547.1.region158";
Mm.7.ENSMUST00000026547.1	ProjectorX1.0p	CDS	22277	22282	.	+	1	gene_id "Mm.7.ENSMUST00000026547.1.region158"; transcript_id "Mm.7.ENSMUST00000026547.1.region158";
Mm.7.ENSMUST00000026547.1	ProjectorX1.0p	CDS	26544	26751	.	+	1	gene_id "Mm.7.ENSMUST00000026547.1.region158"; transcript_id "Mm.7.ENSMUST00000026547.1.region158";
Mm.7.ENSMUST00000026547.1	ProjectorX1.0p	CDS	27012	27211	.	+	2	gene_id "Mm.7.ENSMUST00000026547.1.region158"; transcript_id "Mm.7.ENSMUST00000026547.1.region158";
Mm.7.ENSMUST00000026547.1	ProjectorX1.0p	CDS	27597	27786	.	+	1	gene_id "Mm.7.ENSMUST00000026547.1.region158"; transcript_id "Mm.7.ENSMUST00000026547.1.region158";
Mm.7.ENSMUST00000026547.1	ProjectorX1.0p	CDS	28478	28623	.	+	2	gene_id "Mm.7.ENSMUST00000026547.1.region158"; transcript_id "Mm.7.ENSMUST00000026547.1.region158";
Mm.7.ENSMUST00000026547.1	ProjectorX1.0p	CDS	29188	29368	.	+	1	gene_id "Mm.7.ENSMUST00000026547.1.region158"; transcript_id "Mm.7.ENSMUST00000026547.1.region158";
Mm.7.ENSMUST00000026547.1	ProjectorX1.0p	CDS	29659	29839	.	+	2	gene_id "Mm.7.ENSMUST00000026547.1.region158"; transcript_id "Mm.7.ENSMUST00000026547.1.region158";
Mm.7.ENSMUST00000026547.1	ProjectorX1.0p	CDS	30515	30544	.	+	0	gene_id "Mm.7.ENSMUST00000026547.1.region158"; transcript_id "Mm.7.ENSMUST00000026547.1.region158";
Mm.7.ENSMUST00000026547.1	ProjectorX1.0p	CDS	33040	33212	.	+	0	gene_id "Mm.7.ENSMUST00000026547.1.region158"; transcript_id "Mm.7.ENSMUST00000026547.1.region158";
Mm.7.ENSMUST00000026547.1	ProjectorX1.0p	CDS	33495	33620	.	+	2	gene_id "Mm.7.ENSMUST00000026547.1.region158"; transcript_id "Mm.7.ENSMUST00000026547.1.region158";
Mm.7.ENSMUST00000026547.1	ProjectorX1.0p	CDS	35291	35411	.	+	2	gene_id "Mm.7.ENSMUST00000026547.1.region158"; transcript_id "Mm.7.ENSMUST00000026547.1.region158";
Mm.7.ENSMUST00000026547.1	ProjectorX1.0p	CDS	35726	35869	.	+	0	gene_id "Mm.7.ENSMUST00000026547.1.region158"; transcript_id "Mm.7.ENSMUST00000026547.1.region158";
Mm.7.ENSMUST00000026547.1	ProjectorX1.0p	CDS	36538	36666	.	+	0	gene_id "Mm.7.ENSMUST00000026547.1.region158"; transcript_id "Mm.7.ENSMUST00000026547.1.region158";
Mm.7.ENSMUST00000026547.1	ProjectorX1.0p	CDS	37693	37856	.	+	0	gene_id "Mm.7.ENSMUST00000026547.1.region158"; transcript_id "Mm.7.ENSMUST00000026547.1.region158";
Mm.7.ENSMUST00000026547.1	ProjectorX1.0p	CDS	38472	38604	.	+	2	gene_id "Mm.7.ENSMUST00000026547.1.region158"; transcript_id "Mm.7.ENSMUST00000026547.1.region158";
Mm.X.ENSMUST00000033464.1	ProjectorX1.0p	CDS	1121	1554	.	+	0	gene_id "Mm.X.ENSMUST00000033464.1.region159"; transcript_id "Mm.X.ENSMUST00000033464.1.region159";
Mm.X.ENSMUST00000033464.1	ProjectorX1.0p	CDS	3093	3444	.	+	2	gene_id "Mm.X.ENSMUST00000033464.1.region159"; transcript_id "Mm.X.ENSMUST00000033464.1.region159";
Mm.X.ENSMUST00000033464.1	ProjectorX1.0p	CDS	4820	5230	.	+	0	gene_id "Mm.X.ENSMUST00000033464.1.region159"; transcript_id "Mm.X.ENSMUST00000033464.1.region159";
Mm.X.ENSMUST00000016463.1	ProjectorX1.0p	CDS	1086	1196	.	+	0	gene_id "Mm.X.ENSMUST00000016463.1.region160"; transcript_id "Mm.X.ENSMUST00000016463.1.region160";
Mm.X.ENSMUST00000016463.1	ProjectorX1.0p	CDS	2198	2684	.	+	0	gene_id "Mm.X.ENSMUST00000016463.1.region160"; transcript_id "Mm.X.ENSMUST00000016463.1.region160";
Mm.X.ENSMUST00000016463.1	ProjectorX1.0p	CDS	3091	3231	.	+	1	gene_id "Mm.X.ENSMUST00000016463.1.region160"; transcript_id "Mm.X.ENSMUST00000016463.1.region160";
Mm.X.ENSMUST00000016463.1	ProjectorX1.0p	CDS	3742	3896	.	+	1	gene_id "Mm.X.ENSMUST00000016463.1.region160"; transcript_id "Mm.X.ENSMUST00000016463.1.region160";
Mm.7.ENSMUST00000007927.1	ProjectorX1.0p	CDS	1908	2042	.	+	0	gene_id "Mm.7.ENSMUST00000007927.1.region161"; transcript_id "Mm.7.ENSMUST00000007927.1.region161";
Mm.7.ENSMUST00000007927.1	ProjectorX1.0p	CDS	2626	2750	.	+	0	gene_id "Mm.7.ENSMUST00000007927.1.region161"; transcript_id "Mm.7.ENSMUST00000007927.1.region161";
Mm.7.ENSMUST00000007927.1	ProjectorX1.0p	CDS	4198	4218	.	+	2	gene_id "Mm.7.ENSMUST00000007927.1.region161"; transcript_id "Mm.7.ENSMUST00000007927.1.region161";
Mm.7.ENSMUST00000007927.1	ProjectorX1.0p	CDS	4368	4539	.	+	2	gene_id "Mm.7.ENSMUST00000007927.1.region161"; transcript_id "Mm.7.ENSMUST00000007927.1.region161";
Mm.7.ENSMUST00000007927.1	ProjectorX1.0p	CDS	5056	5157	.	+	0	gene_id "Mm.7.ENSMUST00000007927.1.region161"; transcript_id "Mm.7.ENSMUST00000007927.1.region161";
Mm.7.ENSMUST00000007927.1	ProjectorX1.0p	CDS	5233	5356	.	+	0	gene_id "Mm.7.ENSMUST00000007927.1.region161"; transcript_id "Mm.7.ENSMUST00000007927.1.region161";
Mm.7.ENSMUST00000007927.1	ProjectorX1.0p	CDS	8028	8041	.	+	1	gene_id "Mm.7.ENSMUST00000007927.1.region161"; transcript_id "Mm.7.ENSMUST00000007927.1.region161";
Mm.7.ENSMUST00000007927.1	ProjectorX1.0p	CDS	8645	8719	.	+	0	gene_id "Mm.7.ENSMUST00000007927.1.region161"; transcript_id "Mm.7.ENSMUST00000007927.1.region161";
Mm.7.ENSMUST00000007927.1	ProjectorX1.0p	CDS	8873	8980	.	+	0	gene_id "Mm.7.ENSMUST00000007927.1.region161"; transcript_id "Mm.7.ENSMUST00000007927.1.region161";
Mm.7.ENSMUST00000007927.1	ProjectorX1.0p	CDS	9067	9151	.	+	0	gene_id "Mm.7.ENSMUST00000007927.1.region161"; transcript_id "Mm.7.ENSMUST00000007927.1.region161";
Mm.7.ENSMUST00000007927.1	ProjectorX1.0p	CDS	10211	10406	.	+	1	gene_id "Mm.7.ENSMUST00000007927.1.region161"; transcript_id "Mm.7.ENSMUST00000007927.1.region161";
Mm.7.ENSMUST00000007927.1	ProjectorX1.0p	CDS	10511	10693	.	+	2	gene_id "Mm.7.ENSMUST00000007927.1.region161"; transcript_id "Mm.7.ENSMUST00000007927.1.region161";
Mm.7.ENSMUST00000007927.1	ProjectorX1.0p	CDS	11768	11873	.	+	2	gene_id "Mm.7.ENSMUST00000007927.1.region161"; transcript_id "Mm.7.ENSMUST00000007927.1.region161";
Mm.7.ENSMUST00000007927.1	ProjectorX1.0p	CDS	12918	13034	.	+	0	gene_id "Mm.7.ENSMUST00000007927.1.region161"; transcript_id "Mm.7.ENSMUST00000007927.1.region161";
Mm.7.ENSMUST00000007927.1	ProjectorX1.0p	CDS	13467	13631	.	+	0	gene_id "Mm.7.ENSMUST00000007927.1.region161"; transcript_id "Mm.7.ENSMUST00000007927.1.region161";
Mm.7.ENSMUST00000007927.1	ProjectorX1.0p	CDS	13943	14074	.	+	0	gene_id "Mm.7.ENSMUST00000007927.1.region161"; transcript_id "Mm.7.ENSMUST00000007927.1.region161";
Mm.7.ENSMUST00000007927.1	ProjectorX1.0p	CDS	14683	14835	.	+	0	gene_id "Mm.7.ENSMUST00000007927.1.region161"; transcript_id "Mm.7.ENSMUST00000007927.1.region161";
Mm.7.ENSMUST00000007927.1	ProjectorX1.0p	CDS	15430	15543	.	+	0	gene_id "Mm.7.ENSMUST00000007927.1.region161"; transcript_id "Mm.7.ENSMUST00000007927.1.region161";
Mm.7.ENSMUST00000007927.1	ProjectorX1.0p	CDS	15657	15749	.	+	0	gene_id "Mm.7.ENSMUST00000007927.1.region161"; transcript_id "Mm.7.ENSMUST00000007927.1.region161";
Mm.7.ENSMUST00000007927.1	ProjectorX1.0p	CDS	15918	16091	.	+	0	gene_id "Mm.7.ENSMUST00000007927.1.region161"; transcript_id "Mm.7.ENSMUST00000007927.1.region161";
Mm.11.ENSMUST00000002891.1	ProjectorX1.0p	CDS	1265	1444	.	+	0	gene_id "Mm.11.ENSMUST00000002891.1.region162"; transcript_id "Mm.11.ENSMUST00000002891.1.region162";
Mm.11.ENSMUST00000002891.1	ProjectorX1.0p	CDS	12150	12155	.	+	0	gene_id "Mm.11.ENSMUST00000002891.1.region162"; transcript_id "Mm.11.ENSMUST00000002891.1.region162";
Mm.11.ENSMUST00000002891.1	ProjectorX1.0p	CDS	14941	15000	.	+	0	gene_id "Mm.11.ENSMUST00000002891.1.region162"; transcript_id "Mm.11.ENSMUST00000002891.1.region162";
Mm.11.ENSMUST00000002891.1	ProjectorX1.0p	CDS	15825	15898	.	+	0	gene_id "Mm.11.ENSMUST00000002891.1.region162"; transcript_id "Mm.11.ENSMUST00000002891.1.region162";
Mm.11.ENSMUST00000002891.1	ProjectorX1.0p	CDS	16559	16634	.	+	2	gene_id "Mm.11.ENSMUST00000002891.1.region162"; transcript_id "Mm.11.ENSMUST00000002891.1.region162";
Mm.11.ENSMUST00000002891.1	ProjectorX1.0p	CDS	18961	19069	.	+	0	gene_id "Mm.11.ENSMUST00000002891.1.region162"; transcript_id "Mm.11.ENSMUST00000002891.1.region162";
Mm.11.ENSMUST00000002891.1	ProjectorX1.0p	CDS	21618	21761	.	+	1	gene_id "Mm.11.ENSMUST00000002891.1.region162"; transcript_id "Mm.11.ENSMUST00000002891.1.region162";
Mm.11.ENSMUST00000002891.1	ProjectorX1.0p	CDS	21918	22088	.	+	1	gene_id "Mm.11.ENSMUST00000002891.1.region162"; transcript_id "Mm.11.ENSMUST00000002891.1.region162";
Mm.11.ENSMUST00000002891.1	ProjectorX1.0p	CDS	22322	22422	.	+	1	gene_id "Mm.11.ENSMUST00000002891.1.region162"; transcript_id "Mm.11.ENSMUST00000002891.1.region162";
Mm.11.ENSMUST00000002891.1	ProjectorX1.0p	CDS	24405	24479	.	+	0	gene_id "Mm.11.ENSMUST00000002891.1.region162"; transcript_id "Mm.11.ENSMUST00000002891.1.region162";
Mm.11.ENSMUST00000002891.1	ProjectorX1.0p	CDS	26001	26083	.	+	0	gene_id "Mm.11.ENSMUST00000002891.1.region162"; transcript_id "Mm.11.ENSMUST00000002891.1.region162";
Mm.11.ENSMUST00000002891.1	ProjectorX1.0p	CDS	27583	27790	.	+	2	gene_id "Mm.11.ENSMUST00000002891.1.region162"; transcript_id "Mm.11.ENSMUST00000002891.1.region162";
Mm.11.ENSMUST00000002891.1	ProjectorX1.0p	CDS	28777	28962	.	+	0	gene_id "Mm.11.ENSMUST00000002891.1.region162"; transcript_id "Mm.11.ENSMUST00000002891.1.region162";
Mm.11.ENSMUST00000002891.1	ProjectorX1.0p	CDS	29071	29200	.	+	0	gene_id "Mm.11.ENSMUST00000002891.1.region162"; transcript_id "Mm.11.ENSMUST00000002891.1.region162";
Mm.11.ENSMUST00000002891.1	ProjectorX1.0p	CDS	29799	29807	.	+	1	gene_id "Mm.11.ENSMUST00000002891.1.region162"; transcript_id "Mm.11.ENSMUST00000002891.1.region162";
Mm.11.ENSMUST00000002891.1	ProjectorX1.0p	CDS	30141	30254	.	+	1	gene_id "Mm.11.ENSMUST00000002891.1.region162"; transcript_id "Mm.11.ENSMUST00000002891.1.region162";
Mm.11.ENSMUST00000002891.1	ProjectorX1.0p	CDS	30335	30500	.	+	1	gene_id "Mm.11.ENSMUST00000002891.1.region162"; transcript_id "Mm.11.ENSMUST00000002891.1.region162";
Mm.11.ENSMUST00000002891.1	ProjectorX1.0p	CDS	32406	32545	.	+	2	gene_id "Mm.11.ENSMUST00000002891.1.region162"; transcript_id "Mm.11.ENSMUST00000002891.1.region162";
Mm.11.ENSMUST00000002891.1	ProjectorX1.0p	CDS	34250	34433	.	+	1	gene_id "Mm.11.ENSMUST00000002891.1.region162"; transcript_id "Mm.11.ENSMUST00000002891.1.region162";
Mm.11.ENSMUST00000002891.1	ProjectorX1.0p	CDS	35242	35930	.	+	2	gene_id "Mm.11.ENSMUST00000002891.1.region162"; transcript_id "Mm.11.ENSMUST00000002891.1.region162";
Mm.11.ENSMUST00000002891.1	ProjectorX1.0p	CDS	37665	37840	.	+	1	gene_id "Mm.11.ENSMUST00000002891.1.region162"; transcript_id "Mm.11.ENSMUST00000002891.1.region162";
Mm.7.ENSMUST00000026506.1	ProjectorX1.0p	CDS	1055	1179	.	+	0	gene_id "Mm.7.ENSMUST00000026506.1.region163"; transcript_id "Mm.7.ENSMUST00000026506.1.region163";
Mm.7.ENSMUST00000026506.1	ProjectorX1.0p	CDS	9899	10035	.	+	2	gene_id "Mm.7.ENSMUST00000026506.1.region163"; transcript_id "Mm.7.ENSMUST00000026506.1.region163";
Mm.7.ENSMUST00000026506.1	ProjectorX1.0p	CDS	14494	14499	.	+	1	gene_id "Mm.7.ENSMUST00000026506.1.region163"; transcript_id "Mm.7.ENSMUST00000026506.1.region163";
Mm.7.ENSMUST00000026506.1	ProjectorX1.0p	CDS	16013	16108	.	+	1	gene_id "Mm.7.ENSMUST00000026506.1.region163"; transcript_id "Mm.7.ENSMUST00000026506.1.region163";
Mm.7.ENSMUST00000026506.1	ProjectorX1.0p	CDS	16499	16503	.	+	1	gene_id "Mm.7.ENSMUST00000026506.1.region163"; transcript_id "Mm.7.ENSMUST00000026506.1.region163";
Mm.7.ENSMUST00000026506.1	ProjectorX1.0p	CDS	16942	17044	.	+	0	gene_id "Mm.7.ENSMUST00000026506.1.region163"; transcript_id "Mm.7.ENSMUST00000026506.1.region163";
Mm.7.ENSMUST00000026506.1	ProjectorX1.0p	CDS	18217	18374	.	+	1	gene_id "Mm.7.ENSMUST00000026506.1.region163"; transcript_id "Mm.7.ENSMUST00000026506.1.region163";
Mm.7.ENSMUST00000026506.1	ProjectorX1.0p	CDS	20632	20656	.	+	0	gene_id "Mm.7.ENSMUST00000026506.1.region163"; transcript_id "Mm.7.ENSMUST00000026506.1.region163";
Mm.7.ENSMUST00000026506.1	ProjectorX1.0p	CDS	20761	20825	.	+	1	gene_id "Mm.7.ENSMUST00000026506.1.region163"; transcript_id "Mm.7.ENSMUST00000026506.1.region163";
Mm.11.ENSMUST00000017365.1	ProjectorX1.0p	CDS	1177	1384	.	+	0	gene_id "Mm.11.ENSMUST00000017365.1.region164"; transcript_id "Mm.11.ENSMUST00000017365.1.region164";
Mm.11.ENSMUST00000017365.1	ProjectorX1.0p	CDS	3929	4119	.	+	1	gene_id "Mm.11.ENSMUST00000017365.1.region164"; transcript_id "Mm.11.ENSMUST00000017365.1.region164";
Mm.11.ENSMUST00000017365.1	ProjectorX1.0p	CDS	4381	4518	.	+	0	gene_id "Mm.11.ENSMUST00000017365.1.region164"; transcript_id "Mm.11.ENSMUST00000017365.1.region164";
Mm.11.ENSMUST00000017365.1	ProjectorX1.0p	CDS	6125	6261	.	+	0	gene_id "Mm.11.ENSMUST00000017365.1.region164"; transcript_id "Mm.11.ENSMUST00000017365.1.region164";
Mm.11.ENSMUST00000017365.1	ProjectorX1.0p	CDS	7155	7160	.	+	2	gene_id "Mm.11.ENSMUST00000017365.1.region164"; transcript_id "Mm.11.ENSMUST00000017365.1.region164";
Mm.11.ENSMUST00000017365.1	ProjectorX1.0p	CDS	8910	9100	.	+	2	gene_id "Mm.11.ENSMUST00000017365.1.region164"; transcript_id "Mm.11.ENSMUST00000017365.1.region164";
Mm.11.ENSMUST00000017365.1	ProjectorX1.0p	CDS	9363	9466	.	+	1	gene_id "Mm.11.ENSMUST00000017365.1.region164"; transcript_id "Mm.11.ENSMUST00000017365.1.region164";
Mm.11.ENSMUST00000017365.1	ProjectorX1.0p	CDS	11830	11944	.	+	0	gene_id "Mm.11.ENSMUST00000017365.1.region164"; transcript_id "Mm.11.ENSMUST00000017365.1.region164";
Mm.11.ENSMUST00000017365.1	ProjectorX1.0p	CDS	12026	12145	.	+	1	gene_id "Mm.11.ENSMUST00000017365.1.region164"; transcript_id "Mm.11.ENSMUST00000017365.1.region164";
Mm.11.ENSMUST00000017365.1	ProjectorX1.0p	CDS	12252	12355	.	+	1	gene_id "Mm.11.ENSMUST00000017365.1.region164"; transcript_id "Mm.11.ENSMUST00000017365.1.region164";
Mm.11.ENSMUST00000017365.1	ProjectorX1.0p	CDS	12585	12740	.	+	0	gene_id "Mm.11.ENSMUST00000017365.1.region164"; transcript_id "Mm.11.ENSMUST00000017365.1.region164";
Mm.11.ENSMUST00000017365.1	ProjectorX1.0p	CDS	13810	13860	.	+	0	gene_id "Mm.11.ENSMUST00000017365.1.region164"; transcript_id "Mm.11.ENSMUST00000017365.1.region164";
Mm.11.ENSMUST00000017365.1	ProjectorX1.0p	CDS	13970	14044	.	+	0	gene_id "Mm.11.ENSMUST00000017365.1.region164"; transcript_id "Mm.11.ENSMUST00000017365.1.region164";
Mm.6.ENSMUST00000005114.1	ProjectorX1.0p	CDS	2448	2487	.	+	0	gene_id "Mm.6.ENSMUST00000005114.1.region165"; transcript_id "Mm.6.ENSMUST00000005114.1.region165";
Mm.6.ENSMUST00000005114.1	ProjectorX1.0p	CDS	3154	3186	.	+	1	gene_id "Mm.6.ENSMUST00000005114.1.region165"; transcript_id "Mm.6.ENSMUST00000005114.1.region165";
Mm.6.ENSMUST00000005114.1	ProjectorX1.0p	CDS	3309	3332	.	+	1	gene_id "Mm.6.ENSMUST00000005114.1.region165"; transcript_id "Mm.6.ENSMUST00000005114.1.region165";
Mm.6.ENSMUST00000005114.1	ProjectorX1.0p	CDS	3841	3915	.	+	1	gene_id "Mm.6.ENSMUST00000005114.1.region165"; transcript_id "Mm.6.ENSMUST00000005114.1.region165";
Mm.6.ENSMUST00000005114.1	ProjectorX1.0p	CDS	3990	4026	.	+	1	gene_id "Mm.6.ENSMUST00000005114.1.region165"; transcript_id "Mm.6.ENSMUST00000005114.1.region165";
Mm.6.ENSMUST00000005114.1	ProjectorX1.0p	CDS	4460	4497	.	+	2	gene_id "Mm.6.ENSMUST00000005114.1.region165"; transcript_id "Mm.6.ENSMUST00000005114.1.region165";
Mm.6.ENSMUST00000005114.1	ProjectorX1.0p	CDS	4593	4609	.	+	1	gene_id "Mm.6.ENSMUST00000005114.1.region165"; transcript_id "Mm.6.ENSMUST00000005114.1.region165";
Mm.8.ENSMUST00000042264.1	ProjectorX1.0p	CDS	14710	14888	.	+	0	gene_id "Mm.8.ENSMUST00000042264.1.region166"; transcript_id "Mm.8.ENSMUST00000042264.1.region166";
Mm.8.ENSMUST00000042264.1	ProjectorX1.0p	CDS	30713	30830	.	+	2	gene_id "Mm.8.ENSMUST00000042264.1.region166"; transcript_id "Mm.8.ENSMUST00000042264.1.region166";
Mm.8.ENSMUST00000042264.1	ProjectorX1.0p	CDS	68358	68420	.	+	0	gene_id "Mm.8.ENSMUST00000042264.1.region166"; transcript_id "Mm.8.ENSMUST00000042264.1.region166";
Mm.8.ENSMUST00000042264.1	ProjectorX1.0p	CDS	73576	73704	.	+	0	gene_id "Mm.8.ENSMUST00000042264.1.region166"; transcript_id "Mm.8.ENSMUST00000042264.1.region166";
Mm.8.ENSMUST00000042264.1	ProjectorX1.0p	CDS	79718	79792	.	+	0	gene_id "Mm.8.ENSMUST00000042264.1.region166"; transcript_id "Mm.8.ENSMUST00000042264.1.region166";
Mm.8.ENSMUST00000042264.1	ProjectorX1.0p	CDS	82071	82160	.	+	0	gene_id "Mm.8.ENSMUST00000042264.1.region166"; transcript_id "Mm.8.ENSMUST00000042264.1.region166";
Mm.8.ENSMUST00000042264.1	ProjectorX1.0p	CDS	83500	83639	.	+	0	gene_id "Mm.8.ENSMUST00000042264.1.region166"; transcript_id "Mm.8.ENSMUST00000042264.1.region166";
Mm.8.ENSMUST00000042264.1	ProjectorX1.0p	CDS	87858	87990	.	+	2	gene_id "Mm.8.ENSMUST00000042264.1.region166"; transcript_id "Mm.8.ENSMUST00000042264.1.region166";
Mm.8.ENSMUST00000042264.1	ProjectorX1.0p	CDS	89166	89323	.	+	0	gene_id "Mm.8.ENSMUST00000042264.1.region166"; transcript_id "Mm.8.ENSMUST00000042264.1.region166";
Mm.8.ENSMUST00000042264.1	ProjectorX1.0p	CDS	90698	90863	.	+	2	gene_id "Mm.8.ENSMUST00000042264.1.region166"; transcript_id "Mm.8.ENSMUST00000042264.1.region166";
Mm.8.ENSMUST00000042264.1	ProjectorX1.0p	CDS	91258	91351	.	+	0	gene_id "Mm.8.ENSMUST00000042264.1.region166"; transcript_id "Mm.8.ENSMUST00000042264.1.region166";
Mm.8.ENSMUST00000042264.1	ProjectorX1.0p	CDS	92338	92529	.	+	1	gene_id "Mm.8.ENSMUST00000042264.1.region166"; transcript_id "Mm.8.ENSMUST00000042264.1.region166";
Mm.8.ENSMUST00000042264.1	ProjectorX1.0p	CDS	93123	93249	.	+	1	gene_id "Mm.8.ENSMUST00000042264.1.region166"; transcript_id "Mm.8.ENSMUST00000042264.1.region166";
Mm.8.ENSMUST00000042264.1	ProjectorX1.0p	CDS	93372	93444	.	+	2	gene_id "Mm.8.ENSMUST00000042264.1.region166"; transcript_id "Mm.8.ENSMUST00000042264.1.region166";
Mm.8.ENSMUST00000042264.1	ProjectorX1.0p	CDS	93700	93744	.	+	0	gene_id "Mm.8.ENSMUST00000042264.1.region166"; transcript_id "Mm.8.ENSMUST00000042264.1.region166";
Mm.8.ENSMUST00000042264.1	ProjectorX1.0p	CDS	94939	95055	.	+	0	gene_id "Mm.8.ENSMUST00000042264.1.region166"; transcript_id "Mm.8.ENSMUST00000042264.1.region166";
Mm.8.ENSMUST00000042264.1	ProjectorX1.0p	CDS	96002	96120	.	+	0	gene_id "Mm.8.ENSMUST00000042264.1.region166"; transcript_id "Mm.8.ENSMUST00000042264.1.region166";
Mm.8.ENSMUST00000042264.1	ProjectorX1.0p	CDS	96686	96803	.	+	2	gene_id "Mm.8.ENSMUST00000042264.1.region166"; transcript_id "Mm.8.ENSMUST00000042264.1.region166";
Mm.8.ENSMUST00000042264.1	ProjectorX1.0p	CDS	97397	97484	.	+	0	gene_id "Mm.8.ENSMUST00000042264.1.region166"; transcript_id "Mm.8.ENSMUST00000042264.1.region166";
Mm.8.ENSMUST00000042264.1	ProjectorX1.0p	CDS	98066	98072	.	+	1	gene_id "Mm.8.ENSMUST00000042264.1.region166"; transcript_id "Mm.8.ENSMUST00000042264.1.region166";
Mm.8.ENSMUST00000042264.1	ProjectorX1.0p	CDS	98636	98759	.	+	2	gene_id "Mm.8.ENSMUST00000042264.1.region166"; transcript_id "Mm.8.ENSMUST00000042264.1.region166";
Mm.8.ENSMUST00000042264.1	ProjectorX1.0p	CDS	101713	101820	.	+	0	gene_id "Mm.8.ENSMUST00000042264.1.region166"; transcript_id "Mm.8.ENSMUST00000042264.1.region166";
Mm.5.ENSMUST00000031388.1	ProjectorX1.0p	CDS	1018	1119	.	+	0	gene_id "Mm.5.ENSMUST00000031388.1.region167"; transcript_id "Mm.5.ENSMUST00000031388.1.region167";
Mm.5.ENSMUST00000031388.1	ProjectorX1.0p	CDS	2459	2524	.	+	0	gene_id "Mm.5.ENSMUST00000031388.1.region167"; transcript_id "Mm.5.ENSMUST00000031388.1.region167";
Mm.5.ENSMUST00000031388.1	ProjectorX1.0p	CDS	3019	3146	.	+	0	gene_id "Mm.5.ENSMUST00000031388.1.region167"; transcript_id "Mm.5.ENSMUST00000031388.1.region167";
Mm.5.ENSMUST00000031388.1	ProjectorX1.0p	CDS	4395	4581	.	+	2	gene_id "Mm.5.ENSMUST00000031388.1.region167"; transcript_id "Mm.5.ENSMUST00000031388.1.region167";
Mm.5.ENSMUST00000031388.1	ProjectorX1.0p	CDS	6233	6238	.	+	0	gene_id "Mm.5.ENSMUST00000031388.1.region167"; transcript_id "Mm.5.ENSMUST00000031388.1.region167";
Mm.5.ENSMUST00000031388.1	ProjectorX1.0p	CDS	8929	9045	.	+	0	gene_id "Mm.5.ENSMUST00000031388.1.region167"; transcript_id "Mm.5.ENSMUST00000031388.1.region167";
Mm.5.ENSMUST00000031388.1	ProjectorX1.0p	CDS	10404	10578	.	+	0	gene_id "Mm.5.ENSMUST00000031388.1.region167"; transcript_id "Mm.5.ENSMUST00000031388.1.region167";
Mm.5.ENSMUST00000031388.1	ProjectorX1.0p	CDS	15191	15383	.	+	1	gene_id "Mm.5.ENSMUST00000031388.1.region167"; transcript_id "Mm.5.ENSMUST00000031388.1.region167";
Mm.5.ENSMUST00000031388.1	ProjectorX1.0p	CDS	15880	15887	.	+	2	gene_id "Mm.5.ENSMUST00000031388.1.region167"; transcript_id "Mm.5.ENSMUST00000031388.1.region167";
Mm.5.ENSMUST00000031388.1	ProjectorX1.0p	CDS	18208	18212	.	+	1	gene_id "Mm.5.ENSMUST00000031388.1.region167"; transcript_id "Mm.5.ENSMUST00000031388.1.region167";
Mm.5.ENSMUST00000031388.1	ProjectorX1.0p	CDS	19091	19093	.	+	0	gene_id "Mm.5.ENSMUST00000031388.1.region167"; transcript_id "Mm.5.ENSMUST00000031388.1.region167";
Mm.5.ENSMUST00000031388.1	ProjectorX1.0p	CDS	26659	26775	.	+	0	gene_id "Mm.5.ENSMUST00000031388.1.region167"; transcript_id "Mm.5.ENSMUST00000031388.1.region167";
Mm.5.ENSMUST00000031388.1	ProjectorX1.0p	CDS	34487	34493	.	+	0	gene_id "Mm.5.ENSMUST00000031388.1.region167"; transcript_id "Mm.5.ENSMUST00000031388.1.region167";
Mm.5.ENSMUST00000031388.1	ProjectorX1.0p	CDS	35621	35688	.	+	1	gene_id "Mm.5.ENSMUST00000031388.1.region167"; transcript_id "Mm.5.ENSMUST00000031388.1.region167";
Mm.5.ENSMUST00000031388.1	ProjectorX1.0p	CDS	36870	37007	.	+	0	gene_id "Mm.5.ENSMUST00000031388.1.region167"; transcript_id "Mm.5.ENSMUST00000031388.1.region167";
Mm.5.ENSMUST00000031388.1	ProjectorX1.0p	CDS	38226	38363	.	+	0	gene_id "Mm.5.ENSMUST00000031388.1.region167"; transcript_id "Mm.5.ENSMUST00000031388.1.region167";
Mm.5.ENSMUST00000031388.1	ProjectorX1.0p	CDS	40228	40396	.	+	0	gene_id "Mm.5.ENSMUST00000031388.1.region167"; transcript_id "Mm.5.ENSMUST00000031388.1.region167";
Mm.5.ENSMUST00000031388.1	ProjectorX1.0p	CDS	41000	41178	.	+	1	gene_id "Mm.5.ENSMUST00000031388.1.region167"; transcript_id "Mm.5.ENSMUST00000031388.1.region167";
Mm.8.ENSMUST00000034207.1	ProjectorX1.0p	CDS	1002	1032	.	+	0	gene_id "Mm.8.ENSMUST00000034207.1.region168"; transcript_id "Mm.8.ENSMUST00000034207.1.region168";
Mm.8.ENSMUST00000034207.1	ProjectorX1.0p	CDS	1991	2056	.	+	1	gene_id "Mm.8.ENSMUST00000034207.1.region168"; transcript_id "Mm.8.ENSMUST00000034207.1.region168";
Mm.8.ENSMUST00000034207.1	ProjectorX1.0p	CDS	2536	2624	.	+	1	gene_id "Mm.8.ENSMUST00000034207.1.region168"; transcript_id "Mm.8.ENSMUST00000034207.1.region168";
Mm.5.ENSMUST00000031059.1	ProjectorX1.0p	CDS	1080	1127	.	+	0	gene_id "Mm.5.ENSMUST00000031059.1.region169"; transcript_id "Mm.5.ENSMUST00000031059.1.region169";
Mm.5.ENSMUST00000031059.1	ProjectorX1.0p	CDS	6171	6350	.	+	0	gene_id "Mm.5.ENSMUST00000031059.1.region169"; transcript_id "Mm.5.ENSMUST00000031059.1.region169";
Mm.5.ENSMUST00000031059.1	ProjectorX1.0p	CDS	58512	58706	.	+	0	gene_id "Mm.5.ENSMUST00000031059.1.region169"; transcript_id "Mm.5.ENSMUST00000031059.1.region169";
Mm.5.ENSMUST00000031059.1	ProjectorX1.0p	CDS	60945	61070	.	+	0	gene_id "Mm.5.ENSMUST00000031059.1.region169"; transcript_id "Mm.5.ENSMUST00000031059.1.region169";
Mm.5.ENSMUST00000031059.1	ProjectorX1.0p	CDS	61935	62139	.	+	0	gene_id "Mm.5.ENSMUST00000031059.1.region169"; transcript_id "Mm.5.ENSMUST00000031059.1.region169";
Mm.5.ENSMUST00000031059.1	ProjectorX1.0p	CDS	66495	66540	.	+	1	gene_id "Mm.5.ENSMUST00000031059.1.region169"; transcript_id "Mm.5.ENSMUST00000031059.1.region169";
Mm.5.ENSMUST00000031059.1	ProjectorX1.0p	CDS	66650	66723	.	+	2	gene_id "Mm.5.ENSMUST00000031059.1.region169"; transcript_id "Mm.5.ENSMUST00000031059.1.region169";
Mm.5.ENSMUST00000031059.1	ProjectorX1.0p	CDS	82292	83207	.	+	1	gene_id "Mm.5.ENSMUST00000031059.1.region169"; transcript_id "Mm.5.ENSMUST00000031059.1.region169";
Mm.5.ENSMUST00000031059.1	ProjectorX1.0p	CDS	83720	83824	.	+	2	gene_id "Mm.5.ENSMUST00000031059.1.region169"; transcript_id "Mm.5.ENSMUST00000031059.1.region169";
Mm.5.ENSMUST00000031059.1	ProjectorX1.0p	CDS	83985	84105	.	+	2	gene_id "Mm.5.ENSMUST00000031059.1.region169"; transcript_id "Mm.5.ENSMUST00000031059.1.region169";
Mm.5.ENSMUST00000031059.1	ProjectorX1.0p	CDS	93376	93497	.	+	0	gene_id "Mm.5.ENSMUST00000031059.1.region169"; transcript_id "Mm.5.ENSMUST00000031059.1.region169";
Mm.5.ENSMUST00000031059.1	ProjectorX1.0p	CDS	93846	93997	.	+	2	gene_id "Mm.5.ENSMUST00000031059.1.region169"; transcript_id "Mm.5.ENSMUST00000031059.1.region169";
Mm.5.ENSMUST00000031059.1	ProjectorX1.0p	CDS	98420	98520	.	+	1	gene_id "Mm.5.ENSMUST00000031059.1.region169"; transcript_id "Mm.5.ENSMUST00000031059.1.region169";
Mm.16.ENSMUST00000037784.1	ProjectorX1.0p	CDS	1001	1203	.	+	0	gene_id "Mm.16.ENSMUST00000037784.1.region170"; transcript_id "Mm.16.ENSMUST00000037784.1.region170";
Mm.16.ENSMUST00000037784.1	ProjectorX1.0p	CDS	8551	8693	.	+	2	gene_id "Mm.16.ENSMUST00000037784.1.region170"; transcript_id "Mm.16.ENSMUST00000037784.1.region170";
Mm.16.ENSMUST00000037784.1	ProjectorX1.0p	CDS	11646	11848	.	+	1	gene_id "Mm.16.ENSMUST00000037784.1.region170"; transcript_id "Mm.16.ENSMUST00000037784.1.region170";
Mm.16.ENSMUST00000037784.1	ProjectorX1.0p	CDS	12773	12961	.	+	0	gene_id "Mm.16.ENSMUST00000037784.1.region170"; transcript_id "Mm.16.ENSMUST00000037784.1.region170";
Mm.16.ENSMUST00000037784.1	ProjectorX1.0p	CDS	15275	15418	.	+	0	gene_id "Mm.16.ENSMUST00000037784.1.region170"; transcript_id "Mm.16.ENSMUST00000037784.1.region170";
Mm.16.ENSMUST00000037784.1	ProjectorX1.0p	CDS	20078	20171	.	+	0	gene_id "Mm.16.ENSMUST00000037784.1.region170"; transcript_id "Mm.16.ENSMUST00000037784.1.region170";
Mm.16.ENSMUST00000037784.1	ProjectorX1.0p	CDS	21255	21634	.	+	1	gene_id "Mm.16.ENSMUST00000037784.1.region170"; transcript_id "Mm.16.ENSMUST00000037784.1.region170";
Mm.6.ENSMUST00000053652.1	ProjectorX1.0p	CDS	1001	1900	.	+	0	gene_id "Mm.6.ENSMUST00000053652.1.region171"; transcript_id "Mm.6.ENSMUST00000053652.1.region171";
Mm.15.ENSMUST00000023732.1	ProjectorX1.0p	CDS	2342	2415	.	+	0	gene_id "Mm.15.ENSMUST00000023732.1.region172"; transcript_id "Mm.15.ENSMUST00000023732.1.region172";
Mm.15.ENSMUST00000023732.1	ProjectorX1.0p	CDS	2525	2787	.	+	2	gene_id "Mm.15.ENSMUST00000023732.1.region172"; transcript_id "Mm.15.ENSMUST00000023732.1.region172";
Mm.15.ENSMUST00000023732.1	ProjectorX1.0p	CDS	4808	5181	.	+	1	gene_id "Mm.15.ENSMUST00000023732.1.region172"; transcript_id "Mm.15.ENSMUST00000023732.1.region172";
Mm.15.ENSMUST00000023732.1	ProjectorX1.0p	CDS	6372	6827	.	+	0	gene_id "Mm.15.ENSMUST00000023732.1.region172"; transcript_id "Mm.15.ENSMUST00000023732.1.region172";
Mm.10.ENSMUST00000004025.1	ProjectorX1.0p	CDS	1341	1441	.	+	0	gene_id "Mm.10.ENSMUST00000004025.1.region173"; transcript_id "Mm.10.ENSMUST00000004025.1.region173";
Mm.10.ENSMUST00000004025.1	ProjectorX1.0p	CDS	2250	2365	.	+	2	gene_id "Mm.10.ENSMUST00000004025.1.region173"; transcript_id "Mm.10.ENSMUST00000004025.1.region173";
Mm.10.ENSMUST00000004025.1	ProjectorX1.0p	CDS	3668	3738	.	+	1	gene_id "Mm.10.ENSMUST00000004025.1.region173"; transcript_id "Mm.10.ENSMUST00000004025.1.region173";
Mm.10.ENSMUST00000004025.1	ProjectorX1.0p	CDS	4267	4416	.	+	0	gene_id "Mm.10.ENSMUST00000004025.1.region173"; transcript_id "Mm.10.ENSMUST00000004025.1.region173";
Mm.10.ENSMUST00000004025.1	ProjectorX1.0p	CDS	5834	5929	.	+	0	gene_id "Mm.10.ENSMUST00000004025.1.region173"; transcript_id "Mm.10.ENSMUST00000004025.1.region173";
Mm.10.ENSMUST00000004025.1	ProjectorX1.0p	CDS	10143	10199	.	+	0	gene_id "Mm.10.ENSMUST00000004025.1.region173"; transcript_id "Mm.10.ENSMUST00000004025.1.region173";
Mm.10.ENSMUST00000004025.1	ProjectorX1.0p	CDS	10587	10724	.	+	0	gene_id "Mm.10.ENSMUST00000004025.1.region173"; transcript_id "Mm.10.ENSMUST00000004025.1.region173";
Mm.1.ENSMUST00000027839.1	ProjectorX1.0p	CDS	1266	1364	.	+	0	gene_id "Mm.1.ENSMUST00000027839.1.region174"; transcript_id "Mm.1.ENSMUST00000027839.1.region174";
Mm.1.ENSMUST00000027839.1	ProjectorX1.0p	CDS	48654	48813	.	+	0	gene_id "Mm.1.ENSMUST00000027839.1.region174"; transcript_id "Mm.1.ENSMUST00000027839.1.region174";
Mm.1.ENSMUST00000027839.1	ProjectorX1.0p	CDS	49603	49699	.	+	1	gene_id "Mm.1.ENSMUST00000027839.1.region174"; transcript_id "Mm.1.ENSMUST00000027839.1.region174";
Mm.1.ENSMUST00000027839.1	ProjectorX1.0p	CDS	51468	51610	.	+	2	gene_id "Mm.1.ENSMUST00000027839.1.region174"; transcript_id "Mm.1.ENSMUST00000027839.1.region174";
Mm.1.ENSMUST00000027839.1	ProjectorX1.0p	CDS	56236	56333	.	+	1	gene_id "Mm.1.ENSMUST00000027839.1.region174"; transcript_id "Mm.1.ENSMUST00000027839.1.region174";
Mm.1.ENSMUST00000027839.1	ProjectorX1.0p	CDS	58446	58498	.	+	0	gene_id "Mm.1.ENSMUST00000027839.1.region174"; transcript_id "Mm.1.ENSMUST00000027839.1.region174";
Mm.1.ENSMUST00000027839.1	ProjectorX1.0p	CDS	59055	59059	.	+	2	gene_id "Mm.1.ENSMUST00000027839.1.region174"; transcript_id "Mm.1.ENSMUST00000027839.1.region174";
Mm.1.ENSMUST00000027839.1	ProjectorX1.0p	CDS	59705	59841	.	+	1	gene_id "Mm.1.ENSMUST00000027839.1.region174"; transcript_id "Mm.1.ENSMUST00000027839.1.region174";
Mm.1.ENSMUST00000027394.1	ProjectorX1.0p	CDS	1149	1203	.	+	0	gene_id "Mm.1.ENSMUST00000027394.1.region175"; transcript_id "Mm.1.ENSMUST00000027394.1.region175";
Mm.1.ENSMUST00000027394.1	ProjectorX1.0p	CDS	1482	1576	.	+	1	gene_id "Mm.1.ENSMUST00000027394.1.region175"; transcript_id "Mm.1.ENSMUST00000027394.1.region175";
Mm.1.ENSMUST00000027394.1	ProjectorX1.0p	CDS	1627	1629	.	+	0	gene_id "Mm.1.ENSMUST00000027394.1.region175"; transcript_id "Mm.1.ENSMUST00000027394.1.region175";
Mm.1.ENSMUST00000027394.1	ProjectorX1.0p	CDS	1797	1928	.	+	0	gene_id "Mm.1.ENSMUST00000027394.1.region175"; transcript_id "Mm.1.ENSMUST00000027394.1.region175";
Mm.1.ENSMUST00000027394.1	ProjectorX1.0p	CDS	2062	2213	.	+	0	gene_id "Mm.1.ENSMUST00000027394.1.region175"; transcript_id "Mm.1.ENSMUST00000027394.1.region175";
Mm.1.ENSMUST00000027394.1	ProjectorX1.0p	CDS	2664	2756	.	+	2	gene_id "Mm.1.ENSMUST00000027394.1.region175"; transcript_id "Mm.1.ENSMUST00000027394.1.region175";
Mm.1.ENSMUST00000027394.1	ProjectorX1.0p	CDS	2836	2896	.	+	2	gene_id "Mm.1.ENSMUST00000027394.1.region175"; transcript_id "Mm.1.ENSMUST00000027394.1.region175";
Mm.1.ENSMUST00000027394.1	ProjectorX1.0p	CDS	2983	3050	.	+	0	gene_id "Mm.1.ENSMUST00000027394.1.region175"; transcript_id "Mm.1.ENSMUST00000027394.1.region175";
Mm.1.ENSMUST00000027394.1	ProjectorX1.0p	CDS	3273	3345	.	+	2	gene_id "Mm.1.ENSMUST00000027394.1.region175"; transcript_id "Mm.1.ENSMUST00000027394.1.region175";
Mm.1.ENSMUST00000027394.1	ProjectorX1.0p	CDS	3533	3574	.	+	0	gene_id "Mm.1.ENSMUST00000027394.1.region175"; transcript_id "Mm.1.ENSMUST00000027394.1.region175";
Mm.10.ENSMUST00000019924.1	ProjectorX1.0p	CDS	1140	1222	.	+	0	gene_id "Mm.10.ENSMUST00000019924.1.region176"; transcript_id "Mm.10.ENSMUST00000019924.1.region176";
Mm.10.ENSMUST00000019924.1	ProjectorX1.0p	CDS	3106	3184	.	+	2	gene_id "Mm.10.ENSMUST00000019924.1.region176"; transcript_id "Mm.10.ENSMUST00000019924.1.region176";
Mm.10.ENSMUST00000019924.1	ProjectorX1.0p	CDS	3314	3397	.	+	0	gene_id "Mm.10.ENSMUST00000019924.1.region176"; transcript_id "Mm.10.ENSMUST00000019924.1.region176";
Mm.10.ENSMUST00000019924.1	ProjectorX1.0p	CDS	6232	6313	.	+	0	gene_id "Mm.10.ENSMUST00000019924.1.region176"; transcript_id "Mm.10.ENSMUST00000019924.1.region176";
Mm.10.ENSMUST00000019924.1	ProjectorX1.0p	CDS	9361	10049	.	+	1	gene_id "Mm.10.ENSMUST00000019924.1.region176"; transcript_id "Mm.10.ENSMUST00000019924.1.region176";
Mm.11.ENSMUST00000019246.1	ProjectorX1.0p	CDS	4488	4649	.	+	0	gene_id "Mm.11.ENSMUST00000019246.1.region177"; transcript_id "Mm.11.ENSMUST00000019246.1.region177";
Mm.11.ENSMUST00000019246.1	ProjectorX1.0p	CDS	5707	5938	.	+	0	gene_id "Mm.11.ENSMUST00000019246.1.region177"; transcript_id "Mm.11.ENSMUST00000019246.1.region177";
Mm.11.ENSMUST00000019246.1	ProjectorX1.0p	CDS	6441	6526	.	+	1	gene_id "Mm.11.ENSMUST00000019246.1.region177"; transcript_id "Mm.11.ENSMUST00000019246.1.region177";
Mm.11.ENSMUST00000019246.1	ProjectorX1.0p	CDS	6806	7014	.	+	0	gene_id "Mm.11.ENSMUST00000019246.1.region177"; transcript_id "Mm.11.ENSMUST00000019246.1.region177";
Mm.11.ENSMUST00000019246.1	ProjectorX1.0p	CDS	7746	7863	.	+	2	gene_id "Mm.11.ENSMUST00000019246.1.region177"; transcript_id "Mm.11.ENSMUST00000019246.1.region177";
Mm.11.ENSMUST00000019246.1	ProjectorX1.0p	CDS	8535	8676	.	+	0	gene_id "Mm.11.ENSMUST00000019246.1.region177"; transcript_id "Mm.11.ENSMUST00000019246.1.region177";
Mm.11.ENSMUST00000019246.1	ProjectorX1.0p	CDS	9337	9503	.	+	1	gene_id "Mm.11.ENSMUST00000019246.1.region177"; transcript_id "Mm.11.ENSMUST00000019246.1.region177";
Mm.11.ENSMUST00000019246.1	ProjectorX1.0p	CDS	9919	10018	.	+	0	gene_id "Mm.11.ENSMUST00000019246.1.region177"; transcript_id "Mm.11.ENSMUST00000019246.1.region177";
Mm.11.ENSMUST00000019246.1	ProjectorX1.0p	CDS	10247	10377	.	+	1	gene_id "Mm.11.ENSMUST00000019246.1.region177"; transcript_id "Mm.11.ENSMUST00000019246.1.region177";
Mm.11.ENSMUST00000019246.1	ProjectorX1.0p	CDS	10470	10481	.	+	0	gene_id "Mm.11.ENSMUST00000019246.1.region177"; transcript_id "Mm.11.ENSMUST00000019246.1.region177";
Mm.4.ENSMUST00000029922.1	ProjectorX1.0p	CDS	30091	30249	.	+	0	gene_id "Mm.4.ENSMUST00000029922.1.region178"; transcript_id "Mm.4.ENSMUST00000029922.1.region178";
Mm.4.ENSMUST00000029922.1	ProjectorX1.0p	CDS	31091	31265	.	+	0	gene_id "Mm.4.ENSMUST00000029922.1.region178"; transcript_id "Mm.4.ENSMUST00000029922.1.region178";
Mm.4.ENSMUST00000029922.1	ProjectorX1.0p	CDS	33510	33679	.	+	1	gene_id "Mm.4.ENSMUST00000029922.1.region178"; transcript_id "Mm.4.ENSMUST00000029922.1.region178";
Mm.4.ENSMUST00000029922.1	ProjectorX1.0p	CDS	37604	37790	.	+	0	gene_id "Mm.4.ENSMUST00000029922.1.region178"; transcript_id "Mm.4.ENSMUST00000029922.1.region178";
Mm.4.ENSMUST00000029922.1	ProjectorX1.0p	CDS	44725	44885	.	+	1	gene_id "Mm.4.ENSMUST00000029922.1.region178"; transcript_id "Mm.4.ENSMUST00000029922.1.region178";
Mm.11.ENSMUST00000014339.1	ProjectorX1.0p	CDS	1209	1285	.	+	0	gene_id "Mm.11.ENSMUST00000014339.1.region179"; transcript_id "Mm.11.ENSMUST00000014339.1.region179";
Mm.11.ENSMUST00000014339.1	ProjectorX1.0p	CDS	18997	19085	.	+	2	gene_id "Mm.11.ENSMUST00000014339.1.region179"; transcript_id "Mm.11.ENSMUST00000014339.1.region179";
Mm.11.ENSMUST00000014339.1	ProjectorX1.0p	CDS	21504	21628	.	+	1	gene_id "Mm.11.ENSMUST00000014339.1.region179"; transcript_id "Mm.11.ENSMUST00000014339.1.region179";
Mm.11.ENSMUST00000014339.1	ProjectorX1.0p	CDS	22085	22198	.	+	0	gene_id "Mm.11.ENSMUST00000014339.1.region179"; transcript_id "Mm.11.ENSMUST00000014339.1.region179";
Mm.11.ENSMUST00000014339.1	ProjectorX1.0p	CDS	23100	23105	.	+	0	gene_id "Mm.11.ENSMUST00000014339.1.region179"; transcript_id "Mm.11.ENSMUST00000014339.1.region179";
Mm.11.ENSMUST00000014339.1	ProjectorX1.0p	CDS	24579	24647	.	+	0	gene_id "Mm.11.ENSMUST00000014339.1.region179"; transcript_id "Mm.11.ENSMUST00000014339.1.region179";
Mm.11.ENSMUST00000014339.1	ProjectorX1.0p	CDS	27840	27958	.	+	0	gene_id "Mm.11.ENSMUST00000014339.1.region179"; transcript_id "Mm.11.ENSMUST00000014339.1.region179";
Mm.11.ENSMUST00000014339.1	ProjectorX1.0p	CDS	29248	29401	.	+	2	gene_id "Mm.11.ENSMUST00000014339.1.region179"; transcript_id "Mm.11.ENSMUST00000014339.1.region179";
Mm.11.ENSMUST00000014339.1	ProjectorX1.0p	CDS	29762	29926	.	+	0	gene_id "Mm.11.ENSMUST00000014339.1.region179"; transcript_id "Mm.11.ENSMUST00000014339.1.region179";
Mm.11.ENSMUST00000014339.1	ProjectorX1.0p	CDS	30824	30915	.	+	0	gene_id "Mm.11.ENSMUST00000014339.1.region179"; transcript_id "Mm.11.ENSMUST00000014339.1.region179";
Mm.11.ENSMUST00000014339.1	ProjectorX1.0p	CDS	35758	35831	.	+	2	gene_id "Mm.11.ENSMUST00000014339.1.region179"; transcript_id "Mm.11.ENSMUST00000014339.1.region179";
Mm.11.ENSMUST00000014339.1	ProjectorX1.0p	CDS	36115	36261	.	+	1	gene_id "Mm.11.ENSMUST00000014339.1.region179"; transcript_id "Mm.11.ENSMUST00000014339.1.region179";
Mm.11.ENSMUST00000014339.1	ProjectorX1.0p	CDS	36450	36602	.	+	1	gene_id "Mm.11.ENSMUST00000014339.1.region179"; transcript_id "Mm.11.ENSMUST00000014339.1.region179";
Mm.11.ENSMUST00000014339.1	ProjectorX1.0p	CDS	37157	37219	.	+	1	gene_id "Mm.11.ENSMUST00000014339.1.region179"; transcript_id "Mm.11.ENSMUST00000014339.1.region179";
Mm.11.ENSMUST00000014339.1	ProjectorX1.0p	CDS	37677	37711	.	+	1	gene_id "Mm.11.ENSMUST00000014339.1.region179"; transcript_id "Mm.11.ENSMUST00000014339.1.region179";
Mm.7.ENSMUST00000032896.1	ProjectorX1.0p	CDS	1001	2068	.	+	0	gene_id "Mm.7.ENSMUST00000032896.1.region180"; transcript_id "Mm.7.ENSMUST00000032896.1.region180";
Mm.7.ENSMUST00000032896.1	ProjectorX1.0p	CDS	13558	13661	.	+	0	gene_id "Mm.7.ENSMUST00000032896.1.region180"; transcript_id "Mm.7.ENSMUST00000032896.1.region180";
Mm.7.ENSMUST00000032896.1	ProjectorX1.0p	CDS	25166	25323	.	+	2	gene_id "Mm.7.ENSMUST00000032896.1.region180"; transcript_id "Mm.7.ENSMUST00000032896.1.region180";
Mm.7.ENSMUST00000032896.1	ProjectorX1.0p	CDS	28131	28251	.	+	1	gene_id "Mm.7.ENSMUST00000032896.1.region180"; transcript_id "Mm.7.ENSMUST00000032896.1.region180";
Mm.7.ENSMUST00000032896.1	ProjectorX1.0p	CDS	28969	29080	.	+	2	gene_id "Mm.7.ENSMUST00000032896.1.region180"; transcript_id "Mm.7.ENSMUST00000032896.1.region180";
Mm.7.ENSMUST00000032896.1	ProjectorX1.0p	CDS	31402	31481	.	+	0	gene_id "Mm.7.ENSMUST00000032896.1.region180"; transcript_id "Mm.7.ENSMUST00000032896.1.region180";
Mm.7.ENSMUST00000032896.1	ProjectorX1.0p	CDS	31616	31679	.	+	2	gene_id "Mm.7.ENSMUST00000032896.1.region180"; transcript_id "Mm.7.ENSMUST00000032896.1.region180";
Mm.7.ENSMUST00000032896.1	ProjectorX1.0p	CDS	40762	40905	.	+	0	gene_id "Mm.7.ENSMUST00000032896.1.region180"; transcript_id "Mm.7.ENSMUST00000032896.1.region180";
Mm.7.ENSMUST00000032896.1	ProjectorX1.0p	CDS	42966	43011	.	+	0	gene_id "Mm.7.ENSMUST00000032896.1.region180"; transcript_id "Mm.7.ENSMUST00000032896.1.region180";
Mm.7.ENSMUST00000032896.1	ProjectorX1.0p	CDS	43092	43302	.	+	1	gene_id "Mm.7.ENSMUST00000032896.1.region180"; transcript_id "Mm.7.ENSMUST00000032896.1.region180";
Mm.7.ENSMUST00000032896.1	ProjectorX1.0p	CDS	45676	45798	.	+	2	gene_id "Mm.7.ENSMUST00000032896.1.region180"; transcript_id "Mm.7.ENSMUST00000032896.1.region180";
Mm.7.ENSMUST00000032896.1	ProjectorX1.0p	CDS	46564	46731	.	+	2	gene_id "Mm.7.ENSMUST00000032896.1.region180"; transcript_id "Mm.7.ENSMUST00000032896.1.region180";
Mm.7.ENSMUST00000032896.1	ProjectorX1.0p	CDS	50365	50476	.	+	2	gene_id "Mm.7.ENSMUST00000032896.1.region180"; transcript_id "Mm.7.ENSMUST00000032896.1.region180";
Mm.7.ENSMUST00000032896.1	ProjectorX1.0p	CDS	51034	51179	.	+	0	gene_id "Mm.7.ENSMUST00000032896.1.region180"; transcript_id "Mm.7.ENSMUST00000032896.1.region180";
Mm.7.ENSMUST00000032896.1	ProjectorX1.0p	CDS	54607	54795	.	+	2	gene_id "Mm.7.ENSMUST00000032896.1.region180"; transcript_id "Mm.7.ENSMUST00000032896.1.region180";
Mm.7.ENSMUST00000032896.1	ProjectorX1.0p	CDS	55781	55874	.	+	2	gene_id "Mm.7.ENSMUST00000032896.1.region180"; transcript_id "Mm.7.ENSMUST00000032896.1.region180";
Mm.7.ENSMUST00000032896.1	ProjectorX1.0p	CDS	56571	56665	.	+	0	gene_id "Mm.7.ENSMUST00000032896.1.region180"; transcript_id "Mm.7.ENSMUST00000032896.1.region180";
Mm.7.ENSMUST00000032896.1	ProjectorX1.0p	CDS	56996	57176	.	+	2	gene_id "Mm.7.ENSMUST00000032896.1.region180"; transcript_id "Mm.7.ENSMUST00000032896.1.region180";
Mm.7.ENSMUST00000032896.1	ProjectorX1.0p	CDS	59123	59227	.	+	0	gene_id "Mm.7.ENSMUST00000032896.1.region180"; transcript_id "Mm.7.ENSMUST00000032896.1.region180";
Mm.7.ENSMUST00000032896.1	ProjectorX1.0p	CDS	60499	60591	.	+	0	gene_id "Mm.7.ENSMUST00000032896.1.region180"; transcript_id "Mm.7.ENSMUST00000032896.1.region180";
Mm.7.ENSMUST00000032896.1	ProjectorX1.0p	CDS	62863	62992	.	+	0	gene_id "Mm.7.ENSMUST00000032896.1.region180"; transcript_id "Mm.7.ENSMUST00000032896.1.region180";
Mm.7.ENSMUST00000032896.1	ProjectorX1.0p	CDS	64802	64938	.	+	1	gene_id "Mm.7.ENSMUST00000032896.1.region180"; transcript_id "Mm.7.ENSMUST00000032896.1.region180";
Mm.7.ENSMUST00000032896.1	ProjectorX1.0p	CDS	66949	67118	.	+	0	gene_id "Mm.7.ENSMUST00000032896.1.region180"; transcript_id "Mm.7.ENSMUST00000032896.1.region180";
Mm.7.ENSMUST00000032896.1	ProjectorX1.0p	CDS	67987	68143	.	+	2	gene_id "Mm.7.ENSMUST00000032896.1.region180"; transcript_id "Mm.7.ENSMUST00000032896.1.region180";
Mm.7.ENSMUST00000032896.1	ProjectorX1.0p	CDS	68774	68883	.	+	0	gene_id "Mm.7.ENSMUST00000032896.1.region180"; transcript_id "Mm.7.ENSMUST00000032896.1.region180";
Mm.7.ENSMUST00000032896.1	ProjectorX1.0p	CDS	70589	70796	.	+	2	gene_id "Mm.7.ENSMUST00000032896.1.region180"; transcript_id "Mm.7.ENSMUST00000032896.1.region180";
Mm.7.ENSMUST00000032896.1	ProjectorX1.0p	CDS	72673	72797	.	+	0	gene_id "Mm.7.ENSMUST00000032896.1.region180"; transcript_id "Mm.7.ENSMUST00000032896.1.region180";
Mm.7.ENSMUST00000032896.1	ProjectorX1.0p	CDS	76055	76172	.	+	2	gene_id "Mm.7.ENSMUST00000032896.1.region180"; transcript_id "Mm.7.ENSMUST00000032896.1.region180";
Mm.7.ENSMUST00000032896.1	ProjectorX1.0p	CDS	76264	76336	.	+	0	gene_id "Mm.7.ENSMUST00000032896.1.region180"; transcript_id "Mm.7.ENSMUST00000032896.1.region180";
Mm.7.ENSMUST00000032896.1	ProjectorX1.0p	CDS	76676	76785	.	+	1	gene_id "Mm.7.ENSMUST00000032896.1.region180"; transcript_id "Mm.7.ENSMUST00000032896.1.region180";
Mm.7.ENSMUST00000032896.1	ProjectorX1.0p	CDS	76870	76995	.	+	0	gene_id "Mm.7.ENSMUST00000032896.1.region180"; transcript_id "Mm.7.ENSMUST00000032896.1.region180";
Mm.7.ENSMUST00000032896.1	ProjectorX1.0p	CDS	78150	78152	.	+	0	gene_id "Mm.7.ENSMUST00000032896.1.region180"; transcript_id "Mm.7.ENSMUST00000032896.1.region180";
Mm.7.ENSMUST00000032896.1	ProjectorX1.0p	CDS	78924	79103	.	+	0	gene_id "Mm.7.ENSMUST00000032896.1.region180"; transcript_id "Mm.7.ENSMUST00000032896.1.region180";
Mm.1.ENSMUST00000051572.1	ProjectorX1.0p	CDS	1261	1743	.	+	0	gene_id "Mm.1.ENSMUST00000051572.1.region181"; transcript_id "Mm.1.ENSMUST00000051572.1.region181";
Mm.1.ENSMUST00000051572.1	ProjectorX1.0p	CDS	12524	13294	.	+	0	gene_id "Mm.1.ENSMUST00000051572.1.region181"; transcript_id "Mm.1.ENSMUST00000051572.1.region181";
Mm.3.ENSMUST00000029817.1	ProjectorX1.0p	CDS	5305	5376	.	+	0	gene_id "Mm.3.ENSMUST00000029817.1.region182"; transcript_id "Mm.3.ENSMUST00000029817.1.region182";
Mm.3.ENSMUST00000029817.1	ProjectorX1.0p	CDS	7969	8047	.	+	0	gene_id "Mm.3.ENSMUST00000029817.1.region182"; transcript_id "Mm.3.ENSMUST00000029817.1.region182";
Mm.3.ENSMUST00000029817.1	ProjectorX1.0p	CDS	9264	9360	.	+	1	gene_id "Mm.3.ENSMUST00000029817.1.region182"; transcript_id "Mm.3.ENSMUST00000029817.1.region182";
Mm.3.ENSMUST00000029817.1	ProjectorX1.0p	CDS	10703	10811	.	+	2	gene_id "Mm.3.ENSMUST00000029817.1.region182"; transcript_id "Mm.3.ENSMUST00000029817.1.region182";
Mm.3.ENSMUST00000029817.1	ProjectorX1.0p	CDS	14937	14997	.	+	0	gene_id "Mm.3.ENSMUST00000029817.1.region182"; transcript_id "Mm.3.ENSMUST00000029817.1.region182";
Mm.3.ENSMUST00000029817.1	ProjectorX1.0p	CDS	16529	16642	.	+	1	gene_id "Mm.3.ENSMUST00000029817.1.region182"; transcript_id "Mm.3.ENSMUST00000029817.1.region182";
Mm.3.ENSMUST00000029817.1	ProjectorX1.0p	CDS	19686	19744	.	+	1	gene_id "Mm.3.ENSMUST00000029817.1.region182"; transcript_id "Mm.3.ENSMUST00000029817.1.region182";
Mm.3.ENSMUST00000029817.1	ProjectorX1.0p	CDS	20574	20666	.	+	0	gene_id "Mm.3.ENSMUST00000029817.1.region182"; transcript_id "Mm.3.ENSMUST00000029817.1.region182";
Mm.3.ENSMUST00000029817.1	ProjectorX1.0p	CDS	23180	23230	.	+	0	gene_id "Mm.3.ENSMUST00000029817.1.region182"; transcript_id "Mm.3.ENSMUST00000029817.1.region182";
Mm.7.ENSMUST00000033060.1	ProjectorX1.0p	CDS	2475	2706	.	+	0	gene_id "Mm.7.ENSMUST00000033060.1.region183"; transcript_id "Mm.7.ENSMUST00000033060.1.region183";
Mm.7.ENSMUST00000033060.1	ProjectorX1.0p	CDS	3347	3420	.	+	1	gene_id "Mm.7.ENSMUST00000033060.1.region183"; transcript_id "Mm.7.ENSMUST00000033060.1.region183";
Mm.7.ENSMUST00000033060.1	ProjectorX1.0p	CDS	4410	4472	.	+	0	gene_id "Mm.7.ENSMUST00000033060.1.region183"; transcript_id "Mm.7.ENSMUST00000033060.1.region183";
Mm.7.ENSMUST00000033060.1	ProjectorX1.0p	CDS	5706	5813	.	+	0	gene_id "Mm.7.ENSMUST00000033060.1.region183"; transcript_id "Mm.7.ENSMUST00000033060.1.region183";
Mm.7.ENSMUST00000033060.1	ProjectorX1.0p	CDS	5911	5969	.	+	0	gene_id "Mm.7.ENSMUST00000033060.1.region183"; transcript_id "Mm.7.ENSMUST00000033060.1.region183";
Mm.7.ENSMUST00000033060.1	ProjectorX1.0p	CDS	7474	7479	.	+	2	gene_id "Mm.7.ENSMUST00000033060.1.region183"; transcript_id "Mm.7.ENSMUST00000033060.1.region183";
Mm.7.ENSMUST00000033060.1	ProjectorX1.0p	CDS	8949	9013	.	+	2	gene_id "Mm.7.ENSMUST00000033060.1.region183"; transcript_id "Mm.7.ENSMUST00000033060.1.region183";
Mm.7.ENSMUST00000033060.1	ProjectorX1.0p	CDS	10921	11063	.	+	1	gene_id "Mm.7.ENSMUST00000033060.1.region183"; transcript_id "Mm.7.ENSMUST00000033060.1.region183";
Mm.7.ENSMUST00000033060.1	ProjectorX1.0p	CDS	12098	12103	.	+	0	gene_id "Mm.7.ENSMUST00000033060.1.region183"; transcript_id "Mm.7.ENSMUST00000033060.1.region183";
Mm.7.ENSMUST00000033060.1	ProjectorX1.0p	CDS	13913	14080	.	+	0	gene_id "Mm.7.ENSMUST00000033060.1.region183"; transcript_id "Mm.7.ENSMUST00000033060.1.region183";
Mm.7.ENSMUST00000033060.1	ProjectorX1.0p	CDS	16744	16905	.	+	0	gene_id "Mm.7.ENSMUST00000033060.1.region183"; transcript_id "Mm.7.ENSMUST00000033060.1.region183";
Mm.7.ENSMUST00000033060.1	ProjectorX1.0p	CDS	17618	17770	.	+	0	gene_id "Mm.7.ENSMUST00000033060.1.region183"; transcript_id "Mm.7.ENSMUST00000033060.1.region183";
Mm.7.ENSMUST00000033060.1	ProjectorX1.0p	CDS	18250	18360	.	+	0	gene_id "Mm.7.ENSMUST00000033060.1.region183"; transcript_id "Mm.7.ENSMUST00000033060.1.region183";
Mm.12.ENSMUST00000021674.1	ProjectorX1.0p	CDS	1140	1280	.	+	0	gene_id "Mm.12.ENSMUST00000021674.1.region184"; transcript_id "Mm.12.ENSMUST00000021674.1.region184";
Mm.12.ENSMUST00000021674.1	ProjectorX1.0p	CDS	2035	2286	.	+	0	gene_id "Mm.12.ENSMUST00000021674.1.region184"; transcript_id "Mm.12.ENSMUST00000021674.1.region184";
Mm.12.ENSMUST00000021674.1	ProjectorX1.0p	CDS	2692	2799	.	+	0	gene_id "Mm.12.ENSMUST00000021674.1.region184"; transcript_id "Mm.12.ENSMUST00000021674.1.region184";
Mm.12.ENSMUST00000021674.1	ProjectorX1.0p	CDS	2917	3555	.	+	0	gene_id "Mm.12.ENSMUST00000021674.1.region184"; transcript_id "Mm.12.ENSMUST00000021674.1.region184";
Mm.11.ENSMUST00000041403.1	ProjectorX1.0p	CDS	1414	1540	.	+	0	gene_id "Mm.11.ENSMUST00000041403.1.region185"; transcript_id "Mm.11.ENSMUST00000041403.1.region185";
Mm.11.ENSMUST00000041403.1	ProjectorX1.0p	CDS	4192	4259	.	+	1	gene_id "Mm.11.ENSMUST00000041403.1.region185"; transcript_id "Mm.11.ENSMUST00000041403.1.region185";
Mm.11.ENSMUST00000041403.1	ProjectorX1.0p	CDS	6952	7010	.	+	0	gene_id "Mm.11.ENSMUST00000041403.1.region185"; transcript_id "Mm.11.ENSMUST00000041403.1.region185";
Mm.11.ENSMUST00000041403.1	ProjectorX1.0p	CDS	7644	7738	.	+	2	gene_id "Mm.11.ENSMUST00000041403.1.region185"; transcript_id "Mm.11.ENSMUST00000041403.1.region185";
Mm.11.ENSMUST00000041403.1	ProjectorX1.0p	CDS	7808	7973	.	+	1	gene_id "Mm.11.ENSMUST00000041403.1.region185"; transcript_id "Mm.11.ENSMUST00000041403.1.region185";
Mm.11.ENSMUST00000041403.1	ProjectorX1.0p	CDS	8104	8298	.	+	2	gene_id "Mm.11.ENSMUST00000041403.1.region185"; transcript_id "Mm.11.ENSMUST00000041403.1.region185";
Mm.11.ENSMUST00000041403.1	ProjectorX1.0p	CDS	9121	9267	.	+	2	gene_id "Mm.11.ENSMUST00000041403.1.region185"; transcript_id "Mm.11.ENSMUST00000041403.1.region185";
Mm.11.ENSMUST00000041403.1	ProjectorX1.0p	CDS	11736	11885	.	+	2	gene_id "Mm.11.ENSMUST00000041403.1.region185"; transcript_id "Mm.11.ENSMUST00000041403.1.region185";
Mm.11.ENSMUST00000041403.1	ProjectorX1.0p	CDS	12769	12829	.	+	2	gene_id "Mm.11.ENSMUST00000041403.1.region185"; transcript_id "Mm.11.ENSMUST00000041403.1.region185";
Mm.11.ENSMUST00000041403.1	ProjectorX1.0p	CDS	13343	13485	.	+	0	gene_id "Mm.11.ENSMUST00000041403.1.region185"; transcript_id "Mm.11.ENSMUST00000041403.1.region185";
Mm.11.ENSMUST00000041403.1	ProjectorX1.0p	CDS	14287	14452	.	+	2	gene_id "Mm.11.ENSMUST00000041403.1.region185"; transcript_id "Mm.11.ENSMUST00000041403.1.region185";
Mm.18.ENSMUST00000025300.1	ProjectorX1.0p	CDS	3545	4779	.	+	0	gene_id "Mm.18.ENSMUST00000025300.1.region186"; transcript_id "Mm.18.ENSMUST00000025300.1.region186";
Mm.18.ENSMUST00000025300.1	ProjectorX1.0p	CDS	62136	62299	.	+	2	gene_id "Mm.18.ENSMUST00000025300.1.region186"; transcript_id "Mm.18.ENSMUST00000025300.1.region186";
Mm.18.ENSMUST00000025300.1	ProjectorX1.0p	CDS	66416	66532	.	+	1	gene_id "Mm.18.ENSMUST00000025300.1.region186"; transcript_id "Mm.18.ENSMUST00000025300.1.region186";
Mm.18.ENSMUST00000025300.1	ProjectorX1.0p	CDS	68152	68427	.	+	1	gene_id "Mm.18.ENSMUST00000025300.1.region186"; transcript_id "Mm.18.ENSMUST00000025300.1.region186";
Mm.18.ENSMUST00000025300.1	ProjectorX1.0p	CDS	69364	69508	.	+	1	gene_id "Mm.18.ENSMUST00000025300.1.region186"; transcript_id "Mm.18.ENSMUST00000025300.1.region186";
Mm.18.ENSMUST00000025300.1	ProjectorX1.0p	CDS	70209	70339	.	+	2	gene_id "Mm.18.ENSMUST00000025300.1.region186"; transcript_id "Mm.18.ENSMUST00000025300.1.region186";
Mm.18.ENSMUST00000025300.1	ProjectorX1.0p	CDS	75062	75219	.	+	1	gene_id "Mm.18.ENSMUST00000025300.1.region186"; transcript_id "Mm.18.ENSMUST00000025300.1.region186";
Mm.18.ENSMUST00000025300.1	ProjectorX1.0p	CDS	76281	76430	.	+	0	gene_id "Mm.18.ENSMUST00000025300.1.region186"; transcript_id "Mm.18.ENSMUST00000025300.1.region186";
Mm.12.ENSMUST00000061035.1	ProjectorX1.0p	CDS	1066	1569	.	+	0	gene_id "Mm.12.ENSMUST00000061035.1.region187"; transcript_id "Mm.12.ENSMUST00000061035.1.region187";
Mm.11.ENSMUST00000021065.1	ProjectorX1.0p	CDS	1132	1363	.	+	0	gene_id "Mm.11.ENSMUST00000021065.1.region188"; transcript_id "Mm.11.ENSMUST00000021065.1.region188";
Mm.11.ENSMUST00000021065.1	ProjectorX1.0p	CDS	11672	11746	.	+	1	gene_id "Mm.11.ENSMUST00000021065.1.region188"; transcript_id "Mm.11.ENSMUST00000021065.1.region188";
Mm.11.ENSMUST00000021065.1	ProjectorX1.0p	CDS	13081	13218	.	+	1	gene_id "Mm.11.ENSMUST00000021065.1.region188"; transcript_id "Mm.11.ENSMUST00000021065.1.region188";
Mm.11.ENSMUST00000021065.1	ProjectorX1.0p	CDS	13633	13856	.	+	1	gene_id "Mm.11.ENSMUST00000021065.1.region188"; transcript_id "Mm.11.ENSMUST00000021065.1.region188";
Mm.13.ENSMUST00000021790.1	ProjectorX1.0p	CDS	1860	1882	.	+	0	gene_id "Mm.13.ENSMUST00000021790.1.region189"; transcript_id "Mm.13.ENSMUST00000021790.1.region189";
Mm.13.ENSMUST00000021790.1	ProjectorX1.0p	CDS	2415	2491	.	+	2	gene_id "Mm.13.ENSMUST00000021790.1.region189"; transcript_id "Mm.13.ENSMUST00000021790.1.region189";
Mm.13.ENSMUST00000021790.1	ProjectorX1.0p	CDS	3065	3166	.	+	1	gene_id "Mm.13.ENSMUST00000021790.1.region189"; transcript_id "Mm.13.ENSMUST00000021790.1.region189";
Mm.13.ENSMUST00000021790.1	ProjectorX1.0p	CDS	5829	5916	.	+	1	gene_id "Mm.13.ENSMUST00000021790.1.region189"; transcript_id "Mm.13.ENSMUST00000021790.1.region189";
Mm.13.ENSMUST00000021790.1	ProjectorX1.0p	CDS	6844	6895	.	+	2	gene_id "Mm.13.ENSMUST00000021790.1.region189"; transcript_id "Mm.13.ENSMUST00000021790.1.region189";
Mm.10.ENSMUST00000020022.1	ProjectorX1.0p	CDS	1083	1185	.	+	0	gene_id "Mm.10.ENSMUST00000020022.1.region190"; transcript_id "Mm.10.ENSMUST00000020022.1.region190";
Mm.10.ENSMUST00000020022.1	ProjectorX1.0p	CDS	7280	7493	.	+	1	gene_id "Mm.10.ENSMUST00000020022.1.region190"; transcript_id "Mm.10.ENSMUST00000020022.1.region190";
Mm.10.ENSMUST00000020022.1	ProjectorX1.0p	CDS	8789	8933	.	+	2	gene_id "Mm.10.ENSMUST00000020022.1.region190"; transcript_id "Mm.10.ENSMUST00000020022.1.region190";
Mm.10.ENSMUST00000020022.1	ProjectorX1.0p	CDS	11936	12032	.	+	0	gene_id "Mm.10.ENSMUST00000020022.1.region190"; transcript_id "Mm.10.ENSMUST00000020022.1.region190";
Mm.10.ENSMUST00000020022.1	ProjectorX1.0p	CDS	13724	13893	.	+	1	gene_id "Mm.10.ENSMUST00000020022.1.region190"; transcript_id "Mm.10.ENSMUST00000020022.1.region190";
Mm.10.ENSMUST00000020022.1	ProjectorX1.0p	CDS	14246	14426	.	+	0	gene_id "Mm.10.ENSMUST00000020022.1.region190"; transcript_id "Mm.10.ENSMUST00000020022.1.region190";
Mm.10.ENSMUST00000020022.1	ProjectorX1.0p	CDS	15415	15539	.	+	1	gene_id "Mm.10.ENSMUST00000020022.1.region190"; transcript_id "Mm.10.ENSMUST00000020022.1.region190";
Mm.10.ENSMUST00000020022.1	ProjectorX1.0p	CDS	17582	17881	.	+	0	gene_id "Mm.10.ENSMUST00000020022.1.region190"; transcript_id "Mm.10.ENSMUST00000020022.1.region190";
Mm.1.ENSMUST00000027932.1	ProjectorX1.0p	CDS	1001	1238	.	+	0	gene_id "Mm.1.ENSMUST00000027932.1.region191"; transcript_id "Mm.1.ENSMUST00000027932.1.region191";
Mm.1.ENSMUST00000027932.1	ProjectorX1.0p	CDS	30942	31060	.	+	1	gene_id "Mm.1.ENSMUST00000027932.1.region191"; transcript_id "Mm.1.ENSMUST00000027932.1.region191";
Mm.1.ENSMUST00000027932.1	ProjectorX1.0p	CDS	35894	35896	.	+	0	gene_id "Mm.1.ENSMUST00000027932.1.region191"; transcript_id "Mm.1.ENSMUST00000027932.1.region191";
Mm.1.ENSMUST00000027932.1	ProjectorX1.0p	CDS	37334	37429	.	+	0	gene_id "Mm.1.ENSMUST00000027932.1.region191"; transcript_id "Mm.1.ENSMUST00000027932.1.region191";
Mm.1.ENSMUST00000027932.1	ProjectorX1.0p	CDS	41376	41649	.	+	0	gene_id "Mm.1.ENSMUST00000027932.1.region191"; transcript_id "Mm.1.ENSMUST00000027932.1.region191";
Mm.1.ENSMUST00000027932.1	ProjectorX1.0p	CDS	44950	45076	.	+	1	gene_id "Mm.1.ENSMUST00000027932.1.region191"; transcript_id "Mm.1.ENSMUST00000027932.1.region191";
Mm.1.ENSMUST00000027932.1	ProjectorX1.0p	CDS	57733	57839	.	+	2	gene_id "Mm.1.ENSMUST00000027932.1.region191"; transcript_id "Mm.1.ENSMUST00000027932.1.region191";
Mm.1.ENSMUST00000027932.1	ProjectorX1.0p	CDS	59026	59031	.	+	1	gene_id "Mm.1.ENSMUST00000027932.1.region191"; transcript_id "Mm.1.ENSMUST00000027932.1.region191";
Mm.1.ENSMUST00000027932.1	ProjectorX1.0p	CDS	59793	59941	.	+	1	gene_id "Mm.1.ENSMUST00000027932.1.region191"; transcript_id "Mm.1.ENSMUST00000027932.1.region191";
Mm.7.ENSMUST00000049333.1	ProjectorX1.0p	CDS	6477	6785	.	+	0	gene_id "Mm.7.ENSMUST00000049333.1.region192"; transcript_id "Mm.7.ENSMUST00000049333.1.region192";
Mm.10.ENSMUST00000020580.1	ProjectorX1.0p	CDS	1022	1109	.	+	0	gene_id "Mm.10.ENSMUST00000020580.1.region193"; transcript_id "Mm.10.ENSMUST00000020580.1.region193";
Mm.10.ENSMUST00000020580.1	ProjectorX1.0p	CDS	1802	1900	.	+	1	gene_id "Mm.10.ENSMUST00000020580.1.region193"; transcript_id "Mm.10.ENSMUST00000020580.1.region193";
Mm.10.ENSMUST00000020580.1	ProjectorX1.0p	CDS	3846	4396	.	+	1	gene_id "Mm.10.ENSMUST00000020580.1.region193"; transcript_id "Mm.10.ENSMUST00000020580.1.region193";
Mm.10.ENSMUST00000020580.1	ProjectorX1.0p	CDS	4588	4602	.	+	0	gene_id "Mm.10.ENSMUST00000020580.1.region193"; transcript_id "Mm.10.ENSMUST00000020580.1.region193";
Mm.10.ENSMUST00000020580.1	ProjectorX1.0p	CDS	5456	5586	.	+	0	gene_id "Mm.10.ENSMUST00000020580.1.region193"; transcript_id "Mm.10.ENSMUST00000020580.1.region193";
Mm.10.ENSMUST00000020580.1	ProjectorX1.0p	CDS	5680	5866	.	+	2	gene_id "Mm.10.ENSMUST00000020580.1.region193"; transcript_id "Mm.10.ENSMUST00000020580.1.region193";
Mm.10.ENSMUST00000020580.1	ProjectorX1.0p	CDS	6298	6447	.	+	0	gene_id "Mm.10.ENSMUST00000020580.1.region193"; transcript_id "Mm.10.ENSMUST00000020580.1.region193";
Mm.10.ENSMUST00000020580.1	ProjectorX1.0p	CDS	6577	6741	.	+	0	gene_id "Mm.10.ENSMUST00000020580.1.region193"; transcript_id "Mm.10.ENSMUST00000020580.1.region193";
Mm.10.ENSMUST00000020580.1	ProjectorX1.0p	CDS	6825	6995	.	+	0	gene_id "Mm.10.ENSMUST00000020580.1.region193"; transcript_id "Mm.10.ENSMUST00000020580.1.region193";
Mm.10.ENSMUST00000020580.1	ProjectorX1.0p	CDS	7209	7430	.	+	0	gene_id "Mm.10.ENSMUST00000020580.1.region193"; transcript_id "Mm.10.ENSMUST00000020580.1.region193";
Mm.10.ENSMUST00000020580.1	ProjectorX1.0p	CDS	7643	8431	.	+	0	gene_id "Mm.10.ENSMUST00000020580.1.region193"; transcript_id "Mm.10.ENSMUST00000020580.1.region193";
Mm.10.ENSMUST00000020580.1	ProjectorX1.0p	CDS	8770	8892	.	+	0	gene_id "Mm.10.ENSMUST00000020580.1.region193"; transcript_id "Mm.10.ENSMUST00000020580.1.region193";
Mm.10.ENSMUST00000020580.1	ProjectorX1.0p	CDS	9124	9246	.	+	0	gene_id "Mm.10.ENSMUST00000020580.1.region193"; transcript_id "Mm.10.ENSMUST00000020580.1.region193";
Mm.10.ENSMUST00000020580.1	ProjectorX1.0p	CDS	9364	9543	.	+	0	gene_id "Mm.10.ENSMUST00000020580.1.region193"; transcript_id "Mm.10.ENSMUST00000020580.1.region193";
Mm.10.ENSMUST00000020580.1	ProjectorX1.0p	CDS	9688	9774	.	+	0	gene_id "Mm.10.ENSMUST00000020580.1.region193"; transcript_id "Mm.10.ENSMUST00000020580.1.region193";
Mm.10.ENSMUST00000020580.1	ProjectorX1.0p	CDS	9861	9974	.	+	0	gene_id "Mm.10.ENSMUST00000020580.1.region193"; transcript_id "Mm.10.ENSMUST00000020580.1.region193";
Mm.10.ENSMUST00000020580.1	ProjectorX1.0p	CDS	10065	10117	.	+	0	gene_id "Mm.10.ENSMUST00000020580.1.region193"; transcript_id "Mm.10.ENSMUST00000020580.1.region193";
Mm.10.ENSMUST00000020580.1	ProjectorX1.0p	CDS	10212	10310	.	+	2	gene_id "Mm.10.ENSMUST00000020580.1.region193"; transcript_id "Mm.10.ENSMUST00000020580.1.region193";
Mm.10.ENSMUST00000020580.1	ProjectorX1.0p	CDS	10768	10840	.	+	2	gene_id "Mm.10.ENSMUST00000020580.1.region193"; transcript_id "Mm.10.ENSMUST00000020580.1.region193";
Mm.10.ENSMUST00000020580.1	ProjectorX1.0p	CDS	10960	11051	.	+	0	gene_id "Mm.10.ENSMUST00000020580.1.region193"; transcript_id "Mm.10.ENSMUST00000020580.1.region193";
Mm.10.ENSMUST00000020580.1	ProjectorX1.0p	CDS	11131	11207	.	+	2	gene_id "Mm.10.ENSMUST00000020580.1.region193"; transcript_id "Mm.10.ENSMUST00000020580.1.region193";
Mm.10.ENSMUST00000020580.1	ProjectorX1.0p	CDS	11291	11337	.	+	1	gene_id "Mm.10.ENSMUST00000020580.1.region193"; transcript_id "Mm.10.ENSMUST00000020580.1.region193";
Mm.2.ENSMUST00000028083.1	ProjectorX1.0p	CDS	1020	1081	.	+	0	gene_id "Mm.2.ENSMUST00000028083.1.region194"; transcript_id "Mm.2.ENSMUST00000028083.1.region194";
Mm.2.ENSMUST00000028083.1	ProjectorX1.0p	CDS	1471	1564	.	+	2	gene_id "Mm.2.ENSMUST00000028083.1.region194"; transcript_id "Mm.2.ENSMUST00000028083.1.region194";
Mm.2.ENSMUST00000028083.1	ProjectorX1.0p	CDS	2685	2782	.	+	0	gene_id "Mm.2.ENSMUST00000028083.1.region194"; transcript_id "Mm.2.ENSMUST00000028083.1.region194";
Mm.2.ENSMUST00000028083.1	ProjectorX1.0p	CDS	4747	4887	.	+	2	gene_id "Mm.2.ENSMUST00000028083.1.region194"; transcript_id "Mm.2.ENSMUST00000028083.1.region194";
Mm.2.ENSMUST00000028083.1	ProjectorX1.0p	CDS	10994	11109	.	+	2	gene_id "Mm.2.ENSMUST00000028083.1.region194"; transcript_id "Mm.2.ENSMUST00000028083.1.region194";
Mm.2.ENSMUST00000028083.1	ProjectorX1.0p	CDS	31595	31653	.	+	1	gene_id "Mm.2.ENSMUST00000028083.1.region194"; transcript_id "Mm.2.ENSMUST00000028083.1.region194";
Mm.2.ENSMUST00000028083.1	ProjectorX1.0p	CDS	54237	54388	.	+	0	gene_id "Mm.2.ENSMUST00000028083.1.region194"; transcript_id "Mm.2.ENSMUST00000028083.1.region194";
Mm.2.ENSMUST00000028083.1	ProjectorX1.0p	CDS	56797	56905	.	+	2	gene_id "Mm.2.ENSMUST00000028083.1.region194"; transcript_id "Mm.2.ENSMUST00000028083.1.region194";
Mm.1.ENSMUST00000001724.1	ProjectorX1.0p	CDS	1080	1164	.	+	0	gene_id "Mm.1.ENSMUST00000001724.1.region195"; transcript_id "Mm.1.ENSMUST00000001724.1.region195";
Mm.1.ENSMUST00000001724.1	ProjectorX1.0p	CDS	2787	3074	.	+	1	gene_id "Mm.1.ENSMUST00000001724.1.region195"; transcript_id "Mm.1.ENSMUST00000001724.1.region195";
Mm.1.ENSMUST00000001724.1	ProjectorX1.0p	CDS	4352	4485	.	+	1	gene_id "Mm.1.ENSMUST00000001724.1.region195"; transcript_id "Mm.1.ENSMUST00000001724.1.region195";
Mm.1.ENSMUST00000001724.1	ProjectorX1.0p	CDS	6597	6721	.	+	0	gene_id "Mm.1.ENSMUST00000001724.1.region195"; transcript_id "Mm.1.ENSMUST00000001724.1.region195";
Mm.1.ENSMUST00000001724.1	ProjectorX1.0p	CDS	6990	7090	.	+	2	gene_id "Mm.1.ENSMUST00000001724.1.region195"; transcript_id "Mm.1.ENSMUST00000001724.1.region195";
Mm.1.ENSMUST00000001724.1	ProjectorX1.0p	CDS	7185	7499	.	+	1	gene_id "Mm.1.ENSMUST00000001724.1.region195"; transcript_id "Mm.1.ENSMUST00000001724.1.region195";
Mm.1.ENSMUST00000001724.1	ProjectorX1.0p	CDS	8509	8648	.	+	1	gene_id "Mm.1.ENSMUST00000001724.1.region195"; transcript_id "Mm.1.ENSMUST00000001724.1.region195";
Mm.1.ENSMUST00000001724.1	ProjectorX1.0p	CDS	9453	9614	.	+	0	gene_id "Mm.1.ENSMUST00000001724.1.region195"; transcript_id "Mm.1.ENSMUST00000001724.1.region195";
Mm.1.ENSMUST00000001724.1	ProjectorX1.0p	CDS	10217	10369	.	+	0	gene_id "Mm.1.ENSMUST00000001724.1.region195"; transcript_id "Mm.1.ENSMUST00000001724.1.region195";
Mm.1.ENSMUST00000001724.1	ProjectorX1.0p	CDS	11262	11375	.	+	0	gene_id "Mm.1.ENSMUST00000001724.1.region195"; transcript_id "Mm.1.ENSMUST00000001724.1.region195";
Mm.1.ENSMUST00000001724.1	ProjectorX1.0p	CDS	13033	13089	.	+	0	gene_id "Mm.1.ENSMUST00000001724.1.region195"; transcript_id "Mm.1.ENSMUST00000001724.1.region195";
Mm.1.ENSMUST00000001724.1	ProjectorX1.0p	CDS	13387	13564	.	+	0	gene_id "Mm.1.ENSMUST00000001724.1.region195"; transcript_id "Mm.1.ENSMUST00000001724.1.region195";
Mm.1.ENSMUST00000001724.1	ProjectorX1.0p	CDS	14642	14781	.	+	1	gene_id "Mm.1.ENSMUST00000001724.1.region195"; transcript_id "Mm.1.ENSMUST00000001724.1.region195";
Mm.1.ENSMUST00000041874.1	ProjectorX1.0p	CDS	5390	5457	.	+	0	gene_id "Mm.1.ENSMUST00000041874.1.region196"; transcript_id "Mm.1.ENSMUST00000041874.1.region196";
Mm.1.ENSMUST00000041874.1	ProjectorX1.0p	CDS	13220	13293	.	+	2	gene_id "Mm.1.ENSMUST00000041874.1.region196"; transcript_id "Mm.1.ENSMUST00000041874.1.region196";
Mm.1.ENSMUST00000041874.1	ProjectorX1.0p	CDS	15038	15125	.	+	1	gene_id "Mm.1.ENSMUST00000041874.1.region196"; transcript_id "Mm.1.ENSMUST00000041874.1.region196";
Mm.1.ENSMUST00000041874.1	ProjectorX1.0p	CDS	22473	22530	.	+	2	gene_id "Mm.1.ENSMUST00000041874.1.region196"; transcript_id "Mm.1.ENSMUST00000041874.1.region196";
Mm.1.ENSMUST00000041874.1	ProjectorX1.0p	CDS	23936	24004	.	+	0	gene_id "Mm.1.ENSMUST00000041874.1.region196"; transcript_id "Mm.1.ENSMUST00000041874.1.region196";
Mm.1.ENSMUST00000041874.1	ProjectorX1.0p	CDS	25932	26007	.	+	0	gene_id "Mm.1.ENSMUST00000041874.1.region196"; transcript_id "Mm.1.ENSMUST00000041874.1.region196";
Mm.1.ENSMUST00000041874.1	ProjectorX1.0p	CDS	31381	31473	.	+	1	gene_id "Mm.1.ENSMUST00000041874.1.region196"; transcript_id "Mm.1.ENSMUST00000041874.1.region196";
Mm.1.ENSMUST00000041874.1	ProjectorX1.0p	CDS	34806	34954	.	+	1	gene_id "Mm.1.ENSMUST00000041874.1.region196"; transcript_id "Mm.1.ENSMUST00000041874.1.region196";
Mm.1.ENSMUST00000041874.1	ProjectorX1.0p	CDS	35070	35116	.	+	0	gene_id "Mm.1.ENSMUST00000041874.1.region196"; transcript_id "Mm.1.ENSMUST00000041874.1.region196";
Mm.1.ENSMUST00000041874.1	ProjectorX1.0p	CDS	37726	37810	.	+	2	gene_id "Mm.1.ENSMUST00000041874.1.region196"; transcript_id "Mm.1.ENSMUST00000041874.1.region196";
Mm.1.ENSMUST00000041874.1	ProjectorX1.0p	CDS	41205	41248	.	+	0	gene_id "Mm.1.ENSMUST00000041874.1.region196"; transcript_id "Mm.1.ENSMUST00000041874.1.region196";
Mm.1.ENSMUST00000041874.1	ProjectorX1.0p	CDS	42820	42824	.	+	2	gene_id "Mm.1.ENSMUST00000041874.1.region196"; transcript_id "Mm.1.ENSMUST00000041874.1.region196";
Mm.1.ENSMUST00000041874.1	ProjectorX1.0p	CDS	46796	46977	.	+	1	gene_id "Mm.1.ENSMUST00000041874.1.region196"; transcript_id "Mm.1.ENSMUST00000041874.1.region196";
Mm.8.ENSMUST00000034352.1	ProjectorX1.0p	CDS	1837	1881	.	+	0	gene_id "Mm.8.ENSMUST00000034352.1.region197"; transcript_id "Mm.8.ENSMUST00000034352.1.region197";
Mm.8.ENSMUST00000034352.1	ProjectorX1.0p	CDS	2125	2214	.	+	0	gene_id "Mm.8.ENSMUST00000034352.1.region197"; transcript_id "Mm.8.ENSMUST00000034352.1.region197";
Mm.8.ENSMUST00000034352.1	ProjectorX1.0p	CDS	2934	3089	.	+	0	gene_id "Mm.8.ENSMUST00000034352.1.region197"; transcript_id "Mm.8.ENSMUST00000034352.1.region197";
Mm.8.ENSMUST00000034352.1	ProjectorX1.0p	CDS	3159	3297	.	+	0	gene_id "Mm.8.ENSMUST00000034352.1.region197"; transcript_id "Mm.8.ENSMUST00000034352.1.region197";
Mm.8.ENSMUST00000034352.1	ProjectorX1.0p	CDS	3609	3767	.	+	1	gene_id "Mm.8.ENSMUST00000034352.1.region197"; transcript_id "Mm.8.ENSMUST00000034352.1.region197";
Mm.8.ENSMUST00000034352.1	ProjectorX1.0p	CDS	5191	5387	.	+	1	gene_id "Mm.8.ENSMUST00000034352.1.region197"; transcript_id "Mm.8.ENSMUST00000034352.1.region197";
Mm.8.ENSMUST00000034352.1	ProjectorX1.0p	CDS	5911	6033	.	+	0	gene_id "Mm.8.ENSMUST00000034352.1.region197"; transcript_id "Mm.8.ENSMUST00000034352.1.region197";
Mm.8.ENSMUST00000034352.1	ProjectorX1.0p	CDS	6212	6362	.	+	0	gene_id "Mm.8.ENSMUST00000034352.1.region197"; transcript_id "Mm.8.ENSMUST00000034352.1.region197";
Mm.8.ENSMUST00000034352.1	ProjectorX1.0p	CDS	6667	6894	.	+	1	gene_id "Mm.8.ENSMUST00000034352.1.region197"; transcript_id "Mm.8.ENSMUST00000034352.1.region197";
Mm.8.ENSMUST00000034352.1	ProjectorX1.0p	CDS	6979	7055	.	+	1	gene_id "Mm.8.ENSMUST00000034352.1.region197"; transcript_id "Mm.8.ENSMUST00000034352.1.region197";
Mm.8.ENSMUST00000034352.1	ProjectorX1.0p	CDS	7130	7318	.	+	0	gene_id "Mm.8.ENSMUST00000034352.1.region197"; transcript_id "Mm.8.ENSMUST00000034352.1.region197";
Mm.8.ENSMUST00000034352.1	ProjectorX1.0p	CDS	7396	7637	.	+	0	gene_id "Mm.8.ENSMUST00000034352.1.region197"; transcript_id "Mm.8.ENSMUST00000034352.1.region197";
Mm.8.ENSMUST00000034352.1	ProjectorX1.0p	CDS	8196	8329	.	+	2	gene_id "Mm.8.ENSMUST00000034352.1.region197"; transcript_id "Mm.8.ENSMUST00000034352.1.region197";
Mm.8.ENSMUST00000034352.1	ProjectorX1.0p	CDS	8755	8997	.	+	1	gene_id "Mm.8.ENSMUST00000034352.1.region197"; transcript_id "Mm.8.ENSMUST00000034352.1.region197";
Mm.8.ENSMUST00000034352.1	ProjectorX1.0p	CDS	9143	9250	.	+	1	gene_id "Mm.8.ENSMUST00000034352.1.region197"; transcript_id "Mm.8.ENSMUST00000034352.1.region197";
Mm.8.ENSMUST00000034352.1	ProjectorX1.0p	CDS	10012	10128	.	+	1	gene_id "Mm.8.ENSMUST00000034352.1.region197"; transcript_id "Mm.8.ENSMUST00000034352.1.region197";
Mm.8.ENSMUST00000034352.1	ProjectorX1.0p	CDS	10781	10872	.	+	1	gene_id "Mm.8.ENSMUST00000034352.1.region197"; transcript_id "Mm.8.ENSMUST00000034352.1.region197";
Mm.2.ENSMUST00000048561.1	ProjectorX1.0p	CDS	1126	1159	.	+	0	gene_id "Mm.2.ENSMUST00000048561.1.region198"; transcript_id "Mm.2.ENSMUST00000048561.1.region198";
Mm.2.ENSMUST00000048561.1	ProjectorX1.0p	CDS	6465	6777	.	+	1	gene_id "Mm.2.ENSMUST00000048561.1.region198"; transcript_id "Mm.2.ENSMUST00000048561.1.region198";
Mm.2.ENSMUST00000048561.1	ProjectorX1.0p	CDS	16450	16602	.	+	2	gene_id "Mm.2.ENSMUST00000048561.1.region198"; transcript_id "Mm.2.ENSMUST00000048561.1.region198";
Mm.2.ENSMUST00000048561.1	ProjectorX1.0p	CDS	20125	20215	.	+	2	gene_id "Mm.2.ENSMUST00000048561.1.region198"; transcript_id "Mm.2.ENSMUST00000048561.1.region198";
Mm.2.ENSMUST00000048561.1	ProjectorX1.0p	CDS	31456	31537	.	+	0	gene_id "Mm.2.ENSMUST00000048561.1.region198"; transcript_id "Mm.2.ENSMUST00000048561.1.region198";
Mm.2.ENSMUST00000048561.1	ProjectorX1.0p	CDS	31896	32002	.	+	1	gene_id "Mm.2.ENSMUST00000048561.1.region198"; transcript_id "Mm.2.ENSMUST00000048561.1.region198";
Mm.2.ENSMUST00000048561.1	ProjectorX1.0p	CDS	34794	34892	.	+	0	gene_id "Mm.2.ENSMUST00000048561.1.region198"; transcript_id "Mm.2.ENSMUST00000048561.1.region198";
Mm.2.ENSMUST00000048561.1	ProjectorX1.0p	CDS	37929	38071	.	+	0	gene_id "Mm.2.ENSMUST00000048561.1.region198"; transcript_id "Mm.2.ENSMUST00000048561.1.region198";
Mm.2.ENSMUST00000048561.1	ProjectorX1.0p	CDS	40439	40586	.	+	2	gene_id "Mm.2.ENSMUST00000048561.1.region198"; transcript_id "Mm.2.ENSMUST00000048561.1.region198";
Mm.2.ENSMUST00000048561.1	ProjectorX1.0p	CDS	45730	45936	.	+	0	gene_id "Mm.2.ENSMUST00000048561.1.region198"; transcript_id "Mm.2.ENSMUST00000048561.1.region198";
Mm.2.ENSMUST00000048561.1	ProjectorX1.0p	CDS	47145	47324	.	+	0	gene_id "Mm.2.ENSMUST00000048561.1.region198"; transcript_id "Mm.2.ENSMUST00000048561.1.region198";
Mm.2.ENSMUST00000048561.1	ProjectorX1.0p	CDS	48655	48804	.	+	0	gene_id "Mm.2.ENSMUST00000048561.1.region198"; transcript_id "Mm.2.ENSMUST00000048561.1.region198";
Mm.2.ENSMUST00000048561.1	ProjectorX1.0p	CDS	50159	50287	.	+	0	gene_id "Mm.2.ENSMUST00000048561.1.region198"; transcript_id "Mm.2.ENSMUST00000048561.1.region198";
Mm.2.ENSMUST00000048561.1	ProjectorX1.0p	CDS	53576	53643	.	+	0	gene_id "Mm.2.ENSMUST00000048561.1.region198"; transcript_id "Mm.2.ENSMUST00000048561.1.region198";
Mm.2.ENSMUST00000048561.1	ProjectorX1.0p	CDS	54283	54522	.	+	2	gene_id "Mm.2.ENSMUST00000048561.1.region198"; transcript_id "Mm.2.ENSMUST00000048561.1.region198";
Mm.2.ENSMUST00000048561.1	ProjectorX1.0p	CDS	62045	62170	.	+	2	gene_id "Mm.2.ENSMUST00000048561.1.region198"; transcript_id "Mm.2.ENSMUST00000048561.1.region198";
Mm.2.ENSMUST00000048561.1	ProjectorX1.0p	CDS	66121	66199	.	+	2	gene_id "Mm.2.ENSMUST00000048561.1.region198"; transcript_id "Mm.2.ENSMUST00000048561.1.region198";
Mm.2.ENSMUST00000048561.1	ProjectorX1.0p	CDS	67229	67346	.	+	0	gene_id "Mm.2.ENSMUST00000048561.1.region198"; transcript_id "Mm.2.ENSMUST00000048561.1.region198";
Mm.2.ENSMUST00000048561.1	ProjectorX1.0p	CDS	69952	70166	.	+	1	gene_id "Mm.2.ENSMUST00000048561.1.region198"; transcript_id "Mm.2.ENSMUST00000048561.1.region198";
Mm.19.ENSMUST00000035269.1	ProjectorX1.0p	CDS	1051	1293	.	+	0	gene_id "Mm.19.ENSMUST00000035269.1.region199"; transcript_id "Mm.19.ENSMUST00000035269.1.region199";
Mm.19.ENSMUST00000035269.1	ProjectorX1.0p	CDS	2257	2358	.	+	0	gene_id "Mm.19.ENSMUST00000035269.1.region199"; transcript_id "Mm.19.ENSMUST00000035269.1.region199";
Mm.19.ENSMUST00000035269.1	ProjectorX1.0p	CDS	2438	2516	.	+	0	gene_id "Mm.19.ENSMUST00000035269.1.region199"; transcript_id "Mm.19.ENSMUST00000035269.1.region199";
Mm.19.ENSMUST00000035269.1	ProjectorX1.0p	CDS	2596	2699	.	+	1	gene_id "Mm.19.ENSMUST00000035269.1.region199"; transcript_id "Mm.19.ENSMUST00000035269.1.region199";
Mm.19.ENSMUST00000035269.1	ProjectorX1.0p	CDS	2946	3077	.	+	0	gene_id "Mm.19.ENSMUST00000035269.1.region199"; transcript_id "Mm.19.ENSMUST00000035269.1.region199";
Mm.19.ENSMUST00000035269.1	ProjectorX1.0p	CDS	4635	4746	.	+	0	gene_id "Mm.19.ENSMUST00000035269.1.region199"; transcript_id "Mm.19.ENSMUST00000035269.1.region199";
Mm.19.ENSMUST00000035269.1	ProjectorX1.0p	CDS	4839	4921	.	+	1	gene_id "Mm.19.ENSMUST00000035269.1.region199"; transcript_id "Mm.19.ENSMUST00000035269.1.region199";
Mm.19.ENSMUST00000035269.1	ProjectorX1.0p	CDS	5309	5452	.	+	0	gene_id "Mm.19.ENSMUST00000035269.1.region199"; transcript_id "Mm.19.ENSMUST00000035269.1.region199";
Mm.19.ENSMUST00000035269.1	ProjectorX1.0p	CDS	5732	5824	.	+	0	gene_id "Mm.19.ENSMUST00000035269.1.region199"; transcript_id "Mm.19.ENSMUST00000035269.1.region199";
Mm.19.ENSMUST00000035269.1	ProjectorX1.0p	CDS	6028	6174	.	+	0	gene_id "Mm.19.ENSMUST00000035269.1.region199"; transcript_id "Mm.19.ENSMUST00000035269.1.region199";
Mm.19.ENSMUST00000035269.1	ProjectorX1.0p	CDS	6345	6508	.	+	0	gene_id "Mm.19.ENSMUST00000035269.1.region199"; transcript_id "Mm.19.ENSMUST00000035269.1.region199";
Mm.19.ENSMUST00000035269.1	ProjectorX1.0p	CDS	6903	7017	.	+	2	gene_id "Mm.19.ENSMUST00000035269.1.region199"; transcript_id "Mm.19.ENSMUST00000035269.1.region199";
Mm.19.ENSMUST00000035269.1	ProjectorX1.0p	CDS	7512	7613	.	+	0	gene_id "Mm.19.ENSMUST00000035269.1.region199"; transcript_id "Mm.19.ENSMUST00000035269.1.region199";
Mm.19.ENSMUST00000035269.1	ProjectorX1.0p	CDS	7905	8052	.	+	0	gene_id "Mm.19.ENSMUST00000035269.1.region199"; transcript_id "Mm.19.ENSMUST00000035269.1.region199";
Mm.19.ENSMUST00000035269.1	ProjectorX1.0p	CDS	9252	9310	.	+	1	gene_id "Mm.19.ENSMUST00000035269.1.region199"; transcript_id "Mm.19.ENSMUST00000035269.1.region199";
Mm.19.ENSMUST00000035269.1	ProjectorX1.0p	CDS	9421	9562	.	+	0	gene_id "Mm.19.ENSMUST00000035269.1.region199"; transcript_id "Mm.19.ENSMUST00000035269.1.region199";
Mm.19.ENSMUST00000035269.1	ProjectorX1.0p	CDS	10289	10510	.	+	1	gene_id "Mm.19.ENSMUST00000035269.1.region199"; transcript_id "Mm.19.ENSMUST00000035269.1.region199";
Mm.19.ENSMUST00000035269.1	ProjectorX1.0p	CDS	12951	12960	.	+	1	gene_id "Mm.19.ENSMUST00000035269.1.region199"; transcript_id "Mm.19.ENSMUST00000035269.1.region199";
Mm.19.ENSMUST00000035269.1	ProjectorX1.0p	CDS	14048	14182	.	+	2	gene_id "Mm.19.ENSMUST00000035269.1.region199"; transcript_id "Mm.19.ENSMUST00000035269.1.region199";
Mm.19.ENSMUST00000035269.1	ProjectorX1.0p	CDS	14336	14402	.	+	2	gene_id "Mm.19.ENSMUST00000035269.1.region199"; transcript_id "Mm.19.ENSMUST00000035269.1.region199";
Mm.19.ENSMUST00000035269.1	ProjectorX1.0p	CDS	14515	14661	.	+	0	gene_id "Mm.19.ENSMUST00000035269.1.region199"; transcript_id "Mm.19.ENSMUST00000035269.1.region199";
Mm.1.ENSMUST00000027518.1	ProjectorX1.0p	CDS	1132	1198	.	+	0	gene_id "Mm.1.ENSMUST00000027518.1.region200"; transcript_id "Mm.1.ENSMUST00000027518.1.region200";
Mm.1.ENSMUST00000027518.1	ProjectorX1.0p	CDS	1299	1423	.	+	1	gene_id "Mm.1.ENSMUST00000027518.1.region200"; transcript_id "Mm.1.ENSMUST00000027518.1.region200";
Mm.1.ENSMUST00000027518.1	ProjectorX1.0p	CDS	5091	5210	.	+	0	gene_id "Mm.1.ENSMUST00000027518.1.region200"; transcript_id "Mm.1.ENSMUST00000027518.1.region200";
Mm.1.ENSMUST00000027518.1	ProjectorX1.0p	CDS	6233	6340	.	+	0	gene_id "Mm.1.ENSMUST00000027518.1.region200"; transcript_id "Mm.1.ENSMUST00000027518.1.region200";
Mm.1.ENSMUST00000027518.1	ProjectorX1.0p	CDS	11220	11274	.	+	0	gene_id "Mm.1.ENSMUST00000027518.1.region200"; transcript_id "Mm.1.ENSMUST00000027518.1.region200";
Mm.1.ENSMUST00000027518.1	ProjectorX1.0p	CDS	12369	12419	.	+	1	gene_id "Mm.1.ENSMUST00000027518.1.region200"; transcript_id "Mm.1.ENSMUST00000027518.1.region200";
Mm.1.ENSMUST00000027518.1	ProjectorX1.0p	CDS	14565	14647	.	+	1	gene_id "Mm.1.ENSMUST00000027518.1.region200"; transcript_id "Mm.1.ENSMUST00000027518.1.region200";
Mm.8.ENSMUST00000035777.1	ProjectorX1.0p	CDS	1288	1435	.	+	0	gene_id "Mm.8.ENSMUST00000035777.1.region201"; transcript_id "Mm.8.ENSMUST00000035777.1.region201";
Mm.8.ENSMUST00000035777.1	ProjectorX1.0p	CDS	2907	3251	.	+	1	gene_id "Mm.8.ENSMUST00000035777.1.region201"; transcript_id "Mm.8.ENSMUST00000035777.1.region201";
Mm.8.ENSMUST00000035777.1	ProjectorX1.0p	CDS	4046	4865	.	+	1	gene_id "Mm.8.ENSMUST00000035777.1.region201"; transcript_id "Mm.8.ENSMUST00000035777.1.region201";
Mm.8.ENSMUST00000035777.1	ProjectorX1.0p	CDS	5198	5345	.	+	2	gene_id "Mm.8.ENSMUST00000035777.1.region201"; transcript_id "Mm.8.ENSMUST00000035777.1.region201";
Mm.8.ENSMUST00000035777.1	ProjectorX1.0p	CDS	7441	7638	.	+	0	gene_id "Mm.8.ENSMUST00000035777.1.region201"; transcript_id "Mm.8.ENSMUST00000035777.1.region201";
Mm.18.ENSMUST00000001416.1	ProjectorX1.0p	CDS	1083	1172	.	+	0	gene_id "Mm.18.ENSMUST00000001416.1.region202"; transcript_id "Mm.18.ENSMUST00000001416.1.region202";
Mm.18.ENSMUST00000001416.1	ProjectorX1.0p	CDS	1414	1503	.	+	0	gene_id "Mm.18.ENSMUST00000001416.1.region202"; transcript_id "Mm.18.ENSMUST00000001416.1.region202";
Mm.18.ENSMUST00000001416.1	ProjectorX1.0p	CDS	7719	7838	.	+	0	gene_id "Mm.18.ENSMUST00000001416.1.region202"; transcript_id "Mm.18.ENSMUST00000001416.1.region202";
Mm.18.ENSMUST00000001416.1	ProjectorX1.0p	CDS	10400	10495	.	+	0	gene_id "Mm.18.ENSMUST00000001416.1.region202"; transcript_id "Mm.18.ENSMUST00000001416.1.region202";
Mm.18.ENSMUST00000001416.1	ProjectorX1.0p	CDS	11632	11757	.	+	0	gene_id "Mm.18.ENSMUST00000001416.1.region202"; transcript_id "Mm.18.ENSMUST00000001416.1.region202";
Mm.18.ENSMUST00000001416.1	ProjectorX1.0p	CDS	12580	12687	.	+	0	gene_id "Mm.18.ENSMUST00000001416.1.region202"; transcript_id "Mm.18.ENSMUST00000001416.1.region202";
Mm.18.ENSMUST00000001416.1	ProjectorX1.0p	CDS	12821	12919	.	+	0	gene_id "Mm.18.ENSMUST00000001416.1.region202"; transcript_id "Mm.18.ENSMUST00000001416.1.region202";
Mm.18.ENSMUST00000001416.1	ProjectorX1.0p	CDS	13117	13210	.	+	0	gene_id "Mm.18.ENSMUST00000001416.1.region202"; transcript_id "Mm.18.ENSMUST00000001416.1.region202";
Mm.18.ENSMUST00000001416.1	ProjectorX1.0p	CDS	13471	13598	.	+	1	gene_id "Mm.18.ENSMUST00000001416.1.region202"; transcript_id "Mm.18.ENSMUST00000001416.1.region202";
Mm.18.ENSMUST00000001416.1	ProjectorX1.0p	CDS	13691	13933	.	+	0	gene_id "Mm.18.ENSMUST00000001416.1.region202"; transcript_id "Mm.18.ENSMUST00000001416.1.region202";
Mm.18.ENSMUST00000001416.1	ProjectorX1.0p	CDS	15812	15928	.	+	0	gene_id "Mm.18.ENSMUST00000001416.1.region202"; transcript_id "Mm.18.ENSMUST00000001416.1.region202";
Mm.18.ENSMUST00000001416.1	ProjectorX1.0p	CDS	16679	16825	.	+	0	gene_id "Mm.18.ENSMUST00000001416.1.region202"; transcript_id "Mm.18.ENSMUST00000001416.1.region202";
Mm.18.ENSMUST00000001416.1	ProjectorX1.0p	CDS	17062	17130	.	+	0	gene_id "Mm.18.ENSMUST00000001416.1.region202"; transcript_id "Mm.18.ENSMUST00000001416.1.region202";
Mm.3.ENSMUST00000049880.1	ProjectorX1.0p	CDS	1018	1158	.	+	0	gene_id "Mm.3.ENSMUST00000049880.1.region203"; transcript_id "Mm.3.ENSMUST00000049880.1.region203";
Mm.3.ENSMUST00000049880.1	ProjectorX1.0p	CDS	1315	1440	.	+	0	gene_id "Mm.3.ENSMUST00000049880.1.region203"; transcript_id "Mm.3.ENSMUST00000049880.1.region203";
Mm.9.ENSMUST00000024017.1	ProjectorX1.0p	CDS	1631	1807	.	+	0	gene_id "Mm.9.ENSMUST00000024017.1.region204"; transcript_id "Mm.9.ENSMUST00000024017.1.region204";
Mm.9.ENSMUST00000024017.1	ProjectorX1.0p	CDS	2458	2583	.	+	0	gene_id "Mm.9.ENSMUST00000024017.1.region204"; transcript_id "Mm.9.ENSMUST00000024017.1.region204";
Mm.9.ENSMUST00000024017.1	ProjectorX1.0p	CDS	2738	2926	.	+	0	gene_id "Mm.9.ENSMUST00000024017.1.region204"; transcript_id "Mm.9.ENSMUST00000024017.1.region204";
Mm.9.ENSMUST00000024017.1	ProjectorX1.0p	CDS	3086	3209	.	+	0	gene_id "Mm.9.ENSMUST00000024017.1.region204"; transcript_id "Mm.9.ENSMUST00000024017.1.region204";
Mm.9.ENSMUST00000024017.1	ProjectorX1.0p	CDS	3322	3548	.	+	1	gene_id "Mm.9.ENSMUST00000024017.1.region204"; transcript_id "Mm.9.ENSMUST00000024017.1.region204";
Mm.9.ENSMUST00000024017.1	ProjectorX1.0p	CDS	3773	3925	.	+	0	gene_id "Mm.9.ENSMUST00000024017.1.region204"; transcript_id "Mm.9.ENSMUST00000024017.1.region204";
Mm.9.ENSMUST00000024017.1	ProjectorX1.0p	CDS	4087	4173	.	+	0	gene_id "Mm.9.ENSMUST00000024017.1.region204"; transcript_id "Mm.9.ENSMUST00000024017.1.region204";
Mm.9.ENSMUST00000024017.1	ProjectorX1.0p	CDS	4400	4577	.	+	0	gene_id "Mm.9.ENSMUST00000024017.1.region204"; transcript_id "Mm.9.ENSMUST00000024017.1.region204";
Mm.9.ENSMUST00000024017.1	ProjectorX1.0p	CDS	5691	5846	.	+	1	gene_id "Mm.9.ENSMUST00000024017.1.region204"; transcript_id "Mm.9.ENSMUST00000024017.1.region204";
Mm.9.ENSMUST00000024017.1	ProjectorX1.0p	CDS	6204	6370	.	+	1	gene_id "Mm.9.ENSMUST00000024017.1.region204"; transcript_id "Mm.9.ENSMUST00000024017.1.region204";
Mm.3.ENSMUST00000004343.1	ProjectorX1.0p	CDS	1016	1105	.	+	0	gene_id "Mm.3.ENSMUST00000004343.1.region205"; transcript_id "Mm.3.ENSMUST00000004343.1.region205";
Mm.3.ENSMUST00000004343.1	ProjectorX1.0p	CDS	47398	47655	.	+	0	gene_id "Mm.3.ENSMUST00000004343.1.region205"; transcript_id "Mm.3.ENSMUST00000004343.1.region205";
Mm.3.ENSMUST00000004343.1	ProjectorX1.0p	CDS	64453	64533	.	+	0	gene_id "Mm.3.ENSMUST00000004343.1.region205"; transcript_id "Mm.3.ENSMUST00000004343.1.region205";
Mm.3.ENSMUST00000004343.1	ProjectorX1.0p	CDS	65142	65218	.	+	0	gene_id "Mm.3.ENSMUST00000004343.1.region205"; transcript_id "Mm.3.ENSMUST00000004343.1.region205";
Mm.3.ENSMUST00000004343.1	ProjectorX1.0p	CDS	67823	67843	.	+	2	gene_id "Mm.3.ENSMUST00000004343.1.region205"; transcript_id "Mm.3.ENSMUST00000004343.1.region205";
Mm.3.ENSMUST00000004343.1	ProjectorX1.0p	CDS	74573	74691	.	+	2	gene_id "Mm.3.ENSMUST00000004343.1.region205"; transcript_id "Mm.3.ENSMUST00000004343.1.region205";
Mm.3.ENSMUST00000004343.1	ProjectorX1.0p	CDS	76376	76821	.	+	1	gene_id "Mm.3.ENSMUST00000004343.1.region205"; transcript_id "Mm.3.ENSMUST00000004343.1.region205";
Mm.15.ENSMUST00000001809.1	ProjectorX1.0p	CDS	1256	1448	.	+	0	gene_id "Mm.15.ENSMUST00000001809.1.region206"; transcript_id "Mm.15.ENSMUST00000001809.1.region206";
Mm.15.ENSMUST00000001809.1	ProjectorX1.0p	CDS	3825	4018	.	+	1	gene_id "Mm.15.ENSMUST00000001809.1.region206"; transcript_id "Mm.15.ENSMUST00000001809.1.region206";
Mm.15.ENSMUST00000001809.1	ProjectorX1.0p	CDS	4205	4313	.	+	0	gene_id "Mm.15.ENSMUST00000001809.1.region206"; transcript_id "Mm.15.ENSMUST00000001809.1.region206";
Mm.15.ENSMUST00000001809.1	ProjectorX1.0p	CDS	5701	5706	.	+	1	gene_id "Mm.15.ENSMUST00000001809.1.region206"; transcript_id "Mm.15.ENSMUST00000001809.1.region206";
Mm.15.ENSMUST00000001809.1	ProjectorX1.0p	CDS	5790	5796	.	+	1	gene_id "Mm.15.ENSMUST00000001809.1.region206"; transcript_id "Mm.15.ENSMUST00000001809.1.region206";
Mm.15.ENSMUST00000001809.1	ProjectorX1.0p	CDS	6823	6975	.	+	2	gene_id "Mm.15.ENSMUST00000001809.1.region206"; transcript_id "Mm.15.ENSMUST00000001809.1.region206";
Mm.15.ENSMUST00000001809.1	ProjectorX1.0p	CDS	8412	8493	.	+	2	gene_id "Mm.15.ENSMUST00000001809.1.region206"; transcript_id "Mm.15.ENSMUST00000001809.1.region206";
Mm.15.ENSMUST00000001809.1	ProjectorX1.0p	CDS	8801	8938	.	+	0	gene_id "Mm.15.ENSMUST00000001809.1.region206"; transcript_id "Mm.15.ENSMUST00000001809.1.region206";
Mm.15.ENSMUST00000001809.1	ProjectorX1.0p	CDS	9120	9215	.	+	0	gene_id "Mm.15.ENSMUST00000001809.1.region206"; transcript_id "Mm.15.ENSMUST00000001809.1.region206";
Mm.15.ENSMUST00000001809.1	ProjectorX1.0p	CDS	10331	10603	.	+	0	gene_id "Mm.15.ENSMUST00000001809.1.region206"; transcript_id "Mm.15.ENSMUST00000001809.1.region206";
Mm.15.ENSMUST00000001809.1	ProjectorX1.0p	CDS	10766	10873	.	+	0	gene_id "Mm.15.ENSMUST00000001809.1.region206"; transcript_id "Mm.15.ENSMUST00000001809.1.region206";
Mm.15.ENSMUST00000001809.1	ProjectorX1.0p	CDS	11504	11606	.	+	0	gene_id "Mm.15.ENSMUST00000001809.1.region206"; transcript_id "Mm.15.ENSMUST00000001809.1.region206";
Mm.15.ENSMUST00000001809.1	ProjectorX1.0p	CDS	11681	11835	.	+	1	gene_id "Mm.15.ENSMUST00000001809.1.region206"; transcript_id "Mm.15.ENSMUST00000001809.1.region206";
Mm.15.ENSMUST00000001809.1	ProjectorX1.0p	CDS	12267	12351	.	+	0	gene_id "Mm.15.ENSMUST00000001809.1.region206"; transcript_id "Mm.15.ENSMUST00000001809.1.region206";
Mm.15.ENSMUST00000001809.1	ProjectorX1.0p	CDS	12714	12844	.	+	1	gene_id "Mm.15.ENSMUST00000001809.1.region206"; transcript_id "Mm.15.ENSMUST00000001809.1.region206";
Mm.15.ENSMUST00000001809.1	ProjectorX1.0p	CDS	13153	13242	.	+	0	gene_id "Mm.15.ENSMUST00000001809.1.region206"; transcript_id "Mm.15.ENSMUST00000001809.1.region206";
Mm.2.ENSMUST00000018914.1	ProjectorX1.0p	CDS	1302	1340	.	+	0	gene_id "Mm.2.ENSMUST00000018914.1.region207"; transcript_id "Mm.2.ENSMUST00000018914.1.region207";
Mm.2.ENSMUST00000018914.1	ProjectorX1.0p	CDS	2354	2431	.	+	0	gene_id "Mm.2.ENSMUST00000018914.1.region207"; transcript_id "Mm.2.ENSMUST00000018914.1.region207";
Mm.2.ENSMUST00000018914.1	ProjectorX1.0p	CDS	2918	3111	.	+	0	gene_id "Mm.2.ENSMUST00000018914.1.region207"; transcript_id "Mm.2.ENSMUST00000018914.1.region207";
Mm.2.ENSMUST00000018914.1	ProjectorX1.0p	CDS	3588	3699	.	+	2	gene_id "Mm.2.ENSMUST00000018914.1.region207"; transcript_id "Mm.2.ENSMUST00000018914.1.region207";
Mm.2.ENSMUST00000052631.1	ProjectorX1.0p	CDS	1064	1145	.	+	0	gene_id "Mm.2.ENSMUST00000052631.1.region208"; transcript_id "Mm.2.ENSMUST00000052631.1.region208";
Mm.2.ENSMUST00000052631.1	ProjectorX1.0p	CDS	1445	1972	.	+	1	gene_id "Mm.2.ENSMUST00000052631.1.region208"; transcript_id "Mm.2.ENSMUST00000052631.1.region208";
Mm.2.ENSMUST00000052631.1	ProjectorX1.0p	CDS	4673	4854	.	+	1	gene_id "Mm.2.ENSMUST00000052631.1.region208"; transcript_id "Mm.2.ENSMUST00000052631.1.region208";
Mm.11.ENSMUST00000018805.1	ProjectorX1.0p	CDS	1016	1330	.	+	0	gene_id "Mm.11.ENSMUST00000018805.1.region209"; transcript_id "Mm.11.ENSMUST00000018805.1.region209";
Mm.11.ENSMUST00000018805.1	ProjectorX1.0p	CDS	3300	3541	.	+	0	gene_id "Mm.11.ENSMUST00000018805.1.region209"; transcript_id "Mm.11.ENSMUST00000018805.1.region209";
Mm.11.ENSMUST00000018805.1	ProjectorX1.0p	CDS	3680	3861	.	+	2	gene_id "Mm.11.ENSMUST00000018805.1.region209"; transcript_id "Mm.11.ENSMUST00000018805.1.region209";
Mm.11.ENSMUST00000018805.1	ProjectorX1.0p	CDS	3997	4167	.	+	1	gene_id "Mm.11.ENSMUST00000018805.1.region209"; transcript_id "Mm.11.ENSMUST00000018805.1.region209";
Mm.11.ENSMUST00000018805.1	ProjectorX1.0p	CDS	5359	5515	.	+	1	gene_id "Mm.11.ENSMUST00000018805.1.region209"; transcript_id "Mm.11.ENSMUST00000018805.1.region209";
Mm.11.ENSMUST00000018805.1	ProjectorX1.0p	CDS	6423	6633	.	+	2	gene_id "Mm.11.ENSMUST00000018805.1.region209"; transcript_id "Mm.11.ENSMUST00000018805.1.region209";
Mm.11.ENSMUST00000018805.1	ProjectorX1.0p	CDS	7315	8103	.	+	0	gene_id "Mm.11.ENSMUST00000018805.1.region209"; transcript_id "Mm.11.ENSMUST00000018805.1.region209";
Mm.11.ENSMUST00000018805.1	ProjectorX1.0p	CDS	8458	8604	.	+	0	gene_id "Mm.11.ENSMUST00000018805.1.region209"; transcript_id "Mm.11.ENSMUST00000018805.1.region209";
Mm.11.ENSMUST00000018805.1	ProjectorX1.0p	CDS	8830	8991	.	+	0	gene_id "Mm.11.ENSMUST00000018805.1.region209"; transcript_id "Mm.11.ENSMUST00000018805.1.region209";
Mm.11.ENSMUST00000018805.1	ProjectorX1.0p	CDS	9934	10061	.	+	0	gene_id "Mm.11.ENSMUST00000018805.1.region209"; transcript_id "Mm.11.ENSMUST00000018805.1.region209";
Mm.11.ENSMUST00000018805.1	ProjectorX1.0p	CDS	10724	10832	.	+	2	gene_id "Mm.11.ENSMUST00000018805.1.region209"; transcript_id "Mm.11.ENSMUST00000018805.1.region209";
Mm.11.ENSMUST00000018805.1	ProjectorX1.0p	CDS	11075	11077	.	+	0	gene_id "Mm.11.ENSMUST00000018805.1.region209"; transcript_id "Mm.11.ENSMUST00000018805.1.region209";
Mm.11.ENSMUST00000018805.1	ProjectorX1.0p	CDS	12398	12507	.	+	0	gene_id "Mm.11.ENSMUST00000018805.1.region209"; transcript_id "Mm.11.ENSMUST00000018805.1.region209";
Mm.11.ENSMUST00000018805.1	ProjectorX1.0p	CDS	12595	12673	.	+	2	gene_id "Mm.11.ENSMUST00000018805.1.region209"; transcript_id "Mm.11.ENSMUST00000018805.1.region209";
Mm.11.ENSMUST00000018805.1	ProjectorX1.0p	CDS	13662	13799	.	+	0	gene_id "Mm.11.ENSMUST00000018805.1.region209"; transcript_id "Mm.11.ENSMUST00000018805.1.region209";
Mm.X.ENSMUST00000033775.1	ProjectorX1.0p	CDS	1181	1282	.	+	0	gene_id "Mm.X.ENSMUST00000033775.1.region210"; transcript_id "Mm.X.ENSMUST00000033775.1.region210";
Mm.X.ENSMUST00000033775.1	ProjectorX1.0p	CDS	6127	6270	.	+	0	gene_id "Mm.X.ENSMUST00000033775.1.region210"; transcript_id "Mm.X.ENSMUST00000033775.1.region210";
Mm.X.ENSMUST00000033775.1	ProjectorX1.0p	CDS	6558	6636	.	+	0	gene_id "Mm.X.ENSMUST00000033775.1.region210"; transcript_id "Mm.X.ENSMUST00000033775.1.region210";
Mm.X.ENSMUST00000033775.1	ProjectorX1.0p	CDS	8000	8013	.	+	1	gene_id "Mm.X.ENSMUST00000033775.1.region210"; transcript_id "Mm.X.ENSMUST00000033775.1.region210";
Mm.X.ENSMUST00000033775.1	ProjectorX1.0p	CDS	8049	8111	.	+	0	gene_id "Mm.X.ENSMUST00000033775.1.region210"; transcript_id "Mm.X.ENSMUST00000033775.1.region210";
Mm.X.ENSMUST00000033775.1	ProjectorX1.0p	CDS	10504	10572	.	+	0	gene_id "Mm.X.ENSMUST00000033775.1.region210"; transcript_id "Mm.X.ENSMUST00000033775.1.region210";
Mm.X.ENSMUST00000033775.1	ProjectorX1.0p	CDS	14055	14251	.	+	0	gene_id "Mm.X.ENSMUST00000033775.1.region210"; transcript_id "Mm.X.ENSMUST00000033775.1.region210";
Mm.X.ENSMUST00000033775.1	ProjectorX1.0p	CDS	15845	15951	.	+	2	gene_id "Mm.X.ENSMUST00000033775.1.region210"; transcript_id "Mm.X.ENSMUST00000033775.1.region210";
Mm.X.ENSMUST00000033775.1	ProjectorX1.0p	CDS	17693	17773	.	+	1	gene_id "Mm.X.ENSMUST00000033775.1.region210"; transcript_id "Mm.X.ENSMUST00000033775.1.region210";
Mm.X.ENSMUST00000033775.1	ProjectorX1.0p	CDS	18341	18421	.	+	1	gene_id "Mm.X.ENSMUST00000033775.1.region210"; transcript_id "Mm.X.ENSMUST00000033775.1.region210";
Mm.X.ENSMUST00000033775.1	ProjectorX1.0p	CDS	19606	19808	.	+	1	gene_id "Mm.X.ENSMUST00000033775.1.region210"; transcript_id "Mm.X.ENSMUST00000033775.1.region210";
Mm.X.ENSMUST00000033775.1	ProjectorX1.0p	CDS	20006	20080	.	+	0	gene_id "Mm.X.ENSMUST00000033775.1.region210"; transcript_id "Mm.X.ENSMUST00000033775.1.region210";
Mm.X.ENSMUST00000033775.1	ProjectorX1.0p	CDS	21164	21337	.	+	0	gene_id "Mm.X.ENSMUST00000033775.1.region210"; transcript_id "Mm.X.ENSMUST00000033775.1.region210";
Mm.5.ENSMUST00000031539.1	ProjectorX1.0p	CDS	1011	1104	.	+	0	gene_id "Mm.5.ENSMUST00000031539.1.region211"; transcript_id "Mm.5.ENSMUST00000031539.1.region211";
Mm.5.ENSMUST00000031539.1	ProjectorX1.0p	CDS	26643	26648	.	+	1	gene_id "Mm.5.ENSMUST00000031539.1.region211"; transcript_id "Mm.5.ENSMUST00000031539.1.region211";
Mm.5.ENSMUST00000031539.1	ProjectorX1.0p	CDS	30075	30265	.	+	1	gene_id "Mm.5.ENSMUST00000031539.1.region211"; transcript_id "Mm.5.ENSMUST00000031539.1.region211";
Mm.5.ENSMUST00000031539.1	ProjectorX1.0p	CDS	30739	30761	.	+	0	gene_id "Mm.5.ENSMUST00000031539.1.region211"; transcript_id "Mm.5.ENSMUST00000031539.1.region211";
Mm.5.ENSMUST00000031539.1	ProjectorX1.0p	CDS	32306	32410	.	+	2	gene_id "Mm.5.ENSMUST00000031539.1.region211"; transcript_id "Mm.5.ENSMUST00000031539.1.region211";
Mm.5.ENSMUST00000031539.1	ProjectorX1.0p	CDS	34383	34501	.	+	2	gene_id "Mm.5.ENSMUST00000031539.1.region211"; transcript_id "Mm.5.ENSMUST00000031539.1.region211";
Mm.5.ENSMUST00000031539.1	ProjectorX1.0p	CDS	37165	37280	.	+	1	gene_id "Mm.5.ENSMUST00000031539.1.region211"; transcript_id "Mm.5.ENSMUST00000031539.1.region211";
Mm.5.ENSMUST00000031539.1	ProjectorX1.0p	CDS	37515	37696	.	+	0	gene_id "Mm.5.ENSMUST00000031539.1.region211"; transcript_id "Mm.5.ENSMUST00000031539.1.region211";
Mm.5.ENSMUST00000031539.1	ProjectorX1.0p	CDS	38445	38577	.	+	2	gene_id "Mm.5.ENSMUST00000031539.1.region211"; transcript_id "Mm.5.ENSMUST00000031539.1.region211";
Mm.5.ENSMUST00000031539.1	ProjectorX1.0p	CDS	44365	44433	.	+	0	gene_id "Mm.5.ENSMUST00000031539.1.region211"; transcript_id "Mm.5.ENSMUST00000031539.1.region211";
Mm.5.ENSMUST00000031539.1	ProjectorX1.0p	CDS	44531	44533	.	+	0	gene_id "Mm.5.ENSMUST00000031539.1.region211"; transcript_id "Mm.5.ENSMUST00000031539.1.region211";
Mm.5.ENSMUST00000031539.1	ProjectorX1.0p	CDS	45921	46067	.	+	0	gene_id "Mm.5.ENSMUST00000031539.1.region211"; transcript_id "Mm.5.ENSMUST00000031539.1.region211";
Mm.5.ENSMUST00000031539.1	ProjectorX1.0p	CDS	46341	46490	.	+	0	gene_id "Mm.5.ENSMUST00000031539.1.region211"; transcript_id "Mm.5.ENSMUST00000031539.1.region211";
Mm.5.ENSMUST00000031539.1	ProjectorX1.0p	CDS	49134	49244	.	+	0	gene_id "Mm.5.ENSMUST00000031539.1.region211"; transcript_id "Mm.5.ENSMUST00000031539.1.region211";
Mm.16.ENSMUST00000007212.1	ProjectorX1.0p	CDS	1024	1158	.	+	0	gene_id "Mm.16.ENSMUST00000007212.1.region212"; transcript_id "Mm.16.ENSMUST00000007212.1.region212";
Mm.16.ENSMUST00000007212.1	ProjectorX1.0p	CDS	1551	1607	.	+	0	gene_id "Mm.16.ENSMUST00000007212.1.region212"; transcript_id "Mm.16.ENSMUST00000007212.1.region212";
Mm.16.ENSMUST00000007212.1	ProjectorX1.0p	CDS	1900	2064	.	+	0	gene_id "Mm.16.ENSMUST00000007212.1.region212"; transcript_id "Mm.16.ENSMUST00000007212.1.region212";
Mm.16.ENSMUST00000007212.1	ProjectorX1.0p	CDS	3855	3976	.	+	0	gene_id "Mm.16.ENSMUST00000007212.1.region212"; transcript_id "Mm.16.ENSMUST00000007212.1.region212";
Mm.16.ENSMUST00000007212.1	ProjectorX1.0p	CDS	4125	4349	.	+	2	gene_id "Mm.16.ENSMUST00000007212.1.region212"; transcript_id "Mm.16.ENSMUST00000007212.1.region212";
[truncated: 2,472 more rows]
