# Supplementary material for: Reference based annotation with GeneMapper
Source: Genome Biol. 2006 Apr 5;7(4):R29. doi: 10.1186/gb-2006-7-4-r29 (PMC1557983; doi:10.1186/gb-2006-7-4-r29)
Supplement: Additional data file 1 — A gunzipped tar file containing the data set of orthologous genes in human and mouse that was used to compare GeneMapper with Projector and GeneWise [file gb-2006-7-4-r29-S1.tgz › projector/genemapper.gtf]

Mm.3.ENSMUST00000029402.1	ExonAligner	CDS	1121	1895	.	+	0	gene_id "Mm.3.ENSMUST00000029402.1.region1"; transcript_id "Mm.3.ENSMUST00000029402.1.region1";
Mm.3.ENSMUST00000029402.1	ExonAligner	CDS	11306	11496	.	+	2	gene_id "Mm.3.ENSMUST00000029402.1.region1"; transcript_id "Mm.3.ENSMUST00000029402.1.region1";
Mm.3.ENSMUST00000029402.1	ExonAligner	CDS	17023	17207	.	+	0	gene_id "Mm.3.ENSMUST00000029402.1.region1"; transcript_id "Mm.3.ENSMUST00000029402.1.region1";
Mm.3.ENSMUST00000029402.1	ExonAligner	CDS	17593	17710	.	+	1	gene_id "Mm.3.ENSMUST00000029402.1.region1"; transcript_id "Mm.3.ENSMUST00000029402.1.region1";
Mm.3.ENSMUST00000029402.1	ExonAligner	CDS	20498	20713	.	+	0	gene_id "Mm.3.ENSMUST00000029402.1.region1"; transcript_id "Mm.3.ENSMUST00000029402.1.region1";
Mm.3.ENSMUST00000029402.1	ExonAligner	CDS	21863	22027	.	+	0	gene_id "Mm.3.ENSMUST00000029402.1.region1"; transcript_id "Mm.3.ENSMUST00000029402.1.region1";
Mm.11.ENSMUST00000061010.1	ExonAligner	CDS	1001	1945	.	+	0	gene_id "Mm.11.ENSMUST00000061010.1.region2"; transcript_id "Mm.11.ENSMUST00000061010.1.region2";
Mm.8.ENSMUST00000034276.1	ExonAligner	CDS	2023	2095	.	+	0	gene_id "Mm.8.ENSMUST00000034276.1.region3"; transcript_id "Mm.8.ENSMUST00000034276.1.region3";
Mm.8.ENSMUST00000034276.1	ExonAligner	CDS	5438	5605	.	+	2	gene_id "Mm.8.ENSMUST00000034276.1.region3"; transcript_id "Mm.8.ENSMUST00000034276.1.region3";
Mm.8.ENSMUST00000034276.1	ExonAligner	CDS	5934	6065	.	+	2	gene_id "Mm.8.ENSMUST00000034276.1.region3"; transcript_id "Mm.8.ENSMUST00000034276.1.region3";
Mm.8.ENSMUST00000034276.1	ExonAligner	CDS	6684	6817	.	+	2	gene_id "Mm.8.ENSMUST00000034276.1.region3"; transcript_id "Mm.8.ENSMUST00000034276.1.region3";
Mm.16.ENSMUST00000038099.1	ExonAligner	CDS	1649	2284	.	+	0	gene_id "Mm.16.ENSMUST00000038099.1.region4"; transcript_id "Mm.16.ENSMUST00000038099.1.region4";
Mm.1.ENSMUST00000003219.1	ExonAligner	CDS	1049	1547	.	+	0	gene_id "Mm.1.ENSMUST00000003219.1.region5"; transcript_id "Mm.1.ENSMUST00000003219.1.region5";
Mm.1.ENSMUST00000003219.1	ExonAligner	CDS	2626	2790	.	+	2	gene_id "Mm.1.ENSMUST00000003219.1.region5"; transcript_id "Mm.1.ENSMUST00000003219.1.region5";
Mm.1.ENSMUST00000003219.1	ExonAligner	CDS	3481	3633	.	+	2	gene_id "Mm.1.ENSMUST00000003219.1.region5"; transcript_id "Mm.1.ENSMUST00000003219.1.region5";
Mm.1.ENSMUST00000003219.1	ExonAligner	CDS	5083	5285	.	+	2	gene_id "Mm.1.ENSMUST00000003219.1.region5"; transcript_id "Mm.1.ENSMUST00000003219.1.region5";
Mm.1.ENSMUST00000003219.1	ExonAligner	CDS	7610	7812	.	+	0	gene_id "Mm.1.ENSMUST00000003219.1.region5"; transcript_id "Mm.1.ENSMUST00000003219.1.region5";
Mm.1.ENSMUST00000003219.1	ExonAligner	CDS	10102	10198	.	+	1	gene_id "Mm.1.ENSMUST00000003219.1.region5"; transcript_id "Mm.1.ENSMUST00000003219.1.region5";
Mm.1.ENSMUST00000003219.1	ExonAligner	CDS	10279	10473	.	+	0	gene_id "Mm.1.ENSMUST00000003219.1.region5"; transcript_id "Mm.1.ENSMUST00000003219.1.region5";
Mm.1.ENSMUST00000028005.1	ExonAligner	CDS	16505	16621	.	+	0	gene_id "Mm.1.ENSMUST00000028005.1.region6"; transcript_id "Mm.1.ENSMUST00000028005.1.region6";
Mm.1.ENSMUST00000028005.1	ExonAligner	CDS	17579	17652	.	+	0	gene_id "Mm.1.ENSMUST00000028005.1.region6"; transcript_id "Mm.1.ENSMUST00000028005.1.region6";
Mm.1.ENSMUST00000028005.1	ExonAligner	CDS	19536	19593	.	+	1	gene_id "Mm.1.ENSMUST00000028005.1.region6"; transcript_id "Mm.1.ENSMUST00000028005.1.region6";
Mm.1.ENSMUST00000028005.1	ExonAligner	CDS	21180	21252	.	+	0	gene_id "Mm.1.ENSMUST00000028005.1.region6"; transcript_id "Mm.1.ENSMUST00000028005.1.region6";
Mm.1.ENSMUST00000028005.1	ExonAligner	CDS	22403	22539	.	+	2	gene_id "Mm.1.ENSMUST00000028005.1.region6"; transcript_id "Mm.1.ENSMUST00000028005.1.region6";
Mm.19.ENSMUST00000008893.1	ExonAligner	CDS	1682	1882	.	+	0	gene_id "Mm.19.ENSMUST00000008893.1.region7"; transcript_id "Mm.19.ENSMUST00000008893.1.region7";
Mm.19.ENSMUST00000008893.1	ExonAligner	CDS	2201	2323	.	+	0	gene_id "Mm.19.ENSMUST00000008893.1.region7"; transcript_id "Mm.19.ENSMUST00000008893.1.region7";
Mm.19.ENSMUST00000008893.1	ExonAligner	CDS	2428	2557	.	+	0	gene_id "Mm.19.ENSMUST00000008893.1.region7"; transcript_id "Mm.19.ENSMUST00000008893.1.region7";
Mm.19.ENSMUST00000008893.1	ExonAligner	CDS	2778	2959	.	+	2	gene_id "Mm.19.ENSMUST00000008893.1.region7"; transcript_id "Mm.19.ENSMUST00000008893.1.region7";
Mm.19.ENSMUST00000008893.1	ExonAligner	CDS	3045	3164	.	+	0	gene_id "Mm.19.ENSMUST00000008893.1.region7"; transcript_id "Mm.19.ENSMUST00000008893.1.region7";
Mm.19.ENSMUST00000008893.1	ExonAligner	CDS	3733	3837	.	+	0	gene_id "Mm.19.ENSMUST00000008893.1.region7"; transcript_id "Mm.19.ENSMUST00000008893.1.region7";
Mm.19.ENSMUST00000008893.1	ExonAligner	CDS	3918	4063	.	+	0	gene_id "Mm.19.ENSMUST00000008893.1.region7"; transcript_id "Mm.19.ENSMUST00000008893.1.region7";
Mm.19.ENSMUST00000008893.1	ExonAligner	CDS	4860	4917	.	+	1	gene_id "Mm.19.ENSMUST00000008893.1.region7"; transcript_id "Mm.19.ENSMUST00000008893.1.region7";
Mm.19.ENSMUST00000008893.1	ExonAligner	CDS	5565	5828	.	+	0	gene_id "Mm.19.ENSMUST00000008893.1.region7"; transcript_id "Mm.19.ENSMUST00000008893.1.region7";
Mm.19.ENSMUST00000008893.1	ExonAligner	CDS	5935	6057	.	+	0	gene_id "Mm.19.ENSMUST00000008893.1.region7"; transcript_id "Mm.19.ENSMUST00000008893.1.region7";
Mm.17.ENSMUST00000025246.1	ExonAligner	CDS	1932	2003	.	+	0	gene_id "Mm.17.ENSMUST00000025246.1.region8"; transcript_id "Mm.17.ENSMUST00000025246.1.region8";
Mm.17.ENSMUST00000025246.1	ExonAligner	CDS	2592	2694	.	+	0	gene_id "Mm.17.ENSMUST00000025246.1.region8"; transcript_id "Mm.17.ENSMUST00000025246.1.region8";
Mm.17.ENSMUST00000025246.1	ExonAligner	CDS	3874	3989	.	+	2	gene_id "Mm.17.ENSMUST00000025246.1.region8"; transcript_id "Mm.17.ENSMUST00000025246.1.region8";
Mm.17.ENSMUST00000025246.1	ExonAligner	CDS	4377	4452	.	+	0	gene_id "Mm.17.ENSMUST00000025246.1.region8"; transcript_id "Mm.17.ENSMUST00000025246.1.region8";
Mm.17.ENSMUST00000025246.1	ExonAligner	CDS	4563	4752	.	+	2	gene_id "Mm.17.ENSMUST00000025246.1.region8"; transcript_id "Mm.17.ENSMUST00000025246.1.region8";
Mm.17.ENSMUST00000025246.1	ExonAligner	CDS	6023	6110	.	+	1	gene_id "Mm.17.ENSMUST00000025246.1.region8"; transcript_id "Mm.17.ENSMUST00000025246.1.region8";
Mm.5.ENSMUST00000002708.1	ExonAligner	CDS	1002	1304	.	+	0	gene_id "Mm.5.ENSMUST00000002708.1.region9"; transcript_id "Mm.5.ENSMUST00000002708.1.region9";
Mm.5.ENSMUST00000002708.1	ExonAligner	CDS	6182	6443	.	+	0	gene_id "Mm.5.ENSMUST00000002708.1.region9"; transcript_id "Mm.5.ENSMUST00000002708.1.region9";
Mm.5.ENSMUST00000002708.1	ExonAligner	CDS	9162	9907	.	+	2	gene_id "Mm.5.ENSMUST00000002708.1.region9"; transcript_id "Mm.5.ENSMUST00000002708.1.region9";
Mm.X.ENSMUST00000019503.1	ExonAligner	CDS	3140	3244	.	+	0	gene_id "Mm.X.ENSMUST00000019503.1.region10"; transcript_id "Mm.X.ENSMUST00000019503.1.region10";
Mm.X.ENSMUST00000019503.1	ExonAligner	CDS	3455	3558	.	+	0	gene_id "Mm.X.ENSMUST00000019503.1.region10"; transcript_id "Mm.X.ENSMUST00000019503.1.region10";
Mm.X.ENSMUST00000019503.1	ExonAligner	CDS	3853	3946	.	+	1	gene_id "Mm.X.ENSMUST00000019503.1.region10"; transcript_id "Mm.X.ENSMUST00000019503.1.region10";
Mm.X.ENSMUST00000019503.1	ExonAligner	CDS	4131	4190	.	+	0	gene_id "Mm.X.ENSMUST00000019503.1.region10"; transcript_id "Mm.X.ENSMUST00000019503.1.region10";
Mm.X.ENSMUST00000019503.1	ExonAligner	CDS	4433	4531	.	+	0	gene_id "Mm.X.ENSMUST00000019503.1.region10"; transcript_id "Mm.X.ENSMUST00000019503.1.region10";
Mm.X.ENSMUST00000019503.1	ExonAligner	CDS	4705	4798	.	+	0	gene_id "Mm.X.ENSMUST00000019503.1.region10"; transcript_id "Mm.X.ENSMUST00000019503.1.region10";
Mm.X.ENSMUST00000019503.1	ExonAligner	CDS	4958	5106	.	+	2	gene_id "Mm.X.ENSMUST00000019503.1.region10"; transcript_id "Mm.X.ENSMUST00000019503.1.region10";
Mm.X.ENSMUST00000019503.1	ExonAligner	CDS	5229	5311	.	+	0	gene_id "Mm.X.ENSMUST00000019503.1.region10"; transcript_id "Mm.X.ENSMUST00000019503.1.region10";
Mm.X.ENSMUST00000019503.1	ExonAligner	CDS	5423	5573	.	+	1	gene_id "Mm.X.ENSMUST00000019503.1.region10"; transcript_id "Mm.X.ENSMUST00000019503.1.region10";
Mm.X.ENSMUST00000019503.1	ExonAligner	CDS	7310	7531	.	+	0	gene_id "Mm.X.ENSMUST00000019503.1.region10"; transcript_id "Mm.X.ENSMUST00000019503.1.region10";
Mm.X.ENSMUST00000019503.1	ExonAligner	CDS	7748	7896	.	+	0	gene_id "Mm.X.ENSMUST00000019503.1.region10"; transcript_id "Mm.X.ENSMUST00000019503.1.region10";
Mm.X.ENSMUST00000019503.1	ExonAligner	CDS	8524	8671	.	+	1	gene_id "Mm.X.ENSMUST00000019503.1.region10"; transcript_id "Mm.X.ENSMUST00000019503.1.region10";
Mm.X.ENSMUST00000019503.1	ExonAligner	CDS	8810	8892	.	+	0	gene_id "Mm.X.ENSMUST00000019503.1.region10"; transcript_id "Mm.X.ENSMUST00000019503.1.region10";
Mm.X.ENSMUST00000019503.1	ExonAligner	CDS	9289	9338	.	+	2	gene_id "Mm.X.ENSMUST00000019503.1.region10"; transcript_id "Mm.X.ENSMUST00000019503.1.region10";
Mm.19.ENSMUST00000003779.1	ExonAligner	CDS	1179	1260	.	+	0	gene_id "Mm.19.ENSMUST00000003779.1.region11"; transcript_id "Mm.19.ENSMUST00000003779.1.region11";
Mm.19.ENSMUST00000003779.1	ExonAligner	CDS	2418	2592	.	+	2	gene_id "Mm.19.ENSMUST00000003779.1.region11"; transcript_id "Mm.19.ENSMUST00000003779.1.region11";
Mm.19.ENSMUST00000003779.1	ExonAligner	CDS	6150	6510	.	+	1	gene_id "Mm.19.ENSMUST00000003779.1.region11"; transcript_id "Mm.19.ENSMUST00000003779.1.region11";
Mm.19.ENSMUST00000003779.1	ExonAligner	CDS	6694	6984	.	+	0	gene_id "Mm.19.ENSMUST00000003779.1.region11"; transcript_id "Mm.19.ENSMUST00000003779.1.region11";
Mm.19.ENSMUST00000003779.1	ExonAligner	CDS	7348	7443	.	+	0	gene_id "Mm.19.ENSMUST00000003779.1.region11"; transcript_id "Mm.19.ENSMUST00000003779.1.region11";
Mm.16.ENSMUST00000023608.1	ExonAligner	CDS	5081	5244	.	+	0	gene_id "Mm.16.ENSMUST00000023608.1.region12"; transcript_id "Mm.16.ENSMUST00000023608.1.region12";
Mm.16.ENSMUST00000023608.1	ExonAligner	CDS	8024	8148	.	+	1	gene_id "Mm.16.ENSMUST00000023608.1.region12"; transcript_id "Mm.16.ENSMUST00000023608.1.region12";
Mm.16.ENSMUST00000023608.1	ExonAligner	CDS	8578	8612	.	+	2	gene_id "Mm.16.ENSMUST00000023608.1.region12"; transcript_id "Mm.16.ENSMUST00000023608.1.region12";
Mm.12.ENSMUST00000021549.1	ExonAligner	CDS	1044	1158	.	+	0	gene_id "Mm.12.ENSMUST00000021549.1.region13"; transcript_id "Mm.12.ENSMUST00000021549.1.region13";
Mm.12.ENSMUST00000021549.1	ExonAligner	CDS	6969	7027	.	+	2	gene_id "Mm.12.ENSMUST00000021549.1.region13"; transcript_id "Mm.12.ENSMUST00000021549.1.region13";
Mm.12.ENSMUST00000021549.1	ExonAligner	CDS	8239	8430	.	+	0	gene_id "Mm.12.ENSMUST00000021549.1.region13"; transcript_id "Mm.12.ENSMUST00000021549.1.region13";
Mm.12.ENSMUST00000021549.1	ExonAligner	CDS	12796	12969	.	+	0	gene_id "Mm.12.ENSMUST00000021549.1.region13"; transcript_id "Mm.12.ENSMUST00000021549.1.region13";
Mm.12.ENSMUST00000021549.1	ExonAligner	CDS	15469	15530	.	+	0	gene_id "Mm.12.ENSMUST00000021549.1.region13"; transcript_id "Mm.12.ENSMUST00000021549.1.region13";
Mm.12.ENSMUST00000021549.1	ExonAligner	CDS	16807	16900	.	+	1	gene_id "Mm.12.ENSMUST00000021549.1.region13"; transcript_id "Mm.12.ENSMUST00000021549.1.region13";
Mm.16.ENSMUST00000023598.1	ExonAligner	CDS	1201	1331	.	+	0	gene_id "Mm.16.ENSMUST00000023598.1.region14"; transcript_id "Mm.16.ENSMUST00000023598.1.region14";
Mm.16.ENSMUST00000023598.1	ExonAligner	CDS	4191	4269	.	+	1	gene_id "Mm.16.ENSMUST00000023598.1.region14"; transcript_id "Mm.16.ENSMUST00000023598.1.region14";
Mm.16.ENSMUST00000023598.1	ExonAligner	CDS	8498	8577	.	+	0	gene_id "Mm.16.ENSMUST00000023598.1.region14"; transcript_id "Mm.16.ENSMUST00000023598.1.region14";
Mm.16.ENSMUST00000023598.1	ExonAligner	CDS	11423	11542	.	+	1	gene_id "Mm.16.ENSMUST00000023598.1.region14"; transcript_id "Mm.16.ENSMUST00000023598.1.region14";
Mm.16.ENSMUST00000023598.1	ExonAligner	CDS	13628	13771	.	+	1	gene_id "Mm.16.ENSMUST00000023598.1.region14"; transcript_id "Mm.16.ENSMUST00000023598.1.region14";
Mm.16.ENSMUST00000023598.1	ExonAligner	CDS	13991	14111	.	+	1	gene_id "Mm.16.ENSMUST00000023598.1.region14"; transcript_id "Mm.16.ENSMUST00000023598.1.region14";
Mm.16.ENSMUST00000023598.1	ExonAligner	CDS	14757	14891	.	+	0	gene_id "Mm.16.ENSMUST00000023598.1.region14"; transcript_id "Mm.16.ENSMUST00000023598.1.region14";
Mm.16.ENSMUST00000023598.1	ExonAligner	CDS	14964	15044	.	+	0	gene_id "Mm.16.ENSMUST00000023598.1.region14"; transcript_id "Mm.16.ENSMUST00000023598.1.region14";
Mm.16.ENSMUST00000023598.1	ExonAligner	CDS	15186	15302	.	+	0	gene_id "Mm.16.ENSMUST00000023598.1.region14"; transcript_id "Mm.16.ENSMUST00000023598.1.region14";
Mm.16.ENSMUST00000023598.1	ExonAligner	CDS	15382	15474	.	+	0	gene_id "Mm.16.ENSMUST00000023598.1.region14"; transcript_id "Mm.16.ENSMUST00000023598.1.region14";
Mm.1.ENSMUST00000027673.1	ExonAligner	CDS	1071	1229	.	+	0	gene_id "Mm.1.ENSMUST00000027673.1.region15"; transcript_id "Mm.1.ENSMUST00000027673.1.region15";
Mm.1.ENSMUST00000027673.1	ExonAligner	CDS	1498	1563	.	+	0	gene_id "Mm.1.ENSMUST00000027673.1.region15"; transcript_id "Mm.1.ENSMUST00000027673.1.region15";
Mm.1.ENSMUST00000027673.1	ExonAligner	CDS	2570	2722	.	+	0	gene_id "Mm.1.ENSMUST00000027673.1.region15"; transcript_id "Mm.1.ENSMUST00000027673.1.region15";
Mm.1.ENSMUST00000027673.1	ExonAligner	CDS	3871	3945	.	+	0	gene_id "Mm.1.ENSMUST00000027673.1.region15"; transcript_id "Mm.1.ENSMUST00000027673.1.region15";
Mm.1.ENSMUST00000027673.1	ExonAligner	CDS	4805	4879	.	+	0	gene_id "Mm.1.ENSMUST00000027673.1.region15"; transcript_id "Mm.1.ENSMUST00000027673.1.region15";
Mm.15.ENSMUST00000023119.1	ExonAligner	CDS	24326	24471	.	+	0	gene_id "Mm.15.ENSMUST00000023119.1.region16"; transcript_id "Mm.15.ENSMUST00000023119.1.region16";
Mm.15.ENSMUST00000023119.1	ExonAligner	CDS	32411	32541	.	+	1	gene_id "Mm.15.ENSMUST00000023119.1.region16"; transcript_id "Mm.15.ENSMUST00000023119.1.region16";
Mm.15.ENSMUST00000023119.1	ExonAligner	CDS	39435	39619	.	+	2	gene_id "Mm.15.ENSMUST00000023119.1.region16"; transcript_id "Mm.15.ENSMUST00000023119.1.region16";
Mm.15.ENSMUST00000023119.1	ExonAligner	CDS	39842	39947	.	+	0	gene_id "Mm.15.ENSMUST00000023119.1.region16"; transcript_id "Mm.15.ENSMUST00000023119.1.region16";
Mm.15.ENSMUST00000023119.1	ExonAligner	CDS	41978	42149	.	+	2	gene_id "Mm.15.ENSMUST00000023119.1.region16"; transcript_id "Mm.15.ENSMUST00000023119.1.region16";
Mm.15.ENSMUST00000023119.1	ExonAligner	CDS	49980	50131	.	+	1	gene_id "Mm.15.ENSMUST00000023119.1.region16"; transcript_id "Mm.15.ENSMUST00000023119.1.region16";
Mm.15.ENSMUST00000023119.1	ExonAligner	CDS	50324	50440	.	+	2	gene_id "Mm.15.ENSMUST00000023119.1.region16"; transcript_id "Mm.15.ENSMUST00000023119.1.region16";
Mm.15.ENSMUST00000023119.1	ExonAligner	CDS	51598	51854	.	+	2	gene_id "Mm.15.ENSMUST00000023119.1.region16"; transcript_id "Mm.15.ENSMUST00000023119.1.region16";
Mm.18.ENSMUST00000042710.1	ExonAligner	CDS	27295	27474	.	+	0	gene_id "Mm.18.ENSMUST00000042710.1.region17"; transcript_id "Mm.18.ENSMUST00000042710.1.region17";
Mm.10.ENSMUST00000020309.1	ExonAligner	CDS	1088	1220	.	+	0	gene_id "Mm.10.ENSMUST00000020309.1.region18"; transcript_id "Mm.10.ENSMUST00000020309.1.region18";
Mm.10.ENSMUST00000020309.1	ExonAligner	CDS	11546	11726	.	+	2	gene_id "Mm.10.ENSMUST00000020309.1.region18"; transcript_id "Mm.10.ENSMUST00000020309.1.region18";
Mm.10.ENSMUST00000020309.1	ExonAligner	CDS	12391	12536	.	+	1	gene_id "Mm.10.ENSMUST00000020309.1.region18"; transcript_id "Mm.10.ENSMUST00000020309.1.region18";
Mm.10.ENSMUST00000020309.1	ExonAligner	CDS	14223	14408	.	+	2	gene_id "Mm.10.ENSMUST00000020309.1.region18"; transcript_id "Mm.10.ENSMUST00000020309.1.region18";
Mm.10.ENSMUST00000020309.1	ExonAligner	CDS	14489	14568	.	+	2	gene_id "Mm.10.ENSMUST00000020309.1.region18"; transcript_id "Mm.10.ENSMUST00000020309.1.region18";
Mm.10.ENSMUST00000020309.1	ExonAligner	CDS	15652	15761	.	+	0	gene_id "Mm.10.ENSMUST00000020309.1.region18"; transcript_id "Mm.10.ENSMUST00000020309.1.region18";
Mm.10.ENSMUST00000020309.1	ExonAligner	CDS	17009	17181	.	+	1	gene_id "Mm.10.ENSMUST00000020309.1.region18"; transcript_id "Mm.10.ENSMUST00000020309.1.region18";
Mm.10.ENSMUST00000020309.1	ExonAligner	CDS	17771	17889	.	+	2	gene_id "Mm.10.ENSMUST00000020309.1.region18"; transcript_id "Mm.10.ENSMUST00000020309.1.region18";
Mm.19.ENSMUST00000025912.1	ExonAligner	CDS	1108	1206	.	+	0	gene_id "Mm.19.ENSMUST00000025912.1.region19"; transcript_id "Mm.19.ENSMUST00000025912.1.region19";
Mm.19.ENSMUST00000025912.1	ExonAligner	CDS	4044	4121	.	+	0	gene_id "Mm.19.ENSMUST00000025912.1.region19"; transcript_id "Mm.19.ENSMUST00000025912.1.region19";
Mm.19.ENSMUST00000025912.1	ExonAligner	CDS	4299	4367	.	+	0	gene_id "Mm.19.ENSMUST00000025912.1.region19"; transcript_id "Mm.19.ENSMUST00000025912.1.region19";
Mm.19.ENSMUST00000025912.1	ExonAligner	CDS	4470	4610	.	+	0	gene_id "Mm.19.ENSMUST00000025912.1.region19"; transcript_id "Mm.19.ENSMUST00000025912.1.region19";
Mm.19.ENSMUST00000025912.1	ExonAligner	CDS	4853	4932	.	+	0	gene_id "Mm.19.ENSMUST00000025912.1.region19"; transcript_id "Mm.19.ENSMUST00000025912.1.region19";
Mm.19.ENSMUST00000025912.1	ExonAligner	CDS	5014	5067	.	+	1	gene_id "Mm.19.ENSMUST00000025912.1.region19"; transcript_id "Mm.19.ENSMUST00000025912.1.region19";
Mm.19.ENSMUST00000025912.1	ExonAligner	CDS	5169	5244	.	+	1	gene_id "Mm.19.ENSMUST00000025912.1.region19"; transcript_id "Mm.19.ENSMUST00000025912.1.region19";
Mm.19.ENSMUST00000025912.1	ExonAligner	CDS	5356	5456	.	+	0	gene_id "Mm.19.ENSMUST00000025912.1.region19"; transcript_id "Mm.19.ENSMUST00000025912.1.region19";
Mm.19.ENSMUST00000025912.1	ExonAligner	CDS	5990	6156	.	+	1	gene_id "Mm.19.ENSMUST00000025912.1.region19"; transcript_id "Mm.19.ENSMUST00000025912.1.region19";
Mm.19.ENSMUST00000025912.1	ExonAligner	CDS	6234	6380	.	+	2	gene_id "Mm.19.ENSMUST00000025912.1.region19"; transcript_id "Mm.19.ENSMUST00000025912.1.region19";
Mm.19.ENSMUST00000025912.1	ExonAligner	CDS	7299	7539	.	+	2	gene_id "Mm.19.ENSMUST00000025912.1.region19"; transcript_id "Mm.19.ENSMUST00000025912.1.region19";
Mm.19.ENSMUST00000025912.1	ExonAligner	CDS	7707	7791	.	+	1	gene_id "Mm.19.ENSMUST00000025912.1.region19"; transcript_id "Mm.19.ENSMUST00000025912.1.region19";
Mm.19.ENSMUST00000025912.1	ExonAligner	CDS	7874	8060	.	+	0	gene_id "Mm.19.ENSMUST00000025912.1.region19"; transcript_id "Mm.19.ENSMUST00000025912.1.region19";
Mm.19.ENSMUST00000025912.1	ExonAligner	CDS	8670	8878	.	+	2	gene_id "Mm.19.ENSMUST00000025912.1.region19"; transcript_id "Mm.19.ENSMUST00000025912.1.region19";
Mm.19.ENSMUST00000025912.1	ExonAligner	CDS	10365	10461	.	+	0	gene_id "Mm.19.ENSMUST00000025912.1.region19"; transcript_id "Mm.19.ENSMUST00000025912.1.region19";
Mm.19.ENSMUST00000025912.1	ExonAligner	CDS	10536	10620	.	+	2	gene_id "Mm.19.ENSMUST00000025912.1.region19"; transcript_id "Mm.19.ENSMUST00000025912.1.region19";
Mm.19.ENSMUST00000025912.1	ExonAligner	CDS	10841	10965	.	+	1	gene_id "Mm.19.ENSMUST00000025912.1.region19"; transcript_id "Mm.19.ENSMUST00000025912.1.region19";
Mm.19.ENSMUST00000025912.1	ExonAligner	CDS	11548	11702	.	+	2	gene_id "Mm.19.ENSMUST00000025912.1.region19"; transcript_id "Mm.19.ENSMUST00000025912.1.region19";
Mm.19.ENSMUST00000025912.1	ExonAligner	CDS	11796	11957	.	+	0	gene_id "Mm.19.ENSMUST00000025912.1.region19"; transcript_id "Mm.19.ENSMUST00000025912.1.region19";
Mm.19.ENSMUST00000025912.1	ExonAligner	CDS	12568	12667	.	+	0	gene_id "Mm.19.ENSMUST00000025912.1.region19"; transcript_id "Mm.19.ENSMUST00000025912.1.region19";
Mm.19.ENSMUST00000025912.1	ExonAligner	CDS	12751	12855	.	+	2	gene_id "Mm.19.ENSMUST00000025912.1.region19"; transcript_id "Mm.19.ENSMUST00000025912.1.region19";
Mm.19.ENSMUST00000025912.1	ExonAligner	CDS	13035	13126	.	+	2	gene_id "Mm.19.ENSMUST00000025912.1.region19"; transcript_id "Mm.19.ENSMUST00000025912.1.region19";
Mm.19.ENSMUST00000025912.1	ExonAligner	CDS	14452	14605	.	+	0	gene_id "Mm.19.ENSMUST00000025912.1.region19"; transcript_id "Mm.19.ENSMUST00000025912.1.region19";
Mm.19.ENSMUST00000025912.1	ExonAligner	CDS	14694	14729	.	+	2	gene_id "Mm.19.ENSMUST00000025912.1.region19"; transcript_id "Mm.19.ENSMUST00000025912.1.region19";
Mm.19.ENSMUST00000025912.1	ExonAligner	CDS	14846	15038	.	+	2	gene_id "Mm.19.ENSMUST00000025912.1.region19"; transcript_id "Mm.19.ENSMUST00000025912.1.region19";
Mm.19.ENSMUST00000025912.1	ExonAligner	CDS	15395	15545	.	+	1	gene_id "Mm.19.ENSMUST00000025912.1.region19"; transcript_id "Mm.19.ENSMUST00000025912.1.region19";
Mm.19.ENSMUST00000025912.1	ExonAligner	CDS	15652	15728	.	+	0	gene_id "Mm.19.ENSMUST00000025912.1.region19"; transcript_id "Mm.19.ENSMUST00000025912.1.region19";
Mm.19.ENSMUST00000025912.1	ExonAligner	CDS	15822	15911	.	+	1	gene_id "Mm.19.ENSMUST00000025912.1.region19"; transcript_id "Mm.19.ENSMUST00000025912.1.region19";
Mm.19.ENSMUST00000025912.1	ExonAligner	CDS	15990	16047	.	+	1	gene_id "Mm.19.ENSMUST00000025912.1.region19"; transcript_id "Mm.19.ENSMUST00000025912.1.region19";
Mm.19.ENSMUST00000025912.1	ExonAligner	CDS	16285	16371	.	+	0	gene_id "Mm.19.ENSMUST00000025912.1.region19"; transcript_id "Mm.19.ENSMUST00000025912.1.region19";
Mm.19.ENSMUST00000025912.1	ExonAligner	CDS	16453	16653	.	+	0	gene_id "Mm.19.ENSMUST00000025912.1.region19"; transcript_id "Mm.19.ENSMUST00000025912.1.region19";
Mm.13.ENSMUST00000022164.1	ExonAligner	CDS	4090	4375	.	+	0	gene_id "Mm.13.ENSMUST00000022164.1.region20"; transcript_id "Mm.13.ENSMUST00000022164.1.region20";
Mm.13.ENSMUST00000022164.1	ExonAligner	CDS	5159	5317	.	+	2	gene_id "Mm.13.ENSMUST00000022164.1.region20"; transcript_id "Mm.13.ENSMUST00000022164.1.region20";
Mm.13.ENSMUST00000022164.1	ExonAligner	CDS	6273	6338	.	+	2	gene_id "Mm.13.ENSMUST00000022164.1.region20"; transcript_id "Mm.13.ENSMUST00000022164.1.region20";
Mm.13.ENSMUST00000022164.1	ExonAligner	CDS	8898	8995	.	+	2	gene_id "Mm.13.ENSMUST00000022164.1.region20"; transcript_id "Mm.13.ENSMUST00000022164.1.region20";
Mm.13.ENSMUST00000022164.1	ExonAligner	CDS	9497	9622	.	+	0	gene_id "Mm.13.ENSMUST00000022164.1.region20"; transcript_id "Mm.13.ENSMUST00000022164.1.region20";
Mm.13.ENSMUST00000022164.1	ExonAligner	CDS	10069	10135	.	+	0	gene_id "Mm.13.ENSMUST00000022164.1.region20"; transcript_id "Mm.13.ENSMUST00000022164.1.region20";
Mm.13.ENSMUST00000022164.1	ExonAligner	CDS	10693	10764	.	+	2	gene_id "Mm.13.ENSMUST00000022164.1.region20"; transcript_id "Mm.13.ENSMUST00000022164.1.region20";
Mm.13.ENSMUST00000022164.1	ExonAligner	CDS	11290	11342	.	+	2	gene_id "Mm.13.ENSMUST00000022164.1.region20"; transcript_id "Mm.13.ENSMUST00000022164.1.region20";
Mm.9.ENSMUST00000034411.1	ExonAligner	CDS	1080	1323	.	+	0	gene_id "Mm.9.ENSMUST00000034411.1.region21"; transcript_id "Mm.9.ENSMUST00000034411.1.region21";
Mm.9.ENSMUST00000034411.1	ExonAligner	CDS	2692	2858	.	+	2	gene_id "Mm.9.ENSMUST00000034411.1.region21"; transcript_id "Mm.9.ENSMUST00000034411.1.region21";
Mm.9.ENSMUST00000034411.1	ExonAligner	CDS	4350	4569	.	+	0	gene_id "Mm.9.ENSMUST00000034411.1.region21"; transcript_id "Mm.9.ENSMUST00000034411.1.region21";
Mm.9.ENSMUST00000034411.1	ExonAligner	CDS	5832	5968	.	+	2	gene_id "Mm.9.ENSMUST00000034411.1.region21"; transcript_id "Mm.9.ENSMUST00000034411.1.region21";
Mm.9.ENSMUST00000034411.1	ExonAligner	CDS	6048	6132	.	+	0	gene_id "Mm.9.ENSMUST00000034411.1.region21"; transcript_id "Mm.9.ENSMUST00000034411.1.region21";
Mm.9.ENSMUST00000034411.1	ExonAligner	CDS	7758	7910	.	+	2	gene_id "Mm.9.ENSMUST00000034411.1.region21"; transcript_id "Mm.9.ENSMUST00000034411.1.region21";
Mm.9.ENSMUST00000034411.1	ExonAligner	CDS	8676	8806	.	+	2	gene_id "Mm.9.ENSMUST00000034411.1.region21"; transcript_id "Mm.9.ENSMUST00000034411.1.region21";
Mm.9.ENSMUST00000034411.1	ExonAligner	CDS	9890	10074	.	+	0	gene_id "Mm.9.ENSMUST00000034411.1.region21"; transcript_id "Mm.9.ENSMUST00000034411.1.region21";
Mm.9.ENSMUST00000034411.1	ExonAligner	CDS	12866	13003	.	+	1	gene_id "Mm.9.ENSMUST00000034411.1.region21"; transcript_id "Mm.9.ENSMUST00000034411.1.region21";
Mm.9.ENSMUST00000034411.1	ExonAligner	CDS	14948	15065	.	+	1	gene_id "Mm.9.ENSMUST00000034411.1.region21"; transcript_id "Mm.9.ENSMUST00000034411.1.region21";
Mm.9.ENSMUST00000034411.1	ExonAligner	CDS	16654	16813	.	+	0	gene_id "Mm.9.ENSMUST00000034411.1.region21"; transcript_id "Mm.9.ENSMUST00000034411.1.region21";
Mm.9.ENSMUST00000034411.1	ExonAligner	CDS	17979	18187	.	+	2	gene_id "Mm.9.ENSMUST00000034411.1.region21"; transcript_id "Mm.9.ENSMUST00000034411.1.region21";
Mm.11.ENSMUST00000047373.1	ExonAligner	CDS	1002	1528	.	+	0	gene_id "Mm.11.ENSMUST00000047373.1.region22"; transcript_id "Mm.11.ENSMUST00000047373.1.region22";
Mm.11.ENSMUST00000047373.1	ExonAligner	CDS	2082	2247	.	+	1	gene_id "Mm.11.ENSMUST00000047373.1.region22"; transcript_id "Mm.11.ENSMUST00000047373.1.region22";
Mm.18.ENSMUST00000041314.1	ExonAligner	CDS	1001	1142	.	+	0	gene_id "Mm.18.ENSMUST00000041314.1.region23"; transcript_id "Mm.18.ENSMUST00000041314.1.region23";
Mm.18.ENSMUST00000041314.1	ExonAligner	CDS	3431	3606	.	+	2	gene_id "Mm.18.ENSMUST00000041314.1.region23"; transcript_id "Mm.18.ENSMUST00000041314.1.region23";
Mm.18.ENSMUST00000041314.1	ExonAligner	CDS	6303	6356	.	+	0	gene_id "Mm.18.ENSMUST00000041314.1.region23"; transcript_id "Mm.18.ENSMUST00000041314.1.region23";
Mm.12.ENSMUST00000021420.1	ExonAligner	CDS	1280	1368	.	+	0	gene_id "Mm.12.ENSMUST00000021420.1.region24"; transcript_id "Mm.12.ENSMUST00000021420.1.region24";
Mm.12.ENSMUST00000021420.1	ExonAligner	CDS	2741	2852	.	+	1	gene_id "Mm.12.ENSMUST00000021420.1.region24"; transcript_id "Mm.12.ENSMUST00000021420.1.region24";
Mm.12.ENSMUST00000021420.1	ExonAligner	CDS	3426	3549	.	+	0	gene_id "Mm.12.ENSMUST00000021420.1.region24"; transcript_id "Mm.12.ENSMUST00000021420.1.region24";
Mm.12.ENSMUST00000021420.1	ExonAligner	CDS	4999	5126	.	+	2	gene_id "Mm.12.ENSMUST00000021420.1.region24"; transcript_id "Mm.12.ENSMUST00000021420.1.region24";
Mm.X.ENSMUST00000026142.1	ExonAligner	CDS	1780	1824	.	+	0	gene_id "Mm.X.ENSMUST00000026142.1.region25"; transcript_id "Mm.X.ENSMUST00000026142.1.region25";
Mm.X.ENSMUST00000026142.1	ExonAligner	CDS	2528	3220	.	+	0	gene_id "Mm.X.ENSMUST00000026142.1.region25"; transcript_id "Mm.X.ENSMUST00000026142.1.region25";
Mm.X.ENSMUST00000026142.1	ExonAligner	CDS	3794	4468	.	+	0	gene_id "Mm.X.ENSMUST00000026142.1.region25"; transcript_id "Mm.X.ENSMUST00000026142.1.region25";
Mm.X.ENSMUST00000026142.1	ExonAligner	CDS	4567	4630	.	+	0	gene_id "Mm.X.ENSMUST00000026142.1.region25"; transcript_id "Mm.X.ENSMUST00000026142.1.region25";
Mm.X.ENSMUST00000026142.1	ExonAligner	CDS	4812	4891	.	+	2	gene_id "Mm.X.ENSMUST00000026142.1.region25"; transcript_id "Mm.X.ENSMUST00000026142.1.region25";
Mm.X.ENSMUST00000026142.1	ExonAligner	CDS	5010	5101	.	+	0	gene_id "Mm.X.ENSMUST00000026142.1.region25"; transcript_id "Mm.X.ENSMUST00000026142.1.region25";
Mm.X.ENSMUST00000026142.1	ExonAligner	CDS	5320	5399	.	+	1	gene_id "Mm.X.ENSMUST00000026142.1.region25"; transcript_id "Mm.X.ENSMUST00000026142.1.region25";
Mm.X.ENSMUST00000026142.1	ExonAligner	CDS	5491	5533	.	+	2	gene_id "Mm.X.ENSMUST00000026142.1.region25"; transcript_id "Mm.X.ENSMUST00000026142.1.region25";
Mm.X.ENSMUST00000026142.1	ExonAligner	CDS	5719	5781	.	+	1	gene_id "Mm.X.ENSMUST00000026142.1.region25"; transcript_id "Mm.X.ENSMUST00000026142.1.region25";
Mm.X.ENSMUST00000026142.1	ExonAligner	CDS	6087	6201	.	+	1	gene_id "Mm.X.ENSMUST00000026142.1.region25"; transcript_id "Mm.X.ENSMUST00000026142.1.region25";
Mm.X.ENSMUST00000026142.1	ExonAligner	CDS	6830	7204	.	+	0	gene_id "Mm.X.ENSMUST00000026142.1.region25"; transcript_id "Mm.X.ENSMUST00000026142.1.region25";
Mm.1.ENSMUST00000006718.1	ExonAligner	CDS	1656	1768	.	+	0	gene_id "Mm.1.ENSMUST00000006718.1.region26"; transcript_id "Mm.1.ENSMUST00000006718.1.region26";
Mm.1.ENSMUST00000006718.1	ExonAligner	CDS	2848	3110	.	+	1	gene_id "Mm.1.ENSMUST00000006718.1.region26"; transcript_id "Mm.1.ENSMUST00000006718.1.region26";
Mm.1.ENSMUST00000006718.1	ExonAligner	CDS	10116	10495	.	+	2	gene_id "Mm.1.ENSMUST00000006718.1.region26"; transcript_id "Mm.1.ENSMUST00000006718.1.region26";
Mm.1.ENSMUST00000006718.1	ExonAligner	CDS	12730	13224	.	+	0	gene_id "Mm.1.ENSMUST00000006718.1.region26"; transcript_id "Mm.1.ENSMUST00000006718.1.region26";
Mm.17.ENSMUST00000044884.1	ExonAligner	CDS	26600	27571	.	+	0	gene_id "Mm.17.ENSMUST00000044884.1.region27"; transcript_id "Mm.17.ENSMUST00000044884.1.region27";
Mm.X.ENSMUST00000033689.1	ExonAligner	CDS	1163	1658	.	+	0	gene_id "Mm.X.ENSMUST00000033689.1.region28"; transcript_id "Mm.X.ENSMUST00000033689.1.region28";
Mm.X.ENSMUST00000033689.1	ExonAligner	CDS	7612	7757	.	+	2	gene_id "Mm.X.ENSMUST00000033689.1.region28"; transcript_id "Mm.X.ENSMUST00000033689.1.region28";
Mm.X.ENSMUST00000033689.1	ExonAligner	CDS	9037	9240	.	+	0	gene_id "Mm.X.ENSMUST00000033689.1.region28"; transcript_id "Mm.X.ENSMUST00000033689.1.region28";
Mm.6.ENSMUST00000000707.1	ExonAligner	CDS	2278	2593	.	+	0	gene_id "Mm.6.ENSMUST00000000707.1.region29"; transcript_id "Mm.6.ENSMUST00000000707.1.region29";
Mm.6.ENSMUST00000000707.1	ExonAligner	CDS	4225	4388	.	+	2	gene_id "Mm.6.ENSMUST00000000707.1.region29"; transcript_id "Mm.6.ENSMUST00000000707.1.region29";
Mm.6.ENSMUST00000000707.1	ExonAligner	CDS	5191	5405	.	+	0	gene_id "Mm.6.ENSMUST00000000707.1.region29"; transcript_id "Mm.6.ENSMUST00000000707.1.region29";
Mm.6.ENSMUST00000000707.1	ExonAligner	CDS	14784	15003	.	+	1	gene_id "Mm.6.ENSMUST00000000707.1.region29"; transcript_id "Mm.6.ENSMUST00000000707.1.region29";
Mm.6.ENSMUST00000000707.1	ExonAligner	CDS	15374	15554	.	+	0	gene_id "Mm.6.ENSMUST00000000707.1.region29"; transcript_id "Mm.6.ENSMUST00000000707.1.region29";
Mm.6.ENSMUST00000000707.1	ExonAligner	CDS	15665	15819	.	+	2	gene_id "Mm.6.ENSMUST00000000707.1.region29"; transcript_id "Mm.6.ENSMUST00000000707.1.region29";
Mm.6.ENSMUST00000000707.1	ExonAligner	CDS	15980	16147	.	+	0	gene_id "Mm.6.ENSMUST00000000707.1.region29"; transcript_id "Mm.6.ENSMUST00000000707.1.region29";
Mm.6.ENSMUST00000000707.1	ExonAligner	CDS	16280	16442	.	+	0	gene_id "Mm.6.ENSMUST00000000707.1.region29"; transcript_id "Mm.6.ENSMUST00000000707.1.region29";
Mm.6.ENSMUST00000000707.1	ExonAligner	CDS	16570	16813	.	+	2	gene_id "Mm.6.ENSMUST00000000707.1.region29"; transcript_id "Mm.6.ENSMUST00000000707.1.region29";
Mm.6.ENSMUST00000000707.1	ExonAligner	CDS	16912	17027	.	+	1	gene_id "Mm.6.ENSMUST00000000707.1.region29"; transcript_id "Mm.6.ENSMUST00000000707.1.region29";
Mm.6.ENSMUST00000000707.1	ExonAligner	CDS	17104	17240	.	+	2	gene_id "Mm.6.ENSMUST00000000707.1.region29"; transcript_id "Mm.6.ENSMUST00000000707.1.region29";
Mm.6.ENSMUST00000000707.1	ExonAligner	CDS	17354	17465	.	+	0	gene_id "Mm.6.ENSMUST00000000707.1.region29"; transcript_id "Mm.6.ENSMUST00000000707.1.region29";
Mm.6.ENSMUST00000000707.1	ExonAligner	CDS	17596	17666	.	+	2	gene_id "Mm.6.ENSMUST00000000707.1.region29"; transcript_id "Mm.6.ENSMUST00000000707.1.region29";
Mm.3.ENSMUST00000044116.1	ExonAligner	CDS	5851	6660	.	+	0	gene_id "Mm.3.ENSMUST00000044116.1.region30"; transcript_id "Mm.3.ENSMUST00000044116.1.region30";
Mm.3.ENSMUST00000044116.1	ExonAligner	CDS	10465	10662	.	+	0	gene_id "Mm.3.ENSMUST00000044116.1.region30"; transcript_id "Mm.3.ENSMUST00000044116.1.region30";
Mm.3.ENSMUST00000044116.1	ExonAligner	CDS	13620	13794	.	+	0	gene_id "Mm.3.ENSMUST00000044116.1.region30"; transcript_id "Mm.3.ENSMUST00000044116.1.region30";
Mm.3.ENSMUST00000044116.1	ExonAligner	CDS	15399	15519	.	+	0	gene_id "Mm.3.ENSMUST00000044116.1.region30"; transcript_id "Mm.3.ENSMUST00000044116.1.region30";
Mm.3.ENSMUST00000044116.1	ExonAligner	CDS	16360	16554	.	+	2	gene_id "Mm.3.ENSMUST00000044116.1.region30"; transcript_id "Mm.3.ENSMUST00000044116.1.region30";
Mm.3.ENSMUST00000044116.1	ExonAligner	CDS	17082	17240	.	+	2	gene_id "Mm.3.ENSMUST00000044116.1.region30"; transcript_id "Mm.3.ENSMUST00000044116.1.region30";
Mm.3.ENSMUST00000044116.1	ExonAligner	CDS	17364	17454	.	+	2	gene_id "Mm.3.ENSMUST00000044116.1.region30"; transcript_id "Mm.3.ENSMUST00000044116.1.region30";
Mm.3.ENSMUST00000044116.1	ExonAligner	CDS	24275	24542	.	+	1	gene_id "Mm.3.ENSMUST00000044116.1.region30"; transcript_id "Mm.3.ENSMUST00000044116.1.region30";
Mm.5.ENSMUST00000051138.1	ExonAligner	CDS	1001	2029	.	+	0	gene_id "Mm.5.ENSMUST00000051138.1.region31"; transcript_id "Mm.5.ENSMUST00000051138.1.region31";
Mm.16.ENSMUST00000040592.1	ExonAligner	CDS	1052	1072	.	+	0	gene_id "Mm.16.ENSMUST00000040592.1.region32"; transcript_id "Mm.16.ENSMUST00000040592.1.region32";
Mm.16.ENSMUST00000040592.1	ExonAligner	CDS	5739	5981	.	+	0	gene_id "Mm.16.ENSMUST00000040592.1.region32"; transcript_id "Mm.16.ENSMUST00000040592.1.region32";
Mm.16.ENSMUST00000040592.1	ExonAligner	CDS	6816	7085	.	+	0	gene_id "Mm.16.ENSMUST00000040592.1.region32"; transcript_id "Mm.16.ENSMUST00000040592.1.region32";
Mm.5.ENSMUST00000026387.1	ExonAligner	CDS	1130	1257	.	+	0	gene_id "Mm.5.ENSMUST00000026387.1.region33"; transcript_id "Mm.5.ENSMUST00000026387.1.region33";
Mm.5.ENSMUST00000026387.1	ExonAligner	CDS	2401	2530	.	+	1	gene_id "Mm.5.ENSMUST00000026387.1.region33"; transcript_id "Mm.5.ENSMUST00000026387.1.region33";
Mm.5.ENSMUST00000026387.1	ExonAligner	CDS	5455	5655	.	+	0	gene_id "Mm.5.ENSMUST00000026387.1.region33"; transcript_id "Mm.5.ENSMUST00000026387.1.region33";
Mm.5.ENSMUST00000026387.1	ExonAligner	CDS	8019	8183	.	+	0	gene_id "Mm.5.ENSMUST00000026387.1.region33"; transcript_id "Mm.5.ENSMUST00000026387.1.region33";
Mm.5.ENSMUST00000026387.1	ExonAligner	CDS	10008	10133	.	+	0	gene_id "Mm.5.ENSMUST00000026387.1.region33"; transcript_id "Mm.5.ENSMUST00000026387.1.region33";
Mm.11.ENSMUST00000048605.1	ExonAligner	CDS	1044	1184	.	+	0	gene_id "Mm.11.ENSMUST00000048605.1.region34"; transcript_id "Mm.11.ENSMUST00000048605.1.region34";
Mm.11.ENSMUST00000048605.1	ExonAligner	CDS	2013	2045	.	+	0	gene_id "Mm.11.ENSMUST00000048605.1.region34"; transcript_id "Mm.11.ENSMUST00000048605.1.region34";
Mm.11.ENSMUST00000048605.1	ExonAligner	CDS	3915	4043	.	+	0	gene_id "Mm.11.ENSMUST00000048605.1.region34"; transcript_id "Mm.11.ENSMUST00000048605.1.region34";
Mm.11.ENSMUST00000048605.1	ExonAligner	CDS	4123	4218	.	+	0	gene_id "Mm.11.ENSMUST00000048605.1.region34"; transcript_id "Mm.11.ENSMUST00000048605.1.region34";
Mm.4.ENSMUST00000010007.1	ExonAligner	CDS	1028	1099	.	+	0	gene_id "Mm.4.ENSMUST00000010007.1.region35"; transcript_id "Mm.4.ENSMUST00000010007.1.region35";
Mm.4.ENSMUST00000010007.1	ExonAligner	CDS	6124	6251	.	+	0	gene_id "Mm.4.ENSMUST00000010007.1.region35"; transcript_id "Mm.4.ENSMUST00000010007.1.region35";
Mm.4.ENSMUST00000010007.1	ExonAligner	CDS	10760	10845	.	+	1	gene_id "Mm.4.ENSMUST00000010007.1.region35"; transcript_id "Mm.4.ENSMUST00000010007.1.region35";
Mm.4.ENSMUST00000010007.1	ExonAligner	CDS	12506	12642	.	+	2	gene_id "Mm.4.ENSMUST00000010007.1.region35"; transcript_id "Mm.4.ENSMUST00000010007.1.region35";
Mm.4.ENSMUST00000010007.1	ExonAligner	CDS	13287	13403	.	+	0	gene_id "Mm.4.ENSMUST00000010007.1.region35"; transcript_id "Mm.4.ENSMUST00000010007.1.region35";
Mm.4.ENSMUST00000010007.1	ExonAligner	CDS	15738	15839	.	+	0	gene_id "Mm.4.ENSMUST00000010007.1.region35"; transcript_id "Mm.4.ENSMUST00000010007.1.region35";
Mm.4.ENSMUST00000010007.1	ExonAligner	CDS	17001	17123	.	+	0	gene_id "Mm.4.ENSMUST00000010007.1.region35"; transcript_id "Mm.4.ENSMUST00000010007.1.region35";
Mm.4.ENSMUST00000010007.1	ExonAligner	CDS	18648	18722	.	+	0	gene_id "Mm.4.ENSMUST00000010007.1.region35"; transcript_id "Mm.4.ENSMUST00000010007.1.region35";
Mm.13.ENSMUST00000052776.1	ExonAligner	CDS	1001	1381	.	+	0	gene_id "Mm.13.ENSMUST00000052776.1.region36"; transcript_id "Mm.13.ENSMUST00000052776.1.region36";
Mm.18.ENSMUST00000025497.1	ExonAligner	CDS	1002	1255	.	+	0	gene_id "Mm.18.ENSMUST00000025497.1.region37"; transcript_id "Mm.18.ENSMUST00000025497.1.region37";
Mm.18.ENSMUST00000025497.1	ExonAligner	CDS	2125	2207	.	+	1	gene_id "Mm.18.ENSMUST00000025497.1.region37"; transcript_id "Mm.18.ENSMUST00000025497.1.region37";
Mm.18.ENSMUST00000025497.1	ExonAligner	CDS	6963	7061	.	+	2	gene_id "Mm.18.ENSMUST00000025497.1.region37"; transcript_id "Mm.18.ENSMUST00000025497.1.region37";
Mm.18.ENSMUST00000025497.1	ExonAligner	CDS	10149	10244	.	+	2	gene_id "Mm.18.ENSMUST00000025497.1.region37"; transcript_id "Mm.18.ENSMUST00000025497.1.region37";
Mm.18.ENSMUST00000025497.1	ExonAligner	CDS	20519	20614	.	+	2	gene_id "Mm.18.ENSMUST00000025497.1.region37"; transcript_id "Mm.18.ENSMUST00000025497.1.region37";
Mm.18.ENSMUST00000025497.1	ExonAligner	CDS	55835	56032	.	+	2	gene_id "Mm.18.ENSMUST00000025497.1.region37"; transcript_id "Mm.18.ENSMUST00000025497.1.region37";
Mm.18.ENSMUST00000025497.1	ExonAligner	CDS	61058	61183	.	+	2	gene_id "Mm.18.ENSMUST00000025497.1.region37"; transcript_id "Mm.18.ENSMUST00000025497.1.region37";
Mm.18.ENSMUST00000025497.1	ExonAligner	CDS	85835	85960	.	+	2	gene_id "Mm.18.ENSMUST00000025497.1.region37"; transcript_id "Mm.18.ENSMUST00000025497.1.region37";
Mm.18.ENSMUST00000025497.1	ExonAligner	CDS	94445	94597	.	+	2	gene_id "Mm.18.ENSMUST00000025497.1.region37"; transcript_id "Mm.18.ENSMUST00000025497.1.region37";
Mm.18.ENSMUST00000025497.1	ExonAligner	CDS	95586	95798	.	+	2	gene_id "Mm.18.ENSMUST00000025497.1.region37"; transcript_id "Mm.18.ENSMUST00000025497.1.region37";
Mm.18.ENSMUST00000025497.1	ExonAligner	CDS	96791	96928	.	+	2	gene_id "Mm.18.ENSMUST00000025497.1.region37"; transcript_id "Mm.18.ENSMUST00000025497.1.region37";
Mm.18.ENSMUST00000025497.1	ExonAligner	CDS	103762	103881	.	+	2	gene_id "Mm.18.ENSMUST00000025497.1.region37"; transcript_id "Mm.18.ENSMUST00000025497.1.region37";
Mm.18.ENSMUST00000025497.1	ExonAligner	CDS	104954	105079	.	+	2	gene_id "Mm.18.ENSMUST00000025497.1.region37"; transcript_id "Mm.18.ENSMUST00000025497.1.region37";
Mm.18.ENSMUST00000025497.1	ExonAligner	CDS	106074	106196	.	+	2	gene_id "Mm.18.ENSMUST00000025497.1.region37"; transcript_id "Mm.18.ENSMUST00000025497.1.region37";
Mm.18.ENSMUST00000025497.1	ExonAligner	CDS	107724	107846	.	+	2	gene_id "Mm.18.ENSMUST00000025497.1.region37"; transcript_id "Mm.18.ENSMUST00000025497.1.region37";
Mm.18.ENSMUST00000025497.1	ExonAligner	CDS	114115	114267	.	+	2	gene_id "Mm.18.ENSMUST00000025497.1.region37"; transcript_id "Mm.18.ENSMUST00000025497.1.region37";
Mm.18.ENSMUST00000025497.1	ExonAligner	CDS	114942	114995	.	+	2	gene_id "Mm.18.ENSMUST00000025497.1.region37"; transcript_id "Mm.18.ENSMUST00000025497.1.region37";
Mm.18.ENSMUST00000025497.1	ExonAligner	CDS	116832	116957	.	+	2	gene_id "Mm.18.ENSMUST00000025497.1.region37"; transcript_id "Mm.18.ENSMUST00000025497.1.region37";
Mm.18.ENSMUST00000025497.1	ExonAligner	CDS	119582	119707	.	+	2	gene_id "Mm.18.ENSMUST00000025497.1.region37"; transcript_id "Mm.18.ENSMUST00000025497.1.region37";
Mm.18.ENSMUST00000025497.1	ExonAligner	CDS	125731	125850	.	+	2	gene_id "Mm.18.ENSMUST00000025497.1.region37"; transcript_id "Mm.18.ENSMUST00000025497.1.region37";
Mm.18.ENSMUST00000025497.1	ExonAligner	CDS	128982	129119	.	+	2	gene_id "Mm.18.ENSMUST00000025497.1.region37"; transcript_id "Mm.18.ENSMUST00000025497.1.region37";
Mm.18.ENSMUST00000025497.1	ExonAligner	CDS	129653	129703	.	+	2	gene_id "Mm.18.ENSMUST00000025497.1.region37"; transcript_id "Mm.18.ENSMUST00000025497.1.region37";
Mm.18.ENSMUST00000025497.1	ExonAligner	CDS	130156	130281	.	+	2	gene_id "Mm.18.ENSMUST00000025497.1.region37"; transcript_id "Mm.18.ENSMUST00000025497.1.region37";
Mm.18.ENSMUST00000025497.1	ExonAligner	CDS	133588	133815	.	+	2	gene_id "Mm.18.ENSMUST00000025497.1.region37"; transcript_id "Mm.18.ENSMUST00000025497.1.region37";
Mm.18.ENSMUST00000025497.1	ExonAligner	CDS	134322	134447	.	+	2	gene_id "Mm.18.ENSMUST00000025497.1.region37"; transcript_id "Mm.18.ENSMUST00000025497.1.region37";
Mm.18.ENSMUST00000025497.1	ExonAligner	CDS	137777	137905	.	+	2	gene_id "Mm.18.ENSMUST00000025497.1.region37"; transcript_id "Mm.18.ENSMUST00000025497.1.region37";
Mm.18.ENSMUST00000025497.1	ExonAligner	CDS	138541	138666	.	+	2	gene_id "Mm.18.ENSMUST00000025497.1.region37"; transcript_id "Mm.18.ENSMUST00000025497.1.region37";
Mm.18.ENSMUST00000025497.1	ExonAligner	CDS	140386	140511	.	+	2	gene_id "Mm.18.ENSMUST00000025497.1.region37"; transcript_id "Mm.18.ENSMUST00000025497.1.region37";
Mm.18.ENSMUST00000025497.1	ExonAligner	CDS	140930	141052	.	+	2	gene_id "Mm.18.ENSMUST00000025497.1.region37"; transcript_id "Mm.18.ENSMUST00000025497.1.region37";
Mm.18.ENSMUST00000025497.1	ExonAligner	CDS	141206	141331	.	+	2	gene_id "Mm.18.ENSMUST00000025497.1.region37"; transcript_id "Mm.18.ENSMUST00000025497.1.region37";
Mm.18.ENSMUST00000025497.1	ExonAligner	CDS	142068	142193	.	+	2	gene_id "Mm.18.ENSMUST00000025497.1.region37"; transcript_id "Mm.18.ENSMUST00000025497.1.region37";
Mm.18.ENSMUST00000025497.1	ExonAligner	CDS	144343	144465	.	+	2	gene_id "Mm.18.ENSMUST00000025497.1.region37"; transcript_id "Mm.18.ENSMUST00000025497.1.region37";
Mm.18.ENSMUST00000025497.1	ExonAligner	CDS	146830	146952	.	+	2	gene_id "Mm.18.ENSMUST00000025497.1.region37"; transcript_id "Mm.18.ENSMUST00000025497.1.region37";
Mm.18.ENSMUST00000025497.1	ExonAligner	CDS	148697	148822	.	+	2	gene_id "Mm.18.ENSMUST00000025497.1.region37"; transcript_id "Mm.18.ENSMUST00000025497.1.region37";
Mm.18.ENSMUST00000025497.1	ExonAligner	CDS	151058	151180	.	+	2	gene_id "Mm.18.ENSMUST00000025497.1.region37"; transcript_id "Mm.18.ENSMUST00000025497.1.region37";
Mm.18.ENSMUST00000025497.1	ExonAligner	CDS	152039	152161	.	+	2	gene_id "Mm.18.ENSMUST00000025497.1.region37"; transcript_id "Mm.18.ENSMUST00000025497.1.region37";
Mm.18.ENSMUST00000025497.1	ExonAligner	CDS	154159	154320	.	+	2	gene_id "Mm.18.ENSMUST00000025497.1.region37"; transcript_id "Mm.18.ENSMUST00000025497.1.region37";
Mm.18.ENSMUST00000025497.1	ExonAligner	CDS	155033	155101	.	+	2	gene_id "Mm.18.ENSMUST00000025497.1.region37"; transcript_id "Mm.18.ENSMUST00000025497.1.region37";
Mm.18.ENSMUST00000025497.1	ExonAligner	CDS	155564	155689	.	+	2	gene_id "Mm.18.ENSMUST00000025497.1.region37"; transcript_id "Mm.18.ENSMUST00000025497.1.region37";
Mm.18.ENSMUST00000025497.1	ExonAligner	CDS	156741	156866	.	+	2	gene_id "Mm.18.ENSMUST00000025497.1.region37"; transcript_id "Mm.18.ENSMUST00000025497.1.region37";
Mm.18.ENSMUST00000025497.1	ExonAligner	CDS	157420	157572	.	+	2	gene_id "Mm.18.ENSMUST00000025497.1.region37"; transcript_id "Mm.18.ENSMUST00000025497.1.region37";
Mm.18.ENSMUST00000025497.1	ExonAligner	CDS	160298	160366	.	+	2	gene_id "Mm.18.ENSMUST00000025497.1.region37"; transcript_id "Mm.18.ENSMUST00000025497.1.region37";
Mm.18.ENSMUST00000025497.1	ExonAligner	CDS	161651	161776	.	+	2	gene_id "Mm.18.ENSMUST00000025497.1.region37"; transcript_id "Mm.18.ENSMUST00000025497.1.region37";
Mm.18.ENSMUST00000025497.1	ExonAligner	CDS	161917	162042	.	+	2	gene_id "Mm.18.ENSMUST00000025497.1.region37"; transcript_id "Mm.18.ENSMUST00000025497.1.region37";
Mm.18.ENSMUST00000025497.1	ExonAligner	CDS	162527	162652	.	+	2	gene_id "Mm.18.ENSMUST00000025497.1.region37"; transcript_id "Mm.18.ENSMUST00000025497.1.region37";
Mm.18.ENSMUST00000025497.1	ExonAligner	CDS	165192	165308	.	+	2	gene_id "Mm.18.ENSMUST00000025497.1.region37"; transcript_id "Mm.18.ENSMUST00000025497.1.region37";
Mm.18.ENSMUST00000025497.1	ExonAligner	CDS	166665	166793	.	+	2	gene_id "Mm.18.ENSMUST00000025497.1.region37"; transcript_id "Mm.18.ENSMUST00000025497.1.region37";
Mm.18.ENSMUST00000025497.1	ExonAligner	CDS	167380	167499	.	+	2	gene_id "Mm.18.ENSMUST00000025497.1.region37"; transcript_id "Mm.18.ENSMUST00000025497.1.region37";
Mm.18.ENSMUST00000025497.1	ExonAligner	CDS	170012	170137	.	+	2	gene_id "Mm.18.ENSMUST00000025497.1.region37"; transcript_id "Mm.18.ENSMUST00000025497.1.region37";
Mm.18.ENSMUST00000025497.1	ExonAligner	CDS	170751	170903	.	+	2	gene_id "Mm.18.ENSMUST00000025497.1.region37"; transcript_id "Mm.18.ENSMUST00000025497.1.region37";
Mm.18.ENSMUST00000025497.1	ExonAligner	CDS	171946	172011	.	+	2	gene_id "Mm.18.ENSMUST00000025497.1.region37"; transcript_id "Mm.18.ENSMUST00000025497.1.region37";
Mm.18.ENSMUST00000025497.1	ExonAligner	CDS	172384	172509	.	+	2	gene_id "Mm.18.ENSMUST00000025497.1.region37"; transcript_id "Mm.18.ENSMUST00000025497.1.region37";
Mm.18.ENSMUST00000025497.1	ExonAligner	CDS	173130	173253	.	+	2	gene_id "Mm.18.ENSMUST00000025497.1.region37"; transcript_id "Mm.18.ENSMUST00000025497.1.region37";
Mm.18.ENSMUST00000025497.1	ExonAligner	CDS	174242	174364	.	+	2	gene_id "Mm.18.ENSMUST00000025497.1.region37"; transcript_id "Mm.18.ENSMUST00000025497.1.region37";
Mm.18.ENSMUST00000025497.1	ExonAligner	CDS	174807	174938	.	+	2	gene_id "Mm.18.ENSMUST00000025497.1.region37"; transcript_id "Mm.18.ENSMUST00000025497.1.region37";
Mm.18.ENSMUST00000025497.1	ExonAligner	CDS	182082	182207	.	+	2	gene_id "Mm.18.ENSMUST00000025497.1.region37"; transcript_id "Mm.18.ENSMUST00000025497.1.region37";
Mm.18.ENSMUST00000025497.1	ExonAligner	CDS	183486	183692	.	+	2	gene_id "Mm.18.ENSMUST00000025497.1.region37"; transcript_id "Mm.18.ENSMUST00000025497.1.region37";
Mm.18.ENSMUST00000025497.1	ExonAligner	CDS	184873	184998	.	+	2	gene_id "Mm.18.ENSMUST00000025497.1.region37"; transcript_id "Mm.18.ENSMUST00000025497.1.region37";
Mm.18.ENSMUST00000025497.1	ExonAligner	CDS	186729	186851	.	+	2	gene_id "Mm.18.ENSMUST00000025497.1.region37"; transcript_id "Mm.18.ENSMUST00000025497.1.region37";
Mm.18.ENSMUST00000025497.1	ExonAligner	CDS	188834	188950	.	+	2	gene_id "Mm.18.ENSMUST00000025497.1.region37"; transcript_id "Mm.18.ENSMUST00000025497.1.region37";
Mm.18.ENSMUST00000025497.1	ExonAligner	CDS	189526	189654	.	+	2	gene_id "Mm.18.ENSMUST00000025497.1.region37"; transcript_id "Mm.18.ENSMUST00000025497.1.region37";
Mm.18.ENSMUST00000025497.1	ExonAligner	CDS	191168	191287	.	+	2	gene_id "Mm.18.ENSMUST00000025497.1.region37"; transcript_id "Mm.18.ENSMUST00000025497.1.region37";
Mm.18.ENSMUST00000025497.1	ExonAligner	CDS	196141	196372	.	+	2	gene_id "Mm.18.ENSMUST00000025497.1.region37"; transcript_id "Mm.18.ENSMUST00000025497.1.region37";
Mm.18.ENSMUST00000025497.1	ExonAligner	CDS	197687	197864	.	+	1	gene_id "Mm.18.ENSMUST00000025497.1.region37"; transcript_id "Mm.18.ENSMUST00000025497.1.region37";
Mm.18.ENSMUST00000025497.1	ExonAligner	CDS	199446	199817	.	+	0	gene_id "Mm.18.ENSMUST00000025497.1.region37"; transcript_id "Mm.18.ENSMUST00000025497.1.region37";
Mm.11.ENSMUST00000026133.1	ExonAligner	CDS	1475	1541	.	+	0	gene_id "Mm.11.ENSMUST00000026133.1.region38"; transcript_id "Mm.11.ENSMUST00000026133.1.region38";
Mm.11.ENSMUST00000026133.1	ExonAligner	CDS	1738	1808	.	+	2	gene_id "Mm.11.ENSMUST00000026133.1.region38"; transcript_id "Mm.11.ENSMUST00000026133.1.region38";
Mm.11.ENSMUST00000026133.1	ExonAligner	CDS	2406	2585	.	+	0	gene_id "Mm.11.ENSMUST00000026133.1.region38"; transcript_id "Mm.11.ENSMUST00000026133.1.region38";
Mm.11.ENSMUST00000026133.1	ExonAligner	CDS	2829	3050	.	+	0	gene_id "Mm.11.ENSMUST00000026133.1.region38"; transcript_id "Mm.11.ENSMUST00000026133.1.region38";
Mm.11.ENSMUST00000026133.1	ExonAligner	CDS	3179	3271	.	+	0	gene_id "Mm.11.ENSMUST00000026133.1.region38"; transcript_id "Mm.11.ENSMUST00000026133.1.region38";
Mm.11.ENSMUST00000026133.1	ExonAligner	CDS	3395	3558	.	+	0	gene_id "Mm.11.ENSMUST00000026133.1.region38"; transcript_id "Mm.11.ENSMUST00000026133.1.region38";
Mm.11.ENSMUST00000026133.1	ExonAligner	CDS	4352	4508	.	+	1	gene_id "Mm.11.ENSMUST00000026133.1.region38"; transcript_id "Mm.11.ENSMUST00000026133.1.region38";
Mm.8.ENSMUST00000033938.1	ExonAligner	CDS	1041	1101	.	+	0	gene_id "Mm.8.ENSMUST00000033938.1.region39"; transcript_id "Mm.8.ENSMUST00000033938.1.region39";
Mm.8.ENSMUST00000033938.1	ExonAligner	CDS	1298	1355	.	+	2	gene_id "Mm.8.ENSMUST00000033938.1.region39"; transcript_id "Mm.8.ENSMUST00000033938.1.region39";
Mm.8.ENSMUST00000033938.1	ExonAligner	CDS	3860	3926	.	+	1	gene_id "Mm.8.ENSMUST00000033938.1.region39"; transcript_id "Mm.8.ENSMUST00000033938.1.region39";
Mm.8.ENSMUST00000033938.1	ExonAligner	CDS	6159	6233	.	+	0	gene_id "Mm.8.ENSMUST00000033938.1.region39"; transcript_id "Mm.8.ENSMUST00000033938.1.region39";
Mm.8.ENSMUST00000033938.1	ExonAligner	CDS	6944	7002	.	+	0	gene_id "Mm.8.ENSMUST00000033938.1.region39"; transcript_id "Mm.8.ENSMUST00000033938.1.region39";
Mm.8.ENSMUST00000033938.1	ExonAligner	CDS	9321	9370	.	+	1	gene_id "Mm.8.ENSMUST00000033938.1.region39"; transcript_id "Mm.8.ENSMUST00000033938.1.region39";
Mm.8.ENSMUST00000033938.1	ExonAligner	CDS	12059	12110	.	+	2	gene_id "Mm.8.ENSMUST00000033938.1.region39"; transcript_id "Mm.8.ENSMUST00000033938.1.region39";
Mm.8.ENSMUST00000033938.1	ExonAligner	CDS	13848	13902	.	+	1	gene_id "Mm.8.ENSMUST00000033938.1.region39"; transcript_id "Mm.8.ENSMUST00000033938.1.region39";
Mm.8.ENSMUST00000033938.1	ExonAligner	CDS	13984	14056	.	+	0	gene_id "Mm.8.ENSMUST00000033938.1.region39"; transcript_id "Mm.8.ENSMUST00000033938.1.region39";
Mm.8.ENSMUST00000033938.1	ExonAligner	CDS	14411	14481	.	+	2	gene_id "Mm.8.ENSMUST00000033938.1.region39"; transcript_id "Mm.8.ENSMUST00000033938.1.region39";
Mm.8.ENSMUST00000033938.1	ExonAligner	CDS	17261	17347	.	+	0	gene_id "Mm.8.ENSMUST00000033938.1.region39"; transcript_id "Mm.8.ENSMUST00000033938.1.region39";
Mm.8.ENSMUST00000033938.1	ExonAligner	CDS	22896	22960	.	+	0	gene_id "Mm.8.ENSMUST00000033938.1.region39"; transcript_id "Mm.8.ENSMUST00000033938.1.region39";
Mm.8.ENSMUST00000033938.1	ExonAligner	CDS	23933	24072	.	+	1	gene_id "Mm.8.ENSMUST00000033938.1.region39"; transcript_id "Mm.8.ENSMUST00000033938.1.region39";
Mm.8.ENSMUST00000033938.1	ExonAligner	CDS	26046	26137	.	+	2	gene_id "Mm.8.ENSMUST00000033938.1.region39"; transcript_id "Mm.8.ENSMUST00000033938.1.region39";
Mm.3.ENSMUST00000015664.1	ExonAligner	CDS	2550	2669	.	+	0	gene_id "Mm.3.ENSMUST00000015664.1.region40"; transcript_id "Mm.3.ENSMUST00000015664.1.region40";
Mm.3.ENSMUST00000015664.1	ExonAligner	CDS	3062	3184	.	+	0	gene_id "Mm.3.ENSMUST00000015664.1.region40"; transcript_id "Mm.3.ENSMUST00000015664.1.region40";
Mm.3.ENSMUST00000015664.1	ExonAligner	CDS	3266	3421	.	+	0	gene_id "Mm.3.ENSMUST00000015664.1.region40"; transcript_id "Mm.3.ENSMUST00000015664.1.region40";
Mm.3.ENSMUST00000015664.1	ExonAligner	CDS	4297	4515	.	+	0	gene_id "Mm.3.ENSMUST00000015664.1.region40"; transcript_id "Mm.3.ENSMUST00000015664.1.region40";
Mm.3.ENSMUST00000015664.1	ExonAligner	CDS	8277	8442	.	+	0	gene_id "Mm.3.ENSMUST00000015664.1.region40"; transcript_id "Mm.3.ENSMUST00000015664.1.region40";
Mm.3.ENSMUST00000015664.1	ExonAligner	CDS	8628	8733	.	+	2	gene_id "Mm.3.ENSMUST00000015664.1.region40"; transcript_id "Mm.3.ENSMUST00000015664.1.region40";
Mm.3.ENSMUST00000015664.1	ExonAligner	CDS	10538	10634	.	+	1	gene_id "Mm.3.ENSMUST00000015664.1.region40"; transcript_id "Mm.3.ENSMUST00000015664.1.region40";
Mm.10.ENSMUST00000039925.1	ExonAligner	CDS	1024	1127	.	+	0	gene_id "Mm.10.ENSMUST00000039925.1.region41"; transcript_id "Mm.10.ENSMUST00000039925.1.region41";
Mm.10.ENSMUST00000039925.1	ExonAligner	CDS	6735	6906	.	+	1	gene_id "Mm.10.ENSMUST00000039925.1.region41"; transcript_id "Mm.10.ENSMUST00000039925.1.region41";
Mm.10.ENSMUST00000039925.1	ExonAligner	CDS	8999	9086	.	+	0	gene_id "Mm.10.ENSMUST00000039925.1.region41"; transcript_id "Mm.10.ENSMUST00000039925.1.region41";
Mm.10.ENSMUST00000039925.1	ExonAligner	CDS	18617	18711	.	+	2	gene_id "Mm.10.ENSMUST00000039925.1.region41"; transcript_id "Mm.10.ENSMUST00000039925.1.region41";
Mm.10.ENSMUST00000039925.1	ExonAligner	CDS	22305	22466	.	+	0	gene_id "Mm.10.ENSMUST00000039925.1.region41"; transcript_id "Mm.10.ENSMUST00000039925.1.region41";
Mm.10.ENSMUST00000039925.1	ExonAligner	CDS	24086	24255	.	+	0	gene_id "Mm.10.ENSMUST00000039925.1.region41"; transcript_id "Mm.10.ENSMUST00000039925.1.region41";
Mm.10.ENSMUST00000039925.1	ExonAligner	CDS	30270	30351	.	+	1	gene_id "Mm.10.ENSMUST00000039925.1.region41"; transcript_id "Mm.10.ENSMUST00000039925.1.region41";
Mm.10.ENSMUST00000039925.1	ExonAligner	CDS	31000	31042	.	+	0	gene_id "Mm.10.ENSMUST00000039925.1.region41"; transcript_id "Mm.10.ENSMUST00000039925.1.region41";
Mm.10.ENSMUST00000039925.1	ExonAligner	CDS	32181	32335	.	+	2	gene_id "Mm.10.ENSMUST00000039925.1.region41"; transcript_id "Mm.10.ENSMUST00000039925.1.region41";
Mm.10.ENSMUST00000039925.1	ExonAligner	CDS	33978	34050	.	+	0	gene_id "Mm.10.ENSMUST00000039925.1.region41"; transcript_id "Mm.10.ENSMUST00000039925.1.region41";
Mm.13.ENSMUST00000022217.1	ExonAligner	CDS	7746	7815	.	+	0	gene_id "Mm.13.ENSMUST00000022217.1.region42"; transcript_id "Mm.13.ENSMUST00000022217.1.region42";
Mm.13.ENSMUST00000022217.1	ExonAligner	CDS	8714	10929	.	+	2	gene_id "Mm.13.ENSMUST00000022217.1.region42"; transcript_id "Mm.13.ENSMUST00000022217.1.region42";
Mm.13.ENSMUST00000022217.1	ExonAligner	CDS	12482	12578	.	+	0	gene_id "Mm.13.ENSMUST00000022217.1.region42"; transcript_id "Mm.13.ENSMUST00000022217.1.region42";
Mm.13.ENSMUST00000022217.1	ExonAligner	CDS	15353	15514	.	+	2	gene_id "Mm.13.ENSMUST00000022217.1.region42"; transcript_id "Mm.13.ENSMUST00000022217.1.region42";
Mm.13.ENSMUST00000022217.1	ExonAligner	CDS	18116	18258	.	+	2	gene_id "Mm.13.ENSMUST00000022217.1.region42"; transcript_id "Mm.13.ENSMUST00000022217.1.region42";
Mm.13.ENSMUST00000022217.1	ExonAligner	CDS	20189	20567	.	+	0	gene_id "Mm.13.ENSMUST00000022217.1.region42"; transcript_id "Mm.13.ENSMUST00000022217.1.region42";
Mm.13.ENSMUST00000022217.1	ExonAligner	CDS	21922	22044	.	+	2	gene_id "Mm.13.ENSMUST00000022217.1.region42"; transcript_id "Mm.13.ENSMUST00000022217.1.region42";
Mm.13.ENSMUST00000022217.1	ExonAligner	CDS	22999	23154	.	+	2	gene_id "Mm.13.ENSMUST00000022217.1.region42"; transcript_id "Mm.13.ENSMUST00000022217.1.region42";
Mm.13.ENSMUST00000022217.1	ExonAligner	CDS	23699	23923	.	+	2	gene_id "Mm.13.ENSMUST00000022217.1.region42"; transcript_id "Mm.13.ENSMUST00000022217.1.region42";
Mm.13.ENSMUST00000022217.1	ExonAligner	CDS	26303	26385	.	+	2	gene_id "Mm.13.ENSMUST00000022217.1.region42"; transcript_id "Mm.13.ENSMUST00000022217.1.region42";
Mm.13.ENSMUST00000022217.1	ExonAligner	CDS	27465	27569	.	+	0	gene_id "Mm.13.ENSMUST00000022217.1.region42"; transcript_id "Mm.13.ENSMUST00000022217.1.region42";
Mm.13.ENSMUST00000022217.1	ExonAligner	CDS	27959	28106	.	+	0	gene_id "Mm.13.ENSMUST00000022217.1.region42"; transcript_id "Mm.13.ENSMUST00000022217.1.region42";
Mm.13.ENSMUST00000022217.1	ExonAligner	CDS	31955	32035	.	+	2	gene_id "Mm.13.ENSMUST00000022217.1.region42"; transcript_id "Mm.13.ENSMUST00000022217.1.region42";
Mm.13.ENSMUST00000022217.1	ExonAligner	CDS	37420	37582	.	+	2	gene_id "Mm.13.ENSMUST00000022217.1.region42"; transcript_id "Mm.13.ENSMUST00000022217.1.region42";
Mm.13.ENSMUST00000022217.1	ExonAligner	CDS	38554	38659	.	+	1	gene_id "Mm.13.ENSMUST00000022217.1.region42"; transcript_id "Mm.13.ENSMUST00000022217.1.region42";
Mm.13.ENSMUST00000022217.1	ExonAligner	CDS	39847	40014	.	+	0	gene_id "Mm.13.ENSMUST00000022217.1.region42"; transcript_id "Mm.13.ENSMUST00000022217.1.region42";
Mm.13.ENSMUST00000022217.1	ExonAligner	CDS	43506	43664	.	+	0	gene_id "Mm.13.ENSMUST00000022217.1.region42"; transcript_id "Mm.13.ENSMUST00000022217.1.region42";
Mm.2.ENSMUST00000046908.1	ExonAligner	CDS	4908	4984	.	+	0	gene_id "Mm.2.ENSMUST00000046908.1.region43"; transcript_id "Mm.2.ENSMUST00000046908.1.region43";
Mm.2.ENSMUST00000046908.1	ExonAligner	CDS	9009	9122	.	+	1	gene_id "Mm.2.ENSMUST00000046908.1.region43"; transcript_id "Mm.2.ENSMUST00000046908.1.region43";
Mm.2.ENSMUST00000046908.1	ExonAligner	CDS	13430	14111	.	+	1	gene_id "Mm.2.ENSMUST00000046908.1.region43"; transcript_id "Mm.2.ENSMUST00000046908.1.region43";
Mm.11.ENSMUST00000001347.1	ExonAligner	CDS	1002	1103	.	+	0	gene_id "Mm.11.ENSMUST00000001347.1.region44"; transcript_id "Mm.11.ENSMUST00000001347.1.region44";
Mm.11.ENSMUST00000001347.1	ExonAligner	CDS	1597	1684	.	+	0	gene_id "Mm.11.ENSMUST00000001347.1.region44"; transcript_id "Mm.11.ENSMUST00000001347.1.region44";
Mm.11.ENSMUST00000001347.1	ExonAligner	CDS	2677	2786	.	+	2	gene_id "Mm.11.ENSMUST00000001347.1.region44"; transcript_id "Mm.11.ENSMUST00000001347.1.region44";
Mm.11.ENSMUST00000001347.1	ExonAligner	CDS	3382	3516	.	+	0	gene_id "Mm.11.ENSMUST00000001347.1.region44"; transcript_id "Mm.11.ENSMUST00000001347.1.region44";
Mm.11.ENSMUST00000001347.1	ExonAligner	CDS	3722	3967	.	+	0	gene_id "Mm.11.ENSMUST00000001347.1.region44"; transcript_id "Mm.11.ENSMUST00000001347.1.region44";
Mm.12.ENSMUST00000020931.1	ExonAligner	CDS	1001	1138	.	+	0	gene_id "Mm.12.ENSMUST00000020931.1.region45"; transcript_id "Mm.12.ENSMUST00000020931.1.region45";
Mm.12.ENSMUST00000020931.1	ExonAligner	CDS	3261	3378	.	+	0	gene_id "Mm.12.ENSMUST00000020931.1.region45"; transcript_id "Mm.12.ENSMUST00000020931.1.region45";
Mm.12.ENSMUST00000020931.1	ExonAligner	CDS	5527	5632	.	+	2	gene_id "Mm.12.ENSMUST00000020931.1.region45"; transcript_id "Mm.12.ENSMUST00000020931.1.region45";
Mm.12.ENSMUST00000020931.1	ExonAligner	CDS	8872	9008	.	+	1	gene_id "Mm.12.ENSMUST00000020931.1.region45"; transcript_id "Mm.12.ENSMUST00000020931.1.region45";
Mm.12.ENSMUST00000020931.1	ExonAligner	CDS	9608	9669	.	+	2	gene_id "Mm.12.ENSMUST00000020931.1.region45"; transcript_id "Mm.12.ENSMUST00000020931.1.region45";
Mm.12.ENSMUST00000020931.1	ExonAligner	CDS	11726	11806	.	+	0	gene_id "Mm.12.ENSMUST00000020931.1.region45"; transcript_id "Mm.12.ENSMUST00000020931.1.region45";
Mm.12.ENSMUST00000020931.1	ExonAligner	CDS	12437	12538	.	+	0	gene_id "Mm.12.ENSMUST00000020931.1.region45"; transcript_id "Mm.12.ENSMUST00000020931.1.region45";
Mm.12.ENSMUST00000020931.1	ExonAligner	CDS	14464	14583	.	+	0	gene_id "Mm.12.ENSMUST00000020931.1.region45"; transcript_id "Mm.12.ENSMUST00000020931.1.region45";
Mm.12.ENSMUST00000020931.1	ExonAligner	CDS	14677	14775	.	+	0	gene_id "Mm.12.ENSMUST00000020931.1.region45"; transcript_id "Mm.12.ENSMUST00000020931.1.region45";
Mm.12.ENSMUST00000020931.1	ExonAligner	CDS	18494	18640	.	+	0	gene_id "Mm.12.ENSMUST00000020931.1.region45"; transcript_id "Mm.12.ENSMUST00000020931.1.region45";
Mm.12.ENSMUST00000020931.1	ExonAligner	CDS	19003	19091	.	+	0	gene_id "Mm.12.ENSMUST00000020931.1.region45"; transcript_id "Mm.12.ENSMUST00000020931.1.region45";
Mm.12.ENSMUST00000020931.1	ExonAligner	CDS	19258	19422	.	+	1	gene_id "Mm.12.ENSMUST00000020931.1.region45"; transcript_id "Mm.12.ENSMUST00000020931.1.region45";
Mm.12.ENSMUST00000020931.1	ExonAligner	CDS	20079	20257	.	+	1	gene_id "Mm.12.ENSMUST00000020931.1.region45"; transcript_id "Mm.12.ENSMUST00000020931.1.region45";
Mm.12.ENSMUST00000020931.1	ExonAligner	CDS	20892	21096	.	+	2	gene_id "Mm.12.ENSMUST00000020931.1.region45"; transcript_id "Mm.12.ENSMUST00000020931.1.region45";
Mm.12.ENSMUST00000020931.1	ExonAligner	CDS	23851	23965	.	+	1	gene_id "Mm.12.ENSMUST00000020931.1.region45"; transcript_id "Mm.12.ENSMUST00000020931.1.region45";
Mm.12.ENSMUST00000020931.1	ExonAligner	CDS	24289	24449	.	+	0	gene_id "Mm.12.ENSMUST00000020931.1.region45"; transcript_id "Mm.12.ENSMUST00000020931.1.region45";
Mm.12.ENSMUST00000020931.1	ExonAligner	CDS	26516	26651	.	+	1	gene_id "Mm.12.ENSMUST00000020931.1.region45"; transcript_id "Mm.12.ENSMUST00000020931.1.region45";
Mm.12.ENSMUST00000020931.1	ExonAligner	CDS	27628	27708	.	+	0	gene_id "Mm.12.ENSMUST00000020931.1.region45"; transcript_id "Mm.12.ENSMUST00000020931.1.region45";
Mm.12.ENSMUST00000020931.1	ExonAligner	CDS	28625	28795	.	+	0	gene_id "Mm.12.ENSMUST00000020931.1.region45"; transcript_id "Mm.12.ENSMUST00000020931.1.region45";
Mm.12.ENSMUST00000020931.1	ExonAligner	CDS	29937	30074	.	+	0	gene_id "Mm.12.ENSMUST00000020931.1.region45"; transcript_id "Mm.12.ENSMUST00000020931.1.region45";
Mm.12.ENSMUST00000020931.1	ExonAligner	CDS	30888	31033	.	+	0	gene_id "Mm.12.ENSMUST00000020931.1.region45"; transcript_id "Mm.12.ENSMUST00000020931.1.region45";
Mm.12.ENSMUST00000020931.1	ExonAligner	CDS	35444	35569	.	+	1	gene_id "Mm.12.ENSMUST00000020931.1.region45"; transcript_id "Mm.12.ENSMUST00000020931.1.region45";
Mm.12.ENSMUST00000020931.1	ExonAligner	CDS	38565	38670	.	+	1	gene_id "Mm.12.ENSMUST00000020931.1.region45"; transcript_id "Mm.12.ENSMUST00000020931.1.region45";
Mm.12.ENSMUST00000020931.1	ExonAligner	CDS	43973	44125	.	+	0	gene_id "Mm.12.ENSMUST00000020931.1.region45"; transcript_id "Mm.12.ENSMUST00000020931.1.region45";
Mm.12.ENSMUST00000020931.1	ExonAligner	CDS	45985	46082	.	+	0	gene_id "Mm.12.ENSMUST00000020931.1.region45"; transcript_id "Mm.12.ENSMUST00000020931.1.region45";
Mm.12.ENSMUST00000020931.1	ExonAligner	CDS	47136	47247	.	+	1	gene_id "Mm.12.ENSMUST00000020931.1.region45"; transcript_id "Mm.12.ENSMUST00000020931.1.region45";
Mm.12.ENSMUST00000021609.1	ExonAligner	CDS	3837	4374	.	+	0	gene_id "Mm.12.ENSMUST00000021609.1.region46"; transcript_id "Mm.12.ENSMUST00000021609.1.region46";
Mm.12.ENSMUST00000021609.1	ExonAligner	CDS	6355	6582	.	+	2	gene_id "Mm.12.ENSMUST00000021609.1.region46"; transcript_id "Mm.12.ENSMUST00000021609.1.region46";
Mm.12.ENSMUST00000021609.1	ExonAligner	CDS	7979	8198	.	+	2	gene_id "Mm.12.ENSMUST00000021609.1.region46"; transcript_id "Mm.12.ENSMUST00000021609.1.region46";
Mm.12.ENSMUST00000021609.1	ExonAligner	CDS	8606	8729	.	+	1	gene_id "Mm.12.ENSMUST00000021609.1.region46"; transcript_id "Mm.12.ENSMUST00000021609.1.region46";
Mm.12.ENSMUST00000021609.1	ExonAligner	CDS	11407	11610	.	+	0	gene_id "Mm.12.ENSMUST00000021609.1.region46"; transcript_id "Mm.12.ENSMUST00000021609.1.region46";
Mm.12.ENSMUST00000021609.1	ExonAligner	CDS	15533	15703	.	+	0	gene_id "Mm.12.ENSMUST00000021609.1.region46"; transcript_id "Mm.12.ENSMUST00000021609.1.region46";
Mm.12.ENSMUST00000021609.1	ExonAligner	CDS	18249	18377	.	+	0	gene_id "Mm.12.ENSMUST00000021609.1.region46"; transcript_id "Mm.12.ENSMUST00000021609.1.region46";
Mm.12.ENSMUST00000021609.1	ExonAligner	CDS	20434	20532	.	+	0	gene_id "Mm.12.ENSMUST00000021609.1.region46"; transcript_id "Mm.12.ENSMUST00000021609.1.region46";
Mm.12.ENSMUST00000021609.1	ExonAligner	CDS	23028	23253	.	+	0	gene_id "Mm.12.ENSMUST00000021609.1.region46"; transcript_id "Mm.12.ENSMUST00000021609.1.region46";
Mm.12.ENSMUST00000021609.1	ExonAligner	CDS	24769	24874	.	+	2	gene_id "Mm.12.ENSMUST00000021609.1.region46"; transcript_id "Mm.12.ENSMUST00000021609.1.region46";
Mm.12.ENSMUST00000021609.1	ExonAligner	CDS	27033	27096	.	+	1	gene_id "Mm.12.ENSMUST00000021609.1.region46"; transcript_id "Mm.12.ENSMUST00000021609.1.region46";
Mm.12.ENSMUST00000021609.1	ExonAligner	CDS	28780	28857	.	+	0	gene_id "Mm.12.ENSMUST00000021609.1.region46"; transcript_id "Mm.12.ENSMUST00000021609.1.region46";
Mm.1.ENSMUST00000027036.1	ExonAligner	CDS	1025	1093	.	+	0	gene_id "Mm.1.ENSMUST00000027036.1.region47"; transcript_id "Mm.1.ENSMUST00000027036.1.region47";
Mm.1.ENSMUST00000027036.1	ExonAligner	CDS	1566	1597	.	+	0	gene_id "Mm.1.ENSMUST00000027036.1.region47"; transcript_id "Mm.1.ENSMUST00000027036.1.region47";
Mm.1.ENSMUST00000027036.1	ExonAligner	CDS	21993	22058	.	+	1	gene_id "Mm.1.ENSMUST00000027036.1.region47"; transcript_id "Mm.1.ENSMUST00000027036.1.region47";
Mm.1.ENSMUST00000027036.1	ExonAligner	CDS	23677	23724	.	+	1	gene_id "Mm.1.ENSMUST00000027036.1.region47"; transcript_id "Mm.1.ENSMUST00000027036.1.region47";
Mm.1.ENSMUST00000027036.1	ExonAligner	CDS	25798	25868	.	+	1	gene_id "Mm.1.ENSMUST00000027036.1.region47"; transcript_id "Mm.1.ENSMUST00000027036.1.region47";
Mm.1.ENSMUST00000027036.1	ExonAligner	CDS	31257	31330	.	+	2	gene_id "Mm.1.ENSMUST00000027036.1.region47"; transcript_id "Mm.1.ENSMUST00000027036.1.region47";
Mm.1.ENSMUST00000027036.1	ExonAligner	CDS	33643	33744	.	+	0	gene_id "Mm.1.ENSMUST00000027036.1.region47"; transcript_id "Mm.1.ENSMUST00000027036.1.region47";
Mm.1.ENSMUST00000027036.1	ExonAligner	CDS	35212	35388	.	+	0	gene_id "Mm.1.ENSMUST00000027036.1.region47"; transcript_id "Mm.1.ENSMUST00000027036.1.region47";
Mm.1.ENSMUST00000027036.1	ExonAligner	CDS	39219	39269	.	+	0	gene_id "Mm.1.ENSMUST00000027036.1.region47"; transcript_id "Mm.1.ENSMUST00000027036.1.region47";
Mm.11.ENSMUST00000002889.1	ExonAligner	CDS	1033	1095	.	+	0	gene_id "Mm.11.ENSMUST00000002889.1.region48"; transcript_id "Mm.11.ENSMUST00000002889.1.region48";
Mm.11.ENSMUST00000002889.1	ExonAligner	CDS	2954	3064	.	+	0	gene_id "Mm.11.ENSMUST00000002889.1.region48"; transcript_id "Mm.11.ENSMUST00000002889.1.region48";
Mm.11.ENSMUST00000002889.1	ExonAligner	CDS	3360	3431	.	+	0	gene_id "Mm.11.ENSMUST00000002889.1.region48"; transcript_id "Mm.11.ENSMUST00000002889.1.region48";
Mm.11.ENSMUST00000002889.1	ExonAligner	CDS	4777	4857	.	+	0	gene_id "Mm.11.ENSMUST00000002889.1.region48"; transcript_id "Mm.11.ENSMUST00000002889.1.region48";
Mm.11.ENSMUST00000002889.1	ExonAligner	CDS	5137	5222	.	+	0	gene_id "Mm.11.ENSMUST00000002889.1.region48"; transcript_id "Mm.11.ENSMUST00000002889.1.region48";
Mm.11.ENSMUST00000002889.1	ExonAligner	CDS	5476	5637	.	+	1	gene_id "Mm.11.ENSMUST00000002889.1.region48"; transcript_id "Mm.11.ENSMUST00000002889.1.region48";
Mm.11.ENSMUST00000002889.1	ExonAligner	CDS	5824	5927	.	+	1	gene_id "Mm.11.ENSMUST00000002889.1.region48"; transcript_id "Mm.11.ENSMUST00000002889.1.region48";
Mm.11.ENSMUST00000002889.1	ExonAligner	CDS	6365	6548	.	+	2	gene_id "Mm.11.ENSMUST00000002889.1.region48"; transcript_id "Mm.11.ENSMUST00000002889.1.region48";
Mm.11.ENSMUST00000002889.1	ExonAligner	CDS	6622	6775	.	+	2	gene_id "Mm.11.ENSMUST00000002889.1.region48"; transcript_id "Mm.11.ENSMUST00000002889.1.region48";
Mm.11.ENSMUST00000002889.1	ExonAligner	CDS	7060	7144	.	+	1	gene_id "Mm.11.ENSMUST00000002889.1.region48"; transcript_id "Mm.11.ENSMUST00000002889.1.region48";
Mm.11.ENSMUST00000002889.1	ExonAligner	CDS	7437	7584	.	+	0	gene_id "Mm.11.ENSMUST00000002889.1.region48"; transcript_id "Mm.11.ENSMUST00000002889.1.region48";
Mm.11.ENSMUST00000002889.1	ExonAligner	CDS	7725	7861	.	+	2	gene_id "Mm.11.ENSMUST00000002889.1.region48"; transcript_id "Mm.11.ENSMUST00000002889.1.region48";
Mm.11.ENSMUST00000002889.1	ExonAligner	CDS	8004	8216	.	+	0	gene_id "Mm.11.ENSMUST00000002889.1.region48"; transcript_id "Mm.11.ENSMUST00000002889.1.region48";
Mm.11.ENSMUST00000002889.1	ExonAligner	CDS	8350	8529	.	+	0	gene_id "Mm.11.ENSMUST00000002889.1.region48"; transcript_id "Mm.11.ENSMUST00000002889.1.region48";
Mm.11.ENSMUST00000002889.1	ExonAligner	CDS	9115	9197	.	+	0	gene_id "Mm.11.ENSMUST00000002889.1.region48"; transcript_id "Mm.11.ENSMUST00000002889.1.region48";
Mm.11.ENSMUST00000002889.1	ExonAligner	CDS	9302	9376	.	+	1	gene_id "Mm.11.ENSMUST00000002889.1.region48"; transcript_id "Mm.11.ENSMUST00000002889.1.region48";
Mm.11.ENSMUST00000002889.1	ExonAligner	CDS	9557	9640	.	+	1	gene_id "Mm.11.ENSMUST00000002889.1.region48"; transcript_id "Mm.11.ENSMUST00000002889.1.region48";
Mm.11.ENSMUST00000002889.1	ExonAligner	CDS	9931	10102	.	+	1	gene_id "Mm.11.ENSMUST00000002889.1.region48"; transcript_id "Mm.11.ENSMUST00000002889.1.region48";
Mm.11.ENSMUST00000002889.1	ExonAligner	CDS	10709	10813	.	+	0	gene_id "Mm.11.ENSMUST00000002889.1.region48"; transcript_id "Mm.11.ENSMUST00000002889.1.region48";
Mm.11.ENSMUST00000002889.1	ExonAligner	CDS	10894	11085	.	+	0	gene_id "Mm.11.ENSMUST00000002889.1.region48"; transcript_id "Mm.11.ENSMUST00000002889.1.region48";
Mm.11.ENSMUST00000002889.1	ExonAligner	CDS	11379	11567	.	+	0	gene_id "Mm.11.ENSMUST00000002889.1.region48"; transcript_id "Mm.11.ENSMUST00000002889.1.region48";
Mm.11.ENSMUST00000002889.1	ExonAligner	CDS	11678	11817	.	+	0	gene_id "Mm.11.ENSMUST00000002889.1.region48"; transcript_id "Mm.11.ENSMUST00000002889.1.region48";
Mm.11.ENSMUST00000002889.1	ExonAligner	CDS	11890	12130	.	+	1	gene_id "Mm.11.ENSMUST00000002889.1.region48"; transcript_id "Mm.11.ENSMUST00000002889.1.region48";
Mm.11.ENSMUST00000002889.1	ExonAligner	CDS	12265	12419	.	+	0	gene_id "Mm.11.ENSMUST00000002889.1.region48"; transcript_id "Mm.11.ENSMUST00000002889.1.region48";
Mm.11.ENSMUST00000002889.1	ExonAligner	CDS	12496	12556	.	+	1	gene_id "Mm.11.ENSMUST00000002889.1.region48"; transcript_id "Mm.11.ENSMUST00000002889.1.region48";
Mm.11.ENSMUST00000002889.1	ExonAligner	CDS	12633	12761	.	+	0	gene_id "Mm.11.ENSMUST00000002889.1.region48"; transcript_id "Mm.11.ENSMUST00000002889.1.region48";
Mm.11.ENSMUST00000002889.1	ExonAligner	CDS	12832	12938	.	+	0	gene_id "Mm.11.ENSMUST00000002889.1.region48"; transcript_id "Mm.11.ENSMUST00000002889.1.region48";
Mm.11.ENSMUST00000002889.1	ExonAligner	CDS	13086	13191	.	+	1	gene_id "Mm.11.ENSMUST00000002889.1.region48"; transcript_id "Mm.11.ENSMUST00000002889.1.region48";
Mm.11.ENSMUST00000002889.1	ExonAligner	CDS	13568	13633	.	+	0	gene_id "Mm.11.ENSMUST00000002889.1.region48"; transcript_id "Mm.11.ENSMUST00000002889.1.region48";
Mm.11.ENSMUST00000002889.1	ExonAligner	CDS	13775	13906	.	+	0	gene_id "Mm.11.ENSMUST00000002889.1.region48"; transcript_id "Mm.11.ENSMUST00000002889.1.region48";
Mm.17.ENSMUST00000046549.1	ExonAligner	CDS	1111	1241	.	+	0	gene_id "Mm.17.ENSMUST00000046549.1.region49"; transcript_id "Mm.17.ENSMUST00000046549.1.region49";
Mm.17.ENSMUST00000046549.1	ExonAligner	CDS	9938	10478	.	+	1	gene_id "Mm.17.ENSMUST00000046549.1.region49"; transcript_id "Mm.17.ENSMUST00000046549.1.region49";
Mm.8.ENSMUST00000034220.1	ExonAligner	CDS	1098	1244	.	+	0	gene_id "Mm.8.ENSMUST00000034220.1.region50"; transcript_id "Mm.8.ENSMUST00000034220.1.region50";
Mm.8.ENSMUST00000034220.1	ExonAligner	CDS	3862	3939	.	+	0	gene_id "Mm.8.ENSMUST00000034220.1.region50"; transcript_id "Mm.8.ENSMUST00000034220.1.region50";
Mm.8.ENSMUST00000034220.1	ExonAligner	CDS	4027	4101	.	+	0	gene_id "Mm.8.ENSMUST00000034220.1.region50"; transcript_id "Mm.8.ENSMUST00000034220.1.region50";
Mm.8.ENSMUST00000034220.1	ExonAligner	CDS	5224	5354	.	+	0	gene_id "Mm.8.ENSMUST00000034220.1.region50"; transcript_id "Mm.8.ENSMUST00000034220.1.region50";
Mm.8.ENSMUST00000034220.1	ExonAligner	CDS	6238	6360	.	+	1	gene_id "Mm.8.ENSMUST00000034220.1.region50"; transcript_id "Mm.8.ENSMUST00000034220.1.region50";
Mm.8.ENSMUST00000034220.1	ExonAligner	CDS	6680	7030	.	+	1	gene_id "Mm.8.ENSMUST00000034220.1.region50"; transcript_id "Mm.8.ENSMUST00000034220.1.region50";
Mm.8.ENSMUST00000034220.1	ExonAligner	CDS	8302	8407	.	+	1	gene_id "Mm.8.ENSMUST00000034220.1.region50"; transcript_id "Mm.8.ENSMUST00000034220.1.region50";
Mm.8.ENSMUST00000034220.1	ExonAligner	CDS	9097	9258	.	+	0	gene_id "Mm.8.ENSMUST00000034220.1.region50"; transcript_id "Mm.8.ENSMUST00000034220.1.region50";
Mm.12.ENSMUST00000021610.1	ExonAligner	CDS	1157	1202	.	+	0	gene_id "Mm.12.ENSMUST00000021610.1.region51"; transcript_id "Mm.12.ENSMUST00000021610.1.region51";
Mm.12.ENSMUST00000021610.1	ExonAligner	CDS	1917	1963	.	+	2	gene_id "Mm.12.ENSMUST00000021610.1.region51"; transcript_id "Mm.12.ENSMUST00000021610.1.region51";
Mm.12.ENSMUST00000021610.1	ExonAligner	CDS	4494	4587	.	+	0	gene_id "Mm.12.ENSMUST00000021610.1.region51"; transcript_id "Mm.12.ENSMUST00000021610.1.region51";
Mm.12.ENSMUST00000021610.1	ExonAligner	CDS	5317	5385	.	+	2	gene_id "Mm.12.ENSMUST00000021610.1.region51"; transcript_id "Mm.12.ENSMUST00000021610.1.region51";
Mm.12.ENSMUST00000021610.1	ExonAligner	CDS	7426	7531	.	+	2	gene_id "Mm.12.ENSMUST00000021610.1.region51"; transcript_id "Mm.12.ENSMUST00000021610.1.region51";
Mm.12.ENSMUST00000021610.1	ExonAligner	CDS	7695	8111	.	+	2	gene_id "Mm.12.ENSMUST00000021610.1.region51"; transcript_id "Mm.12.ENSMUST00000021610.1.region51";
Mm.12.ENSMUST00000021610.1	ExonAligner	CDS	8626	9101	.	+	2	gene_id "Mm.12.ENSMUST00000021610.1.region51"; transcript_id "Mm.12.ENSMUST00000021610.1.region51";
Mm.12.ENSMUST00000021610.1	ExonAligner	CDS	10638	10718	.	+	0	gene_id "Mm.12.ENSMUST00000021610.1.region51"; transcript_id "Mm.12.ENSMUST00000021610.1.region51";
Mm.3.ENSMUST00000038942.1	ExonAligner	CDS	3877	3927	.	+	0	gene_id "Mm.3.ENSMUST00000038942.1.region52"; transcript_id "Mm.3.ENSMUST00000038942.1.region52";
Mm.3.ENSMUST00000038942.1	ExonAligner	CDS	7194	7320	.	+	0	gene_id "Mm.3.ENSMUST00000038942.1.region52"; transcript_id "Mm.3.ENSMUST00000038942.1.region52";
Mm.3.ENSMUST00000038942.1	ExonAligner	CDS	7524	7588	.	+	2	gene_id "Mm.3.ENSMUST00000038942.1.region52"; transcript_id "Mm.3.ENSMUST00000038942.1.region52";
Mm.3.ENSMUST00000038942.1	ExonAligner	CDS	7667	7826	.	+	0	gene_id "Mm.3.ENSMUST00000038942.1.region52"; transcript_id "Mm.3.ENSMUST00000038942.1.region52";
Mm.3.ENSMUST00000038942.1	ExonAligner	CDS	9686	9913	.	+	2	gene_id "Mm.3.ENSMUST00000038942.1.region52"; transcript_id "Mm.3.ENSMUST00000038942.1.region52";
Mm.3.ENSMUST00000038942.1	ExonAligner	CDS	10026	10049	.	+	2	gene_id "Mm.3.ENSMUST00000038942.1.region52"; transcript_id "Mm.3.ENSMUST00000038942.1.region52";
Mm.3.ENSMUST00000038942.1	ExonAligner	CDS	10325	10407	.	+	2	gene_id "Mm.3.ENSMUST00000038942.1.region52"; transcript_id "Mm.3.ENSMUST00000038942.1.region52";
Mm.3.ENSMUST00000038942.1	ExonAligner	CDS	10514	10645	.	+	0	gene_id "Mm.3.ENSMUST00000038942.1.region52"; transcript_id "Mm.3.ENSMUST00000038942.1.region52";
Mm.3.ENSMUST00000038942.1	ExonAligner	CDS	11280	12499	.	+	0	gene_id "Mm.3.ENSMUST00000038942.1.region52"; transcript_id "Mm.3.ENSMUST00000038942.1.region52";
Mm.3.ENSMUST00000038942.1	ExonAligner	CDS	12907	12997	.	+	1	gene_id "Mm.3.ENSMUST00000038942.1.region52"; transcript_id "Mm.3.ENSMUST00000038942.1.region52";
Mm.2.ENSMUST00000059102.1	ExonAligner	CDS	1177	1238	.	+	0	gene_id "Mm.2.ENSMUST00000059102.1.region53"; transcript_id "Mm.2.ENSMUST00000059102.1.region53";
Mm.2.ENSMUST00000059102.1	ExonAligner	CDS	9491	9608	.	+	1	gene_id "Mm.2.ENSMUST00000059102.1.region53"; transcript_id "Mm.2.ENSMUST00000059102.1.region53";
Mm.2.ENSMUST00000059102.1	ExonAligner	CDS	17237	17395	.	+	0	gene_id "Mm.2.ENSMUST00000059102.1.region53"; transcript_id "Mm.2.ENSMUST00000059102.1.region53";
Mm.2.ENSMUST00000059102.1	ExonAligner	CDS	19932	20046	.	+	0	gene_id "Mm.2.ENSMUST00000059102.1.region53"; transcript_id "Mm.2.ENSMUST00000059102.1.region53";
Mm.2.ENSMUST00000059102.1	ExonAligner	CDS	23621	23830	.	+	2	gene_id "Mm.2.ENSMUST00000059102.1.region53"; transcript_id "Mm.2.ENSMUST00000059102.1.region53";
Mm.2.ENSMUST00000059102.1	ExonAligner	CDS	25818	25964	.	+	2	gene_id "Mm.2.ENSMUST00000059102.1.region53"; transcript_id "Mm.2.ENSMUST00000059102.1.region53";
Mm.2.ENSMUST00000059102.1	ExonAligner	CDS	35845	35993	.	+	2	gene_id "Mm.2.ENSMUST00000059102.1.region53"; transcript_id "Mm.2.ENSMUST00000059102.1.region53";
Mm.7.ENSMUST00000032879.1	ExonAligner	CDS	80527	80619	.	+	0	gene_id "Mm.7.ENSMUST00000032879.1.region54"; transcript_id "Mm.7.ENSMUST00000032879.1.region54";
Mm.7.ENSMUST00000032879.1	ExonAligner	CDS	84334	84417	.	+	0	gene_id "Mm.7.ENSMUST00000032879.1.region54"; transcript_id "Mm.7.ENSMUST00000032879.1.region54";
Mm.7.ENSMUST00000032879.1	ExonAligner	CDS	90062	90245	.	+	0	gene_id "Mm.7.ENSMUST00000032879.1.region54"; transcript_id "Mm.7.ENSMUST00000032879.1.region54";
Mm.7.ENSMUST00000032879.1	ExonAligner	CDS	96225	96472	.	+	2	gene_id "Mm.7.ENSMUST00000032879.1.region54"; transcript_id "Mm.7.ENSMUST00000032879.1.region54";
Mm.10.ENSMUST00000026470.1	ExonAligner	CDS	1089	1121	.	+	0	gene_id "Mm.10.ENSMUST00000026470.1.region55"; transcript_id "Mm.10.ENSMUST00000026470.1.region55";
Mm.10.ENSMUST00000026470.1	ExonAligner	CDS	2294	2491	.	+	0	gene_id "Mm.10.ENSMUST00000026470.1.region55"; transcript_id "Mm.10.ENSMUST00000026470.1.region55";
Mm.10.ENSMUST00000026470.1	ExonAligner	CDS	2992	3071	.	+	0	gene_id "Mm.10.ENSMUST00000026470.1.region55"; transcript_id "Mm.10.ENSMUST00000026470.1.region55";
Mm.10.ENSMUST00000026470.1	ExonAligner	CDS	3238	3438	.	+	1	gene_id "Mm.10.ENSMUST00000026470.1.region55"; transcript_id "Mm.10.ENSMUST00000026470.1.region55";
Mm.10.ENSMUST00000026470.1	ExonAligner	CDS	3698	3779	.	+	1	gene_id "Mm.10.ENSMUST00000026470.1.region55"; transcript_id "Mm.10.ENSMUST00000026470.1.region55";
Mm.10.ENSMUST00000026470.1	ExonAligner	CDS	3898	4020	.	+	0	gene_id "Mm.10.ENSMUST00000026470.1.region55"; transcript_id "Mm.10.ENSMUST00000026470.1.region55";
Mm.10.ENSMUST00000026470.1	ExonAligner	CDS	4149	4288	.	+	0	gene_id "Mm.10.ENSMUST00000026470.1.region55"; transcript_id "Mm.10.ENSMUST00000026470.1.region55";
Mm.10.ENSMUST00000026470.1	ExonAligner	CDS	4452	4617	.	+	1	gene_id "Mm.10.ENSMUST00000026470.1.region55"; transcript_id "Mm.10.ENSMUST00000026470.1.region55";
Mm.10.ENSMUST00000026470.1	ExonAligner	CDS	4839	4938	.	+	0	gene_id "Mm.10.ENSMUST00000026470.1.region55"; transcript_id "Mm.10.ENSMUST00000026470.1.region55";
Mm.10.ENSMUST00000026470.1	ExonAligner	CDS	5029	5184	.	+	2	gene_id "Mm.10.ENSMUST00000026470.1.region55"; transcript_id "Mm.10.ENSMUST00000026470.1.region55";
Mm.10.ENSMUST00000026470.1	ExonAligner	CDS	5277	5384	.	+	2	gene_id "Mm.10.ENSMUST00000026470.1.region55"; transcript_id "Mm.10.ENSMUST00000026470.1.region55";
Mm.10.ENSMUST00000026470.1	ExonAligner	CDS	5493	5617	.	+	2	gene_id "Mm.10.ENSMUST00000026470.1.region55"; transcript_id "Mm.10.ENSMUST00000026470.1.region55";
Mm.19.ENSMUST00000025803.1	ExonAligner	CDS	1023	1268	.	+	0	gene_id "Mm.19.ENSMUST00000025803.1.region56"; transcript_id "Mm.19.ENSMUST00000025803.1.region56";
Mm.19.ENSMUST00000025803.1	ExonAligner	CDS	1456	1624	.	+	0	gene_id "Mm.19.ENSMUST00000025803.1.region56"; transcript_id "Mm.19.ENSMUST00000025803.1.region56";
Mm.19.ENSMUST00000025803.1	ExonAligner	CDS	2690	2839	.	+	2	gene_id "Mm.19.ENSMUST00000025803.1.region56"; transcript_id "Mm.19.ENSMUST00000025803.1.region56";
Mm.19.ENSMUST00000025803.1	ExonAligner	CDS	2964	3214	.	+	2	gene_id "Mm.19.ENSMUST00000025803.1.region56"; transcript_id "Mm.19.ENSMUST00000025803.1.region56";
Mm.8.ENSMUST00000004091.1	ExonAligner	CDS	1039	1072	.	+	0	gene_id "Mm.8.ENSMUST00000004091.1.region57"; transcript_id "Mm.8.ENSMUST00000004091.1.region57";
Mm.8.ENSMUST00000004091.1	ExonAligner	CDS	3202	3254	.	+	2	gene_id "Mm.8.ENSMUST00000004091.1.region57"; transcript_id "Mm.8.ENSMUST00000004091.1.region57";
Mm.8.ENSMUST00000004091.1	ExonAligner	CDS	8161	8277	.	+	0	gene_id "Mm.8.ENSMUST00000004091.1.region57"; transcript_id "Mm.8.ENSMUST00000004091.1.region57";
Mm.8.ENSMUST00000004091.1	ExonAligner	CDS	9268	9500	.	+	0	gene_id "Mm.8.ENSMUST00000004091.1.region57"; transcript_id "Mm.8.ENSMUST00000004091.1.region57";
Mm.8.ENSMUST00000004091.1	ExonAligner	CDS	9897	10086	.	+	1	gene_id "Mm.8.ENSMUST00000004091.1.region57"; transcript_id "Mm.8.ENSMUST00000004091.1.region57";
Mm.11.ENSMUST00000002126.1	ExonAligner	CDS	15621	15743	.	+	0	gene_id "Mm.11.ENSMUST00000002126.1.region58"; transcript_id "Mm.11.ENSMUST00000002126.1.region58";
Mm.11.ENSMUST00000002126.1	ExonAligner	CDS	16141	16602	.	+	0	gene_id "Mm.11.ENSMUST00000002126.1.region58"; transcript_id "Mm.11.ENSMUST00000002126.1.region58";
Mm.11.ENSMUST00000002126.1	ExonAligner	CDS	18742	18852	.	+	0	gene_id "Mm.11.ENSMUST00000002126.1.region58"; transcript_id "Mm.11.ENSMUST00000002126.1.region58";
Mm.11.ENSMUST00000002126.1	ExonAligner	CDS	20562	20692	.	+	0	gene_id "Mm.11.ENSMUST00000002126.1.region58"; transcript_id "Mm.11.ENSMUST00000002126.1.region58";
Mm.11.ENSMUST00000002126.1	ExonAligner	CDS	21522	21618	.	+	1	gene_id "Mm.11.ENSMUST00000002126.1.region58"; transcript_id "Mm.11.ENSMUST00000002126.1.region58";
Mm.11.ENSMUST00000002126.1	ExonAligner	CDS	25926	26133	.	+	0	gene_id "Mm.11.ENSMUST00000002126.1.region58"; transcript_id "Mm.11.ENSMUST00000002126.1.region58";
Mm.11.ENSMUST00000002126.1	ExonAligner	CDS	26291	26782	.	+	2	gene_id "Mm.11.ENSMUST00000002126.1.region58"; transcript_id "Mm.11.ENSMUST00000002126.1.region58";
Mm.11.ENSMUST00000002126.1	ExonAligner	CDS	28489	28805	.	+	2	gene_id "Mm.11.ENSMUST00000002126.1.region58"; transcript_id "Mm.11.ENSMUST00000002126.1.region58";
Mm.2.ENSMUST00000029188.1	ExonAligner	CDS	1424	1483	.	+	0	gene_id "Mm.2.ENSMUST00000029188.1.region59"; transcript_id "Mm.2.ENSMUST00000029188.1.region59";
Mm.2.ENSMUST00000029188.1	ExonAligner	CDS	5243	5459	.	+	0	gene_id "Mm.2.ENSMUST00000029188.1.region59"; transcript_id "Mm.2.ENSMUST00000029188.1.region59";
Mm.2.ENSMUST00000029188.1	ExonAligner	CDS	8954	9211	.	+	2	gene_id "Mm.2.ENSMUST00000029188.1.region59"; transcript_id "Mm.2.ENSMUST00000029188.1.region59";
Mm.2.ENSMUST00000029188.1	ExonAligner	CDS	12319	12536	.	+	2	gene_id "Mm.2.ENSMUST00000029188.1.region59"; transcript_id "Mm.2.ENSMUST00000029188.1.region59";
Mm.11.ENSMUST00000000329.1	ExonAligner	CDS	1001	1135	.	+	0	gene_id "Mm.11.ENSMUST00000000329.1.region60"; transcript_id "Mm.11.ENSMUST00000000329.1.region60";
Mm.11.ENSMUST00000000329.1	ExonAligner	CDS	1663	1864	.	+	0	gene_id "Mm.11.ENSMUST00000000329.1.region60"; transcript_id "Mm.11.ENSMUST00000000329.1.region60";
Mm.11.ENSMUST00000000329.1	ExonAligner	CDS	2945	3026	.	+	2	gene_id "Mm.11.ENSMUST00000000329.1.region60"; transcript_id "Mm.11.ENSMUST00000000329.1.region60";
Mm.11.ENSMUST00000000329.1	ExonAligner	CDS	3140	3262	.	+	1	gene_id "Mm.11.ENSMUST00000000329.1.region60"; transcript_id "Mm.11.ENSMUST00000000329.1.region60";
Mm.11.ENSMUST00000000329.1	ExonAligner	CDS	3375	3478	.	+	1	gene_id "Mm.11.ENSMUST00000000329.1.region60"; transcript_id "Mm.11.ENSMUST00000000329.1.region60";
Mm.11.ENSMUST00000000329.1	ExonAligner	CDS	3715	3875	.	+	2	gene_id "Mm.11.ENSMUST00000000329.1.region60"; transcript_id "Mm.11.ENSMUST00000000329.1.region60";
Mm.11.ENSMUST00000000329.1	ExonAligner	CDS	4680	4823	.	+	0	gene_id "Mm.11.ENSMUST00000000329.1.region60"; transcript_id "Mm.11.ENSMUST00000000329.1.region60";
Mm.11.ENSMUST00000000329.1	ExonAligner	CDS	6017	6226	.	+	0	gene_id "Mm.11.ENSMUST00000000329.1.region60"; transcript_id "Mm.11.ENSMUST00000000329.1.region60";
Mm.11.ENSMUST00000000329.1	ExonAligner	CDS	8927	9013	.	+	0	gene_id "Mm.11.ENSMUST00000000329.1.region60"; transcript_id "Mm.11.ENSMUST00000000329.1.region60";
Mm.11.ENSMUST00000000329.1	ExonAligner	CDS	9209	9378	.	+	0	gene_id "Mm.11.ENSMUST00000000329.1.region60"; transcript_id "Mm.11.ENSMUST00000000329.1.region60";
Mm.11.ENSMUST00000000329.1	ExonAligner	CDS	10291	10412	.	+	1	gene_id "Mm.11.ENSMUST00000000329.1.region60"; transcript_id "Mm.11.ENSMUST00000000329.1.region60";
Mm.11.ENSMUST00000000329.1	ExonAligner	CDS	13196	13296	.	+	2	gene_id "Mm.11.ENSMUST00000000329.1.region60"; transcript_id "Mm.11.ENSMUST00000000329.1.region60";
Mm.11.ENSMUST00000000329.1	ExonAligner	CDS	13418	13588	.	+	0	gene_id "Mm.11.ENSMUST00000000329.1.region60"; transcript_id "Mm.11.ENSMUST00000000329.1.region60";
Mm.11.ENSMUST00000000329.1	ExonAligner	CDS	13709	13885	.	+	0	gene_id "Mm.11.ENSMUST00000000329.1.region60"; transcript_id "Mm.11.ENSMUST00000000329.1.region60";
Mm.X.ENSMUST00000043045.1	ExonAligner	CDS	2641	2695	.	+	0	gene_id "Mm.X.ENSMUST00000043045.1.region61"; transcript_id "Mm.X.ENSMUST00000043045.1.region61";
Mm.X.ENSMUST00000043045.1	ExonAligner	CDS	2799	2873	.	+	2	gene_id "Mm.X.ENSMUST00000043045.1.region61"; transcript_id "Mm.X.ENSMUST00000043045.1.region61";
Mm.X.ENSMUST00000043045.1	ExonAligner	CDS	2962	3066	.	+	2	gene_id "Mm.X.ENSMUST00000043045.1.region61"; transcript_id "Mm.X.ENSMUST00000043045.1.region61";
Mm.X.ENSMUST00000043045.1	ExonAligner	CDS	4706	4811	.	+	2	gene_id "Mm.X.ENSMUST00000043045.1.region61"; transcript_id "Mm.X.ENSMUST00000043045.1.region61";
Mm.X.ENSMUST00000043045.1	ExonAligner	CDS	4973	5067	.	+	1	gene_id "Mm.X.ENSMUST00000043045.1.region61"; transcript_id "Mm.X.ENSMUST00000043045.1.region61";
Mm.X.ENSMUST00000043045.1	ExonAligner	CDS	5461	5540	.	+	2	gene_id "Mm.X.ENSMUST00000043045.1.region61"; transcript_id "Mm.X.ENSMUST00000043045.1.region61";
Mm.X.ENSMUST00000043045.1	ExonAligner	CDS	5653	5861	.	+	0	gene_id "Mm.X.ENSMUST00000043045.1.region61"; transcript_id "Mm.X.ENSMUST00000043045.1.region61";
Mm.X.ENSMUST00000043045.1	ExonAligner	CDS	5945	6046	.	+	1	gene_id "Mm.X.ENSMUST00000043045.1.region61"; transcript_id "Mm.X.ENSMUST00000043045.1.region61";
Mm.X.ENSMUST00000043045.1	ExonAligner	CDS	6122	6267	.	+	1	gene_id "Mm.X.ENSMUST00000043045.1.region61"; transcript_id "Mm.X.ENSMUST00000043045.1.region61";
Mm.X.ENSMUST00000043045.1	ExonAligner	CDS	6525	6631	.	+	2	gene_id "Mm.X.ENSMUST00000043045.1.region61"; transcript_id "Mm.X.ENSMUST00000043045.1.region61";
Mm.7.ENSMUST00000026547.1	ExonAligner	CDS	3505	3654	.	+	0	gene_id "Mm.7.ENSMUST00000026547.1.region62"; transcript_id "Mm.7.ENSMUST00000026547.1.region62";
Mm.7.ENSMUST00000026547.1	ExonAligner	CDS	5020	5148	.	+	0	gene_id "Mm.7.ENSMUST00000026547.1.region62"; transcript_id "Mm.7.ENSMUST00000026547.1.region62";
Mm.7.ENSMUST00000026547.1	ExonAligner	CDS	6110	6286	.	+	0	gene_id "Mm.7.ENSMUST00000026547.1.region62"; transcript_id "Mm.7.ENSMUST00000026547.1.region62";
Mm.7.ENSMUST00000026547.1	ExonAligner	CDS	7311	7470	.	+	0	gene_id "Mm.7.ENSMUST00000026547.1.region62"; transcript_id "Mm.7.ENSMUST00000026547.1.region62";
Mm.7.ENSMUST00000026547.1	ExonAligner	CDS	26544	26751	.	+	2	gene_id "Mm.7.ENSMUST00000026547.1.region62"; transcript_id "Mm.7.ENSMUST00000026547.1.region62";
Mm.7.ENSMUST00000026547.1	ExonAligner	CDS	27012	27211	.	+	1	gene_id "Mm.7.ENSMUST00000026547.1.region62"; transcript_id "Mm.7.ENSMUST00000026547.1.region62";
Mm.7.ENSMUST00000026547.1	ExonAligner	CDS	27597	27786	.	+	2	gene_id "Mm.7.ENSMUST00000026547.1.region62"; transcript_id "Mm.7.ENSMUST00000026547.1.region62";
Mm.7.ENSMUST00000026547.1	ExonAligner	CDS	28478	28623	.	+	1	gene_id "Mm.7.ENSMUST00000026547.1.region62"; transcript_id "Mm.7.ENSMUST00000026547.1.region62";
Mm.7.ENSMUST00000026547.1	ExonAligner	CDS	29188	29368	.	+	2	gene_id "Mm.7.ENSMUST00000026547.1.region62"; transcript_id "Mm.7.ENSMUST00000026547.1.region62";
Mm.7.ENSMUST00000026547.1	ExonAligner	CDS	29659	29839	.	+	1	gene_id "Mm.7.ENSMUST00000026547.1.region62"; transcript_id "Mm.7.ENSMUST00000026547.1.region62";
Mm.7.ENSMUST00000026547.1	ExonAligner	CDS	33040	33212	.	+	0	gene_id "Mm.7.ENSMUST00000026547.1.region62"; transcript_id "Mm.7.ENSMUST00000026547.1.region62";
Mm.7.ENSMUST00000026547.1	ExonAligner	CDS	33495	33623	.	+	1	gene_id "Mm.7.ENSMUST00000026547.1.region62"; transcript_id "Mm.7.ENSMUST00000026547.1.region62";
Mm.7.ENSMUST00000026547.1	ExonAligner	CDS	35291	35411	.	+	1	gene_id "Mm.7.ENSMUST00000026547.1.region62"; transcript_id "Mm.7.ENSMUST00000026547.1.region62";
Mm.7.ENSMUST00000026547.1	ExonAligner	CDS	35726	35869	.	+	0	gene_id "Mm.7.ENSMUST00000026547.1.region62"; transcript_id "Mm.7.ENSMUST00000026547.1.region62";
Mm.7.ENSMUST00000026547.1	ExonAligner	CDS	36538	36666	.	+	0	gene_id "Mm.7.ENSMUST00000026547.1.region62"; transcript_id "Mm.7.ENSMUST00000026547.1.region62";
Mm.7.ENSMUST00000026547.1	ExonAligner	CDS	37693	37856	.	+	0	gene_id "Mm.7.ENSMUST00000026547.1.region62"; transcript_id "Mm.7.ENSMUST00000026547.1.region62";
Mm.7.ENSMUST00000026547.1	ExonAligner	CDS	38472	38604	.	+	1	gene_id "Mm.7.ENSMUST00000026547.1.region62"; transcript_id "Mm.7.ENSMUST00000026547.1.region62";
Mm.X.ENSMUST00000033464.1	ExonAligner	CDS	1121	1554	.	+	0	gene_id "Mm.X.ENSMUST00000033464.1.region63"; transcript_id "Mm.X.ENSMUST00000033464.1.region63";
Mm.X.ENSMUST00000033464.1	ExonAligner	CDS	3093	3444	.	+	1	gene_id "Mm.X.ENSMUST00000033464.1.region63"; transcript_id "Mm.X.ENSMUST00000033464.1.region63";
Mm.X.ENSMUST00000033464.1	ExonAligner	CDS	4820	5230	.	+	0	gene_id "Mm.X.ENSMUST00000033464.1.region63"; transcript_id "Mm.X.ENSMUST00000033464.1.region63";
Mm.X.ENSMUST00000016463.1	ExonAligner	CDS	1086	1196	.	+	0	gene_id "Mm.X.ENSMUST00000016463.1.region64"; transcript_id "Mm.X.ENSMUST00000016463.1.region64";
Mm.X.ENSMUST00000016463.1	ExonAligner	CDS	2198	2684	.	+	0	gene_id "Mm.X.ENSMUST00000016463.1.region64"; transcript_id "Mm.X.ENSMUST00000016463.1.region64";
Mm.X.ENSMUST00000016463.1	ExonAligner	CDS	3091	3231	.	+	2	gene_id "Mm.X.ENSMUST00000016463.1.region64"; transcript_id "Mm.X.ENSMUST00000016463.1.region64";
Mm.X.ENSMUST00000016463.1	ExonAligner	CDS	3742	3896	.	+	2	gene_id "Mm.X.ENSMUST00000016463.1.region64"; transcript_id "Mm.X.ENSMUST00000016463.1.region64";
Mm.7.ENSMUST00000007927.1	ExonAligner	CDS	1908	2048	.	+	0	gene_id "Mm.7.ENSMUST00000007927.1.region65"; transcript_id "Mm.7.ENSMUST00000007927.1.region65";
Mm.7.ENSMUST00000007927.1	ExonAligner	CDS	2626	2765	.	+	0	gene_id "Mm.7.ENSMUST00000007927.1.region65"; transcript_id "Mm.7.ENSMUST00000007927.1.region65";
Mm.7.ENSMUST00000007927.1	ExonAligner	CDS	4368	4539	.	+	1	gene_id "Mm.7.ENSMUST00000007927.1.region65"; transcript_id "Mm.7.ENSMUST00000007927.1.region65";
Mm.7.ENSMUST00000007927.1	ExonAligner	CDS	5056	5157	.	+	0	gene_id "Mm.7.ENSMUST00000007927.1.region65"; transcript_id "Mm.7.ENSMUST00000007927.1.region65";
Mm.7.ENSMUST00000007927.1	ExonAligner	CDS	5233	5370	.	+	0	gene_id "Mm.7.ENSMUST00000007927.1.region65"; transcript_id "Mm.7.ENSMUST00000007927.1.region65";
Mm.7.ENSMUST00000007927.1	ExonAligner	CDS	8645	8719	.	+	0	gene_id "Mm.7.ENSMUST00000007927.1.region65"; transcript_id "Mm.7.ENSMUST00000007927.1.region65";
Mm.7.ENSMUST00000007927.1	ExonAligner	CDS	8873	8980	.	+	0	gene_id "Mm.7.ENSMUST00000007927.1.region65"; transcript_id "Mm.7.ENSMUST00000007927.1.region65";
Mm.7.ENSMUST00000007927.1	ExonAligner	CDS	9067	9151	.	+	0	gene_id "Mm.7.ENSMUST00000007927.1.region65"; transcript_id "Mm.7.ENSMUST00000007927.1.region65";
Mm.7.ENSMUST00000007927.1	ExonAligner	CDS	10211	10406	.	+	2	gene_id "Mm.7.ENSMUST00000007927.1.region65"; transcript_id "Mm.7.ENSMUST00000007927.1.region65";
Mm.7.ENSMUST00000007927.1	ExonAligner	CDS	10511	10693	.	+	1	gene_id "Mm.7.ENSMUST00000007927.1.region65"; transcript_id "Mm.7.ENSMUST00000007927.1.region65";
Mm.7.ENSMUST00000007927.1	ExonAligner	CDS	11768	11873	.	+	1	gene_id "Mm.7.ENSMUST00000007927.1.region65"; transcript_id "Mm.7.ENSMUST00000007927.1.region65";
Mm.7.ENSMUST00000007927.1	ExonAligner	CDS	12918	13034	.	+	0	gene_id "Mm.7.ENSMUST00000007927.1.region65"; transcript_id "Mm.7.ENSMUST00000007927.1.region65";
Mm.7.ENSMUST00000007927.1	ExonAligner	CDS	13467	13631	.	+	0	gene_id "Mm.7.ENSMUST00000007927.1.region65"; transcript_id "Mm.7.ENSMUST00000007927.1.region65";
Mm.7.ENSMUST00000007927.1	ExonAligner	CDS	13943	14074	.	+	0	gene_id "Mm.7.ENSMUST00000007927.1.region65"; transcript_id "Mm.7.ENSMUST00000007927.1.region65";
Mm.7.ENSMUST00000007927.1	ExonAligner	CDS	14683	14835	.	+	0	gene_id "Mm.7.ENSMUST00000007927.1.region65"; transcript_id "Mm.7.ENSMUST00000007927.1.region65";
Mm.7.ENSMUST00000007927.1	ExonAligner	CDS	15430	15543	.	+	0	gene_id "Mm.7.ENSMUST00000007927.1.region65"; transcript_id "Mm.7.ENSMUST00000007927.1.region65";
Mm.7.ENSMUST00000007927.1	ExonAligner	CDS	15657	15749	.	+	0	gene_id "Mm.7.ENSMUST00000007927.1.region65"; transcript_id "Mm.7.ENSMUST00000007927.1.region65";
Mm.7.ENSMUST00000007927.1	ExonAligner	CDS	15918	16091	.	+	0	gene_id "Mm.7.ENSMUST00000007927.1.region65"; transcript_id "Mm.7.ENSMUST00000007927.1.region65";
Mm.11.ENSMUST00000002891.1	ExonAligner	CDS	1265	1444	.	+	0	gene_id "Mm.11.ENSMUST00000002891.1.region66"; transcript_id "Mm.11.ENSMUST00000002891.1.region66";
Mm.11.ENSMUST00000002891.1	ExonAligner	CDS	14941	15000	.	+	0	gene_id "Mm.11.ENSMUST00000002891.1.region66"; transcript_id "Mm.11.ENSMUST00000002891.1.region66";
Mm.11.ENSMUST00000002891.1	ExonAligner	CDS	15825	15898	.	+	0	gene_id "Mm.11.ENSMUST00000002891.1.region66"; transcript_id "Mm.11.ENSMUST00000002891.1.region66";
Mm.11.ENSMUST00000002891.1	ExonAligner	CDS	16559	16634	.	+	1	gene_id "Mm.11.ENSMUST00000002891.1.region66"; transcript_id "Mm.11.ENSMUST00000002891.1.region66";
Mm.11.ENSMUST00000002891.1	ExonAligner	CDS	18961	19069	.	+	0	gene_id "Mm.11.ENSMUST00000002891.1.region66"; transcript_id "Mm.11.ENSMUST00000002891.1.region66";
Mm.11.ENSMUST00000002891.1	ExonAligner	CDS	21618	21761	.	+	2	gene_id "Mm.11.ENSMUST00000002891.1.region66"; transcript_id "Mm.11.ENSMUST00000002891.1.region66";
Mm.11.ENSMUST00000002891.1	ExonAligner	CDS	21918	22088	.	+	2	gene_id "Mm.11.ENSMUST00000002891.1.region66"; transcript_id "Mm.11.ENSMUST00000002891.1.region66";
Mm.11.ENSMUST00000002891.1	ExonAligner	CDS	22322	22422	.	+	2	gene_id "Mm.11.ENSMUST00000002891.1.region66"; transcript_id "Mm.11.ENSMUST00000002891.1.region66";
Mm.11.ENSMUST00000002891.1	ExonAligner	CDS	24405	24479	.	+	0	gene_id "Mm.11.ENSMUST00000002891.1.region66"; transcript_id "Mm.11.ENSMUST00000002891.1.region66";
Mm.11.ENSMUST00000002891.1	ExonAligner	CDS	26001	26083	.	+	0	gene_id "Mm.11.ENSMUST00000002891.1.region66"; transcript_id "Mm.11.ENSMUST00000002891.1.region66";
Mm.11.ENSMUST00000002891.1	ExonAligner	CDS	27583	27790	.	+	1	gene_id "Mm.11.ENSMUST00000002891.1.region66"; transcript_id "Mm.11.ENSMUST00000002891.1.region66";
Mm.11.ENSMUST00000002891.1	ExonAligner	CDS	28777	28962	.	+	0	gene_id "Mm.11.ENSMUST00000002891.1.region66"; transcript_id "Mm.11.ENSMUST00000002891.1.region66";
Mm.11.ENSMUST00000002891.1	ExonAligner	CDS	29071	29200	.	+	0	gene_id "Mm.11.ENSMUST00000002891.1.region66"; transcript_id "Mm.11.ENSMUST00000002891.1.region66";
Mm.11.ENSMUST00000002891.1	ExonAligner	CDS	30141	30254	.	+	2	gene_id "Mm.11.ENSMUST00000002891.1.region66"; transcript_id "Mm.11.ENSMUST00000002891.1.region66";
Mm.11.ENSMUST00000002891.1	ExonAligner	CDS	30335	30500	.	+	2	gene_id "Mm.11.ENSMUST00000002891.1.region66"; transcript_id "Mm.11.ENSMUST00000002891.1.region66";
Mm.11.ENSMUST00000002891.1	ExonAligner	CDS	32406	32549	.	+	1	gene_id "Mm.11.ENSMUST00000002891.1.region66"; transcript_id "Mm.11.ENSMUST00000002891.1.region66";
Mm.11.ENSMUST00000002891.1	ExonAligner	CDS	34311	34433	.	+	1	gene_id "Mm.11.ENSMUST00000002891.1.region66"; transcript_id "Mm.11.ENSMUST00000002891.1.region66";
Mm.11.ENSMUST00000002891.1	ExonAligner	CDS	35242	35930	.	+	1	gene_id "Mm.11.ENSMUST00000002891.1.region66"; transcript_id "Mm.11.ENSMUST00000002891.1.region66";
Mm.11.ENSMUST00000002891.1	ExonAligner	CDS	37665	37840	.	+	2	gene_id "Mm.11.ENSMUST00000002891.1.region66"; transcript_id "Mm.11.ENSMUST00000002891.1.region66";
Mm.7.ENSMUST00000026506.1	ExonAligner	CDS	1055	1179	.	+	0	gene_id "Mm.7.ENSMUST00000026506.1.region67"; transcript_id "Mm.7.ENSMUST00000026506.1.region67";
Mm.7.ENSMUST00000026506.1	ExonAligner	CDS	9899	10035	.	+	1	gene_id "Mm.7.ENSMUST00000026506.1.region67"; transcript_id "Mm.7.ENSMUST00000026506.1.region67";
Mm.7.ENSMUST00000026506.1	ExonAligner	CDS	16010	16108	.	+	2	gene_id "Mm.7.ENSMUST00000026506.1.region67"; transcript_id "Mm.7.ENSMUST00000026506.1.region67";
Mm.7.ENSMUST00000026506.1	ExonAligner	CDS	16937	17044	.	+	2	gene_id "Mm.7.ENSMUST00000026506.1.region67"; transcript_id "Mm.7.ENSMUST00000026506.1.region67";
Mm.7.ENSMUST00000026506.1	ExonAligner	CDS	18217	18390	.	+	2	gene_id "Mm.7.ENSMUST00000026506.1.region67"; transcript_id "Mm.7.ENSMUST00000026506.1.region67";
Mm.7.ENSMUST00000026506.1	ExonAligner	CDS	20761	20825	.	+	2	gene_id "Mm.7.ENSMUST00000026506.1.region67"; transcript_id "Mm.7.ENSMUST00000026506.1.region67";
Mm.19.ENSMUST00000025903.1	ExonAligner	CDS	1081	1135	.	+	0	gene_id "Mm.19.ENSMUST00000025903.1.region68"; transcript_id "Mm.19.ENSMUST00000025903.1.region68";
Mm.19.ENSMUST00000025903.1	ExonAligner	CDS	1223	1294	.	+	2	gene_id "Mm.19.ENSMUST00000025903.1.region68"; transcript_id "Mm.19.ENSMUST00000025903.1.region68";
Mm.19.ENSMUST00000025903.1	ExonAligner	CDS	1950	2168	.	+	2	gene_id "Mm.19.ENSMUST00000025903.1.region68"; transcript_id "Mm.19.ENSMUST00000025903.1.region68";
Mm.19.ENSMUST00000025903.1	ExonAligner	CDS	2261	2376	.	+	2	gene_id "Mm.19.ENSMUST00000025903.1.region68"; transcript_id "Mm.19.ENSMUST00000025903.1.region68";
Mm.19.ENSMUST00000025903.1	ExonAligner	CDS	3466	3573	.	+	0	gene_id "Mm.19.ENSMUST00000025903.1.region68"; transcript_id "Mm.19.ENSMUST00000025903.1.region68";
Mm.19.ENSMUST00000025903.1	ExonAligner	CDS	3792	3872	.	+	0	gene_id "Mm.19.ENSMUST00000025903.1.region68"; transcript_id "Mm.19.ENSMUST00000025903.1.region68";
Mm.19.ENSMUST00000025903.1	ExonAligner	CDS	3945	4048	.	+	0	gene_id "Mm.19.ENSMUST00000025903.1.region68"; transcript_id "Mm.19.ENSMUST00000025903.1.region68";
Mm.19.ENSMUST00000025903.1	ExonAligner	CDS	4151	4301	.	+	1	gene_id "Mm.19.ENSMUST00000025903.1.region68"; transcript_id "Mm.19.ENSMUST00000025903.1.region68";
Mm.19.ENSMUST00000025903.1	ExonAligner	CDS	6363	6527	.	+	0	gene_id "Mm.19.ENSMUST00000025903.1.region68"; transcript_id "Mm.19.ENSMUST00000025903.1.region68";
Mm.19.ENSMUST00000025903.1	ExonAligner	CDS	9244	9372	.	+	0	gene_id "Mm.19.ENSMUST00000025903.1.region68"; transcript_id "Mm.19.ENSMUST00000025903.1.region68";
Mm.19.ENSMUST00000025903.1	ExonAligner	CDS	9544	9677	.	+	0	gene_id "Mm.19.ENSMUST00000025903.1.region68"; transcript_id "Mm.19.ENSMUST00000025903.1.region68";
Mm.19.ENSMUST00000025903.1	ExonAligner	CDS	9767	9860	.	+	1	gene_id "Mm.19.ENSMUST00000025903.1.region68"; transcript_id "Mm.19.ENSMUST00000025903.1.region68";
Mm.19.ENSMUST00000025903.1	ExonAligner	CDS	10181	10354	.	+	0	gene_id "Mm.19.ENSMUST00000025903.1.region68"; transcript_id "Mm.19.ENSMUST00000025903.1.region68";
Mm.19.ENSMUST00000025903.1	ExonAligner	CDS	10443	10637	.	+	0	gene_id "Mm.19.ENSMUST00000025903.1.region68"; transcript_id "Mm.19.ENSMUST00000025903.1.region68";
Mm.19.ENSMUST00000025903.1	ExonAligner	CDS	10882	11041	.	+	0	gene_id "Mm.19.ENSMUST00000025903.1.region68"; transcript_id "Mm.19.ENSMUST00000025903.1.region68";
Mm.19.ENSMUST00000025903.1	ExonAligner	CDS	11150	11313	.	+	2	gene_id "Mm.19.ENSMUST00000025903.1.region68"; transcript_id "Mm.19.ENSMUST00000025903.1.region68";
Mm.19.ENSMUST00000025903.1	ExonAligner	CDS	11489	11686	.	+	0	gene_id "Mm.19.ENSMUST00000025903.1.region68"; transcript_id "Mm.19.ENSMUST00000025903.1.region68";
Mm.11.ENSMUST00000017365.1	ExonAligner	CDS	1177	1384	.	+	0	gene_id "Mm.11.ENSMUST00000017365.1.region69"; transcript_id "Mm.11.ENSMUST00000017365.1.region69";
Mm.11.ENSMUST00000017365.1	ExonAligner	CDS	3929	4119	.	+	2	gene_id "Mm.11.ENSMUST00000017365.1.region69"; transcript_id "Mm.11.ENSMUST00000017365.1.region69";
Mm.11.ENSMUST00000017365.1	ExonAligner	CDS	4381	4518	.	+	0	gene_id "Mm.11.ENSMUST00000017365.1.region69"; transcript_id "Mm.11.ENSMUST00000017365.1.region69";
Mm.11.ENSMUST00000017365.1	ExonAligner	CDS	6125	6261	.	+	0	gene_id "Mm.11.ENSMUST00000017365.1.region69"; transcript_id "Mm.11.ENSMUST00000017365.1.region69";
Mm.11.ENSMUST00000017365.1	ExonAligner	CDS	8910	9100	.	+	1	gene_id "Mm.11.ENSMUST00000017365.1.region69"; transcript_id "Mm.11.ENSMUST00000017365.1.region69";
Mm.11.ENSMUST00000017365.1	ExonAligner	CDS	9363	9466	.	+	2	gene_id "Mm.11.ENSMUST00000017365.1.region69"; transcript_id "Mm.11.ENSMUST00000017365.1.region69";
Mm.11.ENSMUST00000017365.1	ExonAligner	CDS	11830	11944	.	+	0	gene_id "Mm.11.ENSMUST00000017365.1.region69"; transcript_id "Mm.11.ENSMUST00000017365.1.region69";
Mm.11.ENSMUST00000017365.1	ExonAligner	CDS	12026	12145	.	+	2	gene_id "Mm.11.ENSMUST00000017365.1.region69"; transcript_id "Mm.11.ENSMUST00000017365.1.region69";
Mm.11.ENSMUST00000017365.1	ExonAligner	CDS	12252	12355	.	+	2	gene_id "Mm.11.ENSMUST00000017365.1.region69"; transcript_id "Mm.11.ENSMUST00000017365.1.region69";
Mm.11.ENSMUST00000017365.1	ExonAligner	CDS	12585	12740	.	+	0	gene_id "Mm.11.ENSMUST00000017365.1.region69"; transcript_id "Mm.11.ENSMUST00000017365.1.region69";
Mm.11.ENSMUST00000017365.1	ExonAligner	CDS	13810	13860	.	+	0	gene_id "Mm.11.ENSMUST00000017365.1.region69"; transcript_id "Mm.11.ENSMUST00000017365.1.region69";
Mm.11.ENSMUST00000017365.1	ExonAligner	CDS	13970	14044	.	+	0	gene_id "Mm.11.ENSMUST00000017365.1.region69"; transcript_id "Mm.11.ENSMUST00000017365.1.region69";
Mm.6.ENSMUST00000005114.1	ExonAligner	CDS	3841	3915	.	+	2	gene_id "Mm.6.ENSMUST00000005114.1.region70"; transcript_id "Mm.6.ENSMUST00000005114.1.region70";
Mm.8.ENSMUST00000042264.1	ExonAligner	CDS	14710	14888	.	+	0	gene_id "Mm.8.ENSMUST00000042264.1.region71"; transcript_id "Mm.8.ENSMUST00000042264.1.region71";
Mm.8.ENSMUST00000042264.1	ExonAligner	CDS	30713	30830	.	+	1	gene_id "Mm.8.ENSMUST00000042264.1.region71"; transcript_id "Mm.8.ENSMUST00000042264.1.region71";
Mm.8.ENSMUST00000042264.1	ExonAligner	CDS	68358	68420	.	+	0	gene_id "Mm.8.ENSMUST00000042264.1.region71"; transcript_id "Mm.8.ENSMUST00000042264.1.region71";
Mm.8.ENSMUST00000042264.1	ExonAligner	CDS	73576	73704	.	+	0	gene_id "Mm.8.ENSMUST00000042264.1.region71"; transcript_id "Mm.8.ENSMUST00000042264.1.region71";
Mm.8.ENSMUST00000042264.1	ExonAligner	CDS	79718	79792	.	+	0	gene_id "Mm.8.ENSMUST00000042264.1.region71"; transcript_id "Mm.8.ENSMUST00000042264.1.region71";
Mm.8.ENSMUST00000042264.1	ExonAligner	CDS	82071	82160	.	+	0	gene_id "Mm.8.ENSMUST00000042264.1.region71"; transcript_id "Mm.8.ENSMUST00000042264.1.region71";
Mm.8.ENSMUST00000042264.1	ExonAligner	CDS	83500	83639	.	+	0	gene_id "Mm.8.ENSMUST00000042264.1.region71"; transcript_id "Mm.8.ENSMUST00000042264.1.region71";
Mm.8.ENSMUST00000042264.1	ExonAligner	CDS	87858	87990	.	+	1	gene_id "Mm.8.ENSMUST00000042264.1.region71"; transcript_id "Mm.8.ENSMUST00000042264.1.region71";
Mm.8.ENSMUST00000042264.1	ExonAligner	CDS	89166	89323	.	+	0	gene_id "Mm.8.ENSMUST00000042264.1.region71"; transcript_id "Mm.8.ENSMUST00000042264.1.region71";
Mm.8.ENSMUST00000042264.1	ExonAligner	CDS	90698	90863	.	+	1	gene_id "Mm.8.ENSMUST00000042264.1.region71"; transcript_id "Mm.8.ENSMUST00000042264.1.region71";
Mm.8.ENSMUST00000042264.1	ExonAligner	CDS	91258	91351	.	+	0	gene_id "Mm.8.ENSMUST00000042264.1.region71"; transcript_id "Mm.8.ENSMUST00000042264.1.region71";
Mm.8.ENSMUST00000042264.1	ExonAligner	CDS	92338	92529	.	+	2	gene_id "Mm.8.ENSMUST00000042264.1.region71"; transcript_id "Mm.8.ENSMUST00000042264.1.region71";
Mm.8.ENSMUST00000042264.1	ExonAligner	CDS	93123	93249	.	+	2	gene_id "Mm.8.ENSMUST00000042264.1.region71"; transcript_id "Mm.8.ENSMUST00000042264.1.region71";
Mm.8.ENSMUST00000042264.1	ExonAligner	CDS	93372	93444	.	+	1	gene_id "Mm.8.ENSMUST00000042264.1.region71"; transcript_id "Mm.8.ENSMUST00000042264.1.region71";
Mm.8.ENSMUST00000042264.1	ExonAligner	CDS	93700	93744	.	+	0	gene_id "Mm.8.ENSMUST00000042264.1.region71"; transcript_id "Mm.8.ENSMUST00000042264.1.region71";
Mm.8.ENSMUST00000042264.1	ExonAligner	CDS	94939	95055	.	+	0	gene_id "Mm.8.ENSMUST00000042264.1.region71"; transcript_id "Mm.8.ENSMUST00000042264.1.region71";
Mm.8.ENSMUST00000042264.1	ExonAligner	CDS	96002	96120	.	+	0	gene_id "Mm.8.ENSMUST00000042264.1.region71"; transcript_id "Mm.8.ENSMUST00000042264.1.region71";
Mm.8.ENSMUST00000042264.1	ExonAligner	CDS	96686	96803	.	+	1	gene_id "Mm.8.ENSMUST00000042264.1.region71"; transcript_id "Mm.8.ENSMUST00000042264.1.region71";
Mm.8.ENSMUST00000042264.1	ExonAligner	CDS	97397	97480	.	+	0	gene_id "Mm.8.ENSMUST00000042264.1.region71"; transcript_id "Mm.8.ENSMUST00000042264.1.region71";
Mm.8.ENSMUST00000042264.1	ExonAligner	CDS	98631	98759	.	+	0	gene_id "Mm.8.ENSMUST00000042264.1.region71"; transcript_id "Mm.8.ENSMUST00000042264.1.region71";
Mm.8.ENSMUST00000042264.1	ExonAligner	CDS	101713	101820	.	+	0	gene_id "Mm.8.ENSMUST00000042264.1.region71"; transcript_id "Mm.8.ENSMUST00000042264.1.region71";
Mm.5.ENSMUST00000031388.1	ExonAligner	CDS	1018	1119	.	+	0	gene_id "Mm.5.ENSMUST00000031388.1.region72"; transcript_id "Mm.5.ENSMUST00000031388.1.region72";
Mm.5.ENSMUST00000031388.1	ExonAligner	CDS	2459	2524	.	+	0	gene_id "Mm.5.ENSMUST00000031388.1.region72"; transcript_id "Mm.5.ENSMUST00000031388.1.region72";
Mm.5.ENSMUST00000031388.1	ExonAligner	CDS	3019	3146	.	+	0	gene_id "Mm.5.ENSMUST00000031388.1.region72"; transcript_id "Mm.5.ENSMUST00000031388.1.region72";
Mm.5.ENSMUST00000031388.1	ExonAligner	CDS	4395	4581	.	+	1	gene_id "Mm.5.ENSMUST00000031388.1.region72"; transcript_id "Mm.5.ENSMUST00000031388.1.region72";
Mm.5.ENSMUST00000031388.1	ExonAligner	CDS	8929	9045	.	+	0	gene_id "Mm.5.ENSMUST00000031388.1.region72"; transcript_id "Mm.5.ENSMUST00000031388.1.region72";
Mm.5.ENSMUST00000031388.1	ExonAligner	CDS	10404	10578	.	+	0	gene_id "Mm.5.ENSMUST00000031388.1.region72"; transcript_id "Mm.5.ENSMUST00000031388.1.region72";
Mm.5.ENSMUST00000031388.1	ExonAligner	CDS	15191	15390	.	+	2	gene_id "Mm.5.ENSMUST00000031388.1.region72"; transcript_id "Mm.5.ENSMUST00000031388.1.region72";
Mm.5.ENSMUST00000031388.1	ExonAligner	CDS	26656	26782	.	+	0	gene_id "Mm.5.ENSMUST00000031388.1.region72"; transcript_id "Mm.5.ENSMUST00000031388.1.region72";
Mm.5.ENSMUST00000031388.1	ExonAligner	CDS	35621	35688	.	+	2	gene_id "Mm.5.ENSMUST00000031388.1.region72"; transcript_id "Mm.5.ENSMUST00000031388.1.region72";
Mm.5.ENSMUST00000031388.1	ExonAligner	CDS	36870	37007	.	+	0	gene_id "Mm.5.ENSMUST00000031388.1.region72"; transcript_id "Mm.5.ENSMUST00000031388.1.region72";
Mm.5.ENSMUST00000031388.1	ExonAligner	CDS	38226	38363	.	+	0	gene_id "Mm.5.ENSMUST00000031388.1.region72"; transcript_id "Mm.5.ENSMUST00000031388.1.region72";
Mm.5.ENSMUST00000031388.1	ExonAligner	CDS	40228	40396	.	+	0	gene_id "Mm.5.ENSMUST00000031388.1.region72"; transcript_id "Mm.5.ENSMUST00000031388.1.region72";
Mm.5.ENSMUST00000031388.1	ExonAligner	CDS	41000	41178	.	+	2	gene_id "Mm.5.ENSMUST00000031388.1.region72"; transcript_id "Mm.5.ENSMUST00000031388.1.region72";
Mm.8.ENSMUST00000034207.1	ExonAligner	CDS	1002	1032	.	+	0	gene_id "Mm.8.ENSMUST00000034207.1.region73"; transcript_id "Mm.8.ENSMUST00000034207.1.region73";
Mm.8.ENSMUST00000034207.1	ExonAligner	CDS	1991	2056	.	+	2	gene_id "Mm.8.ENSMUST00000034207.1.region73"; transcript_id "Mm.8.ENSMUST00000034207.1.region73";
Mm.8.ENSMUST00000034207.1	ExonAligner	CDS	2536	2624	.	+	2	gene_id "Mm.8.ENSMUST00000034207.1.region73"; transcript_id "Mm.8.ENSMUST00000034207.1.region73";
Mm.5.ENSMUST00000031059.1	ExonAligner	CDS	1080	1127	.	+	0	gene_id "Mm.5.ENSMUST00000031059.1.region74"; transcript_id "Mm.5.ENSMUST00000031059.1.region74";
Mm.5.ENSMUST00000031059.1	ExonAligner	CDS	6171	6350	.	+	0	gene_id "Mm.5.ENSMUST00000031059.1.region74"; transcript_id "Mm.5.ENSMUST00000031059.1.region74";
Mm.5.ENSMUST00000031059.1	ExonAligner	CDS	58512	58706	.	+	0	gene_id "Mm.5.ENSMUST00000031059.1.region74"; transcript_id "Mm.5.ENSMUST00000031059.1.region74";
Mm.5.ENSMUST00000031059.1	ExonAligner	CDS	60945	61070	.	+	0	gene_id "Mm.5.ENSMUST00000031059.1.region74"; transcript_id "Mm.5.ENSMUST00000031059.1.region74";
Mm.5.ENSMUST00000031059.1	ExonAligner	CDS	61935	62139	.	+	0	gene_id "Mm.5.ENSMUST00000031059.1.region74"; transcript_id "Mm.5.ENSMUST00000031059.1.region74";
Mm.5.ENSMUST00000031059.1	ExonAligner	CDS	66495	66540	.	+	2	gene_id "Mm.5.ENSMUST00000031059.1.region74"; transcript_id "Mm.5.ENSMUST00000031059.1.region74";
Mm.5.ENSMUST00000031059.1	ExonAligner	CDS	66650	66723	.	+	1	gene_id "Mm.5.ENSMUST00000031059.1.region74"; transcript_id "Mm.5.ENSMUST00000031059.1.region74";
Mm.5.ENSMUST00000031059.1	ExonAligner	CDS	82292	83207	.	+	2	gene_id "Mm.5.ENSMUST00000031059.1.region74"; transcript_id "Mm.5.ENSMUST00000031059.1.region74";
Mm.5.ENSMUST00000031059.1	ExonAligner	CDS	83720	83824	.	+	1	gene_id "Mm.5.ENSMUST00000031059.1.region74"; transcript_id "Mm.5.ENSMUST00000031059.1.region74";
Mm.5.ENSMUST00000031059.1	ExonAligner	CDS	83985	84105	.	+	1	gene_id "Mm.5.ENSMUST00000031059.1.region74"; transcript_id "Mm.5.ENSMUST00000031059.1.region74";
Mm.5.ENSMUST00000031059.1	ExonAligner	CDS	93376	93497	.	+	0	gene_id "Mm.5.ENSMUST00000031059.1.region74"; transcript_id "Mm.5.ENSMUST00000031059.1.region74";
Mm.5.ENSMUST00000031059.1	ExonAligner	CDS	93846	93997	.	+	1	gene_id "Mm.5.ENSMUST00000031059.1.region74"; transcript_id "Mm.5.ENSMUST00000031059.1.region74";
Mm.5.ENSMUST00000031059.1	ExonAligner	CDS	98420	98520	.	+	2	gene_id "Mm.5.ENSMUST00000031059.1.region74"; transcript_id "Mm.5.ENSMUST00000031059.1.region74";
Mm.16.ENSMUST00000037784.1	ExonAligner	CDS	1001	1203	.	+	0	gene_id "Mm.16.ENSMUST00000037784.1.region75"; transcript_id "Mm.16.ENSMUST00000037784.1.region75";
Mm.16.ENSMUST00000037784.1	ExonAligner	CDS	8551	8693	.	+	1	gene_id "Mm.16.ENSMUST00000037784.1.region75"; transcript_id "Mm.16.ENSMUST00000037784.1.region75";
Mm.16.ENSMUST00000037784.1	ExonAligner	CDS	11646	11848	.	+	2	gene_id "Mm.16.ENSMUST00000037784.1.region75"; transcript_id "Mm.16.ENSMUST00000037784.1.region75";
Mm.16.ENSMUST00000037784.1	ExonAligner	CDS	12773	12961	.	+	0	gene_id "Mm.16.ENSMUST00000037784.1.region75"; transcript_id "Mm.16.ENSMUST00000037784.1.region75";
Mm.16.ENSMUST00000037784.1	ExonAligner	CDS	15275	15418	.	+	0	gene_id "Mm.16.ENSMUST00000037784.1.region75"; transcript_id "Mm.16.ENSMUST00000037784.1.region75";
Mm.16.ENSMUST00000037784.1	ExonAligner	CDS	20078	20171	.	+	0	gene_id "Mm.16.ENSMUST00000037784.1.region75"; transcript_id "Mm.16.ENSMUST00000037784.1.region75";
Mm.16.ENSMUST00000037784.1	ExonAligner	CDS	21255	21634	.	+	2	gene_id "Mm.16.ENSMUST00000037784.1.region75"; transcript_id "Mm.16.ENSMUST00000037784.1.region75";
Mm.6.ENSMUST00000053652.1	ExonAligner	CDS	1001	1900	.	+	0	gene_id "Mm.6.ENSMUST00000053652.1.region76"; transcript_id "Mm.6.ENSMUST00000053652.1.region76";
Mm.15.ENSMUST00000023732.1	ExonAligner	CDS	2342	2415	.	+	0	gene_id "Mm.15.ENSMUST00000023732.1.region77"; transcript_id "Mm.15.ENSMUST00000023732.1.region77";
Mm.15.ENSMUST00000023732.1	ExonAligner	CDS	2525	2787	.	+	1	gene_id "Mm.15.ENSMUST00000023732.1.region77"; transcript_id "Mm.15.ENSMUST00000023732.1.region77";
Mm.15.ENSMUST00000023732.1	ExonAligner	CDS	4808	5181	.	+	2	gene_id "Mm.15.ENSMUST00000023732.1.region77"; transcript_id "Mm.15.ENSMUST00000023732.1.region77";
Mm.15.ENSMUST00000023732.1	ExonAligner	CDS	6372	6827	.	+	0	gene_id "Mm.15.ENSMUST00000023732.1.region77"; transcript_id "Mm.15.ENSMUST00000023732.1.region77";
Mm.10.ENSMUST00000004025.1	ExonAligner	CDS	1341	1441	.	+	0	gene_id "Mm.10.ENSMUST00000004025.1.region78"; transcript_id "Mm.10.ENSMUST00000004025.1.region78";
Mm.10.ENSMUST00000004025.1	ExonAligner	CDS	2250	2365	.	+	1	gene_id "Mm.10.ENSMUST00000004025.1.region78"; transcript_id "Mm.10.ENSMUST00000004025.1.region78";
Mm.10.ENSMUST00000004025.1	ExonAligner	CDS	3668	3738	.	+	2	gene_id "Mm.10.ENSMUST00000004025.1.region78"; transcript_id "Mm.10.ENSMUST00000004025.1.region78";
Mm.10.ENSMUST00000004025.1	ExonAligner	CDS	4267	4416	.	+	0	gene_id "Mm.10.ENSMUST00000004025.1.region78"; transcript_id "Mm.10.ENSMUST00000004025.1.region78";
Mm.10.ENSMUST00000004025.1	ExonAligner	CDS	5834	5929	.	+	0	gene_id "Mm.10.ENSMUST00000004025.1.region78"; transcript_id "Mm.10.ENSMUST00000004025.1.region78";
Mm.10.ENSMUST00000004025.1	ExonAligner	CDS	10143	10199	.	+	0	gene_id "Mm.10.ENSMUST00000004025.1.region78"; transcript_id "Mm.10.ENSMUST00000004025.1.region78";
Mm.10.ENSMUST00000004025.1	ExonAligner	CDS	10587	10724	.	+	0	gene_id "Mm.10.ENSMUST00000004025.1.region78"; transcript_id "Mm.10.ENSMUST00000004025.1.region78";
Mm.X.ENSMUST00000033430.1	ExonAligner	CDS	1137	1394	.	+	0	gene_id "Mm.X.ENSMUST00000033430.1.region79"; transcript_id "Mm.X.ENSMUST00000033430.1.region79";
Mm.X.ENSMUST00000033430.1	ExonAligner	CDS	11185	11637	.	+	0	gene_id "Mm.X.ENSMUST00000033430.1.region79"; transcript_id "Mm.X.ENSMUST00000033430.1.region79";
Mm.1.ENSMUST00000027839.1	ExonAligner	CDS	1266	1364	.	+	0	gene_id "Mm.1.ENSMUST00000027839.1.region80"; transcript_id "Mm.1.ENSMUST00000027839.1.region80";
Mm.1.ENSMUST00000027839.1	ExonAligner	CDS	48654	48813	.	+	0	gene_id "Mm.1.ENSMUST00000027839.1.region80"; transcript_id "Mm.1.ENSMUST00000027839.1.region80";
Mm.1.ENSMUST00000027839.1	ExonAligner	CDS	49603	49699	.	+	2	gene_id "Mm.1.ENSMUST00000027839.1.region80"; transcript_id "Mm.1.ENSMUST00000027839.1.region80";
Mm.1.ENSMUST00000027839.1	ExonAligner	CDS	51468	51610	.	+	1	gene_id "Mm.1.ENSMUST00000027839.1.region80"; transcript_id "Mm.1.ENSMUST00000027839.1.region80";
Mm.1.ENSMUST00000027839.1	ExonAligner	CDS	56236	56333	.	+	2	gene_id "Mm.1.ENSMUST00000027839.1.region80"; transcript_id "Mm.1.ENSMUST00000027839.1.region80";
Mm.1.ENSMUST00000027839.1	ExonAligner	CDS	58446	58494	.	+	0	gene_id "Mm.1.ENSMUST00000027839.1.region80"; transcript_id "Mm.1.ENSMUST00000027839.1.region80";
Mm.1.ENSMUST00000027839.1	ExonAligner	CDS	59705	59841	.	+	2	gene_id "Mm.1.ENSMUST00000027839.1.region80"; transcript_id "Mm.1.ENSMUST00000027839.1.region80";
Mm.1.ENSMUST00000027394.1	ExonAligner	CDS	1149	1203	.	+	0	gene_id "Mm.1.ENSMUST00000027394.1.region81"; transcript_id "Mm.1.ENSMUST00000027394.1.region81";
Mm.1.ENSMUST00000027394.1	ExonAligner	CDS	1482	1576	.	+	2	gene_id "Mm.1.ENSMUST00000027394.1.region81"; transcript_id "Mm.1.ENSMUST00000027394.1.region81";
Mm.1.ENSMUST00000027394.1	ExonAligner	CDS	1797	1928	.	+	0	gene_id "Mm.1.ENSMUST00000027394.1.region81"; transcript_id "Mm.1.ENSMUST00000027394.1.region81";
Mm.1.ENSMUST00000027394.1	ExonAligner	CDS	2062	2213	.	+	0	gene_id "Mm.1.ENSMUST00000027394.1.region81"; transcript_id "Mm.1.ENSMUST00000027394.1.region81";
Mm.1.ENSMUST00000027394.1	ExonAligner	CDS	2664	2756	.	+	1	gene_id "Mm.1.ENSMUST00000027394.1.region81"; transcript_id "Mm.1.ENSMUST00000027394.1.region81";
Mm.1.ENSMUST00000027394.1	ExonAligner	CDS	2836	2896	.	+	1	gene_id "Mm.1.ENSMUST00000027394.1.region81"; transcript_id "Mm.1.ENSMUST00000027394.1.region81";
Mm.1.ENSMUST00000027394.1	ExonAligner	CDS	2983	3050	.	+	0	gene_id "Mm.1.ENSMUST00000027394.1.region81"; transcript_id "Mm.1.ENSMUST00000027394.1.region81";
Mm.1.ENSMUST00000027394.1	ExonAligner	CDS	3273	3345	.	+	1	gene_id "Mm.1.ENSMUST00000027394.1.region81"; transcript_id "Mm.1.ENSMUST00000027394.1.region81";
Mm.1.ENSMUST00000027394.1	ExonAligner	CDS	3533	3574	.	+	0	gene_id "Mm.1.ENSMUST00000027394.1.region81"; transcript_id "Mm.1.ENSMUST00000027394.1.region81";
Mm.10.ENSMUST00000019924.1	ExonAligner	CDS	1140	1222	.	+	0	gene_id "Mm.10.ENSMUST00000019924.1.region82"; transcript_id "Mm.10.ENSMUST00000019924.1.region82";
Mm.10.ENSMUST00000019924.1	ExonAligner	CDS	3106	3184	.	+	1	gene_id "Mm.10.ENSMUST00000019924.1.region82"; transcript_id "Mm.10.ENSMUST00000019924.1.region82";
Mm.10.ENSMUST00000019924.1	ExonAligner	CDS	3314	3397	.	+	0	gene_id "Mm.10.ENSMUST00000019924.1.region82"; transcript_id "Mm.10.ENSMUST00000019924.1.region82";
Mm.10.ENSMUST00000019924.1	ExonAligner	CDS	6232	6313	.	+	0	gene_id "Mm.10.ENSMUST00000019924.1.region82"; transcript_id "Mm.10.ENSMUST00000019924.1.region82";
Mm.10.ENSMUST00000019924.1	ExonAligner	CDS	9361	10049	.	+	2	gene_id "Mm.10.ENSMUST00000019924.1.region82"; transcript_id "Mm.10.ENSMUST00000019924.1.region82";
Mm.11.ENSMUST00000019246.1	ExonAligner	CDS	4488	4649	.	+	0	gene_id "Mm.11.ENSMUST00000019246.1.region83"; transcript_id "Mm.11.ENSMUST00000019246.1.region83";
Mm.11.ENSMUST00000019246.1	ExonAligner	CDS	5707	5938	.	+	0	gene_id "Mm.11.ENSMUST00000019246.1.region83"; transcript_id "Mm.11.ENSMUST00000019246.1.region83";
Mm.11.ENSMUST00000019246.1	ExonAligner	CDS	6441	6526	.	+	2	gene_id "Mm.11.ENSMUST00000019246.1.region83"; transcript_id "Mm.11.ENSMUST00000019246.1.region83";
Mm.11.ENSMUST00000019246.1	ExonAligner	CDS	6806	7014	.	+	0	gene_id "Mm.11.ENSMUST00000019246.1.region83"; transcript_id "Mm.11.ENSMUST00000019246.1.region83";
Mm.11.ENSMUST00000019246.1	ExonAligner	CDS	7746	7863	.	+	1	gene_id "Mm.11.ENSMUST00000019246.1.region83"; transcript_id "Mm.11.ENSMUST00000019246.1.region83";
Mm.11.ENSMUST00000019246.1	ExonAligner	CDS	8535	8676	.	+	0	gene_id "Mm.11.ENSMUST00000019246.1.region83"; transcript_id "Mm.11.ENSMUST00000019246.1.region83";
Mm.11.ENSMUST00000019246.1	ExonAligner	CDS	9337	9503	.	+	2	gene_id "Mm.11.ENSMUST00000019246.1.region83"; transcript_id "Mm.11.ENSMUST00000019246.1.region83";
Mm.11.ENSMUST00000019246.1	ExonAligner	CDS	9919	10018	.	+	0	gene_id "Mm.11.ENSMUST00000019246.1.region83"; transcript_id "Mm.11.ENSMUST00000019246.1.region83";
Mm.11.ENSMUST00000019246.1	ExonAligner	CDS	10247	10377	.	+	2	gene_id "Mm.11.ENSMUST00000019246.1.region83"; transcript_id "Mm.11.ENSMUST00000019246.1.region83";
Mm.4.ENSMUST00000029922.1	ExonAligner	CDS	30091	30249	.	+	0	gene_id "Mm.4.ENSMUST00000029922.1.region84"; transcript_id "Mm.4.ENSMUST00000029922.1.region84";
Mm.4.ENSMUST00000029922.1	ExonAligner	CDS	31091	31265	.	+	0	gene_id "Mm.4.ENSMUST00000029922.1.region84"; transcript_id "Mm.4.ENSMUST00000029922.1.region84";
Mm.4.ENSMUST00000029922.1	ExonAligner	CDS	33510	33679	.	+	2	gene_id "Mm.4.ENSMUST00000029922.1.region84"; transcript_id "Mm.4.ENSMUST00000029922.1.region84";
Mm.4.ENSMUST00000029922.1	ExonAligner	CDS	37604	37790	.	+	0	gene_id "Mm.4.ENSMUST00000029922.1.region84"; transcript_id "Mm.4.ENSMUST00000029922.1.region84";
Mm.4.ENSMUST00000029922.1	ExonAligner	CDS	44725	44885	.	+	2	gene_id "Mm.4.ENSMUST00000029922.1.region84"; transcript_id "Mm.4.ENSMUST00000029922.1.region84";
Mm.11.ENSMUST00000014339.1	ExonAligner	CDS	1209	1285	.	+	0	gene_id "Mm.11.ENSMUST00000014339.1.region85"; transcript_id "Mm.11.ENSMUST00000014339.1.region85";
Mm.11.ENSMUST00000014339.1	ExonAligner	CDS	18997	19085	.	+	1	gene_id "Mm.11.ENSMUST00000014339.1.region85"; transcript_id "Mm.11.ENSMUST00000014339.1.region85";
Mm.11.ENSMUST00000014339.1	ExonAligner	CDS	21504	21628	.	+	2	gene_id "Mm.11.ENSMUST00000014339.1.region85"; transcript_id "Mm.11.ENSMUST00000014339.1.region85";
Mm.11.ENSMUST00000014339.1	ExonAligner	CDS	22085	22198	.	+	0	gene_id "Mm.11.ENSMUST00000014339.1.region85"; transcript_id "Mm.11.ENSMUST00000014339.1.region85";
Mm.11.ENSMUST00000014339.1	ExonAligner	CDS	24573	24647	.	+	0	gene_id "Mm.11.ENSMUST00000014339.1.region85"; transcript_id "Mm.11.ENSMUST00000014339.1.region85";
Mm.11.ENSMUST00000014339.1	ExonAligner	CDS	27840	27958	.	+	0	gene_id "Mm.11.ENSMUST00000014339.1.region85"; transcript_id "Mm.11.ENSMUST00000014339.1.region85";
Mm.11.ENSMUST00000014339.1	ExonAligner	CDS	29248	29401	.	+	1	gene_id "Mm.11.ENSMUST00000014339.1.region85"; transcript_id "Mm.11.ENSMUST00000014339.1.region85";
Mm.11.ENSMUST00000014339.1	ExonAligner	CDS	29762	29926	.	+	0	gene_id "Mm.11.ENSMUST00000014339.1.region85"; transcript_id "Mm.11.ENSMUST00000014339.1.region85";
Mm.11.ENSMUST00000014339.1	ExonAligner	CDS	30824	30915	.	+	0	gene_id "Mm.11.ENSMUST00000014339.1.region85"; transcript_id "Mm.11.ENSMUST00000014339.1.region85";
Mm.11.ENSMUST00000014339.1	ExonAligner	CDS	35758	35831	.	+	1	gene_id "Mm.11.ENSMUST00000014339.1.region85"; transcript_id "Mm.11.ENSMUST00000014339.1.region85";
Mm.11.ENSMUST00000014339.1	ExonAligner	CDS	36115	36261	.	+	2	gene_id "Mm.11.ENSMUST00000014339.1.region85"; transcript_id "Mm.11.ENSMUST00000014339.1.region85";
Mm.11.ENSMUST00000014339.1	ExonAligner	CDS	36450	36602	.	+	2	gene_id "Mm.11.ENSMUST00000014339.1.region85"; transcript_id "Mm.11.ENSMUST00000014339.1.region85";
Mm.11.ENSMUST00000014339.1	ExonAligner	CDS	37157	37219	.	+	2	gene_id "Mm.11.ENSMUST00000014339.1.region85"; transcript_id "Mm.11.ENSMUST00000014339.1.region85";
Mm.11.ENSMUST00000014339.1	ExonAligner	CDS	37677	37711	.	+	2	gene_id "Mm.11.ENSMUST00000014339.1.region85"; transcript_id "Mm.11.ENSMUST00000014339.1.region85";
Mm.1.ENSMUST00000051572.1	ExonAligner	CDS	1261	1743	.	+	0	gene_id "Mm.1.ENSMUST00000051572.1.region86"; transcript_id "Mm.1.ENSMUST00000051572.1.region86";
Mm.1.ENSMUST00000051572.1	ExonAligner	CDS	12524	13294	.	+	0	gene_id "Mm.1.ENSMUST00000051572.1.region86"; transcript_id "Mm.1.ENSMUST00000051572.1.region86";
Mm.3.ENSMUST00000029817.1	ExonAligner	CDS	5305	5376	.	+	0	gene_id "Mm.3.ENSMUST00000029817.1.region87"; transcript_id "Mm.3.ENSMUST00000029817.1.region87";
Mm.3.ENSMUST00000029817.1	ExonAligner	CDS	7969	8047	.	+	0	gene_id "Mm.3.ENSMUST00000029817.1.region87"; transcript_id "Mm.3.ENSMUST00000029817.1.region87";
Mm.3.ENSMUST00000029817.1	ExonAligner	CDS	9264	9360	.	+	2	gene_id "Mm.3.ENSMUST00000029817.1.region87"; transcript_id "Mm.3.ENSMUST00000029817.1.region87";
Mm.3.ENSMUST00000029817.1	ExonAligner	CDS	10703	10811	.	+	1	gene_id "Mm.3.ENSMUST00000029817.1.region87"; transcript_id "Mm.3.ENSMUST00000029817.1.region87";
Mm.3.ENSMUST00000029817.1	ExonAligner	CDS	14937	14997	.	+	0	gene_id "Mm.3.ENSMUST00000029817.1.region87"; transcript_id "Mm.3.ENSMUST00000029817.1.region87";
Mm.3.ENSMUST00000029817.1	ExonAligner	CDS	16529	16642	.	+	2	gene_id "Mm.3.ENSMUST00000029817.1.region87"; transcript_id "Mm.3.ENSMUST00000029817.1.region87";
Mm.3.ENSMUST00000029817.1	ExonAligner	CDS	19686	19744	.	+	2	gene_id "Mm.3.ENSMUST00000029817.1.region87"; transcript_id "Mm.3.ENSMUST00000029817.1.region87";
Mm.3.ENSMUST00000029817.1	ExonAligner	CDS	20574	20666	.	+	0	gene_id "Mm.3.ENSMUST00000029817.1.region87"; transcript_id "Mm.3.ENSMUST00000029817.1.region87";
Mm.3.ENSMUST00000029817.1	ExonAligner	CDS	23180	23230	.	+	0	gene_id "Mm.3.ENSMUST00000029817.1.region87"; transcript_id "Mm.3.ENSMUST00000029817.1.region87";
Mm.7.ENSMUST00000033060.1	ExonAligner	CDS	2475	2706	.	+	0	gene_id "Mm.7.ENSMUST00000033060.1.region88"; transcript_id "Mm.7.ENSMUST00000033060.1.region88";
Mm.7.ENSMUST00000033060.1	ExonAligner	CDS	3347	3411	.	+	2	gene_id "Mm.7.ENSMUST00000033060.1.region88"; transcript_id "Mm.7.ENSMUST00000033060.1.region88";
Mm.7.ENSMUST00000033060.1	ExonAligner	CDS	4410	4472	.	+	0	gene_id "Mm.7.ENSMUST00000033060.1.region88"; transcript_id "Mm.7.ENSMUST00000033060.1.region88";
Mm.7.ENSMUST00000033060.1	ExonAligner	CDS	5706	5813	.	+	0	gene_id "Mm.7.ENSMUST00000033060.1.region88"; transcript_id "Mm.7.ENSMUST00000033060.1.region88";
Mm.7.ENSMUST00000033060.1	ExonAligner	CDS	5911	5969	.	+	0	gene_id "Mm.7.ENSMUST00000033060.1.region88"; transcript_id "Mm.7.ENSMUST00000033060.1.region88";
Mm.7.ENSMUST00000033060.1	ExonAligner	CDS	8949	9013	.	+	1	gene_id "Mm.7.ENSMUST00000033060.1.region88"; transcript_id "Mm.7.ENSMUST00000033060.1.region88";
Mm.7.ENSMUST00000033060.1	ExonAligner	CDS	10921	11063	.	+	2	gene_id "Mm.7.ENSMUST00000033060.1.region88"; transcript_id "Mm.7.ENSMUST00000033060.1.region88";
Mm.7.ENSMUST00000033060.1	ExonAligner	CDS	13907	14080	.	+	0	gene_id "Mm.7.ENSMUST00000033060.1.region88"; transcript_id "Mm.7.ENSMUST00000033060.1.region88";
Mm.7.ENSMUST00000033060.1	ExonAligner	CDS	16744	16905	.	+	0	gene_id "Mm.7.ENSMUST00000033060.1.region88"; transcript_id "Mm.7.ENSMUST00000033060.1.region88";
Mm.7.ENSMUST00000033060.1	ExonAligner	CDS	17618	17770	.	+	0	gene_id "Mm.7.ENSMUST00000033060.1.region88"; transcript_id "Mm.7.ENSMUST00000033060.1.region88";
Mm.7.ENSMUST00000033060.1	ExonAligner	CDS	18250	18360	.	+	0	gene_id "Mm.7.ENSMUST00000033060.1.region88"; transcript_id "Mm.7.ENSMUST00000033060.1.region88";
Mm.12.ENSMUST00000021674.1	ExonAligner	CDS	1140	1280	.	+	0	gene_id "Mm.12.ENSMUST00000021674.1.region89"; transcript_id "Mm.12.ENSMUST00000021674.1.region89";
Mm.12.ENSMUST00000021674.1	ExonAligner	CDS	2035	2286	.	+	0	gene_id "Mm.12.ENSMUST00000021674.1.region89"; transcript_id "Mm.12.ENSMUST00000021674.1.region89";
Mm.12.ENSMUST00000021674.1	ExonAligner	CDS	2692	2799	.	+	0	gene_id "Mm.12.ENSMUST00000021674.1.region89"; transcript_id "Mm.12.ENSMUST00000021674.1.region89";
Mm.12.ENSMUST00000021674.1	ExonAligner	CDS	2917	3555	.	+	0	gene_id "Mm.12.ENSMUST00000021674.1.region89"; transcript_id "Mm.12.ENSMUST00000021674.1.region89";
Mm.2.ENSMUST00000048269.1	ExonAligner	CDS	1655	1747	.	+	0	gene_id "Mm.2.ENSMUST00000048269.1.region90"; transcript_id "Mm.2.ENSMUST00000048269.1.region90";
Mm.2.ENSMUST00000048269.1	ExonAligner	CDS	1954	2041	.	+	0	gene_id "Mm.2.ENSMUST00000048269.1.region90"; transcript_id "Mm.2.ENSMUST00000048269.1.region90";
Mm.2.ENSMUST00000048269.1	ExonAligner	CDS	2256	2338	.	+	2	gene_id "Mm.2.ENSMUST00000048269.1.region90"; transcript_id "Mm.2.ENSMUST00000048269.1.region90";
Mm.2.ENSMUST00000048269.1	ExonAligner	CDS	4881	4962	.	+	0	gene_id "Mm.2.ENSMUST00000048269.1.region90"; transcript_id "Mm.2.ENSMUST00000048269.1.region90";
Mm.2.ENSMUST00000048269.1	ExonAligner	CDS	5282	5352	.	+	2	gene_id "Mm.2.ENSMUST00000048269.1.region90"; transcript_id "Mm.2.ENSMUST00000048269.1.region90";
Mm.2.ENSMUST00000048269.1	ExonAligner	CDS	6614	6714	.	+	0	gene_id "Mm.2.ENSMUST00000048269.1.region90"; transcript_id "Mm.2.ENSMUST00000048269.1.region90";
Mm.2.ENSMUST00000048269.1	ExonAligner	CDS	6792	6876	.	+	1	gene_id "Mm.2.ENSMUST00000048269.1.region90"; transcript_id "Mm.2.ENSMUST00000048269.1.region90";
Mm.11.ENSMUST00000041403.1	ExonAligner	CDS	1414	1540	.	+	0	gene_id "Mm.11.ENSMUST00000041403.1.region91"; transcript_id "Mm.11.ENSMUST00000041403.1.region91";
Mm.11.ENSMUST00000041403.1	ExonAligner	CDS	4192	4259	.	+	2	gene_id "Mm.11.ENSMUST00000041403.1.region91"; transcript_id "Mm.11.ENSMUST00000041403.1.region91";
Mm.11.ENSMUST00000041403.1	ExonAligner	CDS	6952	7010	.	+	0	gene_id "Mm.11.ENSMUST00000041403.1.region91"; transcript_id "Mm.11.ENSMUST00000041403.1.region91";
Mm.11.ENSMUST00000041403.1	ExonAligner	CDS	7644	7738	.	+	1	gene_id "Mm.11.ENSMUST00000041403.1.region91"; transcript_id "Mm.11.ENSMUST00000041403.1.region91";
Mm.11.ENSMUST00000041403.1	ExonAligner	CDS	7808	7973	.	+	2	gene_id "Mm.11.ENSMUST00000041403.1.region91"; transcript_id "Mm.11.ENSMUST00000041403.1.region91";
Mm.11.ENSMUST00000041403.1	ExonAligner	CDS	8104	8298	.	+	1	gene_id "Mm.11.ENSMUST00000041403.1.region91"; transcript_id "Mm.11.ENSMUST00000041403.1.region91";
Mm.11.ENSMUST00000041403.1	ExonAligner	CDS	9121	9267	.	+	1	gene_id "Mm.11.ENSMUST00000041403.1.region91"; transcript_id "Mm.11.ENSMUST00000041403.1.region91";
Mm.11.ENSMUST00000041403.1	ExonAligner	CDS	11736	11885	.	+	1	gene_id "Mm.11.ENSMUST00000041403.1.region91"; transcript_id "Mm.11.ENSMUST00000041403.1.region91";
Mm.11.ENSMUST00000041403.1	ExonAligner	CDS	12769	12829	.	+	1	gene_id "Mm.11.ENSMUST00000041403.1.region91"; transcript_id "Mm.11.ENSMUST00000041403.1.region91";
Mm.11.ENSMUST00000041403.1	ExonAligner	CDS	13343	13485	.	+	0	gene_id "Mm.11.ENSMUST00000041403.1.region91"; transcript_id "Mm.11.ENSMUST00000041403.1.region91";
Mm.11.ENSMUST00000041403.1	ExonAligner	CDS	14287	14452	.	+	1	gene_id "Mm.11.ENSMUST00000041403.1.region91"; transcript_id "Mm.11.ENSMUST00000041403.1.region91";
Mm.18.ENSMUST00000025300.1	ExonAligner	CDS	3545	4779	.	+	0	gene_id "Mm.18.ENSMUST00000025300.1.region92"; transcript_id "Mm.18.ENSMUST00000025300.1.region92";
Mm.18.ENSMUST00000025300.1	ExonAligner	CDS	62136	62299	.	+	1	gene_id "Mm.18.ENSMUST00000025300.1.region92"; transcript_id "Mm.18.ENSMUST00000025300.1.region92";
Mm.18.ENSMUST00000025300.1	ExonAligner	CDS	66416	66532	.	+	2	gene_id "Mm.18.ENSMUST00000025300.1.region92"; transcript_id "Mm.18.ENSMUST00000025300.1.region92";
Mm.18.ENSMUST00000025300.1	ExonAligner	CDS	68152	68427	.	+	2	gene_id "Mm.18.ENSMUST00000025300.1.region92"; transcript_id "Mm.18.ENSMUST00000025300.1.region92";
Mm.18.ENSMUST00000025300.1	ExonAligner	CDS	69364	69508	.	+	2	gene_id "Mm.18.ENSMUST00000025300.1.region92"; transcript_id "Mm.18.ENSMUST00000025300.1.region92";
Mm.18.ENSMUST00000025300.1	ExonAligner	CDS	70209	70339	.	+	1	gene_id "Mm.18.ENSMUST00000025300.1.region92"; transcript_id "Mm.18.ENSMUST00000025300.1.region92";
Mm.18.ENSMUST00000025300.1	ExonAligner	CDS	75062	75219	.	+	2	gene_id "Mm.18.ENSMUST00000025300.1.region92"; transcript_id "Mm.18.ENSMUST00000025300.1.region92";
Mm.18.ENSMUST00000025300.1	ExonAligner	CDS	76281	76430	.	+	0	gene_id "Mm.18.ENSMUST00000025300.1.region92"; transcript_id "Mm.18.ENSMUST00000025300.1.region92";
Mm.12.ENSMUST00000061035.1	ExonAligner	CDS	1066	1569	.	+	0	gene_id "Mm.12.ENSMUST00000061035.1.region93"; transcript_id "Mm.12.ENSMUST00000061035.1.region93";
Mm.11.ENSMUST00000021065.1	ExonAligner	CDS	1132	1363	.	+	0	gene_id "Mm.11.ENSMUST00000021065.1.region94"; transcript_id "Mm.11.ENSMUST00000021065.1.region94";
Mm.11.ENSMUST00000021065.1	ExonAligner	CDS	11672	11746	.	+	2	gene_id "Mm.11.ENSMUST00000021065.1.region94"; transcript_id "Mm.11.ENSMUST00000021065.1.region94";
Mm.11.ENSMUST00000021065.1	ExonAligner	CDS	13081	13218	.	+	2	gene_id "Mm.11.ENSMUST00000021065.1.region94"; transcript_id "Mm.11.ENSMUST00000021065.1.region94";
Mm.11.ENSMUST00000021065.1	ExonAligner	CDS	13633	13856	.	+	2	gene_id "Mm.11.ENSMUST00000021065.1.region94"; transcript_id "Mm.11.ENSMUST00000021065.1.region94";
Mm.13.ENSMUST00000021790.1	ExonAligner	CDS	2415	2491	.	+	1	gene_id "Mm.13.ENSMUST00000021790.1.region95"; transcript_id "Mm.13.ENSMUST00000021790.1.region95";
Mm.13.ENSMUST00000021790.1	ExonAligner	CDS	3065	3166	.	+	2	gene_id "Mm.13.ENSMUST00000021790.1.region95"; transcript_id "Mm.13.ENSMUST00000021790.1.region95";
Mm.13.ENSMUST00000021790.1	ExonAligner	CDS	5829	5916	.	+	2	gene_id "Mm.13.ENSMUST00000021790.1.region95"; transcript_id "Mm.13.ENSMUST00000021790.1.region95";
Mm.13.ENSMUST00000021790.1	ExonAligner	CDS	6844	6895	.	+	1	gene_id "Mm.13.ENSMUST00000021790.1.region95"; transcript_id "Mm.13.ENSMUST00000021790.1.region95";
Mm.10.ENSMUST00000020022.1	ExonAligner	CDS	1083	1185	.	+	0	gene_id "Mm.10.ENSMUST00000020022.1.region96"; transcript_id "Mm.10.ENSMUST00000020022.1.region96";
Mm.10.ENSMUST00000020022.1	ExonAligner	CDS	7280	7493	.	+	2	gene_id "Mm.10.ENSMUST00000020022.1.region96"; transcript_id "Mm.10.ENSMUST00000020022.1.region96";
Mm.10.ENSMUST00000020022.1	ExonAligner	CDS	8789	8933	.	+	1	gene_id "Mm.10.ENSMUST00000020022.1.region96"; transcript_id "Mm.10.ENSMUST00000020022.1.region96";
Mm.10.ENSMUST00000020022.1	ExonAligner	CDS	11936	12032	.	+	0	gene_id "Mm.10.ENSMUST00000020022.1.region96"; transcript_id "Mm.10.ENSMUST00000020022.1.region96";
Mm.10.ENSMUST00000020022.1	ExonAligner	CDS	13724	13893	.	+	2	gene_id "Mm.10.ENSMUST00000020022.1.region96"; transcript_id "Mm.10.ENSMUST00000020022.1.region96";
Mm.10.ENSMUST00000020022.1	ExonAligner	CDS	14246	14426	.	+	0	gene_id "Mm.10.ENSMUST00000020022.1.region96"; transcript_id "Mm.10.ENSMUST00000020022.1.region96";
Mm.10.ENSMUST00000020022.1	ExonAligner	CDS	15415	15539	.	+	2	gene_id "Mm.10.ENSMUST00000020022.1.region96"; transcript_id "Mm.10.ENSMUST00000020022.1.region96";
Mm.10.ENSMUST00000020022.1	ExonAligner	CDS	17582	17881	.	+	0	gene_id "Mm.10.ENSMUST00000020022.1.region96"; transcript_id "Mm.10.ENSMUST00000020022.1.region96";
Mm.1.ENSMUST00000027932.1	ExonAligner	CDS	1001	1238	.	+	0	gene_id "Mm.1.ENSMUST00000027932.1.region97"; transcript_id "Mm.1.ENSMUST00000027932.1.region97";
Mm.1.ENSMUST00000027932.1	ExonAligner	CDS	30942	31060	.	+	2	gene_id "Mm.1.ENSMUST00000027932.1.region97"; transcript_id "Mm.1.ENSMUST00000027932.1.region97";
Mm.1.ENSMUST00000027932.1	ExonAligner	CDS	37334	37429	.	+	0	gene_id "Mm.1.ENSMUST00000027932.1.region97"; transcript_id "Mm.1.ENSMUST00000027932.1.region97";
Mm.1.ENSMUST00000027932.1	ExonAligner	CDS	41376	41649	.	+	0	gene_id "Mm.1.ENSMUST00000027932.1.region97"; transcript_id "Mm.1.ENSMUST00000027932.1.region97";
Mm.1.ENSMUST00000027932.1	ExonAligner	CDS	44950	45076	.	+	2	gene_id "Mm.1.ENSMUST00000027932.1.region97"; transcript_id "Mm.1.ENSMUST00000027932.1.region97";
Mm.1.ENSMUST00000027932.1	ExonAligner	CDS	57733	57839	.	+	1	gene_id "Mm.1.ENSMUST00000027932.1.region97"; transcript_id "Mm.1.ENSMUST00000027932.1.region97";
Mm.1.ENSMUST00000027932.1	ExonAligner	CDS	59793	59941	.	+	2	gene_id "Mm.1.ENSMUST00000027932.1.region97"; transcript_id "Mm.1.ENSMUST00000027932.1.region97";
Mm.7.ENSMUST00000049333.1	ExonAligner	CDS	6477	6785	.	+	0	gene_id "Mm.7.ENSMUST00000049333.1.region98"; transcript_id "Mm.7.ENSMUST00000049333.1.region98";
Mm.10.ENSMUST00000020580.1	ExonAligner	CDS	1022	1109	.	+	0	gene_id "Mm.10.ENSMUST00000020580.1.region99"; transcript_id "Mm.10.ENSMUST00000020580.1.region99";
Mm.10.ENSMUST00000020580.1	ExonAligner	CDS	1802	1900	.	+	2	gene_id "Mm.10.ENSMUST00000020580.1.region99"; transcript_id "Mm.10.ENSMUST00000020580.1.region99";
Mm.10.ENSMUST00000020580.1	ExonAligner	CDS	3846	4396	.	+	2	gene_id "Mm.10.ENSMUST00000020580.1.region99"; transcript_id "Mm.10.ENSMUST00000020580.1.region99";
Mm.10.ENSMUST00000020580.1	ExonAligner	CDS	5456	5586	.	+	0	gene_id "Mm.10.ENSMUST00000020580.1.region99"; transcript_id "Mm.10.ENSMUST00000020580.1.region99";
Mm.10.ENSMUST00000020580.1	ExonAligner	CDS	5680	5866	.	+	1	gene_id "Mm.10.ENSMUST00000020580.1.region99"; transcript_id "Mm.10.ENSMUST00000020580.1.region99";
Mm.10.ENSMUST00000020580.1	ExonAligner	CDS	6298	6447	.	+	0	gene_id "Mm.10.ENSMUST00000020580.1.region99"; transcript_id "Mm.10.ENSMUST00000020580.1.region99";
Mm.10.ENSMUST00000020580.1	ExonAligner	CDS	6577	6741	.	+	0	gene_id "Mm.10.ENSMUST00000020580.1.region99"; transcript_id "Mm.10.ENSMUST00000020580.1.region99";
Mm.10.ENSMUST00000020580.1	ExonAligner	CDS	6825	6995	.	+	0	gene_id "Mm.10.ENSMUST00000020580.1.region99"; transcript_id "Mm.10.ENSMUST00000020580.1.region99";
Mm.10.ENSMUST00000020580.1	ExonAligner	CDS	7209	7430	.	+	0	gene_id "Mm.10.ENSMUST00000020580.1.region99"; transcript_id "Mm.10.ENSMUST00000020580.1.region99";
Mm.10.ENSMUST00000020580.1	ExonAligner	CDS	7643	8431	.	+	0	gene_id "Mm.10.ENSMUST00000020580.1.region99"; transcript_id "Mm.10.ENSMUST00000020580.1.region99";
Mm.10.ENSMUST00000020580.1	ExonAligner	CDS	8770	8892	.	+	0	gene_id "Mm.10.ENSMUST00000020580.1.region99"; transcript_id "Mm.10.ENSMUST00000020580.1.region99";
Mm.10.ENSMUST00000020580.1	ExonAligner	CDS	9124	9246	.	+	0	gene_id "Mm.10.ENSMUST00000020580.1.region99"; transcript_id "Mm.10.ENSMUST00000020580.1.region99";
Mm.10.ENSMUST00000020580.1	ExonAligner	CDS	9364	9543	.	+	0	gene_id "Mm.10.ENSMUST00000020580.1.region99"; transcript_id "Mm.10.ENSMUST00000020580.1.region99";
Mm.10.ENSMUST00000020580.1	ExonAligner	CDS	9688	9774	.	+	0	gene_id "Mm.10.ENSMUST00000020580.1.region99"; transcript_id "Mm.10.ENSMUST00000020580.1.region99";
Mm.10.ENSMUST00000020580.1	ExonAligner	CDS	9861	9974	.	+	0	gene_id "Mm.10.ENSMUST00000020580.1.region99"; transcript_id "Mm.10.ENSMUST00000020580.1.region99";
Mm.10.ENSMUST00000020580.1	ExonAligner	CDS	10065	10117	.	+	0	gene_id "Mm.10.ENSMUST00000020580.1.region99"; transcript_id "Mm.10.ENSMUST00000020580.1.region99";
Mm.10.ENSMUST00000020580.1	ExonAligner	CDS	10212	10310	.	+	1	gene_id "Mm.10.ENSMUST00000020580.1.region99"; transcript_id "Mm.10.ENSMUST00000020580.1.region99";
Mm.10.ENSMUST00000020580.1	ExonAligner	CDS	10768	10840	.	+	1	gene_id "Mm.10.ENSMUST00000020580.1.region99"; transcript_id "Mm.10.ENSMUST00000020580.1.region99";
Mm.10.ENSMUST00000020580.1	ExonAligner	CDS	10960	11051	.	+	0	gene_id "Mm.10.ENSMUST00000020580.1.region99"; transcript_id "Mm.10.ENSMUST00000020580.1.region99";
Mm.10.ENSMUST00000020580.1	ExonAligner	CDS	11131	11207	.	+	1	gene_id "Mm.10.ENSMUST00000020580.1.region99"; transcript_id "Mm.10.ENSMUST00000020580.1.region99";
Mm.10.ENSMUST00000020580.1	ExonAligner	CDS	11291	11337	.	+	2	gene_id "Mm.10.ENSMUST00000020580.1.region99"; transcript_id "Mm.10.ENSMUST00000020580.1.region99";
Mm.2.ENSMUST00000028083.1	ExonAligner	CDS	1020	1081	.	+	0	gene_id "Mm.2.ENSMUST00000028083.1.region100"; transcript_id "Mm.2.ENSMUST00000028083.1.region100";
Mm.2.ENSMUST00000028083.1	ExonAligner	CDS	1471	1564	.	+	1	gene_id "Mm.2.ENSMUST00000028083.1.region100"; transcript_id "Mm.2.ENSMUST00000028083.1.region100";
Mm.2.ENSMUST00000028083.1	ExonAligner	CDS	2685	2782	.	+	0	gene_id "Mm.2.ENSMUST00000028083.1.region100"; transcript_id "Mm.2.ENSMUST00000028083.1.region100";
Mm.2.ENSMUST00000028083.1	ExonAligner	CDS	4747	4887	.	+	1	gene_id "Mm.2.ENSMUST00000028083.1.region100"; transcript_id "Mm.2.ENSMUST00000028083.1.region100";
Mm.2.ENSMUST00000028083.1	ExonAligner	CDS	10994	11109	.	+	1	gene_id "Mm.2.ENSMUST00000028083.1.region100"; transcript_id "Mm.2.ENSMUST00000028083.1.region100";
Mm.2.ENSMUST00000028083.1	ExonAligner	CDS	31595	31653	.	+	2	gene_id "Mm.2.ENSMUST00000028083.1.region100"; transcript_id "Mm.2.ENSMUST00000028083.1.region100";
Mm.2.ENSMUST00000028083.1	ExonAligner	CDS	54237	54388	.	+	0	gene_id "Mm.2.ENSMUST00000028083.1.region100"; transcript_id "Mm.2.ENSMUST00000028083.1.region100";
Mm.2.ENSMUST00000028083.1	ExonAligner	CDS	56797	56905	.	+	1	gene_id "Mm.2.ENSMUST00000028083.1.region100"; transcript_id "Mm.2.ENSMUST00000028083.1.region100";
Mm.13.ENSMUST00000055356.1	ExonAligner	CDS	1104	1219	.	+	0	gene_id "Mm.13.ENSMUST00000055356.1.region101"; transcript_id "Mm.13.ENSMUST00000055356.1.region101";
Mm.13.ENSMUST00000055356.1	ExonAligner	CDS	4125	4180	.	+	1	gene_id "Mm.13.ENSMUST00000055356.1.region101"; transcript_id "Mm.13.ENSMUST00000055356.1.region101";
Mm.13.ENSMUST00000055356.1	ExonAligner	CDS	5203	5251	.	+	2	gene_id "Mm.13.ENSMUST00000055356.1.region101"; transcript_id "Mm.13.ENSMUST00000055356.1.region101";
Mm.13.ENSMUST00000055356.1	ExonAligner	CDS	5637	5711	.	+	1	gene_id "Mm.13.ENSMUST00000055356.1.region101"; transcript_id "Mm.13.ENSMUST00000055356.1.region101";
Mm.13.ENSMUST00000055356.1	ExonAligner	CDS	10095	10151	.	+	1	gene_id "Mm.13.ENSMUST00000055356.1.region101"; transcript_id "Mm.13.ENSMUST00000055356.1.region101";
Mm.13.ENSMUST00000055356.1	ExonAligner	CDS	12744	12807	.	+	1	gene_id "Mm.13.ENSMUST00000055356.1.region101"; transcript_id "Mm.13.ENSMUST00000055356.1.region101";
Mm.13.ENSMUST00000055356.1	ExonAligner	CDS	13375	13426	.	+	0	gene_id "Mm.13.ENSMUST00000055356.1.region101"; transcript_id "Mm.13.ENSMUST00000055356.1.region101";
Mm.13.ENSMUST00000055356.1	ExonAligner	CDS	15052	15215	.	+	2	gene_id "Mm.13.ENSMUST00000055356.1.region101"; transcript_id "Mm.13.ENSMUST00000055356.1.region101";
Mm.13.ENSMUST00000055356.1	ExonAligner	CDS	16782	16871	.	+	0	gene_id "Mm.13.ENSMUST00000055356.1.region101"; transcript_id "Mm.13.ENSMUST00000055356.1.region101";
Mm.1.ENSMUST00000041874.1	ExonAligner	CDS	5390	5457	.	+	0	gene_id "Mm.1.ENSMUST00000041874.1.region102"; transcript_id "Mm.1.ENSMUST00000041874.1.region102";
Mm.1.ENSMUST00000041874.1	ExonAligner	CDS	13220	13293	.	+	1	gene_id "Mm.1.ENSMUST00000041874.1.region102"; transcript_id "Mm.1.ENSMUST00000041874.1.region102";
Mm.1.ENSMUST00000041874.1	ExonAligner	CDS	15038	15125	.	+	2	gene_id "Mm.1.ENSMUST00000041874.1.region102"; transcript_id "Mm.1.ENSMUST00000041874.1.region102";
Mm.1.ENSMUST00000041874.1	ExonAligner	CDS	22473	22530	.	+	1	gene_id "Mm.1.ENSMUST00000041874.1.region102"; transcript_id "Mm.1.ENSMUST00000041874.1.region102";
Mm.1.ENSMUST00000041874.1	ExonAligner	CDS	25932	26007	.	+	0	gene_id "Mm.1.ENSMUST00000041874.1.region102"; transcript_id "Mm.1.ENSMUST00000041874.1.region102";
Mm.1.ENSMUST00000041874.1	ExonAligner	CDS	31381	31473	.	+	2	gene_id "Mm.1.ENSMUST00000041874.1.region102"; transcript_id "Mm.1.ENSMUST00000041874.1.region102";
Mm.1.ENSMUST00000041874.1	ExonAligner	CDS	34806	34954	.	+	2	gene_id "Mm.1.ENSMUST00000041874.1.region102"; transcript_id "Mm.1.ENSMUST00000041874.1.region102";
Mm.1.ENSMUST00000041874.1	ExonAligner	CDS	35070	35116	.	+	0	gene_id "Mm.1.ENSMUST00000041874.1.region102"; transcript_id "Mm.1.ENSMUST00000041874.1.region102";
Mm.1.ENSMUST00000041874.1	ExonAligner	CDS	37726	37810	.	+	1	gene_id "Mm.1.ENSMUST00000041874.1.region102"; transcript_id "Mm.1.ENSMUST00000041874.1.region102";
Mm.1.ENSMUST00000041874.1	ExonAligner	CDS	41205	41244	.	+	0	gene_id "Mm.1.ENSMUST00000041874.1.region102"; transcript_id "Mm.1.ENSMUST00000041874.1.region102";
Mm.1.ENSMUST00000041874.1	ExonAligner	CDS	46796	46977	.	+	2	gene_id "Mm.1.ENSMUST00000041874.1.region102"; transcript_id "Mm.1.ENSMUST00000041874.1.region102";
Mm.8.ENSMUST00000034352.1	ExonAligner	CDS	1837	1881	.	+	0	gene_id "Mm.8.ENSMUST00000034352.1.region103"; transcript_id "Mm.8.ENSMUST00000034352.1.region103";
Mm.8.ENSMUST00000034352.1	ExonAligner	CDS	2125	2214	.	+	0	gene_id "Mm.8.ENSMUST00000034352.1.region103"; transcript_id "Mm.8.ENSMUST00000034352.1.region103";
Mm.8.ENSMUST00000034352.1	ExonAligner	CDS	2934	3089	.	+	0	gene_id "Mm.8.ENSMUST00000034352.1.region103"; transcript_id "Mm.8.ENSMUST00000034352.1.region103";
Mm.8.ENSMUST00000034352.1	ExonAligner	CDS	3159	3297	.	+	0	gene_id "Mm.8.ENSMUST00000034352.1.region103"; transcript_id "Mm.8.ENSMUST00000034352.1.region103";
Mm.8.ENSMUST00000034352.1	ExonAligner	CDS	3609	3767	.	+	2	gene_id "Mm.8.ENSMUST00000034352.1.region103"; transcript_id "Mm.8.ENSMUST00000034352.1.region103";
Mm.8.ENSMUST00000034352.1	ExonAligner	CDS	5191	5387	.	+	2	gene_id "Mm.8.ENSMUST00000034352.1.region103"; transcript_id "Mm.8.ENSMUST00000034352.1.region103";
Mm.8.ENSMUST00000034352.1	ExonAligner	CDS	5911	6033	.	+	0	gene_id "Mm.8.ENSMUST00000034352.1.region103"; transcript_id "Mm.8.ENSMUST00000034352.1.region103";
Mm.8.ENSMUST00000034352.1	ExonAligner	CDS	6212	6362	.	+	0	gene_id "Mm.8.ENSMUST00000034352.1.region103"; transcript_id "Mm.8.ENSMUST00000034352.1.region103";
Mm.8.ENSMUST00000034352.1	ExonAligner	CDS	6667	6894	.	+	2	gene_id "Mm.8.ENSMUST00000034352.1.region103"; transcript_id "Mm.8.ENSMUST00000034352.1.region103";
Mm.8.ENSMUST00000034352.1	ExonAligner	CDS	6979	7055	.	+	2	gene_id "Mm.8.ENSMUST00000034352.1.region103"; transcript_id "Mm.8.ENSMUST00000034352.1.region103";
Mm.8.ENSMUST00000034352.1	ExonAligner	CDS	7130	7318	.	+	0	gene_id "Mm.8.ENSMUST00000034352.1.region103"; transcript_id "Mm.8.ENSMUST00000034352.1.region103";
Mm.8.ENSMUST00000034352.1	ExonAligner	CDS	7396	7637	.	+	0	gene_id "Mm.8.ENSMUST00000034352.1.region103"; transcript_id "Mm.8.ENSMUST00000034352.1.region103";
Mm.8.ENSMUST00000034352.1	ExonAligner	CDS	8196	8329	.	+	1	gene_id "Mm.8.ENSMUST00000034352.1.region103"; transcript_id "Mm.8.ENSMUST00000034352.1.region103";
Mm.8.ENSMUST00000034352.1	ExonAligner	CDS	8755	8997	.	+	2	gene_id "Mm.8.ENSMUST00000034352.1.region103"; transcript_id "Mm.8.ENSMUST00000034352.1.region103";
Mm.8.ENSMUST00000034352.1	ExonAligner	CDS	9143	9250	.	+	2	gene_id "Mm.8.ENSMUST00000034352.1.region103"; transcript_id "Mm.8.ENSMUST00000034352.1.region103";
Mm.8.ENSMUST00000034352.1	ExonAligner	CDS	10012	10128	.	+	2	gene_id "Mm.8.ENSMUST00000034352.1.region103"; transcript_id "Mm.8.ENSMUST00000034352.1.region103";
Mm.8.ENSMUST00000034352.1	ExonAligner	CDS	10781	10872	.	+	2	gene_id "Mm.8.ENSMUST00000034352.1.region103"; transcript_id "Mm.8.ENSMUST00000034352.1.region103";
Mm.2.ENSMUST00000048561.1	ExonAligner	CDS	1126	1159	.	+	0	gene_id "Mm.2.ENSMUST00000048561.1.region104"; transcript_id "Mm.2.ENSMUST00000048561.1.region104";
Mm.2.ENSMUST00000048561.1	ExonAligner	CDS	6465	6777	.	+	2	gene_id "Mm.2.ENSMUST00000048561.1.region104"; transcript_id "Mm.2.ENSMUST00000048561.1.region104";
Mm.2.ENSMUST00000048561.1	ExonAligner	CDS	16450	16602	.	+	1	gene_id "Mm.2.ENSMUST00000048561.1.region104"; transcript_id "Mm.2.ENSMUST00000048561.1.region104";
Mm.2.ENSMUST00000048561.1	ExonAligner	CDS	20125	20215	.	+	1	gene_id "Mm.2.ENSMUST00000048561.1.region104"; transcript_id "Mm.2.ENSMUST00000048561.1.region104";
Mm.2.ENSMUST00000048561.1	ExonAligner	CDS	31456	31537	.	+	0	gene_id "Mm.2.ENSMUST00000048561.1.region104"; transcript_id "Mm.2.ENSMUST00000048561.1.region104";
Mm.2.ENSMUST00000048561.1	ExonAligner	CDS	31896	32002	.	+	2	gene_id "Mm.2.ENSMUST00000048561.1.region104"; transcript_id "Mm.2.ENSMUST00000048561.1.region104";
Mm.2.ENSMUST00000048561.1	ExonAligner	CDS	34794	34892	.	+	0	gene_id "Mm.2.ENSMUST00000048561.1.region104"; transcript_id "Mm.2.ENSMUST00000048561.1.region104";
Mm.2.ENSMUST00000048561.1	ExonAligner	CDS	37929	38071	.	+	0	gene_id "Mm.2.ENSMUST00000048561.1.region104"; transcript_id "Mm.2.ENSMUST00000048561.1.region104";
Mm.2.ENSMUST00000048561.1	ExonAligner	CDS	40439	40586	.	+	1	gene_id "Mm.2.ENSMUST00000048561.1.region104"; transcript_id "Mm.2.ENSMUST00000048561.1.region104";
Mm.2.ENSMUST00000048561.1	ExonAligner	CDS	45730	45918	.	+	0	gene_id "Mm.2.ENSMUST00000048561.1.region104"; transcript_id "Mm.2.ENSMUST00000048561.1.region104";
Mm.2.ENSMUST00000048561.1	ExonAligner	CDS	47145	47324	.	+	0	gene_id "Mm.2.ENSMUST00000048561.1.region104"; transcript_id "Mm.2.ENSMUST00000048561.1.region104";
Mm.2.ENSMUST00000048561.1	ExonAligner	CDS	48655	48804	.	+	0	gene_id "Mm.2.ENSMUST00000048561.1.region104"; transcript_id "Mm.2.ENSMUST00000048561.1.region104";
Mm.2.ENSMUST00000048561.1	ExonAligner	CDS	50159	50287	.	+	0	gene_id "Mm.2.ENSMUST00000048561.1.region104"; transcript_id "Mm.2.ENSMUST00000048561.1.region104";
Mm.2.ENSMUST00000048561.1	ExonAligner	CDS	53576	53643	.	+	0	gene_id "Mm.2.ENSMUST00000048561.1.region104"; transcript_id "Mm.2.ENSMUST00000048561.1.region104";
Mm.2.ENSMUST00000048561.1	ExonAligner	CDS	54283	54522	.	+	1	gene_id "Mm.2.ENSMUST00000048561.1.region104"; transcript_id "Mm.2.ENSMUST00000048561.1.region104";
Mm.2.ENSMUST00000048561.1	ExonAligner	CDS	62045	62170	.	+	1	gene_id "Mm.2.ENSMUST00000048561.1.region104"; transcript_id "Mm.2.ENSMUST00000048561.1.region104";
Mm.2.ENSMUST00000048561.1	ExonAligner	CDS	66121	66199	.	+	1	gene_id "Mm.2.ENSMUST00000048561.1.region104"; transcript_id "Mm.2.ENSMUST00000048561.1.region104";
Mm.2.ENSMUST00000048561.1	ExonAligner	CDS	67229	67346	.	+	0	gene_id "Mm.2.ENSMUST00000048561.1.region104"; transcript_id "Mm.2.ENSMUST00000048561.1.region104";
Mm.2.ENSMUST00000048561.1	ExonAligner	CDS	69952	70166	.	+	2	gene_id "Mm.2.ENSMUST00000048561.1.region104"; transcript_id "Mm.2.ENSMUST00000048561.1.region104";
Mm.19.ENSMUST00000035269.1	ExonAligner	CDS	1051	1293	.	+	0	gene_id "Mm.19.ENSMUST00000035269.1.region105"; transcript_id "Mm.19.ENSMUST00000035269.1.region105";
Mm.19.ENSMUST00000035269.1	ExonAligner	CDS	2257	2358	.	+	0	gene_id "Mm.19.ENSMUST00000035269.1.region105"; transcript_id "Mm.19.ENSMUST00000035269.1.region105";
Mm.19.ENSMUST00000035269.1	ExonAligner	CDS	2438	2516	.	+	0	gene_id "Mm.19.ENSMUST00000035269.1.region105"; transcript_id "Mm.19.ENSMUST00000035269.1.region105";
Mm.19.ENSMUST00000035269.1	ExonAligner	CDS	2596	2699	.	+	2	gene_id "Mm.19.ENSMUST00000035269.1.region105"; transcript_id "Mm.19.ENSMUST00000035269.1.region105";
Mm.19.ENSMUST00000035269.1	ExonAligner	CDS	2946	3077	.	+	0	gene_id "Mm.19.ENSMUST00000035269.1.region105"; transcript_id "Mm.19.ENSMUST00000035269.1.region105";
Mm.19.ENSMUST00000035269.1	ExonAligner	CDS	4635	4746	.	+	0	gene_id "Mm.19.ENSMUST00000035269.1.region105"; transcript_id "Mm.19.ENSMUST00000035269.1.region105";
Mm.19.ENSMUST00000035269.1	ExonAligner	CDS	4839	4921	.	+	2	gene_id "Mm.19.ENSMUST00000035269.1.region105"; transcript_id "Mm.19.ENSMUST00000035269.1.region105";
Mm.19.ENSMUST00000035269.1	ExonAligner	CDS	5309	5452	.	+	0	gene_id "Mm.19.ENSMUST00000035269.1.region105"; transcript_id "Mm.19.ENSMUST00000035269.1.region105";
Mm.19.ENSMUST00000035269.1	ExonAligner	CDS	5732	5824	.	+	0	gene_id "Mm.19.ENSMUST00000035269.1.region105"; transcript_id "Mm.19.ENSMUST00000035269.1.region105";
Mm.19.ENSMUST00000035269.1	ExonAligner	CDS	6028	6174	.	+	0	gene_id "Mm.19.ENSMUST00000035269.1.region105"; transcript_id "Mm.19.ENSMUST00000035269.1.region105";
Mm.19.ENSMUST00000035269.1	ExonAligner	CDS	6345	6508	.	+	0	gene_id "Mm.19.ENSMUST00000035269.1.region105"; transcript_id "Mm.19.ENSMUST00000035269.1.region105";
Mm.19.ENSMUST00000035269.1	ExonAligner	CDS	6903	7017	.	+	1	gene_id "Mm.19.ENSMUST00000035269.1.region105"; transcript_id "Mm.19.ENSMUST00000035269.1.region105";
Mm.19.ENSMUST00000035269.1	ExonAligner	CDS	7512	7613	.	+	0	gene_id "Mm.19.ENSMUST00000035269.1.region105"; transcript_id "Mm.19.ENSMUST00000035269.1.region105";
Mm.19.ENSMUST00000035269.1	ExonAligner	CDS	7905	8052	.	+	0	gene_id "Mm.19.ENSMUST00000035269.1.region105"; transcript_id "Mm.19.ENSMUST00000035269.1.region105";
Mm.19.ENSMUST00000035269.1	ExonAligner	CDS	9252	9310	.	+	2	gene_id "Mm.19.ENSMUST00000035269.1.region105"; transcript_id "Mm.19.ENSMUST00000035269.1.region105";
Mm.19.ENSMUST00000035269.1	ExonAligner	CDS	9421	9562	.	+	0	gene_id "Mm.19.ENSMUST00000035269.1.region105"; transcript_id "Mm.19.ENSMUST00000035269.1.region105";
Mm.19.ENSMUST00000035269.1	ExonAligner	CDS	10289	10496	.	+	2	gene_id "Mm.19.ENSMUST00000035269.1.region105"; transcript_id "Mm.19.ENSMUST00000035269.1.region105";
Mm.19.ENSMUST00000035269.1	ExonAligner	CDS	14048	14182	.	+	1	gene_id "Mm.19.ENSMUST00000035269.1.region105"; transcript_id "Mm.19.ENSMUST00000035269.1.region105";
Mm.19.ENSMUST00000035269.1	ExonAligner	CDS	14336	14402	.	+	1	gene_id "Mm.19.ENSMUST00000035269.1.region105"; transcript_id "Mm.19.ENSMUST00000035269.1.region105";
Mm.19.ENSMUST00000035269.1	ExonAligner	CDS	14515	14661	.	+	0	gene_id "Mm.19.ENSMUST00000035269.1.region105"; transcript_id "Mm.19.ENSMUST00000035269.1.region105";
Mm.1.ENSMUST00000027518.1	ExonAligner	CDS	1299	1423	.	+	2	gene_id "Mm.1.ENSMUST00000027518.1.region106"; transcript_id "Mm.1.ENSMUST00000027518.1.region106";
Mm.1.ENSMUST00000027518.1	ExonAligner	CDS	5091	5210	.	+	0	gene_id "Mm.1.ENSMUST00000027518.1.region106"; transcript_id "Mm.1.ENSMUST00000027518.1.region106";
Mm.1.ENSMUST00000027518.1	ExonAligner	CDS	6233	6340	.	+	0	gene_id "Mm.1.ENSMUST00000027518.1.region106"; transcript_id "Mm.1.ENSMUST00000027518.1.region106";
Mm.1.ENSMUST00000027518.1	ExonAligner	CDS	11220	11274	.	+	0	gene_id "Mm.1.ENSMUST00000027518.1.region106"; transcript_id "Mm.1.ENSMUST00000027518.1.region106";
Mm.1.ENSMUST00000027518.1	ExonAligner	CDS	12369	12419	.	+	2	gene_id "Mm.1.ENSMUST00000027518.1.region106"; transcript_id "Mm.1.ENSMUST00000027518.1.region106";
Mm.1.ENSMUST00000027518.1	ExonAligner	CDS	14565	14647	.	+	2	gene_id "Mm.1.ENSMUST00000027518.1.region106"; transcript_id "Mm.1.ENSMUST00000027518.1.region106";
Mm.8.ENSMUST00000035777.1	ExonAligner	CDS	1288	1435	.	+	0	gene_id "Mm.8.ENSMUST00000035777.1.region107"; transcript_id "Mm.8.ENSMUST00000035777.1.region107";
Mm.8.ENSMUST00000035777.1	ExonAligner	CDS	2907	3251	.	+	2	gene_id "Mm.8.ENSMUST00000035777.1.region107"; transcript_id "Mm.8.ENSMUST00000035777.1.region107";
Mm.8.ENSMUST00000035777.1	ExonAligner	CDS	4046	4865	.	+	2	gene_id "Mm.8.ENSMUST00000035777.1.region107"; transcript_id "Mm.8.ENSMUST00000035777.1.region107";
Mm.8.ENSMUST00000035777.1	ExonAligner	CDS	5198	5345	.	+	1	gene_id "Mm.8.ENSMUST00000035777.1.region107"; transcript_id "Mm.8.ENSMUST00000035777.1.region107";
Mm.8.ENSMUST00000035777.1	ExonAligner	CDS	7441	7638	.	+	0	gene_id "Mm.8.ENSMUST00000035777.1.region107"; transcript_id "Mm.8.ENSMUST00000035777.1.region107";
Mm.18.ENSMUST00000001416.1	ExonAligner	CDS	1083	1172	.	+	0	gene_id "Mm.18.ENSMUST00000001416.1.region108"; transcript_id "Mm.18.ENSMUST00000001416.1.region108";
Mm.18.ENSMUST00000001416.1	ExonAligner	CDS	1414	1503	.	+	0	gene_id "Mm.18.ENSMUST00000001416.1.region108"; transcript_id "Mm.18.ENSMUST00000001416.1.region108";
Mm.18.ENSMUST00000001416.1	ExonAligner	CDS	7719	7838	.	+	0	gene_id "Mm.18.ENSMUST00000001416.1.region108"; transcript_id "Mm.18.ENSMUST00000001416.1.region108";
Mm.18.ENSMUST00000001416.1	ExonAligner	CDS	10400	10495	.	+	0	gene_id "Mm.18.ENSMUST00000001416.1.region108"; transcript_id "Mm.18.ENSMUST00000001416.1.region108";
Mm.18.ENSMUST00000001416.1	ExonAligner	CDS	11632	11757	.	+	0	gene_id "Mm.18.ENSMUST00000001416.1.region108"; transcript_id "Mm.18.ENSMUST00000001416.1.region108";
Mm.18.ENSMUST00000001416.1	ExonAligner	CDS	12580	12687	.	+	0	gene_id "Mm.18.ENSMUST00000001416.1.region108"; transcript_id "Mm.18.ENSMUST00000001416.1.region108";
Mm.18.ENSMUST00000001416.1	ExonAligner	CDS	12821	12919	.	+	0	gene_id "Mm.18.ENSMUST00000001416.1.region108"; transcript_id "Mm.18.ENSMUST00000001416.1.region108";
Mm.18.ENSMUST00000001416.1	ExonAligner	CDS	13117	13210	.	+	0	gene_id "Mm.18.ENSMUST00000001416.1.region108"; transcript_id "Mm.18.ENSMUST00000001416.1.region108";
Mm.18.ENSMUST00000001416.1	ExonAligner	CDS	13471	13598	.	+	2	gene_id "Mm.18.ENSMUST00000001416.1.region108"; transcript_id "Mm.18.ENSMUST00000001416.1.region108";
Mm.18.ENSMUST00000001416.1	ExonAligner	CDS	13691	13933	.	+	0	gene_id "Mm.18.ENSMUST00000001416.1.region108"; transcript_id "Mm.18.ENSMUST00000001416.1.region108";
Mm.18.ENSMUST00000001416.1	ExonAligner	CDS	15812	15928	.	+	0	gene_id "Mm.18.ENSMUST00000001416.1.region108"; transcript_id "Mm.18.ENSMUST00000001416.1.region108";
Mm.18.ENSMUST00000001416.1	ExonAligner	CDS	16679	16825	.	+	0	gene_id "Mm.18.ENSMUST00000001416.1.region108"; transcript_id "Mm.18.ENSMUST00000001416.1.region108";
Mm.18.ENSMUST00000001416.1	ExonAligner	CDS	17062	17130	.	+	0	gene_id "Mm.18.ENSMUST00000001416.1.region108"; transcript_id "Mm.18.ENSMUST00000001416.1.region108";
Mm.3.ENSMUST00000049880.1	ExonAligner	CDS	1018	1158	.	+	0	gene_id "Mm.3.ENSMUST00000049880.1.region109"; transcript_id "Mm.3.ENSMUST00000049880.1.region109";
Mm.3.ENSMUST00000049880.1	ExonAligner	CDS	1315	1440	.	+	0	gene_id "Mm.3.ENSMUST00000049880.1.region109"; transcript_id "Mm.3.ENSMUST00000049880.1.region109";
Mm.9.ENSMUST00000024017.1	ExonAligner	CDS	1631	1807	.	+	0	gene_id "Mm.9.ENSMUST00000024017.1.region110"; transcript_id "Mm.9.ENSMUST00000024017.1.region110";
Mm.9.ENSMUST00000024017.1	ExonAligner	CDS	2458	2583	.	+	0	gene_id "Mm.9.ENSMUST00000024017.1.region110"; transcript_id "Mm.9.ENSMUST00000024017.1.region110";
Mm.9.ENSMUST00000024017.1	ExonAligner	CDS	2738	2926	.	+	0	gene_id "Mm.9.ENSMUST00000024017.1.region110"; transcript_id "Mm.9.ENSMUST00000024017.1.region110";
Mm.9.ENSMUST00000024017.1	ExonAligner	CDS	3086	3209	.	+	0	gene_id "Mm.9.ENSMUST00000024017.1.region110"; transcript_id "Mm.9.ENSMUST00000024017.1.region110";
Mm.9.ENSMUST00000024017.1	ExonAligner	CDS	3322	3548	.	+	2	gene_id "Mm.9.ENSMUST00000024017.1.region110"; transcript_id "Mm.9.ENSMUST00000024017.1.region110";
Mm.9.ENSMUST00000024017.1	ExonAligner	CDS	3773	3925	.	+	0	gene_id "Mm.9.ENSMUST00000024017.1.region110"; transcript_id "Mm.9.ENSMUST00000024017.1.region110";
Mm.9.ENSMUST00000024017.1	ExonAligner	CDS	4087	4173	.	+	0	gene_id "Mm.9.ENSMUST00000024017.1.region110"; transcript_id "Mm.9.ENSMUST00000024017.1.region110";
Mm.9.ENSMUST00000024017.1	ExonAligner	CDS	4400	4577	.	+	0	gene_id "Mm.9.ENSMUST00000024017.1.region110"; transcript_id "Mm.9.ENSMUST00000024017.1.region110";
Mm.9.ENSMUST00000024017.1	ExonAligner	CDS	5691	5846	.	+	2	gene_id "Mm.9.ENSMUST00000024017.1.region110"; transcript_id "Mm.9.ENSMUST00000024017.1.region110";
Mm.9.ENSMUST00000024017.1	ExonAligner	CDS	6204	6370	.	+	2	gene_id "Mm.9.ENSMUST00000024017.1.region110"; transcript_id "Mm.9.ENSMUST00000024017.1.region110";
Mm.3.ENSMUST00000004343.1	ExonAligner	CDS	1016	1105	.	+	0	gene_id "Mm.3.ENSMUST00000004343.1.region111"; transcript_id "Mm.3.ENSMUST00000004343.1.region111";
Mm.3.ENSMUST00000004343.1	ExonAligner	CDS	47398	47655	.	+	0	gene_id "Mm.3.ENSMUST00000004343.1.region111"; transcript_id "Mm.3.ENSMUST00000004343.1.region111";
Mm.3.ENSMUST00000004343.1	ExonAligner	CDS	64453	64533	.	+	0	gene_id "Mm.3.ENSMUST00000004343.1.region111"; transcript_id "Mm.3.ENSMUST00000004343.1.region111";
Mm.3.ENSMUST00000004343.1	ExonAligner	CDS	65142	65227	.	+	0	gene_id "Mm.3.ENSMUST00000004343.1.region111"; transcript_id "Mm.3.ENSMUST00000004343.1.region111";
Mm.3.ENSMUST00000004343.1	ExonAligner	CDS	74573	74691	.	+	1	gene_id "Mm.3.ENSMUST00000004343.1.region111"; transcript_id "Mm.3.ENSMUST00000004343.1.region111";
Mm.3.ENSMUST00000004343.1	ExonAligner	CDS	76376	76821	.	+	2	gene_id "Mm.3.ENSMUST00000004343.1.region111"; transcript_id "Mm.3.ENSMUST00000004343.1.region111";
Mm.11.ENSMUST00000036320.1	ExonAligner	CDS	1001	1148	.	+	0	gene_id "Mm.11.ENSMUST00000036320.1.region112"; transcript_id "Mm.11.ENSMUST00000036320.1.region112";
Mm.11.ENSMUST00000036320.1	ExonAligner	CDS	1820	2203	.	+	2	gene_id "Mm.11.ENSMUST00000036320.1.region112"; transcript_id "Mm.11.ENSMUST00000036320.1.region112";
Mm.11.ENSMUST00000036320.1	ExonAligner	CDS	2984	3146	.	+	2	gene_id "Mm.11.ENSMUST00000036320.1.region112"; transcript_id "Mm.11.ENSMUST00000036320.1.region112";
Mm.11.ENSMUST00000036320.1	ExonAligner	CDS	3232	3516	.	+	1	gene_id "Mm.11.ENSMUST00000036320.1.region112"; transcript_id "Mm.11.ENSMUST00000036320.1.region112";
Mm.11.ENSMUST00000036320.1	ExonAligner	CDS	3599	3773	.	+	1	gene_id "Mm.11.ENSMUST00000036320.1.region112"; transcript_id "Mm.11.ENSMUST00000036320.1.region112";
Mm.2.ENSMUST00000045457.1	ExonAligner	CDS	1056	1121	.	+	0	gene_id "Mm.2.ENSMUST00000045457.1.region113"; transcript_id "Mm.2.ENSMUST00000045457.1.region113";
Mm.2.ENSMUST00000045457.1	ExonAligner	CDS	4587	4644	.	+	0	gene_id "Mm.2.ENSMUST00000045457.1.region113"; transcript_id "Mm.2.ENSMUST00000045457.1.region113";
Mm.2.ENSMUST00000045457.1	ExonAligner	CDS	4742	4806	.	+	2	gene_id "Mm.2.ENSMUST00000045457.1.region113"; transcript_id "Mm.2.ENSMUST00000045457.1.region113";
Mm.2.ENSMUST00000045457.1	ExonAligner	CDS	5246	5319	.	+	0	gene_id "Mm.2.ENSMUST00000045457.1.region113"; transcript_id "Mm.2.ENSMUST00000045457.1.region113";
Mm.2.ENSMUST00000045457.1	ExonAligner	CDS	7425	7456	.	+	1	gene_id "Mm.2.ENSMUST00000045457.1.region113"; transcript_id "Mm.2.ENSMUST00000045457.1.region113";
Mm.2.ENSMUST00000045457.1	ExonAligner	CDS	8815	8930	.	+	2	gene_id "Mm.2.ENSMUST00000045457.1.region113"; transcript_id "Mm.2.ENSMUST00000045457.1.region113";
Mm.2.ENSMUST00000045457.1	ExonAligner	CDS	12521	12597	.	+	0	gene_id "Mm.2.ENSMUST00000045457.1.region113"; transcript_id "Mm.2.ENSMUST00000045457.1.region113";
Mm.2.ENSMUST00000045457.1	ExonAligner	CDS	14159	14264	.	+	1	gene_id "Mm.2.ENSMUST00000045457.1.region113"; transcript_id "Mm.2.ENSMUST00000045457.1.region113";
Mm.15.ENSMUST00000001809.1	ExonAligner	CDS	1256	1448	.	+	0	gene_id "Mm.15.ENSMUST00000001809.1.region114"; transcript_id "Mm.15.ENSMUST00000001809.1.region114";
Mm.15.ENSMUST00000001809.1	ExonAligner	CDS	3825	4018	.	+	2	gene_id "Mm.15.ENSMUST00000001809.1.region114"; transcript_id "Mm.15.ENSMUST00000001809.1.region114";
Mm.15.ENSMUST00000001809.1	ExonAligner	CDS	4205	4320	.	+	0	gene_id "Mm.15.ENSMUST00000001809.1.region114"; transcript_id "Mm.15.ENSMUST00000001809.1.region114";
Mm.15.ENSMUST00000001809.1	ExonAligner	CDS	6823	6962	.	+	1	gene_id "Mm.15.ENSMUST00000001809.1.region114"; transcript_id "Mm.15.ENSMUST00000001809.1.region114";
Mm.15.ENSMUST00000001809.1	ExonAligner	CDS	8399	8493	.	+	2	gene_id "Mm.15.ENSMUST00000001809.1.region114"; transcript_id "Mm.15.ENSMUST00000001809.1.region114";
Mm.15.ENSMUST00000001809.1	ExonAligner	CDS	8801	8938	.	+	0	gene_id "Mm.15.ENSMUST00000001809.1.region114"; transcript_id "Mm.15.ENSMUST00000001809.1.region114";
Mm.15.ENSMUST00000001809.1	ExonAligner	CDS	9120	9215	.	+	0	gene_id "Mm.15.ENSMUST00000001809.1.region114"; transcript_id "Mm.15.ENSMUST00000001809.1.region114";
Mm.15.ENSMUST00000001809.1	ExonAligner	CDS	10331	10603	.	+	0	gene_id "Mm.15.ENSMUST00000001809.1.region114"; transcript_id "Mm.15.ENSMUST00000001809.1.region114";
Mm.15.ENSMUST00000001809.1	ExonAligner	CDS	10766	10856	.	+	0	gene_id "Mm.15.ENSMUST00000001809.1.region114"; transcript_id "Mm.15.ENSMUST00000001809.1.region114";
Mm.15.ENSMUST00000001809.1	ExonAligner	CDS	11496	11606	.	+	2	gene_id "Mm.15.ENSMUST00000001809.1.region114"; transcript_id "Mm.15.ENSMUST00000001809.1.region114";
Mm.15.ENSMUST00000001809.1	ExonAligner	CDS	11681	11835	.	+	2	gene_id "Mm.15.ENSMUST00000001809.1.region114"; transcript_id "Mm.15.ENSMUST00000001809.1.region114";
Mm.15.ENSMUST00000001809.1	ExonAligner	CDS	12267	12351	.	+	0	gene_id "Mm.15.ENSMUST00000001809.1.region114"; transcript_id "Mm.15.ENSMUST00000001809.1.region114";
Mm.15.ENSMUST00000001809.1	ExonAligner	CDS	12714	12844	.	+	2	gene_id "Mm.15.ENSMUST00000001809.1.region114"; transcript_id "Mm.15.ENSMUST00000001809.1.region114";
Mm.15.ENSMUST00000001809.1	ExonAligner	CDS	13153	13242	.	+	0	gene_id "Mm.15.ENSMUST00000001809.1.region114"; transcript_id "Mm.15.ENSMUST00000001809.1.region114";
Mm.2.ENSMUST00000018914.1	ExonAligner	CDS	1302	1340	.	+	0	gene_id "Mm.2.ENSMUST00000018914.1.region115"; transcript_id "Mm.2.ENSMUST00000018914.1.region115";
Mm.2.ENSMUST00000018914.1	ExonAligner	CDS	2354	2431	.	+	0	gene_id "Mm.2.ENSMUST00000018914.1.region115"; transcript_id "Mm.2.ENSMUST00000018914.1.region115";
Mm.2.ENSMUST00000018914.1	ExonAligner	CDS	2918	3111	.	+	0	gene_id "Mm.2.ENSMUST00000018914.1.region115"; transcript_id "Mm.2.ENSMUST00000018914.1.region115";
Mm.2.ENSMUST00000018914.1	ExonAligner	CDS	3588	3699	.	+	1	gene_id "Mm.2.ENSMUST00000018914.1.region115"; transcript_id "Mm.2.ENSMUST00000018914.1.region115";
Mm.2.ENSMUST00000052631.1	ExonAligner	CDS	1064	1145	.	+	0	gene_id "Mm.2.ENSMUST00000052631.1.region116"; transcript_id "Mm.2.ENSMUST00000052631.1.region116";
Mm.2.ENSMUST00000052631.1	ExonAligner	CDS	1445	1972	.	+	2	gene_id "Mm.2.ENSMUST00000052631.1.region116"; transcript_id "Mm.2.ENSMUST00000052631.1.region116";
Mm.2.ENSMUST00000052631.1	ExonAligner	CDS	4673	4854	.	+	2	gene_id "Mm.2.ENSMUST00000052631.1.region116"; transcript_id "Mm.2.ENSMUST00000052631.1.region116";
Mm.11.ENSMUST00000018805.1	ExonAligner	CDS	1016	1330	.	+	0	gene_id "Mm.11.ENSMUST00000018805.1.region117"; transcript_id "Mm.11.ENSMUST00000018805.1.region117";
Mm.11.ENSMUST00000018805.1	ExonAligner	CDS	3300	3541	.	+	0	gene_id "Mm.11.ENSMUST00000018805.1.region117"; transcript_id "Mm.11.ENSMUST00000018805.1.region117";
Mm.11.ENSMUST00000018805.1	ExonAligner	CDS	3680	3861	.	+	1	gene_id "Mm.11.ENSMUST00000018805.1.region117"; transcript_id "Mm.11.ENSMUST00000018805.1.region117";
Mm.11.ENSMUST00000018805.1	ExonAligner	CDS	3997	4167	.	+	2	gene_id "Mm.11.ENSMUST00000018805.1.region117"; transcript_id "Mm.11.ENSMUST00000018805.1.region117";
Mm.11.ENSMUST00000018805.1	ExonAligner	CDS	5359	5515	.	+	2	gene_id "Mm.11.ENSMUST00000018805.1.region117"; transcript_id "Mm.11.ENSMUST00000018805.1.region117";
Mm.11.ENSMUST00000018805.1	ExonAligner	CDS	6423	6633	.	+	1	gene_id "Mm.11.ENSMUST00000018805.1.region117"; transcript_id "Mm.11.ENSMUST00000018805.1.region117";
Mm.11.ENSMUST00000018805.1	ExonAligner	CDS	7315	8103	.	+	0	gene_id "Mm.11.ENSMUST00000018805.1.region117"; transcript_id "Mm.11.ENSMUST00000018805.1.region117";
Mm.11.ENSMUST00000018805.1	ExonAligner	CDS	8458	8604	.	+	0	gene_id "Mm.11.ENSMUST00000018805.1.region117"; transcript_id "Mm.11.ENSMUST00000018805.1.region117";
Mm.11.ENSMUST00000018805.1	ExonAligner	CDS	8830	8991	.	+	0	gene_id "Mm.11.ENSMUST00000018805.1.region117"; transcript_id "Mm.11.ENSMUST00000018805.1.region117";
Mm.11.ENSMUST00000018805.1	ExonAligner	CDS	9934	10061	.	+	0	gene_id "Mm.11.ENSMUST00000018805.1.region117"; transcript_id "Mm.11.ENSMUST00000018805.1.region117";
Mm.11.ENSMUST00000018805.1	ExonAligner	CDS	10724	10832	.	+	1	gene_id "Mm.11.ENSMUST00000018805.1.region117"; transcript_id "Mm.11.ENSMUST00000018805.1.region117";
Mm.11.ENSMUST00000018805.1	ExonAligner	CDS	12398	12507	.	+	0	gene_id "Mm.11.ENSMUST00000018805.1.region117"; transcript_id "Mm.11.ENSMUST00000018805.1.region117";
Mm.11.ENSMUST00000018805.1	ExonAligner	CDS	12595	12673	.	+	1	gene_id "Mm.11.ENSMUST00000018805.1.region117"; transcript_id "Mm.11.ENSMUST00000018805.1.region117";
Mm.11.ENSMUST00000018805.1	ExonAligner	CDS	13662	13799	.	+	0	gene_id "Mm.11.ENSMUST00000018805.1.region117"; transcript_id "Mm.11.ENSMUST00000018805.1.region117";
Mm.X.ENSMUST00000033775.1	ExonAligner	CDS	1181	1282	.	+	0	gene_id "Mm.X.ENSMUST00000033775.1.region118"; transcript_id "Mm.X.ENSMUST00000033775.1.region118";
Mm.X.ENSMUST00000033775.1	ExonAligner	CDS	6127	6270	.	+	0	gene_id "Mm.X.ENSMUST00000033775.1.region118"; transcript_id "Mm.X.ENSMUST00000033775.1.region118";
Mm.X.ENSMUST00000033775.1	ExonAligner	CDS	6558	6636	.	+	0	gene_id "Mm.X.ENSMUST00000033775.1.region118"; transcript_id "Mm.X.ENSMUST00000033775.1.region118";
Mm.X.ENSMUST00000033775.1	ExonAligner	CDS	8026	8111	.	+	2	gene_id "Mm.X.ENSMUST00000033775.1.region118"; transcript_id "Mm.X.ENSMUST00000033775.1.region118";
Mm.X.ENSMUST00000033775.1	ExonAligner	CDS	10504	10572	.	+	0	gene_id "Mm.X.ENSMUST00000033775.1.region118"; transcript_id "Mm.X.ENSMUST00000033775.1.region118";
Mm.X.ENSMUST00000033775.1	ExonAligner	CDS	14055	14251	.	+	0	gene_id "Mm.X.ENSMUST00000033775.1.region118"; transcript_id "Mm.X.ENSMUST00000033775.1.region118";
Mm.X.ENSMUST00000033775.1	ExonAligner	CDS	15845	15951	.	+	1	gene_id "Mm.X.ENSMUST00000033775.1.region118"; transcript_id "Mm.X.ENSMUST00000033775.1.region118";
Mm.X.ENSMUST00000033775.1	ExonAligner	CDS	17693	17773	.	+	2	gene_id "Mm.X.ENSMUST00000033775.1.region118"; transcript_id "Mm.X.ENSMUST00000033775.1.region118";
Mm.X.ENSMUST00000033775.1	ExonAligner	CDS	18341	18421	.	+	2	gene_id "Mm.X.ENSMUST00000033775.1.region118"; transcript_id "Mm.X.ENSMUST00000033775.1.region118";
Mm.X.ENSMUST00000033775.1	ExonAligner	CDS	19606	19808	.	+	2	gene_id "Mm.X.ENSMUST00000033775.1.region118"; transcript_id "Mm.X.ENSMUST00000033775.1.region118";
Mm.X.ENSMUST00000033775.1	ExonAligner	CDS	20006	20080	.	+	0	gene_id "Mm.X.ENSMUST00000033775.1.region118"; transcript_id "Mm.X.ENSMUST00000033775.1.region118";
Mm.X.ENSMUST00000033775.1	ExonAligner	CDS	21164	21337	.	+	0	gene_id "Mm.X.ENSMUST00000033775.1.region118"; transcript_id "Mm.X.ENSMUST00000033775.1.region118";
Mm.5.ENSMUST00000031539.1	ExonAligner	CDS	1011	1104	.	+	0	gene_id "Mm.5.ENSMUST00000031539.1.region119"; transcript_id "Mm.5.ENSMUST00000031539.1.region119";
Mm.5.ENSMUST00000031539.1	ExonAligner	CDS	30075	30265	.	+	2	gene_id "Mm.5.ENSMUST00000031539.1.region119"; transcript_id "Mm.5.ENSMUST00000031539.1.region119";
Mm.5.ENSMUST00000031539.1	ExonAligner	CDS	32283	32400	.	+	0	gene_id "Mm.5.ENSMUST00000031539.1.region119"; transcript_id "Mm.5.ENSMUST00000031539.1.region119";
Mm.5.ENSMUST00000031539.1	ExonAligner	CDS	34376	34497	.	+	2	gene_id "Mm.5.ENSMUST00000031539.1.region119"; transcript_id "Mm.5.ENSMUST00000031539.1.region119";
Mm.5.ENSMUST00000031539.1	ExonAligner	CDS	37197	37277	.	+	0	gene_id "Mm.5.ENSMUST00000031539.1.region119"; transcript_id "Mm.5.ENSMUST00000031539.1.region119";
Mm.5.ENSMUST00000031539.1	ExonAligner	CDS	37515	37679	.	+	0	gene_id "Mm.5.ENSMUST00000031539.1.region119"; transcript_id "Mm.5.ENSMUST00000031539.1.region119";
Mm.5.ENSMUST00000031539.1	ExonAligner	CDS	38445	38577	.	+	1	gene_id "Mm.5.ENSMUST00000031539.1.region119"; transcript_id "Mm.5.ENSMUST00000031539.1.region119";
Mm.5.ENSMUST00000031539.1	ExonAligner	CDS	44365	44433	.	+	0	gene_id "Mm.5.ENSMUST00000031539.1.region119"; transcript_id "Mm.5.ENSMUST00000031539.1.region119";
Mm.5.ENSMUST00000031539.1	ExonAligner	CDS	45921	46067	.	+	0	gene_id "Mm.5.ENSMUST00000031539.1.region119"; transcript_id "Mm.5.ENSMUST00000031539.1.region119";
Mm.5.ENSMUST00000031539.1	ExonAligner	CDS	46341	46490	.	+	0	gene_id "Mm.5.ENSMUST00000031539.1.region119"; transcript_id "Mm.5.ENSMUST00000031539.1.region119";
Mm.5.ENSMUST00000031539.1	ExonAligner	CDS	49134	49244	.	+	0	gene_id "Mm.5.ENSMUST00000031539.1.region119"; transcript_id "Mm.5.ENSMUST00000031539.1.region119";
Mm.16.ENSMUST00000007212.1	ExonAligner	CDS	1024	1158	.	+	0	gene_id "Mm.16.ENSMUST00000007212.1.region120"; transcript_id "Mm.16.ENSMUST00000007212.1.region120";
Mm.16.ENSMUST00000007212.1	ExonAligner	CDS	1551	1607	.	+	0	gene_id "Mm.16.ENSMUST00000007212.1.region120"; transcript_id "Mm.16.ENSMUST00000007212.1.region120";
Mm.16.ENSMUST00000007212.1	ExonAligner	CDS	1900	2064	.	+	0	gene_id "Mm.16.ENSMUST00000007212.1.region120"; transcript_id "Mm.16.ENSMUST00000007212.1.region120";
Mm.16.ENSMUST00000007212.1	ExonAligner	CDS	3855	3976	.	+	0	gene_id "Mm.16.ENSMUST00000007212.1.region120"; transcript_id "Mm.16.ENSMUST00000007212.1.region120";
Mm.16.ENSMUST00000007212.1	ExonAligner	CDS	4125	4349	.	+	1	gene_id "Mm.16.ENSMUST00000007212.1.region120"; transcript_id "Mm.16.ENSMUST00000007212.1.region120";
Mm.16.ENSMUST00000007212.1	ExonAligner	CDS	4560	4718	.	+	1	gene_id "Mm.16.ENSMUST00000007212.1.region120"; transcript_id "Mm.16.ENSMUST00000007212.1.region120";
Mm.16.ENSMUST00000007212.1	ExonAligner	CDS	4866	5010	.	+	1	gene_id "Mm.16.ENSMUST00000007212.1.region120"; transcript_id "Mm.16.ENSMUST00000007212.1.region120";
Mm.16.ENSMUST00000007212.1	ExonAligner	CDS	5188	5248	.	+	0	gene_id "Mm.16.ENSMUST00000007212.1.region120"; transcript_id "Mm.16.ENSMUST00000007212.1.region120";
Mm.16.ENSMUST00000007212.1	ExonAligner	CDS	5850	5996	.	+	2	gene_id "Mm.16.ENSMUST00000007212.1.region120"; transcript_id "Mm.16.ENSMUST00000007212.1.region120";
Mm.16.ENSMUST00000007212.1	ExonAligner	CDS	6175	6285	.	+	2	gene_id "Mm.16.ENSMUST00000007212.1.region120"; transcript_id "Mm.16.ENSMUST00000007212.1.region120";
Mm.16.ENSMUST00000007212.1	ExonAligner	CDS	6793	6916	.	+	2	gene_id "Mm.16.ENSMUST00000007212.1.region120"; transcript_id "Mm.16.ENSMUST00000007212.1.region120";
Mm.16.ENSMUST00000007212.1	ExonAligner	CDS	7281	7368	.	+	1	gene_id "Mm.16.ENSMUST00000007212.1.region120"; transcript_id "Mm.16.ENSMUST00000007212.1.region120";
Mm.16.ENSMUST00000007212.1	ExonAligner	CDS	8713	8875	.	+	0	gene_id "Mm.16.ENSMUST00000007212.1.region120"; transcript_id "Mm.16.ENSMUST00000007212.1.region120";
Mm.16.ENSMUST00000007212.1	ExonAligner	CDS	8986	9087	.	+	2	gene_id "Mm.16.ENSMUST00000007212.1.region120"; transcript_id "Mm.16.ENSMUST00000007212.1.region120";
Mm.16.ENSMUST00000007212.1	ExonAligner	CDS	9264	9409	.	+	2	gene_id "Mm.16.ENSMUST00000007212.1.region120"; transcript_id "Mm.16.ENSMUST00000007212.1.region120";
Mm.16.ENSMUST00000007212.1	ExonAligner	CDS	9650	9733	.	+	0	gene_id "Mm.16.ENSMUST00000007212.1.region120"; transcript_id "Mm.16.ENSMUST00000007212.1.region120";
Mm.16.ENSMUST00000007212.1	ExonAligner	CDS	10872	11040	.	+	0	gene_id "Mm.16.ENSMUST00000007212.1.region120"; transcript_id "Mm.16.ENSMUST00000007212.1.region120";
Mm.16.ENSMUST00000007212.1	ExonAligner	CDS	11123	11217	.	+	2	gene_id "Mm.16.ENSMUST00000007212.1.region120"; transcript_id "Mm.16.ENSMUST00000007212.1.region120";
Mm.16.ENSMUST00000007212.1	ExonAligner	CDS	11400	11526	.	+	0	gene_id "Mm.16.ENSMUST00000007212.1.region120"; transcript_id "Mm.16.ENSMUST00000007212.1.region120";
Mm.16.ENSMUST00000007212.1	ExonAligner	CDS	11929	12047	.	+	2	gene_id "Mm.16.ENSMUST00000007212.1.region120"; transcript_id "Mm.16.ENSMUST00000007212.1.region120";
Mm.16.ENSMUST00000007212.1	ExonAligner	CDS	12370	12549	.	+	0	gene_id "Mm.16.ENSMUST00000007212.1.region120"; transcript_id "Mm.16.ENSMUST00000007212.1.region120";
Mm.11.ENSMUST00000004507.1	ExonAligner	CDS	1020	1079	.	+	0	gene_id "Mm.11.ENSMUST00000004507.1.region121"; transcript_id "Mm.11.ENSMUST00000004507.1.region121";
Mm.11.ENSMUST00000004507.1	ExonAligner	CDS	1160	1325	.	+	0	gene_id "Mm.11.ENSMUST00000004507.1.region121"; transcript_id "Mm.11.ENSMUST00000004507.1.region121";
Mm.11.ENSMUST00000004507.1	ExonAligner	CDS	1772	1928	.	+	2	gene_id "Mm.11.ENSMUST00000004507.1.region121"; transcript_id "Mm.11.ENSMUST00000004507.1.region121";
Mm.11.ENSMUST00000004507.1	ExonAligner	CDS	2057	2227	.	+	1	gene_id "Mm.11.ENSMUST00000004507.1.region121"; transcript_id "Mm.11.ENSMUST00000004507.1.region121";
Mm.11.ENSMUST00000004507.1	ExonAligner	CDS	2333	2423	.	+	1	gene_id "Mm.11.ENSMUST00000004507.1.region121"; transcript_id "Mm.11.ENSMUST00000004507.1.region121";
Mm.11.ENSMUST00000004507.1	ExonAligner	CDS	2983	3227	.	+	0	gene_id "Mm.11.ENSMUST00000004507.1.region121"; transcript_id "Mm.11.ENSMUST00000004507.1.region121";
Mm.11.ENSMUST00000004507.1	ExonAligner	CDS	3944	4063	.	+	1	gene_id "Mm.11.ENSMUST00000004507.1.region121"; transcript_id "Mm.11.ENSMUST00000004507.1.region121";
Mm.11.ENSMUST00000004507.1	ExonAligner	CDS	4502	4615	.	+	1	gene_id "Mm.11.ENSMUST00000004507.1.region121"; transcript_id "Mm.11.ENSMUST00000004507.1.region121";
Mm.11.ENSMUST00000004507.1	ExonAligner	CDS	4706	4800	.	+	1	gene_id "Mm.11.ENSMUST00000004507.1.region121"; transcript_id "Mm.11.ENSMUST00000004507.1.region121";
Mm.11.ENSMUST00000004507.1	ExonAligner	CDS	6003	6076	.	+	2	gene_id "Mm.11.ENSMUST00000004507.1.region121"; transcript_id "Mm.11.ENSMUST00000004507.1.region121";
Mm.11.ENSMUST00000004507.1	ExonAligner	CDS	6193	6282	.	+	0	gene_id "Mm.11.ENSMUST00000004507.1.region121"; transcript_id "Mm.11.ENSMUST00000004507.1.region121";
Mm.11.ENSMUST00000004507.1	ExonAligner	CDS	7018	7123	.	+	0	gene_id "Mm.11.ENSMUST00000004507.1.region121"; transcript_id "Mm.11.ENSMUST00000004507.1.region121";
Mm.11.ENSMUST00000004507.1	ExonAligner	CDS	9119	9192	.	+	2	gene_id "Mm.11.ENSMUST00000004507.1.region121"; transcript_id "Mm.11.ENSMUST00000004507.1.region121";
Mm.11.ENSMUST00000004507.1	ExonAligner	CDS	9481	9555	.	+	0	gene_id "Mm.11.ENSMUST00000004507.1.region121"; transcript_id "Mm.11.ENSMUST00000004507.1.region121";
Mm.9.ENSMUST00000013338.1	ExonAligner	CDS	1719	1970	.	+	0	gene_id "Mm.9.ENSMUST00000013338.1.region122"; transcript_id "Mm.9.ENSMUST00000013338.1.region122";
Mm.9.ENSMUST00000013338.1	ExonAligner	CDS	25936	26003	.	+	0	gene_id "Mm.9.ENSMUST00000013338.1.region122"; transcript_id "Mm.9.ENSMUST00000013338.1.region122";
Mm.9.ENSMUST00000013338.1	ExonAligner	CDS	28627	28690	.	+	1	gene_id "Mm.9.ENSMUST00000013338.1.region122"; transcript_id "Mm.9.ENSMUST00000013338.1.region122";
Mm.9.ENSMUST00000013338.1	ExonAligner	CDS	29234	29384	.	+	0	gene_id "Mm.9.ENSMUST00000013338.1.region122"; transcript_id "Mm.9.ENSMUST00000013338.1.region122";
Mm.9.ENSMUST00000013338.1	ExonAligner	CDS	30916	31037	.	+	2	gene_id "Mm.9.ENSMUST00000013338.1.region122"; transcript_id "Mm.9.ENSMUST00000013338.1.region122";
Mm.9.ENSMUST00000013338.1	ExonAligner	CDS	32227	32336	.	+	0	gene_id "Mm.9.ENSMUST00000013338.1.region122"; transcript_id "Mm.9.ENSMUST00000013338.1.region122";
Mm.9.ENSMUST00000013338.1	ExonAligner	CDS	34312	34429	.	+	1	gene_id "Mm.9.ENSMUST00000013338.1.region122"; transcript_id "Mm.9.ENSMUST00000013338.1.region122";
Mm.9.ENSMUST00000013338.1	ExonAligner	CDS	36115	36165	.	+	0	gene_id "Mm.9.ENSMUST00000013338.1.region122"; transcript_id "Mm.9.ENSMUST00000013338.1.region122";
Mm.9.ENSMUST00000013338.1	ExonAligner	CDS	36263	36284	.	+	0	gene_id "Mm.9.ENSMUST00000013338.1.region122"; transcript_id "Mm.9.ENSMUST00000013338.1.region122";
Mm.9.ENSMUST00000013338.1	ExonAligner	CDS	37309	37460	.	+	2	gene_id "Mm.9.ENSMUST00000013338.1.region122"; transcript_id "Mm.9.ENSMUST00000013338.1.region122";
Mm.9.ENSMUST00000013338.1	ExonAligner	CDS	38010	38153	.	+	0	gene_id "Mm.9.ENSMUST00000013338.1.region122"; transcript_id "Mm.9.ENSMUST00000013338.1.region122";
Mm.9.ENSMUST00000013338.1	ExonAligner	CDS	38706	38774	.	+	0	gene_id "Mm.9.ENSMUST00000013338.1.region122"; transcript_id "Mm.9.ENSMUST00000013338.1.region122";
Mm.9.ENSMUST00000013338.1	ExonAligner	CDS	40645	40728	.	+	0	gene_id "Mm.9.ENSMUST00000013338.1.region122"; transcript_id "Mm.9.ENSMUST00000013338.1.region122";
Mm.9.ENSMUST00000013338.1	ExonAligner	CDS	40909	40977	.	+	0	gene_id "Mm.9.ENSMUST00000013338.1.region122"; transcript_id "Mm.9.ENSMUST00000013338.1.region122";
Mm.11.ENSMUST00000020362.1	ExonAligner	CDS	2689	2822	.	+	0	gene_id "Mm.11.ENSMUST00000020362.1.region123"; transcript_id "Mm.11.ENSMUST00000020362.1.region123";
Mm.11.ENSMUST00000020362.1	ExonAligner	CDS	4178	4349	.	+	1	gene_id "Mm.11.ENSMUST00000020362.1.region123"; transcript_id "Mm.11.ENSMUST00000020362.1.region123";
Mm.11.ENSMUST00000020362.1	ExonAligner	CDS	8083	8349	.	+	0	gene_id "Mm.11.ENSMUST00000020362.1.region123"; transcript_id "Mm.11.ENSMUST00000020362.1.region123";
Mm.2.ENSMUST00000001872.1	ExonAligner	CDS	1026	1770	.	+	0	gene_id "Mm.2.ENSMUST00000001872.1.region124"; transcript_id "Mm.2.ENSMUST00000001872.1.region124";
Mm.2.ENSMUST00000001872.1	ExonAligner	CDS	2578	2825	.	+	2	gene_id "Mm.2.ENSMUST00000001872.1.region124"; transcript_id "Mm.2.ENSMUST00000001872.1.region124";
Mm.2.ENSMUST00000048086.1	ExonAligner	CDS	1002	1776	.	+	0	gene_id "Mm.2.ENSMUST00000048086.1.region125"; transcript_id "Mm.2.ENSMUST00000048086.1.region125";
Mm.2.ENSMUST00000048086.1	ExonAligner	CDS	2512	2744	.	+	2	gene_id "Mm.2.ENSMUST00000048086.1.region125"; transcript_id "Mm.2.ENSMUST00000048086.1.region125";
Mm.16.ENSMUST00000023514.1	ExonAligner	CDS	1010	1189	.	+	0	gene_id "Mm.16.ENSMUST00000023514.1.region126"; transcript_id "Mm.16.ENSMUST00000023514.1.region126";
Mm.16.ENSMUST00000023514.1	ExonAligner	CDS	6209	6355	.	+	0	gene_id "Mm.16.ENSMUST00000023514.1.region126"; transcript_id "Mm.16.ENSMUST00000023514.1.region126";
Mm.16.ENSMUST00000023514.1	ExonAligner	CDS	7650	7709	.	+	0	gene_id "Mm.16.ENSMUST00000023514.1.region126"; transcript_id "Mm.16.ENSMUST00000023514.1.region126";
Mm.11.ENSMUST00000002127.1	ExonAligner	CDS	1063	1282	.	+	0	gene_id "Mm.11.ENSMUST00000002127.1.region127"; transcript_id "Mm.11.ENSMUST00000002127.1.region127";
Mm.11.ENSMUST00000002127.1	ExonAligner	CDS	4714	4827	.	+	2	gene_id "Mm.11.ENSMUST00000002127.1.region127"; transcript_id "Mm.11.ENSMUST00000002127.1.region127";
Mm.11.ENSMUST00000002127.1	ExonAligner	CDS	5293	5395	.	+	2	gene_id "Mm.11.ENSMUST00000002127.1.region127"; transcript_id "Mm.11.ENSMUST00000002127.1.region127";
Mm.11.ENSMUST00000002127.1	ExonAligner	CDS	5583	5755	.	+	1	gene_id "Mm.11.ENSMUST00000002127.1.region127"; transcript_id "Mm.11.ENSMUST00000002127.1.region127";
Mm.11.ENSMUST00000002127.1	ExonAligner	CDS	6027	6136	.	+	2	gene_id "Mm.11.ENSMUST00000002127.1.region127"; transcript_id "Mm.11.ENSMUST00000002127.1.region127";
Mm.17.ENSMUST00000007236.1	ExonAligner	CDS	1128	1226	.	+	0	gene_id "Mm.17.ENSMUST00000007236.1.region128"; transcript_id "Mm.17.ENSMUST00000007236.1.region128";
Mm.17.ENSMUST00000007236.1	ExonAligner	CDS	3207	3444	.	+	0	gene_id "Mm.17.ENSMUST00000007236.1.region128"; transcript_id "Mm.17.ENSMUST00000007236.1.region128";
Mm.17.ENSMUST00000007236.1	ExonAligner	CDS	4775	4917	.	+	2	gene_id "Mm.17.ENSMUST00000007236.1.region128"; transcript_id "Mm.17.ENSMUST00000007236.1.region128";
Mm.17.ENSMUST00000007236.1	ExonAligner	CDS	4996	5202	.	+	0	gene_id "Mm.17.ENSMUST00000007236.1.region128"; transcript_id "Mm.17.ENSMUST00000007236.1.region128";
Mm.11.ENSMUST00000020677.1	ExonAligner	CDS	8550	8596	.	+	0	gene_id "Mm.11.ENSMUST00000020677.1.region129"; transcript_id "Mm.11.ENSMUST00000020677.1.region129";
Mm.11.ENSMUST00000020677.1	ExonAligner	CDS	12386	12503	.	+	1	gene_id "Mm.11.ENSMUST00000020677.1.region129"; transcript_id "Mm.11.ENSMUST00000020677.1.region129";
Mm.11.ENSMUST00000020677.1	ExonAligner	CDS	14528	14686	.	+	0	gene_id "Mm.11.ENSMUST00000020677.1.region129"; transcript_id "Mm.11.ENSMUST00000020677.1.region129";
Mm.11.ENSMUST00000020677.1	ExonAligner	CDS	16132	16246	.	+	0	gene_id "Mm.11.ENSMUST00000020677.1.region129"; transcript_id "Mm.11.ENSMUST00000020677.1.region129";
Mm.11.ENSMUST00000020677.1	ExonAligner	CDS	17620	17829	.	+	2	gene_id "Mm.11.ENSMUST00000020677.1.region129"; transcript_id "Mm.11.ENSMUST00000020677.1.region129";
Mm.11.ENSMUST00000020677.1	ExonAligner	CDS	18062	18208	.	+	2	gene_id "Mm.11.ENSMUST00000020677.1.region129"; transcript_id "Mm.11.ENSMUST00000020677.1.region129";
Mm.11.ENSMUST00000020677.1	ExonAligner	CDS	18859	18995	.	+	2	gene_id "Mm.11.ENSMUST00000020677.1.region129"; transcript_id "Mm.11.ENSMUST00000020677.1.region129";
Mm.6.ENSMUST00000031780.1	ExonAligner	CDS	1066	1411	.	+	0	gene_id "Mm.6.ENSMUST00000031780.1.region130"; transcript_id "Mm.6.ENSMUST00000031780.1.region130";
Mm.6.ENSMUST00000031780.1	ExonAligner	CDS	1594	1762	.	+	2	gene_id "Mm.6.ENSMUST00000031780.1.region130"; transcript_id "Mm.6.ENSMUST00000031780.1.region130";
Mm.6.ENSMUST00000031780.1	ExonAligner	CDS	1993	2158	.	+	1	gene_id "Mm.6.ENSMUST00000031780.1.region130"; transcript_id "Mm.6.ENSMUST00000031780.1.region130";
Mm.6.ENSMUST00000031780.1	ExonAligner	CDS	2511	2750	.	+	0	gene_id "Mm.6.ENSMUST00000031780.1.region130"; transcript_id "Mm.6.ENSMUST00000031780.1.region130";
Mm.6.ENSMUST00000031780.1	ExonAligner	CDS	3420	3536	.	+	0	gene_id "Mm.6.ENSMUST00000031780.1.region130"; transcript_id "Mm.6.ENSMUST00000031780.1.region130";
Mm.19.ENSMUST00000026222.1	ExonAligner	CDS	1011	1095	.	+	0	gene_id "Mm.19.ENSMUST00000026222.1.region131"; transcript_id "Mm.19.ENSMUST00000026222.1.region131";
Mm.19.ENSMUST00000026222.1	ExonAligner	CDS	1355	1481	.	+	2	gene_id "Mm.19.ENSMUST00000026222.1.region131"; transcript_id "Mm.19.ENSMUST00000026222.1.region131";
Mm.19.ENSMUST00000026222.1	ExonAligner	CDS	2644	2743	.	+	1	gene_id "Mm.19.ENSMUST00000026222.1.region131"; transcript_id "Mm.19.ENSMUST00000026222.1.region131";
Mm.19.ENSMUST00000026222.1	ExonAligner	CDS	3559	3714	.	+	0	gene_id "Mm.19.ENSMUST00000026222.1.region131"; transcript_id "Mm.19.ENSMUST00000026222.1.region131";
Mm.19.ENSMUST00000026222.1	ExonAligner	CDS	6000	6089	.	+	0	gene_id "Mm.19.ENSMUST00000026222.1.region131"; transcript_id "Mm.19.ENSMUST00000026222.1.region131";
Mm.9.ENSMUST00000034602.1	ExonAligner	CDS	1002	1056	.	+	0	gene_id "Mm.9.ENSMUST00000034602.1.region132"; transcript_id "Mm.9.ENSMUST00000034602.1.region132";
Mm.9.ENSMUST00000034602.1	ExonAligner	CDS	4086	4304	.	+	2	gene_id "Mm.9.ENSMUST00000034602.1.region132"; transcript_id "Mm.9.ENSMUST00000034602.1.region132";
Mm.9.ENSMUST00000034602.1	ExonAligner	CDS	4720	4851	.	+	2	gene_id "Mm.9.ENSMUST00000034602.1.region132"; transcript_id "Mm.9.ENSMUST00000034602.1.region132";
Mm.9.ENSMUST00000034602.1	ExonAligner	CDS	5173	5216	.	+	2	gene_id "Mm.9.ENSMUST00000034602.1.region132"; transcript_id "Mm.9.ENSMUST00000034602.1.region132";
Mm.9.ENSMUST00000034602.1	ExonAligner	CDS	5389	5457	.	+	0	gene_id "Mm.9.ENSMUST00000034602.1.region132"; transcript_id "Mm.9.ENSMUST00000034602.1.region132";
Mm.11.ENSMUST00000039451.1	ExonAligner	CDS	1034	1056	.	+	0	gene_id "Mm.11.ENSMUST00000039451.1.region133"; transcript_id "Mm.11.ENSMUST00000039451.1.region133";
Mm.11.ENSMUST00000039451.1	ExonAligner	CDS	3845	3875	.	+	1	gene_id "Mm.11.ENSMUST00000039451.1.region133"; transcript_id "Mm.11.ENSMUST00000039451.1.region133";
Mm.11.ENSMUST00000039451.1	ExonAligner	CDS	4466	4526	.	+	0	gene_id "Mm.11.ENSMUST00000039451.1.region133"; transcript_id "Mm.11.ENSMUST00000039451.1.region133";
Mm.11.ENSMUST00000039451.1	ExonAligner	CDS	4634	4678	.	+	2	gene_id "Mm.11.ENSMUST00000039451.1.region133"; transcript_id "Mm.11.ENSMUST00000039451.1.region133";
Mm.11.ENSMUST00000039451.1	ExonAligner	CDS	4864	5060	.	+	2	gene_id "Mm.11.ENSMUST00000039451.1.region133"; transcript_id "Mm.11.ENSMUST00000039451.1.region133";
Mm.11.ENSMUST00000039451.1	ExonAligner	CDS	5172	5231	.	+	0	gene_id "Mm.11.ENSMUST00000039451.1.region133"; transcript_id "Mm.11.ENSMUST00000039451.1.region133";
Mm.11.ENSMUST00000039451.1	ExonAligner	CDS	5613	5680	.	+	0	gene_id "Mm.11.ENSMUST00000039451.1.region133"; transcript_id "Mm.11.ENSMUST00000039451.1.region133";
Mm.11.ENSMUST00000039451.1	ExonAligner	CDS	5874	6012	.	+	1	gene_id "Mm.11.ENSMUST00000039451.1.region133"; transcript_id "Mm.11.ENSMUST00000039451.1.region133";
Mm.11.ENSMUST00000039451.1	ExonAligner	CDS	6247	6331	.	+	0	gene_id "Mm.11.ENSMUST00000039451.1.region133"; transcript_id "Mm.11.ENSMUST00000039451.1.region133";
Mm.11.ENSMUST00000039451.1	ExonAligner	CDS	6622	6694	.	+	2	gene_id "Mm.11.ENSMUST00000039451.1.region133"; transcript_id "Mm.11.ENSMUST00000039451.1.region133";
Mm.11.ENSMUST00000039451.1	ExonAligner	CDS	6951	7088	.	+	1	gene_id "Mm.11.ENSMUST00000039451.1.region133"; transcript_id "Mm.11.ENSMUST00000039451.1.region133";
Mm.11.ENSMUST00000039451.1	ExonAligner	CDS	7775	7858	.	+	1	gene_id "Mm.11.ENSMUST00000039451.1.region133"; transcript_id "Mm.11.ENSMUST00000039451.1.region133";
Mm.11.ENSMUST00000039451.1	ExonAligner	CDS	7965	8044	.	+	1	gene_id "Mm.11.ENSMUST00000039451.1.region133"; transcript_id "Mm.11.ENSMUST00000039451.1.region133";
Mm.11.ENSMUST00000039451.1	ExonAligner	CDS	8154	8208	.	+	2	gene_id "Mm.11.ENSMUST00000039451.1.region133"; transcript_id "Mm.11.ENSMUST00000039451.1.region133";
Mm.11.ENSMUST00000039451.1	ExonAligner	CDS	8467	8557	.	+	1	gene_id "Mm.11.ENSMUST00000039451.1.region133"; transcript_id "Mm.11.ENSMUST00000039451.1.region133";
Mm.2.ENSMUST00000028857.1	ExonAligner	CDS	1002	1070	.	+	0	gene_id "Mm.2.ENSMUST00000028857.1.region134"; transcript_id "Mm.2.ENSMUST00000028857.1.region134";
Mm.2.ENSMUST00000028857.1	ExonAligner	CDS	9720	9793	.	+	0	gene_id "Mm.2.ENSMUST00000028857.1.region134"; transcript_id "Mm.2.ENSMUST00000028857.1.region134";
Mm.2.ENSMUST00000028857.1	ExonAligner	CDS	10692	10752	.	+	1	gene_id "Mm.2.ENSMUST00000028857.1.region134"; transcript_id "Mm.2.ENSMUST00000028857.1.region134";
Mm.2.ENSMUST00000028857.1	ExonAligner	CDS	12463	12587	.	+	0	gene_id "Mm.2.ENSMUST00000028857.1.region134"; transcript_id "Mm.2.ENSMUST00000028857.1.region134";
Mm.2.ENSMUST00000028857.1	ExonAligner	CDS	15757	15968	.	+	1	gene_id "Mm.2.ENSMUST00000028857.1.region134"; transcript_id "Mm.2.ENSMUST00000028857.1.region134";
Mm.2.ENSMUST00000028857.1	ExonAligner	CDS	17658	17755	.	+	2	gene_id "Mm.2.ENSMUST00000028857.1.region134"; transcript_id "Mm.2.ENSMUST00000028857.1.region134";
Mm.2.ENSMUST00000028857.1	ExonAligner	CDS	19485	19597	.	+	0	gene_id "Mm.2.ENSMUST00000028857.1.region134"; transcript_id "Mm.2.ENSMUST00000028857.1.region134";
Mm.2.ENSMUST00000028857.1	ExonAligner	CDS	21601	21685	.	+	0	gene_id "Mm.2.ENSMUST00000028857.1.region134"; transcript_id "Mm.2.ENSMUST00000028857.1.region134";
Mm.2.ENSMUST00000028857.1	ExonAligner	CDS	23738	23832	.	+	2	gene_id "Mm.2.ENSMUST00000028857.1.region134"; transcript_id "Mm.2.ENSMUST00000028857.1.region134";
Mm.2.ENSMUST00000028857.1	ExonAligner	CDS	25949	26077	.	+	0	gene_id "Mm.2.ENSMUST00000028857.1.region134"; transcript_id "Mm.2.ENSMUST00000028857.1.region134";
Mm.2.ENSMUST00000028857.1	ExonAligner	CDS	28620	28694	.	+	0	gene_id "Mm.2.ENSMUST00000028857.1.region134"; transcript_id "Mm.2.ENSMUST00000028857.1.region134";
Mm.2.ENSMUST00000028857.1	ExonAligner	CDS	30170	30280	.	+	0	gene_id "Mm.2.ENSMUST00000028857.1.region134"; transcript_id "Mm.2.ENSMUST00000028857.1.region134";
Mm.2.ENSMUST00000028857.1	ExonAligner	CDS	32095	32177	.	+	0	gene_id "Mm.2.ENSMUST00000028857.1.region134"; transcript_id "Mm.2.ENSMUST00000028857.1.region134";
Mm.2.ENSMUST00000028857.1	ExonAligner	CDS	33688	33764	.	+	1	gene_id "Mm.2.ENSMUST00000028857.1.region134"; transcript_id "Mm.2.ENSMUST00000028857.1.region134";
Mm.2.ENSMUST00000028857.1	ExonAligner	CDS	35784	35883	.	+	2	gene_id "Mm.2.ENSMUST00000028857.1.region134"; transcript_id "Mm.2.ENSMUST00000028857.1.region134";
Mm.2.ENSMUST00000028857.1	ExonAligner	CDS	41744	41856	.	+	1	gene_id "Mm.2.ENSMUST00000028857.1.region134"; transcript_id "Mm.2.ENSMUST00000028857.1.region134";
Mm.2.ENSMUST00000028857.1	ExonAligner	CDS	43887	43960	.	+	2	gene_id "Mm.2.ENSMUST00000028857.1.region134"; transcript_id "Mm.2.ENSMUST00000028857.1.region134";
Mm.2.ENSMUST00000028857.1	ExonAligner	CDS	46740	46784	.	+	0	gene_id "Mm.2.ENSMUST00000028857.1.region134"; transcript_id "Mm.2.ENSMUST00000028857.1.region134";
Mm.2.ENSMUST00000028857.1	ExonAligner	CDS	48668	48937	.	+	0	gene_id "Mm.2.ENSMUST00000028857.1.region134"; transcript_id "Mm.2.ENSMUST00000028857.1.region134";
Mm.6.ENSMUST00000041401.1	ExonAligner	CDS	10934	11159	.	+	0	gene_id "Mm.6.ENSMUST00000041401.1.region135"; transcript_id "Mm.6.ENSMUST00000041401.1.region135";
Mm.6.ENSMUST00000041401.1	ExonAligner	CDS	22174	22333	.	+	2	gene_id "Mm.6.ENSMUST00000041401.1.region135"; transcript_id "Mm.6.ENSMUST00000041401.1.region135";
Mm.6.ENSMUST00000041401.1	ExonAligner	CDS	23039	23115	.	+	1	gene_id "Mm.6.ENSMUST00000041401.1.region135"; transcript_id "Mm.6.ENSMUST00000041401.1.region135";
Mm.6.ENSMUST00000041401.1	ExonAligner	CDS	23894	24115	.	+	2	gene_id "Mm.6.ENSMUST00000041401.1.region135"; transcript_id "Mm.6.ENSMUST00000041401.1.region135";
Mm.6.ENSMUST00000041401.1	ExonAligner	CDS	24996	25087	.	+	2	gene_id "Mm.6.ENSMUST00000041401.1.region135"; transcript_id "Mm.6.ENSMUST00000041401.1.region135";
Mm.6.ENSMUST00000041401.1	ExonAligner	CDS	26254	26384	.	+	0	gene_id "Mm.6.ENSMUST00000041401.1.region135"; transcript_id "Mm.6.ENSMUST00000041401.1.region135";
Mm.6.ENSMUST00000041401.1	ExonAligner	CDS	27553	27713	.	+	1	gene_id "Mm.6.ENSMUST00000041401.1.region135"; transcript_id "Mm.6.ENSMUST00000041401.1.region135";
Mm.6.ENSMUST00000041401.1	ExonAligner	CDS	30275	30351	.	+	2	gene_id "Mm.6.ENSMUST00000041401.1.region135"; transcript_id "Mm.6.ENSMUST00000041401.1.region135";
Mm.6.ENSMUST00000041401.1	ExonAligner	CDS	35944	36068	.	+	0	gene_id "Mm.6.ENSMUST00000041401.1.region135"; transcript_id "Mm.6.ENSMUST00000041401.1.region135";
Mm.6.ENSMUST00000041401.1	ExonAligner	CDS	37456	37515	.	+	1	gene_id "Mm.6.ENSMUST00000041401.1.region135"; transcript_id "Mm.6.ENSMUST00000041401.1.region135";
Mm.6.ENSMUST00000041401.1	ExonAligner	CDS	41036	41147	.	+	1	gene_id "Mm.6.ENSMUST00000041401.1.region135"; transcript_id "Mm.6.ENSMUST00000041401.1.region135";
Mm.6.ENSMUST00000041401.1	ExonAligner	CDS	41513	41702	.	+	0	gene_id "Mm.6.ENSMUST00000041401.1.region135"; transcript_id "Mm.6.ENSMUST00000041401.1.region135";
Mm.6.ENSMUST00000041401.1	ExonAligner	CDS	43791	43954	.	+	2	gene_id "Mm.6.ENSMUST00000041401.1.region135"; transcript_id "Mm.6.ENSMUST00000041401.1.region135";
Mm.6.ENSMUST00000041401.1	ExonAligner	CDS	44070	44183	.	+	0	gene_id "Mm.6.ENSMUST00000041401.1.region135"; transcript_id "Mm.6.ENSMUST00000041401.1.region135";
Mm.6.ENSMUST00000041401.1	ExonAligner	CDS	52347	52370	.	+	0	gene_id "Mm.6.ENSMUST00000041401.1.region135"; transcript_id "Mm.6.ENSMUST00000041401.1.region135";
Mm.6.ENSMUST00000041401.1	ExonAligner	CDS	52465	52554	.	+	0	gene_id "Mm.6.ENSMUST00000041401.1.region135"; transcript_id "Mm.6.ENSMUST00000041401.1.region135";
Mm.6.ENSMUST00000041401.1	ExonAligner	CDS	54826	54996	.	+	0	gene_id "Mm.6.ENSMUST00000041401.1.region135"; transcript_id "Mm.6.ENSMUST00000041401.1.region135";
Mm.6.ENSMUST00000041401.1	ExonAligner	CDS	56038	56181	.	+	0	gene_id "Mm.6.ENSMUST00000041401.1.region135"; transcript_id "Mm.6.ENSMUST00000041401.1.region135";
Mm.6.ENSMUST00000041401.1	ExonAligner	CDS	57486	57652	.	+	0	gene_id "Mm.6.ENSMUST00000041401.1.region135"; transcript_id "Mm.6.ENSMUST00000041401.1.region135";
Mm.6.ENSMUST00000041401.1	ExonAligner	CDS	61466	61532	.	+	1	gene_id "Mm.6.ENSMUST00000041401.1.region135"; transcript_id "Mm.6.ENSMUST00000041401.1.region135";
Mm.6.ENSMUST00000041401.1	ExonAligner	CDS	61960	62042	.	+	0	gene_id "Mm.6.ENSMUST00000041401.1.region135"; transcript_id "Mm.6.ENSMUST00000041401.1.region135";
Mm.6.ENSMUST00000041401.1	ExonAligner	CDS	83962	84145	.	+	1	gene_id "Mm.6.ENSMUST00000041401.1.region135"; transcript_id "Mm.6.ENSMUST00000041401.1.region135";
Mm.6.ENSMUST00000041401.1	ExonAligner	CDS	84332	84434	.	+	0	gene_id "Mm.6.ENSMUST00000041401.1.region135"; transcript_id "Mm.6.ENSMUST00000041401.1.region135";
Mm.6.ENSMUST00000041401.1	ExonAligner	CDS	86263	86468	.	+	2	gene_id "Mm.6.ENSMUST00000041401.1.region135"; transcript_id "Mm.6.ENSMUST00000041401.1.region135";
Mm.6.ENSMUST00000048580.1	ExonAligner	CDS	4282	4363	.	+	1	gene_id "Mm.6.ENSMUST00000048580.1.region136"; transcript_id "Mm.6.ENSMUST00000048580.1.region136";
Mm.6.ENSMUST00000048580.1	ExonAligner	CDS	8033	8104	.	+	0	gene_id "Mm.6.ENSMUST00000048580.1.region136"; transcript_id "Mm.6.ENSMUST00000048580.1.region136";
Mm.6.ENSMUST00000048580.1	ExonAligner	CDS	8970	9173	.	+	0	gene_id "Mm.6.ENSMUST00000048580.1.region136"; transcript_id "Mm.6.ENSMUST00000048580.1.region136";
Mm.6.ENSMUST00000048580.1	ExonAligner	CDS	14181	14323	.	+	0	gene_id "Mm.6.ENSMUST00000048580.1.region136"; transcript_id "Mm.6.ENSMUST00000048580.1.region136";
Mm.6.ENSMUST00000048580.1	ExonAligner	CDS	16520	16647	.	+	1	gene_id "Mm.6.ENSMUST00000048580.1.region136"; transcript_id "Mm.6.ENSMUST00000048580.1.region136";
Mm.6.ENSMUST00000048580.1	ExonAligner	CDS	19333	19499	.	+	2	gene_id "Mm.6.ENSMUST00000048580.1.region136"; transcript_id "Mm.6.ENSMUST00000048580.1.region136";
Mm.12.ENSMUST00000019862.1	ExonAligner	CDS	1218	1725	.	+	0	gene_id "Mm.12.ENSMUST00000019862.1.region137"; transcript_id "Mm.12.ENSMUST00000019862.1.region137";
Mm.12.ENSMUST00000019862.1	ExonAligner	CDS	6779	6948	.	+	2	gene_id "Mm.12.ENSMUST00000019862.1.region137"; transcript_id "Mm.12.ENSMUST00000019862.1.region137";
Mm.12.ENSMUST00000019862.1	ExonAligner	CDS	8949	9071	.	+	0	gene_id "Mm.12.ENSMUST00000019862.1.region137"; transcript_id "Mm.12.ENSMUST00000019862.1.region137";
Mm.12.ENSMUST00000019862.1	ExonAligner	CDS	9154	9291	.	+	0	gene_id "Mm.12.ENSMUST00000019862.1.region137"; transcript_id "Mm.12.ENSMUST00000019862.1.region137";
Mm.12.ENSMUST00000019862.1	ExonAligner	CDS	12399	12521	.	+	0	gene_id "Mm.12.ENSMUST00000019862.1.region137"; transcript_id "Mm.12.ENSMUST00000019862.1.region137";
Mm.7.ENSMUST00000003360.1	ExonAligner	CDS	1269	1335	.	+	0	gene_id "Mm.7.ENSMUST00000003360.1.region138"; transcript_id "Mm.7.ENSMUST00000003360.1.region138";
Mm.7.ENSMUST00000003360.1	ExonAligner	CDS	1422	1496	.	+	2	gene_id "Mm.7.ENSMUST00000003360.1.region138"; transcript_id "Mm.7.ENSMUST00000003360.1.region138";
Mm.7.ENSMUST00000003360.1	ExonAligner	CDS	2220	2362	.	+	2	gene_id "Mm.7.ENSMUST00000003360.1.region138"; transcript_id "Mm.7.ENSMUST00000003360.1.region138";
Mm.7.ENSMUST00000003360.1	ExonAligner	CDS	3430	3615	.	+	0	gene_id "Mm.7.ENSMUST00000003360.1.region138"; transcript_id "Mm.7.ENSMUST00000003360.1.region138";
Mm.7.ENSMUST00000003360.1	ExonAligner	CDS	3829	3924	.	+	0	gene_id "Mm.7.ENSMUST00000003360.1.region138"; transcript_id "Mm.7.ENSMUST00000003360.1.region138";
Mm.7.ENSMUST00000003360.1	ExonAligner	CDS	4058	4130	.	+	0	gene_id "Mm.7.ENSMUST00000003360.1.region138"; transcript_id "Mm.7.ENSMUST00000003360.1.region138";
Mm.7.ENSMUST00000003360.1	ExonAligner	CDS	4458	4612	.	+	2	gene_id "Mm.7.ENSMUST00000003360.1.region138"; transcript_id "Mm.7.ENSMUST00000003360.1.region138";
Mm.7.ENSMUST00000003360.1	ExonAligner	CDS	4712	4877	.	+	0	gene_id "Mm.7.ENSMUST00000003360.1.region138"; transcript_id "Mm.7.ENSMUST00000003360.1.region138";
Mm.7.ENSMUST00000003360.1	ExonAligner	CDS	5488	5510	.	+	2	gene_id "Mm.7.ENSMUST00000003360.1.region138"; transcript_id "Mm.7.ENSMUST00000003360.1.region138";
Mm.2.ENSMUST00000015017.1	ExonAligner	CDS	1002	1079	.	+	0	gene_id "Mm.2.ENSMUST00000015017.1.region139"; transcript_id "Mm.2.ENSMUST00000015017.1.region139";
Mm.2.ENSMUST00000015017.1	ExonAligner	CDS	1281	1435	.	+	0	gene_id "Mm.2.ENSMUST00000015017.1.region139"; transcript_id "Mm.2.ENSMUST00000015017.1.region139";
Mm.2.ENSMUST00000015017.1	ExonAligner	CDS	2004	2107	.	+	1	gene_id "Mm.2.ENSMUST00000015017.1.region139"; transcript_id "Mm.2.ENSMUST00000015017.1.region139";
Mm.2.ENSMUST00000015017.1	ExonAligner	CDS	3449	3631	.	+	2	gene_id "Mm.2.ENSMUST00000015017.1.region139"; transcript_id "Mm.2.ENSMUST00000015017.1.region139";
Mm.2.ENSMUST00000015017.1	ExonAligner	CDS	3768	3934	.	+	2	gene_id "Mm.2.ENSMUST00000015017.1.region139"; transcript_id "Mm.2.ENSMUST00000015017.1.region139";
Mm.2.ENSMUST00000015017.1	ExonAligner	CDS	4303	4386	.	+	0	gene_id "Mm.2.ENSMUST00000015017.1.region139"; transcript_id "Mm.2.ENSMUST00000015017.1.region139";
Mm.9.ENSMUST00000035026.1	ExonAligner	CDS	1115	1455	.	+	0	gene_id "Mm.9.ENSMUST00000035026.1.region140"; transcript_id "Mm.9.ENSMUST00000035026.1.region140";
Mm.9.ENSMUST00000035026.1	ExonAligner	CDS	4659	5356	.	+	1	gene_id "Mm.9.ENSMUST00000035026.1.region140"; transcript_id "Mm.9.ENSMUST00000035026.1.region140";
Mm.9.ENSMUST00000035026.1	ExonAligner	CDS	7253	8073	.	+	2	gene_id "Mm.9.ENSMUST00000035026.1.region140"; transcript_id "Mm.9.ENSMUST00000035026.1.region140";
Mm.9.ENSMUST00000035026.1	ExonAligner	CDS	11318	11542	.	+	0	gene_id "Mm.9.ENSMUST00000035026.1.region140"; transcript_id "Mm.9.ENSMUST00000035026.1.region140";
Mm.9.ENSMUST00000035026.1	ExonAligner	CDS	20940	21023	.	+	0	gene_id "Mm.9.ENSMUST00000035026.1.region140"; transcript_id "Mm.9.ENSMUST00000035026.1.region140";
Mm.10.ENSMUST00000020448.1	ExonAligner	CDS	1129	1261	.	+	0	gene_id "Mm.10.ENSMUST00000020448.1.region141"; transcript_id "Mm.10.ENSMUST00000020448.1.region141";
Mm.10.ENSMUST00000020448.1	ExonAligner	CDS	20243	20425	.	+	2	gene_id "Mm.10.ENSMUST00000020448.1.region141"; transcript_id "Mm.10.ENSMUST00000020448.1.region141";
Mm.10.ENSMUST00000020448.1	ExonAligner	CDS	24829	24883	.	+	0	gene_id "Mm.10.ENSMUST00000020448.1.region141"; transcript_id "Mm.10.ENSMUST00000020448.1.region141";
Mm.10.ENSMUST00000020448.1	ExonAligner	CDS	26569	26720	.	+	2	gene_id "Mm.10.ENSMUST00000020448.1.region141"; transcript_id "Mm.10.ENSMUST00000020448.1.region141";
Mm.10.ENSMUST00000020448.1	ExonAligner	CDS	32569	32633	.	+	0	gene_id "Mm.10.ENSMUST00000020448.1.region141"; transcript_id "Mm.10.ENSMUST00000020448.1.region141";
Mm.10.ENSMUST00000020448.1	ExonAligner	CDS	36279	36393	.	+	1	gene_id "Mm.10.ENSMUST00000020448.1.region141"; transcript_id "Mm.10.ENSMUST00000020448.1.region141";
Mm.10.ENSMUST00000020448.1	ExonAligner	CDS	38032	38150	.	+	0	gene_id "Mm.10.ENSMUST00000020448.1.region141"; transcript_id "Mm.10.ENSMUST00000020448.1.region141";
Mm.10.ENSMUST00000020448.1	ExonAligner	CDS	56338	56536	.	+	1	gene_id "Mm.10.ENSMUST00000020448.1.region141"; transcript_id "Mm.10.ENSMUST00000020448.1.region141";
Mm.10.ENSMUST00000020448.1	ExonAligner	CDS	57007	57069	.	+	0	gene_id "Mm.10.ENSMUST00000020448.1.region141"; transcript_id "Mm.10.ENSMUST00000020448.1.region141";
Mm.10.ENSMUST00000020448.1	ExonAligner	CDS	57157	57321	.	+	0	gene_id "Mm.10.ENSMUST00000020448.1.region141"; transcript_id "Mm.10.ENSMUST00000020448.1.region141";
Mm.10.ENSMUST00000020448.1	ExonAligner	CDS	59776	60249	.	+	0	gene_id "Mm.10.ENSMUST00000020448.1.region141"; transcript_id "Mm.10.ENSMUST00000020448.1.region141";
Mm.15.ENSMUST00000023784.1	ExonAligner	CDS	1001	1384	.	+	0	gene_id "Mm.15.ENSMUST00000023784.1.region142"; transcript_id "Mm.15.ENSMUST00000023784.1.region142";
Mm.15.ENSMUST00000023784.1	ExonAligner	CDS	3326	3534	.	+	0	gene_id "Mm.15.ENSMUST00000023784.1.region142"; transcript_id "Mm.15.ENSMUST00000023784.1.region142";
Mm.15.ENSMUST00000023784.1	ExonAligner	CDS	4525	4585	.	+	1	gene_id "Mm.15.ENSMUST00000023784.1.region142"; transcript_id "Mm.15.ENSMUST00000023784.1.region142";
Mm.15.ENSMUST00000023784.1	ExonAligner	CDS	5390	5485	.	+	0	gene_id "Mm.15.ENSMUST00000023784.1.region142"; transcript_id "Mm.15.ENSMUST00000023784.1.region142";
Mm.15.ENSMUST00000023784.1	ExonAligner	CDS	5961	6125	.	+	0	gene_id "Mm.15.ENSMUST00000023784.1.region142"; transcript_id "Mm.15.ENSMUST00000023784.1.region142";
Mm.15.ENSMUST00000023784.1	ExonAligner	CDS	6349	6474	.	+	0	gene_id "Mm.15.ENSMUST00000023784.1.region142"; transcript_id "Mm.15.ENSMUST00000023784.1.region142";
Mm.15.ENSMUST00000023784.1	ExonAligner	CDS	6745	6965	.	+	0	gene_id "Mm.15.ENSMUST00000023784.1.region142"; transcript_id "Mm.15.ENSMUST00000023784.1.region142";
Mm.15.ENSMUST00000023784.1	ExonAligner	CDS	7692	7723	.	+	1	gene_id "Mm.15.ENSMUST00000023784.1.region142"; transcript_id "Mm.15.ENSMUST00000023784.1.region142";
Mm.15.ENSMUST00000023784.1	ExonAligner	CDS	8080	8270	.	+	2	gene_id "Mm.15.ENSMUST00000023784.1.region142"; transcript_id "Mm.15.ENSMUST00000023784.1.region142";
Mm.4.ENSMUST00000030942.1	ExonAligner	CDS	1039	1125	.	+	0	gene_id "Mm.4.ENSMUST00000030942.1.region143"; transcript_id "Mm.4.ENSMUST00000030942.1.region143";
Mm.4.ENSMUST00000030942.1	ExonAligner	CDS	1216	1326	.	+	0	gene_id "Mm.4.ENSMUST00000030942.1.region143"; transcript_id "Mm.4.ENSMUST00000030942.1.region143";
Mm.4.ENSMUST00000030942.1	ExonAligner	CDS	4293	4370	.	+	0	gene_id "Mm.4.ENSMUST00000030942.1.region143"; transcript_id "Mm.4.ENSMUST00000030942.1.region143";
Mm.4.ENSMUST00000030942.1	ExonAligner	CDS	5864	6034	.	+	0	gene_id "Mm.4.ENSMUST00000030942.1.region143"; transcript_id "Mm.4.ENSMUST00000030942.1.region143";
Mm.9.ENSMUST00000034473.1	ExonAligner	CDS	1049	1126	.	+	0	gene_id "Mm.9.ENSMUST00000034473.1.region144"; transcript_id "Mm.9.ENSMUST00000034473.1.region144";
Mm.9.ENSMUST00000034473.1	ExonAligner	CDS	1300	1360	.	+	0	gene_id "Mm.9.ENSMUST00000034473.1.region144"; transcript_id "Mm.9.ENSMUST00000034473.1.region144";
Mm.9.ENSMUST00000034473.1	ExonAligner	CDS	2108	2199	.	+	0	gene_id "Mm.9.ENSMUST00000034473.1.region144"; transcript_id "Mm.9.ENSMUST00000034473.1.region144";
Mm.9.ENSMUST00000034473.1	ExonAligner	CDS	4587	4664	.	+	1	gene_id "Mm.9.ENSMUST00000034473.1.region144"; transcript_id "Mm.9.ENSMUST00000034473.1.region144";
Mm.9.ENSMUST00000034473.1	ExonAligner	CDS	4992	5055	.	+	1	gene_id "Mm.9.ENSMUST00000034473.1.region144"; transcript_id "Mm.9.ENSMUST00000034473.1.region144";
Mm.13.ENSMUST00000042834.1	ExonAligner	CDS	1077	1290	.	+	0	gene_id "Mm.13.ENSMUST00000042834.1.region145"; transcript_id "Mm.13.ENSMUST00000042834.1.region145";
Mm.13.ENSMUST00000042834.1	ExonAligner	CDS	4983	5590	.	+	2	gene_id "Mm.13.ENSMUST00000042834.1.region145"; transcript_id "Mm.13.ENSMUST00000042834.1.region145";
Mm.4.ENSMUST00000030429.1	ExonAligner	CDS	2662	2739	.	+	0	gene_id "Mm.4.ENSMUST00000030429.1.region146"; transcript_id "Mm.4.ENSMUST00000030429.1.region146";
Mm.4.ENSMUST00000030429.1	ExonAligner	CDS	2960	2991	.	+	0	gene_id "Mm.4.ENSMUST00000030429.1.region146"; transcript_id "Mm.4.ENSMUST00000030429.1.region146";
Mm.4.ENSMUST00000030429.1	ExonAligner	CDS	3080	3145	.	+	1	gene_id "Mm.4.ENSMUST00000030429.1.region146"; transcript_id "Mm.4.ENSMUST00000030429.1.region146";
Mm.4.ENSMUST00000030429.1	ExonAligner	CDS	3593	3640	.	+	1	gene_id "Mm.4.ENSMUST00000030429.1.region146"; transcript_id "Mm.4.ENSMUST00000030429.1.region146";
Mm.4.ENSMUST00000030429.1	ExonAligner	CDS	3726	3796	.	+	1	gene_id "Mm.4.ENSMUST00000030429.1.region146"; transcript_id "Mm.4.ENSMUST00000030429.1.region146";
Mm.4.ENSMUST00000030429.1	ExonAligner	CDS	3925	3998	.	+	2	gene_id "Mm.4.ENSMUST00000030429.1.region146"; transcript_id "Mm.4.ENSMUST00000030429.1.region146";
Mm.4.ENSMUST00000030429.1	ExonAligner	CDS	4070	4171	.	+	0	gene_id "Mm.4.ENSMUST00000030429.1.region146"; transcript_id "Mm.4.ENSMUST00000030429.1.region146";
Mm.4.ENSMUST00000030429.1	ExonAligner	CDS	4282	4455	.	+	0	gene_id "Mm.4.ENSMUST00000030429.1.region146"; transcript_id "Mm.4.ENSMUST00000030429.1.region146";
Mm.4.ENSMUST00000030429.1	ExonAligner	CDS	4532	4579	.	+	0	gene_id "Mm.4.ENSMUST00000030429.1.region146"; transcript_id "Mm.4.ENSMUST00000030429.1.region146";
Mm.17.ENSMUST00000024734.1	ExonAligner	CDS	10174	10244	.	+	0	gene_id "Mm.17.ENSMUST00000024734.1.region147"; transcript_id "Mm.17.ENSMUST00000024734.1.region147";
Mm.17.ENSMUST00000024734.1	ExonAligner	CDS	12720	13083	.	+	1	gene_id "Mm.17.ENSMUST00000024734.1.region147"; transcript_id "Mm.17.ENSMUST00000024734.1.region147";
Mm.X.ENSMUST00000033762.1	ExonAligner	CDS	1296	1402	.	+	0	gene_id "Mm.X.ENSMUST00000033762.1.region148"; transcript_id "Mm.X.ENSMUST00000033762.1.region148";
Mm.X.ENSMUST00000033762.1	ExonAligner	CDS	1548	1623	.	+	1	gene_id "Mm.X.ENSMUST00000033762.1.region148"; transcript_id "Mm.X.ENSMUST00000033762.1.region148";
Mm.X.ENSMUST00000033762.1	ExonAligner	CDS	1730	1805	.	+	0	gene_id "Mm.X.ENSMUST00000033762.1.region148"; transcript_id "Mm.X.ENSMUST00000033762.1.region148";
Mm.X.ENSMUST00000033762.1	ExonAligner	CDS	1957	2129	.	+	2	gene_id "Mm.X.ENSMUST00000033762.1.region148"; transcript_id "Mm.X.ENSMUST00000033762.1.region148";
Mm.X.ENSMUST00000033762.1	ExonAligner	CDS	2470	2694	.	+	0	gene_id "Mm.X.ENSMUST00000033762.1.region148"; transcript_id "Mm.X.ENSMUST00000033762.1.region148";
Mm.X.ENSMUST00000033762.1	ExonAligner	CDS	3450	3531	.	+	0	gene_id "Mm.X.ENSMUST00000033762.1.region148"; transcript_id "Mm.X.ENSMUST00000033762.1.region148";
Mm.X.ENSMUST00000033762.1	ExonAligner	CDS	3822	3997	.	+	2	gene_id "Mm.X.ENSMUST00000033762.1.region148"; transcript_id "Mm.X.ENSMUST00000033762.1.region148";
Mm.X.ENSMUST00000033762.1	ExonAligner	CDS	5463	5594	.	+	0	gene_id "Mm.X.ENSMUST00000033762.1.region148"; transcript_id "Mm.X.ENSMUST00000033762.1.region148";
Mm.X.ENSMUST00000033762.1	ExonAligner	CDS	9372	9459	.	+	0	gene_id "Mm.X.ENSMUST00000033762.1.region148"; transcript_id "Mm.X.ENSMUST00000033762.1.region148";
Mm.X.ENSMUST00000033762.1	ExonAligner	CDS	9547	9668	.	+	2	gene_id "Mm.X.ENSMUST00000033762.1.region148"; transcript_id "Mm.X.ENSMUST00000033762.1.region148";
Mm.12.ENSMUST00000020984.1	ExonAligner	CDS	1146	1820	.	+	0	gene_id "Mm.12.ENSMUST00000020984.1.region149"; transcript_id "Mm.12.ENSMUST00000020984.1.region149";
Mm.12.ENSMUST00000020984.1	ExonAligner	CDS	38876	39025	.	+	0	gene_id "Mm.12.ENSMUST00000020984.1.region149"; transcript_id "Mm.12.ENSMUST00000020984.1.region149";
Mm.12.ENSMUST00000020984.1	ExonAligner	CDS	62245	62375	.	+	0	gene_id "Mm.12.ENSMUST00000020984.1.region149"; transcript_id "Mm.12.ENSMUST00000020984.1.region149";
Mm.12.ENSMUST00000020984.1	ExonAligner	CDS	62794	62905	.	+	1	gene_id "Mm.12.ENSMUST00000020984.1.region149"; transcript_id "Mm.12.ENSMUST00000020984.1.region149";
Mm.12.ENSMUST00000020984.1	ExonAligner	CDS	63060	63187	.	+	0	gene_id "Mm.12.ENSMUST00000020984.1.region149"; transcript_id "Mm.12.ENSMUST00000020984.1.region149";
Mm.12.ENSMUST00000020984.1	ExonAligner	CDS	64692	64850	.	+	1	gene_id "Mm.12.ENSMUST00000020984.1.region149"; transcript_id "Mm.12.ENSMUST00000020984.1.region149";
Mm.12.ENSMUST00000020984.1	ExonAligner	CDS	66223	66397	.	+	1	gene_id "Mm.12.ENSMUST00000020984.1.region149"; transcript_id "Mm.12.ENSMUST00000020984.1.region149";
Mm.12.ENSMUST00000020984.1	ExonAligner	CDS	67233	67361	.	+	0	gene_id "Mm.12.ENSMUST00000020984.1.region149"; transcript_id "Mm.12.ENSMUST00000020984.1.region149";
Mm.12.ENSMUST00000020984.1	ExonAligner	CDS	68830	68972	.	+	0	gene_id "Mm.12.ENSMUST00000020984.1.region149"; transcript_id "Mm.12.ENSMUST00000020984.1.region149";
Mm.12.ENSMUST00000020984.1	ExonAligner	CDS	69110	69271	.	+	1	gene_id "Mm.12.ENSMUST00000020984.1.region149"; transcript_id "Mm.12.ENSMUST00000020984.1.region149";
Mm.12.ENSMUST00000020984.1	ExonAligner	CDS	71442	71529	.	+	1	gene_id "Mm.12.ENSMUST00000020984.1.region149"; transcript_id "Mm.12.ENSMUST00000020984.1.region149";
Mm.12.ENSMUST00000020984.1	ExonAligner	CDS	72650	72766	.	+	0	gene_id "Mm.12.ENSMUST00000020984.1.region149"; transcript_id "Mm.12.ENSMUST00000020984.1.region149";
Mm.12.ENSMUST00000020984.1	ExonAligner	CDS	74293	74552	.	+	0	gene_id "Mm.12.ENSMUST00000020984.1.region149"; transcript_id "Mm.12.ENSMUST00000020984.1.region149";
Mm.12.ENSMUST00000020984.1	ExonAligner	CDS	74841	74906	.	+	1	gene_id "Mm.12.ENSMUST00000020984.1.region149"; transcript_id "Mm.12.ENSMUST00000020984.1.region149";
Mm.12.ENSMUST00000020984.1	ExonAligner	CDS	76723	76804	.	+	1	gene_id "Mm.12.ENSMUST00000020984.1.region149"; transcript_id "Mm.12.ENSMUST00000020984.1.region149";
Mm.12.ENSMUST00000020984.1	ExonAligner	CDS	77448	77606	.	+	0	gene_id "Mm.12.ENSMUST00000020984.1.region149"; transcript_id "Mm.12.ENSMUST00000020984.1.region149";
Mm.12.ENSMUST00000020984.1	ExonAligner	CDS	78337	78483	.	+	0	gene_id "Mm.12.ENSMUST00000020984.1.region149"; transcript_id "Mm.12.ENSMUST00000020984.1.region149";
Mm.12.ENSMUST00000020984.1	ExonAligner	CDS	78915	79034	.	+	0	gene_id "Mm.12.ENSMUST00000020984.1.region149"; transcript_id "Mm.12.ENSMUST00000020984.1.region149";
Mm.12.ENSMUST00000020984.1	ExonAligner	CDS	79625	79748	.	+	0	gene_id "Mm.12.ENSMUST00000020984.1.region149"; transcript_id "Mm.12.ENSMUST00000020984.1.region149";
Mm.12.ENSMUST00000020984.1	ExonAligner	CDS	80222	80346	.	+	2	gene_id "Mm.12.ENSMUST00000020984.1.region149"; transcript_id "Mm.12.ENSMUST00000020984.1.region149";
Mm.12.ENSMUST00000020984.1	ExonAligner	CDS	80748	80927	.	+	0	gene_id "Mm.12.ENSMUST00000020984.1.region149"; transcript_id "Mm.12.ENSMUST00000020984.1.region149";
Mm.2.ENSMUST00000028398.1	ExonAligner	CDS	1004	1197	.	+	0	gene_id "Mm.2.ENSMUST00000028398.1.region150"; transcript_id "Mm.2.ENSMUST00000028398.1.region150";
Mm.2.ENSMUST00000028398.1	ExonAligner	CDS	2941	2991	.	+	1	gene_id "Mm.2.ENSMUST00000028398.1.region150"; transcript_id "Mm.2.ENSMUST00000028398.1.region150";
Mm.2.ENSMUST00000028398.1	ExonAligner	CDS	44193	44325	.	+	1	gene_id "Mm.2.ENSMUST00000028398.1.region150"; transcript_id "Mm.2.ENSMUST00000028398.1.region150";
Mm.2.ENSMUST00000028398.1	ExonAligner	CDS	49206	49353	.	+	0	gene_id "Mm.2.ENSMUST00000028398.1.region150"; transcript_id "Mm.2.ENSMUST00000028398.1.region150";
Mm.2.ENSMUST00000028398.1	ExonAligner	CDS	50477	50571	.	+	2	gene_id "Mm.2.ENSMUST00000028398.1.region150"; transcript_id "Mm.2.ENSMUST00000028398.1.region150";
Mm.15.ENSMUST00000023726.1	ExonAligner	CDS	1013	1148	.	+	0	gene_id "Mm.15.ENSMUST00000023726.1.region151"; transcript_id "Mm.15.ENSMUST00000023726.1.region151";
Mm.15.ENSMUST00000023726.1	ExonAligner	CDS	1451	1609	.	+	2	gene_id "Mm.15.ENSMUST00000023726.1.region151"; transcript_id "Mm.15.ENSMUST00000023726.1.region151";
Mm.15.ENSMUST00000023726.1	ExonAligner	CDS	2077	2152	.	+	2	gene_id "Mm.15.ENSMUST00000023726.1.region151"; transcript_id "Mm.15.ENSMUST00000023726.1.region151";
Mm.15.ENSMUST00000023726.1	ExonAligner	CDS	2933	2990	.	+	1	gene_id "Mm.15.ENSMUST00000023726.1.region151"; transcript_id "Mm.15.ENSMUST00000023726.1.region151";
Mm.3.ENSMUST00000000348.1	ExonAligner	CDS	1128	1172	.	+	0	gene_id "Mm.3.ENSMUST00000000348.1.region152"; transcript_id "Mm.3.ENSMUST00000000348.1.region152";
Mm.3.ENSMUST00000000348.1	ExonAligner	CDS	1266	1366	.	+	0	gene_id "Mm.3.ENSMUST00000000348.1.region152"; transcript_id "Mm.3.ENSMUST00000000348.1.region152";
Mm.3.ENSMUST00000000348.1	ExonAligner	CDS	2139	2282	.	+	1	gene_id "Mm.3.ENSMUST00000000348.1.region152"; transcript_id "Mm.3.ENSMUST00000000348.1.region152";
Mm.3.ENSMUST00000000348.1	ExonAligner	CDS	4649	4772	.	+	1	gene_id "Mm.3.ENSMUST00000000348.1.region152"; transcript_id "Mm.3.ENSMUST00000000348.1.region152";
Mm.3.ENSMUST00000000348.1	ExonAligner	CDS	7947	8005	.	+	0	gene_id "Mm.3.ENSMUST00000000348.1.region152"; transcript_id "Mm.3.ENSMUST00000000348.1.region152";
Mm.3.ENSMUST00000000348.1	ExonAligner	CDS	9430	9571	.	+	1	gene_id "Mm.3.ENSMUST00000000348.1.region152"; transcript_id "Mm.3.ENSMUST00000000348.1.region152";
Mm.3.ENSMUST00000000348.1	ExonAligner	CDS	11403	11527	.	+	0	gene_id "Mm.3.ENSMUST00000000348.1.region152"; transcript_id "Mm.3.ENSMUST00000000348.1.region152";
Mm.3.ENSMUST00000000348.1	ExonAligner	CDS	13423	13481	.	+	1	gene_id "Mm.3.ENSMUST00000000348.1.region152"; transcript_id "Mm.3.ENSMUST00000000348.1.region152";
Mm.3.ENSMUST00000000348.1	ExonAligner	CDS	14940	15034	.	+	2	gene_id "Mm.3.ENSMUST00000000348.1.region152"; transcript_id "Mm.3.ENSMUST00000000348.1.region152";
Mm.3.ENSMUST00000000348.1	ExonAligner	CDS	16030	16134	.	+	0	gene_id "Mm.3.ENSMUST00000000348.1.region152"; transcript_id "Mm.3.ENSMUST00000000348.1.region152";
Mm.3.ENSMUST00000000348.1	ExonAligner	CDS	19779	19877	.	+	0	gene_id "Mm.3.ENSMUST00000000348.1.region152"; transcript_id "Mm.3.ENSMUST00000000348.1.region152";
Mm.11.ENSMUST00000001631.1	ExonAligner	CDS	1206	1258	.	+	0	gene_id "Mm.11.ENSMUST00000001631.1.region153"; transcript_id "Mm.11.ENSMUST00000001631.1.region153";
Mm.11.ENSMUST00000001631.1	ExonAligner	CDS	1887	1944	.	+	1	gene_id "Mm.11.ENSMUST00000001631.1.region153"; transcript_id "Mm.11.ENSMUST00000001631.1.region153";
Mm.11.ENSMUST00000001631.1	ExonAligner	CDS	5561	5680	.	+	0	gene_id "Mm.11.ENSMUST00000001631.1.region153"; transcript_id "Mm.11.ENSMUST00000001631.1.region153";
Mm.11.ENSMUST00000001631.1	ExonAligner	CDS	5902	5955	.	+	0	gene_id "Mm.11.ENSMUST00000001631.1.region153"; transcript_id "Mm.11.ENSMUST00000001631.1.region153";
Mm.11.ENSMUST00000001631.1	ExonAligner	CDS	6052	6110	.	+	0	gene_id "Mm.11.ENSMUST00000001631.1.region153"; transcript_id "Mm.11.ENSMUST00000001631.1.region153";
Mm.11.ENSMUST00000001631.1	ExonAligner	CDS	6362	6545	.	+	1	gene_id "Mm.11.ENSMUST00000001631.1.region153"; transcript_id "Mm.11.ENSMUST00000001631.1.region153";
Mm.11.ENSMUST00000001631.1	ExonAligner	CDS	6680	6724	.	+	0	gene_id "Mm.11.ENSMUST00000001631.1.region153"; transcript_id "Mm.11.ENSMUST00000001631.1.region153";
Mm.11.ENSMUST00000001631.1	ExonAligner	CDS	6831	6926	.	+	0	gene_id "Mm.11.ENSMUST00000001631.1.region153"; transcript_id "Mm.11.ENSMUST00000001631.1.region153";
Mm.11.ENSMUST00000001631.1	ExonAligner	CDS	7034	7108	.	+	0	gene_id "Mm.11.ENSMUST00000001631.1.region153"; transcript_id "Mm.11.ENSMUST00000001631.1.region153";
Mm.11.ENSMUST00000001631.1	ExonAligner	CDS	7198	7307	.	+	0	gene_id "Mm.11.ENSMUST00000001631.1.region153"; transcript_id "Mm.11.ENSMUST00000001631.1.region153";
Mm.11.ENSMUST00000001631.1	ExonAligner	CDS	9337	9388	.	+	1	gene_id "Mm.11.ENSMUST00000001631.1.region153"; transcript_id "Mm.11.ENSMUST00000001631.1.region153";
Mm.11.ENSMUST00000001631.1	ExonAligner	CDS	9476	9576	.	+	0	gene_id "Mm.11.ENSMUST00000001631.1.region153"; transcript_id "Mm.11.ENSMUST00000001631.1.region153";
Mm.11.ENSMUST00000001631.1	ExonAligner	CDS	10728	10851	.	+	1	gene_id "Mm.11.ENSMUST00000001631.1.region153"; transcript_id "Mm.11.ENSMUST00000001631.1.region153";
Mm.11.ENSMUST00000001631.1	ExonAligner	CDS	10940	11151	.	+	0	gene_id "Mm.11.ENSMUST00000001631.1.region153"; transcript_id "Mm.11.ENSMUST00000001631.1.region153";
Mm.11.ENSMUST00000001631.1	ExonAligner	CDS	11679	11748	.	+	1	gene_id "Mm.11.ENSMUST00000001631.1.region153"; transcript_id "Mm.11.ENSMUST00000001631.1.region153";
Mm.11.ENSMUST00000001631.1	ExonAligner	CDS	11864	11958	.	+	0	gene_id "Mm.11.ENSMUST00000001631.1.region153"; transcript_id "Mm.11.ENSMUST00000001631.1.region153";
Mm.11.ENSMUST00000001631.1	ExonAligner	CDS	12053	12222	.	+	1	gene_id "Mm.11.ENSMUST00000001631.1.region153"; transcript_id "Mm.11.ENSMUST00000001631.1.region153";
Mm.11.ENSMUST00000001631.1	ExonAligner	CDS	12788	12960	.	+	2	gene_id "Mm.11.ENSMUST00000001631.1.region153"; transcript_id "Mm.11.ENSMUST00000001631.1.region153";
Mm.11.ENSMUST00000001631.1	ExonAligner	CDS	13850	13959	.	+	0	gene_id "Mm.11.ENSMUST00000001631.1.region153"; transcript_id "Mm.11.ENSMUST00000001631.1.region153";
Mm.11.ENSMUST00000001631.1	ExonAligner	CDS	14052	14162	.	+	1	gene_id "Mm.11.ENSMUST00000001631.1.region153"; transcript_id "Mm.11.ENSMUST00000001631.1.region153";
Mm.11.ENSMUST00000001631.1	ExonAligner	CDS	14513	14562	.	+	1	gene_id "Mm.11.ENSMUST00000001631.1.region153"; transcript_id "Mm.11.ENSMUST00000001631.1.region153";
Mm.11.ENSMUST00000001631.1	ExonAligner	CDS	14819	14916	.	+	2	gene_id "Mm.11.ENSMUST00000001631.1.region153"; transcript_id "Mm.11.ENSMUST00000001631.1.region153";
Mm.4.ENSMUST00000030580.1	ExonAligner	CDS	1110	1491	.	+	0	gene_id "Mm.4.ENSMUST00000030580.1.region154"; transcript_id "Mm.4.ENSMUST00000030580.1.region154";
Mm.4.ENSMUST00000030580.1	ExonAligner	CDS	12945	13069	.	+	2	gene_id "Mm.4.ENSMUST00000030580.1.region154"; transcript_id "Mm.4.ENSMUST00000030580.1.region154";
Mm.4.ENSMUST00000030580.1	ExonAligner	CDS	15599	15715	.	+	0	gene_id "Mm.4.ENSMUST00000030580.1.region154"; transcript_id "Mm.4.ENSMUST00000030580.1.region154";
Mm.4.ENSMUST00000030580.1	ExonAligner	CDS	17548	17694	.	+	0	gene_id "Mm.4.ENSMUST00000030580.1.region154"; transcript_id "Mm.4.ENSMUST00000030580.1.region154";
Mm.4.ENSMUST00000030580.1	ExonAligner	CDS	20492	20625	.	+	0	gene_id "Mm.4.ENSMUST00000030580.1.region154"; transcript_id "Mm.4.ENSMUST00000030580.1.region154";
Mm.4.ENSMUST00000030580.1	ExonAligner	CDS	22417	22618	.	+	1	gene_id "Mm.4.ENSMUST00000030580.1.region154"; transcript_id "Mm.4.ENSMUST00000030580.1.region154";
Mm.4.ENSMUST00000030580.1	ExonAligner	CDS	23164	23231	.	+	0	gene_id "Mm.4.ENSMUST00000030580.1.region154"; transcript_id "Mm.4.ENSMUST00000030580.1.region154";
Mm.4.ENSMUST00000030580.1	ExonAligner	CDS	24129	24187	.	+	1	gene_id "Mm.4.ENSMUST00000030580.1.region154"; transcript_id "Mm.4.ENSMUST00000030580.1.region154";
Mm.4.ENSMUST00000030580.1	ExonAligner	CDS	27084	27178	.	+	2	gene_id "Mm.4.ENSMUST00000030580.1.region154"; transcript_id "Mm.4.ENSMUST00000030580.1.region154";
Mm.2.ENSMUST00000028494.1	ExonAligner	CDS	6766	7488	.	+	0	gene_id "Mm.2.ENSMUST00000028494.1.region155"; transcript_id "Mm.2.ENSMUST00000028494.1.region155";
Mm.4.ENSMUST00000046498.1	ExonAligner	CDS	2773	3585	.	+	0	gene_id "Mm.4.ENSMUST00000046498.1.region156"; transcript_id "Mm.4.ENSMUST00000046498.1.region156";
Mm.4.ENSMUST00000030842.1	ExonAligner	CDS	2428	2528	.	+	0	gene_id "Mm.4.ENSMUST00000030842.1.region157"; transcript_id "Mm.4.ENSMUST00000030842.1.region157";
Mm.4.ENSMUST00000030842.1	ExonAligner	CDS	3724	3859	.	+	1	gene_id "Mm.4.ENSMUST00000030842.1.region157"; transcript_id "Mm.4.ENSMUST00000030842.1.region157";
Mm.4.ENSMUST00000030842.1	ExonAligner	CDS	4298	4396	.	+	0	gene_id "Mm.4.ENSMUST00000030842.1.region157"; transcript_id "Mm.4.ENSMUST00000030842.1.region157";
Mm.4.ENSMUST00000030842.1	ExonAligner	CDS	8867	8962	.	+	0	gene_id "Mm.4.ENSMUST00000030842.1.region157"; transcript_id "Mm.4.ENSMUST00000030842.1.region157";
Mm.4.ENSMUST00000030842.1	ExonAligner	CDS	9400	9481	.	+	0	gene_id "Mm.4.ENSMUST00000030842.1.region157"; transcript_id "Mm.4.ENSMUST00000030842.1.region157";
Mm.4.ENSMUST00000030842.1	ExonAligner	CDS	11748	11803	.	+	2	gene_id "Mm.4.ENSMUST00000030842.1.region157"; transcript_id "Mm.4.ENSMUST00000030842.1.region157";
Mm.14.ENSMUST00000022529.1	ExonAligner	CDS	1096	1202	.	+	0	gene_id "Mm.14.ENSMUST00000022529.1.region158"; transcript_id "Mm.14.ENSMUST00000022529.1.region158";
Mm.14.ENSMUST00000022529.1	ExonAligner	CDS	10543	10660	.	+	1	gene_id "Mm.14.ENSMUST00000022529.1.region158"; transcript_id "Mm.14.ENSMUST00000022529.1.region158";
Mm.14.ENSMUST00000022529.1	ExonAligner	CDS	11574	11687	.	+	0	gene_id "Mm.14.ENSMUST00000022529.1.region158"; transcript_id "Mm.14.ENSMUST00000022529.1.region158";
Mm.14.ENSMUST00000022529.1	ExonAligner	CDS	12409	12506	.	+	0	gene_id "Mm.14.ENSMUST00000022529.1.region158"; transcript_id "Mm.14.ENSMUST00000022529.1.region158";
Mm.14.ENSMUST00000022529.1	ExonAligner	CDS	17311	17502	.	+	1	gene_id "Mm.14.ENSMUST00000022529.1.region158"; transcript_id "Mm.14.ENSMUST00000022529.1.region158";
Mm.14.ENSMUST00000022529.1	ExonAligner	CDS	18765	18883	.	+	1	gene_id "Mm.14.ENSMUST00000022529.1.region158"; transcript_id "Mm.14.ENSMUST00000022529.1.region158";
Mm.14.ENSMUST00000022529.1	ExonAligner	CDS	19987	20180	.	+	2	gene_id "Mm.14.ENSMUST00000022529.1.region158"; transcript_id "Mm.14.ENSMUST00000022529.1.region158";
Mm.14.ENSMUST00000022529.1	ExonAligner	CDS	20798	20962	.	+	0	gene_id "Mm.14.ENSMUST00000022529.1.region158"; transcript_id "Mm.14.ENSMUST00000022529.1.region158";
Mm.14.ENSMUST00000022529.1	ExonAligner	CDS	21779	21935	.	+	0	gene_id "Mm.14.ENSMUST00000022529.1.region158"; transcript_id "Mm.14.ENSMUST00000022529.1.region158";
Mm.14.ENSMUST00000022529.1	ExonAligner	CDS	22026	22156	.	+	2	gene_id "Mm.14.ENSMUST00000022529.1.region158"; transcript_id "Mm.14.ENSMUST00000022529.1.region158";
Mm.14.ENSMUST00000022529.1	ExonAligner	CDS	22786	22869	.	+	0	gene_id "Mm.14.ENSMUST00000022529.1.region158"; transcript_id "Mm.14.ENSMUST00000022529.1.region158";
Mm.14.ENSMUST00000022529.1	ExonAligner	CDS	22975	23068	.	+	0	gene_id "Mm.14.ENSMUST00000022529.1.region158"; transcript_id "Mm.14.ENSMUST00000022529.1.region158";
Mm.14.ENSMUST00000022529.1	ExonAligner	CDS	24031	24153	.	+	2	gene_id "Mm.14.ENSMUST00000022529.1.region158"; transcript_id "Mm.14.ENSMUST00000022529.1.region158";
Mm.14.ENSMUST00000022529.1	ExonAligner	CDS	25160	25332	.	+	2	gene_id "Mm.14.ENSMUST00000022529.1.region158"; transcript_id "Mm.14.ENSMUST00000022529.1.region158";
Mm.15.ENSMUST00000001709.1	ExonAligner	CDS	1002	1455	.	+	0	gene_id "Mm.15.ENSMUST00000001709.1.region159"; transcript_id "Mm.15.ENSMUST00000001709.1.region159";
Mm.15.ENSMUST00000001709.1	ExonAligner	CDS	2148	2359	.	+	2	gene_id "Mm.15.ENSMUST00000001709.1.region159"; transcript_id "Mm.15.ENSMUST00000001709.1.region159";
Mm.5.ENSMUST00000030787.1	ExonAligner	CDS	1178	1229	.	+	0	gene_id "Mm.5.ENSMUST00000030787.1.region160"; transcript_id "Mm.5.ENSMUST00000030787.1.region160";
Mm.5.ENSMUST00000030787.1	ExonAligner	CDS	25486	25557	.	+	2	gene_id "Mm.5.ENSMUST00000030787.1.region160"; transcript_id "Mm.5.ENSMUST00000030787.1.region160";
Mm.5.ENSMUST00000030787.1	ExonAligner	CDS	29577	29644	.	+	2	gene_id "Mm.5.ENSMUST00000030787.1.region160"; transcript_id "Mm.5.ENSMUST00000030787.1.region160";
Mm.5.ENSMUST00000030787.1	ExonAligner	CDS	35007	35089	.	+	0	gene_id "Mm.5.ENSMUST00000030787.1.region160"; transcript_id "Mm.5.ENSMUST00000030787.1.region160";
Mm.5.ENSMUST00000030787.1	ExonAligner	CDS	35638	35694	.	+	1	gene_id "Mm.5.ENSMUST00000030787.1.region160"; transcript_id "Mm.5.ENSMUST00000030787.1.region160";
Mm.5.ENSMUST00000030787.1	ExonAligner	CDS	35790	35837	.	+	1	gene_id "Mm.5.ENSMUST00000030787.1.region160"; transcript_id "Mm.5.ENSMUST00000030787.1.region160";
Mm.5.ENSMUST00000030787.1	ExonAligner	CDS	36362	36443	.	+	1	gene_id "Mm.5.ENSMUST00000030787.1.region160"; transcript_id "Mm.5.ENSMUST00000030787.1.region160";
Mm.5.ENSMUST00000030787.1	ExonAligner	CDS	39686	39775	.	+	0	gene_id "Mm.5.ENSMUST00000030787.1.region160"; transcript_id "Mm.5.ENSMUST00000030787.1.region160";
Mm.11.ENSMUST00000020680.1	ExonAligner	CDS	1020	1100	.	+	0	gene_id "Mm.11.ENSMUST00000020680.1.region161"; transcript_id "Mm.11.ENSMUST00000020680.1.region161";
Mm.11.ENSMUST00000020680.1	ExonAligner	CDS	7178	7336	.	+	0	gene_id "Mm.11.ENSMUST00000020680.1.region161"; transcript_id "Mm.11.ENSMUST00000020680.1.region161";
Mm.11.ENSMUST00000020680.1	ExonAligner	CDS	7679	7849	.	+	0	gene_id "Mm.11.ENSMUST00000020680.1.region161"; transcript_id "Mm.11.ENSMUST00000020680.1.region161";
Mm.11.ENSMUST00000020680.1	ExonAligner	CDS	10356	10485	.	+	0	gene_id "Mm.11.ENSMUST00000020680.1.region161"; transcript_id "Mm.11.ENSMUST00000020680.1.region161";
Mm.11.ENSMUST00000020680.1	ExonAligner	CDS	16885	16952	.	+	2	gene_id "Mm.11.ENSMUST00000020680.1.region161"; transcript_id "Mm.11.ENSMUST00000020680.1.region161";
Mm.11.ENSMUST00000020680.1	ExonAligner	CDS	18831	18941	.	+	0	gene_id "Mm.11.ENSMUST00000020680.1.region161"; transcript_id "Mm.11.ENSMUST00000020680.1.region161";
Mm.11.ENSMUST00000020680.1	ExonAligner	CDS	19888	20000	.	+	0	gene_id "Mm.11.ENSMUST00000020680.1.region161"; transcript_id "Mm.11.ENSMUST00000020680.1.region161";
Mm.11.ENSMUST00000020680.1	ExonAligner	CDS	24845	24919	.	+	1	gene_id "Mm.11.ENSMUST00000020680.1.region161"; transcript_id "Mm.11.ENSMUST00000020680.1.region161";
Mm.11.ENSMUST00000020680.1	ExonAligner	CDS	29786	29893	.	+	1	gene_id "Mm.11.ENSMUST00000020680.1.region161"; transcript_id "Mm.11.ENSMUST00000020680.1.region161";
Mm.11.ENSMUST00000020680.1	ExonAligner	CDS	30051	30119	.	+	1	gene_id "Mm.11.ENSMUST00000020680.1.region161"; transcript_id "Mm.11.ENSMUST00000020680.1.region161";
Mm.11.ENSMUST00000020680.1	ExonAligner	CDS	30333	30407	.	+	1	gene_id "Mm.11.ENSMUST00000020680.1.region161"; transcript_id "Mm.11.ENSMUST00000020680.1.region161";
Mm.11.ENSMUST00000020680.1	ExonAligner	CDS	31747	31933	.	+	1	gene_id "Mm.11.ENSMUST00000020680.1.region161"; transcript_id "Mm.11.ENSMUST00000020680.1.region161";
Mm.11.ENSMUST00000020680.1	ExonAligner	CDS	33754	33968	.	+	0	gene_id "Mm.11.ENSMUST00000020680.1.region161"; transcript_id "Mm.11.ENSMUST00000020680.1.region161";
Mm.11.ENSMUST00000020680.1	ExonAligner	CDS	34799	34918	.	+	1	gene_id "Mm.11.ENSMUST00000020680.1.region161"; transcript_id "Mm.11.ENSMUST00000020680.1.region161";
Mm.11.ENSMUST00000020680.1	ExonAligner	CDS	40723	40816	.	+	1	gene_id "Mm.11.ENSMUST00000020680.1.region161"; transcript_id "Mm.11.ENSMUST00000020680.1.region161";
Mm.11.ENSMUST00000020680.1	ExonAligner	CDS	40902	41023	.	+	0	gene_id "Mm.11.ENSMUST00000020680.1.region161"; transcript_id "Mm.11.ENSMUST00000020680.1.region161";
Mm.11.ENSMUST00000020680.1	ExonAligner	CDS	41554	41653	.	+	1	gene_id "Mm.11.ENSMUST00000020680.1.region161"; transcript_id "Mm.11.ENSMUST00000020680.1.region161";
Mm.11.ENSMUST00000020680.1	ExonAligner	CDS	42910	42989	.	+	0	gene_id "Mm.11.ENSMUST00000020680.1.region161"; transcript_id "Mm.11.ENSMUST00000020680.1.region161";
Mm.11.ENSMUST00000020680.1	ExonAligner	CDS	44378	44546	.	+	1	gene_id "Mm.11.ENSMUST00000020680.1.region161"; transcript_id "Mm.11.ENSMUST00000020680.1.region161";
Mm.19.ENSMUST00000048406.1	ExonAligner	CDS	1002	1035	.	+	0	gene_id "Mm.19.ENSMUST00000048406.1.region162"; transcript_id "Mm.19.ENSMUST00000048406.1.region162";
Mm.19.ENSMUST00000048406.1	ExonAligner	CDS	8132	8325	.	+	2	gene_id "Mm.19.ENSMUST00000048406.1.region162"; transcript_id "Mm.19.ENSMUST00000048406.1.region162";
Mm.19.ENSMUST00000048406.1	ExonAligner	CDS	12055	12447	.	+	0	gene_id "Mm.19.ENSMUST00000048406.1.region162"; transcript_id "Mm.19.ENSMUST00000048406.1.region162";
Mm.19.ENSMUST00000048406.1	ExonAligner	CDS	14962	15177	.	+	0	gene_id "Mm.19.ENSMUST00000048406.1.region162"; transcript_id "Mm.19.ENSMUST00000048406.1.region162";
Mm.19.ENSMUST00000048406.1	ExonAligner	CDS	16545	16665	.	+	0	gene_id "Mm.19.ENSMUST00000048406.1.region162"; transcript_id "Mm.19.ENSMUST00000048406.1.region162";
Mm.19.ENSMUST00000048406.1	ExonAligner	CDS	17880	18013	.	+	2	gene_id "Mm.19.ENSMUST00000048406.1.region162"; transcript_id "Mm.19.ENSMUST00000048406.1.region162";
Mm.19.ENSMUST00000048406.1	ExonAligner	CDS	21082	21252	.	+	0	gene_id "Mm.19.ENSMUST00000048406.1.region162"; transcript_id "Mm.19.ENSMUST00000048406.1.region162";
Mm.7.ENSMUST00000002112.1	ExonAligner	CDS	1025	1141	.	+	0	gene_id "Mm.7.ENSMUST00000002112.1.region163"; transcript_id "Mm.7.ENSMUST00000002112.1.region163";
Mm.7.ENSMUST00000002112.1	ExonAligner	CDS	6505	6572	.	+	0	gene_id "Mm.7.ENSMUST00000002112.1.region163"; transcript_id "Mm.7.ENSMUST00000002112.1.region163";
Mm.7.ENSMUST00000002112.1	ExonAligner	CDS	6726	6843	.	+	1	gene_id "Mm.7.ENSMUST00000002112.1.region163"; transcript_id "Mm.7.ENSMUST00000002112.1.region163";
Mm.7.ENSMUST00000002112.1	ExonAligner	CDS	7311	7394	.	+	0	gene_id "Mm.7.ENSMUST00000002112.1.region163"; transcript_id "Mm.7.ENSMUST00000002112.1.region163";
Mm.7.ENSMUST00000002112.1	ExonAligner	CDS	7508	7601	.	+	0	gene_id "Mm.7.ENSMUST00000002112.1.region163"; transcript_id "Mm.7.ENSMUST00000002112.1.region163";
Mm.7.ENSMUST00000002112.1	ExonAligner	CDS	8150	8178	.	+	2	gene_id "Mm.7.ENSMUST00000002112.1.region163"; transcript_id "Mm.7.ENSMUST00000002112.1.region163";
Mm.11.ENSMUST00000020801.1	ExonAligner	CDS	1025	2783	.	+	0	gene_id "Mm.11.ENSMUST00000020801.1.region164"; transcript_id "Mm.11.ENSMUST00000020801.1.region164";
Mm.11.ENSMUST00000020801.1	ExonAligner	CDS	4033	4178	.	+	2	gene_id "Mm.11.ENSMUST00000020801.1.region164"; transcript_id "Mm.11.ENSMUST00000020801.1.region164";
Mm.11.ENSMUST00000020801.1	ExonAligner	CDS	6740	7612	.	+	0	gene_id "Mm.11.ENSMUST00000020801.1.region164"; transcript_id "Mm.11.ENSMUST00000020801.1.region164";
Mm.11.ENSMUST00000020801.1	ExonAligner	CDS	9628	9822	.	+	0	gene_id "Mm.11.ENSMUST00000020801.1.region164"; transcript_id "Mm.11.ENSMUST00000020801.1.region164";
Mm.3.ENSMUST00000001456.1	ExonAligner	CDS	1002	1749	.	+	0	gene_id "Mm.3.ENSMUST00000001456.1.region165"; transcript_id "Mm.3.ENSMUST00000001456.1.region165";
Mm.3.ENSMUST00000001456.1	ExonAligner	CDS	1988	2201	.	+	2	gene_id "Mm.3.ENSMUST00000001456.1.region165"; transcript_id "Mm.3.ENSMUST00000001456.1.region165";
Mm.3.ENSMUST00000001456.1	ExonAligner	CDS	4762	4972	.	+	1	gene_id "Mm.3.ENSMUST00000001456.1.region165"; transcript_id "Mm.3.ENSMUST00000001456.1.region165";
Mm.5.ENSMUST00000001109.1	ExonAligner	CDS	1360	1533	.	+	0	gene_id "Mm.5.ENSMUST00000001109.1.region166"; transcript_id "Mm.5.ENSMUST00000001109.1.region166";
Mm.5.ENSMUST00000001109.1	ExonAligner	CDS	1621	1717	.	+	0	gene_id "Mm.5.ENSMUST00000001109.1.region166"; transcript_id "Mm.5.ENSMUST00000001109.1.region166";
Mm.5.ENSMUST00000001109.1	ExonAligner	CDS	2003	2106	.	+	2	gene_id "Mm.5.ENSMUST00000001109.1.region166"; transcript_id "Mm.5.ENSMUST00000001109.1.region166";
Mm.5.ENSMUST00000001109.1	ExonAligner	CDS	2360	2518	.	+	0	gene_id "Mm.5.ENSMUST00000001109.1.region166"; transcript_id "Mm.5.ENSMUST00000001109.1.region166";
Mm.5.ENSMUST00000001109.1	ExonAligner	CDS	2596	2757	.	+	0	gene_id "Mm.5.ENSMUST00000001109.1.region166"; transcript_id "Mm.5.ENSMUST00000001109.1.region166";
Mm.5.ENSMUST00000001109.1	ExonAligner	CDS	2968	3076	.	+	0	gene_id "Mm.5.ENSMUST00000001109.1.region166"; transcript_id "Mm.5.ENSMUST00000001109.1.region166";
Mm.5.ENSMUST00000001109.1	ExonAligner	CDS	3165	3276	.	+	2	gene_id "Mm.5.ENSMUST00000001109.1.region166"; transcript_id "Mm.5.ENSMUST00000001109.1.region166";
Mm.5.ENSMUST00000001109.1	ExonAligner	CDS	3428	3536	.	+	1	gene_id "Mm.5.ENSMUST00000001109.1.region166"; transcript_id "Mm.5.ENSMUST00000001109.1.region166";
Mm.5.ENSMUST00000001109.1	ExonAligner	CDS	3614	3704	.	+	0	gene_id "Mm.5.ENSMUST00000001109.1.region166"; transcript_id "Mm.5.ENSMUST00000001109.1.region166";
Mm.5.ENSMUST00000001109.1	ExonAligner	CDS	3787	3834	.	+	2	gene_id "Mm.5.ENSMUST00000001109.1.region166"; transcript_id "Mm.5.ENSMUST00000001109.1.region166";
Mm.5.ENSMUST00000001109.1	ExonAligner	CDS	3907	3996	.	+	2	gene_id "Mm.5.ENSMUST00000001109.1.region166"; transcript_id "Mm.5.ENSMUST00000001109.1.region166";
Mm.5.ENSMUST00000001109.1	ExonAligner	CDS	4113	4225	.	+	2	gene_id "Mm.5.ENSMUST00000001109.1.region166"; transcript_id "Mm.5.ENSMUST00000001109.1.region166";
Mm.19.ENSMUST00000039048.1	ExonAligner	CDS	8395	8470	.	+	0	gene_id "Mm.19.ENSMUST00000039048.1.region167"; transcript_id "Mm.19.ENSMUST00000039048.1.region167";
Mm.19.ENSMUST00000039048.1	ExonAligner	CDS	9159	10258	.	+	2	gene_id "Mm.19.ENSMUST00000039048.1.region167"; transcript_id "Mm.19.ENSMUST00000039048.1.region167";
Mm.10.ENSMUST00000050455.1	ExonAligner	CDS	1001	1220	.	+	0	gene_id "Mm.10.ENSMUST00000050455.1.region168"; transcript_id "Mm.10.ENSMUST00000050455.1.region168";
Mm.10.ENSMUST00000050455.1	ExonAligner	CDS	1476	1632	.	+	2	gene_id "Mm.10.ENSMUST00000050455.1.region168"; transcript_id "Mm.10.ENSMUST00000050455.1.region168";
Mm.10.ENSMUST00000050455.1	ExonAligner	CDS	5001	5124	.	+	1	gene_id "Mm.10.ENSMUST00000050455.1.region168"; transcript_id "Mm.10.ENSMUST00000050455.1.region168";
Mm.10.ENSMUST00000050455.1	ExonAligner	CDS	6771	6832	.	+	0	gene_id "Mm.10.ENSMUST00000050455.1.region168"; transcript_id "Mm.10.ENSMUST00000050455.1.region168";
Mm.10.ENSMUST00000050455.1	ExonAligner	CDS	16892	16969	.	+	1	gene_id "Mm.10.ENSMUST00000050455.1.region168"; transcript_id "Mm.10.ENSMUST00000050455.1.region168";
Mm.10.ENSMUST00000050455.1	ExonAligner	CDS	18196	18223	.	+	1	gene_id "Mm.10.ENSMUST00000050455.1.region168"; transcript_id "Mm.10.ENSMUST00000050455.1.region168";
Mm.10.ENSMUST00000050455.1	ExonAligner	CDS	31774	31881	.	+	0	gene_id "Mm.10.ENSMUST00000050455.1.region168"; transcript_id "Mm.10.ENSMUST00000050455.1.region168";
Mm.10.ENSMUST00000050455.1	ExonAligner	CDS	35012	35089	.	+	0	gene_id "Mm.10.ENSMUST00000050455.1.region168"; transcript_id "Mm.10.ENSMUST00000050455.1.region168";
Mm.10.ENSMUST00000050455.1	ExonAligner	CDS	35180	35293	.	+	0	gene_id "Mm.10.ENSMUST00000050455.1.region168"; transcript_id "Mm.10.ENSMUST00000050455.1.region168";
Mm.10.ENSMUST00000050455.1	ExonAligner	CDS	36666	36715	.	+	0	gene_id "Mm.10.ENSMUST00000050455.1.region168"; transcript_id "Mm.10.ENSMUST00000050455.1.region168";
Mm.10.ENSMUST00000050455.1	ExonAligner	CDS	39089	39248	.	+	1	gene_id "Mm.10.ENSMUST00000050455.1.region168"; transcript_id "Mm.10.ENSMUST00000050455.1.region168";
Mm.10.ENSMUST00000050455.1	ExonAligner	CDS	41262	41406	.	+	0	gene_id "Mm.10.ENSMUST00000050455.1.region168"; transcript_id "Mm.10.ENSMUST00000050455.1.region168";
Mm.10.ENSMUST00000050455.1	ExonAligner	CDS	43146	43255	.	+	2	gene_id "Mm.10.ENSMUST00000050455.1.region168"; transcript_id "Mm.10.ENSMUST00000050455.1.region168";
Mm.10.ENSMUST00000050455.1	ExonAligner	CDS	44700	44817	.	+	0	gene_id "Mm.10.ENSMUST00000050455.1.region168"; transcript_id "Mm.10.ENSMUST00000050455.1.region168";
Mm.10.ENSMUST00000050455.1	ExonAligner	CDS	46200	46322	.	+	2	gene_id "Mm.10.ENSMUST00000050455.1.region168"; transcript_id "Mm.10.ENSMUST00000050455.1.region168";
Mm.10.ENSMUST00000050455.1	ExonAligner	CDS	46932	47138	.	+	2	gene_id "Mm.10.ENSMUST00000050455.1.region168"; transcript_id "Mm.10.ENSMUST00000050455.1.region168";
Mm.10.ENSMUST00000050455.1	ExonAligner	CDS	48566	49078	.	+	2	gene_id "Mm.10.ENSMUST00000050455.1.region168"; transcript_id "Mm.10.ENSMUST00000050455.1.region168";
Mm.10.ENSMUST00000050455.1	ExonAligner	CDS	49881	50093	.	+	2	gene_id "Mm.10.ENSMUST00000050455.1.region168"; transcript_id "Mm.10.ENSMUST00000050455.1.region168";
Mm.10.ENSMUST00000050455.1	ExonAligner	CDS	52830	53002	.	+	2	gene_id "Mm.10.ENSMUST00000050455.1.region168"; transcript_id "Mm.10.ENSMUST00000050455.1.region168";
Mm.11.ENSMUST00000026169.1	ExonAligner	CDS	1147	1220	.	+	0	gene_id "Mm.11.ENSMUST00000026169.1.region169"; transcript_id "Mm.11.ENSMUST00000026169.1.region169";
Mm.11.ENSMUST00000026169.1	ExonAligner	CDS	2601	2818	.	+	1	gene_id "Mm.11.ENSMUST00000026169.1.region169"; transcript_id "Mm.11.ENSMUST00000026169.1.region169";
Mm.11.ENSMUST00000026169.1	ExonAligner	CDS	4723	4798	.	+	2	gene_id "Mm.11.ENSMUST00000026169.1.region169"; transcript_id "Mm.11.ENSMUST00000026169.1.region169";
Mm.11.ENSMUST00000026169.1	ExonAligner	CDS	5901	5943	.	+	1	gene_id "Mm.11.ENSMUST00000026169.1.region169"; transcript_id "Mm.11.ENSMUST00000026169.1.region169";
Mm.11.ENSMUST00000026169.1	ExonAligner	CDS	8214	8278	.	+	0	gene_id "Mm.11.ENSMUST00000026169.1.region169"; transcript_id "Mm.11.ENSMUST00000026169.1.region169";
Mm.11.ENSMUST00000026169.1	ExonAligner	CDS	8916	8972	.	+	1	gene_id "Mm.11.ENSMUST00000026169.1.region169"; transcript_id "Mm.11.ENSMUST00000026169.1.region169";
Mm.11.ENSMUST00000026169.1	ExonAligner	CDS	10476	10629	.	+	1	gene_id "Mm.11.ENSMUST00000026169.1.region169"; transcript_id "Mm.11.ENSMUST00000026169.1.region169";
Mm.11.ENSMUST00000026169.1	ExonAligner	CDS	22175	22298	.	+	0	gene_id "Mm.11.ENSMUST00000026169.1.region169"; transcript_id "Mm.11.ENSMUST00000026169.1.region169";
Mm.11.ENSMUST00000026169.1	ExonAligner	CDS	27771	27904	.	+	2	gene_id "Mm.11.ENSMUST00000026169.1.region169"; transcript_id "Mm.11.ENSMUST00000026169.1.region169";
Mm.4.ENSMUST00000029927.1	ExonAligner	CDS	6816	6872	.	+	2	gene_id "Mm.4.ENSMUST00000029927.1.region170"; transcript_id "Mm.4.ENSMUST00000029927.1.region170";
Mm.4.ENSMUST00000029927.1	ExonAligner	CDS	9031	9132	.	+	2	gene_id "Mm.4.ENSMUST00000029927.1.region170"; transcript_id "Mm.4.ENSMUST00000029927.1.region170";
Mm.4.ENSMUST00000029927.1	ExonAligner	CDS	10156	10262	.	+	2	gene_id "Mm.4.ENSMUST00000029927.1.region170"; transcript_id "Mm.4.ENSMUST00000029927.1.region170";
Mm.4.ENSMUST00000029927.1	ExonAligner	CDS	11689	11824	.	+	0	gene_id "Mm.4.ENSMUST00000029927.1.region170"; transcript_id "Mm.4.ENSMUST00000029927.1.region170";
Mm.4.ENSMUST00000029927.1	ExonAligner	CDS	22060	22180	.	+	2	gene_id "Mm.4.ENSMUST00000029927.1.region170"; transcript_id "Mm.4.ENSMUST00000029927.1.region170";
Mm.4.ENSMUST00000029927.1	ExonAligner	CDS	22690	22843	.	+	1	gene_id "Mm.4.ENSMUST00000029927.1.region170"; transcript_id "Mm.4.ENSMUST00000029927.1.region170";
Mm.2.ENSMUST00000028897.1	ExonAligner	CDS	1074	1221	.	+	0	gene_id "Mm.2.ENSMUST00000028897.1.region171"; transcript_id "Mm.2.ENSMUST00000028897.1.region171";
Mm.2.ENSMUST00000028897.1	ExonAligner	CDS	2088	2249	.	+	2	gene_id "Mm.2.ENSMUST00000028897.1.region171"; transcript_id "Mm.2.ENSMUST00000028897.1.region171";
Mm.2.ENSMUST00000028897.1	ExonAligner	CDS	2363	2472	.	+	2	gene_id "Mm.2.ENSMUST00000028897.1.region171"; transcript_id "Mm.2.ENSMUST00000028897.1.region171";
Mm.2.ENSMUST00000028897.1	ExonAligner	CDS	2612	2751	.	+	0	gene_id "Mm.2.ENSMUST00000028897.1.region171"; transcript_id "Mm.2.ENSMUST00000028897.1.region171";
Mm.2.ENSMUST00000028897.1	ExonAligner	CDS	2857	2944	.	+	1	gene_id "Mm.2.ENSMUST00000028897.1.region171"; transcript_id "Mm.2.ENSMUST00000028897.1.region171";
Mm.2.ENSMUST00000028897.1	ExonAligner	CDS	3508	3658	.	+	0	gene_id "Mm.2.ENSMUST00000028897.1.region171"; transcript_id "Mm.2.ENSMUST00000028897.1.region171";
Mm.2.ENSMUST00000028897.1	ExonAligner	CDS	3755	3843	.	+	2	gene_id "Mm.2.ENSMUST00000028897.1.region171"; transcript_id "Mm.2.ENSMUST00000028897.1.region171";
Mm.2.ENSMUST00000028897.1	ExonAligner	CDS	4147	4270	.	+	0	gene_id "Mm.2.ENSMUST00000028897.1.region171"; transcript_id "Mm.2.ENSMUST00000028897.1.region171";
Mm.2.ENSMUST00000028897.1	ExonAligner	CDS	4352	4548	.	+	2	gene_id "Mm.2.ENSMUST00000028897.1.region171"; transcript_id "Mm.2.ENSMUST00000028897.1.region171";
Mm.2.ENSMUST00000028897.1	ExonAligner	CDS	4635	4814	.	+	0	gene_id "Mm.2.ENSMUST00000028897.1.region171"; transcript_id "Mm.2.ENSMUST00000028897.1.region171";
Mm.2.ENSMUST00000028897.1	ExonAligner	CDS	4899	5196	.	+	0	gene_id "Mm.2.ENSMUST00000028897.1.region171"; transcript_id "Mm.2.ENSMUST00000028897.1.region171";
Mm.2.ENSMUST00000028897.1	ExonAligner	CDS	5370	5509	.	+	2	gene_id "Mm.2.ENSMUST00000028897.1.region171"; transcript_id "Mm.2.ENSMUST00000028897.1.region171";
Mm.2.ENSMUST00000028897.1	ExonAligner	CDS	7240	7342	.	+	0	gene_id "Mm.2.ENSMUST00000028897.1.region171"; transcript_id "Mm.2.ENSMUST00000028897.1.region171";
Mm.2.ENSMUST00000028897.1	ExonAligner	CDS	7438	7673	.	+	2	gene_id "Mm.2.ENSMUST00000028897.1.region171"; transcript_id "Mm.2.ENSMUST00000028897.1.region171";
Mm.13.ENSMUST00000021784.1	ExonAligner	CDS	2323	2538	.	+	0	gene_id "Mm.13.ENSMUST00000021784.1.region172"; transcript_id "Mm.13.ENSMUST00000021784.1.region172";
Mm.13.ENSMUST00000021784.1	ExonAligner	CDS	3423	3609	.	+	0	gene_id "Mm.13.ENSMUST00000021784.1.region172"; transcript_id "Mm.13.ENSMUST00000021784.1.region172";
Mm.13.ENSMUST00000021784.1	ExonAligner	CDS	4434	4522	.	+	2	gene_id "Mm.13.ENSMUST00000021784.1.region172"; transcript_id "Mm.13.ENSMUST00000021784.1.region172";
Mm.13.ENSMUST00000021784.1	ExonAligner	CDS	5188	5332	.	+	0	gene_id "Mm.13.ENSMUST00000021784.1.region172"; transcript_id "Mm.13.ENSMUST00000021784.1.region172";
Mm.13.ENSMUST00000021784.1	ExonAligner	CDS	6881	6988	.	+	2	gene_id "Mm.13.ENSMUST00000021784.1.region172"; transcript_id "Mm.13.ENSMUST00000021784.1.region172";
Mm.13.ENSMUST00000021784.1	ExonAligner	CDS	9151	9504	.	+	2	gene_id "Mm.13.ENSMUST00000021784.1.region172"; transcript_id "Mm.13.ENSMUST00000021784.1.region172";
Mm.13.ENSMUST00000021784.1	ExonAligner	CDS	13115	13227	.	+	2	gene_id "Mm.13.ENSMUST00000021784.1.region172"; transcript_id "Mm.13.ENSMUST00000021784.1.region172";
Mm.13.ENSMUST00000021784.1	ExonAligner	CDS	15270	15407	.	+	0	gene_id "Mm.13.ENSMUST00000021784.1.region172"; transcript_id "Mm.13.ENSMUST00000021784.1.region172";
Mm.X.ENSMUST00000004327.1	ExonAligner	CDS	1696	1815	.	+	0	gene_id "Mm.X.ENSMUST00000004327.1.region173"; transcript_id "Mm.X.ENSMUST00000004327.1.region173";
Mm.X.ENSMUST00000004327.1	ExonAligner	CDS	14714	14751	.	+	0	gene_id "Mm.X.ENSMUST00000004327.1.region173"; transcript_id "Mm.X.ENSMUST00000004327.1.region173";
Mm.X.ENSMUST00000004327.1	ExonAligner	CDS	14851	14959	.	+	1	gene_id "Mm.X.ENSMUST00000004327.1.region173"; transcript_id "Mm.X.ENSMUST00000004327.1.region173";
Mm.X.ENSMUST00000004327.1	ExonAligner	CDS	15786	16003	.	+	0	gene_id "Mm.X.ENSMUST00000004327.1.region173"; transcript_id "Mm.X.ENSMUST00000004327.1.region173";
Mm.X.ENSMUST00000004327.1	ExonAligner	CDS	17390	17548	.	+	1	gene_id "Mm.X.ENSMUST00000004327.1.region173"; transcript_id "Mm.X.ENSMUST00000004327.1.region173";
Mm.X.ENSMUST00000004327.1	ExonAligner	CDS	17776	17901	.	+	1	gene_id "Mm.X.ENSMUST00000004327.1.region173"; transcript_id "Mm.X.ENSMUST00000004327.1.region173";
Mm.X.ENSMUST00000004327.1	ExonAligner	CDS	18209	18302	.	+	1	gene_id "Mm.X.ENSMUST00000004327.1.region173"; transcript_id "Mm.X.ENSMUST00000004327.1.region173";
Mm.X.ENSMUST00000004327.1	ExonAligner	CDS	18423	18609	.	+	0	gene_id "Mm.X.ENSMUST00000004327.1.region173"; transcript_id "Mm.X.ENSMUST00000004327.1.region173";
Mm.X.ENSMUST00000004327.1	ExonAligner	CDS	18875	19110	.	+	2	gene_id "Mm.X.ENSMUST00000004327.1.region173"; transcript_id "Mm.X.ENSMUST00000004327.1.region173";
Mm.X.ENSMUST00000004327.1	ExonAligner	CDS	19208	19284	.	+	0	gene_id "Mm.X.ENSMUST00000004327.1.region173"; transcript_id "Mm.X.ENSMUST00000004327.1.region173";
Mm.X.ENSMUST00000004327.1	ExonAligner	CDS	19378	19470	.	+	1	gene_id "Mm.X.ENSMUST00000004327.1.region173"; transcript_id "Mm.X.ENSMUST00000004327.1.region173";
Mm.X.ENSMUST00000004327.1	ExonAligner	CDS	19570	19657	.	+	1	gene_id "Mm.X.ENSMUST00000004327.1.region173"; transcript_id "Mm.X.ENSMUST00000004327.1.region173";
Mm.7.ENSMUST00000014546.1	ExonAligner	CDS	1080	1121	.	+	0	gene_id "Mm.7.ENSMUST00000014546.1.region174"; transcript_id "Mm.7.ENSMUST00000014546.1.region174";
Mm.7.ENSMUST00000014546.1	ExonAligner	CDS	7480	7564	.	+	0	gene_id "Mm.7.ENSMUST00000014546.1.region174"; transcript_id "Mm.7.ENSMUST00000014546.1.region174";
Mm.7.ENSMUST00000014546.1	ExonAligner	CDS	10132	10197	.	+	2	gene_id "Mm.7.ENSMUST00000014546.1.region174"; transcript_id "Mm.7.ENSMUST00000014546.1.region174";
Mm.7.ENSMUST00000014546.1	ExonAligner	CDS	11874	12037	.	+	2	gene_id "Mm.7.ENSMUST00000014546.1.region174"; transcript_id "Mm.7.ENSMUST00000014546.1.region174";
Mm.7.ENSMUST00000014546.1	ExonAligner	CDS	13765	13891	.	+	0	gene_id "Mm.7.ENSMUST00000014546.1.region174"; transcript_id "Mm.7.ENSMUST00000014546.1.region174";
Mm.7.ENSMUST00000014546.1	ExonAligner	CDS	17354	17420	.	+	2	gene_id "Mm.7.ENSMUST00000014546.1.region174"; transcript_id "Mm.7.ENSMUST00000014546.1.region174";
Mm.7.ENSMUST00000014546.1	ExonAligner	CDS	19824	19915	.	+	1	gene_id "Mm.7.ENSMUST00000014546.1.region174"; transcript_id "Mm.7.ENSMUST00000014546.1.region174";
Mm.7.ENSMUST00000014546.1	ExonAligner	CDS	28395	28597	.	+	2	gene_id "Mm.7.ENSMUST00000014546.1.region174"; transcript_id "Mm.7.ENSMUST00000014546.1.region174";
Mm.7.ENSMUST00000014546.1	ExonAligner	CDS	29794	30033	.	+	0	gene_id "Mm.7.ENSMUST00000014546.1.region174"; transcript_id "Mm.7.ENSMUST00000014546.1.region174";
Mm.7.ENSMUST00000014546.1	ExonAligner	CDS	31251	31337	.	+	0	gene_id "Mm.7.ENSMUST00000014546.1.region174"; transcript_id "Mm.7.ENSMUST00000014546.1.region174";
Mm.17.ENSMUST00000051526.1	ExonAligner	CDS	1971	2021	.	+	0	gene_id "Mm.17.ENSMUST00000051526.1.region175"; transcript_id "Mm.17.ENSMUST00000051526.1.region175";
Mm.17.ENSMUST00000051526.1	ExonAligner	CDS	8566	8667	.	+	0	gene_id "Mm.17.ENSMUST00000051526.1.region175"; transcript_id "Mm.17.ENSMUST00000051526.1.region175";
Mm.8.ENSMUST00000034203.1	ExonAligner	CDS	1005	1163	.	+	0	gene_id "Mm.8.ENSMUST00000034203.1.region176"; transcript_id "Mm.8.ENSMUST00000034203.1.region176";
Mm.8.ENSMUST00000034203.1	ExonAligner	CDS	3822	3904	.	+	0	gene_id "Mm.8.ENSMUST00000034203.1.region176"; transcript_id "Mm.8.ENSMUST00000034203.1.region176";
Mm.8.ENSMUST00000034203.1	ExonAligner	CDS	5290	5404	.	+	1	gene_id "Mm.8.ENSMUST00000034203.1.region176"; transcript_id "Mm.8.ENSMUST00000034203.1.region176";
Mm.8.ENSMUST00000034203.1	ExonAligner	CDS	6240	6414	.	+	0	gene_id "Mm.8.ENSMUST00000034203.1.region176"; transcript_id "Mm.8.ENSMUST00000034203.1.region176";
Mm.8.ENSMUST00000034203.1	ExonAligner	CDS	7624	7817	.	+	2	gene_id "Mm.8.ENSMUST00000034203.1.region176"; transcript_id "Mm.8.ENSMUST00000034203.1.region176";
Mm.8.ENSMUST00000034203.1	ExonAligner	CDS	11892	11997	.	+	0	gene_id "Mm.8.ENSMUST00000034203.1.region176"; transcript_id "Mm.8.ENSMUST00000034203.1.region176";
Mm.8.ENSMUST00000034203.1	ExonAligner	CDS	12492	12649	.	+	2	gene_id "Mm.8.ENSMUST00000034203.1.region176"; transcript_id "Mm.8.ENSMUST00000034203.1.region176";
Mm.8.ENSMUST00000034203.1	ExonAligner	CDS	13843	13901	.	+	0	gene_id "Mm.8.ENSMUST00000034203.1.region176"; transcript_id "Mm.8.ENSMUST00000034203.1.region176";
Mm.8.ENSMUST00000034203.1	ExonAligner	CDS	17209	17342	.	+	1	gene_id "Mm.8.ENSMUST00000034203.1.region176"; transcript_id "Mm.8.ENSMUST00000034203.1.region176";
Mm.8.ENSMUST00000034203.1	ExonAligner	CDS	19935	20053	.	+	2	gene_id "Mm.8.ENSMUST00000034203.1.region176"; transcript_id "Mm.8.ENSMUST00000034203.1.region176";
Mm.8.ENSMUST00000034203.1	ExonAligner	CDS	20519	20685	.	+	0	gene_id "Mm.8.ENSMUST00000034203.1.region176"; transcript_id "Mm.8.ENSMUST00000034203.1.region176";
Mm.8.ENSMUST00000034203.1	ExonAligner	CDS	22160	22325	.	+	1	gene_id "Mm.8.ENSMUST00000034203.1.region176"; transcript_id "Mm.8.ENSMUST00000034203.1.region176";
Mm.8.ENSMUST00000034203.1	ExonAligner	CDS	28105	28167	.	+	0	gene_id "Mm.8.ENSMUST00000034203.1.region176"; transcript_id "Mm.8.ENSMUST00000034203.1.region176";
Mm.8.ENSMUST00000034203.1	ExonAligner	CDS	32965	33081	.	+	0	gene_id "Mm.8.ENSMUST00000034203.1.region176"; transcript_id "Mm.8.ENSMUST00000034203.1.region176";
Mm.8.ENSMUST00000034203.1	ExonAligner	CDS	33592	33684	.	+	0	gene_id "Mm.8.ENSMUST00000034203.1.region176"; transcript_id "Mm.8.ENSMUST00000034203.1.region176";
Mm.8.ENSMUST00000034203.1	ExonAligner	CDS	34554	34637	.	+	0	gene_id "Mm.8.ENSMUST00000034203.1.region176"; transcript_id "Mm.8.ENSMUST00000034203.1.region176";
Mm.8.ENSMUST00000034203.1	ExonAligner	CDS	34834	34935	.	+	0	gene_id "Mm.8.ENSMUST00000034203.1.region176"; transcript_id "Mm.8.ENSMUST00000034203.1.region176";
Mm.8.ENSMUST00000034203.1	ExonAligner	CDS	35426	35554	.	+	0	gene_id "Mm.8.ENSMUST00000034203.1.region176"; transcript_id "Mm.8.ENSMUST00000034203.1.region176";
Mm.8.ENSMUST00000034203.1	ExonAligner	CDS	35786	35917	.	+	0	gene_id "Mm.8.ENSMUST00000034203.1.region176"; transcript_id "Mm.8.ENSMUST00000034203.1.region176";
Mm.2.ENSMUST00000017908.1	ExonAligner	CDS	2818	4182	.	+	0	gene_id "Mm.2.ENSMUST00000017908.1.region177"; transcript_id "Mm.2.ENSMUST00000017908.1.region177";
Mm.4.ENSMUST00000006565.1	ExonAligner	CDS	1222	1402	.	+	0	gene_id "Mm.4.ENSMUST00000006565.1.region178"; transcript_id "Mm.4.ENSMUST00000006565.1.region178";
Mm.4.ENSMUST00000006565.1	ExonAligner	CDS	1501	1649	.	+	2	gene_id "Mm.4.ENSMUST00000006565.1.region178"; transcript_id "Mm.4.ENSMUST00000006565.1.region178";
Mm.4.ENSMUST00000006565.1	ExonAligner	CDS	1737	1833	.	+	0	gene_id "Mm.4.ENSMUST00000006565.1.region178"; transcript_id "Mm.4.ENSMUST00000006565.1.region178";
Mm.4.ENSMUST00000006565.1	ExonAligner	CDS	1955	2083	.	+	2	gene_id "Mm.4.ENSMUST00000006565.1.region178"; transcript_id "Mm.4.ENSMUST00000006565.1.region178";
Mm.4.ENSMUST00000006565.1	ExonAligner	CDS	2178	2374	.	+	2	gene_id "Mm.4.ENSMUST00000006565.1.region178"; transcript_id "Mm.4.ENSMUST00000006565.1.region178";
Mm.4.ENSMUST00000006565.1	ExonAligner	CDS	2472	2566	.	+	0	gene_id "Mm.4.ENSMUST00000006565.1.region178"; transcript_id "Mm.4.ENSMUST00000006565.1.region178";
Mm.4.ENSMUST00000006565.1	ExonAligner	CDS	2642	2870	.	+	1	gene_id "Mm.4.ENSMUST00000006565.1.region178"; transcript_id "Mm.4.ENSMUST00000006565.1.region178";
Mm.4.ENSMUST00000006565.1	ExonAligner	CDS	3467	3592	.	+	0	gene_id "Mm.4.ENSMUST00000006565.1.region178"; transcript_id "Mm.4.ENSMUST00000006565.1.region178";
Mm.4.ENSMUST00000006565.1	ExonAligner	CDS	4745	4862	.	+	0	gene_id "Mm.4.ENSMUST00000006565.1.region178"; transcript_id "Mm.4.ENSMUST00000006565.1.region178";
Mm.4.ENSMUST00000006565.1	ExonAligner	CDS	5202	5377	.	+	2	gene_id "Mm.4.ENSMUST00000006565.1.region178"; transcript_id "Mm.4.ENSMUST00000006565.1.region178";
Mm.17.ENSMUST00000002846.1	ExonAligner	CDS	1015	1220	.	+	0	gene_id "Mm.17.ENSMUST00000002846.1.region179"; transcript_id "Mm.17.ENSMUST00000002846.1.region179";
Mm.17.ENSMUST00000002846.1	ExonAligner	CDS	2774	2901	.	+	1	gene_id "Mm.17.ENSMUST00000002846.1.region179"; transcript_id "Mm.17.ENSMUST00000002846.1.region179";
Mm.17.ENSMUST00000002846.1	ExonAligner	CDS	3450	3560	.	+	2	gene_id "Mm.17.ENSMUST00000002846.1.region179"; transcript_id "Mm.17.ENSMUST00000002846.1.region179";
Mm.17.ENSMUST00000002846.1	ExonAligner	CDS	3755	3897	.	+	2	gene_id "Mm.17.ENSMUST00000002846.1.region179"; transcript_id "Mm.17.ENSMUST00000002846.1.region179";
Mm.17.ENSMUST00000002846.1	ExonAligner	CDS	3984	4105	.	+	0	gene_id "Mm.17.ENSMUST00000002846.1.region179"; transcript_id "Mm.17.ENSMUST00000002846.1.region179";
Mm.17.ENSMUST00000002846.1	ExonAligner	CDS	4195	4363	.	+	1	gene_id "Mm.17.ENSMUST00000002846.1.region179"; transcript_id "Mm.17.ENSMUST00000002846.1.region179";
Mm.11.ENSMUST00000000096.1	ExonAligner	CDS	1001	1201	.	+	0	gene_id "Mm.11.ENSMUST00000000096.1.region180"; transcript_id "Mm.11.ENSMUST00000000096.1.region180";
Mm.11.ENSMUST00000000096.1	ExonAligner	CDS	1795	1889	.	+	0	gene_id "Mm.11.ENSMUST00000000096.1.region180"; transcript_id "Mm.11.ENSMUST00000000096.1.region180";
Mm.11.ENSMUST00000000096.1	ExonAligner	CDS	9431	9550	.	+	1	gene_id "Mm.11.ENSMUST00000000096.1.region180"; transcript_id "Mm.11.ENSMUST00000000096.1.region180";
Mm.11.ENSMUST00000000096.1	ExonAligner	CDS	10688	10835	.	+	1	gene_id "Mm.11.ENSMUST00000000096.1.region180"; transcript_id "Mm.11.ENSMUST00000000096.1.region180";
Mm.11.ENSMUST00000000096.1	ExonAligner	CDS	22045	22197	.	+	0	gene_id "Mm.11.ENSMUST00000000096.1.region180"; transcript_id "Mm.11.ENSMUST00000000096.1.region180";
Mm.11.ENSMUST00000000096.1	ExonAligner	CDS	22874	22962	.	+	0	gene_id "Mm.11.ENSMUST00000000096.1.region180"; transcript_id "Mm.11.ENSMUST00000000096.1.region180";
Mm.11.ENSMUST00000000096.1	ExonAligner	CDS	23044	23279	.	+	1	gene_id "Mm.11.ENSMUST00000000096.1.region180"; transcript_id "Mm.11.ENSMUST00000000096.1.region180";
Mm.11.ENSMUST00000000096.1	ExonAligner	CDS	25067	25680	.	+	2	gene_id "Mm.11.ENSMUST00000000096.1.region180"; transcript_id "Mm.11.ENSMUST00000000096.1.region180";
Mm.11.ENSMUST00000020531.1	ExonAligner	CDS	1002	1096	.	+	0	gene_id "Mm.11.ENSMUST00000020531.1.region181"; transcript_id "Mm.11.ENSMUST00000020531.1.region181";
Mm.11.ENSMUST00000020531.1	ExonAligner	CDS	1907	2111	.	+	1	gene_id "Mm.11.ENSMUST00000020531.1.region181"; transcript_id "Mm.11.ENSMUST00000020531.1.region181";
Mm.11.ENSMUST00000020531.1	ExonAligner	CDS	2218	2343	.	+	0	gene_id "Mm.11.ENSMUST00000020531.1.region181"; transcript_id "Mm.11.ENSMUST00000020531.1.region181";
Mm.5.ENSMUST00000019198.1	ExonAligner	CDS	1097	1141	.	+	0	gene_id "Mm.5.ENSMUST00000019198.1.region182"; transcript_id "Mm.5.ENSMUST00000019198.1.region182";
Mm.5.ENSMUST00000019198.1	ExonAligner	CDS	1912	2044	.	+	0	gene_id "Mm.5.ENSMUST00000019198.1.region182"; transcript_id "Mm.5.ENSMUST00000019198.1.region182";
Mm.5.ENSMUST00000019198.1	ExonAligner	CDS	4006	4082	.	+	2	gene_id "Mm.5.ENSMUST00000019198.1.region182"; transcript_id "Mm.5.ENSMUST00000019198.1.region182";
Mm.5.ENSMUST00000019198.1	ExonAligner	CDS	4478	4595	.	+	0	gene_id "Mm.5.ENSMUST00000019198.1.region182"; transcript_id "Mm.5.ENSMUST00000019198.1.region182";
Mm.5.ENSMUST00000019198.1	ExonAligner	CDS	4845	4939	.	+	2	gene_id "Mm.5.ENSMUST00000019198.1.region182"; transcript_id "Mm.5.ENSMUST00000019198.1.region182";
Mm.9.ENSMUST00000034869.1	ExonAligner	CDS	1077	1134	.	+	0	gene_id "Mm.9.ENSMUST00000034869.1.region183"; transcript_id "Mm.9.ENSMUST00000034869.1.region183";
Mm.9.ENSMUST00000034869.1	ExonAligner	CDS	1896	2085	.	+	2	gene_id "Mm.9.ENSMUST00000034869.1.region183"; transcript_id "Mm.9.ENSMUST00000034869.1.region183";
Mm.9.ENSMUST00000034869.1	ExonAligner	CDS	2193	2455	.	+	1	gene_id "Mm.9.ENSMUST00000034869.1.region183"; transcript_id "Mm.9.ENSMUST00000034869.1.region183";
Mm.9.ENSMUST00000034869.1	ExonAligner	CDS	3872	4155	.	+	2	gene_id "Mm.9.ENSMUST00000034869.1.region183"; transcript_id "Mm.9.ENSMUST00000034869.1.region183";
Mm.9.ENSMUST00000034869.1	ExonAligner	CDS	4737	4904	.	+	0	gene_id "Mm.9.ENSMUST00000034869.1.region183"; transcript_id "Mm.9.ENSMUST00000034869.1.region183";
Mm.9.ENSMUST00000034869.1	ExonAligner	CDS	5219	5332	.	+	0	gene_id "Mm.9.ENSMUST00000034869.1.region183"; transcript_id "Mm.9.ENSMUST00000034869.1.region183";
Mm.7.ENSMUST00000062039.1	ExonAligner	CDS	1001	1930	.	+	0	gene_id "Mm.7.ENSMUST00000062039.1.region184"; transcript_id "Mm.7.ENSMUST00000062039.1.region184";
Mm.11.ENSMUST00000018681.1	ExonAligner	CDS	7820	7931	.	+	0	gene_id "Mm.11.ENSMUST00000018681.1.region185"; transcript_id "Mm.11.ENSMUST00000018681.1.region185";
Mm.11.ENSMUST00000018681.1	ExonAligner	CDS	8525	8621	.	+	2	gene_id "Mm.11.ENSMUST00000018681.1.region185"; transcript_id "Mm.11.ENSMUST00000018681.1.region185";
Mm.11.ENSMUST00000018681.1	ExonAligner	CDS	8788	8843	.	+	1	gene_id "Mm.11.ENSMUST00000018681.1.region185"; transcript_id "Mm.11.ENSMUST00000018681.1.region185";
Mm.11.ENSMUST00000018681.1	ExonAligner	CDS	8928	8978	.	+	2	gene_id "Mm.11.ENSMUST00000018681.1.region185"; transcript_id "Mm.11.ENSMUST00000018681.1.region185";
Mm.11.ENSMUST00000018681.1	ExonAligner	CDS	9212	9371	.	+	2	gene_id "Mm.11.ENSMUST00000018681.1.region185"; transcript_id "Mm.11.ENSMUST00000018681.1.region185";
Mm.11.ENSMUST00000018681.1	ExonAligner	CDS	9435	9489	.	+	1	gene_id "Mm.11.ENSMUST00000018681.1.region185"; transcript_id "Mm.11.ENSMUST00000018681.1.region185";
Mm.11.ENSMUST00000018681.1	ExonAligner	CDS	9568	9663	.	+	0	gene_id "Mm.11.ENSMUST00000018681.1.region185"; transcript_id "Mm.11.ENSMUST00000018681.1.region185";
Mm.11.ENSMUST00000018681.1	ExonAligner	CDS	10306	10386	.	+	0	gene_id "Mm.11.ENSMUST00000018681.1.region185"; transcript_id "Mm.11.ENSMUST00000018681.1.region185";
Mm.11.ENSMUST00000018681.1	ExonAligner	CDS	10989	11357	.	+	0	gene_id "Mm.11.ENSMUST00000018681.1.region185"; transcript_id "Mm.11.ENSMUST00000018681.1.region185";
Mm.17.ENSMUST00000024849.1	ExonAligner	CDS	1057	1199	.	+	0	gene_id "Mm.17.ENSMUST00000024849.1.region186"; transcript_id "Mm.17.ENSMUST00000024849.1.region186";
Mm.17.ENSMUST00000024849.1	ExonAligner	CDS	1646	1768	.	+	1	gene_id "Mm.17.ENSMUST00000024849.1.region186"; transcript_id "Mm.17.ENSMUST00000024849.1.region186";
Mm.17.ENSMUST00000024849.1	ExonAligner	CDS	30268	30443	.	+	1	gene_id "Mm.17.ENSMUST00000024849.1.region186"; transcript_id "Mm.17.ENSMUST00000024849.1.region186";
Mm.17.ENSMUST00000024849.1	ExonAligner	CDS	36112	38028	.	+	2	gene_id "Mm.17.ENSMUST00000024849.1.region186"; transcript_id "Mm.17.ENSMUST00000024849.1.region186";
Mm.17.ENSMUST00000024849.1	ExonAligner	CDS	55359	55658	.	+	2	gene_id "Mm.17.ENSMUST00000024849.1.region186"; transcript_id "Mm.17.ENSMUST00000024849.1.region186";
Mm.17.ENSMUST00000024849.1	ExonAligner	CDS	55970	56002	.	+	2	gene_id "Mm.17.ENSMUST00000024849.1.region186"; transcript_id "Mm.17.ENSMUST00000024849.1.region186";
Mm.17.ENSMUST00000024849.1	ExonAligner	CDS	56735	56863	.	+	2	gene_id "Mm.17.ENSMUST00000024849.1.region186"; transcript_id "Mm.17.ENSMUST00000024849.1.region186";
Mm.17.ENSMUST00000024849.1	ExonAligner	CDS	58891	59225	.	+	2	gene_id "Mm.17.ENSMUST00000024849.1.region186"; transcript_id "Mm.17.ENSMUST00000024849.1.region186";
Mm.19.ENSMUST00000025649.1	ExonAligner	CDS	1082	1142	.	+	0	gene_id "Mm.19.ENSMUST00000025649.1.region187"; transcript_id "Mm.19.ENSMUST00000025649.1.region187";
Mm.19.ENSMUST00000025649.1	ExonAligner	CDS	2221	2369	.	+	2	gene_id "Mm.19.ENSMUST00000025649.1.region187"; transcript_id "Mm.19.ENSMUST00000025649.1.region187";
Mm.19.ENSMUST00000025649.1	ExonAligner	CDS	3169	3285	.	+	0	gene_id "Mm.19.ENSMUST00000025649.1.region187"; transcript_id "Mm.19.ENSMUST00000025649.1.region187";
Mm.19.ENSMUST00000025649.1	ExonAligner	CDS	3627	3848	.	+	0	gene_id "Mm.19.ENSMUST00000025649.1.region187"; transcript_id "Mm.19.ENSMUST00000025649.1.region187";
Mm.19.ENSMUST00000025649.1	ExonAligner	CDS	6078	6192	.	+	0	gene_id "Mm.19.ENSMUST00000025649.1.region187"; transcript_id "Mm.19.ENSMUST00000025649.1.region187";
Mm.19.ENSMUST00000025649.1	ExonAligner	CDS	7020	7117	.	+	2	gene_id "Mm.19.ENSMUST00000025649.1.region187"; transcript_id "Mm.19.ENSMUST00000025649.1.region187";
Mm.19.ENSMUST00000025649.1	ExonAligner	CDS	8248	8406	.	+	0	gene_id "Mm.19.ENSMUST00000025649.1.region187"; transcript_id "Mm.19.ENSMUST00000025649.1.region187";
Mm.19.ENSMUST00000025649.1	ExonAligner	CDS	9483	9566	.	+	0	gene_id "Mm.19.ENSMUST00000025649.1.region187"; transcript_id "Mm.19.ENSMUST00000025649.1.region187";
Mm.19.ENSMUST00000025649.1	ExonAligner	CDS	10227	10343	.	+	0	gene_id "Mm.19.ENSMUST00000025649.1.region187"; transcript_id "Mm.19.ENSMUST00000025649.1.region187";
Mm.19.ENSMUST00000025649.1	ExonAligner	CDS	10863	10965	.	+	0	gene_id "Mm.19.ENSMUST00000025649.1.region187"; transcript_id "Mm.19.ENSMUST00000025649.1.region187";
Mm.19.ENSMUST00000025649.1	ExonAligner	CDS	14426	14501	.	+	2	gene_id "Mm.19.ENSMUST00000025649.1.region187"; transcript_id "Mm.19.ENSMUST00000025649.1.region187";
Mm.19.ENSMUST00000025649.1	ExonAligner	CDS	14597	14705	.	+	1	gene_id "Mm.19.ENSMUST00000025649.1.region187"; transcript_id "Mm.19.ENSMUST00000025649.1.region187";
Mm.19.ENSMUST00000025649.1	ExonAligner	CDS	16918	17096	.	+	0	gene_id "Mm.19.ENSMUST00000025649.1.region187"; transcript_id "Mm.19.ENSMUST00000025649.1.region187";
Mm.19.ENSMUST00000025649.1	ExonAligner	CDS	17198	17361	.	+	1	gene_id "Mm.19.ENSMUST00000025649.1.region187"; transcript_id "Mm.19.ENSMUST00000025649.1.region187";
Mm.19.ENSMUST00000025649.1	ExonAligner	CDS	17439	17546	.	+	2	gene_id "Mm.19.ENSMUST00000025649.1.region187"; transcript_id "Mm.19.ENSMUST00000025649.1.region187";
Mm.19.ENSMUST00000025649.1	ExonAligner	CDS	17667	17874	.	+	2	gene_id "Mm.19.ENSMUST00000025649.1.region187"; transcript_id "Mm.19.ENSMUST00000025649.1.region187";
Mm.19.ENSMUST00000025649.1	ExonAligner	CDS	18716	18811	.	+	1	gene_id "Mm.19.ENSMUST00000025649.1.region187"; transcript_id "Mm.19.ENSMUST00000025649.1.region187";
Mm.19.ENSMUST00000025649.1	ExonAligner	CDS	18904	19015	.	+	1	gene_id "Mm.19.ENSMUST00000025649.1.region187"; transcript_id "Mm.19.ENSMUST00000025649.1.region187";
Mm.19.ENSMUST00000025649.1	ExonAligner	CDS	20101	20224	.	+	0	gene_id "Mm.19.ENSMUST00000025649.1.region187"; transcript_id "Mm.19.ENSMUST00000025649.1.region187";
Mm.19.ENSMUST00000025649.1	ExonAligner	CDS	20544	20708	.	+	2	gene_id "Mm.19.ENSMUST00000025649.1.region187"; transcript_id "Mm.19.ENSMUST00000025649.1.region187";
Mm.19.ENSMUST00000025649.1	ExonAligner	CDS	21273	21367	.	+	2	gene_id "Mm.19.ENSMUST00000025649.1.region187"; transcript_id "Mm.19.ENSMUST00000025649.1.region187";
Mm.19.ENSMUST00000025649.1	ExonAligner	CDS	21969	22139	.	+	0	gene_id "Mm.19.ENSMUST00000025649.1.region187"; transcript_id "Mm.19.ENSMUST00000025649.1.region187";
Mm.19.ENSMUST00000025649.1	ExonAligner	CDS	22503	22612	.	+	0	gene_id "Mm.19.ENSMUST00000025649.1.region187"; transcript_id "Mm.19.ENSMUST00000025649.1.region187";
Mm.19.ENSMUST00000025649.1	ExonAligner	CDS	22866	23035	.	+	1	gene_id "Mm.19.ENSMUST00000025649.1.region187"; transcript_id "Mm.19.ENSMUST00000025649.1.region187";
Mm.19.ENSMUST00000025649.1	ExonAligner	CDS	23139	23218	.	+	2	gene_id "Mm.19.ENSMUST00000025649.1.region187"; transcript_id "Mm.19.ENSMUST00000025649.1.region187";
Mm.19.ENSMUST00000025649.1	ExonAligner	CDS	23776	23925	.	+	2	gene_id "Mm.19.ENSMUST00000025649.1.region187"; transcript_id "Mm.19.ENSMUST00000025649.1.region187";
Mm.19.ENSMUST00000025649.1	ExonAligner	CDS	24456	24536	.	+	0	gene_id "Mm.19.ENSMUST00000025649.1.region187"; transcript_id "Mm.19.ENSMUST00000025649.1.region187";
Mm.11.ENSMUST00000004634.1	ExonAligner	CDS	1113	1639	.	+	0	gene_id "Mm.11.ENSMUST00000004634.1.region188"; transcript_id "Mm.11.ENSMUST00000004634.1.region188";
Mm.11.ENSMUST00000004634.1	ExonAligner	CDS	13351	13393	.	+	1	gene_id "Mm.11.ENSMUST00000004634.1.region188"; transcript_id "Mm.11.ENSMUST00000004634.1.region188";
Mm.11.ENSMUST00000004634.1	ExonAligner	CDS	14863	14925	.	+	0	gene_id "Mm.11.ENSMUST00000004634.1.region188"; transcript_id "Mm.11.ENSMUST00000004634.1.region188";
Mm.11.ENSMUST00000004634.1	ExonAligner	CDS	19503	19669	.	+	0	gene_id "Mm.11.ENSMUST00000004634.1.region188"; transcript_id "Mm.11.ENSMUST00000004634.1.region188";
Mm.11.ENSMUST00000004634.1	ExonAligner	CDS	24948	25181	.	+	1	gene_id "Mm.11.ENSMUST00000004634.1.region188"; transcript_id "Mm.11.ENSMUST00000004634.1.region188";
Mm.11.ENSMUST00000004634.1	ExonAligner	CDS	25499	25693	.	+	1	gene_id "Mm.11.ENSMUST00000004634.1.region188"; transcript_id "Mm.11.ENSMUST00000004634.1.region188";
Mm.11.ENSMUST00000004634.1	ExonAligner	CDS	26985	27119	.	+	1	gene_id "Mm.11.ENSMUST00000004634.1.region188"; transcript_id "Mm.11.ENSMUST00000004634.1.region188";
Mm.11.ENSMUST00000004634.1	ExonAligner	CDS	29085	29316	.	+	1	gene_id "Mm.11.ENSMUST00000004634.1.region188"; transcript_id "Mm.11.ENSMUST00000004634.1.region188";
Mm.15.ENSMUST00000004301.1	ExonAligner	CDS	1911	1947	.	+	0	gene_id "Mm.15.ENSMUST00000004301.1.region189"; transcript_id "Mm.15.ENSMUST00000004301.1.region189";
Mm.15.ENSMUST00000004301.1	ExonAligner	CDS	2461	2489	.	+	2	gene_id "Mm.15.ENSMUST00000004301.1.region189"; transcript_id "Mm.15.ENSMUST00000004301.1.region189";
Mm.15.ENSMUST00000004301.1	ExonAligner	CDS	2596	2633	.	+	0	gene_id "Mm.15.ENSMUST00000004301.1.region189"; transcript_id "Mm.15.ENSMUST00000004301.1.region189";
Mm.15.ENSMUST00000004301.1	ExonAligner	CDS	2906	2995	.	+	1	gene_id "Mm.15.ENSMUST00000004301.1.region189"; transcript_id "Mm.15.ENSMUST00000004301.1.region189";
Mm.15.ENSMUST00000004301.1	ExonAligner	CDS	3587	3692	.	+	1	gene_id "Mm.15.ENSMUST00000004301.1.region189"; transcript_id "Mm.15.ENSMUST00000004301.1.region189";
Mm.15.ENSMUST00000004301.1	ExonAligner	CDS	3809	3910	.	+	0	gene_id "Mm.15.ENSMUST00000004301.1.region189"; transcript_id "Mm.15.ENSMUST00000004301.1.region189";
Mm.15.ENSMUST00000004301.1	ExonAligner	CDS	4373	4426	.	+	0	gene_id "Mm.15.ENSMUST00000004301.1.region189"; transcript_id "Mm.15.ENSMUST00000004301.1.region189";
Mm.15.ENSMUST00000004301.1	ExonAligner	CDS	4519	4610	.	+	0	gene_id "Mm.15.ENSMUST00000004301.1.region189"; transcript_id "Mm.15.ENSMUST00000004301.1.region189";
Mm.15.ENSMUST00000004301.1	ExonAligner	CDS	4731	4845	.	+	1	gene_id "Mm.15.ENSMUST00000004301.1.region189"; transcript_id "Mm.15.ENSMUST00000004301.1.region189";
Mm.6.ENSMUST00000009520.1	ExonAligner	CDS	1002	2198	.	+	0	gene_id "Mm.6.ENSMUST00000009520.1.region190"; transcript_id "Mm.6.ENSMUST00000009520.1.region190";
Mm.6.ENSMUST00000009520.1	ExonAligner	CDS	23111	23302	.	+	0	gene_id "Mm.6.ENSMUST00000009520.1.region190"; transcript_id "Mm.6.ENSMUST00000009520.1.region190";
Mm.6.ENSMUST00000009520.1	ExonAligner	CDS	36074	36208	.	+	0	gene_id "Mm.6.ENSMUST00000009520.1.region190"; transcript_id "Mm.6.ENSMUST00000009520.1.region190";
Mm.6.ENSMUST00000009520.1	ExonAligner	CDS	36837	37010	.	+	0	gene_id "Mm.6.ENSMUST00000009520.1.region190"; transcript_id "Mm.6.ENSMUST00000009520.1.region190";
Mm.6.ENSMUST00000009520.1	ExonAligner	CDS	41184	41344	.	+	0	gene_id "Mm.6.ENSMUST00000009520.1.region190"; transcript_id "Mm.6.ENSMUST00000009520.1.region190";
Mm.6.ENSMUST00000009520.1	ExonAligner	CDS	43672	43774	.	+	1	gene_id "Mm.6.ENSMUST00000009520.1.region190"; transcript_id "Mm.6.ENSMUST00000009520.1.region190";
Mm.6.ENSMUST00000009520.1	ExonAligner	CDS	43883	44019	.	+	0	gene_id "Mm.6.ENSMUST00000009520.1.region190"; transcript_id "Mm.6.ENSMUST00000009520.1.region190";
Mm.6.ENSMUST00000009520.1	ExonAligner	CDS	44703	44864	.	+	1	gene_id "Mm.6.ENSMUST00000009520.1.region190"; transcript_id "Mm.6.ENSMUST00000009520.1.region190";
Mm.6.ENSMUST00000009520.1	ExonAligner	CDS	45551	45698	.	+	1	gene_id "Mm.6.ENSMUST00000009520.1.region190"; transcript_id "Mm.6.ENSMUST00000009520.1.region190";
Mm.6.ENSMUST00000009520.1	ExonAligner	CDS	50199	50417	.	+	0	gene_id "Mm.6.ENSMUST00000009520.1.region190"; transcript_id "Mm.6.ENSMUST00000009520.1.region190";
Mm.6.ENSMUST00000009520.1	ExonAligner	CDS	56711	56857	.	+	0	gene_id "Mm.6.ENSMUST00000009520.1.region190"; transcript_id "Mm.6.ENSMUST00000009520.1.region190";
Mm.6.ENSMUST00000009520.1	ExonAligner	CDS	58447	58600	.	+	0	gene_id "Mm.6.ENSMUST00000009520.1.region190"; transcript_id "Mm.6.ENSMUST00000009520.1.region190";
Mm.6.ENSMUST00000009520.1	ExonAligner	CDS	58793	58933	.	+	2	gene_id "Mm.6.ENSMUST00000009520.1.region190"; transcript_id "Mm.6.ENSMUST00000009520.1.region190";
Mm.6.ENSMUST00000009520.1	ExonAligner	CDS	63000	63230	.	+	2	gene_id "Mm.6.ENSMUST00000009520.1.region190"; transcript_id "Mm.6.ENSMUST00000009520.1.region190";
Mm.6.ENSMUST00000009520.1	ExonAligner	CDS	65308	65388	.	+	2	gene_id "Mm.6.ENSMUST00000009520.1.region190"; transcript_id "Mm.6.ENSMUST00000009520.1.region190";
Mm.6.ENSMUST00000009520.1	ExonAligner	CDS	68470	68651	.	+	2	gene_id "Mm.6.ENSMUST00000009520.1.region190"; transcript_id "Mm.6.ENSMUST00000009520.1.region190";
Mm.6.ENSMUST00000009520.1	ExonAligner	CDS	71919	72028	.	+	0	gene_id "Mm.6.ENSMUST00000009520.1.region190"; transcript_id "Mm.6.ENSMUST00000009520.1.region190";
Mm.6.ENSMUST00000009520.1	ExonAligner	CDS	73315	73480	.	+	1	gene_id "Mm.6.ENSMUST00000009520.1.region190"; transcript_id "Mm.6.ENSMUST00000009520.1.region190";
Mm.6.ENSMUST00000009520.1	ExonAligner	CDS	81133	81269	.	+	0	gene_id "Mm.6.ENSMUST00000009520.1.region190"; transcript_id "Mm.6.ENSMUST00000009520.1.region190";
Mm.6.ENSMUST00000009520.1	ExonAligner	CDS	81374	81581	.	+	1	gene_id "Mm.6.ENSMUST00000009520.1.region190"; transcript_id "Mm.6.ENSMUST00000009520.1.region190";
Mm.X.ENSMUST00000033659.1	ExonAligner	CDS	2113	2482	.	+	0	gene_id "Mm.X.ENSMUST00000033659.1.region191"; transcript_id "Mm.X.ENSMUST00000033659.1.region191";
Mm.X.ENSMUST00000033659.1	ExonAligner	CDS	3047	3205	.	+	2	gene_id "Mm.X.ENSMUST00000033659.1.region191"; transcript_id "Mm.X.ENSMUST00000033659.1.region191";
Mm.X.ENSMUST00000033659.1	ExonAligner	CDS	3385	3562	.	+	2	gene_id "Mm.X.ENSMUST00000033659.1.region191"; transcript_id "Mm.X.ENSMUST00000033659.1.region191";
Mm.X.ENSMUST00000033659.1	ExonAligner	CDS	3707	3819	.	+	1	gene_id "Mm.X.ENSMUST00000033659.1.region191"; transcript_id "Mm.X.ENSMUST00000033659.1.region191";
Mm.X.ENSMUST00000033659.1	ExonAligner	CDS	3940	4162	.	+	2	gene_id "Mm.X.ENSMUST00000033659.1.region191"; transcript_id "Mm.X.ENSMUST00000033659.1.region191";
Mm.X.ENSMUST00000033659.1	ExonAligner	CDS	4321	4460	.	+	1	gene_id "Mm.X.ENSMUST00000033659.1.region191"; transcript_id "Mm.X.ENSMUST00000033659.1.region191";
Mm.X.ENSMUST00000033659.1	ExonAligner	CDS	4555	4657	.	+	2	gene_id "Mm.X.ENSMUST00000033659.1.region191"; transcript_id "Mm.X.ENSMUST00000033659.1.region191";
Mm.X.ENSMUST00000033659.1	ExonAligner	CDS	5482	5645	.	+	1	gene_id "Mm.X.ENSMUST00000033659.1.region191"; transcript_id "Mm.X.ENSMUST00000033659.1.region191";
Mm.X.ENSMUST00000033659.1	ExonAligner	CDS	6086	6252	.	+	2	gene_id "Mm.X.ENSMUST00000033659.1.region191"; transcript_id "Mm.X.ENSMUST00000033659.1.region191";
Mm.X.ENSMUST00000033659.1	ExonAligner	CDS	6545	6653	.	+	0	gene_id "Mm.X.ENSMUST00000033659.1.region191"; transcript_id "Mm.X.ENSMUST00000033659.1.region191";
Mm.X.ENSMUST00000033659.1	ExonAligner	CDS	6761	6888	.	+	2	gene_id "Mm.X.ENSMUST00000033659.1.region191"; transcript_id "Mm.X.ENSMUST00000033659.1.region191";
Mm.6.ENSMUST00000023863.1	ExonAligner	CDS	1349	1409	.	+	0	gene_id "Mm.6.ENSMUST00000023863.1.region192"; transcript_id "Mm.6.ENSMUST00000023863.1.region192";
Mm.6.ENSMUST00000023863.1	ExonAligner	CDS	1931	2049	.	+	2	gene_id "Mm.6.ENSMUST00000023863.1.region192"; transcript_id "Mm.6.ENSMUST00000023863.1.region192";
Mm.6.ENSMUST00000023863.1	ExonAligner	CDS	2343	2480	.	+	0	gene_id "Mm.6.ENSMUST00000023863.1.region192"; transcript_id "Mm.6.ENSMUST00000023863.1.region192";
Mm.6.ENSMUST00000023863.1	ExonAligner	CDS	3132	3243	.	+	0	gene_id "Mm.6.ENSMUST00000023863.1.region192"; transcript_id "Mm.6.ENSMUST00000023863.1.region192";
Mm.6.ENSMUST00000023863.1	ExonAligner	CDS	3417	3481	.	+	2	gene_id "Mm.6.ENSMUST00000023863.1.region192"; transcript_id "Mm.6.ENSMUST00000023863.1.region192";
Mm.4.ENSMUST00000030401.1	ExonAligner	CDS	3099	3314	.	+	0	gene_id "Mm.4.ENSMUST00000030401.1.region193"; transcript_id "Mm.4.ENSMUST00000030401.1.region193";
Mm.4.ENSMUST00000030401.1	ExonAligner	CDS	6252	6353	.	+	0	gene_id "Mm.4.ENSMUST00000030401.1.region193"; transcript_id "Mm.4.ENSMUST00000030401.1.region193";
Mm.4.ENSMUST00000030660.1	ExonAligner	CDS	1092	1133	.	+	0	gene_id "Mm.4.ENSMUST00000030660.1.region194"; transcript_id "Mm.4.ENSMUST00000030660.1.region194";
Mm.4.ENSMUST00000030660.1	ExonAligner	CDS	11274	11371	.	+	0	gene_id "Mm.4.ENSMUST00000030660.1.region194"; transcript_id "Mm.4.ENSMUST00000030660.1.region194";
Mm.4.ENSMUST00000030660.1	ExonAligner	CDS	11571	11670	.	+	1	gene_id "Mm.4.ENSMUST00000030660.1.region194"; transcript_id "Mm.4.ENSMUST00000030660.1.region194";
Mm.4.ENSMUST00000030660.1	ExonAligner	CDS	12486	12668	.	+	0	gene_id "Mm.4.ENSMUST00000030660.1.region194"; transcript_id "Mm.4.ENSMUST00000030660.1.region194";
Mm.4.ENSMUST00000030660.1	ExonAligner	CDS	13788	13904	.	+	0	gene_id "Mm.4.ENSMUST00000030660.1.region194"; transcript_id "Mm.4.ENSMUST00000030660.1.region194";
Mm.18.ENSMUST00000052366.1	ExonAligner	CDS	1001	3454	.	+	0	gene_id "Mm.18.ENSMUST00000052366.1.region195"; transcript_id "Mm.18.ENSMUST00000052366.1.region195";
Mm.2.ENSMUST00000009143.1	ExonAligner	CDS	1225	1639	.	+	0	gene_id "Mm.2.ENSMUST00000009143.1.region196"; transcript_id "Mm.2.ENSMUST00000009143.1.region196";
Mm.2.ENSMUST00000009143.1	ExonAligner	CDS	24591	24783	.	+	2	gene_id "Mm.2.ENSMUST00000009143.1.region196"; transcript_id "Mm.2.ENSMUST00000009143.1.region196";
Mm.2.ENSMUST00000009143.1	ExonAligner	CDS	47760	47908	.	+	1	gene_id "Mm.2.ENSMUST00000009143.1.region196"; transcript_id "Mm.2.ENSMUST00000009143.1.region196";
Mm.2.ENSMUST00000009143.1	ExonAligner	CDS	61708	61905	.	+	2	gene_id "Mm.2.ENSMUST00000009143.1.region196"; transcript_id "Mm.2.ENSMUST00000009143.1.region196";
Mm.2.ENSMUST00000009143.1	ExonAligner	CDS	65940	66016	.	+	2	gene_id "Mm.2.ENSMUST00000009143.1.region196"; transcript_id "Mm.2.ENSMUST00000009143.1.region196";
Mm.2.ENSMUST00000009143.1	ExonAligner	CDS	68157	68267	.	+	0	gene_id "Mm.2.ENSMUST00000009143.1.region196"; transcript_id "Mm.2.ENSMUST00000009143.1.region196";
Mm.2.ENSMUST00000009143.1	ExonAligner	CDS	70853	70999	.	+	0	gene_id "Mm.2.ENSMUST00000009143.1.region196"; transcript_id "Mm.2.ENSMUST00000009143.1.region196";
Mm.17.ENSMUST00000001565.1	ExonAligner	CDS	1856	1995	.	+	0	gene_id "Mm.17.ENSMUST00000001565.1.region197"; transcript_id "Mm.17.ENSMUST00000001565.1.region197";
Mm.17.ENSMUST00000001565.1	ExonAligner	CDS	2584	2688	.	+	1	gene_id "Mm.17.ENSMUST00000001565.1.region197"; transcript_id "Mm.17.ENSMUST00000001565.1.region197";
Mm.17.ENSMUST00000001565.1	ExonAligner	CDS	3324	3455	.	+	1	gene_id "Mm.17.ENSMUST00000001565.1.region197"; transcript_id "Mm.17.ENSMUST00000001565.1.region197";
Mm.17.ENSMUST00000001565.1	ExonAligner	CDS	3719	3815	.	+	1	gene_id "Mm.17.ENSMUST00000001565.1.region197"; transcript_id "Mm.17.ENSMUST00000001565.1.region197";
Mm.17.ENSMUST00000001565.1	ExonAligner	CDS	3936	4024	.	+	0	gene_id "Mm.17.ENSMUST00000001565.1.region197"; transcript_id "Mm.17.ENSMUST00000001565.1.region197";
Mm.17.ENSMUST00000001565.1	ExonAligner	CDS	4205	4316	.	+	1	gene_id "Mm.17.ENSMUST00000001565.1.region197"; transcript_id "Mm.17.ENSMUST00000001565.1.region197";
Mm.17.ENSMUST00000001565.1	ExonAligner	CDS	4423	4491	.	+	0	gene_id "Mm.17.ENSMUST00000001565.1.region197"; transcript_id "Mm.17.ENSMUST00000001565.1.region197";
Mm.17.ENSMUST00000001565.1	ExonAligner	CDS	4650	4733	.	+	0	gene_id "Mm.17.ENSMUST00000001565.1.region197"; transcript_id "Mm.17.ENSMUST00000001565.1.region197";
Mm.17.ENSMUST00000001565.1	ExonAligner	CDS	4920	5052	.	+	0	gene_id "Mm.17.ENSMUST00000001565.1.region197"; transcript_id "Mm.17.ENSMUST00000001565.1.region197";
Mm.17.ENSMUST00000001565.1	ExonAligner	CDS	5242	5372	.	+	2	gene_id "Mm.17.ENSMUST00000001565.1.region197"; transcript_id "Mm.17.ENSMUST00000001565.1.region197";
Mm.17.ENSMUST00000001565.1	ExonAligner	CDS	6024	6071	.	+	0	gene_id "Mm.17.ENSMUST00000001565.1.region197"; transcript_id "Mm.17.ENSMUST00000001565.1.region197";
Mm.17.ENSMUST00000001565.1	ExonAligner	CDS	6175	6253	.	+	0	gene_id "Mm.17.ENSMUST00000001565.1.region197"; transcript_id "Mm.17.ENSMUST00000001565.1.region197";
Mm.17.ENSMUST00000001565.1	ExonAligner	CDS	6679	6848	.	+	2	gene_id "Mm.17.ENSMUST00000001565.1.region197"; transcript_id "Mm.17.ENSMUST00000001565.1.region197";
Mm.10.ENSMUST00000035563.1	ExonAligner	CDS	1318	1377	.	+	0	gene_id "Mm.10.ENSMUST00000035563.1.region198"; transcript_id "Mm.10.ENSMUST00000035563.1.region198";
Mm.10.ENSMUST00000035563.1	ExonAligner	CDS	11180	11242	.	+	0	gene_id "Mm.10.ENSMUST00000035563.1.region198"; transcript_id "Mm.10.ENSMUST00000035563.1.region198";
Mm.10.ENSMUST00000035563.1	ExonAligner	CDS	16544	16681	.	+	0	gene_id "Mm.10.ENSMUST00000035563.1.region198"; transcript_id "Mm.10.ENSMUST00000035563.1.region198";
Mm.10.ENSMUST00000035563.1	ExonAligner	CDS	18451	18525	.	+	0	gene_id "Mm.10.ENSMUST00000035563.1.region198"; transcript_id "Mm.10.ENSMUST00000035563.1.region198";
Mm.10.ENSMUST00000035563.1	ExonAligner	CDS	18635	18742	.	+	0	gene_id "Mm.10.ENSMUST00000035563.1.region198"; transcript_id "Mm.10.ENSMUST00000035563.1.region198";
Mm.10.ENSMUST00000035563.1	ExonAligner	CDS	23324	23449	.	+	0	gene_id "Mm.10.ENSMUST00000035563.1.region198"; transcript_id "Mm.10.ENSMUST00000035563.1.region198";
Mm.10.ENSMUST00000035563.1	ExonAligner	CDS	27503	27586	.	+	0	gene_id "Mm.10.ENSMUST00000035563.1.region198"; transcript_id "Mm.10.ENSMUST00000035563.1.region198";
Mm.10.ENSMUST00000035563.1	ExonAligner	CDS	32794	32844	.	+	0	gene_id "Mm.10.ENSMUST00000035563.1.region198"; transcript_id "Mm.10.ENSMUST00000035563.1.region198";
Mm.2.ENSMUST00000028300.1	ExonAligner	CDS	33463	34342	.	+	0	gene_id "Mm.2.ENSMUST00000028300.1.region199"; transcript_id "Mm.2.ENSMUST00000028300.1.region199";
Mm.2.ENSMUST00000028300.1	ExonAligner	CDS	59339	59503	.	+	2	gene_id "Mm.2.ENSMUST00000028300.1.region199"; transcript_id "Mm.2.ENSMUST00000028300.1.region199";
Mm.2.ENSMUST00000028300.1	ExonAligner	CDS	61660	61765	.	+	2	gene_id "Mm.2.ENSMUST00000028300.1.region199"; transcript_id "Mm.2.ENSMUST00000028300.1.region199";
Mm.2.ENSMUST00000028300.1	ExonAligner	CDS	62287	62384	.	+	1	gene_id "Mm.2.ENSMUST00000028300.1.region199"; transcript_id "Mm.2.ENSMUST00000028300.1.region199";
Mm.2.ENSMUST00000028300.1	ExonAligner	CDS	63484	63992	.	+	2	gene_id "Mm.2.ENSMUST00000028300.1.region199"; transcript_id "Mm.2.ENSMUST00000028300.1.region199";
Mm.4.ENSMUST00000030877.1	ExonAligner	CDS	3439	3671	.	+	0	gene_id "Mm.4.ENSMUST00000030877.1.region200"; transcript_id "Mm.4.ENSMUST00000030877.1.region200";
Mm.4.ENSMUST00000030877.1	ExonAligner	CDS	5267	5505	.	+	1	gene_id "Mm.4.ENSMUST00000030877.1.region200"; transcript_id "Mm.4.ENSMUST00000030877.1.region200";
Mm.4.ENSMUST00000030877.1	ExonAligner	CDS	6286	6396	.	+	2	gene_id "Mm.4.ENSMUST00000030877.1.region200"; transcript_id "Mm.4.ENSMUST00000030877.1.region200";
Mm.4.ENSMUST00000030877.1	ExonAligner	CDS	9915	10108	.	+	2	gene_id "Mm.4.ENSMUST00000030877.1.region200"; transcript_id "Mm.4.ENSMUST00000030877.1.region200";
Mm.4.ENSMUST00000030877.1	ExonAligner	CDS	13214	13464	.	+	0	gene_id "Mm.4.ENSMUST00000030877.1.region200"; transcript_id "Mm.4.ENSMUST00000030877.1.region200";
Mm.4.ENSMUST00000030877.1	ExonAligner	CDS	13707	13841	.	+	1	gene_id "Mm.4.ENSMUST00000030877.1.region200"; transcript_id "Mm.4.ENSMUST00000030877.1.region200";
Mm.4.ENSMUST00000030877.1	ExonAligner	CDS	13941	14121	.	+	1	gene_id "Mm.4.ENSMUST00000030877.1.region200"; transcript_id "Mm.4.ENSMUST00000030877.1.region200";
Mm.4.ENSMUST00000030877.1	ExonAligner	CDS	14356	14538	.	+	0	gene_id "Mm.4.ENSMUST00000030877.1.region200"; transcript_id "Mm.4.ENSMUST00000030877.1.region200";
Mm.4.ENSMUST00000030877.1	ExonAligner	CDS	15422	15523	.	+	0	gene_id "Mm.4.ENSMUST00000030877.1.region200"; transcript_id "Mm.4.ENSMUST00000030877.1.region200";
Mm.4.ENSMUST00000030877.1	ExonAligner	CDS	16827	16946	.	+	0	gene_id "Mm.4.ENSMUST00000030877.1.region200"; transcript_id "Mm.4.ENSMUST00000030877.1.region200";
Mm.4.ENSMUST00000030877.1	ExonAligner	CDS	17215	17427	.	+	0	gene_id "Mm.4.ENSMUST00000030877.1.region200"; transcript_id "Mm.4.ENSMUST00000030877.1.region200";
Mm.5.ENSMUST00000031377.1	ExonAligner	CDS	1231	1347	.	+	0	gene_id "Mm.5.ENSMUST00000031377.1.region201"; transcript_id "Mm.5.ENSMUST00000031377.1.region201";
Mm.5.ENSMUST00000031377.1	ExonAligner	CDS	22402	22559	.	+	0	gene_id "Mm.5.ENSMUST00000031377.1.region201"; transcript_id "Mm.5.ENSMUST00000031377.1.region201";
Mm.5.ENSMUST00000031377.1	ExonAligner	CDS	45823	45970	.	+	1	gene_id "Mm.5.ENSMUST00000031377.1.region201"; transcript_id "Mm.5.ENSMUST00000031377.1.region201";
Mm.5.ENSMUST00000031377.1	ExonAligner	CDS	46965	47153	.	+	0	gene_id "Mm.5.ENSMUST00000031377.1.region201"; transcript_id "Mm.5.ENSMUST00000031377.1.region201";
Mm.5.ENSMUST00000031377.1	ExonAligner	CDS	47774	47865	.	+	0	gene_id "Mm.5.ENSMUST00000031377.1.region201"; transcript_id "Mm.5.ENSMUST00000031377.1.region201";
Mm.5.ENSMUST00000031377.1	ExonAligner	CDS	53012	53131	.	+	1	gene_id "Mm.5.ENSMUST00000031377.1.region201"; transcript_id "Mm.5.ENSMUST00000031377.1.region201";
Mm.5.ENSMUST00000031377.1	ExonAligner	CDS	53654	53823	.	+	1	gene_id "Mm.5.ENSMUST00000031377.1.region201"; transcript_id "Mm.5.ENSMUST00000031377.1.region201";
Mm.5.ENSMUST00000031377.1	ExonAligner	CDS	56481	56599	.	+	2	gene_id "Mm.5.ENSMUST00000031377.1.region201"; transcript_id "Mm.5.ENSMUST00000031377.1.region201";
Mm.5.ENSMUST00000031377.1	ExonAligner	CDS	58002	58075	.	+	0	gene_id "Mm.5.ENSMUST00000031377.1.region201"; transcript_id "Mm.5.ENSMUST00000031377.1.region201";
Mm.5.ENSMUST00000031377.1	ExonAligner	CDS	59350	59401	.	+	1	gene_id "Mm.5.ENSMUST00000031377.1.region201"; transcript_id "Mm.5.ENSMUST00000031377.1.region201";
Mm.5.ENSMUST00000031377.1	ExonAligner	CDS	61484	61642	.	+	0	gene_id "Mm.5.ENSMUST00000031377.1.region201"; transcript_id "Mm.5.ENSMUST00000031377.1.region201";
Mm.5.ENSMUST00000031377.1	ExonAligner	CDS	63662	63697	.	+	0	gene_id "Mm.5.ENSMUST00000031377.1.region201"; transcript_id "Mm.5.ENSMUST00000031377.1.region201";
Mm.11.ENSMUST00000021082.1	ExonAligner	CDS	1074	1253	.	+	0	gene_id "Mm.11.ENSMUST00000021082.1.region202"; transcript_id "Mm.11.ENSMUST00000021082.1.region202";
Mm.11.ENSMUST00000021082.1	ExonAligner	CDS	1489	1589	.	+	0	gene_id "Mm.11.ENSMUST00000021082.1.region202"; transcript_id "Mm.11.ENSMUST00000021082.1.region202";
Mm.11.ENSMUST00000021082.1	ExonAligner	CDS	1662	1722	.	+	1	gene_id "Mm.11.ENSMUST00000021082.1.region202"; transcript_id "Mm.11.ENSMUST00000021082.1.region202";
Mm.11.ENSMUST00000021082.1	ExonAligner	CDS	1893	2007	.	+	0	gene_id "Mm.11.ENSMUST00000021082.1.region202"; transcript_id "Mm.11.ENSMUST00000021082.1.region202";
Mm.11.ENSMUST00000021082.1	ExonAligner	CDS	2116	2258	.	+	2	gene_id "Mm.11.ENSMUST00000021082.1.region202"; transcript_id "Mm.11.ENSMUST00000021082.1.region202";
Mm.9.ENSMUST00000048043.1	ExonAligner	CDS	1001	1201	.	+	0	gene_id "Mm.9.ENSMUST00000048043.1.region203"; transcript_id "Mm.9.ENSMUST00000048043.1.region203";
Mm.9.ENSMUST00000048043.1	ExonAligner	CDS	35404	35520	.	+	0	gene_id "Mm.9.ENSMUST00000048043.1.region203"; transcript_id "Mm.9.ENSMUST00000048043.1.region203";
Mm.9.ENSMUST00000048043.1	ExonAligner	CDS	56337	56486	.	+	0	gene_id "Mm.9.ENSMUST00000048043.1.region203"; transcript_id "Mm.9.ENSMUST00000048043.1.region203";
Mm.9.ENSMUST00000048043.1	ExonAligner	CDS	57373	57537	.	+	0	gene_id "Mm.9.ENSMUST00000048043.1.region203"; transcript_id "Mm.9.ENSMUST00000048043.1.region203";
Mm.9.ENSMUST00000048043.1	ExonAligner	CDS	59497	59613	.	+	0	gene_id "Mm.9.ENSMUST00000048043.1.region203"; transcript_id "Mm.9.ENSMUST00000048043.1.region203";
Mm.9.ENSMUST00000048043.1	ExonAligner	CDS	59786	59890	.	+	0	gene_id "Mm.9.ENSMUST00000048043.1.region203"; transcript_id "Mm.9.ENSMUST00000048043.1.region203";
Mm.9.ENSMUST00000048043.1	ExonAligner	CDS	60807	60903	.	+	0	gene_id "Mm.9.ENSMUST00000048043.1.region203"; transcript_id "Mm.9.ENSMUST00000048043.1.region203";
Mm.9.ENSMUST00000048043.1	ExonAligner	CDS	62227	62343	.	+	2	gene_id "Mm.9.ENSMUST00000048043.1.region203"; transcript_id "Mm.9.ENSMUST00000048043.1.region203";
Mm.9.ENSMUST00000048043.1	ExonAligner	CDS	62643	62729	.	+	2	gene_id "Mm.9.ENSMUST00000048043.1.region203"; transcript_id "Mm.9.ENSMUST00000048043.1.region203";
Mm.9.ENSMUST00000048043.1	ExonAligner	CDS	62940	63079	.	+	2	gene_id "Mm.9.ENSMUST00000048043.1.region203"; transcript_id "Mm.9.ENSMUST00000048043.1.region203";
Mm.9.ENSMUST00000048043.1	ExonAligner	CDS	67457	67585	.	+	0	gene_id "Mm.9.ENSMUST00000048043.1.region203"; transcript_id "Mm.9.ENSMUST00000048043.1.region203";
Mm.16.ENSMUST00000000028.1	ExonAligner	CDS	1408	1458	.	+	0	gene_id "Mm.16.ENSMUST00000000028.1.region204"; transcript_id "Mm.16.ENSMUST00000000028.1.region204";
Mm.16.ENSMUST00000000028.1	ExonAligner	CDS	1609	1668	.	+	0	gene_id "Mm.16.ENSMUST00000000028.1.region204"; transcript_id "Mm.16.ENSMUST00000000028.1.region204";
Mm.16.ENSMUST00000000028.1	ExonAligner	CDS	2492	2584	.	+	0	gene_id "Mm.16.ENSMUST00000000028.1.region204"; transcript_id "Mm.16.ENSMUST00000000028.1.region204";
Mm.16.ENSMUST00000000028.1	ExonAligner	CDS	4104	4241	.	+	0	gene_id "Mm.16.ENSMUST00000000028.1.region204"; transcript_id "Mm.16.ENSMUST00000000028.1.region204";
Mm.16.ENSMUST00000000028.1	ExonAligner	CDS	5550	5693	.	+	0	gene_id "Mm.16.ENSMUST00000000028.1.region204"; transcript_id "Mm.16.ENSMUST00000000028.1.region204";
Mm.16.ENSMUST00000000028.1	ExonAligner	CDS	7536	7591	.	+	0	gene_id "Mm.16.ENSMUST00000000028.1.region204"; transcript_id "Mm.16.ENSMUST00000000028.1.region204";
Mm.16.ENSMUST00000000028.1	ExonAligner	CDS	11124	11172	.	+	1	gene_id "Mm.16.ENSMUST00000000028.1.region204"; transcript_id "Mm.16.ENSMUST00000000028.1.region204";
Mm.16.ENSMUST00000000028.1	ExonAligner	CDS	14236	14297	.	+	0	gene_id "Mm.16.ENSMUST00000000028.1.region204"; transcript_id "Mm.16.ENSMUST00000000028.1.region204";
Mm.16.ENSMUST00000000028.1	ExonAligner	CDS	15574	15624	.	+	1	gene_id "Mm.16.ENSMUST00000000028.1.region204"; transcript_id "Mm.16.ENSMUST00000000028.1.region204";
Mm.16.ENSMUST00000000028.1	ExonAligner	CDS	17029	17148	.	+	1	gene_id "Mm.16.ENSMUST00000000028.1.region204"; transcript_id "Mm.16.ENSMUST00000000028.1.region204";
Mm.16.ENSMUST00000000028.1	ExonAligner	CDS	17747	17878	.	+	1	gene_id "Mm.16.ENSMUST00000000028.1.region204"; transcript_id "Mm.16.ENSMUST00000000028.1.region204";
Mm.16.ENSMUST00000000028.1	ExonAligner	CDS	18113	18211	.	+	1	gene_id "Mm.16.ENSMUST00000000028.1.region204"; transcript_id "Mm.16.ENSMUST00000000028.1.region204";
Mm.16.ENSMUST00000000028.1	ExonAligner	CDS	19634	19795	.	+	1	gene_id "Mm.16.ENSMUST00000000028.1.region204"; transcript_id "Mm.16.ENSMUST00000000028.1.region204";
Mm.16.ENSMUST00000000028.1	ExonAligner	CDS	25905	26043	.	+	1	gene_id "Mm.16.ENSMUST00000000028.1.region204"; transcript_id "Mm.16.ENSMUST00000000028.1.region204";
Mm.16.ENSMUST00000000028.1	ExonAligner	CDS	26121	26204	.	+	0	gene_id "Mm.16.ENSMUST00000000028.1.region204"; transcript_id "Mm.16.ENSMUST00000000028.1.region204";
Mm.16.ENSMUST00000000028.1	ExonAligner	CDS	27782	27900	.	+	0	gene_id "Mm.16.ENSMUST00000000028.1.region204"; transcript_id "Mm.16.ENSMUST00000000028.1.region204";
Mm.16.ENSMUST00000000028.1	ExonAligner	CDS	28091	28167	.	+	1	gene_id "Mm.16.ENSMUST00000000028.1.region204"; transcript_id "Mm.16.ENSMUST00000000028.1.region204";
Mm.16.ENSMUST00000000028.1	ExonAligner	CDS	31011	31072	.	+	2	gene_id "Mm.16.ENSMUST00000000028.1.region204"; transcript_id "Mm.16.ENSMUST00000000028.1.region204";
Mm.2.ENSMUST00000036783.1	ExonAligner	CDS	1211	1392	.	+	0	gene_id "Mm.2.ENSMUST00000036783.1.region205"; transcript_id "Mm.2.ENSMUST00000036783.1.region205";
Mm.2.ENSMUST00000036783.1	ExonAligner	CDS	30702	30826	.	+	1	gene_id "Mm.2.ENSMUST00000036783.1.region205"; transcript_id "Mm.2.ENSMUST00000036783.1.region205";
Mm.2.ENSMUST00000036783.1	ExonAligner	CDS	32553	32632	.	+	2	gene_id "Mm.2.ENSMUST00000036783.1.region205"; transcript_id "Mm.2.ENSMUST00000036783.1.region205";
Mm.2.ENSMUST00000036783.1	ExonAligner	CDS	34071	34326	.	+	0	gene_id "Mm.2.ENSMUST00000036783.1.region205"; transcript_id "Mm.2.ENSMUST00000036783.1.region205";
Mm.2.ENSMUST00000036783.1	ExonAligner	CDS	36510	36641	.	+	2	gene_id "Mm.2.ENSMUST00000036783.1.region205"; transcript_id "Mm.2.ENSMUST00000036783.1.region205";
Mm.2.ENSMUST00000036783.1	ExonAligner	CDS	39581	39791	.	+	2	gene_id "Mm.2.ENSMUST00000036783.1.region205"; transcript_id "Mm.2.ENSMUST00000036783.1.region205";
Mm.2.ENSMUST00000036783.1	ExonAligner	CDS	40462	40655	.	+	1	gene_id "Mm.2.ENSMUST00000036783.1.region205"; transcript_id "Mm.2.ENSMUST00000036783.1.region205";
Mm.2.ENSMUST00000036783.1	ExonAligner	CDS	40795	40883	.	+	2	gene_id "Mm.2.ENSMUST00000036783.1.region205"; transcript_id "Mm.2.ENSMUST00000036783.1.region205";
Mm.2.ENSMUST00000036783.1	ExonAligner	CDS	41968	42086	.	+	0	gene_id "Mm.2.ENSMUST00000036783.1.region205"; transcript_id "Mm.2.ENSMUST00000036783.1.region205";
Mm.2.ENSMUST00000036783.1	ExonAligner	CDS	47768	47866	.	+	1	gene_id "Mm.2.ENSMUST00000036783.1.region205"; transcript_id "Mm.2.ENSMUST00000036783.1.region205";
Mm.2.ENSMUST00000036783.1	ExonAligner	CDS	48081	48142	.	+	1	gene_id "Mm.2.ENSMUST00000036783.1.region205"; transcript_id "Mm.2.ENSMUST00000036783.1.region205";
Mm.2.ENSMUST00000036783.1	ExonAligner	CDS	52340	52500	.	+	2	gene_id "Mm.2.ENSMUST00000036783.1.region205"; transcript_id "Mm.2.ENSMUST00000036783.1.region205";
Mm.2.ENSMUST00000036783.1	ExonAligner	CDS	52650	52793	.	+	0	gene_id "Mm.2.ENSMUST00000036783.1.region205"; transcript_id "Mm.2.ENSMUST00000036783.1.region205";
Mm.2.ENSMUST00000036783.1	ExonAligner	CDS	54634	54749	.	+	0	gene_id "Mm.2.ENSMUST00000036783.1.region205"; transcript_id "Mm.2.ENSMUST00000036783.1.region205";
Mm.2.ENSMUST00000036783.1	ExonAligner	CDS	54858	55047	.	+	1	gene_id "Mm.2.ENSMUST00000036783.1.region205"; transcript_id "Mm.2.ENSMUST00000036783.1.region205";
Mm.2.ENSMUST00000036783.1	ExonAligner	CDS	55139	55222	.	+	0	gene_id "Mm.2.ENSMUST00000036783.1.region205"; transcript_id "Mm.2.ENSMUST00000036783.1.region205";
Mm.2.ENSMUST00000036783.1	ExonAligner	CDS	55321	55400	.	+	0	gene_id "Mm.2.ENSMUST00000036783.1.region205"; transcript_id "Mm.2.ENSMUST00000036783.1.region205";
Mm.2.ENSMUST00000036783.1	ExonAligner	CDS	55551	55628	.	+	1	gene_id "Mm.2.ENSMUST00000036783.1.region205"; transcript_id "Mm.2.ENSMUST00000036783.1.region205";
Mm.2.ENSMUST00000036783.1	ExonAligner	CDS	55716	55818	.	+	1	gene_id "Mm.2.ENSMUST00000036783.1.region205"; transcript_id "Mm.2.ENSMUST00000036783.1.region205";
Mm.2.ENSMUST00000036783.1	ExonAligner	CDS	57201	57374	.	+	0	gene_id "Mm.2.ENSMUST00000036783.1.region205"; transcript_id "Mm.2.ENSMUST00000036783.1.region205";
Mm.2.ENSMUST00000036783.1	ExonAligner	CDS	59855	59953	.	+	0	gene_id "Mm.2.ENSMUST00000036783.1.region205"; transcript_id "Mm.2.ENSMUST00000036783.1.region205";
Mm.2.ENSMUST00000036783.1	ExonAligner	CDS	60045	60155	.	+	0	gene_id "Mm.2.ENSMUST00000036783.1.region205"; transcript_id "Mm.2.ENSMUST00000036783.1.region205";
Mm.2.ENSMUST00000036783.1	ExonAligner	CDS	60236	60334	.	+	0	gene_id "Mm.2.ENSMUST00000036783.1.region205"; transcript_id "Mm.2.ENSMUST00000036783.1.region205";
Mm.2.ENSMUST00000036783.1	ExonAligner	CDS	63453	63578	.	+	0	gene_id "Mm.2.ENSMUST00000036783.1.region205"; transcript_id "Mm.2.ENSMUST00000036783.1.region205";
Mm.2.ENSMUST00000036783.1	ExonAligner	CDS	67606	67710	.	+	0	gene_id "Mm.2.ENSMUST00000036783.1.region205"; transcript_id "Mm.2.ENSMUST00000036783.1.region205";
Mm.7.ENSMUST00000033278.1	ExonAligner	CDS	1016	1177	.	+	0	gene_id "Mm.7.ENSMUST00000033278.1.region206"; transcript_id "Mm.7.ENSMUST00000033278.1.region206";
Mm.7.ENSMUST00000033278.1	ExonAligner	CDS	1985	2516	.	+	0	gene_id "Mm.7.ENSMUST00000033278.1.region206"; transcript_id "Mm.7.ENSMUST00000033278.1.region206";
Mm.7.ENSMUST00000033278.1	ExonAligner	CDS	3403	3542	.	+	2	gene_id "Mm.7.ENSMUST00000033278.1.region206"; transcript_id "Mm.7.ENSMUST00000033278.1.region206";
Mm.7.ENSMUST00000033278.1	ExonAligner	CDS	3777	3918	.	+	0	gene_id "Mm.7.ENSMUST00000033278.1.region206"; transcript_id "Mm.7.ENSMUST00000033278.1.region206";
Mm.7.ENSMUST00000033278.1	ExonAligner	CDS	4943	5200	.	+	2	gene_id "Mm.7.ENSMUST00000033278.1.region206"; transcript_id "Mm.7.ENSMUST00000033278.1.region206";
Mm.7.ENSMUST00000033278.1	ExonAligner	CDS	6024	6196	.	+	2	gene_id "Mm.7.ENSMUST00000033278.1.region206"; transcript_id "Mm.7.ENSMUST00000033278.1.region206";
Mm.7.ENSMUST00000033278.1	ExonAligner	CDS	6357	6653	.	+	0	gene_id "Mm.7.ENSMUST00000033278.1.region206"; transcript_id "Mm.7.ENSMUST00000033278.1.region206";
Mm.8.ENSMUST00000043962.1	ExonAligner	CDS	1122	1169	.	+	0	gene_id "Mm.8.ENSMUST00000043962.1.region207"; transcript_id "Mm.8.ENSMUST00000043962.1.region207";
Mm.8.ENSMUST00000043962.1	ExonAligner	CDS	2313	2367	.	+	0	gene_id "Mm.8.ENSMUST00000043962.1.region207"; transcript_id "Mm.8.ENSMUST00000043962.1.region207";
Mm.8.ENSMUST00000043962.1	ExonAligner	CDS	2455	2552	.	+	2	gene_id "Mm.8.ENSMUST00000043962.1.region207"; transcript_id "Mm.8.ENSMUST00000043962.1.region207";
Mm.8.ENSMUST00000043962.1	ExonAligner	CDS	3845	3883	.	+	0	gene_id "Mm.8.ENSMUST00000043962.1.region207"; transcript_id "Mm.8.ENSMUST00000043962.1.region207";
Mm.8.ENSMUST00000043962.1	ExonAligner	CDS	4292	4432	.	+	0	gene_id "Mm.8.ENSMUST00000043962.1.region207"; transcript_id "Mm.8.ENSMUST00000043962.1.region207";
Mm.8.ENSMUST00000043962.1	ExonAligner	CDS	6166	6325	.	+	0	gene_id "Mm.8.ENSMUST00000043962.1.region207"; transcript_id "Mm.8.ENSMUST00000043962.1.region207";
Mm.8.ENSMUST00000043962.1	ExonAligner	CDS	7135	7226	.	+	2	gene_id "Mm.8.ENSMUST00000043962.1.region207"; transcript_id "Mm.8.ENSMUST00000043962.1.region207";
Mm.8.ENSMUST00000043962.1	ExonAligner	CDS	7884	8017	.	+	0	gene_id "Mm.8.ENSMUST00000043962.1.region207"; transcript_id "Mm.8.ENSMUST00000043962.1.region207";
Mm.8.ENSMUST00000043962.1	ExonAligner	CDS	9875	9954	.	+	1	gene_id "Mm.8.ENSMUST00000043962.1.region207"; transcript_id "Mm.8.ENSMUST00000043962.1.region207";
Mm.8.ENSMUST00000043962.1	ExonAligner	CDS	10995	11044	.	+	2	gene_id "Mm.8.ENSMUST00000043962.1.region207"; transcript_id "Mm.8.ENSMUST00000043962.1.region207";
Mm.8.ENSMUST00000043962.1	ExonAligner	CDS	12018	12091	.	+	0	gene_id "Mm.8.ENSMUST00000043962.1.region207"; transcript_id "Mm.8.ENSMUST00000043962.1.region207";
Mm.8.ENSMUST00000043962.1	ExonAligner	CDS	12834	12959	.	+	1	gene_id "Mm.8.ENSMUST00000043962.1.region207"; transcript_id "Mm.8.ENSMUST00000043962.1.region207";
Mm.8.ENSMUST00000043962.1	ExonAligner	CDS	14755	14907	.	+	1	gene_id "Mm.8.ENSMUST00000043962.1.region207"; transcript_id "Mm.8.ENSMUST00000043962.1.region207";
Mm.8.ENSMUST00000043962.1	ExonAligner	CDS	16798	16861	.	+	1	gene_id "Mm.8.ENSMUST00000043962.1.region207"; transcript_id "Mm.8.ENSMUST00000043962.1.region207";
Mm.8.ENSMUST00000043962.1	ExonAligner	CDS	19244	19305	.	+	0	gene_id "Mm.8.ENSMUST00000043962.1.region207"; transcript_id "Mm.8.ENSMUST00000043962.1.region207";
Mm.8.ENSMUST00000043962.1	ExonAligner	CDS	21008	21143	.	+	1	gene_id "Mm.8.ENSMUST00000043962.1.region207"; transcript_id "Mm.8.ENSMUST00000043962.1.region207";
Mm.8.ENSMUST00000043962.1	ExonAligner	CDS	22764	22854	.	+	0	gene_id "Mm.8.ENSMUST00000043962.1.region207"; transcript_id "Mm.8.ENSMUST00000043962.1.region207";
Mm.8.ENSMUST00000043962.1	ExonAligner	CDS	24908	25164	.	+	2	gene_id "Mm.8.ENSMUST00000043962.1.region207"; transcript_id "Mm.8.ENSMUST00000043962.1.region207";
Mm.11.ENSMUST00000043627.1	ExonAligner	CDS	1035	1111	.	+	0	gene_id "Mm.11.ENSMUST00000043627.1.region208"; transcript_id "Mm.11.ENSMUST00000043627.1.region208";
Mm.11.ENSMUST00000043627.1	ExonAligner	CDS	1586	1772	.	+	1	gene_id "Mm.11.ENSMUST00000043627.1.region208"; transcript_id "Mm.11.ENSMUST00000043627.1.region208";
Mm.11.ENSMUST00000043627.1	ExonAligner	CDS	1999	2085	.	+	0	gene_id "Mm.11.ENSMUST00000043627.1.region208"; transcript_id "Mm.11.ENSMUST00000043627.1.region208";
Mm.11.ENSMUST00000043627.1	ExonAligner	CDS	4440	4577	.	+	0	gene_id "Mm.11.ENSMUST00000043627.1.region208"; transcript_id "Mm.11.ENSMUST00000043627.1.region208";
Mm.11.ENSMUST00000043627.1	ExonAligner	CDS	4661	4774	.	+	0	gene_id "Mm.11.ENSMUST00000043627.1.region208"; transcript_id "Mm.11.ENSMUST00000043627.1.region208";
Mm.15.ENSMUST00000023220.1	ExonAligner	CDS	1001	1130	.	+	0	gene_id "Mm.15.ENSMUST00000023220.1.region209"; transcript_id "Mm.15.ENSMUST00000023220.1.region209";
Mm.15.ENSMUST00000023220.1	ExonAligner	CDS	1222	2107	.	+	2	gene_id "Mm.15.ENSMUST00000023220.1.region209"; transcript_id "Mm.15.ENSMUST00000023220.1.region209";
Mm.15.ENSMUST00000023220.1	ExonAligner	CDS	2200	2323	.	+	1	gene_id "Mm.15.ENSMUST00000023220.1.region209"; transcript_id "Mm.15.ENSMUST00000023220.1.region209";
Mm.15.ENSMUST00000023220.1	ExonAligner	CDS	2442	2651	.	+	0	gene_id "Mm.15.ENSMUST00000023220.1.region209"; transcript_id "Mm.15.ENSMUST00000023220.1.region209";
Mm.8.ENSMUST00000006435.1	ExonAligner	CDS	1010	1145	.	+	0	gene_id "Mm.8.ENSMUST00000006435.1.region210"; transcript_id "Mm.8.ENSMUST00000006435.1.region210";
Mm.8.ENSMUST00000006435.1	ExonAligner	CDS	8437	8492	.	+	2	gene_id "Mm.8.ENSMUST00000006435.1.region210"; transcript_id "Mm.8.ENSMUST00000006435.1.region210";
Mm.8.ENSMUST00000006435.1	ExonAligner	CDS	13582	13680	.	+	0	gene_id "Mm.8.ENSMUST00000006435.1.region210"; transcript_id "Mm.8.ENSMUST00000006435.1.region210";
Mm.8.ENSMUST00000006435.1	ExonAligner	CDS	14153	14246	.	+	0	gene_id "Mm.8.ENSMUST00000006435.1.region210"; transcript_id "Mm.8.ENSMUST00000006435.1.region210";
Mm.8.ENSMUST00000006435.1	ExonAligner	CDS	14381	14458	.	+	2	gene_id "Mm.8.ENSMUST00000006435.1.region210"; transcript_id "Mm.8.ENSMUST00000006435.1.region210";
Mm.8.ENSMUST00000006435.1	ExonAligner	CDS	14668	14807	.	+	2	gene_id "Mm.8.ENSMUST00000006435.1.region210"; transcript_id "Mm.8.ENSMUST00000006435.1.region210";
Mm.8.ENSMUST00000006435.1	ExonAligner	CDS	14979	15080	.	+	0	gene_id "Mm.8.ENSMUST00000006435.1.region210"; transcript_id "Mm.8.ENSMUST00000006435.1.region210";
Mm.8.ENSMUST00000006435.1	ExonAligner	CDS	15597	15694	.	+	0	gene_id "Mm.8.ENSMUST00000006435.1.region210"; transcript_id "Mm.8.ENSMUST00000006435.1.region210";
Mm.8.ENSMUST00000006435.1	ExonAligner	CDS	15862	15985	.	+	1	gene_id "Mm.8.ENSMUST00000006435.1.region210"; transcript_id "Mm.8.ENSMUST00000006435.1.region210";
Mm.8.ENSMUST00000006435.1	ExonAligner	CDS	18026	18176	.	+	0	gene_id "Mm.8.ENSMUST00000006435.1.region210"; transcript_id "Mm.8.ENSMUST00000006435.1.region210";
Mm.8.ENSMUST00000006435.1	ExonAligner	CDS	19799	19881	.	+	2	gene_id "Mm.8.ENSMUST00000006435.1.region210"; transcript_id "Mm.8.ENSMUST00000006435.1.region210";
Mm.8.ENSMUST00000006435.1	ExonAligner	CDS	20500	20604	.	+	0	gene_id "Mm.8.ENSMUST00000006435.1.region210"; transcript_id "Mm.8.ENSMUST00000006435.1.region210";
Mm.8.ENSMUST00000006435.1	ExonAligner	CDS	22097	22226	.	+	0	gene_id "Mm.8.ENSMUST00000006435.1.region210"; transcript_id "Mm.8.ENSMUST00000006435.1.region210";
Mm.8.ENSMUST00000006435.1	ExonAligner	CDS	24647	24783	.	+	2	gene_id "Mm.8.ENSMUST00000006435.1.region210"; transcript_id "Mm.8.ENSMUST00000006435.1.region210";
Mm.13.ENSMUST00000021966.1	ExonAligner	CDS	1033	1082	.	+	0	gene_id "Mm.13.ENSMUST00000021966.1.region211"; transcript_id "Mm.13.ENSMUST00000021966.1.region211";
Mm.13.ENSMUST00000021966.1	ExonAligner	CDS	5046	5408	.	+	1	gene_id "Mm.13.ENSMUST00000021966.1.region211"; transcript_id "Mm.13.ENSMUST00000021966.1.region211";
Mm.13.ENSMUST00000021966.1	ExonAligner	CDS	8223	8448	.	+	1	gene_id "Mm.13.ENSMUST00000021966.1.region211"; transcript_id "Mm.13.ENSMUST00000021966.1.region211";
Mm.13.ENSMUST00000021966.1	ExonAligner	CDS	9368	9451	.	+	0	gene_id "Mm.13.ENSMUST00000021966.1.region211"; transcript_id "Mm.13.ENSMUST00000021966.1.region211";
Mm.13.ENSMUST00000021966.1	ExonAligner	CDS	9724	9828	.	+	0	gene_id "Mm.13.ENSMUST00000021966.1.region211"; transcript_id "Mm.13.ENSMUST00000021966.1.region211";
Mm.13.ENSMUST00000021966.1	ExonAligner	CDS	10245	10397	.	+	0	gene_id "Mm.13.ENSMUST00000021966.1.region211"; transcript_id "Mm.13.ENSMUST00000021966.1.region211";
Mm.19.ENSMUST00000049369.1	ExonAligner	CDS	1734	1866	.	+	0	gene_id "Mm.19.ENSMUST00000049369.1.region212"; transcript_id "Mm.19.ENSMUST00000049369.1.region212";
Mm.19.ENSMUST00000049369.1	ExonAligner	CDS	9330	9425	.	+	2	gene_id "Mm.19.ENSMUST00000049369.1.region212"; transcript_id "Mm.19.ENSMUST00000049369.1.region212";
Mm.19.ENSMUST00000049369.1	ExonAligner	CDS	13307	13375	.	+	2	gene_id "Mm.19.ENSMUST00000049369.1.region212"; transcript_id "Mm.19.ENSMUST00000049369.1.region212";
Mm.19.ENSMUST00000049369.1	ExonAligner	CDS	20974	21135	.	+	2	gene_id "Mm.19.ENSMUST00000049369.1.region212"; transcript_id "Mm.19.ENSMUST00000049369.1.region212";
Mm.19.ENSMUST00000049369.1	ExonAligner	CDS	21948	22071	.	+	2	gene_id "Mm.19.ENSMUST00000049369.1.region212"; transcript_id "Mm.19.ENSMUST00000049369.1.region212";
Mm.19.ENSMUST00000049369.1	ExonAligner	CDS	24180	24351	.	+	1	gene_id "Mm.19.ENSMUST00000049369.1.region212"; transcript_id "Mm.19.ENSMUST00000049369.1.region212";
Mm.19.ENSMUST00000049369.1	ExonAligner	CDS	27705	27827	.	+	0	gene_id "Mm.19.ENSMUST00000049369.1.region212"; transcript_id "Mm.19.ENSMUST00000049369.1.region212";
Mm.19.ENSMUST00000049369.1	ExonAligner	CDS	30284	30356	.	+	0	gene_id "Mm.19.ENSMUST00000049369.1.region212"; transcript_id "Mm.19.ENSMUST00000049369.1.region212";
Mm.19.ENSMUST00000049369.1	ExonAligner	CDS	36498	36652	.	+	2	gene_id "Mm.19.ENSMUST00000049369.1.region212"; transcript_id "Mm.19.ENSMUST00000049369.1.region212";
Mm.1.ENSMUST00000027358.1	ExonAligner	CDS	2191	2510	.	+	0	gene_id "Mm.1.ENSMUST00000027358.1.region213"; transcript_id "Mm.1.ENSMUST00000027358.1.region213";
Mm.1.ENSMUST00000027358.1	ExonAligner	CDS	2592	2731	.	+	1	gene_id "Mm.1.ENSMUST00000027358.1.region213"; transcript_id "Mm.1.ENSMUST00000027358.1.region213";
Mm.1.ENSMUST00000027358.1	ExonAligner	CDS	2897	3091	.	+	2	gene_id "Mm.1.ENSMUST00000027358.1.region213"; transcript_id "Mm.1.ENSMUST00000027358.1.region213";
Mm.1.ENSMUST00000027358.1	ExonAligner	CDS	3303	3366	.	+	2	gene_id "Mm.1.ENSMUST00000027358.1.region213"; transcript_id "Mm.1.ENSMUST00000027358.1.region213";
Mm.1.ENSMUST00000027358.1	ExonAligner	CDS	3592	3761	.	+	1	gene_id "Mm.1.ENSMUST00000027358.1.region213"; transcript_id "Mm.1.ENSMUST00000027358.1.region213";
Mm.1.ENSMUST00000027358.1	ExonAligner	CDS	4221	4338	.	+	2	gene_id "Mm.1.ENSMUST00000027358.1.region213"; transcript_id "Mm.1.ENSMUST00000027358.1.region213";
Mm.1.ENSMUST00000027358.1	ExonAligner	CDS	4454	4700	.	+	1	gene_id "Mm.1.ENSMUST00000027358.1.region213"; transcript_id "Mm.1.ENSMUST00000027358.1.region213";
Mm.5.ENSMUST00000031038.1	ExonAligner	CDS	2438	2495	.	+	0	gene_id "Mm.5.ENSMUST00000031038.1.region214"; transcript_id "Mm.5.ENSMUST00000031038.1.region214";
Mm.5.ENSMUST00000031038.1	ExonAligner	CDS	3074	3154	.	+	2	gene_id "Mm.5.ENSMUST00000031038.1.region214"; transcript_id "Mm.5.ENSMUST00000031038.1.region214";
Mm.5.ENSMUST00000031038.1	ExonAligner	CDS	8812	8865	.	+	2	gene_id "Mm.5.ENSMUST00000031038.1.region214"; transcript_id "Mm.5.ENSMUST00000031038.1.region214";
Mm.5.ENSMUST00000031038.1	ExonAligner	CDS	11740	11787	.	+	2	gene_id "Mm.5.ENSMUST00000031038.1.region214"; transcript_id "Mm.5.ENSMUST00000031038.1.region214";
Mm.5.ENSMUST00000031038.1	ExonAligner	CDS	12697	12832	.	+	2	gene_id "Mm.5.ENSMUST00000031038.1.region214"; transcript_id "Mm.5.ENSMUST00000031038.1.region214";
Mm.5.ENSMUST00000031038.1	ExonAligner	CDS	14726	14901	.	+	1	gene_id "Mm.5.ENSMUST00000031038.1.region214"; transcript_id "Mm.5.ENSMUST00000031038.1.region214";
Mm.5.ENSMUST00000031038.1	ExonAligner	CDS	18422	18574	.	+	2	gene_id "Mm.5.ENSMUST00000031038.1.region214"; transcript_id "Mm.5.ENSMUST00000031038.1.region214";
Mm.5.ENSMUST00000031038.1	ExonAligner	CDS	21591	21625	.	+	2	gene_id "Mm.5.ENSMUST00000031038.1.region214"; transcript_id "Mm.5.ENSMUST00000031038.1.region214";
Mm.X.ENSMUST00000053593.1	ExonAligner	CDS	1067	1339	.	+	0	gene_id "Mm.X.ENSMUST00000053593.1.region215"; transcript_id "Mm.X.ENSMUST00000053593.1.region215";
Mm.X.ENSMUST00000053593.1	ExonAligner	CDS	3682	3957	.	+	0	gene_id "Mm.X.ENSMUST00000053593.1.region215"; transcript_id "Mm.X.ENSMUST00000053593.1.region215";
Mm.6.ENSMUST00000062829.1	ExonAligner	CDS	1002	1440	.	+	0	gene_id "Mm.6.ENSMUST00000062829.1.region216"; transcript_id "Mm.6.ENSMUST00000062829.1.region216";
Mm.6.ENSMUST00000062829.1	ExonAligner	CDS	3002	3258	.	+	2	gene_id "Mm.6.ENSMUST00000062829.1.region216"; transcript_id "Mm.6.ENSMUST00000062829.1.region216";
Mm.2.ENSMUST00000043126.1	ExonAligner	CDS	1033	1267	.	+	0	gene_id "Mm.2.ENSMUST00000043126.1.region217"; transcript_id "Mm.2.ENSMUST00000043126.1.region217";
Mm.2.ENSMUST00000043126.1	ExonAligner	CDS	5039	5194	.	+	2	gene_id "Mm.2.ENSMUST00000043126.1.region217"; transcript_id "Mm.2.ENSMUST00000043126.1.region217";
Mm.2.ENSMUST00000043126.1	ExonAligner	CDS	6189	6311	.	+	2	gene_id "Mm.2.ENSMUST00000043126.1.region217"; transcript_id "Mm.2.ENSMUST00000043126.1.region217";
Mm.2.ENSMUST00000043126.1	ExonAligner	CDS	16188	16316	.	+	2	gene_id "Mm.2.ENSMUST00000043126.1.region217"; transcript_id "Mm.2.ENSMUST00000043126.1.region217";
Mm.2.ENSMUST00000043126.1	ExonAligner	CDS	17258	18160	.	+	2	gene_id "Mm.2.ENSMUST00000043126.1.region217"; transcript_id "Mm.2.ENSMUST00000043126.1.region217";
Mm.2.ENSMUST00000043126.1	ExonAligner	CDS	20103	20249	.	+	2	gene_id "Mm.2.ENSMUST00000043126.1.region217"; transcript_id "Mm.2.ENSMUST00000043126.1.region217";
Mm.2.ENSMUST00000043126.1	ExonAligner	CDS	23199	24315	.	+	2	gene_id "Mm.2.ENSMUST00000043126.1.region217"; transcript_id "Mm.2.ENSMUST00000043126.1.region217";
Mm.2.ENSMUST00000043126.1	ExonAligner	CDS	27481	27602	.	+	1	gene_id "Mm.2.ENSMUST00000043126.1.region217"; transcript_id "Mm.2.ENSMUST00000043126.1.region217";
Mm.2.ENSMUST00000043126.1	ExonAligner	CDS	30677	33652	.	+	2	gene_id "Mm.2.ENSMUST00000043126.1.region217"; transcript_id "Mm.2.ENSMUST00000043126.1.region217";
Mm.2.ENSMUST00000043126.1	ExonAligner	CDS	36387	36455	.	+	2	gene_id "Mm.2.ENSMUST00000043126.1.region217"; transcript_id "Mm.2.ENSMUST00000043126.1.region217";
Mm.2.ENSMUST00000043126.1	ExonAligner	CDS	39436	39472	.	+	2	gene_id "Mm.2.ENSMUST00000043126.1.region217"; transcript_id "Mm.2.ENSMUST00000043126.1.region217";
Mm.2.ENSMUST00000043126.1	ExonAligner	CDS	43256	43407	.	+	1	gene_id "Mm.2.ENSMUST00000043126.1.region217"; transcript_id "Mm.2.ENSMUST00000043126.1.region217";
Mm.2.ENSMUST00000043126.1	ExonAligner	CDS	47907	47947	.	+	2	gene_id "Mm.2.ENSMUST00000043126.1.region217"; transcript_id "Mm.2.ENSMUST00000043126.1.region217";
Mm.7.ENSMUST00000008827.1	ExonAligner	CDS	1948	2080	.	+	0	gene_id "Mm.7.ENSMUST00000008827.1.region218"; transcript_id "Mm.7.ENSMUST00000008827.1.region218";
Mm.7.ENSMUST00000008827.1	ExonAligner	CDS	2325	2404	.	+	2	gene_id "Mm.7.ENSMUST00000008827.1.region218"; transcript_id "Mm.7.ENSMUST00000008827.1.region218";
Mm.7.ENSMUST00000008827.1	ExonAligner	CDS	7171	7256	.	+	0	gene_id "Mm.7.ENSMUST00000008827.1.region218"; transcript_id "Mm.7.ENSMUST00000008827.1.region218";
Mm.7.ENSMUST00000008827.1	ExonAligner	CDS	7996	8086	.	+	1	gene_id "Mm.7.ENSMUST00000008827.1.region218"; transcript_id "Mm.7.ENSMUST00000008827.1.region218";
Mm.11.ENSMUST00000006071.1	ExonAligner	CDS	1042	1138	.	+	0	gene_id "Mm.11.ENSMUST00000006071.1.region219"; transcript_id "Mm.11.ENSMUST00000006071.1.region219";
Mm.11.ENSMUST00000006071.1	ExonAligner	CDS	1997	2148	.	+	2	gene_id "Mm.11.ENSMUST00000006071.1.region219"; transcript_id "Mm.11.ENSMUST00000006071.1.region219";
Mm.11.ENSMUST00000006071.1	ExonAligner	CDS	3460	4275	.	+	0	gene_id "Mm.11.ENSMUST00000006071.1.region219"; transcript_id "Mm.11.ENSMUST00000006071.1.region219";
Mm.7.ENSMUST00000001854.1	ExonAligner	CDS	1125	1275	.	+	0	gene_id "Mm.7.ENSMUST00000001854.1.region220"; transcript_id "Mm.7.ENSMUST00000001854.1.region220";
Mm.7.ENSMUST00000001854.1	ExonAligner	CDS	9712	9916	.	+	2	gene_id "Mm.7.ENSMUST00000001854.1.region220"; transcript_id "Mm.7.ENSMUST00000001854.1.region220";
Mm.7.ENSMUST00000001854.1	ExonAligner	CDS	11841	11992	.	+	1	gene_id "Mm.7.ENSMUST00000001854.1.region220"; transcript_id "Mm.7.ENSMUST00000001854.1.region220";
Mm.7.ENSMUST00000001854.1	ExonAligner	CDS	12228	12353	.	+	2	gene_id "Mm.7.ENSMUST00000001854.1.region220"; transcript_id "Mm.7.ENSMUST00000001854.1.region220";
Mm.7.ENSMUST00000001854.1	ExonAligner	CDS	12424	12577	.	+	2	gene_id "Mm.7.ENSMUST00000001854.1.region220"; transcript_id "Mm.7.ENSMUST00000001854.1.region220";
Mm.7.ENSMUST00000001854.1	ExonAligner	CDS	13257	13380	.	+	1	gene_id "Mm.7.ENSMUST00000001854.1.region220"; transcript_id "Mm.7.ENSMUST00000001854.1.region220";
Mm.7.ENSMUST00000001854.1	ExonAligner	CDS	13462	13565	.	+	0	gene_id "Mm.7.ENSMUST00000001854.1.region220"; transcript_id "Mm.7.ENSMUST00000001854.1.region220";
Mm.7.ENSMUST00000001854.1	ExonAligner	CDS	13851	13947	.	+	1	gene_id "Mm.7.ENSMUST00000001854.1.region220"; transcript_id "Mm.7.ENSMUST00000001854.1.region220";
Mm.7.ENSMUST00000001854.1	ExonAligner	CDS	14166	14315	.	+	0	gene_id "Mm.7.ENSMUST00000001854.1.region220"; transcript_id "Mm.7.ENSMUST00000001854.1.region220";
Mm.7.ENSMUST00000001854.1	ExonAligner	CDS	14902	15079	.	+	0	gene_id "Mm.7.ENSMUST00000001854.1.region220"; transcript_id "Mm.7.ENSMUST00000001854.1.region220";
Mm.7.ENSMUST00000001854.1	ExonAligner	CDS	15344	15474	.	+	2	gene_id "Mm.7.ENSMUST00000001854.1.region220"; transcript_id "Mm.7.ENSMUST00000001854.1.region220";
Mm.7.ENSMUST00000026552.1	ExonAligner	CDS	1119	1295	.	+	0	gene_id "Mm.7.ENSMUST00000026552.1.region221"; transcript_id "Mm.7.ENSMUST00000026552.1.region221";
Mm.7.ENSMUST00000026552.1	ExonAligner	CDS	2068	2227	.	+	0	gene_id "Mm.7.ENSMUST00000026552.1.region221"; transcript_id "Mm.7.ENSMUST00000026552.1.region221";
Mm.7.ENSMUST00000026552.1	ExonAligner	CDS	6364	6513	.	+	2	gene_id "Mm.7.ENSMUST00000026552.1.region221"; transcript_id "Mm.7.ENSMUST00000026552.1.region221";
Mm.7.ENSMUST00000026552.1	ExonAligner	CDS	6832	6992	.	+	2	gene_id "Mm.7.ENSMUST00000026552.1.region221"; transcript_id "Mm.7.ENSMUST00000026552.1.region221";
Mm.7.ENSMUST00000026552.1	ExonAligner	CDS	7320	7496	.	+	0	gene_id "Mm.7.ENSMUST00000026552.1.region221"; transcript_id "Mm.7.ENSMUST00000026552.1.region221";
Mm.7.ENSMUST00000026552.1	ExonAligner	CDS	8210	8351	.	+	0	gene_id "Mm.7.ENSMUST00000026552.1.region221"; transcript_id "Mm.7.ENSMUST00000026552.1.region221";
Mm.7.ENSMUST00000026552.1	ExonAligner	CDS	10287	10474	.	+	2	gene_id "Mm.7.ENSMUST00000026552.1.region221"; transcript_id "Mm.7.ENSMUST00000026552.1.region221";
Mm.7.ENSMUST00000026552.1	ExonAligner	CDS	10898	11039	.	+	0	gene_id "Mm.7.ENSMUST00000026552.1.region221"; transcript_id "Mm.7.ENSMUST00000026552.1.region221";
Mm.7.ENSMUST00000026552.1	ExonAligner	CDS	11826	12007	.	+	2	gene_id "Mm.7.ENSMUST00000026552.1.region221"; transcript_id "Mm.7.ENSMUST00000026552.1.region221";
Mm.7.ENSMUST00000003513.1	ExonAligner	CDS	1008	1077	.	+	0	gene_id "Mm.7.ENSMUST00000003513.1.region222"; transcript_id "Mm.7.ENSMUST00000003513.1.region222";
Mm.7.ENSMUST00000003513.1	ExonAligner	CDS	1495	1600	.	+	2	gene_id "Mm.7.ENSMUST00000003513.1.region222"; transcript_id "Mm.7.ENSMUST00000003513.1.region222";
Mm.7.ENSMUST00000003513.1	ExonAligner	CDS	2119	2200	.	+	1	gene_id "Mm.7.ENSMUST00000003513.1.region222"; transcript_id "Mm.7.ENSMUST00000003513.1.region222";
Mm.7.ENSMUST00000003513.1	ExonAligner	CDS	3582	3741	.	+	0	gene_id "Mm.7.ENSMUST00000003513.1.region222"; transcript_id "Mm.7.ENSMUST00000003513.1.region222";
Mm.7.ENSMUST00000003513.1	ExonAligner	CDS	3823	3941	.	+	2	gene_id "Mm.7.ENSMUST00000003513.1.region222"; transcript_id "Mm.7.ENSMUST00000003513.1.region222";
Mm.7.ENSMUST00000003513.1	ExonAligner	CDS	4065	4252	.	+	0	gene_id "Mm.7.ENSMUST00000003513.1.region222"; transcript_id "Mm.7.ENSMUST00000003513.1.region222";
Mm.7.ENSMUST00000003513.1	ExonAligner	CDS	4334	4442	.	+	1	gene_id "Mm.7.ENSMUST00000003513.1.region222"; transcript_id "Mm.7.ENSMUST00000003513.1.region222";
Mm.7.ENSMUST00000003513.1	ExonAligner	CDS	4825	4893	.	+	0	gene_id "Mm.7.ENSMUST00000003513.1.region222"; transcript_id "Mm.7.ENSMUST00000003513.1.region222";
Mm.4.ENSMUST00000030521.1	ExonAligner	CDS	1029	1748	.	+	0	gene_id "Mm.4.ENSMUST00000030521.1.region223"; transcript_id "Mm.4.ENSMUST00000030521.1.region223";
Mm.4.ENSMUST00000030521.1	ExonAligner	CDS	13558	13716	.	+	0	gene_id "Mm.4.ENSMUST00000030521.1.region223"; transcript_id "Mm.4.ENSMUST00000030521.1.region223";
Mm.4.ENSMUST00000030521.1	ExonAligner	CDS	13927	14367	.	+	0	gene_id "Mm.4.ENSMUST00000030521.1.region223"; transcript_id "Mm.4.ENSMUST00000030521.1.region223";
Mm.5.ENSMUST00000031295.1	ExonAligner	CDS	1028	1081	.	+	0	gene_id "Mm.5.ENSMUST00000031295.1.region224"; transcript_id "Mm.5.ENSMUST00000031295.1.region224";
Mm.5.ENSMUST00000031295.1	ExonAligner	CDS	3761	3879	.	+	0	gene_id "Mm.5.ENSMUST00000031295.1.region224"; transcript_id "Mm.5.ENSMUST00000031295.1.region224";
Mm.5.ENSMUST00000031295.1	ExonAligner	CDS	6526	6658	.	+	1	gene_id "Mm.5.ENSMUST00000031295.1.region224"; transcript_id "Mm.5.ENSMUST00000031295.1.region224";
Mm.5.ENSMUST00000031295.1	ExonAligner	CDS	7584	7726	.	+	0	gene_id "Mm.5.ENSMUST00000031295.1.region224"; transcript_id "Mm.5.ENSMUST00000031295.1.region224";
Mm.5.ENSMUST00000031295.1	ExonAligner	CDS	11123	11288	.	+	1	gene_id "Mm.5.ENSMUST00000031295.1.region224"; transcript_id "Mm.5.ENSMUST00000031295.1.region224";
Mm.15.ENSMUST00000022851.1	ExonAligner	CDS	1018	1402	.	+	0	gene_id "Mm.15.ENSMUST00000022851.1.region225"; transcript_id "Mm.15.ENSMUST00000022851.1.region225";
Mm.15.ENSMUST00000022851.1	ExonAligner	CDS	3029	3205	.	+	2	gene_id "Mm.15.ENSMUST00000022851.1.region225"; transcript_id "Mm.15.ENSMUST00000022851.1.region225";
Mm.15.ENSMUST00000022851.1	ExonAligner	CDS	12676	13001	.	+	2	gene_id "Mm.15.ENSMUST00000022851.1.region225"; transcript_id "Mm.15.ENSMUST00000022851.1.region225";
Mm.15.ENSMUST00000022851.1	ExonAligner	CDS	22263	22406	.	+	0	gene_id "Mm.15.ENSMUST00000022851.1.region225"; transcript_id "Mm.15.ENSMUST00000022851.1.region225";
Mm.15.ENSMUST00000022851.1	ExonAligner	CDS	23545	23668	.	+	0	gene_id "Mm.15.ENSMUST00000022851.1.region225"; transcript_id "Mm.15.ENSMUST00000022851.1.region225";
Mm.15.ENSMUST00000022851.1	ExonAligner	CDS	25923	26134	.	+	2	gene_id "Mm.15.ENSMUST00000022851.1.region225"; transcript_id "Mm.15.ENSMUST00000022851.1.region225";
Mm.15.ENSMUST00000022851.1	ExonAligner	CDS	27919	28137	.	+	0	gene_id "Mm.15.ENSMUST00000022851.1.region225"; transcript_id "Mm.15.ENSMUST00000022851.1.region225";
Mm.11.ENSMUST00000026663.1	ExonAligner	CDS	1064	1132	.	+	0	gene_id "Mm.11.ENSMUST00000026663.1.region226"; transcript_id "Mm.11.ENSMUST00000026663.1.region226";
Mm.11.ENSMUST00000026663.1	ExonAligner	CDS	1523	1566	.	+	0	gene_id "Mm.11.ENSMUST00000026663.1.region226"; transcript_id "Mm.11.ENSMUST00000026663.1.region226";
Mm.11.ENSMUST00000026663.1	ExonAligner	CDS	1755	1820	.	+	1	gene_id "Mm.11.ENSMUST00000026663.1.region226"; transcript_id "Mm.11.ENSMUST00000026663.1.region226";
Mm.11.ENSMUST00000026663.1	ExonAligner	CDS	1916	1982	.	+	1	gene_id "Mm.11.ENSMUST00000026663.1.region226"; transcript_id "Mm.11.ENSMUST00000026663.1.region226";
Mm.11.ENSMUST00000026663.1	ExonAligner	CDS	2395	3234	.	+	0	gene_id "Mm.11.ENSMUST00000026663.1.region226"; transcript_id "Mm.11.ENSMUST00000026663.1.region226";
Mm.11.ENSMUST00000017488.1	ExonAligner	CDS	1231	1294	.	+	0	gene_id "Mm.11.ENSMUST00000017488.1.region227"; transcript_id "Mm.11.ENSMUST00000017488.1.region227";
Mm.11.ENSMUST00000017488.1	ExonAligner	CDS	1384	1503	.	+	2	gene_id "Mm.11.ENSMUST00000017488.1.region227"; transcript_id "Mm.11.ENSMUST00000017488.1.region227";
Mm.11.ENSMUST00000017488.1	ExonAligner	CDS	1582	1923	.	+	2	gene_id "Mm.11.ENSMUST00000017488.1.region227"; transcript_id "Mm.11.ENSMUST00000017488.1.region227";
Mm.11.ENSMUST00000017488.1	ExonAligner	CDS	2003	2142	.	+	2	gene_id "Mm.11.ENSMUST00000017488.1.region227"; transcript_id "Mm.11.ENSMUST00000017488.1.region227";
Mm.11.ENSMUST00000017488.1	ExonAligner	CDS	2310	2466	.	+	0	gene_id "Mm.11.ENSMUST00000017488.1.region227"; transcript_id "Mm.11.ENSMUST00000017488.1.region227";
Mm.11.ENSMUST00000017488.1	ExonAligner	CDS	2576	2728	.	+	2	gene_id "Mm.11.ENSMUST00000017488.1.region227"; transcript_id "Mm.11.ENSMUST00000017488.1.region227";
Mm.11.ENSMUST00000017488.1	ExonAligner	CDS	3455	3805	.	+	2	gene_id "Mm.11.ENSMUST00000017488.1.region227"; transcript_id "Mm.11.ENSMUST00000017488.1.region227";
Mm.11.ENSMUST00000017488.1	ExonAligner	CDS	4019	4125	.	+	2	gene_id "Mm.11.ENSMUST00000017488.1.region227"; transcript_id "Mm.11.ENSMUST00000017488.1.region227";
Mm.1.ENSMUST00000010434.1	ExonAligner	CDS	1055	1153	.	+	0	gene_id "Mm.1.ENSMUST00000010434.1.region228"; transcript_id "Mm.1.ENSMUST00000010434.1.region228";
Mm.1.ENSMUST00000010434.1	ExonAligner	CDS	3006	3172	.	+	0	gene_id "Mm.1.ENSMUST00000010434.1.region228"; transcript_id "Mm.1.ENSMUST00000010434.1.region228";
Mm.1.ENSMUST00000010434.1	ExonAligner	CDS	13289	13664	.	+	1	gene_id "Mm.1.ENSMUST00000010434.1.region228"; transcript_id "Mm.1.ENSMUST00000010434.1.region228";
Mm.1.ENSMUST00000010434.1	ExonAligner	CDS	15477	15530	.	+	0	gene_id "Mm.1.ENSMUST00000010434.1.region228"; transcript_id "Mm.1.ENSMUST00000010434.1.region228";
Mm.7.ENSMUST00000049343.1	ExonAligner	CDS	6380	6575	.	+	0	gene_id "Mm.7.ENSMUST00000049343.1.region229"; transcript_id "Mm.7.ENSMUST00000049343.1.region229";
Mm.7.ENSMUST00000049343.1	ExonAligner	CDS	6938	7051	.	+	2	gene_id "Mm.7.ENSMUST00000049343.1.region229"; transcript_id "Mm.7.ENSMUST00000049343.1.region229";
Mm.7.ENSMUST00000049343.1	ExonAligner	CDS	7566	7712	.	+	2	gene_id "Mm.7.ENSMUST00000049343.1.region229"; transcript_id "Mm.7.ENSMUST00000049343.1.region229";
Mm.7.ENSMUST00000049343.1	ExonAligner	CDS	7792	7917	.	+	2	gene_id "Mm.7.ENSMUST00000049343.1.region229"; transcript_id "Mm.7.ENSMUST00000049343.1.region229";
Mm.7.ENSMUST00000049343.1	ExonAligner	CDS	7994	8162	.	+	2	gene_id "Mm.7.ENSMUST00000049343.1.region229"; transcript_id "Mm.7.ENSMUST00000049343.1.region229";
Mm.7.ENSMUST00000049343.1	ExonAligner	CDS	8245	8326	.	+	1	gene_id "Mm.7.ENSMUST00000049343.1.region229"; transcript_id "Mm.7.ENSMUST00000049343.1.region229";
Mm.7.ENSMUST00000049343.1	ExonAligner	CDS	8412	8541	.	+	0	gene_id "Mm.7.ENSMUST00000049343.1.region229"; transcript_id "Mm.7.ENSMUST00000049343.1.region229";
Mm.7.ENSMUST00000049343.1	ExonAligner	CDS	8806	8972	.	+	2	gene_id "Mm.7.ENSMUST00000049343.1.region229"; transcript_id "Mm.7.ENSMUST00000049343.1.region229";
Mm.7.ENSMUST00000049343.1	ExonAligner	CDS	9187	9291	.	+	0	gene_id "Mm.7.ENSMUST00000049343.1.region229"; transcript_id "Mm.7.ENSMUST00000049343.1.region229";
Mm.7.ENSMUST00000049343.1	ExonAligner	CDS	10314	10454	.	+	0	gene_id "Mm.7.ENSMUST00000049343.1.region229"; transcript_id "Mm.7.ENSMUST00000049343.1.region229";
Mm.7.ENSMUST00000049343.1	ExonAligner	CDS	10652	10762	.	+	0	gene_id "Mm.7.ENSMUST00000049343.1.region229"; transcript_id "Mm.7.ENSMUST00000049343.1.region229";
Mm.7.ENSMUST00000049343.1	ExonAligner	CDS	10852	11043	.	+	0	gene_id "Mm.7.ENSMUST00000049343.1.region229"; transcript_id "Mm.7.ENSMUST00000049343.1.region229";
Mm.7.ENSMUST00000049343.1	ExonAligner	CDS	11124	11212	.	+	0	gene_id "Mm.7.ENSMUST00000049343.1.region229"; transcript_id "Mm.7.ENSMUST00000049343.1.region229";
Mm.7.ENSMUST00000049343.1	ExonAligner	CDS	11373	11489	.	+	1	gene_id "Mm.7.ENSMUST00000049343.1.region229"; transcript_id "Mm.7.ENSMUST00000049343.1.region229";
Mm.7.ENSMUST00000049343.1	ExonAligner	CDS	11711	11824	.	+	1	gene_id "Mm.7.ENSMUST00000049343.1.region229"; transcript_id "Mm.7.ENSMUST00000049343.1.region229";
Mm.7.ENSMUST00000049343.1	ExonAligner	CDS	12061	12208	.	+	1	gene_id "Mm.7.ENSMUST00000049343.1.region229"; transcript_id "Mm.7.ENSMUST00000049343.1.region229";
Mm.7.ENSMUST00000049343.1	ExonAligner	CDS	13790	13885	.	+	0	gene_id "Mm.7.ENSMUST00000049343.1.region229"; transcript_id "Mm.7.ENSMUST00000049343.1.region229";
Mm.7.ENSMUST00000049343.1	ExonAligner	CDS	13980	14117	.	+	0	gene_id "Mm.7.ENSMUST00000049343.1.region229"; transcript_id "Mm.7.ENSMUST00000049343.1.region229";
Mm.7.ENSMUST00000049343.1	ExonAligner	CDS	14624	14799	.	+	0	gene_id "Mm.7.ENSMUST00000049343.1.region229"; transcript_id "Mm.7.ENSMUST00000049343.1.region229";
Mm.7.ENSMUST00000049343.1	ExonAligner	CDS	15100	15252	.	+	1	gene_id "Mm.7.ENSMUST00000049343.1.region229"; transcript_id "Mm.7.ENSMUST00000049343.1.region229";
Mm.7.ENSMUST00000049343.1	ExonAligner	CDS	15329	15431	.	+	1	gene_id "Mm.7.ENSMUST00000049343.1.region229"; transcript_id "Mm.7.ENSMUST00000049343.1.region229";
Mm.7.ENSMUST00000049343.1	ExonAligner	CDS	15799	15931	.	+	0	gene_id "Mm.7.ENSMUST00000049343.1.region229"; transcript_id "Mm.7.ENSMUST00000049343.1.region229";
Mm.7.ENSMUST00000049343.1	ExonAligner	CDS	16019	16132	.	+	2	gene_id "Mm.7.ENSMUST00000049343.1.region229"; transcript_id "Mm.7.ENSMUST00000049343.1.region229";
Mm.7.ENSMUST00000049343.1	ExonAligner	CDS	16391	16443	.	+	2	gene_id "Mm.7.ENSMUST00000049343.1.region229"; transcript_id "Mm.7.ENSMUST00000049343.1.region229";
Mm.7.ENSMUST00000049343.1	ExonAligner	CDS	16515	16612	.	+	0	gene_id "Mm.7.ENSMUST00000049343.1.region229"; transcript_id "Mm.7.ENSMUST00000049343.1.region229";
Mm.7.ENSMUST00000049343.1	ExonAligner	CDS	16922	17024	.	+	1	gene_id "Mm.7.ENSMUST00000049343.1.region229"; transcript_id "Mm.7.ENSMUST00000049343.1.region229";
Mm.9.ENSMUST00000035222.1	ExonAligner	CDS	1077	1181	.	+	0	gene_id "Mm.9.ENSMUST00000035222.1.region230"; transcript_id "Mm.9.ENSMUST00000035222.1.region230";
Mm.9.ENSMUST00000035222.1	ExonAligner	CDS	9014	9106	.	+	0	gene_id "Mm.9.ENSMUST00000035222.1.region230"; transcript_id "Mm.9.ENSMUST00000035222.1.region230";
Mm.9.ENSMUST00000035222.1	ExonAligner	CDS	11667	11794	.	+	0	gene_id "Mm.9.ENSMUST00000035222.1.region230"; transcript_id "Mm.9.ENSMUST00000035222.1.region230";
Mm.9.ENSMUST00000035222.1	ExonAligner	CDS	16833	16923	.	+	1	gene_id "Mm.9.ENSMUST00000035222.1.region230"; transcript_id "Mm.9.ENSMUST00000035222.1.region230";
Mm.9.ENSMUST00000035222.1	ExonAligner	CDS	19336	19453	.	+	0	gene_id "Mm.9.ENSMUST00000035222.1.region230"; transcript_id "Mm.9.ENSMUST00000035222.1.region230";
Mm.9.ENSMUST00000035222.1	ExonAligner	CDS	21221	21293	.	+	2	gene_id "Mm.9.ENSMUST00000035222.1.region230"; transcript_id "Mm.9.ENSMUST00000035222.1.region230";
Mm.9.ENSMUST00000035222.1	ExonAligner	CDS	21596	21705	.	+	1	gene_id "Mm.9.ENSMUST00000035222.1.region230"; transcript_id "Mm.9.ENSMUST00000035222.1.region230";
Mm.9.ENSMUST00000035222.1	ExonAligner	CDS	22298	22422	.	+	2	gene_id "Mm.9.ENSMUST00000035222.1.region230"; transcript_id "Mm.9.ENSMUST00000035222.1.region230";
Mm.9.ENSMUST00000035222.1	ExonAligner	CDS	23081	23140	.	+	0	gene_id "Mm.9.ENSMUST00000035222.1.region230"; transcript_id "Mm.9.ENSMUST00000035222.1.region230";
Mm.X.ENSMUST00000033502.1	ExonAligner	CDS	5594	5813	.	+	0	gene_id "Mm.X.ENSMUST00000033502.1.region231"; transcript_id "Mm.X.ENSMUST00000033502.1.region231";
Mm.X.ENSMUST00000033502.1	ExonAligner	CDS	6268	6645	.	+	2	gene_id "Mm.X.ENSMUST00000033502.1.region231"; transcript_id "Mm.X.ENSMUST00000033502.1.region231";
Mm.X.ENSMUST00000033502.1	ExonAligner	CDS	6747	6892	.	+	2	gene_id "Mm.X.ENSMUST00000033502.1.region231"; transcript_id "Mm.X.ENSMUST00000033502.1.region231";
Mm.X.ENSMUST00000033502.1	ExonAligner	CDS	8108	8233	.	+	0	gene_id "Mm.X.ENSMUST00000033502.1.region231"; transcript_id "Mm.X.ENSMUST00000033502.1.region231";
Mm.X.ENSMUST00000033502.1	ExonAligner	CDS	8688	9056	.	+	0	gene_id "Mm.X.ENSMUST00000033502.1.region231"; transcript_id "Mm.X.ENSMUST00000033502.1.region231";
Mm.6.ENSMUST00000049150.1	ExonAligner	CDS	1846	1909	.	+	0	gene_id "Mm.6.ENSMUST00000049150.1.region232"; transcript_id "Mm.6.ENSMUST00000049150.1.region232";
Mm.6.ENSMUST00000049150.1	ExonAligner	CDS	2243	2377	.	+	2	gene_id "Mm.6.ENSMUST00000049150.1.region232"; transcript_id "Mm.6.ENSMUST00000049150.1.region232";
Mm.6.ENSMUST00000049150.1	ExonAligner	CDS	3629	3895	.	+	2	gene_id "Mm.6.ENSMUST00000049150.1.region232"; transcript_id "Mm.6.ENSMUST00000049150.1.region232";
Mm.6.ENSMUST00000049150.1	ExonAligner	CDS	4764	4945	.	+	2	gene_id "Mm.6.ENSMUST00000049150.1.region232"; transcript_id "Mm.6.ENSMUST00000049150.1.region232";
Mm.6.ENSMUST00000049150.1	ExonAligner	CDS	7674	7757	.	+	0	gene_id "Mm.6.ENSMUST00000049150.1.region232"; transcript_id "Mm.6.ENSMUST00000049150.1.region232";
Mm.6.ENSMUST00000049150.1	ExonAligner	CDS	9907	10121	.	+	0	gene_id "Mm.6.ENSMUST00000049150.1.region232"; transcript_id "Mm.6.ENSMUST00000049150.1.region232";
Mm.6.ENSMUST00000049150.1	ExonAligner	CDS	12465	12505	.	+	1	gene_id "Mm.6.ENSMUST00000049150.1.region232"; transcript_id "Mm.6.ENSMUST00000049150.1.region232";
Mm.6.ENSMUST00000049150.1	ExonAligner	CDS	13107	13203	.	+	2	gene_id "Mm.6.ENSMUST00000049150.1.region232"; transcript_id "Mm.6.ENSMUST00000049150.1.region232";
Mm.6.ENSMUST00000049150.1	ExonAligner	CDS	14237	14438	.	+	1	gene_id "Mm.6.ENSMUST00000049150.1.region232"; transcript_id "Mm.6.ENSMUST00000049150.1.region232";
Mm.14.ENSMUST00000022702.1	ExonAligner	CDS	1499	1540	.	+	0	gene_id "Mm.14.ENSMUST00000022702.1.region233"; transcript_id "Mm.14.ENSMUST00000022702.1.region233";
Mm.14.ENSMUST00000022702.1	ExonAligner	CDS	8587	8742	.	+	0	gene_id "Mm.14.ENSMUST00000022702.1.region233"; transcript_id "Mm.14.ENSMUST00000022702.1.region233";
Mm.14.ENSMUST00000022702.1	ExonAligner	CDS	8974	9124	.	+	0	gene_id "Mm.14.ENSMUST00000022702.1.region233"; transcript_id "Mm.14.ENSMUST00000022702.1.region233";
Mm.14.ENSMUST00000022702.1	ExonAligner	CDS	11331	11497	.	+	2	gene_id "Mm.14.ENSMUST00000022702.1.region233"; transcript_id "Mm.14.ENSMUST00000022702.1.region233";
[truncated: 2,269 more rows]
