# Supplementary material for: Reference based annotation with GeneMapper
Source: Genome Biol. 2006 Apr 5;7(4):R29. doi: 10.1186/gb-2006-7-4-r29 (PMC1557983; doi:10.1186/gb-2006-7-4-r29)
Supplement: Additional data file 1 — A gunzipped tar file containing the data set of orthologous genes in human and mouse that was used to compare GeneMapper with Projector and GeneWise [file gb-2006-7-4-r29-S1.tgz › projector/genemapper.eval]

Tue Nov  8 09:52:20 PST 2005

**Summary Stats**
Annotation:	mouse.truth.gtf
Predictions:             	genemapper.gtf

Gene Sensitivity         	81.69%    
Gene Specificity         	81.69%    
Transcript Sensitivity   	81.69%    
Transcript Specificity   	81.69%    
Exon Sensitivity         	97.15%    
Exon Specificity         	97.79%    
Nucleotide Sensitivity   	99.88%    
Nucleotide Specificity   	99.94%    

**General Stats**
Predictions:
		                         	mouse.truth.gtf	genemapper.gtf
Gene
	All                      
		Count                    	486.00    	486.00    
		Total Transcripts        	486.00    	486.00    
		Transcripts Per          	1.00      	1.00      
Transcript
	All                      
		Count                    	486.00    	486.00    
		Average Length           	19555.30  	19511.30  
		Median Length            	10606.00  	10592.00  
		Total Length             	9503878.00 	9482490.00 
		Average Coding Length    	1338.13   	1332.59   
		Median Coding Length     	1101.00   	1101.00   
		Total Coding Length      	650331.00 	647640.00 
		Average Score            	0.00      	0.00      
		Total Score              	0.00      	0.00      
		Ave Exons Per            	8.84      	8.78      
		Med Exons Per            	7.00      	7.00      
		Total Exons              	4298.00   	4269.00   
	Complete                 
		Count                    	0.00      	0.00      
		Average Length           	0.00      	0.00      
		Median Length            	0.00      	0.00      
		Total Length             	0.00      	0.00      
		Average Coding Length    	0.00      	0.00      
		Median Coding Length     	0.00      	0.00      
		Total Coding Length      	0.00      	0.00      
		Average Score            	0.00      	0.00      
		Total Score              	0.00      	0.00      
		Ave Exons Per            	0.00      	0.00      
		Med Exons Per            	0.00      	0.00      
		Total Exons              	0.00      	0.00      
	Incomplete               
		Count                    	486.00    	486.00    
		Average Length           	19555.30  	19511.30  
		Median Length            	10606.00  	10592.00  
		Total Length             	9503878.00 	9482490.00 
		Average Coding Length    	1338.13   	1332.59   
		Median Coding Length     	1101.00   	1101.00   
		Total Coding Length      	650331.00 	647640.00 
		Average Score            	0.00      	0.00      
		Total Score              	0.00      	0.00      
		Ave Exons Per            	8.84      	8.78      
		Med Exons Per            	7.00      	7.00      
		Total Exons              	4298.00   	4269.00   
	Single Exon              
		Count                    	0.00      	0.00      
		Average Length           	0.00      	0.00      
		Median Length            	0.00      	0.00      
		Total Length             	0.00      	0.00      
		Average Coding Length    	0.00      	0.00      
		Median Coding Length     	0.00      	0.00      
		Total Coding Length      	0.00      	0.00      
		Average Score            	0.00      	0.00      
		Total Score              	0.00      	0.00      
		Ave Exons Per            	0.00      	0.00      
		Med Exons Per            	0.00      	0.00      
		Total Exons              	0.00      	0.00      
Exon
	All                      
		Count                    	4283.00   	4255.00   
		Average Length           	150.94    	151.33    
		Median Length            	122.00    	123.00    
		Total Length             	646467.00 	643924.00 
		Average Score            	0.00      	0.00      
		Total Score              	0.00      	0.00      
	Initial                  
		Count                    	0.00      	0.00      
		Average Length           	0.00      	0.00      
		Median Length            	0.00      	0.00      
		Total Length             	0.00      	0.00      
		Average Score            	0.00      	0.00      
		Total Score              	0.00      	0.00      
	Internal                 
		Count                    	4283.00   	4255.00   
		Average Length           	150.94    	151.33    
		Median Length            	122.00    	123.00    
		Total Length             	646467.00 	643924.00 
		Average Score            	0.00      	0.00      
		Total Score              	0.00      	0.00      
	Terminal                 
		Count                    	0.00      	0.00      
		Average Length           	0.00      	0.00      
		Median Length            	0.00      	0.00      
		Total Length             	0.00      	0.00      
		Average Score            	0.00      	0.00      
		Total Score              	0.00      	0.00      
	Single                   
		Count                    	0.00      	0.00      
		Average Length           	0.00      	0.00      
		Median Length            	0.00      	0.00      
		Total Length             	0.00      	0.00      
		Average Score            	0.00      	0.00      
		Total Score              	0.00      	0.00      
	UTR3                     
		Count                    	0.00      	0.00      
		Average Length           	0.00      	0.00      
		Median Length            	0.00      	0.00      
		Total Length             	0.00      	0.00      
		Average Score            	0.00      	0.00      
		Total Score              	0.00      	0.00      
	UTR5                     
		Count                    	0.00      	0.00      
		Average Length           	0.00      	0.00      
		Median Length            	0.00      	0.00      
		Total Length             	0.00      	0.00      
		Average Score            	0.00      	0.00      
		Total Score              	0.00      	0.00      
	Intron                   
		Count                    	3805.00   	3776.00   
		Average Length           	2325.65   	2338.56   
		Median Length            	836.00    	850.00    
		Total Length             	8849097.00 	8830400.00 
		Average Score            	0.00      	0.00      
		Total Score              	0.00      	0.00      
Nuc
	All                      
		Count                    	646467.00 	90791.00  
	Initial                  
		Count                    	0.00      	0.00      
	Internal                 
		Count                    	646467.00 	90791.00  
	Terminal                 
		Count                    	0.00      	0.00      
	Single                   
		Count                    	0.00      	0.00      
	UTR3                     
		Count                    	0.00      	0.00      
	UTR5                     
		Count                    	0.00      	0.00      
	Intron                   
		Count                    	8849097.00 	266050.00 
Signal
	Splice Acceptor          
		Count                    	4283.00   	4255.00   
	Splice Donor             
		Count                    	4283.00   	4255.00   
	Start Codon              
		Count                    	0.00      	0.00      
	Stop Codon               
		Count                    	0.00      	0.00      


**Detailed Stats**
Annotation:	mouse.truth.gtf
Predictions:	                         genemapper.gtf
Gene
	All
		Count                    	486.00    
		Ann Count                	486.00    
		Total Transcripts        	486.00    
		Transcripts Per          	1.00      
		Consistent Pred Count    	397.00    
		Consistent Ann Count     	397.00    
		Consistent Specificity   	81.69%    
		Consistent Sensitivity   	81.69%    
		Exact Pred Count         	397.00    
		Exact Ann Count          	397.00    
		Exact Specificity        	81.69%    
		Exact Sensitivity        	81.69%    
		Full Exact Pred Count    	0.00      
		Full Exact Ann Count     	0.00      
		Full Exact Specificity   	0.00%     
		Full Exact Sensitivity   	0.00%     
		Genomic Overlap Pred Count	486.00    
		Genomic Overlap Ann Count	486.00    
		Genomic Overlap Specificity	100.00%   
		Genomic Overlap Sensitivity	100.00%   
		CDS Overlap Pred Count   	486.00    
		CDS Overlap Ann Count    	486.00    
		CDS Overlap Specificity  	100.00%   
		CDS Overlap Sensitivity  	100.00%   
		All Introns Pred Count   	375.00    
		All Introns Ann Count    	375.00    
		All Introns Specificity  	77.16%    
		All Introns Sensitivity  	77.16%    
		Exact UTR5 Pred Count    	0.00      
		Exact UTR5 Ann Count     	0.00      
		Exact UTR5 Specificity   	0.00%     
		Exact UTR5 Sensitivity   	0.00%     
		Exact UTR3 Pred Count    	0.00      
		Exact UTR3 Ann Count     	0.00      
		Exact UTR3 Specificity   	0.00%     
		Exact UTR3 Sensitivity   	0.00%     
		Exact Intron Pred Count  	454.00    
		Exact Intron Ann Count   	454.00    
		Exact Intron Specificity 	93.42%    
		Exact Intron Sensitivity 	93.42%    
		Exact Exon Pred Count    	486.00    
		Exact Exon Ann Count     	486.00    
		Exact Exon Specificity   	100.00%   
		Exact Exon Sensitivity   	100.00%   
		Start Codon Pred Count   	0.00      
		Start Codon Ann Count    	0.00      
		Start Codon Specificity  	0.00%     
		Start Codon Sensitivity  	0.00%     
		Stop Codon Pred Count    	0.00      
		Stop Codon Ann Count     	0.00      
		Stop Codon Specificity   	0.00%     
		Stop Codon Sensitivity   	0.00%     
		Start Stop Pred Count    	0.00      
		Start Stop Ann Count     	0.00      
		Start Stop Specificity   	0.00%     
		Start Stop Sensitivity   	0.00%     
Transcript
	All
		Count                    	486.00    
		Ann Count                	486.00    
		Average Length           	19511.30  
		Median Length            	10592.00  
		Total Length             	9482490.00 
		Average Coding Length    	1332.59   
		Median Coding Length     	1101.00   
		Total Coding Length      	647640.00 
		Average Score            	0.00      
		Total Score              	0.00      
		Ave Exons Per            	8.78      
		Med Exons Per            	7.00      
		Total Exons              	4269.00   
		Consistent Pred Count    	397.00    
		Consistent Ann Count     	397.00    
		Consistent Specificity   	81.69%    
		Consistent Sensitivity   	81.69%    
		Exact Pred Count         	397.00    
		Exact Ann Count          	397.00    
		Exact Specificity        	81.69%    
		Exact Sensitivity        	81.69%    
		Full Exact Pred Count    	0.00      
		Full Exact Ann Count     	0.00      
		Full Exact Specificity   	0.00%     
		Full Exact Sensitivity   	0.00%     
		Genomic Overlap Pred Count	486.00    
		Genomic Overlap Ann Count	486.00    
		Genomic Overlap Specificity	100.00%   
		Genomic Overlap Sensitivity	100.00%   
		CDS Overlap Pred Count   	486.00    
		CDS Overlap Ann Count    	486.00    
		CDS Overlap Specificity  	100.00%   
		CDS Overlap Sensitivity  	100.00%   
		All Introns Pred Count   	375.00    
		All Introns Ann Count    	375.00    
		All Introns Specificity  	77.16%    
		All Introns Sensitivity  	77.16%    
		Exact UTR5 Pred Count    	0.00      
		Exact UTR5 Ann Count     	0.00      
		Exact UTR5 Specificity   	0.00%     
		Exact UTR5 Sensitivity   	0.00%     
		Exact UTR3 Pred Count    	0.00      
		Exact UTR3 Ann Count     	0.00      
		Exact UTR3 Specificity   	0.00%     
		Exact UTR3 Sensitivity   	0.00%     
		Exact Intron Pred Count  	454.00    
		Exact Intron Ann Count   	454.00    
		Exact Intron Specificity 	93.42%    
		Exact Intron Sensitivity 	93.42%    
		Exact Exon Pred Count    	486.00    
		Exact Exon Ann Count     	486.00    
		Exact Exon Specificity   	100.00%   
		Exact Exon Sensitivity   	100.00%   
		Start Codon Pred Count   	0.00      
		Start Codon Ann Count    	0.00      
		Start Codon Specificity  	0.00%     
		Start Codon Sensitivity  	0.00%     
		Stop Codon Pred Count    	0.00      
		Stop Codon Ann Count     	0.00      
		Stop Codon Specificity   	0.00%     
		Stop Codon Sensitivity   	0.00%     
		Start Stop Pred Count    	0.00      
		Start Stop Ann Count     	0.00      
		Start Stop Specificity   	0.00%     
		Start Stop Sensitivity   	0.00%     
	Complete
		Count                    	0.00      
		Ann Count                	0.00      
		Average Length           	0.00      
		Median Length            	0.00      
		Total Length             	0.00      
		Average Coding Length    	0.00      
		Median Coding Length     	0.00      
		Total Coding Length      	0.00      
		Average Score            	0.00      
		Total Score              	0.00      
		Ave Exons Per            	0.00      
		Med Exons Per            	0.00      
		Total Exons              	0.00      
		Consistent Pred Count    	0.00      
		Consistent Ann Count     	0.00      
		Consistent Specificity   	0.00%     
		Consistent Sensitivity   	0.00%     
		Exact Pred Count         	0.00      
		Exact Ann Count          	0.00      
		Exact Specificity        	0.00%     
		Exact Sensitivity        	0.00%     
		Full Exact Pred Count    	0.00      
		Full Exact Ann Count     	0.00      
		Full Exact Specificity   	0.00%     
		Full Exact Sensitivity   	0.00%     
		Genomic Overlap Pred Count	0.00      
		Genomic Overlap Ann Count	0.00      
		Genomic Overlap Specificity	0.00%     
		Genomic Overlap Sensitivity	0.00%     
		CDS Overlap Pred Count   	0.00      
		CDS Overlap Ann Count    	0.00      
		CDS Overlap Specificity  	0.00%     
		CDS Overlap Sensitivity  	0.00%     
		All Introns Pred Count   	0.00      
		All Introns Ann Count    	0.00      
		All Introns Specificity  	0.00%     
		All Introns Sensitivity  	0.00%     
		Exact UTR5 Pred Count    	0.00      
		Exact UTR5 Ann Count     	0.00      
		Exact UTR5 Specificity   	0.00%     
		Exact UTR5 Sensitivity   	0.00%     
		Exact UTR3 Pred Count    	0.00      
		Exact UTR3 Ann Count     	0.00      
		Exact UTR3 Specificity   	0.00%     
		Exact UTR3 Sensitivity   	0.00%     
		Exact Intron Pred Count  	0.00      
		Exact Intron Ann Count   	0.00      
		Exact Intron Specificity 	0.00%     
		Exact Intron Sensitivity 	0.00%     
		Exact Exon Pred Count    	0.00      
		Exact Exon Ann Count     	0.00      
		Exact Exon Specificity   	0.00%     
		Exact Exon Sensitivity   	0.00%     
		Start Codon Pred Count   	0.00      
		Start Codon Ann Count    	0.00      
		Start Codon Specificity  	0.00%     
		Start Codon Sensitivity  	0.00%     
		Stop Codon Pred Count    	0.00      
		Stop Codon Ann Count     	0.00      
		Stop Codon Specificity   	0.00%     
		Stop Codon Sensitivity   	0.00%     
		Start Stop Pred Count    	0.00      
		Start Stop Ann Count     	0.00      
		Start Stop Specificity   	0.00%     
		Start Stop Sensitivity   	0.00%     
	Incomplete
		Count                    	486.00    
		Ann Count                	486.00    
		Average Length           	19511.30  
		Median Length            	10592.00  
		Total Length             	9482490.00 
		Average Coding Length    	1332.59   
		Median Coding Length     	1101.00   
		Total Coding Length      	647640.00 
		Average Score            	0.00      
		Total Score              	0.00      
		Ave Exons Per            	8.78      
		Med Exons Per            	7.00      
		Total Exons              	4269.00   
		Consistent Pred Count    	397.00    
		Consistent Ann Count     	397.00    
		Consistent Specificity   	81.69%    
		Consistent Sensitivity   	81.69%    
		Exact Pred Count         	397.00    
		Exact Ann Count          	397.00    
		Exact Specificity        	81.69%    
		Exact Sensitivity        	81.69%    
		Full Exact Pred Count    	0.00      
		Full Exact Ann Count     	0.00      
		Full Exact Specificity   	0.00%     
		Full Exact Sensitivity   	0.00%     
		Genomic Overlap Pred Count	486.00    
		Genomic Overlap Ann Count	486.00    
		Genomic Overlap Specificity	100.00%   
		Genomic Overlap Sensitivity	100.00%   
		CDS Overlap Pred Count   	486.00    
		CDS Overlap Ann Count    	486.00    
		CDS Overlap Specificity  	100.00%   
		CDS Overlap Sensitivity  	100.00%   
		All Introns Pred Count   	375.00    
		All Introns Ann Count    	375.00    
		All Introns Specificity  	77.16%    
		All Introns Sensitivity  	77.16%    
		Exact UTR5 Pred Count    	0.00      
		Exact UTR5 Ann Count     	0.00      
		Exact UTR5 Specificity   	0.00%     
		Exact UTR5 Sensitivity   	0.00%     
		Exact UTR3 Pred Count    	0.00      
		Exact UTR3 Ann Count     	0.00      
		Exact UTR3 Specificity   	0.00%     
		Exact UTR3 Sensitivity   	0.00%     
		Exact Intron Pred Count  	454.00    
		Exact Intron Ann Count   	454.00    
		Exact Intron Specificity 	93.42%    
		Exact Intron Sensitivity 	93.42%    
		Exact Exon Pred Count    	486.00    
		Exact Exon Ann Count     	486.00    
		Exact Exon Specificity   	100.00%   
		Exact Exon Sensitivity   	100.00%   
		Start Codon Pred Count   	0.00      
		Start Codon Ann Count    	0.00      
		Start Codon Specificity  	0.00%     
		Start Codon Sensitivity  	0.00%     
		Stop Codon Pred Count    	0.00      
		Stop Codon Ann Count     	0.00      
		Stop Codon Specificity   	0.00%     
		Stop Codon Sensitivity   	0.00%     
		Start Stop Pred Count    	0.00      
		Start Stop Ann Count     	0.00      
		Start Stop Specificity   	0.00%     
		Start Stop Sensitivity   	0.00%     
	Single Exon
		Count                    	0.00      
		Ann Count                	0.00      
		Average Length           	0.00      
		Median Length            	0.00      
		Total Length             	0.00      
		Average Coding Length    	0.00      
		Median Coding Length     	0.00      
		Total Coding Length      	0.00      
		Average Score            	0.00      
		Total Score              	0.00      
		Ave Exons Per            	0.00      
		Med Exons Per            	0.00      
		Total Exons              	0.00      
		Consistent Pred Count    	0.00      
		Consistent Ann Count     	0.00      
		Consistent Specificity   	0.00%     
		Consistent Sensitivity   	0.00%     
		Exact Pred Count         	0.00      
		Exact Ann Count          	0.00      
		Exact Specificity        	0.00%     
		Exact Sensitivity        	0.00%     
		Full Exact Pred Count    	0.00      
		Full Exact Ann Count     	0.00      
		Full Exact Specificity   	0.00%     
		Full Exact Sensitivity   	0.00%     
		Genomic Overlap Pred Count	0.00      
		Genomic Overlap Ann Count	0.00      
		Genomic Overlap Specificity	0.00%     
		Genomic Overlap Sensitivity	0.00%     
		CDS Overlap Pred Count   	0.00      
		CDS Overlap Ann Count    	0.00      
		CDS Overlap Specificity  	0.00%     
		CDS Overlap Sensitivity  	0.00%     
		All Introns Pred Count   	0.00      
		All Introns Ann Count    	0.00      
		All Introns Specificity  	0.00%     
		All Introns Sensitivity  	0.00%     
		Exact UTR5 Pred Count    	0.00      
		Exact UTR5 Ann Count     	0.00      
		Exact UTR5 Specificity   	0.00%     
		Exact UTR5 Sensitivity   	0.00%     
		Exact UTR3 Pred Count    	0.00      
		Exact UTR3 Ann Count     	0.00      
		Exact UTR3 Specificity   	0.00%     
		Exact UTR3 Sensitivity   	0.00%     
		Exact Intron Pred Count  	0.00      
		Exact Intron Ann Count   	0.00      
		Exact Intron Specificity 	0.00%     
		Exact Intron Sensitivity 	0.00%     
		Exact Exon Pred Count    	0.00      
		Exact Exon Ann Count     	0.00      
		Exact Exon Specificity   	0.00%     
		Exact Exon Sensitivity   	0.00%     
		Start Codon Pred Count   	0.00      
		Start Codon Ann Count    	0.00      
		Start Codon Specificity  	0.00%     
		Start Codon Sensitivity  	0.00%     
		Stop Codon Pred Count    	0.00      
		Stop Codon Ann Count     	0.00      
		Stop Codon Specificity   	0.00%     
		Stop Codon Sensitivity   	0.00%     
		Start Stop Pred Count    	0.00      
		Start Stop Ann Count     	0.00      
		Start Stop Specificity   	0.00%     
		Start Stop Sensitivity   	0.00%     
Exon
	All
		Count                    	4255.00   
		Ann Count                	4283.00   
		Average Length           	151.33    
		Median Length            	123.00    
		Total Length             	643924.00 
		Average Score            	0.00      
		Total Score              	0.00      
		Correct Pred Count       	4161.00   
		Correct Ann Count        	4161.00   
		Correct Specificity      	97.79%    
		Correct Sensitivity      	97.15%    
		Overlap Pred Count       	4255.00   
		Overlap Ann Count        	4282.00   
		Overlap Specificity      	100.00%   
		Overlap Sensitivity      	99.98%    
		Overlap 80p Pred Count   	4238.00   
		Overlap 80p Ann Count    	4242.00   
		Overlap 80p Specificity  	99.60%    
		Overlap 80p Sensitivity  	99.04%    
		Splice 5 Pred Count      	4204.00   
		Splice 5 Ann Count       	4209.00   
		Splice 5 Specificity     	98.80%    
		Splice 5 Sensitivity     	98.27%    
		Splice 3 Pred Count      	4215.00   
		Splice 3 Ann Count       	4221.00   
		Splice 3 Specificity     	99.06%    
		Splice 3 Sensitivity     	98.55%    
	Initial
		Count                    	0.00      
		Ann Count                	0.00      
		Average Length           	0.00      
		Median Length            	0.00      
		Total Length             	0.00      
		Average Score            	0.00      
		Total Score              	0.00      
		Correct Pred Count       	0.00      
		Correct Ann Count        	0.00      
		Correct Specificity      	0.00%     
		Correct Sensitivity      	0.00%     
		Overlap Pred Count       	0.00      
		Overlap Ann Count        	0.00      
		Overlap Specificity      	0.00%     
		Overlap Sensitivity      	0.00%     
		Overlap 80p Pred Count   	0.00      
		Overlap 80p Ann Count    	0.00      
		Overlap 80p Specificity  	0.00%     
		Overlap 80p Sensitivity  	0.00%     
		Splice 5 Pred Count      	0.00      
		Splice 5 Ann Count       	0.00      
		Splice 5 Specificity     	0.00%     
		Splice 5 Sensitivity     	0.00%     
		Splice 3 Pred Count      	0.00      
		Splice 3 Ann Count       	0.00      
		Splice 3 Specificity     	0.00%     
		Splice 3 Sensitivity     	0.00%     
	Internal
		Count                    	4255.00   
		Ann Count                	4283.00   
		Average Length           	151.33    
		Median Length            	123.00    
		Total Length             	643924.00 
		Average Score            	0.00      
		Total Score              	0.00      
		Correct Pred Count       	4161.00   
		Correct Ann Count        	4161.00   
		Correct Specificity      	97.79%    
		Correct Sensitivity      	97.15%    
		Overlap Pred Count       	4255.00   
		Overlap Ann Count        	4282.00   
		Overlap Specificity      	100.00%   
		Overlap Sensitivity      	99.98%    
		Overlap 80p Pred Count   	4238.00   
		Overlap 80p Ann Count    	4242.00   
		Overlap 80p Specificity  	99.60%    
		Overlap 80p Sensitivity  	99.04%    
		Splice 5 Pred Count      	4204.00   
		Splice 5 Ann Count       	4209.00   
		Splice 5 Specificity     	98.80%    
		Splice 5 Sensitivity     	98.27%    
		Splice 3 Pred Count      	4215.00   
		Splice 3 Ann Count       	4221.00   
		Splice 3 Specificity     	99.06%    
		Splice 3 Sensitivity     	98.55%    
	Terminal
		Count                    	0.00      
		Ann Count                	0.00      
		Average Length           	0.00      
		Median Length            	0.00      
		Total Length             	0.00      
		Average Score            	0.00      
		Total Score              	0.00      
		Correct Pred Count       	0.00      
		Correct Ann Count        	0.00      
		Correct Specificity      	0.00%     
		Correct Sensitivity      	0.00%     
		Overlap Pred Count       	0.00      
		Overlap Ann Count        	0.00      
		Overlap Specificity      	0.00%     
		Overlap Sensitivity      	0.00%     
		Overlap 80p Pred Count   	0.00      
		Overlap 80p Ann Count    	0.00      
		Overlap 80p Specificity  	0.00%     
		Overlap 80p Sensitivity  	0.00%     
		Splice 5 Pred Count      	0.00      
		Splice 5 Ann Count       	0.00      
		Splice 5 Specificity     	0.00%     
		Splice 5 Sensitivity     	0.00%     
		Splice 3 Pred Count      	0.00      
		Splice 3 Ann Count       	0.00      
		Splice 3 Specificity     	0.00%     
		Splice 3 Sensitivity     	0.00%     
	Single
		Count                    	0.00      
		Ann Count                	0.00      
		Average Length           	0.00      
		Median Length            	0.00      
		Total Length             	0.00      
		Average Score            	0.00      
		Total Score              	0.00      
		Correct Pred Count       	0.00      
		Correct Ann Count        	0.00      
		Correct Specificity      	0.00%     
		Correct Sensitivity      	0.00%     
		Overlap Pred Count       	0.00      
		Overlap Ann Count        	0.00      
		Overlap Specificity      	0.00%     
		Overlap Sensitivity      	0.00%     
		Overlap 80p Pred Count   	0.00      
		Overlap 80p Ann Count    	0.00      
		Overlap 80p Specificity  	0.00%     
		Overlap 80p Sensitivity  	0.00%     
		Splice 5 Pred Count      	0.00      
		Splice 5 Ann Count       	0.00      
		Splice 5 Specificity     	0.00%     
		Splice 5 Sensitivity     	0.00%     
		Splice 3 Pred Count      	0.00      
		Splice 3 Ann Count       	0.00      
		Splice 3 Specificity     	0.00%     
		Splice 3 Sensitivity     	0.00%     
	UTR3
		Count                    	0.00      
		Ann Count                	0.00      
		Average Length           	0.00      
		Median Length            	0.00      
		Total Length             	0.00      
		Average Score            	0.00      
		Total Score              	0.00      
		Correct Pred Count       	0.00      
		Correct Ann Count        	0.00      
		Correct Specificity      	0.00%     
		Correct Sensitivity      	0.00%     
		Overlap Pred Count       	0.00      
		Overlap Ann Count        	0.00      
		Overlap Specificity      	0.00%     
		Overlap Sensitivity      	0.00%     
		Overlap 80p Pred Count   	0.00      
		Overlap 80p Ann Count    	0.00      
		Overlap 80p Specificity  	0.00%     
		Overlap 80p Sensitivity  	0.00%     
		Splice 5 Pred Count      	0.00      
		Splice 5 Ann Count       	0.00      
		Splice 5 Specificity     	0.00%     
		Splice 5 Sensitivity     	0.00%     
		Splice 3 Pred Count      	0.00      
		Splice 3 Ann Count       	0.00      
		Splice 3 Specificity     	0.00%     
		Splice 3 Sensitivity     	0.00%     
	UTR5
		Count                    	0.00      
		Ann Count                	0.00      
		Average Length           	0.00      
		Median Length            	0.00      
		Total Length             	0.00      
		Average Score            	0.00      
		Total Score              	0.00      
		Correct Pred Count       	0.00      
		Correct Ann Count        	0.00      
		Correct Specificity      	0.00%     
		Correct Sensitivity      	0.00%     
		Overlap Pred Count       	0.00      
		Overlap Ann Count        	0.00      
		Overlap Specificity      	0.00%     
		Overlap Sensitivity      	0.00%     
		Overlap 80p Pred Count   	0.00      
		Overlap 80p Ann Count    	0.00      
		Overlap 80p Specificity  	0.00%     
		Overlap 80p Sensitivity  	0.00%     
		Splice 5 Pred Count      	0.00      
		Splice 5 Ann Count       	0.00      
		Splice 5 Specificity     	0.00%     
		Splice 5 Sensitivity     	0.00%     
		Splice 3 Pred Count      	0.00      
		Splice 3 Ann Count       	0.00      
		Splice 3 Specificity     	0.00%     
		Splice 3 Sensitivity     	0.00%     
	Intron
		Count                    	3776.00   
		Ann Count                	3805.00   
		Average Length           	2338.56   
		Median Length            	850.00    
		Total Length             	8830400.00 
		Average Score            	0.00      
		Total Score              	0.00      
		Correct Pred Count       	3696.00   
		Correct Ann Count        	3696.00   
		Correct Specificity      	97.88%    
		Correct Sensitivity      	97.14%    
		Overlap Pred Count       	3776.00   
		Overlap Ann Count        	3805.00   
		Overlap Specificity      	100.00%   
		Overlap Sensitivity      	100.00%   
		Overlap 80p Pred Count   	3767.00   
		Overlap 80p Ann Count    	3789.00   
		Overlap 80p Specificity  	99.76%    
		Overlap 80p Sensitivity  	99.58%    
		Splice 5 Pred Count      	3741.00   
		Splice 5 Ann Count       	3748.00   
		Splice 5 Specificity     	99.07%    
		Splice 5 Sensitivity     	98.50%    
		Splice 3 Pred Count      	3727.00   
		Splice 3 Ann Count       	3731.00   
		Splice 3 Specificity     	98.70%    
		Splice 3 Sensitivity     	98.06%    
Nuc
	All
		Count                    	90791.00  
		Ann Count                	90842.00  
		Correct Pred Count       	90736.00  
		Correct Ann Count        	90736.00  
		Correct Specificity      	99.94%    
		Correct Sensitivity      	99.88%    
	Initial
		Count                    	0.00      
		Ann Count                	0.00      
		Correct Pred Count       	0.00      
		Correct Ann Count        	0.00      
		Correct Specificity      	0.00%     
		Correct Sensitivity      	0.00%     
	Internal
		Count                    	90791.00  
		Ann Count                	90842.00  
		Correct Pred Count       	90736.00  
		Correct Ann Count        	90736.00  
		Correct Specificity      	99.94%    
		Correct Sensitivity      	99.88%    
	Terminal
		Count                    	0.00      
		Ann Count                	0.00      
		Correct Pred Count       	0.00      
		Correct Ann Count        	0.00      
		Correct Specificity      	0.00%     
		Correct Sensitivity      	0.00%     
	Single
		Count                    	0.00      
		Ann Count                	0.00      
		Correct Pred Count       	0.00      
		Correct Ann Count        	0.00      
		Correct Specificity      	0.00%     
		Correct Sensitivity      	0.00%     
	UTR3
		Count                    	0.00      
		Ann Count                	0.00      
		Correct Pred Count       	0.00      
		Correct Ann Count        	0.00      
		Correct Specificity      	0.00%     
		Correct Sensitivity      	0.00%     
	UTR5
		Count                    	0.00      
		Ann Count                	0.00      
		Correct Pred Count       	0.00      
		Correct Ann Count        	0.00      
		Correct Specificity      	0.00%     
		Correct Sensitivity      	0.00%     
	Intron
		Count                    	266050.00 
		Ann Count                	266050.00 
		Correct Pred Count       	266050.00 
		Correct Ann Count        	266050.00 
		Correct Specificity      	100.00%   
		Correct Sensitivity      	100.00%   
Signal
	Splice Acceptor
		Count                    	4255.00   
		Ann Count                	4283.00   
		Correct Pred Count       	4204.00   
		Correct Ann Count        	4209.00   
		Correct Specificity      	98.80%    
		Correct Sensitivity      	98.27%    
	Splice Donor
		Count                    	4255.00   
		Ann Count                	4283.00   
		Correct Pred Count       	4215.00   
		Correct Ann Count        	4221.00   
		Correct Specificity      	99.06%    
		Correct Sensitivity      	98.55%    
	Start Codon
		Count                    	0.00      
		Ann Count                	0.00      
		Correct Pred Count       	0.00      
		Correct Ann Count        	0.00      
		Correct Specificity      	0.00%     
		Correct Sensitivity      	0.00%     
	Stop Codon
		Count                    	0.00      
		Ann Count                	0.00      
		Correct Pred Count       	0.00      
		Correct Ann Count        	0.00      
		Correct Specificity      	0.00%     
		Correct Sensitivity      	0.00%     
Tue Nov  8 09:59:05 PST 2005
