# Supplementary material for: Reference based annotation with GeneMapper
Source: Genome Biol. 2006 Apr 5;7(4):R29. doi: 10.1186/gb-2006-7-4-r29 (PMC1557983; doi:10.1186/gb-2006-7-4-r29)
Supplement: Additional data file 1 — A gunzipped tar file containing the data set of orthologous genes in human and mouse that was used to compare GeneMapper with Projector and GeneWise [file gb-2006-7-4-r29-S1.tgz › projector/ORTHS/region1/hs.truth.gff]

Hs.3.ENST00000302762.1	EnsEMBL	CDS	1001	1775	.	+	0	gene_id	ENSG00000169359.2;	transcript_id	ENST00000302762.1;	exon_id	ENSE00001330091.1;
Hs.3.ENST00000302762.1	EnsEMBL	CDS	12379	12566	.	+	2	gene_id	ENSG00000169359.2;	transcript_id	ENST00000302762.1;	exon_id	ENSE00001182133.1;
Hs.3.ENST00000302762.1	EnsEMBL	CDS	20957	21141	.	+	0	gene_id	ENSG00000169359.2;	transcript_id	ENST00000302762.1;	exon_id	ENSE00001169591.1;
Hs.3.ENST00000302762.1	EnsEMBL	CDS	21413	21530	.	+	1	gene_id	ENSG00000169359.2;	transcript_id	ENST00000302762.1;	exon_id	ENSE00001169581.1;
Hs.3.ENST00000302762.1	EnsEMBL	CDS	25095	25310	.	+	0	gene_id	ENSG00000169359.2;	transcript_id	ENST00000302762.1;	exon_id	ENSE00001169576.1;
Hs.3.ENST00000302762.1	EnsEMBL	CDS	26621	26785	.	+	0	gene_id	ENSG00000169359.2;	transcript_id	ENST00000302762.1;	exon_id	ENSE00001318604.1;
