# Supplementary material for: Reference based annotation with GeneMapper
Source: Genome Biol. 2006 Apr 5;7(4):R29. doi: 10.1186/gb-2006-7-4-r29 (PMC1557983; doi:10.1186/gb-2006-7-4-r29)
Supplement: Additional data file 1 — A gunzipped tar file containing the data set of orthologous genes in human and mouse that was used to compare GeneMapper with Projector and GeneWise [file gb-2006-7-4-r29-S1.tgz › projector/ORTHS/region1/hs.fasta]

>Hs.3.ENST00000302762.1 156826614-156854401	reverse
actataaatatgtaggcaccgtaaggacgcgattctccagtttgccaggcctttttctat
ccttttgggggcacaaggcgaccttgcctcctgattcaaaaacttcgtaaacgtcaatcc
ttctacccttttctggtcagcccacgaaagcagcagcatggcacaactcccagcctagag
ttcgggcactgcctgtcgtcagcataacgaagaaacctacacccacgaagacttcagacc
ccacgtgattacatcactcaaccaccagcgctggcctggaggaacccgctgtcacgtgac
cgctcgtgcccaatgaccgaggcccacgctttccagaccgccacagtcgctgtcacaggg
cctgagtttgggcggcgccccgccccggccgcacggtgcgccggcgttaatcctccccga
aggttccggcagccaagattgcaggttcccaccaagcattgtttccgaactgggccacga
gagcgtgtccctgattggcttgctctggaggctgggaagggacctgttagagactgggac
cacttcctgaagcgcgaggcaggaagttatatgctttttctggagtcctgtagagaaagt
gctctctgccgcattgatagcagcgagagctggaggtgttgggtcgggagaccagccgtt
cgatcccgccgcaggtaggagctggtttccatcctggcaccacggcacacacctccagcc
tcgagcccggcgctgctgcccgggggtctccttcaggctctttgacgccgttccaggggg
cacctatccaggcatcctctgggcctctagccagaggactggctcccggcttcagcactc
cgggctgcagtaagaagtgcccttatcgctctgagccctgccaccatcccgtgaaccacc
gaaaccctggtccagcgcgacagccttggacctgggactggacggatccaaaacgctcag
cctcggccccccacagacggggctctgcatcgtctctgatatgtcacccaccatctccca
caaggacagcagccggcaacggcggccagggaatttcagtcactctctggatatgaagag
cggtcccctgccgccaggcggttgggatgacagtcatttggactcagcgggccgggaagg
ggacagagaagctcttctgggggataccggcactggcgacttcttaaaagccccacagag
cttccgggccgaactaagcagcattttgctactactctttctttacgtgcttcagggtat
tcccctgggcttggcgggaagcatcccactcattttgcaaagcaaaaatgttagctatac
agaccaagctttcttcagttttgtcttttggcccttcagtctcaaattactctgggcccc
gttggttgatgcggtctacgttaagaacttcggtcgtcgcaaatcttggcttgtcccgac
acagtatatactaggactcttcatgatctatttatccactcaggtggaccgtttgcttgg
gaataccgatgacagaacacccgacgtgattgctctcactgtggcgttctttttgtttga
attcttggccgccactcaggacattgccgtcgatggttgggcgttaactatgttatccag
ggaaaatgtgggttatgcttctacttgcaattcggtgggccaaacagcgggttacttttt
gggcaatgttttgtttttggcccttgaatctgccgacttttgtaacaaatatttgcggtt
tcagcctcaacccagaggaatcgttactctttcaggtagtgtatttaagctattatggtg
ttaggtttatttatccttttgaaagagtgtgtgacgttggagggaagctcattaatttac
tggaaatcattgtatgggagataactcaaggtaagttttctgtttcgtccaaatgagctt
ctttgaaatattaaagccaaaatgaatgatattagagcaatcaaatgatcactatgcggt
taacagggagaggcaacccatcaaataacacaaccgagtccagggattcatgccacttgc
ttaatacacaaatgcacacttttaaaaagtgtggctcatatggttcacatttttcctttt
gtcttgttggttttaggtttctagctctatactttctaatccatttctacccctaccgtt
gtacccagaatccagccttctagtgaatggaacagggtttattcgttcaaacattattga
accagctaagggacgggattctaaggcctctaatgaataaggcagagttctgcactcaag
aaataaggaagatgaacattttaggagagttcagagttgccagttagtaactgcctttgg
gagtcaggcttcacattgcagataacatttgactttgttcttgaataagattccacgagg
ccaggaaatggcacaccagaatgcacaacacaaagtaaaagtgcactgaggcaggaaagt
acaaaaaagtacaggacattgcctaaattgtggaactgggtttgggaaatcgtgctgaga
aaggctgtgactaaattagtaagattttctttaattactatgggaaaagagtttaaagtt
tgtcctgtaagtaatggagggtaagttctaaaaaatttccctgtttctctgcatgagtaa
aacacatgtaagtttttctcttttttcttttttcttcttttttttaattgagatagttgg
gggtcgggggggctgtctcactatgttggccaggctggtcttgaactcctggcctcaggt
gattctccccctccttggcctcccaaagtactgggaattataagtgtgaaccaccccacc
tggcctaagcttttttgtttgtttgtttgtttttaacttttgtaacaactagaaaacaag
taaaatgaccaatatcaggaataacaatgtcaggaatatagtgaaattcttcattctgtc
agtgatgatgaatttaggggattctgttttgaaatttaagcaactgaacttctcagcttc
tgtgctaccttggaaattcacagtagagtaaatgtccaggtatgtggtggtggtaggagg
tgtcacaactacactattttcctgcaatcttattctcacagacatctaaccttatgtaca
cctcctcaaactgctaatgagtgagccactattactggtgaaatgatggtgatagtactt
tttcctcagttgtttggttgagagataattgctttgcacccaggtagatttgtctcagtg
ttctggggttccactcctgctttatgaataattcactgctggccgggcacagtggctcac
acctgtaatcccagcactttgggaggctgaggtgggaggatcacttgaggtcaggagttt
gagaccagcctggccagcatggcgaaaccccatttttgagactctgtctcaaaaataaat
aaataaataaaataaaaaataagtcacgactgggcacagtggctcacacctgttatccca
gcactttgggagtctgaggtgggaggactgcttgagctgaggaggtagagccagcttggg
caatacagcaagacctcatctctactaaaaattaaaaaaaaaaaaaaaatagctgggtgt
tttgcgaaggcctgtaaccctagctactcaggaggctgaggcaggaggattgcttcagcc
cgggagattgtggcttcagtgagctatgatccaatcattgcaccccagcctggtcaacag
agtgcaaccctgtcttaaaattatatatatgtattttttatatggagtctccctctgaca
ctagactggagtgcagtggcaggacctcagctcactgcgatttccacttctctagttcaa
gccattctcctgcctcagcctcctgagtagtgggattacaggcatgtgccaccacaccca
gctaatttttgtatttttagtacagacaaggtttcactgtgttggccaggatggtctcga
tctcctgatcttgtgatccgcccacctcggcctcccaaagtgttgggattacaggcgtaa
gccactgcgcccagccaaaataaattaattaattaaaaataaaattaaaataaagaagtc
aaggctggtgcagtggctcacgcctgtaatcccagcactttgggaggctgaggtggacag
atcacctgagatcaggagtttgagaccaacctggccaacatggcaaaaccccttctctat
taaaaatacaaaaattaggtggaagtggtggcattcacttgtaatcccagctactcagga
ggctgggtggggagaatcgcttgaacccaggaagcagaggttgcagtgaaccgagatcgc
accattgcattccagtctaggcggcagagcaaggctccatctcaaaaaaaaaaaaagaat
aagtcagtgtaaattaaaatccagtggcataattttgatccattagggaacagttgtggc
taagggagtataaatataataactcttgaactcataacattattctctggaatgatgttt
taccaatcactcttacattaagagaaagttccaatttagctaattagcaatttagtttcc
atggcctcttaaaccttgatttcactgaggctttctcatcttaagtaacatcatctcctt
aatcctctgtggtgatataaacagcagtctcaggacaaaatgaaaagcagacacataaaa
agcaacaaactggctgggcgcgttggctcacgcctgtaatcccaacactttgggaggcca
aggcaggaggatcacaaggtcaggagatcaagaccatcctggccaacatggtgaaacctt
gtctcttctaaaaatacaaaaattagcccggtgtgatggcatgcacctgtagtctcagct
actcaggaggctgaggcaggggaatcgcttcaacctgggaggcggaggttgcagtgagct
gagatcgcgccactgcactccagcctgggcgacagagaaagactccatctcaaaaaagaa
aaaagcaacaaactgataacagacagtatgcattcacagagtatttctaggcagtgaatt
gttattattattattattattattattattattattattattattattctgagatggagt
ctcgctctgtcgcccagggtagagtgcagtggtatgatctcagctcactgcaacttcccc
ctccagggctcaagctattctgctgcctcagcctccctagtagctgggattataagcgtg
tgccaccatgcctggctaatttttgtatttttggtagagatggggtttcgccatgttggc
caggctggtcttgaactcctgacctcaagtgatctgctcacctcggcttcccaaagtgct
gggattacaagtgtgagccactgtgcctggctgtcacttgttattttgaattgccccttt
ttttttttttcctgtggaatttgaactttgttctgcagtagattctataactagcttact
ttttaattcaactgtttatatctgtagtggactgctgtttctggttcaaacattttagtt
gaaagttagaattcctatagtttcattctcctttttatgactgaacataccacatttata
acattgttctttctggaacttattaataggataagaaaaaccagtggttttgaaaaagtt
atatagcacaggaagaattatatgatggaaatataattgcttaggtgattaaagaggagc
taaacactgaggcaatgtttagaaaatctgagtattaaaaggaagcgtaattgttttctt
tttttaattctaaaatatgttctggccaggtgcagcggctcacacctgtaatcctagcac
tttgggaggctgaggtgggcagattgcttgagctcagaagttcaagaccactctgggcaa
catggtgaaaccccagctctactaaaaatacaaaaaattagccgggtgtggtggcgcata
cctgtgatcccagctactcagggaggctaaggcactagaatcacttgaactggggaggtg
gaggctgcagtaagccgagatcacaccactgcactccagcctgggtgacagagcaagact
gcatctccaaaaatataaataaataaaaaataaatgaaatactatctgtaattaacagtt
ttgattgttacagataaatggagatggaatatattgggtagatagataatgtaaatgagt
catctgagttggaggggacagagataatttgagaaatccatgcccctctaaaggtgagga
gcgtcaactctagtaagttgtagttttgtgacaataggatcccaagattgctagatcttc
tttttttgttgttgttgagacagagtctcactttgttgcccaggctggaatgcagtggtg
cgatctctgctcactgcaagctccacctccagggttcacaccattctcctgcctcagcct
cccgagtagctgggactacaggcgcccaccaccatgccctgctaattttttgtattttta
gtagagacagggttgcaccatgttagccaggatggtctcaatcccctgaccttgtgatct
gcctgcctcggcctcccaaagtgcttggattacaggtgggagccaccatgcccggcaaga
ttgctagatcttaggcatattcaagagaaactagaaattccttttttatttcctaatttt
acaaacacttcttaggctcatataaaaacatgtctttagctgagcacagtggcacgcatc
tgtagttcctgccacttgacaggctgagatgggaagatcatttgaggccaggagttcgag
gctgcaatgcgttataatagtgtctgtgaataaccactgcactgcagcctgggcaacata
gcaagacccatctttaaaaaaatctgtctcatctatcatctctctatctgtcatctatct
aatctatgtcttcaggccagatctagcctgtaaactggtaattgaggccctctcctctag
cagcagtagtaacaattagaagtgattggaatagggagcagtgtatttgggtttaggagc
agggagcaagacggtttaatgacagagaaggaagctaaagatattagagtttataaatca
gtttgtttataaataggcacgcacatacaggaataaatgagagaaagtgttgctttgaaa
aagttgatgctataagtatgaatctaaccaaactaatgacaataaaaacagtatttgtaa
gacattgatgctttatttatttatttatttatttatttatttattttttgagacggagtt
ttgcacttgtcacccaggctggagtgcagtggcgtgatctcggctcactgcaacttctgc
ctcccaggttcaagcgattctcctgcctcagcctcccaagtagctgggattacaggcaca
cgccacaatgcccacctaattttttttgtatttttagtagagatggggtttcaccatgtt
ggtcaggctggtctcgaactcctgacctcaggtgatccgcccacctcagcttcccaaagt
gctgggattacaagcatgagccaccgtgcccagcgacattgatgctttaaattagaaagc
aggactattaattcctacctgatgacaaatttctttgtcctgctttcagaacacataatt
tatatgactcaaaatgcctgttagaatttggaaaagactaattgacccatttctagatag
accaggtattcttacataggctataatacattctttagcattcatgtctaggcttaaaat
gttaccctacattctcagaaaaacaaactgtattccttttttatttttttgagacagcgt
cttgccatgtcatccaggctggagtgtagtggcacaatctcggctcgctgcaacctctgc
ctcctggattcaagcgattctcatgcctcagattcccaagtagctgggattacaggcatg
tgccaccatgcctggttactttttgtatttttagtagagacagggtttcaccatgttggc
aaggctggtcttgaactcctgacctcaagtgatccacctgcctctgacttccaaagtgct
gggattacaggcatgagccaccacgcccagcctatttattctcattaaagtaatctccct
ataatttattgaataaaatgaattctttaggaagacacaccaagtttgtttatcctgtgc
atttgaatttcctttggcatatcaccatatggggagacagaggtgagaagggggaataca
agtagtcagtttaaagaagtgagggagccaggcacggtggctcatgcctgtaatcccagc
actttgggaggccgaggtgggtggatcacctgaggtcaggagttcaagaccagcctgacc
aacatggagaaaccccgtctctactaaaaatacaaaaattagctggggtagtggtgcatg
cctataatcccagctacttgggaggctgaggcaggagaatcacttgaacctgggaggtgg
aggttgcggtgagctgagattgtgccattgcactccagcctgggcaaaaagagcgaaact
cagtctcaaaaaaaaaaaaaaaaggaagtgtgggaaaatatctatgttccagacctcatg
gttggagctaaaatatgaaccttttttctcagtggtgtccagttgatagaaaagagagct
tacttgctgtgggtgtatctgagtatctggatgacataatggaaaacatttcttgcttta
gaactagaccgcagtttgaatgccatttctggcactttctggcttgtgattctgtttcct
tgtatataaagtaggagtaataatgcctatcttggaaagtgattttgggatttaaatgag
atgtcctctgttttttcccagatcttataatagacactcaggtgcgagctattgtacctt
tattggttactaatgaattgttacatgctcttaatttctgcattcgtgaaagcactggac
aagatcttgcagccacttcagaatatttagtctgttttttaggtctttactcggaaatca
tgtttatgaaacttgaacatcagctttgatatcttgatcatacatttatataccatgtat
gcttaagtttataaaatacacaaatcaaaattaaccaaaatattaataatgaaatatttc
catatttttggtaataatgataaaatacataaatcaaaattaaccaaaatgttaataatg
aaatatttccatgtttttggtagtaatgtttctttatggttgttggcataacaggctatg
gatgtctctagcatcaaagcaatgttaataagtctaataagactactggctatcatctat
caacattggtctgatttgtgataattgtgttcataaaacttcttaatatatttcctggcc
tctctgaactattggctttttcattcttctgcatgtgcgagagatggaaaccctttgaat
tagggctttgtgactgacccattgtcactacttccttctttttatgtattttctcctcaa
agcacaaagaaattagaaatatccttgtctgggtaccgtggctcacacctgtaatctcaa
cattttgggaggctgaggcaaaaggatcacttgagcctaggaggtcaaggctgcagtgag
ccaagtttgcaccactgcactgcagcttgggtgacagagtgagaccctgtctcaaaaaaa
gaaaaaaagaaataatcttatctgcaaacattgctgaaacctgtgtagtttcttcttctt
ttttctcttggtattggtatcaaggaatttaaattttagatggactgtgtttattaaaat
tggtagactatgctaaacaaatttacaattcttttgcctagaaaaatggaactacttaag
tcttatataactggaaaacttttacttttcgcttaacattaattggaattttggtgacag
tgaaaattatttttttttcagggcttgttaaacaactgttttaaaacagatgatgaccaa
aaccctgctcaatgagaatagtattgtacgtgaaactctaaagaagtcattattcatctc
attttgcagatggaattaagaatgcaaaaatagtggacatgccaagtgaatgctgttaat
aatatgtaaaattatttgattaaacatttattacttaaaaaaaagtggacattagcctca
cttataaggataatgttattaatacattattgttcattcctttcgaaccagattccaaaa
tgctagaaattatgttaagatgttattttatactgggcgtggtggctcacacccgtgatc
ctggctctttgggaggccaaggcagacagatcatttgaggtcaggagttcgagaccagcc
tggctaacatggtgaaaccccgtctctactgaaaatacaaaaattagctgggtaaagtgg
cacacatgcctgtaatctcagctactacagaggccgaggcaggagaatcacttgaacccg
agaggtggaggttgcagtaagctgagattgcaccactgcacaccagcctgacaagagtga
gactccgtctcaaaaaaaaaaaaaaaaaaaaaaaaaaaaatatatatatatatatatata
tatatatatatacctttatgtaggcagtgtaaaattatgaaaagaatgtaagactcaact
tcaggaggttgagattcaagttctgcctctgcctctgcctcttagtgatttttacctttg
gtaaatatttaagtattctgagtttcttttcctcgtctgtatttaataataacacatgct
tagcctatcctgtttgctatgagaatcaaatgagataacatataagaaaggaatatttaa
ataccaaggcgaaattgatctaaacaaataatgctgtctttctgcctcgtaagtgaggtt
caaactgtagtgatcaccttcagtgagcacagcagcaagagcaagattcaatctaaggaa
aaaccctgactgaagaatattctaattgtttttgagaagaggtgacttagggtccttgat
cagttgtgccacatacaccataaaataaaaagtaaaagcatctaaaatggagcacaagtc
tagaatgtttgagctataatgcaaggattttctagccaaatcttcttttacagatgaaga
aactgagacagggttatctaataagttttctagtggcaaactgaaatgcaattctcaggg
tggttaatgagatacaagttttgaaattagttgtacttataaggtgtgaaatcacaattt
taccactgacttagaatgtaacttggacagcttgacttccctaagccttagtttgttcac
ctgtaaatttgggctggtgaagtaaaggatctattgggctgtagaagtaaaggagttgat
acatgtaaaatgcttagcatatttttgtcacgttgtatgcactcaataaatgatacctcc
attattactattatttttagctgtttagcagaatcttccagaccattatttactccctcc
actaaatttgttcaaggtgatagctaatggctcaactatctttcactgaaacaacccaga
cagtactcttcatgggtcctcattctgcacctacgagtgtgagcaaatgccttttatatc
atattattgagatgagaaggttattcttaaacagattgaaagcattagaaagtttaaaaa
tataaggtagaaaatctgatgtaaataatcacctgttgtcaaatttaataaagaactgaa
aaggcttgggtatataagaaatgtaactgatggatcttaggggatatgaaaatcatttcc
cacccctagcactttccttgaataaagtgacatgataggcttttgttcattcaactcagt
tgtacactaaatgtaatgtctcaccaccccctgcctttttggttgttgttgtcacctatt
ttgggtctctacgtttaagagtcaggactgttttgttcatttgctgtgcctggtacaatg
ccttgaatataataaagaggtacctaaatgttgactttttttttttttttttttttttag
acaaggtctcactctattggccatgccagagtgcagtggtacaatcacagctcactgcag
cctccacttcctgggctcaggtagtcctcagcctcccaggtggctgggactacagatgtg
caccaccaagcctggctaatttcttattttttgtagggatagggtcccactatgttgccc
aggctggtcttgaatttctgagttcaagtaatcctcccaccttggcctcccaaagtgcta
ggattacaggcatgagcacctgtacttggctaattttttaaataacattttaattgaaag
ttattgtatatagaattatttagtatcaatgaaattatgtaattttaaaaattaattata
gatttaaaacattttcagatttcctttttttctggggaactgtatttttaataacaacaa
cattggttgcccttctgaaaaaagaaaacgaagtatcagtagtaaaagaagaaacacaag
ggatcacagatacttacaagctgctttttgcaattataaaaatgccagcagttctgacat
tttgccttctgattctaactgcaaaggtaagagatttataaatcaaatttatcattttct
tataagtatcaatatcatggaatacttacaatgcctttttcatatcacaggtccctttcc
actaccattagaatttaacaatgaaaaacaatattttctgtttattaaatgtatttgaaa
agatgtaatgatatcaactttaattttaaagtaagctaaatgtcttggagtattgtaaag
aattatgtccattggagaactgttagtaaatgtgaaccttaatgatattaatgcttggaa
tggagattaatatctttaaaaatcaatagctctgtcttcttataatgagtatacatttaa
tgttgtagtaatacaattatttactaagagtgtgacgtaaaaagatatagggccaggtgt
ggtggctcaagcctgtaatctcagcactttgggaggccgaggcaggtggattaccggagg
tcaggagttcaagaccagcctggctaacatggtgaaaccttgtctctactaaaaatacaa
gaatcagccggtcatggtggcacgtgcctttagtcccagctacttgggagactgaggcag
gagaatcacttgaacccaggacgtagaggttgcagtgagccgagatagcaccacggcact
ctagctggagcgacagagcgagactctgtctcaaaataataaataaataaataaataaat
aaaaagatatagaagtatatgagtattagaagtcaattttttaaaaatccattgaattat
ttaagtactgaaaggaaaattatacgagaaacggggattactggtgacttttattctata
ttaaggtgtctcaattttatagttctaaaaatatttttaacatgttaggctagaataagg
taagtatattttgttacagtgaactattgctagtgttggagttaatatttctgaaatctg
caatcttataggattttcattttatatacttaaatctatgtatataaacactttgcacct
atcttttgacagttttgaaggaaccattagcctcattgttttcattttaaatagtgagtg
ttttttcctcttaatgatagaaagaaggccagatgtgctggctcatgcctgtgatcccag
cactttgggaagccaaggtaggaggatctcttgagctcaggagttcaagaccagcctgaa
tatggcaaaacaaaaaataaaaaaactatctgggtatggtggcatgtgcctggagtgcta
gctgcttgggaagctgaagtaggaagacagcttgagcctgggaggtggagtttgcagtga
gccatggctatgcctctgcactccagcctgggcaacagagccaggggtctgtctttctct
tgagacaggggtctcaagaaaaaaaaaaagaatggaaagttcagaaaatatgaaaagttc
aaggagcataacaatatatatatatattttttttgagacaaagtctcgctctgtcaccca
ggctgggagcagtggcacaatctcagctcactgcaacctctgcctcctgggttcaagcga
ttctcctgcctcagtctcccgggcagctgggaccacagtgtgcaccaccatgcccagcta
atttttttgtatttgtttattttgagatggagtttcactcttattgcccaggctggagtg
caatggccctatctcggcttactgcaacctccacctcccgggttcaagcggttctcctgc
ctcagcctcccaagtagctgggattacaggcacatgccaccaggcccagctaattttgta
tttttagtagagatggggtttctccatgtaggtcaggctggtcttgaactcctgacctca
ggtgatctatccttggcctcccaaagtgctgggattacaggcatgagccaccgcgcctgg
caatttttttgtacttttaatgaagagagggtttcaccctgttgaccaggccgttcttga
actactgacctcaggtgatccacccacctggccaaacaatattatctaattatatgattt
aataatttttcatttaagataaacagtatttgctggaggtggtggctcacgcctttaatc
ccagcactttgggaggccaaggtgggctgatcacttgaggccaggagttcgagaccagcc
tggccaacatggtgaaaccccgtctttactaaaaatacaaaaattagctgggtgtggtgc
caggcgcctgtaagcccagctactcgggaggatgaggcaggagaatcgctggaacccggg
aggcggaggttgcagtgagccgagatcacgcactgcactccagcctgggtgacagagtga
gactccatccccaaaataaataaataaattaattaaaaaaaaacagtattgaccttcttg
gtatatttcctttgaaactcccttttttccctatatatgtgtgtgtgcatgtatgtgtgt
atacgtatacttcatatatttatttactcatatactttattttattttattttgagactg
agtctcactctgttgcctaggctggagtacagtggcgcgatctctgctcactgcaacctc
tgcctcccttgttcaaacaattctgcctcagcctcccgagtagctgggattacaggcaca
caccatcatacccagctaagttttgtattcttagaagagacggggtttcactatgtcggc
caggctggtctcaaactcctgacctcaagtgatccacctgcctagactcccgaagtcctg
ggattacatgtgtgagccaccatgcccggcctacttatttatttactttaaaagtgaaat
tgaatcatatataattttttatcttctctttgtcttataccaaacatttctatagcatta
catatttgaaaacatacttgttagtagctacatgatatagttagtgtgttaaatttaaat
tttccgtaatctcatttttctgttgtctattttgcttatgtttttaaattataaaaatgc
actagcaaatatttttgtgcataagtctgtgattttctggatatttccttccagtagact
ttttttttttttttttttttttttgagacagagtctcgctttgttgcccaggctggagtg
aaatggttaatttttttttttttttttttttttttttgaggcggagtttcacttgtttcc
caggctggagtgcaatggcatgatcttggctcactgcatcctctgcctcctggattcaag
cgattttcctgcctcagcctcctgagtagctgggactacaggcatgcaccaccatgcctg
gctaattatttttattttcatttttatttttagtagagatggggtttctccatgttgatc
aggctggtgtcaaactcccgacttcaggtgatctgcccgtctcggcctcccaaagtgctg
ggattacaggtgtgagccactgcacctggcctaatttttgtatttttagtagagacagag
tttcaccatgttggccaggctggtcttgaactactgacctcaggtgggtgatctgttcac
ctcagcctcccaaagtgctagtattacaggcgtgagccaccgcacccggcctatttttta
ttttttttaagatgaggtcttgctctgtcgtctagactggagtgctgtggcatggtcata
actcagtgtaatctcaaactcctgtgcttaagccagactcccacctcagcctctcaagta
gttagaactatagctgcttgccacctcacccagctaattttttttttttttttttttgag
acagagtctctctctgttgcccaagctggagtgcagtggtgggatctctgctcactgcaa
cctcctcctcccgggttcaagcaattctcctgcctcagcctccggagtagctgggattac
aggtgtgcaccaccacacccggctaatttttgtatttttggtagagacagggttttacca
ttttggtcaggctggtctcgaactcctgagctcaggcaatctgcccgcctttgcctccca
aagtgctgggattataggcgtgagccaccacgcctgacccacccagctaatttttacatt
ttctgtagagatgggggtctcattttgctatacaggctggccaatagatttttttttttt
aagtttttttttttgagatggatttttgctcttgttgcccaggctggagtgcaatggcat
gatctcagctcaccacaacccctgcctccggggttcaagagattctcctgcctcagcctc
ccaagtagctgggattacaggcgtgcaccaccatgcccggctaattttgtatttttagta
gggacagggtttctccatgtttgtcaggctagtctcgaactcccgacctcaggtgatctg
cccacctcggccttcccaaagtgctgggattacaggtgtgagccactgcacctggccagc
caatagattattaagcaggcaattagtgggtcaatgaatgtaatatgattgctgaattgc
ttttcaaaaggttatactaatttatactgtctccagcaatatataaggaggtacttcaat
tacaaagtctataatactgttttcttcttttaaacttcccccctaataacatatctccta
acttttaatactacagattaattttctttccttttgaattatatattaatggactataca
atatatatttttatgtttgatgcatatgttcttttgcttaatattatatttgtggaattt
atccatatttttatttatagcaatagtttgtttatctcattactgtatagtattccgttg
tatggatatgccacaatttatccattctatcaacagatttttagagctattatgtgtagt
gtttctacaaacattcacatacgtgacttttggtgaagataggtgcacatttctcattgg
taaatatataggaatagaattgctggttcatagaagatgcatagtattttgtactgccaa
atagttttccaaagtggttgttccaattttccctaccaccagcagtgtaagagagttctg
attttaaggagtttcacatccttgaaaacacatatattatcttttttttttttttttttt
ttgagacggagtctcgctctgtcccccaggctggagtgcagtggcgcgatctcggctcac
tgcaagctctgcctcctgggttcacaccattctcctgcctcagcctcccaagtagctggg
actacaggcacccaccaccacgcccagctaattttgtgtatttttagtagagacggggtt
tcacctagccaggatggtctcgatctcctgaccttgtgatccacccaccttggcctccca
aagtgctaggattacaggcgtgagccactgcacctggtgtatatcatctttttaatttta
gcctttctggtggttgtgtaatggcatcttgttattgccataatttgaatttccctaatg
acaaaagaaattgagcatcttttcatgtgattattgaccatttgaatatccaaagttgcc
cttttctttaaatttgtaaagttgttgtttctgtttagatttcgttgtttgagatgaggt
ctctgtcacctaggctggagtgcagtggcaccatcacagctcattgcagccctgacctcc
tgggctcaagtgatcctccaacctcagtcacccaagtacaggcatgtgccaccaccacgc
ccagtaaattaaaaaaaatattttgtagaaaagagttcttactatgatgtccagactggt
cttgagcttctgggctgaagcaatcctcccgcctcatcctcccaaagtgctgtgcttaca
ggcatgagccactgtgccagaccaaactttttaaaatatattttgaatttgagtctttta
ttagatatgtgtattacaaatatctcctactatataacttttaagacttttttaacattt
taagattaaacattaaagtcagtttgtatgtcttatttttacaaagggaatgagtaaaat
gtaagtgaaattattttctggacttaagtgaaatatatgttacctttaattttttttatg
gtgaaattttctttggctctattccaagaagttaccgtgtatactatttataatttttct
ttctttctttttttctttctttcctttttttttttttttttttttttttttttttttgac
agagtctcactctgtcaccaggctggagtgcagtggcgcgatcttggctcactgcaactt
ccacctcccaggttcaagcgattctgctgcctcagcctcctgagtagctgggactacagg
cgtataccaccacacctggctagtttttgtatttttagtggagatggggtttcaccatgt
tggccaggatggtctcaaatctcctgacctcgtgatccacccaccttggcctcccaaagt
gctggaattacaggcatgagccaccgcgtctggccttataatttctttaaaaaaaaaaaa
attgtgtgatattgaagtggccttgtggtctagggtagtacctgaggtttgctgtctcac
agccacagagatcaaggacgtggacacacaaagagtgaggttaacagcagaagtttagta
ggtgagagagagaatagctctgtgctacagagaggtgtcctggaaaaatgtgttgccaga
tctgtggtgaaatgcaaggggttttttagatgagctagtggggaggcagtgtctgtttta
aatagggcatgaaaaaccggtaaggtccaggtgcaccatttatatagggcatgaatttct
ggcagcccccaccctaattttttatcatgcaggcaggttctctgcctgagctgcaccatg
ttgcccatttttttactgtacacatgctaacaaaaaagagaaggtggagctttcatggtg
gacatgcctggctcccaggtagcccttttctgttggttcagctgctggcattcccccgtg
caagcttccagcttgcttatctatgtttgcaactcaagtttttcaggctgctcttcgtta
gaaaagaaatgattttgggggccgctttttgttagaagggaagctctgccgaggtctctt
ttgccctcactatctgcctaaataatttctttctgcctactgtatcgatataacttcaca
cttcttgaaaatgtattagtagaactcctttatatcctttatccagattatctaattatt
aacgtttagctacactttccttattctgtagatgttctctttctatgtatatccattaca
tatgtcttctgaaatactttagagtaatttgtacacattatgcacttttatccataagta
ccttaagtatgtatttcctaagaacaagttttctgcttacaaaaccacaactcaatattg
ggaaattttaaattgatataatattattgtctaattatagtccatatccaaattttacac
aataacagtccttataactttaatttttttcttgttggggatctaatctaggatcacaca
ttgcattcagttggtatggcctttcattgtccttaatatccttgacatttttgaagaata
caggccaattatgctgtagaatgggcttctagttacatttctctcatgtttcttcttgtt
tgggttgaggttattcaggtatataagacaggaagatcaaagaagtaatgttttgatgtc
tgcagggaattatactgaaagccatatcatgtctctttatccctttaactgctgttttta
actttaattgctttgctaatctattgtaaaagtactattttttcttttgtaattaaaaac
tgactcatggggagatactttgaggctatctaaataatcttaatttaattcttactcttt
tttgtgctgttttaaagaattaatctaactatactttatccctttcattttattcaatct
ctcagatacgttttcccagaattacttttgaaacattagatgaacttaggaaattttatt
atggtcagtcagaaatcattaaaaatgtatatatatattggcagttatgcttcattttaa
ccagattgatttgggtcaattaaaggcttaagttcttttaaacctaaaactttcaaattg
gtaaatttggatttttgaccccgtttactataacacattggactttttgaagtggaaatt
tagttgtatttatagccatctaccatccctaccagtactgaattttcagttgttttcact
taatattattagaaaaccataaggcaaaatgtacctcgtataacttgactgttgtaccag
gtataataatatgatgctcacttgtaactgtcatgggtcagtaataaaattgaggttctt
gaagaacttacatatgcatggaggaaaatatttcataagtcacgaattaaaatacttttt
tgtttttatattgcagattggtttttcagcagcagatgctgtaacaggactgaaattggt
agaagagggagtacccaaagaacatttagccttattggcagttccaatggttcctttgca
gataatactgcctctgattatcagcaaatacactgcaggtccccagccattaaacacatt
ttacaaagccatgccctacaggtaaaaatgaaataaaaccttactaaataagaaagggta
aaatgaggaacattcatcaataccactaatatctgagcgtagaattatatatatggaaaa
agatttgaaaagcatcttttttcaatattatttatatgcacttttatctttttaacctcc
taacaggtttagatacagcttctttcatatggtaggcacacggatttctgtttttgttgt
tgttgttatttaagctaaaatggaagtcaactcaatgtttctttctctatagattattgc
ttgggttagaatatgccctactggtttggtggactcctaaagtagaacatcaagggggat
tccctatatattactatatcgtagtcctgctgagttatgctttacatcaggtaagcttgc
agtggttttctcaggaaataaactgttctgtgtaaaataaggaagacagctttctacagt
tgtcttaaaataatgataataaattttaagcatgaatctgacactgaagaaattattgat
ggtgcgctttaaactttatgacttttcacttaatgagttctgctgttcatagaaagagac
ttttttatttatttatttatttttttcccaagatgaagtcttgctctgtcacccaggctg
gggtgcagtggtgcagtctcggctcactgcaacctccacctcctaggttcaagcatttct
cctgcctcagcctcctgagtagctaggattacaggcacgtgccaccacgcctggctaatt
tttgtatttttagtagagatagggttccactatattggccaggctggtcttgactcctga
ctttgtgatccacctgtctcagcctcccaaaatgctgggaatgcaggtgcaagccactgc
gcccggctgaaagagactttcttattcattcattcattaaaaaaaaaattattcaacaag
tatttgttacattttagaattgattccaaagccagcaaattctactcttgctaaatattt
ctcagtttatccctaggtttcagttcattctttcttgaattcctaatatcttttctttct
gaaagtattgagaaatagtattggtcttagtttctggcttagcttctgcttttttttttt
ttttttttttttttgagacagagtctggcttgcttgcccactgcccacgcccggctaatt
atctgtatttttagtagagacagagtttcaccatattggccaggctggtcttgaattcct
gacctcaagtgatccgcccacctcggcctcccaaagtgctgggattacaggcatgagcca
ccatacccggccctggcttagcttctatattgaaagttttgacttattctttatgatttt
gaaagctgtgtcaagctgctttttctttctttgttaaatatgtttgtaatccttaaaaga
aggaatccccactttgctctagcctaagctgctgttgcagaatgagattttttttttttg
agacagagttttgttcttgttgcccaggctggagtgcaatggcacgatctcaggtcaccg
caacctccgcctccagggttcaagcaattctcctgcctcagcctccaagtagctgggatt
acaggcatgtaccaccatgcccggctcattttgtatttttttagtagagacggggtttct
ccatgttggttaggctggtctagaactcccaacctcaggtgatccacccgcctcagcctc
ccagagtgctgggattacaggcatgagccaccgcgcctggcccagaatgagatttttttg
ttctggatgcaagtgattcaagtaaatggcaaaggcccagaagtaacctttgggacttaa
ctgcagttattgctaatgcatatttctgagtcactttggatttttctagcttatatcctt
tgaaagttatatttgctaatgtatgaattaatttttaactgaaacgtaaaaatatgacta
ccaggtaatctcagtagttttgtgcatacagtaaatcatttaggagaaatctgtagtgga
tcctgtcagactaaattctatgcttataaaattattgaggccaaactgtcaaatataatt
tttttttctgttttgcacatgcttagttaaggctagatatgtaatagaaggttaaagaaa
tactttaactagtcaatgcttcagtatttctgtcggtatgttatagcccaaaaaaagtat
ttatttagctttggatttcatttgagaatttcctgaagtgtaatcactgaaactcagata
accagatgctttatgggggaaaaaaggtacaagaccaaataaattcgagaaatgatgtat
gacataagccttctgtaagtagtgccttaatgattccttcaacaaatttttttttttttt
ttttttttttttttttttttgagacagagtctcactctgttgcccaggctggagtgcagt
ggcacaatctcggctcactgtgatacctccacctcccgggttcaagtgattctcctgctt
ctgcctcccaagtagctgggattacagatgagcaccacctcacccagctgatttttgtat
ttttagtagagacgggttttaccacattggccaggctggtcttgaactcctgacctcagg
tgatccgcccacctcggccttccaaagtgctgggattataggtgtgagccaccgcaccca
gcttcttcaacaaatattaagtgaacacctattccctgccagaaaccattctgagtactg
aaatataacttaataaatcatgcccaaatccctgccctcaaggagtgtatgttgtaaata
tttcaaaaggcatacaatgaaaggaaccttttcaattttgtgtaagttagtgtctttcag
tcttatttgactttggaactcctttttctgtgaacacccccaaaaacactattcaaagga
ataccattattgaaacacagtttgtttccatctttctaaattaaaggttaattcttgcct
tttaagtactttttgcctcttaaggatgtttttctccagtttgtcacataaattttgaaa
tacttttcttgtgtatatgtaggagaaaaatatatatattcctatttctttaaatatttg
agtatttatatatgtaataaatgcatacatataaatatgtatatatacacatgcaatata
tgatacatatttaggtacagtacaaatatgaggttttgcattttgctgtatgcattatgt
atcctttagtgccacctcatctaacattttctccgtggagtctttcttgactacttgtgg
tagaattaatctctcatttatctttatgccccagtaacacaatgtgtgcacttctattta
cagtacttcctgtatttataattatttattccccattttccagcctagaataaattcttc
aatgtcacagaaggaccaaggtcacatctttgtattgctgggatctttttttttatttat
ttatttttatttatttattttttttgagactgagtctccctctgtcgcccaggctggagt
gcagtggtgcgatctcagctcactgcaagctccgcctcccgggttcacgccattctcctg
cctcagcctcccaagtagctgggactacaggcgcctgccaccacatccggctattttttt
tttttttttgtatttttcagtagagacagggtttcaccgtgttagccaggatggtctcga
tctcctgaccttgtgatccgcccgccttggcctcccaaagtgctggaattacaggcatga
gccaccgcgcccggcctgtattgctgtgatcttaaagcctggcctatagtaggtgcttga
taagtatttgttgaattgagttcaataaataccatgaaaattaatttcaggtttatgact
ttgatgttcttaatttagactgtagctttataagctttataatcatactaaagatgtttt
acatttttccgtaggttacagtgtacagcatgtatgtttctataatggctttcaatgcaa
aggttagtgatccacttattggaggaacatacatgacccttttaaataccgtgtccaatc
tgggaggaaactggccttctacagtagctctttggcttgtagatcccctcacagtaaaag
agtgtgtaggagcatcaaaccagaattgtcgaacacctgatgctgttgaggtaagtatgt
tttaattttagataacattaagctaatactaagatattaatatctttgttttgtctctag
aagtactatatcttttttaaaaatcatatctgtccataggttctggtttagaaatctaca
tatatattttctttcacatcaaggctgagggttataatcattcaaatcagcaagactagt
tcccttaaaggcgtttctcagtaaaggagaggcgatctctctttcccccaccttgacgat
cactgtcctacacagcaggcactatataaatgcataattaatagcttaagttttgtagtg
atagaaaaagggaatgtccattggctattcctataacagtgataactaaacctgtatagt
gagtggtttgttgataaattctttcaaagtggtatttgtctacttctagagtagatggac
tggaaatttcttcacatttccgaatgtgaaagctgcatcgtgaaaatagataatcgggcc
aggtgcagtggctcacgcctgtattcttagcactttgggaggctaaggcgggtggattgc
ctgagctcaggagtttgacaccagcctgggcaacacggtgaaaccccatctctactaaaa
tacaaaaaattagccgggcggggtggtgtgtgcctgtagtcccaactactcaggaggctg
agacaggagaattgctagaactgggaggcggaggttgcagtgagctgagatcgcgcccct
gtactccagcctgggcgacagaacaagactccgtctcttaaaaaaaaaaaaaaaaaaaaa
acatattcggctgggtatggtggctcacacccgtaattccagcattttgagaggctgaag
caggcagattgcttgagcccaggagttcaagaccaccctgggccacatggtgaagcacca
tctctacaaaaaatgtagaaattaatggggcatggtggtgcacgcctgtggtcttatcta
ctcacaaggctgaggtgggaggattgcttgagcccaggagccagagaccgcagtgagcca
ttatcacaccactgcatttcagccggggccacaagtgagaccgtgtctcaaaaaagaaaa
tgagtattgtttacagcaagaactgaaaattgtttttaatcctgttagtagcattagaga
gattaagatacattaacatattttgtcattggaattcagtgaaatactgaaatgttttaa
gaaaaatatatttttattctttataaagtagaagcatgttaattgctaaatactttcatt
ttgaaattgtggagtatttattatagttttatttttacagctttgcaaaaaactgggtgg
ctcatgtgttacagccctggatggttattatgtggagtccattatttgtgttttcattgg
atttggttggtggttctttcttggtccaaaatttaaaaagttacaggatgaaggatcatc
ttcgtggaaatgcaaaaggaacaattaatatatatgctactggacattctagcaaggtaa
ttgtagtttagttttaattcggagagcaatgataatcagtgcacaggagtataaaatatt
attttaaacagcgaaattaataatataaaatgccaaatggttgaaaaaatagaaaccttt
ctgtatatttgatcatattttttttttgccttgtcaatgtatttaaagtttacttaaggt
caggaaattctaaaacaacttttctggccttgttatttgatgtatatcttttaaatttac
tgaccaaagcatgttttaagctgcaatgcagtagtcacgggtggtaaccatgtagtcagg
tattgttattagtacctatcactgctgagctgtatttaaaattttggtacaatatataaa
atggagaagagcttgatattcaggtactaaccacaactagtctgacattgttggcagtta
aaatcttattttgaattgtaaattagttaaattttatgtggaatttgctgagaaaagaat
atagactactgaaatgtcattttagttatttttcttatgaccacattgtacaaatgaatc
tgtgttaaaaagactattttaaatgtatttcctgcttttgtaagcattaaagatttataa
gaaaattattcaaactattttttataaaatgaaagttatgatttttaaacttattgattc
ctcttgcccctaccccctctttttggaagatattttgattccttataaacttttacccta
agcttatatatgttttctgtcacaagtgcttcctggcacacagacagccaatggagggga
tcaaattcagtgttgtatgtatgtttatggcaacattttgaaaataaaaattaaatgttt
ttcttcaagtagtttttttttaattgctgagagaaaaaaacagtaaagctttctgattaa
gtaaaatttaaatgggcagtaccataatttaaaaaactaatactttaaagagagagacaa
agatattt
