# Supplementary material for: Reference based annotation with GeneMapper
Source: Genome Biol. 2006 Apr 5;7(4):R29. doi: 10.1186/gb-2006-7-4-r29 (PMC1557983; doi:10.1186/gb-2006-7-4-r29)
Supplement: Additional data file 1 — A gunzipped tar file containing the data set of orthologous genes in human and mouse that was used to compare GeneMapper with Projector and GeneWise [file gb-2006-7-4-r29-S1.tgz › projector/ORTHS/region1/mm.truth.gff]

Mm.3.ENSMUST00000029402.1	EnsEMBL	CDS	1121	1895	.	+	0	gene_id	ENSMUSG00000027822.1;	transcript_id	ENSMUST00000029402.1;	exon_id	ENSMUSE00000173313.1;
Mm.3.ENSMUST00000029402.1	EnsEMBL	CDS	11306	11496	.	+	2	gene_id	ENSMUSG00000027822.1;	transcript_id	ENSMUST00000029402.1;	exon_id	ENSMUSE00000173312.1;
Mm.3.ENSMUST00000029402.1	EnsEMBL	CDS	17023	17207	.	+	0	gene_id	ENSMUSG00000027822.1;	transcript_id	ENSMUST00000029402.1;	exon_id	ENSMUSE00000173310.1;
Mm.3.ENSMUST00000029402.1	EnsEMBL	CDS	17593	17710	.	+	1	gene_id	ENSMUSG00000027822.1;	transcript_id	ENSMUST00000029402.1;	exon_id	ENSMUSE00000173314.1;
Mm.3.ENSMUST00000029402.1	EnsEMBL	CDS	20498	20713	.	+	0	gene_id	ENSMUSG00000027822.1;	transcript_id	ENSMUST00000029402.1;	exon_id	ENSMUSE00000173309.1;
Mm.3.ENSMUST00000029402.1	EnsEMBL	CDS	21863	22027	.	+	0	gene_id	ENSMUSG00000027822.1;	transcript_id	ENSMUST00000029402.1;	exon_id	ENSMUSE00000345877.1;
