# Supplementary material for: Reference based annotation with GeneMapper
Source: Genome Biol. 2006 Apr 5;7(4):R29. doi: 10.1186/gb-2006-7-4-r29 (PMC1557983; doi:10.1186/gb-2006-7-4-r29)
Supplement: Additional data file 1 — A gunzipped tar file containing the data set of orthologous genes in human and mouse that was used to compare GeneMapper with Projector and GeneWise [file gb-2006-7-4-r29-S1.tgz › projector/ORTHS/region1/mm.fasta]

>Mm.3.ENSMUST00000029402.1 64254097-64278049	reverse
tatctcaacatttcaagctctaagagcttccaacgattcaccaaaactcgaagaagtgcg
tcgttatgcacttaaaatgcataaccatggatgacatgaaaggagaaaggtggtttcgag
acgtttccattggcaaaaaaataagatgcagcagactgaaatttacctccttcactctgt
gtatctagcgttcccctacatttcttccttgacattgggggaaatggacagccttattcg
ttctgtgtattaggtaggagtgtttccatttagtcgggcataaaggacccacaacctgac
accaaagcttagtaactgcaggttcacaaagcagcattattacccaactacaagcctgga
agttatgtactgaattaaataagtacaaactcgcctacagaccttgtgcaatgttatcac
caaggcctaggccaatccagaaaacccgcgctcacgtggcgacgagggcccaatggccga
ggcacacgagttccatgcaagcgcatgcgcaaacggaaccgggtttgttaagacgttccg
tcctggacgctcggtacgctggcgttattcctccctcggggttagaatcgagggaattaa
tggttcctagcaaacgttgctcgcggtcgccgccaccggaacttgttctgattcgctggc
tccgtcgggaggcacggaacccattttggcagggaaccacttcccgaagcgcgaggcagg
aagttatcctttacctctggtgtctactgaggagggtgcccgctgcagtgtcagctggtg
gacgggcaagagagcgttcgagtccccgctgcagttaagagccagactccgtcgcagcgc
cacggcacgctccgccagcctcaagccgggtgcggctgcacggggagctcttgccggctc
cctgaagtcgctcctgtgggcagcgacccaggcttcgcctgggccacctgccagggatct
ggctccctgctgcaaaacagcgaccagtctctccgcgtccgccctcccggcgttgaacca
ccgtgacccgggtccagagagactgccttggacctgggactagactgatcaaaacgccag
cctcaggcccccacacaccgggctctgcgtcgtctctgatatgtcaccgaccatctccca
caaggacagcagtcggcagcggcggtcaggcatgtttagccacgctctggatatgaagag
tggcccgctgccaccgggcggctgggatgacagtcgccgagactcggtgggcggggaggg
ggaccgggaagttcttctaggtgatgccggccctggtgacttacctaaagccccgcggag
ctatagatccgaactaagtagcattttgttactactctttctttacgtgcttcagggcat
tcccttaggcctggcggggagcatccccctcattttgcaaagcaaaaatgttagctatac
agatcaggctttcttcagttttgtcttctggccattcagtcttaagttgctctgggctcc
cttggttgatgccgtctactttaagaactttggtcgtcgcaagtcctggcttgtccctac
tcagtatacactaggaatcttcatgatatatttatccactcaagtggaccgtttgctcgg
aaatattgatggcagaacaccggatgtagttgctctcactgtgacattcttcttgtttga
attcctggctgccacacaggacatcgctgtggatggttgggcattaactatgttatcccg
ggaaaacgtgggctatgcttcgacatgcaattctgtgggccaaacagctggctacttttt
gggcaatgttttatttttggctcttgaatctgctgacttttgtaacaaatacttgcggtt
tcagcctcaacccaggggaatcgttaccctttcaggtagtgtacttaaaactattatact
gttaggtttattttatgcttatgaatgcttttgatgaaacatcagatgggagctctcatt
tgtttgcatacattttttacttttaatgatgcacaagatattttacttcatttccctttc
aaattaacacaatattggattccattatgagattttcatactttgctcacaatcacttcc
ataacacagccttgttctctacatctacctcctagtcgtcttcctttaaacagttcacac
acacatttttcttttccttccagattctttctagaagagaaaccatttgatgtttgtcct
tctgcttgcttttgaattttttctgaattctgtttacaggatttttaaaaggctctatat
atccagcttgagacacagtcctgcttcaccctcccgagtgctaatattacaagcatgtgc
cactacagctggctttttaaattttactgggaacttatatgatagatacctaagtatgtt
ttctgttttattaaagtgtgcttctttcaagtattccttatgtcagcctattaacacagt
catattgatcagtactctttagtgaataggaaaaaagcaaccgatagaatcacaaaattt
ctgaattaaagatccatggacatttgcctgacacagaagtatacattttaaaatgtgggt
catatggttcacattttttcttttgtgttttggtgaatgttttcttgcttttcaatcttt
ttccacctttatttcacaagtagtccccatttacccatctactgaatgggaagagtattt
aatataagcattctggaattggctaagtggcaggattctgaggacctactgcaaataaag
actgtctgtgcaaactaggaacagtagagatgaacattgctgaggcccagaatagccggc
cagtgaccatggtagagataacagttgactttattattagttaaacctttatgtaagctg
gtgtgatttttttttctttttatttatttatttttggtataactggaatttgaactttgt
tctccagaagattctaaaatagcttactttaattaatttctatccatagttgacttatga
tttagtctaaaacattttaagttaaagagtttttaattttaatgcttacacataaccaca
ttactagttttgaggtttctgtaatttggtaataacataactatattctgtgtattctgt
ttctgtttgtgtgttcctggttctgggaaatgaacctagtacttctacataaaagggaag
ccatcttctactgtgctaagtctcaatcccattattaaccagtgggactttttccttttt
ttcctctctcagtgctaggaatctattattgacctttgtctagcccctagttttcaacaa
gagtctagactggtcttagacttctattccctaaggacacatatagttaattatgtacac
caccatgcccagtttaactacctagtggttctgaggaatttaaagaatgtggaatcataa
ggaaatatcgttgcctaggtagttaaagagaagataaaaacagtatctagaaaatctgtg
tattggaaaccgtaacttgaaacaaagaaaacagccaagggtttgaggatggttctgctg
ataaaaggtcttgttgctcttgcagacgttttaagtttggttcccagcactcatatggtg
gcttacatccttctgtaactacagttttaggggatttagtaccctcttctggcctccaca
gacaccaagaatgcagagtgcatgtacttacattcaggcagaatactagtacacatgaac
ataaaccttttaaaaacattgtaattctgtaattaattatggatactacagaaggaatat
actgaggaatggtttggacatttaaaaagcagtgctctatagacagcaaattgagaacag
gaagatgggatgagataagatctggaggaaacaaccttggttatattgactgctttttta
tagcttcataacagttctgaaccttttctctcattccatttgttttccaagaacctctag
aggcaaagacagacccttaaacagcgaggagtaagtaatgaacaggacagaaggatgaca
gatgtggcttttccttctctataatgagaagaatgttgtcaagaggctatttacagatag
atgggccaggcagtggtggtgcacacctttgatcctagcacgagggaggcagaggcaggc
ggatttctgagttggaggccagcctggtctacagagtgagttccaggacagccagggcta
cacagagaaaccctgtttagaaagaaagaaagagagagagagagaaagaaaaggaaagaa
agaaatgaaggaagaaagaaagaaaaggaaggaaggaaagaaagagatagatggacttgg
agttaggtatttgtaactgttaatatgatattttgtctatagttggtaagaagttagtgg
aatcctcaaggaaaaccttaagatggaattatcttaatataaggcttttttttatgggac
aaatataacattgtgattcccaagttatctgaaagcatcacccacttttagaatgcctga
ttcttagtaatgataggttaaagttttaattttttaactgacttaggctgagccaccatg
tcagttctgtacgcttaattgctgagctacctttccagcccctgtgtgactttgaaattt
gttttaaaatgagtatgcatatataggagtcgatcagagaaaaagagggtatatttcttt
ggaaaaaaatgtaatggatataaatcctatatctactggtaaagcactatttataagata
agcattttgaacagggaagaaagcagaccaatatttccttaataataaatttgtcttata
gtactcattacctttttatgaaacaaatgctttttagaatttaagcaagctgaattggtt
cattactaaataggtaagtcataagttgtttgtatgtttttctaatattggctatactac
atcctttagcactcatgcgaggcttaaaggattacactgggagaaagctccgcacctgaa
aagggcttgcaccacaagcccaagacctgatttcaattgctggaacccacagtggaagga
gagagcctactcccccaaacaataataaacaaaatattacctttccttcagtcatacggg
gagaagttaggtgaccattgatgggtggtaaagcttttttctaatactaggagttaaaaa
tggaaaagtttatggtttaacttttttttcttttttttttttttttggtttttcaagaca
gggtttctctgtagccctggctgtcctggaactcactttgtagaccaggctggcctcgaa
ctcagaaatccaccagcctctgcctcccaagtgctgggattaaaggcatgcgccaccacg
cccggctatggtttaacattttaagagtaagatttatcttagaaaatttaaaacatgggt
ttggtttgttttgattttggtttttaccttaaaactcaacttttgggtttgagagatgag
tcaagttaagggctcaatactgctcttgtagagtactaaagttacggtctccgtacccat
gttggattgtccacaaacacctgtaattccatcttctggagatctggtgtctgtggttgg
cctaggcccctgcacacgcatacaaacacccactcacccttacacataattcaaagtaaa
ctttaaaacattttcaacttttagggaggcactagagagctaggtcagcagctcgcttgt
ttactactcttccagaggacactaattaactgtctttataactcctgttctgggaatcca
acagcctcatttgctctctacaggtacctgcgcacacattctgtacattcataagacaca
cccacatacacataagtaaaattgagctttttaggtaagtaatattcaacgtgaataata
tgaacccttttaatttgttcctctcttttgcctccaaagagaccaggtagtgagcatggt
gagtcttttaatatataagcaaatacagaaagttagaacttatcctcaaatgttagtaac
aaatgtagattcagggaaaattaaaaccagagacccactcctcagaaagaaggttgtaaa
gacttttttttttttttttaacacaaagcaaaggaaagaaggtactggctgctcttttta
ccaagtagtatgtggaaaatgctttggtatgtaaggcccctctacacagtatactgtgta
cttaaaaaataatatatttcaagtatattctgaaattcactttggttttaggggatgctg
ggaattgaatccagacgtcctgttgttaaagggtgccatgcaactgaggactgtactact
agcatataaatttaccaatgaacgaattgtgggacctcactgattataagaagtgtccta
ttttcacttttagtgtgttcataggaactatttttagttgacaaaataaagatgaccatt
ttgctcctagagaattaaaaacacaaaacctgaaactcctgattttgcttacccttttgg
acacaattgtatatgtcttacatatacaatttgcacatgcatgttattacatttattttt
ttcctcttcattgttttcactgttcccactggtaggaatgtaagtagaaattagttaact
caacaaaagaggtaatttcagtatgtctaaaaaaattcaaatttcttttcaagcatccta
aattgtcttggttttgaaagttttatttcttactcctatcatagtcttcaaagtttgtct
tatgtttttaatttttattattaactttttttgacaggttctctcctctccttctctccc
ttccaccctctcacgctctctttttctctgtagctctgcctgacctgcagttcactgtgt
agtctgggctggcctcaaactcacagactacctcccaagaacatggattaaaggtgtaca
tcatgtgtggccaatacttttatatatttaagtttcatgtttttaaattttcatttagag
tgtgtatgtgtgtgtgtgtgtgtgtgtgtgtgtgagagagagagagagagagagagagag
agagagaggtaagcttagactcataggaggttgcaaagaaatgttcagaggagtctgatg
aacctttcttcagctttcacttgccagcatcatatgtatagtataatattaaaatattgc
cttaatatattgagtcaagcaagatggctcagtgcctaaggatgcctgaggaccagagtt
tcaatctctgtgttccacaagatggaggaagaaagctttcttccacaagtagttctctgt
ctgctacacacatacatacatgtacctgcacataaaaaagtaaatatcaaaccagaaact
gatgtggatataagctatagacttaattcagatatcactagttaaacatggatgggtgta
tatgtgatagtgtgtatgtgtgtttccgtgcagttttactcctttgtaactagtatgaca
atcatagctgactgtttagttcaccttaagattactttgtgttgtcagccctttttattc
ttaatctgatatatttccttcctccctccctcccttcctttttttctttcttcctttctt
tcattagaggacagactgagtgagatagtctcactttgtagcatagtcttcctgggcatc
ctaaaatcattacataacctggctgaacttaaacttgtagtggtcctcctgcctcagtct
tccaaatgctgggcttccgagtgttcgctctgagctgggcttgcttttgatttataactg
ttacatgagagaagcgtccagatgagattgtgcagtatattccctttggaaaacggccct
cttcagtcagaaggagccatcattgcatcctagtggttgcaggcattagcatgatttgtt
tcttgttagcttttatctagtaatatgaatatgctgtatgtgtataagtcagggcacttg
tgccacaatatgcatgcgggtcagaggacaactttcaggaattagttctctacttccaca
gtgggatcttgggatgaaactcgggggatcaggtttgtgtagcaaacaccatcacctgct
ggaccacctctctgttctctgttctttacagtaatatgaaatatttcatttattaaacaa
gtatttcatcatacatccaatggaggattctatgtactttccagtttggggcttttccta
tctgaaaacaagtcttgattcctgtgataaatgctgagcttttgcaagtccactttcagt
attgaaaggccctgctatggtattttctagcacagatgggcattttgttttgattggggc
aaaatgttagtctgtggtccagttgagccctacattcacagtcctccactagcctctcta
gtgctgggattacaggtgtgtatcaccatgtggactgcttgtgcgttttatgtttgtact
aacccctaggaaataactcattctctttctatgctcggtattcttgctgtttttcatttt
agttgctttcatagttttacagaataatatgaattataaaggaatattggaacctgactt
gtgtttcaatttttgagacaaggttttatgcagccatggatagtctggaagttgctgtgt
agaccaagctagtctcaaattaagaaagacccatctgtctctgcctctctgtcttccaca
tgttgggattaaaggtgtgtgctaccatgcctgtaagattttcctataagatttatgttg
gagaatgtcaatagcgttaagtactaacctctctaaaagtacactatgaactctaaatga
aaatgcataaaataaattcataaatgttttagattgatatttatttgtgtgtatgcacct
ctatctgtgtgcccatggagagatcagaagacaacattttggagtgccagaggtaggact
ccggtagtcaggctcataaagaaagtacctttcccaaggccctcaaccttgagttttaaa
tgagttgtactgcttttctcctgaatttatagtgaacactagggtactagcctttgtaga
agagagagtgagagagagagagagagtgtgtgtgtgtgtttctgtgtttctgtgtttctg
agacagcctttttctgcatgatactggcaatactagaacttgctctgtagttcaggctgg
cctggaactcagagatccagcctgcctctgcctcccgagtgctgggatcaaaggcatgcg
caccaccatttggctggcctttatacttttattcatcagtagtgaattgctacatgcttt
taatttctgcatatacaggtacattaggcaagtttttataggcacttcagaatatgtagt
caaaactcatgcttgtgaaactgtgacatgaactttgttatcttggtcttgcatcagtag
acagtcatgttatagagctgatggcatatatacatagtgattgttacactatgctatgga
agagatgttaataaacaggcaaatggttagtgtttttaatagttacgtttgtagcagtga
ataagcccttctttctgagctgttgacttttccctctgctgtatgtgtgaggtgcagaga
ctcttcgaatcctggctctgtgagtgtcccattgtgactattttccattgttcatgctgt
tctttttcccttaaagcacaaggaagtctgaagtagttttacctatgcatattgcagaat
cttgtttaatttattaacatcttcctgttggcaatgaaataaaggaatttaaattctaga
tggtttctttccattaaaattgttaagatatactgagcaaattgtttttccttgcatttt
tccctagagaaaggaagctcctgaaatataactggagcttctttatttttcattcaactc
ttaacaagatttttaattggactttctttttttaattggcagcccttataaaccaccaac
aaaggctttcttaatgaaaatactggtataagtgaaactctctaaaaaaataatcattta
tttcattttaagattcatttgtattatttttaatcgtgtatgtgggggtaggcgagtatc
tgcatgtgagtacaagtgtctttggaggccagggacacactgggactggagttacaggtc
accaggttgtgagtactgggaacactttgagcacatgtatttgggtctgaatgaagggga
atgggcaactccaaagccagtttctcagtgagctcaaacagcatgtgatagtttaccatc
taatgtatcttacagaggggacatgtgtaaaaatgctgtgcacacttatattatacgcta
tgtgctttgttattgtccgttctagctgtggtgaagatccttctagtcattcttctctcc
caccaatacatctgttaaagctcctgcagtgaaacaatacaatgtacactgtcaccagtc
atagatactgcaaggaggttaatattaacatgctaggatgggtagaaatagaaaatgaaa
tatgtgagctggcaaaaagagtacttatcatgcagtgggtaaatacaatgcaagcctggc
catctgagttcagttcatagaaccacagtagagacagacttcccaaagttggtttttgac
ctctacatgaacttgcgtctgcactctcatacacacactcaagggactggggggaaatct
gatataaataattatgtgattgatttgggaaggagtatttagttttatttttaaacaggg
ctacatatacccaaggctggctttaaactccctgtctagtggtgatcctgctggctatat
cttccaagtgctagaattataggtatgttccagcacaccctgtctatttctcttttttga
gacagggtcttgctctgtgattctgactgaccttgaattaactttggagctcaggctagc
ctcaaacttgcctcagtgtcctgagtgctggggttacaggtgtgcaccaccatgcttggt
tcaatcatgcattcttatcatctgcattgtcataatttagcacaagaaatgcttggatat
gtaagtataactaatgaaccttatggtctataaaaacatttctttaccctacctactttt
ttctctgtaaaaagtgacaagatagtcatacaaaattcaatcacatctgtaacctcaccc
ctgacccaggatatgtatcagtcagttttgagtctctatgcttaacagagtcaggactgt
ttcattcatttgctaagcctcaaacctaaagtttatagcataaaattaaaaaaaaaatgt
aggttaagaaaagttgtgttttatttagcatcaatgaagttaattttcaaaaattaatta
taaactaaaacactcttaatttcagattttctatttttctggggaactgtatttttaata
acaacaacattagtagcccttctgaaaaaagaaaacagagaagcgtcaatagtaaaagaa
gagacccaagggatcacagacacttacaagctgctattctcaattataaaaatgccagca
gttctggccttttgccttctgattctaacgtcaaaggtaagagatgtttaaacaaattta
tcatcatgggatactttcgatgtctttccataagtcctcttctaataccatagaatttaa
caatgcaaagcaatatttcctgcctactaaatatattttaaaagtgatgatatcaaatat
cacttctaagtaaactttgtcttgaaatcttgaagacttttgtcaatgtgaagctactgt
cgtgaatagtaatggttggaatgagaatgatcaccatgaagctctctactgttgcaggga
acgagcccttaatactgggtatgtgagtgtgccttacaaagatgaagaactatatgggga
tttatttaaaacctattgaattcaattttaaaatcctgaaaggaaatctaccagaagaca
aatgagattactggtgacttatattcctcattaagatttgtttgcttagctgggtggtgg
tagcacacacctttaatcccttgggtggcagtggctggcagatctctatgagtttgaggc
tagccacatttacagataattacagccagcaatttccaggacagccagtgctacagagaa
aaacactgtcttgaaaaaaacaaacaaaaaacaagaagaaagatcaacaagtatattttc
tcataataggctctagcctattcccaacacctatacttttacagtgttttcttttgaaat
ccatctatgtgaacactctacagctctgacaggcctcatggtttttgttttaataagatc
tcttattaataatggaaaagtaaagttagaaggcaggttcatggaagataacaagtcatg
tcaagtcatgtcatttggaaatgaatgttttggggcatgtttctttgttttgtattattt
tttagatatgttttcactatctaaactagacaaccccttgcttgtccagaactcaacata
tagactaagctggccttgaactcagagagatgttattctttttgaaattccttttctctg
ttatatttatgcatgtatctgtatatacatgtttcatatatgtttatacatacagtttaa
agtggaattgaattatactgtatataactttatagttattttgtcttactccaaacaatt
cctgcatcatttaatatttttaagtgtgttacattaagtactattacattaatagtaata
gtatgtatgcttgtctttttggttttggggttttttgttgttgttggtggtggtggtttg
tttgtttgattttttttatttctttctttttttttttttttttttttgagactgagtcta
attttgtagccctggctcactctgaagaccaggctggcctcaaactctcagaattcacct
gcctctgcctcccaagtgctgggtttttaaggagatgatatcatgtagctcagggcctgt
cttcaaacttagaaagtaactgctgatgacagtgaatattttttaaaagatttatttatt
tttgtgtatgtctgtgctttgcatgcatgcatgcctgtgtaccacaggtatgctacactt
gtggaggcaagaagaggatgttggatcctctggagctgaagatggttgtgagttgccatt
gggtgctagaactgaattctggaagagaagccagggctcttagcagtcagccttcctaca
agcttaattctgagctcttgagctccctacctcatctcccaagtgttagttaggactgtg
ttttcttcttgtctaatttatgatgttatctatagtggctgcttgttcatctcattactt
taaattccattttgtaaatataccagtatttatttttcagagttacttagattgttgtgg
tttgttatgaatagtagtcctataaatattcatggagatgattttttttggtgaggagat
atgcttattactgatgggtaaatattgagaaattaaataattaggtaataagaatgagga
attcattttttaaaacatatttttattgattattaggtatttcacaagatgtaccatgat
cacactcattttccagtcctcccaggtcgggggggggggggggggggggggggggggggg
gggggggggggggggggggggggggggggggggggggggggggggggggggggggggggg
ggggggggtctgtgtctgtgtgtgtgtgtgtgtgtgtgtgtgtgtgtgtgtgtgtgtgta
tacacacacatacacatataaatatattttcctttttacaaatttaaagacaaaacatga
atttgaatattcaaacagccagtaagaaaatgaaagatgctccacttccttaaccatctg
gcaaatgtaaattataaatacaacatggtgccactacatactgaacagaaatgcaaaatt
aaagttacatgttttcaagaatgtgaaacaatgaactcacactgttgtaagtaaggaagt
tgaaaccaaggacagaaagggaaaactagtttggcatgggaagggaaacaatccccttac
cctggactgttgaagctgttgacagttcagagcccagcacagctgggaggagtggtgcaa
gcctttaatcccaacccacatggagtttgtggccagatggtctacgtagggagttatgcc
tcagccaggtaggcatcctgctaggaaaacaaaaaacaaaaacaaaaaataaataaaaca
tcctgcacaggaactgacccagaagcctctctgaaaactggctctcagagtatcaaacag
ggctgtgcatgctgccaagggagagaggtaatcactgacctacctctgtgtatatcctgt
gaagcatatgaaccccaacagaaactggactggcaagatatctacaatagtataatagtg
gcacttttctttagtgagtaaccaacagataatctcactggacttgaggttcactcaaca
gtaggaaattcatgtgtgatgctgaagacctagataactatctgtgaatggagagctcat
acagagctgagacctgagtggaaaacctatgtgtatgtgtgtatctgttcatgtggagaa
cacagggaccagaaagaggacatcagatcgcttggacctgatgcaataggttgctgtgaa
ctgcataatatggatgctagaaatgaactcaggtcctctggaagaacagtaagcactttt
agtagctaagccatccagcccctaaattgtgtgtgtgtgtgtgtgtgtgtgtgtgtgtgt
gtgtgtgtgtgcattccagaataagtggtgcacatcacaagctttcctaaataacttaag
tgcatatttcttgataacaaaacatcatttaagaaaaatggtagctcacagttggtagtg
gaatacatttgtgattgagatcagaaggagttcagggtcattctcagctttatagttgag
tttcttggcagcataaaaccctgtctcagaaaacaaacaaaacaaattcaatatggttca
gtgaataattaaaaccttttaaattaagggagttgccaaactatcatagttagggcttcc
attgctgtgacaagataccctgactacagcaactcttattaaagcacttaattgagactg
gcttaaaggttgagaggtttagtcctttatcatcatggcataaagcatggtacttgccat
gagataaggagccaagagttctacgtcttgattagcaggaagcaagaagagaaacactgg
gcctgccttgggcatttgaaacctcaaagcctacctactccccagtgatacaatcctcca
aaagggccacctactcctacaaggccacaccccctaacagtgccaatccttaagagccta
tggggcgttttcattcaaaccaccacactaaccatagcttatatcttagttttacccatt
gttcagaaaatggtctttctcattttatgcttcctggttgttatacaattcaggatcctc
ttcggcatgctgtaggttaaagtttgaccacaactttgatgtttgtttatttgtttgttt
ctaagaatacagacctgtttagagggaggcatggtggctcacatgtctaatcttaggatc
taggaggttgaggcagaaggattgctttgagtaccatgtctatgagaccatcctggatta
cacagttccaggttagcctgtgctacaagagagactttgtttaaaaacaaataagccaaa
taaaaccaaaacccccaccaaacaaaagctaaagaccagatttctctagaatgaccttct
gtttacacttcaatttagattatgttatatgcagtttatgtgtagattggtaggagtatc
tcagaagtaatattttattgtcttcagggaaatgtatgggatccacataatggtgttatc
cctattgttttctatacttggttactttgttacgactttgggaacttactgtttcctttt
gcaaccaaggagatccttgagactgtcttatctcagacttcacctgctgcttttatcatc
cttactctttattggtgtttttaagaattaatctaaattatacttttagtttttctacct
ttttttcccttcaagctagggtttctctgtgtagctctgactgtcctggaactggctctg
tacagaccaggctagccacaaactcacagagattccgctgccttgcctcctgaatgctag
tcctaaaaggcatgcactgtcttctagtatactgttaacttcaaatcgatttctaattgt
tatatatacttagaaatttttattctaatttataaaaaaaatcaccaaaaactatgtggc
agtaattcttcctttgaatcaaattatttatagttaagcagaactaacaaatgtacgcta
cacaaagcagtgagtaaaatgttaacttgtagtagtttgagctggtgttgcttggtttgc
ttttattttgtttgttcagggtctctctatatagcccagactatcctagaagtcactatg
tagaccagcctggcctccctcaaatttacagagaagtacctgcttctgcctcctaaatgc
tgcaattaaaggtttcccacttcagccaactggagtttggtggtggtggtggtggtggtg
gtggtggtggtggtggtggtggtgatggtggtgttttttcattttgtcttttagttgttg
tatatttgtatatttgttttgggttttgtttgttcgtttttcttctttcagacagggtct
cacagtgtagcccaggctactcactgtatagatgaggatggcctagaactcacagctgct
gccccttctaaacactgggattaaaggccttggtttaatttttttcaaagtgaaaattta
gttgtaattaaaactatctacagttgtaccaatattgcattttctattgttttcagtaca
taatgttagtaaaccataatgcaaaatatacctcttataacttggcatctgtgcgcttgt
gactgatgggccaatgatggaattgaaggtctgtaggactgcacgtgtctgacaaggcag
ctcatgtgtgagaagctcagccacgtctgttttatgttgcagattggcttctcagcagct
gatgctgtgacaggcctgaagctggtggaagaaggggtgcctaaagagcacctggcctta
ctagctgtcccaatggtccctctgcagataatcctgccactcctcatcagcaagtatact
gcaggtccccagcctctgaacatattttacaaagccatgccctacaggtaactacagaac
ctgctaactagcaagttgtctttagaatagtgcatgtcagggtagattgtgtaggcgaaa
ctgggtaggcatgaacatcgtcagtgtcatttgggtgtactttttctcttttaagtcttt
tagcacatctttttgttgggggggggcagtattttgttttattattgtcattttgaagca
gtgtctcagtatgtagttttggtagttctggaatttactgtgtagaccaggttggcctca
gagattcatttgcctctgcctcctgagtctgagattgaagacatgtgacaccatgcctgg
gtctacccatttttaatacaggttattctttaacctaaagtggatgtcaactcagtgttt
ctctctttgcagattattgcttggattagaatatgctctacttgtttggtggactcctaa
agtagagcatcaaggaggattccctctatattactatattatagtgctgctgagttatgc
attacatcaggtaagcggaggcaaagtgctgagtgaaatgagtatgtgggcccttgggca
caaacgtaaaggccagagcaggatgttggctgtcttactctattgctcttcttcttgcct
tgaaacagggtttctcagtaaactggaagcttgccattttcactaggctggcgggctagt
gagctctctggtgatctgtctgtttctgctccaaaagctggagttacaggcactcactca
ctcatgggtgaggttgtgaactcaagtctccgtggtagtagagcaagctttcttacatac
cgagctgtcttctagtccctgaagaaacattttcacagctactttaatgaagttgaagat
ttccctatgagttagacaataaagtaatttgatgatgaacctgtcaaatgtctttcaact
ttgtgagggttagtcatgaaaagggagttttaagtttatttatccactcatgtttcttta
aattgttcgtttattacaaatttattatacttaaaaatattttccaactacgtttactct
tgcaaactaagtataccttggtctgttcttagatgtagggggaagaacttttgtttatgt
ctgtttattttgaactcacgacatagcttacactggcctgaaactagcgctcccattgat
tttcctgcctcgtgtcagtcttccaagtgctgagctgatagatgtaagcaactgtacgtg
gctcgggtttagattctttttttcattttatttcatttcttttcttacgataagagagat
ggatactggatttaaggttgtaatctttgacttagatgttgtattaaaaagcttagtgtg
agatttttttggcagtatatgataaactgccttttctttctgagttacaagtgcttccag
tccacaaaggaagggatctctactctgctttaacctcacttctgtttcagaagagggttt
tgattctaaatataagggactcaagtaaatggtactcaactgtaatattgctaatatata
ttagagagtcactgcattttttaatagaacctcatctaaatctttgaaagtaagatataa
acttcttggctgaaacctcaacagtctcaacagttttgtttatttttttccccacacagt
taaataatttagaatccaggtatggtaataccatgtatgtagtcccaacattttagaggt
ggaggcaggaagatctagagttcaagggcagtattagctggattgtgaattggaggctag
cctaggctacatgagactgtctcaaaaaacaaaactaacaaaaacaatcaataaatgaga
attccttggtctatcatatgtaaccagccatgtgtttgtaaaattattaaaggcagtgtg
tcaaatatattttcctttatgtttttcacaaagttaatgctaggtacacaataaaaatta
aaaagcatttggttcgttcactgtttcactattgacccaggaaaagaaatgtatggacta
tattattatagtccaaaggcttatctctttagcttttgctttccttgaagaacttctcac
gtgtagtcagagacgcttaggccttaaggagaaaagcgttcaaggccttgagacatgagg
gatgatgcatgacatcatgcatcgtgtatggcagcagtgccatcacttttgatgccgtca
cacttgcctgaaagcagctgtcctaagttttgggaagtaactaagaaactttaactgaga
agatcaggccaaagtcattgctatttgtgggatttatgtattaaagttaccagaaagctt
taccatgaaaggcacttgttgagttctgtggaatttgatgtccttgagtttgatgtgact
ttgccccagcagtgcagtgagctgctctctctgcctctgcattcactttgtaattcctct
tttataaacacatcgcagagcactgctaagacggatattatcatggaaataatttatcct
tctaattaattttaccccttttttgttatttttgattcagtgtcccagaccaaccttaaa
catgaaatcctcctgcctctttttccctggtactaggattaaagatgtttgtctccattc
ttgtctcttaatttttatctctctagtttgtgttataaattttgaaatgatattcttcaa
tatcatttatcactatttttagaaatataactatatatatccatgttttgttatatttac
atctataatgaagatatataaatgtatatataaatatatatttaggtgcagaacacatag
gaattttgcttcttactgtgtgcaccgttcaatgccccttacctcttactttctcttcag
tcttctttgactgtatatggtagaataaatctgttacctttatcctaggagtacagtgtg
tgcacttctagtatgttttatcttaattctttatttctagtttctccagcatatactaca
ttcaagagaagagcagtattttttaaaaattcatccttatagtatcatgttcttaaagta
ttgcttatagtgtatactcaaatgtttgttgaattgagttcagaaaaaattatgaaaatt
taatttttatgattttgatgttcctaatttaagcacagttttgtaagcctgatcataagt
tctgatgtcagaaaacagggctctcaaatttatgcttcctgcttggtgccccccacccct
gtgcttaattctgaatactcttcctacaaaaaaagaaaaatgaaaagaagaaaagaaaat
ctccttccaactttctaatgttcccttcttcttgcaggtcactctgtacagcatgtatgt
gtcgataatggctttcaatgccaaggtcagtgatcctcttattgggggaacatacatgac
ccttttaaacactgtgtctaatctgggaggaaactggccttctacagtggctctttggct
agtggatcccctcacagtgaaggaatgtgtaggagcttcaaaccagaattgtcggacacc
tgatgctatcgaagtaagtgagttttagttttagataaccatgaataagctttaagatat
gattactgtgtctaaaaatcacacatactcatagtttctcatatggaaatacattatttt
agctctaccataattaagagtaattacaaggtagtatcagtaagactagcttcttagcaa
aggaagacattctcccataccacgagtcgctccactgcatacatcttgtaaacataataa
gtaacttttagagtgctaagaaagggactccactggctccttaaacacagcagctgtagc
taaagctgagtgcaaaatgattcattggcaaatcactgtaaagtaaacttacccttgggc
cagataagctgaggcagaggcatgtggcactctgtgagccccaggccagcctagtctaca
taagattagccagactagccagtctatacagtgagaccctttctcagaaaaaccaaacaa
ttttacctacttctatagtaaattcattgataatttcttcacagtttcaaatatgaaaaa
atccattttgaaaatcactattatttgtagtaagtgctcaaaattgtttttaattcaata
gtatcattgaagaaattaagttttatgaacatagacagtgatatatgattataatcctag
cacttgggagtttgaggcaggagaattgtgaatatgaggccagtctgtattacagaaaag
cgtgagccacgtactaagaccttgtccaaaaataaggaaataagacttcaatttatctta
ccatttacaataaatgaagtattgaaatattttctcaaaatgtacttgattaatctcttt
aattacaaaatagaaacattaattattgaatgtttccatattttaaaaaaaatcacagaa
tatgggccctgaatatagctcagttggtgtaatgctcacctagcacacacagagctctgg
gatgcacacctacaatcaagctttgtgatgcatgcctataatcccatcacttgagaggtg
gaaggagagattcagaagttcacggttatccttaggtacatcgtttgaagctagcttagg
ccatctgagaccctgtctctataaagcaagcaataagaaaaaaaaaagttatagaatgtt
tgttataattttgtttttatagctttgcaaaaaacttggaggctcgtgtgttacagctct
ggatggttactatgtggaatccattatctgtgttctcattggatttggttggtggttctt
tcttggtccaaaatttaaaaagttacaggatgaaggaccatcctcatggaagtgcaaaag
gaacaactgatgccaacattactggacattctagaaggtaactgtagcttagtgttacca
agaaagcaatgataatcagtgtgtaggagtgtaaaataccgttttaggaaatttttaatt
taaaatgccaaatagttgaaaagtacagatgtatttgtatgtttgattatattttccttt
gccttatcaatgtattgaaagtttacttaaggctaggaaacaacccttttggttttatta
cttgatttctgttaatttactgaccaaagcatattttaagctgcagtggaatagtcatgg
gtggtcaccatgctgccaagtattgttagtgcctgtcattgagtcgtatttaacatgttg
gtacaatgtatcaagtggagcaaagcttaatatgcaggtactcactaactagattaacct
tattggaagttaattctcactttgaattgtaaatttgtaaaaatgtatgtgaaatttgat
tgaaagaaaatgtagactactaaaacattgagttgtttttctgactataaccacattgta
caaatgaatctgttaaaaataactattttaaatgtactttctgcttttgtaagcatgaaa
gatttataaaaagattatccaaactatttttttataaaatgagagctatggtttttaatt
tattgatttccctatctctccctccctttgggggaagctattttgatttcttgttaactc
ttgccctaggtttacatatgattttgtcacaaatacatcatgacacacagacaactaatg
aggggatcaagtttgtggtgtgtttgtgattatgactgagttgtaaaaataaaaatttaa
tgtcattcttactgtagttttttttaattaccatgagaagaaaatgtaaacttataatta
aataaaatttaaatgagtaacactataaatctcaaagctgtttttttaaaaagagagatt
tgtgtgtgtgtttgcctttaacaaattaaatcactctgtgggagattatttcttaatttt
tttccttaatcttaactaagcattttattagtaaaaaattcttataattactttatgcca
aatcacgaacaatattcctgtttcttaaaacacaggctttcatctgtaaagaataaggct
cagttgagacttgctagactgggagaattagaagcaagtacaacagcagtttccagcatg
ctatatcctctacatgctatcaaggctttgagacagggcttaactgtacagctctgactt
tcctggaacactctgtaaaccagactggtctcaaactcacactcacctaactttgtgtgc
tgagattaaaagtgcacatcactaatccagacatttttttaataaaatgtctctatgaat
ttcatcaaaatgtatggtgaatatatgggctatataccatcttgtctcaaaaggaaaaca
aggaggtgagctgggcacggtggtatgttttagtcccagcactcaggaaggaaaggcagg
ctttcggcatagtagaacctgtgctgaaggagaggcctgggaagctggatgactcaggaa
atgtgagaaactgggcagattgtgtaaatcactagggaggtgaggtgttgcttctgccat
cactgtgacacatttcctggcaagagtccaagggaggagagagttttttgctttgctgtt
ttgaaaaaatattagtccatcacagttgggatacatggcaggatgtctgagccttgcttt
aggaaccatagttccttgttgagaagacagaagacaggaaggagaaagttcatgatgggt
cagtaccaggaacaggaaaactctcaggtcttagtgactcattttgaccagccacatttt
acctcttaaagcttctgtggcatgcaaaatagcaccacaagcagggggccaacacaagaa
cagcctaaaagag
