# Supplementary material for: Reference based annotation with GeneMapper
Source: Genome Biol. 2006 Apr 5;7(4):R29. doi: 10.1186/gb-2006-7-4-r29 (PMC1557983; doi:10.1186/gb-2006-7-4-r29)
Supplement: Additional data file 1 — A gunzipped tar file containing the data set of orthologous genes in human and mouse that was used to compare GeneMapper with Projector and GeneWise [file gb-2006-7-4-r29-S1.tgz › projector/ORTHS/region2/hs.truth.gff]

Hs.22.ENST00000216085.2	EnsEMBL	CDS	1001	1148	.	+	0	gene_id	ENSG00000100263.2;	transcript_id	ENST00000216085.2;	exon_id	ENSE00000879709.2;
Hs.22.ENST00000216085.2	EnsEMBL	CDS	2409	2792	.	+	2	gene_id	ENSG00000100263.2;	transcript_id	ENST00000216085.2;	exon_id	ENSE00000652009.1;
Hs.22.ENST00000216085.2	EnsEMBL	CDS	5763	5925	.	+	2	gene_id	ENSG00000100263.2;	transcript_id	ENST00000216085.2;	exon_id	ENSE00000652008.1;
Hs.22.ENST00000216085.2	EnsEMBL	CDS	6014	6301	.	+	1	gene_id	ENSG00000100263.2;	transcript_id	ENST00000216085.2;	exon_id	ENSE00000652007.1;
Hs.22.ENST00000216085.2	EnsEMBL	CDS	6390	6564	.	+	1	gene_id	ENSG00000100263.2;	transcript_id	ENST00000216085.2;	exon_id	ENSE00000879708.1;
