# Supplementary material for: Reference based annotation with GeneMapper
Source: Genome Biol. 2006 Apr 5;7(4):R29. doi: 10.1186/gb-2006-7-4-r29 (PMC1557983; doi:10.1186/gb-2006-7-4-r29)
Supplement: Additional data file 1 — A gunzipped tar file containing the data set of orthologous genes in human and mouse that was used to compare GeneMapper with Projector and GeneWise [file gb-2006-7-4-r29-S1.tgz › projector/ORTHS/region2/hs.fasta]

>Hs.22.ENST00000216085.2 27979398-27987169	reverse
tggtgggcagggaaaggccatgtttgagggccaaagctgggaccagctaggctggagcag
ccacctccatattgaggccttctcgatgggccagttggtggctacagacgcctgccatga
ttagtgcggattgctatggtttatggaggaagagttgtgggccagggcctgccttagcct
attcctttttatttcatcatactctgaggaaaagaatttatgaatttccattttacagat
gagaaaggagaggctcatctgtaaaatgaggctcatctgtaaaaagatgaggttggaaac
ttgcctcaggacacagagcagaaagaggtggagcgcatactgtacccttcctgtggaaag
gggagccagggccagaggggctgtgccagtaaggaagcaggaggaggcttacagtggatg
ggttcaccctcaaaggggatgtctcagtcgcaggtctctgagtatggctcaagatgtggg
acttctgcccatctgccctaccccttaccctgtcggcttgcccattgtctggccccaccc
cagggtcaagggcaactgaaaccatctggagcattaaggctgggaacaggggaggggagg
aaggagggaggtagtagtctgagggaagggggaggacagaagagggctagagatggccct
gaattcgccctggggggtgagggcctgaacccctctttttgggagttcagggcctatcag
gactcagaagtctctatgcctgtcccctgccagtccttaaacagaggtgagtggaatggt
aagatggcttatgagcgcatgggttagggtctgagctccactaaggccaagctgctgggc
ctgcgtctccagcctgtttccacctctgtaaaatagggctgttgataaggtgcttgagag
ggtattggtgagataaaagctccagtaataacttgttattgttttcttttatccccagca
cacagccccaggaccacccttgaccgtcctcaaccaagcgatgcatgccaggggccccca
tggccaactgtccccagcactgcctctggcctcctcagtcctgatgctgctgatgagcac
cctgtggctggtgggggccggccccggcctggtcctggccccggagctgttgctggaccc
ctggcagggtgagggccagccacgtggaccttggaggaagcaggagacttgctgtagggc
ctgggcccacttggcaggagcagcacaaggcctccaggggtcaaacagggatggggccca
gtgtcccgggaaagcatggccttagacaggagcatgcccagcacatccacagccaagaag
ggaggcagaggactccctagggtgggctggaacctatgggtaggagtgcttttctcatgg
tttccctttctagcagcttttccttgaaataagaactaaggccaggtggctgacgcctgt
aatcccagcactttgggaagctgaggcaggtggatcacttgaggtcaggagttcgagacc
agcctggccaacatggttaaaccctgtctctactaaaaatacaaaaattggccgggcgca
gtggctcactcctgtaatcccagcactttgggaggccgaggcgggcggatcacgaggtca
ggagattgagaccatcctggctaacacggtgaaaccccgtctctactaaaaatacaaaaa
gattagctgggcgtagtggcgggtgcctgtagtcccagctactcgagaggctgaggcagg
agaatggcgcgaacctgggaggcggagcttgcagtgagccaagatcgcgccactgcactc
cagcctgggtgacagagtgagactccatctcaaaaaacaaaacaaaacaaaacaaaaaaa
cagctaagactttcaactaagcatcaggatgggaggaggaggtgttggggttttgaggag
tgacctcagctgagcacctgtttcccaataataactcctccaatttgtatttgaggaccc
ccaatgatgctcagagaggttaagtgatttgaccagggtcacacagcttgagggaatggg
gtagctccaggattgaagcaggccatttcatgctctcagccaggtatgatttagtaaata
cagaagcagagtaccttcatggtgtctgggacatagtgagtgctctgtagcgggttgtca
gtgaaaagactgagtggcacgtccagtgtattctgtttaataccacagaggcgtagccac
agtgtttggaagtccttggtcccttccaccaatgattaagtgctggctgtgggaagactg
gctcctggggaggggaggtgggctcagcaggtggccctggtgtagcgtaaccttcaacct
ggcacacctgggacagccttggatgttggggccactaacctggcacataagccccttctc
tctcccagtgcaccggctgctgacccatgccctgggccacacggccctgccaggcctgct
cctgagcctgctgctcctgcccactgtgggctggcagcaggagtgccacctgggcacgct
gagattcctgcatgcctcagccctgctcgccctggcttctgggctgctggcagtgctgct
ggcaggccttgggctgtccagtgcagccggcagctgtggatacatgcctgtccacctggc
catgctggctggggagggacaccgccctagacggccccgtggggcactgccaccgtggct
gtcgccgtggctgctgcttgccctgaccccactgctcagctctgagccacccttcctgca
gctcctttgcggcctccttgccggcctggcctgtatcctttgcctgagcccagggcccgt
ggggatgtgtgggttctgtgggtgggtgcctgggaaggaagtggcacaaaggggtgaagg
cccaagcaataccaaggagccgtgcacacacattccaggagcttctctgagtcttcctct
gggacatgctctgggctgggacctggggtcttatggcctggtggaggtgccaattacaat
gtaaagggctacgtgggctccctgtaatatcaatgccattcttcgcagaaatagaaacaa
taaccctaaaatttatatggaaccacaaaaggcccagaatagccaaaccaccctgagcaa
aaattaaaaattaaaaaaattaaaagcctgaccgggcgcagtggctcacgcctgtaaccc
cagcactttgggaggccaggcgggcagatcacttgaggtctggagttcaagaccagcctg
gccaacatggtgaaaccccatctgtactaaaaataaaaaaattaggccaggcgcgatggc
tcatgcctgtaatcccaacactttgggaggccaaggtgggcggatcacgaggtcaggagt
tcgagactagcctggccaacatggtaaaaccccatctctactaaaaatacaaaaattagc
tgggcgtggtggcgtgcacctgtaatcccagctacttaggagactgaggcaggagaatca
cttgaacctgtgaggcagaggctgcaatgagccgagaacatgccactgcactccagcctg
ggcgacagggcaagaccccggtctcaaaccccaaaaaacaaaaattagccaggcgtggtg
gcaggcgcctatagtcccagctacttgggagactgagacaggagaatcacttgaacctgt
gaggcagaggctgcaatgagccgagaacatgccactgcactccagcgtgggcgatagggt
gagactccggtctcaaaccccaaaaaacaaaaattagccaggcgtggtggcaggcgcctg
tagtcccagctacttgggagactgagacaggagaattgcttgaatccgagaggcagaggc
tgcagtgagccaagatagcgctgctgcactccagcctgggcgagagagcgagacttcctc
tcaaaaaaaaagaaaattaaaagcctaagtgaatggaaagatctcatgttcacggattgg
aatacttaatattgttaaaatggtaatgctactcagttgatttatagatcccacacaatt
cttatcaaaatctcagctgtctttgttgttgttgcagaaattagcaagctggtcctaaaa
ataatatggaaatgtaaagaacccagaatacctcagataatcttgaaaaagaaaagcaaa
cctggaagacttacacttttcaatttcaaaacttaaaactacaaaagtggccaggtgcgg
tggctcacacctgtaatcccagcactttgagaggccgaggcagacagatcacttgaggtc
aggagttcaggaccagcgtggccaacatggtgaaaccccatctctactaaaaatacaaaa
attagccaggtgtggtggcacacgcctgtaatcccagctgctcaggaggctgaggcagga
gaattgctggaacccaggagagaggttgcagtgagctgagattgcaccactgccctccag
cctgggcgacagagcaagactctctccaaaaaaaaaaaaaaaaaaaagccgtacaaaatt
ataataatcaagatattgtggtactggcatcaggatagacatacagatcaatggactaga
attgaccatctagaaataaactgttagatttactgtatagtcaatttattttgacaagag
tgccaagtcgattcaatgaggaaaagaatattctttttaataaatggtgctagaggctgg
gtgcagtggctcacgcctgtaatcctagcactttgggaggctgaggtgggccgatttctt
gaggccaggagtttgagaccagcctagccaacatggtgaaaccctgtactaagaatacaa
aataattagccaggtgtgatggcacgtgcctgtaatcccatctattcgggaagctgaggc
aggagaattgcttgaacctcggagttggaggttgcagtgagccgagatttcaccactgca
tatcagcctgggtgacagagtgagactctgtctcaaaaataaataaataaataagtcgtg
ctagagcactctttattggtgttctgcttctgagattttttttttaatttttagagacag
ggtctcattctgtcacccaagctggagtgtggcgacgccatcatagctcactacagcctc
aaactcctgggctcaagcgatcctcttgcctcagccacttgagtagctgagattacaggt
gtgcactgccacgtccagctaattttaaaaattttttgtagagacggggtctatgttgcc
caggctggtcttgaactcctggcctcaagtgatcctcccgtctcagcctccccaagtgct
gggattatacagctgtgagccactgcgtccagccctaagatgattcatacctatcgggga
aaacagtgccactggagagaacaggctggcctctgcactctggattggtgacaggagtta
tccaggcctgtctgaaggcaatagcaggtgtgtccatgggacttcttccaggacgggtgg
gtcttgagttacagacctgaaaaggtgcatagggttctgggaacagagtgggtcacgggt
gagcccaggccttggggtgaggcatacctggctctgtttggctgagtagcttcaggcaga
tcccttttcctttctgagcctctgctgctgaccagggtgacgctattccatgctggtcca
cagtgaggagacgggagggaatggtggccagcacacttggcatggggcctggcctgtggc
gtgggcccacccctggctgcttttggttttccttgaccggccgccctgccccgggcagac
agatgcagctggggccttccggtggctggaaccctcagagcgacggctgcaggtgctgca
ggagggcgtcttgtgcaggaccttggcggggtgctggcccctgaggctccttgccacccc
gggtagcctggcggagctgcctgtcacccatcctgccggagtgaggtgagggtgatgggg
gggatgccagtccaggtggtgggcactgtggcagggctgccagtcaggccctcttctctt
cccactcctccaggcctcccatccctggaccgccttatgtggcctcccctgacctctggt
cccactgggaagactcagccctgcccccaccaagcctgaggcctgtgcagcccacctggg
agggctcctcagaggcaggcctggactgggctggggccagcttctccccagggactccga
tgtgggcggccttggatgagcagatgctgcaggagggcatccaggcctcgcttcttgacg
ggccagcccaggaaccccagagcgcaccatggctgtccaagtcctctgtctcctctctgc
ggtaaggtggggtgggcagaggtggggtcccctggtataggggccggggtggccctgaca
ctccccacttctccccccacccccaacaggctgcagcagctggagcgcatgggcttccct
acggagcaggcggtggtggcactggcagccacaggccgtgtggagggtgccgtgtcactg
ttggttggaggacaagtgggcactgagaccctggtgacccatggaaagggtgggcctgcc
cactccgagggtcctgggcctccctagcccaggcagagagtggggcacaggcaggccctt
gggtgctaagggctgggctgcatgtgggtagcccgagctcctactctgtctaaagagggc
cacagtggggagcaggggcacctctggaggcaggagaggccccccagcatgctgccctag
tacgtgtttagaataaaaaccagtttgtttttcaacctggacctccttggaggcagcagt
tgtgtttgactcttctgtgttggcatcagggggatgaatgaatgagtgagcaccaaatga
atgaccagttgtgggagagctgttccctgatgtccagagacacaggcttcctggccctgc
accttgcagcctatacctccaggaggctctgtcctccagcacagagcattctccaccgcc
catttctagccctctccgtcgtagcctcattcccagctgcccccatctaagcacacactg
agaccaagctgcggggaatcaggtaggggcctttattggccagcacacatctacctcctg
gcatctgtcacaagcatttgcaggagtaggcggccccttcctctccatgtccccatcccc
aacctgagatgcgggagggcctgggggctcagagggaagaactgaggcaagaagcccccg
gtgatccagtcagaggattgggcagcctgacctcggggtggggagcccagcactggacaa
caaggagggaggggcacaggagggctccccgaggtttggtcggggagggggaggaagact
gccccctgccctgtcatctctgcatgtgccgagccccagctcctgactccctcagtgcct
ttgggcctggatgctcagacagcagatgagacgaagccttgtacctctatccctccttga
aggcctgcctccccccacttcacagagggaaactgaggcccaagcctctcctctcagccc
ttgctcagcctcagacatgtgcatggtgccaggactgagacctgcttacccctaaggcct
agatggcagaagggaccctgaggacattaataaatatggacgggcggtccctggaggcag
ctggccgagtccaggtaggaggggaagcctggcctggtctgcctcaggggccgccaccac
cctcagcctctctcgtcccggctcctgggggccacgatccggtagttggttgcatgtccg
cccctcttgccccgaaggaggctgggggtgcc
