# Supplementary material for: Reference based annotation with GeneMapper
Source: Genome Biol. 2006 Apr 5;7(4):R29. doi: 10.1186/gb-2006-7-4-r29 (PMC1557983; doi:10.1186/gb-2006-7-4-r29)
Supplement: Additional data file 1 — A gunzipped tar file containing the data set of orthologous genes in human and mouse that was used to compare GeneMapper with Projector and GeneWise [file gb-2006-7-4-r29-S1.tgz › projector/ORTHS/region2/mm.truth.gff]

Mm.11.ENSMUST00000036320.1	EnsEMBL	CDS	1001	1148	.	+	0	gene_id	ENSMUSG00000034175.1;	transcript_id	ENSMUST00000036320.1;	exon_id	ENSMUSE00000377278.1;
Mm.11.ENSMUST00000036320.1	EnsEMBL	CDS	1820	2203	.	+	2	gene_id	ENSMUSG00000034175.1;	transcript_id	ENSMUST00000036320.1;	exon_id	ENSMUSE00000305734.1;
Mm.11.ENSMUST00000036320.1	EnsEMBL	CDS	2984	3146	.	+	2	gene_id	ENSMUSG00000034175.1;	transcript_id	ENSMUST00000036320.1;	exon_id	ENSMUSE00000305730.1;
Mm.11.ENSMUST00000036320.1	EnsEMBL	CDS	3232	3516	.	+	1	gene_id	ENSMUSG00000034175.1;	transcript_id	ENSMUST00000036320.1;	exon_id	ENSMUSE00000305725.1;
Mm.11.ENSMUST00000036320.1	EnsEMBL	CDS	3599	3773	.	+	1	gene_id	ENSMUSG00000034175.1;	transcript_id	ENSMUST00000036320.1;	exon_id	ENSMUSE00000403719.1;
