# Supplementary material for: Reference based annotation with GeneMapper
Source: Genome Biol. 2006 Apr 5;7(4):R29. doi: 10.1186/gb-2006-7-4-r29 (PMC1557983; doi:10.1186/gb-2006-7-4-r29)
Supplement: Additional data file 1 — A gunzipped tar file containing the data set of orthologous genes in human and mouse that was used to compare GeneMapper with Projector and GeneWise [file gb-2006-7-4-r29-S1.tgz › projector/ORTHS/region2/mm.fasta]

>Mm.11.ENSMUST00000036320.1 4979461-4984236	forward
gtcctgagttcaattcccagcaaccactatttttttctttccaatttccatttatttttg
gctctggggcgatgtcatcttttcaatatgaaaaaaaaaaaaaaaaagcaagtagaacac
aaaatagaaaggtaggaaatgaccaaaccaagggcaggaggagaacggggcagaggtggt
gacctcccatctggggagtgtctgaaagacccaggtggaaacatattttcccaagtgtgg
agtttcagcgggaattggagtgttcagaggccttgccacacccccaactcccatctctca
gaaaaaggagaaccaatatagggaagacacttccaatggcagttttggctcaggacagct
ggaggatataaatggagataatactgttaatacctctcctgaggctgagagataaagcag
gagaaaaacaaaaccaaaccctgctgactgaaagcccgggtggattcctgcgtctatatg
gccctgactggaaaaccccaccctctcttcctggtggcctctacctagtatcccctctac
ccgcttttccctgatccactcactactaatgcgccgccggaagaggacatcagatctcat
taccgatggttgtgagccaccatgtggttgctgggatttgaactcaggacctttggaaga
gcagtcagtgctcttaactgctgagcatctctgcagccccaatatactggaatattaact
ggacagttaaattaaaaaaaaaaaatggataccagtaggaagcacaggttaacaaccaga
atgctcaaaagcgtctgtaatgggatctgatgcccccttctggtgtgtctgaagacagct
acggtgtactcacatacataaaagaaatcaaaaataaacaaaaaatggggtcactggtaa
aatagagagggtgtcagataaaagcaaaaataattgctactgtttttgtttatccctagc
ctacagcctcaggaccacctttgactaccatcaaccaaatatgcatgcctgggaggcccc
tggctcactgtcccgggccctgccccttgcttcctcagtcctgatgctgctgctgagctg
tctgtggttattgggggctggccccagcctcagattggctccagagctgctaatggaacc
ctggcagggtaaggactggctccatggaccttgaaggaagttatagggcctgaaaccagt
tagtggcattagtgtgaaccttatggtggttatacaaggatagggcagagtgtcccaggg
caggttagtgttctgacatgcccagctcaagaaagagggcagaagatcctgtaaaggtgc
agaaggtgagatggaaggcatgggtaggagtgctgatcacatccctttctgacagctttc
cctggaaataaggactgagggtttcagtcaaacacggacttcctacaaacttgcctccag
tttacattttaagaacccaaatgttcagggaggtgtagaggtttttctaaggtcatacag
ctctgtgggagtgggtggttctagcaggcagtttttattagaagtagtgctattaactag
atgtagaagagagttggtgactgtgacaatcagcttcagtgtgcccaggacatagcgaca
ctctgcagttggttgctgtgcgttggctcacagtgatataactagagcgtagctgtgggg
ttgagaatactttggtgtcctctaccagtgattgggtagtgacatttaacatcctagctc
ctgggtaggggaggctgccataccaggtggccctagttaagggcaatccacccctctgac
ctgaccttcttgttcccagtgcacaggctgctgacccatgctctgggccacactgcactg
ccaggcctgctcctgagcctgctgcttctgcccactctgggctggtggcaggagtgccat
ctgggcactgtgcgcttcctgcacaactccactgtgcttgccctggctactgggctgctg
gctgtgctgctggcgggccttggggtgtccggtgcggctggaggctgtggctatatgcct
gtccatctagctatgctggctggacagagtcaccaccctggatggcctcagaggacactg
ccaccatggctgctaccatggctgctgctggccctgaccctgctgctcagctctgagcca
cccttcctgcagctcctttgtggccttctcactggcctagcctgtatcctttgcctgagc
ccagagcccacatgaacctcactgggcctcttgggtgccttgaaaagaactggcacaagg
gagtcatgtctaagcaatgccaggtcaccaaacacctgttcctgacacatcttcttttga
gcaatgctctgggctggggacagggctcatggccaagtggaggtaggtgtcttttatcat
caaagaaccctatgagatgcttggagaggagaaggggcctgagaagtcactaacctggat
cctgtgtgaaggtggcatcaaagctaagatgggcaggctgggtacagggcgtaactgaga
ggaaggctcagtgtgggagcaagcctgaggctctctgggaacagagtgccaacgtgggcc
cgtggtacaggtatcttaaacatcagctttactcccaagatatgggaaaaacagccaccg
aagagaacaggctgacccatctagacattcaggctatatgtgagtcacaggatcatttca
gaatgcagacaccagtcacgccagtctggctgacaggaggaggatctgtcttcaggcaca
caggatctgggaagaggcttatgaggtggatgagggagaagttctgcccctctggctgac
tggtttcaggcagcgcattttgttcttggcttgagctgttgatgtaaaggagaatgtggt
cctgagggaggtagcaaggcgagacacgggaatgcccacacatggcctttatcccacgtc
atcctgtttctccttgaccagccgccctgccctgggcaggtagatgctgctggggccttc
cagtggctggagctctcagagcagagactgcaggtgttacaggaaggtgtcctttgcaag
tctctggcccgatgctggccgctgaggctctttcccaccccgggcagtctgggtgagctg
cctgtcacttatcctgctggagtgaggtgagggtggtgttgggctcagtgttggatggtg
gaagttgtgacagtggctggcagtccaggccatccacctctgtccctacaggcctgccac
ccctagacctccttacctggcttcctcagactcctggcctcacagtgatggctctgctca
gctcccaccacgcctggggcctggacagctgacatggaagaactcggagaggggcttgga
ctgggctgggtctagctttgcttcagcaacgacgatgtgggcagccctagacgagcagat
gctacaggaagggatccaggcctcccttcttgatgtgtcagttcagggttcccagagctc
tctgtggttgccaaagccctctgtgtcttctctaaggtaaggcagggtgggcaggggtgc
agcctcctgctatgggagccatgctgtcctgacatttcttccttgtcctacctcacaggc
tgcagcagctacagcacatgggattccccactgagcaggctgcagtggccttggcagcta
cagggcgtgtagagggggcagtgtcactgctggtggaagggctagtggacactgaggccc
tagtgactgagggaaggagtagccctgcccactgcacaggcactggggcctcatagtcct
ttccttgtctgctgagggcttggtgcggtcttgactgcatccctggggtaggactaggcc
ccaacatgtttccctggtactttgtaagaataaaagctgatttgtttttcaacctggtct
cctgagtgtcagttgtcatgtctggctcctctgtgttggcatcatggaggaaggagtgag
caacagtgaatgtgtggctgttgaaggaggatcctgcccccatatccttggcttgggtgg
ccctttctggctgccctgggcagcacatagagaccaagcgaagtagggtcaagcagggat
gtttattgtcctgtacatattgactcgtggcatctgcagcagacacttggagtaggcgtc
ccttgtacacatcccattcccacagaggacatgggagcaggggcctggggtagagctgat
ataagaagcaccgaccgttcagttagattaagcagcctggactcaggtgggaactcagca
ccagaaaacaaggggcacacaggactccccaaggttttacaggaggggaactgagacttc
cgccccaatccttgcatatctgcagggccaggcggtcccaggtcctaactttaggcagct
gacgtgacttgtacctccgtccaccccccattcaaagccttttcaccccatttcacagag
ggaaccaaccaggccgggtgcaagtgaggcctgactttttgaggcccagtccctgtttag
tctgtcatgttataggctgccatcactgagatctgcctacccctaagaccaagggatccc
tgagggtattaataaataggacctggcagtcccggaggcagcgggtcaggtccaggctag
gggaggaagcctgcagcctctcagctcctctcgctgcgtctcctgggggtgatgatcggg
tagttggttgggtgtcctcccctcttgcctcgaaggaggctgggggtacctgtgccatca
gggcctgccccggatcccaagtctggttctgccgga
