# Supplementary material for: Reference based annotation with GeneMapper
Source: Genome Biol. 2006 Apr 5;7(4):R29. doi: 10.1186/gb-2006-7-4-r29 (PMC1557983; doi:10.1186/gb-2006-7-4-r29)
Supplement: Additional data file 1 — A gunzipped tar file containing the data set of orthologous genes in human and mouse that was used to compare GeneMapper with Projector and GeneWise [file gb-2006-7-4-r29-S1.tgz › projector/ORTHS/region3/hs.fasta]

>Hs.1.ENST00000289753.1 19136760-19153035	forward
cagcgactcttaacacacctggcctggggattctcaaatctgttcacgctctgttagact
aggagcgccaacagctcagggacttcatccttagtacctggcccctttggggatcgggat
ggtttctgcgggaaaggccctggggaaggttagcttcttgctcaaactaacggtgaagaa
tgcccagaattactaacccattttacagatatggcaactgaggcccagaggggtgtcagg
cgatttgtccaatatttcccaactcctggctcccctgaaagcccggtgaccccgttgtga
gtgggcaggcacccattagagagcagcccctggataagggcaggtcacagccccctgctc
ccagttccgcctgcgccgccgccacgtgtgggttgggaggggcatctgagggtgtggggg
ctgccacagcccgggaggtgacccctcgcagctggggcgctctgatcttcggcccacagg
cccggggtgccgggaccccgccctcctgcagggccagggctcggctctccccgcccaccg
cgaggcggggcgcacgctccgcggcgcggggaccgcgcgctccaggctgcacccggcctc
tcctccgcgcgtgcgggcccctcgcggcgcctcccgggctcgggagacccggtcccgccg
cccgcccggcccgcggccgcctcttcctctcgcagccccgcggcgcttgccgcagtcgca
ggcggcggagcagccagagcgccccaggtaccagtgcgggcgggagacggaggcgaccct
gctgccgggtggggagggggcgccgcgcggccgctgccctcctcttcccgcggggcctgg
cggccccggcgaacccccgcgccgcacaggccgtgtgcgccggatcccggtgcctccgcg
ccagctgagacctgcctttcccaggggcggctttgctccggcccctaggcccccgccctg
gtaccccacacgcccaccggccgcggggagcctgctccggcccgagagcgcccattcacc
cccctcacccacctccccgcgttcccacttccccgcactctgacccggccggacgcccct
cccctatcttgccgcccgccccctccagggggctctgctcccaccccagggagcccatcc
gacctctgcttgacttcccgccgcttccttcaggggcctcggctcatcgggtgcccctcc
ccaaacttccaacccgtttgctccaggagttcctgccccatccccgagggcgcccaaata
gccacactgtgtcctcctgtagtcgctgccccctgacctagcgcgacccagcgcccccgc
ccatgtccccccactcacctcccccggggggcgtggtgagtcgcggtctgttctcacgga
cggtccccgtccagcctgcgcttcgccggggccctcatctgctttcccgccaccctatca
ctcccttgccgtccaccctcggtcctcatggtcccagagccgggcccaaccgccaatagc
accccggcctggggggcagggccgccgtcggccccggggggcagcggctgggtggcggcc
gcgctgtgcgtggtcatcgcgctgacggcggcggccaactcgctgctgatcgcgctcatc
tgcactcagcccgcgctgcgcaacacgtccaacttcttcctggtgtcgctcttcacgtct
gacctgatggtggggctggtggtgatgccgccggccatgctgaacgcgctgtacgggcgc
tgggtgctggcgcgcggcctctgcctgctctggaccgccttcgacgtgatgtgctgcagc
gcctccatcctcaacctctgcctcatcagcctggaccgctacctgctcatcctctcgccg
ctgcgctacaagctgcgcatgacgcccctgcgtgccctggccctagtcctgggcgcctgg
agcctcgccgctctcgcctccttcctgcccctgctgctgggctggcacgagctgggccac
gcacggccacccgtccctggccagtgccgcctgctggccagcctgccttttgtccttgtg
gcgtcgggcctcaccttcttcctgccctcgggtgccatatgcttcacctactgcaggatc
ctgctagctgcccgcaagcaggccgtgcaggtggcctccctcaccaccggcatggccagt
caggcctcggagacgctgcaggtacctggggtgcgcagggagacccgggctgtgggatag
agaggaatgagcagcccctggggaccccctgggcatccccacttagcacacatttgctca
tggccctgcgtggctgttgtgagcgcccacctttcttctgaactccagagccaatgcctg
acccacccaccacaggatagctccgtcaggatttgggggcaggcttctcccaggtaccat
gtacaacagggaatttatggtggcccaactctccccatctttgcctccctggtcttcccc
atcatggcaaatggcaccattgcggcatcacatgccaggaacttaggaatacttttctcc
ctcaccctcatgccattcattagcgagacctgttggcgctgctctaaacaggtgccatct
cccctgccacttcctaccggggaggctgtgtagacttctcctggctcccctgcttctgcc
gcagacccagtactctccatcttctgcatagaagctggagcacttaaaaaagaagtgatc
atgtcactcccctgcttcagactcttcaggcttcccaccgtgctccagataaagaaaacc
tgtctcaggatctggcctcaggatcccacactgccatcctctccagtgtcacctcccctc
tccctctctcttactctgcaacagccttgtggcctttctcacggttctagaaggcactgg
gcttacttctgtgcccaggtctttgcacttgctgttccctgtgcctggaatgttcttccc
ccggctgccttcttcccaggggccatctttgaccaccctatctgcaggcccatctgcact
ctccatccctgttattctccataagaacaagtcataaaaatgacttgttcattttgcctc
cctgacttgaatataagctccaggagggtcacacatattgagatcagtttttttgctttt
ttttttgtttttgtttttgttttttttgagacggagtctcgctctgttgcccaggctgga
gggcagtggtgcgatcttggctcactgcaacctctgcctcatgggtttaagcgattcttc
tgcctcagcctcctgagtagctgggattacaggcacccaccactataccaggctaacttt
tgtatttttggtagagatggggtttcaccatattggccaggttggtcttgaactcctgat
cgaggtcagttttgatccccactgtgcatagtaggtcccatcttgtttcagtgcctggga
atggggtaggtgctcttagctcaaggccttgcattgtctataagtgagtgcctgctcttg
ccatccaggccacagtgcacctgactcctattgaccccctggaggggtgggtgtgtagac
cgaccaggcctgagacccagtgacttaggtcgcaggtcttgaggaaagtcccagctgggc
tcttttggtgtagccctgagtggtgaaagctctaggagggtgggggttgcattggaggtc
actgggcacatggggacttggcagaggggtgaaaggctaacaccctccttggcagtcccc
cagacaagcttgcctgtcccacccaggtgggtgaggcccaaagttgcccctgcctatcac
ctggggtgggggcagggccccacatggactgggagtcctggctgccgcccagctccttct
ccctatccctgctccctgtagaacattcttgagtcttggcaggtggctgggactctgact
tgcttcttcaggggtgggatggctgccttaggccatataccctgggttcttgctttttgt
tgttgttattgttgttttttaagagacagggtcttgctctgtcacccaggctggagggct
ggaatgtagtggcgtgattatagctcactgcagcttagaattgatcatagctcattccag
cctgaagagctggtatgcactggcccgatcataactcactgaactcttgggctcaagcga
tcctcctgtcttggcctcccaaagtgctagggttacaggcttccctgggttcttgaaaag
gagtgtttcacaagcttcaggcattcaagaactgcctgcggatatcttccttaatgcctc
ttccaccaccacctccacaccttaagccacttaattcacatgcacttggcattttattta
tttatttattagacacagggtctcactatattgcccaggctggcctcgagctcccacttc
agcctcccgagtagctggaattgcaggtgcatgcccccgtgcctggcattcttgacattt
tctttaaatcatctcttttatatttttacttccacaaatttgtgtagaaagaaaacttcg
tatctcctctagaaatggaaaatctgtatcctttgccataaatagaaggtgatcacaaac
accacttcagtgaaactgaagaagctccagccctatcactgaaatgcagcttggtgtggt
tgaggtgatgagcctagggcctgctttctctttgtagcgtgctagaaggtattacaaaca
tggtagcatcaacgtgggactttctcttgacgcacctagaagagctggaagacagctgta
atgggctgacgtgctcactctgtgattcactcattttatggggtgtccctttaccatcta
aaatcatctccattcccacagttcaggaagctctgctctcgtgactaaggatgtgagaag
ttggctggtctgggtgaggttggggcgggagagatcaggattcctagttgcagcggtgcc
agtaccacacagattttctttccatgaatctcgctggctggtactaggattgaacctgag
tctgtggtcttggaacctgggcaggagtctcccaggtgctaacagctgcagccccacaat
ctgtgagcactcactctgtaccaggcactgagctaaacttattaattccccaaacaccca
atgagtcaagtactaccagcacccctgttagacaggtggggaaactgaggctcagagcga
gaggtgacttgcccaagattgcacagttggtaagtgaggtttaagctcggatctggctgg
tgccatcgccctgtgctggtgtgctgcctgtgggcagtgatgctcttgaaatgctttgct
cggggaccccacaccttgccccttttcttctctgtgccttctggtcttctctgttgggtc
ctcctgatccgcctgagccatggcatccctagtcctcagtcctcggagcatctcgtcctt
tttccacatttgccccgttagtgacctcatcttgtctcgtaactgaaaataccacccaca
cgctgatgacttcctacctgggctgcttacaggcacgtgctgccacgcccagctaatttt
tgtatttttagtagagacagggtttcaccatgttggccaggctggtctcgaactcctgac
cttacgtgatctgctagcctcggcctcccaaagtgctgggattacaggcgtgagccactg
cgcctggccctgacttcctgattccgctcttcctccctttcaaccttccgcagtggcccc
aatgatcccctttacaatgcagttcctgctgcatcattcctctgctctggcagccttgtg
tctcacatcacctggccctctgaccctatctggcctcctctccttctataatcctgcttg
tttcttctctttcagccatactggcctccttgctgttccttgaacacaccaagcccattc
tgcctcacttgcggttccttctgcttggagtgccctttcttcaggtctccaccctgttct
cccactaatttccatcatttccttccagcctctgttgaattgcctcccctaatccctctc
tcaagagtagcacctctcaccctccccaggtcctctccagtcctcatttcctaagttatt
tctctcagcagcacctcctaccccctgacgtgttctatacctacccatttttatttattt
actgtttatttccttcttctagaatttaggcctatgagggtggggaacttgtttttctgc
ctttttttttttttttgagacagagtctcactttctcgcccaggctggagtgcagtggcg
tgatcttggcccactgcaacctccgcttcccaggttcaagcaattctcctgcctcagcct
ccggagtagctgggctataggtgcacatcgccacaccgggctaattttttgtattttagt
agagatggggtttcactgtgttgcccaggctggtcttgaaaccctgagctcaggcaatcc
acccgccttggctttccaaagtgctaggattacaggcgtgagctaccatgcctggcctgt
ctttctgttttcccccatggtcccaggaattaggggcacctggcacatcatgggtgctca
gtatgtattgatggaaggaatgcagtgtacacagtgcttcagggagcctggtattccagc
cctgtttgtgcggttgcctgttttctcatgcctttcagagtcacttcttgagtgtcatga
tcctgaactttttatcgtgtgaattcatttgcttggtgacatgtattgacacctgctttg
cacagcagctgttctaggctgtgtatgtagtggtgaacgagaccaacagtgcctgccctc
ttgaaatctgttctagttaggagtacagacattaatcatcaaactgtaccacgatgagga
ttatggagcttataggagggatgcttcacccagcaaacattcaaaatctattattcactg
tgtatgtttgaagatgaaagcaaagcactcacaccaagccctaaagtgaaaggctggagg
ggtcttcatgggttggttaggccagcgccttacttctaaggcagagtgactcaggggcct
ctcaagccagaaatgtgtctgttctaatccccccgctttctggaaagcccattctcttgg
tttgaacgtgacgtgtgcaaattctgcctctgttcctgctttcaaatccactcggctcct
taagtaagcctcctgcaggccgttttcctgattgcctggtgaacggcctgcactttggga
aaatgcatctgagaaattgcattggccctcctgggtcaccgcctctttcttcccaccaga
gctggcctggaggtggaggccccctcaatgtttggacctaaaggaagtgatgagaatgaa
tcagatgtgggtgtcttggaccccttcccttttcctgtgcccagccccacttagccttgg
cttcctgccccattccactctctagcttccctgcagagggaaaggagctgggcataggtc
tcgaggccccagttcctctggggtcagaacatgggagctggtcagccttgagcatttcat
cccctctccatatgtctatttatggaaatgggcttttaaaaggccactggttggcttagt
gatttccactaggtcttcccaccacctcagggctgggaggaaggggtcctgcttagcact
gtggctgggagtgtgggctggggatggaggaagagccgtggggcagagtgaggagctacc
agggcaggggagtgtgtgtgttgggagcagggtggaaggtgggggcctggatgtgggtgg
cactgagccatccttgggagattgtggagggtccagggtgttaggggcagtttcagagat
gcagcatgggccactggcttgagggagagcccagcaggagaggcccagcctcctcctctt
cctggcaggatttctgggtctctgtggtccataacctcatcccatctctacacctcacct
tcctccccactcccatccatccttctctccttcagttcccatgtcttccttctgtgtgcc
ccgtcttcccctcccccttctcctgtcccatcaatttctcccgcttttcctcctccccct
ccttttttcaccctctctcacccaactaagcgtcattctgtcttagtgatccatcttccc
ttccatctctgtctttcctcctcctcagaggaggaggctgtgatcacagaaatatctgtg
agggggaggagggggccgagccagggagaggctggcagagtgacactgccgagcatggca
ggcttggctgctgctcagagccaggcagcctggtgcagccagggctggagcaggagcttg
ggggtctggctggttagggttcaagccctgcctcttttgcctcatagctggacgatcttg
ggcaaggcattttacctccttatgctccaggggtcatgacatctatcacacaagtctgtt
tgaagagtcaattagataatatacataaaataccaggcacatagtaagtgctcaacaaat
ttcagctaggcagtgactcacaactgtaatcccaacactttgggaggccaaggcaggagg
attctttgaagctaggagttcgagaccagcctgggcaacatagcgagctcctgtctctaa
aaatatatataaaaaattagccaggcctggtggcacatacctttagttacagctattcga
agaggctgaggtgagaggattgcttgagcccaggcaacagagcaagaccccatctttaaa
acaacaacaatagttgttcgtgcctctcttttcctgttgttggtaaaatatgtttctggg
gagctcaccaccttgaccctttctagggaaaaacatcactgctgtcaccagcaccatcac
catcattatcaaacagctgagccagagactaataataatgacaacaatagctaacacttc
tatgggacttcctatgtgctggcactgttctaactttcagtgtattattttattttatcc
ttattataatcctatgaggtagatgctattttagtgccattttacagaacagaaagtgga
agcatagatgaagtaacttgcttaaggtcactccactagtttgtaacagagccaggattt
gaaaccaggcagtctggctccagagtctgtcttgtaactctcacactatgatcagatgat
ggtaacaaaatttaattgtgggctgggcgtggtggctcacgcctgtaatcccagcacttt
gggaggccgaggtgggtggatcacctgagatcgggagtttgagactaacatggagaaacc
ccatctctactaaggtacaaaattagatgggcatggtggtgcacacctgtagtcccagct
acttgggaggctgaggcaggagaatcgcttgaacccgggaggcagaggttgtggtgagcc
gagatcgcgccattgcactccagcctgggcaacaagagcgagacttcgtctcaaaaaata
aataaataaataaataaaattaattgcacaaaggaatacataaatacactttaaaaattc
aacaatagggatgaaggaaaagacctccaaattccagctaatcacctttcactcccaggg
acatgcatcaatttaggatatgtccttctaggtctttttttttttttttttttctgttag
gacagagtgtcactctgtcacccaggctggagtgcagtggtacaaccacggctcactgca
gccttgacctcttctgactcaggtgatcctcccacgtcaacctccggagtagctggggct
acagacgcacatcaccatgcctggctaatttttgtattttttgtagagatggggtttcac
catgctgcccaggctggtcttgaactcctggactcaagcaatccacctgcctcggcctcc
caaagtgctgggattacaggtgtgagccactgcacctagcccttccgggtcattttctat
gtgcttatgtatttatacaggtacttaaagaaacttggtgctttgtgttggatattgttt
tttaaacaaataggatcatgctgtatctattactttgcaacctgctattataatttaata
atcatggagatcttttcatttgattgattcattcttttaaaacatctgtgtagtattctg
tagtgggaattcaccgtggtttatttaagccactcttctcttttttttttttttttttga
gacaaactctcactctgtcacccaggctggagtgtggtggtgtgatctcggctcactgca
gcctccacctcctgggttcaagtgattctcctgcctcagcctcctgagtagtgggactac
aggcatgcaccaccacacctggctaatttttttatttttagcagagacagggttttgcca
tgttggccaggctggtctcgaactactgacctcaagtgatctgcccaccttggcctccca
aagggctgagattataggcgtgagccactgtgcccagcctaaaccactcttcttttgatg
gacattaaggctgtttccaattttttcctatcacaagtagtgctgtgggacacattcttg
gatatgtgaagcgtgcagacatgaatgtaggtgttggctggaagctgtatgtgtgattgt
tggctggaagggccctggattgtccttcaggaagctgccctctgacactgatacagaagg
gagatgcaaacgacaggacatggccccaaggggctgcgaggtgcttatgggggagagaga
atccagaagggtgatgccagcatcagccagatgccggggtgtggactagtgacagccatt
ggcttctgctccatgagggcctcttgctgacagtggtggggtttctgtaaccccacctga
ctgggcccatggatgccgtctccaaaggtggaagcagcttggtgaagtgggcagagtggt
gttcctgaggccagaaatgatggaatccctaactcaactcttaactgctgtgtgacttct
ggcaagtcattttgcctctccgagcctcagttgtctcatctgcaaaatggggatgacaat
gcctacctctcataaagactgaatgacctaatgactatcaaatgctgatgtgtagtaagt
gctcgagaaatggggatgataatgctgatttgttcagggccactcaggttttggttggag
gccttgtactggaacagtgtgaccttgggaagggtagagtgtcctctaccctttctgagc
ctcagtttccttctctctttcctcttccctgtgttcttgagtcaactctctggaaagcag
aggagaaagaaaaacctggagttgttcccagggagactagaaagggaatctcagttcatc
ttcaccccattctctggagctccttcccccaatgattgacctgagatattccccctagtg
cctcagtttcccccatgccctagagctgtgataagatcagggctacctcctctcccctgc
cctcctcaggtcactaagggtcagagcgatgcctggatgagacagtgtctcatccctctc
catgccgtctattcccattgatggcagcaatttgaaggtgtggcaggtcttaggagattc
ttttggggaagcaggagcctcttcctccaggctgaccatggtgtggtcacaaaagccata
tagagtccactctggaggagagaaaactagaagaggagagaggagagtaaaaccctcttt
tactcccttgctaacttggaatgactttggagcagactcgtgtatgatggggtggagtcg
gaggagagcatcctctagtcatagcatctgagccgcagcgtggtgactcagagcatttgt
cttggtgtctgtgctgctttggggaggccagagctgctggcagaaggacaggctccccaa
cagtgctcaaaatcaccccaacctcacaacacatatcactgaaacagcaacatggctacc
aggtatttagcacctactcaacgtcagactctgtgcatgcatttattatccatagcttca
cagcgacgccgtaagctgagtatcatttctcccattttgcagatgtggaaacagaggctc
tctcaagatcacagagcgagtaagtggtagaggccactttgatttgaagccagatcacct
gtcttaaaagcccaggttttgcctctgtacaatgctgtctcaccaagacagaagggagaa
accaaggcctctgttgtgaatttgtataaccttgatatttgtacaaccagatttcatgtg
aagaaacacgttgaggggtggggattacgatgtgcttcgtctccctgccccagcaacctc
cttgccatttcagaattagaattccagcttctatgaaaagaccgcgtgtagttggggttt
cagcaccatggacaagacaccaactctggaggcctagaaagagccggggctggaggagag
ggcatgcgcagcagagtggggtggggtgttggctttggtgctccctggagttgacacatc
ttggctttgcctcctccgcctttccatctgcggaaggttgcctgggaatctggctctgct
cctgcctccttctgacctcatctccccatatccaacccacctctggcctcgagaactaag
cagggctctcacgcaatttaggaactggacaaatcccagtgccgggaaaatccctggctg
tcaaagcccagatgtattcacagaccgcaaacacaccctttgcgtagctcatgatgaatt
gtgcacaccactgcccacgggcattaaatagtaaatagaggtgggcctaattttgtgtaa
atctaatatatgaaaatccacgttgattacagaaacacatggtttagaggagggcttcac
atcccagctttcacggactcctaggggtttctggtggaaacctagagacttcaaggtcat
ctctgaaccttctggaagtgtgaaacgttgttttcttgtctgtgtgtgtgtgtgtaaaaa
tttacaagccttttattttctggggagaggtttgtgtgtgtgtgtgtgtgtgtgtgagat
ttcattagattttcaaaaggctcatgaagtttaacaagtgaagagcactgctgagctaaa
gaatgatccagctcagagagccctttgggactgtgggggccagtttgcaaagtcaaattc
taacctccccgggcccatgccttcctttcagtggctgctgggaagtagcttctttctctt
cctccctcctaccccttcctcctcttcctgtccacttttgagaatggagatgcctgccag
ttcgcagtataattgagctataaaatgccaaggtaaccagcatccttaggagcctattaa
gagatttagctgcaaacattggctctgtgcacacattctcaaaaaagcctttctattttg
tggggctcaagagtaattgcccaggcaagactattgctcccaaatgtgaagacaatccac
atacaaagcaattgccaagctctggacagtaacaggtcctctttttcaagtactgttcaa
ttgcaattgattttgtgtgtgtctgtgtgtgtgacagagtctcgctctgtcacccaggct
tggagtgcagtgatgtgagcttggcacactgcaacctccacctcctgggttcaagcaatt
ctcctgcctcagtctcctgagtagctgggattacaggtgcctgccaccacgcctggctaa
tttttgtatttttagtagaggcaaggtttcaccctgttggccaggctggtctcaaactcc
tgacctcaagtgatctgcctgcctcggcctcccaaagtgctgggattacaggcgtgagcc
actgtgcccagtcaattgcaattgatttctgtagcgctaaaggctttggaaggtgctggg
ctcattgtaatgtgtgtgttggcctgtgtcacgtattgtctttgcagggatggttgttct
tctgaaccatctgatttgtgtttcaggtattgctctgtctcactgcacttcctagagctc
cttatgaaattctgggtcagggtcagggctcagtgtgggaccaggatcagagctcagtct
aggtccacagttgaggcttggtttgagaacttggttatgtagggctttatggtaggtgtc
agggttcagtggggggccaaggtcagggcttggtttattgctgatgtcagggcttggcct
ggagtcagggtcagggctcagtctaggactctagttgggactcagtcaaggaacagggcc
cagtttaatcctggcactagggctcagtctagaattaggattgaagctcagtctgtggct
aggatcagggtcagacgggggccctttctcaacggactcatgtggccttcctttccgcag
gtgcccaggaccccacgcccaggggtggagtctgctgacagcaggcgtctagccacgaag
cacagcaggaaggccctgaaggccagcctgacgctgggcatcctgctgggcatgttcttt
gtgacctggttgcccttctttgtggccaacatagtccaggtaatgccacggcagggggca
ggtgagtccggcccttgcaggagaggccctggatcccagcccaggcatggggacagggga
gggtaggctgcctctcgtggtgcgtgtgtgtgtgtgtctgctccatacatgctgggaagg
gtggcctgggtccctgccctgggaccaggcatgatgcatcccctccccccaggccgtgtg
cgactgcatctccccaggcctcttcgatgtcctcacatggctgggttactgtaacagcac
catgaaccccatcatctacccactcttcatgcgggacttcaagcgggcgctgggcaggtt
cctgccatgtccacgctgtccccgggagcgccaggccagcctggcctcgccatcactgcg
cacctctcacagcggcccccggcccggccttagcctacagcaggtgctgccgctgcccct
gccgccggactcagattcggactcagacgcaggctcaggcggctcctcgggcctgcggct
cacggcccagctgctgcttcctggcgaggccacccaggaccccccgctgcccaccagggc
cgctgccgccgtcaatttcttcaacatcgaccccgcggagcccgagctgcggccgcatcc
acttggcatccccacgaactgacccgggcttggggctggccaatggggagctggattgag
cagaacccagaccctgagtccttgggccagctcttggctaagaccaggaggctgcaagtc
tcctagaagccctctgagctccagaggggtgcgcagagctgaccccctgctgccatctcc
aggccccttacctgcagggatcatagctgactcagatatcgtgttctgaaggatgctcca
ctgttgagtgtaacttgtgtgtgcagaggatgggctggaggactctggatgttggggaga
aggacctcttggttcaggttaggatgaaaacaatcatgacctttgcccattctgtcaggc
tggacgggagggaatgcccccacctgcaggcatggattaatgctgggctgaaccccttgc
tactcacagtgtagtccatggacaatcggcattgccgtcacctttgggagtttgtgaaaa
atgcacatctctgcccctgcccagacctgctgagtcagaactgcatgttaccaagatccc
aggtgaatcatgtgcccattacagtttgagatgtgctgccttagatcatctttaaccctc
agaatgatttgctggatggtttttggacctgtcagtctcccctccctggtatatatgtgg
cagcagctgcacctgggaggcaggcaggcatgcatgtgggcctctgctctaccacctatg
agctctggggcctgacacgagttatttaacctctccgagcctcggttatcccatgtgtaa
ggtagagaaatgatgcctatcttgcaggttgtcttgagaattaagacaatgtgtgcccag
cacccagtacacggtcagttaattggtacgttctgttgttacgacccccggctatccagc
cccctggcctctccggctgtgtgtcaggaagggctctttgctcccgttgttctctttcca
tttgcctccccctcttcagccctggcctagcctcccaaagcctgactctggttccccaac
tccctgttctggctcctgggtggggaccccatctctcagggaccctcccagctcccaagc
tgctgccctgcctttcctgggggcaaaaggggcaggtggcagtttctttttcagcctcag
aactggttttcctcaatcctggggggtccttggacctagaagggaacaactgatggggat
aaacccagccccttgc
