# Supplementary material for: Reference based annotation with GeneMapper
Source: Genome Biol. 2006 Apr 5;7(4):R29. doi: 10.1186/gb-2006-7-4-r29 (PMC1557983; doi:10.1186/gb-2006-7-4-r29)
Supplement: Additional data file 1 — A gunzipped tar file containing the data set of orthologous genes in human and mouse that was used to compare GeneMapper with Projector and GeneWise [file gb-2006-7-4-r29-S1.tgz › projector/ORTHS/region3/mm.truth.gff]

Mm.4.ENSMUST00000030521.1	EnsEMBL	CDS	1029	1748	.	+	0	gene_id	ENSMUSG00000028747.1;	transcript_id	ENSMUST00000030521.1;	exon_id	ENSMUSE00000284123.1;
Mm.4.ENSMUST00000030521.1	EnsEMBL	CDS	13558	13716	.	+	0	gene_id	ENSMUSG00000028747.1;	transcript_id	ENSMUST00000030521.1;	exon_id	ENSMUSE00000181788.1;
Mm.4.ENSMUST00000030521.1	EnsEMBL	CDS	13927	14367	.	+	0	gene_id	ENSMUSG00000028747.1;	transcript_id	ENSMUST00000030521.1;	exon_id	ENSMUSE00000284112.1;
