# Supplementary material for: Reference based annotation with GeneMapper
Source: Genome Biol. 2006 Apr 5;7(4):R29. doi: 10.1186/gb-2006-7-4-r29 (PMC1557983; doi:10.1186/gb-2006-7-4-r29)
Supplement: Additional data file 1 — A gunzipped tar file containing the data set of orthologous genes in human and mouse that was used to compare GeneMapper with Projector and GeneWise [file gb-2006-7-4-r29-S1.tgz › projector/ORTHS/region3/mm.fasta]

>Mm.4.ENSMUST00000030521.1 137129549-137144929	reverse
cccccttccttgacttctgcctgcgccatcaccacatgtgggcaggggagccacaggcga
aggtgtgggggctgcgggcgcccgggagcgcttggagcatccttctccaggcctagggta
ccacaaccccgctcgccagctaagaggggctcgactctgcccgcccaccgcggggcgggg
cggggcgcacgctcggagcctccgggaccgcgcgtggctgaagcgtcgcgggctcctgcg
caccatctccccggctcgggagccctatgcccgccgcgccaccagccgctgcctgtagtc
tccagccccgcggcgcttgccgcagtcgccggcagcggatcacccgcgagcgcccaggta
gggagcgcgggcgggaggcggccaggcgagccggcgcggccgggagggcggagcgccgcg
ccgcgctgcgctcctctgccagccctctctcccccaccaggtctggcccggcccggtccg
cggcctccggtacccgggatccttcagtgcctaggggagaaaggagacctgctttccgcc
gccgagctgcgctcctgttcttgggccaccccattgcgacccccacgcgcgacagctcgt
gatcaagcgtactcacacgcccaccctcctcagagagactgccccgaccggaaggcggga
gttcgcctcctgctcccacctccccagccgtgcctctggccaggagccccacccccatcc
ttaggcatccccggtggctctattccattccagggctctcatccagccccagcccaactt
tcatggactcggcgcatcggtacccctccccaaacttcttacccgagtactccaggtggc
cccgccataggaggcgcccctacaatctctccccgacctcttgtaatggttgctcggtga
cctaagaaccctgttttgccacctactcctctgaggtgcagtttttacccatcttgcttt
ctcttcctttggcttcaccctgtatccgcattcaccatatcctgtcctggtcctcaaccc
tagtccccatggttccagagcccggccctgtcaacagtagcaccccagcctggggccccg
ggccaccgccagccccagggggcagcggctgggtggccgctgcgctgtgcgtggtcatcg
tgctgacggcagccgccaattcgctgctgatcgcgctcatctgcacgcagcccgcgctgc
gcaacacgtctaacttcttcctggtgtcgctcttcacgtcggacctgatggtgggattgg
tggtgatgcccccagccatgctgaacgcgctgtatgggcgctgggtgctagctcgcggcc
tctgtctgctttggaccgccttcgacgtgatgtgctgcagcgcctccattctcaacctct
gcctcatcagcctggaccgctacctgctcatcctctcgccgctgcgctacaagctgcgca
tgacagccccgcgtgccctggcgctcatcctgggtgcctggagcctcgccgcgctggcct
ccttcctgcccctcttgctgggctggcatgaactgggcaaagctcgaacatctgccccgg
gccagtgccgcctattggccagcctgccttatgtcctcgtggcgtccggcgtcacctttt
tcctgccttcgggtgccatctgcttcacctactgcaggatcttgctggctgcccgcaagc
aggcggtgcaagtggcctcgctcaccacgggcacggctacggctggccaggccttggaaa
ccttgcaggtacccggggtgggtttgggagacctggctttcgggatggggagaaataaac
cgcccttgggaaaccactgggtgactgcctcatagttaacagtcgttgctaatcccccaa
ggccggtggctatggctttcggatgaatttcaagctctgactgtggtgggatatgcgggc
tgtggtgagctgggtatggaggaggaagctggcatgcttctctgtgacgggccccatcct
gtatcacatctggggaacttagaaagcaccctcttcccctcgtattcacacacctttttc
tgggcctgttggtcctgtcttcgaaataagcatgcctttgctgtccatccctagtctaag
ccactgtcacctctcaccagggagctcactttcccagagccaaagtgactgaaaagaagt
tggccatttgctttcttgctacaaaccccacctagctctccacaaggcaaaatcccacct
caattatggcccttgaggatccttccaggccaaactcttaccctccctttccctctctcc
tcttcttctctgcctacaccagcctcagggccccgaggacagtcttcaaagttgtcatgt
ttcactctgtgccaagatttcgggccttactttgaaagaaggcctcatgtagcttcagtg
gactccaagctccctatgtagctgaaggtgatcttgaacttgtgatctccctgaatctgt
ctcccaagttgttggtactatacatgtgccctgccatgcctggcttaaggtctttgtgtt
tgctgttccctctgcctcaacgcctctgtctggagctgctcttgctgaccctgacttctg
ggtctgaaggcccacggcctccctgatgctgttgccatcgcaacccctgtttatgtgttg
atttagccacactgcctccatggcttggggactgtgtgaggctaggccagttttgactcc
cagtacatatagctcaatagttacctgtgcaggccccttatctcaaagcaagcatggctg
ctcttgccatacaggttactgggctcctggctgaggtccaccgtggcgggtgagatgtag
gctctctaggcttgggctcctgagacttaggtctgtgaactgagcccctggcaaaggtcc
cagctgctctctgcaaggacatctcatagcctcaggtgaaggaggttcgtagaggttggt
agccttggggtgaggttggtagccttggggtgaggttggtagccttggggtgggtgggtg
tgtcactgagcagcaagggacttggtgaggtgggcccccagagcagctgggctccaatgc
tgtgagggagacatgatcgtccaaggtctggtcacctaggacagtggtgtttggagtgga
caggagttctggctgtgaccctctctttcccaagctgtcagtaggcctgattcagtcagg
tcgaatgagggccttccacgctcttttctcagaactttggtattttcttttggtttacag
gacagggtttctctgcgtagctctggctgacgtgaaacttgctctgtcgaccaggctggc
cttgagctcacagagatctgcctgcttctgcctcccgactgctggcactaaaggcatgag
ccaccatcaccaccgctggtgttatcctttttctttgtaaagacttcactcttgcttggt
gatttgctcctgccttgtcacggttttattgacttttgttggtctgagggtaagaggtga
ctgcacttgattctcacttgtgtgaatttcctggcctcaaaggctggtggcttctcccca
ggatcccccaaattgagtgacctacaagtcagtgtttgtgatgtaaacagataatatctg
atgtctgcacacagtaggggcttgtttcttaccttgcaaagatgtcagatggctcagtgg
ttaagagagcttgcagcaaaatcatgaagagtggagtctggaccttggcactcacataac
aagccaggcattccacaagcactcgggactccaaggcattgggttctgtctcttggattc
tgtgcatgtgagggtgagcatgcaagtgcgcatgtgcacacacacacatgtacacacaca
tacatgtgtgcacacacagacacagacacacacacacacacacaaagttaaaaagataag
ggactggccagaaatctcagtaggtattggcacttgccaccaagcctgaagacccaagtt
ttatccctgggacctacatggtagaaggaaagaacatacttccattcatgtcctctgact
ttcacctgtgtgctctggcatgggcatgggggctgcacggctgcttctggaccaccccag
accccttccgtgtgagatggctagtatatatacacacacacgcgagcgcgcaaagaaaaa
caatattaaatccaaatggaagttcatgcgttcttgaagctattggtcaactgtggcaca
gactctcctgggtctaccatgaagctccacccttgctctcagagattctgaaaaggaaag
agaatcagctggggtggggggtaggagtggggtatctctcctactcccatctctttactt
ccatgaatgtgttcagaaggaaaagttcctctcttccagaaaagacaaaccagtaaccct
tgcctcagacagtcacaggaaacacagggcagggatgtcagaaggggcccagcagtatct
gaagagctttcatctgttatgcccggaacctgaggctagctttctcattatgagttggaa
gaacaaagaatatggaagacagcttccagctcacaccctatgttattatttttaaattta
ttattatgatcattattattatttggggaggagttttaagactgggtttctctgtgtcat
cactgtcctggaactcagtctgtagaccaggctggcctcgaactcacagagattcatctg
cctctgcctcctgagttctgggactaaatgtgtgtgccatcaccatccggctttaattta
ttagtattatgtaattatgatgatgatgatgatgtgtgtgtgtgtgcgtgtacacacaca
cacatacacacacacacacacacatacacacacacacacacacacacacgtgtacattat
aggagagaagataaggctcaggggtctgatctcttctcccaccacgtgggagctaggggt
ctagtcagggccttcaccctctgcgccttctcactgactccgtgagtttttaaaatgttc
acctgcttctgagaagtcctgaacgtccatctttgagggaactctgtacagagatcaagg
aggttagatcctgggctgtcagttgggtgctctggtctcagcagggccaacacaggtgtt
cttttggtgacataaatcagctgctaccagaatggcacctggtgacctcagggcctgcac
aggagccacctcccacagccacaccattgtcttgagcacacgctgtcgggcaccaagctt
tgtctccaaaacccctgtgagtgagcaacactctctcagccttgcttgatgatagggaaa
ctgaggctcagggagagcaggtatggctgaacgacacttgctcagggacattataccatg
tcccctgctgctgctttccgggtcctccctgagcgttgatctgccagcccagtttgcacc
ctgcggctctgacctggctctctcgcttttaaccagcattctctctgtggtggttttgtt
ttgtctcacacctggaaatcctgcctaggtgctgctaggtcaagccctgccctagtacag
acagaactctgatctttccagactccagacttggccctcagtgtcttctccatgtcagtg
aacggtgacctccttttttctggttttgcaggccaggaactctggggagcagcctggatg
cttacactgtgtatccagtcccctcttctctacctgtgacacagccaggctctaggtacc
actgccatcctggggctgagccccattatggatgcctgggttactatagtaaccttctaa
ctgacaggtccagtcctgttgcaatgctctgttgaccttacagctcttgtcccaagactg
cttgacccacatctaggttgccctcttttccccttggttgcttttccccttccagccact
ctgacctcctggctattcgttgagcatcaagagctttcctgtcccaggatctttgcacca
gctgttctgtctttcctttccacatggacttctctcaatttcggtcctacctgccttctg
gtttctgttctcaggcttctgagtgggaagtgctaccctcccaggctaggtcctctcttc
aggcctgctgttccctctcagcagcatctgcaaacatcttgccagtggatgtatggttga
ttgatggactctcctgggtaggaatcgggctttaagagggcaggagcttgtcatgttcgc
tgtcctagtacaagcatccagagccataccaaacctctctcaactgctcagcctgtgttt
atggctccttctgttcccaaggccatcaacctacctcagcgacaagacgatccacccagt
tctcaagccagaggcctctctattccatatctctccttccaccatacaccttcgggaaag
cctgctcattatcttcccccactcccattttttcaggaagaaggaggttgagacagagtc
tttctttgtagccctgtggcctggaactcacagagatccacatacctctgccttctaagt
actgggatcataagagtgtgtcaccatgcctggcctcgttctcttttaaaaacagttatt
ttactttcaattgtgtgtctctgcacacatgcgcgtgcatgtgagtgcaggtgtcttcgg
aggccagaggtgttcagtcccctggttctggagtatatcagttgggagccactggatgtg
ggtacttggaattgaactggggtcctctgcaagagcagtgcatgctctagactgctgaac
tatcagtccagcccaaagcctgctcttttggcagctgaagcgtcagaccctccgctaccc
ggctttcaaagccgcttgtagacttgtttcctgagcgcctacctttgggggcttgtgtgt
gctgtggcactcctgttttcttaggtttgtttctgttcctccttctgagctggtctatcc
agaaagacagctccctaggcatggtggtgcacacctttaatcccagcactcaaactctgg
aggcagaggcaggtcaatctctgtgagtttaaggccaccctgatctatgtagggagttcc
tggccatccagagctacatagtgagatcctgtctcaatgaactgacaaacagacacagag
cgagtttgcagctggagacggcctcagagctcagatccacagcaatagtgtggatggata
cagagaaggctgcatggggtcccttcccttccaggatctggctcttttctctcctctttc
tttgccagtgtagcctctagctccctgcagatggaagggaggcgggaacaggcccccagt
ccctggcatgggcaacgtgggagctggccagcacgatctctctgctgatctacatatgcc
tctgtgtgaaactgggctctaaaaaaaaaaaaaaagcccgctgttggcagtgtttcccac
caggtcttcccagcattcccaggggctgggagataggagttgtgcttagaactggaatat
cagggagatttacacagggaaaggtatctctgtgggataatgccaagccagggagttgtg
ggaggaaggagaaaaaacaatagaggtgtggaagtgtatgtccgttatttcagcatggga
gaaaggctgaggcaggaggattgctgtgagcttgaggctagtgcgattgacttagggtgt
tccagggaattgtgaattacagtgaggccctgtgtgggaagggagggagataggtaagta
ggtaggtaggtagatagatagatagatagatagatagatagatagatagatagatagata
gataggggcgggtatccatcctgggcactgtcaggctgcagtgtgaatgcaaccttacag
agagagacaggaaggtgagccaggagtttctcctcagactcaccttcctctctcaccccc
agctcctgttctgctctattcccctccctctgggtgctcttctccctcctcttccctctc
ccccccatcacctccccctcctttacctcctcctgtcttcctcccacccctgcctttctc
tcctagctgcatatccgtctgttttagtgacaagccttccctccacccccatccttcctc
ctcctcagaggaggtgacagtcacagaaatacctgctggggaaggtgactgtagaatagc
tgtgctgagctggggacttggcataaaaatccagcatctcccccttcaagtcctgcctgc
tcctgccacagctggatgaccttggagaagtcattttgcctacctgtatctcagggatga
taaagatgtctatctatgaggcagggagatgtctctgccacagagtaggtgctcaacagg
tccccctcctctactgttggtggtagaatagatgattatagggacctctgtcttccagca
tcaccatggcaccaccaacatgataccaaggtgtcaccaacagcatcgtgattattatta
agtaggcgagaactctgggatgcttacaacgtaagtaacaacagcgagcctgcaaggtac
ttacagggttgggagctgttccaacaggtttgtggtactctatctattccttagcatagg
cccgtgagatggatgctagcaaacgtgccctgccccctcctttccccctgatacagggtt
tctctgtgtagtcctggctgtcctggaactaactctgtagaccaggctggtctcgaactc
agatcctcctgtctctgcctcttaagcactgggattcatggcatgttttttgtttgtttg
tttgtttacagaagagacaggagaggcacagtggcttgcctaatgccagtcggctgttag
aagccagtcagggtgtgaaaccctgtggtctggctcaagtccatcttgccaacctccctc
tatgatgggaagactattgaattgtttttcgtgtttattttaattaaaattttagattca
tttacttatttattttatatatttaagtactttatgtgcatgagtgttctgcccatgcga
atgtatgtacatcacatgtgttgtaattcccgacagacgtcagaagagggcatgggacct
cctggaactggagttatggatggtggtgagctgccttgtgggttctgggaattgaaccag
gtcttctgcaagagcaaccagtgctcttatccactgagccatctctccagccccttattt
taatttttaaatgtgtgcctatgtgtgcttgcttgtctgtatgtgcacatgtctgcaatg
ttcacagaagtcagaaaaggccattagactcccgggagctggagttacagatggctgtga
gctgcccaaggtgggttctgggatcagaacttagttcggctgcaagagcagccagtgctc
tgaactgctgagccgacatctctctccccatcctttgttagcaatttgaataacaaggga
atatatacgtgctcatccttttagtgttccacggtgttgggaggtggagcccaggacctc
acactttcgaggaaaatacactacacagtccaagaggtacaagcaaggcaaagtaaaaga
tcccttggacctggtcccttcatcattggtaacactcttgcccactaagggtgcattctt
gatgtcattccgtgtgctgtgtgaggtcctcaagaatgtgtgtttttcatgctgtttaca
caacggaggcactctgtctgtgctgcccgtctggctgccacattcgctctgtcacacatc
cccctttgtccaacacaccccttatttattcattcactttaagttttaaaaagatggatt
catatgctttagtattttccttgtatgtctgtgcaccacatgcatgcctggtgcctgcag
aggcccaaagagggtcttgggtcccctggaacttgagctattgatagatgtgggtgctgg
gacccgaacccaggtcctctgtaagagcaggaagtgctcttaaccaatgagttcctgtct
gaaggtgaatgaatgaatgaatgaatgaatgaatactaggtatgaggatgtggctcattt
gatagatgtgtcatagatctttttaactgacagataaagcatccatacaatacacaagat
cttctctctagataaagtgcttgcctatttatttttgagacagggtctcatgtagactag
gctggcattattaggtagcagaggatggtcttgaatttctaatcctcctggcttcactgt
ctgagtgctagattaaagacatgctctatcgtgcctggtttatgcagtgctgggaatgga
acccagagtttcctatacgccaggcaagcactgtgccaactgaggtacttcccagcccct
agccaagaacattaacattttaattatatttatttattcactgtgtgtatatttgtgtgt
gtgttctagcacaccatagaatgcctatggaggtcagaggataacttgtggcaatcagtt
gtatcttttttttttccccaggggcagggtgtgttcaagacagggtcccactatagagct
ctggctattctggagttctcactcgtagaccaggctgaccttgaactcacagaaatctgc
ccgcctctgcttcccaagtgctgggattaagggtgcatttcacgattctcagctcagttc
tgtcttttccaccaggaaccaatgaacaggagtgtccaatgtagagtttctggctagaaa
gggcactgccaggttgccctggaagacaagccaccctctgttcctggcatgtgccgcaga
tatataaaggaaataaaggagacatacagattacagaacaaggcctagcttgggtgggcg
tgactactgggaagagagaagctagagttctggcatcagcactgcgcatgcgtgtacagt
ccgcactgtctcagtagctctgggagttgagaatcctctctcctctctcctctctctctc
tctctctctctctctctctctctctctctctctcctctctcctctctctctctctctctc
tctctctctctctctctctctctctctcccccctcctctctcttcccctccctccctccc
ttcctcctcccctccttccctccctctgtctttctctccttttgaacacaaggggctctt
tctcaagttcacagagctagagtggggtggggctgtgatttacagcacacggcccctctt
acacctttgtcctctgtcaccctttcaaggccaagggggagaaggtcagggtctctctgt
ggctgcttttttgtggatttgcccctgacagtaacaccatcagacctcacctgagaaaat
ctgttacaatgtgctttgttcttcaactcccattccagagcgaggctctgagtcctgcag
gagtgcagctcagagctgggtgtccagctcggtggacagacctctgctctgcaagcccca
gttggcagggtgcaaggcagaggagggctcctgtgtgagcctggctttaaagcttcctgg
ctctgacagacccggggtttgcctcttccacccagtctccatctgtggaggactgcacgg
ggagtctggtttccttcctatctctgcctgaactttgcatttctccacatgcatcctgct
ttgggctgcctttagaacccagctgggcatgttgaaacatacctgtcatgccagcaccag
tgagcctgcggcaggggtatttccagtttgaggctagcctggactacatgtctcaaaaga
aaaggaaaagaatgaagctgggcaaatccttgggtccaaaaccgaagtacgtgggtaagg
caagaacgtagctagaagtacagctcaattggtagggtccctgctgagcatgcgagatgg
cccaggttcaattcccagtgctatataaactgggagtggtggagcatgcttgtaatccca
acattcaggaagtagatcttggaaaattgggagtttaagttcatttccttggctgtcagg
ctcggtggcagtcatctcacttgaaggctgcgtgtttttccctttcatatgtgtgaaaat
aaacttttatgagtagcctttcctgtggagaggttcctcgtattttcaaaggggtcacag
agctcattccatgcctcataatctggacagttggtcgcaggtggcagctcagacctctcc
atgtgcttgtcccttcttggtggcttccaggggagtggcacttccctcctgtccccgttc
ccaccagcatccaggaggagaacggagtagggtgtcagtctgtattggaaaggagctttg
cagcgctcatgtcaccagccatccctgccttacccacacaaggtttcatcaaagaaatgt
ttctgctctgtggaacatgatgggaaaaccataattccaaattgggcagagactctgtgg
gctgcacagataagctgcccttctgccgtgggtggtcttctacaagtacaactgcaactg
gtccttgaattgctgagatcttggaaggtggtggggctttttgtgctgtgtgtctgtcta
tggagaatgccatctgcctatcacctatctgtctgtctgcctgtctatctatctcccatc
tatttatcatctgtctgtctgcctatctgtctatcatttatctatttatcatctgtctat
ctgcctgcctatctacctacccacctacctacctatctttatcatccatctatctatcta
tctatctatctatctatctatctatcgatcgatcgatcgatcgatcgatcgatcgatcta
tctatctatctatctatctatctatctatctatctatctatctatctatctatctatcta
tctatctatcttcttctctttttattgttgttctttgtttttaaaagacagtttttctct
gtatcgctttggctgtcctggaacttgttctgtagatcaagctggccttgaatttacaga
gatccccctgcctctgccttccaaacgttgggccaccgcccagcttccatttatctattc
ctgagactgagtctcctacagcttaggctggtcttaagtcattttgcagctgagggtagc
cttaaacttctgagctcgctttgattccaggcacatacccctctccctagcttgtgaggt
aggagaaatggaacccagggtttcgtgcatgctaggcaagtcctcttttaactaagctac
gtctgactcctccatgtaaccgagtattggcgttatacaaaggtcactcggagctctctt
cctctgtatctgaactacctcaaacttgtgagatgctgcatggccaaggtatagtgtggg
actaggatcagggctccatagaggtcccagctggagtcattacacaaggatctatgggca
gtatcagtgttcagcctggggctgtactgttcttagcactgacttggtcaggcttggtct
tcagtcagtttggtatggaactggagttaggcctagtgcttcagctggggatcagtcaag
gatcagggctcagttaattgctggtattctaggacttggtcttagtgcctcagctgggga
ccagtcaaggatcagggctcagttaattgctggtatgctaggactcagtctagtgttagg
gttgaggttcagtctgtgactaagatcagccaacttatatggctttcctttccacaggtg
cccaggacaccacgcccagggatggagtctgctgacagtaggcgtctgaccaccaagcat
agcaggaaggccttgaaggccagcctgaccctcggcatcctgctgagcatgttctttgtc
acctggctgcccttctttgtggccagcatagctcaggtaaaaaaaaaaaaaaaaaaaaag
acagtgaagatggaattagtctaggcctggccagagagagagatgccatgcttcactggg
caaaggtgggagggaggaggatggctcatctgtgctagttgtgtctgtgtgtctgtcctg
tccctgctgggtggggtagcctgagtccctgcctgggacaaagtgtgacaagtcttctct
ccacaggccgtatgtgactgcatctctccaggtctcttcgatgtcctcacatggctggga
tactgtaatagcaccatgaaccctatcatctatcccctcttcatgcgggacttcaagagg
gccctgggcaggttcgtgccgtgtgtccactgtcccccggagcaccgggccagccccgcc
tccccctccatgtggacctctcacagtggtgccaggccaggcctcagcctgcagcaggtg
ctgcccctgcctctgccacccaactcagattcagactcagcttcagggggcacctcgggc
ctgcagctcacagcccagcttttgctgcctggagaggcgacccgggaccccccgccaccc
accagggcccctactgtggtcaacttcttcgtcacagactctgtggagcctgagatacgg
cagcatccacttggttcccccatgaactgaccaggtcaagagctggccagcggaggccac
attcccagaggcctcagcccattctccctaagagtgggaggtggtaggtctcccgagagc
atgccgagtgtcctgagggatcctcggctagcccccatcttctacttgaaggctccttga
catgagagataatctgaaacatcgtagggtattccagtacaatgttgcttgtggtttgtg
tagtgtggctggcggggggtggggggcagtgtctcggagctgtgccatttggttcagttc
agcaggaaagcaatcagtcctcagccctttttgttaagtgggaagaacgtattcctctag
acaccccagttcctgactggcccaatcctgttatccaaagtgccatctctgggttgttgg
ggttcctgtaggctctggggagcttattcaaagtgcccacccctctggagatgggctcaa
tcgacattgtatgttcatgagctttgccaagtctgcctttgctgaactttcagacctgcc
agcccctaggaggggggtggcaactttaagaagtagcttaggctggaggctgggcagcca
gaaatatgaccttttcctcagctgtatgctgcatttcttgggcttggcacaggtctcaag
gtagagtaggagtgataccacctgtaagacaatgtggatggtatgcccagaacctgtgag
gggccagtgggtggtaaatcctattgctttaactcttggttagccggattctggctctgg
tagaagggtagcaagtgtccctccctccttcttccagccttccctccctctctccctccc
tccctccctccctctcttccttttgttttgatttgttctaggctctcaagtaactcatgt
ttccctatgtggccaaggatgaccctgaacttgtaatcctcttgcctctacctcccaagt
gctggggtcacagggatacaccacacaccagattatatggtgctgggggtgaaactcagg
gcttcatgcattctgggaaag
