# Supplementary material for: Reference based annotation with GeneMapper
Source: Genome Biol. 2006 Apr 5;7(4):R29. doi: 10.1186/gb-2006-7-4-r29 (PMC1557983; doi:10.1186/gb-2006-7-4-r29)
Supplement: Additional data file 1 — A gunzipped tar file containing the data set of orthologous genes in human and mouse that was used to compare GeneMapper with Projector and GeneWise [file gb-2006-7-4-r29-S1.tgz › projector/ORTHS/region4/hs.truth.gff]

Hs.19.ENST00000301452.1	EnsEMBL	CDS	1001	1093	.	+	0	gene_id	ENSG00000167769.1;	transcript_id	ENST00000301452.1;	exon_id	ENSE00001312002.1;
Hs.19.ENST00000301452.1	EnsEMBL	CDS	22053	22167	.	+	0	gene_id	ENSG00000167769.1;	transcript_id	ENST00000301452.1;	exon_id	ENSE00001116785.1;
Hs.19.ENST00000301452.1	EnsEMBL	CDS	22262	22403	.	+	2	gene_id	ENSG00000167769.1;	transcript_id	ENST00000301452.1;	exon_id	ENSE00001116786.1;
Hs.19.ENST00000301452.1	EnsEMBL	CDS	24718	24855	.	+	1	gene_id	ENSG00000167769.1;	transcript_id	ENST00000301452.1;	exon_id	ENSE00001160540.1;
Hs.19.ENST00000301452.1	EnsEMBL	CDS	27262	27399	.	+	1	gene_id	ENSG00000167769.1;	transcript_id	ENST00000301452.1;	exon_id	ENSE00001160535.1;
Hs.19.ENST00000301452.1	EnsEMBL	CDS	27670	27835	.	+	1	gene_id	ENSG00000167769.1;	transcript_id	ENST00000301452.1;	exon_id	ENSE00001160559.1;
