# Supplementary material for: Reference based annotation with GeneMapper
Source: Genome Biol. 2006 Apr 5;7(4):R29. doi: 10.1186/gb-2006-7-4-r29 (PMC1557983; doi:10.1186/gb-2006-7-4-r29)
Supplement: Additional data file 1 — A gunzipped tar file containing the data set of orthologous genes in human and mouse that was used to compare GeneMapper with Projector and GeneWise [file gb-2006-7-4-r29-S1.tgz › projector/ORTHS/region4/hs.fasta]

>Hs.19.ENST00000301452.1 6245725-6274562	reverse
aacatggtgaaatcctatctctactaaaatacaaaaaaaattagctgggcatggtggcag
gtgccagtcatcccagctacttgggaggctgaggtaggagaatcgcttgaacccaggagg
tggaggttgcagtgagctgacattgcgccactacactccagcctgggtgacagagccaga
ctgcatctcaattttaaaaaaaaaggccgggcacggtggctcacgcacacctataatccc
agcactttgggaggccaaggcaggtggatcacgaggtcaggagatcgagaccatcctggc
taacacagtgaaactccatctctattaaaaatacaaaaaattagccggtcgtggcggtgg
gcgcctgtagtcccagctactcgggaggctgaggcgggagaatggcgtgaacacgggagg
cagagcttgcagtgagctgagatcatgccactgcactccagcctgggcaacagagcgact
ctgtctccaaaaaaaaaaacaattagctaggcatggtggcagcatgtgcctgtggtcctg
gctacttcagaggctgaggcaggagtattgcttgagcctgggagtttgaggctgcggtga
gctatgatgatgccactgtaccccagcctgagcaacagagcaaggccctgactctaataa
ataaatacatacatacataaaagataaaaacagttccctccactgcccccaccccgattc
ctattcctgggtaatctggatgggaggcctcttccctgcctacttctgccccctgccctg
cctggacagtgccagtcccacggcttatgctcagggctgctgtcactgcacagccaggct
gccctggtgcaactggggagcggcccagcaggtttttcctcccagtctgcctgccgcggg
gcaccgggctgtcctctccccgcctcatcagggcccagccttcccaagctcgccttctct
ctgccgggcgcagccggctggtggtggccactgagacaagatgcctagcatcttcgccta
tcagagctccgaggtggactggtgtgagagcaacttccagtactcggagctggtggccga
gttctacaacacggtgagtgcgtgggtgtgtgaaggagtctcgccagatgccggttcgaa
tcccggttcctccccatacagccttactggggaatcttgctggagtggttcacctgtctc
agccctagttttctcatctgttagccaaagagtgccagctttcattcatttacttgtctt
tacttgatgccaagctctgtggtaggttttggagacacattggtggccaggaaaagaacc
ggtctctgccttccctaagctaactctgatgtgactgcaggcatttgcaaccgggagcga
tggtgccttcttggagggcacagaggcagctgtggtagggggaggcagagggtgcccctg
agctagagggggtgggccaatcaggaaaggcttcctggaagaggtgattgtgtctgtctt
gtttgcagctgtacccactgaccaacttgtcccagtgtgcctgggactatcctggtttca
gtatttaaaaagtttcacctcttggctgggcgcggtggctcacgtctgtaatcctagcac
tttggaaggccaaggtgggtggattgcctgagctcaggagttggagatcgccctgggcaa
cgtggtgaaagcccatctctactaaaataaaaaattagctgggtacggtgtcaggcatct
gtagtccaagctactcaggaggctacggcatgagaatcgcttgaacccaggaggcggagg
ttgcagtgagctgagattgtgccactgcactccagcctgggtgaaaaagcgagactgtct
caaaaaaagaagaaaaaaagtcccacctcctgagaaactcctcagttctggacattctga
ggtggtcttctctttccctgttaaaacaccacatgggaagtgctaaaaaatcatggatgt
acctagcaccatggctcatgcctgtaaccccagcaatttggaacgcagaggcaggaagat
cgcttgagcccaggagttccagaccagcctgggcaacatagcaagaccctgtctctacaa
aaagtttttaaaaattagctgggtgtggtggtgtgtgcttgtagttccagctacttggga
ggctgaggggggaggatttcttgaacccaagaagtggaggatgcagtgagctgaggtcat
accactgcactccagcctgggtgacagagggagaccctgtctcaaaaaaaaaaaaaaaaa
aaaaaggccgggcgcggaggctcacgcctgtaatcacagcactttgcgaggccaaggtga
gtggatcacctgaggtcaggagttcgagaccagcctggccaacatggtgaaaccccatct
ctactaaaaatacaaaaattagccaggtttggtggcaggcacctgtaatcccagctgctt
gggaggctgaggcaagagaatggcttgaacccaggaggcggaggtttcaatgagccgaga
tcgcaccattgcactccagcctgagggacaagagcgagacttcgtctcaaaaaaaaaaaa
aaaaataggaatgcacaaatgatcacggcatttagccaaagcttaaagccaaagatcagt
gcagctatgccatgcccatactgggtgctgggaacacagaggtgtttgcctggagccctg
ggaatgatgggatccaggcatagtgcttagttcttttgtttgtttgtttgtttgttttga
aacggagtctcgctttgtcacctaggctggaatgtaatggcgcgatctcggctcactgca
acctctgcctcccgcgttcaagccattctgctgcctcagcttcccgagtagttgggataa
caggttcccaccaccacgcctggctaatttttgtatttttagtagagacagggtttcacc
atgttggccaggctggtcttgaactcccgacctcaggtgatccgcccacctcagcctccc
aaagtgctgggattacaggcgtgagccacggcgcccggcctcgtagtgcttagttctatg
ccctgcacataggccttgctcagtgagcagaagagtgcttgctggctgggtgctatggct
cacgcctgtaatcccagcactttgggaggccgaggggggtggatcatgaggtcaagaggt
caagaccatcctggccaacgtggtgaaatgccgtctgtgctaaaaatacaaaaaattagc
caggcatggtgccgggcgcctgtagtcccagctactcaggaggctaaggcaggagaatca
cttgaacccgggaggcagaggttgcagtgagccaagattgtgtcactgcactccagcctg
gtgacagagcgagacctcatctcaaaaaaaaaaaaaaagtgcttgctgtgtaccaggcat
gaccctaaacattttacgtgaaacacctcctttaatctgcacagtgacatggggagttag
atgcaatctatatgatacagacttcatcccattttccaggtgataaaacaggtgttcaag
gagtttgaaggctgtgcccagggtcaccctggttattagagccaggatttaaacttggtg
agtccaggagacttttctgggaggagagtccgaggctcaggttgctctgaccctgttgcc
tttcaccccggggcttcccatacctgggaagtgggattatgagactccaggatcctcacg
gtctcactgattcttgctcttccttagccagagatatggttcccggtcctcagtagtccc
acctctaacatgggagggagctgaatgattggtcctacgaggctgagatgatgggtaagg
gctctagagctcttctctctggaatccccagcagccactgtggtccagtgttctgttttc
atcctgcacccagatgagagcccttgcagaaggcactgagaggctgggtatggtggctct
cacctttaatcctagtactttggaaggtcgagacaggaggatcacttgaggccagaagtt
caagaccagcctaagcaacatagcaagacccagtccctacacaaaatttaaaaactagct
gtgggctgggcaccactggcttatgcctgtaatcccagcactttgggaggccgaggcagg
tagatcatttgaggtcaggaatttgagaccagcctggacaacatggtgaaaccccatctc
tactaaaaatacaaaaattagctgggcatggtggcgcatgcctataatccctgctactgg
ggaggctgaggcacgacaatcacttgaatctgggaggtggaggttgcagtgagccgagat
cacgccattgcactccagcctgggtgacagagcaagactccatctcaaaagattaaaaat
tagccgggcgtggtggctcacgcctgtaatcccagcactttgggaggccgaggcgggcag
atcacgaggtcaagaaatcgagaccatcctggctaacacggtgaaaccccgtctctgcta
aaaatacaaaaaaattagctgggcgtggtggcgggcgcctgtggtcccagctactcggga
ggctgaggcaggagaattatgtgaacccggtaggtggaacttgcagtgagctgagatcac
gccactgcactccaacctgggtgacagagcaagactccatctcaaaaaaaaaaaaattaa
aaattaaaaaattaaaaataaaataaaaataaaaactagctggtaggctaaggcaggagg
attgcttgagttcaggagtttgaagctgcagtaacctgttactgcaccaccgtattccgg
cctgggcaacagagtaatatcctgtctctaaaaaataaaaagcacctagaaagggctgat
tcaagtgtgtcctgagcctgagtatagctgtgtgttcttatctcaggcaaaattgtcctc
cactggattctgctgtagcctgtccccagataaaataaattgagccacctgtagctaccg
ggtaaggctgcagttgtcaaactcctctgatcagaacacctattatgaaagaaattttac
atcatcatcatcctgtacctgcctttccagatgtgtatcatacagaaacaaaagttgcac
aaaacgagacttacccttccctggtacaaacacacctggatctattctattctattctat
tctattctattctattctattctattctattctatatcaaaaagcctctctccaaacagg
tcaggggatgaggaatagaatcagagttatgtgagaaagggcttccccaagaccttctcc
tccaaaacgcttctgagtatcccaaacccatagctaataaatcatacagttcaaaagggt
ggagtgggtggcaaattttttcttttcgtgtttattttattttatttttattttacctgt
tttagagacacagtctcactctattgcccagcctgggatggagtggtgccatcatagctc
actgcagccttgacctcctggacttaagtgatcctcctgccccagccttcaaagtagctg
gaaccacaagagcatgccaccaaacacagctaatttttaaatttttatacagatgggtgc
tgggcacagtggctcacacatgtaatcccagcactttggaaggccgaggtgggccaatca
cttgcgctcaggagttcaagaccagcctggaaaacacgatgaaaccccatctctatcaaa
attacaaaaaaaaaaaaattagccaggcatggtggcatgcatccgtagttccagctactt
ggaagactgaggcaggagaattgcttgaacctgggaggtggaggttgcagtgagtggaga
tggtgccactgcactccagcctgtgcgaaagagtgagactctgtctaaaaaaacattgtt
ttgtatagagatggggtcttgctatgctgccaggctgggctcaagtaatccttgtgcctt
cacttcccaaagtgataggattacagacataagccactgcacccagggccaaccttttct
gtacagggctagctagtaaatatttttgactttttttttttttttttttttttttgagat
ggagtctcagtctgttgcccaggctggagtgcactggtacaatctcgatcttggctcact
gcaacctccacctccctggttcaagcaattttcctgtctcagcctcccaagtagctggga
ctacaggcacctgccaccactcccggctaatttttgtatttttagtagagatggggtttc
accttgttgctcaggctggtcttgaactcctgacctcaggtgatccaccctccttggcct
cccaaagtactgggattacagccatgagccaccacgcctggccaatatttttggctttct
gggccatccagactctgtctcaactacgcaactatgccactgtagctgaaaaccagccat
agataatagataaataaatgggtgtggctgtatgccaataatttttttttttttttgaga
tggagtctcactctgtcgcccaggctggagtgcagtggtgcaatcttggctcaccacaac
ctctgcctcccaggttcaagcaattctcctgtctcaacctcccgagtagctgggattata
gatgagcaccaccatgcccagctattttttgttatttttagtagagatggggtttcacca
tgttggccaggctggtctcgaacccctgacctcgtgatccacccacctcggcctcccaaa
gtgctgggattacaggcacaagccaccgtgcctggccaattttttttttattgacactga
aatgtgcatttcatataattttcacatgtcacaaaataatcttttaatttttcaatcatt
tgaaaatgtaaacatgattcttagcttgtgggacacatgatacaaggcagtgggctgaac
tttgcccacaggccaaagagtgtttatttattttattttattttattttatttttatttt
attattatttatttatttatttattttgagacggagtctcgctctgccgcccaggctgga
gtgcagtggcctgatctcggctcactgcaagctccgcctcccgggttcacaccattctcc
tgcctcagcctcccgagtagctgggactacagacgcccgtcaccacccctggctaatttt
ttgtatttttagtagagacggggtttcaccgtgttagccaggatggtctcgatctcctga
ctttgtgatccgcctgcctcagcctcccaaagtgctgggattataggtgtgcaccaccat
ccccagctaatttttgtattttttgcagagacagggtttcaccaggtcatccaggttgct
ctcaaactcctgacctcaggcgatctgcctgcctcaatctctaaaagtgctggcattata
ggcatgagccactgcacccagcctgctttcttgctgctctgtttgggagcatgcagagcc
cagcagctcatggtcagggttacagaaacaggaaacacccaagaactcaccccaggtgtt
tggagacttcatagaaaaggacatgtaggagttgggttttgaaagatgaataggagtttg
ccaagtggggaaggatagcaggagagcagggaaagatgtgctcagttctggaagtcaaag
aagagctggtcagattgagaaaggagaaagtatgttcctgtagctacaatgtggggagag
atgaagacgtaacggttcgcatgcttggttagaatgttggaaacgtatcctgtgttcact
gatggactcattcatttattcaatcaaaatgctataaacccaccgctgctggatgatcct
gggattccagggaggaggctcggtgtccccaggttgtaagagacccagaattagaaacag
atttcttcagccccatggttagcttgaggcggagagaggaagggggtgccagaaacgggg
tgtcagaggaatggggcataaggtctctgcttgctgaatggggaaagaacatcaacaatg
ctctggggggcaagtgtggtggcttacacctgtaaccccagcactttaggaggccgaggc
aggaggatcacttgagctcaggagtttcagaccagcctgggcaatatagcaagaccccat
cactacaaaagattaaaaaaaaaataggccgggcgcagtggctcacgcctgtaatcccaa
caccttgggaggccgaggccggcggatcacaaggtcaggagatcgagaccatcctggcta
acacggtgaaaccccgtctctactaaaaatataaaaattagccgggcattgtggtgggcg
cctgtggtcccagctactcgggaggctgaggcaggagagtggcgggtgaacccaggaggc
ggagcttgcagtgagccgagatggtgccactgcactccagcctgggctacagagcgagac
tccgtctttaaaaaaaaaaaaaaaaaaaaaatagctgagcatggtggtgcacacttgtgg
tcccagctactccggaggctgaggcagaagaatcgcttgagcccaggagttcaaggctgc
agtgagctatgatcacaccacttcactccagcctgagggacaaaaccagaccctgcctca
aaataaaacaaaaacaaaaacaacaatgaaaaacaaacaataccatggaaaccaaatcta
aaaagaatgagtagatgtcctctaaggctttgaattttgtttgtttgttttagtgacagg
gtcttgctctgttgccctgcctggagtacagcggtgtgatcatagctcactgcagccttg
aactcctgggctccagcagtcctcccgtctcagcccccagagtagctgggattacaggca
tgagccaccacgcccagctcaagggtttggaggcaaagggaatagcatatgtaaaggtct
ttgttgttgttcttgttttgaggcggagtctggctttgtcacccaggctgtagtgcagtg
gcacgatcttggctcactgcaacctctgcctcccaggttcaagtgattctcctgcctcag
cctcccaagtagctgggattatagcacctgccaccatggctggctaattttttgtatttt
taatagagacagggtttcactttgttggtcagcctggtcttgaactcctgacctcaagtg
atccacccacctcagcctcccaaagtgctgggataacaggcgtgagccactgcacccggc
caaggtcttgaggtggaacagcacagcctggcaggaaatagtgagcagcttgaagcggag
cccagggggagtctccccagtcgatgggggagagactgaagggtgagagaaaggactgga
aaggttttcaggggccaaattgggaatgtcaggctgaggactgtgtgctctgtcctgaga
gccctggggagccatggggtggcttttgaacagaggagagtcatgatgtggggtcagctg
gggcaaccggtggcatttggcagatgggcagagagagccaggaagggtcatccaacagga
acagaagtcagcagtgtgggaggggcggctcgagtagggaaggggaagaggtccaggtgt
gggctccgtcagtttgctcctgcttgcattggcctggtggcctccaggtgcagccttctt
ctgggttgatgacaacttaggagagtttccttccttcctccttccttccttccttccttc
cttccttccttccttccttccttccttcctttctctctctctctttccttccttccttcc
ttcctttccttctctccttctttctctttctttcttctctcttctctctctttctctttc
tttctttattttattttgttttgagatggagtttcgctcttgttgcccagactaaagtgc
aacagtgcaatctctgcctcccgggttcaagaaattctcctgcctcagcctcccaagtag
ctggaattacaggcacgtgccaccacgcccggttaattttgtatttttttttttttagta
gagatggggtttctccatgttggtcaggttggtcttgaactcccgacctcaggtgatctg
cccgcctcggcctcccaaagtgctgggattacaggcatgagccacctcgcctggcagaga
gtttcaaatggtgcaggtggaagtttcaaggtcccccaggtcctggaggcagtgagttat
gatcacttcactgcactccagcctgggcaacagagtgagaccctgtgtctaaaaaaaaat
taaaaagaggccaagtgcggtggctcatgcctgtaatcccagcactgtgggaggccaagg
cagggagatcacttgaggtcagcagttccagaccagcctggccaacatggtgaaacccca
tctctacaaaaaatacaaaaatagccaggcgtggtggctcacacctataatcccagctac
ttaggagggtgaggcaggagaatcgcttgaagctgggaggtggagattgcagtgagctga
gatcacaccactgcactccagcctgggtgacacagcgagacttggtctcaaaaaataaaa
ataaaaagagagaaatgaggagatcagagtcggaagggggtggaggggagatagtctgca
gtgctgccatctccaacactctcctcacctcctctcctgagtctccttgaggctggcttc
tgcagtgggattccagtcccagctctcccctgaatgctgtgtgacccaggaggagacctg
cccctctctgagctacacacaatggcaggtctcataagctctaaattacaagtatggatg
tgagatccactcatgcctccctcttctgctgtccttcttatcaatatccacagcaaaaac
aattaattactggacgcctctggtgtgccaggccctaccaaaagcaagatgggagggcag
gaaaatacttctctgtattagttcattttcactctgctaataaagacttacctttatgtc
tgggcagtttgcaaaagaagaaaaagagactaggcaatttacaaaagaaagaagtttaat
ggacttacagttccacgtggctggggaggcctcacaatcatggtggaaggcaaggaggag
caagtcacatcttacgtggatggcagcaggcaaagagaaagagcttgtgcagggaaactc
ccatttttttttctttttttcttttttttttttgagacggagtctcgctgtcacccaggc
tggagtgcagtggcgtgatctctgctcactgcaggctctgccccctagggttcacaccat
tctcctgcctcagcctcccaagtagctgggactacaggcacccgccacctcgcccagcta
attttttgtatttttagtagagatggggtttcactgtgttagccatgatggtctctatct
cctgacttcgtgatctgcctgccttggcctcccaaagtgctgggattacaggtgtgaacc
actgcgccctgcctgttttgttttttgtttgtttgttttgagacagagtttcactcttgt
tgcccaggctggagtgcaatggcgtgatctccgttcaccgaaacctctgcctccctggtt
caagctattctcctccctcagcctcctgagtagctgggcttacaggtgtgcaccaccaca
cctggctaattttttgtattttcagtagagatggggtttctccatgttggtcaggctgtt
cttgaactcccgacctcaggtgatccacccaccttgttctcccaaagtgctgggattaca
ggcattagccaccacgcccggctgaaactcctgtttttaaaaccatgagatctcatgaga
ctcattcgctattaggagaacagagcaggacagacccaccccgataattcaatcacacgg
gaattgtgggagttacaatttaagatgacatttgggtggggacacagccaaatcatatca
ttctccaaagaagaatcttttgctttcttgttgctctgtttgcaaggagctgagtctggg
gttgaggttgcagagcccagacactcatggttgtggctacaggagaagaaaacacccgag
gagtcagcccaggtgttgggaggcttcatggaaaagggcacccagggttgggttttgaaa
gatgaataggagtttgccaagtggggtaggagtttggggaaagacagcagaagagaagaa
gaagatgtgctcgagtcctggaagtcaaataggagctgctacatatttctgctacatatt
ttgtctttcatttacatctttagatcaaaagcatccttttaaatagctgcataatatttc
actagaatgtattcagccccacgcacctgggtgacagtgttacagtttctattttattta
ttcattttttattgcaattacaaatgacttagggatgaatttgtatataaatcttgttga
cccagggaaggcagatgccgtaagttggataattacatgcatgaaaccagtgatctagcc
catgatactcccaggcaagataggttcctctggacctcctttctcctttgaagaaaacag
gtgttggtgacccttccctgcaagcatcctggggctgatggaggggtttgagttgttggg
acaacaatttcttctttattcaacaagaattgcaggagcaccaggctctgctccaggctc
tgaggacacagcagtgatccaagcaccaaaactccctgccggccgggtgcagtggctcat
acctgtcatcccagtactttgggaggccgtggtgggcagatgacctgaggtcaggagttc
gagaccagcctggccaacatggtgaaaccccgtctctactaaaaataattttaaaaatta
accagatgtggtggcacgtgtctgtagtcccagctacttgggaggctgaggcagaagaat
cgcttgaacccagaaggcggaggttgcagtgagctgagattgcgcactgaaccccagcct
gggcaacagagtgagactctgtctcaaacaaaacaaaacaaaacaaacaaagaaaaaaat
acaagaaactccttgccctggtggggctgatgttctggggatggagaagaagaaaataag
ccaaagtcaaggctacaagatgccaggcggtgggatgtgccaaggaagaaaaactcatgc
attcactctctttttttaaagaatgtatttcggccagatggggtggctcacacctgtaat
cccagcactttgggaggctgagacaggtggatcagttgaggccaggagttcaagactagt
cttgccaagatggcaaagccccatctctactaaaaatacaaataaataaatagacaagca
tggtgatgggctcctgtaatcccagctactcaggtggctgaggcaggagaatcgcttgaa
cccaagaggcggaggttgcagtgagccaagatcatgccactgcactccagcctgggcgac
agagtgagacttggtctcaaaaaaaaaaaaagaaagaaaattttctggaattagctagtg
tgatggttgcatgccttatgaatatactgaaacccactgaattgcatagtttaaaagagt
gaattttatagtatgtgatttatgtcttgattttaaaaatagggatgttaaaaaaaaaaa
aacaacccacagctcttggcacatcctaagcactgaatacattgtagctattcttattac
gagtgaatacagcacccagagatgtcaaagtgacattcattaattttattaggtatttat
tcatttcattgaataattagcaccaactgtaatcctcataaaatcctatgaagtaggtac
aattatgctccccattttacagatggggaaatcaaggctcagagagggtatatttctttc
ctagggccacacagtatgcaaattacaattgcacaaaagttgcagcttcttaaagagcct
ggtcctagaatctctcccttaaccatggtgctgtgagaccacttaattactggtgattag
gaattaattgtgtgcattttggatggcacagcggctcacacctgtaatcccagcactttg
ggaggctgaggcaggcggataacctgaggtcaggagtttcagaccagcatggccaatata
gcgaaaccccgtctctactaaaaatacaaaaattagccaggtgtggtggcacacacctgt
agtcccagctactcaggaggctgaggcaggagaattgcttgaacctgggaggcagaggtt
gcagtgagccgagatcgcgccgctacactccagcctgggtgacagagtgagatatacgca
ttttaattcatgcaattaagtcttgtgctgtggccggtgcacacttcgtccctccaacat
tagcaggcacacttggaatgaatgcaggtggctgtcctcaactggagacagaggccaggt
gttgctggtgggagggagtttgagctttggcaatgaggacgaagaatgaggagatgttgg
agatgtattcaacaaacttttctttctttccttttttttttttttttttgagacagaatc
tctctctgtcacaggggttggagtgcaatggtgcgatctcagctcactgcagcctccacg
ttcaagcgattctcctgtttcagcctcctgagtagctggcactacaggcatccaccacca
caccggctaattttgtatttttagtaaagacagggtttctccatgtcggccaggctggtc
ttgaactcctgacctcaagtgatctgcccacctcagccttccaaagtgctgggattacag
acatgagccactgcgcctggccccttctgtattatttatgtgtattcttttctactaaaa
tgtattaggcgcctactgtgtgccagagagtgttctagatacagggtggggagggggcaa
aacacacagagctccctggtcccgtggcacttaactctgtaatcctcacagcagcctctg
gaagtaggagcaggaaaaccaggcacaggaggtcccctgctgtcctgactgtatacaccc
cgagaaggcagggactttgttttcagacactggtatggtccttgagcacatagtaggtac
tcaagggatgcttggacaaatgaatgaatgaatgaatgaacgaatgaatgaaggaaggga
gggaggtgatgtcacctgctggagctgggaccaagaaggtccagctcacttgtgtccaga
gttcaggactgggctggctttggatgggatcccagacaggtgtctcccccgcctggcaga
gcctgggtgggatgagaagcagggaacgtgggggctgagccccggaaggcagggagggag
accctggcatccaggcagtttccgatgttatcggaaactccattagtcggggtcccccat
tagtcagtatctccacccacagtctctgtcctccttctgagcgcttagggacactgttga
taactcctggctggactctgctggcccctaagcttggaataacgatacccataacaggcc
tgttattattattatctccttcaacaataacaacagcagcagccccagctattttttgag
ctcataccacatcctgggcaatgcacttctgcaatgcctcatcttgtgcatggcccgcat
cagcctgcaaggtaccattgatgatgtgtcctgcttttactgatacaagcgaagagaaac
caagaggcattagtcacagggccaggcagcaggggagcaccctcttaatcaccaccaccc
gtctagtctttccatctttgttttcttttttttttctttttctttttgagttggagagag
atgagttaggaataattttatttttatttatttatttattttttttgaaacggagtcttg
ctctgttgcgcaggctggagtgcagtggcacgatctcagctcactgcaacctccgcctcc
cgggttcacgccattcttctgcctcagcctcccaagtagctgggactacaggcgcctgcc
accacacccagctattttttttttttttttgtatttttagtagagacggtgtttcactgt
gttagccaggatggtctcgatctcgtgacctcatgatccgcctgcctgagctttccaaag
tgctggaattacaggcatgagccactgtgcctggcctattttttattttttatttatttt
ggggggacagagtctcactatgtcacccaggctggaatgcaatcgtgtgatctcagctca
ctgcaacctctgcctcccaggttcaagcgattctcctacctcagcctcctgagtagctgg
gattacaggcatgcgccaccgcacctggctaattttgtatttttagtagagatggggttt
ctccatgttggccaggctggtctcgaactcccgacttcaggtgatcggcccacctcggcc
tcccaaagtgctgggattacaggcgtgagctgtaatccatgcccggctaattttttgtac
tttttttttgttttttttaggacggggtttcaccgtgttagccaggatggtctcgatctc
ctgacctcatgatctgcccgcctcaccctcacaaagtgctgggattacaggtgtgagcca
ccgcgcccagcctgaacatgttttaaatggagatttttagaggctgaggtgagtggatct
gctttgttcaggagttcgagaccagcctgggcaatatgatgaaaccctgcctctactaaa
aatacaaaaattagacatacatggtggtgagtgcctgtaatccctgctactcgggaggct
gaggcaggagaattgcttgaacccgggcggtggaggttgcagtgagccaagattgcccca
ctggattccagcctgggtgatagagcaagactctgtctcaaaaagaaaaaaaacacaaaa
acaaaactaacaaacaaaaaacaaaacaacaacaaaaaaagttggagagagatgagttat
ggaaggaatttatacgccaagtttaagagtttagactttatttattgaaggcccagacac
gttttaatggatgcttttgaatctgggagactggttgggtcagtatcttcaggcacgcgt
tgatattcaagggctggtgtttggttggaggcagagggaacattgtgtttgtttgggagt
atgtgtgcatcagcacaaatggaggcaactgaactagggccacgggctgagaagaggcgc
atggaggcgttggcatggcccctgtcccatctgtccttggaccactgaagagaagcgctt
gcagtccagaactgtagtcgtaatctgtttactgacattgtccatttcatatcaatcact
tgtttttctttccacacctgtcttagttcagtttgtgttgctataaaggaataactgggg
ctgggtgcagtggctcacgcctgtaatcccagcactttgggaggccaaggtgggtagatc
acttgaggtcaggagtttgaaaacagcctggccaacatggtgaaaccccgtctctactaa
aaatacaaaagttagccgggtatggtggcacgcgcctgtagtcccagctacttgggaggc
tgaggcaggagaatcgcttgaacccaggatgcggaggttgcagtgaaccgagattgcacc
actgcactccagcctgggtgacagagtgagactccatctcagaaaaaaaaaaaaaaaaaa
aaagatggggagggaaagagacttgtttctgagctcatgtgacagtttcatgtttttctt
ttgtttgtataaattgaagaagtacaagtgcagttttgttacatgtatgtattgtgtggt
ggtgaagtctgacctcttttttttttttttttgagagggagtctcgctctgtcgcccaga
ctggtgtgcagtggtgcgatctcggctcattgcaacctctgcctcctggattcaagcgat
tgtcctgtctcagcctctggagtagctgggattataggcatgcaccaccatgctcggcta
attttttgtatctttagtagaggcaaggtttcaccatgttggccaggctggtctcgaact
cttggtctcatgatccactcacctccacctcccaaagtgctgggattacaggtgcaagcc
accgcgcccggcccgatatttgattttctgtttctgagttgtttcacttaagatcatgtc
ctccggttccatccatgttgccgcaaaggcatttcattctttgtgtgtgtgtgtgagaca
gggtttcactctgtcacccaggttggagtgaagtggcacaatcacagctcctgcagcctc
caactcctgtgctcaagcaatctttcctcctcagcctctcaagtagttaagactacaggc
acatgccagtatgtttggctaattttctaaatttattttttatggaggtggggtctcact
atgttgcccaggctggttgcgaactcttgtcctcaggcaattctcctgcctcagcctccc
aaattgctggaatcacaggcatgaaccatcacacctggcctatttcattcttttttcttt
ttttgagacggagtctcgttctctcacccaggctggagtgcagtgcaacaatctcagctc
actgcaacctctgtctcccagattcaagtgattctcctgcctcagcctcccgagtagctg
gactcacaggcacacaccaccatgcctggctaattcttgtattttttgtagagatggggt
ttcaccatgttggccaggctggtctcgaattcctgacttcgtgatttgcctgtctcaacc
tccccaagtgctgagattacaggtgtgagtcaccacacctgggctcattctttttttaat
ggctaaatagtattccaggccaggtgtggtggctcatgcctgtaatcccagcagtttggg
aggccaaggcgggtggattgcttgagtcctggagttagagaccagcctgggccacatggc
caaatcccatctgtacaaaaaatacaaaaattaggctggccgtggtggctcaagcctgta
atcccagcactttgggaagccgaggagggtggatcacaggatcaggagatcgagaccatc
ctgactaacacggtgaaactccgcctctactaaaaatacaaaaaattagccaggtgtggc
ggcgtgcacctgtagtcccagctgctggggaggctgagtcaggagaatggcatgaacccg
ggaggcggagcttgcagtgagccgagatcgcgccactgtactccagcctgggcgacggag
tgagactctgtctcaaaaaacaaaacaaaacaaaacaaaaattagctggacatggtggtg
catgcttgtagtcccagctacttggagggctgaggtgggaggattacttgaacctgggat
gtcgaagctgcagtgacccatgatcgtgtcactgcattccagcctcggcaacagagagag
accctgtctcaataaataaataaataaataaataaatataaataaataaggccgggtgca
gtggctcacacctgtaatcccagcactttgggaggccgaggcgggcggatcatggggtca
ggagattgagaccacggtgaaaccccgtctctactaaaactacaaaaaaataattagctg
ggcgtggtggcaggcacctgcagtcccagctactcaggaggctgaggcaggagaatggtg
tgaacccaggaggcggagcttgcagtgagctgagatcgcgccactgcactccagcctggg
cgacagagcaatactccatctcaaaaataaataaataaataaataaataaataaataaaa
ttccattgtgtatatataccacatcttctttatccaatcattgggttgatttcatatctt
cacctgtgtgaacagtgctgcaataaacatatgaacgcaggtatattttagtataatgat
ttcgtttcctttgggtagatactcagtagcgggattgctggatcaaatggtagtcctaat
tttagttctttgaaaattctgcatactgttttccgtagaggttgtacccatttacatttc
cacccatattatataagtatttgtcatatgagagacttgtcgcggctcagacatatcagg
gagacactttgtggggagtcaaagtctgatgtcagcacgtcggggtcttgagtcatttaa
ttttgggtgcaaatgttcttgtgaccttttttttttttttttgaggtgaagtcttagtct
gttgcccaggctggagtgcgatggcgtgatctcggctcactaccacctctgcctcctgag
tttaagcaattctcccacctcagcctcccaagtagctgggattacaggcacccaccacta
cacccagctatttttttgtattttagtagagatgggatttcaccatgttgccctggctgg
tttcaaactcctgacctcaagtgatctgcctgcctcagcctcccaaagtgctaggattac
aggtgtgatccactgcacctggccaatttttgtattgttttacattattgtgaaatatat
attcacatattatatatatatatatattcacaatatatatttacatactgttttgtagag
tttcactatgttttttgggctggccttgaacgcctgacctcaggtgatctacctgcctca
gcctcccaaagtgctgggattacaggcgtgagccaccatgcccggccatcacctgaagtt
tcattcactcatgtgtctgatgactgtatagggaagaattgaaccactggccctcctctg
gcatctctctccatctcagtgtggtctctacacatggtttctccagcgtggtggcttcaa
gggtagccagtcttcttgtgtggtggcctaggatctggacgtcttgtcctatgagataga
gaaaggtggaagccacagttccttttatgacctaacctcagaagtcacacagtatcattt
ctgcttcatgctgtttgtcaaaaaggtactgcatcgtctttccttgtctgcaagggcaag
gtcaactcatgacatccatggccacatttcagcccacaggaagaggaaagggggcaagct
ttccttacgtggtttttgaaaggactgacctggaagtagtagatgtcatttacattctta
tctcattggccagagcaggtcaaaaggccacaaggccacagtgaactgcagcgaaggctg
ggaaatgtagtctttcactgggtaagctgtgtgcccagttcaaacttgggagatactatt
tttacaggaaaaggggctgggtgcagtggttcatacctgtaatttcaacactttaggcta
tggtgggaggatcacttgaggctgggagcttgcaaccagcctgggtgacatagtgagacc
ccttctctacaaaaaataaaagaaaattagccaggtggggtggcgggcacctgtagtccc
agctactcgggaggctgaggcaggaggatcctctgagctcagctgattgaggctgcaatg
agccatgatcccaccactgcactccagcctggcagcagacagcaagatcctgactgtaaa
ataaataaatagaaaaagtaaaagagaaggagaatatatatggaagtttagtggatagtc
tttgccacactcactgaatgaatgaatgaaccaataacggatcgagaaattgatctatgg
atgaccagctgatggtcaagatcagctgaaaagtggctaggtgcggtggctcacacctgt
aatcccaccactttggggaggccaagatgggcggatcacctgaggtcaggagttcaagag
cagcctggccaacatggtgaaaccctgtctctaccaaaaatataaaaaattagctgggcg
tggtggcacgtgcctttaatcccagctactcgggagtctgagacaggagaatcgctcgaa
cctgggaggtggaggttgcagtgagctgagatggcaccactgcgctccagcctgagtgac
agagcaagactccaagactccatctaaaaaaaaaaaaaaaaaaagggtcggctgaaaggt
tgacaggtgagtgattgacaaatcctgggttgatgcattgcctgaaatgcagcaggtaac
cgactggctggtgactgagtgtctggacagagggcagcctcctccgtctcccctatctga
cgagctcctccctatggctctctctgctccagttctccaatatccccttcttcatcttcg
ggccactgatgatgctcctgatgcacccgtatgcccagaagcgctcccgctacatttacg
ttgtctgggtcctcttcatgatcataggtagggaggtgtggttcaggtctgtgacagtcg
ggaggcagtgggggtttaggaggtggcggaccccactgaccgcctgcccttgccgctgca
ggcctgttctccatgtatttccacatgacgctcagcttcctgggccagctgctggacgag
atcgccatcctgtggctcctgggcagtggctatagcatatggatgccccgctgctatttc
ccctccttccttggggggaacaggtgggtcaggggctggccatctggacagggtggggtc
tgagtcttcagttgactctacatgagctcacctgagtcccctgggtccccacccttgacc
ctctttggggcccttggaattcctcccctgaccacttcgggttttctcctgaccctgcct
gactcacttgggcttctggagacccctcccctgagcttacctggtttcttggaatccctc
ccttgatcctactttgataacctgggacttcctccagaatctgttgcagccaacaggagt
tccaggacctcatgtctacacttacctgggcctgagggactcctccccgagcctctcacc
tggcgttcctggcatctttcatctgatctgcttagaccccctgggtccctctcttgatct
aattgatccccactcccacccttgacccctgtgaaataatctccttctccttctactttt
ccacctcctcctccttctcctcctccttctcctcctccttctccttcttcttcttcttct
cctcctcctccttctccttctccttcttcttctccgcctcctccttcttctttttcttcc
tcctcctcctcctccttcttcttcctttttgagacagagtctcgctctgtcacccacact
ggagtgcagtggtgcgatctcggctcactgcagcctctgccttcagggttcaagtgatcc
tcctgcctcagcctcccgagtagctgggattacaggcacctgccaccacacccggctaat
ttttgtatttttagtagagacggtttcaccatgttggccaggctggtctcgatctcctga
tctcaagtgatccacctgccttggcctcccaaagtgctgggattacaggcaagtgaaatt
ctcttctaacccggcttaacccacctgagccctccaggacccccccagcccaccctattg
acctctgggacccctgtcatctttcctttatccctactgggtcctggagagccactgtct
gacatctcttaaattcacccggacccagggatccctcttctcagcccagctgggatcccc
tgaactccttgcctgacctcacctgggccctggaaaccatcacgctctcccaggctccct
gggaccctcttctcatcctactgagtcctccctgggatccccctttagacgctgcctggg
ctcacctgggctccctgagactttctgctgagtccacttgggagcctcaggaccttcttc
ttctccttctccttcttctttttttttttttttttagatgaagtctcgctgtgtccccca
ggctggagtgcagtggcgcaatcttagcttgctgcaacctccaattcccaggctcaagcg
atccctgcctcagcctctttagtagctgagattacaggcacatgccaccacatccagcta
gttttttgtatttttggtagagacagggttttgccatgttgcccaggctggtctcgaact
cctgagctcaagcaatcctcccacctcagcctcccaaattgctgggattacagtcacgag
ccaccgtgccgggctaggaccctttttcttgttgtcgtttttgagacagaatctccctct
gtcacccaggctggagtgccgtggcgtgatcttggcccactgaaacctctgcctcctggt
tcaagcaattctcgtgcctcagcctcctgagtagctgggattacaggcatctgctaccac
acctggctaaattttgtatttttagcagaaatgggatttcaccagggccaggcgcagtga
ctcatgccggtaatcctagcactttgggaggccgaggcgggcggatcacgaggtcaggag
attgagaccatcctggctaacatggtgaaaccccgtctctagtaaaaatataaaaaatga
gccgggcgtggtggcgggcgcctgtagtcccagctacttgggaggctgaggcaggagaat
ggcgtgaacctgggaggtggagcttgcagcgagcccagatcgcactgctgcactccagcc
tgggcgacagagcgagactccgtctcaaaaaaaaaagaaatggggtttcaccatgttgac
caggctggtctcaaactcctgacctcaggtgatccgcccacctcagcctcccaaggtgct
gggattacagacatgagccaccgtgccctgcctggctaggacccttttctgagcctatct
gggctccccagaatcctgtccttttctcacccacctgggccacgggatctccaagtgacc
atgcctacaatcccaggacctcccttcccgcctacagctgagccccttcctccccaggtc
ccagttcatccgcctggtcttcatcaccactgtggtcagcacccttctgtccttcctgcg
gcccacggtcaacgcctacgccctcaacagcattgccctgcacattctctacatcgtgtg
ccaggagtacaggaagtgagtgaaggctgcaggtgcctgggcaggaggctcccatccccc
tcctagcacccctgactccaggctcgcggaggggacgtcccttctccaagatcacccact
aacaagtagcagggccaggatttgaacctgactgactgcagagtttgtccttattattat
tttttttcttgagacggatcctcgctctgttgcccaggctggagtgcaggggcgtgatct
tggctcactgcaacctccacctcccaggctcaagcaatcctcccactccagcctcccaag
tagctgggactagaggcgtatgccatcatgccaggataatttttgtatttttctttgtag
aaacagggtttcgtcatgttgcccaatctggtcttgaactcctgggctcaagcgatccac
ccacctcagcctcccaaagtgctgggattacaggtgtgagccactgcatccaccctacat
tatctttattttatttatttatttatttatttttgagacagagtctctctctgtcttcca
ggctggagtgcagtggtgtaatctcagctcactgcaaactctgcctcccgggttcaagga
ttctcctgcctcagcctcccgagcagctgggagtacaggtgtatgccaccatgctcggct
aatttttgtatttttagtagagacggagtttcgtcatgttggccaggctggtctcaaact
cctgacctcaggtgatctgcccacctcggcctcccaaagtgttgagattacaggcgtgag
ccactgtgcccagcagagtttgtcctttttatgatgaaacccagaaacagacatgcaagc
agagaaaatagccccacaaacctccccacgcccactaaccagccacaacaaccacccaca
ttttgtcaatctgttacatatttctcccagatttcatacaatttcacccctaattttttt
ttataatttaactcccctgattacaaaaaatatattattcttgctgggcatgatggctca
tgcctgtaatcccagcactttgagagcttgaggcacacatacctctaccccaaaacatac
aagcaccaaagggcttgttggttaagaataaatactatgcagtcagaaaaacttggttta
gatcccagctctgccacttaccagctgtgtaaccatggggtggggtggggcatagtgcaa
tccctgtgcctcaatttactcctctacaaagtccttgtgaggactgagttaatatctttt
ttttttttttttttttgagacggagtctcactcttgtcgcccaggctggagtgcaatggt
gcgatcccggctcactgcaatctccacctcctgggttcaagcgactcttgtgccttagcc
tcctgagtagctgaaattacagacacacgccaccacgcccggctaatttttgtattttta
gtagagacagagtttcgccatgttggccaggctggtctcgaactcctaacctcagatgat
ctgcccgcctcggcctcccaaagtgctgggattacaggcttgagccgccgcgcccagctg
actgagttaatattcgaaggtgtttaatttattattgttacttgtttttatttatttatt
tatttatttaagatggagtctcactctgtcacccaggctggcgtgcagtggcgcaatccc
ggctcattgcaacctccgcctcttgggttcaagtggctcagcctcccaagtagctgggat
tacaggcggccaccaccatggccggctaattttttttttgtatttttagtagagtcagag
tttcaccatgttggccaagctggtctcaaacttctggcctgaagtgattcacctgcctca
gcctcccagacttctgggattacaggtgtgagccatcacgcccggcctattattgttttt
taagacagggtcttactctgtcacccaggccggagtgcagcggcgcaatcacggctcact
gcagccttgcactcctgggctcaaatgatcctcttgcctcagcctcccgagtaaccggaa
ctgcaggcatgcaccatcatgcctggctaattttaacttttttttttttttttagagatg
gggtcttgctattttgcccaggctggtcttaaactccagggctcaagcgatcctcccaac
ctcagcctcccaaagtgctgggattacaggcatgagctactatgcctggcttgaaggaca
tttggaactgcacctgttgtgctggaaatgctgtgttagttctaagcacgagattgggcc
ccctctgcttgcaccctcaattcctgctctttcccttctcccaacctctgagcctcatca
ctgtggaaggaggaatttcccatcagccccatcaggtgctgctctccgagccagcccctg
gtccccctctcccctctctaggaccagcaataaggagcttcggcacctgattgaggtctc
cgtggttttatgggctgttgctctgaccagctggatcagtgaccgtctgctttgcagctt
ctggcagaggattcatttcttctatctgcacagcatctggtaagcacatgctctgaggct
gtggggggcccagagtcagagaatcttagatgccaaagctcggagtaggcacctgggggc
tggggttggagaagcagagagaggagagccagacactgggacctggcggtaggggaaggc
tgcagtcacggggccagacccagaaggctcccctggatggatggtcaagagccatgagaa
gtaaaaagagggccggcgtgaggctgtgggtatcttgtgccctcgccaccttcgccctgc
actccacaggcatgtgctcatcagcatcaccttcccttatggcatggtcaccatggcctt
ggtggatgccaactatgagatgccaggtgaaaccctcaaagtccgctactggcctcggga
cagttggcccgtggggctgccctacgtggaaatccggggtgatgacaaggactgctgaga
cctgccagcctcttgactatccaaccacccaacaacttgcctgtgtcttgagaagatagc
cccggtcaggacttgcacctgcgggacactcgtggttccttcctctgtttccccttccgt
gtcctccttgtcctgcgctgccctgccttgaggcagatgatggactttgtgacatctctg
agcagcagcctggtgactgtggggggctgtctcgtgcatctcccctccatgacccccccc
atcctctttcatttcctcctctgtgtccacagcctcccagtgaccattgtcacatgagct
ggtgggactgtgtcaccaggtactggggtgactgaaggatgtggcatctaaatattagct
tctaggctgggaacggtggctcacgcctataatcccagcactttgggaggccgaggtggg
tggatcacctgaggtcagaagttcaagactagcctggccaacatggcaaaaccccgcctc
tactaaaaatacaaaaattagccgggcgtggtggtgcatgcctgtaatctcagctacttg
ggaggctgaggcaggagaatcgcttgaacccaggaggcagaggttgcagtgagctgagat
catgccattgcactccagcctgggcaacaagagagagactccatctcaaaaaataataaa
taaataaataaatattagcttctaaatattggtggtcactaccagactccctcatctgtc
tctggccatggcaatgtccctggctcttgggggacaccccagagaatgaacatgacttcc
aggcacctcattctacatccacatgtgcatgtggagatgttacatgcagacccactcatc
tcctcccacggacttgtgaggtcctcaggttcacagctgagaacagcagagtcccagact
gggcagtctgggtgctttgggggcatgtggacatgagagaggagcgagggtagccaggat
agtctctaaagcagtggtggagtggtggggaaggtctg
