# Supplementary material for: Reference based annotation with GeneMapper
Source: Genome Biol. 2006 Apr 5;7(4):R29. doi: 10.1186/gb-2006-7-4-r29 (PMC1557983; doi:10.1186/gb-2006-7-4-r29)
Supplement: Additional data file 1 — A gunzipped tar file containing the data set of orthologous genes in human and mouse that was used to compare GeneMapper with Projector and GeneWise [file gb-2006-7-4-r29-S1.tgz › projector/ORTHS/region4/mm.truth.gff]

Mm.17.ENSMUST00000056113.1	EnsEMBL	CDS	1002	1121	.	+	0	gene_id	ENSMUSG00000045019.1;	transcript_id	ENSMUST00000056113.1;	exon_id	ENSMUSE00000397041.1;
Mm.17.ENSMUST00000056113.1	EnsEMBL	CDS	23871	23985	.	+	0	gene_id	ENSMUSG00000045019.1;	transcript_id	ENSMUST00000056113.1;	exon_id	ENSMUSE00000375667.1;
Mm.17.ENSMUST00000056113.1	EnsEMBL	CDS	24072	24213	.	+	2	gene_id	ENSMUSG00000045019.1;	transcript_id	ENSMUST00000056113.1;	exon_id	ENSMUSE00000340449.1;
Mm.17.ENSMUST00000056113.1	EnsEMBL	CDS	24660	24797	.	+	1	gene_id	ENSMUSG00000045019.1;	transcript_id	ENSMUST00000056113.1;	exon_id	ENSMUSE00000379369.1;
Mm.17.ENSMUST00000056113.1	EnsEMBL	CDS	27477	27614	.	+	1	gene_id	ENSMUSG00000045019.1;	transcript_id	ENSMUST00000056113.1;	exon_id	ENSMUSE00000344102.1;
Mm.17.ENSMUST00000056113.1	EnsEMBL	CDS	27863	28028	.	+	1	gene_id	ENSMUSG00000045019.1;	transcript_id	ENSMUST00000056113.1;	exon_id	ENSMUSE00000381806.1;
