# Supplementary material for: Reference based annotation with GeneMapper
Source: Genome Biol. 2006 Apr 5;7(4):R29. doi: 10.1186/gb-2006-7-4-r29 (PMC1557983; doi:10.1186/gb-2006-7-4-r29)
Supplement: Additional data file 1 — A gunzipped tar file containing the data set of orthologous genes in human and mouse that was used to compare GeneMapper with Projector and GeneWise [file gb-2006-7-4-r29-S1.tgz › projector/ORTHS/region4/mm.fasta]

>Mm.17.ENSMUST00000056113.1 55331798-55360828	reverse
tgttttgttttgttttttaatatttatttatttattatatgtaagtacactgtagctgtc
ttcagacactccagaagagggcattagattttgttacagatggttgtgagccaccatgtg
gttgttgggatttgaactcaggacctttggaagagcagtcggcgctcttaaccgctgagc
catctcaccagcccctttgtttttgttttgaggcaggtctcactaggtagcccagcctag
aactctctatgtagcttaggatggcttgaaactcacagattaaaggtgtgtgcaaacagg
cctggctaaggttttattttgttatcgtattttaattaattatttatttatttaaattac
tcaacttatatatttttcaagacaggtttctcggtgtaaccctggttgtcttggaactcg
ctctgtagaccaggctggccttgaactcatagagacctgcctgcctctgcctctggagtg
ctggggttaaaggtgtggatggcctgccagaccttaccttgtcttttgagacaaggcctc
actctccagcaaatactgatcttaatctcccggtcctcctgtccctgcctcttgagcgtt
tggatgacaaatgtcaccaccaccctggttttgtgagtgcctctgagctttgtgagtgct
atctgagtactctatgccctaaacccaatattagccccttatcaccacagtattacagca
gtcagtccctcatgtcttgctcctcaagtgccagcttgggaggcttcctccctgcttact
gtcgcccaactcaaagaacaccacccctcagcagctgcctaaggcagcctcggtgcccta
ccgtgcacatctgccaggctaccctggtgcaatagggagccacccagcaggtttttcctc
tcagcctgctccagggccctgagctgttctgtctccacctctccctggctgggcactcct
aggctcactcactcagctggcgcacctctgccaggcacaggatgcatgtaccgggcacca
gagcaaagatgtccagcatctttgcctatcagagttctgaggtggattggtgtgagagta
atttccagcactcagagttggtggccgagttctacaatacggtgagggcttgggcagggg
ctttgagaggggtgggatggggtaagcttactgaatgtgatttgtcagatttgggattaa
gccatatctcctccatagggaatcttgtttgagcagttgtctgtgtgtgcggcctggatc
agcttgtatccattcatttgtcttcctgtagaactgaaatccatggcagggttttagact
cagttctgagggatggtgctgtgatggtgggcacaccagcagccctaaagacccccagag
gaggctcttcaaatcagtaggatggaacctaggcaggctttttggaagaagtaaggatgc
ctgtcttttttcatttgcagcctccagccaagatcaatgcatcccagtttcaccctttca
caatcctatttaaatcactccgattttttacctttctatacttgatactacataacactg
ggagtactcagtacttactacactgtgatgcagttgtttgagaaacttgaaagatgtaga
caggtagaggaagcgatatgagcttgctttggctgcctggaacacagagctgcttagcca
tgagaaaaggacatcaccaagtcccctttctggagccaggttcttgccgagaagcccaga
gtagctgccatgcatgtcctctgctgttggatccaaatgctgggactggaagcccgcacc
caccacacccagactagctttcactcggtgcttgctgtgtgcacactgtagaaacctttc
acctttataatctcatctgatccacacagcctcatggggagacagggagacgccaagagg
ggtgtctcactgtgcagcaggtgcttcgtggggtgaagggcaggctgcaaatcaccctgg
cgcttaaacctagactttgaacttcaatttagtaagcccgacacacacacacacacacac
acacactcacactcactcacacatgcatagactcacacacagtaatatattttatagggg
aaattgccagcacaggtgagaagggaacgttcattaccccagctactagtgaggctgaaa
aagcgggattgttgagagtttaaagccagctgggacaatctatgtcaaaataacaagtga
gatagcgcacaactttcatcccagcactcaggaggcagagacaagtgggtctctgtgagt
tcaagctagtcagggctacatagtgaggactctgttgcaaacaaaacaaaacaaaacaaa
acaaaacaaaacaaaaacaagggagacccacaaaaataaaatcaaaccaataaaattggt
tctctagttttggtcatagttcaggggtggaaaacccccagtgaggggctgatgtcatgg
tcaggagaagagtacctacctagaacccccagtgagggcatgtggggtgtggtcagagtg
gagctcctgcctagaatcccacagtaagacacttgttcctctgtggtccttcctttgtcc
tcagtttccgttccactattggagttggttgaaactctcctttgggagaggtcggagaga
actgggtttctacagatcctctccctgcctttccagataccctatgatccagaaaattat
ctgggcacctcagtccacgatgatgtgtaccctataaaagatgccaagaaaatactgagt
caggtttgtcagggcctaggcctgtcactcccaaacggctgtcatgcccctgtcagcttc
tctaaagggccaacactccacaagctgggtaggaggaaacttcaccagctcagccactgg
gacatttccatctgtagtgtggctgtttcacaaaatgagaatgaaactccccggtgtgaa
ttctgttctttcgttttgtttggggctttactatatagcccaggctatcttcaagctcaa
gatctctcttcccttgccccaccctgcctcaacctctccagtgctattacaggcaggcat
ctgccatcacatctgaccttatttttattttttctaatattttaggtattcatttatgta
tgttgtgtgcacccacatgtgcatgtatggaggtcggagaacagatctagctggtgagag
tttccagctgtgttaagaaggatgctttctccaggggtcatttccattgtgccaaggcag
agtgcgggggggggggggggggggggggaggggccgagggggggcggggggggcggtgca
gcggatgtaaatgagcctcgataaggctataaaccaataaaactttactagtagaagcta
ggagtggtggtgcctcaagcctgcaacctcaggaaggagaggcgaaaattgcaaagactt
tgaggccagcctggtttaggggggtaagttctgggctagcttggcttatactgtgagagt
ctgtcaaaaagaacaggctggaaatggaagggaagggaaaggaaagatagaaaggggatc
acagtgcgcaactatcatcccagtactccagaaactgaggcagcaggattgtccccaagg
tggccctcagctacatggtgggttggagaccagcctcggctataggaaaccctgtcaatt
aaaaggaaaaagagagtttgcttttagtaggcgtgggccctcccctctcctgttgcttca
tgcacagggtttgccaactccagagtagatggactgagggaattgtagcccagctttggt
tagtcagtgcacggtggcaattatttttacctaagaaatcatctcaacagacaggattta
taaaccaggccatccggagccacactgcctggaacacagatggatgggagctacaacaat
gttaccacatgcatgcaattgtatattctagaactacactgtgcattccagtgtgccgtc
cagcactgggccaggagaggtgactaaggaactgatggccatcctttgctagggaaagtt
tgtggccagcctgggctacaggataccactgagaccccacttcaaaaacagcaacaacaa
caacaaaacaaaacaaaaacccaacaaaaccaagaatccactaagcaaatgtatctaagg
cacggaagaacagcatttgctttagggtagctgctagtgtgaggggacaccatgaccacg
gggcctccctttcttttcttctttttaattcttctttcatacaatttgttccacctgcag
tttccactctctccaatcctcccagctctatccctacgttctttcttctccaggtccact
ccttctccatttccctccagaaaagagcaggcctcccagggacaacggaacatagcataa
caagttacagtaagattaggcatatagcctccaatcaaggctgtgtgaggcaacacagta
ggtgaagggttccaagagcagatgaaagagtcagagacacccccactcccactgatagga
gtcctacaaaaataccaatctacacagccataatatatacacaacggacatagcacagac
tccagaggacccacaccggctccacgattgcagctttagcatctgtgagcccctatgagc
gctgcttagttgagttcgtgggtcatagtctcctggtgtcctcaactcctctggctccta
taattcttcctcctcctcttttgcagggtttctttggctctgcctagtgtttggctggca
tggcaactcttaataagggaactgtttaagtgggggctggtttatagttcagaggtttta
gtccttatgttcatgacaggaagcatggcagtgtgcaagcagatatggtgttggagaagg
agctgagagttctatatctggattcacaggcaacaagaagagaggcactggccttggctt
gagcatttgaaacctcaaagcccaccctcagtgatacacctcctccaacagggccagacc
tcctaatagtgccactcctatgggcatttccattcaaaccaccacaccactgatccacgc
acacagatgcacagacacactgacccaaaataagacaaacagctgcttttgtttcagcac
atggccagagggcatccaccaaaagtttcatatataatacagtaattttacaagccacag
cccacagctggagaagatggctatgagaatgagctgtttggatttgtcacagggtctggc
tccatagcccaggctaaactctagcttgagatccttctgcttcagccttccaattgctgg
aaactgcagatgaaaccgctgcactggtcttcttgtctattcttaattataattaatcaa
ttatatatatatatcatttattatatttaattatatatttatttatattcttatatatat
ttaggcaatatatacatataggcaatatatatttagactatatatgtgtatatatatatg
tgtgtatatatatatatatatatatatatatttatatatatttagacaaggtatctctat
atagcactggatgttctgaaacatacgaagtagaccaggctagcttcaaactcaccacta
agatctatctgcttctacatccagagtgctggaattaaaagaaggcatacatcaccgtgc
ccattaaacaaatttattttgatttattttgaccgtgagtggtaatcatgcctttaatcc
caatactctggtatcagaagccaatgaaccctggggagccatgggtgcttgagcatcaca
gcatgaagtcagctggatgcctgatgttgtttgggcaggggctgaaagagccaaggaaga
cttttggaaaggaccagatgtcaagggtgtggaggagctggcttcagtgggacagaggcc
aaactcgggagtcatactagtttgcacctgtttgaactggcctgatggatttgctagatg
tttagggaagtttcaagtgcaaccatggacagtgggtattttttcaggctcccaggtccc
cggggactgcatttctttgcttatctgcatgtgtgtgtctgggtttgcatgtccgtgtgt
ttgggtgagcgtatgccataagtgttccatgctgtatgcctagaggccagaaaaaggcac
tgactagggctaatgctgaactaacagggtctgtaagctgcctgatatgggtgctgggaa
ctgaacctggttcctgcaagagcagcaaaccgctcttaattgctgagccatcatctctcc
agccccaagagcctgtgaagattcagaacaagggagctatacagcctaggcaaacatgag
gaggaaggagcaggtaggagttggggatggggtggggcactgaagagggaagcagggcag
ggagagtgtggattgccacccaccagaccctacccgtgtcttctgagccagcttcttgct
ggccatctctaccttttccttgaaggctgtgtggccactgtctatggcctctgcctgcac
atttacccacaggtagagcaagaacgactgaaatcaggttagttcagacacatagtcggg
gggaaaatagggaggatcttattcccaggcagataagataccaggattatataattacta
gtgaagggtgtgtgccccagtcattgagataagcttcttgggtgtcttgtgtgtacatgt
gtgtgtacccatggtgtgtgtgtgtgtgtgtgtgtgtgtgtgtgtgtaaggcagaagtca
atgttaggcaaagttgacttatttatttatttatttagatttattcaagatagaatctca
ttacgcagctctgactgtcctggagctcactttgtagaccaggctggccttgaacccaga
gatcttccctcctccgcctcccaggcatgctgggattaaaggcatgaaccactaccctct
gaccccaccaggatccccgttctcactctcacaagacaagggctttactgactgagccat
ctcagcagccttcctgtatctctgtcaattggtggcctctgccctgctgggcttctggga
tggatagagaaatccaagtaaatgggtcaataatctccttattttcttcttcatgagcca
aggaagaaaggagcagctggcctgttctgggctttgggacacagagggggaccaaaatag
acagaaaaccattctttgggtgggtctggtgtttagaaggagactgatattgctgttgtc
aagaagccggcaaggatctcccacgggagagctggactttctcattctctgtctttgagt
gaatgagtgaatgagtgaacttttgtgttgagataggccttttatagcagacgctggtct
ccagggatgaccttggccttctggtccttgtttctacacttcccaagtgcagtcacgacc
agtgtgtcaacagaagcaggttaaagtcactgaatctggccagcactcaggaggcagagg
caggtggatctttgtgagctcgaggccagcctggtctacatagcaacagccagggctata
cagtgggaacccatctcaacaagacaaaacaaaacaaaaaagacaggacagaacaaacct
ctatagctcacggcatggcccaggtatcaagagggcatggcaggaaaggggcttgtagct
aagcctgatgacttgagtttgatccttgggacccacatggtggcaagaactgactcctgc
aggttggctgctgacctcttgcaggcatgccatgccacccccttgccactgataattaac
aaatgaaagaaaaatgtaaagctattcccacaacaaacacagcaaacacgatagttatta
acattggcatttattaatactttttaatacaatatatttaactggatgcctcataaaatt
cctttgaagtagctactctttcccacctcctgtgggttttccagttttgctacatagcct
cagctggcctagaactgctaatcctctagcctcaggctctgagtcctgagatgacagacc
atactctaacaagatggaaattctaacaaggctcagagagatttgggtccttgcccaggg
tcacacagcagaaaaatacacaggggccttgctcaaagctcttcttgcttaaccactaag
ccaggaggttgtcagtgtttaaccaccacgtggataataatccttacaggtaagtctggt
cctacagcaggcactgcctccaggcactccaccccaacccacaaccttgggcaggccgta
aatgggagcagacagtcatgtaacaggtggtagatgccgggtgcaggcagtgaagaacag
aagataggcaatgagggagtggaggcggctctggaaatagtccctgactcagtaggccca
acaggttctccccactgcctctccctgtctcctccagatgcctaaggagaggcaagtggc
gtttgtcacggtgaatggtgaatgtttattggcttacagtactggctatgaaatctaaga
attcttcaaggccaagggctctactggagccttgtacctctctcctcattcagagataat
aggggtggagggaatgcactcttgaccacacccccagcccctcactgggggattctaggc
taggctccaacagtgaccacgcccctcataggggattctaggcggggctccacccctggc
taggctacctggtccttactcagggattctaggcaggggctcgacttctgaaacataccc
taaagttttttttaacaacttctatctttaaatagggtattagtatgtagtccaagaaat
ctttattattttgtttgtttgttttcttttcttttcttttcttttttttaagacaaagtc
tatgtagctttgtcagttcggcacaagctagggtcatctgcaaagacagaacttcgattg
agaaaattcctcccttcgattagtccgtaggtaagctgtggggcattgtcttgattgatt
tatgtaggaggacccagcccacttcaaatgtgccgctctggactggtggtcctgggttct
ataagggagcaggctgagccgggcggtggtggcacatgcctttaatcccagcacttgaga
ggcaaaggcaggcggatttctgagttcgaggccagcctggtttacagagtgagttccagg
acagccagggctacacagagaaaccctgtctcgaaaaaccaaaaaaaaaaaaaaaaaaaa
ggagagagagagaaagagatagagagagagagattgcaggctgagcaaggcacgggtgtg
tgtgtgtgtgtgtgtgtgtgtgtgtgtgtgtgtgcatgtgtgtgagaaagcatcccttgc
ggccaccctgacagctcctgcctccaggtttctgtgtagaggtcctgccctggcttcact
cacaatggactgtgaggatgaaatacagcctctctaagctgcttccctcgtggtattcct
cacagccaagaaagtagagcagcctgtgattggcctcctcacaagcacctgcctgcttct
gcctctgggactaaagtcatgttctgccacacctggccttactgttgtttttttaattat
tatttaaaacaattttaaaatttctttatgctccagattttattcccctcccggtccacc
ctctgactgttccccatcccacatctcctcctggctcccctggctccacgaggatgtccc
cacccccatccccaccctcaccccatagacctttaaactcctggggcttccagtctcttt
tttttttttttttttttttttttttaaagatttatttatttattatatgtaagtacactg
tagctgtcttcagacactccagaagagggcgtcagatctcgttacggatggttgtgagcc
accatgtggttgctgggatttgaacttccgaccttcggaagagcagtcgggtgctcttac
ccactgagccatctcaccagcccgggcttccagtctcttgagggttaggtgcatctttct
gactgaacccagaccctctgatgtatatgtgttgagaggctcataccagcgggtgttggc
tgcctggttggtggtccagtgtctgggagatatctgagatccaggtgaattgagactgct
ggtcctacaggctcaccctcctcctcagcttcttccagcttttccctaattcaaccacag
gggtctgtccattagttgggtgcaagtatctgcatccgattcttcagctgcttgttgggt
ctttcagaggggagtcatgctaggtccatttttgtgagtgttccatagcctaagtaatag
tgtcaggacttggggcctccccttgagctggatcccactttgggcctgttgctggacctt
ctttcctcaggctcctcttacaacttttaaatttaaatatatttttattacattctttct
ctcctccagattcttccggatccctctcttacccacccaactttaagttctttctcaaaa
aaataaaaataaaaccccaatacaacagcaacctccccaagccaagaacatttaaacatc
atacagtaaccaaataaaaattcaccaaataaaacctgtggagtccattatatatcggtt
agctactccagaacataagacctgtcccggcatagttgatatacccaatgtcatttcact
ggagaaaactgactttccctctcccagcaggtataagtgacatttgccaagatttgcacc
agtggccaggtttttttttcatttatttatttattcatttttttaaaaaaactataacaa
aataaaatataataagataaaaaagccaggcagtggtggtgcatgcctttagtctgagca
ttcagaaggcagaggcaggcagacctccttgagtctgaagccagcctggtctacagaaag
aaattttgtcttgaaaacaaaacaaaacaaaacaatcaaataaaaagataaaaccaaaac
taccccctcaaagctagacaagacaaaccaacagatggaaaatagcccagtgcacaagaa
ttagagagaccttcattcacacactcaggagttccacaaagctggaagtcatgctacacg
tacacacatatgcacacatatgcatatgcacagggcctggtgagaagcaagacagttcct
actctgtgcctgcggcttcacagcgagttcagtgagcttcgatagtgttgatgtaacagc
cttgtgttcttggtgtcctccttccagctcttaccctctttctgcctcctcttctgtgaa
gttccctaatctccgaggtgagggatttgatggagacatcccatttagagctgtgccttt
ctctcctctgcaacatgcctcagtcttgctttttgtagcagatgtcaattatctgtcata
atgggtttcaccatactttcatgggtgttctgctcgttgcccttcatcctctcttgcccg
tctcccactcctgtgaatcccctcctcttcctagtctctttcatctttagatcatttttt
tcttattttgtgacccatttgtgtacatgaacatgggtatattacacatatgtatgtata
tatgtaatttgtgtgttgtgtatgtgtgtatgtcatggtatgcttgtgccctgagagggc
atcttatgaacgtcacttctctcctatactgagacacaactatcctatcccgagtccaaa
ctcaggtggtcaggcttggcagcaagaacctttgctcagccaacacactgcttgactcta
tattacaggtcaggtatagactctggggaatatatattcatgaatgtggtgtgtgtgtgt
gtgcatggacatgcaatacacatgccatagcacatatgtgcaggtcagaggaccatccca
ggtgttagtccttgccatccatcgctcagaggcatctctctttgttgtctgaagctgagc
tgagcactgttgttggactgtgtcaacctgccagcttctaataacgacacagagacttat
gtttattaatgagtgcttagacctgttagcttagacttgttcccccactagcttgtataa
tttaattttatattttattttaatttattctctgtttagtctacattatgctacgtggcc
cattaccgctctctccttcagcactgacacctgttccttcccccaggtctagctggtgaa
tccctttaccagagttcctctctctgcctgaatgccaggcctcttgccctgttataggtc
atctgctctttattgaaccaatcagaaggtgacggtgaagaatgtttacacaatatgatg
caggtgctgatactgagcaattagagtaacaataccaaagtctagacagtactcagctat
ctgcaggtacagaaataaacgtttgaatcatacaaagacaacctttacacaatgcacccc
aacatctctgcttgtgtccagtgaaaggctctttctctaacatcaataaactatatacaa
taagaacaattatgaaaactatcaggtaagaattagattcacaatgtccaatccatatat
atttggcaaccttggagaaagtactctaaccatctatcctaccttggtgagtccaaagtt
cttcacctgaatcactttctatcataacttgcacttattaaactataaccatcttttaga
ccccttaaatcattttcttaaaccctaaacaactcgagcttaatatgagactataactat
ctagtcttcaaccccatcagagacccgacaaggataagtgttacctgaataagcaggaag
tgcagcgccagtagcttccaaatgacagacagctggttacctggacagccacccaagagt
cctctgtcatgttggcgcatccatcttcagcttactggctcagaatatctgacagaagga
ctggcctactttgtcttggcaaagtttgccagttgacttcccagtgccctgcttatccac
actttagatagcatgttgtcagtaggcaagggtaggtttttgttttgcatagtgtctagt
tttgccacagcacacctgcctcacggtcatgaaaagccttatgttactaaagcatctaaa
ttctgtgtcttcttaaaattacttcctgctatctggagggaacagcaactttgggggggg
ggttggtcctatgaaaactggaatattggccaagtcctgggagagctatctgtatcatgt
gccaaccattgtttgtgtgatgggaaagtgcagagcttcactgaagtcctggctggaaca
gtctgtgaggctggaccaattaagctagtcattttaaagttgttctggatgcagattttt
gaggaaaccgctactgaggccatctgtgaggctggattatctgggatatttgtcttatct
tcacgggtgtctggtcctttattctgaaaacacacaaacttttaaaggtaatataaattt
acggattaacacacgtatagaaaaatgtgtgctgtgcacataccagctagaagtgattct
ctgctcttcgagcaggaaaggagtcaaacttggtaagtccatttggactgcataacagaa
ttgcaatataaatctccacccatgcttatctccatctccaaggacatcgtgcaacaataa
gtcccaaggactctgcagccaacaagatttattggctgtgcagagacatgtcttagtcag
tctctgagctgtccccatgtagagggatcagcattcatgtcacctgttttgttgttcatc
ttggtctcttccttcatgcctgcagccaagattttcaagaggtcttcctgggtcagatct
aatctttctttattttgaaggaattcatagttttccatttcctattaaaacaaagatata
acctctcccctcaatgcaacacatttcctgacttccattctgaagttaacatatccttat
aatatataggctgctttaatctatcagttcttttatttttttaaaaaaagatttatttat
tattatatctaagtacactgtagctgtttttcagcagctgttctacctgtctcattgaca
tttaaaaaatttaaagtcaataaaactttatttaatctatctctgggagaccttgcattc
ccctttgtttaaggagccttttctttaaagtcctgtatttaaagtcctttaaaggtatat
cagtaacatgttttatgttctatttaaagaacttttgcattttaccggatacatatgctg
gaacattatcaattctaatctttaaaggtattcctaatgtagccacaacagaatcagtct
ttccagaactcaagacagaagcccattggaatcctgaataggtatcaattgtatgatgta
catactctagttttccaaactctgcaaaatggaacattcattttccaaattttatttctt
tgggtatctttagagttacttccagcaggtaacagagtttgattatccaaagaacaagca
ggacaattttttataatttccttttgcttgttaccaagttataggaaaaatattctttaa
acttctactatttacatgatggcttttatgtaatttgaagcctctaatacatttcctgtt
aatattttggtatatgtcttgatttcctagtgcctgcgaatggtcctggctaacctgtat
gagatagaatatgagttatctgtactggatgatctctgttttgggttacatgttgtactt
gtataaacaacaaagttaattctgaatcatctaaaataagtccagcagtttctatatgca
aaaccactctcactgcatattgggaaccagtaactatagtaagaggttctggacaatcta
acagaaccagaaaagaatgtggttctgacttctgaactgaaacctgtggactttgcattc
atttgcttatattttcattcttataacccggcattcttgatttattggcatctgtataaa
aggtaggagctttacacattggagttcctctcactatatgaggaataatccaattagttc
ttttgataactgaagccaattgcttttgtggtatctattattaatttcacccaaaaaaaa
gatcactgcaagctctttgtcagtcctcattgattacccataatgaggtaatctcaacat
tagtataaaacactataatctatgctgggtctattcctgctaattgacaaagttttattc
tccttttcacaatcaaatcagaaaccttttctatataggtttttattttttttactctgt
ttatgtgtttaaaatattcattctaaaacattaccttctctctgcactagaattcctgtg
ggagaatgagtagaaagcaagaaaactaaaataccatgcagctttggaaccaaagggtcc
acatatgcattctgtgctctcttttctaccagagccaattctttttccggcttcagcttc
agcttcagctgatactttccttgggctagttaaaccttgtaaagatggaaatgaattact
aagcttttaaaaagtcaatacaattattgactgtagccaattattatcttccaaaagttt
ttgaaaaattattgagttcagaattggtcttttatgatccttaacttttgtggttggatt
ttctgcagacctatcttatatcctagataattaacagaatctcttttttgtatttttttc
aggagcaatctgtaatctttaacaaggcaaaattctctttacttcatcaaacattttctt
tcagatggctgcatttgaatcagccagtaaaatatcatccatctaatgatagattataga
ctgaggaaactgtttacaaattatttctaatggctgttgcacataatattgacacaaggt
gggattgtttaacatttcttgttgtaagatttagttggcatagtatggttaaatgtgcgc
acagtgaaagcaaatctttatcttgtttctcaaggactactgataaaaagcaatcttttt
aatcatcactataataggccatgccttaggtaataaagaagttaaaggattccaggttat
aaagagcccttaggctaaaatattttattgatctataagcatcctacagatttcttttaa
atgacaaatacaggagaattccaagggctggtggactctcctaaatgtttagcttctagt
tgctcttggattaaccgttctaatgcttgtaactattctttatttaaggccatcgctcta
cccaaataggtttgtcagttaattgttttggtaatagggtagttggtactctatcagaag
taactccccttctaaatttggagagtcagtctctgctctgtcctgcctatagacagcctg
gactgtctgtaactgtctttgataacatttttaaatttctttattaggagcatctctttt
acagcctgtatctaaagttggaggaatgctaatctgtgcttcccactgttgcaatagatc
tcttctccataaattcatggatatgtctgccacatatggctttaattttgctacttgact
ttctggtcctctgcatttaatccattttagactttgtttgacctgagacaatgtcccaac
tcctagaagctgtgtagatagtggccaaactgaatccaggaatcttgtgaaattattgtt
acatttgttcctgtattcattaagcctttaattacaatgctatctaattgtaatttcatt
tttggtctcttatcatttatcagttttccaaaatagcttttttttttttttttggtatct
ttaggatctcttgttctatccagaggaggtgtgatatctctgtcaaatggttaattttaa
gttttgagcagctctgtctgtcttatcaggcttcatcttttctagttgctttccagaaca
gttattccttgtctgacaggaatggaatggcttgtgtgttttttggtcaggccttgagca
agtcccccgtaggcagttttctgacactaaggaattgcttcaaatatcctttttaaaaaa
tttttctttatttattatatgtaagtacactgtagctgtcttcagactttcttcttctct
ctctggccctgcttgctcactgtagctgtcttctgataccccagaagaaggcttcagacc
tgattacagatggttgtgagccatcatgtgattgctgggatttgaattcatgaccttcgg
aagagcatcggcgctcttaaatgctgagccatctctccagcccaattcaaatatctttag
atgacctacattcataagcactgtgtctgttcctttcacatcttctacataccacaggga
tctctttttttaaatttatttatttatttattatatgtaagtacacttcagacactccag
aagagggcatcagatctcattacagatggttatgagccaccatgtggttcctgggatttg
aactcaggacaattggaagagcagtcagtgctcttaacagctgaggcatctctccaggga
tctttcttcatgacttatgattaaagaagaatttatccttagggactgtttgtctacagt
cttttagggagtgacctgatctttcacaggcacagcaatgggcgttttgtgtttttacgt
ctttcgaaattgtttgtccaaccacaaatggattgtgagcattagatttaatatctgcag
cagttttgtttgtttgttttttttttccgagacagggtttccctgtatagccctggctat
cctggaactcactttgtagatcaggctggcctcgaactcagaaatctgcctgcctctgcc
tcccaagtgctgggattaaaggtgtgcgccaccacgcccagcttgcagcagttttgatag
attcacaaataggtgcagatctggcctgatagcctgtttgcatttagcttcagtattctt
aaaagctaaatgttcaattaaaaattctctaacatttggatctgttatccttctattcag
tgctgcagtcaatctttgcaaaaagtccctgaaagagtcacttgaccctgacaatagggt
agttggtactccgtcagcagtgacttccccttctaaatttggagagcttgaacttggaca
tccttgtaagtgattcagctggtccctgttgaccagccttgtcctaagcattcaatgcta
ttgtacagcattgttctgagatggtatcatcaaacataacctgtacccttaatctgtcag
aatgtaaacctccacctagtgacccttcacaattttgtttttcgagacagggtttctctg
tgtcaccctggctgtcctggaactcactttgtagaccaggctggcctcgaactcagaaat
ctgcctacctctgcctcccaagtgctgggattaaaggtgtgcaccaccatacccggagtc
agtttggggctttttagtcacactgcagctctgggaaaatgttccttctgcctttctgcc
ctcctctgggtctgcaggctccattcactgctcagctagtacacggtggtggtgatggag
gggctctgtccctcgggtcagtcccgtcctcccctgccccacattaccctgccatcccat
gtgccaagcttctctccccaccaagccactgcagagctgtaggctcttcccagggcagcc
gcaccaatctaccccagctccaggaaggtagtgcaatcagctgtaccaggcaccaggttg
tgatacacttgaactctcctggagtgtttcccatgggcggaagcctgcaggtagagggga
ctagcggggccacagcgaggcctgcacactgcaggctggtttggctctccatagttccaa
catctgggtgctgctcccgacccagtaggcagctgaccttgtttctcatcgggggggctc
ttagagaagccaggtctctgcactccctctcctctcacagtttcctgttccctccactta
ctggcttcccaggttgctaagaaacccaccttttcaggcttctgtgcctgacttgtccta
aattctaatttgcctaagtttggatttctagcccctccttgggcaccaaatattgccaga
ctgtcttgacccaccagcttccaataatgacacaaactcatatttgtttatgaatgtgta
ggcctgttagcttagtctttgttccacgctagctcatataattcaactcaaccgtttact
gtaatctacattctgccgagtggcccatgatgtctccttcagtcctagaacctgttcctt
cctccatgtctgtcgaatccccacgcctgattctttcctgagttcttgtctttaattgaa
tgctcggcctttcctctcctgccctgtcataggccatcagctccttattgaaccaatcag
aaggtgatggggatgtttacaatatgatgcaggtgctgagtgatttgaataacaatacca
aagtccagacagtaatcagccatctgcaggtacagaaatcatttgaataatataaataca
acctttacacagggcacaagaatattgtcccaacagagcacactaggctggcacgccttg
tctccacctctcacctctccacactgctgcccctaggtttgcatgagttctgggatattg
aactcaggcactcatgcatggcactgtactcactaagctgtctctgaaaccccccaatgc
atcctttcagcttgtttctcctgccttagcctctgcagtagctgggatgacaggccattt
ccacaggcacagtaggtgttcttgacagaaactgtagccaccgaggccagtttgtcctgg
gcatttgggtgaacagtgctagggaggtgtctctgcctagttcacaggtcagatatggat
gctgggaaatccaagtgtcattccagagcctcgtggtaatgaacaggtggcagggattaa
agcccaggtcacttcgatcaccaagcttgaggatcagaagaagccatgagtaattgtgtg
tggttgacaggaccacagccgggtcaaggaccacaatgcctcacacccaaggaagtggca
agccttctggcgtgaggctcagggaactggcagagctggtctgatatggatgatgacagt
gtatgcaaaaattagcaacaatactgccttagttagggtttccattgctgtgaggtgaca
ctatgaccaaggtcactcttataaaggacaatattcaattagggctcacatgcaggttca
gaggttcagtctattatcatcaaggcaggaagcatggcagcatccaggcagacatggtgc
aggggaaggagctgatctacatcttgatctgaaggcagctagaagaaaaatgtcttccag
gcagccaggaggagggtctcaaagcccaccccaatgtgacacacttcctccaacaaggtc
acacctaatggtgccactccctatagaccaagcatattcaaatcacagcacttagcttct
tgctctgaggtgtccccagcctgagactgctcccttacagagacttccatagggatcagc
tagactacctcgctcagctgtgtaccccaagccttccccctccattgtaatgaataagat
aaatcctctgaatatattggtggcacatgtcggtacatctccagtagagagcatggacca
cctgatcccagcttttctgagtctgtgtgtctgccttttcttcattccctcatggcccca
gggaagttttcaggcctaagctatgcaggattggtgttcatacccattcatcatgactca
aataaaacacccatggctgctgagatggctcaggagataaagtatgcccttcaagcattt
gggcctaagttcaaatccccagcagctgtgtaaaaaggtgggcattgctgagcatgcaca
caacctctgcattgggagagtggagatggtgggtcctgagagtttacaggccagtagcct
agcagaaatggagagagcccgggagagaccctggttcaccaggaggagatggagagcaat
gggggaaggcctggggcacacacccctgaggtggtcaggaagtggatcattttaattttt
ctaggtatatttaatttattttatgtgcaatgagtgttttgcccaaatgtatattatgtg
ctccatgtgcatgcactgcctgcagaggccagaagagggcatcccatcccctgcaactgg
agttaaagatagttatgaatggccatgtggatgctggccaaatctctgcaggcagattaa
ctgatgagccatctctccagttctagatgggtctagaactgaaggttcgttctttgtgac
tgaaaaacaccatcaaatcgcttggttcagcaaggcacggtggcacctttgtcatcctgg
cacttgtgagatggacgcagaaggatcatgagtttaaggtcgtcctgggctgtctgttct
ttctgctgtcattcctactcttgcagtggtgcacacctggaacacctgcactcaggaagc
tgagttggaaggcttgccttgctcaagaacaaactgaactgcaaagtgagaccctgtctc
ataaagaaaggaagtaaagagagaggaacgggagggaagggaagtggaggagagggaaag
gatgtggaaacctttagaaacacaacctgagcactatggttatgtctggatctcaatggc
taaagcctagtcacatggtcgtatgcaagggagctgcaagggagcctgacaagtattttt
gttacaatagaagaaagcagagactcagatcagcatgactaaggtgctgttcgtctctag
ggtttacttcctacaggactgaccaagtcacatcatggtttagcggagggtgaagaggta
gggatgagtgtcagaaatctgtgtagttacctgtcatgtggctgtgataaaatactttgc
caaggcaatgtaagagtttattttggcttccagttagaggcattgtggtggggaacatgt
ggtgggaggacacatcaggggacatcctgtgggaaatcagttctcttttcaccacgcagg
ttctggggacctaatccaggtcatcagacattgcagcaagcatcttcaacctgctgagcc
ctcttgcaggccctcaggtcccttttgtgcaatggtgcaattttagtttagaacccatgg
aattcccccatagtcttagataatctgctgagtccagatgggtattgtgtgcataggtac
tgtcatgttttcttgtttctctgttggagacagggtctcctgggatggcttggagctcct
ggcattctgcttcagcctccagaacagtactggagactggaaataaatgaccggagatta
tgtgtatcaccacactgaatgcttcctggtgtgtgtgtgtgtgtgtgtgtttaattttat
ttttgttttttcaagacacagtttttctgtgtagccctggctgtcctggaacttgctttg
tagaccaggctggccttgaactcatagatacgcctctacttcccaagtgatggagttaaa
ggtttgcaccactacacccagcatatttcggtttttgaaaaggggtctccgccgggcatg
gtggcgcacgcttttaatcccagcacttgggagacagaggcaggcggatttctgagttcg
aggccagcctggtctacagagtgagttccaggacagccaggactatacagagaaaccctg
tctcaaaaaaaacaaaaaaaaaaaaaaaaaaaaaagaaggaagaaagaaagaaagaaaga
aagaaagaaagaaagaaagaaagaaaagggggtcactgtagtttttaggctggcctcaaa
ttcagagatccatctgcctctgcctcctaagtgttgggattaaaggcatacctcagtatg
catgtcctgaatattgtttttaaagatttgtttgtttcatttatatgagtacactgtcgc
tatcttcagacacaccagaagagggcattggatcccattacaaatggttgtgagccatca
tgtggttgctgcgacttgaaatcaggacctctggaagaacagccagtgctctttaaccac
tgagccatctcttcagccctgtcctgaatatttttagcccacaattacagagcccacaaa
tttagaattttcctctaagaagaaaatgagggagaacatgtggaaaatatttagtaggtc
gtccatgctcccctcattgagtaaatgaaagaaccagtagaataatgggcagaatgtagg
gtctattggagatttagggatggcccgtagatggccagggtcagtgggggagaggaagaa
caggcttggagacagaacccctgcctagaattccccagtgagaggttggggtgtggtcag
aaatggagcttctgcctagactcccccaaatgggggtctggggttgttgtttggggggag
ctttttcttagcactttgtccaaggtccaggattccattagtaataataatggtgtgtgt
gtgtgtgtgtgtgtgtgtgtgtgtgtgtgtgtgtgtgtgtgtgtgtgactatgtagccct
ggctgcctgagattctcaatgtagacaaggctggttgaattcatagagattcacctactc
ttgcctactgactgctagagttagaggtcagtaatactaatgaatgaataacatttttaa
aaagaaagggagatctaggcgtggtggtgcacatctttaatttcagcacttaggaggcag
aggcaggtggatctctgggactttgaggccagccaggtctacacatagagtttcaagata
gtcagactcttagagtgaaagcctgtctcaaaacaaacaaacaaacaagaaaaataaaat
gagtctggggatcagactaagatgactgggaaacttacagttgaatgatggacaaatctt
ggttcattcctggacagcccatgcgatggggtacttaggaatgagccctaggtgggcagg
agctcccaccagctcttgtcttactagctctgttcttgtttctcctgcagttcagcaatg
tgttcttcctcatctttggacccctcatgatgttcctcatgcatccgtatgcccagaagc
gtacccggtgtttctatggagtgtcagtcctcttcatgctcataggtaggtgtgcgtgtt
tgaggctggggaagtgtgctggaaatgctccctccccttgacggcctctacttgcgtctg
ccttcctacaggtctgttctccatgtatttccacatgacactcagctttctgggacagct
gctggatgagatctccatcctgtggttgttggccagtggatacagtgtgtggctgccccg
ttgctattttcccaagttcgtcaaggggaacaggtagagcaggcacaccaagtcatctgt
ggggaggggaatttaatgaacacaaaaaaaaaaaaaaaaaaaaaaaaaaaaaaccaaaac
caaaaacaaaaccaaaaaaccctcataacctaaaacccttataacctttactcagatatc
tgttctccatcttctgaactctccatgtttttccaaacctctcgcctgaccttatcaggc
ctcttgagtcccctggcccctcttcatcctcctaacccacctcaggctctttaatctctg
cctggtacacccgggttctcttaaatcctgtctttcttgagcagacccaaggaaacccag
aggctcctcctgagcccagatgtactctccagggttcttggtttgtcctatctattttgg
ctgcccaaggtgatctcgctgagtccttcagcacctctcccaccctgtctcactctcagg
ttctacttcagctgcctggtaactataaccactattatcagcaccttcttgacgttcgtg
aagcccacagtcaatgcatatgctctcaacagcatcgccatccacatcctctacattgtg
cgcacagagtacaagaagtgagtgctgggtgatggaggcgtggtcagggtggagccccag
gaggtgtggtcggggtggagccccgcctagaacactccctcccctccccaccagggtctg
aggcgtggtcagggtggggcccctaggagttgtggtcagggtggagtccctctgggactc
ccactgggctgggtgttaaagtgtgaagcccctgcttaatatgttctagtatgtgggttc
tgttgccaacatcacaaaaaacaattgtgcctttttaggaagtgaatggcggttgcagtt
gcctaagagtttccttctgtttccctttggagctgtgttcttttcagcagttctgtgtgc
ttttagagtttctgagtccagtctcctgaagagggcacccattctccatgttgaccagtg
agcaggaagggcaaggcttctttctgagcagtctgtcagtctgcaaacattgtcttaaag
catatactgtaaaggtggtggaggtacacgcctttaatcccagttcccgggagatagagg
caggcagatctctatgagtttgaggccagcctggtctatagagcgagttccagaaccgct
agggctacacagagaaaccctgtctcgaaaaaccaaacacacatatattttatattaatt
tatttttatttatgtgcatcacaacatctgtgtaccacagcgtgggtcccacccatccaa
ctggggttgtgaggttagcagcaagcgcctttacctactgagccatcttgcagtccagag
gttgtccttttcatttactttcttattagactaaaatccacaggtataccaactgtgtac
aataggttgagctgactatgtatcattgagtcaactgaaatccacaggtcaagttataca
aaacttgccagtgaaaccgacaaactgtaaactgtcggccaatccgaccagaaaccaaag
gtcaagccaaagaaaccataaaaaactggaaaccggaaaccggaaaccattaacaaaacc
aaccagaaacgataaagacaactggaaatcatagatccagcaagccagaaaccataagtc
aaagcaattagaagcactggtcatgttaacagacactatagagcagtataagtgaaaatc
attagtgaagccaactggaagccattgcccaatgggatacagacatcatcagtcaagcca
attggaagtcactaggcaaagtatccagcgaatggcttcatcatgaggggagcagacaga
cctgtatgtctattgatatcggacagctttctcactcatctctagaatattcttccggag
acctcgatttgattctgctgaccaggaggctacattatggtcttgagttgtttcaagaca
tgactaccagaaaatgcactgccctattgcactcccgcatacacacacacacacacacac
acacacacacacacacacccatatacaaccccccacataacctactcaccactcccccaa
gacctcattgagtgttaactattagcacatagtaagcaacattgctagctttctgctaca
gtcacatagctgagacagcacaaagagttaaaattagttccacatgacctcacaggactt
atatagtcctaagtatttgtgaggccaaacaagaggattagtttagcctaggagtttgaa
gccagattgaaatgtataggcagatatagtgtgtgtgtgtgtttgtgtgtgtgtatgtgt
gtgtgtgtgtgtgtgtgtgtgtgtgtgtgtgagagagagagagagagagagagagagaga
cagagagacagagagacagagagacagagagacagagacagagagacagagagacagaga
gagagagacagagagatagagagaaacagaatgaaaaagagacagagacagtgagaatta
ttctattttttttctttctaatattttcttcctttttctacacaggacttcactgtgtgg
ctcaggttggcctccaaaataccagagatcctccccgctctgcctcccaggttctgagac
aacaaaggtgcctctccacacctggcttgggctaattgttgttgtctatctgttttggct
catggttttagaggtttgcgtactactgattgcttgactctattgacttgggttggtggg
actggggttcccacaatccttttcaagaacacattttaagtgaatggaagatgtcttcta
ggccccaaatcagaaaggttccattaacttcctcacagagtggaggtaaagacagatctt
ttaacacaagagccattgggagacaccccagagccaacttatagcaaacaccagctctct
tgaaaacaccatttgtccttctcccaacctatgagatacatctcctggatagatgaattt
cccatcagccacttagaacactgccttctttctgtgttagtgcagatgtgtctatcaatc
atctacatctatcatccatccatccatccatccatccatccacctacctatcattaaccc
acaaacccaccaattcatccactcaccctcctacccactacctatccacccacccacaaa
cacccaacccatctacctacccaccatccaaccatcaatccacctgtccatctgtctgtc
tgtccatccagcagctcaccacccacccccagcccaggctctctctttgtccccaggatt
agggatgatgatcttcggcatctgattgcggtttctgtggtcttatgggccgctgcactg
accagctggatcagtgaccgtgtactttgcagcttctggcagcggattcacttctactac
ctgcacagcatttggtaaaatacccctcttggatcccaagaacccaagtcagagttcaga
tgcactccaagtagagaagtgtctggggtgcaagagtgggagagggacaagatccagacc
ctgggatatagaggtggtagggagaggttacaactggctgcctggatctaaagagccaag
ttagcatctgtgagaacctaagaagactgggtagagctgggggcatctctcgatttctta
ccctgccctctcttaaccacaggcacgtcctcataagcatcacatttccttatggtatcg
tgaccatggccctggtggatgcaaagtatgagatgccagataaaaccctcaaagtccact
actggccccgggacagctgggtcatcgggctaccctatgtggagatccaggagaatgaca
agaactgctgagctctgctgtagtctctgctctctggccagccaccgagtctcctgtgta
ctgaggatacagggcaggacaaggctttcagtgggcacacttgcagcacccatcccccgg
cccatgctccttgccctgctcgtcagcacagggtagatttacttgtggctcagggtacta
gtttggtgactgagggacaggggctgcctggtgtgtgggatgactggcctgtgtccacct
atgagaccacagcttcttcatggccacggatgtggtgaacagatgggtgtgtggctgata
cagcacctgcctgaagcataatgcttgctctctgtcagctcgcacatctgggactgttta
tgagtgttatagattcaactggatcatgactgtattctgggaaactggggagtatccaaa
gaacattccaggccccaccacctacagatagatattcgtatagagacctctttgaaccac
cacatgcactcagggcaaagtgttgaacatgagagccatgaatgaggataatagagggct
aacctgggcaacatcatggggcacttagaggatagggtattggggaaagggtctccgtga
tggctaaggacacagagttagacatgccaaagcttgattttctgctccacagtattcagc
ttgcatagccctgagggatgtgatgtttcaaatgctgtttgtaaataaaatgtcattccc
tcctgggacttctgttgattaaaattaggtcacgtgtgaagtatttggaatagccttgaa
aatatccacccacccacttatcaaccattcaccattttaacaacctatccatcaacccac
ccatccattcatccacctgtccatccatccattcacccgtccatccatccatccatccat
ccatccatccatccatccatccacccaccttctctccctctctctttcccctccttcttc
catctacctccctccttatatccatccattcattccacctcccccttaatc
