# Supplementary material for: Reference based annotation with GeneMapper
Source: Genome Biol. 2006 Apr 5;7(4):R29. doi: 10.1186/gb-2006-7-4-r29 (PMC1557983; doi:10.1186/gb-2006-7-4-r29)
Supplement: Additional data file 1 — A gunzipped tar file containing the data set of orthologous genes in human and mouse that was used to compare GeneMapper with Projector and GeneWise [file gb-2006-7-4-r29-S1.tgz › projector/ORTHS/region5/hs.truth.gff]

Hs.16.ENST00000219207.1	EnsEMBL	CDS	1120	1254	.	+	0	gene_id	ENSG00000102934.1;	transcript_id	ENST00000219207.1;	exon_id	ENSE00001165318.1;
Hs.16.ENST00000219207.1	EnsEMBL	CDS	23590	23763	.	+	0	gene_id	ENSG00000102934.1;	transcript_id	ENST00000219207.1;	exon_id	ENSE00000852888.1;
Hs.16.ENST00000219207.1	EnsEMBL	CDS	27076	27198	.	+	0	gene_id	ENSG00000102934.1;	transcript_id	ENST00000219207.1;	exon_id	ENSE00000685165.1;
Hs.16.ENST00000219207.1	EnsEMBL	CDS	28631	28744	.	+	0	gene_id	ENSG00000102934.1;	transcript_id	ENST00000219207.1;	exon_id	ENSE00001165312.1;
