# Supplementary material for: Reference based annotation with GeneMapper
Source: Genome Biol. 2006 Apr 5;7(4):R29. doi: 10.1186/gb-2006-7-4-r29 (PMC1557983; doi:10.1186/gb-2006-7-4-r29)
Supplement: Additional data file 1 — A gunzipped tar file containing the data set of orthologous genes in human and mouse that was used to compare GeneMapper with Projector and GeneWise [file gb-2006-7-4-r29-S1.tgz › projector/ORTHS/region5/hs.fasta]

>Hs.16.ENST00000219207.1 57023629-57054191	reverse
gccttgtctacttcgtttcctgctgtatccacagggcctggcatgtagtaggtgttcagc
aaacattggttgatgaatgcatgatgacctatctgtgcaaacctctaggctcaagaggtg
tgtgtgtgtgtgtaagtattttagggtgcatgtgtggcaatgaaactgtatatgacctcc
catcttctgagtgacccctcctccctcacgctgtcaggagctttctggggaatatttcat
ttattccctacaacgctctgtgaggcaggtttccttcgtatctatatgacagacgaggaa
actgaggctccgcgatcatctaagttatataaaatatgttcagaagtgaaaacagcatta
ataggcagaaaaggacctcccccttctaccgcttacccaccgcttacccagaccctcccc
ttccccgcgctgggtctcccaggattcttctttactttcttttctataaaatacagacgg
ggggagggggggcgtctcactgtgttacccaggctggtctcgaactcttggcctgaaatt
atcctttcaccttagcctcccaaagtgctgcgatcagaggcaggagccaccgcatccagc
cttctcccgggactcttcaagagtcgctgcgccggggcctaggccgagggtgcacagcgc
gtagaaagcgcctgggagagcggtgtcccccgcgagctaccacaagtttatccctaggcg
cggaagctaccacggcctgggcgagagccgggaaattcccagcgggcggcttgccccggg
ggaggccggcgaagcggtctaggctggtgctggcggagccgattcacggacccggggttg
tttactggtccggggagtggacgcggctgcccacgaaccggtcgcggctggggcggcggc
ggcgagcaaagggttaagggggcggccccggcggcgggggcggagccgggatctcggccg
cacctggcgccccaggctcccagccccgacgcctcctgcagcgcctggagccacacaggg
atccggagcctgggggaaaagcggcgcgggagccggcacccaccgctggaggggcggcga
cggcggccgtagcgacctcgggaggcaagcggagccgccatggccgagttcccgtcgaaa
gttagcacgcggaccagcagtcctgcgcagggcgccgaagcctcggtgtcggcgctgcgc
ccggacctgggcttcgtgcgctcccgcctcggggcgctcatgctgctgcagctggtgaga
gcacgcgcgggcccacggggttggccgggggctcccggtccggccaggatgggtgaggga
ctccggcgctgcgttcatttttcgcgaaccttgcgctccccacccgggctcacactgtca
ccgacgcgctgcgcgtacccctagggcgcttcccgcacggacgcccccaagatcgccctg
catccctctcaccacgacactaccccgtggccgtcgctgcgagcgtgagcaccctgcacc
gtgtacagagtgcccactgcccgtgccccatcgtgccccctccaaggtggttaccagcgg
ccacagaagcccccaccggagccacagtcactgcgcacaacccgccaacccttcccagcc
ctcccttccctcctctctctttttcacccctctttctgcccggacagtgcccccagccct
ctagggaacccagtctgaggcaaagtccactctctgaccaccttctgtcccgctcccagc
ggctccgggtggccgcacccatgaacattcctcatctaatctagagggcacatccgactc
cccaacacgcacactcaggcactaccctgtgggcgcccgcgcgggagccgggctcttcta
gctttctctgggtgacccgccaggtttcagccggtttagccagccccacgggaccgagat
atcgctggagggaggggtttgtgggtagccaggggcaagactcctactctctcccagacc
cctgtacagaccccaactgaggcggacccatgggaacatcctccactcccacaccagcca
caggcccggatgttagcttcttcctctgccaccctttcgtgagggtctggaagctgggtg
ggtgccctgggtgggtgagggcctgatacattttcagaggactcaggtggaattggagtt
gggccaggacctgtatttcttagcaatccagcgagtggacatttcccattgtctcctatt
gctgggtgctagcgctgctgcgaggcccaagctagagggcagggtggttgctttggtgcc
agaccctgggctgaggtccagtctcccttccctgacctctccaggtgcgggcccacctct
acctgggtcagtgctatctcatttcaggatttctcagatctctgtgggccccctccccaa
cctctgaatctcctggcgggtttgtttaaaatttagattattggactccacccccggaaa
aaaatgtgcaatcggaatttgaatctcaggaagtacagccagaaattcatttttaacagt
tctcccagagttttttgtttgtttctcttttggggggtgggggagaaggggagaagattc
tgtcttctgagggaagaggtctagttcctggaatcatttaattctgcagatggggagagc
cactgaccccgccaccgctagaatgctctgctctgggctggttgtgaggggcacagccat
gagcagctgcctggctgcccaggggagagccaggtgggtgtgagaagtggtgcgaaaggg
cagaggagaaggagagcaatttcacgaccaggaaggcttgttggaggaggtggtttttga
gcagagacttcactgaaatctgaggcagacgcagggaaagggtgttccaagggcagggaa
cagtgtgagccaagatgtggtgatgagaaagttgaattaatttgcagggagtagccaaca
ggttggtggtgctggagttgaagcacttgtttctggtgtggacagaagccaagggccttg
tgtaacttctgcgagctacagggtctaggttctgttggtggccttaagaggttttggaac
agaagagggatcttgctgggtggaggatgatgactggcaagatccctgtgagggatccct
cagcatccctggtgaggtggatcctgaggctggcccctgatggacaggaggattgcttgt
ggccagaagttcaagaccagcctgggcaacatattgagaccctgtctctacaaaaaaaag
gaaaaaaaaaatagccaggcatggtggtatgcgcctgtggtctcagctacttgggaggct
gaggtaggaggaccccttgtgcctgggagtttgaggctacagtgactttgatcgcaccac
tgcactccagcctgggtgacagaatgagactttgtctcaaacagacaaacacacacacaa
aaaaaaaaaaagaaaagaaaaaagaaagagactagcaataggggcaatagggggaatgga
aggcattggagtaagaggaggatgttgctgctgtgggccgcaagggtcttggtagcttcc
tctagggcaggcttgtgttcctgattggggttgggatgggtgggggcatcccctgtggcc
tcagcaatccagccctgcgcatctgggtcccattacacagacgtagacattgaggtctag
ttagaaggacttgccaggagtcctgtaatagagcttggcacttgggtctcttgactctca
gggactgggtgtgagggaagtgggctccttttgctccctacctgcagtgcctttgagggg
atgagggtcttccatcagagttctgaaaatgacctgcacattttagtgccttagaaatct
gcttgttggggccaggtgtggtggctcacgcctgtaatcccagcactttgggaggccgag
gtgggcagatcacgaggtcaggagacggagaccatcccggctaacagggtgaaaccccat
ctctactaaaaatacaacaaaattagcctggcatggtggtgggtgcctgcagtcccagct
actcgggaggctgaggcgggagaatggcgtgaacccgggaggtggagcttgcagtgagcc
gagatggcgccacggcactccagcctgggagacagaaagagactccgtctcaaaaaaaaa
aagaaataaaaaaaaaatctgcttgttggagaagctgcatcctgagctgtttctctggca
acaggtagttccactgggtctgaaatgggatatgtgggggttaatccaacaggcaccacc
atctgctgggaagccatggtagctcccatctatcaggccagcactaggctcaggcccttt
gccaaggcctttagatcttcttagtcggccccattttaggtgagaaaactgaggctcaga
ggccagttctttgcccaagatctcacagccctcctccacaggagtgatttttctgacttt
tctggcctatggtcttaatgaccacgtgtggctttgctgctaccttcccaggatctgtca
ttatggagggagtggtggggaccctgggcccacagcctgctttccaggagctcttggtca
gtgagagaggtgcccagaggatgtgcttctcccagagggatcagagaaggctgcatggag
caggaaataaatgagaaaatggaagctaattctccatcaaacccttctgtttcccaggat
ttgatgaatgttcctggtatggtgggaggaaggggaggtgggtagaaaggctcccagctc
ctggagaaggagatacacttttcattcggtatcagaatgtgtcctgaagaaccaatctca
gtattcttcacagatgtctggtggtgttcattgatttatcactatcgttattccttgtag
attcagaaagaacaccagatggaatatgatattaaaccacataagacagaagagttaaag
cgatgtatctttaaaagctggtggtgtggaggggagaattgacttgcagcaagtttaagg
ctgttgattatttgttgaacttcctagcagcctaggcaaaaagggaaacatgaagaatct
atgcagatagcgtctaaaaaaggaggcaggtctttgttttgttttgttttgttttctctt
gccaatggattcatgtcacaaggcaggcaagtttgatctacagataactcttttggtttt
aaaaaaaaaaggcatcagtgctacagatttttgtgtagctcaggtggaagaatgcagaag
gcgtggttatttgcttatggggagctcccaaagcctttttacaataagtataaagtagtg
ctgttaggtgcccatctctcattttttcaagcctccccaagccgtggggagaaggatgat
cttatctggatttactgataagtaaataggctccgagagggtgaggaacttgtccaaggt
cacacaggatagagtggcaagcttggctttgcacttcgatctggaaatccaaaacctggc
tctagctatgcttcctcatcttgtttactttgggggtgggaagttctagagtgctttcta
gggggaaaagggggactgcaggaagggagactcatcaggggccaaggccatcagggaggg
cttcctggcataggaagggagaaggaggatcaggacagaccagagcttgtacagagacct
gtcagtcagtaggcgtccttgaggcccaggatgtggaagctgtgtgaatgccctgtggcg
gtaaggccatttggtttggtaccttctgtccttccattttgccccacctcctgggattgg
gggtggccacacaattcccactttgcaggtgaataacagatcaaaagcctcacctagcta
ggcaggtggcagggtggcacatgcctgtagttccagctacttgggaggctgaggtaggaa
gattgcttgagccttggagtttaaggctgcagtaagccatgatcacgtcactgcactcta
gcctgggtgacagagtaagacccctacttttttttttttttcctcgagacaaggtcttgc
tctgtcacccaggctggactatagtagtgtgatcacagctcactgcaacctcaacctccc
aggctcagacgatcctcccacttcaggcctcctgagtatctgggacgacaggtacatgcc
acaatgcctggctaagtttttatattttttgtaaagatgggatttcatcatgttacccag
actggtctcgaactcctgggctccagcaatccacctgccttggcctcccaaagtgctgag
attacaggtgtgagccactgtacccagtcctctactcttaacaaaaaaaaaaaaaaagga
agaagaagaagagaagccttccctagatctccatgatccatggggtggcatggagagtgc
tgatgggaacacaggcctggacgctgagagccttgggttcaaatcctggctctgtccctt
tctggctgcatgatcctgggggagttcccaaatttccctgagcctcacttccttgtctgt
cagatggtgatggcaggatctagatcatgcctgcaaagagctagcctagcactatatgtg
ggaatgaaggacagtttggattcacagggttataggatccgagggttcttatgcaagcat
aagaggtgcctttgcagcatctccaacatgaacttgcatgcttccagagacagggagctc
agttcttcttaaggctgcctgctccatccttgggcacttgggagtgttggaaagttcttc
cttatggtgataccggctctgtctccggccccaggaggcagaccagctcctctgcagatg
aagggcagggcagggactgaaagccaactctggtctccaggaaggggctacctagatgag
attgttggagtccgagtgaggtgtgagcagggcttggtcacactcggattgcaatgtctg
agactcccggggcttcccttagcactgagatttgtgggtggttcagtctttttagtacag
cattccaggccccgcatgcccaatatcttcatccaacccagctccactgcacagagcaat
aaatgccttgtattgttagttccccccacactccccacttactgcaagggggggagtatt
gagtgtttgggaattaatgtgtaattacattatgaatatatgaatacattctcctcacaa
aataaaaaaacctgtacagattacactaaagctgtagttggattacccacctctgtccct
aaggggacaactatttggggtgtttctagtcttttttcctgtgcacttttgaaaacattg
atagttttattctgtatcctttgttcagcaagttgcttttctcatacttggtgcatctga
gagctcttcttgtgctctgtcatccaggctggagtgcagcggcgtaatctcagctcactg
caacctccgcctcccgggttcacgccattctcctgcctcagcctcccgaatagctgggac
tacaggtgcctgccactacacccaactcattattgtatttttagtagagacggggcttca
ccatgttggccaggctggtcttgaactcttgacctcaggtgatctgcctgtctctgcctc
ccaaagtgctgggattacaggcatgagccaccgtgcctggccactcttcatgttttgaga
cttgtcttccttccttgtaaactgttgtggagtaacccgtagtgtcccggcagcctctgc
tcatttagctgtttctctactgatggaattgttttattctttgaaaaaaaaattacagag
acataatacaaagcactcaaatagtagaaagggtaatcaagaaaatgtaatctctctcat
ccctgactgaccacgccccacagctgccctcaccccaggcaaccacatgccttgtgtctc
attccagggtgagtggatgcatatttctacataaaacccacatcctcacttaaccacaga
taggtgctgtctgggcatgtgccaagccatgcttttccccagggcaatacacctagggat
attctgtatcagtgcacagcaagctgtgtccatctttttcatacctttattacctaattt
ctttttctttatttttattttgtttgtttgaggcagagtcttgctctgtcacccaggctg
gagtgcagtgacgtgacctcagctcactgcaacctctgcctcccaagttcaagtgattct
cctgcctcagcctcttaagtagctgggattacaggcacgcaccaccatggcctgactaat
ttttgtatttttagtggagacagggtttcaccatgttgatcaggctggtctcaaactcct
gacctcaggtgatccgcccgcctcggcctcccagagtgctgggattacaggcgtgagcca
ccgcacccggcccctaatttctttaataggtaatgtatttacaatgctcaagaataaaat
agacagggaaggagtacagtgaaaaatctctgttcccttttggttaaagttgactccttc
atgcccactctcagttttctatatcccattttaagactttctttaaggagacctatgcaa
atgtggctctagattcctctctctcccagtttatatagtctccccaagatatatagtcta
gccacatccttctgcactttttcttttacacttaaaaaatgaatcttgggggtccttttg
tctcagtgtgtggagtgcaattgcttctttctttatggcttctatagtattccaccatgc
agctgtggtgtgactgtgtggtcagtccctttgttgacagacacttcgggttttctattc
ctttgctgttgcgcaccctgctgcaagaaatgccaccaagtgcatctgtacgatatgttt
ccaggagtgggactactgggtgggaggatacatgcatttgggattgtgatgtagattgcc
aaatgccttccggagaggtcacacccttcctgcctgcaacagcatgcctcctggaaggtt
cctgttcccacagcctcccaacatggtgatttaacacacttctggatgtgccccaatcga
atagaccaaaatgataggtcaatgtagtgttattttcatttctctctctctctttttttt
ttttttttgagacagagtctcactctgtcacccagcctggagtgtagtggcatgatcttg
actcactgcaacctctgcctcctgggttcaagcaattctctggccttagactcccgagta
gctgggattacaggcgcccaccaccaagcccggctaatttttgtatttttagtagagacg
gggtttggccatgttggccaagctggtcttgaactcctgacctcaggtgatctgcctgct
tcagccttccaaagtgctgggattataggcatgagccatgatgcccagctaatttttata
tttttagtagagacagggtttcaccatgtcggccagactggcctcgaactcctgacctca
gatgatctgcctgcctcagccttccaaagtgctgggattacaggcatgagccaccaaacc
tagcctattttcagtctcttatcagtgaggttgaccttttaaaaaatgtgtttgggttgt
ttgttggtttttgagacaggatctcactctgtcacccaggctggagtggagtggcacgat
caggaatcactgcaacctccgcctccagggctcaagccatcctaccacctcagcctgccg
agtagctgggactacaggtgctcctcaccatgcccagctaatttttggtagagacatggt
ctcactatattgcccaggctggtctcgaactcctgggctcaagcagtactcctgcctcgg
cctcccaaagtgctgaaattataaatgcaaggcgcggcgccaggatctaaaagatgttta
agagccgtttgtatttccttgtctgtttgtattctttgctcattctactgagtgtggttg
gtctttgccttaataactgctaggagttctggattatttgcaaatatttctttcctaatt
tgtttgttttgctgggtttttttccccctctcatggtgttttttttttttttttttttgc
cttgcaaaattttgttgtagtgttttttttttttttgctgaatttctttatttcattcct
cttccttttttctttctgggttctggaaattgaatcatagttcagtctttttcactccag
ttgtatctgtctggaatgtattaacattgttacatatttgttgtatttaattaccttgtt
agcttctattgtgacagataatacaggtttcccacttcctagtgatttaagtttcctttt
taaaattagcttatatatgtgatatatacaagttcatcaatggggactagtttagataaa
ttatgatacatctgtacaatggtgcatgatgcagtgagtaaaaagatatccccccacccc
tcaaagaagacaatgcaacagctctgtgtataaggatggacaatctccaggctacctatt
taagtgaaaaaagcaaggtgcaaaattgtagcatgctatcatttgtgtggaagaagtaca
cagatacaagacacacttatctgaaatgcatgtgtgtgtgtgtgtgtgtgtgtgtgtgtg
tgtgtgaagtccctggagacacacataagaaaccactcttggccgggcgtggtggctcac
gcctgaaacccagcactttgggaggccgaggcgggcggatcacgaggtcaggagattgag
accatcctggctaacacggtgaaaccccgtctctactaaaaatacaaaaaattagccggg
catggtggcgggcgcctgtagtcccagctactcgggaggctgaggcaggagaatggtgtg
aacccgggaggcggagcttgcagtgagacaagatcgcatcactgcactccagcctgggtg
acagagcaagactccatctcaaaaaaataaacaataaactactcttgatccaggcacagt
ggctcacacctgtaatcccagcattttgggaggccgaggcaggcagatcgcctgaggtca
ggagctcgagaccagcctggccaacatggtgagacctcatctccactaaaaagacaaaaa
atagcctggcatggtggtgcgtacatgtagtcccaactactcgggaggctgaggcatgag
aatcgcttgaaccccggaggcagaggttgcagtgagccaagattgtgcaactgcactcca
gcctgggtgacagagcaagattctgtctcaaaacaaaaacaaaaacaaaaccacactctt
ggttgcctccagaagttgagtatcaaatggaagacaggatgctgaatatgctatttggat
acctatcatgtcatatatattacatctttcaaagataagataaaatcacatttaaaactt
tgaaataaatgaaaatattgagtaaagaaaaaaatagggccaggtgtggtggctcacacc
tgtaatgccagcactttgggaagctgaagcaggaggatcacttgagcctaggagttcgag
accagcctgggcaacagagctagaccttgtctctatacaaatttaaaaattagccaggta
tggttgtgtgcgcctgtcccagctcttgggagggtgaggtgggaggattgcttgagccta
ggagttcaaggctgcagtgagctgtcatcacgccactacagtccagcctgggcaacagag
tgagaccctattgccaaaaaaataaaaaatagtacacgttcgtggatatggcaaaagcta
tgaaggtggcacttgaatgtcctcaggcccagagagagaaaggcactttccccaggatca
cacagcagggagcaatagccttgagttcagtgttatggctgagggaccttgggtgatttt
cccaaccatctatgagtggaaggagaacagggtactgggataaagtctcccaggctgttg
ctgttgctgttgacctggcagggacaggcattggtcactccttatcagccagtgagttgt
ttgtggcagaattcggtgaggactaggaccctgatttcccattcagagattatctgacag
atccccatggctgttgtttgcccaggtctccatggtaattgggaacctgggtggtggggg
tgctgtctttcttggcagcccagtgggctgagccctgattgtgacaaaagccaggcccag
gccctttgctgttgggctgggttggtctctcctgtttgtccagtggggagaggccagggt
ggtaccccagggtctcacagggagttgcaggcagggagacaggtcaaaggtcagtcaggg
cccaaatcctgagctgctagggaacagacacaggcctgttctgggatgttctagctttta
tttggggctggggtcagacaccagatgagctttttcacatctgccactctgtgtgagggt
ggcaggatgggagcattgcccccccaacttttttttttttgagatggagtcttgctctgt
cccccaggctggagtgcagtggcatgatctcggctcactgcaagctccgcctcccgagtt
cacaccattcacctgcctcagcctccccagtagctgggattacaggcacctgccaccgtg
cccggctaattttttgtatttttttagtagagacggggtttcaccatgttagccaggatg
gtctcgatctcctgacctcatgatccacccgcccggcctcccaaagtgctgggattatag
gtgtgagccaccgcgcctggacccccacccccaacttttttttgagacagggtctcactc
tgtcactcaggctggagtgcagtagtgtgatcatggcttactgcagccttgacctcctgg
gctcacatgatcctcccgcctcagcctcccaagtagctgggaccacaggcatgcacccca
tgcctggctaattttgtttttgtttttttgtagagatggggatcttgcttatgttgccca
ggctggtctcaaattcctgggctcaagcgttcctcctaccttggcctcccaaagtgctgg
gattgcaggtatgagccactgtgctctgccaatgggcccctccttgaagttgagacagac
aagtcttgctcaaggtcacccagaacatcagtgccagcattgggtgtagaaccagtgttg
ccggaagtccagggagagaggaagacactcactttagcaccccaattcctccagcaggcc
gaggccagggtgcacgggactgatgaggctctatatacttccaacagcagctggttcttt
ctctggaggggccgatggaaggatgaggtggccttggggtgctgagactataagcttctt
gttatcccagctgccttgggttcgagttctgccactgccccctctcagctctggcttcaa
gagcagtgatgctctcttcaaataaagtagtctccaggggaatgtccccacatcctgggt
gacaggggaaggggagcctgggccacagaactatccaggtcccaacccttaccaggcatg
accttggttcaggtccagatcttccaagagcctcggttttcctcatcagtggaatgggtc
aagtgtttcccttgagagggttgggcccagaaggaggaaggccctgggggtaaagccctg
gcgggggcctggcagggtagttgcgggggcaggagttggagggaatgaatgcagggctcc
acctgggacttcacaaggagggtaaggccttcctgggaatgctctgtgtggttggagggg
cctgggtgctggggaggcttgggtaggctttgtggggtaggcctaggagaccctgggaag
gagggaggaagcagaggaggggactggcaggcagggagctctgagtttctgagatcccac
ctgcgagtgctgccacctgctctgagagccagagagggccttggagtgtcactgaagagg
cccctacccgccttcacacacctgggggcggcctgtggagggaggacctgcttgatctga
ccagagggcaggatgggaacggggagggattaagtaggggtagtttcagttcaggttggg
aagacttttcttttttttttctttttttatttttgagacagagttttgctcttattgccc
aggctggagtgcaatggtgccatcttggctcactgtaacctctgccttccaggttcaagc
aattctcttgcctcagcctcccgagtagctgggattacaggtgcccaccaccacgcccag
ctaactttttgtatttttattagaggcggggtttcaccatgttggccaagctggtctgga
acgcctgacctcaggtgatccacctgccttgacctcccaaagtgctggaattacaggtgt
gagccatcgtgcccgggtgggaagacttttctaaagccctaagcggggacctcacagcaa
ggataaggtggtagtggctcctcacagcaaggatgaggtggtagtggctccttggctgca
agtacacgtgggggctgcaggaccttgctgggggtccaggggcggctcagctcagccact
ggggtaggtgtgctgcaacttcttctgcgtttggcattgaaatgctctctgctctgagac
ccaggactcaggaataacaagcgatacaatgaacgccttggaggaggaccaggtctgagc
ccccacctccagcatcgtcctcctgccatagccccaggaagcagggtccacgcgggaggt
gggggtggggtggctgtggcctggggtggcgaccctcgctgccaagctccccactgtgtt
cccagggcatagaatagcgcctggcacagtttgtttaatgactgaatgactccgtttggc
aacttacatgcccatttttccgacgagaaaagagagcttagggctattcagtactgccca
ggtctagtggatctggggctgggttccgagtctgctgtcgccttcctggagagcggggat
gactccaggatcctcgaatgctggaatgcatggcatgggaattccaaggtgccctccctc
tcacacagtcagggggtggtgtgtggctgtgtcgtggccagcttaggcgcccggagcctc
tgtcccctgcccctttgtctcgtgtgatacaatgggtggctttttgtccccataaagtcc
ctttcactgtagggagaagggccagagcgggggtggggaccgagcctggccaggctgagt
tctgagtgtccttggcttgcccagatgtgtccccagtgagggggaccccaggaagggttt
gctttgccatgctgggcgtggttttcctggatggagcagtgggaatagagaggccggagc
tggggaaggactcggggacctgggaagcactcaggggccatggatggacttgggggcagg
ggaaggactcgggggctgtggaaggacttgggggctgtggatggactcaggggctgggga
aggactcgggggctggagatggactcgggggctggggatggactcgggggctggggaatg
actcaggggccagtaaaggacttgggggctggaaaagggggttgtggatagactcgggga
ctgtgtttggactcgggggccatggaaggatttgctgccttggcccctttggccgttacg
ttgtttctaaaaacctttggttcagtcacccatgtttaaaaagctgatttttgccaggtg
cagtggctcacgcctgtaatgccagcactgtgggaggccaaggcaggtggatcatctgag
gtcaggagtttgagaccagcccgggcaacatggtgaaaccctgtctataccaaaaataca
aaaattagccgggcatggtggtggcacgcacctgtaatcccagctatttgggagtctgag
gcaggagaatgacttgaacccaggaggcagaggttgcagtgagccgagattgcgccactg
cactccagcctgggcaacaaagcgagactccatcagataaataaataaatagctgatttc
catataaaatccagacttctagtgtctcttgaaaaattagaaactttggtcaccccaggc
ctgcattcccagcagccactccagagactccccggcccactgtagtcattcctgtgacct
gccagccctggcagctgctgagcttgagccctggtgtcctctaggccccggctgccttcc
tgcctcgtggcgtccctctctgggatttccctcccccagccccggactgtctcatagcct
tcacgactgctcacgactgctatggcttttaatgttttctttcacatggtttcatctcca
tgacacacctgtgaggtgagcaggtgtccccctagggtccctgtaccccaatttcctcac
ttgccagatgaggaaacagaccagaaaggttgggtgactcccccaaggccacacagtgag
cccacaaaggtctgatgctgccccggaagtgaggagggtgaaaagagttggggtgaccat
ctttgcatgacagctcagagtccatagggttggtcaaacccctccctttggggcccctgg
aggaggcccatgttcaggagtgttgacctctgcgggaaatctcagagaacagcaagccaa
acctccctgcttccattgtgccagggggtgaaggggtctgcccaaggcccctcagcctat
gaggagctgagggagtgcagctccaagggagatctgagggctgggctggatttctggggc
ctcctgtgggagcaccaccgccttatctgtcaggtgggtggggctggcactgacgtgggt
ccttatctctgcctgggctgtgcctggtgcttgaatgtggatactgtcattctctcagtg
aggcctcaccctcctgaggagcctcacacaccgtggcgaatgcaggaaagtaggcccagg
gcctgacttgaaaacccatgttcttaacccctcagggtgatcatgacacctggccatgtt
gaatattaagcctatgctggttgctggtctaagttccttgctcaaaactaccctagggcc
caggcaggaggatcagttaagcctaggagttctagactagcctgggcaacatggggagac
cccacctctacaaaaattaaaaatagctaggagtggtggtgcatgtctgtagtcccagct
acttgggaggctgaggtgggaggatcacttgagcccaggagttcgaggctgcagtgagct
gcaatagtgccattgcactccagcctgggtgacaaagtgagaccctgtctcaaaaacaaa
acaaaacaaaaccaccctagggggtagatacatttcaaagatgaaggaagatgaagacaa
gggcacagagaggctaagccacttgcctgaggtcacacagctagttaagttggcagggcc
agagcgtgaattcaaggagtcgataggccacccctccaacagaaccaatgccagtgtcac
tcaggtgaacaaggtcatgacacccatccacagattcagagagcagctgagaaaaaccta
ttcatttcctggggctgccgtaacaaagttccacaaactgggtggcagaaatatattgtc
tcagttactgaaatcaaagtgttggcagggttgctttcttctggggctctgagggagagt
ctgtcccatgtccccctcctggcttctggtggtgaccagcaagccttggtgtgccttggc
ttacaaatgcatcactctcgtctctgcctctgtcttcacacgatggtctccccttgtggt
ctctgtgtccacatttctcttgcaaggacaccagtcattggattagagatgcccccaatc
cagtataaccccccttaactcgagcatgtctgcaaacactattttcttttcttttctttc
tttctttcttttttttttttttttgagacggagtttcgctcttgttgcccaggctggagt
gcagtggtgcgatctcggctcactgcaacctctgtctcctaggttcaagcgattctcctg
cctctcccaagtagctgggattacaggcacatgccaccatgcctggctaattttttgtat
ttttagtagaggcagggtttcaccacgttggccaggctggtcttgaactcctgaccttag
gtgatccacctgcctcagcctcccaaagtgctgggattacaggtatgatccaccatgcca
ggccttgttttgttttgttttgttttgtttctgagacagagtcccactctgtcccccagg
ctggagtgcagtggtgcaatctcagttcactgcaacctctgcctcctgagttcaaagtga
ttcttctgcctcagcttcctgagtagctgggactacagacacccaccaccatgcccggct
aatttttgtatttttactggagatgggtttctccatattggccaagctggtcttaaactc
ctgtccttaactgatcatgcacctcaggctcccaaagtgctgggaatacaggtatgagcc
actgcgcctggccagagcctgttttcaaataaggccacattcccaggtactaggggttag
aacttgaacatattttggggaacacattgcaaaccacaataagagatgaggaaaaacttc
cctcagagtcagtgaagggcatgcaccctgcaggaacctggcctgtctggctgtcagtgt
tggcagcttctggggaaactgtaataacagggtttcactgcagcaaggagtgcctcttgg
ttgggcatttgtgacgaatcttctctctgatgccacaggtggttttaacaaaaacatctc
ttcgttacccaattgtttggaaattctttgaagatgcaaaggtcgtttttgacactgtag
tcttcatatgtaaaaaaaagttcctaatccaaattattcaggttttcagaaaagcaaaaa
aaaaaaaaaaaaaaaaggccctgtgcccttgagatttccagacagttccctttgtttatc
tgcaggacctgtctggggaggcatggcagggacctcagagagctgggaaggaggggagga
tgtggtttgcctgtgtgtgtaggagagagacagttagatattcatgtagacacctccaga
gaaacacggggacagacgaacatgtaagcaagagagacctgcagggcccaggggtgaagg
catagagttctgttctcagatacccacgtggcaccctccctgcccctccctcacctccct
gggtctttgcttatcatcaccttgccagtgagatctttcttggccccttctccatagaca
tttgttaaatatattaacccagagagatgcccacagcgaggcctgtgttgggtgccctgt
tccgagcagggtctctcttgggggactgggctgggggctcaggaaccaggagaaaccagt
ctgtctggttcaaatgcaggaacgaaccttccttgttctagggcagaaaccgaggcagct
ccgcaggcacagagccaggcagcacagccagaaagaacgccagaaattcccagtccttat
ccaccggcttcatctggacgctgtgttcgctgatctggaaaccaggggtggggctggagc
acagcacagggcggggcagggatggcggcgggcagtggggggagcctgggtgcccagccc
agactggctcctagagccagctgaagtgtcctcattttttacacttcactaaataactca
tagtagcgcaggttccaaggaagcacggatctgggttcctgtccttccctatccttttaa
aatttttatttattttttgagacagggtctctgtcacctaggctggagtgcagtggcgcc
atcatgactcactgcagccttgacttcccaggctccattgatcctccacctcagcttccc
aagtatctgcgaccacaggcacatgctactatgcccagctaaatgttatatttttggtag
agatggggttttccatattgtccaggctggtttcgaactcctgagctcaagtgatccacc
tgcctcagcctcccaaagtgctgggattacaggtgtgagccactgcacccggcctcctgc
cctgtcctttacccacagtgacctcaggcacattgcctcctgagattccctttggaagat
gggaataacagatagaacatttgaggagggtctggtgatggaggaatcaatgagatgtgt
ctggcacagagcgagaaggcattgagtggttattgtgacctaggctgtgagtcatgggac
aggtgattgataggcatatgatagtggaaacctgaattggtcttttcttgatttttggtt
cattgcattttctgactttcctttagttagttggaagctggcaacacagtggcagcggag
gcccatgaggaattggctttaaatgaaaaaataattgtttatcttggacgcacccagttc
tcacctggagaagggacggaggcgtgctgcccgaagtgtttgttctccttcagaacactg
gcctccccccagctctgggggttcgtggcctctccaggtgtgtctgtttctggcagggtg
ttgttctgagacatcctgccctgggtccacactcgtaagggctctgcccccagcttggtg
tgtgacagcgggcaaggccctgtggctccgccctggcttcctcacctgcctaccctcacc
tggcctgcttgcggcggtgagagtgctgacgggcagcagaggctggcagggtgctgtgtg
ttggggggtggatccctggagcttcaccccagtgtggggaggagcaggtgctgagccctg
gagagcgggacaccttccctgggcctcccactttgggctgagccccttacttgggttggg
gggaggcaaggccaggggcagttcacagatggacacctgcttcttattaatttattttgt
taatttaattttaactttacttaattttaattttatttattttcgtttattttgagacag
ggtcttgctgttgctcaggctggagtacagtggcacagtcatggctcactgtagcctcaa
cctcccaggttcaagcgatcctccccactcagcctcccaagtagctgggaccacaggtgc
accatcaccacactcggctaatttttaaagtatttggcagagatgggctccctgtatatt
gcccaggatggggtcttgaacgcctgggctcaggcaatcctcccaccttggcctccccaa
atgctaggattacaggcataagccaccacgcccagccccactgcttcctcttttaataca
cggtgcctgtgcagggcagggttctggtctctgtcatggttgaagaaataggattgttag
ttcctaagcacattgtgtatttagcgtatattatgtgtcgggcactgttgggcactgaag
atacagcagtgaacaaaacccagaatcttcctcggagagcagggaaggtactcggtcagc
atcacacagccacacagcttttgacttccaagctcgaggccccacctgccacttccccac
tgggccatacccttcccaagccagatccctgggggatggggagtaggccgaggaaggagg
gttgtgagggctgagggctccctgggccagctcagctacaggcccccgagtcttgtccct
ggcttctgtagggatccacacaggagcttcccttctggtcctcgacgaggttgcttttgg
atggggtgcctggcaggcaccccagctctgtctgtgctctaggcccaggccctcaggtgc
tctaggggctggcggcagcccctcagctgctgggagcagccaggactttctgtctccaaa
ccctagcagccagaggcaggtcctgctccggagccgcttctctgatcccactgacttgtc
cttgggctggtggcaaggtcactacgcagccttggtgccatgtacctgggcgctgaccag
gggaaaaagaggacacctctgtgtgtcttgattggcaatggagcctttctccaaagctag
accctcgtgtcctctccgtggccagggattccagagagtgccctcgtggagaaggcgctc
tccagagcatctccaccagcaaggggtgggtgggggtaggaggggctggggaggcccagg
atggccacatccgaggtgcctctgggggcctccacgagctccctgggccctgcctcagct
ggccctttgctggcctgcaccctgagacagtctgcatagtgagtcgacaaacctgccgca
gagaattctctgtggctgtgagggctggggcctgtgcagtccagttcgggcttgtggaat
aataaaaaaacacttctgctgcaatcatttatgtgcatgaacttgtgggtcctcacagta
gctctacaagataggaatggtcattatatgataagcaagggtggttatacacttgcccac
ggccacacagccggtaaggagagccgggatcgaagccagacagctgggctccagagttca
tgctgttagccactacccatgctctgctgggatggtcaggcccatcctgccgtgtgggaa
cagcctgacaggtaggccccttggcttcctggaggcccagtttcacctgtgagatggcaa
cacctgtatagaagggcatctgggagagccggagacgtggggtgttgggcaggaggtcac
ccagaggcccttgtgacgttctctgctgggcccagctgggagggaggacacagggctgtt
gtcttcccgcctctgggactgtggtgacttgatcttcctttcagcagcttttactgagcc
cctggcagggcctagggcctgtgctgggtgtggggacgtagctgtgagacagccacggct
gtgccctcgtggagctcgcagtctggggaagggaacgattatggccctggatggtgggtg
cctggggggccctgtgagcactgatgagggctctgggatgccggctggaggcgtgggggt
gtcctggagcacctgacatctcagctgagacctgcaagaggagtgagagtgcagggcagg
gccccggtacagtggtgtatcacacgagccaagtcagcattcctttttaaatttttttct
attttttgagacaatttcactctgtctctgaggttggcatgcagtggcatgatcatagct
cactgcagcttttaactcctgggcccatgtgatcctcctgcttcagcctcatgagtagct
gggaccacaggtgcgcaccaccatacctggctaactattattattattattattattttt
gctttttgagacggattttcacttttgtctcccaggctggagtgcagtggcgtgatctca
gctcactgcaacctctgcctcccagattcaagcaattctcctgcctcagcctcccaagta
gctgggattacaggcacacgccaccatgcctggctaatttttgtatttttagtggagaca
gggtttcaccatgttggccaggctggtctcgaactcctgacctcaggtgatctgcctacc
tcagcctcccaaagtgctgggattacagacgtgagccactgcgcccggccttaatttttc
tgtagagatggggacttgctctgttgcccaggctggtcttgaactcctggcctccagcga
ttattacaccttgggctcccaaagtgctgacattacaggcatgagccactgtgcctggcc
agtatttcttagctagataagaaatgaaaccgcatctctggccaatcctgccttgtctga
ccctcctaggtgctggggctgctggtgtgggcgctgattgcggacaccccgtaccacctg
tatccggcctatggctgggtgatgttcgtcgctgtcttcctctggctggtgacaatcgtc
ctcttcaacctctacctgtttcagctgcacatgaagttgtacatggttccctggccactg
gtggtgagtctgggtgggggtactggaagtggctatgacaggaccactgtgactttccct
agaagaagtggcagggtgtgggggggtggcctgacatcctcactgacctaagctgatctg
cagagccaggggtggaggtgaggattgatggttcagaggtccagtttttctatttttcct
tcaagacagtgtctcactatgtgcaggctggagtgcagtggctcaataatggctcactgc
agccttgaacccctgggctcatgtgatcctcccatctcagcctccccagtagctaggact
acaggcacgtgccaccatgccctgctaatttttatttttattttttgtagaagaggagtc
tcactttatttcccaggctggtcttgaactcctgggctcaagcagttctctcactttggc
ctcccaaaattctgggagtacaggagtgagccaccatgcctaggtgcacggttttttggg
gaaccatgagccaggaaggacacaggcttgactttgtcccaggaggggagtagaagtgag
gggctgttgagtggatttgtaagaggccatttggaatcttaaaaatatttttcccggccg
ggtgtggtggctcacgcctgtaatcccagcactttgggaggctgaggtgagtggatcacc
tgaggtcaggagtttgagaccagcctgaccaatatggtgaaaccctgtctctacaaaaaa
tacaacaattagcaaaatacaacaattagccaggtgtggtggcgcgcgcctctagtccca
gctacttgggaggctgagacaggagaattgcttgaacccaggaggcggagattgcagtga
gccgagatcacaccattatactccagcctgggtgacagagcaagactccacctcaaaaaa
aaaatttccctctgggggtggtcagaatttgtgcctgtgttgtgtgagtttgtgagattg
tagcttggcccaggtaggcagccctgtggctggaggctgtggcaagctgtcagaagttgc
ccaggccagggcctcaagtgtgcaggacaagctcgggcacctggctgcctgcaggtgagg
ccctgaggcctgggagaggctgggctccccaggtttgccccaggacagtctccccaggac
acagggctgagagcggacatgggaagtaccccggccagacacacagaaagctgctggttt
tttttttcctctgacccggaaaacccctgcagctggggtctgaggctttcagtgagaaga
gaggcgagaaaggcacatgattgtaagacaagcaaggctgggactaggcggcattgtttg
gaattcaatgactttttaaaccgaggaaacgtgagtcatcctcaagacagaatgggtttg
ttagatctcgacatccctggcagaaacaggcagcgtttgcaggggtcgctgggcttgcag
ggaagattttggggcgaggaggcggtgccttgacttccgggctcagggtccaccccctcc
ctcacgtcccagggacctctaagagagaaatctccagagataaaagcctgtgtgtctctt
aggtgcagatttggggctccagccgtggctgttaatggaaggaggctcccttctgccaca
gtggcaggacattgcttcttgtgcttctggaccctcaacgaatggggcagagagggctta
actgcatctagagaaggctggattagcatggccaatttgggattttctggcatgggggct
acagacccctacaggatccaggcaagatatgtgagtaaattgggtcaggagggaccctgg
agaagccagcatccatctgcccatcgcaagctgcctctatactcacttcatctgttccta
gtgggaatgcagcccctttggagcgaaatcttttgatatcctaagttttttttttttttt
ttttagacaaagtcccgctctgttgcccaggctggagtgcagtggcacgatcttagctca
ttgcaacccctgcctcccaggttcaagtgattcttccgcctcagcctcctgtgtagctgg
gattaccggtgggcaccatcactcttggctaatttttgtatttttattggagacgaggtt
tcaccatgttggccaggctggtctctaacttctgacctcaagtgatctgcctgcctcggc
atcccaaagtgctgggattacaggcatgagccacactgcacccggccaagatttttttaa
tataaaatttttacatgaagtcttcaggttttcatgaaatctaattttataatgttggta
attttttaaaagtatattggacgaactgaatgaatgtttgaggaccaggcgtttgaagac
ggtgaatgggctcctggggccaagcgtttgggatgagggactggtccctggttgtcagca
gagggccccttcctgccagtctggttccatatccagcttgaaatatctggtcctcttggt
cctgaccctggcatttgcttagagccttgagcttaggatgtggccaagagggagacaaaa
attcttccccctgaaggcagagagggatgtgaggcccagcccaggactggccacagagcc
aaaccttgcagtggtaccagggatggcctgggcttggccctggaccacacttggaggagt
agcctgtgtttctttagctggtacaaagagatgggtcatggattgggctctttctgtgag
gaatgggtctggcactgccactaccccatcactgaggccctcctgtcattcccctcctcc
agcctcaggtgtgttcatgctccctgctcagcaggcctcctggggaccagggcctcatgg
gctgactccctggaaactgtggcctcttgaggccctgttggtgggaaagacccaggtgtt
tgcatcaccatccaatggctattcaaggagtgtgccagtgggaaccaagaagccccaacc
gttggtcttgtctttttttttttttttttttttttttttgagacaggatctcactgtgtc
acccaggctggagtgcagtggtgtgatcatgactcactgcagcctcaacctcccggctcc
aggtgatcttcccatctcagcctcccaagtagctgagatcacaggcatgcgccaccatgc
ctggctaacttttttatttttgtagagatggggcctacctatgttccccaggctggtctc
taactcctgggctcaagcgatccttccacttcagccccgcaaagtgctgggattacaggt
gtgaaccaccgtgtctggcctctctttgtgtcttaagccttttctctccccactccctac
ccccatgtcctgcagttaatgatctttaacatcagcgccaccgttctctacatcaccgcc
ttcatcgcctgctctgcggcagttgacctgacatccctgaggggcacccggccttataac
cagcgcgcggctgcctcggtgagtctgcttcccaggctcccttggtggtctgcagggtct
cagccccaggactcaggctgctcgcttggtctgaggccaggcacctgccacctcctgagg
ggttgtcacctgaacactcagtgggtcttagaggggagccgggccgcctccaggcttcca
taattaacagtggagagtggtgtgtggtgggcaatggaagttttgggttaactatttttt
cttttttttgagatggaatcttgctctgttgcccaggctggagtgcggtgacgtgatctc
agctcactgcaacctctgcctcttgggtttaagtgattctcctgactcagcctcccaagt
agctgggactagaggtgtgtgctgccacacccgctaatttttttgtattttgtatttttt
ttggagatggagtctcacgcctggctaatttttgtatttttagtagagacggagtttcac
catgttggccaggctggtcttttgaactcctgacctcaggtgatccactcgccttggcct
gttaaagtgctgagattacaggtgtgagctgccacacgcggcctgggctgactattgaac
cttgttgtaaatcagctgtgccacactgccttagggtcacgtgcccccttggagaatgtg
aaaaacatgctctcccactgacaagtgcacgtgcaaaaaccttttggtttaaaccattct
gggagattcataggctctcccatgaaacccaaactctgggcccacgtcaggtggccagtg
aagtggcagtagtcccctccacgcctgtcacccttcacaccaccaggccctgcacaccat
ctcctcccaggatcctgcgacacccacagtgagggagaggaagggactaccagttccttt
tgacagacaggaggctcctgctcagagaagttggacgccaggcctggagccacggccaag
cccaggggagggcagggcctcaatgggcacgcatttggttccttactcttcctgatgagg
gcagttttgaaatcagcaaattcagtgatggggacagagacggggagcttctgaatgtgg
ctgcaggtgttagtatagaggcttgaactggttctaggagattcctagggtgtcctttga
atgttgtctttttagaactaaatccttgctaggtgtcccctctgtcactcttatcttctc
cttcattgcccttatcacaatctgacaggccctgcctgtggttcttagctgtttcccatg
gttagaaggtaatgttggtatcccaggaccctggtgctcatcagccccatgataaacagc
tgtgaaatgcatctggctaagtgtgagatggtgcggctgccacaacccctcctgcctggc
ctgagatctggttggagcttgtgtcactgtcaccctctcggtccttaagcccttctcacc
tctctttcagttctttgcgtgtttggtgatgatcgcctatggagtgagtgccttcttcag
ctaccaggcctggcgaggagtaggcagcaatgcggccaccagtcagatggctggcggcta
tgcctaaaccacctgtgccacggccccctctggggctgaagccgccgctgggtcacagag
cagggtcaccctgcaagcctgaagctggggagccctgcgtggagtcagcccaacagggac
tgcatttgctcctctctgcccgtcagacataagctctcacagcgctaaggaagcaggccc
aggctggcaggcatctcggcttgcaggaggccaactgctgagacctcttctccatccccc
ttattcagtggaagatgacgggggatctgaggctgtgtctctgccttgtctttagaggac
ttcagcgtccaagactggggcccacccttctcaccagcactaaatgcactaacaaggact
ccagacctgcagccccagacccgccgtagtataagcctaacaagcaacacgtagcacctt
agtctttgttccaggagagctgagcaagctggtgaaaccactctccttcctttaaacacc
gtttcaaccaacctctccctggagccaacctgtaaaaagtgggttgattgctgacagcat
ggtcttccctccctgcatttcagacataccagttactgaaagcaaatcagttttaagtga
tttctcagtgctgaaaagcctgtccaggtttccttccctttcccaagcctctctctgtaa
tactccctttgggcgaagctaacatcggtgcctccccgaccttgctgactaggcacatgg
gacgcaaaggagggagggaagcaaggccttgcctggcgagttgtcatgtggttggtggtg
actgttttattttttttaataaaaataaagatgagagaaattatttggacaagatgttgg
caaatcacttttacaggtgcttgtaacctccaggagacctcagcttgactgtagaagatg
cctgctgtagggcagttcacgttctggagtcgttcagcaccacctgcgaactctttgacc
ggaggaaggctgcctatacttcctgcttgctgggtctggaacagtcctggtttatgctgt
ttgtgctggcataaatagaatagcacggccttttattctcacaagtgactcagtttgaca
ataacttagtcacccttgctttgggcaggttaggtgagcttactgaatcaaagatttcaa
caatatcatctaccttgaaagtctgtgaagcttggaggtcatataatcaaggtggctggc
catgctgcctgctcagagctggtagagacagcagaggaaagcagctgagtactcctgagc
ttatttttccaacaccacagaacaacgttctctgaacaataaggtaaaagcatttctagg
taccctctgtacccttttgttattttttatttttattttttggagaccgagtcttgctct
agtgcccaggctggagtgcaatggcgcaatcttggctcactgcaatctccgccttctggg
ttcaagcaattctcctgcctcagcctcctgagtagctgagactacaggtgagcgccacca
cgcccagctgattttttgtatttttagtagagatggggtttcaccatgttagccaggatg
gtcttgatctcctgacttcatgatccgcctgccttagcctcccaaagtgctgggattaca
ggtgtgagccaccacacctggccgattttttttttttttaagagacagggtcttgctctc
ttgcccaggttggagtacagtgccacaactacagctcactgcagccttgactgcccaggc
tcaagcaatcctcccacctcagcttcctcagtagcttggactacaagtgcaggccaccat
gcccagctaatttttgttttttt
