# Supplementary material for: Reference based annotation with GeneMapper
Source: Genome Biol. 2006 Apr 5;7(4):R29. doi: 10.1186/gb-2006-7-4-r29 (PMC1557983; doi:10.1186/gb-2006-7-4-r29)
Supplement: Additional data file 1 — A gunzipped tar file containing the data set of orthologous genes in human and mouse that was used to compare GeneMapper with Projector and GeneWise [file gb-2006-7-4-r29-S1.tgz › projector/ORTHS/region5/mm.truth.gff]

Mm.8.ENSMUST00000034227.1	EnsEMBL	CDS	1554	1688	.	+	0	gene_id	ENSMUSG00000031775.1;	transcript_id	ENSMUST00000034227.1;	exon_id	ENSMUSE00000357613.1;
Mm.8.ENSMUST00000034227.1	EnsEMBL	CDS	18206	18379	.	+	0	gene_id	ENSMUSG00000031775.1;	transcript_id	ENSMUST00000034227.1;	exon_id	ENSMUSE00000212884.1;
Mm.8.ENSMUST00000034227.1	EnsEMBL	CDS	20376	20498	.	+	0	gene_id	ENSMUSG00000031775.1;	transcript_id	ENSMUST00000034227.1;	exon_id	ENSMUSE00000212885.1;
Mm.8.ENSMUST00000034227.1	EnsEMBL	CDS	21445	21558	.	+	0	gene_id	ENSMUSG00000031775.1;	transcript_id	ENSMUST00000034227.1;	exon_id	ENSMUSE00000212887.1;
