# Supplementary material for: Reference based annotation with GeneMapper
Source: Genome Biol. 2006 Apr 5;7(4):R29. doi: 10.1186/gb-2006-7-4-r29 (PMC1557983; doi:10.1186/gb-2006-7-4-r29)
Supplement: Additional data file 1 — A gunzipped tar file containing the data set of orthologous genes in human and mouse that was used to compare GeneMapper with Projector and GeneWise [file gb-2006-7-4-r29-S1.tgz › projector/ORTHS/region5/mm.fasta]

>Mm.8.ENSMUST00000034227.1 94039991-94063819	reverse
aaaaaaaaaaaaaaaaagttccagggttacatgagactttgtctttcaaaagaaaaaaag
aagaaggaatctttgcagaatgttagtgatggggtgattgaataaatacttaaaattcct
gatttgaggatattgaactgtattatctgatgggcaatatagtcatgaccatatccttac
aaaagagatgagagagagagagagagagagagagagagagagagagagagagagagagag
agagagatatcttgtgcatagtaagaggagagttgatgatacgaggagaggcagagctag
gtagggtaccagaatcccctgccggcaggtcatctgtaatcccagcctgcaaagacctga
ggtacgaggaatgtcaaaagcatgaagtcagtctggattacagagcaatctcctgtctca
agacaaaaagtgggcaaaagtaccccagaggttgcctgagctcaggacaccatgactgtg
tctccgtgatgatgcctttgcatatctagcctccatcactgagaagaaacttttgttagg
accttgagcttgtgataagttgtcacaaggagccataggatagtacagtcacctacacag
cttctgtgacctggtccttacccactgggggtcagtgtcaccctcatgtgctcagctcca
gtccctttggggacctgctttctatttccccaactgcctaggttggtcctgccactgcgc
ctttgctcctcacttaaatcctcccaaggtttcctcctactcacagattcaggcctctgc
acaaatgtcaccacttctgacaggtcttccttgactaatgtgctccttccttttctgtca
acttaatacaagctatagcaatccaagaggagggaacctggattgagaaaatgcctctat
aagatcgggctctaggcaagccctgtagagaattttctcagtgattgatggaggagggcc
cagtccattgtgagcggtgccatccctgggtcctgggttctataagaaagcaggctgagc
aagccaggggaagcaagccagtaagcagcacccctccatggcctctgcatcggctcctgc
ctccaggtctctgccctgcttgagttcctgtcctgatttccttcagtgatgagcaatgat
atggaagcataagacaaataaaccctttcttccccaatttgcttttggtcatggttttct
accaccgtaatagagaccctaaaacaaccatctaaaaatctcctggtcactctgcctcgc
cctgttagattcagtcacagcagcagttgccactacctggatttattttttcctgcctgg
ctgtctgtagatcggtctacggacttcttcaaaatctctatccaaacaggcgaacccagg
gttaaggggcggggcctcaagaaggggcggggcctcgggcggagcggggctgggcttcgc
gcacctgtgagttctgtctagggtacccaagcagcgccagcagccggagccgcagtcgca
gccccggagcagcgccgggagcgcggccagagcgtcgtaggctcgcgatcgctatggcgg
agttcccgtcgaaagtgagcacgaggaccagcagccccgcgcagggcgtgggagcctctg
tgtctgcgctgcgaccggatctgggcttcgtgcgctccgctcttggggtgctcgcgcttc
tgcagctggtgagccgggtagctcggggactggatgggggactctccggggacccccggg
acgctcactcccaagatcgccgggaagcttgcacctggggacgctcgtgtgacatccctg
cgagcacagcatgactcttgtggaggggaccatacacaccctacccgggtggttaccgtg
gcgataccgtagctgagatagctgcgcacaactgtccgccagtctgtcccttctcttcta
cccttcccccttccctctgggaccgtgccctggctttctccgccgggcaaagtccactgc
cctcctcttcacccggctttaaccactaaatgcgaccgctctgtagccctcctggacagg
gcagaacaccacatcagtggctctgacacgcgcgctcccaccagggcacctacccagggt
ctgctggtcgaatctccttccttgggctgtggagattcgcagaggcaagaaaccacgtgt
ctgccatcccccgtactctgtgcaggtcccagctgaagatcctagagttgcccgttccca
ttgggtgcattctgagatgtcagctgtcttttcatagtcccctcctgcgagggtctggag
gcctgtggctgcccctagggaacggtctccattaactgagaggtccgctggtagaggaat
agggtagcaccgcaggtgggcatgcatctgtttctgtcatcatccctccagtgggcacct
cgagccaggctgccaggccgggctggggagtcgggaggctttcctgggccatctccacct
agggcatacatactatcttggtttcgagatttctgatcttccttggtgagccttcgccct
tcccccttcccccttcccccttccccctccgtctcctccctgggtttgtttaaaattcag
attcttgggccccaaccccggaaaaaatgtgaaactgctctttgaatctccaaaagcgca
gcaagaaatttgcattttaatgtcttctcctggagtggttttgggtactgtttggttttg
atgagatcagggagggtagcatgaggctctcttctgggaccaatttaactctgccgcgca
gacactgccgaccctggagtgttgggctcttggtgattgccttgtttgttttatttattt
tgtttgattcaatttgtttctgtttttttgagacaagagtcgcatatagcccagattggt
cttgaattccctcttagccacagctggcttccaattccttgtgtagcggaggctagcctt
ggactagaccttccccaagtgttgtaattactttctgacaccaccactccaggggttttt
ctggtctctttgaacctcacacctgagagtcagctttgggctgggggaggagttaaacgg
tttgtgaaagggacagagaggagagaggtctaggaaggagttacggggaggctagaaggg
tagtttttgagctaagcctttgcagggagtggtgtggggacagcagacactgtagtgcac
aggctgagcgggagttgtagcatcgtttctggtctggctaggagcccagcatcgtaagca
tctagggccagaactggggtcctggttgtgttggtggtcttggtaggttctggagcatga
agacatcagggtgtgaaatgatagatcccttttactcttttcctccttccctagattcgt
tccaaagaactcacttggagactatgccagccgctgcttcctaagatgtttctgtggcaa
cctactactccactggggccgaggggggagggtgggcagacaggtaccatacttgctgga
aagccacaacagcacactggaggctggttgttctagaccttttgactaggtgggtttagt
ttgtttgttttagttgttgtttgtttgtttgttttgtggggttttttggttttttggttt
ttttgagggggggtttgtttgtttgaaagacagggtctctcaacatagctttggcttcct
ggggagctgttttctgactcctcctcggcctctactctttatgttggtttgctcttacat
tgtggggtgtggcacatcagagcaagtggaagaggctccatgcctagtgcctgcccctgg
ggatcaaggaaggctgcttggaggaggcagtagctgaggagatggaggtctttgctggcc
aggttgctctgtctactagggtatagagggccctgcagcgatggaaagatggatgagaag
caaggccaaacttctggagcaaagcactgctcttcatctagcatggtagttcatctacag
aacctgacatctacagacatctgatggcttttactactccataactgcccatacccatct
agctccagaaaggatactggatggtgctattaattgttaatacagaagagtcagtgtatt
tctaaagcctgacttgagagaacttttaaagagacatcgcctagcaggaaacctgcaagt
ttaaaatgttggctcaaggctgagcttcctggtaacataaacaaaaaaagaaacatgaat
cttcatagctatcgtctaaacaggcaggcaagtttgacctagagacaattcttttgcttc
atgttacagttctttgtgaagcaagggaatggaaggtgctgccggtgtggctgacaggga
cccgtggtacatcctaatgagtttagaaaaactttgaagaacgtgggggatgaagtaccc
accttttccttttctttctttttgtttttgtttttgagataggatttccctgtgtagccc
tacctgttctgaaacttgctctgcagaccaggctggcctccagaaatactcctgtctctg
tgttccaagtgctgggattgaaggtgttcaccagcactgcccggctgaagtgcccatatt
tttggctactttttaacacaatcctctccccagctttgggacaaaggatgatcttacctg
ggacttactgataagcacagaaacacttgagcaaagtcacatggttgggggtggggggag
gacaagcaaagctactgcccacaggtaggatttgcactcaaatctgactgtttgaagtct
agctccatccatgtttcctgctgcctttatatgggattctggggttcctagatggcctta
caagagaaggatgacctcttcaggaagggagactcggccgagactttagaggagggcttc
ttggaagaggtgagctcttaagagtctgtctagatggatggggttttagaagaaggtttt
agcaggtcacagtggcacaaaggcctgtaaccccagtgctcctgtgagtgggaggctaaa
acaggaggattgtgaatttgagaccagcttgtttaggagggaccacgaattaagccctgg
tgcccaggacatgggggctatgtatatattatggatgctttgagggaacgagggtgttct
cattgtgcttcctaaccttccccttaggattgggggcagccacacagttctggttttagg
taaacaaacagatcagaggcctcctctgccactgtagtgttccagtgcatctttgagaac
actggctgattgtaggtctggaagcagaggcttgggttcaaatccagactctgctttttt
caacttgggatcctaaggacagtcttgactctgcccccaacccccagccccatacttcaa
ccttatacccttgtctgtaaaacagtgatggtagagaagtggcacctgccatgtgcttag
cctggcacatgctggcatgaaggcaggattcactcagccctaagatcctggagctcttag
gcaagcttgagtgattctagggacaaagctcatctctgaaagcttcgtcatccttctctc
tggggggacccgaggaagctcatccgaatgattctggctctatgtcagacccagcaggca
ggctggcttctctccatggagggacaggacgaggcccaaaagagctctggcttccaagaa
gggcctgctgtattgctgagcagatgtgagcagcagggcggggcgagtggaattgcaagg
acagtgttgggggtttccttaagccctgatctgtggttctttggtagcctcagtcaagcc
tgcaggttcctgtgccagagccacaagtgccctgcatggttaattcccacctctggtggg
caagagtgtgaaaactttgagaattcacttgtaatcacataatgagtgtatgggttgatt
ctcctttaaaaaacaaacgcaagctgatggagctctgagtttgaggctagcctaatctac
ataaaaaaaccaaaaccaatcaaatcaaaatcgtagccagatgtgtgtgtgtgtgtgtgc
ctgtgtgtgtgtgtgtgtgtgtgtgtgcctctgtgtgtgtgtgtgtgtgtgcctctgtgt
gtgtgtgtgtgagagagagagagagagagagagagagagagagagagagagagagagaga
gagagactcggcattcagaagactaaggaaacccaaggcaagctcaaggccagtctgagc
tacatagaccctatctcacaaaagccaaataaatacataaatgtgcagacagtgctaaag
tcgcccttggagccagctcctctccttacgagggcagctattttaggcatctgcagtccc
ttttctatgcctttaaaaaagcattagtggtctgcaggggttgtggatcgggagcagggg
gcggtggatgggtggatgggtggatgggtgggtgagtgagatggctcagcaggcaaaaac
ctctgctaccatgcatggtaggagaccagagctgactctggcaacttgccctctgacctc
catatgggcggtaccgtgacacgtggatgcccatgcatatgtacaaagacacccacaata
gaatgaatagaagtgtaattttggaaagcccacaacggttttatggtatgtctgcggtga
gtgggtgactcgtgtgccctgccatggagtggctgctgggtctgtgcagcctctgttcac
ttggctacggctcaggttttcaacagaccaaccattgcatttttataacattttgttctt
tggaaacaaacaaacaagcaagaaagcaagcaagcaagcaagcaaatgaagaaacaacaa
caacaacgaaaaaaatcttaacagccaactatctcggtggtacaaagaaaaattggtaaa
atgtgattttttttcatttctggccaaccccatctgcccttaccagtgtatatatagtgg
ggctggtgtgtgtgtgtgtgtgtgtgtgcgtgtgcgtgtgcgtgtgcgtgtgcgcgtgcg
cgtgcgtgcgcgcgtgtgtgtgtgtgtgagactgcacagaactccagcctcatttgaaag
ccccgtgagactgggcagtggtggcacacacctttaatcccagccttcaggaggcagagg
caggtgggtctctgtgagttggaggtcagcctgatctatagagtgagttccgggacagct
aggggtacacagagaaaccacaaagattcgtcctacatcaggtcacaggaaagtgtgtat
tttctgtttttccaaaccctcatcctcatttccatatatatatggaataatacatattat
tttttttaatggtgttggaagctaaagatgcctgggcattgactgttctacccctgagct
ccaggtcacagattcttaagttttcaatctgacattttgtttgtttgtttgtttaatgta
tatggatgttttgctgcatgagtgcctgtgtgcccagaaagcccagaagaaaatcttcag
atcttttggaactggagttagagcgatgagcagccatggatgctgggattcaagtctcgg
tcccctggaagtgcagccagtgctcttaaccacagagtcaactttccagtctagattctt
caacttagcacagggaatatattatcctccttgattctatagcaatttaaggtgcagctg
ggccctgagctgggcgaccagtcccttggttgacacacttgaatgtccattccgttgcta
ttttacacccatctgccaggagtgattctgcatatgccagtgaactgtctgtgtaacaca
tttctgaaagtgggttcccagggtcagagggcatgtgctgtgtatgtttgcaccctaccc
caccctaccccgcaacccacccaggctttgggctataggctgctgtagacagagaccagg
ctgttcacctgcaggtttcacacggttatgtatttattgtgtataattttaacacactta
cttccgccttctttctgatgtttttgaatttgagacagtgtgtccttaagttgcccaggt
tagccttgaactccctttgtagcttaggttggacctgaacttaaactcctcttgcctcaa
gtagctgagaagacaggcctgtgcctctccgaggagacaggcttgtgctgccacaccttg
ccgcacttgggatagggatagagattgccaagcaacgtccatggaggtcacccctgtgcc
tccctcagccaccctgactggcaatatgacacacttttggatgtatcccaatctgatagg
cacagatggtgggtcggtgtgtggtctgtccctgtcctcctaggagcaagcatgaacttc
aaagtcctttgtgtgtcttctgtccatgaaactgttgggctttgactccagcctgctgca
gaagcaccaggggattttcagatggcgctttctacttttttttttttttggtttagatct
atttatctatctatctatctatctatctatctatctatctatctatctatctatctatct
tagtttttgatgtgtggccatatagtcgagcctggccttgaaccctgatcctcttgcttt
catctcccaaacagcttccaggtagcccaccacacctggccctctcctgatgtttccaag
tgtgaattttgttgttactgagggtccccaccgctttttttttcctggcttttggaaatc
gagtaaaggtgagacctttgcgtaattcaatgtcactaaggtctgtgttgagcttggcca
tcgacattaattacatctagaaaggacatgtcaaggagacagcctcagtggctttgccag
tggattaacctacactaatcaccttttctccataaggacatattccgcaactgggctgag
ccttagatagagttcttctgaacatatgtagcttcggtaaatttaaccaataattgatcg
cagcgagagattaacagtaacaattgtagcagtgcacttttatgaaagatttttgaaact
tatgaacagtgcccggtgtaggggcacactactttaatcccagcactcaggagggagagg
caggcagttctgtgagtttgaagccagattgatctacacagtgaactccaggccatagga
gagactgcatagtgagaccctgtctcaaaaatcaaaaacaacatgaattattatttagat
taaatattaattgtgtgtgcgcgtgcacaggtagaccactgcatgagtgaagaggccaga
ggccaacttctgggagttggctcccaccttccaccacgtggctcccagagctcagactcc
ctttgttgggcccagtgttgttgctttgcttgctgagccgtctcactggacctgtgaatt
caaaaccagatgcactgtgtcacgtatttctagttccagcccttgggaggtggaggaagg
aagatcagacgtttaaggctatcctcctttctatagctgagtttgaggctaccctttgct
gcatgagttcctcttttcttttctttctttctttctttcttccttccttccttccttcct
tccttccttccttccttccttccttccttccttccttcctctctctctctctctctctct
ctctctctctctctctctctctctctctctctctctttctctctctctctttctctattt
ctttctttcttttttttccgagacacagggtttctctgtgtagccctggctgtcctggaa
ctcactttgtagaccaggctggcctcgaactcagaaatctgcctgcctctgcctgagtcc
ctgttttcaaacaaacaaacatgattttttttctttttgatgtaatatgttctgactaca
aataactgaagccacacaaaactatgcttacttaaggagggactgctgtgggaggggacc
cagaatctcttctctctacctgtggaattttaacattgctacacactagttgcagttcat
tttatggcttctgttgcagtagacagcctgtgtcctcacactgatcagtgatttaaaagt
ctcctttattgttagcttagtcgggctgagtatacagattcattgtggggccctatagaa
agaagtctgtgtgcattgatgctgggaaatatgtcatggcgagtgagcgtgccttcctgc
tcacaagggaccaagtagcagctctctgtgtgctgagggccaggccccaggctgtgtggt
caatgagaaagaaagcctggtgcagaagcaagggtagcagtgggtctcaaccctcctaat
gctgcaaccctttaatacagttcttcatgctgtggtgacgcctgcccgccccccacccca
accacaaaattatgtcactgctgcattacaactgtcattctgcttctgctatgaaccgtg
acataaacatctgatatgcaggatatctgctttgtgaccctcaaagggatcacaacccac
aaagtgagaactgctaatgtgtagcctatggtcattcatctccaggtacaagatatacct
ctctgaggctgggattgtatgtgcatagacggtgtctgatagctacccagagggccacac
ttgaaaacttggccatgtatagcacttttttcattttatcattacattgtatttacttac
cttttattagttgagttttttttttcactcgtatgtgtgcatgtgtatgcacacactgca
gcacgtatggaggtcaacctgtgggaggtggttctcttttcaccacatggctctggggta
cggagctcatgtcatcggggttggtgtagcatctttattcagagccatcacgccaggccg
gcagtacttatttcagaagtatatagcaagtggagcttgttggaggctaggactggagaa
ttgtgagttcaaggtcagcctgggctacttagagcataccagccatcttgagtaagtaat
gggaccctgggtctaaaaaccaaaattaacaagtggacagccattacgaattctttccag
ccgggcagctgtgacactcacctttaatcccagcactcaggaggcagaggcaggcagatc
tctgttaaagtctgaggccatcctggtctacagaatgcattccaggactgccaaagctac
acagagaaaaggcaaacaaacaaacaaaaagaattcttttcaaatgaataaatatgttgg
gcagtggggaattacacagagtttgtgcctatgtccaaaactgtgagcgagggatcggga
tgtctatcaggcccagagagggaagatacttccctcgggtcacacagcagtgagggatag
ctgtgagtttgggattactggctgggtaccctgggagtttttcctcgtcatctgtcagca
gaaggtggcctctgcttcaggaaggggcagttcacatttacaaagtcttcctgcttatca
gagagttgccctctctccggcagtggtggcttgacgactatgcccaccattctcttcggg
gctgccgtggaaaacaggcggaggctgttttcctcggcagcgtgaaccagcccttacact
gacagaacagggctcgggctttttgctgctgggcagggtgagcttctcctgtttgctcag
ggagggaaggcagggcgacacaccacagtctccaagtgaggacaagaccaaaggtcagga
gagacctgccaagtaggctaccaagtccccaggcttgggccagctctgcagcttagcctg
gactgtgggctggatgatctctgacgccagctgaactcttcttctgccagccttgggggt
gggggtgacaccatccctcctgagagtggagatgggagagatatgctcaggccacactct
gggaatgaggaaggccttgtccttgggtctgcagctagacctgtaggttttccagggcta
agagattcacaggctgtggttgctccatagctctggcatcccagacagtaatatttcttc
gaagcgctaatgtccaggtgcccccacctcgcaggagtcagtgctaagagaaaggaagtc
tacccctgggctgtctagcatccctcatatggatgcccttaggtcagatcctcatcttct
acaaagagcttccgttttccttctgtgatttgtgccgagtgcttctcttgggagaaagtc
ggccccgagagaggaaggcccaggaagtaagggggcttggcctgctggatgccaggctat
gactgaagctgtatgttcaagagctctaccccggccttctcaagcagaataaaaacttcc
tgagatgttcttcttcaaagctggaggccatcctaatattggggagacccaagcagacac
tatggggacccctgggggagagtaaggagtggggcacagatgggtgctgtatgttgctgg
aaccctttcaggcactttgccacttgttggggtgccaaaaaaaatggagggaggggtagg
agtcacagaccccacgcctcacacaccaggaggtgatgaccaaaaggagacctgcattat
ctattctacggggcagcatggagttatgtaggaagtagtatgagctcattctgggtagat
tttcctactaaataacaataataacaataacacatttaattatttattattgatgttatt
actgaacaaggacaaggttttgtgtagtacagtctggcttcagacttgtggcaaccctta
gtttttgcctcccaagtgctgggattacagatctggaccactagcacggctgggaagttt
tttctaaaatactggggacacccaggaccatgcagttgaagagatttcaggtccatattg
gctcagccatttgtgtgtgtgtgtgtgtgtgtgtgtgtgtgtgtgtgtgtgtacactctt
gtacttgtgggacgctctcttctgagacctaggacttacacctagcaggttgcatgggaa
aactgcatttggaatactgtgatgctggccaaggtctaggcagactcctgcaggccaggc
ccagctgcccatcaccctgcttgctctcttcctcagacttgaaacagcttggcacagaac
cggtcctgggagagagtgtgctggcttgagtgactctggtttctcgtgtgtgtctgtttc
agatagagaaagggacagcttggtggctttgggcttcctggagatctagacatggtgtac
ctccccccgccccatgttctaaaatatccagtgcaggaattccaaggtgcctcaccagcc
ctcctttggcacagagaggggtggtgtgtggtggtggtatggccagcccaggcgcctgga
gcctgtgtctcttgcccctttgtctcctgtgacacaatgggtgacttcttatccccataa
agtctctttcagtgtagggagaagggccaggatgggggtggaggttgagctaggccaggc
tatgctaggccaagttctgcatgccctcatctgcctagctgtgccccgagtgaggggaga
ccccaggaagggtcatgtggccaccctgggcctcagtttcccgatagtgtagtggaggag
cagtcactgagggctgtgaaagacttggcatcactgccccatgtcagagggttcgtcccc
gttctttctctccatggtctgtgcccaccttcactctttctaaaacatttagcttaattg
ctaacattcaaacactgaagatatcacacaaagaacaaacagtttgtgacatcccttcag
gacttcacagcactcatgggagtgactctggccagagcccttgccagacgtacacagttc
tacccacagcccttatcgccctaggactgggttttcaccagcaacacgcgcttctattcc
tgaggcctggcttagtcccttctacaacctgtaaagcctgtctaggaaccatagtgtcaa
cttctaggaggagttgcttccccttcctggaagctccctcactccctccttgctttcctg
cagtttaactacaccacataaccataccctccttgttacggccccgggcacacctgtagg
gtaactaggctaagcattaaaactcgttcttgtgccccagatgaggacatagaccggaaa
ggttaggtgagtctacaagacacccaagactttacagtgagtcgactttggtctgacaat
atctagaaagcaggagtaggtggactcgggaggtcaaggttacccagaatgccagaggta
gagtttcatctgtccctagagttctaagtgactcgtgactctctctgcccccaccttcag
ttccctaatccttataacatgtgactttaccagtgagatctttctctgctctatatccca
aatctttcctcctcttggacactctccccaccggaatttatcccgagagcacacacccca
cccccgtgcgcatgcgtattcagccagtttatgcttctgagctggcccaacttgctgatg
tgggagcaccttgaaggtgcagagccctgacacagaagtgctacagtagatggttgtgaa
gagaggcactgagggacaggtcacgctggagggatgtgtgagctacatgagacatgttca
ggacgcggagttctggtcacgggatcagggagtagaattaaggactttggcctcattctc
tgctcccctctacctgatgccttttgctacccctgaagagtggtgctccccgactgagtg
aaggcttctggcgcttcagctagatggcaatctgtgacaggtgcatttcagtgagtcaca
ggaggccctgaaccttctggaacctccctccgaggaccacacaggccagtcaaggggtca
gcaaaacacccaggctgatggcttagggacccggagaaacctgtttgttgagttctaata
aaggaccggaccttccttgttctaggacagaaaccaagtcagcttcctaggcgtggggcc
aagctccacagcccaaaggaacacaaatctacccccacctatctcgtgctttatctctgt
gtttgctgatctggaaatcaggggtggagtgggacagggtggggacatgtattcctacag
ccctgccctcagtagctcctttcctacagctcaggcagagctggctaattaatccccctt
ttatctccagtgtactgtatggctgctgagcgtttgtagaaacgtggcaagacagcctgg
agagagggtaaatgggagatctaggccagggaccctctgctgggcacctaccgggtgacc
cctctgctgaagcctgtgagtgacagcattgcaggtgggcatggatgtgaacatgcaccg
gccttttctggattgtcatttggatgccctttctaacttcctttcagttagtaggaaaca
gccaacccagtggcggggttggggacctgaaaagaacttcacataagagctgacagtccc
taggtgtgtcccccaccccccacccccaccccttcccatgtctcacctgagaaattgctg
gagatgttattccagagcgtcttcattcctctgacagaaatgacctcacggaactctggg
gtttcgtggcctttctagtatgtctcttttggcacggtgatttggggtggggagtaaagg
gtgtgtcaggaccatgtgtggtgccacatgcctgtggtgtagaacttgaggagcagggtg
tgagttcaaggtcaggttggactgatgagaccatgccaagaaagagggagaggagtgagg
agggaaggagagagggagggtaggggaaagtgtgtgtgtgtgtgttgtgcatgtataggc
atgggcatgccagagtgctcatatggaggttggaggacaattttcaggagtcccctcctg
ccacgtaggttctagagatctaactcaggtcatcagactttgtggcaaggtcttcaccta
ctgagccacctctccctggccactgagttgtaatgaaatgagggtttgctcccagtttgg
catgtgaccacagtctaggaaggccctgctacacagccccatctttgtcactgtaaagtg
ggcatggagacaaaccctgggcatgcttgtgagggtcagaggcaagagcagatggagggg
tgctatgtgacatgggtgtctggggctcaccttagctggggagtgcagatacagagagag
cctgctttggccagggcattgctgggctcctaggcctgctcagctacagggtccctgtcc
ttacactgcaagtgtgtattccaaaacaaagaaacttccttgtagtggggtggtttgaga
gaagggggctggaggagccccagctctgggtcatgagccctctggtgaggatttctcttt
agatcccagggaacttgccaatgtcctgtgagcagagtgggtaggccaggagatggggac
ttgtttccaaagatcagtatcccgaggccagctcagctcctaagatctgactgaaagtgg
tctcacccttggactggggctaccggcttccatgctatgcaggcagagggtggaacagtc
cttctggttctagcaatggaggctttctccagagccacagtagacttctacacccatggt
ggctggtagagttccagatgagaggagagtgggtatcccccaacctagacagagatcctt
ggccagcaaagaagaggctggggaggcccaggacagtcacggggttgtactatccctggg
tcttccccagggtctttgggctatgctcctacaagaagtctatgggtagaaccatctgag
tttggtgctttgtggcaggactcgaggggggagaaatttacataaggctgaccgtcactc
tcaagtataaaactgagctttgagtagctgtctcaggtgggtgtggtccctgcactgtta
cgaatgaggtaaggaagcactgcgcagttgtgcaggtggaagaggaacgggttttaaaca
aagcccatgcttttaggttctacacactcagtcggggatgtgggggtacctggctactct
acccaccaagcttcctggcgtggcttaccatcccactggctcttctcttccactctgggt
tctggagggaggggccgcctcaagttgtcaggctttccagcttaggcaataagtcctgtt
acctgctgagccatcttgaaacgctcccctttctgtctatctatctatttatttatctat
taaggatttacttattttacatatgagtacactgttgctatcttcagacgcaccagaaga
gggcaccagatccccattacagatggttgtgagccaccatgtggttgctgggaattgaac
tcagggtctctggaagagcagccagtcttaaccactgagccatctctccactactccccc
cacccctttttttgagacagagttttgttttgaaacaggggctcatgtgggcaagactgg
cctatgactcatgtttgccttgaactcattcgtaagtctcttttttcctccagtgttggg
attacaagtattagcctccctgactggcttctagcattttttttttttctgcacctgtgg
caaagtcaagcccctggaatgctgtgggcagttctggtatgaggagcatatactctatga
gagagataccgttcctaccttgggtggtactatctggggacctgggtgtctcagttaggg
ttttattgctgtgaacagacaccatgaccaaggcaagtcttataaaggacaacatttaat
tggggctgacatacaggttcaaaggttcagtccagtatcgtcaaggcaagaacggaggcg
aatccagtcaggcatggtgcaggaggagcggagagttcatcttcatctgaaggctgctag
cagatgactgacttcaaggcagctagaatgtgagacttataacctacacccacaatgaca
ccctacccagcagggccataccttctaatcctgtcactccttgggcccagcatatacaaa
ccgtcacaccggggaagagccttttgtcacacagcatgatgggaattgaaagggggaaga
gtggccagacaagatgcccagcacagatgtaaacaacaggagtcaagatttctttgaaga
agctgtttttaattgtacgtgcgtgtgaccatgttccatgccacagtgaacacagaaagg
ctggaggacaaccgctggtcgtcacttttctccttacacctgagttccagaattgaattc
cggttgtcaggcttgtgacaaacattttaccctcttagccatcttgccagcctaaacttt
ttgagttaacaagaaagggggccaaggcccgagcctccggctggagctgttcagctctga
gaaactcccccttatttttccacaggcactggggctgctggtgtgggccctgattgctga
caccccataccatctgtatcctgcctatggctgggtcatgtttgtcgctgtcttcctctg
gctggtgacaatcgtcttcttcatcatctacctgtttcaactgcacatgaagttgtacat
ggtgccctggccgttggtggtgagtttggggcagggactgtgcggctccaggctgagtcc
tctcgtctgtgaatggctaggacgggacctcttgaccttccataaatgtgaaatggaggg
caggtgggtgggtgtgatgccatcctcctgcctcttagctacatgaggagctggggtggg
aaggtatgttaatgacggaagtggagtgtttgacttggtgcttggaagagaccagcatcg
agaggctattgactgactctgcagatatccttgggaatcttgggatattgttctttcttg
agggggatcagaattttgagctcggaggtctgggtttgtcagtgccagctgcctccattc
tctccaggccctggctctctggagagaatgggtgccccaggtttgtctcaggccaggctc
ctctggctgggtttttttttttttttttctggaacccagaaaacccatgcagctgggtct
gagccttttagtgagcacagaggcgcatgattgtaaggcaggcgaggctggaactaggca
gcgattgtttacaattcaatgcttgtttagcgagaggaaacgtgagtcatgccgagacag
aatgggtttgttagatcctggtctcgctagccagagccgggcagggtgtgcagtggtcac
tgtacttggggacaagatttgggattgaggtggcggtggctggactcctggctaaaggtc
tagcccccttctgaatatcccaagcccctaaagaagaattccacaaggctggagacctct
gtctctgaggcaaggctggcagcacagcacagcgccagtgaaggaggtcagctgggggct
gtgtctggtgctgctgggctgagctgggagaggaactgggtgatgacccttctcaactct
ggggacatgtttaatataaagggtcaggtaagatggactagtgaactgggccaggaaggt
tctagaaacctaacaagtacctggccctgagaagctgcctctgcccggcttcaaccttga
gaggatgtggcccactggtgccaagccttgaggtattttgtttgttgtactgatggcgct
agggatcaaatccaggacctcatgaatgcagagctttacactgagatacatgcccagccc
tgaggtagctgtttgctttgtttttttgatacagttttgatgtgtaggcccgactgacct
ggaatccatggtcttcctgtctttgtgtctgacatgctggctcctgtaagctactctgcc
cagctttgagggtgttttgttttgttttattttgagctaggttttctcagtagccctggc
tgacctggaactcactagtctaggctggccttaaactcagagatcggcctgcctctacct
cctgtgtgctgcgatcaaaggtgtgagctacaactacttatcttaattgatattttgata
tagcatctcactatatgcaccaagttggcctctgcctcttgagatgctgggattacaggt
gtgtaccactatgtccagaaatcttgaacatgtttaatatgaaattttcaagttttcaca
tgaaatctaattttaaatgttggcaattaaaaatgtatagcacaataaatggctggagac
cggtttgaggacaagaggcatccactgggggtatggaacaggccccgctgccagctgaag
gctcacatccagtcttcttggtgctttgtagagattccctaggaccctggccctgttatt
tgcccttgagtttaggatagtataagggagtcatagatttctcccactggtgggcagagg
gatgtgagggccaggcacatggccaagtgctgatgtggtcataggaagaacatgggcatg
gcgtgtgccacacaagagatggcatttctttagctggttagaggcaagtggctcgttgtg
gtggcaccgtcccaacacttcaggccttcccgtcagggcttcaaggtggtgatgttcttt
gtggatgcttatgcctctcgcccttccccctacagttactgatcttttttgtcgctgcca
cggttctctacattactgcctttatcgcctgtgcagcggcggtcgatctgacatccctga
ggggctcccggccatataaccagcgctcagctgcctctgtaagtatgtcccaggctccag
ccttctgcagggtatccagcccaggcctttgtgaactcacaggctcctgtctgagttgtc
actggctggatgctcagtgggcctccttccttagtgaacagcagaactcaaggggacctg
aatgcatgggatccactgtggacactgtcacattgtcacctcaggctggctgtcatcact
agacattccgtctacatttctttttttactagtattctcttataaaaattccaaacttgg
actgtgtcagacggccattcacactacccagttcacgtctaaaggcagagactatgggtt
cttttttagagaaggaaactggagttgtggtcatgtccaggacaggacagccaatgcgtg
gtgtcttccatcttcctggtgagagtggtttaaaattagtgaactccatcttgggaacgg
agactcaagcctctgaaagcacacgccacatacagggtacaaaactgattcagaaaactc
ctgggagcctggagtattattactggttgtttttgttttcagttctgggcctggaaccac
aggtccttgggaggctgggcaacagctttacctgagccacatccctagccctgaatgtta
cttgtggacactaggtcccttatgtatataaagttaccccactgtcactccagagtgctg
tgcctggcaccatctgacatgtctggcctgtgtagttcttgcccctgacccttagaacat
aatgccagatgtgtggtatgggtgggtgggcataaggggtgtggctgccagaacaagtgg
ctctgattaacccaaggggctgctgctcaagcttccatccccaagtccctctgaggagac
ccacttggtctggtgtcactgtccccatgtggtttcctggctctctctgactgaccccct
tggcctctttttctcccctgccagttctttgcttgtctggtgatgattgcctacggagtg
agcgctttcttcagcttccaggcctggcgaggagtgggtagcaacgcggccacgagtcag
atggctgggggctactcctaagccagctatgctgtggcctgagccatggctgggtcttag
cacagggtcaccccctaagcttactggactcaaactctccagcactcctgaggaactggc
ctacactggcacagatggaactggccaagagccaggggtggggacatcctccccacctcc
cttattcagcagaaggtgatggggtttggggagctctgccttgtcatcagagaacttcag
tagcccaggctgggccaccctgttcaccagcactaaatgcactaacagaccctcagcctc
tgacctgcctcagtataaccctaacaaaagacagattatctttgtccccaagccaagtaa
gccccgggctcttctggtcccaccgtcccctcccctgccccatgccaacctgtcacctgt
agagagacttttataggaagagttgggatttctgggactggacgatttctgataactgtt
ggttacaacagtttccgatggcagcaagctcgctaggtcccctccctcatgtggaactct
cccctttgggagagctagcacccgtgcaagggttctccccgccccccccgccccaggctg
ctgattaggcacaggggacttccaaggagggacagaaggaagcagggccttgcctggtga
gctgtcatggggttaatggtgactcttgtttggaattattattttttacaatttaaataa
aaatggaagcatctgtttggaaaggggttatcattcctggtcttagatgtttgctaaggt
ttttactttttggtccttttagaagatggcaacaattaagatgaaattagaatcagatac
ttgtgttttgatactgttagagggaggagatcaagttttggctcttggtccccgctcaca
cttgtcttggtgattgtcaatatacatagtgtccactttggaggttaggtaatgaagtct
ccctgttccaggaggactagcccattttgaggcatagaggaaagcgaatcctaggaagcc
agagctctcagagacccatcaggtatctcacggcctgacgtaatgcctcgtacaatctca
gaatgccggtttaggggaggcattctgggttctgctgctcaggcagggaatagaaggcag
catctcagtgatgggtcacacgggccagactcttaactttcttgcccttgtcttgtccat
tggaggacgcacatagcatctgtccaagtttgtggaccaacacacaaaattagcaagctt
acatagaatattaaactgttcttgcagtctgcctgccttctgggtctttttgtttttaaa
gattatttttatttgatttcatgtctgcgcagtgttttcctacgtgtatgtatttgcact
atctgggtgtcaggaagcagaagagagcactggattccctgaagctggagttagtgcgag
tgctgtgaactgacccagggccctcggcaagagcagcaagggctctcagccactgagcca
cctctgcagacccttcgcccttccccggtatttcctctctgtatttgtccacttccttct
ttctaaccaggcaggctgagcagcaaaccttactgagtgctttcagcatctgactgcagc
cctgattataggaggggcaggaaggggaaggtcactgagagttgacagttacagagaggg
cctttgatctcaaaagaccaaagcaacaataaccggaggtcagtagatacattaaaatgg
acaatgcacatcaagtgattattcttgccaaacacctcaaattttactcattttacaaaa
gtactaaatgacacacagctacagaaaaaaacacggagcttagcttatatcccttaaagt
ctaatggtcacatggaaagtcagcacggagtctgtttactataaaagttaaagtcaaaag
tacgcattagggtttgaactgttttcgtcttctttctagagatgtgatacacatgctttc
tgtttggtggcagtccaccaaagatgacagaggaccagaaatctgtgtcctgcccccacc
cccacccccaggctgagctggatcaggggagcatcaacttagcaggagagattgtatgaa
aacaaacagcagagtccctacccccaataacccccccagctcactggcctacacgaagga
ctgcacacaagcatgcacaagcacacctcgcatgctgtcctgacagagccgcggtccact
tctagcacacagcctctttgttctggtgcccagcaaggagaacccgtcggaaagcacatt
cgcactcgc
