# Supplementary material for: Reference based annotation with GeneMapper
Source: Genome Biol. 2006 Apr 5;7(4):R29. doi: 10.1186/gb-2006-7-4-r29 (PMC1557983; doi:10.1186/gb-2006-7-4-r29)
Supplement: Additional data file 1 — A gunzipped tar file containing the data set of orthologous genes in human and mouse that was used to compare GeneMapper with Projector and GeneWise [file gb-2006-7-4-r29-S1.tgz › projector/ORTHS/region6/hs.truth.gff]

Hs.1.ENST00000294816.1	EnsEMBL	CDS	1222	1297	.	+	0	gene_id	ENSG00000162761.1;	transcript_id	ENST00000294816.1;	exon_id	ENSE00001291550.1;
Hs.1.ENST00000294816.1	EnsEMBL	CDS	3519	3705	.	+	2	gene_id	ENSG00000162761.1;	transcript_id	ENST00000294816.1;	exon_id	ENSE00001158610.1;
Hs.1.ENST00000294816.1	EnsEMBL	CDS	107141	107373	.	+	1	gene_id	ENSG00000162761.1;	transcript_id	ENST00000294816.1;	exon_id	ENSE00001158602.1;
Hs.1.ENST00000294816.1	EnsEMBL	CDS	142968	143140	.	+	2	gene_id	ENSG00000162761.1;	transcript_id	ENST00000294816.1;	exon_id	ENSE00001068374.1;
Hs.1.ENST00000294816.1	EnsEMBL	CDS	146005	146082	.	+	0	gene_id	ENSG00000162761.1;	transcript_id	ENST00000294816.1;	exon_id	ENSE00001158587.1;
Hs.1.ENST00000294816.1	EnsEMBL	CDS	148649	148718	.	+	0	gene_id	ENSG00000162761.1;	transcript_id	ENST00000294816.1;	exon_id	ENSE00001158579.1;
Hs.1.ENST00000294816.1	EnsEMBL	CDS	150747	150917	.	+	2	gene_id	ENSG00000162761.1;	transcript_id	ENST00000294816.1;	exon_id	ENSE00001158569.1;
Hs.1.ENST00000294816.1	EnsEMBL	CDS	152741	152898	.	+	2	gene_id	ENSG00000162761.1;	transcript_id	ENST00000294816.1;	exon_id	ENSE00001324656.1;
