# Supplementary material for: Reference based annotation with GeneMapper
Source: Genome Biol. 2006 Apr 5;7(4):R29. doi: 10.1186/gb-2006-7-4-r29 (PMC1557983; doi:10.1186/gb-2006-7-4-r29)
Supplement: Additional data file 1 — A gunzipped tar file containing the data set of orthologous genes in human and mouse that was used to compare GeneMapper with Projector and GeneWise [file gb-2006-7-4-r29-S1.tgz › projector/ORTHS/region6/hs.fasta]

>Hs.1.ENST00000294816.1 161867957-162022049	reverse
agccccccgcccagcgcaccccaccccctctccgccgccgcgcacgcagcgccgcggccc
ctgtcagaagctgcaggatccgccccggcgaagcagggccgactcgcacccaggaccctg
ggcctctgccttccctcctagccttggagaagcaactggccctctcctcccgctgaggag
cgacgcgggctggtaggacgtcccgggaaggccggcagctcgcgaccacgtcccggccca
gcctgggcgcgccgaggagcagagccagcggccggcgttcgctccggctccctccccggc
gctccgaagccgagggcggctcctccggctgcagtctcgggggcgacgccttcccgggca
gaagcttccagcagcgctccgcaacttctctctgctccagtcactgggagagagctcgcc
taccaggtaagtaaggctgcccgtgcctaggctgtggctcgggcgggcgtgtttctgaaa
gttgacttgaaatgcatccaagagtgagccgggccagccggggctcctccccgaggcgac
tcttttgcttctgcagacattcccggcactggccgactggcgggaggacctccccgcgcg
ccccgcacaccggctcctgcgcgcaccccaacagagcgcagcgccaggagtccagaagcg
ggcgggacgccctccgggtcccttacagtgccccttctcgacctggggcaggtgagggcc
gcaacggggcggctgggacgcgggattgcaaaccccatcgtcccgcgtgcctggacccgg
tcgctcgagggagggtacccactctttatatacccaatataccccagtagctgcgttcct
gcagagacgtcccgagggcccaccttcgtataggttggggcggagtcggattcgggatgg
aaaacctggggcaagggatgtaggtgggggtgaggggggcaggagaaggagaaacgcagt
tggggggcggaggcctaagtacataacgtgttgacttcaagtgaaatcagatcagccaga
gcagttcgctgtgactgatctctcctcccaccctacattctcttggctggaccctatcct
cctggctgattctggtcgccctggacactccctcagttctttcccaggagtgcggtggct
gctggcgccgagtcccagcgggcacggacgtcagacgcatcgtttcttctcctctacagg
tcctcccggcccggcccgaacatgctggacggcctaaagatggaggagaacttccaaagc
gcgatcgacacctcggcctccttctcctcgctgctgggtgagtgttcaggccgtgcgtcc
tgggcgcactctctttccgcttggcgctgagctctggagccccgctctctgggacctggt
ccgcgatagggaagctagcgcccctcttcatacactaaattgagccccatcactatctgt
ccgtcagtgcttgtgggtcgtccctacccaaataaatccaacaagccgccccaggcctca
cgcactgggcaccgaattccccaaagccgcgaggggcgggcgagcttgttcgtaggcgtc
tgagtggcaagtgattaaaaatacccagggctggatttttaatctcggagctgatcgacg
tctcataaatgccgccctcttctcgcggcctagaggcaatagcatccgagacccgaggcc
tggagcgcccaagttcgaggaggcttctctcccccaccaactccagccccaatttcagcc
atgggcaaggccgagagagacttttctgggccagtaggcaacgcagcgcggggattagac
cgcgcggctgggccctaggctccgcgttaattaactggagctggatgtcgggtcctgtgg
gtcccccctcacaactcctttgcagcgacagaggaggagcagcgagtcaaggaccccgga
agagtgtccacacacgggtcttgcagagctgaagccagagattctggttacggctccccc
acccactctgcccttggagcttttcaagtttgggaagcccgtattttattttattttatt
ttatttatttatttttagcaggagggagttttccttctgtcctttaaacctcttgcctct
ttcactcggaaccgctagagcggcatgaatgtggaggatgagacagttctgctggagaaa
ccaaatccagtgaggaatctccccacccccaacaccctagatgaaacgaaatcacgtgca
ctgagcgcccctctttgaacccccctttcgggaacttttggacttgcccagcctcggaag
agagcggaagccagagcaggcagtacccgggcgggcagcgggtgcggatttatgtataca
gcgggcgtcgctttttactctgtgtcctccgctcggcccacgttcgctctcaacgtggcc
caggacgccgagaccctaccgaaagaaaatagaattgtaaaattgggatctatctcgctg
cttctcctaaccttcctcatccgctcccaaagcgaccggcccagctcccgagccggtggc
cgggcctctcggaaggggagaatgagaagagtgcagccgggaaatggggagcgcaagagt
gttggtactggggggacaagggcaagagtgttgttgctgggggacaaggccttctttaaa
tagctgtgaaaagtgccaatataggtggccaagcgtcgccacctgaaccacctctccgcc
ccccacaaactaaaggaacaaaacacaaagtccaaggggtagcaaagagtggatttcctg
cctccgctgagtcactttgaggcccgtttcgccctcaagcactgctgccgaacgcgcctg
gcatcgggaatcccggccgggacactcagcggcttgcttcttccgctatttttttccctc
cctctgttttgacgcttcttagttatcaaaaacccatgtgcaatatgcatgccagtcaag
acgcagcagtttggggttcatcggtttgaataatattaggtttgcttcggagtgagacgg
tatttttctgtacccccaggactttttaggaagaaaagagaaaattttgttccccctcaa
aaaatagaacagaactctgcgttttaacaaagaaaaatccaaattgttcttatgcattct
cagtttttaaaacagtcagtagagacaggcatagtgatttaataattaattacgacgtaa
taaacctgagagcacaaatttgtatgtaatttaatcttacaggatgtgcagacgtttgcg
agcatacctgggtatgtttgttaattaaaggccaattattgatttctataccctcccccg
cttggaattaaaccttctcacatagtctccgtttattagaaacgccacttggcttgattt
tttccaggtttcagcttggttgattagcaggagttccctggggtggggggcgctggggga
atccgtggatgtgaagggatcaggagcgggtcccggccaggtttggcatggtctacctgc
ccgggctgctcacccgccaacgtctgttgtggctacaggcagagcggtgagccccaagtc
tgtctgcgagggctgtcagcgggtcatcttggacaggtttctgctgcggctcaacgacag
cttctggcatgagcagtgcgtgcagtgcgcctcctgcaaagagcccctggagaccacctg
cttctaccgggacaagaagctgtactgcaagtatgactacgagaagtaagtggccgcacc
cccgcagcgctccccgcgcactggcatcagtgtgcgtcgaggactttgtcctcctttacc
ctagtccttttctggaaggcccaagagacacgcccagcgagcagaacttcccttcagcgc
agtcgtgtacattgcccctcacgggaaggtggtagggcagagatccgcgcgggtgcgcgc
agcagtggcccgagtcccgcagaagtgcgcgcaatggctgtcctccacggtctgctcgcc
tgctttctggtccttccaggcccctttctctgactcggccgtttccagaggccactcttt
gttagccttggaatccctcgagcttggtctccctcttttaccggggtgccctgcgggttg
ccagtgaccccgtgtctccttgctggttctcaccccatgttacccaggtgtccgcgccag
cgtcgcgcctgtgccttgcggtgagactgtattgaccccgcagcttctgtcccctgtgcc
ctgtgcgcgtttcccgctcgggtttgttcgctggagtccggacagtttgggctcggaaat
ggctctgctgccattcggagctaagcgcacagcccgttcgccctttcactgtcgccttcc
tggttttctgcagaaccctcggatgcaggggcttttaggacagtagttggggcctgaact
gaagccctctccttcaacctgtgccgccatcctagttcaggtgtgggtacgctcttctgc
cacggagcaagttcagttccctcctgtccacatgaacgttctggtacgttcagaggagaa
ctgggaggcaggaatttaagaaagtggatatttcgaaactggatttttataacactaaag
cctggatgaagccagaaagtgggaggtagaagaacttccttattctctccgggcgtgccg
ggaggagcttaggaggtgtaaggagagggaacggttttttccttgcgaaatgtttaatta
ataagtgtattggctttgcagggctttggagatgattgaagaaaagtggctgatccagag
gtctctgtttttgtgcattaggactggtgtaggttgactgtgtggacgcgcgcgtgcacg
cgcagaattctgcatttgtcactggtgaatgaaagggacagcattacatgaagataatca
aaggagggttagcgtgcgtgaaaagcagttctatcatgttatataaaaacacagtgagag
gggctgaacgggagaagtctctgtataacaaaaagcactgagaataaatagaagtttatt
tattattgttgtctggggctatgcaagtttaaaaacttgacaaagtgattagaccctgtg
accacacaaaaaaattgtttctgccactccgcttttttgccctaaaattctcgaatttta
accccatgtggagagagtactaggcattttcttttgtcattttgaaaagataatagcttg
gcttttttcagaactaaaagaaacgtgtgctggattttggatgagctggacaatacagaa
atatataaagaagtgaaaactccctatgacaacctatgaagtgatcattatggataacat
ttttgagagaagatgtgactgtgtattcttggttgtctgtttattgacatgttgtctgag
tgaaaagtgtaatttttaggtagttaaatagatttagcccacataacttcaagtatcacc
tttgaataaagcttctggctgattgctcgcttttttctctctcgcttttcatcgaaagct
tttggtattgtgtagacccaatctttaactttctgcttatagattactgaaatgtccaca
tccttcaggcacaacactagcaaattcacaagtattggggcttaggaaaggatttgggtt
gtgaatttctattctgtttgttaaaaaaaaaaatcacgaatcaaagaaggcttaagggtc
aacacagctgtctggccagtcaaatcttctttaaggaagtcaggctgtgtcaagaggaga
agaaacagttgttgtaaagtacttaacacaacaatgtcccttccatttcagccctccagg
tttggcgcggtttgggcttattagcccaggagggtcagttctctcctcacaaagctattt
ctgcaaagggaaaattgcagggatcaacttgccagctgttagccagaaccaagaagattt
tacagagggatgtgagctacattgttcagagaggtgctgacatttcagtgaaggatttta
attttattttaaaaatatttttggaaccatagatttccagaattgaggtttttgtcctct
ttagctcatggcatcatagcagtactggcctgtgcttagcccatcagttgcttgttagat
taatttattcctttttaaaattccttttttcgtttctctatcctccatcccaattatatt
ctttttccaataaaatagggttttaatatatttgataatcttaatggtcttagtctgcgt
gttggtatctgtaggagaaaaaggagagagatttttgtttgtttgttttgtaaaaaaaaa
aataggctcaggacaaacttctttattcagtaagcttttatggagcttctgtatgcaaga
cgctaggctagatgaggagaggacaatgagaaaaagtctcagagcctgccttcaggaggc
ttatagctcaacactttttgcatctgtgttgtccttgccatcaagtatttctcaagggct
tcttccatttagagtgtaggactagatattgcacagaagctatctggaatggccagatat
ttatcctccagggggaatacaactcaattgtagacaatagtcctgaagcaattacaaagg
acattttcctctttaaaaaatacatttgtaaacatagctttgcttttttttttttttttt
tttttttggtggatctttgaaaaatttgaggcccaaacaaagtaaatgggaagaaaatga
ggtgaaagttaagtggtaggacaatgttgatggtaaattagggagcacttaataaaaaat
gaatatgcaggcagtgccttggtttccaaaattcatgaaattcaaatgctatttctacac
atttaaatgaaagaatatatagggaatgcacagttttcagtgtcaatcataggcataata
ttaacaaagcaagtttatcacatttatcttagccatctgtatgtgcatttcttgctgttg
ggcagttttgcatttgaattattagctgtctctttatggtgttaggcaaccagttaaaaa
gttaaaatttcattctctcaactagctattacacctttacaatgtcaaacaccaagtttt
tctaattaaaaaaatagaattgacagtgacgtcttgcacacacaactatgcatcggaaga
cttcgggacgttttattaagtatttttctcatatactgcgatgccgttaggaataattta
tcttctgattaccaaaaaaaaagcatttaaggtgagagtgtagaacactgatttactaat
gtatagaaattaagaactgaaggctataattgttatgacatgtcaacatggaaaaattgc
tagcttggtgggatgacaacatttacacaattgatgaatctgtaccatgtcatatgaaac
atgaggataccataggtgtagatgttttaaaagtggattcaactgtcttcaacgttcctg
aaagttagcagacaatcaaaatattttccagcctaggggacttctatttatataactgtt
gttccctatttaactgagtcctctatgatctggttagtttggagttttccctgaatttgt
tccaaacaaatactgcagttggacttcagtctgagacagaagagactgctgaataacggg
aatgtggtaatacaatagataattaagccctctagaagggatcccacagttaaatcaagt
ttttattgtttctttcatgtgcctggctctgtgggtcaggcggagccctctgccctcaca
tatgaagtttatcatgatcgcttggattgctctggacatcctaggagcagtgtgggatag
tattgctgtcatcagggctgttctcataacatcataactccccgcatgtcagcaaatcac
aggccttgggaaacctttcctcagagagccagtggatgttttcttccctttcttttggag
aagaccaattttccaaagaaagggactgaaaaaggggaaagtggctgtcacacttagagc
tttctctgcatctttctttggacccgctgattggcagccctgtggtgaaaacgacttagg
taatgatatctattagcatcagtaatgaactaattctgcattttatcaaggtagtggagg
aagtgtgtgtgtgtgaggaggagtcagtttggttttattactgtgacattacttggagat
caaaattgggcatgcagttactcatgaaaggagcccacagatgaaatgacagaggcaatt
gttacatttttgctttactttatcttttgttgtccctactcctggcacaataaaatttca
ggaatataaaaatcaaacacagctaggcaataaactgatgtctgtgttaaattgcagggg
gcttagctcggcataagcaccgtccatgggccgtggctgtgtttgtgcaggcacttaatc
tctctctctttttctctctttttaattttggagggtgattggaaacattctttgctcaga
ggtgttttctctttttatatgtattggtccctgggtaagactttcttggaatctaagact
taaaattttgaaataaaattagatagcaggagtagatattaatagtattctgggaattaa
aatactagatatgaacattcctttttacagtaggcttatgggattcttttgatccttaca
taaatggaacacatttttaaaagttatttattcagtctcgttttacatattacacctacc
tggctaggaaatagcttttgatattcagattttagtgtgaataactttcctgatcattca
ttgttcccttgctttttgttttcatttttcttatttataacatttgtattaatcaaaaga
ccattactaatttcagggaagcctcttgattgttgctttttaattctgggaaggtttttg
gagagagtgagcaggagctgtttctctaatgacaacaattccaactatttcattatcagc
taatttttcttttatggtcaaagaaattatttgggtcatagtgtttagaagggagaaagt
agacaaaggtttaaaatactcatgatatgatcagaaatttactaaagcatcttagaataa
atgcattttacaaaatgtcattgttgaattttatgaagttcaaaataaccaatactgaat
gttatgatcttggttattaagtacagttatacaacactggaaaatgaattatgaagaaaa
aagtgcaatcacatccacagggaaagatttaaaaataatttctgccctaactctgaaacc
ttagctctacttcagtgtttttcaattttctttctttcttttttatgaagatttttctga
catggatttgtaaatgctctttcacatcttcagagagaagttcccatataagccacttgg
agggtgagatatagggatggggtgaggtgtgtctctcccaccctctgcatagaagcagaa
aggctcctatgtgggaggactcagccctatttccagcatgcctgaggcttcctcttagga
atactctatatgtttttcttcaagaagtctcttaggaacattaggacagtcactgccagt
ggccttttcagatttggtttggggaagttgctaattttgagagcaaagtgtagaaaaggt
tctggagcaaatatcagagaggagagagaaaagatgccttttttcccctttgtgccccct
tagaagggcctgttttctgaaagagagggagactttgtcttgataccccataggattaac
attttctccttagtctcctttgactagcatgatatgaggtgttttagttattttatcaca
actaaaattagttacgttatcattgaccaatgtcgactgcagctttgtgtctccttgtca
tatattaaataaaatctggccaactgtcttgctaaaatgaagcaaacaccccccaaatgt
caaattgttattttagtaaagcacaattatctgtctatatttttaaccaagatgaaatta
ataaaattgctatggccctggtgttaattaacgggaggattagagctatatcggctaaaa
aggaggtgtaaacactgtaatcttgctacatgtttgttttcacactactgaaaataaata
aaatgagacttaggatagggattaagtttcttttggcattagacagcagatgcaactgga
atgcagcagaaaccctgaagtattagtgaagacatggtgtaaggaagaaaactgcggccc
ttcatcggtttcctaccctgtgggtatacttggtcctgtcacaaatagccccatctgggt
agttaaaaaaggattttgaaagcctacctcggtgctgttcttacagtggtgaaccaaggc
aaccaaatcatctgtagagcttgtcgccttgctgccatgcacagattagctagaatttaa
tgaaacgattgccagattccccattattgcaccataatgtcataacaactaaaaatacaa
agtggactgtgcttttcctagtcctctaactgaagtcacatgaaagagtttgatctcttc
cagcctttcaagattccagtttggggatcctatttttggataacagcaaatatgtctggc
ttttctgactctctgggcctccaacgtctccttgcaccaatagatcgatctgtgttttat
tactgttgttgtataatagagtgatagatagatctgcctatctctgagagctgtctggcc
actatggattggagtgccttatcctacaggtttgattgaactccatcgtattaaaaatat
cttaagtgtccagctttgctgggaatggaccacatgctgtatctggacttcacatctgcc
tctgtccccttctccctcccctataccctgtagaattttattaacttgactctttcaacc
atccatcagatgttgcttaaactctatttcatcaactgcctcattttttgcccagaccat
ttttgtggactgttagtgctcttttgattttctaattagcagtttatttatttagtagcg
acagagtcttgctatgttgctccggctggtcctgaactattggcctcaaagcgatcctcc
caccttagcctcccaaagtgctgggattataggcatgagctactgcacctggcctaatta
gcctttagaggcacaaaataacagtcatgtgaccactcagttgggtggggctcaggcaaa
tagacggtgagtagcgtaactctcaggtatgcataacctcacgtccattactctttgggt
aaccatttacgggcctctaaaaacctttctgactgtgcctggcaccttagtagatgctgg
attatgtcctgctactacaggtgggtgtgttttggtgggtgagagaagtgccaagtgcct
gagtctgatactgtcaccaataaaccaggagagtcatttggccagaagcctggctagcaa
tcggtaggatgtaaacacatcactcattttcaactcttggctgcttctctgaacatcaca
cttctcctgcctggaaagaagcatccttcatctcttagcaccaggttctactgctgctat
gagaagagctctttggagcagcttcctctctaattccatcccaccccttcagttgcacag
cagccacgccttgactcacaattctgttgcctcctccctatcaagcctcaggaatcttta
aaaggacttttcgaaacaaaacaaaacaccccctcctgaactccagattagcctcttaag
ctcattaaagttcctttaaataccaaaatgttgggctcctggggactatccccccaaacc
atattttcattcttagcattgttgtcattcattgtgcagcagattaaggccagctccccc
tgggcccagaaataggccccctgtctctgcaggagggtccgaatatgtctttgtttgagc
acccgacagcctgagcctgagtcggagctgatgccagcttggcctggggcccccagctcc
agggtggggagaggttgatgtctctcctgagcatggggccctgcaaagggaatgggcagt
tgagaggagaaggtgttagtttttgcagttttgcagtttcacaagcttggcagtcactgg
gtcctatccagtcactggagagaatcaggaatgggcaagtgctctgatggcctggattta
aagagctgtccttgtcctagagaatcagggtggtttaggagcctttgagaaacactagag
cctagtttctgcgcatcccccaggcattcctggtccatcacagtccagaggtggattttt
atggacacacctgccttttgcctaatatttcttcctttatttcagcctcctttccaaaga
gcttgcttaataacatcctgcctcctctctgtcattgcaggcttccttctctaaagctgg
ctcttggggagagctttctggttttgacagtggaacaaatccttttaaacataaccatct
agagtttcctcccctgctattggctaccgcctcactctttctcctcttgctcctcctcac
attgtggcaggaattcctactgtgcatgtgttctctggtaatgacagccaccgtcttcac
agggatgcaggcatagctcttcagagatgaaaaccagttggcagtgccatgaggtagact
ctggaaacccagaagggaagaacatcccaggagactcctctctcctctttttggctggag
ttttgattgcactcctcttttccctggagctctgtgcaccttgaatttctggattcaacc
acagcacttgttttcctaagccccattttcagaatctcagcttggctgtgccttcttgct
tgtctcatgctctgaacccatcttgtgaccttttatggttcatattactttgagtgcagg
ctagagttggctcttagctagctgtcaaattgggagaatgttatgaaataattcacattg
ggatggacaagataatgttctattcttctgaagatactttttaaccggaagggtgttcag
tcaaaggaatgactatcttagggtagaattttaggctctagactggaaccactagtggag
gacataattttgtgcaaataacactttgtaggaggcttccctgtttatctatatgaatgg
ctggccagtattatgcacccactttttttcttatgggctttattttctttacgctttgtc
tttggttgggatcttccatttcaaaaacccatattcatagctggaaggggatagacaggt
gggtatgagtggtttggacactgcatagctctctccattactgaaaaagtaatttgaaac
gcatgtcctattgtcaacaggtgtccaagccatggttttctcatctatacaatagaatgt
aagaataaagttattgagagaattaaagaagataattaacctgaaaggccttttggtaaa
gtgtagagtactctacaggattgggtgttattattattattattattattattattatta
ttatttatatatgagtaaaagcttatacatagttttagaagctgtgtatgataagccaag
acagtgtagttgttaagagcatagacttaggaaccagagtatctgggatcaaatccttgt
cccgctgttccttagctgtgttaccatgggcaagggtcttacttgttctgtgcccatttc
ttctctctaaaacagggataatgatagtaccaaactcaaaggttcacttttgtttaatat
ttgaaatgcatgcagatcaatgcttggctcatagaaaatgctgtaaaatgatttgctgaa
aaaatgtatcctttttaattttcaaagaaccttcacatatattatctctattgatcctca
caacagttttaaaagttaggtaaggagaggttttcagttttctcctcttacattttatag
ctgaggaaataaaggctcagggaagttaacaacttgcccaaggtcacgctgttggggaag
aggaaactgggatgctgtccccagcctctaactcctggtccaatggcctttccactaaat
cacaccatctgctgcttgaattctggtgttcacaccccagtgagatcacaattctcagtt
tgtcctgttgaaccagctcttggaaaacaagtccccacctgctagatacttgagctttca
ggcagcctcccgatggtcagctgtttatagtattctgtggttttaaaggaagtttttagg
atttggggattgcctctttgtttgtatgagaaatcagctcatatacaatcattgctcttg
tttgtcaaactccttcacacacacaaagctgtcctagcccatcctttcctatcccacacc
aaccccattgatctctattgcccctctagcatatagcatagctcttcttccccccagccc
ccagaagaaggacaaaaaggcaagcagaatccattttctttctctccagctcccagggtt
tgctattggtgacttttgtcctgggagcttgtctgcacatttggcagcagaactgttgaa
tatcatatccggagcttccagcataacttccatcgggaccagccagcagctgtccatcca
ttccttgcataacccctttccaagttttcttctgaactgtgttgtattttcaaacaagtc
tcagccttagctagaaaagatcccactgtgcccccagtggaggctgatttccagaactgt
tgacatccctcttgttttttacttggcctagctggatcaaaaagtgataatggaatccca
gtttttaaggaaactgagtattcctgtattgtattatttctctcaccattgctgaaattt
tattctcttaaaactagttctagtccattttggagagatgaaatatgtgtctgaatttaa
tgtttgtaaactggtatttaatgaaactagagatttcaggtaacacatgagcaactggaa
tgtactttacctagttgcatgtggaattttctaatttagagttaaacagactcttataaa
cagttggttcattaattaaatcactcattcattcatttaatcatcaaacattcgtattaa
attcctgtatgtgtcaggtatgtaaaaatgaataaaacaaatcactcatgtactaaaggt
ctagcagaaactgtttagacatgtaaattaagcagatgctttgaaaaaagaataacatta
ttttaagaaaggcatggccacagggatagaaaaccaggttatctaaattccttggttctg
tattactatgtgctattcatcatcttcaaggcacttattacaatttgaaatatatatata
tatatatatatttggtttattgtctgtctatgtcactagaccataagctctatgaaggaa
gacacttcttgttttggttttgttttataatccctacatctccataatcttgcatagtat
ttagtgaatgcatgttagttgaatagataaattaattacgtgacttgcttggggttgttt
aaaaagcttcatggaaaaggtgacatgttaactggctcttgcaggatgagtgggagtgta
ggaaaagaggagatgatgggagaattccaagtggaagaagaaacatgtgcaaatggatgg
agcccggaaaagaaagtgtgctagttactgtggtcactggtcatggacatggtggtgcca
caacatcaagagcatttagggtatggctggttgtggactgcaaaatcatgccaagtcact
atgagtgttgtgtaacatacaaagaacattcagtttcatactgtggttagtaggcagcca
gcagggatttctaagcatgaaatattgtggccatatttattttctggaaaggtaattctg
gtggcaaactggggcactggtaggagtgtgggtagagactggcagagaccacttagatag
ttgttgctatagtctaggcaagagataataaggatatgaattaaggtgagaggttgggaa
tgaagaggacaaacatgacctagaaaatattcctgacgtaggataagttgaacatcatga
cttttgactgaggaaaggggtgataaagagagaagatttgaagatgatccagaagggaca
aggtggactgttacatcagtacctgatagagggaatttaagaagtgagcaggagacaggc
agaagcagataatgagataactgtgaacatgctatactaagttactggtgggacagtcag
gtggagatgtccaggaggcagttgtgaaagaagatctggaaactagccaggacacaaagc
tttgggatacattgtcatataaatatcagaagaggggaatgcccaagggtgtactacatg
aaaagagagccaaggttgactctgtgggggaacaccagaattcaaagagctttgggagat
tctgtaatgagatgacacagaggcaggggagaacatcagagtgagtggagttctggaagg
cagggcagtagtagggaatttcaagaagtagggcttcctgtttgcccttaccaagcgtag
ttttggccaggtacagtggctcatgcctgtaatcccagcactttgggaggctgaggtggg
tggatcatttgagtccaggagtttgagaccagcagtgagaccccatctctaaaaaaataa
aaacaaaaacattagccaggtgtggtggcacatgtctgtggtcccatgtactcgggaggc
tgaggtgggaggatggcttttgctcaggagtttgaggctgcaatgaaccatcaccattgc
actccaacctgggcaacagagcaagaccctgtctcaaaaaaccaaacaaactaggtttgc
tagaggcatagagggtacaggacagcattttataccatataaaggctatatagtaaaaag
aagttgaagaaatagggggagtgatgtggccactctttcaagaagatgcgtagtgagaaa
aagatggggggcaaagataccacttggggtagagatagaatgaagggaagatgctttggg
atgaggtagttttgagcctgcttgatggctaaggtgagtttagccagggaaggaaggaag
ttgaagatccaggagggacagtggggcatccatgtgatagaggagaagcctagggaaggg
tgaggggcacatctggggcacaggttctgcccctgctttgctccttcccaaccactcctt
ccctttgttcttttgtacatttccctgtgggtttgttagaactgatcactgcagtacagg
ggctggcagaggtgggtctgctttccatcactcctcaaggcctctcagtaggtgagagct
tctcacagagctgctttgccaatgcgttcctgggtcatgggcctgggaatggcagtagag
cgaggctcccacctatttccttcttcttcagataccagtcatctcaatgcgaagctcacc
ggcctgacctctttttgtttttgctcctgatccatgcagaactctattgcatgttgtcag
aagtataccaccacatggccaattccccaagacaggtctataagcctcctcaggcctgga
accagtcagctgtgcctatgcacatgcctgtcagttgaagagctttcgctttctgtgatg
cttgggaggactctcaaagcaagggagttcagggtgtgggtaccatcttccttgttaacc
agactgcagtaacacagtctgtacccagctactgctgttttgtagcgttgtccacttggt
tggttaatatgtttacttccccagactggagagtagggtgactagtggataacagtgggt
ttttagaatctttgagctttaattctgtctttgcctctgctttggctggctgggcctggg
caaatcatttaacctctttgagatgatcccatttattgcagtgcctttaccttgagctct
ctgaggtgtggaacatgctcacaaacagcctgatgtgtgcaatggtggagaattaattgt
tttgacagggagagggagaacagtgtatggtcaggtgggaatacttccctaggtctaggg
ctgtcatatccatataaccatagaaaagaaacagtgacaaggtcataaggggccagacct
ctgagcttagaagggaattaaactgaacttggtgctaccaaggaagccaagtattttcca
atggctctgcttctgtggccagtaaattcagtggaaaatatattagtgacaggttatttg
atatcatagacatccaactaattcatggaatggatttttctacttgtcaactggttgtta
gaccttagtttggactgcgctcaatagagctagaagggagacttgggtagagaactgtaa
tacaaattgcaacacttaatgatgtattatttttcaatttccctgttgacagttaagagc
aagggccaaatgaaatgcactcttttaaatggcaacatggacacagtgggattgttggaa
agccattagtagccaaacctagttaatatcagctcaggtaaatgctctccatcaccggcc
cctttccctcaactcaattattaaaggattaaaggactttcccaatgaactcccttaaaa
atttaatggtgtgcagtattgcagaggtcaaactgttatgatgaagtgatttcagctttg
ccctgacattgctggctattcagagagaaagagggttctgaagctcacattacctgtaat
gtggtaaggcccaccatcaataaagtcacatgctgtggaatccagggagctcatattcct
gacttttaccagattgtgctaatttctggggacaaaatggagggagaatatgtccttctg
gtagccttccaattagtgtggcatctgtccagatagtacttattcgttcttaggattgga
tagtatttttaagagatgctaatggaaaaagatgtgtcccagaccttggtttgatgttaa
attgtgcataaggggtgaatcaatcctcaacagctgctggcaaccttcttaaacatggaa
catgtactttgagttgccgtttctggggtagtaacacacacacacacacacagaaacaca
cacacacagatgcacagacacactctgtccactagcataattgaggatatgcctatgttg
ggtcagtgggcaaggtcaaagctgtagcttctggccaactaaaactgagtcaactcctct
tggtgtctttgagaacccaacccatatccttagactcaggggcaccaagaggtaaataac
ggcgataaccagccacaagcaagctattttaaaatccaaggacatcagtacacagtcagt
gctctggaaatgcagctctgcaatagggaatgcagtcaggggtgaagatggtacttctgg
attagtggcatctgtcttaccaagtctccatggcaagagacaatgcacctcatgacggcc
ttattagtgagtcacttagcatggagaggccccagatttcaagaatcctttctaatttta
aagctcgttttggtataggatctactatttgtttctttgttttgtaaaacccattcctat
ttggttgttttagagttggagtgcagattattatcatttttcatgcatagttgcttttca
atcttcccttcaaaaggtgaatccattgtgactgagtttcttttctctatgctctaaaat
tatcatttaattaaagatattgttatgtttagagtaagatttagaattgtggccttaact
ctcagttttagcttgaaagataaattttaattcattcatttattttgtctactaatactt
attgagcaactactatgtatgaggcattgttacagttacttgggatacagcagtgattat
attcaagatggaaagaaagaaaataaacaaaatacatttctccagatatccacaagtttg
actcctccctcatgtgtgtactaaatgtccatattctcccactctgaccacctatttaat
attgcaacccacttctactctccccatcttcccataatttctgcatagtttctcttttcc
cagaccactaattatcttccagaatatgctgtagtttatttctttagtatttaaatatat
tgtttgttctccccatcagattttaatctccatgaatgcaaggattattgtttcgctcac
aagtctgatgcctggaataggataggcattaggtcgttgaggaagggctggagtaattga
atgtgagagtgaatgaaaatgaagacagaagggtgattccaagatattccccctgagctg
ggtgtgtggtgatgccctgtactgagatggcaacggtgtaggtggaggggttggagtagg
ggtaaataattagcaaatttgttaaagaggcttatggagtaggggtagagcaaggctttt
cttggatatggacaagataatattctgcttcttagcaccattactttattctttaaaaac
ttcttcagaggccaaaaaggaaggggaagtgtaaaggaggcaagcaagtgaaaaatccag
tgatgctgatatttgcgggctctctttgggtctgtttgtgtctgtttctggggaagaggg
tccctagatttgagtagatcttcaaagtgtcctgtgatcccgaaatgattaaaggttagt
gatctagaagaaaggaaaagtattaagtacttttaattaggcacattctaacaaggaaat
aacactgtgagaaggaaggacaggaagatacatagagaacccttaaccccaaaccccacc
ccacccctgacaatagggatatgggttcaaatcccagctccgttaacatctggggaatct
ctttccttatttctaaaaggcaggcactatctctttacatacgttttagggattaaacat
atgtatgttataaagcatttagtaaagatcctcgataaatggatgctaattatactaata
atttacttggtaatgtttagcaataccaaccaattgcagagtaggctcacgtgggcaatt
ttattctcataccagtggtttgtttctttcattacctttaaacctcagcattactttttc
taagaattctcggtggatatacctaatattttaaaaggatgtaaaagctgacagattgcc
tcataaagtaaaaacatacatcagattcaagaaaaaaaatcaagaacaagaaatacttgg
tttggagcttcaaatagaagataaaatatacttgcccttgttgatttatacaaactgact
gatgaacttaaactgtgatcatccagtatttatttggtacattaatcccaaactgaaaaa
taattagcaaatttgttaaggaggcttatgtttacctttctttgctaattgtgatcattt
gttggtaactgaatgttgaactgtattccactgacttgattatagctgtcaggaaggaaa
taatgcgaaagaagtgggcctcttaaatcatactgtatttaagaggcccactttctctca
gaaggtatgcataataacaagacttactgagttattgattatcctttataaacaagacca
cgaaatgctccctaattaatccatttgttattattaatttagtgaatggacatacactca
cattttcaaatgtatctataacaattattaatttatgcatacattatgtatttttgcttt
tataaaagttcaaagtcttcaaatttttattttttaagaaaatcatatacagtttctctc
aactcttttaagattcattttgaaggtaccatgcaaaactgtgggcagtgaatattgaaa
gcttaaaagagaggaaggtcatattttaagtaaataatataaatcattcctaatttgtaa
tcctatattctgtctttctatttcagaacccaaactaatttacatagaaatattttcttt
caaatttgaacacacagtaaacctcttaacaaaggggtggtgtttcagcaatacaattca
aggtaaaaaacattcaggacttgcgggaagaattactgcatcagggaatactctaggaca
gagtttcctccctggccacccttgaagggtgactctagacctcctgagactgactgcgtt
gggctatagctcccaggcacggtggccagagactgggcattcctggagggcttctgccct
tctctcaggagatcaagagactggtcttgggcccctgaaagagacctcttcccttagctt
gttgcactaatgcctcttcagttatagacttgctgggtgtaaagaggagtgaagttcttc
tcaattcctttcatggtcaggacaacatcagcataaaaagaatttaatttaagcaaaacg
gcacagtatttagcttcctcataattagtcatgtgattatgtatgtttagttttgaaata
gtggcagggtatgtgagagtcagacctggtttgaaacttgtcatttattagttgtgtgac
cttggatgggtatttgatatctctgtgcctcagttccttcacatttaaagttaggatgat
atattaccaacctcaaaggaatgttttgagttttaaatgagatgatcaatgtaaataact
taaaacttactgttattaagctgatgatgagttaaaacttaactcatcattatcatcaac
atcattatggaattggagacagcagtgattgtattgctagaatattctgtgtctattcat
ttttgcttgtgccttttcaactgaattgcaggctggttagttgatctatcccgcaatcta
ttcactgctttgttcatattatttgtgggtcagtcggcagtctcaagtaaatgactcata
ctaactcaatcttgggtttagtggtgcaactgttttgtgtgtcttgacccagctctgtct
atgtgagtccatttatcaatcattaggctacccttcacctatgtctttgccagttactgt
gtttaagtttccttagcttgaatttattcacttctataagggagatactaatcaatttat
gtcacaggtggttgtcaaatgagacattctatgcaaaggtgcttcaaatctgtagaaagc
catacagctgtgagttcttattaatatttaagattcataggcaatccctacaagggatat
tagaaaacacctaatgtaactgcttctttttagaatgaggaacccaagatccagggcggt
catcattattattgagcctggtgttttcattgtgtgtgtgtgcgtgtttgtgtgtatgca
tgtgtgtgtgtataaacaatgtccttgggcttcaagaactataaagtattttggagggtg
aagatgtataaaaataaaacatgtagagaacaaatgatttttatcatttagagaaaaact
gtgtagaagagacagtgaatgcaatgggaaatttttaaaaattttaaattcaaatttaaa
agtgggagattgatgctgttcaaaacttggagtatcaccatgagaaaagtggccttgagt
gaatccttgaaggataaaaagcaaatgttgagaagaaaagggggcctagcacagtggctc
atgcctgtaatctcagcactttgggaggcggaggtgggcagatcacctgaggttgggaga
tggagaccatcctggctaacccggtgaaaccctgtctctactaaaagtataaaaaattag
ccgggcgtggtggcacatgcctgtaatcccagctactcgggaggccgaggcaggagaatc
tcttgaacccaggaggcagaggttgtggtgagccgagatcgctccgttgctgggcaacaa
gagtgaaactctgtctcaaaacaaatcaaaacaaaacaaaaagaaggaaggcagtccagg
caaagaggtaagaataaaggcctagtgaatctaggaaaacagactctgtatcatgtaatt
atcaccacaatcttattggagataaggaaatcgaggctccaagaggctaagtgatggtcc
caatgccgcatggtttctaaaagaggcatagatgggagtgaggctcaggttttctagtgg
caagtccggtgctctttgcactgtgtcacagctgctttgtgtgtaagacaaagccctgga
gatgctgtctgcttcagtcaccaagctatgtggaaaggttatgccaaccctttccatgaa
aatttaaatgcaaatagctctgagacagttctgttgctgagaagataggtttaagtcact
gtctaagaataagtgaagtgatttttctagatacaattatccccaaactccatcttatta
cttgttagaatgaatgttgttgagaaacaaaataagcaacggtggatgtgtttgcttgat
aaattttcttttccacaatttcttctgggtttgggcacacattaatttgacaattaatta
ttgtaattgtatcctgaacataaaaatatttatacattatatacttatgtgtgtatatat
atgtgtatatgcatatactcatatacatgtggaatcattggactttagaaatggatagta
cttcatatgttatatatagtgtaatagttaaaaataggaaagattgccttattcctaatc
tttgtttttttaaagtttatcttctgtagacagtagatagctgagtcttgtttttttatc
cattctgacattctatctctttcttttaattcaagtgtctagttcattcattaacattta
atttaattattgatacagtcagagccaggtctaccattttgctatttactttttatttat
gcactctgttgtttgttctctgttcctcttttcatgccttcttttggtttatggaatttt
taaagaattttattttaatttacttattgtttttaacctatacctcttcacattattgtt
aattttttagtggttgttctcaggattacaatatacctccctaaaaattcacagtatact
tagagttaatattgcacataatatgtaagagccttggaactatatacatctgtttactct
cttcctctattccttttactatagttgtcagtcttttcccctctgtgttctttatttact
ttttaatttttattttattttttcgagaccgtgtctcactttgttgcccaggctggagtg
cagtggcacaattttgtctcactgcaacttccacctcctgggttcaagctattcttgtgc
ctcagcctcctgtgtatctgggattataggcacctgccaccatgcctggctaatttttgt
atttttagtagacacggggttttgccatgttgcccagggtggtctcgaactcctgggctc
aagggattcacccaccttggcctcccaaaatgctgggattacaggtgtgagccaccgtgc
ccggccccaccttgtgttctttagatttgaaaacttctatttatctatctttaagttcat
aaacttttttgtcatttccaatctgccattaagctattctggtgaaatttttacttcaga
tattgttctttttagttctagaattctacagcctagtagccactagcaacatttgctcat
ttaaatttaaatgaattaaaaagatttctttagttacatgccacattgccagtgttcaat
aactacatgtgactaatgacactgattgaacagcaaagatacagatcttttccatcattg
cagaaagttgtattggacagtattgctattgaattttcatttgattttttatagtttgta
tttctctggtatttcctatcatttccttttttgaacatatttttctttatatccttgagc
atagttataatagatgctttaaaatccttgtcagctaattccagcatctgggtcacttga
gggttggcctctgttgatcatccttcctcttgagtatgggtcatgttaataattttaaat
tgtgtcctggacatgacacattatcaataacctgaattgttatgttcattcaaagaatat
ttatatcttattttttaaaattgccagtaggcagttaacttggctgaactcaaactgcaa
actctttcttccctgtggtgagctatagggaaagaatctacagggaatctcagttcaatt
ctttgatcctgaattggactacttggagtatgtgtgtaggtcagggctcagctggacatt
tggataaagcttatatatagaatttggagctcctcttctctgtgtctttccaggtttatt
ccctcactttctagctgctgtgtttaccccagattcggtgccctggttgttctagtcagt
aagactatgggttttccatctgagtttcttagttaccctgtatgactaaagcctgtaaga
acaggaaaatcaagttccagttccttcttccatgtggtgactccctttcaatatctgcct
acttttggtccgttgtctgctatcttcacatagttgttttctatattttgtctacggttt
gtaattatctgggggaggttggtctcataggagctactcagccattactggaagaggaaa
cttgtttcagatttttatttgtttatttttgagacaaggtctttctgttctgcctaggct
ggagtgcagtggcatgatcttggctcactgcaacctcaacctcctgggttcaaccaatcc
tgccacagcctcccaaatagttgggactacaggcatgtgccatcatgcccagctaacttt
gaaattttttgtagggacaggatctctctatgttgcccaggctggtgttgaactcctggg
atcaagtgaacctccagcctttgccttccaaagtgctgggattacaggcatgagccaccg
tgcctgacttcacatcttggctcagccacttttgtgaccctgttattaacctcttatgcc
ttagtttctttatctgtaaaaagagaataataatacctgccttacgatattgctgggaag
atgaaataagtgcaattatataaaacacttagagttatttctggtacagactaattgccc
catgtcagttgttgttaacagtaggataaattcagtcttctcattttgcatataaggaag
tcacattgctaatgagtggcagagccagcactggaaccctgattcccagctgggccacac
agatagtccatagacatactcaaacaatgtgtcagtcttggagatagttatttgcctaat
aataacatttttgattgtttgatgtgctataactctataaattattttatacttccacag
tttttgattttttgagagttgagtgagtggacagtctgataggttttactaataacagcc
tcttctgtcagactccaccaaaattttctgtatcctctgatttttttaacctcttattca
cccatatcactgtaaggtttttttttttgcagtggcgggggtgggggggttgcatgtggg
cacttactgcctctgccttcaactacattgttctgttctcttttcccatttagtggggat
gttcaattttactccctttactccatgcatgaattagccttctcagaccgtgtcatgctg
gttgcccttcactgaatggcctttggtttgctgacatgttttgggaacagagaggccctg
tcttgcttggagatcaagcagtgtatttgcacatctcctctgtgtgggagactgatatgg
tttggctccctgtccccacccaagtctcatcttgaattgtaatccccataatccccacat
gtcgagggcgagacctggtgggaggtgaccggatcatgggagtggtttccccatgctgtt
ctcatgatagtgagtgagttctcccaagagctgatgattttataagtgtttgacagttcc
tgttacatacgctctctttctctcacctgccagcatgtaagacatacctgtttccctttc
tgccatgattgtaatttttctgaggcctccccagccatgcagaactgtgagtcaattaaa
cctcttttttaaaataaatttcccagtctcagggaagttcttcatagcagtgtgaaaatg
aacgaatacaaagacctctccaattctcagctcagggctctcttttgccatgggggaggt
atgccctgatgcacattgataccacaatgagcatcattttgtattttgagatttctgctc
cagagagataaattgcttcatttttcctgacaattgcactgtgagctgagattatttctg
gaagccatgttctttccacgtgggataagatcttgagataagacaagaaacacaaaggag
taagacatgaatgggacatgcctttgcctttgctatgcaggaggaaacctaggactcact
ggaaaattaaggtctgcttcatgttttattctagttgtgcctctgtgaatatgactgagt
tggatggggctgaatctctctgttggtccacctccctgagtctcactcatgctgctgtgc
ctccagcaggatgccagccatcaagggcacaggtgcattgtaaatatggccctgttgggt
ggaccacatagttcagtctttgttgggtttctggccagatactgggacagagtttcaggt
aggtgggagtgctgcagaggtaaaacagaaagcctgcttccagactgcagggcttgtatc
gggctcacttgtatcctcttgtgaactttcctcactgtggacatagcactatgggacagc
ctcctgcccagcgacagatgtacatctttatgtgatctgtttatgtcacatgctaacagt
ttattactggagctaaaatctagatgagtgaacactgtgacctcaacacaggtcacagaa
cggatactttgcctgtgggcaactgaccagaatccacaggtttctgtttgaaacagtgag
aaagaactaaacaagggtgcaggttggtgtttttgttaatgcaattttctttctcctggc
ttgtgccatatgctctcctccttatctctccttccactgacattgttctttctttcccca
ctagtctcaacccagagacagagtgaagtcatgcaacttccttgtttccatattagatag
aaatatttttccattaaagttccttcctggactctctaagtcgaggtggtggctgtcaca
gctttgccctctccccatctttgagaattccctggtaaagccctcttagtgagaaggatt
tacaatggacacaatgctgctttcacagcttttaattacacttgactccttctgaagctt
cctgctggcagcagctaccttgttgaagagggactggatttgggctgtgagcagtgtggg
agtccctccctttgtgcctgggtggtgtgtccagacccaagtggctcctacagtccagct
tcagcttcattccctggtggtggagtgctgtgggacgagaaacctgaggctgtcagttgg
gaggggattcctaagtgctggttgttcagggcagtggaggaatcgctgcctttgtgtctg
tgtcctttctggatgggttctgggataggacctggaattcaagactcagctccaggattt
ggcagcagtcctgcccttgccttctggtggttctgcacgctcagagggccatcttcagta
gctctttctctaagtcaggcttggctttgttgggatcagggtgacctggggctttttctg
ggtgtccatgtctactgcagtagtcctttgaaacatggcttgagcctctgcttggttgta
ttgcaaaggtagagttagcccattgtttgggttgcacttggatttcttctctccttggag
tactgctgcttcctcctttcggtccctctgtggtcctttcccacagtcctctccttatat
ctcttttgcctaccttcttccagccaatgaacttgtccactctcccagtttcagctggcg
tctccagagggtgacttctggatctcaaacctaccaaatccatctctaccctagtctcta
gatgcatgttttcagctgcccatcaaggaaatttcaaggtaattgagttgttgagccatg
gtggatgtagtagggtttctctgtctcagcactattgccattgtaagccatatgattatt
tgttctgtgtgtgtgtctgggggtgagggggctgccctgcacattgtagggtgtttagca
gcatccctggctctacccacttgatgccaattgtgattgcacttgtaacaatcaagtata
tctctagacatctagaatctctcctagttggggatcacaggggcatagtgatacaaatca
ctgaaatagcaactacgtggaactgagcaagtttgggggaaatggttgagtttgacagga
aacaggatgaagagggcctaggaagaactggggaagaaaaggatgcagccaggtgcaaaa
ggaaggtgtgctggagatcaacaggccaggcggccagtctagaaactcctcttaaccagc
tggcccaggcacacttgactttgctgggcttcagtttcttcatgaataaaatgagaagtt
ggcctagatgaattgtaaggccctgctgccctgtgatcctttccccacttgtttaatacc
attgaccagttctaaaagaattccgtctccattgattcctccaaagggaaagaaagcagg
agagagaggaacacatttgtggggagtctgcaaagcagttacggttaatattaccctgat
ttgagacattcctagtggatcctgggagaatcatgccttgcctagagggtgcagggaagt
actgatcctcagaagccatcatatggaaatcggactcagtgacagctcaggcatgtccaa
aacccaaatatcttctcccctatctcatctaccccccttcccctcctccccgtctctagc
tcctttaatcatcatttccacccagccttctcatgcctattggaaagatctgggaggcca
gtgatggatttgactgaacagtgtgtaatataaaagggcagagctgggcctgaagggacc
aggggctgcacgagctccaatattgcttcctccaacagggcagtgccggggagcccccct
gggattactcacacaatattactgccactggtgaggatgggggaaggaagaggaggcagg
caggcccgggggagggtcttagggtagctgcagataaggctgagaataacaacaacaatc
ataatggcaatattttaataatagtaaaagtagtgataattgtgttttccaggtttatta
actttgggaagtctggtttattaactctcctggcttattaactttgagaagtctttgctc
gttgcagcatatgcctgaggcttgctggtgtttgagttcatcagtctcacgctctcaaag
agaaagaggggcacaggagagagggaggggggaggcacggtgatatttgaagtaattaga
gagactttattgaaatcaaatgcacaggcaagaaatggtaattaactgagaagaggatgc
tctgttctctctcatccaaggactgtggggctgtcatagataatcctcatcttgggggca
ctggatagcttgtgaaaagacagtgttggaaagaatgtatacacacacacacacacacat
atgtatatacatatacatatacatatatatttttaaatagtgatctaaattgaacaatga
aggaaaggaattatactatcctcatctagttatcattggtacaaaatacacaaaaggaaa
aaaataaaaacaatagaatggtttaattagaatgtatagttctgtttctccagttattca
ctagtacagataatccaagagtaagtaaggggaacaaactgattatacaagtctgggagg
ccagatagagatcttctaacgagaattatggtgaggagcagggtcttgttttgagaccaa
catgatgatgttgtgattaagaatctagtaggtagagtttgcttgagtttcttttagggt
ctgtgcagtagcctttggagggttttagagatgatgatgtggtggtcatctgggggctaa
ggagtggcaggggctccctggagagacatttagctcacataaggaagactttgtagcagt
gctttaaacttggagtgaatctttgttataacattggtatagaaggcattctagaatctt
cttatattaaacatttacttactatgtttcagcacaaagaagaaagctggcttaactaaa
tgatgctgagatcaaaagagcactgtatttggagtcagaaaacctgggcttaagatgccc
tttgaacctcagtttcttcatttgtaaaaatgggcaaattatttctctgataaggctggt
ataaagatcatatgggataatgaaatttgagtaacactttgtagactgtaaagagctatg
ctcctttaggattaaaaacaattcatgttgttattaatatttattattttattaatccaa
aactccatggtcctgtagttgcaaacattccttttctccctatatctctggtggttttgc
tttacgtttgtcctcctggagctggatgataaagagctggtctgtcaacattgacacaag
gattgctctgggtctcgatgtattcaatcagtaatttcactcacagcttcttttgtcact
gctttgagactcatggccaaaatgcactgtggacactcaaaggctctcctgtattataga
gatttacttctaattagtagagtagcaagctgaggactgagcccctcatcagggtagagc
tgcacttgggctggtggaaggtggttttgaccagagccctgagttcagctgctcacagct
cggatgttcagccctaggtgggcgttagttttcacacgctgactagtctgtgcccctcac
cttctgcaggtggtctgtctgaaaaagcaggcactgctaagtaatcatctcacttattca
acatccattccacagaatcgactgaatgcctgcgatgtgccaggcatgagtcttattttc
acctttctcatggattggtatctgtattaggctattagtgtagctacatatagagtagga
agtgatgtgggttaattttgctctatctttagaaatgagatgataggttaactacaagca
tttagtagacaattaacatccagtcaaccttttatccattcagtaaatgtttttgtgctg
tagttgggcctatgggaggaactaaaagaaacaagtcaaagtctttgcctttggtatttt
acaatctagtacagaagaaaaagcacagatgtgaaagtattgagaacagtgaagttaaaa
cacacaaaagtgatggggtataaattaaacacgcaaggacttatcatgaaggagcaaaga
agtcctaaaatgggatgaaaagtagatcaagggagggggaggttttctagagtaggtaaa
tttggattcagatctttaaaaaggcagtttgcagagatcagtgtttaccatgtgtgctgc
tagagatggtacagaaggtgactttacgtggcatctgggtacgcattttatattgttatg
gtagtgtctttatttttaacatgtatagaaacattataacatgaaaccaatgatgtcatg
gcagtgatataagctttctattttaaaatgaatctgtttaagtaaaatgagtgagttgat
tacaaatgttaagttataattttatggtggtgagacttggcatacaccacttttgtgata
tgaaaattcctgaagcttgggaaacagtggcatagattatattatgaccttacatagatt
tggtgctttataattcatgaagcatttctgtatattttgtatggttaactgacctgtata
gtgggctgggcaggtaatattactctagaacaaagcagaattttgatacatatatttatt
aattgaaatttgactactcattttacacgtaaagaaatgaggcttggaaaagttgacttg
ctcaaggtaagacagtaagtagtgatctggaattacattctggcccttttgattctgaga
ttttttacatggtaggggagtaagggaggtattccaggtgaagaaaatagcatttgagga
aatagagtttggaatcagcaaattgtgttctgatctaaggggcacagcactggtgtactg
aattaggacatgaataaaaaggaatggaaaagtcagaaaagaaagggataggaataattg
aagaagtgctttcaaagtctaggtgttaaggaaccatagtgggtaattttttttctgttt
attgagataaaagtcatataaaattgtaaagtgtataattcagtggcttttagtaaattc
acaattttgtgcaaccattatctaattccagaatatttccatcatccctgaaagaaactc
tgtgcccattaagcagacagccccctttcttcctttaccagagcccctacttggttttct
atctttataaatttgcctattctggatatttcatataaaataaatcatacagtatgtggc
cttttatgtctggcttctctcacttagcataagatttttgaggttcatccatgctggagc
atgtatcagtactacgttcctttttatgggtaagtaatattccaccgtatatatacacac
cacatttggcatatcattcatcatttggtagacatttgggttgtttctaccttttgacta
ttgtgaatcaatgctgctatgaagattttgtacaagctttgtttgaacacctattttcag
ttcgcttgggcctgtgcctaggtgtggaattgcttggtcacatgacaattctatgtttaa
gtttttgaggaactgtcaaactgttttccacagcagatgtaccatttttcttcccaccag
caatatatgagggttacaatttctccatatcctcaccaacactcattatttttcattttt
atattatggccatcctagtaggtataaagtggtatctcattctggttttgatttgcattt
ccctaaagactaatgatgttgagcatattttcatatgtttattagccatttgtttgctat
ttctggaacaatgtctatttaagtcctttgcccattttaaagttgtgtttgtctttttgt
tgttgaattgtttagcactctatatattccggatattagactcttatatatgatttgcaa
atattttctcccattctgcaggttgcactctttatatatcctagatactagacctgtata
tgttatatgatttgcaaatattttctcctattctgtgggttgtcttttcattttcttgat
tgtgtctttcgatgcagaaaagttttcaattttggtaaagtcaaatgatttattttttct
tttgttgattgtgcttttgttgttatatccaagaagccattgccaagtcataaaaattta
tctctatattttctagtaagagttttatagtttttgcccttgcaattaggtctttggtcc
attttgtgttgatgttttatatggtgtgaggtaaggcatggtgggttcttgaccgtagaa
attatttgatggcagtattaggaagattattctggcgttatctttagagtgaaacagaaa
aactgagagaaaaacaaggaagctattgcagaggagagaggaatcaaaacatatgtttat
ttttttagtagtagttttattgagatataattgacataccataaaattcactctttgaag
tgaattgtacaactcagtggttttttagtatgttcacagagttgtgcaactgtcacccct
attttcactatcattttagaatgctgtcatcaccctccaaagaaactctgtatccattag
cagtaactacctatccataactccccagcccttggcaaccattagtctactttctgtttc
tatggatttgcctattgtggacatttcacataaatgaaatcatacagcgtgaggtctttt
gtatttgacttcttttactcagcataatgtttttagggttcgtccatgtgtagcacgtat
cagtactgcattcttttttatggatgagtagtatttgattgtatggatgtaccacatttt
gtttatcattcagctgttggtagatatttgggttgttttaactttttttggctactatga
gtaatgctactataaacatttatgtagaagttttagtatggacataatgtttagcttttg
tgtaatactacatggcattttgtcattgctttctacctttatcttttcttacaatgtatc
tgacttatcacatggaattactattcaggcagctaaaactaccggcttccctcttaggtg
gatggccttatctctaggcaatactcctagcatcccagaaaagctgggttacttgtgatg
acaatcctatttagaaagatatgcaatgagcaagaccaggcaaatattaatacttcacag
ggtacacatttgatcttagggattcctctgaagtttctgctgaatgtatgaacgtctctt
ttaggtttgagatgactctgtggagccccctactagagtactggtgctctgcccttgaga
agacccatatggccagtgaccaaagcttaatgcagacacagtctcttcttttctctcatt
cttccttctgccttgcagaatatccttcaagactcacatcctgactcttaatttttaggg
gaaaaacacatttcagtctctacatttaatttgtgcttagtgtcttagctaacaatcaca
ttggggtgggctcgagacctcagcaaaccaaagacattgacttctttgtggcacgctctc
tatggtgtgggtgttagccatcctcactgtattcagcacttcttgggttgagtagtccag
gttatgagatatttatcagtagtactgcctgttaacttaatgtcagcccctagaaaacca
aaggacaaaggacatgaacagacacttatcaaaagatcccaattttctattccagttttc
ttaagtgtttgtaaaaggagtttctagtgtttataaaagaagcatttttacttcttcact
agggagaaaacaaatgttccttactaccctataaagaaaaaaaaatctaggtggaggtag
aggttgtgctgtcttagtggttgttatgcagaactataaccctgacaaagctggtggtcc
atgtgattgagagttaccatgttgtaatggtcagagacactgaattacaagctaagtaaa
tgcttagtagagaatatttggaaaatattaaaaatataaagaaatgaaaataatctatga
tcccactatttacagattaccttcttagtattttggtgtatttctttctagtattttccc
ctcccccattattcgtgtgtgtgtttgtgtgtctgcctgtctgtctgccttttgcctatt
tatatgatgtgtacagtcttataaacatctattttcatttaacattatattgttaatgtt
ttctcatgtcattagtctttgagaatatggttttaatattatcgaacttaagtcatagaa
taatttgtttacctacttatgatgttgctgacacttaggtggccttcctgataatacata
tttattatatatttatttatcatatcttggatttttccttagattactggagggaggatt
atagcataaagcatattaacatttttaaaggttcgatttctctgttttaaattttgcttg
ttactagcaacatagaagtgtttttagtttttatatattgtcttgtgtctcttatacttt
aataaatctatacttgtaagcctttcctttattctcttgggtttattcatttgcacatca
taactattttatcttattctttccagcagttgtatctctatgtatttatctattttttaa
gacagaacttcttaagtatttaaatagtagaggtaatatggagcattcttgtctttctcc
tggattttaagggaaaatgaatgtctttcaactgattaaaatataatgttggctgtaggt
ttaagattgccattctttatcatgttaaggaatgtctagttcctactaagaagttggggt
gtgtgtgtgtgtgtgtgtgtgtgtgtgtgtgtgtgtgtgtgagagagagagagagaggag
atctcagctgcaatactttcagcttcagataacagaaaacctaattaacccgggcttaac
caggaggtaagtttgtttcttccacgttacaagattctgaggataggcagtacagagatg
gtatggtggctcatcgatgccatcagcaatccaggccctttctatatttttcctttccat
ctctttagcacataggtctttattctcagggccacaggaagactgcagctggagctttgt
aatcacattccaggcaagaagagtgtagggccaaaaggtgaagggtaaaaggccaaagaa
tcacactagctgggtcttgtctcctttaaaaagcagtcttggaagccacccaggggcttc
cacttacatctcattgagtcaaatgggcagctcttaacagtaaaattgtctgggagaagg
ggcctgaggatgtgagctgggttaaccaatccacagcatctaccacagcttacgagcaaa
tggcttggagtcctcagagaaaaaaaaattatataatgccttaacaaatgctctgaacct
gaagccagcagattgtttgaattctgacttctcttttgaccctctgccaacatgaacaag
tcacctctccgttctttggctgatatctgtctcagctacctgggaggatgcttgtggagt
gcagataaagtcaaatcctggaaggactccgattttcatttcttttctgcattgggataa
tttgtttttggttaattagtaaactgctctttcctcatgatttttatggtgttattatta
aattacttttgcctgaacagaaccataaggtaaacaggataccaaaaaaggtagcatgga
cagctgtcagcaacaggaatgatttctttttgaaaggggaaaagaaagtgctaagagaaa
aagccagaaagttacctcagcctctctccaaccaggggcagaaggaggatagaacatgaa
gcgaaatgatttagtgcttttcctcagtcagctttgcttcccttccctgccttggggcat
gagaagtgccgtgctctgaagttttgttgagaaaagcaccctgaatcatgttgcttttgt
ggcaactattaattgcttcctgaatttatacagcataaataaaataggttgccagggaat
gaattacgcagaggataaatggtgggtcattaatgtagcgttgaccctgaacccagagga
tgacgtgagatcggtgagagctctcaagaaatttaccagaacccatttcagctggaggtg
atgtgttttaaatcctcctgtaatgcaatgaggggaatcaaattagataatagtttgcag
aaatcttctgggcctggagccccactcaaaaggattttgtcctcttctattatcaggctt
cacatttgggggctggacctgtgtcccagtggttcccagaatggctttattttttccccg
tgtggtaagagccctggctgacacatctgaaatgccttggtgtgcatgcatgctctgcct
ctactttttaatactgtagttattttgtattaatatgtacatttcaatttcaccttattc
tgaagtccaaaatcctaactaatacaaagagaagggtaaatctagaatgcaatttattca
tcctgctgcctcctttataattttccctgtaaaaatattcaggtatttcccatgtatccc
atagttggaatcattggagcatatgtattaattctatctatggatagttgcatttctatg
ggcttaaaaataaactagacttggaactattggggtttcacctctctactctccttgttc
tgagtgggttccacaaattcagagcacccctcagataagcagagtaatgaacatgggctg
agggctcactgtatatgatggacatgctgggtattgtggtgatgatggagggggttcaga
aatgtatgaaggagagtttactttcttctcaagccatttacaagtatcagttccgtaaat
aatcctatcttttgggtttttttctttttccttctaggttttctaaactcattctcactg
aactggatcctgatcagaaaatgtacatgtctcaaagggaagggaagcctcaatcctgtt
tagggaggcagctttgcccgggcccgagtgccctgtgggatccggatggggaggtgttgc
tgcaacagggctgctgggcttctttccaactcctcctcatctgccatttttgtcttgtgc
tgtaaaagtacaagtacatctgcctccatggccagcctcctgtgtgtaactcggatgccc
ctgggaaaccgcctggatgtggatgaaaatgagggcatgttaactttaaagatttctcct
atggctccagccacctccccgacaaagcacttgtgcgtatgtctcagtaccagccgggaa
gccccagtttttcctgcccagcgcctccctgcagtattctctgcttgtgaagcagcttga
gggagtcataagtcttactgccaagggtgcccatcatgaggttgctagtgtagggaccaa
ggagcaggtggtatcagtgcccccaggacctccagtcctcaaagtgaccgtggtgctggt
tccataggcagctgggcgttttgctctgtccctgggccctgaagcagcaacgctgtgctc
ccaggcctctctgctctgccctccccatctccccgtggtaagctctcagcatgtgttcat
ggggctgggaaggggacagatgctgcccagtgtccacctgtctgtccttcatgcctgtgt
gcactgtgtctcacacaacatacacatgcacatacataaagacagaatgtcaccaaggca
gctacccaaccaagaaagaaaaaccttactcctgtcaaaaaataaaatgtcccctgcata
ccatgtcccatggacagactgtgggtgagggggtgtctatgcacccatcacctgaccttg
actttggcactctattataagagacgtccagtaggtccttacttgaccagtgcacatctg
cctcccatgacaggatctgaaatcctaccagaaagaagaagccctttgcgtctttaagat
ttccaattttcagaacccctgatttaaaatcagtactgctgagagaggtgttccttgaat
gtttttgtaggcagaaccctggtgaggatcaactctcagctgctgaagtcaaggttctag
gagagaggcagaggtatttgatgcgtcacatgtgtcaggggtggatgggactctctgaaa
ccgcatggtgcctccttgatggttttgaggtttttcctgggggtagagggggccagatct
caaggctgtcagacacagtgtgggattgtgaaatgctgtgttgtacttcagcctaacaag
gagtcagggtgacaaggatttagttttacagtgttggattacggaccaaatacaacatga
cttggataatttccactttgctggctccttagctacaagtaatttattttaaccttcttc
cataatgccaattacagctgttagcacatacttcaaagccagtattcaaagtacaaagct
atagttaagatttccgaagttcctgtgctgatgtgctgggcctggggggctttaaaccaa
ggttggaatgggtagagatgaaaggaagtagggcttttcctgaatattctttcgttagtg
tggatgttgggagaggggagtttaggaaggtggctggaatcagcccaaaggagggagtgg
ccagaggggagttgtagatgtggttcgtggggacatccccttcataaacataaaagttgt
gacttactagaaagactttcactaaacagggaggggtagagaacagaatgaaagggaaag
atgaagatagagaacagccctaatgagagaattaattgataagacgtgccttgctgaaca
tgtcaagagagacaagcagtgcaactccagactgtcctgtcttgtataggtatctgatca
gtcacctaacctagggtctgggaagcaagagaaggaagtatgtcaccagtctagtaggag
cctctggggtgttggtgttcagggcttctgcctgggatgaagtggggctgcctgtgattg
ctgtgctccatctgatgccaagtggaagccatccgccactatctgctagttatgccctca
ttactcagataattctaataattattgggtgcttagtatgagtaaagacaacatgctggc
tactgtagaaaacagaaactgctagttttgcttaaagagagatgctggaccctagaaatc
ttgtggatgtggagaccctgaacatctgtgttctctcttcgttcaagccctgagagacta
aaaaaagagaaaagggatgggatctacagaatgagaggtaataaaaaaaaagatattgga
agaaattacagttttgaaagggtagagaaaaaactagaagaaacaaaatgaagaaagaca
aagctaagacctaaagaaggaaaaaggtcaataagatgggggaccagctagaaaggggac
tgatctaacattagagctactgcaccctgtctcctgtcagatcttaaaggcagaaaaggg
tgacttgtgaaaatgctaccactgacctgggagcaccctgcacttaagatgcaagcataa
aggtgaagttgctttagccctttttgaagcatctgggatgctgcattcatagaggctggt
tccaggagggtagggggatgttcttaggccccctttgccatgctctctgctttgttctag
agctcagctattgcacatgtggcgactgtcctcacgctgtcactcccccaaccgctgcca
cccttaggaatgttccatacaaatggctgagacagcagttatttctcaaggaggtgtgag
cttgtggagttatttgctgcctggcttagggagctggcttggttgcctctctctgttgtt
aacactccttcccatagctgtggggtgagggctggcccctgccatctctagcataaccac
tcactgccttcattacctcagctaccgagctcagccctgatttctgaaagcagtttggga
aatgtcagccaaggggttcctcctgtgatgctgtttttgttgttgttgttacctgcaggg
ataagtgagaaaatgttgagtttttctgaagagggcttttctagctttcttaaaaatacc
ttagctttcatgtatgctcctatgagactggcttgtatgccatgcctcagtgaactcatc
tgtcctctggcctctcttggtttgaccagcaagaggcactggcagaagagctgaaggcag
aagggaaatgagctgggaatttattcccccagctccttcgtgggctctggtaactgctcc
cttcaggcctagggctggcaatagctccctgaagtttccagcctgggattccataccatt
ttttgttgctttccttaagccctgcccacacctttaaaaaaactcttctctattatccaa
ccctgaccccaataacaacaacaacaacaaaaaaaaaaaaaaaaaaaaaggaagaaggtg
tgtgtgactaagtatgaagaagttggttgatcattttaaagaatggttcatgacaccagg
cagattttggctttttctaaatgaaatatcaggtaaggagtggaggagatgggcatctag
ggtttaggatatgtgtttctatgatatggatcagatcagctaggccattaagctgggatg
cagggcagcttcttggtttaatcatctgctgctccctcttgaaatcatttatacttttat
atataattattaatttttcaacatggaactctgcattttcacttcaccactgggccccat
aaattatgctgatcctgctgggatgaacttacctgtagactctatattgtttccaattgg
cataagttgagcatgactaaacctctgtcaatgatgaggatataaggtcattagacaaga
atgccacttcttcaggggacttttttttccctctgatattcagtctctttgtgtgagcta
gagaggtataattgaaaaagataattcctttatatttggttccattccattttcttccac
tgaagtctaaatataaattcctatcattcattggcacataacaaaccaagccaaaattta
gcaactggaaacaacagccaccatttattttgctaatgaatctgcagtagggtagggctc
agcaaggatggtttgttgttgtttggtacagtgtctgctgcaggcggaccagctggggat
ggaggatctgtttccaggatggctcacacatggggccattaagttggtcctggctcttgc
ctgggagctcggctggggatgttggctaggggatcttatttcctctccatctgagcctct
acatagagttgcttgggcttccttacagcatagtggctggattccaagcatgaacaatcc
aagagacaggaagtggaacctaccaatctcttaaaacctgggctgggaaactggcacagt
gtgacttcccctgtcatagagcccagctagactcatggagggggaaattgtcccagttct
tggtgggaagacagtcaaataatttataaccagatgtctttaatctggataagcatacct
gttttatgtataaaaaaactaaaagtaacagcacaatgaaattttctcagagcaacagca
aataggggcagagctggacttagagctcataagctcctgatttcccagactgtactgtgc
ctatcataccatactgctcttttgctaatctaatacacagcaataactcttccttgttct
catggccctggttttcaacctcaaagcccattagaataataataagggagaaattccagt
acttttttagaactgctaaaatagagtccaggcatttgaaaacaaaggaaaacatccaaa
tcattaaaagcagaagcaattatcatttgtcagagttgaataaagaatatgaggatataa
cagtacgtggttgcctcttgctcctctagaggcagagtgggtagctcaggaccatctgct
agaatggccatggtggcactaggagttctgttttgggtcactgcaaagctgcgagttaag
actgaaggcttttgaggagctctcagccatcgtgaacggcacatcacacatcagtgccct
ctgagatgctctgagggaattgggccttatagcaaaaatttgccccatcatccttcaaag
atcttgaatgcctttgtgcaggagaagcctgaagagcttgcttttccaggagcctctggg
gcaaacaaacccttctctttctctttcaaagctggggctacagtttagaggttgcctaac
tcagggtgacatcccttaacctttgatgacaattctgggaaggaggctgttggtcttcaa
agtttggagtgtgtggcccttggtatggtatgcctatcttcaggcatgtccatgcagtag
cttcaggggcatgagggtgttaagagccaaccagtgagctgggcctccacagccgacagc
tgcagtacctggggttctgaggggcaggccactcctgtcgtgtcatcccttcagtggaag
tagaatgggcttgggaacttctgatgatttcactatccagttgagaggaggcttcttgtc
acacaaacccacataaagctgggaatgtggtccaaggataactgggcctaagattctttt
tacagatgggagatcatttttcatataattaggaacctccaataaagtatttatcacttc
agccctttgggcccattattttgaaaatctctgatgaataatgcagtttattctgatcac
tccaattccagtcaggcatttctagggaagagcaaggggccctggcggaagaaaaaatgt
aaatcctgttgattgaaatacttagttctcggaattccattacatctgtggatgagattg
cagataagccttaaacttcttgaacattagaacttaaagaagtgggaaagtcaaaataga
aatagactcccagatctgggggacatcatggtgaatattgtcataatggtaacttttgca
tataaagttctttaattgtcctgtggatgatcacatttatccaagattattccgggaatc
ataatcaaatacaacatactttctcaagtccttgtccgcatcgcattccctctgtattgc
aaatgcctgagcaatgcagatgaaagcagagttgagctctcctcacttgtggtttgactt
tcagtggtaattactttccagcagccctcagtacccacacctcaaataaaccaggatcat
tcactaacatgaagcgatgcccaaaataaaggagtgtggagaaggaaacggggagaataa
cagtgcctaggcaacatctgcatctccaccccattggatgcatgagccttctgttggttg
ctcatactgcacagagagccagattggcttggcttccagtttcgtcagggggtataatga
tggctagctatgcatgataactcacttttacttactgttctatcttcagtgccctgtggc
ttttgatagaggcaactttgactttgtaatactatacctgatgagtttctattaaaaaca
caaagaaaacagacaaagaaggtgctttttgtcaccttaccctgctcatttatttcatca
ctggaagcctgtcaaatcttcctgcctggtaagagcttggagggaaggtacagaaagtta
ggagggtggaaagagaccaaatctgggttaaagaggaagtatcattttgtcacccatcac
taatgaagaattcaaattcatactgcatagagctgggaagaattttgttggggtgtcaaa
tgtccctgcctttacaaaactatcaagccactgtggtggacaagaattcagagagactga
aactctgtgaaatgaagcagagagctatgccctttagttataatactgggattcaaattg
tgactgccacttattggcagtagggcatcggataacaaagctgaggcttttgttcatctg
taaaatgaggagaatatttgtgccataagattgttgggaatatctaatgagacatctttg
aggaaatgactgttcaggacaagtggatgagcatttttctcattttttttctcgtgaagg
cagtgggatggaatacatcctctctctggcaccttacaatgtggtgactgttgtagaggt
tgcgatgctatgatttggcttgtcaagaccagcttaccaacaagccttcagttccagaca
caaagttcatggggaaggtgggtggttcactggtcttcttgagcatccagcaacgtctgg
tcccagtggtttttgcattgctttttggagaggctgccgagagccatgtggggagtacaa
attaccccaataatctacagcacaagctgaacctacaggaaggattgggcagatcttggc
tggagatggtgggagggacttcctcaaggaaaagaagaagccactatatagacagttgct
gctgttgttggctttgaggcagaaggcctgggggaaggtcacagggtgcccttgcgtctc
tggcggagggtaacaaatgagctgacagtctgccctccagccccccaccaggacttcctc
agttttgccactgggggctcttgctaggcagaggtgccttccctgccaggtttttgttat
taaagttgatcccatgtatcagaaaatggaaagcaagacttggaaatcagcatccaagtg
ggattccaggctctctgtagcagcgtgtgccaagggctgggggtggggagcgtgcagcaa
gctcttcgctcagcatccaggagcgagccctcagcatcattcactctgtcagggtatctc
ggtggtaatcacttccaaatggtggcagggcggggagggggctcccctccaatcacccaa
ggaatgtcttgactcaggacagaaagggaggttttccataagcatctcttctttccaaag
gggactggagatagaatatgagacacccatgagcctttcttagcatcatctataataata
ttcaggtcaacaaaacagagggggaaggaccaataacccaggattgtgtcaggtcccatt
ggctaacctgggaggtgctttcaagatgagcagatcacccctccagatgacacatgactt
ctcaagtgtcttctgaggcagagactgggagtggatgcactggcacagattctgtctcta
aattaataggcccaggaaaagtcactcattacactcacatagacccaagctgtggaatgt
aatgcaagggagtaaaaagccacaagtccaggggaccaatcaagtcacttaatctttcag
agcctcaattttcttgcctgtaaagtggggattataatgtttgttttatagaatcgttgt
gaggactaaatgatacaactttgagaaagtgcgaatcaccaagtacgtgctcagtactgt
tttaaaaaattatattaaagagattcaatgtctttcctatcatgttaccttagggacttt
gctttcttcagttcttagcagacactttgcagaatcatggaatcacatacacatggtatc
taaaatgtatatagagccttattgaattcagaatgattctgtctgtttcttgctgcaatt
cttaccatttccatttgcactggaggaacctgagtaaggctggtgtgacttggccacaaa
gcttgtatggaaggtgttatcggctctcctccctggcatctggttctcagagggctaact
gtggttccttggtgtccagcgagtattccccagtggtccagggaccagcctcctgtcctg
tggatatgttgaatacgatagcatcagtgtatctctttcagtcttggactaataatttcc
ttatgaaaatattgactgatttttcctcaaaactatttatttaatgtgtgattccttccc
ttctttttttcttcttatgttgtcaagcaagttccagaagcccttctctggctgcttgac
ctcctgaaattgttctgactcaacatttatggaaccaaggaggaagggggaggagcattt
gtagccatggttggtggccttcacacagtctttttaaaaataaagttaaaatttaaaatg
tgttgttgttcaggaactgtttttcatttaaattctgagtctaaatgccagtctaaatac
atatggtcaagtgacggtcatgctaataactcattgtacttttccttggtccttctacct
gtggtccaggctcctatggatgaaaattccctggaggtatgtgcagaatgccaggaccag
ctgacgtgggtaggggttagttgcaaactcacatggatctgttgtaagggtattgagggt
tggaggttatgggagtgaatctactacaatctcagcacatatgtatagcatgtatgcact
gcacacctcccagaatcccttctaggcatagcataatcttggggaggggatcctgatgct
cttcttcattctgcctgtggcataggcccctttgtaactaagaactatcccaagttgtac
tgtggccttgggcttactcaaaccagctcatttttttctacctatctggcaccttggcta
tccagaatgcttgtggaatgtcatcaaccatgttttctggatagcaaatatttataagtt
ttaagcctttctggaactggatttggtaatatttgatggacagagctgtgaaggccaatg
atgtaatatagagtgattcacactaaagttgtagttgcgctcccactttctttttctctt
tctccctttatctttcctctcactttcttcccacttctagagctgtgccctggcaatcct
tcctgtattggtcagcacaaagagtttcctgccatttgtttcactgtcatttctggaaaa
agaagggaagtttggcctgctttgcctgcactgcctgattcccttgcatgaagccacagg
gaattctcattaccactgcccatatgcacagacgcagcctctggcttctgcccgagagga
catggggagagttgctgccagcagctcaggctgagcccctctcctgctgaccgcttcact
ctatgtgctgcctgggcagggggaggcggaggagggtggtatggcgcacacagctttcaa
caaggactggagagtggaaatcctactgatggtgggaagtcaggcagaggcagccaaacc
actagccatctcatctctgggaggtaccaggcactgtgtattctggatatattgtggtgt
gagtgccaccaacaggctgttggggatattcagagcccatcctgtgctgactacatttgg
gaaggagccatcactgtgttatacaggaaaatacagaaagagcaaactagcaatcaagtt
gagcttttctgagagtgtattggttagctatagctacaggactgttgcataacaaagcat
cctagaactaaagacttaaaaaagccaaacacttattctcacccttgggtctctgggtgg
gcaggggcaactttgtttcagactatgggtcacctggacttacccaggcttcaggcgggg
tccaggtattgttccacattctttttggatcaagagccacttagatgtgttctcatggag
aatgacagaagccaaaccacacactcacatttactcacattccactgcccaaacaagtca
tatggtgaacccaacctaagtggaagagggaaatttatatccaaagggaggggcaacagg
agagtgactatttattaagtgataatctaaaatatcacacaaggttacacatctacaatt
tccattaacctgagctctggagactagatgaacaggtgggaggaagaaggttggaggagt
aaaggatgtctgatgggtgggtatgaatttagtgtggggagagcttagggatacaggttc
agacaggagctgggcaatgagaaagctgactttttctgtacgcacgtctgggacatggtt
ttcacaaatgacgttcatgctagtaacgcattgtacttctccttggtccttcctcctgtg
gtccgggctcctatggatggaaattctctggaggtgtgtgcagaatgtcaggaccagggc
tgtgctcgttttgcatgtgctatggctcttggttggtcactccttggctcactcaccata
tcatatctcattggccctaactctggagtcttggtacttaacctgctgtggttttcaaag
aactgtgaatgtgggctgtgtgcccatgagtgagaccaataataaagataaaaagaagcc
agattcaagttggatactgccagtacttttgtcagatttctgtatctctgtgtttctttg
gagcaactgatggatatccaatttgacgttttcactgtggaatgtgtagttagctaagct
ctgcccaggagctgtgtcagaaaggacagtggttgtagggactcctctgcttcatgatac
ttagcccctcttcttgctttggccctgagtggagaggtttattttaaaatgtgatatttg
gcctactgggtcctttcatacttaagcttcaagattctctgcttgatgtctttgttccct
ctcacgcttgctttctagaacattccatcccagatggtgttatatgtcataagtttgtct
cccttcatctctctttcctctcccctttgctcagtcataaatttccagtggaggggccct
ttctccaggatcctgccactgctgggtggcaatatgtgtcgacgagtccatcgaccccat
tacctgggaagtgtgctatttagctaaattaccgctacctgttgactagtccaactgcac
atgtctctcaccttcctttctgtgtttcctttcactagcacctactatgtgctgggcacc
tgagacacacagacatacacacgcaagagagacagacacactccttgatctcagggaggg
ggcactctctagagggcccaagagacaaggaatagagatccttataatgcaaagtggtaa
gtgtagagtgatgaaacaatgtgcaggttataactggagcatgaggtagatgcacccagc
ctgctgtggggcaggtggtgggggaaggtgcatgacaggtgtctggaaggagatgatgcc
tgagcagatttggcagacgaggagaggggaagttttccaggctgatgggacaatctgagt
aaaggcaccagacaaggaagaggatgccaggcaccagggagaaaaaagaagttcagcatt
gctagattatgaaggtccagacagggactagcaggtgatgaggcagggaagggcaacgag
ggtcagatcatggagatccttggatatcatggaagggacttgggtttagggatctttgaa
aagcttgaagcaggggaatgacatggtaagatttgcattgtgtttatataagaacattaa
ccatgtgcagttaattcttaattatctgggtcgagggagtagaaataagtagaaatgagc
agacccaatcataactgattttcatctttgactgtatatccaaaccagtcctgcatgctc
ctgatgaccaagtttagaagtggcatatcttgggtgacatagtccccaaacaggaaatgt
gttgtttatataaataattgagagaagcctgaaccaactctcatggttattgagttcctt
tttctttctgagactggactacaatcttggaggacaagatatttttggggtgggagaggc
taaagtttatatgacacttgccctaagccaggcacataccatgggctttctgatcccatg
agatgggctctattattgttcccactttatagatgaggaaaccgaggcctggagaggtta
agtaactttcccagggttaccctattagtaaagagtggagcctggcttcaccacctccat
tctgatcacctccagaactgaggatcagtagaaccagtagaactgaggattaaaccaatg
tgtaatgtagtgaccaccgtgaccctttcctttctcaggcccagggtttgtgcaccttag
atgaagggtgtaataaactttgcaatttaagaaaacaacaatctctggcgtggggtaatc
ccacccatatactagatataatatctgcgtggaagatatggaaagctttatactctgttc
ctactgctttaaagtccaccccagcctccacagcttggaatgaggctgtttagaaaaata
attgttagagcagaggggtcttaggatctagcaggaggctgactctgggggaagtggctt
ccttcctggtcttaccttggccctttacattcctgtccagtacccgcctacttcccatca
tgctttgcgtccctgggacccagagggctggtggtctgagtgaaggataactgactgcag
gcgtaggcgatgtctggaggaacaagtcattgggctgccgaagccaagtccgtgaccagc
acaatcccaggagggccagcagtttgtggttacttggccactcttccagctgaggaatgt
acttcccccttctcatctgtcttgtgcttttgtaaattttgacgaggatcaatgaacaac
ccaaagcaccagagtgggtacaaggtcagccaaccatgaagcgttcccagcccccagcac
attgggaagaagtaagatgccacttctgagccataaaggagatgatcacttttgtggata
aatgcagcagaaacactgtgggctatggaatggtggaagcacagggagcaggtcccagat
ttaccttaaggttcaggagcatcttggagttctctgactgttttgtgtggtaattttggc
acacaaggagcgttctcactagctcaacattcctggttttggaccaagatgcatgaaaat
tatacattatctttctcctcaaagcttgaaaagtcttgagtgtttcattatgattattta
tactctatccttccaaagaagatttgaagcaatttataatgaagacaaagatataataag
atgattgtaaaaagaatagaagaataacagcaaagtaatgaagggagtagtgtggagcaa
gaagtgttccaaacaacataggctaaggggatcatttcagttaagcacatgaaacctagt
tctgagcttcctagaagctgggaggaaaatcaactatgctgagttacaggaggctacatt
tctagcaactggtagcctcctcacatacctagagagaaaaacctaaccctggcacttttc
tctaaggaggaggaaacataaggatgattgtcctagggtcattgagcaattagacagcaa
taaaaatgaccttaccaaaaattcagtggtagtgctgtgtcattcgtcttcattatggcc
aggtgaagtaaaagtgattgtttaggcacagatggttttgatggatagaagtggaaactg
aaggcaaggacatggatcgtcattgcaaagggtagtgaatgagtgaggaggaagattttg
aacagaagcaatgtcagcatcaccagccacatctcagaacattctctgctttcttttctt
ttctttcttttttttcctttattttattttattttttttgatggagtctcactctgttgc
ccaggctggagtacagtggtgtgatcttggcttactgcaacctccatctcctgggttcaa
gcaactctcctgcctcagccacctgagtagctgggattacacgcatgcaccacaacaccc
ggctaatttttgtatttttagtagagatggggtttctccatgttggcgaggctggtcttg
aactcctgacctcaggtgatccaccccgccccccaccggcctcccaatgttctgagatta
caggtgtgagccaccacacccagcctcattctcttctttcactagtacagagggagggaa
agcagaaaagggggtttgggagacttggtttcttattgtctctgctgttttgagtgtctg
tctgtgtgaacttggggaagtcacttaattgtggttgagcaaaattcaggccttacagtt
tcttcctctgtaaaacaagaagacgaatgatgttttgaagatccctttgtactccagcat
tctatgagttgatattccccccacccccaaccaatagctataaacttaagtggaaccaag
tgaaataagtcatctcacaaggaaatacttcaccttgaaaaagtaagtggctttccaggg
ataaataacttggcaacagtttagaacaaaagaaaaagaaaagaaccagtttgttctttc
attcttcttattcttgttcttgttttgttttgtttctgtgttcactatcctcattgcttg
attttgttttcttttaaaagtacatcttggaacctggctgtcatttttgacactggagga
gcatatttagcagcgcattctcaccttttatgtttgtttgttttttaacaccaaatttcc
tcagattggaagctgcctgtctgggtaaacagggagaagggcacttcttggaatgggcat
tgagtaagcaggaatgttagcttggtatgatgcagtgcatttcccagctccttgtcctct
gtgtgtgtgatgtaaataaactttaggttttacagaaatcataatgtgttatagaattgt
actggcagagaagtgtgtgtgtgtgtgttgtcgggagtgtaatcttggactcaggctagt
tttggtgtaagccaaacgttgtgcagcgatggggggctctgcaatcaggtattcaaccat
acagttgccaggtgggacgagaggcaggtgggtgtaacacccaatggaaccagagcagtg
gaaagtccacgtgttaaaggggaagggatattaaaatggcccatcaagggtttccacaga
tggtacagtgtagctgccccacgggttctcaccaggtttggaattgtgttaagccggtcc
tgagagttggtggttttgagtcagcatcatgcatatttgcacagtgggcagtgaggagaa
ttttcctatgatttcataaataaggaaagcagatatctgggctccatttcattacagatt
gagcctactgctgtcaaactcctggccctcagatcctctagcccttagatgccacctagg
gtttctctactttagctccccagtgggctaagtccctctgtaatatacctgggttcacag
acatcctgggaatcatgaatgaggagaagcaggcagggtgagaagggggaagggagagtt
ctcggcatttctacaatattatatgcaagtgctctgcaaataaaatgcaaattaaaactg
agcgctctggcactgagcaaaggtgatgcaaatttgcttttaatttctcttctgtgcagt
tgcaagcactaccaaagcatccagggagctgtcatggggaccagagaagcagggagcctc
agggaggagctgaggctgttttgtggtcagttatggacttgaccattggtccttcctgct
taatgtatgcataaagtgctgctcttctgagaacagctgatgagaaccactttcactcta
gagttttctctgtagtaaaagcaagggaggcttgggagaaagaaaagcccttaacttggg
tcagctcaaggttttaatgggaagaaggatgggttaggcattttcttgtgagtctgagca
actctgttgaggaaagtcttggaagctgccccaatccaagtgaacattagagatgagaaa
gccctttccagaaggttaagtgggtagttaagtaaacaggtcacacatcgggcctaaagt
tgtgagcatattttaattgatagcaggctctggtcagctccaagctcaaaatgatttggt
gaatgctccggatttcagctgagagttgtaggggttctgagaattggacaggtgaaggag
ttgacctgggaccactcgttggggggcatgctcagcaaggtgtccagtgagatcagaagc
accatgagactgactcttcccaaaagggtctgagaaagagtctcctgatccaatggctct
tatctcacccaagattcttgagcagccaggcctaggtgtcagaaacagtgaccctatagt
cgtactgggtcaagtctaggctccaaagccaggcttaaaatttccctgtcttgggggagg
tcagggagaaaagaaggtatttgggagataaagtaaggggtcaggaagaactaactgcca
cctcttgcaggttgctaatagtacagtatagttactaaaataatactactactttttttt
ttttttttttagtgtgtttcttggtttccttgttgtcagacatacgtgcaggaactccaa
gagagaaatatgttttaacatcccgaaactgaattattaaatgggattaacttggtgttg
acttttcttcatggtcgatttgcagtataaactgggtttaaggcatcttttactaaacct
tctggatttcagtagatcgcattggatgagccattcattaaagatttcatgctgatgtta
tttgtttaggctttgatgccctttttctgttttccctccccttttgttcaataatgatat
ctttcaggcagaaaataccttccgtcctatggtattaagggctttccaggatagagagca
tggccccatggccagtgtctaggcaggaaatagagaacttaggttccctgccttcctgat
ccccaaacagccatccagctaggactggctacaagaatggaggggcgctggactccttta
gctgcttattgaagcctcagatccattaaaaagggagctttccttttcattttactctca
aacatccagagagaagtaatggcttaaatttatactgacgtgtaaatgtccattacagca
ttcttgtcagagagcagatactgaagagaagaggaagaatcaggcatctggggctgagat
ataccagaaggatgctgggttttgttaaagtcatgggtctgaaacatactacccttggac
aagttatttagcctctctgagtttcatttttatcatctacaaaatgggaaaaataaaaat
atctcttggagttgttgtagggttaaataaaattattattgaagacagcttagtatataa
cacatgctcagtatttgatctcttctcacatgcagacacttcatatagctgaaatcatac
tgtttgtattgttttaatatgctgccttataaaataagcaccttctgtaattctgcagtc
tttcactcactattgttagtggctgtccagtgttctgtagggtaatttgctaaatttata
attcttggtcattttgattgtttctaaaagctacagtcctttctgtaggccttggaggct
ccttttatggggaagttacaccttatgtgggttcataacagaaaatgccacctcggtttc
ttttggaacactgacaagagatgatctcagatgatgtggcagcatttcacatgggccagc
tgccttggccctggacaggggttagccgccaaaatccagaatggcaggtaaaatatcatt
cccagccctttcagcccccggttaattgtgtgttcttgcacctggacctcctgactgtgt
gtgtccatagcagcatgtcctgcttgccatttagaactatgtggccaattgtgctgaatt
cctccctttgtccctgatggctgcctcagccccaggctgtactttctccctgacgggcct
gcaagcctttcagctgaaaagttgctcttgagcccccagagtcatttcagccttcaagtg
atggaggccctcaccggcagtaaatcagctctcatctccgcaaatagctgcataaaaacc
agtctggccagaggaaagcacacctgcactgaggcgctggcgggctctaatgagcagaaa
gagaatcagccctgagcttgggtacttgcacccaaggagatgcccctctggcacatttta
ggtttcaactcttatctcaagtttatttctttcaagtcctgtaaggttacttcttcaaag
aacatcttgcattgtctttatgccacatgtctgctttcctggcttaggaaacaagaatta
acttttaatgtgacagacatttgacatacattgtcacattgaagcctcacggcttgatgc
agtggactgggttttgttatttttattttatagatgaggaatctgagaggctgaatgact
tgcctgagttcccacagctataaaacattgatgccgatgatggggctcagttacgctgac
tccaaagcttggcagtggctcagtagagtgagccttcttctccctggttcacaggcttcc
ctggaggctggttgtggagggtctcagaaagggtcatttgggacacagccctggaagtca
caataaaagctcaatgttggggcctggagtctcttgggaacccctttctatttctactag
actctagccactagcccatcctgatccccactgtctccatccggagtgtggaggccatat
aagacctttgcttgccatcctgcttttcagtgttgagtgttctgcttcttaagtgcaaac
tgaggacagccagagactttgttttagactgtttcaacttccactaagaatccagacttc
cagggctgttttcagccccatgttttccagctgagataaaggatacaatattccttcctt
gggaagctttagaaaatactaatgcctagcccctgcctagaccaattacaccagaatttc
tagggatgtggcctgagcatctgactttttaaaaactcacctggttattctaatgtgctg
ctagggtagacagcctttattttaatttctgaaggaaagagatttccagcacctgggtga
acacaagggcagaagtgggaagggtttgagtgaacagaggtagagacagggagtttcacg
tgctcattcatttaggacctagtgtgttccaagcactgtgctggaaactgagctctacag
atgtctaagacatccacttccttcacggtctgctgggggagacagacacacagaaaatga
actgtgattgcactcagaccaggacacctgttaggagtttgcggaccttcctgtacatct
aactcatccaaggaacttgttacaaatgcagaagccttttggctaacacttttgctaaat
gtgggtccaccttcttgctaaatcaagcaaaattaaaccccacgcctttcttgtaatata
cacaataatggaaaggaaatgtgcattctttaaaacaaaaatataaaaatacattgcttg
caacattagccagttcaggaagccttgttcaccctgagatatctgttcattcacacaaga
aacagcagatgtgagagggaaaaggggcagaggcccagatcccattatatgaggtctgat
ataggaaccttgggtggggcccagacatctgccgtttataccacactagaggtatgaaga
gagtgtctgagggagcaaggggaaggagcagttaattctgaatggcgacattgaagaagg
tgacacagtcaacgtgatacctgaactgactttctaagagcaggcccttctccactgagc
cacatgcaattgggcacacagaacactttgcagggtatgatggtgcctctcccttgagaa
ggttcactgtagtgtgccctgtggggcctgctcctgtgccattccctgcctcactcttca
cactgtagtatgtgtctctgtgccttgcatgtgtgcttcccctggttgtaacacccttct
cgcttttcctcaatggattaatttctcttcgttgttgaaactcaagccagggcccttctt
ttgcaggaagattttgctgtatctgagacttgcactttgagaaacatgcatgtttggtgc
tcaccatttcaccatgtcttttgaaaagtatgtaaggatggacagagtgtgatagacgaa
ggaggggagatatgttgggaaatataactagtttgattggtgcatcagtttctatatatg
tatatattttgagtgggattgctaaaccagatctttaataagttctctaaaggttacaac
tgtttccaacaaaccttttctggccaaagaaatatttagagcaagagaagaataaatatg
caatatcccctcctgtagtccaggatggcaccccagacctggtgtgcagattccaggccc
atatgttcgatttgcttctaacagcaacatgaactttatgtttatcccggttcttttcct
gtctgcctctgggaggtagttttctcctgggcatgtgactgagacctgccagttggggga
atcctctccttaaacagcagggacaatctcacctttctgcttatgggtttaatacctatt
gtttcaccctatctcctaaaaggggagaaaagtatctccacttttacacacaagtatgtg
gaatgtatcagcatccactgatcatgtactttgatttcagttaggtggctttgacacaga
tgccttttccttgggaaggctgggatcttatatctgggagttgggaaaaaatgaatcttc
aagtttgtcaaggtgatgtcattatgttatgtctccaatatattaataatatatattata
tatatattttatatattataaaaatataaatatttttaatttatatctgattataatagg
gctacctatttattacggcaaatttggaacttatgaaaaaataataaagaacaaacaaaa
attacccatcatcttactatctataaataatcactgttaatgttttggtagttagcctcc
cagatttttttttctttttttctgcctatatattttagtggggattatcttctacatctt
attttataatctgcttcttcatttaacaattactgtgaacactttcccatgtcattaaaa
gttctttcacatttccaacatcagtttaaatcctgcattaaattgaagtcttataccata
taatacaggtactgaacatcagtgatttctttttaggtatttatagctgaaatttataga
tgggcttcagagcaacatcagtgcatcctctataattgcatgcaaatgttatgtgcgtgt
gattttttttttcttttgagatggagtcttgctctgtcacccaggctggtgtgcactggc
gtgatctcggctcattgcaacctctgcctcccgggttcaagggattctcctgcctcagcc
tcccatgtagctgggattacaagcatgtgccaccacatctggataatttttgtattttta
gtagagatggggtttcaccatgtttgccaggctgttctcgaattcctgacctcaagtgat
ccgcctgcctcggcctcccgaagcgctgggattacaggcatgagccaccgtgcccagccc
gcatgtaatttttataaggagaaggaccatagcttttatcagatactcaaaggcttaact
gctaaagggtcaaaaataaacaaacttaggcaataattgtttaacttaaattattagaag
agaaactgccgggtttaaatgatctgtatgtttttgaggtttctgatgatttctccagat
tgtcatcccagaggggctgtggtggtttatactaccatcagcaggagctaagtgttcttg
tttctctgtgtcctggccaaactttccaactatggctcacactgggcatgacctcttttg
aaatttatcaacctattactggctgttccggcactttgcttataatttaccatcaagtat
ggttgagttagtgcaaccactggagtcacagccacttgaaaatactgtgtgtgagtggtt
cagctgaaagagcctgggctcgtaactgcagtatctaggcttgtgtcctaagtcagcatg
gtcacttcccgtgcagggctgaccagacggtgtggtggttagaaatgcagttgctagcgt
cagacttggttttggttccaccttagtccctactgatcagctgtgttaccttgcacaagg
tgtgtaagctctctgtgtttcagttccctcatttgtagaacatggacctaatgatagtgc
ccatctctttcatagggctctaatgaagatcagtgagaaaactcttatatggtactttcc
ttagtatccagcatatggaatgctatggcctgaatgttaatgtcctcccaaattcacatg
ttgaaatcctaacctccaacatgatggtattaggaggtggaggctttgggaggcgattag
atcaggaggcctgagccctcttgaatgggattagagcccttataaaaggggcctgaggga
ggctggtcatcccttccactctatgaagacacagcaagaaagcactgtccagaaaatggg
ccctgaccagacgctgaatctgccttgatcttggactttccagcctccagaattgtgaga
aataaacatctgttgtttctaagctgtctggtctacgacattttgctatagcagcctgaa
tggactataacacacaacatgcttaacaactatgaactatccttattaggtgtaatgttc
tcaggtctcttttgctctctgagttttagttcgaatgccgagaatcacagccttacagag
ctggaaaaggtcttaataatcttgtagcccaattctcttattctacagatgagaaaactg
aggtaagagtagtaatgtgacttgctcacaggggtgttgctactacctggttcagatggt
tattttgaggaccaaatattatttgtgaaagtgctattttaaacatttacacatttatcc
aatgttagttgattgtgcactgtctatatggcccatgaaaaataaaactcaaattgaagg
aacactcagtgaactgggtcttcttaagcccttgcttccctgaggacatctggtctagtg
tcttgcatacagctgtaatccagtaaggttttttttttgttttgttttgttttgtttttt
tttttgagatggagtctctctctgtcgcccggctagagtacaatggtgcaatctcggctc
actgcaacctccacctcccgggttcaagcgaatcttctgtctcaggctcctgagtagctg
ggattacaggcatgcaccatcacgcctggctaatttttgtatttttagtagagacatggt
ttcactatgtttgccaggatggtctcaatctcctgacctcgtgatctgcccacctcagct
tcccaaagtgctgggattacaggcgtgagccaccgcgcctggaccccagtaagtttttta
tgaagacaatgaatgtgacacgtgggtaaagcccaagacaacagactagagtggaaaatc
tatagccctgggttgttatttgtttatctgctccaattccctgggtcctgttcttctctg
agttccaacatatagcataaaatttcagagaatgagcaaatgaatgctgcctatttggag
gaaataaagtgaaataattttcatcctcaggcattttaatgtacaaaccagtcaggcctg
ttagctgataggtgcacagattgatgccacagtctcaataatcctgccgcacaggtgacc
ctcccggttggaagccacctgctcttctccatatgagccttatagccacttcgtatatct
ctcatatcttttctttccctcactgccttttgatacataacaactccttctacttctgac
tcactttccggagctttgcttccagcttttacctgtgtggttctcagatctttaaaacta
aaaacaaatgttttctgaataggtaactatgagtcttgagctactgcgaaagacatgttc
ccagtagccacacttattttgatccacttgttaaaaaaagaaaaaatctagcatcctatt
ggaacatgattccaaattctgctttttactgttggttcactttggcagtctttcaaagcc
agaagtaagttagactgccttcctgatgcgtctctgcctgccttagtccatggtgagcag
gcatatagcatattgttttttttttttttttttttttttgagacggagtttcgctctgtc
gcccaggctggagtgcagtggcgcgatctcgactcactgcaagctccgcctcccgggttc
acgccattctcctgcctcagcctcccgtgtagctgggactacaagcgcgcgccaccatgc
ccggctaatttttgtatttttagtagagacggggtttcaccgtgttagccaggatggtct
cgatttcctgaccttgtgatccgcccgtctcggcctcccaaagtgctgggattacaggcg
tgagccaccgcgcccggccgcatatagcatattgttaagagtacaggtttaaatcccagc
tttgctacttgttagctgtatgatcttaagaaagtaatttaaaatttttctgtgcctcag
tttcccatctataaaatggaaatgatgccagaacctctcagggttgaaatgaagaataaa
tgaatcacaaagttttaaaccagtacttgccccaactcattccgtattaggcattatcat
tattttgaattctggtagcacttctggctgtactcagagtcatagatgattagacatgct
ccagtttatttgcctcactttctggatgaagaaactgaaccacagagaggtaaaatgatg
ggcccaaattcagtcagctggaacataacagatggaaacaggcaagcccagaatgaactc
tcctcttcatctctaagccaggtacaggtatctgctgctactttccatcagcacttcaca
tgcctttggtgggtttctccattttcatcatcacatccttaaagccagaatctgtgtgtt
atatccttttgtattcctttctgtgcccaggacagtgctctagaccagaagttggcattt
aatcattagctgcttaattactcaagcgtggggctgtgcaaattgaaactgttgctaagg
tggagaatattggtgatgtctggtgtttgtagggttaatggtaataatcttagatcttat
gttagtaattctgagccatttttaaccattttaacagtaagcaatgcagtgggcaggtat
ataaattgttagtatttaagccaaagctggatataatttagcagagatgctggggaaaga
acactaaaataaaaaagttcattcccactagactggtggctctcaaacattatgtgcatc
agaatcacctggaaagcttgttaaaacacagactgctgggttccaccactgagcttctga
ctcagaaggtgggtggggggcaagaatttacctttccaaaaaattctccggtgatgttgg
tggtccggagactacactttgagaaccgcatttctaatgtcttgtccaaatctgagagtc
tgtgatccttaataatctttcattccttgggagtacaatagggtctttttatctgctatg
ttctcagcatttagcacaatgtctgatccataaaaggcatagtagactgaaaacgttccc
caaagacatcaggtccaaaagatctttgtagatgtgattaaattaaggatcttgagatga
gggcgtaatcctggtttgtctgggtgggcctgaaatgctatcgcaagggtttttataaat
agagacattttacaaacacacacacacacacacacacacgaaggcaatgtgaagacaggc
agagatgggtgtgatgtggccataagccaaggaatgttggcattggcagccaccagaagc
cagaagcagcaaggaatggaatcttcccttaagcctctagagggagcgtagctctgctga
tatctttgtttcagcctagtgaaacggattttgaacttctggtctctagaaccgcgagag
aataaatttctgttgttttaagccaccaattgtcaggtaatttgttacagtgaccataag
aaataagtgtagttgatagtcagtaaacatcaatgaaatgaataggggagccagatgtag
actatgtgatgtccatttaactgatacataaactgagggcttcatgtctcaggtccaaat
gtgcagtgtatgtttactgaaagggaggcccaaatctgtcacctacctcagtttcctttc
tactagcccaactgcacaatgaaatcagactccctaaggatgggcctgtgcttcactatt
gtttcagaagttcaccagccaggattgaaaactgcctagaccgagctatgtcatagaagc
tggctgatcctcagtatgactgctgagagcttaaatgcacaccagaggctttagagtttg
cacagtactcctatcagatctaaccccacaacagctgtctaaggcaggcagggtgggtgc
catcatttcccagatgaataatgaagccctggggaaaattagctatcttggagcagccaa
tcctccaaccagactcagctctctgactccgtatccagagcctcttgtgctacacggcag
ttcctgccctcagcagtgatgtgtgaatgtgtgcacctaatgactattcaggtaaattca
ttgtcagccctgagattttggacactggaaacatgaacattttacatgctgaattacttt
aaacttattatgggagaagaggtaggtaagatttgaagccagggagccttggcaaccctt
ctttagagggagtttaaattcatcccaaaccagttcctggggcattttacatctgactct
tgggctagacatgggtgacaaatggttccaaacacatgctagaatgctcatatcagcaaa
cgaaggatctccctttgggataactagatctgtagtgccattttgcttgtgtgaatatcc
aggcaactggctctctctctctctctttttttttttttatcaataatcagagaaaagcac
ttgagcacacatttcagtgactttgggtcagtggattttaaggtgaatcaacaataccct
taccccctcccaactccagatggacatataatcatagcttcataaatgtgaccacaaaag
attagatgaaggcacagggcaaggaggctggagtctctggtgtgggtgttttgtaagaca
cccccagcaggggccagaagtctgtttgctctgcctgcttggcccagctgccagctctga
tgattcactctgccagttggatattacctagtgatttttatggagttaaatctaaaggaa
atttgaggaggagatcgcttcctctattttaattagacttctgagactgtttgcttcaaa
tgcaactgcaccgccacacatctgtagcagactggctgctggaacagcaataaggcacca
tgaattttaactatctggagagggttatttgaatagccaggtcatgatagctgccgcctg
agcctgtgtgtgagcacaggcgcgcaaacacgcatacacacgcacacacacacggtgtac
ctcatacagatgtttgaacagtccctggggaacacacattttctgttgtaataaaggaaa
acacagtcctcagctgtaacctaggagacatgggatcccatcagaattggaatctttaac
cgcatcttggctgcttgcaggaccggcccaggaggggtttttctagcacaggcttcacgt
tgccttgtagttcccggtggcagccgctgccgaggagacagctgcctgctgttcgctcac
acataaatccctggggagaaataagagctaagtggttgttacaaaggggtgatgggtttg
actcccatagctagtcacagaaacattcctgcctcttccagaccacactttctcatcccg
agacacctttctgcccctaatctctgtgcatgttttggaatcacagggctggaagtagac
tctgggggccacctacctgtttccccactgcttgtcacttcctcatccaagcaggcccaa
cccaggagagctgtccatccctgttaccccttgggaagggcataaatattgttatctcca
tttaataatgtggtgctagagtaaggtagagaatatttgttccaggagaaatgacagcgg
ttttcagcctagtgacctggaggtgatttaaaccccctcatctggatttgtttaacacac
ttcagttttattattcggttttcacacaggaagttaatgaataacgcaatctggctctga
aactatacaaccaaacaaggcaccctggctgggaagctcactctcaggacaagtgtacct
tgatttacacaatagcagcattcctgggaaattgtctataaatcagaattttgaaataaa
agagcctttagagaaatataaggcatatagtacgtcagtctgtttttaatttttttaatt
taattttatttttttttagcaaagccaagagccatcttggaacatgaataattttcccct
aacagatttttaaaataaatttgttgagttagagtattcctcaataaacctctgtattaa
gcatggctcacagggctggtgtggcccttgtaggaggtgttgcctgggagttgagtgaat
cctggaatgtttgggctgggagacctgggcagagggacccaccttcacccttcccagatg
aataactggagcataccagtgctctgggacacaaaggaacaaaagaattcacagttgtaa
ctcaccctgagggcccaattccagcccagtcttgtcaccgcctcccttttggcaaattac
ttcttgaatctgggcttctttcttttaggagaggtgtagtccgagaggtgtagtccgagc
tccaatttacctatcaggaatagagggagagagagttcagtttttttagtcctttagaga
aatggactatctcacatgtgaagagaatttctaaagtcactggtcatattctgcccccga
accatcttcagaatatgatgattggaccggatcaggtggattttatggaaggaagcccac
tctgtgctacttggggcaactggctagccaatggggtagaaggcagtgcagataattagg
tagtttgctttgaagctcccatgtttcctattatcaagcataataggggactgttttgat
ttattctttctattaacatattattaatattaattcccattgtatttaccccctgcattt
taatctgactaggcggtgagagggggcagagagatggatgaattaatctggattcacctt
ggactctgtggtactcaagaattgttctctttcagcaccaaacttcacttatagggtaat
attatcatttacttttttctaattatttccagatacagtcttgtaaatgctcagaacacc
tctgtgaggtctttaagattggaaagggcttgttttcagagccaagtaggctgggtttga
atcctggtcaaacataatctatatgatttcgggtaatttacttttttgaacctcagtttc
ttcatctgtaaaatcacttaatagcaataaccctgcaggattcttgtgaggattaattta
caaaaatggaatatgcagagtctggtgtctggtacttggtgggctctctcccttctactc
tgggtactctcattttatttttaccaaatcaggggaaactgaggcacagagcactaaagt
aactttcccaaggcaaaaccaagtaccagaacctcagattctggttctgaaacctgtggt
cttttgttgtccaggtattgtcagaattggagtaatttaggctgatatatggtccatcca
acaaactggcatgtcagacccaccctggctcttccctggctgctgtctttcaggtgggat
ttctgcagtctatcagggcacttcctgcacagatccagagtctaccaggaagtaaacaag
gaagctgacatttattgagtgccgacatactctgtgcctttacataaattatcagacaca
agaagcctgcaagactggaattattgagactattttacagaggaggaaattaagattcag
gggttttaagtagcaggttgttcattcacacagagattgtgaaagcagtggaaataagag
tcaacccaggcccctggactctagacaggggccctcatgccaattccacttccccctgta
cagcaaccactcaggggtcttgcctccccttggattttagcctatgagtctcgataagcc
ttggactgtcttttctttactggccaaaatgaggagctataattttcctaattaactagt
ctatatctctgatcaacaccagggagcagtgtcacatggctggcaaaagaaagatgtctc
atagcccccgtccttcctccctaaatccatacccagacaactgagccaccacagatagac
aagggtccattgggctaataaaggcatttggaaaagaagcttacacgctttccttagtaa
cccgttgctgtgtttaataacccatcctggctaagaatgcttccctacttctagcctaag
ccctagtccatcaggctgagcccattccttttggtttgttcctcagtggagatggtgaac
agctggtcctcaggctctttcataatcttcccgaggaagcccataagcatgtgttcacct
tggagattgaaggcttctcttgttttctgtacaagaggactttactgccagacaacgcag
agacacagaacagctcttagaacagaaaaggtgtgcagcatctctgagctgtcactgatt
tctttgcagaatgggctctgattttgtgggtatcatgggaaggaacaataagacatatag
catcattgtgtttagaactggaaggattttcaaacacagtctgaatgggtctcattttat
agctgaaactcatcctacagggcccacacttaagctgcatggatggggaagtggagtcta
gaattcctccagaactctctccacctaaggatttccttctgggtgtgctatgggccaaaa
ctatgaagcagaggtgaggattattttattttcttcactggatccttgcctccaggctgg
gagatccttatgccttttgcagattaatatttaaaaccagggaaactaaacatgtaatct
ttttaagaacagcactgtggatatgtggctaaggtataaattgacattcttccaaacacc
aatcacttcccatctggcatagccaggcaaggtcaacccatttcacagatagagagactg
aagcactcttgctctcctaaaggcaacaaccatacgtgattttcctctggctgtggctct
tggttctggcggctattgcaggctggtcagaaacccgaaaatctcctcccatctctccat
gtgctcttcctggtgggaaagaacacccagatggaggctgcttttcttcccatgagggtg
ctacggcgggtgctgggtggccaacgctttgtaagctgaaggacttccgtgttggcaaac
ctgcttgcgctcagcagacaagcctataaatcttgctgaaaacaaatgctttaactagag
gaggaaagtttaaaaggccctgtgggcatattctaatcactgctcgctaatatcagctgg
ctcagatttagactgtggttgttcccagcggagggggtctgggtaggcaccgtgtaaaat
gccgctagctgtaattaactctgacctccacagcctgcctgctcattcactcttaatatt
agctttgactcccagaatgagcgttcagtgtttgttgttaggatgtgttctttgaaattc
ttctttagcagtccttcgtcagctcctattctaacctcaaacacgcatggagccaaggta
atcagatagtatcaaatgaaatcaataattaggtagattttgcagttttggaaaattcca
cctatctcaataccgttaataatccatacatttacagctcacgctttacaatgtgcaaag
tgctttcatatacttacttgttcctcaagacagccctgtcaggtgggcaaggctgatatt
acagtcatctcgcagatgagaaagagtacaggtgagagaggagatgtggcttgtttggca
tcgcctgtgcaattaggggccgagccctggacatttatgtcttttgacctcaacactgtt
tcttaaatacctgattcagagtggaccatagagatagactgtaatgatgaaggttggggt
gagggggaatgagtttgtatctttacctcctgccagtccaggccatgagtattcagcaat
ttctttcttctgcctcccagcaacaaaggggcattagagataaagtaagcataggcttgt
gatacatggcatattgtggacaatgagagtaatgaggacaacccgcctgatgtgttaaaa
actgaatgtttgtgtttgtgtgtattttattggttagaagaccatacatttgaaaaatgt
tttaagaacctgctacgtgccaggctgtgttttagccattcagacatggtttctctactc
atgaaattacattcgagttggagaaaacaagcaggaataaacaagcaaatgaaaaaagca
atgctatgcagggtatgtggtaaagtgaccagatggctacattaagatgtgtggtcaagg
aagacccttttgagctaagagctgaatgtcaggagccattcacgtgggagatgaagatga
gtgtgaggacaaagaagagaaagaggaagaggaggaaaaagaagaggaggaggaggttcc
aggcaggacatttgaccagtaaaaagctttatgttgaaaatgagcttgacatacagtcat
gtgttacttaatgactgggattcattctgagagatctgttgttaggagattctgtcatgt
gaacatcacagattgtacttactcaaacctagatggtgtagcctgctactacacatttag
gctgtgtggtagaacctattgcttctatgttacaaacctgtacagtatgtgactgtactg
aacactgtaggcagttgtaacaacatggtatttgtgtatctaagcatatctaaacataga
aaaggtacagtaaaaatatggtattataattttatgggtccaccattgtctacacagcct
gtcattgaccaaagtctttattcatcatatgactatagttgaggcatggaaagaaatcag
tgcgctggagctgaatgaaagagtatgtgtgacttggggttggagacagtggtgaggatc
aaactggaatatgttttataagtcagagtagaggtttgggtttttcttctgaatccatta
ggaaaccactggaaggctttacactgaggactgatgatttacattttaaaaagattactc
tgactgccttgtgccagtttaggaaggcaagggatggaggtagcagtggagatagtgaga
agtacaggaactccgtacatgatttggaggcctagaaggactggttgaagacttagaagt
ggggtgaaggacagagaggaaccaaaggtgactcctaggtagatggagaccctactaact
gccacgtgaatgagtggaagcatggatggaggcatagcaaagggttctgcctggccacgt
gaagcttatatttgtgttacacagtcggcctccatatctgagggttccagagccacaggt
tctgcatccatagattcaaccaatcatgggttgaaaatatttttagaaactaacaataca
ataaaaataatacaaattttaaaacaatgtagtataacaatgattgacacagcatttatg
ttgtgttaggtattataagtaacctagagaagaatgaaagtatacagaagggtgtgcgta
ggttacatgcacatactacattttatatcagagacttgagcacctgagagttttggtatc
cgaggggcttctggagccaatcccttgagaatgttgaggggtgactgtatattcaggtgg
tgatgtcaaagaggcaattggatagcatgagtttggaatttagaagagtggctagtgata
gagatttgggatttatcaggctataggtggtattgaaaaccatgaggctgaatggatgac
ctgggcagagagtgtggagaaggaagaaacacaaatctggggcccaggggtcagtgccca
gcaggaagcagagtggcaaggctgtggtctgagggctggcatgtgccaatgtatttcctt
ctccctgttgtctgaggtatctgtgctcctaaccacagttggccatttcacacctggggg
tcattgatcacaagagatctaagtgagaaattgatttatcagtgaaaactcattgccatc
tctggggaaaaatcatatggataatctaaaagtcagcagaattgctggtcagtcgacagg
taactttctgaacatttatcaatatgctaagcaatatagcttcattttgaaaggacagtg
gcttcacacacacacacacacacacacacacacatacacacacacacacaaaatattgcc
tgtgtgtacagttggctaagtgggcagtctttagcaaacagttgctgtttacacataaat
gcacacattgatctcctgcatacagttgcagccatcattcataaagcctgctttcctctc
tgcctgtggtcagcctgaaacctttcctccaatgcaagttcccttatcttcacctctaga
aatcctggagtctcttcagtctcctgggtttgagctggacttgattgctaaactccatgc
tcaatgtgtttcctggactccacgtttgcagcgatcaccacttaaatctaccagacctga
actgaagaacatttaggtcacaggtccaagtagactttgctcctaatcctgatggaagcc
ctggtctgtgctttagagctgggtatgccagctcagctgacacctttcagtgggagacca
ggatttaaggtggccacatgtaggaaattcaagaactaagtagtcctggaaatttttcag
aaagcttagtgtcttgcatttctgctttttctttttttttctcagaggtactaaaagtgc
cttctactccttttcctattcagtcctgaatgagaggaattgttattctcattttatggg
gaagaaggttcctaacacagaatcttgcttgaggtcacagagttagcaaggagtgtcagt
aggactccagccaccagactacttctccatgttctggggtgggatggtgccaccttctgc
agaaaatgaattgatctcaataaatttgtaagtagcatatccatcaggatcataatctgg
tctctagaccttaagtttctgccccccattgactgttacgaaggccctatccaatgcaca
gatcctggggaatttgagtaagggctcactgggataccatgcggtgggggtggggtggta
aaaaagagtggaagctgcattgagtaataataaagttcagtactgtttgtgtttggcccc
agatatataagtctgcttccataacttttgccagttctacctagtcttataccctatgca
atagaaaagcagactaaaccacaaatgcatgcctactagtttatcaagctggctttctgt
atgggtgcatgaatactaatagcactaatgataactattgtttaaaaaataacagtgatg
gtcgcaaagccaaagaaaattcctcaagttgaatttttgggactgtagaaataaacagtc
taatgcagcattgaataaatatgagaagtgtcacaatggtgagacatagaggtgaatccc
tgaatgctccccttcatctttaagaagtcagccctcagcccactgaagaggctggcttca
gatgatggctcatcagggtggggtgctttggggtgggagacagttgtttttaagggttag
gatcaaatttaaaagcaccaccatttaccttggttgctaagcctccctgagtccgaggtg
aggaattctgattggcagaatctgtaggaatttagacaaggggagcagcacggaaaaacg
ggaagcttaggatggggaccctggctgcaaagcaagtcagtgcttcaataagcccgaatc
tgctgagaatacattttacgaacatgcagctaagttggctgcctttgtttgggggtttgt
taagcattatctaaagaatgccatggttcagcctgctcggtgtgaagcctaattcttccc
ctttctggagccacggcctggtgtgttcaatttttctctctccgtagggctgcaggctct
ctggtactccagccaaaaaaacactcatattttagcaagcttagtcccagtctggttgcc
aggcagtaaaacgagcacttgcccgccccagggagagggggaccacgagatggaaaaggg
tcatgtaaacgactctctcaagccctcccccaaaaatccccacttgagaatctttggggc
agttgatatgtttattgatgtggagagacactgccatataagcccaaatggtggtcattt
gttggaactaataatacaaattatttttattattatcgagtcactaatagcaggataaat
ttgccctatgccatttgtgcagtcctagatatactcaaatgaataatgttgtcctggaca
ggcagcatcagccccatttaactgaaggggaaacagaggcataaggaagctgagcttccc
agacagagagcacagagccaagcatcagcaccagccttctctctcaagggcagatggcat
tgtagatggaattaatgccagtttctctcttggatcttctctcaagttcccttgtggtag
ggaaaattaatacaatgaatttcagtcctggaaatgcctaactctgagcgttattgtaaa
gagggtgctgagctgggcactctggtgcttcttccaaggtcatctggagcaggaaacaaa
cttgaggcctgtgcttgctgaccgcagaggcagttattggggacgaggcctcttcccact
ggatgaagtctccacccgcttatttctcacaaccacaggagcccctgcaaaggataacag
acttcagccttcattggacaggttttgtaagtttgcaatccaaagtgaaaaggctcctaa
ttctattctggaactcattgatgagggaaaatgtattgaatgctcacaggcgatatacag
ctggtggtagaagtttaactttaaattttggactcctccaaaattccagaaagtgccccc
atgaacagagagaagcctaccttctttgatgcagagtagctctttcctggtgccctcctg
ggctgaggttccctcagggtgttgtataataagtctgaacctcagcccatggcccttgcg
gggtcctgccctgtaccttctctcagccttctgggacctcagcagcactgggtgcagggt
taatgctccagttccactctgtcagcctctttgagtggcttcctagcaggtgagttttct
ctgggtgagaagcaggcttttgttgtgctgtgtctgaggccttgcagtcccctggagcag
agggtgtgctgaatttcagtcctgccatctcctatacaactgccactcaaactaggaggt
aggccagaagaaggtggttgtgggctgtccccggggtttatggagcaagtgaggttcaga
aagactgcaggtgaagagggaggatggggaagagagaagagagaatgcagcaggcaggaa
ggaaaaaaaaacttgtggcagcaaaaatccagtgtttgattaggaacttggcagcaggta
ctcagtgccaagtagtaagagaatgtgagaaagaggttactccaaaagaaagaggaaagc
tgtccaagagggagcttagattctggaaacttcattttttcctggagtagctgctgagct
acgggagcacgtcccagacacagctcttgattttcagtgtacaaagatgagtaagtcata
gccatacgctagatgttgatagcaagatgtcttcatgacagtttgagtttgtgaggtcat
ggacctctgtgagaatatgaagtaaactgggacaggacgtcaaggtggttatgagcagga
gctctggagtcaagtggcctgagtttgaattctggctctgccacttattagctttgtgac
cttccttggccaagttaataaatctcttggtacctccattccctcatttttaaatagagg
ttaaaaacaatttatatctcctatccaaggattaaattagctgatatgtgttaagctctt
agaatagcaactagcacacagtattagctgttacaactatagttattctcaaaagttcac
ataaaaacacttaaagccatataatttctgggtgtccatagacttccctgatgctcaacc
atagagtcccctgggtaagaactccactttatttcttcatttatgtgacccagcaaaatg
aaagaagcttgattctttttgccccaaatgacatcagatccccaccttccttgctctgct
attttagcagcaggcattttaggtgctgtgtggagctgtaggagttgaggctggagtaca
ctcagcagaaggatcagacctgcctgtggccagcactgacagagcaggggattccaggaa
tctgaagcccagagagggctggtagagtaaagacggacttgggttttcctggcagtcagg
tgctttgcacaatttatatggcacagtgacaacccaggataaatttgtctctgacactaa
catacatttgcccaaggagagagggagtgtcaaatgagggaagacccagtgagtgatatt
ggaatactctgtgacccctgaacagtctcccagattcctgcacagccctggaattcccct
tcccaagggggggatttggcagagatgtcttctggaagctggcgctcctggtagtgagcc
ctggtggagagtggggaggtgggccgatgccaagacaacttcatcgagtggacatgccac
ccacagagcctttctgacccccaccttctatgaccagtgtcttcctactctggctcgccc
tgcatttgcagttccaccagcccagtaaacttgctgtaccctccttacctgcatctttta
ccaacaaacccacacaaatccattactcaggcactcaccattcctgtggcaaacagtcaa
gtggaagtccccagagctgttgtgctcttgcaccctgcatgtagcttctaccgctcagtt
gttccttgtcttgaagctgctaataattattgacacaattgtggcatgccttgcatttgg
ctgatgatggacttcagagcccaaatcttgggctcaggtaagttcctccctttacctctc
tgtatctctttactgttcaaagccctgtttcccctcctgtaaggtggagttatcagcaat
aatgataacaatgtccagttacatgtacagaattcctatgcacctcataaagtatgttca
catgcattatcttactgatgctatcctccttcttaacttcctaattgtatgcttttttcc
cccaactcctctcttcaggtctgagtttatttcttccaagaaagaataacatcagccaca
cttaattttttttttttttgacttttctttacaaacactgcatcatgtagtatagcactg
tctaacgtgactttagtggcccagtcaggacagggtgattataatctcaatctttgagca
ttgtgttcaccctggtttggagcatatggttgtagggccactggctgttcattctcctga
ggctggaaatgagaattgctatcaatcatcagagttgcatgtgcagattctttctgggac
ttacagctacatgtttctgcctgagctttaccaaagataggaagggtgagggtggagagg
cggctgcctcagctggaatcattttatgtttaaagaactcttcatcctcaggggtctgtt
tttaaaatcccagcaggctctcagtatcagacaaggaggagcttgtctcagcattcaaga
cctctctatcaatcaattgattggtcaatgagcaggaaaaggtagagaagctttgccaaa
atatgcggtgatccaggagttgaagtttggcaagaagaatcagaaaatgtattctcagga
ttgtagccagggatgatgcactctgaaggggcacacttgatttttcctttcttctttaca
tcttggcccctccccctcttcttcctgccagcctctcgggtggggtgtgtgcatcccatc
actcacactccagcttccctttgtgaaaactcagcgacattcccaaacacagttgtggcc
atctccttgcctagccccagtctgctctcattctctgagttggctggtgttcaaactcac
agggaggaagacaaacacacacacacacacacacacacacacacacacacacatacacac
acaccccagcgccataaaagctctagaaaccagaggcatgagagcacagtcctcccagtt
gtcgttcctgtgtgctgcacattttcatccctatacttttttctccccttgcatctgcct
cgtcccctccaccagcccccttccagtcccaagagtgattcagcagctcttcttccctgg
agaaggattacttcttgtttgatgaattgatttgctatagaaataaggaagggggctttg
ccaaggaactggatatgatggggggcaacagagtgtaattgaggggaacccagtagggat
atatgggaaggaagggtctatgaatattgggagatgactagaagttacgtggaagtatgt
aaacctctgtcaccccagtcggatttagcgtgatagcctttggtatttttactgggatgt
ttcccacaaatgctaacgagcagttgcagtgggctctccaacaaagcccagactgctgct
tattggggagtgttgttcacagttgctaatgaataactgccattaatgtattaatcagca
aagtcaaacaagtgactcgagggacccagaagcaaattgcttgcctgatagaggctccag
cctaggactcggggctgtcgggtgctgtgaaattgggaagagttgagttctgtgcacttc
aggggcaatttcagatgtcagtctggctgtgtttgatcaatgggaagcctcatttattgg
aaaccatagggttcctttcatcattaactccagagctcctatgaacctatgaatcctata
tttaaattaaaaattaaaataagaccaaaaaaattcactctggcaaaatgaaatcatgct
agaactcatattccctcaaacaggtaagaaaatgggaattactaccaattattgagcacc
tactatgtgtcagtcactgggccttattgtatttaatcctctcaactaccttatgaggta
agtgttattatttccattttacagatggggaaactgagtgaggctcagagaggttaagta
gctcagggttgcctgtgaatgggttcccaccagtgtttcacctctaggggaatttcacgt
tttaccttcatggcacgttacatccgtgaccgccatggcaacgatgccataaagtttcaa
gggacatagcagccctgaggctgaggctggagactgcatcccacagctctttatgagggt
ggtggccatccatcagtcccactgccacttctgatttctgcagtaaatactcactcctgg
aggccagtgctgggaaggtggattagctaagggctgtttggccattccttagctctcaga
atcagcaataagtccttgcttctatgccccaaaaccgaaaccccaaattagttcaattca
atccaatctaaatcaatctgaccaacatttattaagtacctactgtatgctaagtagtat
actatgttctgagggtgcaaaaatgaatgggttcctctagagacacaaagtagtgagggt
ggcaaatataaaccaatatttataaatattataacataaaccagggtagatgtgtaaaat
attccttgaacacaaagattaaagtgcaaatacatacgtgtgtagaggtattggcaatgg
atgggggtggccaaggaaggccatagttggacctgaaaggtagaaaagagagaaaaagtc
attccagaaacccaggcaggtgtgcactgtccaggacccaggacagatgcattacagtca
agctaggatgagattatatggtcacttaacctctgcatacccaatttcctaatctgtaaa
gtggggatgacaattatgtttgactcaaagggtggctgtgaggaatgaatgatgtagtct
agcagcttgaggaacgtcttgggtatgtaagggttggtgagcacgatgatggccacatct
cttgtctccactgggcactacttgtggcagctcctcatggtcctctatgccctcccaagg
gcgcctcatttgtagttggccttcattaaatgtcctcttgcaccgtcatcttgaactctc
acctaaattttgtattgtcacttagtttttttcatgtaaatgctttgcacctccaactag
atattagacttatcttggtaaggacaatatatgtttttgtgatacacatagcatggggga
acttgatacagtggacgcttcataaatacttgtttattacaaataagatagtatataatg
aagtgctgaaatgtgtttggtggagggtggagggaaagagtcatatctaaggagacgaaa
taatatttaagtggtcaatatacaggatcccagatgggaaggtgaggtctcaattgacaa
gctccaagaggttcctagttggttcacctgactttcttgacagattgttttctcctttga
gttgcctgtgtgaattggctgtgtgaatgggctttgtatggatgcagattgtgtgtcttg
ggacttgctgttaggaggtgcctactgagggatattgggttgcttgagaagatggccaag
tgagcccccttctgcagaccacacatgctagtcacttcttggaagggcttggggtatgag
ttccaagtcatgacaggtcattcactgactatgctggcatcagatattccttctccaagt
ggttgctcagaaagagttctctgtcagccagacacaacacatctgcccttgcccaaagag
cagttcaaggaattgctctggagacatcctcagtagtgctcttgcctgagccaggagagc
acttagagctcctccccgttcatgtctccagctgggttggtgcaaattcaaaccatgaat
gcttcttctgggacagatgggaatgtggaggcaatgcacagcctcctacttccctttcat
gctgccagggatgtgcttattaatgcctctgtggtccgtggaagaatgttcatggagatc
taagtccttacttcctcccagctatctatgttgtctggggacttctccaggctgcattct
aggctgagggccttgttagccacaggtttacccccactaaaccacaccatcaataactat
cgctcatagacattatgcagacccctagcaaaccaccctgactgctctgggtactctgga
gctgctgggtttctctgtggctcctatttcagcactcgccaggcaatgaaacacagccag
ctgacttcagttcatcctcttccttccatgctttcctgacatcatctctccctgccccca
cagccctggtcctcccaaatcgccactatggtcattgttctgtgttgatagaggggtgca
cactctctggcctggaatgtgcacttgtttggacccagtggaggtggaaacagactgagg
gggaagaggcagggaaggaagcaatgagggtctcttccaccacttggttgccacccttac
tttgccctgctttcaatgagtgaatgagggtggttgatgcttcagccaccagtgtaacca
gatctctgtgggctcttaagaaatggagctctcttcagcagcaaatgtttgcaattaact
ttaacatatggtggaatttgtttttgtgttcgtaaagtatgataggcagtgaggatttgg
cagggaatgcatccagcttgtcaagccctgggcctggctggtgggagggatctttcttct
cagtttggaggaccaagccccttggtgggcagtgtggtcctagatgaattagctggggcc
ctgagcccttcctctggttgataggtgcagcaaaccaccatggcacacgtttacttatgt
aacaaacctgcacatcctgcacatgtaccccgaaacttaaaaaaatatatattaaaaaaa
agaaagaaaatgtcctctatctgtgctgtccaacatggtagccatgagccaagtttatat
gctcctggagaaaaagtactgagatgccttaaagtaaggcaaaagtgggaaagtgaagac
tttggtgcattcttatagacagtcttattctgcccccagctacctggcatggctctgtcc
tgtccaccaacctaaatccttcccagccctcaagagtcagctcttctggcttcctctggc
ttggcacatcctcctcctgccaggtatttctacctgcccagcagcaagggaagagtgtgg
ctctcttccttttatgatggggatcagcatcctctagccttggtgactgttgcttctcgg
tcttggccactgcccaagacctgtgctcttggtccactgcaccctcaattgcagggatgt
cctgcaggatccatgtacttcgattagctataggaataggaatcacagatcagctctgtg
gccagatcccaggtgaactatatgagtttagtaggttttgggctgcaacaaacacaaaac
taaatgaacagaggcttaaaccaataggagaactatttttactaaacctgaagtctggag
gtatgtgatactgtgttggtttggcagttcaataatgtcatcagggatccagcctctctc
tatctttgggatgttggtatcattgtccagcttgctacctaatacctgcatgatggcttc
tcatcctcacaggacagggtccaaagtatgaaggaaagagctgggaccagggggttcttc
attgtttacttcttactcacagagcaaaaaaattctttcttagcagatttgcccttattt
ctctttggccataacaggaccacatgtcttccccaaggctagccttggtaaaggggaaag
agatgggttggcctagctaggataaatgaggactcatccctgggtgggaaatattgctac
ctaataaaatcagggttctctttgcaggctagaaaatggtgattgggagggaaatggctg
gctgttgggaaggtagccagcagttatctgttgtggtgaggctccactgttggaagagga
aattgtcactgggttgtttgaaaccatcagaaaaggagaagtcattcctgagaaatgaaa
ggcattgggatacgggatcccagtggtccctacttttccaggattctttcccatctgtcc
tgtgtgctggtcctaacagaatattcttcccacagtgttctttgttcaagttatccctat
gctcaaaaatgtgttaagactccccatttcctataaaatagagactgaagtcagcactca
aggccctcttccatcccactcaaaccaacctcagatctggcaggaaataagaattttcta
aaacatcctgatactcccctctgccaaagaggtatcagtaaacctggttcattttctaac
tgtttgacacaccttgagtggcttttggcctctacacccttgctcattctagggtctcca
cttggcttgtctgaacatataacttggcctgctcagattcttaatgtttaaggctcccat
ttaagttatcatttccctggagaatacttccttgcttgcccccacaggagtttcctgagt
ctccaaatttctctagcccttgttttcagtgtacccacatgagacacagaattggacagg
catagatgattttatggggggtatgagtcttgagctgactcttgagggctgggaaggatt
tagattggtggagaggacagagccatgccaggtagctgggggcaggataagactgtctat
aagaatgcaccaaagtcttcactttcccacttttgccttactttaaggcatctcagtact
ttttctccaggagcatataaacttggctcatggctaccatgttggacagcacagatagag
gacattttctttcttttttttaatatattttttttaagttttggggtgcatgtgcaggat
ttgcaggtttgttacataagtaaacgtgtgccatggtggtttgctgcacctatcaaccta
tcacccaggtattaagcccagcattcattagctcttttccctaatgctctccctcaccaa
ctctccccgcacaggccccagtaagtgttgttcccctccctgtgtccatgtgttctcctt
gtttggctcccacttataagtgagaacatgcggtgcttggttttctgttcctgcaacagt
ttgctgagaataatggcttccagcttcatccgtgtccctgcaaaggacgtgatctcattc
ctttttatggctgcattgtattccatggtgtatatgtaccacagttttttaatccaatct
accattgatgggcattgggttgattccatgtctttgctattgtgaatagttctgcaatga
acataggcatgcatgtatctttataatagaatgatttatattcctttgtgtatataccca
gtaatgggattgctgggtcaaatggtatttctggttctaagtctttgaggaattgccaca
ctgtcttccacaatggttgagctaagacattttcatcatcacaggaagttctactggaga
gggttgatctaaagggtcaccaggggagatgtctagtgtggttgaaattctggtatcttt
tggtgcaggggcagttcctgcatttattctattagtttgctgaactcttatccgcaatgt
ctattatgaggatggaaatgcaggctctgcgcaaacaaaccttagggaagctgattctcg
gcaggatattctaagcagccctgctctctgcactgggagagataacaccctctggaggta
gtctccaaattgagagtctaagctcgttatctcaccctcttttgtcccagagcctccaag
ggactgaaatgttcttggtgaggtgatgggagtaagtggtgaaacaggaaatccatctct
gggtagctcttggtgagcctttggaggcttagccagggatgaggtaatgagtctagactc
tagaagaggccacatactattggagatttctctctgtcctattccttggctttggttcca
gtgtatagaaagtatagctctgcttttgaggatttttatgttgcctgtcatatggtcttt
gcaatggcttacaacaattttcataacaatgtgaagcacatgtagacagctaaagcctga
ctatctggataactgtgtactattttacaaactgcttttagaaatatctccttatttgct
gctgatgactggtgcatgggtgtcactaagcccattttacagttgaagaaattcaggctc
agagaggttaattaccttgactaaggtcacacagctaataagtggtagagtggggcctcg
aatccagacctttcagtgctctttctgctatatcatagctgcccttaaatactagaaaaa
ggtattttaaacatacctccaccttacttactatgtgtacatattggcattagatgtggg
aatatttactagtgatcttggtaacaacatctctcaatgccattcctaaggcctcaacgt
tatgcatgtggtttgaggcgcagggcttagtttatccagtcagtgtgctcactcctgagc
catctgcttcaccattcatgatcttggccttaacactggccccaaaacatcaagagaaga
gtaaatatgtggcatagcaaaattatattacacagtcaaatatgaatgctttggtttatg
caatattttggcttagacttggcttccctcattattagatcaaataatccagagtggtcc
agactttaggctctttccaatatgagtttctgagaattctgcctagagcatctaggagtc
tttacttgctctaagttaaggctgacactcactccacaagtgccctagttcccctctgat
ctccctctcatttacttgtggaatgtcactccagtactcctccccaacttccctcctaca
tcctgaagatttctctagtacaaaattattcttatcagcaaacattctgtaattactctc
attaaaaacaatcttttgaccctagatccccctctgtctgtcactcaatttctctgtgtt
ctttagtaaaactctttgaaagagatgtttactctgggtcaccatgtcctctcattccac
tgaggctttctccctagacatgtcttcctcactgacctccccagtactgaattccactgc
cagtgctcagtcatcatctcacttgatctgtcagtaaccttcggtgggtttcattactcc
cgttcccttgaaatattcacttgagttggtttccacttcactttcctgttttcttcctgg
tttcttcctctcagtctctgtcatctcttacctggggtatttcaatagccttctcactgg
ctttcttccttctgttcttatcctccccacaagtatctctcaacacagcagtgatagtga
ttccattaaaacttcatcctaggtataggatgaaagaattgaaaacaggcattcagataa
ctacatatgcacacatgttcatagcagcactattcatgacaaaaggtggaaacagcacaa
atgtgcatgaatggatgattggataaacaaaatgtggtctatcatacaatggaatattat
ttagccataaaaaaatggagtattgacacatgctactgaacacatgtacctcgatatatg
ctactgaatgcaatgaacctagaaaacattgtgctaagtgaaagaagatagacacaaagg
gccacatattatatgattatatgtatataaaatatccagatcaggtatatcagtagagac
agaactcagattggtggtggcccacatttgatgacagggaaaatggtgggaaactgccta
atgggaaaagggttttatttggaaatgatggaaatgttttggaactagatagaggtggta
gttgtactacattgtgaatgtactgaatatcatagaattgttccctttgaaatctatgaa
tttctcctcaataaataaaggaaagaaggaaggaaggaaaagagaaagaaagagagagag
agaaaaagagagagaaagaaagagagagagagagaaagcaagcaagcaagcaagcaagca
agccgggcacagtggctcacgcctgtaatcccagcactttgggaggctgaggcaggcgga
tcatgaggtcaggagatcgagaccaccctggctaacgcggtgaaaccctgcctctattaa
aaatacaaaaaattagctgggcgtggtggcgggtacctgtagtcccagctactcaggagg
ctgaggcaggagaatggcgtgaacccgggaggcggagctggcagtgagccaagatcgcgc
cactgcactccaacctgggcgagagagcgagaccctgtctcaaaaaaaaaaaaaaaaaaa
aaaaagaaagaaagaagagaaagaaaattagttcatccagcatgttgcttctttgcaaaa
tgccctcccctggtttccagaggaaaagttgaactcctccctgtgatttacaaggcctct
ctgacctatctagcctttcccttgtaaattctctaatctcagctcttacctctctttctt
ttgccccatctttgccccagccacactggactctactatttgtccaaagtgctggtccta
cttctacctcagggcttctgctcctgctattttctctgcctagaatgttcttcccacaga
tattggtaaggctcattccttatcagctccttcagatgtttgctctaacgtcagttatcc
agggaaaattgtaactcctccagacctggcacttctcatcctcctttactccttcatttt
catccattgcactcatctgacatttagttggtaccaatttgttttctatcaaatgtaaac
tccaaggtcaaggattttcccctagtgtgtttactgttatattcctagaacctgcagtag
tacctcaatattagcagctagaatcataggcacccaataaatatttgttgtatatatgaa
taaaacccctcccttaaataaccaatcatttaggttccctgattacctttttcactattt
actaattataaggatccttgtgtgtctttgcgggaggtgctatgaaagtcatatttctcc
cagttgtgcctataaattagttggtcatgaactttaagttgttttctcgttggtgaagct
gtgttgtgggttttgtctaccccttttcctctgcccatctcatgcagtttgggaaagaaa
tatttttcttcatggagttaaggtactgacctgttcttggaggaattcagcccatgactg
aagtctaaatagcactacatttcaatgacaatagcaatgactaggttctcttccagggta
gctctcattggtacagtgcaatggaggttgatgccagtgtgtatggctccctgttcacag
tggaaagacgtgcagggctcagggaggcactcgcttttgagtgccagagaagtctcttct
tcctggatgtctggggcagtatctacaagccttttgaaagggaactccacaagagctcct
ctgcctcttcctttgccaaaaggcaaaagtctccctgcccttgtgcctggctctaggtaa
tctgccagtcactgaatgatagaggcaggtgtttctcttggaaccagcaagagaagcctc
tggccttatcttttgacttggaagaacaggtctgcaacttcctatttttgcaattgtaac
ttggaacctgaaggtccaagcagggaaggggtggacccctggggctccttttccattttt
tctttttttttttttttgagacagagtcgctcactgtcgcccaggctggagtgcaatggc
acgatctcggctcactgcaagctccacctcctgggttcccgccattctcctgcctcagcc
tcctgagtagccggaactacaggtgcccgccaccatgcccggctaatttttttgcatttt
tagtagagacagggtttcaccgtattagccaggatggtcttgatctcctggcctcgtgat
ctgcctgcctcggcctcccaaagtgctgggattacaggtgtgagccaccgcgcccggcct
tccttttttatttcgaggcagggtattgttctgtctcccaagctggagtagagtggctta
aacatggctcactgcagcctcgacctcctgggctcaagtaatcctcccctaatttttaaa
tttttttattgagacggggtctccccaagttgcccaggctggtctcaaactcttgggcta
aagcgttcctcctgcttctgcctcctaaagtgctgggattataggcatgagccaccgcac
taggcctccttttcctatatcaacattccctttagtttcaccttataagatctgagagtg
cactgccgcagcaaaatgcagacatccctcaaaggtcgtgctgtcttgaagacttcttct
ggttgaggacaccctaacttgtcattatttatttccatggttgggaggggctgttataaa
aaattcctccccaaacttctggctgtagcatgctgtgtggatttctagtctaaggcagca
tgtatgtgtgtgtgtgtgtgcgagcatatgcatgctttatgcatgtctgtacacataact
agtcactgtgattttaaaccaagaatcctgtttcacagggatttttgtggttctttagct
actcatgtctgtccctcttctttaatcctctgaatggagctgggtatggggagcagagcc
atatgaaaggcatccaagatgaaaattatattgcagacttgcacatgagttttgtggttg
gggtgctggtgggggctgtgtgcaggcttccaccattcctcctgtttttttttattttta
cccagtccctccttgcttgtttcagcgtaagtcacaaagttaattgatgctctcctgggt
tagactcatcctggattgttgatctcattctggattttctttcaagtattggaagggaaa
ctcttgcctttcctttctaggtaaaatatttcaatataattgataaccttcttcattcag
cactaccatatcaggagcttgtgttgataatggtggtagtattaccttgtagtcacacag
agcttttaatttgcaaaataccatcctaccatttgatgaggacaaccccaaagctaagtt
aggcagtgatataatggcagacttgatttaaatcctggcacccccaaatactagctgtgt
aaaattgagcaaattacttaaaccttcataagtctttgttttcttgtctggaaaatggga
atgaaatagattgctaaatcacagatgaggggcatgatctgatttaggtagtaggataac
cctgagtgttgtgctcaagatcagcatagcaggtgacaagaggaagcaagtggtccattg
aggaagttgtggaggtaacccagggaagatatggtggaggcaggactatagtgggagctg
tgagataatgcaaaatgactgtcctggctattctttgaaggtggagcagaaattgcttgt
tggcagattggatatgagatgcggaggataaagaagtcaaaagtgagtccatgatgtttg
tcttgagcaacaggtaagatataggtgccatccatcaatggaaatggagaggttgtggtt
ggagcagattggagccagagtgaggtgggtgggaaaagatcaggaattttattttggttt
tgttaagtttgagactgtgattagaaatccaagtgaagatgttgagtaggtagttgggta
tacaagttagattcaaaagagcaagctggggtggagatagaaatgtcaaaatcatttagc
aaatgtatgatatttaaagtaatgggactggataagatccctaaggggagcgagcataga
taaagaagagaactaaacatttcatggtcagggagatgaggagaaattggtaaggaagaa
caaagcaggagtgaccaggtgggaggaaaatcaggagtgagcagtcctggaagccaaatg
attgatgatgtccaagcctgctgatgggcttagtacaatgaggactaaacactgtggagg
tcattagtgaccttcacacgacaattttgttagaaaaggtgggataagtacctgattgga
ttggtctaaaaagaaaggaactggagatagtaaatagaagtaattaaaattttttttttt
ctacaaaggccatcagataaatgaaaaggtagctggtagaggaaatggaatcaagagagg
agtatttttttttccaaaatgggagaaacaagaaaaatattgtaaaacatatttgcaaag
agggagaatatatgatatagtttttgagtaagcatgaagtgacaaagtttagcacctaag
tggaagagttagcccttgataggagtgtaggacattcaagaaatcaagtgggaaggggta
tccctttggcaagtcaatatgaagagacttgagcaggattgcatttggcatcatataatt
ctgtcttgactaattttaatagagagctttaatttttctcacgaagagggagtccagaag
taggaagtccaaggaaggtgtaactgctcaagaaagttttcaagaattcaggcttctttc
ttctttttctgcattcttaacaggtagctttcattctcttagttccaagatagctgtttt
atctctaagtattgcattttaattccaggcagaaaaaaagagaaaaggtaaagagcaaaa
tgtatgcaccagctgagattgtctcattttattaagaaaacagtagcttttctagcgctt
tcctcaccaatagaatccatgtactacctcacatggctacccctagctgcaagggaggct
ggtgagagtttcacttgggaacataatcacctatattttggttatagaaggtagagcata
aatgatgattgtgtcttccagtttaaaaaaattataattttttatttttaaaaaagtatg
gtaaaatacacctaacatgaaatttatcatctcaaccattattaagtgtacagttcagtg
gcattaagtacattcatactgttgtgctactatcaccactgtctatccacataagtcttt
ttatcttgcaaactaaaactctatgctcattaaatagtacctcttcattttcttttcctg
gaagcaactgttctactttcatctcactgaatttgactactctaggaacttcctaagtac
catcatactgtatttgtcttttgtgactgtcttatttcacttatcataatgtcctcatta
tgttgtagtgtatgttagaattttcttcctttttaaggctgaataatattccattgtagg
catataccacattttgtttatctgttcctctgtcagtgacacctgagctgctttcacctc
ttggctactgtgcataatgctgctatgaacttgggcatacaaacctctccttgagtcctt
gttttcaatcattttggctatatatgcagaagtagattgctagatcacatggtaattcta
tttttaatttttttgaggaaactccgtaccgcattccacagcattgcaccattttacatt
cccactaacaatgcacaagagttccaatttctctacatccaacacctgttattttcttat
ctctttgaaagtagccattgtaaggggtatggtgacttccagtttttagtggatggaagg
agagttgaaatggaaggatggggagagagttgaagaataaaaagtgttaaaaaattgaag
gatataaatatttttaaaaatcaagaaacaagaacggtgtcacttccaccggatcagact
ttattgaaacttctatggggttctcgagacatctgaagtctaacatgaaaggaaggcaac
atagttctgtgataaagaggctgctttggggattcaggaccctgagcttctgtgcacagg
ctccattactgctggattttggagtgtgtataatgtgccacattctgctgttatgccagt
tttgccctctgtataatgaatgtaattgaataagatcacagaatttgacccccttctcaa
ttatttcagagctaagatgtttacacaagattgcatgtgctttgagatccttgaactaaa
ggcattctggaattaaataatccagagatattttccacccgtcagttagaaagggaaaac
cccatagcagctccctgtggtttttatgccacagggagatttttactcagattgtcagtg
gatgcttttcttttcttgtttgcctcccctacaagactgggtgacccttgagaacaggag
tcatgtttaaggaggaggatgatcatcatagctgtcagtgttttgagcattgttatatgc
taggcagtgcaccagatgatttaggaatgtaatcattggttttcagaataaatttagttc
ctaatatagtgctgctggaaacagttgattctaggagctcttcagctgtgacactatggc
tttaaaaaaagtttctttttggacatatagcacaatggtaataataagtgaaaagtgatg
ttgaccaaagcaaacaggatttatggagagtttggtgtggcttgctgagatcccagaatc
ttccccatcaaaataccatcaataatacccttgtccttcctgttatcacacacacatgca
cacacacacagacacacacacacacaccaggaaatatacattctttgcaagagtatacat
tgtattggccacgtgccatccagccaagccaaaaattgtggaacaataggaatctgtgcc
cagaatatcagctaaaaatacctcatttcttctgctctgttgttttctgggtatgtttaa
gagtgtcccaggaggctaatgaggatgaagcgaaaggaaaactgacattttcaaaggaaa
ccaaaccttaactccctaaaaggaaaacggatattttccatatgtctgttttatgtttct
tgccatttgtgcatatctgtgtggcaatatggaaagtctataagttgtgccaccttggct
tgagttattgaaatccacactttcaccacagtcttttgctctagggcttgactcatagat
acttttcaggtttcaacaaagaagagggggaggaaaagaaagcttccaagtaggagagac
tcactgtcccacacacagtgcactcattcagcttgtctgacattgtctactcatttagtt
gttcagaacactgcttaagagcctggaggagtaccttttcatctctcattgggccatggt
ataatctctttagtttcttgatcattgactaagtctcaggctctgtctgatcctctcagc
aatcatagctttctttgtggtctgaggtagattattgcccctttatcggccttggtttct
ttccatttgtaatatgaggagagaggttgactgctctcttggtggacaggaggtcagata
gccagggaagcaaggcaaggatagggatgtctcaatacgtgtccacacaatagtcagcag
cctctgtaagaagcagtcatatgagaaccaaaatgatgtggggaaatggtctgttttaaa
tatttgcaaggtaatgtcagcattaaccaaatagcaactgttggctctggttggctaaac
atggagctgacaacttcctgaacatatgctgggtgttaggcaatgaatttgtgtgtgggt
caacactcgtggccagtgtcaatattgaccttgggttagggtagaccatagccatagctg
cctgaatgagatgtaccctcagtttcctctcaagtgtttggcctttcacagttgtttgtt
ggtgtcttctccagtaacatatgaaaggctggttgaagtttgatttgatttgttataata
atgagggacagaaccttgagatacatataaagttctatttttggctcagttggctgtctt
gaaataaattatcttatataaatatttacatgggcagatatggtaaactgattttaataa
agggagttaatggctactacttattgagagcagctagtatgtgtcagatacttaaaatac
actacttacttaatctccaaaatatctcataaggttgttatgatctcatttttagagata
aagaagccgaggctccaagagagtttgtaacttgctcaagttcttaaagatagaaccaag
gtttgaatacaggtttaatcagatgtcaaaagctgtcctcttcccacagtgtcttgctga
ttctggaatggacaccttgcgagaacaagaaaagcacttagttagtctaccatttcaagg
tagaaaccacccatcgccagcaacatttgtgatagatgaaaaaccatgtgcattaccctg
cctttcttggtgaggccagtgccttgcggagcctctgggacgtgcagacatcatacttag
cagttctcactcccactcgttcatcccattgtatggtcctccttatagctccccaggagc
tgcaggcagacagagaccctgattggctctgccagccacttattgtttcccattttctca
ccactgcagagtcttgagactgtctcctatagaagatcctgccactctattgtccatgca
gactttcccaccaccccaggaccatgtgctcagttgcttattgtggtgttgttggctcag
cctcaaggacagagaccttgagccagctgacaaggttgcttgtgtcactacttctaaggc
cacaagccatgcttttggttcccaatacttttgaatacccttctctcaccatctctcctt
cagtttagccacatggtctcccagactcccagcagcagattttccggcagacagttttgg
cttatggccaatccctgtctctgcctggatgacctcagttaccaagtcaacatggcactg
aatgaatgctgctatgctgccccctggtggagaggtggaaactgaatgatacacagattc
ctgccttgttaaagagctgccccaaaccctctgttactttctaaaccggagggttcatat
atctcatcaaaactcatatcggtggtgcctggagaaagacagctgaactgtagtagacta
ctgtccaaagctacagatggctgtgatttcttattttggtgggggcaaacacagtacact
acagttggctcaaactggcatcagggtttttcatgggtttgccttgtcctccatccttct
gcttttttgtctatgttgtggaggctttgagaagctctttttaaggtctgcaggactttg
ggatgaggttgatgaagatcttagcctctctctgggtggacttcctcaggtcttcctggg
tccaaccctgtccccattggctacatttctgcctatatcttgaaaagaatgacctgactt
gccaggctcccaagggaatggggttccagcaagatttgtcttgtttcccaatctctttgg
agtcacagtagactcttggctggtggtgttgggtcagagtgtccccacacactatttgtt
cctaacccacatccatagagggtaggcctctttcagaaatccctttgggtattttggggt
ccatgagctgagtagcctcaagggatcaacttttttttttaactcctgcctttcacctac
ctacatgtctgcagtggagtctcaagaccttctacaaaaccatgggcctgtttcgtgacc
ccctcatgagctgaggctgccatcttaactgcttgatctttctacatgtttctcctatga
agacagtgctagagagcatgtgagagagaaatacaaaacaggacccatgagttcgccatc
ccagagtggttctctcctacggagagaactgaaatatggtcagattctctttgagttcat
aaaatagttctatttaccccatcccacaaatttagttagataatgggtaaaaagaatatc
acactttctagcactgagtgggtactcaataaagattaattctctttttcctgtcctcca
caagcccccttcctttgcagaaatatgatttttggagctgaaatatgttctaacaatgaa
gacactgatgttcagaacagtagggtgattttcctaaggttacacaacaggcactgaaat
ccaggagtccctagggtgtctcggtgtgttgtcatcttgctaccgtaatgcctgcagtac
aggggtgtgctgttgcatcccgaaattcagtgcttctttgttgattgtcatagacttgtc
cactagtagtttctcaggcatcaaaccttcatatgtgcttttgaaacattcttgtctcct
tggttacagaggaggcttctcaactcctgtaataaaagcttgaaatataaaaatgggagt
aagaaattatccagcctagtgggtttccaacctgccttaggagcaaaatgttgtcttcca
atgatactcttctattaatagaatagatatcatgtcttttggctttagctgttttatatt
tatatatatttgaatgatatggttctggaaaagattttgtttaagaattaccatagcaag
gcagtgtcatggtaaaacactatctggagacctgaatttaggtgtgaatggagtgggttt
ctctggttgaaagtgtgtggagacctaggaaacagagtcatccttcctcctcagcctcta
agttcttgacaactctgatctaggacagaacttttccattgagaaatggatgataagata
accaagattcagggaaaggtggtggcttttctgaggtcccttggaaaaggcagcactttt
gagcccagatttctcatgccaagtcccgtgttctttccccaacacctcacctagggcagg
atggctgagtttggttacaagaaatactgcttcgatccgatttggtggagagagggagag
acgcccacggcttggtgtaaggagcatgttctgcctgcaccacgagcagtgtgtctcctt
ggttcatcttctgggtcagcactatgctctggagatgcagtcatgcccatgtcaaagtca
tgcccacgctcatgctgcggaggaagtgttctcttagaatggaactcacaacattctttt
ttttttttgagacggagtttcgctcttgttgccaggctggagtgcaatggtgtgatctcg
gctcactgcaacctctgcctcccgcgttcaagcgattctcctgcctcagcctcctgagta
gctgagattacagacatgcaccactatgcctggctaattttgtatttttagtagagacag
ggtttcaccatgttggccaggctggtctcgacctcccgacctcaggtgatccgcccacct
cggcctcccaaagtgctgggattacaggcgtgagccactgaacctgaccagaactcataa
aattcttaagcaacaagaacgatgtttgaggcaagaaagaaaaatctgcaaaggtcaaat
gataaaggcccaaaaaattgcactacaccttataggtcacaaagtactccatgtacattt
aatcctcattagtccagagatgaaggcatcattattaccttttacatcaaagcaaacgga
ggcagcaagtgatgaagtggtgttctcccagtcatgctgcctggatgtggcagaacctga
gaacccaggctctctcaccaaaactgaaagttatgcatcttatagcttgcagctgtgcaa
gaagagatgtaagcaaggcattgaatagcatttcagccaacctctattttcctgcttggc
agagtgagtggaaaagagagagtgagaggaggtgcagggagaaagaagaaaagaagatga
agtgtgagacaaaagattctgtgacctttagcctaagctaagcgcataggtctcttcttt
gtgctattcccagctatttctctctgcatatcccaaacacatcctactgaggtcatttat
ttagagtctgctgccttccagagaatgtgaactccctaaggagagggacagccttattta
tcacggcatccccagagccttccccacagagagtgatcaatagaggaacagcactgagtg
cttagtctctgcaactagtactgccatggatgcttttccaggaggtagatactattattc
ccattttacaggtgagggaattaaatgcaaagaggagataaggaatcatttgcagagctt
tcaggggtaggagaatttatgacatcaaggaaagttgggtggtgttatgtatgccttgat
gagctggacatctctggaagccttttccagcttgccagggcacagccaggctgccaggct
ctgaaccctcagcgatgtctcattagcattcagtgggggaagtaaccatgggggatgcca
tccagagcattaggaagagacaggctgtgttttaattatgacctggacttttgaacaaac
ccttttctctgcttgtctgagccttagagaaaacaacttgtgggaggtgtacagtcagca
gctgggtccacagcggtagccgtacagctgtgtatacatctggcacacaggtggtggacc
acatgcaccttttctccttgaattactctggggttagtgaagataacaggagtcaaggta
gtaagacgaagttgatctggtttgaacccagaaagggagggaaaaacagaaggagagaag
aaaaaaacaggactgccccactcttcctggtctgtaatccccagtgaccatgaccatttc
aggatttgagcccagacaactcccgccacttcctctagcgactcctgagtcaacatggtg
ggctttctttgttgaactcactccaaccctcccttctccaacttgggggaaatttttgga
gtgggggatgaaattaagaaagcaagaaaaagaggaggagattagcagggtggaagttag
acaagcacagatgctaccacctgctgttgcagcttctcaagtgcttgttgactccctggg
agcatttgccttgagtctgtttaacagttaattccaggggaaggggaggagaaggagagc
ttggggacaaagggcctttgaccagctcctggaaaagcattgattagtttgctcaggttg
gcaaacagcaaccggggacttggggcccagggatgaactgggtggattttctgcccaatg
acagcatccagcataggggagagggagtcaaggcaaatagtcaaaggactgatgtgccag
aggtttagacatagagagaaaaaccacactgggcgagaggacaggggaagggcagctgga
acctggagttccaggctctatcatacctgttagtgataaacgagccattccaaccccttg
gactatcccccaatttcacttcctttctgaagctgagaggcagaggagaagcatatcgag
ataggttattctgaggtgcttctgatggccaagggcaaggaggactggtgtggtgcttcc
aggcagctgttgaaagtaacacagcacaagcacttccaatcctgcagcctggcctctgtt
ccaggaggctgtttcctgagaggtggcttcatcatcttttccaagccttgccttccttca
ctcaaagaattagaatggccctctttttttgtgtcaacctgtgagtaatgcctccctggg
aacttctccttagcttccccttcattccaccctcaaaactcttgtcttcttccaggaagc
ttccaagataaacacacagtgcacatgtattgacttagaatcataaacccgcacaattta
gagttgggaggtgattaaatattataattatatatactatagctttatgccattctattt
tatattcatgggacattgctttgtattgttcttttatcctgtttcctaaaggtaaatccc
taaatgtagatatgatttatctattcgtttatgtgtttgtttactctctcccactagcat
gcgagctacatgaggtcaaggatttgtctgtcttgtatcctcttgtgcctacaacaattt
ctaccacataacagacactcagtatatacttgtttatgtacatgaatgctgttgggatgg
tggtttcttttcctgccctccctataaagacacagagtttggtatatttcagggtgcata
gtggatgcttctgaataaatgaaagaatgaatgaaaagaataaatgattgtatgagtgca
tgaatgagattttgagtgaatggattggcaacccttaggccatcatggtagttggcctgt
gtataggaaaatgctcttcagttgttcatgttttcttagctactgccagggtggggctca
ttagcagagcaaggtggcctcatctccctggataggctctgagtcagctcatatctagct
ttataaagaggagagtggtgtggagttttatctgctctctctggccattctgtgccccct
tgactttctctcctgtacgctatctgacctttccgtatctactgacttctctgtcatgtg
ggtatgaaaagagtgtttttgaaagtatttttgcctctattttgctgctactttaaaaag
aaaaaaacctctttattttggaaatagtaaaatgaatgctatagtgaatgaatcccagag
atattcttagggtatattgtctctgtgcttatgccaaagttgtgacaaatgcaattatgg
tatcatcaagcaattttaaaaagaaaaaagaaacagagggatctgctttaaattttagtt
ttttcataggttgccctgaactatgatttctctggagtgacaaggaagagaagagagaca
tctttattggatatctattatgtgtcagctcctatgctagactgtttatatatattatgt
tatttcagaaagagggtgaacaaattagatccatgagtcaaataatatcaacttttagtg
agtacccaccatgtgtgagagtatataaatattccataggccttgttcttgaaataggag
ctgttgacaagataagttataaacttgggaaaagtaaaataataaggcaagagtaagata
atattttgagccagcaattgcaaactctgatggtagaatttttgttgctggaggagactg
gcctaacatcttaacaacagacagaaaaaaggaaatatgaaggggcgggctaaacaacct
gcccaagattttgcatggttatctgtagagctggcagcagagcccaggcctccagtgccc
accacttttcatattgtagttttgagacatctccggataactgtggaatgacccacagag
atagttcctggtatcatcattcaaaggaggggcagtcacttcaggctagggggcacagat
cagggcaggattcaaggagaagatggaagctgctgtgtcctgaagggtggtttgggttca
gatatattaaacaggaaaggaaggctttctagaatggggaaatggcataaacaggcccag
aggtaggaaatgagtaattttgtatactggagtcttggcattatcattacctgccagctc
tgaccaccaggaccctgggagccatgccccatgctttcctatcttccagctgtaggctct
gcccccttctttctgtcttacctctgctgtatgagtcctgaccctgataatttctcagct
gctcactcatctcgctacctccatttccattccacttttcatacagccaagagttccttt
tccagaacttggatattaccgtgttaaaaaaccattcaagcctggagcagtggctcatgc
ctataatcctagcactttgggaggccgaggtgggaggatcacttgaggtcaggagttcaa
gaccagcctaaccaacatggtgaaacctcatctctactaaaaatacaaaaattagctggg
catggtgacatgcacctttaatcccagctactcagaaggctgaggcaggagaatcgcttg
aacccaagaggcagacattgcagtgagccgagatcacgccactgcactccagcttgggcg
acaaagtgagactctgtctcagaaaaaaaaaaaaaaagccattcaatactcccaattgct
tgccagatgatgtccagctccttagtgtgtgattgggtcatgacttaacctcacctgtca
cctttctggaggtacctgcctctaacttggtggagtgcaccttacaacctgagcatccat
gcctgttcgtggctccaggccttcacacaggctgttccctcccctgggactgtccctcct
cccacccctttgtgcctgccagcctggcttccttactgtcttttgtttgacttatatgta
ttgaatacatactaaatgcaccccctgctcactccctgcaggttagttgttttcccctct
gtactcccacagccctctactttaattatttggatatgtctgtttcttccattagcctga
actcaattctgagagggattttcctttattcatcttcatatcactagcacttactgcttt
tggcttggcatatataatagatagtctaactgttgtgttgaaaataaatgaaagaagagt
taagtcttgagagataggctgaatctattgaatatcaggctgggaagttgggatgcagtt
tctcaaaaactagactacacatttaagctcttacacacctcaagagcttattaagaattc
acaatctggggcacatccttttatatgctgataagagtgggcctggacatttttgttatt
gttgatttaaataatttaaataataagctcccccagggattctgaacagcctgcctggcg
ccagtctgtagaccaacctttgaaagcactgtgtcatgaaccacagcaaatacattctgg
gcattaactcagatactcctctttttttttaatttttaattttattttaagttctggggt
acatgtgcaggatgtgcaggtttgttacctaggtaaacgtgtgccatgatggtttgctgc
acttaccagcccatcacctaggtattaagcccagtatgcattagctatttttcctaatgc
tctcccttcccccaccccaccccctgacaggccccagagtgtgttgttcccctccctgtg
tccatgtgtcattgttcagctcccacttataagtgagaacatgcagtgatgggttttctg
ttcctgcattagtttgccgaggataatagcttccagttccaatcatgtgcctgaaaagga
catgatcttgttcctttttatggctgcatagtattccatggtgtatatgtaccacatttc
ctttatccagtcagacacccttcttaagcctttgaatgactcaactgaatgcttcaattc
aatctccttagggaataaataacctggatttaaagtacattccattctaacgttcatatc
ccagttcttgaagttccttttgctgttgacttcaggggagacccaggaccaagccagatt
ttactcatggtgcatgtacttcctttctccctgctgccaggctgtttgctgttaaatgtg
ggggctgcttcgaggccatcgctcccaatgagtttgttatgcgggcccagaagagtgtat
accacctgagctgcttctgctgctgtgtctgcgagcgacagcttcagaagggtgatgagt
ttgtcctgaaggaggggcagctgctctgcaaaggggactatgagaaggagcgggagctgc
tcagcctggtgagcccagcagcctcagactcaggtgagtgccaggtggtgggcagggctg
cggtggggtgggtagagtggagttgggtggctgtctgcattgtttcttccctagatggcc
agcctccagggcagcctagctccatggcaaggcagttctgtgtatttcaggaactttctt
tgtaagctcagagtaatctcttatcagtcagtgattaccatgacaatggtgcataacaaa
ttaccctcaaattccatggcatacaaccataaacacttcacacacacacagaaatgtccg
ggttaactggagttaactggactttgcttcaggcttccagttagctggagtctgctgatc
tcagctgagcttagctccagcctgtagacaaggtttaggtatactctgtgccattcattc
caggatccaggtttggggaacagcagctgcagggcatgatcttctgacagtggtaaaagt
gcaagaaggcatgcccaaccacagagcacatttcaagcttctgcacacatcatgtctgct
aatattccatgggccaaagcaaatggcaatatcaaatccaaagtcaagaggaggagaaat
atactccatgcaccacaaacccttgcccaggtatagatacataatactattaaagaggat
gatggattggaaccaataattcagtctaccacaatcactgaactgccctaagcttttgtt
tcctcatttgtcaagtgggaaagatggaatctatctaaggcttggcaggtcacataaaga
aaggcactagaatgatttcgttctttctcctcaccacccgctcgaccctccctcttactg
ccttgagggttggcgaaagagaggagacaggcgaggttaagagattttatagggcaggtt
tcacaaggtcagagaaattacattaaattaacactgactacattaaacatggaatgcctt
tttggagtgttggtccccacagctcagcattcatcttatccataggaatctgtgagatcc
aattaggtaacatctatgtgaccttactagttcttgccattgccaattctagtccatttc
caagccccctgtaacctcactctatccatccctttggcctctttgggagtttctgatcac
tcccacccttcactccagccttactaggccctagcacctgtcgttgtgtctcatctactc
tcaaatcttaaaagtctattccttttcagcctctttccctctctcttttgtcctgctagc
ttatccaaaaggcaactttatggggaaggtctcttaatccctcatgctgggtgagtttac
ccttaacttctcctactgggatatttacttcattgtagttacatgtttgattgtttctta
ttcttttcagagtgctaaactgtgtgaaggacagtgtatgtcttatttaccactatattc
ccaggtctagcacaggctgggacactgggtgcttgataaactctttgttaaagagtgaat
aaacacatgaagaaaaaccattatggcatggtgcttaagtgcaaaagctttggagacaga
caagtggggtgccttagccaggttatatcactatatctctgtgactttgggcaaattttg
gaacctctctaagcctcaatctccacagctataaaatggtgatgatcatacctactaata
ggtttattgttggagaatgagagagaatgcatataaaaagcctggtgttcaataaatgtg
ggtgcttaacatccactagtcagtgttagcatctttgtagcagccgtgttcggctccctt
tacctccaggttagttcttgcctgaacttgcttgcagccttaagaaagctggcatcagga
aagccccaacttctactggtcttattggccttaggttttcctggatttattttgatttga
gggaaatttctccttgtcaggaacactggcactaacatatggagtatcttcttcaggggt
agttgggcccattctaatgggtatacacttggtatagaaaggccaatttaccctgtcatt
ttcctccaggtatcttgctgtgtccgccctcttaggcttcctcctcaaaatcctgtagaa
tttcgaatttcccaagggcttaggtgttatggtgattagaatacagcatcatcatagaaa
gatgtatatacccagagggacatactgtgctttctcacatggaaataaatgctgtggtct
agcctttcatgataaacatttgtctggaggcttaatcactaagttatacagttggaccta
tgttaacggtttacagattttacttcactagaaaatcaataagaggcattagtggattgg
ctccacgcccctaaccctgcaaaaaaaaaaaaaaaaaaaaaaaaaagaaaaagctgatct
gatctaagtaacatttacagattaatagaattataatgctcagtaccagggaactgcaac
aggttcactttctgatcacattttcagcaatatgttcagttatggaaatttctctttgag
gctgatattgacatattggagctttccagtttattcattcatgtattaattcagttgaca
tatcttgagtgcttgtatcatgccaggcacagagtcaaaatatgaatgacaagaatgatg
tggggatggggaggtcccaaaaccatatcaaatgaaggaattgtgtatgtttaggataaa
gaagtcaagactgaatgaggacataattgttgccttcaaatgattagatcagacctattt
ttttccagtttcagagaacagatttagaattcattcatttaattatccaacaaaattact
gagtgtttacactttagatagaaaggtacagggaagtaatttttgatttaacacaggaaa
tgctagaatgtcgttctaattattagatctaacaaagagtaaaactactcaagagatagc
actccctattcattgaaagtaatattgatgaggtgggaggggagggtagttctagaagac
ctctgttatcgctttcaactctaaaaatctataattattgttgtagttttaaatgaagtg
acattaaagcctcaaccagaatcaaatatcttatctgaactactcatttcatcaattata
tcaatgctgcctgtcttgtatcataaaattttctgtgtgccaaagcttgcctctctactg
agaggacaaacttctagagaacagggttgtagcttttggttgctttgtttccttaacaaa
gcttagcatgatgccaagagaagagtaagtgatcaataagtacctaatgaattgaattaa
atcttcatggaatgaagtccatctcattgttaacagaaagcaaacaactttaggatctgc
ctcagtacaaatacagtttatcctctggtttctgtcttgagcaccttacgtatatattgt
aggtgtttgataagtgtttgttgagtgaatgactgatctagtatccttaacctttttatc
aatgacttggatgaagacacagaaggcaggtttatttggtttacagatgacacaaacctg
gcagggaaggctggtgtggcagtggatactcccgatgttcaaaaagattttgacaagcta
gcagaaccgcgcaaagacagcaagatgaaatctaaccattgtctcccaaaattcaattgt
aattgtatgaaatagtgcctgttttgagggaattccacatggggttatagtgggcaataa
atccaataggagccaaaaagacatgctgcattaatagaactacagtgtccctaatgtgta
attatagtttcagtattttttttttttttgccctggtcagagcacatttagaatatgtgg
gctaattttaaatgatgcatttgaggaggtcattgacgaaccagagagaatcttgaggag
agtaattagcttgttaaatcataaataattaaagagactcagtatattaagtaaaaataa
ggccaaggaacatatgagagtcacacccaaggttgccgacccatgtactggggaagaaat
gacagattttggttcaacgtagggtagaactgtgtctgataaagggtcaaactggattgc
ctttatgggaaataaactgcttgtcccttaacattttaattgcagttggtggaagactgc
atcaatgacctctagggtggcttacatctaggattctagagggaggaaggagagcggggg
gcaaaggttgaaaaactaactcttgggtactgtgctcattacctgggtgatcagatcact
tgtaccccatacctcagcatcatgcagtatacccatgtaaaaaacctgcacatgcatgcc
ctgcatctaaaatagaagttgaaattattttttaaaaaagaatctatggttctgtgatgc
tgactgatcttacacaaaagcatgtgacacgttcacagctacatgggataccaaactcag
gacatctgcaactgctgtgtgcccttttctggtgtgacccagcctttttgtcctggtccc
tgctttgctgatggccttgaagcagcctcccaagcagatgaatggaatttgtagccagag
tcagatgattttttttttttgacactgggcaacttggatgcccaaggtctccaggagaga
ctccccaacatttacaaacttctagagaagtgtctagaagagctcttttccttcaccaga
gaatcacgagctcttgagattggtagacactttggagtttatccagtccaagttcccatc
agatgcttatccagtctctacttggtcatttcccatcatggagagctaaagagatagagg
ggaaaaataaaaaattgctttttctcctctctgctctccactccacatgacacttctgac
accagctgtgtaggggttttccccacataccaagcaattctccagtggacaccagctggg
tatcccttaattcaatttaattctgacactgtctacctagaggtaacatcagatcccaca
ggttaagagcttgatcccacaagactgccagaccccaccccgcttaagaggccaatcaat
cacaagtagtaggttgtcagctatatttctaactcactggctataaattgcggatcctag
gacctcatcttcaggttgactaaattttctagagcagctcacactttacttacatttact
catttaccacaaagcatattttaaaggatacagatgaacagacaggtgaagaaattcata
gggcaaggtatgggggaaggggtgcagagcttccatgctctctctggatgcacccctcca
ggaacctccacatttcagctatccagaagttccctagctttgtccttctgagtttttgtg
ggagttttattacataggcaatgattgattacatcattacccattggtggtcagctcaac
cttcagcctctctcccctccccagaggtgaaggattaggggttaggggctggggctgaaa
gtcccaaccttccaatcatgccttggcctttccagtgaccagcccccatcctgaaataac
ctaggggctcccagctaccattagccaacaaaagatactcttatcactatggagtgttca
aggattttagtagctttttgtcaagaaactagatgaagaccaaatatatatttcacaata
tcacaggagcccttgacttcaattctgggggtaaattgtcagaactgttacattgaattc
caacatcggtctccgtatgtaaactcaaaccatggtcttggccgtactttcgggaactca
caaagtaagtgtttcctctacatggggcaacccttcaagttcaagacagaaatgctccct
aagatgtaagatattttctaagttttgtcttttcctttctagttcttcctcattattcta
actagccctcattacagactttctgttttctatctatgaaaatactacgatctttttcaa
aggtacaaccaagaaggggatacagttttccttatgtggtttgaaccagcacagtgttat
tgctgcctgtcatagatattatgttctgttgatgtagcccatgatttcattagctttttt
gacctgggggcggaggcaggggcttggggcctggctgtgggtaaccatggcttctggctg
gtccatgttgcatttcttacttatctacccctcttatctttacattttcttttaaaatca
gaagtcgtctgagagtgtcctgtgaagcagtttttaaaaacttttaaaaataaaaatgtt
ttttaaatttacaaaacagttgcaaaataggacagaagtttccatatacccttcattcag
cttcctgtaatgctaacattttacataaccatggtacacttatcaaaactaagaaattaa
cattggtataaccctcaactgaacgatagacattatcccatttcatgaaattttttcatt
aatgacttttatccattccagaattgaatccagtacatcgtgctgcaattagttgtttta
tgtttttgttttgttttttttttttttttttgaggtggagtttcgctctgttgtccagtc
tggagtgcagtggcgcaatctcggctcactgcaagctccacctgccgggttcacgccatt
ctcctgcctcagcctcccaagtagctgggactataggcacccgcctaaatgttatcttta
cattttcttttaaaatcagaagtcacctgagaaaaaattagcccagctaatttttttttt
ttatttttagtagagatggggtttcaccatgttaggcaggatggtcttgatctcctgacc
tcatgatctgcccgcctcagcctcccaaagtgctgggatgcaattagttttatgttaaat
tgccttccttttttcttcatttttggaatcactgaaaaatcttgagtcagaatttcattt
ttgctatctcaaacaatatctttatttccttttagtgtcttttatcatgggatccaaatg
cttttttttttttgcttttttatgtatcatttaaaattttttcttcctgaagaccagttt
gcattttagattatgcctaggatttattccttggctaaggcaaggctcttttaggtgctc
tgcttttgtagagggattttcccagaggaagcctggttgtgaagtccctgtcatgagggc
ccctttctgcaaagaatgttttatgttttggattaacgcagcagttccatagcctccgtt
tattgggcagtctgaactgctctgcgaggcttatgctgcttcactccttgtgttcagcat
tcatctggccctaacatggtgcctggcatgcaataggcactcagtaaatgtttgcttatt
gtgtgaataaattcactttgtcctgttcatattggcctctgatgtccttggcaaagaagc
atcaacttccagtgtaacttttcttctcaccgaagccagaaagaagattcctcacatctg
ctggagtctgtgaatccttcttcctcctaattttctgtgggatataggatgttttgattt
ggaagatccaaatgcctcgcttgccactctcattgtgtaatacgtctctttctcctcttc
tgggccatgctctccactgctcgtatttagacatttgtcttaatttccttctacaacctt
ggaactgtttttttcaattcgttacaaaagtatttcatctaccctgtcttgtaaatcttc
ttgttctccaataaattagactagagaagcagcagttaactcacaaattctagaaaatgc
ccaactcttctctgggattatccttgtcagttcatggtcctgaattttccagtgaaagat
agaaaaggtcagcagaagttatgaggaagtctcatcctccgtattgtagtgcataggatc
taaagctagacaggtctttgatgctttccctacactcacaagcagtgtgactttgagcta
gccacttctcctctccaggactctatttcctaatcggtaaatagggggttacaatacagc
ctttgtgggttgctgtagaactaaaagaggtaatgaaaatcaagggcttgaaacttgatc
aatgtccaataaatgacagttaccattatcatctcctagtgtgagagccagtgtatttat
ggatggctcctgggtcataagtttattttaccaaagatccatcattttgcaagtatctcc
tcttctgtctttgctctttggttttaggcacttatggatagcatacctggggcacctcat
ggtggtacagatagggcctgtcattttgggtggctagggtgcataaagtaaagatgggct
gattcataccatggggcctgtgtgtctcagaggcactctctggtttctgaacatcctagc
tagctagtgttgcatcctggaaagtcaatgcagaagactgggggaaaaacagtcttgaag
ttacttctgagatttaatagaaatttcaagcaagaatgggaaggatttatcaaacgtagc
tacctttctttaatagaccagaaaactgatgcatacagtggtcattatttgagctatttt
aaatacctaagtgcctccttattcctaagcgttacacttcctggcatatagttatcctgg
ggatggagctctctgtgcctcttggtttgagggtgatggtatgtctcccatctttaaatg
agttgctttcggagtcgacttgacttttctcttgcaactggagtctttgagtccagaaag
gacattgaacctgacagttaatgaatgcagtgtacagctgagccagagttactctattcc
taagtaggcctgctagcattactctgttacatgccataatctatttatgtccttccaggc
ggccacctgaccaacctttaattcaacaaatatttcttacagacacccacactgtgttgg
actctgtgctgaatgctatgttttagttgcagaaaaagaaaggcagaggaatagtgaatg
ctgagcagcacaattgagaaaaacatctcaaagccaacatcttaatgtcaggggaacagg
ggccagctttgtgatagaaaggagctggcagatgggaaaagggacatagcttggagatca
atctagccattcttctttttaagaagcagaagggtaagccactttaaaaagaaaaaaaaa
aaccttgagtaggtatttaaaagtactctgctaaacatatttgtgaagaaatatatttaa
atcatattttacattttcctctagagtcatgttttcaaaagactctatggtagcactttt
cagaaaatcttaaaatacattttttatcataagctagtatacacatttataggtgtgtat
ataagtttcaacacttagactgacttgctgattgccctatgtgctgatattgtctattcc
atttatttttaaattctatttttagcccactgtagtaatttcataagctactcatgggtc
ataacagaagtttgaaaaacactgcttcaaagcacaattacttgcaaacctattcccacg
ttttggaattggtataaattccttaaatgtcaagccaataaatacgtcttaatgatactt
actgtgccaggtgctgtgaataagacaaaaggcacaaatgatatcatctctgggcccaaa
ggcttggtgcagtggcctgaatacagtaaacatgtaataactgttgtctatttttattgt
tgttattcttattaaggagacatcaagagttcacatatttatatcatgactagtacaaag
gtcttcatgaacatttcccgatttattaatctggcatctctggatgataggcaagaagca
cttagaactgcctgagcctttcagattgttttcaaaatcaacagatttgtctcttacaca
gtatcactaccataaaattcactaccggaattgtttgttgctcttagtttgaggctcagc
atttcttttctatgctgaacttttgtcttctagtgtatttgttttgtcttcataaagtag
atggagaaataaagacacaggatacttgagccagggataagccagaataagaacttaatt
ctaccaattaccgagtcaggacacttgatactgaaacagaggggttcagtccttgctata
attatgagttgggtaaagtttatctttagtgcttaaaaagttagaggcaatatacaggtt
cagacaatgcattgtcctttttacattgaccatactttatttttgaaaatgtgttcacac
aataattttgattaaaatgaataatgaaaaccataagttaatatttgtgcagttgcttca
cagcatatttaatcagcaatagtgtgttatctgtgtgcattcatttctcctgctccacct
ctgtaaaaaataaaattggccaaatgggaaaatgatcacatcatgattttttcatgatga
tgatgataatgatgtcaacaattattgagcttttactctgcacaaagcattactttaaat
tatgcattttacatgaattattctgcacaccaagttgatgaggaaagcaatgttattatt
tccgttctacagaggaagaagatgaacatggaaaagttagtaatttgcttacagtcctac
agctaacaatggaaaggaccagaattcacatccagtctagctccagcacctgcatcatta
aacactatgctgtgttgcctggtcatttaaaacgtacatgtatatgaaaatgaaccttat
gttttgttctcaggtttcactgacagctctttctggctggctatggcagtgctccaggta
ctcagtaggacttactacctgagagaccccaactgaaggaccttttcatatataattaaa
gcgatgaaaacaaggtgatttgaactgagtttacacacgcgttcaaaatcagtcacaagt
tcaccttgcttttaacctccagttcctccctaatcattaatcactatcactatacttctc
atgggtacctcttctaaggcaataggaggctttgaaggatctaaagacaatgtgctatat
gaatgaggaagtactttaaaagtgcacgtaaggtactattactgattttttgttttatgt
ttataattattcaacaaactcctggttcttctgctcctgtggcttatttgatagtagtag
gaaaaatcagttgactttttgtccagatgagaggtatcagctgtgcaaaccacagccccc
atcaatcaaatgaataaaagcacgacagtgaagtaaattggtacatatcaaaacttcttc
taacgtgcttcttctacaagctgacctgtaatgtcctaccatcttttacaattgtactct
tcagagaaatgaactcaattttgtttttccagtggcaatgatgacaatgtgcttctgtct
atccacctttacattgggtcctctttgggtacaatgatggggcagtatgactagtaaatt
ttaggattgcattctctggacatgcagagccaacccatgacttcagtctttcatatctga
gctaaatgaccagggactcactttctattgtgtaataaggatcggggaggaggtgcaggg
aagacactggttttcttgcactgacattccagccaagcctaccaactttagatttccatc
aagaggtttcaagatggatctgaagatgctttagacagtttactgagcaaatggaagaat
caccttcaatatttccctgtgccctggtttctgtgaccaaggaaaaccctcaaagtccag
tttactaaggattggtggcaaactaggtactctgctatttggtgctgtaaaattatattc
gaaactgggtaattttagaaccatctggattcttagtgttccaattccaggtttgcacgc
tggaacctggaggcatgcttgggtttttttgttttgttttgtttttgtttttctgattct
gatcagggatttgcatattgtgtgtgcatgggtgtgctaggtgggatcagtggatccaga
tggtgttcaagatggagtgtccttgggaggccgaggcgggcggatcacgagatcaggaga
tcgagaccatcctgggtgaaaccccgtctctactaaaaaatacaaaaaaattagccgggt
gtggtggtgggcacctgtagtcccagctacttgggagagtgaagcaggagaatcgcttga
acccaggaggcggaggttgcagtgagctgagttcgtgccactgcgctccagcctgggcga
cagagcgagactccatctcaaataaataaataaagatagagagtgtacaagcattccttc
ttaggaatcagtgagggtgggaaagcagtgactgaactaactcagcatctgttccatcca
taggaatttgctgagcatttacattgggcaaggattaggtttggggtgtggaacacatag
aagtgtatgaagtttgactagcaagcaaatacttttgagtacagagtatgtagcagtcct
attgtaggtgctgggatgatacctctgctctcacacagcctacattcttgtagaaggaaa
ccatcaataactaaataaatggataaacaatattatattcttgagttacccctcaaagta
tttaccctataagacttgttctacttatgtactaaaaaaaaaaaaaaactttgaactcct
gtggaatagaccttcagggatttaatggtctggggtgcagcctgggattttttttttttt
tttaaagcttcctaagtgagttaatgtgcagcaggcttgagagccattgccccaggagaa
ggcgaagctcagagggatggagttgaaataccttaatcagccattcttccagttgcagag
ccttggtgctgaaccacagagactcgagttagaagagaacgcagtattttgcttagagtg
agcaggtatagttagggttgtgagaggcagcaaacacaaatccatgtgtaagaataaaca
atgaataatatttttgtataagtgtgtcccatgcaatacagaaattattgtttattggaa
atgcaaatttaatgatgtgccctgtatttgacccggcatctctagatatggcaagaatct
ggcaggggtgggggagagagaacccacagtgtggtgattggtggtggagcctgcaagcct
gtacgatagatttttgtttgattgatttatgatagggaaaaagaaatgtaattctgtccc
aagacacccgtgttcccagtaccctatgtgcgcgggcttggccctaacccagcacgcgga
ggcttccctctccccagccttagcgaaagggcggcgggtgggaatcacccgttaccttgg
caactccctcctgccgtctgctcacaacagtttgaattacacccctgccaggcagtcacc
agtccgatttctttcctttctagctctcgttttccctctcagcgctcaggctgggggcgg
cgtcggtgccagtctagtccagggcgaagcttccagggccggctcgggccgggctgcggg
acccgccgtggagcgcaaagtgcctgaagcccccgcgcgcattcggccctgtcttcaaag
gccccttagaaatgcaagaggccaggcgcagaaacacacacggacggcagttttatgaga
aaatgcagataaagagcccggcggtagggccatatgttccccataatctccaaagccgtc
acttcaattagagcctcccctgagttctaatgcccaatcctgagtaaacaagccgctctg
aaagaagaactcggtttccaattaaaagtgtactaacatttctccttcctttaattcccg
cggagcaaagccccgcgcgggcggaggcgaggccaggtcgcggcgaggtcgtcccgggtc
cgcgccgccccgcgccgccgcgcgttcccaggtgacgtcaggcgggcccgggattagggc
ccaccctgcgctccccgcgccgcgccgcagagttaattaaaagtaatgccacggtaaatc
caaaggctctccgctggcggagccgcgccttcgggccagcctgcgagagagggctttccg
aggcaggtgctggggatttatttgtgtgtgagtgtgagtgtgtgtgtgtgtgtccgcgcg
agcgcacgtgtgagcgcttgtgctgaaagggagagtcccctggattttttggagaccgag
attgccttccctctttcgctcatgcctccagccctcctcgcacatgcactagtgaagaaa
cgcacggacaccgtcgctacctgaaccctgatttcctttggactgagctgactcctggtt
tggtcctagctcccgggtcttctgggtactgtgctacagataccatcgactgcatcgccc
cctatacgctctaactgtctctccttcatgccccaaccttgagaaatctaagggcgtaaa
taaatggtggccagatgcgaggtgatttaaatatcaggaaagcagctgaacacctcctgg
cattctttaggagctctttagagtgctgaatctgaacattgcaggcccttcgacctccac
attatgacattcaaaaaacttgctttctatgaatgtttgctgttcaacaggactggttga
aagtcgcctggtttcagatgggagaatgattgttagattaactttctggcctactctcta
taccatgaaagaatcaaagaattgaagccattatctgaaaaattccagaaacatcaataa
gcagaaaatcctcactagatcattcaaatgcaaatggttttccttctttcatgaattatc
tacccaagtaattactttagtttttagtttggccttggcggtgaagacctcagagaatta
gtctcactaagtccatggctgtttgtttattccttactctctgattgatgttaactaaat
taaattgaggccagttcagcaaacattttgaaagcccgtctatatctgtcagactctggg
ttagatactagtgattacaagagcaatggaaaccacctctcttttccagacccccaggtt
cctcaggggataagaaactcctataataaaataaaatatacattaatattatcgtagaga
tataaagtgctatgagatcatagagtctggcgcaatcattcctcttggggtgtgtatatg
tgtattagggcaaaggacttggaactatttagaaaaggtttcacaatgggtatgaaactg
taactaggacttggcagagtaggtaacttgccggcgatgaaatgaaaatgagtatgttgt
tagaaaatgcagcttagtctgtactgagttgcagggtagggttgtatccaggcatgagag
gaagggctggattgtagtgttgctctggagcactgagatcctggtgtgagtgagagtaag
attaacgccaaaatgtgaaggattttgtatatcttatttgaatatactctgatggttgtg
gaaagtcagatcagaagtttgtaaacaggattgtgatgttattcagtctgttttttcaaa
agaggagtggggaggatggattggagttggggtaacattgcaggcagggaaagtgggcag
gagactattgcagtgttccaagtgagagatgaaggtttgaacaaaggcagaccttagaga
ggggtttcagagaatttattcattcatttatgccttcaatacttcgtgaatccctactaa
tatgtcaggcatcattctaagtgctgtggacacaatgatgaacaaaacaggcaaagcacc
tgcccatcaggcagcttaaattctagaacttaaatgactatgaaatacaggaagagtggt
tgaagttgaggatgactgagagttctaaatgttatgaacagtgttgttaaaagaagagat
agaatgttcagaaaagaaccagggatctagataaaattcgggtggggcatgctgagtttg
aaggttcttttggaccatgtgactgtagatgtttggtgggcagttgaacacatagatctg
ggatttaagggggaggtcagatgtgaatttgggaatcacagaaaagctgagggtttaaaa
ctgggtagtttttctttttcttttctttgagatggtctccttctgtcacccaggctagag
tgcagtggcacaatcacttctctctgcagtctcaacctcttgggctcatgcaatcctcct
gcctcatactcctgaataactgggaccacaggtgtgtaccaccatgtctggctaattttt
aaattttttgtagatactgggtctccctgtgtttcccaggctggtcttgaatgcgtaggc
tcaaggaatccactcaccttagccttccatagtgattggattataggcatgagccgccgt
gcccggccaaaactgggtagttttaaaccagtgtctccatggatgcaattgtgtgagtct
tcatggctatgggaaaacaaacttgtgaagcttggatgggacaatatatataaagtgttt
atggtgggggttgtagggcacaaagtaagggtgcaataaagggaattcattatatacata
agtattgggacttctgctggtccgttcaacatcctattcctacaccacctaaggagagtt
aggaagtccaagaagtggagacactccaaggacatcttcctgactcaccaaagtgccctt
ttcatatggttgggaagccacatgttaggttgcttgacagtgatgcaaggagtcacagct
agcttttcctaatctaacagctggggtgtgaccagagggagttttggttcttgaaggagg
gacaaaggactccagacacaatctctgccaagtggaatgtgccaaagggggtgtgacatt
agttccagcacattccccaagaattggtttggatctgtgtgtatgaagcaggcagtttat
atccaattgtgtttattttcttcttatatgaccagctacaacataagaagctcctcatct
ttgtagaagtgtgtgctttcctgaaagcagaccaggtaatgatgccagaagcctcttcct
ctgaaaaaaaatatggaaatgttcaccttcctctacttccccctttgcctagtgtctcat
ggctctccagaatgctgtatgcctattccatattacatgtaagggagatccattgagccc
tggttttcccttcaagaggctgataaaaccatgcaatggcattttctggtgcttttgcaa
aatttgagaaaaggaatggaaaatgcttccctctctttgatgaactctgggtctccaagc
ccagacacagtaacttccaaaggaaagggctcaggacagggatgtagatctccttcaaag
tggcaaggttcccctaagcttctccataccctggtctggggccctttgctgctccagcac
agggatgcatccgcagccttccctgctctgtggaccttgaggctggtttcacagagctaa
tctccaacccggtacttcactttttttgaccttgggtatacccaagcaccatggcacatc
cttgtgggacagcagaaagagggttttctcttttcttgtctgatagaatgctctcaagag
taccttgccaggtgcataagacacactagtttcagtccgtgtgctctcaatgcatttgga
tagtctgtataggcgaattcccaggaatcgcagatttgtaatcattaagttccaaaaagt
tgagataaacttgcctgtgagtgttttaagtgttagaatactcaaattataagctttaga
atttagatttttttttagaacaggtaaaaataaaggtctgttaaatgagtttacatcggg
gagaaaggattagtcagataaaataacaacaactataattttgcaccaaacacaggttca
tgggaaccaagttaactagagttctcaattaagcagactatataatttaaaactctcttc
tagtataaagaaaaggattaatcagaacataaagttgtgaacataacattggctcacatc
tgcaattccagctctttgggtggccaaggctggaaggtcacttgaagccaggagttccag
accagcctgggcaacaaaatacaaaattagcctggcatggtggtgcatgcaggctaatta
gtctcagctactcaggaggctgaggctgtaggatggttgagcctaggagttcaaagctgc
catgagctatgatggcaccactgcactccagcctgggtagtagagttgcgaccctgtctc
caaaaataaaaataataaaaaaaaaaaaactaagccagtttctaagatttgttttaaaca
acaccctcaaaaaagtattttccagagttagtcctaatcagcccaatctcttatactttc
tacatgtgcagttatataaagcaattgctttgttaagacagtgcttctcatgacccatca
aaagattgagaaccatcacttaaaaataaataaataaataaataaataaaaattttaaaa
aacctaattatttctacaagctctagttagtgaaccagggaggtgaaataatttacttta
ggaaatgttttattaacaaatattcagagtgttagtgctccaccctctgagttgagtgca
tggagttaatgatcataccccattccctgggcagtgggcaagagttctccagtctgctca
gcaggaccctgaattggaactgctggggcctttctcctctcgccacctgtgacagacact
tggaatggggaaggagcactggacctgagccaagagacttgaatcctagatttgggggct
gctaagtaggcatgtgatcttggataagctcctttccttatctgtgactcagtttcctat
ccgaggaaatgtgaatgtgaaattgttagtctagatgctctccaagtttctttattctca
gacgctgtgctgttttccagcatgttgcagcaaggggcagctggagggtaagtcagacat
ccacattcatgtagagatttgtgagcaatgtggcagggcagtggaaacctgttggttccg
cttacctcagcccagagttaaagttattgtctaatatgtagggatgttcctgccaccagg
aaaaataaaacttgagaagttcatcagagaatattaagacacagattactatctagatag
caaactgggggggtttccttgggcattgcctaagtgacagctcctagagctatccatgtt
aaaccactataataaaattaaattagacagaaatcattatgcaaaaagaacataaactga
gagatttctgttcatcatcataaacaccttctcagaagattcctgtttttgtctgctcag
gctgcaataacaaaataccataaactgggtggcttataaacaactgaaatttatttctca
gaattcttgtcgctggaagttggaggtcagggtccaaacactgctgggttctggagagaa
ccctcttctgggtttcagattgctgatttttccttgtgctctcaagtggcaaaaagagaa
tgagaatgctctctggagttcctttaaaaggccactaaaagcattcacgagggttccccc
attatgacctaatgacctccaaaggcctaaccttttaaaacaatcacattagagcttagg
atttcaacctatgaatttcagggagacacaaaccttcagtccataacagtcttggtctgc
atttcccaatgtaagcattattggcatttttggtgaggcaagttgctatattgcatctac
ggcccccctccactaacaaccagaaaaaagagccctcatgtatttacagatatccctgag
agacagaaaacaacaacaacaacaaaaaacaaaaaaacaaaaaaaccctcctgattgaga
accagtgttcaattcagtgatcataaccaggaagcagatttgttaatattttctcctttc
atttgtaaacatagatgattgtgttgaaaggaatctaagacatcatttatcacaactccc
tcatttcatagctgagaaaattgaggttaagtgccttgttcaagaccatgttgtagtaac
tggtagaagtaggtttagtatcaggcttcctcccacccactgcggggctcttgtgctgcc
tcatttggtgtcataaacatggccaaagagatagttgggaacacgtgaaggagttgggac
taataatagaagtgacgggggggccatctatagcttccattaataaatgctctccccaag
gtcctgaatcttggggttttctagatgagcagtctcttaagcagtttctctgtttaagag
gacttgggtaccttaagcagagctgatgctctatttcatgttctaagacacttttttggg
gttgtgttttaatgtatccaaaattgagatctgattcacagttgatgtggtgggaaggca
ttgtatcaaagtttaaatggccacatttttttcatttcttggtggtccataaaataatga
catattttataaattaaaggcagctgatatttgatgaaatctgatagatcactttcagaa
caggctgcagagatcatttctattttaactattcctagaggtgatgcaacacgtggaaaa
acctgtctctttaattgtttggtctatatatgacacagcagtacagatagtggagacaaa
ttgaagagcagctctgcaagcaagatgataaggtatccagttcctctctttggtccctgg
agtaagtttcctttaaagtcatttctggcctctggtttttgcatgtggcctcctggatct
ggccatggtgctgactgctcgtagaactttagtactaatttccaatgaattctagaccta
aagcctaaatcctggggtgaatgtttgccatgtcttattacctaactgcttctctaggat
aagccttacaaagctaggttcaaggaagataacaaagaaagtgagaagatgatttgagct
aacttagttttcaatatggctagtgaaatcaattgcatggaggtgcttacctggcaagtg
aagggactgttgcccaacctgtgaaatcctttgtcaccctgaagaactaaatcatcctgg
ggccagcctggggagaagacacaactgttgacttttagaacagagagagtttaatacaga
gaagtgattagatggctgatgaggttgttgagatgcaaacggaccaggtgagaaaatcta
caaattagcaacaaaagaaagctgctactacctgctagctgagggacagagtgaggaaat
gatgtaactgctgcaggcatctggtggaagctggagctgcagtgggcctgtcaggtatga
gctggtgccatggaggagcttcagcagggctatctaaactatagcaccgttctctccaaa
ataacatccatcactactgacttctccatcagtcactgttttcaatctatgcttatcact
tttcactgtttaaattttatttagattctaaaatgacttagatcatgctttacttttttg
atatatcttctccaaataaaggcaagttccacaagagtaagaggtcctgtctgtttaatt
cactactgtattcccagaacctagaatgacagttgctacaacattatgtggagtaagtaa
atgtttgtcaaatgcacgaatgaaggaatctctttaaatgatattgtaattatctgcttg
tatgactatctccctagcttgtgactaaagaaagtctttttccatttccttccttttgtt
ttaaaaaaacaaaaaccaagactttttggtatttgctcatattaataagacccttttgca
tagggtatataatattacttagctgtgatgaaaaatattaataatttgaatttcttgaat
ggatactatggtgctcagtacaggaagctgaaatttggggaaaataagtacttttttccc
aaaacagccagcattgaattccaggtttctctgactcaaagctctagactgctcttaacc
atttccctctgttggctctgcattgtatgtatgtatgtatgtatgtacgtatgtattatt
gagatagggtctcactctgttgcccaggctggagtgcagtggctcaatcttggctcactg
cagcctccacttcctgggttcaggtgattctcttgcctcagccacccaagtaactgggat
tacaggtgtgtgccaacatacccagctaatttttgtattgtttttagtagagatggggtt
tcgccatgttgcctaggctggtcttaaactcctgagctcaagtgatccacccgccttggc
ctccaaaagtgctgggattataggcgtgagccactgtgcctggttggctctgtgttttaa
aaactgaaacacaaggctctactctgtcagctctgctaacccctccttcactgtccatgc
ttctgtctgctctcttgtgctagaatatttttgctttgtcctttattttaaatttattta
aatttaaatccattctctttctgtaagccttcttgaggaagcctgccctgatcccctgag
accacattagatgcccctccgttgtattccctcagcatcttggtctttaccaaaacactt
cttagcctgtcttgtaaaggcctgttaatctttcttctcctccaccagactgtgatgaag
gcagggactctgccttgttcacagatgtatattaggcactttgcacaacaaatatgttta
gatgaatacatgatgatggaagtgtgaggatcctctgcatactaaaaaatatttatccct
gaagataaagtgtctatgtaactaagaactccttcattgggaaaataaaattcaacctta
cagaagtttggtctatgtacaacttctcagatgcacatcccttatatagagcaaggcatt
tgatacaaaaagaagtaatgtcaacttagaacctgacagcaaggttaagctcagcacctc
tttaccagctgctgtcatagctcatcagccacctatgattcccgaagctcagctgcaccc
acaatggcaagtttttttcttgtttgccgtgcttccctataatctcttgctctagatctc
actggcactgatggaggtgaaacagctgactgtgagggaggactcattgaaagacttgat
ctaggacactgagctaagcccacacattggatggcatttgtgctttgtgagagatgcatg
actttgaattcaccagtcttgcaaacagaagggctgttcagcattttgcctcagtccagg
aatagatgatggggaatagaggtggaagagagcaccttaagcatgaaggtaaaggggaga
tgaatcatgatgcagattcctttcaggggctcgctgcctgcttacccacttagatgtcca
tggctttggtgcttaacagccatcacactgatagagaggagagaggcttggccttgtgct
tggtggtgtacttcccaatgatgcacaacaagggccagccctgcacctgcccgtcttagg
ttacgttatacttgtcctcaccttttcctccagtcataccattatttttaaagaggaaaa
gatggttgtaaaaaaaaaagtttccattctcccacaattatcaaaactagcaggaatcac
tctgaagagctggttgaaatagttgaaaaggcatgaagattctgttgactgaaagtaaga
atgtgctgtgattgctcacatctcttcagaagctcttacccaatctccttgtgtgcacct
gcaggggtgggagtgtaggggtggggaaagagagaggtagaaacattctggatcagtgat
tctaaaggtgtggttcctggaccagcagcagcagcagcatcacctgggaaatgggtagaa
agagaaagtcacgtaccccatcccagacccactgaatcagcaacttgtgttttcaccagc
ccaccaggtgatttggggacatgctcattttgaaaaccactgccctagagtccagactat
aattacagcggtcttaggttcggagtaacaatgtttttcctctaacccctatttcaacaa
taaactctgtcttttacaagtaatgacagtattgaagagtttttaatgttagaaattcaa
ggctaactaattacacaaagtgtttgtgatggtactgtcagcaatgatttcatcaacatt
aagatcatcttgagacactcaatttcacctaagggaaataaccataaataatttccgaat
gattgtagtggagttcactgcatacaattataatcagtttatagcaatctagggcaatct
ttccttgcaaacagtatttatactttcctcacttaatcttgtgttctcaccaatgacgaa
gcatggctatgggaaggtctgtccaagatttctcagctgggaagccgcccagtctgccag
ggctgagggcctcctgaccaagtgctcccctctttcccccaagctgtccttggagactat
gtgttgcagtcacatgaggactggctggataacaaattgctgattgtatgttctccacag
tgctgtccaccttctctgccctgtttccattttattttcttcagtcgccctccttctctc
catccctaattagcataatttggggtttctctttttcatgacctgctctcctgtcttcct
attgaaacataactggatgggtactaatgagaaggtggactgttggtagcatcaatatca
atgtgaaagagattcagattgtagttcaagggaaataaatttcatcccaggtgaacccta
actgtggaggtagctaataatttctatagtgactggaagttactggttggcattggtgaa
ttgatttgtgaaaagatggaaaggcagaactctacagcacatttgtttgtgcaacgcatt
gccagtgtgacctttggcttatttctcttccttctatattaactgaaacacaagctattc
aacagctaattattaatctcctgagcactcagtatgttgttgtgttgtggaggatacaaa
gatgatttagacttgaactctgttttctggaagcttattctaattatatagaagacacac
aaaattataatgctgatgaaagccggcatttagttaatttcttaccattaactagatacc
ataaacactgtaccccatagttcctgtaactatcttgttgggtaggtgctttcaacgacc
ccattttatagatggggctgcctagacttaatgcagagggaatttttgctgtattagtct
gttcttgtactgctataaagacatacaggagactgtgaaatctataaagaaaagagtttt
gattggctcatggttccagaggctgtacaggaagcatggaggcatctgcttggcttctgg
ggaggcctcaggaaacttgcaatcatagaggaaggtgaatggggatccaggcatcttaca
tggtggagaagaagcaagagaaagaggagagaggtgccacacacacttaagcaatctgat
ctcatgaggactcactatcatcatgacaacaccaagagggatggtgttaaaccatgagaa
actgcccccatgatccaatcacttcccactaggccctgccttcaacattggggattacaa
ttcaacatgagatttgggtggggacacagatccaaaccatatcactggccaaggccacta
gctagtaaatgacagagcaaaatatttgagtccaaagcatctctcttagtcactctgtta
tactgcctccagaagtaggtcaaaacagaatctttatatgggtgtagtacactagttttt
tttttttttttaaagtttgtacttagagcttaggatactgttttccactaaaatggttgg
agaataatgtaagacaacatacaaaattgtcttcttgtttgaatatgcttgagtaactaa
agtatttgagatagacaaacacgtgctctgggtatttggaaagggaagaaattaccatgg
acaggagctgagggaggctgcaaagagcagatagatttggacctccctgttagcacagaa
ctgtgaatttaagaagcctttctcactcctgcagtcattctttatcccattgctctgttt
tcttttctgtttttctttattcaccatcttctcctactagaggtaggaaggcaaaggctc
tcttgatcttgtccattcctccttattctgggtctaaaagagtggttacacatagtaggc
acactgaagctggagttgttgaatgatggaattttccatatgaggagtttgagtttctta
gccagtggggatatgtggtaagttcacgaacagccaagagtcataataaaaatatttgaa
atatcttacacttttattacaacttttttcaaagtgcatttatctactgtgtctgtactg
tgttcataacagtcctatcagggtggcttgacagatctttattattctgattttacaaag
agaaaagtagggcttagagaagttaggccattttttttttcttgaagtgtataatttaat
agtgtttagtgtattcggagttgtacaaccatcacagtcaattttagagcattttttatc
actcccccaccccaccaccaaaagaaactctgtattcattagcagtgaatctccatttcc
tcccaaacctcctcccagtcctaggcaaggttaggtaatttgccttaggtcacacagctg
gtgagtagtggaggtaagaacaaaggctaggtatctgaccctgttttatcttgctctttc
agatagcctgttagtggtttatggaatggactggagtctgaaggcatagacccggctggg
tatgggcctcggctttcctctccaaaccagcagaaggcctggtcgggaaccacggtgtct
cagccaagggctcaagcagtctgatcagctgtggtcattcaggcaacttctctctatgtt
taaaaccacagtgaatttgaccaatgaggactcacttttgcaatgagaacattttgagtg
ttagtcaacttaccgcaccttcctaaccacctacaggattgttgtcttggtctttttcaa
tttggagagataattaaccctttgtcttccaacccttgcctagaaacaatttaattttct
cagataatttatccttcaaaagactagtaattaatatagcagaattggactactccaaag
agagatggtattcgatccacttaagttacttcccaaattaggacaaacacactcaaacct
tattcatttgaacctaatacaatgtcatgcatataatactccaagcctagtgaaccatag
ggaagctggattaatgagcttttatctagactgagctctgagccccaaacatctgaatcg
acttgttatgagctctacagtctccttcttggaggctggccaaatcaaaacaaaacgagt
tatggtttcagttagtatatttacccaggcttgatttgaatacagtgatgttggtgggga
ggaatcttctgatatttcagttgccagtatttgcagttctgacaaatctatgtgtaggta
catgcagtatacacctgtgcttatcagtttggactacatttggccatgtttttattagat
aggagagagaaagagatggaaaaattcagagagggaatgatggagagagagagaaagcgt
gtgtgtgtgcgtgtgcgtgtgtgtgtgtgtgtgtgtgtgtgtgtgtgtgtgtagagtgga
gacagagctaaggtaggtgttagcttaagatctatccaaatgtgaaaaggcctgaaactg
atgcaaatccacagtaattctaccaatcagtcccaatactgtcctgtttccctgaatacc
tgccaagcacaaggtttcccttcatgagcaccagccagctgaggaaagcaaagggagagg
catccaggccgtggcgggctgccagcactcagagtggagacacacagctcccctttgggg
cctgcctggacgtctgagctgaagtgccctgcctctgacctgcccggtccctccccctgc
ctggcccagaaacccccctctgcagtggacatctttgaacaaaggtgtctttcttgggac
actttacctacggcctgactctggcatgcagcttggtttctgtctgctctgctcctggag
tgcttagtgcacggtgcttggagattttccttgcattcgccctggtggggattgcagtgg
cagggcaggatagttggggggagttggggggagacgggagggtctgaggagatatgggga
tttaaaataagctctgccccttttgtactgaaaagaatggcttttccagcaggagctcag
ggtcaacctttcaccccctccagaaagccttccctttctttcttcactctttaataacaa
taatgctgcctgcagttagacagcacctgatattttgcaagcaccacatatccttggatc
tttacaacaacccgtgaggcaaatcaagcaggtagggagagataggggttgaagaaagag
catcccagctgtgtgtccttgggcaaaagatcaccttactttcttcttgggcctcagttt
gctcatctgtaaaaaaccgataacaaggcatttcctgtctcatagggttgtggtagaaac
agtgaaacaatgcaattataaagtgatgccatgtcaagtattaggtaaacataaggaatt
tttaattcatctcatagatgaagaaattacatctcagagacatgaggaattttatccaag
ggcacacagcttagtagcaaaattagaactaggatccaggtctcctattttacggtcaaa
gttactttccaccactccacacaccttcccgtagaaagagtaatctttaatggttattag
taattaatgggagacaaagcatttgattttccacacacttggcccaaggcatgtacagat
gactgtcaattgcttactatgtctgatatgctggctaaacagcctgttcctttcctccct
gcaggggtgcctctgggcctggtcctggaagtagacaagccttgcatgaaacctgaccct
gccacctatgccctgtgtcttttgggacaggtttctgcacctctttgaggctatgtttat
tcctcggttaggtggaaggctccaataagaccttccatgccatgaaaggctgcctgtggc
cccaaaaggcccacacttatctctgcacacaccttcttcctttccttcctgtcctttgta
acacctccttcttcccactgggctttctaaatcctctccttccttacctggaagcctcct
tcattcattaacttctctggctaattgatactcctcttttctaaatgctcacactttttt
ttttcagtttttactatgcctgaagaacttaactacttacactttaatatactttagtat
cttttacatgccaactcactgtaattcagttttatgttccttaagagcaaggggttcttc
ttttttatcccctcacagtactcggaacagtgctgaatgtgtggtggaatgccaggaaca
ttcatatttgagaagcctccattccaggtcaatgtcttgtttccatgtcattaggtattt
tatgcccttggcataaagtgccctctctccccttttctccctggcaactcctggtcacca
tttgtgtcattcattttcagctcaggtgacacctgcactgtgaacccttccctagtcccc
tctcttaactcctctgcacagttattattttggtgctgggtctttatcctctactaatca
catatatctgtgagagcagaggctgaatcttcatcatccctggatcctaggattgtccct
gtgcagtgctccacacattagcccataataagtgctaagtgtaagagtaaatgaaagaac
tccaagtcaaatcttttaccagaaactgtttttggtctgagtagaaactcccttgaagaa
ctatgtgtcagacagtttcaaaacagtagctacatggactttgcttttctagagaactgc
actttttgcctcttggattttaaattctgctttgagttcattgcattgagagttgatcgc
tgctattgtcagggagaatggaattttagtcctatagtgcagggcagtgactgaaatagc
ttcctatatatcctgtcttcataaattcctcccttctttctttccctcctccctccactc
acaacaaatcccagacccttcctctactccccctgtctaaaagacatttatgaggctcat
ctctggggaagcatctgaggcccattcctgcctctccctgccctagcatgaaggtctctc
atcccctccctcaccctcgcctcctaggccaagctcagatatctcttgccctgtttatgg
gccgttgggatttttccaacaacctgaaatgaatctccgaggccccacaggtagtgcagc
tccgtctctgagccataaaccatggctgggtctttcatctgccattgcttatgtcataaa
cgagtggaaggaacagcaagggggaaaacagccctgaaccattccagattttttttttac
aagaaaggggaaagaaaggccctgagaaacatgttcaaactttgtgccaagcaaattcat
ttcactctggtaggctgtgtgtggagacttaatctctggacttccccactaggagtcaga
tttatgctgcgtttgtgtctaaacggcctccagggatgctgacatttgttgttggagagc
agcgagtggtgttcctttcatctccgctgaggggtgtcagcttaaattatgagggatcgc
tccagcctgcatctgggagtgggagtctctggcaaaggagaggggccgcctctccctcca
cttcactgctctgctgtttaaaggtttttcttcatcttctgctctccagtactcctcttg
gttctgggggcagtctcctggctcttttagaaatgtcctttctcgtgaacaaatcgatca
gtgtaaattttaggcactgcatattttcatggagaagctgatatccaagtcaggcaggtc
tgcccctgctgaaagagaaaacaaaagcctcagtgagcaccccaagagcagcttggaaac
tccccaggagagtcagagggcgccactatacccataatatttacaacacagtagatggaa
gctgggtgatggttagccagggtctggattcctgttggcagctggcttgtggcatctatc
tgtactttgagaggtgccaaaaggttcctctgttcctccatcttcagaatctttctggct
cagatgtgccaggatgcccaaaattccacattggtgactgttgggtagtggcatttctta
ttaaatgcatatatgttattgactgtgggagagaacatatcaaaccatgctaaccatcag
cagtgtttcctgcctccagagtcagagctggaagaacgggacacaggatgtgtaagtttt
gatggagaacaagaggtcaggagaggtctagggcaggggtcagcaaactatggtatgcag
gccaaatctggcctgatgcctgtttttgaaatacattttattggaacacagccatgccca
ttcatattgtctgtggttgtttctgtgctacaattgcagagttgagtagctgcaacagag
actgtgaggcatgcaaaggctaaaatgttaactctggcattttagatgaaacgtctgtag
actccagctctagagcatgaagtgcttcttagaaagcaaaatggaagatgtaaagggatg
gaagagaatgagatattgaatagcaggaaggaggactcaaagaaagaaaatgcaccacaa
aagcaacagaaacactccagagacaaaccaccactactactgctaccattaaccctgagc
aacatggatttgaactgtgcaagtccacttatatgtggatttttttcaaccaaatgcgga
cagtattcaagggctgtgaaacccacatatatgcactgtgggagacccacttttcctgta
gccaggttaggcaggaccagctgagggacttgtgtatgcacaggtttgagtatgcacttg
agtatatgcaggggtcctggaaccaatccctcgtccctttccccttctcttctcctcgtt
ttgaaaacaaatatgtttttctcttttctttcagggatgcggagagaaggaaggagcagc
cacctgtggtgctcaccacctcccctaaaaataggccccaacggctaacctaggaggtgt
tctcctcccctctctttgttggttcacgatggcacagcagttctttgggggatgtacaca
tgtcccaggcaaggctgagtacagcaacagcagtaggaggaccccagaaggcccttagcc
atcctgcctctggggctctgaacaaacttcagaaattgcactttccttctgcaactagct
ctaactctgcctccctctgtcgctctgctttctcacaagcacacaggcacagtccacaaa
accagctctacatgttggctagggtcatatctgcaaagagagagaaatgaacacctgcag
tgtaaaaccttaactgagacccccccactgactgtaattaactgacaacacatgtcagaa
ctaagaatatgtcttttatgttgaaataataatgattattattgtgatttattaaatacc
aattatttctgggtggtgctaaaccctttacatatatcatcccatttaattccaacaaca
ctgttactttccctgatgagaaaattaagtcttgagaatgtgttcagaatcaaacacagt
aactggcagagctagaatttaagcctgaatttatataacgctaaaggccatgcttgtaga
taccatgtcacattgctttcctggattgtatcaatataaatgaaccattatcattatttt
agactttacattttcattagttatgttatcaatatacatttgcatcaaactatgtgagga
gtgactgtaaaagggtcaatgcaagtactgttttattgaacagactggtatgagggatga
ggtttctggagataatacaactgcattttaaaatatattctatactgggaatctcccagc
tctctttctgagcctggcctgcagactcagcctcttttcttgcctaccttgaaggagatc
tgcatgatccctggggtggagcattagctccatttcctcagaaatgtcactgaagtcatc
actagtgctaaagaagcattgtttttaccccagggagttcaccaccagagagaattgctg
gcctcactaaacaccaaagtttggggtgcctctgagcagtaggatcaatagggtctatcc
agggcaaatctgtgcagtcaatggctttcttttttctaccttttatcctcctgtgggatc
ttcttattttcctgaggctcttagttcttaagtgcttgttttttccttgccactctgaaa
accttctagaaagattttataatcccttcacaccaaggttatgtctgagatcagcttacc
acatcaccccctggaaaacagcaacctcaagacttgaaaatgccagagtagccacccctt
gtcatgaggattcttgctttaactctcttctttaatcttgtggggggttttatttgtact
attgagaggggtgaggcagagggaaaagacacccttttcataccatctattaagagccgc
ctgagtgccaggactgtgttagttgctttacacacaacaactctacttctgtgacaccca
ctgtgtggtatttattgttgttggtatgtagttatggaaaccaaggctcagcaacatgac
ataacttgcacagggccatacttacagcatggggtcagaactgggatggaaacctaggtc
tgcctgtatcagtcccttttcatttatattgaaagggtcatgtcctcaggaactcacaat
ttagtgttcccttcatgttcaaccttgtatgttcaaatgttcgtggaaggaagaagccat
tatcctttcagattaaataagtttttttggctctggcagagccaaaaatgagaactcagc
taatgtctacactaaaacagcataggcccatgggcatccttcacagaggaggacaggagg
aaagaaaaaggatgtgtagctcacacacagtaggtcctttcatctttgctttcttgaagt
ggccagaagggactggcacagctgtgggaaagccattgaggcaaagatgttcaccagaga
aaagagggcagttgagctctgtgagaacccagagaaaaatgaggttcttgttagatcatt
tgggcatagaattgcctatggcttttattattattattttgttttggagacaagagtctt
gctctgtcacccaagctggagtacagtggcgtgatctcggcttgctgctgcaacttccac
ctcccggattcaagcgattctcctggatcagcttcccgagtagctgggattacaggcacc
caccaccacatccagctaattttttgtatttttagtagagacggagctttgcccaggata
atctcaaactcctgagctcaggaaatccacctgccctggcctcccaaagtgctaggatta
taggcttgagccaccacacccggcctgcctatggcttttaatgccaaaagtaaaaagaag
tctctcttacacaggtatgccccagaccctagaagcaccttctcaggagtgtgatgtctg
tggaatgtaagaggtagcctggaaaaaaaagtgacgtatactagagattttatttccttt
cagagttaaccctcatgttgttcactgcttatagagttgaagtatttcaaatagttagac
aattactttaacagtagagagttatttactttacagaaaagcaatgttgactagttatca
gtgttacctgtccattctgagttatctgtactggcaggtaatctaatgcttttctctatg
gcctttttaacaataatattttctaccacttggcagtaactagagtttcagacatagtgt
ctaggtctagtcttgaaaaatgacatctaagaaataatattaatcatcaacagtcaaggc
tcattggcatttagggcactcagtgccgtactggtataaactcatttaatcctcacagca
accccaatgaagtagatcctctcatatatcactattttgcagaagagtacatttagttgt
agagagttaagtaacttgcctgtattagtacattttcacactgccataaagacataccgg
agactgggtaatttataaggagaaaaagcttaattgacttgcagttctgcatggctgggg
aagcctcagggagctttcaatcatggcagaaagtgaatgggaagaaagcaggtcttacat
ggcaaagcaggagagaaagagtgtgaaagaagccacacacttttaagccatcagatcgtg
tgagaactcactcactatcacaagatcagcatgggggaaaccgcccccatgatccagtca
cctcccaccatgtccctccatcaacacgtggagattacaattctggggactcagaactaa
accatatcattgcccaaggccacgcaactagtaaatgcggagccaggatatgatgctgtg
ataaagcctgaagtgtaatggtggactttctgctgcctgtctctgggttttagaagtatt
tttcttagcctcttcctggaagctttcaaagcaataccacatagattattgctctcatac
ataaagccatcctggaaatgtggacctggaggccttgctatggaataacatacagctcca
ggaactggctttcagggactcacaacattgtcttttgcttctttcaggtaaaagtgatga
tgaagaaagtctctgcaagtcagcccatggggcagggaaaggaactgctgaggaaggcaa
ggaccataagcgccccaaacgtccgagaaccatcttgacaactcaacagaggcgagcatt
caaggcctcatttgaagtatcctccaagccctgcaggaaggtataggagggagcagggag
gaaaaggagctgggccccacttctctgtgtgcactcagacccctctgggatctcagtggg
cattgggggtcacagtggtgaggaaggctgttcagacagagcctgcacaggcggctcaag
cctgttggagactccagagatcactaagctgtggccagggtgtgatagactctcctgaag
ctttcatgcatgcacaccaactccaaatggcccctgtcacacctttcatttcatagagca
caatgggaacagtaataatgataggtgtccattgtggtgtagacccagatgctgtaaagc
aaagagtataaaaacacagtggcttgcagtactcttttttgagtctggctttttccactt
ggtgtggtggtttggggattcattcattcctatttcagcattccactgtataggtgtgcc
atgattggtttgtccatgcacctgttgatgggtgtttggggttgtttctagtttgggact
gtttcaaataggactgctatggacattcatgtaaaaaaaaatacagtggtttaatgagac
aggagtttattctcttctgtcacagtccagaggtgagcaaggcaaggctggtgggtggct
ctgttatccatctcctgtgtccaagcgactgctccagttgtcaccatgtttccagtcacc
aggtagagaaagaggaaatggagggcaagcgccctgctttttaaggatgtatccaggggt
tgctcaaatcatttctcctcatatgtgttggccagaatgtagtcctgtggccacacttcc
tgcagggaaagttgggaaatgagtctgtctgggtgaccaagaacttgctaaacttagtga
ttcaattactcataggatgaagaaagaatagatattggggacaattagcagtctgccata
aatagcagcgcccatttattgagtacttattgtttatcgactgcctgtcatatactgagt
actatcttttacatgataaaaagaaagaaaatagggtattctttactgaaattcataaag
gaaatacattttgaaaaaatgttagcattatttttcctgcatccttttttgcattagtca
gctttgtctgtgataaaaaaaaaacaaacaaaaagtcaccatggttcccaacaaacatgt
attttcttttcttgggctgtgcattggctgtggcccagctgggtgcaggttccagcctgc
tccacctgtctatcattcgagggtccaggctgaaggagcagccccctcctgggcttgttg
ttctcatgaggttggcaggaagcaagaggccaagtcaaagtgggaagcccatcgaaaatc
tcttgctggatatcagacacatcacatcccacaggccaaagcaaggcatgggcttagccc
agcgtaggtgcagtggtgaagcacacacccaccacggagcaggggagggaaggatagata
tttgttgagcaatagtccagcctatcacaacttctgatatttggaaagattcagctgcag
actcactttttctgcccttgcagctccttatgctccaagagaggtatcagtagaaagtaa
aatgcccccaaattgggcttgcactaggacaaattacagtcttcctcacttatttacttc
ttccatgtatactaaactcccagcccatgtagggctttgtgctgggtgcttgtccccggg
cagcttccaggtaaccagcaagaaggagatgcgtgtacacattactgtaacaccagagag
ggggctctgaggaccataacagaggggaagccaggaagcaagggaagggaaaggtcactt
tggtctgggcaatcaggcaaggctttgtggaacaggtggcttttgagctgggcctctgag
gaatggatagggtttcagcaggtggaggtgggcccctgagtacactcctattttagttgg
cttagcagaaggatgtgctataaaaacctgttctaatcattccacttctaagcctttccc
caagtggcatgataaaggggaagtatttctcaaggcttccatttgctctactcacacgtt
tattcaaggagctctttcaatcccatctcctccccaggatctaatcaagagaggtcagtg
tctctcaggcccccctctgaaaatctgtgcttcttgccccttctcttctcaacaccttgc
cagaccctcactgtgtgcctgtatggtaggcagatgtttaaatgcatctctttattatct
ggatcccagttgtcctgtctccaccacagccctggcacatgtgctggcctcagagttgcc
tacctggctctgccgggttccagatggctctcattttattctctttgggcagggctcact
tggggtagcagtcactatggatattcatgaaacacccaaagttacctagagatatgaggg
acaaaaccaaaaattaaggtcaatgaatttaggcaagagaggagaccaagagagagccat
ttgtttttccaaagtgattttcactctcagatctccttaagtaggtcaatgcatatgcat
ggcttatagctaaagcacaacaatagactaaagtctaaaccacttgaaggcctaatttcc
agagcaagagaaatccagaaacacctcttgggaatgcacatgtaaattaataattattat
tttgtttctttacctggtgaaggactttctttctacctgaagggaagcaatgttctcgtg
tttgtgtgtatgctcaacattaaaaactattcagctcctaaagcagatacagtcttttgg
cctcctcaagtattatataggagatgttctacctcctaccctgagatgccagtgtgtcta
catttctcgttcaatttttccaaggtgagagagactctggctgcagagacagggctgagt
gtccgtgtcgtccaggtgtggttccaaaaccagagagcgaaggtaacctgcttcttactt
ttatctgtccccatgttgctggtttcctgaaataatcacagtaggacattgtacttgctg
ccaggttttctcgccttagctcattggatagagtagttctcttgattcaaaaattctgtt
atcaataattattttggccacagcagccctgcagaaggggagagagaaggcattcatttt
agtgaaattgcttgtattttcctagcagccatgactgtggttttggccagccatctgtat
gaataaatgtctttctgtgtcttttggtaaaagcatgttctttaattcatatttatttaa
tgcaaataccaaagttattttaaaagtagcatgcatataactggtccaagacaattttat
gacagggtagaatgagtgccttttcttacttctcccagggcccagccctcactaatatag
gcccaagccatcatactgtcctctggatccaatgaagctctatattccctcatcatggtt
ttagttttagaccttttgctcattcatctacctacctctaaaaatacatgtgccctgtgg
actgtttctcaagagccctgatctttagtggatgatatgaggaaaaaacaaactctatgt
ttcctctgctcttacactacaacaatcagcgcagaatgcttctgtgacaaaatatgtgga
gatattctccatacaccaagcaagcaatcaattgtgcagtggataccaactgggtgtcct
ctaattctgacactctctacctggaaatagtgtcagatttcacaggttgagggttcagcc
ccacaagactgccctcctcttcaaatgccaattgcaagctccaggtggttttacctatgc
ttcggatcaactggctataaattgggattccagtgaccccaccccttggatttgattaat
ttgcagagcatctcacagaattcagggaaatacttacttatatttactgctttattacaa
aggatattacaatagatgtgaataatgtgatgcatatggcgagaaatgggggaagggtgt
gaagcttccatgccctccctgtgcaccccagcctccaggaaattccatgtattcagctgt
ctggaagctctctatccccatccttttgggattttatggaggtttcataatgtaggcatg
attaattaaatcactgggcattgatggtcaacttaactttcagcccatcccttttccaca
gaggtttgggggtggggctgaatgttccaaccatctaatcatacctgggtctttctgatt
atcattctccaccctgaagctacctaggggctgacagctgtcagtcagtcattaacattc
acataggtatcactctggagagtccaaaaattttaggaaccgtatgccaaaaaacagggt
caacgaccaaatatatgctttacagtatcacaggttatctcactatttgatcatgattgg
ttaaggtagcatttctctaactgacatcctcagaacagggctgttgatgtgtaccaaaga
aagactccatagtgcaataagttgcagaggccctatagcctatggattcataaagcacag
ggacacatttaaagctctgaaaaatcttgcaataaagaaaatttttacaaaaatctagtg
tttcctacacacagacacatacacacactcaaagtatatgtcatcatctcgtggaaccct
aatgctctatggaacacagtttgagaaatattgagttaaaatattccttcagggggccgg
gcgtggtggctcacgcttgtaatcccagccctctgggaggccgaggcgggtggatcacga
gatcaggagatcgagaccatcctggctaacatggtgaaaccccgtctctagtaaaaatac
aaaaaaattagccaggcgtagtggcgggcgcctgtagtcccacctactcgggaggctgag
gcaggagaatggcgtgaacccgagaggcggagcttgcagtgagccgagatcgcgccactg
cactccagcactccagcctgggtgacagagcgagactccgtctcaaaaataaaaaataaa
aaactattccttcagggaagcttgcgtgttagcagggtgctttggaagaggcatgaatct
ctgggtaggctcatctcaatcttaagggccagcagacagggaggaggaaaggaacagcct
cttagcttaccccaaatcacaacctcttgttccatacgtctaggctgggctgcagatttc
acagtcacacacttattacctaatgtaaaatggtcacaccacaagcagcaagttttattt
actgaggaaaaaatccctattcctgctaagacaagctgcacccctgcttcccagccagct
gtctttatactgctgcagagtggaagagctctcagctgcaatgcttctcgcatatggggc
tggccactgttgctcctttactaagtaagagccagagctttgccaacaagccctctcccg
gggaaggtgtcacttccaggcccccccttactttgtgaacatgctgcaggccacctgact
tctaatcctatggtcctctccttatcagatgaagaagctggccaggcgacagcagcagca
gcagcaagatcagcagaacacccagaggctgagctctggtaagctggtgcctcctcccag
gcagttctggctggaatccaggctgttcctaccagaggcctcccactacccagctctttg
gatgacatatctggactcagtgaagcctagaccacacccactggagaaataaggccttca
agggaagactgagccacgaggaacttgtgagagggttgagggctcctgagctgcaggctt
agaactgctgattggggatggcactgaccttatccacagcgtccaggcctggatcccacc
acagcgtcagggactgcttgcagagtcacagatacgttcagtttctcatcttgcttagtt
ctccttccaggctaattgatttaatagaagacacctcggtgacttggctctttccaaaat
aacataaagtagtaaaaataatgatagtaaaataacaatgccttcctttgttgaacactc
ttatagattggtgttctcatacatgctgacttgacttttacaacacccattcctggaggc
gagtggagaagttgttattatccctatgtcacagatgagcaaacaaaggctctgcaagat
tgaatgtggccctagatcggtaagggcagggggctgggactagaactctaactgtgttcc
acaggccatgggccttctcatctctacccagatgtgcttttgaaaaagtcagggtgatat
gaggattagggaggagggtgaagaggaacagactgtgggagacttcatggaagttaaagg
aaaaaaaaaaagaagagttactatattagaacaatgtcattcttaaacgctatgcccctg
gccacccaactcagctatccagaattccttgaatggtctgtaccttaaaacagggcttct
tacattttaatatgcacgtaagtcacctgcgattttggtaaggtgcagattccaattcat
aaggaaggtctgggtgggccccaagattctgcctttttaacaagctttttggtggtgcca
ttgctgctagtctgtggaccacactttgaaatctgtggaccacactttgaagtctgtgga
atgtgatcctagttctctggcccctcaacagagcctcttatcctcacatgaaccctgcct
tgtgcttgacactgggtctaggcttaatccagaatttgactcttgcagccaagagttccc
ttagtttcttaccttctagactaaacagtatgttaacaacaaggtagatgttagggagag
aagaaataaaacagggcataggtgtggggaagggtggagcaggaagctggttagatctga
attctgccctcagctccacccctaaggctctttatgtgggaccaacttttccttgttcct
caggctgtgtgcatccctagggtagggccctaatgcctgctagtcctacctcacaggacc
cctgtgcaattcaaagggagaagaatgcatcaaagcatatgagaacacaaactcatatgg
cttgggacttagtttaaataattctaaaggcgctccaaaggtagacttaagaaagcagag
gctggtgggaaatagtctctgttcttcccaggttcagagaacctcagcaagatgtggagg
caggaagtgaatcctgcttttcttataaaattctatctacaagcatagcaagatataatt
ccaaagcatacacagtcctatggaatcttcccatcaacccaatgaggtcaactggtcaca
actcccacttgactgatgggctcatactgggttatcgtagaaagatctttagatacatct
attctagtgactgccaaacatgtggctagcatcaaaacctttgttgaaataatatatttc
aaggatgttctcaaagttcaacatcccagcccctaccctgttcctgtcctccaaggtgat
tcctgatggcctctggtaggacaaaggctgggaccactgatgtcacctcatcccatttta
ttttataaatgagggaatcaggacccagggaaatcacatgccaggctgcacgttgagaat
gacctggcttcttctttgttccacagctcagacaaacggtggtgggagtgctgggatgga
aggaatcatgaacccctacacggctctgcccaccccacagcagctcctggccatcgagca
gagtgtctacagctcagatcccttccgacagggtctcaccccaccccagatgcctggaga
ccacatgcacccttatggtaagagggacttaagcccctcgggccctctcataacttgtgt
gggtttctcattccctcctaaacacatctaggcagttcccagatgctcaccgaagttcca
aagcagaataatgtgccctacaaaatactgccagaatcgcctaaccaatgactacaggag
aaagaccttcatgcatattcattattgacacttccatttatcttgttttcaaagcttctt
gtttgttggttttaaatgggaagttgtgctctccttgtagacctgtttgttgtcattgaa
ttgcaagtcttgcgcttcatgccagagatcagcagtatcagtgctacagaaggccttaat
taagcaaacgtttacctaaagtaagaaaagaaataaaaagcacagaagacaaattttcta
actggactatcctactatggatactaataggtgctctaatttaactagtgaaacataaac
tgacttgtaaagtgaaagtatctcccttatacccaccccacccaaagaagcattgattta
aatgctgcatatatgggtagctgagcctctcccacttacccagcttcgtgcttaagctaa
tggacaacaaccgggggcctgaggacccagagtagggggctgggtgagctttggagtgaa
ggctcaagttcaacctcagccaagtatagggcattacattttatacagagaaggttagtg
ttgtatgtaatgcattggtctgtactgtgtaatctgatagattacactgatagttaaaaa
ataatcttatgcagcaagtcttcaaaacattagtatcagagattcacgccacagatcaca
gattttgccaaacaacttttttttttgccttcatgaaaaaaaattctgttgttaaaatca
cgcctactttcccatatcacacattcagcaaacatttattaagatttggcccttgacaag
cccttcactggctgaccccactcattggatgttcagtgatagccaccctcttggcttcct
tagaaggcacaggtcacatctgtaccattctttactccacagctatcggaaaacagggca
aacacatttttttgcaaattcttttcagagtctcagggattgtgttacatgaagtatccc
tgtgatgagtcctttcataaaatgaatatttaaagccccatgacaagttgtataaactcc
agttttcacctctcctatttacttgaagcagaggcagaacattctttgcctccagatcct
ggttgcagtgatttctcagctgttccaatgtgtgccctactggcttccctatcaaaggtg
taaattagttgaaggtaggcacctaaccttccttttctttgcattacaaatttggggtaa
cagctgatagtagacccttggtgtttgaaagaacaaatgttatcacaggagttttcatta
gcttcactcaaagagctttctttttgttttgtttttttgtttgttggttttaccatccct
ccttcaagcatcatttttcaggcccaagtcctataggagctctgccctgtctctccagcc
tctggtgacatgtcctgcctactccccacactccctgtctagacattgtgacatttgctt
atgctgcactcaatttagcactttgtcatatcctggtttagattgttttcacttgttgca
ctttggacttgagccccctaaagagaatatagactttttgtagaaagtttcacctggagc
ctgtgctcaggcaacacttgttgaattcagctgaatatcctagcactgaaatgagtcact
tcttcaagaccctcatgccagtgtttcatctccatttcaggtgccgagccccttttccat
gacctggatagcgacgacacctccctcagtaacctgggtgattgtttcctagcaacctca
gaagctgggcctctgcagtccagagtgggaaaccccattgaccatctgtactccatgcag
aattcttacttcacatcttgagtcttcccctagagttctgtgactaggctcccatatgga
acaaccatattctttgaggggtcactggctttaggacagggaggccagggaagaggtggg
ttggggagggagttttgttggggatgctgttgtataatgatatggtgtagctcagcattt
ccaaagactgaatacattatggattgcatagtttaatgtttctaataagagtcttagcat
tagatatgaagacgtgtttatcattaaggacagagacttttaatatagacattctcatgc
aaactagatacttagggactcctaacaacttcccaccatgtcggggaagctcttgtcaag
aggtgcatatgtctatccatctacacaccaatagacagaaggacagatagatagatgtgt
gtgtgtgagtgtgtaacctttcgtattttaccctcaaagtttattcctaattataacaga
caccaactgtacagcaaaagtaactttattttcagtgtgaactatatttaaggaaatgct
tgatgcacttaagttataaaatgagataatttacttttataaactttatttttagcttga
caagacttgtcagcagggcagagagggctgctccacctagccccatagctttgagtgctg
gggttcattctgttttcagagtgtctttcagatctggaaagaaattctgtgtggctgatg
gtgttctctcttgcattcttgctctctttggggttgaatcactgggcaggggtgggacag
aataatctctgatcatgttctgagaaaatgtaaagcccagactcctgggctttcttttaa
attctgacaagtggttgttgggcagtgctaggatgattggttcagctcttgagcttcagc
atctgcaaatgtggatgaggctaatagtatgtacctacctcactgggaaacaccaaggct
taattcattcccaggacacatgagcagggctgagactaatatctgatatttgtttaagat
acaaccaggccactcacttggcaaaggagggtacatagggttgcagagcaggagggctcc
tgaactccagagggcagttctgcctgctgaagtccctctgcaaagcctgtgctgaaggag
acaccagctcagagcagttcagagggatcccagagtcccagagtggggaggaggtgaagg
ctgaggggataga
