# Supplementary material for: Reference based annotation with GeneMapper
Source: Genome Biol. 2006 Apr 5;7(4):R29. doi: 10.1186/gb-2006-7-4-r29 (PMC1557983; doi:10.1186/gb-2006-7-4-r29)
Supplement: Additional data file 1 — A gunzipped tar file containing the data set of orthologous genes in human and mouse that was used to compare GeneMapper with Projector and GeneWise [file gb-2006-7-4-r29-S1.tgz › projector/ORTHS/region6/mm.truth.gff]

Mm.1.ENSMUST00000028003.1	EnsEMBL	CDS	1002	1077	.	+	0	gene_id	ENSMUSG00000026686.1;	transcript_id	ENSMUST00000028003.1;	exon_id	ENSMUSE00000372089.1;
Mm.1.ENSMUST00000028003.1	EnsEMBL	CDS	3208	3394	.	+	2	gene_id	ENSMUSG00000026686.1;	transcript_id	ENSMUST00000028003.1;	exon_id	ENSMUSE00000223265.1;
Mm.1.ENSMUST00000028003.1	EnsEMBL	CDS	102311	102543	.	+	1	gene_id	ENSMUSG00000026686.1;	transcript_id	ENSMUST00000028003.1;	exon_id	ENSMUSE00000223257.1;
Mm.1.ENSMUST00000028003.1	EnsEMBL	CDS	140221	140393	.	+	2	gene_id	ENSMUSG00000026686.1;	transcript_id	ENSMUST00000028003.1;	exon_id	ENSMUSE00000223250.1;
Mm.1.ENSMUST00000028003.1	EnsEMBL	CDS	142492	142569	.	+	0	gene_id	ENSMUSG00000026686.1;	transcript_id	ENSMUST00000028003.1;	exon_id	ENSMUSE00000223245.1;
Mm.1.ENSMUST00000028003.1	EnsEMBL	CDS	149774	149843	.	+	0	gene_id	ENSMUSG00000026686.1;	transcript_id	ENSMUST00000028003.1;	exon_id	ENSMUSE00000223238.1;
Mm.1.ENSMUST00000028003.1	EnsEMBL	CDS	153562	153732	.	+	2	gene_id	ENSMUSG00000026686.1;	transcript_id	ENSMUST00000028003.1;	exon_id	ENSMUSE00000223229.1;
Mm.1.ENSMUST00000028003.1	EnsEMBL	CDS	155531	155688	.	+	2	gene_id	ENSMUSG00000026686.1;	transcript_id	ENSMUST00000028003.1;	exon_id	ENSMUSE00000374584.1;
