# Supplementary material for: Reference based annotation with GeneMapper
Source: Genome Biol. 2006 Apr 5;7(4):R29. doi: 10.1186/gb-2006-7-4-r29 (PMC1557983; doi:10.1186/gb-2006-7-4-r29)
Supplement: Additional data file 1 — A gunzipped tar file containing the data set of orthologous genes in human and mouse that was used to compare GeneMapper with Projector and GeneWise [file gb-2006-7-4-r29-S1.tgz › projector/ORTHS/region6/mm.fasta]

>Mm.1.ENSMUST00000028003.1 168366008-168522698	forward
ggatcggcggcttgaggccacggcccggccccactccggcgcgccgaggagcggaatcgg
gggccggcgttcgctcctgctctctcccgggtgcgccggagtccgggcggctgctctggc
tgcagcctaggggacgcctcctccctccgccaaagctgcccggcgtctcccggccacttc
gcgctgctccggacgctgggcgcgagctcgcccatcaggtaaggaaggctgcggggatcc
ttaggctccggctcgggcgggcgtgtttctgaaagttgatttgaaatgcatccaagagtg
aaccgggccagtcgcggctcctccccaaggcgactcctttgctcctgcagacgttcccgg
cactggccgaccggcgggaggacctccccgcgcgccccgcacgcctactcccgagcgccc
cccccccaccccccaagcagagcgctgcgccaggagtacggaagcaggcgggacagtctc
cgagtcccttactctgcctctctctaagacaggtgagggtcgaaagtgagtggtggtgcc
actgggatatcggacctggttggtcccggcttggccctggctctgagagcaggcgtaccc
ccaccccatcacacagagtaccatagttctagtggtgggatccctaggggccacattagt
ataggatggggcggagtcggtcttggaatgggaaacctggggacaggggtgggggtgggg
gttaggagaacgcagttagggggcggaggccttagcacataacgcgttgacttcaagtga
aatcagagccgtccgagcagttcacggtggctcttctctctcctcccaccttacatttcc
cttgtctggactctaccctctaggctcattcttgtcgccctggacactgcttctgtcctg
tcccaggagagtggcaactgagggtgcggagtcccaacaggcacgggaagctagactcaa
ccgttcctccgctctacaggtcctcctggctcaccccgaacatgttggacggcctgaaga
tggaggagaactttcaaagtgcgattgagacctcggcatctttctcctctttgctgggta
agtgttcaaccgcatgctccctagagcatcctccttctgccggggccgggagctcagtac
gtcaggtctctgatactgggttaagcgaccagactagcaccctcttcgcgcgcacacaga
ggtgcccacaatctctgtctttccgtgtccatcagtccttttgagtcgtccctacctaaa
tacaaccatcaagcctccccaggcttcacgagttcaacatcgaattccccaaagccttga
ggggcgggcgagcatgttcacaaggcatttgagtggcaagtgattaataatacccagggc
tggatttttaatcacggagctgatcgacggctcataaatgccaccggtttctcagaggcc
tgtgtcctagcatgagagatccgaggcccagagcgcccaggttcttctcttcccccacca
actgcagccccaattttagtattgggcatggccgagaggcttttccgggctggtgggcag
cgctgcgctgggattagcttgcacggcggggcccttgcctggtctttaattaactgaagc
cggacccctgttccgcaagcttggtatccctctacccccaacccagccacttcgaaggag
cagagaatagagagatccaaagagtcatacccatgggtctttcagagttcaggcttgttt
tgccagtgtctcttcaactctccctttggaattttcaagtttggagaaaaaaatgttttg
ttttgttttgtttttaaattttctttcttcctgtgtttcttcccgcttctttctgaagga
gagatttttcttttatttaaacctcttgcctctttctctaactttagaaccaatagagtg
gggctgaaaaaatttcgattatagaaaccatgtccagagagaaatcgcccactccacccc
aacagttcagaggaaacgaaattacaaaacccatgccctcttctttcaacctccctttcg
aaattgtcaggattttctccccagagcaagaaggaagacgcaggctagagcctgtgtgcg
gactcaggcacactgggtttggttctctgcaccatgagacccgcgacccatcctatggtt
tgtcccaaccataggatggggtgctgagaccaagacaacagaaatttacaattgagaacg
accactttctccccaggccttcttgctggcttcccaccacacaaaacgacctgtccagct
tacaaagcagaaagtgagattagtgtagtggtatggagaaggatcgtccctttgggacat
cacagacaagagtgttcttgtgggacaagggcttctttaaacggttgtgaaaattgtcaa
caaaggcggccaagtatttctcccttgcttgttgggggcaagggggggggctggaacaag
acccgaagggaaaaagtcaaaaaggtcaaagggtagggcagagaagattctctgactgag
ctaagaggtttgttgctccaatcagcgcttctgagcgcagaagatctagaattctctggc
cagcacccttctcagggtctctgcgctcagctattatttttccccatcttgacgtttcct
aattatgaaaagccacctgcaattttcacgccaaacaagacataggagagattcactagt
ttgcacagtactgagctcacgtagggagagatggtatttttctgcccccgcaggccgcct
tttatgaagaaaacagaaaatgataattttccttaaaaaaatagaactcagttgcaagca
aattattatcgatcatttaaaagtagtcaaaggacacaaatacagtgatttaatgattaa
tgacgacttgagagtcctgggagcacaaatttatatgtaatctaatttaaaggcgtagtg
aaagctcgcaatatacctggatctgtctaataactaagaccatttattgacttcagcccc
ctccctcgctaaaatttataccttgctacttagtctttatgtattagtaacgtcatcgtc
acttggtttgatttttcggaatatctgatcatcagaggagcttcctgagggtgcaaggcc
cagggtgggtctaatcctatcgagagcaggtttggctggggttagcttgccggtgtggct
caccggcaacatctgttgctgttgtaggcagagcggtgagccccaagtctgtctgcgagg
gctgtcagcgggtcatctcggacaggtttctgctgcggctcaacgacagcttctggcacg
agcaatgcgtgcagtgtgcctcctgcaaagagcccctggagaccacctgcttctaccggg
acaagaagctctactgcaagtaccactacgagaagtaagtgcctgcttcgccggagcgcg
cccactcacctccacgggtgtgcgctggggaccgtgtcctcctgcaccctcttcgaggag
gcactcgcaggaaaggccagtaaatctcgcgcatccgcgttcggtacactccccgggttg
cgggaagtccatccgtatgcacaacttggggcccgggagagccgcaatgcggggtttttg
gttttgtttttgttttgccgcgaacatattttcaaatcattccaagttcatcaacccggg
ccagggcattcacagagatcactttgccggggagcggggagctagcgactagcgaccctt
tttttccatttcatctttctcaagggtttgcatggctctggagtttgtgcccatcagtaa
ggatcgggtggtttctgtcccgtgggcacattttttttttctcctgggcttgatcaaatc
aggtttggaaatgaccttttttgccctgcacccttgtttggcgtttccagtaaccccctc
ttcgggttttcaggagttcgtaggctagagggaaactgttctgcagagcgtctccaccct
gttctagactagggaagttatctgacaggacgcatgttcgatgctcatatcagcatgcag
aactgggaggcaggtaatgaagagagcgagcggttcttttcccaatctggatttctgaaa
tacccttgggattgtggtgtgtgtggtaggatgcccttattgtcagaagactggccagga
ggagccctgcggaagtaaggagaggaagctgtcttgcatttcaacactggccaattcata
gggacattggattcctaggattgtggagggctagccagaaagaaaaatggctcagagctc
ttctgtttttgtgcgcaagggctggcatatgttgattgtgtgtgcatgcatgcgtgtgtg
tgtgtgtgtgtgtgtgtgtgtgtgtgtgtgtgtgtgtacacggaggaaatgcagcccctt
tcactccactatgtggagagaggctgaggaaggtcagcgtgtgcctgtgcctgtgcctgt
gacgacgacgcacagtgaaaagaagtgcaaaggagggttggctatcaaaacaaaaaacac
aggggaaaggaagaacagaggaaaaaaaaatggaccaagttagacgcagcagccaccacc
accctctctgctactcagtcctcctgctccgacataaaatgcctgacttttacctccgtg
tggagagaccaccaggtcttcctgttgtctcagaagtgctttacatttttttcagaacct
aaaaaaaccaaaaccccccaaaactaacaaaatcaaaaacaaaaaaacaacaaaagcaaa
aacaaatcaaaataaaacatgcttgcatttatgtgagttgtacaatacagaaatcagcaa
agaagcaaaactccccctgatctttatggtaaacaattttgaaagaaaaaaaaaatactg
ctgtctgtgctggcttgtctgcttgtagcccccgagtccgggtaaaaactgtgattttta
ggtaattaagcggatttggtctatacaacgtcaagtagacaaagcctggtgactgctcgc
ttcccccccccccctgcttttcatggccggttttggtattgtgtgagcccaatctttatc
tttctgcttatagattagagaaaggtccacatccttcaggcacaacactggcaaattcaa
acgtattggagcttagggaaggatttggcttgtgatttttctattctgtttgttaaaaaa
agaaaatcaggaatcaaagaaggctcaagggtcaacacagctgtctggccagtcaaatct
tctttaaggaagtcaggctgtgtcaagaggagaagaaacagttgccttagagtgcttaac
agaacagtatcccttccattgcagccctccaggtttgggcttattagccgagagggtcag
ttctcccctcacaaagctatttctgcgaagagaaaattgcagggatcaacttgccagctg
ttggtcaaaatcaagattttatagagggtgtgagctacattgttcaaagacctgttagtg
tgatgctgaaagggttttttttttaattttaatttaaaaatatttacgggcacatggata
tccaagatcagcttgcttggactgctcagctctgagcacagtttcagagcaagcatgctc
gcagcctgtcagtggaggctgttttagattcatttattcctcccttaaattccatctctc
ctctcttccccctctcagtcccgtcttctctcagcaaaccagcattttaatgtcctcaat
actcttaagacacttgatgtaggagggagtgaagagatgatttcttctttctctctctct
ctctctctctctctctctctctctctctctctctctctctctctctcccttccttccttc
cttccttccttccttcctttctttctttctttctttctttctttctttctttaagttggg
ctcaggaaaaattcctttattcaacaggcttttatggagcttctacacgtaaaaccctgg
ttgtgacgaggaaaatcattggaaaattcttggagctcgatggcaggcggcttctagcct
ggcacgtttcccatctattttacccagactagcaagggcttcctgaaaaggtttctccac
ttacacaggactaggtatctgctagaagctatctggaatggccacatgttaatcctggag
ggtacagctcaacttgggggcaatagtcatgaaactcacagaaattgcttcccctcttac
tgcaatggaaacccctctccctggatgtgtttcctccacactaaggtcccagacaaggta
aagggagagggaaaataagatgtgtgttagatgctaagagccatggtggttcattatagg
cacttgatagaaaagggatcagacagtactttgatccctcaaatctgtaaagtgtaagtg
ctgtttctacataaagaaatgaatgaatgcattgcactctctggtgactgccatgagcac
agttttagcagcagaggttatcacatttatttctgccatgtgtgtgcatttctggatcat
tggaaggtctagatttgtatttcaatcattacctgcatatccctggagtcaggtcaggcc
ttcccttaaatggaatgggatttattggaggtggggtagaaataggagcaggagactggg
gagggtagggggtgacagtaaccagaatcacttgctctgtgtatgaaattgtcagggtaa
ccactccagtacaggatgcttagaaagacagaattccattgtgtcagagttcttttcagt
tccccaatgcgaaacatcaacttctttctcatgaaggcagtggattgatggtggcatctt
ggacaagagtgttcatttgaaacctcaggatgttttactaagtattggcctcctccacta
tggcacccttaggaatactttatttttcagctatccaaaacaaacaagcatttcaaggcc
agagtgtagtatggcgatttatgaacagccagaaatcaagaactgggcggggcggggcgg
ggggggggttcccttgctcagggtgtcatcgaagaaaaaacaactgattctaagaaaaga
caacactggtggaattgatggagctgtgctatgaggatagaccccttgaggtagtaatag
tataggtgtggatatttcaggaatgggttcagtttgcttcggcattcttgtaagttagca
gacaaccaaaatattttccagcctggaagatttctatttatgtaactgttgttccctatt
tcagtgagccttctgtgatccggctcgttcagagttttctctgagtctgttccaagcaag
tactgtggccatgcctcagtctgagacagaggatggtggggtcggggagacgtggcaatt
tgatagataattgagcctctggacagcgtcccacttttaaatcaaatttatattgcttct
ttcatgtgcctggtggctcgtgggtcaggcagggccttttctcctcacatatgaagttca
tcattatcactcggattgttttggacaccctgggagcagtgtggggtaggattgctgtca
tcagggctattcccacagcgtgctaactccccacacatcagcggatcacagctcggggaa
gcctttcctctgaaggcctctgaagtgttttcttctgtcttttggggtagattagttgtc
tgtccagagaaagggacagacatgggggagagtcgatgtcatcccacttacagtattctt
tgtctctttcttttggcctgaggcttgccagccccaggtgaggaagacttagggcgcgct
ctgtgttgggagtggtaataaaaccattctgccatctctcaaagtggtgcaggaggtgtg
tgtggaggagttagcttgggtggttattactattattactattattattactattactgt
gttactacttggagatcaaaattgagcatgcagctcttcataaaaggaacctgcagatga
aattgcaaaggccattgttagagtgttgctccactgtacttttgcttggcctggctcttg
gcacaataacatagtaagaaatataaaaatcaagcacaactaggtaataatttttgtctg
cattcaattgtaggggcttagctcgcaatgagcagagtccacgatcatggctgtgtttat
gcaacctctctttttctctctctgttttaattttagagggcgaaaatatttcttgtgtag
agctgttttctttttctatatgtgtcggccgatgggtaagacttgcttggaatctaggac
ttaaagacattggaattagatagttggttgaggcaattatagtattttgggagctggggt
tgaatatgacgatgaggctctttgatccttacttaaatggaacacagtatgaacagtgat
ttatccagacgggttttacatagtgtagagttctgagacctttgtcctccacatggaagt
cacgctcaatacctggagttcactgacaagaacttttcctatagctaattatttgtcttg
cattttatttgtcatgtttgcatcaaccaagacttatccatatcagggagtgctagccat
ggttccttttttaatcttatgaaggtttgtgaacatgatcatgggatattttctttatta
agaacagctccattcatttaaccaccccccccaaaaaaaaaaaacagattacttgggcta
tagtatttaaaagtaagaaaataaagactttaaaattattttattgtatgaacaaccatt
ttaataataacttcttagaataaatacatattacaaaatgggattattgtacattaccaa
agtcaaaataatcaatattgaatcacatgaactggattaccaagtacagttgtacaatcc
tgaaagataaattttgagagatttaaaatcagacacatctgtctagtttagagaggattt
tatttttgtaatattggtcctatgaaattttagctctgttttactattttttgaatagaa
aataaatctctatgacttgttattatttttttaaattggtggttttcatgtcttcagtgt
ggcactttttaataagtcactcagagcgagataaagagggccttgggccatgttggatgg
agagtcctgagtagagatttcccagtggggatccctgctctatcccagcctggctgagaa
agctccttgggaggatactgtgtgtcctcctgagagtcccctggggcccttaggacagtg
ctgttgtctatggtggcttttctatactctgtcaggggaaggtagtgattttcaaaacat
cccaaggccacccctcatacccttttgaatggtccgttgtcaaggatagagagagaatct
cttctggtgctcttgagggcttacgttttctccttcgactaccaggacagagagcattta
gtccacaattagaatgagtcacgttgtccctagctggtggcgctgcctgcagcttagtgt
ctctttgtcatatcttaagtgaaacctaccctacagtcttgcagacaccttccaaatgtc
aacttgttattttagtaagccccagcgatcggtctctatatttttaaccaagatgaaatg
aataagatcgctatggccctggcattaattagtaggaggattaacgctgtgtgggctgag
atggaggtgtaaacacggtaaccttgctacatgtttgctttcacactactgaaaataaat
aaaatgagtcttagggcagggattaagtttctctcggctctagatagcagatgcaattgg
aatgccgcagaaacactgacgtattggaagagatattatgtaaagaataaaacaaaaccc
acatccgtcccctacccagtgggtatactttccccatcacaatagtcccatctgtgtagt
taaaaggagatttaaaaattatacccctgtactattttccttggtggtgaacagaacaac
taagtcttccgcagagcctatcacttggctgccatgcgcagatcagacagaacttaatga
aacctgtgaggtctccatcattgcgccataatgatctaacaactaaaaatacaaaataga
ctgtgcttttcccagtcccatatcaccggagtcacacatggaagaagtctaggtctcttc
tccagcttttcagaactccagtttggggatcctatttttggataatagcaactacgtctg
gctttgctgactctttgggcctccggcgtccctccgcacatcatacttgtggtttatcat
tactctcgtaacggatgagcttggagagatagctggccactgtggagtggactgggcttt
ccaactcgtccaataaatcctgtccataaaaaaattgtaatcttccggtcttgctgggaa
tgggccgcatgcgatctcaaggctcacatctgtttcactccattctgcctaccactcccc
tgtgccctgtagagctttgttcacatgacttttgtaagcattaaatactatttaaacccc
accaccaactgcctcatctcttctgcccccctgctaacccatggattctctattttctta
cctgggagaatccaattagcctcttatttttctctgtctctctgtctgcctcagtctctc
tctgtgggtatgttatatgcatgcatttgtgtgtatgcacatgtctgggcagaggccaga
gatgcacaagtgacttgaatgttttttgcttttcatttttgagacagggtctctcactga
actgggggctcgctggtttgctagactagatggcccatgggccccatcgatgcatctgtc
tcttcctttccaacactgcggtgatggatctgaacagctgccccctgtctttcacgtgtt
ttctgaggaatctgaactcaggttctcatggttgcttggcaagtcctctacccactaaac
tacctctccaacctcctaattagccttttactgtgcacaataatcctaccacagagccat
cgagttattgagttgtcctcagcttggtatcttggcagtgggccttcatctcgggtctgt
gtaattccatgtcatgactccttgggtgttccctgtatcggagatgtgcctggatcggtg
ctgtcaccagtaaaatgggagcatttgtcacttgtcaggaagattggccagcgttggggc
aggacatctgtgtgtcagtcatgtgcaaagctgctgtttctctgggcacctctctcttct
tggggtgctgagccctgatcccagtgcatgtggggccggcacttgaggctcttctgtact
tctccctcatgaaggatgctctccacagctccacagctccacagcccaggtttggaagca
gcgtgagaagctctttgggggcaattctttctcctcactccctcctggcctttcagttaa
gggcagccattccagggctcacaatccggggctatcaagcctcgggagcctttaaaggga
ttttcaaagcaaaacaaaacaaaacacccccctcctgaactcgagattagccacttaagc
tcattaaagttcctctaaatactaaaatgttgggctcctgggggctgtacccccaaacca
tattttccttcttaacattgatgtcattcattgtgcagcagattaaggcccagtcccccc
cacctccgcccaggaacgtccccccccctctcggcaggagggtcccaatatgtctttgtt
tgagctccaggacagcctgagcctgaggggtcactcactgatgctggcacagctcagggt
tttcatccttagggtagaggagtttacatctctccccagaaaggggcccagcgggaaaac
gtgactggccagctagggaggcagggaagcctgtgcggcggtcagaagctgcaagtccca
gggctgggcataactaagaacaggagccctccccccatcccctttacctgggaccaagca
gcagcaccagggctgcctgtgcacatcccaggcatttccgactcatcacagaccaaatgg
ttctttgttttaaggtcccacctgtctcatctgctacccagagtatctcttcagcaccat
ctttctccagtatgtcctcccacctttcctgccctccagctggcttgggggagctagttt
tctggttgtgacagtggaacaaatcccttttaacataaccatctagaatttcctcccatg
ctgccctctttccttcttctttctcctcttggccctcttctcagtgtggcatggattccc
ttcaggcttgtgctctatttgtgagagccactatcctcagggatatgggcatagttgtta
gtccgagggggtaggcttaaaaaacccagaaaggaagaacacctcagaaaatcctatcct
gtcttcttggcttgggttttgctaggttctctcaaaatacctcatcttcccccaggactc
cactcattctaagcacctggattcaactacaatactgtcctttaaagcaacattttgctt
ggcttctgctctaaactaattttgggacttcttacatcttcacttaccctatgtacaggc
tggagactcccttactaaccgtcaaatcacaacaggtattatagtatcatcccagtggaa
ctggtacattttcctgggaatgacgtggagtcagcagaaagagcaccctaagctgggact
gtggcctctaaaatggactggtaacagagcagatcattttgcacagaacaaacacagtgc
ttcacaggaggcctccccatttgtccgtacaccatgctgactgtacttatgcacacactc
atctttctgtggatcttattttgtctatgcttagttatttgcctggcccatccccatttc
aattgtctgtatcgggtagctgagagcagtaggcaggtggggtgtgaaatgggtttggac
acgtcatgtcttgacactctccagaacttgggaaagtaattttaatttcttttcagtaat
gtcttattgttaagagatgttctggatacaagtgactcgtctgtctaaaagcataatata
ccaacagcagagaccatggataagtactgcttaccccccccccccccccccccccccccc
cccccccccccccccccccccccccccccccccccccccccccccccccccccccccccc
ccccccccccccccctgtgtgtctggggtcccatccttactattttcctggcaaggggtt
cacttgctctgtgactgtttcttctttctaaaatgtagtgataacaaactctgccccctt
gcgtcattttgttttaatattccccaagtatgtagattgatgcttggctcatagaaaacg
tcataaagaattctagtggtgaaaaatttatcttctttcaaatttcaaagggcattcata
tgtattagggattggtcctttacagcaatttttaaaaatggtcaaggagaaaggtttgtt
tgtttgtttttttcctctgcatttatatatgaggaaactgaagctcatggaatttgctca
tgctatgggtagagagaaatgctggggtgctgtccccaaccggtggccccggttcgatgg
cctttccactaaaatcgggacatctgctgcttggcttctggtgctcacaccctggtgagg
tcacaattcttagttcgtgttttttgaacaagctcttggaaaacaagtccccacctgctg
gattcttgtgctttcaggctgtcttcctaaggcagctgttgcagtactcagtgcttttca
aggacttaaaaaaaatctggcgattgtctaaatctttgtgtgtctgtctctctctctctc
tctctctctctctctctctctgtgtgtgtgtgtgtgtgtgtgtgtgtgtgtgtgtgtgtg
actcctcattatcaaactaacccacaaacacacaaacacaaagcctcctctgccatccct
ttcctgaatcatgctgtctgtatcaatctctaatgtcatcttgcctagttgttcctccct
ctggaagaaggaggaggaagaacccgacgtgatcacatccatctctcttctccgagtcct
cggggtttgcaatggtgacttttattctgagagcctgtctgcacatttggcagcagaact
gttaaatagcaggtccagaggcttccattgggaccaaccagcagctgtccgtccgtcctt
aggataacccctttccaagttttcttctggatggcgttgcatttctcaaacaaagctcag
tcccagctagaaaagatcccacggtgtcccactgaggcccatttctagaagcggtgtcat
ctgttttgtttggggggtgccacttggctgatctaaacgtgagcatggaatgctggttgt
ctcagaaaccacacattcctatgctgtgttatttctctctccgtggccaagactttttgt
tcccttaaaactagctccagtcagttttagagaaattaactgtgtacatgaattcagtct
ttgtaaactggtgtttaataaaatgacattgcaggcggtacatgaacagttggaattcac
cttacttagttgtaggcagatttctcacatttaagattaaatagactcaaacagttggct
cactaataaaaaccattcatttaatcaataggtaggtatgtaacaataaataaaatgaaa
cacagatgcattgatagtctaccaaagactcttgagactttcaaattaaacagcaatttg
gccaaagagaaaacccaggttatgtaagtacctgtgttctgtgttattatgggagattcg
tcatcctcagtgtttgccacaatttcaaatgtttgtaaatatctacacatagtttcatag
tccctgtcgctatatcgcaagacttatgagggaaaggaacttcctgttgttttaaccctt
tgtctccagcatcttgtacaatactcaaggcatattggttatagagataggtacatttat
cagtaggggacttgcgtagaggtgcagagtaggcaatatggagagttgagatggactggc
tcttagagaatggatggggatgtaggtcatgggagagtgtggctggttccaggaagagga
ggagtcacgcgcaggaagagggagtcccaagaaagaagagtgtagattccagtgcccacc
atttttggggatgctgataatcacaccaccagatacagtggaggctgggctggttgtgga
ctctaaaaattgtaacaaacagtgagaagaattatgtagcacgcgaaggatttcaaactt
agtcctgtagttagcaagcagtcagcagatatttctctctacagtaaacagatatggccc
tcattttccagaatggtaattcttgtggcaccagtaggagctttggaagagactggtcag
aaggatcagttaggtagtcgctataggctgtaagacttggcaaggatacaaattaaggag
gaggcgctggagacagagaacacaaacatgatgcagaatacttcccatataagattagtt
aaacttaatgactttgagcagaggaaggttgagtgacaacctagaggggcaggacaataa
aggagtgaagaagtggagtaagaatttggggcaggcagaagtgggtaagtgagcatatgc
tgagctactgaaggcttccagaaggcagatgtgaaaggagctctctggagggcagcctgg
acacacgttcttaagacacattattctatcagtgctaagaagatggtgttcaaggggata
ttgcatagaccaaggagagggcaaaagatgtgttttggggagcatcttattcaagcagta
ctggtcctggaagaataggacgacattcagagaaaagaacatcaagagagaagggttcta
taaacaggggactgtggggaattggcaggtagctattggtaacctggaaaagagtaattt
tgtcagagcatagggtggggatgaggaggaggtggggcagcatttaggaggttgcatggt
aaaaaagaagctgaataagcacaatgggggtggggccttgagaagatgggtagtgaaaga
tggggcggggcaaaagatggtgtgaagccagtagtatagtttgcgtcctcttgatgtcaa
aggttagtgtagatggaagattcaagacaaaaaaaaggcacctacttgcgattggaaatg
cctgaagaagggccattgaccattggagtcgcaggctctgcctgctttgctcgttagctg
ctttgctcattagcaactatttattcctttgttctctgttgcatctcccttttaatcaaa
agtttactaagcggctcggcactggattgaggtcagtggagtgggtctgctctcctccac
tccccactggagctttctacagatctccccgctgagtctcacgtggttcacaggcctgca
gatggcagccaagagaggacctaggctatttcattcttcatgtgtcagttaagcttaatt
tttgccaacctcatgtatctgtagtctctccgtttcaactcccaatccatgcagaactct
ctgtggttatggtatgggtccaggcataccatactgtggctcatttcccaaaataaatct
cagagcctcctcacaccagaaactagtcaactgtgtttggaaaagatgccagccagggct
ctatcagttggagagcttttgctttctgtggcatctggaaatacctcaagagaagggagt
gggggatatggacataacccccctttcaggccacggcatggtggcctggcctcgttacct
atatatcactattttatagtcttggccattgcttcctgtggcagtcagtctgctgttgct
ataccacaacacccaggaccaggagcttcataaggagcaggagcttatctagctcacagt
tttgaaggctgaaatctaagatcaggtggtcttgtctgtttggtctcagggcagatggca
tcccactgatagacagaagtgagtgcatgcagatgagatctcatagtgaggcgggaactc
aaagacagttgagttggtgtatcctacttgtgacaacttgctctcataagtaggaaccag
ggtctttgagaaccacactcatcccaaacatgagcatacccagagacttagctccttccc
agtaagtctcacttcttaaaagttcttccatttctcaccaccaccactgccgccgccacc
atcatcatcatcatcatgtggagaatgcagtctctagtaaaaatagctttgaggagtcac
tcaaaccacatgcaaagcctagtgcttgcctgcatgcttccatccccagactgaaggcta
gagtgaccaagtagaacagagtaggctttcaggatcggtgagatgctgtaagtcagtctt
tgtctttgattgggtgggtgagcaaatcatttaacctcattagataatcccattacccat
tattttaccttggcttctcagaggtgtgaagtacagccacacggtgtgtcatttgcatag
tgctcaatactcgctatttagacagaggctagaaaagccacatgtgtagttggatgggaa
ttccttataagatgaggagctgcccaaaccttatgacatgggaacaaaaggagacaagga
cgtaagggaccagacctctttatcttaggagggaatgaaactgaacctggtattccaagg
atgctgagtgctttgtagtggctctgtctctgtggccagtaaattcagtggaaaatatgt
tagtgatggttatttgatatcacagacttctagctgattcatggaatgaagttttcttct
tgtcaactggttcttagggcttagtttaaacccagctcaagtgctagtagggagacgtgg
acaaagatctatcaataacacacactgcaatacttaatgatgtattattttcaatttccc
tgttgacagttaaagagcaagggccaaatggaatgtgctcttttaaatggcaacatggac
gcagcgggactgttggaaagccattagtagccaaccctagttaatatcagctcaggtaaa
tgctgcctatcacgggcccttttccccagctcaatcactgaaggattaaaggacttcccc
taacacactcttttaaaaatttaatgatgttgggtattgcagaggttacgcattgtaccg
ttaaggtgaagtgatttcagcttcatcttgacattgctggctaatcagagaggaaagaag
gtttcagagctaatgttacctgtaatatagtaagactcaccatccataaagttccctgct
gcagcatccagggagctcacatagctgcttttgccagattgtgttaacttctgagggcaa
tgtgttaggggagtgtctcctgcagctggccttccaatgggtgtgatatccatccggata
ctacctgttcttctgagagatgaattgggattttagaagacactgatgagaattggtatg
tcaaggtctcagtttgttgttgtcattgtataaaaagtcacttgcaggcacttatggttt
ccttcatagggaagttgccctttctttcattgttagggcacatgcctaggcacactttga
tcccttgtatggccaaggatttttcaaatgtgcagctgatggatagaaagtctgagagca
gtgtgtttctaggaaactgaatcaacaactcttgggttcccagctgtgtcctcagattca
ccaacaccaagagatgagtcagtcataaggaagtttaaaatccaacaacgtctatgcaca
atgtggttctggaaatccaggcctgtattgggagagccagaagaacacatgggtggggga
ggagaatgctatgacacctcgctggagcttcctagataggtgtcatccatcttaccaaat
gtacatgatgaagacaaggcactgacagccttttgctgagttgttctgcatttggaaatc
ctagcttctaagggtgatttctagtcaacactcaatttgcaacaggatctgctatttgct
tgttggttccttatttgattattctgaagttggagttcagatacacacacacacacacac
acacacacacacacacacacacacacacacacacatatatgtatatatatatatatatat
atatatatatatatatatatatatatatataatctccctctcagagaaactatcttcagt
tcttgctttgctctttctcctaaaaatcagcatttaattaaagatatatttaaagtaaga
cttagaattagaattatagccttaaccctcggttttgaccagcctggaagataaccccat
tcattttttatttacctaaaattcactgatcacttggtgaatcaggcattgttgtggata
cctggactagggcagtgaacaaagaatccctgacttcatggagtttagactcaagagggg
aagaaagtcaacaaacagaagagagctccccctatctactcaccggactcctattcagac
gtttactcaaatgtccacctctccctgctcttccctctgttgttgcaacccactcctaca
ttccatctccctgtaacctctccacacttcctctttccccagaccaccacctagcactgg
ctgtgcttgctgcttcggtttgacactgtattgtctgcttagtaagacagaacgctccag
gagctcagggtcattgccttgttctctgctgagatgcctggaacatggaccgcccatggt
gactgctgtgtggccttgagtaactcagcaagggagagagtgcaagtgaggctggaaggg
tggttctaaaatattttacctgaggtggtaaggacagtgagaatgcagttagggagtaga
tggcagtgaggcgtgtttgtttgtttgttttgagggggaggggtcatgggtaagggattc
tgctctttatcagcatttttgttctttgtaaaaggaatcacacaagtggaaaacccagca
gtgttgatattcaggtaccctttggaatggtttgaaaactgaattttgctttaggatatc
agagaatccttcaagtcactttctagaaggtgtgtgtgtgtgtgtgtgtgtgtgtgtgtg
tgtgtgtgtgtgtgtgtatgtgtgtgtatgtctgagggagaagggctcataaattttttg
tcaggtccagaagtcacctgtgatccctaaatgtttaaaagtagtgatctggccgggcgg
tggtggcgcatgacctttaattccagcacttgggaggcagaggcaggcggatttctgagt
tcgaggccagcctggtctacaaagtgagattccaggacagccagggctatacatagaaac
cctgtctcaaaaaaaactaaaaaaaaaaaaaaaaaaaaaaaaaaaaaaaaagtagtgatc
ctccattcccagcacccaggtcagggggtcaccatcacctgtaactccagccccaggaga
aatgatgctatattctggcttcctgaggcacctacacacacacacacatgcacgcacacg
cacacgcatacataccatgcacatatgcacacacaacatacacacaaaaataaatattaa
aaaaaagctagggatttgcatccatgggaacatgtacacacacaaataagtaaaatgaaa
gtagatttacctgaagcctgaagggatatcatcatgacaaaggtagaattcagcagagac
ttaagagtgaagactacacttggagcagagagggggcaatccaggcagtatgggtctgca
gaaataaacctggaacaattgaatcatcacccacttgagatgggaagttgagtctgggag
aggagaggtgagtgtgccaatgtcctgcggatttcaagtggtggctgttagctaggtttt
ctcacagtgagtctggctctctgtgtgctccatcacaattactttgtctacaagggaagc
ccggggacactgctccactccttaggctgttaaaaaagagcatggccacctctcccatga
atatttgaattggagcagttctgatcctcattgtctagctttaaatcaccattcaagaat
atgtgcagcaaggctccatctattcgacagaatggaagttaaccgagaagcaaagtgaga
agcaaagggcatgctccttggaaaaagtctactgactcttctgggtttaggcacacataa
gtttgacagttagttgttgtaaatgtatcctgagtttaaagccctttacctagtatatgc
acattcatatatatatgcatatgtagaatgcatatatatgtagaatcactgaatggaaac
agaaatggaaagtatttcaaagattggatacaagactgcctcacttttcctctgtgcttc
ttaaagagaatcttgtgaaggtagtccatagttgagtcttgctttttaaagaagtcaact
ctgatggtctctttcttttaatttgaatacctagtccattaacatttaatgtaatgattg
gtagagctgaacttagacctaccattttgctattttttacctaaaaattttttgggggga
atgatttaaatataattccaagaaataataaaattattattaaaaagtcttctattgcag
aaaacatgataatcaaggataatctaaaattcagaatatttttctttttctcctctgtgt
ttattttgaataacaaatttatcttagaatttcattttaatttacttactgtcttttcta
cagtacccctttatattagttttaaattgctcctaggattacaacatgcattctgatcta
tgtacagtatatttggtgttaatattttaccactgcacatagcacatcagactttgtaac
tagaaaacatagttttctttttgttctttttgctatggttatcagtgttttccctctctc
tgttctttgaatgaatgagtcgtattgttccattacacacattcttttccatctcctgtc
tattgttgttaatttgatgaattcttttattgctgatgttgaacctttcagttgcaaagc
tgcactgcttaatataagagtcactgcccacacttggctatttaaatagacataaagttg
aagaagatgaaagatttctaagttgtgtgtgtgtgggggggcatcattttagtaataatg
atcaatgatcacaagtgtttagtgccccctggttgaatagcgatgatataaaacgttttc
ttcactgtggaacatcatattggagttgggcacatagctcagtggtcgggcacctcctta
ggaaaagggaagttatgagttcagcccccatcactcagaaacagaagaaacaatgtcttt
acaaaactcccatctgattatgttttacagttcatatttcttgagaatgacatttcctat
tcttgcatgctttttgaacatgctttcatttacatccttggggatggttatactatacgg
tttaagaatcattgtcagctaattacattatgtaggtcattttgtggtcggccctcttta
ttggtgatctttgcttttgactatagatggtgtcggtgattatatattgtatcctagata
gcctgaattgggatgctttgaaaacggtttctctgtggtgggctactactggggtttcag
ctgagtgttttgattgcctattgggttgctcatagtctacccaggttgtgtgagcttcat
cagtcgaatatctggacaaagcttacagacacagctcaggattccttgtctttgttttta
gtccaaacccctcatgttctagatgagttgttgctccaaatctgaccttggttcttgcag
tcagcaagactggttttctgtttgtttgtttgttttatttttaaatcttagcttcttagc
ccctatatgtgactaaagtggaaagacagtaatgccaccaagttttagtgccttctccat
gtggtaactgcccatcaacgtcttccttcctttgggccactatgccctatgttcacacag
gtgttttctttattttgtcctgagactactctttcctgggagtcactcagatgttcctga
aagaggagccacggctcacacctgatagagcaacttattttgtgactttgttacttacct
cgtgtacttcagcttgctcatctaaaaatgggactaatagcttactgggaatattaataa
taataattaataccatactgggaaggtgaaaagagtgactacactaagagcttagacttg
tttctggtgtagaataatcgccccatcctaggtcttgttgatgtttactctgagtccggt
cttctcattttgtatatatggggggattggaactcagctacccacagggaccaacagaca
gtccatcgaaatatccaatgctacactaataacattaaaacataatgtgccagagttaat
aagatacattatatttccatgacttttggtttcttgaactgtgggtgggaaagcagtgtg
gagattctaataaaaccagcctcaagttgtggttgttgtttgtgtctttctttacctttt
agccactttgctttttgtaaggcttttttaaacttttgaatatcttgtagttttgttttg
tttgttgtgcccgaaacacattgttgtatttccttttacccttggaggggaatgttcagt
gccaggccttgatcccactcatgatgccaccctctcatgccagtacctgacgggatccca
tttggggttgccaacaggtctgggtacggagaccctgtcttgcccacaggtggctgtatt
ccattattgtcattatgtcgacttcctagggcaactagtggttctggagattcaagatga
tggacgatgtggctctgctttactctaatgaaggccccgtggcagagggcatcacgatgt
cagaagtgagccctggagggagagatcacatgatcagacaggaagccagaagtatggagt
cagagggattgctcctcctcctccctcctcctcctcttcttccttctcctccttttcttc
ctcctcttcctcctcctccttctcttcctcttccttctccttttcctcctcctcttcctc
cttcttctccccctcctcttctccctttttcttcctcctcctcctcctcctccccccccc
cccccccccccccccccccccccccccccccccccccccccccccccccccccccccccc
cccccccccccccccccccccccccccccccctgtttgactaccccaggttctgggagag
ctacacctgagccatcctgagagtagcaccctgatgtcatagttactgtccttgaaacct
cccctctgaatgattaccttttagttcctatatagagagttaagcatctaacacacagat
tcttagacgatatacagccaagctcctagaggccaggtgaagtatttcaggttttggcat
agctcctctgagtgagagagaaggaggtgcatagttcgcagttttcagttctctcaccat
caggctgcctgatccacgattcacaaccttcagcatcattttgtacccggagatgctcac
tccacagagacaagttgcttctctttttcctagtgattgctttaggagtgctattggctc
cagaagccatggtctttgcatgtagaagaaactcctgaaaccagagaccccaaactttga
gggaatagggtgtgcatctcccctatttctgttcaagaagaaatctatagatgttcggac
agttgagatcatgttgtacactagctgggctctgcgactgttttagcgagggccagatct
gtcactgccttttcttgagtctcgttttttgtcaagaatttccttcagtctcttttcact
ccagtccccccccccccccaccttcactcagtctcacccctagaagcagaatacaattgc
aatttcagggtttccctgtcccactctgcaagaggcgatggctacagcagctttggcctc
tcctcaccttggagatgtccccaggaaagcctcacagagagaccacactgcaccacagct
ttaaattccatttggctccagaaggagccacctactttgttgaaaggaatttgggtgagc
atgtgggagggagacttcctctacccagctgggtggcatatcctggtcctgtgtgtcacc
tgtggtccatctctaacactgtggaactgattgctgagcatagaacagaacactcaaagt
ggcagaggaatgtgccatttgtggctggtctttttaaggtaacttctgggttaggaaagg
gagtgtggggctcagctccaggacttcatagcagcctagccctggattcctggtactttt
gcccattaaaggactgacataatgacacagaagtgtctctctctgtctgtctgtctgcct
ctggtggtctctgtctccttgtctctctcagtctctttgtctttctctctctgtctgtct
atgtctctctctgtctctgtctttctgtgtctctgtgtctgtctgtctgtctgtctgtct
gtctgtctctctctctctctctctctctctctctctctctctctctctctcattctgttt
caggatgatccagggcttaatttgactgctcttctcttgaaaacgcagcatgggtccatg
gtggctctggattatgagtggaggaagttgctccctggctggttaggttaggctttcttc
tgctgtgagtgctctttcctccccccaaccctgctctatagtcctctcccacagtccttt
taacttttcctttgcccactttcttccagccaaggagctcctctatgctctgagtttcag
ctgccatctctaggaaagtgacattctgatgtcaaacctactcagtttacctcaaccctg
gcctcccaactgaggttctcagaaatcttttggggaagttcggtgatggagttgttgagc
cattttgactatcataggaatcctctgtgccagcgtgattatcactctgggaggcatgac
tcggatgctgctctaaggagtgtttaatatcaaacattatccctgctattattgcttagc
aatccctggcactgccaggtcccctctgtgatgggcatcgtctttttcagttcagaacta
ctggggattgtaacatccccaaggtagtaactacatggatactgagcaggccttggggag
atagctgagtctggtcccacaggtttgcaaccagaagtgctgacaggatgagggggaaca
ccagggaagaaaaagatctggccacatgaaggaaccctggggactaagagccagggctcc
agttcaggggttcccgtaaccttgtaacctcgctagtctaatcatttggcctcactggtt
tgtagtttgtccatgcataaagcaagcatttgaccttaaggaaacataaaggcctactgc
tgtgagattctcccttctccgtttcctaacactgcccagtttaaaaaaagacctccgtcc
ccacgtccccacggatggagtgagttcttcaaagggaaaggaagtgtgtgtgagaggagc
gtgctcgctgggcgtccagaaaaacagctatgcctcttactatcctgatgtgctgatatc
ccagctgctcctgagagaaccacgccttgcctggaggtgcagagagatactgagttccag
tcctatggaaatcagactccctgacagctcaggcatgtccaaaccccagctatcctcctc
ctatctcatctgtctgctcccctcctccttccccttggctgctttaatcatcatttccac
ccaccctcctccagcctattggaaagagctagaaggccagtgatggatttgactgaacag
tatgtaatataaaagggcaaagctgagcctgaagggaccaggggctgcatgagctccaat
attgcttcctacaacagggcagtgttggggagtccctgtgggattactcacgtattatta
ctgccactggtaagggtgggagaggagggggaagcaggcggctgtgggggagggtcttgg
gctagctgcagatgaggccaagaataacaacaacaataataatgacaaccttttaataat
agtaaaaatggcaataattgtgttttccaggtttattaactttgggaagtctggtttatt
aactctcctggcttattaacttcgagaagtctttgctcgtcacggcagatgcccgaggct
tgctggtgtgtttgagttcatcagtctcaggcttctcaaagagaaagaggggcacaggag
aaaggggaggagggagggggcacagtgatatttgaagtaattagagagactttattgaaa
tcaaacgcacaggcaagaaatggtaattaactgaggatgcttcgttctttctcatccaag
gaccattgggttgtcacagataatcctcatcttgggggcactgggtagcttgtgcatgct
ctgtgttggaaggaatgtatggatattctaagtggagatctagtatgcaggaaagatagg
acaagcatctatccatgtcaggttatcaatcgctacaaaatacaaaaagagaatggatag
gaaaaaaaaagatagaatggattagttacaaaatttcatttttgtccctcactattatgt
gatcaagattggttaagggacagagagtccctgataatgctgatctggaggtcctatagg
gttttctttgctagtttgtttttaaaataattagaggattatgatcaagcatagaatctt
gggctatttttgaaatagttatcacattgggattagggacgtggtgggctgggcttcctc
tggttcattttgggctgcacagtggccttagagggttttagagatgaagatgtgttggtc
tcctgtggctaggcagtgggtaggggtcctgggaagactccatgacacaacctttcagct
cggggtgagacttttgttgtgacacgggaacagagggcatctagaatccctcttacatat
agcaaatatctgcctgctgtccaccatacttcagtgcaaggaagaacgccgctacaactt
acactgagatcagaaggcctctggatttggcatctgaaaaacaggagttgagacatcctt
tgacattcagtttcttgtgggaaaatgtcacattatgtctcttatgggcttggcaggagg
ttggtaaggaatgaggaagcctggttaatggtttgtggactctaaagaggtatgtacctc
tagggctaaaagcaattgttggtatttactgttattttacgagtccgaggctctactctt
ctgcaaccacggcactcttttctccacacatttctggtggttttgcttttcgcatgccac
cccccaccccaacccccggagctggatggtatagagccactgtgtcaacgttgacatatg
gattgccctgtgtctggatatatccaatcagtaatttcacttgcagtgtcttttgtcagt
gctttgagactcaaggccaagatgcacaaagactctccagtctcatagggatttacttct
aattagggatcgagtcgagggctgggccccttttcagggtgaatgactgttcttgggttt
gtggtgtgagaccttgaccagagccttgggttcacatgtgtggcctaggtcttcataatg
ttcttatgatcagtccctggtaggcgttgagcagtctctgctcacccatttcttcaggtg
gtgtgtctaaacatacagggcctattaaataatcattatgcctattcaatacccatttca
tgggtattgaaatctaccaaacgccttaagtgcaccggattaccttcatctcctcatgct
gccagctgtccttcccacttgctgatgcttgttcagcaatcgtgatcacagccacttaga
agtaacaccagtggatttttctccattgttaggaacaggaaacaaaacgatgcccacaag
cacgcgacagacactttccatgcatctgatttctgtcccttcagcaagtgtttctgcatt
gtatttggacctatgcagaggaaaaaaaaatcaagacgagatgttctatgctctgacaca
ggagctcgaaatgcagatgtgaaagcatcgaggatagtgccaccaacatgagcagaagtg
acagctgggagcagtgacggaagggaaacctgccaggactgattgcccaggatacaaagg
agtctccacagcaggctggaaagcagatcaggagaggttccagagcagatcagctgcatt
cgggccactgggaagcagaacgcagagcctgctgtcccctgtgtgcttagctgtgcttag
caacagcgtggacgtccctaacagcatccggctgctcagttagtattgtgactgcactgc
cctttattttgatcatgcatgaaaatgttaggagacaagcccattgatatcatgctgatt
tttatagtttcactacgtctgtttaggtgaaataagagagttagtagcaaatagtaggtt
acattacacacatgagaggcacgtggcacatactaggtctgctgtgagaaaattctggaa
gctagggaacactgggatggatggtatcatcattttatgtaggcttggtgcttcagagac
aaacctagcacctcgagtgtactaggcaattgctataccaccgagctatagctccaggca
tacatattttgtattttattatcagaactattcataatgtatactttacagtcttaccaa
tctagaactagaactttaatacagacatttattaattaaatttgatagcttgtttcagtg
aagtttagagaagacatgcaaatagtcaacagtagcctggcctggcattccagctcagct
ttatgatcccagaatattccaagatagagggggaaaaaaggtattctagacaaccagaaa
ggcattgggaaaaatggactgtaggattaacagattgagtttggatacaattcagagagc
aagagctggattggaacataattttaaaaaatgaattaaaaatcagacgatggaggtgga
agcaagaccatcctaagcctaagtgaagaacgacggtgggttctttctggtttgagtatt
gatgtaaaaatgcatatgacatgaccctgaagatggtggtatatgcacatatagtcttag
cactcaggagacagaggtaggaagatttctacaatgtccaagccatcctggtctgtatag
tgtgttccaaaccagccagggatacatagcaagatcccatgtcttaccatcttggttatt
tttaaaaatgtaaaacagtgatgttgaacatactcataatcttctgtaaccaacactgtg
tttgaattccagaacattccattatccttaaaggtgatcttgtacactcattactcagcc
cctctggtgttccctcccatcttagccccagacaaactcttcttctgcttctgtttctgc
agatttgtctcttgtagctagttaatgtcaaactgaatcttacagtggtgtggcctgcaa
gggtggcttctttggcctcgtgaaggcttccccatgttgtagtgagtatggctatatatt
tataatagaacagtagccttcgttctctgtgccacattttatcacccatcccctgatgga
catttggattgtttccattggtttactgttttgtgcaatgcagctatgaacagctatgta
ggagttttgtttgaacaccccctttttcagtcctgttagatatagtgggcttggttggtg
tcctgttaggtagagcggggctgtatggtggttgatgattcaaagtttagcttctgatga
caatcacagtagcattaacactgcctttgtccttttaccaggagcatacaagacttcctc
cacatcaccaccagcacatgcacaaacacacatatatcacacgcacacatatcacatgca
tgcacatatcacatgcatgtacacatatcacacacacacacacacacacacacacacaca
cacacacacacacatatcacacagtggtccctgtctttgtccttttaccagcagcataca
agcttcctctacatcaccaccagcttggattattatcttcctcctatgtatgaagtggtc
cccatacaaattagtcatttatatgtcaccagaaaagccatgtctattaaattctctgat
tatcttttgagtagagcgtatactttgcattttggtgtttgaattgcaagtgttatttat
atatttctgagtaccatgccctcattagttctatggtttataaacattttatctcattct
gtctgtaggttacttttcttgttcttgatttttatatgtttattctgaggataccatctt
tctttctttcttccttttctctttttctttcccttcttccctttgtgttcatcctgtgca
ttttattttctttctttcattccatctccaatagttaatttccaaagacttgaagactca
ctcatatatatatatatatatatgtatatatatatatatatatacacacacacacacata
tacatatgtatatatatgtatatatatgtgtatatatatatatatatatatatatatttt
tggtgtgaacttcttatttcaggtctttgttcatttgggccagccatataggatgggaag
taagacatagtggacacttgatgatagatgtattagaaaatttcttctggaagttagatc
tggcatgaaatagaaaatctgggaggaaataaacacactactatgcacagagaggggctg
tgcacagattatttttaaagctttattaagatataactcgtatgctccaagagtcattct
tttattaaattatacagacagctcagtggatgttagcctattcagagctgagtgactagc
cctttgattttcatttttagaatgtgattgtcacaacctaaaaggcagccttactcatta
gcagcctctacacagcttaaaaggcttcgtacatatacacagtctgtccttatcctgctc
tcgattttcagagaaaataaatgggttacagtatgtatattgaccttgtactcagtgttg
gagctaaaaatgacactgggctgtgcttaagatctatgtcaaagacataacttgattata
gtaggttagataggcaatcctctaagattatgtgagctgtgtagtttaggtgatgagttc
tgtgttactgccctgtgtatgcatgtgtgtggatgcacatgtatgtgtgaacatgtgtga
aggtcggggttaaggttggatgtcttcctcaatttctttctacgtttttttttttttttt
ttttttttttttttttttttttttttttttgatccgtgggctctcactgaaccctggagc
tcaccaattcttctagaatgtctgggctgtaaatcccaaggacccctctctcccagcctc
cagtactggcattgcagatgtgtgccaccatgtcatacttttgacatgggagctggggat
ccaaaccaggtcatcagactcatacagcaggcactttactgacctaaccatcgcgtcaga
accctattgctgtcctttagagtgtattgtaaatgtgtctctctgtgtatgtgtgtatgc
atgtatgcatgtgatatctatgtttgtgtatgtgatatatgtgtgtgcatgtatgtgttc
tatgtatgtatgcatatgatatgtatgtgcatatgtgatacatgtgtatgtatgtgatat
gtgtgcacaccacgcatgtgtttataggtcagaagacaacttttgggggttggttttctc
tttctaagacatgctctgaacatcagaccaatgttgtcagacttatattttattcatttg
agtagccgtgtgtgaaaggatgctatttccacattttaatgtaatgctaacatggaaaaa
ttttccttatatttcagaaagagtttaagtctgttacagagagaaaaacaacaattcttg
ttatccacaaaggaataaaataatctgagtggaggccagaggctgaagtctcttagaggc
tgttaatacagacctatcctgtagccctgatgaagagggactgcacgtagttacattcct
taatgcttagtggggccaacttgaaagacaataaaaacacaaagacagtgaacatcatct
ctgatgccattattcaaagaccacctgctagcaagtattcccatctttcttccccactta
ctcttttacatttttgtatctttttttgttttgtttgtttgtttgtttgtttgtttgttt
gtttgttttttgagacaaggtttctctgtatagccctggctgtcctggaactcactctgt
agaccaggctggcctcgaactcagaaatccgcctgcctctgcctcccaagtgctgggatt
aaaggcgtgcgccaccatgcccggctcacatttttgtatctttttacttgtttggttttt
gtatgtttattcatgttgtctatatagtctctcacaaacatctgttttcattgacattat
gttgtgaacgtgtcacgagtcttcaaaatttcacttgtatggacatgaaccttagccgta
gcacaatttaaccacttgcattattacgtgacgcttatgtagctttcaaggtggcctaca
aacattgtgttttgtgtagccctgttttcagctctttggataaataccaaagaatacaat
ccctggaccgtgtgaaaagagtatgtttagttttataagaaacttccaaactctcttcta
aagggactatgtcatttttcaaggttgtgtaatattatatatatttaaaacacgaatttt
gttatagcttgaattatttctatatattattagagggagacttatgctatacacatccat
ggtttaagaagttcttcacatctgtttctaagttaacttccacaatttctaccagtttat
aatcccgtcagcagcacatgaaggcaagaggctctttcaatctttccttcactaaccaca
actattcatagtctttcagctcacaatcaccatgagttgatgctgtagagatttctcatg
tccctgcatgcatatgtatgtatgtatgcatgtatgtatgtgtatatatatatatgtatg
tatatatatatatacacatatatatgtatgtatgtgtatatatatgtgtgtgtaacctag
cttctcccactaccaccatttctccccaagctatcacatgccaacctgaacccatggacc
tacgtgaatgtgtattgtcccagggtccatagtttatactaaggttggcccttggtgtac
catagtctatgctgctatatgatgacatgtgcccacagtcactgtgtcataccaagctgc
ttcactgtcttaaaatcctctgtgttgtgtctctgctccacacccctcctgcaagccctg
gaaataaaggaaaccacccacaggtgggcaggagcgtggggagagcagagcagaagggaa
cccttcaattgttcccaaagctttgccatttccggagtgttgggcagtgagatcatggta
ggtggcctcttaggctgacctctccagtttagtaaagcgaacctcctctgcctttcatag
cttgacagcccatttgtttttattgattttgactactgcccaaatatccaattttatgca
ttcccagaaggcgatttggttgtttccatgttttgctaattgtgaatacggtgttgaaaa
cttgtagttttttttgagatgacacagatctcggttcctgtgggtgagtacctcgggcta
cccgcagctgctgggccctatagaaagactggtttagttttgtaagggtctgtcttcctg
agaagagaggctgtgctactctgattccttctagcaaagcctaccctcttagcttgtggt
gttaccaaggttgctggtggaggctactctaacaggaatgtctgtggtactatccctcac
ttgctggttcgacagtgttaaattccatctttatattgcatatgaatttgaatcattttc
taaaaagcctgttggccatgtggtcttgagtgcttcgtgttttgcttccttttacagagg
agtgtttattctcctccatttgtatgtgtattattgtaaagattggagtattgtatagat
tagattattattgtatatactgaatttctaaaaccagattttcatttactttgtaagttc
ttatcctaagtatacattttattttataattagaagcccctttcttttcttccacaaact
atgggtcaatttttaggaaagaaatatgtgttgcactgtgtatgaaggtcccgcagtagt
cagaaaggagatcataagaaggacacaaagaccttaagggagggtgggagagagaaaggg
ggtgatggagaacacatgaaagaaagcagaagcagtgattgtctgagggaaagaagggag
ccaaccaaagtggagcatggttcagggcagtggaagagagccactagtgagagcaaagtg
taatggcacatacacatgaaaacatcgagaggaaaccctctcctttgtaaactcacctaa
agttaacaaaaacaatcagaaatagattctgaatctcttgtttgtgtgaagcattggagg
ataatagtgagggatagacagacacaccagataaggttctctactccatagaaccttggt
tgtttgtgcatgcatgtgcatgcgtgtgtgcgggcgtgcatgcgtgcatgtgtgtgtgtg
tgtccttgtatatgtgcacacctgtgtgtgtatgctggtcctcacctgtgcaggtgtgtg
tgtgtgtgtgtgtgtgtgtgtgtgtgtgtgtggtgtatgccagatgctgacatcaggatg
tcttttttttttttttttttctttttttgagactgtctctctctgattgccgaagtgtgc
tgtttgggccagactggctggctagtgagcctccctgatcctcctgtctctgctctaatg
ttgtggttacaggaacattccacaatacccagcttttcctgggaatgccatactcaagac
ttcatgttttgggggcaagcactttacccgctgagccgtttcctaagcccctgatctgct
ctgagctattttttatttctgaacctttgccttttacatttgattgttccatatatttag
aattataactgcatatattcaaatgaggaatcaccttgttatcactcaaaatgtaatttc
ttggcatcttttgtgtctaaacctacctctattgcttttcttatcacgagttgaactctt
ttctcttcaggggaatttcagggccatttaacttgttgcagtgatggtctgtagattcta
gtgttgacagatccacactgtttggacttttgtctctctataatttatattccactacct
ggacagtgtaaggattcaccagcataggttttgggtttatttttcttctcaattcattca
tattgcatcttttattcgttttgtcaagttagagaggtaatatattggaattctgactgg
aattatcttgagctttgagagaggcttgcctcagtaagctaatctccccagaagcacagc
tctccatttatttcaatctgtttttagatctccttgtgaggtttttgtaatgatggtccc
acatgtaacattttaggatatccccacatattgttgtccatgtaagcaaaatcccttctt
tatatgataaatttattattattattatgtatatatagtctgtatcactattcttctctg
tatctattcattttaaagcctttcatgctttcggttttattcatctttagattgtcattg
ttgtacctcattctttcccatgagcatgtatgttttatcagtattgcaaagatggaattt
cttaagtatttatgtagtagaacttagacaccattcttggctttgaggaaaaaatggatg
ccttttaaatattttatgaggctcaaggctgacattgtttttcattatttatgtattttt
tctgcatgtcatttgcatgtgtgtgtgcatgtagaaggcagaggtcagtgtcaagtgttc
tcttgttctgctattctctctctctctctctctaatccttatccctctctccacccctct
tcttctcctgctctctccatctctccaaggtatctcactgaacccagaactcactgtctc
tctatctggctgttcctctactggctgtctttatactggctgtgactatactggctgtcc
ctatactggctgtgcctatactggctgtgcctatactggctgtctctatactggctggcc
ctgggttcccctatgtctgccccccagcactgactgctgttacagatttgcatcaccaca
cccaacttttatatgggtacccagaatctgagctcagttcctcatgtttgcacagcaggc
actttactgactgagccatctccacagcccgggaggagggaattcttcatcatgttggca
tgcctgtatttcctgctctgggtttagtggatattgagttgtgtatatatggaataatgg
agagaaggaagggtggatagggagaaaaggatgcagagataagaatcccaggtaacatac
ttccggttccagtaacagaaaacctaattcatgcaggtttaaccagaagggacgtttgct
ttcccacactatatgaagtctggagacatgctgtacagagatgctcaaaggcccatctgt
gccaccagcgtctcttgctttctctatttcttttcaaccctgacccataagtctgtctcc
tcatggcttcagcatcagtccagcaggaagggagagggtgatagcccaagcaggacttac
cacagccgtactcgagtgtctgcgaaagccccaagaagcaacatggcatcttttcctaac
tcctcctaacctagagtctatcccaggttctctgtggcctgcgctcaaacagataaagca
gcttcttgcctatgggtaaaagctcttggctccctggtggtgagctcaccagtttaaggc
agtctaacagtgtgatttagtgtcctgccaagcattttgcttccttctctgccttggggg
aagagaagtgcctggcttcaaagttttattgggaaaaacacccagaatcacgttgctttt
gtggcaactattaattgcttcctgaatttatacagcataaataaaataggttgccagaga
gtgaattacccagtggataaatggtgggtcattaatgtagccttgaccctgaacccagag
gatgatgtgagatccgagagagctctcaagaaatttaccagaacccatttcagctggagg
tgatgtgttttaaatccccctgcaacgcaaggagaggaatcaaattagataatagtttgc
agaaatcttctgggcccacagccttgctcagaaggattttatcctcttacattatcgcct
ttgtgtttcaggctatgatacagtggtacccagtggaacccagggtggctttagcttttt
tctcccaaggtcagatctcaagccctttgatacaagatgctctgatgagcgggcacgctc
atcactcttagtgttttgctttaataagtagattcaatttcatcttattttgaagttgaa
gatcctaacttatgtatgtaagtgaaggcacattcagaatgagggctgtccaccctggtg
tctcctgagccattttatcttctaaagaaactcagggtgtcattgcccatcgcacagctg
cagtagcaagagtgttcatcgttttttgtggatcgttgtactgatctgggatttaaagaa
agcagaatcaaaaccaaacaaaaacagaagtggagacttggaaaatatcagtggtcaacg
ggcccccaactcctattcaaggcctggaatgtagactctgaacccacgtaaatgctgggt
gattgtggcagacacctgcaatttcagtacttggaaggtggagactgggaccctccgagc
cagctaagtagccagttgtctgtaggttcatttgagagatcctgccttgaagagtaaggt
ggagagcagtcaagaaaacttcagctttgggcttccacaggcctgtgcatgtttattcct
ccaatatgcatattcttctcctcacatgaacatacatgcatgcagagcacacaaacatgc
aaagggggaaacaacctcaaattgggccctggggagatggctcagtggataaagtgcttg
ccttgaaaacataagtcacctgagatcagtcttcagaaccttaaaaacaaacaaacaaac
aaacaaacaaacaagaagaaaaaagctgagcatggtgacttgtacctgtgatctaagtgc
gtgggaggcagagagaggtgaattcttgatgctcactggctggtcagcctagtctacttg
gcaagttccagatcatttcgagatctggtcataaaaagagcagtgtagaaggctccttag
gaacaacattcaaagttggcctcttgcttctatgtgcacatatgcacttgtgcatataca
tctgtacatataggtacctgcatgcacatgaacttatgtgcatatatacaaaaactacag
aactggaagtctgtgagcctttgcttatgcactcttttatcctgacagggtcccacaatt
ccgagcagccctctggtgcacaggataacccaccaggtcaagggctcagtgtgcctggtc
cagaccccaggcgcaatgttgacggtcacatgtccaaacacaagcaggcaagtttactga
cttcttaagcagtctgctaccttaagtaggattattcagtgctctttgtccattttcttt
cgtttttcattttactaaactcaccctcactcctgagcagtacgctgcacacactggaag
acaaatcacagtcccatagggaacagagaccttatccaggcttctggctcattgggatcc
aggtggagagtggctgctgaggagaatgacagggactgggcttccctcagacactccatt
gtctgccttccatggtctcccatactgtgaaaggataggcacatctgactccacagctgt
tccctgtgtgtgacgctgagttctccaggagcccacctgggatgttggtctaaacaagta
cagagcaactgtaaagtctacctctagctcagaggcttcgatatgagcctcagcctgaca
atctgtgcgtaggtgcccttgcttctctcctctgcctagcacctccctccagcgatctct
ggaagaagctgagaggatccaaaggccctccagccaggaatgcacactgtgaggccacta
ccataaaatgccaaaaggttctttgatgccaggacaccgggactgcacatctcgaagatg
aaacattgaccgcccgccatgaagatgggttctgtgctctatcccgtgctctgtggttag
caatgctgagctctcagcctcctgttgttcctccatctgcttccacatcatcagctcata
gcatgaatccagggctaggaaggggacatggtgtgtgtgttgctcctctgtagttcagtg
tccgcctgcctctttcagtgctatggggacttccttctacttgcatgcatgtatacatat
acaagacaacaccatgtatgtcacaaactctgttttcttcctaccagcaatgataggatc
ccctcttctccatgttacatagagcatgggcaacaagggtgactccaccaaggtctacct
tgatctcggcactctacaagagacccatagtaagacagcatccctgtctctcttgtcagt
atcccaaaccttagtgtagcagagtttagaaccagggcttctaaggggttctctccatca
cttctgtgagtgacaccctggtgagggtcaactaccagctgctggcatcgaacttctaga
agaaggcagagggatttttgtcgttcatctgagtcaggcatggatatgccttttcaaagc
cttccagcgtcactataatggttttggggtgtctcctactggctgtagggggcaagtcct
caagactgtccagtgaaatacaggattgtgggaccctgtgctgagttgcagacctacgag
gagtccaggtgacaaggatttacttttcaagtattggattaagggccaaatacatctcga
cttgggtaattttcacactgttggctccttagctacaagcaatttttcctaacctccctg
taatgccaattaccgctgttagcacatacttcaaagccagtattcaaagtacaaagcttt
gctcaggatttctgaagtttctgtgctggtgtccccagggctttgcaccaaggttggagt
gggtggagatgaaaagaaacactttgtctagagcacccttggttagcagagatgctggga
taggggaatttagggggaggtgtgtgggaccagcccagaggagcgtgtgggggaatgttg
tatggtctcttatatctctagtgagggtgtcagtcggtagggagaggtggagctaaggat
agaaaggaaaaccataaggatttgatggggcaggccgaattcattgatcagacatgacca
tcaggacatgacaaaggagacaaaggcagagctctgggctgtcctttcttggacaaggca
tctgagtgtcacctaaacttagagataaatgacagaggaaggaacatcagttgggctacc
agcatccaggctgttgatagtcatagctcctggcttcactgaggaggctgtctatggctg
tggtgtttctaaagtacagggtgatgtcatgggtttctgctctgttagctgtacccttat
gttgttgttctaataactactgagtgcctcttccaatgtgcaaaggcatgttcatgcaga
actgagagaacgtgaatattgctgaaagggcgaaggcgccgagccatagaagacttgagg
gtctagaacctcgagtttctctggaaagagaatgagtcttctgaatgagaggaaaaagag
aggtaaggatatcggcagatactttttaaagatgaaacacgaaggaaaaaaagcacagaa
gaagagaagctaaggtcaaacggaaggaaatatctcaataaggcagagggcttggtggag
gggtggtcagtctgttatggggctccccgattctgggaggcctttaaaaaagggtgactt
agcagacctggaagtaacctccaccaatgacaaaaagtacaaaagcacaaaagcgtgtga
attgagttgttgcaaagcattctgggaagtctggttcatagaagcagatctcttaaaggt
tctcctgtttcccctttgccaggttcaccgctctaccaccgctgtggctgtggtgactgt
gtccatcccccctcccccgccccccacaacctcccagcaaaggcatctcccactcctatg
gccaggatggtagttatttctcaaggaggtgtcattttgtggagatgtttgctcaggagc
tggcttgccagcttctttatgcttgctactaacagtcctttctattctcccctcctccct
cctcacagccacggagctcagccctgacttctaagggcagtgtggggatgggcagctgag
ggtgatgctgtgtgtgcttatcttcatggactcatggaaggatgctgctttcaaagggat
gctccctttagagaaagggagcatattcctgatgtgtgtccctgtcccagtgtccctctg
ttccctggcttcccttcatcaggagaatgaggatagatatttattcacgtggcccttgcc
ctgtgtggtgcctcccctttgattctgtcctgtctgtaaccactgtcctgtatctttagg
cacactctatgttctctttgggtcctggtgaccattgcctgcccttatctcttcaggccc
aagggtagcaacagtttcctgatttttccagttctggggtaccaaactatcctttatgac
gtcccttaaaactctttcaattccttttcccaaaattaaccacaagaggagaaaatcaaa
aaggaatgagagaggttacacactactgatcaactatgaagctggctgttcactgatgag
tgtggctctccgtgaggctgctgtgttctaaatgaagttgtcagacaggttgaagtgaga
ggcagaggaggggagcctatagttgaggctacatatctcaactgtgtgaactagaaggcc
acggagtgaaaatatgtggccaactttttgtttctacttccccagacctctcttgaaatt
cttccttatggcatatgaatgtaaaaggcttacttttaaggtttgaccagtggggctctg
cattttccctttgtcagtgggttccatgtttataatcctgtgcaggttgaactgtcaggt
aggttaggcgatgtctccacatattttatctgctacagcagacttgaaatcagagctgtg
tgacaccctaccaaaacccaccctccctcgacctatttctttctcttgctgtgctaaaca
cagttgaccaaaagcaacacaggggaggaaggcttcatttgcctttcccccccccccccc
cccccccccccccccccccccccccccccccccccccccccccccccccccccccccccc
cccccccccccccccccccccccccccccactggcattcagccagttactaggaactccc
catttttcctgtacgctcctctctctctctctctctctctctctctctctctctctctct
gagctagtgttgtgattgaaaacaacaatttctctgtattcagtgagctcttttcctata
actcttcccaaacccagtatgaattcctgttagttattgtaacatagaaagccaacctag
aaatgtagaacaaccacagctatttatttcgttaataaacctgcagtgtgggcagggctc
agggtgtcttgtccatggctctctggggaaggaagcctatttccaagatgcatgtggtcc
ttaaggtggcgctggttctgggtggtctgggagctctggcagggctgttggcttgtgtag
ttgagaggtggacatgttccctttctgtgtgtgcctttgtgcatgaagggtttcttgggc
gttctgttaatgtggagactgggttcaaaacaggaatgatctaatagagaggaggtagaa
gctgcttgtcatttcacacctggtttgggaaactgtacaatgtcactcccagatgctcaa
cgaagggacacagtcccagccattccttgggagactcgactgacttacaaccagatgatc
atttatctgtcagagtaagcatacctgatttatatgtaaaaaaaaaaatgagccgatcat
gcaaagaaatctctccctgagcaataccaaacacggagtagtagtgatcaggacgtgtaa
gccagatcaaccctttcctccccggggttgcttttggtcctggtgtttagcacaacaata
gaaagcaagcctgggagaaggagggtggattttaatgagttgtcacacagctctgatttc
aaggctaccgtagcagacaagcattcagggagttcaagactccgaagaagctagcaacag
cctcttgtaataaggcttggattcaagttgtgcctgttgtttattgcaaaagaatgctgt
ccatatgtcatgtttatgaggtgctgggtcatctgccgacgggaagaatgtttgtagcat
gagaatgttgtgaacactgaatgcagcagctttcaggaactgactgtttagggcgagtgg
acagttatcttttcactgtctggatttattgtttactttttacagaggacgggatgggac
aagtcttctttttggtaccttacacagaagtattttttttttccttgagcagagtgtgta
atactgtagtctggcttgttgagctatgcctacctaactctagacatgggaacttatgtt
ttttttttttttttttttggattgctggtcttccttgctcatccagaactgccagggtcc
tggttgcttttacattcctgtctgtacaagctgtgtagagccatgtgggtagttgaggtt
tctccaggcatccaaaatataaaacatgagctgaagtagtaagagtggtttggtggaatg
catctaggggtagggggcttcggcaaggacaagaggagacagcgcactaacagcagggct
gttgctggggaaggtcacagggcacccgtacatcctgcatctccagtgggatataacaaa
ggagctgacagtctgccctgaagcccccaccagaggacttgctcagttttgccactggga
gttcttgctgggcagaggtgccttccttgccaggtttttgttattaaagttgatcccatg
tatcagaaagtggaaagcaagccttggaactcagcatcctagtgggattccaggctagct
cgctagcagtgtgtgccaagggctgggggtggggagtgtgctgtgagctcttctctcagc
attcgggagcgagccctcggcatcactcactctgtcaggacatctcagtggtaatcactt
ccaaatggtggtgggtggggagggggatcccctgcaatcacccaaggaatgttgactcaa
ggcagaaagggagggtttccaagggaatggacaatagaatatgagacgtctcgtgagcct
ctcttagcatcatctataataatattcatgccaacaaaacggagagggagggaatagtga
tgcagagtgacactgagtcttatcgctgaccccggaggtgctttaaggattaactgctta
cctctcaaaaatgatatgttgccccccccccagcatcttctgaaatggaaaccacgaaaa
tgtttattcaggatcatattctgtctctaaatggaaaggttggcatagtaaaaagcaccc
ttttccagagttggaggctagcctgggctatattacaaattctgtccacaaaacaaaaat
caccaccccactccaattaacttttagacattgtgcatgtcccaaattcacaagtctagc
ctcatattgcctcttactagtcgtatgacttcaattaagtcatttaatatttccaagcct
caactatcgtagctgtaaaataggtgtggagaactattttatagactagttataaggttt
caatgatacaactttgtctgaaactgagtcgccatgtaggtgctgaatacagtttaaatg
actgtatcaaaggggttgcatccttcttattatctttctttagtggtcatgatttcttta
gctcttcctaacgtgcttgcagtctcacacgtcaacactgtatttggaattcatgcagag
ctctgctgaattcagaatgattttgttcatagtaaccctgactgcttccacttgtggctg
ataagcctgatgcaagaggcacacttggctacatggcttgtctgctgggggttcagctcc
caccagggtatcttgctttccttccagcatctggctttccaaggattgactcaagattct
ttggagcccagtagcgtttatatgtgagccaaagaccaacttcccttactgtaagtactg
tgaatatgacaatatctatttatcagtatcagactcggactaatagtttcttacagaaac
tgtcttctccgtgtatttttcctttcttctatttttttataccctaccttgatgagcaaa
ccctgtaatctcttctctggatgtttgacctgcgcaagtgcctctgccagccagcctttg
tggaaccacggagagaggagaaggtatatttgtaagcagggtcagtggtcttcacacacg
ttgctcttcagagactgtcttcattgacacccaaactctaagagccagttcaaacacaga
attttgagtgaggtttgtgttaattcacagtacatgtctgtccttctatctgggagctag
gcttctatgagtgggattttcctggagctgtgtatgaggtgcctggatcatctgacctag
atgagtgaggctgcctacctgaaaactcagatctgttacaaagatactgaaatctgcagg
ttataggtgaatcagttgacatatcaagactaaacacctgtatagaaagagtagcattca
tatgtgagccaaagaccaacttcccttactaagttgtgaatatgacagtatctatttatc
aatatcagactcggactaatagttttctagaattctttcacctatagcatgatctgtacg
gagagggtcttgatgtctttgctcattgtgactgttgaataggcccattagaagttaatg
atttaagtttttccatggccttgggcttgttcaaaccaaccatcccctcctaattttccc
aatttgtaccttggctctccaaattcttgttgggtgtcattcagcatctttagatataca
agacccaagccgtttttggaattggatttggtgatgttttgatggacagttatgaaggcc
aatagtgacacctagattgcttttcacctgaaagttaggactctgtcctcactctttccc
tctctgttgtctttcccctgattttatcccgatattcagagaggtgcccctggcaaacat
atctcttgtgctggtcggtggaatgaatttagtgccatttgttccactgtcatttatgga
atgagagggagagtttggctcattttgctggtgctgcctgttggcttgcatgaagccaca
aggctctctcattaccaccatccatatgcacagacacagcatctgtcttctgcccaagag
gatacggggtgtagctgccagcaactcatggctgagacttctctcctgctggccacctca
tgctacatgctgcatgctgcttgggcatagagaggagaaggaggaagctggtggctcttc
cagcttccaatgagacccagagtggcaaggctgctgctactgggaaaccagacaaaagca
gccagatcccattaggatctgtaccccggatgtacgtgggtgtgagagagatgagtcctt
gaggagattcagaggcccagctgcactactgtgtttgggagggattcatcactatgtgat
acagataaaccaaaacagaaaaaaaaaaaaaaaaaaaaaaaggcgctgacaactggttcg
tcttttttttttttttttttaacagtatattggttagctttgccaaggaaaattaggggc
ttagagagagtgagcatttgtttttctattcacggctctctaggctgacctggacttagc
tttagctttagctccaggccttgcatggattcatgtgtagtctctacttgctagatcagg
agcttcttagacatgttggcacagaggatgatagaaaccaaaccacgtagtcatgtttcc
cgatatttgtgtgtctgaacaagttgtacaaagaagtgcagcatcaatggaagagggggt
gtctatgtcaaagggacctgtgggaggggagtcagtgtttagatgataaagtattatatc
aaggtaaatacctgcaggttccactaagtccaaaatgaagatggaatgaactggtgaaag
gggttctaagggctgaaggatgactgatgagtgaagtgaatttagttgaggttggtggga
tctaggtaccagcagaggctggccagagagaggcagactttttcctttgtgtacttctgg
cacaaggactatgttggtttcctttttcttttgctatggctcttggtggttattcttata
caactagtatctcttcctcaggatctatctctgcaatttcttttcaatgcttgtgtgtgt
gtgtggagggggggggagagaaaggtaggtacacttatgtgagatgcatgtggacagtat
ctctcactggccttgggttgggtcaagttgtttttcttctaaagtagtccagacacgttt
cttcttctcagagcacccatactacgaaggtctcaagaggcaagggttggcagtggccat
gggtgtaatgggaagtggcctgtgaagtgatcaagcaatgcacaggtgatcaacacaaca
tggagtcaattgtggttgatagggtgcggagaacatctgtgacattcagaagatgtgatg
gcagagcagaactggcagacactcccaggcttctgggacactgtgagtaaaggcatcaga
aggaaaggaccaggttgccattgttggatggcagaggaagagacaggtgactaggcaaca
gaggtcaggtgagtcagaccctgtaggttctcgggactcatgtaaggatctagaactgag
gagcctttgaaagagatgaaacgggagcacgatgtgcaagaattgtactctactcatgta
agagcacgggccatgttgcgttaattcttaattgtctgaattgaaagggttgaagtaagg
catagacccaacaataatttctaagccaatactgctgatcaagattagagggggacatat
gttaagtgatacggtttccaaacagaagttgtatgtttttaaatactaattaagaagtga
ttgaactaatttttatggctattgtgttctttctgaagttgcagaataatcttggaggat
aagacattttggggagggaaagaataagacttatatgatactcaccctgagcccaacacc
tatcaagaacatcctgatttcataagtttggctttattattgttctcactttatagacga
ggaaactgaggcacggaggcgttagattaagaagtttctcagggtggtcctgagaacatg
gattctccaactctattgtcatttccccccacactcagcatccacttactgtatgaagtg
gtgttctcttgtgatgttttcctccctctaggcctggactctgcactttggatggagggt
gtgatgtattctgcgttgtaagaaactaacctgcaagctgcaagctttctcatataccag
tcataacatgctatgtagaggattatgaaagttttatgctctgttgctactgccttgaaa
tccatcctaggtcccatagctaggagcgaggtcatttcaatttttttttaaattttggtc
agagagggtcttaaaatcccacaaaggactgagcatgtgcgaagcggcttcgttcctggt
gttattttgaccccttatgtttctttttagtatccacccgcttcccatcatgttctacct
cctggggacccagagggctcgtggtctgagtgaagaatagctgcctacaggctcaggcca
tgtctagaggaagaagtcattgggctgctgaagccaagtccgtgaccagcatgatcccag
ggggggcgagcagtttgtggtttcttggccactcttccagctgaggaatgcatttcccac
ttttcatctgtcttacacttttgtaaaatctgacgaggatccatgaacaacccaaagcac
cagagtgggcacaaggtcagccagccacagaccagttccagccccagcatggtaggagta
agtcagatgccaccgtgaaccatggaaaccgaaggaaggacaggaactgggagtctgttc
catgttcaccttcacattttcgagcatcttggaattctctgttttgtattgtaattttgg
catgaaaaggctattctccctagctcaacattcctggtttgggatcaagatgtgtggaaa
ttgtgcatcgtcttcttgttcaagccttgagaagcctagaggggttcattatggttattt
atattgtagcatttcaaagaagattggaggctatttaaaaggaaaaaaaaatacaataga
atcgtggaaagagaatgaggtcacgatagccatgtgatgaggggtgtgatgtggagcaag
aagcacccatcccccccaccccaccccaatacagctaaccagagtcattttagtagagca
gctaaaacccaattcagagcttcccggaagctaagggaaaagcaaccatgatgatttata
ggcaactggtacctacttcttaggtggagaaagagaaaccatctcttcctgcttctcact
aggatggggttcaggcaggattcccacggcatcagtccacatctgtctccagacagtgat
tgcggaccgctgactgttactgctcaatggtgctaccatgactccaccgtcaggccggga
aggtggttggtgttttgtctctccctcctggttggccggttccgccgctgtttccggggt
atgttttttctcttcttttgtctcccctttgttgttttctctgttttcctgcccgtcttc
ccccccttccttcccccccccccccccccccccccccccccccccccccccccccccccc
ccccccccccccccccccccccccccccccccccccccccccccccccccccctggaagg
ggatttgacacagacaccagggaggacaggaacagaagctgacaacaagggaatggagcc
tccctgctaagggcaggcctttggtgagaagacagggctgaagggaggggtgtcagcatt
atcaataacactgcagaacattctcttctttcacagtaccatgggatgtgggggacagaa
agggagaagcaggagaccccgattggcgtcttccatactgatcaagtgtttgtttgcatg
gccctaggaaggtcactgagttttgttgtagcgaaatgtgcagtttctcctgtaatgtgg
agtgccttgcagtatctggggtctacagtggtccacgagacgaagtaagtcatctcagaa
agaggcagctcatcctgagaaagtcagggctttcccaggaggaaataacctggtggtcgt
tgaaaacaaagaaaaccagaaaaagcaaagagaacctatgtgttcatttactggctgtcc
cttctgcatccatctcctcccgctctcttctgtcttggctttcttctttcagttcgagcc
tggctgccatttttaacactgtaggaacatatttagcgaggtgttctcacttttttttta
aaggccatattctctcaggttcgaagctgtttgtctgtgtaaacagggaggtgggcactt
cttagaataggcagatgacaaacagtggtttccagcctctccttgctttctgtaagcatg
tttttatgtaggctttcagaagagccccatcggatgtacagggcccaggatcatgatgaa
tgcagtcaaacatggagtcacaaactcatttaaaccgttatgagatttgcttcttaatta
aaaaaagacaatcacacggtcttcaggcatgaactctgtagctggcaatatcgtgtcatg
cggtcacaaggtggccatgcctgctaggttttggagaaaccatggtgtgttgcagaattg
tactgacaggtgtgtgtgtgtgtgtgtgtgtgtgtgtgtgtgtgtgtgtgtgtgtgtagg
ggaagggtgttaatttggactagatttgggatgaaccaatgctatgctgggtggagactt
tgttgtttagccactcatgtgccaggtgggagggctggcaggtgggagtgacggccaaat
ggaaccaaccctgagaaacttcatagtgtagaggggaagggatattaaaaagatgcacca
ggggtttccacagatggcatgatgtggctgctcccgtggcttctcaccaggtttggaagt
atgctaagccggtcctgagagctgatagatttgaatcaggaccatgcctattcgcacagt
gggcagtgaggaaaattttgctctgagggaaaggaaaagaggcatctgggctctgttttg
ttagataatgagcactcatcggactgcctttcaaattctttggtcctcaaggaccactaa
gagactcccagttgatttctactgggtactaactccctctgtaacatacctgggtctctg
gtcatcctgggattcatagctgaaaagaagcaggtgggatgaggagggggagagagttct
gggcatttctacaatattatatgcaagtgctctgcaaataaaatgcaaattaaacccaag
cgctccagcattgagcaaaggtgatgcaaatttgcttttaatttctcttctgtgcagttg
taagcactgccaaggcacccaggagttatcatggggcacaaaagagctgagaacctcagg
gaggggctgaggctgttttgcacttggtcatgaacttgacccttgggtcttctactatgc
tttacccataaagtgctaaaccccaggggaaagctggtaagattcactttcacaccacac
ttctctatgaacttaggagacaagggtgaccttgaagaaagaaggagagagcacctaacc
tgggtcagctcacagcttggatagagaggaagggagagtttgaaactgtcttgtgggttg
gctttgaggatgaacttggaagctgtccaaggtgaacattagagatgagaaagccctttg
cagaaggtcaagaggagagttaagaggacaggctacacatcagattggagattgtgagca
ccttcttagttggtgtcaggatctagcagctcttagctcaaaatggtttggtgggaactc
aggatgtcacccccggagggctgtatggatgtcaggcactgtatagtcagggtactggtc
tgggacaaaccacatcagagctgtgtgactctttacacaaggtgtgggggaggaggctcc
tgaccctgtggcacttttccagatgaagatgaagagtcttcactaagctgactcatgtgt
aaactggtgaccagaccatagtgctgagtcaacttagaattctcctgcccgggcagcggg
ggaggagttcagagggaagaggaagggatgcgatagatgaagtcagaggtcaggaagagt
caattgccacgtcctacacaccgcaactagtagagttggtaaaataatcctttctctgag
catttcttggttgccatgttatcagctctacgtgtaagcgctccaggaaagaaatgtttt
accgtccctgaaactgaattattaaatggggattaatgtggtgttgacttttcttcatgg
ctgatttgcagtataaactgggtttaaagcatcttttgctaaaccttctggattttagta
ggcaggccctggatgagccattcattaaagatttcatgctgatgttatttatttaggctt
tgatgccctttttttctgctttccttcctcttctattcaataatgatatcttccaggcag
agagtaccttccgacctggggcattaagggctttctgtgatagagagcgtggcctgatgt
ccagtttcttggctggaaatcagataactgcgttcccccgtgtctagctgcagagctctg
ggaccggtagctatagccgagtactctctgtttggcacatgcttctccaagctgcttgat
gagacttcagatccatgaaccggtggattctccgcttcattttgatcttatacatccaga
gagaagccatacagatgtatatatgtctaccaccaaccacactctccccagcacacagat
actgaagcaggaggaggggtcgggttcttggggctgacataagctagaaggactatggct
ttgttttcatgagtttgagcatcctactcttggacaaattatttcacctctttgcatcca
agttttttttttttaatatacaaaagaggagaaggtaaaaatactcattggcatcattat
attaattatctctgtaaggagcccaatatctagtagatgttcagtatatttctcctctca
tgtacaggctcaggttatatagctggaatcataatgttggctccaagcactttaatgcat
tggccctccttgatcctgcaatgtccttttaatcgttgttattagtctcctgattttatt
acaataatttactaaataaataatggttgattattttggttgttccccaaagcagctctt
tctgtggatctaggggttcagggtaatctagaccttgtgtgaattcatagcagaaagtgc
tgccttgatttcttctagaatgatctgagattttttttggcagtacttttcatgggccaa
tacccacattccaatatggcacacacagtgttaatatcagtccttgggtcctatcaagca
tgcatacttgcatccctttctcctggatgagtgtcagaatcccagtctgctactctgtgg
ctatcctgctcttcctggaggatgggcaggctcctccctttggtccacagcatcttcctt
agtttcagagtatgcctcttctctgaccagtccacaaacctctcagctgagatttgcctt
tgggccctcagagctggttcagccttcaggtgacagaggtcccttctcagctcagatctc
tcccaaccaaacttgctatagaaagaagatatacctctctggaggcacagatgtgtggga
tacaggcattccgttctcaaaaggctgggaagatgctggattgggcaccaggatccaaga
agagccttttaggaaacatttaaagttctacacttgtccggtaccaagctctgcttcagg
gagcactttgtattttctctggtccatgaatctgctttcttggcttcagagaccagagcc
atcttggaatgggacagatgctgggtgagcactgtcttgcttggtgcagtggctgggctt
gggtacgatttttgtttttgtttttgttttttcgagacagggcttctctgtgtagccctg
gctgtcctggaactcactctgtagaccaggctggcctcaaattcagaaatccacctgccg
ctgcctcccaagtgctaggattaaaggcgtgcgacatcactgcccggcatacgatttttt
tgtttgtttttttttcaaacaaggaagccgaattaaccttcagtattcagctttgatttt
gatggtaggcttggaaggagcacaggaggtcgaggcttcctcctggctccattggattcc
ttggcgattgtttgggacgaatctcagaaaggctcatttaaggtatatcctgggagatca
ggatataagccttatgggccaggggtcctctggggatctcctttttggttttgccattgt
ccaccctctctccagtccattcgaatctctactattaccatccataatggagtgtctatg
aacctgtaagagttctactgctgtcttgatattgaacatttagtattctgctctgtaagt
gcaaagtggggacatgcagatatctaagatatctaagttcttcccctcagtgggagtcta
gactaataaagctgctacagcttcatagtttctggttgagatgaaggatgcatttcatct
ttggggagctttattgatgcccaggttctgctccgaccaagtacatcagaatctctccga
aggtggccagagcacccaaggtttacaacactaccctagcagccggaaagccttgaatgt
agtctatgaaatagcggtttctagcacttgtgggcacaaacgggcagaagtggggaaggt
cagagtgaacagaggtagaaacacagttttacacattgcattctcctctcacttgggacc
tagtatcctccagtcatatgctgtttttttcaagtggctcagaagaaataagcctgttcg
tttcaaatacccacctctgctaagcacactggagtccttgacaataatactgatacttcc
ttaggatggcaaactcaagcatgccctgagagggacctcccagactccgcccctgccatc
tctgtgacttcttcagatcaggatcgtgcctatgttactcatctgcctgtcctacacctc
ttcattgaattaactctttcccaccttggaagcccaggctagacctcttcttttgttcta
gttgaaccttgaagctcgagaagcctctcacatacctttctttctttctttctttctttc
tttctttctttctttctttctttctttctttttttttaaagtaaataaaatcttttaatg
tttattttttacttttttttacttttgttactcaaggtctattagagaaacacattttat
tttatttttctatttatttatttatttatttatttatttatttatatctacatttcaagt
gttatccccttacctggtttcccacctcctggaaaccttctatcccatttccctccccct
gcttctatgagggtgttcctccatctacccacccactccttgtccttgttcccttatact
ggggcatctacctagcctccagagggccaaggacctctcttcccattgatgcctgacaag
gctgtcctctgctacatatgcagctggagccatgtgtactccttggttggtggcttagtc
catgggagctctgggggatctggttggttgatattattgttcttcctatgggattgcaaa
ccccttcagctccttcagtcctttctctaacttttccactggggacgcccatactcagtg
caatggctggctgtgagcttccagctttgtatttttaaggctctggcagggcctctcagg
agacagctatatcaggctcctttcagcaagcatttcttagtatccacaatagtgtcagag
tttggtaactgtatctgggatgaatccccaggtgggacagtctctggtattcactgtctc
aatgtatctttcgaagagaacagtatgtaaaggtggacattcgataagtggaggaagagg
aggatggagaatttatataagtttcattcattacggtccagagaaagttgacgttctact
gaatttctaaacgtgaccactattctcaccaaacctcttcagtgtgaagcagtatttaga
ataaaggaagaatacatatgaacatcttccccactgttcaacacggtgccccagacctgt
ctcacagcctccagatccatctgttcaattggctcttaacagcttgtgaactttcgatcg
atccctgctctcctgactgccactgggaggtgcttttctccggggcctggcagagatctg
acagggttgggaaattctcagcagggacacgtgtccctctgagctctggtaaaagctctt
ttgcattatctcctgcagtgaaagtgactctactgtcacatataagtgtggtgaattgtc
cagcctgtgctgagtgtgtgctctttggattggtggttttgatgcagatagtcttctcct
cgggaaggcttgggaactgggaagaaaaatgaaatgttgggcttgacaaggcgctgtaat
taagttgtttctctttaaaaaatactcctatctgattattaaaggaccactcatttatca
taacaaatttgcaacatacgaaaagacatacaaaattaatctgccatctttctatccaga
aataattagtgtgaccgttttggcacctaccctctcgtgttttctttccttttatgtgct
ggccatatatttttatgagaattgtattgtgcctcatattttataatcctcttctatatt
taacaatcaatcaagaccactttcccatgtcactgaaagttcaatcatggtttccaacat
caatttaaatgacttcatagtattaattaaaattgatatattactttggctggtgattgg
acatcaatgttctttcactctttggggattcatagctgaagctgctggatgagttgtaga
tcctctatcctctctaattgcacataaatgttcatgtgcctcggacgtctatgaggaggc
agaccataggaagaagagatcttctctcagatacacaaaggcttaatggttgacaggcca
acacagataaaacatttgctaagtttgaattcataggaaagaaatgttagagtgtaaatg
atctgtacatattggggtgtgtgtgtgtgtgtgtgtgtatgtgatgctatttccaggtag
ccttctcagggctctgaagtgtttatataactaccagccatagcaaatttgacttgattc
tctgtcctgtggccaactttgttcaaccatgaccaacactgggtatttcctcttttgaga
tttatcataaagttattcctggctgtaacgtctctttgcttataagcctccccccctcca
gcatgtttgatgctcgaaacacacatttgttcctgaggccacgtcccttgctcagttgtg
cgtccactgtcgtcgtctctcctcactgtctgcgctgctttgcatggaccgcctcggttt
cttcatctgcagcataggcatctcataataacaaggcccacgtgttcaccgagaaccatc
gagcaagtccatgcctgcccagagtactgaatgctatggctggcaggttacttgttgaca
ttctgactctactgtgattgtgttgggagggtgtgaggtcatgaaggctccactctcctg
aggaggaatggaagtcttctaaaagggcctcaggaaatctcatcattccctctcctctgt
gcagatacagaaggaaagtactgttcatgtgctacaaagaggacctgatatcagactcca
cgtctaacttaagtatggtctttgcagcctccagaattgtgagggataactacttttcca
ttataagtcaccagaatccagtatttcattatagcaactcaaactgatgaagacagggaa
ccaacctgatagcatcctctgatcttttctgtgcttgagctgtagttgtgatactgagga
ctgtgggctttaccgttgtgaaaggttcttagtgtccacttgccttggctttcttatcct
acagcgtccaaaacaaggtaggaaggacaatatgacttatctacagggtcagcaatatgg
cttgatgaaaaggttattctagggaccaactgttgtatgttatagttcaactttgattcc
catgtgttcactgagatccagcgagcaagtccatgcttgcccagagtactgaatgctatg
gctgccgtgtcacttgttaacattctgactccattgtgattgtgttgggagggtgtgagg
tcatgagagctctactcttctgagtagtaatgatgtaattatttctgttccatcgatatc
acccatcaaacagaagactcaaatgaaaatgggaaaaatcagaatccttagttaattgga
taattttgtcttttatttcctgtgaagtcaccttctatattattttagctcggtacggtt
ttttgtttgtttgtatttgtgtatgcacgtatgcatccatatgtgtaatctgtgagagtg
catgcttgtgtatgtgtgtgtatgcatgaatgttggtgagtatgcacttggctgtgcatg
tggcagccagaggtcagcattgggtatcttcttggattaccttatttttgagatagcatc
tgtccctgaggctagaactcaccgattgacagactggccagtgagctacagggatcctcc
tgtccctcttattctcagtatagggttacagatgcaagccctcatgcccagcttttacct
ggggtcagagtctgctttactttactgactgaactatctccctggcccctttcttttatt
gttgagtttctgttgataatttcacccacatacataatgtactctggctatactccccta
ctctcttttaaccttcatcttttccctacaatatcacattctaattcttagttgtattgt
tttgtggaccattaggtgtgaactgaagctatgcctgggagcttggtgagatctgcagtg
ggcacaactggcaacaatgactagaccccttaccagagtctcttggtacccagtatttca
gcagtaaggggtaggatccatgaacccttcccctaatccatggattattattgacagagc
cagctagtacataaagcgctggtgtctgtgagttcatgagcgcattggctatgctgtgag
tagagatggctcacagtctttcctgtctttcatctcttacattctttccacctctttgtc
tgcagtgttctctgagccttagagtggatgctgtaattgttttgcttagcattatcctgt
cacttattcttagcatcctgggcgttcactgccatagacttagagaggctgctctgatta
aggctaaaagtagcagttattgggtttgtgttgaactacagttaccacacagagcagctg
agtacatgttttcttttcttcttagtgcgtgtatatgacagtatgcatgcgtgtacacgg
aagtgcacgtgtgtgcatacatgtgagtgcaggctgtggccgaacattgatgttgggagc
cttcattagtcattttcaaccttattctttgaagttgggtctttcagttgaaccaagagc
taaatgatataactattctagttagccagtttgctgtagggattgtaggaaatcccctgt
ctcagtcttcctagtgatagggttataggaggaccaccatacccacctggcattaatttg
ccttctggagatttgatttccagccccccccccccccaactacacagcaagccacttatc
taacaagctctctcccaagtcgccttgtgttttattgtttgggttttttggttgttgttg
ttgttttgtcttttgaaacacagtaccttgtatcccaggatgaccataaaattactatat
gcaaatagttagcgaccgtgagcttcttaatctcttgcttaagtctcccaagtactgggt
tgtaggtgtgcatagccatctctgtctggctcagtaagtttttgatgataacaatgagtg
tgctaagttaatcccaagacactaatttggacaaagaatcatctttgcccttgagtttcc
tgggacttgttttctgtctggaccccactgctttgtgcacatcttcccagaatgagcaaa
tgagtgggaactacctaaaggaaataaaggggatggttgatactgccaggcactgtcaag
tacaaaccttcccagtcttatagctagcaggcaggtgggcagactgaggctgaagcctca
gcacacctgctgtccaggtgaagcaggtgaggggatgctactcgcaggcacctgccccag
cactgccttctctgcctctcgcctatttccattccctctctccactgcttcatagagcat
tggcctctagtccttgttcactttccatggcttctagtgcttgtctgtgtggttctcagg
acttaaataatgaaaaatgtgtgtctccaagggaaggcagccatgaacccagagacccaa
ccctaaacgagtgtagccaatagccacactcattctgacccacttcttaaaaagaaagca
aagcacttagcagcttgtaggataagcaatacttgattctgcttttgatagttcttttgt
gttgtctgccattcaaagcccaagtagatgactgcatcccaagcatccctacccagcata
gaccatggttggtgcagaacctctgattcagagcacagctccaaagctgagctctactac
ttactagctggacgatcgtgagaaggttagttgggaattccttttgcctcagtttctccc
tctataaaatggggatgagaacaaacctcatggggtgaaagtgaggagtatacaaattgt
tgtttttgaaatgttacttgccactatcattcagccttaggcatcaccactgtcttgaat
tctggtgacacttctcagagcagtggctttcagtgtggcccctggaccatcatgaacacc
tgaccttatgctaggaaaatccatttggtcataaatcattagattttttccagttcactt
tcttcattctctccataaaggagctgaggtgcagagaggggaggggcctaaatcagtggt
caagaggaaccaggtggaatgaggcagtctggaagaactaggtggaatgaggcagtctgg
agctttggatgatgctcttcacacccaagccagtgcccagatatgctgctgctttgaggc
agtggtgttcacggcatcagatagaatacaagtgataaaacaaagtggtaaaaccacgca
atgataccacaaggcttcaaaggtacttcctgcgtgcttcttcattctgaccggctagtt
cttgtcgccgttggctgtgccagacctgttttcaccccttctaggataccctatagaagc
acagattataagcaggcccttgtcattagcatctcaattgctcatgctcagctatcagat
gggtaccagtgctgaggagggtggctggtgatgccgtctgtttgtgggataactggttat
attatttcttgggtcttatgttggtaacattaagcctttgcttgctgtttgatgaacagg
gggtaggagggtatataatggtttttaagcaaaagctggacattaacttagcagatatac
taggggcagatcattagaacaaaggagccctgtagtctctattccagtagtacttaagct
ttagcatgcattaaaatggtctggaaggctcattaagacatagatgtttgggatgtgaga
tgcagtgggtaagaatgccatttctgactttttcctaggccatgtgaatggttcagggga
ccacacttgatgctctaatgtatttccaaagctcatggagctgtcttctttttttggcaa
ggtcttcttttatgtagttcagactgacctcaatcttactacatatctcaggctgtcctt
gaattcacaatcctctgctatcatgtgcacattaccatacctgggtatggtttcttaatg
tttgttgatagtacagtaagatcttgttacaaggtattcccccagggtctgaccaatgga
aggctgaaaacgtcccttgttacctgtgttcccttttttgggaaaagtgtctatgcagat
atgatttgaacgattcatctggatatgagacataattctggaaagtgtgggtgggcccta
atgtcctcacaagtggctttccaagaaaggggcacgaagacaatgtggaggcagaggcag
agattggagcgatatggccacaagccaaggaatgttggcattggctgctacagcagcctg
gctctgctggttcttttcgttttggccttgggaaattgatctgtcttccagaatgcaaga
acagatttctgtagctttaagatgtggattttgtcagggaacacaggagcaggtgccctg
atgcccactcacctggtgcataaacaaaggccttggatatacacactcgaaatattccct
gtgagttcattggtaaatcgcagttaccaatgctggggtcggtgctttgttgaattatag
ttagtcagtcagggtgaaccaccattggtaggatgttcactgccattagtgagagtgtgc
atgggagaagacccagagtttgccaagctctgctggtgaccttggctgtcctgtggccct
tggagacaggtgtgggtgtgggtgtgggtgtggatgtgggtgtgggtagaatagcctcct
tttctatatgaacaagacttaggagatgtacgcgatcacagcatcttggactcagccctc
tgactatgtgcccagggaatcccaagaaacaggctcaatctcaccttgacagctgttgtg
actgtgtactcagtgggtgtcactcagtgggtgtcacatggcttcgctgtcagttctgag
tttttggaactggaatcaggaacatgttatgacccaaatttcttcagatttgtgatgaaa
gaagaggcagtaaaattatgcctgagaaccccatctataggtcttcagagtcctatatcc
ccaaacatctgcctttgggacaggcttgagtgacaaatagccctaagcacgtgacagtgc
tgatgtctgatgtcagtcctcaaaggacccttcttagaggactaacttagtagggctact
tttcctgtgtaacttattaaggcaactagctcttattctctctctctccctgtctctgtc
tctgtatctctgtctctgtctctctctgtctctgtctctctctctttctgtgtcttttta
agagacatccacatttcttttgagacagggtctctccctgacctgggactcatcagctgg
ccatcgagcctttaagctccacctgttttaccattgctggagttataagagcatcactag
gcctttatttttaaagtgtggcttctggaagttgactcaagccgttgatcaaatgagcta
tccccctttgtcaccgccagccttcattcctcaccagcaatcagtgtaaagcagttaagt
agatgggttcagtggcttgggtcaactgcaccttctctctcccaactccagatggacaca
caactgtaacttcataaatgtgactacaaacgattagatgaagccacaggtcaaagaacc
tcaagtctccgctgtgggtgttttataagacaccccataaatgccccggggccgaggact
gtttgctctgtctgcagtatgcagctgccagccagagtgagtccctctgccaattggata
ccacctagtgatttttatggtgctgattggaaaggaaatttgtgcaggagatcacttcct
ctgttttaattagagtcctgaaactgtttgcctcaagcccaggtctgcctctgagaatct
atagcaggctgactcgccagaatagcagtcaggtgctgtgaattttaaatatctggagaa
ggtttatggagagagctgggtctgaggtgctacttacctgagtggtgagcatgtcccccc
caccccctcccagcctcccaaggtgtacctcacacagatgtttggccagtctcaggggaa
tatacacattttctgttgtaagaaagaaaaacacagccttcagttgtaacctacgagaca
caggatcccagcagagttggtgtctttaaccacatcttggctgctcacacgactgaccca
ggaggagtttcctagctctggcttggcggcttcatgttgtattgtagtgcccagtggcag
ccttctcagaggagacagctgcctgctgttcgctcacacataaatccccggggagaaata
agagctaagtggttgttactaaggggcgatgggtttgactcccacagctagtcacagcag
catgtctggctcctgccaggcttccttaacctcagatgccttcctgccccctcaatctgt
atagggctgtgagtagactcagaaggctcctgtcatgtcccccaacacatgtcaattttt
catccccgtgacccccatggtggacataaatactgttatctccgtttaataaggtggtgc
tatagcaagggagaagtttgtttgttccagggggtggaaatgacaacggttttaagcctg
gtgactcggaggtgatttaaaccccttcatctggattcgtttaacacacttcagttttat
tattcggttttcatacaggaagttaatgaataactcaatctggctcttcagctctctgac
tgaacaagggaccctggctggaaggctcagcctctggacgagggtaccctcacttacaca
atagtgacattcctgggaacttgtctactaatcaggtttttaaaataaaggagtctttag
aagacaatagcagccagttggttttggtttttgttgttgttgttgctgctgttgttagtt
tcttttcagacgaagccaaggtgctcttagaatgtgggtgatcttcccctgattatttag
agagtgttgattctttcgcatgaggtgactgttttaaacccagaaatggctctggtccat
gtgtacttgcaggaagtattgctgggtgttggatcgagaaaaaaaagccagatcctagaa
tggctagcatgggggttctgggcagagggcccacacccttgtctttcccaggtgagcagc
tggaccatgccagggcagcacagcacagcgcaaagaacaaaaccttcaccgttgtgctgc
atctttggggtgcaggtccaaccaagatgtgtcactgtcttttttttttttttcaaatta
ttttctgcatcccagcctcctcctttcaggagacatgcactccaaatcttacccgtaaaa
cggtaaagttaaattctctgagtcccttggaggaaaagagccatctatcagtcacgaaga
ggatttctccagtcacttctgccccttagaacccacctttaaggtttgaagaatggaagg
aagctctccctgctggagacgacttggctggcaagctgcagggaggatcctcggagaggg
ggcgtcttacagggctcctgggtttcctgttatcaagacaaatgtgtgcagagtgccctg
agcattctttctcaacatatttcagtattattttccattgtacttaccccctgggtttga
atttaggcgagtgatggggggaaaacaaagggatttaagttaggctcaccttgaaccctg
tggcatttaagattcatcggctctcgtccagtacccgacatcctctacagtgtgatactc
tcacttactgcccaggcaaagacctgcccaggatacccctgtgaggtatttaaggattat
acagcgtcttctcttcaaagctgaacagccttgatttggaactgggcgctcaggtaattt
ttctaaaggaacccgtttcctctctcatgtataacccagtagcaatcaccccatgtgaca
cacatggatcaagtaagaaaaagtggaaacatcacacttagggtatggtcatgatgggga
cgcccacttctgtgttgggtattcttgccacatcaaggaaaatggaagtacaaggaacta
aagtaacttgccatgaagtccactgtgaaatctccatcccttcattggccaggcatgtag
agcaggagcatctggagctagcagatggaccatatgaagccaggtactggcatgccagac
ctgtcctggcttgtcccctgttcctgtcttccagataatagttctgcagtccatcgggca
cctcctacatagacccagagctagcaggaacctaagggaactgacacgtgtctttgtcca
cacagctggaacgtttaatgttcatgagcttgtctgctgggagaagcttccaaagtgtgt
tctcgagtatgttttagaataaggaaatgaaatctcaggagctcaaccggtgtgtccaca
cagaggctgtggaagcagtaggtgtagcagtcagactctttctgagctctgggcatgagc
tttgtgcatgctttcgtaccgcctgggtagttgactactcaggagtcttgctctctcgta
gatctcagcgcctgagcttgttgggtatcttggcacttcatttctatggtcaaggaaatg
agctgcagtcttcctgataagctgtcaacattctgatgagttccaggaagcataccatgt
ggctagcgaagatggtgtcttttgtggccccgtgaccttcctgtccactttgtatgtctg
acaaccagagctacctcaataggcgaatatccatcagacagataaaaggcatttgggaaa
gaagtgtatatctttctcttagtaagctgctgctgtccaaccacctctcccaactgggaa
tgattccctgtctatgcagcctaagcccccgtatactggcagacttcattcttttctttt
gatccgagtagaggtggcaaatagctggtcctcaccggcttcataataatccttcctgag
gaagccagatgtgagggttaacctcggggatgaaatccttctctcggactctacctcagg
gtaccctgagtcacagacaaggccggcagcacctctgagatacccctgttttctttgtag
aatgatccctgatgctatgggtgtcaagggacagggaaagaagaacagtggaatcatagt
gtttaaaactggatgcgttgaggctcacagtgtgatccaaggccagactcacccagcaca
ggtgggtaggtctgctctagacttctcgggtgtaagatgggttgtaactgatcagttgtg
ggaatttccttctctcctctccactgggtctttgcatctaggctgggagttccttgttag
tgttacaagttaatatttaaatcgtgtttaaaatttcagtctcttcttaggaaccgcata
gaggctgtctaattgaatgacaaatgctattcctccattatcaccagaccctgatgaggt
cagcctgtttcttaggtgcagatatggaggtaccccagctcctctaaaagcaatagtcat
gcagttgcccactggctgtggctcttggctctggtccttttaccaactggacagagatct
ggaaaccctgccatctctcataggggaagaacacccacccatatggaggctgtctttctt
ctgagagggaagctcaggagggtgctaggtggccagcgtttgcaaacggacggacggatt
tccatgttggaatctccgcttgagtgtagcagacatgctcataaatcttgctgaaaacaa
aagctttaactagaggaggacagtttaaaaggcccgatgggcatattctaatcactcctc
actaatatcagccagcttgcagttagaataccggctgttcccagtggagcaggtctgggt
aggcactatgtaaatggctgctggctgtaattaactctgacctctgcagcctgtctgctc
actggctcttaatattagctctgactcccccaaatgagcctttactggtttgtgtgtgtg
tgtgtgtgtgtgtgtgttgttgttgttgttagaatgcattcttcaaaattcatctcgagc
agcctgcttcatctcctggtcccatccagaacacacatgccaagccaaggtcatcagatc
ctgtcaaatgaagtggactgtggggtgggtattttgcagccattgagaaagtccaattat
ttcaagaatacaggagtcacactcacagctcaccctgaactgagcaaagtgcaagtgtgt
aaggcaagtgtgcaagacacttgtttgtttctccttcctaccctgtccacttggcagggc
tggtactctcttcatctaacagaggagactaagaaccaagatcagatgcttatttggcat
cttgggatgttatctggctgaaccctacgtttaaacttaggtcttttgaccttagcacta
tctctgactggcccttccagagccattgtaaccgtgaaggttgaggtgagagggatggct
ttgtaaaatcccatcctgcaaattttgaagcaataattcttcagcagcttcttctttctt
cttctttttttcctgactcctggctacaaagatgcattggatagaacagtgtcggttagc
ttgtagtgcgcagtgtatagaagacatgggagatgccaaggctaacccagccatgtgaag
aaaacattttaccggtgcctgtgagcctctgcattgtattgatttgatgagtcacacatt
tgaaaagcactctacaagtctgccagctctcttctctgtactggggagggttccctgttc
gtggagttacatgacaacaagcttgcattcgagagcaacagtgttgggcagggggtgagg
aaaaggagccagatggctcttaaggtggagggcccagaggtacctaggtgagctgagagc
caagtactagaggccttccaggggaaggggggaggggagggatggaaaaagaaaaaggat
gtttgaggtcggatggaaaaagcctttggaaacaaacttgccatatttgaagcacttaaa
taaatcaatgtgcaggggttgaaggcagagagcagaggtgcaggactgaattgggggcaa
gaacagcccagatggaggctgtttggtttgttttcctgttttataaaccagagtggtggg
ggaggggtttggcttttcttcctcttcctgtctttctctctccttccctcctctactctc
cttcctcccaaggttctcgatatgcagtacaggctagccccaaactcaagatcctcttgc
ctcagccaccaaaggctcagatgacgggcatgagctgccagtagaaaaatctcagttttt
attttcaaggcggtgagaaaccactagaaggattttctcaggagagagatatttgatttg
tcttttaggaaaaaaaaaagtcactgtggggttggtggaagccctgaggtggctgtcaat
cctggaatctgattcccacaacccacatgatggggggagagaactgacgctgtctggccc
ctgtaagctgtccccctgtaactgccacccactctgtctctgtctgtctctctgtctgtc
tgtctgtctctctctctctctctctctctcacacacacacacactacacatgtagacaaa
tataagtgtaataaacgatcactgagggctgcggaattggctcagtgagaaaggtgcttg
ctcctatgaaccccagggctgagtgaggggtgacaggagacaagtggatgcctagagctc
aatgaccagtcagtctagccaagtgatgagctccagcttgtcttcgagacccccactgat
ggtgacccccactttgacttttgcctggccgacagcatcacatgcacccaaacacacaaa
tggcacgcgtacctgcatccactggtgcacacacaggcatatccggggcccatgtggctg
agtaggtggttcacagcaaacagtgtgtgtttacccacaaacgctcacatcgatttccca
tatacagttgcagtaatacgtgtgcagcctgctctcctcttgaagccggtggccagcctg
aaaccctttctttaatgtcagccctctggctttcaccaccccaccacgatcctggaatcc
cttctgtctcctggggatagtactggaaagtatagtcaagctatgtttgacctgtttctt
agtccctgtgtttgtagtggccaccaattaaatcttccagccttgagttgggaaccattt
aggtcagaagtcctcgtggacttcagctgctgatcttactggcaaccccgggctgtgatt
tgtagtcggctgggcctcttcagttgagattttcactgtagacagcaatccagcacagcc
acatgcaggcgtccttgggatcttgagagtcatcaggattttccagaaggctcactagga
tgcatttccatgtcttccttctcagaggccctagtggtatgtttcattcctttcctgccc
acttaagaatgggacttcagtcaggggtaggagttgttttgtgtttgtttggtatttgtt
tttcgagtaagatggcccctgatggagattctccttgaagttttagagttagggaggagt
gagatgctaggccactgagttagtgttctgcactttgctaggcactgatgctggcttctg
agggaaaagcaatcatctcattaggttgcaaatggagtcaggttaccccccccccccata
actgatacaaagagtctatcaggtacacagatgctgcagacttggggcaagggatcaacc
acagggagtaaagaaagggcaggaagatgcataccgtaataacaaagttcagctggactg
gttacattccctacatcatctctacctagccttaaaagttctgcagtaggaagtcagaca
gagccacaaaagcctgcttccaggttaaggagctggtatataaatactcattatgctaat
gagagctatgctctaagaacggcagagaccgcaataaagcccactagatagcatccagtt
gaacttccagtgtactaaagagcccaatacagtgtcacctaaatacaaggcagagaggta
agtccctgagctgcggtgtatccttcatctctaagaagtcaaccctcaacccactggaaa
gggctggcttcagagcatggctcacacagtgagtgaattggagtggggggcagttgtttt
taagggtgaggatcaaatttaaaagcaccaccatttaccttggttgctaagcctccctga
gcctgaggtgaggaattctgattggcagaatctgtaggaattcagacaaggagagcagca
tggaaaaacgggaagcttaggctggggagccctggccgcggagcaaacggcacttcaata
cgctcgaatctgctgagagtacattttacgaacatgcagctaagttggctgcctttgttc
gggggtttgttcagcattatctaaagaatgccatggttcagcctgctcggtgtgaagcct
aattctccccctttctggagccacggcctggtgtgttcaatttttctctctctgtagggc
tgcgggctctctgctactccagccaaaaaaacactcatattttagcaagcttagtcccag
tctggttgccaggcagtaaaacgagcacttgcctgccccagggagagagggggacggaga
gatgcaaagggtcatgtaaatgacttacttgaaccctcccttcacatctccacttaggat
ctttggagcagttgatatgtttattgatgtggagagacactgctccccgggcccaaactg
cggactcgggtcagaactaatactgcaaactacctttcttcttatagagagtttatagga
gggctaagtttggtccagctattctgtactcacttgaacagtattgttctgcggcaggca
gccctcactcctttagctgaaggggaaaccgaggcacatgtggctcttgtggtgagcaag
cagatgggctaagcagaagcactgatgtctccctcaagagcagctgtgacatagatgcgg
ttgtcaccagcttttggctccgttctgcgctcactggatggtaggataaagcctgtagag
aagaaagtgaggctctgttctggaaatggttaactgtgactgttattacgatctgaactg
ggcatagggggcttcctccaaggtgcagttggagcaggaagctggctcaagctgactggc
agtggtttcaggggactctgcctcctctccatccacgtactgctcacaaaccgcagagtc
cctgtcagtggataacagatttcagcctttatccattggacaggactggagagattgtaa
cccaaagctgaacaactcctcgttctgttctggaactcgttgacaaatgaaaacacactg
aatgcccacaggatgtacagcttgggggggggtggtggtggacaaaattccagaaacgat
ctgcatagagaggtgcctgtattctttaatgttgagtgacttttacctggtgccgcttgt
ttggttgatggttcctcacggtagcgaggaatagtaacaaatctcaccgctctacccact
catcctcctcctgtccctctgagacctcagctctaggtagagggtaaacacgctcctgcc
atgttcatggactctcgtactctgagcatctgcccccaggtgagtctctctggatgagag
ctagtttgtggcatgccctctgccgaagcagagacggcagtgagattttgtgcatgcagc
tcttgctcagagaggctgttctgccacaggtgctgtatactgcctcttgccttatggagc
aaggatgagttggggagactgcaagtgaataagggagaatagagaagcagaaaaaaggac
acagtggtcaggaagagaggggacacccgggacagcgaaagcccaccgtctgaaaaattg
gtgtcatacaggtaccaaggagaactgagggaatgtaagagctatccagtgagggaagag
gcgcgcgcgtgcgcgcgcgcgcacacacacacacacacacacacacacacacacacacac
acacacacagagagagagagacagacagacagacagacagacacagacacacacatacac
agacagacccaaacacatagacccagacaaacacaaacagacacatgcacatatagtcat
gcagacccagacacatagacctagacagacacacacacacagacccagacacacagaccc
agacacatagacaccccccacagacactcacagacccagacataggcatacacacacgca
cacacacacacacactcactcactcattctaataatacattcttggggtacagcagctgc
taacacacctcctgtatgcctggctcttctctcagtgtagtcaatgtacagggcagagtc
atgggctcaatgttaatagcaagatgttttcaaacagtttaagccactaaggttaagggc
cagtcccagaacacaatatgaatgtggtatcaaggtgtagggactctgcagaccagtggt
cttggtttgaaactcaattcctctacttactagttccatggcctgggataagctatctaa
gttgttcatgctcatattatgtggaggttaatatcagtttctatctctgaagcaagtatt
aaatcagctgatctgcattcagctcttagggtagtgtcaatcacatggaactagatatta
ttgcctattgtgattattctcaccttgctgtctctgttcttctggtaggcagcatcatag
gtgttgtgtgctgtggagtttggatgaggtacactcaacataagtatcagacctgcttgt
agcacataatggggtaaatatagatatgtccagcctgtggtctgagtgcttcaggatagc
cagagatagcattcaactcagaattataaggtttcctaaacatggtaagactctttgtgg
tttcttttgctattgttctatagtatgcttctccagtgtgaactttgtatatgataatgt
cctgttgcaatgttaaaagtttgcatagacagattccaggagctggaagtatagaagcgc
tgggctgcagcataggaggacctgggagtgtctggtagccaggtgtcttgtggttttcat
atagaacagtggcgacctggtaaatctctccaaggctaattgcatgtatctgaggaggaa
ggatagaagtgggaagacctgaactctgacctggtcacacttcatgacccataacagtct
cccacatactggtccagctcccaaatggtccttatcttaggagaacttggcagagacact
gtctcaaacctggcactcctcatagtgagctctggtagatggggaaggtgggacagatgc
tctgtcattgagtggacatgctgcccacagagcctttgacttccacctcctatcatcatt
tccatactccgacttaccctgcattcgtaatccctccatctccagcaaccttatcagacc
ctgtcccacttatgcacttgacccactcggacctttccttgggtacacactacaccaaag
agcctggtgtaagtcttaagagctgttgttgctctgaactacccagatgcttgtgctcat
gtgtaattggtcttcaccagaacactgctgcgacatgtcttctgtctggctgattacaga
tcttagagcccaagtcttgggcttaatcgactctgtccttttggttcactttctcttgtt
tcttaaaagctcattggtgtttttattaataccaataaccatatcagatcacagtgacag
ctcccacataccgtataaaacaactttatgttatttctcctccagaacgatgcaagaggc
tggatctgtacaaggtctccaccttctcatttctagccagaagcttcttgggtgtgatgg
agtgttcctcgtgtttaattccttaggataaggtctcacaatgtagccttcaacttccaa
tcctccatcctcagctgcttgaatgccaagagcacacgtttatgccatcacacccaactt
tattctccataatgtcgtggatgctcacctgtcttcccaccatcttttaagagctgatgg
atttgtttgaaccgaggaacattcccgtcattcgtcagttagggcatcagagtcagctgt
taatcctcactactgagaagaggggattgctacaactgtgggctagacaggccaatcctt
ctgaagatcacagttgcacacttatctgtgggctttgggtagaaggtggccatctcctgg
gtggggccactgagctgtgacttctctatgtgtaaaagccctttaccttaagagtcagtt
ttaaaagtgcaaataggtcctcagcctcaaaaaggggaggaacttctcacagcatttaag
acttgtctgtcaactgattgatctgggtgtaatgggaagaaaaaggccaaggactttccc
aaagatactgtgacctagaaggttaagtttggtgggagactcaggggtgctgtcagggat
acctgctctgaatgtgtggcctcttgatttggtctctcttttgcatggaggctctcaagc
ccctccactcttccttcctgttttaacctcagtgctgcatgtatgccatcactcaagtgc
tgagttccctttctgaaaagtcaccaagggtccccaaatcccaatactgagaactgtctg
gagcctaagcctccatttctctgtctctgtctctctctgtgtcacttggtctttgtctct
ctctctcacacactcatgcatgaatacacacacacacacacacacacacacacacaggca
cacacacacacaccccaccataagtgttccaagaccagggtcatgacagcagtgatgtct
tcaccaactcctgtactttttctatcagccctttcctctctcttccctaacattgcctcc
gcactgcccttccatcccaagagcctccattctgttgcctgcctaggagcccatcagtac
cttgaggatgacttgatgtttgagatctagatttattgcagcaaggaaagaaaacagatt
tatggacgagcaggacctgctggggttgaaggtgacccagagtaagatggagcagaccta
ctcagcattggcagaagaaggtcttgtgagacaagtagaacttacctggaagtgaagaaa
ttggctgagtctagtcagatttaggggaacatagtttggcatttttattggggtgttgca
catgctagcaagctctgggctctcttgcaaagtacagaggactgcttattgggggtgtta
ttcacacttgctaataattaactaccatcagggtattgaccaacaaagtcaaaccagcac
acaggggacccagaagcgaattacttgcccagacgaggcagagacgctggggagccgggg
aaggctgagtattttttaaaagcaattttagatagaaatggaatcatatttaatcagttt
gaaacctcatattttgtacacatagggctccttccattgtcaacccaaaaaggcctacta
atccagtgtttgtgttaaaaaccaaaacaagacccctcaatcctcactctggcactatga
aaccatgccagagcctatatttctcctacacaggtaagaaagttggaattgtgaggtaac
acattcacaaaggaactcacacaatatgtactcactgataagtggatattagcccaaaac
ctaggatacccaagatataagatacaatttgctaaacacatgaaactcaagaaaaatgaa
gactgaagtgtggacactatgcccctccttagaagtgggaacaaaacacccttggaagga
gttacagagacaaagtttggagctgagatgaaaggatggaccatgtagagactgccttat
ccagggatccaccccataatcagcatccaaacgctgacaccattgcatacactagcaaga
ttttatcgaaaggacccagatgtagctgtctcttgtgagactatgccggggcctagcaaa
cacagaagtggatgctcacagtcagctaatggatggatcacagggctcccaatggaggag
ctagagaaagtacccaaggagctaaagggatctgcaaccctataggtggatcaatattat
gaactaaccagtaccccagagctcttgactctagctgcatatgtatcaaaagatggccta
gtcagccatcactggaaagagaggcccattggacacacaaactttatatgccccagaaca
ggggaacgccagggccaaaaagggggagtgggcgggtaggggagtgggggtgggtggata
tgggggacttttggtatagcattggaaatgtaaatgagctaaatacctaataaaaaatgg
aaagaaaaaaaaaagaaagttggaattgctttggattattaaatacctactgtactctat
ctatctatctatctatctatctatctatctatctatctataattatatttgatctttcca
actgccatttaatggggatcataacctctattttacagaaggggaaactgaggctcagag
aggtcaaataacccattgttgcttgtgaatgaggctctgccagcatttcacttctagagg
aatttcatttttttgcctccacggtgcattacatccgtgaccgccatggcaacggtgcca
taaagctccaagggaccagcagccctgaggctgtggtaggagacacatcccacagctctt
tatgagggtggtggccatccatcagtcccactgccacttctgatttctgcagtaaatgct
caccgctggaggccagcgtggagaaggtgggttagctaagggcagtttggtcattcctca
gttcctaaagaacctgcccgaagccctggctcctctgctcacagtccttcactacagatt
agttcagcttcagctatttggtcaccgtttattgggttcttgcttacatgaggtgctgcg
ctatgctgtaagggtaccaaatgggtggttcttcttgagacaatgacctagggaggggga
caaataccacctaggagctgtaaatctgtagggtaaacaatctagaagatgcccctaggg
cacagagatgaaagtgtgattgcatgtgtgtggagcatgctgagaggagagatggagaca
aagccaatggaggacaaaattagacccaagaggtaggaaggaaagtcatcccaggacccc
aggcagggacacactgcctacagacagcctagggcacacatttatactcggctgtgaggc
cactgtatggttgtgttcctttgtgtatccaacttgcctgtctgtaaagaggggataatt
atatttgactcatagagtggttatgagggatacatgacttcatttagtgctcaaggaagc
atctcagactcaaaacagctcagcaagcatgacggtgacaatgggtatcctctctgtttt
tcattctcccttttcaaatggtttcctgctggcccttgacttgtcaacattccactgagt
gtcctcttgtatccccaacttgaacccttagttatttatttcttcttctcctcgtgtgtg
tgtgtgtgtgtgtgtgtgtgtgtgtgtgtgtgtgtgtgtggagagagagagagagaaaga
gagagagagagagagagagagagagagagagagagagagagagagagagagagagagaac
gcatatgcatataactgtgactggtttctgaactttcttcctcccactggtgggccctaa
agatctttaactactgaaccacttccctggcccctttcctaactcttatatgatcacttg
ggcttttgtacacgtatgccgagtttccaggtcgaagttagaattctctttgttcgggac
aatatgtgtttatgacacccatagcatgaggtgacaagatagtgaatgccccatcattaa
tatatcttattatgaggaaggtagtgtgcaggacctgaaacatgtgtgacaagtgacaat
actcttagcaaaagagtcaaaacaacagagctcttccaagggacccagttgaaggtctag
cagatcagagaggaagctgaggtcagattcactggacagacaacagcccctgatttgagg
gggctttatttatagatatttttcccaatttgagttgactgcatatcccgaattggctga
ataaatgggccaatgaagacctaatgtctctggacctgctggctggaggtatcctttggg
tggggtgggttcctttgatgttgggcaagcaagctcctacctatagacgttactcatgtg
attaacatgtcaggtcaaccagtgatcatactgtcttcatacacccttttcccaagagct
tgccttactcagtgactcctgtcagccacatatacagcacatctttggactcagctaaaa
agtaaatataacttacctggagacgatcctagtgttcagactttttctgaaccaggccct
ttagttctgaggctcctcctagctcccgtcttcagggtggctggtgccaaatcagacacc
aaaatgctacccctggtgggcctgtgggtgcagcaaacagatgtttccttcatgctgtct
gtgggggatccacaggggaaggcttacaggagatgcaagtctgaccttcctctcaggtgt
ctgtagtctttggagtgataccccagctgtgttctaagctgagggccttgacagcttcag
gttcaccctcattgcctctttctaaagcacatcatcaataatatgagtctagacccagtg
cggactgcctccaaagcagcctgacttctctgagtgtcccctgctattgagtttctctgt
acctcttcttctgtccttccctagacggtggaagtcagccagctgactcctggggggtat
gtacttgtatgagcccaatagaagtcgagacggacaggacatagtggaagggaaggagcc
atgtgtgaaggttccttccagaacccagctgcaccctcgccttggctctgttgctttcaa
tgagcgcatgaagatggttgaagcttcagccaccggtgtaaccagatctctgtggctctt
gaagaatggagctcccttcagcaacaactgtttgcaattaactttaacatatggtggaat
ttgtttttgtgtccataaagcatgataggcagtgagggtctggcaaggaatgtaccctgc
ctgtcaggccccaggcctagctgttgggagagttctttccattcatttgggaggacagag
actcttggtgagctgaatagtcacgggtgacctcagccaggccggagtcctccctttgga
tcgcctatgtagttccacctgagcagtaccatgaataaagcatgcttgtctgctttctct
aatggagaccaatggcttctggctttagttactctagtttctaagtcttggccgctgcct
ggctcctcattctttatgacactgtgctttggcttgaggattgccttgccagactcactc
acatggtttgatagaccacaccatcaggagtcacagggtagttctgtgactgcatctcag
gtgaatgggatgagctaggagatactgaactgagagtaacagaatcgatgagcaggcact
taaatagacagggggagttattctcactgagcctgcaatctgacggttcacattaaccac
gttgacttggcagctttacagcagcatcaagaatggagattcctccacttccagtgcctt
cctttcatccgtagggcattgatttcattgttcaggttgtttctagtagctcaagaatgg
ttcctcatccttagagagcaggggaccaaagcaagaagacaaggctgggacctgtctctt
acagaagacagtttatctcagtactcctgtcagactttcccttatagctctttggccttc
acaaggccatgtagccacgttccaagtctggagctagtcactgacaaaggagagagagag
aggtctgcttcttgcagaagaattgtgctccatccctgggaggcagtgcagagttcacag
ggaagaggaacagccagggttctgaggaagggttggaaggggccattgagagggtagccc
tgctgcccatcgggtaggccgactgcagctgtatgaagattcacatgtgggaaaagtggt
gggtgggcatggggctacggtggcctctacttttaaaaaaattatttattattattgttg
ttgttgttgttattgttattttagcttaaattagtttattggaagcaaacaagaaacagg
ctatatggcatgacatgtacaaatggaatccaaataaaactttacattagaacatacaaa
tatataaagaagggatacatcgtatgaaaaagattaacttgaattcaaaattgatcaatg
tttttctttatatctgtacttagaatgtggctatcccacaagacaataattacccagcta
aagcaatattagttatactacatataagctaccatgtattttctttttactctatctttt
tttaaaaaggatttcctcattttaattttcattaccttgagaattagtcttagttctcct
atgaaatgttggtagaactcagtgatgaggccagctaaactttagcactgactcagtctc
cttactatttttagctctgtttcacttttctataccttcatggttcagttttgttagatt
atgtatgtcctgatgtgtgcctttctttttttaattagatatttagtttatttacatttc
aaatgttgcctcctttccttgttttccttcagaaaatcccctatcccctccctcctcccc
ctgctcaccaacctacccacacctgcttcctggccctggcatttctctatactggggcac
agagccttcacatctctcattgatgaccgactaggccatcctctgctacatttgcagctg
gaggcatagtcccacggagttctgggggtactggttagctcatattgttgttcctcttat
gggtctgctaaccccttcaggtccttgggtcctttctctatctccttcattggggacctt
gtgctaagtccaatggatgactgtgagcatctacttctgtatttgttaggcactggtgga
gcttcttcagagacagctataacaggcttctgtcaataagcactggttggcatccacaga
agtgtctgggtttggtgactgtgtatgggatggatgcccaggtggggcagtctctggatg
gtcatacttctagtttctgctccacactttgtctctataactccttccatgggtaatttg
ttcccccttctaggaaggaccgaagtatccacactttggtattccttcttcttgactttc
atgtggtttgtgaattgtatcttgggtattccaagcttctgggctaatatccacttatag
gtgagtgcacaccatgtgtgttcttttgtgaatgggttacctcactcaggatgatatcct
ccagattcatccatttgtctgagaaggcctgtacttcttgaagctcttctcagcatccta
tttgaacagtattgctttctcattttatccctctgctcaaaaatgtgtcaagatttccca
ttttctatgaaatagagttggagacagcttagtcattcaaggcttctctccatcttactc
agcacagccgcacacctggcaggaagcacagatttcctgttttatctcctggtgctcctc
tatatggaacaggtatcagtgaagctgcgttgtcttcccgctgcttaaaaccccttgggg
tgctgaaccccagcctctgctcactcgagaacctttgtttggtgcgtacaactgtcactc
atccttgtaagtgcagtgtacttatttttaaggctcttctttatgttatcatctccccgg
agaacactctctttatgggaaatccccactgttgtgaattttgaaagacctggttattgg
tatattaattgcttttcttgtcactgtgaccaaataccagacaagaagcagcttaaggga
agaaaggcttatttgggcttcaaggagatatagtccatctttgtagagactgtagggcag
caaaagtagggggtggcagttggtcacatcacaccaaagtcaggaagcagagagagaaag
ggaaaacgggaagtgaggccagaacataagcctcacccccaccccactagtgattcactt
ccggcaaggctacaccttctaaatgtcccacaaccttttctaataattggagaccaagta
gtcaaacaaatgagcctgtcagggacattcatattcaaaccacaccagtgtactctgtgc
cccatatagctgtgcagattcaggtgaccattgagaggacatgggctggagctgacatat
gaaggcaagggaagattgagattggtgcagagggcgaagccatgtcagctagctggagag
cgttgagaatggtaagaatgcctgagtcttcacttcctgacttctgcttctcttcaaata
gcttggcttgcagctgccacaccggacaacacagacatttccatcattgtggaaaatcta
acgggttactagggatctattaggggtccctagaggctggaatccaggcaccctttggtg
cagttgttacagctatgagtctgcctaattctgacctggtgatggctggcgatcatgggg
atggaaacacagactctgtgccaacagaccatagagaagctcctcctaagcggcatgctg
tatacggcagccttgcccacaacacatggatgcatagcgttctcactctcttgagggaat
ctccaactagtctagattccttatctcaagacctcttgtctcaacccccagagtactgta
tgaggtgatggtaacattgataaagtagaccacctatctctggtgagcccttgagcagcc
attggcaacatagcaggctgacacgaccagtttagattctcaaagatcccacatgtctgg
tgctgttgaagtttccatctgatttgctcttcagctttttccccagtatacagaaagtac
aaacacacttgtggcaatttttatgtcacctgtcacagtgtttgccatggcaattggaaa
cttccatacaggtgtgaagtacatggagaaaactaaaacttggttatctagctaactatg
aactgcctagctagctgtctttagagtacagctcatttgctgatgatgggtagtggtatg
gatgatcatgaactccactttagaagagaagagatttggacccagggagtgcaaggtcat
agagctgataagtgagacaaaggacttgaacctaagacttctagtgttttccactatacc
agttaccagttaggtgatatatgaaaagccatgccaacgtattttccacctttcttcaga
ttggagagttatatgggaatgctttttcgcaatcctaccaagatggtggcagtataattc
ctagggtttgttaactgtgccttttgcttaagatgtggggctcagtttgtctagtcaatc
aacctatccccccgaaaactctgcttcacattcatgactattcatgatgcattaacatca
ctccacaaatgccacaaaagggggaacatgaggcaaagcaaagtagtttggtatacttcg
tgacaaataatagtgttttagttaatgtgttattttggctgaaacttggctcccactact
aactaggtcaagtaatcttgagtactgctgactttgctccacacagagtcattctccaag
tttttacctacagcacccatgaggcattccttgctctaagtaatgacaagactcactagt
tcctatttgatcctttctcttttttctggtgggtcattccattgttactctcttgcccct
ctcctccattctaaagatttattccatacgtaatcattcataccagcaaatgtgctaata
ttatttgtagtcttttagtcctaggtgccttagggttttattgctgcaaaaagacaacat
gaccacaacaaatcttgtaaaggaaagcattgtctcaacatgaccagctagaataaggag
cacttagcaaacagttgttattcacaggaatagtaccttttcttcaaatgctctctgatt
taaacttccaaagttcgttctctctctctctctctctctctctctctctctctctctctc
tctctctctctctctctccccccttgggattgagcccacaggatcacacataccaggcaa
gcactgtagccacttttcttttcagtatctgctggctgtaaggatcccatgtctcagtgc
gtgaaggccatctcgaaattcatttcttccaatgttgtcattagttggccatagtgggaa
gcagttctttgggtggcacaggtgtgtggtgtctgttgttcctttcctctccatccctct
catggctgcagtttgtggagggagcatttttttccttagggtggaaaggaactaatgtat
tagatggcctaggctgtgactgtcatctaccgagcagatccttctatgaccataagtgat
caaagttcctaccatggctcttaatggtagagttggggtggaggccactgcagtacatgc
agcttcatctcagaggaggacgagagacgttcgtgttgggggtgagagaagggcctcttc
ctggcccatgagaacaatgtctataggccttctgggggtggctctgtgatagacccttgg
cctctgctttgtccagaggggacaagctcctgcctttttttcctggatgcagatgatctg
ctggacaccaagcaatggctgcaaccagtagttctcctagagtttttcaggagcctctag
actttgtttatatttgggaaaacaggcctctaatttcgtagttgttttatgactctaatt
caaaacccaaagatcttcaagcagctgtgggcttcttgtacttagtcagggtcctttctt
gggtcaaaggattctgcaacctcacagaacacatccctaaaaacctcaagatttcttcta
gtttgacacccagcttgacattacttattcctaaaatggagaaaggttataatcttcccc
accatacatgtattgtagaacagtataagacaacagtgaccccaaatccattgtgtgtgc
gtgtgtgtgtgtgcgtgcgtgcacatacacacacatacacacatatacacacatatacac
acatacacacacatatgcacacacatacacacacatacacacacatacacacacatatac
acacatacacacacacatacacacacatacacaatacacacacatacacacacatacaca
cacatacacaatacacacacatacatacacacacacacacacacacacacacatttatgc
ttatgttcaagtctggacacgtaatttatcactacgaccccccccccccccccccccccc
cccccccccccccccccccccccccccccccccccccccccccccccccccccccccccc
ccccccccccccccccccagccaggagtcctgtttccaagggattcctgtggttctttgc
ccctcacgctgttccccctctataatcctctgaatggagctggtgtggggagcagagcca
tgtgaaaggcctccaagatggaaattatactgaagatttgggcacagggttggtgcgatg
gaactgaactgaatggtgttgcacacttaccatcttgtgtcctggcttttccattttgcc
caaacctcatttacttgttcaacttatgttccaaggctgatgcttcttctctgagctggg
cccaacctgatccatagattggagtctgggtttgtttttttcctagtagtccagtacagt
ctctctctctctctctctctctctctctctctctctctctctctctctctctcctgggtc
atagatttccctagaggttgataacttcttttgttcaacatgttctagtgcatgtgtgtg
tgggtgggtgtgtgtgtgtgtgtgtggaggagggtttgatgataaagttacatagagctt
tcgggttttccccccccccccccccccccccccccccccccccccccccccccccccccc
ccccccccccccccccccccccccccccccccccccccccccccccccccattcctcact
gtaagctgagaatgagttctaagcagatgagtgacgtgatctgatttagtccttagcagg
atcgtctgggttggtgtattggagcaccaacttggcaggtggtgagaggaagcaggtggc
acactgatgaggcggttgaggtcacccagtgacagtggcagcaatggcatgagaaggggc
agattacagtcccactttgaaagtgggggcaaataccgcttattgactactggatgtgag
tgtgtagtggagaagaatcaggaattggtctgagatgctggtcctgatgtagatgacatc
taccaataggaaggagagactgtagttggggcagaattgaatcaaggtgaggtaggtggg
tttaaaaatttttttaaaaaaaaagaggggctgcggagatgactcagtggttgatagtgc
ttgccggcctttcagaggactggagatcagatcccagtacccttatggggagtttgcaac
tccagctgcagggtacttaataccctctgccaacctcttcccatacccacacggccattc
tttcgctagttctctgtttctctctcttaagcaaaaattattttaaaaatctggaattgt
gcttctgctttagtttgtttttataagatagcacacagtaccttggaaacacccacgtta
atatccttatgtatatttttaagtgtttaaggagttggaaactccttacaactatgattg
ggtaattgagtgttatgtatcaaattgtcatattgcactccacaaataagtacagttaaa
ataaaaacaactgaagcaagaagtccccagtgaaggtgtttagtaggtagtcaggcatac
gagttaggcttaggagaatgtgtgaggacagaagcaggaatgttggagttctccaatatt
tgtgtgccatttacagtaataaccctagataaaataactaaggggtgtaaacaggaaaat
ggggttgaacgttccatgggttgagatgtggagaagttagcagaagagacccagcagaag
tgaccagcaacccacaaatttaccatctctgtccttagcaaggacattaagttaatttca
gtgccatttgttaagttcatttgcactgctgtgtggacactgactggtttgtctaattag
cataatgtccttatcgaattgtagcgtgtgtcggaatctccttcccttttgagattgcac
aacattcctttgtagatttagaccaatttttgtttgtctgtccacctgttaatggacact
ggtgttgctttcagattttattactggcaacaatcctgctgtgaacacggctgtaccaac
atctcttctgagcctgtttccagttctttggggaattatgtccagtaagagacttttggg
atcatatggtacttctccttggagtttttttttttttttttttgcaggaatttccataat
tcatctagcagcggctgcaccacctcacacacctggcaacagagcacaggggttccaagc
tcacatctttgtgaacacttgtcttttctatctttttattagtagctatcctaatgggcc
tgtctggcatctttcgggtttgatgcaagtgagagagctgaatgaacaggtgcgagataa
ttgaagaatttaattaataaaggaaggtttaaaaatagaagggtgaaaataaaaaccatc
aagaaacaaggaccgtgccgcatgtactgggtcagatttgcccttagggagccctcaagg
ctccccaagtctacctggaaagggcagccttcgggagggatgctggcgcgaagagcagga
cccgctgtccatcaccctctctggagagcaacagatatcaaagcctgacttctctctcat
tctctcaaactaaacagtttttgtttcgttttatttttgtggtgcaagagtttgaacctg
aaaccctgcacaggcggtggctttaccattgagcaacaccctcacttgtacatagagctc
agatgtcgtgcaagatgacacctgctttgaggtccatgaactaaaggccttctggaaacc
caaataactcagagctgttttttctttctacctgaaaatgccctcagcaacagcccttgg
ttttcatgtctccgtgaggattttcacccaacctgccaaggcgctagtggctttgcaaca
cccttctttgtcttcaaggtatatttagttccttttacagtactgttgctatctgctaat
tctatgaggaaccattgagttgtgacaatattattttattctttcttctttttttgatgc
acagcacaatagaaatcatgagtgacaagtgacagtggtcagggtaaacaggactcatgg
agctctcggtgtcgccccctgctgggatcccaggatctttcccatcaaagcatcattcat
aatatcctgtccttcctaatgcaacacacacacacacacacacacacacacacacacaca
cacacacgagagagagagagagagagagagagagagagagagagagagagagagagagag
ggagagagagagagagagagagagagagagagagagagagagagagagagagagagagag
agaacgcacccaggaaacatatattccctttaagaatatatattggactggcctggtgcc
atgctgctaagccaaaacttgtggaagaatgggaatctgtgcccagaatatcagctaaaa
atatctcttcctccaccctctgttgtttggtgggtgtgcttaagagcagccaaagaggct
aatgaggataaagagaaaggaaaactggcgttttcaaaggaaaccaaaccttcattcctc
cagaagaaaacatatactttccatatgtctgttttatgtttcttgatgttttaccatgcc
tctgtgacaatatggaaagtgtatactctaagtcctgccaccttggcttgggttattgga
acccacacttataccacactgttttgctctagagcctggtttcatagacaaatttggcaa
ggaagtaaagagggaggggaggaaagagaggtccactgtcctaccctatgtctgctcatt
tagcttctcacctccccccctccattttagaagcctgaggggaacctttctacctcagcc
agcctgtggcattgtagcctcattcattcttgactgctgagccacaagcgctggccggtc
ctttcaataatcttagatttccttgtgatcaagctcactgctcctccgggatcatggttt
ctttccctttatgaagaggatgactgatctctcaggggaggaggttaggagagtatggta
aggccatgcgtgtcttgatacaaatccaaacaaggaccagtggtctaaaaagaaacagtc
aactgacatcggaagtgacgcagagcagaggtctggtccaaatatttgctagataatctc
agtattaaccaaatagcaaccagtggctctggtgggccagccatagagttgataacttcc
tgaacatatgctaggtcataggcaatgaatgtgggtgccatacaacaagggctggctact
atcaatatttgctgtaggctatcacagccatagtagcctgaatgaaattcaccccgtttc
ctctcaagggctgggctattcatgtttgcttgttgctctcctttccaataatgcgaaagg
cttactgaagtttaatttaatttgttacaataatgacgaatatagacttgagataatatt
tgaggctctggttcaaactcaatgaccatcttgaaatatattaccttagacaaatattta
catgggtagatatgctaaattgatttcaataaaggaaaccaatagctatagcttatggac
agcagctaacatgtgtcagattctttagatgagttatctcattaaatctgcaaaatatgt
tgcatgacataacatgattgtatttttttaatggaaattggagagccaagagattctgaa
actcatatttgtaaaaagagaaccaagttttgcatacatgttgattggtcttagacctgt
aattcccccccccccccttacacacacacctattaagtttggctgactggaaaacactct
ttttgagaacaagaaagatatgcgtggtctataatttcaaggtaaatctattcattcatt
gccagaggtcttttgagatgcaaagagtacacctatttcttagtaaggcctcccggagct
tctgggttacagacatcaccgttaacagtcctttctctcattcactcatcccattgtatg
gtcctctgcccagttccccaggagtcaccaggagacagaaactctgattggctctgccag
ccacttattgttttccattttttcaccactgtggagtcttaagaccgtctcctatggatg
atctcgccatgtctattgtctctgcagactttcccaccgcctcaggaccacgtgccccat
tgcttattgtggtgctgttggctcagcctcaaggacagagacctggagccagctgacaag
gttgcttgtgtcacttcttctaaggccacaagccatgcttttggttcccaatacttttga
atactcttctttcaccatctctccttcagtttagccacatgctctcccaggctcccagca
gcagattttccagcagacagttttggcttatggccaatccctgtctctgcctggatgacc
tcagttaccaagtcaacatggtacttaatgaatgttgctatgctgccccctggtggagag
ggtggaaacagagcggattcctgccattaaagaaccaccttagaccctttctcctactcc
tgtcttctgcttcctaaaccgaaggattcaaacacctcgtcaactcaggcccagtagcac
tatggaaaggcgtgtgacctgctatagtctagtttccaaggtttgatttgtttttggtaa
attggaggaggctcaatgggaattcatgtcttttatgtttatctggacctccatcctcct
gtttgtctgtgtccagttgctttgtgagtctgccttgaggactctgcaccaaggctgata
aagatcttgtgctttccaaacacacttctggttaagcgttgtctggagtgctgtcacggg
agctcgctttttgttcttagttcagtcaggtctttgatagcttgtgagtttgcacaaggt
tgccatactcggtgattcctgcatgtgagaagttgtgttatcagcatggagggtgtaaat
gggcacaagaggtatgtggctagcgtaagatagagcagggatgcaggacattggaggaca
ccgtaagggcttgtggctaaacgtgccagacaagctgatcctaagaaacaaactgagctg
gccattctccttacctccagtgagcctttcgtcaactgtgctggatctggtgggggttgt
gcaagtccccaagtcagaaatctgagaacaaactgtgtggtccttaggcagctacatgag
tgtggctatttccatttgttggttaaactccactctctccagacccatctccacagggac
actgagaagtcctgattgagtagctacctgcacatcccttaatcagatcaggttcgcatc
taaaatcaactctctcagtaaacccaggtgagtcctgtgaggttggctgcagggaaactc
tctctgagcctatcccagcaggcaagatctcagacctggcaggctttcttcactctctca
taccatgcttggcatgtaagccgacagtcaggccctgcttctccagatctgattttttct
aaggcccttactttgttcaaagccttagtcctctactagcagctccaagcacctccccac
cccaggctgctttctagaggctcattcttccagcctgtgtcattatgatttgtcgtcttc
aaaaaaaaaatacaattcttgctttatatttcatttccactccctttatccatcacgaac
atcattatcaccactgtaaaaaaaattttattgagaagttgttgtgtgtcaagaactgat
tcattactttattttgcacagattgtggggtgtgtttacacgtggtggtggtggtggcgg
gggagtctgcttatcattcccattttgcagatgactaaagcgagggcttctgttttgatc
aagttcccagagctagtaaggggcatagcagcggagacttagtcttggatttatctgata
gattctgttccctctttgaggaacatgtgtgctgaaagtggagaagagacctatgtgttc
tgcattcccaagattctttcctgcagagctgagatggcacgcgccaagtcaaggtgggag
tatgatgctctctgtgaatccgtaaagtacctcatacttctaactcaaatacagtgaaac
gacaaacccaacaaacagcacagttcacagcactgggtatctgataaagattccctcacc
cccttctgtgtcccccataagctccctctgcttggtccactgcttgggggactgatgtag
gttctaataaggatgcatcctgtttagagcggcagagtggtttttccttagaccacacag
cagatgctggtattcacacgccaccttggcaggccaccactttgctactgtaatgcctag
ggtgctagagtaaaccattgcttctgaagttctttactttatggttgcttccagcttgtt
acttagtagtgcttcagtgtcaagcttttatagctgtgcctgaaacatttttttttgtct
ccatagttacaaggcagaagacacaaggcagaaatgagaatgagttaggagactatctgc
tttagtgaatttcaaacatgactcaggagtaaaatattatcttccagacaacatcttttt
taggctatataatacatacaggcttagcatttttaaataatagattgcataatatataca
gtctagaagatacttacctagggtatgcagttttgatttaactgctgtgtgtgtgtgtgc
gcgcatgtgcatgtgtgcatgtgcatctgtgtgtaaatgatactgtgtaaaatatattgt
ttaaagggttaccacggccaaacactgtcaaacattgtctggacacagggattagatact
gacatctcaggcttctctggctgagaactgtgctctgagaagacacactctcccgtttct
ctctgacttttaagtcttggcattatgtggtgtttaggcagaatgtaccattaagaaatg
aaagacaatactcactgataagtggatattagcccagaaacttagaatacccaagatata
agatacaatttgctaaacgcatgaaactcaagaagaacgaagaccaaagtgtggacactt
tgccccttcttagaattgggaacaaaacacccatggaaggagttacagagacaaagtttg
gagctgtgacaaaaggatggaccatctagagactgccatatccagggatccatcccataa
tcagcttccaaacgctgacaccattgcatacactaacaagattttgctgaaaggaccctg
atatagctgtctcttgtgagactatgccggggcctagcaaacacagaagtggatgctcac
agtcagctattggatggatcacagggcccccaatggaggagctagagaaagtacccaagg
agctaaagggatctgcaaccctataggtggaacaacattatgaactaaccagtaccccgg
agctcttgactctagctgcatatatagcagaagatggcctagtcggccctcactggaaag
agaggcccattggacttgcaatctttatatgccccagtacaggggaacgccagggccaaa
aagtgggagtgggtgggtaggggagtgggggctagggtatgggggacttttgggatagca
ttggaaatgtaaatgaggaaaatacctaataaaaatattaataaaaaaatgaaagacaag
aaagtcaaagtccagggacaggagtgacttcttcgagacaggtgatataggcaaaaccct
gagctctggtctacctggccctttccctggggtaagatgctctttccctttgctttctgc
tctggttccaagcacaggatatagagatgaagtcagcagtaagaaataatgctgtatgag
aaataatgtggatgaactctgccaaggatagggccatagctgggtctgtggaacatgctt
tgcctggcatgccagaaacagagatgaagtcagtggaagaactcacattggaagaagggc
tgccttagggtgggactcataaagtccgtaaatgtggaaaaccacctttggggaaagtag
ggaaactctacagatataaaaggcagagatcatagtccagtcaacgtgacttccatgtat
gtgttcttattcagttcttacttgctaagagatatagtcagcacgcttgcttctatcctc
tgtgcaaaccgaggctgcaagagccaatggtgaataagtcaggtcattatggatgtggta
gagtctgtgcagtagactttcaacaagactcatagttgtgcctcttgcagcttttggctg
tacaagaagatgtaagcagagcatggagtgaagttgcagccagtctgtacttccctgcct
ggaaaaggatggggtaaagatagcaagagtaggggagagaggtaggggaaagaaaggctt
ctgtgaccagtagcctcagtcgattgtgtgcgtacttctctgatgtttctctgtacacat
cccaaagaccatcatgtagagccctgccatagttggggcttctattgctgtggtgaaaca
caggaaagagttgaaacacggcaggatcctggagtcatgagctgttgcagaaaggatagg
agggtaatgttcactggcatgctcagcctgttttcttatacaacccaggatcaccagccc
agggatggcaccactcagtaagttaggaaaattccctgcaggcttgcctacagcctgtct
tatggaggcattattcttaaacgaggttctctcctttcatatgactttagcttttgtcaa
attgacatgaagctagccagcacaactgatccctagtcaacttgacaataaacatatcat
tgttgatccacaacctttcctttcttgttcatcccaagatcacacagtaataatgaaacc
acatgatataaaacattttacaaatttagaaagtccagcagccttacaaattcactttaa
aagttgtctctttaaaaatatacagtctcttataaaatacaaattctctgcaaaacatcc
ccaatctcttttaaaaaaatactaaagtctctcaactgtggggtcctgtaaaataaaaaa
taaaacactttcttactgtaaagggaaagaagcagggcgcatttacaatctgaaccaaac
agtgtagaccacacgatgtcaatgtctgggatctactcatgatcgtctgtgtttctccaa
agtgcttggctctcttctccatctctgctctctgtagcacacacagctcgtcctctaggc
tccagctggctccatgccactgctgctcctattttgggtggccatcccatggtactggca
tccccaaaatgctggggtcccttgcagcaactaggttacactttcaccaatagcctctca
taggcttttgcatggggtcaagcctcaacttctctgcataaccctttaatcctgggcctt
ctcaggctgtgccttccccagtggcccttcctagcctctcacagcaccaagcctcagcag
ctctatatgaccccttcatgccttcaaaactagtccaacctgggtgactgctatactaca
agcttacaaccttggctgtgtctggagcctagcgttggtgggctgactctcagaatacac
tttccaaaagatttctcctcggtgatgctggtctcttcatcactgctaatttcttagccc
ctgctgaccagcactgagtatcccagcaaagcaaaggtttcactttaatatttctggtac
cttgttaatcacagctgattcttcagcgccagctgaccagaactacagactcttcacaca
gaaagccctgcagagttttgcttccctctttataagccaggcctccattgcatgcactgc
tgtcaacattctttttcctgagttcagttcactgagctctcaacactcaatgactttcct
agcccggagttccaaaattcttccacaatctacccccaaaacaacacggtaaagtcagtt
gtagcaataccctcattatccttgtaggaacttgtctcagtcagtgtttctgttgctgcc
atgaaacaacatgagtgaaaagcaagtcagaaagaaaggggtttattcagcttatccttc
tatatcaccgttcaccattgaaggaagtcaggataggagctcaaacaggcaggaactcgg
aggcaagagctgatgcagaggctatggagggtgctgcttactgtctcactctttacggct
cactgaaactgcgttcttatggaactcaggaccatcagcccaggggtggcactacccaca
gtgggaggggccctcctctatctattactaattaagaaaatgctctacagggtggcccac
agcccaatattatggaggcattttctcaactgaggtttcctcctctcagaataagtaaat
cgagccacccctagcctcctgcccactgtgactctctaagaacaaaggtagctttatttg
ctatgatacccctcctcaaagaaggtgatctgtagacagaggggctcaataccagggacc
ctgttgcacaggatcccccccccccccccccccccccccccccccccccccccccccccc
ccccccccccccccccccccccccccccccccccccccccccccccccccccccaagaga
agagaagagaagagaagagaagagaagagatttagaatggtgagaaaagttggatgctgt
caggtctacagaggtgagctgggtagttctggagacattgcccagctttccagcagcctg
ccagactctgaacccagagtgcagactcattagcattcagagggggactaaccatggggg
acacatctcaagcactaggaagagacaggctgtgttttaattatgacctggacttttgaa
caaatccttttctctgcttctctgagcctcagagaaaacaacttatgggaggctgtgcag
tcggcagctgggtccacagtggtacccgtacagctgtgtacacatctggcacccaggtgg
tagatggcatgttcctcttctcgaattgctcttgaaggttacaagagacaagggagtaag
gtgcagctgacgtggtttggctccagggagggagaacggaaggaacaaggcttgctggac
tctctggcctgcagtcctccagggaacatggccaattcaggatttgagcctagatgacta
cttacacttagtctagcgctcctgagtcaacatggcggacactctttgttatgctcgctc
cacccctctctcctttaacacagggtggaaatttatggagtgagtgacaaatttaacagg
aaagaaaaaggaggaggagattaatagggtaggagtcagacaagcacagatgctaccgcc
cgctgctgaagctccttaagtgtttgttgactccctgggaacgtttgccctgagtctgct
taacagtccatttcaggggatagggaaaagaagcaaggcgtggggacaaagggtctttga
ctggctactggaaaagcattgattagtttgctcaggttggcaaacagagaccagggactt
gggaggccgagggatgaactaggtagactttctacacagcacgtggcatctagcaggggg
agagggtgtaaaagaaaatattggagggactccagtaataagtcggggaaaaccgcagtg
ggcagctggagggagggagggggaggggaaaggcttctggtccttgcagttctgggtgtg
gagcgtattagtagtgaaaaggcagcaccagccattggataggtgctcaacgttatcctc
catcacagtgtgtgagagatggggagggggcgtgtaaagtgagttgcttcacaggggctg
agggatgggcacaggagctcacagcttagactgtaggccatacagcacactccttccaat
cctgcagatcgcatcctgtcctgggaggctgtccgtgggtggctccaggatccatggcag
atgaccttgttaatctttttcaagctttggcttcctccactcaaagcttcaatgtcttcc
ctctctccagtaccagtctgtgtgtcatgcctccttgggagcccttcccaagcctccttt
ccaccttcagattgttccagtcttcggcaagcttccaagacaaacacactgtgtgaggag
ggtattgccatataacccaacaattttatggctgggaagcgattgactaattccttatgc
atgctccgactccgtgttctaatattttgtagccaccaccggacacctctgcattttttt
tttttttgccactatggcacacacatgggggtcagaggtcacctttatgaagtcagtttt
cccctcacatctttaagtgggcctcagggtttgaattcaggttgtcaggtttgcatggca
aggaccttgatccaccctgccatcttcctagtgtgacttatgttcttccacaagcagatg
agctccaaacggtggaggatttgtcttgcatactgtggaggctacagcaatcacacacac
acacacacacacacacacacacacacagatggggcgtggtttctattgctcccctctctg
ttcaatcacagagtgaatagtggatcacagcccagcaatcacacacacacacacacacac
acacacacacacacagatggggcgtggtttctattgctcccctctctgttcaatcacaga
gtgaatagtggatcacagcccgtgcagtggatgtttctgaattaatgaaaacaagagaat
gaaaagaagaaagagcgactgtccgatgaacaagcaaagagataggactggccccactca
ggccaatgtggtagttggcttgtttataggaaaatcttctgttgtttatgttgtttccgt
catttctgccaaagtgggtcaaattagcagaacaaattggcatggtctccctaaatatac
tttgtatccacttgtgtctgtctttgtgaagaagggggcagtgcagttttatgccccgcc
ccctccttgctgccctctctcttgccagctgaccttcctatatctatcagctcctctggt
atgcagggataagcagagaatgttttgtaaagcccccccccccccccccccccccccccc
cccccccccccccccccccccccccccccccccccccccccccccccccccccccccccc
ccccccccccccttgcgatcatgttactagtttaaaaaagaaaatggctctttcttttga
aagcagaaaaatgctataatgactgaatatcacagatatgttaagatgtttatgtgctta
tgccacaatgtttacaaatgcaattataatctcatcagataatttaaaagtgaaaaaaat
gagatatttaaatttttgggctttcattagtcagccttagttgtcatggattgagggaga
ccagaaagtcaccgattaccctgaatctgaaatctgcaccagtacaaacattcctgtccc
agggttgaaggtcctcttgctgttgactggcagggagacctcatcgcttttctttctctc
cctcttgtagactgtttgctgtcaaatgtgggggctgcttcgaggccattgcgcccaatg
agtttgtcatgcgtgcccagaagagcgtataccacctgagctgcttctgctgctgcgtct
gtgagcgacagctgcagaagggtgacgagtttgtcctgaaggagggccagctgctctgca
aaggggactatgagaaagaacgggagctgctgagcctggtgagccctgcggcctcagact
caggtgagtgccttgtggttgcggggaaggtggtccatgggatgcagcctaggtctatgg
caaggcaattctctgcatttaaagaacttccttttcaaagctcagatacagctttaagca
gtgacttactgtgatgatgatggtgatggtgatggtgatgcataagaaatcatgtctaat
tttcatggcatacaacctaaagcacagacttctgcattttgaagtctcagggttaacagg
agtgactgcttcaggctagagtctgttgatctcaatcagctgagcttagctctcagccta
ggtctggttcaggtcttctgtgattcgctctggggttcaggttagaggagcagtagctga
aagggatgggctccggccagtcacaaaaggcatgccccactcactacacaggcacactcc
aaacctccgctgccatcacgtctgctaatatcccattagctgagctgtattgcaagctca
aacccctggagtggggaatgtggctcgaagacttgttggctaggcttccataagatagag
aaatagattattagttatggagatggggaattgagccagccattcagtctgcggccatca
ctgaatctctctaagcacggtttgctcgtctgcctgacgtgagtgctgggatctgcctga
ggtttggtgacttccatcataaaggagcgagagtatttttgttctttctcttccttaccc
accagccttggctcatggtgacttcagaggaagtgagaggtaggagatacagaggagatg
caacgatttcacagagcatgttccagagggccagctaattctgtgcttgtaaatggagct
tttcaggatgatggctccacagggcagaggttgtcacacaggagtctgtgtgaagccgtg
ggtggtgttcctgtgactgtgcccatttttaccatggtttcattttattcccagcctgta
atgtacttatcagatggctcacaggttaaagtgtttgtcacacaagtgtgatggctagag
ttttgttcccccagaacctatgtaaatgctggttggggacaatgacccacctgtagtgat
aaccttgaagatggagacagggtctccagtgcaagcaggctagcaagactaacaatatcg
tgagctctgggtttgattgagaaagcatgactcagtgactaaggtagaagaatgataatt
gtgagaaccaacctggggcatccacatgcacttgaacccaagtacacacatactggtgca
ctctgtatcacatattcacactcacagagacaccatatacacaaacactaacatatacac
actcacacacacactcacactcagaaactaacactgcaaaactcatcacagatttttaga
gctgaaagggacaagaatctcccagaaccaccctccttagatactgagagctgtaagtaa
gatggctgtttcttaagtacttgttgagttaatgttcttctgtcctgtcatttttatgtt
tttgtgtgtgcatgtatgtgtgtttttgtgtgtacacatgtgaagatcagagatcaacct
tgagtgtcattccccagaagctacacaccttgttttcagaagccctctttctctctcttc
ctcctactttctcattttcctttattgttgatgtgtgtgtgtgtgtgtgtgtgtgtgtgt
gtgtgtgtgtgtgtgtgtgtgtgagggttagggttggggcatgtgtttgttattagagcc
cagtggttgattgttgggcatcttcctaaatcgctctctacctcattcactggatctccc
agtgaatctggagtttgccagttcagttagattggtctgagagcaagtcccttaccttgg
cactggggttagagttgttcagtgccactcctggcttttacatgggtcctgggaatttga
actcaggtccctatgcttatgtgacaattactttcctgactgagccttctcccaagactt
tctgaacttttgagacagggctttactatggagcgcaggctaacttcgagttagcaatct
ttcttcctccacttctcaagttctggaatacaggagtgactcatcacacacagctgaatg
ctcttttctgatatggcccagtctcttttaccctggtcccagctttgccaatagtcccca
aggcagcctctgtagtctttagatgccattcaaagccaggggtagaccattttggcttaa
tgggtggtgacagatgctcagggtctctaggggccctcccctatgaggtcttcgggccag
cgtgcttttccttcagcaggacacaagaggatcattggtaggcatcttggaagtcatgtg
gctcacattcccatcagatgttacagcagcttctgctgaagcagctgggccacagggagc
agggatttaaggaaacatgccggtgtgcctttcctgcttattccagatgtgtgggagctc
ttccccaaactctgactcctctcaattctgacattgcctgcctggagataatattcagtg
gaaggatgggtctcatatggctgcctgcctactttaggtgccagtgtcaagttgcagact
gtcatctgtgtttctgaagtagcaagctgtaaactggcattcccaggataccctcctcct
gcagctcaattaatttgttaaagtgcgtgatagaacccaggaaaacatttcacttatgct
ctgccatttttttaaataaaggcatttcaaaggtatcaatggcagataaagagctccgca
ggacaaggtgtctgcaaaagggcccagagctcctatagcccccttaagtgcatcagcttc
catttatctccatgcatccagctctcagaaagttatctcaactctatccttttgggtttt
taatagagctttattacagaggcacactttagtaattagacactcatgaccaactcaacc
tttagctcctctgccctgcttgagggtggaggtgtggctgaacagaccaaccatttaatc
ttacattggcatctctagtggtcagactctgttctacagctatctaggacccacctcctc
ccaccagttatctcattagcatgcaaaagctgatcttaccagtggctacttgaaggagcc
ctttactgtgaaactgggtgtacagcatcccacatcacccccccaaactcttgaccttcc
cttctgaagtagattgtcagatggttaatgttgagctttaacatccatctcaatccctat
atcaccccaaacctaggtcctggctttgcttttagaagccacacagtaggacaccattcc
tctacccttgcttgataggaaccctcgctggtctaggaaacactgaagccttttttagtt
tctccccagtctttctagtagccttttagtagatgggggatgttctgatctgtctgtgaa
aatactatgctgtctttaaaaggtaccaccatgaagggggtctgatttttttcatctgag
gtatggatagaacattgttattattactgtctgatttgggtatcgtattctatttacata
ctcacaattttattagccttttggcctgggagtggaggcaggggctcctggctcctgaca
cctgactgtggaccactgtggctcctagctggtccaggtggcattctcgatttttctctc
tttgtcttccattttcttttcaaacgagagattacccgagttttatatgcagtcgtgttt
aaagcttaagtttgaattgaaatctgcagcacagttaaaggtgagacacgtcctctatac
ttccagctttctcgtatggtaacattgcacataacagcaaaaaacgaagacggtgaccca
gcaaggacaccgccaactctagcccttgtttgattccaggcaattttccctaaagtctcc
attcgtttaagagttcaatgtaggtaccacactgcagtaaactacggtataggtgacttt
taaagcaaacagctttctttcttcttttatttcttgattacagaagaatgtctggtttgg
attttatacatattttgtttatttcaacagtattttcttcttgcttttttatttcctttt
gtgtctctggccacgcaatctaactatatttttgccttccctattttggggttcatctgt
gtttctgaaggcaggctgtttagattatgcctgggattcaccccctggctggggtgggac
tctttcaactgatctgctagtggagagggattttcccatgaggcccatcccgggacccct
gtctttgaagggcactttatgttttatgggatagtgtagcagcttcccagcctgcactga
ggagccccccgtccctgtgttctgcatccacctgcacatcatgacctggcatgccacagg
catgtgatcatgtaagcttcatgtttgaactcactgccttttattatttgtattaatctc
tgaggccaagaaccacaaatcatgggagttgtaaagtgggttccttccacccagtgtttg
ttagtcctttttctttctcattttccttggtatggggacgttgctgtgtcttagactcca
gatgcctcccgcaaatctccttgtccaacactccatctttcctcttctcagtaatgctta
tcataggccatattttattgttcattaaattgatgctttttaaaaaatatttttattagg
tattttcctcatttacatttccagtgctatcccaaaagtcccccataccctcccccccca
ctcccctacccacccactcccactttttggccctagcgttcccctgtactggggcatatg
aagtttgcaagtccaatgggcttctctttccagtgatggccgactaggccatcttttgat
acatatgcagctagagtcaagagctccagggtactggttagttcatagtgttgttccacc
tatagggttgcagatcccttcagctccttgggtactttctctagctcctccattgggggc
cctatgatccatccaatagctgactgtgagcatccacttctgtgtttgctaggctccggc
atagtctcacaagagagagctctatctgggtcctttcagcaaaatcttgctaatgtgtgc
aatggtgtcagggtttggaagctgattatgggatggatccccggatatggcagtctctag
atggtccatcctttcgtcacagctccaaactatgtttctgtaactccttccccccccccc
cccccccccccccccccccccccccccccccccccccccccccccccccccccccccccc
cccccccccccccccccccccccccccccctttggtcttcgttcttcttgagtttcatgc
gtttagcaaattgtatcttatatcttgggtattctaagtttctgggctaatatccactta
tcagtgagtacatattgtgtgagttcctttgtgattgggttacctcactcaggatgatgc
cctccaggtccatccatttgactaggaatttcataaattcattctttttaatagctgagt
agtactccattgtgtaaatgtaccacattttctgtatccattcctctgttgaggggcatc
tgggttctttccagcttctggctattataaataaggctgctatgaacatagtggagcatg
tgtccttcttaccggttgggacctcttctggatatatgcccaggagagaaattgatgctt
tttacttatttactctgtctctgtctctgtctctgtctctgtctctgtctctgtctctgt
ctcactctctctgtctctctgtctctctctctctctctccccctctgtgtgtgtgtgtgt
gtgtgtgtgtgtgtgccacagcacatatgtaaaggtcatagaaaaatctagtggagtcta
ttctctccttccaccttcatgtgacttctggaggtcaaattcagatcgccaggcttgtac
agggagctgaggactgctggctctgtcctctttgcatccacaacacttggggtggtattg
ttgttcctcaatgtagcagcacttcttttaacctgtgtggggctaatcttactctcagat
aaagctgacttatgagcagcagttacctcacaatctctggaaaattccattgaattgttc
ttattagttcattttataatgttaaatacgctattaggttcaggattgaagctagcccta
cattcagaagcaatgtgatcttgagctagttaccttcccctgttaagactatattcacta
atcagtaaaaagggggctaccatgccacccacggggctgcttttagagtgaaaagagaga
gtgcagatcaaggcatgacacttgacgggtgtcgactgaatggcagtttctgttgccatc
tcttggtgaggtggttatgggcttctgggtgtcccatggcttctgcacttgctttgcaga
agacccgtcatttcacagatacctcctcattcctcatctttgcccttctatttcacatgc
ccctgaagagctggcagaaggcatctcgggtggtacagagggcttgtcatttggggaagc
tgggggtgcatgaattggagatgtgtggtgttctactacagacttgtgtgtgtctcagaa
gcaatctttagttttagaacgttctggctggtgtcacatcctgggtagtcaatgttaaaa
aaaaaattaagtggagaaaaaaaatcagtgacctctaaggctgattaaaatctaagaaag
agtggaagaaatctaccaatgtgtattgtttttctgtaataggttaagagattgagattc
atagtcgttatgatctgaaggtctgttagcatggccctcatacctgctgtccttcgagat
gtccctattgatgtcctttcagccctcactagacttccattcggcactttttacttattt
atttatttatttttacagacttccacactatgtcagtctctaggttattagccgcagaaa
accaaaagctaaggagacactgattcccaagaggcacaactgaggagacatctcagagtc
aacataactacatcagaatatgttgtgataaaaagggctgagagatgggcaaagaggcat
cactctgaaaatcttgtcactctttttaacaagcaaaggggttactcattaaaaaaatca
agagcagaactacaataaacattatattgatgaaaatgtatttaaatcatattttctatg
ttccttacataaacatttaaccaaacttcagtagagtaataatcaccttttatcaggaac
acacacacacacacacacacacacacacacacacacacacacacacacaccacatacaca
catacacactcatctctcttccaaacttagataaatcgccgcttgccttacatgctgatc
taagtattttaattctaatattagcatactgtgttaatttaatacatttcggatagatgg
tggtctgatgtttgagaaatattgcttcaaagtgcagttgcctacagatctgtcccgggg
ttttggaactgatagaaattcctgaaatttcaggctaacaaatatattctagtcctatgc
cttgtgctaagagtaaagcaagagactggacgtctcatcctgaagatttctgcacagtgt
tcatcacagagtaaacatgcattctctttcattgtttttgtggttgctagtattgtcaaa
gacacacaaaaagcatgagtctatagcataactccacagatcttcccagactctgcttgt
tttattaactaacatttctgaccggtaggcaagaagcaattataattgctgggcccttta
ggttgttttcaaagccaacagtttcgtttcttgctggaatcagctgtacacttcattagg
agaattatttgttgttccccatctaaggcttaaaactttttttcttagtggaaccttctc
tgttagtatatttgttttgtcttcataacatagaaggagaagtgaaaacataggatactt
gagtcagggataagctggaataagaacttaattctaccaattaccaagtccggacacttg
atactaaaacagagggcttcggccctctctgtaattagaagttgagtagagttgatcttt
ggtgcttaaaaagttacaggcaatggtcagatttagacaatgcttatctcttttccactg
actaaaacttgttttttagaaatgtgtccacacttaacaattttgattaaaatgaataat
aaaagtgtaaaattagtgtagctgcctcagcatataaaatcaatcagtgtttataattag
tcattcccctgcctcagcatataaaatcagtgtttataattagtcattccccatgctcaa
cttctgtaagtaacaatggccacatgtaaaacatatcattgggtttcagataatgatgat
ggattcagggatgttcctaaccacagaacgctccccctacagaaatcattaccttaaaga
cttcatgggagttaaagagcctgctcttcccatggagatggtgattagggcagttttgtg
agtcttcccattctgtgaggaggagaaggataagcaggacggtagtgaggcaggtatcac
aactcatccctgaaggagccagtgttcaagcccgggggatctagttgcagagtctgcctt
ggttaagcaatgtgtgttgtccggtcgccagaaacatacaggtcgcctaaaccaggcctc
tctcacgtagtcttctcacattttactgacagctccctggctggcagtggtggtgataca
ggacttcactaagacttcctacctgagtgattccaaccaaagccccttgcacattattac
taaagcagtgaaaaacagagctgatatggaccgagttcacgctcccattcagcaccagac
acacgtccactttctgctttaacctatagcacttccttagcacttaatcgctatccttgt
atgttttatggcaaatcccttgtagcagtcggcagccgggaagggcgccagatcaacata
acctgctgaaatgtaaggaattaaaaagtgcatgtgaagaaccagttagtgattctgttt
tagtcgggctttacagttagtcaccccactggttctgttcttgtgtttcatttgaggcag
caggaaaacatctccccctccccgatctgaagtcttccagaggagggctatcaatggtat
aagccatatccctcattaaatgaataaggtctgacagtggcctaaaatcagtacacctaa
caggtttccacaagctgacccgtaatagtccccccttttaggagacagaagctcagaact
ttctcgttggcagaaacactttgtgcctttatctccccacctctcaactgggtcctttct
gtaggacttggcagcatgccaaatgaatttaggatgacagtccctatacaggcagaacaa
cacatccccacggctacatgtcccaggctctcactttctcccctgtgtcataaatgaaag
tcatggtaaaaagcaagaaagggctgcttttcttgtcctggcaacccagaccccacctct
acttttgaattcccagccaagggggtttgagatgacccaatggtgctttagaaactaaga
caggtcacccaggcagtggaagagcccacgtctccctgtgcctttgtatctgtgactaaa
caaaacggccagtgtcttttaaggatgatagcaaactagttatagctgcttctgaatacc
gtaggattctatgtggcagaagcaaatggaatagaacagaatttaagacctatctagatt
gcagtggtccaaatgcaaagttgcacgggccaaaggcttgtcaggtcttttgatggctag
gaccaggaatctggatattttagcgtgtgtgcacgagggtggtattccaggtaaactgtc
caaatattcctctcagaaacctgtgaaagtaggcgagctggctgggtcgacgcagcatct
agttcacccaggagtctgatgactattctgttgagcagggttttggctaggtatgtggcg
catatagaagcatttacttgactactgagagagtattttgcagcacagacaataagatgg
gccaattaattgttcatgatgcattgatgactctgcccttgagttctagaggaggaagac
tgttaccaaggcattcagattatgtgttgctgctcagcatagtccccacccctttaaggc
ttcctctgattgtatttttaaaggtgtgtgtgtgtgtgtgtgtgtgtgtgtgtgtgtgtg
tgtgtacacctgcagaggctaggggaatgttagctcctagaaccagaattacaggtggtt
aggagctaccttacatgggtgctaggaaccaaactccggtcctctccaagaaaggcatgt
gccctaaaccactgacccattctccagatcctttgtgtgtctcttttttgccttgatgtt
gggtttctgtgggatgggccttaaggatttaattagtctgctgtgtagcctgagatccgg
ggttcaggaacccccaggtgagcaggttgggtaggagaggagggttgtgaggcccagctc
caaggggtgtcagagctctgggaagccgtgttgggggcaccacagttacctgttcttccc
agtcgaggtttggcactgtgccagggagagtctggagctaagacagaaggtgtggacatt
gtccctagagtgaacaggtgcagatggggttgtaagataaagcagacgaaagtctaagga
gccaggtgacatttgcattttggaaaatgtaacatgttcttaaaaggcatgtccaagaca
tgatgatatcaaaaatacacatctaacggtttggtataataagaatgaaccgaagaggtg
tgtggggggggcgcaatggggtagtgattgatgctctagccagggaccaactggatattt
gattgattggttggataatgacaaagagaaagaaaacaatgtaattctgtcccgagacac
gcgtttttccatttcccctgtgtactcggattgggattggcgccccaatcaagcacaccg
aggtccctttcctgagcctagggtgggaatctcgttgccttggcaactctctcccgctgt
tgcttaaaaccgtttgaattacacccctgccaggcagtcaccagtggctttcttttcttc
ccagctcattttttccccgacagaaccctggctggaggcggcttcagtgcgggcctagcc
tggggaagctttcagggctgcgggctgcgggctgcgggctactgcagccctgcgcatgca
tcgcattctcttctcttcaaaggcgctttagaaatggaagaggccaggctgcagaaacac
acccggacggcagtttttatgagaaaatgcagataaagagcctggcggtagggccatatg
ttccccataatctccaaagccgtcacttcaattagagcctcccccgagttctaatgcccg
atcctgagtaaacaagccgctctgaaagaagaactcgatttccaattaaaagtgtactaa
catttctccctcccttaattcccgccgagcaaagccccgcgcgggcggaggcgcgggctg
ggtcgctgcgaggtcgtcgggtccgcgcctccccgcgccgccgcgccttcccaggtgacg
tcaggcgggcccgggattagggcgcaccccgcgctcccgcgccgcgccgcagacttaatt
aaaagtaatgccacggtaaatccgctggctctggctggcggggccgcgccttcgggccgg
cctgtgatgggggttgggtggggtgggggcagctttcggaagcaggtgctctttctctgt
gtctctatctctctctgtatctcgctattctctctgtctctccctccctccctctctccg
tccctccctcccttcctccctcattttctctctccctttctcccctccctctccttttcc
ctttcccctccctcttctccctcctctgtctctcactgtctctctgtctctctctgtgtc
tctctgtgtctctgtgtccctgtgtctctgtgtctctgtctctgtctctgtctctctctc
tctctctctctctctctcacacacacacacacacacacacacacgtgttggtgtgcacgc
gcctgtgtgtctgcatttgcatgatcgcttgcttgctttcttgtttgcttgctgttactg
gtttgcagacggacatggcttcccagtctgttctcctctccaccctggcccttagaagta
cagacaggggcacacatcctgtctgaacccggatttcctctttcctcccaatctcctgtg
tcttgtgccacagatgccactttctgtatagcctccctgtacccccatgctaaaggcagg
gataatggagccaggtgttattgaaacatcagtcagtggcaccctcctggcattcttctg
gagagcgagagcgctgaatgtaagcatcactgtcccttcagcctctgcctcatgacattc
actctgaccgtttgtttctatgggtgctttctgttcggcagagctgctggaaagctgctt
ggtttcagatgggacagtgaaggatggattaactttctggcctactctccacaccatgaa
agaatcaaagaattgaagctattatctgaaaaatcccagaaacatcaataagcagaaaat
cctccacagatcattcaaatgcaaataacggtcctcctttcatgagttatctacccgagt
aattactttagttttcagtttggccttggcggtggtaaagacttctgagacttagtctca
ctaagtccaccactgtttgtttactccttgcacttgtgattgatgctaactaaattaaat
tgaggccagttcagcaaacatctcagggcctggctatctgttagatgctgagttagctac
cagcgattacaagtagcaggaaacccttgcattccaggcacagggctttttagtggacaa
gaccataactgcaacaaaaaccctcaccagtgatcgtagcgatatatggtataactgatg
atactggtatgagcagcaattccccttggtgagtgtgtgtgtgtgtgtgtgtgtgtgtgt
gtgtgtgtgtgttggtgtaaatgactcctggagctattccagatatgatggcacactcct
gtaagcagaccatttggaggggaagggtgtaggagtgggtggtggaggcagaagaatcaa
cggttcttggtaatatggcaagttcaaggccagccagtgttacatgagatcctgttttaa
ataaccaaccaagcaaacaaacactaacaaaacccaggaaagcgttcaaaaagttctgca
cagttataggcactgtggcggtttctaggtggttgctggaggggttggttttgctttgcc
tgttccaagctgctgaagtctgttgtatctgagcactgaaggaaaggctgggtcatgggg
ctcctttggggggactgagctgctagtgctggttactggtgagactggtacttaaacagg
aagtgttcgtgtattgtatttgaatatattctacacccgaccttagccaaacaatggaga
ggtgactgaacacattctgacggttgtggaacgactgaatgggagtttgccacagggtgg
agttacttggtcagttcctgtaaaagagaagcagagaggatggactagagtcgggtggtg
ccccatgcaaaggagaaggaataagctacggtagtgggaggagtgagtgtggaccaaagt
acagactagagatgcaaataatttgttcattttcacgttcagtcgtattcccttcaacga
atccctactatgtgctagccgtattcattccaatgaatccctactatgtgctagacatca
ttctgagtgtgggcaggttacattggtgtgcagaacaggtcaagcaagtgatgtctggct
tgaactctaggatggaaattaccatcaagtaaagtcaggaatgctccttctgaggttgac
aatcacattcctacagtgtgcagatagtgtcacagtagagaagaaaacatgtccagaaga
taaagaatcatccaggtagttaattcaggtggggagtgctgagtgacctggtggatgtct
gctctggtgggcagctgagcaattgaacttagggcttaaagatgtgtgcacttctttctc
tctgtctctctgactctctgactttctgactctctctctctctctctctctctctctctc
tctctctctgtgtgtgtgtgtgtgtgtttatgacacaccccccccccccccccccccccc
cccccccccccccccccccccccccccccccccccccccccccccccccccccccccccc
ccccccccccccccccccgtctctacagtgtccccacaaatcttattatctgggtctgta
ggactgcaagaaatatgtgcacatgcatgtgcacacacacacacacacacacacacacac
actgacaaatatcaatagagcagtggttctcaaaacatgacttaggaggaaaaagtcaag
attcccctgggatcttgcttgaagtcagactcgtaggtatcaccttgacctactgtaact
taattggtggtatgggagtcgggcagtaatctgctgccttgggaactttataagttccgt
gctggagtgcccaccagataccagccacagagactagcccagtcacaagggtggtcccct
gcacttcctagtgacattgtttatggagactcatctgtctaaattcccttgggcagctgt
gagttattctaactcagctggggatgatgcagagtcaaattctcctcaagcctgaagtgt
taggacagtggttcttaagcccttctagtgattccattacgatgccttgacactacgtgg
ctcgcttcaccaccaccaacatagtgtacagctcagactgactgacgcatggcatcccag
ctatgcagtgaataaacagatctgaggcaagctggacactggatacgattttcacgaaac
agcttctgaaatgccctcaacctccaagtctgcagcacacacacacacacacacacacac
acacacacacacaaacacacacactgcataagtccctctgtattaccatcacctgcatac
cattcaggcatttgagtccctcttctgtgaccagacccgaagccatgtaggaaatataaa
atacattttgaaaaatgacagttttccatagtccagatagacttcaacacaaggtacata
cagccagtgaataagaattcactgtctggatagatcagcaactattcaatgtgtgcattt
ttaaataaaacagagacaagagaaactggtgagggtaggagtgggccatgaatcagttaa
cacagttttaaaagtaaaggcttttgtgggcatgagtaccttgcttgatttccagttctt
cctcctgatggctggtgaccttgaataagcatttgagcttccccttttctgtttgtgaag
tggaatgtggtagctggcaccaaacaagtgctcaattaaagcgatgtgttattatgcata
tgtattggacacttattctgctccttagccatcctgtacatgcactggcaaagagagtgg
caaaacccaagagtgccaaacaccccaagcacttcttcctgactcatcaacgtcttttct
tcccgtgaatgattgggaagctgcacgttagattgtctgacaaaggcgtgaggagccaca
gctggtgttacttaatttaacagctgggggggggtgaccagagggatttggggtcactgg
aaggaaagacaaaggtcaccagacacagtctttgcaaatggaatgtgccaatgggataga
ctgcatgcagcactttccccaagaattggcataccaagtgctcaggacattagtttattt
caaattatatttatgttcctttaaagcaaccagccacgacttggaggtcccttgtttttg
cagaaatgtgtgcctccctaaaagcagagctggcagtggtagtggaaagggcatggaagt
gctcgccactcccctgtgctactgtgtggctctccaggaggctggggatctgctccacat
tgaatgtaagggaaaaccatggagagttcgttggcttgcccctgaagaagctggttagat
ccaagctcttacattttcctcttgcttttctgaggttggaagaaacaagaaaaggaaatg
tctctccgtctttcctgagtcctgggtttctgagcctgagatcaggaacttccaggcatt
tgtgcagaagtgcagatctgagaagtggcaaattctcctgtgcatctccactccctctcc
cagggtgtgttccagccttcctatgcctggctcctatgggctgatttcacaaaaccagtt
cctccacacttaggttatttttcctgactctggatgtatcgaaaggtgaaatatgagaag
gtcacgggataatactgagactaaaatgacaagacatcaagttgaggggctggctgaagc
acagctcaagtgacagctacggtggctcctcacatcgtatcataataaattagaaggtaa
atcattttgaagacttaacatatatgctttgtggattttttttcactgtcacgaatactt
tgtagaagattccctactttagtctgctcaggctaggtataacaggctagatgctttatt
acaataaaaatgtatgcctgagaacccttgaagctgcatgtccaaagttggggtgccagc
actattgaggtctctggtcaaagcttctgaggttgcaagttgtcagcctctattcgtatt
ctcatgacctggaaaaagactcagttctttgggatctctcttataaggacactaattctg
cttagaaggtatccacttcatgactccattactcttaaatgggtttaccactaatatgat
ggttgaacacagctgtcaactccacacacttgggaagagggaacctcacctgaggaattg
ccctgtcatgttggcctggagacatgcctgtgggcatttcttgattgccaactgatgtag
taggacccagcctactgtgggcagtgccaaccctgtgaagatcggcttatgctgataaga
acatggccgtgagagtgaatgaatggacatcatttcttcacgtctttgctgcagttcctg
cttgagctcctaccttggcttcccctcatgacgtactgtagtctataagatgtaatagga
ccttgcacattccaagttgctttggaacttggtatttattaaggcaacagaaagcaaact
agaacaaataccatcactttggggcttaagattttaatgtatgaattttaggaggactca
gcactcaacccatgatggtctcagtatacctcaccagaaacactacacattggcatttgt
ggtacaatagaacagttgtgctctctctctctctctctctctctctcccccccccccccc
cccccccccccccccccccccccccccccccccccccccccccccccccccccccccccc
cccccccccccccccccccccccccccctcctcccccctcttattcgtcttcttcctctt
cctcttcctcttcctcttcctccttctcttctcttctcttctcttctcttctcttctctt
ctcttctcttctcttctcttctcttcctcctcctccctcttctcttctcttctcttctct
tctcttctcttctcttctcttctcttctcttctcttctcttctcttctcttctcttctct
tcctcctcctccttcttcttcctttctctctctctctctctctctctctctctctctctc
tctctctctctctctctctctctctcctgttacgattcacttacaactagagaaagaccc
ttcaatagatttaattttcaagtcctcaatgggacagaagatgttccggatggagtaacc
atggtaaactttgtgatcatgaacaacagttttgatagtattttcctcttttatttggaa
acatggaaacgtgatcatgggaatcaagctgaatgagatgtaagacagcatctgtttaag
tccttcatttcagaagttgaggaaattggagataagtctcttgccccagagcacattgtg
gttactggtggcacagataataccaactttctatacccacttcaagcctctgtgctgcct
ccttttatgtcttaaaaatgtggtttaatctgtgtttggtggtcagtcaaggagttatga
ctactcacctctattattctagttagtgggtatccccttaagatcccgatctttggggtt
gcctagaatgactgcatagtcctttaaatgatgcatttgtttaagagaactaaaatgcct
aaaccaagactggtgttatatttcacattgaaggtatcatttttggttcctgtgtatctg
tgtatgtttgtgtttacatgcacatgtttatgcctatatgtggggccagaggtcaacact
gggcatcatcttcaacttcttcactgtattttttgagtcaggttctctcattgaacatag
aactccatgcttcacatagaccagttgtccatcaagccccagggatccacctgtctcttt
gttcccagcaatgggattacagtcatgccctgccataactactatttacacgggtgtcca
gatccttgtaatcccatagcaagcatttttataaaatgaatcatcttcccagctcactga
tactgttttaaagcacaccaagttgcgacaggacacagttgatgtggtcagaaattattt
ttacctcagctttaaaaatgttttacttgacaatttcatgggtgtatataaagtagttta
ccatattattaccccattaccccctttttgctacaccctctgtacctcttctttctagca
agtccccttctacattcatgcctttaaaaatgacctactgagtttaattagagttgcttg
catgggcataggtgtagggttatttactattaatggctacaccactgaagaagagtgatc
cccccccactccagaatgcatgaaagtttcactgatctataaaataatgacatatcttac
aattaaatgtaccttgtatttgatgcaatatgatagttgatttctaggacaaattttaga
gactgtgtcaatgttaactattctagaggtgatgccggaggtgataaagtctatgttctt
agtgtttggttcatacctaacagctcagcacacacaatgagcaaactgaagagaggtttt
aagacaaaaatgtcacgccagcttactttctctccccagtctctggaataggatttcttc
taaatgctttggggcctctaagttttcttcctttggcctcctggatctggccatggtgct
gactatagacttttagtactaatttcctaagaattctgaagtctaagtcctggaaccaaa
tgtcttttatgcttcagtgcatattggatccttttgtgtgagccttacaagcatagcgtc
aaggaatctaacaggaagatgacttgatctaacttggatttgagcatggccagtgagacg
gagtaattctaggaccttacctggcagatgagatagtcactactcgctaaagtcccttgt
cactctcaagaactgtatcagccaaggctcaacttaggaaggatacacagctgtcaacat
tcagaacaccaaaagagtttgatttggagaaccagtaacacagccagtgaggtgaccgta
atgaagacagatcaggattggcgggacagcctccaattagcaggaaagcatgctgccggg
tcccctaagtcgacaccccccccccccccccccccccccccccccccccccccccccccc
cccccccccccccccccccccccccccccccccccccccccccccccccccccccccccc
cccccccccccccccccccccccccccccccccccccccccccccccccccccccccccc
cccccccccccccccccccccccccccccccccccccccccccccccccccccccccccc
cccccccccccccccccccccccccagttctggggcatctggtggaagcctaagctgcca
ggtgtgagctggcactgtggagaaaatgccaacagctgccagaaacatcacccaaggaac
agagaggttacaggaagaccttggtttctccctatcttctgtctgccttgtaaatgtttc
ctgttggctcatgcagcagcctgcggaccttgtccttcaggtgacacagagcaaacagtg
agcaaggaatacacctgagtgacagaaaacctgcaaatcagacgaagaaaaaaattgaga
tatctagtatggtagaaggaaaaaaaccagaagccagcatattagttcattaaagttgga
gccttctttggcgttgagtagagagcaggtgtctgggctccctggtgaagaggtgaataa
aatagacaaaaagccctgaattttaggtgatgaggaacaagtagtgccatctactttttc
tctttcagggtgcattgggattctcttgaaaaacaagatttacagaatgaatctatttat
atgtctatctatctttccatatgtatatctctatctatctatctatctatctatctatct
atctatctatctatctatctatctatctggtatgttatctatctattaatctatctactt
gtatatatactctatcatctatctctgtcatctatgtatctatcatctatctatttacat
agatatataaataaatcacacacacacacacacacacacacacacacacacacacacaca
cacacacacacacacacaggatttatttgggtggcttacaggctgtgatccacccattcc
agaaatggctgtctaccaacaggaggttcaagaatctagtagttgtacactacacgaacc
ttaatgtctcagctgattttcagtatcttccagagtcccaaggaagtgggctctaattcc
agtgaagaaatgaacttaccagcgagggcaagtagacaaagtgacaagcttccttcttcc
atgtcctttaaggaggtttcccacagaaggtgcgcccagattaaaggtatatctttccac
ctcagaagatccacattgaaagtgtgtttttgaaaagatcctttactggtgtactcagcc
tcttgggttttagctaattccagatgtagtgaagttgacaaccaagagtagccatcacac
agtttctccccccccccccccccccccccccccccccccccccccccccccccccccccc
ccccccccccccccccccccccccccccccccccccccccccccccccacacagtttcta
gccacagtttctcaaccttcttaaattcaatccaagcctgctggcatgacctgcatctaa
cccggacaatatactgcctgctttctctttctttttactgcctcttttccctttcaactt
tctcctctttgtgcacagaggagagctgatcactttgagccagggacattctgcatgagc
tcgctgcttgacttgcttccttttgtcaccttttaatgtcattttagctgcaggatctta
actcctgagcattccagccacactctaaaatactatccatcaccactgaagtctccgtca
cagtcattctgttttcagtatctttcatcaccatttaaatttgacttggattctaaaatg
attcagttcatcatttatttattggctatgtcttccccaaaggtggctatgttctccttg
aataatggggaacatctgttctattcactactgtattttccaagcccacagtgatggctg
taacattaactgtggtcagtgcttagtgtaggtatgggccaaatcatctctttgaatggt
attttgattatttgcttgtatgactgtcttgctactactaactaaagtgtttttccattt
cctttctattttaaaattaaaatcaacctctctgtgtctctctctgtctttgtctctctg
tctctctgcctgtctctatctctgtctctgtctctctctctgtctctctctctgtctctc
tctctctctctctctctctctctctcaagcatgggtaggcacacactcattttgaagaga
ggattttactccagactgtcctgaaactcacaagcctcctgcttcagtttggtgaatgct
gggattgcagaacgtaccaccatgcctgacttattcagctttttctttagtttcccttgt
atatgatatatatgcatgatatcactttgtgaatatgttgttgtggttgaggatattatt
aatggtttgcttttcttgggtgtctagtatgagagaaactacagtttggagaaattgagt
agtatgttgctccccagagaaacagcattagactcagctctctgactcttaaggctcctt
ctgttgggtctgcgttctagaacacggaaacacatggtccttcctgaccatccctgctca
cccttcagcactgcccatcactcaagtgtggtaacagagtcttgctttctctcctttatt
ttgtgtctagttttagcaaacgtatcttaagctttctataggtcatcttgcagaaggttg
ccctggttgccatgaccacattggcctcccctccactatattctctagaatcttaacatt
ttactaaaactcttcatgtcttgttttggcaatgtttactctttcatcttctccactacc
caggatgttcttagaggcagagagtctgtatggttttgggtgtatattaatcactctgta
aaataaacattttaggtgaatacatgaatgatggtttaacaggaggcacctctgaacatt
gaaaatgtattgatttatttatcaagataattttatataaaattaagcgtctcattctgt
gggagaaaaaaattcagttagagaagtgtggtctatgcacttctcaagcacagggcagag
aagagatattaatgtagaatacaatggcagagctagaccatggctgctgctccactcaga
gctacctatgtttccctgaagcacagctgtacccacagtgccaagttatttctcatttgc
cagctctcaccagtatcagaagggatgaaacagatgaccccgagggaagactcattccaa
gatgtgatcttagacactaaaggaaacagacatttggtgacatccatgtactgtgaaaga
ggcacactctggagtcatctgggccctgcaaacagaagggctgatcagcactttgcctca
tcctagaagaggtgataatgaagagaggtgggagagagtcgctggagcttgagggtcaag
gaaagatgtctgggatgcagaggacttttagaaccttcctgtctcctacgtgcttgggta
cgcccacagctctgaggtctagtggccaccacactgacaaagaggaggaggattcaccct
gtgtgtgacactgtcactcaaggtgatggatgctgaggccagtcctgtacctgacagcct
catatttcaagccttatgttaccctcaccctttcctctagccctaccattattatttaaa
ggaaaaaacaggatttaaaaacttcattgcattttgcccagttattaaaatggacgagca
tcattgagggtttggctgaaacagttaaaatggagacaggtcttagctgcctaagaatgg
gaggttttatgattggtcgcacctcttcagaaactctaatgagacctttttgtgtgcaca
ctgcagtacagtggggaaatggaacattctagattgggacttcttaatctttttccttcc
catggtgttttttttcccctgagaaattttacacaatctttaggtatataaatttacaaa
atagatcttcatttattactaataaatccctaagaagtttattttaaagaaccttcagca
tagatacaatcttactgtttattaaagacaaaagcaaatttacatagtaatgagatatgt
ttacttgtgtactcagaaccaaagctgccctgaggtcgtggggaacaatatggcggctca
ctgtcagaaacatcccagattcatttactgtaagtttggcctttagttggctgttgcttt
aatggctgttgtccattcagaaaccctttattgttgtcaagcttctcatgacctctacat
ctgtgacctgtagtttacaaagctgaattctaggtcagtgattctccaagtgtggttcct
gacctagcatggtggcatccacgttcagttagacgtagaaaaccactggctagtcccaga
ctcactcaatccaagctctggggactagcccagccacccgtgttgtccagccctccaggt
gcttctgaagtatgttcaactttaatgagcactgttctgcagttagtgtagggatctaga
ggttgtagaaacagtatgttttttctctagctgaggtttcaacagcaaactctgtgctat
agaaattctaataagactggggggggggcgaggaatgagttaacaataacggtagaaatt
gaaagctagttaatgatgtaaagtgtttctagccatagtgccctaaaataaagaccatct
tagtatacccagtttcactcaaaggtgtactcacatatcctctccaggaggtagcaatca
agttcggtccatatggttatactcagtatattttttaatgtagggaaagctcaatctcct
ggaagaaatgtctgtattattttcacccaattttgctttttcatccataaagaacattgt
ctgttgaaatccctcagtttctaagggtagccagctagccaggagtaaggacttccttcc
ttcctgtcagttgaccctgaagaccgtgtgatctggttgacaccagctggaccagaaccc
gcatcattgagcctgttctccagggttgtgatccctctctgcttatttccacctgcttct
cttcatgtccttccttcttctctgtatccttactacaataattctctattgtattcccat
gactttctcctatccttttttgtgctaaaataactaggtgtgtattgatacaatgacagc
acatggttggcataaatagcaatgtgaaggaaagatcaaggttgaagttcatgtggcaga
agtgtcatctttactgagcatcagtgatggaggtagctaataaatccttgcccttcgaag
gtggcccccccccccccccccccccccccccccccccccccccccccccccccccccccc
ccccccccccccccccccccccccccccccccccccccccccccgagagagagaactatt
caagtgtgcaattcaaaagtacttttgccacttagggctaataccaccctgtttctctcc
atacctcccaatcacaaggtctcccttcattaggaagacaggagaggcatccagctgtgg
ccagcagccagaactcaggctcacagacacagctcccctttgggaccttcctggaagact
gagcagggtgccctggctgtgacctgcctggctctgaccctcatggcccctctccgtatc
ctggcacagatcctccttctgcagtggctatctctgaacaaaggtgtctttcttggaacc
tacagcctcactcaggagcctagcctggcttttttgtctgctctgctcctgagattctga
gactctaggagctgattggagagtgtccttgagcttggctgaaaggttctgtggggaggg
gggagagggtgggactgtatgaggaacagagcgtaatgaggattgaagtgagctctatcc
ctttggactgaaaagaacatgggtagatgtcccctctccaagggaaccctcctgttcagg
tctttcctttccttattcagtaataacagacacacagccaacagttgtcctgtgcctgac
attttggaagtaggaggtttctttgggttctcacagtatctgggagaggcctgacaggta
gatatgtgcgcgtgggcggcagaggggaggcacaggaggtagacaaaagagagttccagc
tctgtgcctcagataagagttcacttttccccctcccgagcctcagtttagtgacacaca
cttccggcctcacagggctgtagcagaaacagtgtaacagttcaggtgtaacaggatgca
tttcaggtactaggtcctttaaaactatcctatagatgaagaaatgttatgatcagagga
gtctttatccaaggctcttcagctgagtaggaaaatggggggtggaactttcatctcctt
tgagctctcagtcactttgcatcaacgcgtgtttctgaactaaagagccgagctgtggat
ctgcagacacaagccttagaacttttcctgcatgaggctttgagcacacataggtggctc
tcatttcttgtgcttgattttcaggttaaaaaaaacccctcatttcatctctccttccaa
gtgtgtgcttgggcatgactctgctaccaaggccccgtgtgtatggtggcaggttcctga
acctctctgcatctgctctatagcagttgggaagagaatttcatgctattttgagcgaca
atgaactatgtgctccagacaggatgctcacttggaactggtgctttaatggtggacaca
ttcttattacaaaatcagtgtgtggcctgatgctgccagccacccaggagcacagcaata
tggaggcaatggctgtgcctacccaatccacagtgccctgtaccctaacattttccatat
gctgtggccatggaacccctacctgcaatcaatgctgatcaaaccatctctccatcagta
aaccccagacagcctctccatcatatatctcccttccttggggtgaagtgtgcagcccct
gtctgaggctgaggggccccaacacaccaccgctctggttctggttccctctagtggggt
cagctgagctctatgggaggtcccgcctcctccttgctcctttccagatccccccccccc
cacacacacacacactgcaggtttctccatccattcacatttcctccttttctaaatacg
gtgtttacttccagttctgagaactccaagcactttctcttttatgtctttaccatctcc
tacttgccaactttcacaactcactatcccaacctttaagatcaagggatccttcttgct
cttcttgtccctcccgggagtgtacaaggcagggctggaggtggagcggtgactaggaga
gtttgtgtgaggagcctccattcctggcgaggctctacacttactagactgttaactccc
ttgatgcacttccacttcttccacctggaaagctctgctgaccctttgtcttacctgctc
tctgcacctgcacaaccttcaccaaacccttacccccctgaatctttctgggtgcttagt
ctttttttcccctctaagaataacctgattcctcctcgccccatgcctccacacacaagg
gtggttaactgatgtttgagaacattgtttaatgaatacattcttagttaagttagcctc
ttataccagctccctgtctctttctgtttctcatgtatgtgtctgtgcttgtatgtatgt
gtgtgtgtgtgtgtgtgtgtgtgtgtgtgtgtgtgtgtgtatgtgtatgtggtatgtatg
tgcggtgtatgctggtgtacgtgtgtattcatgtgtgtgtatgtgttcatgtgttcatgt
gtgtattcatgtgtgtatatatgttcatatgtgtgtatatgtggtgtgtgctggtgtgtg
tatatgtgttcatgtgtatatacacaaatgtgtgtgttcatgtgtgctgtgttcatgtgt
gtatgtatgtgtatgtggtgtgtgtgtgtgtgtgatgtgctggcacatgtgagggaccgg
gaaaaccttgaatatcattctcagctgccgtccgtccgtctgtcttgctatctaggcagg
atttctcattggccttgagatcaccaagcagggtaggccggctggccagtgagcttcagg
aatccacctgcctctgccttctcagcactgggattactggtgtgagtcacgatgccttaa
ccatggattctcaggggtcaactcaggtctcaatattataaggtaggcagtttgctaaca
gagccatcactcagttccatgtcagagcttttgttggatctttttcctggtgtgagttga
gctctccttgaagacctgtgcattaggcagtttgcaaacagtagctgcatagaccctgtg
tgtctgaagatgaccactgctcttctcagaacggatggaattccagtcccctaccgtgca
aggcggtggctgaaacagcttcctatatatcctgtcatcataagcctctccctgatttct
tcccctgctcccactacctacagcaaatcccagagccttcctctactcccctagcctggc
agacatttatgaggctcatcatggggaaacactggggcctgttcttggctccccctcctt
tacacggagatattttgtcttcctccctcactctcacctcgtggacgaaggtctgttatc
ttataccctgtttatgggctgttgggattttttccaacaacctgaaatgaatctgcaagg
ccccacaggtagtgctgcttgcttcccctggccataaagtatggctggctctttcatctg
ccattacttatatcataaacgagtgggcagaaagacgtggaaacagctgccctaaaccag
tccagacttaaaaagaagatgaagaggaggaggacaaagaggaagaggaggaaggggagg
aagaggaggaggaggaggaaggaaggaaagaaaggcctggagaaacatgttcaaacttgg
tgctatgctagttcatttcactctgtaggctgtacagagacacttaagctctgggcttcc
ccactaggagtcaggtttattctgtgcttgtgtctaaatggcctccagggatgtgaacat
ttgttgttggagagctaagagtggtgttcctttcatctctgctgaggggtgtcaccttaa
attatgagggagagctccagcctacatctgggtgtgggaggctctggcaacggagggagc
ctgctcctttcactgtttgaaggtttttttttttttttttttttttttttttttaccata
ttctgcttcctggtactccagctagctctgggagaaatattccacactatatattctcat
ggagaagtttgtggagtctggcgggtctgccctgcagagagaagagagtggccttggtga
atgtcacagagtagcttagagcagcccaagaaagtcccagaaaatcccaggctgctggta
gtcacacagtggaagtggttgaaggacagggatgggcagctcctgagattccatattact
tgctgttctgcatcttcaggatttgactcacctacacccaccaggacaactggaagtctg
tccacattggtgactgttcaggtagcaacatcccagataaaaagtatgcatgctattgac
cacagcagagaacatatcagatcctgctagctatccatttcacagtataccagttaaata
gctcctcttgccccagagtcagggcctagaagaatgggacatgggcacagaatgcatgtg
tttagatggagaggcaggaagttaggtgaaagctagggcaaaggtcactaaactgaagta
cacagactgtatttagcctaatgtctgttgtgcaaatgcaggtctactggacacaggtat
gcccatgcttgtggcttatggcttcccttaggctatggtacagtgtctgaggttagagag
gagagtggaatgtgaactgagaccagagagttggcaaagactaaaggaattactctcaga
aatttcacaggcaaagtctgcagaatcctgtggagggagaatgagactgtgtagacagca
ttccacattgctttcctggagacagctggcacatatgggccattcttatttcagatttta
catcttcattagttatatgatccaaggtttcaatatccatttgcatcaaaagatgtggga
agaatcagacttacttttcgaaagacacttgcgaacaccattttattgacagcatgggca
gatacctggcttctgaagatctcccaacttcactttaaaacacactctgtcctgaggcaa
ccttggtgcatgtccacagtgtcagtttcctgactcagccccttcctagctgcctgcatt
caggagagctgtaagtcattcccctttccttagaagtggcactgaagaattactcacatc
agaatttcctctttacagcgcccccccccattaggggttgggggagtctctgacatgatt
caggccactgagagtgaatatacacagatatggctttctttttctacctttagcctcttg
gggaatcatcttattttcctgaggcttttgtttccaatgtttattttttccatgctattc
tgcaaacctcctaggattgccttgaaaaccctctgcacagctatgactaagatcagctgt
gacatcactcctgggaaagagcagcttcagggctgaaggatctaggggcatcaccctcct
cgtggggactctggtgttaatgcttcgtactctctcagggtcttttatttgtacctgtgg
tggggagcgagacacaaggagactataacctttctacagcatatgttaaacattacttgt
gtgttgggggtcatgtgagctcctttgtacatagcatcagtgcttctgggacacccacag
ggtggatgttactgtcatcagaatgtagtggaggaaaccagctgggggactgggaacatg
atatgactagcaaaggctaacaagggggtgggaatgcctgcctacctcagcctcctttta
gttcagcagattcacaattgagtgcctcttcacattcaagttatattttgattgtccata
gaaagagaaaaaaaatttaccgtttcatataaaggaaatgtttggctctggcagagtgcc
aatttagaactcagctcacatcctaactaaacactcatgaataaatatgtctcctctaca
ggagaggtaggaataaagaaatgatctgtgccacctacaactgctgggtctgtcctgtgg
gcttcttaaaagtagccagagggacagcaattgtcacagggcaagcccaggaggtaaggg
tttctctgcattgagggtgggaagatttctaagactcagaaataatagagggtctcctta
ttatagcttggaaccacaactcgcagccgctcttaatgcgcaaaatgaaaagaagtaact
taccgtggtatttcttagatcctagaaacagcctctgagcctgagaagtgcccgtatgag
agacatctttctattttgggcatcattgttagttgtatatcctgtgaatgttcagctcta
aatgggacatcttaattgactaccttcctactggacagccaaggttcagggaacatcatg
caagaggaccagaaagaaaacaagagccataggagaggaaaagacaaaggagagtgctgt
aaaatgttgtcttctgcgcatgccatggctattgctctcatgaacttgtagcacctgtga
ttgactgcacaagacctaaacaagatcaagccagccaaagttctaggatatagggggagg
gaactcacaaagctccgcccctaaataagaacctatttgtattagtcagggttctctaga
gtcacagcaacttatggataatttctacaatagagtaaaggaatttattgatgacttaca
gtcggcagcccaattcccaacaatggttcagtcgcagctgtgaatggaaagtccaaggat
ctagcagttactcagtctcacgcagcaagcagaggcgaaggagcaagagcaagagctaga
ctcccttcttccaatgtccctatattgtctccagcaaaaggtgtcgcccagattaaaggt
gtgttccaccacacctttaaatcccagatgaaaggcgtagcccagattaaaggtgtgttc
cttaaactcggagattcaatcttctggaatccatagccaatatggctcaagatcttcaaa
ccaagatccagataaggatctccaagcctacagataagggtcactggtgagccttccaat
tccggattgtagttcattccaaatattgtcaagttgacaaccaggaatagccactacaat
ccaccccttgtcaacttgacacaaataatatctcatgttcacatgaaacaataacaaggt
tgtaaatacgcctaacatgatataactatccctcgtacaatcgcaaacgcattagtaaat
ttacaatgggcattcatattactttataatcctcgtttctgcaactggttacgtggcctt
aattggtatttataactaccttcctctactacccattctgtatttccttctccttcagcc
agcacctcagcaggtcttggctcttttcctggaggattgccccccccccccccccccccc
cccccccccccccccccccccccccccccccccccccccccccccccccccccccccccc
cccccccccccccccccccactaggagtgatagtaagtggaactattccgttttccaccc
cttgattcctggacccatgaatcctggctatgggtgaaactgtaccatatatcgagcgct
gattcaaagcatatactgccttctgaagaactctgccccagccttccaagctgttaccac
ctaattggcgctgtaactgcgtcttcaaaaggccattccatctttctatcagcccagctg
cttcaggatgatggggaatgtggtaagaccagtgaattccatgatcgtgagcccactgtc
gtacttctctggctgtgaaatgagttccttggtcagaagcaatactgtgtggaataccat
gacgatagatgaggcattctgtcagtccgtgaatggtggttttagcagaggcattacgtg
caggaaaggcaaatccataaccagaataagtatctactccagtaagaacaaaacgctgtc
ctttccacgaaggaagtggtccaatgtagtcaacctgccaccaggttgctggctggtcac
ctcgaggaatggtgccatatctggggctcagtgttggtttctgctgttggcagatctggc
aatcagcagcagctgtagccaggtcagcccttggtgagtggaagcccatgttgctgagcc
caagcataacctccatctcgaccaccatggccactttgttcatgtgcccattgagcaatg
acagggatggctggggagagaggctgattgtccacagaacgggtcatcttatccacttga
ttattgaactcctcctcagctgaagtcaccttttggtgagcatttacatgggacacaaat
atcttcacatcctttgcccatttggagagatctatccacatacttcttccccagatatct
ttctcaccaattttccaattgtgatctttccaagtccctgaccatccagccaatccattg
gctacagcccatgagtcagtgtataatcgtacatctggccatttcttcttgcaaaacaaa
ctgtaataccatgtgtactgcccgaagttctgcccactgtgaagatttcccttcacctgt
gtctttcaaggttgtcccagaaaggggttgtaatgctgcagctgtccacttctgggtggt
gcctgcataacgtgcagagccatcagtaaaccaggctctagtcttctcctcttcggtcag
ttgatcatagggaacaccccatgaggctataggtgcatgcttggcagcagatggcattgt
aacaggaatagaaaccataggcatttgagcaacttcttcatgtaacttgcttgtgccttc
aggacctgctctggcccgatcacgtatataccacttccatttgataatagactgctgctg
tgcacgtcccactttatgacttgcagggtctgatagtacccagctcatgatgggtagttc
aggtcgcatagtgacttggtgtcctattgtcagacgttcagtttccactaaggcccaata
gcaggccaagagctgtttttcaaagggagaatagttgtctgcagatgatggtagagcttt
gctccaaaatcccaaaggccttttctgtgattcacctacaggggcctgccagaggctcca
aacagcatctctatcagccacagacacctcaagtaccatcggatctgctgggtcatatgg
tccaagtggtagagcagcctgcacagcagcctggcacctgtttgaagggccttcctcctg
ttccaggccccacacaaagctagcagctttccgagtcacttggtaaataggcctaagtaa
cacacccaagtgagggatgtgttgtctccagaatccaaatagacccactaaacgttgtgc
ttctttcttggttgtaggaggggccaggtgcaataacttatctttcaccttagaaggaat
atctctgcatgccccacaccactggactcctaagaatttcactgaggtagatggtccttg
aattttggttggatttatttcccatcctctgatacgcatatgtgttaccaatgagtccaa
agtggttgctacttcctgctcacttggtccaatcagcataatgtcatcaatatagtgcac
caatgtgatattttgtggaagatccaaacgatcaagatcccttctaactaaattatgaca
cagggcaggagagttaatatatccttgaggcaaaactgtgaaggtatactgttggccttg
ccaactgaaagcaaattgcttctggtggtccttatggacaggtactgagaagaaggcatt
tgccagatcaatagccgcataccaggtgccaggagatgtgttaatttgctcccccccccc
cccccccccccccccccccccccccccccccccccccccccccccccccccccccccccc
cccccccccccccccccccccccccccccccaccacaggatgtgtccggggacctactgg
acctactgtgagtcggacatcagtcaaaactccattaatcacctgccctccataagcccc
tactttaactggagggccacaatgtttcttgggatcccctgggatcagtgtcaactcaga
accagtatccagcagaccccgaaaagtctgattatttccttttccccagtgtacagttac
ccttgtaaaaggccataggtccctctggggaagaactggagaaagggtaacagcaaaacc
tttgagtgtcttatcaagatccttcctcagaggaacctggccaccccttcattcaagggg
ttccggatctgcaaactgtctcaagtctggaaattgattcactggccgagattgctgttt
accacgatctaatgtagcctttctttcatttgtttgagaatttttctgcttatacagatc
aaacaaatatgcagtaggcttcctatgtatttcattcctggaaacaccatgattgattag
ccagtaccaaaggtccaagcgagtcatgccattataaatttcacctctcctgtgctgacc
attactgggtatgttattataaacattcttttgtctacgctgtccattataataactagg
atcaccttgtctccggcgattcaatgctgccacctggcccttgttacctcgggatccaac
taaacccagtgaatttaattcatctaattgagcagaagcatctccaatgctaagatctgg
cacaaggaaaagggaaagaacaaaacccttcaaatgtgctggtgcccctctcaccaattt
gcgtcttatagagctggtgaaaggcatatcttctggaccttcccattgtggacaattatg
ctttacacaatatatccactctagcattgcaatttccctaagtcttaaaatcccttcatc
attttttccacagatactaagagcagccagccagtaaaatcatttttcgatttttttccc
catcttgtagaaagctttgtgcactgaatcacctaattcattaagaaaatcaagggaatt
agcttctttaagttcggaatatagttccaaccatgggtcttcaaaattctctgagctccc
aggagggagagaatctggagaggtttcaatatttgaaagtgctggtggatcaacaagcca
attccagtattttaaaagattcatccttgtacttctgttactctagaaccactcctggta
ccaacttctgtattagtcagggttctctagagtcacagaacttatggataatttctaaat
agtaaaggaatttattgatgacttacagtcggcagcccaattcccaacaatggttcagtc
gcagctgtgaatggaagtccaaggatctagcagttactcagtctcacgcagcaagcaggc
gaaggagcaagagcaagagctagactcccttcttccaatgtccctatattgtctccagca
aaaggtgtcgcccagattaaaggtgtgttccttaaactcggagattcaatcttctggaat
ccatagccaatatggctcaagatcttcaaaccaagatccagataaggatctccaagcctc
cagataagggtcactggtgagccttccaattccggattgtagttcattccaaatattgtc
aagttgacaaccaggaatagccactacactattgatagctgatagttagtatgggagagt
gcactcttttttttatttttggaggtgtgagcactggtaggttgtccatgctcctgtagg
tgaccccacatccatgcacaagtggggaacactaaatagacttagtgagttttattaaaa
atataagaaaacatgaagttgggaggtcaacatgtgtgagactacctggaggcagttgga
ggggggaaatggaggtagatatggttatatttcattgtatacatgtgtgaaattttctaa
gaataaaaaggagtaaatacccctgtgttactcactgtttgctgagtttttgtaattcac
acttttcttaggcagttgcttacgttatagaagttttgaggaattattaagtgttacttg
ataattccaagtcatctgcgcctatagataacatgatgctggtttttgatgatccttcaa
gcaatagtaactaaaatgtttgacgtagttctgggaaattatgcctgagtcctttcggtc
tagtattgaaaataaaaataacatcacggaaatcataccagtaaccaacagttgctgggc
cttggttatgtgctgaagagcattttgaaccacttactactataggctcatttcatcttc
acaatgattccatgggagcaagctctcttataccgtgattctttacatagaaaatggagt
cagagttgattagctcacttaaggccacacaattaagaaatgtgcagccaggacaccatg
ctatatatgataaagcactgaggctaagtatgactgtgaactttctgggtcctgcttctg
agctttagaagtggattcttagcctctttctggaagcttttagatcagcactacacaggt
tatctcactcacacctaaagccatctggggaatatggcatcccagagcttatcttggagc
aacaaaaggctccacgggtgcatctggggactgaggataccgttctctgcttcattttag
gcaaaagcgatgatgaggagagcctttgcaagtcagcccatggggcaggaaaaggagcat
cagaggacggcaaggaccataagcgacccaaacgtcccagaaccatcctgaccactcagc
agaggagagcattcaaggcctcgtttgaagtatcctccaagccctgcagaaaggtataag
gggatgaagtcaagagaaggaatcaagacctccttgtctgtatgcagtgggactcccttg
ggatattaaagggctgcgtgtgtggggggggaggtctgagtgatagggaatgctgctcag
agtctgtgacagttatgagccctgaggaggtttcaaagatagctaagatatggcttggga
agtaatagactctcccccaactttctatgtgcttgccaactcctggctcacaaacacctc
ccatttcatgaagtgcaacagggaacaataaatagtaactaaatcatcatgatattaagt
actagttgtgatataagccagatacctaacagatattataaaaatacagtagcttgcaat
gtgtgctttttatggtcgggttttggcttattctccttggtgtgtggacttggggattcc
ctgggtagaagtccactccttcccatgatattttcaatggaagagatgcactcttggttt
tccactcacctaatgatggggatttgggttgtgttttgttgggactgttttgactagggg
tcttgtgaacatttatggaaaattactcattgacttaatgaaaaagtattttccttttat
gccccattttggaggagaggaggataagactgggagggcagttctggtatctattacttg
ggttctaacagctgctccagctgtctgcattttcctagccaccacggtggggacagcaga
agtagtgagtgagcacctgccattttgaggacattcctggggtttgtgtccacctgcttg
tgcatctctggtccacacagtagggaaagaattgggtatttgttgagccataatatattc
tgtcacaactttgatctgggagatttcctcgtagactctttcctttccttgcctttgcca
ctccctacagtctatgggaggtataggtaggtagtgagataccccaaataggcttacatg
tggaccatttacaatgaggaggacatgagtatataccagtggcacacaagggagaaagct
ataataacataacaaagaggctgccaggagctctgggaaagggcgaagccatttcatctg
ggcatccaccaggctttatggatcaagtgggcttctgatctgaggctctgggacatggat
agggtttcaacaggtgggagggcccctgtgtccactccttatcgtgacttagtagatgca
tgtgcctcaactacctaccctactcctctcacttctgagctttatcccaattgcgtggtc
aagatgatgtgttttttgcagtcttagaccatttagtctacatattcaggctcattcagt
ccttcttccctgaatctgtcaagaaggcacagtgtcttagggttcctcttactatcacac
taacccctcaccatatgcccagatgacctagatagccaaacacatctccttgttatttgg
atcccaactgccttcatctccacatgaccccagtacattcaccagtgttagagttgttca
cctgactctgctccattccagatagccctcatgttttatattgcccccaccctgggaagg
gatcagtcaaaaaaaattagtgaacatgaatattcagaaaacacacaaagttacttggaa
atagacaaaggcaaaattttaagtcaatgacacgacaggaggacaagcgagaaccatctg
tttctgcagagagattttcactttagttttccttaagtcaattaaagcacatgaaaacct
acaactaaaaagaggccaactccagtagatcatataaagccataccttccgagtacaaga
aacccaaagttcctcctggaaatgtgcatctaaataaatgagcatctttttctttctcta
ccttgtgaaagatgccttttctgccagaaagaagagttcttgtgtttgggcatatttgaa
cattaatcatgatctagtctctacttaggaatgtgacctatgcccccacccggcaccacc
caggaaatggtttacctcctactctaagcggtcagtgtgtgtgtgtgtgtgtgtgtgtgt
gtgtgtgtatgtgtatgtgtgtgttatactcatgtattcaatttcttcaaggtgagggag
actctggctgcggagacagggctgagtgtccgtgtggttcaggtgtggttccagaaccag
cgagccaaggtaacctgcttctcatctttatctgtctttgtcttactggtttcttccaac
aacagccgatggacatcggacttgctgtcagcctttctaagctaacttatggggtagagt
cgttctcttgattaaaaacgcctatcatcagcaattatttcagccacagcgcctggagga
agggagaagcgaagtgtctgtgttagtggttagtcaaacagtgaaacagttgtttttgtt
gtggcaggcagaatgcatgtgtccactcccagccttcagtgtctggcctctctaactcca
gccttagtgtcctaggtaacagacaagtcctgggttacttattttcttccagactctaaa
aatatacatgccctggccattttcccataatcttggttttatttatccttctttctttca
tgtatgttcatggacatggagtgtacatggagttatgtgcatggaagtgtgtgcatttac
acgaaggccagaggtcttcaggatagtaactcaccttggtttttgttcttttgaacagaa
tgtctctctaggacctagagttcctcaattagtcagatcctggggtccaggcagccctag
gcatcctctttgtccccattcctcagcactgggtaacagtgcgtaccaatactttttgct
ctagttcttaaacattgaactcaggtctgtgcttactcagcatcactttgcaaactgagc
tatcttcccagtccttagatggtgataaattacccttctcattaagtcgcaattctgcaa
cagaattcctcagatcagggctgttgttggtgtgttgctattccatcaatagaagaattc
atggtgcagttactgttcgggagctcatggggtgtgcgttcaacaaagcaggagcacact
gaaaactctggggaattgtatggccaaggaattcatttttctagtatctcactgtagtgg
ctattcctggttgtcaacttgacaatatttggaatgaactacaattcggaattggaaggc
tcaccagtgacccttatctggaggcttggagatccttatctggatcttggtttgaagatc
ttgagccatagtggctatggattccagaagattgaatctccgagtttaaggaacacacct
ttaatctgggctactcctttcatctgggattaaaggtgtggtggaacacaccttaatctg
ggctacaccttctgctggagacaatataaggacattggaagaaggggagtctagctcttg
ctcctgctccttcgcctgcttgctgcgtgagactgagtaactgctagatccttggacttc
cattcacagctgtgactgaacgattgttgggaattgagctgccgactgtaagtcatcaat
aaattcctttattatctagagactatccataagttctgtgactctagagaaccctgacta
aatacagaagttggtaccaggagtggttctagagtaacagaagtacaaggatgaatcttt
taaaattctggaattggcttgttgatccaccagcactttcaactattgaaacctctacag
attctctccctcctgggagctcagagaattttgaagacccatggttgaaactatattccg
aacttaaagaagctaatgcccttgattttcttaatgaattaggtgattcagtgcacaaag
ctttctacaagatggggaaaaaatcgaaaaatgattttactggctggctgctcttagtat
ctgtggaaaaaatgatgaatgaaaggaaggagttgtgtgataaaatcgaaaggctccaga
cacaagtaaacgatctaaaagttgctaagtgtgtccttgaggagaatcttctctcttgta
gcaatagagctcaagttgcagaaaatcaaacggaaactctcattgtaagattggctgaac
tacagcgaaaattcaagtctcagcctcagagtgtgtcgacagttaaagtaagggctctaa
ttggcaaagaatgggatcctacaacatgggatggggatgtgtgggaagaccatgttgaag
ctgagaattttgaatcctcagattctcaagggtttgccccacctgaggaagtagtaccct
cagccccacctcttgaaataatgccttccccacatgaggaaattaattttgcagagtctg
ctcacggcccaccaatagtttcttctagacctgtaaccagactcaaagcaaaacaggctc
ctagaggggaggtagaaagtgtagtccatgaggaaattcgctacactactaaggagctta
atgagtttgctaattcatcccccccccccccccccccccccccccccccccccccccccc
cccccccccccccccccccccccccccccccccccccccccccccccccccccccccccc
cccccccccccccccccccccccccccccccccccccccccccccccccccccccccccc
cccccccccccccccccccccccccccccccccccccccccccccccccccccccccccc
cccccccccccccccccccccccccccccccccccccccccccccccccccccccccccc
cccccccccccccccccccccccccccccccccccccccccccccccccccccccccccc
cccccccccccccagaagatatgcctttcaccagctctataagacgcaaattggtgagag
gggcaccagcacatttgaagggttttgttctttcccttttccttgtgccagatcttagca
ttggagatgcttctgctcaattagatgaattaaattcactgggtttagttggattccgag
gtaacaagggccaggtggcagcattgaatcgcccgagacaaggtgattctagttattata
atggacagcgtagacaaaagaatgtttataataacataccccagtaatggtcagcacagg
agaggtgaaatttataatggcatgactcggttggacctttggtactggctaaccaatcat
ggttgtttccaggaatgaaatacataggaagcctactgcatatttgtttgatctgtataa
gcagaaaaattctcaaacaaatgaaagaaaggctacattagatcgtggtaaacagccaaa
tgaaaaaagaaaggctacattagatcgtggtaaacagcaatctcggccagtgaatcaatt
tccagacttgagacagtttgcagatccagaaccccttgaatgaaggggtggccaggttcc
gctgaggaaggatcttgataagacactcaaaggttttgctgttaccctttctccagttct
tccccagagggacctacggccttttacaagggtaactgtacactggggaaaaggaaataa
tcagacttttcggggtctgctggatactggttctgagttgacactgatcccaggggatcc
caagaaacattgtggccctccagttaaagtaggggcttatggagggcaggtgattaatgg
agttttgatctgatgtccgactcacagtaggtccagtaggtccccggacacatcctgtgg
tgatttccccagttccagaatgtataattgggatagatatactcagaaattggcagaatt
ctcatattggttccctgaactgtagagtgagggctattatggttggaaaggccaaatgga
agcctttagagttgcctttgccaaagaaaatagtgaatcaaaaacagtatcgtattcctg
gaggcattgcagaaattactgccactatcaaggacttgaaagacgcaggggtggtggttc
ccaccacatctccgtttaactctcctatctggccagtgcagaaaacagatggatcatgga
gaatgacagttgattatcgaaaactaaatcaggtagtaactccaattgcagctgctgtac
cagatgtagtttcgttacttgagcaaattaacacatctcctggcacctggtatgcggcta
ttgatctggcaaatgccttcttctcagtacctgtccataaggaccaccagaagcaatttg
ctttcagttggcaaggccaacagtataccttcacagttttgcctcaaggatatattaact
ctcctgccctgtgtcataatttagttagaagggatcttgatcgtttggatcttccacaca
aatatcacattggccccccccccccccccccccccccccccccccccccccccccccccc
cccccccccccccccccccccccccccccccccccccccccccccccccccccccccccc
cccccccccccccccccccccccccccccccccccccccccccccccccccccccccccc
cccccccccccccccccccccccccccccccccccccccccccccccccccccccccccc
cccccccccccccccccccccccccccccccccccccccccccccccccccccccccccc
cccccccccccccccccccccccccccccccccccccccccccccccccccccccccccc
cccccccccccccccccccccccccccccccccccccccccccccccccccccccccccc
cccccccccccccccccccccccccccccccccccccccccccccccccccccccccccc
cccccccccccccccccccccccccccccccccccccccccccccccccccccccccccc
cccccccccccccccccccccccccccccccccccccccccccccccccccccccccccc
cccccccccccccccccccccccccccccccccccccccccccccccccccccccccccc
cccccccccccccccccccccccccccccccccccccccccccccccccccccccccccc
cccccccccccccccccccccccccccccccccccccccccccccccccccccccccccc
cccccccccccccccccccccccccccccccccccccccccccccccccccccccccccc
cccccccccccccccccccccccccccccccccccccccccccccccccccccccccccc
cccccccccccccccccccccccccccccccccccccccccccccccccccccccccccc
cccccccccccccccccccccccccccccccccccccccccccccccccccccccccccc
cccccccccccccccccccccccccccccccccccccccccccccccccccccccccccc
cccccccccccccccccccccccccccccccccccccccccccccccccccccccccccc
cccccccccccccccccccccccccccccccccccccccccccccccccccccccccccc
cccccccccccccccccccccccccccccccccccccccccccccccccccccccccccc
cccccccccccccccccccccccccccccccccccccccccccccccccccccccccccc
cccccccccccccccccccccccccccccccccccccccccccccccccccccccccccc
cccccccccccccccccccccccccccccccccccccccccccccccccccccccccccc
cccccccccccccccccccccccccccccccccccccccccccccccccccccccccccc
cccccccccccccccccccccccccccccccccccccccccccccccccccccccccccc
cccccccccccccccccccccccccccccccccccccccccccccccccccccccccccc
cccccccccccccccccccccccccccccccccccccccccccccccccccccccccccc
cccccccccccccccccccccccccccccccccccccccccccccccccccccccccccc
cccccccccccccccccccccccccccccccccccccccccccccccccccccccccccc
cccccccccccccccccccccccccccccccccccccccccccccccccccccccccccc
cccccccccccccccccccccccccccccccccccccccccccccccccccccccccccc
cccccccccccccccccccccccccccccccccccccccccccccccccccccccccccc
cccccccccccccccccccccccccccccccccccccccccccccccccccccccccccc
cccccccccccccccccccccccccccccccccccccccccccccccccccccccccccc
cccccccccccccccccccccccccccccccccccccccccccccccccccccccccccc
cccccccccccccccccccccccccccccccccccccccccccccccccccccccccccc
cccccccccccccccccccccccccccccccccccccccccccccccccccccccccccc
cccccccccccccccccccccccccccccccccccccccccccccccccccccccccccc
cccccccccccccccccccccccccccccccccccccccccccccccccccccccccccc
cccccccccccccccccccccccccccccccccccccccccccccccccccccccccccc
cccccccccccccccccccccccccccccccccccccccccccccccccccccccccccc
cccccccccccccccccccccccccccccccccccccccccccccccccccccccccccc
cccccccccccccccccccccccccccccccccccccccccccccccccccccccccccc
cccccccccccccccccccccccccccccccccccccccccccccccccccccccccccc
cccccccccccccccccccccccccccccccccccccccccccccccccccccccccccc
cccccccccccccccccccccctagatctatagtatgtcgctgagactatagtctcacct
atatatggcagctgcattactgctgcttcaaactaagagagcccttggccctaagcatct
gagtcgcagtgttgtgcctgatgtgtgtgtgtttcctggacagagtaagacctgggaggg
ggttgcttcctctgctttagaaacattcctcttaccaaagggcaaaggtctcaccctttc
tgatcctttctgatcatcctgtggacccaacccaggcctctgacttctaaccctgtgatc
ttctctttgtcagatgaagaagctggcccggcgacagcagcaacagcaacaggaccaaca
gaacacccagaggctgacttctggtaagctggtggctctttccagccagtcctcactata
gcccaagttcctcctacctgaggctatcaaatgaagctctttgagtgccttatttctgat
cagtgacattcatccacgtcagtttgagagatgatcaatttaagtgaagactgggctgta
ggtaacttgtaagaacgttgagggcctttgagctgcacatcaagaatagtcgattgacag
tggcaaagctcaatgtttggaccatgtcagtgtcaggaccatgtgcagaggcaaaggcat
gtccggtttctcttcttaccgagtccttctcattggaagcaaatccacttactaaaaaaa
taacactgacttagccctctggcatctttccatcactttggtaaatttcatgagataata
aatgtaaaaggaataaatgtttatttaggctcatgattcccaagggtctaagttcataac
tgcttggtgtgttgttttagggcttatggtgagtcagagcataatagcagaagtgagtgt
tgcaaatctgttcagctcaggccggtcaggaagctgaaagagaaaacagagccttagaag
tggtagtataaacgttcttttagggcccagcactaacgcactcacttatccgtaacatct
tgagtagctgagtctctttcattccctgccattcactacagagagaagctttttcgatta
tgtctgagagcatcatttgcctgtgggtacaaacaaatccttagcacgcagtttgatgcc
atatcaatttagctagagaatagtcgttaagtttcccagtggggcctatgacctcagcca
gtttgttttttaataggtttgtagtatgaggtatgcattttctccaacggagtgaacttc
aaatccacccggagagcagttgtctaccccgtaatagtaatgccattgtagtgccagtag
gggcatcttgcttgatggttgggcatcatagttagagaattcacaactgggcgggaccag
tgatgatgtttctcctagtagactgcatagcacctctcagcactctgaaagccaccgagc
agggaggaagcttccagctcactcccggcttgatttctgtatgtcttgttgtcgagctgt
ttgagtataggatgtctcctgcaatagaattctatcatctagttttaaggacaaccaaga
ggaataacaaagacctatactgtgtggggaggctctggggcctccctcgccaacaactct
taagaaggtgccccatatctggcagtggtattctttttttttattccccttcccttcaat
gcaccctccaactgtcccactccccattcctcctccccattcacctgtctccatgtagat
gccccacccccaccccacctgacttctaaactccctgggacctccagtctcttgagggtt
aggtgcatcatctctgaatgaacacagacccagaagtcctctactgtatgtgtgttgggg
gcctcatatccccccccccccccccccccccccccccccccccccccccccccccccccc
ccccccccccccccccccccccccccccccccccccccccccccccccccgatctcgggt
gtccagattaattgagactgctggtcatcctgtgtcctgtaggatcacccttttcctcag
cttctttcagccttccctaattcaacaacaggggccagctgcttctgtccattggttggg
tgcaaatatctgcacctgactctttcagctgcttgttgggtcttttggagggcagtcatg
agagatccctttttgtgagcacttcatagcctagtgtcaggccttgggacctcccgttga
gctagatcccactttgggcctgtcgctggaccgtcttttcctcaagcccctctccatttc
catccctgaaattctttcagacaggaacaattatgagtcagagatgtgactgtgagatgg
caaccccatccctcacttgatgtcctgtcttcctgcttggattcttgtttattagacaaa
tgatgagtttgaggagcagtagcacctagcaatgcaggctatctcaggtttctacctggt
tttctcaaaaatattaaattttgattaactctttgtgtgccctcattggccccatccctg
actgccattcctgcttaaacctctccaccccagaattccctccttctcctttcccatcat
ctgtctgctcacttgccctcttcccttaagtcagctctgctcccccatggtacctttcta
gtttcttggcttgtacaggtgctccgagttacatacagatctaaatattcaaatgttgga
tcatatatgagagaaaagatgtgatgtttgtctttctgagcctagttacctccgtcatta
taatcttttctgtttccatcccttgacctgcaaatttcattatttctttttacaaaactt
cacaagagaaatagtattacagagaaatgggacaatggttgctggggaggggtaaacatc
aaggagaataggagtcttgaattctgttctcagatctatcccacgacaaagttatttgat
ctgagaccaacccatttttccatgtaatagtgccatcggacatatgcatccacaaagagg
ggtagtcatgcttgctatctttatcatagagggtccctgcagccttccaagagggttata
gatatgaaggtcagaggcataccaattgactacatgtaaaccaacaaacttgggagaaaa
ctgcaccagtggatcctgaaaacacgcagataatacttaggactctgcttcaagactcct
catggcagctgctggagtagttaggaaagcaggagccagagggaagtatcatcgacagga
gttcctagagccatgcacatactgaggaagaggaggcaggagctttctcctttcataaat
ttctatacacaagtgtagcaggttgcaaatgtagtgcgtacccactttcatggaatcttt
ggttcaacctggtaatgtcagctggtcctgtatcacgagtcccacttaactaatgagctt
gcaatgggttattattttgagggttattcatcctctcaagtggctatcaaacttatatgg
tgtcctagcattcagctcccaagcccgcacctccattctccactgtcatgggctttggta
ggtgcaggctgagaaatactgataccaccccatcccttcctagttagtatataagcaaac
taaatgccagggaagtaaaatgtagccatacagtttattcagtggtcttccatgagtctt
acaaagtactgtctatgctgtttgggagtcgcctccatcatgagatagaatgacttccaa
agctgggttggaaaggatgcagtgctcctctcagccccaccctctcagaatatatgatat
gcatggatgaaattgtcaaagaataaacaaacaaacaagcaaacaaataaagagactgga
tagttcctcttaaccttcatcctctcagaatacatgaatgaagctgtcaaaggacaactt
aagtaaataaacagaataacgtgctgggttctgacttgggtcctcttgggtcacttgctg
ggggggggggggctctaggtgaccatgccacgaaaaccataaacatgggacactgccagt
ggggaatgtgtagtcttttgggttctgagatgctagttgaaaatgacctgtcttcttctt
cttctttcttttgttccccagctcaaacaaatggtagtgggaatgcgggcatggaaggga
tcatgaacccctatacaacgttgcccaccccacagcagctgctggccattgaacagagcg
tctacaactctgatcccttccgacagggtctcaccccaccccagatgcctggagatcaca
tgcacccctatggtaagagggattcagtccccagaggtccctctcagttcacgcttgtgg
gcttctcatttttccttaaacatatctacacatttcccagagacttgctgagttaacaaa
tatgaatacgtgtcccacaaaatattgctgacaccacctatctgatgggcacagaggatt
cctgagcacattctatggtaacatttccacgtgtcatcatttttgaggctcctttgttga
gcttttccttgtcgaccttgccaattaaggcaatgttcaagggatgtgtcctggagttta
gtgggatggagtaaatgagtatagggtaccaaggccattacatgtttacattaagaaagg
cagtgtatggcttatactataggtgacttaatatgtgatacatgtcacaagttgtcctga
tgtttatacaataaagttgaattcagcagtcttgtcaaatgtagtagcagagacataagg
tgtgcactctgccaacttctttcctttagttaattttttgttgttgttgttgctgtggcc
aggaatgtgaccaattggtaaaatgcttctaacacatacatgaagacaaaagttcaggtc
cccagcattcatgttaaaatcagacatggctacaaatatctgtagccccagtgcttgagg
ggcagagacaggtgtgtccatgaagactgctggccaaccagtcttaacaaacttgtgact
ttcaagaataaggaggagacctgctcaagaagatatctgacattagcttttgtcctctac
atgcacacactcaaacatgtggccaacacacatcaacatatacaagcacatttgccacac
acacacacacacacacacacacacacacacacacacacacacacttgttgttaaagtcac
ctttactttggtttagtccagcttcagcaaacacttaaccatggtgtttgtggaccctca
cttcccaacctcaagaacacgtacactctaggtttttatgtgtgtctcccagtgatgccc
atccatttcctctttagaagacacatataacactcaaaacatattctctgtcacatggga
gaccagggaagatgtgattttgttgttcattttgcaaatccttatgtcaatgactttagc
aaaatgaacaattgaagctcaatgataagttttaggtacttgcttctgcctctccagttg
aactgaagtgcaggtataccctgccatgccgcccaggttgcaagtttttgattggtacct
cagctgtgttatagtgtgaccccctggtccttctctccagggtgcagttgaggccaggta
cctaacttcctttgttgtgaggcagaaatctggggagacagagaaacattggtacatctc
tgctactggaaatgaccaatgttaccagcaagatcagaacttcacttgaagaatccatgt
tcatttcttaccatctgtccttgaggagccctttgtgaggctgaggacattcagaatccc
tgtctatgtccctccagcctttggagatgagttctgcctaccccgtgtttactgtgtaga
taccctcactgtgcataccttcactcatgtggcttaatgtttcccaactttggacaagag
ctctctatgagacccctagcatcgtaacctttacattgttgtgtctagttgttcccaccc
catagcgcatacttagtaggtcctcatccctgggatgtgttcaaacacttgttgaggtca
gctaatttcctagcatacaagggtgttacttcttccagaccctcattgccatgttccatc
ttcatttcaggtgctgaacctcttttccatgacttggatagtgatgacacatctctcagt
aacctgggagactgcttcctggcaacctcagaagctgggcccctgcagtccagagtggga
aaccccattgaccatctgtactccatgcagaattcctatttcacctcttgagtcttctcc
tacaattttgtgacctgggctcccatatggaacaaccatactgtgtgaagggttgctgac
tttaggatggggaggccagagaagaggtgggctggggagggaggtttgttggggatgctg
ttgtttaattatatggtgtagctcagcatttccaaagactgaatacattatggattgcat
agtttaatgtttctaataagagtcttagtgttagatatgaagatgtgtttatcattaagg
gcagggtcttttaatatagacattctcaagcaaactagatatctagggactcctaacagc
ttcccaccgttctggagaagtgcttgtcaagaggtgccgtatgtctattcatctacacac
caatagacagacagatttgtgtgtgtgtgtgtgtgtgtgtgtgtgtgtgtgtgtgtatga
gtgtgtgtaaaacctttcatactttatcatcaaagtttattcctaattataacagacacc
aactgtacagcaaaagtaactttattttcagtgtgaactatatttaaggaaatgcttgat
gcacttaagttataaaatgagataatttacttttataaactttatttttagtttggagag
actcatcggcagggcagagagaactgttccaccgggccccacagctctgagtgcttgagt
tcactctgtgatcagagcatcattgaggtctagaatacaactccagatggcaggcagcat
gctatagtgaactcatgctcaccctggtgtccagtcactgggcctgaatgagattttagg
cttattggcatgggattgttgggcagcatcagcaaggttgtccttacccccacccccacc
ccagattcagcctcgatgagtgtggatgaagttgatagccacacctacctctctctctat
gagtgtggatgaggtggttgccacacctacctccctggggacaataaggctccataccag
gacatgatcgaagttgaaactaaaataaatc
