# Supplementary material for: Reference based annotation with GeneMapper
Source: Genome Biol. 2006 Apr 5;7(4):R29. doi: 10.1186/gb-2006-7-4-r29 (PMC1557983; doi:10.1186/gb-2006-7-4-r29)
Supplement: Additional data file 1 — A gunzipped tar file containing the data set of orthologous genes in human and mouse that was used to compare GeneMapper with Projector and GeneWise [file gb-2006-7-4-r29-S1.tgz › projector/ORTHS/region7/hs.truth.gff]

Hs.22.ENST00000249079.1	EnsEMBL	CDS	1450	1552	.	+	0	gene_id	ENSG00000128346.1;	transcript_id	ENST00000249079.1;	exon_id	ENSE00000880244.1;
Hs.22.ENST00000249079.1	EnsEMBL	CDS	3077	3139	.	+	2	gene_id	ENSG00000128346.1;	transcript_id	ENST00000249079.1;	exon_id	ENSE00000880243.1;
Hs.22.ENST00000249079.1	EnsEMBL	CDS	7136	7318	.	+	2	gene_id	ENSG00000128346.1;	transcript_id	ENST00000249079.1;	exon_id	ENSE00000880242.1;
Hs.22.ENST00000249079.1	EnsEMBL	CDS	9426	9557	.	+	2	gene_id	ENSG00000128346.1;	transcript_id	ENST00000249079.1;	exon_id	ENSE00000880241.1;
Hs.22.ENST00000249079.1	EnsEMBL	CDS	10082	10182	.	+	2	gene_id	ENSG00000128346.1;	transcript_id	ENST00000249079.1;	exon_id	ENSE00000880240.1;
Hs.22.ENST00000249079.1	EnsEMBL	CDS	10353	10421	.	+	0	gene_id	ENSG00000128346.1;	transcript_id	ENST00000249079.1;	exon_id	ENSE00000880239.1;
