# Supplementary material for: Reference based annotation with GeneMapper
Source: Genome Biol. 2006 Apr 5;7(4):R29. doi: 10.1186/gb-2006-7-4-r29 (PMC1557983; doi:10.1186/gb-2006-7-4-r29)
Supplement: Additional data file 1 — A gunzipped tar file containing the data set of orthologous genes in human and mouse that was used to compare GeneMapper with Projector and GeneWise [file gb-2006-7-4-r29-S1.tgz › projector/ORTHS/region7/hs.fasta]

>Hs.22.ENST00000249079.1 36581572-36593644	reverse
ccgggcacggtggctcacgcctgtgatcccagcactttgggaggccgaggcgggtggatc
acaagctcaggagttcgaggccagtctggccaacatggtgaaacccgtctctactaaaac
tacaagcaattagcaaggcgtggtggtgcacgcccataatcccagctagtcgggaggctg
aggcaggagaatcccttgaaccccggaggtggaggctgcagtgagccgagatcgcgccac
tgcactccagcctgggcgacagagcaagactctgtttcaaaaaaaaaaaaaaattactgc
aaaggaccgtcccagacttttatttaatgccacccggtggagctgccccagaccctcctc
tggagtactcctatactacatacgtctagaactggggaagctcacgcgaccaccgttacc
tgcttgcttgcttacttatgggcctgtgaccccttttctagaaagtgagcacgtggagag
gcagggacgattgttcattcacctcaatattcccactgcatgatacagagcccggctcgc
tggaacatttgctgaaggacaccttttctacggatcccctctggaccctcgagcctgggc
cctcctgtgcctccagccggggctgtgctcctgggtcgcccgcccttcccttcctcggct
ccgccggccccctcaggaccccagtcccctcagacattgcccctagacgccaggctcctc
agccgacccaagccttgcctcatccgccccttccaaggttgccgcaaaggccactccgct
cccgcactcacttgtcctcgttgtctgacatgacaccctcgcctcagcgaccccgctgcg
ccccggtcccgcgcggagacccgcaaacagcgacactacgactcgcgcggctcctagctt
atcttgcgcctgcgccgtaacccagaggaaatcacttccgggaggcaggacagagcgggg
aaagtgcgcatgcgctgactggtgtgtgcgcgtttctatagtagcgagaggcgctagctg
ccagctccagcagcccagatcgcgcagtatttctgcgtggcaccggtgcggatgcggctg
taaagcagtggtcaccgcctccgggagcccacttctatgtggagaggggagcacccagag
agggtcttagggtgaaatttcaattttggcatatcactcagtgggtactgttgtgaccat
ggctgtgttaacactccctcccgaggagacttccctgccacaggcgctgggtcagaatga
ggactgtgtgtgtgtatctgtgtgtctggatgggaggtttgggcactgtcgcaatattaa
ctggcggcatcattctctggctcgatccccgcttccagacttctgggggtgttgggcgtc
ggggaacagagattagggacaggagacagggggtgtgtcattgcgtctttccctcctcag
agtcctcccatggcttcacagaagcagatggaggtagtgaccaaaggaactgggttccgg
cgccgccccaagaccatcacttacaccccggggacctgcgagctgctcagaggtcagtcc
gttaaagcagcgatcccagcctttttggcaccagggaccggtttcgtggaagacaatttt
tccactgacggaggtgtggggaatggtttcgggatgaaactgttccacctcagatcatca
ggtattagttagattctcataaggagcgtgcaacctagatccctcgcgtgcgcagttcac
aatagggttcgcgctcctatgagaatctaaggccgtcactgacctgaaaggaggcggtga
ggctcgctagcctgccgctcacctcctgctgtgcggcccggttcctaacaggccagggac
tggtaccagtccacggacggagggttggggacccctgagttaaaggatgagagaagaatg
gtggtagttaccctctgtaactcagttcccccgtacctgacctgtggcttagcactattt
tcctttacagataaggagcctggggttcagaaagcttcaaaattctactgcatatgcctt
attcgggggcggggcggggcgggggggaggggaaggttcaaggtgctacaccttgccaaa
agtcaaagaactaaaatttttagagtagttaactcctatgcatcctttagatcacacttt
caactttcccgaggaagacttctgctcctcaccaccacagtaggatcaactgttatgtgc
cctcacacattttccttcactgggcttagcacaagctgtagtcagttatttggtgtccca
tctatccctccagatcatgaatttcatcaggcaggaaccgtgcctgtttcggcccacaat
tgtagctccagcccctgaaacatgatgaacaagtattcatgtgttcttttactcaacaac
ttttttgtttttttccaacaacaacatttttaagtctaccatgtgccttagactctgttt
taggtgctggggatacagcagtgaaagaaaatgaggtggctcaaaccggtaatcccagca
ctttgggaggccaaggtgggcagatcacctgaggttaggagttcacgaccagcctgacca
acatggagaaacccagtctctactaaaagtacaaaattagccgggcgtggtggcgcatgt
ctgtaatcccagctacttgggaggctgaggcaggagaattccttgaacccaggaggtgga
gattgcagtgagctgaggtcgcgccactgcactccagcctgggcaacaagatggaagctc
catctcaaaaaaaaaaaaaaaaaaaaaaaaaaaaaaaaaaagagaaagaggaaaaaatat
ttaacagagggcagaaattttattaaaccagcaaaaattcttatcatacagctaatatag
aaggataacaataaaataaaatatatagaattttaggtggtcgtaagtgctatagaaaaa
acgaagcaggaaagatagagaaggcatgctcagtgcagaatggggctaggatgtagggtt
ttaaatttcagtagggtgtcaggtgaaggcatccgcctgcagcccaagaggcctcataga
atgctttgtcgtgcagtgatgatgaaggaatccaaactgacgaacatccagcagcgccac
atcatggacatcatgaaaagtaaggggcagtccacagaggcttcctggacagagggatct
ggggccacacttttaatgcttctccatgttaagggagagaggacctcatataaaaaaaac
aaagacagccgggcacgtggctcatgcctgtaattccaacactgggaggctgaggtggga
ggatggcttaagcccaggagttcaagaccagcccgggcaacgccacaagccacaagacct
catctccacaaaaccttttttttttttgagacagagtctcactctgtcgcccaggctgga
gtgcagtggcgcaatctcggctcactgcaacttctgcctcccgggttcatgccattctcc
tgcctcagcctcccaagtagctgagactataggtgcccaccaccacgcctggctaatttt
ttgtatttttagtagagacggcgtttcatcgtgttagccaggatggtctcgatctcctga
cctcatgatccgcccacctcggcctcccaaagtgctgggactacaggagtgagccaccac
gcctggccaacttttttgttttgttttgttttgagatgagtctctctctctgtcgcccag
gctggagtgcagtggcatgatctcggctcactacaacctccgcctcctgggttcaggcaa
ttctcctgcctcagcatcctgactagctaggattacaggcgtgcgccaccatgcccggct
taatttttgtatttttagtagagactgggtttcaccatgttggccaggctggtctcgaac
tcctgacctcgtgatctgcccgcctcggcctcccaaagtgctgggattccaggcatgagc
cactgcacccagcccccaaaattttttaaaattagccaggtgtggtggtgccaacctgta
gtcccagctactcaggaggttgaggtgggaggatcacttgaccctgggaggtcaaggctg
caatgagctgtgattgcaccactgcactccagcctgggcgaccgagtggagcctaatctc
aaaataattaaaataaaataaaattaaattaaaataaaaacaggtcaggccgggtgtggg
agctcacacctgtaatcccagcactttgggaggctgaggcgggcagatcacctgaggtca
agagttcaagaccagcctggccaacatggtaaaaccctgtctctatgccaatacaaaaat
tagctgggcatgatggcggatgcctgtaataccagctactcaggaggctgaggcaggaaa
atcacttgaacccagcaggcagagggtgcagcgagccgagaccataccactgcactccag
tgtgggtgacagagcaagacatcgtctcaaaaacaaaaaataaaaaataaaaaaaaacag
gtcagctgtggtggcttatacctataatcctatcactttgggaggctaaggcaggaggat
tgcttgagcccaagagttcaagaccagcctggcaaaacacatacatactggggtgtacct
gtagtcccagctactcaggaagctgaggcaggagaatcacatgagcccaggagttcaagg
ccagcctgggcaacacagtgaaacctctctctacagcaaaatttttgggtgtgtgaccaa
aaaaattaatacttctgaccgctcgctcctggggaattgaccttgtagaggctggatggg
cagaaaaggtagacaggcacccagatcaaaacagtggatgagccaggtgcggtggctcac
gcctgtaatcccagcacattcagaggccgagacaggcagatcacccaaagtcaggagttc
aagaccaccctggccaacatggtgaaactccacccctactaaaaatacaaaaattagcca
ggtgtggtgacccgggcctgtagtcccagctacttgggaagctgaagcgggagaatagct
tgaacccaggaggcggaggttgcagtgagctgagatcacaccattgcactctagcctggg
tgacaagaacaaaactctgtctcaaaaaaaaaaaaaaaaaaaaaaaaaattagccaggcg
tggtggcacacaccataatcccagctactcaggagactgaggcacaagaatcgcttgtac
ccaggaggtgtaggttgcagagagccaagatcatgccactgcactccagcctgggcaaca
gagggagactctgtctcaaaaaaaaaaaaaaaaacaatggatgggacctgctctaagctg
ggctttatggcagttgagaggtggggtcaactgaccagacaggtgacacacttggatcgc
ctgggggagaagccccagggatggccaagcggggggatggacagcaggagggataggtac
ctgctgtcatccaaactgtccctgcttgtccatgcaccacacagaaagttttaggaaccc
atccatagaaattaaagcatcggtacaaagatttgatgtacaagaatgtttattgcagca
ttgtttgaagtagtaaaaaacaaacctagaaataacctaaatttctgaaacaaggaggtg
agctgaataaataatgtatccattctaaggatactagtatatagctataaaaaataagtt
atatataaatggattgatctggacagatgtccatgaaaaaatgttaagtgaaaagagtct
gttattttaatatattacagtacgatccagtgtttgaaagaatcttatatgcacatatat
ctttgaacatgtttgtataagcatcaaaaaggaaggagaccaccaaactgttaccattat
cactcattcattatagaggggtgggactggaaggaagaagagaagactccttgtactgtt
tgacttgttttgttttgtttcattttgttttgttttttgagacagagtctcactctgttg
cccaggctggagtgcagtggctcaatctcagctcactgcaacctccacctcctgggttca
agagattctcctgcctcagccttcccagtagctaggattacaggcctgcatcaccacgcc
cagctaatttttgttttttgggggtttttttgagacagtcttgctcagtcacccaggctg
gaatgcagtggtgcaatcttggcttactgcaacctccacctcctgggttcaagtgattct
cccgcctcagcctcccaagtagctaggattacaggcacccgtcataatgcctggctaatt
ttttttgtttttctttagacatggggtttcaccatgttggccaggctggtctcaaactcc
tgacctccagtgatctgcccacctcagcctcccaaagtgttgggattacaggcgtgagcc
actgcacctggccttttgacttcttttaacaggtaggtattacctttatttttattctat
taatttttttttgagacgaagtctcgctctgtcgcccaggctggagtgcagtggtgcaat
ctcagctcactgcaagtcccacctcccaggttcatgccattctccggcctcagcctcccg
agcagtagggactataggcacccgccaccacgcccagctaattttttgtatttttagtac
agacagggttacaccgtgttagccagggtggtctcgaattcctgacctcaagtgattacc
catctcggcctcccaaagtgctgggattacaggcatgagccaccatgcccggccaacttt
tatttttaaaaagtggccaggtgcaatagctcatgcctataatcctagcactttgggagg
ccgaggtgggtggatcacttgaggtcaggagtccaagaccagcctggccaacatggcctg
tctctactaaaaatacaaaaattagccaagcatggtggcgcatgcctgtaatcccagtta
cttgggagactgaggcaggagaatcgcttgaacctaagaggcagaggttgcagtaagccg
agatcgcgccgctgcactccagcctgagtgacagagcaagactcagactcaaaaaaaaaa
aaaaaaaaaaaaaaaagccatgtgggtcctcccaccccaactcttcgttccccaggagga
gatgctttgcccctacagtgcagcccaacatccagccagagagtcttaccttccaagcaa
atagcctcgcccatctacctgcctcccatcctcgcagcccgtccccacctccggcctgcc
aacatgtgtcaagccaatggggcctacagccgggagcagttcaagcctcaagccaccagt
aagtgagggtctcagctagggcctttctccatctccctgggggaggacaagggagaggga
cgcaagcagcccacagggcaggtgggaaggtagctaatcaaatccccatgcactttgtac
caatgctcttgagcctcagcacatgttggcttaggggtattcagggcgcagaggaaacca
gtcagatggtccttttttttttatttttccagaactcaggattaactgaaatctaccact
tcctgatgataggggctatcagggctcaatgccacagcctaacctctccctgcagcccct
atacataagttgccactacaggcatcgccgaggccccaggttcctgagctttcttagcct
tgctctgctaagttttgacaaaactttttttttttttttttttttaaagacagagcctta
ctctgtgcccaggttggagtgcagtggtgctatctcggctcactgtaacctccgcctccc
gggttcaagcaattctcatgtgtcagcctcctgagtagctgggattacaagtgtccacca
ccatgtccagttaatttttttagtagagatggggattcaccatgttggccaggctggtct
tgaactcctggcctcaagtgatccgcccaccctggcctcccaaagtgttgggattacagg
cacaaacgaccgctcccggcctttttttttttttttttttgagacagtgtcgctctcatt
ctgtcacccattctgtaatacagtggcatgatcatagctcactgcagccagaactcctga
gctcaagcaatcctcctgcctcagtctccagaatagctgggaccacaggtgttccccaca
cccagctttttttgagacggagtctcgcgctgtcacccaggctggagtacagtggcacga
tctcggctcactgcaacctccacctcctgggttcaggcaattctcatgcctcagcctccc
aagtagctaggattacaggcaccatcaccatgccctgcccagctaatttttttttttttt
gagactgagtcttgctctgtcgcccaggctggagtgcagtggcaccatctcggctcactg
caagctccacctcccaggttcacgccattctcctgcctcagcctcccgagtagctgggac
tacaggcacctgccatcacgccgggctaatttttttgtatttttagtagaggtggggtct
caccgtgttagccaggatggtcttgatctcctgacctcgtgatccgcccacctcggcctc
ccaaagtgctgggattacaggcatgagctaccgcgcccggcccatgcccagctaattttt
tgtatttttagtagagatggggtttcaccatgttggctgggctggtctcgaactcctgac
ctcatgatttgcctgcctcagcctcccaaagtgctaggattacaggtgtgagccaccgtg
cctggactttttttttttttttttttttagagataggatatcggtcaggcgtgatggctc
atgcctgtaattccagcactttgggaggccgaggctggcagatcgtttgagctcatgtgt
ttgagaccagcctgggcaacatggcaaaactccatctctactaaaaaaaaaaaaatacaa
aaattagctgggcacgatgacgtccacctgtagtcccagctactcgggaggctgaggtgg
gaggatgacttgagcccgagaggttgcagtgagccgaaattgtatcactgcactccagtc
tgggcgacagagtcagaccttgtctcaaaaaaaaaaaaaaaaaagaagaaaaaaagagat
gggggtctcactacatccattaggctggtcttgaactcctggtcctaagcaatcctccca
cctcagcctcccaaagtgttggaattacagaccatacccaaactcttttcttggttcttt
ccacctcttcctgcctctcttgacagtacagtattgctcaggagaacccagggtagcagc
aggtgtacggaagccctgtctgcatgaccaggcaccctgcagcaagcacgtgcacttggg
aacacagaccatgaataagggcaccctttacagcctaactaggccatttctttttggccc
tacaggggatttggagaaggagaaacaaagactccaaaatatctttgccacagggaagga
catggaggaacggaaaagaaaggcccctcctgcacgacagaaggctccagcccctgagct
agaccgatttgaagagcgtaagactccgacggaccagtcatgctgggggtgggggtaatg
tgaggagggggcccagaattggatggagcagtcaggggatccctgagggccaagggccaa
caagtgagaaacactatttatttatttatttatttattttgagacagtcttgctcttatt
gcccaggctagagtgcagtggcgtgatctgggctcactgcagcctccacttcccaggttc
aagcaatccctcctgcctcagccacctgagtagctgggattaccagcgcccgccaccatg
cctggctaatttttgtatttttagtagacacggggtttcaccatgttggtcaggctggtc
tcgaactcctgacctcgtgatccacctgccttggcctcccaaagtgctgggattataggc
gtgagccaccgcgcccggcctagaaacactatttgacaatagaaccacttcctctcctca
agagaggcaacccgctgcctgcatccctcatgggaacctgacagccctctcctctgtcca
gtggtgaaggaaatccaggagaggaaagaattcctggctgacatggaggccctgggacag
ggcaaacagtaccgaggaatcatccttgctgaaatctcccaggtaggagaaacaaccagg
aaagtggggaggggaagggcccagcgccaagtgcgaatggaaatacagggtctgctgtgg
cagggttcaggggtcaggctctagctcactgctgtgacagctcctcaggttcctagccct
gatacacctgctttccctgatgccctttgcagaaactccgggaaatggaagacattgacc
acagaaggagtgaggaacttaggaagggtcttgccaccacttaatctgtctccagagacg
ggcagggtagcccaagctcgaccactggagtccactcctctgccaggcagggccatcctc
aggccagcccatcctaccagccttctgccacgtcaggtggtggcatagcactgccctgca
gtaccccaaggcatactcagcagcctagcccctgccccggaatgcagatggagcctctga
gactcacagccccgtccgcagagaagcaaagcccgagcatccctactaggacatgtgtct
aaaggtatccactgggcctgcttcccaccacttctgacctgtggcctgttcatttagttt
tctgaattcaggaatgaatatgattcctttcttcctgttttaggatttacttatttgatt
tcttaccgccttaggcaagtattcaaccacaatgattaactggccaataaaacatattta
acgtgggtcattacaagcaccattttgttttcagagggataagcttatttgttcaaggca
ttagactttgtcaagcccagatggtttctagctacctgtttgcatatttcaagtggcaac
gggaaccaacctcttgggcaccccatggctggctgctgtggcgggtgctgaattccactc
tgttaatgatctcaataaacctctgcaacggttcattatccctctgtgaaaactaagtct
caacaagataccacaaccaagggcatttacctggcaagcagtgcattcaggattaaaagt
tggctttagctttatgtctttccactatacccatggccacagaaagaaacatgaaaaggt
gggagcgacctagagccctggcctgggagttccaatccctgcatgtgccgcgtgaccttt
cttgggcaaaacccaccagctccgtgcttgtgcatctgcgaggccctgctgggaaggagt
cacctgacaccttgtcctgtacacagcacatctgtccccctcccctctggctcctgacac
ccacgatccctgccttctccggtattctgtcatttgcttgtcccactaaatcaccaaaat
attttggaaatatcaaccttgtctcgggcacctggagggagtcccataatcccatcaggt
cacatgacccaagtttcggtttgcagaataaaacggccctgtaaatggtgaggccccaat
caagggccggctcagggacatcccatggaaagcctctgtgtccacacaccctcaagaacc
tgagggcagagggtgcaatctaatgggaacagttgtcctcgacctcgaaggccccatcat
gtggtcaggaggcagcaaaccagagaaccccccaggacaaatccagtccaccctggacac
acagtatcagccaacccttgattgaaattcaggctagtggccgggcgtggtggctcacgc
ctgtaatcccagcactttgggaggccaaggtgggtggatcacaaggtcaggagatcgaga
ccatcctggttaacacggtgaaaccccgtctctactaaaaatacaaaaaattagccaggc
gtcgtagcatgcgcctgtagtcccagctgctcaggaggccgaggcaggaggatggcgtga
acccaggaggcggagcttgcagtgagctgagatcgcgccactgcactccagcctgggcga
cagagcgagactc
