# Supplementary material for: Reference based annotation with GeneMapper
Source: Genome Biol. 2006 Apr 5;7(4):R29. doi: 10.1186/gb-2006-7-4-r29 (PMC1557983; doi:10.1186/gb-2006-7-4-r29)
Supplement: Additional data file 1 — A gunzipped tar file containing the data set of orthologous genes in human and mouse that was used to compare GeneMapper with Projector and GeneWise [file gb-2006-7-4-r29-S1.tgz › projector/ORTHS/region7/mm.truth.gff]

Mm.15.ENSMUST00000040146.1	EnsEMBL	CDS	1249	1351	.	+	0	gene_id	ENSMUSG00000033029.1;	transcript_id	ENSMUST00000040146.1;	exon_id	ENSMUSE00000387124.1;
Mm.15.ENSMUST00000040146.1	EnsEMBL	CDS	2932	2994	.	+	2	gene_id	ENSMUSG00000033029.1;	transcript_id	ENSMUST00000040146.1;	exon_id	ENSMUSE00000226821.1;
Mm.15.ENSMUST00000040146.1	EnsEMBL	CDS	5743	5925	.	+	2	gene_id	ENSMUSG00000033029.1;	transcript_id	ENSMUST00000040146.1;	exon_id	ENSMUSE00000337037.1;
Mm.15.ENSMUST00000040146.1	EnsEMBL	CDS	6467	6595	.	+	2	gene_id	ENSMUSG00000033029.1;	transcript_id	ENSMUST00000040146.1;	exon_id	ENSMUSE00000226792.1;
Mm.15.ENSMUST00000040146.1	EnsEMBL	CDS	6779	6879	.	+	2	gene_id	ENSMUSG00000033029.1;	transcript_id	ENSMUST00000040146.1;	exon_id	ENSMUSE00000226783.1;
Mm.15.ENSMUST00000040146.1	EnsEMBL	CDS	7010	7078	.	+	0	gene_id	ENSMUSG00000033029.1;	transcript_id	ENSMUST00000040146.1;	exon_id	ENSMUSE00000410791.1;
