# Supplementary material for: Reference based annotation with GeneMapper
Source: Genome Biol. 2006 Apr 5;7(4):R29. doi: 10.1186/gb-2006-7-4-r29 (PMC1557983; doi:10.1186/gb-2006-7-4-r29)
Supplement: Additional data file 1 — A gunzipped tar file containing the data set of orthologous genes in human and mouse that was used to compare GeneMapper with Projector and GeneWise [file gb-2006-7-4-r29-S1.tgz › projector/ORTHS/region7/mm.fasta]

>Mm.15.ENSMUST00000040146.1 79368069-79376541	reverse
gttgaaagactctgtctcaggaaaaaaaaaaaaaaaaaagaacaaaaatcacctggaaag
cagaggtagatgaatctctatgttcgaaccacctgatataaggttatatttggtctccaa
ataaataaaataaaaatatgtccagccgggtggtggtggcgcacgcctttaatcccagca
cttggggaggcagaggtgggtgaattcctgagttcagcctgatctacaaaagtgagttcc
aggacagcctgggctatacagagaaaccctgtctcggaaaaaaaaaaaaaaaatgtccat
aatccagctgggtctggtggttcatgccagatatatcaacacttgggaagctgaagcaga
ggactgtgtcgaattcaaagccagccttagctatatagtgaattcccgggcagcctgggt
ttcagagtgaggccttgcctcaaacaacactaaacttcatgctctctagagtctatcccc
acttctgccacctctgctactatcacacctagcccaagcccgcgtctgctcccagccttc
caggccattctctgggttgctttttccttcctacttccacgactacacaagctacacacc
tctggcattcccttccagaaagagagcgctcagaggacaggggccacacggactgaactc
tctgaccactgtccccattgctccgcgaggtaggaagttctgaagacttcgccccaccaa
cccagcagctgggctagcctgtgctccaagagccctgctcgcaccacgacctccctcctt
ccgtggcccgtgctcacttgtcctcgttgtctgacatgatgccttctccgcccggggcgc
agagcagagaacgcgcgcctttgcccctcgccgcaccacgcgtagtttgcgcttgcgccg
tgacccaggcgcagttacttccgggaagcagcggccgaccagacgctaatgcgcgtgcgt
ggaggcgtgtcgctagttaccatggtaacaaggagcgattagtgaggacgctgacactct
agctccttggagtttctccgtgcggagggctctgtcacgcccaggtcatcgcctaaggtg
agcgctcctccccggaccgtcacgatagggactgtggtcactgcgctgtccggagccgag
gggtcgggcaccagcttctcagactcccaggttgctcgtgatgagaggtccggattgcga
agcgtaactagggcgagtcattgcttctctccctcctagggccctcccatggcttcccag
gaaagggtggactcggtgaccaaaggaaccgggttccgccgctgccgtaagcaagcaggt
tacacgccggggacttgtgagctgctcagaggtcagtgcattaggggatcaacgacccga
gcggtgcggtttttccttaagagcttgggattctgaaaggttcggggaagaatcaaagac
cagagatggagaattttggaatggttagttcatcttttacatgcactttcaatgaagcct
atctcctcactgcagtgggaccttcacagtaccaaattcaattcccttcaccaggcttag
acattatacagtcttagaggtgtttagtgtcaccttctaaatggtgaacaccaccaggca
aagaaacgtgcctgtttctgctcacaactgtagctccagcctctgctacatgaatgagca
tgtatgcacttaattattcaacgacaaaaacctaatgtgtgatttggatattgtcctagg
tactaggaatagagtgttgagaggattgcaaaggacaactcttgctctcagaaaactgat
aacacaggagggtaacaagaaaaatgaacaggagaaaattatagagctgaaggtgttgct
cagtgacagagtatattctaggcagatgtggagtctgggtttcagccccagcacaccata
cacaaaaaagtctgtgtgtgttacagttggagagctggctcagtggttaggaacatgtac
tgccctttgaaagctcattccccagcacccatgttagccagtcaccaaaaaagtgtgtgt
gtcttaggcatatgtaatgggaggattgcctgagcccaagaaaagctagcctagataata
tagtaagaacctatccttgaaataaaataaggactggaaagatggctcagagattaagag
cactggctattctcaaggacccaagttcaatcccccacaaccatatcaggtgggtcaaag
caatgtgtaactctagcttcctatgagtcagtgcctttccctgccctccacaggcagcca
tacacgcatagctacacactcacgcacgcgcgcgcgcacacacacacacacacacacaca
cacacacgaccttttattttttaagatttgtttgtttatttattatggatagtgttcggc
ctgcatgtatgcctgcaggccagaagagggcaccagatcccattacagatggttgtgagc
ttccacgtggttgttgggaattgaactcaggacctctggaagagcatcatatatgctctt
gatatgtgagtcatctctccagcccacatacaatcttaaagggagaaaagctgcatatag
tggctcatgtctttgattctagcactctgaagaaagaggtgggtgagtctttgtgagtta
gaggcttgcccaatgtacataccaaatttcaggacagccaggctacaaagtgagaccgtt
tctataaataaacaaataaataaaaagagaaataaaaaaagataaattaatgaataaata
caagaaaaggaaaagaaccttaagtgacaggcactctaaagaagatggagtaggcagagg
agtggaggagctcagtgcagaatggagggggggggcgggcaagggcgggacctggtggga
tgaggtgtgtctgctgaagctccagacgtcagccccggctttattttgcagttatgatga
aggagtctaaactgacaaacttccagcaacgccacatcatggacaccatgaaaagtaagg
gcagtcactctgacgctagagactttctgggcgaaggaaccagggatacttttttttttt
tttttttttttttcttgagacagggtttctctgtgtagccctggctgacctggaactttg
taaaccaggctggcctcgaacagatctattagaagtctgcctgcctctgccttccaagtg
ttagttttgacaatgagtgccaccatgcctggctcagaaatacattttcaatgtcgctct
atatgaaagggatggggagttcataccgcaagttcttgacagccatggctacacagtgag
atctcgtctcattaaaaagggttcagtaagccgggcagtggtggtgcacgcctttaatcc
cagcacttgggaggcagaggcaggcagatttctgagtttgaggccagcctggtctataga
gtaagttccaggacagccagggctacaaagagaaaccctgtctcaaaaaaaccaatacaa
aacaaaacacaaggctggagagatggctcagtgggtaagagcactgactgctcttccaga
ggtcctgagttcaattcgcagcaactacatggtggctcccaaccatctgtaatggcatct
gatgctctataatggaatctgatgccctcttctggtgtgtcttaggacaactacagtgta
ctcatatacattaaaaaaaaaaaaaaattcctggggtggtgtggaacacaggtttaaatc
cagcatttgggaggcagaggcaggaggatttctgagttccaggacagcctgatctacaaa
gtgagttccaggacagccagggctatacagagaaaccctgtctcgaagaaaaaaaaaaag
tttgtctcaaacttgtctcaaaaacaaacaaaaaacaaccaaatgaaaaaggggggagag
tgaggcaggctctctagctctctagctctctagctggctcaggctcagtggttaagagca
ggtgcggctcttgtagatgacctgagttcagttctcagttcccacgtgggctgacagtca
cctaaaactccagttccagagcctcactgggcactgtgtgtgtttatatgtgtgtatgat
gtatacacacataactaagaaaataagtttttgttttgagacagggcttctctgtgtagc
tctggctctcctgagacttgctctgtagaacaagctggtctcagacccccctatgggtac
cagacacacacacagtatacatccatatatgcaagctctcctacacataaaataaaaaca
aaacttaaaagacaaatcttccttgaagcttcatggctttggcggcttccctgggaattc
actctgcctgtcttactaaaatctactgttgttaaagaaacccagtctcaaaaacaaaat
aaaacaaaataaaaacaaaactaaactaaactaaaccaaaacaaaacaaatcaaaaccaa
aaaaaaacccctaagttgttttgagcttggttcaaacaaccaacccctctccttcccctg
aacaccagcagcgcggcggccataactagttactgtgtatgcacccagggaagaggaggt
agagccggagcacaggatcatcctgagaacaagggcatcctctcaggtctgtgaaggaac
cctaaccactcttctcatctgttactgcctgggcccagctccccaccgatgctgtgtccc
attcgaatagctgttttccttggccatgaatgagactttcaacagcaagcaaaagaggca
acccttccccagaacttccaacattccaacaatggattcctacattgcagaataaaatca
tctttccagaaacttccctatgttctgatctccaccctctactccattagcctctcggct
gctgcccaggccccccctcagcacctcttcactgttttctgtttgttatcctcccacagg
agccttctctgataaacactgacatctaggctgacgttctgcctcccaggcagaaggcag
tagattttgtcccacataatggtgtggcggcgcatagctgtaatccatggacttggagga
cagaggcagggagctcatccttagggcgttgggaggccactctggacagagaccccacct
taaacaaaaggaaagacccaagaccctgggctggtgagaccgttaaacagggaaaggtgc
caagtttaacaaccctgagtttgatccctgggacaaacatggctggagaactgagtccca
taagttgtcctctgatccccacaataatgctgtatcaaatgtgtccacatttatatttat
tacatacacaaaaaaagtttttaaataaaaaacaaaggcccacactgcagattcagtgta
taagaatgtttgtttattgcagcattgtcggaagtagtaaaaatccagccaacaacaaaa
aaagaaacaaaatacccagagacgatcagactgtccagaagtacactagctgaataaata
atgtaaccattctaaccactagtacatagctatcaaaaaataagttacgtatgaatgtgc
ttataggaagttggccttgataaacgggtgagaaaaggatctgttattgaccacatggta
tgatccagtgtaagaaccgagtgtgcgcagaccaaaggaaaacacccttggatatgttct
agaagcatcaagaacaaggagcaaccacctaataagcagctaccttatttcctctgagaa
gcaagcccaacaggtggccccacttgctccttgtgttcccaggaggagcccctctgcccc
tgcagtgcaaccctacatccagcctgaggggctctccctccaagaaggcagcctcagcca
tctacctgcctcccattctggccacccactctcacctcaggcctgccagcttgtgccaag
ccaatggggcgtacagtcgtgaacaattcaagcctcaggccaccagtaagtgctgggctt
agggctcttttcgggggtcacatcagcctgggacagcatcattcaagcaagctggtaaca
aacccgggcaggaaaccagtcaggtggccctctttatcttcctataacttttttcaaatt
aatccagttttcccaatctcagagggacatgtggctgtcagctgcttatcctcctgttcc
ctcaagtccatctcctatgcatctgagtccacatctgggagcccctcctcttctaacact
gcctttggcccagacccactaacaccctcctctccccccagttccttacacacaggccac
ttgggtggcctgcggttctgggttactcattagttctgcactggtgcttgttctcggttg
tttccactgctagcctaacacgctctgctcagaaacagccaaagaagtgtgggatctgca
gaggcccactcctcataaacgagacacccgcagtgcacacagccgatgggaacacgggaa
caggccttgctctacacattagcaaaatcatttctgggccccacaggagatctggagaaa
gagaaacgaagactccaaaatatctttgccactgggaaggacaaggaggaacggaaaaag
gttccccacgtgcggcaagaagacccagctccagagctggaccggtttgatgaacgtgag
ccaccgtgtgtgtgtgtgtgtgtgtgtgtgtgtgtgtgtgtgtgtgtagaactgatgggg
ctaacaagagtgacatggcttgatagacatgtcccaccggtgtccctcagagaccatgca
tggctggggctctatgcacgcctaccctgtgcattgacagcccctctcctctgtgcagtg
gtgaaagaaatccaagacaggaaagaattcttggctgccatggaggctctggggcagggc
aggcagtaccgcagcatcatcctggctgagatctcccaggtaggagagcccacccaaggg
gagggtggaagcaaaggggaggagccccagccagcaccaggacagttagctagatgtcta
gggtgtcctgcctgccatgacagcagctctttctggtggctctctgcagaaactacggga
aatggaggacattgatcgcaggaggagcaaggagctgaggaaagccctcgccaccactta
acccaagacaagggcgggctcacccagtgagactgccaacccggcacaacagccagaacc
agtgcccttcactctgccacacagcacccatcccaggcctgcccacccatgggggctggg
ccacgccagatcatgacatggctttgtcctgtggcatgaaacagtgtcctagtcactgcc
tggggatgcagaagccgcagagtagtgtcatagctactgtgtttctttctctagggaaaa
gccccaggcacaccatggcgatgcccaggctcacccaccttggacatgtgcctaagggca
ccctctctgtggctctcctgatgtcacagctggcctcaggtgctctgttttgcctttctg
aaccaaaaattaaacatgactctttcctcccttagatctttcccttaggatctaagtctt
tgccttcttgtagccttgggcaaatgtttaaccacaacaattaactggccaataaaacac
atttcacttgcccctgacatgtgccaccttgtttccccagggataacacttatgtgttcg
gaatcagaacttgtccagcacagatgagaatctaacttggaccccacctggtaccccacc
tggtacactgcacatcagtgtcctttctttgggctgttgacactaagcagcctgaccttc
accaatattttcatttccctgtccccataaatatttcctgcacctgctggaagtttccca
taactctattagaacatatgacctgtgttcttgtcctaatagaataaacatgactactct
gcagcagccagcagataagggttcaatcagtcggggcaagccctctaatgtgcaggccta
gcacaatggaaaacccaggacaagtgtagcccactgtgacaaactcaactttgatgtcag
catttacaacttgtgcctgtaggagaactggattctggatgtcttctgatgggcccatgt
tgacaggacacaggtgactatgagaaaggttgtcctgttcactgagatacaaactttcct
tgacacagagacagcctggtagagccctctcctgggttacagcaactgggtcatagggct
cctctgaaagacctctgaggtggtggccctggttccaggacagcaagtgaatctggagag
actaccaaggggcactggcaactgagatacagtgagttccttcccaggatgcacaaaggg
agggactctgaagtccccgagtgtaagaacagtgcttagaccataagctgcctggcacag
tccccagtgacagactgcccagaccacaaaaaggaatgggcccatcatccccggacgtgg
ggaagacagaaagcctgactgagagaacacccacccaaagcatcccttccaggctgacct
gagtcagtgcccc
