# Supplementary material for: Reference based annotation with GeneMapper
Source: Genome Biol. 2006 Apr 5;7(4):R29. doi: 10.1186/gb-2006-7-4-r29 (PMC1557983; doi:10.1186/gb-2006-7-4-r29)
Supplement: Additional data file 1 — A gunzipped tar file containing the data set of orthologous genes in human and mouse that was used to compare GeneMapper with Projector and GeneWise [file gb-2006-7-4-r29-S1.tgz › projector/ORTHS/region8/hs.truth.gff]

Hs.2.ENST00000233735.1	EnsEMBL	CDS	1054	1117	.	+	0	gene_id	ENSG00000115386.2;	transcript_id	ENST00000233735.1;	exon_id	ENSE00001124716.2;
Hs.2.ENST00000233735.1	EnsEMBL	CDS	1754	1872	.	+	2	gene_id	ENSG00000115386.2;	transcript_id	ENST00000233735.1;	exon_id	ENSE00001124706.1;
Hs.2.ENST00000233735.1	EnsEMBL	CDS	2180	2317	.	+	0	gene_id	ENSG00000115386.2;	transcript_id	ENST00000233735.1;	exon_id	ENSE00001124699.1;
Hs.2.ENST00000233735.1	EnsEMBL	CDS	3033	3144	.	+	0	gene_id	ENSG00000115386.2;	transcript_id	ENST00000233735.1;	exon_id	ENSE00001124693.1;
Hs.2.ENST00000233735.1	EnsEMBL	CDS	3340	3404	.	+	2	gene_id	ENSG00000115386.2;	transcript_id	ENST00000233735.1;	exon_id	ENSE00000846820.2;
