# Supplementary material for: Reference based annotation with GeneMapper
Source: Genome Biol. 2006 Apr 5;7(4):R29. doi: 10.1186/gb-2006-7-4-r29 (PMC1557983; doi:10.1186/gb-2006-7-4-r29)
Supplement: Additional data file 1 — A gunzipped tar file containing the data set of orthologous genes in human and mouse that was used to compare GeneMapper with Projector and GeneWise [file gb-2006-7-4-r29-S1.tgz › projector/ORTHS/region8/hs.fasta]

>Hs.2.ENST00000233735.1 79304643-79309243	forward
gtaaatactcaatttcaccacacaatctttgacttcatactaacaaacagttgacttcaa
atggacaatttcaatgaagcctgacttcatatttagctcctttaagcttccttaggcatc
agctctctacaattctcacattgagaatatgtgtattttgttagctcaaaccttgttaga
catgttaaatgtttagaaatataaatttaacctaccccttgaggtaggtcttgagaggtt
tgtgagcctaaaaagacatggaggaaccacttattgccacaagcacattgttctaaatta
tttggaatcagttaattcttccccatctcctacccatgcctgacaccaaagaggagcctc
taaatttacagggaatacaaggaagtctactgttctctgctcctctctgggttattaggg
cacatgggagccctcagttgttttctgctgagcaagagcaaagtccaccttggacttaga
cagcttgccaaattttttgccagaaggggacctgagttgtgaccactcccagtgtgtgcc
gggaaaaggctcgtactggtgccagaatctcttactgtcaatgctcccaaaactcaccgc
ttgcccccaccccttttgcttaaatgacgtggttcttatctcagatcctgatataaagct
cctacagctacctggcctgagaagccaactcagactcagccaacaggtaagtgggcatta
caggagaagggcgtctctaacatgcactgtagatctaaaatcttcgggaagatacagcat
gagtttctgtccaagaggttttagctgtaatgaagcctcagtgggatccaaagttgtttt
tcagttactgagtctgtataatccccactctcaagagaaacatttgaaggtgtgggtgtc
tcagaggaccttcctggtctcagaaattctgagaggaggttttaaggaaggtaataggtg
ctttgctctccatctctcagaacccccttctctgtgttctcctatagagattgttgattt
gcctcttaagcaagagattcattgcagctcagcatggctcagaccagctcatacttcatg
ctgatctcctgcctgatgtttctgtctcagagccaaggtaagatctcttttccaccaacc
aactctttctagccctgaagacttcactctatccccaagcatacgggtctacttgaaaaa
aaaaaaaaaagcagagtcactgttaagggttgttttgtggtgtttagtgatctttattgc
tgatctcttcacatttatatacatccacacctcattaaggagttggagctagaatttaaa
atgaccccttataagcaactgctgcagttggcatgagtttatctgattaaatttatacgt
gatggtggatttggggatgtctgtgtgtagacagtcactaatggggtggagaactgaaga
gagccttgtgttcagggaaaccaagtcaggcttgagaaagtagaaggctgagtccttcaa
ggtagaagagcctgagctccagacataaaagggaaactggagacttgtttctttggccta
ttcattctgttttttttcccctgatcaaagaaaccaaagacagaagatgtaggatgcagg
agcaatagtgagcagtcatcccataatagactggattcttctgtttctataaaggaacct
cagaagctcttacctcaccttcaagccttttccttaccctgagagcctcctttaattgtc
tcttctttttcaggccaagaggcccagacagagttgccccaggcccggatcagctgccca
gaaggcaccaatgcctatcgctcctactgctactactttaatgaagaccgtgagacctgg
gttgatgcagatgtgagtgaggagagcagtgtgggaagggagactcatgaagggagggga
agctgccactctccagtgtgttcagtggctgcaatgagatgagactgaaccccttgctat
actatcatcagccccaaactttccaatctactttatcccattattcagcacattcccagc
acaaagaacctggtggtcagtgacagcatcatcacggacattactctgctgtcctttttc
tgacccgtcctcttggaggactcagtatatccgtcacaacttcctcctccactgagtgct
ccattttcttctgcaacagctctattgccagaacatgaattcgggcaacctggtgtctgt
gctcacccaggccgagggtgcctttgtggcctcactgattaaggagagtggcactgatga
cttcaatgtctggattggcctccatgaccccaaaaaggtaggctgcagccttctttatct
cctaatgatcaggtttgagaagtaagaaggaggttcaagttctggtctcttaagtaccag
cttttatcgctttccagaaatcaggctgtttacagatcctctaatgtcctgtgtagcaag
gtgcactgtagatgattggagatataagtggaaggctgaatttcctaggtgttcttgtca
ttcatgaataaacttattctgttttcagtcaacaaagcatctttatgcaccaacttctta
cctattttgttactgtcagagtcacaagagagactagattgccgactatataggaaagga
gacttgtggtaaaaatctgctgctgtactgctggcatttgggaacctggtagtatactaa
ataatataatatatcaacaactaatggtcagccaatgctatgctggatatgagggtcctg
ggccacaaagacaaaaaatcaggaaccactttttaagtgagatactttgggtctctgtca
aattcataacacttatttcttggtggaatacagttaatgagttggacagttcaggaaaga
agtttagagcaatagcaaaggaaaggaaacaatatttagcaaggtttattcttcctttgt
gtcttagcatgtttctgagtgtgcacacaggcccagtgattccatgtatttttgagtgac
cactgcctctgttctggcccttccccatctagaaccgccgctggcactggagcagtgggt
ccctggtctcctacaagtcctggggcattggagccccaagcagtgttaatcctggctact
gtgtgagcctgacctcaagcacaggtgagaggcagagaatccatccacctgtttctgttc
tctcctgcttagctccagggatggaactgggactgggatagaggaaaggtgaactcctca
ttaaggaaatggatgtttggtttttgtcctgagtcctaaagccaggagggtcatactctt
tcgggtctcccagttgtaactcttctcattgacttataggattccagaaatggaaggatg
tgccttgtgaagacaagttctcctttgtctgcaagttcaaaaactagaggcaactggaaa
atacatgtctagaactgatccagcaattacaacggagtcaaaaattaaaccggaccatct
ctccaactcaactcaacctggacactctcttctctgctgagtttgccttgttaatcttca
atagttttacctaccccagtctttggaaccctaaataataaaaataaacatgtttccact
attgtgctgtcttactgtgtctgctatttccacagctgatgcctgggtggttgagatgag
agtgattacaacaaagcttgctctggcctatccacttcttaaaagtccatccgcatacca
tgcatattggaattcagtatttatgaacatatgtggctttgcttatgacaaggttaacaa
gatggagattgaccaaaaactcacatgctggcatatctcaaagatttttgcattcagttc
cagatcactgtaataagggtaatgtcacagaaaagcaagttacacaggtttttttttttt
tgcttccctttgcatataaatgttttactgtagtctattatacgagcaatagcattatat
ctaaacagaaatatacatactttaatgaaatagtattttattgctaaaaaatgctaacaa
tcatcagcgtcttcagcaagtagtattcttttgctcgtgaatggtattgcctcaatgttg
atggctgctgcctgagcagggcagtagttgctgaaggttagggtggctgtggaagtttct
taaaataagactacaatgaagttggccacattgatttgattcttcctttcatgaatgatt
tctttatagcatgtagtattgtttgatagcatttttcccacagtacaacttcttttaaat
tggagtcggcctctccaaaccctgctgcttctttatcaactaagtttatatgttgttcta
aaccctatgttgtcattttaacaatgttcacagcacctttgtcaagagtggattccattt
caggaaaccactttctctgctcatccataagaagctgctccttatcctttcaagttttat
cataagattgcagcggttcagacacctcttcatgctgcatttctaattttagttctcttg
atatttccactacattcacagttacttccttcatggaaatcttgatcctttcaaagttat
ccatgaagttggaatcagcgtcttccaatctccagtgaata
