# Supplementary material for: Reference based annotation with GeneMapper
Source: Genome Biol. 2006 Apr 5;7(4):R29. doi: 10.1186/gb-2006-7-4-r29 (PMC1557983; doi:10.1186/gb-2006-7-4-r29)
Supplement: Additional data file 1 — A gunzipped tar file containing the data set of orthologous genes in human and mouse that was used to compare GeneMapper with Projector and GeneWise [file gb-2006-7-4-r29-S1.tgz › projector/ORTHS/region8/mm.truth.gff]

Mm.6.ENSMUST00000023906.1	EnsEMBL	CDS	1359	1422	.	+	0	gene_id	ENSMUSG00000023140.1;	transcript_id	ENSMUST00000023906.1;	exon_id	ENSMUSE00000267896.1;
Mm.6.ENSMUST00000023906.1	EnsEMBL	CDS	1982	2121	.	+	2	gene_id	ENSMUSG00000023140.1;	transcript_id	ENSMUST00000023906.1;	exon_id	ENSMUSE00000133674.1;
Mm.6.ENSMUST00000023906.1	EnsEMBL	CDS	2346	2483	.	+	0	gene_id	ENSMUSG00000023140.1;	transcript_id	ENSMUST00000023906.1;	exon_id	ENSMUSE00000133676.1;
Mm.6.ENSMUST00000023906.1	EnsEMBL	CDS	3475	3586	.	+	0	gene_id	ENSMUSG00000023140.1;	transcript_id	ENSMUST00000023906.1;	exon_id	ENSMUSE00000267879.1;
Mm.6.ENSMUST00000023906.1	EnsEMBL	CDS	3777	3841	.	+	2	gene_id	ENSMUSG00000023140.1;	transcript_id	ENSMUST00000023906.1;	exon_id	ENSMUSE00000133678.1;
