# Supplementary material for: Reference based annotation with GeneMapper
Source: Genome Biol. 2006 Apr 5;7(4):R29. doi: 10.1186/gb-2006-7-4-r29 (PMC1557983; doi:10.1186/gb-2006-7-4-r29)
Supplement: Additional data file 1 — A gunzipped tar file containing the data set of orthologous genes in human and mouse that was used to compare GeneMapper with Projector and GeneWise [file gb-2006-7-4-r29-S1.tgz › projector/ORTHS/region8/mm.fasta]

>Mm.6.ENSMUST00000023906.1 78878246-78883188	forward
gctacttgagtgcatgatttaggaaaagaagaaggatactttttcttggtgtattcttta
acttaaaaagaaaaatatatattactaccagggaaattcaatacaaaattcaaccagcta
gcagagtccaaaggtgggccagcagatgcaatgaagaaaagtatgagtgtgtatgaaaac
tatattgtataagatgaattataatatttttttggccataaagctcactgacaagaagta
cagcagcatggactttctgtttgtgagacagatgaagtgtttctaagcagtttaggaaga
ggatagaggtcaagacacgagtaagtatgttgcatgggcagttgacatctggagaaatgt
ataacacaacctgaatattaatctgtaagtggtaaagtttggacaaaaaaaaagtatgtg
gtacgaagtttaagagagaaatagaagagaggaaatatcagaataggtaaaaacaaaaac
aaaaacaaaaacaaaaacaaaaaaaaacgtgtttacccctttcttatatagtaccattgt
agagacagcacctaaattgtctagattgtaaactactttgcttgctgtctcaagcagatg
tgtgccctgttttgtgtggctgctctaggccgcacagattgtcctgtcctagggtcacac
atctcgtttgtgtgctcctgttacccttcctcactcattgactatcttgagttcctggaa
gggctctttttggtcagggacaaggaaactagaaatatggatgctgttatgcaacaaaat
aattttttcttcattgagaagttcccaactgaagagttcatcacctgtgatcattcccat
gatgtccgagaaaggcatgactcctattgcctgaatttctgtaccctatctgtgccaaaa
ggaagtcttttgaattccttgcccctccctttgatcatttgtcacgatccttatgcccta
acctgttgcatataaaagacctaccattacgtagccaggcagtattcattattcctagct
gacaggtaagagtgcttacaagaggaaaactcctctaacacatgctattctacttcaatc
tctggatattatacagatgttttagaagtactggtctaccagtggaggcccaaattgctt
ttaaattactagacttatatatttgtaaagtgtcaagagaaaaaaaattaagtatatggg
gatacaagggagccttctcacactaagaactcaggagacaggaggacttgtgcaggatca
agtttgctgagttcacctttcctaaagttttattattgttgttcttcaatagaaattatt
gatttagaatttaaatcgaagactgtctgctgatcagcatggctcagaacaatgtatacc
ttatcctgttcttatgcctgatgttcctgtcatacagccaaggtaagcttgttgaaccat
gacccttacagacatgaaggctttgctccatctatatatatatgctcatggatttggaaa
aggaatggtaaacattggagggcaaccagtattcttattgcttcaatgatcacagacctt
cccaaccaccagagaatttgaggtggacttttaaattattccttatttacaacaacggat
acttttatttgatctggtaaatgtagattttattaatgtgggacgggttgaatgcaaaga
atataagattatggagaatctcatgcaggaaaagctataagatatacaaaaagtgtaaga
gcttcagaaaaaataggggaacaactgtgtagaaatagcctcaggaattaatagtgaggc
tttgtctcaaggaaagaaagcctagaagagacaagcaacaatggaggaatgtagaacagg
cagtcactctattggctgtgttacatctttgcatacctacagaagagatgacaatgatta
tctcttcctccaggctttgttgcatcctcatcatctccttcactttcctctcctttccta
ggccaggtagctgaagaagacttccccttggctgaaaaagaccttccttctgccaaaatc
aactgcccagagggtgccaacgcctatggttcctactgttattatctaattgaagaccgt
ttgacctggggggaggctgatgtaagtgaaaagtaatatatgatgatgggaggtatctga
agatagagacacttactgttacctagtggtttcataagatagggcagatcgcaaattttt
cccatcaccaacctaaatttttccctttgacttttagtttgaaatacactccttaggaag
agtagtatattgttcaaaactcccttctccattgattaacctattttctgtctgaacccc
cacagctcttttgccagaacatgaatgcaggtcacctggtgtcaatactcagccaggctg
agagcaactttgtggcctcgctggttaaggagagtggtactacagcttccaatgtctgga
ctggacttcatgaccctaaaagtgtgagtttttgatctttttaccacctcataatcaggt
gaaggagaagtgggaaaaccaactttagcctgtgaaaacccacctttacaacactcatag
aaaagcaacatgctttgtggatgccagaacatatggacatgttgtggttcactgaaggtg
gatgtagagatagctggggttcaacttctttatagtttcatacattcatcatcaatttac
tttattacatgtgtagcatttcttatattcagataattatttattatttatcttgatgat
ttatgagttagaagagaatcctctaatgacagagaaaaaaatttattgcttgttttggca
aatctgtcactataataagccatctagtacatctagttgtttggtgaactaggcaaggtt
taagcatcaagaaagagactctaggaatggctttctgtgataaatgtttatggtttttgt
aaaattcagagtaattacttggtcttgagaaaagtatatgccctagtacagggggatgcc
agagccaggaagcaggagtgggtgggttggggagcacagtgagggaagggtataggggaa
tttcagagaggaaactaggaaagcatttgaaatgtagatgaagaaaatatcaaaattgac
aaaaaattgtaaaggataggagtaaaataataattaaaaaagaaataattgattagttca
atttgggagacttgtgttggctttttagcattttaagagttaaataaatcctttcctccc
ccaaaacaatttaaaaaaataaaaaataataataagaagaattacttctctgaaggagaa
tggaaggaattgaataactgagaaaagaacatgtacaaaaacaaacaaaaaccattatga
tttgcaatgggactgtgacatttatttttttatttctatacttggtcctgcacatggtcc
aggtacttctgccactttgagtgacattgtctcaatttgacttcttcactatagaaccgt
cgttggcactggagcagtggctccctatttctcttcaagtcatgggccactggagctcca
agcactgccaaccgtggttattgtgtatcgctgacttcaaacacaggtacaaagcagagt
ctcacatttttgttggtttctgctcagctctggggatgtacctgggcctgctgatagagg
aatggttatttatgcaagacatagaagtgtctcctttgatttcttgtcccaaggagtctt
ggaactaggtgagaccacattttctgcagctgatttatttttttattgacttgtagcata
caaaaaatggaaggacgaaaactgtgaggcacagtactcctttgtctgcaagttcagagc
ctaaagtcacctgaagaacagatgtgcagaactctgttactatatattataaatgaaaga
agaccatctatctgcaaaataaatactctttcctgtaataacttacaacagacttgcagt
atgtttttctctttgtttttttcactgaaaataattttcatataggatattctgatcatg
gtttttccgctcatatgcaccaagatctttaccatctctccaaaaattcaactccatgca
ttctttatctctcattaaaaaaataccatgtagaacaacagcaacaaagtacccaagcaa
actaatataaaacaacaaaacatacaaagaaagggtactaaaaatatacaaagaaagcag
agagcaagagacatatataaaaaataaaaccctccaattaatgaatagatggtagaaaat
catcagaaaacataatatttggggtatttttatctactccattttaaaaaaccatgacaa
aaggaagataagattatgttccccaattgtcttttcttttgcattcattatgtcagttgc
caatggctgagtacctaggatgaaagggattctagcatgtcaagcttgctctagcatagc
ttgctctggtgtagccaatgttataactgtattcttcatgagccatttttgcctttgttt
gtgataaatttaatgtgcaggtattccttgaatttacttagactgtaatttgtagaaact
gttagattgttggttcataactggcataggtattttgatactttatggaatttcacaagt
tttagatctaaggaagacacttttgtgtacagggaaacaatttaaagccataattgtttt
gatattttagggaagttgctagtttgaaaatactgaataaattcatgagagactagaagt
taagaccagcaaagtttgataaatgcaattctttgaaagaactaataaataaaacatgtt
gatttaagtaatcacaatgtacagaaatagttaatggcaactttacataccctatttcca
aatgcagtaaagagttagaaaattttcaataatttattttttagtcatcactttacctac
tgatcacaacaccccccttttct
