# Supplementary material for: Reference based annotation with GeneMapper
Source: Genome Biol. 2006 Apr 5;7(4):R29. doi: 10.1186/gb-2006-7-4-r29 (PMC1557983; doi:10.1186/gb-2006-7-4-r29)
Supplement: Additional data file 1 — A gunzipped tar file containing the data set of orthologous genes in human and mouse that was used to compare GeneMapper with Projector and GeneWise [file gb-2006-7-4-r29-S1.tgz › projector/ORTHS/region9/hs.truth.gff]

Hs.5.ENST00000194152.1	EnsEMBL	CDS	1001	3385	.	+	0	gene_id	"ENSG00000081818.1";	transcript_id	"ENST00000194152.1";	exon_id	"ENSE00000527102.1";	
