# Supplementary material for: Reference based annotation with GeneMapper
Source: Genome Biol. 2006 Apr 5;7(4):R29. doi: 10.1186/gb-2006-7-4-r29 (PMC1557983; doi:10.1186/gb-2006-7-4-r29)
Supplement: Additional data file 1 — A gunzipped tar file containing the data set of orthologous genes in human and mouse that was used to compare GeneMapper with Projector and GeneWise [file gb-2006-7-4-r29-S1.tgz › projector/ORTHS/region9/hs.fasta]

>Hs.5.ENST00000194152.1 140483730-140489350	forward
gcaaactcattgtaaaatatagattacatctatcttgctaaataagctcagcttaaagcc
tttatcttcacaaaattctgtgactgttactcacttttgtcttgacattatcctcataat
agtcacatagaataatcaagtcctgttaccctctgagcttcagttttagtttccttatct
tttatttcctctttagttctaagaatctgtgattctaatactatttgccttactcctagg
ttcaatgtaggttcacactataaattacttgatacaaaacaagatacctgtctattcacc
tgtattactatttgcacattaaagtaggaaaatagaacctttcgtttcaaaggtagtcgc
gctttagaccatgtatagagaacatcttaaacttttgcatcatcacaaagtcctcacatt
cttagaaaagaacatttataactactaagaattgaattgaaagtgtataaaaatttgtct
cctgtggctggattatgtaaagaagaaatggagttctttgaagtttcactgataagcgtg
tggggagtctgagatatcttcttgatttgtgctcatgattattctggttcgtgcactgta
attaaataaccttttaaattatgcagtttaatgtaacaaagtttgtaaaaattctatgct
cttaaaaatggcttttattttaaaacttcccaaatacgttgtcttgaagttgttaatttc
tcaatcaagacgcagggtggcgctgcaggctaagttgtgaataatgagccctaaaaagct
cgcgcgtattcttctgtgtcgctagacgcaatcaaaaacacacggaagaagcgttacaag
cagtgcaggtttaccaacggcttggggcagcgatatactaaacaaatttaatattaaaag
caactgtgtgacgattcctccaagcaagaaattggaattgaatgtctcaagtctcgttgc
ggttgctgaggggattggatatagggacctggactccaacatgaagaagctagggagaat
tcatccaaacaggcaagtgttggcctttattttgatggtgttcttgtctcaggttcgcct
cgagcctattcgttattctgtgttggaggaaacagagagcggctcctttgtagcccatct
ggccaaggatctgggcctgggaattggggaactggcctcccggtcagcccgggtgctgtc
tgacgatgacaagcagcgtttgcagctggatcgtcagactggagatttgcttctgaggga
gaaactagaccgggaagagctctgtggtcctattgaaccgtgtgtactgcatttccaagt
gttcctggaaatgccggtgcaattttttcaaggagaattattgatccaggacataaatga
tcactctccaatattccctgaaagggaagtgctcttgaaaatactagaaaatagccagcc
gggtactctatttccgttgctaatagctgaggatttggatgtgggcagcaatggtcttca
aaaatacacaatcagccccaattctcattttcacattctcactcgaaatcatagtgaggg
caagaaatacccagatttggtgcaggacaaaccactggatcgagaggagcagcctgagtt
cagcttaaccctcgtggcgctggatggtgggtcaccacctaggtctggcacggtcatggt
tcgaatcctgatcatggacatcaatgacaatgctcctgagtttgtgcacactccatatgg
ggtgcaggtcctggaaaacagccccctagactctccaattgttagggtcttagctagaga
tatagatgctggaaacttcgggagtgtttcttatggcttattccaagcatcagatgaaat
taaacaaactttctcaataaatgaagtcacgggagaaatactgttgaaaaaaaaattgga
tttcgaaaaaattaaatcttaccatgtagaaattgaggccacagatggaggaggcctttc
tggaaaaggcactgtagtcatagaggtggtggatgtgaatgacaatcccccagaacttat
catatcttcactcaccagctccatcccagaaaatgctcctgagacggtagtctctatctt
ccgaattcgagatagagattccggagaaaatggaaagatgatttgctctattccagataa
tctaccgtttattctaaaaccaactttgaagaatttttacaccctggtaacagagagacc
actggaccgagagaccagcgctgagtacaacatcaccatcgccgtcactgacttggggac
acccaggctgaaaacccagcagaacataaccgtgcaggtctccgacgtcaatgacaacgc
ccccgccttcacccaaacctcctacaccctgttcgtccgcgagaacaacagccccgccct
gcacatcggcagtgtcagcgccacagacagagactcgggcaccaacgcccaggtcaccta
ctcgctgctgccgccccaggacccgcacctgcccctcgcctccctggtctccatcaacgc
agacaacggccacctgttcgccctcaggtcgctggactacgaggccctgcaggcgttcga
gttccgcgtgggcgcctcagaccgcggttctccggctttgagcagcgaggcgctggtgcg
cgtgctggtgctggacaccaacgacaactcgcccttcgtgctgtacccgctgcagaatgg
ctccgcgccctgcaccgagctggtgccccgggcggccgagccgggctacctggtgaccaa
ggtggtggcggtggacggcgactcgggccagaacgcctggctgtcgtaccagctgctcaa
ggccacggagcctgggctgttcggcgtgtgggcgcacaatggcgaggtgcgcaccgccag
gctgctgagcgagcgcgacgcagccaagcacaggctcgtggtgcttgtcaaggacaatgg
cgagcctccgcgctcggccaccgccacgctgcacgtgctcctggtggatggcttctccca
gccctacctgcctctccctgaggcggccccggcccaggcccaggccgactctctcaccgt
ctacctggtggtggcgttggcctcggtgtcgtcgctcttcctcttctcggtgctcctgtt
cgtggcggtgcggctgtgcaggaggagcagggcggcctcggtgggtcgctgctcggtgcc
cgagggcccctttccagggcatctggtggacgtaagcggcaccgggaccctgtcccagag
ctaccagtacgaggtgtgtctgacaggagactctgggactggtgagttcaagttcctgaa
gccaatatttcctaatctcttggttcaggacaccgggagggaagttaaggaaaaccccaa
gttcagaaatagcttggtattcagttaagtattgtatttagttcagtgaaccgcccgtta
gttttgtcaaacttcccactgcaatgcctttatttaaaaaaattgtctacttatctaaat
attcataccacaatttcaaacctactcatgtccctgataaagctaaatttgtcccttttt
tattgttattaattgcacttaacatttttagttatactggatattgagtatggattttct
ctatatttgatctattggtgattaatctttttgtaatcataaattactcaattaggataa
aaataaattatgttttaatgaaattcttaaattaacatctttttaatggaacatttaagt
gaatatatgaatattgaatttctaaatatttgttgtgcctgtctttaccatgtaacttaa
tgtttgcaaggccagagtgtttgaaagttttgtatttaactttataattaccttgtcctt
tctggttgactatactaggctaagccctcttaatagccatgagtgtaaaatttagtttac
tcatttttcacaaattgtatataaacatgcacttcactacattggtaatacactaaaatt
gtggtccttttcctcttgtgaccaccacatgtctagtgattattttgtttatttggttgc
tacttacctagcacattgtaatgttccatgaatgctaatattaaattttgtaaaaataac
ttatttataaataatttttaaagagaaaaatctcatataatttgtcataacctttcaata
aataaaactgttaaatcatggcctgatatcatcttaaaaaaaaatctcagaatctgaaat
aagccctaaatttctccccaaaatcaagactcttgagagcatcataggtctccttgtgct
accttttactccctataaatagaaatccaagtatactttaatatgtgtatattttttggt
tttcctacagcttctccccatctttcaaaagaatcacgaaatttcttctgcaccttggct
attctgtttaaatctgataatcagttgatctcaggtttttcactgtacattactttgcag
atatggacagcctttacaaaaataatttttaaatgcttaattattttaatttgttcttta
aggtaaccttcagttattttgaattaatttaacttctcaattatgccaaagttgcacttg
catgaaataaatattattttgtccttgtatagactggaacagtaataaatttatctgaat
taaaattgttttatgctgtgatcagtaagcccagtaagctaggtaaagttgtatggatat
aactatagtacacctctattttacttttggcagaatatgagcaactgaagaacttgcttt
ataatctaacatttatttttaaatctcaagtatcatcctactggagttaaattacttgca
cttttccttgaattactcttgttttctaaacgtgtaatgaaataaaaaggaaaattgact
gttattcttgaaacatattttttagcatttattcaatttaaaaatcaaagtgaagaagat
ataaagtgagaacagaatataacatacaaatatgtaagacataaatatggtagtcaactt
taatgtcttcttccatttattattagctacttaaatgaaatagctttgaggccgggtgtg
gtggctcatgcctataatcccagcgctttgggaggcaggcagatcacctgaggccaggaa
ttcaagaccagcctgggcaaaatggcaaaatcccgtctctaaaaaaaacacaaaaattag
ctgggtgtggtggtgcacacctgtaatcccagctacaggagtggctaaagcaggagaatt
gcttgaacccgggaggtgaaggttgtggtgagccgcacctccagccacagagatcacacc
actgcactccagcctgggtgacagagtgagactctgtctcaaaaaaattttaaaaaaaag
aaatagcttttatttatgatgacaagtaagaaatctggttgaagttttcaccaactatat
actgacatgatgaaagtccaaaatcattttttttgttgtttatgcagggtaagtccaatt
cgtataatcacccaaatgagaccgttcaaataaacaccccaaaccgacatcatccttgga
ggtattcataaagcatgactcattccttaccagctaggtgtagtatagatcaacatttaa
aaattcaattattagaatttagttgtaaacacgatccaaat
