# Supplementary material for: Reference based annotation with GeneMapper
Source: Genome Biol. 2006 Apr 5;7(4):R29. doi: 10.1186/gb-2006-7-4-r29 (PMC1557983; doi:10.1186/gb-2006-7-4-r29)
Supplement: Additional data file 1 — A gunzipped tar file containing the data set of orthologous genes in human and mouse that was used to compare GeneMapper with Projector and GeneWise [file gb-2006-7-4-r29-S1.tgz › projector/ORTHS/region9/mm.fasta]

>Mm.18.ENSMUST00000062361.1 37593936-37598314	forward
aggaacatttgtacttgctttggagacttcccttcatttttaaaaggacagatccttggt
gcttattcttttgtatatttatagattcactgtatttgagataggtgcccctgcaggtgt
aaatggaactacttaaggacattcgcttattcagatgatgcttgttcaacggttactata
atccatgttttccagttccagaatgagagagtaccagcatattttagaaacggcttattt
aaaaataaatcacaaatcaattcaataacttggtgaaataagatccaaaagcacaggaaa
ctgcataagaaagacaaaagatggatttctgcaattttcccaccagtgtagaaaaataga
aactatacttagaaaaataatatcttttttagggataatgtgctacagataatttgaaaa
tgtttgcattgctcaagagttcttacttcagaagaaaacacttctattatgaagtgaatt
cgaaattaaggatttaattcacttggttagattatgcaaaatgcaaaagtattgtcgatt
cccaccaattggccatatgggataattgaattaactttcttctttcgtcctaaaaattct
tctggcacatgccggacgatgaaataaccgccaattatacaacttaaagcaggaacaaca
ctcgtaaacatagtaagcacaagcttttctaaatgtccctttggaaaatttcaaaatttt
ccgatttgaaaatgctgtcaatttttcaatatgaacgcagggtggcgctgcaggctaagg
tttgtgaaaaaccgctaaatgcttcctggtcctttgtgttgcaagacagaatcaaaaaca
cacaagtacaggaaacatctgaaggaatacccgaccttgaatgggtttgggccggggtat
actacgtgaacaaagtttctccaaccaagaaaatagaatttagcattcaaggcattcaga
ggctgttgaacaattggatgtaatcactcgtgttttcaccatggagaagctggagagaaa
tcatcgaaacaggcaagtgattcctttcctttttatgctgctttgggatcaggtcctcat
ggtgcctactcggtactctgtcttggaggaatcagaaagtggctcctttgtagcccatct
ggccaaggatctgggtctgggagctggggagctggctgccaggtctgcacgggtggtgtc
tgaccatgacaaacagcaattcattctagattctgagactggagatttgcttctgaggga
gaaactagacagggaagaactgtgtggctctgtggatccctgtgtgctgcatttccaagt
gttcctagaaaagccagtgcagttttttcaaggagaattattgatccaggatataaatga
caactcgccagaattcccagataaagaattgctcttgaaaatactggaaaacagccagcc
aggcacacggttttcattaaaattagcccaggatttggatgtgggcagcaatgggcttca
acaatacacagtcaaccccaactctcattttcatgtcctcactcgaaataatagcgaggg
caagaaatacccagagttggtacaggacagagccctggacagagaggagcaggcagagct
gagcttaatcctcacagctctggatggcgggtctccaccgaggtcaggaacagccctggt
tcgaatcctgatcatggacatcaatgacaatgctcctgagtttgtgaacaacccctatga
ggtgcaggtcctagagagcagtcccccagactccccagtcctgactgtcttcgcacagga
tgcagatgctggcaactttgggagagtttcctatggcttgttccaagcatcagatgaaat
ccagaaaactttctcaataaacgaattcactggagaaatacgactgaaaacgaaattgga
ttttgaaaaaactaaatcttaccatgtagaaattgaggccacagatggaggaggcctttc
tgggaagggctctgtggtgatagaggtgttggatgtgaacgacaatgccccagagctgac
catatcttcactgaccagctcagtcccagaaaattctccagaaactgtggtcgctatcat
ccgaatacgggatagagattctggagagaatgggaagatgatttgttcaatttcagatca
tgtgccattcattttaaaaccctcttacaagaacttttacaccctggtgacagagagccc
tctggatagagagagcagagctgagtacaacatcaccatcacagtctccgacctgggcac
acccaggctcacaacccagcacaccataacagtgaaggtgtccgacattaacgacaacgc
ccctgccttcagccaaacctcctacaccatgtttgtccgcgagaacaacagccctgccct
gcacattggcaccatcagtgccacagactcagactcaggctccaatgctcacatcaccta
ctcgctgctgccaccccacgaccaacagctggccctccactcgctcatctccatcaatgc
tgacaatgggcagctatttgcgctcagtgcgctggactatgaggccctgcagggcttcga
attctacgtgggtgccacagaccgaggctctcctgagctcagcagccaggctctggtgcg
cgtggtggtgctagacgacaatgacaatgcgcccttcgtgctctacccactgcagaatgc
ttctgcgccctgcactgaggtgctgcccagggctgcggagcctggatacctggtcaccaa
ggtggtggctgtggaccgcgactctggccagaatgcctggttgtcattccagctgctcaa
ggccacggagcccggactgttcagcgtgtgggctcacaatggcgaggtgcgcaccaccag
gctgctgagtgagcgagatgcacccaagcacaggctgctgctgctggtcaaggacaatgg
agagcctcagcgctctgccagcgtcacgctgcacgtgttgctggtggatggcttctctca
accttacctgcccctgcctgaagtggcgcgcgaccccgcacaggatgatccggatgtgct
cacgctctaccttgtcattgccttggcctctgtgtcttctctctttcttttgtctgtgct
gatgttcgtgggagtgaggctgtgcaggagggccagggaaccctctctgggtggctgctc
tgtgcctgagggccactttcctggccacctggtggatgtgagccatgcagggaccctgtc
ccagagctaccagtatgacatgtgtctaacaggagaatctgggactggtgagttcaaatt
cctcaagcccatagtccccaacctaatggttcaggatacgggaaatcttcactgcaggga
tagctttgtattcagctaagtatatatttccccaagtgatgtacaaatgttttcttttaa
gaaatgatcttgttcttatgaagttttccactagtttaacctacttatatctcttacagt
gctgatagtttctttcttattgatatgaacatattaggcttttagttggactaaaatatt
tcatatttttcaccacatatgactatctcttagtgattaacatttccacaagcatatata
atccaaataatataagatttttgaatatgaaactatctcagaaaactcttttgtttttgt
atggttttgtgacttctgctctttcattgaagtttcatcttttcaaaggtagattgttta
aaatcacttatgttgcctggatttttctgtgtggctagaatgtaacataggaacaacaat
gtgaaccaacgagtaccggcagagctcccagggactaaaccaccaaccaaagagtacaca
tggtgggacacatggccccagccgcatatgtaaccagaggattgcctagtcgctcatcaa
tgggaggagaggcccttggtcctgtgaaggctcgatgtcccagtgtaggggaatgccgtg
gccagaaagtgggagtgggtgggttggtgagagggggagagggagaggagagaggaaagg
aggagggtgtttttcagaggggaaatcaggaacagggataacatttgaaatgtaaataaa
gaaaatgtccaataaaaaaataaggaagtagcattatgtcgtattcattgccagtttaag
ccccctggatagccaagccttaacatttaaagtgtatatcaatttacacaaaggttgtga
cagtttttgtttgtgagcatcatgcatgctagtagctttatttacttggttgtgcatgtt
ctggaattttgaagttatatttggcaaaaattaaagagaatgtgtagtttctcatgcgtt
tattaaataaaactgttaaatcactgatttaatacaatttcttttactgatatcagaat
