# Supplementary material for: Reference based annotation with GeneMapper
Source: Genome Biol. 2006 Apr 5;7(4):R29. doi: 10.1186/gb-2006-7-4-r29 (PMC1557983; doi:10.1186/gb-2006-7-4-r29)
Supplement: Additional data file 1 — A gunzipped tar file containing the data set of orthologous genes in human and mouse that was used to compare GeneMapper with Projector and GeneWise [file gb-2006-7-4-r29-S1.tgz › projector/ORTHS/region10/hs.fasta]

>Hs.17.ENST00000323478.1 3131074-3134021	reverse
gctggtctttctgatatccacaatcatgaataccttctctctgattcttgctacagcttt
gcttgacctttattatgtctagaagcctttaaacctaggtgtttttgttttgttttgttt
tgttttgtttgagatggagcctcgctctgtcacccaggctggagtacaatggtgcagtct
tggctcactgcaacctccacgtctcgggttcaagcgattctcctgcctcagcctactgag
tagctaggattacaagtgccccccaccacacgaagctaatttttgtagtagagatgtggt
ttcaccatgttggacaggctggtctcaaactcctgatctcagatgatgcacccgccttgg
cctcccaaactgctgggattacaggcgtgagccaccacgcccagcctgggttatgttttt
aaatgcattctactttctctggatttctattttgaaacctgcttattagtttgggatgat
ccctcagagagcaataggaaaacttcatctaaatctaactatattcatagaggaagcctt
gtatgttttttaaaacaaagtttttgtctatatttaaggtacagaacatgatgttatgag
atacttgtagttagtaaaatggttactatagtgaaacaaattaacatattcatcatctca
catagttacccatttcccccctgtggcgaggacagctgtaatctactcagcaaaaatcct
gaatgcaatacactttattaactatagttctcatgttgttccaggtattctgaccttttc
agctagcagaggatgaggaggacaaggtggtggtgtcattgggcatgtcaaccaagagca
aggtaaaggcattgaggtgatggaggaggtcaacgagtgagggatggcctggggactcgc
cacggggctttgaacataaatggtttaaaatattaatgttgaataagtgaactgagtgaa
ctgatacctcccctgctgggacatgtccttacagaaactcatggagccagaagctgggac
caataggaccgctgttgctgagttcattctactgggcctagtgcaaacagaagagatgca
gccagttgtctttgtgctcctcctctttgcctatctggtcacaactgggggcaacctcag
catcctggcagccgtcttggtggagcccaaactccacgcccccatgtacttcttcctggg
gaacctgtcagtgctggatgtcggatgtatcactgtcactgttcctgcaatgttgggtcg
tctcttgtcccacaagtccacaatttcctatgacgcctgcctctcccagctcttcttctt
ccaccttctggctgggatggactgcttcctgctgaccgccatggcctatgaccgactcct
ggccatctgccagcccctcacctacagcacccgcatgagtcagacagtccagaggatgtt
ggtggctgcgtccttggcttgtgccttcaccaacgcactgacccacactgtggccatgtc
cacgctcaacttctgtggccccaatgaggtcaatcacttctactgtgacctcccacagct
cttccagctctcctgctccagcacccaactcaatgagctgctgctctttgctgtgggttt
catcatggcaggcacacctttggttctcatcatcactgcctacagccacgtggcagctgc
agttctacgaatccgttcagtggagggccgaaagaaggccttctccacgtgtggctccca
cctcaccgtggtttgtcttttctttggaagaggtatcttcaactacatgagactgggttc
agaggaggcttcagacaaggataaaggggttggagttttcaacactgttatcaaccctat
gctgaaccctcttatctacagcctcagaaaccctgatgttcagggtgctctgtggcaaat
atttttggggaggagatcactgacctgagaggtaatggggtccctcctttcctgcctttt
ctggactgaggaaaatttcccatgaagacagtaaccaggaaaaattcagccacaactatt
tttcctatctcctgatgcttgaagatcggtgttacatatttgtcctactaggaaacccta
cataatttattcattcaacaaatacttattagagtacctctatgatctggacagtcttcc
aaggcattggtggacaaaatggacaaaagtctctgcactcatgcaactcacatgctataa
aagtagacaaagtaaataagcatcatatataccacatgatgatagtttctatagagatga
acaaagatgttaatatgaagtcaggttctgccaagcaagccctgtgcaagttttaccctg
tttttggctgtgcctactttctggatagagttaaagccttgtagttctgtgtgcctggca
agcagcattctacaaagaatgtccagtcggtcaatcacagcctaagtgaccaaaagtatt
tctgcaatatttctggtgaggacatgagattccctgcagatcagaataggggaaaatttt
ttgtttgtttctttgttttgttttgttgttgttttgttaaaaacttgttaaaaagttttt
taaaaaaaccaaaaccataggcctagtgcaatggattatttcattcatttgtttgccttt
caccttcattttcttctctccgctaccacaaaagaatcctgctggatgttgactgggcgc
agggtggctgacgcctgtaatcccagcactttgggaggccgaggcggatggatcacgagg
tcaggagatcgagaccatcctgactaacatagtgaaaccccttctctactataaatacaa
aaacaaaattagccggtgtagtggtgggcgcctgtagtcccagctactcgggaggctgag
gcaggagaatggcgtgaacctggggggcggagcttgcagtgagccgagatagcgccactg
cactccag
