# Supplementary material for: Reference based annotation with GeneMapper
Source: Genome Biol. 2006 Apr 5;7(4):R29. doi: 10.1186/gb-2006-7-4-r29 (PMC1557983; doi:10.1186/gb-2006-7-4-r29)
Supplement: Additional data file 1 — A gunzipped tar file containing the data set of orthologous genes in human and mouse that was used to compare GeneMapper with Projector and GeneWise [file gb-2006-7-4-r29-S1.tgz › projector/ORTHS/region10/mm.fasta]

>Mm.11.ENSMUST00000061010.1 74939448-74942395	forward
tcttatagatatgttgatcagtgtgttattagcaatgtagagacttgaagcagatggtaa
gtcttcctcaagtgaggtcaagatcaggttcagcagcagcaatggtccttaccagtgatg
gtcctctcaagatcccatgaactacagacatcttggatggtgctggtaggtgactttaca
cacacctattctcttgctggttgagattaaggtaatagctatcattctgtgccatggtat
gacttttaagaggaaaattgttattattgtaaatatgaatttttcagttcatattgaaaa
gtgtttgagagcaagtgggtctctagagcttcatgctttaactagaatcatcacaactgc
aaggaaacgtgtttttcactcaattgtgccacagtcgcttcaagcccttcaaaatctagc
ttatccaaattcatagtggtctcatataaattatcttttgataattcttgctaaccacca
atgcatggtttgggatttgagggtttgggttttgttgtttatttctatttttatttagaa
tttttatttgttgataagttcagccattcatttatttgtgtggtagtgcactgatatcat
gagaccactaatgtaggttacaataatgttgccatgctcttgtactctagcaaatattac
tatgccaaggtagccaaaattggtttatttttctttagaaataagaaggttttttttaaa
tcagtgaattgtgtctattagacaattgacctgctacacgttacaaacatattgatagtc
aagcactcccagttcctttaactgttatataccacaacaacaacactgcatactttttaa
ttatttgttttatttttaagattactatataattatatcatttgtatggaggaaagggaa
agttccaatttgtgtgttcagatagctatgatttaaatttctccaattcactgagaggtc
ctgtggtttttcctccttgcatgcttctttaaaggaactcatgcagacaaagcctagaat
caatggaaccactattactgaattcattcttctgggtttggtggagacaccagagctgtg
gccacttgtcttcatactcttcctcttggcttacatgacaacagttggaggtaacctgag
catcctggcagctgtcttggtggaacccaaactgcacactcccatgtacttcttcctggg
gaatctgtcagtgatggatgtggggtgcatcagtgtcactattccctccatgttggttcg
gctcttggtccaaaagcatacaattccatatggagactgcctcacacagctcttcttctt
ccatctgctggctggggttgactgtttcctgttgacagccatggcttatgaccgcttcct
ggccatctgccagcccctcacttacagcacccgaatgaactacactatacagaggatctt
ggtggctatgtcctgggcttgtgcctttagcaatgcactgacacacacagtagccatatc
cacacttcacttctgtggcccaaatgtaatcaatcacttctactgtgacctgcctcagct
cttccagctgtcctgctccagtacccagctcaatgagctgctgctctttggagtgggttt
cataatggcaggaacccctatggcactcatttttatctcttatatccatgtggcagctgc
agttctgcgaattcgctctgctgaaggcagaaagaaagctttctccacatgcagctctca
cctcactgtggttgccatgttctatggcacaggcatgtttaactacatgagactgggttc
caccaaattttcagataaggacaaagctattgggattttcaacactgtcatcaaccctat
gctgaacccactcatctacagtctcaggaaccctgatgtgcaggctgccctctggagggt
actcacagggagacggccagcagcttgaagaggtctcaaggtcccttccacatatttaat
ttaaaataacagctgagaataggggtctccagtagtttcaaatgctagaacaatttttca
gaactctttcatcttagaacttaatttaagggatgataattattgttgcccaaagatcat
gcccatgtctacatgatggtgtatatatggatcctcctaggtttgccctttgaaggttct
acctttacttagtgtattttccctttagctggagttcccagagtatctcagaaaatgttc
ctcttgggagtcttatttcttcctcaagtttcgatacctttggtctatgtatgcaaccta
acttgaggagaaatggctcattcctcttatacaactctatatgattcagaggaaatgaga
gaaattttgcactctggtttcatattccctagtaactggtatctgcatgcagttcacaga
cctgactgtacatgtcaaaactccactcacaagatagagacattatgatggaaaagagct
tccctcaattatcttcctcacatttctcaactttaagtgccacactactcaatattaaat
ttctctgtaaattctcactcttcacctctaaatccgaaagatgtaaatctaagtttcaat
gcaaatcacactatgatgacttatcatgtcagtgaaaaagtgtggctctactctaaaata
ttctcaatcccattttctgttaactggccaccaatctagtcattacttaagtgcatcttc
ctccttacacgttttttagaattaatctattcttgaaagtgctactatctcattgatacg
tctctaatccataaatccatctaacactctcatctgatctgaatatatgagttagcttct
ccattatatatgatttgggtgggtagactggaggaatgggctaagatagagttggaaaga
ggacataaatgaaggcagtaggtagaggatttgttgggaaatgcagataaactatgtgga
cataggag
