# Supplementary material for: Reference based annotation with GeneMapper
Source: Genome Biol. 2006 Apr 5;7(4):R29. doi: 10.1186/gb-2006-7-4-r29 (PMC1557983; doi:10.1186/gb-2006-7-4-r29)
Supplement: Additional data file 1 — A gunzipped tar file containing the data set of orthologous genes in human and mouse that was used to compare GeneMapper with Projector and GeneWise [file gb-2006-7-4-r29-S1.tgz › projector/ORTHS/region11/hs.truth.gff]

Hs.14.ENST00000216456.1	EnsEMBL	CDS	1343	1457	.	+	0	gene_id	ENSG00000100568.1;	transcript_id	ENST00000216456.1;	exon_id	ENSE00001168230.2;
Hs.14.ENST00000216456.1	EnsEMBL	CDS	13297	13355	.	+	2	gene_id	ENSG00000100568.1;	transcript_id	ENST00000216456.1;	exon_id	ENSE00000658660.1;
Hs.14.ENST00000216456.1	EnsEMBL	CDS	15910	16101	.	+	0	gene_id	ENSG00000100568.1;	transcript_id	ENST00000216456.1;	exon_id	ENSE00000658659.1;
Hs.14.ENST00000216456.1	EnsEMBL	CDS	19243	19416	.	+	0	gene_id	ENSG00000100568.1;	transcript_id	ENST00000216456.1;	exon_id	ENSE00000658658.1;
Hs.14.ENST00000216456.1	EnsEMBL	CDS	22334	22395	.	+	0	gene_id	ENSG00000100568.1;	transcript_id	ENST00000216456.1;	exon_id	ENSE00000658657.1;
Hs.14.ENST00000216456.1	EnsEMBL	CDS	24351	24444	.	+	1	gene_id	ENSG00000100568.1;	transcript_id	ENST00000216456.1;	exon_id	ENSE00001168223.1;
