# Supplementary material for: Reference based annotation with GeneMapper
Source: Genome Biol. 2006 Apr 5;7(4):R29. doi: 10.1186/gb-2006-7-4-r29 (PMC1557983; doi:10.1186/gb-2006-7-4-r29)
Supplement: Additional data file 1 — A gunzipped tar file containing the data set of orthologous genes in human and mouse that was used to compare GeneMapper with Projector and GeneWise [file gb-2006-7-4-r29-S1.tgz › projector/ORTHS/region11/hs.fasta]

>Hs.14.ENST00000216456.1 66106907-66132589	reverse
gccaccatgcccgacgtgaagacaggaatttatacccatggagtgcaagaagggaccttg
taatttttaacacgtgacacttagtggcagatgagacctaatgaagccaggcccaccttc
cacaccagattataaattcccctggagcagagattaaatgttttattcaccaacatgccc
agatccctcgcaatgcctacgcttgacaaacacctgttgtcaacaagtgcacgaggcagc
ctaggaggagaattagtctccacgaggagaattactcgggcctagcagctagagtatttc
gaggtcatcctaactgggttccacttttgaatttttggtttttgggttttttgttttttt
ggagacaagatctcgctccacttgggagcaaggtctcccaaagctggagtgcagtggtgg
gacctcagcctccgggggtagctggggccaaaagtgcgcgccaccatgcccggttcttat
tttgggtttctggtagagctctcgctattgtgcccaggctggtctcgaactactgggttc
aagcaatcctcccacctcggcctcccaaagtactgggattacaggcgcgagccactcgcc
cggccgggttccacttctgaaagcttggggagccgctgggccttccaagaaaagtgctcc
acctcccgacggcaggcagagcccctggcccggctatctttccagggccgaaagctaaca
gtcaagacgcgaaacgaggaattcgggtcagggtggcaaagcaaagcgcgatgacagtga
ggacgacgtctagacgcaaacatacatcaaatcgggccgaagcccgctgtcgccgcgcgg
gctgaacctggcacccggagcaacgcgcgaccccgggacgagacgctctcgtccgagcca
aactacatcccccggcgtgcactgcagcgcccgcccctcgccggccggcggggcccggga
ggaaggcggccgcgctgccagtcccgcaggtcccctaggcccctttcgctgcggcctttc
cccaacccggacccggcacttctcgggttccgcgactgccgatcgccccggcgcggcacc
gctccctcaggagtcgcctaggccgcgcagtctcccgacttctcgtcaggctttcgcgcc
ggcgctccagcaatcactggctggagaaggtgggcgttccggctcgagaggaccctgccg
cggctccggaagagcctcgtcctgggcggcggtggtgcggcggtcgccgttatggccact
gggctgggcggctgaccgccgggctaggaaagggcccagggccccgaatctcggtggccg
ctgctccagcgcggcctgcgccatggcctcctccgccgcctcctcggagcatttcgagaa
gctgcacgagatcttccgcggcctccatgaagacctacaaggggtgcccgagcggctgct
ggggacggcggggaccggtgaggcgggggtgggccacgccgtggggagcgcagccctgcg
cgctttggaaggaagattctcccaccttcctcccagacccgggcccgcgtctcctccctc
cgcgtcctcagacacgccccctagggctggcttgtcccagccccaggtctccctgctgcc
actgagagtaaattggacctcgggattcagttccctgggatccttctatggccttccaca
ttttctcatcttttttcactgtggcaaatagagcagaggggcttttgcatctgcggtcct
gtaatgtagagtgggtttctttcatagctgtttttgtttgttttatgcatttaaaagcac
tagtctcaagacaggtctagttttcaccagactgacagaggatccgtagcacagaaaaag
ggttaaaaacccaaaggagtcataatttgggggtgttggtaaataccagttattggaggg
tagagagctggcctttaaaacctgattgtggcatttagatgtggtcttgttttgaacgtt
tttacagctgagactgtttactaccccttaatttcatgattcaggttgctacaagttctg
tctggaggagctagagttttccggccctaaatccataggaaaagctgctatagttcttgg
cctccggatatatagaatttgatggcaaggacaaaactttgttttattgcttttatttaa
gagtcagagcttgggtgtttgctcaacgaattactcaaggtcataggaattgaatgactg
gtgagaatgaaattcatgtatttaatatatatttattgtgaggctgctgtgtgctaggtg
ctggtgaattgtgaggcaccgttctaggtgctggtgaatattgcaaattacagtgaaaaa
gatacgaacatccccattctagtgggtaggtgataaacaatatataactattaagaggca
gtgttaaagaatacaggaaagtaaatcagagtaaaagaataggggatgggacttcagttt
tattttattatttatcatttttttttttgagacagggtctcactctgtcacccaggctgg
agtgcagtggcacgatctcggctcactgcaacctccacttcccagattgaagcaattctc
ctgcctcagcctctggagtaatagggattacagttgcgccaccacccctagctaattatt
tttgtatttttagtagagacagggttttgccatgttggccaggctgatctctaactcctg
acctcaagtgatccgccttctttgggacttcagttttaaatagggcggttgtgaaagtcc
tctctgaggagatggcgtttgaacagagacttaaatgaagtgagggagtaaaccagaaat
cagggagaagtgagtgtcagaaggagggaatagcactgcaaatgcctttaagcagaaatg
agcttggtgtgttcagcgaagagcaggaagttccatgtgtttgggatggagtgagcaaag
gagagcgataagcagggccagatcatgtagggccttgtggaccatggtgaaagacttgtg
cctttttctaaatatgatgggatgcagttaaaagatactgtgcagaagcattgtgggatc
tgatttatgtgattgaaaagtagactgcaggcagggtacggtggctcacacctgtaattc
cagcacttggggaagccgaggcgggcggatcacttgaggtcaggagttcaagaccagcct
ggccaatatggtgaaaccccatctctactaaaaatacaaaaattagccgggcatggtgtc
agttgcctgtagtcccagctactcaggaggctgaggcagaattgcttgaacccaggaggc
ggaggttgcagtgagccgagatcatgccactgaactccagcctgggcaacagatcaagac
tctgtatcaaaaaaaaaaaaaaaagaaaagaaaagaaaaaaaagtagactgcaggccagg
catggtggctcacacctgtaatcccagcacttggggaagctgaggcaggagtattgctgt
gttgaacgattttgagaccagcctgggcaacatggtgaaacctcatctctacaaaaaata
aaaaaattagccaggcatggtggtgcatgcctgtagtcccagctcctggggaggctgagg
tgggaggatcacttgggccctggagctggaggttgcagtgagccaagatcgcaccactgc
actctagcctggaccacagagcaagactctcccaaaaaaaaaaaaaaatgtagactgcat
tttcaacctggcactgaattaatttttgcaatgcccatttctataagtctaaataatgca
aaagaacattgctttgaaaaatagaaaattgaattcattattactatggtttgaatgtcc
ccctctaaaacttatgttgacatttatttgctattttaatcgcattaagaggtgggaccc
ataagaaatgattagaccatgagggctccatcctcagagattagattgttatcctgagag
tggcttggttgttgagagagtgggttagttcagccctctcttgcttgcctgctctcttga
tctgttgcccttccatcttctgccatggggtgacccatgggtagcaagaaggcccttgaa
agaatcagccctctcagccttgggcttcccagcctccagaactctgagaaatacatttat
tttctttataaattacccagactcagctattctgttatagcaacataaagctaagatagt
tacattcacctttgttgtctacccagcctttttctccatcctgcaaagaggacaatcaga
aatatgtgaatttcttttcttttttctttcttttttttgtttttttgagatagagtcttg
ctctgtcgcccaggctggagtgcagtggtacaatctcagctcactgcaacctccacctcc
tgggttcaagtgattctcatgcctcagccttccgagtagctgggattacaggcgcatgct
accacacctagccaatttttgtatttttagtagacacggggtttcaccatgttggccagg
ctggtctcaaactcctgacctcaagtgatctgcccgccacggcctcccaaagtgctagga
ttacaggtgtgagccactgcgcccaaccacaaaatactctaagttgctggtaacagacat
agttgtttaatggataagtaaagaaaatatatacatatccctagaattataataagtcca
acaactttacctcttattcactacctcattcacactgctcaataaatgtttgttgaataa
attgaatttatctaagcaaacacatggtgcctcatctctgaatcctctttttctagttca
gagaccacatcataaagttttcagagctttaatgcccatcatgaattattaggcacagca
taatgtacataatacagtccttgcatgtagcttatgctctgtaattgaattcagtcattt
ttcaataaacactgagaattattatgtatcagccactgtctaggctctgaggacttccag
agttcttaccttaaaaagaaacaaacggccgggcacggtggctcatgctggtagtcccat
cactttgggaggcctaggcgggcggatcacaaggtcacggatggagaccatcctggtcaa
catggtgaaaccccatctctactcaaaatacaaaaattagctgggtgtggtggcatgtgc
ctgtagtcccagctactcaggaggctgaggcaggagaatcgattaaacccagggggcaga
gattgcaggcgacagagcgagactctatctcagaaaaaaaaaaaggtaacaaaccttaca
accaagtgtgtgattaatcctaaaataaagttctctgagaccataaaaagggctggactt
gagcatggggaagagggggaagcttcaaaaaacttcaaactgaatataagggattgaatg
ggagtttgctagatgggaaatgcgaagaggcaacacaggagtaaaacatggaatactccc
aactctggagcttagaatgtatgtgggaaagtagtagtagaggggcaggtgaaacagcca
gattgtgaggggatctcagtgtcacattgagacatttggacttgatatggaaagtcagta
aaggacgtaaagcagttgattgatgtggattttcttttagaaggagggcattaatggcta
gacaggacaagagagagcacaagaatctgggtacaggggactgtgttaagagccttttgg
gcagtcaccttgctaacgggaatttgtttgacacaggttctcactcctgtctcccgtcat
ccaggctggagtgcagtggcaccatcactgctcactgcagccttggcttcccgggctcag
gtgatcctcccacctcagcctcccgagtagctgggaccacaggtgcatggcaccaggcct
ggctaattttttgtatttttagtaagggtctcccatgttatccaggctgttctcgaattc
ctgggcttaagtgatccacccacctcagcctcttaaagtgctggggttacaggggtgagc
tacagttcccggcccaagagttggttttgaggcagaaattaaccagcctcaatggatatg
aggagtgagggagaaaggttccagggtgtctgcattttttcacttggtcaactgggtgaa
tgatgaacttaagtaagaaacataagaggagaagcagagtttgggttgtggatgagaata
tcaaaggtacctgtagaacagagatcatgacataatatagccttacaaaatgtttcttct
tctgccattaaaaataacatacgggggccaggtgtggtggctcgtgcctgtaatcccaac
attttgggaggctgaggcaggaggattgcatgaggccaagagttggagaccagccttggc
aacatggtgagacctatctctacaaaaaaaaaaaagctgagtagtgtggtgctgctcact
tgtaatcccagctgctcaggaggctgaggcaggaggatcacttgagtctagcagtttgaa
gttttagtgagctgtcatcacatcattgcactccaacctgggtgacagagcaagactccg
tctcaaaaaaaaaaaaaaaaattatgaagaagtatgtgaattgagaggccatatagtata
atatttaacagcaagaattcaagagccagattgcctgagtttaaattcaccttctagtag
cagtgtgaccttggacaggttactttaacccaattagtttttcctgccaaatggggataa
atcatagtatctacttcacagggtttttgtgaggagtaaatgagttaatatatgtaaagt
ccttagaatactgcctgataatagagctactagccattttatttaaatgaaaattaagaa
taccagccctgtatacaactattcttacctttttttttccagagtacttattttctgaca
tattagacactttccacatttatgatatttacagtatattgtttgtcttcctttcactag
gacagtggtttcattgtggtccatgaaccagctgcatcagcatcatttgggaacttgtta
gaaatgcaaattctcaggccccaccccagacctattgaatcagaaagttttaacaagcag
tgtgttttcacagccctccagggggtttctgatgaaggctaagtgtgaaagccactgagc
tagaatataagctcaatgttgtctttttttcactgtgtttcctaagtaccagaacagtgc
ctagcacagactaggtgcttcatagatacctattggatgatggaatgtgtgaattgttgg
aaagaaaatattgatatatgattgtgatttatttctattctgttgtccacattttcatta
ctttaaaaatgggtatattccacctattaaaacaacaaaaactgtatttctccaaagtac
agtctccattcactttctgcctttgaatgatactagagacaatgtgtcctgttttaggaa
gtttttgtgtaactgtccattaccacttacaataattattaatccatttaatatttcatt
aaatacctatggccataatttctactcttggttttacaacctctgaagaggtctctccaa
ttacctcagagtactataatgtgctataatttcttaatctaatcaatgttaaatgcctgt
ggtcatgatttctagttttggttttgtcatacctgaagacatctctccatatgtcttaac
gtgtatcataaaaatattgaaagttttccattttaaatcatttagatcagtatgtataac
acaagaccctattattttcagagccagaaaaaatagtcactatggagtactataatcagc
tggccgataaacaccaattacttacagactgtagaattttaactattctaactcctcatt
ttttttgtttgtttgttttttgttttttgagatggagtgttgctctttcacccaggctgg
agtgcagtggcgcgatctcggctcactgcaacttctgccttccgggttcacgccattctt
ctgcctcagcctcccgagtagctgggactacaggcgcccaccaccacgccgggctaagtt
tttgtatttttagtagagacagggtttcactgtgtcacccaggatggtctcgatctcctg
acctcgtgatccgcccgcctcggcctcccaaagtgcagggattacaggcgtgagccaccg
cgcctggcctctaactcctcatattttctactgaatttggtttttgctcttaggttcttc
ctaagtatttactttcagaaacaatggtggtttctatttattgagcccttattatatttg
gcacttgctaagtgaatgttatgtgtattatttcttttaaccctttcaaacaacccttac
aaggtcagtagtcttatagtccctatttgcagatgaggaaacaggttggttgagagggat
ctctgttgcttttaactcttgtatggtgtgggatctagtcagctgtcacggtgtacaaat
aaagggtgtaagtcctccattttgccacagtgaggcaccaaaagcaaagtaaccacatat
ttatgagctggtgaaactgaagttgtttccacaactttaaagggccaagattaggcattc
ttgggctggaaattcaaatccccataaggaagagaggctgcccaccttggtcaaacatta
aggtaggctttctgtagtgctgtttttcagagctgtctgtttccattttactccatgtca
gcatccacccagtttcccaaaggagacagagttggtcccagagagtccctcacatgtgac
tgatttgggcaggcttgtggggtgggggatagtggtatttgaagtggttcattcttgttc
atggtgcccattctccccaggatgccaccttgctgtttgtagttgattgtagcatcaatt
ctaactccctaaaaagaggaagaggttttttgttttttcaacagattttaccagttgtta
aaggctatactctgggagcacaaaaatgcccctcagttgtatacagtatacagttgttta
atatacagaaaagccttggactgggagtcagcacacttgcattccagaactagtgctgcc
atacatttgctgttccaatgactgtggggcaggcactcagtttctccagggtctagtgtc
ctcagtggtaaaggcaggaagttagactagatgatcgctgaggtacatcctagctctagc
attcattggtttcataattctgagcctaaagaatttttaaaaagctgctattgatccctc
tcagttgggtagagatcagtctcttgaattatctgcctccctggctttatcatcacaaga
aatgatttcaaaggtttctgttttgttttgttttaaatcttagaagtccagaaaggatct
cataaatgtagtgaagttctgtaaaagtatgttgttatagagcacttataagaggaaatg
tgttttatgaaatcaggtaggaaatggaatattctagcacacagaagttagtgaaaggag
agaggttctgtggtcttcttctccccctttcatttatgtagttacattcctggaatcatt
ctagaatttgcctcttgagaatgcggattttcatacccattaacaaaggaagaataaagg
aggagaatttatgactaaacacagttgtagaaaagtctaggaaaggaaggagctaggaag
ggaatgtacatatgtgtacagtactgcttcttactgtctggcttggatcaggagtgagca
tgcctgagtttggagatgtgctgactcagagcagtgatgatgctcagcacttttgggaca
gcttattacaaaataatacaatactgctccatggaagtagccgtttttgactgtcggtat
tatttcagtactggtagctaagaacacatccccctcaggaacagtaatagctgccttggt
gctcatttcagttacatcatagatggtcaagagtcataccatttgccatggtgaaccttc
ctctacctttttttaaacaacaaacagccatgggttttgtgagtggtatggagaaaattg
tctgaagtatcttgtgtatattaagggggtggcacacaacaatgaatgagacatagtaaa
gggtgtgttgtcatttgccctttcaggcagtagccacatctaaggaggtttatagttcta
ggatctatggcacagtaaaaatgacaaaataaatttccatgtttcagaggaacttggtct
caagttgagattatagaatatacgcatccaaaatgatttatggtcacttaaaaagtggga
tacaaggacaggtgtggtggctcacacctgtagtcccaacactttggtaggctgaggtcg
aggattgcctgagcccaggagtcaagaccagcttaggcaacatagtgaggccccatctct
accaaaaaaaaaattagctgtgtgtggtaacctgcacctgtagtctcagttacttgggag
gatgaggcaggagaattgcttgagcaggtgggaggattgcttcagcctgggaggtcgagg
ctgcagtgagccgtaatcatgccacttcactccagcctgagtgagactgtctcaaaaaaa
aaaaaaaaaaaagatataactgacattagatgctgttgtgattaacaaaatgtaaatcca
tataaagcattacagtgacattacatcttatgtaggattgggttcaaaagtcagggcttg
gccgggtgcactagctcacacctgttatcccagcactttgggaggccgagatgggtggac
cacacaaggccagcctggccaacatggttaaaccccctctctaccaaaaaatagaaaaat
tatctggttgtggtggtgcactcctgtaaccccaccactcaggaggctgaggcatgagaa
tcacttgaacccaggagttggagtttgcagtgagctgagatgacgccacggcactccagc
ctgggcaacagagtgagacacagtctcaaaaaaagccaggtcttaagatgaaaatcagag
tagacaaatcatctaagaaaatctcaggacagcaactgaatacccacatgccatttctcc
ataagcccggctcatctgttctcttttgcagcggaaaggctgaggtggatggatcacttg
aggtcaggagtttgagaccagactggccaacatggcaaaaccctgtctttattaaaaatg
taaaaaaattagccgggcatggtggtgggtgcctgtaaccccagctgctcgggaggctga
ggcaagagaatcgcttgaacctgggaggtggaggttgcagtgaaccgagaccgagccact
gcactccagcctgggagacagagcaagactctgtctcaagaaaaaaaaaaaaattgctct
ttagttggtggaagtgctgctggcttgtgtttaggagtcacattgaaaaatacatagctt
taaaaggccatatccccatacgtgcaacagcatagatgaaccttgactttgtgctaagtg
aaataagctaaacacaaaggacaaatattgtatgattccacttaatggtgtacctggagt
agtgaaattcatagaatggggaggtatttgatgggtacggaatttcagtttgagaggata
aacaagttctggagaacagttagtggtgatggctccacaacggtgtgaatgtacctagcc
actaagctataccctcacaaatggtcaaaatggtaaattttatattacatgtattttgcc
agcctaggtgaccagtgagactctgtcttgaaacaaacaaacaaacattgtaaatgatgg
taactttatggtgataagtagattatgtgtagatttccagggagaacagtcatttggatg
tataaatttttttaaaaaatcaagctcctcttaaaaggagctaatttttgcttgttagat
ataagggaatgacctacttcctcattttgtagtcaatgaaggagaatgtgaggtcccaaa
gaaatgaaggaaattatctaagtttacatgctgaggcaggcccgaacctggcaccagaac
ctcaccccgctgactaaccagaaaaggtgcttgtatgcctttcccccatacaaatgttta
ccaggtgacagcattctggtaccaccttcataatttttgccatccgcaagtatcattatt
actgtcacttacattttatttatttatttatttattttgaaatggagtctccctctgtcg
cccaggctggagtgcagtggcacaatcttggctcactgcaagctccgcctcctgggttca
caccattctcctgcctcagcctcctgagtagctgggaatacaggcgcccaccaccacacc
aggctaattttttgtattttttagtagagatggggtttcaccgtgttaggcaggatggtc
tcgatctcctgacctcatgatccgcccgcctcggcctcccaaattgctgggattacaggc
gtgagtcaccgtgcccagccttgtcacttacattttctttatgtcaacttatttcatgta
aaatacatttatttaaaacaatgttatttaaaaatgaaacttgctatcatattttagatg
gaaaacctgtagtataaactatcagaaaatacaattaagacaatactgttttagttagat
gtttgttttgaagctgaagcctgttctatttttgttcaaaggggagattagtaattttta
ggtattaaagatacactcaaccaaagggacagaatgggaaaggctgaaaggggaatgaat
aacgttctcatcgttcaagtcattgccggtgccacacccagagaaaaacaagcaccacac
cagacagcctctcagcaagccgagtaggtggaatttttattttgcagaaaagtagtgtac
gagttaacatagaagtggttcactgtgggagtggtgaggggtttcagagagtcactattg
gtaaacattctttttttttttttttttttgagacagagtcttgctctattgcccaggctg
gagtgcaatggcgcaatctcggctcattgccacttccacctcctgggttcaagcatttct
ctacctctgcctcccaagtagctgagattacaggtgcctgccaccacgcccggctaattt
ttgtatcgttagtagagatggggtttcaccaggttggccagggtggtcttgaactcctga
ccttgtgatccacctgccttggcctcccaaagtgctgggattacaggcatgagccaccag
gccctgccataggaagcttattcgaagcagagggaatggcctttacaaatgtgtggaaac
agtaataagcatttgaaacttatctatcttttctagaagaaaagaagaaattgatcaggg
attttgatgaaaagcaacaggaagcaaatgaaacggtgagaacaaggaacaaattttgtt
tcttctacctggtgttggtcttttccagaagtaatgctatgagctgatcacaaattaact
gttcctgtccattgatcttgattttgactatttcttactaaatgaagccagttgatgggg
atggttgttgagggggtttggcaaacaaatgggtgaagcctgaagatgctcctgaaatgt
gactctttggtaatatattgctgatgtgagtagtaagggcattctcatacttttacccaa
gcagtcttttaaaatctgttgtttttttttttgttgttgttgttgttgtttgttttgaga
cagagtctcgctctgttgcccaagctggagtgcagtggcacagtctcggctcactgcaag
ctccacctcccgggttcacaccattctcctgcctcagcctcccaagtagctgggaataca
ggtgggcgccaccacacctggctgtttttttgtattttcagtagagatggggtttcaccg
tgttagccaggatggtctcgatctcctgacctcatgatctgcccgcctcggcctcccaaa
gtacagggattacaaggcatgagccaccgtgcctggcctaaaatctgtttttaagagctg
gccattaagataggttactggtcagtgcggtggctcacgcttgcaatcccaacactttga
gatgccaaggtgggaggatcacttgaggccagaagttcaagaccagcctgggcgacatag
ggagaccccccatctctaccaaacaaaaaaaaattaccgaggtttggtggtgcatgcctc
tggacccagctactcaggaggctgaggtgggagatcacttcagcctgggaggtcaagcat
gtggttagccacagttgcaccactgcactccagtctgggtgacagagtgagacctgcctc
aaaaaaaaaaaaaaaaaaaaaaggttactgttctttgttaaacctactgtcacagaaaat
gtagtttagaggtaattctaaccatgtccctttctgtcttaagagacaacataggagctg
gagttggtacctcaggcaagacatgcatgagtctcagttggtacccaaagtttgtcagaa
gttggttccgtttactgaacagtttaacaactgcttctcttcacctgtggcttttcttta
aaaaaaaaaaactttttttttttttttttttttgctctagccctatagaagcaagagtcc
tttgactccatctcatcatactctagcttcagcaaactcattaagattggggccaaaatt
ctggtcgctgctagtactccgcagaaatagttggccctgtatttgctacccgagagcaga
tggagaaaaaattctcttttggccagcgaacttccttcttgcttgttgaagatcagtgtt
tcaatttcccacttatcccaatgaagttctgagaaggaagcacatctgcatccttttctc
tgttttgcatctgttttaagaaagaccaggccactagactgtgggaactatcttcttcct
aatgggagtactgggagcttttcttaatacctgtgtacagctgggcatatccatgatacc
tgtttgtagccattctcctgtttcagttaataccttggtagcatttttaaaatcttctag
ctgctactgatttgtttgatgctcagatacttgttttctccaaactcagcaaaagtaata
atcctatgctgcccattccaggcagatgaaaataatttagggcctcttgtggatgtgtcc
aggtgttacattttacttaccccagaaaaatggaagtctgattcccctaaagcagactgc
tctgggtaggcccctgttctctctgacatggagacaaacttaattgattttcagaaagag
gagcaggagaagggaagaaccctgatgccagacccctatcatttttaatacagtagactt
caaagcacttcttgatggcaatgttcaatcataccaggctaaaaacttggtatattgaag
agagctgagagaatttgaagattttgaatcctgactccttttctgtttaattttttatat
atatatagagatgaggtcttgctatgttgcccaggctgtgctcaagtgatcctcctgcct
cggcttcccaaagtgccaggattacaggtttgagccactgtgcctggcccggactccttt
ttgtgcgatcttcagaggtttctttaagtcttatatatgaaatggagcatttcctacctt
attgatttgttgtgaggattaaatggagaatgtatataaaagtgtttagtaagctataaa
gtacttctgtttttccattcattcattcagttcatatactcgaatgcctgctctgtgctt
gctgggcactatgcaaggcattcagaatgaggggaacatgccagacatggtccctgcctc
atggagcatatggttatttacttggtgtagtccaaataaataagtagtttgattagtcca
aactaggcatatttccaaatgagtgagggaagaaccaggctatctgctcactactttctg
ccttcccagctggcagagatggaggaggagctacgttatgcacccctgtctttccgaaac
cccatgatgtctaagcttcgaaactaccggaaggaccttgctaaactccatcgggaggtg
agaagcacacctttgacagccacacctggaggccgaggagacatgaaatatggcatatat
gctgtagagaatgagcatatggtaagttttagctgttttgtttgttttttttttccttta
agggcctgtggtacaaaaattaactatattgttggggtatttcatgttatcagtgtatac
tagactcttgtttcatttttttcacccttatcctcttttctgcatccagttcctgttacc
ccttggtatctgctctatttaaggcaggcctttcgaactatatgcatatttagatttctt
tttatccttaatataatacagtcttataataaaaaaaaaacagtgctttgtatgtagtag
aatgtaaatgttacctattcttattatctggattctgactcattgatctaatttcttttc
tccttgatcttttttattctctcatataaattttagaatcactttctcaggtatgcctgg
aaaattcagttaggtttctaatttatcagaatattgttacaaaatcaatccaagctttcc
tttaccttaatgtcaagatggcccagcaactgagatacagtagccaatgcagggcgcttc
tcgagaaggagctttttatcattttattctgtggtaatagaaagtgagcaagactccctc
tctagctttcaggattctgatttataaaattggactaattgaacatctgtattctgaaac
catctagagcagctagatcgttaaaggaataaaacgtctgaaagattaaatgtgctgcat
ttggtctgtcttccacaaacacaacacaaagtagaaattctctggcaagtagcatggcag
agaaatggaaaggggcccaccagtgcagactgaaaggctcatactacaattttaaacaaa
tcctgtttcacgatgcatcctgattatagtttaagagatattcaggatgatattggcttg
acattgctgatgccaaaactagatcccttgagaatgaagtacttaaaattttcaaatgga
tgcgcgagggattatcacagattagaagctgacagaagatcacttgtaaagggagactgg
aaacaggcaggcaggtggagctggttaaagtgggagttgtaaaagtgactttagtcatgt
tgccaaagttggggaggaagtccaaacaattttgctttaaaattatgagtttcagaaatt
attattattttttttgagacggagtctcgctctgtcacccaggctggagtgcagtggcgc
aatctcggctcactgcaagctccacctcccgggttcactccattctcctgcctcagcctc
ccaagtagctgggactacaggcgcccaccaccacgcccggctaatttttttttgtacttt
tagtagagacggggtttcaccgtgttagccaggatgatctccatctcctgaccttgtgat
ccacccgtctcggcctcccaaagtgctgggattacaggcatgacccaccacgcctggcga
gtttcagaaattattaaaacataatttaggtatccataccttcagaaaaagtattgttcc
aaatctgtctgaagttcatttatgtgatctgatcttttcttagtcattttttagcctact
cagttgaaaatctgcatcttttattttgaaaacctttttccttcttcctttgcgctaacc
taactggttttatttgaacctcattcagtggtttcctcgtctactggtctgtatgccatt
tattaagtgaaaatgctacagagcgccgggcacagtggcttacgcctgtaatcccagcac
cttgggaggctgaggctggtggatcacctgaggtcaggagttcgagaccagcctggccaa
catggtgaaaccctgtctctactaaaaatacaaaaattagctgggcgtggtggcgggtgc
ctgtaatcccagttacttgggaggctgaggcagcagaattgcttgtgcccgggaggcaga
ggctgcagtgagctgagatcttgccactccactccagcccgggcgacagagcgagactgt
ctcaaaaaaaaaaaaaaaaagaaagaaagaaaatgctccttgctacttctgttctgggag
ccaatcttttggctccttgatggtcctactgccagtggtcacttgctctgtactaggcct
ctgtgagctgggtcccttttgattttgggtgtgtgtgtgtgtgtgtgtgtgtgcacgcgc
gcgcgtgctttgaacagctaagaacttggagctgcctccgtttctgtcagtggttgttaa
ttctggcctgacaaggctacttttttcttcctgctgtctgtatttaggattacaggtgga
gtaaaacttcggtggggatttagaaaattagggcagttgagaaattagggcaggtgggga
agcttgctcaagccccagatactaatttccctgagaccaaatcacccccagtgtggcagg
ctcaaggttttttgtttgaccttaggtgaagttctttctggggctcaccaagagggtaac
cacatacgttttttccagaatgtggtagtgtctcagacttctacatgctttctttagaag
ctgaaaaagaagaatgtagtcatctaggcaataccactctgaacctgcctgatctcagaa
gccaagtgagtcaggccaggttagtacttggatgggagaccacctggaaataccaggtgc
tggaggcttaaaacgaagaacagaatagcttattcatggtccgtcaatcctcagtaccag
tctagtgggaatcttcagtgaattaacctttttctagggctgcagagtttagttggtttg
cccatagcactatcgaagttacaggctatatgcattatcaggtagctcccacatctgggc
tgccacctttcagaagttgatagtccaggaggcacatggaccagttcagattcattacaa
acacagggaaagtgctccagtatttttaatccatctttccttgcctcgcgtaagtgtaaa
aggcagtggagtgggggtattgtgatcctattgattggatttcaggtcctgctttagtct
gtgaccttgaaaagaatcattagcttctttggttctgtcttaaaaggaatgaaaattatt
gctcactatatcccttctaacatggggaaggtgatgaggaatatgctggcaatgaattta
taatggaaaaagtctaacatttctcttccatacttctttcagaatcggctacagtctcaa
agggcaatgcttctgcagggcactgaaagcctgaaccgggccacccaaagtattgaacgt
tctcatcggattgccacagagactgaccagattggctcagaaatcatagaagagctgggg
gaacaacgagaccagttagaacgtaccaagagtagagtaagtctgggcagacagggaaag
gggcaagtatggggtaattagggggccactgcacctggaaaccgtactaaggccaaaagc
tacagcagttctgtattcagggaatagtcttttttaagttcttatgcttttctcaatttt
tatttattaattttttttttttttttgagatagagtctcactgtgtcacccaggctggag
tgcagtggcgtgatctccacttgctgcaacctccgcatcctgggttcaagcgattctctt
gcctcagcctcctgagtagctgggattacaggcatgcgccaccatgcctagctaatgttt
gtatttttagtagagatggggtttcgccatgttggccaggctggtctcgaactcctaact
tcaggtgatccacctgctccggcctcccaaagtgctaggattataggcgtgagccactgt
gcccggccgctttgctcaatttttagtttgcttggctgagagatgtcccttagaagcaat
tttacccctaagatttagacatcactggaaatttttgcttcagtgaggggaaaaaaagat
ggaaggacctgatttctacacttacaagattacagaaattaataaggataaagtggctgc
attctctctttggcaagagaaataatatgtcaaaaggcacttaaggattcaaagcttcca
atctgagattttaatttctcacacatctaatagggtattctgctattcttacgaaaacat
catctgcttatatcctgttatttagagccaaggctgttttccagatttcataaaatagta
ccacagtttatagatttataaattatgcttcaatcctggactataaccctttactgttat
gtaagtaaaagtaaaaaaaaaaaagtaatagggaaaaaaatgtctaaggattatccagta
aggtaagctggatcattgtggaaagaaaacaaatatttaaatcaaatgatgactatatca
gggatctctagtctgctgtcactctgagagcctcagaaaaataactcatttattttttcc
tttccataaatgagttaacctacataggaattttttagttttttagagacagggtcttgc
tctgtcacccaggctggagtgcagcagtgcaattttaacttactgtagcttcaaactcct
gggctcaagtgatcctcatgtgtagctgcgatacaggcatgtgctactgtgcctggctaa
ttgttttaattttttgtaaaaacggggtctcattatgttgccaaagttgctctcgaactc
ctgggctcaagcaatcattccaccttggcctcccaaagcgctaggattacaggcatgagc
cactgtgcccagctggaatttttttttttttttttttttttttgagatggagtcttgctc
tgtcgcccaggctggagtgcagtggcgcaatctcggctcgctgcaagctccgcctcccag
gttcatgccattctcctgcctcggcctcccgagtagctgggactacaggcgtctgccacc
acacccggctaatttttcgtatttttagtagagacggggtttcaccattttagcaaggat
ggtctcgatctcttaacctcatgatctgcccgcctcagcctcccaaagtgctagaattat
aagcgtgagccactgcgcccgggcaaaattttttaattggtacaatttaccaatggaatg
ctgtattcttaatagcagaaggcaaatcaatttgaaaaacatactgtggccaagatttgg
acaggaaaatactagctcagtgtgaagatttgagtagattttcttaatagcttcagttct
ccattaagtcagagtaatgccctgccctcttcagtgaaaattcacaataaagtactacat
tcaaggcaagctatggagaatgtaacttgcttacagattgtgtgggttttggtttttgaa
cataccaggtagattggttgaatttaaaagccaaggaggccgggcttacacctgtaattt
tagcactttgggaggctgaggtgggaggatggcttgagcctaggagtttgaaaccagcct
gggcaacatagcgagacctcatctctagagcgagacctcatctctatagcgagacctcat
ctctactaaaaatcaaaaaaaggagcagggtgtggtggcgtgcacctgtgatcccagcta
cttggggacatgtggggttattgcttgagcctgggaggtcgaggctgcagtgagctgcga
ttgcagcactgcactccagcctgagtgacggagtgagaccctgtttcaaataaataaaag
ccaaggaacgagctgagaggtcagcttaccaaggccactggggaatgggaacagatggca
agtagccatctgctggaggtgaaatatcctccagctgtccagattagtagcaagcagttg
aaagttccatggaggttaattcttttcacagttcaatgtaactgtctcttaagagggtaa
agaaaaaaaccagatcccaaaagcagtaacagaccagcctacaaaaacaaatgccaactc
aagaggctgtcctggaatttggctgatgaaattcaaatcttaagttgctctacagtcact
ggctggccagtctgctggctacacttgaagccttcccttttggagtagccacggtagaag
attagctcagtctcaggagtccatccccagcagcaacctgggaagatgattcttaagcct
acttgatgagtactaaaatatcttgtcctttccaggttcttctacttacactcaaaggcc
atcatttaaattggcttgatttcttggaatttttcaacatatatcccttaatgcctactg
ttaatctagggatattcaattgtacagagtatactttttaaagagggaaataatcactat
tttctcttctcagctggtaaacacaagtgaaaacttgagcaaaagtcggaagattctccg
ttcaatgtccagaaagtaagttttattaaagtcatgaaatttctcttaactcagtggctt
tcaaccaaaaagcttaaaatagtgacttacaaaggtcctcataaagcacctcagcagttg
acgcatagtccctgtatactcagtaccacccagcagaccagaataaagacgctaaggaat
atggtcttggataattaaataactcaggataaaatcatttgttaaaagtatatactgctt
tgacttggagcagtgaaaaatttctccactgaaaggacatttaatcacagctgatgttct
ttagagaaggcaacacatgggaataacagcttcctattccttgaaatatatttatataat
ctcagccccgtgcggtggctcatgcctgtaatcccagcaccttgggaggctgaagcgggc
agatcacaaggtcaggagttcaagaccagtctggctcaaatggtgaaacccgtctctact
aaaaatacaaaaaaattagccaggcgtagtggcgggcactgtaatcccagctactcagga
ggctgagacagaattgcttgaacctggggggtggaggttgcagtgagccgagatggcacc
actgcactctagcctgggggacaaagcgagactccgtctcaaaaaaaaaagaaatatatt
tgtaaaatcttgattagaaagtagttttcacttgcatagtacttgcttttggctctgctt
gcccttcatgggagtcagctccttttctggaagttctatattgtagggaagaagtagact
tttaaaaataaaacccttgtggagttgtcagggttcttgggcagtaactgagtcaagatg
ctgcagaatctgctggcactgtcaggttgcccagaggaccatgagcattgcttcatgcag
gcattttgaaaataaaggtccagaaaacacaagctgtttcaggagaagaatggaattcca
gtgcatctaaagggtggtagagctgatgacctcctgtatagagccaccatggttctcagt
tagtgaaacagcatatgccatgcatcagctggctgtggtttcatttcccaagaaatggga
ttgacttcagtcatcacagcagtgacttgattcagtttcattcagctctgtatggactcc
tagtccatagagaataaataagtccttctttgaagacaatatttgaattgtactaactgc
caccaatacagtagtctttaccaaaaataaaaaacaaaatcctcgagtgctaacagcaac
aaatccagggcagaaatactgccactgaggttgaagttgggggtaagagggtattgtacg
tgaccttgggcacaggtggcctagcatgaaacaaaactacaacccactcatggaactagc
aggaggggtgggattttcctacagtgataaattccttgtggactagggagaaacctagag
tgaacatgagaaccagaggttggattctttatgtaaacaacagataggaaaatttttaag
ctcctatactacctttataacatacccatttgggttgataggagagcaaagggaaaaata
gggcagagggaagaagtttacaagggattgaaaggtattacccaggcttctagttactta
tcctagggcaggacccatcctgagctggatgtctatttgattactttttctagctaaccc
ttctttctagaaaagctatttttaaaggaagtaactactatttgaacaacatttcagaat
ccatttttatgctttggtttttattgtctcagtttaacatttctgtgaggtagacagtgt
tatccctaagtgacagctaaagaaccttatgagtacttcctgctaagtggctgtgtgatc
aaacatacagcctcagagtatccagccgtggtcccaggtctaaccccaaaatgtttagaa
ggaaggttatccaaacttctgactactccccactttgcttctctttgtagagtgacaacc
aacaagctgctgctttccattatcatcttactggagctcgccatcctgggaggcctggtt
tactacaaattctttcgcagccattgaacttctatagggaagggtttgtggaccagaact
ttgaccttgtgaatgcatgatgttagggatgtggatagaataagcatattgctgctgtgg
gctgacagttcaaggatgcactgtatagccaggctgtgggaggagggaggaaagatgaaa
aaccacttaaatgtgaaggaacaacagcaacaagaccagtatgatataccaaggtaataa
atgctgtttatgacttctttaaatttacatagtactgtagcatattaataccctgtgaac
tgcaaaaaaccaaatacatttacagtagtattggtcaccaaaatagaggggaaactttac
aattgtgagaatgtgtaaatgttctcattaaggcagtattgacccagacaaccatttagt
attcatctatcccctcaatgcctcataattctggaatgcctgttgtgaaacatgtcagtg
cacagtgtctcctaaattctcacacgtgcttgattttctgattcatctggtgaactggga
gtaggaagttggtcatagacaatatgccctccttctcttgtctgaccaaagcttgaagca
atcacatctactgccaggttagctgtagtcttcgcctcttcctctgaggtggccaactga
ggattgacttcaacaagatccagtgctgatagcaaccctggaagaacaaagtgtgacaaa
acctcaggttcccttgctgctactctcagtgagggtcatcccactgggacagggagaaca
agccaaagtaaaaacaagagtccattttatagtagaaaatacctatttttaggaagcccc
ttgcacctcatcctcttggccatgaatttaagttaaaacactgttgtgctatagtagatt
aaaagaaaccttttaagataatgaaataaaccatccctgttcaactaacataacaggcat
aattgtcaggcgttctggaaaaggaaaaggcttggtgttgggtgggggaggttttcatcc
tgcttgttggcaaaatgtatgccacctccagtatgactaggaaccttccagatgcctgcc
tggaaatgaatcaagtatgaaggcagaggaaatctgccacttgcactagccaaactgcat
tcccacttttgaactctaatgtgttatctgtatctgttagagcaccacaccatatgccct
gaaatgtagttattactgcaaacttcattctcacccctgcaggcctgagctctggaggca
ggt
