# Supplementary material for: Reference based annotation with GeneMapper
Source: Genome Biol. 2006 Apr 5;7(4):R29. doi: 10.1186/gb-2006-7-4-r29 (PMC1557983; doi:10.1186/gb-2006-7-4-r29)
Supplement: Additional data file 1 — A gunzipped tar file containing the data set of orthologous genes in human and mouse that was used to compare GeneMapper with Projector and GeneWise [file gb-2006-7-4-r29-S1.tgz › projector/ORTHS/region11/mm.truth.gff]

Mm.12.ENSMUST00000021549.1	EnsEMBL	CDS	1044	1158	.	+	0	gene_id	ENSMUSG00000021124.1;	transcript_id	ENSMUST00000021549.1;	exon_id	ENSMUSE00000386972.1;
Mm.12.ENSMUST00000021549.1	EnsEMBL	CDS	6969	7027	.	+	2	gene_id	ENSMUSG00000021124.1;	transcript_id	ENSMUST00000021549.1;	exon_id	ENSMUSE00000114827.1;
Mm.12.ENSMUST00000021549.1	EnsEMBL	CDS	8239	8430	.	+	0	gene_id	ENSMUSG00000021124.1;	transcript_id	ENSMUST00000021549.1;	exon_id	ENSMUSE00000114832.1;
Mm.12.ENSMUST00000021549.1	EnsEMBL	CDS	12796	12969	.	+	0	gene_id	ENSMUSG00000021124.1;	transcript_id	ENSMUST00000021549.1;	exon_id	ENSMUSE00000114828.1;
Mm.12.ENSMUST00000021549.1	EnsEMBL	CDS	15469	15530	.	+	0	gene_id	ENSMUSG00000021124.1;	transcript_id	ENSMUST00000021549.1;	exon_id	ENSMUSE00000114829.1;
Mm.12.ENSMUST00000021549.1	EnsEMBL	CDS	16807	16900	.	+	1	gene_id	ENSMUSG00000021124.1;	transcript_id	ENSMUST00000021549.1;	exon_id	ENSMUSE00000395323.1;
