# Supplementary material for: Reference based annotation with GeneMapper
Source: Genome Biol. 2006 Apr 5;7(4):R29. doi: 10.1186/gb-2006-7-4-r29 (PMC1557983; doi:10.1186/gb-2006-7-4-r29)
Supplement: Additional data file 1 — A gunzipped tar file containing the data set of orthologous genes in human and mouse that was used to compare GeneMapper with Projector and GeneWise [file gb-2006-7-4-r29-S1.tgz › projector/ORTHS/region11/mm.fasta]

>Mm.12.ENSMUST00000021549.1 73821235-73839351	reverse
cccttttatatatatatatatatatatatatatatatatatatatatatatatatatata
tatatatttccatgtataaatattgaatcaccacgaaaacttttgtgagtgggccctttg
ttggaaaccctgccaacagtatacacaggggtttatatctatggaaggacagaaaggact
tcgtaattgttgatatatttcacataagggcagataagatgggtctgtcttccacaccaa
atcatacattacccaagggcagagacaaaattactttgatcaatatataactttggttta
tcaaaatgtctattcttaacatgttgtgaatgagaacccggggcagcctaatggtctgga
ctggttcagccgctaaaagctgtgggtattctgggatcacactgcccattttccggttct
gaaaacatgtgaccctggccacttaatctctccacttttattagagttataccatccgag
ggtaggcaggcctctgctcatctatctagggctgagactgaacatttagacgggatatga
agtcaggtggcagaaggaactgcgatgacagcgaggggcgtgtgctagccagtctgcgca
acaccgctggcactccgggccctccctgcacggccgtcctccctcacttaactacaattc
ccagtatgcactgcaggaccggcgggcccggatgaggcggccgaggcgccagtcccgcgg
gctccctcgggcccttccctttggtacctcctctgtgcccactgtttgtctccaggtcgg
agccaccggctcgtcttggcgcgagaccgcgcccctgtagtagctgagtgtcgtccccgc
cccggcttcttgtcaggctttggcgcccggcgcccgtgcagtgacaagcagggggagggc
gtccggctccgaggaccccggaagcgcctgattccgggaggccgaggtgcggctgcagtg
atggcttcggggctgggcagctgattgctgaggtgggagtgggcccagcgcccggtggcc
gcagctcacgcgcaacctgcgccatggccgcctccgccgcctcctccgagcatttcgaga
agctgcacgagatcttccgcggcctccttgaagacttacaaggggtgccggagcggctgc
tggggaccgcggggacaggtgaggcgggggcgggaccaggccgggaggactccgcagggt
gcaggatcccaaacaccgacccggggctccccgcttcccctttgggcacgccccctgctg
ctgtcgggccccggacgcccagggtgtgctgcctcttgtggtgactgggggcgtgcaaag
ggatagacattaggatgtcctctcctagcgagcctttagttatcttcctctcccagtagc
atagggcattcttcaatctgtgctcctgtgacaaaacaaaaaacaaaaacaaaaaacaaa
aaaaacccttaatttggagttgggcatgtaggagtttggcattttggtaggcaatgaaat
tttaaaaatagttgtaaccatggagattagcttatatgtgagacagtggcgggaggtgag
gggaggaagacagctacattggagaggaaccggaagtctcacatttagacttttttgacg
tactagggtaaatccttaaggaacataagcagcggagtaatgtggatttcattttagaag
caaggcggcggatagctggatagaggatgtgagaatggctataagagactgtgttaggag
cttctatgacagttgactgggtaagcatgcgaatctggagagtgagcattaaatccaaca
ggtggtgccgagatttatgagactggtggatgtgaggaggaagattgagaaggggccgtg
tcttctcacgtgatcagttgaatgaatgaacttaaataagaggcgcatactcgtttgagc
tggagatgagaatgtctacctgtgcattaaagataacagtgtatgacaaaatatttttct
gccattcaagagattgccagtggtgaacacttttaatcccagcacttgggaggtagaaac
agaatctcagtgagttcaaggccagcctggttttacacagcaacacagagttccagacca
gctagattcttctatcttgagactctatcaaaaattaaaaaaaaaaaaaaaaaaaaagga
aggaaggaaagaaaagagttctagagtcagattatctaagttacatacaccttttattag
ctatgtgactttgcaagttattttaaccaaactagtttccactataaagtaaaacgtagc
atctgacttcatggagtttttgtggggagtaaatgagatatgtaaagctattaaaaacac
cgtctggcaacagtaagagctaccagctattattaatatgtgtttgttgttttatttaga
aatattagctctctacacagttattcttaggatgctctttttgcttgcttgtttttgttt
ttttgggtttgtgtttgtttttcaagacagggtttctctgtgtagtcttggctgtcctgg
aactctctctgtagactaggctggcctcaaaccacctgcctctgcctcccaagtgctggg
attaaaggcttgtattgccattgcccagcctcagaacactattttctaatgtactcatca
ctttgcatatttatgatacagtgtattgtttttgtgttactaggaaagtagtttggaatt
gtagtctgtgaatcagcccatcaacaccatctgggaacttgagaactgcacatgctcagg
ccccattctgactcacagaatccaaagcttacggcaagcagtctgccttaactacactcg
agggatttctagtgctggcttaagtttgagagccagtgaactggaaatgaaatagtattt
ttgtttgttgtttgtttgtttgatcgtttagcatgtgtcctaaactccctggaacagtac
acagcacatcctaggtatctgacaaatatttactagatatgtttggggtggtggtgcata
cctttagtagcacttaggaggcagaggcagggaatctccatgagttcaaggccagcctag
agtacacagtgagaccctttctcaaataaactacatattgtatttgttaaattattgtaa
aaatcaatttttggttgttaaaggtcttagaaggtctatgaggtcttagaagaaagtacc
tgggtattgaagcagaataatttctcttttttttttttttcacattttcattactcttca
tattgatgtatatacattggttaaaacaaccagagtgaaagagatacttatttccccaaa
gtatagtctgtattctcatggcccttgaagggtagctgccaccatgtatcctaatttagg
agggttttgtggcagtaacagttttaccatgtatggtaagtattagcctaattatagcat
tcatcacctacagctgtaatttcttatcttggctttgcatcatctgaagaggtttctcta
aagcctcagaagggatggaattttgtcatctgattaatatgttaagtgctaatagttatt
gtttcaggttttggttttctggtacttggagacatttgtccttgtgataaaattattgac
agttttccattttaatttgcttgaagtccagtatcgatacctgagacctcagttttgttt
gttgtgtgtatacatgtagagctcagaggacagtttatgctttcttgttttactgcatgg
gtcctggggattaaacagattatcaggctgcagcaaacacctttacctggtaagtcatct
atccggccctaagatgctgtctctttagagctaggaaagaaacagaagtgccatgcaggg
caggctggtaaacacaaatcactcacaggttacagaagttccattacttcccaccctgta
tactctgctgaattgtgttttgctccaggtctatgcatttactttgagaatcaatggtag
tgcctaatatttgaaagttcactgtgtctggtgcttgctaagtgccctctggagtcagca
ttactgcattgcacttacagtctccctgtctaatgcattaatattccataagaagagggt
tgtcaacattaatggtacattactttgagatcctatggccttagggagggcacttgtcca
ggttagtttcttttcttttttccttttcttttagatttatttatttattttatatctagt
agtacactgtcactgtcttcagacacaccagaagagagcatctcgtcccattacagatgg
ttgtgagccaccatgtggtttttggcaattgaagtcaggacctctgaaatagcagtcatt
gctcttaacccctgagccatctctccagccccttaggttctagtttctacagctgtaaaa
tgaggttgataatttctgagaactatcccagctctaatgctgattgatatgtgagactga
agcatcaaaaacagctagtgactcctcagttcagtagagacaagcctcttttgattctga
atatttgcttttctaacatctattttcctagatgtttttcagccctatgggctttgatgg
aggtctaggggcagcaccagctggcctaagtcatggtggggggtgttaggtccttccagc
ttcacgagatcaattcttgactaccttgctatgaatgtcactgatccctgggtagtgcag
cttgacagagcccttttgggaatcacagaagcatcaaagacactcaatttgaaaatgtcc
ccgatggtagtttggaacttctttatggctttgtccttggacataaaccacgtacaattc
acagaatgattcatagaatgagttgcctgcacatgcctgtggccttttttggtatgactt
gtttcttcttccccccttttttttttggtcatgttggagccaagactggaaagagccctt
tctaggttcttaggtttttcctttgttttaaatctaggagtccataaaagagctcaaagg
tgaagttctgttttgaaaggtaataaataaaggtgacacaggaaagttgatgaaagcagt
tcccatctacctcccccaccactttcactgacactcttttcttgaattgttctagaagtt
gcctctttgagtgtaggtaaaaaatgacactgctgtagaaaaatctgagctaggaaaagg
gacactgcctagcttagatcaggaagagggtgtacttgagtttggatatatgctggttgt
aggagtagtgacagtcagctctggtggaagtagctattcttgactgcaagtgttcttttt
ccattcttggtgactaagagcacagcccctcaggaagggggacagatgctttgctgtccg
tctcagtacatcacagatagcgcagatgtgtaccattaattaaactttttctctttttaa
ttaatgggtccttgggtcttgtttgtttgtggtttgttgtttgttttgtgttgtgttgta
agtagtatgaagagtgccttgtgtatgtccagggagtatcagacaggtgggtagacatag
taagtagtgagttggaaggtggtggcaagagcgtcagaagatcagggtcatccttggcta
cctaggcagtgctgagttttagctacatgagaccctgtctcaaaagagaaaatgaatttt
aaaactattgtaagcagtggtaactttgtaataagtaaattatgtgtagatttccacatg
tagatcattcaggtgaatgtttttgtttgtttttgaagcaaggtctcactgtgtagctct
ggctatcctagaactcactagaccaggctggcctcacgcgcaaggattaagatgcccacc
tctgcataggattaaagatgtgagctaccacacccaggggatgcatccatttttaaaaaa
tcaaatttttcacaaataaagctgactgctgcttgtcagatgtgaaggaatgatcggctt
ccttgttttacagccaagaaatgaaaatttcccatgcttgctttcatgtcaaggaaggtt
cagcactgatgcctaaacctaaccccctgaccaaccagggctcttccctctacaaaggtt
taccaggtgtcatttttactcttaaacattctcactttatccgtgtattcttgtaaaaat
atatgtgtctaatacagatagctttaaaggaaattttattttaagtgaaaatcttcatat
tataaatgatcaaaagaaacatagtaaagatgaaataatatttatttagatattattgct
ttgaaactggggctttttctcttactatactgctaaaagggaagatcagtaacttctatt
aaagacaaaaccagccaataatgactgtacacattataattctagcatttgggaaactaa
ggcaggacgactgcaaatttgaaggcagcctggcccacatagtgagcctacttaaacaaa
caaacaagcaagtgcagcagtttagatgacatgggaaggaccgaaagaaaaatgacagtc
tcatggacaagtcgttatccctgccgccataggggagagagatatcacactagtgagcag
acgacgtgaatattgagtttgttttgcacaacagtggtgattccagaatcactgtggaga
ctgtgttgatagacattcacattgatgagagagcgccggtcctccacgaggttggggagg
aaaaacagttacaaatgattgttaatttaaacctgtagtagggatgttgttggcgttaga
accaaataattgttatgctgggctttgtcctcagcaatagtatttccctgggtacgaaat
gccaacacagtaggcacccttcaggcacagtgaaagcaagtctccaaatatagctaggcc
tctaggggtagttaagtgttactaccccaaatcaggggaaaatgggaaggttatcctaag
cagagggaatgcctctacaaatgtacagaagcagtaataagtgtttgaaatgcacctgtc
ttttctagaagagaagaagaagctggtcagagattttgatgaaaagcaacaggaagcaaa
tgaaacggtgaggacagggagcaagtacttgtttcttgtacttggttttggtcttttcta
gaaatactatggcttcataacaggtaaccttttcctgtcttctgaccttgattttgactg
tttctaagtcacttttaggttctcttttgttattgtgatgaaacattcagacaaaagcag
cttaaggaagaaaggatttgttctggctcacagttcatgtggtagagaagtcaaagcagt
aggaacttgaagcagttgatcacatcacagagagtgatggtgaatgcatgctactgctta
gctccctgtctccactctatcccagatcctaggtaggggatggtgctacccacagtgggg
aggcctttggatttttgagtgatacagtcaagataatcccccagagactaacctaggcta
acaggtgtgtccagaagtttgtcttcctaggtgattctagatcctatcaagttaacagca
ctaaccattgcacttattaaatgaggctaacttgtgggaatgggtgttgagctggcttaa
caacacaaataggtaaagtttgaagatttctgaagtacaagcctttgctgacacattccg
agtatgagtagtaggggcattcccgtacctttgctgaagctgcccactgagatcagttac
tgaccttggttaaacttactgacacagaagatatataattcacggagcatgcatctatgt
acatgctcttatttgcattgttaggtatagagcctaggtctttatgcatgcttgctacca
ctggtgcattcatcaaatacttgtgtttgttgtgaaagtgcatgtgtcttgtgtggctgc
acatgcatgtgatctccttcttcaaattccatccaccttgccttttctttctctttagtc
tttaaaaccggttttgtcattgccctggaacttgccagccagcactgggactataagcac
acgctgccatccccagtgttatctgcatggttctggacattgaatttaggtcctcacatt
tgcagggcaagcaccttcctgtctctccagcccaccacatgctttcgtgagtgaatgtct
gctagaaactatgtcaggcacttcaagtggatgtggcgtttgtggcctctgccacaaaaa
catacttgttattttggatacctatgcccaggttaggggaaaaaaaggctgtctacttat
cccttttggctttcctagttggcagagatggaggaagaactacgatatgcacccctgact
ttccgtaaccccatgatgtctaagctgagaaactaccggaaggaccttgctaaactccac
cgtgaggtgagaagtacacctctgacagccgctcctggaggccgaggagacctgaagtat
ggcacgtataccttggagaacgagcatttggtaagtgttagctgctccttccttacgggc
ctgtggtacaagaactagagggtttatgttgtcaatgtatattgaagtctcgggtttctg
ttttcttactcttggcctctttcctgcctctagttgccattctccactctacttgctgct
tttaaactccaatctgtctaactatgtgcctagaattctttgtgagcttagatagacagg
tagataggtaaacagacagacagagcagtactttgtctctcccaaacctagaaactgttc
caagctagactctgtattttgacctgttggtcgaattcattttcttcttgggcttttctt
tttttcatatacattttagaatcattttcttgggtatactctcaacattcagttggattt
taagtgtttgttttgtttttgagatagagtctggtattctcaagtaactatcccatcaca
acctcccaagcagctgctgctcagttagatttctaattcatcacagtattttttacaaga
ttaatccaagctttctgttagcttaatatatcaagatggccctgaacctggcagagaaac
acagagtacttctcagtagggccattctgacaccttgtcttgtaaaatcagccagactgc
ttctaagtcaaatgattctgacataatattgggcttcaagaacccatatcttgaaaccat
ctggagaagctgactagttaaaggaataaaataaaaaaacttccaaagtttaatttagtg
tgctgtatttggattatagtccacaaagagcaaagttcacatagaatttgtaaaaggaat
ggaaagggacccagcactgcaaaattaatatctatagaagggctagcaggaaaactgtaa
atgctatgtcaggatgtatttttattagagtgtgagaaacaatgttctactgacttaaca
ttgctgaagtttaagcacatcttttggagaggaatgtaaaacattggcatggagacagat
ggcagcaaaggtaagaggctgggaaccccagagtcatggggcaggcctgggaagccatac
agtgaggagatggaggagttcaaaatgaggcttccgtcagtgctgcatcccttggaggcc
ccatagacctctctgacaagctccgtagcttctatctcaaaacacaaaacacaagacttg
gtgctcacagtgattggacttagagacttagagaatggagagggtcaagcagctgcaaac
ggtcattatccaagtcagagtctgtgtcagctgcaatcctcctcagatggcagccagacc
agcacattttgtgtggcagcataggcaagcactcattgccaaggtcacaggcattgatgg
gttgctggatgccttgtatggcaaggtgctgactgaagaacaatgccagacactttgtgc
agagaccaccaatcaaagcaagataagggagcttttcagctttgctccagcctagaacct
gacctacaaatacttcaagttcctggggtatgcacagccctacttggtagctgatctgca
gcagatctgaagtatcttccctagcagtggcccctacattagttcctggcttcttagaca
caatttttgaagagaaaacaaaacaattttgaaatggatgcatgtgagtacaccagtgaa
ggaaggctgaaaagggcaaatagaatttgttaaaacagatattataaaaaaaatcactct
ggtaatttttttttctaacttccccctcaaaaaaagagtattgaaaagtccaaacattta
ctttaaatttattaatttcaaaacatgtaagtcaacttgaaagaggattgtcaccatgat
gccaatactggcctcaaataccccgtagagctgctgactcagcagcccgagtccatagta
tagataacacctataccttcagtaggattatcccatgtctatctgaggctgatttatgta
gctaaacatgtgtgcctttagtgggactatcccatgtctttccaaggttgatttatgtga
tgttatcttttcttgctctattttatgtgcgtaggtgtctacctccatgttcaccatgtg
catgcagttctcacagaggctaggtgaggctactgatccctgaaactgcagttacatatg
gttgtgaaccagtacgtgggtgctgggaattaaacccatgttctctgaacgacagccagt
gctaatcccggagccatcgctccagcctctctttattacattatttattttgtatgtata
cataagcacgtgtgtggaagtcagaggaccacatgcaggagttcccataactgaactcag
gtcttcaggcttggcactgaaccatctcaccagcaccattttagctgcactgaacctcac
tctattgaccaggctgccctcagagccatcctcccacatctgcctcctagatgttaagat
tgcaggcgtgcaccacacacgatgggatttatttgatcctcagtggtttcttcacttact
cgtctgtatgctatttgtaaagtagacattcttattttaagaatctaatttaagaaaaaa
tttgagagagtatatagtccttgaactccctattgtgcatcaggctagccttgaactcac
aaagatccttttgcccctgcctctcttgtgagtgctggaattaaaggtgtgcaccactgt
tccagcccaagaggctaattttctcttctcttttttctttctttttttgatacaggattt
ctctatgtaaccctgactgtcctggaactcagatctgcctgcctctgcctcctgagtgct
tggattaagaatcttaattgttgatgacatcttatgccatttgccacctgctctgtagta
agttctgtgagctgagcccctcttgattatgtgtgctaccccatctctgcccatctttat
tgattctggccagacgtgggctgcttttgtagtcgtgctgcatttaggattaaagagaaa
aaaacttcagtgaagatttagagttcttgggaagttagggaagcttgcttgaggtccaga
ttccccttctctgtgagcaagtcaccagcgtgatcacttgagagtgctgtttggcatgag
gtgatgttcttttttggtggtattggtggagttcacaaacagattgtagccatagaactt
ttttcaagaatgtatcaatgtctctagcttttagtgacttctatgctgagaaagaatacc
ttatttatggtctataaatcttcaggaccagtcaaatgggaatcttgagggaactaatta
ttttctagagttctggggagttagttgtttacttgtggccctatgaaaggctagccaggc
atgacgacacacatttacggttccagcacttggatgttgagccaggagggtcatgatgag
tttgaagccagcttcaattacagtgagactgtctcaaaaaacaaaaatgaataaatattt
gaaaaagttttaacttttaaagtcacaagcttaatcaggtcatttttgcacacactacca
ccttctcaagtctggatgctgactgaagttgctagtaaccaattacaagtttataatgga
ttttaactggtctacaggaaaaatgctccgatttttttcaatctattttcagaagtataa
caggaagtgggatgtacctgctttagtctaggaccttgaagaggatcttatggttcatta
gaatctttgattcaattttaaaaagcacagctaaccaactcttcatacccactgcagctg
aatacccagtcagctttggattgaaaatattttttaaaagtattatatttatccaggcat
ggtggcacctagcttttcatccttgcacttggaaggcagagacagatggatctcagtgag
ttgaagccaggctggtctacatagtaagttcaaggtttgccaggactacacagtagaact
ctgtctcaaaaaaaaaaaaaaaaaaaaaaaattccagttttgagggatccaataccttct
cctggcatccatgggcaccctggtgcacatgtacacatgcataaataaatctttaagaat
gtttttatttgatgagcatctattgatgattttcttgtcatgattctcttgaacaatatt
tacataatatttaccttttctcaggtataagtaatctaaagatgatttaatgaattggga
ggagagagagagaaagagagagagatgttatatgtagatacttatacataggacttcagt
agagtgccctaaaatcagtttcctgcagaaagaaaggaaaaactgtagtgaaagaagaaa
gtcacaaggaatgtattgacaaaaaattcttaataatggaagtagcctaaaacttttctt
ccttactcctgtcagaatcgactacagtctcaaagagcattactcctacaaggcactgaa
agcctgaaccgggctacccaaagcattgagcgttctcatcggattgccacagaaactgat
caaattggtacagaaatcatagaagagttgggggagcaacgagaccagttggaacgtact
aagagcagagtaagtctgggcaatgtgtaaaatcggagggtccttcatacccagatgtcg
tactaaagccagacactacagcagttctgaattctggaaataactcttttattctctctc
tgggaataacagccccctccccttttcacaatttttaaattgctgggctaaaagattccc
cattagaattaatacagagccaaaggagatggattagtcgataaagtcagtacagatgtc
catgcatttgcaaccccagagtttgggggtaaggattagaaaaagttggatttttggagc
ttgctggccagcccagtgtattgagaggtcctttaaggtggtgtagccagtttttgtggg
ttcttctacccttccccaccctctcaacccccaacacaagataggagaggaaaaaggaaa
gagaggaaagggggtgatgttattgttaggctacttcctgctgactaggagtatagagct
tcttgtgtcaagtttgatcttcaagatttctaatttcttctcatctctttgtgcttaact
gcttgagaaaccatgaccaaccaccaacagcaacaatcaatccatcttgtttcttgggac
tctagcatttatataccctctgaaaagtccccagaattccaaacatcacacagtcacaga
aactatatgctgctggcaaaatcacacccctgcacgaggcaaatcaaagtcagctgctat
ggacaatctgaagtagccccatatcttatacctgggattaaaacaaaaacatattcttat
atctctgtggggtttttttcctaagatttatttttattttatgtgcattggtgttttgac
tacatgtatgtatgtgtgagggcaccagatgccctggaactagagctatagatagttgtg
agctgccatgtgggtgctgggaattaaacctgagtcctctggaagagcagccagtgctct
taaccactgagccatctctccagcccctatttctgtgttttaaagaaagataataatgcc
aaaattgcctacagtgtggagagcagtcaaggaaggtaccctccatacccacacagatgt
gcacatacaacagacataaacacacaaaaatacgtagatgtgtctataatatttgtgagt
tgaatcttgctatttagatctgactgctggcctggaactcagtgatcctcctgcctctgc
ctactgggattaaggttgtgtgccaccatgctgggccgcaaagcaataatgatttatact
atttcatgtctcgctttattcatgaaaagagaatgtgaaaacaccagtaaggattcagtg
aaaggagattttaatttcaggtctaacagcatatttttctattcttaaaaaaaaaaaaaa
ttgtgtgtgtaggttttttgcctgtatatatatctctgtatcacatggtcctggtgccta
aggaagccagagacatcagatttcctgggactggagttatgcttgtaaactgccataccc
atcccggcaataaactcaggtcctctggacaagcagcaagtgcctttttttctttttctt
ttatttttttcttttggtttcctgagacagggtttctctgtgtatccctggctgtcctgg
aactcactttgtagaccaggctggcctcaaactcagaaatctgcctgcctctgcctccca
agtgctgggattaaaggcatgcaacaccactgcccagcacagcagcaagtggttttatgt
gttgggtcacctctccagctctgttttcctattcatgacagctcacaaccatgtctccag
ttccaggggattcgatgccctcttttgacttctgaggacaccacatatccatgcggtgca
catacatacattcaagcaaacactcatacacataaaagtaaacccttaaaaacacaagca
aataccaactcaggaggctctccaagtatttaagtgataagattcaaatcataggttgcc
ctgcagtcactggcccagcataggtaaaaccttatagcctatatggcagtcagaaaggct
tggttttaaaactgtggcactattctcctccccgcctccctttttttttttttttttttt
gttcttttcctgaggctgggtctcatgtagctctggctgtcctggaactctctgtagacc
aggctggcttcaacttgccaagcctgtttctgggattaaaagtgtgcgccaccatgctac
catgcctgtcgctttcctatctgaatagccaaggtgaaggattagtgacctcacagccgc
ccatgcctataggaacaatgagatatagtgcttccctccttaatgagcacccaaacacct
tgacttttctaggttcctttacttatacttaatagcttagatataagctattaaattcat
ttgattctttgtgtcttaacaaagacctttttaatgcccatgttcaagttctatagattt
tttttttttggaaaggattaggagatgacctattattttctcttccagctggtaaataca
aatgaaaatttgagcaaaagccggaagattcttcgctcaatgtccagaaagtaagtttca
aaaacccccacaaattcttgacatttaatgtatttcaactaagaaagcttaaaccagtga
cttaacaaatgtcctggtaaatcaccttggtgctccccaagccctgctccctgccccgaa
gtcactcaacagcaaaggacaacatagtctgtatgttacatatctcaggagattggtaaa
ttcatagattgttccaacataaatagtgggaaacctgtctgctgaacaatgtcagtccca
gtttctctctcttagaggggacctaaggaaccaatagagcttttctgctcccgggaacat
gtttatgaacacccggtgtgggagcacggatagtacttagttcttgccttttatggcagg
ccttttttgggagtcctgtcttgttagcaagaagtattttaaaagaacaaaaacaagcta
gcgggaggtaaaagcggttgtggcatgagcctgacgattgataggagagcgccatcccca
aagctgtcctctgactgccacaagtgaactgtgtaggatgcacatacctgtgttcactaa
ttttaaaaaaactaaacaaaaaaaccaaccttgaggtaactcctaactgtagttaaaaaa
aaaaaaaggccgaagggagatggtgccatttgggctaagctgggtacctagtgtggcgtg
tccttggtgcatgtgagctaacaagagcttcagaaatccattcatagaacaagcagtggg
agaagatttcccccaaacactaataattccttaaagtaaggagaaacgagatgataacct
gaagtaaactttttggcgagtgactgttgaggtagtagagcagagggagaaatagggaag
agtaagaagggagaagtttacaagacactgaaaagcagatctcaaggccactagttcctc
atcctacaagcaggacccggccgtgagcttaatcgactttgacactaaagagtgcacccg
tagcgtatgtatggctggtaggaccatatttaaaacagcaggacaagtagaggaattttt
agagtcaagaagtcattacgttttagtgttatattcctgtttcccacatttttgtgatgt
agtcagtgttgtccctcacttaagccaagagcaccatgaattgtcactgtccaaaggaca
gtgctttctgctgtgtggctgtgtagccaaactcaaactccatctacctcactgtgtcta
gcattagaaacagctagaaataagattgcccagactcatgtctacttactctgcttgtct
ttgtagagtgataaccaacaagttgctgctctccgtcatcatcttgctggagctagccat
cctggtcggtctggtgtattacaaattctttcgacaccattgaacttctgtagggaaagc
cttgtggaccagcatcttactctgaatgaatggttttacataggaatatgtgttgctgct
gtgggctaacagttcaagaatgtattgtcttgtcagactatgggagggagggcaatggaa
aacctcgaaaatgtgaaggaacagcaacaagaccagtatgatatactaaggtaataaatg
ttgtttatgactccttcaaacttacatgtataacattaatagcttgtaaacttcaaaaac
aacaaaaaatacatttacagtaatagtgttggtgaccaaaatagagaagggagttttaca
gttgtgagagtgcacagatgttctcattaaggcaatattgatccagacagccatttcata
tctgtcccttcgaatgccttgcaactctgtaatgctgttgtgaaaggtgccagagtacag
tatttcctaaattctcacacattcttcattttctgattcgtgtggtgaactaggagtagg
aaggtggtcatagacaatgtgtcctccttctcttgtctgaccaaaacttgaagcaatcac
atccactgctagtctggctgttgccttggcctcttcctcagaagtggccaaatgaggatt
gacttcaacaagatccagagctgacagcaaccctggaacaataaaaggtaaaagacgtta
gaacatgccctggctgccactttcagtgagggttgttccacctcataaaaacaagtcatt
ttccaatataaaatgaccacaatcagaaagccctctgcagtctggaaaggtggctctgta
ggtgaagtgcctcagccaagcctgattagccgagtttgaaccttgggccccatgtgagat
tgagagagccaggccagcaagttgtccactgatttccacatgtactccccactccacaaa
cagggacacaaaagtaacttcaacaacaaaacacccaggcagtagtagcacaggctttta
atcccagcactcaggaggcaaaggcgggcggatctctgcgttcaaggccagtctggtcta
cagagtgagttctaggatagccaggactacacagagaaattgtgtctcgaaaaaccaacc
aaccaaaaacaaactagaaaacgtgagaggcttacaagacgcaatagtaagaacacttgc
tcctctgactgaggacccaggcacccacagggtggctcacaagtgtctcttactctt
