# Supplementary material for: Reference based annotation with GeneMapper
Source: Genome Biol. 2006 Apr 5;7(4):R29. doi: 10.1186/gb-2006-7-4-r29 (PMC1557983; doi:10.1186/gb-2006-7-4-r29)
Supplement: Additional data file 1 — A gunzipped tar file containing the data set of orthologous genes in human and mouse that was used to compare GeneMapper with Projector and GeneWise [file gb-2006-7-4-r29-S1.tgz › projector/ORTHS/region12/hs.truth.gff]

Hs.14.ENST00000298352.1	EnsEMBL	CDS	1376	1464	.	+	0	gene_id	ENSG00000165553.1;	transcript_id	ENST00000298352.1;	exon_id	ENSE00001202356.1;
Hs.14.ENST00000298352.1	EnsEMBL	CDS	2987	3098	.	+	1	gene_id	ENSG00000165553.1;	transcript_id	ENST00000298352.1;	exon_id	ENSE00001094048.1;
Hs.14.ENST00000298352.1	EnsEMBL	CDS	3728	3851	.	+	0	gene_id	ENSG00000165553.1;	transcript_id	ENST00000298352.1;	exon_id	ENSE00001094044.1;
Hs.14.ENST00000298352.1	EnsEMBL	CDS	5647	5774	.	+	2	gene_id	ENSG00000165553.1;	transcript_id	ENST00000298352.1;	exon_id	ENSE00001094043.1;
