# Supplementary material for: Reference based annotation with GeneMapper
Source: Genome Biol. 2006 Apr 5;7(4):R29. doi: 10.1186/gb-2006-7-4-r29 (PMC1557983; doi:10.1186/gb-2006-7-4-r29)
Supplement: Additional data file 1 — A gunzipped tar file containing the data set of orthologous genes in human and mouse that was used to compare GeneMapper with Projector and GeneWise [file gb-2006-7-4-r29-S1.tgz › projector/ORTHS/region12/hs.fasta]

>Hs.14.ENST00000298352.1 75721920-75728696	reverse
aacgggcttgctctcccaaacctgggccaccagcactgggctggggcttgaggaactttc
tgcttgaaagagaaaagtttagttgtaattggcaggtggccaattgcacaccctgagtgg
ggagcatggattctattatctgaacttctattgaaaaaattaaacagtacttccgttaaa
aaaaaaaaaaaaaggccgggcgcagtggttcacgcctgtaatccccagcactttgggagg
ccgaggtgggcggatcatgaggtcaggagatcgagaccatcctgtctaacacggtgaaac
cccgtctctactcaaaatacaaaaaatcagcctggcgtggtggcgggcgcctgtagtccc
agctactcgggaggctgaggcaggagaatggcgtgaacccgggaggcggagcttgcagtg
agccgagatcacgctattgcactccagcctgggcgacagagtgagactccgtctcaaaca
aacaaacaaaaagatgaaaaatcatggaagtggggaaggcccagggagggaagaggtgaa
aaattaaaattaaaattaaaattaaatcatggaacggtagaatgttagagctgaactccc
tcaagattccaccctggccaagcagagctgggattagaactggatctcacggctttctaa
agatggagtctcaaaaaaacccaggcctggctgggaatggctgtggtcttggccctgtcc
ctacggctgaaagccctggtggcccccaacgtgtgctggtgccctagtcagaccgagaac
taggcccctaggccgcctccccaggcctgacctgcaggccaggtgggtggcaaactcaaa
tgcctctggcaatgcgtgagttgaggggcctgtggagagggggcgcatgcagcgcctacc
tgaggcgaccaaattcaacacagtgccctcggggctcgggaggagaaactgaggcccaga
gagcctccgcgatgtcagttacgttctgcaggccgggcctttcccaggccaccatagcgg
ctggcggagggagcgcgcgccttgctggcctggagggggcgggggccgtggcggctttaa
agcgcccagcccaggcgtcgcggggtggggcggctctggcggctgcggggcgcagggcgc
agcggccaagcggggtccccggaagcacagctggggtgtctccacctacgactggccgcg
cgccttttctctcccgcgccagggaaggagcggctgcggcccccgccgggcggaggcacg
gggggcgtacgaggggcggaggggaccgcgtcgcggaggagatggcgcggcacgtgcggt
gacggcacccgagccctgagggtcccagccccgcgctccgcgtccccgggacagcatgga
gcgcccggagcccgagctgatccggcagagctggcgggcagtgagccgcagcccgctgga
gcacggcaccgtcctgtttgccaggtgagggctacacgagcgcccggggatgcgggtgga
ggctgcctcggcgggaaaggggtcacgcggcaggaccggccccgaaggagggaaaactgg
ccgctgccggggcgctggggcgcctgccagatgtgcgccagaggagcggggcgcggcgac
gggtggcacagcccctctgcctctctctcgaccgtgggcgcctgttgccaaccagcgccg
cacaccactctcccagcggggctcaccgggccgggcgggatcccctcccgcggatctccc
cacatctgggcgggtggacctccgtccctgcgcggcgcctccaccccgccttgtgcctcc
tgcgtcttccttaggtagcgactgcaggggtgcaccccgctgccggtatcagggtactgg
ggtgccccgagagccggggaagggagatgtgtggggcgagctcctgcgcccgcgtgtgag
cggtctggctccaggtgtgtggatccctgacaaccaacaagacaaacctttccgaggaaa
gagccagagagcagccggggaaggggtgacagatgcgggagcctcaccgcaggggagagg
ggtggggggtgtgcaggccgggtgggaagggaaggccagtctccaacctcagctcgcagt
tttggtaacccttccgctatcaccaaccgggcactgcttccctcaccgtggtgttaccta
tccttggcacccttggacagtccagaacttctacccaggcttccgcaaaaccacccccaa
gacaaaaggggaaaacattcagttacccggtgagacctcccaaatgccgaggagggcctc
tgcttctgcctccggactccccccagctcacttttttctcaggcacccgctgtggctgca
ctacatccaagctgtgtgaccttaggcgagttctagcctccccgggcttctgttttctcc
tctataaaactgggataacagttgtacccactgcttaggacagtgaggaatacagttaaa
agttaaccacacggaaagtactcagcgcagggggggggggggggggggggggggggggag
agggagagggagagagagagagagagagagagagagagagagagagagagagagagagag
agagaagagagagagagagagagagagagagagagagagagagagagagagagagagaga
gagaaagggctttcctctccacacaacgtaactccaggtttcctgtttggggacctcttc
ctgtcccaaatcacacccctcagctattcaccgagggacccctgcttaccagaggccctg
ggacacatttgccctttctaggatgctgcccagagccagtagaaggcatgaggaggaggg
cactaccgaagctggcgggggagcagtgccaggtgggagagtcagctgtggtttgcagct
gagacctggcttggcacccccgcccgctgactgcaggacagccaggcttgctggggcttg
caggagctcacaccccagggctaacacctgggcctcactcccacaggctgtttgccctgg
agcctgacctgctgcccctcttccagtacaactgccgccagttctccagcccagaggact
gtctctcctcgcctgagttcctggaccacatcaggaaggtgagagggaggcagagctgct
gtgacctctgggatccagcagagcacctccctggtggagaatggagaaaatgactttctg
ccccaggtctagtcttactcccttccagttcccccaagcagggtacagctcctttccctc
tgggctggattggtctgggacatcagaatcagcctcttcccctaccctgcgttcagagag
ctggtcccagcctgtgtcattgcctttgtcctctggctcccataggttgtgttagcacag
atcctggtaattgggaactatctgcctatgaaaatcaggctgagattttcttagaatctc
atgattctcaaagggcctcagtttctccttgtcccagcagacaacactctccagtaggtg
tgtttagagatgtgaatttctcagaggagagaggcttccttcatgggtataacattagta
gtttggccaccacgtatcgggtgccccctacatgtagtagacacaggctgcctttgaccc
ctgatcttggagaactgagggtcctactggcctctcttgctttgggaccctcatgccttg
ggctgtgattgtgagcagatggggctgctctggcctctctgtttcactgctgccttggcc
ttggcaggtgatgctcgtgattgatgctgcagtgaccaatgtggaagacctgtcctcact
ggaggagtaccttgccagcctgggcaggaagcaccgggcagtgggtgtgaagctcagctc
cttctcggtgggtaaaggagctctgactctctccagagctcctggcctggggccacttct
ctctcccagacctccccttgccacctgttctctctcccattcccatatccttagataacc
agggctgcgggcctgcatctgttacctgctgtgtggccctgacatgggcttgacctctct
gagcttccaagttctcttttctgatatggcttcttttaaaaccataaaaattaacaagct
tttgggatcagctggtctgctcaattttctattgctatgtatcaaacaaccctagaacta
tgacaatgctttccgatttctcatggctgggctcagctgggcagctcttctgctccacat
ggtgtagctggagttacttgtgtgttatgtttagctgggagctcaactgaggctagaatg
tccaaggcctgtcagcctttgagctctgtccctgtgatttgttgtcattcactagtctag
ctgagcttctttatagaatagcagctgagttccaagggggagtttttagaggacaagccc
cagtgtgaaagtgcctataaagcctctgcttgcatcacttttgctaatgtcccattggcc
aaagccactcacatggataagcccagtgtcaatgtgggaggaccctactcaagggcatga
atccttgaggtgtagcccactgggggcgactgatatgacagtacaccacacagtccagtc
accttgccagatggtgagcaccttgaggaaggagctgtgttggtcttgtcctcctctcca
tccccagcaccagcatagtgcctgatctaccagggctacagtggatattcagttaatatt
tgtgagataaataaaccttattttattatgagtaataatggcaaatgagagccattatct
ttatttatttatttacttacttatttattctggggacagaatcttgctctgtcgcctagg
ctggagtacagtgatgtgatcacagctcactgcagcctcaacctcccaggctcaagtgat
cctcccacctcagcctccctcatagctgggactacaggcatgcaccaccatgcccagcta
atttttgtatttttggtagagatggagttttcccatgtttaccaggctggtctcaaactc
ctgggctcaagtggtctgcccacctcagcctcctaaagtgctgggattataggcgtgagc
tactgcacctggcctattatcattgtaggtttcctgtatacagatgctgtgctaagagct
ttttctggattatcccatttaatcatcccaacaggcccaggagttggagcttctactttc
cctgtatcactgatgaagcagctgaggctcagagaggttacataacttacccaaggtcac
ccagctgatgaagggtggagtcagaatctgtactcaggtctatctggctccagagcccag
gctcttaaccccatcattgctgccttgcagatgaggaaactcaagtctgggagcaatgac
ttggtttggtctaagctgggaggtcccaggcaatgtcttggccccactcatggggtggtt
gcaagaccaagacaggggtgaaaaatgtgaggatataaagcctcacatttagagggaaag
gtagacacaatgtgatacccaaggatttgggtaggaccctgctcaggaagcatggactca
atgcaggagaggaaaaaaggcccaggagccctaatcagtcctaggcctcagttttctcac
ctgtggaatggagcagtgcctttctgcctttggaagtgacaaggtgccccttgcctctgc
agacagtgggtgagtctctgctctacatgctggagaagtgtctgggccctgccttcacac
cagccacacgggctgcctggagccaactctacggggccgtagtgcaggccatgagtcgag
gctgggatggcgagtaagaggcgaccccgcccggcagcccccatccatctgtgtctgtct
gttggcctgtatctgttgtagcccaggctccccaagcttccctgcatcttggtccttgtc
cccttggccacactggagaggtgatggggcagggctgggtctcagtatcctagagtccag
ctgcagaaggagtggcttttcctccaggaaggggcttctgggtgtcccctcatccccagt
agcctctttcttgcgtttctttttaccttttttggcactccctctgaccccgcgatgagt
gttttggtggcagaggtgggatgagctggaaaggtatggaggtgggagaggatggggctc
ttctgtctgtcctgcttcttcaggtgagtgcaggccaaggcgggggtgagatggctgagc
ttccagcgccttctgtcctgcctgcccagtcccttcactgctttcctgccccaagatggc
ttgcttttcacaaataaagagaaagagcagctttagccttcttggtggaatcccaggcag
tgggagcagaatcagaactgccagggaagggaagggggacctgggtctcaatgggtctca
tttgagtctcgcgggctgtgcagatgccctgacagagtcggtttcctttggcggcattcc
ctttccctcattcagcacttctgctgggaactccctgactattccgctgctgcaggaacc
cagctagctggccaggtggggaggggctggggaccggccaggaaggaggggtgacttcat
cccagagagacccgagttcccccagcccttcatcaccaacccgctcctgcaggagtgagt
cttacctcccctggccctcctttctggctcagcctgcagcgactgtgaggccacagctcc
tcagattcactgcccgctgtgtgccagtactcaggcagctggagagaagagaaggcagca
gcagaggcccccgccctcaccccagccatctgcacttgtaccatttgctctgtgctg
