# Supplementary material for: Reference based annotation with GeneMapper
Source: Genome Biol. 2006 Apr 5;7(4):R29. doi: 10.1186/gb-2006-7-4-r29 (PMC1557983; doi:10.1186/gb-2006-7-4-r29)
Supplement: Additional data file 1 — A gunzipped tar file containing the data set of orthologous genes in human and mouse that was used to compare GeneMapper with Projector and GeneWise [file gb-2006-7-4-r29-S1.tgz › projector/ORTHS/region12/mm.truth.gff]

Mm.12.ENSMUST00000021420.1	EnsEMBL	CDS	1280	1368	.	+	0	gene_id	ENSMUSG00000021032.1;	transcript_id	ENSMUST00000021420.1;	exon_id	ENSMUSE00000345444.1;
Mm.12.ENSMUST00000021420.1	EnsEMBL	CDS	2741	2852	.	+	1	gene_id	ENSMUSG00000021032.1;	transcript_id	ENSMUST00000021420.1;	exon_id	ENSMUSE00000293563.1;
Mm.12.ENSMUST00000021420.1	EnsEMBL	CDS	3426	3549	.	+	0	gene_id	ENSMUSG00000021032.1;	transcript_id	ENSMUST00000021420.1;	exon_id	ENSMUSE00000114038.1;
Mm.12.ENSMUST00000021420.1	EnsEMBL	CDS	4999	5126	.	+	2	gene_id	ENSMUSG00000021032.1;	transcript_id	ENSMUST00000021420.1;	exon_id	ENSMUSE00000404321.1;
