# Supplementary material for: Reference based annotation with GeneMapper
Source: Genome Biol. 2006 Apr 5;7(4):R29. doi: 10.1186/gb-2006-7-4-r29 (PMC1557983; doi:10.1186/gb-2006-7-4-r29)
Supplement: Additional data file 1 — A gunzipped tar file containing the data set of orthologous genes in human and mouse that was used to compare GeneMapper with Projector and GeneWise [file gb-2006-7-4-r29-S1.tgz › projector/ORTHS/region12/mm.fasta]

>Mm.12.ENSMUST00000021420.1 81779303-81785431	reverse
tagaggtcaatgtcttgctagcggagccctagaaatcctacagttttctaactctcagtg
ctcctattagagtcaggtggcctcttctttttttttttttttttttttttttttgagaca
gtttctctacagaaccctggctgtcctgaaacacactgagatctgcctgcctctgcctcc
tcagtactgggattagaccactactccagctctgtgtatgtgtgtgttcacaattgctga
aaggatgcccattggaccatccccagcacctcgtttcttagttttgactttggagggtgt
tgggggtttacttgtttggggttcatatcaccattttcagtaggtcgtgcgatggcagaa
catgacgttaactccatgaatgtgtacgcagcgcattactagttactgtctgggggctga
ggtgatccaacagacctgagattggagcccacacttgtctggagatgtctatgttttggc
ctctgccccttaaactgagagagagctttggtgaacccaaagttgtgcaagtacccaggg
tttgagcagaggacagacaggcagaccagtttggtgacctaggtccctctagctgaactc
tagagaagacaggagaccatgagcccaggagatggcaaacccgagagtttttcagtggag
agatgggactcaccttgaacactgggcctcccagtcgcttcatcagaaataggaagtgat
tatttacttagtactggaggggaatgacacaatttatgtagcccagactggtattaatcc
tttcagttttctgcctctcaaggctgagattacaggcatgtggcacaagccagtccagag
aagcagtcatatcattagttttcaagactaaaacaagcccagaggctcggcaatttctgt
tagactctgaagcctggacatttcccaggcctcgggtagtaccttcctaaggcgggtgca
gagggagcgcgcaagcctcactgggccagagtgggtgggagccaccgtagctttaatggg
cggttctctgggagcttcggggtgtagggcgcagctgcccaagcggggtccccggaagcg
cccgaggccaagctggccgtgcgcatcctctgggctggaccagtaaaggcgcagttgctg
ggccccacccaactaaggcactgggcctggaggggggctcccccgcgtcgccgaggagat
ggcgctgcatgtgcgttgactgcacccacgcctcgagggtcccatcactgcgtcccgcga
gtctcctgggagagagagcatggagcgcccggagtcagagctgatccggcagagctggcg
ggtagtgagccgcagccctctggaacatggcactgtcctgttcgccaggtgagagctgcg
gggcactggggcgcgagtgaaggggtgcctaaccgtagtgggctcgagattgcttggctt
gtcactgatggaggagaaattgcccgcctgctgtggtgcttctgagagaggggtgtgtgc
gcagcgacaggtggtgctgtcccatctgctcttcccggatagcagtagctcttatctgaa
ctggttgaggtccgatggggtcctttaccagcacccacagtgtgggcaggtagatgcaat
gcccccactctcctcccattgttatctcagtgtcccgtggctagtaaatgcagggccact
cacaggagctgggccggtaggaggaaatgagtgactcaaagggctagttagtgtatgcag
gcacctagaacggtagaacggaccccgttcccgctcgaatggaaggagaccatgtagtcc
tggcccaggagaactcaagttcagctaccagtaagatgagaaagcacaggcttaggacca
gagaagctccaggagggaggcatccagtctcaccgcccccccccgggggggggaggggag
gtagagagagagagaaggagggagggaagggagggagggagggagggagagagagagaga
gagagagagaccaccccacagaaagcctgctggttttcagcttcacctcaggctctgtca
ccaaagggccacactccctcatcgcagctccctaggccagctcaaaactttcaaacagga
ctttacaaagcctcttccagatggaaagggaataaattcagtgacacaaaagagttacac
aaaaatgcaagctctccccagcgaggctgaagtttttttggttgtgccaactgtattttt
ctaaactcattcccccagattctgatacccactgtggctttactgtgtaacttaaggcag
cttgcttaacaaactctctgagcttctgtttcttcctttgaactcactgcttaactgtat
ggggggggggggggcagtgctcaatcacagttaaccacatgggaaatacttagtgctcag
tagttcaaggagtgtgttcttgatgctattgcccgtttaagccttagatacaagggcatt
gagaagttttgatccaaaagggaaggttcctcctagattttggtttgagatgcctacctg
tcccaaactcagccttcaattgtttacggaggagctactgtctgtcaggtaatgtgagag
tctggggacataagtgtcctctgaagagtgctcagagagagggggcattgactaagctgg
tagtgccaggctgggggtgcactgtggctttcctctggccagccagggtctgctgcagtt
gccgctcacggtgctgatgacctctgctcctaacccacaggctcttcgccctggaaccca
gcctgctgcctctcttccagtacaatggccgccagttctccagccctgaggactgtctct
cctctccagaattcctggaccacattaggaaggtgagggagggagagccatgaggtttca
gatctgcagatcattgtcttagcatagaaagagggacttgggattaggcaaacagcgtct
acacacacacacacacacacacacacacacacacacacacactgtgcccttttctctgga
tttgacccagcctcctccccaaccctgtcttcgagccagctggacccagcctagtacttt
gctctcagccttatcctctggctcccactgtattggtagatcttgaccccttggggctac
catcctatgaaaactaggctgggctcatgatcctcacagcacctcagtttacccttgttc
cacgccggcaatattgttctgcagatatatcaaagattttaagatcctcaaaagagaagg
gcttcatgggtgggatttcagtagtgaagccagcacataccggacgcctactgtttacag
acactggccgcctgccaccctctgatcctggacatcagtgctctgaaagcctcccttgtt
gagaagcctgggtgctagcctgtggtagtaagcaggtaggactgtgccctctgtgtcctc
gacaggtgatgctagtgattgatgctgcagtgaccaacgtggaggacctgtcttcattgg
aggagtacctgaccagcttgggcaggaagcatcgggcagtgggagtgaggctcagctcct
tctcggtgggtagtggggtacgttctcattccagagctccagacctcagctgctgctctc
tcccagtcccaacccattgccccttacctcacgcctgagagaaatacagggctgttctag
ttacgtgcccgctatgtgactgactcggacttaacctctttgagcctcagagttcccttt
aacatggctcctttaagaaccatgaaggcagctgggtggtggtggtggtgatagcagtga
cagcggctgctttaatcccagacagatgacagtgtgagtttgaggccaacctggtctgca
gagtgagttccaggacagtcagggctacccagagagaccttgtcttgcaaaaagaaaaac
caaaccaaaccaaaacgacaacaataacaaccaccaccaccaccaaaagggaccatgaag
gcttagcagcccttggcatcagttggtttggtcagccttccataggtatcaaactaccct
caaagtcctcccttaaagcagtttctgagttatggtggctgggctcagttgggcagaact
tttttctctggagtctggttggagtcatgtttgtgttgaggtcaactccaccagggctag
gatgtctaaggcgacctgcaggcttttaaaccttcctcatgctagctaggtctcagcaag
gagtgctactcaggctgctaacgggagcatgaaccccagtgttataaagcctctactggc
aacgctggcattcatgttctaatcagagctggtcacaaaggtgacactggatattctagg
catggcttatggggagcccctgcctcgatagtacctgaccccactgtaggaaatctctgt
gacgagagggcgtggatggtcctgaatgcctctccatctgggcatttacataatgcctgg
tccttaggggatattcagtaatatgtgtgggataaataaaccttgtttgataagtcctac
tgtgggtagctgctacactaagtgcttttaaccaaagccagagttttgttttctctgttt
agcttatgaatcagctcagaggggtagggttaactactccaggtcatccaggctacgagt
attggtttataatcttaactcacacctagctggctccacagcatgggagttttgatctca
acgcctgctactttgcagtcagggaatcggagatctgcaagcactgagttggttaagttg
agcagacagtgtccagacaatgcgtaggcccctctcctgaggtggtcacaagtatccact
gcacgttattttcatattaagggggaaaggtgggcacaagggtggcactcagggcttgct
taaccagcatgagccctgcacgggagagaaaagaacctgtgtccctttactggcataggg
cttcagctttctcacctgaaaacagagtgatgctatcctgctttcagatgactaggtgcc
tcttacctctgcagacagtaggcgagtccctgctctacatgctggagaagtgcctgggtc
ccgactttacaccagctacaaggaccgcctggagccgactctacggagctgtggtgcaag
ccatgagccgaggctgggatggggagtaagagacgagccagtgcccctatctatgtgtgt
ctgtctgttgatctgcctgttgtagtcttagcctctcccccagggtctctctataccttg
gtcctcatccccttggccatcctagagaggtgatgggagagggctctgtctcagcttctg
gtcagctgcagggaggtggatttccttccctcatccccatagatgtcctgctgcatgcct
ggttagctcgccccaggaggcagaacaatttgggtagtgaggtggcatgggggttcttct
cagagaagctttctgccaaggtgagggaaaagtgactaggcttctagaattttccacctt
gcctgcccagtctctctgatacttccctgccaagctgtttactttccaacaatgaagagg
agagactttttagtgtttctcaggcaagggaagcatagaagatggcattcttcagtggca
ttgggcagtggctcagctgctcagacgccccatacaaaacctcttgtgctcttggttcag
catttctggtggaagcaccccggtattcttttgggggaaacctaactggccagccataat
ggagaggccagaagggcaaggaggaggagtgacctcatcccaaatggcatggaattctgg
ggctcttcctgccacttaattgtagaagggctgaatcctgtctccccaccctcttctgct
cacccaccgctctccagctgtgggcccctagctctatgtttaatgcttgaggtgtactcg
tgcctgggctgatgagtgggagagaatagagtagggagggcccttgtacccatccccagc
cacccacactttcttgctctgtgctgtggctctataaactcacaagaaataaacatgttc
tgtgtgctgaccctccatgactgaaccttctgtgggccttgacctgtgaccagatgaagc
tacaaagcactggggctaagaacaagatggaggaggcgtagggtcagcaggcccaaggcc
tgagtgggt
