# Supplementary material for: Reference based annotation with GeneMapper
Source: Genome Biol. 2006 Apr 5;7(4):R29. doi: 10.1186/gb-2006-7-4-r29 (PMC1557983; doi:10.1186/gb-2006-7-4-r29)
Supplement: Additional data file 1 — A gunzipped tar file containing the data set of orthologous genes in human and mouse that was used to compare GeneMapper with Projector and GeneWise [file gb-2006-7-4-r29-S1.tgz › projector/ORTHS/region13/hs.truth.gff]

Hs.1.ENST00000235768.1	EnsEMBL	CDS	1001	1072	.	+	0	gene_id	ENSG00000117118.1;	transcript_id	ENST00000235768.1;	exon_id	ENSE00000855576.2;
Hs.1.ENST00000235768.1	EnsEMBL	CDS	10132	10259	.	+	0	gene_id	ENSG00000117118.1;	transcript_id	ENST00000235768.1;	exon_id	ENSE00000753378.1;
Hs.1.ENST00000235768.1	EnsEMBL	CDS	21875	21960	.	+	1	gene_id	ENSG00000117118.1;	transcript_id	ENST00000235768.1;	exon_id	ENSE00000753379.1;
Hs.1.ENST00000235768.1	EnsEMBL	CDS	26284	26420	.	+	2	gene_id	ENSG00000117118.1;	transcript_id	ENST00000235768.1;	exon_id	ENSE00000753381.1;
Hs.1.ENST00000235768.1	EnsEMBL	CDS	27155	27271	.	+	0	gene_id	ENSG00000117118.1;	transcript_id	ENST00000235768.1;	exon_id	ENSE00000753382.1;
Hs.1.ENST00000235768.1	EnsEMBL	CDS	30946	31047	.	+	0	gene_id	ENSG00000117118.1;	transcript_id	ENST00000235768.1;	exon_id	ENSE00000753383.1;
Hs.1.ENST00000235768.1	EnsEMBL	CDS	32290	32412	.	+	0	gene_id	ENSG00000117118.1;	transcript_id	ENST00000235768.1;	exon_id	ENSE00000753384.1;
Hs.1.ENST00000235768.1	EnsEMBL	CDS	36062	36136	.	+	0	gene_id	ENSG00000117118.1;	transcript_id	ENST00000235768.1;	exon_id	ENSE00001183418.2;
