# Supplementary material for: Reference based annotation with GeneMapper
Source: Genome Biol. 2006 Apr 5;7(4):R29. doi: 10.1186/gb-2006-7-4-r29 (PMC1557983; doi:10.1186/gb-2006-7-4-r29)
Supplement: Additional data file 1 — A gunzipped tar file containing the data set of orthologous genes in human and mouse that was used to compare GeneMapper with Projector and GeneWise [file gb-2006-7-4-r29-S1.tgz › projector/ORTHS/region13/hs.fasta]

>Hs.1.ENST00000235768.1 16297132-16334392	reverse
tactaaaaacacaaaaaaattagccgggcatgatggcggacgcctataatcccagctact
cgggaggctgaggcagggaattgcttgaacccgggaggcggaggttgcagtcagccgaga
tcgcgccactgcactccagcctgggagacagagcgatactccatctcaaaaaaaagaaaa
aaaaaaaaactacccgggtatggtggctcacacgcctgtagtcccagctactctggaggt
gggaggatcgcttgagcctgggaagtcgaggctgcagtgagccaagactgcacaccggcc
tgggcaacagagtgagaccctgtctgaaaaaaaaaaaaaaaattggccgggcgcagtggc
tcatgcctgtaattccagcactttgggaggccaaggtgggcggatcacgaggtcaggagt
tcaagaccagtctggccaagatgatgaaaccccgtctctactaaaaatacaaaaaattag
ccgggtgtgatggtgtgcgcctgtaatcccagctactcgggaggctgaggcaggagaatc
gcgtgaacccgggaggcggaggttgcagtgagccaagatcgcgccattgcactccagccc
gggaaacagtgcgagactccatctcaaacaaacaaacaaaaattccaggaataaagaggt
tgaaatcggggcagggacccggataggatggctccgccccatctaagtcttagccccacc
ccctgaaagtcgccctgcctctcagactcctcccctttctgagaaggtcacgggggaagc
caaatgggcatgcgccgctactgcgctattgcgcacgctcgctgtgcttgccccgccttc
cctccgcccacccgggaaaccggaagccgcctcccacttggttgctcgtacgcggctagt
gggtcctcagtggatgtaggctgggcgccgcgatgttcgacgggacaccggcggagagcg
acctcggggttaaggggtggggctgacgtcaggagccaagatggcggcggtggtcgccct
ctccttgaggcgccggttgccggccacaacccttggcggagcctgcctgcaggtgagtcc
tggagcctcagagagggaaaagtcaggaaagccacagagactgcctggagctgatggggc
tgcggagagactgaggaagcatagggcaaggcctcagggagatggaggacctcctccccc
tggtgcagtgctttggtttggcttcgagcatccctgtcaagttatctttctgcgcctcgc
agcagcttgtgagttagggcacgggcaattttttacagctaagggtgcggggggggggga
cgttcagaaaggggacttgaattgctcaaggtcacatggcaagcgaatgactgctggaac
cagaatttgaatccagacattggagttccaagccctttttctgccaccaaactatcgcct
ctgtagaaaagggagacctgcggggtgtgaaggatgggaattgggaagcgaggtaattcc
tcaagggtgcgaggttgaggaccgggatgggtgaggaaaggacatgtgaattgttgggga
cagggcaggggaagggagagatggagggaaatgcacccagccccctacctcgaaggatcc
cggaggtgggtggtgggggttgcaggaaagactgggttccttaaagcagtgtcaccacag
tttcactagtatcctctcagtgtttctgactctaaaggtcatataataatacggacctca
tagagttgacatggaatgacaggtagagggcttggcgctgttcttgtttattactatgcc
gtgtgcagtaacagattttcccacgccccttgtatggccaagaaacaacacatttctgac
ctgccttctaagtgggaacatttagaaggggaagggaaattgcttttgtatacataaggg
actaaggatttgcaaatcctttctaagtctgttcctcttctgggattctcaacaacccct
ttaaggtgggcaagcaagaatccttaccctcctttttggagctttgaaaacttgaggccc
ccagaaagaaaatttttggcttgctcaaaatatcacattcccaagaagcagacctgaggc
agttttttaacatggtaccagaaaaactccttagcatagatcttgggacatggttggtgt
ccaagaaattttagttcctcttcctctcttgcacttaaatgaggacatctttcatcttaa
gtgcctgctatggctgcataacacagtacatattgcccatgttccaatcctggttctatc
cagcatgctgtgtgtgaacttggatccactctgtctgcatcagcctttctgaaaagggga
gatagaggaagaagacagcctaccagagcctcaagctgacatcctctcagtattaaattg
atgattgataatgagcttgtttacctgttccttttatagttgctgagcaaacaattaaat
tgtgagagccccactaacgagagagttccaagcccctcttctaagaatgcattgtagaaa
aggctaatttcataggtcatttttgtaattccaggcaaggtctttgcagggcctcctgag
ggcaacagaaaatagaagagccccaaggcctccccttccttgtgggaatgtacatgtata
cccacaaaagccacctcaaaagaattcagtaatgagcttggtgtgttacctgtgggtaac
attcaggttcaggttctgaattctttttatgcttatagtctgaccactgaaccacaattc
tgcctgtaagtatttgactgtagtatattaactattgtttgtgttgccttatttcttcat
ctggactatgaactcctttaggacaagaactacctacttaaaagtgtgtatcttgccagg
tgcagtggctcatgcctgtaattccagcactttgggaggccaaggtgggtggatcacctg
aggtcaggagttcaagaccagcccggccaacatggtgaaaccccgtctctactaaaaaaa
taaaaaaaaaattagctgggcgtggtggtgggcgcctataatcctagctacacaggaggc
tgaggcaggagaattgcttgaacctgggaggtggagggtgcagtgagctgaaatcgcacc
attgcactccatcctgggcgacaagagcgaaactcagtctcaaaaaaaaaaaaaaaattt
aaaaaatgtgcatcttgttccttaggctggcagggctaggatacctatttacaaatcaga
ataatacaaagactgataaggttgccaatcttgtagagcaaaaatttttttctgggctat
gctagaaacttgaccccccctcccccgggttatcttatgaggcagatattaatactaccc
accctttacaaaggaagaaatagaatccgaaaagctaataatttgcagaagaatacacag
cttgtaagtgatagagcttggatttcaagcatcaccaatcacacttttcagcaagcctgc
accttgtattttactcaggcttatcttcatacagtcctttttgctttcttcctctctatt
tccccaccttcttctctggcctccaaatctttatccactccatccaactccaagcctgca
ccctaaggacactttactggaggaacaacaaccagccttcagcaccattcagaattcacc
cttctcagttcagttgttgcttaccttgcttaaattataaactatgaaattcatactatc
caagatttcctaggaatgtactttctgccttgaatactcattagtctttagattaacgta
aaaatgctttcaaggggccctctttccttttggatttgtagtataaattgctgggcaggt
aacaaggggaaaaaaatcatatagtctcattgtatgattagagcaacaacttcttttgtt
ccttggatctcattgtgaaatggaattatctttttgcactgttgcgttttatgtttgcgt
tttcaccactggttataatggctaaaaggttggatttttgaatcaagtgacctgtgttgc
tatatgatcctatcctcgtcttttaactgggaacaacaaaacatttttcatagagatgtt
ataaagattagagattatttggcaccgtgtgtgacagattataaaggttcgatgaatgaa
atctggcaaatttttagatatatgtattcaacgaattttttggtggaacacagataacat
aatcctgagaattaactctttgtacagacctcaagatgagcaaagctctatcactttcag
aaccatgaccactctggtgattttgatttcagaatcttctttcattctggtaaaccccct
ttgccccaccaaatattgtatgaaatacatttttttttttttttgagacagagtcacgct
cacgttgttgcccaggatggagtgcagtggcggaatcttggctcaccgtaccctccgcct
cccggatttcaagcaattctcctgcctcggcctcccaagtagctgagattacaggtgccc
gccatcgtgcctgtctaatttttttgtatttttagtagagacggggtttcaccgtgttgg
ccaggctgatctcgaactcctgacctcaggtaatccacctgcctcggcctcccaaagtac
tgggattacaggcatgagccaccacgcctggcctataaaatacatttttgacacaaaaca
aatttaaattagttgtactgaaaaaaaaaaaatgatgacattttggggcactccaaaact
gatgttgggatatgtcgacttagatattcagtgtagtacatcctggcattgctcttattt
cacatcattcatatgataagactttttaaaaatttaaattagctctaatacaaacttagt
ctcttttggaaagataatacgtgatcaattatccgtgtagagtggatatgaaacagatat
ttaaatgttataaagaaatgttgaagggaaaacctcattgcaggtaaccacagtcatccc
acaggccttgtggttctgatacccagcttgatagagcctaatgcctgttgcccactgaca
atactaaatcaggctttagaactagggggttatgcctggcacagtggctcacacctgtat
gtaatccagcactttgggaggctgaggcaggtggatcacgacatcaggagttcaagacca
tcctggctaaaacggtgaaaccccatccctactaaaaatacaaaaaagttagccgggcgt
gtgacacgcgcctgtaatcccagctacttgggaggctgaggcaggagaattgcttgaacc
caggaggcagagagatctcgccactccactccagcctgggtgacagagtgagactgtctc
acaaaaaaaaaaaaaaaaaaaaaaaaaaaaaagaactaggggattatgctccagtcccag
attctgtttaaagcccggttaggggccaggcgcggttgctcacacctgtaatcccaacac
tttggaacgctgaggcaggtggatcacttgaggccaggagtttgagcccagcctggccaa
atggcaaaaccttgtctgtactaaaaatacaaaaattagctggactttatggcacatgcc
tgtaatcccagctacccgggtggctgagacaggagaattgcatgagcctgaggggtggag
gttgcagcgatccaagatcgcgccactgcactccagcctgagcaacagaatgagactctc
caaaaaagaaaaaaaaaagtccaagttagggccagacacaatggctcacacctgtaatcc
caacactttgggaggctgagatgggaggattgcttaagcccagaaattccataccagctt
agccaacatggcaagaccctgtctctacaaaaattagctggacatgatggtgtgcaccta
tagtcccagctacttgggaggctgagtcaggatgatcgcctgagcccaggagttaaaggc
tgcagtgagccatgatctccagcctgggcaataaagctagaccatgtgtctataaaaata
aaaaataaaggccgggcaaggtggcctgtacctataatcccagcactttgggaggccaag
gcaggcggatcacctgaggtcaggagttcaagaccagcctggccaacatggtgaaacccc
gtctctactaaaaatataaaaattagctcggcgtggtggcaggcacctgtagtcccagct
actcaggaggctgaggcagaagaatcacttgaagtcgggaggtggaggttgcagtgagcc
gagatcgcgccattgtactccagcctgggggacaagagtgagaccccatctcaaaataaa
taaataaataaatattttaaaaaataaatgaaaaataaaagtgtccaaattagaagtaaa
aacttgaagtagccccattttttaaaaggcatattgtcccacttaccctactatctgcct
caggcacagcagccacccactctggaaaatagttttgtcagttgcttaaaaaaaactaaa
cttgtagctaccatacagcccaacaattacacacctgggtgtttatcctgagaaatgaag
atgtaacgttcacacagaaatttgtccacaaatgttcatctcagctttattcatgtcacc
aaaaattagaacacccccaatgtccctcagtagttacatggttaagcaaattgtggtaca
tgataccttggagtgctactcagctataacaagaaaaaagctattgctgtacacagcaac
ttggatgaatctccggagaattcggctgaataaaaaaagccaattccaaaaggctacata
ccagatgattatattgatataacattcttgaaatgaccgaatttgagaagtagagaacag
attagtgattgctagggcttacggagtacaggggaggtagggtgggaggaagtggacagg
gctataaaagggcaatgttagtgatcctgtgcttatgggaatgtcccctatcttgactag
cactgtcagtattctggttgtgctggtgtgctacagtttgcaagatgttcctgttgggga
gactgggtaaagagtatgtgggccctggcatggtggctcatgcctatatcccaactcttc
gggagggccaggcagaggatcacttggggccaggagttcaagaccagcctaggcaacaca
gtgagacccctatctctacaaaaataaatgtaaaaaaactaactgggcatggtggcgcat
gcctgtagtcctagctactggggaagctgagatgggaggatcgcttgagtccagaaggtt
gaggctgcagtgagctgtgatcatgccactgcacaatcagtgacagagcaaaactctctc
tcttttttttttttttttagcttgagtttcactttgtcacccagggtggtatacagtggc
acagtcttagctcactgcaacctttacctcccaagttcaagccattctcctgcctcagcc
tccctagtagctgggattacaggcacacgccaccacaccctgctaattcgtttttttgta
tttttagtagggacggggtttcaccatgttggctgggctggtcttgaatccctgatctca
ggtgatttcccaacctcagcctcccaaagtgctgggattacaggtgagaagagtatgtgg
agtctcagtattattttcttctttttgttttgttttgtttctttgaaacagcgtctcact
ctgtcacccaggctggagtgcagtggcgcaatcttggctcactgcaatctccgtctccca
gggtcaagcgattctcctgcctctgcctcccgagtagctgggattacagacatgtgccac
cacaccgggctaatttttgtatctttagtagagacggagtttcaccatgttggccaggct
ggtcttgaactcctgacctcaagtgattcgtctgtcttggcctcccaaagtactgggata
caggtgtgagccactgcacctggcctcagtattattttctataaatgcatatgaatctat
aattattaaaaaataaaaaggttggccaggcacggtggctcacgcctgtaatcctagcag
tttgggaggccaaggcaggcagatcacctgaggttgggagtttgagactaccctgaccaa
catagacaaaccacatctctactaaaaatacaaaattagccgggcctggtagcacatgcc
tgtaatcccagctactcgggagactgaggcaggagaattgcttgaaccggggaggcggag
gttgtggtgagccaagattgcaccattgcactccagcctgggcaacaagagcaaaactca
gtctcaaagataaataaataaataaatagtttaattttttaaaaaagcatttaactatgg
ttatatgcagtaacatatgaatctcagaagcattatgttgagtgaaagaagctagacatg
agactacgtaccgtatgatgccatttatatgaattctgtaaaaggcagactcgtgatgat
agctgatcagttgctaagggtaggaaaaggggacttatgtttgccatcaagggcacaaaa
gacctttttggatggaaatactctgttgtaattgtggtaggattacattgctttgtcaaa
actcattatacccttaaaattagtgaattttattataatgaattataccttattaaatct
cacagaaaaaagaccaaaaaaaaaatgggacattaagcaagcaaagtccactggagttga
taccttcaggaatctttcctctcacttcctcccaaataccacaaggtggcattagatgtt
catgtcagtttacaaaatggggttcccggtgaaaaacatttgtagaaatggctttccttt
tgttgatgattttagccagcttggtgataaggtaaaacatagctttcatcttaactttca
ttttcttcatatattttcttcttttctactgttagctgatgtttgtattttcagcttcag
ttaatacgggacactttaccaagaaataatgttactggtagacggtcttgaccacaagtc
gtcaaggtttttagcatgttgaacaaaaaattggacaaaacacacaagcaaagcaacaga
agacgaaagcatagatttattgaaatgaaagtacactccatagagtaggagtgggattga
gcaagtggttcaagagccccagctgcacagtcttctgggattaaagtaccctgtacgggt
ttcctattagttacaccctatgcaaatgaagacttggcccgagacgaatcagaggctgta
gtgaagactccctgtctctaaaccctgttctcctgcctcagtaataaacaccactgcatc
tttttgtaattagtcaattaaccttccgagtttttacttttctatatcagtttattttaa
aaattagcagtcctggagtatagtcttttctttctttttttcttttttattttgtatttt
tgaaaaagagtctcactctgttgcccaggctagagtgcagtggcatgatcttggctcact
gcagcctcaacctctcgggcccaagcagtcctcccacttctgcctcctgagacgcacact
acgacacccagctaatttttttattttttgtagagatggggttttgccatgtttcccaga
ctgctctcaaactcatgggctcaagcaattctctcacttctgcctcccaaagtgctgaga
ctgcaggcatgagccaccaccctcagaccacaccccacactccttccccttaattctggt
ttgtcaagcctccacttagatgacatgtgaggaagccttctctgactcttcactcattga
agtctctgctgtattcatccagagctccctgtactttcccaacagtatcgctctttatat
tcatcgtgaatgtttaatttaactcttgttcactacaaagtaagttctgtgaagatgaag
gtttttgtgtattaagtgctgtgtcactagcccctaataccatgtctgatatattagcat
atgataggtgcttaatacttgttggatattgaatgcctgccttttctaagaagattatgt
gtcagtaatgtgtgagtttatatccagcgttacatctgttgtgccagcaaaatggaatta
tcttgtatttctaatttttttttcctttttgtgaactttaaaaaatttcaggcctcccga
ggagcccagacagctgcagccacagctccccgtatcaagaaatttgccatctatcgatgg
gacccagacaaggctggagacaaacctcatatgcagacttatgaagttgaccttaataag
tgagtatctctgtgaaagccagctattgaaggagagttcttgatttgatttagggacatg
cttttcacatccttggaaggcttaaaaatctgagatcatccgatggctctgtttttaaaa
caagaatgagcttgggccgggcacggtggctcacgcctataatcccagcactttgggagg
ctcaggcgggcagatcatctgaggttgggagttcaagaccaatgtggccaacatggtgaa
actcccctctctactaaaaatacagaaattagctgggtatagtggctcatgcctgtaatc
ccagccactcaggaggctggggcacaaaaattgcttgaacccaggaggcagaggttgcag
tgagctgagatcatgccattgcactccagcctgggcaacagagtgagactctgtctccaa
aaaaaaaaaaaaaatgaggttgttacctgattcagaagaataataccaaaataattccca
aatgaaagtatgacaaatttctagaaatactggtataattaactttatgcacagtattta
aagtcatttaatatattaccatttttttaatgctgaatgtattgattatatcttatacat
ctggacctgtgttttctataataataacagaaccgccagaaacttgccttgaatggacaa
ggtagggatgtggttaaaatgttaaaaattggactggcgtgttagttttctatttctgtc
agagcaaattaccacaaacttagtgacttaaaacaacctaaatgtattatcttatagttc
tgtaggtcaaaagactggtatagtctcatcagactaaaatcaaggtgtcagcaggctgca
ttcctttctggagcctagaggaaaatattttttgctcatttgcgctattggtggaatgca
gttccttgtggttgtgagcccgaggtctctgtcattctgctgactgtaagctgagggctg
ttccaagcttccagaggctgccgcactccttggctcttggcctcttcttccatcgtcaaa
agcagcagcagcaggttgagttcttcttcacatcacatctctcaaaaccactctttttcc
aacatctttcacttttaaggaactccacagttagccaaagaaaagaaagaatctagcaag
ttagtctctagcctcctgctgctccactccacgcccccatataaccagaactgttctctg
atctgttttatgtgtaagtgaataagtgttttatttgtttcaaacaaaagcttctgtggc
accaaaaaaaagtttgaataccacgaatactctaaatgcttactttgactttctgtggtg
acaagtaagtgctgttaatgaggtagcattaattgatatataaccttcttaaatagacaa
aattttcaaatactcagcaaccaaaagtccctagcaaaattcaaaggaatagaaattgca
cagaccacagttttggaccgaaatacaataaaactaaactcatattaaaaatataaacag
gccgggcgcggtggctcatgactataatcccagcactttgggaagccgaggcaggtggat
cactcggggtcaggcattcaagactagcctggccaacatggtgaaaccccatctctacta
aaatataaaaataagctgggcgttgtggcaggtgcctgtgatcccagctatttgggaggc
tgaggcatgagaatcacttgaacctgggaggcggaggttgcagtgagccgagatcgtgcc
actgcactccagcctgggtgacagagcaagactctgtctcaaaaaaaaaaaaaaaaaaaa
aaaaactcataaaacaaaaaaccctactgcttagaaactaaaaaaaagtacacttctaac
tatttgatcaggaacacgtaaaaaatattgccagatacttagaaaataaagacgttgcaa
atcaaaacttagagaatgtcagagaatgtggctaaaactggaagagttaaattccttttt
ttttgagtcagggtctcgctgtcacccaggttacagtgcaatggcatgctcacggttcac
tgtagcctcaacctcccaggctcaagcaatccacctgcctcatcctcctgagtaactggg
actataggcacatgccaccacacccagctaagttttgtattttttgtagaaattgagttt
cactatgttgcccagcctggtctcaaactcctgggctcaagcaatccacccattttagct
tcccaaagtcctaggattacaggcatgagccacagcacccagcccataacgattttttag
tgataaaaaatttaaagaatctttgggtttacttccagttttgtcacagtagctctcatc
agactaaccctcctacaaataacaatgatcaactccggaaaaaaatataagaaacaactg
cctgaacagtagagaaggaccacgagtgggcagacattggaggggagttgatacttggaa
gaatgaaatggcattggacaaattaccattttactcttacatgattttgctgaggacaag
tccaagttggtatgggaagtaacgggactaacagttggatggaaaaccacaatccgactg
ggtgcattggctcatgcctgtaatcccagcactttgggaggccaaagcaggccgacatgg
tgaaaccccatctctactaaaaatataaaaattagccaggcatggtggcacatgcctgta
atcccagccacttgggaggctaatgggggagaatcacttgaacatgggaggcggaggttg
cagtgagccaagatcacaccactgcactccagcctgggcaacagagtgagactctgtctc
aaaaaaaaaagaaaaaaaaatcttagcttgaataacgagaagacacattttgggccttcc
acaaccactaggaaatgagggggaaagcctagaaagaagagaaacacagaggaggagcac
taaatgctgttcatgaactctgcccacatcttgcgtgcagccatattaattgcctgtgta
aaattttaaaatccacacttttcagaaaaacataatgcaatccagattctctacagcata
ttaatttttcttttttttcttttttatttttttattttgagtctgagtttcactctgtca
cctggactggagtacagtggtgcgatcttggctcactgcaacctccgcctcccgggttca
agcgattcccttgcctcagcctcctgagtagctgggactacaggcgcgcgtcacacaccg
tctaatttttgtagtagagttggggtttcgccatgttggccaggctggtcttgatctcct
ggcctcaggtgatccacccacctcagcctcccaaagtgctgtgattacaggcatgagcca
ccgcgcccagtggaatttaaagaatttttaaatttcctcatagataaaggaaattatgct
cataatgaaataggaaatttcagtggagaagtagaaactattgaaaagccaaatggaaaa
tctagtactgaaaaatataatatttgaaaaggaaaatttaccggatggccttaacagcag
attggaaatggcaataagaagaatcagcaaacttaaaaatattaatagaaattatatagt
tttttgttgttgtttgtttgtttgtttcttgagacggagtcttgctctgtcatccaggct
ggagtgcagtggcgcaatcttggctcactgcaacctctgccttccaggctcaagcgattc
tcccacctcagcctcctgagtagctgggattacagacgtgcaccaccacgcccagctaat
ttgttgtatttttagtaaagacaaggtttcgccatgttggcaggctggtcttaaactcct
gacctcaagtgattcacccgcctcggcctcccaaagtgctgggattccagacgtgagcca
ccatgcccggccgaaattatctgttcttaagaaaaagaaagatttttgaaaagggaaagc
gctcctgtgatctatggaacagcatcaaaaggtctagggcaggcatggtggctcatgtct
gtaatcccagcactttgggaagctgaggcaaaaggatcacttgaggccaagagtccaaga
ccagcttgggcaacctgtgagaccttgtctctactaaaaaaattttttctttgaaaaatt
agccaggcgtggtggcacatacctgtagtcctagctacttgggatgctgaagcaggaaga
cagcttgagcttaggaacttgaggctgctatgagctataattgtgccactgtactccaac
ctgggcagcagagtaagaccatgcatgggtgagtggatggatggatgtaacacacatgta
attggacttccagaaaaaatggagagaaagaaaaggcaaaataaatatctatttgaagaa
ctcatggccaagaatttcctgagcccatgaaagacataattcacatatccaagaagctta
gtgaaccccaactaggtaaataaaaataaaactatgccctgttccatgaagtcaagttgc
tgacgaccaaaaataggagaaaatcttgaaagcagctggagaaaaacaacatgttacata
caaggaaaccaggtgaaaaattgctgacttctcatcagaaactagaggccaagagacagt
gaaataccatctttaaagtactaaaagaaaaattgtcagcctggaattccacgttcagaa
aaaaagattcttcaagatgattatgaaataaaaacattttcaggtaaacagaaaagaaaa
gaattcatggccagaagaccagtactacatgaaatgctataggaagttagtcaggctgag
gaaaaataataccaggtggaaacttggctcttagaaaaggaatgaagagcgctggacata
gtagatataaaaggatttttcctcttaattttgttaaaattaatatgactgtttaaagca
aagttattatattatattctgtaatatataactcacatagatgtaaggcatatgataact
atagcgtaggggctgggaacagcaggtaaatagacctataataatgtagcaggattcttg
cattacataaagttgcacaatagtaactctaaacaggtataaagagttaaagatgtaaat
tatgtaaagtataattctagagtaactttttttcttcttctgagacagggcctcactctg
tcatccaggctggaaggcagtagcacaatcatggctcactaaaccctcccaggctcaacc
aagcaatcctccctccctgagacctcctaggctcaagcaatcctcccacctcagcctccc
atgtccctgggactacaggcatgtaccactatgcctggccaatttttttttttttttttt
ttttgtagagacagggtctcactatgttgcccacactggtctcctgggctcaagcagtcc
tcctgcatcagccttccaaagtgctaggattacaggtgtgagccaccatgcccagccaag
agtaattatttttttaaatgcaaagagatatagctaaaaagccaatatataaattaaaat
tgatttctaaaaatatttacttagtctaaaaatattacttagaataagaaaagaagaaga
gaacagcagcaaaatgatggaacaaatagtaaaatgatagacctaaatccggccacgtca
ataactgtattgaatgtaaaaactattaaatactcccagttaaaaagccaacagtgtcag
aatagatttttttaaaaaaagcaaaacccaaccatatgctgttttaagtgcaagaaaaag
cgcaagaaaaaataaagaaatacatttgaaaatcaatgtgattcaccatattaacagaat
aaagggggaaaacccatttgattgctttaatatatgcagaaaagcatttggcaagattca
acactcattcatgatttttaaaaatgataatgggttaaataattttcacagtgtgtatat
tttaacagaataaataaataaaactataaggaatttgaattaaaaggaatagtcctaatt
ttacttaaataataactgctaataggaaaagaagggaacttcatcagccagatgaagact
gtgaaaatcacagctaatagcatactttattgtgagatattgaacactttccccataaga
tcaggaataaggaaggttgtccactctgtatttgagttcaacattgtactgaaggttcta
gccagtccatgaaaggcaagtaaaagaagtagaaggcatatgtaagcttggaaaggaaga
aattaaactaactgtagtcacaggtaacatgattgtttacatagaaaatttcagggagtc
tacaaaactaaaagaataagtaaatttagcaaggctgcaggatgtaaggtcaatatgcaa
aatactatttgtgtgtgtgtgtatttcaatggctacagataattctatttatgctaacat
cagccattcaaaattttactggaggcttagccagggaaattgggtgagaaaaagaaagaa
aaggaaattggaaaagaagaagtaaaactgtctctcatagataacataatcttttacaca
aaaccttgggcaggctcagtggcttgtgcttataatcccagcattttggaaggctgaagc
aggagaattttttttttttgagacagagttttcgctcttgttgcccaggctggagtgcaa
tggcacaatcttggctcaccgcaacctccgcctcccggattcaagcaattctcctgtctc
agcttcccaagtagctgggattacaggcgcctgccactacgcccagctaattcttttgta
tttttggtggagatggggtttctgcgtgttggtcaggctggtctcgaactcctgacctca
ggtgatctgcccacctcggcctcccaaagtgctgggattgcaggtgtgagccactgtgcc
tggcctgaagcaggagaattgcttgagcctgggagttggagaccagcctgggcaacaaaa
tgagacccccatctctacaaaaaagcaaacaaaaaattagccaggctgggtgcgatggct
cacgcctgtaatcccaacattctgagaggccaaagcaggcagatgacttgagtccaggag
ttcaagaccaccctggacaacatggcaaaaccctgtctctactaaaaatacaaaaattag
ccaggcatggtagcacacacctgtaatcccagcttcttggaaggctaaggcacaagaatt
gcttgaacctaggtggcagaggttgcagtgagccaagatcacgccactgcactccagcct
gggcaacagagcaagactgtgtctcaaaaaatttgccaggtgtggtggcacactcctgta
gtccgagctacttgggagggtggggtgggaggatcacttgaacccaggaggtcgaggctg
cagtgagccatgattccatgccctacactccagcctgggcaacagagggagacgctgtct
caaaaaaaaaaaagaaaagaaaatataagacattgccccctaggaactattagaactaat
gaacaaattcagcaaggttggaggacacaaaactggtatacagaaatcaaatgtagttta
gttttttattatgcataatttgtccatgtttatttcaacctatgtctgtcagtcttcatt
ttatattgtaccatgttttaattatagttctatttccttctaatccgactctgaaaccct
actttgtagctatgtatacacacacaaaaaatagctatattctttcattttcacaacagc
ataattctttttctgaaaatactggcgtgtagcagatattagcagataaatgtatttttc
taggctaggcatggtggctcacacttgtaatactagcactttctttgtgaggccaaggca
ggaggattgcttgaggccaggagttttgagaccagcctgggcaacaatagcaagacttag
tctctacagaaaaaatgtgtgtgtgtgtgtgtatacatatatatttatatatgtatttat
atttatatattcatatttatataaatatttatatttatatattcatatttatataaatat
ttatatttatatattcatatttatataaatatttatatttatatatgtaaaaccctgctt
acctagaaaaaagcctgtaagtactgttaaaaaaacaaaaattggatttctatacactag
caatgaacaatcctaaaatgaaatttaaaaactattttccatataacagcatcaaaaaag
aaattcttaggaacaaattatatgggcaataagacaaaaccccatctctacaaaaaaagt
tagctgggcttgatgaccttcctgtgcctatagtcccagctacttggaggctgaggtggg
agaatcacttgagcctgggaggtcaaacctgcagtgagctgtgatcacaacactgcactc
catccagcctgggcgacagagtgagatcctgtctcaaaaatcaaataagtaaaagactta
tatgctgaaaaactgtaaaacattgttgaaagaaatttaagaagacataaataaatggaa
agacatgccctgtttgtgggttggaagacttaatgttgttaaggaggcagtggtctccaa
attgatttccagattcattgcaatccccatcaaaatcccacctgccttttctgcagaagt
tgacaagttgattctaaaaatcttatagaaatgcaagggacccagaatatcaaacaattt
tggtatctatgtaaaatctgagaaaatttatgttgtactctttaatgagccctacctatt
aggaaatttagcatgaaacagcttaaagagaggactttgactttttaatatttttctctg
tcccagtatgatctgcaggattactttttacctttgatttgaatttatttatttatttat
ctatttatttatttatttttttgagacagtctcgctctgtctcccaggctggagtgcagt
ggtgcggtctcggctcactgcaacctccgcctctggggttcaagcaattttcctgcctca
gcctcccaagtaattgggactacaggcacgtgcaaccacacccagctaattttttgtatt
tttagtagagacggtttcaccacgttagccaggatggtctcaatctcctgacctcatgat
ccacccgccaaggcctcccaaagtgcctcccaaagtgctgggattacaggcgtgagccac
ccacctggccaatttgaaatttttataggctgcaaatattagcctttgtaatgtaaaaaa
aacaaagatgttgttgtcatttaaaatatgctaggacaagaacaggcagatcattagaat
aaaaatgtagcaacaaaacagactcaattttatctaagttcccagtattaaatatgggag
aaaggtattacaaataagaagcaaaagaggatttagtcagtgatttgggacaactgatac
agtttttgcagttttaggggagtaacttaaaattttttttaagtagaaaaaaatgtaaag
tatttatcagacctcaggaagggcagtggtctgtttaggcttaaaagtgatagataatgt
tataaaagaaagaatagccacctttattaatgtaaacatttaactcatgtatgtttaaaa
ttctgttaccaaaattagaagtcaaatagcacattactattggcagtgagggaggaagca
gaaatggcaacagatataatatataagagcctcagatcatgaaaaagaatttccaagacc
ctggtaaacagaggcaaagaatgtggacagactgagtctctagaatgagtcctctggaac
agagctttgtgcgggcaggtggtattcgtctcttttattctctgctacatccccagcatc
tagaacagaacctggcagagtaaatgttcaataaataattgggaaataaagaaaaattag
taaatttatgacaaacattcaacctatgtagtattcaaaagtctcgatttaaaacactga
aaacaataacacttctccagtatcagaatagcaaaggtttttaaagcttccaattcccag
tgttagcagaggtccagcagaaaggacgtctacatagtgctgatacaaatacagataatg
ggccagacgcagtcgctcacacctgtaatcccagcatttgggaaggctgaggcaggtgga
tcacttgaggtcaggagtttgagaccagcctggccaacatgggaaaacctatctctacta
aaaatacaaaaatttgccgggtgtggtggcatgcacctgtaatcccagctactcgggagg
ctgaggcaggagaatcgcttgaacccggaaggtagaggttgcagtgagccgagatcgcac
cattgcctcacacccataatcccaacactttgagaatccaaggcaggaggatcacttgag
tccaggagttagagaccagcctgggcaacatggcgaaatcccacctctacaaaaaaatac
aaaaattaagctggatgtggtggcacatacctgtagtcccagctactggggggctgaggc
aggaggatctcttgaggctgggatgcggaggttacagatctgagatcgtgccactgcact
ccagcctgggtaacagagcaagaccccgtctcaagaaaaaaaagaaaaaaaatgaaatac
agatagtactaaaggaaatgacgtatttttaagtatatttttaatctcatgcatagaaaa
ttagtgagtggaatgggggcagggtggcaaccagaaaatagatttgtggagcacttactg
tatgccaggtactatgaaaaattacatatttttatgtaattttcacagtaaccctgtggt
gtaaatattaactctacagataaactgaggttcagagagtaatttccgtagaatcacagt
ttctgcatgatgattattatagttaaactatgatttatatgtcagatgctgctgtaaaga
tctcgtgtgtattaactcacctccagcaatcctgtgggatgcaggtgctgctctctgcac
tcagtggattaaatgcctaggcagaaattaaatcatttgcctgcaagctggtaagtggct
cagccatggtgcagaccagtctcttggctgccaggccggcactccaggtcccacgcccag
ggatgctccgcttagtaccatgtcactgcccttgtatgttctaggaggctcacagtgatt
tgactgggggactgtgagtgattgggtgtcttttattctctgtactatgtcttctcttat
ggttatgtattattaattactatttaaaactattgtctacatcctaaaaatcaaactaaa
atttgaaataaattatttggaaaaactttgcagggagcttcagaagtaaaaaacaaaaac
tcggccactgtatggaagttgtgtcatacttgtctactactactttagctttccatttcc
tagaaatgtgtttgcactgtgatcatcaaaatagaactgtgcagtacttaaaatgtaaga
atctgcaaaaacaaaactacagaacaaattccgaaggtgacctgagaagaccaaatggat
aagctaatacatccaggtgtctccgattatattatgataaagtgtagggaggttgaacgt
tacataaataccactggatatttttctttgttagatgtggccccatggtattggatgctt
taatcaagattaagaatgaagttgactctactttgaccttccgaagatcatgcagagaag
gtgagcatttcattcctgttgggctccagatacttgtggtcttccaaagaggcttgggct
ggccaaagctgatagagacatctggaaaacagctgcagctctctgctgggtgaacttgct
gtgcaacctaattccttttcttgggtaaatgcatccaaaattctaaccatggtgcaagtt
ctggtttctgagtttactttccttcaggagcattctatcctgtggttactgcatctggcg
gtccctgtgagctgctccacgcttcaaggcctagctaggacctgctggctggcaccttcc
atgctgctgagctcttttattaagggagcagtggagagtttctgtctggcacttatgctt
gtccagcaggggagatgtgtgagtctccctcagctcccagcatgacatgtccttggtagc
tgtgttctggattggctggtacagtgtctccctcagcatgtggttacttgtgctgctggt
gccacatgagcccatttgaggcagtgtgcagactaacattttctacatgaatagcaatgt
attcattttctgtattagaaaaatataattactgccgggtgcggtggctcacacctgtaa
tcccagcactttgggaggccgaggcgggtggatcagctggcgtcaggagttcgagatcaa
cctggccaacatggtgaaaccttgtctctactaaaaatacaaaaattagccgggcgtgat
agcggacgcctgtaatcctggctactcgggaggctgaggcaggaacccgggaggtggagt
ttgcagtgagccaagatcacgccactgcactccagcctgggcaatagagcgagacagtct
caaaaaaaaaaaaaagaaaaatataattactaatgatggtataatagggatataagtggt
tttttaatgtgaatttaagcaaaacaagttaaagaaaacccaagagatactttaaagaaa
gttgattcaggtggttctcaggtatagcaaaaattgcacagggtgcagtgaagaccgact
ggcctgatgtccgtggagccagactgtgtgcccggctctgttctgtgcactggacatgag
gtagatgactgtgcttattatctaccttcaatttaaaggtgaggcccagagagggtaatg
gacttccacaaggacacatagagagtgacttgagagccgggagtcagccaaagctgtcag
actccagactccagatctgctctctcaggcactgacttggcttggaacacctgggataaa
acaaaagcagagagtagcttgattctgtgaggacactgagcttttttctaagaaaacctt
aaaaaaaaaggaaaagccagtattgataccggcccatggctttttatctgttcagctgta
catttcaagcatttcaagtcttttaagacatctgttttgattcagctaatcttatttagc
gttgcaaatgctgatggatattatgatagttcggctgagtcctgctgttcagggaacatt
ctgcggcagttaaacagcagccttccccattaagtcctggcaacacaggaaaggtagatg
cttttcagtaacctttccctgtaggactctttcagaaccaagaacataaggtgtgaccca
tctggactaaaaaaaataaagcagaattgtatcaattgctactcctttttattcccatct
tgtttttcttattttttttttaattcccatcttgtaagagaattcccagggagccttttt
gagagaaagttcattggatttatttttttaatttttatgccatttcttgtaaaagcaaac
tgctctagttggatgccaggtatacataaatgtattgataatatccagtctcttggggaa
ctctaggagtatttgcttaagacacatctttgggttcccttacactctttctaagattta
caggagaaggagagtcttactgtcttttctagtcttatgaaagtgataaccgactgggcg
cagtggctcacgcctgtgatcccagtactttgggaggtctaggtggtaggctagcttgag
gctaggagtttaagaccagcctgggaaacatagactccctttccattaaaaaaaaaaaaa
aaaaaggtgaggccaggcattcagaggccgaggcgggcagatcacaaggtcagagttcga
gaccagcctgaccaacgtggtaaaaccccgtctctactaaaaatacaaaaattagccagg
tgtggtggcgggcgtctataatcccagctactcaggaggctgaggcaggagaatcacttg
aacccgggaggcagaggttgcagtaagccgagatcgtgccactgcactccagcctgggcg
acagagcaagactccatctaaaaaaaaaaaaagatgataaccagtgcaactttctcaagc
aatcaggtttctctgacctaatgatcttcaaaaaacagcttcagaggactggcactagag
gtttagagtacataatcatttttaaattccaaaacacccaggaaatttccatatacagga
agtaggtccaggctaagaaaattctcatgtcggggtcctgggtcagcacgttttttgttt
agtttgctttgctttgcctcagtttcatattagttcattcttctcctctttggaaagtcc
atgctgagtcagcttttgtggatttcatagccccagggtactatgctgcgtattttatga
agacaatagaagaagccttacctctgtcaagtgtagtggctcaggcctgtaatcccaaca
cagtgggaggcaaaggcagaaggattacttgaggccgtgagttagagaccagcctgggca
atatagtgagacacctgctctacaaaaaacaattatttttttcttttttttgagatggaa
tcttgctctgtcacccaggctggagtgcagtggcgcgatctctgctcactgcaaccttct
cctcctcagttcaaatgattctcccgcctcaccctcctgagtagctgggattacaggcac
ccaccacgacttatatttttagtagagacagggggttaccatgttggccaaactggtctc
gaactcctgacctcaagtgatctgcccacctcagcctcccaaagtgctgggattccaggt
gtgagccacttcacccaacctacaaagaatttttttgaattcgccgcacatggcggcatg
tgcctgtagtcccaactactcaggaggctgtggtgggaggatcgcttgagcccagaagtt
tgaggctaaagtgagctacagtgagctatgactccaccactgtacttcagcctgggtgac
acagcaagactcagccaagaaaaaaaaagaagaagagctatctcttaataatctgtatcc
aggtcacttcaaccttaagatgaccaagacaatgttgatttactttacttttgggtattg
tgtctgttagatttgtgttcaaataacagtggctttaaaaaatctaggtttccaggcgtg
agccaccacacccacccctactcaggaggctgaggcaggagaatcacttgaactggggag
gcggaggttgcagtgagccaagatcgcggcattgcactccagcctgggcaacaagagcaa
aactccttctcaaagaaaaaaaaaaaaaataggcttgacgggtgtgtggtggcccagacc
tgtaatcccagtgcttcgggaggccaaggcaggcagattacttgagcccagcagttcaag
cccagcctgggcaacataacaaaaccctgtctctgcaagtctcgtctctacaaaaaatac
cagaaaattagctgggtgtggtgggctacttctgtagtcccagctacttaggaggctgag
gtgggaggatcacttgagctcaggcattgaggactgcagtgagctgtgattgcaccactg
cactccagcctgggtgacagagtgagaccctttctttaaaaaaaaaaaaaaaaaaaaaaa
aaaaaacaggctgatttttcttcaaaacacgtgacacatggagctagaactgctgtggaa
actccatggtgccagcagcgcccaggcctctggcctcctccagtgccatacttggcatgt
ggcttctaacctcaaggttgccacatggtcatagagtagtttttggaactcaagccatta
gaaccacattcgaggcaggaagaaggaaggaagggagaaaagccaacaggcacctctgtc
agaggaatgttgcatgtcagtgctgcccctgatggcacagcaaggaggatccagaagaaa
gtatttggggcaggactgattccggatatgggtgaggatgtgttaaatgtgtgtctcttt
caggcatctgtggctcttgtgcaatgaacatcaatggaggcaacactctagcttgcaccc
gaaggattgacaccaacctcaataaggtctcaaaaatctaccctcttccacacatgtatg
tgataaaggatcttgttcccgtgagtttctgcatctctctggttttgtttttatttgcat
ggggggcagtgctatgtgtgttacgctattagtttttcagggcaggatttgtttgagtat
ttaaggctcctcttctagtcagatagtaaatagatgggactgtttcctatattatggcag
gaggaggaccacagtgtcactgagagattaggaaaatctccagatctgagacagtgtggc
cagagtttaattaaagaatttgaatggcagaagataaacgcctagaaaatcctccagcag
ctcatttggtgaggtttgtttgagaataatggggcacagaattttagaattggaacattc
ccagaaatgaataatttggccataactacaaagaaatcatgtggaaaatgccagttggga
aagcaacagctgtttatgagtcccactttaatttctacctccctatatttgaacaccttt
gctgacgtggtgttttcaagggcagaaaggactgtgggattggcaggtttcccaagtagg
tgagggagaggtttcctaaccatgcttaacattgtgaccatttttccttttgtaatcttt
gcatatattcatgacaaaggaaaagagtctggcttctgcctggcatagagtggacgagta
gtcagtgtccaagaaatggggtaaataaagctgaggtgatgatggaatctgatccttttc
ttcttcttcttcttcttcttcctcttaaccacaggatttgagcaacttctatgcacagta
caaatccattgagccttatttgaagaagaaggatgaatctcaggaaggcaagcagcagta
tctgcagtccatagaagagcgtgagaaactggtcattagtccctatttattgtttcaatc
tgaagaatttattgcaaagatgattgccaggagtgtggcttggcagggaacataagctga
tgcaagccatttagtgtattctggagaggaactggcacaagggtggggcactcatcctct
tagggccgggtgagtagtgtgaacccgtgaatggcccagagtggaccaaggagctagagc
cctgtgccccgcctgcaggggcgggtggttgctgtgtggctactccatctttttcaaaag
aaaccagtatgtaaattgcctgggctttaaaaagtgaccactaagtcagaactgttccct
cactgggggcaaaatgaaacacatatgctggccagttgtaactaccaccgtcctgcttta
caaatgggagtgaaatgttaatggcaaaacagagtcatcgatattctttcctgacaccat
acttctggtgatctgtggggtgggattattcctggcctgctcactctctgggagttgcca
ttcctgtgtacaagctgtaaaatcttaaagcggaggcatcattatcaagttttcagtctt
tcttcttctacactacttctactcctctgcgaagaagtcttctctgatttgcatactccc
tgcatacttgtggacgtgaggtaggaaggggaccaaatggagacagagccccacctgcag
gtctgcacagggccaagggcaatggctgtgtcttcttcctttctggatccctaggccctg
gcgcatgttattttatccataaatattagttatgtaaatactgtaaaaatatatataaat
tttttaaaaggccagatgcagtggtgcattctgatagtcccagctactcaggaggctgag
gtaggaggatcacctgagcccaggagtttgagagtctgagagtttgaggccagcccgggc
aacatagcccaggttttgtctctaaaacatatacatatatgtgaatatatgaaaagtatc
agttgtatgaatgaataaattaattctaccttttgagacttggtaaatatttagcatcct
ctcctgttgcccataaaacgttaagaaaggggagtccggccaggtgcagtggctcatctg
taatcccagcacttagggaggccgaggtgggcggatcacttgaggtcagttgttcgagac
cagcctggccaacgtgataaaaccccatctttactgaaaatacaaaaattagctgagtgt
ggtggctcacacctataatcccagctactcaggaggccaaggcaggagaatctcttgaac
ccgggaggtggaggtttcagtgagccaaggttgtgccactgtacttcagcctgggcaaca
gagcaagactccgtctcaaagaaaaaaagaaaagagaaaaaggggagtcctagtaagtgt
gcccagtctgtcaccatcaagatagtgagggtcagcacagtggcctgcaagtcagagtaa
gcctgggatgagacttcagagctgctcttctcagactgcagctctgctcctcagtttcta
cctcccagagtcttgtgcatcccagagtccaggctgaaccgggccctctggcccagcgag
tcctttgcattcctaggcaaggctggtgcgtagctagtgaacatctccctgatgtggtat
tattagggattgaagagttcccctgagcatgtttggttttctagatacaagttgagtatt
ccttatcctaaatgcttgggtttcagtgtttggggtttcatatgttttcagattttggaa
tatttgccttacacttactagttgagcaccccaaatccgaaatctgaaatccatgctcca
gtgaacatttcctttgagcagcatattggtgctcaaaaagtttcagattttggaacattt
tggatttcagattttcagatttgggatgcccaacctgtaatagaaatttactcatttact
catttacataccaaacatttaacattttttggcttccttaaattagtatgctgaacttaa
taaataattggaaaatgtggagaaatttatgtatgtatttatttttaattgggcagcccc
caaaccaaaataggttcagagaggctccatcattttttaaataagctataattttcagcc
tggggaacatagggcgaccctgtctctacaaaaactttaaaacttagccaggcatggtgg
tatgcacctatagtcccagctactcaggaggctgagatgggaggattgcttgagcacaag
agttccaggctgcagtgaactgtgattgtgccactgcactccagccaggggcacacagca
agaccctgtctcaaaaaaaaaaaaaaaaagaatttataattccaccaccaaaacataatc
tctgttaatatttatagtttcctttgttttttgtttattacattatatttttatgtagct
gggatcaaaatgtaaatatgcttttatatcctgcttttttcacttatgttattgtgagca
ttttcttcatattcttaaaattgttcataagcattaacttacactttgctttctactgct
tcagatgtatgcaccatgcgccataaaaccatttcactgttgctggacaatgaaattgtt
tccaattttttactgttagaaataaggctagatgaacatctttatccttcaagttctgcc
caaaacattctaatttcttattacagatttttctaggagtgggttaaagaatatgactat
tcttaaggctcttaatcctgtgaccttatgccttctagaccagtggggccagttgacact
cccaccagctgtctggacataacatagatttggttgaagactcatggttcaatcacaacc
atcagttctgtctcatctgttctcaactgtcacttcaggtgtcagtgggcccctttcatt
ttgctgtttttaatccatttctgttgtttccaaactcagaaagtccggtttgtgtttggg
acttgttgggcagattgacccagtgtggcaggtgtgaaagtgcaggaagccagagccagc
tgccggggccacatcctggttctgctgcctatagtggcacgtccctgggcacatggccta
actcactctcctcgccttggttccttacctgtaagtggaacttgctggagtcacctcaca
ggattactgtgatgatcagttaaggaaagcgtgtaaggcgcagggcctccgtcaggattg
gcagtggcagtcactggggatgatgttgatgttcccagtgaaaacctgagggcccttctg
ctgagcccagggcagaagcagctacagactcttgctgcttcagcccctaggcttttgaat
ctctcccgtcttgacctcattccaggaagctggaatttatgggagttgtttttgtgttct
tgttttctatttcttttttagacaagtgagaggttcttgtttattaaagggaaagtgcac
tatacgtggatttaagaaccctgggcagatgtttacatttcacttgcaagatctttatta
atctgctaaatatctgcaaatcaccccttggattttgctaagaaaattcacatgcaagta
ggcactttgttcatgcactgaccccaaaggtaacatttaatcagctgaagacatagcaga
gtctctcccgtcacaagctcctgcctctcttttctccccatacaggacgggctctacgag
tgcattctctgtgcctgctgtagcaccagctgccccagctactggtggaacggagacaaa
tatctggggcctgcagttcttatgcaggtgaggtgctccttaattgctttaagagaaatt
gaaactcaagcatccagaagtccaagaggacaatagattgctgtaagccagccattctga
ggggcctggtttccttcattgccatccagtccaaacagggtaattggttgcattgtattc
acttgctttcggtaaatctggggccttgtctgcaaattgcctttgtttcagtgcagtgag
ggtcaccccaaaggggtgcaaaccatgccttgcagatgtttaaaatgtatttccgtttgc
ctggtggtcagaggctccccctctccctctcataggatttgtaacataagacttgtagcg
agcaagcaggggagaaagcagtgtctttgaagggcagctgcccagctatgagattggaag
ctgtttcccagctaatgaaagcctggatttaggggttgcttagaaagaaaatagtattga
tgttcactgcaaagaaagtcactgtctttgttcccagaaagcttgtgcttttttagatac
gtgcttttcacagactctaggcaactcaaaaaccaacttctctttctcattttcccacaa
aaagagaagttacaggtttgtgtgaccacatgagcaatattgattcccagccatgtgaag
attggataatgaagtacactcatacttgtcacttttgccagctgctccgagttggggatg
tagaggtcctctaagtaacactgctagagcaggcctatggtcatgtgattaactcgtttc
agcctgctgatctcaggctgctgagagcgctgtgtaagttcaaagaatcattaagtggga
caaatactatctgtagacaggtctgttaaatcattcctttactcagagacagcaagtcca
gcatgggtaggtgccatgaagacagataagagttatatgatacagtccctgccttcacca
aattataagctgggtaggaagctattgagcaatgtgaaataattaggagatgatacccag
tgtgtataattaagcacccgggtaccaggtgcagtatggatcaaaggtttgcagggacca
ttaatcaagtgaagctacaagtgttgggaacctttccttgaaagatggacaagaattaaa
gagtatggagatgaggcatctaagctgagtgaattccctttcctctgcactcccagagct
ttgagttgagccagggtgccgctctggcctgttgattggcagctcagctaatcatccctg
gttttccaggcctatcgctggatgattgactccagagatgacttcacagaggagcgcctg
gccaagctgcaggacccattctctctataccgctgccacaccatcatgaactgcacaagg
acctgtcctaaggtacgtggggctggtgaccctcagctctgcctcagagctgacacgcca
gaagtagcatgtgctcacaaagaggtgattggcagagagcaaccctagtcatttgagaag
gaaagggaccagcatatgcctgtcctttcagtgtgagcctaggggctagtttggctctta
gttgcaaggagtagactgactcgggccacctcaggagcaggctttatttgtaggctacac
agggacattgtgggagttaaggatgcacaggaacccatgagcaggtacctgcgttcaacc
ttcccaggaaacagaaagcgaaagccgttggaacgtgggcagctgtgaggacttcatttc
ttctccatctttctcgcgatgtcagctgctaatctgctctgctctctagcagcctgttct
ttccttcggctctgtggaggttttctctgactcaaagctctggctttcgttcctcttcct
gctcgcatttgctgctgcttttggctcactctggcctggattttgcctcccagcacactt
ccagcttcagccacccgcctgcctcccagcacttctcagcacagtttcctgagagggtgt
cgcattggcccagctcaccttctcatgcctgcacatcagaggccacagctggctacagac
cggctgccctttggccaggttctgtctcagtctgttttgtggtactatcacagaatttca
gactgggtaattttataaagaagtttatttgacgcacagctctagaggctggcgccagca
tctaacaagaaccttcgtgctgtattaccccatggcaaaaggcagaagggcaagagaaag
ggagcccaagctcagccttttttttttttggagacagagtttcgctcttgttgcccaggc
tggagtgcaatggcacgatcgatctcagctcaccacaacctccgcctcccaggttcaagt
gattctcctgcattcgcctcccgagtagctgggattacaggcaggcaccactcatgcctg
gctaattttgtatttttagtagagatagggtttctctatgttggtcaggctggtctcgaa
ctcccgacctcaggtgatccacccaccttggcctcccaaagtgctgggattacaggcgtg
agccaccgcgaccggcccctctcatctgttttttttaaaagacagggtctcactgtgttg
cccaggctggggtgcagtggcgcaatcatagctcactgcagcctggaactgctggcctta
agtgatcctcctacctcctgagtagctgggactacaggcacacaccaccacacctgacta
atccaaactcatccttttatcaggaacttactcctatgataatggcaatccatttgtgag
ggcagagccttcataatctaatcacttcttaaaggtcccacctctcaatactgttgcatt
ggggattaggttttcaacacatgagcttttggggacacattcaaaccatagcaggtgtca
gccctggtccagtcagccttgcccagtgggcagggaagggctagggctgtgtggttcaga
acacggctgccctccgagcaaagactgtgggtgatttcactcaaaagttgcagtgagtca
gtgggcggcaaggtggaaaactgtagggtggccagttagccgtaaaaaaagatcacactg
tgtgtttgaaaacatgaaatccaagctgtagaattcacttattttttgcctggaaaccct
ctgtgtttccagtggcctcgctgggggagcccacaggcttcagctccctattgcctgggc
ttccatctgggtcctgtccccaggactgtggtttaccatgattgtgcctgtgaatagcta
ctgacctctgaggcaagttatgctataaaagtgcttggaacagtgcctggcacatagtaa
gcacccaataaatgtcaccttatgttattttttaaaaaaacatgagtactgggcttgttt
gagacagagatagcatcttcagtggtggggcctggctgtgtgtttcttcagaagctctgc
gagtgactctaaggtgcattcctggtcacaaacctgtgcatggaggggatgggtgcagca
gacaactgagacagccaagaacaggttctctgtgccttgccctcccttctgtaaaacagg
gctggaagttgggactgagacatagacataggccgatcatgaaactggaagggacttgaa
aaccatcaagtttaatccccttatacagatggggaaattgagccccaggtggggagggga
gtgactcgccccagatcactgtcaggtcagtgggaaggtaggactagagttaggccgtct
gcctccccatccagtgctctttcttcctgcatggattgggtatgtaccaaccttctaagt
ctaaacacccttactgaccctgtggggaccggaaatacacaggtagatccagattcagaa
ggatatacagtgaaaattctccctcccactccacccagccacctccctagaagtcagatt
cttgtgtgaacttcagaggtgttttatgctgcacacaaatgcatatgtgtcctcttctgt
ctttcttatatcacatttatctgtattttttcacccactatattttggagattatcccat
gttggtatatgaagagtgtctttttgaccagcctggacaacatagtgagatcccatctct
acaaacaaaattttttttaattagccaggtgtggtggcacgcacctgtagtttcagttac
ttgagaggctgaggccggaggatcacttgagccaggtgttccaggccacagtgaactatg
atcacacttcagcctggatgacagagcaagaccctgtcaaaaaaatatatattttttctt
tctcttcttctctcaagatctcttttctttctttccttttcttctttctttccacaacac
ttttttaggggggtagacttatccttctaaaatgaggggaaccttcactaacgtcagatg
agtacttgtctcattttaccaagtacttgcttggtaaaagcaagtacttggtaaagtact
tcctactttctacttcaatgaagctggcattcagtgggtttaattattgtgcctcctgca
aagcagatgttaacagctgtaggggcaaactgcagctaataccaatggtattggccagtt
gaaatcatcatggttttacaaagggttaatagagagggtagtttcttccacatacttttg
agagctggtatatgctgatttctgctgctgcctatttaataatgatgatgtaaaagattt
agagatgtctggctgattttgacattggcctgtagtcctagaagagacactaccctgagt
gtctttgagcagtcagagagtgcacctctgccctgggcctgtttacctgttagagtgagc
cacacaagaaggaattcaacgtggcagagctcttgccagagggagctgaccatcttcaaa
tgttaaaaaaggtagacagaagagagcccttagcccaacccctatggttttgagggactt
gatttgcattcaccttgcttggacactgaaccagctgaggaaggagtttcacccaagatt
gtgggttttccctttcagtttcagttatcatttgttattgattcttttctcttttttcaa
gggtctgaatccagggaaagctattgcagagatcaagaaaatgatggcaacctataagga
gaagaaagcttcagtttaactgtttccatgctaaacatgatttataaccagctcagagct
gaacataatttatatctaatttgagttcctttaaagatcttggttttccatgaatacagc
atgtataataaaaattttaagaaataaatgttattctactttattaacaaaaaaaaaaga
acctgttcctttacttgccgcaggggaatgtgaaggtgccaggagtccttgtccttggag
agatggacagggcttcagagctgagcgggggtgggggtaccctagctggaaggaggtgat
gagccgtggaactgacatcagcagggcctgcagcttgttcccagctttgccactcaccag
ctagacaaccttggacaagttccttcacctctttgctgctccattcgcccatctgtaaga
tgggatccataattgtgcctacttcattcatctggtatgagaatgcctggcacttattct
gaacactcagttagtgttagtgttctgtatcttcccagtttctatagttttcagtaccag
aattactgaaaaccaaatcttggtaagtctttggatacgtcggtgaggccaggtttgaga
ttcctccagcacagagcaatgaccctggtcagttgtgaatccagttagttccacaaatga
cctcgtggggcctctcactgcaaacatcaactccacagcactgctgccttggctggcatg
ctcactgcacagccgggcgtggtggctcacgcctgtaatcccagcactttgggaggctga
ggcgggaggatcatttgaggtgaggagttcaagaccagcctggccaacgtggtgaaaccc
cgtctctactaaaaatacaaaaattagctgggcagtgggtgtgcgtgcctgtaatcccag
ctacttgggaggctgaggcaggagaatcacttgagcctgggaggtggaggttgcggtgac
cgagatcacaccgctgcactccagtgtgagcaacagagtgagaccctgtctccacaaaac
aaaaaagcaatgcaaaaaaggagaaagggggaaagtaaaagtggaagctcctccaaactc
atcccgttgatagcttagacatttccttccacactctacgttattacagttatgcagcat
a
