# Supplementary material for: Reference based annotation with GeneMapper
Source: Genome Biol. 2006 Apr 5;7(4):R29. doi: 10.1186/gb-2006-7-4-r29 (PMC1557983; doi:10.1186/gb-2006-7-4-r29)
Supplement: Additional data file 1 — A gunzipped tar file containing the data set of orthologous genes in human and mouse that was used to compare GeneMapper with Projector and GeneWise [file gb-2006-7-4-r29-S1.tgz › projector/ORTHS/region13/mm.truth.gff]

Mm.4.ENSMUST00000010007.1	EnsEMBL	CDS	1028	1099	.	+	0	gene_id	ENSMUSG00000009863.1;	transcript_id	ENSMUST00000010007.1;	exon_id	ENSMUSE00000183542.1;
Mm.4.ENSMUST00000010007.1	EnsEMBL	CDS	6118	6251	.	+	0	gene_id	ENSMUSG00000009863.1;	transcript_id	ENSMUST00000010007.1;	exon_id	ENSMUSE00000183549.1;
Mm.4.ENSMUST00000010007.1	EnsEMBL	CDS	10760	10845	.	+	1	gene_id	ENSMUSG00000009863.1;	transcript_id	ENSMUST00000010007.1;	exon_id	ENSMUSE00000183546.1;
Mm.4.ENSMUST00000010007.1	EnsEMBL	CDS	12506	12642	.	+	2	gene_id	ENSMUSG00000009863.1;	transcript_id	ENSMUST00000010007.1;	exon_id	ENSMUSE00000278260.1;
Mm.4.ENSMUST00000010007.1	EnsEMBL	CDS	13287	13403	.	+	0	gene_id	ENSMUSG00000009863.1;	transcript_id	ENSMUST00000010007.1;	exon_id	ENSMUSE00000183547.1;
Mm.4.ENSMUST00000010007.1	EnsEMBL	CDS	15738	15839	.	+	0	gene_id	ENSMUSG00000009863.1;	transcript_id	ENSMUST00000010007.1;	exon_id	ENSMUSE00000183548.1;
Mm.4.ENSMUST00000010007.1	EnsEMBL	CDS	17001	17123	.	+	0	gene_id	ENSMUSG00000009863.1;	transcript_id	ENSMUST00000010007.1;	exon_id	ENSMUSE00000183551.1;
Mm.4.ENSMUST00000010007.1	EnsEMBL	CDS	18648	18722	.	+	0	gene_id	ENSMUSG00000009863.1;	transcript_id	ENSMUST00000010007.1;	exon_id	ENSMUSE00000183544.1;
