# Supplementary material for: Reference based annotation with GeneMapper
Source: Genome Biol. 2006 Apr 5;7(4):R29. doi: 10.1186/gb-2006-7-4-r29 (PMC1557983; doi:10.1186/gb-2006-7-4-r29)
Supplement: Additional data file 1 — A gunzipped tar file containing the data set of orthologous genes in human and mouse that was used to compare GeneMapper with Projector and GeneWise [file gb-2006-7-4-r29-S1.tgz › projector/ORTHS/region13/mm.fasta]

>Mm.4.ENSMUST00000010007.1 139120934-139140753	forward
aaggcaaaggcaggcggatttctgagttcaagtccagtctggtctacaaagtgagttcca
ggacagtcagggctacacagagaaaccctgtctagaagtgccagaaaaaaaaagcagctc
aggtgactaaggaaactgacgaaatctgaggacacaggtcggttagtagaaggcttgttc
agcacacacaggcatggtggcacacagctgtaatcccagctctctgcagttctttacctg
taggaagatctgaagttggggacagtggacagcctgtgggtccttggtggacagcctata
agctacatcacccatctttcctattgtcatcttccttggggttagagaggaattaggtga
gcagctcgctcacttaccacagcattccagaggctggcaccagccacatactaggtaccc
tttctggctgctttggttttggttttgtgtgttttgaggcagggtctcaagtatcccaga
tggactcgacctcattaagtagcggagggtgagcttggttctcctactgtctccatatgc
cgggcatgcaacttctgtaccgacgtgacgttcatcttttgatcacttcagtcacttaac
aagtgtcccaatcaggtagggactgacaggttctctagatttagcacaaagctgaccaga
caagagtcacaggtgattgacagacaccactgcaagtagagaagggttaaaaatcacagc
caccagcagaataggaaagccccgccctcctggcctctgccccgcccctccacgctaccc
ttccctctcccgcccctcagactccagaggtcaccttaggaacataggaagcccagtggg
catgcgccctacgggccgctgctgcacacacgcacttcctgtacattggctcggagaaac
cggaagcggccttccactcgttggcgcttaggcggctagcggtcctcagggtgagaggcc
ggcttcccaccgcggtgttcgacgggatgccggaggggaaggggtggggctgacgtcagg
agccaaaatggcggcgacggtcggggtctccttgaagcgcggcttcccggctgccgttct
cggcagagtcggcctgcaggtgagcccgggagccgtggttcagtggggagccgtgcccgt
caccgaggctgcctgggtagagaggccgcggagaggcggaaggagcccgggtccaggcct
cgggggaggacttaacccggcatcctgctcttgagcatcctttcagacagccattccgcg
cttctccatcaccggagagagaggcgcggccgggaggaggttggaagagagaacagaaag
acagaggtctgggaggaggacagggagaggtcaaggtcataggatgagcgacctgtggtc
gggacccagaatcaaatcctgctagttgtactccgccaggcttgtgtgaaagggaggcct
gcggggtgtctggggtgggacccgggaggccaggtcgcacctccaggttaggctggtctg
gatcggtcaggtcggagggcggtggactctgcaaggcaatgcacttgacccgcagaggaa
gggagacatgaaagaaagcgaccccgaccccttgaaagatccgtactgtggaagtctgca
ggcaagacccggttccctgaagcgtgcttattcaggggtgtgtagcggcactgatctcat
accgctggcatgggatgacaggcagagcctggagctgcttttgttaataattctgtagta
gctctgtcataggtctccccacacgccctgtatcctcgggagctgcacagtagaagcatt
tagaaaggcgagaaaaactgcctctccttactttacagataccattcagtcctcctctgg
gcttctggatagtccttcacaggcggacaacaggaactcccattttgttttggggggttt
tgttggttttttttttttttttttttagatttgtgtgtgtgtgtatgagtgtgtgctttc
atgtatatgcaccatgtgcccgtggagaaaagagagctgtatttcctgaactggagtcac
aggtggttatcagccgccatatgcgtgcagggaactgaactctgctccttccaaagtgct
aagatgaatctccaccctgtgataattttagtgttgttttggttaggttttgacttttcg
gacagtgtctttatgcaaccctggctggcctggaactcagagattctccggcttcagcct
tctgggtgctgggattaaaggtgtgagccaccaccaccacccgacttgtgcatccctttg
catgcacacctatcacaccagcactccaaaggctgatgcagcaagatcaggagtttaagg
acatcctcagccccacacggaatccaaggccaacctgggctacttgggaccctgtctcaa
caaaaacagacagtgccttaccagagcctcaggctggtgtcccagatattcagttaatga
ttctgtttttgttgttgagaatgttatgcatgagtactgtatttaaataatttccacccc
ctctctcctcccatgcctcccctccctttcacactcatgacttctttaattatcattgct
aaatatatacatacacaatctcttaagtgcatttagtgttccttatgcatgacgagttta
gggctgagaacatgggatgaataatcacaacaccagtccgtgccaaggggaatgggagaa
atttcacaaggccccacccctagttgaagagctgcagcaatcagtggctaacaaaggggg
tgtgtcggtttgggggaggagccacatgataggttgtccagttaatggttcttggtgacc
ttgttcttcagcctctttcctcgttgctgaggcagcagttgagttgtaagagccctgctg
taaggggtgacttctcaggctcaggctgggctttctgagtgtagaagaggctggcttcaa
aggtcggactctggtaggatttcaggagaggcctttgcctactttccagaggcctcctgt
ctgtgggaatgcatatttgtgctcaaacagcgccatcctcagttctggttctcagtcctg
tgatgtgcacctctggactgcagtcctgcctgtgggagtttagctgcactcggttaacta
ccagtagcatccttatttctccgtctggactatgaactccaggagggcagacgcctggaa
tgcccgcctgcagtcagaacaatacaaatacatatataagccagtgttgaaaagcacaga
tcggggctggagagatggctcagaggttaagagcactgactgcttttccgaaggtcctaa
gttcaaatcccaacaaccacatggtggctcacaaccatctttaaagagatcggatgccct
cttctggtgtgtctgaagacagctacagtgtacttagatataataataagtaaatcttta
aaaaaaaaaaaaagaaagaaaagcacagatcatttcctgagctgtgccagcagtttggct
tgctccttgtgaagtaggtatcggctccaccctcccctttgcaaaggggaaagtgggacc
agactggctaagcgattctctaaagaaaacacagctcaaaggtaacagggctggattgga
agcaaacacactaacacacttcagatacaagcttgccccttgagtctgtgtgggtttggc
ttcatgctgcctttgccttcctgccttcgcccaccttccctcttggtggctgtgtcatct
gtctagcttcaggcccacccctgaagaagctagaggaagttcgtctcctcgcagattgtc
tagagatgttcttcccacatagcacgctcactagagtcatagattgagctgcagatgtgt
tcagtctccactcccatggggaacttggcacataagttgctggacaaggagggagggaaa
gaaggaagtctcacactttggcccatctccctgtctgcacagtctttttttttttttaaa
gcaaaagtttattaggaaaaactccgagagccaaggagatgactctgtgcatgttggtca
ggcctgatgaccagagccccgcccccagagcccacatgaaggcagaaggagggaccctac
tgcaaagtgttcttctgccctccacacgagcgcatcctcacctctgacatcatgcacaca
atcggaataaatatggttttgtttcaaacaaaagttttaatatagatttaggcacacaca
ttaggggagaggacaaaaactgcgaggggacacaggcttctcatggggttactcatattc
cccttcctaatactgggcagcactgaggttcctgtgagctgctgttctgcatctaatgtc
agtgtgcacgatgctacacagcatccattagggaagaatcgcaatacggatgcatgtggt
cgtaattacctggagagtccagaagagggcgcaggatgtgtctgtattatccccagcacc
tgcataaaccaggcattgtaggccatccctgctgacccagcatgggggtgcagaggcagg
aggatggggcttcatggccatcggctcagggtcattgtccccggctgtctgactcacatg
gcagagacttggttttgctgagatgcagtggaacacagcagaacttgtttgttccctaat
ttgatttgtgttcagacattcttcatcttgttttcttcaccaggtttcctcagtgtgagc
tttcactgggtttgggaggagtgctttcttttgaaatgcatggtcttagcctcctctggc
ctcaactgcatgatcctgccttcacctcccaagtgtttttcgagagtcctgtgccagttt
gaaaatgttaccatgttgggtttttggtttggtttggtttggttttggttttggttttgg
tttttagacaaggtttctctgtgtagccctggctgtcctggaacttgctctgtagatcaa
gctggcctcaaactcaagagatccacttgcctctgtctcccaagtgctgggattaaaagg
atgcaccaccaccctagctgtcatgttgggattctttacaaatacttaatgctgggcagt
ggtggtacatacttttaatcccagcacttgggaggcagaagcaggtggatttctgagttc
gaggccagcctggtctacagagtgaattccaggacagccagggctatacagagaaaccct
gtctcgaaaaaccaaaaaaaaaacaaaaaaaacaaaaaactttattctgtttgtatgatg
agggaagtagcccatgccactgtgtggatagtcagtcctgtctgtctgtccatcttacct
ggcttctggggatggaactcgagtttttaggccaccatagcaatcacttgaccctctgag
ccatctcactggccatagcatcctgttttaaaagcccaagtagctttctgactggtttct
tcagatctcatgtaataagtctcccttttaagtgtcattatttcacgtacatacataata
caatgttgtcaccaccttggtttaaagtcgtataggccagtcgtgtggcacacacctgta
atctcagcatttaaaaggctgagggagaaagattgaaaagtttgcgtccagcctggactg
catgtgagaccctgtatcaactgatgtttcattgtgctccatgactctcaggacaaaagg
aacccaccgcagtgctctcgccctcacgtcagcctccccatcctagcagcctcactcctg
cctttcctcctgcctactaacactctgctcatcgggctccagttaaaccctaggcagggc
agccatgaccccagctcacctcctcaggatccctccatgcactttgtcacgcaggtccca
cctcactgtaggtcaccacagataagttctgtggagcgaaggttctgtctgtgtcagaaa
tgaagctcggtgtggtgtcactacagtgcagtgtcactgcccctggacccatagctgcca
tatcatgggggattaacatctgttgggtgttgatgaccgtgccttccaaggaagctggat
accagcgtgtttgtgcccagaagtgccatcatcatgcttgataagtgggggagtgccttg
cagtttttaatcaatcaatctctctctccctccctccctttttgtggctttttcaagttt
caggcctgtcgaggggcacagacagctgctgctgcagctcccagaatcaaaaaatttgcc
atttaccgatgggacccagacaagactggagataaacctcgaatgcagacgtacgaggtg
gatctgaataagtaagtgtctgggccagccaggcgctggcgaaggagagcttgggagggt
ttgctgggctctcagttaggtctggtttctgccattatttgcggtgctagggattgtggt
gcctgtggggtcatgcctttcaggtcttgagagatgtaaaatccgattcccttaatgatt
gagataatcacatgttttctgtctttagagtcagttagatgtctctcaataactagcttg
cgtgagcgcgctcgcacgtgcgctcgcgctctcgctctctctctctctctctctctctct
ctctctctctccagtcttttgtagtccaggcttatcttgaactcactatgtagctgagga
agaccttgcatttctaatcttcctctctatgcctccccaattctggggttactggcatgg
ctcgtgtgagctgccatacctggtgtatgaggtgctgaggttgagcctgtagcttcgtgc
accttgtatgagtactagctagctgttttattaaggaaaaaattaaaaatattgccagat
aattagatgacaaaaattttgcaactcaaactcagtaagatgggcagtggtggcgtacag
ttttaaacgcaatgcttgggagacagaggtgggcagacttctgtgagcttgaggccagcc
tggtctttgtgagctccagaacagccagggctgcgcggcaaaactgtctcaaaaaacaag
caaacaaaacagcagaagcccaccttggcaatatgtggctaaagttataaaatttaaaaa
atatataaagccgttaaagaattagctttaatataaatgtaagcagtgaattaatctgac
agctgtatttctttactttatgctcttccccattagccacacagagaaaccagtgtaatt
caagctacacctcaatagctgagcagttaactgatctaccttggcctcctatgctaatcc
ggctccctcccagccccgccctgtgacacctgcatagtattactgacctggctcttcggg
ctccaggagtgttttcagggcctctctaaaccccttccttatggctcaaatcctccattc
tccttgaagatccgaatcccccccacctcccccccctcttactccctctccctccctccc
ttcctcctccttccctaccccccatgtgaggattgatccagatatgagggccgagaactc
agcatttgaatagcacaagggtaaactttatgcagtgtagataaacatcttgccttcctg
aggccttcctgttccctcttggtaatgatagagatggctttcctcagtgtgaccccaggg
agtgtgggatgactgttggcactggagagagcctggccttgagaacagggactcggcgag
cgggctgcatggttctccgtgaggtcaggccctaacctcatagcagcagaaagattgaaa
ctctgggaagcagagcacatgacgagcatggggcctgagccatctctccagcctgagtca
ggacacactccagttttagattaccctggaacacaagaagaaacggcctaaacctggcgg
tggtggcacacgcctttaatcccagcactcgggaggcaggggcaggcggatttctgagtt
caaggccagcctggtctacaaagtgagttccaggacagccagggctacacagagaaaccc
tgtctcaaaaaaaaaaaaaacaaaaaaacaaaaaaaaaaaaacaaaaaaagaagaagaaa
cggcttaaaaccagtcatctaagactttaccttaaggaggtgggaaggaggttggagata
cagctcagtctgagtggggcttagcctacaggaggccccagcgccacagaaacagaatga
agtcagagccaggcacagctgcgtgcgcccggcatcccagctgctgagtccaaggtagag
ccggcaggtgtgaggccagcctagcagagcacgaggccttgtttaaatgaagtcaacgag
gcttaagacacagctcaatagtacagtagtaccagttggccagccttgtgtaaggccctg
ggttcaagccccagtatttaaaggggagaaaaaaccaaaaacaaaaaacaaagaggaaaa
gaatagaagaatagcaaagcaaatccaaagaaaacataataaagttaacagaaaaggcca
gaaatgaggatacacagcacagcaggggtgacttctgctgtaggatttaggaagccagca
gcctgtgtaatagcaagtcaaagccagcccaagctgtcatcagaccttgtcttaaaagaa
aggaaggaaagaaggaagaaaagaaagagaaagagagtgggtgctgggatgaggcttgct
tagtacacatgagcccttggctcttagttctagcactacagtaaaacagcaagataaaaa
tcccactaccggtgcaggagagatggctcagtggttaagagcactgactgctcttccaaa
gctcctgagttcaaatcccagcaactacatggtggctcacacccatgagatctgacgccc
tcttctggtgtgtctgaagacagctacagtgtatttacatatagtaataacaataacaat
aataatatcctactaccaagcagaggatatcactccagaccttataaagttagattattg
taagtgactgtactgagactttcagcttcagcaagtttgatgaagtgagctaagtcctta
aaaactacaactcacagtgactctgtgtaagattcctgccagcaccgggacactcgtcgt
atctggactacggcactttgtactattactgtgtgggtggtttgttttaagacctaattt
tagttgtgtgtttgtgtgtgtgtgtgtgtgtgtgtgtgtgtgtgtgtgtgtgtgtgtgcg
tgtgtgtgtacctgtgtgcatgcctgcctttgcataagtgctgcagggcagagagcctta
gctccagcacagctgagtcttgggggctgggactgaactcaggtcctctgtgagaacagc
atgtgctcctaactgctcatccatctctattgcagtttattctcttttattgtatttatc
atatttcctgttactattgtgtactatttgtttttaacttccaaatcagaaggatcctaa
attcaaggccagcctagatgacatagtaagacaccatttcaaaaaaagcagaacaagccg
ggcatggtggtgcactgctttaatcccagcactcaggaggcagaggcaggtgaatttctg
agttcgaggccagcctggtctacagagtgagttccaggacagccagggctatacagagaa
accctgtctcaaaaaacaaaacaaaacaaaacaaaacaaaacagaatgtttaaaaaaaaa
agcaggacagacaagcaggctgaagaatggatgcgtggtgaagcgtgagctttgcaagtg
tgaggacctaagtttggagcccagcattcatgagaaaagccaggcagtgctgcttgctcc
tgtaatcgcagctctagaggagaggagcagacatgggagggtccaggtctgggggtgact
ggctatcaacccagctaaaaaacagcagctccaggctcagtggaagaccctatctcaagg
gaataaaactgagcaatacaggaagacctggacagcctcctctggcatccacatgcatgc
ctgtgtatgtgtgaagcgggtagtttttgctaccctgctttaagctcctgtcagaccgcg
ctgccagccctgcccaggtttcctcagatccgaggataacacacatacacacatacgcac
acacacaggcacacacacaaacttatttacaacctgccttcttggctcagttgctgagtg
cttctaatctccctcagccagggtgcccttcccaatattcttagctcagcaccctaaatc
tgccctcagctttagttgctaccccaggcccagtcgggcccattccaccatagatctcac
atgactggtggccttttctttctcagaagcatggcgaaaatccatttccctctgtgtgtc
ttctcgcctcctcctctttccttctgcctggcaattggcccttggcatctttattgatag
attaagaaccaattggggaacaagaccttagcatcaaaactacccccttcatatgtgcac
ctgcatatatacataggcctgcactacacacacacacacagggtaggtggtggtgcacac
cttcagtctcggcactcaagaggcagaggcaggcgaagctcttgaattcgaggccatctt
ggtgtacagagtgagttctaggacaaccagggctgttatatagaaaaaccgtatctggaa
aaaaaagagaacccacacaaggaataaatacatacaactgtgcagtagatgaaccttaag
cacgtcaaaataaaactgtaggaaagaaatctggtgctgataggagagtaaatgggcccc
gcatccaggtaccctgactgctgtacagtggtgaagccagatgctggccataatagaact
gagttcttttctccatcaggtgcggacctatggtgttggatgctttaatcaagatcaaga
atgaagtggattctactttaaccttccgaagatcttgtagagaaggtgagcggggctttc
tttatcaccagaccgagacttggttcagactccagtgaggtgcggctcccactgatggga
gcaccccgagagctgcaaccctgcaagctgacctttactgagactagtacagcgttaggg
attgaaggaaaggaaggagggagggatacacagacacgaaggaagcttggagcaggtagg
ccatgcttgctctgatggagggcagcagctccacaacccagaacctcaggttgtttgtta
cacacagcacagggatgaggttagctcgtgtaggtaggcgagggctctgtggggagtggt
ctcagatggcagtcatctgagaagcagctgtgtccgctacactgctcagtcactcataag
cacttagaccaaaggaagcttagccagcctgcgcctcacctggaggaaggccttgccatt
tccacaggtataagacattgtggtccttggcacagccacacacccactcagcacccctcc
actccccacaccctgctgtacatcacctctttgttcgtggatgtggcttccaaagtttga
actgtgatgcaagttctgatttcccctggggagctttgtctcgaggttcctggtcccgtg
gtgtctgtcagtcaccacgagcctggcaggctagctggcatctgcagtgagctctttgtt
tagtggaggtggaagtttctggctgaggcgctcgtgctgggctgctgagccggtgagaag
acaacgcccttctctggggctgggtgtgcacttagtctgtctgagaacgcggagagtgtg
gagcatggccgtttccggcaactcagtgtgaggcttaaggccagagcattgtccacatct
aggtctggacgacatatcgagaccatgccttaaaagaaagaaagaaagaaaggaaggaag
gaaggaaggaaggaaggaaggaaggaaggaaggaaggaaggaaggaaggaaggaaggcag
gcaggccaggcagtggcgtgcacaccttctgtcccagcactcaggaggcagagggagggg
gagctctgagcttgaagccagcctgctctgcaagagtgagttccaggacagccaggacca
cacagaaatcctatctcagagagacagagagacagaagaaaaataattgctagtgataat
acaacaaaggtaatattttaaaataggattttaagtaaaaatcaaaataatttaataata
atacttaaaacaaaaaacttaaaaggctctgaaacccaaaggctcttgtggctgtggagt
ctgtctgtcaggcagagctgttgtgtgaggtaggtgggtgactgtgtggatttagtgtgt
agggggtgggcctgctgagttaggggactctgcaaggacatgtagtgagctggaaaccag
aagtcaggcacagaggcagtctccgtgtctgctcagccgcccatagccttcgcatcctgg
gattaagcaaagacggaaggagctagccaggccttcgggggacaggttgtagcttagagg
gtggagggcttcctggttcaaggtgaggtctaggcaggaaagaaagcggagagaaggtac
atcctctgttagcgcagctactgatgtgagcagtgtggcccggagggacagatggggagc
ctcaggtcacccgctgtctccccaggcatctgtggctcttgcgccatgaacatcaacgga
ggcaatactctggcgtgcacacgcaggatcgacacggacctcagcaaagtctccaaaatc
taccctcttccacatatgtatgtgatcaaggatctagtccctgtgagtgtgcggctctcc
catctgtggcaggggtggtgtcctgctgtgctgtttggagtgggctaggcctgggtggcc
acagcttctttggtggacgtgatggaacagtcagacactccgatgtttatggcaaggggt
ttccagagtccacagaggcattaggaaccccttcccagatccacacagtgaggcgtgtgc
gacataacaggtgatgtgcatggagatcctgaggctcagatggcacgtttgcttgggcat
aggacttagaatttcagagtcaggaaggatttagccatagctgcaaagtatttgtgtgga
atcttgggggggtgggggtgggcagggaggcttgactctctcagttcctccctctgctgc
ctcgggcgcctgccctgacttgaggcagcaggagaaaggaccgcaggtaccatgacttca
gctggtgtggagatttcccagctctgtggctaacactgaccgtgttcccttccagaactg
tcatttgtcacagcctctgaagagtttggtttctgtctgtcgtggtgggaaagtgcacgg
ttggatgtgaggtgataggaagccagcatccgaaggccctgccaggatctgatccctctc
ctttctctctcctttctttccctcaggatttgagtaacttctacgcacaatacaaatcca
ttgagccttatctgaagaagaaggatgagtcccaggagggcaagcaacagtatctgcagt
ccatcgaggaccgggagaagctggtcattacttaaacctattgtcatggttggcagggtg
ctttctggaagtaagagggtgggggagcagtagagtgacacagaacactaatcgtgctct
gaaagaaattggggagtatctgacccgaggggcagtgagttgccaggctgtgggcggggc
tggtgtgctcaagaccctgagtccatccccagtactggagagggaaggacaaagagcagc
tggcccgaggttggacaccctccctcaccatcgggtggccagcgattacctgtgaaggcc
caagtggaccaaggagcaggcacagccaagtgctgccctcagggcaggcgttgccgtgtg
gcagaagagagcagtatctaagatgcctgctctgtcgaggctgatggccaccaccaagct
gttctctctcgggggaggggaggttaataacacacacatgcccgcgcacaggcacaccct
cacgcactcactcatgcatgcatgcatgtatgtgaatggcacgtgctggccattcagtct
cagcaccaccacttcagacagagggcaggaggctggaggttgtctgtggcggtggtgggg
ggcgggcaggactgaagtagagccttgccgtctgctcctaagcttgctgagtctgactga
tgctggccttctggagttgctgctcttgagtcagagctacatcacaagctgaccctgctg
cctccccctcccatgtgccccatctagtatctgcactgctggggctccatcccagggccc
tgtgtctgtacaataagactgtgccaactgagcccgtccccagccctgggctgtgacacc
ttgagtggagggtttagcatccagctttccactgccgttcctccccgagaagtcctctct
gatgggcaagcacaccgactcagcgagtggctgagtgggccgagccttctggccctggat
attttgccagtgtcagggcatgagtgcttcatggatctcttatctttaaagtcacagaaa
gcatactggtccatcctcactgatggtcagtgagagtgagcgttctcacgaggacatcac
tgcccttcgccatttctacctcccagtcttacacattccaacccacactggacacagcaa
gggagcctcgccttgaggtggctttattaagaagtgaaggcctctgaattcccaataata
aaggttttctcatataaatacctacatgggaaccaggcatagtgattcatgcctgtaatt
ctagcacttggagtctgagccaggaggattctcatgagttcaaggccagcctgaactaca
tagtaagttccaggtcagcccaggctgcagagtatcacaaacaaatacgcgcgcacacac
atatatacataccaacatgaagccagagctgtaactcggtggtagaggccttgcctggct
tgcacaggcccagaaccctatcaccagcaccacatgaaacatggccataagtaacagaca
tttgtgtagcatttgtttgttttcttaatatgttacatggaacaaataattgaatatagt
atgaactacttttaatttttttccatttctctgtgtgtgtgtgcatgcgcacaagggcac
aggcgtgcgcgatgtatagctgagggtgaaatctcagacttgcagtctgagtttgctgtt
gatccacttgcgctgcatcaggtttttgccacatgtgctatgaagccatcctgctactgt
tgcataatgccagtatggctgacctcttaccacaaacccagtcaaggcagtcagcctctg
cctccagcgagtcttcagctgtagtgtgggctgtcctgtctccatcggctgtccttgtcc
atccctctgggtggctgcttgttgccagaatcaggaagtccaacttttgggtcacagaga
agacttgaggaaccaagttgacccctccttcctccctggagttcaagggtcagtgtatga
gacatggaaggtagcttagggtgctcctgaggccccaagggaaacttgaggactgcccag
ctcgacagacactagacagactaccagagagcttcagtgcccctcactgcagcctgcacc
cccgctgggaactccttgttcatggctcttaggtccgtgggggtggttagagattcttga
atctacgtgcattgttgttggacttaaggccctggtctctggtccagaagaggtttctct
tgcattacaaggtcttttttatgactctattacactgccacaaataacccttggcatgtc
accaagaaagcacacagataggcgaccctctgctgtgcactggcacctggtctctgacca
cctttctctccacacaggacgggctgtacgagtgcatcctgtgtgcctgctgcagcacca
gctgccccagctactggtggaacggagacaagtacctggggcctgcagttctcatgcagg
tgcggcactccccacctcaaacagccagaggtcctagaagatggtggcctgctagaggca
gctacctgcagaaggctgctggcctgcgccagacaccggggacaccagctcactgggctc
acgtagctcagcgaatctgaagcttcaccttcctgtacctttgtagtggggagggagggt
caccccaaagggagggacccagtgtgagctggatccctgtgtggatgggagaagcttcgg
gaagctgggctgggggctgcttagaaagaagcattgttgttattacctgtcacatgtgta
caactcagggcaaaaaaccctgtccattcccagggagctgcttttcggatatgtggtcag
tgcttttcagacagtgttaggcaactcaagataacttgatgtttctaactttccggtaaa
agggaagtcactggctatgtgaccgtacagtagtgtcgaccttgccgtgtgcaagcaggt
gtgctcacacacggtgcttgctttccaacatctgagttgttgagaaccacacaggtctca
gtgacacagctggggccaatccagggccctgtggtaaactagtgtgagtttgctgctctc
agggcatgtgttgattgacagaaagtagacaaactgtctatgacggcatcatagctcatt
aacctgtaagcccttgcacttggggaggagggggtggaagtaggaagattatgagttcag
gccaggcgttgctgcagacctagccttaaaatgacaagccaggccctgtcacttaagcac
tcaggagttagagggaggcagatctctgcgttccaggccagctaggactgtccagtgaga
ccccgtcttaacagcatctatttagtcagcgcaggtcctagcacggcagcacaggctgaa
aggagggaaaggcgtttgcacacacagcccacctttcctaattagagcctggagggacat
gaaaggtgctgacgcccagtcagtaccttaaacaccgaggtgccaagcacagggtggatc
aaaggctcatggacacctggggttaggaaagagctaggagccttcccacaaggcaagaac
tccagagcaatggcaggcttctgccctgctgagcctgcctgggcggcccctggctcagct
gacacgccctgctttcccaggcctatcgctggatgatcgactccagagacgacttcacag
aggaacgcctggccaagctgcaggaccccttctctgtctaccgctgccacaccatcatga
actgcacacagacctgccccaaggtatggcaggggtggccgggccactcgagatggatgc
ctgatgtttcagttggggtttggaatggctctctcagtcacagactccaccaggtcccaa
gaggggcaggccttacctgtgggtccatagagatggaaggggcaagatgtctccaggacc
caacgctgtggggggcaggtggctctgggaggcagggtccctcagctggtgtcacagctc
tggctactgatgtccttcatccagtgtggcaggcaggcatctgctctgcagagctacctt
ggactcaggccatgggcctccctggtccccaccctctcatttcttttgttgctgtgttgt
cctgtttgagacaatgtctctatatagccattgctgtccaggaactcactctgtagacca
gtctggccttgaattgagcctgcctctgcctcctaagcactgcgactaaaggcgtccata
taattaattgggggaaaactctgctacagtgcaccaccaccgcccggcacccactcctga
gagagaactcttgggccatttgtgggttggctgctttctgatctggtgccagctgtggat
gtgtcagccttggtcaagaactatgagggcaccctgactgcccttcagtcagggactggg
cagcaagataggaagcgatagggtagccacttagcaggataaagagacttccagcatgtc
ttggagacctttgctagaagggcccagcctccagcatcagggcaggctagggctgcacgg
gagagggtggctctgccctgtgaaggcagccatgcagcacacaggtgtactatgtctgcc
ccacctttcccgtgccacacccctctctaccttttcaccttgtgtaccttggagatcaat
ggctctgtgttgacatgtgaagagcctgccctgtcttgggtcattttctctttaatactt
tagtttctgagttactcttctaaagtgagaggccctccctcccccaacctcagataagtc
agtcctgcctggcacccgtcatttccttccccgcttttgcaaggctggccctgactagat
gcttatcggtcctgcaaacaagcgtggttttttggtttttttggtttttcaagacagggt
ttctctttatagccctggctatcctggaactcactttgtagaccacgctggcctcgaact
cagaaatccgcctgcctctgcctcctgagtgctgggattaaaggtgtgcaccaccacgcc
cggctccagggctgtttcttacattgcttttgagagtatgtagtctctgccgtctctgat
ttactctcagcagtaatggcaggcatctggcgaatcctgaccttggcttgtgttcctaga
ggaagcaccatgctgggtgtcctgagcagttaggggctgcctaccatgggtcatcgtggg
ataggcctggggctggggctgcacaccaccctcctgggaaggggctttgctgccgctgtt
ccctcccaccatgcctggtactgaagctctctctccctcccctccagggtctgaatccgg
ggaaagcgattgcggaaatcaagaagatgatggcgacctacaaggagaagcgagcattgg
cttaacccagtccgtgctgagtgtgcctgtcaactctggtgtcaaacagctggagtctcc
ctaagtacagcatatgtaataaacatttaagataaataggcgttactctccattattacc
aaagacggttggaaccgaggccttggtgccgaggcaccaggaaatccttgtccttgaaga
ggtggacagagctccagacctgagctccgatgaggattgcacacaaccaaggcaggagtg
tgtccccagcatcacacgcaccttgcccttccgtgagttaggacttgtatcgtcctcttc
acctgccacgtagtcccacgtagtctcggtctccacagtattagcaaaagctatttgcag
tcttcaggactacatacaggtcagcctcttctcgcggaagcaaggtctgagattcattcc
agcacacagcggtgaccctgaccatgcaagctccacctcttgaggcctcacaaggcaaag
ctgcatcccccgccacagctccctgcctcggccccacttcaaaccacaccggtaatgcta
ggctagcagcacacaatgggaagcaaaccagccgaggcaggagttgaggccagcctaggc
tacacagcaaattccaggccagcctgagctacatagtgaaatcgagaaaattaggacaaa
tgaaaggccccctgtcctgcattctgcatttgtttcctgaatgtttgaccgatctaaaat
tcccttcaagccaggcgtgttaggtggcagtagtggatgccacccagtgtgtaggtgaca
ggagtgtgtgatattaccctccacccctgcattcgcagccactgagtgacagatttaact
gttccagcattaaaatgtatgggtgccagccactcttgcttgacttaactttctgcactg
atagaccgatctagaggtcaaaatggagtcgatcctgtcaaagctctgcacactgaccag
atgttccctgacctgactaagccagcgaggagacaggcctgacccagtgatcacctggtg
cttgccaggcagccacttccattgctctgtcctggtcacaccctacaagaacagtaactt
tgaatcttttttatttttta
