# Supplementary material for: Reference based annotation with GeneMapper
Source: Genome Biol. 2006 Apr 5;7(4):R29. doi: 10.1186/gb-2006-7-4-r29 (PMC1557983; doi:10.1186/gb-2006-7-4-r29)
Supplement: Additional data file 1 — A gunzipped tar file containing the data set of orthologous genes in human and mouse that was used to compare GeneMapper with Projector and GeneWise [file gb-2006-7-4-r29-S1.tgz › projector/ORTHS/region14/hs.truth.gff]

Hs.14.ENST00000163416.1	EnsEMBL	CDS	4081	4624	.	+	0	gene_id	ENSG00000066455.1;	transcript_id	ENST00000163416.1;	exon_id	ENSE00000808700.1;
Hs.14.ENST00000163416.1	EnsEMBL	CDS	13379	13606	.	+	2	gene_id	ENSG00000066455.1;	transcript_id	ENST00000163416.1;	exon_id	ENSE00000659881.1;
Hs.14.ENST00000163416.1	EnsEMBL	CDS	15943	16162	.	+	2	gene_id	ENSG00000066455.1;	transcript_id	ENST00000163416.1;	exon_id	ENSE00000659882.1;
Hs.14.ENST00000163416.1	EnsEMBL	CDS	16897	17020	.	+	1	gene_id	ENSG00000066455.1;	transcript_id	ENST00000163416.1;	exon_id	ENSE00000659883.1;
Hs.14.ENST00000163416.1	EnsEMBL	CDS	18194	18397	.	+	0	gene_id	ENSG00000066455.1;	transcript_id	ENST00000163416.1;	exon_id	ENSE00000373020.1;
Hs.14.ENST00000163416.1	EnsEMBL	CDS	22894	23064	.	+	0	gene_id	ENSG00000066455.1;	transcript_id	ENST00000163416.1;	exon_id	ENSE00000659891.1;
Hs.14.ENST00000163416.1	EnsEMBL	CDS	26351	26479	.	+	0	gene_id	ENSG00000066455.1;	transcript_id	ENST00000163416.1;	exon_id	ENSE00000659892.1;
Hs.14.ENST00000163416.1	EnsEMBL	CDS	31189	31287	.	+	0	gene_id	ENSG00000066455.1;	transcript_id	ENST00000163416.1;	exon_id	ENSE00000659893.1;
Hs.14.ENST00000163416.1	EnsEMBL	CDS	39765	39990	.	+	0	gene_id	ENSG00000066455.1;	transcript_id	ENST00000163416.1;	exon_id	ENSE00000373024.1;
Hs.14.ENST00000163416.1	EnsEMBL	CDS	42202	42307	.	+	2	gene_id	ENSG00000066455.1;	transcript_id	ENST00000163416.1;	exon_id	ENSE00000659895.1;
Hs.14.ENST00000163416.1	EnsEMBL	CDS	44029	44092	.	+	1	gene_id	ENSG00000066455.1;	transcript_id	ENST00000163416.1;	exon_id	ENSE00000659896.1;
Hs.14.ENST00000163416.1	EnsEMBL	CDS	46009	46086	.	+	0	gene_id	ENSG00000066455.1;	transcript_id	ENST00000163416.1;	exon_id	ENSE00001011001.2;
