# Supplementary material for: Reference based annotation with GeneMapper
Source: Genome Biol. 2006 Apr 5;7(4):R29. doi: 10.1186/gb-2006-7-4-r29 (PMC1557983; doi:10.1186/gb-2006-7-4-r29)
Supplement: Additional data file 1 — A gunzipped tar file containing the data set of orthologous genes in human and mouse that was used to compare GeneMapper with Projector and GeneWise [file gb-2006-7-4-r29-S1.tgz › projector/ORTHS/region14/hs.fasta]

>Hs.14.ENST00000163416.1 91249744-91297329	forward
gtaattacttccaatatttaatttggagacaataaagctttgagtctacgaggaataggc
tttggagtaatgtggactccttattaggacagatgatcttagacaagttatttaaactgt
ttgaaccttactttcctcaattcaaagatttgagacttggaactgtgttgtaggcttgtc
attagggccaagttagcccaatcctgtacacatagtgggtgctgagtatttgaattagtg
aatgtggattttagacttatttcagatagtcaatgaactgtatgcataacataaccacaa
tactgccttttccatcctttgggtctcagctcaaatatcatcttctcagagagaccttcc
ctgaccacctgatttaaagtacctcccgtgcctccagtcacttttccccgttttcttgtc
gttacaactctggtaacgccctgaaattgtcttgtccattcactgttacgtaatatctgt
ctctgccactagaaagtaagcgccatgcaatccggatcatgttttcttatttccaccttc
tgccgtggacctctggcattctcgtctgtaaaacttaggggagatggtgaggaaagggag
aaacacgaggtctagccggtccacccgggtctcaagccccgcccaactcaggcctcgcgt
tccttccaggctgggcaccgcctttggtcacccacgtggcccgcagtaaggccccgccct
ttgtgggtgtggcctttcacggcgtgcgggccgtccaccggcggcgagccacgtcacacg
cacgcaggccatgcgccgcgcctgttctcgccgcgggcggaaaaggggcgtggccatgcg
cgaggaccccgtagccgccagcgccaccgcctgagtcgcctgcaggtggctgttcgcgtc
tccctgccgtgcaggcagctcgaaagccactctgttgtggggtcctcgcttcccttccac
gtctcccggaagcggtagcagggccccggcgggtcggggaggaggtttactcagcttggg
ccccctccgggccagccgccgagggggcgcggcccaggacggcggctaggccgtagtgca
gcctctccggagtcctcaggtgaggcggaggcgagggcccactggacgagacgggggtgt
taacggtcctaggagcgggggcgcagtcccttcagtggagaccctggtctctccgttttc
tttcgggtcgcgctcatcttcgccctgttaggggctgaggagggtaactggagagactcc
ttgggcttcagccgacgtcgtttactgccctcctctgtcttcctttctcctgacccctgc
ctggcctggccgttcttcccgcacggaacgagatgggtggggagcagagtgggggtctct
gctcgcttacctgagattccccaaactgacagaccccagggctctacggactgggcctga
ccgactgacctccagcctccctccctctgtgctgacgcctggccttcgaagcaggccctg
ccgcagccctttgcagacccatccccatcccacgcactctctgcccctgggcagtgtctg
gggaattgacgggtgcctctgaagtccttcgtgtctttgagatgtttgcccagggcccat
ctaagtatttaattaggtaatcgacattaattgcaacattagtagcagttgcatggtatg
ttttaaagcccaattaattttgaaatgggaggcaagatataaagaattaatgagcgtgtt
ttgattttttattactttttttgtagagacagggtcttgccatgttgcccaggctggtct
caaactcctggcctcaagtggtcctccccgctcggcctcccagtgtgttgggattacagg
cgtgagccacagtgcctggcctgtatggtgttctgtatgttacagagcatttcatctcca
ttttcatttgattttttataaactccgaaatacataggcatttaatagtcacatgtgtaa
agaacagatttaaaggatgagtttcttcttgaggttttttagattttgagctgtatggta
tagggaggcaagggttaaaagtaggtttggcactagggtaacttagacttgagtatctga
gctgctgtctaaactctgggatctttctaaaccctttccacatttgctttaaaaaaagga
tattgctgtttaccacataacgtggctgtgaaaattacatgtgataaaagatacatgtgt
acctgtgtacagcatcagtcatataaaaattccactcagcagtatttgtgagtgcctact
gtgtgctagactctgggaattcattggtgagcaaaacagacataatctttatccagccac
tgccccactttccccaagaacaagaagcatgttaaaaaaatacgtaattataaaacatga
aggactgtgaagcaaaagaatagggtatgtacagataatgattgacctaacttagctgga
aaggagaactctgaagcaaatgacatttgagtgaagaccaagaacaagaaagttaaccat
gaaagagttcttggcaaaaggaacaacgtgcacattctagaaatggttgtggactttatt
atagagcccttctgtatctatatcttcatcattactttgatgtattgtggcacacaataa
gtactcaaatatatgtatggaatgagtggttatgcaattttggtttttattctggactta
gcttaatgtgcacatggtaggtattgagtatgtgaattattgaacatgtactttagataa
attatgtgcacacctaaattatatgtaatagtgctgcagtttaacattaagatagctttt
gtatttaacggaaacgttttttcaagttttagcactttaaaacaaacttcagtgaatttt
atttttatttggttgtactggagttttgccatattggttatttgctgtttggatgttgtt
ttaatttgctgctgtagcaaagtaccacagattgattggctgggccaacagaaatttatt
ttctctcagttctgaagacttgaagtccaagatcaaggtattggcagagttggtttcttc
tgaggcgtacttcttttgcttgcagatgtctgccttctccctctgtcctttctgtatgcc
tgtttgtgttgaaatttcctcctcttagaaggacatgccaattatatttgattaggggcc
accctgacgactcattttaattatccttttagagatcctatctccaaaaacagtcacatt
ctgaggtctgggggttaggacttaaataaaggaatttggagggatgcagttcagcccata
acagatgcttttgctacattaagatttgcccggccgggcgcggtggctcacgcctgtaat
ccccgcactttgggaggccgaggcgggtggatcatgaggtcaggagatcgagaccatccc
ggctaacaaggtgaaaccccgtctctactagaaatacaaaaaattagccgggcgcggtgg
cgggtgcctgtagtcccagctactcgggaggctgaggcaggagagtggcgtgaacccggg
aagcggagcttgcagtgagccgagattgcgccactgcagtccgcagtccggcctgggcga
cagagcgagactccgtctcaaaaaaaaaaaaaaaaaaaaaagatttgcccttctttgaaa
tagtaataataaaaacagtaatttattattactttgaaatagtaataataaataataaaa
atagaaataataataaaaacagtagtggtagttgtaataatggtaatagcagccactaaa
atgagtgcttattatgtgccaagcattttgcaaagtgttttttatatattatttcatcat
aaaaccatcctataaggtaagtacactttcccccccattttctagataagatttctcagc
ctcatttaagtagttttctcaaggttacctagctagtaaaaggtagggttaggatttcaa
cccaggattgcctgactccagagtctggtcttaaccatttatcatactctgccactatgc
cacactgatcattttatgtcctttttacaggtttgccaataggattatcctgctgccatc
atgtcttggtttgttgatcttgctggaaaggcagaagatcttttaaaccgagttgatcaa
ggggctgcaacagctctcagtaggaaagacaatgccagcaacatatatagcaaaaatact
gactatactgaacttcaccagcaaaatacagatttgatatatcagactggacctaaatct
acgtatatttcatcagcagctgataacattcgaaatcaaaaagccaccatcttagctggc
actgcaaatgtgaaagtaggatctcggacaccagtagaggcctctcatcctgttgaaaat
gcatctgttcctaggccttcatcccattttgtgcgaagaaaaaagtcagaacctgatgat
gagctgctgtttgattttcttaatagttcacagaaggagcctaccgggagggtggaaatc
agaaaggaaaaaggcaagacacctgtctttcagagctctcagacatcaagtgtcagttct
gtgaaccccagtgtaaccaccatcaaaaccattgaagaaaattcttttgggagccaaacc
cacggtagttaatcagtcctcttatttcttttagagttaagcaaattgaatgtgtcatca
tatgatccgatggtgtttctcatctactgttatggaatctgtctccactggtgtaagggc
agactctctgcaaatgtgtggtgtaaacaagggagacatcattgactactattagtcaat
agacagttgtagcagggacttcatgttgtctggagggcaacttcacccactcagcatcta
acaaagtatttcaaatttgtttctctaagacattttaagattaaaaaaagaaaattttga
aatctgaaagaaaacatgtcagtttggatcggggactatcccagttgatatctttttgtt
actaggattataaaaatgacaggaggctgtacttcacgtattttctgggttgtgtttttt
gtgtgtttttccccccacatcctccacaaataaagctgagagactgaactttgatccaag
ttgaagagttgaaggcattgacctagtagtgaagcaagagcttagaactcttgttttcaa
ttgtttaattccctctgagattacctctacaagtacaccttctttcttgtgaaatgagat
taacgtggtaaatgtggctaattcaagtacctactaactgttttaaaatagctataggct
gggcgtggtggcttacacctgtaatccgagcactttggaacgctgaggcaggcagagcac
tcgtgcccaggagtttgagaccagcctaaacaacatagcaaaactttgtctctacaaaaa
atacaaaaattagccaggcacagtggtgcatgcctgtagtctcagctacttgggaggctg
aggcgggagaattgattgagctcaggaggtcgaggttgcagtgagccgagattgtaccac
tacactccagcctgggccgtagaatgagacgctgtctccaaagataaaaatagaaaaaag
gcaaaaaacttgatagtaggttcttgcagggattcttttgttgttttgagacagggtctt
gctctatcgccgaggcttaagtgccgtgatgctatcacagctcgcactacctttgacctc
cccaggctcaagcgatcctcctgcctcagcctcctgagtagctggaactataggtgcaca
ccactgtgcccagctaattttaaaaaattatttttaatagaaacagtgtctcactgtgtt
gctctggctggtcttgagctcaagtgatcctcctactttgacctcccacagcattgggat
tatgggcatgatctaccgtggcctggccatagggatttttttttttttttcttttttgag
acggagtctcactctgtcacccaggctggagtgcagtggcctgatcttggctcactgcaa
gctccacctcctgggttcatgccattctcctgcctcagcctcccaagtagctgggactac
aggcgcctgccatcacgcctggctaattttttttttttttttgtatttttagtagagaca
gggtttcactgttagccaggaggctcttgatctcctgaccttgtgatccgcccgcctcgg
cctcccaaagtgctgggattacaggcgtgagccactgtgcctggccttttttaatgtttt
tatttatttatttatttatttttttgtgagacggagtctcgctttgtcgcccaggctgga
gtgcagtgacgcgatcttagctcactgcaacctccacctcctgggttcaagcgattctcc
atttcagcctcccgagtagctgggactataggtgtgcaccaccacccttggctaattttt
gtattttttggtagagatagggtttcatcacgttggccaggctggtcttgaactccggac
ctcaagtcatctgcccaccttggcctcccaaagtgctgagattacaggcgtgagccacca
cacctggccagggattctttatagagttgattattgatgggagattgtcatgttcttgga
tgttatagcttctttcattgtcttggctgttagtgaataaaatctttcttgtattttcaa
gacaaaaacttgtatagaagaagacgttttgggttgtgaaaataggatcaggcagtagca
gttgattaatatgttcacatattccaaaatttcttctcagctatctttcaattaattaca
caaagaacctactaggtgcaaggatatggaagtgtccagtgggtgagctagacatgtaaa
cagataatttacttgtggtctagtaaatgtagcaattaagtatggtcagagtgttgtgga
agtatgaaggaggaagtaactaattgcctagggtattcagaaaggattcacagagggtct
gtatttttagctgggtcttaaagaatgaacaggagtttgccaggtaaaaagttagagaca
gcattccatgcagagagaacagactctaagaggctagtagagtagaaaacattgtaacaa
agttggaaacactgagtgagttggagggtgatgaagaaaatgtagctagcaaacaaagtt
gggacctgtttgtgaaggcccttgtgtcatactgtttatgcaattaaacccattacttct
ataatcattgttaaagattgattcctgaacaacaggctttagaatcgcttgtgtgttgtt
aatttaaaaatgaattattgagtgccttcccaggcttcctgaatcgttattttctgggga
tggagccagggcatctgattttgttgttgttgttctgtgggtggttcttagccaataaaa
gttgaaagtggctgccatagccagtgtgatgctagtagagatctttaagtcaagagttga
catagcttatttttgtacttttaaagaaagcagcttgcatttaattagaaagaatggacc
taaagggaacctcgttgtcagggaaatgaattagaactggttataatacacaggagttat
aaaaattgtttctcttgggtaggacctctcaaccttgagacttggtgttttgggccaaat
taattcaatagtgtgggaagccctcctgttctttgtaggatgtttagcagcatctctggc
ctcttagcccattaggtggtagtagcacccccaattgtgacaaccaacaatgtctccaca
aattgccaaatgtcccttgcagggcaaaatcatcccagttgagaaccaatgtcctgagat
gcctagaaatgtgtagaaatgggattgctgagctgtagggtttaacaatgttcagctaca
ctagtaatgccaaagtggctttctgcagaggttgtgccaatttatactctaaccagctat
ggttaagaacttcttttgctccacattttcaccaacattttttattttcaatttgacttt
ttactttttgctgatcagatttgtcgttgatattatttccttcattactagtgtggttga
agatcttttcagatatttgactattgaactttcattttctggaagtgtcaagtctttttt
atcaacttttttctgttagattatttgtcttttttcttcttgattcatagacattcttta
tatattctaaattctaaattcttttcctcctccagttttaccttggtttttcccctcccc
tctgtctatggcatctcaatgaatagaagttcttaatgtagatggcatgtggcttgtgtt
ttttgtgtcttggaaaatctttccttacactgagatcataaagatatttttctgtattgt
cttctatagtgtgcgataggcattcaattccctttttcttttttttttttttgccatagg
gaaatcagctattctagcatcatttattgaacagagtctcttgtccctaccaatttgcag
taccacctgtcttatatatcaagtattcattagtgtgtttctggccacttaattctgttt
tattggtttatttgtgtatccttgtgccagtgccaccctgttttaattaatgtagtttta
tgtgtcttgataactgatagggtagcttcttccaccttgtggtctttcttcagaaatgtt
ttggctgttcatggacctttccactcctgtatgcattttaggatttgctcatcaagtttc
acagaaactctgttggtctttttattgggaattaattgcttctatatagacagtttggtg
agagtcagcacttttgctatactgagttttcttatccaccaatgggatataatttcaaca
tattttgtagtgtctttcattaaaattttattgttttctccataaagatcttatatactt
tatgttagatttattcctaagtagtttatattttttgaaacaattatatgtggtattcct
taaaatgttttgctttgttattgctggtgtattttttgttgtttttttgtgtgtacatac
atagcaatctagatggctcttaatcttcatgtttttctggacataaatttagattttcaa
caacacaattatctgtgtataatgacagtttgtttcttcttagcccttttatcttttaaa
aaatccttttcttcattggctaggactcaacgaccagttttgtatcttgttctttgtctt
agagggaatactttgtttcactaagtatgattttacattaggttttttatagttttttta
tttgtttaaggaagttcccataaatgtctagtttgaggttttatcatgttgaattttagc
aatgttttttcctctacccttggagataatatagtttttcttctttaatattaatatagt
atacaaatcaatttatttatttttaataaatcaatttatttatttatttttaatagagat
gggatcttgctgtgttacccaggctggaatgtagcggctattcacatgtatgatcatagt
gcactgcagccccaaactcctggctcaagtaatcctcccacttcctcctcccaactcact
gggatgcaggtgcacaccactgcacctagctccagctccagttgatacttttaaatataa
aaccaaacttaactttcagtttgctaatattccctttaggatttttgcatttatttagtt
aatttaatttttatttattattatttttattattttgagacaggatctcactctgtcgcc
caggttggagtgcagtggtgggatctcagctcactgcagcctcaatctcccaggctcaag
caatcctcccacctcagcctcaatagtaactgagactgcaggcacacaccgccatgcgta
ggtaattttgttcattttttgtagagacaaggtctcactatattgccaggctagtcttga
actcctgagctgaagggatcctcctgtgttggcctcccaagtgctaggattacaggcatg
agccaccacacctaaccttttgcatttattttataagcgaaatcggcctgcgatattgtt
aggttttagtattacagttatattagccttatcaaatgaattggaaagtattccttcttt
ttctgttgtgttaattaattggtgtaagactgagattatttatttcctgaacgtttgcta
gaactctgtgctaaaaccatcaggacctggggtattcttactgaaaggttttaactattg
attcagttggcttttcatttcttcttgaatctgtttttggtaagttacgtttttttcccc
aagaatttgtcaatgtcatacacattttgaggggttatacttatttaatttcaggaaaat
aatgtaggggtcacagctgaaactttcaacgcaaccaaacattagttattcataccaacc
ctgcaaaaaccaatgcttgatcatgcatactgtgtgaagaatatcagtatctggcatata
ttgaatccttaccctgtttctggcactgcactaaatgcctgctttttaaaacagctttaa
tgaagtataattcacatgcaataaactgcacgataagtattgtgcaattgatagatttca
gtatcttgtacattttaaaatttgatggcctaatgttgtttatatctgtcccagggaacc
acttttggttatgctgatcctctctagtatgtttatttcctcttttgttaatttttgctt
tctttgggtttgttctgctgtttttatagtttttaagatggatatacaactcattagttt
tcttccttcctgcctttcatctttaatgtaaccaaggctataaatttccttcagaatact
gccttagatatcatcccacatttggatatatacttaatttattttttgaattttaatatt
ttattttttatattatttaaaaattttttgtagagacgagttctcactgtattgcccggg
ctggtctccaactcctggactcaggcagtcctttctcctcggcctcccaaagtgctggga
ttacaggcgtgagccaccacgcctggcctacttcatttctttttaaaatctttattttag
aaatttcaaacataccaaaatagaacgtaatgacctcctattatccaactacagtaatca
ctcatggccattcatgtttcatttataccctcccatttcccatcactttcttcacctgca
ccctccgcacaattaatttgaagcaaatcacagatcttatatcattttttctataaacat
ttcattttcttactctaaaaatactctaaaagcaaatgttcacaccattatcaccttaaa
aatgtaataatttctttctttttttttttttttttttgagacagggtctcaccttttgcc
caggctggagtgcagtggtgcagtctcagctcattgcaacctctgcctcccaggttcaag
cgattctcctgcctcagcctccgaagtagctgagattacaggcacccgccaccatgccca
gctaatttttagtagaaacagggtttcactatgttggccaggctggtctcaaactcctga
ccttgtgatccgcctgcctcagcctcccaaagtgctgggattacaggcgtgagccaccac
gccctgccaacactcccatttttaagtcacgtcttaggtgcccattccctaccccacttg
attattagctttttgtggttattttttcttttaggtaaaatgtacatatattaagatgca
cacaaatcttagctatatgacgaatggcaatacctgtgtaacccacacctttaccgtgtt
atagatttcctttgccccagaaagttcctcatgttcctttccacttaatctcctcacccc
gtccctgaaagcacccagtgctctgatttttctctccttagttttgcttgttctaaaact
tcatataaattgaatcatatagtatatatactttctaatctggcttcttttactgaactg
ttagtgagattcatccatgttactgttctttttttattctgttttattatgtagtactct
attatacggctgtaccacagtttatctattctcttttatggacattgggtttgtttccag
ttttggattattgtgaataaaactgctataaacatttttgtacttgcttttttgtgggca
aatgttttcatttctcttgtataaatacctaggagtggaattgctgggtgaaacggtagc
tgcatgtttaatttcataagaaattgtaaaaccttttcccccagtgattgtaccatttta
tagtcccaccagcagtgagaggtctagttgctctgcagtgtcaccaacatttggtgtttt
taattttagccattctagggggtgtctgttggttctcattgtgattttaatttgcatttc
cttgatgactaaacatgttcagaactttttcatttgattattgatatttgtttatataac
cttataaagtatcaagtcttttacccatatactgattgttttagtcagttttattattta
gatatatagttcattttcatcacataatttttagagtaatttaaaagtatacttgcatta
tatttagtaacaaaaacaagattaatctgaattcatgtgtctctatctctttgggtaaga
catgttagattccagtttgattaaaaaaaaaaaacaaaaaaccttgtagtgacctgttat
tactcttcttgccttgaaacctgcagctactctattgtgccttcccaatttttcagtatt
tgagacttctcctggttttttttcccaaaagcattttggagacaaaaggaaatccaaacc
cattttacctgaacccaaccactcacatgatctctgatgttctccccagaatggtgttgt
actgtctgttgtcattcattcagtgtatccagacttgagtatccttagaggtccatatgc
cccatttatgagaatgaaatttaatcagagggaagactattgaaaatttgtttatttatg
tattttttttgagatggagtctcgctctgttgcccaggctggagtgcagtggtgcaatct
tggctcactgcaacacctttggcctcccaggctcaagtgattctcctgcctcagcctcct
gagtagctggcactacaggtgtgtgccaccacacctggctaatttttgtatttttggtag
agatggggtttcaccgtgttggtcaggctggtctcaaactcctgacctcaagtgatctcc
ctgcctcggcctcccaaaatgctgggattacaggcatgagccaccgcgcctagctgagaa
tttactttttatggtgttttagctgtagcagtcaacttgagcatcctaccaaagcaagtt
gttaatgcatatgtgatgaacacgccaatgtaacaaaaacgtattcttttttttacagaa
gctgccagtaactcagattctagccatgaaggtcaagaggaatcttcaaaggaaaatgtg
tcatcaaatgctgcctgccctgaccacaccccaacacctaatgatgatggcaaatcacat
gaactgtctaaccttcgactggagaatcagctgctgaggaatgaagttcagtctttaaat
caagaaatggcctcgttactccaaagatccaaagagactcaagaaggtagaggcttaaat
tgttcaggattaggaatttaacttttaaaaataaacttaaggctggacgcagtggctcgt
gcctgtaatcccagcactttgggaggccgaggcgggcggattgcctgaggtcaggagttc
aagaccagtctggccaacatggtgaaaccctgtgtctactaaaaatacaaaaaaattagt
cagatgtggttgcaggcacctgtaatcccagccactcaggaggctgaggcaggggagttg
cttgaaccagggaggtggaggttgcagtgaaccgagattgcactactgcactctagtctg
ggcagcagagcaagactctatctcaaaaataaataaataaaaataaaataaaataataaa
cttaaaaactttaaactgttagaaatatttacatttaaactgtgagaaattagatgcgac
ttgtaaaatgatattttcatagaaaaactgcccagatttggaaatgggaccagtcatcct
cccaccaacccaaaacataagagtattcgcttctttggtcatcctttaagaaccatgaaa
ttgaagaactgagaggaacaaactagtagtagtctagttcattcatttattctgaacttt
caagggaagctgttccattaaacaaagtagtaggcactaatagagttgcagtgttgctgc
tctagggcatataaaaggtacatggaattcagttcagtgcccttgggaattgtgcagtga
ggtggccctggagtagaaaacctcaagttcctcagaaataggtaattaagaaggaaataa
tctcattatggaggtagtgactgaggaagatgtgaatgttattgtaagtgtggctgagaa
gaaaacgagtgacaaaattgctgccttggttcctggggctaattagaaaggagtgagggg
atggtgggaaaagttttgccaagccatggatagagcctagaagagaggaaagggaagata
gttgaagactcactaagctaggcgtggtggctcacgcctgtaatcccaacactttgggag
gccgaggcgggcggatcacaaggtcaggagttcaagaccagtctggccaacatggtgaaa
cccgtctctactaaaaatacaaaaaaattagctgggcatggtggcgcgtgcctgttattc
cagctactcaggaggctgagggaggagaattgcctgaacccagacccaggacccaggagg
tggaggttgcagtgagccgagatcgtgccactgcattccagcctgagctacagagcgaga
ctcgtctcaacaacaacaacaacaacaacaaaaacaaagtactcactagtcaggctgact
ttagaaaaagctttactttacccacactaatttagacatagaaatagagctgtttggcca
ggcacagtgagtcacgcctgtaatcccagcgctttggaaggctgagatgggaaaattgct
gaagccaggagttcaataacagcatgggcaacagagtgagacccctgggctacaaaaatc
aatttttttttgttttaaattagctgaatatggtggtgtacacctgtaggctgagctact
ttggagactgaggtgggaggattgcttgagcccaggagttggaggttgcagtgagtcatg
ggccatgatcatgccactgcactccagccggggcaacagagtgaggctctgtctcatgtt
tttgggtttttttttttttctttaagaaaggtgtgtctcactggaaaaaaaaaaaaagct
ttgagaccctataaagtttgattcagtatttttaaaatgttgtggtggctaactgcaatt
acatatggtatgtgagggtatggaaatgccattgtattctgaaatagagcactactttgc
tctttttgcattgatttcctaggtcaaaagaataacatctttttgcaacagtaattgaaa
gcaatagattcttttctgtgtttaggttttgttttgttcttactaggatgtacctttgat
ttggatttgcattcctttccctgtcactagcagaactttacaaaatatactctgctatct
attaatactagtttcggctcccagatgctttatcatatagaaacagcattgtagaagagc
agctagcttcacgcccctttctaatcaattaactataatctagctgtgaatattgccctt
gaaaagtggatgaccctttggggcaaagaaaattgaagacgtgtaagttcccaattttgt
caataaggaaagtactaaaggcactcaaagtagaaactgtacgtgctctgagaaaaatgt
gtttggttttgcttgtatagagaaatttaaattttttaatagaattaaacaaagcaagag
caagagttgaaaagtggaatgctgaccattcaaagagtgatcgaatgactcgaggactcc
gagcccaagtagatgacctgactgaagctgtggctgcaaaggattcccagctggctgtac
tgaaagtgagactccaggaagctgaccagctactgagtactcgcacagaagcattagaag
ccttacagagtgaaaaatcacggtaggtgattctatgaataatgaaaaaaatgagcaagt
aatggtaaacattgtagtgtatccacttatgaaacttagctttcttggaaatttacaaga
gggaatatttcttttggtagtgttagaaatgtgtatgattaaaatggattcattggctgg
gcgtggtggctcaagcctgtaatcctagcactttgggaagccgaggcaggtggatcacct
gaggttgggagttcgagaccagcctgaccaacatggagaaaccccgtctctactaaaaat
acagaaaaaaaattagccgggggtggtggcacatgcctgtaatcccagctactcaggagg
cgaggcagcagaatcacttgaacccaggaggtggaggttgcagtgagctgagattgtgcc
attgcactccagcctgggcaaaaagagcgaaactccatctcaacaacaacaacataaaat
ggattcattgtttgaaccttgagatgcattgttagcaaattctgaatttaaaagcatttg
ttgtgtcattaatctttcattatacggtatgtacttaatatttggatgcctaaaaatgta
gattatgttccattagaaaggaaagatttatctaagaatatttcagtcaaattatctttt
ttgtgcttgactaaagctgacgctctaaaaattattctgccttatcacttgtacactgta
gacatgagttatttcacatgatgcattttcctttagaataatgcaggatcaaagtgaagg
taacagcctgcagaatcaagctctgcagacttttcaggagagactgcatgaagcggatgc
cactctgaagagagagcaggagagctataaacagatgcaggttagaatgagagacagcag
attcctattgttacttggacacggaaaaaatgactttatgctgtttcatagcacattaac
tgtctaatataattctgcaatgcatttcagaaaattctgtttctgtgacaaaaatcagat
atttgaaaatttagcttgatccttgctaaatgtatttaattttatgtgttgagagacaat
taaaatagttaatgtgcattagagatatacatcttttacttaatttttgcaacaatcatt
gtcattatttgattaaatgctaatggttgggggatcgtatttgttttttattaatttaag
tttttctgattccagattaatctggctcatttatttcaggagaaaattgtatgtaatatg
taaagagttttactcttagatgaatatttgcatttagttcagtcccagccctgtctacac
gtgggaatcacttgtgtgataccttgtgctgtctgagctccatatgcagtcacattccat
tgtatgaggtagggactaggtattgacactttggttttagaaggttcacaggtgtatcta
atgagcagtcagggttgcaaaccactggtctgggctagcttttcaacaggtgaaagtaat
tcagtcctgaaagtaaatatcaggtagtgtgtgtctcttaattttaacacaatatatcca
aagtattaattatttcaatatgtagtcaatattaaaagttattaatgagatattttacat
tattttttgaatactggttctttaaaatatggtgtaatttacacctatttatttacttat
taaattggaaacagttgatcagctagtatcagaccagacctagtatccaagtgaccaggt
tcacctgggaaatttcttaaaaaacagattcccagacccatcttgaaaattccagtttag
taagcttgggaaaggccttggatggctatatttttaacaaacttcctggttgattttaat
gcattgccatgtttgggagttacaactttacatttcctatactttagctcctaacaaatt
aagaattttttcccatccctactatgttgtttggctgagctaataaatcccataagatat
ccgaatggatggttgtaaaatatgtttcaaagctaaatgatatcattaattatgatataa
aaatttgtcacagagcgagtttgctgcacgccttaataaagtggaaatggaacgtcagaa
tttagcagaagcaattacactggccgaaagaaaatactcagatgagaagaagagggttga
tgaactgcagcagcaagtcaagctgtataagttgaacttggagtcctctaagcaggaatt
aattgactacaagcaaaaagctactagaatactgcaagtaagcatgaaatgtacactttt
ggatgttaagatgtgcaagttaactgaaaggcaatttgagactgtgtagatactgtgtga
ggtgctttgttcatgttcgtctgattggctagctttaggtgccttactctactttagaaa
ttttattaaaggatgcagtgtttcttgttcctaccacttcttttaaaaaaaaaattcatt
ctgccactgcctagttcaggtcttcaacctgtcaccttactcactgtgatgatattaatg
cttgttgttgagcagctgtttattcttccttgttgatctcctattgaatttttgcagcaa
ctgctttaggactcatccagttctcagaattgtctcacccagctttttttcccctccttc
agatctaaggtgatcttaccctctactttactaagaaagactacagtcatctaatgtcgt
ttttgaattctctttcctttgtccctcagagggaaaacatgtcctttcatttttttctag
gatcattttcctgcctgtgcattgattccatctcccatctcatgtgtaagccctttctcc
atagatctatgcccttccttcctgtgtgtgcctctctgctgctgctgccttctggctcag
cttactcaagagcacatggttatttagtggaaaaatgaagactagatctcggactcctgc
ctaagagaaaaacagtctcttttagctttgtgaccactttgcactatttccctatcttcc
tttctttcagtgtcatgcttaccagaattgtgtacgtgctgtcttcatttctgtagaact
tgttaactcttatctccttcttttcctactacatgtctgaaatttcttctcaaaaatatt
tgatgacctaaataaatattctctgtccttttcttagtctccataccttgtattttggta
gaacatttggctctgttaaccctcccacttccttggaactcctgccttctatgctattca
catctccttggctctctttttgtcctcttctactgctgtttctgtctctcttgggcgctc
ttcccaatctccaaagagtcagagtcctcctaagctctgtcctgaaccctctttcattgt
cctttcttaccttgcactgctgtatgctgcctctgcttctaatagccgcctgcatatgac
ttcaagcatgtttccaagcctgacctcctgacctcagtgcccagctgcctactgtgcagg
catggagtgttcagctcccagaccaacttctccctcattcttctgttctggtcaacgtta
ctgccatgtggcagtaaagcttgaaacctcagggtcatttttgactttaccttttttctt
tagtctcaaacttctaatggctatgaatacctttttttaatgctacttccatgaagtatc
atattgatctcctcctcaaactcttctttctaagtacttttttgtatcaccctaatttgt
taattcattgaaaagttacttattgagcacctaactactcactaggcacagaggatacaa
agctcaaaagatgtgtcctcttcctttaagaaaacattcatcttagtggaaagaaacaga
taattgacgtaataaggttattaatgcagtacaatgggagcttgagagaagaatccctta
aaacttgcctgaggctgtcaaagatcactggactgaggagatgtggtataaagagaaact
tgaaagatgaataggaagactcatgatagggaagagatttccgagagaacaacctgtgcc
agagcaagggggccagagagaacatggcatatttaagggactgcagctagttccatactg
ctggaacataacgtcttcagagatgggaggcaaaagactcataaagttcaacggcaggca
gaagccatggtcaggtttgagtgtgagaactgtggcagcctgatgaaaaggttaggggag
atttgggcctctgtcttgttcatcgttgtatccccagcacagtgcctggtattcggtaca
ttgttgaaaacatggaagtgataaggggtggcatcaatggcatgtagatggtgaagaggt
gatcataagaaataatgaggacctgatcaaagtttttggcagtgaggatggcaggcaggg
gacagctaagagatatgtgggagatagaatatatgacatgtggagatttaactggaagga
tgggggaaaaaggcaaatggaatccaggatgactccaggtttttggtttaagtgtatgaa
tgatgtttccttgtgttaataaaaggggaaacaggaaagagaacaggttagggttaaagg
agagtatgacgaattatggtaagtatgcaaaattgatgcaacattgaggtgacaatgtta
gaaaggtaattagaagtaagttgggagagtaggtaagtttaggcaagagcgatgtgtaac
ctaacggggagaaaggctgaggtctaaaaacacagtcttaaacatcagcatttacaaatt
gggcaaaaggatagcctgcaaaagaaaaatactgagaaggtgagtggtcagagattggag
agaaccaggaggagactgatgccatccaatgaagccaagcagagggagagtttcaagtgg
tgcatgatcaccaaccacagcacgcggctctgatgtgacaagtcccgagctaaattcctg
gacttggcaactaggaggtccctggggacctctcaacagagagttccggggtgcgctggg
agctgaagacatggaggcagggtacttgaccatggacatgaggacagtagctagatgggg
gaatgaggttgggaggtttctggttttttattaaaaaaaatcttaaaatgttataaatga
tcatgtttattatagaaaatttgaagaatacaaaagaagtttgaagaaggaaatggaaat
aacccataatcctaccacccagaaaaggaaaaattatttttgatggaggagaatgacttt
aaaatattttaatttaacgtgaaagctgctggtccttgttgttcctagtctagaattagg
actttataaactggtctttgcatgtcaaatctcttcttcaaactcatcttttatctcagg
ggtcagaaaacattgagagggtcaaatagtaaatattgtaggctatgttggctacctgta
gtctccatcacatattctttgtctttattatttatgatccttttaaaatgtaaaaaaaaa
atttagcttgcaggctgtacaaaaacaggcccacggaccatcatttgtgagcaccttctt
catagcactgccaggttagcctcctaaaatgcatctctagtcatgtcactcctctctcta
ctttttggtaatttgttttagcctgccatataatattaaaacattttagcctgagatcag
gagcccctccaaattggtgctaaaatactatctgagctgcatctcacattattttcttac
agactttgtgtgcttttgcatttttatgctttgctctctgtttttctctgcactttaaaa
aagtctacccatatttcaaggccaacatttatgctctcttaaagtctcctcttacccaga
agtggtttttcctctcagaactctgcaagtaatctgaccatatccttttctctacttgtg
ttgattgccttctgctggatacttgtaacttctcttttagtttgtaaggcagagggtact
atctatagagagagacattatctttattgcgcagaacacttagcaccatttacttgttgg
gtagaatgtgttggaaaataaaaactatgagaagaaaatgtgagaaaagtcttgtttggc
caggtgtgatggctcactcctgcaatcccagcactttgggaggctgaggcaggagaattc
ctggaggccaggagttcaagaccggcctgggcaacatagcaagaccgtatctcaaataaa
taaacacaaattttttttaatctttttttttttttttttttttttagacggagtctggct
ctgtcacccaggctggagtgcggtggcgcgatctcggctcactgcaagctccgcctcccg
ggttcacgccattcttctgcctcagcctccctagtagctgggactacaggcacctgccac
catgcctggctaattttttttgtatttttagtagagacggggtttcaccatattagccag
gatggtctcgacctcctgacctcgtgatccgcccgcctcagcctcccaaagtgctgggat
tacaggcgtgagccaccgcacccagctggaaaaaaaaaatcttattcataacaagctttc
aactttaccatgattgtggggctaaagtccaaggacattatacagcaaggctctgttgtg
ttttttatccttagggatttaagaaaatctgtggactttctttgatggagataatggaat
tttttttagtgggttattttctgtatagtagatgatattcaatatacaaactaatctctg
ctttgcttaaacatatttcttcttttataatagtctaaggaaaaattgattaacagcttg
aaagaaggctctggttttgaaggcctagatagcagcactgccagtagcatggagctggaa
gaacttcggcatgagaaagagatgcagagggaggaaatacagaagctgatgggccagata
catcagctcagatccgaattacaggtaagattcatggtggttcagcttagtagacaccat
ttaccctcaggtgttaacagtttgagaggtggggaaacagcattactaaagcgataggtt
tctcgcttctcttcgcttcgcttcgcttctcttctcttcctcctcctcttcctcttctct
tcttttggagtcaggatcttgctctgtctcccagcctggagtggtgtgatcatagctcac
tgcagcctcgaactcctgggctcaagcagtcttcccgcctcaggctcccaagtaggtgga
actacaggcacatgccatcacgcccagctaatttttatattttgtagagacagggtatcc
ctgtgttgtccaagctggtcccaaactcctggcctcaagtgattgtccctcctcagcctc
ccagagtgctgggattgcagggctgttgcagcccgtgctgggctaaagcagtaggtttct
ttctttctttctttcctttctttcctttctctcctttctttccttcctttctttcctttc
tttccttcttttttttgagatggagtctcggtctgttgcccaggctggagtgcagtggcg
tgatctcggctcactgcaacctccactccacctgccaggttccagggattctcctgcctc
agcctcttgagtagctgggattacagacgtgcgccaccacacctggctaatttttgtatt
cttagtagagatggggtttcaccatgttgcccaggctggtcttgaactcctgacctcaag
tgatccgcccacctcggcctcccaaagtgctgagattagagacgtgagccaccatgcccg
accaggtttctaatccataagttgaccataaagttatggtgataaaaaacagatcaattc
attcaacaaatagttaccaagtgcctgccatgtgcctaggtttggaattagaacagggtc
ttcataattatagatcttacattctagtggttaaaagcaaatcagatttgagctcctatg
tgaagctgagatgttttctaatattagtatgggctcagggatgatcttctaattacagtt
ttatccttattcttataatttatagtttatgtataattactatatttaaaagtaaagttg
ggccatttattttgcttaaacttcggggtctttgacataaatatcgtaggaaggagtctc
tgaaggtgagagaagataaagtgcagcataacgagcttccttttcttaaaaggaagaaac
tttttgtagagaatgttcatccatgcattaactctgcacattgtgagacttgtgaactac
aaaagaaagcgtgaaagttgtgagaataggataccttgtctagagcatagacttgaatag
cagacagacgtggatagattctgtctttggtacttaacagatgctgcttccacaaggcac
ttcatcttgcggagctttaattttctcatctatagaatgcaggtaaacaaaggttctctt
gacaataaaggataatatatgaagagcctagcattgtttctgacatgtaatagaccctca
gttaaataatagctgctattatttctgggtttattgttattcattaaagtaggatttttt
ttttaatctgtgaatttgaattccaaagaattcagtcctgcaaacttagaaattgggtag
atgctaaacttactcatatctgttcatgtctttttggtgagattatgaaaaatacttgtt
ttatttaatatatcagcatcattaatgacattgacccattttcttacccttctcaaaatt
tatgcaatgtataataagtgttaggtctaacaaaatgaaagaattgtaaataattacaat
agctattgtttactgagcacgtatgttccagatactgcacagagcacttaacatatatcc
ttacatttattccttaccataactctgtgagggagatgatgatattctcattttatagtt
gaagaaatttaggcatggagaaggaaagtaacttgctgcaagactagtaaagtggcagag
ccaggattagaacctagtctaactccaggacatgtttttgaccactgtgcatactgcctg
cctctcaagaatttgcccgatgtagtcaaattgatgacaaagattaatctaccttctgct
aacctgaaaactcaaaggtagggaaaaatagttgtcattattgctttttcctctaaatct
acaaagttgtgtgagttcagaggattgcactgtgattatctgggcatcttgttagtctta
gttctttcaaacagcatgtgaagttccaaggtttgtggtgatgagtatgaaacagaatgt
accaacagataaaaaagcaaaaataagatgctgattttaatcttctgttgtgccatatga
atggactcatgcttaatccatttggggaaaatatagaaacctagagccatgtttttgcta
ctaggagatttgacaggaaatccagaaggtgagttcaaagaaatgagagtaagaaacata
agaacatgtaaaaaccaataatagtaataaagtaataaagctaaaagaagaaaattatat
gccaacttctggtgatatgcaagacaagttatattcttatcatatgttgattactgggga
acagatgcacaccaaaactaattataacctgcaatttcaggggactaatgcagtgaagtc
ctttgtgctattatgtttctgattttttttgaaactgttagcttttgagtaaagatataa
gtctcccagtgagcctctgccgatactcgtgaaaccacatggcttatgtgctgcagcagc
tgtagcgccccattcattctgctgttagccatagtagacaatgaaggtgtcaggttatat
gctccctataggctgaaaccatgtctcattcacctttattcctcagtgcctcctgagccc
agcacatagtaattgcatggtagacaggttgtgtggctcaacacctgtaatcccagtgct
gtgggaggattgtttgaggccaggactttgcaaccagcctgtgcaataaagccatatccc
atctcttaaaaaaaaaaaaaaaaacttaagccaggcctcgtggcatgtgcctgtagtccc
gctactcgggaggctgatgtgggaggatccccttgagcccaggagtttgaggctgccatg
aactgtgattgtgccactgcactccagcctgggtgacgtgagactctgattcttaaaaaa
gaaaaattgctcaataaatgttgaactgaatgttaattattgcttttacatgtaagcttt
ttctctttaggatatggaggcacagcaagttaatgaagcagaatcagcaagagaacagtt
acaggatctgcatgaccaaatagctgggcagaaagcatccaaacaagaactagagacaga
actggagcgactgaagcaggtcaggatttgagattgatgacttctgagactctgtcctct
agcggtcatatgagcagacctcccaggaaagcagcttactgaaatttttagagtatgggc
ttagggttaccccacaagttcctcctgccttcccatctcatctgaaggggtggcctgccc
ctccacacctgtgggtatatctcatcaggtgggatgagagactgagaaaagaaataagac
acagagacaaagtatagagaaagaacagtgggcccaggagaccggcgctcagcatacgga
ggaccttcaccggcaccggtctctgcgttccctcagtatttattgatcactgttttcatt
atctcagcaagaggaatgcagtaggagagcagggcgatagtggggagaaggtcagcaaga
aaacatgtgagcaaaggaatctgtgtcacaaataagttcaagggaaggtactatgcctgg
atgtgcacgtaggccagatttatgcttctctccacccaaacatctcagtggagtaaagac
taacagagcagcattgctgccaacatgtctcgcctccagtcacagggcggtttttctcct
atctcagaatagaacaaatgtacaatcgggttttatcctgagacattcagttcccatggg
caggcaggagaaagaggccttcctcttatctcaactgcaagaggccttcctcttttacta
accctcctcagtacagacccttgacaggtgtcgggctgggggacggtcaggtctttccca
tcccacgaggccatatctcaggctatcacatggggagaaaccttggacaatacccggctt
tccagggcagaggtccctgcagctttccgcagtgcattgtgcccctggtttatcgagact
ggagaatggcgatgacttttaccaagcacactgcctgtaaacattttgttaacaaggcac
atcctgcacagccctagatcccttaaaccttgattccatacaacacatgtttttgtgagc
tcaaggttggggcaaagttacagattaacagcatctcagggcaaagcaattgttcagggt
acaggtcaaaatggaatttcttatgtcttccttttctacatagacacagtgacagtctga
tctctctttcttttccctacaccatcctccttgatttttgttttttaacagatgagaaat
ggaggcacagaatggtgatggcacttgcctggtacaactaattaaagatggaatagaacc
aaggtttcctgtttctgagcccagaatgctttctattaccctgtctgtattttgttatat
ctcctagtatagaaaacttcaaaacatattatattcatcagttggttttcatagtttatt
gcatttgtgctttctaggaacagcagtaaatattatttaataaaaatacagatacaatat
tagtgccatattaactgttctttctgcttgagaaaaaagtcttatacagactcttctaac
aaatcatgtttaaaattatatttcattgttcaattagcagttgcatgttcccaagccaaa
ttattttactttaatgtactcatataatagtttcagtattaacagagttaaacatagcca
cattttcagaataagattctatatctaatgttaataacatcactaatttactaagtgaca
acattgttataggcatttagtacatattatcttatttcctactcacaagtaaatcactac
tattctctttattttacagaagagaaaactattcttataattctcagtgctttactgtta
gtatttccatctttgtgtatttaaattctttaaagacgtttttcattaggatttattact
tctgaaacttgttcttttctcagagaaatgttttttattataaaagttgtaattcaactc
tatttcctgagtactcagtgaaaaactcaccaagtaacaacgtgcagggtatgtcatagg
cagttttagataatttagttatgagattagcgtcctttcagaaattgcattttaatttat
tcaaggcactattatatattaaaaggcaacaatttaatgttcttgatgcttaatgagata
attttcattttgttatggcagatggttttaccgtacctcttcccagtgcctttttaaaat
gagggagttaaatagaagaaaatggagcttaatgtagctgtgggctatttatttagtata
tgttccaaatggaaagtgtttaatcttgcaattgaagagtcctttagtgcttcttattaa
tttaagtaacaccaaccttaagttttgtacttgcctagagcttaaaagaaatcagacaaa
ccttgtaaagtgtgattctcctaccctaattacctttctcataatctcttttctcacctc
tcttgatttttttccatttgtgtgatgaacaacttgagctaaatgtttaacagagtctct
agcagtgtgctgccatatcacctttactttttcagacagctcccgaactgctgctgtact
cttcactgtcttcactgttaagtgaaaagcttttgaaagtacttagtaactccagttact
ccttctctgttctacgttgtatttcagtgatttggacacatttttggattggcatgtgct
ttactcttagattctgagctgtctctgagtgatccattgtacaaacgagcagtgcattag
tgcagttgttaatgagtttagaggtattagcctttttggggagattagccttttgtctat
aatatgaattgcaaataatttttcccagcttgtcatctgtcttttagtttgcatagggtt
tttattttgttttgttgccatgcagaagttgatttttgagacggagtgtcgctctgttgc
ccaggctggagtgcagtggcgcgatctcggctcactgcaacctccgcctcctgagttcaa
gcaattctcctgcctcagcctcccgagtagctgggattacagacgttcaccactatggct
ggctaatttttgtatttttagtagagacagggttttaccatgttggccaagggctggtct
caaactcctgacctcaagtgatccacctgcctcagcctcccaaagtgctgggattacagt
tgtgagccactgcacccggccagaagttgatttttatgtagtcaactttatcattctttt
ctaccaaggcttctggattttcagtcaccgtgttcctctttgtgaaattataaagaaatt
tgcctctgtagttttcttctagtacttttttggtttgattcttgcatataaatctttgat
ttattaggaatttactctgatgtgtgaggtgagctacagatccaacctaattttcttcca
tatggctacttttttcctagtatcatttttttaaatagtttattgatttgagatgtcacc
tttatcatgtcctaaattctcaaggtatctagatctgcttctggacttttgttctcttcc
attagtcactttgtctgtttatgcatcagtaccacattgcttttaatttctgagatttta
tatgttttaatgtctttatgacccgttctccttttcagagcttctggcttttctttttct
tttcttttttttttgagccatggtttcactctgtcacccaggccagaatgcagtgatgcg
gtcacagctcactgcagcctcgacctcctcaggctcaggtaattctcccacgtcaacctc
ctgagtagctgggattacaggcacgcaccaccgagcctggctaatttttttatattttgt
agagatgaggtctcactctgttgctcaggctggtcttgaactcctggactcaagcaattc
acccacttcagcctccccaagtgctagaattacagttgtgagctaccgtgcccaacctgg
cttttctttcttacagttttccatatgaatactagaataactttacatagttttttttaa
aaaaagcagcttttgtttttgttgagatcatgtcagacttatgaattaattagaggagaa
ctgacatctttatgatgttgtattcctaagaatatgatatgactttttatatgttccagt
attttttgtaccctttagaaatgttttaaagtattctttatatgtactccacacatctgt
tgttaaatttgtttttgctactattatttcttggggcctttttctcatatcttctaactg
ctttatataaaactattgatttttatatattgttttatattctgccaccttactgaatta
ttgtttttctttgtctcatgtactttgcctatttttaaaatgttcctggtttgtgttttt
aatctattttatgaacattatattgatctttatcatatattttatgaatattttttccag
ttgtcatattaatgctatataactgagattcttgaagagattatccattcttcctcatta
caagataaacattttttgtttctgattatttacactgttaataattatttattatggatc
tttgtttacaatacatactgaagtgccagcttttcatcagacccatctgttattcactta
attatatactcattatataatacactctgttataaactcagttatatacggagttacatg
ttcagcacatactgattgtctaccatgtgccaggcactgatttaggtactgaggatggaa
taggggacacttatttcgcttctgttttgtttgtgcctcactttgcaggagttccactat
atagaagaagatctttatcgaacaaagaacacattgcaaagcagaattaaagatcgagac
gaagaaattcaaaaactcaggaatcaggtatgaatcactattcacaacttgtgaaaagat
gccactgataaagctacatttttttaaaaaggacacagtaagaactttccccgtgttttc
acctgagttcttttgtaacagtggtgacaaaagttcttttcaacctggtatagaaaattc
atctaatgccatttgagtctacatttgctctgttctatgatttgcttcttatagaagtat
cttgtagccaaagtcacgaagtagatgagaattaccccgaaatttcagacctttgacatc
agtgtggttgtgctgattgccaggttcataattgtgatttcattttcctaagaaaaatct
aatgatacatcttcctattaatgattgatcagtcttccataaagtcaccaagatattttt
ttaaccgtgaaaatgtaaaatgtacagaaaataatgacactcatgtgcctaccacccaga
cttaccaaagcctttatcattagctgatagagtcacacgttcacattccctgtaatcata
gttgtcctttccttccttaggtttagacaattgatttaatggacttaataatcatttaaa
taatttacataaagattgagtctttattttttagttaatggcttagtttgaactatgaaa
agtcaaataattttggtcttttaagtttccagacttgatagtagtccataattttaaatg
ttttgaaatactttgtcttaatttttataagagttgagaacagctcactgatttgagcat
tcccttcttcccttgcctattttgtgaaatacttacagatggtcacgtgatgtgctagca
gaaagtcaaaagaaggagcaaaaaccaccaattggtttaatcctttttctatatttacta
aatatttattgagtacctactgtatctgaagtattgcaccatttttgttaatcaagaatt
aggccaggtgaggtagttcatgcttgaaatcccaacactttgggagaccgaggcaggagg
accgcttcagctcagcagtttgagaccagcctgggcaacatagtgagaccttgtctctac
aaaaaatcaaaaaattaggcgtggtggcacacacctgtagttctagctactcagaggctg
atatgggaggatcacttgcgcctgggaggtcaaggctgcagtgagctctcagtgcacctc
tacactccaccttgagtgacagagtgagaccctgtctcaaaaaaaaaaagaaaaaacaac
catagggtggcttatgcctatagtcctaactacttgggaggctgaggcagggagatcact
tgaggtcaggagttcaagatcagcctgggcaacatagcgagaccatcatctctaaaaaaa
tatttttaattaggtgcatggtggcacgtacctgtaagtcccagctacttgggaggctaa
gacataaggatcacatgagcctaggagttcaaggctgcagtgagctatgatcaccccgct
gtactctagttgggcaacagagagagactttgtttcttaaaaagaaagaattaaccatag
gaggatttctctgaaaggtttttcatcaaattagaagagagcaaaacctttgtcccgtag
aattaagttgacttgtacaatctgaaaagagatcagcatcttaatacattgccaaaaaaa
aaaaaaaatcacacaattggagtgagttaagatttattctgaatgaacaataaagaatta
tgcttattatttttgggctttctgcatgtaggttaaaaaaataggttgccagtttgaatg
ttttttcatttttcacacctgtaatcccagcactttgggaggccaaggtgggcagatcac
ttgaggccaggagttcaagaccagccaggccaacatagcaaaaccctgtctctattgaaa
atacaaaaaaattagctgggcatggtggtgcagacctgtaataccagctacttgagaggc
tgagacaggagaatcacttgaacccagaaggcagaggttgcagtgagccaagattgtgcc
actgcactccagtctgggagacagagccagactctatctcaaaaaaaaaaaaaagaaaaa
aaagaaaattattgcatgggagtagatgaaaacatacagagaaaaaaaatgaacctttat
ttttatcccctaattagacttgcaaagttaccaaaaattaatttgagatgacgctaagcc
taagctataaagcttctaggagaacgtgtaggagaatctttttgcaattttgaggctgac
agatttcttagagaagatacaaaaagcgctaactgtagaagaaaatgatacattgctatt
cataaaaattaaaattttcttctcatcaaaagagattataaaaataaaaacaggtaagcc
acagattgggaaataatatttactttctctctctgtatatatatatctgataaaggattt
ataaccaggataagaactcttaataataaggtgcacagccatttcttttaaataggtaaa
agacttgaatagacccttccaaaaagaagaaaaaagcacaccttgttttattgcatttct
ctttattgcagtttgcagatactgcatttttaccaaattgaaagtttatggcaaccctgc
atcaagcaagtctgtccacaccatttttccaacagcatatgctcacttcatgtctgtgtc
acattttggtaattctcacaatatttctgattttttaattatatctgtggtgatctgtga
tcagtgaccttttatataactattgtaattgttttgggggcacacaaactgcatccacat
aagacagtgaacttaatccataaatgtgtgtgttctgacagctccatcaactggccattc
ccacatctctttacctctcctcaggcctttctagtctttaagacacagcaatattgaaat
taggccaattaataaacctacaatggcctctaggtgttcaagtgaaaggaagagtcagat
gtctctcacattaagtgaaaagctagagatgattaagcttagtgaagaaggcatgtcaaa
aggcaagataggcccaaaactaggcctattggcaccagtcagccaagttttaaatgcaaa
ggaaaagttcttgaaggaaattaaaagtgctactctagtgaacatacgaatgataagaaa
gccaaacagccttattgctgacaaggagaaagtttgagtggtctggatagatcaaaccag
ccacaacattcccttaagccgaagcctaatccagagcaaggccctaactctcttcaattc
tgtgaaggctaagagaggtgaggaagctgcagaagagaagtttgaagctagcagaggttt
ggttttgaggtgtaaggaaagaagccatctcccaaatgtaaaaatgcaaagtgaagcagc
aagtgctaatggagaaactgctgcaagttatctgggagatctagctaagatcattgatga
aaatggctgcactaaacaacagattttcaatgtagatgaaacagccttctattggaagaa
aatgctatctaggactttcatagctccttctccaggagaggagaagtcactgcctggatt
caaagcttcaaaggacgggctgactctcttgttaggggctaatgctgctggtgactttaa
gttaaagccagtgctcatttacaattgtggaaatcctaagacccttaagaatgatggtaa
atctgtgctgcttgtgctctgtaaagggaacaacaaagcctagatgacagcacatctgtt
cacagcatggtttactgagtattttaagctcactgttgagacctattgctcagaataaaa
gattccttttaaaatattactgcttattgacaacattcctggtcacccaagaactctaat
agagctgtacaaggagattaatgttgtttatgaaaacatttttgtttcatccattgttta
tgaaatcatacctgccaatacaatatccatttggcagcccaaggtataattttgaccttc
aagtctcattatttaattaaattaattaatttatttatttttattttttgagacagagcc
tgattctgttgcccagactggagtgcagtggcctgatcgcagctcactgcaacctctgcc
tcttgggttcaagcaattcttgtgccttggtctcccaagtaactgggattacaggtgcat
gccagcacactgggctaatttttgtatttttggtagagatggggttttgccatgttgggc
aggttggtctctaactcctggcctcaaccaatccacctgcgtcagcgtcccaagtgctga
gattacaggcatgagccactgcgcctagccagttaatttatttttgagacaaggtcccac
tctgtcacccaggctggagtgcagtggtgtgattttggctcactgcaacctccacctcct
gggctcaagtgatcctcccacttcagcttcccaagtggctgggattacaagtgcaagcta
ccacgcctggctacttttgtttttttgtagaaatgaggtctcactatgttccccaggctg
gtctcaaactcctaggctcaagtaatcctcccctctcagccttccagagtgctgagatta
caggagtgagccactgtgcctggcgagtcttatcacttaagacatactttttataaggct
attgctgccatagattccttagttggatcttgaggcacagtcaattgagaaccttctgga
aaagattcactatactagatgccattaagaacatttgtgattcatgggaggaggccagaa
tatcaacattaacaggagtgtggaagaagctgattccagccctcaaggatggctttgagg
agttcaagacttcattgaaagaagtaattgcacatgtggtagaaatagcgagagaactag
aattagaaatggagcctgaagatgtggctaaattgctgcaatctcataataaaacttaaa
cagatgaggagttgcttcttaccgatgagctaagaaagtgatttcttaagatggaatcca
cttttggtgaagatgctgtgaacattgttgaaatgacaacaaagaatttagaatactaca
ttaacttagttgatgaagcactggcagggtgttaaaggattgactccagttttgaaagat
gttctgatgtgagtaaaatgctatcaaacatcattacatgctactgggaaatctttcgtg
aagggaagaacccatcgatgtgacaaactttgttgttatcttattttaagaaattgccac
atccaccccagccctcagcagccaccattctgatcagtcagcagccatcaacatcaaggc
aagactctccaccaacaaaaagattaggactcactgaaggctcaaatgatggttagcatg
tttatttaaagcaagcttgggccgggcatggtggttcacgcctgtaagcccaccactttg
ggaggccgaggcaggtggatcatctgaggtcaggagttcgagactagcctgaccaacatg
gtgaaaccccgtctctactaaaaatacaaaattagccgagcatggttgcaggtacctgtg
atcccagctattcaggaggctgaggcaggagaattgcttgaacctgggaggcggaggttg
cagtgaggtgagatcacaccattgcactccagtctgggcggcagagcaaaactccgtctc
aaaaacaaaagcaagcttgtccgacccatagtcaacccaacacagaattcgtaaacttaa
atcattatgagattttttttgtgactggtattttttttttttagcttatcagatatcatt
agtgttagtgtattttgtgtgtggcccaagataattcttctagtgtggcccagaaaagcc
aaaagattagacatccctgatttaaagtatgcacgttgttattttagacatcatgctact
gcactgttaatagactacagtatattgtaaatacagctttttgttgttgttgtttttggg
agacaggatatttgctctgtcacccgggctggagtgcagtggtgcgatcacagctcactg
cagccttgacctcccaggctctagtggtcctcccacctcagccccccaagtggctgggac
tacaggcatgcaccaccacactcggctaatttgtaaattttttgtagaggtggggtctta
ttatgttgcccaagctggttttgaactcctgggctccagcaatcctcctaccttgacctc
ccaaagtgctggagttacacacgtgagtcaccacacctggcctaaatataacttttatat
gcactgaggaaccaaaaaattcgtgtgactgactttattgcaatattcactttattccag
tggaccaaacccatattatctctgaggtgtgcctgtatatgaatgattaaataagcatgt
gaataggtgctcagagtcatcactaaggtatactaccacacacccactagaatggctgaa
atggaaaagattggcagtagcatgtgttggtgaggatgtggtgcagctggaactctcacc
cactgctggtggaagtgcacagcagcacaaccactttggaaaactggctgtttctgataa
ggctaacgtacatctaacctgtgactttagatatttacccagtgtaaatgaagatgtatg
accactagaagacttgtacatgaatatttgtaacatgcttgttcataaatagcccaaatt
ggaaacaacccaaatgtccatcagcaggtaatggataaacaaattgcaaaccattcgtca
aactaacacaactcagatgaatttttttttttaaaagccatgtgcaaaaggattcatact
gtgtgattccactcaggaaattcaagaataggcaaaactaaattctgctaatagaaatca
gaatagtgattgtctagggtgatggaaacattgtttgttttgatcttgatgctgactata
ccgtcaaacatttgtcacagttcgttttttgcttaatacctgggtatttcactatataga
ttttaccttgattaaaaaatcttgaagtatgttgattaggggatcatagtaccatcttaa
aattgagcattcttttaaaaatagtaaaccttagtttatactcaataaaattccatctgg
tagttatttgttgtggtgtgcttaatttgtggggagtgctgtaaaggattcataagaaag
gaagctaattttttaagtgcctaccatatgacaggtaccatattaggtgttttatatgtt
aatttaagtaagcatcatatcctatgaacaaggaaacaggctcagatttaatagctttcc
caagatactgtagctaggaaatgtcagagctggggttttaaacttagatcaaactttttt
caatactgtattgatgtagacaatgattcttgccctcatgaagctgacttacagtgtcat
tgaggaggcaaaattgactcccataaaacagcgttatcggagtgactgataaataccaag
acatttaccaagaaagctaagattaacctgggctagagtgattagagaagacttcaacaa
agagtatgaagtatgttgattaggggatcacagtgcaatcttaaaatggagcattctttt
ttaagtagtaaaccttagtttatgttcaatataattccatctggtagttatttgttgtgg
tgtacttaatttgtggggagtgctgtaagggatttataagaaagaaaggcaggtggagcc
tagataagagaaggggattgagtttccaaacagaggaaacgtggccggcatagcggaggc
tggaggagagtagagggagatggagacagataagaccagatggaagatggaatgaaggaa
gtcgttaagtatcaactttcagccagagtctcctaggacaactatcatttactgtcccta
aataccatgtgcaacgggtgctgtcatcttcactaacagatgaggaaacagattcagaga
agtatagcaattaacctgaagtcaaatagcttgaaaattgcagagcagagatgaaaacct
cagagtgtgatctttgcactgcaccgtaactgttgaatgacggaggcttttgaatccctg
ttgaaaagtgtggattgtgtcctctaaacccatgctttgaaatactttgaccatgacgcc
tcagtgagaaaaacagtttacatcgtgtctcagtactgacatgcacttacatgtaccaaa
ctgaaacaggagtttcacaaaattatacttttatatatactatatgttacataaatatca
gaatatgtcccattctattacattttctaaaatgctgattttgacccaccaaattgattt
catgaccccagtttttgaaaatcacttttgtagacattgagtcagtatagagttttgaga
aatcaatgaatgccacaatttacctatgaaaatgtagtagtgtgatttctgtattgtatg
actttcattttatgtaagaattttgtgaacactttctctttcagcttaccaataaaactt
taagcaatagcagtcagtctgagttagaaaatcgactccatcagctaacagagactctca
tccagaaacagaccatgctggagagtctcagcacagaaaagaactccctggtctttcaac
tggagcgcctcgaacagcagatgaactccgcctctggaagtagtagtaatgggtcttcga
ttaatatgtctggaattgacaatggtgaaggtaatcaaaaaaggaatctcaaaagaacat
ttcattcaaacatgcttttgaaaagttatagaaggactatttttatttgaaagaaacttc
atccagtgaaggactcaattttctgatatgagacctgggccacgtactgtttagtattgt
tagtgaaccggataatggactaattaatattcctcaccagtattagacttggggaaagta
gtctgaggattgataattatattgtaatgtctgagacacttaacaagatgatgctgacaa
ggcgaggaattcagtagagaggagctttcaggacacttgaaacaagatttgctttaataa
tcttccagtaaatagttacgggtattagagctaatacatagttcacataaccatatctaa
agaaatctatagattcccaacatatgtaattaaaaaataatgtgtaagatagtataagca
tcaacagatcagatttttaatcttggaacttcgtaaagtctacaaattgtcattcagcaa
atttctcagttctttggctttaaattatttcttttaataaaaaaaattgtttaagagacg
ctgggtgccaggtatggggatggcactgtaatttaaaaagggtgatcaggaagacctcgt
tgaaaagtgtcacttcttttttttttttaatgtataattatcattttatttgtaattgtt
aattacaagtaaaaatgaaattataaataagtaaatcatactccttaatggcataaataa
aaagtgcctcgcttaaattaataaaattttcctgaccataacttctgtgatttttttaag
ggttttcagtttcttttaggtttcacctttttttttttattttatttttttattattatt
atactttaagttttagggtacatgtgcacaatgtgcaggttagttacatatgtatacatg
tgccatgctggtgtgctgcacccattaactcgtcatttagcattaggtctatctcctaat
actatccctcctcccccctcccccagccccacaacagtccccagagtgtgatgttcccct
tcctgtgtccatgtgttctcattgttcaattcccacctatgagtgagaacatacggtgaa
aagtgtcacttctttaaagtcccaaaggaggtaagatagtgaacaatgaggaggcataga
aaaaaagtgttccaggcagaaagaagagcaggcacaaaggccttgaggcaggcatgttcc
tggcatatttcaggaacagcaaggaggccaaggcctctggagtagactgagtgaagaaga
cacttgtgtaagatgaatccagagagcttagaataggccgttgaggcctgtatggggact
tttactctgaatgaggtaggaagccattgaaggatcttgagaggggggactgatctgact
tgcaccttaataggctgcctctgactgccatgtcaagaatagactgcacagggctaaaag
tggaagcagggagacagggcaagaggaggccggaggtgggtgggtagccattgcattaat
ccatgtgagagatggtagtctagaactgagtgggattgtgaaggtggactgagaatttat
tttaaaggtaagctgacagaatatgttggcagatgagatacggagtttgagagaaagaag
tcaagagttttggcctgagcagatggaaggattggaattgtgatgtcctgagacagggaa
atggcagctgaggcaggttgacagcgaggacaagaactctgaattgtagtgttaggcagg
ctttggggtgcccgttagatatctggatggaagcgaataggcagttggatgagtctggca
ggggatgaagcctctgggctggagtacacatttgggagtcctctgcttcatagaaagacc
acccggcctcactcctcctcacataggaacaaagggcccattaatattgactcttgtcaa
cgcttagtatttgtaaatttcttaatttttgctaaaatcattttcttatttaaaactttt
ttcttgttgtggatatggatgtttaaatatttatgtcatcaaatttacctgtcctttctt
tatagtttcatctactttggggtgatgcttagaaagttgcccttgaaaattccttccaca
tgtaatacagtgtatttccaattataattgtcttagttaatttttatgtcagtacactaa
tttattttcttatttaaacaggcactcgtctgcgaaatgttcctgttctttttaatgaca
cagaaactaatctggcaggaatgtacggaaaagttcgcaaagctgctagttcaattgatc
agtttaggtaagcaatgccagtagggatgagtgatggaccatcagctgtttttacgtttt
tcagggtttcaatcacagtgactcccatcaggcagagtctatatttaaagtgacttactc
ctttcaagatattttatacttatatacacttttatttatttcacagttatattacacttt
catgaagtgacttctttcatgatatttgaaatatcatgtcagaaattatgtcaagaggtc
tgccaatgcctacattttattgaagatgattaaccctgactgtatctcttttttctataa
taaattctatttttaaaaacttcattaaattttattgagaaagcctctacttcatgtaaa
agtatccatttgaatgttttatcccagaattttatcatgctattagaataaaagatgcta
ctatatatagctgaacagcactcattgtattatatattttatataaataacaaaatttat
gtttatgtatatgtaaattttttatattagcagacatctgccttatcaaaaaaatatttt
aatagtttacatatagcattgataaggttcttgtctaaataacctactgtaccctttttc
tttgtagtgtttataatgaaaagttttaatgaattgtggcataataatctttttgtacct
ttttgtgtcagaattgagctattgtattaaaaataagaatgatataccaagatgactgaa
gcctcagaactaggatgccatagccattatgtccaaattaagcacatctagttcaactat
tcatttattcaacatacgtagttgttagagaacctaagtgcaagacattgtgctagtggc
aatgaaagaagcagaaaggggtattgcttctgcatgtatctgtcttgatagggaaaaaaa
tgttgcagaggcataatagatctggacatcatattgcttccacactatttattcaaatgc
atgagtttatagctttgtaccttttagaagcatgtatctatacaaaagcttctagattag
ctatttgcaggttaatgccaaccagactctttttttccccagtcacatagttgacaccca
cctaatctttcgtaacttctgtaattccactaaaaaaagatttaggccgggcacggtggc
tcacacctgtaatcccagcactttggggaggctgaggcaggcggatcacctgaggtcagg
agtttgaaatcagcctggccaacatggcgaaaccccgtctctactaaaaatacaaaaaaa
ttagccaggcgtggtggtagtggcgcacctgtaatcccagctactcgggaggctgaagct
ggagaattgcttgaacccaggaagcagaggttgccgtgggcagagatcgcgccattgcac
tccagcctgggcgacaggagagaaactccgtctcaaaaaaaaaaaaaattagggatcaag
tttgcctcctacagttgtggctgtagaattaagagaaatacctgtgctgaagtttaacag
ccaagccccaaataatgataaaagcatttatttacctctatgacatttttatattattat
ttcaagtaatcatttaacagtctgctataaaaattgttcttctgtggtagccacataaat
agtttaaatgagttaaatttatcagcatcattagatattaccacaggaagatttgttttg
actgtgactcttctctctcctctccccctcacacctgtgtctgcacagtattcgcctggg
aatttttctccgaagataccccatagcgcgagtttttgtaattatatatatggtaagtaa
atttatttgaaaaaacaatgatgcacttgatttttaactagtttttttttttgtttgttt
gtttgttttggctacagatcttattgatattttagcaatcaatcaatttttttttgtttt
ttttgaaacagggtctggctcttttgctgaggctggagttcagtggtgcagtcttggctc
actgcagcctctacctcccaggctcaagccatcctcccacctttgcctcccaagtagctg
ggactacaggcgtgcaccaccatgcccagctaatatttgtattttttgtagagacagggt
ttcaccatgttgcccaggatagtctcaaacttctgggctcgagtgatcctcccaccttgg
cctctcagagtgctgggatttcaggaatgcgccaacgcacccagccagcagacagtttgg
aaagagagaactcagttttagtaattaagatttcttttggtagagtataaattgacaatt
cattatgtctagaatataaattcctcaaaggcttttcctacaaataaaattaaacgcagt
ctaatagttacctccattttaaagcccttctaatgataaaaacaatttgaatacaaaaca
attttttatcttgacgttgtaaagttgctttaattgttttcatgtgttttgctttatttt
ctaaaagagcctcaagattgatttactttctcccagatttcttacctctagtaaaatggt
tacggtagtttgggatgccatttcgcatgtaccgtgtgcctaaaaaggctgctaactatt
tggagtgggtatgtctaaaagtagttgggttgaatgaaaatgggctgttttcttgaaaag
aaatttctttaaaaagaaatttctctgtgatccactagagggaagagttattcctttaaa
tacaggttttgtgttgttttttttttctgagactgagtctcgctctgtcacccaggctgg
agtgcagtggcatgatcttggctcactgcattctccacctcccaggttcaagcgattctc
ctgcctcagcctgccgagtacctggggctacaggcgcacgccactgcacctagcgaattt
ttctgtgtttgggagatgggttttcactatgttggccaagctggtctcaaactcctgacc
ttgagtaatccgccctcttcggcctcccaaagtgctgggattacaggtgtgagccactgc
acctggcataataacaagtttttaagaaggaaagcgtggggagtacaaaaaaaaattgaa
tggcatcagaaagcattcagaatatgccccagaggggttgatttcccaggtgttagtgat
gatgagtaacacgggcactgtcatgagatggtgcccatgagatgtgatttctggcacacg
acaaagtggtgaggcacttagtgatggaatctcgtatcatttcggtactaccatgaggga
attaaatttgtcactatgaatcgtgttctgggccctacatcagcctctgaaacgacacat
tatttctgtctagaatattttcccatctcttcttcaccgaacattggttaaactctcttt
cagaataccaactataactgttctaaaagtgttttctaaccaacttcatgtgtatctagc
agttttaatcactctgcattataatcaactgattattttgcatacacgtgcatattgtga
atgtgttgaagttcagagctgactcctctcaactgaattctgtaggagtagcaagtcttt
attaccttccattgcactgagctcatttagttgtttcattcattccttcatgtgtcccat
aggggatacagaggcaggtaagacacagtgcctgccctcagtgtacagtgggcctttggt
aaaaattggtttattggctaatccacaaattgctttttctttctctaggctttgcttcac
ctctgggtcatgattgttctgttgacttacacaccagaaatgcaccacgaccaaccatat
ggcaaatgaaccaagcccagttgttgcagtgattggttgtctttttctagacttgggatc
tgcaagaaggccaattgcctaaaatttctgagaacagtgcacaagattattttatcacta
caagcttttaactttttaagttattgtacaagtattctacctaaatcttccaatttcctt
taaatggtaagagtttctaaaacagacaataatttaacaagctcagctctgctttatctg
agtttagtggtcctaatatatatgtagagaaagatggtggggttgttcacctctgtacag
accatctgtatgttaggtgacattgattatgggttataatcagggaaactaattgtattt
agtgacaaaaataaaaagtttttttttataattcagtctgcttttggattttcatatatt
taactttgcaaaaagatttactttgtacatgttacaggcttgattggtgtaaatcttttt
ataaatacataaataaaagaaaaatatgcatttttcttttctaaaataatggtttttcat
ccccattaaacaagacctttccagacggactttagtgagtagagccagacagaaagcagc
tgaagtcacttgtaagtaattcttagtgtttgccacttcttcccaatggatgctcctgtc
ttcccctttccagctccctgtgctgtcttccttggattcttactcactcattgccttcct
tttctccagcctatatgttgagttagctcgtgatatgcataacccctgcttgtagtgttt
aggaatcaaacctgccttagcaacctatgcttttttaaggtactctagtgcagagatatt
attcgaaatgagacattttctttgaaaatgtccgttgtattgtctcttttacattgggcc
caatgtattatctgttttgactttcattttcatcttcatttttttttgttttttaaagaa
acagggtcttactcttgtcaccaaggctggagttcagtggcacagtcgtagctagctgca
gcctcgaacccttggactcaagtgatcctcctgccttagccttccgagtagctgggatta
cagacttgagctaccacacccagcgaagagcagttttaaattttgaggtgtccaatttgt
cagtttttaaattttcttgttcatactttgtgttcctatcaaagaaacctttgcctaacc
caaggttacaaagattttctcctatcatttcatctagaaattttatacttttaggctttc
catttaagtttacgatccatgttgagttaatttttatatcaataaaccctccaacttgat
ttaaacttttttttttaatttttagaaatggggtcttgctctgacacccaggctagagtg
caagggcaccatcatagcccactgcagccccaaactcctgggcttaggcagtcctcccac
ctcaggctcacaaggaactgtgactacaggcatgcaccaccacacctggctaattttttt
ttcttt
