# Supplementary material for: Reference based annotation with GeneMapper
Source: Genome Biol. 2006 Apr 5;7(4):R29. doi: 10.1186/gb-2006-7-4-r29 (PMC1557983; doi:10.1186/gb-2006-7-4-r29)
Supplement: Additional data file 1 — A gunzipped tar file containing the data set of orthologous genes in human and mouse that was used to compare GeneMapper with Projector and GeneWise [file gb-2006-7-4-r29-S1.tgz › projector/ORTHS/region14/mm.truth.gff]

Mm.12.ENSMUST00000021609.1	EnsEMBL	CDS	3837	4374	.	+	0	gene_id	ENSMUSG00000021192.1;	transcript_id	ENSMUST00000021609.1;	exon_id	ENSMUSE00000115480.1;
Mm.12.ENSMUST00000021609.1	EnsEMBL	CDS	6355	6582	.	+	2	gene_id	ENSMUSG00000021192.1;	transcript_id	ENSMUST00000021609.1;	exon_id	ENSMUSE00000115468.1;
Mm.12.ENSMUST00000021609.1	EnsEMBL	CDS	7979	8198	.	+	2	gene_id	ENSMUSG00000021192.1;	transcript_id	ENSMUST00000021609.1;	exon_id	ENSMUSE00000115485.1;
Mm.12.ENSMUST00000021609.1	EnsEMBL	CDS	8606	8729	.	+	1	gene_id	ENSMUSG00000021192.1;	transcript_id	ENSMUST00000021609.1;	exon_id	ENSMUSE00000115484.1;
Mm.12.ENSMUST00000021609.1	EnsEMBL	CDS	11407	11610	.	+	0	gene_id	ENSMUSG00000021192.1;	transcript_id	ENSMUST00000021609.1;	exon_id	ENSMUSE00000115478.1;
Mm.12.ENSMUST00000021609.1	EnsEMBL	CDS	15533	15703	.	+	0	gene_id	ENSMUSG00000021192.1;	transcript_id	ENSMUST00000021609.1;	exon_id	ENSMUSE00000115477.1;
Mm.12.ENSMUST00000021609.1	EnsEMBL	CDS	18249	18377	.	+	0	gene_id	ENSMUSG00000021192.1;	transcript_id	ENSMUST00000021609.1;	exon_id	ENSMUSE00000115472.1;
Mm.12.ENSMUST00000021609.1	EnsEMBL	CDS	20434	20532	.	+	0	gene_id	ENSMUSG00000021192.1;	transcript_id	ENSMUST00000021609.1;	exon_id	ENSMUSE00000115474.1;
Mm.12.ENSMUST00000021609.1	EnsEMBL	CDS	23028	23253	.	+	0	gene_id	ENSMUSG00000021192.1;	transcript_id	ENSMUST00000021609.1;	exon_id	ENSMUSE00000115476.1;
Mm.12.ENSMUST00000021609.1	EnsEMBL	CDS	24769	24874	.	+	2	gene_id	ENSMUSG00000021192.1;	transcript_id	ENSMUST00000021609.1;	exon_id	ENSMUSE00000115475.1;
Mm.12.ENSMUST00000021609.1	EnsEMBL	CDS	27033	27096	.	+	1	gene_id	ENSMUSG00000021192.1;	transcript_id	ENSMUST00000021609.1;	exon_id	ENSMUSE00000115473.1;
Mm.12.ENSMUST00000021609.1	EnsEMBL	CDS	28780	28857	.	+	0	gene_id	ENSMUSG00000021192.1;	transcript_id	ENSMUST00000021609.1;	exon_id	ENSMUSE00000336893.1;
