# Supplementary material for: Reference based annotation with GeneMapper
Source: Genome Biol. 2006 Apr 5;7(4):R29. doi: 10.1186/gb-2006-7-4-r29 (PMC1557983; doi:10.1186/gb-2006-7-4-r29)
Supplement: Additional data file 1 — A gunzipped tar file containing the data set of orthologous genes in human and mouse that was used to compare GeneMapper with Projector and GeneWise [file gb-2006-7-4-r29-S1.tgz › projector/ORTHS/region14/mm.fasta]

>Mm.12.ENSMUST00000021609.1 96482899-96513136	forward
aatgttgccccccttactggtccccccttcccgagttcttcaccccatccctttaaattg
tattctttttttcttttaaagatttatttcatttatatgagtacactgtagctgccctca
ggcacaccaggagagggcaccagatcccatcccattacagttggttgtgagccattgacc
tcaggacctctggaagagcaagcagccagtgctcttaaccactgagccacctctccagcc
cttgtattttttttttaattggatattttttttgtttacatttcaaatgttatccccttt
cccagtttttttaaaattaggtatttttctcatttacatttccaatgctatcccaaaaag
tcccccataccctcccacccactcccactttttggccctggcgttcccttgtactgggca
tataaagtttgcaagtccaatgggcctctctttccagtgatggccgactaggccatcttt
tgatacatatgcagctagagtcaagagctccggggtactgttagttcataatgttgttcc
acagcccttgtatttttaatttgtgtgtgtgtgtgtgtgtgtgtgtgtgtgtgtgtgtgc
tttgtgaatgaactcagaactcagaactcaggccgttagtcctggctatttatctatgta
ctctatttactgaaccatcccacaggcccagggattagacagttccagtctctgcctcga
aatcctcacgtgtaaaacttttgaaagggaggaggagctcagaggcctgggccggctcat
gccccgcccagtttggcttgggcccgcccctgtggtgctcgggaccctgccccccgttgt
gggcgtgctccgcaatgttgtggaggccgcgtgccggcggcgttacgtcacacgcacgct
ggcgcggcacccggttcggcggcagacggaagggggcgtggcctggcgctagggccccgc
ggccgccggcgccgccgcctgagtgacctgctaggcggccggcggcgctcagcttccggc
cactcaggcagctcgttggccactctgttttgaggtcctcgccgcccttccacgtctccc
ggaagagctagccggcaggtccgggagcagcgggctgctgtggcggcccgggcgggcgac
gaggccgcggtgctgccgctcggcgtcctcaggtgaggcgcgaccaggccgcgggcggga
cggcttggcctgcgggacccggtctccgcctttcccgagcgctgtcgtgctcgtcttcgc
tcagggacaaggaaggggatgccagagccccgtagcctccggataccgaggctgacccgc
cctccaccccgactctgctctggggacccagtacgatgtgttctcgcctctcggggaccc
gtggtcacaccgccgggcctgacccctgacccccgcctctgtgtgacatctgaccttccc
ggtggctttgcaccacgggaagtcccctcttggagtctgtcactgagataagagctcagg
tttagtgtctacgatccacgtgaaagatatgttttaaagccccgttaactttcagatggg
aggcaagacattaattgtcttcaggcttttttttattaggagagctacttttctctcgct
catcactaatttttacatcgagcttgtgtaacgttttataagtcagaaggcatgttacat
tcctttttcatttggtttctcataaattgaaatacacacttaaatgggtttcctaaagag
tgtgttgaaacagttaacttccgacgaggttagagcggagaggttaaaaggtgggtttac
ctctaggttgacctagattccagtgtctgaggtgccatcgaagttccaggatctttctaa
gccatatccatctttatttgtttctaaaggactttacagtttgccatataatgtagctga
gcattatgttactatattatttttattattttatttttatattatattatttttagtgat
agtgtttgcacaacacttgacatataaggatgaattacttcagtagtgtttctaggagtg
cctgtgtgtgggctagaattggaatttatcattgagcaaaccaggcattgtgtgtatcca
cccactcccccttccccagcagggagagacatgttttaaaacaacagttgcaacaacctg
aagcagtgtaaggcaaaagaagggcatgcacacagaataaaaagacctagcatagaaggg
aaggaaagacaactctgatgccaatttagtgaagaaagcccaagatctaatagttccaag
ccaaagggacactgaccacattcaaccaacactgttgactttgtagtttacttcattcta
cagcttaaaggttaattttacttcgtggccttgactttggcacctggaagttttttccat
gtgttggttaaatagataatttatacagtcatttttttaaaaaaaaaattgaactcagct
ggacatgcacatggtaggtactaaatatttaaattactgaaaatttactttagacctata
tatgctgcatacataaatcacaggagtgcttcactgttagttttgtttgttactgttttt
tcaagataggatttccctctgtatcccctggctgtcctgaaactcactctgtagaccggg
atagcatcaaattcaaagatccacctgcctctgcctcccaagtgctgggaataaaggcct
gtgccaccaccacctagcaggagtgcttcactttaacagtagtaactttgtgataatcaa
gtggggtttcttggtttgttttgttttgtttttctgttttcttttttttttttccaagtt
cagccctttgaaacaaatttcagaggctttttatttggttgtgctggaattttgccaagc
atttttttttttctgtttgaatcctgtatgagtttgttatgacacccatgaaaaagtatc
ataggccagagggattaacagtagaaattgacttttctcacagttctaaggccacaataa
aggtattggctaggttgacttgtttatattattattattttacttactagttgtgtgtgc
acttgtaaatgtgggcatatttgtgaccagaggacaattttcttggggcttctgcctcat
tcatcagtaggttctgtggtttgaattcagactgtcaagcttcagggctagggcttttac
ctgctcagctgtctgaaggctgacttctgaggatttccttttgccttagagctagctgtc
ttctctcctgcttttacatggtctctctttatgactatttgtgtatatatctcttctaat
aatagacatcagtttaaattacatctttaaagtctgtgtttcttttttcttttttagatt
tattttatgtatatgagtacactgttgttgtcttcagacataccagaagagggcatcgaa
ttcccattacaggtggttgtgagccaccatgtggttgctgggatttgaactcagaacctc
tggaagagcagcagtcagtgctcttaaccactgagccatttctgtagcccaaagaccctg
tttctattacgtgacgttctgaagtctttgggtttggagttcagtatgtgaattttgggg
aacacagcacagtctgtaacatgtttttgctatgtttgttgaaataataaggaaaatagt
agtaattgtaaaaaatagtaaaaaaagagtagtcgggtgctcttacccactgagccatct
caccagcccccaggttaggattttaacccagaaacctttccagaagacagtgatcaaatc
gtgtctttttttttttttttaaacaggttcatcagtaggattgctttgctaccatcatgt
cttggtttgctgatcttgctggaagggctgaagatcttttaaaccgagtggatcaggggg
ctgcaacagctctcagaaaggagaataccagcaacatcttttatagcaaaaatactgact
atcctgaacttcagcagcaaaacacagattcaaattaccagaccggacagaaagctaact
atatttcctcagctgctgataacatccgacatcagaaagccacgatcctagctggcacag
cgaacgtgaaagtcggatccaggacagtcggggatgccacccatcccaccgagcatgcgt
ctgcccctaggccttcatcccagtttgttcggaggaaaaaatcagagcctgatgatgagc
tgctatttgattttcttaacagttcccaaaaagagcccactgggagagtggaagtcaaga
aagagaagggcagagctcctgtctctccaagttctccgtcaggtgtcagttctgtcaaca
ccagtgtaaccaccaccaaggccatgggaggaaacgctgggagccaaagtcctggtagtc
aatcagtctgtttctttcagaattaagtagatcgatgtgccatcctaagttaagatgttt
caatagtgttcttcatcccctgtggcagtatctctccctataggtataagagaaggttct
ttgccagtgtgtagtgtaaacaaggacaacagcattgtctactactagtctatactgact
tagagtagtgtttctaggccagcctggtctgcagaatgagttccaggatacccagggctc
cacacagagaaactctcttaaaaaaaaaaaaaaaaaaggaaaaaaaagaaaaagaaaatt
agtctttttgactccaaaaaaatttgaaatcttcatgtagtttttatttagacactaccc
tacagtctttcttttacaagcttatttattgaataacaaagatttttaaaaattatgtga
taagtggtaaatacattctaaatttatgatttttctttgacttttgaattaaaattttct
cttaattacaaataagagattttcctacttttcctatttttttaactttaaaacattgtg
atcagataaaaaaaatcttttttgtttatttgatctaatgaagatgtcaattttttaaaa
tatatatgtctattttctagaggtgtgtgggtactcatgagccacagagacatgtagaga
tcaaggacagtttgagggagttctctcctgctgccatgcaggttctgggaccttaactca
ggttgtgaggcttggcagcaagagcttctatccgctgaacctcttaccctgaggaccttg
acttttgtgggggaaaagtctttcttatttatttcttatttagtatttggagataagatc
tagaacttgtaattgttcgagttcttgtgattgtagcactcctaagtgctaaggattact
agtattggcctggatctcattttgatgttagctttaagaaatattctatcccaatctggc
cttgaactcacaaggtagctgagcttaacatcactttcatggtgatgcttctgcctccgc
ttctaagaggtgggattatagtgtaccaccacacctgggttcttgtgtttttagtttgca
tttactcaattaccaaagacaccgaggcaccatgtcattacttgtttatcgaaccttgtg
gaaagtccccttctgcccatataatttaaaaaataagttaattgtgaagctacagaaata
gctcagtggttaagagcactggctgaccttaccgggggcctgggctttgttcccagcacc
cacatggcagctcacaactgtctgtaaccccagttttgggggagcaagtctcttctggct
cccattggcacaatgaaatgcacagacatgcatataggcaaaatatgtatacacattaaa
aaataaaaataagttaaatgtgaaattgcatcacacttagttaaaaagatagatttgaac
tcctgtggcatcctttggcaagacattttagattcagtttgggtgtaacaaattgctgtg
acctgtagaattagtcttcttggcttgaacctcacacttgttctattgtgccttcttagt
gttttcattgctgatacttctaccctgcttttttttctggaaacaagaaaactcagttta
aattatctctggcagccagaggcaggtggatttctgtgagtttgaggttagcctggtcta
caaagtgagtttcaggcagccagggctgttacacagcaaaaccctgtctcagaaaaaaaa
aaaaaaaaaaaaaaaatctgtcttctcagaagtgattcatattctgtcctctttcttcta
gtatgtctagatttgagggtctttgtaggtctgtagacttcacttgtgagaatatatttt
catgagaagggtatctgttgagaattaatagtatttttctgggatccagactatagcggc
cttccagaagcaggtgactgttgcttgcacagtgactgtgttcttgttttacaggagtga
acagttcggattctgtgcctgaagttcataaggaaccctcagaggagagcacggccccaa
gtgccaccagcgaggagcacagctctacacctagtgacggtagcagcaggtcgcaggagc
tgtccaatctccgactggagaatcagttgctcaggaatgaagtccagtctttaaatcagg
aaatggcctcattactccagagatccaaagaaactcaagaaggtaggaccttaatggggc
ttgtgaaatgttatgtccatagaaatgtagggtctaaatttagaaatagaaccagttctt
ctacgagcataaaatagaatcttggctagtttagattcttaaaaaaccactaaatttaaa
aaataaaataaaataatggagagtagagataaacaaccccgtacctcagcctaacctgag
actcagtgcagtcttgtctttttgtttcaacctgacaagtactggattcatatgtataaa
ttattaaatttaagaaccagtagaaaccatatattaataatcctctaattatttgattta
tttattctgaactttaaagatttatttgtttatattgtgtataagtaagtacactgtagc
tatcttcagacacagcagaagagggcatcagatcccattacagatggttgtgagccacca
tgtggttgctgggaattgaactcaggacttctgaaagagcagccagtcttattcgctgag
ccatctttccagccctattctgaactttaaaggagaaccaactatttcatgaaccaaagt
taaggtatgttcagcgttagacactagtaggtatggtcacagtgttgccgctccagggac
cttaaatgaacatggaaaccagtgtgaataatgaatgccttccagaaatgtgctgtgaca
taatctataagtagaaaaccctctaattcttcagaaatgattaattaaaattaaaaaaaa
agttgggaccagagacatggctcagtaggtaagagagaattgactgctcttgctgagggt
ctcagctctgttctgaacacccacatggtggggtcaaaaccatctgtaactctaattcta
ggggatctgatgaccttttctcacctctgggggaatgtggcctgtatgtggtgaataaac
atgcatgcacatttaaataaacatgcatgcacatttaaataaataaatctttttaaaaaa
taactttgggtctgtggtgtggtattgacagaaggggtatgagcatgtgtggctgaggag
aggggacagggacaggaaatgtttgtcctggttccgttgggacagtgagaatagtgcagt
tgaacagtgggaagttttatttaggcatgaaacaaggccagaggggcataataaggttag
taaaaactgactagaaaatgtagatatgaaaaaaaaagaaagaaaaaatgtagatatgaa
atagagtatttcctgaaaccctgtgaaatttgtttcaactctttaaaaattgtttttagt
ggcagactacttatatcactttaaaaattgtttttggtggcagactacttatatcactac
atatacccataaaaatatgtgttgttttgcttgacttaagaagttttcttttttatagaa
ttaaataaggcaagagtaagagttgaaaaatggaatgttgacaattcaaagagcgatcgc
ataactcgagaactgcgagcgcaagtagatgacctcaccgaagcagtggccgcaaaggac
tcccagctggctgtcctcaaagtgcgactgcaggaggctgaccaggtgctaagttcccgc
acagaagcactagaagccttaaggagtgaaaagtcacggtaggcaactctgctaatacag
aaagacgagctggagtgtgttaagtatggtaatagtgtagtgttttccaatttatgaaga
atcatctttttagaaatttacaagaggaaagatttctaataaagttgaaaatgtgaatga
ttaaaatggattcacttttttgacccttgagatacatggttagcaaattctaaatttaag
aggatttgaaaagcatagtgccaccatccattatttaatatattgtatgtacttatatgt
ggcctaaaactattcttttaagaatgtcttagaccatctttgtttgactaattcatagat
gctctaagaattatggtgcctgattgcttgttccctgtggaaatgcattctttcatgtga
cacaattttattttattttttttagaataatgcaggatcacaaggaaggtagtagcctac
agaatcaagctctgcaaactcttcaagagaggctgcatgaagctgatgccactctaaaga
gagagcaagagagctacaaacaaatgcaggttagaggggagatactgtgtgtgttctctc
agtacagagggagggagggatgcctctgtactatagcacctcagatcatccgccgaattt
tactgtacattttgtcaaacaaaaacctgggtgtttgaaaaaattatcttaatccttgct
aaattatttttatttgaaagaaaattaaaatggttaatattcatcagagctgtgtatctg
tcaatcaatttagatgtaacagtcattgctatttcactaagtggtagtttgtgacatctt
atttatttttatttatttagtcttgtctagatctagtttaacctgattcatttatttcaa
gagaaaattgtggttttttggtttttaatttgtttatttgttttttgtctttttttttaa
gattttattttatgtatataagtacactgtaggggctggcgagatggctgtgcaggtaag
agcactgactgctcttctgaaggtcctgagttcaattcccagggaccacatggtggctca
caatcacccgtaatgagatctgatgccctcttctggtgtgtctgaagtcagctacagtat
acttatgtataataataaataaatctttaaaaaaataagtacacgggctggtgagatgct
cagtgggtaagagcacccgactgctcttccgaaggtccgaagttcaaatcccagcaacca
catggtggctcacaaccacccgtaatgagatctgatgccctcttctggagtgtctgaaga
cagctacagtgtacttacatataataaataaataaatctttaaaaaaaaaaataagtaca
ctgtagctgtacaggtagttgtgagcctttatgtggttgttgggaattgaatttctagaa
cctttgctcgctccagtcaagctcgctcactctggtctgcccggctctctctggcccaaa
gatttatttattattatacataagtacactgtaactgtcttaagatacaccagaagaggg
tgtcaaatctcattacaggtggttgtgagccaccatgtggttgctgggatttgaactcag
gacctctggaagaacagtcagtgctcttaaccactgagccatctagccagcctcttgtat
tttgtctttagagacagggtttctttgtatagccttggctcttctggaacttgctctgta
gaccaggctggcctcaaactcagagatctgcctgcctctgctgaaagtaaaggtgtgtgc
caccatatctggtttacaggtcttaagagttacctgtttgaatccaatgaaggtgttagt
gcttgagggctgcttcgtttttgtttttatattgcttctgagacagggtctcaccatata
gcctttgctgtcctggaactcattttgtaaaccaggctaccctcaaactttgagatctgc
ttgctctgcctcctagtgttggggtccagggcatgcccaatttaaatggtttagttttat
aagactcaagggtaataccagtgaatagccaaggttgtaaattcttattctatatctaca
aacattctttaaaaaaaaatctgagatacttctttctggtcctgggaaatttttgataag
gggcaaacaacctgtgtttcaatatataactcatattttaaaatataagtaagatatttt
gcattctcttctgtcttctgagtctttaaaacattgtgtgagttacacttacagcacatt
gcaatttagacactcagatactgaaactatcttcagggatatttggtctgtacttagatt
ccttaaaatttacaaatgaacaagagtcttattacctaagttgttttaaaaatattcaga
agtttttctaagaacaggcggttcttcaagaagctacacatagagacatagaattcttat
atggtctaacagttctactttaggtatcgaccccagagattaaaaaaatgtatgttcaca
taaaattttttttgattgtgtgtagagctatattcatattctggggaatctagaaataca
aatggcatttgctgctgggataaacaggttgtggtaatgttcatacaaggaaatcctatt
aaggccataaaaatataatgaagcagagtctggtgagatccttcagtaagttgtgtgcta
cgccagcacaaggacctgagtcgggactcatgtgaaaaggtggccatggaagcacatctg
tgacctcagctctgggtcagcagggagacaggcagattcctggagctctctggccagcta
gtttagccatgctgagctgcaggctcagcaaaagactgactcaaaattaaattaactaaa
atataatagaatgtggtcctcactaacctgtatgggttctacctcaacgtctgaagtact
gaagttaggtgtgcaacactgtacctggctcacctgtcatatttcctagaaaacagagcc
ctacaaccaaagttagaaattacagttcactaagcctagaaaagaccttgtagcacctgg
aacaaactcctacttgacttctagttgacccgtattgctcggaagccacaacttcatatt
ttttctatttttttcctcctcatttttagtcagagctcgtaaattcccttaagatatttg
aattcatggttataagtatgtttcaagctaaataattgaatatgtataatataaaattta
ccacagagtgagtttgctgcacgccttaacaaaatggaagtggaccgtcagaacttggca
gaagcagttactctggcagaaagaaagtactccgaggagaagaagaaggttgatgaactc
cagcagcaagtcaagctacacagggcaagcttggagtcggctaagcaggagttagttgac
tacaagcagaaagctacacggatactccaagtaagcatgagtgcacactctgatgtgccg
ctctatgggagacggcagccctctacacactggggcatgtgctggctgcattgccctgct
gcacactgaactctgatgaagggtagaaattctcaatcttaccactgcttgctcggtaag
atcctcatctctgatgatgctgttgttgctaagcagctatgttgtgctcctgtggtggtt
cctataaaaactgtagtcaccagtgtagccctcaacatctcatcagagagaaaacacgtg
cttccatttatatttaggttagtctgtctgtctgcgtggagtctgtctgcttgcttcaat
ttgagttgtttctttgtttttgtgtgtttgtgtctactgctactgtgtcttagctcatga
aagcatgtggtggtcactagtggaagaatgaagactaggttggacccctcccaaaggaga
aaaaataagttgttcttttgcgtttgttttgttttgctttgttgtagcccttcttcattg
aactgtctgtcccctgtttttgtctcaattgcaaatgtatcagaatgcttggggctatcc
tgtcttcatttattaagtacttgttccctttgttccatcatataatttttgtctattgca
tttctaaaattatcttctcaaaaaggtctagagtgacctgaatttatatttggtgtcata
tgttaatgttgtttgcatacattctgactttgaaaacacagttggctctgtcattctccc
tccatctttgagcacctgtcttctgtgccacacaccaccttggctcctagtttgtcctcc
tgccattgtctccagctctctgggttctcttcccaggctccaaagactgtcgtgtcctag
accctctttcctaccttgcactgatgtgtgctcgttctgcttccacctgtcacctcagag
acttcagccatggctctactcaactcctgacctctggctcttgctgcttgctgtttaggt
tttgcgagtctcaactcctaaaccaccttcctcgttgttttgccctagtaaatatcactc
aaacaatagcaaagcatgaacccacaaccatttacaaaactttagtagtttttttttttc
ttttgatttaagggcacattcagcttagcagaattttagaaatcaaaatatttgacaggg
taaagtcattgatgcaatacaatgggacttggggaagaaaaagaagcctttaagtgctca
aggatgccagggttcactgcactgagctgacactataaagagaacattgaaggataggta
caaaggctcacacaagggtagagatttcagataagaagctgtgccagaggcagggttcct
gagagaacacgatatgcctggggaactagtgctcattgctggagaataacgtgttagaga
ttagatgagagagataaaacgcagtgatggctggagtcagattatggaggcccatgcagg
ttttatcctgtaagttagggaagagaggttctaaagaaattgagtagcaggatgagattt
gaaattaagacgtgtagcagcagtgaagaacttaagctagagctggacattatcttgctc
atcattgcatcccaaaacaatatctggtactcaagaaatgtaatgcaggaccagggagat
ggtgagatcagaggcaggtggatgccaacgggtgattggaggtttgtgaggtgaggaagg
ctagtggggtagctaagaggtagaagattgagtatttgagaaatttacattgaaatttta
atcagaaaggaaagaagtcagatggaatctggaatgactctgggtctctgcttgcatgta
aggaggttgtttcttgtcctctgaaagagacaaataggaatgacaacatgttagggttga
aggaatatgacaaattatgatatggttgagaaattgatgtgatgtgaacgtgtttgtcgg
taccggtaattagaaatccccccccccccccccccccccccccccccccccccccccccc
cccccccccccccccccccccccccccccccccccccccccccccccccccccccccccc
cccccccccccccccccccccccccccccccccccccccccccccccccccccccccccc
cccccccccccccccccccccccccccccccccccccccccccccccccccccccgaagg
gaaaagggaagggaaagggaaaaggaaaggaaagccctataggtctgctacttaaaaaag
gaaacattcttgggttggaaacaggctcagctgttaacagcactgactactcttctagag
gttctgagttcaattcccatcaagtacacagtggtcctcttctggtatgtctgaagacag
ctacagtgtactcatacataaaataaataaatctttaaaaagaaaaggaaaaaatttttg
aaagaggaataactaaaattctgtactccagatgaaagatttaattcttactggttgaga
acaggagcttgatatgttgatcttcataagatcatctaagatcttcataagagatctaat
gatctcttctttctgctcatccttcatgccagggagccacagatttttctgtaaaggacc
gcataataagtattatatattctatgggctaaatggttgccattgtatattctttggttt
ttcttcttataattcatttgaaatgtgaaaaaaacatgtttagcttttgagctgtacaga
aactggccagataggcccatccatggaccgtgatttgcacacttgctatactgcactgcc
tgatcaaccctcctgaaatgctatttgtcacagcccttccctgctcactgtctggtaatt
tgatttagcctaccaagtcaaatgaaataattcggcctccagataatttggcacctgcct
gttactttggcacttaagatactgaagcaggattttgacaagttcaaggccacccaggat
tgcagtgtaatactccatctcaaacaaaacaaaaataaatgacatttagcctggcatcac
ccacacgaactccctgagctgcctcccatagtgctttcccacacagcaccatgcttcttt
gttttctctgtctgttttaaatatgctatattttagtctcactgggcatgttttcaggta
acgcctcctgtccagctcagaactctggcattctgatcaattcccccttgcgtgagttta
ttgctttcttctgctggtgctactaatttcctgttgagtttgtgaagcagagtgtgctat
ctttatttccagcaaggaatgctatctttatctcacagagctcttagtgcagtaccaagt
gcattatgcattatatatgctccctaagcataagctggagtattgttgggaaaagaacaa
gaagaaaaaataagagggaaatcttatgaaacatttgcaactataacatgatcatgggaa
ctaagatctagggacagaacagcaaagttctcctgcatttttatccctacgacttcagtg
agctatggattccctctgtggataaatgtctgggggctttgtttctgtatggtgagatga
cactatgtaagctagtggggagaagtgtgcttagcatgtgtgctcagtctctggcatcat
taaaaaaaaaaaaagaataaataaaatgcagtaaagtacaaactagagcctgaatagatg
ggtcagaagttaagagcactggtcgctcttagagaggctttagttctcagtgcccacctg
tactagttcttgaggatttgatgccctcttctgacctctgtggtaaccagaccttcatat
ggtacacagacatgcttataggcaaaatacttaaacaggtataataaataaatcttaaaa
aaaataataagctgataccatctttgcttaattatgctctgtttcacaacagtctaaaga
aaaactgatcaacagcttaaaggaaggctcaagctttgaaggcctagagagcagcacggc
tagcagcatggaattggaagaacttcggcatgagaaggagatgcagaaggaggagatcca
gaagctgatgggccagatgcatcagctgaggtctgagctacaggtaacgtccattgttca
gcatcccagacaaccatttcccgaagctacatcagtttgaaatcaggttatgattcggta
atttagggggagatggaattattgaaacaatgtgtttcattctgctagaatgttaattac
catgtagaaatatgtctacaggagtaggtttgtctgttgactaactccaagaggtgacaa
atacttgtgaagtatgaaccgtatgctgctatatacttaagcctaaagttgcaccaggaa
gccgggcatggtggcacacacctttaatcccagtacttggaaggcagaggcaggcagatt
tctgagttcgaggtcagcctggtctacagagttgagttccaggacagccagggctacaca
gagaaaccctgtctcaaaaaacaaaaacaaaaagagttgcaccaggaaactgacaaggat
ctttaaatgtttagatcttaaattatgctacttaaaagtaaattagttggggcttttctt
ttcttcttcttcttttttttttttaataggtttatttattattatacttaagtacactgt
aactgttttcagacaggccagaagagggcgtcagatctcattacgggtggttgtgagcca
ccatatggttgctgggatttgaaatgagaaccttcagaagagcagtcagtgctcttaccg
ctgagccatctcaccagccccaagattttctataaaactgaaatgtttccttgtattagc
atgggttcagaaacttattacagttttatgcatagtcttataatttgtgtataagtgttg
tgtttaatctaaaagtaaccatctggggatgtgactcagtaatagcttgcttgcctagca
tttgggagccctcagtccaactccctagcacaaaacaatgttaggccatttattccgcat
aaataggggatctttgatcatagggtagtctctggtgatagattaaatgcagggtaatga
accttgtagtcctttttcttctaagtagaatcatttaaactttataaatatatatgaatt
tcaaagaatttagtcatgtcaaattagaaattgtatagatgctaataactttactcatta
tctgttcaatcctttttgggtagaaaacataaaaccaacttgtattatttcatcccagca
tcatgaatgacattgacccatttttcttacccctgctgaagaagtttataaaatctgtat
tagatctataaaaagcattacaactaatgaagtaaagaagctgttagtggagctggggag
ctggctcagcagctgaacaagcctgatgacctgagctcagtcccagaacctacataaggg
tagagaagagctgacttcacatcgtcctcttacctacatatacacacaggggtaggcatg
cccttcgtcatccacagacaccgtcataataatcgtttaattaaaaatagatatacatat
caaatgttaaaaagctgctagtaatcattatgttaaatttactgagcactcaatgccaca
cactagacacccgtcctaacatcttcttctttgtagccctgagagggaggtgttactctc
tttttatctttgaagaaattcaggcacagagaagagaaaaggctgaagtgctggatggag
gactggagctcagctccaagcacttgctcttgcccctgggggttctctctgacgctggag
agttgacctgagttgttggcaacgtttgatttgctaccccatgaactccaaagctgggaa
aaaataattgttgtttttttttttctttgagttcacaaaagtgtgtgagtttggaggatt
gtgttatggtctcagtgcttcaaagggtgagatgcagaaaatgttggctctcatctcctg
ctgcatgggctggtggttaacctgtgtggagaaatgcaggaacctggagctctagtcttt
gtacttggaagatttgtttgttgattttcatttcttgagacagggtttctcttgtgtagt
cttgactgtcctggaacttgatctttagacaaggctgaccttgaactcacagatgcacct
acttctgcctctccagcttctgggattaaaggcatgcaccgatacttctagcttgcttgt
gagtttgaaaaatgagaaggtatgaaattgggcagatagaagcagctcacatgctaacct
tggtgatgtcaggatagatgttctctctgtgtgctcatgggtggtacacatgcgccagcc
tacagcaacagaactattgtagggaagtcgctttgggtattgttctttgaaagtgttaac
ttttcaacagaggcatgaatctcttagcaaactgctgctcaatcataaggctaagcaggt
tgtgggccaggcagctggggcatcgtgatcattcactcaaatcacatagtaaaagtagct
gatttcattcctgtgatctcctgtccctctgggaactgctgagcccagtccacaggatgt
gagactgcttcagtgtatgttgaacagaaccctttggcttttgctttcacctgtatggtt
cttcttaggacatggaggctcagcaggttagtgaagctgaatcagcaagagaacaattac
aagatctgcaagaccagatagctaagcagaggacatctaagcaagagctggagacggagc
tggaacgaatgaagcaggtaaggggaggcacctcccgagaaagcttataacatgggctca
gagagttagtattaggtgggagcttgcaggttcccttgcctttccatcccaccctctctg
gtttgaggttttgtttgcttgcttgttttgtttgcttgcttggttttgtttttttactgt
ttatcattattgtttgtatatatgacattgagtataggcacatgcatgttaccacatatg
tgccagtgcttgcttgtaaagaagtcaaaaggacaactttgtgctgttggttctctcctt
ccatgtttacatgggttctgggtttcaactgaggatgtcagacttcatgggagtgccttt
tctctctctcactttttttggggggggcgtggattaaaggcatgcacccctcttgtttgt
tttttaagatagggtctctctatgtagtactggctttctctgaactctgtagaccaggct
ggcttcaaactcatagatacccacctggctgctgcaggcctgtctcccgagtgctgggat
ttgttgtttttaaggtttatttatttgtgaggctgtgtgtgagaaggtatgtgcggtgca
ggtgcctgtgcatgtcatatgctagaggtcaggtatctcctctatcacgtttttttaaaa
aattattttaatatataagtgctctgctgcatgtacacctacatgcccgatgagagcatc
agatccccttagagatggaagtgagccaccatgtggttgctaggaattgaactcagaacc
tctagaagaatagccagtgcttttaactgctgagccatctcacagcctcccttctttttt
tcttttaatctttggttattttgatttctttatgtagccctgactatcctggaactcact
ctgtagaccaggctggcctcgaactcagaaatccgcctgcctctgcctcccgagtgctgg
gattaaaagtgtgtaccaccacgcctggcctgttgttagctcttgctatcttatttcata
cagtaaaaagtcggtaccattcaatttatagaaaattattcttgtgattttttagtgtat
cacccataatatttctataattttgtgtattttaagatctctttatcttcttaagtgaat
ttaaattctttaaatgggtttttcattaggatttttttatggaaattgtatttaaaatta
ttttgtaactgtaagagaagaaccaagcaccccccccccccccccccccccccccccccc
cccccccccccccccccccccccccccccccccccccccccccccccccccccccccccc
ccccccccccggcagtggtggcgcacgcctttaaactcgggaggcagaggcaggcggatt
tctgagtttgaggctagcctggtctacaaagtgagtcccaggacagccacggctacacag
agaaaccctatcttgaaaaaccaaaaaaaagacaaaaagaaaaaaaatgttttttaaatt
gtggagtagaggcacatgagctgactgtagctgtagctacttacttatcagagatccagt
attaatttcagaactagatgtgtaccatattgagtaattcagccttgaactgttacagac
ctagaacatggaagaaatctggtaaccctcctggtaaacgtttatcagaccgtcaggcct
gtaaccacagagccgtttatatttttaaaaattatttataaacattatattactaacagc
atctatctttattatagatagcaaatttcttcagtctgtgttcataatcagtaataatac
tattctataataaatcttacattcataaatgatgccccattcttcctcattgctgtaagg
tcagacaattttgtattttctaatgatttatcctagtagcagtgctacagcatcgtgctg
aggaattgactttccatcaaacccacgcacatccatgtggtccatgcggtgtggctgtga
tatggactgagtccttggtgtgaggcttgtgggtttgggctgtgaagatggcacagagca
cactcagactgatttgttcactcctcacactaggaattccgctacatggaggaggatctg
catagaacaaagaacacactgcaaagcaggattaaagatagggaggaagaaattcaaaaa
ctgaggaatcaggtaggaatggggaacgtgggtgacctgagttgcttcagtaaggctttc
tccttccatatccttcagaatttattgtgaggtttggggctgctatagatctttcatctt
gcactacttgaatcttcatttacatacaccatggcttccttttgtggaagtatcttgtag
ccacttccatgtgaggttagatttatctccaaaatttatggtttctcaccctagtatgtt
catgctgattatcacattcatggtttctttttcctatcaaaaatctactggttgatcttc
acagtatcaattagtaggacatctataaagtcactacacttctatttcttaatataaagt
aagccaggcggtggtggcgcacgcctttaatcacagcacttgggaggcagaggcaggcgg
atttctgagttcgaggacagcctggtctacaaagtgagttccaggacagccagggctaca
cagagagaccctgtctcaaaccaccaccaccccaaaagaaacccaaaaaacaaaaccccc
aaaacaaaacaaaacacacacacacacatatatatatgtatatataaaattgcacctata
tatggttttcattctttcaagactattataaggaacaataaaaaaaaaaatcattgtccc
ttttgtaaagtttacttttttttccagtcctagctggtatggaattcattgtgtagatta
ggctggtctcaaactcaccgagatctacctgcctctgcctcttgcatactgggattaaag
gcatgtaccaccataaccagcctcaaagattgtttttgatgaggctaggcctaagcttat
aaggactagagagaaagtgtcagatcccgtctatgcagtttagaagaaagatttcttaga
ggagacacaaaaggcctagtcatagaaaaaactataaaccgaattcatcaaaatttaaat
ttctgcttaccaaaaggcagtgcagacgtgaaaggaggacagttgaggcgcccaacacct
cctctgccctcccggtgctgcctcagacatgtcatacatggccagctttggaaagcaaat
aaccagtgtaagaactcctgttgacaggaagctgccttaccattgttgttagtggacagg
aggcttgaatagaccttccccaaacggtcagacgagcttgtgagcgggtgctcggggtca
cagggttatcaggataggtcccactccactcccaagatagtagctcagctttggagtgag
aagcctgtgttgtggactgcacagcactggggaaactggctctcccttcatttttttttt
tcaattgtattttgtttgtttgtttttgagacaaggtcttgctgtttagtcctgggtgac
cttgaatgtactataatccttctgcctcggcctccaagttctaggcttatagtcatgcag
tcatgcaccaccacttcttgcaggcagctggctgtttctgctgaggttgtcatccattgt
ccctgtgactccaagtgtatcccacaaaacactttgagttctgcatttattcatgaacag
ttccaactggaaataaaccaggagttcttaggggtgaatgaataaaccagttgtgagctg
gtttatacaggagctggagagagagctcagtgattaaaagcactggctgttcatccagaa
gacctgggatgcttgagtcccagcacccacgtggtggctcacaattatctgtaactctgg
ttccaggaagccctctactgacctccaggagcactaggcatgaatatgttgtacagatat
acatgtagacagaacactcatacacatgaaatcataaaataaaaacagaaagataaaatc
cataatgtgctattcttctaggaaagttgttcactcaggaacaggcaaaagcaaactctg
gtgctagaattgaaagtggcttgtgtatgctgatgggaatgtcccgttctgtctgaggcc
acatggctagggggccatagagcacggtcttcatggggctacacttcgcagacacactgt
tgaactgtggcctgtaaacttgaccatgtcactagtaagacacagtttacagtgtcttca
tagtcacgtgtattcttgatacaaaaccagaacagaagcccagcttgatgggcacctgcc
tgtaacctctgcactcaggaagctgaggcaagagagtcatgaattggaggccagcctgag
ttatgtagtgagcttaaagctacaaaaggagaccatttcataacagcaacaacaaagacg
ttaatacacagtaaaagtcatacttgtatagagtgtattatatgactttcaggaaatatc
ccttctattacattccctccctgctggtgtgtggcctactgacttgtttaagaattactt
ctagccagtgaaaacagtcattatagagagtcaaggacccaattcatgacctttctatac
catctaccttagagcctgtgtactgattcagtgaacttactcttcagcttaccaacaaaa
ctttaagcaacagcagccagtcagagctagaaagccggctccatcagctaacggaaacac
tcatccagaaacagaccatgctggagagcctcagcacagaaaagaactccctggtcttcc
agctggagcgccttgagcagcaggtgcattctgcctcctcggggcccaacagtggatctg
ccattaacatgtctggagtcgacagtggtgaaggtaatcctagagaggacagggtgccaa
aacatcttgaaaaattacagaaagactgtttttattgaaaagaaactttctctggtgctt
cttcttccagtgtaagacctgggttctgtgccattagtaaaatcatcagaaataggtgta
ttggagtaatatctcacgaggttaaacttggataaagagggccagaggttggggagcgtt
ggaataataagatacttgacaagacagaggcaaggcaggaattcagtagcatagaaattt
caggacagttgaaggaaatgtgttttcatgatcccttagtaaatgaccgttagtattgaa
gtctttattaatttgcatgtttgtccatgtgctttaattatgatagaaaagtctgtagat
ttttaaggtgcacgttcaaagagtatgtcagcaccaatatcaacatgtctgcatttttaa
ctttagaacctcataaagcttgtacagaatcatggagcaaatctctcaggtctttaacat
taatttaaaaataaaaaaattaaagagaggatgccaggtttgtggatcagttgtaattta
agtagagtgtccaatgaaaaatccagttgaaaagagacagattatcaaagttccaaagag
tatgataagaaagtgaactatgaggaggtttggaaggacagtgttccagttagtcagagg
ctgagggtagtgtgcgatggatgcagagagcttggaggaagctgcatgtctgcacaagga
ggttaaacaggcaggctctgattgcactgtgtcgggatggcccttggtgacttagacttg
ctctgctgatgtggttcggtgatgcagcatttgcgaacatgtaagcaacctgggtttttc
cccaagtaccacaaacaaaacaaacaaacagaaaaaaaccagaaatctcagagggctaag
aatagaggcagagagtccagggtgcctttgcattaatccatgtaagggatggtagttttg
atcagagtgggattagtgggggatggtgggatgtgagaatttacttgaaaagtgagctga
cagaacttactgacagattggatataaagcttgaaagaaaagagtgaaagatttggcctg
agtggatgcaagggtgaagtcgttatttactaggatgggaaaacactgagagggagtttg
ccaaggagagacagagataggaatcgtagttctagggacatgagccgggtcctgatgcat
gcaggggaaagggtaagcagtgatggctgcagcgggtggagctggatgcactcagctagg
aaccagcaccagatagtgtaaagtgtttattgtctactaatatcttgtggacattgaagc
attttgtttggttgatctttgttttggtttctttgacactggcagtagtgcttagaaact
tagtcttaagaaattcttcttcatataatctgatacattttcaactctagttttcttaga
aagtcaattttagtgttactatattaatcttttctcttatttaaatagggacacgcctgc
gaaatgttcctgttctttttaatgacaccgaaactaatctggcaggaatgtatgggaagg
ttcgaaaagctgctagctccattgaccaatttaggtaagcagtgccactcagcaggagtg
atgggcactcaactaatgtcttccagttggtacaatcactctgagcccattgggcagagg
taatatttaaagtggcagttccctattcctttttgatactcccaagctctgccagtggct
aagcattgtgaaaagttgttaatcctggccatcctttctccaacaaactctaccaaaaag
cagtcattacttaattctctcttctctcgatccctccccgcccgctccccccccccgccc
cccttttctctcgacaagagtttctctgtataccctggccaagctggaactcactctgta
gactaggctagtctcaaactcagaaatccaccagcctctgcttcttaagaactggtatta
aagatgtctgaaactgtcatcattcactgaaaacagtctcagcctgtattaaagagacat
agacagggacattgacctcatgaggtcaagaccagcctgggccacatagtgagatcatct
caaaactgtctcatgagaaattgttcatgtgatgtctcatcccagtacttcattgtggat
ttaaagaaaagatgctacaatagtactccttgtaacttctgttttatacatgtccataag
taatatttataatttgttttagatatttgcatataaaatttttatacacgcatttacttt
ataaagaaaatattttaacactttatctagagttttgataaaattcatacccaaaaaacc
tctaatatgtcaatttttcttttagtgttaatagttagacatggtcttaatgaattgtgt
gataagactaatgttttcttagcctttctgacttagaatagagctgtggtgttaaaaaag
aaaaaaagagtggagagagagagaaagttcctgaaaccacaggacttgtcactgtctgaa
gtgcatgtattctgcatagcacctgtagagaactttcctgcagtgtaaatgttagcagca
gaaagagagggaaaggtgtgtctatgcaggaatgcacacacgaacatgcacacacacaca
cacacacgcacacgcacacgcacacacgaacatgcacacacacacacacacacacacaca
cacacacacacacacgcacgcatatcttgataaggaaaagcctgcaaagagctgtgagcc
ctgagggtggacatcatactgctctgtcacattcactcatgtctgcctgagtttgttcat
cttccttccttccttccttccttccttacttacatatctagttagtttgtttggtctttc
ttacagacagacatatatctatctatcaatctatctagctacatacacacatacatacat
atacccgcccacaaataaagagagtgtacgaggccagcccttgcgtgcctacctatatat
caatcgactaaataagtgagtgtgtgtgtaaacatataaactaactaattataaataaat
gcgtgcatggaagtcttgcttgcttactagctataatagaaagaaagatacctgcctgcc
cgcctaccaaccaagcaagagagtcagtcatctatcggactcagacacacagagagagtg
agtgagtgaatgcaatgaatgatagccccccccccccccccccccccccccccccccccc
cccccccccccccccccccccccccccccccccccccccccccccccccccccccccccc
ccccccctgccttccttccttccttccttccttccttccttccatcttcttctatcttgt
ttgtttgttttgtcttgttttgagacagctttgtaacactctatagtccaggctagcctc
atacacacagagatccacctgccagtgctgagattaaaggtgtgtaccacacctggcctt
gcctcagttcctatagcttagtcctctgaaaaagtgtgtctgtgcagaaacttctagatt
aaccatttccaagtaaatgcttgtgctgaagtcttaattgctaactccaaataatgatag
aagtcttcctgtgtcaccacattttaagtgatcatgtgagtcatttttctgtggtagtca
cacggatagtgtgagtggggttttaaaagcattggatgttagttcaggaagattggcttt
gagtgtaattccctctctcatcgtttgcacagtattcgcctgggaatttttctcagaaga
taccccatagcacgagtgtttgtaatcatctacatggtgagtaatgagtaatgccacact
tgaatttctgtctgttgttttagctactaatcatattcgtattttaccaatcaactttga
aaggcaatatagctcattttttgaccgttaagcttttcttaaaatactttacaagttagc
atttattatgttgaaaacataagtgctgagttttcctgctgataaaattagctgtaatgt
aggttaacggtcacttccttttttttttttttttttttgggttttcgagacagggtttct
ctgtgtatccctggctgtcctggaactcactctgtagaccaggctggcctcgaactcaga
aatcctcctgcctctacctcctgagtgctgggattaaaggcatgtgccaccacgcccagc
agtcacttccatttttaagcctgtctaatgacaaaatagtatagaacagctggtttaatt
tttatcttaatgctgcaaagttgctttgattattttcatgtgttttactttatttttcta
gaaggatctttaaggccagtacattttcctctggatttttagttgcaaaatcaattgcac
tagtttgtggtattggtttatgtgtgctgtgcctgaaagcccactcactatgctgagaga
ggatggctttaacaggttaggctgagttaaggctattttcttaagaaagagaaacctact
tttaaaggaaatttctgtgctccattagagggaagaattctttctctaaataaaaagatt
taagaaaggaggatgagtggggaggaagaaaaaaaagaaggatatcagaaaggatttagg
gtgcactccatagggactgtcaggtgtgaacagacaccatgaccaaggcaactcttataa
ggacaacctttaactggggctggcttaaagggttcagaggttcagtccgtaatcaaggca
ggagcatggcagcgtccaggcaggcaaggtgctggaggagctgagttctacatcttcatc
cgaaggttgctaggagaagactggcttccagtcagctaagacaagggtcttaaagtccat
gcccacagtgacacacctactccaacagggccacaatttctaatagtgccactccctggg
ccaaaccatattcaaaccaccacaggggccaactgcccaagtactggcagccacaagtgc
tctgggtacctgtcagtgtaagatgctgtgtgttgcatcctacagagtttacacacccca
accaatgggacttcatgacattcagactgccctgagtatcactgacatgttgttcctatc
gggtgtacttccccatctcttcatcagcaaagctggggaaactgtcccttctacttactg
ttgtacatgaactgttctacaaggtcttgccagcccagccgaagtctgtctgtctgtcta
gcagcgctatccaagccctctttgcattcgagtcatgaacgtttggtgttcaggctctcc
tctcagctgagaggtctgcagtgtgcagctctgtgcctgagctcattgggtcacacattt
ctccatcattcagccagtaaacacacactgagccccagctgtgctccagactctgtccca
gatgggtatgaagacaagcatggccccgtcctccctgtacagtcctcaggtaaagactga
tttcttggccggcacctgagttgtgttttctccctctaggctttgctgcacctctgggtc
atgatcgtactgctgacttactcaccagaaatgcaccatgaccaaccgtacggcaagtga
acagagccactggttcccatgagtgcctgccattgtccagagctgggatctgcagaaaga
tcagcactaagactgctaggaaccgtgcacaagatggtttcttcatggagagcttttaat
cttttaacttatttctctggtgtctgactctcccctattcccataagagtctctaaatgc
agacagtaatttgacaaattaagctcaactttttctgagttcagttccctagatatgtat
agagaaagagaaaaggcgatttgggggtgttcacctctgtacagacctttctatatttta
ggtgacactgattatgggttataatcagggaaactaattgtatttagggattaaaaataa
aaagatttcttttttaataatttagagtgctttatattttcatatatttaactgcaaata
tttaatgttttcatgttagattcttggtataattctttttgaaatacataaataaaattc
actgtgcatttttcttttttttttttaataacgactttaatcccctttaaaaacatttct
gatggttatcagtgagtgcaactgaaagtcacagctgcagtcactaggtggctgtagtag
ttccccactgctttcctttctacccctgagttgtcttgcttcccccagtgtgtatctcat
ggagtgtatagcccctgcttgtagcatgtgggagatgtctatttaccaatactgtagccg
ggatactacagttacagtgagtaagtacacagttttctgtatgaccagcatgttctttga
attgtccttcctcttcgtcttcgtctgtagattcacacattttgtcacccaagtcctggt
ggtctctttgtatatagttaatgcatgtggctcttggacagtgagtggcagcagtcccct
cttgggtctgtcttggtgtggtcacttgaatgcctgcggagaacctcggtgacaccattg
ccacaacttgaactggcacacaggtcatagaaaccttgtatatcatgaaatttatgtttc
ctgttttctataattagatgttaggcatatttgggcttttgttttcagtgtatcgggaaa
gaaaagggcaggatgtgccacatcatataaacgggggcttggcgtagagacgaggagatc
gatagcaggattctcactggcatgagccacgacagtgggagctacggagttagaaagagt
gcagtcttgttaatggattttaggatttgctttttttctcttcgtttggaaatgtttcag
gaaaatgattagaaccaggttccacccttaaatggaagcagcacaagcgccgctgccaga
cttcccgtctctgtggagtcctggcttttgttgggacatctgtaagtcttttgtccag
