# Supplementary material for: Reference based annotation with GeneMapper
Source: Genome Biol. 2006 Apr 5;7(4):R29. doi: 10.1186/gb-2006-7-4-r29 (PMC1557983; doi:10.1186/gb-2006-7-4-r29)
Supplement: Additional data file 1 — A gunzipped tar file containing the data set of orthologous genes in human and mouse that was used to compare GeneMapper with Projector and GeneWise [file gb-2006-7-4-r29-S1.tgz › projector/ORTHS/region15/hs.truth.gff]

Hs.19.ENST00000252813.1	EnsEMBL	CDS	1043	1076	.	+	0	gene_id	ENSG00000130517.1;	transcript_id	ENST00000252813.1;	exon_id	ENSE00001113502.1;
Hs.19.ENST00000252813.1	EnsEMBL	CDS	3220	3272	.	+	2	gene_id	ENSG00000130517.1;	transcript_id	ENST00000252813.1;	exon_id	ENSE00001056354.1;
Hs.19.ENST00000252813.1	EnsEMBL	CDS	16256	16372	.	+	0	gene_id	ENSG00000130517.1;	transcript_id	ENST00000252813.1;	exon_id	ENSE00000690253.1;
Hs.19.ENST00000252813.1	EnsEMBL	CDS	17744	17976	.	+	0	gene_id	ENSG00000130517.1;	transcript_id	ENST00000252813.1;	exon_id	ENSE00000690255.1;
Hs.19.ENST00000252813.1	EnsEMBL	CDS	23752	23941	.	+	1	gene_id	ENSG00000130517.1;	transcript_id	ENST00000252813.1;	exon_id	ENSE00001113501.2;
