# Supplementary material for: Reference based annotation with GeneMapper
Source: Genome Biol. 2006 Apr 5;7(4):R29. doi: 10.1186/gb-2006-7-4-r29 (PMC1557983; doi:10.1186/gb-2006-7-4-r29)
Supplement: Additional data file 1 — A gunzipped tar file containing the data set of orthologous genes in human and mouse that was used to compare GeneMapper with Projector and GeneWise [file gb-2006-7-4-r29-S1.tgz › projector/ORTHS/region15/hs.fasta]

>Hs.19.ENST00000252813.1 18295659-18320637	forward
ctgagatgtgaggatcagttgagccctggaggtcaaagttacagagctatgattttgcca
ctgcactccagcctgggtaacagagtgagaccctgtctccaaaaaaaagagagagaaagg
aaattatttctgagctttattgctatgaagaggatggaaccagggaatgagatggaacca
ctggggggtagcagtgaggtcatttcagccaaggagggccagaaggaaccctcagaggag
gtaataggatagcagggaggtgatagccagagaaggccacaaggagaaagtgacagttca
cccctcggaggaggtgacagccaggacaggaggagggcccctgggaggaggcgacattgg
aacactggagctgaggcctgaaggaggccagcttcgcaggtacctgcggggtgtgttccg
gcagagggaacagcaggtacaatcgccctcccccattagcctcctaggaccatgggggcc
tgcagagaaacttctggcaccacacaaatatggttgtcgtgtttttccttttttactctg
tcctcccccacccccgccaacttcctggcctgaatgctgctcctgtgaccccttgaggcg
agtgacctcggggaagtggcattctgtgcctcagtttccttatctggaaaacgggccttg
ctcgcggggacttccctccctaattctgcgcagtatgcatgcatagggcaggccctcaat
gaacccttgcagaataaaggaccggctcatccccagcacctggctcagtgcgtgcaagcg
gctacacactacggcataagatgttcccattttgcagacggggaaacggaggctggggaa
taccgggcctagccgacgggggcggggcgcagggcgcgcacgctgcgtctcgggcccggg
ggcgcgcacgccgagcggctgaccgggggcgaggccgggggcttgacaggggcgtggcct
cgcgcggccgagaggctgcagcggcagcagctgtcgcgccagtcgcaacagaagcaggtc
cgaggcacagcccgatcccgccatggagcagccgaggaaggcggtggtagtgacgggtac
gctggctgatgggggctgtagcggcagcggccgggggcagaggcgggggcggctccggga
ctgcggggccgagaggggcaggtgctggaagtcctctcagatttggaaggtgtcatcacc
cgcgggagccccgcgcagcccaggcttcctggaaagtggaggaggaggagccttgggggt
cccagggtcgggagtcagggcagtcgggcgcggggcttggggggccgggcaaaagcccgg
cgctgcgcaggcccccctggcgtcctttcctcccaaggtggggatggtgaccctcctggc
acctgcctcctctgtctggcctgcgggctggactggacccttcctccctgccccttccga
ggtccagcctgtccccacaccgctcccccaacccctggccccaggggacaaaggccgatt
tgcgggcaggaagtgtcccagtgacaaatgaacctcccagtcactgctcgccgcgccctg
cgctcctggggggctactctcccaaggcaggggcaggtgggggtccggggacctcgggct
ctcccagctgtcccagggactgtcttcagcggaaacctttttgtgttttgtgccagggct
gtttgttggtgagtcagggcccctgctgtcaccgactcccccccacccccaaaccaactg
tttctcctccctgagactccgcctcggggccacgtggggcgccaacttccgctggggcct
cagagtcaaggagtgggggggtcattttgacctgctgtctggaggggtcagagtgggaaa
tccagcaaaggtgcacacaggtgttttgtggctgttgaagggagattgaggctgatccag
gagattcagggaagaaggaagaaacaaggcacctgcttaacaggtgtgtataattgggag
gagggtcactgcccccatcccttccagccttcctttatctggttatttattccagcactt
tttgcatgagctgattacatctttactgtctccattttgcagaaagggaaactgaggctc
acagaggtcatccagtttgtaaggggctgagctgagactcaaactttggctgtacagaag
gatagagttaggaggtcccctcctgagccacagcccctacctgctatcccaggctacagc
atctctgcatagcattcatatcctgtgggatcactggcccagatggaccgtatttttttt
tttttgagacggagttttgctcttgttgcccaagctggagcacaacggcgcgatctcggc
tcactgcaaccttcgcctcctgggttcaagcgattctcctgcctcagcctcctgagtagc
tggaattacgggcacgcatcaccccatctggttaattttttgtatttttagtagaaacgg
ggtttcaccatgttggccaggctggtctcaaacttctgacctcaggtgatccgcccgcct
tggcctcccaaagtgctggaattacaggcatgagccaccgcacccagccccagatctgga
tttgaatcccagctttttcaccttcttgctgtgtgaccttgggcagctagcttcacctct
ctgtgcctcagtccctgctcctggaaactgggcctaggaaacacccttgcctgaaagggg
atgtggccaggcttaatgccaggaagatcacttagcacagccttgggcgactgtcgtgtt
ttggaaagggggcctggagtttgagctagcagggaggagggtgacaaggtgaaatctaga
cagcctggagggctcattcctcatttggtgccgattcagggcattttgggacagtgacac
aataattgtaggttgagtcaaggggaccagaggaagtgaagacaggatcaggaccttttc
ggaggcagaagatacctctggcccctggctgagcatgaggggcaggtggaggtgaagaca
ggaagggactcattgacttcagagcggacaggtgcaggacggcggctctgacgggcctcc
aggtgctcccagaactcaggaccaggcccccaatgttgtccttggcagctgcgccctgaa
gctcctttcttgcttctccaggtgggagtagcggccaggccaggggcagactgggaaggg
ccactcttgggtaatatattgcttttcctgttttttcaggatttggcccttttggggaac
acaccgtgaacgccagttggattgcagttcaggtaacttagatccggagggtgggagtca
ggcttggagctgggcacaccccagaaagttatggcatccaagaaggtccccttttaacaa
aaacttttttttttttttgagacgaaatcttactctgtcacccaggctggaatgcaatgg
cacaatctcagcccactgcaaccttcgcctcctgggtttaagcgattctcccacctcagc
ctccagagtggcagagattataggtggctgccaccacgcccggctaatttttgtattttt
agtagagtcggggtttcaccatgttggccaggctggtctcgaactcctgacctcaagtaa
tcctcctgcctcagcctcttaaaatgctggaattacaggcgtgagccactacgcccagcc
agctcttaaaaaacgatgtcggatccacatctcttcctggatggtaaccaccggagcaca
catctgttgagtgtttgtaccccagcgctctgaatcctcccaacaacccatgcatagtac
gtgtagttattcttgtgcccacttaacagaataggaaactgaggcccagaggagggatga
agggagttctccgaggtcacacagccaagaaatgggagtggcattgcctcagaagtgccc
caggccctggccagcggctacagatctgggtctggagggccaggtgtggatataaacgta
gctggtttccaggacacagctgtttatgtggtgctggcgtctactttacctaggaattat
ccaactctaggatctccctcttttttttttttttttttttttgagacgaaatctcactct
gttgcccaggctggagtgcagtggcgcgatcttggctcactgcaaccttgccttctgggt
tcaagcgattctcctgcctcagcctccagagtagctgggattacaggcacctgctaccac
gcctggctacttttttctatttttagtagagatggggtttcaccatgatggccagactgg
tctcaaactcctgacttcaggtgatccacccacctcggcctcccaaagtgctgggattac
aggtgtgagccactacccccggccaggatctccctcctttttaaaaatcttttccattga
ctcagacaaatcgtgactcaggttggtttctgaacagccaaagtgagaattctctggtat
gttttaggcaggtaattcatggttcaggaaggaccaggcaggaatatgtggggtggggtg
gcaggggaacatatcttgaccttgtaggaaggggtacagtgagcctcgctgtcatctcct
cgcagctgggggaggaaaagatggcatattaggggccgaggggggctgtcattcctggtg
ccctgaagaagatgccagtctgcaaaacctttctagtttcttttccagatggagtatttt
gtagggacaggctggggagcaatgcacagagagaaagacggaagtgttttctcgttatat
aaatcagatcggcagagaccagagccaaacccctgtttatcctagcctatgagctgcctg
atttaaagtaacctctgttcccattccagaatcctagatttggagaaaaatctaagttga
aacctcagcgtggcagtccccagctgtaccccccattttttaatcaccccctcatcccca
acttcagacctcaaagttttggctgtttcccttttttttttttctttcctgcccacttcg
tgaacgggatggagggacggggtcccgggaccctgcagatgggagcgtgcccgaggccct
gcctgctcacccgctccccggagagccagacaaaaagaaacagcatgtttctgaagactt
gtgtgtcaggctttgtgcacatttcagacaggagccttcacggggctgagtggacacaaa
gccgggtgtctgaattcctgggccccagacactgatctacatctaaatagaagaaaaatc
aattaaacaatctttggaaatccctccgagcttcggggcttctcggatggtgaaggatgg
cagctttttatcttgtggccagagaggaaatagcccttctccttggttctcctctctcca
gacctgcagtttccactttttgctttcttttttttctggagacacagtttcgttcttgtt
gcccagactggagtgcaatgtcacggtatcagctcacttcaacttccgcctcctgggttc
aagcgattctcctgcctcagcctcccttagtagctgggattacagctgcgcaccaccagg
cccggctaatttttgtatttttagtacagacgaggttttgccatgttgaccaggctggtc
ttgaactcctgacctcaggggatccgcccgcctcggcctcccaaagtgctgggattacag
gcgtgagtcactgcgcccagccccacttttcactttcttcccaaagtttaggacacaaga
ttccccaccattcgcctgccaaaaagatgccaaccttcttagatctgattgtttcactta
aacaaaacaaaacaaagtttaacatatatacacccagaacactcattagtgaaattttag
gcctgatatgatggctcacgcttgtaatcccagcactttgggaggctgaggcaaggagtt
cgagactatcctggccaacatagcaagaccccatctctaaaaaaaaaaaaatacaaacag
ccgggagtggtggcgcatgcctgtagtcccagctactcgggaggctaatatgggaggatc
acctaagcctggggaggtagaggctgcagtgagccctcatagtatcactgcactctagcc
caggtgacagagctagaccctatctcaaaaaaaaaaaaaaaaaaaagaaaagaaatttgg
ccaggcacagcggctcacgcctgtaatcctagcgctttggaaggctgaggcgggcagatc
gcttgaggtcaggagtcaagaccagcctgaccaatatggtgaaaccctgtctctactaaa
aatacaaaaattagccagaaatcacttgaacccaggaggcagaggttgcagtaagccgag
attgtgccactgcactccagcctgggtgacaaagcgagactctgtctcaaaaaaaaaaaa
gaaattttacatatgtgcacccccaagggccaggtcaagatctcgaacattctctggttc
ttcctcgcattcttcacagaagccccacatagcctctcccccaagtactcccaagccctc
ccgatgtaaacctctgcagacttttttgcgccagtaggtgaattttgcctgttccagaag
ttggcaggaacaagcagcttccaggtgccacacctctgcgagaaccgcccctggagttgc
tgcttggttccttcctgtcctggatttgcctgttagaaaggtgtcactgctggatgggtt
gaatccattcctccaaaaaatgtgccctggagtgttgttggtgtaatgcaggcaactgtt
gccaggcgtcacctccacccaaagatgggtgttttgttctgcactgtgggtggcaattgc
ttcctgccgtgaccgatttttcggaagctcctcatccttcagggaccccctaagtacttc
tctgtgtctctcccctcttgctccctctgggtctctctctgtctctttcctttcttctat
ctgttcatatctgtgtctctcttcatctctctgtctcttctgtctctctctctgtcactt
tcaccttctctatctgtgtgtgtctgtttctctcttttttttttttttttttttttttga
gacagagtttcgctcttgttgcccaggctgtagtgcaatggcacaatctcagctcaccgc
aacctccgcctcccaggttcaagcaattctcctgcctcagcctcctgagtagctgggatt
acaggcatgtaccaccacgcccagctaattttgtatttttagtagagacagggtttctcc
atgttggtcaggctggtcttgaactcccgacctcaggtgattcgcccacctcggcctccc
aaagtgctgggattacaggtgtgagccaccgcacccggctgtttctctctcttgtgtctt
tcttcctctccctctcgtctctttctgcctctctctctctgggtttctctgttccttccc
acctcgtcccttctttctctctccgtttctctctttctcgctctcttttttttttgagac
agggtctcactctgtcgtccagactggagtggagttcaatggtcgattgaacgagtgagg
tgagcaatctcagctcacctcatccttgacctcccgggctcaggtgatcctcccgcccca
gcttccccattagctgggactacaggcatgcaccaccacacccagctaatttttttttct
ttctttctttcttttttttttttttttttgtagagatgggatttggctatgttgcccaga
ctggtctcaaactcctgggctcaagccatcctcctgtcttagcccctcaaagtgctggga
ttacaggcataaacctccatgcccatccttctctgtttctctctgtctccctgtctctct
ctctctctgggtcttactatctcttcccctttctctctcttcctctctatctttgttaat
ctccgtgtgtctcagtttctctccctgtgtgtgtctctgtctccttgtttctttctctct
gaatctgtctctttccccttctctctctccccatttctgtttctctctgactccatctct
ctgtctctgtctctccttttttttttttttttgagacagggtctcactctgtcacccagg
ctggagtacagtggtgccatcttggctcactgcaacctctgcctcccgagttcaagtgat
tctcccgtctcagcctcccaagtagctgggactacaggtgcacgccaccacgcccagcta
atttttgtattttcagtagagacggggtttcaccatattggtcaggctggtctcgaactc
ctgacctcgtgatccgcctgccttggcctcccaaagtgctgggattacaggcatgagcca
ccgcgcccggcctgtctccgtctcttctgatcctttctctttgtcccctgggtgaagtca
tgcccacagcataggtggaactgtttcccacccgcagtgttcaggaggtgggagttggtg
gggtacagaggggacccccccttgtctttcctgggatggcagcttcccccagcaccccaa
gcacgaggcaccatgtgtctcgtgtgtcccgtctcccctacctctcagggtggactgggg
cactggctgtgtttctcttccgaggaggtgcaggtgggtgttaagggctggggagctccg
gggctcggggccatctggggtgtctcttgccaaagctgggtgaggaggacccgggtcaca
gaacttggtaacatcacgggacaattgctgccacagtgagtctagacagacctgctaagg
atattaccagggaacaaagagggtctttgtcgtggggtcaggggaatcggtcagacgagg
ctgcgcggcggggtcctgtcaggtagatggggtgtagacaatggggcgtctgcccgagcc
ccgtcctttcacggtgtatgctttgatggtgcatgaggccgggtgtgctgctggcaaagt
gatgtgggacttggggtgccctgccccccttctcccggaggagaaccatccaaccctttt
ggaacagagcgtgttcagaggctaagacttcagccagattaccagccacacacttccttc
tagtgccagatacactgtatggcaggtggctccctgccgttaccctatttaaaattgagt
gataatttacatcaggcaatgtgaacagaccttaagtttccctatcactttggtgagaaa
ctttttttttgttttgagatggggtcttgctctgttgcctaggttggagcgcagtggtac
aatcatagctcactgcagcctcgacctcctgggctccggtgatcctcttgcctcagcctc
ccaagtagctgggactacaggcatgcaccaccatgcctggctaattttttaaattttatt
ttttgtagagatgggatctcactatattgccctggctggtcttgaacttccgggctcaaa
tgatccttccacctcggcctcccaaagaagctgggattataggtgtgagccaccgagccc
tgccatcaggtgggtcttggcaaacacacacatgaacacctctcttgtgactgcaggtct
tggggtatgtgtatatgctgacagtggttttctttctttcttgtttttttgtttgtttgt
tgttttttatttttgtttttgagacagaatctcactctgtcatccaggctggagggcagt
ggtgcaatctcagctcactgcaacctccacctcccgggttcaagtgattctcatgcctca
gcctcctgggtagctgggactcagctaatttttgtatttttagtagagacagggtttcgc
catgttggccaggctgatcttgaactcctggcctcaagcaatcctcctgcctcagcctcc
caaatcgctgggattacaggtgtgagccacccacccctgaccctatttttctgaatacag
ctttccctgttgatttttaaagtaacacatcccatgagactcaagacatcaccttgtgcc
cattagggaaaagacagaaaagaggcagatctgttgatatgggactatgggttgttttat
tttattgtttttgattttgtaaaacactgaaatggtttaaaagtcaaaatcatgcgatga
gttttttgcatagaagtctccctcccgtccccatcgccgctcccattccttccttgccca
gaaggtggcacagtctcgccacgggtcatgccgggaaatccctccaggttggtccaaaca
gagattactcattcttttaaatattttcattttgtttttaattttgatgaaatccagttt
atcaattatttttcttttattgtctgtgcttttcgtgtcatttggtgtgtgggggctttt
tggtcttttttcgagatggggtctcactgtgttgcccaggctgacctcaaactcctggcc
tcaagtggtccgccccagtagctgggattacaggcatgagccactgtgcctggctgctga
tttgttttttgtttgttggtttgttttgagacacagcgagactctagctggagtgcagtg
gtgtgatcttggctcactgcaacctccacctcccaagttcaagcgattctcctgcctcgc
cctcccgagtagctgggactacaggcatgcgacaccacgcctggctaatttttttgtgta
tttttagtagagacggggtttcaccatgttggccaggctggtctgaaactcctgacctca
aatgatctatccatctcgaccttccaaagtgctgggattacaggcatgagccactgcacc
cggcctgttgatttgtttttaagagaaaagagctctgtgggtctcctcttggagattagg
ggaagacgcatttataaacggtaaaattttctcctctgggacgtattgaatatgaggtgg
gaaaaccaggcttcagtgtaacgatctctctcaatagcaagtatgtattgactgatctgc
agtgcagcaatgcccctacttggcatttatgccccacccatcagcatgagaagtttgcat
gaggacgttcactgcagcttggctttacagtaaggaaaattagaagccacttagatgttc
caatgtaggggaatgtttaaatccatagcgaccagtttctgaggtggagtattatgcagc
agagaaaaggatgcgctgagatctccgtatagtaatgtagacagatctctgaaatagact
gctgagtggagcaaacagagttgcaggataaaatcaatggctgggcacagtggctcatgc
ctgtcatcccagcactttgggaggccgaggtaggaagatcgcttgagccctggaggtcaa
ggctgcagcgagcgctgatggcgccactgcactccagcctcagtgaccagagctggaccc
tgtctcagaattgcttttttactgcctatgaatggaaaagcagcagtaaatctttttaaa
aactttacttttggccgggcacagtggctcacgtctgtaatcccagcattttgggaggcc
aaggtgggcggatcatgaggtcaggagatggagaccatcctggccaacatggtgaaaccc
cgtctctactaaaaatacaaaaataagcggggcatggtgcctgtaatcccagctactcgg
gaggctgaggcaggagaatcacttgaacccagaaggtggaggttgcagtgagctcagatc
gcgccactgcactccagcctgggtgacagaatgagactccatctcaaaaaaaccaaacaa
aactttacttttaagtgctgttggactttgtctcaatgcaatttttaaaaaaggataaaa
tcaggccaggcatgatggctcttgcctgtaatcccagcactttgggaggctgaggcaggc
ggatcacctgaggtcggaagttggagaccagcctgaccaacatggagaaaccctgtctct
actaaaagtacaaaattagccaggcgtagtggtgcatgcctgtaatcccagctacttggg
aggctgaggctggagaatcacttgaacccaggaggtggaggttgcgatgagccgaaatcc
cgccattgcactccagcctgggcaacaaaagcaaaactccgtctcaaaaaaaaaaaaaaa
aaagaagataaaatcgatgtaaaaacaagccagatgtggtggtacatgcctgtagtctca
actaaggctaaagtgggaggatcgcttgagtctaggagttcaagaccagcctgggcaatg
tagcaagaccccatctctaaaagaaaaaattctatgggatttctcaggtgtgtgaataat
agattagaaacaggtctgcatggggctgagtgcagtggctcatgcctgtaatcccggcac
tttgagaggccaagggggggctgatcacttgatctcaggaattgaagaccatcctggcca
acatgacgaaaccctgtctctactaaaaatacaaaaattagttgggtgttggccgggcgc
ggtggctcacgcctgtaatcccagcactttgggaggccgagatgggcggatcacgaggtc
aggagatcgagaccatcctggttaacacgatgaaaccccgtctctactaaaaatacaaaa
aaattagccgggcatgctggtgggtgcctgtagtcccagctactccggaggctgaggcag
gagaatggcgtgaacccgggaggcggagcttgcagtgagccaagattgcggcacgccagc
ctgggtgacagagcgagactccgtctcaaaaaaaaaaaaaaaaaaaaattagttgggtgt
tttcccagtactcgggagtactgtaatcccagtactcgggaggatgaggcagaaggaact
cttgaggccgggaagcagaggttgcagtaagacaagatcatactactgaatgatttttga
taatccatctcaaaaaaaaaaaagaaagaaagaaacaggtctacatgatgtgtgccctgt
cacctctgtggtgtgaagatgggaattagtgtaggtttgttgacggaacggatggtgggg
cctttgaaaaatataattgtctttttttttttgagacagagtcttgctctgtcgcccagg
ctagagtgcagtggcacaatctgggctcgcactgcaacctccacctcccagattcaagcc
attctcatgcctcagcctcccgagtagctgggagtacaggtgcgcaccatcacgcccaga
taatttttgtatttttcataaagacagggtttttccatgttgaccagggtagtctcgaac
tcctgacctcaggtgatcctcccgcctcggcctcccaaagtgctgagattacaggcgtga
gccaccgtactcagccacctctcactattattcaactttttctgggatactgctgagtta
cttggaaacaggttgaatcttttttttttttccttgagacagagttctactcttgtcacc
caggctggagtgcagtggcacaatctcggctcactgcaatctctgcctcccaggttcaag
ccatactcctgcctcagcctcctgagtagctgggattacaggcacctgccaccatgcccg
gctaatttttgtattttttagtagagacggggtttcaccacgttggccaggttgatcttg
aactcccgacctcaggtgatccacccacctcagcctcccaaagtattggaattacaggca
tgagccaccgggcctggttcatttttttttttttttgagacaaggccttgccccgttgcc
caggccatagcgcagtggtgcaatctttgctcactgcatgcagcctccccctccctggct
caagcaatcctcccaccttagcctcccaattagctgagactgcaggcatgtgccaccaca
tccagctaatttgtattttcgagttttgccgtattggccaggctggtcttcaactcctgg
gctaaagcaatcctcctgccttggcctcctaaagcactgggattacaggcatgagccact
gtacctggccaaattaatcattttaaagtatataattgcatggcattaagtacactcact
gtgttgcgcaaccatcatctctatctagttccagaacattccatcacccgaaaaggagac
cctgtccccatcagtagccattctccattcccctccctcagcccctggcagccactcgtc
tgcttcctgtctctatggatttgcctgctctgggcatttcatatcaatggaatcatacaa
tatgtggccttttgtgtctggcttctctcactcagcatcatgttttcaaagttcatccac
attgtaccacggatcagtgcttctttccttttcatggctgaatcgtattccatcggatgg
atggaccatatttcatttatccatctgttgatgggcatttgtgctatttctaccttttgg
cttttgtgaatactagagaggcttctttttacaaattggacacagtggctcacccctgta
atcccagcactttgggaggccaaggcaggtgaatcacttgaggtcaggagtttgagacca
gcctggccaacatggtgaaaccccatctctactaaaaatacaaaaattagctgggcgtga
tcccgcatgtctgtaatcccagctactggggaggctgaggcttgagagtcacttgaaccc
aggaggcagaggttgcagtgaaccgagatcatagcactgcgctccagcctcggtgacaga
atgagactctgtctcaaaaaaataaaagactcttgggaggcagaggcaggtagatcacga
ggtcaggagatcgagaccatcctggctaacacagtgaaaccccgtctccactaaagatag
aaaaaattagccgggtgtggcggtgggtgcctgtagtcccagctactcgggaggctgagg
caggagaatggcatgaacccgggaggcggagcttgcagtgagccgaggtggcgccgctgc
attccagcctgggtgacagagtgagactctgtctcaaaataaaataaaataaaataaata
aaagactctgttgcagggcacagggtctcaccctgctgcccaggctggagcgcagtggca
cgatcatagctcactgcaacctcaaccgcctgggcttaggtaatcctcccatctcagcct
cctgaatagctgggaccacaggtgtgcaccaccatgcccagctaatttttaaagtttttg
tagaggccaggtctcactatgttgcccaggctggtctcaaactcctgggttcaagcgatc
ttccagcctcagcctctcaaagtgctgggattacaggcatgagccactgcacccagcccc
atttctaaaataataacagtaataggataatggcagccaatgtcatttgaacacttaaaa
tatgccagacatggtgcttagaactgttagcgtgagtgagcacatttaattttgaaagct
atcctgtgaggtaagtcgatactttttttttttttttttttttttttgagacggagtgtt
gctctgtcacccaggctggagtgcagtggcacaatcttggctcattgaaagctctgcctt
ccaggttcatgccattctcctgcctcagcctccccagtagctgggactacaggcacacgc
cgccacgcccagccaatttttttgtatttttagtagagatggggtttcactgtgttagcc
aggatggtctcgatctcctgacctcgtgatccgcctgcctcggcctcccaaagtgctggg
attacaggcatgagccaccgcacctggcctttttttttgagatggagtttcgctcttgtt
gcccaggctggagtgcagttacgtgatcttggctcactacaacctctgcctcccgggttc
aagtgattctcctgcctcagcctcctaagtagctgagattacaggtgtgtgccactgcac
ccagctaattcttgtatttttagtagagatggggtgacaccatgttggctagactggtct
cgaactcctgacctcaggtgatccgcccaccttggcctcccaaagtgctgggattacagg
cctgagccatcaggcctagcctgatactctgttattcccattttacagatgaggaaactg
agactcagagagattaagtggattgcccaaggtcacacaggcaggattgagtccaaggag
cctgggatttaaccccagggaccatagaatcatgtcaccttccatagagatacagagaga
ctttgaggcaagagggtggggaaggaaatgaggggctttgaactaaatcaacacacaccc
ttgccatcctgcagaatgagtctggagaacgcctgtttgtttcaccccccagagagcgca
ttatccccatagctgtcatctggggccatgacactcccactctcctctcttccaggagct
agaaaagctaggccttggcgacagcgtggacctgcatgtgtacgagattccggttgagta
ccaaacagtccagagactcatccccgccctgtgggagaagcacagtccacaggtgagtgg
tgccaaggggcggcacttcctcatcaggacttacaggttggcacccttcatgtggaggac
ttaggtggctttggtcctgatcagatcacgtgaccaatgccatacagccttgtcctcaaa
agggcttttcaggccgggcatggtggctcatgcctgtaatcccagcacgttgggaggccg
aggcaggtggataacctatactcaggagttcgcaaccagcctgggcaacatggcaaaacc
ctgtctctactaaaaatacaaaaaattagccgggtgtgatggtgggcgcctgtagttcca
gctactcgggaggctgaggcaggagaatcgcttgaacccgggaggcggaggttgcggtga
gccaagattgtgccactgtactccagcctgggcagcagagcaagacctgtctcaaaaaaa
acaaaaaaacccaaagggctatccaggccaagggtagtggctcatgcctgtaatcccagc
actttggaaggccgaggcaggaggattgcttgagtctaggagtttgagaccagcctgggc
agcatagtgagatcccatctctacaaaaaaatttaaaaattaggcatgatggtacatgct
tatagtcccagctactcagaaggctgaggcaggaggattgcttgagcccaggaatttaag
actgcagtgagccaagatttttatgccactgcactccagcctgggcaacagaacaagtct
cttaaaaaaacaaacaagaccaggcatggtggctcacgcctgtaatctgagcactttggg
atgctgaggcgggtggatcaccggaggtcaggagtttgatcccagcctggccaatatggt
gaaaccctgtctctactaaaaatacagaattagccaggtgtggtggcgcatgcctgtaat
cccagctacttgggaggcggaggccagagaatcgctggaacccaggaaggggaggttgca
gtgagctgagatcgcgccactgcactccagcctgggcgacagagcaagactccatctcaa
caaagaaacaaaaacactgcattggcattttaacacttgcatagcagctcattatttatt
gaactaactccgctggatggctagttaacttgtttgcagtatttgattttgataacaaga
acagctgcagtgaacagcccttcatgtttcaaattcttgcctgtcttacatggcatacct
ttttccaagagtgactgcagggtctattctagcagcaagaggtcagaaacaacacaaccc
caggcagagctcattaaggatgctgccttttccctggcctcagggggacccctctgagtc
ccacgggcaggccatgttaagtcctgcccctgtctgtgtgcagctggtggtgcatgtggg
ggtgtcaggcatggcgaccacagtcacactggagaaatgtggacacaacaagggctacaa
ggggctggacaactgccgcttttgccccggctcccagtgctgcgtggaggacgggcctga
aagcattgactccatcatcgacatggatgctgtgtgcaagcgagtcaccacgttgggcct
ggatgtgtcggtgaccatctcgcaggatgccggcaggtagggccctgtggggtgggagtg
agtggggatttccctcctccacccactgagcctggtgtagaacaagccaagcgtgttgac
cttggcctctttggaccaagcactcagtgtatactaggcacagagccaagtatttgtacg
tagcaggtgccgttggttctgctcctgggactcatggatctgcccacttctccccaccat
cacggtccccaccaaggcccccagcatctcccacctggacactgccccagcctccatctc
agtcttcctccctgctgcctccaccccaacccaagcagtcagtttctgtgttaatttcct
ggagctgctataacaaatacccacaaactgggtggtttcatataacagaaatgtattgtc
taacagccttggaagtcagaagtccaaggtcaaggtggtagcaggactggttccttctgg
aggtgctgagggtgagtctgtcccaggcctctctcctgcagctggtggctgctggccatc
cttggcttgtagacacatcgctccagtccccgcccctatcctcacatcactttcttccct
ttgtgtgtggccgtgtggtcttcttattaggacaccagtcattatatttaggactcatcc
taatccagtatgacttttttttttttttttttttttttgagacggagttttgctcttgtt
gcccagcctggagtgcaatggcgtgatctcagctcactgcaacctccacctcttgggttc
aagcggttctcctgccccagcctcccaagtagctgggattataggcatgcaccaccacgc
ccggataattttatacttttattagagacagggtttctccacgttggtcaggctggtctc
gaactcccgacctcaggtgatgcacccacctctgcctcccaaagtgctgggattacaggc
atgagccactgcgcccagccgacctcatcttaatttaactaattacatctgcaaagatcc
tctttccaaataaggtgacattcttttttttttgagatggagttttgctcttgttgccca
ggctggagtgcaatggcgccatctcggctcactgcaacctccgcctcctggctcaaacaa
ttcttctgctccaggctaccaagtagctgggattacaggcgtgcatcaccagacccagca
aattttttgtatttttagtagagatggggtttcaccatgttggtcaggctggtctcgaac
tcccgatctcaggtgatccaccctcctcagcctctcaaagtgctgggattataggcatga
gccaccaaacgtggcccaaataaggtcacattctgaggtcccaggtgaacacgaatgttg
agggagatgattctattgcaaaaggtcttttataaatttaaatcagggccaggcgcagtg
gctcatgcctataatcctagcacttcgggaggccaaggcaggaggatcgcttgagcccag
gagttcaagaccagcctgggcaacataaggagaccccatctgaacaagtaaaaaaaatag
caggctgagacaggaggattccttgagcttggagttcaaggctgcagtgagctgtgatag
cgccactgcacttcagtctgggcaacagagcaagaccctgttggctctaaataaataaat
gcatgtgttcctttcctagaccttccctatggctcccattgcacatagaataaaattcca
accctggcccttggcccgcctctccaccccgctctgcctctactcaccccatatccattg
cactccagacacatgaaccagcttcctcctgctcctcaaacacaccaagttcactccagc
ctcagggcctttgaacaccctatggcctctgcccagaacaccttcctctgggaacacctc
tttccagtctttttttttttttttttgagatggagtctcgctctgtagcacaggctggag
tgcattggcgcgatcttggctcactgcaacctccgcctctgacgttcaagtgattctcct
gcctcagcctcccaagtagctgggattacaggcgtgcgccatcattcccagctaactttt
gtatttttagtagaggcggggttttgccatattggccacaccagggtggtctcgaactcc
cgacctcaagtgatccacccacctcagcctcccaaagtgctgggattataggcctgagcc
accgcgcctggccctctttccagtcttaattccaacacgagtcacctccttgtgacttgt
aggcctctccaactccccagaccaagttataccctcccagcaccagcttcctcacttttc
cctaatctgtgcgcttgtccaactcaaaggcagctattggtcaatgcagttgagtagctg
aaggaaggaatgcctggatttaccatcaggatttttgtttttggagacaggatctcgctc
tgttgcataggctggagtcaagtagtataatcacagctcactgcagcctccatctcctgg
gattaagtgatcccccgcctcagcctcccgagtagctgggactgcagatggacaccacca
cgtccagctaatttttgtattttttgtagagatagaatcttgctacattgcccaggcagg
tcttgaattcctgggctcaagtgatccttgtgcctcggcctcccaaagtgctgggattat
aggcaaaagccaccgcacaccactgagttctttttaaagctaactttttctcttttttaa
ttgaaaactaattgttatttagttgtttatttattttgacaggatctcgttctgtatccc
aggctagagtgcagtggcaaaatcacagctcattgcagccttgactttttgggcttaggt
gatcctcccacctcagcctcccaggtagcacaaccaaacccagctaatttattttttatt
tttattttttttgagacagagtcttgctctgtcgcccaggctggagccaggctgcagtat
tgtggcacaatcttggcttgctgcaacctccacctcccgggttcaagcgattctcctgcc
tcagcctcctgagtagctgggattacaggtgcccatcaccacacccagctaatttttgta
tttttagtagagatagggttttatcatgttggccaggctggtctcgaactcctgacctca
ggtgattcgcctgcctcggcctcccaaagtgctgggattacaggcatgagccaccgcgcc
tggcctaattttattttattttagtttttttgagactgcgtctagctttgtcacccaggc
tggagtgcagtggctcgatcttgttgcactgcagcctccatctcccgggtcaagtgattc
tcctgcctcagcctgcagagtagctgggattacaggcacccaccaccacacccagctaat
ttttgtatttttagtagagatggggtttcaccatgttgcccaggctggtgttgaacttct
gagctcaagcaatatgcccaccttggcctcccaaggtgctagaattacaggtgtgagcct
ccgcacccagctcaattttctttctttttttttaaagacaagagtttcgctcttgttgcc
caggctggagtgcaatggcagaatctcagctcaccgcaacctctgcctcccaggttcaag
tgattctcctgcctcagcctcccaagtagctgggactacaggtgcctgccaccatgccca
gaaaatttttgtatttttagttgagatgaggttttcagcatgttggccaggctggtcttg
aactcctgacctcaggtgatccacccgccttggccttacaaagtgctgggattacaggcg
tgagccaccgcgcccggccacccagcccaatttttttgtatttttggtagagacaaggtg
ttgcaatgttgcccaggctggtctcgaactcatggagtcaagggatcctcccacttcagc
ctcccaaagtgctgggactacaggtgtgagccaccatacccagcttccatcagtctcttt
ataaaattaatttttaatcataggtaactctagaacatatcctcatatgtctaattggga
aaaattctcattccctctctttttccatagcggtccctctgataagtcagacacggaaac
catgaagctcctactgactgacacgtttccgtacatatatacatcacttggcctgctgct
ttatgattttatcttgttttgctttgcttttacgtggatggagtcacatggcgaaagtca
cacttactgagaattctcatccttagttttcatttgtgagcgttcaacatgcatctggcg
agttctccatttttttctggctgtaccacattccttgtaaacagattcataggattccat
ggtgtggataaaccagagtttactaagccactccctgtcagtgggctttaggttgctttc
tgttttcctgcttttatacataatacgatggggagcatccctgtttgtactttcttgtac
ccttgtgcagatggttcctgagggtagatctaaaaacgggaaataggccaggcgtggtgg
ctcacgcctgtaatcccagcactttgggaggccgaggcaggcgaatcactcgaggtcagg
cgttccagacctgcctagccaacatggtgaaaccccgtctctactaaaaacataaaaatt
agccggatgtgctggcaggcacctgtaattccagctactcgggaggctgaggcaggagaa
tcgcttgaacccgggaggcgaaggttggagtgagccaagatctcaacactccactccaac
ctgggtgacagagtatgactccgtctcaaaaaaataaataaataaaaataaaaactggaa
atagggccaggcacggtggctcacacctgtaatcccagcactttgggaggctgaggtagg
cggatcactacaggtcaggagtttcagaacagcctggccagcatggtgaaaccctgtctc
tactaaaaatacaaaaattagccagacgtggtgtggcccacgcccgtaatcccagctact
cgggaggctgaagcaggagaatcacttgagccgaggaggcagaagttgcactgagctgag
attgtgccactgcactccaacctgagcaacagagcagactctgtctcaaaaaaaaaaaaa
aaaaaagccagtggtggtggtgcacacctgtagtcccagctactcaggagggtggggtag
gaggatcgctggaggccaggttgcactccaaactgggtgacagagtgagaccctgtctca
ataaacaaaaaatggaaataccaggttgtaaagtctgggtgattataattttactagcct
gacaaattgccttccacacggggacaaccagcgtgccttcccaccagcaatagctcactc
tgcccatttccccacatgtgccacagcactgggagttatcaagttttttttgtttgtgtg
tgtgtgtgtgtgtgtgtgtgtgtgtgtgttttaaagagacaggatctcactctctcaccc
aggctgagtgcagtggtgcaatcatggctcactgcagccttgacctcctgggctcaaaca
atcctcccgcctcaacctcctgagtagctgggactacaggcacgtgccaccacctctggt
gattttttttcatctttgccaacctggggagggaggagagtgttgttccatcttgtgggt
tgctggtaaggtcttcccttggatttggatgggtgctgtcaccttggtctacggattgcc
cctctgaccccgttttggtctctctcttacccgccacgccctgcggcttagatatctctg
cgactttacctactacacctctttgtaccagagtcacggtcgatcagccttcgtccacgt
gcccccactggggaagccgtacaacgcggaccagctgggcagggcactgagagccatcat
tgaggagatgttggacctcctggagcagtcagagggcaaaatcaactattgccacaaaca
ctgagggacgctcaggtctcctaagacctcatcctgctggggaccccacgaggggacatc
caccctctggggtgtggccaggaaaagacaagctcttcagcttggggatccgatctggaa
gagagattctgatctgcccacctcctcttcctccttctctacaaaagctccggttgattc
gagggaagtggtgaaaatttttttttctcccattttcctccctgcatctggggacacagc
tgccgtgaccagggaggccagcctgggaggtccagatgcccagggagaatcttggtctgg
tgaatccatgagctgcgataccacggctggggccatatgttcacctgctttcctgtccgt
tggtgaaggaatttcagaattcattttatatccaagactggcttttaccaaatttaaaag
cctctcaatgcgtcctcgaccttgaactgtgctcaacagcctggccctttctggggccac
cctgggatatggctggctggctggctttctttctttctttctttctttctttcttgcttt
ctttctttcttgctttctttcttctctctctctctttttttttttttttaaatagtgcta
gtttgggcacagagtaatttatattccctttggttaaaatgcaggctttttagccaacaa
caaaagtgttttccccccacccccactcgcccaccagggtgatgccacttttgcctcctg
ccctgaaaattggacttaagatgccatgtcttggccaggcgcagtggctcatgcctgtaa
tcccagcactttggaaggccagggtgggcggatcacctgagatcaggagttcaagatcag
cctggccaacatggtgaaaccctgcctctactaaaaatacaaaaattagccgggcatggt
gatgagtgcctgtagtcccagctactcgggaggctgaggctggagaatcgcttgaacttg
ggaggcagaggttgcagtgagctgagattgcacagctgcactccagcctgggtgacagag
cgagactctgtctcaaaac
