# Supplementary material for: Reference based annotation with GeneMapper
Source: Genome Biol. 2006 Apr 5;7(4):R29. doi: 10.1186/gb-2006-7-4-r29 (PMC1557983; doi:10.1186/gb-2006-7-4-r29)
Supplement: Additional data file 1 — A gunzipped tar file containing the data set of orthologous genes in human and mouse that was used to compare GeneMapper with Projector and GeneWise [file gb-2006-7-4-r29-S1.tgz › projector/ORTHS/region15/mm.truth.gff]

Mm.8.ENSMUST00000004091.1	EnsEMBL	CDS	1039	1072	.	+	0	gene_id	ENSMUSG00000003989.1;	transcript_id	ENSMUST00000004091.1;	exon_id	ENSMUSE00000349254.1;
Mm.8.ENSMUST00000004091.1	EnsEMBL	CDS	3202	3254	.	+	2	gene_id	ENSMUSG00000003989.1;	transcript_id	ENSMUST00000004091.1;	exon_id	ENSMUSE00000213761.1;
Mm.8.ENSMUST00000004091.1	EnsEMBL	CDS	8161	8277	.	+	0	gene_id	ENSMUSG00000003989.1;	transcript_id	ENSMUST00000004091.1;	exon_id	ENSMUSE00000213760.1;
Mm.8.ENSMUST00000004091.1	EnsEMBL	CDS	9268	9500	.	+	0	gene_id	ENSMUSG00000003989.1;	transcript_id	ENSMUST00000004091.1;	exon_id	ENSMUSE00000213762.1;
Mm.8.ENSMUST00000004091.1	EnsEMBL	CDS	9897	10086	.	+	1	gene_id	ENSMUSG00000003989.1;	transcript_id	ENSMUST00000004091.1;	exon_id	ENSMUSE00000335880.1;
