# Supplementary material for: Reference based annotation with GeneMapper
Source: Genome Biol. 2006 Apr 5;7(4):R29. doi: 10.1186/gb-2006-7-4-r29 (PMC1557983; doi:10.1186/gb-2006-7-4-r29)
Supplement: Additional data file 1 — A gunzipped tar file containing the data set of orthologous genes in human and mouse that was used to compare GeneMapper with Projector and GeneWise [file gb-2006-7-4-r29-S1.tgz › projector/ORTHS/region15/mm.fasta]

>Mm.8.ENSMUST00000004091.1 69677504-69689300	reverse
gcccctccctcagctttctgctgaagtgacacttctgtcttcctcagagccatgcctcgg
tgtccttgtttgtaaactgtgatgagtgaacacaatcaaattgttcccccgccctatgtc
ttacaggaagagaaactgagactgagaaggttggagcggagcacactcccattgcccact
tacgtgttggaggcacgtttaaaattcaagtagggggagggtcctggcagcgaataggcg
tggccaggcagggggaccaggggagatggcctgggctggtcgatacttggggcggggcat
ggctccaggtaccttgtgagccctgcggccacagggaacctggcggtggtagactggggg
cggagcctagatggagacccggtatgcatgcccagctcagtgttttcagtggcataaagg
gaaggggggtcggggtcgttgccctaggtgggttcagggcggagtagattttagaaggaa
gaagtttcagagagcatggcctgagccagggatgtcatgggtcgcgggtgtgaacgtgga
ctgcggcctggccgaggggcattggaaggatctgcacttgcgtgggagtaggcggaggta
catgacctgggcccagttgttttaaggatgggtttgggagtgtcttgggagcttgggacc
tggctggagcgtgaccccgacctgagagtttggaaagctccaggcgtgtgattcttgggg
gcgtggtgggtcccttacaggacctggaggagggtctttggaagactgggggcggggttg
gctaggggtgtggtttctaggaggcgtggcctaggaatggcctggcccgggcgttggggt
ccagggtgtagtggtgcgcttggggctcggcggaacccggggggccgcgcaggggagcgt
acagctggtcgggggcgtgtccggggcgtgtccgcgcaggcccagcgttagggggcgggg
ccgagcggccgggcggggctcgggggtccgtgtccgctccagtccctacagccaggatcc
tagagagtgcattccaccatggagcagccgcggaaggcggtagtggtaaccggtaggtgc
atctggaccggggcggcggggcaagtgttcgcggttgccagaggtttgcagttgtcgccg
cccgcgatagcaccgttcggtcctggtaacctggaaagtccggggtcacgcggccgggag
ttcggagtgcgcggggactagggtgcagacaggtcacctcgcgtactgcagtccctccct
gcctcttcagagctctggcatgtccccacccgctgaccccggggacaaaggcgggtttac
ggccaggaaaagtcccagtgacatacgatccgctcagcttctgctcctggcaccttgtat
tgttggaggggcctgcaacccggtttggggcaggtgttgggcctggagtcaacctgaccc
cggaatgacccagggactctagagaccagctcctactgtcaccagcacccccggaagcca
actgttcttatttccaggccttggaggagggcactcgggttagcctctgccctgagaggc
cacagggagtgagccaggaaaaactcccactcctacaggtgttttataactgagaaaggt
tgggactttctccctgctgttccctgcagtacaagtgtgaacgacagtgtccctgatcca
ttggagcattctgggggtgggggtgtttatttggttggttggtttattaagatagagtct
cattctgttgcactatcctgctgacctggaacttaactctgtgaccaaggctggctacaa
acccagggtgatgatttagcttcaaacttccaaatgatagggtgagcagcatgtgccacc
atgatgagatgccccaagatgtgtcctctacctgctgtcctgaggtatggtggctctctc
ttaacctcttaacactggcagcaggctcttaccacctgagttacactaacccaggttctt
agatgtgtgtgtgtgtgtgtgtgtgtgtgtgtgtgtgtgtgtgtagaggttaaccttggg
tgtcattactcaggctccatccacctctgttttgagaaagtgtctcaatttaggacgcat
tcagaggtagcatttttcaacctgtgagtcacgacccctttgtgggccaattgacccttt
cacaagggtcacctcagattgtggggaaacacagatttttatattatgattcataacaat
agcaaaattacagttatgaagtagcaaaagagagaaagaaagagaggatggcagcattag
gaaggctgagaacccctgctctagagcttgccagttaggctagactaactggccatagcg
ccccagactgcctgtctctgcttcctcagccctgggaatacaagtttgtgcctcctcacc
tccggtatatggtgctggagagctgaactcgggccctgtgtggcaactgactgaggtatc
tttccagctgtatttatttattttgaagcagggtctcatgtagcctggactggcctgaaa
cagtcttggagtctgggtctgcaccatggcacccagaggccagtgggctggtttttgttt
ttctcaatttaacttttcttggcaacccagtggctagagaaggaggccgagttacccata
tgggataaatcccagcctcttcccactcctgctgtgtgacctggtagagtcagccccctc
tctgcgtcacttcttgctcatgacagttaggccctggaaaccctgacttcagagggaatg
gagccaaatgccacaaggccttggaggtctgtcttggtcagagataggacctggaggttg
aaggttgaactgaccaaaagcagaagcagtctggtgtccacccagcctgtcctggagaca
cccccctcccagtctctgtgagctaatcttaaagtagtggtggtccacagccccacccag
acagtgatagagtagttggattttggctggagaacagagcattgaagagagaggctaact
aggtcctcccaggtgtgaggacccaattgggacaaggaagcctgtgcctgtcaccccagg
actcagcaagttgaggccacagcccatagctggggcataccaggaaggactggataagaa
gctagaataggggtgtgtctggggatgagatttcagaactcaggtaagaagagagaataa
cttctcttttcctgttttcaggattcggcccttttggggagcatactgtgaatgccagct
ggatcgctgtccaggtaactctgatctgggggaggagcctcgccaggagctgagtatctt
tccaagtacttaatacaatttaacagtgaattttaaccttgactttttttttttttaaac
ccaagatgtaattctatatagcccaagctcatgatcctcctgcctcagcctcctgagcag
tagctgaaaaccttttcaattgacctggtatggtggaacacacctttaatcccagcactt
gggaggcagaggccagcctggcctacagagtgagttccaggacagccagggctacacaga
gaaatcctgtctcgaaaaacaaacaaacaaacaaacaaaacaaaacaaaaacaaaagaaa
agaaaagaaaggtggagtgtgttccggcgggttccctgtggctggggagcaggcgccctg
ggcagggactcagtctcttcactgagaacctcagggggtggctcttcccagagtgccatc
caagaagtgactctactaacttgtatttccttgccagatgggacattcagacagacagac
tagggaacaattgagtggagagaaacagacgtttgattctttggtaataactggctggga
cggcagcagaccaggattaattttagcccattagctgtgtgatttaagggttctctcttc
tcacccgagactcccacgtcccccaccaccagcctgtcaccctccccgtgctgcagacct
cagaagtcccagctgctttagcacctccctcttttctttccaccttcactctgtgagcca
ggtggaggaccccggggtcccagggacctcgcagatgggagtgtggccgggcccctgctt
gtgcatccactcccgggaccaccagacaaaaagccccagtgtgtctcagaagacttgtgt
gtctggctttgtgcgagttacagacaggaggcttcacgggctaagtggacacaaagccag
tgtctggattcctgggccccagacaccgccatctgcatgtaaatgggaaggaaaatcaat
taaacaatctttgtgaatatccccttggagctcttggactgggggaaactccgggtcctg
aatagaccaagactgttcctcaacctattcctttaaaatattttatttgtttttgcattt
gatgattgcgagtgtggaagagcacgcctgtggaggtcagagggtagctctctggaccag
cttctctccttccactgtgtgagtgctctgaatggagcatggagaccaggctgggccacg
ggcttcatcacccttgagccttacttttgtttttaagttttgaggcaggatctcactctg
gctgactttgaactcctgattcttctgcctcagcctccctagcactggggtgacaggtgt
acactgttgtgcctgcctcctttgattggttaactaatcaatcacattttactctgtatc
ttggctagtttcaaactccaggtgattttcctgcctcagtttccggagtgctggaattgt
agagggtgcctgccctcacaccggctttctcttcatttcccctgggtctggggtgccagg
ttgtttcctgggaggttcaggtgggtgtcaaggaccaggctgactctgacttgtttcttc
acagactccctgagtgggccacagacgtggtgacatcctgggataattactgccaccaca
agtctagacagacctgctaagggtaccagcaaacaaagagggctttgtgctggggtcaag
ggaatcaattggtcagatgcagccatgcctgcttttgcgacagagtcttttcaggtagat
gacccaggacaatgccacagctgaagccctgcctggtgtttcccagggtgctgggtactg
agccaggattcaggaagtgggatgtggggctcacagccctcttctcctgagagagctgga
accaggtgtccagggacaaaaggcagaatctggtgaagggtgacactacttgcacatctg
tgaccagtccccactacaatggccttctcagccatagagtccccacaaaaagcagagtgt
cagcatggaagggtgcttgtcttctgatagcgcctggccttcacagagacattaaatacc
agctcgcacccacctcaggttttctaggtgaagccctgagtcccacatcacttacccggt
ccatatgtgagtcctgctgtttgaaggtactagccatgggatgagggtgagtgccgagcc
ccccagctagacctcagtcattcatcttgtgtaggggggcggagtgtgtcttttgtttgt
ttttttgagacagggtttctctgtatagccctggctattctggaactcactatataacca
ggttggccttgaagtcagagatcctcttacacctgtgtcccaagtgctggatttaaagct
gtgtgccactatgcctggcattttgtgttttgcttgttttcttgtttttgtttttgtttt
tgtctgacacaggatctcaagtagcccaggttagcctcaaactcactatcagctaagaac
tcctgagccttggccttggccttgtaagacgtgcagagatgatagagctgacaggtgtat
accttcatcaatatcctgtcaccaatatcctgtcatgtgcctgtccttccaggccaccat
tgggaacagggtggcctgtgggaacagcatgaggagtctctggaggcccaggcagccatt
agtctcagtgagggagccagtgctactgaatttgttcttggggagctcctcaaagatacg
atggcaagactgtgggtgtggtggcccacagctgctatcccagcactggggaggcagagg
caggagagctaggaggcctgcactagactgggcatagttaatcctggctagaacaggaac
aactagcccctaacagaaaacttaaccttttttttttttttttttttttttggagacagt
gtcactctgtagcctaggctgccccacattctgttctcctgtctcagactccagtgcagg
catgacaggtgtgtgctgctgaaggccagtcacctggggtgtcttgatgtgtgtgcccat
gggtggggtggctctgttctgccctgagtgcaccccttgaagggttggggtgttggtgaa
tggtcttagtgcctgaccctggtttcatttcctgcttttgtgaactatagatttacatcc
tgattcaaataaaacacgtgggggcaactgggcatcaccagggcccctgagcaaacactg
aataggatctggggtgaaaggatatggagttatttacttattttagtgtttgttttattt
ttggtgctttttgggattgtccctctaaatagccctggctatactgcaactcttacaaga
ccagactggcttcaaattcacagagatcctcttcaaattcctcaagtgctggaattaaat
gtgtgcattgccacatctggcctctctgctttatttatttatttatttatttatttattt
atttatttatttatttatttatttattgacagagtctcatatagcccaggctggccccca
aagcacttactatgtagcccaggctgaccttgaacttcttcctgcttgctgcctccatct
cccaaaatgggcgacaggatgtgatgccaggcatgttcttttgttttatttttattttta
aattagatatatttaaattatgcacatgtaaatgcttgttctgggagccacctgtatgca
gatgcctcctgagacccagcattccttagaggctacagccacttgatgctggagctggaa
gctgaactcaggtcctctggaagagcggcagagctcttacctctctccagtactgttttg
atttttgagatagggttcctcagcagcccaggttttcctgggactcacagcaatcctctt
gcctcagagtcttgaatgattcacaccatctgctctgctgggggaagtttattttgtttt
cctgtttatgaatgaagttccaaaggccatcaaatccagttgccatggctacgacttgcc
ctttgccccttccccactcagccagcagatggcgtacttccactgccccagtgcaaaccc
aaagaaactagacctttgtgttttttaattccttcagattttgtttctttgtttgtttga
gtctagggtgtatgtttgttgagacagggtctctttgaactcctgatcccactgtctcca
gctcccaagtgtctgggatgataggcatgtaccaccacaccagtttatgtggtgctggga
agaaatccaggctttgcccacatgctggctgaactctcttccaattgagctacaactatg
ctaaccagctgagcttcagccccaaacctttttttgctttttttgtttcttgtttgtgtg
agatagaatctcactatataacctaggctagcctggaattctttgtgtagaagaggctgg
ccttaatatagcagttctcttgcctcagcctctcaagtgttaagacagttctcagcacta
tgacagtgatgcctggcttacccccttttttatgatgtggtccttgtcacagttgtggaa
atgggtgactactgattcttcctcaggcaggcactgtgtctcctggtccctggagaccct
gggctcctgcaggaaggcatttcccaggtagccctgcagtggtcacctgatgaactgctg
atgaactcagtgggttatgtgaagtcaagactccgttttttgaggaggggcagagtctca
tgcagccaaggctgctttcagtttttctatgtagcagaggataacctcttgctccctgcc
tccatctcccaagtgctgtgtgatcttggtgtgccaccctgagctgagctgcctggagtc
tgggcacagaaggctccgtgcagctcctccatcctcacccccccctgtctttcctcccag
gagctggagaagctgggcctcggggacagcgtggacctgcatgtgtacgagatccccgtg
gaataccagacggtgcagaggctcatcccagcactgtgggagaagcacagcccccaggtg
ggcagcagggcatcgctgaaagtgatccccaccccctagagcctagtcactgttctgtca
ctatgaggagtcaccatggtcatggccacagccactcataaaagccaatatcttacgagg
ggtgtactcagtttctaagggttaatccacgatcatcaattccagacgcagacaggcagg
cacgggagcagaggcaggcagacagaagcacggactggcctgagcttttgaaacctcaac
acacactctccactcccagcaattcacctcttccaacaagaccacacctcctaatcgtcc
ccaagctgttccactgctccctggtaactaaggattcaaatagatgaacctccggagcca
ttctcattcagaccaccacaccatccataaggccaccgccatatggccagtgccacacca
caccttacagggccctgttagggccttgctgccttctgtgcctgtacaccagctaggact
tacccaagcccgtcctatatgtgaggtcctgatgtccgctcagcactaccaaagaaaata
ctaataaaaaaataattttcaaaacatacctcgagccgggcagtggtggcacatgccttt
aatcccagcacttgggaggcagaggtaggtggatttctgagttcaaggccagcctggtct
acagagtgagttccaggatagccagggctacacagagaaaccatctcaaaaaactaaaaa
acaaacaaaacaaaacatacctcaagcaaggtacagtggtggtagataaccatcgtctta
gcgatcatgaatttaaggacagcctgggctacatgagagtctgagaccctgtctcaaagg
tgaagccaaaggccaccctgggctcctaggtagccacgttaatagctcattttccagcaa
caacaacagagactcactgtttttattccccatgtatgggtgggtgctgctcctgctaac
cgtcccccaattgtctcttgtccccagctcgtagtgcatgttggggtgtcgggcatggcc
accacagtgacgctggaaaaatgtgggcacaacaagggttacaaaggactggataattgc
cggttctgccccggctctcagtgctgcgtggaggatggtcccgagagcatcgactccatc
atcgacatggacgccgtgtgcaaaagggtgaccacactgggactggacgtgtctgttacc
atctcccaggatgctggcaggtaggctccaggccctgaggggtgggtgggggggcttcct
ctccagcagggaggctggggaggaaacagcagataacttcctcagtcactctccacctta
ggcttgaagatagtttctctgtgtagcccaggttgacctggaactctgcatagaccaggc
tggcctcagcctgacatctacctgcatctgctttctgagtgcatgcccagcaaaatacgt
tttcagaaaatggagagtaggcatccagggtcccccaaattcctgacccctagattctcc
tccacctcccagctgtgccccagagctgtgccccagagctttgaaggacttttcagaagc
ctggtggctttggcctgggacatagtgactgtgacttttcctcccatctgtctcaggtat
ctgtgtgacttcacgtattatacatcgctctaccagggccgcggccgctccgcttttgtc
cacgtgcccccactgggtaagccctacaacgccgaccagctaggccgggcgctacgagct
atcatcgaggagatgctgggtgtcctggagcaagccgagggagacatcagctgttgccgc
cagctctgacagccatgtacacctgggtgcggtgccgagagaggggccatcctgactcat
ctgcccctcctaatggaccacaagggggcaattgagagagctcccatctgaatatcatct
ggggacacttctgcgcccagaggccagggctagtggtctgcacacatgccatggggccac
cttgaccctgacgcagtctgcattttcaggtgtatggacaaggagttgaagcttgccctg
tggctggggcctcacaaagtatcataaagtagattagctctaatccatgtcttaaaccct
agatggtccccgccaaagccacttgggacctggttgccttttctatcttctgtctgtttc
tgtctgtgtctgtctctctctgcctctgtctgtccccatccttctttgttgtacccacct
tccttcagtgctagaacagaacagcgtaacttatgttcccattgttaagacttcaggcct
aaccaacaagtgtctttcctttctcctggggagggcggcctcttttgcctcctgccctga
aaatgccatcatactttgggtctccatagtgggttccctttgctcagaagagcaggctgc
tatggccaccaagggcctggccgcagtagcctctggtgcctgtggggagccgaccctgcc
atgatctttcttgttctctttttgatattttaagactcttaaaattttagatactctaaa
ctttagagggtatttgttgtttgtttgttttttctttggagacagggtctcaggtagcct
aggctggcctcgtgtgaactcctgatcctctggcctcagtttcctaagcactaaggggac
aggtgtttgccaccacacatggcccacctgggacccagaacctaccgtgtgaaccatcac
ctggagctgtggattttctccatcttgagatagccagcctctaatatcctgtgagggacc
tggggtgagaggctgcggtgcccaggcatgtccctgcatgtcctatcagccacagggata
tctgctgaactgcatttggaagtgtgccagggactccagccagcctttgtctctggctga
ctttgaactgccaagccaggaggaggggctctcaggaagggtgggatgtagcatgtgacc
tggactccttccaagaccaagtacagttcctgccagtgaagccaagtacattgtggatgc
caccttctcttttgtggatggatagagacctcggtgtccccacgggattgatggatctga
attctgaagtgacttctcatccctggatcttcttgttgtttgtgagactgggtctcctat
agcccaggctagcctccaattcactgtagctgaagctgaccttaaatcctgaccctccta
cctcggcctactcagtgcagggcttgtgaaagcctgtgtgctgggcctggctacttttaa
gctctagtgttccttgttctgatgtggtttcttcatgtcatcatcttgttgatcctgggt
ctgaagcttatttgtcgccacatggagatctgagtggttggctctctttctgaatctcag
ggttgagggcaccctggagtgccccagggtgatttgctgtccctacaaaggcatctatgg
gtgtgggcctgcagtttgaataacgagggctccccctcttaccctccccccagtcctgtg
ctaacaccttctccagagagagaggccctgcagtttc
