# Supplementary material for: Reference based annotation with GeneMapper
Source: Genome Biol. 2006 Apr 5;7(4):R29. doi: 10.1186/gb-2006-7-4-r29 (PMC1557983; doi:10.1186/gb-2006-7-4-r29)
Supplement: Additional data file 1 — A gunzipped tar file containing the data set of orthologous genes in human and mouse that was used to compare GeneMapper with Projector and GeneWise [file gb-2006-7-4-r29-S1.tgz › projector/ORTHS/region16/hs.truth.gff]

Hs.11.ENST00000294261.1	EnsEMBL	CDS	1066	1120	.	+	0	gene_id	ENSG00000162302.1;	transcript_id	ENST00000294261.1;	exon_id	ENSE00001120059.1;
Hs.11.ENST00000294261.1	EnsEMBL	CDS	1208	1279	.	+	2	gene_id	ENSG00000162302.1;	transcript_id	ENST00000294261.1;	exon_id	ENSE00001120062.1;
Hs.11.ENST00000294261.1	EnsEMBL	CDS	1993	2211	.	+	2	gene_id	ENSG00000162302.1;	transcript_id	ENST00000294261.1;	exon_id	ENSE00001306164.1;
Hs.11.ENST00000294261.1	EnsEMBL	CDS	2307	2422	.	+	2	gene_id	ENSG00000162302.1;	transcript_id	ENST00000294261.1;	exon_id	ENSE00001292978.1;
Hs.11.ENST00000294261.1	EnsEMBL	CDS	2964	3071	.	+	0	gene_id	ENSG00000162302.1;	transcript_id	ENST00000294261.1;	exon_id	ENSE00001311705.1;
Hs.11.ENST00000294261.1	EnsEMBL	CDS	3299	3379	.	+	0	gene_id	ENSG00000162302.1;	transcript_id	ENST00000294261.1;	exon_id	ENSE00001291067.1;
Hs.11.ENST00000294261.1	EnsEMBL	CDS	3472	3575	.	+	0	gene_id	ENSG00000162302.1;	transcript_id	ENST00000294261.1;	exon_id	ENSE00001310208.1;
Hs.11.ENST00000294261.1	EnsEMBL	CDS	3682	3832	.	+	1	gene_id	ENSG00000162302.1;	transcript_id	ENST00000294261.1;	exon_id	ENSE00001120063.1;
Hs.11.ENST00000294261.1	EnsEMBL	CDS	7131	7295	.	+	0	gene_id	ENSG00000162302.1;	transcript_id	ENST00000294261.1;	exon_id	ENSE00001120065.1;
Hs.11.ENST00000294261.1	EnsEMBL	CDS	9962	10090	.	+	0	gene_id	ENSG00000162302.1;	transcript_id	ENST00000294261.1;	exon_id	ENSE00001064027.1;
Hs.11.ENST00000294261.1	EnsEMBL	CDS	10298	10431	.	+	0	gene_id	ENSG00000162302.1;	transcript_id	ENST00000294261.1;	exon_id	ENSE00001064044.1;
Hs.11.ENST00000294261.1	EnsEMBL	CDS	10534	10627	.	+	1	gene_id	ENSG00000162302.1;	transcript_id	ENST00000294261.1;	exon_id	ENSE00001064037.1;
Hs.11.ENST00000294261.1	EnsEMBL	CDS	11276	11449	.	+	0	gene_id	ENSG00000162302.1;	transcript_id	ENST00000294261.1;	exon_id	ENSE00001194951.1;
Hs.11.ENST00000294261.1	EnsEMBL	CDS	11529	11723	.	+	0	gene_id	ENSG00000162302.1;	transcript_id	ENST00000294261.1;	exon_id	ENSE00001305921.1;
Hs.11.ENST00000294261.1	EnsEMBL	CDS	12055	12214	.	+	0	gene_id	ENSG00000162302.1;	transcript_id	ENST00000294261.1;	exon_id	ENSE00001292912.1;
Hs.11.ENST00000294261.1	EnsEMBL	CDS	12393	12556	.	+	2	gene_id	ENSG00000162302.1;	transcript_id	ENST00000294261.1;	exon_id	ENSE00001064025.1;
Hs.11.ENST00000294261.1	EnsEMBL	CDS	13113	13307	.	+	0	gene_id	ENSG00000162302.1;	transcript_id	ENST00000294261.1;	exon_id	ENSE00001064039.1;
