# Supplementary material for: Reference based annotation with GeneMapper
Source: Genome Biol. 2006 Apr 5;7(4):R29. doi: 10.1186/gb-2006-7-4-r29 (PMC1557983; doi:10.1186/gb-2006-7-4-r29)
Supplement: Additional data file 1 — A gunzipped tar file containing the data set of orthologous genes in human and mouse that was used to compare GeneMapper with Projector and GeneWise [file gb-2006-7-4-r29-S1.tgz › projector/ORTHS/region16/hs.fasta]

>Hs.11.ENST00000294261.1 64376517-64391561	forward
cctcctcctctcagccagggcttcacaggacaggggcgtggggtggacaccctggcctct
ccagctggcagaggagctgagagcccctcccaccggcctcagggtgtggggcctcatggc
tgtcccactctgctaggtggccccattggtggtcaggaagggaaaggcaggaagaagacg
gagcaggggctcaggaggaccagtcagcaggggccctgggcctcatggggagagggggca
gccccgtgtggcactgacatctcttcttgaggcctgctcagggctctaagctgggtactg
caccaggctaggagacaacaggagcagaacacgtgaggtgcgcatggcacctggtgggct
ctgcacggtgactgggggctgaagtgcttctgcaggcacccccgacagaaagctggtcag
aaaactggccactcctctccttgccatggggtcccaggccgggctccagccccctcttgg
tgatgaggctcctccttgcaaaggccagtcctctggggagaggggccctgctggccaccc
ccaggacgatggagtggggtgggctccactgcctgagagttgggtgacttccaggatcca
gaccccctctcagcctgcccagcaccaggcacctcgtcccccaccttggggcacagactc
ctaatgtcctccagccactggctgcagccggcattcccgggcagattcctggcttgggga
ctaatgccccagaggctccaggttacccacgggctcagggatggctcccacggggtgttt
ccagttcccgggagagtcgagtaaggtcccggagcgcacggccctgaggcctggcctggg
ggctcgggagacagggcggccccagccggccgcccaccggcagcccggcgctgtcacgtt
ccagccgcctgactcaggccgcgcagggcggggagccgggaggcggtgccggcgcccgcc
tcggccccggaggcggcaccaggaagcgcccgccccggccggagccgccatgtaaccggc
gccgcccggagcccgagccgcgcgggccccagcgacccgcccgccatgggggacgaggac
gacgatgagagctgcgccgtggagctgcggatcacagaaggtgggtgtggggcctgactg
cggctgcccggggcaggccgggacgggtcatggaccggctgggctcattcgccccctgtg
cccacagccaacctgaccgggcacgaggagaaggtgagcgtggagaacttcgagctgctc
aaggtgctgggcacgggaggtgaggacccccatccaccgggcaggcgtcccaggcgcggt
gcccctgacctcctgcctgctcactcttgggcctgggccaggccactgagcaggcccccc
accctttcccggcacagcctgccttgcctgccccgccctgcctcgccagagtttgcatgc
ccacttccagggcactccacattgacatcactcctccctccacggtcctgtgcgtgcata
cccccctggatttgccaacaccctggggagggggactggcgcccctctcaagtgatttgc
atagctcctccctttcttccaatatgggatccccctcccacattttgcaaatgccccagc
gctggtttgcgcatcccttccccagccaggtgcacacctctgcctcccttccttgcactg
gcatcttttcacatccatctgatctctcgcaggtttgcatatgccccgcccccatgcctc
gcagcaggccccctggagatgcatgctccccagcctggtttgcacatcctttccctggtt
ttgctgggcaccctcccggggtgtgcacaccctttccttagaaggctctgccagcttttt
gcacacctgcctgttgccccagctccttcgcctcatttgcacaccctcctgggttggcat
cgcccccaccccccaagcctgcaccaatctcccgctcacagcccaccctccacccactcg
ctgctcccacagcctacggcaaggtgttcctggtgcggaaggcgggcgggcacgacgcgg
ggaagctgtacgccatgaaggtgctgcgcaaggcggcgctggtgcagcgcgccaagacgc
aagagcacacgcgcaccgagcgctcggtgctggagctggtgcgccaggcgcccttcctgg
tcacgctgcactacgctttccagacggatgccaagctgcacctcatcctgggtgagcgca
caccacatcccaacggggttggggtggctgggggcaggcgaggccacctgacggggctgc
ttcctgacttccactgcacctcccagactatgtgagcggcggggagatgttcacccacct
ctaccagcgccagtacttcaaggaggctgaggtgcgcgtgtatgggggtgagatcgtgct
ggccctggaacacctgcacaaggtgggtgaagacctggccgcaggctgttgctatggaaa
ctgggtctgtgccttggaaggaatctgcacgcagggcagcctcaggcttccccctgggct
tcctggggggccagtggtgagctgggtgggaattggagctgcttcccctggaccccttgc
aggaagcctcaacgttgcctggtggggtcccctcccctggcacctcctcgaaggggcttt
cctctttcagggaactcggggctgcgttcacagaacttcctcaaatggaaacctcacggc
ctggctcctaaggcctccttgaaatggagctcttcacacagactttcctctctctgggac
cttggggcctgatccacggggccctccttctttgttttatatcttaaatggcctttctta
ttcagtggctctgccctggagaccccctctacaggcagatgactttctctggggggtctc
cttatcctgagcagggccaggagctggaggagctggggagggtttcggggaggaagcctc
agcacccctcttgctcctaccagctcggcatcatttaccgagacctgaaactggagaatg
tgctgctggactccgagggccacattgtcctcacggacttcgggctgagcaaggagttcc
tgacggaggaggtgagtggaggccacctctgcctgcagtgccccattcaatccttctcct
tcctgcctcttcctgctctgggcctgcattctggggctgcagaagtgaatagctccaaga
agtttccacagctcagctctccaacctcacaagttgagcgagtcttactctgggccttgt
ggggcactggggcacaggagaggtttcgacatctaagcaggacctcttgccctcccagaa
agagcggaccttctccttctgtggcaccatcgagtacatggcccccgaaatcatccgtag
caagacggggcatggcaaggtaggttggcagggaagtggggctgggggaggtggaaaggt
ggggtgtgaggcaggggagatgcaggccctcaccccggctccacccggcaggctgtggac
tggtggagcctgggcatcttgctcttcgagctgctgacgggggcctcgcccttcaccctg
gagggcgagaggaacacgcaggctgaggtgtctcggtgagtagggctggacgtggagggc
ggccagagggctgcagggcctgcctgggcagggctgtgggtggggggcttgctgcccctg
acacccccccaatcctcccagacggatcctgaagtgctcccctcccttcccccctcggat
cgggcccgtggcgcaggacctgctgcagcggctgctttgtaaggatcctaagaagcgatt
gggcgcggggccccagggggcacaagaagtccggaaccatcccttcttccaggtgaggct
gactcagggccccatacctcctggtgcatacccaggtggggctgctgttccaggttgagg
ttgtgcctggccagtttcactttatttggaaatccccccagagaaagaaagcaagtgtgt
gtcagctaggtttctcttcacatccatccccactgaaacttggcagatgtgttcctgaaa
gaaaggattctaggttcattggctgttggggctgtcagggatttgagaatggattggtcg
gtcctttcactggacagacccagagaaggcaggtgacctgcccccgacggcacagtaaat
ggtgccgagttgggaatagaccttgggtctagatagatctcctgctggtccaaatcagta
cggaaacccacacttatggcttttagcacccacccaggcattttgttctttgtccccgtc
cctgtacagtctgtgtgcctgtcattcagatggacggttgatcagcacacatgggtgttt
gctcacttgttaggagcacacacatgttagagtgcagtgcagagtgaatctggccatgcg
agaatgcactgactcaggggctgggcctggccagcgtcatcgcccagcaggactttgtaa
cagtcaatacctactgtgtgtcggccctttgcggacatgaactcatttcaccctcacaac
tacctgattcttattttttagacggagtttcactttgtcttctgggctggagtgcagtgg
cacgatctcggctcagtgcaacctccacctcaggggttcaagcgattttcctgcctcagc
ctcccaagtagctgggattacaggcacaggccaccacgactggctaatttttatattttt
agtagaaacggggtttcaccatgttggccgggctggtcttgaactcctgacctcaagtga
tccacctgcctcatcctcccaaagtgttgggattacaggtgtgagccaccacgccctgcc
acaaccaccttgatttttgtccccatctttacagatgaggaagctgaggctccaaacaat
taagtactttgtccaggaagtgatggagctcagattcaacccaaggctgagaggcttgaa
tgcctgtgcttaatggtcttctgcttaagtgtaggcatcagatttgccatccgtctgaca
tctaaacaaaagcacccatttctgggtacttattgtgggccaggtactgtgttactcata
cttcgagtgccatctctttgaatcttccaagccctgggagggcctgcctgagatgatttc
ttacataggaatctatgtctttgaggtgaagatgtccctttgcacggggtggggaaagca
tctgagcagtgttggtttctttcagtgaattccgtaagcccacccttcacctatgctggg
tgctgcgctggatactggagtgggttgaccagtcatacaggagaggccccaaggtcttca
aggcctgatgtgtggaagggtgtttccctccttctgtcttttctttttcttttctttttt
tttggagacagagtcttgctctatttcccagagtgcagtggcatgatcatggctcactgc
aacctctgcttccctggttcaagtgattctcctgcctcagcctcccgagtagctgggatt
acaggtgcgcaccatcatggccagcttatttttgtatttttagtagagtcagggattcac
catgttggccaggctggtctcaaactcctggtctcgtgatctgcccgccttagcctccca
aagtgctgggattacagacacatgagccaccacgcctggcctccttctgctttttcttgg
acagcttctttggtgagagcagtgctcaggtccttggtggtagaactggagccttccagc
ttgagtcagtcatcttggctacatcgacaaaaagtccaactcaaaatggtgatatctgtt
ggaatcaagtttggtgctagccacagagatcagaatgaacagagtgacctaagaggttta
cttataagtaaaccttttattatacttacttataaataagtggcttacttatttttcttt
tcacataaaagaagtccagattagcagaccagggctgccgcagtgtcttcacagtgccac
attgtcttcaggaatccaaactcttcctcttctttttttttttttaattttttttttatt
cttagcaagtagcttctatccctggggttgcttcatggtccaacatggttgctggagctc
ttgccatctaagctgtctcccaggtagggagcaggaggaaggagaaggggcaaaaggagc
acatgccacctagcaacctccctcttcaggatctgttcctggaatcctacctaataattt
ttttctgataagttttggtcacccctaactgcaagcaagtttgtaaaaatattcttttaa
ttgtgtatattggttcgtggaataaaactggggctatggtactaaggaagacagggagaa
tggatattgagcaggcaatcaacagattctgccgcattagcttaaacataaatgggcatg
ttttggctctcataagtgaaaaggtcgagggaaagtggtctgacttaaggcaagaccaca
tccaggtgctgaaactatgtcccttggttctgctttttctgcatggggacttcatctaac
cctgagagggtccccagcagttccagaccacatcctcttagatttaagtccagcaggaga
aagagatttgtttttcacgccaactctttttttttttttttttttgagatggggttttcg
ctcttgtcgcccaggctggagtgcagtggcgctatcttggttcactgcaacctctgcttc
ctgggttcaactgattctcctgcctcagccttctgagtagctgggattacaggtgtgcac
caccacgcccagctaattttttttttttttttttgtatttttagtagagatggggtttca
ccatgttaaccaggctggtcttgaactcctgacctcaggtgatccagctgccttggcctc
ccaaaatcctgggatcacaggcatgagccaccacgcccgaccttttcacaccaattctat
taaaagttccagaactgactaagtgtggtgtcatggtggttctctaaggggaatagggat
tgtgttaccagagggagagagaagccagggaggcaggaggaacagctgcccaccccaaat
gccagatgggcccttgcctcatggaggaactgcccagtgagggtgggctgagtggaggga
gtttctcgttcctggcctttgacacctgacctctgattcccttccctcagggcctcgatt
gggtggctctggctgccaggaagattccagccccattccggccccaaatccgctcagagc
tggatgtgggcaactttgcggaggaattcactcggctggagcctgtctactcaccccctg
gcagccccccacctggggacccccgaatctttcaggtgaggggaaactcatggaacccag
atgcaggagagatgagatgttgctgtctgcctcagccctggctggcccgaggacactgcc
taggccttgtgtcctgattgggactcagcgtctcccctagacgtcgccacttcagtggga
cctagggttgtcagtcacagagaccacccaggcaggatgtgtgtttgatagttcatggtt
tatctttaaaccttctgttaatttcccttctattccatcatctctttattgttatgtaaa
aatattgtttgaaattattcacttgcggctgggtgtggtggctcacacctgtaatcccag
cactttgggaggctgaggcaggtggatcacttgaggtcaggagttcgagaccagcctggc
caacatggggaaaccccgtctctactaaaaatacaaaaattagctggatgtggtggtatg
cgcctgtaatcccagctactcgggaggctgaggtgagagaatcccttgaacctgggaggc
ggaggttgcggtgagcagagatcacaccattgcattccaggttgggcgactgagtgaaac
tccgtctcaaaaaaaaaaaaaaagagatcttcactttctcacgtggacacctaggaggag
atgcatgttgatattgtggctttgcatgcccttggcatagcatggtacactcctggaggg
tcaggtcccctccaccgaattttttttttttttttttttgagacggagtctcactctgtc
tccaggctggagtgcagtggctagatcttggctcactgaaatctctgcctcacgggttca
agcaattctcctgccttagcctcctgagtagttgggactacaggcgtgcgccaccacacc
cagctaatttttgtattttcagtagagatggggtttcaccatgttggcctggatggtctc
aatctcttgaccttgtggtccgcccacctcggcctcccaaagtgctgggattagaggcat
gagccaccatgccaagccccctctactgaattttagaagcttacaccttttggacaagtc
caaactccctttgcttgggcattgaggcccttcatgatgtggtccttgcttagaacctta
gcctcagttctcatcattttcctacttgatgctctggagggcatgatcgaactgctcaga
ggttccagaatatacctctgtgcctttgcacttgctgctcctgctacctggagtacattc
tctacagcagtctacatggcaagcttctacccctcttttaggcctccttgtctgctcacc
tggcccagggggtcaccctttctttgtgctgcagtcctctgtggacagcatctccttctg
tgcagtttatcatgttgccataatgatattatatcattatcactaaataaaccagtatgg
tttgtttaatagacagaccaagtatggctggataagtcccttctctgaagctcttagaat
tgacaactctgtgcttgaatgtccacattccattccattgtctcacagccctcatgataa
agttctttctcttgaattggtaggtactttcattcattcatttaatgattcaaaaatgtg
tagtgagtgcctaaaatattccaggtacggatctgggtactacatttttaggagaagatg
acacatagtttatttttaaaattattttttaaaattaattaattaatgttttagagacag
gatcttgttctgtggcccaggctggagtgcagttgggcaaccatggctcactgcaatctt
gaactcctgggcttgagtgatcctcccacctcagcctgcccaatagctaggactacaggc
aagtgccaccactcccagataattaatttttttttttgagacgcagtttcgctcttgttg
cccaggctagagtgcaatggcatgatatcggctcaccgcaacctctgcctcccgggttca
agcgattctcgtgcctcagcctcccgagtagctgggattacaggcatgtgccaccacgcc
tggctaatttttgtattattagtagagatggggtttctccatgttggtcaggctggtctc
aaactcctgacctcaggtgatctacctgcctcagcctcccaaagtactgggattacaggc
gcaagccaccgtgcctggccacaacacgcaattaaaatgacccttaaaagctcctcaaat
tgccaggacatggatctttaggaaaagcaaagaattaactctgccttctttttgcatttc
ttcagtagctccccttgcagaagaagccaaagtccggcttgaaagggaggaataagtttt
ttttcctcagcggatagagttggattctcataagctaagcgtgaactcaggccacacttt
caatatattcattggtcctttcagtgccttcagcccttggcacctggggaggaataagtg
gtcactctgatgagaaagttggggtcacaggctggtggggacagacatggccccaagtga
ttataaaaccaggtggaataaaaagtgtccacacatcctgtgtgtaccagaatgcaactg
gaacaccccccactgcccccttgtccagggtcttgcctttgcctggttccccaccagagt
ctcctcacccgcacccccaacccccatgcccatgcccattccccggactcccgccctgca
gggatactcctttgtggcaccctccattctctttgaccacaacaacgcggtgatgaccga
tgggctggaagcgcctggtgctggagaccggccaggtcgggcagcggtggccaggagcgc
tatgatgcaggtgggctgggctgggctgggttggggggaaattggttttaggagaggcct
aggcccggggactctaggcctagatccaactggcgcccgcagcgtgagctcagcaaggtc
ctaagcctctccgacatggggcgtggcggggccgcggggctaccaggtgggacctctgac
gcgccgccttcgccttcgccttcgccttcgcctccaggactcgcccttcttccagcagta
cgagctggacctgcgggagcctgcgctgggccagggcagcttttctgtgtgtcgccgctg
ccgccagcgccagagcggccaggagttcgcagtcaagatcctcagtcgcaggtgggaggg
cccaggcgcgggcaggggtgggggtggcagagcgctgtcccgggggcggggccgaagcgc
ggcgaccgtaactccttctgctccgtcccccaggctggaggcgaacacgcagcgcgaagt
ggctgccctgcgcctgtgccagtcacaccccaacgtggtgaatctgcacgaggtgcatca
cgaccaggtgatggcttccggccaggggagggcggagagaaaaggggcaggcggcggggc
ttgggggcactatgggcgggatctaggggtgaattgggcggggcctagcgtttgattcgg
ggcccaaagggaccagggaggcgcagggagtggaatttgaggggagtagggcctgaggac
gggaaggcggagctgaggatggacaagaaaagggactttggccgggcgcgatggctcacg
cctgtgatcccagcactttgggaggtcgaggtgggcggatcacttgaagtcgggagttcg
agaccagcctgggaacatggcgaaaccccgtctctacgaaaaatacaaaaattagccgga
cgcggtggcgtgcgcctgtaatcccagctacttgggaggctgaggcacgagaatcgcttg
aacccggaaggcagaggttgcagtgagccgaggtggtgccactgcattccagcctgggcg
acaaagcgagactgtctccaaaaaagtaacaaagaaagaaagaaagaaaaaggactttga
ggagggggttctcgaacattggcagggcccgaaggccgggggcggggcctgggtggtggg
agggggcttgccgccgtgggtgggtgttgaccttggcccgccacgccgcccgcagctgca
cacgtacctggtcctggagctgctgcggggcggggagctgctggagcacatccgcaagaa
gcggcacttcagcgagtcggaagcaagccagatcctgcgcagcctcgtgtcggccgtgag
cttcatgcacgaggaggcgggcgtggtgcaccgcgacctcaagccggaggtgggcgagct
gcctcggcggcggggcggagcggtggcgccgggggctgcctctgaccactaccccgccgc
cctcgcagaacatcctgtacgccgacgacacgcccggggccccggtgaaaatcatcgact
tcgggttcgcgcggttgcggccgcagagtcccggggtgcccatgcagacgccctgcttca
cgctgcagtacgctgcccccgagctgctggcgcagcagggctacgacgagtcctgcgacc
tctggagcctgggcgtcattctggtatgggacgcggtccttgaggcggggtcagggtcgc
tcggacctggcgtcttcctgatgtgcagcagcacgagggaggggacaggggtcatcttgg
tgggggcggctgggtttcgtccgaagctgggatcggggtggttcaaatacagaggtgggg
tcgctctggtgctagagtcggagcatccgggtattgggggttagaagtcagggttcacca
cgcgtgggtctcaggagtgcccctagtggggagggtgagtggttctgtgggagcggaggg
gtcagcctcggcaccccagcctgggccggcctcaccttcccctcaccctcctagtacatg
atgctgtcggggcaggtccccttccagggggcctctggccagggcgggcagagccaggcg
gccgagatcatgtgcaaaatccgcgaggggcgcttctcccttgacggggaggcctggcag
ggtgtatccgaggaagccaaggagctggtccgaggtgcggagctggaggtcatagaccat
ggttggggagggggacgctgggacagggatggtcactgggccaggtgtcctggttgggga
tgggtaggggaggagagtggggctgttacgatctctttggggctcagcctttacgccagg
ctcctccccacacttccttgccccgcctccagggctcctgaccgtggaccccgccaagcg
gctgaagctcgagggactgcggggcagctcgtggctgcaggacggcagcgcgcgctcctc
gcccccgctccggacgcccgacgtgctcgagtcctctgggcccgcagtgcgctcgggtct
caacgccaccttcatggtaaggggcagggtctgttgaagggaaggggtgggcgaagcctc
gagaggtggggtctggggaggcccggccatcggagcacagaaaggcgaggtgaggccggg
cgcggtggctcacgcctgtaatcccagcgctttgggaggccgaggcgggcggatcacgag
gtcaggggttcgagaccagcctgaacaacatggtgaaaccccgtctcttctaaaaagaga
aaaattagccgggtgtggtggcgcgcgcctgtaatcccagctactcaggaggctgaggca
ggagaatctcttgaacccaggaggcggaggttgcagtgagctgagattgcaccactgcac
tccagcctgggcgacagagggagactccgtcaaaaaaaaaaaaaaaaaaaaaaaaaggga
ggtgaaccgaatccggtggtcggtctggaggccaaggccctgtcggccttgacctaggcg
gctggaggcaaggtctgggaatggaggtcaaactagatctggaagccggggtcaggcggg
ggtgggggcactcaccctttcctttctgccaggcattcaaccggggcaagcgggagggct
tcttcctgaagagcgtggagaatgcacccctggccaagcggcggaagcagaagctgcgga
gcgccaccgcctcccgccggggctcccctgcaccagccaacccgggccgagcccccgtcg
cctccaaaggggccccccgccgagccaacggccccctgcccccctcctaatccccaccac
tgtgacccccttccctcataggggctgtgacctgggagcccggctcactcccggaggcct
ctgcctgcggctgacctgatccccaagggactgtcctttcctctcctaccccaccccact
cccagacagagcagaagtatttttataagcagagaattttttatgtcttaccagatagag
ttgcagggaagggggggcctgctggggagtggggtttggggggccctctcccaggacact
gcctcttctgggcagaaggcccctccagggggactgctccaacaggaaagagcccctccc
ccacttctaagcactgagttaggagtgctaactcctaaactgggaccccctaccctgttc
tcccctgaggccccgttcctgggaggggcacccctcaactgtcactttatggactgtctg
tgcaattacgtccaccaaagacccgtgttgggggtactgaaggagaggccctgggggacc
ctctgaagcatttctgcctcactttatgtcatctgcttctcccctgttggggctaaggaa
ggagataggtggctcctaaaagaggaggccatcttctcacccaccccttcctctttggca
cagctactcctggctgggggtggggccttgggggtctgggctgggcatccatggtcactg
cctcagcccagccaggctgtgcctttgactttaaaataaaagtccacccagtgctgtgtg
tggcatctgcgtgtcctcgttcgtgttgtgggtgtctagagcagagattctgggcagaca
ggctgctagcccgtggagtttggaacctcagtggggagggacaggcagactcttctgggc
aagaagatattctttgttccttgacttttgctatgagcaggagggcgcaactctcatcct
gggtgtatatccggacagctctgctgggtatcatttaggatattcttggttgtaaataca
gctgctgcttgacttagggtggacctacatcccgataaacccaacctgaatagaaaatgc
tgaaagccgaaaatacatttaatgtctgcaacacagcagacggtgcctgacttaggattg
tttgatttaccggctttcagctttaccatggtgccaaagcgataggctttcagtagaaaa
cataaataaatggtaaggagcttcctgacttacgatgggattacccatcgtaggtcggaa
aattcgtgtcaagcataagtcagtcggggactgtctgtaagagaaaacccaacccaaact
tgcttaagcaaaacacagggttttggggggctcttggaactatgcagcttctcgatagct
tcaggcaagacctaatccagactgaagcacatgatcaggactcagctgccgagtctgccg
agtctgccgagctttttattgttttcttggcggtggtccagtctggaggactctccttat
ggacccaagacgggtgccaggcgctccagggactccagatggaaatatggagatggaaat
ggtttcacggttcccaagggaagtcctgagatgtgctctgactggagccactgaggtcat
gtgcccacactgaaccaatcactgtggccagggaggcagtgtgctgattggcttaggtct
ggaccatggcctcccctctggaggctcattgggtggagagtaggggaggggtgggccctt
gacggaggttacttgaacccggctgggtggtcagtgaaggtggga
