# Supplementary material for: Reference based annotation with GeneMapper
Source: Genome Biol. 2006 Apr 5;7(4):R29. doi: 10.1186/gb-2006-7-4-r29 (PMC1557983; doi:10.1186/gb-2006-7-4-r29)
Supplement: Additional data file 1 — A gunzipped tar file containing the data set of orthologous genes in human and mouse that was used to compare GeneMapper with Projector and GeneWise [file gb-2006-7-4-r29-S1.tgz › projector/ORTHS/region16/mm.truth.gff]

Mm.19.ENSMUST00000025903.1	EnsEMBL	CDS	1081	1135	.	+	0	gene_id	ENSMUSG00000024952.1;	transcript_id	ENSMUST00000025903.1;	exon_id	ENSMUSE00000244428.1;
Mm.19.ENSMUST00000025903.1	EnsEMBL	CDS	1223	1294	.	+	2	gene_id	ENSMUSG00000024952.1;	transcript_id	ENSMUST00000025903.1;	exon_id	ENSMUSE00000146585.1;
Mm.19.ENSMUST00000025903.1	EnsEMBL	CDS	1950	2168	.	+	2	gene_id	ENSMUSG00000024952.1;	transcript_id	ENSMUST00000025903.1;	exon_id	ENSMUSE00000146601.1;
Mm.19.ENSMUST00000025903.1	EnsEMBL	CDS	2261	2376	.	+	2	gene_id	ENSMUSG00000024952.1;	transcript_id	ENSMUST00000025903.1;	exon_id	ENSMUSE00000146602.1;
Mm.19.ENSMUST00000025903.1	EnsEMBL	CDS	3466	3573	.	+	0	gene_id	ENSMUSG00000024952.1;	transcript_id	ENSMUST00000025903.1;	exon_id	ENSMUSE00000146579.1;
Mm.19.ENSMUST00000025903.1	EnsEMBL	CDS	3792	3872	.	+	0	gene_id	ENSMUSG00000024952.1;	transcript_id	ENSMUST00000025903.1;	exon_id	ENSMUSE00000146590.1;
Mm.19.ENSMUST00000025903.1	EnsEMBL	CDS	3945	4048	.	+	0	gene_id	ENSMUSG00000024952.1;	transcript_id	ENSMUST00000025903.1;	exon_id	ENSMUSE00000146597.1;
Mm.19.ENSMUST00000025903.1	EnsEMBL	CDS	4151	4301	.	+	1	gene_id	ENSMUSG00000024952.1;	transcript_id	ENSMUST00000025903.1;	exon_id	ENSMUSE00000146591.1;
Mm.19.ENSMUST00000025903.1	EnsEMBL	CDS	6363	6527	.	+	0	gene_id	ENSMUSG00000024952.1;	transcript_id	ENSMUST00000025903.1;	exon_id	ENSMUSE00000146589.1;
Mm.19.ENSMUST00000025903.1	EnsEMBL	CDS	9244	9372	.	+	0	gene_id	ENSMUSG00000024952.1;	transcript_id	ENSMUST00000025903.1;	exon_id	ENSMUSE00000146581.1;
Mm.19.ENSMUST00000025903.1	EnsEMBL	CDS	9544	9677	.	+	0	gene_id	ENSMUSG00000024952.1;	transcript_id	ENSMUST00000025903.1;	exon_id	ENSMUSE00000146594.1;
Mm.19.ENSMUST00000025903.1	EnsEMBL	CDS	9767	9860	.	+	1	gene_id	ENSMUSG00000024952.1;	transcript_id	ENSMUST00000025903.1;	exon_id	ENSMUSE00000146593.1;
Mm.19.ENSMUST00000025903.1	EnsEMBL	CDS	10181	10354	.	+	0	gene_id	ENSMUSG00000024952.1;	transcript_id	ENSMUST00000025903.1;	exon_id	ENSMUSE00000146595.1;
Mm.19.ENSMUST00000025903.1	EnsEMBL	CDS	10443	10637	.	+	0	gene_id	ENSMUSG00000024952.1;	transcript_id	ENSMUST00000025903.1;	exon_id	ENSMUSE00000146583.1;
Mm.19.ENSMUST00000025903.1	EnsEMBL	CDS	10882	11041	.	+	0	gene_id	ENSMUSG00000024952.1;	transcript_id	ENSMUST00000025903.1;	exon_id	ENSMUSE00000146587.1;
Mm.19.ENSMUST00000025903.1	EnsEMBL	CDS	11150	11313	.	+	2	gene_id	ENSMUSG00000024952.1;	transcript_id	ENSMUST00000025903.1;	exon_id	ENSMUSE00000146588.1;
Mm.19.ENSMUST00000025903.1	EnsEMBL	CDS	11489	11686	.	+	0	gene_id	ENSMUSG00000024952.1;	transcript_id	ENSMUST00000025903.1;	exon_id	ENSMUSE00000380597.1;
