# Supplementary material for: Reference based annotation with GeneMapper
Source: Genome Biol. 2006 Apr 5;7(4):R29. doi: 10.1186/gb-2006-7-4-r29 (PMC1557983; doi:10.1186/gb-2006-7-4-r29)
Supplement: Additional data file 1 — A gunzipped tar file containing the data set of orthologous genes in human and mouse that was used to compare GeneMapper with Projector and GeneWise [file gb-2006-7-4-r29-S1.tgz › projector/ORTHS/region16/mm.fasta]

>Mm.19.ENSMUST00000025903.1 3014470-3028008	reverse
agcagtgctcctccatggtctctgcttcagttctgatctccaggttccagccttgagttt
ctgccttgacttccctcagttatggactgtagcctgcaaaccaaataactgccccttccc
caagctgctttaagtcagaacgttttatcacagcaacaaagaagcaaacgaatacaggga
caattaggctgggtggcaggatgtgagtcagggcacccgaggctgccccagggagggtgg
ggctccctgggaaaggtggagtggggtccttgtgcaatcagccctgcaggctccctcttt
aattctttttgaaattacatttattttatattatgccatatgtttgcattgtatgtaggt
gcaggcacttagatctaagggcagcttgtggaagtcggttctttctttttaccatgtggg
agggaactaggcatccaactcagttggtctcctttggggcaaaagcaactttacccatgt
aaagtggcttcctgtttctgaagtgtactctcaggatgcccattgccggcccagcatcaa
gagcctagggctcctgtgtccagggaatataaagatctccagtgtatttgctgagcttaa
cgagtgtaacgagtggtcctaaagaaggaagtgggctgtgatttgtgtctgttggctaag
aggagcagaagaggcaaggctgccacgtgggagggagggctccatcagcctgggtgggca
gccctcctcaaatcctgggacacagacctctagtgtcctccatatcctgctggacagaca
cctggctaggaggcttactccagctgcagccacatgtcacccaaaggccctgcacggctc
tcactggtcccggggccaggagaccctgccaccgtctgatgcttcccacccgcagccccg
ctccgtcacgttccagccgcctgactcaggccgcacggggcgggctgggagccgggaggc
ggtgccggcgcccgctcggccccagaggcggcaccaggaagcacccgccccggccggagc
cgccatgtaaccggcgccgcccgtagccccagccgcgcgggccccagcgacccgcccgcc
atgggagacgaggatgaggacgagggctgcgccgtggagctgcagatcaccgaaggtggg
tgccggatcccgaggcggctctcccggacgggtggcaagagtcagcgaccctctgggctc
actcgcccccctgtgtccgcagccaacctcaccgggcatgaggagaaggtgagcgtggag
aacttcgcgctgctcaaggtgctgggcacgggaggtgagaaaccgctttcactggcatgg
tgctttgggccttctgcccgcccactcgcctggacctgggcctgggcctggttgctgggg
aggtccccccaccctttcccggcatagctccccttgcccgccccgccctaccgtaccagg
gttccgagcctacttgccgggcgtccacgttgacaggactcttctctgcaaagtcctatg
cgtgcgtgccccctgccgcgatttcctagcctctttggggttttgactccctcccaagag
ctttgcacagcttctctccccatcttcccttgcgagccccactcttgtattttgcaaatt
ccccagtccgggtttgcacatccctccgctgactgggagcgcgcctctgcctccggtgcc
agcgttttcatcttttctcagctctcttgatcatcccaggtttgcacgtgccccgcccct
tccccgccccgcaggccttctggagttgcaagctccccaggctagtttgcactgcaaatt
gcttttcaggcttaaccgagcaccctccagggagggctcaccttctccttagaaggctct
gtcagccttttgcaccccccttcccaccagtctgcaccgccctcgcacttacagcccacc
ttccaaccgcttgcttgctgctcccacagcctatgggaaggtgttcctggtgcggaagac
gggtgggcacgacgcgggcaagctctatgccatgaaggtgctacgcaaggcggcgttggt
gcagcgcgcgaagacacaggagcatacccgcaccgaacgctcggtgctggagctggttcg
ccaagcacccttcctggtcacactgcactacgccttccagacggatgccaagctgcacct
catcctgggtgagggcctgtcacatctcagctttggagagggacgggagttagattaggc
taccttgtagggaaacatttcaacgtctcctcactcccagactacgtgagcggtggtgag
atgttcactcacctctaccagcgccagtacttcaaggaggctgaggttcgagtgtatggg
ggcgagattgtgctggccctggaacacctgcacaaggtaagagacggccctgccttttgg
ctgctctcctgggactgccctgaacctaatgaggggcttcctgtttcaggggtggcctgg
gcggggaccttgaaagaactgcttgagacagcactacctggaagggtcttctgctccaga
accttctggaaggggctttcctccaacaggaacctaggctaaccttcatcggacttcctt
aagtggtgacctcagacctcagttaccaagacctctgaaatggggctttttgttcacact
cctgggcgccttggggcctgtgcacaggacttctcaatgcagggtacctttggtggccct
tcttgagtcccttcttacttgcttttattttgtgcatgtgtggtgtgtgtatgtgcatat
gtgccagagcacatgtgtgggtcagattctgtgacattaacaatatccttccacctttgc
atgggttctgagatccatctcagattgccggcactctctctgctgagccctctcgatggt
cccctgtttaactcttcctgtagccatctcatgtagcccaagctggccttcagatccctg
tgtagtcaagatgaccttgaacttcgaatcctgcagcccttgtctctttgagagttcagg
cttgttgatcactcctggtttcatggggtgctggggacccagcccagggccccatgctag
gtgctcttctaaccagtcccacccagccttggtccttatttttttctctttgatctcttc
cttttcctctttgttcgttgttttgttttgagggtcttgctcagtaacccggctctcctg
gtaattgctggctaacctcggctagcctcagctggctgccttagcctcctgggcactagg
aggataggcatgagtttacatgcctggatccagtggcttttcttatctaataactagctc
tgcccagctttatcctgccctggagttctccctgcaggtgaaagatcttcagggcatctc
tttatcctacgtggggacctacagggacccgcagggacccacagggctgtggctgtgtag
tgtgtctctcagggtggcactcaacgtcccatctgctcctgacagctgggtatcatctac
cgggacctgaagctggagaacgtcttacttgactcagaaggtcacatcgtccttacagac
tttgggctgagcaaggagttcctgacggaggaggtgagtgagtggcgctcccagccaggc
ctttgacctgctccctccgtgtcagccccctgggagggggctgcagagtggtcgggtacc
aaggttcccactgttttcccagaatcttctaatttgagcaagttctgctctaagccttta
gggcccttggggtaggggtgaagctaaggtatacaaataaggtatacaaatgggtcctct
tggcttctcagaaagagcggaccttctccttctgtggcacaatcgagtacatggctcccg
aaatcatccgaagcaaggctggacatggcaaggtgggttgtcagggtgaaggtggcaggg
gtggggctagtgcacaaggccttcactctggccctgctccataggctgtggactggtgga
gcctgggtatcctgctcttcgagctgctgacaggggcctcacccttcacactggagggag
agaggaacactcaggctgaggtgtcccggtgagttgtacaggtcatggagggtagctgag
ggctatacggccttcctgggctgggctgggagggggcttgctgcccctgacaccccaccc
atcctcccagacggatcttgaagtgctcccctcccttccctctccggattgggcctgtgg
cacaggacctgctacagcggctgctgtgcaaggaccctaagaagaggttgggcgcaggtc
cccagggtgcgcaggaagtcaagagtcaccccttcttccaggtgaggctttaatgtatga
cctcataggtccttcacctctgaaggccgggctgcagcatggggagcacaaatgtattcc
atcttttccgatgttacacacaataagaggtcaaagggcagaatgtgcagaccccactgt
cctcagggcactcactgggcagctccctgggaatgcgtgaactagcacggagccttcaca
tgtgatctcactgagtggcctttcctagctgttgtcttctgtttatatacagtcatcaga
tttggcatctatctgacatgcagcaagagcatccatccatttgtgggtatcccctgtggc
caggcacaggtccctcctgcctccatgctgggatcctagccttggagggtctccaggggt
gctctcagagcagagtcttcctctcccgggccagcatggccccaggtagaggcatgggca
agactagaacacagaatggagctgaccagggtccacttccttcagtgaatttctggaaca
cccccctcccccatctcagactgctgggagagtgctcacctgtctatcatcctgcagaag
tccccaaggtctttgaggcttggcacttgacatggtgtcctctcccttctgccctttctt
tggacaaagatctttggaggctactgcacatacacacttacccgacatcgcacacataca
aacacacatgcatatatatgtgcacatacaatggggtagtggtgaggagaagaaatccag
accaggttgtctttgagaatccaagctcattcattcattcattcattctgtctgtctgtc
tgtctgtctgtctctctgttcttccatatttagatatggcatccatttttagggttgctt
tgtgactccaaagggatgactatgtagcctgctttccaggacggaagtgggaggaggaag
ggcagggtttgcaagcttctcaccttcccttcaaggtgctttcctaggctccacctgaca
gtatttccttgcaagctattgggcacaaccagctacaaagaagtgtctgtaagatggtgc
atcttggttgtattggaattatgatgctaaaaagacaggaaagcggatgctggcagaagc
ttagttagttctgccaccttagcttaaacatatcaaagagcaggtgctcattcccaaaag
ggaggacaacttgtagggatgggttttctccttccactgtgtgactgtgaggcttggggg
tgagtgcccccttccagggcgctgtctcacctgcgtgtttagtctccttgtcgttaggag
aattcattctccagcccaagtgccacatggtaattatacataggttgcagaatggcgaag
gaagctttagagaggcttccctgctgaggctgtcctgaagtctgagcagttcagggccag
gctgaagtgggctgaacgtccctgaagaagaagctatgggggcgcttgggtgacagtcct
ctgctgtggcaatttgcctggatgaggttgtcacctgtgacccagtgactagttagcagg
gcagccacagtttgatcataggatccttcttttcacagtcccaggggaaggacttccttt
agatgtgatatgctcagtgtctgatctttctgacacccaccagggtctcaaactccctat
gtgtttctgactctcctgactccaccctccccagttttaggatgataggcatgctcagtt
catgcattctgaggatcagaccaggattctgtgtgcatctagggaggcacactcccgcct
gagcttcgccctccctcagggcttgctacatttccaggtgtccttatttattagatacaa
atgtttatcagcttgtgcctctggctgtgctggcaggtggcagttgtttgcttgtataaa
ggagatgtaacggtcattctttctcagcagttagattcaaaatggagtagcacacgccaa
ggctgtgtcattatattataaagtagtcattcaaggttaggcacaggctgaaaggttccg
ttccataccacagagaaagcagagtggatcaccttgttctcacccttaacctctgttccc
agggtctggactgggtggctctggctgccagaaagatcccagccccattccggccccaga
tccgctcagagctggatgtggggaattttgcggaggaattcacccggctggagcccgtct
actcccctgcaggcagccctccacctggggaccctcggatctttcaggtgagtgggaacc
cacatgaccccagatggcatagatgcaggacactgttacttgcttcagtcctgctggcaa
ggtcactcactgcacagaccctgggttactctgaggacacatctccccagactgttccac
ttcccaggggtgcctgatgttatcagttatagaagtcaccatagctgttttttatggctt
tgtatttcatactaacatctgctcactcttttcaaacttttattcatttataattgactt
actcactatgtacatagggattttgtctgcttgtatgtttatgtaccatgagtatgcctg
gtattcaaggaggtcagaagagggtgtcagatccctagggactgcattgcagacagttgt
gagctaccatgttggtactgggaaccaaacccaggtcctctggaagagcagagctcttaa
ctgctgagccatctttccagcccctgtttccctttatatactagggatgaaacatcgggc
cttgctctgccactgagccatgccactatctcctttttcattttgagatatggtcttgat
gagttgcctaggctggccttgaacttgctaccttactgcttagtctcctaagtagctgaa
gtccaggtcagtgcctccaggcctggattttcatttcctttccattccaccatttctgcg
ttatctaaaaatattactttagggtctagagagattgcttaacagttaagagcactggct
gtgggctggtgagatggctcagcgggtaagagcactgactgttcttccaaaggtcctgag
ttcaaatcctagcaaccatatggtggctcacaaccaccagtaatgagatctgacaccctc
ttcaggtgtgtctgaagtcagctacagtgtactgtgtataataataaataaatctaaaaa
aaaaaaaaagcactggctgctcttgcaggtgacaggagttcaattcccagcacccacaac
catctgtgagtctagttctaggggatctggcgtcctcttctggcctcagagggcactgca
caaatgtggtgaatgggcatgcatgcaggcaaaacacccacacatatagaataagtaaac
tgaaaaaaaacattgctttaaattattaagggccgatgatgtaggtcagttggcagaggg
cttgctcttcgtatgtgaagcttgggtttagtcccagcactgcataagccaggctgttgc
tcaggaagcagaagcaagagggtcaggagttcagggccatccttagctacatacggagtt
ttgaggccagcctgggatatatgagactcagtctcaaaaattattaataattttcaaaat
tgctaagtggacaagatgctatggttgtaccatagcccagcacacttgcatagaaaccca
gggcagagtggcaaggcttgccttagcttggcatccagggcctggggtgatgtgatcctc
tgtcagctgcttaccattctcctacctgatgttccacacagtaccattgcacgtcctaga
ggctcccaagcacacctctattttgcctgctccagagcagtcaaccggcaagctccgcat
aggttaagaccacctggctctctgggatttcctttcctgtgcactgcccttgagcctacg
tacctaccgctgagcaatttgacatgactggtctggaagtccctaaggaacgggattaat
ccctgtgtctttcaggcttagggctcaggtccagcctgtagaacatagtttaaacatatt
aaataaaactagaacaatattgaatatgatggatccagccagttatgatggtattacact
ggtcaccccgagggctgaggtgcagactctgggtgagactctgttgagcaccaataactg
ggtctgggcactgggaatgaaccagagaccttaacaggacaaagcactacccacatggag
tctggtttaaagaaaccagttgtgcagcatggtaatggacacctgtaatcccagcactgt
gagactgaggcaggaggacagattcagcctgggctacatagtgagtaccaggccaactga
ggttacatagcatgacctgtctcaaaacaaagcgaggactgagtagtggtgacactgatc
tttaatcccagcactcaggaggcacagccagtgggatcactgtgaattcagaccagcctg
gtctacacagtaagaccctgccacaatacaaattaacaaccccaaacaacaacaactaga
acaaaatagtaacaacaggactctgaaattgctaggacatgggtctgtatgaaaagcaaa
ggccaccttttgattctctctgtctttccttggtacctcttcctctcactgaggaggcca
gggtctggcttgaaaggatagagaatagagagtagccccccccccccccccagccgatga
attatcttaagctaagtgtgtatgacaacaggcgcagcccttgtgtacagtcctgggcca
ctagtctgtgctaggtacgttgtggttagaaaaagctggtcactgtgataagacaagtgt
gtgtgtgtgtcgatcgcacacttggagggtaggcatggccccaagtaatcataaacaggg
taggataagatgtgtccacacaggctgtgtgggcccagatgtaagagtgccctcactgct
cctctgtggatgaactcagctgcctccgcccataggcatccaaccccacactcatctttg
cagggatactccttcgtggctccgtccatcctctttgaccacaacaatgcagtgatggct
gatgtactgcaggcaccgggtgccggatacaggcccggcagggcagcagttgccaggagt
gccatgatgcaggtgggctggcctgggggtggaggtggtattggctttgtcctctggggt
gaggggactctggcccagttccaccggttgctggtggtatgatttggatgtaggcaggcc
gtcggccatgacagggccactcatatccagcataaggatctaatgggcaccctttatctc
caggactcgcctttcttccagcagtacgaactggaccttcgggagccagcgctggggcag
ggcagcttctctgtgtgtcggagatgtaggcagcgccagagcggccaggagtttgctgtc
aagatcctcagccgcaggtgggagccagctgtgggcagagccctccagagagggctaggg
ataagggcccagtaggccactgtaacccctccggccttgtccccaggctggaggagaaca
ctcagcgagaggtggctgctcttcgcctgtgccagtcacaccccaacgtggtgaatctgc
atgaggtgcttcatgaccaggtgaccaatgcttgttagggacagcctgtgtggagtgggg
ggtggtagagaagagagagagagagactccagaagtgggatctgaggggtataaggcctg
aggactgagggacactgctgaggatggagccggaaaggaatgtgaggaggatgctcagga
agggggcggagcttatgggatgggtgtggttaaacgtggataaagaatggtgtcctgaaa
agctgtttgtttgaggtgggggtggggaatccaggaatatggggctcccgcgatacccga
gcgggcaggtggtggtagtgacgtgccttgcatcccgcagctacacacttacctggtcct
ggagttgctgcgaggcggagagctattggaacacatccgcaagaagcggctcttcagcga
gtcggaggccagccagatccttcggagcctggtttcggccgtgagcttcatgcacgagga
ggcaggcgtggtgcaccgcgacctgaaacccgaggtgggtgcgggactcgggcggtggag
caggactgcctggcacctatgctgggccctgcccctgactgtcgcccgctcccctccggt
agaacatcttgtacgcggacgacactcccggggccccggtgaagatcatcgacttcgggt
tcgcgcgactgcggccccagagcccggcagagcccatgcagactccttgcttcacactgc
agtacgctgcacccgagctgctggcacagcagggctacgatgagtcctgcgatctatgga
gcctgggtgtcattctggtaaggttctcggaggagctggggttaattttcctgatggtta
gcccgaggcaggggaccaggtctgttagtgggggtagcatgtctttgaggccaggatgca
atgggtctctgcgaacctgggattgagggtccatcacttttgagtccctgtagtggagag
ggtggtggagctgtgagcgggtgaggatgcagcctgcccccttgcagcctgggctggtct
cactcctttatctcctcctagtacatgatgctgtctggccaggttcccttccaaggggcc
tccggccagggtggacagagtcaggcagctgagatcatgtgcaagatccgtgaagggcgc
ttctccctggacggggaagcctggcaaggtgtgtcggaggaagccaaggagctggtccga
ggtgcggagctggaggacttggggcatggttagggagggaaggtcatgagatccccggat
cagggacagagtgagtctcctttccagcatgcccctgccttaccaccagggctactgaca
gtcgaccccgccaagcggctgaagctggaggggctgcgtagcagctcgtggcttcaggac
ggcagcgcgcgctcctcgcccccgctccgcacgccggatgtgctggagtcctctgggcca
gctgtgcgttccgggctcaatgccactttcatggtaagaggcgggccgctggtaggcgga
acccgcctttgatgggttagggggtcttgacctctgggggctggaggcccggggcttgtc
gatctgggcactgcaggatgcgcgccaaggcgaggactagcaaaccaaaatcaggcgggg
tggggacattcattctctcctttcccaggcgttcaaccgaggcaagcgcgagggcttctt
tctcaagagtgtagagaatgcgcctctggccaagaggcgcaagcagaagctccggagcgc
ggccgcctcccgccgaggctccccagtgcctgcctcctccggtcgcctaccagcctctgc
cgctaaggggacaactcgccgagccaacggccccttgtccccttcctagctcccgccact
ggacccccttacctttaggagctccgatccgggagcctggtgctgccaccagaactttgc
agcggctccactctgatggggggggggggggggggggggggggggggggggggggggggg
gggggggggggggggggggggggggggggggggggggggggggggggggggggggggttt
gccagcggctcccactctgatccctaggaattgccctcccctccacacccacttccagac
agagcagaagtatttttataagcagagattttttaaaagtgtcttactagataagagttg
gggacacagagaagcaactgttgtgagcaaagtggagcttggggctccctcgcccgatcc
caatgctgccccatcaggaagagagaaggtcctttccaggagcaactctgctaagaaagg
gcatcctatcctgttcctaagtacccagttgccatggagaagaaatcaggagcccgtata
ctgtgcttccctgggactttgcccctaggaggggacacccatcaatgtcactttatggac
cgtgtgcaatgatgtccaccaaagacctgtgttgggaatgagagagagagagaccctgag
ggacctctagagcatttctgagatacatcacttttgtcaacggctcccctagtggggtta
aggaagaaggcaggtgctccccagggggagcccctttctcactcacccattcctcatggg
cacagctgcttctggctgcaggtggagccttagggttctgggctaggcatccacagtcac
tgcctcagcccctctaggctgtgcctttgactttaaaataaaactccacccagtgctgca
tgtggatctgtggtttgtgttcatggagagggtgtctggaaccagagttggagggacagg
tagacctttgagagggtgtcaagaagacagtcacttagctgtatgttggtgtgcacctgt
gtatgcaggtatgcgcgcgcgcgtgtgtgtgtgtgtgtgtgtgtgtgtgtgtgtgtgtgt
gtagccctgaggtcctcatggctcatctttcctccgttgctctccatttttaattaatta
attaattaattccaaaactgggttttctctgtgtaggtctggctgtcctagaacttactc
tgtagagcagcctggccttgaactcacagatttagcgatctacttgtctctgcctcccaa
gtgctgggactaaaaccaagtgtgccctccccctacccccagctaattaatttttaaaca
gggtctctacacagcactcgttggctgtcctagaactcagtatgtagatcaggttggcct
caaactcatagagatctatctgcctccatttcccaaatgctgacattaaaggtgtgtacc
accttggtgagcttccatctttattttttgagactgtgcttctcactgagcctgagctga
cctactgcgcaggctcccatgccatgcctggctttttatgtgggatttgggattccagct
catgtcctcctactgcaggcactgtgcagacccacttagctccccagccccagcgtttca
ggtcatttgcatatgtatgcctgtttacattaacgtgagtgcacatatgttccggtgtcc
atgtgcatttgtgcagaaacccaagagatgttgggagtcttcctcagtcttactcactga
atccaggtattgcagagggggctggtttagccttgctccagagacccctacttagccttc
tgggccaccgtggccatcccacatttatgtgggttctggggattgtaatttacccagcta
agctccaacccttccccctagttccagcctccaccctgt
