# Supplementary material for: Reference based annotation with GeneMapper
Source: Genome Biol. 2006 Apr 5;7(4):R29. doi: 10.1186/gb-2006-7-4-r29 (PMC1557983; doi:10.1186/gb-2006-7-4-r29)
Supplement: Additional data file 1 — A gunzipped tar file containing the data set of orthologous genes in human and mouse that was used to compare GeneMapper with Projector and GeneWise [file gb-2006-7-4-r29-S1.tgz › projector/ORTHS/region17/hs.fasta]

>Hs.X.ENST00000257017.1 127249658-127264858	forward
atcttccaagcataatctaggcttctggcaaattagacccaaccactttgttctacattc
agctgcagggggaggtgaaccctcctagggattcccaactccctctgaaactccagcgtt
ctggagggacttatggttatatggagggcttgggaatggaaggcactgtggagcttatgc
cattgtcccaagatcctccacctgggccagtaatggctagccccgtaaacaaagtcccct
tttgctggaactgccaccactagcttcccccccttctcctagcctctgtgtggccctctc
ccgcggcgggccttccccattggccagccaaacacaaccgactgcggcagccaataggag
ccgctctcctgaacattcagaggatgggtgcgcgtggtgtgataaggggatgttggcgcc
tggtacgcgcccccctacatctggcaagtctgtaacagaaacagttacaccccctacaca
cgcacacgcgtgcccgctggctccctcctctcagctgtacaggccccggacaacccactg
cgtgtcttggcagcggcctcccaggctgcctggggcccgcgagtgcacctgctcactcat
taagacagagcatccctttatcccaaggcgcgggtcgggtagagggtgggggtagagggg
acggggtagcggggaccgggaaggcgcggctcagctgcccgctgctcccgaggtgaaaga
ggtgcctccgcccccaccccatccccgcagagttgcgttgctccagggaggccgaagtga
tccagtgatgtcttaaggtgcagctctttgtcctccccagctgtgctccctgcccgctga
ccccgtgcgctcgagccagtgggggtggggagcccgaaacctataacataaacgggggca
aggagaaagaagtctatcccggggtggcgtgtgccgctgtccccaccccgtctctttcct
cctgaggcttcttccctcgggtccgtcccgggaatgcaggcaggggagggtgtgggccga
ggcgcggcggcggctggagcagcgcggtagggtccttcgccagagcatccggtccgaggg
cgcacacaggcagaaggctcgcggctcgtccactctcctccctctctcctcctctccctg
gcttttgtgttggtgcctccgagctgcaaggagggtgcgctggaggaggaggaggggggc
ccggagtgagaggcacccccttcacgcgcgcgcgcgcacacggtgccggcgcacgcacac
acgggcggacacacacacacgcgcgcacacacacacgcacagagctcgctcgcctcgagc
gcacgaacgtggacgttctctttgtgtggagccctcaaggggggttggggccccggttcg
gtccgggggagatggcgcagcccatcctgggccatgggagcctgcagcccgcctcggccg
ctggcctggcgtccctggagctcgactcgtcgctggaccagtacgtgcagattcgcatct
tcaaaataatcgtgattggggactccaacgtgggcaagacctgcctgaccttccgcttct
gcgggggtaccttcccagacaagactgaagccaccatcggcgtggacttcagggagaaga
ccgtggaaatcgagggcgagaagatcaaggtgatccagggggtcaggtccaggaagggtg
ggacccgggaggggacctcgcccgaggcatagctctagcggttgtcgtcgtccagcgtcc
agcgcgtggcggtttcgcctcttgctgagccgaggaccctcggctcctcctcaccccttt
tcacctctctcagcggggccccgtccccacttcactcagttttttagggcggttgagaat
ggggttgcattcttacccttagcccctgcctgacaggtcctgccaggaaaagcatgttgg
attcccatccatgacccctaccccgagcagcggcacctgtgggcagagggaggcaggagg
catctgtgggtcctagtctctgggatggatcccaaagcactttacacatcctgatgtctc
ttctactgcttgggtgccgataggctgcaaaaccccactttggctaagcctcaaggcgtt
agagggaaggaaatgatggaaatccatggagaatgaaaaagctgctttattttaaattgc
agtttatagttaaaaaattagggctgagttgagatggcggtggagtggggtggttctggc
agaaagccatgagcccttttaaagaaattgaggcagggtccagcccttcgtaatagacaa
aacttgtttttttgtaacagcccccctggaatgatatcttctttacttgtctggggcatc
taatacatgaactgctccttattcattctgttggtattgtcttcaggtctttgtaaaaat
gcagtgacttaaccgagggccaggggaatgttcaatcctccccctccatgagtttatgta
ataggctaagtgcaaatattcttgtctgaccatttgtgctcacctttaattcagaaaagg
tagaaacctgatatgacaggaatatgtcaatgtgcaggggatggcgggagggaggacata
acaagggcaacttcttgtgtcatggggagcagaggggggcctctataaaggcactgggat
cactgaagacaactcctctaggctcacagctggcctttccttgagcgtatggttggacct
tagacagagtcaggggtgacagtaagcctccttcttgctggtcaaactgccaaagtgacc
acaaggcccctcctctgagtgacgtggagagaagggctgagtaactgatgaaactgatga
aacacttgaaactgtgcgagactcctgactccttgattattaaaatgaacgtgttctaaa
aatggcttcagaaactaggccaactcactagatgtcaggaagatggacagctcagtactg
ataagggagagccccagggtaggaagatagaacattattttgaaatcgtgatcttttttg
ccccttgcattttggaagggaagtgctacatttccttttaaagtcaaaggcggtatctgt
ctctgtcctttcctggggctgttgacatttgcttggttaagacttcctctagtgtgtcta
gcttctttaatgtaaggctataagattctagaatttctaaaacatgactttgtaatccaa
agtagaaatatctttacagatgggctcttaaacctcaaaaacctaatgctcccatttgct
taaaatcaagtgctacagtgagccaaagagttccctggatttaaaaggtgggaaataagt
ccatctgaaatttagatggaaaaaatgaagtgtttgggaatctaaagaaggagggaggaa
gaagctagaaagtgagggatgacagatgaacacgagtggaagagtcaccacccagtggcc
ttgaaggaatttttaaactattccttctcttctaacaccccagtacttagccaaactgga
ctttacagtctctggcaaagattccagactttttcccagagggcagagcctgtgacagtg
tgactcactagaaacagagctcagcacaacaccacgtgcagataagtgcttaatacaggc
ttttttggggaagatgatattttcaaggggacaaagccttgtgacactgctcatggagga
gtcctctgagggcagattccaaaggagctcagagtggcgtgtgggagtggggagatggtg
accctgcttcttgtaaagctgctgcaatctcaggaccatgctggcaggcgagagaccagc
atgtctgtgggaagatggcagagcctggcggctagcacgtgatctagataagagaagatt
tggcctcgcactctggctagcctgaagttgttcaaggaatacatgccaaagccatgcttg
gagatgactgccaagggcttcgtcctttgcgagagagagaaaagtccagtgtgacagtcc
gaggtctggcctagaccatggccagcaatagaaggcttttgggctgtaacataccagccc
ttggaggagagtggtagagaggtctcagccagctcttctcagtctaagagcaagggtgtg
gcctcttctgggctgcctgcctgtgtcccggggtagcacatacatgaacccctgctaggg
acaactgatttggtgtagttagagccacactgtaattaattatcaaggccatccctaggg
tattgaagccccatttgctgtctccaatcattatgttccccaccctcaccccatcaaagc
atttacaattgagtcctgatgaactcaattgtatgaacatcaagaaaagcctccaatgag
taggcaataataataataataataacaactatgtattgaataagcaaagagcccaggcta
ggcactttacatgcattatcttatttactcctcacagcagctttatgaaatcagcagtat
tgttatcattcccattttatagataaggagactgaggctaagagagatgaaataacccag
tggcacatggatctgagcttcagcctttgactcttgagcccaagcacttcgccacctcac
tatcctacctttcctgttacagggccacgatttcaacccagattcagagaccatgccctt
taccactgcatttcactctacaggacaatattcagtcccctagattgggggagtttgaca
gggggagatagaatgccaggcagccagtcttgctctttcttctaggccagggacttaggg
ttatagcccaaggcccccaggagcctttcagatgtctccttcaatttgtatccaggacac
acagaactcaactgggtttactttttttttttttttttttttgagagggagtttcactct
tgttgcccaagctggagtgcaatggcacgatctcagctcactgcaacctcggcctcctgg
gttcaagcagttctcctgcctcagcctcctgagtagctgggattataggcacctgccatg
atgcccagctaatttttatatttttagtagagatggggtttcaccatgttagccaggctg
gtctcgaactcctgacctcaggtgatccacctgcctcgacctcccaaagtgctgggatta
caggcgggagccctgggtttactttttgcaccttgattatctcaactcaggtgtgagatg
cagaaaatgttcagagataaaagagatgttacagattctgtgatccagtgtcctcctctt
gcagataggaaactgagactcagagagggaaagtgacttgcccaagatcacacagggcca
ggcctagaactcatgtctcctaattccctttctggtgctctttccacacatcatgctgcc
tggcacaaaatcctctctccagcctagctccatggtccatccaacccacaaggccaccta
tgacaagaatccagagggacatcataagagatagctgacagtctttcctgacatcagcct
aggaagggtggaggcatcccccagcccccaaaggaagagtggagcttcccttaatgacta
tgatgtgtctgtcacctacagatgtagctaaatttattgagtctgtctcctaaatgcatt
ggaaaatgccgaataggggtgtgtgtgtgtgtgtagagagggagggtatgtagtagaggg
gaggctaagaaactaatttttgaatcattctttgtatatttgcatggaagcttcacttct
gtctataatagtttggttcctcccacaggctgggcactccctgtgccccagccctgggga
caagacaaactgcaggtcagctgtggctatgggcaggtacagctcaggactgtgagtttc
tgttcctctactgatcactgggggaaaaaaaataccttcctgtgttacattatcaagtgg
atggaggctgagctaagtgttccttggaagctgcctgcagtcagaatgacatcatttctt
ccttagggcttctgagcttctatcttctgccagttaacttaatggttaattatccatcag
tgtaagtttctctgtctcccttgctgcttctttctgtgtgtgagtttctctttgtctctg
tcctcctttgccattctctgtgtcagctttgtgtgtggatcttagatgcagatgggacag
tccagctagttgaaaacaggtttcttttaaacttttcccatcatccactggggcatgctc
cagaggttacagatgtatttgtctcctttttttgcacttctaccctcccccatcggcctc
caacaaaagcacattcatgcctcatctatagaaagatgccagttaatgtttcctagggaa
aagaaatccccctgtcagctaagagcacatgcagggggttgggggcttgctgaagctcgc
ccagaaaatagttcaaaaggttagatatctctttggcagttccccatgctgtgcccctcc
atcctcctccagcaccccatcagttcgggcctgcccccggccacccatggcatgttgcca
gtattcctctctccaccccctccccactggatggcctttagctctgtctcaccttcgaga
agccaagctttctgtgatttccaggatgagagaccaatggacccaaggaaccataccaac
aggagagggcttgatggcctttctgagaccagagcaacaactaatatttgcagagtgctt
gacattttccaaaagtcctttctcatgtgttatttcactggatcatcccagcaaccatag
gaggatcaaggtcccattgcagagatgagaaaaacaaggctcagttcagggaggttaaaa
gacttgtctggcatttactcagcttctgagcagaagagctgggatgcttgctgcctttcc
aacagtgcttgctcaagttgttgcccatctagacttaatggtggaggtttcaggccatga
aagaagggagagtgtatattaggcactgggtcacatacttacaaggactactaatcctca
tagcatccctacctgattactattgttatcatcactttccagatgaggacactgaagtca
gagaaagtaacttacctaaggacacctaacttatctaaggacacctaacaagtcatgtac
taacatgacttgggccgagatctgcacccaagttgatttgactccactataccccattgg
ccatctgacagaaacaaggatctggggtacatgtatgtggctgtggctaagaggcagtct
tcacccccatccactgtatggatatggtgcccacaggaaaggaggaaagggtgagaggag
aggcagctgcgaaagaggaaggagatgctttcactgcttggcaggggccaggggtttatg
aagatgctgagaaaggaacacctaactctcaaacaaaatgagatcactgctaggtaaggt
ggcttgccagcactttgggaggccgaggcaggatgattgcttgagcccaggagatccaga
ccagcctgggcaacataaggaggaccccatctctatgaaataaaaaaaatatgaaaatta
gttgggtgtgctggtgcgtgcctgtagtcccagttactccgaaggctgaagagggaggat
tgcttgcgcctaggaggttgaggctgcagtgagccatgattgcactgctgcactccagcc
tgggtgacacaatgagatcttgtctggaaaagagagagagagagagagagaaagagacca
ggcgtggtggctcacacctagagtcccagcactttgggaggcccaggtgggcagatcact
tgagcctaggaatttgagaccagcctgggcaacatggggaaaccccatctctacaaaaaa
tacaaaaattagccgggtgtggtggtgcatgcctgtagtcccagctactcgggaggccaa
ggtgggaggatcacctgagcctggggaagttgaggctgcaatgagccgagatcatgccac
tgcactccaacctgggtgactgagcgagaccatgtctgattttttaaaattaattaatta
atttatttatttatttttgagacagagtcttgctctgtcgcccaggctggagtgcagtgg
cgccatctcgactcactgcaagctccgcctcccaggttcacgccattctcctgtctcagc
ctcccgagtagctgggactacaggcgtccaccaccacgcccagctaattttttgtatttt
ttagtagagacagggtttcaccgcgttagccaggatggtctcgatctcctgaccttgtga
tccacctgcctcggcctcccaaagtgctgggattacaggcgtgagccaccgcgcccggcg
attttttttttttttttaatgagatcatttcatgtgtttagggagcctgcctgctgtgat
cttcctttctgatggttctgaggccacaccactggttcttctattttctgctgcgagcag
cctgcttcctggctcccctctcacgacagacacgtctgcaaagaactcagggtggggttt
acaaagagctggaagggagcagtgcctgcagtttaaattcggagcctccaaataaaagct
tcaaggctcccaatagtgttggaaagacagaggaggtctccagcagagagggccctcctg
gcagttccggcaatttgggcggcatacgcaattatgaagccaaagaaaagccaaatggcc
aacctcactcagcctcaaacacctcacacactcccacccgtgttcctgctagtggcaggt
atttttagagtcctgagctcatggtgttaaagcatctgccacatgcctgagggctggtag
ggattcagacttcttcagaggcaaaaggcaagagtgaagactcctggggggtggggggag
tggggatcaggagccaagtggtaatgatattcctgggctatgcctgctgtcttcctactg
acctccattcctcctgtggtctgctctccctttcttcctgttcggaacaccacggagagg
tggaagaaatgaaaatattttctgtctcttgcttgcagaagcaaatcagtctttgaggac
ttatgttttttctgtgtgatcacagtcagacgttctctctgaaatccccttggcacatat
ctaggatgccagactgcttgtagttttagtggttcaggccatcactgccttttgataatg
tgtctgctgctgataatgatgatgatgacaacctcagtgacgagtgtggtctgatgcaga
aaaagactgcttacagtcttgctggagagatgccaagagcactgacgagacaattagaaa
acataaatctattcaaaatggtatgatgcagactcaaagtgcaacagagattcctaagaa
aagagaattgaagggaagttggcgaaggtttgaggaagaagcctgaggcgtgagcttaac
cttgaagaatgggtgagatttggatagggcaatgagggggcagctgattctataggggag
gagtggactagcatgacccaaagtacagaggagggaatcaaccaggtgtagctgagtagt
ttgaaaccaggttgggaagggtcaaattatggcagacagaattccacatgtggaatccat
gtgatgccacatacagtagagggctgcagtcgtttcctgaagaggtgaatggcatgctga
tacaagcagggattgactaaagctagtcagaaagccagtattcagagatcgggcactggg
gctcacgcctgtaatcccagcactttcaggggctgaggcaggtggatcggcagtgattgg
gcctcccaacatgctgggattacaggagtgagccactatactcagactccaatttatttt
tatttatttattttttattttgagatggagtttagctctgttgcccaggctggagtgctg
tggcaccatctcggctcactgcaagctccgtcttccgggctcatgccattctctggcctc
agcctcccgagtagctgggactacaggcacctgccaccacacccagctaatttttttata
ttttttggtagagacggggtttaactgtgttagccagtatggtctcgatctcctgatctc
gtgatccgcccgcctcagcctcccaaaatgctgggattacaggcgtgagccactgcgccc
tggcctccaatttatttttaagttcacttttttgttacctaaggtcaggagtttgagacc
agcctggccaacacggcaaaaccccatctctactaaaaatacaaaaattagccaggcgca
gtggcacacgcctgttatcccagctacttgggaggctgaggcaggagaatcgcttgaacc
tgggaggtggaggttgcagtgagctgagattgcaccactgcactccagcctgggcaacag
agcaacagtccatctcaaaaaaaaaaaaaaaaaaaaaaaaaaagcaagcaagcgagcagt
gttcaggagaccctgcaatggaaacatccacaatccaaaatactttgctctagtccagga
gtgaggagaggagaggctggccgagggccgagggacacagaaatcagaatagaagaaggg
ttcaatctgaaggtcttgccagaggaacttggaagctgtgtcaatagagggagatgacgg
ggagcctggacaatgaaaactgatattcggaatgatgactctagggccctgtaaaatctt
cactcagccgacagattcaattatatttactagattatacttactgactgctaactccaa
ataaaggctatacttcgttttaagagccatagcagtcaattagtggccataatcaaattt
tctttgataactgagaattgtatagggccttgggaccatcattctgagcatgaatctccc
ttgtccaagacgttggatatataaagggaaatagattgggctgaatgtatatctcctggg
agttatgtctttgcatatgttacagatagcagctttttcttcataatttggcctttatcc
caaaagctgagatacagaagaaaaatccagtgaattaagttccttttacataaccaaaaa
gtgaacttaaaaataaattggaggctgggcatggtggctcacgcctgtaatcccagcact
ttgggaggctcgatcatttgaggtcaggaattcaagactagcctggccaacatggtgaaa
ccccatctctactaaaaatacaaaaattagctgggcatggtggcgcacgactgtaatccc
agctcctcagaaggctgaagtggtagaatctcttgaacccaggatgtggaggttgcagtg
agctgagatcacaccactgcactccagcctgggcgacagaacaagactctcatctcaaaa
taataaataaataaataaatagggcttgaaggtgagattttaatactaactttgttttct
ttaaaaagttattcaggctagtggctcatgcctgtaatcccagcacattttgaggccgag
gcaggaggattgcttgaggccaagagttcgagactagcctaggcaacataacaagattct
gtctctacaaaaaaaaaaaaaaaaaaatatatatatatatatatatatatacacatatat
ataacatatatacacacaatatatataacatatatatgtaatatatataacatatacact
atatataacatatatgtaatatatataacatatatatgcatacttgtagaagaaaatatg
gaaaaatatttaaaaagaagaaaataaatatcactatagtctcattgctgataaataacc
attaatgttctgatgtgtacacttccagtctgtgctttgcatatgtttatgtttaacgtt
tcttaaaaaaaactgggaccatagcatatgaaaacttttgaggctgggcgtggtggctca
tgcctgtaatcccagctctttgggaagccgaggcaggcggatcacctgagatcgggagtt
caagaccagcctgaccaacatggagaaactccgtctctactaaaaatataaaattagccg
ggcgtggtggcacatgcctgtaatgccagctactcaggagtctgaggtgggagaattgct
tgaacccaggtggcagaggttgcagtgagccgagatcgtgccatttcactctagcctggg
caacaggaacgaaattctgtctcaaaaaaaaaataaaagaaaagaaaaaagaaaaattct
gtattctgcattttcacttacttgtattttgtgagcgtttctcttacaatttagtctttg
aaaacattatttttaatggctgcataatatcccactgtacggatatattttcatttttgt
ttattctttttgagacggagtctcactgtgttgcccaggctgaagtgcagtggcccgatc
tcggcttactgcaaccaccgcctcccgggttcaagcaattcttgtgtctcagcctcccga
gtagctgggactataggtacacaccaccaggcctggctaattttttttgtatttctagta
gagatgggatttcaccatgttggccaggctggtctcgaactcctgacctcagatgatcca
cctgcctcagcctcccaaagtgctgggattacaggcatgagccactgtacctgaccccac
tgtatagacatgaactttagctattccttttctgatgagcatttaggtttttcctgtttt
aaaaaaattctcagtggctcaagccagtaatcccagcactttgggaggctgaggcaggcg
gatcacgaggtgaggagatcgagaccatcctggctaacacagtgaaaccccatctctact
aaaaatacaaaaaattatccaggcgtggtggcgggcacctgtggtcccagctacttggga
ggctgaggcaggagaatggcgtgaacctgggaggcggagcttgcagtgagccgagatggc
gccactgcaccccagcctgggtgacagagcgagacacggtctcaaaaaaaaaaattctaa
ataacactgtaagatattagtacagaattttgaccacatccctatttcttttgtatagat
ttctggaagtgagatttcaggtcctaagagttatgaacatttttgaggttcttgataata
ttgccaaattgctctccagaaaagttgaccaatttacatccagtttttcaactaaaaatc
ttaagatttttttcaactcaagattttcagttaacaatcttaagaaaaacttgacaaatc
ctgaaacttctctttatgctttgataagtccattctgctcatctgtcaaagaaccacttc
ctgtgtcacggcttgtcactttttttattttttttgaaatggagttttgctctttttgcc
caggctggagtgcaatggcgtgatctcggctcactgcaacctccgactccctggttcaag
caattctcttgcctcagcctcccccgtagctgggattacaggcatgcaccaccatgcccg
gctaattttgtatttttagtagagttgaggtttctccatgttggtcaggctggtctcaaa
ttcctgacctcaggtgatctgcccgcctcagcttcccaaagtgctgggattataggcgtg
agccaccgcacccgtcctgtcacttcatttttatagtgctacagaaccatgttttctcct
ctctgttcatgttcccttttctgactccacctttgggtttttgtatcttccaggttcagg
tgtgggacacagcaggtcaggaacgtttccgcaaaagcatggtcgagcattactaccgca
acgtacatgccgtggtcttcgtctatgacgtcaccaagatgacatctttcaccaacctca
aaatgtggatccaagaatgcaatgggcatgctgtgcccccactagtccccaaagtgcttg
tgggcaacaagtgtgacttgagggaacagatccaggtgccctccaacttagccctgaaat
ttgctgatgcccacaacatgctcttgtttgagacatcggccaaggaccccaaagagagcc
agaacgtggagtcgattttcatgtgcttggcttgccgattgaaggcccagaaatccctgc
tgtatcgtgatgctgagaggcagcaggggaaggtgcagaaactggagttcccacaggaag
ctaacagtaaaacttcctgtccttgttgaaaccaaacgatataaatacaagataaattat
cactggagttttttctttcccttttttctgtgcctgcataatgctgacacctgcttgttt
ccatacaaattgatatcaaaataaaatttgtatagattatcacatggctttttgtcttgc
tttcctccaagacattcctgattgtgatgagcagaacaggcagtttgccctactagagtg
atattctccatgccagtggcacactccctaccagctttctaggctctctgaaattctcat
cgtttgagtcacttcttcaggactaattcattctctcactcagtgtaatcagtgggcaga
aacacccggtggggttgggacacaggccagatatgtttttctagagagcaagtgcaggtg
gagtgatagagaagtcttgaaaggagatgtggactcatcagtatttcctaggttccctag
atatgtgccttgaatgtccagatagactactctctccctattttccagtttaaaagtaaa
aagtatggccggacgcagtggctcacgcctgtaataccaagactttgggaagctgaggca
ggcaggtcacttgaggtcaggagttagagaccagcctggccaacatggcgaaaacctgtc
tctactaataatacaaaaattagccaggcatggtggcacatgcctgtaatcccagctact
cgagggctgaggcaggagaatcacttgaacctgggaggcggaggttgcagtgagccaaga
ttgtgccactgtgctccagcctgggtgacagagtgaaactgtgtcaaaaaaaaaaaaaaa
aaaggagagttggtccagtgggcccaattacttccagaatagttagattctgcttcccat
ttttcaccaatcagtcttgaaccctaaggctgttccgactgtgacccccacccccattct
ttcttggatgggcagggctcaagcaacaaatatctatcatgtccccagacctttgctagg
tgctagggaagaaatgttacaagaggacacattctctatgttcagagaccctatgatcta
tttgcaggaacgatgtacacactgaaagtacgtgcaaacaaaaactagacaacaacatca
ccaagtgtgaggttgtgccat
