# Supplementary material for: Reference based annotation with GeneMapper
Source: Genome Biol. 2006 Apr 5;7(4):R29. doi: 10.1186/gb-2006-7-4-r29 (PMC1557983; doi:10.1186/gb-2006-7-4-r29)
Supplement: Additional data file 1 — A gunzipped tar file containing the data set of orthologous genes in human and mouse that was used to compare GeneMapper with Projector and GeneWise [file gb-2006-7-4-r29-S1.tgz › projector/ORTHS/region17/mm.fasta]

>Mm.X.ENSMUST00000033430.1 34773611-34786378	forward
agccacagaaacaaagtccccctttgctggaactgtccccactagttccccctcctccta
gcctctgtatggccctctcccgcggcgggccttcctcattggccagccaaacacaaccga
ctgtggcagccaatgggaaccaccctcctgaacattcagagggtgggtgctcgtggtgtg
atgaggggaggttggcgcctggtacgagcccccctacatctggcaagtctttgacagaaa
cagtaacaccccctacacactcacgcccgtgccccgtgtctgcctcctttcagctgcgtg
ggggccctccacaagccactgcgttcactggtgtcctggcagtgtcctccccaattcctt
gggcaccaaagagtgcacctgcttactcagtaagactgaatacctccttttcctaagact
tggtggggggaggcagggaaccacagtggcgcagctgtcagtggctgtggaggtgtgaac
aaggtatctcagatcccgaccccttaatgctgcaccggactcgaaactctcctgcgatgc
cttagggtacagcgctctttgtcttccccagctgtgctcactgcccaccgagcctatgcg
ctcaaagtaggggtgggaagcctgaaacccaccacagaactggggacaagaagagaaggc
tcgcctgaggcgctgtgttccacactcctcatcccttccctgttgtgcttaggctttctc
cctccagtgtgtccctggggtccagaaggggagggtctaagcaaaggcgcggcacagcct
gagcctgcagtcccagagctcacacaccggcagaaggagacctctcaaggctggcccagt
ctccatttcttctctctcaagcttttgtgtctgtgcctttgagctgaaaggagggtgcac
taggaaaggaggaggggtgcctggggtgagagcaccctcttcacgcgcgcgcgcacacac
acgttgccggcgcacgcacacacgggcggacacacacttccagacgcgcgtgcgagcaca
cacacatacacacacacacacgcacaaagctctctcgctttgagcgcactaacgtggccg
ctttctttgtgtggagccctcgagtggggttgggacccgggtcctgtcccggggagatgg
cacagcccatcctgggccatgggagcctgcagcccgcctcagctgctggcttggcatcct
tggagctcgactcatcgatggaccagtacgtgcagattcgcattttcaaaatcatcgtga
ttggggattccaacgtgggcaagacctgcctgaccttccgcttctgcgggggtactttcc
cagacaagactgaggccactatcggtgtggacttcagggagaagaccgtggaaatcgagg
gcgagaagatcaaggtgatcctgctggtcaggtccgggcagggaggaacctgggaggggg
tttccgcctgaggtatattgctagtgataataaatgactagctttggctgtgtcgccacc
tgccgagctcaagaccctgggcacatccacaacccttttagcttctttcaggggcccatc
cccacctaacccaaattttctggcaagccagggtggttgcattcttaccctttgccccta
cctgacagctttggccgggaaaagcaggtttgaaattgttctcaatcctaaacgggagag
acacccctgaacacagaaaggcctgagacatctctggtcctagttttgtgggatggatct
caaagcactttacacattttgaggtcctttctacctcttgggtgccaataggctgcaaaa
aagaaaaaaaaaagtcatcctggctaagccctgtgacattagagaggttgggaataaatg
gagcaagaacacggctttattttagaatgcagtttatacttgtgagtagagctgacttga
gatggaggtggcatggagcatggttatgtcacaaagcccttttaaaggctgagacacagt
cacctgctggctcttcataatctcccaaaacttgttctttgggggcagtccctcccagat
gcttgctgctttagatcggtttggatgaagctggtgaatgaagagcccattactcattct
actggcattgtcttcagaaggcttgttgggaaacacacaacaacttctctgagggtcagg
gggaagtgccttgacatagtttactaaataggccaagtacaaatatttttgtatgttcat
ttagtgtagcgaaagtagaaactcggtaagacagggtatgtcagtgtgttgggagggggt
agcaggaagcggggtatggcaaggacagctttgtgtgtcatagaaagcttgtaagaagac
accggggttactaaacaccaagtcctctagactcatagctggcctttgcttgagcaggac
ccccggggaagtcagagatgaaggtaaacttgttggtcaaacagctgaaggagacacatg
ccctgtcctgtgttctgagtgacacagagtgaaggactggtgaactggagagaatgacaa
aacaccccaaattgtgcaagatttcttggtgatcaaaatgattgcattttaaaatgactt
cagcaaacaagccaaagcactgtgctttaggaagatgggtggagagagaaggagagattc
tgggtctgggagataatagattcttttgaacttctgatctattttagctctttccaatct
gaggcgacagggatggccttttaaagccaatgcggggatctgtcttttttctttttcaag
gactcttcatgttgaatgtttgcacaggtcagggcttcttccttgacggtgcctagtttc
tttaatatatggctataagacattggaaagtctaagacgtgatttttttataatcaaagt
agaaataaatcaatggatgcattttaaaacaccttcagaatcatgtttaatgttatcatt
tacttaaaatcagctattacagtgagctgaagtgtttcctgggcttaaaagttggagcag
catattaaatccctctgaagtttgagtggtggggaaacagaagtgcatgggagtctagga
gggaagggagatgaagggggagaaagggaagaggagaaatgaggggtaggaggtgaacag
tggatggagttatcaaccaatggccttggggagggctttaaaccattaccccaccccaca
ccccacaccctacccccggccctggccacaaccaccacccctggacttaacctaactaac
tggctttcaagtccctgccaaatatcctagactttttttccccagagggcagagcctgtg
acagtgtgactcactggaaacagatcagcacaacaccccgtgcagataagtgcttaatat
gggttttgaggggaagatgatatttctaaaaggacaaagccttgtaacacagttcaagga
ggaacctctgaggacaaattgggcaagaaacctcagtggagtgtgggacctgggacatgc
tgacctcactcccctgtaagctgttgaatcgctaaggccaaagctggcaggtgagagacc
agagtgtctgtggcaagatggcagaacatggcagctggcaagaaatcaagaaggacgtag
attgtgcttcatgctttttctgcaagaaaaaaaagtaccaaaacatggttaggggtaggg
gtaggggtaggggtacggttagccccatagttcagccagctatagtaagctatcagatta
taagtagaagccctggcaggtgagtggtagagacttctcattatctcttcttagttctag
agtagtgtattacctcttttaggctttctcctttgtgtcctccaagtggcacatatgaca
atctctgctgggggatagatgctcgatgttgctctggcctccacaaatacattcactcgt
gggcacatacttacacataattcaaaataatacaaacaaatagaaactaaacaaaaaatt
ccatttattgactgaacaaagcccaaggtgaacattttgatacaacaaccctaggaatta
agattttagaatatttttaatttaaaaaaatctacagtgtgtgtgtgtgtgtggggggga
ggcatatgtgttccacagagcatagtggagttcagaggacaacttgtgggtcccaatctt
tctttccaccctctgagttttacagttcattcggttgggtgccaagtgctgaaccatctt
gccagggtaaaattgggatttttattattctcctttgacagatcaggaaactgagtttga
gacagatgaaataccttgcccatgggcacagcgatcttttgtcattgctagcatttcaat
tgagatccagagtccatgttctatatactgagctctactacagaggacaatatctagtcc
actagattgggagtgatacactaccaagtagccagtcttattgtgtctaggctgggactc
aaggctatggtccaaggatcaaggcgccttcaacttgtctccttcaggtttgggggtaaa
gttcagtgttagagtgtttgtttagcatatgtgaggccttgggttcagggtcactaaata
agtaaaaaagaatttaaaaagaactctattttgcctgtactcaggacgctcagcagagca
ctccgagtttacttttcataccatgactgtctcactgtggtcatgagaatgacaggggtc
cagagatagaaacaaccttaggggcaaatcccccctaatccaaagtcattttagagatag
ggaactggagctcagagaaagaaagtgacttccctaagatcaatcagacagtgcaggctt
tctaatcccttttccggtgctctttctggatttcacactgccaggcttagaagactacac
aagtcccaagttcatttaacccagaaggttgtctgtgcaagcagcatagtgggacaccac
ataggaaagctggcagcttttcctgatcaatctaggaaagatggagacatcttccaactc
ccaaaggaagggtggagcttctcttaataaccattatgcattatggatgtgtcacctacg
ggtttagctaagccatattgtgtctgtctcagcctaaaagcatccgaaaccaatgaatag
ggtgggttggataggcattgttgaaccattcttggtaaaattacaagaaagtagccctct
gcctagtttgggtactcccacaagcctagcacccccactgtgggctggccgtgtctatag
gcaggcatggcccagactgcagagttcttcctctctgctgatcactggggaaaacacctt
cctgttttatgttactaagtgcaaagaggctgagctcagtgttgcttacaagctgcctgc
agtcagaatgacaccatagctgtgggggctcctaagcctctatcttctgtcaccctaatg
attaattatccgtcactgtgtgttccttgttttcttctcctcccttcctctccctcttcc
tcccaccctttctcttccccctttccctccccccctgtctatctttgtctctgtcctttt
tattgtcatgtgtgtcaggttagtatacctgtgtatcttagatacatatgggacagtcca
gttaattgaaaaaaaattttttaaactttctccatccaccaaaggttgtaaatgcttctc
tttttttgcacatatgccttctgccattggcttccaacaaaaggatacccatggtccatt
tatagaatgatgccagctatgtcccttaaggaaaaaaaatacttaggtcagctaagagat
tgtataggggatggagagcttgctgaagcttaccaggcggatataactctcagaaaatgg
taaaaaggtgcggtttctctgtggcagctctccacactgtgccccccaccccaaaccttc
catctatccctcattaatctgggcttatcccaagccactcatgaaaagttgatacatctt
tctccctgtcacaccccactggttgcccttgccctgtttcagcttctagagccaagtgtg
cccgaatgagaaccagtagatccaaggcacagtactaaaagttgctgttctttctgacac
aatggtagcaactaatatccattgagcacgtcccattttacaaacgctgtttctcatata
tcatgtcattggattgtcctagcaagcagagaagctcatgttcccactatagagatgagg
agagtgaggtccaactaagaaaagactattcatttacccctctactaactagaagtcaga
atgctgtctttccagctgcactcagctggttgtccatgtagattcagggtagtgttgtgt
agattcattcagtgtcaggcctgaaaggaagaaagactgtatacagttggccttctcatc
ccaactaactgagaataaaacatttagaaataaaagcagggactgagggtctagctctgt
taggaaagtgcttgtgcctcccaagtgctggtcttaaaggcatgtgctaccactacctgg
catacagatttttcttattccataagcaatacgttgtatcaaatattttaagagattatg
tgctgggcagtggtggcgcatgcctttaatcccagcacatgggaggaagaggcaggtgga
tttctgagttcgaggccagcctggtctacaaagtgagttcgaggccagcctggtgtacaa
agtgagttccaggacagccagggctacgcagagaaaccttgtgtccgaaaaactgagaga
gaggggggggaatatgtaaacagcacaccattttatagaagcctttgagctttgagcttc
cgtgatttagacatctgggggttctggtatctgtcctgggcagtgtcatagtgtcataca
tagccaaggaatgccaccaaagcatacctacacaattgctcttactctcttcattttcca
gatggggatgctgaacaaaggacccaccactagcacgggatttggacagagatttgcatt
gcagttggtttgattgcacagtaccctactggccctctgagaatgatgaggatctgagag
tgatgagagtagctaaggggcaggcctctgccatgtccactgggaaaggaggaaggagga
gagggagcatctactttcacttcctagcaaggatgaaaggcatgtgaggatgttgaggac
agggaaacctgcatcccctgacacagagagcccattccatctgtccagtgagcctgccta
atgtatttccctttcaaaggcactgaagccctactgcctagttctgttttctgctggctg
tagcctgcttccaggcttcagtctcatcatgacgggggtgggggtgggtcaaaactttgg
atgtggtttctatagagtggggagggagaagtaactacccccgaattaccaagcctctgc
acgaaaacttcaaggctttctttgtagctttggaaaggcagaggaggtctccagcagagg
ggctctccctacagttctggcaacttgagtggtggacacaattaggacgccaaggaaaag
tcgaacagccaaccttactcagcttcaaacacctcgcacattcccacccgtgttcctgca
ggtatttttagaatcctgagctcatggtgttaaagcatctgccacatgcctgagggccgt
taggaattcagcttcactcagaggcaagagtgaagacgactagagactgggggtgggaac
tggcgatcaggagccaagtggaaatggtattcttggactaggcctcttttcttctccctg
acctccatccctctccccatctgcctcgctttcttcctgttccaagcaccagagagatag
aaggaataatatatatatatattttttttctgtctcttcttacagaaacaaataagtctt
tgagaatttttggtttcgcatgtaaccaaagtcagatgctttctctgaaatggctctggc
agatccctgagccgtccagttgctgggagttctagtgctcaggcttttgatcaccaccac
ctcagtgatgtacaatctaaggctgaaaaatgctgccaagtttagtcagcaagggaacag
caggactcgtggacacagagcacacagatgtattctaaatggtatgattagacccaaagt
gcagttcctaaggaaagagaattgcagaagttacacaagatttgcggggggggggggggg
ggggctggagagatgactcaagagtcgagagctctggcttctcttcaagtggtctggggt
ttcattcccatcactcacatggtggctgataaccatctgtaactccacttcagggaatct
gccattctttttctgacctctgcaggcactgcaatgcatgtggtgtacacattcatacac
attagatataaatacatgcatgcatacataaatacataaataaagtctttaaatattaaa
aaaaatgtttgaaccagacatcatggtggcgcatgcctttaatcccagcacttcggagaa
agaggcaggttgatctctgagttcaaggccagcctcgtttacagagcgtgttccaggaca
gccaaggctacacagagaaatcctgtctcaaaaaatgtccttttcccctgccccaccccc
caaattgacaatgatagtggaggcacaagctgaatcttcaagaatgaatgagattggaga
catccaaaaaccaatgactactagagttcacgagtagggagatgagagcctgacccaggg
tgcatgaaaatccaaatggaagctgaagatggtaagaaattgcagcaccctaatacttag
caggctgagacagaaggactgaggccaagccaggctatatgtgagcttctgtcaaagaaa
aattcaaatagaagatgtaaaaacaaacgcttcactagaagatcttggagggtgaaagag
agcctggacaatgaaaaccgatgtccaggatgatggccttataagatcttcagtcagcaa
agagcttcggttatattccaaagattatactcactgactgctaattccaaataaagacta
tatgcttcacttgaaaattacagtagtcaaattagtggccataaaaagaaagattttgtt
tctttctcttttttttatttgtttgtctgtctgtttgtttttgttttttcaagacagggt
ttctctgtgtagccctggctgtcctggaactcactttgtagaccaggctggcctcgaact
cagaaatccgcctgcctctgcctcccgagtgctgggattaaaggcgtgtgccaccatgcc
cggctcaagaattttgtttcttaactgagaattttatagggtcttgagatcatcattttg
agcatgaatgtctgttgtcccagaccttgcatacattacagaaaataaaattggacttga
atatatgttgactcccagagtcatccccctgggaattatgtctgtgtatgtgctgactga
taccagatttttctcttcataacttggcctttatcccaaaagctaagaagcagaaaaaaa
tagatcagatttaattatcttttacataacaaagaagtgaatttaaaaataaattgaaaa
acaagtatggtggctcgaacatataattccagccccaggttggctgagacaggaagatca
tgaattggaagtcagcctagactacataatgagatttcatataaataaataaataaataa
acaaataaataaggctcaatggtgaggatttaaacactaattttgcttttctgatgggag
gaaaacaggctctcatacagcccaggctggcctccaacttgctttgtagcttaagctagc
tggactcagtgtttcttgtaatgcaaaagttaggtaagaggttgcatgcctataattcag
aaaggtcgggtagtaggatcactagttcgggactaacttgaactatatagcaagttggaa
gccagtttgaactatatacacattaaggccctgtctcaaaacaatagcagcaaagaaaac
aaatatttcctgtattcgaatagctattaccattctgatatatataattctagacttttc
tacaaatatatttatgttatatgtttttgaaaattgagactatgtcatatgaaacagatt
tgggattggttaaaatttgagtacaccagccctgaaatgttcttttatctgttttctctt
tctcactttgtctctctggtcttttaagacagggttttgtcatgtagcccaggctggtct
tgaactctcagcaatctttttgcctagctcttacggattacaggaattgctgtagttgca
ggtgtgaactggggcaagcattcctctgtgtgtgtgtgtgtgtgtgtgtgtgtgtgtgtg
tgtgtgtgtgcacacacgcccgtatgctattcctctcccagtgaacattgtttccttcag
gagcagtaacgccgtgatgaagatattttcacaaaatttgagagcatcttttcaatgcct
tttgtatagattcctgaaagcaggattataagtcttaagagtcgtggacgttttaaagat
tattgataaaattatcatattgccctccaggaaatttgacccacatgggtatatttttaa
atgatttttaaaggattgttttatgtgtatgaatgttttgcttgcatatatgtgaagtgc
actatgtgcatgccccgggctagccaaggtcagaagagggcatccaatcccttgggactg
taggtacaggcagttatgaattagttaccttatgggtgctgggaatcaaacttgggaacc
tcttcaacaagtgctattaactaccgagtcatctctccagctcttgtgtactatttttat
actacaacccttaaacttttcactcagtattttcatccagaaagaaaaaaaaacacttag
caaactataaaactacactctggggtctatattgctaagatatcgagaagtacttgctat
atcaggccttgtaaccaccttttctaatgttttaaagaatatgcatttgtttgagttttt
ttgtttgtttgtttttgagacaaggtttcctctgtgtgagagccctggctgttctggaac
tcagtagaccaggctggccttgaactcccagagattcatccatctctgcctctccgctgc
taggatgtgccaccactggccagctccgacgatgctttttctcttgtttccttttctgat
tttacatatgggcttttgttgcaggttcaggtgtgggacacggcaggccaagaacgcttc
cgtaaaagcatggttgagcattactaccgcaacgtgcatgccgtggtctttgtctatgac
gtcaccaagatgacctccttcaccaacttaaaaatgtggatccaggaatgcaacgggcat
gctgtgcccccactcgtccccaaggtgcttgtgggtaacaagtgtgacttgagggaacag
atccaggtaccctccaacttagccctgaaatttgctgacgctcataacatgctcttgttt
gagacatcagccaaggaccccaaagaaagccagaatgtggagtcgatcttcatgtgcctg
gcttgccgacttaaggcccagaaatccctcttgtaccgtgatgccgagaggcagcaaggc
aaggtgcagaaactggagttctcacaagaggctaacggtaaagcctcctgtccttgttga
agccaaatggtgtcaatattcgagaattaccactggagtttttcctttcccttttttctg
tgcctgcataatacctacacctgcttgtttccatacaaactaatatcaaaataaaatttg
tatagattatcacgtggctttgtgtcttgctttcttccaggagacttttttttggagtgc
tgacactagaagccagggcctcgcatcttgataataaaaagctacatcactgagctacat
ccccacccacagaggagggttttgacagtcaaatgtcttttgtttgtctgtttgcatgtt
tgtttgtttgttgtctctccccccccccagacaggatttctcagcctagtcctggctgtc
ctggaactcactctatagaccaggctggcctccaactcagagatcctcctgcctctgccc
ccccaagtgctaggattaaaggcgtgcatcaccctgaagttgtgagatgagatgtggatt
taacatttcccgtttttccgaggtgtgtggcttggatgtcttgcttccttttctaaagta
taaaaagaagcagcttcacattcccagttctttcacaaaaatcccattccccaccaattt
cttttttttttttaaagatttatttatttattacatgtaagtacactgtagctatcctca
gatactccagaagagggagtcagatctcattacggatggttgtaagccaccatgtggttg
ctgggatttgaacttcggactttcggaagagcagtcgggtgctcttacccactgagccat
ctcaccagcccccccaccaatttcatcatgagaagttgatgtttatcccctgttggtcta
ataataatacatgttatgcaaagaatgccatggaatatgtgttacaggaagacacatcct
gtccaaaggccccgtgacccagttacagaataatgcaactacttacaaacaagacttcaa
caacgggggctggtgagatggtacagtgatgaaaagcccttgctgttcttgctgaggact
caggttcaattcccagcatctacatcatggcttacaactgtctgtgagtccattttcaag
gaatgcatgcccagttctgatctcctctgacatgtggtgcacgtacat
