# Supplementary material for: Reference based annotation with GeneMapper
Source: Genome Biol. 2006 Apr 5;7(4):R29. doi: 10.1186/gb-2006-7-4-r29 (PMC1557983; doi:10.1186/gb-2006-7-4-r29)
Supplement: Additional data file 1 — A gunzipped tar file containing the data set of orthologous genes in human and mouse that was used to compare GeneMapper with Projector and GeneWise [file gb-2006-7-4-r29-S1.tgz › projector/ORTHS/region18/hs.truth.gff]

Hs.20.ENST00000324228.1	EnsEMBL	CDS	1001	1093	.	+	0	gene_id	ENSG00000101246.2;	transcript_id	ENST00000324228.1;	exon_id	ENSE00001246226.2;
Hs.20.ENST00000324228.1	EnsEMBL	CDS	1354	1441	.	+	0	gene_id	ENSG00000101246.2;	transcript_id	ENST00000324228.1;	exon_id	ENSE00001172775.1;
Hs.20.ENST00000324228.1	EnsEMBL	CDS	1653	1735	.	+	2	gene_id	ENSG00000101246.2;	transcript_id	ENST00000324228.1;	exon_id	ENSE00001172758.1;
Hs.20.ENST00000324228.1	EnsEMBL	CDS	5875	5956	.	+	0	gene_id	ENSG00000101246.2;	transcript_id	ENST00000324228.1;	exon_id	ENSE00001172753.1;
Hs.20.ENST00000324228.1	EnsEMBL	CDS	6192	6262	.	+	2	gene_id	ENSG00000101246.2;	transcript_id	ENST00000324228.1;	exon_id	ENSE00001172749.1;
Hs.20.ENST00000324228.1	EnsEMBL	CDS	7390	7490	.	+	0	gene_id	ENSG00000101246.2;	transcript_id	ENST00000324228.1;	exon_id	ENSE00000856625.1;
Hs.20.ENST00000324228.1	EnsEMBL	CDS	7562	7646	.	+	1	gene_id	ENSG00000101246.2;	transcript_id	ENST00000324228.1;	exon_id	ENSE00000856624.2;
