# Supplementary material for: Reference based annotation with GeneMapper
Source: Genome Biol. 2006 Apr 5;7(4):R29. doi: 10.1186/gb-2006-7-4-r29 (PMC1557983; doi:10.1186/gb-2006-7-4-r29)
Supplement: Additional data file 1 — A gunzipped tar file containing the data set of orthologous genes in human and mouse that was used to compare GeneMapper with Projector and GeneWise [file gb-2006-7-4-r29-S1.tgz › projector/ORTHS/region18/hs.fasta]

>Hs.20.ENST00000324228.1 63010143-63018791	reverse
tcgccccagcagccgatcggcacttcctcccgagcgccgccgcttccggaagtgcttggc
gcgcgggggcagccgggaagcggagcgcggaggccgctgggacgcggttcagctcattcc
ctgaggccggcccgcgtcccgtcaggcgccgcgcggggttagcgcggggtcagcggaggt
cagcgggggtcagcagcagcggctccgagggcgcggcggacgcaggtaggccgcaggctg
tgcggtgaggcgcgaggcccgaggggcggcccaggactcgaggtgggacgcgggtgtgac
aggagccagctttggctgcttgtcggggagcctcagacctggcggcggcggcttggggcg
gacgtagccgggggccgcgacccaggttcttccttcgcagtcgttccctgccagccgcgc
gccgcctccaggtgcactccaggagcagccgcgccgctgctcacccgccctgtagtccgc
tccccccagggccgtccccgttttaagaaatggggtgatggggcgtccctacccggcgcc
tgcaggggctcctggggagcgcgccggtggctcgctgctcccgggtggggcgcggggctg
gcgctcgagggtgccgtggcccaggcggggctgcagcgagtgtgttccccgttccgcgcg
cgtgaagcgtgggagcgaagcctcgggggagggcgggagcgcggctgagctcactgtgaa
cacccggctgggtagtcccgcgagcaggggaggggccggaaccgatgtgtatgcggagag
gtcgcagtcattgctgtgagcaggacacagtggcggctgacctgggagaagttacagagg
gacggggtgggagagggacgaggagtcgggaatggcccccaggctctcgtcctgagcggt
cggctggacgtggggcgccactgaccaccgtggagaagcccgggggaggggaggtgcttt
ctggctgcacactgacctatgttggggtgcccagggcaggatgtacacgctgctgtcggg
cttgtacaagtacatgtttcagaaggacgagtactgcatcctgatcctgggcctggacaa
tgctgggaagacggtgagtgcccacgcccttgcgcgcacctttcccacggcctggcggcg
cccccttcggttttgtgctgtcagctgcacgttcactacccagacggaagccaaatttca
cctgagacggcaggatagtcaccaccagcctcctgaagagcagagtgttgctctgtttct
gtttctgtcttttaaagaacagacctgagtaaggatatttggaagccagtatagcccctc
cttgatgtgtttcgcctctgcctctctcctcagaccttcctggagcagtcgaaaacccga
tttaacaagaactacaaggggatgagtctatccaaaatcaccaccaccgtgggcctaaac
agtaagggtctcaatagcaggctgtgggtttggggccttgaggatgccgtgatattcaca
gtccagctggcccgtggccacagccctgtcgggcccctctcaagtctcatttgagtggca
ccagcatggtttgccccatcccctgggagagctgggactgggtgtgtcgaggaccaaggt
catgagccttgcctgtttcctcctctccccagtcggcactgtggatgtgggaaaggctcg
gctcatgttctgggacttaggagggcaggaagagctgcagtctttgtgggacaaggtaag
actccctggccaggaccacccccaccccagccctccagtgccacttctttccagagtgcc
ctttgggcccttcctcagcagttttccttacccactctgtccctcgggttttctctctgg
tcctgtcccaggttcccgagtggctccctgttttgtcccagctgaacccttagctgaagt
tgccccaaaagtggtggtaggggagtttcccacttgggagttccctgcgatggggccagt
ggagaattccagggaaagaatcactaaatgccaaggcgatcagatcagagcatgtattag
gggaacctgttgacagagtgcggcatcctcaggtgaccagtgagagaagggcgtgttcac
tggtcatgcctgaagccgggggggatctgggttcagggctggggctagtttctttcaatg
ttttgaaacctgaacattatgttaacaacctaaacatcttacaagtgtctgggaatgttc
aaaccctggcttgggtttgagcctaagggcaacctcgctggccaagtcagagaggtcagg
gcagtctgtttctttctcagtcaggacaagacaaagtgtggggacctggggaccctgcac
tcctccaaagtgagtgcctcctttcggctcagagaccttgctgctgaccaccacaggaca
cagaaatggcaaagaccagatgtggggacggcaggatggctgcctctcccctgatgaggt
tccttcagttctagcttaacatttgttcttccatgatcaccagaagactcctcagggtct
cacagcggcagtctcctattttgacacaggttttgggcatttctgagatcccagtgtggt
gccccttccccacacccccaaggctgcagtttatctccttctcagcctgggccaggcact
gagtccagcactgagcagggcagagcctgtggcttcctcgggctccctgccctaggctgg
cacagtgggtgtggggtgtccccagtgccttggctgccctgatgccatctctagagctga
gtgcccaggtcctgatctcttttttgatcctagttcccctttcctaggcgcccccaaagt
gtcccctcctgctgtgacttctagccaagaagacatttctcccatggccaagtgatctct
gatagatcctgtaggaccactgaagtcagacaggacaagttgagtcagggcctgtgtgtc
cagtgcgcagcatgcttggggagtgacacagatgatgatgatcttgtcacaggccggtgt
ctcaggcacagatgctgagacaggtcgaggtacaggatgcacactgggggtcggcaccag
gaaggcagggaggacgggagaggagaggtcgactcaggcagcaggatccacagagctgtg
gttggcccagcagggagccctggaggagaactggctatgctgtgccatgtggggccaggc
tggccgggacttcacaccatggcctggtgggtccccagtgtgggctgccctgggcaggtg
tgacctggcagtgtggctctttgcagccaaagtgggtcccacagaaaccaaaatgagacc
atctgctggtgcagtgttctccaacatgaagcaagaatacagtggggccagagatgcctg
cactggccacagctgcagccctatgtggacccacacttccacgttggagaggggttcctc
caaggtcctgagggcctctcttaaggcgaaactggaagagggagacttaagggggccact
gtagcccatccttgctgctggtcttggggctgcacagcccttccttgagtgccctcccaa
ttcactaccacttctgctggggtgcgacttcctggcagtctgagcccttctccagacacc
accgtggtggggccagtggctccctgggtccccagctgtgggacagctgtgggatggcag
ccccatctcctgcccaccagggtctcctagacatgaggtgcaagtcatgcccatgaggca
gctgtggctcgtcattcagcgtgtctgctgagtatgtgctgctctagtggccgggacccc
tgaccctgctgagctcagagctgggaggatcagctgcagggacccccctaggtcactggg
agggaccggaagggaggcccctgctcccaccctggtttcctgtatcctgcatccttgtgc
agagccagcaccacagaaaggggcgtcattgcgaattggcctcgtcctggggctggaccc
tgggttggtgtccacatgtgtggcatgtgccaggacctcagctcctgggttctttgctgt
aacactagtctctcaggctggctggcactttgcagttggggagctcccattgctgctggg
gagaaaaactcagacccacagtccctctgactgctccactggggtcagctggccagccag
gagccacgcttggacacctccctcttccccctccttgtggggcaccccacaatgaccact
gctgtgacgcctccactggggcgtggggctctgggtcctgcccgcactcagccctgaggt
gtcgctcccgtccactgcggccctgctgggctgtgcaccttgtgcctggtaggtgtgatg
ggtggctctggccacgtggtcccatggtccaggacccggttgcacatgaaccttctgcca
ccctgctcagaagccccaggagccacgtggagattctctcactgggcttgctgcagcctc
cacagagccgcccctcctgccacagaggtctccaccttagggtccgcctgctcccttgtg
tcagcagcagacagccggcacactgcagggtcccttgaggggttggcggcctctgtgtgg
gacctgtctgtaggccagagaagttcctgggggtgggggggcctcgctacctgcagaacc
ctggagggcgcctggccttgggcctcctctccactgtgggaagttcctgggggtgggggg
gcctggccttgggcctcctcctttccactgtgggaagtgcaggtgcacaggcttctctcc
tctgtgggaagtgcaggtgcacaagcttgtctggcactgggatggggttgtctggtactc
cctgctcagacaccctaaggatttcggagagttgggctgtgcctcctggcttctcatgct
ctcgggtgtgtgtgtcttaacacactgaccaccagcttgtcctacctggtcagcatccag
ttctaggtctctgggcactcatgcctggacaggagagctggcacagcctggaggcaaagt
ggcaaatgtgagctgttgtctgctccacgtggacgcggagtttgctgtgtttttttctga
ttgagatagaggtgcactcatctggtccagggctcagcacttgtacctgaggctgcaggg
gctgtgccctgtcttgcccaggagtgttgccagcgagcccaggactgaccagcccaggct
gcagaggtctgagctcagtgactctggccctgtcctggcagggaaggctcgcttcgtaga
tggcgctggtcagtcttatccgcatggccacactccctccctgtgcgaggtgctggcaca
gagccccacaggtgcactccctcaacgggccaggctgtggtctaggttcctccagccccc
aaaccctatcttttttttgagacagggtctctcattctcacccaggctggagtgcagtgg
tgtgatcagagctcactacagcctcaacctcccaggctcaagccatcctcccacctcagc
ctcccgagtagctaggactgcaggcgcacattaccataagcttttgtacagacggagtct
cactgtgttgcccaggttggccgtgaagtgggctcaggtgatcctcctgcttctgcctcc
caaagtgttgggataataagtgtgagccaccacgcctggcccaatccctgtctttcacct
ttggccaccatcaggccaaaggttgccggcaggttctcaggagcagcgtctggggacacc
tccaccagatctccccgcaaccccagaatgcatcccagaagggtcttgcagttgggggct
gccctcttgccccttcctcatgtgagcccctcactgtggccatgacacaggcctggctct
gctggcccttggcagggtggggactgagccccaactcctggtgcttcctcccagtattat
gcggagtgtcacggcgtcatctacgtcattgactccaccgacgaggagaggctggctgag
tccaagcaggcgtttggtgagtgcggcctggctgctctgggagggatggatggtgagtgg
gggcaggtccagcttgggcagctctgtgcctggggcaggctcagtgtctggtcagaagtg
ctcctgcctagtgggtgacggggggggggggggcagagggagtggctgtcacagtgtcca
cgcctgtgggcccctgggcagtcagaggcaggatgctgggtgtgaggcgctgcctctcct
gccctccccagagaaggtggtgaccagcgaggcgctgtgcggtgtccccgtcttggtgct
ggccaacaagcaggatgtggaggtgagccccacccctgcctcccgcagcagcttcccgag
tccccagcctcccccacagcaaggggagcaggtgtgcacccagacaccccaggcccagtg
actgcccagggggtacagagccattctcaaggcctgccctgcccccagcagcttcccaag
cctggttcctctccagacctgctgctgccagccctggaggttctcccacctcagggcagg
cgcccagaggcctcttcctgctatgcagggcacctctccccaggagggcggccgtgtctc
aggagtgtgtggccaagctgtggggacacccaggtgaaactcagagctcaaagaagtgat
gctggggccctggtgggagtcagctctgacccttacctgttcctgctacccttggaggtg
gcatctgtgccagccccacccccagggcagcccctcaagacccctctgaggtgccactgc
ccccgggagcactggccacgctgagttctagctgttctcttggagtggctttgcacagaa
gcagcccggcgtccagagggccaggtgaatcttcacttcctgccttctctggggtggctc
tgttgcccccagcctgtaaggctggcctcccctacaatctcagccgacaagagggacatc
tggtacggggcaggggtctcccctcggaggaaaaggggaggggagggctgctttttgaag
actgggcaggtggttgtgagcagaagccaccatgactgcagactgcctccatcactgatg
cagggctcccacctctccatcatccccggctgtgtgggcccctgggacctgcctccgcca
ctgcccaggaggcctcagtcctcagcgccccacctcggggctcagggtgtcccccaggga
ggggatggggggtggactccttggagccgtgtggacgtctagtttgtctcaggcactacc
agccatgttcagcctcgggctgagcacagggtcctcactgctgtggtctctgtgggagac
actgggaccctggtggagctctggctgtttccctggggtgaagggcatacgcccttctga
gagtcccgggcccacaggcaggacagggccagacgtgggggctgctcctcacggccttac
ctcccccagacgtgcctctcaatccctgacatcaagacggccttcagcgactgcaccagc
aagatcggcaggcgagattgcctgacccaggcctgctcggccctcacagggtgagtgggg
gctgcacctgcgggggctttggggaccgagaccccccgcctcacacccgctgtcttcaca
gcaaaggggtgcgcgagggcatcgagtggatggtgaagtgtgtcgtgcggaatgtgcacc
ggccgccgcggcagagggacatcacgtaggcgcagccgcgctgccgtcgggacggctggt
cccctggtgctggaggagtggcctcctgttggctcccatgctgctgatctggggggtggg
tttgctttgctttggggttcttctatttactttgttttctcgaagacaaactttcctcta
tgtctggaaaagcgtaggcatccggaggctttggaggggagtctggcagcccggctggcc
caggccctgcagcggcagcctttccacagggcgcagcggcggcctttcgaggccctttct
ggggggtctgagggagacctggttgggaattggggctccagtgctcaggctggcttgggc
tgcatgaggacagccctgtgggaccctcgggagaccccgtggctgtctccgccccatcga
ggaggaggcccgtcagccatggctgccatctggcttctgccctgtgaccccgtgaccccg
tgaccccgaagtggtctggggctgatcttgccttgaggaagacccaggccatgttcccaa
aggccagcgggggccctggattgtgatgcagcctcgggacagggctgaggcctgcggggg
aagacctataccccacgcctgggcctggcttcacctcaccctaatcccccgggagggagc
tgactgatgcaaaaagctgagggggcctgctgggagtggctgtttttatgccccagcccc
gcaagttggggagtgtttgtgggggtccagagccctcccccagccaggagagaacctccc
ggaggggttctctgtggggccctgtgtcccctgctcgggagtaaggctggtcctggggtc
ctccctgcacggaccccactgggcctgccgagtgctgtgttcttcctcagtctggctgtg
ggcaggagcggcctgcccagtgtcacccagggtgagtgcaaaataaagacggcgagtgtg
gctctgtccatcccttccctcctggagggtggaggctcctggctgttggacacggtgatg
gtgttactg
