# Supplementary material for: Reference based annotation with GeneMapper
Source: Genome Biol. 2006 Apr 5;7(4):R29. doi: 10.1186/gb-2006-7-4-r29 (PMC1557983; doi:10.1186/gb-2006-7-4-r29)
Supplement: Additional data file 1 — A gunzipped tar file containing the data set of orthologous genes in human and mouse that was used to compare GeneMapper with Projector and GeneWise [file gb-2006-7-4-r29-S1.tgz › projector/ORTHS/region18/mm.truth.gff]

Mm.2.ENSMUST00000048269.1	EnsEMBL	CDS	1655	1747	.	+	0	gene_id	ENSMUSG00000038671.1;	transcript_id	ENSMUST00000048269.1;	exon_id	ENSMUSE00000330537.1;
Mm.2.ENSMUST00000048269.1	EnsEMBL	CDS	1954	2041	.	+	0	gene_id	ENSMUSG00000038671.1;	transcript_id	ENSMUST00000048269.1;	exon_id	ENSMUSE00000330528.1;
Mm.2.ENSMUST00000048269.1	EnsEMBL	CDS	2256	2338	.	+	2	gene_id	ENSMUSG00000038671.1;	transcript_id	ENSMUST00000048269.1;	exon_id	ENSMUSE00000330518.1;
Mm.2.ENSMUST00000048269.1	EnsEMBL	CDS	4881	4962	.	+	0	gene_id	ENSMUSG00000038671.1;	transcript_id	ENSMUST00000048269.1;	exon_id	ENSMUSE00000330504.1;
Mm.2.ENSMUST00000048269.1	EnsEMBL	CDS	5282	5352	.	+	2	gene_id	ENSMUSG00000038671.1;	transcript_id	ENSMUST00000048269.1;	exon_id	ENSMUSE00000330493.1;
Mm.2.ENSMUST00000048269.1	EnsEMBL	CDS	6614	6714	.	+	0	gene_id	ENSMUSG00000038671.1;	transcript_id	ENSMUST00000048269.1;	exon_id	ENSMUSE00000330479.1;
Mm.2.ENSMUST00000048269.1	EnsEMBL	CDS	6792	6876	.	+	1	gene_id	ENSMUSG00000038671.1;	transcript_id	ENSMUST00000048269.1;	exon_id	ENSMUSE00000330467.1;
