# Supplementary material for: Reference based annotation with GeneMapper
Source: Genome Biol. 2006 Apr 5;7(4):R29. doi: 10.1186/gb-2006-7-4-r29 (PMC1557983; doi:10.1186/gb-2006-7-4-r29)
Supplement: Additional data file 1 — A gunzipped tar file containing the data set of orthologous genes in human and mouse that was used to compare GeneMapper with Projector and GeneWise [file gb-2006-7-4-r29-S1.tgz › projector/ORTHS/region18/mm.fasta]

>Mm.2.ENSMUST00000048269.1 180777379-180785631	reverse
ctattaccaactctgctgggtgccaaactagttgtggcgacaggccacagcggtggtccc
gactgcgtgcccttcattgctagcagcagagggttttacctgcagttctccttgaaccgg
cactttccctccaggaagaacggacagggcttcagggacttgtgggtagggtataggtag
aggactcggacgcacgcagaaccatcctccgcctcttcggcgcccactaccatagcgttg
tgatactccagcgtgccccaagcgctgtagtagggggcattcactttagcaccgctcagt
tcctccagatctgggtcctcctcctcctcctccagtgcagaggaggtggatcccggctgc
acctcgctcccaggggccgtctccgagtcattgcagggggcgccgggcgcttccacttcc
tccgcaatggccttctggaaagccaggtactcagcatcctcttgagctgggctctcctgg
tccactgtagacagcagcttgctctttctgaccgacaacaggctggcctcggtgagctca
atcagctcctttagatcgccctgcagctgacgcaggtccgcctgctcagaagcgtctagg
ccagcaccgagcgccagctctacctgctgcagctgggcccggtaggtctgcagggcagtc
tctaggttgtcctcgtccatcccgacccagcaggcaggattcggaacctttaccgcagac
aaaaacaggaggaagagcagtaagaacaactcagggcaacgccgcccccaaaaccgctag
ggagcctgaggagggccgcggttccgccgagggggacctgcacgtcacccgccccgtcct
ctgcggcccgcaaccccacctccggccggcgctcgcaggctagaagggcttccgccctcg
ccagccaagctcacgcgctagccttctgccctccgccgggcacttccgccggagagccga
agctgccggaagtacctgcgcgcgggggccgctgggatgcgattccgcccgtgctccgtc
cttcgctccttgttccgtcaggcactgtgaggggtcagcgtgaggtcggtggggttagga
acgcggcggcggcggcggcggcggcggcggctcctcctccaagatctgagcaggtacggg
tgggcctcagctggactgaggggccggggttctaaagtcctggaacagggggacggaagt
ggcttcagctgctggttcccaggctccgtgggcccggcggcggcgggaagccgaagccga
ccctcctcaggagctctgcctctctggtcgcttcctagacttaagtcgccggccgcgttt
cctggttctgagttgagggttcggaaagaggagccttaggaaggcggagcagagcaggcc
gccacgggcttttcaggactccgaattgatggtgcattatgaaagatgacattaagtggg
agtggcccaggtctagcacgtggtcagcgatggcatcgggggaatcagggtcagggattt
taacagaagaggcgggatgggggcgaagagtcaggatccgcgaggctacacatttgaaaa
ctagcaggagaggcggaccgctgatgaagcgggcagggcaggaggccgatgcccccggta
cacacattgacatctctcagggtgccagaacaggatgtacacgctgctttcgggattgta
caagtacatgttccagaaggatgaatactgcatcctgatcctgggcctggacaatgctgg
gaagacggtaggtccctgctctctcaccagttcccattccctgcctgatctaacccccgc
cccaaggctacaggttagtagtcaccagcctcctgaagatcaagccacaggcagaggcgt
gcatggctgcatgggtgtgaagggataggtgggaaggacaccagaaaactactctagctg
ctgctatctaaccccctctctttttttcctcagactttcctggaacagtcaaaaacacgc
tttaacaagaactacaaggggatgagtctatccaaaatcaccactaccgtgggtctaaac
agtaagggggcaccttagggatatgatcttaggaggtcccttagagatggatgctgtaag
gtccacaacccagctgaccagtggtcaaaaccctgtctttctattctgtgttcaagttcc
ctaggattggtaccagaatggtttgtcccatcctggggagagctggaaccttgtgtgtaa
aggtcaggagctagctctttctgtactctttccagttggcactgtggacgtgggaaaggc
tcgtctcatgttttgggacttaggtgggcaggaagagctgcagtctttgtgggacaaggt
aagacacattacctgtttgatcctgtttttctctagatggcccctcatagtcttttctgt
gagagttccacatttaccccaaagattttctaatttttttttttaagtttttctggtttt
tcgagacagggtttctctgtgtagccctggctgtcctggaactcactctgtagaccaggc
tggccttgaactcagaaatctgcctgcctctgcctcccaagtgctgggattaaaggcgtg
tgccaccactgccgggttttaagttatttttattgggggaggggtgcgtgtcacagcatg
cgtgtgggcgacggggctaatttgtagactgtttttctcaccttaatgtgggttccaagg
atcaaactcggattatcaggcttgtgtagcaaccacttttacctgcttatcatacacatg
gctctgtctaaaggttttttcttggatcctatcccaggttcccaagttgctttctgtctc
actctggtaaaaaccagggctagagtcaccacgaaagtgacatcaagggaattcccccag
ggagtacccaatcttttcttcaatcccaaagaaagaagcattgttcattagggtagtcta
tgcagagcgcttactgaggaactcagtgaggactatagcctatcctctaacaggtggata
aaaatggcagttcatagacagggagggcccaaaacctgtgttctctgagtctgtctgctt
cattctagcttgttcttttagatggccttttacccttccaaggagggtgttctcagaggc
agacagcgccttcttctttttttttttttttttttttttttatttatttattatatgtaa
gtacactgtagctgtcttcagacactccagaagagggagtcagatcttgttacagatggt
tgtgagccacccatgtggttgctgggatttgaactccggaccttcgggagagcagtcggg
tgctcttacccactgagccatctcaccagcccagcgccttcttctttaggcattggtttt
agacacctgaaacttccctctgtatacattcctccactggcgtctcttccacccagccta
ttaggcactaagtccagcactgaacagaacaagccttgactttccttcagcagtcctttg
ttttgtagttggtacggtcacttggcgcagtccagtgctttaatccaggtgctttagtta
cagtgatgtcctatcaagtgaaacacttagcagtggcttcattggccttgatgaatggaa
cctatactgataagttctctcactctggccactgttctctgtctagaatggtaccactga
tgggcaagttgctctccacagtgggtgctctggtgaaccttgagatagaaactaagtccc
catgtgtgctgcttatatctgccttaggattttggtatgtacttttctgaccaagcagta
tatcttgtagcagtatatcttgtataccaagcctggcagatgtgataagtggatctagct
acttggttcctaagtcacataagacatttcttacaacctttgaagctgctagtactgcct
gctgactcactgacttcactgggatgagacctcatatcatcctctattatcataaatccc
tcataaatacagtaggacctgccagttctcatgcctccagcaataggctaacctactgcc
ctgccccagagctggcagcttctgtgccaggcccattgcaaacctgtatgggtctggctg
caaagccctgcaaaaggaacctggaactggcctccaggactccatgggaagtgtaggtgg
ggaaggggtttcactgactggaatgaagtactccttgtccactcagtggtagtacctcat
cctaccctgtctgtagcatgttattttaccagtcagtgttgacttctcactgagaccgga
tcagggaaccagaatggtcctgagataaagtggcaagtgtaggctatttgtcccatactt
ataggcacagtgtctccattgttgtgtggatctccatctcctgtgcttactttgtcctat
ctgtcctgtgttaacaatactgtcccttgttgttgaaagcccaggactggctacatccac
cctgcagaagcctgagttgagcactttcagttgtgttcaggcagggtagtgtcatagaca
gtgccgacctcagccctgagcctcttttggcttctcaacctctaggcctgtctcctactc
ttttcttaacatcatcttagccagggcaacaggtgggttctcaggaggagcctcctggca
gaaggtagttgatcaccctgctagagtcagcaagttgtcctcaaaggtgctttggtatct
ttactactaatcagtctcagaaaactttttagcaactcttcccactgggttgtgcccatt
tttggccctaggatggcaaagattcccaccattcgatgcctgtctcttcctcttcagggc
ctcttctgctagttgtgacacacggtctcactatccagctatgagtacctctcgccccag
ctttatcctcttccttctagtactatgcagagtgccatggtgtcatctatgtaattgatt
ccactgatgaagaaaggctgtcagaatcaaaagaggcatttggtgagtgtagcatggcca
ctctgggaagaagagatgattgggaagacctatgtctagggaattgtgtggggagggatg
tactaatgggtggtatcagtatagtctggatcctcccacatgtctggaactttcgttgag
ggaggctgggctaacacctggatgccagtgccaagaaagcctcagtcatgttgcttgggc
tgtctagtatataaggggaagggtggaagggatctgtttgtatacaccttgagcctgggc
agagcctgcagtcatgaacaggacactgggtgcaaggcaccacctctcctgctttcctca
gagaaggtggtttcgagtgaagcactggacggtgttcccatcctggtgttggccaacaag
caggatgtggaggtgagccccacaaagctgctatagagcctctatcgacattgcaaggaa
agtgacatgtatgcctcttcagatttccagaacttggtgtccatccatcccaatctcctc
tctgcctttcttggcacccttcttccacactcttaggatctctaccttgccaacttcagt
ttctctctgtgtgtcacaaagaactgtcactattagaaccagcatcttcctactagatgt
agaatccagagtgctggtatcacctgtcttccaaagggaggaccgggggcttgtgtctac
ggatgccctcagaggttctgagagtatgagcctacagaaagacccaggtggaagctctct
ggactaaataagtgggtgtgggagtgcctcagagatgtctaggtgattaagaacttaaac
tgcccttccagaagacccaagtttgattcccagtacccatgtcaggtggctcacagccat
ctgggactccagcttttgggtatctgacacctctggctttagtaggtactttagtgtgtt
cactgtacataccctccagatacatatacataatatataaaaaaaaagcaaatcttcagt
ttttaaagtgggggtggaaaagtgaagacaatggacaaactcttagatgtgctacttccc
tttggacttctggctatacaaagtccctaccgtcttactaaagaggctctgtatagtaag
agctgtagaggacatgatggccaacagtatctggagggccaaggaagctttactttccgt
aggccccatgtatttacccattctcatctgacatgacctgtcctccactcatttgcgtga
ggacgtaagtaagtctctggtacttggctgaggaacacaggggtattctcttaaatgaac
agggggacagaggagccattgaatactaccgaggcttctcacccctagggccatgggccc
tgcctcacttggcatttgagctcctgacttagttcccagtgtcctgctggtagatgttct
ggggattagtcttggaggtggtgaggaaggttttcttgggctatgtgtggatttctaaag
ccatcagcagtagacttgttgaccatgtgtgttgaccactggtttctatgaggatccagg
aaccctgagtaggctcacccctacagaatttttagggtgattgactatggccatccagaa
agcccaagtgaataaacaagctatatggagctagaagtgggaatgttcctcagagtctca
ctttccctgccagacttgcctctccattcctgacatcaagactgcattcagtgactgtac
ctgtaagattggccggcgagattgtctgacccaggcctgctctgccctcacagggtgagt
tgagtgaggtcttactctgcagagtcttcagggccaagattagccctgtctcacacatac
tgtctccacagcaaaggagttcgagagggcatcgaatggatggtgaagtgtgtcgtgcgg
aatgttcaccggccaccacggcagagggacatcacataaggacctccaacctcagtcttg
gactgttcgtctcctagtgttggaagagtattctctgctggcttctatcctactgacact
gggggttgagctgcctttgtctgttcattcttttatttgctttatgttttctctaagaca
aacttttctctgtgtctggaaaagtgtaggtattcagagacaaacatggggcacgccaac
gatccaaatctacatgccctacacctccatcccctgacagagatttagagccctgcctga
tagacatgtcagggtctggaaccctcccaaccttgtgaggacagggaggcatgaggccat
gcctaggcctgttagttagcctggttcaaagtggaatttgaggtcatcctacttgaaagg
gtgtgtggggggggggttgttcctgtgacagctagctgttttgtccagcttgcccatgga
gaaggtgggaatggccaaggcttacctcacttggagaaagaacccacatctgagaccagc
atggcccctagttgttttgtgtggagttggatatacgtgtggaagagacaagatttctct
gtagccccagttaatctccgcctccttccctatatctgtggggattacaggtgggcatca
cactgagttttctactaggttctgatacactctcagaacagggttcagtagacctgcctg
ggaagcctaagttcccttattaactcattctcagtctgcttttatctcctaaggagagag
ctgatcttactggtgtgtgtttcagtacacccatatacaggttgtgtggtatcccaagga
cacagatttcactatatctccagatgtgtgtgaggtatatgttccatgtaaggtgcaggt
tcctggggaggcagcagctatgctgggactggccatgcccactagacctactgggttaaa
attttcatcatgtggtcaggacaatgtttaaaataaaggctgcctgtctaaccatccctt
caatcagttagatggtggttccctattgtccaggctagcagttatagccagaacctgctc
ttctggagtaccttctgagtagggttctcttcagggaggtttggagttgtggctaagcca
ccggttcaagaaaaatctagtggctccttgtccaagtcaggtcaacctccccatgggggc
ctgggaggggcaatggagaagttaaaatcaggaggggatagatactgattcaaggaactg
tcctgcacataggtgtctaggagcttggttgaatcattcctagaggaccctcctgggaat
taagagtaggttgcttaaaaaatggtcaagctaaggggatatcctctagcagagggtaca
agatatcactggtgtctttctggccatctttac
