# Supplementary material for: Reference based annotation with GeneMapper
Source: Genome Biol. 2006 Apr 5;7(4):R29. doi: 10.1186/gb-2006-7-4-r29 (PMC1557983; doi:10.1186/gb-2006-7-4-r29)
Supplement: Additional data file 1 — A gunzipped tar file containing the data set of orthologous genes in human and mouse that was used to compare GeneMapper with Projector and GeneWise [file gb-2006-7-4-r29-S1.tgz › projector/ORTHS/region19/hs.truth.gff]

Hs.5.ENST00000283006.1	EnsEMBL	CDS	1088	1221	.	+	0	gene_id	ENSG00000153044.1;	transcript_id	ENST00000283006.1;	exon_id	ENSE00001008501.2;
Hs.5.ENST00000283006.1	EnsEMBL	CDS	3248	3303	.	+	1	gene_id	ENSG00000153044.1;	transcript_id	ENST00000283006.1;	exon_id	ENSE00001008499.1;
Hs.5.ENST00000283006.1	EnsEMBL	CDS	6100	6148	.	+	2	gene_id	ENSG00000153044.1;	transcript_id	ENST00000283006.1;	exon_id	ENSE00001008505.1;
Hs.5.ENST00000283006.1	EnsEMBL	CDS	7170	7244	.	+	1	gene_id	ENSG00000153044.1;	transcript_id	ENST00000283006.1;	exon_id	ENSE00001008503.1;
Hs.5.ENST00000283006.1	EnsEMBL	CDS	8506	8562	.	+	1	gene_id	ENSG00000153044.1;	transcript_id	ENST00000283006.1;	exon_id	ENSE00001008500.1;
Hs.5.ENST00000283006.1	EnsEMBL	CDS	13959	14022	.	+	1	gene_id	ENSG00000153044.1;	transcript_id	ENST00000283006.1;	exon_id	ENSE00001008506.1;
Hs.5.ENST00000283006.1	EnsEMBL	CDS	14372	14423	.	+	0	gene_id	ENSG00000153044.1;	transcript_id	ENST00000283006.1;	exon_id	ENSE00001008502.1;
Hs.5.ENST00000283006.1	EnsEMBL	CDS	19649	19812	.	+	2	gene_id	ENSG00000153044.1;	transcript_id	ENST00000283006.1;	exon_id	ENSE00001082754.1;
Hs.5.ENST00000283006.1	EnsEMBL	CDS	21160	21249	.	+	0	gene_id	ENSG00000153044.1;	transcript_id	ENST00000283006.1;	exon_id	ENSE00001082755.1;
