# Supplementary material for: Reference based annotation with GeneMapper
Source: Genome Biol. 2006 Apr 5;7(4):R29. doi: 10.1186/gb-2006-7-4-r29 (PMC1557983; doi:10.1186/gb-2006-7-4-r29)
Supplement: Additional data file 1 — A gunzipped tar file containing the data set of orthologous genes in human and mouse that was used to compare GeneMapper with Projector and GeneWise [file gb-2006-7-4-r29-S1.tgz › projector/ORTHS/region19/hs.fasta]

>Hs.5.ENST00000283006.1 68454899-68477708	forward
tagtagagacggggtttcaccatgttggccaggctggtcttgaattcctgacttcaggtg
atccacccgcctcagcccccaaagtgctgggagtacaggggtgagccaccacgcccagcg
aatttaacttttgtcaggagccgtattacattgacaatggagaggaagaaaacagcacag
tatgatcaagtttaactagtgggtaattagctgtaaaagaactctcgactcttgttcaaa
gaggttcaagctgctgtgcttgtgcggcaaggacagtgtccaaatgaaaaactacaaatc
agtcatctgtccttcattttctccattccccccactcactacacagctaagaaagctcaa
aggtaccctgcagacactcaaaacttgagggcacgcaactctcagttacgagtggtggca
atcataatgacagaatgaagtaccagtgcaagaaactggaagcgtgtggatgtctccagg
ctggaagtctgggttcgaaatgtctgcaatgcctcgcacttgtggcccgtccctgatctt
cagaagccactggtttctccgccaaacaaagggtatgcacctcatgggctcaggtcaaaa
aagtcttctaaacaaccctctaatgtttatctttcacagcctgccgggcacacccatctt
caaaggcagaggacggaaaagtgccaagatggatggacatatggctgtcgccgcactccc
gtgtccaagcgccaaggccgaatgaccacttaggtcaggagatttttcccctccaggctg
ctgttcccgggagatgtcccaacgtctctagtccagcccctaactcagcactctacacat
ccgacgcttaacgaaagctattccaactttttaccagccgtctgcagttattttcaccag
tagagcccggatgaaagaggagcccgtagtaaccacggcaaccgaaaaacaaggcggaaa
gggtggggccctgggcggaaggggcggggccctcgggccttttcccggcgtccatttagt
ggcgggaaaagcgaccttttctgagcgcgtttgcctgttgagtggtagcctttcccctca
accagcaatggaggagcagccccagatgcaagacgccgacgagcccgcggactccggagg
ggaaggccgggcaggcgggccaccgcaggtcgccggcgcccaggcggcgtgcagcgagga
ccgcatgaccctgctcctcaggttgttccctttggcctcctcagccggggccaagtgggc
gttgtggcccggaactccgcccttgctcagaagggctagggttcgaattcacgctcggtc
acgtcaggtctccgtgattgcctcattcacttaaactgttgaagctctttcttcatcagc
gaaaaggagagaaaaatgaccccctggagagaggttacaagggttaaatgagatagtcta
ggaaagtgttgagcacagtgccccgggcccttagaagctgtaatttctcctcctgtttcc
ccgccctccccctacctctctggtttacagacaaattgaatgccagagctaaactggaag
gaaggtgcccctaccatttcttttagaactacgaccctttgtaacccagaagctttatat
gttataaattctactaagcggacggtgtttatacttttccactaagcggttgctggggaa
gattcgatgagaagggacattcgtcttctaaactagtgagcaggagaaggtcctgggcca
aatctgcctaactgcctatttttgtgtgaccactcaagctaagaatagtttttatgttta
agtgttgcagggaaaagatcataaaaatatttcataacacgtgaactctattagaaattc
aagtttcagtttccataaacagttttattggagtacaactttcctgccacaagggtggaa
ttgagtagctaaaacagagaccgtgtgactcacaaaccctaaaaaatttactatcaggtc
ctttacagaaaaaaatttgcggtcctctgttctatatcataacagaggtagttttaaaaa
aatcattattggctgagcgcggtggctcacgcctgtaatcccaacactttgggatgccga
ggcagacggatcaccttaagtcaggagttcaagaccagcctggccaaccatggccaacat
ggtgaaaccccgtctctactaaaaatacaaaaattagctgggcgtggtggcgggcgcctg
taatcccagctactcaggaggctgaggcaagagaattgattgaacccgggaggcagaggt
tgcagtgagcagaagattgtgccattgcactccagcctgggcaatagagcaagactcttg
actcaaaaaaaaaaaattaattaccatttttttctttcttaaatgttttgaaaaatgaaa
agatgtctatttcttttttattgttttttcctcctcacccttgctgtcatcttaaattac
catttgctcatagtttttctacttatgtatgatttttggatttatagaacaactgaaaaa
ctatatgaattagtaatccaaggattagtatctttgttatttttctgtatctcctgataa
aaatctgtgtttgtaaatacagtggtttggggtttaatcattttggtctattctttgtat
agcatcctcagttcagtctggcctattaaaaataatcttaagcggccgggtgcggtggct
cacgcctgtaatcccagcactttgggaggccgaggcgggtggatcacgaggtcaggagat
caagaccatcctggctaacacggtgaaaccccatctctactaaaaatacaaaaaattagc
cgggcatggtggcaggcgcctgtagtcccagctgcttgggagcctgaggcaggagaatgg
cgtgaacccgggaggcggagcttgtggtgagccgagattgcgccactgcactccagcctg
ggcaagagtgcaagactccgtctcaaaaaaagaaaaaaatcttaaacaccaattttttaa
cttttcctgacagatgctgttttcccagtgtattccattttgtgtcttcctctgaggcct
taaagttctttatacccattttaaataaaatgaggccaaattagaagtttgtaattagga
gtttaattatttatatttattttgttgtatcagcttccgaaaaagaatgagttggttcgt
catgtggtaatgagtaaaaccttaatcaataaatatgtgactttatattctctttatctg
ttttcaggctgagagcacagacaaaacaacaactcttagaatataaatcaatggttgatg
caagtaagtattttcattttcaaattagggttttgttgtttgtttgtttgtttttttgag
acagggtcttgctatcacccaggctgtaatgtagtggcgcagtctctggtttactgcagc
ctcagcctcctgggctccagcaatcctcccacctcagcctcccaagtaactgggaccaca
ggcacatgctactgcgcccgtctaattttctgtattttttttgtagacacagggttttgc
caccacacctggcctcaaataagattttgtgagtttgatgattaacagtactcgagtgaa
aataaaattaactttaccaaaaattgtttatatatgttatagtgtggcaaaactggtaaa
catgcaagatatttatgaagtatgctaagtgtgctgaaggaaacaaaggcatgataagag
ggaggggcttcttttcatagggatggcttctctaagaagatgattttagagctcagatcc
aaatgagaagaaagtttacgttccaatagtctttttgttctctatatagctagtaccatt
tttaagggattgtgacatccaaaaactagatttagttaacactgtagaatttctatacct
aggagacgacagatgtaaggcaggccacaggaagtttagttgtagcctttgaaagaagat
gtttatctaaaattgactatctgctcttttagaggccaagacaagaagatcacttgaagc
taagagtttgagattagcctgggaaacaaagtgagacctcgtccctacaaaaataaaaaa
aacgtagccagatatggtgatacatacctatagtcccagctgggactcactacaacatcc
aactcctgggctcaagtgattgagtgattgtactgtactccactccactgggcaacagag
tgagactgtcaggcaatcaacagagaaataagtattgattcttttaccatttaaaaaata
tatatatggctgggcttggtagctcacacctgtaatcccggcactttgggaggccgaggt
gggcggatcacctgaggtcaggagttcgagaccagcctgaccaacgtagagaaaccccgt
ctctactaaaaatacaaaattagctgggcgtggtggtgcatgcctataagctcagctact
cggggaggctgaggcaggagaatcgcttgaacctgggaggtggaggttgcagtgacgcga
gatcacgccattgcactctggcctgggcaacaagagcaaaactccgtctcaaaaacaaaa
acaaacaaaatatatatatatatacacacacacatatacgtatatgtatatatatgtata
tatatgtgtgtgtatgtgtatatatgtatatatatgtatatgtatatatatgtgactgag
actttattggttaaaggattgttttttacaataaaggcatctattttaagggtacaattt
gatgagttttgacaaatttctaaatctgtataatcactaccacaatcaagatacagaaca
ttttcggctgagcatggtggatcaatctgtaatcccagcactttgaggggccaaggcgag
aggattgcttgagcccagggcaaccagcctgggaaacatagcgagacccccacctctaaa
aaaaacaattggccagatgtggtaccatgtgcctgtagtcccacccagctgaggtgggag
gattacttaagcctgggatatcaaggctgcagtgagccgagatcacaccactacactaca
gcctgggtgacagtgacaggagaccctgtctcccccaaaaaaagatacagaacattttct
ttttttgttttttctgttttttttttttttttgagacggggtcttgttctgtcgcccagg
ctagagtgcagcggcgcaatcttagctcactgcaacctccgcctcccggattcactgcct
cagcctctcaagtagccaggattacaggcacctgccaccatggccggctaatttttgtat
ttttagtagagacgggtttcaccatgttggccaggctggtctcttaactcctgacctcag
gtgatccacctgcctcggcctcccaaagtactgggattacaggcatgagccatcacaccc
ctggccacacgtggctttttaaagctaattaaaatgaaataaaatttaaaatcaagtaca
tatcaaatgctcagttgccacatgtggccagtggctatcctatgggatagcatagatagg
aaacatttccatcatcacaggaagttctaggcttttttctgtaccattgaggtatttgtt
gatccctacacaagtgccacattgtctttgttggttgatgtttttttttttgagatgatc
tcactcagccacccaggctggagtgcagtagcaagattttggctcactgcaaccccaacc
tcgtgggctcaagcgatcctcccacctcagcctcccgagtagctgggactacaggcatgc
actattgtgcctggctaattttcagtagagacagtttcactatgttgcccaggctggtct
caaaaggttaatcatcattgagatgggctgtaaatgtaaaatacagacagaataatgtga
aatatgtcattagtaatgttaaactgactgcacattgaaataatatttttgatctattgg
gttaaataagtatattaaaattaaatttcactgtttcttttctgtaatgtgaaaacgaca
ttttaaatgatgtcttttgcccttgtggcttacattatattccttttggacagcacctct
ctaaaatgttagtaacttcaaaaaattatttatttgcaggtgaagaaaaaactccagaac
aaattatgcaagaaaagcaaatcgaagcgtatgttatatttaaaaattttgtttatggtc
tttactaagatttaatcatattttctattattttgttgttagatggagtctcactatcat
gcaggctagagtgcagtggtgtgatcatagttcattgaagccacaacctcctgggctcaa
gggatccactggcctcagcctcctgagtagctggaactacaggctcattgtaccacacct
gactttctttcttttttttttttttttttaaatattttagggccaggcacggtgactcat
gcctgtaatcccagcactttgagaagccaaggtgggtggatcacccgaggtcgggagttc
gaaaccagcctgaccaacatggagaaaccccatctctactgaaaatacaaaattagccgg
gcgtgatggcacatgcctgtaatcccagctactcgggaggctgaggcaggagaattgctt
gaacccgggaggcggaggttgcggtgagccaagattgcgccattgcactccaacctgggc
aatgagcgaaactccgcctcaaaaatatatatatattttgtagagatggggcctcatttt
gttgcccaggctgttctcaaactcctggcctcaagtaatcctccaccttggcctcctaaa
gttctgggattgtaggcaagagccactgagcctggtcataatctcatttttctatgctat
agcattgtttttatttttcctttcctttatttttccaaataacttgtgatgcatatattg
ggaagttgttaatttgggatggagatttatatgtacacaagtgatcacattagaactttc
tggcctccctttttataagatactaagtgaagtagctgaggggcattagtttaccaaatg
tgtaaatacacattggtatattgagcctgtagaatacttgtatttagatagaggtgtttt
acttttttaagggcttattttatacatttatttcaataatgtctttttctgatattgctg
aaattcttttgctcatgtttctttgatagtaaaattgaagacctggaaaatgaaattgaa
gaggtaaaagttgcttttgagataaaaaagcttgcattagacaggtaattattacatttt
aaatataagcattgtgaactgactgcaaaatgggtatgaggggaaagtggagggaatctt
ttaactgggctgagtgaattagtcaagcacagtgatgattagataatggtcacacaaaat
ttttattttattattgttataattttttaatttgacaaggtctcactcttgcccacgctg
gagtacagcgacatgatcactgctcactgtagcctcaacctcccaagctcaagcaatcct
cctgcctcagcctctggagcagctgggactacaggcatgcaaaaccacgcttggctaatt
ttttttattttttatggagatggggtctcactgtgcccaggctggtcttgaactcctagg
ctcaggcgatcttctcacctcagcctccccaaaatgctgggattacacaagcccagcctg
gtcacacagattttgagccctgagagaaaatttgcattacagatgctcctcaatttgcag
tgggtttaggtcctgataaacccattgtaagttgaaaatatggtaagtgaaaaatgcatt
taatacacctaacctggctgggcgcggtggctcgcgcctgtaatcccagcacttcgggag
gccaaggtgggtggatcacctgaggtcaggagttcaagaccagcctgaccaacaatgcaa
aaccctgtctctactaaaaatacaaaaattagccaggtgtggtggtgtgtgcctgtaatc
ccagctactagggaggctgaggcaggagaatcacttaaacccaggaggcagaggttgcag
tgagccgagatgacgccactgtgcactccattgtgggtgacagagcaagattccctctca
aaaaacaaaaaaaaagttttaaagtttatagtcatatatggttttgtattccctaagtcc
ttcatttcaggcccatcctgatctttgtagtgccttaatccttccagtggctttgcacaa
aagtagatggttcagagaactcattcagctcaggccaggtttcagattcacctggcccct
cattctggcagtgtatacccacacgcaacagccctatccatcttggtgttatttcatatt
tttgtgttttatttctcaaagtatttctcttataataatattttaaaacctacttctgtt
ttatgtatatttgaagggaaatcaatctttttcatgttttgaatttttttaatgtaccac
aaatgttatccatgttttataatgcaagctttttccctctcataggatgagactttcaac
tgcacttaaaaaaaacctggagaaaattagcagacagtctaggtatgattttttttttct
ctggattcggtaaggatgggatctgcatagtgactttagttttgtgaattttaaaaaatt
attactgccaactacctttgtctggggaataaggaaagtgatgaaatttttgtaggtcct
ccccagaattacagcaacttttatagttctaattatattttgttccgtatggattgtaac
tgtaagaagcagaagagtttatccagaagattggaaaattttaagggaaagctttaaaag
ttcattttcttcagtatttactataaatcaggaacagggctatctcatttaatccatcca
aaacacagtgagataggaaatatactcctcattttttattggtagaaatgagcttattcg
gatccaacaattttccaagggatataatataaagactagcaggtctcagcaaactgtcac
aaggacaaaaaaccaaacaccgcatgttctcactcataggtgggaattgaacaatgagaa
aacatggacacaggaaggggaacatcacacactggggactgttgtggggttgggggagtg
gggagggatagcattaggagatatacctaatgctaaatgacgagttaatgggtgcagcac
accaacatggcacatgtatacatatgtaacaaacctgcacgttgtgcacatgtaccttaa
aacttaaagtataataataataaaattttttaaaaaataaaaattattatgagcaaaaaa
aaaaaagactagcaggtcaggtcctctgtatcctggtgtctggcctcagaggtcttacct
atgatctttttttttttttttttttttttttttgagacagtcttgctctgtcgcccaggc
cggagtgcagtggcacgatctcggctcactgcaacctctgcctcccgggttcacgccatt
ctcctgcctcagcctcccgagcagctgggactacaggcgcccaccaccacgcctagctaa
ttttttgtatttttagtagagacgggctttcactgtgttagccaggatggtctcgatctc
ctgacctcgtgatccacccgcctcggcctcccaaagtcctgggattacaggtgtgagcca
ccgcacccggcctcttacctatgatcttatctcccaaagttcttgtgataaaatatcccc
ttcccttgagcaccagaaaaattcctgcatgggtataagcactttttttttttggagacg
gaatcttgctctgtcactcagactggagtgcagctcactccaacctccatctctgcggtt
caagcaattctcgtgcctcagcctcctgaatagctgggattacaggcacctgctacaact
cccaggtaatttttgtatttttagtagagacggggtttcactatgttggccaggctggtc
tgacctaggcacttctatcttgagtatcttagcccacactgctacacattttcccatatt
ccagctaaatccaggattacataaatccaaaaatctgaatttgaacactcataacttttt
ctctcccataaaaggagagtttagcttgggtacagaggctcatgcctgtaatcccagcac
tttgggagcctgaggcaggaggatagcttgagcccaggcatttgagatcagcctgggcaa
catagggaggcctcatctctacaaaaaatttttaaaaattagccaggcatggtggagcca
ccagtagtccttgctactccagaggctgaggggagaggatcagcctcctgccttgattct
aggaggtcatggggctgcagtaagctgtgatcttgccacagcaccttagcctgggcaata
gtaagaccccatctcaaaaacaaaaaaaaaaaagacattcttgagttaaaggtgtggggt
gcaggagagcaggacagattcatcacattgttactgaaatgtcagggctttggtctaggt
cctgttgcttgctgcacagaaatgtaatcactgacatgagtgttgtcaggaagaaggctt
tgagtactgtagccaaagagaggggagatcagtctcatctcctagatggactaaaattaa
ggaggtgttttgttttgttttgtttttttgagacagggcctcactctgttgctcaggctg
gagtgcagtggcgtgatcctagctcactaccaccttcacctcccaggttcaagtgatcca
cctcagcctcccaggtagctgggactacaggtgcccaccaccgtgcctggctaatttttg
tattttttgtagagatggggttttgccatgttgcccaggctggtcgcgaactgctgagct
caaagggatccacctgcgttggccttccaaagtgctgagattacaggtgtgaaccaccac
accctgccaaattaagggtttatatagcagggaagatatgtacccatgtatgggaagaca
ggaattagggaggggtaaggaagaggagttagtcaataggaagcaggttaggcaatcatg
atgggtgaggggtctgatgtcttattgtctagagggtgtgatcttataagtttcagttcc
ttgatactatctgggagtcctgatggtttcctgagaagggaactcaggtaagacagttgt
aactttctcaagctttaagactgggagggtcagtttctatgtttattcaaaagaaatcat
aaacatcagttctgtgggacaattgggccagtttcactgttgacaccaaaaaacagaagg
gtcaggccggtgcggtggctcacgcctgtaatcccagcactttgggaggccgaggcaggc
ggatcgtctgagatcagaagttcaagaccagcctggccaacatggtaaaaccctatctct
actaaaaatgcaaaaattagccgggcgtggtggcaggtacctgtaatcccagctactcgg
gaggctgaggcaggaaaatcgcttgaacccaggaggcgaaggttgcagtgagctgagatt
gtgccactacactccagcctgggcaacagagtgagactctgtctcaaaaaaaaaaaaaaa
aaaaaacagaaaggtcaaataggctgaggcagtgttttattagcacattttaaagtttat
aactgttaaaaaaaattaattgggatgcaactggaatgccattaggcagaaccatcttta
gccttgagctccatcaccttgggattcctatgtaagcctgatgtaaacagtaaaatggaa
cttaagcttacccaatgagaaactgccaactaacttctaactagagatgatccactttaa
ccaaccaattacattttgtcttctatgaacaccttataaaagcttcctcactcaactccc
acagtagagcacttaacagcttataatcctgtgctgccagatgcatgaattgtcttctca
aataaacttgttagattttaatatgcctaaatttatcttttaagacaaccaaatatagct
gtaaatagtagaaaaatgagttcagctctcccaggtttgtgcatattccccttttgacct
tctcagttagttgcttctacagtgtttttcacacctggctgattatcagaataatgtcta
ttatagtgatcacattgttggtcctatcccaaactttctgaatcagcgtatctttttttt
ttttttttttttttttttttttttttgagacggaatcttgctctgtcacccaggctggag
tgcagtggcacgatctgcttggctcactgcaacctctgcctccaggttcaagcgattctc
ctgcctcggcctcctgagtagctgggattacagacacacaccatcacacctggctaattt
ttgtatttttagtagagatggggttttgccatgttggccaggctagtctcgagcttctga
cttcaagggatccactgtacctgaccttttttttttttttaaatagagatgtggtcttgc
tatattgcccaggtctcaaaactcctgagctcaagcaatcctcctgcctcagcctccaaa
agtgctgggattacaggcatgagccactgaaccaggccccgaatcagcatatctgaaggt
caggaactaggaatccttacttaacgaacctcccagatgactgtggcactctgaagtatg
agagccactgctctgcgcagtcttattccatactgttttgctccagccataccaaactac
ttgatctaggcaattacttcatatccttattccaccctgtgcataactctggttcatatt
tgttactgcgctatagtatgattgtggatttatttttctccactagattctttcctcttt
gaaaacagatactgtgttttattttattttacattcctggcacctggcatagttcttgaa
agcatgtagtaagtactcaaaaatatttgttaaagaagtaaaaaagcagtttgttccttg
aaactattctgtatgctgcaataatggtggatgcatgtaattatacatatgtcaaaaccc
aaagaatgggtggggcctcagtagctcatgtctataatcctaccattttgggaggctgaa
gagggaggattgcttcaaccctggagttccagaccagtctgggcaacatagggagacccc
gtctctacaaaaaatgtaaaaattagtgggacatggtagtgtatgcctataatcccagct
gcttctgaggctgaggcaggatgatcgcttgagcccaggaggtgaggttgcaggaagctg
tgattgtgccagtgcactccagcctgggtggcagagcgagaccctgtcacagaaaacaaa
cccgtaggctatacacaagcaagagtgaaccttgatgtaaaatccggactttgggtaaca
atgatgtgtcgatataggtttgttgattgtaacaaatgtgccactttggtgtaggggatg
ttgataatgggagaggctatgcatgtgtcaggggtagggtgtatatgagaaatctctgta
ccttccactcggttttgctgtgaaactaaaattgctctaaaaaatacattcaaaacaaaa
gcagcttgttaaaattgctctaaaaaatacattcaaaataaaaactaaaattgctctaaa
aaataaattcaaaacaaaagcagcttgttaggaagttattagggtgtttcctctctaaat
atgaaatttttagaaatgttcccacatttttaaatttggtattcttcaatgtctgtgacc
aaacatttttctagggaaatgcatatctagttttaacagaaatttagtttacatcaaact
tttccagatttattttgttaaactgactttttatccaagtgtacggtggatttaatgaaa
gtaagttttcactcattgattccttcattaatgacagctattatttttaattaagttaca
aataaccttaataaatcatctttttgtttccttttcagtgtgctcatggataacatgaaa
cacctattagagctaaataaattaataatgaaatcacagcaggtaaacttacacattagg
ctgattatgcattctcatgattttactctcaacttcttgctggtaactgtattgtatatg
attaaatagattgtccaaagggaatgctatgattggaattcgctgtccttgagttctctc
tttttttcaaaattctattatttctgactaatgttgaacattatctacttataatttaag
ttactgtcttccttttgctgtctggaaatagaggaattgaaaactggaactttagataac
taaggctagtagataaactcagtgatttaagtattacaggtttgtccttacatacagtaa
tgtgctttaacttttttatttttaataacaggaatcttgggatttagaggaaaaactgct
tgatattagaaagaagagattgcgtatgtagaacactttttttttggcagaacacatttt
gcttactttatagattgataaggccagatctcttagccactgagaaatttcctaatttcc
gacttccaaaattccttaaaatttttgacatggcaacttaaaaagtgatataaagtacat
tttgttctgtttattctcattgttttagaactttattttcgttttttgtttgctttttct
gagacagtcttgctctatcacccaggtggaatgcagtgacttgatcttggctcactgcaa
cctctgcctcccaaattcaagtgattctcctgcatcagcctcctgaatagctggaactac
aggcacccaccaccatgcctggctaatttttgtatttttatgttaaaaaaaattttttaa
tatggtatttttttttggagacagaatctcactctgtcgcccatgctggagtgcagtggc
acgatctcggctcactgcatcctccgcctcctgggtttgagcaattcttgtgcctcagcc
tccagagtagctgagattacaggcatgtcctatcacacctggctagttttcgtatttttt
tagtagagatgggatttcaccatgttggccaggctggtcttgaactcccgacctcagatg
atccacctgcctcggcctctcaaagtgctggttataggcatgagccactgcacctggcca
aattgttgtatttttagtagggacgggatttcaccttgttggtcaggctggtctcaaact
cctgacctcaagtgatccgtctgccttggcctcccaaagtgctgggattacaggcgtgag
ccacagtgctgtgcctcattagtttagaactttaaatcacaaaattaatacattctcaga
aggggaaaaataaaaggatgtagtaaattataatgcaaaagtcatgcctcttttctgtgt
gaccacagtttggtatttatcagtctagacttttccatatccatataaacatttatatgg
acatggaaatttctatatatatatatagagagagaatttctatatatatataaattatat
atataattatatatatttatatattatatatataaatatatataatatataaatatatat
aatttctaaatgatcaaatgatatgtatggatctacagccttatcacttaatttatcatg
acatgagatggttttttgtattgaaactgttggaatgtttatttcaaaggcaatacacac
tgtagaacatttggaaataaaggtatacaaaggaaaagttaaattttttttattttccat
caaaagataatcagtcttcaaagcttttttcagataagggtcttgttctgtcacccaggc
tggagtgcagtggcgtgatcatagttctttgcagttcagtgcagctttgaactcctgggc
tcaagccatcctcccacctcagctcccaagtagctgggaatacaagtgcactccaccatg
cccagctaacttttttgttttttgttgacatcgaatcttgctgtgttacccaggtttgtc
ttgaacttctgccctcaacgatcctcctgccttggactcccaaaagtgctaggattacag
gcatgagctaccacacctggcttgtatttcttttttttttttttttttttttttgtgaga
tgctgtcttgctctgtcacccaggctggagtgcagtgctgcaatctcggctcactgcaac
ttctgcttcccgggttgaagaaattctctgcctcagcttcccgggtagctgggattacat
gcgccaaccagcatgcctggctaattttttgtatttttagtagagacagggtttcactgt
cttggccaggctggtcttgaactcctgatctcgtgattcatccacctctgcctcccaaag
tgttgggattacaggtatgagccatcgcacccagccattttttttctttttctttttttt
tttttttttgagatggagtctccctctgtcgcccaggctggagtgcagtggtgcgatctc
agctcatggcaatctccacctcctggattcaagtgattctccggtctcagccttctgagt
agctgggactacaggcacccgccaccacgcccagctaattttttgtatttttagtagaga
cggtgtttcaccatgttagccaggatggtcttgatctcctgacctcgtgatccacccacc
tcagcctcccaaagtgctgggattacaggcatgagccacctcgcctggccaacctttttt
tgtttgtttgtttttgttttgaaatagtttcgctctgttgtccaagctggagtgcagtgg
cgcgatcttggctctctgcaacctctgtctcctggattcaagccattcttctgcgtcagc
ctctcgagtagctgggattacaggcgtgccaccacgcctggctaatttttgtatttttag
tagatacagggtttcaccatgttgtccaggctggtctcgaactcctcacctcaaagtgtt
ctccccgcctctgcctcccaaagtgctgggattataggcgtaagccactgtgaccggcct
ttttgttttttgagacagggtcttgttctgttactcaggctggaggcacactcatggctc
actacagcctcaacttcctggactcgagcaatcctttcacctcagcatccctgatagttg
ggactacaggtgcatgccaccatgcctggctaattgttttttttctgtagatatcttttt
tttttttttttttttttttgagacggagtctcgctctgtcgcccaggctggagtgcagtg
gcactatctcagctcactgcaagctccacctcccgggttcacaccattcttctgcctcag
cctcctgagtagctgggactacaggcacccgccaccacgcccggctaatttttttgtatt
tttagtagagaccggatttcaccatattagctaggatggtctccatctcctgacctcgtg
atccgccctcctcgaccacccaaagtgctgggattacaggcatgagccaccatgcccggc
ctttttttctgtagatttcttaaatttatttttctatagagacaggattcattcaccatg
ttacacaggctggtatagaactcctgggctcaagtgatctgcccaccttggcctcccaaa
gtgctaagattacagacgggatcctgtgatccactgtgcctggccagatttgttggttgg
gttttttttttttatacggaatttctctcttgttgcccaggctggagtgcaatggcgtga
tctcggctcactgcacctccgcctctcaggttcaagcgattctcctgcctcagcctcccg
agtagctgggattacaagcgcccgccaccactcccagctaattttgtctttttagtagag
acggggtttctccacattggtccggctggtctcgaactccctacctcaggttatccaccc
acctcggcctcccaaagtgctgggattatacgcatgagccaccgtgcccagccggtgttt
tgtttgtttgtttttattgagatggagtttcgctcttgtcacccaggctggagtgcaatg
gcgtgatctcggctcactacaacccctgtctcccaggttcaagcagttctcctacctcag
cctcttgagtagctgggattacatgggattacaggcgcctgccaccatgccccactgatt
tatatttttagtagagacgggtttcatcatgttggccaggttggtctccaactcctgacc
tcaggtgatccaccctcctcagcctcccacagtgctgataacaggcatgagtcactgcac
cctgctcagatttgtcatttgtaaacattatatagatttgcctgttagcaaataatctca
gggtcattagtagtattggtcatcttgtctattcccccatgtttttttaagtagaatcag
ggtcttgctatgtttcccagggtggtctcgaacttctggcaatcttcctgcctcagcctt
ccaaagtgttggaattataagaatgagccacccatgctcaggctatacccttttgatgat
tcattttctccactgcattccaacctcctttaatatacattaatgttgaagaacaggccc
ctgaaatacatccatttatatttccaagtagtttaattcttagactatttccagtaatac
aaaaaatgattgatgatgtttatccctggagaggggaatcttacttttttttttttcctg
agacagagtttcactcttgttgcccaggctggagtgcaatggtgcaatctcagcttactg
caacctctgcctctgggttcaagtgattctcctgcctcagcctcctgagtagctgggatt
ataggcacatgtcaccatgcccagctaatttttgtatttttcatagagatggggtttcgc
catgttggcggggctggtctcgaactcctgacctcaggtgatccgcccacctcggcctcc
caaagtgctgggattacaggtgtgagccaccgtgcctggccaaataagattaattttaaa
tgaaaagtaagattccttggccgggcgcggtggctcacgcctgtaatctcagcactttgg
gaggccgaggcgggtggatcactggaggtcaggagttggagactagcccagccaacgtgg
caaaacccctatctatactaaaaatgcaaacattagccaggtgtggtggtgggcgcctgt
aatcccagctattcaggacgctgaggcaggagaatcacttgaacccctgggaggcggagg
ctgcagtgagccgagattgtaccactgcactccagcctaggcaacagtgagactccatct
caaaaaataataataaaataaatgtttatatgtttcatttttgtaatttaagagggaaaa
atatatgtatttcctacctattttggcaacccaaaataagccctcattacatgatgccac
ttgaaacatctgtagacagctgttattgtcatacagaaatacctggaacatttcactaag
ggcattgctaagtacgaaattaaaatattgttattttgcaccagggaagtcattttcaga
tcgtaataaagttgcaacctaaaatgctgcttattaaaatttttctcttgactaaaataa
ccaagaagtgatctgcttcataatttttcaagatccttgtttatagaggtattatatatg
gtatattattttatttttaacctaacagaattaaaacaagcttcagaaagtaagctttta
gaaatacagactgaaaagaacaaacagaagattgatttggacagtatggaaaactcagag
aggataaagatcatacgacaaaacctacagatggagataaaaattactactgttattcaa
catgtgttccaggtaacatttatataaactagcaagagttttaatcttgttgcccaggct
ggagtgaagtggctcgatctcagctcattgcaaactccgcctcctggttcaagcaattct
cctgtctcagcctcctgagtagctgggattacaggcgtccaccaccatgcccggctaatt
ttttaatttttagtagagacggggtttcaccatgttggctaggctggtctcaaacccctc
accttaggtgatccgtctgcctcagcctcccaaagtgctgggattacaggcatgagccac
tgcgcctggccaactatttgatgatgctatcatacagtattgacttaactttcagctagt
ttttgatcttgatgaaataattcaatgtttaatattggtctgtttgtatatatctggaat
gtgtgtatacttaatgtttaaggtcttgatttttcttttttcttttttcagacgcagtct
tgctctgtagcccaggctggagtgcagtggcatgatctcggtccattgcaacctcctcct
gggttcaagcgattctcctgcctcagcctcctgagtagctgggattataggcatctgcca
ccacacctggctaatttttgtgttttttggtagagatggggtttcgccatgttggccagg
ctggtctcgaactccgatgtcaggtgatccacctgcctcagcctcccaaagtgccgggat
tacaggcttgagccaccgcacccagcacgctgcaagtatttttaacaagtaaaacctatc
catggaaactgacgaggcataaaaaattattgtaaacattgtaaatattccctaacatta
tggagatcaaggctaaagccttactaaaagtggaaatgaaagtagaagaatgctgctggg
tgtggtggcttatgcctgtaatcccagcagtttgggaggccaaggcgggtggatcatgag
gtcaggagtttgaggccagcctggccaagagaccagctgagccaatacgttgaaaccctg
tctctactaaaaatacaaaaattagccgggtgtggtggtgggcgcctgtaatcccagcta
ctcgggaggctgaggcaggagagttgcttgaacccgggaggcggaggttgcagtgagctg
aagaccgcaccattgcactccagcctgggtgacacagagcaagactccgactcaaaaaaa
aaaaatagaagaatgtattatcatttttttcttatgatcacagagctacacatgtagtaa
atgttaattacttgataagattcatgaaaaatgatattctaaaatcttgttaaattttta
aagtacttgtaactttaaaacaattttttttctttacagaaccttattttggggagtaaa
gtcaattgggcagaggatcctgcccttaaggaaattgttctgcagcttgagaagaatgtt
gacatgatgtaataagaattcatttctgacatattttacatttctggcaatctcaactct
tatttggaatacttctgtgcatttgtctgtccaccgtaattttagaaaagcatatccata
acgtttacagttgtagtacagttgtggttagttatttgtagtgggattgaaagtaatttt
tttctttttatatttctatatttagtttgtttttttgttgttgttgttttttgagatgga
gtctcgctttgttgcccagactggagggcagtggcgcgatctcggctcactgcaacctct
gcctcccgggttcaagcagttctgcctcagcctcccaagtagctgtgactaaaggtgcac
gccgccatgcccagctaattttttgtattttagtagagacggggtttcaccgtgttgccc
aggctgctctcagaactcctgagctcaggcagtccaccgcctcggcctaccgaagtgcta
ggattacagacgtaagccaccgagcctggtctagtttgcattttttttctatcagtttta
taagttaagaaataaaaggaattaatgttactctgtcttatttttttttaattcgtgccc
tttacaaacagtagtactcttagtaattataaaatagaacttgtcactttttatagcatc
gcaatccgtttttgaaaaactctaatttgaacactttattaatttggagctgttgaacat
ttttacagctaatgtagtattttcaacatttttttttccccttgagatagaggctcgctc
tgttacccaggctggcatgcactagtgctatttcagctcactgcaacctccacctcctgg
gttcaagcaatcctcatgcctaagccccctgagtagctgagattacaggtgtggcccacc
atgcccagctaattttttgtattttcagttgagacggtggtttcaccatgttggtcaggc
aggtctcgagctcctgacctcaaattatctgaccacctcagcctcccagactgctaagat
tacaggcatgagccactgcacccggcctcaacattctttttagaaggacttgaaacttga
aatgatgctagcatttgttttcttttctttttctttttttttttttttttttttgagacg
gagtctggctcttttgcccaggttagagggcagtatggcacgatctcagctcactgcaac
ctccacctcctgggttcaagcaattatcctgcctcagcctccctagtagctgggacctgt
acaggcacgtgccaccatgcctggctaattttgtgtttttgatagagatgggattttgcc
acgttgcccaggctggtcctcaaactcttgagctcaagcagtccacccaccttggcctcc
caaagtgctggaattacaggtgtgagccacctcacctggccaagttccttcttaaggatc
aattctgagagagaaattgtattagcttttcttaaaatcatgctgaataataaccccaag
tctcagtggcttataacagacatttctgttttgggtctgtccttcagctgataattctag
gactcaggct
