# Supplementary material for: Reference based annotation with GeneMapper
Source: Genome Biol. 2006 Apr 5;7(4):R29. doi: 10.1186/gb-2006-7-4-r29 (PMC1557983; doi:10.1186/gb-2006-7-4-r29)
Supplement: Additional data file 1 — A gunzipped tar file containing the data set of orthologous genes in human and mouse that was used to compare GeneMapper with Projector and GeneWise [file gb-2006-7-4-r29-S1.tgz › projector/ORTHS/region19/mm.truth.gff]

Mm.13.ENSMUST00000055356.1	EnsEMBL	CDS	1104	1219	.	+	0	gene_id	ENSMUSG00000044183.1;	transcript_id	ENSMUST00000055356.1;	exon_id	ENSMUSE00000391591.1;
Mm.13.ENSMUST00000055356.1	EnsEMBL	CDS	4125	4180	.	+	1	gene_id	ENSMUSG00000044183.1;	transcript_id	ENSMUST00000055356.1;	exon_id	ENSMUSE00000386540.1;
Mm.13.ENSMUST00000055356.1	EnsEMBL	CDS	5203	5251	.	+	2	gene_id	ENSMUSG00000044183.1;	transcript_id	ENSMUST00000055356.1;	exon_id	ENSMUSE00000332898.1;
Mm.13.ENSMUST00000055356.1	EnsEMBL	CDS	5637	5711	.	+	1	gene_id	ENSMUSG00000044183.1;	transcript_id	ENSMUST00000055356.1;	exon_id	ENSMUSE00000378155.1;
Mm.13.ENSMUST00000055356.1	EnsEMBL	CDS	10095	10151	.	+	1	gene_id	ENSMUSG00000044183.1;	transcript_id	ENSMUST00000055356.1;	exon_id	ENSMUSE00000367472.1;
Mm.13.ENSMUST00000055356.1	EnsEMBL	CDS	12744	12807	.	+	1	gene_id	ENSMUSG00000044183.1;	transcript_id	ENSMUST00000055356.1;	exon_id	ENSMUSE00000412772.1;
Mm.13.ENSMUST00000055356.1	EnsEMBL	CDS	13375	13426	.	+	0	gene_id	ENSMUSG00000044183.1;	transcript_id	ENSMUST00000055356.1;	exon_id	ENSMUSE00000401979.1;
Mm.13.ENSMUST00000055356.1	EnsEMBL	CDS	15052	15215	.	+	2	gene_id	ENSMUSG00000044183.1;	transcript_id	ENSMUST00000055356.1;	exon_id	ENSMUSE00000347750.1;
Mm.13.ENSMUST00000055356.1	EnsEMBL	CDS	16782	16871	.	+	0	gene_id	ENSMUSG00000044183.1;	transcript_id	ENSMUST00000055356.1;	exon_id	ENSMUSE00000357030.1;
