# Supplementary material for: Reference based annotation with GeneMapper
Source: Genome Biol. 2006 Apr 5;7(4):R29. doi: 10.1186/gb-2006-7-4-r29 (PMC1557983; doi:10.1186/gb-2006-7-4-r29)
Supplement: Additional data file 1 — A gunzipped tar file containing the data set of orthologous genes in human and mouse that was used to compare GeneMapper with Projector and GeneWise [file gb-2006-7-4-r29-S1.tgz › projector/ORTHS/region19/mm.fasta]

>Mm.13.ENSMUST00000055356.1 97145016-97163305	reverse
gtacagcattttcgcctctcaacgtcaaggctcaagtgtcaagtcagcgacactgggggc
acccaattctcaacgtgatttctaatcccaaccctctgacaggatcttgacatgttctct
gtctcatactcactgtgtatcctaggctggcctcgaactcatcacatttttgcccaacct
cctgctctaggattgcagataccctttccagtttctgatagaattttcactgatagtcgg
atggagtacccgtgccaggaactgaaagggcgtgttagtggcatggtaaagtctggagag
catgtgccagcactgcctcctggttgaggcattcatttctccactaaactaaaggtatgg
ccctcaggagttataatagggaccccagatctgttctcggaacagcaagaaagcctttca
atataatattgcaggttcacagtacttggaggattgatagtccaagatcggctttggctg
catgagaccctttctcaaagtgagagtagaagctagagagatgattcagcggttaagagc
actggctctttggaggacccaggctcgattcctaacccccacatcaagtggcttacaact
gcgtgtaactccagttctggagggaatttgatgcagggcaaacccattctccaaaccctg
acctggagtgtaataataggggcaataatagcgccagccaggacgactgttgacatctgt
ttaagcactaagttttacccctccgggccacgctaaagatacagtttaagttatatccta
agttttctcaagacactaggcatgctaggtaagagttctaccactgagccccgtctccat
ctatccctacccacaggcttcgatggcctgtgttggtgaaagtcttagctagaggaatag
aatcaattgtggaaagaagcctcagaaaaggaacgcagcacggtaaccacggcaacccgc
tgcaaggggagaagcagaaggagggactcagggcggaaggggcgggacccttccggaagg
gtaggaacttccggaaaccaatttcgtggcgggaagaactgctgggttattttctgtggc
gttcaaacctgcgggcctttgcaatggaggagcagccgcgggagaggtctgaggccgggg
ctgaggcctgcgaagagaagcggggtctgtcgcaggccgcggaggagcgtatcgaggacc
gtatcagcctgctgctcaggtgctcccggcgggcatccgcccccactcgggaggctcagg
gttcctattcaggttccctggctgatttagggctccgaagcttgcggcaccatcagtttc
accgctttaggcctgtcagtggggaagagagccgcaaaagatgccctccgcgcagagagg
ctagtgggctggggtgggacattctgcaggaggacgtggcgctgtgcccgtcttgagcca
ggcttgcgacccggcctccggtgctgtcttgccactgtggtccgggctggctgagcagta
cctaccgccaagttacaggacacagtccaccttgaggaccaagaccctttgctgaccaga
agcttcggttgtttatcgtcctaccaggacgatgatgctccccagtcagcagtttttaga
gaaaatttggcggccagaaactttagtctaaggcctggaccaagtttatcctactgccta
tggtgaactcttcaagctaagaaaagcagcgtctggtgtatgcgtagcaagagccataca
gctcaactacagcatagtttttccgtatttaaatagagataggagccaaacattttgtaa
tgcatgaaatctaaatgttagtgttcatacagcttattgggacacaggtttctggtacag
ggtcagagttacatagttaaaacaggctatatgactgccaagtcctaaattatttgctgt
gtggttctttgcagaaaaaaaaatttaacaggttttttgcagacctttaaaatgcataac
aaagggttggagagttggctcagtggttaaagaacttggactgctcttccagaggtcaca
tggtggctcacaaccatctgcagtggggtctgataccctcttctggtgtgtctgaagaaa
gcaatggtgtactcatatacataaaataaatacatctaaaaatttttttaaaactcataa
cagacttgttttgaatttttgagacagggtcttgctgtgaaacactggcagcctatagct
gggtggcggtggcgcacgcctttaatcccagcatttgggaggcagaggctcggatttctg
agttcgaggccagcctggtctacagagtgagttccaggacaaccaggtcaacacagagaa
accctgcctcaaaaaaacaaaacaaaacgaaacgaaacaaaaggaaaggcaaacactggc
aggctataaccttgaacttgtagtaatcttttgtttttgccttcaggtgctagaattata
atcattaaggaccatacctagtcatatacagatatgtctgttgtaaacacgacagctgaa
gaacaaactattttttgagcttatcagtactcttagttctaccgtaatctgtaataattt
gtcagtgatagggatggtttttggcagtagtaatgattgagcctggggctcaagcatctt
ttgtttttgtttttgtttgtttgtttttcaagacagggtttctctgtgtagccctggctg
tcctggaactcactttgtaaaccaggctggcctccaacctagaaatttgcctgcctctgc
ctcccgagtgctgggattaaaggcgtgcgccaccacgtccagcaaggggctcaagcatct
taggcaagcactctaagactgagtgccttttttttttttaaagatatatatatatgcgcg
catacacacacacacacacacacacacacactgtagctgtcttcagacataccagaatac
cagaagagggaatcggatctaattacgaatggttgtgagccaccatgtggttgctgggaa
ttgaactcaggacctctgaaagagaagtctgtgctcttaactgctgagccatctctccag
cctgactgagggctttttgacacagcatctaacagcccctttttactttatcttgagttt
gaatttgctaagttgtcaagactggttttgaacttactatgaagtactggcaggtcttca
ctgacatttctatcttcctacctcagccttccaatgacctgcatggctagccagagccga
gtgttaagttgttgttttcatttggaattgtgtcgtttaaagaacttgataaccagaata
gtagtggtgcacctctttaatcccagcacttaggcagaggcaggaggatttctgagttca
aggccagcctggtctacaaagtgagttcccaggacagtcagggctacacagagaaaccct
gtctggatatatttttgaagctggataggggaggtgcatggctttaaccccagcactcag
gaggcaggagtagaaagatatatctatgagtttgaggccagccctggtctacagagtgag
ttctagatcagccagggctacacagaaaaatcctatttcaaataaaaacaagtattttca
ttattcttagggtgtgtgtgtgtgtgtgtgtgtgtgtgtatagctatctatgtacatgca
tgggtgtgcccttggaggccagagatgacacattcttgctggagctggagttagaggtaa
ttgtgaatagcctagttttggtactgggaaccaaactcaggtcctcttacaagaagagta
cccacttaatggctgaatcatctttccagcccctcctgaaaacattacagtctggaaagc
tggtagagcctgcctgggatatcatcacttcaggctaccaacctgtagaagtgagctttc
atgaaccatgttttggtctggctgatgaatgtgcaagaattacatttttcactttttctc
caaggtgctgtatccccactgtcatccattttatgtcgccgtcttgccaactattttaaa
taaagcgaggctacatgagaagactttgaagccatttcatttattgcaggatgactataa
ccaccgtccataaattcctatctgtcttctttttccattttcaggctgagagctcagaca
aaacagcagctcttagaatataagtccatgatcgacacaagtaagtcacttcgtttccaa
acagcttcgtgagtttgctgatgagtgctatttgttttaaaattatatttatttgtattt
tatgtgcctgtattttgcctgctgtatgtttgtgctcgtgaagccaaaaagtacactgga
tcccctggaaatggaattagagaggttatgagctatcacctaggtgctctctgagccatc
tccagcccccaaatgaatggttgtcttagagttttacttctgtgaacagacaccatggtc
aaggcaagtcttataaaggacaacatatatttggggctggcttacaggttcagaggttca
gtccattatcatcaaggtgggaacatggcagcatctcggcagacatggtgctggaggagc
tgagattctacatcttcatctgaaggctgctagcagaaaactgaattccaggcagctagg
atgtggttcttatagcctatacccacagcaacacacctactctatcagggccacaccttc
taatagtgctactccctgggctgagcatatgtatatgcctgagcatatacaaaccatcac
catggtattcttggaaaagaacatcagctttacaaagaagtggtttttctcaggcacggt
gactcctgcctttaattccagcatttgagaagtgaagtccaatctccattaagtttgagg
tcaacctgatttccatattgagtttcaagctatcaggaactacacagtgagaccccttca
gttgtttgtgtgcattttgtgtagtaaaaaaggtaaacagggaggtgtgcaagataatta
tgaggtgtgatagggcagcaacaagactgttcagtcggttcggatgagtgccggcgagcc
tgatgccctgggttcagggcctaacgcccactgactctagaggagagaactagcctgaca
agttgtcctgtgactgccacatgagcttcgtggtgtacacacacacactgaatatttatt
taataaaagtgttactgattaaaaaaaactttttacttgtagatgaagaaaaaactccag
aacagattatgcaagaaaaacagatcgaagtgtatgtcatattttaatcttttatttgtg
gcttttactaagatgtaatcatatgatctgtgttccagggctgtctttctttcctttagg
attctagataaataagtcaggtctaagttgggagcttggtgatttgcagtggagtatttg
gcactacggggtgatcgcttctctgctgtctggtatgccctacatggtctatgtgcttag
caaagcaactcggctcagcctgccagctctgcagacaggcttctgggcggtgggcagtgg
gctgtggttttcttctgttcagataaaggtgttcaactttctccccaaggagaagcttta
acacagttcagtaaccaccttgacattgctgaaattcgttcctgtttcttttatagtaaa
attgaagagctggagaatgaaattgaagatgtaaaaagtaatattgaaatgaaaagtctt
gcactgagcaggtaatccttcctttactactaaagataagactcgggctagaggtaaacc
tgagcatcgagggaaggctgcggccggagggccaaactaagctgaactaaatgatgatta
gcagccaagcaaaatgacacaggcctatgaccccagcactcaggagactgaagctggagg
gccagagttcaaagccagccttagctactacacagggataacctattgttaaatggggga
ggggagctgggagtggttggtagggcatatgtttaatcccaacactctgaatacagaggc
gagtagatctttgtgagttcaaggtcagcctggtctacatagcaagttccaggacagcca
tggttttttttgtttgtttgtttgtttttttacaaatctacttttatttatttactctcc
attagtttaaatccatccgggatgggtacagcatcacatggattctgtgtccaatggcct
ttgcaggaaggttgcttcggaatttggcacgaagcgagttacctttccccagatcactct
ggttttctttggtttaccttcaggagtcaccgtattgttttttgctttatacacataagc
acatcttttgcctaagtagaactctcgtttcatctcgggcataaacgccttcaattttaa
gaagagccgtgtgctctctttggttccggagacctcgcttgtagccagcaaaaatggcct
tgcaccacagccttccagacatacttgctgttagaagtcctgttcccagcaggcctccac
aggcgccaagatggcggaaagagcagccatgtttaagtagtgagaccctatctccaaaaa
gaggacaggtgaggaaagcaaagagggaggaacaagagaagatgatgaggtgatagtaca
gaaactgtgagaaaagttattattcattagcaccttcctttgaagaagatctgtaagatg
ggtgctaagggctcttcatgaagttcatggacaagtttcaagcacattggcattaaagca
ctacacagataagtttgtttcagtaactgccaagacttagaagaattgtcattaagttgg
tttagtttggcttggtgttttttctaggctcagtctggcctagaaattggtatgcagttc
agattggcctcagccacttcccttctcatgaagtttaaataggtttttaactcctggctt
tgcatttaggtttttgtgttgttatgtgttgtgttgtgttgttttgtgttgtgttttgtt
tagagataagtgcctaggcctgggattcgtaaacttgctttatccttccaaattctggga
ttataggcatattgatcatatctagctctgcattgttatttttaggtgtatttgaacaga
tgcgtgaatataaatacagtatcataagctctgtaagtactggtatccatgcactgtata
ggaattttcttcagtgacaggctacatatatgaaagtggcaccataaaattgtatcacct
cctgacactgtggccacctacctttgtgtgcccactacagtattgtcacggtgataagac
tgcagatgctgcatgtcttagagtgtcactgtgataaatggtgttgattaacagacaatt
atgaccagctgcaggcttgtgatttaataacccctagtgaatgactcttagaattactac
ctagtgggtttgacctctccagattaccttacgttctaaatttaacttttttttaaagat
ttatttatttactatatgtaagtacactgtagctgtcttcagacacaccagaagagggca
tccagtcttgttacagatggttgtgagccaccatgtggttgctgggatttgaactcagga
cctttggaagagcagtcggtgctcttacctgctgagccatctcaccagcccctaaattta
acttttatattcatttgaaaagcagctagagaccctgatatagctgtctctagtgagact
acgccagggcctagcaaacacataagtggatgctcacagtcagctattggatggaacaca
gggcccccaatggaggagctagagaaagtacccaaagagctaaagggatctgcaacccta
taggtggaacaatatgaactagccagtaccccggagctcgtgactctagctgcatatgta
tcagaagatggcctagccggccatcactgcaaagagaggcccattggacttgcaaacttt
atatgccccagtactggggaacgccagggccaaaaagtgggagtgggtgggtaggggagt
gggggggagggtatgggggacttttgggatagcattggaaatgtaaatgaggaaaatacc
taatttaaaaaaatagcaaaattttacatagaaataaagtttatattcttactaaactta
aaaaaaaaaaagaaaagaaaagcagctagagcagctagggagaagctctggcaggtgaag
gtgcttgctgacaagtctaacgacctgagtctgatccctagagccgacacggctgacaga
gagaaccagctcccacaggtggttctgtgacctctccatctgtgcactctgccgtatgca
cgctcacacacatacacacacacacacacacacacacacacacaggcacataggcacata
cacgtgcacacttatacacacactcacatatatacgtatgcacacacacatgcatataca
tacatatacacatgcaagcatgcacacacacacaaaagaacaacgtaattaaagctattt
aactagttatgtagagaggaaagcaagaaataactctgctaccatggcaaacttaattgt
ccaattcaagttggcctcctgcctcagactcctgaatggtactaactataggcatctacc
cactgtgcctacctgttccctgtgtatgtgtgtatgttaaagacagacccagtgccttgt
acaagcacactgtgcctgattaaagtagtatgctttaacagttcacggtagagctggcat
ggcagtgcatgtacatatataaagaggtagaggcaggaggacagaaattcagggtcatcc
tcagctacaaaagagtttgaggctagcctaggctacatgacatcttctaggaccttagag
gaaaagatgtaaaatttccatctacatccctggcatcttcagcaggcccacgctgatgtt
tgtaaggcctagctgcttccccaactctgtacaaaagtgagtcactgaggctagattcca
gtccacacctcagcctgcctatacacacagcctcaggtcacagcctcggcccttttctta
ctttctttactttagaatgtttcctggggttggagtgatcttcggctaagcatacatata
caatctggcagcttactactgcctataactccagctccagccgatcttacatccctttgt
cctccttacttgtatgcagacatacatgtatatttaaataaataatagtaatgaatattt
ttaaagtatatttctcataccatattgtgttttgtttgtttgttttttaacaaattaatc
tatcttttttttttttttttttaactttaatcccaacactcaggaggcagaggcaggcgg
atttcagagttcaaggtcagcctggtctacagagtgagttccagaacagccagggctaca
cagagaaaccctgtctcaaaaacaaaaacaaaacaaaagacttatttattttatgtgtat
gagtacactgtcactgccttcagacacgcccaaagagggcaccggatcccattacatatg
gttgtgagccaccttgtggttgctgggaattgaactcaggacctctgaaagagcggtcag
tgctcttaaccaatgagtcatctctccagccctcatattgttttatgtttttgttttttt
gtgggttttttttggggggggggggggggggggggggggggggggggggggggggggggg
gggggggggggggggggggggggggggggggggggggggggggggggggggggcgccctg
gctgtcctggaactcactctgtagaccatgctgacctcgaactcataaatctgcctgcct
ctgcctcccaagtgctgggactaaaggcgtgcaccaccatgcctggctccccatattgtt
tttatttatttatttatttatttatttatttatttatttatttatttttggtttttcgag
acagggtttctctgtatagccctggctgtcctggagctcactttgtagaccaggctggcc
tcgaactcagaaatccgcctgcctctgcctcccgagtgctgggattaaaggcctgtgcca
ccaccacccggcaagctttctcctgtaagatgcctttttcatttttgttatttaatattt
tctttcttttttaggatgaaactttcagttgcacttcgggataacatggagaacatggga
cctgagaattggtatgcctttttttctcctggatttgaaaaaataggaacaataagggaa
gtatgcaaactgattttagattgtggcttctttaaagcatgtgcctggctcagggatggt
ggtggcacacgagtttcatcccagcactgggagggagaggtaggcagatctctgtaaatt
tgaagccctgctggtatatatagtgagttccaggacagccagggttatgtagaaagaaac
actgtctcaaaaaaaaattttaaataaaaaagtgtgtgtggagctggagagatggctcat
cgattaaagagtaccgactgttattctagagttcctgagttcaaatcccagcaaccatat
ggtggctcacaaccatctgtaataggatctgatgccttcttctggtgtgtctgaagacag
caatagtatactcatgtacattaaataaataaataaacaaacaaatattttttgaaaagt
gtgtgtgtgtgtgtgcacatgtgtgtgtagattagaggacagcttgaaggagtccctttt
tcctgccacattggccataggaattgaacttggatcctctagtaacaacttaatgaaaag
aagggttctctttgtttttcattggtagaaatgagcttgtttacctgcctgggcttcaga
gtgaggtcaacgatagcctagaagagcctttgtctcaatgaaaagtttaaaaaaaaaaaa
aacaactcagtgctaggtgtcttagttcgcgtgtatgacatgagagctgtatgacatggg
acatgtatgacatgagggctgtatggcatgaaggtcagttccagtatgaaaactgtgggt
gggaatcaagagggaaggaaggcaggtgctggttctccttaaagactatgtcaggaagtg
taaataaaagtgctggaaattataagagtcttgcctcgggacacacctgtgatctttctt
cccaacactaaaaatcttgtgatatcttaatcttataccctcccatgagcaccagacagg
ttctgagatggatctgggcacctctcccatcttggtgtcttcattcaggctgatttgtaa
cctcttgatattcctgcgggctcagattacagatcgtaacctcggaagtttttaggtcag
gtgtggtggtatattccttaatctctagggaggcagaggcaggtggatctctatgacttt
gagactagcctggactccattagggaaaccctgtctcaaaaaaataaaagcaaacatttt
aaaacatttatgcattttgtgtagtgggtgggtcggtattgcaggagtcatttctctgct
ctgtctgggtcccagggaggggacttgggtcattaggctttgcagtaggcaccttagcct
tctgacagaatcttcaagcagttctggggtgaggctggagagacggctcagcagttaaga
ttgctgctgctcttcctggttgcttccaactgtctgtaacacctatttcagggaatgtga
tgttcttttctggcctctacacacatttgatgcacttacatgcatgcaggtaagacaccc
atacaagtaaaattttgttgttgtttttggagacagggtttctctgtgtagacctggctg
tcctggaactcactttgtagaccaggctggcctggaactcagaaatctggctgcctctgc
ctcccgagtgctggggttaaaggcatgtgccaccacgcccagctcaatatttttttaaat
gcagttttccgttaaaggagcaaatttcaagatagactcagcatacataggggcccctcc
tgaatagaaagctcaaacaggccacacagtgtctgtggtatgttttgaaatttggaactg
ttaaaataacctgaatgaggtcatcactagtgtgggcatctccagctcctggggtggcag
tgccttacagttctacataagcaagccaaagcccaatgtcaacagtaaacaagtcagtcg
agtagtgcctgactctagaaaagcattcagctcctggagtctgccgtacccaagtagcag
acctgacctgctgacatcaagttagtaaactttggctgatttgtttgtttgttttttgtt
ttgtttttcttttgagacagggtctttgtgtgtagcctgggatggccttgaactagttat
gtggtacagggctgcctcaaactcaaaattctctgcctcaccttcctgagaggaattcgt
gacttgtgtcaccatgcccagcttatgcagtggggggttaaactagagcctggttcaaat
cttttcattttagacaggcactctgccaactaagcaacattgccagccccagggtggatt
atattttgtttatgactttgtgtggatgggtatcctgggtatgtatgcttgtctccgaca
tgtgttaagtgcctgcaggggccagaaaagaatttcacacccctggaactggagttacaa
cgccactgttgtgagctatcatttgggtgctgggtctcctgcaagagcagtaagtacttc
taaccaccgagctatctcttgaggttccagatttgttattatgtagctagagtgcacaag
ttgtatctttgtttcctttgcagtgtgctcacagatgacatgaagcacatattaaagcta
caaaagttaataatgaagtcccaggaggtaagctggcatggctgcttatgcgatcttgct
gtcatcttgccagagctgttacacaggattgagaagtcggctgggcctgggtgactgcag
atccatctcccaagttgttttatcatagagcttattttttactgaggttacaagttacca
acatattttaagtgactctctccttcctttggctttgtggaaatagaggaattgaaaagc
cagctctaggccaggtgttgctgcataggtgcacctgtggtcccagcacttaggaggtgg
agacaggagttcagttgttcttggttccaaagagagttgaagctagcctgggctatttaa
gataccatcttagcaagacagctgggtttggtggaacatgcctttgcctttaatcccagc
atgcagaatccatggctagctacatagtagacttttcaaaataaaaaccacacaaacaaa
aacaaagataagggaaattggagcctaagaaaatttgactatgtgaaactcaatgatata
agtattgtaaattcaccattgagtgatgtgctgtcatctacattttaacaacaggagtct
tcagaactggagaaaaagctgcttgatgtcagaaagaagagactacgtatgtaggatttg
tttatttatgtttttcttacagttgctctcgagcgcgcgcgtgtgtgtgtgtgtgcgtgt
gcgtgcagtgccgccccatcccccactcttcagatccctgagacagtcactacatatagg
gcaggaattttatgttcagtagtttgggggccacaggttgactcgagactgtgactaaat
gtatagattgtctcatttgttaagattgtagtccttacaagtttactaaatctaggattc
tagataaatcatttcacttgtaaatcataaaaactgtggaaatccatattgcccttttaa
aagaaaactatggggatggagagatggctcagaggttaagagcactgactgctcttccaa
aggtcctgtgttcaattcccagcaaccacatgatggctcacaaccatctgtaacaggatg
tctagtgtatctgagatagctacagtgtactcacatacataaaataaataaatcggaagg
aaagaaggaagaaagaagaaacaaagaaaactacaagaatttatctatgtgggaaaacag
ataacaaagatacttggattagaaaagcaggcgtcatgccaggcagtggtgacacacacc
tttggccccagtactcaggagacaggcaggcagatgtcctagtttgaagccaaactggtt
tacagagcaagtcccaggacagccagggctacataaaagaaacaagaagaaagcacatat
gccccaggggatagtcttctagtgaaaataaaactgaaagtggctaaacatttataagaa
ccaaggccagaggatgtaactcagttgagctagtagagtttacccaacatgcaagaagct
gtaagtttgggctggacattctggcacacacatgtaatcccaacacttgaaagacagaga
caggaggatcgggaatattttttaatggttctgctgtatgtacacctgcatgccagaaga
ggagggcatcagatctcattacagatggtcatgagccaccatgtgggtgctgagaattga
actcaggacctctggaagagcagccaatgctcataactaataagccatctctctagccct
gaggatcaggaatttaaggctaacttgagctacaaagactctgtctccaggctggagaga
tggctcaacggttaaaagcactgactactcttccagaggttctgagttcaattcccagca
accacatggtgactcacaaccatctgtaatgggatctaatgccctcttctggtgcatctg
aagacagtgacagtgtacccacatgcatgaaataaatcttttacaaaggaaaaaaaaaga
ctgtctgaaaaaaaagaaaaacagaaacatcaaaataaaataaataacttcatgactaga
ataaccaggaaatactctgttttatagtctttcatgcatggtccctatttgtaaagttgc
acatgtctttaggtaggtaagtctgagctctaggctaggcagaactacttagattctgtc
tttaaaggagaaaaaaaaaaaaaacccagccatatataaatatgtatgtatgtaaacata
caaacacacacatacagacatacatatattgttttggttttaacctaacagaactaaagc
aagcttcaagaagtaagcttttagaaatacaaatcgagaagaacaaacagaaagaggatg
ttgacaagatggagaattctgaaatgataaagaccatgaaaaaaaaactacagacggaga
taaagatcactacagttgttcaacatacattccaggtaacacttttataaactaaggaca
gaggttgcaggacacagtagcacatacctataatcggaccacttgggagagaaaagcaga
gggtcaggagttcaagggtagcctgaactacatgagaccttgtctcaataaaacagaaac
aggggctggagagttggttggttagttaggagcactggctacaactccagaggacccagg
ttcaattctcagtacttacattgcagctcaggactatgtgcatgtaactatagtcccgtg
ggatctgatctcttcttctggctcccatggcaataggcctggtgagcaaataggaatgta
gatttaaaacaaaacaaaacaaaacaagcatataaaattaattaattttaaaaagtcaga
aaacaataataaaaaatgtccatccatcccctcccccttcacacacacacacacacacac
accccgcagggtttctctgtatagcccaggctggctataataaactcacagagatctgcc
tgcctctgcctcctgagtgctgtgattaaaggcatgtgcaccactgcccggcgagtgtct
cttctgtacgccaatattttaaatatttttgtacataacagcatagtaacacttattctc
taaaatttgtaaaaaaaaaaaaaaaaaaaaaacaaaccttggatgaactaactcttcaac
tcttgaaaacaaacggttttattttttatccagtgccccccaccgcccacaatttttttg
tttgtttgtggggggtttttgtttgtttttcaagacagggtttctctgtattgccctggc
tgttctggaactcactctgtagaccatgctggtcttgaactcagaaatgtgcctacctct
gcctcccaaatgctgggattaaaggcatgtgccaccactgcccacaagtattcctaatga
ataaaacctgtcctaggctgggggttggagagatggctcagcagttaagagcactaactg
ttcttccagaggtcctgagttcaaatcccagcaaccacatggtggctcacaaccatctgt
aatgagatctggtgcccatttctggtgtgcctaaagacagctacaatgtacttatatata
ataaataaattaatttaaaaagggaaaaaaaaagctatcctgggaacccatacgtgaaca
ctggacataccactcagcattatgggaagcaaggctgccgcctacttgacagtgggaaac
agagatggagcactctttgctggggactagtaggtgctcagtaaattagatgatgtagca
taagtgtaagcgtgctggggacatagtgcacagggcaggcacaaagccctggctgtgacc
cccagcccacgtgaactgtacatggtggcaggtccttgtcatcctagcactgagtaagta
gaggccgaaaatctgacgttcaaggctgtcctcagctgcagagttgatgcatagcaagtt
cagggccaacctaggctacatgaaaactgtccaggaaaaaaaaaatcaggaaaggattag
tcttgttaaattgagtacttagaatttttctttaattacagggccttattttggcgagta
aaaccaactgggcagaggaccctgccctcagagagacagtgctgcagctggagaaggacc
tcaacacgctatgagaagaatcccgcagtttaaaattggctttgtgaccaatctgtcatt
taaatagccgagttcatgggaaatgtaaatggtgtttttggaaccactctgctgcttcag
ttttggggttttgagttgatgtgacacagaacctttcgttttaattgtgctcattaaagt
ggcatcctctgcaggagtctggccgtggaggccttggaaagaagcgggcggtcctgctgc
caccggatgtgcatctccttgccaacgtttccccgtgaccccttttggaatatgcttatg
catctgcacgctgtgcaaagttgtgtgtgttaagtaaggttgtgtcttcttttctccttc
tctacttagcatgcattttacttttataacttaaggaataaaaagaataaacattactgc
attattaactaaaaaaagaatacttgcaggactggagagatggcttagtggttaaaagca
ctcactgactgctcttctcagggacccaagttcagttcccagcacctacatggcagctca
caaccatctctaactccagttccatggaatctaacaccctcttctggccagtcaggcacc
agacgtgtgtgtgaagctcatatgtacgtacgtacatacatacatacatacatacataca
tacatacatacatacatacgttttacatgcatgcaaaacacacatacatataaacaaatg
ttttttttaaattaaaaatttccctccaaacactactgagatttccaaaaccagaccatg
gagtctataaaagggagtaagaaccccagtctcatagctcgtgacagacgtgtgtgcttc
tgtcatcgtctggtcccctagattcgaagtatgccatacagtccagttatgtgagcaaag
gggccaccacacgaaaactacacaagccaaaggaaagctgcttaggagaggcgggccaag
ctccagtcacagaaatggatttaccgtttttatttttaaaaattctttttttttcccccc
gggcagttgtggcgcacacctttgatcccagcactgggtggcagaggcaagcaaatctcc
tctgatctaaataactttaaaagtcccacagtctttacatattcttaaattttcaatctc
tttaaaatatccatctcttttaaaattcaaagtctttttacaattaaatgtctcttaact
gtgggctccactaaaacagtttcttccttcaagagggaaaatatcagagcacagtcacaa
tcaaaagcaaaagtcaatctccaaccgtccaatgtctgggattcaactcacgatcttctg
ggctcctccaagggcttgggtcacttctccagccaggccctttgtagcacaggcgagttc
aaggccagcctggtctatagaacaagttcaggacagctagggctacacag
