# Supplementary material for: Reference based annotation with GeneMapper
Source: Genome Biol. 2006 Apr 5;7(4):R29. doi: 10.1186/gb-2006-7-4-r29 (PMC1557983; doi:10.1186/gb-2006-7-4-r29)
Supplement: Additional data file 1 — A gunzipped tar file containing the data set of orthologous genes in human and mouse that was used to compare GeneMapper with Projector and GeneWise [file gb-2006-7-4-r29-S1.tgz › projector/ORTHS/region20/hs.truth.gff]

Hs.20.ENST00000327143.1	EnsEMBL	CDS	1105	1170	.	+	0	gene_id	ENSG00000125877.1;	transcript_id	ENST00000327143.1;	exon_id	ENSE00001163416.1;
Hs.20.ENST00000327143.1	EnsEMBL	CDS	4722	4779	.	+	0	gene_id	ENSG00000125877.1;	transcript_id	ENST00000327143.1;	exon_id	ENSE00000858731.1;
Hs.20.ENST00000327143.1	EnsEMBL	CDS	4872	4936	.	+	2	gene_id	ENSG00000125877.1;	transcript_id	ENST00000327143.1;	exon_id	ENSE00001269740.1;
Hs.20.ENST00000327143.1	EnsEMBL	CDS	5538	5611	.	+	0	gene_id	ENSG00000125877.1;	transcript_id	ENST00000327143.1;	exon_id	ENSE00001269733.1;
Hs.20.ENST00000327143.1	EnsEMBL	CDS	6834	6865	.	+	1	gene_id	ENSG00000125877.1;	transcript_id	ENST00000327143.1;	exon_id	ENSE00000858734.1;
Hs.20.ENST00000327143.1	EnsEMBL	CDS	10070	10185	.	+	2	gene_id	ENSG00000125877.1;	transcript_id	ENST00000327143.1;	exon_id	ENSE00000858735.1;
Hs.20.ENST00000327143.1	EnsEMBL	CDS	13394	13470	.	+	0	gene_id	ENSG00000125877.1;	transcript_id	ENST00000327143.1;	exon_id	ENSE00000858736.1;
Hs.20.ENST00000327143.1	EnsEMBL	CDS	14919	15012	.	+	1	gene_id	ENSG00000125877.1;	transcript_id	ENST00000327143.1;	exon_id	ENSE00001269769.1;
