# Supplementary material for: Reference based annotation with GeneMapper
Source: Genome Biol. 2006 Apr 5;7(4):R29. doi: 10.1186/gb-2006-7-4-r29 (PMC1557983; doi:10.1186/gb-2006-7-4-r29)
Supplement: Additional data file 1 — A gunzipped tar file containing the data set of orthologous genes in human and mouse that was used to compare GeneMapper with Projector and GeneWise [file gb-2006-7-4-r29-S1.tgz › projector/ORTHS/region20/hs.fasta]

>Hs.20.ENST00000327143.1 3137094-3153506	forward
tcactgcaacccccacctcccgaattcaggcgattctcctgaatcctgaattctctgaac
tgggattacaggcatgcaccaccatgcccagctaattttgtactttttggtagagatggg
gtttctccatgttggtcaggctggtttcaaactcctgacctcgggtgatccactcgcctc
agcctcccaaagtgctgggattacaggcgtgagccaccgggctttcccacactttgatga
gcatcagaatggcctgaggagcttggtaagaactcagactccctccctttcttgtccatg
ggcagaagtggccattcaagaggtactgacacaggggtccaggcggggggcagagggctg
agtctctggaggagggaggtcagatgacttgctgcaaagagagtatcagcagaggttcag
cagacccacctttgagagggcacttcctactttctgttgtgtttggaatgcaaagatctg
gctgaaacggtggccacggagaaggggtgatagatttgagaggctggagggatgaggaag
tgaggaactctacatactgagctctcaagcctaggagtgaaaacgggtgagaagtttggg
cttgttttaggctatgccgagtttaagttcacagtcgagtggatcatagctggcgggtaa
ggctgaaggtgagatcaggatgagggtttggaagcccttgcctagaaggaggcagttttt
tgagacagcataggagagcgcaaacctccagggtcacagggctgcagtcttctcctttcg
gagaccccattgcagagaagagcgaaagcaggggcggggtgggggtgggagtggtctctt
ccggttcttgaagatagcgtcccttaggcaggaggggtgggtcactcagtctccaggctc
gggaggcccccagcaaatcggacgctgtgggctaggccgccaccgcgagcccactcgccc
gatacgcgccttggggtccgggtcggctttccccgggacccctggccggaaactgagccg
ttcacttccgccaccagccggaagttttctgtcactggacgccaaggagttttcggtggc
tcagctgggtaaccggggatcaccatggcggcctcattggtggggaagaagatcgtgttt
gtaacggggaacgccaagaagctggaggaggtgccgggagggtgttgggggctaactggg
aggcggctgggaatagggcggagaaggggcttccgggaggagggaagcacgtgggaggag
gcatggagagagaacagaattcagcccggaagaatgggtcctgacccggctgtgtggaaa
agctggggcgcaagaagggagtggctgcagaatcggggcgccccggggttggcgagggaa
cgagggtctcgacagatcccgacacagggcttgtgtggtcagcgactgcgggacccggag
gagtagcggggctcttaacaaccgccccgaaggtcacctattgaagtagaccccaaccca
gtgtcccgacactcttctgggacttatccacatcccgctgctgggccagggctagcagga
cccagagagggcgtgggacggagttccacactgagcagtccgtgcctcaccaccgtcctg
aaatgttctaacctcttttcgcgtgtgtgaaatggggatgatgcaggacatttgcttcac
agcgctatagagaggaggagtaaaggaggcagtggatctaaagtttctgtttgcagggac
tttgtggctagcaagtaacagaaacacacagggagctcatgtaagccaccagatgactcc
tgtgggaatatagtgttatcgtgtcccacaggacctgaagttctctcaagaagctgactt
gtccttgttctctctggatgctgatccctattcctgttcatatctttcccctttcttccc
tgctgggggatggaacaatgaggcttctaccagatatcagctccgactggctttgcttga
atcaagagtttgcccctgttcaatcagccatagccatggagtgggggtcatgtgtggggg
atcaggatgacacccactggatatgtctgaggcagaccagtggggtgtaatcactaggga
cacctacatttgcctgtagtgtagggagggactgatgtcactttggtgccaggactgagt
ggccttctcaggaaccagagccttttgccgaaaaaaggtttgggatcctgaggccagacc
agtcaggcagtccaccctgaacagagcccatgcaggacagtgggcatgagaccccaaacc
tctggctgagaatattgccctcacttaaagaaggagctggaacccgagtgcagtgcctca
cgcctgtaatcccagcactttgggaggctgaggtgggcagaacatctgaggtcaggagtt
caagaccagcctggccaacatcatgaaacttcatctctactaaaaatacaaaaattaact
gggcatggtgacacgtgcctgtagtcccagctactcgggaggctgagacaggagaatcgc
ttgaacctaggaagcggaggttacagtgagctgagatgacgccactgtactccagcctgg
gtaagagttgagtgacagagtgagactctgtctcaaataaaaaaaaaaaaagaagaagaa
gaagaagaaggcactagagtagccaagggagactccttggagaacatggacttgaacact
tggcctagaacaggtagtctttttttttttttctttgagacagagtctcactctgtcgcc
caggctggagtgcagtggtgcgatctctgctgactgcaacctccgcctcctgggttcaag
caattctcctgcctcagcctcccgagtatctgggattgcaggcatgtatcaccacgcctg
gttaatttttgtatttttagtagaaacgggatttcgtcatgttggccagactggtctcta
acccctgacctcaagtgatccaccctccacccatttcggcctttcaaagtgctagaatta
caggcatgaaccacctagcccagctgtgtttttgttttgttttgttttgtttgtttgttt
gtttagacaaagtctcactctgttgcccaggctggagtgcagtggcacgatctcagctca
ctgcaacctccgcctcctgggttcaagcaatcctcatgcctcagccttcctggtagctgg
gactacaggtgtgtgccaccacacctagctaatttttgtatttttagtggagatggggtt
tctccatgttggtcaggctggtctcgaactcccgacctcaggtgatccgcccgccagggc
ctcccgaagtgttagattacatgcgtgagccaccgtgcctggccgaacgggtagtcttaa
ctagtggtatgccattggcagactgaggaaacctatggaatctttctcaggaaaatagtt
tcaaatgtacaaaataaaatacatggtattataggctgggcactgtggttcatacctgta
atcccagcactttgggagactgaggctcaaggaggatctcttgagccgaggagttcaaga
ccagcctgggcaacaaagtgagaccctagctctacaaataattagcctaagcatggtacc
tgggccacctgtggttctaggtacatgggaggaggatctcttgggcccaggaggttgagg
ctctagtgagctgtgtttgtgccactgtactccagcctgggtgacagagagagagaccct
ctctcaaaaaaaaataaaatacataggattacaaaggaagtcaactaaagtgaagtacaa
ttatcaaaatgttacaaatatttgtgatttagttatatatactttattaatgcattaaag
gattcaatctaccaatgtatgagtaattatcttaatttttttttttttttgagacggagt
ctcactctgtcgcctaaggctggagtgcaatggtgcaatcttggctcactgtagcctcaa
ccttctgtgctcaagcaatcctcctgccccagcctcttgagtagctggaacttcaggcac
atgccactatgcccagctaatttttgtattttttgtaaagatggggttttgccatgttgc
tcaagctagtctcaaacttctgggctcaagcaatctgcccaccttggcctccaaaagtgc
taagattacaggcgtgagccacaggacccagccccttaattttaaaatatcaagataaat
gatattttgagatatctgcagcaattgtaatgagttataacaacatctgtgattttagta
gggttaaaagtcacaggcactgctagtaatattttggtttgttacctatattcataattg
aaaaagttactacatttcaattaagggttactaagaataaagttttttttcccaatccat
gttcataggccttctgaattctgggtatcttctgttagagaattcctggtctaggaggat
ggctagggtttctgggagcattgagaagagaagagtgtgttctggatgggggcttagcac
aagcagagacctgacgtagaagagatagagaagcaaggagatggaaggggctggcttgct
ggggtgggaccctgaaagccggggtgaggcccacaggcctgagttggtaagctttaggag
atgggcagcagagttatcgatgagaaaggcggatgacagctcacgtgctcacatggagaa
tcactagatggtgataagtgttctcttttctcttggaacaggtcgttcagattctaggag
ataagtttccatgcactttggtggcacagaaaattgaccgtatgtctctgttttgtttta
tttttaaaagatggttggatttctctgtcttcctgtgacctgactttctgtgtgtctgtt
tccctgataagtgccggagtaccagggggagccggatgagatttccatacagaaatgtca
ggaggcagttcgccaggtgcttgccctgcccttgtcccacacttgctcttcttgtccagg
tagcttccagggcctgcgcctgctagaaacaatagagtagacacagtttgttgagctttc
taggaccggcccagagtcctctagggttcagttaatattggctttggaacactgccttcc
tttgccagccttgaatacatggtatctcccccagaccaccaccatacactcccacgtaca
cacagactccccttcccccaaatgctcagacaatggattccagccctacatcctccccac
acacatccaccgctgcattcacacatgttcgtggaactgagaaagcacgctgcggagagt
caggctgagtgtgaatcccagctctcccattgctgtgcctggagcaagctttaacaatcg
gccaaagcttggtgtcctcataagataagagattggccaaagttaagagattggccgagg
gcagctcccatggtgctgtctgccacagatctcagctagctgagggctggccccagcctg
ggtgacgcgggtgacctggacgttccaggtggggatggtgatcatgggtctcagggctgt
atgtctttgtgctgcaggtacaggggcccgtgctggttgaggacacttgtctgtgcttca
atgcccttggagggctccccggcccctacatgtgagtgactacctccacccccttacagg
gcgtcaggcccaaaaccaccagaactgcaaaatgatgaggtacctgatactgcaggtcat
tccctgtcttagcatcaacagcctttcacgttgtcccgaggaaagacgggataggagaag
catgcctttcttttgtaaagtgtgagaatgcgacctgtaagtggagatggtaaaggggac
cccacgcatttgagaagtacattcataggtagattaatttcaggaaagagaaaacaagga
agttggaatctaaaacttgatttctttcttcctttcttttttttttttttttttttgata
cagtctctctctgttacccagacggctggagtgcagtggcatgatcatagctcactgcag
tctccacctgccaggctcaggtgatcttcccacctcagcctcctgggtaactgggactac
aggtgtgcgtcaccacacccagctaattttttgtatttatttatttatttttaatttttt
aattattttattttattttattttattttgagacaagagtctcgctctgtcgcccaggct
ggagtgcagtggcgcgatctccgctaactgcaagctctgcctcccgggttcacgccattc
tcctgtctcagcctcccgagtagctgggactacaggcgcccaccaccacacctggctaat
tttttgtatttttagtagagacggggtttcaccatgttagccaggatcgtctccatctcc
tgacctcgtgatctgcccttcttggcctcccaaagtgctgggattagaggcatgagccac
cgcgcccggcctgtatttatttatttttggtgtgtgagacagggtctcagtctgtcgctg
aggtaggagtgcagtggtgtgatcacagctcactccctgggctcaagctatccacctgcc
tcagcctcccaagtagctgggactgcaggcacatgcctagccagtttttttgcatttttt
gtagagataggattttgctacgttgtccaagcttttctcaaactcctgagctcaagcgat
ccgcctgccttagcctcccaaagtgctgggattataggcgggacccacctcgcctggctc
ttggaggcattctttttcatttccccttggctgtcaatagggaacagcctggaaaaggtg
gtaagaagatccagctgctcctggtgtctgactgtcctttctttctcttgcagaaagtgg
tttctggagaagttaaagcctgaaggtattatctgctttgtttcttccctggatctgttg
ggaatgagaatctgggctttgtctaggggagggaccccaactagtaatcaggagtcccag
gttctagcccccaccatggagcctccacctcattttccccatctagcacctgcagctcgt
accctgtactccagagagcactgtgtgggggagggatgatgggagctgcagggttgagga
acaaaggggctgtacttaattctgggtttcaagaggaacttggcccttgtgactgcctta
gccagggcctgccctgggagttggaggactgcccctcctggaccccagcagtgcatatcc
tgtcacccacagttgcaagccaaaatgtcccctctttatgtgcttttatttatttagaga
cagggtctcactctgttgcccaggctggagtacaccggtgtgatctcgactcactgcaac
ctctgcctcttgggttcaagcgattctcctgccttagccttccaagtagctgggattaca
ggcgcccaccaccacgccctgctaatttttgtatttttagtagagagggggtttcaccat
gttggccaggccagtctcgaacacctgacctcaagtgatccgcctaccttggcctcccag
agtgctgggattacagatgtgagtcacaacacccagcctatttgtttacttatttatatt
tttgagatggagtctcactgtcgcccaggctggggtgcagtgcgtcaatctcggctcact
gcaacctctgcctccctggttcaagcgatcctcctgcctcagcctcccaagcaactggga
ttacaggcatgcgccagcacgctggctaagttttttttttttttttttttgagacaaagt
cttgctctgtcgcccaggctggagtgcagtggcatgatctcggctcactccaacctccac
ttcccggattcaagcgattctcctgcctcagcctcctgagtagctgggactacaggcacg
tgccaccatgcccagctaatttttgtatttttagtagcgttgggatttcaccatgtaggc
caggatggtctcaatcttctgacctcgtgatctgcctgcctcggcctcccaaagtgctgg
gattacaggtgtgagttaccatgcctggccttttttttttttttgtgacaagtttcactc
ttgttgcccaggctggagcgcaatggcacgatctcggctcactacaacctccgcctcccg
ggttcaagtgattctcctgcctcagcctccctagtagctgggattacaggcacctgccac
catgaccagctaattttttgtattttttgtagaggggtttcactatattggccaggctgg
tctcgaactcctgacctcaggcgatccacccatcgcagcctcccaaagtgctgggtttac
aggcgtgatccactgagcccggcttaatttttgtatttttagtagacacggagtttcgcc
atgttggccaggctagtttcaaacacctgacctcaggtggtcccacctcggcctcccaaa
gtgctgggattacgggcatgagccaccactcccagcctattttatttttttgagacagaa
cctcactccatcgcccaggctagagtgcagtggtgtgatcttggctcactgcaacctctg
cctcctgagttcaagtgattctcctgcctcagcctcccaagtagctgggattacaggtgc
ccaccaccacgcctagctaatttttgtatttttagtagagacagggtttcaccacgttgg
ccatgctgatctcgaattcctaacctcaggtgatccacccacctcggccttccaaaatgc
tgagattacaggcatgagttaccgcacccatccttatgtgcttttaaaaacactttacat
tatagagcatttcaaacctgcatagtagaatatcataataggataatgggcataaatata
tacagttattatttgtcaattaaaaaaagcatagtagaataatgaacctcagttgccatc
aaccagcttccagggttatcagcacgaggcctattttgtgacatctgtaaccccccttat
ttttcctcagtccagtattttaaggcaaatcacagacatcatatcatcagtaagttcttc
agcttgtatttatttttatttttatttgttttaattttttttggagacaagggtctccct
gtgttgcccaggctggagtgcagtggctcaatctcggctcactgcccaccatcagggctc
aagccatcctcccaccttagcctcctgaggagctgggactacaggtgtaagccaccatgc
ctagctaatttttgtgttttttgtagaggtgaggtcttgctatgttgctggggctgatat
caaactcctgagctcaagcaacccacccgccttggcctcccaaagtgttgggattacagg
tatgagccaccgagtgcagccactgtatttctaaaaggtgaaaaatttaaaaactgttaa
acaagtaaactataatcattttaaaatactacataatcattttttggatttccttggttg
tagaaaaagtgcctattacagttggttagtttttgtgggtttttttttgtttttgttttt
tctttcctgagatggagtctcgctctgtcgcccaggctggagtgcagtggcccgatctcg
gctcactgcaagctccgcctcccttgttcacaccattctcctgcctcagcctcccgagca
gctggagctacaggcatcagccaccacgcccggctaatttttttgtatttttagtagaga
cggggtttcaccgtgttagccaggatggtctcgatctcctgacctcataatctgcccgac
ccggcctcccaaagtgctgggattactggcatgagccaccacgcccggcctacagttggt
tagttttgaatcaggaaatcaaacaaggtccacactgcattggctagttttctgacttta
aataaagccttgtatcgtcagcctgtgccagagggaagcgagaatgcccagagacttcca
tttcaagcctagtcccactgccttgggctctgccgcccccgctaccccaattgagaccta
atttccccttttagggaattcctccctccccacccttagtgggcgtcttgggagtggggg
tgggagttggccattagggatgcactgagccctcactgcccacccgcaggtctccaccag
ctcctggccgggttcgaggacaagtcagcctatgcgctctgcacgtttgcactcagcacc
ggggacccaagccagcccgtgcgcctgttcaggggccggacctcggtgcgtacccacctt
gatgcagttcccgccgcgcgccgccagggggtgccgcgacccgagccgaccgccccgagt
ctgcgggagggtggtgggaggggcgccttggggccagagatatctgtgccttgctgagag
gctcccctgcgcagcataggtagaagtgctgtggatcctaggagggtggtggaaagggtt
ccctggggccagagtagttgcctacgccttgctgaggggtgcccctgggcaggacaatgg
aagtgttgtcaattctgaaacctgtttgacccctgaggctgttgtttcagggaaacagtt
ggctaacagctcctgaggcctgatagacccagaagtgcaaactgaaggtgacaattccca
aagctatttttttctgtttattttatttatttatttattttttgttagtgagaaaccaca
cttggatcaaagctacatctatagcccagacttctctaacctcagatttccttattcaac
tgccaaggtgcttgactatctctcagcctttccagcttttcatgtttatgtataatagaa
tcttaattcttttttttttttttttttttttttttttgagacaaagtcttgctgtgttgc
ccaggctggagtgcagtggtgtcgtctcggctcactgcaacctccgcctccagggttcaa
gcatagaatgttaattcttggccaggtttggtgatttacacctgtaatcctagcactttg
cgaggccccagcgggaggctttcttgagcccaggtgttcaagatcagcctggacaccata
acaagaccccatctttgcaaaaaattttaaaatgaggccgggcgtgatggctcacatctg
taatcccagcactttgggaggctgaggcgggcggatcacctgaggtcaggagttcaagaa
cagcctggataacacagcaaaaccccgtctcaactaaaaatacaaaaaatatctgggcat
ggtggcaggcacctgtaatcccagctactggggaggctgaggcaggagaatcacttgaac
ccaggaggcggaggttgcagtgagctgagatctcgccactgcactccagcctgggcaaca
agagtgagactccgtctccaaaaaaaaaaaaaaaagaggctgagcacagaggctcacaca
tgtaatcccagcactttgtgaagcaaaggcaggaggattgcttgaggccaggagtttgag
accagcctgggtaacatagccagaccctgtctcaaaaataaataaatagccggacatggt
ggtgcacacctgtagtcctagctacttgggaggctgaggtgggaggatcacctgagcctc
ggagtttgacgggacagtgagctatgatcgcactcctgcactccagccatggagtgacgg
agtgagacccagtctcaaaaaaaaaaaaaaaaaaacaaaccttaattatttgcccaaact
tattccttccgtgagatgtattcaacaccccctactgcctatcactgctcacgacagcct
ccacctcccaggctcaggtgatctcccaccctggagagtaactgggactacaggcgtgca
ccaccacacccggctaatttttgtatttttggtagagacagggtttcactatgttgccca
ggctggtcttgaactcccgaccttaagtgatccgctggcctcattctcccaaagtgcaac
ctccatctcctgggttcaagcaattctcctgcctcagcctgccgagtagctgggattata
ggcgtgagcaaaaaacatttgttgcgtggttgaggttcagtaactggccttagtcacgca
gctcctcacggcagaagcagaatttgcctttgggtctaaattacttggcatctatgtgac
taatcccaatcatgtaccacctccgttgtattttttaaagagtaaaaaaaaatgtttttg
agacagggtcttgctttgtcacccaggctggagtgtagtggcatgactaccgttcatagc
agccttgatctctcaggctcaagtcatcctcccacctcagccttccgagtagctaggacc
tcaggtgtgagctaccacatctggctaattaaaaaaaaaaaaaaaattggtagagataga
gtctgactgtgttgcccagactggtctcgaactcctgggtttaaaccatcctccctcctc
ggcctccccaagcgctgagattacaggcgtgagctaccacacctggtcccttgtattttt
ttcagttagaatcttttgggtttttttgtttgttttttggagtgtttgtttgtttgtttg
gagtgtttgtctctgtctgtcgcccggactggatcacagctcactgcagcctcgacctct
tgggctcaagcagtcttcccaccaggtagctgggactacaggcttacaccaccaggctag
gctaatttttgtattttttgtagagatggggtttcgcctttgccacgtggctcaggctgg
tctcaatttcctgggctcaagtgatcttcccacctcagcctcccaaagtcctgggattac
aggcatgagccaccgcgcctggccagattttctttttcttttctttctttttttttttta
ctttgataacaacatgacatttcatgtcactggattacaatttgttctttttctaacatt
ttcactgtggaatttccctactacagccagtacgtattgtactcactaatgtgttcatga
agtggggagttgggtacctgcttcctgttgcggtgtttcatcttattgttaaagtcttcc
ttgtattttcaggaacgctgtcatagtagccggcatctggcttgtccacggagttcaggg
tacttagcttcctattaggagaaaacgttttctgtctatctttctttctgtctatctttc
aaagtagcctcattgttcttcagtgatgtcccaatttgtcccgggtgtggctggcgaggg
cgcgtggccccggaggtgctggtggtcctgtgggtccatgcctcctccctgtgtgtgagg
gaagagctgccccgctctgctttttattgtattcagcaaacatttgcaggtgctgtaggg
gccttgcaactacattttgcgtaagttgggtcaaatcaaattcacagactcaccaaactc
atactggccactgccctcctcgtgcttgtcctctggacccagttacacacctgtcccccc
tttcctgtggcagggccggatcgtggcacccagaggctgccaggactttggctgggaccc
ctgctttcagcctgatggatatgagcagacgtaaggagccctgcttttcttccctggggt
gtggggttggtacagccatggtttgggttgggccagtgccccgcccaagtgcaggcatgc
ggatatgggcaggggaggctcccagggtgctgttccagccacaggcagctctgctggggt
ggacactaggaatctgggtggcccagtccatggttggggaggcagccagatggcactgag
agtcctgggctctaaggctccaggtcaccccacatcagctgtgtagccagtggtttcgcc
tttctggccttggcttgtaagctgtacatctgacttttttttttttttttttgagatgga
gtttcactcttgttgcccaggctggagtgcaacggcgtgatctcaactcactgcaccctc
tgcctcccaggttcaagcaattctcctgtctcagctgagattacaggcacgcaccaccgt
gctcagctaatttttgttatttttgttagagacggggtttcaccatgttggccaggctgg
tctcaaactgacctcaggtgatccgcccacctcggcctcccaaagtgctgggattacagg
cgtgagccaccgcgcctggccacatctgacagttttatggcatcattttctgacccccat
ctaggttgggaaaatgtccaggcttttgcagcctctggtgggcactattttatgccctcc
aagtaccagttgttctctgtagttcgcacaaatcgccccttgttcacacaaggcacgggc
cattgttggaatcaggctttccaagctggaggggcccttagggagcgcagtgtgaggccc
cacaatagccccagcaggggtgaggacattgtggaaccagccactagccatatggggctg
tggagcacttgcgtgtggtgagacccagaaacggaatatttctgttcagcgttaattcat
ttaaatagccacacctggctagtggctactggccgccgtcttgcacagagcagtctgcag
gccacgggcggggtatgggattctcacctcactgcggtgctggcatggaggtcgggcccc
tggccagctgttcaagtgctcccccgccctcagcgcatgagaggagactgctgtgtttgc
tctgtcaggccccactgcttcctgtcaacagatgacaaagctgatcaaacatgcagctca
tccccccctgtccccagcttcccttaatgacttttgggcacactagagcaagtttaatac
ccctccatgctcattcatgggggtttctgcctacaggggaattgaaaactttatccgatt
tttaaaaattcactggctgccaggagctgctgggccccactcccctttccttggggtctg
tgagctttggtctccagggatgagatgaggtagggttgggagggggtgcacttccttcct
gaatctgggctccctgagctgctactgtcacccctcaggtacgcagagatgcctaaggcg
gagaagaacgctgtctcccatcgcttccgggccctgctggagctgcaggagtactttggc
agtttggcagcttgacttctgcagctggaggaggcccctcaggccggggatctggggagg
gctagcccaaaacctcccgcatcgggcaggcaccccctgaagtacttccttcagggtttc
ccctttgtgagggtgtcgagtagcctcaccggcctgtctggaggagcagctggctctgct
ctgagaaactctggcaagtggacgccattctcttgcccttaggattcactgctctctcct
acagccgccaggcctggggtcctgaaaggaccttgggtggtaaagctgtacttggtggga
gtgagggcgtggggaggaaccatgcaaatcgccttccatggtttttaaatgcagtaaata
acatttctggatgagacttgtttccaaaataaaccagctatatctgttttgaaccctgcc
ccaggcaggtgtctgtctcagtctcctttggcaggtgcaggaagttttttgggtgggggt
ggggatggggacacgggcagcaccgtgtggaaggcattcggatgccactgtgagctggag
tgttacgtctccactcgagttcttgcctcattcaatggcatggattgcgggctgacctcc
accctggatccatgctgccccccacccgcaggtagtgccagggcctccatgaagccttgc
tgggttgggggctgggtagtgtggcacgcccagtgcttttgccttatgctgttacacatc
agagccgcgaaaatgttggtttacaattacaatggccagttcatttttatggtggggagg
ggctggagtcctcgaccccactcggcgtgatcgccacagttcagcctgcgggctgcaggc
ccctcgggaggccctgcttatgccacacgcccttactctgtgccctggcgaagccattcc
ctggaagggacctctccaggtggctccgttgtcagagtgctcaaccccaaggatattcaa
ggggggcgtgatgggctcaggctggtggggcacccccaggcttgcttctgtgcccacagg
cagctctggagaggcccctgccgtccctgtgactccatccagcaggacggccctgggtga
ggacagagtgtcattccttcactcccctcttgcctgcaagccccggctgggttaaatccc
caggaggtgctgcgtccctgcccagcctcctgagcctccttgtgggtgggagatgtctgg
ctgggcctcagacatggggtgctgggggcctgcctgctccttgccagttgatcatggatg
tagcccccctgtgcagggaacacccaggctactgatgggggactccaaagaagaatcaca
tgctgcctgggtggggtgggtacataggcttggggcagggcacctctctgtgtttcctgt
tcagctcctccagaattttgtcctgggtgcaca
