# Supplementary material for: Reference based annotation with GeneMapper
Source: Genome Biol. 2006 Apr 5;7(4):R29. doi: 10.1186/gb-2006-7-4-r29 (PMC1557983; doi:10.1186/gb-2006-7-4-r29)
Supplement: Additional data file 1 — A gunzipped tar file containing the data set of orthologous genes in human and mouse that was used to compare GeneMapper with Projector and GeneWise [file gb-2006-7-4-r29-S1.tgz › projector/ORTHS/region20/mm.truth.gff]

Mm.2.ENSMUST00000045457.1	EnsEMBL	CDS	1056	1121	.	+	0	gene_id	ENSMUSG00000037677.1;	transcript_id	ENSMUST00000045457.1;	exon_id	ENSMUSE00000340935.1;
Mm.2.ENSMUST00000045457.1	EnsEMBL	CDS	4587	4644	.	+	0	gene_id	ENSMUSG00000037677.1;	transcript_id	ENSMUST00000045457.1;	exon_id	ENSMUSE00000258977.1;
Mm.2.ENSMUST00000045457.1	EnsEMBL	CDS	4742	4806	.	+	2	gene_id	ENSMUSG00000037677.1;	transcript_id	ENSMUST00000045457.1;	exon_id	ENSMUSE00000348010.1;
Mm.2.ENSMUST00000045457.1	EnsEMBL	CDS	5246	5319	.	+	0	gene_id	ENSMUSG00000037677.1;	transcript_id	ENSMUST00000045457.1;	exon_id	ENSMUSE00000258965.1;
Mm.2.ENSMUST00000045457.1	EnsEMBL	CDS	7425	7456	.	+	1	gene_id	ENSMUSG00000037677.1;	transcript_id	ENSMUST00000045457.1;	exon_id	ENSMUSE00000258938.1;
Mm.2.ENSMUST00000045457.1	EnsEMBL	CDS	8815	8930	.	+	2	gene_id	ENSMUSG00000037677.1;	transcript_id	ENSMUST00000045457.1;	exon_id	ENSMUSE00000258934.1;
Mm.2.ENSMUST00000045457.1	EnsEMBL	CDS	12521	12597	.	+	0	gene_id	ENSMUSG00000037677.1;	transcript_id	ENSMUST00000045457.1;	exon_id	ENSMUSE00000258950.1;
Mm.2.ENSMUST00000045457.1	EnsEMBL	CDS	14159	14264	.	+	1	gene_id	ENSMUSG00000037677.1;	transcript_id	ENSMUST00000045457.1;	exon_id	ENSMUSE00000258946.1;
