# Supplementary material for: Reference based annotation with GeneMapper
Source: Genome Biol. 2006 Apr 5;7(4):R29. doi: 10.1186/gb-2006-7-4-r29 (PMC1557983; doi:10.1186/gb-2006-7-4-r29)
Supplement: Additional data file 1 — A gunzipped tar file containing the data set of orthologous genes in human and mouse that was used to compare GeneMapper with Projector and GeneWise [file gb-2006-7-4-r29-S1.tgz › projector/ORTHS/region20/mm.fasta]

>Mm.2.ENSMUST00000045457.1 132320151-132335949	forward
cttttgttttgttttttgtttttcgagacagggtttctctgtatagccctggctgtcctg
gaactcactttgtagaccaggctgacctcgaactcagaaatccacctgcctctgcctccc
gagtgctgggattaaaggcgtgcgccaccatgctcggcttttttttttttttaagatgtt
ttttatatgtatgagtgtttagctgctcgtatgtgcgctgcattatatatgcctagtgcc
ttcagaaaccagaagagggcaatgcattcccaggaactggagttacagacaactgaaaac
caccatgtggtgctgggaacacaactaactctggaagagcagtcatgtacttaaccgctt
ggccatctctccagcttgagcttacaactttcagagaacctaggctcagttcccaacatc
cacaccaggcagctcaaaagcacttgtaactccagtttcagggaatgcgacaccctcttc
ttgaaggggctcatgcactcacagggtagggctaagagggtcactcatcttccttggtgt
gttcccaatgcaaaggctgaggtgacggaatagagaagggatagggttagctgggcaaga
aaaaaggagtcgaaacactagctatcaagcctaacacgtaaaagactgcttggttatgct
gtcttaagttcgcagtgaggttcggatagactcccaggcttacagcccttgtctaaaaga
tagtctttctcaacagagttggaggtgccggaggggcgccaccacagccgacacccgtca
gggcgcgggttcttggctccccggagttgcttagcagaggatctgcgcgctgatagacct
ctccacccctcagcgcgtcccaagcgcctcagacacaggctgcgggatgctcatctgccg
cggctgccacctcccggatgttggcagcagtagccggaggcaagcttcaggcatccgata
gggccggaaaccgagctacctacttccgcctccggccggaagtaccttcccggcaaaggg
ttactgggcattctggaccgtaaccctcgcttgcaatggctgcgtctttggtcgggaaga
agatcgtgtttgtgacgggaaacgccaagaagctggaggaggtgttgtggggtgtggaga
ctgtctcggaggcgggtggtgattgggctgctgggctttcaccagggatgcacgggagag
aaggcgggaaacgaggctacgagttgtagcctcggggagtgtggggtttgcccctggctg
tgttgaaggtctgggcttggggagagaccgccgtggagtgtggcgccttgagggtcagag
gaattttttttttatatatataatcattattttggagataatgactcgtgtagtccaggc
tagtctgaccctgttgtgtagccagaactgactttattctcttgaccctcctggcttccg
aattctggggctgcacgcatgctccacctcacgagttttttagatgagctggtaaagtca
gcaggctataggagctggagtagtgacatgtgtgacaaagataaattacccctgaagccc
tagattttaaacctgagttcagacacctcccctcctgaaaagcagtgtgtgtgtgtgggg
ggggggtaatggagggatgttgatccaaattgagtatagttccatctacccttccatatc
tgagatgtgtaatacctcataagaatcatggctgacatgaatgaggaaaggcacttgcca
gtcaagactgacctgagttcaatccccaggacacatgggaaagccagatgtgtgtagcag
cacacttctgtaactcctcaagatgggagggagaggctgaagaatcctcaaagcttgaaa
gctagccaacttgaggtacccatagcagcagaaatgctgcctaccaattcactgcattct
taaactgaggacaaagggacctttaatccaagttacaccaggcaaatgttcctctttctg
ccattttttcatgacaacctgataatccaaaactggctatagtgaaccttttattctgct
tgctttgggacataaagctagtctaaaagtatgcttggcagcgcttcctgaaatgaacac
atctcagtatgtgttttccagaatcccatgctgtggtcatcatatcctcctccatctgcc
tctctctaaagcatgaggcactcacaggcgtttcttagtagggtttggcacggtagctct
gacaaggtttcactttctgggagaataacactgttgtgttatagataaaagtcagcagta
gaaagactcgggtttaaaaaaaaaaaaaaaagaatcatggctgaccacagtataacaaaa
ggcaggttaacaaaagaaaaatgtgacaagtttgtcaaaactctacatgctacagctttt
agaacaaagacccagaggctttatttaattttcttctgactttggatctaacccaggact
taaagccaatgattatcttcctccttattccctcgtgacagagtctcaaacctagagtgt
gctctttggtggggtagcaagctcaagcaatccgcctgtctctgcctcctccggggctga
ggttacaggtagcacgactgtcccagacttttatgtggtgcaagggaccagaacttaggt
caccgtgcttgtgttggcgagtgctcttcccattgagtcactaccacagcacaacatgcc
cagttaaaaaattaacttactttatgagtttgcatatatgtctgtgcctgtggagacctg
gagagggcgttggatctgctgagactggagttacagatggttgtgagccaccctgtgggt
gttaggaaccaaattggggttctctgtaagggcaacaggtgtccttaaccactgagccat
ctctcgagccccatgtctcccctcccccatctcttgaaaaagggactctctacctgagtt
ggccttgaacttctgatcttccctccctttaacctgcctagggacaaggatttggaatga
caggtgcagcactttcctgactgcaactcagaagtttccttccacctccctgcccttaaa
aaagtattttaattatgtttatgtgttgggggtggggcatggggccagagagtggcttta
ggagttggttctcttcttgcaccatggcttacttgacaagttcaggctttcaggcctgtg
aatgcagtaagggctttttacctgctgcaccatcttgatggccccctccctcctttcttt
ccaagataggctcttggtgtaccgccttggctggccttgaacgtacagtcttcctatgga
aatagaaataatagtctaatgtacaaaaagagcaggactcggtggtacgtgtttctaatt
ttatcattctggaagctgaaataggaggactttgagttacatagtgaaagctggtctcat
aaaagttgtgtgtgtgtgttggggtgaggggcaaagtggtaaagttcatgccttacacca
cagaaacacaaaaataaactatattgaggtgtaattttcaaaacaatagctttgcacacc
tggttgctcacccactctagcccctgatttgttgttgttgttgttttgttgttttgttgt
ttttttgaaacaggatttctctgtatagtcctggctgtcctggaactcactctttagacc
aggctggccttgaattttttttaaagatttacttattattatatgtacgtacactgtagc
tgtcttcaaacacaccagaagagggagtcagatcttgttacggatggttgtgagccacca
tgtggttgctgggatttgaactctggaccttcagaagagcagtcgggtgctcttacccac
tgagccatctcaccagccctattttgaatttttattacatattttctttgtttacatttc
aaatgttaccccctttcctggtttcccctcccaaagccccctatcccatccccccacccc
ctgctcactaacccacccactttcctgtcctggcagccccctacactggggcatcgagcc
ttcacgggaccaaggccctctcctcccattgatgtctgactagtccctgattttaatagg
gttaaaagtcactaggaagctacgcaggatggctcgttcctgtaatgctagtactgagct
gaggggtgagtcccaggccagccagtgctacacagttaaagaaaagttcagtcaggcatg
ggagctgctgcttcagcctggcttgctgttccatggggaaagcggtgaaggtcaacgggg
gttagtgaaagcatagagcagggttctttgctgttggctactttggctaagccttggtag
agagcactgaagtgaaagggtattctagataaagggtgggcaagggaaaaacgaaatgga
ggtgggaagggatggagtaaggagaaggcatgctagttcagcggtctctgaaagctgagg
tgtggcttatgggcccagtttgataagctttagaggactaatggggacgctacctgatga
gacaagtgggtggcacctcacagttgctgggaattaatggaaattgttagcaaatgatgt
gacacgtgtattttatcttggaacaggtcattcagattctcggagataattttccatgca
ctttggaggctcagaaaattgaccgtatgtttctgttttgttacatttttaaaagtggct
tgatttgtctgtcttcctgtgtcctgactctgtatatctatctgtctgtttccctgataa
gtgcctgagtaccagggagaaccggatgagatttccatacagaagtgtcgggaggcagct
cgacaggtacttagcctttgtggactcccccaccctcatcctgtcttcttgtggctcctg
gggcctgtgccttgtgggaacaggcagagaataaaatagttgtggcttgcccagcgagac
tgcttcagtggtgacttggaacacagcctcttctgttccaactctcacctttctgagtct
tacatccatatattccagccatacattttccttctacatagccacccacacaccacaccc
ctgtgtgcacagaactgggaaggagcacactatggagagtcagcctccctagatgatttt
cagcacttcattgttctttgttgagcaaaaattatctttctaatgctttgatctctaaat
agaagacagagagctgagttgtatggcccttgatggacctataactgccccagcctagtg
actcagggttgtctgtgtgttacaggtgcagggccctgtcctggtggaagatacctgtct
gtgctttaacgcacttgggggactgcctggcccctacatgtgagtactgctatgcttgat
cacctttacccctggaggatcccatccgcaaaactaccagcatagtaaaatgatgagtta
cctgatattatgggccattcactgtcttggcatcagcaccaaggaaggattgagactccc
aaagatagggctggagaagtggcccagttctcgagagttcttgctgctcttccattggac
ccaggtgtgattcttagccctaaattagacagcttacaattgtctataagttcagcttca
tggaatctgatgcttctggttttcttgggtacctgtacacacacaccacaaaattaaaaa
taacataaatcttcaaaacaagaaaagaaaaagagctgggtgtactggcacacaccttta
atcccagcacctagtaggcaagagacaggcagctgtctatgagtttgatgccagcctggt
ctgcatagtgagacccaaggctgttagagctacacagtgagaccctgtctcaaagaatat
aagcgataggggcctggagaaagaactcagtcttgaaaagtgcttgttggttgtcatgac
gactgagtttagagtccagcatccatatccagcttacagactcgtgtaactccagctgca
agggacctagtacctcctgctggcctccacaggtacctgtacatatgtgtgcacatacgg
ccacatagatatgtacatgtacatacacataagtaaatcttttttttttttttttttttt
aaagatttatttatttattatatgtaagtacactgtagctgtcctcagacactccagaag
agggagtcagatctcgttacggatggttgtgagccaccatgtggttgctgggatttgaac
tcctgaccttcggaagagcagtcgggtgctcttacccactgagccatctcaccagcccca
cataagtaaatcttaacgaggggctggagagcaggtccagctgttaagagcactggtggc
tcttatagaggacctgggtttaatttctatcaccacatgacagctcacaaccatctgtag
ctccctttctaagtattctaacatcctttcctgccttctatatatgcatgcacatatatg
taggcaaaacactgatatacataaagtaatagaaggatatcagaggtgggtgaggatgta
actcagttggtagagtgcttgcctttattgtgtaataaagctctgagttcaacccgtagg
cctgtagtacttaactggtgagcaggaatggttgtgcatgcctaaaattctagcacttgc
aagatgagagatgagtggatcaaagttctgggtcatcctgggctacataaggagttcgag
gccagtctaggctacatgagatcctgtgataaaccaagcaagcaatcagagagacagagt
ttcccttaattatgagaatgtggttatgtaagtaaaatcgaaaagtggcacctgcccatt
tcagagatgatatgacatcctggcctgagtaaagcttaaaataaaaattgcttactgcct
gttttgccagagctgcagtgcacacaacacatctgcacgctccacagcctcaccaacatt
tgtgactctagtattttgcagtttagggagtgtgaagtgttaccacttcttggtttgact
ttggtttgttttcttgagtgtgtgcctcactctagcccagtctggcctgaaagttgctat
gtagcccaggcttgcccagaacgtgtggtagtcctcctgctttggcctagatgtttttct
agtcaccactgaggctgttgccttcctttgtttattgagcctccttcctgtgtactgctt
gtctggctctactttttcttaattagattcatatttctctctttttcttgcctttccttg
tgtttccctggctcccctccagccccctgcccttcccttgcttctctttctctgtactgc
tgagctagactcccagtctttggatattttcttagttttgactcaagacatggctttcca
tttctcttgctcctgggagctctgatccctgttgggtgtagggcagagcaggtgatggga
ggattctggtcttggtacctgactctccattctttcttttgcagaaaatggttcctacag
aagctgaagcctgaaggtatgtatccctgttgtttcttttcagggctcttttgggattga
gtctgggagtagctcccgcttagtaatcagttgcttttggccctgccatcaacttctact
ttcttctctgtttacacactggtagccagtagctcattctttccctgtgctccagaaagc
actgaggtagagggctgggataggtggtaaaagctttgaattagttggtgctggctatca
agggacttgacattaatgactgcttgtggttctttgcttcagtcatggcctagccttgcc
ttcagtctaggagtctatatcttctcactcactcaggaatatatgccaaaatgtcccacg
gtagtgcatcctataatctcaaaaataaaaaacaaacaaaccccaaaacaaaaaaactaa
aacaggctggagagatggctcagtgggtaagagcacttgttgctcttgcagaggacctag
gttcagttcccagcacctacaaggctgcttacaactgcccataacttactttagttccag
acagtctggcatcttctggcctctgtgggcaccagtgcatgcttatatatatatgcatgt
gtgtgtgtgtgtgtgtgtgtgtgtgtgtgtgtgtgtgtgtgtgtgtgtgtgtgtgtgtat
gtatatgtatatatatatatatatccaaaaacacttacacatacataaaaataaataaat
tcttagaaacaaacaaaaccattttgttctttggaacagtcttatgttagcaaagtatgg
agacacatgcctgtactagggaggctctcaagtttcagaccgggctacaaagcaggaaat
tgtttttaaaacaaaattcgagccaggcacggtactctaaggctgcatcgtaggagctgt
aactaggatcagaactgtggctcatccttagccataagctaaagactggtctaggctacc
cgagagcctggccccagcaacagaggcttgggatgtagttctattgtcaatgcttgcctg
gcatatataaagttctggatttattgccgtgtaatccaagtgccatgaccgtgacgcata
cctgcagttccagcggtcaccgggttgtggcagagggtcttgtgttccaataaagcctgg
gttacaagtgagttcaaggccaagctaggctacatgagaccttgatgtcaacaaatattt
tagtttgtgtcagagcctgaagagaggcatcagttcccctttgagaaccagaatgcagcc
tttcaacctcccagcacaatccagtttggagaatccgtccacatccttgggtgtctgggg
taagggtggggactggacagcatagattcaccgagcctctctatgtgcctgcaggtctcc
accagctcctggccggctttgaagacaaatcggcctatgcactctgcacattcgctctca
gcactggggacccaagccagccagtgcttctcttcagaggccagacctcggtgcgtaccc
acctgaacagttctgcaggtcaccacgggatgctgtggcttgagcaagtggctcatgatc
ttcaggaacaacaaaacaagacactaaagctagcggcttgctgtgagacaaacccagaca
ccacagttagaaagatgttagtccccaaacatatttgacccttaaccttatatatttaga
tcttgccattgtaggttccgataagatgcggatgcttaaacagaaggtacctgctcttaa
agccaaagctacaggccagctgctgagaccaccttgttcctctgccagggccagtcttct
tcccactcagggttttgggacagagtctcgtgggtttcaggttggccttgaacttgtgtg
gctgaggtggaccttgggcttcagatcctactcctttacttccaagtggggggtttagtt
ctatgtcatcttgtccactctgcaacactctcgttccccactacccccattttggctttg
atgcaaggtctctattaattaggtctcaatgtcctggaactcactctgtagaccaggctg
gccttcaactcagagacccgcctgccaccgcctccgcctcctgagagtgctgggatcaaa
ggcgtgtgccgccaccacgaggctctttctggacttttttgatcacatagaattttaaag
ttttgtggagttggaagaggaggtctgagcctttctgtgctgtgcagctgttctcccact
gagcgtcttctccagcccagagtttcagttcttcacttcagccgttcagcaaccccagtg
ttgcctgtcaaaccttaggttttcctggggttcaccagaccaccagtacctagtcaggcc
agtgccccatctgccttccagtttgctctgtgtcccttcagcccagataaaacctagttt
cccagttggggctgtatagacactttatgttactgttgggtgaaaattctggatagtatt
aacaaaagaaagcacacagaacacaaagcaatcttttgtcttttaactgtttgtgtgtgt
gtctgcttatggttatgtgcacgtgagtgtaggtgcccaaggaggccagaggcagcacat
ccctgggagctggagttacagataatgtgagctgtcagatggttctgggaactgaactct
gctctttagaagggcagcaagtgctcttaaccactgagtcatctctgcagccctgacaaa
tccatcctaactattgttcagtgatttgtacagtagtattaaatgcatttgcagtagtag
taaatactgggtctgcagaatgtttttgtcttacaggtctgaaagtacccaatgaataaa
tctctttccttcctcacctaacagtcaccattttacgtaacacttctaagagtttgtcta
ctttactattattggtttttatgttttgcatatggatattttgatctgttcaccacatgt
gtaacttggtgcccatggaagccaggaagaactttgattccctggaactacacttaggga
ggtttggaaactgtcctgcgggtactgaaaatcaaacctaggctctctgcaagagcagcc
agtgcggtcccttctgatctctgttccagccgtggctgcttaaccagctcccgactcctc
cactcctccacatggccttgacttcctgtcctcgttctgttctcgctcattgtctttggt
gtgcttgagacacgttgttcacagtggctcatgagcagcattgtccttgtgatagctgtt
tgcctatagcatctgttacaggaggggagtctgggtgtcctgtgacctcgggctgagaac
gttgacaagtgtaggtaaggctcagggacttcagtcacatagcttccactagcgaaagca
tcatttcctgttgtcactgtgtaacttggcacttatttatgggcttaatctccattattt
ataacctcccttgtcactgtcctgtgtcctctctcctcccccagacctaccaggtgctgg
gatatgaagccagatactctacatggtaggcacaccctctaccattgagctatgttcccg
accgttttggctggtttttgttttgaaacagtcttgctgctgcccatgctggtcacagat
tcaccatgcagcccaggctggctttgaacttgtgtacccctgcctcagcccagggcctgg
gattcagaagcaggccacccatgctctaggttagtttgtcttgttttgtctgagatagta
ggggtgctgctactgctggggtctcatctcagctaacctagtgctccaccctgaacttca
cccctgatccaggccagacttttacttgttaaattggcatttcatgccactggtttgtca
tctttgtgacattttcatgtttgagtttgtgtgccccgccccctcctccaacagtctccc
tgtatagtgctggcaggcctggaacttgctctatagactaggctggccttgaattctcag
agatctgtctgtctgtccccgaatgttaggattacaggtgtgcacggtgtgccctgctgg
ccttgaggtctccttgcccttctgtgtgctgctgcctcccaggagctcatttgcaggtgt
aaggactttattataggcagtcacccgtagctattcacagccttagtgctgaggatagcc
tagaacttgggggtctctacttcccaggtgtgaaatcataggtcttatgcagctaggcaa
gcactgtgcctcccagctacctcctcagctcgcttctgttttgagaaataccgtacagag
ttcaggacccttaccttcctgttagcagattttctgaaagttttttttgttattgtgtgt
atgtagtgtgtgtctgtgtggcaggcatgccatgttgcatgtgtggaggtcagaggttga
cttttgggagttggttggatctagggagtgaaagcagcaaacaccgttaacctgctgagc
catcgtgccagaccgcatgttttctgtcagattttcaaagttggttctccttttgataat
ctgtaacctcagagggttatcccagtgttgagtactgatgggcagtactcacatgcagag
ctcctcttcacaaacctgctctgtagcctttccttgaatatgagagcacacaagaagatg
tctggagaccaggggaccacctgattgttgtccattctgtagcattggttctttgtttgc
acattctcaccgtgtaaaccaggctaaccttggactcagaaaggccacctacctctgtag
tcctagctgtcctagactcactctgtggaccaggctggcctcgaacttgcagaggtctgt
ctgcctcctgagtgcttggattataggtgtatgccatcacgcctggctttttctgttttt
ttaaagacaggatctggctttgaagtcctgactggcctggtaacttagccatcctcctgc
ttcagcttccccgagtgctttgattacaggctcgccccatctcgccaagttaccgctcca
cactgtactggcgtcttaacagatttataggcactgtgactagagaaactgactctagtc
taccacatctccagttacactcttgtcctccctctttcagggacagattgtgatgccacg
aggcagccgggactttggctgggatccctgctttcagcctgatggatatgagcaaacgta
agaagcccagatttcttctgtggttcataggcttgggtgggtactttgcccgtgtgcggt
cacgtggatatgggtgaggcaggcacctcttccagctgaagccatgtctgctggagtgga
gacgaggaacccaggttacctagtccatggcagggcggcacaggtattctaggttcagct
cccagttcccgtgtcgtggctggttgactatcattctcccgccctgcctatcaagatgta
taaaccttgtgttttatgatgacactagctccatctgggctgggagaatgcacacctttg
tagctccaggtagacacttgaaacccatacagtagaacatgttcttaccacttcacattc
actgcaccctcttacttagacatatttgtccatagccataacaggaccaggattctatgt
tcatgggtgttttgcctgtgtgcatgtctgtacaccagatgtgtatactggccggaggtc
agaaggcactgttgggtcccagggactggtgttatagctgttgtgaaccaatttgagcca
tcatgatcactgagcatctctgcagcccagtttattcagttgtcattaacttagccacat
gtagctagttctgaagcctgaaggcaggatgtgacctctctcctctgcagcagtgtcttc
acggtgctctgaggctgcggttggagctgtcaggctccattgcctcccataaacacttac
ctcattcttgtccccagcttccttaagaaggacacagcagagctgtttcggcttctctca
aagcccgttcctttgaatttagaactgtctgatttaacgggctgctaagctggtgcccac
tgcctgctttcctaactttctcctggtgaacggccatttgcttgggctcaaacatggtgt
ctgtctgccctttgtctgttcacgggttctggatatagtttttaccttcagggggaccca
tccccacccccacaaatagattcattaagatttgggcttcttcctatgcagggcagaggg
ggaggaaggactgattgtaggagccagaggggacaggaacaccacaaggaaaaacacaga
atcaactagccagggtttatggggctcacataactgaagcctaacctaggttctgtatgg
gtctgagctaggtctcggtatatgttatggttggatagcttgatgttcctgtgagatccc
taacagtgggggtggggttgtctctgactctgatgcctgctcctgggacctttttcctcc
tactgggttgcctcgaccaaccttagtataaggggatatgcctcatcttactgaaacatg
atataccatgtttgggtaatatccctgggaggcctgaaggaagagtggatttgggggtgg
atgagggactgggaggagaggagagagggaaaacttgggatgtaatatatgacagaagga
taaatgaaaaaaatttggattaaaaaaaaaaaagatttgtgttccagggagacagttggg
tgcctgtcccccaatacctgggttccctgttttctgagctgcttctctttcctgttaggt
atgcagagatgccaaagtctgagaagaacaccatttctcatcggttccgggccctgcaca
agctacaggagtactttagtgtggctgctggggctggtgaccactagcgccatgggtagg
ggctagtgcagaactccctaggaggcaggcactcctgtgaggctttctctgggttcccct
ctgccaggagatccaggcagcatcaggagccagttcttggaagagcagttggctctgcat
aggggaactctgagccagttgatactaaactcttgtcccttggattcaagagtttccttt
gaccaggcatggtagcgcacacttttaatcccagaatttgggaggcagaggcaaacagat
ctttgtgagctcagggccagcctggtttacatagtgaattcctggatagccagagctaca
tagtgagaccttgtctcaaaaacaaaacaaagaaaccaaaacaacaacaacaacaaaaag
ttgttcttgtagcctctggctctgggatcctgggaaaattttggttgtttgttcttatat
ggttgaaggtttggcaaagaaacacacaacttttggttttagaatatagcaaatgtaaat
tctagaagactttccaaaataaatggtgtgtctgttttgagccctgtctgtcttgagttt
cctttgaccagtgtttggaggatggtgctgtataggatgctcatggctggcatactctct
acgtgagttcctagagtgtgagtcacgggctggcctcttttctatgtcagattaatgtgt
gtgtgtgtgtgtgtgtgtgtgtgtggctggcaaatgacctgagtttaattcccagagtcc
acatgaagaaggagagaactgactgtgacctccatatgtatgccatacaatgtacccccc
accaccaccacctatacaagtaaacgttacagacttctctgtcagcagaagccctacagg
aatcctgcttaagctgccttgtactgagatgtgcatcccctctcccgaccattccctgga
aggagcgtcaagggcctgtgcttgccctgttgcttcttgatgaggaagagtatgctcagg
aaagatgaggaaagaaaacaggttcctgtgtcccaggcagtgctgtagacattacattcc
ctctagatttaggcccccaaactaggcatgggtttagccatgtgataagggcatttctcc
tgagcagggaatgtgggttagtgtagcacaccttcccctcctgtcccctactacttgcct
gtcccagtactctgcctggctccagtaagcatttggggcctctctgccccttgcctgatt
ctgggcatggcttccccttcagggtatgcccacgctgctgaggaaatccacccttcctat
cttaaataggcaggaggcaggtgagtacataggcaacacgtttctcgctcagtccttcct
gaatgtcccctgtgttagttgactcatccctataaacagccacggagaacatattgtacc
tgattccccactgcagaattacatgtaggtccagaccctgcatctatgcacaggcatacc
actctcagcatgttcagccattgatttgccagctcaagtctaaggtggaattttggctta
catttctgattttgttttc
