# Supplementary material for: Reference based annotation with GeneMapper
Source: Genome Biol. 2006 Apr 5;7(4):R29. doi: 10.1186/gb-2006-7-4-r29 (PMC1557983; doi:10.1186/gb-2006-7-4-r29)
Supplement: Additional data file 1 — A gunzipped tar file containing the data set of orthologous genes in human and mouse that was used to compare GeneMapper with Projector and GeneWise [file gb-2006-7-4-r29-S1.tgz › projector/ORTHS/region21/hs.fasta]

>Hs.2.ENST00000249505.1 176920556-176924824	forward
atgcgaggccggtcggctgctggagagacacagaagtttcacggtgggaggctgagtggc
tttctcccccggcgccgttctcagggtctttctgcgggtcgaagaaggacccgcgggagc
tgagaggcccaggtcggaagcactcccggctggcccaagagtagaggcgaagagcgttga
gtaggcatccatggacttttctttctgggacagattgtcaggctcactgcgccgatgcct
gtctttcatctgtttaagtctctgccgccagccccaagggcgcttcatgggcattttccg
aacggacagcgtgtgtgtataggaagggtctgctccaatgcctcttacctgtgtgaaatg
cctttgccgggtaccagtgcacaaggtagggcaaattagctcactcggatttggggtcta
gaagtcgactaactgagggattcagcaacaggataaaaaaatgggcctgttttcacatca
ttctgatcatctctgtccttcgtcttcattttgctgtgcaactcggggagccgaggagag
gtggcaaaaacagcggttgccgagacaaggcgcaggccttggcgcccgcctcagtcgcag
acagggcctgggatgggccgtcgcgcaatcaactcgtgggggtggctgcagcgcgtacgc
ctgggtcgggggggagggcgggaatgggaggtggaccctgcaaggggcaggagaggggtg
ggggccggagtgggtgggtccagccaggcctgggccgggagccaggctcccccgcgttcc
tacccccacgtggccgcgcgcagccaatggcacgcccccggcgggggccctcggggcggg
aggcggccccccgaccggcccaggccccctcccaacctgaacttcgtttttataaacgtc
ccgcgatgagctaacctgttggagggcaggcgggccggaggcgggaggctcacagaggga
gagagggctagaggaagagggcgggagcgagcgaaccagagagaaaggagaggagggagg
aggcgcgccgcgccatggtgtcctgcgcggggccagggccagggccggggccgggccagg
ccgggccatgagccgcgccgggagctgggacatggacgggctgcgggcagacggcggggg
cgccggtggcgccccggcctcttcctcctcctcatcggtggcggcggcggcggcgtcagg
ccagtgccgcggctttctctccgcgcctgtgttcgccgggacgcattcggggcgggcggc
ggcggcggcagcggcggctgcggcggcggcggcggcagcctccggctttgcgtaccccgg
gacctctgagcgcacgggctcttcctcgtcgtcgtcctcttctgccgttgtagcggcgcg
cccggaggctcccccagccaaagagtgcccagcacccacgcctgcagcggccgctgcagc
gcccccgagcgctccagcgctgggctacggctaccacttcggcaacggctactacagctg
ccgtatgtcgcacggcgtgggcttacagcagaatgcgctcaagtcatcgccgcacgcctc
gctgggaggctttcccgtggagaagtacatggacgtgtcaggcctggcgagcagcagcgt
accggccaacgaggtgccagcgcgagccaaggaggtatccttctaccagggctatacgag
cccttaccagcacgtgcccggctatatcgacatggtgtccactttcggctccggggagcc
tcggcacgaggcctacatctccatggaggggtaccagtcctggacgctggctaacgggtg
gaacagccaggtgtactgcaccaaggaccagccacaggggtcccacttttggaaatcttc
ctttccaggtaggggcgatggagaaaagggaccgacacgagggagggggagagagaagga
gaaaagaaaggactaagagtatgcgcccctacttgggagtgggagttgtgcctgtgctcc
acacgtgaccagggttaacccagtggaaatttgtccagttcgtgtgaaatctgtaaattc
ctcctctgatttcaactgcctccgtcactgccctttctttcctgtgtgcagcgcagacac
gtttttctcctaaagttgagagtctctgcgtgccctttccttgggcctctcccttttctc
ctaaagagaactttttcctaagaaacctgacagagttgggtccccccattttcaaagaca
tcactgccccaagatgactactaaagcttgttagatcaagctcacgaactcctaacatag
gaacgcgggaaatcaaaatttgagcaaaagacctgagttggtatgtgtctatgtatgtaa
gtttgtttttatacaaccgacatttgcagaaactgtcctcatgaacgtgcccaataacca
caccataaaattgcaagcttgttaagatgccggtttgagaaactatgataatcaatcaaa
ttaaccattgttgttaagtgcaaataatccttctttaataacaggtaagtgttatgtcta
tgtacataataaagaccaaacagcatggcattttttaaaaatttcctgcacccctgcaaa
cgcacacacacacacacacacacacacacacacaatcctcagctaggtgctccgaatatc
ccagcctaatttttcttgtgcttttgtttgtatcaggggatgtggctctaaatcagccgg
acatgtgcgtctaccgaagagggaggaagaagagagtgccttacaccaaactgcagctta
aagaactggagaacgagtatgccattaacaaattcattaacaaggacaagcggcggcgta
tctcggctgctacgaacctatctgagagacaagtgaccatttggtttcagaaccgaagag
tgaaggacaagaaaattgtctccaagctcaaagatactgtctcctgatgtggtccaggtt
ggccacagacagcttagaagccattcggttgtctccaaaaggcctttggaaagacttgaa
tatgtatttaattccccccaccccctgccaatggtggcaaattttgtgaattgtttttct
ctcttccccttatctggctctaaaaccttctgctgcccaacctgactttgtagttctgat
ttttacttgtttattattggttttgttcttgcctagggtttttaaaatatctgtttttaa
tgttttgtttctccctccaggccagtataaagggacttgaagtattttttaataatccgc
cccccaatgaacttcagaagtgccattctgatttaagggtttttttaaaaaattacttta
tttgttcattcccagcactgattatcttcataatccattaggacagaatggttttcagtc
gttcatatcctgtaattaggtaattgaatcattagctctcagcagttgccctgaggcaag
tggaaaggcaggcagtgctctggggtcaccgagaaagtctaaaaacaggaggctgaaggt
actgtgatggctttaaaaatggccaccttattaaatagggattgtatcaatattgaaatg
aagacaatctttccaactttgggtgtttcacttgctgttttaattgtttgtttttaacac
tttgtaggtttgtgttttcataatctttaatttgaaactcatgtgtcctcatggatcgtg
gatgccttcatttcttgagctctcaatgcagacatttaaatggctgcaatcagtagagtg
acccgcggatggcataaatgcacctccttttcttggccttggatctatgggtctgggatt
gtggtcatctcctcaatcctcaaaaagaggctgaatcaatgtggccgtgggtgggaactt
acatacagaacccaatgaagaacttgactgtctaaacaagggggcctcgcatggagctgt
aaagcatctaacaaatatgaaaaatgtgaagttccaaggtccaagaagaaaaataatgat
gtttctgaaagtgatgataaataattacttttaaagtgctgcatatttatacaattgaga
gattatttttgtaaatgcaatgtctgtgagctgggatacatgggcagtgcttcagacatt
taaaaatcactttttactcctagggagatgccaataaacagaactcttttgtttcttctg
agtccttatacatttgttttattttttcaagtttgtgtttcttcttgaaacgattcttat
ttattacaaaatcttggtatcttgaacacaattatgttctctatagatgaaggaaactca
acactaatt
