# Supplementary material for: Reference based annotation with GeneMapper
Source: Genome Biol. 2006 Apr 5;7(4):R29. doi: 10.1186/gb-2006-7-4-r29 (PMC1557983; doi:10.1186/gb-2006-7-4-r29)
Supplement: Additional data file 1 — A gunzipped tar file containing the data set of orthologous genes in human and mouse that was used to compare GeneMapper with Projector and GeneWise [file gb-2006-7-4-r29-S1.tgz › projector/ORTHS/region21/mm.truth.gff]

Mm.2.ENSMUST00000001872.1	EnsEMBL	CDS	1002	1770	.	+	0	gene_id	"ENSMUSG00000001819.1";	transcript_id	"ENSMUST00000001872.1";	exon_id	"ENSMUSE00000336629.1";	
Mm.2.ENSMUST00000001872.1	EnsEMBL	CDS	2578	2825	.	+	2	gene_id	"ENSMUSG00000001819.1";	transcript_id	"ENSMUST00000001872.1";	exon_id	"ENSMUSE00000330401.1";	
