# Supplementary material for: Reference based annotation with GeneMapper
Source: Genome Biol. 2006 Apr 5;7(4):R29. doi: 10.1186/gb-2006-7-4-r29 (PMC1557983; doi:10.1186/gb-2006-7-4-r29)
Supplement: Additional data file 1 — A gunzipped tar file containing the data set of orthologous genes in human and mouse that was used to compare GeneMapper with Projector and GeneWise [file gb-2006-7-4-r29-S1.tgz › projector/ORTHS/region21/mm.fasta]

>Mm.2.ENSMUST00000001872.1 75838041-75841868	forward
cccgcgctggtacggagtcttttgggctgggcaggaggaggccaagctgaagctaaggcc
agcctggcaaagtgactgccggctggccaagagcagagacgtgaaccgaacatctgtgga
cttcctagttgcgccgattgtcaggcttgcggcttcgagatgaattctaagtctctgatg
ctgccccaagactgtttcgtgagtatttttgtgggccgatggtgctgtataggaaggatc
tactccgactgatgtcctatgtgtggaatacttttacccgttcgttaggtatgttcaagg
taggatgagctgtctcgaatttggggtgacgcggtagactaaggaaagatgagcaacagg
tttttaaaaatagaattgctctgttttctcgtcattctgctcatctctgtccttcatcct
cactttggtgtgcagctcgaggagccaaagagcagtggcaaaaacaacggttgcggagat
gaagcgcaggcctcggcgcccgcctcgcagacaggcccgagatgggccgtcgcgcaatca
gggggtggctgcaaagtcaactcctgggtctgggggagggcggggatgcgaggtgggcct
cccaaagggctgaagaggggtggggaccgggtgggtgggtccagccggacctgggctggg
agccaggctctcccgcgcccccacccccacgtgtcccggcgcagccaatggcagggtccc
cggccggcgccctcggggcgggagacggccccctgaccgtcccaggccccctcccaacct
gaacttcgtttttataaacgtcccgcgatgagctaacctgttggagggcgggcgggcggg
cgggcgggcaggaggcgggaggctcgcggagggagagaggacgggagggaaagggcggga
gcgagcgcgccgcggaacacagcgaggagggaggaggcgcagcgcgccatggtgtcctgc
gcggggccgaggccggggcccgggccgggccaggccgggccatgagccgctcggggactt
gggacatggatgggctgcgggcggacggcggggccgctggggcggcaccggcctcctcct
cctcctccgtagcagcgcctggccagtgtcgcggcttcctgtcggcgccggtgttcgcgg
ggacacattccggacgcgcggcggcggcggccgcagcagcggcggcggcagcggcggcag
catccagcttcgcttacccagggacctctgagcgcacaggctcttcgtcgtcgtcgtcat
cctcggctgtgatcgccactcgccccgaggctcctgtggccaaagagtgtcccgcgccag
cggccgccgcgaccgctgcagcaccgccgggcgctcccgcgctgggctatggctaccact
tcggcaacggttactacagctgccgcatgtcgcacggcgtaggcttacagcagaacgctc
tcaagtcgtccccgcacgcttctctcggaggtttcccggtggagaagtacatggacgtgt
cgggcctggcgagcagcagcgtaccgaccaacgaggtgcccgcaagagccaaggaagtgt
ccttctaccagggctacacaagtccctatcagcacgtgcctggctacatcgacatggtgt
ccacttttggatccggggaacctcggcacgaggcatacatctccatggagggctaccagt
cctggacgctagccaacgggtggaacagccaggtgtactgtgccaaggatcagccacagg
ggtcccatttttggaaatcatcctttccaggtaggagcaacgaaaaaaggggagggagaa
aaaagaaaagcccctatttgggagtggttacttatattccaggcctgaccaggtataatc
cactagaaaaatttgtttagtctctgtgatctctgactttcccaattaaaagcgcctctg
ctatgttttccttcccgtgaagcacaagtgctttttatccactaaagttcaagatctttc
gttacctttgctgcttcccccttcctctccctccctccctctttcccctttccctaaccc
catccccctcccttcctcactcccctgactaaagaggtttctgaaaggtgccagagttgg
gtccccgtgttttcaagtggggttccaatgaccactgaagcttcttagagcccataaact
cccaaacacagtagaagagattaaagcttgagtaaaagatctgaagtgtgtgtgtgtgtg
tgtgtgtgtgtgtgtgtgtttgaatgtatgcaactggcaattgcagaaactgtccttatg
agcttcccccaataaccagaccataaaatcacaggcttgttaaaatgccggtttgaaaaa
ccatgatgatccatcaaattagcctttgtctcaaagtgcaaatagtctttctttaatact
gtgtaaataatatgtctgtgtaaataataataaagtataaacaatctcattttctttatt
ccctcccttcccccgcccagtactaacaaataacaaacgcactcacattaacacaactca
aagcttaggtgttccaagtatccaggctaatgtttcccctgctgttgtttatgctaggag
atgtggctttaaaccagccggacatgtgcgtctaccgacggggaaggaagaaaagggtgc
cttacaccaaactgcagctcaaagaactggagaatgagtatgccattaacaagttcatta
acaaggacaagcggcggcggatctcagctgccacgaacctttcggagagacaagtaacca
tttggtttcagaatcgaagggtgaaggacaagaaaatcgtctccaagctcaaagacactg
tctcctgatgtgggccaggttggccacagacagtttaaatgcgttcagttgtctccaaaa
aaatacctttgaaaagacttgaaaatgtatttaatttccctcccccttccctgcctagaa
aggcaagcattgtgaatccttttcccccctctctatctctctctctctctcttgaccttt
atctggttctaaaactttttgctgcccaatccgactttgtaattctatttcttacttgct
tattattggttttgttcttgtctaggtttgtttttataatttttaaacattgtttctccc
tccaggccagtatgaggaaaaaaaaacttgaagtatttttttcaataatccccccaaatg
aatttcagaagtgcccttgtatttaggggtttatttttttaacaggattttatatgtgtt
tccagcactgattatgcttataatccattaggccagaatcgttttttttagcctttcata
ccctgtgattgtgtaattgaatcattagctctcagaagtttccccaaggcaagtggaaac
agctcttaggcattaggtgatttaggaccgctgggagagtctgaaacttggaggttgaag
gcacgtgatgactttaaaagcagctaccttattaatattgaaattaagacaatcaccctt
atctttggcagtctcctttgctgttttgtgtggttttaacatgtcttgtagctgtgattt
ttgaacctgaaaacagcattcctagtggatgcctttatttctccaactctacatgcagct
attaaaatacttacacttggcagagtgactggagatagtataaattcatcccgttccttg
ggtctgtgggaatggagctaaggccatctcctcaatccttggaaagagactcagccaatg
tggccatgggtgggaacttctgtccagagctcagtgaagaagttaattgtctgaatgcat
gggcctctcagagctttaaaatatctaacacattttttaaatatggag
