# Supplementary material for: Reference based annotation with GeneMapper
Source: Genome Biol. 2006 Apr 5;7(4):R29. doi: 10.1186/gb-2006-7-4-r29 (PMC1557983; doi:10.1186/gb-2006-7-4-r29)
Supplement: Additional data file 1 — A gunzipped tar file containing the data set of orthologous genes in human and mouse that was used to compare GeneMapper with Projector and GeneWise [file gb-2006-7-4-r29-S1.tgz › projector/ORTHS/region22/hs.truth.gff]

Hs.4.ENST00000264345.1	EnsEMBL	CDS	14329	14554	.	+	0	gene_id	ENSG00000138641.2;	transcript_id	ENST00000264345.1;	exon_id	ENSE00001076935.1;
Hs.4.ENST00000264345.1	EnsEMBL	CDS	58345	58504	.	+	2	gene_id	ENSG00000138641.2;	transcript_id	ENST00000264345.1;	exon_id	ENSE00000732471.1;
Hs.4.ENST00000264345.1	EnsEMBL	CDS	60517	60593	.	+	1	gene_id	ENSG00000138641.2;	transcript_id	ENST00000264345.1;	exon_id	ENSE00000732476.1;
Hs.4.ENST00000264345.1	EnsEMBL	CDS	61374	61595	.	+	2	gene_id	ENSG00000138641.2;	transcript_id	ENST00000264345.1;	exon_id	ENSE00001320347.1;
Hs.4.ENST00000264345.1	EnsEMBL	CDS	62547	62638	.	+	2	gene_id	ENSG00000138641.2;	transcript_id	ENST00000264345.1;	exon_id	ENSE00000801239.1;
Hs.4.ENST00000264345.1	EnsEMBL	CDS	63679	63809	.	+	0	gene_id	ENSG00000138641.2;	transcript_id	ENST00000264345.1;	exon_id	ENSE00000732487.1;
Hs.4.ENST00000264345.1	EnsEMBL	CDS	64380	64540	.	+	1	gene_id	ENSG00000138641.2;	transcript_id	ENST00000264345.1;	exon_id	ENSE00000732490.1;
Hs.4.ENST00000264345.1	EnsEMBL	CDS	66920	66996	.	+	2	gene_id	ENSG00000138641.2;	transcript_id	ENST00000264345.1;	exon_id	ENSE00000801236.1;
Hs.4.ENST00000264345.1	EnsEMBL	CDS	70936	71060	.	+	0	gene_id	ENSG00000138641.2;	transcript_id	ENST00000264345.1;	exon_id	ENSE00000801235.1;
Hs.4.ENST00000264345.1	EnsEMBL	CDS	72658	72717	.	+	1	gene_id	ENSG00000138641.2;	transcript_id	ENST00000264345.1;	exon_id	ENSE00000801234.1;
Hs.4.ENST00000264345.1	EnsEMBL	CDS	75882	75993	.	+	1	gene_id	ENSG00000138641.2;	transcript_id	ENST00000264345.1;	exon_id	ENSE00000801233.1;
Hs.4.ENST00000264345.1	EnsEMBL	CDS	76397	76586	.	+	0	gene_id	ENSG00000138641.2;	transcript_id	ENST00000264345.1;	exon_id	ENSE00000801232.1;
Hs.4.ENST00000264345.1	EnsEMBL	CDS	78365	78528	.	+	2	gene_id	ENSG00000138641.2;	transcript_id	ENST00000264345.1;	exon_id	ENSE00000801231.1;
Hs.4.ENST00000264345.1	EnsEMBL	CDS	78644	78757	.	+	0	gene_id	ENSG00000138641.2;	transcript_id	ENST00000264345.1;	exon_id	ENSE00000732507.1;
Hs.4.ENST00000264345.1	EnsEMBL	CDS	84723	84746	.	+	0	gene_id	ENSG00000138641.2;	transcript_id	ENST00000264345.1;	exon_id	ENSE00001006184.1;
Hs.4.ENST00000264345.1	EnsEMBL	CDS	84839	84928	.	+	0	gene_id	ENSG00000138641.2;	transcript_id	ENST00000264345.1;	exon_id	ENSE00000732510.1;
Hs.4.ENST00000264345.1	EnsEMBL	CDS	86469	86639	.	+	0	gene_id	ENSG00000138641.2;	transcript_id	ENST00000264345.1;	exon_id	ENSE00000732512.1;
Hs.4.ENST00000264345.1	EnsEMBL	CDS	88598	88741	.	+	0	gene_id	ENSG00000138641.2;	transcript_id	ENST00000264345.1;	exon_id	ENSE00000801227.1;
Hs.4.ENST00000264345.1	EnsEMBL	CDS	89664	89830	.	+	0	gene_id	ENSG00000138641.2;	transcript_id	ENST00000264345.1;	exon_id	ENSE00000801226.1;
Hs.4.ENST00000264345.1	EnsEMBL	CDS	95241	95307	.	+	1	gene_id	ENSG00000138641.2;	transcript_id	ENST00000264345.1;	exon_id	ENSE00000801225.1;
Hs.4.ENST00000264345.1	EnsEMBL	CDS	95722	95804	.	+	0	gene_id	ENSG00000138641.2;	transcript_id	ENST00000264345.1;	exon_id	ENSE00000732522.1;
Hs.4.ENST00000264345.1	EnsEMBL	CDS	112603	112786	.	+	1	gene_id	ENSG00000138641.2;	transcript_id	ENST00000264345.1;	exon_id	ENSE00000732525.1;
Hs.4.ENST00000264345.1	EnsEMBL	CDS	113013	113115	.	+	0	gene_id	ENSG00000138641.2;	transcript_id	ENST00000264345.1;	exon_id	ENSE00000732528.1;
Hs.4.ENST00000264345.1	EnsEMBL	CDS	115257	115462	.	+	2	gene_id	ENSG00000138641.2;	transcript_id	ENST00000264345.1;	exon_id	ENSE00001076943.2;
