# Supplementary material for: Reference based annotation with GeneMapper
Source: Genome Biol. 2006 Apr 5;7(4):R29. doi: 10.1186/gb-2006-7-4-r29 (PMC1557983; doi:10.1186/gb-2006-7-4-r29)
Supplement: Additional data file 1 — A gunzipped tar file containing the data set of orthologous genes in human and mouse that was used to compare GeneMapper with Projector and GeneWise [file gb-2006-7-4-r29-S1.tgz › projector/ORTHS/region22/hs.fasta]

>Hs.4.ENST00000264345.1 89905426-90021890	forward
tcctgcttcaaatgccaggttatagaaattcttccactgggagagttattcctttggatt
aaagcagtaccgtgccagtgttctgcattttacatttaaggggggcagacacatgaagtc
acctttctgaggttttctgcaaaagattagctgtggatcagatcaggtctagggcaagta
tgaaagcactagtgaccttggggagggggaggaagctctgggattcggcgctagggaaaa
gtggaagaggacaaacttttaaaaaatccgttactgggtataggccacagagtgtctttc
agattacaagattttaagatctggtgctcagactcttcttgctatgctccccccgggtcc
accctccagcctcccccaggcccgcctttcttccgcagccccgtgccggtcttcgatccc
cacctctccagaagagcgccggcggctgccgcgtacctccttccccgcctctcccaccgc
gcagcgccgcgggccggcgccgcgcttcctacagtcctacgaaggggagtaaagcagaag
actagcgcactctccctcaattgtcaccctccagctttttcccccgtgcccaaggctttc
ggtcacctcttcataaataataaaaaccagagtccagaacctgaataggcaaccgctgat
cggtccagctcgcttccccgccagtgaaaagcaatcttatttcagcgtcaacgctctatg
tcttgcagtccgatttcggctgacacacccgtgccgctgtccccgcgccgggccctcgag
tcctgtcacctcgggcagcctgcgcctggctctggggcctgggcctctcccctcctcctg
cccgcggaccttgccgccccgcctccagcccgtgccacggcggccgccattggcgcgggc
ccatcccagaacggcgcccattggcccggtgcgaagccattcacccagcgcattccgccg
cccgcaggcttgcggggaaacttccttattattgtgacgccgaaaacggagaaaccccgg
gtccggcgagaggggctgtgacagtcggagtcccaagctgcggttcggctgctgccgagg
tgcgcagggcgggggccggggttccagggaggggggtacggcggagctgcagccgcgctg
ggccgcgttccgcctggcactgcagtcagcgcgcggctcccggaggggcggctgcggctc
ctcccgtggctccggcggcgggggctgcaggcacctccagagacgacctgggtctggggc
gcggggaggttggggcgcggcgcccttagtaccctgcgtacgcctccctggcgttctcgt
gggctcgccctccggtcagagagccccgcgccgggaaaggcgagacaagccttcaaaatg
ggagcgcctcccgcccgcgctcggccgccctcccgccctgccgcccgggaggaattgcga
cgcagaaagtcaaaaggaggatagtccctatgctcgccccctgcccctatttaaattctg
gggttccagggacctccgtgcagtgaggggcgcggacgctttcaattgaaatgggagctg
gcgaggccctggcattttggggaacctcagcggccgcgaggagtttgcgccgaggacgcg
gtgcacggcgtccgcgatgacagcgccggcagggctgcggggcccggcaccacccacttc
gcggaggccgggccggctcgcctctcccgggtccgcctcctgggcggggccgggggcgag
ggtgtgtgcggacacgtgtgtacgggtgtgtgtgtgtgtgtacgccgacacgtcggtgcg
gaccgacgcgggggtgtcaggagctgggacggccgggggcaggtgagacttgagtcattt
gtgaatgtgtggagtgggcaaaccagggcaaccagaccgagaggagcatgtgtaacctga
aacaggtgagcctatggagacagtacctaatgcgactgtgcacggaatatgtgtatgcag
catgagctccagggaataagtatttgaactttgctgttggtctgtcactgtttctggctg
ctttctgattgcattttacatcagctttcaaatgagctcaattaggaagtacctaattca
gagaaaagccttccaggattttgcttgcattcatcacgcatagaatgctttgggaaagac
gattcaagagctctcttccatttgtatgtgtcttctggctctttccacaaataagaagct
atttctagaaccttttatttgatgattagataagatcaagtgagctgatttttcaactct
agacttgagagaaatgaaaaaataaaaagttttaaatgcggtgatcgggtatcatgtttt
agtcggcagattactgtgaagctctctccttttgtactttcctttaccctgggggaggag
ggagtagcattataaatcagaaaagcaaagtacatggattgcatatcctaaagcaaaata
attgaattacatattttacatcatggtcgtaccgccttcgaggctaggaactttctgtaa
aaagtataatgcagggaacaaggaggacaggttagaaacctctttggcagaactcctttg
gcatgaaaaacaaaattagcacattagcactagcatccagttcttgttcagtaagtagct
ggagtttactttttgaaaaagaaacagggatttcagaatgttccatgttgtgtgcttgaa
gccattcgttatagcatttcattctgaagaccaaatttaaatttcttaagatttgtatga
ccaattaaaaactttttttatacttaatgagagtagtagtacccctactggagacacaag
atagttatgcttcagttttataagtaaaagtactattctccagatcgaatgggattttct
gcatagagaggtagaaataaagttatgacaatatcttttctttcgagatggggggtctcg
ctctgttgcacaggctggagtgcactggtgcgatctcggctcactgcaacctccgcctcc
caggctcaagcgaatctgccaccttaccctccaaagtagctgggaccacaggcgtgcacc
accatgcccagctaattttttgtagtttttggtttcgccaaaagacgaaacggggttttg
ccatgttgctcaggctgatctccaacccctgggctcaggctgtccacccgcctgggcctc
ctaaagtgcttgacaaaaatatcttaaaatcatggaggactttttcttttgagatacttt
aggtatctctctgagatgatctcttctcattttgcatgatggaggatgtggtaatgaaaa
gggaaagaccgggtgcagtgactggctgggcgcagtggctcacacctgtaatcccagcac
tttgggcggcttgagacgggtggatcacttgaggtcaggagttggagaccagcctgacca
acatggtgaaaccccttctctactaaaaatagaaaaattagctgggcgtggtggcgggcg
cctgtaattccagctacttgggaggctgaggcaggagaatcgcttgaacctgggaggcag
aggttgcagtgagccgagatcggccactgcactccagcctgggtgaaagagccagactct
gtctcaaaaaaaaaaaaaaaaaaaaaaagaaaaggaatgaaaggagacagtcttcataac
agttgtggcaaaacaagctgctatgtgtcatacatggaaaaataaagaaaatagacaaaa
tttaattattttccaaaattttctctaacaaaaatgggagattttaaagtaattccattt
ttactactccctatcaaatgtcaggaatttttataaggtgatatctatatctctagttca
cttttagaggtgattgatgtctttataactggttagaggttatcttactggtatttaacc
aaactcctgtcttgagatacaatgcgtggggaatattcaagattgagtaatttaaagata
ttcttattttcagaggttaactcctgtctttttgtttacagtaacatgaagacacaacag
agttccatactaatgttatttattatttctttaacttgcagaactgcaaggtgtggaata
tttctggcttctagtccaatgccaagtgtgtgacctgtggtgagttacttaatttttctg
gacctcagtttttcatcttgtaaatggagtcctttacatgcattatcctgtttaatactc
tcatcaactcaagctagggtagctacctagagagggacctaaacaaatctcagtgccttc
ctgctgctctaagatagtgaagagaacaaggtgagcccaagaagtaggagacctggtttc
tggtctctgcttcaagcacttaattctttttttttttttttttttttttttttgagaggg
agtctggctgtcgcccacgctggagtgcagtggcgggatctcggctcactgcaggctccg
ccccccggggttcatgccattctcctgcctcagcctcccgagtagctgggactacaggtg
cccaccacctcgcccagctaattttttgtatttttagtagagacggggtttcactgtgtt
agccaggatggtcttgatctcctgacctcgtgatccgcctgcctcggccttccaaagtgt
taggattacaggcgtgagccaccgcgcctggccaagcacttaattcttagtggaccaaag
ttacttggcctctgaaggccttagctgccattaaaatgaatttaggaatgtaagtctttt
gcttagaggttagatcaaatggacttttaataaggtggtaaatttgataatataactctg
tcccctttagacatttactccatttagaaatagtacttgttggtggcagggacatgtgtt
tctgtgtaagtgaactggttttattattactcagggtgggggatctttaacattatctgg
aaaataaaagtggttacaagttgaggtggtggaaattcaggttttctaagaatgggggtc
agttcactaggcatttatcaagcctctgctgtgctcttgtactctgctgagaatggaagg
cacaaagatgagtaaaacctggttccttcatggagaaactcccagtctgcacgttggcag
ggtgttagtggaggaggtaggagaagcagccatactgcctcaacagcgctttgcattttt
gtttgttttgtgaagtatttgtaagcataaaataatgcatgtcatatatgttaagaaaca
acaataaaaggacagaagcagaatatcagccatgctattgaaatgtctccctttgtgctc
cttccagattgttccctctattcctactgcctccacaatcattacccgctattttgtgtt
tgtgatttgcttttcttcatagctttgttaccactgatgattcttaatctccaaataata
tatttgttatagttgtgtttgaattttgtaaaaatgcatcatactctgaattcttctgtg
actcaacactttttaagatttagttacaatgatgcttatagatggagtttattttttact
gctgtacagtgttctgttttatgcatgtgccacactatctgttttcttattgatggatat
ttgttttttgtttttttcctatttcaaataatgctggaatgaacattcttatacgtgtat
cttggtgcatatgttcatgagtttctcactgcattggactgtaagatagccactagtcac
ctagggctacttacattaaaatttattaaaataaaatattaactatttcagttcttcact
tgtattagtcacatttcaagtactcaatagccacatatacctactggctaccatagtgga
cagtgcaaatatatagcatttccattatcacagaaagttccaagtttccagattttactc
atctttgtatctccatttattagtatagtacaggagcaccatagatgcttaataagttgg
ataatgctggtcatatgcccagcagtgaaattactgtgtggggaggtatccacatcttca
tcttcactggagaatgccaacttgttttgccaagtgcttatgccagtttatattcccacc
agctgtctatgagggccctggctgttgtatatccttgacttggtattgttagacttttca
attcttgccagtctcgttggtgtcttttgaaggcagtccacagcttaagcagactgcaga
gaagtcattcttccagcttcacaaagcctagcaccaggtagtgaagaaggcaccacctta
gaggggatgatccggggaagggtaggagtgtttcctgtgttggctgagggggtcagagga
ccaaagtccagctaaagtggaggagagagaaaacagcaaggagtggattcacgttgttga
aaacttctctttgccttctatgacatttctgtctttggtaggaacatttttgataataag
gcaagtcattaaaatgaatcttctttgttaccagagttaattctgcattttagttttggc
cctacatttatttaaagcctgaatttggggagtatctgcaaagcactgaaggttttggac
attgtcttttcctgctgttgaaagagaccctcttcatatatacaacattcaggtaattgc
ttctaagcttacttgaaaggaagcttatccctattttaaatgagattagaagtcctgcct
gagtgttattttggtctcagtgcctttcaaacaaagggataagaatgagttgttaggctg
ctgtgtgcatagtcgcatagtcttatcataagacaaagtttaggaactgaaggttgtcgt
ttagcattcaactcactagagctagtaaaaagagatttatctccccaccgccctccaccc
atgccctctccagaatttaaaagcaaatgcacacaaaaaaacttcctcctatcaacctca
aatccctttcatgaaagttatggcagatggttgtgatgctactttgctgtagtgcagatt
tggcagaatgcagctagtgctaattgcagtgaggaagacaggagtcacaatcccatcctc
ttttgggaattgtcctgtctgctgaaatctcaaagaagagcactaggagtaggagtaaca
ttgactaaagcagctgacatttactggtcacttactactacatgccaggcaccatgctaa
gccctttttacatgcattttctcattaatcctcacaacactctagcaccttctcctgatt
ttggagcttaaggtgggtaaacatctttcctcaggtttcacagctaacgtggttaatgta
gggcttggattttagttcctttgacccttaagctctgctaagattatcttgaatctctta
ccaagaatagatgagaaggactcaggaaagtgccaggttgacattgagagaaagttgtac
ttcaaaagtagtccttccttttgttttgtcatggggaaataagaggcaggaaatgcagcc
aagcggggctggtgtaggtgctgagggaagtgtagtcctatattttgcagcgaatttcat
aattgtgtattttgaaggaaaataaaagattctgctcttctaggagcaagcaagagagtg
aatgaggaaaaatgggtgtaaggaccttggagatcaaaatgcccagcgatgcagaccgtt
gctgaaactagacctttaaagtcatggacatcagcagctacaagatttaggggtccaact
ggagtgtactttgaagtgaaagctgtgctaatggctggcttctctccaatgtgttgaact
tctctcctgaaagctagatgattttagttgcttttttctttagttccggcagagcattgt
gatgacctaggccgtatttatagttaggattgatagtttatttacagatacacatctttt
ttgtggttgctatttaattctcttggtgggcagtttttatttgaccaattgaagattcca
ttactgtaactcagttggaagaatttttgaagttttcttgaacaatagtcctttttatta
tcttttttcataaattgtttttactagtcagtcagggatgaggccatacttcaggctgtt
tacacaggattgtgcttggccaaagcacccagaactcagatgactctcaaggactgactc
gtgccagataaactacaaaaaaagctgatagacccaggacgccaaattaataatgagaat
tagaaatcctaataagactgagatgctttggttacctggtcacagtattctatccctgta
gtagaatctgccctagaaaccaagttatttaaggttgcttgctaagcaaggcaattggtt
gggtgaatttagtgacaactgttatggaatctgatccacccatccacttttaggaaagaa
ttacttagcgggtcagatagccaggttgactgatcagggtccctgttttctctggagagt
ggtgcagacacattgggaagtctggccttttggttatctactttctaagctccttactat
acagcacagcatagtgtctctttcttttcctttacttcatcttttttttgttagtttcac
tttcttcatctgtaaattagagataatggcagtacctgtctcatagaagatgaaatgagc
caacatctgtgaagcacatagaaaagtaccagactcagagtaagctcaaatcaggtctta
tctgctgttattattaataatgtcattattaatattatcagtcaggagtttctttttatt
gcaagtgaaagaaacctgattcaaacaagcataaataaataagcttaagtaaacaaagaa
gggacttgttatactctgtatatagttaggttctgtaaagtcatggtgaataccatatta
gtgaatacagagccattgtttctgaggaaatacaggattaggttcttgtaggctgtggtc
aagagatttttatcagccagctgacgcataacctttttttatgtgtgtttctgtctagac
agcctatttaatatatatttcttactaatatacacaatatttcttggtaataaaacacta
gttgagaagggtttaacattttcttgaccctgtgtaatgtgacagtgtttttggctttca
gcctcacatcagtgctatccactgtgatttttattttttatgggttgtcatctcatgaat
ccacagatttaattgcttttccattgtatctatagcttcattatgtactctggatattac
tttagctctctccaggggaggcctcacatacagatcagcagatttcctgttccatatttt
ggatgtacccgcttgttgattcattaacattgaactcacagccaacactataactcatgc
atgaaagaaacttacctaatacacatttttttctctgtaaggcacatcacaaccttcttg
cacctaagaacactagaaggtaggagagataagacaaatttatgaaatactaaaaacgaa
aaaatccattaatgtggataatagcaattgagcaagttgggaaaaataaattatttctag
attatgtgagcttgctggtctattagtgtatcattagaccaccaaccaccaccaccacta
ccctgccagtttttcattttatttctacttccctctccacaatatttgtagttaattcaa
agaataacatttaatcttaatacttttttagtgtagagtctagacaaggaataaaaatct
tgggaagaagcagaactttctgtgtaagacagcaaattgagattcagttttatattttat
tttgggccttttcatgcctttcctgaaagcctcaagagttcaaagcatacctcaggatta
caataaggcagttttaaaattggtatataccaattaaggccattgagttaaatccaaagt
actgtaattgttgtcaagagaggttgaaagtacgagcttcctctgtgttgtaatctttaa
tttgtagccatttgggcatgcttttatcttgggagaaaagagtttgtcattttaaaagct
gactttgcatagaagagccaattagctgtctccttcatatgttgacagttctctcctgta
gattggctgatatattcagctttgatgtgttcgcctagtattataattcaaagtaagtct
tcaccatttctgttagaatccatcctcttttcattaggatgaaatgaatgtaccaatgaa
aagattagggaagacacctttgaagtctgcaatcttgtcttgaaatcctgatattttgac
ctgtaggacctagaacagtgattcttaatatggagagactagcatgtttaagaagtatga
ttagaaaaggatattcaggggccgggcgcggtggcttacgcctgtaatcccagcactttg
ggaggccgaggcgggcggatcacgaggtcaggagatcgagaccatcccggctaaaacggt
gaaaccccgtctctactaaaaatacaaaaaattagccgggcgtagtggcgggcgcctgta
gtcccagctacttgggaggctgaggcaggagaatggcgtgaacccgggaggcggagcttg
cagtgagccgagatcccgccactgcactccagcctgggcgacagagcgagactccgtctc
aaaaaaaaaaaaaaaaaagaaaaggatattcagaattataattaaaatgtatatttggaa
accggctgggctccgtggctcacacctgtgatccaagcactttgggaggccaaggcgggc
taattacttgaggtcaggagttcaagaccagcctgcccaacatggcgaaaccctgtctct
actaaaataccaaaaaaatagtggggtgtggtggcacacgcctgtaatcccagctacttg
agagactgaggcaggagaattacttgaacctgtgaggcgtaggttgcagtgagctgagat
tgcgccactgcactccagcctgggagacagagcgagacttggtctccaaaaaaaaaaaaa
aaaaaaaaaaagtatgtttggaaactgaaatgtaatctgaatgtccttaagaccaatctt
ctgcattgcttgtttgtttttaagatgggtctcgctctattacccaggctggagtgcagc
agtgcgatcacagctcactgaaaccttgacctcctaggctcaaacgatcctctcacccca
gcaccccaagtagctgggactacaggtgtgtcctaccacacttggctgattttattttat
tttttgtggagataaggtctcactgtgttgcccaggctggtctcaaactcctgggcttaa
gctgtcctctcaccttggcctcccaaagtgttaggatcacaggtgtgagccactgtgcct
ggtcactgttttctttcatatccagataaagtgattcaaacccaaggcgatgctgattag
agatttagcgtctttctcaaatttctaagaatttccgaagggaagaagaatgtttaggtt
ctcttatcatgcctcatccaaaactcttgctcagttgtcagtcttcaggaggggctctga
gggcttattttcaaggttctttttattcatgcttggcaaaatacagttattgtaagggtg
ttgtgtcttaactttgatagaaggtttgggattctcaaaagtagttacagaacaggcaac
aagttcaaacttgagtgttagacaccactgttctcaaaattcatctgctgttctctgcca
cggagaatctactgtttactggccaggttccaaacttgcagccatattacaggcttcaat
cgctttctcttttttttttttttttttttgaggtggagttttgctcttgttgcccaggct
ggagtgcagtggcgccatcttggctcactgcaacctctgcctcctgggttcaagcgattc
ttgtgcctcagcctcccgagtagctgggattatgggcacccgccaccacgccccactaat
ttttgtatttttagtagagatgcggtttcaccatgttggtcaggctggtctcgaactcct
tcctcaggtgatccatctgcctcagcctcccaaagtgctgggattacaggtgtgagccac
catgcccggccaatcgctctctcttaatttgctatcttaaataggagcatctactgtttt
ataaggcatgcttgggatttcccccgtctcctttcgtctctaaatcttggacctttcttt
caaaaccagagaggtgcatggggtattttccttgacagaagatccacccacttaagattt
ccaactttatcaatagtcagaacttttgaagttataatatttcatttctgatcaaagcat
tagataaagcttcccctcttatgtctttgtaagcaaaaataatatattgaaataattgat
acctttcccatattaaactctaggggttgttccctcctcctttctgttgtagaaaaaata
cttttgtgcctattatgttggtaataacaattctcacaattaaactcaagaaagccttgt
tggctgatgtggacctgcagaggcagtagacatgtagcaagagaaaggaaatttaaagac
aattaaaaaatctttactgagatataattcacataccataaaatttactttttttttttt
ttgatactgaattttgctcttattgcccaagctggagtgcaatggcgtgacctcagctca
ctgcaacctctgcctcccggattcaagcgattctcctacctcagcctcccgagtagctgg
attacaggcatgcgccaccgcgcctggctgattttgtatttttagtagagatggggtctc
cccatgttggtcaggctggtgtggaactcccgacctcaggtggtccgcccgccttgacct
cccaaagtgctgggattacaggcatgagccactacgcctggcctaaaatttacctattta
aagtataaaatttaggggtttttagtatatttaccatgttttaaaaccatcaccacaacc
taaatttagaacattttaccactttccaaaagggcaggtacagtcactctccattctcct
ctttccctccagtcctaggcagacactagtctattttctagtctattttctattgcctgt
tctatacatttcatgtaaacggaatcatataatttgtggacttttgtgactggattcttt
tacttagcataatatatttaccgttcatccatattgcagccaaataatatcccattgtat
agatataccatgttttatttaaccattcatcagttgatggacattttggttatttccttt
caatatgtataatgctgttgtgaacattcctttataagtttttgtgtggacgtagtcttg
cagttctcttgggtttataactagtagtgaaattgctggatcacatggtatctctatgtt
tagtcttttcaggaactgccagacatttttataagccaatgtagtatggttctaatagcc
ccacattatcaccaacacttgttgttacctggccatcattgtggtgtgaattggtagcga
gagatgagatttttttttgtttgtatgaaagggaaacatgaattgttaaaaggtaatgaa
actttaggctagggtcagtaatcaggcaaaagttgattacctgctaaatagaagaggtct
gtgttatactgtggtctctgttgaaggagattaaaatctgtttggggagttaagttataa
agatataaagagaaagctaccagttaggcagtatagtagacatgtcagagggatgcaggc
tgacttgtcgctgcaacaatcccagagtctctcaagtaggaagtgaggcttgactcaaat
ctggaaccaagggtaaaagggaatggcagagaagataacattttttttttctatttctca
tcttcacttcaagtggtgaaatactactaaccaatctaatattagggtacctaaaggagt
taattggttcaaaattttttaaaacattaaataagcagaaaattcaaaggaatgatgcat
tgagaaaggataaggtgaagtcttgagagtaatttcaaaactgttactaacttaatggtt
tgccaagattgtttcagcccatctcctgtactcagtatcctttagcagtgatctgaaaac
catattctgtctgtttactcattcatttaaacaaacacaatttatttaaacttctttttt
aaactctgattaaaatacaaaatagcatcattataacataactgctttcaacagtattaa
tatgttttattttgagttgtaagatatctgaagaatattaaggggagggttatttttaaa
attggttacattcattacttgattttctatgacctatttctttttaattaaaaaataatt
tttttaaactctctcctaggctacatgattccctgaaagataagaacaatgttatgttgg
ggatattggtctctgggccaacctggtatcagcaccaacctgcagggaattgtggctgag
ccccaggtgtgtgggttcatatctgacagaagtgtcaaggaagtggcctgtgggggaaac
cactctgtgttcctgctggaagatggggaagtttacacatgtggtttgaacaccaagggg
caactgggccatgagagggaaggaaacaagccaggtaagtgcaccttatctgtcttgatt
attggtgagaatggaaagttggaggacacaatggcagagggcccagatggagctttctcc
accaagtgttcggttttcagggaggctcttttgaacggtgcagggattccttcctgtttg
gaacccttgtgtctaattcaagccttttgatggaaaagcagacttttcttttcttttctt
ttttttttttttttgagatatggtctcgctccgtcgcccaggcttgagtgcagtggtgag
atcttggctcactgcaacctccacctcccaggttcaggcaattttcatgcctcagccacc
tgactagctgggattacagacatgcgccaccacaagactttttattttttatcttcttag
agaacatatgtaatatcagttacctggggaggggaggtgactagttagttcagagttaga
ataaaatagattttgcccgttgtattagtcggttttcacactgctgataagacataccca
agactgggcagtttagaaaagaaagaggtttattgggtttacagttccacgtggctgggg
aggcctcacaatcatggcagaaggtgaaaggcatgtttcacatggcggcagacaagagaa
gagagcttgtgcagggagactcccatttttaaaaccatcagatctcttaagactcattca
ctattatgagaacagcacaggaaagacctgcccccataattcatttacctcccactggat
ccctcccataacatgtgggaattcaagatgagatttgggtggggacacagccaaatcata
tcatccagtaatttaatgctgagaaatatgacagttttttgaataggtaatcctcacaca
atcactatcagaaactttacttcctgattacctatattcattcctttgtttctgcaacat
gctcttacatgttttgtgctaagcaatgcgattgctgttatgagtggagggatgaatgag
atatggtgatgatgtggctgcagtgatccttatggcaaatgctgtcatgcaagtctgtgt
tatgtaagttgaagagtacaccagaggtgtaggggaggggagattggttctgcctttggg
tgttgagtagcactttggtgtgtgtgtgtgtgtgtgtgtgtatgcatgtgcacttgggtg
tatgaatgaatgtggcagcatcactaagcttattgcacacctgatacccagtgatgtgaa
tataaaggtgcaatacttgttcaaggcatgttgaatagtgtggtgagactgggaagagag
ggtgatggaagaggataagctggaaaggtagggggactaattcgtttccttaaatttcag
tgcttttaattgatttataacaggtgctacacatattttaagcttgttgattttattttt
ttccacctatttttacatttttttttgagacaggatctggctctgtcgcccaggctggag
tgcagtggtgccatcttgagtcaccgcaacctccgcctcccaggctgcagatatcctctc
agtctcagtctcctgagtagctacaactacaggcatgtgccaatacacctgctaattttt
taatttttgttttagtagagacggagttttgccatgttgtccaggctggtctcaaactct
tgagctcaagcaatctgcctgccttggcctcccaaagtgctggcattacaggtgcgaacc
actgttcctggccctatttttacttttaaagaatctaagtttgactttcagtatatgtgt
agcatggatttataaggtcctcttagtagtgaggatgtgtaaatgaatcttcttttggtg
agaaattttaaggtagggtcttaaattgtgaccacatatttgtcacactagcataggtgt
ttgcccctttttttgttacctgccattcttttcattcaatacagatcattccagacactg
aagcttcattaaagaataaccttacagttttttctagatgattttatcattttatttggc
atcaatacgaattaaattttttctgtgacactgtctccctcttctctcacgtttattatt
cccttccatagtaagtgaccatgttccgtagtttccctgcccaaaatgtcagtgtaaatt
tataatcgttaatttttatgttgcccattggaaagagggctgcagggcttaggcacaatt
gtgaaggatgtgaagtgtggttgatgagcttccaattcctcattctttgccaccaggttc
cttcaggaagcccgctgtgagaaatgcaccaggcctactcatctgggggcagtaccccat
gttctagtcaggggtttcttaacctgaggaccctgaaatcttgggatttcaaggaagggg
tttgtagagtcatctacagatgaacaccattccatgtacagtgcactcaatactataggt
tttcaaattattctgttgtttactaaaatgaaaattcagttgaaaatgccactaattcag
aaattagtaaatcctatttattatgtattttaccaattaatagaatacaaaggtatcata
tacaactaccatggaggtggcaggaagaagattgactttttcaaatggtcttcatactgg
aacagattaaaaaccaagtcttctttcttttcctcctgttaaaactcacttgtgtctcac
attaagctcctaaatgtgccctctgtttccctaggccagagccagtgtctaacaagtaat
gcatttggagggtcatggcccaacagtctacattcagccaggatttaggaacttcattcc
aatgatctttgaaggacttgtacaactctagccagcctttgaagggagtattttgggaac
tgggaagagatctttctagtcctcccatggagacagcaaggttatggtgaagtttggaat
cagataaaactaatggaggcattacatctctaatctaaaatgaggattatagtctaggtg
tggtggcacacacctgtaatcccatcactttgggaggccaaggccagaggattgcttgcc
aaggagttggggaccagcctgggcaacatacagatgcaaaaaaaaaaaaaaaaaaaaatt
agctgggcatggtggtgtgtacctgttgttcctgctacttgggaggttgaggttggaagg
tcacttgagccctggagatcaaaactgtggtgagctgtgattgcatcattgcactccagc
ctgggcaacagagcaagactctgtctcaaaacaaaacaaacaacaacaacaaaaaacccc
aaaataaataaataaataaaaatggggattataatactctttcataggtagagtaatctg
tgtaaatattgaatgcagtgtctggcagttttatatcatgcctcagaaattatgctaccg
tgcagtttcaccatcccgtgtaaaggctgatactgtctctggagttacagggaaagaagc
ctaagctgggagtttgagaactgggatctagttttttatctaccaggaaataattgcctg
tccctgggcaagtttcttcctatttctgagtcacagttccctttcctgtaaaaggagtag
acttcctgttctaatcagatagttcttggtgaaggggattcacatgataaagaagacacc
acaaaactgctggtagtgttacagacagagaaatatgttacaggaaaggggtcccgatcc
agaccccaagagagggttcttggctctctcaagaaagaattcagggcaagtccgtggtac
aaaatgaaaacaaatttattaagaaagtaaaggaatgaaagaatggctactccatagaca
gagccctgaagtctgctgattgcatatttttatggttatttcttgatgatatgctaaaca
aggtgtggattattcatgcctcccctttttagaccatgtagggtaacttcctgccgttgc
catggcgtttgtaaactgtcatggcgctggtgggagtgtagcagtgaggacaaccagagc
tcactctcgtggccattttggttttagtgggttttggctggcccctttactgtaacctgt
tttatcagcaaagtctttatgacctgtattttttgttgacttcctgtctcatcctgtgac
ttagaatgccttacctgggccaggtgcagtggctcacgcctgtaatccccgcacattggg
aagccgagctgggtggataacgaggtcaggagtccgagaccagcctgaccaacatggtga
aaccccatctgtactaaaaatacaaaaattagccgggcatggtggcgcgtgcctgtaatc
ccagttactcaggaggctaagggaggagaattgcttgaacccgggaggcagaggttgcag
tgagccgagatcacgccactggcactccagcctgggggacagagcgagactccgtctcaa
aaaaaaaaaaaaaaaagaacgccttacccgtctgggaatacagcctagtaggtttcagtc
tcattttacccagctcttgtttaagatggagttgctctggttcacacgcctctgacggta
gccagtgatggccaccctcttcccaccctccttgtctgtcttctctgtggcttggtcttc
tatcaggcagcctcactgcagagtcagttgctcagatatgcctcagtgcacaccttggtc
ttggaacttgggggagaggattcaccctggggtagcagctgggaaaggaagcaaaaacct
cgcagaacaatgatagcaaagatctgtagaaggcatcataatgaatacatctgagtgcaa
cgagacatttctctagcacagcctcctgatgcagctccaaggagctaatggtaggtgttg
ctgggcctctggatgtgagtgagctctggcaaagcagccgcactgcgtctgtctgcatac
tgggtcagctggccctcagtcatcctgcagacgccctccccacagggctgagtgactgca
agaatcccaagctagaggtgtgccaagaaggctttgggattcagcctcggaatccagccc
atgcttgtgatctaaatttggaataaggcaggctgtagtgtaaattacaagagattccag
aaatttctgttgttggttaagcttgtctgttaattataaactccatagcagcttggaata
atgcctctttgaatggaaagattatgtgggtgggtgcctccctctctccatttaactttt
tcgttggtaggtgtgttctaaatctggatatgatttgcgtttgtttttaatgagtgggaa
gaagagaatgaacttgttttctgtgtttgcttattgagaaccatgacctggagagctgct
agacatggaagggaagtctgtggcaggcctagtttgttacaggtatctgttggtcttggc
ccacaggaatgctacccccaagtagcttctgtggtatttgggaagggaacatgatggaag
gccccttccttaaaagaggatttttctgggggttatgggcaggtctgtgatttcagcttg
gtatcattgcccagattggttgactttgaaatatgaaggattttaaaaagtgagtgtatg
actgttcctctaaggctttgagagtgtgaagaagtgagttgaaggagttaattccatggt
ggccaactccaagtggcttacagagttttgaacccaagtggcaaacttaagtttcttttt
cttgctttgcagtactggctgtgaatggagtaatgcctgaccatcaacacttactttgct
gattggacttgttaatatttctagtcctagcagggtgtccaccagcatgggtatggtcat
ctagcactagtctggaggagaatttatttcattgccttgaaactttgtttcctgttaaaa
tgcaaacaaccctgggagccacataatctgaccttcctgaggggaaggaaagttgaaaga
aggtactggtgtaggagatgcacctggacaagtcttctaatgtgtgccttgattctgtcc
tgctagtcatcatataccatgttatacactctgtctctaactggttcagctgcaaggcac
atcaattcatttttttgggatgcattctgtagatgtgccagagcagtgatataaagcacc
tctcagtgattctaagggttttggagatcctttttttccttcttaagaatatgtaacagt
taactattgctgttgctgaccctgagactactgtggtttctttgtactctcatttctgta
cttctcacattagcaatacccttatgtgaccaactgtgtgtgtgtgtgtgtgtgtgtgtg
tgtgtgtgtgtggtaagaaggaggcatttcaaagatacatcaaattctgaaactcctggt
tattcaggccccagatattttcccagtgtgtcaggcagcacacagagttctagcttaggt
gtgtccatgactcatttgtgatttggccaagggcatagaggcctgtgattcccagaagca
tttttcagatgtagtatattaagccccatctaaactcaatttccagctttaaaaaaaagt
attggattataagtcttttgcacattcctctctcacatgacttttctctccttcattctc
acctttgcattcagacatatacctcatccctccccgacaaagcagacagagtttttgtga
ttggagtcatcatagggttattactaatttccttatggtttttgtccatgaatttatttt
ataattttctaagacataaagttacagagctggcattttaggaagtcttgtgtgccttcc
ccactttttttttaataaagcaagcaaacaaaacataagcttttttttcctgaatgttat
tttttataagtgactaagtggacattaagtaaatcttgagctcttttattaaactagaga
ctggttgtccatagaaaggattcaataaataccttaatttaccatgcctctcatattcct
acctagccacattgtaaacagtactcttcagctaaatgaatagttctcctttcctcatac
atactctgatttctaatattgggattttagggtaagctaatctctgtgttattagggata
tctgaacttacataagtgtcttctaatctttctccctatcttgaatagacaagaaccgtg
gtaggggcagttatttagtgtaatctaatttgactctgctaaattttaaaattctctgta
gacataccaggaaatcttcttatagcagagcccaagggtaacaatttataagcaagctct
aacatttctgtgcaactctatttgattcatctctgtgattggttccttttactttctcct
gagttagtttccctcttgcaggtaatttaatccaattcacattcgcactttgtattcagt
ctaagcatttccctaatgcccatcaccatatgtaacagctttcctgctgtttgataaatg
aggtttataaagcagaacgtccaaaagcttcaattcccaaactgtgcttgcttctaacca
tggtagaagtaatgctttcaaccagcttctcaggttgctctcgggcatctgaagggcgca
ataactctgtcatgttaatcagctcttgctgaaaagcaaaccagctgagctgaaaggaaa
tagaagggaccctgtaatgacttcctgttattgaagtgcgtgtttctatgggcataacgc
tgatataaaaggcagaatgtgccataggaagtgttcagatctcaacattgcacttgttag
ggccccatctgttccttattaggaatggcaggtggttcaggaggctgtgcacccctttct
gattttggtgataatggttataatcaaaactagtaggatgtcttgcctcctttgatagct
aggtagatgactttctggttcagaggtctaaggatcaggagaaactgtcatttaataatt
ttattgtgggataattgatcggaattttttttctgtctgatactcagcctacattctata
aagatacttgagtgttttagaaaatgtgtacttattaatgagcatacttgttagtgtgag
gtatttgtgacttttaaaaacctgcagtattacttttaagtaattaacaaaatggtttgc
ttcgtgaaacaagaattttagttaatttgttaattataaaagtggttaatgatacatata
taagctctctttatttctgatatgcttagcatttttaagctgattaatcctcatgatagc
tttgtaaagtaggtcagtattattatccaaggtatatgtaaaggaggaaagaaaagggag
ttgagtttgagtcttgcttaggtactgacagtttgggtttaataatcctagaattttgtt
cacagacatttttgtaacctcaggctgattgagaatggctgataagattttattgtcaaa
cttgtttacatttaatttccactcagtacttattaaagaaacaaaaaagatataaacttg
cccacccagaagcttgtattccttaatttattgtttaaatacaaatatgatcaaggtact
ttggtaaaaggtactaagaaacaattccctttttatcttgaaacccattagactactgtt
tgtcagctgcctttttaagctcttttgagcaccaaataaaaagcacacatgataattcat
atttcaggctgatgtattttgtcttgctatttgcctcttgttctttgtttttttattttc
ttgaattatttacttcttattcagtcactgattcagcagacatttactgagtgactaaac
ttctagattcctcatttgttttaaatactcttacaacacaacaaattagtgcagatccca
ccctttgggcatttatagaccaggtgagaatataagatatacccaaaaaggttatatcct
gcagttcagcaggtgtcaaacaggtgatacaggtcctatgtgtgtcaaaataagtgtcct
gcagtgaagagataggtcaccaacagtactgaattctgaattctaacaaatgtcatcttc
tatacctacacacattataaggttcacatttatcttaagtttgtgagcttgttggaggag
cgaattgtaacattttggagaaggggcagctttggagatggtttcaggattctagggatg
ttcagcgatttttgtaaatccaccctttaattctgaatttttgtgttacaatagcaattt
tttagtttggcaattttgatgatttcatctaggttggtgatctatgatctttatagatct
ggggtaggtagaatgttgtagtttatcagcctgaatggggtatatctggtcagctgatat
tttacatctcttcaagggctactggaattctttgtatgtctttttgagtgaatgccattt
gtgatagcatgtaatgttgaaatctttgataaccctctaacagatgtatggtctcatatc
cttgtagactttccatcattttttcacttattattaaaatatgcattgaaatttctatta
taattattaactgacttgcaacaactgaaatcatgattgtgaataattttaatttagagt
attagctaattatggaggcagtataatgaataagagcatggactagctgtgtgacttgga
gaaagttgcttaaactctacatgtcttagtttccttagttgtaaatgtagataataatgt
ctacttattagggttgtgaagatttaatacattgcctatcagatacttggaataatgctt
ggcttatagtaaacactcaattagtactagctattattatttattcttatttttaatttg
aaaaaataattgctgatctctatttcattccaattttagtgtatatgctgccaaagcaag
tactagctattatcattatttgtagtagcagtagtagtaatttgtgttgacacttttcat
tacaattgtttttatcctgctattccagcatattaacaaattaatacattcatgacaaat
acatacagtttctagatgtatacaaacatatacatctataaattgtgttggtcactttta
tagattcccttaatactacaggatctgatgaatgatatggacattcagctgaggaagatg
ttataagttagggttgttaagggagagtttatattatgttcatttttattttaggtttta
aaggataagtctattttctttattgttaatttttgcagttctttactttattgttctcat
gaaaagtaccttacatatgttgggtacactgtaaaactgattatccacatatggacatgc
atacatacatcttctctctatgcaattgttaccattacttccagcattctcatccaaaat
ggcaaagataagggaatcaaattaggtcgctgtgggcactgtggtacaccagggactact
ttatggtgctcctgaaagtcttgtagtggtttggcaccagttagctgggtagtatgatct
tgtcataggcttagtaaatagagtgcaatccactggctcctagcccagctgaaatctttg
ggcagttactgtagacttccagttagctgtgatgggggtgaatctttggatggagagata
aatgacctgaaagaatgcaagtgattttcctttctgcatccttcagttgcctaagaagag
ctcactctggagtctaaacctacatgatctctgtttttgtttgtttgtttgtttgtttgt
tttagtggtaatgtattagtcgctatgcttgcagtttcaagtaacaacagaatgctaagc
tgtgtcatgaacaatgagtaaaatttatcatctcacatgagaagaggtatttctaggata
ggctaagtcagtagcacagttgcctcatgtgtttcccatctttctgttctggagtggaat
tttgtagtgatgcagagatttattcttcctgccaaatctctagcctactagtgtgggtgt
aagatttttctgggcctcatttaaagcctgcatatattccccaagtgctttaccagccag
ggtcagccttgccactatgccatgtttttttgggcgccagaattggcttgttatgttgaa
agtattattttctctcatgatatttttctcctttagtacgcttcactattgaaatgcctg
taggcccagcttcccaggagtttgaggccagcctgtgcaatatagtaagaccctgtctcc
aaaaaaaaaaaaaaaaaaaaaaaaaagaaattgagaaccttctctgaggacaagtcacaa
cagcatctcagcctgttgactctttttgggagttgttggtactgctaggaagagggttat
aaggttctatctcattttcttcttttcaaagtcatactaataagagcttgcagagagccc
ttaacaacaacaacaacaaaaacaaacaaaatccccaacattttccacttcaaatagatt
tgtgattagtttatcacattaaaggagtctttaatttattggtttggaattggcctcata
ctatatgaactgtgctgatcatgatgaaattaagtagattgtgctgattgaaacagcaag
ttctacattctgcctatacacagaggctgtttgggcacaaagtcaaaatagggaggctgg
gtgcagtggctcacgcctgtaagcccagcactttgggaggctgaggcaggtggatcatga
ggtcaggagatcgagaccatcctggctaacacggtgaaacctcgtctttactaaagatac
aaaaaattagcagggcgtggtggtgggcacctgtattcccagctactcgggaggctgagg
caggagaatgacgtgaacctgggaggcagagcttgcagtgagccaagatcgcaccactgt
actccagcctgggcgacacagcgagactccgtctaaaggaaaaaaaaagaaaaaaaaaac
agggagtgcagaaaagtggggaccattatgcccttaggcagcaagtcccctggtttccct
caaggaagtggaggcagcaggcaggcagtgaatgctgggtctcctccaggacgagctgga
agcgaggatgttgagaaaaagctggagagaaaggaacgataggaaaatggagataacagt
tgtgctgaactcaccaggaggcacaaatcatgttctcctttcccttcagatgagggaaga
aggctgaactaattatggaatgtttttattttctttgaggtgctatgtaatagggataca
ttaaaccaggttagccatgaataagaaactggaagtttattgcaatgtctttatgagtgc
cagcctgtgctttattcatctttctgttcttcatgactccctaaggtagcttttaaagta
gaaaagcaatggggaatgcctttagtatttgcagtgtagagatattagtggtgaatgggc
atatagtcattctggctattagaggctttccactgatcacagagggtataattcagattg
gctagctacctttctcctttcttctctacccttctaatttgtcataaagcctttgctact
ctttcatatagagtggaactcatctttggtcaaggatttgtaaagagctggtttttttat
ttctgaactgataaaatgtgattaggagtgggaaggggtgggtcagtgcctggtgaggaa
agagagatgtttcccttaccccagatcactggacgtaggttgagtggaaggaaggtacca
gtacattccacctaaggttgggcaggacctctgtacccacagaattccttttcctcagca
ttttgtgaactcaagaaaaacaaaacaaagtcatgtttcatctccttactgccacgcttt
tgttaaaccactttatgaattaccatttaactgccttgatttagatattttgggtcagaa
aacaactaacactatttttaagtttgttcagtttaaatgaaccatcagctttggcaggcc
acacctgttccagccaaacagaggtgtctggagaccttcttagactgaccttgtgtgtcc
agccaggggagctgtagtgcctgtggatggagttaacccataaaattgcatgacagaaaa
gactggagggagccagagacttcagaatttattcatccttttctgtttttagtttgtttg
ctctgtgttccttcctgtggctggtcatcctggcgaggtagagccacaggccaagaagga
gccatgtcttgaattcttttcacgttttctgttgttcctcttcccttagatcattcttga
ctctgaatattatatgtcactgctctgtgtaatttgcatatttatataaagtactaggac
actttgacttatttttagtcaggctttcatgcagaatttatttctggtcaagactgcatg
gctgcccaggtcagtcaggcatatgataacagggcatttcagtgggaaatgatgctttac
ttaataaatggtgttggtataagtggctgttcacctggcatacagaactagactccctac
ctctctccatattctaaagtaaattccagatgtatgaaagacatgaatgtaaaaagtaaa
actataaaaataataggaaaaaaaattaggggaatgtgtttacaaccgtgagggtttcaa
cgtggtcctgaagccataagagaaatgattggtaggtttgcatgaaattttaaaatttcc
tgtggcgtaaggcatcccataacgaagccaaaaggtgagtgatagactgggagaaataac
tgccagacgttgccagacaaagatttcatatttctaatatgctagagtacctttaatttg
ataagaaaaagataagcaatcctgtaataaaatggacattttacaaaggagtgcttgcaa
atggccagtgaatttatgcaaatatgttcagggaaataggaatgaaaacgagattccact
ttttcatcatccatttgattggcaagaaatttttaaaagagtaatacctagtgatcactc
atgtaggaaaatgggttgtgctgattgagcaggtgtgagctgctaaaatcttgtaataca
gtcaactggctgttttagtaaagttgaaaatgttcataccttttgaatgaacagttccat
ttttaggaagcttatgcaaataaaaatgttaatatatagcataaggaaatgtttctaagt
atgcttattgcagcaatgctgttaatggcaaaataacagaaatagcttactcatcctcta
gggaataggttgaataaatataacgggtcacaagataaagttttaagtagcatctttata
ctgttgactcacaaattatcttcagcctcaactacttaatttcagacttgatattgactt
aaattctccacttggatatgtaattgctaccttaaacctaacatattcaaagcaacactg
ttttttctcccttaaacctgtttcttaccctgttttcttcatctctgtaaatggcctttc
cattcttcaggccaaaaaccttggagtcatccctgatttgtcttgtcttcttctctcaca
ttccacatctaatttttcaagaaaacccccatctacataggatctgtcttgagaatatat
attcaggatctcatacctcttctacccctcttcctgcctctctggtccaagttaccatca
tatctcacctggatcattgcagtcatttctaattgttgtgcctgtttcctcccttaatcc
ctctctccacagagtaatcatattatccctctccccaaaatcttccagtgctttctcagc
tcatctcttatggctcttccctggcatactctgttcctctggcttcattggtccctcctc
agagtgtttaccctgctattctgtaacttgggaactatctaggacctatgttcctctggt
tcctatatgcctgatgcttttattccttcaggtctctgctcccatggcaccttattagag
atgcctccatttactaccctgtgtttcctacccttcccagcactgtatcccccttccttg
ctttgggcatttatccctatctgatattattcagtcagtcacaatcaatacctctcttac
ctcttttgtttgtttaagctccacgagaataagggcattgttttgtatcctcaacaccta
gaacattgtgtggcacatagtgagtgcagctttcagcaagttttttttttgagtcggagt
ctcgctctgtcacccagctggagtgcagtggtacgatcttagctcactgccacctccacc
tcctgggttcaagcgattctcctgcctcagcctcctgagtagctgggattacaggtgccc
gccaccatacctggctaacttttgtacttttagtagagacagggttttgccatgttggcc
aggctggtctcaaactcctgacctcaggtgatcaacccacttggcctctcaaaatgctgg
gattacaggtgtgagccaccgtgcctggcctcagtaagtattttttggataaatgaatga
ttatattgtgaaacaaaaactttctaattaaggagtatagaatcttttttgtttgtttta
caaataaaatcaagcccaaactctattttatagaattattttcctttaatttttccttcc
tatgtctggtatgtggaattcatttctagacaggatcacacagtttttgctgtcaggcat
ttgcttgatggcctgtagtgatctgcatgtcttacatatgtgaagctgaggagaaagaaa
ggtcacccctagaaattctgcctgcattactgcagcaggtttgtctgatttgtgaaattg
gttggaattatgccagtggtgctagggacacaaatatgttgaatattgacatcctacagt
gtgttaattcccttacctaaatatgtataaagtttcttttataaccctaaaactgtaagt
attctgaaattagaagcaatgtgactatatctgcagtagatagttgtacttgcatggcca
tgacagcctgtgcactcaagtttggacccatcctccactgtgacacatttttgttttata
ataacagttattgagatacaatttgcataccacatgatttacccatttaacatgtacaat
tcaatggtttttagtatattcacggagttgtataatcatcaccacaatcaattttagaac
attttcatctcttcaaaaagaaaccacccatacacattagcagtcacttacctttcccct
tcagccctggacaaccattaatctactttctgtttctatagatttgcttattttgaacat
ttcatgtaaatgagatgatacgatatgtggtcttctgtgactggcttctttaatttagca
ttttccaggtccatccatgttgtagcatgtatcagtacttaattctttcttattcccaaa
taatatcccattgtatggatataccacattttgtttatacttttatcagttgatagacat
ttgggtggttttaggtttttggctgttatgaataatgctgctgtgaacgtttttacacaa
ttttttgtgtggacacatgttttcatttctcctaggtatgtacctagaagtggaattgtt
gggttatatggtaactctgcgtttagcctttgaaggaaccttcagattgttctctaaagt
gattgcaccattttaaattctcacaagaagtgtatgagggcccgagagatctttttaaaa
tgtagatctgtttggccgggtgtggtggctcacgcctgtaatcccagcactttgggaggc
agaggtgggtggatcacaaggtcaggagtttgagaccatcctggccaacatggtgaaacc
ccatttctactaaaaatacaaaaattagctgggtgtggtggtgtgtgtctgtaatcccag
ctactcgggaggctgaggcaggagaattgcttgaacccgggaggcagagatggcagtgag
ctgaaattgcgtcactgcactccagccttgtgacagagtgagactccatcacaaaaaaac
aaaaacaaaaatgcagatctgttgataagagtgcctatctcatagggttattgcgaggat
taattgagataaaacatataaagctcttaaaacagttcctggcatgtagaaagcagtcag
taagtcctggctattattcttattattgatatagtgggtgctctatgtataagctagttt
cttatgtaatgatgaaacttaacatcagattcacctgggcaacttcagatttctggtcgt
cctgaagtttttgatgcaagtggctaggatggactcacatcagtcatgtttgttcagaaa
aagtttcgcaagggattctgatgctcattttttgttgtgaatcactgctttaaagattcc
actctgggcgttgcctctaggaagctgtccttgggcctacttaggctggtttgattactc
atcctctgtcctcccataatgtgctatgcataattttgttactgggtttacctcactata
ctgtaatttttaaatctgtcatctgttatagcctttgagtcactttggatgaatgaatga
atagctcattatcactcaaggcacatcttggatattacctcttccaagaagcctttccta
actctctctgtctcccactcgcagtctgggttcgttgtccctcacgtgggctaccattca
aacctgcatgtttcttttattacactattgtgataaacgttgaccatcagtacgtatgtc
ttgttttcctcgtcagtcaagggagcatgggtgcagaaccacatgttatttatcttttca
cccctagtatttataaagaatcttgtatatgataaagcatatattttttggtgtgtatgt
gctttattattttaaaatcaactttatttagataatttacacgcagtaggagtcaccaat
tttaaatgtacaatttaatgagttttgacagtcattgaatcaggtaaccactaccacaat
catgatagcatttccatcacccccaaaacttctcatttccctttatgtcaatttaacatc
cacaccaactgttttgttccccctgcttttttgtcactatagttttgacttatctagaac
tttgtataaatggaatcacatattatgtagtcttttgtgtctggcttcttagaataatgc
tcttgaggttgatccacattgttgcacatgtcagtaggtttttgtgttttattactgggt
ggtattcccattttatggatagagtcaccagttcatggacatttgagtattttcccccgt
tttgggttgtttcgaataaaactgttatgaacattcaattacaaatgtttgtgtagacat
atgttttcatttttcatgaataaactcctaggagtgaattgctggttcatatggtaagtg
tatgttccattttataagaaactgccagtaatttatgagagttctagttgctcctcagca
tcacttgctattgtcagtcttttaaattttagccatccaagttggtatgtagtggaatct
ccttgtcgttttaatatacacttccttaatgactaatgaacttgaacagcttttcttgtg
cttatttttgccatttgggtatcttatcttttgcagagtgtatgttcaaatatatgtcct
ttaaagaaaaccaaattgcttgtcttacaatgttctttatgtggtcagtatactgatctt
ttatcagagagatgttttacaaatatttccttccaatctggttttccttttcggtttctt
aacagtgcgttttgaagatcaaaagtttaattttaatgaagtctaattttcaatttttac
tttcacagtttatgctttttgtgtcctaagaattttacctaactcacagtcgtaatgatt
gttttcctaagttttcttcttgaaattttatagtttagctcttacatttaggcctatgat
ccatttcaaattaaaattttatatgtaggtgatataatggtcaaggttcgtttttttgca
tatggatacccaattttcagcatcattattgaaaagactgtatatccccctgctcccttg
cattatcctggaacctatggaagacagttggctgtgtgtgctcgtctttttgtggaccct
gtattctgttcatctacatgtctttccttagtattacactgtgttgattactgtagcttt
atagtaaatcttggaagtatgtagttgcagatagtataaattctacacctttgtttttat
ttttcagaatttttttttggctattcttggtcttttgattttgcatgtaagagcagcttt
tcaattttggaagaaaagctactgggattttcattagaattgcactgaatctgtggatca
atttggggagaatttacattttaacaatgttggatctttcgattcatgaacatggtgtgt
ctctctctatattttaggtcttctttaatttttctcagcaatattttttacttctcagta
tacaggtcttacacatgtttcattttaaatatttcattttttatgttatacatggtattt
ttaaacaatctttaatttctagtattttgttagtatttagaaatatgattgatttttgta
tattgatcttgaattactttgttaaactctcttattagctctattagcttttttctgtat
agtcttaggattttcataatatctataaatcaagctgtgtgcctattatttcattttctt
gccttatttcacttggcttatttcactcatttgccttattttactggtatagtaatgaat
agaagtggcaaaagtgtacatcctcaccttgttcctgatgaataggaaagcattcatctt
tcaccattaagtgtgatgttaacagtagggttttcatggatgtcctttatcaagttgagg
aagtttcctgatatttagtgatttttttttaaataaaaaatttgtgttgatttttttcaa
atgttatttccaaaccttttgcagtgattgtgtggctttttattttcagtctgttaagat
ggtaaattgcattgattatgtttgagtattaagccaacctctcattcctggaataaatct
cacttggtaatttttatatattactgtttttgatttcttaaattgtgacaaggatttgtg
catctctgtttatgaggcttatcagttttcttgtagtgtctttggttttattattagggt
aatgctggcctcatgaaatgaggtgagaagtgttccttctattttctagaagagtttgtt
tatgttaatttatattctttctttctttccttttccttcttttcttttctttttttgaga
caagatctctcaaaagtccaaggctggtcttgaactcctgggatctagtgatcctcccac
ctcaacctcccaagaagctgggactacaggtgtgcaccactgtgcctggctccatgtttt
tattacttatagacttattatagattattatttcttccttaaatggctggtagagtcact
gttgaagccatctggccctagagctttctttgtggggatattttattttactttattatt
tgttttttcagctttattgaggtataattgacaaaaatggtatgttcaaggtatataagg
tgacattttgatatacatatacattgtaaaatgattatttgtggagacattttataattt
caatttctttgaaagatataggactacttatctttttcttcttaggtgaggtttcttagt
tcatgtcttttgaggaatttgtccacttcatctaagttgtcaaatttgttgacataaaat
tgtttataatattcccttatcctcttagtgtctgtaagatctgtttttctggtatagcac
ttgtatcttcatttcatgattagcctgggtagatgttaataaattttattaatcttttta
aataataagtttttggtttcaatgatttttattattctttttgtttgttttgttttctgt
ttcagtgatttttgctgttaattattttcttctgttcactttgtgtttaatttaccgtat
tgtttctagtttcttagtgtggaaacctaaatcactgatttataacttttcttttattct
aacaagtattttatgctaaaatatccttttaagtatcattttaactgtatcccacaaact
ttaattccatgtgtttttgtttttatttagtttaaaatactttgtaataattcctgtatg
atttcttctttgacacatgggttatgagaagtacgtagtttaatatctaaatatgtggca
attttgctgttatctttcatttaattatttctagtttaatttttctttcatcagagtaca
gttagctctccagatccacaagttctgcatcatggattcaagcaaccacagattgaaaat
atttaggaaaaaaaaattacaacaataaaaataatacagattttaaaaacaatatactat
tgttatttatatagcatttacattatattaggtattataagtaatttagagattatttga
agtatataggaggatgtgtgtaggttatatgcaaatactgtgacattttatacaaggaat
tttatataaggaatttgagcatctatggattttggtatctatggggggccctggaaccaa
tcccccacaaatactgagagacaagtgtacatattttgtatgatttcagtcctcttaaat
ttagtggccgggcatggtggttcacggctctaatcccagcactttgggaggccgaggtgg
gcatatcacctgagatcaggagtttgagaccagcctggctgacatggtgaaaccctgttt
ctactaaaaatacaaaaaagtaggcaggtatggtggtgcatgcctgtaatcccagctact
tgggaggctgaggctggagaatcgcttgaacctgggaggcagaggttgcagtgagctgag
atcacgccattgcacttcagcttgggcaacaaaagcgaaactccgtctcaaaaaaaaaaa
aaaaaaaaaagaaaacttatctgagatttgttttacggcccagaatatggtctgtcttag
tgaatgttctaagtgcatcaacgatcaaaaagaatgtgcattgcactgttcatgggtgga
gtgtatttataaatgtcaattagttgaagttggatgatagtatgttgttcatgtcttcta
taccttactaattttgtatctgcttactgtattgattactgagtgagtagtagtaaaatt
tttgattaccattgttgatttatttcttcttttggctctataagtttttgctacatgaat
ttttaagctctgtagttagtacttacacatttaaggttgttcggtgttaatgagttgatc
cttttaacatcaagaaatgttactctttgtccctagtaatattcgatgttttgaaatcta
ccttgcctgatataaataactttagctttctcttgattagtattagcatggtaatctttt
tctcaccttttaatttttctaccttttatttacagtgggtttttttttaaaaggcagcat
atagttgtgtctcccacattcatccaacctgactctctcttttctagttggagttcttat
atatacatatatttttaagagaaaaattgacagaagactgcaatttcagagataaaatag
atggatcccaatgcagggatgttttgcctgcagtgataaaatgttatcatattatcaaat
gtttcacatttgctgtagaaattgagtgggattaactatctttagcaagcccctctggaa
gcatctcatcttgcattataatctatagcgatattgtttgtaaaataacatacagtttaa
aatagtataaaacaatctgcaggcttgggaatgacctcttacttaatcacattgaatgaa
tgtggtctgaatagttgaaaaaattgtgaatagaggagggaagtggtaagaagtcctttc
aaaaaccttaaaaatagggctgggcgcggtggctcatggctgtaatcccgggacttggga
ggccgaggcggttgcattgcttgaggccaggaatttgagatcagcctggccaatgtggtg
aaacccgtctttactaaaaatatgaaaattagccacatggtggcatgtgccagtaatccc
agccacttgggagactagcttgaacctgggaggtggaggttgcagtgagccgagattgtg
ccgctgtactccagcctgggtgacagagtgagactctggctcaaaacaaaacaaaacaaa
acttaaaattaattccacattacaaaagtaatacatatgtgtttattgctcacaaattaa
atacctgtaaactaaaataagcaaataaattctctttaattctaccactctgaacaaaaa
caacattggtatttctttggtttatctttccagtatttttcttaacagcaatgtaatttt
taaaatgaggtcatatcagaagtaccactttataacctacttttccacttactatctcat
aattttctgtgatggtcatattcatactgatctgtatcaacctttttaatgactacatat
ttcattttataggatataatcctagtttctaatttttttcctgttaatgcagtgtacatt
atttctttaggatatatttgtagaaatacaactgctagatcaaaagacattcaaaattct
aaggctggtggtatgttataaaaatgccagccttaaagtttgtactgatagatagtatac
taacattgggtgtaacttttttgggagaaatagattggatttgtatcataactttaattt
ccagttcttcatttttttgaaaggctaataaacttatctctatatcttttggttaatcaa
agataatttttatatttattaccaacagtttaaatgcaaagtcaaatatggagatttttt
acatagcctctttttgtaaagaattggagtggtgagtatttgttgtgattttacagttaa
actatgtcagcttctcagtgtgtattttgtgacttagtatagagagctttttattctttt
ttaggtcagtctatgggtattgactgccttccaaggaggccaaagttaaaatatttgagc
tctaagtaggcagaatagtaccagtgaataagtatagcatgtggtgaaaattgggagggg
tagatttttattctgagtgagaataaatcttctgtttatgttagtggatctagcacagat
taatttattttctaaatggacctgtcttgattctgttacttctctgatattgtacccttg
gaaaatgttttagtttctccattattctccatttctcccataaagaatgatgatgctttg
aaatgtctgtgagcttccctagtgatttagaaatgaaacagtttatgtttccccctcctt
tgatatgaattatagcactggaatttgtgacttttttggtagtcatttaagatattttaa
agcctgactttattgattttgattttgattattacagacattttatagtcaacaagtgtt
ttctagcatttctttaatgttatacgcttgcattaagatacatgaaactgccttcctgga
gcttacactctagttcttgtatgtacccaagcaggccgtggttgtatggaagccggtgct
gtagttttacagaaaaggaaagatctgtgaaggataaagcattcatgatagcatgtgagc
tgaactttgaagggactattagtattttcacctgagaattatgatttcagtcctcttaga
ggagtcttaaattattacctggaggatttatgcatttaactataacaaaattatatatac
tactgtagcaccatgcaggggacctctctgtttttaggatttcctctgtcagaacccata
ggtggttttctaatttttattctttattaaaaatccctttaaagcattagattatgccac
ggttggcaattctgagttcctgaaaataactgagtcattgcagctgatcttattctgact
agtggaatgctagtgactcaaaactacaaagtctactcccctcccattccctgtgacagg
gctccatatgttattattgacttcgtcagtatatctagcttattgcatctgaaagcatac
atagtaaatttagatttatggctttaagaagaacatatattcagaaacatttttcatagt
atttgttttagagttttgtgtgtatacattaagggccaaggttaaagtcacctgtcactg
aactgagaggtactactctgggccaggcatggtggctcacaataatcccagcactttggg
aggctgaggcaggcagatcacttgaggtcaggagttcgagaccagcctggccaacatggt
gaaaccccgcctgtactaaaaatgcaaaaattagccaggcgttgtggtgtgtgcctgtag
tctcaactacttgagaggctgaggcaggagaatcacttgaacccaggaggcagaggttac
agtgagctgagattgtgccactgcactccagggcctgggtgacaaagtgagattctgtct
caaaaaaagaaaagaaatactactgtaaattcttatcataactaatctttctctctgatt
ctttggttgaaaagatttggcttaatgattgtttaaagttggtcagtaatacttggtatt
aagcaagtgagtgtttgatatgttcagataacttaaatgaagcattagatgctcatggat
actctctacttccaggaatctagccctttactatatggaaagattaaacccatatttagt
ttttgaaacattcatgggagagctgtgcctttattttttcatttagccaaattgaacagt
ttttggactttctctgatgtttaaaaggacacaaagcagggagaaaaaagtcttatttaa
aaaatctggccctgagtttccagttctgggaaggatggataagtacatgccttcctgtct
tcgactgtatgcaactataaaacctggacagaatgcctggagcgactatttgataactct
gaaaaacaaatagtggcaggcacattgggaaagaagaccagaacttgaagtaccactaag
ctggcaatgagattaccattttttcccctcttatcatcctgccatttggccccagaggca
gaagtccataggctagaggactaaaaaggaaccccaagaaacctggaagtatttgggaga
tcacagagagcccatgaatgcaactccatatagttatccatgaactctttggctcacctc
tgtgttctgcatgcgtggatttattctacttagcatataaatgatcttgagagctgaact
aatagataaccactcagactggccactctgtggtgtacgcagggcacacatctgaaaagc
agtgcaaaggctttgaaaactaaaaattgttaacattccccagaagacccagaatcttgt
aacgtaatatccaaaatgttcatggtacagtccaaaattattcagcataggaaaaaccag
gaaaatttcaacttgcatgggaagagacaatggatgccaatgtgggataatgtagatgtt
ggaattatctgacaaactttaaagcatgtagtttacaaatatttcaacaagctggcccaa
atacttgtgaaacaaatggagaaacaaagttctcaggcaagaaatagatgatgtgaagag
gaaccaaataccataactaaaatgagaagctcactgcatggcctcagtagcagaacagag
gtgacagaggaaagaatcaatgaagttgaagatagatcagtagaaattatgcagtctgaa
tgacagagataataaagatgggaaaacaaatgaacagagtttcagggacctgtggaatga
gaacaaaaagtctaatatgtctttagagtcccagccggagaggacaaaggatgtagtgca
aaactggaaagtttccaagttggcagaagacataaacctacaaattctagaagcccagtg
aacccaagcaagataaacccaaagaagcctgcattcagacacatcataatcaaacttcta
aaaattaaggcaaagaaaatacttgaaagcccagagaaaaacaacacattacatataagg
aaacaatgattcagaagactgtggatttcacaccagaaaccctggaggccttaaggaagt
ggcatagcagagcatagaaagaagagaattgtaaacttagaattctgtatccagcaaaaa
tagcctttataaatgaaggtgaaacaaaggcagttttaggtgaaggaaaagtcagagaat
tcaactagcagggctgtactaaataatagcaaaatgaagtttttcagacagaagggaaac
gatatcagaaggaatagtggcacatcaagaatgaagaagaggaacagaaatagcagattt
atctgggaatataatacactcttgagttctccagtatatattttatggttcaaagcatat
ttaagattactgtaacttaaaggggggatggtaaagtaacctatatggtggtagggtttc
ttccgtgtaatatattttgcattgtaaaaatgttgattctaagtaagctctgaaaagata
attattgtaattcctggaacaatcacttaaaaagctataccaagtaatatagtagaaaac
acaatagatacattaaaatggaatactaaaattatttaacacaaaagaaggcaagaaaga
ggaaatgagaaacaggaaataaaacaataacaaaataggtaaaaatccaaatatagcaat
gattatattaaatagaaatagtctaaacaaaacaacccaaatagattatcctattagact
ctaaaaaaaccccagcaaattactgtgcataagaaattgacttcaaaaataatgatattg
gaagattattaaaagtaaaagaatacaaaacatatattatgcaaacactaatcataatta
acatttagtgagtaaagcttaaagtaggcaaagaaagtgaccaggaatacagaggaatgt
tacatagtgattaaatggtcaattcgaggggggcggggccgagatggccgattggaagct
cccatggaaaagatccaaaacagtgtattaatcttgcaccggcaaccaagatatccaggt
ttggtcattaggactgactaggcagccggcatgacccacggagaggaaggaagagcagtg
tggtgcggcggcccacctgagagccacacagggcaggggagcccccacccttagctgagg
gaggtggttagtgagtgtgctacccagccttgggaaccgtgctttttccacggaactgtg
caacccacagatcagaagatcccactcgtgagcccatgctactggggccttgggtcccaa
ccatggagccgtgcagattctcactgggctagaattggcctaagccagccaaatccccag
gggaaggggcagccaccaccactgctgtggctgcctgctgtctaagccacctacgctcct
tgtgggaggggtggcagccaacactgcagcttcagggcttccttgcaggaactccgtctc
caactaggggctaagggacagaactctgatctccctaggcctgaacccctagggggaggg
atggccgtagtctctgtggaccagcagacttagtctttcctcctgcgagcactgacgaat
ctgggcagcccagatgagtgagtttccccccagcacagcacaccccctccaccaagagat
agccaaagtgctttgttaaatgggccctgcttcctgtgccacccaactgggtgagacccc
acccccgcccccgccaacaggggttgtcagacatcctatacaggagcatccctactggca
tcaggtcagtgcccctcgaggtcagaggtcccagaggaaggagcaggcacccatctccac
tcttctccagtctcctcaagtgacatttccagatgcaggagtgaaccagatgaatagggc
ttaaagtgaacccccagcaaaccgcagcagctctgcagaagagggacctgactattgaaa
gaaaaacagaaagtaacaacaacagtttcaacaaaaaagtctccacaaaaatccttatcc
aagggttagcaggctcaaagatcgaaactagacaaactcatgaggatgagaaagaatcaa
tgaaaaaaacgctgaaaacccaaaaggcagagtgcctcttctctaaatgatcgcaacacc
tctccagcaagggcgcagaactgtacagagaatgagatggatgaattgacaaaaacaggc
ttcagaaggtgggtaacaacaaacttcgctgaggtaaaggagcatgttctaacccaaaac
aaagaagctaagaacgttgataaaagattagagagctgctaactagaataaccagtttaa
agaggaacgtaaacgacctgatgaagctgaaaaatgcaacgtgagaacttcgtgaagcat
acacaagtatcaatagttgaatcagtcaagcagaagaaagaatatcagagatggaagact
ctcttgctgaaataaggcaggcagacaagattaaagaaaaaataatgaaaaggaatgaac
aaaacctctgagaaatatgggactatgtaaaaagaccgaacctaagactgattggaatac
ctgaaagagacagggagaatggaaccaagttggaaaacacacttcaggatattatccagg
agaactttcctaacctagcaagacaggacaacattcaaattaggaaatacagagaattcc
actaagatactctatgagaagatcaactctaaggcacataatcggattcaccaaggtcaa
aatgaaggaaaaaatattaagggcagccagcgagaaaggccatgtcacctacaaagggaa
gcccaccagactaacagcagacctctcagcagaaaccctacaagccagaagagagtgggg
gtcaatattcaacatttttaaagaaaacaattttcaacccagaatttcatgtctggccaa
attaagcttcataagctaaggagaaataaaatccttttcagataagcaaatgctgaggga
atttgccaccaccaggactgccttacaagagctcctgaaggaagcactaaatatggaaag
gaaaaaccagtaccagccactgcaaagcacacaaaaatataaagactaatgacattatga
agaaacggcatcaattaccatgcaaaataaccagctagcgtcatgatgacaggatcaaat
tcacacataacagtattaaccttaaatgtatataggctaaatgccccaattaaaagatat
agactggcaaattggatagagtcaagacccattggtttgctgtattcaagagacccatct
catgtgcagagacacacataggctcaaaataaagggatggaggaaaatgtatccagcaaa
tggaaagtggaaaaaagcaggggttgcaatcctagtctctgacagaacagactttaaacc
aaccaagatcaaaaaaaagacaaagggcattacgtaatggtaaagggatcaattcaacaa
gaagagctaactatcctaaatatatatgcacccagtatgggagcacccagattcataaaa
caagttcttagagacctacaaagagagttagactcccacacaataatagtgggagaattt
aacaccctactgtcaatgttagatcaacgagacagacaattaacaaggatattcaggact
tgaactgagctctggatcaagtggacctaatagatatctacagagctctccaccccaaaa
caacagagtgtacattcttatcagtgccacatagcacttactctaaaattgaccacataa
ttggaagtaaaacacacctcagcaaatgcaaaataactgaaactgtaacagtctctcaga
ccatagtgcaatcaaattagaaatcagaattaagaaactcactcaaaaccacacaactgg
ccaggtgcgatggctcatgcctgtaatcccagtactttgtgaggccgaggtgggcggatt
gcctgagctcaggagttcagcctgggcaaaacagcgaaaccccatctctactaaaataca
aaaattagccaggtgtggcagtgtgcgcctgtagtcccagctactcgggaggctgaggta
ggagaattgcttgaatccgggaggcagaggttgcaatgggctgagattgcactactgcac
tccagcctgggtggcagagtgagatgccatctcaaaaacaaacaaacaggccaggcatgg
tggctcatgcctgtaatcccagcattttgggagaccgaggcaagtggatcatgaggtcag
gagatcgagaccatcctggctaacatgacgaaaccccgtctctactaaaaatacaaaaaa
attagccgggcatgatggcggacgcctgtggtcccagctactcaggaggctgaggcggga
gaatggcatgaacccaggaggcagagcttgcagtgagccgagatcgcgccactgcactcc
agcctgggccacagagtgagactctgtctccaaacaaacaaacaaacaaaaagccacaca
actacctggaaattgaacaacctgctcctgaatgacttctgggtaaataatgaaattaag
gcagaaatcaagaagttatttgaaaccaatgagaacaaagaaggaatgtaccagaatctc
tgggacacagctaaagaaagcagtgttaagagggaaatttatagcactaaatgcccatat
cagaaagctagaaagatctcaaatcaacaccctaacatcacaactaaaagaactagagaa
gcaagagcaaacaaatccaaaaactagcaggagacaagaaataactaagatcagagcgga
actgaaggagatagagacatgaaaaacccttcaaaaaatcattgaatccaggagctggtt
ttttgaaaaaattaataaaatagaccaccagctagactaataaagaagaaaagaagaatt
aaattgacacagtaaaaaacaataaaggggatatcaccactgatcccacagaaatacaaa
ctaccttcagagaatactattaacacctccagcaaataaactagaaaatctagaagaaat
ggacaaatacctggacacatacaccctcccaagactgaagtacaggaagaagttgaatcc
ctgaatagagcagtaaccagttatgaaattgagtcagtaatagataccctactaactaaa
caaagtccaagaccagagagattcacagctgaattctaccagaggtacaaagaggagctg
gtatcattccttcagaaactattctaaacaattgaaaaggagggactcctctctaactaa
ttttatgaggctagcatcatcctgataccaaaacctggcagagacacaacaaaaaaaaga
aaatttcaggccaatatccttgatgaacatcagtgtgaaaatcctcaataaaatactggc
aaaccaaatccagcagcacatcaaaaagcttatttaccacgatcaagtcagcttcatcct
gggatgcaaggctggttcaccatatgcaaatcaataaacataatctatcacataaacaga
accaatgataaaaccatatgattatctcaatagatgcagaaaaagcctttgataaaattc
aacatcccttcatgttaaagactctcaataaactaggtattgatggaacatatctcaaaa
taataggagttatttatgacaaacccacagccagtatcgtactgaataggcaaaagctgg
aagcattccctttgaaaactggcacaagacaaggatgccatctttcaccactcctattta
acatagtattggaagttctggtcagggcaatcaatcaagagaaagaaataaagggtactc
aaataagaagagaggaagtcgaattgtctctgtttgcagacgacatgatactatatttag
aaaacgccatcatctcagcccaaaaatgccttgagccgataagcaacttaggcaaagtct
cagggtataaaatcaatgtgcaaaaatcacaagcgttcctatacaacagcaatggaaaag
cagagagccaaataatgaatgaactcccattcacagttgttacaaagagaataaaatacc
taggaatacagctaacaagggacataaaggacctcttcaaggagaactacaaaccacttt
tcaaggaaataagagaggacacaaacaaatggaagaacattccatcctcatggataggaa
gaatcagtatcatgaaaatggtcatactgcccaaagtaatttatagattcagtgctattc
ccatcaaactataattaaaattcttcacagatttagaaaaaactgctttaaaattcatat
ggaaccaaaagagagcccacatagtcaaggcaatcctaagcagaaagaacaaagctggaa
gcatcatgttacctgatttcaaactatcctacaaggctacagtaaccaaaacagcatggt
actagtaccaaaacagacttatagacaatggaacagaatagaggcctcagaaataacaca
catctgcaaccatatgatcttcaacaaacctgacaaaaacaaacaatggggaaaggattt
tctatttaataaatcatgttgggaaaactggctagcatctacggtaaaccaaaactggac
cccttccctacaccttatacaaaaattaactcaagatgaattaaagacttaaatgtaaaa
ccccaaaccataaaaactctagaagaaaacccaggcaataccattcaggatataggcatg
ggcaaggactttatgacaaaaatgctgaaagcaattgcaacaaaagccaaaattgacaaa
tgggatctaattaaactaaagagcttctttacaacaaaagaaactcatgagtgaacaggc
aacctacaaaatggaagaaaatatttgcactctacccatctgacaaaggtctaatatcta
gaatctacaaggaacttaaacaaatttacaagaaaaaaaaaaccccttcataaagtgggc
aaaggatatgaacagacaattcagtaaggaagacatttatgcggccaacaaacatgaaaa
aagctcaacattgctgatcatcagagaaatgcagatcaaaaccacaatgagataccatct
cacaccagtcagaatggcgattattaaaaagttgagaaacaatagatgctggcgaggcta
tggagaaatagaaacgcttttacactgttggtgggagtgtaaattagttcaattattgtg
gaagacattatggtgattcaaggatctagaaccagaaataccatttgactcagcaatccc
attactgggtatatacccaaaggaatacaaatcattctactaaaaagacagatgcacaca
tatgtttattgcagcactatttacaatagcaaagacatggaaccaccccaaatgcccatc
aatgatagactggaaaaagaaaatgtgatacatatacaccatggaatcctatgcagccat
gaaaaggaatgagatcatgtcctttgtcaggacattgatgaagctggaagccatcattct
cagcaaactaacacagaaacagaaaaccaaacaccacatgttctcactcataagtgggag
ttgaacaatgagaacacatggacacaggcaggggaacaacatacagtggggccttttggt
ggggagcgagggaagggagagcatcaggacaaataggtaatacatgtggggcttaaaaca
agtgacgggttaataggtgcagcaaaccaccatggcacatgtatacctatttaacaaacc
tgcacgttctgcacatgtgtcctggaacttaaaggagaaaaaataaataaataagatcag
ttcagcaggaaaacataggaatcccaaatgtgtgtatacctaacaactgagcttcaaaat
acttgaaacaaaaacttacagaaataaaaggaaaaatagacaaatctaaaaattatattt
ggagactttttactcttttttgtgataaatagaactaatagaacatcatcaagaatatag
aagttcaccatcaaacggactagatatgattgatatttatcgaacattctatccaacagc
agaatacacttttttcaactgcctatagaacattcaccaagatagaccatattttgagtc
ataatacaaacatgaacaaattttaaaggattgcaataattaaaagtatgttctctcact
atactggaattcaactagaaattaataggagaaaaataacaagaaagtcttcaaactctt
agattaaaattaagcagcagccttataaataatcaatgagtcaaagaggaagtctcaagg
gaaatctaaaaatattttgaactgaacgaaaatgaaaatatggtttatcaaaatttgtgg
gatatagcttaaagcagtgcttagagagaactttgtggcattaaaagcttatttagaaag
aaaagtattcaatcaataatttaagccttcacttatgaaatgagaaaaatattaagagca
taataaatggaagataagtacaaggaaagaaatagtgatgaaagtagaaattagtgttat
tgaagatagaagaacaatagagaaaatcaatggaaccaaaagctagctctttgaaaagat
caataaaatgataaacctttagcaagagagtcaaagagaacaaaagaaaacataagttcc
cagtatcagtgaaacagaggatatcattaccctgcaggccctgcagacattaaaagcttt
gtaatggaatctgacaacagttctctctatatacatttaacagcttggatcaaatggaca
attcttccaaaaccacaaactgtcaaaactcaaccaagatgcaatagataatctaaatag
gttatctataactataaagaatggaattcatggtttaaagccttaaaaagaagttcccct
tggccgggcacggtgctcatgcctgtaatcccagcactttgggaggctgaggtgggcagg
acacttgagaccaggagttcaagaccaggctggccaacatattgtatttttagtgaaact
ccatctctactaaaaataaaaaaaattaacttgggcatgctggtgcatgcctgtaatctc
tgctactcgggaggctgaggaaggagaattacttgaacccaggaggtggaggttgcagtg
agccgagatcacaccattgcactccagctggggcaacagagcgagactctgtctcaaaaa
aaaaaaaaaaaaaaaaaggaaggaagaaatctctagacctccagactcacgtggtttctc
tgccaaatgttatcaagcatttagataagaaatgacactgatgaaataaaatctgcttta
aacaataggaaaaacagtctaaagaagaaactcacatggttatgtcagttgatacagaaa
acagaatttgacattatgcagcatccatttatgacaagaactctcatgaggaacacacta
gaagtagaagaaaactttttcaaccttatgaaggacatctaccaacaaatcttatagcta
tgtcaaacagtgttggaagattgcattctttcagttcatttggggtgctataacaaaaat
atcacaaacttgttggcttataaagaacaaacatttattcttaacagttctggaggctgg
aaacttcaaggccaaggtgccaacagatttggtgtctgccgagcactgtcatcctcatag
atggtaccttgttagctctatcttcatacagtgaaaggggctagctagccagccctctat
ggtctcttttataagggcactaatctcaaccatgagggctttgccctcatgaccttatca
cttctcaaaaggctgcaatacctaacaccatcactttggggttgatttcagcatatacgt
tttgggggattcaaacattcagaccattggacatggcaaggatgtccactctcactactg
ctattcaacatcatgctagaagtcctagccagtgtaataaggaaagaatgggggcggggg
gtgtgtgggtggcagggggaagcaaacaaattggaaaggaagaaaaaaaaccatctctat
tctcagaaaaaattctttctattaaaaattgcagtgtctacattgaaaattaaaaaacta
ttagttaaatttgtatgatttaaggtcaatacacaaaaatgtactatatctatatattaa
cgatatgcaattggaaactggaataaaaaatacaatttataatatttccaaacaaataaa
atacttaggtataactttaacaaaacatatataagatttatatgctgaaaactacaaaag
tctggtagaagaaatccaagacctcgtaactgtagagacatattgtgttcatggattaag
gcccttaacgtattatagcaaatatttcagttcttctcaagttgacttatagatttaaca
caatttcagctaaaattccagtaggattctttttttgtagatatagacaagccaattata
atgtttatatgggaaggtaaaggatctagaatacctgaagcaattttgaaaaatatgaat
aaagttgaaggaatcacctgattttaaggcttactatagaggtatagtaatccagggtat
gtggtactgacagaggtgtagacgcagtccaatagaacagaataaagcccagaaatatat
ccacacaaatgtggttaattgacttttgatggaaatgtaaaagagattccatatagaaag
gattttgttagttgtttttagcaaagggtagtggaacacttggacattcataccttaaaa
aaaagaaccttgatctgaatctcacagctttttaaaacaattaactcaaaatgaatcaca
gatctcaatgtaaaatgtgagtcaataaagctttcagaagaaagcagaggagaaattctt
cataacctgaggttaggcagagagttcttagacatgacaccaaaaacataatccataaag
gaaaaagttgttaaagtagacttatctatgagtgtgttaagagaatgaaaaaacaactca
atagtgaaataaaaatttaattttaaaaattggcaagaacttcgaacagacatttatcca
aagaggatggatggcaaataagcacatgaaaagatgtttgacatctttagccactagaga
aatgcaaattaaaaccgtaatgaaataccattatacttgttagaatgggtaaaattaaat
actgataatagcaagtgttggcaaggatgcagagcaactggaactctcataattgctggt
gttaatgcaaaatgggatggccattctggaaaatgatttggcaggttttttctttctttt
ttttaaataaacatatatttaccacataacctagcaatctcacacctgggtatttactcc
agtgttaggaaaacttattgtcatacagtaagctgtatgtgaatgttcattgcacctcta
tttataatcactaaaaactgggaacagtgctctgtagttcatccattatacagtggaata
ctccttaccaataaaaggaacaaactgttgatacatgcaaccacttaattgaatctcaga
ggcattatgagtaaaacaatccagtttcaaagagttagacactatatgattccatttaca
tgacagcataaaaaactcaaaactatagtgagagaaaacagattgttggttgtcaggggt
taaggatgaggagaggatgcaactataaggaatagcatgaagaacatttttggggtgatg
ggactgttctgtatcttgattgtgtttgaattcatagacttatttgtgtagttacatgtg
tttgaattcatagacttatataccaaaaaaaggtcaagtttattctatgataattaaaaa
ttttttgaagctgactctggtttcagtgccttggctcagaaacaagatagaaaatctctt
atggaaatagtccagataccccaaaatgtttagaccaaagtaattaattaagaaataaat
tggaatatggctttggaaaaggacctttcagatacaggaacaaacaaaatgagggaaaga
gacttagtcatgttgtgggaggcagggagactctaggatgaaaattagataccaggccat
cttctgtgttgggaactgcagaggaacttggatgtacaatattttgttttgagcggtttg
ccgagatacagtgtatctccatcacccagactttcaataaaagtctgctgcaccccacag
actgggttgatagtattttggagaaaaagcagtcaggagagcagagtatagcagcaggag
gaaagatgtgcaggagggtaagagttcggtgggaacaggaaatcaagagttagggtgaat
gtgaggacttagaatgtgcagaatggtagggtgaagaactgggtttcctacaatatgtct
ctgtcttgttttctactattaaagaaaagtataattgtagagttgacaatttgcggaaaa
gcagaaaggagacatctaagtggtgaaagtttaaccctctttgtactatcaactgcttac
atttattttgtgatagttttattaaaaacttagtgccaactgttaatcactaattttgta
tatactgtatatagtagtccctccttatctgcaggggatgtgttccaagacccccactag
atacctgaaaccttggatagtaccaaattctatatatactatgctttttcaatctgataa
caggggcagctactaaggggctaacaggcagggagcatatacagcatggatatgctggac
aaagggatggttcatgtcccaggtagagcgggacagtgagagatttcatcacatgactca
gaatggtatgcaatttaaaacttatgagttgcttatttctggaaatttccacttaatatt
tttgcactgcactgatcgcaggtaactgaaactctggaaagcaaaacctcagataagggg
gaactactgtcctttctacccagatgctgatattatttactgtaagccattggatgtgtt
tctcgtgtgaacagacgatgaggaaaaagttagttttccattatccataaatagggtatt
cactttgtaggttacttttaccaatttaaaatctatctaattcttctccagaggaaagac
aatatagcttagttaagtataatgggctttgaagtcagacagacctggtgtccatcccag
ttccaccaatcattagttgtgagccttggccaaattacatcctctttctgagctgaggac
aacaaccctgtgcccttgccttacagggttgttgcaaggcttaagaatctgcatcatcca
tctaccccctagactcatatcatccttctcagttaccatcttttggtggttaaatgacaa
atttaccattaactcaaaaaacattaaaaaattatgatgggctcaagagctaagtagaac
taaccctaataatgcaagtccagctgaacggcagacttgctgtaagcagcactccacatt
ggccactgtgctgtcctaactaccatgacttgttcagaactggaaacattactaaagagt
tttaaaaactttaaagtgttgctgtggaaggttcaaagagaaagtatacttttattctcg
aaaaataccaaatgcttcttcagtgtgtttagttattttaatgtgtgggttgaggttcca
tcatcatctgcaaaatatagtgtatagtcttgacggaatggatcaaaagagactgcatgt
gaaaatgaatcagagggcacttcagcctgaatgttcccaagtggggcaggggtgtattca
gagaggggagtgaatgaggcattcatcagcacactgggctgacctagggggtagattcta
gaagagggatcatagttccacagtgacagatctccagcctgaattagacgagcgcagttt
tctggctagaagaaatagaataagttagacttgtgtaaccagtggtttggttctccatca
acatttgcattgctgaacagtatttctgcctttgtggctgcaggttttattgttgtggtg
agggtagctggatttcctgttgttcctattgtccatcttctttaacctctactcaactac
ttacttcccaactcagccttgcaccaggcacaaagaatagtcctttaccttgcaaaaatg
taaggaatgctatcaaaggagctcaggtgcggctggtgagtgatgggacaggaattggtt
tgcctagagattgacgtgactgggagtcaatggtcattggaatccaggtgttcccttttg
aggctactaagctgtagtaaagacaagatcaagagagggatgctattgagagactgaggg
aaagaaaacggcagacagatcagagcgacagtattctgtcaggatagtggggaaaattat
tagtgttgtgttaggccatatactaacattcagacaggtaaggctgctagtcagtagcag
gaaggttaggtaccaagagacaggcctcagtcgtgaataaggcatcaggctaggccccag
gtctagagaacagaaaagccgtccaagtcctggaattggtacaaggtggaaatttggtta
gagtggagtctgagccacctgggctcctttgatagcgttccttacatttttgcaaggtaa
agataggactattctttgtgcctggtgcaaggctgagttgggaagtaagtagtgagcaga
ggttaaagaagatggacaatgggaacaataggaattacagaatctttctgtttattatgg
taatttctctggcatgagcatattttcagttaaaaaaagtgttattgttttgaaggaata
tatttatgcaaactgtgttcaggttaaataacagttccctgcctcacctgtccttatctt
gaatctcactccctatcatttcaactctttagctttttttttttttttgctgcttacctt
tatgtctctaaataacatgcttataatattatttcttgatttttttcaatattggacata
atctggaaacttcacactggcaaagattagagttctgttatattctctacctaccctctc
ctcttcctcaccaccagacactcatccttccccaaagagttaatcttttaaataaaattt
gacaattattaactatggaaagtatttttgtttggttattatgattgcatgtaccatgat
tgcttttctttctcataaatcatttagtttttcctgaagttactgactttaatttttttt
tccacagtaacctctgtatctctggtagaattataaaactcataatgctctaaaactctt
taagtagtgttttctttttcaccttggagacatccctccacctttgctttgtaggcatgc
tacatagctgtctggaaaggttcttcacctccttcctgtctgtgtaagattcctggttcc
taaatcctgagttctttgttttggaggcatatcttccagtagctttctgagaaaagcagt
atgggaggtaaaatattttgagagctttacatgctccagaactgcccttttgctcccctt
gcctcacatttcattcacagctggtgtatggaattcttgattggatgttactttccttca
gaattgtgagggcatccctccattgtcttacagttttcggtgttgcttctgagaagtatg
atgccattctgatccctgttctattgtatataaacatgttcttttctagaaacttttaga
ctctttcttgttattctgaaatttcaagatgaagggttctacagtaggtattttgttggt
cattattctgggcacttaatagatcctttcagtgtgaaattttcttgtgatttttttttg
aaatatttatatcttgtgtcttctccattctctttctggatgttggacctcttggaacaa
tcctataatttcttatcttttttccccttctgattttctctttgcttttttcttctattt
cctagaaaatctcttcatttctaactttcaatcctgcttttgaaggttttttttttttaa
atttatgctaccacatttttggtttccaagatatttctgttggtttgttttttgaataat
actttcctatagcactctctttctagttcatgagtggaaatatcttctttgatttctcaa
aagacttttaagaaactttgctccctgcatgatctgttttttcagagttcatttccttct
gtttatgttgctctttgcctttcatgtttaagttttcctcacacatagggtgatccttgt
ctggccttttacattgaagggtgaggtgctaacgtgagtggagctgtgtgtgtccgctca
catggcgtgtgtgattcttgttgactgatgggaagctagacatttcattgagggatgcac
aaatgtcactatctgtgggtcttgtcttttgggccagttttcccagagagagatccttct
gtttcctggctggatacagacaagactgtgatccagaactgaggggagaaagttgtttag
cattctgggtgtgtttgtatgtggggggagagggtctcattgttccaggcagagtttcac
tcactcccgctacttttagaaatatgtttcatttccactcaacatttaggcctcttggat
ggaacatctccaaatagtacaggcttctccctggagagagaagcaccaggcacatggctg
tataggttcagggaacatctgggatgtgtgtgctactatagttatagtatatactatagt
atatctgggatgtgtgttaccccgggtctccgaatgtaaattgatagagtttagaaatat
gtgaaatttataatctctataaatattcagattaagtggttcttgttaaaaaataaaact
gcccaggaagataatcctgtgtaatggtagcagtattcctgtttctgggttgtacatttt
cctcctccaatttgtctctttcagaacaaattggagctctggcagatcagcatatcattc
atgtggcatgtggcgagtcccacagtctggccctcagtgaccgaggccagctgttttctt
ggggtgcagggagtgatggtcagctaggactcatgactactgaggattctgtggcagtgc
ccaggtaagaaggttttcaaatgtcagtcgttttaaatgctatttcctgctgttgatttg
ttagactccttgtttttcttctgttttcttcatttaattgctatttcctttgcaccactc
ctgtgccttatactattaaaacacttgtcacaaaagttgcaattatttatagaagtgtct
gtctctgtttcaaaaatgtgagtcggttgggaactgtactttatttattctagtagcctg
tttgcttgctgagtgcctggcagtcgataaatgtttgaataaaaaagacatctttcacat
cgtaggcttattaaccttcaactgaaaattgcaagtctgaattactcaattaagtacttt
aaaatagaatcacaaagctgacctgttactctgataggccaaatcactttaagcattaca
aacagctaaaataccagatatacatagattctttaatgcaaaaatgttaatacagtaggt
tttgagtctcttaaagattcacttaaatctaaaccttagatgatttagctaagtatctaa
tagttgccactaagagaacatcccaaatattgaagttactttcaaatggactttttagtg
gtggtgtctcagtttgttgaaggttcttaatgatcaaagagctgccattttatttccttt
attcaattcttactcctttgtgctacaggtgttccacataccactactatagtacacatt
ctttgtaattgtttatttaatatctgtttttactacaaagatgtgagctattaatggcag
gataattggatgatttattttagcatcaccattgctaggagtgcctatcacatacattgc
tgagtacaaatttaataaatggcctctcctcctctgcctaattatcgtcccctttaaaga
acagcatattcttcttcctcttcttttttgcccttgttagatttttgtctctttaatcaa
aagttgtgttaaataagaggaccatggaggtaagagtgatttgattcagttcttgattta
ggacaggtaatgtcttagattcatttcttccaaaaattaatttaattttgtggggagagg
aagagtggcagtaagaaaaaagaagtgctagatgttatgttgtgtgtaatactagggaaa
atgtttataacattaatggcaaaaatatttcatttgttgatgaccaaaacacaattaagg
tttttaacggcatttcatttttaaaaatgaagtaatctgttctacagtaatagcttaata
ttcattattcatgttcaaattatggatgacttccaagactttgatttgtatatagttttc
tattataagttaattgaaataaattcactaatttatacctttgtattgtggaaagtaaca
tagctttgatgtcaaacaagccttggattccaatactggctcttttacttgtaaggtgaa
tgaccttgggcaggttaacttttctaagcctcagtttcctaacttaaaaattacttacta
tgtaccttacagggttatggggaggatagaaggagacaagtaggtaaaatacagtatgtg
cttgcactgtatggactccctcttccccacctcaagggtacaatttctctattatctgtc
tttgttcttctgacctgcttcttttctacaactgattgtgacaagagtaatggtgatggg
gaattgttgaagcaattctctgcctcagcctcccgagtagctgggattacaggcatgtgc
cacaacgcccggctgattttttttgtatttttagtagagatggggtttcatcatattggc
caggctggtctcgaactcctgacctcaggtgataagcccaccttggcctcccaaagtgct
gagattacaggcgtgaaccactgtgcctggccttaaaaagacttttaggcaagatggtgt
tatttattactgacattttatttaattgggaatatttctgataattgtgtttgtgtgtga
atatctatctgaaaaagaaagccttttctgttttaggttaatacaaaagctgaaccagca
aacaatattacaagtttcctgtggcaactggcattgcttggctcttgcggctggtaaagt
aacattaaacatatgctaatgctatgttaattttgaaaacatttctctttgtctttttgt
gtgatattatctaactgaaaactttgaattaactggttagggtctatgcattgctgttgg
acagtgacaattctcatatgggctttgcatagctcatccttttctcagggtgtgggtgat
gaagtaggtggtcatcattgctgctccaactttcacaggggaagataagcagggggcagg
accatacctaggtgttctgagcatggaggagattgatttttcttagcgacagccaactct
caagctacattccactatcaagctcccaaatgaatgaaaaagaaggagttggagaaacct
aaataaatctgcacttctgtgtcctgcttgattatctgcagagcagaccaagtggtcatt
gctggacctcccgaagtcttgggtctcatagtcttagtgtggtcagaactagtgtgatct
tgcttaagcctggtaattggcctgtccgaaattgaatttacttatacatttaatattttc
tgtgtataaattttaatagcctttgaagggcagtaagactcagcttacctctctgttata
tcacttgggagttttggttttggcagtctgatagcatgaagtatctctgttcctttgctc
ttgggtgggtttggtgttggggggcaactggcaaatgaccctaataactagattattttt
gtgtgtggagcttgtatcattttatggtaataccagttatcctgttatttcagatggcca
gttcttcacctggggaaagaacagccatgggcagcttggcttagggaaggagttcccctc
ccaagccagcccacagagggtgaggtccctggaggggatcccactggctcaggtggctgc
cggaggggctcacagctttgccctgtctctctcaggagctgtttttggctgggggatgaa
taatgccgggcagctagggctcagtgatgaaaaaggtaggtaaacccttcatatgtatgt
atttagtttaaaagcacattcatttaacacatgcttcttgaggatctactatgtgctagc
cccatgtgagatactaagggagaagcagtgaacacaatagagaacatcctcgtcttagtg
gagactgtattctagtgagtagaggtgcaacaaaaccagtaaatacacaggatttgagag
tgcagcttcctgctttacataaggtggtggggaagggcccctctgataagaaaatgtttg
agcagaacctgtaggaaatcaggtgggagatgggacatgtaaatgtctgggtgaaaaatg
ttcctgtcagagagaactgggtgtgcaaaggtgctcatgtgggaagagatgtagttggag
agaaggggaagagtagcacagctgcaggtcagagaagtcgtgtagacccagttatgcagg
gccctgaggggcagggtgaggatataactggttttctcagtgagaggggaagaccctgag
ggtttggaggagaagcgtgatccactttggctttggctgtagtgggtcaagggggaagct
ggaagaccagcttggaggttgtgggagtaaagtcagattttaaacatattttgaagatga
ggccagttggttttgttcactgttggatgtgtggtttgaaataaaggaacagctggaagg
gcaaaatgactgtttctgaaatggggaaaaccgtgtgtagtaaagtgagctggagagtgg
gcagggttggagagtgtagggaaaccatgaggtaggttttaggtaaattaaaactgagaa
gtctgttggatatccaagtacagatgcaggcaggaaactgaacatgcgtcaggaatccag
gaatccaaaattcatgccaagatagttgtgtatatttcatctcaaaggcaaatggtagtg
atattctgatatttaatttattctagatcgagaatctccatgccatgtaaaactcttacg
cacgcaaaaagttgtctatattagttgtggagaagaacacacagcagttctcacaaaggt
aaggagctcagagtattttactttggtgctggggatatgatgggtgattagaattgcttg
attatgttagtgtagtgatggtgtgtgattacagtattgtggcttgaacttgaatgctct
cttttatgtgggtttgttgttttccaaaggaatagaaaaagactacttttttgtatgtct
ctgttatcctctttggtaatcttgtagatttttcatatatatatatatatatatatatat
atatatatatatacacacacacacataatgtagattatatatatatacacacatataatg
tagattatataaaaatgtagattatatatataaatataatgtatatatttatatatatat
aaattccttggttctttatggaacaaagacagcactttgttatttttatttgttatttta
tgtatatataatatatataaaatgatgtcctatgttcctttaaaacaagtcatttaaata
tgtaaaaaagaaacagcaatttaattaatgttttaaaataatcatgtttcttttgcttct
aaatacattctagagagaatgaaaatgtatttttatattgaacaaatattattctacgtt
cactttgataaaatgccttaacatttatttaaatacagctgttaaaaaaacagcttactt
accaaggaatttgtagagcacctaatttcttacatgtgaatgatcatgtaaaatcatctc
atttagcctagctcctagtttctccttttttaaaattttgcttcctaacacatcattgta
ctttcaaacgattttaaaaatttacagaaggcacacattcctttgagcattgctatcttt
gttccataaagatgcagtctgaaattccctttttattatttttctatttaatgaacatcc
ttacaaagtgattttggccaagtgtcaagtgaatgtagtgctcttgtgcacattgttgtg
ataggcattttgtatacagggtttagaggtatacccttaaagatacagtgaagtcctatg
gtgtttgttccttgttagagtggaggtgtgtttacctttggcgctggttcctgtgggcaa
cttggacacgactccatgaatgatgaggttaaccctagaagagttctagagctgatgggt
agtgaagtaactcaaattgcttgtggcaggtgagtgttcctcaaagcttgcttgtattca
ctaggacccagaaattggtcttatctttgtagtgatgaagaatgtgattatacctagtca
ccgtcattttaagagatcttaactgcatgcacgcctatggtgaaatgtggagaaagacct
tgatagagtgtggcaaggaagggttttagataagcagagcaacacggagacattaggctt
cttttgggataaagagtagcaggatgtggggaagggataaagaaaggaaaagtgagagag
tcccaaagaacttcttggaaatttttgcctgagtctaccctgcttctctctgttcatctt
agaggccacatgcagtagatcattcagctctttcctgacttgccaccctcctcatgatct
agagtgttagaggatagtattatggagagcagccgctgcaagaagagtcacgtgttaaca
tgggaaaggctctataggagcaccctgtgctgtgcacatgtggaagttaaaagtcagagt
cagagtgtacatccacattagtagaaactatgctgatgagttaaattattttttcacaga
caacataccctagccttcgtgccttcttctggactcatctatgcatttggttgtggagca
agaggtcaattaggaactgggcacacttgtaatgttaagtgcccatctcctgtcaagggt
tactgggctgcccacagtggccagctttcagcccgagctggtaagaatgattgtctctgg
aatttaaaggtattttaagtgatgaaaacagttgtttacagaatatgtatctattactta
ctttgaggtcttttggagggaatgaagataaggtattttttaacatcaattaataatttc
tgtacttactatgcatgaagctgtagagttgagatcctagagaataaataaagcaggaaa
tactgttgtgttaggccgttcttgcattgctgtaaagagcacctgaaacagggtgattta
tgaagaaaagagttttaattggctcacagttctgcaggctctacagggagcatgatgcag
ccatctgcttggcttctggggaggcctcaggaatcttacagtcatggcagaaggcaaaga
aggagcagacacttcacatggcagaagcaggagcaagaggaagagtggagaggaggtgcc
atactttttacaccaccagatctcatgtgaactcagagcaagagctcacttatcaccaag
gggatggcccaagccattcatgagggatccgccctcatgatctaaacacataccaccatg
cctcacctccaacattgggattactgcaattcaacatgagttttgaccagaacatacatt
caaactataccagttattttgtttccacagaccttggtggtggtgtatacattttattgt
tgttgctaataatgacagttcgcatgtattgaatgcttaatgacgtttcattactatgca
aagcactcaaaataatctaagaactagttagtggttattatccccatgttagagataagg
gaacaaagtcttaaggaggtcaagtaatttgcccaagatcacatagattctggaggcagg
atttaaacccaggtcattctaaatcatgtgtactatgttacctctactttgctgttggca
ttttggtatataacatgatgtgatttctttttaagccattttttttcttcccttaaaaaa
tagttaaatagcagtcttggtttcattggaaatcaaagtcaggcagtcattaatattgaa
tgactgcttcaccttgaaataataaatctgaggctgaaatggagctagagaatcattaaa
aggaagtgtaacttattaattttgattttgaagtcgataaagtgacacacttatggcttg
atcaggaatttgtttgaaacagtaaccatcataagttttagtactggattataagaaact
caaggacacagacaaactcttttcctttttgtaaacctagcatatagcacaggacctggc
atgaacttgtcactcagtagacatttttggaatggatatatgagcatctgaaatgtagtg
caacttaaaatataaataaacaagattttgtctgggtgatgttcccagaagcaaaagaat
ggctttgtgtcctcttctctgtaatttgtaaattcttttctccaagacattgtactcata
cgtggaatacatttatttagaaagtttaccaactcaggtgttttttggttatttcaaaac
cacaaatttttgaagttgaattataacctgacttccatggtcctaaatttgtgcttggat
gtttgccaaaatgattttataacataagcaggtaaatgtcagttatgtaaatgacatggt
tttaggaaccctcttggtaatgtgggagcacagaggaaggcatggaggagtattgtggtt
agaggaagtttgagctgtgcctcgaaggatgatttggagttagccaggtgtagaggactg
tgagggagttggtgtgagcaccaccaaggtgcagttccagaagcacattcaggttgtgct
ctcggtgggcacattcatggagaatcccatgtgccaggggcagcagaggggggaggcacc
gagatgtgaaatagtgtggtgtattagaaataaaggcaacgtggtagtaggagaatgtca
ccgtggacacagtgtgatgggaggtaaagcagggagcaggaaacggaggtccttccgtgg
caagattcgtcctgacggggcctgggcccaccacactcacatgctgaattgttaccataa
agaatagtgcccatttcagatttcaggtcagtggcatgacagagttagaatgaaaaagag
aaactaggtcaggattcactggcagttggggaggggcagaagaagagttagagtggagga
taccattttatatatttatttttaattgaagtagaaacagtcctaggcagtgagccaggg
gagaagatttcttacttctgtgacacaattaaaatggataggtacccactctgaagtgta
ttctgcgacagtagaaaaggggatcaaggagaaacttcaattaatgaaaaatatgctttc
ggaattttttttttgacagatcgctttaaatatcatatcgttaagcagatcttctctgga
ggagaccagacttttgtactttgctccaaatacgaggtaaaatttttcttgtgactctta
tttccaggaaggaataatagtgaaccaacatttcttttaacaagtaattacaacataaag
agcaatgttactctttgtttctaccaatcctatgttatttttaaaataagcaaactaaat
ctggaagaagttgtctccatttggctcccttgaagtgccaacaattctcctggaattatg
gagttctaatttataatttgaaattatttatttatatttgtacttgttccagaaactctg
taaaggatgcctagggagttggtgcttactttggcattatttgattttccatttcttttc
ttccctgttaagtggcaacaaatgctaggtgtttgagaacttggtgggtttctttgtttg
atgtgattgagtatatatatgtatgtaagaggtaccacaattttcagatgtattttatta
tttgtaatctgcttatgacatgacaccaaaatttcccttccattgtctcctgcatcacta
tagtggataaagacactgtgacattgtctttctgcctgaaggtagagtgtggatccaggt
ttctgtgacagggctcgaattccttccactcttccttgctgggggaattcagtctggaaa
aactccacagatttgttgtcagtgctggactccttcccctgtgctttctctcctctcttc
tcttcttccccacccttcctgcttttattcagcaaacatttcaacaggaccagctccgag
tggtgcatggatccttatactctcttggaggagcaagggaatgggctgttagtgaagaaa
aaggagtcagaattgactgggaagataatgagcaactgtggaaaccaggggctctttctg
tcttggaaactttctctattagtttgatacttagctatctttaagtacacaaagtatttg
ccttctagtcattctgattctgtgattaggttggaaaatcctggtggagcccgaggctgt
aggctggacagctaaagctgatgattagctattttccaggtcaggtgcctgaagaaggtg
gcttagtgctaccatctggcgtgatttggaactgctgccctagacttattttagacccag
cctcagagtgtgtattacagagaaatcctgaggaagctgaggtttttctttgtttcttca
agatgtcaataaaacaaaatacaaaaggcactgactctgtggaggataatcagtttttgt
ccataagtaatagagttttaagtatttatttcccctagaaactagtattgaatagtgtta
ttcaatagtatccaactttaattttcctgtgaaatttaacatgaaatttagttttctctt
gtaaatatagtatctgatatatgtaactgatttttattattgtaatcaacaccttgggcc
tggaaaacaacacactgatgagaaggaagtgaagtagcatactattagagaggcagggca
ggttaaagtttaaacaactggaaagagggataggtatgcatgaaaagtgtaagatcacaa
agaaaaaggaaagtaaacattacttaagaagatgttgctctttcttttgaaactgaaacc
tatgcacatttacttaaactattaaccagagatgattatttagatacagaggctgatcaa
atcatatgcttaccctgttaccatatcacttaaagaaccaagaaaaagcacctgtatagt
tacagcctctatttttttttttttgagatggagtcttgctttgtcgcccaggctggggta
caatggcgtgatcccggctcactgcaacctccacctcctggtttcaagcgattctcctgc
ctcagccttctgagtagctgggattacaggcgtccgctaccatgcctgggtaattttttt
tgtatttttagtagagaccagtttcaccatgttggccaggctggttttgaactcctgacc
tcaagtgatctaccctcctcggcctcccaaagtgctaggattacaggcgtgatccaccac
gcccggccatagcctctatttttataaaaggctgactcattcattactgccaggccttag
gtgaaagaagggagggaaggagttatattcagatacccctttgctacactgattctaggt
cttgggaatttagtgaatgtaaaccatagcatctccttttcctgtcgttttgttccctgg
atagaattgaagagggaatgtggttgggattgttagaattgtgtgtgcatgtgtgtgtgt
ttgtgtgtgtgtctatctcataatcttctttttcctggaacagtgattcttaaccttggc
tgcctactggaatcacctgggagctctacaaaatactgatgactctagagattctgattt
aattggtctggagtatgacttggtcatcaggattattgaacgctcccatggtgattcaaa
gtccagccaaagttgagaaacactgacctaagagcaatttttccttttttgcctgtatgt
attaaagacaggaagaatgatgttttttcttggttctttaagtgattctgaacttgtact
tcacccaaggcatctctggtttattggacatatgatgaggaatgataaaatagttccaag
tctttattttattgtaggtttgtgttagagttgatgttcagctgcccctttgaatggggg
aaataaataaaatttacgtaacaacagtggttttacaaggaggtggaaagacaatctctg
tgtgtactccagcatctgctttggattatgagtttcctgtatgttgtacttcaagatgat
ttttgttctctcaatagatatctgtggccattttagtagaatagttatcaataaccagat
gatcacaaactttgtcaggcatctctgttttattacatgctctactccttcctaccataa
tgatacgttaacttgaagctatgggaaagtaaccaagaaaatttactttgaaagttatgt
ttttatgtgtaggtacaaaggagaaaaaaaatctcatgagctgatgaatgagtgctttaa
tattacctttttcctcttcactggagacgagaataggagtataaagcaccatcaaccttt
ccttagttctcgatcaagaacaaggcttggggaaaataagttgaaaacaagcaattttag
aaaaggaaagtgcttattatgttttttttctttaatctcactgaataaaagatgtacagt
gttgggcaacatttggaattttcaaggacatacattattaacatctttttctgccatttt
tcttataatagctatatacttgaagcaagaaattaagagtcattgtttttataggttatt
tgtcatatagattataactgaactctggctcttttgtaatacattttgttgaagtttggt
ggacatttatggcagatgactaataccttaaaaacctgctgttacagtgattcaaagcaa
aggggaaagaagtctgggaaagttgtactgagttggtttctctgggaaacagacccgaga
ctcaaaggtttttgggagagtgctttctagaagaacatctactgagggatgaaggaggca
ggattgcgcagagggaggggttgaaatgcaattcagttataacagaggcctcagccagtc
ccatgaggagcactgaagttgtgatggtccttcagccagtcctgagttgaggcaagcggg
ctggacctttacaccatgcctctacctgccattggatgtgatagtgaagcaacagtcaat
gccaagtcctggacagcaacccagctgggatctgtcaggagcctccattctgaagggtgg
aggggatctgggcggcacactgcagcatttagatcataagtgaaacgtaaaatggagaat
atgtgggagaaaggagaggagacaagatccatgctacataatttcttctttttactgtta
catttaattctccagaattattctcctgctgttgacttcaggactatgaaccaagcacat
tataccagtttaataaatgatgaaaccatagcagtttggagacaaaaactctcagaacac
aacaatgcaaatacaatcaagtatgtggctgcttgtcttcatttttttttccacaaagta
tgttacaactttttagcttagtgtgattttccgtacttgcatattgatactgtgaatgta
aatggggttttacattatagggaatcgtgggttatttttggttactatttcagggttgat
ctccttagccccaaatagcataatggatggatccccaattctcacacacagtatatgcct
caacctgccttgtttattgtatgatcttaaaaatcctgactgatgaaggcctgagttggt
gattctgctaagagagcttagcgttatggttaactcccatgggttttagtgtatgcatgt
tccaaaacatcccaaatctgagacagctgttatcttacctaatcttaataatttctagca
ttttcctattcataatgattgagatggtaattcagagtcatgtagaaaaaaaaaaaaaca
acagtaagtaggattgagagcttttatcaaatttaaaggacaattttcctttgcacattt
ttacacattttcattggctttcctcagcctctccacttttttctgcaaagtctgattctt
gggaagaataaatcaagctctgtgcactaagttgtggttattcccagaaacgtacataat
ggttcctgcattatgacatagattgtagtgggccaaatgaccaggacgctacactttgag
gcacttgagctagtaacgttgtgagtgagagagcattagaaacgccctagagcagctctg
tggcagtcttcagaatccctctaaccttaggatggctctgccaaggagctcaggctgaag
ggtcgcaggggagaggagatgagggcttgctggggtccagcaagggaaatggtgacactt
taccattagttctctgttttcttatttataaaatgaatggatggaagacatgatctttaa
agatctttcctgatctaaattctgtgattaacagaaactactgtaatcccctccccagct
gtatatttgtgttattctttcccttttccttacactgaatggaaaggcccagggttcctg
atgtccagtttcattttgggccctcagaattagctgtttcctcagagcctgtataataga
aggtaatgggaataagcacttgtttcactattttttaatttatgtctcagatatgcagca
aaatagaagtaatttttcagttattaatttgccaagataatttctgtgttcgggaagtaa
cagcttggcttctcttttttggttttattctgtgtttctctttggagtttagatagggca
cttcttagatggttggtggtagaaaaatattcaagaacattattgggacaagaggttttc
tttcaggagctttgatattcttttttttcccctaacatgggaaacttaagttcttcttca
ttttgagatgtgacatcctgtttttctaaagcaaatgtacattttccaaagcttcagctg
acaaagagctgctattaatgaaatccttgagtagatggttactttattattgatgcttaa
ataaccatttatttgtaattattaaaggcttccccctcccttcttttctttgagcagtgg
tgttgttcagatattatcttctgcagcctgttggaatggaagttttcttgaaaaaaagta
agtgacttagagccttaaaaaaccctcacgtgtacctgtagtctcaagctatttggaagg
ctgacacaggaggattgcttgagtttaggagtttggggctttaggatgctgtgatcatgc
ctgtgaatagccactgaattccagcctggacaacatagtgaggccccatctttttaaaaa
aagtttcttaaaaccccacatgtgatgcaaatacttactcagcaaaggctgtgaaagact
tttcttctctttgatggtggttggccttaatttaatgagtaagctgatgctttgcgcaaa
aattggaaagcctaataatggtaatgagaggatttcaggaagagcaatgctgattcatac
ctggatggcagaaaagcagattaccgagagagactgtatctcagaaataattggtagaat
catcagtaagattttcagagtattctaagatgtgtcataattctaaattcttaattcctc
agataattttcttgatttctttggtttgctttcccacagttttaaaatttttattatttt
ttatttttttctctcaaaaggagtgaatttcagggagtaattctaaggaggcttcagggg
ctccttggatttaggtccagcccagctcaccagagaattatatttgaggttgaactcccc
agtagtaaatagaatgtttatttgcttagccttatcccttctgcaaatatctccctcagg
aacctgatgcagcaaaagagtcttgtcatgggtttggatctttggtaatcccaagtccta
attatttctcagtcctttctgccagtgaccaggctatatgagatctcaagatgaattaga
cttcatttctgtgtgtgaatcccacccctacccctcgagccctgtgttactcaaggttct
tcagagaaatggaacaaataggagagagataaatagatagatggatgtatctagagagag
ggagaggaagagaggggatttactacgggaattggttcacctgattatggaggttgagag
atcctgccataggcatctgtaatctggagaaccaggcgagccagcatcatagcttagtat
aagtccaaaggcctgagaaccagggaagctgatggtgtaactctcagtctgaggctgaag
gcctgagaaatgggtgggggctgctggtgtaagtattggagtgcaaagaccacagaacct
ggagttctgatgtacaagggcaggagaagaaggatgtcctagttccagaagagagaaata
atttgtctttgctctgcctttttgttctgggctttcagctgactgggcggtgcctaccca
cactgaatgaggatggattttctttacttagtcactaattcaaatgccaatctcttacag
aaaactgacccagacatacccagaaataatactttaccagctatctgggtattccttaat
ctagtcatgttgactcctaaattcaaccatcaccaccccctccccacaaatgagtcccta
actgggttgcaggaggtcacttcagaaactctctttggttacatttagagattataaagt
catttacttttataattaaggcagctgggatgagctcacacaattcatttcatatttagt
aattagttttttcctctagggaaagatattctggattatgctgatgttggccttccagaa
caggggttctcaaccagggtgattttgctccccaaaggacatttggcaatttctggtaac
atttttggttggtacaatggggagggacttgctattggcatccagtgggtagaacccagc
gatgctgctaaacatccttcattcccacctgcccagcaaagaatcctctggtcccaaaag
tcaatagtaccaaggttgagaaaccccgttctagatggatagctttcatgacatttggga
agggctcttggccagacttgttaggttgttcatccttagtatcacagatttcgtatagag
ttgtggggaaagccttttattttttttcaaactgacatctgtgtatttcagaaagtctac
tcctgtagcgtacataggatgcatctcaggaaaccaatcaaaatgaagaccagatttaca
aagcaataaatacgtatagataaaacattttgtttttgttttctcaacagcatagcaaaa
agcatatggaaaattacatatgggaaaccagaattcatttctatattttgggcagattta
ttttaaaaacaataacaacaacaacgaaagacccaaaaaacaaagtacaagcaatttatc
ttcatttgagcatagggttccgatacatataattatgatttttaaaaaatgttagaaact
cttatgttttcaaaaattataacattgctgtcagagtgtattaaaatcatctgaatgtgt
ccattactcaaaaacagaagcctgctttgcaaatagatagctcttttgtaaattaacaaa
tgtggtatgttcaagagcaggatatatgagatattctctaagtctcaaaaatgctaagat
tttatttaaggttaaaaaaatgatttagttgctagaaagttaaaaatagtggcaatgaaa
ttagtccttgggtgaatgtaattgtatcctttgtgttaacgatgagagacattaactttg
catttactatagatcatttttattttaaatactttggtaagaaaggctttcaacaaggaa
gttctactgtcatttgttgatgagtggaccagtttgcacaggggacgttatttgtaccaa
gccacagcatctacatctagttcaatgagccacaaaaacagaaaaaaaccaaaaaacaca
agatgaaatcagggaaataattatttgtttataaacttcaagatagccttaacttgatat
gacagtccttgtactttgacttgaaggaaaacagatttaaaaatttgaaaattcttgtaa
aaggaattccagtgtggtttattctttgtgaaagaataatattctgtattttgggtttat
tattttgagatttatgcaaagtgtagtatttttgtggatcttatctgccagatcaaattt
aaatctgattactaagaacacagtattttacttgtttataattcctatcagagtgtttgc
tttttcttttattatatacctttttgattttgtttgtttagaattgatgaacattttaaa
acgagtcccaaaatccctgggattgacctgaactcaactagggtgttatttgagaagtta
atgaactctcagcactccatgattctagaacaggtatgtttctatatttgtaaagtgcat
tcttaaaaatgcatttttgtatcgatgaattcaacttcaagagaaaaagagtaagatgaa
aaagtgaaagtctccaaatcttaattttgtaaagtatttactctgggaattagacctacc
ttttgctttcttttggcttaaacctttccaaggcaatgcccctctagaatatacagtttg
cactggcagggatctttggcttttcttttcatggatgtgtactgagggcctagaccagtg
tcaggctcatagtaggttctcagtgcatagtgaatgaatgagagttgagagtctatcaaa
tagcttatgaacttagagaaagttaactagatctcaagtatgtttgaatttctcattact
cttttccctcatacagattttgaacagttttgaaagttgtctgattccccagttgtcaag
ctcaccaccagatgttgaagccatgagaatctatttaatactacctgagtttcccctact
ccaggattccaagtattatataacattgactattcccttggctatggccattcttcggct
ggatacaaaccccagcaaagtactaggtgaatttgctaacctcgatatcagtggttttat
ggtcatttgttttgttggtgtgactcctggctctcagtggattgagatccaagaatctat
ttgttgccatttaatatccttaacacttaaaacctttttttctttgctgttaatttttag
ctaaccctattttcaagttgaaaataaaaccattatttagattatttgaaatgactcatg
ccagaataatcttgattttatagtattcacaaacctaatttatttaacttgaaactattt
ttttctaccacatttgctcagtacctcagtattactgtacgttggtctttctcctatgtc
taatttagggggtgggagtgaagtgaacagtttcggtgatacagaggtctccaaaacagg
agaggaagaaaatgacctagtgtggacttaccaaatgtttgttttgtttttcttttttag
gaccgttgagtccacactgatttttgcaggctccggacactttgctgagataaaaacctt
ccattcctcagtgatttggagagtgtctttcatgggagtagcacctgaaatgtttttatt
actcaagtgcaggaagtctatcacctggctttttacttttttcccccctggtaaattttg
ttaggtgtcattgcagctcagtaacttctgtgttccagatggactgggatgttacttgag
tgtggtctcgccgtgaataaagagattgtgttcctgaaggtggaatactggcttttctat
attgcctccacctttgtagaagagataaaaacagaaataataatgaaagcactagtaaat
gttagtacttaattttttttaagatcaaaagccttttgggggcacattttctcaggtgtt
ctagttgatgtgaaacagagaggtggcaatatcagaagaaatcttacctgactttcaagt
tttagagttttttcatttttatttttccaggctggaaaatacaaagagaacataattgtt
caattttacactttatttttaacttctaattattgatatttaaaagaataccccaaagta
gagagtatgctacaggtagtcaccacacaaattcagcagttgtcagtattttgcccattt
tatttcatctgtccctcgccctcaccacctttttattttttgttggagtattttaaagga
aatctcagacatactatttcattctttaagtatttcagtatggctgagtttatttccaac
gaagtataagccagtggtatatcttcttgtctggttatgagaaagcattttttggtgaga
agtaaaaatcgtagtttttcaactaatgatacctcttaaagggaagggaatggttgccat
attggtgctgcttctagggtatgtggtgcgtcatcctttgcatttctgcttcaggattta
gtgatggctgaaagcgctaggacataagaatgctttttggattaatacattgggcatcac
tcctgcccaaaatatgtgtatcttgtccacatgtagtctggaattggacttttaagttaa
ccttcagattgagtctttgcaaaaaatcagaccaggctttacaaaaaaagctccagggat
tcttttacagctgttgttctccccaaaaaggttttaatggattctttttaaagtcagttt
tgggaaaatgtattttagactaatgtttatcttctagacaaagcaatttttaactggcag
gcagaagacataaatacttgcccaagattacatgttgaaatatgtcttttctttctttct
aaagataactggtggtctcaggtatgcccgaaatatttcatgaagctggtaaacctctat
aaaggtgcagtcctttatctactgaggggaagaaagacattcttaattcccgtactgttt
aacaattatatcacagcagctctcaaactcttggagaagttatataaggtgagcatagga
ggtgctagtggggagggggtgattagatggtagggtaaaatgtcctagtgagatgttctc
tgggaagccatgtttcagttgtctgtattttgttcttcattaggtaaatcttaaagtgaa
gcatgtggaatatgatacattttacattcctgagatttccaatctcgtggacattcagga
agactacctcatgtggttcttgcatcaagcagggatggtaagaattcataaagcatattt
taaagctttagtctttttataagaaaagcacatgtgagctgtataatatgtctttgactt
tgatgtcagtgtgtcacctattcttcatccagctggccttttgcattctagaaacttgga
agtgctttaagtaatcatcaatgttataaggagtcataaatgagtagtcacccagaatgt
tacacattttatcagttgccccctttaaaaaaatcagagtatctaaagtagtcaaatcca
cagaaacagaaagtacagtggtgattgctaggggctggaggcaggggaaaatggagagtt
gctatttaatgagtatagcttcagttttgcaagataagaaagtttggagatccaattgta
caccagtgtgactatacttaacactgctgaaagtgtacacttaaaaatgcttaagatggt
acatgttatgttaggtttttttttaaaccataattaaaaaaacaagacacatacaaatat
gaatttttagctttcctcaaaacttggaagatctggcaacacgacctgtcttcccatatg
acaccaagtggctggagttcaagagtgactctttagatgaggcttatgtatatgccacaa
ttcccactgcagcgtaatttatccctgacattgaggaagggtcatttgctaattatcatc
ttctgacagcctactccagtcatcatatgtcagctacctggaccccgtaggccccttctg
attgagaattatgtgtgtgaaagtgtcacacatccctgaccaagtgctgtctcaccgtat
tttagatatgccattcaggggcctgtggattcctgcctaccacctctggcgtggcaggaa
ctgctccttttgatagcacaccagcttgggatatatgcaaggctctttaggatctcccat
ctgtggagtatgtgcaaatttgagttaggtcagaaaacagaatgataatttggttattgt
attttgtgaagccatgtgcagcagatttgaggtgagtccttgccagtgtagcaggttcat
caccagtattagggcaatatttttcctgtggggtttttggaagtcagcagttgtctccaa
aagcaagacatttaaataggctgatctaactgaacaagaaggattgttttctttgtcaaa
taatagatgatgaatgctagacacaatgttgtatttttttctctagagacttaaaaaatg
catacaatgttttatttttaaataagattttatgattaccctgagaaaacaaaatacttt
ttttttgagacaaggtctggctctatcacccaggctggagtgcagtggcaccatcttggc
tcactgcaacctctgcttcccaggctcaagccattctcccacctcagcctcccgagtagc
tgggactacaggtgcgtgccatcatgcctggctaatttttgtattttttgtagagatggg
gttttgtgatgtttcccaagctggccttgaactcatgagctcaagtgattcaccagcctc
ggcctcccaaagtgctgggattacaggggtaagccactgtgcctggccaggaaaatactt
tttaatataaatgagttagagtgttctaaatgggctgacttgggaaatttaacatggagg
ctagtaatgaactctgttttcactttcaaatttaggaattattaaaaaataagcccttct
gttttatcaatttatgaataattattcactgaataataacattatgagcagaaaaataag
cctgatgaattatttagtccaactgctttgtttctagatgaggaaatggaagttaaacaa
tttttccactaatttcattagtagcagtaaaagtcaattcttctgatttctaatctaccc
tttctgtgacttgatgctgaataaaataagtctaacaaattgtaattcttttttactctg
aaaaagaagttgctcatgttaaaatctagattattatgacagtagtctctgagtagagat
atttaagtaacttttacaatattttaaacttcctttcttttaacatttgataaatatctt
atcagatcttgaataacagatgctcatctcttcaataactataatagttattaaagaaat
atggaaaattacatgaaattagtatatggccttttgtgatttttgtggaattttttttat
tgtatgaggtacaatgctattagaaattgaattttaaatgtcttgatattttgaagttta
atttaaaatactaaagctatttcatatgttatttttgtttaactacttttaaataataga
tggatttttttgatgtgtgttggcatttttagcttgttaatagctgaggctgtgtagtat
attattgagcacatgctccagtcaaaaagacctgggttcagttccttactctggtctaat
ggccatggccttagacaagttacctaatttctataggcccagcatcctcttttgtgagta
agaattataacagattgtggaaattaaatgggagaaagcatggaaagaccttgcttagca
gagtacttagcatataataagccctcaataaatatttttcacgaagcagttcttgagtac
ctaatgtgtgccatctgcctgctagtcacagtggaaacatgtatggatatggtgtctacc
tttgcagagtgtttagcccagaagcagcagtgaaaaattgcaaagggatctaacacatgt
gtgcagaaggaacattctaaagtggctgatttttactccttttaaagaagaggtggtagt
ggttcctttacttcaatcagtaacttgccattatctgcacttaaaaaccaaatagcacag
agtgaatgagtggtgggctcctctagagggcagcacaagtggggaaagtcagtgccacag
tgtaaatacttaaaaaataaaagctagataaagctcgacatcttgctgtatgtgttaaag
gagacgcagccaggcagtgttttgtccccagttatgagtattgtgcacgtgtgagacaag
acaggcactaaggcagaggaggctgtatttcttctccagcactgcaggtgtgcgtgtagt
gcctcctgccccacttgcagccacatttaggagatgttgacttcgtatttaaaaaaaaat
gatattcccaatttttctgttctatcccatttacttattcattgcttctatttcatatac
tttaaaaatgagcttaggtcacagtgcagccccgtttcaggcagggagacttgaaatatg
gtccactagtactttactagttttaagtctgtgatactcatttttgaggaatggatagtc
caagacaagtagcctctcaggagataatcatgtatcttatcagttcgtatgcatccttct
aggttatgaatagcaatagtggcacaaaatcatgcagatttattttgtataatatggaaa
taccagtgtgagtacaatttctaaaatattcagtattcacagaataaaaattaatgaaat
taaattattatatatcaaatacaaaaacttacagacttacaaaaagtctgtggatgtata
agcagacctttgctacagattcgcggcttcttttgactgaatatcgctccatcctttgcc
ttccttagagttggcacttctgttttgtaaggcttccatatcttcctgcctgccttgctg
gctcacctgagacttctctagaccaccagctctgggcagtgtctctctggctttggctgt
ggctcctaactgaggcagttttggatttcttcccagccatcccactcaacagagagaatg
gtgaccctgccctcaatttaactcctccccttctccagtagaaagatcagcccgcttcca
aatctgggttccttcacctctggggtgtgggaaggggtcaggtgagggatgcttagaggg
actacaagctgccgaagctgggtatttaaggggtgcagggaggctcaaggtgggggttac
aggaagagggtggggggagagagtcagagaacaggagtgggactggaaagagccaaggaa
tacagacaaaactgctgattgatgtctgaaataactgcattacaccaactaaaatgtcag
tatgtacttaaaaatactaagtaggctcggactctgtaatgccagaactgtttttattat
cacttcttccacagtcacttttatatttgaaatatctaaaactttatcttgctttataga
ccaacacacattcaagatctttcttttcccttgagaataggcagataatgctttgcataa
actaatctcttctgagagacagattaggaaattctgaatattggcaccagttttaagcct
actttctttcccaggatgcttatatcttttgtaggtacctagactagaagatgacttagc
tttgtatagtgctgttttatggtgtggttttgtttttttgtttttagtcatcttgatttc
taacttcaaagtaattggatatgtaggcatgagagtgagtaagattggtctggattatat
atgcaggatttcatacctgatctcactggactggaattgtttcttcaattagtgtttctc
tgtctagagaaatgtgccaagatccctggaggaacctagttataaagggttaacagggta
gattttaattaaaattgcttataaatgattttatttaaatatccataaggacaagaggag
gcacatgctgcttattcgcatactactgatatagtacaattataaaaccaaaccaaattt
ataaattaaatacaaacaaaactctaacagcaataaaatgcagattagcctcattgattt
tatgtgatgatcaaacatgtcttactgaacccaaaccctagttgcattgtggatgtggcc
tgcctgctgtcaggccctggtgcttgagttccactgcccatctggctgggatgactcgcc
tctgttttctccttcaactgctgttaaaccatgtttatgcagcaagccaggaccacactg
gccttttcttaggtgcagatggagcatccacatgccaagactgcttctctcttttctcac
tacacctggacgattaaataataacatgatgccaatgcagttattcaaacaaatgtaact
taatgtgttttactaattttgtttaggatatcattaagaaataatatagagcactcccag
atctctgagaatacacccatggttttctttttgagaattcttgctacagatcaacataac
ctatattgttgattttttattgtttctattaagttaatattaagttaatgtttgttacgt
aacttaacaaaaagtgaacctataacatatctcctagatgtccttcattgtggttgtggg
ttttttaccattactcccctccaaagtttattcacaggtgcattcacgtattgatggaat
gtgttctgtaagccaagtactagtctaagtgctgagtcagtgacagcttactagataaag
ttctttttagaaagacctgaaattctttccaaatacttggtttctcctaagagtagcagc
ctgtgtgtatgtgtgtgtgtgtgtaggaagatgcaacatcatttaacaaataaaatctaa
tttgtattgtccactttacccaacaaaaattaacctgtgaagtcaaggttgtaaagctcc
tgttttggaattagattgcttataaaagagaattctattaatgctgtgaattgtggagag
ttagtgacatgccctttaacggtcataagaaaatgttttttaattgcttttgctcttttt
ctcattctgtggccatcaaaacatcttttccctcaaaatttagtcagccattcaaatggt
gttagttctatggccagtagtcagattggttctgtgttttgttatttatattttactttt
ggagggattaaaattcagggtttacaatttaagtaagagactttttatttttctttacac
agaaggctagaccatcaataatacaggtaaatgatcctttttaaatttgcttttatattt
ttccagctatactttctgtggaatagtataatactgtcaataatgtgctttattctagga
tactgtaacactttgttcctaccctttcatctttgatgcccaagccaagaccaaaatgtt
acagacagatgctgaactacagatgcaggtatcatattttagaaattatttcttcttttt
actgtgtttctcccattctagacattcagttgtaattttttctagtaggagaaaacatat
ttggttgaaattccattgtaattcttaaaactgtttgaaacttttcagtaattttgtgtt
gaatataacacacataggtgaatacacatttgtgtagattagagattggcaaaaggatga
cttagtaaatgttttaagctttgggaaccgtatggtctctgttacaactattcaactcta
ttttagcacaaaagcagtgatagacaatatataaatgaatgagcatggctatattccaac
aaaactttatgtatgttgaaatttgcatattatataatttttacatgtggtgaaagatta
ttcttcatttaatttttttcacccattaaaaaaatgtagaaaccatgccgggtgcagtgg
ctcatgcctataatcctaacactttgggaggccgaggcaggcttatcagaggtcaggagt
tcaagaccagcctggccaacgtggtaaaaccctgtctctaaatacaaaacttagttggcc
gtggtggcacccacctgtaatctcagctacgcgggaggctgagacaggagaatcacttga
acccgggatgtggaggtttcagtgagccgagattgcgccactgcactccagcctgggcga
cagagcaagattctgtctcaaaaaaaaaaagaaatgtagaaaccattaatagctcaaaag
ctaagcaaaaacagacagaaggctggatttgatgtgtggggcctcagtttgctgactcct
gacatagagaattaaatggaacttgggaattctttgttgaataaaaacttgttatagaga
tttacttaataatttattttaaatacacatttttattataaagtataattgattttgaca
agccacaaaaacgtttgtgaattagcggctcaaatcctccacttcctaccattggtagat
acagatacataacttcatttatctttccctctccatctctctgactgtctgcttgtctgt
ctctttccagctcgactgcatctatctatatatatgtttgttttcatgttgctatatctg
tgatattgacagtttagagattttcaagagaaatgaacatttttcaaagaataactcttt
ttaacaagtggttattagctttcttttcctgccattttgaaagttgtggtttttacccac
tttctaccatgtttcttcaagcatgatactattttagtattaatcagctagtttaagtca
ctttcctggacctgattatagatcatatgattcataaactgttttagttaatttctgtga
gtccagattagaaagacttgagtgctgtgtaaacataagtaacttagaaaatctgtggaa
gttaagagggaaaaaaattaacaaaatggagatgcagtcagcgcccccaagtccagaagc
acagctgactgctctcccaactcacacgtgtgctctgagtaattgctttcttgactgtgc
cattccaggtggcagtcaatggagccaacctgcagaatgtcttcatgcttctcaccctgg
agcctctgctggccagaagccccttcctggtccttcacgttcgcaggaacaaccttgttg
gagatgccctaagagagctgagcattcattctgatattgatttgaaaaagcctctcaaag
tgagttccttcaggatattcctctaaataccttcgcaatttttctttgaacagtgttgat
taagcagcagtgatcttattaaaattgtggggtgcagccattctttcattcattttgcaa
gaatttaatcacctacttttgtcaaatcaccaaacagaacacctcaatgtaacattggat
aaaaatgccagtggattatttgaaagattagagtgctttctttgtcttctgctgtctttg
gtgtaccagttctagctctatcaaaaacaagcaaacaacaacagaaacgaaagctttgac
taattaccactattaagctatcatttaggaagattgtagatatcaaagatttaagagaaa
gaaggtaaaataggaaaatggaaaggtagtaaaatcatctgggaagctattggcctatta
tgagaggcacacctagtacctgtaaattattaagtgaaaaaaaatttctctctccatata
tcatgcatatttccagggcttagcataatgtttggtacacagtaggtattccagaaatac
ttagtgaattatatgaaattgtttaaagtcattcatcttttccctcagacaacttccata
tccctattgctaatcttgttatgagttccactttcagaaatgtaataggcatgaaatgaa
ctgatcatctccataatatttttaccctttccaaaattcctaataagtagcatcagtcgt
atcaatctgcctggttgttcttcccagaacttctgggttatatttttgacacagcttttc
tttttgccctgttttcaataggtaattcaggtgaggcagttcttactttgtagcagtatt
cttctggcatctgtgtaatccaggtcccagtctctgtcccatttttactcttgtcctgct
ctaggcaatcttgaagacagccacaagtgtaagctttgttgaatgctgtttttagttctc
tgcccgagtcattatctatgaaatggggatgataatagtaccctatgcataaggctgttc
tgaggattaggtttacagagtttaacagctggcatgtagtaaactccatgtcatttgttg
atttgctgtagttgttactgttgataaccattatgtatccatcatgcccacttccactcc
ctcacagagcccatgtctgtgtctgattagaataccctcttctcttctacatgcagcagt
tacttcaagaaccctattgagcgtgatttctcccagaaagtgttcttttattcaagttaa
atgaaaaatcatttttttctatgtgccagaatatttacctctcattatatatttgactct
ttaaaaataaaaagtattctctgcttcttttatgtttgtctttctgcgcttaagtagatg
gtagacctttttttttttttttgtcggagtttcgctctttgttgcccaggctggagtgca
gtggtgcgatctcggctcactgcaacctctgcctcccacattcaagcgacactcctgtct
cagcctcccgagtagtggattacaggtgcccaccaccatgccaggctcatttttgtattt
ttagtagagacaggttttcaccatgtttgccaggctggtctcgaactcctgacctcaggt
gatctgcctgcctcggcctcccaaagtgctaggattacaggcgtgagccaccacgcccag
ccaatagatggtagactttctaaggacacatggtaaatttctgacttcctttgtatccct
tgaagcacctagtaaaaattgtatgtatctataagtaccttgctaaaacttcaccagcaa
taatcaacagacacaccttgcagttttcattgcatcagtgtgtattctttgttatgcttt
ccttcctttgtcctgagtttagaaaatggtctgctaaaaagagataaaatgtgtcataga
tttcccggaagcattaattctattctattattttaaggtaatctttgatggtgaagaagc
agtggatgccggtggtgttacaaaggaattttttcttttgctgttaaaagaacttttgaa
tcccatctatggaatgtttacctactatcaagattcaaatctcttgtggttttcagacac
ggtaagtaagtggtgtcacaattaaacagatggattaaattaaactttctttttgttgtc
agaccaatcccctaacttctaactttgcaaaggggaacataacaaggataataattcaaa
atgtttataagtaattaaaatgtttatccagtcttcatttatacttgtttccaagacctc
atagtgcattttgtgagccttcagtcccatttccatttctagtaggtaagatccaagtct
tgttatctgagaagggtaaaaggaaactgtgataaattggttttgtgacatatggaaggt
caataatcaaatatgtctgatattaataactatgataatatattttcacacacatgtgca
tgcacactttatttttgaaacttcagtaggagagctaagtttttaaaggcgttctaattt
caatcagactgtcatttacatttttttctatgagagttttcttcctagatctgcaccata
ccaaaaggtagccactaggcactagccacatgtggttatttatatattatttatttaaaa
gtaagtaacagcaaagattcatttgctccatagtactagccacatttcctgtgcctagta
gacacatgtagccagtggctaccatataagatgggacagaatagaatgtttctataatgg
ctgaaagttctgttggatggccctgctctagatgactgtgagctgttctctgtatcacta
ggtacaaatgcttaactctgtctacattgcatctttaagggataacaacttttgtcaggg
tgtttctttgctacagaaggtaactaaatattaatgagacctttattcttttattttgaa
aatattttgagggaaatggtagaatgtttgaaggccagaaacattgcatttctttttaac
acatttgtatgtgtcctaaaaagtgttttgtagagcacaactggtttcacttgattggta
taacctgtggactagctatctacaactccactgtggtcgatctccacttcccattggctc
tctacaagaagttactcaatgtaaagcctggcttggaagacttaaaggagttgtcaccca
ctgaaggaaggtacaaagctaaaaggcgattggtatctgaaactgttgtggctgcctctg
gcatgaggattaaaggttgaaaataccatctgtacaaatctgagtttattgcatcctgtg
gttagaccctgttatgtgtgttttgtctaagatgtagctgtgcagctacttgcttgagac
attgcctgtgttatcggtacagtatcggtatccgaggggtattagttccaggacaacctg
cagataccaaaatccacatgtgctcaagtcctgcaggggccctagaagaacccatggatt
ggaaaagttgaccttccatatccttgggttttacaccctgcaaatactgtattttctttc
tttaattaaactgtttttgttgttgaggcaaaatagatacacatattttgggggtacatg
tgataatataatacattatataatttgtaaagttcaaaccagtgtaactgggatatccat
caccttaaatatttctctttatgttagaaacactcgaattattctattttgaaatataca
atagattattgtaaactatggtcatcctactgatctatcaaatactaggtcatatttctt
ctatcaaaatgtaatttgcgcccatcagtcaacctctctgcaaatactataattttgatt
ggcctttggttgaatccatggatgtggaacatgtgaatatgaagggccaactgtatttta
ttttttaaactgccaaatagtgttttgttatatggatatgccacattttatttatccatt
catcagttgatggacattgggttgtttccagttttgactattatgaataatactgccatg
aacatttgtgcacaagtttttgtacaaatgcaagttttcatttctcttggtatatgccta
ggagtagaattgctgagtaactctgtatttatccttttgaggaacttccacgatgttccc
aaagtagtagagccacattttttttatatttatatttattttcattttattttttttaaa
ttatactttaagttttaggatacatgtgcacaacgtgcaggttagttacatatgtataca
tgtgccatgttggtgtgctgcacccattaactcgtcatttaacattagatgtatttccta
atgctatccttccccgacccccccaccccacaacaggccccagtgtgtgatgttccgctt
cctgtgtccatgtgttctcattgttcaattcccacctatgagtgagaacatgcagtgttt
ggttttttgtccttgtgatagtttgctgagaatgatggtttccggcttcatccatgtccc
tacaaaggacatgaactcatcattttttatggctgcatagtattccatggtgtatatgtg
ccacactttcttaatccagtctatcattgttggacatttgggttgattccaagtctttgc
tattgtgaatagtgccgcaataaacatacgtgtgcatgtgtctttatagcagcatgattt
ataatcctttgggtatatacccagtaatgggatggccgggtcaaatggtatttctagttc
tagatccctgaggaatcgccacactgacttccacaatggttgaactagtttacagtccca
tcaacagtgtaaaagtgttcttatttctccacatcctctccagcacctgttgtttcatga
ctttttaatgatcgccattctgactggtgtgagatggtatctcattgtggttttgatttg
catttctctgatggccagtgatgatgagcattttttcatgtgtcttttggctgcataaat
gtcttcttttgagaagtgtctgttcatatcctttgcccacttgttgatggggttatgtta
ttctctttctggctcttaaaattccttttattcttgagtttctctgtattggttttgggt
cacatcagatcaagtatataaaaggacaactttaacgggagggaacatctttttgtagag
aagggatactgatgaaggtaccctccataaatgagagtatccctctcatataggacacca
atactgagaaactataaaggatgggaggacacacagagtggaagaaaaaacttagaagta
atactaaaaagtggcacaggagacccagacagtgttaattttttggtaactgaaagaaaa
ggctagagagcaacagaaatgtgtgtcccttactttgcttatgtggctgagaattatgta
tttcaagtaatgactttggctgattaactggtggcagatttaaattccacactaggactt
ctctttccaggcaactcttgatagaattgcaagactggagctcactaaagaagaaagtgt
gaatgagagctagttataagaatgtattctcttgagagctgggatatgattgttgttgcc
ataaacatattcttcttttaagagtactttttttcattattctttagttagtgtgacaga
gataataaagtgtttttaccaagcttgtctaaccctcggcctgcaggctgtgtgtggtcc
aggacggctttgaatgcagcccagcacaaactcacaaactttcttaaaacatcatgagat
ttttttgcagtttttcttctttagttcattagctgtcattagtgttagtgtaccactgct
caaagaaataagagacaacgcaaacaaatggaaagaaattccatgctcatggataggaag
aatcaatattgtgaaaatggcctacttcccaaagtaatttatagattcagtactattccc
atcaagctaccattgactttctgttcagaattagaaaaaactaccttaaatttcatatgg
aaccataaaagagcccatatagccaagacaatcctaagcaaaagcaaagctggagacatt
acgctacttgacttcaaactatactgcaaggctatagtaaccaaaacaacatggtactgg
taccaaaacagatatatagaccaatagaacagaacagagacctcagaaataataccacac
atctacaatcatctgattttcgacaaacctgacaaaaacaagcaatgaggaaaggattcc
ctatttaataaatggtgctgggaaaactggctaggcatatgcagaaaacagaaactggac
cccttccttacaccttatacaaaaattaactcaagatggattaaagacttaaatgtaaaa
acccaaaaccctagaagaaaaaccctagaagaaaatctaggcaataccattcaggacata
ggcatgggcaaagacttcatgtctaaaacaccaaaagcaagggcaacaaaagccaaaatt
gacaaatcggatctaatcgaactaaagagcttctgcacagcaaaagaaactatcagcaga
gggaacagaaaacctatagaatggggaaaatttttgcaatctatccatctgacaaaggtc
taatatccagaatctacaaggaacttaagcaaatttacaagaaaaaaacaaccccatcaa
aaagtgggcaaaggatacgaacagatgcttctcaaaagaagactttttttcaaaaaatat
ggaacgcttcacgaatttgcgtgtcatccttgcgcaggggccatgctaatcttctctgta
tcgttccaattttagtatatgtgctgctgaagcgagcacaaaagaagacatttatgtggc
caacaaacgtatgaaaaaagctcatcatcactggtcattaaagaaatgcaaatcaaaacc
acaatgagataccatctcacgccagtcagaatggagattattaaaaagtcaggaaacaac
agatgctggcaaggctctgaagaaataggaatgcttttacactgttggtgggagtgtaaa
ttagttcaaccattgtggaagacagtgtggcgattccacagggatctagaaccagaaata
ccatttgacccagctgtcccattactgggtatatatccaaaggatttataaatcattcta
ctgtaaagacacatgcacacacgtatgtttattgcagcactatttacaatagcaaagact
tggaatcaacccaaatgcccatcaatgatagactggataaagaaaatgtggcacatacac
accatggaatactatgcagccataaaaatgaatgagtttatgtcctttgcagggacatgg
atgaagctggaagccatcattcttagcaagctaacacaggaacagaaaaccaaacaccgc
atgttctcacttataagtgggagttgaacaatgagaacatgtggacacagggaggggaac
atcacacactggggcctttcgggtggtggaggtgggaacgggagggagagcattaggaca
aatacctaatgcatgtggggcttaaaacctagatgacaggttgataggtgcagcaaacca
ccatagcacatgtatacctatgtaacaaacctgcacgttctgcacaagtatcccagaact
taaagtaaaataataataataataataaagccagtctaactgggtgaaaaaaagtaaaga
tgtgttttcttctatatatattttatctgtgtactaataataaaaccagacttactttta
tgtctcttcagtctcaaaatatttaaaaagaagctcttttttcactggttaacattagga
agaaggtgaacaactatgacagttttcttggcttgtgaatttttggagtgtctgaaatca
atcttttaaaattatattgttgttgaagacagcagtgttttatgctgaattacacagaga
taatgtatttttatggacacatttggcagcttgttatgcctgtgcaatgcataacctctc
aaaacaacttcttttcctctctccatctcttaaaaaaaaaaaattagtgtgagtgtattt
tatgtgtggcccaaggcaattcttcttccaatgtggcctggggaagccaaaagattgggc
acccctggtctttaccatatagagacttctgcattaacaagtaagccactaagattcctg
tggatgtggtgactttgtggctttttaaattttgtctgatggaaggattattttactaat
gcataagccggtgaagctggctggagggcccctgcaataccatctcctcatttatatgta
tacacacacacttgcaagctacaccagagttaagaggacacaagtatgtcagattaaaaa
tccatctgattttcttttcaagtctaataagatttgtcggtaagaagagagaataattaa
tgaatgttttataggtctagtgccataattctctgcaaggtgtaggtacatgattttctg
tccgtccggatttatgtttattccagaatcttctttcatagtttttccttggaaatggtc
tggacatgtaactgaagtagaaacactgttgcagcagtgtctgacttgccacttttcctt
ttctgtcattctatgattaggagtctccaagagcttttagattaccccggggaggatgtg
gaggagactttctgcctcaacttcacggtaagaatttccacagtttacttaggattgtgg
ctgtctctcttaccatctttagagtgatatttaacattagttcttcttcaaatcatagaa
aaaagtcagagacttctttgaatcaaattattttagtcatagtgtcttgagtgttatagg
ggttcagtgggcgtgttgaataaatgaatgaatgattaatctgttatttattgcatttat
tggcaactccatgtcctaaaacaaaagatgttttttaacctgctaatgttttctgactca
agttctgattattctcccactaattttctgtaatagtcatgaaactacatttgttcctaa
agcctctctcagtcatttgagttctagaaagatgaatggttaacaaaattgaaatatttc
ttttttccaccttaaatatagatctgccgagaaagctatggagtgattgaacagaagaag
ctgatacctgggggagataatgtaactgtgtgcaaggataacaggttagtcctgaccttg
gactgttgcagatactgctacttcatatttctgcagttttacatttaagaccaaaataaa
aattactttttaatattaataccttcttcagaggaggtaagtaagggtgatagggcaata
atttacagattttaaataatttttaaagcagagcaagcacccggcctagattcaggagat
gactgttttagttctagagctgcatctttttggctttgactctgagcaagttacgtaaac
tggtttcagttttctcatctgccaaatggggattataatcactgtgctctctacttcatg
ggatggttgtgagaatgaaatgagataattcacaggaaaatactttggaatgaatggact
cccagcatctagcacagagtttctagtatctaacagagtgcctggcacaaaaatactcaa
aaaatatgtgttgaagaaatgaattttataaaggtgcttactatcactgctattttactg
ctgattgatttgtcatagagtctggatcataacaacaaattcaagtacatttgatttttc
aggatgattcataatctctgagttaactctttagaggagagaagatactcaattttgctt
acttttatattaaattatgctaatctgcatgaaatcaatttactttacaaacactgagtg
cccactgtgtgccagccatagtgctgggtatagagggtgaataacttctatccttagaag
ctttgggattagttgagaagggtcaatgtatggaataattgcaatagaatccagtgtatg
tgatagaagttgtagcccaggtgccacggtactagggtaagaggctacaacacttttatc
agacactaaagaatgcaagttggaggaaacattttaggcaccagatgagttgggactctg
cagtttgacacatgatagagaatgttgggtacttgtggagtgggtactggtgtacggatg
aagggagactatagtagcatcagagtggaggttatcaaggccttgaacggcgcttggagt
agaacatgattggtttctattttagaaagattactttgggggtcctgtggaaatagaccg
tgtgcagggatacccattaggaggcttttgaggtagctcaggtaaaggatgttaacagcc
agaatgaaggcagtgggaaacagagttggttatataaccaaataggagctagtgtctgat
tatatatggatggtatgagagagttatatattgataataatgctgaggtttctaattcaa
acactaataggaaacagagtctataaagcaggttcaagggaaagttccattttgaatata
ttgattttgatatgtctttgtgatacccaggtgattgtgtttagagcagaaaatttatat
atctcaataaagaagtcttatatgaatattttttaattagttatgtgagcctcaatcact
attaaatttgaggtcgcttacagcaagaatcaacaagaaagaagtggtgaaatgaaaaac
aagagcaaggaaaacgtaatttcttagaggagctatataagttagaataaaatgcagact
cttgaggatttgagcataatttgcacataggctagcattgaaacttcctggcttaaggaa
agagcgggtagggggtgggaaaggtgagagaatgacagtctttctttggaagcctttaga
gaggaaagcaaggtttcatttaagctatgaaaaaagatacagatgtggagaaactagatg
ctgtttgtacgcatgcaggaaaattaagtaaaactcactctggacttttattggcttctt
cctctaaatagttgggaagatgcaattggagatcctattaaattcactctatccaagtga
tctatcttgattttctttcataatctttccttttgaaaataggaatgggctggatgcagt
ggctcatgcctgtaattccagaactttgggaggccaaggtgggtgaattgcttgagctca
gaagttcaagaccagcgtgggcaagatagcaaaaccaagtctctacaaaaaagtaaaaaa
aaaaaaaaaaaattagccaggtgtgtggcagtgcacatctgtagttccagctactcagga
ggctaaggtgggaggatcacttgagcttggaaagtggaggctgtagtaagccatgatcat
gcctctgcactccagcctggacaacaaagcaagacctcatctccccccgcccccgccaaa
aaaaaaaaaaaaatattgacagacttcttcttccatccttgactactttttttttttttc
gagacagagtctcactctgtctccaaggctggagtgcagtggtgcaatctcggctcactg
caaccttcacctcctgggttcaagtgattcttctgcctcggcctcccgcataactaggat
tacaggcgtgtaccaccatgcctggctaatttttgtatttttagtagagatggggttttg
ccatgttggccagactggtctcgaactcctgacctgagctgatctgcccgcctcggcctc
ccaaagtgctgggattacaggcatgagccaccgctcctggcccatccttgacattttaac
aaacgactcgaagctagtatgatctcatacatcattcattaaccattttttttttgtcat
gttaaccttccagactatccaagaagcctcagctttggggaaagtgagctatagtatcag
agttgagtgaaatgatgcagaagccacccagacacccaacaaaactggcttcagttgatg
gaattatcttggctctagaaacctaatatagaggctagtcttgattcaagtaagaatgtt
gcaatcaaaacccttgataagaatctcttggggctaaaagcagtttcctttatataacat
tggtacttttgttaacagtaaataatttatcttcaggatgtttatttccttaataagacc
aggctttttattccatatagtcagataatgtttttagaattgggaaatttatggcagatc
ataaagcagatttgttagcccagctgatttcccttccctcctggttttggggattgcttt
ataacattgtagatgcgtgtgagtacgtatgtagatacatacgtaacctttagtctttca
aacaatgtcttagcttttgcattaagtttcagacaagataatgtgtgcatcatttgttag
aagctaacaatgggataggcaagcatcctgaggaaggggaacattcagagtgtcctcatc
ctctgctgagtcatcatagtgctctgtgagtatgatacagtggctggggaaatgaatgac
ctagtgcaggaataggcaattggcaatgtagtctgcaattgaggcagtggccagaactgc
cttattactccttttcatatctttgtcaagttatttctcttagcatattttttgtctctg
tcttttttgttctctttctgagtctgaatttttctccctttctgtttctccatttctctc
tccctgtcactctcactgtctttctccttattcaacagacatttctttgaatcaacaatt
gaattgactcaacagttgtgggagaaactgcaggaatagtaaaatataacacagtttgtt
tagggtgataagctgtatccagatgcaaccataaatggaatatgaagactaaattgggtg
gttgaatctgaaggcgttcagagaagtcagcttggacagatgcatctgggaggacagata
tgggatagagctaagtttggaagcctactaagatttggatactagaaagtagagaagagg
atataaacatgaaaggtgctctgtaaagggatggaaaaatctgagttgtcgtttcagaca
gaaattttgattgcattttactgtgttcaagatgtacagaacagcttctgtactaggtag
aaatttagatttcggtttttcagagtactcattgaatacactgtgaactcatccatgcta
ctttaggcactgatgtatatgtctgtgtcactcagtgacaggcaggagaccctgttgctg
tcacagttacctgtttgtctttgggctgctgtaaaaaagtacgataaactggatggctta
taaacaacacaaatgtatttgtcatgttctggaggccggaagtccaagattaggctgcca
gcatggttaggttctggcgagggccttcttccacgttgcagactgctgacttctcgttgt
atcctagcatggtggagagcagcgttgggaagcaagctctcatgactcttataaggacac
cagtcccattcatggttactgctgtactctttactatagctgttttggttagggaccacc
agaaaaagacatgaatgaatttttttttcttttcattttatgctgcacaaaatagaaatc
ttaccaacaaagtacattgaggtcctggtaagaaaggctgtatgaagttgtaaaagattg
atcattatagtcattatttccttggctatatgccataatgtagtcattagcagtcctaaa
ttatatgactaagaaaatgaaatagctgtaagaagaatacctactggccttttaacttag
gcagttgtatacacagatacttctggcattgaggctgtttttgttaacagtaagatattt
gctggcattgctgccccaggggaaaatgccagaggaataccaattctgtattcataattt
attccatttcatttggttttaaaatgctttctatccttggacagaacctacacagtcaaa
tgagttgtaggcatccaggtaaaagaacatctgtggctgattactggtggctgcatcata
gacaaatcttgccaccagctggtagtcacatctggataatactatatcacatgactactc
atggttaagcatttcttatggtctataatatggtgttaattaccattagtgaaaaaccca
tatgtcattctagattccctaaaatttaccttaatttgatgcaatcaaattaaatgcaat
tgctgtcttcccattttccccatattaaaaaagaaacagatgacacacacatggggctgg
ggggtggggcagtggggggcagagagtagagtaaagagatcacatagtaagaaatgccaa
acttaaggtaagtgcttcaaagggcatctagattccgtagtgagaacctgagaataaaac
tcatgcatgacaaacacttcttgctccttaagatctacttcaggaccgctggcagacttc
agttgatctttcaggatagtttctgagggatgcagtctttaagatctgcattgtatttgc
actggactattacaggaactgcagaattaaaatgccagtaacacttcttgagtgcttacc
atgcatcagacactatttgaaatattttacatgtaagactccccatttactgaggaggaa
actgaggcacagacaggcataagtctcttgttcaacgttacacagctagaagtccaggat
tctaaaccagagccaggattcaaagccaggtggtttgagttagactgcgctccatgggta
ccagcatatggcctctcaggggctaaggctggggctcaagagttcccatcctcctttcgc
cctaggaagaaaaatgactttgaagactttgctgtttttcgtttcaggctgactaggtaa
tgttttcaaaaagcaaaattgtaatagttaaaaacataactaatatacatatggaatgga
atgtctgaatttttaaacttaggtgaagacaatgcttatatttaaaatgctatttcagag
tactcatgaatgcccttaatagtgactgccatggtttgctatgtgaatgtgtatttttct
gtttcttcactgttgaatatttggcttgtttgtatgttcttttttattcctcttttttct
cttcccccccaccaccatttttaataagactatatcaagtatcttttgtgtataaaggat
tttgtgcctttaaatttgctttttaatgataaggtctcaggggtgaaatggaattaaaat
gtataacatttgaatttgttggtagatatttttgataaattgattttgctaatgaattat
actcccttatatgtcattatcaccatttcatccagtccttagaaacatggtgtgtattct
ttaaaaaaaaagttgcatttctttcacacataggctactttacatagtctacacagtatt
gatctattttactgctgtttacctctaaaatatttgtttaaaaaatgaattaactagaag
gtggtggttgcacagcattatgaatgtacaaaacgccactgaattgttccctttaaaatg
gttaattttatgttatgcaaatttcacctcaataaagtgtgtacatgtgtgtatatgtgt
aaatgtgtctatgtgtatgcattgagtgtacattctcaggcagagagagctgccatgcca
tttttcacagtaagcatcggcatgccagttttctgcgtaatactcagagagttggttgag
tgtgtattgcatgcttcctttctttctgccagttattttgtgctttgttgactaattttg
gcctataataggttaaaatggtttatgaatgatagtgtttgacctaccttgaagcaaggg
tatcctgttagatgttaacatgcaggttttagggttgccagagaaactatcaaataagca
gtccaggaaacaatataaagattagcccagttaggaagtggcagaaatcgcttgacgtca
caaacatccctgtatccttagagaagtggccaacaattctctaagctagaaaaccccaca
gctaaaatcttatcataaacaaaagaaagattgctggccagagcacatagctaggaacac
ttgtctctagaccctgccagagccccggctcacctagtgctgcaggttcaggaacacgca
gcattaggtgagttctttctgcctcaggcagggtttgcagtctttcctctttttagagac
tctgctgatgtcctttatgtatttctctagtaggacttaataattttcatatgattcata
ggaactcttcattatgtttatgactattaaccctttgccatccatatttattgtaggttt
tatcctctgtttttggttttgaaaatgtagagtgtgtctttaactctgtgatttcttaat
ttttgtgttgtcatgtgtgttatttcttttggtcttataccactctaatcctagccattc
cctgtccagtaattgatatttaatatattttcttcagttagtctgtagtctgaggtaaaa
atctaaactgtttccaaattgctaaaggttttcttagctgttcttaaggtgaacattatg
gtaattatattaggttccagatccagtttgagttttgattagaattgtgataaaagttaa
tttgggaagaactgacgtttttgtgatattcagtcttactatccaaaggcttatgttatg
tttgttttttatttttacataggtcatacacatttcttattagaggttttataaatgttt
tgatttcttatttttactctgagagcctttcacatatattttgatcattattagtgccta
taaatggttattggtttttgtgtatttatctgataactggtcagttcatcaaacttatta
aattgaattgttttccagttgattctcttgggttttctatatgtaaaaaacatttcccaa
tacttatgcctcttagttgtgtttcaatcgtttttgctttttactggaaccagaaaaata
gtaaaatgatagtctctctcattcctggatataagaaatcaatattaaattttattagat
tttttctctattaagataatcatatgattaagataatcagaactttgtatgtaacgtatt
attctgattttctcttttggttggcctgagcataatgaagattaactttaccttaaggtt
gtttgtactcaacaatctgttgtgattagcaacaggtcagtgctgccttccattccctag
gataaagcaatataattttgcttctttgtaattttaacccttcagggaaaaggaagcaaa
tggcatctgattttttaatttttctggagtccagtttttaaaaaaaactttctgcttcat
tcagaatgaagcaaacataaagttgaaatagccttttttatcctttctgggagatgataa
aaacctgatattatattgaggaaaccaaaacaagatagtttatttaatttcctgcatttc
tgaattaaaggccacattcttctctcataataaggaatcaaaaacatagggagggatgta
gtgatgtctctttctcccattttgtaacaggagaggaggattgaatttccaatcactgtc
tttatctttcatgtaataataatagctaagaattattcagcacttaccatggtttggatg
ctattctataggatttatatgtattaatccatttgctcttcatagtaacccatgaggaag
ggactattcctattcccttttgtagatgaggagaaactggccactgagagtattagctga
gttgcctaaggtacattactaataggaggcagagctgggatttgaatgcaggcagtcaca
gtaccgagtcttttatatatattttttgaaaatactgttttattaacaccacagtgataa
acaactttaagcttatgtttctttatagatcactggctcacacataattcaaaacccaca
cagaagctaagagtctttacattaaatatattcttcctaaaaatccttactgtatgcatc
tgtcctcaagcagtaaaatttgattatgcaccattttataattaatatgtcacatttaca
tagcaaaataatgaaggcacagctaatacaagcaaacttaaaccctttctacttctgagc
tgggggtaggggcacacacttggattggttcttcaagtatatattttttccaaacattag
cttcagtgaagagttctgatgattttcacagctacaccctaaaagctacatgacagaaag
acgtcacaaggcgcaaagtacataacgctggatacacatgctttacataatttgctacat
tctacatctcttcaagtaaattaatatttctaaaacgctaggtaaagtgatttaatactt
aaacatatttggggtattttttacgtgtttgtaaatagacagtactaagaaaacacaaac
atgagattgtaactaatgaatacatatgttgacagtattttacaggttttacaccctcct
tcttggaaccatgttgtttctctaaattcaaatactcaaaacatttttcagaacttgaaa
tggcagttttcctggccttattaacagtagtgtcatgatctccattgcaatcttcctcaa
tgccatcaatctcctgtgaagtgtaaagctgatgtctgcgttacaaaagcaaagtctcaa
agatgacgtttttcttgggttctgccttctctgcactgcgaaatgtcatgagtaaagaaa
tttaagaattaagcactgagaacgtgttcagtcatggcttgggtgttccatgtgtagcgt
atgctgtgtgatgaatgggtttcaaagtgacgttctttacttcgcatctgctaacaccct
ttgtaaacctcaatcctcagagaagagaccatgaaaacataattttgggtttaattcagt
tttctttaacaccttttgatatatttattatgttcaaaatgaaagtcaaatttgaatcga
gctggccaggatctaattgctttaatttaatctattttaggaatgtcagaataaattcac
attgtattttggtcaaaaacctgagcctttttaagtccatcgatattctgggaaaaacaa
aaccaggcttttttcttcgtgggctttctcttcatccatctctgccccccttacttcttg
gcgtcatcaggcatctcggcgtgggcatcgtcatgtttggcccccgcggcagcctctgcc
gcagcctcctcctcctcctcgtcttccccctcctcctcgtcatcctcgtactcctcttcc
tcctcctcctccccctccaaggtccatgcacacccctccatctcgccggtgagctcttgg
atcttggcgagtaggggcttatagatgtcattatactttttttccagagcctgaaattcc
ttatcaaatttggcttctatcttatcgcatcgcttctgcagctttttgagggccaggact
cggcatttcaccgaattaggcaggctctcgataaagtcatttttcggctttggggcattc
tctgcaggggtctggggctcctcagccatctgaccagccgcgctgtcagggtcaccagcc
gcgctgtcacagtctccaccctgcgcaccgccttccgccattacctcctctgccgctgcc
tccgccgctgccgccgcctggctaggctccgcaggcccctggttttccgagtcggccatg
ttagaggagaagccgcagaggtctaggagggctcccgcagaggccctgcacccgagctgg
tccagagagatcttgcggatgcggcaagtggcggtgacgtgcggccgcgggaatgacgtt
ggccgcggccccgcctcctgctttcgcggcacttgactggcttcccactatcagctgacg
gccgtgtgctcatactgcaccagattcctcctgttgctaccctgacatcttctgggccct
caacacccgcctgttggacagacaccctgttcccagcccacccatgtacccacccctgta
gagctgggctgggagtgtcagtagctgcccgaggtgcttcttcaggaactgcatagatgg
cctcagaccattttccgtgtgctcctcacccccatccaggcccttctacaaatgccagtg
catatgtcttcgctttcctctgcatctctctccatagctggcgtttgatcacctcttaga
ttcctccgcattcctctccatgcagtggaggaacgggcaagctggctccattccacccct
ttggggacctggggtgcatgtgtgtggatagggcagcttgcatatccaagctctgtacct
atgtgtccacccaacacccccttggccatcccacacacctagcggcatatatcttggtgg
caaggtcgtctctcagcaggactcccctggaagcagttttggagccatttgggtaggaaa
tctcagagctcccggtgtcctggtgtgtgttctagaagatcctacagaatctttggcctg
tgggaaggactaaagcttgaggagggctgaaaaaaagcaagtctttctaaagcatggggc
ccagggccaaggccccctcttatcttggttaaagcatgtgccatctatcccaccccgctc
acattcgtcttccctgccttcccccaacaccgtctgcttccctgccttccccactatctg
ttttcacacctttccacaccacatcttctccctccctcctgcccctcccccgcactgact
tatgccccaccttctgcccatcttcttccccgccttcttccccactcactgcctccttcc
tcaccttccccccgccgcactgtccttttccccaccttcctcaccctcttcttccccacc
ctccttaccctcttcttccccaccttcctcaccctcctcacccccttcttcctcacccac
tgccttcttcctcaccttccccccaccgaactttttcctcacgctcctcaccctcttctt
cctcaccctcttcaccctcttcttcctcacgctcctcaccctcttcttcctcaccctctt
caccctcttcttcctcacgctcctcaccctcttcttcctcaccctcttcaccctcttctt
cctcacgctcctcaccctcttcttcctcaccctcttcaccctcttcttcctcacgctcct
caccctcttcttcctcaccctcttcaccctcttcttccccaccccctagccccaccctct
tcccacccacccccagccccgccttcttcttccccacccacccacccagccccaccctct
tcctccccacccacccacgcagccccaccctcttcttccccaccctgcccaccatcttct
tccccacgatctgtcttcttccccaccttcccccacggtcttcaccaccttcccccaacc
gtcttctttaccctgctcaccatcttcttactggctcaccatcttctctgccttctttct
cactcccatatatcatctcttttgatggctacagctgccttgagattaggaatgatgttt
ctcattttacagatagtaaacttagaagcaaatacagtgaaatcatcttactgcatgtat
cacttaattggcagatgcaggggcagaaaacaggccttttgacccctatagtatggatgt
tgtgacagactttaaaaaaaaaatcccacattttggttaaattcatttgactaacttaac
ttgcttaaaatatttagggcatgttcatctttcaagatttttattttcctgtctcaacag
atcttaaaacttagtgttaaaccagactgttttttaaaaagtctggcttattgaggtatc
atttacataacagtaaaatttgtccttttgggcgtgctttcacaagcaaatacagtaatg
taagcactgtagtaatcaagatatagaacagtaaatagtcccctaaaagtccgttgtggc
ccttccccagcatccagccctggtgagcactgtgctgttctctgtctcagtacctctgtt
ttttccagaatgtcaggtaaattgaatcatatgaatgtagccatttgagcctggcttttt
ttttttactagcagagtacatttgagattgatttatgttgttgtatatattagtaaattt
attttttattattttttattttactttttattattgggtagtattcccatttgtggtgtt
tgcagtttttcataattgtgaataatgctgtgatcattcatctacaggtttctctatgag
catggacttttatttctcttgggtagacacctagcagtgggattgctgggtcatacagta
aatgtacgcttaacttcataagaagctgccacactgtttcccaaagtggctttaatctgt
ttagtgttgctaaaaaggaagaccggaggctgctagctaaaaggttcaagattgggcatg
tagatggtgagagtctcaggctgcttcctgagactgttgagctatttctaccaatagtcc
cttaagtgaaatctaggtttttctatcaagctcctcaaaactctttcaggctctacctat
ttcctcatttcaaaggcacatctgcgtttttaggtatttgctgttgtagtactgtacttc
ttagtaccgaaatctatatgtcagtgttctccagagaaacagaaccaacagggtgtgaag
ccgaggggggtgggggcaaggagggatttattttaaagaattggttcatgtgattgtggg
ggctgtcaaacccgaaatctgcagggtaggctgtaaggctagaaattctggcaatagtta
atatttaaatcttgagtccaaagacagtctggagggagaattctttcctctttggaggac
ctcaagtctttttctcttaaggccttcagctgattggatatggcctacccacattatgga
gggtaacctgctttactcaaagtcaatgaatttaaatgttcatcccaactaaaaaaatat
cttaacaacatccagactggtgtttgaccaaacaactggatgccatagcctagccaagtt
gacctataaaattaaccatcacagtctgtaataaaaattgttgtgatggtgtttctcttg
ggtaattgtatcagaaaaatgtcattagtttagtgtcatgggtttcagagaagtgaggtg
ttatatacggtgtgagaaactttcagcatcaatgattaacatgcacaataatctttttac
attagtggctttattttaaagattgcacagttataccattttaaaaatgggaaaagggag
gcttactagttagatacagaagatggcagagcctggatttgaacccctgtctgcctcact
tatccactgtattacaccatttgttggctagttattggtgtggatggtgaacatgtaaaa
actatctgcttggaggaaacccaataattcaaatgtagctttatgaagtattaaattaca
gtgatggataagtagtaaataactatcttcatgatgtgaagttttaaaattgtttttaat
ctaaaatacaaaaagttaatgtgacaaacatttgtatatatgatccacagtcaacaggta
tttgcttcagattttttaataaaagaaaaaaattactgataccgctgtacatacccttaa
ttccaaattactgatactgttgtacatacccttaattccattcccctcttcccgcccttc
tttcttacacagacaaaactcttatgaatttgatatgttttttttatgtttttatacttt
ttataataaacatgtatgttaaaacagatttttttttttttttttgagatagggtcttgc
tttgtcacccgggctgaagtacagtggcgtgatcatggctcactgcagccttgacctcct
gggctcaggtgattctcccacctcagccttctgagcagctgggactacaggcatgcacca
ccaggcctggctaattttttgtggagactgggtcttgccatgttgcccaggctggttttg
aattctgggctgaagccatctgcctgcctcagcctcccaaagtgctgggattataggcat
gagccactgcacctggctagacaaagatctttttacattaatgtctttgtttttaaaaat
gaacacttacacatcttatgtatgcatcatatttataatttcatactcataagcaaaatc
tcatatccataaacaatatgataatactagttaatacttacaaagtaattgttatacacc
agccttggtttaagcactcttacatgtattcactcatttaatcctaaagcagtcccatgt
gttatctactcttactctcccccattttacaaatgaggacacaggcatggagaagttaaa
taacttgcccaagggtcacaagctctgagtgacagagctactaccttttataagtagcat
tgttttaagtgttaaaacacaacttacataaatgccatcatattttactgaacatgcaaa
tacttgattttcactcagcattgttcttgagattctattcattttgctaagtttagatct
agttaattccatcaaagtgctctgctttatggtttccatcatatgactctaccatctttt
ccttgtccatgttcatattaatggatgtttagtgttgtttctctaaattctctatattgc
aagaaaatgctgcagtaaacttgcctgcactcatcttcttgtgcacacatgttagcgtct
ctgcattacctacccgctagcacagtggcatggtcaagggtatttacattttcaacttat
ctagatattgacagaatttccccccaaaatgtttatgtctaggttcacagtttatatttc
cacttgtgagagactgaatattcctatggacaatggccaggccatatataaataaacatg
gagctgagacccacaatctgcagcaacctgcccgggaaaccaacctcttatctgcaataa
gcagcccaggaagccagcctgctataagtcagacttgcaggcagcctgattgccatctgt
ctcgataacttctgtaacagtgggcccaaataggccaggatgtgattaataatcagcagc
ttccctaatttttgttcctacttccaacttagggccaaccagagaaagccaaatacacac
ccttaaccagtcacataggatgccccacttctagttagcccacctgcagcttccccagac
tagcagcctccaatcagagtgtacctgaagccttccctctttccactgtaaagcttttcc
actcctctgcttgattttgagtctctgccacaacacaagtgacagtggctgactctcttg
ctatagcagctctgaaaaaatagcctttgctcttctcatttggttgatctttatatattt
ccatggttgcgatatggttcccatcatttcagtttatcttcctaccaactgcctatgagg
tttctgttttccccacaccttcaccatattgatataatctcatttttaaacttaggccag
tctgatgagtgcaaatgacaattcactcgtcttcatttgcatttgcctgattattagtga
gatggagcctttatttgagatggttcttcccagaggtaaaggttttataaacaaggagtt
ataaaatgaaccttttaaaacaggtgaggatacaagtatcaagtggtttagctttatttg
tttctgaggaaaatggcctagaactgttatcctagactttttattttaagcagaaaaggt
cttattattttttccacactaaattttaagcagggcttttaacatgaaaactggaatacc
tcaggtaaagccagtagtttagttctatatacctggcctgctgcccttcctatctggctt
atcctgccttggatcacctgaggcacttggtggaatgttagggctggggatggagaggga
ggagaggagagctggtaacctatatgatgccttaggatgcctcctgatttgagaatttga
tgaaattctattttttatcactcccaatctcagtgtagaagggtaacttcataagcttta
caagactttgagctaaatgtattttcttttgtgttctggcaggcaggaatttgtggatgc
ttatgtgaattatgtcttccaaatctcagttcatgaatggtacacagccttctctagtgg
cttcctaaaggtgtgtggtggcaaagtacttgagctcttccagccttcagaactgagggc
tatgatggtggggaacagcaactacaactgggaagaactggaagaggtaagcacaaaaga
tcctttaactcctttaactccggcgaagcagcagcagcctggggaggtgttcccagagcc
tggtctcgttccaagcatactgtggttgagttagatttagaggtgtcctgtatctcagca
cttatttcttagcctcaaatgcaaatgatatataatgtccactataatattcttccaaga
tacatttttttctttttctcttttttggacagactgccatctacaagggagattactcgg
ccacacatcccactgtaaaactattttgggaaacatttcatgagtttccattggaaaaga
agaagaagtttctctgtaagtatcagtaatctcaatatggtatttgtctacattttagtc
ttacatacagtataggatgacatgctccacagctgaggcttaactcatttaaatggtaaa
gaccaggtaattcactatatgtatgctttttgtcttaatgttatctcaggcacaatatag
gttgttaatccagatctgttgcctaacaagaggggttgcatgaaaggaagaaaagaagca
tctcactgatttttcttttctttctttctttttttttttttttgagacagagtcttactc
tgctgcccaggctggagtgcagtggcgtgatctcagctcactgcaacctccgcctcctgg
attcaagtgattctcatgcctcagcctcccaagtagctaggactacaggcacctgccacc
atgcccggcagatttttatatttttagtagagatgggctttcaccatgttgcccagactg
gtcctcgtcttgaactcctgacctcaagtgatccgcctgttttggcctcccaaaatgctg
ggattacaggtgtgagccaccacgcctggcctgatttttaaattattctaaaaataccaa
ttattttatatgtaagttattcaagtattccatttatgaagtcaaattgtttggattaac
ctctcttatctctctagcctttaaaatatattacaaagtatccagatggaactgggaagg
tgtgatttatagcagctttattgggctataatttatataccatactcatttaaagtgtat
atttcagtatacacacagttgtgaaactaacacacagtcaattgtagaatacattcataa
cctcaaaaaagaaaccccatacctattagcagtcattctccatttcttcccagctccccc
accagtctttctgtctctatggatttgcctattctggatatttcatgcaaattgaatcat
ataatatgtagacctttgtggctggctgaatgacatttgagaagggtaataatacctttg
gaaaggagaatgaattctaatttacatgaacaaattcagccttttaaaaatggttgaaat
atttctcagtttgtgtctgtgtgtaatcagcgtcagaaattagctagtgcatagtatgga
attttagtcatgtaaaatcaaagcacagggtttgataggcagtctattttgctttataag
atggagcatatattagtattaatgtaggacttaacaggttctgctgctcacatgggagca
aggatgagaggaagtggagatcttacacaagaattcttaaaaagagggaccacttctcct
ctgcctggctgcattggctattgagaagcagtagtggaagagctgaatgacaggttaagg
tttgccaagtgagcttgtagggctgtgacattcaagagatgcctgctcatggtcctggaa
tttccctagaaaatggcactttctgttcattagacttacagaaatgtttgttaactctgg
agatttttggcaagaaactttatgtatcacagcctcagggaatggcaggttatttgaaag
tgcttcttaactaatgattttcttatagtaatttccagcaattcaactatgagagtgttg
ttcagcactagaaaacaaggagctgtctttctctgtctgtctccctctctctcttttgcc
aagtcacagtgcatgtcacaagagtgcaatgtctaacataatgtttgggtcagctcttcg
ggtttaagaaaaatggagacgtggaaaggagagcaaatagatcctaaatggaattccgta
gacaaggtggtacaggcatcaggcacttgaggtgagaggagaccctgaggtcagagactt
cagtcttcttctgttttccccttaagatcagctcctcttttcctatgacagcaattcctt
ccctctttgattttgtgaaatctaacatttgtgagggtgtacatttgattgaggcctttt
ttttttcttaacggcatctaattttcattccacaggatgcatattggcacataaatgtaa
ttgtacttctcatgcaagccacagggtgtcatgccttcctctcctgttgccagaaggatc
tctgagatccattttccgtttgcttagctgctaatgccatttctcgttctccccagtgtt
cctgacaggcagcgatcggattcccatctacggcatggccagtctgcagattgtcatcca
gtccacagccagcggggaggagtacttgccggtggcccacacttgctacaaccttcttga
cctccccaagtacagcagcaaagagattctgagtgcccggctgacccaggcccttgacaa
ctatgaagggtttagtttggcctgaggcttctcagcttgtccagtatttcccttcgttcc
tcagtgtccacattgaggcctatacagaaaatcatggggagtgatttctatttttttatt
gtctaagtgggttgggacttttaaatactgagcctggttgatgtgtttctgggattgtat
agcagtaaacaacctttttgaaaaattagaggttggggatggggtgaaaaattggccctt
gtatgggaggtgtttttgtttttgttttaaaccaaactacccagtattccttgcacttgt
gaatgtgttgcactctgctggatgaaatggcagtggatttttaaactttaatttcccaaa
tgtctctctcagccctgatgttttctcacagtgcttccttgtccttctcttaacttctca
ttcctctataagaatgatttagactgacctgtccttttttatctgcgcatgcgagaacat
caccttcctctgtacacttggaaatgcctctggcttgttgcagccctcctttaacccaaa
ggaggaaaggactgcttcagaaactcccaattccaaaaagctgagtctgggtccattatt
ttggcagaactcctaagaatttatgggagcctatataaacatatcttgcttttaaaaagt
tcttgagggaatagcaactttcccatggctgtgcctatttcctagaccttttaaaagatg
tgcagagcagcttagcattcgttgcagctgagcctaattttttcttgctcatccttgtcc
ctttgacaataaggttaattgatagacccaccacctcttgcactctcgcttttggagcaa
gttgcattaactattttgagtctctatattgtccaagaaaagtagaaataataaatttac
tttccctttttctatcaccttatgtcctctaccattttctccttcctcccttcccttatt
ttctccttttcgtaccctgtgtcctccctgattttcctttcgtttcttctttattttatc
ccatt
