# Supplementary material for: Reference based annotation with GeneMapper
Source: Genome Biol. 2006 Apr 5;7(4):R29. doi: 10.1186/gb-2006-7-4-r29 (PMC1557983; doi:10.1186/gb-2006-7-4-r29)
Supplement: Additional data file 1 — A gunzipped tar file containing the data set of orthologous genes in human and mouse that was used to compare GeneMapper with Projector and GeneWise [file gb-2006-7-4-r29-S1.tgz › projector/ORTHS/region22/mm.truth.gff]

Mm.6.ENSMUST00000041401.1	EnsEMBL	CDS	10934	11159	.	+	0	gene_id	ENSMUSG00000029804.1;	transcript_id	ENSMUST00000041401.1;	exon_id	ENSMUSE00000192944.1;
Mm.6.ENSMUST00000041401.1	EnsEMBL	CDS	22174	22333	.	+	2	gene_id	ENSMUSG00000029804.1;	transcript_id	ENSMUST00000041401.1;	exon_id	ENSMUSE00000192966.1;
Mm.6.ENSMUST00000041401.1	EnsEMBL	CDS	23039	23115	.	+	1	gene_id	ENSMUSG00000029804.1;	transcript_id	ENSMUST00000041401.1;	exon_id	ENSMUSE00000192964.1;
Mm.6.ENSMUST00000041401.1	EnsEMBL	CDS	23894	24115	.	+	2	gene_id	ENSMUSG00000029804.1;	transcript_id	ENSMUST00000041401.1;	exon_id	ENSMUSE00000192936.1;
Mm.6.ENSMUST00000041401.1	EnsEMBL	CDS	24996	25087	.	+	2	gene_id	ENSMUSG00000029804.1;	transcript_id	ENSMUST00000041401.1;	exon_id	ENSMUSE00000192972.1;
Mm.6.ENSMUST00000041401.1	EnsEMBL	CDS	26254	26384	.	+	0	gene_id	ENSMUSG00000029804.1;	transcript_id	ENSMUST00000041401.1;	exon_id	ENSMUSE00000192962.1;
Mm.6.ENSMUST00000041401.1	EnsEMBL	CDS	27553	27713	.	+	1	gene_id	ENSMUSG00000029804.1;	transcript_id	ENSMUST00000041401.1;	exon_id	ENSMUSE00000192970.1;
Mm.6.ENSMUST00000041401.1	EnsEMBL	CDS	30275	30351	.	+	2	gene_id	ENSMUSG00000029804.1;	transcript_id	ENSMUST00000041401.1;	exon_id	ENSMUSE00000192958.1;
Mm.6.ENSMUST00000041401.1	EnsEMBL	CDS	35944	36068	.	+	0	gene_id	ENSMUSG00000029804.1;	transcript_id	ENSMUST00000041401.1;	exon_id	ENSMUSE00000192959.1;
Mm.6.ENSMUST00000041401.1	EnsEMBL	CDS	37456	37515	.	+	1	gene_id	ENSMUSG00000029804.1;	transcript_id	ENSMUST00000041401.1;	exon_id	ENSMUSE00000192937.1;
Mm.6.ENSMUST00000041401.1	EnsEMBL	CDS	41036	41147	.	+	1	gene_id	ENSMUSG00000029804.1;	transcript_id	ENSMUST00000041401.1;	exon_id	ENSMUSE00000269068.1;
Mm.6.ENSMUST00000041401.1	EnsEMBL	CDS	41513	41702	.	+	0	gene_id	ENSMUSG00000029804.1;	transcript_id	ENSMUST00000041401.1;	exon_id	ENSMUSE00000192942.1;
Mm.6.ENSMUST00000041401.1	EnsEMBL	CDS	43791	43954	.	+	2	gene_id	ENSMUSG00000029804.1;	transcript_id	ENSMUST00000041401.1;	exon_id	ENSMUSE00000192961.1;
Mm.6.ENSMUST00000041401.1	EnsEMBL	CDS	44070	44183	.	+	0	gene_id	ENSMUSG00000029804.1;	transcript_id	ENSMUST00000041401.1;	exon_id	ENSMUSE00000192956.1;
Mm.6.ENSMUST00000041401.1	EnsEMBL	CDS	52347	52370	.	+	0	gene_id	ENSMUSG00000029804.1;	transcript_id	ENSMUST00000041401.1;	exon_id	ENSMUSE00000269042.1;
Mm.6.ENSMUST00000041401.1	EnsEMBL	CDS	52465	52561	.	+	0	gene_id	ENSMUSG00000029804.1;	transcript_id	ENSMUST00000041401.1;	exon_id	ENSMUSE00000192954.1;
Mm.6.ENSMUST00000041401.1	EnsEMBL	CDS	54833	54996	.	+	2	gene_id	ENSMUSG00000029804.1;	transcript_id	ENSMUST00000041401.1;	exon_id	ENSMUSE00000192930.1;
Mm.6.ENSMUST00000041401.1	EnsEMBL	CDS	56038	56181	.	+	0	gene_id	ENSMUSG00000029804.1;	transcript_id	ENSMUST00000041401.1;	exon_id	ENSMUSE00000192939.1;
Mm.6.ENSMUST00000041401.1	EnsEMBL	CDS	57486	57652	.	+	0	gene_id	ENSMUSG00000029804.1;	transcript_id	ENSMUST00000041401.1;	exon_id	ENSMUSE00000192941.1;
Mm.6.ENSMUST00000041401.1	EnsEMBL	CDS	61466	61532	.	+	1	gene_id	ENSMUSG00000029804.1;	transcript_id	ENSMUST00000041401.1;	exon_id	ENSMUSE00000192968.1;
Mm.6.ENSMUST00000041401.1	EnsEMBL	CDS	61960	62042	.	+	0	gene_id	ENSMUSG00000029804.1;	transcript_id	ENSMUST00000041401.1;	exon_id	ENSMUSE00000192950.1;
Mm.6.ENSMUST00000041401.1	EnsEMBL	CDS	83962	84145	.	+	1	gene_id	ENSMUSG00000029804.1;	transcript_id	ENSMUST00000041401.1;	exon_id	ENSMUSE00000348237.1;
Mm.6.ENSMUST00000041401.1	EnsEMBL	CDS	84332	84434	.	+	0	gene_id	ENSMUSG00000029804.1;	transcript_id	ENSMUST00000041401.1;	exon_id	ENSMUSE00000268938.1;
Mm.6.ENSMUST00000041401.1	EnsEMBL	CDS	86263	86468	.	+	2	gene_id	ENSMUSG00000029804.1;	transcript_id	ENSMUST00000041401.1;	exon_id	ENSMUSE00000387513.1;
