# Supplementary material for: Reference based annotation with GeneMapper
Source: Genome Biol. 2006 Apr 5;7(4):R29. doi: 10.1186/gb-2006-7-4-r29 (PMC1557983; doi:10.1186/gb-2006-7-4-r29)
Supplement: Additional data file 1 — A gunzipped tar file containing the data set of orthologous genes in human and mouse that was used to compare GeneMapper with Projector and GeneWise [file gb-2006-7-4-r29-S1.tgz › projector/ORTHS/region22/mm.fasta]

>Mm.6.ENSMUST00000041401.1 59044637-59133580	forward
ggagcgccccagctggagacaaacaaccttgcaccagtttcagaaataaaagtgatagtt
tcctaattgaaagggattctcttacgaaggtagaaatgatgtctgaaactcattcaggac
cacagactatataatggctcatactaacatagctgctccgtgggtgatcttatcacatct
taatgctcccctttgctttatttgggtgactggaggtgcctgtctgtgacttcttgtgtt
gcacttagaggatatggtaacagggagaaacgaaagtagcagttgcggtcaggtagctag
ctagctagctgtgaaagatacctagagaagtgaacagcaaaattgaattatttttttttt
caataatttctgttcaatctatctatataagagatttgaaggtagtgaaaatttactacc
cctattaagtggcaagaattttataaggttctctctatgactttagtcacagtaaaggtg
actaacttgatcaaggttggactgaggttatcttaaccaaacccttatcctgatatacac
tgaagaacgttccatcttgaatggctaaacacattcttcctttcagaagtttactcaggc
ctttcttcccctttttctttttggggtggagtcatgctatatggtatagactggcctcta
agttaggatagcccaagcgtatgttgaactctcagtaatcctcctgctccagccttatta
gccctgggattacaggtgtgcacaatcattctaggcttatgtatttttaagcacttagca
gagtcctgttcggaagtcatttcttttaacatgtagatcccgaagcagaggtgggacagt
ccaaatgccttagtgtatggtgaggggtgagttaacgtaaggcctctgagtcttagttcc
ccccacccttaccctccacccccgggtcttgtaaatggtgataatatctaatgctcagat
ctgataagaggattaaacaaagttaaaagcccagagggatatagctgcatggtgagggac
agcaacatatcttcatgctttccctttgctttgaggcagtgcagagaaaaaggtgagtcc
aaaaagcaggggacctaatttctgggctctgcttcaacagcttctccttcctcctattct
ttccccttcctccttcattctaagaactggatatattatatttatgtagccgaggccggc
cttgaactccgtgtgtaactggtgaccaccttgaactgatgctcctgacttcaccctctt
aagtgccgtctttctctgtagccacttaaccatagttacttggtcctgaagcactcagct
gccatttctgatggatttgcaaacctgtttcagtaagatggcccctttgacaatactgtg
ctcttaaacatgtaaaacattcagaaatgacacatgctggttctaagggtgtgagtctct
gtgtaggtgagctggttttatcattagtcaaggttgtagaggacagtctggttaactcta
ttgagacttgcttgctcgccctctccctctggctgccttaagttctggttgtataattgc
caatgatttagcgaatatgcgctctcttattgcctacagcttgtctttttacactttcct
ttaaaagggttctattaacatatgttaattacatatagtaatagttttattatcacattt
ttatgtttataatggattttgatcatatgcaactttgtctttaaactcatatttacgaaa
tttagagagagtgtggtttttgtgatttggtttgcttttgtttgaaacacggttcagtgt
cgtgcttaagagtatggcttgtagactaggagaggaagtttgaattctgccttttgactt
cggaaggttctatttcagctccttatttacatgttcttgggcaagtgatttaatcttgct
aatcttgaggtttctaaagtggttttgccaacttaaactcccaccagctgtgcataataa
gacttctgggtgttctagatcctcggcgtgacagagggtaaattaaataaagtttttaga
tctagacccaggataggtttgcagtcacgggaagcattgtttttccttggttcaaaaatc
atttttgagccctgtcctacttagcgttactaattgctgtgatgaaacatcatgaccaaa
ggattgggggcgagggtttgtttggcttaggctttcacatcacagtttatcaccaaggca
gagcaggaaccaggatgcaggagctgatgcagaggccatgaaggagtactgctttctggc
ttgctcatagcacccaggaccatctgcccaggtggcaccaccggcagtgggctaggcccg
tcctcattaatcactacttaagaaaataccctacaggtttgcctacagctttatccaata
gagggattttcttgaggttccctcctctcagatgactttagcttttgtccagctgcataa
aactatccagcacaagccccttcaaggtactggacagcagtctggtctctaaaggtggag
aaatgaacagaagagtctcaggcctggacctaccaagaggagccagaactccattctctc
agttgtagctcattggtgtgcttgctgccctgctcaccccctcccctgtggggtgtgtgt
atgtgtgtaagtatgtgtgtgtgttagagagagagagagagagagagagagagagagaga
gagagagagagagatgcatgctagggccttaatgtgatgcttcacacctatactctcttc
ccaggtgaatctagggtaagataattgtcatgggttttaaactaacctgtactacatagt
aagactcaaacacagaacaatggggggtctcgatggcagtatagctcgtggtatagccct
cagttcaatccctagtaatgcaaacaacgacagcaagacccccacattttgtcagctgtg
atggctcatgtctttgatcttaatacttgggaggctgaggcaggaggattaatgtgagct
ttagccctgtctggcccatatactaagggccaggccagcctgggcttaatgatttggatt
cttaatgagttagacagtttggctgtatgcccaggaataaaattcctgtgctgtgcatat
tccacatctctgtcttcactagcaaatgccaacttgcttcccatagtcattctagcttgg
gctacagagccaccctgtctcaaacagtaaaaggaaagaaaaatggcaggcatgtcatcc
cagacctgtaattccagcacatgggagataaaggtaggagaaccaaggtcattcttagat
atataagaaatatatattgagacaggcctgggctgcaggagacacagtctcaataagtaa
ataaccaagtatatcagagaagtggtcagagtcaccttctgttccctggcatatatggtt
gtggctgtaatatttactgtgttggacccaaactctcctccacttctgcccacttccagg
ggcttctggtagtttccaggttaaaaagtcaatgtgtctgaacagtatggtggcaccagt
tcctttttgtaaaagtatagtggtatgtgtacatgtgttcctgtgcacgtatgtacacat
gtataattatagtgaatagaaaaaaaaaagcctactcaccacgcaggggctcctgatcca
ctatgtttaatgagatctacattgtaaaagccatttcacttttcaggctgaagcacagga
ggtccattttaagtggagaaatacattgttatttttgttaggaacagacttaattagcca
tctccaaaacatgactgtacacaggttaaacctgggaagtgtggtcttctcagatcacga
ctcagttcatttggttctctgtgcccttgacttcttctgagaacaggagccatcaaagat
gaacaaatgctccatagaggctgccagtctgtgtgggcatagggtattgagggaggttct
aagaagtggaacactgcccagccagtgctgcttctaagttgcgaaacacttgtatcctaa
agtaatgctggtatgtatgtttagagatgtgaggactgaagcagcacatcatcctgctat
tccctcctgggtgtccctgcattgtctgctctgccccaggcccccagaaacactaccttc
tgttttgtgtttatgaaggtttttgattcatacctttactacaccaatgtatttgtttta
cagcatttaaactttgtaacattctcatttcttttgtaactcaaaacttgctgagactca
gttatactttgtcttggttagtgttttactgctgtgaacagatatcgtgacagcatttaa
ttggggctagcttacaggttcagaggttcagacacttatcatcaaggctggagcatggca
acatccaggcaggcatggtgcaggaggagctgagagttctacgtcttcatctgaaggctg
cttgcagaatacagacttccaggcagctaggttgagagtcttataacccacacccacagt
gacacacttattccaacagggtcacaccttctaattgtgccactctctggggccaagcat
atacagaccttcacattctgttagtttatttttaattgttgtacaggattctattttatg
catatgtagtttatgtttcctttgagacaagtttcatgaagaccaggctggaacccctca
tccttctgcctctattagattttgagattacttttagccagctcacagaacattcttgtt
tctgccatgggcatcctcttagggggtggccttgtaggcatatatcaccacacttggctt
cttttcctttctatttctaataatcatgaaattattttatatatgaattatatatgtatt
ttcacattttatctaatatataagtttatataaatatacagaaatacatttacatattta
tacttatttactataatatacatatatatttatgtataaatatttatatatgatatatat
catgatgcctagattaatgaatttcttcattgtagggtaaggtagccagtagccagtgtg
ctcacttttattaaaattaaaatcaaatagtattgacatttcagttcttcagttgtatta
gctacatttcaaatgcacggccactatagtggacagtgccagcatacagtagttctgcac
tgctgcatgttccaagtttccaggttttactgtctgtctctgtctctctgcagttgcaga
acaccatagattcttaatgagttagagagtctggctgtagactcaggagtgaaatgactg
ctgtgcagtattcacatccttctatcttcaccagaaaatgctagcttgtttttcagagtt
gttaatggaggttcacactcattagctatgagtaagagctctggctgttctggtgttacc
aggctgtcaatttcttgccaggctggctgggtgtcttttgaaggcagcccacagctccca
tggagagcctctcattcagttagcttaacaaagcctaatgccagatagtgaaagaggcgt
cctggaaagagggtaatggggaggagcaggaatgctatgtcatggctgaaagggtccaag
gacccaaatcccactaaaggaccaggaagccacagatggcagtggatgtcttgatgaaca
tttgcttgccttttatgcaattcttgctagcagaaaaaaaaaaatgaagcatgtcattag
aatgaatcttgttattggtatctgagttttgtctctaaatttgcttgcatttggggcata
cctgcaatacgctgaatccgtgtacatggccttaacacctgcacatacatcaccattcat
gtatcgattgctaagcatatttgagaggatgtacatcattatgttaagtgagataatgag
tcctgcctccgtgttactaggtttccgtgcgtttcagaggaataggaatcggttgttagg
ttgctgtggccatgatgttaagacagtttaggaagtggaggttgccattcagtattcaac
tcactcactaggactggaacagacagacaaatctatctaccttttccctccagatattaa
ggaaatccggaaagctctctagcaacctcagatgccctaacaaaaatgacagctgtgttg
gaagcacagctttgctaatgctagtcctggccaaggagatcaggagtgacgcccagcctc
ttctggaactgtctcgtctgcagaggccttaatgcagagcaccaggtctcataggaatca
cagtgacatttggtggtcacttactacattatgctaggacagtgctgcgttctacacatt
ttgtcctagaacttaattattctgctaccctagagagaaaggaaacagacctgggagtct
ctacacttccttctccaggctttccagccagtttgtcgctaactcaggacttgagctgag
ttgatccattcaaccattcagagtatcaatcttttaccaagactaaatgagaaaaagaac
gagccatgtgtgacacccagcgaaagttgtcctttgaaagctgtctctgcttttggtttg
tgattgaaggaacgagaggcaggaaatggaagctgagactgaggaggtgtaggcgatggg
tgccgttctgtagtcttctgtcacagactccataattcggtattttgtagggaaacaaaa
gaattaccttccttaatagccagggagaggcagtaaatgtagaaaaatggatgagcaaag
cggagagatcaaaatgcccagtggtgcacagactggctgatccagaggtcaagttcatgg
acactggcaggaaccagctttaggggttcagtttagagcatgtctgtaagtggaagcgaa
ttattggtgcgtgtgtgggtcctcctccttttgagagggtctccctattactcagggtgg
cctcaaatccatgtttctcctgctttagccatccaagtactgggatctccgggatgtgcc
atcattccccgatagctggattctctttaacacactgaacctaaccggaaaggtggataa
tttcagtgtcccctgctgccactttgagacactatggtaagctcaagcatattccaatta
ggaaaggaaccctcctacagagatgcctcaggtttatgttactgcttaactctcctggca
aacagattttacttggctacttgaagattcctttaattcaagcaaggtgaagttttgtag
tttttattttgttttgttttgtttttgcttttttgtacttttgctatttttcttcctaaa
atgtttctacttgtcaatcagaggtcatgcctaaggctgttcacctaggattatacacac
ccagagcactgagagtttagctgtgtgtcaagcacaaactcctccaaagtcgcttgactc
aggatgccagcatagtaatgaagagagatgccatgcaggttgggatgcttggaccccatt
ggtcaatatatttcatcactgttgtagactcaaccctgggggttgggggaattaggttgc
ttgttcatcatggaacccaagctagacaaatggctgggtgaatttagtaactggtgtgat
ggtgtcctgtatacactattaagtgattcttcagtacatccaatacactgacacagggta
tttattctttgtggacagtttggggactcctgggaatgctgaacattcagcagttcgttg
taggttcctggctggagagttcaagtatagagtctgagttcaaatcccctgctgtgccag
ccacagtgtgagtctggtcctgtgattgttccccttagtactctgtcttgtgttttccct
tcatgcgtgtgtatgtacatacacacatacatacatgcatacatagtcactttttggtct
ttctgtatgtgtaaaatcttacagaagattaaacagaccaatacctttgagcttcactca
gaataaactcaaattaagtcttatctctagatgtttttaatgatgtaattattaatatta
tcagtcaggagtttattttattatgagtaaaacaaacacaattccaacaaaaggagatgc
ccagtacaaaaatcttttaaaaagcacaatttatgtgattatatagacatagttgattct
cattatttgcaataattacattttataaagctactatgaataccacatttgtgacccatg
gaaaacttatttccaggcagacgcaggagagggtaatatgcttttgtcaccacgaatgtt
gctttatgtgtgcctgtttagtatacattacaactaattacatgtctctttatacactaa
ttgagggggtttcctctcttttggtctgggtaatgaaatgttggtattttaactgtgagc
ctctagatgtctggtgtgaatacacagctgctccctacagactctgtgtcattgtccttt
agacttaatgtaaagatagaagaattttctgtttctttttctttcttgttactgattatt
aatggacctacaactaacattttattcatggagaaactcacctaaaaccgaatgttcttc
tcacagcagccttcttgcacccagcatcactacaaggcacttcagatgtaagattaaaga
cgattctgaatggcagaatcaacaacatgtcaaggctaacatttaagcagactctcagct
ctggacctcttgattatacagcagacactcttaactgctgagtcatctccagtccccaga
cacatttcttcttttggctaaccccatagttgctcatctttgaattatgactaatctgtg
ctcagagggcagatatattttaaattttacaatttcatgcctttgttgaaagcttaaaaa
ttcaaagaataaattagaattactatagcacagttgtgttttgaatactgactacagcac
agtcattcctacagtatttttgtattgcagtattgtaggtaacatgttacttgggtagca
gggtcaaccttggatccatgtggacgctggtgtcagcggagcatagctctgcagcctcca
gagaaagtggttgttatgatgatgacaggaggtaataataaactatgtaatattgcagtg
gctgatagtataatatcttggtgctaatacagttattgataggagagagaagacataaac
cacaaaatattaaattgaaagaattgagtgtgaatcagcaattgagttacctggggaagt
tccattgtaaacaaatgtcttagccttgtcctctctttgcctgttttgtatttacaggtt
tttgtcccttaatctcagcagtttatcaaagaataatacttaaggttaatgctttttcag
tctagcatctagacaagatattaaactcttgggaagaagcaatactttctggtcatgaaa
taaaattaaattcagttttatatttttgtgccttcgttgaaagcttcaaagaatttaaag
aatgaattagaattactgtagtgcagttgtaaaaataattacgtaaatccaggacacagt
actgtatctgttgtcaagaagggttggagcagtagacttcattggattataatgtttgta
gccattgcttttccggtaggaggaaggagttgcctatcttaaaccctgcctttacacaaa
aagactgtctgctttgtgcccttaggccctcagaagttagtcagttcttcctgtgggctg
gttgatggggctgtcatgctgtgtctagccctgttgttcatagtgagactgtcatgtcct
aggatctggcagtgattaaataagatgcctgaaacgtgtgcactacagaaaggtgaaatg
caatctgagtgtttctagggccagactttggaatgtttcctttaaaatccaaataaagtg
atttaaatggcaaactctgttaaccagaggtcttctccaggggtcaagaattgctagggc
aggaagcaatgtttaactctccgtcacttgcctacaattcttggtttcctcatagtcctc
aatcttcattttagtcttctggtttttctgtttgtttgttgttttgtttgtagaatttcc
ccctccctccaaggcctcttccaccaaagttctgattttccccagagtggtaaggtactt
attgtaaggatgtcgaggctcactagatgttttcttcagtggggaatcacctgcttaata
ttcccagctgtagtgatagcaagagctacagaacttttgaagaactgcccaccattttcc
agagcagccccgccattttgtgctcttatagaaggactccatcctaatctggtcactttg
gtgtgtatgaactgggagagggagattttgttttcatttgtttggaaaagcatcctgctg
tgggaacatatttttaaaagcttatgtatcttgtcagcaggagtcagttggccaaagttg
ataaccctgctgtctggaagaagcctatgatttctagtgaagggggttacaaagttaagt
ttgaagagtagaaaggagaactatcagttctggtagacaagtagccatgtcagaggaagc
aggcctagatggttatagagattgtttctgtagagggccccacttccaggtaggaagcac
gactgggttcactcagtgatttgaagctgatttatttaaaattgccttttcagtgcttct
aaaacacaaaacagcatctttctaacttatggaactactttggacaatattaacatgttt
tattttaagatgcaaggcgtggtgattattaggtgagggccatttttaactaacccaaaa
gtaatggattttgtttcgaggtttcattcagttcccacatccttggctcacaggggaggg
tcgttttaattggttgcatttgttacttgatttcttctgatgtttttaaataattttttc
ttaacccccccccccttttttttttaaacaaaatgattttctaggctatatgagaccctg
aaggataagaacaatgttatgttgggggtattggtctctgggccaaccaggcatcagctc
caacctgcaaggaatcgtggctgagccccaggtgtgccgctttgtatcggacagaagcat
caaggaagtggcgtgcggaggaaaccactccgtgttcctgctggaggacggggaggttta
cacgtgtggagtaaacaccaaggggcagcttggccatgagagggaaggtaacaagccagg
taagtgccacccctgtcttgctcgtcatatactgctaagacaattggttgcagctcattt
cttaccaatcctctttcttcagggaagctctggcttctttaagtagtgcagtattcccca
ttgaactgtgtctaatttaagctatgtaatgggaaaatagcctttcttcttttaatctta
ttatacaacgtgcaaagcaggattgagaggtggttttccctagtaattgaaagctaagac
atgagggttttaaacaaggaatcctcacgtgatccatatcaagtttcctccctgatttct
tctgtattcttttatttctgcaacatgcttttgcaaagcatttggtgctgagcacgctgt
gtgggacatcgtgagcagagatgaggatgctgtgatgaggcaaacctgtgattcttgtgg
caagttccccacatggatgtttgggtgcagacttgtgacagatacactggggtggaatgg
agaggtgaggtgggcagagcaaaaaggatgagtagacttttgacgcatgaacatatccgt
gtgtgtgtgtgtgtgtgtgtgtgtgcgtgcctagtactgatcagcaccccaggatgtggg
tggcaggtgcttgtgtgtgtgtgtgtgtgtgtgtgtgtgtgtggtgagagagagagagag
agagagagagagagagagagagagagagagagaagagagaggaagagagagagcacgagc
actaatactgactgtgccccagggtgtgggtggcaggtgcttgtgtgtgtgtgtgtgtgt
tgccgagtactgagtgtccccaggggtgtggatgaacaggtgcactagtgctgtgctgag
actggtagaagtaggggaaggaaaggctaatcggaaagacaagaactcatcagggttctt
atatccatgcttttcactgacttctgacagcctttgtacattttaattcctgatagtcta
catctttttctcctcactttatcattatagagcctaaatttgacctcagagtggtcgtgc
tgcagcctccttgactgtgctcgcagttcctaacctagcatgcttgggagtcagtttctt
tgctttttgttgctccttcactcagtccagatcgagtctagacatggaagcttcgcaaaa
gagcggtcaccagggctggggagatggtgaagtggttgacaatcgctgctttttctagca
cccaggtctgatggcttagaacctcctgtaactccagctcgagaggatccagtgcccttt
tctggtccctgtgttcaccaggcacacacatggcatatactcacgcagtcaaacatgaat
gcacacaattttcttttaaaagaaaaggccagggctagtgttttgttaacgtcagcctct
gtgggcctgcagggtcaggagcacccatctgtgttcatgtatcatgtgacctgattcata
atgtttccttctcatttaccttaccctgtggcatgtacctaggcccctgtgttgccctgc
tgttctgggctctgcccaaatgtcagtcttaatttgcaatcgagacttcatgttgaacat
ttgaaaataacagattacaggattggttttagacagaatttatgtggggtttaatggcga
atgcttgtagtcttgcaattgagaggtagaggcaagaggccccagacttcaaggctgcac
tcacctataaagcaattgcaggtcagcctgggcaaggtgaaactgtgttctctgccctaa
atcatgaagggtatgagtgttcttagagggtttcctcttcttcattgtctgccaccgagt
tcccacttggacagggcccactaggtgtgttcatgtggatgtaattacaaatttcctaac
atgatgccctgatttttgggatttgtggggatgggtttgtaggctcacctatccaccaat
gtccttttatacagtgcattgaataagcagcacattcagtatttgttttgtgcagtaaaa
tactatcaatgaaaagtgtcaataattaataagtaagtcatattatcttagtctattata
gcaagaaatttctgctcttgattggtggatgtctcagtggaaaacgttaaaacctagcat
cgttttctgtcttctcttacaactcactgagtcatattaagctcagtcacatcctgtttc
ttcaggtgagaggcattgtctattgacaagtgcctacagagtggtgtggcagctcacagc
ctgcctttcatagggaatgttgatgttcagacagtaattggtggcttggactcaccttac
tccggttgctttttttttaaatatgtgtgtgtgtgtgtgtgtgtgtgtgtgtgtgcgcgc
gcgcgcgcgcgcgcgcacttgggtgtgtgtacattcatatgcttttggcacatatctgga
attcataatacaacttagtggaggatttcaagacatggaacatagtacaggtattgctca
gccctgtctgaccctcacatccattctgtgctattgtctaatgcagtatctccaggccct
gactccaacgggatgaatctctcttgcagatgggaaactttgacctttctctgaaattac
aaggctaggtgtctgagctgagagtctgagaactggtctggtctttttaacaccaagaaa
taaatgtagtcctagacaggattctttctgagcatcagatccattttttcttttaagact
tcttgttctggtattgtagattggggttttttgtggggtgtgtgtgtgtgtggggagggt
ttgtttttaacacatattctcttgtagcccaggctagacttgaactttatgtgaaaccac
acatgaccttaaacaactgatctcctgtctctatcttccaagggctggattatagcgttg
aaccaccctcatcatctttcacagccctgcgtctggcaggtagcttcactcagaggcatg
ggggcacacatctcactccatgtctttgccttaaagcctagagtggcagcaaataggaaa
aggaacaaacttggtggcacaataatggcagccatcattcaaaggcactgtaatgcgtgc
gagtgggtgcgagtacagtctcacatgtctctggagaaccttggggcacagttctgtgag
ctagtgggaacccttgggcctctggaagtatgtgggcagtgtagagcaactctttgtttg
cttgtacccagggttaggccaacacctgccagcacagccaggcttgggtgattgcagaaa
accagagagcagcaccaagaaggtctttggagtcagcaagggcagctggtcctacctggg
gtataactttgtgataagccagactcctagggaaatgaagagagtccagatatttctgtt
ctactttaagctagtatgttaattattaacttcacagcaactattgaatagtgcctctga
atggagagatgtgtaggtgggcgcctccctctaatgctttaactttttcatagggttcta
aatctggctaccattggatttctttttaatgattggaagaaagaaactgagctttcatgc
tccgtgtgcttgctgggaatccttaccggagagctactagccagagaagggcagcagggg
cctctgggtagaagtcactagacagaacacacagtacaggggtgcagtcttctgtaccgt
gggaagagaaggaagggaaacagggcagacgggctctactggagagaccttgcttccgag
gcatcacaatggtccttcaagtggcactggacaggaaactgcatgaaatccctttgctaa
gaggctgttttgtgaaggccaggttgagatctcagctcatatcatacacaccaattgtct
ttggaatatgaagctaccttagaaatgagtatgtgatgatgtaccacaaggcgttgaggt
catgaggagaagagttggagtagttctgtgggctcttaaagtcttaggtgtggaaatcgt
taatacgcccttccctggctgcagggaatgtgagactggactgttgtctgtgtctgcagt
cattacactcatgttgcctacagcactgtggatgccaatgactagtgcagccatggagga
ctcaccgctttgccttaacaactttatgtcttgaaaatccagtgacccaaggaactgtga
gtcagacctgcggaggaggagagttgggcggtctcaggacggaggttttcggtttggcag
tatgcctccagtctgactagctagctgtcaggttgtttatttgctttgtcaaactggtat
gacacatggacttgactttttgataaagatacccaattttttttttctccatgagaatat
gtgtgactgtagatgcccttggggctgcatgttttcctcagactgccattttcaacctct
cggattaggaatgcaccccaatccctgtgtgtgacaaggagggatgatttctttttcaag
aatcattactagtttgtgtgtgtgtgtgtgtgtgtatgtgtgtgtgttgtatatatatag
ggatatgtgcacatgagtgcagttatccactgaggctggaaggagacattagatccttag
agctgaagttctagttggtaattattgatggtattattattattgttattattattatta
ttgttattattggttgggaacctaactcagctctgctgcaaaaggaatacatgctgttaa
cctttgagccaacattcaagctgcaagacgggtttatttcaagaataggctgattattga
aagtcttggctatggctgtctgcataactgtctaaagagaggaggtttattgtttaggtg
tgtgtgtgtgtgtgtgtgtgtgtgtgtgtgacatctgtttgcaaacaggctaaggacact
gaggcttgggacagccagaagcttttacctaacaacttattaaacctcatccacacccag
ggtccagctttcctgggctctgcctcttcagtattccgccttttctttcctttctccatc
ttacattctcatataaacccaccctcactcctccatcgtggtagttctgctgattagatg
atggtaggattattactaattcctttatgttcttgtctgttcataatttcataatacaat
atttttataggcaacttaatttgtccctgaaaaataagtaaacatggatggacatccttt
tagtgagctctgtagaaactgttgtctgtccatttattgcccgtctgttgcttatatccc
gttatcagcatctcacaccccctcttccttcatacacactgatttgcagtgttgagattt
ttgatgtaagctaatccttgtgttattagggatgtctgaacttgtataaatacctgctag
cctttcttcctgttttgaataggcaggaactgtggtaggtgcagcaagtttaattgaatt
taactctgttagacttcccatttctgcaaagacatccctggaaaccttttgtagagaacc
cgaagggtgacagtttataacaagtctctaacgccctgtttgattcatagctagcgttct
ttctttgcacttcctcatggttagtttctccttttcttgtagataatttaagtcaattca
tacactctgtattccatttaagcactcccataatgccatcactgaatggagtagctctac
tgtttgatgaatgaggtttataaagaacatctaaaagcctcaattcccagagctgaggcg
gctgctgctgctgctggaagttagcccctcagctcgggtatctggttgctcttggcatca
gaaggatgtgacagttcttggtggaaagcatgctggctgagctgaaaggagacaggaggg
atcctttactgactccatgttattgaagtgtgtgacattggtgtcagaggcagaagtcac
cataggaaacgtctcggttcaacactgcactggttaggctcccattgtgtccccatttga
atggcaggtggctgggaagctgcataaataaccctccctgatgggaatgacagcagtcac
caaccccagtgctcatgctgggtggtgtgtagaccaccggttgatgggattgatcaaaag
ttactactttctacctgtgatgttgttccaatttgtttaaagacagttgagtattcttga
aaagctatacttgttaactagcatccattgttatgtgaggagtattggtgttttgtaatt
agcattattttagaaaattaacccagtggctttcattgaaaacaagaggctctggttcct
tgtcattttaaagagtgcttatacctgttataagctgtcatcatctatgctatgattagc
tttttaaagcacattaatcctcaggctggctctaaagtaggtcagtattattgtctgaag
tatatgcaaaggacaaaagagttgagtttgggctggcagttgggatttcatagttctagg
atgtttgtcctcatacgatttatttttattttatgtgtgtgagttaagtgcttgcctgta
tgtttgtgtaccacttacatatctggtgtgcaaggtcataggaatgcatcagatcccctg
gaactggagttacaggtggttgtgagctaccttgtgggtgctgggaaggaacctgggtca
tctgcaaaaccagccagtgttcttaaaccactgagccgttctccagccccaacacaaacg
cctcacgttgaataggtcttcctgatagggttttattctcaagttgtttttcttgtttat
atttactttctgctcatggaagaaccaaagaggatataagcttggccacaaggaagtttg
cattttttaacctactagctaaaatgctaaacacaacacaaggtatttgttaaaggtatc
gagagagagtttttgtttcattgataagatcattagacaactgttggcagctacatgctt
tttaaacaaagtccatgcacttggatgtgcacacatgtgtgtttaacttttcctggttcc
ctcatgtttatccacatgcacaaggacttcttgccctctacaataaatgagataaagaaa
gaaataaatgaaataaattaatgaaataaagaaatcaaaattgccattactgccacacaa
aaattcagaaataagaggtatgttgactctctgaaggtatggaacatttccagtccattg
accaaaagacactgctcagagctgctgagggtacatgtgtcccatagctgtgatgattgc
taaagatcagagattagcacctagagtggcctgtcttagacctgtgtcaccatggggcag
cttattttgattgttgagggacttatcatgtagtacatgatgaactgctttagataacct
ttacaggtataaattccatccccaactggtctataagcttccaaagagtagggctggact
aaatttgttgtgttccaacaatatctagttactcaggaaatatctgttcagtgactttct
ctctcacagcagctatcagctacaagctccttagtcaggttcaggatcctttccctgctc
tatgctagactttttaactcgagtgattttatgtgtgtaaccacggctgctttgagttca
tggggtcgatattcatgtcatgtacacctctagctcttacattcttcctgtcctctcttc
cgggatgcaccctcatgcttatcagtaaataagtgtgtagagacacgtcacagagatgtc
tcctctacggctgagcacccacactctgctatcctcagcattttgaacaattagtattgt
ttgcactaacggctccctaccacagtgagaagcttctctgagccagatcagagcacccaa
atctatggacataaacatcaatatttagaaggcagtctgacaacaggaaagcaaagcgtc
atctatagattctggccgagggcccatggcttccctaaccccatgtgttttgaccatgtc
tctagtgccggatatggattcccttctgtggaacaggcctcaggtgtgatgtagaatgcg
gttgtttaaacactcatgccgctgttacaccagtgggcacatctcacctggtatgttggt
attctacagtaaagggttcagtgttggctaagaccattgataacttttcttcccaagcag
cctgcatggcattcatttcctctatccagcttcacccttctgcagttaacctttctctct
gtaccccccttatcctcctgagcccattcactgtctcctgtcaccatggttctgctctat
ttctgtgaaatcaactttcataacttccacatttaggtgagaccctgcaatggtgatcat
tttgtgtctgatttggtcccctaacataatgtcttcggagatcatccagattgccccata
ccacagaattccatcctttctaatggctgaataatattttattagtagtataaatattaa
atttccattatctactcacctatcgttggatgcttagtttgacctgtactttggctattg
tataaatctgagtatgtcatccgactttcttctgtccttctagactcttattctgttttc
tgtggcttgaattattttcttattgtttttagaagggttttgttttttgttttttggggt
tttttttttgtttgttttttgtctttgactgagtttaatttgagttgtgatgtacttatt
tctctaggcaagttttcagctatttttcattgaatacatatcctgtggctttctgcattt
ctttttcttcctagggaattgcagtgatttgttcctttaaggcttcactataggcttcac
ttctgccttgttctcccctctgccaaccctctcttgagagatcattcagctgtccctgaa
ctttcttctactaagtctgtctttattactgggatggtaagcaggtgcaccatgcaatcg
tggcattgacattcatttgtttccttcctcaataagtgagtctcttctttgacttaattt
tacattcttttgcttgatctactttggtgctgtggctctcaattatattacttatttgtt
ggattattggttggttatggtgtgttttgagtgcacacatgtcaatatgtatatgataca
ctgtgacctggccattgtgaatagtatttggattagtatagccatgtaggttatctctag
tgcatgctacccttgtctttttcagatacacatccaaagtggtacagctggatagtgtgg
acactttttagctttttgagaaatgtcctcagttgctgtactaatttacattcctactaa
cagtatctaaatgtccttgccagcctctctatcatgtttattgttctctcagtgctagcc
attctgacctggttggaatggtctcaatgtagaagtggtgtgccctttcctgatgactaa
agatgaaacgtttttattcattgtccacttgaaatatgtctttgagaaaggactgttaat
tcattcacccacttataaactacactatttatttactcatctattagctgcattatttat
tcttctggcatttaagtttcaaaatttgttacatatgttggtgattaatcctctaccaga
tgaacacatggtaaaggggttcctttgttctggggatgagcctttgctgctaatggtttg
ctttgtccaacagaaacccttccacttagatgcaatcctacttgccaattcttatcattt
cctgaggaacttcactcctaacctgaaagtcactgcccatgcttacagcataaaatatct
cctggcttatgttaacctgcagtagattcacaattatggatcttacatgaagatctgtga
actaacttttagtttttcttttcttctcttctcttttcctttcttttctttccttccttc
cttcctttctttctttctttttctttttttaaatgagtcagggtcacatgcagcccaggc
tggtccttgaactcattatacagcagaaaataaccttgaactcccgatttgtctatttcc
taagagctgggactataggaatgtattactatacttagattaagctgattttttaaaaca
gggcataaggtagggctacttgttaaaaaacaaacaaacaaacaaacaaacaaacaaaca
aaactcttcctcactctatgctttcagcatctttattgaaaactcaaatgattgtacctg
tgtggtttatttctgggtcttgtattctacatgcctatacatgtctgttttctttgttac
tgattcaacagcataatttgatgtcagatgctataagagctttcagtgttgcttcttttg
ttccgtacatatatgtatgtatggagctatgtagaagaaaatgcacctgtcgagtctcat
gttaagtgacatatgccaaacaacttagatgagtagcttgagcttgggttttctctctca
tatatggaatctcagtttcaaaaaaaaaaaaaaaaaaaagacatgaaaatcgaaggaaga
catcagcgaagagggaggaatgctaaatgcacgtaatgagaatatgtatgaccaaaatct
tatataggaacgaaaatgtcacatatgtactgatgagtccccaaagtttaatatctctgc
aaacctacaggtttcatggttctccttacaaaataaaatttccttgggtgatggttgctg
tggttcaccttcattgtcacgactgggtctaggatcacctaggagatatcttggagtatt
ttggggggtgttttgaggttgaactgaggatggaagacctgccctaattgtgggtgacac
catcctttaggctggggtcttaaagacccaatgaatatgggtaagggaaaaagccagtag
aatgctaacattccagactctcttcccaagtgtcagatgtgcggaacactcctttcacca
caatgtatgtgcccttttagttgtgtggtgaaataaatgttcctcccttcctggctaggt
atttggcatgcaaagaaagtggctaacacaaggggggcaactttttttgtttccaggctg
tatattttcttcctttattttgatctctttcagaacaaattggagcattagctgatcagc
atatcatacacgtggcatgtggcgagtcacacagtctggctctcagtgaccggggtcagc
tgttttcttggggtgcaggaagtgatggccaactgggcctcatgactactgaggattccg
tggctgtgcccaggtgagaatgttacccaaaggcttcttgatttggataggtttcttcat
gttgtcatttcctttatgctatagatatgcctagtaacaacacgttgtgttacccagaaa
atgattatttttagaaatgtctgtctcaagttaataaacatatgagttggtccagaactg
aatttgttctggtggactagttactggctgagtttccagcaactggtaaatgtgttgact
aaaaaaggtgccccttttatatcttatacttatttaccttgatctgatgattaagaagtt
ttaaattactttttttttttttttgaggcagggtctcatttggcctatgtaggttcctgg
gcactgtcagccacagtctgctccttaacattcatgtaaactgtccatcatttggagatc
ccaaagatttttgtatgctacaataattactttctgaagttgaggtggcaggtggtagga
ttttagaaatgggtccaagggtgggagaattgttgtttattttaaacagtaagctcttaa
gagtcagcctaatgaaaactctagtagaatttttaacagacaggattacatgcttgattt
ttttaaagagctcttttagacaagataatactttttatcaatctgtatagtcgagaatgt
ttctgataattgtgtttctgtgtgaatgcaaatttaagagaacccctttctgtcttaggc
taatccagaaactgaaccagcagaccatattacaagtttcctgtggcaactggcactgct
tggctctggcagctggtaatttatataaatatatgctaatgctatgttaattttaaaagc
attactcccctgcagtcctgtgttatctaacttgaaagctttaacaacagtgacgtttat
ccctcaacctctgtgtatcgcatcctttcttggagatgtgcgttgctgtttcggctctta
cggaaaacagaaacaaaggccaggactgtgcccaggtgttttggagaatataaaatattt
gcaggactttaattttaaaagctacaatctcttctcaagctccattctgctatgagggtt
ccaaataaatgtaaaatcaagagttagggaagcgtaagtcagtgcacaggcatactgttc
ttgctactgagactgctcaggcctccatcccagagcagtctgcgattgcagctgcagctc
ctgaaacagatccaagtctcctggtttagtgtgctcagaaataaggttaccttgcttagt
tcgtacctggtcacccgcttgtttataagtgaatttacttaatcttttagatttacttaa
cccttaacactttagataagcgttggtagtctttgaaggccactgaggcttgagtttact
tctctctggtcaaatgctaatttaggctttcgaaatctgaaaacacagtgtctcctttct
tttgggtgagtttggtgtctgtaaggtaactgatgaatggtgtaacagatgaagtaccta
tctccatatggaatctatatctataatctctatcattttgtttggaacatcacttgccct
gttgttatttcagatggccagttcttcacatgggggaagaacagccatggacagctggga
ctggggaaggagttcccctcccaaaccagcccacagagggtgagatctttggaagggatc
ccgctggctcaggtggctgcaggaggggctcatagctttgccctgtctctctcgggagct
gtttttggctggggaatgaataatgcagggcagctagggctcagtgatgaaaaaggtatg
taaagtctttgtatatactccagttccaaaccatactcatttaacaaatgcttcttgtag
acttactgtttgatagcctagtgctaggtattgagggagcagcagtgaaagagacaggac
atccgtgacttgactgagattatttctggccagtggatgggaataacaaacaataaatag
tgtggcacatggctttggagtaagctttgtgtttatcacaagtttgtcaggaaggagctc
tctgataagagcacattcaaattgagtcctgtgggaaaccagctaggaagtgggacatgt
agataacttggtgaggaatgacccagtcaaagggaacaagaactaactggaagagtggtg
gggaagcagaggtagaaggaagggaggcagtgtgggcactgctaccaaggacccctaggg
tacagtgaggattttcacttcctttctcaatgaggggaaaagaaattaatggttttgaag
agaggcatggcctagtttaagtcaccggtggatcaatgggcagggatctgttggaaggta
gaaataatagtcaggtttttgtagaccttaatgatgatgattctgttgattggctgtgca
gttggaaacaaagggaagggcggaaggatcaggttgcatgagtggggcaaggagcgatgg
cgtgagctggagtggacagagttagagaatttaggagttaaagttttaaaaattaaactt
agattttgtcagacttttcgagtagagttggagacagagatgtgaagtggatgttgagtc
aggagactgggggatgtgaaattcttgctgcttgttgtttatgtctcatgcaaaaggcca
aggggagtgacatgctgatgcttaatttatcttagaccgggagtctccatgccacgtgaa
gcttttacgcacacagaaagtcgtctatattagttgtggagaggagcacacagcagttct
cacaaaggtgaggcgcttagggggctgggctgtggatggcggtgagatgggcaatttcat
atgtcgcagagtagctaactgtggaggaaggttacttttgctggacttgaattttctctt
tagcttcgttgtgattgttttgggaggagtagagtgaagactgttttttaaaaacatgtc
catgctttcctcttggaaaccctctatattttctaggtaacatttaaaaatagctcaata
gaaataacttaaaagtatggcatatatacatatgcaaaacactacccattctttgttctt
taaaaataatccatttgaatatataaaacaaatagtaatttaattacaaatagtaattta
ttaattacgagtagtaaattaattgcttttaaaaacactaacatactagaaagaataaaa
gtctgtccttccttccttccttccttctttctttttttgtgattgttttgagacagggtc
ttatgtattatctttatcctgtcatgcagcatgcattagtatgattttcaagtcctgtct
ctacctcccaggtacccggattataggcatgagccagcatgcttggcttaaaaatgtctt
ttcatattgaggacttgttgccatatattgatgtagcatttattcaagtacaaatttaaa
atctttactatagagtttatcaagcctcagttccttacatataagtgaacctaacaagtc
ctgctcatttcacctgctcttttcctttaaaactttttgcctcctcacacattcctgcac
ttaaaaaaagggtcacctggaaccagagttacctgtggttgtgagctttggatggtgaat
gctgggaatagaactcaggtcctctgaaagagcagcaattgctcttcctaaactactgag
ctaactctctagccctacatcacctcgcttttacatactcttaaaatctccaatggcaac
cactcatttaagcagtgcggacccattccctaaagctgtagtcttacattcctttattct
ttcccacttaaggaatgttcttagaaaatgctgacggtcatcaggtgagtgtaataccta
gaacagacccgtgagatgggattttatgagtaagttttagaggacagccctcaaactcag
ttaccgagtcacccaatgcttgttccttgctagagtgggggcgtgtttacctttggtgct
ggctcctgtgggcagcttggacatgactcggtgaatgatgaagttaatccgagaagagtc
ctggagctgatgggcagtgaagtaactcagattgcttgtggcaggtgagtgaccccaaga
gctttctcgtggtagtgatggtaaagagctgcagagtggatcgggcggtgggaaagcctg
tgggctcactgagccactgccatttaaagaaatatttttgttgtttgttttctccccacc
tctttaagatagtactggtcagtgtgccctattctggccttaaactcggtatgtagtggg
ggcttcctccttttacctcctgagtgaagggactgcaggcacgtgccaccgtgcacagct
ttgctttaggaagtctcaactgcacggtcacctgtgtagggaaagtcagactgaagtaga
tagggaaaggaagggatttaggtaaacagacgagcaggaggataatggacctcttataga
aaagagagggaagaaatgaaaaagcaatgtgacaggtgcttatttgggtctgttctgttt
ttctttcatcccaaagggagcatgtggcagcttgttaatctcttttcacagattttcact
tgatctgtaggcacatgcatgacctttgtcacagcaatacaacattgtaatctatgtttg
ggctggtgagatagttcagtaagttacaagtctgccctacaagcacaaggacacaaatta
ggacccccaccaagcacatgaaaagccatctgtaatgtcagcactggaacaggctgggac
aggcgtgcatattccctaagctcactgtcgagccgtctagttcaagagactcttgccttt
aaaaaggttcagtgagagatgatctttaaatatacggagaaaattacttctggcctacca
cttctgcaggtatggatatgcacatacacatacacatgtacaacctccatactagcaatt
ataatgcacgcacacacacacacacacacacacacacacaaaccataaaatcaaattata
aaaaacttctcgttttaagccagtttatgctttagtgttggaccaatttcaaagctgtca
tgggtttcagcctcaattagccatgcctgatggggtgtcagaagttaggagtctgtgata
gacacaagaaccaggataggctccacaagaacccctaggaatttctgtgattttatatga
aagttaaaatctcaggccaagcgtacatcatcgccagaaggaattctgccaatgagttca
ttattcccacagacagcacactctagcccttgtgccttcttctggactcatctatgcatt
tggttgtggagctaaaggtcagctgggaaccggacatacatgtaatgtcaagtgcccatc
tcctgtgaagggccactgggctgcccacagcagtcagctttcagctcgcgccggtaagaa
tgattttcattggagttatatttttaagtaatcataactattattttgatatgtatttgt
tacttgtcttgaacttctatagagggaataaacaagagtttccttcctttcttccttcct
tccttacttacttccttccttccttccttccttccttcgttccttccttccccgttctcc
ctcccctccctccctccctccctccctcccttccttccttccttccttccttccttcctt
ccttccttccttccttccttccttccattctttgtgtctttggaaacttatcaaatcatt
tgagtactcactctgcatgaaagtctacaatcaggagcctaaagaacaatcaaagatgct
ggtatcaaagtgcttggcagtgtatatcttagtgttgttaggtggtgaaaattaatcttc
aagtcatcattgattgcttaacaaattccattaccatagcaatggtaatttgtttgctaa
aaagcaagcacatgactattggccatcaccctcttgtcaggagcaaaggactggtctccc
aggaggttagggaacttgcctaagatctaaataattctagaggcaggatttgaagtcaga
tctgcctcattcaaaaatccgtgctctgcatcgtcgtatctggtgataatgggatgagac
ttcctttaaaagattctcttgagaagattcagcaagcagactgtttatttcattggagat
taaaattagacagtatcttagaggacagccctcaaattcagttaccgagtcacccagtgt
gtattgaccaacttcctcatcctgaaatcatatatccaggggtagaattggaactgcaga
gttattaaatagaagtataatttaataatcaaatttaattttgaattctaagctagcaaa
tttagggcttgacaatgatttaaataataacaattataggttctcttactttatttgttt
gtttttgtgaaaagaagagaaaagagattcactcaattgggcacactgggagggggaacc
cttgaagggtccagtgacacacaagttcatctttctcctacctggatgctaagagactta
aggccagggagtaaatagtctagtctttgtaaacctagcatacatcaccgagatgctata
aacctgtcattcagcaaatacttataggacagatatgtctgagatgtcataaccttaaaa
tataaaataagaactattgtgcattagtattctccaaagcaaagaatagcttggcgtctt
ctttgtcatttgtcagtaaatctttcgctaggcattctcctcatactcagaatacatatg
ttcagcaaatgtgctcctagatttaatggtgcatgcttgtaatagagacacaccatagga
ttgcaagtcctaggtcagcctgggctacgaagccttgtctcaatcccttcttcctcccag
acattaagcaagtcaagaaactcaagtttatttgaaaccacacttttaaataatggattc
acaatctggcttgacttaggtggttgtaagcttatgtctgtatgtttgacaaaatatggt
gcaaataggaaaatttccaaatttcatgtcatatgccatgtattcctgagcctttgtggt
aatgtgagaccacagggaaagacaccgaggagtcttacagctagtcttactgttgttggg
ttgagtttgtcaaggggagggctgtgagggagtagggctgttacctggaagtgaaaattc
atgtctgaggaggcaaaccattcaaggcgaatatactgtgtgagaggagggaagacgtat
ggggagatgaaacagcatgagagattaggggtattggaagaagtaatcattcatatgtgt
gtgtatgtatgtatgtatgtgtatatatacacatacatacatacaggtaacgctaaacag
aacaggaaggtgtgtgtgtgtgtgtgtgtgtgtgtgtgtgtgtgtgtgtgtataatagta
acaattaaaaagggccataatttcaaaagggagggacaagaaggcacatggtaggtgata
agggaataaagggaaagggggaaatgctgtgattttttttttaaattaattttttcaatt
tttttttttaaagagcaattaggcagtcttaagaatatctccgtgatgggatatcaacgc
cgtactggggaaagaggtcctcatattgctagcatcatcctgaaggggatagagaggggt
gcctgcagatgtgtgattgctacgcatatgttaccatttatagcagtgcccattttagat
ttctggctggtagcatgacggagttagcatgagaaatagaaacagggtcagggttagctg
gctgtgagggaggcaggctgggagggcctgggcactatttcatatgtttatttttaactg
aactagaaacagtcctgggcagggaaccaggagggcctcttttctgcgcacaattaaaac
agataagcccttctgaagcacattttggaacatcaggagaggatggaggggagcagccat
tgacagacagtgtgtttgaaatgctttttgacagatcgctttaagtatcgtgtcgttaag
cagatcttctctggaggggaccagacttttgtactttgctccacgtatgaggtaagattt
tcttttatcatgtttgaagtagaattatgacaatcattgttttttttttttaatacctac
acaaaagctttgtcgatctttgtttcttgtcaatgattttatcttactaatagaatcaaa
ctaaacaatgttatctccgttgaactcctttggattgctagtaattatcttgtccttaac
attgtagagttctaatttatagtgtagaattatttatattcatatttgttctaaaagaaa
tttaagggggcttaagcatttgtgttattatttttctgtttctttactgttaagtatcaa
ggaattctaggcatttgataacttactgggattcattgtttggtgtgaccaagtatataa
taaatatagaagcgaggtataaaacagttcacttttttttactatttatcacctggttat
gataatacaccaagatatcccttcacttgctcctgcatcactctaccaattaaggcacaa
agaacaagttacatacatgggcaatagcagtgcacacttgtaaccctggttcttacctgt
agagacagcagttccaagttatccttgactaagaggccaatttgggccagcctgagctac
atgagaccctgtctcaatgggaacgaaaagaagaggaaggggaaaggaaatgttgccttt
aaggattcaaagtctgtacagataaaagaatatgtggcatatatttaattcattctgctc
ttcatggtatagggcagccagctgaagagagctggttctcttccttctcataatcctatt
taataagccctgtgtgtgtgtgtgtgtgtgtgtgaagtgggggaggagggtagcaaactc
aaggcagtaattaaaaaagccagagactatgggagagaacagcccctgtggaaacaaagg
ccctttccactgggaaagtctctcccttgctctgacaccaccatctgtgtccttagtacc
attctgtgactccataggaaaggtgctggccaggaatgctgtgcagctgctcagccatgc
tgcaggtcaggagcctgtgggaagccatgcgctttagctgtcctaaggcagatatagaat
ctgccttgggttccgctttataacttcacagagaaattctaaagggagttgaggttgtgc
cagtaaaataaatgataaaaacacagggtctcttccgtaacttttttgtttttaagaagt
agacttgtaggaatttaatttctgaatgaaactgacttaagattctgtcttttgtagctg
ttcttgagacaaggtttttctgtgtaaccctggctgtcttagaactcattctgtagacca
ggttggcatctaaggcagaaatttgtcagcctctgcttcctgagtgctgggattaaagcg
ctacaccacagcctcctgagaacttgacttaaataatatccaacttaaatttccttcctt
tagtgaacacacaatatgatctatacagctgagttgtaaatatactagtagttttgggaa
tggaaaacaacccactgactaaagaaagtaaggtgtacgatagcgttagttagccggtaa
gttaaagtttcaactggtgagaagtgtcccccattaaagttttaggttcacagtggaacg
ttcctcctctccaccttgagaaggtagccaggctcacctgaagcacacaactggcctttg
tctcaggctccgaagtgctgtctttgtatccgtggcactcctgactttttaagtataaag
tcataattatttacatcttattttacatatatgtacttatgtataatatatatattctct
gtataatacatatgtacatatcttatatgtatataaaataatgtgtgtatatacatatgt
gtgtatatatgtacttacatgcactctagatgctcatcagatacagagattgaaaattat
attcttacctaattacctctagttacctcatcaatactttaatatgcaaagtgacagcca
gaaaaataatgtttcagattcttttggattttgaaatatttacatatacataaagtatct
tggagaaggaacctaagtctctacaagaactcatggcaactccagtacatcatggtgata
atgccgtatgacatcttaaatcactgtgtgcgcggacacgaaactcattaggactcacac
tcactcactgaaggcatgttatatgacatcttaagtgattgtggaaacgtgaaagacacc
atggaggtgtgtaacaggacattttaaatcactgtgtgcataaaagaagcttgctatgga
gttttccatttccagaatcacgttggttttggatctgaagccttcagggtttgagtgaaa
ctgaacaactttggttctccattagtgtcccaatggggtgtaagaagcagagttgctgtt
ggtgattctaactaaactggcctagagtatgcactggcaaatgccctgggatgtgtgtta
cccgttgggatgggatggatcaaggtacccttggtagtgtacagcccagccgcacttgag
aaaccctgacctagtgcagcgtttttctttttggcctgtatgaaaccagcatggagagct
gggcatacagatcagggattcagtacttctagcatgtgggaggccccgagtttggttccc
acacccatggagggagaaattacactttttcttgtatctgtgggttattaaatacacgat
gaagaatgagtacaatagcttgaagcctgcatgcattttctgtaagtttgtgttactgtt
ggtgttcagttgtccctttggggatgcgttttaagtttggtagtaatagtactttgcagc
taagatggaggaaaggtggctgggtgtgtgcttaagctgtccatgctggtttaagagttt
ccttgataaaattcaatatatatttgttcttttagcatatgtccgtagtcatttttgtag
aatagttatcaagagccggatgatctgatgtgttacaggtacctttctttctttctttct
ttctttctttctttctttctttctttctttctttctttctttctttctttctttctttct
tcctttctttctttctttctttgtataatgctaaatcacaaccttacagtggaaccagca
agcttcctttgaaagcaatattttatgtgcaagtacaaaggagaaagcaatgattttttt
ctatgcattgatgtctgactgcttgaatatgaaagcaccatcagcagcttcttagttctg
ggttactaatagatgttggaggagaaaagttaaaaacaggcaggtttagagaataaaagt
gtttataatagttttttaaagatgccagtaaatggcttggcaagtcagctcagagaatat
tggtgtggccactaagccagcaaccctccatctatctatccctggaaccagcatggtgga
tggaaagaactaactccttaaattgtcctctcatcctcacacacgtacccttgtatgcac
acacacactcacacacacacacacacacacacacacacgcacgcacacatataaaaatta
ataatcattggaaacgtaaagtatcactggggttggggttagaaagctggctcagtggtt
aagagcattcattggttgtgttgtgtttctagaggacctaggttcaattccaagcaccca
catgggagctcatagctatttgcttaactccagttccagggaatccattgctttctggtt
tctgtgggcaccagacatgcaagtggtacacagatatgcatgctgacaaactacttatac
acataaagataaaattaaaaagtatgtatcactaaagaaaggatgtatagtgtggacagg
atttggggtttttaaagctgtgattaacatcccttttgatactttcataaagtttatagg
tatatacttgggctgaggagatggttcagtagtgaaaatgcttgccctgcaaagtacttg
gacaagagttcagatccccagaacccttgtaaaagtcaggtggttgtggcattaatccca
tcattggaaggtggagacagagctagctggctagccaggcaagccattggtgagctctag
tgtcacttaagagaccttgtttcaatgaataaggtggagagtgatcaaggaagaatgacc
aggccaacctcttgccagtacatatttgtacatgcacacgtgtatagccacacacaggaa
aatacactcgtaaaggcatgcacagcacacacaaatgcttgagggagaaaaaggcaaatg
aaactgaattttcagaaattgcttgcaccttaactaaattctgcgtttgcttcttaggct
tatgaaaacaggattttatgtagccctggctggccttgagaattcagtattcactgtata
gctgagggtgatcctacactctttttgattctcctctctctccttatttccaaatgctgg
gattacaggcatgtaccgtcatgtctggcgtaaatgtttcgtttcttttttatttttttt
tggatattttatttatttaaatttcaaatgttatctcctttctcggtttcccctctacaa
actcccattctatctcccctctccctgcttctatgagagtgcacccccccacacacacac
acacacaactcccacctcactgccctggcattcccttatactggaacattgagccttcac
aggaccaagggcctctcctcccattgatgtgcatttaggccatcctctgctacatatgtg
gctggagccatgggtcccttcatgtgtactctttggttggtggtttattccctgggagct
cgctttgggggggcggtctggttggttgatattgttgttcttcctatggggttgcaaacc
cttcagctccttcagtcctttgcctaactcctccattggggtctctgcgctcaattcaat
gtttggctgcaagcatccacctccgtatttgtcaggctctggcagagcctctcaggaaag
agctatatcaggctcctgtcagcaagtgcttcttggcatcagcaatagtgtctgggtttg
gtgtctgcatgtgggatggaaccccagtggggcagtctctggatggctttagacactttt
tatattacattttatctgagatagggagcagttatcgaaaccaatacctctatggcctgg
taactcagagcagagggaaggaaacctagaaagctcgtcacggagtagaaacagacactc
tagaagagcacctcctcaagagtgaaggagagaaggcttgttggagggagatgctgggtt
taggtcacttgcaaagagacctcacccagtgtggtgtggtaccctgaagttgaggggtgg
gagctgagcttttgtaccccagctacctgccgctgagtatgatagaacagagcagtggcc
tagggaagactctgaagaacagcctgcatcctcgctgcaggagtagggacagggctctgc
tccaagggaggggatttgggaagcttcagttcatgatgtgggatctggagatgacactga
ggaaggaaagaggacaagatccatgtctctcatttctcttttcccttgtatttatttctc
cagaattcttctcctgctgttgacttcagaactgtgaaccaaacacattataccaactta
ataaatgatgaaaccatagcagtttggagacaaaaactcacagaacacaacaacgcaaat
actgtcaagtatgagtttgtctgcctccatttttgctttttccaaagcatgctggagttt
tctagcctagtggctgatattccctgcacctacactgtggttatgaatatgaatggagct
ttgcatttacagaatcatttttgtatatttatttgtaatctcatctcattagcccccagc
taacacagtgttttgccctctgattctcactcttcaccttgacggacgtattatggcaag
atctgtgacaccctcttagggaaagctggaggtcatgtctctgctgagagctctctgtat
catgttgcatatcgaaatggttttcttcacactgatgcttcaagggatcttgaatattaa
cagcctcttattattttaactaatctgagtaacttctacaggtttgccattcagtgtgat
tagttgaagtgaatatgcagagtcttctgggtacattaaaaatgtgagactagttgggtt
taaaaaatagttttctttacgtttttacacacttttttttttgctttgattggcacttcc
atactttttctgtagtcttacttatgaaaacaaataaatcaatctgtgtaagaaagatgg
ctgtcttaacaaatgcacagtgagccttgctttatgatcaaggctgtgctagagcaaatg
cccaggtcttaccctgaagcagcttattgaatctcctgtgtgtcgggcattgttgaggaa
ctaaggagagaggggaagggagcataagagaggccaggctgctgagcagcgggtgaccta
gatgcatgggctttacctggacttctggttttttattaacagcggaagctcgaggaatca
tctctaaggatcttacttgatccaaatgctacagctgacagaagttactacgatctcttt
cctagccatttactttgtttatcccttgcttcttatggcaatcctgggtgctcacagggt
agacccttccacagactctgcagaatttaggtaataggagtaagtctttatttccactca
tccttggtttctttctgaaatgatcaatagaataggcagacatgattggacatgtattaa
cttctgtactttgggagtaacagctcacttttttctgtttgtttaaaatggtggtgagag
agtgcccaagctttttatgattttgacacacccacacatttatatatacatgtatgtatg
tatgtatgtatgtatgtatgtatgtaacttgtaggataatagtttttgtccatttggagg
caaaatattgtcctctaatcaggtatgcactgatgacccagtagagtctggctaggaaga
tgtcttgttacagaaacttatataagcactgatttgtaattcttaaagactcctttctcc
atttgtcttgaatagtggtgttgttcagatactgtcttctgcagcttgttggaatggaag
ctttctggaaaaaaagtaagtgtcatagacgcttcagaagccgcgtgatataaatactta
gcaaggctatgaaagacttctccatagtccttggtttcagttgaaagggaaagctgacat
ttgcatgaagtttgaaatatccagtaatgatcaattagaggatcccagaacagtggtatt
tgctcattcctcactggggcagatttgcagagagaagtagtccctcgggagacctagtgt
gacccaaagccagaactctaggctgccccaaagtgctgttctcattggtctgtatgggtt
tatgatttgttcttaaagtcaaaattctccagtggttctctgattctatagtttgctgag
gtaatttttcatttctccacaggagtgaagtcatgtagaggtcttagagaggcttcattc
tggggttccatggattcagtcaggctcagctctgtctaaaaccagaggcagcaaatagga
tgtctcttttgcccttatctcttctgcagatggcccctcagaaacctcatgcagcagaat
taccttgccaggaattaggattttcagggatcctaagtcctatcattttgtggtcctttt
caaccactaactaggttgatgaaacattaggaagaatatgctggttacctctctgttatt
gtgaaaatacctgtgatgactgaaaaggacacgcttggcaggtgtcacatttctttgggg
ccagtagtaaagacatccatcatcataggagaagattccttgtagaaggtattcacctta
tgttggctgtcacggatgagataggaaagggtgaaggtccagtatcgaaaggtacaagca
ctatatctcaacttctatgtgctctgctacctctcagtgatgctacaggctgaagtccat
gccttctacacataccattaagcagatattccaaatgtaaagtatagcaatgaggactaa
caggagtgggtaaggaggaagctgatcaagatagatgaggagcagtgagctcaatgcata
acatttacttgtatggaaatgtccctatgtaaaagagcgctatgtctaattaatatatat
aatcaaagaatactttaagtatagcaatgagttagactttagttctctgtgtgatttaca
gatctaccatgtgattcagttataccatacctgggcataaacccaaaaggttatcaaaga
ttatcctattataaggatacctgtgcatccatatttagggtaggaatactcactccagta
tgtgtcctgtgagatcaacagaccaaccataaatgtgggccacaccttctgctgccaacc
acataaaaggacacggaagctttttcttttgcctgtttaccctgactcttcaggacagaa
tcatctgtcttgttgctgaggtattccttcgctggtattaaaacgtacttcaggattcta
acataaaccaaagaccactgagatatctcagccatatggtctaaaacaactaactgaatt
cttggtcattttatgggaaaacagtcattgttgaactagtcagaccacgtcctgtaagcc
attcttttcttttcgttttttttttttttttttacagtattatgaaaaactgtcaccata
caaattatgcatcacattactgatctgtgttaaatttctttttttctgtttttttaatta
ggtattttcttcatttacatccccatacacccctcccccactcccctacccacccactcc
cacttcttggccctggcattcccctgtactgaggcatataaagtttgcaagaccaagggg
cctctctttccaatgatggccgactaggccatcttttgatacatatgcagctagagacaa
gaactccggggtactggttagttcatattgttgttccacttatagggttgcagatctctt
tagctccttgggtactttctctagctactccattgggggccctgtgttccatccaatagc
tgactgtgagcacccacttctgtgtttgctaggacccggcatagtctcacaagagacagc
tatattagtgtcctttcagcaaaatcttgctagtgtatacaatggtgtcagcgtttggag
gctgattatgggatgggtccccgggtatggcagtctctagatggtccatccttttgtctc
agctccaaactttgtctctgtaactccttccatgggtgttttgttcccaattctaagaag
gggcaaagtgtccactaattaaacgttccatgtatatatatgcatcccatctaatgtgtg
actaagaaatacctttaaaattattcaacatccttaacgattagtgaaatgcaaattaaa
atgactgagatatcatcttactccagtcagaatggctgagttcagggaaaaaactaagag
aatgcaggagagagtgggggaaaagggaaccctcttttatttggattttcctaacaacat
aggaaaaagtccttccacctttgttcaaggttacctctgggatattaaagttaatgtttg
gttaattcattgtaggaacaggaacaaaatacccatcaaggaagtctaagcagctgttct
gggttttgccattttgattctaatatatgcaatgtctacattctgaattttcatctattt
taacattgtcagagactgttaaatcacttgaatgtatgcattactcagaacaaagcctgt
ttttcaaatgactaatttgcaaataattagatatgatttatttacaagtgacagtcttag
agatatcctttgtctctgggaagctaagactatgtggagttggaaaaatgattttattgt
tagtaaagtttgaacactagctgtaaaatctgtggtggtggtaactgtagttgaatctgt
aagtgagagagataataacgtggcttttttgatctaatatttattttgaatatttcttga
ggaagtcttgaaataagagggtcgatgtgctgtttgttcaggagtgggccccttttgcat
aagggaaatgagtgggtttggttggatgactgcaaccagccacaacatccacatctagca
ataaacccatagaagtaggttgggcaagggatctgctttcatgctctgtggagacctggc
ttgaaatggtagtatgtctgctttaacttgagggagaaaaggtttgaaaaaaaattaagt
catgtttaacagtggaattatccccagcacttaggcagagaggcagagcggcagatgaat
ctctatgttcaaggccagcctggtctacatagagactttttaggctggcaggggctactt
aataagaaacttttttttttttttaaattaaaaagaaacaaccaaagtagggtaggtaga
attgctgtaaggcttagtctgttggtctttcccagtgttctcaaatatctactagatcaa
attaagatctgtctagactgggttagctaaataaatacttatagtttttttttaatcagt
atttaccttttattttattacatatggatttttgcttgtttgtttgtttgtttagaattg
atgaacattttaaaactagtcccaaaatccccgggattgacctgaactcaactaggattt
tatttgagaagttaatgcactctcagcactccatgattctagaacaggtacgtttgttta
catttataaaatttggtttacattgaagagttcttctcttaagacaaagaagacagcaag
atgaattgatacactcttgtacaactttgtaaaaccgttagtgttgtgacttgggctatc
ttttgctcatatcttcctaaggagttgtctctctaaagtattaggtctgtgcggcgggga
cttcttccttgtccccgatgtactgggtgtctgaaccagcgcctggctccttctgtttgc
tcagtgcacaccgaatgcacagggttatgagttcattaaataacttaggaatttggagat
gagttatttaagtctcagatatagttctcagtactttttttctttcttacagatattaaa
cagctttgaaagttgcctcattccccagttatcaagttcacccccagatgtggaagcaat
gagaatctatttaatcctaccggagtttccgctgcttcaggactctaagtattacataac
gctgaccattcccctggcaatggccattctgcggctggaaacaaaccctagcaaagtatt
aggtaaattcatcaaatttaatgccaccagctttggacttaggcgtttggttttgtcagc
tggctcttgtggactgggatctaacaatctatttgttgccatttaatggctttaccactt
actcttttctttgctgttaacatctagctaactctcttggctattagggcaaattgatct
gttatttaagtcatgtgaaatgattcatgggagattaatcccaattttgagatagtcata
aagttaggttattcaactttaatctgtttttttttcttcttcttccacatttgcttgcag
ttgcaatgcctcaaatattagtatctttctgtctatccatctccagtgctgatgttagcg
ggtgggagccaaatgaacagcttttgtgatgcagagatctccatgcaaggggggacaggt
tgacccagtgaggacttacggaatgtttgttttctttttcttttttaggacagttgagtc
cacactgatttttgcaggctctggacactttgctgagataggaaccttctgttcctcagc
gggctggagaaggtctctgttggaatagcgcccaaggctttttttagtaatctggtgcag
aaccctgtcccctggcttttgacttttatcccctccattggtaatttttccaggtgttcc
tttgacttggttcaggtggcctgagtgtcactacagcgtggttttcccttaagcgaattg
acctgcttctggcttttccattgcttctgccttcacacaaatgtaatgatgaccacatta
gtaatgtgttaacacttgctacttcccagcatcagggactgtttagagcatgttttctta
ggtgtttctaataggtgtaaaatagagcaaaggctgttttgagagacattttatcagact
tttaaatttttggcattttaatttttaaaaatttcctaggccagatagcacaaaacagaa
cgggattattcagttttataattagatttttttctgacatctgactgttcagattgaaga
gcaaacctcacacgaatgcagcagctctcaagagtttgtcctttttatttgatgtttctc
ccactgtgattttttttttaaggtttcttttatgtatatggatattttgcctgcatgtat
gtcggtgtaccatatgcgtttctggtgccatggaggccagaagagggcatcagatccttg
agaaatggagtttcagatggtggagagcatgagtgtatgtggtaggaattgaacctggga
cctcaggaagaatagtcagtgctcttggccattgagccagctctccggcagccctcccac
tttaatttttagtgaaatattttaaacaaggaaaccatacagatttcagtatggctgaga
tcatttatgaagatacagtgacataatcctgcttgaatagaaaggtactactcggagaga
ataaacacaatcaacttcttaaactaattatgcctcataacaggaaggaatgttttccca
catcctctaagtatgaagtgtcccttgtacaaaattccgtagtagctgagatcagtcttg
aaaggttgagggtacacaaatactactgcagtaggtgcattctgcatcccgccggaggat
gtgtctggtcctcacatatccttggaagtaaatgttttcagattagccttcagcatgagt
ctgaggaaaaaaaaaacccgaaaactccaacaacatcaaaccttttaagaaagaaagagg
caggggagagagagggagagagaggaggagttaaaaattttagagcctcttgtatagctg
tttctccacactttttttttaagatttatttatttgtttcatgtatgtgcacatactaat
gctgtcttcagacacaccagaagagggcatcagatccccattacagatggttgtgagcca
ccattcacacatgttttaatgactcctttgaaaaaccatttttgggaagctgcattatag
actaatatttatcttctagccacaggaattgtagctagcaggaagacaacctaagaacac
ttgtccagggttatgtgctaagacatgtctttctctcttcctttcttaagataactggtg
gtctcaggcatgccccaaatatttcatgaagctggtaaccctgtataaaggtgccgtcct
ttacctcctaaggggaaggaagacattcctaatcccggtactgtttaacaactacatgac
tgcaaccctcaagcttctggagaagttgtacaaggtatccctgggggatggagagtgagg
gtgtggagggatgcaggattctgccggggctttctctcggagattttccaattcttgggt
tttagttcttcttctttgttcttcaccaggtaaatcttaaggtgaagcatgtggaatacg
ataagttttatatccctgagatttctagtcttgtggacattcaggaagactacctcatgt
ggtttttgcatcaatctgggatggtaagaatttcctgtaaagcatattttaaggctttag
ccttttttgtttgtttgtttgtttgtgtttgaatcgtgcacttgagccatacaccttgcc
tttggcttgaatgctgctaacacacctatctatttcactcagttgactttggaattcttg
aaacttggaagtattttaggtaaccataagcgtcataagtttcatcgggtatgtggggct
agggttgtaacttagtggtagacttcttgcttagcatgctcagggctctaggttttatcc
tgagtactatatttaaaaaggaaggaaggaaggaaggaaggaaggaaggaaggaaggaag
gaaggaaggaaggaaggtaggtaggtaaatccaagtatctaaagcagtcagattggtaaa
cgcagacagtggctggttggcagaggcggtctggaggcactgggaaactccagttgtttt
taatgcattttaggttccaggtcaccatgctgagatagttctagaattctgttgtacaac
agtgtggctgtttcaggggctcttgttcatctatcaatctatttatttatttatttaagc
attttactttatgtgtttgagtgttttatttggatgtaggtctgtgtaccatatgcatgt
ttggtacctgcagaagccaggcgaggccatttaagctcttagaactggagttacagacta
ctgtgagctgctatgtgggtgctgagatcaaacctgggtcttgtactctttaatttactg
agccttctctgtaagcccttgtttcatgtatccagggtagcttccgactcccatagccaa
agatgaccttgatcctactgcccctcacctcctcccaagttctgcgattattagtgtgtg
cttccacacctgtattttatgcactgctgggtatcatacggaggactttgttcagctaga
ccagcacccacctagtgaactgtgtctctagtccaaggaaatattctcaatattgctgat
tcatacaattgaaattagggagaatgacatatatttatactgtttacttacttttttgag
cctcaaattaaaaatcaagacattaatatataaactttaagtatttgttgggtcttggga
gatccggcacataactggcttccagaagtccctagctggctagtgcaaaaacgtctttga
gatgatgctctgtgtgccacatccccactgatttatccctgacacttagggtcattggat
gttcgttttctaacagatagcctatttcactcttattaggtcaactttccagaccttgtg
gccatctcttactgaagatagctcaaatacaaatgtcatacattcctgtcccaactctga
tgatgtttgacacagaactcaaaggtctgtggattcttgcctaccaccttaggcatggca
gcagttgctcagcgatagcagaatggcctggatatatgcaagggatttaggatttatgca
aatctgaatatcagaaaacaagtggtcatttggtacttgtgtttaatccagctggtgcag
caaatgcatctgaaatgagtgtttgctagtctcacatattcattactagcattagggtgg
cattttttttaatgtatggattttagctctgcagttgtctcttaaggcaaaatatttata
taagtgtatttaaataaatagccaagttagttttccttgttagatgatagatgattaaag
taatagagatattctagtgaaaaattaaaaatttgggacactttataatttttgtaaggc
tttgttattgttttgaaaacaaaaatactttttagtagaaatcatattttaaaagagttg
atactggaattctaacatgggagcatcagtggctctagtcttgctttttttagagttata
aaatgtcagtttgtaaattataaaatgttagagatggacacaagtcttgagtaactgctt
cacacccaggtagaatacagaggcgtgggcaaattgaatagttttctctagctccatttg
ctctgaagagaagtctgtccttctcttcatggttcaccctgaaagaactgtgtgggcgtg
ggtggtatccctgcaattgctgaggcctgcagacaaatgcaccatggaaaggcactcagt
ccagcaagatctagccagggtggctcaaacttctgaagtctgataccaggcagttagttt
attttagacatatttaaatacagaacaaatttggaaaatagttccctgtaacaattatct
ccatgcacaataaaggttaaagtgtgactgcatcaaaactactaaatgaacatgtgatgg
gtcccatagcttaaggaactaggggaagatctgaggtcaccaggcacatgtggcatctcc
ccaaaggatgggttctgttgatggacaaacaaagctaaagataaaggcttatgtgaaaat
gctggtacagtggactcacggaattggaaaaaaagatggtggagcagagcttcgtgcctc
agagaaccaccaatctatacccttcactgttgcatctcagccagctgcaagcacaaagat
tgtgtctgacaagcaaagagccaggagcaggggtgacacctacaactgcggcctgaagct
cccttagaaacaggtcaatcaatacagaatagggctcaccctaggcctgctggctagccc
cagcatggagccaccctggtagcatctagtgctgcttgtcctgctgggagatgaaaggca
caggcatcagtgctgcccacatctgacaagcctaaccctgtcagctggcacggaggacag
gatggtgtgcagcaggcagcctggagctcccttggaaacatgccactactgaatagggct
gctgcccttgacctctcggccagccagccatcaacgctgagccactgtgactggagaacc
aggtagagtggtgctgcctgcagcctgtaagctcaacaggagacctgacagctggtcccc
agcatgaagctgctgcaactgcagcttacactgtttgccctgttggaagacagatagtgc
agagctgtggtgcccacatgctacaagtacaaagggcaagcctggcgagcctggggcagt
ctacatcaaggccttggaggtgtgaggcagccaggagctcttgcagaacctagccacaac
gtcacccttactctgggcgacagcaggacatccgagactcttggtaatggtccaatattt
atggtgcttcaggaaccttaaaccagacctcattgtgatgaatattagcatgtagatctg
tacaccatgtgacactgtacagtttccagggctactaccatcaacagttatacgagggag
aggtaggaaagactgaggagcggagaagcagtgacatagagctagggactgggcggtgat
gtcaggcgtgagagaaggctgctgtggacaggggttgcagagtagagttgacagggtgat
gggaagcagcctggagtctgctcttctacagggacccggggcgcccagggagccctgctt
atatgcaccccagcacaggagaaggctccgtggccacgtgggattggtcagtctgcaggc
acccaatttgcatgcactcacaagggaggggttggcgccaaattcgaattgacacctgcg
cagtggtggtgtttatgacaacggcaaccggaaaccggcgccatcttggagttggcttcc
cacactggagcttgtgcagactcagccccaaacatactactcagccacatgattgccctg
gttctgagaagcaacagaatgccggagatgaaaatcagttcttttcatgagtggactgcc
tcaaagagctctatcgcccatgcttcccctggagcccatttccttagtctgctaccacag
gccctgttgaggcctgaggttcatgtggattgttcgtgactgggctgccactagaggccg
ggtagatgtctatagtctgttagactacaggaagccatgttggtgtccatggtctccaga
ttggcactagaggctatgtcgatgtgagtggcctgtgcaaccacctgaggccattctgaa
gtccctagttcatgtggttgccagaaactttgtaaaagtccatgatctgtgttcctgctg
actgtaaaaggcaaggaagctactatttccgtggtatcactgactacagactcacagttg
agaaagcttctgtgacgcctcctccccgtgaaaaccacagcagcctagatagaaagccat
caaagagaactgttaaaacattgtgataaggatgctgaagtgtagttctccataatggct
tctggcaggagtgtggttagggaaggactcagttttctttaaggtgccggctactgtaat
gtgaccatactccactgagtatatagacaacatacattggacttggtttttatattattt
tttcttcttttgtagaaggaggtcacaacagtggggaggaggcagacctgggaggatcag
ggttcacgatgtgaaattcccaaataaacaagaaaaaaaatactatattgaaaaaataaa
aaaggaaaggaagaagatgagatggaagagggaaagccagtagtggtttatcttatttgt
taataatgtgccacagtctttatttgaaaactgaaaggcgtacagagtgaatatctttgt
aggctctgtagagggcagtgcgagtgagacattcagtggtttgcacaagccttcagagac
agaaatctgagaaatcttgacatcttactggtgcatcagaggagatgcacacatggggag
tatttgtctttagatgtcaatactgggcacatgcaaggaagagaaggtggagccagaaca
gaggtagctctattttagtatcagggtttatatgtctatgtacagagcctcctggtcagc
atatctaggaagtattgatttcatatttaagaaaggatgtttctgattcttcagctctga
actttacttatctatggttcctgtttcatatagtttgaaaaatgaatttatgccataggt
acaactctgttgcaggcagagaccttgaagttcattgttaccatagaaccttaagtttgt
gagacccatttctgggaaatggataacccaggataagcagccttataagatgtgatcaat
tcaatacttacattcaaaatattttgatatattagtatgaaagtaaactacactgacctg
cattatgtgtgcactgacctgcattatatgttctagacttggtcccatggactggaattg
tctctggtgtttctcagtgtagagaaatgttctaaaatccctcaaggaatatagctctaa
agtatcaataggatgaactgtaattattattgctattgtacgacttcatttaaatatgca
taaacacaaaaggaagtatagttcttattcatataatatacataaaccaaactaaataag
aaaacattatggtcagccaaatgctgagtttcaacagctcagagtggtgagctagtgtgt
ccctggaagcgaatgttccagcattctagagaaggactttcagccaccaggcgcaggctt
cattctcccacaggccttctagaatgattcagcgctttttctccctctgctgttagatct
tattcacggagcaagctagtattagtatccttagtaactgcagcatctaccaagcaacaa
tttctttttcttttctcagtgttctcacacagttgaatgtttataacccgcccacgcagt
cattaacagataagtgtaaattgtgtgattacacacaggtaagaagagatctttcagaat
gtttttattttgttcagagaatcattttgagaacacagaacattctaggagacattaaag
caacagcagcgtagcccactcaggtctcttagcatgaattttgctcattgttttcttttc
aagatgatcttaattgctcatttttgtgtttctgttaaagatatttactacataatgtca
tgagcacagcgtgctagaaacatagatggatatgtttgtgtcttactgcagtatcagttt
attaaaaaacagtgaattcacatttactagttattttccacattgctgtgactataagcc
tgaaaaaaaaaaagcaatttaaagaggttcagagggatgcagtcgctcatgggggatgag
gcatagcaacgggagcagccgaattcatggtatctttcaggagtttagtcactcagatag
ctctctttctctccctcctctctcccctatcccatcccatcccttccctcccctccccta
cccctgccctcccccccccccccccccccccccccccccccccccccccccccccccccc
ccccccccccccccccccccccccccccccccccccccccccccccccccctcctcccct
ccacccctaccttctctgagtaagaggatcataagcatgcatcaccatgctcagtctata
tagtgctgggaatcaaactgaaggttttatatgtgtaaggcatgcactccactaactgtt
ctacccccttaatctggcattctctttattctggccaggaacccagcccataggatgatg
tttcacacttccctggtgattaatttccccttttaacacccttaccaatatatccaaaat
gcttttcagaagattataaattgaccatatgagctagctatcacaatagctggccattag
aaaattacaagctcttttgtgctagtcttaattattagtcttacctgtgaaaccctaggt
tatatttcacacagtatacacacaggttacaccttgtctacagaagagttcaagaagccg
gagttcagaggccatgtgaaaagcagctgctcccagggctgctgagtccagagggactgc
tattggaggccagcagaactgagccataggatcaaaattgagagatagcatcgagtttat
ctgcagggctatagattcatcaatgtgagatacaggatttggttcagatagatgtactag
tacatagacaaatggatagagggttggatggacaggtaacaagtcaaatggaccatgttg
gctgagctgaagccccagggacacctggtgtctgctgcctgtcagtcagtcccttgaaat
gttcacaggctgctcagtgactggacccttttactaccttatagttaaatatccttcttt
ctgtggggtccaggcaagtatggtgccctttagttggtttgtggtgtctcttgggcctgg
ttttctacatatgggtttaattccaccatgtgcttgtgttcatagtctgtattgataagt
gccatctacttacagtctacaccccatggtcagtgctggacaggtatggcatggttttgc
agacatgttgcattgtcactgttgtcctgcctgtgtttacaacactcagcgtggagccag
ctggtgttgtgtaatagggcataacctgaaagccactgttgctcaccatttggaggaatt
taatgaagtatactgcctgatataaacaaataacattttgggggggtgggagggagttct
cctcactttcctgaaataaaactgtactgtatttgttacaaacatttcattgtggatgaa
cttgttttctatgactcttctcaaatttagaatcattcccaatttgtagagaagctttta
agggcaaaatacttcagtctaatgcatttattattgtttggttcctctaagcatgtatgc
aggagaccgataaagtgttacttgcattccagattcagcagccctaatctagaatccaag
tgttatcttcacaattgctctgtagcccaggctggccctcagctggcagttctcccacct
cagcctcacagctgctaggtcataggcatgtgccacgcagcctagtggaattagatttcc
tataaagagaactcaatcctgtgaagtatgaaaatggcccttaaaagtcttttacttctt
taagaaattgtttttgctatttttttctgtctttacccatcaaagcatgttttctttcct
cattaaaacattgtcatctattgaaatgtattaagaataaccagataatgtaaaaagatt
tgctatgtatattttatatttggggaggggtaaaattacgctttttataattcaagtaat
aattgtcttttctgttctttacacagaaagctagaccctctctcatgcaagtaaataatg
ccttttgcctgtatgtatgtatgtatttccagtgttctttctctttagatactgtaataa
cactaacgatgtgttttcttgtaggatgctgtaaccctttgttcctatcctttcatcttt
gatgcccaagctaagaccaagatgctgcagactgatgccgagttacagatgcaggtggct
tgttcagaattgccctctccttttaccattcttttcattgtccaccttccagagtgaagt
tttattatgacattaaagagtcatattttttaataatgccgttattttattttttgagaa
atgctcaaattgtagtctaggcttcttttggaaaaattctgtttagaaatggatcatatt
gtcacacacacacataattttatatatatgtaaattgtgtgtggtgtgtggtgtgtgtgt
gtgtgtgtgtgtgtgattatactttgttctttgcctttccattatcctctatctccctct
gagacacactcttactggtctgcttctcccaggaaagacctctccctcctttcacctttt
cttctgttactctcttgccccagttaggcctcttctactctctaagttcccctcttcctt
ccatgtaaatgtttacagttaaacatagattgtgcatatgaaagcaggatgtgttttcct
cctgaggttgcttagcatgcccctccagacattttcctgcaaatgtcacattttcatgca
gtcccatccatgagttatttcttgtgaaagcccttggctaggtctctatctggaagtatt
ttttaatttaccttttcctctcgtatcttccaagtcttacgtggaggcctcttcgatcta
ttttggggtgatttttttacagggatgagagattcaggtctagatttttttctttgcttt
ttctttctttttctattcatgtgaatatccagtttttccagtatcatctgttaaagaggc
tgtctttttctaatgtgtgtcatctttgtcaaaggtgaggagtctgtagctttgtgggtt
tacctttataatctgaattttttctctttatttttctacataaaatatatcaaataatac
tgttacaggagtgtttagtatgtcaattgtactgctatacagaaaataaagtgattttta
aaaatacaagttttgatggagattgtattgaatctctagcttgcttttggcagatggttg
ctctgctgtatcaggcttgtctttcagtcttctgtggcaggttttcatttttttaacccc
atgttcttacacattccatggtcaaggtcttttgtacctcctggttgagtttcattccag
gctagttttgacttcactctgtagtcaaggttactttggagtcttggcctttctccaggg
ccctgttgctaagattacaggtgtgtaccaccataccagcttcagtaattttatcccccc
cccccccccccccccccccccccccccccccccccccccccccccccccccccccccccc
ccccccccccccccccccccccccccccccccccaccctatgactctattaagaaccatt
taactcttttgtagacagtagcctcagaaaaagaaaaagcttaaaaaagaaaaacagtta
gaatgtcaaaacaccccaaaaattagagcaaatttgtagatatgtatattaaagctcgaa
cttcatgtattttattacattgtaaatataatgcccaaccttttgaaataatagaaaacc
attattagttcaatagttaagccaaatcaggtctcaggctaccggaaggggtgggggagt
acattttgctgagttgatgcaaggggtataattaaagggtggtccttaatgaatcaaaaa
tgattggtttaatggtttgatttattatgcattttattataaaacataatatattttgtt
tgaatgtatacagagacattagtgcattagaaatccagatctaccaagccctgctattaa
tgagcatgtcttcatgtgtctttctgtctctctatttctgtctttctctgtttttttttc
tctatctatatttatatctgctttcatatggatatatagctttgatgctgttaaggtcca
ggttttctgctgaagtggacactttccacactgactgttttgagaatcgtgttttcatgt
cttctgccatgattcttcaagtgtcttgttattttagtcttagtgaattgaaatcacttt
acttggcctaattatttagatcatatagctcataaattatttaagctaaccttcttgagt
ccatattagaaagatttaggtagcctgtaaatttaatagttaaagctttggagaaaaggc
aaagtggaaatgaagtcagccatttctggtgcttctcattctggtagagcacactcctca
gactgtgtgctgtgctcagaagattgctctgttgttctattgtaggtggcagtcaatgga
gccaacctgcagaatgtcttcatgcttcttaccctggagcctctgctggccagaagcccc
ttcctggtcctccatgtccgtaggaaccaccttgttggagatgccctgagagagctgagc
attcactctgacattgacttgaagaagcctctcaaagtgagccccttccctgaattcctt
cagtaccttataagcatatggcagcaagcagagctcttactaagatatggagggcagcca
tatcttatcttgccatatatcatacaagatcatatcatcattgatttcttttctttcctt
ttttcttctcttcttgtctttttttttttccacaagaatctaatcacctccttttgtgca
gtcaccagaaagagcatctcattgtaatatcagattaaatgctgttgggtggtggagtaa
cacctggcctctgcttctgcttcctgtagtgcccctgccctagactatcaaaaccagtca
tgtaaggtgtaaggttttgacaaaatacaacaactaagctctcagctaggaagatgagaa
agtaaatgagaaatggcgaggtggaaaagtgggaagtcatcttgaaagctgttggcctag
taacagcttgtagttagtaataaggtatctcttcccatagactgtgcattagtgcatatg
actgcatactatgctccaggctgtatggtatcctgaggaagagttaatggatttcttgaa
gtcgtttaaaattaaatgacttctatcttagaaccatagtccacaacagattaaattgat
ctgttcagcaattcacattatttctatttccaaaatcttctaataaggacacatatacac
aactctaatcctagctaatcagaaggtgagaataggagaatgtaggttcacagccattct
ggacaacgtggatagatttttgtttttttgttttttcggaataaagcgtttgaggtatag
ctcagtgtgagaacactcgcttctcctgtgtgtgactcctgttcagctaatagtacctta
caaaaaagacatttttcaaagacactactaatcttactggtctatctggttgttctccct
agaacttctgagttttataacacacagccactgttttcagttactcagacaggcctcctg
ctttgtcacatagttgagtctttctctgaagtattcattttgttttcctgtttcaaggta
atctttgatggggaagaaggagtagatgctggtggtgttacgaaggagttctttcttttg
ctattaaaagaacttttgaatcccatttatgggatgtttacctactatcaagattcaaat
ctcttgtggttttcagatacagtaagttcataatgtcacaattaagtgcaccatttgtac
tgaactttctacttgttgtgagactagtccttggctttctatcattgcaaaattaactat
taaaatgcctaacatgtccagccttcaggcttaaactactttttgagacttatggtgggt
ttggtcagccatgagccccagtgtcatttctagtggtgagatccagggaatagtatacat
gaaggttaaaaagatgtgtgataagttagttttagttgctggagagatggataagtgggt
aaaaccactggctgctcttacacaggacccaagtttgattcccagcatctgcatggtagt
gtgtcacagatatctgtaatgcccaattctaggggatgttctctgctgcctcctcaggca
tcaggcgtacctgtatccacatgtaggcaaaagagccatacacataacaaagtaatgcta
tattactttagctcttcccattctctatcatagctcaggatcaagatgagaaaagtgtac
acatagaattccacatgtatgaacagtggagacagactggcttcatcagcccagggacta
gagcaataagttttatccaaaaggccaggaaaatgctttcattgaacacatataaaaaag
agaaaagaaattagtattctaatgtgttggatgtcagtagttacatatttgttcttttaa
tagtagtttgtgtctgaatatgtacacatagacttgtacttttcttttttattaaagaat
tcaatagtagaactcagttttaaaaggcatgctaggattgggttgttgatctgtggtaga
acatttaccatgcatgcataagtatggttatgcttctgggttagagctctagcatttgag
gggctcttattttatccaagctgtaatttaggggctcctggagttttctccttagatatt
tattaaattataattcaataataaagatttactactattcacatttcatgtgctttgtag
ccagtggctatggtaaggcatggcgcagaatacagccattctgtcatcacagagcagttg
ctgaaccattctgctgagagaataggaagctgtttctttatcatcaggagagtcacgggt
gcttgactgggtctgcattgcatctgttaccactaatgaactatggccagggaggtttct
ctgcttcagtataaatgtaaacagggctttattctaatatactgaaatatcttgaataga
tggtagagtatttcagagttttcaaaccctacttctttctaatacgttctcatgtacccc
aaaagtgttttgtagagcacaactggtttcacttgattggcataacctgtggattagcta
tctacaactccactgtggttgacctccacttcccgttggctctctacaagaagttactga
atgtaaagcccagcttggaagatttgaaggaactgtcaccaactgaaggaaggtaaagag
ctaagagttaggctgatggtgtggcgacctgcccaccttgctctagcactggagctaaga
tggaaaacaacatatgtgcaagtctgggtgcattccaaccctgtagatcacacagcattg
tgtaaagcgttgcctgtgtcactgtgtagacaagtgaggaaattaaaagagaggcctggg
cctgtagagatagttggcttagtggttaagggcattgtttgctttttcaagacctggatt
tggtccccagaaaccacatagtgattcacaaccatctataactctggttacaggggatcc
aatgccctcatctggtttgcacaggcgtcaagcatgcacagacaaacatgcaggaaaaac
acccacatacataaaatgataaacttttaaatagagctggggggaccatagtagctcctc
aggaatatacaataatttccactttcattattttgcacccccaaaaaccccaaaaccaaa
accaaaccaaacgaaaccaaaacaaaacaaaaaacaaagcaaggaaaccaagtcttgtgt
ggcagagataagagtggggagattatcgaaatgagagactttgaaaaatttattgataaa
gtgataggtaatttatataccatacaactgactcatgtaaagagtatttagaatatactt
agtgtatttagagttgtgtgaccatcaccctagtcagttctagaatatttcccttacctg
gaaagcagccttggccctttgctctgttaccctggtctgcatatcatgagtcctaggtaa
actccagtctgccttctgcctctgtcagtctgcctgtactagtgtgtgtgtgtgtttgtt
tgtttgtttgtttgtttgaggttccattgtgtagccctggttagcctgcaactaactatg
cagaccaagctgccctcaaactcacagtctttgcctcctgaatgactaattatgtgtgct
atcatgcctagctactctggatacttttctaaaatggaatcttaagtgttgttcagtttg
tctatgtcatttggtctgttttccagattcgtcctgttatagcatgaatcagtgtttcat
ttttcagactggccgataacatgccgtggcacaccattctgtggactaccattaccattg
tatgatagcccactcctttgtacacatacatcatattttgtttctctattcttcggttga
tggacacttggaacatttctgctttggaactactgtgaacagtgttgctgaaaacactta
tatacaagtttttgtgtgggcataaacttttgttactttgatgtatgcctagcaatggaa
ttactgattcatatactgattccatatttagcttttagagaagctgtcagaatgtttttc
aaagtagtcaagccatgtttttatgctactgtcatttttttgcttcttaagagccccctt
tttcttgagtctctgtgttgattttgggcagcaaacacacacacagctgacttcggaggg
agggagcggcttctttttatggggaaaggtgctggtttaagttggaacaggggctggcag
tgtagttaagtggccctatgcttgtctagcatcccagggtctcagaggtttcagcgcagc
accataaagccgtaaacctacctgccacagtagtgaacatctgtagtcccagggtgcagg
aggcgaaggcaagagaaccaggagcttaaaactgacttccatttcacaactacttcaaag
caatactttatctcagaaaatagggtattcacagagcttgcggatataggctaggtttag
cccctaatgccagaaaaacaacaaaaaccaaaccaaaccaaaccaaaccaaaaaacccat
tacttagaggtgaaaggagaagtttctaagatacctttgagaaatgagactgccatactt
acataggataccaagaactcaggaagagtggggtgggagcatcaagaaacttaaaatatg
aaaagaaaaaaagcggacgagacagaggctggatttattttgaggtatggctttggctgg
ccacctggtgacagactcaggttctgtggaaggaacttttccttcaggtggctcgttggc
tcgatttctctgctgtcctccctagctttctctgtagtcctccctagctgctgatttgtc
ccatcattttgacactacctcacaaggcttttgcctaatctgtggggaggggcagaaggg
agtagggcacagcaggtatggcatgcagagcttgcctgatcacttccgaggcaaggctgg
catggggcattttaagttgttttcttcagaagcctggcatgttaatgatttgacccagca
agagaagagctgggagaactgccatgatgtagcctctcagtaggaaagagatttcctttg
tatacatatgtatttataaaaggtaaaatttcccaagttcctagctctttgggtgactgt
atttggtcgcgatccagtgtaatgatggattgtcctttcaaaggctttttgggctgttct
tcatttccaacggccacacttccagagctgctgctcacaactaacaagcaggtgctgcct
gactctacagtgcctttttttgatgtattcatttgtgaataatgtttgtgtggatcttag
ctatggaaccttacaactgtggtttatgcatttgagtgttgatgcttttgaaagcctcta
ttattagcccattttgtgtttgaagtggtttcataaatacagtcttgtgttatgtttctc
aaatcctccttcaagagtgaaagcaactgctttcagtgacttttttgtttgtttgtttct
ttgtttgcagggggttgtttcgttccttatcatttttagggctgtgtattgaaccaggaa
ctgtcatgtgctgattgagccacacccaccactcctaaaaaattatcaaaattagtttta
ctggaattgtatttggaatattggatgctcgggcttttagagagcacagagtctgacgtt
tgaggggttcagtatttggaattgtggtttaggcgattagctcctcgcccacccttaaga
ttcctgtctggatgagatgactgtatggatagcatttctttcgttgtgatatgaagtcat
gaagaactttctgggcttccagtttcagagggctaggagttcgtcattaacaggaaagca
ccacagaagtcggtagacggtggcaggaacagccgggagcatatctctcaaccctcaatc
cggaaacagacagagcagactggaaatgagagtggttttgagacttcaaagctcccctag
tgacacttcctccagcaaggacacaccttctaaacctacccaaacagagccaccaagtga
ggaccaagtattcaaatacaggagcctatgagagtcagtctaatttataccaccatagtg
actttgtgacctttgtttgtttgtttgtttaatggtattaggataattctcaaagtaatg
ccactctatggggcccttagagtaccctgtttgtatgtatatatgtatacactaagcaag
gctaaggaggagcaaactcaagtgtgtctggcaaatccatcttgatttcatggtcagtgt
aggactgtgtgtcaggaaggaagtgagtcagtaaacctgttgctttagctctctaaggtt
taagaacatagctttctgtcttccgaatttatattcactgtagacttttctttttagttt
ccttggcaaagagtctggacctaaatgaggcagaggcacgattgcaacatttaacttatg
tcttttcctcttcttctgtgactaggagtcttcaagagcttctagattaccccggtgaag
acatcgaggagaccttttgcctcaacttcacggtacgtactcctgtatttatgactgtgg
ctgttcttcgaggtgatggcaagtcatgattaacattagatttccaacaaaacagccaag
ccagagactttcagtcagcatatcttgagtttagtaaatgcattgcagagaggaatctat
ttatctgtgcacttaggataactgccaggacatttgttcttcattgtttttgacatttct
acagctcatgtcactctcttcttgattccactactacatggcttaatgtttttatgatgt
tggtattttctgactcagatttttattttacccctaatttccagtaaacacggttactaa
cttatattttcttaatttctcctgagtcatttgggttctagaaaggcaaatgttagttaa
caaaaaatgaaaacacatctttttctgctttgactgaaggtgtgccgagaaagctatggg
gtgatagaacagaagaagttgatacccgggggagacagagtggccgtgtgcaaagacaac
aggttagtcctgaccttgggctgctgaagacgtggggtgttttactttcccgaagtttga
tgtattactctaggattaaaattatattttctctacagagaaggggagggcaatagatca
agaacttgaagattatagggaatgtttaatagcatagaatttagtggatagctcatttat
ctacaggtctgcatccttttggctttgaagctgagtaagtcattaagtcacataaactgt
ttgctttcagatatctcatctataaagcaaagatgataaaaatcacccttcctgtcttat
gggatagttgtgtggatacagtaatatataggaaggtattttgaatgaaggtatttgaat
taaaaaaataaatgaccagcatagggtttctcctatctaacggaatgcctatactgaaat
actatataaacatgtactgactccgtactttcagtgtgtgtgtggaaggagaagctgact
cagcccttgctgctatactttcacaactaattactttctaactctgaaagttgtcaggat
ttccacctcacagtaaacaagcaattaactccattccagacagcagctccgtgctcatta
acccagctcagttgtgatctgcactgttgtgataatgagactttttttttatcacagcta
cttcaaataacctgagaaaaataacctaaagaataaaggttttgactcacagtcaaacat
gagccggtggagcattgtggtagcaagttatggtacaggaaagctgcctcttccatggga
gacagacatgcagagaggctgtaagagttcaggagcaagatgcatccttcaataatgaga
cctagtggcctatttcttctgttagggccacctcctgacagcctcatcgttatgaactct
ttaaaggataaacccgttggtaaagttggtactgttgtgatccatctcttaataacacca
cacgcgagggactgagcttcaacatatgtgccttttgaagtataattcatattcagatat
gtctgtctgaagacttagccatcttgggacttagtcctcaaaggtaataacttcataggc
ccaccccaatccttggctctctttacctgtgcttctgagtgactgcctataaatgggctt
tcctatatgcccacccttcccatatagattaatttgtttgagtcacagaactcagagata
ctaatgaagagacacacacgttgaggtatagggaaatgagctttttttgatttgtctctt
ggccaccttccaggaacttgtctccaaatcctgtctggtttgggttttatagagacttgc
ctagtgtatggaatcctaatagaatgtatggggaaacccagcagggtttacttgaatggt
tctctgactgtattgcattcttagtgtgtatcagaattccctctgaaatgaatatcttct
ctagatagccaggtaagtcagagtacagcagagacgataactcaggaccttaaggcaaaa
caaaacaacacatatacccacacatcccagagagtctcagtggcgactcactgtttttaa
ggtgagatttgtaattcaggtttgaagatttagctgaattttcaggatgaatctcagtcc
ctgggttatcttgttagaggaaggtaaatatttggctttgtttagttttacgttgcactg
tgataatctgcatattcatttacttcacaaacactgaatgtttgctgtgcacccatcatg
ttgcagactgtaggagataactagtttctatccttcgttctgtgagttgaaaatgtacac
agatatgtaacagatcatagtacatgttatgtgcttccatggaagtaggagagaagcagc
acacttgtaagacacttaagagtgtaaatgttggggcatattttaggctagtgagtatgt
gagtcagaatggtcagggttaatagaggatagagacttgagaatttgtgagtggatcagg
gtatgataggtgtaggagttctagagtgaagactgtcagggcttggatcaaaagataact
agcctcagtttagagagatagctttaatgaccttatagaaatacacactggcattgagac
ctgagaggaggccattgagctggctcagataaagaatggcaagggccagggtggaagttg
tagacgtatcaagttgaatatgtgaatggcaccatcagtaggtgtctgattaaatatgag
caaggctggaattgggaaccttgccacagtttctaatttggatagctgtataataggtaa
cagactataaataaaggtggttcattgagggaagttccgttttgaatctgttactttggc
tggctggctggctgataatacgcaggcagttacttaaagcaggaatttgacatgagtctc
aggaaagaagcctcattagaaatctttggttctgcctgccagcctcaattgacagtgagt
ttgaagtcacttaaagtgggaaattgatagaaatgttaaaagaataaggaaaatatactt
tcttaggaggacttgtataattcaattgcaaggcaagccattgtgatgagaattagagca
ttgttgccacccggattggctagcagtaaagcttgtatgagaagagcaagggatctgggg
gatgagaaaatgtttttctctgaggaagaaggctgtgaatgaaggaagctggacacacac
agggaagctgggcttcaattaaactgtgagtaaaattgtagaatcacaggattgtatttg
tagctattgacgctacccaaacccatagctctcacttcatagagaataagagatggctta
ttctagagccaaattcacttcatagagaataagagatggcttattctagagccaaattta
agtgactgtggcccagaaccatggtactaggttatcgcagattccatgtctccgtgccat
gcagtttcatgtgtttgtactacagcagaacaaggaaggccataagcggaggcagcttta
aaatccattggtgcaaagctcaggccctgtgcctgcagcactccagcctctccatattac
tgcagttcgaacagagagtctttgcaggcacagctgttttgaagattcttgcgcacgtct
ttaatcccagtactcaagaagcagaggcaggaggatttctgagttcgaggccagcctggt
ctacaaagtgagttccaggacagccagggctatacagagaaaccctgcctcgaaaaacca
aaaaaaaaaaaaaaaaaaaaaaaaaaagaaagaaagaaagaaagaaaggaaggaaggaag
gaaggaaggaaggaaggaaggaaggaaggaaggaaggaaggaagaaaattcttgtttaca
taagaaatctggagaattttaatttctaagctgacttcaggctttagttttcttagccta
aataactgtgaagcagctgtcagagaacctgtgaacttccttctgtccaagcgattgacc
tttatttccttccacaagccttcccttgaaaagagaaagaaatgagaaaaatcgataggc
ttaattttttattgtttggcatttttacgaaagagctagaagctagtgcagatttgaaaa
tcttttttaacccaaaatattttggatcaaacactctaggtttctgttttcagacttata
gatatttgcatagatttcagcagctgagcacctctaatctagaaatacaaaatcaggggc
atgataagcaaactattgtattgaagaagtttcagatatgggaacaatttgacttcaggt
ttctagattagggttcactttgcatggtatcctataacacacagtgacttttttattttc
attttttaataatataagccttccagtcaatctaggatgtagtctttggaaagtatttat
tctgccaccagaatgttgagtacctaggaaaaaatggctttagatgataaagttacttgg
tgtctttgctgttgttctactgctatgtatgagcatgatcatgatgactcgtataaaaca
aatcatttaactgggggcttgcttacagttccagagtgttagtcatgatcattatgtgac
aggaagcagtcacagccctggatctgtagtttgagagccttacatcttggtctgcatcca
gtagacagggatcgggggcgggcgggaatgtatgtctgagcctggtggcttggcctttta
aaacttccaaacccatgcccagtgacacatttcctccaacgaccctgtacctcccaatcc
ttccacttggttccacttactgggaacttactgggaaccaagcatttgaacagcctatgg
gtgtcattgtcattcaaaccatcatgcttggctgtagaagtctagtcttgactcagatga
ttttgcagtcattaaaaatcttcattggataagggaccaaaaaagcaggtcctttatccc
tgtaacattggtataaaaattagcattataaatagcttatacttaggatattttcatttg
taagaacaggcttatttgtggcaaatttataaagcacgtctttcttagaatttgtttcca
attattctttactcctaattttggtcactgcgttataacagatggaagtgcatatgtaga
tacagatacagctatatgacatatggtgacattttggtctgtgaccaaatgcaggaatga
cacctgcagaacagaatacatgagagtaaacaagtatgtcactgggttttatacttgtca
ttactctacgttctataattattttagagtgttgttgacataaaaaaagaagaaaaaaac
cacagctctcaccccaaaagggttttttatagagccagtgagtgaccagtttatgataag
catggagttcattataccaggttccatgtttcaatcaggaagttaaaaaaatccattagt
ggaaacctcagaaagacaggttccagcaagatgggggaatatcttctataggcttcagat
gctgcctgatggcttctgtctgctaagttaatacattccaaccgttttcttctgttgtta
gtcacagaatggcttatgggttaaatctaatgcaagataaactgtaattaggcaatggac
ttattctaacctcaccagaccactgaagttcaaatcagtagttcatagttgcagatacag
cttctcattctctgtcatactggcagccacgtccagcatcagatgtgtgtctgtctgtgt
aaggacagacactgaaggtcacagagtgataagacgacttatgagtgtgtttcatacagg
acatcctcaatgcatggctagatagcctttagtctttcataagatgtcttactatttgta
ttaatttggtctcagacaagtgtgtgtgtgtgtgtgtgtgtgtgtgtgtgtgtgtgtgtg
atttgtcggaaattaacactggggtagacagcagcatgtgaaggggtgttggaatatctc
atgctctggttagtcttcacagggtcatgtgtgctcttgaaagggaaaagcaacccaggt
caggacaggcagtttgcagtgtagtcagtggttgtgacaattttaggctcttaggaatct
ttttcatactgttattaaattatttccctcacgctttccttatttagcagacatttctct
gaatcaagttcagttgagtcaacaattgcaagataaactgtgtgggaatactgaaataaa
accgtttaattagggagataagctgttctcacatgccaccgtaactaggctcgggaaagc
ttaatggtcgtacttgaatgtgaagacagagaggacatgttaatcagatcctccttggag
ctgttacagacctggatgctgagcctcccaacgcttggacactgggaaatggagaaggga
cacacacacatgaaaaggtgtgttgtggggtgatggataagcctgagttgttcaggcaaa
gaggagtagggcactgttgggagaagtttgacttgtactgcttactcagcttaggtgggg
gatttgactctaaaaagcttggagcattagagaaggtaggcttccgcttgcgggtgctaa
gaaatcactgctgttctgtaagcggagccactatttacagaagtgggtccagggtatggt
gtttactttgcctttttatcttctcgactgtttgattttgttgttggcatatgcactctc
atgagcattgctgaacccccgagtgctcacttgccagcaattctcgcccttgggagcaaa
cttgactggcagtcttcgaacccagtttatttctttcattgttccataggctgaggactc
aagtttcaacacccctgtcacccctctaaggcatcaattgtgagcctcaggttgcttaac
cttggcgtctcactgactgccttgtaaattaaaatcccataaccactgccttcagttcta
ttggtgtgcttcagatgttcacaaatttcagggaaagatagttgcctctaccgatttgtt
gtaaaagatgtcatacaggctacacatgagaagacgcctcaagagggaaggtatggaaga
agcttgtgtccctcaggttgcagctctctctaggaactcccgtgtgctcaacggcccagt
agctattgaaacgctatccttttgggatctaatagacagttcattgtataggcatggaag
cgtaatcaattgtgtgaaagttttagtggataagagggtacaacccaatgctagtgcact
gagtagggcaacccaatgaggcccattgaggtgtttttgtggactatgtagaatttcttc
atctagagtataaggcagaactccttgaaatggacttgtgaccttttataggacaagttt
agttaaagaattatgaattgttgcttctctttctgtctctctctttgtgtgtgtgtgcgt
gcgtgtgtgtgtgtgtgtgtgtgtgtgtgtctgtgtgtgtgtgtgtgtgtgtttgtgtgt
gtatttatgtgttgaacatgaaaccctgagctctgtcaatagtaagatatttggatgaaa
gtaccagaggaatacaaattccattcaaatgagttacatgtatccaaagacaagaacttc
tgtggctacttacgggtgtctaccaaccaagtctctccatagtggtagccacatctggat
gaaactgtactgtgtcacttctgggattattattttcttttttattctatagcatgtgtt
attaccactaatggaaaatcaaagacctcaagttgatgcaattaaattccagctgtgttc
taaagggcatttaaaatctataggaaggacctaagcatggagctgtggctctcagtgacc
tctcttgtacctcatggccatcggtgagggctgcagtctttaagggccacgttctgtttg
tagtaaattgttacaggaacaaaaaataatgaaaacagcagtcttacttctggactgctt
cccgtctgcccggcacactcctaaagacgacgacgtgtaaactttctcacttggcagatg
atgaaattgagacagaattatatcatttggccagctacacagctagaagaaaaggacttg
actcagggcctgtgccccaggagttgtacccttccactgggtgctcccaggggagcttga
gagttcctgttctctcctccagggaaagaacgtgactgaacaattcactgtttctccttt
caggcagactgcataattgtctaagaagagaaagctggtatagttagaagcatactacaa
atgtatgaaattgaatgtctgaacattgaactagggaatacagtacatatgtagccttta
ggatgagataaaaccctcatgagcatgtcatggcacatgcctttgatcccagtgctggag
aggtagagcctagtaaatctttgtgagtttgaggccagcctacataaatgagttccaaga
cagggcctgagctatataatgagaacctgcctagaaaaaaataaaagcaatcagtcagtc
aaacaaaacaaccacctctgcctcatggatatgtgtgatactgtatagtctactatgtaa
atgtgttttatttggatatttggtctgtttgtatgttctttttgtattaccttttctctc
ttcttttagccctgccccattttttattaaaagtgttacaagcatcttttgtgtgtgtgt
gtgtgtgtgtgtgtgtgtatgtatgtatgtatatatatatatatatggttatttttgcct
ttaaaaagtgcatttttaaggatcaaattccaaggataaatgtaaaattatggcattttg
agtctactgacaaatatttttgctgggttgattttattaatgaattgtaccagcttattc
atctttatcggtgtataagaatacctatttcactctgtcctcacagtatcttcaaaatat
ttgcatttgtttcatatatactttaaagagtcttcacagcattgatctgttctaatgctg
tgctaacagtgtttgcatcttactgtaaacatctgaaattgctgcttttaaaaaaaatgg
tgtgtttatgttatataaatttcagctgaaaaaactaacaattgtttctatgtatgtaca
tttgtttacatgtatgtgtgtgcgtgtgtgtgaccctgcagacaggcacagctgcggcac
caagctttcactgtgagccttgaagggctgcagcttcctgtgtcacacactgtgatcgtg
tactgaatggataatgtgtgctgctggctggctacatcgtgttgctgggtttggcctgtc
aagggttaaaatggtttcctgccaagcagtattttactggcctggaggagatggtgtcct
gcggacattactgtgcagctgtggcgcactttcaaatacacagctcaggagacaccggtc
taggatccgctcagtgaggaaatgaattcacctccatcctaaacattcctgatatgcatg
tatatacaataatgtatgcagaccattataaaatagtgcctgccagccagagcacatagc
tgtgatatgtaagtctccggccttgccagagccccgcttcaccttgttctggccatagca
acatgtttccctccccagcatttctgcttttggaaataatcagcaggggttctttatgta
aatctgtactaactatattttaattttatgtaaacctctgccagttttattttcatttta
ttttagtagtgtaaaacggtactaattttcatgtgatttgtcaaactattaagaccatta
actttctgttgtctatatctgttacagttataattcacagcacttgtttgcatttgaaat
gagtgtgaatactccaaatttgattgttttctaattttttgtcatgtctgtttatttctt
ttggctgtatgtgttccaatctcaacctttttgtatctaacaattgataaatattttatg
tattttcttcattaaaaatgtttccttgagtcaaactctaacttgtttctgaattattga
aagttgtcttagctattcttatggatgaacaatatagaagttgtattaaattccagattc
cacgagggctttgaattgaattgtgataaataatcaatcaattttggaagaatttatgtt
ttgtgatagtcttataaatcagggatttttttgtgaaatcccatatttttgtatacatta
tacacatttttattataggctagtttatgtttatgtatgtatatagaatttctagtataa
aacaaatctttcttttatatattaatgccttgactgttgattttatatatttgacagcca
atcaattcatcaaatttgtatctaattgttttcaagtttattcttttgggtttgctatat
ttaataatcatatacctataaaataaatttccaagtatttagaccttatatttatactta
gttattttttaattcttattagacctagagaaatattaaatgatagtccctctatttctg
aagattagtgaatgttaattttcattttcttattaaaatagtgattatgatgatatatat
ataaaatatacaccttcagttgtattggtcttgccgcaaggaagattaccactaccttag
tgttgttcagagccatctgttgtcattagcaacaggttagcactgccccccttccccaac
gtcatcagattttgctgcagtgtgattaacccttgcagcaaatggaaaagaatggcgtct
gattattttttggtttgtttgtgcatgtgtgtgtgtgcattcatattgtcacattaaaat
cttaccttgtctaagaggaaattaaaacttggctttatatggaggaaactaaaacaagat
agtttttgaatgtcctatatttctaaattacaagccatattcttttctgataacaaggaa
tcaccaagttagaaattaataatgctaccattttctgttgtgtagcaggggagggagttg
aattttctatctgggtcttttgtctttattaaaacaataatagctggaaattattcctag
gtgtcagacgctgctgtgtgggctgtaagcgtagttactcactttctcttcataataact
gcgaggaagggattgttcccacccacttttatagatgacagtacaggtagtcagaataac
aaggatttttttatttttgaaaatactgttttgttaacaccacagtggtaaacaacttta
agtttgtgtttctttacagaacattggttcacagacaactcaaaacccacaaagaagcta
gaggcctttacattaaatgtcttttcccttcctttatgcccgtctgtcctcaagcaataa
aatttaattttgcaccatttattaagtcacatttacatagcaaaataatgaaggcacagc
taatacaagcaaacttaaaccctttctatttctgagctggggttgggggtacacacttgg
gtttgttcttcaagtatatactttttccaaacattagcttcattgaggagttctgatggt
tttcacagctacttgctaaaagctacaagacaaaaagacttcacaaaggtcaaactaggc
aacactggatacacatgctttacagaattgctacattctacatctcttcaagtaaattat
atttctaaaatgctataaggtaatttaacactttaaaacatttggggtaattttttacga
ttttgtaaacaaacactaccaagaaaacaggtaacacgggaccataacagatgaacacgt
gttgacaatattatacatggaatacaccctcatttttgaaaccatgttctttctgtaaat
gcaaatatttaaaacattttttcacaacttgaaatggcagttttcctagccacataatca
gtaaatgctgtcagtccaggcttgctccatgccaaggctcctctggagtgtaaagctgat
gtctgggtttgcaaaagcaaaagtcttaaagatgacgtcgttcctgggttccttttcctc
tgcgctggaaaatgtaaagaaactgaagaattaagcattgagaagagttctgtcttagct
tggatgttctggtgtagtgtgatgaatggatttcaacgtgtgacgcacttttaattccca
tctaactgacaacctttcaacagtctcaagtccagttctcacagaagagcagggagaaaa
aaaaaagtttaattaggcttttttttttttctaaaaaacgtcttttagcatctgttttac
acaaataaaagtcagattagaaacgggctagccagaatctacttgattcaatttaatttt
aggaatgtcagaatagattcacattttattttgggcaaatcctgagccttttaaagtctg
ccgacattggaaataaaaggggcaggggatttatcacctgtcagcttgctgtgctcactt
cttggcgaagttgggacccccagttgcgccagctgcagcctcttcttcctcctcctcctc
ctcgtcgtcctcttcctcgtcatcttcatcatcctctccctccagggtccacgcgcagcc
ctccatctctccggtgagctcctggatcttggcgagcaggggcttgtagatatcgttgta
cttcttctccagagcctggaattccttgtcaaacttggcctcgatcttatcgcagcgctt
ctgcagctttttgagcgccagaacccggcatttcacggaattgggcaagctctccataaa
gtcttttttgggcttgggcgcgttctccgcgggggcctggggctcctcggccgcgggagc
agcggcactgtcaccggtcgcggcatcttcgccaccctgggcgccttccattacctcgtc
ctcggcgcggctctcagcgggtccctgcttctcggggtcggccatggctactgctcggct
cagctgggcttgtttgccgcagtggtctggtggttgcgcagtctgcaatagagctggtcc
agagaggtcctgcagctgtgattgcggctggtccagagtgcgtctgaagatgcggcaaac
gctgacggctgtggtgacgtccgcgcggccgcttcgcggctcgcggcaagtgaatggctg
ctcactatcagctgatggttgtgcgcacacactgcaccaaattgttgctatgctgctatc
tccgaggtctctaaaacctgccacttagacacccagccctcagcatccgcccccacccct
gcagaactggctggaaccagctcgaggctgagactgtatttttccatacctgtttataca
ccccccccccccaatctgtttactgtgtgctccccctcccatcttagttctccaaatccg
caatgcacctgacaatctttgttgaaagtgcgccatagctaatgttggtaagccttggtt
atgggtacatttccaagcctgactgcgtcttaaattcactttcagagaacagaaatgcag
gagaaccattttccttcacctttgcagacccacagtgcgtgcctgtatctgcgcagacca
tctttggctcttagagcacagttagacatctctgttaaacctatatcctcgtggcaaatt
gttccgggagggaccttggcattgattctgtaagtgtttgtgtggcaaatttctgcgctg
tgagcattctagtaggtttcacacaattgcctctgaaaagaaataaagtgagggtgaaca
gaagaaatgcaaagccctagaagtgtccaaccgtgtgacattgtgaaaagatgctgtcat
gtatagatgtgtagggcccaattcagtttttgggtggaggcacactgcttcccagttagc
agattaaacatgcccataaaggctggggaaaagaggtcattttaatacatcttgaaatgc
gtgtttgatcctacacttccttagggacccacagatgcttctacagtcatttgtcaccaa
acacttcacagttaaccatctgttgtttgaatctgcttgtaatttgtatgtgagagcttt
ggaaaagaccataaacatcaaagtcttgttttctaataatgaagtgatcttttatttttt
tccccatataagccagaattagagagttatttgttttgtttatctatctatttatttatt
tatttagctggtccagtctagctttaaactatgtgaactccaggtccttcctgcctcctt
agagcttctagaataaagagcagggcacaacttttaagtggttcctagaggatacattca
ttacctatttagatctgtctttctctgtggtgggtcttgccagagttttatgcatatgaa
tttcataagaaatttctctcttttacttcttacgtgtattaacttaattgtatgtaaacc
atttagtgctgacatggagtaagcactgaatatttttaaagtaaaattactgtattaaaa
acaaatacttttgtccctctgatgaaagaaagtgaaatatacaaaatacctttttaacgt
acttctgagtcctttagtttgttttactcccccctcctgccttgttctttttttcattac
atttttgtctttatttatcgatggagtggttgcacattcagcagtatgagtatctgttgg
ttctatcattccgactacgtgcttctgggaatctcacttaggtcttcaggcttaggagca
aatggtttatttgctgagctactttgctgaaccttttaggacttttacttttttactcac
aagatcctaaaacttagactaggctgttagtaaagcctagcatttgggaagtatttctat
aaacaaatgggtcagtgtaagctctgtggtaatcaagatattgaatagtaactttactcc
cctaaaatacccatggggcctttcccctacaatgcatatgatacattgatctatacactg
tcttaataattctattctcttgttttgtctctcgagacagagttctctcatgcctttact
ttcatgaatttggaattgtgaaccaaacaagccctttgacccttaagttgctttcatcag
gaaattttatcacagcaataggaaaggaaagtaattacaggcaaaggttggttctatatc
gtggcttttttttttttttttttttttttttttttggttaggaacacaataaatatggca
gcacaggcatttcttggacaatttcatttccgctggatttatttctctgtaagtctgtta
ttggtagatagaaaagctgctgacttttgtacattgatttgctatattgttgctctgatg
aaagtatttatcagatatcagccttattgtgaagtctatgatatattaaggataggatct
tattatctgaaaatagggatgctttgtgtctgtccctttctatttatagtcctttcattc
ctctccttgccttgtgctctggctgtaatttcagactatactgaataaaaactgggagca
cggacaccccttttccatgcccgattattggataaatgctttcaatttccccccttcctc
acacactgggttctcttctgttgtttttcattttcacatcattgatcgagtaaagcctca
atctttaccatttctctctttctgtgctacttttggactcgtcttgttcttgtttctctg
cagtgttaggtcatttatttgagatctcttaagcttaatgcaggcactcgtggctctaaa
gttcctacttagagctagtattgctgtatctctaaggttgtggtaagttatattttaact
ttcatttgaacttaagaatttattaattttcttgctgatttattttatagccccattctt
cagtctccatgaactggcttaatttctgtagtttttcttactgttcattcctgagtttct
tctattttctgatgagatacaagaaaaatttcaagtttcttctgtacttattgacttgct
ttaggacctaaaatgtattcaattttagaaaaagttctgtgagttgctaagaagaatgca
tattccacagctgttggatgcactatctgtggatgccaatgttaaatccatttgttcagt
ggtccagtttaactctggtgtttctctgctgatgtttttggttctctttctctccctcaa
cctctttctctcaaatctttctccctctccctcccttttctccctctctcccttgttctc
tctctctccttccctcttttcctccccctccttttctctctccttccctctctctgttcc
tttccttcacctcctttttctcccttctgcctttcctttcctcacttttcctctgctctt
ttcccccccccccccccccccccccccccccccccccccccccccccccccccccccccc
ccccccccccccccccccccccccccccccccccccccccccctccttccctctccctgt
ccccttctcctctaagcaggtggcgcctccctggttatcccccaaacctggcacttcatg
tctctgcagggctatgtgcttcctctcccaccgaagccagacaaggcagcccagctagaa
taacatatcccatgtacagagaacagcttttggaatagcccccattccagttgttcagga
tccacatgaagaccaggctgcacatctgctacatatgtgcataatagaggcctaggtcca
ctccatgtatattcttcagttggtggctcagcttttgagagccctaagggtccagttaaa
ttgactctgtttgtcttcctgtggagttcctgtccccttaagggtccagaacccgtcctc
ctattcttccataggagtccccaagctccatccactgtttgactatgggcctccacatct
gtctgagtcagctgctaggtggaacctctcataggacagctatcctagactcttgtctgt
aagcataacagagtatctatcattaatagtgttaggcattggtgcttgcccatgtgatgg
gtctcaagttgggctggttattggttggccattccctcagtctctgctccatcccccatt
tctacatttttttgtagacaggataaattttgggttgaaagttttgtgggtgggttggtt
gtgctgcctggctccccccccccccccccccccccccccccccccccccccccccccccc
cccccccccccccccccccccccccccccccccccccccccccccccccccccgtagctg
gcctctttaggttccatatccacaatgttgtgagtcacagctaaggtcacctccattgat
tcttgggtgcctcccttatcccaggtctctgtcttgtcctgggataagatgggaccccat
ctctgtcagttgcagatttccattcattctcatggccatctagatatcactcctgtcctt
ccttcccctcacctgatcctcaaccctcccccattctcctttccatcccctctcactccc
agttccctcttccatctgcctctcatggctattttattctccagtctaagtgagattcaa
gcatccttgcttattcaaaaagccaagcaagcatcttgtttagcttcattgagtctgtag
agtataacatgagtatcctatattttatggctaatattcacttttaaatgaatacatata
atgcatgtcctttggggactgtgttacctcaactcagaatgacttcattctcaagtccca
tccatttgcctccaaaattcatgatgtctttgtttttaatagctgaatagcattccattg
tatagatggaatgtataccacattttctttattcattctacggctaagggacatctaggt
tgtttccagtttttggctattatgaataaatctgctatgaacatagttgagcaagttttt
gtgggatgctggagtctcttttgggtggtataccactcaggagtggtatagctaggtctt
gaggtagaactattcccagttttctgagatatcgccacattgttttccaaaggggatgta
caagtttgcactcccacagaaatggtgaagtgttcactttgcttgacatcttcgacagca
tgtgctatctctggtggtttttgtcttagccatagaatctatcttcctatggctgaatat
ttctactcaaattgttgaatttctcatctagaatttgaattgacttctttagttcattct
tctgtttatttgagtgatcttcgaagtcattgatcactttaaaaaacaaaacgaagccct
acacttttgaattatttgatagtttgaccatttcaggaatttcagtttttccgagaattg
ataacttttgcacaaattgtgctgcattgaatttttggcagatacatgtttctaggtaca
gcttatgtgcgtgctggaatgctgtccttcctggttttatgatagggtcttctgggtggc
cagctttcttttgagggctctgccacccagagagtaaaacaatctgctgttagaatacca
gcaaaataaattacatagacaaatgccatcaaaccaaataaagccaagaaccatactaac
aggaactgtaggggaaaatagtatcacataaagtatgaagtttaagaattcatgatggtt
aaaggaataacagtgaggaatacactaaagaagctgggagggagggaggaaagaaagaag
caaggcgaagtaaaagaggaggaaaaaatgtagctctgagttctgcactagaaagaacca
ctgcctgtgcatcttagctctttcaaaccctgtgacgaggagtaggtactccggtaagtc
agggttcggactgaggtagtagcctcagagccctgtcttcacaggaatcctcaggcaata
ggactctccccacagaactaactacatctgcaattctcaaaataaacagctcagtagaaa
ccgagcttctagtgtgcagaaaaccatgtcagcatttcagtaaattgtctcctttgcccc
tgaaacaatgttaccactgaaaaggaagatctagaccactgacagccccgaccctaggca
agttatttagtctgtctttgcctcagtcttttaaccttggaggcgagggcagtgagaggt
tgtccctccacagccttggctcccacttggaactgttccatgtttacaggtcctctattg
ccctctgtcaagatggtgccattctgcagcactgacatgcgggtagagactgggagtttc
ctctcctgtcccagaggagtatctgttaacctaaaccaaagccggactttaggcttgagg
gaagtgggtacctctcctgaagctaggcctgctggtttcttaccaccagggtcctctggt
ttaccccaaatgcagcttcagcagggcccttccattccacacctggcctgagctgctgct
tctcattacattacagccccatctatctttctctgccttttagccgttctttcaccatga
tttcgattcccaaatgctcttcctttggaatatagtctttgcttttgacctactgattcg
tggagtctcaagatggaaacttctaatctgctgtcttctagaagcctaagagatatattt
gatttaggtattttgaaagatgtcactgataccaataaaaccccaaatacttctgcaatc
ctatcatgcttagtcacgtttaatctccacccctccctccctccctccctctttgcctcc
ctccctccctccttccctccctcccttcttccctccctcctttgcttcttaactccctcc
ctcccttttttcggcccccccttctcttccttccctgccgatcgggccccgtcccctcac
accttctcggctcgttctcttgtgcccccccccccccccccccccccccccccccccccc
cccccccccccccccccccccccccccccccccccccccccccccccccccccccccccc
cccctttttcgattatttgaggttttccacttttataataaacatgtacgtcaagacaaa
gacatttttccattattgcttttatttttaatgacgaaatagtatatgatatatatggct
acattgttttgagggcaaaggaaagaaagcaatttacatgaacgctggtgtgatttactt
cccataaagaagcttggtttgcactgaacattcctgagactgtgtttatttggagaaatg
cagatatagttaattctccgaagccagtctacttgctgctttctgtcatgcagttatcct
tgctcattcttatgttagtggatcgtgggttctgtttctctgaattctctctttaacaag
catgtgctgccacagacatcccacgttctttgtcgttttcctccagtgtctccagagctc
tttgaaagctcataaaggaatcaaaaagctcagaagaaaaaaaaaatctctattttcaac
ttttccagatattgacaaattctccccttgagtatttttgtctcacttcttagttgatgc
ccctgtttaaaagatcacataagcccatggacattagtctgcccactacaagatagaatt
ttgatacataatgtttagcaacttgcagaggaaaactaactctacagtaagccacacaag
aggctggcccattctgtcagactttctatttctcttggtaactttgataacaatcagatc
aaaatggtcaggattttaaacagttaacaatcttctccaactatcagtttagcagggtgg
ggatggggggaagggggtgggagaagggggagggagagggagagcaaacatctaagtact
tgcttaggattcctgcatctgttcagccagccatagcttccatgtgctggaggcctccat
cagggtgttttgaaatagtccaattttctgctatgcattgttctctttccattcttctgg
ctgcttttgagtcataggcaaccgtggctgactcttttgtcataaagtgatttgattgaa
tagtcttcatttttctcatttggctggtcttcatatatttccacagcaagtatgcatggc
ttccgtcatgcccgggtttatcccccctggctctctgtgaggttctagtttccccatgat
gacatctcaggtttaagcctatgctagtcagatggatgcaaatggtaattccctgctatt
tgcatttacgtttgcctaattcctgggaggtagaatagcctttaaaacagttgtttcctg
acatacttaaaggattcataagaaagcagatgaagccaggtgtggtggaacaaatttgtg
atcccaacactagaggcaaaagatatcagaagatggaaagatctcccatgttcatggatc
ggttggattaacatagtgaaaatggccatcttaccaaaagcaatctatagagtcaataca
atggtgttggtctactggatccatatttatcactctgcataaaactcaaatacaaatgga
ttaaatacttcaatgtaaaagcagatacaccaaatctaatggaacagaaaatgagaaata
gccttgaacttgtcagtacaggagacagtttcctgagcctgtttccaatggctcaggcac
tatggtcaagaatcaataagcaagcataacttttaagaggagaaaaggagtggtttgtgt
tagaatgggctaggaagcaatggtgtattttgattgggcatgttaattgggtgaaccaaa
gagggcttttgattgctagactttaataatttgatagctgggccttgctagtcatcctca
agaggaggaagtggccaagtaagggaatataccttggtgactagctttaaaaatgtcatc
taatagtttttagtaatgcagaggaaatgggggagaaggacaaggcttgccagagccatg
cttgccaggcctggtccagctagagcccttcactgacattctgagtttgagtcccagaat
ccaggtaaaaacataaagcatgataggacacatttgtaactccagtgctggggaggtaca
aggaggtgtctccacagggcttgcttgtcagccaaactgttctactcggtgagtcccagg
tagtgatgaaaactctgtctccaaaatcaaggtggatgacatctgagaaatgataccagg
aatgtgtcttctacattcacgtacatgtgcacatgcatacattaaaaataaaagaaatac
acaaggatataagtaacaggtagctttagtttctgaagacagggcaattagcctgcaact
ataaccttgggcattttttgaaggttttttttttcccttaaactctaaagaagaccttaa
agagataacatctggagtagctcaggtaaaatcagtagttcagttttatacacttgcctc
ccctgctgtatatcattactttagacacatagtagaatcctagggttagaagatggggag
gagagttcctaatactacaggatgcaggatgcctgacaaaagactgtgtccatcactttc
aacccaagcatagaaaggcagctccataaagcctgtgtgcttcgatggccacatctgctc
atttttctggtcctcttgcaggcaagaattcgtggacgcttatgtgaattacatcttcca
aatttcggttcacgagtggtacacagccttctccagtggcttcctaaaggtgtgtggtgg
caaagtcctcgagctcttccagcctgcagaactgagggccatgatggtggggaacagcaa
ctatgactgggaagagctggaagaggtaagctctgggagaccacgtgtgcagctgggtgg
gtgtgcagaggacctggtcttcacatgcgttgtgcttgagtagttgctagaggtctcctg
cctcccagtgacctctgtcaaaaatgcaagtcatatccggtgtgtgctgtaatctttctg
taagattaatttccttccctcttttggacagactgctgtctacaggggtgattattcaag
cacacatcccactgtgaaactcttctgggagacattccacgagttcccattggagaagaa
gaagaagtttctttgtaagtgtttaccacataggtggattggtcatattttagtgtgatg
ttgtgtagggtaatgtgattcccaggtaaaggttaacttctaagtggctaaagatagaaa
agaaaattaagcttcaatatatttacattatattaattaaaatgcatcagaggctgttag
tacacatgtgaaacaagaagattaaaaataagagtcatttcaccaatcttcactttcttt
aagaataatagtcactttagctgaaaacagtacttcatgcttatagtcccagctacttga
gaggttgagacaggaggattgcttgggcccaagagtttaagatcagtctgagcaacatag
tgataccctaccccccccaaaaaaaatctgaagagattgatctggaaagattctagatga
agctgaggaagatctgacttatgtacgctttgttgtgatatgatatgcttctcttaacgt
gcactttacttgttcatagtgtaaacccgagggggctgtagtgtgtacagggtttggagg
atgttcaccttccagaaagaaactctatacacatcagcaaccactcgtcatttcttctct
taacctaacccaaccttgagtttgtctgtgggagacattttatgcaaatagaatcatata
gtatgcagtcctttggaactggctggatgacatttgactagggctttagagagttaagtg
aagttagttctcatgatcaagtccagccttttagaaatggttggatcttctgtaatcggg
cccataaattagctgtgaatagaatagaatttttatctgtgtgaaagaaaaagagcaact
tctttgctttctaagagtgatcagacattgatattgaccaattcccctgcccatgtggag
caaggatgaaaataaaaaacaaaacaaaaaccaccctagaacccctctgctcatgaacat
aagctgttgagaagcaaggtcatgggaactgatcaagggttggttgggctgccaagtcaa
cgtgaaaagctcttactttcaggtgaagccttccttctggtcttgggagtttccctagaa
aaaggcatctctagttagagatttaaggattggatttaaggaatttgttgtctgttattg
ttgctgtgttattaattctggaaggttggcaagaatggtggtgtgtttatataccttagg
caatggcagtttattcaaagtgactgatgagggctagcacagagtggcagagtgtttgcc
cagcacccaaaagaccctgggcgcaaacccccattccctcacacaccctcaaataaatta
gaataaaggaaagaaatggataatgagttcattctaataatttctggcagtttaacagtg
agaaaaaaaaaacaaaacagaaacagcaactaaaagcactgtacagctgcttctgtctat
gctgtgcagggaaatctaattatttccatcaagtaacaatgtatctcaatagtgaactgc
ctaaagatcatgtaggtcaagtcctctggtttttgaaaggagggaaatgagcatatagat
ccctaagaggaaacagttttcagacacctgagaaaagggaaggtcttgaggtcacaagga
cgtgggttctttgctggctgccttcctgtgacagtaatatctttcctctttgattttgtg
aaggtctgaggacatgcattttatagaggctctagggcatgtctagtgcatatgtgttgg
tacctaaagagcattgtagttcccatggaagccgcagcatgttgtgcctttctctgttgc
ttagaggactgcataccattgatgccattttcttcttctcagtgttcctaacaggcagtg
accggattcccatctatggcatggccagtcttcagatcatcatccagtccacagccactg
gggaggaatacttacccgtggcccatacctgctacaaccttcttgacctccctaagtata
gcagcaaagagatcatgaaggctcggctgacccaggccctcgacaactatgagggtttta
gtttggcctgaggtaccccagcttacctaagacatccatcccttccttcttctgtggcca
cattgaggctgaataaaataccatgggaagtgatttctatttttttattgtttaagtggt
ttgaaacttttgaatcctaaaccctagtcaaggtgtttctggggttcaatagtgaatagt
ctttctgaaaaaatcagtggttggggatgagccaaaaaaaaaattggctttggtatggga
agtggacttgattttgttttgttttgttttgttttaaaccgaggtacctgttgttccttc
atctgtgaatgtgttgcaatctgctggatttaatggcagtaggttttcagcttttgtttc
ccagatgtccctcagtcctgatgtttcttcaccatgctttgctgctctcttcctggcctc
tcagtccctacaggggtgacttgatggatatgtcccttcttgcccgccatgcagaacatt
tcctactcctcagcactggaaatgcatggcttgttgcagcccagcccagcccacagatgg
aactcccaagacaaagaagctgagccttgtcatagctcttgagtctttgtgggaaccttt
atgaacatgtcctgctttaaggaaataggtcatgagtgcctactgcctgggcctcctgaa
acacacatacacaagagccgcaggttgcaggcgggctgcatgtgtcttgttagccatgac
ccgtggatttacagtgaattggtagaccttctttatcatacttttgaaatgcaagttgca
ttttcttgtttccatattgcctaagaacagtacaattaataaaggtttccccttctttat
tcctttctagctcctgctctcttccttccctttcttcttgtgctcccctctcctcccttc
ctcttgctctcctactcttccttgtctttgctgcttgactccgttcccctcttccttctg
gtagtggatgcatgctgtcttttttattttaaattttgtaagtttttttttaaacctctg
tctctaactgtgaaaatatgaagatactctttataatagagtttttgttttatcacatgt
gaagtgtgcatttacagtgaaatttcagcagggggattatgttaagtcaaatgcgtgtgt
ctcaaaagtgacatgtttaactgctcatcactgtataagaaaattctacatggtcaaaga
gttcatgtaattctaattttaaatctgtagtagatagagaaagtatttatttatctaaaa
tgaagtacttatagattgtgatgcagcaccgagtcttgatgaaggaatgtagatttttgc
ttttcctgtttttgttttgaaaagttactccaattgctaaattggtagtttttttgtcct
tataaatataacatttaaaaaagatacacaattatataaaatgtttattttctatgtgtc
tgcatatagttcaatattatccaataaatttggtgttttaacttaaaacagtttgtattg
taattgtgggatggacactctgctttccatgggagcattaagccataaagccacagaatc
caatgattcctgcgaaagggcgagagagcccaatgctctacaaatggataggagtgcaat
gggaaagaatgggaatggtgaaggttgttaatgttcaaaaagcatttcctggaactggag
aggagtcagcaaaggctcaaacatggggaaagacacaggtacgaatctaggagagttcag
aaggaaaatcagcaggaagagagtaatgaccaatagaggagagctggaaggaggacctcg
gagcccagagttgggagtcagatgtctctgagtagctccacaggatgtgctcaggggttc
atagtggagaggtaagacgtgaattcgaagcatgtggatgatgtgattcacgggcattag
aatgggaaggacagaagcagaaaggcgctgctagcattgagggaggcagacactgcagat
gggaaagaatatttgaatggtagagaaggggagggaagaagagagacactgaagtgactc
agaacctcacatctcatgctaattagtattagcccacgtacaaaatctgtgtgtggagcc
cagcaagacagtactttcaataaatttgtaatgttagtatgatgcattgctttgacagag
ctaatagatggtttaatgagctgattcagtgggtaaaggcacttgtcaccatgacgggtg
tgactcaatcccagggtccacctgctggaaggagagaaccaagccctggaagttgtcctt
tgacctctacttgtgtaccatggcatgcacatgcctacacacacacacacacaaataaat
atatgtaataaaaaactaaatgtaagtagtgaggggaacagtatcttcttaatgctaaga
tgcattcaataaagaataacttcaataagcagtaggtttgggggaaataaatttggaaca
caaataagttgtttcaatttttta
