# Supplementary material for: Reference based annotation with GeneMapper
Source: Genome Biol. 2006 Apr 5;7(4):R29. doi: 10.1186/gb-2006-7-4-r29 (PMC1557983; doi:10.1186/gb-2006-7-4-r29)
Supplement: Additional data file 1 — A gunzipped tar file containing the data set of orthologous genes in human and mouse that was used to compare GeneMapper with Projector and GeneWise [file gb-2006-7-4-r29-S1.tgz › projector/ORTHS/region23/hs.truth.gff]

Hs.1.ENST00000234698.1	EnsEMBL	CDS	2528	2605	.	+	0	gene_id	ENSG00000011009.1;	transcript_id	ENST00000234698.1;	exon_id	ENSE00000859782.1;
Hs.1.ENST00000234698.1	EnsEMBL	CDS	2853	2884	.	+	0	gene_id	ENSG00000011009.1;	transcript_id	ENST00000234698.1;	exon_id	ENSE00000758333.1;
Hs.1.ENST00000234698.1	EnsEMBL	CDS	2996	3061	.	+	1	gene_id	ENSG00000011009.1;	transcript_id	ENST00000234698.1;	exon_id	ENSE00000758332.1;
Hs.1.ENST00000234698.1	EnsEMBL	CDS	3550	3597	.	+	1	gene_id	ENSG00000011009.1;	transcript_id	ENST00000234698.1;	exon_id	ENSE00000758331.1;
Hs.1.ENST00000234698.1	EnsEMBL	CDS	3705	3775	.	+	1	gene_id	ENSG00000011009.1;	transcript_id	ENST00000234698.1;	exon_id	ENSE00000758330.1;
Hs.1.ENST00000234698.1	EnsEMBL	CDS	3908	3981	.	+	2	gene_id	ENSG00000011009.1;	transcript_id	ENST00000234698.1;	exon_id	ENSE00000388652.1;
Hs.1.ENST00000234698.1	EnsEMBL	CDS	4069	4170	.	+	0	gene_id	ENSG00000011009.1;	transcript_id	ENST00000234698.1;	exon_id	ENSE00000388653.1;
Hs.1.ENST00000234698.1	EnsEMBL	CDS	4272	4445	.	+	0	gene_id	ENSG00000011009.1;	transcript_id	ENST00000234698.1;	exon_id	ENSE00000388654.1;
Hs.1.ENST00000234698.1	EnsEMBL	CDS	4527	4574	.	+	0	gene_id	ENSG00000011009.1;	transcript_id	ENST00000234698.1;	exon_id	ENSE00000859783.2;
