# Supplementary material for: Reference based annotation with GeneMapper
Source: Genome Biol. 2006 Apr 5;7(4):R29. doi: 10.1186/gb-2006-7-4-r29 (PMC1557983; doi:10.1186/gb-2006-7-4-r29)
Supplement: Additional data file 1 — A gunzipped tar file containing the data set of orthologous genes in human and mouse that was used to compare GeneMapper with Projector and GeneWise [file gb-2006-7-4-r29-S1.tgz › projector/ORTHS/region23/hs.fasta]

>Hs.1.ENST00000234698.1 23176991-23182567	forward
cagcctcccaaagtgctgggattacaggagtgagccaccgcgcctggctgtactgttttc
tttctgttcaaagaaaacactagtataggttaggctgggagagtgagtcctaagcggctg
agggtcaagtgtgactcatttcctatttgcagatccccacacattctcagggacatgctc
cttcaactcagtttgcctgccttctgacttttctgtggtccctgatacctatttccactt
cagcttgatggcagcgttttgtgcactgtctgcatgacattgcttgtgaagggcagcgct
aacactgccagtgcctgtccagctctcctgatacggcctttgtatttttcctaggtcctt
ttttgcgtgattaacacctcacgctgtgattttactgtataaaccatgttcacacaacct
catttaagcctaccaacaaagctgtgaaggaggcagggtggttattaccattttatatat
caggaagcagatccagagaggcagaatttaaatggaatcccgaggttgctgtttacatgc
cttccttgagcctcagtttccccatcttcaaggctggagaactagatgatctgtaaggtc
tcttcggttcagagtgtgtcattccattcatgatcctggaatagggcatgaaagccagtg
gcagacacccgaggccttaagaggtgtgtcccatgaggatgggaaggtggtaaagtttat
gcaaacaatagtgtgagggatgcctctccttccggtcggccctcctccaggaggcgcatg
ggtggtggtagcaagtgggagtcttgggtgccctgtctcgaatctacaaggtgggagcgg
gtgagaacccagcgactgcgcggctgaatgacagggagtagccccgccgcctccaacatg
gcagcttctatccagcgaagccgggtccccgcttccgggttccgtactgtcggccaggct
acttccggcagcgcgatggctgggttcccgggactcgaacggaagttccggcgggggcgg
ccgagggggaagagtgtgtctgcgggagaaagaggagaatcgcccaagcggcctcggaag
tcccagggagtggaggtacccagccggcggctgcggaggatgggcgtgtagggggaggtc
ggcctcgggagggtcccggagagcggggagggggaaccgtgatgggggggatgggggtgg
ggagtgaggtgcgaaggcgctgtccagtcttggggacttcgggagtggagcggggctagg
caagggggtgtctgagtataaagagacagacttcagggtcggaaatagaagagcccattg
tggggcgggggcttccccagagtcaaaggtacaaagctttattgtgggcaggtgggagtc
ctgggtcagggtagaaaatttcactgggtagggtgacctttggtcagaacagaagttccc
attgtggggagcgggagatcctgggtcagggtggaagttctcaaggtgtatagagagaga
caggtcagggggaaggcacccctccgaggagggagcctgggcgggaggtgcaagtcccca
cggtggagaaggaagggaatcgcagctcagggcaggaggtgcattccccatgggaagagg
aaccccgggtcacaggtgaacgatcccattgtggggagctgccctcaggggtcagagatg
gaaggtgaggccagttgggaggggtgggcaggcacttgaggcaggtagtggaagcttccg
gcgagtttggaggacgccgaggatggggaggggccagccagcctgacattcttttgtgtg
tttgggagtcccagagcgtggtcaagccagggctcgtttgcagtcagtggcagcagcagc
aggtagctccgtttagggggggcgtggagcaccagtttgggggtgggtggagttcttacg
ctttctggggacatgggcagccccctgggggtctgggaatggatgggccagaaactgctg
tgaaggctggatgggggctgggtggggggaggttgagatgggggttggaggcggcactga
gtaggggatggaagctcctttccctggcacttttctctccatttcccatagggcccggag
ttggggaggcagggacccagggatgattggagaggagggggaaggcactcacccctgagg
agttagagggggaatgaagcaggcgtgccgctgcctcccctctgccccctgccctacagt
ccctatgccctgcctctgcctgtctccagcaagctcaggtcctgtggttgggccagaacc
agagacacatgttctgggccactagggaggctgtctctgcctttcagccctggaactgag
gcagacttcttctcctgtgccctgggacttcttgcttgactattctttgtgcccaggaca
gaacctgggtgctgtgtggggctgatggcctggtggcctcttgggccaggagtgtgtcct
gtgcctggttttgctcttgaccgccgccccgatgtatgcaggcccccgccgtggagccgt
gtggtgtatgtgtggtaacaccatgtctgtgcccctgctcaccgatgctgccaccgtgtc
tggagctgagcgggaaacggccgcggtaagggtcccctttcacccacggccagacactgt
gggagcagctggaggaccggctggagggggtgtgggaaaatggaggtggcagtgatgagc
agggagtatcctgaggccagcaggctcggggtagtaacctgtttggctgctacctgggtt
cccccaggtccttgggggtgggggaggggtgggcagaagttggaggacctaggggaagcc
ttcctgtctccccatttcccatccttttccaggttatttttttacatggacttggagaca
cagggtaagtgactgaggaggggtgctccttaaggaggggtcctggcccagcagcggact
ggagaggccttctcttcctaccacatcggagccttttctcccgtccctcctacaggcaca
gctgggctgacgccctctccaccatccggctccctcacgtcaagtacatctgtccccatg
cgtgagtgtcaccccagcaagggaggggctgaggctggggatcatctgggggtggtcctg
tcatcccaggcctgttctctcctgtcagttgcatcctggggcttgggctcagggcagtca
gaagtggcattttcagcctgagctcctgtggagcccccaggagtggggtccagcaccagc
ccccagccctagggcctcctagacctgagctctcctagaacccacacctccctttgcccc
ttccccaagtactcaccgactacctgggaccccgtcacaccaagcgctgggctctgcttc
tccattactggcgctttgccccaaccacagcctccagccccacgtggcaggttgcctggc
aacaccttaaacacaggccctgcctgctgggaggggccaccaggggcggcgcggccccac
tccgggctctgagctctggcctcctcattcctcctgagcatgatgggccctctggctctc
tttccccaggcctaggatccctgtgaccctcaacatgaagatggtgatgccctcctggtg
agtttgggagtgggggtgggcagggggacgaggacacttgggctgagggagccacagggg
gctggctggggttttctatagctgccagtgcctctactcccaaggtttgacctgatgggg
ctgagtccagatgccccagaggacgaggctggcatcaagaaggcagcagagaacagtaag
accccagcccctcctccacatcctccttcccctgccccccaggaaagcgctgggcggttc
ctcagcctagctcccttattgggccccttggcagcttccctctacccactcatgccccct
cccccagtcaaggccttgattgagcatgaaatgaagaacgggatccctgccaatcgaatc
gtcctgggaggcttttcacaggtgaggggagaggggtgggggggtagggggtaggggtgg
ccggtgagtgagctgtgccctcatgacccctctctctcctccctccagggcggggccctg
tccctctacacggccctcacctgcccccaccctctggctggcatcgtggcgttgagctgc
tggctgcctctgcaccgggccttcccccaggtgaatgtccccactgacccccccgccctt
tgtgtctgcatcctcgtggcttggggactgctgcagcactagctttgccctgagtcctgt
ccggcctccaggcagctaatggcagtgccaaggacctggccatactccagtgccatgggg
agctggaccccatggtgcccgtacggtttggggccctgacggctgagaagctccggtctg
ttgtcacacctgccagggtccagttcaagacatacccgggtgtcatgcacagctcctgtc
ctcaggtcagtggggggaccatttcccactcccacttctctgcctccagccaggtgcctc
tcgtgatcccctcttaatcccctcaggagatggcagctgtgaaggaatttcttgagaagc
tgctgcctcctgtctaactagtcgctggccccagtgcagtaccccagctcatgggggact
cagcaagcaagcgtggcaccatcttggatctgagccggtcgagcccctgtccccaccctt
cctgacctgtccttttcccacaggcctctgggggcaggtggcaaggcctggccgggcctt
ccttcctggccttagccacctggctctgtctgcagcaggggcaggctgctttcttatcca
tttccctggaggcgggcccccctggcagcagtattggaggggctacaggcagctggagaa
aggggcccagccgctgacccactcactcaggacctcactcactagccccgctttgggccc
cctcctgtgacctcagggtttggcccatggggcccccccaggcccctgccccaactgatt
ctgcccagataatcgtgtctcctgcctccactcagctgcttctcagtcatgaatgtggcc
atggccccggggtccccttgctgctgtgggctccctgtccctgggcaggagtgctggtga
ggaggtggagccttttgaggggggccttccctcagctgtttccccacactggggggctgg
gccctgcctccccgttaccctccttccctgcaggcctggagcctgtagggctggactgag
gttcaggtctccccccagctgtctcacccccactttgtccccactctagagcagggaggc
agtgggggaggagttgtgtctcgtcttctgtctccatgtggtttttgggtgtttttcttg
ttgtgtcctggattccgataaaattaaagaaattgcttcctcaacgctcaggcctggctg
attctattccaggggtggatagtgaccatctgtgagaacctgccccagtgtaagaaaact
tgtttttatttttaaatactttggaaagctctttcagagcaatataaatgagtgcctggg
aggaggaggttttgtgccagagccttgccccctcactcactcttgggggtcctgatg
