# Supplementary material for: Reference based annotation with GeneMapper
Source: Genome Biol. 2006 Apr 5;7(4):R29. doi: 10.1186/gb-2006-7-4-r29 (PMC1557983; doi:10.1186/gb-2006-7-4-r29)
Supplement: Additional data file 1 — A gunzipped tar file containing the data set of orthologous genes in human and mouse that was used to compare GeneMapper with Projector and GeneWise [file gb-2006-7-4-r29-S1.tgz › projector/ORTHS/region23/mm.truth.gff]

Mm.4.ENSMUST00000030429.1	EnsEMBL	CDS	2662	2739	.	+	0	gene_id	ENSMUSG00000028670.1;	transcript_id	ENSMUST00000030429.1;	exon_id	ENSMUSE00000181192.1;
Mm.4.ENSMUST00000030429.1	EnsEMBL	CDS	2960	2991	.	+	0	gene_id	ENSMUSG00000028670.1;	transcript_id	ENSMUST00000030429.1;	exon_id	ENSMUSE00000181190.1;
Mm.4.ENSMUST00000030429.1	EnsEMBL	CDS	3080	3145	.	+	1	gene_id	ENSMUSG00000028670.1;	transcript_id	ENSMUST00000030429.1;	exon_id	ENSMUSE00000181191.1;
Mm.4.ENSMUST00000030429.1	EnsEMBL	CDS	3593	3640	.	+	1	gene_id	ENSMUSG00000028670.1;	transcript_id	ENSMUST00000030429.1;	exon_id	ENSMUSE00000181189.1;
Mm.4.ENSMUST00000030429.1	EnsEMBL	CDS	3726	3796	.	+	1	gene_id	ENSMUSG00000028670.1;	transcript_id	ENSMUST00000030429.1;	exon_id	ENSMUSE00000181193.1;
Mm.4.ENSMUST00000030429.1	EnsEMBL	CDS	3925	3998	.	+	2	gene_id	ENSMUSG00000028670.1;	transcript_id	ENSMUST00000030429.1;	exon_id	ENSMUSE00000181194.1;
Mm.4.ENSMUST00000030429.1	EnsEMBL	CDS	4070	4171	.	+	0	gene_id	ENSMUSG00000028670.1;	transcript_id	ENSMUST00000030429.1;	exon_id	ENSMUSE00000181195.1;
Mm.4.ENSMUST00000030429.1	EnsEMBL	CDS	4282	4455	.	+	0	gene_id	ENSMUSG00000028670.1;	transcript_id	ENSMUST00000030429.1;	exon_id	ENSMUSE00000181187.1;
Mm.4.ENSMUST00000030429.1	EnsEMBL	CDS	4532	4579	.	+	0	gene_id	ENSMUSG00000028670.1;	transcript_id	ENSMUST00000030429.1;	exon_id	ENSMUSE00000181188.1;
