# Supplementary material for: Reference based annotation with GeneMapper
Source: Genome Biol. 2006 Apr 5;7(4):R29. doi: 10.1186/gb-2006-7-4-r29 (PMC1557983; doi:10.1186/gb-2006-7-4-r29)
Supplement: Additional data file 1 — A gunzipped tar file containing the data set of orthologous genes in human and mouse that was used to compare GeneMapper with Projector and GeneWise [file gb-2006-7-4-r29-S1.tgz › projector/ORTHS/region23/mm.fasta]

>Mm.4.ENSMUST00000030429.1 134028835-134035208	reverse
ttaccagtgtgactcagtggtgaccaaatgaagcccttttgttcttagctcacagctggt
ggcattttgtgcagcctgcaaggcatcacttgtcaaggacagtgccgagccaaccctgcc
agtgtgtcagtatcctgatacggcctacggactttcccagggtccttcttcaagtgggta
aggcctctcacactgtgattttagtgttcaaagcaagtttacgtggcctccttgaagctt
aacagcaaagtgatgaaatagcaggtggttattatcattttatagctgaggaagccggtc
aggaaagagagatcacagtgtaatcttgaggtcgatatatatttacttccttccccaagc
cttagcttcctcatctttaaagataagagtggaggacggggtgaactcaggtcttttcag
gtcagggtgtataatgctacagcttgagaaacagtatggagggtaaacaagaagcaagac
gaataaagagacaaatctaaagtacgacaggagacgtgtggctaaaagcattcaccagtt
ttgagagggaagccaatctctgagacttcacagagttccactaaagtaaccatttcacta
cctaagcatacgatactgcgcactggagacctaagcagtgaactgtatcttaatgaaaca
agacagtggggaacatccaagaccacacctggaagtgcaccctgctccacggggatggga
agacggctaactttatgctaaacaatactgaggaatgcctctcctccaggacgcaggtcc
accaggagggcttagctggtaggacatctgggaatccagtgccatgtccagacgctgtag
gtggcagcgtcgcatcacagggagtggtcccactgtgggcaacatggcagcttctacctg
gaaagccggactcgcttccgggttccgtactgctggccgggctacttccggcagcaggat
ggctgggttcccgggactggaacggaagttccggcgggggcggccgagggggaagagtgt
gtgcctgtgcgggagaaaggggagaatcgcccgaacggtctcggaagccactgggagtga
ggtatccaggcgttcgctcagcgaggctgcgagggtcccggggtggcggtggggagtggc
cggagggcgctgtccagtcccgggacggccgggccaggggctgcgcgcgtggcgggagag
cggctgcgcgctgggcagtgggagaccccattgtggggcggaggctttccagggtcaatg
cccctttgtgggcaggtgcgagccgtggggcaaggcagcaaatgccaccgtagggatgtg
atgaccctggctcagaacccaagttcccactgtggagaatgggagacgacggtcatcctt
tggagagtgggagccgggtggagtgggagtccccagagcttagaaggaaggggatcctag
cttagggtgtcaggtgcattccctgtggaaagaggaaccccagagtcagaggtgtggaaa
gatgctatgtgatcatcctaccgtgaggaggggcagtcagggtcagagctggaaggtggg
agccagcgggagggcggggcgcccttaagacacttcagaggcaggtagcacaagcttccg
gagtttggaggatgctaaggatggggaggggccaggcagcctgatattcttttgtgttgg
gagtcccaacacctgttcatttggggacccgtttggagtcagtgacagcagcaacagcag
gtagccttgtggaactgggaaagcttagagcaccagtttttggtagaagatggcagaaag
gagtttggctctcatgggacatgggtggcttccagaggcctcgggaatttcttactgagc
cagacagctgagaagactggataggggctggataggaggggaggagagggaagatggata
agatgggatgtgggtgggactgaaagcctgtttccagcggttttcctccagctctctcta
ggggcaggactcagggaaggggaattccaggaaagggacacctgagaccttggaaagatg
cagttagccttcggagacatagggggaaggctacagggaccaccctgccttcccttgccc
ctacacttccaacccctaaacccagtgccagcccacctgtaccatgcttaggctttggga
ttgggtcagaaaccaggcgtgccagttctagaccaagttctccttctcagccttgggatg
gagacttctttctttcctttcttccttccttcctttctttctttctttttttaattattt
ggttttatgcactttggtgttgtgtctgcatgtatggctgtatgaggatgtcagatcccc
tggaactggagttacagacagttgcgagctgccatgtgggtgctgggaattgaaccctgg
ttctctggaagagcagccaaggctcttaaccgctgaaccatctctctccggttccctggg
gccaactttctacccctctgcctgagatttctttctgcctttactttctctctgctcaga
atcaaacccctgttactgcccaaggctgaaggcctccgggcgggcttcttaaaccaggaa
ggcttctctcccctggctttgcttctaatctacgactaccttctcttgtgtaggcccagc
ctgcaggaagccctgcagtgtatgtgtggtaacaccatgtctgtgcccctgctcaccgac
gcagccaccgtgtctggagctgagcgggaaacggccgcggtaaggggccagccaggtggt
gggtgacggctggctttgggcaatgtgggaaacatggaggaggctatatgagaagggttt
agcctgaagctagaagggttaatcatctgttggctcccaccccggatcctctgggtctga
ggggctgggggagtggtaagctggagtgggaggtctaagggggacctgcctgtctcattt
ctgactgtttttttcccaggttatttttttacatggacttggagacacagggtgagtgag
ctgaggggcggccgttccttcattgggtagagctggagggcctttgtcctacaccatcgt
ctcttcttccttcccacaggcacagctgggctgacgccctctccaccatccggcttcctc
atgtcaagtacatctgtccccatgcgtgagtgtcaccccagctagagaggagtgtcaggg
gcgggggttgtcctctggtcctagacctgttgtcttcatcagctgcctcctggggcttgg
gctcggagcagtctggccatatcagtcctggctctagaagccctaggaatgggctctagt
tctgcttctccccgagaagctccctcgacccaagacctcctaaaaggagcctttccccaa
gtactcaccctgagctggacccccgtcactgagccttggtctctgcttctccatcattac
cgctgatgccccaaccacagcctccagccccacgtggcaggttgcctggcaacacttgaa
acacagggcttgcccactgggagggttccccaagggcagttctgcccattcccagactct
caactgatggatgctttatccttcctaagatgttctggccctccctccccaggcccagga
tccctgtgacactcaacatgaagatggtgatgccctcctggtgagtttgggggacaagat
ggaaacctggggagctataggggttagtgagagctttctaacaactcctgtctgtctttg
cccaggtttgacctgatggggctgagtccggatgccccagaggatgaagctggcatcaag
aaggccgcagagaacagtaaggccccagccctcccccagcattccctcccccgtccccat
tcccaaagcaccaggcagtgcccacctgctcccttcaagcctccagcagtctccttcacc
gggtcctaccctccccctccccagtcaaggctttgattgaacatgagatgaagaacggga
ttcctgccaaccggatcgtcctgggtggcttctcgcaggtgaggaggctgtgagggggag
gggaggtgtgtgtgtccttctttcctgacctgtcattctcttctcccagggtggggccct
gtccctctatacagcacttacctgcccccaccctctggctggcattgtggcattgagctg
ctggctgcctctgcaccggaacttcccccaagtgagtatccttccaggcccctcctctct
ctcccccaatggtccctgtggcttgggcgccatgttctgtgtagcgctgaccttgccctg
gaaattctgtccggcccacaggcagccaatggcagtgccaaggacctggccatccttcag
tgccacggggagctggaccccatggtacctgttcggtttggagccctgacagctgagaag
ctccggactgttgtcacacctgccagggtccagtttaagacatacccaggtgtcatgcac
agctcctgtcctcaggtcagtggcgacagcctactcctgtgttccccctcctccttccat
cagggaacctcaccatctccccccaccccaggagatggcagctgtaaaggaatttctgga
gaaacttctgcctccggtctaactagttgctggctcccaccatggtcccccagctcatgg
gggacccagcaagcaagcaccgcatcatcttggatctgagccggtcgagcccctgtccct
tctcttcccaccctatcctcttcccacaggcctctggggcaggtcgccgaggctggccag
gccttcttgctggccttggccatctggaagtcagcagcggggtgggctgctctcttatcc
tgcgtccccagaggcgggccccagcagcagtattggaggggctgtaggcggcgggaggaa
ggggcccagctgctgacccgctcactcaggacctcacccactagccccgctttgggcccc
ctcccgtgacctcagggtttggcccgtggggccctcgtgggcccctccccccatgactct
gcccggataatcgtctctcctgcctcgctgcagccgcttctgtcacgaatgtgtccatgg
cccggggcccttgctgctgtgggctgcctgctccaggacaggctggccagtgaggaggta
gagtccctcggggcctcccctcagcccctccccgagaggggctggaccctgcctccccat
ggcccttccttgcaggcctggagcctgcagggctggattgaggttcaagggcccccccaa
ctccctgctgtctcacccccactatgtccccccttagggccagggaggtggtgggggagg
agttgtgtcttgtcttctgtcttcatgtggttttgggtgtttttctcgttttgtcctgga
ttccgataaaattaaaggaattgcttcaactctcagggctcccttatgtggtacagcgtg
gccatctgtgagaatctgcctctcgataagaaaacatctttattttaaatactttggaaa
gcttaatcatcagtgcctgggggaggctatggtcccagaccccctggcctccccatcccc
aaggctctggggatcacatgagctgctgaactcgggggggagacaggctggaaagacctg
gacttctttctggtcagtggaaccagaggtctcctgcctggagggctgagcagacagctg
gcatttgaggtagggtggccccagagtgtgagggtacagggtcctgtggagactggaaag
caggcagctgctcttttctggtccatggtaacgaggtcctcaggcctgcgccccaaagcc
cgaagggttctgcttctgccagcgccacagatcttcacctgagcagacatggatggtcag
gacttgcctgaggacggcccgagcagttgcccttatagccggttccgccctctcctgggt
tccacagacactcacacatcctgtccagccccagggctgctgtccagcccagctcctcat
gggccaggctggggttggcataacaggccgccacatcaccttcccgccgtgccaccacct
tgtacgggatctgcaaaggggatagtacacatacttggttgaccaggccccgggcctcag
gaaccacaaccaagagctctgtcataggcacctagcactgaggttcaaggtagcggctgg
aagagacggctggactggagagcccactgtgtttgtgggtggggcctaccttcttccctg
aggctttctccatggcttggaccatctgcaggacagagtagcctgtgcccgtgcccaggt
tgtaggtctgcccaagagaatggagtctatcattcaccctgtgtgccaccttcaccctgg
attccaaccgtttcctccccggctcttctcttggctccctacccggcaaccacattgctc
cttcagcttcttca
