# Supplementary material for: Reference based annotation with GeneMapper
Source: Genome Biol. 2006 Apr 5;7(4):R29. doi: 10.1186/gb-2006-7-4-r29 (PMC1557983; doi:10.1186/gb-2006-7-4-r29)
Supplement: Additional data file 1 — A gunzipped tar file containing the data set of orthologous genes in human and mouse that was used to compare GeneMapper with Projector and GeneWise [file gb-2006-7-4-r29-S1.tgz › projector/ORTHS/region24/hs.truth.gff]

Hs.1.ENST00000294431.1	EnsEMBL	CDS	1001	1101	.	+	0	gene_id	ENSG00000162441.1;	transcript_id	ENST00000294431.1;	exon_id	ENSE00001065233.2;
Hs.1.ENST00000294431.1	EnsEMBL	CDS	1993	2128	.	+	1	gene_id	ENSG00000162441.1;	transcript_id	ENST00000294431.1;	exon_id	ENSE00001065232.1;
Hs.1.ENST00000294431.1	EnsEMBL	CDS	2760	2858	.	+	0	gene_id	ENSG00000162441.1;	transcript_id	ENST00000294431.1;	exon_id	ENSE00001065231.1;
Hs.1.ENST00000294431.1	EnsEMBL	CDS	4722	4817	.	+	0	gene_id	ENSG00000162441.1;	transcript_id	ENST00000294431.1;	exon_id	ENSE00001065226.1;
Hs.1.ENST00000294431.1	EnsEMBL	CDS	5648	5729	.	+	0	gene_id	ENSG00000162441.1;	transcript_id	ENST00000294431.1;	exon_id	ENSE00001065228.1;
Hs.1.ENST00000294431.1	EnsEMBL	CDS	7163	7218	.	+	2	gene_id	ENSG00000162441.1;	transcript_id	ENST00000294431.1;	exon_id	ENSE00001265069.2;
