# Supplementary material for: Reference based annotation with GeneMapper
Source: Genome Biol. 2006 Apr 5;7(4):R29. doi: 10.1186/gb-2006-7-4-r29 (PMC1557983; doi:10.1186/gb-2006-7-4-r29)
Supplement: Additional data file 1 — A gunzipped tar file containing the data set of orthologous genes in human and mouse that was used to compare GeneMapper with Projector and GeneWise [file gb-2006-7-4-r29-S1.tgz › projector/ORTHS/region24/hs.fasta]

>Hs.1.ENST00000294431.1 9598462-9607092	reverse
ccacctcaggctcccaaagtgttgagattacagacatgcgtgagccactgcacccagctg
cctttttttttttctgaaatgtagtctcactctgttgcccaagctggagtgcagtggcgt
gatctcagctcactgcaacctctgcctcccaggttcaagcaagcctgctgcctcagcctc
ccaaatagctgggactacaggtaatttttttttctttttttttttttgagcctgagtctt
gctctgtcgcccaggcaggagtgcagtggcgtgatctcggctcactgcaagctctgcctc
ccgcgttcacaccattctcctgcctcagcctcccaagtagctgggactacaggcgcctgc
caccacgcctgcctaattttttatatttttaggagagacggggtttcaccgtgttagccg
ggatggtctcaatctcctgacttcatgatccgcccacctcagcctcccaaagtgctggga
ttacaggcgtgagcaccgtgcctggcctttttttctctttagagatggggtttcccccat
gttgctcaggctggtcttgaactcctgacctcaggtgatccacccacctcggcttccaaa
agtgctggggttacaggcgtgagccaccacatccggccttttttgtatttttagtagaga
tggggtttcaccatgttagccaggatggtcttgatctcctgaccttgtgatccacccgcc
tcggcctcccaaagtgctgggattacaggcctgagccaccggcgcctggccgcagctgca
tatttttaattgcactagggactgggtgtggtggcttatgcctataatcccacctctttg
gtagtccaagatgggagggtcactttaggccagatgttccgagaccagcctgggcaacat
agtgagactctgtctctacaaaaaataaaacttaaaaaaattgcactggtatgttaattt
catatggtatgtgggtttattgtttcacatagagattaaaatggcttccagaggaaagac
agagacaagcaaattaaagcagaatttagaagaacagttggatagactcatgcaacaatt
acaagatctggaggaatgcaggtaagagtttaattgtatgttgttatgctggaaactggc
gttttttctgcagctagctccgtggatgcaggcccatgtgtgatgattctgcattcccct
gtagtgttctttgcagtgctttgtctattagagaagtaaacttattgcaggctttggagt
cataaaggctgggaaatgaaagtcattcagttaactactaagtgcatgtgaacttgagca
aaatacttaccttccttgaagtagaaataacacctactttgtctttagtatttaaatcag
tcctacctgctgtcaggctaagaaggtactacttgaacttctggcatgtagtttcagcct
tacctgcacaaaggaccacaacagttcattgcagcttttttttttttttttgagacagag
tcttgctgtattgcccaggctggagtgcagtggcgagatctcagcccactgcaacttctg
cttcccaagttcaagcgattctcctgcctcagcctcccgagtagctgggattacaggcat
gcaccaccatgcccggctaattttgtatttttagtagagacggggttttaccatgttggc
taggctggcctcgaactcctgacctcaggtgatctgcccatctcagccttccaaagtgct
gggattacaggtgtgagctacggcaccctgctttattatgtggtttcttaagtatcctca
ttttggtaaaagaaaaatgtttaccaaagtaactatattgcaggaaaatgccctcactac
tactatgtgaacacattcaccatcagcattttgatatttcccttcagtctttctctaatg
tacaagtattaagattgcatttttcacttggaactcttcatttttccatatcatgatgtt
cacctatttcagagaggaacttgatacagatgaatatgaagaaaccaaaaaggaaactct
ggagcaactaagtgaatttaatgattcactaaagaaaattatgtctggaaatatgacttt
ggtagatgaactaagtggaatgcagctggtaagtataacatataggcgacagaggacaga
ctttgtttttttgtttgttcttgtttttgtttgagatgcattcttactctgtcgcccagg
ctggagtgcagtggggcagtcttggctcactgcaacctccgcctcccaggttcaagcgat
tctccttactcagcctcctgaggagctgggattacaggcatgtgccaccatacccagcta
attttgtatttttagtagagacggggtttctccatgttggtcaggctggtcttgaactcc
caacctcaggtatctgtctgcctcggcctcccaaagtgctgggattacaagcgtgagcca
ctgtgcctggcctttagttttttttttttagagatggggtcttgctacatttccaaggct
ggtctcaaactcatgggctcaagcaatcctcctgccttggcctcccaaggtgtaacttct
agatgagtgtctgtttatgcatacacaacatatccttccagatcttcatttagttgtgta
attgcttccatgacaggaaccagtaaaccttgataaaaattaaggatccgtcaatcagtt
attgcaatatctgatttgttggactattttggttagtttttgccttcttgtgtttctagg
ctattcaggcagctatcagccaggcctttaaaaccccagaggtcatcagattgtttgcaa
agaaacaaccaggtcagcttcggacaaggttagcagaggtaaaatttctttaaattgatt
tggttgctgtgtgtttttcatttcctaggccaattcattatgatatcctatggcttaaaa
atttgccaggtgattttagagccacaactaacaattttctgacaaaattagtactttgag
caattatagttgataatgaatgtagagctttaaacaatatacggcagtttaaattgccac
tgaccacttctacctggactccacctttaatgttttaccatttacttctggagctctaac
ttaaaatcacattgagaattaattagcagcattgcttgtatgcatgtgtagcctatctca
tctaagaatttcaagtatctttgtaaacctgatacttccagaagtctgtttataggcttg
gatgtaattaagagttaccaaattatttgtaagtatgggcaattcagtagcatagtgatt
cagagcatggactttggtcagactggctggatttgaattcctgcttcactactgaggtat
gtgacaagttttttatgtttttttttttttttgagatggggtcttgttctgttgcccagg
ctggagggcagtggcgcaatctcggttcagtacaacctctgcctctgggttcaagtgatt
ctcttgcctcagcctcctgagtagctgggactacagcaggcacatgccaccacgcctggc
taatttttgtatttttagtagaaatggggtttaccatgttgtcaaggctggtcttgaact
cctaacctcaagtgatctgcccgcctcagcctcccaaagtgttgggattatagatgggag
ccactgcgcctagccttttgtttgttttttgtttttttgttgttgttgttgtttttgagg
cagggtcttactttgtcacccaggctcagtgtagtaatgcaatctcggctcactgtagcc
tctgtctcctgggctcaagcgtctcccatctcagcccctcaagtatctgggcccacaggc
acaacaccaccacaccccactaatttttgtatttttcatagagacagggtttcaccatgt
tggccaggatagtcttgaactcctgagctcaagcaatccacccacctcagccttccaaag
tggtgggattacaggcatgagccactgtacctggcctggacaacttattttattcatccc
ctttgtgcctaggtttctctgtctgtaaaaacatgacaaagatagtccttacctcttatg
gttcttatgaggattaaatgaagtaatatgtgtaaaagtactttgaatattcccaatgtg
tggtacatgctattagtgtttctggtggaagaggtgatattttactagatgatttactag
aactgcatttaacatttctatcatatttgccttggattatatctgtagttctttataata
ttaatcagctagaggatttttttttaagaagtacgtctgaaaagctatatgtatgtgtat
atatatatatatatattttttttttttttttttttttttttttttgtggtggagtcttgc
tctgtcacccaggctggagtgcagtggcgctatctcggctcactgcaagctccacctccc
gggttcacaccattctccggcctcagcctcctgagtagctgggactacaggcgcctgcca
ccatgcctggctactttttttgtatttttagtagagacggggtttcaccgtgttagccag
gatggtcttggtctcctgacctcgtgatccgcccgcctcgtgatccgcccaaagtgttga
gattataggcgtgagccactgcgcctggcctgaaaagctatattttgtatatggaatgtt
tttcacttaagtaacatatgccttgcattcatacgttttagatggatagagatctgatgg
taggaaagctggaaagagacctgtacactcaacagaaagtggagatactaacagctctta
ggaaacttggagagaaggtaccagtatttaatatattagttacaaagaaaaagtatgaat
tatttggtacagaacatcttgatctgtggtctagtttgtggtactaagacattctttttt
ttttttttttttttctgagacggagttccgctcttgttgcccaggctggagtgcaatggt
gcgatctcagctcactgcaacctccccctcctgggttcaagcaattctcctgcctcagcc
tcctgagtagctgggattacaggtgcccaccactacgcctggctaatttttgtattttta
gtagagatggggtttcaccatgttggccaggctggtcttgaactcctgacctcaggtgat
ccgcccgccacagcctcccaaagtgttgggattacatcggcctcccaaagagctgggatt
gcaggtgtgagccaccgcacccggccctcccctctaccttttttttttttttttgagacg
gagttttgcccttgctgtccaggctggagtgcagtgggtcgatctcagcccactgcaacc
tctgcctcccaggttcaagcaattctactgcctcatcctcctgagtagctgggattacag
gcgtgcaccaccacgcccagctgattttttgtatttttaatagaaatggggtttcatcat
gttggccaggctggtctcaaactgctgacctcatgtgatccaccccccccccccccccac
gcctcccaaagtgcagggattacaggcgtgagccacggtgcccagcctcctaagacattc
ttacctggtttctagaaccacctgtaacatttacccactcaactggactttgtttcattt
tgtttagctgactgcagatgatgaggccttcttgtcagcaaatgcaggtgctatactcag
ccagtttgagaaagtctctacagaccttggtgagtgccctcatatttctgaaagctggtc
gtatactactgtcatatattacatacaaactgatggagagtgtggttgaaataacataat
aacctttccttgagtttaagagtgaaaccagaattgttttctttataaatccattgtatt
ggttttattccccaatattaaaaataaattaatgcagcctaatgtttttaaaatacttgt
caggtagacgtaactataacagaaaactaaaattatatgcttgaggccaggagttctaga
ccagcctgggcaacatggtgagaccctttgtcttcaaaattaaaaagcgggaggccaagg
ccgggtgcggtggctcacacctgtaatcccagcactttgtgaggccgaggcgggcagatc
acgaggtcaggagatcgagaccatcctggctaatacagtgaaaccctgtctctacgaaaa
acacaaaaaattagctgggtgtggtggtgggcacctgtagtcccagctacttgggaggct
gaggcaggagaatggtgtgaacccaggaggcggagcttgcagtgagccgagattgtgcca
ctgcacaccagcctgggcgacagagcgagactcatctcaaataaataaataaatgaataa
ataaacaaaattaaaaagaaaaaaaattagctaggtgtggtggcatgcacttacagttct
agctacttgagaagctgaggcaggaggatcacttgaacccagatatttgaggctgcagtg
agccaagatcatgccattgtactccagcctgggtgacagagcaagacctgtctccccgca
aaaaatatttcttctttctttatttttttttttcacagaaatgttttaaaataaatttta
tggccaggtgcggtggctcaagcctgtaatcccagcactttgggaggctgaagtgggtgg
atcacctgaggtcaggagttcgagaccagcccggccaacagggtgaaaccctctctacca
aaaacacaaaaattggctgggcatggtggcacgtgcctgtaatcccagctactagggagg
ctgaggcaaggataattgcttgaacccaggaggtggaagttgcagtgagccgagatcgca
ccactgcactccagcctgggcgacaagagcgaaactccatctcaaaaaaataaataaata
aataaattaaattttacatattatatttcatagctagaataaggatttataactaataag
tccccctttgtagctggattgtttgtgcagagggaaggaaattgggatggcaatgggaac
gtgtaggggttaatacactgataatggaggctaattatattttctgttttaatatctata
tgatagattttttcccactttaccaggaattgcaactgcacttgaaataatctttttgtt
tattatgtgtcttttttcttaggctctggagacaaaattcttgctctggcaagttttgag
gttgaaaaaacaaaaaaatgacatggtgcagaagcttgtaacattgatcacattcttaat
gtaaatggtgtctttcttctggggttttcagttattgcaaagaaatgaagagattctgga
aatgcatcaataacctaagaaaaagcgacataaaaatatacttatggcttgtgtttatgc
tcttcatcattgtgcgttgtgtgcggttacctgcttgagtgatcctgaacttgttgcgac
agagggactcactggactctgttcgttatgatttgtctgtttaagagagaaaacaaagtg
gacttgatttttattaaggctgtttgtttttaagtgttgatagtgaacgaaaagatgtga
agtaatgatatttttctgcttacaacttatccccactcattggagtgaacagtgacgcaa
gctcaatagacttcataagtgttcatagaattttacaattctgagtgatcttagaaatca
tttctgtttttacaaacaaggaaactgaggtccagaaagagcaagcgactttgcttaaag
tcgcatcagagagctgagggtaagactcaggtgtcctgactcccagtttagtatcttttg
aattttatttctgtaccatttaaaaaaaataattaacactatttgtgcaagtcagtgttt
ttgaaaattcagtgtcccaataaaaagtggactgcacactaagggaccatcccccagcct
gtaagctgtctgtattaatggggcccgttgtatctcggaattttgaggttggaacaatgg
gagccctgttgagcgtttcctaaagtgacttagccgcctgcgttgtttgaccagggaagc
aacaggaaatggcagctagaggccctccctgtgcgtgacctcttgtcacactcagagggg
ggtaactgtcagctgttatctactcttcaggttttggagaaacacaaaataagttatgag
gaaaagcaaatttctctcctgagtatttacatgtctctgtatgctcaaatatgcagatgt
gtccctatgcgtgtatattagcttattttttaggctctagccattttatattctttcatg
tgcttctcaatattctttttctttgcactttatacaaattaaaagcatttttaaagcttc
ttctgtactgtaaactactaggtgctttgccaaccagacagattagaggacctccgctac
actgatgccttatttggaacttaaaagaggtgaaattcatatatcataaaattcaccatt
ttaaagtgtaccattcgttggcagaacatttacagtggtgtgcaaccatcactactctct
agttgcagaacattcttatcacccccaaaggaggccctatacctattaagcagttagtcc
ccattcccttctcctccgactgctaacaatagccactaatctgcaccctgt
