# Supplementary material for: Reference based annotation with GeneMapper
Source: Genome Biol. 2006 Apr 5;7(4):R29. doi: 10.1186/gb-2006-7-4-r29 (PMC1557983; doi:10.1186/gb-2006-7-4-r29)
Supplement: Additional data file 1 — A gunzipped tar file containing the data set of orthologous genes in human and mouse that was used to compare GeneMapper with Projector and GeneWise [file gb-2006-7-4-r29-S1.tgz › projector/ORTHS/region24/mm.truth.gff]

Mm.4.ENSMUST00000030842.1	EnsEMBL	CDS	2428	2528	.	+	0	gene_id	ENSMUSG00000028990.1;	transcript_id	ENSMUST00000030842.1;	exon_id	ENSMUSE00000325852.1;
Mm.4.ENSMUST00000030842.1	EnsEMBL	CDS	3724	3859	.	+	1	gene_id	ENSMUSG00000028990.1;	transcript_id	ENSMUST00000030842.1;	exon_id	ENSMUSE00000404839.1;
Mm.4.ENSMUST00000030842.1	EnsEMBL	CDS	4298	4396	.	+	0	gene_id	ENSMUSG00000028990.1;	transcript_id	ENSMUST00000030842.1;	exon_id	ENSMUSE00000325841.1;
Mm.4.ENSMUST00000030842.1	EnsEMBL	CDS	8867	8962	.	+	0	gene_id	ENSMUSG00000028990.1;	transcript_id	ENSMUST00000030842.1;	exon_id	ENSMUSE00000184267.1;
Mm.4.ENSMUST00000030842.1	EnsEMBL	CDS	9400	9481	.	+	0	gene_id	ENSMUSG00000028990.1;	transcript_id	ENSMUST00000030842.1;	exon_id	ENSMUSE00000184268.1;
Mm.4.ENSMUST00000030842.1	EnsEMBL	CDS	11748	11803	.	+	2	gene_id	ENSMUSG00000028990.1;	transcript_id	ENSMUST00000030842.1;	exon_id	ENSMUSE00000413794.1;
