# Supplementary material for: Reference based annotation with GeneMapper
Source: Genome Biol. 2006 Apr 5;7(4):R29. doi: 10.1186/gb-2006-7-4-r29 (PMC1557983; doi:10.1186/gb-2006-7-4-r29)
Supplement: Additional data file 1 — A gunzipped tar file containing the data set of orthologous genes in human and mouse that was used to compare GeneMapper with Projector and GeneWise [file gb-2006-7-4-r29-S1.tgz › projector/ORTHS/region24/mm.fasta]

>Mm.4.ENSMUST00000030842.1 146120635-146133967	forward
tcacaaaggcatcactgtaagctataacctttcgatttcttgtctccaaagtccctgtta
acattataaaacaaaagcatagaccaactttcaaaattctcagtctttcaaaatttcaaa
acttttaaagttccgagtctctttaaaagtccaagtcttttaatcatgagctcctgtaaa
atcaaaataagtttcatactttctaatcccaaaagggcagaaccagagaataggaataat
cacaattaagcaaacccagaatccaacagtgtagctcaatatccgacatttgggactcag
gatctgggtcccaaagggctggcatagccctttctccactcagctccctggtaacagttt
acagtccactcagcagcaatttaactggttctcaaaggctgtgtgggcttgctctttccc
agatttggaaacgactaaaagggaatgtccttctcagcactggctttcccccattgcctc
tcacccacatccctctaagttcatgggcgtctgctctcaagaaatctctagagaggaaga
atccaggccaccccaagtgggggaactgacctgcaccaaggtcacaggaaagttaccaac
tttttggttccaagaactaaagggcaagagttgactatgaagagctggccccagggaccg
ttacaaaagtctctaaaggcccagccattgtgcattgtcccttgcttggcaaagtacggg
tcaccgggctaacgctcgcacaggctcgtctcctaggacctcggtgggttgcttaccagg
ccttgaaggccaaacggccctagtcctccaggagacaacctcggcccggacgccagcgca
gggaacaccgccgccttgctctcattggccccacacagccggaagtgcgcgaatccagcg
gaagtgctcgctccatgcggtccgccaggccggggagtcaggtaggcggggcccctggtt
ccaaaccctgggatccgctagcgggcggcaggcggggatcgggagggcgaaggaggttgt
cctgttttccgatcagggaggacggagaagcgtttcgcaggcgtaggactccccgcctcc
tcaggtgaccaccgggcctgctggagcccggccttggcgggacctgcacacctcggcggg
agcttggagttcgtctgtccgcggggaggaggccggcatccgagcgtgcggtccggctct
gccttatttttgctccggtggtcccgggcccgggctttgctcacctccgtccctgagaag
gtgtgctttctgcccttgccttctcgtgcgtctgagttggacagttttcctcaagccgag
tcccgagtgctgtggcctcacccagaggagactcggcaaaagctacgggaggcacagccc
agggattcagtggcctctcccgcgtcttcctaggaatggagaacgtatttcagttacagt
ctgcttagcgggaagtgatctggacagctgtaggccaagttcagacacagcaaataaaac
tcttaacagttttaccttgttctagccagctccaccccaggaggtttgaagtttgagcct
ccggtaaactttatgacaacttcgctttcctcaaattgatgacactcagagctccgacag
ttggcgagttttgagcaccgtgcacgggacaggatactggaaccccggtgagcgtgaatg
aatatattccactccagatgacagtgttggccatttcggcagtctcaaaggaaacgcatc
acttttattcaatactaggtggtgccagtgagtcaaatctttctggtctaaatctgtagt
gtggttaaagtttttttgttgttgctttgtttttttttttttgtttttgttttttttttt
tttgtttgtttgttgtacaagcctttatttttccttaaatttattcagaataactttgcc
ttttgagactgtattgcagcttgggagtgcagtctggcgtagcgtatatgtagcattctg
gttcctccatttcccccaagaagagataaatttttgtgttaaacagtaataacttactgt
gcaggggatttatcttaatggtagagtccttgcttagcaggaatgagcgcctggattcaa
tcccctgttctgggggaagaaaaacaagtctgggcatgttagcacatacctgtaatctta
gaaaaaatatgttcttttcattttacattttcataatttacttttttctttttctttttt
tggggggcgtggttctagacagggtttctctgcgtagttctggctgtcctggaactcact
ctgtagaccaggctggcctcgaactcagaaatctgccacccagcattttagattttctta
attttgaattgcaccaatatgttgaatcttcccaagtaaccaaatacagtgtactcatgt
gggcttattgttcttacagtgattaaaatggcttccagaggaaagacagagacaagcaaa
ctaaagcagaatttagaagagcagttggatagactgatgcagcagttacaagacctggag
gaatgcaggtaagttataactatatgttctcactccgtaaacacttgtttgtacgaagag
aggtcaggctccgtggatgcaagcctgaagcccgcgtgtgactttggtctcttctgtagt
attttacagcacttggtttgtagaagcaaacttgtcaagctctgtagtcataaagcctca
gctatggaagacttaaaatacttaagctcctggaaataatgtttcctttgtctttagtat
tttaaacagctttgcctagtatgaactaattgctaaaaatactatgattaggctggggac
gggggtaaggctctgtggatgagtgggtgcctaacagctagaggctctgagcccaatgcc
cagcatcgaagaagaagaagaagaagaagagggacgggaagggaggtgctgctctcctgt
aatcccagcagtgaggcagatgcatgcgggtaggagcgcgtgcttcacttcgtggagagc
tccaggccagcctgctacatgagtcactgtttcaataaagcagaagaaaacaagcatact
aataatcgtagctgttaatagccttgtaaggatgttacaaatgttaaaacgaaggaggca
aaacagtgcttggcccaattgagcactccataaatggtagttctctgagcggagctgctg
ttacttgtagtaaatatttaataagcggcttgcctggagaataaaaataaccttttactc
agatgacagatgtgttgttgttgtttgcagggtacacaaggtgcttcctaccactgaaga
gtctgatgctaatagaaactgtttagctataactagatgccaggcactttattttgttta
gtctccataagaatcgtagtagcactgtactatcattctctggagttgaataggtaagct
gaggtttggctttctgtacttggtcgccctaggctgtgccgttgatgcataagagaagtc
accatgtgcttgaagtgtgactcaaatcagtaaaagttgaccggggcgaggggagatggc
actctcatcctgagtttaacctcactgaaaggcagcggaaatgccagaagtgtaactcgg
gggacatgtgcaccgcaagcgattggtgtttccctccagcttgctctagaacagctgcta
agattgtcatgctttgaaacttgtggtgtacatttctgcattctgacgtgagctgtgact
tagggaggagctcgatgcggatgaatatgaagaaactaaaaaggaaactttggagcagct
gagtgagttcaacgattcgctgaagaagattatgtcaggaaatatgactttggtagatga
actcagtgggatgcaactggtaagaggaattccctggtgagtgagtgtgtgtgtgtgtgt
gtgtctgtgtgtgtacgagcctgtgtggggtgtgagtgggtgtgtaatttgtttttgttt
tgtgggtatatttcagatagaaaaggcatactttgaaggtgaggatgtagctctgtggta
gtgtacttgcttagcatggacaagacactagattctatccctaacacctcaaaacaaaaa
attaaattaaaaaaataaaactaaagaaaggaagaagagtggtgtgtttacctgatagct
tcttgattttgtgtctgctcggctccagtaacatgctcagagatgacaaataacggattt
caggtgccaaaacccttacgtgagagctgtcagtcagatgttgcagatctaattgtgtgg
gatattgtggtaagtctttgcattcctgcatttctaggccatccaggcagccatcagcca
ggcctttaaaactcctgaagtcatcagattgtttgcgaagaaacaaccaggccaacttcg
gacaaggctagccgaggtaaagctctttacacggtgcggttgctgtgtgtgtttttctcc
aagcccgtgaattcacttcttgtacttgcctgctctttaaatcctgggcacacagagaaa
ccctgtttcaaaataccaagtgtggtattagagccacactcaattgtcaacagttgctac
ctgggacaattataattaatcataaatggatgtttaaccactgggtgggtattcaaatta
cttccaaccacttctttagtattttgtccttaacgtgtggggctctaacttgagattctg
ttgggattggagtcagcactgcttctgtgtgtacactgccaacattttcttttctcttct
tttcctctcagatttacttgtattattttaaatgatgtgtgtactcatatgtgcgggtgc
tctcagaggcctaaggcatcagataccctggagccagccccagagccgattcttagctgc
ccagtgtgggttctgggaattgaacttgggttctctgaacgagcagtacacagttctcgg
ccactgagtcgtgtctccggcctctcaagcagctttttctgttgttgttctgttttgttt
tttgaaacagggtttctctgtgtgcccttgaactcacagagatccactgtctctcactcc
tgagtgctaggattaaacccactgccctctgtttttctttttcctcctcttcctcttctt
cctcttttctttttctccttctccccctttctttctcttttgatttcctatcaagcatct
ttataagcctgttacttccagaagtctgtttatgggtttgaatataattatggcttatca
ggtagtttccacctacaggtaattcagtagagaagtaggaacatgccattagggagtgga
ggcgagtagaggggggactcagctggtgaagtgcccatcaaggtggcacgtgcctgtggt
tttaccaccgggacataaagaccagagggagcctagagctcttgtcagagagagaccttg
tctcacaaaataaggggaagagcaacttaggaagactcctgacatccagccctgacctta
cactgaacacacacacgcaggaatacaaaggggctggggggaaagggcatagatttagat
gagattggttgggcctgagtcctgccctacttactgggcggggtgtgacctttggcaagt
tgttttattcaaccttgtaccttgcttttcttatcggaaagaaggtgattatgagtttct
gcttgttggtgtcatgtgggtttggtgacacttaggagttggcttcagttccaggtcctt
gggaggcagaggaaggagggtcatttgaggccagcctggaccaataagagaccctgtctc
aagagtcaataagtgggccagtgaggcggtgcatcgggtaaaggcctccaagccggggcc
tgcgcgctgagggagaactggcgcctggtagtcatcctctgcgcttgcacatgcactgta
aacatgaaatgaatacgtgtgattaaatagataaagtgaacaaaagtgggctgggcatgg
agctcagtaatacagtacttgcctagcctgaacaagacactggattaaatctccagcaaa
gttaaaattaaatacactttaagatttttttcagagcaaggtggctcacatcagtgatcc
taacactcaagaggccaagacagaaagattgctttgcttgggtggcggtggtggcacaca
attttaatcacagcacttgggaggcagggacaggtggatttctgagcctggtctacagag
tgagttctaggacagtcagggctacacagagaaatcctgtctcaaaaaaccaaaaaaaaa
aaaaaaaaaaaaaaaaagaaagaaagaagaaagagagagagagagagagagaaagagaga
aagagagaaagaaagaaagaaagaaagaaagaaagaaagaaagaaagaaagaaaggaaga
ttgctttgagttcaagctgcagagggaaacagtaccaaaaggaaaacaataacagaaagt
gtgtaggatgttagcagtgtgtagtgcctgcctagtgcttctgccaacaaggatgatgct
gaacgtagctcctgggagcctgacacaaatcaccccattcaaacgtagaaactgggctgg
tgagatggctcagtgggtaagagcacccgactgctcttccgaaggtccggagttcaaatc
ccagcaaccacatggtggctcacaaccatctgtaacaagatctgactccctcttctggag
tgtctgaagacagctacagtgtacttacatataataaataaataaataattaaaaaaaaa
acaaaaacaaaaacaaaaacgtagaagctgcaagttagagttaaaaactcatttcttggc
tggatattgtagtgcatgttttaatcccagcacatggcaagtggaggcaggaggatcagg
agttcagggttatccttggctacataggaagtctgagccagtctcagctctatacgatcc
tgtctcaaagggactggagtgacagtggctaagagcactgactactcttgtgaggacctg
gtttcagttcctagtacccatatggcagatctcaatggtctgtaactgcaggtggagagg
ttctgatgccctctctaggcctccaagggtactgcatgtacatagtgctcataccgacaa
gcagacaaaatattcaggctcaaaataaataaaccttaaaaacaaaaatcctcaggctgg
tgagatggctcagtgggtacaggcagttgccgtgcaaacctgaagacatgagttcagtcc
ctgaagcccacataaatgtggaaggtgtgaactattccatgatgtcttctgacctctgca
cacatgctatggcatgcttgctcacatgcacacatcacactcacacacacagagtaacag
gtaaattttaaaaagaaaagaatcctgttctaaaaagaataaaatttcttagacggcagc
ttctttccagtggaaactgttggccttgtggagttcacaactaaacagtgtttgcatcac
aggttcagatgtgggagtcagcaggctgttcagtgcatgaaggatccctggggcccacgt
agatgtggaccgagggagcagactccacagttgtcctctgagcgccacgagtgcactgca
gaaagcacacagttttacacacatgcaaaatgataatgttaatcattttaagatgtttta
aaactggactgagctgggcgtggtggcacacacctttgatcccagcactcgggaggcaga
ggcaggtggatttctgagttcgaggccagcctggtctacaaagtgggttccaggacagcc
agggctacacagagaaacactgtctcgaaaaaccaaaaccaaaccaaaacaaaacaaaac
aaagaaactggactgatgtggtggctggtgcccaatgttagcgctcaggaggctgaggca
ggagggtcaccaacattgaagtcagcctgagatgcagactttgttttaaaaaacaaaaat
ggagtatataaactcttgtaggtcagcaagatttcttaatgcataagggcacttgtcacc
aagcctgaaggcctgaattttttttaaagaatttttatttaccttatttacatgagtaca
ctgtcgctgtcttcagacacaccagaagaaggcatcagatttcattacagatggttgtga
gccaccatgtggttgctgggatttaaactcaggacctctggaagagcagtcagtgctctt
acccactgagccatctctccagcccctccctgattgcttgatttgagttttatttccatc
tctagacccacatggcaggagagaacccactcccaaaaattgtcccttgacttcataggc
atgtacatgaacacacgtagataaatgaaggtaattttttttttttttaatgtcagaaac
ttggccaggtagtagcggggacacgtgcctttagtcccagcactttacaggcagaggcag
gtggattggaggtttaagtagcctgatctatatatctaggatagttctaggatagccggg
gctgcccagagaaacagtgtcctgaaaaaccagcaagtaagtaagtaaatagataagcca
ggcagtggtggcgcacacctttgatcccagcacttgggaggcagaggcaggcggattttt
tagttcaaggccagcttggcctacagagtgagttccaggacagccagggctacacagaga
aaccctgtctcgaaaaaccaaaataaataaatgaataaataaataataaattgaaatgtc
aagaacttacctgacagcagtgctactgcctagatgtttctgattatttctgtagttttt
atattaaccaaatagttttgttttaagaagtaggtctgaaaaggtggcttttctacacag
aatggttcttgcttatgtgcacatgccttgcattcatccactctagatggacagagatct
gatggtggggaagctggaaagagagctgtatacccagcggaaggtggagatactgacagc
actcaggaaactcggagagaaggtactggcgcttagcatacttagcgtgctcggtagaac
atttggggtgtacttgatacagagcttactgtcctgggatgggctttgtagacctaagac
attttaaaaaaatgttggtatgtttatttatttgatgtatgtgaaagttttgtctgcttg
tgtgtatcgtgtgtgtgtgtgtgtgctcgatgcctatggatgtcaaaagacagtattaga
tccaggatcccctggagctggagttgtgatggttgggagccggcatgtgggtgctggggg
ctgaacctggctcctctggaaaagcagtcagtgcttttaactgcggagccatctctccag
ccctgagccgtcttcactgcagctcctgggactcgcacgtttgcacaagtttgctctcac
acttgctcttggctcactctccttgtctcccctgtgtagctgacagaagacgatgagacc
ttcctgtcagccaatgcaagtgctgtgctcagccagtttgaaaaagtctccacagagctt
ggtgagtgagcaccgtggtgttcctctctcccttcctcttctgcaccgccctctcctcta
ttgtttgaagttactcctcctcttccccccttttcctttttcttttcctttctttttctg
gctgtcttggagttcactctgaggaccatgctggcacaaaatcttcctgcccctgtctcc
catgtgctgggatcagaggtgtgcgccaccactgccgggctactccttctcttctttctt
tcttttttttcctgagtaaacataggtttatggagggaaaatagaagatctctcaagcgt
aaaagggtctctaagggagtccttttgttttctgtgatgttggtgatggagcccagcatc
ttgtgtggatgtctgaaagctgggctcgtcctgacttgagaacacgcttgacacaaccat
gacctttgcttgggtttagagtgaagcatggttttgcttttaatttgccttatgtgcatc
tctgtggggatgtttgcacattagtgcaggtacccagagaggccagtggaaagcagtgga
tttcctggaatctgacttacagggggttgtgggctacccacgtgggtattgggaactgaa
cgtgagtcctctggaagagcagccagcggttcttaaccactgagccattgctccagtcca
gaaggattttcttcacaaattcattttattggttttatttcacgcttctaagaagattca
tgttttatttgtatgtgtggagtagatgtgtacacacacacacacacacacacacacgtg
tatgcggatacccatggaatggggccttagatccctcaacctaatggtaaagatgtttct
gagcgttgtaatgcaggtgctcggatctacatccacgccttgagtgcacactcatcactc
tgagtctctgagctgtccttctagcctccatgcttctcccagttcaccaggagcctcgtc
tggcactgagctcagcatctttctgccttgacctcccaagtactggagccatgaccatgt
accacacacctagctccgtattctaagataaaaataaagggagacagatgaattttcaaa
aaattacatgccacaagactggagagatggttcatcagctaagaacacaggtgacctgct
cttccagagggcatgggcttcattcccaacacccatgtgctgattcactacggtctgtaa
ctccacttccaggggccccatgggtgccaggtgcacacagtgcacgttcctatatgcaga
caaaacacccatacttggaaagaaagtttaaaattacgtatctttaattaattagttaat
tagcttactgtgtgtgctcacctgttctcggatgcacaggccacagcagtgatggaggtc
ggaggctggttctctcctagtgcgtggggcccaggactaaactcaggttagcgagcttag
ggcaggtgcctttatcactaaccctgtccttttgtgtgatgctcctctgccccgttgtct
cggctggccttcaactctctgctcaagtcatttccatgcctcagctcctaagtgactgag
actgtacctacacaccaacaattgcagcttttttttatatataagaatcattttaaaggg
ctggtgagatggctcagtggataagagcacccgactgctcttccgaaggtccagagttca
agtcccagcaaccacatggtggctcacaaccatctgtaatgaaatctgacaccctcttct
ggagtgtctgaagacagctacagtgtacttacatataataaataaataaataaataaata
aataaataaatattaaaaaaaaagaatcattttaaaactttacatgtaggactgttttgg
ctacttgtatatggtgctctaggagtccatgcagggcatcggctcccctgcactagagtt
acagttgtgagctgatgtgtgtccccggaaccaggcgtgggtgctcaggcaagtcttcct
cacaccgagctctctttagctctggtagcccagcttcgcagctgactgtttgaaatactc
tcagcaacgtgcaactataaagctaaactaggattttacatatgcttttcgggcctagag
ctgagttaggaatcctcaccagaaagccattctcctagccggactgtctgtgcaggaggg
agatgtgggcagcagtggcactgtagggctgacacatctggttttctgttcctacctggg
ctgaagtgcatttgaggcaacctttttactttgtgtctttccctcaggctctggagacaa
ggtccttgctctggcagggttcgatgttgaaaaagccaagaaatgacggcgtggtgggtt
tggctctgccggccccacccctcctgcacacggtgcttccatcctgaggactcaggccac
acaaagctgtagagactctcacaatgcagcaacagcccaggaacaggtgacttggaacac
agtgtggcttctgcctagggtcctcgtccctctctctgtggatctcccttcttacgtgac
cccaggcttgttggacagagggacattgttcactatgattcgttttgttaagatatcttg
gttttagtgctgataggtgtgagagctatgagctaagactgtcctgacctctgtctgcat
gccttgggatggacagcagtgatgtccctggccctcctgtggctggagaatcttttcagt
ttttatacaaggaaaccaagacttagcacttgtgatgtctaaagtcacattagaggcaga
gctgaggctggggctcaggtgtcctgaatccaagttttacttctttattctgtactgttt
tatatatatataataattaacttgtatttgtgcaaattggtgtctatgaaaattcagtgt
cctaactcagttgaatgggcactgaggggctgttcctagcctgttcatgggcagcatgaa
tgggccccattgtatctctgggttcctaagaagcaacaatgggagccctgttgagagcct
cccgaagtaacttaaccccctgcctgtctcagtggggaagcaataggaaatggcaaccca
cagccctctgggtctgacctcttgccagctctgtggtggtggtaatagcaagttactatc
aactgtgcagtttggggagaaacacaaaataagttatgaggaaagcgagtttctccctag
gagccatggctctgcatgggcagcctcacccttgtcttctctctctctctctctctctct
ctctctctctctcacacacacacacacacatacatacacacacacacacacacacacaca
cacacccacacacacacccacacacacccacacccacacacacacacatacacacacaca
cacacacacacacactctctctctctctctctctcacacacacacacacacacacacaca
cacacacacacacacacacactctctctctctctctcacacacacacacacacacacaca
cacacacacacacaccccttcccaggcatcgcctggattggattcctttctgtatttctc
attattcttttttttttttttttgcactttatacaaatgtaaaccatttttactgcttct
tcttaactaaagttctaccaggtgctttgccaactggacaaattaggggacctcagctat
gtaaatgccttatttggaactcataatgtcttttggacttttgagaggggtgggtctccg
agccagcaggatggcccagtgagtacagtgcttcctgccaagcctgatgccccgagtcta
atccccagatccacctgatgaaggaagagagttgagttttacaagctgtcttctgacctc
cacatacggccca
