# Supplementary material for: Reference based annotation with GeneMapper
Source: Genome Biol. 2006 Apr 5;7(4):R29. doi: 10.1186/gb-2006-7-4-r29 (PMC1557983; doi:10.1186/gb-2006-7-4-r29)
Supplement: Additional data file 1 — A gunzipped tar file containing the data set of orthologous genes in human and mouse that was used to compare GeneMapper with Projector and GeneWise [file gb-2006-7-4-r29-S1.tgz › projector/ORTHS/region25/hs.truth.gff]

Hs.6.ENST00000332958.1	EnsEMBL	CDS	1064	1286	.	+	0	gene_id	ENSG00000185002.1;	transcript_id	ENST00000332958.1;	exon_id	ENSE00001322350.1;
Hs.6.ENST00000332958.1	EnsEMBL	CDS	1584	1740	.	+	2	gene_id	ENSG00000185002.1;	transcript_id	ENST00000332958.1;	exon_id	ENSE00001321908.1;
Hs.6.ENST00000332958.1	EnsEMBL	CDS	4332	4455	.	+	1	gene_id	ENSG00000185002.1;	transcript_id	ENST00000332958.1;	exon_id	ENSE00001300474.1;
Hs.6.ENST00000332958.1	EnsEMBL	CDS	6155	6216	.	+	0	gene_id	ENSG00000185002.1;	transcript_id	ENST00000332958.1;	exon_id	ENSE00001320452.1;
Hs.6.ENST00000332958.1	EnsEMBL	CDS	17775	17852	.	+	1	gene_id	ENSG00000185002.1;	transcript_id	ENST00000332958.1;	exon_id	ENSE00001304053.1;
Hs.6.ENST00000332958.1	EnsEMBL	CDS	18968	18995	.	+	1	gene_id	ENSG00000185002.1;	transcript_id	ENST00000332958.1;	exon_id	ENSE00001313468.1;
Hs.6.ENST00000332958.1	EnsEMBL	CDS	34723	34830	.	+	0	gene_id	ENSG00000185002.1;	transcript_id	ENST00000332958.1;	exon_id	ENSE00001292925.1;
Hs.6.ENST00000332958.1	EnsEMBL	CDS	39796	39873	.	+	0	gene_id	ENSG00000185002.1;	transcript_id	ENST00000332958.1;	exon_id	ENSE00001312211.1;
Hs.6.ENST00000332958.1	EnsEMBL	CDS	39989	40102	.	+	0	gene_id	ENSG00000185002.1;	transcript_id	ENST00000332958.1;	exon_id	ENSE00001306204.1;
Hs.6.ENST00000332958.1	EnsEMBL	CDS	41825	41874	.	+	0	gene_id	ENSG00000185002.1;	transcript_id	ENST00000332958.1;	exon_id	ENSE00001324696.1;
Hs.6.ENST00000332958.1	EnsEMBL	CDS	42925	43084	.	+	1	gene_id	ENSG00000185002.1;	transcript_id	ENST00000332958.1;	exon_id	ENSE00001313515.1;
Hs.6.ENST00000332958.1	EnsEMBL	CDS	44098	44242	.	+	0	gene_id	ENSG00000185002.1;	transcript_id	ENST00000332958.1;	exon_id	ENSE00001294153.1;
Hs.6.ENST00000332958.1	EnsEMBL	CDS	45830	45939	.	+	2	gene_id	ENSG00000185002.1;	transcript_id	ENST00000332958.1;	exon_id	ENSE00001325681.1;
Hs.6.ENST00000332958.1	EnsEMBL	CDS	46895	47012	.	+	0	gene_id	ENSG00000185002.1;	transcript_id	ENST00000332958.1;	exon_id	ENSE00001305466.1;
Hs.6.ENST00000332958.1	EnsEMBL	CDS	48457	48579	.	+	2	gene_id	ENSG00000185002.1;	transcript_id	ENST00000332958.1;	exon_id	ENSE00001315557.1;
Hs.6.ENST00000332958.1	EnsEMBL	CDS	49241	49447	.	+	2	gene_id	ENSG00000185002.1;	transcript_id	ENST00000332958.1;	exon_id	ENSE00001294507.1;
Hs.6.ENST00000332958.1	EnsEMBL	CDS	50815	51327	.	+	2	gene_id	ENSG00000185002.1;	transcript_id	ENST00000332958.1;	exon_id	ENSE00001326895.1;
Hs.6.ENST00000332958.1	EnsEMBL	CDS	52547	52759	.	+	2	gene_id	ENSG00000185002.1;	transcript_id	ENST00000332958.1;	exon_id	ENSE00001297740.1;
Hs.6.ENST00000332958.1	EnsEMBL	CDS	55119	55291	.	+	2	gene_id	ENSG00000185002.1;	transcript_id	ENST00000332958.1;	exon_id	ENSE00001316589.1;
