# Supplementary material for: Reference based annotation with GeneMapper
Source: Genome Biol. 2006 Apr 5;7(4):R29. doi: 10.1186/gb-2006-7-4-r29 (PMC1557983; doi:10.1186/gb-2006-7-4-r29)
Supplement: Additional data file 1 — A gunzipped tar file containing the data set of orthologous genes in human and mouse that was used to compare GeneMapper with Projector and GeneWise [file gb-2006-7-4-r29-S1.tgz › projector/ORTHS/region25/hs.fasta]

>Hs.6.ENST00000332958.1 117197506-117254444	forward
catgctgtaggttgtgatgaggcaatgtgatccaaagcagaatccttgcttttgttggag
agcactggacatataaagacactgggcgtatttgtcaaaagaacagaaggtggaaggaaa
ggaagatgatctggcagtcaggtaacaccaatcccaagtctccactgaccgctcccgtct
aaagagagcacagattatagtttgcccccatgagattgccattttgggttggaagatggt
cgcaatttcatttttcacttaagcaaacgtccgttgccgtactgctaggtatgagatgag
taatcgtcagggacgcgtttaaattacaaaataatggtaaatgggagagaaagaatcttt
tctcggggttgaggccagatcctccagggctgggagacccaggagtgcgggccactgtgc
accctcgagcaaagcagtgtgtgacgagatgggatcttccctcaaatgctgagaagagcc
ctcgccaatccctcggaaggttcccagaataaaaagcccggtccctgctgtgcaaagact
gagcggtactccggtgtactttttccctgtcccaggcgtgcagagtccacgccgcgcggc
caggtgccccaatagtgtacctgaaagtagggatggggccagttacagctgcactttccc
tgcagaagacagtgagccttcccgggatctttctgggagctctgagtgtgaaaacggtcc
tccggccagcgcaggttgagagaacgggaaggagggggaagctgtgggcgcccagggcgt
gacaggcgcaggtgagaaagtgagtttcgcgggagcatctgccgggaccgcagacaggtg
gagaaacgcagtcccaccgcggcccaccgcggctcccgggcggcctgggctgtacctgtg
cgcggcgtcctttctgcgctgagccagggcaccccggagcctgcggcctccttccccgcc
cctgcggccccgggtcccagccccgccccgccccgccccgggctggggctccgctgggga
accggccgagcggcgcgcgcggaggtgtccggcggccaggaggatggccaaggtcccgga
gctggaagacaccttcctgcaggcgcagcctgcgccccaactgtccccggggatccagga
agactgctgtgtgcagctcctgggcaagggcttgctagtctatccggaagaaacagtgta
cctggcggccgaagggcagcccgggggcgagcagggcggcggggagaaaggcgaagaccc
ggagctgccgggggcagtgaaatcaggtgagtgctctgccgcatccggagctgggaaggg
gacggggacgtattctaagaagggcacccaataataataatgcatcccgaacaaacataa
ggcagatatagaatgttctgtccaaatctttgtatttcctcagtaaaatgtcaagtagag
acctgacattttgcatagcccccctttcctcccctccgcccccaccccagtaggctactc
ctttgaagttaaggtacacttaaaggcgacttagttgattttatattctatttttcttta
tcatcccttcaactggcaatcagaaatgcacttaaacaatggtaacttttcctctgaaga
agaggacgccgacaaccacgacagcaaaaccaaagcagcggatcaatacctgtctcagaa
gaaaaccatcacgcagattgtgaaggataaaaagaagcagacacagctcacgctgcagtg
gtgagactcgcccgcagggtacactgaagcacctgttgacgttttaacagccagcgtctt
caggatctttgattttcacaatttacttcttcctcaaactttttgggaaagtttaaaaaa
ccaattagaatttaacccagaatttttttcactgaatttttagtatagagacttatacaa
gtactggtgaaggatttgcaatacaaatgaaaaccacattacgttgttccttattgacta
aaaccatattttcttcaaatgtaagcattaatgaacgtttttatgacttactggcttaat
atgcaatcagttcagtccttacatatttgttgtttgatagtttttgagattataaaatat
gattcttaaaaacaacttaaaatgaggaaggatcttaacactgcctttattcaaaagagg
gcaaattaaaaatagtgtatactccataagatgaactgtgtttgaggtagaagacataga
aaaaatcggttaagatatctatactaacttaaatagaagttcaactatttttataccatc
tatcatatatgatttataataataaaatattacaaattggattttgtggaaaatctttta
aaaccaagaatttatcagtaggatttccacatagagtgaacattttgtaatatctatcta
aaagaaagacggctctaaagtaaaagcattatattaaactttcctacgtagtgggaagaa
ataggagcataaatttcctcacaaattccaagtaaaaaacaaactaataaaaaggactat
atatttactgattagttacataacctaattttgtgtaaagtatgatctaaggagccttag
aaaaatacaagataaagaactagtaaattttatttttattatttatttaaatattaaatt
acaatttacatatagtagttttttgtgattatatgcttgaaccctttcaaaatatttgaa
atataagccaaatattcatctaaagttggagtttaactattgaagttgatgtcgtggtta
ctagttaagaatatactagagcagttaagtaattgagttaaatatctgggatatttagga
tacaactatttgcagcaggataactggggcaaaagtgttttgatttcagatatattattg
agctgtttcgaatgattactccattttttccatttaaattgagtgtgtggaaatatatgt
ttcttttatgaataaatgtatacataaatatatataagttaagatcaaagaaaaaacttg
taccccaaatgaacatcatacttatgtctaggatgatttaatattttgaagacaaagaca
atgccgactacaacagtatcaaaatagcaagatgaaatgtgaacattgtgtacatgtaat
taaaatataatttttaaatagataaactagaactgaaaatcaaagtgaaaaagctggctg
attaattccagttttcactatcaactagtatgtcaactgattttatgtacatatattgat
ttcatattttgaaacactagatcttagtttttggtctttttttgttcttcattaaaaaaa
tgagtgatattttacctgttcagggaatactttctttagcctttatcttgtacacattag
gatattttaaatcaaatctttgaagggtttcatccaattttaatctgcagactctatatt
gcatcgtttctgcattataataaatattatcttactatacataaaattggtataagtaaa
ttttagtcaaaatcacctactgaactgttaggaaaactgggattggaatctaaaagttta
atttctacattgctgtttagaaagttgtaacacaaatatgtatttattacatttatataa
gttatgcttagttacaaattaaatggaattacttcaaattttcaaaggttatatagttat
ttttataatataaagttgaaggtatatatgttatgtttggagatatctatagagaattac
attatcttttaagtgtataggatgttttagataattatagtactgatgacagtagtaaaa
agtataggaatagaaatatatcagtgtcatttcagacttaagtaaaatgagtttatcctc
atgtgttttgcaaataaatgcatcattgtccttccctaattattcagggctgagaaatag
gttttgaatgaaagtgagagaatgtaagcatttgccaacctgaagcttgacagcccttta
gtactaagaatgttttaaaaaatacccatcatcttcaatttcaccattcatatttatatg
tcacagagcaaatcatgatgaaccatgaggtttatatagaagacctaatatttgtgatgt
ggaccaggcatggttttatgttagccatgatattttaactgtactagcagatttttcact
ggggttttgtacttttaacattaatccttataatttgatttttaaaaaatatccagaata
aacgaagtctacttatgtctactcattacctcatttatagagtccatattcaaaatgggt
aataagtcaatgagaaagttgaaggaaaaggaaataaaatatttgacctaatttttgttc
ctttttcttaggcttgaagagaattacattgtatgtgaaggagtttgcttaccacggtgc
attctttatgcacactacttagatttctgtaggaaagagaaattagagccagcctgtgcg
gccacctttggaaaggtaaatgacacgtattggctatagtgacttataactaaagtcatg
tcaggcagatagcatgaaaatgaattcatctgtgcaagttctcttagagaatattgagac
atttgttttgcaggcataaattgtcttaaggactctgtttggaattgctatatgtttata
acttgattttgaatattagaaccctaactattagaagatctaatgtgaatttaaagcaag
ctttgtttaagcagtagcatttgccttcaaagagggatgcattaaagtgtatagtatggc
ctgtggtaagaagcaaaattaagtggaggtgacaagtctcttgctaatgcaattagtggt
tagtggttatccatactatttacctagtccaaatatatgagtttttaataggttttaaaa
tgtattaaaatttctcctaattctccatttcactctatgtttacattccaaatcccaaga
ttttatgatgggatgggttagaattctctcatttaaaaatatttctttctacccaacctg
tgtggttaggatgggaatctatataactgacattattatgcttatatatagagagagaga
catcactttgagaatcaatatgaatgtcttaagaaagccttgttctttaagattcatgtc
atgctgtgtttgagaacctaggatatcccagaaaaactttaggaagcttgggtctcaaat
attgtatcttacacaaattgaaatccagattctaacctgtagagggactcattgtccaga
aaataatgaatactacagtccagcttctcatttaaaaaataatgttatttatttcaaaaa
cctatctatttacagagagagtgtgatattatacattgtaatcaggtaacctgggttcta
gcctagactggactaatttattgtgagaccttctgaaaagcacttaatctctttaaaaat
ctgtttactcattctattaaatgaggagtttggataagacaacttctaatatccatatta
acattaccattttgtgagtctaccttatgggaataattcttaactgtttggcagtcatga
agcaccttgaaaacctggtaaaactgtagagccagcctccaagaaattaatacatacata
gtttgccatggagctctttaaagttcatgtatggatcttcaaagattgaggttaaaattg
ttttatgtagaagactttttaaaaaatgtttaatcagatcctaattttagcaactttaga
gaaaggaacatacaaaacaaaaaatttataacattataatggagatacagtaaggcagag
aaagttttatatgtcctttggggttgggaatagatttttaattgtgggtaaatctctgta
tggaattatatgaagagacccaaatcttctcactccatacataaataaagtaataattgc
tttggtagtaccatcaagcaaaagcagatattggtatgatctgccttagaaatcaagaca
aggtcagtagagcacttcaatcaaaaaagtacctccctgcctctgctgatgtattgctta
tcaatatgtgtaagttattactttttccagactaagtattcactcacagttcattcagag
ttcaacatttactttccccaagtaattggctatgagtggcttgcattaggaccatatact
ttctaacgcctaaagtaatcatctttctttttagacaattcgccagaagtttcccctcct
aacaacaaggcggcttggaacaagaggccattcaaagtaagataccagtgaacatattca
ggttctgctcttgtgcatgaagattgacacagatgtaaaataagtattgtctttgtcagt
acaaagagaaccaggtattctcttgatgaagcagacttttatcaactgtgagaactgaaa
aaaaaaaaaagattttagaataatgtttaaaaagcaaattttacatttgaaaataataat
gtattattatttctgctgaaataatttaaatgagtcattttcataatcttaaagctgtta
ctgaaggcaccagtgttatgaggaggaatgcaacgctcccaaagagcaaggcccaaacca
gggggtaaagagctttgagtaggaaggaagtgccttagcatgcttcaggttcttcctcta
gttttctttctgagacaataatttcttgatatctccttctcttctctttaagacaaatga
catgcacagatgacctgtttggtcatctcttaaggtaaatataaacataaactaagctgt
cacacattccccctctttatgtctttaaattttcctctctgttgtggcagtctctggaga
actcccaggtacagtttctcattcaacagctattttctatgcgtactgtgttttcagttt
ctcctttccttctgcctatgagcatgtccagatctcctttatgctgagaaagaaaaaagt
tccaaccttcatgattgctctagtatttccccctttgagctgttgcttcccttaccactg
atcacatccctctgacctagtccatttcctacctgggcaaaaatccaatggctggttttt
actgttactcatcttccttggctcctgcttagcatttgaaccaactgataatgccctctt
aaaataaatacagaaaactacctctatagcttctctgtcatagtactatctaggccctct
tccctcttctaccactccttttctggcttgtccactgcctccttctgccctgacatcaca
tccagcactgatcaatgaaagtataatgtggccacatatttaattcaaaaatttctggaa
gccacgtttaaaaagtaaaaaggaacaagcgaaattaattttaatgttttatgtaatcca
atttatccaaaacattattatctcactatggaatcaatataaaaattattaatcggatat
tttacattcttcttttcatactacgtttttgaaatctagtgtgtattttacacttacatc
acatctcagtttagactagccacatttcctgtgcttacccccacatatggccagtggctt
tattgctttattggatagctcagctttagacacttgcaaaaacataggtcctactttttg
aattcttttgaatatgactctcctcattgctactttcatagcctggccttgactctgtct
ttcttgtccattcatgcaatttttccaaactgaccttttaaagttgagattcaatcatat
ctcttccatgttcaaaacctccactggctcataatttctactattaacaacaaactttcc
tcaacttgacattcaaggtccatcatgatttagtccaagttcattttactatgtcaccta
tttcttactttctagcatgtagtctatgtgctcaccaaataattatcccagtaacctttg
attcactccaactgccagtcttctgtttaagtttatgctgtcttcccctggagaatgcct
tttcccatatatgtatgttgaaattttacccatttgaaagaatgtctcttgaacttcttc
ctttagatctttttttagtccattgatttattgtaggtcccttctctgcaccctgtggca
gtttgctggtacctatcttaatgtgaaattaacttatctcctcctctaaacagataatac
atattttgaggacagaaactttgtctcattcacttttatattctttctgttggtcgatat
ataatagattatcaattaatacttatttaattgattgcaattaatgttaacattattgtg
gcctggaaagaataaataaagtgccagattcaaaaaggcaaaatgggtcccttccttcta
accaagtcaactttatttcaaagtttgatcagtttaactgactgatttctactgaatttg
attcctactgaattgtattggttgaggaaagatcagatagtgtttaaagtaaatagatag
ggggaaaagaggccgagcaatgaagagaaaccctcttgacaggatctataagagggtggg
ctggcaggctgcagggaaagtcaattaatctttgaaggagcctttaggattagggatgaa
tcattaaccctgtccattgtgtcacagtggggctctagtacttaggttgatgtaacaaca
tggggtgacttcgggcaatttatttgaatccaagagccatagatgtgcccaacagcaagg
cattaacaatttgaatttttttctgctgtgctgatatgccatttgatatttgtgacgtga
cttttttgatatgtttatatcatagagaaaaattaattttccatatttaaactacatatg
gtaaaaatatagcaaaatgtagtttgtatatcttgtaaatagtaatttttttgacataat
tattcttagctaggtatgtttctgcctttatttccaagaaatatccttagcttttatctt
ggaagatagaatatcaaaaggcagtatagcctaatggttagggacataggctttaaagtt
ggacaactttaaacatgaatctgatgtttccatgtatagctgtgtgacaccagctttcca
gctagtgatttattgtaaggttattcagcttttcaccagtaaagtgggtatacaatatct
tataggattgttgtgagagttaaatgagataaagtataggaatgaatatagtagtgaata
tgctttcaaccgcactatccttaataataaaaaattaatgactcaatataaaatatctgc
actacaattagaagttatttactgagtattacacacacacacagatgcatgcactcatct
ctaatccttgcaataatgatagaagataggaattactgtattacaaatgaggaaattgca
tttcaaaggttattggcttgcccaaggccacatagataatacataataacaatgctggca
tttgaatcaaagtatatctgactctaaagtttatgttttatctgctagtaaaagtaggga
agcctactactttttttccaatatcaatcgtatcaacaaataattattcaattgaatgtt
tgatttttgacatataagttttattaagtttttttttaacagatctaacagttcttaaac
tttattaacatattagattcttcttcagagaacaaacaacactttaccatgccacaattg
taaggcatttaatttagaggtatttgtgttttatattaacagcaaatttgtagcacaatt
ttattttctgccttttaattttagtcctaaacatgtctctgttatatattatctttgcaa
acatttctaatggctattatttcataaacttacattttataaaaatatttttatgtttct
atggaaatatgaacaactgaatgaaagacagaaatataaagtaagtataccttagaaaat
cagggaatcataatttctcccaattttactagtaattttgcaaaacattttattgttatt
gtagtgtttaatacagtacttttagcatagtattactaaatatttgttgaattatttaaa
aaatataaataaatgtgatatttattttaacttccttggattgcatactaatacatacaa
acattgtgaaactgttctgatgatgattacttaaaaaatgagttctcagtttggccaaat
tattataggatagctagagtatgtccagtcatctcactggggactatcagaatttatttt
agattatgattgactcaaaaggttctcctgtactctgggcatgagatagcaccctctttt
taaaaattgttcttagatgtctttgaggttcatgaagcaatgtcactctctaaattttac
tggtccctatataaaacccaaagtttggaaaacactaatctatgtgacaaagagatgatt
agtagggcctaaaaatcatgaatgaatgtggtgtctattttcaagttctattttcctaag
ttttgaaataactggctgttaattacagtaatgtcttcacagctctcacatttgtgcatg
tgctacttctttccctcactgaaaagtgaaagatgaaaaagtttgactgtataaaatgag
cccaaaatttattcaattaaatggaagagataaaatatttaaaacagatatattaaaaca
aaaaaaaataggctggatgtggtggctcacacctgtaatcccagcactttgggaggctga
gacaggaggatcaggaggtcaagagattgagaccatcctggctaacatggtgaaaccctg
tctttactaaaaatacaaaaattagctgggcgtggtggtgcgcacctgtagtcccagcta
ctcaggaagctgaggcaggagaatcacttgaacctgagaggcggaggttgcagtgagctg
agatcgcaccactgcactccagcctggcgaccgagcgagactccatctcaaaacataaca
aaacaaaacaaaaataaaaaaataataaaacaaaaaaatctaaacagacaggatcactgt
gtagggccagatatcatccactgtcaaaattaggaacaattaaaaatggagtaatttgtt
ttcagtggcaagttcaacattccacatcaaaggccactgctgctgatggttatggaaaaa
aaaaatctctaaagatgaacatgaggggtcaggaagcgtcactctagggcacctaacaag
tgtgctttggggacaaagccagtcaatttgcaggtccattagcagctcagctctctatcc
agttccttcacgcttaccatcccctgccagccaagaaaaccagcaaccccagcggcagac
actgtacattcccaataccaagataaaaattgactttactttcatgtttcttcttttctt
ccctttagttttactaccaattccaaaagtatacacctggttttattatctgtgatattt
tttaattgaggttttgaataaataaaaaatgaaacaaagttctataaggataataatgaa
gaatcattcttgcatattttatggttatgaatacattgagaataatcagtccattcctac
tgacatggatgtacaaagcgtgatgctaaagagtttttgagatgcaaagaattgtaaaac
agggtacctgctggcaaagaactttcgctactcatcttaattatttaataagcattttac
tgagggtcccgttgctaactaggccctcgggtacaatgataagcaaaaaccttgtatccc
acccttgctcagaatggcttggctaagtaaaggagaacataattgagcccacaaatagat
tttacacacatggtagactgtttgattttaagttacattttaattttttgtagactttga
tcagccaaatcttggttttcagacatgatggacaaaagctattatcttatttattagtag
tgatttagtgggttaataaaactgatacggcagctgctcttatcatagcaagttattgca
agtccctgaacagcttaatcccatcatttccttatcagttatcatttgtgtagtgtaaac
taacatcagggctactagctcagtgggaacatatgtttcaggaattctatataaagactg
aaatggaaaagaagaaatatagatgcaagtacaaattgttcagcaaatgaagaaaagtat
taggcacaaagtaaatattttagtagtaaaaaaagaacagcaataatttcatttttcata
ttaaaagtctgttatattttataacatgttcacattaaaatgtggttacaagcattaatt
attcttttttcataaattttaaatcagatctgtcatttgacataagattgaggaaagttg
ctaataaatgaacacaattttcttagataatcatagaagctgctttcatgacacattttc
ttgaagagattagctaatcatccccaggattttcgagcatttatcatatatcttctttaa
tagaaatggataataatcatatagggagaaggaactgtgaaatgtttgggaatctttatt
cagagtaacctacaggataagcatcaggtagtgttatataaatttaaacaactatttctt
ccacagtgagacaaacatcactttttatttaacatacaccagcatatcttcttgttatat
tacagtatgcatggtaaatactccctagcaagatttattttagggtcatctattaaccac
aaaataatgctataaaatattgcaagtgagatgaaaaatttatgtacactttgcatgaac
tctctctccccagttttatgaggtttatctttagtgactaggaggacagaaagctgctca
tttattatctcttctctgttctcagagactctaaatcactcagatgacaacatgtaccta
gttagactaaaaggaagattaaaggggaaaggttattttgttggctccagaagaaactgg
gtatgaaatgtgctaaagcattacagtggtcattgcaaaatactgaggtttgtattgcta
gcaacagtctttccaccaaagtacaccaatttcatgccctttatatatattgtttacgta
tgcaacttttgttcaatctcagtgttttactgatgacctggaaatgcaatgtcagaaggt
ggttattgaaaactatcagctttaagaaaatttgttttattgttttctaaattcctagaa
gaacacattgatttaaccagtaaatgtatgaggatttttcttcgtactaatttttaatga
ggaatacagtgaagggaaagataaaattctcatcctcgaaatcttagggtttagtatggg
aggtaagccatgtatacaaatgccaatgatacaaggacagagctgtatagggtaaatgac
caagggaggagttcagggagttcaggagttttgcctgagatatcaggcaaagcttcatgt
gttaaaatatgccttaaactatgattaagaaatgaggacctgatggaagaagggtattcc
caatggagagttcaaaaaaccaaaggtaccaccgtggctatggcaagctatttatgaaga
gcaagtcatcctgatagtaatagtcaagtttctacagtacctgtgatagggttaaaggag
ttagtagacttccttacatcatgttagataagagattctttaatttctaccaaattttaa
attgtggtgatatgtttaagtatatgatattatatgaaatctcttaattggcaaatgttt
ttatggttttgtgacacattgttatttttaatttttcaagttattcattcatttatctaa
taaatgtttattaatttcctattacagggagcttacattctgcgagtttatacatgaaat
gtcaaatatgaaacatccagatcagtggtgtgggtcttaataattcatgttagttatcta
tgcttacattactcctgccaaacaagaataaagtgtgtgtgtgtgaatgcagacatattt
gaactgtatttcactagaactttctaattgtaaataaaattgcaatacaaaagagagata
tcttttgcatcttgagtgtggaggcaatatggtttgtggaatcatgggtttaaattttgc
cttcaaacccataacatttttaaacaaatcacataatttttgaatgtctgttttggaatg
gggataatgctctacttgccggctgctgtgaaaatttgagatcatgtacacatacaattc
tttgcatgtaatagatgctcaaaaatggtaattatttctatcatgactcactatcacctg
cttcaatggtagcaaatattaatttggtattacaattctctgtttgcattatttgttccc
tcacaagactgttaactcctccagagactctcctctacctctctttcaatcctcagcaca
tggcacacagtgagcactgaatacatgtaggaaaaaaaagagtgtactctttcactggtt
ctctatctcctggcatgtatataagattgtatgatagaatatgctcagctacatcaacat
atctaaaatctaaggcattgctaataagaaaagtacatgccatttctctcttgtagagct
gagtgtagctgaccaagtcattttcttcaggtgtcagtttgtgtatgggtttatagtgtt
atttacatttgacttatacataaaatacatacattaattaaaaagcacggttttttgagt
atatataaaatagttacttttgtattttggatgtaggtagaggcattaaatatttctatt
tgtaaagatattctgtcctaatgactggggacaggaataagggggccaaataatataatc
atttataacaataagaaacaaataaattgcataataaaacattctatccttaaaagtcgt
aagaaaaaagttacacatctgtattagttaggatttatttagtcttaaaatgtagcaatt
tttttaaaatgtgaatatcaaatggttttaaaaactgcaagtaaaatgtacctcagtgct
ggtcagtgtagtcacttttccatgacagcaggcatcagaaggccatagactatggaggaa
tttggaaatatggatattcctgatcagattttcaatgtctgttttgttcatcattgtact
gacaactagcacagtggtcagggcacagtatctgctctaatattttttgaactaatggcc
atccctttgacttgtcttgtgatttttgtgtaccacctgtgaagacagtgtagtttgttc
tcaatctgcatggcaaaccattttaccacgctgaaaagaggattagagttgagaaacaag
aaaattgaagttataataaaagaagtttatcaatttttaagccaacgtttaacatgtatt
tctttagcaagtggctaaaatgtagtatttaaactataaagcttatagaacaaacagcaa
gctttgcaaaaagaacatgaaattacaacatctttccattctaatggatctctgttttca
aacattatttgatttatttcttctaatatgtaaacatttcttttggtatcttagttctaa
aatctaacaaatgaaatattagtaattatttcagactctggcttattaactaattctact
aatatatgtgactatcatctaaatctgctaatgttttcacagttttaaatatttctctta
cctatatctattaatatagctcctttggtaaagtctttatgacttaagtaagcttctttc
ttttcgtttctaattagagacatactcagtttagtattttgaagtttccattaagttttc
catttccttcatttctccctttgttccattataccttagaggttctttttttaatctacc
ataggatttctttttctgtactgtaaaaatgagcagttatgatggtccttttttcaggtt
aacagactataattgtacatttaccaaaattgaggacttgaaaacatcttcccagtcttc
cagaatcataaaatatcttcatttaccttgaccaccatatattattgtttcccaaatatg
acaactctttctgaaaacattagttataatatttgttgctgctgttgttgttttgatgtt
taaaaatcctttttccttcatctcaaatgaccttgaatcagtagaggcaagtttgctgcc
acagtcctgcccttagcacctgagaagagagaagccatttctgggcctcccactttgggg
ggctcattctggctgtcatccagctgctgtcctcccatgaggcagggagtccatagcctg
agtgaatgtgtccatccaaaaaccacatcccacttctgggtccctggggccctggaattc
cctgttcaactccccaggcccacttcttgggcctatattgggcatgtcccaagtccatcc
tcagaaggccacattgcttcactagtgttcataaccctagactgaggtgtggtcaggggg
tagctgttagtaggtgatgcagatgcagctggatcttggatgtgcagtccagttccctca
cagtgaacaaaggagccagagctgaaaaatggggtgaaagtgggtctttccccaccacca
tgttcccatatggaactccaggagtctaagaatgctaaattcatatttacctactagacc
attatggaggtaacttgtcaatgtaagaggacaggaatatttttgttagctgttcattag
ctcgatttatagttttcaaatagctattcatatggtatgtaggcttccatttgtactccc
gtcctggatcctgaaaatgcttaggagtggaacttcttggccaagtagttctttattgct
gaggccagagatagggcccttgatggatgaacggaagattcatccattcaaccagatgga
tgaactgaggattcagatggtggctcctcagtttaaaggatccactttaaactcagatgg
tggtgctcggaaacaacgttttaaaatataattaggctgatgtccactggaaatcccctc
attctcttttttacatttctttcctgatcctagatgaatgcaaattgaaggagttggtaa
acagtaggtagtggtgctttatgggggatggatggtggagagtggagactgaccacagaa
agcagatgctagaggactctgactatcctcactaaatgcccactattccactagcatgtg
tataatatttgtagtgtttgtatatgggtgtgtaatatgtcaagagtttgtgacttagga
gaataagccataatttgagaatcagtgagttgctatacttgtattgtgtctcatgatcca
ctggcatatttaaaacaaattatctacagcactgttactttccacatgtcattttcattg
atttgcaacatagccttctccccattgttgcatgaaattttgaagtgaaaatagtagtga
attggacttttgattcctcgtgaggaaaataatgtgtaaagggtcacatgtttcatacat
attcccatgtgtgagattggtcttccctacacatatggtaaagaaaaccatagcattttc
ttgtccaattgactaaattcatgttgaatcacccaatttgtaaatacatacagtacatat
acttagagccaaagcctacatttatacattattgggatttggaacctaatgttttagggt
atgtaagaggattgtcagtaggtaattctcatttttcaagcctagagtcagaaataacaa
caataagtaggagtagtgactatcaaagaggaatatagcacattaagatgctgcctacct
gaaaaatgtcagaaaagaaaggtcatcagggtttgcagttcttattcatggttatgtcag
ttataccttagtctctttttcccctccaaaaatctccttcactaacacagagctggttcc
tgtctttgctctaggtatcattactatgggattggcatcaaagagagcagtgcatattac
cactccgtttattctggaaagggcttgacaaggtagagttacaccatcttcaagacaaat
tctctgtgtttctttaaatatgcatgatacctattgaataaaatgatttcttaattttgc
ttatcaagatgtttccatttaagcatcagaccttaatgtccgctttgtatggatgattat
ataatctagattactgggaaaattatataacttgtcataattagtgagaaattaattgtg
aactagtgttccagagagatgaagaggagaaatcaaggaagcagaattgcttttaaatta
gtatttactaataaagcaaagtctattttcaggttggattcaataaaacaaaggcagtaa
atgtaaatgtaacttttttctgagacaacctgttttaaagatctatgtgcttgactagta
ccttaccaagatagaaagtttattgtaataatctctaatcacatatactttgaccatcct
cttaccttatgagggtgaaattactgacctgtttgggtttctatgaaaggtaaaacatga
atgaaaataaacagcacattgctctaagccactgttaactatcatggggatattagtaag
tgaggttacatctaatgaaaccagtgataacacatcattcattttttaaactgaaactct
gaataattagatgtgtatctgagattgctttatggtacgatttaccaagaattgctctta
gctcttaaaagaagaaattatttttaaaagtaaagtatcttgtggaaaaaaaaagtttag
tcactgagtcatactaagataaatttagatattacaaggaacataaggctgcttactagc
caccaccccactataaaatgtaaatataggctggaacacacacaaatgtttaatagtgag
tgtcctttacttgtctcaaatctcacctggcttttaaaaatattattcatttactttttt
tctaaagaacttattttgttttagtaagttgagaaagatgcttgatttctttaaaaaaag
caaatttctccagcttatttctctaatcatggtatgaaattactgcttctttaggttgtc
tacatatcattgaatgctatagctgtaattttgtttgaactaatggaaaatgtactaatt
ttttaaggttttctggaagcaagctaaagaatgaggtaagaattattttcatctctattt
tacatctgctataatatgtcttacaagctgagcaatacatgttaattattccctttggca
aatgtagaaataaatgttatttattaggaattccttgacgaaggacttcagatacagctc
aattagatttgggacaacaaatgaatctttgcatggatctaccaaacaactttcagttaa
cctaggagagatacatttttagttatctttacctaatatcagatacttacaagactgtaa
aaaaaacactatcatttatccaaaaagtttccacttaaatataaacaaaaagcttaagct
gaggatatggaaagaattggtctttggactgcacccatttagacaaaacatttattagtt
atcaaggagcccaaatgctatgctacactatggtttgttttactactttgtgtacacaca
cacacacacacacacacacacacacgtatacaatctttctccctaggcttcctctccacc
ccctccttcaagaacagactttatctaaatgagttagactaccattagggactgcatggg
taattagacacatgataaggccttcattattctcaagttaactaatcattaagaagaggt
gctgccaagctaagggcacatgacaatgtgttgtgtagtaaatctggacctgaggtaaag
tgtaactccattagtttggtgaaatgatgcaagcatattttaagaaataatataaggccc
ccaacccactaaatggccaatttctttccaccagtgcttttaatacagttaatggctaat
tacataatataaatcctccagattgctctttttatcaatgaaataatagctctttattag
ataaacaattgtgaaactgcaaaaatattgacttagagatacactttggttgagtaaagt
ttatgtcaatagggaatttacgttatttctctcaggtgttctttctactagtttgatgag
gctggtggtactagcaagccctctgccgataaatggcaagccttgtttcatggaataaaa
gaaaaatatttctcaagtctactttttcctccttagaagaggacactgcaaatactgttg
tagattttgttactaaaattaaaatattctgattaagctctatagcctaaccattttctg
tggatacctgaaggcaataatagtgtaccattactttgatgattatagaaattaacacaa
ctaagagctttctaaaggctcagaactactctaaataagtttaaaatgataataaaatat
tttcataacacaattgaaatttttaaaaattattttctttgggaggctgaaaaatacaaa
aaattatttgggcatggtgatgtatgcctgtaatcccagctactcaaggaggctgaggca
gcagaatcacttgagccctagaggctcggaggttgcagtgagccatgattgtgccactgt
attctagcctaggcaacagtgtgagaccctatctcaaaaaaaaaaaattgtatttagggc
gaccaaccatcgttggtgtgctcagacatgactttcagtgcaaatcttcatatacgtcag
ttcatttgaacattcataactgtgaggtatggtgtcagcatatttacagctaagaacaat
gaggctgagagatgtatttgcttttttaagaggtcagagaaagattctatttttttaaag
ccatggtcaagatattaattaacagatgtattacattacaggtactaggagacaaaatgg
tgaatgaagagatttggtcctgcccttccagagctttacagtatagcaggaaagcatatc
ttgaacaagtaattataagaaattctagagggtgtcatgggagtaactaggtttagggag
ttaaggacattttacacaggaagtgatattaaggaaataactcagaatatagtggtagtt
tggaggaggagtggagtaggggaagagggaagaagagtggttaagacagatggaatagca
taggccagggtttctcagcctccatactatggaaattgtggttcagataataatgtttat
ggaagatatcaagtatattgtaggatgcttagtagtatcacagcatctctggcctctacc
cattacattccagtagcagacccccacccccttgtcgtgacaaccaaaaacgtctctgac
attgccaaatgtcaactactggcatatgtgaaggcaagcaagaggtgtatcatgttgtag
aaaaaataaaaaaaattctgcttagctatagtgtagaatgaggtagagagtaatataata
ggtagaggctggattgtttgtagtctcattaggttaagaattctgtaatgggaagccact
aaaggggaattatgcatcagacttggtgttttataaaactcattctgaccatgacatgga
gaatacattagaagagtgtaaggcaggaagccagtagatccattggaggctatctggata
gtctgtgtaagagaagatctggaccagaataatagcccaagggatggagagaagtaactg
attttagttgggaaatattgaaggagaagcaggaagaaagagtaaaaagataaggggttt
aatttgggacttgtcatatttgatgtgtttgtgaaacatttaacacaaattttaagtggg
aagttggatatatgtgattggaaaggaggacttcaagatttagtttgatggtgattgaag
ccatggtaatggataaaaatgcttagggaaaaaatgaatgagaagacaagaggttaccaa
aaaaaagttgtgaaaagtgagagaggaagagtcggtgagataacagaggagagtctagag
tggtaggaagagaaggaggagaatacagtgtcacaggattcaggatgaaaaaatgctccc
tacagaagggaatgctcagatggtgctgaaaagtcatcaagataaggagtggaaaggatc
catggaattagttaagtggagataactaatgatttcagggagagcctttccagtggtgag
ctggggtttggtttgtgaaatgagtgggaagtagcattgaatgtagaacatttagtcaag
ttcagggtgataattggaaaggacttgggatttgggattttttgtttttgtttttgagac
agggtctcactctgtcacccaggctggtgtgcagtggcacaatcttgactcactgcagcc
tcaacctcctgggctcaagtgatcctcccacctcagcttcccaagtagctgggactacag
gcacacaccaccacacccagctaattttttggaatttagttttgaaggatgattagacta
atgtctaatgctaataaaacaggaacagtaaagaatgaagactgaaaatattaaagaaag
gaaagttgagagcacaaggtcactgaggaggtcagtgtagaggaattggccctagagagg
aggagcagttcttccactaaaactgaaaagagaaagggtaagttcggatgcaagcagatt
tgtagatttttgtggcagaaagttgaggtagcttctgtttggtagttttgcatttctctc
aggaatggtagtgtaggtcatgtgctgtggcaaaaatcatggaaagaaagtaggagtttg
aggaacttaaaagaaagtcctagctattctcaaccaggttttctagagagaatatagccc
taatgccctaagacatccactgaatataaggaataaactctgtcgtgcatgagtgtttag
aatggtattgattaagcaccatccttgagagaattgaaaaatggttgttcaaatcatttt
ctgtaggacttaattttctcacagatttattgagatggtagcaacagtctttgtggaaga
caagaaagttagaagattgtaaaatttaaatggcatgagccagaagaaatgcaaaatatt
caggaacagttataataagagaagcatactgcctatttggaaaaaaaaaatacaggcata
aaagaaaactacaagtgaaatgacataccatgtgcctggataggaatgctagatattata
aatattccaattcttcctaaattaattcagacattttatattataatgaaaatttgagtg
ggtaattaatttttggagatgaatatgttacgagcttaatctagaagaatatacaggaag
taatagttaagagaaatgtaaacaagaagagtaaaaaggggatttgtctgccacatatca
aaatattatgacatgatactgagtcaactgtagatagaacaaatctgcagcagagtttag
gtacctgacaaaagaccctagtatttataaggttttagtgtatgaccaaacagaaattac
aacaaatgaaggaagaaaatatttttctgtgtcctttttggagaaaggtggagtactata
taaataaaattattcaggaggtgttagaaacattgaccattttgcaaaaaaatttctata
cctcacaacttatgtgaatttcatataaacaattaaatataaaaataatacttaggagga
aatatatgtctaccccacttctggaaggagttattcactttctaagcataaaagcagttt
aagacatttcataggaaaaagaaaaacacacacattggaaacttcttcatatcaaaagca
tcatatgcaaaatttgaagtcaaaggaaaaactgggggaaatatcttcagcaaacatgac
aataaaattatatccatagtacataaaaaatcctataaaaatatgaagaccacaataagt
agtagaagatgcgaatagatgattcacagtagaaagaaaaagctaataaacgcatgaaga
aaggagtaccaaataaacaaaaattaagataacattttacaatatgaaactatgaaatat
ttaaaaattattgggaagttggtgaaggtaggatgagataaactctttcatatcttgctg
aaggcagaatgaatttttggaaaatgtttggaagatctgcaccaagtctttaaagtattt
atatcctttcctgctaattctacttttgtatggattttgtatgaatcttttctttttttt
tgagatggagtcttgctctgtcacccaggtcggagtgcagtggcgtgatatggctcattg
caacctgcgtctccagtgttcaagtgattcttctgcctcagcttcccgagtagctgggat
tacaggcgtgcgccgccacacctggctaatttttgtgtttttagtagagtcggggttttg
tcatgttggccaggttggtcttgaactcctgacctcaggtgatctgcctacctcagcctt
ccaaagtgttgggatgacaggtgtgagccaccgtgcccggccttgaatctatttttattt
catagtgaaatctatttttatttaaaaaaaatttttatttcactatgaaataaaaataga
aataaaaataaaataggtaaatttcatagtgaaataaaatagaaaatgcagacagaaaat
tatgcacaaaatttttattgattacagtgagaaactatatgtaacctaaatgactaatat
caaagaaatggttacataatttattgtacttttgtgtggctgaatattatttattaaaag
gctcttttaatgatatagagaaatgttaattataaaaaaaggacacagaagcaaatatat
gtgaaatatgtaaagcataactgggtatttacaaattatatacagttggtccctggctta
aaatggtttgacttacaatttttcgactttgtgatggtgtgaaagggatgcgcattcagt
agaaactgtacttcgagtacccatacaaccattccacttctcactttcaatacagtattt
aataaattatgagttatttaacacttcattataaaataagctttgtgttagatgattttg
ccctactgtaacctaaggtaaatgttccaagcacgtttaaggtaggctaggctaagttat
aatgttcagtaagttgggtatattaaacgcatttttgacttacaatattttccaattgta
atggttttattgggatgtaaccccattgtaaattgagaggcactgtatgacagagaatta
atatctattactatgttgtaaaatattgtagctgctagccacatgtgactattaattaag
taaagtaaaaaatgctcagtcacgttagctacatttcaagtgcttactgtattggacagg
aaagatacagaacatttccataataacagaaagctctattggacagcactgttctagaat
atgtatagaattcaagtcaataatgaaaagacaacccaacagaattatagcaaagtatat
gaagaggcaattaattcaggataaacaaagaatgactaacagtgctagttggcattctgg
ttgaccagtgtccataacgtatgttgaataccaccccttgccaataaaaaagtgctcaat
ctaaatattaatcagggaaatgaaaattaaaaccctaatgtgtgattgtctcacatatat
tacattagcaataactaaaatgtctaaagacacactgttgacaggaatatggaccaaagg
aactctcaaatagagtagaagggacaatatctagtgaagttgaagatttacacactttat
gactgcattcctaaagaaaccttcacattgtgcacaaggaggtgtgtatgaggatgttca
ctgcgacatggtttataattgcagaatactcgaaaataatcaaagtgttcattatgatat
aatgggaaataagtttttatacatttatacaatggagtgctatactgctttgggtatgag
cgaatgaatgatagttataataatcaaattagggtcatctcaaaaacctaaagttgagtg
aaaaaagcacattgaaaatacaaggatacatagtgtattataccagttttaaagaacagt
ataatattaagaacatttacatactaggtaaattttttaatgtttgagtagaaatgatct
aaaccaagcccagaacactatttcttgtgggagaagaagggaatgaaattaggcaaggct
gctttagtattggaaatgtctcatgtcttaatcaggatggtaagtgggtatttattattt
tttctctatatcttttaaaaagttttaaatagttcaaaatataaaagcaaacaacaacaa
caaaaaacaacaaaaacaaaataaaaaacaggaaaaagatggtaagagcgttactactta
gtattaataattgttactgttttaaaatttttattcataaatggagtggtttaaatttca
gaaatgtcttagagattgtctcagaatctgttaattcacaggaataaaacaaatgaacaa
aacttaattataatattttctccccatcaaagaaagcttttcttttcctgtgggtcttct
aatgtgggccaaatttttgtttcaagcagctagtgaagttgacattatttcttagggaat
gggtccattgatttcatacatttctaccaggaagtttccttgatagcctgagttttcttc
tccttaacatcaaccgttcacagccagttgaacaactttgtaccaagataaatatcaaat
cctccctccttggtatatgcttttcaaatatttgtagactgttatcatactctcctttgt
catcacttagccaagccatgcagcttaagtcctttaatctttcctcataaatcagaccct
cttgccttctagtcatatttgtttcttttctgtagggtccttcttgttttcttttagaaa
tacgattcttaatagttcacccaagagtaccgaagttatcaattgagaaaggaaaaaaca
aaacaaacccagacctctgtagctggcctatgatctggcacctcttttagtacgattgta
atagcaaatatattagtggaattagaatgagcatattttactattttaaagatgatcact
cctctctttttgtgttacacttactggatattattcgatttatgcaatttatatgatctt
tgtatccagttgttaacatccaaaacaaaattaattttaaggttttttggggcccttttg
ccccttcttgatgttgcacatattgctagctttgattacacaaaattattatttaccaat
atgagagtttttaaaagtattagaattaaagttacatactttatttcttaatatgtgttt
ctttagcatgctaacattttttattgggaaatgtgttattcacagcacccacccaaacac
acaaacacatgcatagaatttttaaaataatcataatatgaaaactcaagccctttctca
taacttaaaagagaggagtcctctgtgcacccacttcaatcactttttcctccctactca
tcagaagttaccactctccagaatatggtgttactgtttgtttttctgtaaagtttgcca
cttacaaatagatctctcaacaacatattgtttattatttgcccagttgtatcctacata
aaaataggctccttgttttccctgtgactttctgttttccttcaatgctaggttttgtga
ttctttaatgctgatatatgaagttctaatttatttgtactgctgtataatattccattg
taggaaactatcccaatgcgtttattcattccattgtggatgggaattttttttttgcct
gaaaaacaatattgacgcaaacaattctccaggtagacatctataggagttgaattccag
gtcccaagatatactcatctttaactttactagtaaaggtgaaattattttccagagtgg
ttgtatcaacttctgtctctccagctgtgtgtgatcattacttttgtaccttattcttat
gcttggtattaaatgacattttagtttttgccagtcttgtgggtgtaaaatcatgtctgt
gttttttatttggaaattgtttttaacaactgatgagctagaatatatttttggattttt
attggtcgattcttttctgtgaaatgtttgttcagatcatatcgttttttattttgaaat
tttaatcttaagagttctttatatgttctggatactaatatcctgtaagttatgtgttgt
aaataacttcttcctgttagtggcatgactcaatattctattgtatcttttgatgaagat
ttttattttatggttagtactttttatatcttgttttttaaaaatttgtgtatattccaa
gattataacaatattctctataaattactttgaaagcataaagttgctctgaacatttat
ttcatttgtaattggtttttgttcatatttttattgtggtaaactacatataaaatatac
tatctcagccatttttgagtgtacagttttgtggtattaagtacattggtatcattgtgt
aaccatcaccaccatccaccttcagaactctttcatcttgcaagactgaaactctctact
cattgaacaataactcccatcttccctctaccatgtccctggccactaccattctacttt
ctgtctctatgatgtttactactctagaatcctctttaagtagagccatacagtatttgt
cttctggtgactgacttatttcacttaccataatgtcctcaaggttcatccatgttgtag
catatgtcagaacatcattcccttttaaggatgaatgatatttcattgtatgtatataca
gtaccacattttgctaatccattcatctgtcgatggacaagtgggttgcttccacgttta
agctacagtgactaatgctgctatgaatgtggatgtacaaatatctctttgagatcctgc
tataattgttttgggtatatacccagaagcggaattactgggtcatataataattctatt
tttaatttttgggggaactaccaaactgttttacatagcagctgtactattttacattct
caccaacaatgcacaaggattccaattttttcacatccttgacaacacttgttatttttg
ctggcgtgtgtttgtgtgtgtttttgtgtttatagtagccatcccagtgggtgtgatgtg
gtatctcatttagggtttgatttgcatttccctaatgattgtaacattgagcatatttta
atgtatgtactagtcattcatatatcttctctagagaagtgtatatcaagtcctttgccc
attatgaatcattttgtttacttttatgttgttaagttttaggagttctcaatatattct
gtatattaatcccttatgaaacatgatttgcaaatattttctctcattccatacattgcc
tttctactgtgatcatagtgtcatgtacagttatatgcataacttttatgaacaaaagtg
tttctttttttttttttttgagatggagtctcactctgtcaccaggctggagtgcagtgg
tgcagtctcggctcactgcaacctctgcctcccgtgttcaagcattctcctgcctcagcc
tcccaaggagctgggactgcaggcgtgtgccaccatgcccagctaatttttgtattttta
gtagagacagagtttcaccatgttggccaggatgttctcaatctcttgacctcatgatcc
acccacctcagcctcccaaagtgctgggattataaatagttcatgaagaactattttttt
tatgaagtacaatttgtgtaatttttgttgttacctgtgttttagtgtcctatataaaat
tttttttccaaatcacatgtttccttctaaacatgtttcctgtttccttctaaaattttt
atagttttagctcctacatttagatatttgattcatttttggttaatttttgtatatgat
gtatgaggtaaaggtctgactttattcctttgaatgtggacatccagttttctgagcaca
ctttgttgatagaactgtcctttccccatagaattgtcctttccccatagaatggttttg
gcacccctatcaaaaattattttaccatatatgtgaggatttgttactggcctctctgtt
ctattccattggtttatgtgtctgtcttcatgacagtaccatattgttttgattactgta
actttatagtacgtttgaaatcaggaagtcttctctgactttgttcttctttttcaagat
ttttggctacccagggtcccttgagattccatagatatttttaggatggatttttctttt
tctgaaaaaactgtcactaggattgcattgaatcattgaatctatatctcactctaggca
gtattgctatcttaaatattaattcttctaatccatgaacatagaatgtctttttattta
tttatgtattctttaatttctttcagctcttttatgtagtttgtattgtacaagtctttc
acttccttggttaaattagtttttaagtattttattctttttgatgctattgtagatgaa
attgttttcttaattttcttttcaggctgttcattattagtgaatataaatgcaactagt
ttttgcatgctgactttgaatcctgctactttgttgaatccatttatgagttgtgtgtgt
gtgtgtgtgtgtgtaatttttaggggtttctacatataagattatatcatctgtgaacag
agattttctacttcttccttttcaatttggatgccttgtgtttttttgtttttttttttt
tgcctaactactctagctaagacttctagtaccatgttgagtagaagtgatgaaagcaga
cttgctttgttcctgatctttgaggaaaagctttcagtctttcaccattacatatgatgt
tttctataggtttttcataaacaacttttattatgttgaggtggttttcctatatggctg
gtttgttgagtattgttatcatgaaaggatatggaattttttcaaatactttttctgtac
ctaatgagattatcatttttttattccattaatgtgatgtaacacatttattgattttta
tatattgaaccatccttgcattccagaaataaatctcacttatttatggtgtgtaatcct
gttaatatgctgtggaatttggcttactaatattttgtggagagtttttgcatcaaagtt
cataagggatattggtctgcagttttcttgccttgcaatgtctttgtcaggctttggtat
cagggcaatattggcctcatagaataagttacaaagtactccttcctcttcaattccttg
gaaaactttgagatgtattgatattagttcctctttaaatgtttggtagaattcactgct
gaagccaactctggggcttttctttgagtgtgttggttaactactacaaatttgtaaatt
ttccagttttctgctattatttatttccaagttcatcccatgttggttgaagaaggtaca
ttgtatgacatctatcttttcgaattcactgagacttagtttgtggcctaacatatggtc
tatcctggaagatgtcccatgtgctcttgaaaataatgtgtattctgttgttgttgggta
gattattctgtatatgtttgttcaatatagttggtttattatgctgtcacatcctctata
ctcttacttaacttctgtctgtttgttctgtccgttattgagaatgaggtgttaaagtct
ccaacaattattgtaaaactgttcatttctccctttaattttgtcaatttttcttcatat
attttgattatctgttattatctgttatctgtacatacctgttattaggtacatgtacat
aaagggttatgattattagatcttttttgcctaatcaaaattttgttaatgtataatatc
cttgtctgttacacaccttttaaaatttagagtctattttgtctaacttcattctgccaa
tatctgtcttccaattggagagattgattcatttacatttaaagtaattaccattaatca
actcctcattatcctccattacccactacactttctagcatcttgtaaccactattctat
tctctaagttcatgtgatcaaattttttatctcccatatacgagtgagaacacgtgatat
ttgtctttctgtgcctggcttatttcacttgccataatattttccagtttcatccatgtt
gttgcaattgacttttaaattgatcttgtattcagcaactttgctaaaaaaaactttatt
gttaaccataatttttgtgtaatttgttttagtttttcaatgaaatcaattacatcagta
gcaaataatgctaatattgtctcttccttttcggtacttaatctgtcattactttttcga
gttcattattattctggctacaaactctggtatagtgttgagtaaaaaaggtgagagcag
gcaaatttaccttgtttgtgattttcaagggtattttaccactaagtaagacatttgctg
tgggcttctgatagatattctttgtataatgattaagttttcctctatttctagcataca
cacacacacacacacagacacacacacacacacacacacacacagagggattgagagaga
gagaggctaatgaatggtagtggattttaaacaaactttttcctgcatcagttgagatga
ttatataatatacagcattctcctctgtttgttgttaatatgatgaatttaaacctgagt
atgattgtacttatatactactgaattttgtttaatattttgtttaatactgtctttagt
aataagtgaaattgaaatataatttttctttttctgttcttgtctagttttgacatatac
gttttcaagtgaattgggaagttatccttttttctattgtcagaaaaaaatctagtaagc
ttaaaattgtctgtttcctgaatgcttgataaaaggtcacctgttaaaatcttttgagtc
tgtttttttctttgtaaaaggatttttgattactaattatatttctttagtggaaataag
agtattcctttattcctaactgcgatttaatatcatactgtgtattatcattttgggagt
ttatatttctctgtttctcttttcctatatcaccaaatcacatattgagatgaataaaca
tgactttccacacaagagaaaaaatatatgaaaagtgcaaacctttctaaaattaagatt
taggtaaatttttgttatgcttatccaacaaatgttagttttctgttttgtcatataact
tccttcctttaaggattaagttatttattttcttgtttcctatattatttttccctattt
attgacagtaacattccttgacagtgcaatgataattggtgctcataaatggaaaagcca
agcattgaaagtctttgaagcatttcttaaattaagatagattaataaatagagtggatt
gggattaactatgctattatatcagtttatgataattattaaataatagttattaattaa
aaaattaagaatatacttgaaaagagattaataaagtaaaaattaaacataatttttaaa
aatgaatttctactatattttaaatataaagctcatttaaatcttttttttttttttttt
ttttttttttttgagacggagtcttgctctgtcacccaggctggagtgcagtggcacgat
cttggctcactgcaagctctgcctccagcttatttaaatcttaaataagtcaacaagaaa
tcagggcttctaaaatatctggtgttaaaggactcaaaagtactcccagttcccttggct
ctacccttataagttctagaaagacaggatgggaacccaacctgtctatgacagtaatta
agtttttgtctactaaacatcttcaatatgacagagataaacaaagaagtgcagtctaga
aataaatgtgagaaaattatgagaaagaacaaaattttgtccttgccagggacactttat
gtcctttattatattcataatttcattatttccccaaacttttgattacaatctggtttg
ttaaaattttgtttggggaggaggaacaatcagttatggcctgggagactgatttgctga
ggctccagttctgtcatgaatatgtgtttgttcttcctgtgtgggtttcctgtaagtata
ccagcacagtagcattataagttatttgtcacttttctaattttctgaaaatagctcaag
tatgctttctccaagagatgtgaaagaacaacacatgcctgaatttagggtagaagaaac
ttactgtgggagagtccagtgcactagcttgagaatcagaagttagactccaataaaaat
tttgctagtaattacctctgagactgaataaattattttacgttcaatcatctcatttac
ttaatttgtaaaaaggaaggttggatttgacaattcctgatcctcttatagttaaaataa
tttcagtagtttcaaaggcagatcttcctaaacttatgccattagcaaatgtgtacttaa
atttctaaaagttgtgaaaactgacaaatattcaaaactaaaatttgaagtgataggaaa
aatattctaactatgaaactattgaaggtttgaaaaccatttggctgacatgtctcgttt
attcagttacacaatctaaacagtctactcaaatctcgtaaattctcatggtttgcagga
tgaagaagaatgaaattttatggatttgtattttactagaatagtactttggaagcatat
agttgataatgatgtatttgttttcatttttctaaattatagggtggcttcactcgtaaa
tattcgcttagctcaaaaactggaacacttcttccagaattccccagcgctcaacacctt
gtataccaaggatgcatttctaaggacaaggtatcaattacagatacttctctattgatt
ttctgatatgttggctccatatgtcaatttgctgggaatttcatggtactgcaggaagca
atcagaaatctgcataatcaaacataattgactgatttataggagaggcaaacttttgtt
aacattgattaacacttccaattaattatttaccatctccatgatagtgtgtaatcagaa
ggtggtaaaataaaccttaaaagactaaacattattttttatttaaagctctattgaaga
agaaaatactagaatgtggctgtcacatacactttcttcagttaaaagttttatgttttc
aattatctccattttatttcagcaaatggtcatcaagcatttctctaggacagaatctgt
ccctagcactgagggacatgctagatgaatgcaagaactatgctagatgagcatgaactt
tccttacttctaaaattctgtgttctcttatatttgcattttttaaagttaagaaagaat
cattttcattgggattcagtttataaataattctcaatatgacttttcaatgtttatgta
atagcgtgtaaactatatcttcgatttctgtacttctaaagtcatttgtcggggatctgt
tggctgtttagtagcagagaccattattaaattagagcataattatttctacatttttgt
ttcaaccaaagtacatgtttcattagcatttgaagaagacatctcttacagtatattgag
ttagttcgtatttctgaggtacaaagatagaggaatatgattaatgtccagatgctttac
tttagtaatgggctttttgtagaaatgaggtaaagatagcacattgatttaaaaaaaatt
tattggcatataagtagagatgcatagtaacttacagggctcattttgatgacagccata
ctctgttagttaagaataggcaaagtattctttagaaagaatgaaaacatgtcttttgca
gcaacatggatgcagctggaggccattaacataagcaaattaatgcaggagaagaaaact
aaatactacatgttctcacttataagtgagagctaaacactgggtatttctagtcataaa
atggcaacagtagacactggagactactgctggggaagggggaagagggaaatgggttga
aaaactaactattgggtactacgctcagtatctgggtaattggatcattcgtattccaaa
cctcagcatctcttggtatacttacgtaacaaacatgcatatgtaccctctaaatctaaa
atacaagttggaaaaaaaaaagtaaaatatacccttaaaaaaaagaagaggcaaatgaag
ataattctcaaatgccaaatccaagggagtctctcaaactatgttcacttctgactgttc
tctcccattacatttctcaaggttatcacataatttttaccttatagatgtaatgtgtga
tatgatgactttatatttgagaatcccccagtaaatgttaacatgtggcagtttgtgagg
attcctgtggaaatcaggaggatctcagtcttctgagggagggtattattgggttacttt
tgtggagaggattgcttccatgcaaacttatcatgaagatgtttatggtgtaaatatacc
tggtgagagagagagggggaccaaaaaggcaagcaacaaagaagaaaggagaggtgagaa
acaggctccaatagtttacctcaatagtttgctgggaatttcatgtttctctgctggcct
ccaaggaagttcatacctgccaatttgaaagactggtctgtagatcatttctcaggtatc
aaggtgcttttataacccttggtttctaagttcattcccagtggactccatcatgaaagc
cagggactgacactcttttttgaggacaatttagctctgtcaccttccttgccattagcc
aggctcctcaggtaacttatcagttcctagaaagtgcggtggggctaaaatcaagcactt
aaggtacctgcttctttttcttttttcttttgagacagaccctccctctgttgcccaggc
tggagtgcagtggcgccatctcggctcacggcaacctttgcctccctggttcagtgattc
tcttgcctcagcttctgtagctgggattacaagtgcctgccgacatgcctggctaacttt
tgtgtttttagtagagacgggatttccctatgctggccaggcttgtctcgaactcctgac
ctcaagtaatccacctgcctcagcctcccaaagcattgagattacaggcgtaagccaccg
cgcccagccagcacttgcttctttaaggccgaaagaatggaaactgcccagtgaaaagct
gaccccagtgagggtactgagaagctgggggcctgctactcatagtgtctctcgaggcag
ttgtctcccccaccacgtgctcactgtctttagtggagctaagccttgcctctgctcctg
cccactctagtacaatgtctattctcagaaaattgactaagattatgtttataaagaatg
caaagtacactggaattaaaattcattgcgctaagactatgtaagtattaaataaacaaa
ttaagtattatgctaattgtgagttttaaaaattttgatgatttgtatataaagcaataa
attttgtaacaagtagaaatacttgtgaagataaaggcttacttgtactttaataggttt
cagggctcaaaggattaattttgaaagaatttattgatatggaatagatgtacatatttt
gggggcacatgtgataatatgcttatataatttgtacggataaatcagtgtaattgggtt
actgatcaccttaaatatttatcttctctttttgctaaagacatttgaattgttctcttc
tagctactttgaatatgcaatagattattgtaagctataatcaccctacagatctatcca
acaccagatcttatttcttctatcaaattgtgtatttgtacccattaatcaacttctcat
tattttcctctccccctcctctttccgacctctggtaaccaccagtctactcgctacctt
catgagatccacttgtttaggtcccacatatgagtgagatcatgtgatatttgtctttct
ctgcttggcttattctacttaacataatgccctccagttccatccatgttgctgcatatg
acagggttttattttttatggatgaataatattcccttgtgtatataccacattttcttt
atccattcatccattgatgagcacttaggttgattccatatgttggctattgtgaatagt
gctgccataaacatgggagagcagatatctctctttgatatattgatttcctttttctgg
atatatacagaaagggttaatttttgacaacagttatgacttcccttccatctttcgtgt
gttactcatcctcattttaaacatatgacttggaataatctgaaaatataatagcattgc
ctgaaatatagagcaattctcatttgcattgatggtaacatatcctgctagaggtattct
atagtcagcacagctccttcagatggatcaataatgttcatatcatggttctacagctct
aagctaaaccacaaagatatgtgtattgggttgtgggaataaagggaaatgcaaagggtt
aggataggacacctccatcaccaccaccactctagatgctattggaatcaaaatagctga
catccatcagtttcttaatatgtactatggattattccaaacactttatatttgttaatt
catttagtcttcctagcaaccctattttatagctactgttattatcatgtcaattttaga
tatgaggaaattaaagcacataaatatcaagtagtgtgcctaatgttacataactagtaa
taactagtaagtggcaaattagagctgcgattgaaatccaggtaatctgaaggcaaagct
cacacattcaacctccaaacattgctttttttcacgtagagtacataactggcaacaggt
agggaaatttctaacatgtaaaataaaagttttagtttgaatgttattaagtggccagaa
tattatctagttctagcctattgcaaattttagaatatatttaaaacttttaaactatgc
tatgcaaatatccatggtaacttgaaaagagagacttttcataatagacattcaatgttt
gaaacttttttttggaaaatgcatcatttgatattattactaactctggataatgtttag
taaggtcttactgggtgccaggcactgttccatatgtgtcacatcctattttatttgatt
ttcttaacaccatgtaagtaatatgttattactacctacttaaaaagcttgggagctcag
agacaaagccacttttgcagtcatacctggtaagtagtgcagtgaaggtgggcacccaag
ttgagctgactccagagacaaaatttgaaaccattatgccatactgctccaagcatccac
ttcataaaactgtgtgaagatttgatgtattttactactttatgtttatttatccaaatc
tttgttactacttttactactttatgtttatttacccaaaaattaattttaaaaaattta
aatttaaattaaaaattaaattttaaaatttaatattttagtaggcataaaactaggatg
ttactttggtccatagtactctgaaaaattacctttttcatattatactgtagttgtcca
tttgtttgcttttctcccttcacaaggcagtaagatccttgaaataagaattttgcctta
atttttgagtcctcaacattgagcatactgcttggtacgtaataggatcttttaaaaaat
ctgtgttgaacaaattaacaagaaaaggcagtgttaaaaggatgctttggttaagctttt
tcttccttgaaataggttgatacgctcataatgatgtacaaaactcactgccagtgtatc
ctggacaatgcaattaatggaaactttgaagaggtaagaatgacaaagaatgctttattt
gaccctattatatatactttcatgttctgttcttaatgagttcatgttaaagaaaaaaat
cttaacatactttttactctgcaactagatccagcattttttattacacttttggcaagg
aatgcctgaccatctccttcccctgctcgaaaatcctgttatcattgatattttctgtgt
ttgtgactcaattctttataaggtaagcactttgggatgtcttaaacatgagccatttat
ttctttacgtagcattctatctaaattcttgcaatatattttcagtaaatatgttattta
tggctggatatacactgtctttttttttgatgagaaagcaagcaatttaatagtgcacgt
ttaatagtgtatgtgttttaattgaagtttacattaagtaaaacaaactcaatttctttt
tacagctaataatgagtctatatgtgacacacttattaatatgtgaaaacttagttaaat
tttattaactctctaaggtgttttcagattaaaataacacagtggattttttttcacaat
gccagtgttttggcagaaagcagaattaggcacccttatgagattaataacttgaaaatc
tcaaaaacctctaactttaatgcattaatgtctaattctcttctcaaaccaaatcagagt
tcctaagtgtctgcagaaggatctcgaagacatcctaaataaggacaaactgattgtcct
tctaggcaaacatttaatggaagacagaaagaggctaattcttgacagtctcttccctgg
tggctacaagttctaagctgatggataaaactatattgcaatgtgggtactttaaagtga
gtttgcctacatttgctttctaacttaccataaggaaaaacaaaagctttccttttaaaa
aataatctgagttggcaagaaaacccaagctggacgctgttaaacatttaggaaataaaa
tccttctaagttagttgccactatcagattctcagctttgcagaaaagtaaagcaaaagc
tatttatagataaactaagtccagaagcccctaagcagaccaagaagtaatgagacaact
tgaataagagagtgcatatttttatcctctgtccagtacttcctcatcacaggataggag
aaaggaggaataaagtacaatatattttctgcctttagttcaagttcaagttgaaaaaat
ttcagaggagagtaaggattgtcttgtttttttttttttttctggattgaatatgaatgc
cattatttagagaaaaacagtttaatttgcattaattgtttgtaatgcttaacacttgac
aaggctcccaaaaggggaggggaggcagctccgtgagtgagtataagaaaagacctgggg
ctcatgcacacaaatttccatcagaccaaagctttttggactgtcattcagtttgtccaa
gaaatacttttaaaacacacttctccctttaagtgatctgttttttttagtctagtataa
acatcctgactttaaatatctttaaatgaacctggtttctcctcctcatggtggacccag
agaggcacagtgagctctgtaagtagaacggtgtaagatgagcttctacaaaaatcttcc
tcccacctctagaaagtggtcagcttttcatcataaaacggtatatgattaccatggacc
aatccattggtaattaacatactgagcatgtacatatacagtgctatctcttgtttttat
tgtcatacacactcacacacaactcatacatacattcattttggagataaaattataact
ttgagaaaggagttaacatgttattctctaggaagctaggaataaaaagtagttgaccaa
taatatgtctttctatagaaatactaagtaaagatttgtattaacctcttttgctatgat
taaggttcttacagatgtactcattcctgcaacaatgcaagaaatgcctgaaaggtatgt
tcagttaataaaacatgagcattcctagtataggatttaactttatacattatattagaa
gaaaacattaggtagtaatttattcatttatcaagaagactattttctacttttgtccct
ttgtatttgctggaagagatgtgtcttatagctgggcctcaataaacaaaatgggtgaaa
caatccttcaatccctttaatttgagagcggctaaagtgaaaaatagatttaagcactgt
tgatcttcgagaaatttttcaatggaaactagctggagtatgataaaaaagataattaat
ggaaaataaccacaagaataaaaactataggagaaattattgtattttattattaacttt
tgtcttaattacaaaatcagaaagtggcatgatgaaattactgccttcttttaacaaagg
aataaaatctcaaatagtttattgaaacaataccagaagatttttcaaaaaaaaaaaacc
ttttcaatataagaacaatagaattctgaaaaaaaaaagccaactttttctctgaaaaca
aaatctaatgaaatgataaaatttattttagtattttgggggtacaaattcatataggac
tggacatagttggtgctccaaaaatagatgttgcttggtaaaacaaattttactttttat
ttaccttttcctccagattatttcatctatatgatagttggtattagcctgatcaataat
gtcttttaattatcaattgtagtctttaaatatctattctgtactctgaattgggtactt
gaagtggagtttgaagagcttgagtgttttgaccaagatgataacaaaacatctcatgta
ccccataaatatatacacctcctatgcacccacaaacattttaaaaatatagcataagaa
aagatgataaatggcagatctaggctgtctgacttcaaaagtactgcttatgaaaccata
gaataatagtatacctcaattaaaatatgattgtttaatgcattttttaacaatgaagca
tttaacacatagccttctttgtagcttattagcagacataagaaattttgctaaaaattg
ggaacagtgggttgtttcatccttggaaaacttgccagaagctctaactgacaagaaaat
acctattgtgcgaagatttgtatcttctctgaaacgacaaacatctttcttacatcttgc
ccaggtatgttggttgctaagtcgagagcatttgagtcaccatataaaaaatgaatcttc
tgagaaggacagattgaggaactttcatagattgaagggagctaagtagacaacaactaa
atgcaacgtgagacccagaagtgaatgctatgatagaaaaagcacattagtgggaaagct
ggtgaaatttgaattatgtctgtagttaatagtattgtaccaatgttaatttcataattt
gggtaatatacaatagttacagaagatgataagaagctggatggagagtatatggaaata
ttctgcactatctttgcaacttctctgtgattggaaatttaaaaaacttgaatgcaatta
aacatttatttgccatgtgaatctaattggtacaaattaaggttgtgagaagtaagcctg
tgtgatacttaatattgtgaaaccacaaactcaacacattttaaactgccgactaatcat
ggctcttttaaatagagcaaaagtaattcataagttaagaatgatgcatttgtatattgt
taaaatatatttctctttccccaaaatgattatctgctttatgaaggtttcttgccttct
aaattttaaaagacaagcttgagatgatttcagataggaaatgtaacatttaaaaattct
tattttgtgatcatggacaaagagaatccatttatattttctttttctattttttattat
actttaagttttagggtacatgtgcacatcgtgcaggtttgttacatatgtatacatgtg
ccctgttggtgtgttgcacccattaactcatcatttacattaggtgtatctcctataatt
ttcagacttttaacagagatgatcatgagtctcagctactgcttttgtctttaaaataag
aaaaaagttatttatgatacttttatctcaaggaactatttttctgatagctaaaaattt
cttctagatacattagaaatgatatagtgtagtgtcttctttactttctctatgcagatt
gccagaccagctctctttgaccagcatgtcgttaattctatggtgtctgatattgaaagg
gttgatttgaacagcattggctctcaagcccttcttaccatttcaggcagcacagacact
gaatctggtatctacactgaacgtaagtccattctctttgtttagaacaaggttttctaa
gctcagaaaattgacatcttgagctgggtaactctgttggaggagcctgtccagtgtgct
gtaggatgtttagcagcatccttgacctttacccattagatgacagtagcagcctccccc
aagctgagacaaccaaaaatgtttccccacattgtcaaaggtgttctgggctgaaaaatc
acatctgattgaaaaaaaacctggtttataaaaatatttttaattaaaaaaatttatctt
ctaataaaaaatagttataattactcaccatggaaaagatagaaaatattgaggaaaata
aaagtcatctgtaatttcattacctagaaataaatgaaatggaaataatctgaaaataat
caaattgttttgagttttgtaagttttctttcagttttacattacatgtatagaaattta
catgtgttttatagtcttgtcatcctgtggtgtgtgataaatatcaaaatggtatctcag
cacaatactgcttttcaaagcagactctctactcaggtttggaccatctgagagagctta
ccaagccaatatgcatggctagacaactaggcttgaatttcaagggataacagccactat
tttttcctccctctgtctttgaaaagacaaaacctgcagcctcctatacactggagcaca
aactatggactgctctctggggcccaatctcaactccactttttatttcctaacataaaa
taggattaccttttgagattcagtaaaccttaaaacctttaataaaaggatagtcttaaa
ctgcccttttaaatattacatgataaaacgttattcaggtaaatggctcaattctgctga
gaagaaattaacttttactaaagataaaagatattttggaaagcaggaaatcaccaagct
taggttcattcattcacttttaactaatctgttccgtttaatgaaaacactagactcaaa
atgaatatttaactacataaacaacttaatcttccctagtatgtgaatacacatataaga
tttaaacctatatttcaatatataccaagatatatacacttattaaaatttcgggcacac
ttcaagaggctgaggtgggaagattgcttgatcccaggagttcaaggccagcctgggcaa
cacagcaagaccttgctctataatttttttttttttttaatttaggcaggcttgttggtg
cgtgcctggagtcccaactgcttgggaggctgaggcaggagggtcacttgagcccaggag
tttgaggctgcagtaagccatgatcacgtcattgcactccagcctgggcaacaaagcaag
atcctgtctctctctctctcacacacacaccattgaagagtacagtactaaggatttttt
tgttactgttttcaagatatgatattaattcttttcacacatttatctgtctttcccttt
catgctatcaaagtattgatgattccaagttttaggttttctcttggattccaagtagag
tacaatattctgttttcttttctttcttttttttttttttcctgggtagatgactctatc
actgtgttccaagaactgaaggatctccttaagaagaatgccactgtggaggcttttatt
gaatggttggatactgtggtagaacagagagttattaaggtactttttaatgacagattc
agaaaataagttccttgtaaagagtaaatgctaaactggctataattttttgtctggggg
gagaggggtggaaggctgtgtgtgtaaaggctttgaaaagcttttgatgctctacgaata
aggcaggccaaatactgaaattaggaatatgtcaagatttgagagcattgggcatggatt
ccattatatttctcctttcttgccgaaagactacaagatgctctgccttccctatcagtc
aataacattacagctgagtaacatcagtagagaaagataaacttagaaactggaatgatc
tggcccgtttctaaaaagcaagatttcataaatgctgatggaaaacatggttctaagcat
ttgcatttctgaattccaaaagctcaatattttgtgttttctctgtggtttcttcacctt
ctttggttaacctagtcacccattgtgaaacaagcaataagaacaaatatatccatcact
agttggtgttggccattccatatcaaggagactagttatagtttggagacttttttcctt
ctgtaaggaaaatagattatcattcagtaccaaagaagtcagagttaatcattcacaaaa
atatatagcccttccttcacacctcaccttctgttctttttaaagctctgtcaaagaaaa
attaaaaaataaaaatattttgaaaattatttcattttgttgtctaattctattaggaaa
caaagccatattgaataaagacttattacccttaaaacatcagcaaagacaggctaacat
taaattccctggacagatagttttatttgatgaaataaatgccatgccatctgtccattt
gttagacagtctatttacttcttgatctaacacaggatgcatgtagtactgagaggacgg
attttatagtttcattttgttcctttacttttagaccagcaaacaaaatggaaggtcatt
aaagaagagagctcaagactttctgttaaagtggagtttttttggtgctcgagtaatgca
taatctcaccttgaacaatgcatccagttttggtaacatacgtgcattataaaactgttc
ttacatgaattatataatttgttcctcagtcacagttcctgtcaatttttaaacatgtta
catcatcacttcttaaactgtatctgaatatggagctatgagaaaatggtatttatgagc
ctgggttttggagtcagaccataagcaggattaaatcctaacaatgattgtctctggcta
tgggccaatctgctcattgaagaaggggaagaatattctcttcgaagggttgtataggta
ctttggtgagatgatgtatataaaaacaaattgcctagcactcaggaaatgcttaatgca
tagcagctattatcattacattccatcagtgcttggataaattttctttgttaaacaaat
gataattaagacattattttccaaagttattattcattgcaatacggcaaatttctgcag
cttttctgagcacccatataactgcactccaggaatcaaaaaacagcttagaagacacac
tgtcatgtttctgacccatctttcctgttctatatgacttgggagacaaatagggttaag
ttagctttttataaaattgaatgccttctttttccttagaattcctgagactcctatttt
atagttataatgttaactcatgagtagtaactctgcatttggtagctgcatttcaggaaa
tcttcacattatgaaagagattacaattaactaaattgtttttatttaatgttctataga
attaaataaaatcagtgaatttgtattgaagaataaacaaaacacattgtctattatttg
aaatagacttcccatatttaaagttttataaaatatacagcattgaagcctggccttact
acgaaaaatacttttgttggaaaatctattgaatagttaaaagaagttttagttttccag
aacatatttcacttgaaaattactcttttagtttttgccaaatctaagaatattttgttt
caggctagaaagatatctctttacttgacttttttcagaccatgttggccattgtctaat
tatttagtacaaagtaaacagaaatagagcagagtagagctcattctccccaagttgaag
cttatcacactccaatgtgtgccctcttaaagcataaagcatgtctcactttcatccgta
ttttcctttgatgtaattagtggccaaagagctggcaggacagtacacacagtgagcagg
gcaggcaatacacagaaagattagagatccaagttaagcatgttggtcttagcaggtcat
ttaaagtccaacaagtatttgtttatttcagttgctccttgtaaagtgttgcgagatggt
cacaaagataactgacttctctttccctttccttctctttctctcccctttttacatttc
acactgtcctctcctcattctccatccataaacaaggttcttttcatttgattcgaatgc
ttctcgatgaatacattctcctggccatggagacccagtttaataatgacaaagagcagg
agttacagaatttattggacaagtatatgaagaattcaggtaacttaaaataactgtttt
gttttgcatatttctttgttttaatcttaagttcaagaatttataagttcagatattaag
tgggtttatcataatctcagagtttttctccaaacatgtcattactaattctcaccatac
agtcacactattggagcactacttttctttcattcattgctatgtagtcaaaagtacttt
actggaaactctgaagtatacaaaattggtgatcttaatttctgggaattaaggtgaagt
tggagaagtgactataatacaaaaaataactgtaattcaagacacatgtggtatactaca
tatgtaagtggtgtaaaaataagttctataggagtttagagaaggaaggaaacacatcta
ttcaggatagggcaacttgcattttgaagacttcactccaaactggattatttagtgctc
cttatctacatccacatccgcaaatatgcagctaaaaaaaacctagcatcactgtcaaga
gcaaaggtctgccaacctcacttcccatgggaaacattgcttagtagtttccagattaaa
tactcaacaatgaaacattttcattttctttttacttgggtttatctacgaggaatgtga
gaaaaaatctcaaatttcccattttaaaaactctttccagatgcgagtaaagctgctttc
actgcttctccgagttcatgctttctggccaaccgtaataaagggagcatggtttccagc
gacgctgtgaagaatgaaagccacgtggagacaacctatctccctctgccatccagtcaa
cctggaggcctaggccctgctctgcaccagttccctgctgggaacacagacaacatgccg
ctcacaggtacgctaaagagaactgcttaggctccagcacatctcagagaagcctgttgc
ttcatttttcttaaaactcataacttccagtccaggaattccaacaataaaaaaggatga
tcttaactgagttttaataaagatttataatatttttgtgattttcagcaatggtaataa
tactgttattaacacaggtatcatgtcttgacacactccataaattatattagaagtatg
aataattagttaatttagtggaagaaataattagatgaggtatacataaaattcttaaga
tgctttgaagatcaaaaaaatgggttgcttatttctggattttgaggagactttatttct
cctcccttaaaaagtagtttcgggctgggtatggtggctcatgcctgtaatctcagcatt
ttgggaggccgaggcgagcagagcacctgaggtcaggagtttgagaccagcctgcccaac
atggcaaaaccccgtctctactaaacatacaaaaaattagccgggcttggtggcaggcgc
ctgtactctctcttgaacccaggaggcggaccttgcagtgagctgagatcaggccattac
actccagctgggtgacgagagtgaagctccatatcaaaaaagcaaacaaacaaacaaaaa
aactggattcggccattttaggataatcgttacaataattctcccttttggtctaaggtt
ctctttgtgtcaacatgaatatttggtggcttgaactagctactcgggaatattttaaat
ctgcttattgccttgtgtcttttttgaaatctttttatatacattacttcatttgatata
cagaattttaaacctagaagagccttatagttcaggagtccatttctaccaatggaacac
tggcggcccagagagttggtggcattcataaatcacattacttataagaggtgtttgcat
gacattttgaattgactgctttgaagccatggccattttgacattagtgactttttcttt
ttaccctaaaaatcaaacagtttaacaatcagctaattttttaattatggggaaatatga
gcagcagacacacatgtcctccccatgctacctgtggagaaaccatgaagccatcgcaga
ctttcctctgtagtcaccaaatccacgtctccactgttgtgatatatacatgtgttgtga
ttatattttttaaattctggatttttggtgcttttcagtttagttatttttggagggcag
gaatgaagcaagctggaaaacaatacattaataaatcttttgaatattttttaaagatgt
gagctcatctactttaatatgacactaaaggaatgttctggtgattttttccaggtcaaa
tggagctttcacagattgctggtcatctgatgacaccacccatttctccagccatggcaa
gccgaggaagtgtcattaaccaaggaccaatggcagggaggcccccaagtgtgggcccag
tactgtcagctccatcacactgctccacatacccagagcccatttatcccactctccctc
aagccaatcatgacttttatagcaccagctctaactaccagactgtgtttagggcacagc
cccactccacatcaggactctatcctcatcacaccgagcatggtcgatgcatggcttgga
ctgaacagcagctttcaagagacttcttcagtggcagctgtgcggggtctccatataact
cccggccaccgtctagctatggcccatccctgcaagcccaggattcacacaatatgcagt
ttttaaatacaggaagcttcaatttcttgagcaacacaggagctgccagctgccaaggag
caacactgcctcctaattcaccaaatggtattgatatttaaaagaatttttcttggtttt
tgagatggcaatgaggcaaaatcagacattgcgttccacctctgctgactagcatgtcct
ttcatttaaggcttccaaagatcatggaatcttagacatttggagctgatttctgtcaca
tacatatatatttcctaatttttgtggctttcctaaagttgcccttcttccttttttttt
ttttttttttgagacaaggtcttatgctgtagcccaggctggagtgcttggcaggatcat
gattcactgcagcctcaaacccctagctcaagcaatcctcctatctcagcttcccaagta
gctgggactacaggcatgcatcaccatccctgtctatattttaaattttttctagagaca
aagtctcactatgtttgcccaggctggtctcaaactaccaactttaagcaatcctctctc
cttggcttcccaaaatgctgaggtgcctcccaaaggtgtgagccaacacccccggcctaa
agctgtcctcctaaataccgcatatgttaaaaaaaaaaaaaagatagttaaatcatatgt
ttgagacctaccttaatagccccaaagaagaatgttctgtcttttgaaaacatttttagt
ggataatatttcttcctgataactaaaagcagattttaaagattgggaacaaaacagacc
aataaaaataggaagttaagggaattagagagacctgtgaccttgagtcaccaaaatagg
ctttgtgtgtaggcttctttggtgtctttctcctaagtgtaggccagtctttgtcttccc
taaacatgcatctatacatgaaagtagtatttttgtgacaggcgatagtgctttttttcc
ttcaaaggtagatcttgttaatttagataagggaaatctgacagaagtgtaatctggtct
taaagttaatacaattcttatgtcttaaattatgtattatgctataattattgtattaaa
ttatgtatgatgctacaattcttatgtgttaaaaaacacaaaaaacagcacagtaaacct
tatccatgtacaagcacaaatccagttctgtagcatgtatagatacacatgtaatactta
cagtttgatatctttaggacgtcacctcattactttgtcacttttttccttcctgaaagt
tctttgtagtaagttaacagcaaattctcaacattttctgttacaggatactatggaagc
aacataaactacccagagtctcacaggctcggatcaatggtgaatcagcacgtttctgtc
atcagcagcattcgttcactgcccccctacagtgacatccacgatccacttaacatttta
gatgacagtggtagaaaacagaccagctcgttttacacagacacatcatctccagttgca
tgtcgaactccagtcctaggtaaattattttagcagttcttgaaaacattttaagaagtt
gttaacctcaggtatgcaacattacttgagggagatatgctgaggtgaactgagcaagca
tgtttccacggttgatttattaccttggatctaaagttatattttttgtatctgactaca
cagttagtaacagtttttcatttcttattctgtatatctctattatgcaacctactgcta
gatctgttactttttacaaaaaaaatagctggtatctattaagtatgcaaaagattaata
tgacctgtcaaatgcagtctaaaactgtaagttttaaaagggcagtaataatatcctttt
ctcactcttgattagtgttggacccagttgtagtgccaagagatatctttaggcctcatg
atctccatcagtatccaaaaatcactccaagattaaaaaaaactggtgtcctgtgatggg
tgctactagcattttctcattcttatgtaaaatgtgattcaacacctctgtagaaaatgt
tgccatttttattgctctctaacatatcatgtaagtaaaaataagaaaaacgtgtgcttg
ccgtgaagcctcctggaatcttcttccaaccaggttacatttcttaatcctcatctatga
agaaattctgcaataataattagtatgttattagtaataacatagatttagtcactatag
atttagtttctaaaaatactaataagatttcacagggcaagtatatattcactaagtatc
aaagcagagtgttaatatttatatgagatggttaaagtcttccaatgagattgatttcag
actagcataagtagagggcattgacacgcaaccagagcataagggaaaatgaaatcaatt
tcatctctcctcactcagtgtaccttcccaataattcaataggaagtactccttctcttc
ctgtcactgtcacacatgctccctgagcagaatctagcagctcatcttctgctatctgca
aatggtcattgcttctaggttactctaatgaagcagaaaattccacttcaggaagttttc
tcaccatgagactaaaatgtactgtgttgctattgttactattagttctgtttacctgaa
gagatagtggaagctttgacgaaacataggttaagagtagggtggagtctaagctttagt
ttatcagagctggcttacaagtagattacaaagtgtgctgcagggtaaaatgaggggata
gaataagtggataagtagtgcaaggagaattgagttcaactatttcttaagtataaagcc
tggttcttagacagagagcacgtcatgtcagcaataagaaggcagcaaccatatatgaga
gaaatacagggctagtgagccagttaatgaattttattgagaaccgactaggagccagac
cccattctagatgtgaggatatggtggtgatcaggccatagttcttgcctgtaagaagtt
tacattctagtagagggacagtaaggcaataaatacatgagcaaatgcattaaaaagata
atgtcaagtactctgaacctgattaaatagagtaaaatgacagacagtaaaggaggagct
gctttcggtaggacagctgagaaaggaatcctgaggcagaaacatttgagttgaaagctg
agtgatgagaaggaggcaaagatgtgaagatctgagggaggagttccaggcagaagaaac
agtgaatgcagaaccgctgaaatcagaataaatttgaaaaaatcaatgggcagagagcag
gccagtgtgtcttaagcatgttgaatgaaggagagagtagagcaaaataaataaaaaatc
aggggcccatctacatagggtaagatgcttggttcatgttccaagggtatcggaagccac
tatggcatttgagacgagtgaaagtttgatctactcttcagcaatatcattctggttgct
ctcgggaaggtgagtgggtgaaacaaaggtggagatcatgggaccagtcaggaggctgct
gtgttggtccaggagagaaaagatggtggtttgaactacaaccgtgaaagtgcagatgga
aagaggaggttgattgggggatatattttggcggtagcacttaagttgaaatggagtttt
ctttgtgaaatatgtagaggaaataatttctgggagactagcaagtgggaacaaatggaa
gaaaaaatgattgctctggtaaaccatacagactcaaatttagaataggtatgtgtgcta
agtgcaaaaataaatacagggtattaaaatgagtggcatttgcagagaaaagaaaatgtc
aatcaattttcaattgctgattatattttcccttacagcttccagtttgcaaaccccaat
tccttcttcctcatcccaatgtatgtatggaacttccaaccagtatccagctcaagaaac
cctggactcccatggaacaagcagtagagaaatggtgtcctctttaccacctatcaacac
tgtgttcatgggaacagcagctggaggcacttaaaccaccaatgtgggagggggtgctaa
aactttaaaaaaaatctctactgtgcaaatatcattattcactcagacttccataagagt
aaataaaaatgaatatgcagtggctgacattgttttaaagtcactggtactatggacaac
tccatagtgaatggagatacttgcagagcttgtcatgcacactaagagtttaaaatgtga
gctcattattaatcatagtttcaaaattatcaaataaaaccagtgaagatctgaagatgc
aaacatttcaactatgaagatttacatttcactttctaatttattaaacatctgtgtgcc
tttttatctttggtttcttttaaaaagtatatttaatgcctttacaatacctttaattta
ttaggatctcagaatcattgtttactatcccttatttgacaaaaagtcaaatgtgtatgt
tctacctccaacggaaatgtttacaaggtcaagacttaattcaattcagacaagaccaaa
gttgcttgacttcaattcctgtgcattagtgtgatgatttctgtcacatagcagcattcc
gattctatgtaactgaatggagatgataagtgctttcccctctttatttaaaaaagatta
aaaggaataaaagaaataatgtatggaaatatttttaaaggcttggtgctcttggggctg
gtactgtttctgaagaatgctggggatttactctttaatctcagctcctttggaaatgag
attaaggagtcaagtagtgtggttaaacactataatttaaaaacatttgcatatcatatc
catgcctatacatataaagaaattgtgaattgtagactatttgaaccttttcagatttag
aagcagtcttttaccaagtactttcttatacattgaaagtcaatgagtgttcagggatta
gctagatgcaaagcctaattcagaagtgaaggaatcattacatataaattaatacaattt
gataacactatctatctttctacctctgtttctttttcttttccatatgtcttcactgaa
aggtctgttgtaaagttcctggcctgtggtaggagacttccataaactttacaggcttct
cctatagtcttatgacaagcctcatattatttgtattaaggattaggttacactataaac
cccaggtacatcgtaaaaggatctataagacccagatactcattatacatcatgatggaa
tttggtaaaacaaactgtggaatttttttcagcaagcaataaacaattatctgtggacct
gtcagagtattgctaccatttgcttagttgtatgttcaacagtatgcagtttataattta
attaattgaacagaaaaagattatagcagtaacaaatcacaaagaatagcaaatgttcta
ttctttgatctagaaatattgtagaaatacagaggagaaaattaataaagacttggaatt
aagtagtaaacaaaacagctttaaaaagcgtttggccataagtcttgaaagttaaccaaa
attttaatgtatactaattaaatacatgttcagcctctatgtgtcagacacttcattata
taacaacatggaagatacaaagatgggaaagacactgtcataccttatacatttttgtg
