# Supplementary material for: Reference based annotation with GeneMapper
Source: Genome Biol. 2006 Apr 5;7(4):R29. doi: 10.1186/gb-2006-7-4-r29 (PMC1557983; doi:10.1186/gb-2006-7-4-r29)
Supplement: Additional data file 1 — A gunzipped tar file containing the data set of orthologous genes in human and mouse that was used to compare GeneMapper with Projector and GeneWise [file gb-2006-7-4-r29-S1.tgz › projector/ORTHS/region25/mm.truth.gff]

Mm.10.ENSMUST00000050455.1	EnsEMBL	CDS	1001	1220	.	+	0	gene_id	ENSMUSG00000019900.1;	transcript_id	ENSMUST00000050455.1;	exon_id	ENSMUSE00000357948.1;
Mm.10.ENSMUST00000050455.1	EnsEMBL	CDS	1476	1632	.	+	2	gene_id	ENSMUSG00000019900.1;	transcript_id	ENSMUST00000050455.1;	exon_id	ENSMUSE00000402460.1;
Mm.10.ENSMUST00000050455.1	EnsEMBL	CDS	5001	5124	.	+	1	gene_id	ENSMUSG00000019900.1;	transcript_id	ENSMUST00000050455.1;	exon_id	ENSMUSE00000339259.1;
Mm.10.ENSMUST00000050455.1	EnsEMBL	CDS	6771	6832	.	+	0	gene_id	ENSMUSG00000019900.1;	transcript_id	ENSMUST00000050455.1;	exon_id	ENSMUSE00000098913.1;
Mm.10.ENSMUST00000050455.1	EnsEMBL	CDS	16892	16969	.	+	1	gene_id	ENSMUSG00000019900.1;	transcript_id	ENSMUST00000050455.1;	exon_id	ENSMUSE00000098900.1;
Mm.10.ENSMUST00000050455.1	EnsEMBL	CDS	18196	18223	.	+	1	gene_id	ENSMUSG00000019900.1;	transcript_id	ENSMUST00000050455.1;	exon_id	ENSMUSE00000406452.1;
Mm.10.ENSMUST00000050455.1	EnsEMBL	CDS	31774	31881	.	+	0	gene_id	ENSMUSG00000019900.1;	transcript_id	ENSMUST00000050455.1;	exon_id	ENSMUSE00000344346.1;
Mm.10.ENSMUST00000050455.1	EnsEMBL	CDS	35012	35089	.	+	0	gene_id	ENSMUSG00000019900.1;	transcript_id	ENSMUST00000050455.1;	exon_id	ENSMUSE00000098919.1;
Mm.10.ENSMUST00000050455.1	EnsEMBL	CDS	35180	35293	.	+	0	gene_id	ENSMUSG00000019900.1;	transcript_id	ENSMUST00000050455.1;	exon_id	ENSMUSE00000387993.1;
Mm.10.ENSMUST00000050455.1	EnsEMBL	CDS	36666	36715	.	+	0	gene_id	ENSMUSG00000019900.1;	transcript_id	ENSMUST00000050455.1;	exon_id	ENSMUSE00000398541.1;
Mm.10.ENSMUST00000050455.1	EnsEMBL	CDS	39089	39248	.	+	1	gene_id	ENSMUSG00000019900.1;	transcript_id	ENSMUST00000050455.1;	exon_id	ENSMUSE00000352752.1;
Mm.10.ENSMUST00000050455.1	EnsEMBL	CDS	41262	41406	.	+	0	gene_id	ENSMUSG00000019900.1;	transcript_id	ENSMUST00000050455.1;	exon_id	ENSMUSE00000098922.1;
Mm.10.ENSMUST00000050455.1	EnsEMBL	CDS	43146	43255	.	+	2	gene_id	ENSMUSG00000019900.1;	transcript_id	ENSMUST00000050455.1;	exon_id	ENSMUSE00000098911.1;
Mm.10.ENSMUST00000050455.1	EnsEMBL	CDS	44700	44817	.	+	0	gene_id	ENSMUSG00000019900.1;	transcript_id	ENSMUST00000050455.1;	exon_id	ENSMUSE00000098903.1;
Mm.10.ENSMUST00000050455.1	EnsEMBL	CDS	46200	46322	.	+	2	gene_id	ENSMUSG00000019900.1;	transcript_id	ENSMUST00000050455.1;	exon_id	ENSMUSE00000400620.1;
Mm.10.ENSMUST00000050455.1	EnsEMBL	CDS	46932	47138	.	+	2	gene_id	ENSMUSG00000019900.1;	transcript_id	ENSMUST00000050455.1;	exon_id	ENSMUSE00000359999.1;
Mm.10.ENSMUST00000050455.1	EnsEMBL	CDS	48566	49078	.	+	2	gene_id	ENSMUSG00000019900.1;	transcript_id	ENSMUST00000050455.1;	exon_id	ENSMUSE00000403238.1;
Mm.10.ENSMUST00000050455.1	EnsEMBL	CDS	49881	50093	.	+	2	gene_id	ENSMUSG00000019900.1;	transcript_id	ENSMUST00000050455.1;	exon_id	ENSMUSE00000332739.1;
Mm.10.ENSMUST00000050455.1	EnsEMBL	CDS	52830	53002	.	+	2	gene_id	ENSMUSG00000019900.1;	transcript_id	ENSMUST00000050455.1;	exon_id	ENSMUSE00000391339.1;
