# Supplementary material for: Reference based annotation with GeneMapper
Source: Genome Biol. 2006 Apr 5;7(4):R29. doi: 10.1186/gb-2006-7-4-r29 (PMC1557983; doi:10.1186/gb-2006-7-4-r29)
Supplement: Additional data file 1 — A gunzipped tar file containing the data set of orthologous genes in human and mouse that was used to compare GeneMapper with Projector and GeneWise [file gb-2006-7-4-r29-S1.tgz › projector/ORTHS/region25/mm.fasta]

>Mm.10.ENSMUST00000050455.1 51623837-51677841	forward
atgctaaactcaaaggtgatgtcgctttctaatctccccccaaaagatacaggattagct
gagatgaggcaatggaaaccaaggcaggatccctccttctcctggagggcctgtttgtcc
aaagaacagagaatagaataagaaaaaaacagcgagtcagccaggcagtcggatcccaaa
gctccacccagctccattcttcatagaaagcccaacttacttcgaaacaaacccaggttt
tgtcatttgggagtgagatattattaaatttcagaaaatattcgttccactgctgggcat
gaagtgaggaattgtaagtgatgcacatgcaagtttgaatggtatcttttcctccaacct
caatagtttagagggatgtgagacctaagtacccaaaatacagagcagtgtctctgtctt
ccagccactgaaaagggtgctcttcgatccttgcattattctgggaatacatctgaccca
ggcggtgcaaagaccagggaagggtactctgggttttgttcacttccacctgatactcaa
gtcaaggctgaccaggcaggtgcctcgattagtctcctgagaattgatggggaaaagtga
agttgcttgtcccactagagaaaagagctgagctttataggatccttcaggaagttttca
gttgagaaatggtcctgggtctagaattaggcaagagagaacaaacgaaggggaaagtgc
tcggtgtgactgacagccaatgtggaagtgaactgggagcaagcttctgcccagaccgag
caagacacttgggaaaaaggcagcatcgcctccgccctcctccaccctgccatctgtgcg
gtacctgttcaccctgtcccctctccaccatcgggggctctggagcctgcccagcggcca
caggttccccagccccgccccgccccgccccggggctctgggctctacacagagctcctt
caagcccgggcggcgtgccgagatccgggcggtgggaaggatggctaaggtccgggaact
ggaggaagctttcgtgcaggagcagccttcgccccaacttccctccgagatcgcggagga
gtgctgcgcgcagctgcttggcaagggcttgctggtctaccctgaggacagtgcttacct
gctggctgaaacagccgcgggcgctcggagcagcggtgagaaaggcggagatcccgggct
gcaggtgggagttaaatcaggtgagtgctccactctcccggctgcggtgctgagtcctaa
gggtgtccaagaataaaaacgaagcactctgaatacacataaagtaggatgctctgtcgg
aaccatttcgtttcagcaggaacactgttaactatgagggttttgctcaactccttcctt
gctcctccttgggtgcaaagcaaggtgggtgtggaggtctctggactgatccgcgtgttc
ccttgttctttgtcattccttacactcgccctcagaaatgcagttaaacaacggcaactt
ttcctcggaagaagaggatgcggacacccaggagagcaagaccaaagcagccgacccaca
gctctctcagaagaagagcatcacgcagatgatgaaggataagaagaagcagactcagct
caccctgcagtggtaagctggtcctgtcacccgcactggctgacgtccaccagcccctgt
ctctaagaccctggctttcctcaacttgcttctccttaaaacttccacaagtttaaaaga
cccacgacaaatgcacctgttttcttgcactgcatatgcacacagagacctattctgacc
ctgacgaaaagctaaagccacaggttcttcacatgtaagctgtgatgaatttttctgtga
ttgtttgctgaacataaaatatatttctttgatatttttatgttttcgagatatgatcct
tcagaacagcgaaaaatggaaggcgtttaactctgttttaatccataggagggcaggtac
tgtgtcagtcaaaacagatggattgagttaaaagtacaaaacagaaaaaaaaaatcactc
aagcagtcatgattaaataattttcagtttttacagcatagtgcatacatgatttaatat
agtaaaacaccacaaattaactttttgccccaagtcttttaaaattgagaaataatcagt
aggtcttctacatatgaagtgtgttttataatactttctgcaaacgaaaaagatacttaa
ataagaacgtgtcattaagaacagttgcataatgtgaagcatttgggggacaagatttcc
ccccaattccaagtaataaagactatttactggtaagttatattctctctctctccctct
ctctctcctatattattatctaagaattagaaaaataaaatctataaatacttgtaaact
gcatttttgttttaaacattaagttctaatttttatagcctgacgttctgaacgtatatg
cttgaaccctttcaatgtctgaaatagaaaataaatatgcctgtaaagttacattttaat
agataaagtttgctgtcatgattactacttgaatataccccaaaactgtaaataattaag
aaattatctggaatatttaggaaacaactactgtcatcaggatatttggaaaataatgtt
taattttgaatttactttaaaggattttgagtgattactctcaggttttcagttcaaatt
gagtaattggaaacaatctttagtgtttcaaaattcatacatacatatgtctagcttaac
tcagagttttgaagggaaaacaataaatataaaaataactacccaaataaatggattgtg
ggtattacattcctacctttaaactgaaaatttaaatagctgtttctttctcataagatt
gttcatttttgaagactatagagcacattttcccaatcttctgaagaaaatgaatgttgt
agatttaaaaaaaaaataccccaagttccttgaattttgagaaatctgtgaggctgtaaa
attgagttggagtgttaaaaattagaactgaaaatcaaagtaaaaatgtgacttattacc
tccagcttttattgtcagttagctattcaattttagataggtaaatttatttgttttgaa
atactatatcccagttggtttggatctttttaattaaaaaaataatttagtgtctgaacc
ttatgaaacaggtcccctaggtttattttgtgtgcattgagagtatgtatccagccgggc
agtggtggtgcacgcctttaatcccagcacttgggaagcagaggcaggtggatttctggg
ttcaaggccagcctggtctacagagtgagttccaggacagccagggctatacagagaaac
cctgtctcgaaaaacagagagagagagagagagagagagagagagagagagagagaatgt
atccaaagtcttaaaggattttctccaattttattctgactgatactgcatattacattg
ctcttgtgttgtaaataattatgttttattaaacatgaaattgatataaatgcattttag
taaaaataatttactgacatttttgaaaaaggggaaatagaatctaaaatctttggtttc
taggttgtcattcagatgagtgcaacacagattttatttattacattacatgtagttgaa
gttaagtggaaatctacccagattttcaaaacttatatagctagatctatactatagggt
ttggattgtaggttgtgtttagagacatttatagatattgtctcagttatatctgataat
ttaggtgaatattggtgtaatcgcgataaaaaggtataagagtagaaagatcattttaat
ttcagcttcagtgaaatgagtttaccatggtatcttttccaaacaaatacagtacctttt
gttgttaagtagtttgtggataaaagtaagggcccgtaagctttgacagggtgaagcctg
gtggtcctttcaaactgaagacattcttctaaaaacacagcatctttaatttcaccattc
atagtcctagatcaaagagtaaagtgctgaaccatgaagatttatacagaagtaagacct
agtatttgaaactatggcctggaaggagtggttactacattaacatcacattgtaattgt
actaacaggtgtttgctgtggattttactcttctaaaattaattcttgtgacttgtttgt
gttcatgtggttccatgtgtgtacttacttacaacacaagcatattatctcagagcttct
gtgggtcaggagcctagacaggtcaccttgacactaagttcatagtcataccggatagaa
atgaagaaattagttgatgctgagagttgatgctagacattttttactcttgtttctcta
atcttattggttgttgacagaatttattccctgaattgtagaactgaggcctttagcact
tatggattaccagccatattcttagagatggccctcttcaggaaattgtcacttgcttct
ccagatgtgaggagggtgtcagctccgacttctgatcatccctctgcttctgacttggag
acgttgttcctagggcttggcaagcaaaatggcatcaacaagagaatttcctttccaaga
gaaattaatagacacttatcataatctttgtacacaatttaaagtccactggcatgttct
gattatgtaaacattggatagtgacaactgtgtaaggagtatatatatacactccttaac
attaacagcagtttatggtgtttttaatggaaatcacatgcaaattcctcccttagcaat
tttgagatatgcaacacataacttttttgcttatctcattctggtattattttaaaaagc
aaccaaaatagagaaagtccatgtgtatctactcattaactcacttttatatggtctctt
ttcaaaactaacgttgtcgttgagggagtggggacataatagtgaaaagggttgacctaa
ttcttcgccctttctctcaggcttgaagacaattacatagtgtgtgaaggagtttgcctc
ccacggtgcattctttatgctcactacctagatttctgcaggaaagagaaactggagcca
gcttgtgcagccacctttggaaaggtatgcgacatacattggctatactgccttataact
catgtattcgttagaccatgtgtaactaaatttacctgaatgagttcccttagacaatgt
taagacatttgctttacaggcataaatgaaatttatgtctggaactgctctatgtgtata
ccttggttttccttttgagtcagagattactggatatcagatctaatgtgtgctcaaagc
aagctccgtacaaaagtagcatgtttcttcagagaggatgaattcaagagattggtataa
actataatggaaagtaaaagcaaatgaaggtgcacccataaaagcaggcttttcttatta
tttatacagtccaaatacttgagtttttgacagatttttttactctattacttaagcagt
tggccttcatctttttcttagtttgattatgtttatgccacagaattgacatagtttata
gtgggattgcttacatttctgtcatttaacatttctatcgctaggatgggaatctgagtc
tgaccctgggtggcttatatatgttcatatcattttgagaactagagaacaatatcaatt
gcttggtaacgctttgatctttgaaaccccttccagtcacctgttgtctgggaatctagg
gatatcttagtagatatgtagggagtttggatttcaagcatttcacttccaaagcccaaa
ttataacttataaaagactcattgtccaaaaaccaagtgttatggtccatctcctcaggc
ttcccaggaggggatggaggcaggtgatttatatacaggtatatagcaggcccaggttga
ccttgaacttgtggtccccctgctcaccctgttgagtgctggatttatagacatgtttct
ttctggccagctcaccactttaaaagtagaccaatgtcataccttaaagaagcagattat
tttgggggcaggagagatcctttcgtggttaaatgaactgattgctttgccaaatgaacc
tctgtaactctagttccagggcatctcatacctcttttggcctccatgggcactgcatac
atgtagtacacagacatacatgctggtaaaacacttatacatataaaataaaataatact
aaaaagtagttaattattttgaaagcatgttttcttatagagacgatgtgatgtttctca
aggggcctaggatctagccatgcctgtgattagcttattgtgatacttgctgataccctc
tgaagttggatgaaacagcttctaatgctcataatagcactatcatttttctgagcctac
cctatggtgataatgtctaagtgggactcatagagcaccttgaatgtccaattaaactag
aagtaattaacacatcaaaatttccatggagctctcttaagatccaaagatcttttcaga
aaggtggtggatatttaatatgggtaaacctctggatggaattattataaaggaatctaa
acaatcctcctttggcataaataaagtaaccatgataattgatgtatttcttatcaatac
atgcatgttactttaagtgtcacttttggtttaccatttactttctagaattaggatatg
agtgctttgcatagaactacacatattctaaatcttgtctttccttttagacaattcgcc
aaaaatttcccctcctaacaactcgaagacttggaacaagaggacattcaaagtaagaac
agaatactaggtttctctttatacttatagacataaggtaacattgtcttatcagtgaat
ggaaccacatatttttttttaataaggtagatgctgaccaactataagaactaactaaca
tacatacatacatacacacacacacacacacacacacacacatgacaacatcccctaaag
gataaggccaataccacaaggggagtcctggcacgcttcaagttcctcctcaattgtttt
cattccgatggtcatttcagtcatgtaatatcccatcttctcccttcaatataaatggca
tgcccagtaaccgactttttcatctctcaatataaatgtaaacatacaatgagctatatg
cttcctgccccttgacattcttggatattctttcacaactctctgtagatctccattaac
ccatactcaccagtggctcatctgtccacatttacatttttgaacaggatcaaatcttca
tatttaaaaaaaagaaatctatcaggtcactcctgtcataccctcctccacttttctttt
attttctttgctgttccttgaaagactagtgactagtcactgttcccagaggtaggcaca
ttactttaccacagtacttctgtttttcagcaaaactcaaatagcctgtttctagaatta
cttggtttttggcctactgcctagtacttgctcattttgtcaacctccctcttcaaccca
gaacgtggacctatggagtctgagtcacttcacagcttcctcccatccttctaccttgca
ggcagtctcctgaattgcagtgtgatgctgacccataatacagcctcatattagtttaaa
attttctactaaccatagcaaaaatgtaagaagcaacaagtgaaattaatttcaataaag
ttttatttaactcagcattaaaaaatatttaattatgtaatccataatatattttggaag
agaagatattttgttttgttccatactgagattttaaaaatcccatacatattttgcacc
ttcattatatacatcttctcactacttcatgatttctactcttaaagacagattgttacc
ttgttatgcaaagtgtagtatgatttagtttcaacctgttttcctcctgtattatttgct
tctcagttattagtatattgctatgtctgcccctaaattagcaccccacagtaacttttg
aatcacccaaatgtctctgttccatgttagctttctctgctgaggacactcttgtccatg
tatgtattttgaaagcttagccacttccaggtatgcattatgaagcttctcttttgaatg
ttctcttgttctgttatttgggtaagttctttgcactttcatagctgtttgtatccatct
aaatatgatattaatttagcttcttcctaagcagatactattttgaggacagatactttg
tctcattcatttttagtcctttctgttgtctaacacataatttattatcaatcaatactt
actttgctgatttttaggtactttaaaaattattatggcctgtgaaagaagagtaaaata
ccacagtggggccttttccttctaaccaagtcagctttattttaagctgggctcagtcta
gtttgatggtttctaaagtactatattgtgtaagtagaggtgagatcagacagtgtttga
agtagaaagacagagagcaaagaggcaaagcaacacgagcaatcctcttgacaggatctg
gaagagggtgggtgggcaggctgcagagaaagtcaattagtcccagaaggagcctttagg
attagtgatgaatcattaactctgcccattgtgacactgccacactccagttcttacgtt
gatatagcaacatttggtgacttctggcaacttatttgataattaagagccattgacatg
atcgaggcctaacaatttgaatttttctgccttattgatataccatttgctttttatgac
acggctatcagccttttggacttttttatattataagtagaaataatgtccactgtgtaa
acaaaatatgtcaaacgatagcaaagatcatcttagaaatggtaatgttctgatatgatt
attcttatccaggtaacatttctggttttgcttctaaaagacatcttcagattttatttc
ggaagacagtacatctaagacatcatgcctaatggttggaacatgagtgaaagttgaaca
aatcaggctgaattctatgcttccatatgtaactgtgtgagaacagacagatcaagcagc
ctttatcagtaaagtgggttgtgataccttgtatcattattttaagaattaaataacatt
taaataatattaatggaagatcaagtacactttcaactttatgatgatattcttttataa
gagaaaattgtgactgaaagcatcaaaaaaatcagcaatgcaatgaagttattgtctatt
gaattgtacacacacacacacacacacacacacacacacacattccttaggtctaatcct
ttcaataatgatacaagataaaatgtatttttttttataaatagggacactgtagttaga
aggttattgacttgcttaagtccacaaggacacaacacactaacaatgctggcatttata
ccaaggttcaactgactctaaagtatatgtttatcaagtagtaaatgtaagaaaaccact
tgtttctaatatcaatcatactacccaaacaactaatttattaaactttttattattttc
atatttttaattgagatttttattaattttgtgccactcaagcagttaagtactattaca
tccttccttaaagacaatactattttattaatctttagtcactaattttagtgatatata
ttttgtatgaaagcaattttgcacaaccaatgaactcttagcctcctaattttaacccta
agcatcctcgaggtaaataattatcttccaattattatttcagctaggtatttagcattt
taaggtttaaattttataacaaataatttatattaatgttgcaaacatggaaaactgaga
cataaatataaatgaagcaatcttatttagaaaaatcaggaaatcatgctttctaccaga
attttaactcattttattgtagtgttgagtaagttttgagtttttcccatattttccata
gaatacatccaattgttaaatattttgttttgggatgtcagatggaattgctgctatgtg
gtggtagatctaaacagctcttctgaattctggacaggaagtgggtatcacagtttctga
aactgacctcagatgtacttggattcatggaatgaagtctctttccatttcataccaata
tatggattctaaaggttgggaagctatggtctatgtgacaaggtgtatcaaagtgatagc
caagtctacaaatcaagtgaactccatttctcttccttaagccttatttttgcagccgca
ataacatattctgtatataagtagacatcaagacagaaaacaactttatctccatctttc
ttctttctttgatgccaaaagagtacataaaggtgtaatttcttttacatttttaaattt
aagttttcaaaaaatgaaattctataggcaccacagaataaatcattcatattaatgatt
atgagaatttcaggaataattgattcattcagctggaattgaggtacaaagcatggttct
aaagagttttggaggtataaagaatgataagataggttatccactatcaaagaattttca
ctattaatattaataagcattatattaacagtctcgatagtggctagcctttggggatat
aagtgaaacaaaaaaagcctgtatgtgtctttgctcaaaaaagatgaataaagtaaggga
tgttgtaagtctgttctttaatagatatcatgtacaaggtagactgaatcaaagttacat
tttaatttcttgtagactttgatcaaccaaatcttggttttcagacatgatgaacaaaag
ctattatcttatttattagtggtgatttagtgggttaataaaaactgatatgacagctgc
tcttatcacagcaagttattgcaagtccccgagcagcttaaccccatcatttccttatca
gttatcatttgtgtagtgtcaacaactaacatcagggtcactagctcagtgggaacatat
gtttcaggaattctatatgacaagtgaggaggaaaagaagtgtcagcgtaggtgtatcct
gatcagctgatcaaggaaagtgctagacagaatgtcaacgtgctggccacgaaggagaaa
tgaaatagtctcacatagtctactaagaatctgtaatggttattttgagcccatgaatta
attaaacattcctttgtgttcataacatataaataagatcagccacttgacataaagcat
atggcagaggacagtggtgttaatgaatggacacaatattgttagaaaaccagaaagact
aattttgtgacaaactttttttttctagacaacataactaatcatactcagaaatcataa
tggtatttataagatgtttcccttagtaaaatgggtataatcatatagtgttaaagaatc
gtgacctgttagaatggcccacaaaacaagaagcggacagagatacataagtcaaaacag
tgaagcaaatttcattcttatttaccatgtacgtgcatatgttactttgtcgtaatcatc
ctggaaacatttcttagtgaggtttgttgtagccaaatctactaatgactaaggatgctt
taaaatgctgcagcggagatgaagaatctgtgcgtaccctgcatgacctcactcctccca
gggtgacggggtttatatttaactctaggaagccagggttgctcgtgcactatctcctct
cttctctgagagacactaaatcatcactaagatgataacaggtgctttgttagaacaaaa
ggaagcttaagggggaaaagattgttttgtttgctcccaaggaacctaggtatgagacac
tggagccccacagtggacagagtaaaatcctgagatttgtgtcaccagcagcttcctttc
taaatctgttgacctcatgtaggtcctataaaatatttaaacattcagctttggctttgc
tcaagtgttttattgctaacatggaaattcacaatgtcaggtgtttactaaaaaagaaaa
aaattactggattcatgcttatgtttgattggttttccagtccataggacacaaacattg
ataaatgccagaggatatcttcaaatcttagtgcttaagccatcgacagagatactaatg
atgacaaggataaaggtacaatggaatgaatgaccaagaatggaattcagtggacagaga
gattagttttgcctcagagagtaggcagtttcactcactaacaatatacctcaaagttga
ctaagaaacaatcctatcccaggaaggaagaaagacattcaacaaaacaatggctggagc
cagcacaagctctttatggagaaccagtaatccaggcagaaacagctaagattacaaagt
gcttgtgactgggtgagaggactgaatatttttccatatatcacatgtgataaaatattt
tgacctttgccaaattttagattgtgccaatcacacatacatggttgtatctgctggact
ttaattggcaaataatttatatagtctgttttatgacacattgctagttttaaaactttt
ttccatatattcaaatattcaacaagtatattgactccctgttacaggaagcatgtaatc
tagaaggctttatttacacgtggaagatcaaatatgaaacaccctgatcaatgctgcagg
tctgagggattcatgctgtctatttgtgctactctaactcatgatgactcatagagagtg
tgtgtatatgaatgcacatgtattcaaactacttggcttaataatttctaattgtgagta
agcttgagatttaaaaaaaaaatagttgcatcttctgcatttcaggaatgaaggcaacat
acactgttgaagtacagagttgccctgtgaaactgcggccttgaattttgccttcaaacc
catacagctgttaaataattgcctttaaatgaacctcagggttggtaagatggcacattg
ggtaaaagcttttggcccccaagcctgattatttgaacgtggtctctagacatcatggtg
gaagatgagaactgactcctcaaagttttccttctggtctccacacacaggcactcagtc
acattacaacacacacacacacacactcatgcacacacattatgtgcccatatacacaaa
aagaaagaaagaaagaaagaaagaaagaaagaaagaaagaaagaaagaaagaaagaaaga
aaagaaaagaaggaaggaagaaaaaagtaagaaagaaagaaagaaagaaagaaagaaaga
aagaaagaaagaaagaaagaaagaaagaaaggaaggaaggaaggaaggaaggaaggaagg
aagaaagaaagaaagaaagaaagaaagaaagaaagaaagaaagaaagaaagaaagaaaga
aagaaaggaaggaagaaagaaaagaaagaaagatcacagatttttttcaagctttgctat
aaagttgagataatatattacctacagacagtgggcatttggaatcatgtatgtacaaag
gtttttatagtagtagaaactcaataaatagcaactattattatcatttgctatcattgt
cttcaactggtgtagcatgttaattcagaattgcatttcttccttttaaaaattgtttta
tttatttacattccaaatgttacccccttctgggtccctcctccaagggttcttcacccc
atccctcttcctctttgcctatgagagggtgctcctccacccacccacccacccacaccc
ctcacctacttaccccctcacccacccactccaatctcacccccaatccccttgtctggg
gcatcaaatctctacaggattaggcacttcctctcctactgaggccagacaaagcagttc
ctttgcatgcttttctgctctaagactgttaactccccaaggtctgagaccctcccctgc
ctgactctgagtcctcacaatctagcacacagataacatttgaagaggactctctctttc
actgataccctgttgtcaggcatgttcaggagactgcattgtagatgtgaaggcaactga
ccaagtcagaatcctggtgtttggttgatatatagtcagttacatttgactagtgaataa
agtacgcaagaccttgactttgaattccaggttttaaactttcatgctttaatggttgca
ttggtaataaacaacaataataatgaaatcattttctaaaaatagttactagtaaatata
tataaaaaatcttaatatcataaataggaaacaaattacaaatccacactagccaaggtc
ttgaaggatgctgcaatttaaaatatctaatgcagctatagttaactacaagcaatgcaa
ctatcaggtaattttaaaatctggaaatatactttcctcagtgctgatcagtgtgattac
tacagcaagaccagcaggcatctagctcaggaggccactgggatgataaacagctagtct
tatttttcttgtctatttcattcattattctgacaactgtcccagtggccagacataata
gacttgctttgaagttttttaacccatggctatatcttggaattacctggctgcctgtca
cctttgaaagcagtatagttgtttaaagattgcatgtcaaaccacttcaccgtgggatag
aagtattttattgaaagttgaaaaatggttagagatgagaaactaaaagatagaagttta
tcaatgtttgaaacaacacttagcatatactgttttatcaagtagctaaagtgtagttta
aactacaatctgaagagcaaaagaacatgaagttataatatttttccatttaaaaagatt
ctctcaactttggacaccacggctttatttcttctaatgcaatgacattgtaatagtacc
ttagttctaaagttctaaaaaggaaatatttcaaactcccaagttcataatctgaatcct
actactatatctgaccaaatgcatataaatctgctagtttacccatagcttaagtactgc
tgatactgtttattatttattatatactgtttaattatttctattacttcatttccttca
attgggtctttattagttaaacttctttcttttgccatagacatgtaaagtcagttcaat
aggtttgagctttcatacacttcctactttcccatctccatttttgcttcaatacacctt
agagatcctcttgtctcgtatcatatagtatagcttttatcatctataaaaatagagtag
ttatgacagtgttctgttcaggttagtaggctactgttttagttctaccaaaactaatag
cttaaatcttctcagtcttttcagacatacatcattcttcatacctgtttaaaaatataa
cattatttgtgtgtgtgtgtgtgtgtgtgtgtgtgtgtgtgttagttttaaaaccactgt
ctaactcaagtgacattgagtcaagagaaacagctttgctgccacagtccttgtgtttga
aggctctgatctctctgtcatcaggcaatcaatagcctgagtgaattccttgatctaaag
actacatctttccccttgggccctagaaccttgacattcctcatctgagaggctttttcc
cttgagctctggggagctgctcccaatcatccataggaggccacctcaccctaccaatca
tccacaccttaccctacctgcacatatgacccttaactgaagagtgactttaggaaattt
gagagtggtggaaggatctgggatgtgcagtacctatccctcacaataaacagaccaaaa
aacgataagtgctgtaatggtgggttttccctactaccatgctctcacctggacttccat
gagtctaagaatctcaaagtctgtttgctagatcattataggtgtgcattataaatgcaa
atgcagacactattgcatatgccagcaggattttgctgacaggaccctgatatagcttct
cttgtgaggctatgccagtgcctggcaaatagagaagtggatgctcacagtcatctattg
gatggaacacagggcccccaacagaggagctagagaaagtactcaaggagctgaaggagt
ctgtaaccctataggaggaagaacaatatggactaaccagtaccccctgagcttgtgtct
ctagctgcacatgtagcagaagatggcctagtcggccatcattgagagcagaggcccttg
gtcttgcaaagattatatgccccggtataggggaatgccagggccaggaagcggtaatgg
gtgggttggggagcagggtggggtgagggtaggggactttagggatagcatttgaaatgt
aaaaggggaaaatatctaataaaaaattgttaaaaaataaatgtaatagcacaggaatag
cctatgtatcggttcatttgtttgatttatgcttttaagaattttgacatgttgcctaaa
tcttctataagtatatcttttctaggtcatggaaatgtttaggtataaaacagctgtacc
cagctttttgtttaattgctaatgtcattaagaatggcttgaagtgtatatctgctgttg
ctctatccactttaaacttatatggtaattccaaaaagtgacattttaaaatatagttag
tctggagcccagtgaaaatgttgtcatcttttagttttatctacttcctgaccttagatg
cacatggattggaaagcatggcaggaagatgggcggtggtacgtcatagagatggtttcc
tgtggacagcaggttttactaggttagtgcagttattcctaagtttcatttctctttcat
taatgcagaaacggttattatcttaatgtaggtaccattactatgggattggcatcaaag
aaagcagtgcatattaccactctgtttattctggaaagggcttgacaaggtaaagtaata
acatatatttcttcatatctttaagtatatgtgatatctattcaatgaattgctttgtga
ttttgcttactatgaaaatgttttcttctaattatcaaatggaatgttagtatagtatga
acattgccatgatatagtctagattaattgataaattatataattttaatggttaatgag
aaagtaatgattagccaagtgtcccccaggagattaggaggagaatccaaggaaggagaa
ttgtctttaagtttacacttattcaggggctggggaagatggctcaggggttaagagcac
tggtttttgcaaaagactcatatcctctaattaacaaccatctaaaactccagttccaga
ggatccaatgctgtcttctggcctctatgatagacagacatacatgcagccataaatatc
catacacgtaacataaaaataaagagatcttttaaatattttcatttactcataaggttg
catctattttccaggctggattcaataaaaacaaagttaaaaatgtgatttttaaaaaaa
gacttgttttaaaaatctgtatatttgaataataccttagaaacacaaaaaggttattat
agtaattgctcaacataatctttgagtaccatattgcttattaagacagtatgatatgag
tgtccatttgagtctctgtgacaaaaatccatgttattataaagagcacattgtttaagc
tgttaggaactatcaagggcaggatattaatatgttaggttataatgaacaagaccagtt
gggtacacaacttttagaaaaatgttagagcagactaattaaaacttcacctgagatttc
ctcatggcatggttatgaagaattgcttatgacttgtagaaaaaaaaactaattttaaca
gtaaaatatcttaggggaaaattagtcacttgagttatgctacgattaatttgggtaggt
tagtggtgaataaccacaataaaatgtaaattcaggctaagacacatacaaaactttagt
ataaagtgtttttgcttatctcaaattttacccaacttcctgagatatcttctattttaa
tttcttcccccaaatcattttatggacatttgagcggtgatggtgttataaaacagatta
cttttaatgtactctgtgttatcttgctgtaatcataatttctttcaaactaatggaaag
tttatggtttttaaggttttcggggagcaaactgaagaatgaggtaagaacactttttat
ctgtttcacatcggctatgtgtcttagaaagtcagaaagttttgttacttaagaataaaa
gtaaatgttatttattgggagccaatttaaaacaagaactccaaatgcagttaagtcata
ctttgagtgagactctttgccatggacctgctcaacagctcccagtttgctagggaggga
taattttcagtgatttaatactatatacttagaaattgaaaagtagggcacaactgacct
aagaatttgtacttccgtgactagaaaagcttaagtagaggatgcagaaacaaattgtta
actgaactatactgattcaggaaaaagctttcatagttgtcaggaagccccaatgctgta
ctgccctgctatttgttctgctactctgtatacacacacacacacacacacacacacaca
gaggcatatgttcacatacacacacttgcacaaacacacatacatgcttgcatacataca
tgtatacacatacatacaggcactcacgcacatgcatgcatgcaaccacacacatgcact
tgcacatgcacacaactcacacacatactatatgaattttttccccttggctacctctcc
ttaaagaacagaccagcaaactgattttatctaagtgagttagactaccattagggactg
catggctaattaggcacatgataagaccttcattatctttggcttaactaatcactaaaa
caaggtgccatagaattctaggcacatgataatgtgttgtgtggtaaatcgtaactcaag
gtaaagtgtaactccatttatttgatgaaataatgcaagcatattatcttatgaaataat
aaaaggccccaaccccctgaaatgaccagtttctttccagtacttttaaaacagttaatg
gttaattacacaataaagtccagattgctttcttaatcaatgaaataatagcttttatta
aataaacaatcatgaaactgcaaaaatattgacatagaaatacatgttggttcatttaag
attaggtcaataggggttgtcagtgatttcacccaggtgttcttccagtccaatgatatg
gccactgagctttgatgcatccactgatctgccctgtgtgctgtacattttaggtcacaa
agtaaaaggaaaacatgtctgagatctacgtgttcctccttaggtgactacattactaat
tcacatttagctaataaaatatttaataaactctccttggcatgtgatatgtgtaagcac
ctgcaacgatggtgatgcatttttgtgatgatgactaaccatgaaagagctttccaaaag
ctcataactaagtaacctgttgcaggcagaaggctgaaatagagggcttgcatgtattag
gcagtttctaccactgagcggaacccccatttgcctaaagtgacttttaaatgatatttg
cacaataaagttgaaaatttaaaattatttttgtgcttaaacaattcctgtttagtaagg
gcaaaaataatcagtgcaaatctttaggttattttaacattaataattctgagatagatt
gagtagctgtcaatcctgttgagttttagcaaaagcaaccaaggctgagtgaggcatggg
cataaacatcgaatgggtttctgctttgtaaatccaccgtcaaggcaactaatttacata
tttataatactacaagttctagaggacaaggtagtatggagatgtatgtgtggaatttaa
aacatgtatttatgaattaaaatttatgagaatcaaaatttattaaccactgtgcttatt
aacttcttcatctttattttttattctaattgttatttggcttcttttgtgtccagcttt
tgtttgctcatacattctgaggtgtttaaagatttgcaaagtcatgtataataaataata
aaatcccatatactcaccatcctgacataacatgagaataaaggtatacctcttcccttc
aaactgaaaactggaaaggcaaatccaggtggatgttgcaaatccaggtggatgttgcaa
accctatgacagcaagtagaaggagcttccaatgggtgctgtttctctgtcaggtcacca
gctatgaatcagcatgggaagaaatgggttggaggagctttaggaagagcagttgtccta
aagcagtattcccagggttgggaatgcagtcctcatgtcctcaggtgcccaccatatgca
gaactcttttgaaagacacatattacttacatatctttctgggagaagaagaataatttt
tggtaatacttcatttctcttggatcttctgttgagacatgtggaaacagtcttagaaag
catggtaggaaattatagaattttgatgacaggtgtctgcagaaatattaaagaacagtc
ataatttttaaaaagtacagtatatcaaaattaaaattataagagatactactggttagt
tccactagatattataaatatgccaattctttctaacttaatatatatgtatatattata
ttctaatagacatctttattgtaattaatttttgaaagtaataaaaatagctatagactt
tatagagaatatatagaaaataatagttaagagaagtataaaccagaagactccataaaa
ggacatatctaatggataccaaaatattatgagtatctaataaggactcaactttagaca
gaaaaaaatgcagtagagattcagtagctgagaaaattccctagtataaagattgagtgt
gtggttagggttgactacaataaaaaggaatgaagatatttctcaaagtcttgcttcaag
tccttgctagaggaagttgggttatcaaagcaaaaggtagcatgagttatacctgtctgc
acaaagcctgccttgatgctttctcaagagaaaagcaaagttacttttattgttattgtt
gttttgcttttctactaatatgtttgataataatcttaatatattgatctcttatacatt
gtgtgtgcttgagagaaagacattatgatagtagttttgtagtttatttcatctcaaacc
tatagttttgtttgctgcagttctccttgtttacttgatttttcttcttttactgtttga
gaacctcacacatgcatagattgtttttggattaaatctaccccactttttcctcttcag
gtaaaacttaggtaggttttcacaagggtcatcccatgagaaactgattcttattccccc
agataccaccacttacaaataccttctgagctagggtggggcttcatgggttcctctcca
tcacatgctgggattttggctggcttgatcatgtgaatgcagtcacagcagctgtgagtt
catttgtgcaatgggactatcacttctagcaaataatgttttcctatagatgtgtataac
ctctgtcacttgccatctttccacatcctatagcatgatgatctttaagtctggaagaaa
aggggtgttatatagatatcgcaattaaagctgagtactccatagtttcgtatgctatgc
acattgaccagttgtagatctctatactaacacgtttctagcacaaatgaagcttttctg
ataaataatgagagacaccctaatctatgtgtatagcaactactcattaggagttacttt
aatactatgtccatctagcagaataaaagtattgtattttcatctacgacttatgacttg
tctagacagagatagtttttataagtatattctggagtatggtagctactaatcacagaa
agccattaaacaagactaaaaattaaaaattttagtcatacaagctatatttcaattgat
tataaattaaatgcaatgaatggttaatattttagacagaataaattcagaacattaaca
tcatagaagttctactgagcagcactcttccatgatgtgtaaaaaatgtgatacatttga
aatgtagttcctttgtcaaagatcaagtgaccataggtgtgtgggttcatttctgggtct
tcagttcttttccactgatctacttgcctgtcactctaccaaaaccattcagtctttatc
atgattgcactgtagtacagcttgaggttagggatggtgattccaccagaggttgttgag
aatagttttcaccatcctgagtttttttgttattccagatgaatttggaaagtgctcttc
ctaactctataaagaattgatttggaattttgatgggaattgcattgaatctgtagattg
ctttcagcaatatggccattttttactatattaatcctaccaattcatgagtatgggaga
tttatttatttattcattcattcattcattcatttatttatttatttatttatttattat
tagataccctataccctcccttcaccctgctcccctactcacccactcccgcttcttagc
cctggcattcccctgtacaggggcatataaagtttgcaataccaaggggcctctcttccc
agtgatggctgactaggtgatcttctgatacatatgcagctagagatatgagctctgggg
gtactggatagttcatattgttgtttcacctatagggttgcagaccccttcagctccttg
gatgctttctctagcttctccattgggggccctgtgttccaccttatagatgactgtgag
catccacttctgtatttgctaggcactggcatagcctcatatgagacagctataacaggg
tgagtatgggagatctttccatcttctgagatctttgatttctttcttcatagacttgaa
gatcttgtcatacagatcattctcttccttagttagagtcacaccaaggtattttatatt
atttgtgactcttgtgaagggtattgttaccataatttttttctcagcctgtctattcta
gaaaaaggccactgcattgctagagttaattttatatccagctacttcactgaagctgtt
tatcaggtttaggagttctctggtggaattttttgggtcacttaagtatactatcatgtc
atctgcaaatagtgatatttttcttcttcctttccaatttgtattcccttgacctccttt
tgttgtctaattattctggctaggacttcaagtactgtattgaatagatagggagagagt
gagcagccttgtctagcccttgattttagtgggattgcttcaactttctctccctttagt
ttgatgttggctatcggtttgctgtatattgcttttactgtgtttaggtatgggccttga
attcctgatctttccaagacttatatcatgaaggggtcttggattttgtcaagtgctttc
ccagtatctaatgaaattatcatgtgttctttttctttgagtttctttatatagtggatt
acattgatgtatttccatatattcatccatgggatgaagcctacttgatcatgatggctg
atcagtttgatgtgtttttgaattcagtttgcaagaattttattgagtatttttatgcct
atattcataagggaaattggtttgaagttctctttctttgttgggtctttttgtggttta
agtatcagagtaattgtgccttcgtagagtgaattatgtagttttccttctatttctatt
tagtggaataatttgaagagtattggtataaggtcttctttgaaggtctgatagaattct
gcatgagacccatctggtcctgggctctttttggttgggagaccattaatgactgcttct
gtttctttaagggtatgggactgtttaggtgatttatctgatcctgatacaattcacaga
ccacatgaagctcaagaagaaggaacactatagtgtggatactttggtcattcttagaag
gggaatgaaaatagccatgggatacagatacagagacaaagttttgaccagaaactgaag
gaaaggccatccagtgaatgtcccacctggggacccatcccatgtacagttaccaaactc
agacactattgtgaatgccaacaagtgcttgctgacagaaacctgatgtaggtctcctga
gaggagtaagactgttaaggataatttgtagccttcccagtacccactggtactatagaa
gctagtcagaagggaggaagcttcgagttcggtgtcagtttatttctctatctcctgcaa
gtaaagtgtgtgttaccttaagcaatagggtcttaccatttaatgattaattgccaatca
acattagtgataaacgctattactttcaagtatcagggccctttctgatgaacagcttat
aaagaggtagcccacttcagacaattggatgttaatttaataatattatggttttgggga
atagctttatctacccaggcaaaatagctctgttcaaattctttttaaaatgttagtttt
gtttaacttataaagttgcaggtttccttataattttaaaatatattcttagttttggtt
gactccatccttgaacttactcatcctctttcttctcatataaatctttcgactcccagt
attcctgctacgactttcatatcccacatgcttactcccctttgccactttcccaaaaga
ctaagcatctctcgaagaactttagtgagtccttttctgtttcctggcttttatacataa
atacacatttatgtagattattagatagcattgtctcatgagagaggacatgtgatattt
gtgtttctagttcaggttacctaagctaatatatttttaaattcctaaaattttcctgca
aatttcattttactttacacacaactggatgaaaatttaagaatagctctcttattagcc
attctattttatgtacatctacactgattccattttcttgctactatagctagagtaaca
tggatgtgcacattgctttgtcataagatatagaatcctctgggcatatatgttcaggag
tggtattactgagccttaggatagatctatgctgagagaaacttccatattggtttccat
agattctatccagtttgtaccttccctacaccctcatgagcatattgtcatttgttttct
tgactcaaataattatgatcaggtgaaatggaatcctcaaagtagggtatgatgtgggtc
tgtgtgcacgcatgcaattgtgtgtgtgaatacaggcccactcatgccagtgtatttatg
aaagtcagagaaaaacaggggttgtcatttatcactttccactttggtactacataaacc
gggcagctggcaggagaagtccatgggatttgcgtttctccacttctcttcttgccttag
gagggtcaggtttacagatacatggaacctttctgagactatgtgagttaaggcagttca
aattcaggcccccacatctgtacaacaagcccctttatccactgagttatctttgcagct
atcaaactcgtgatactctccttttcaaaattcttttagtctcttattctatatcttgat
tgtgtgttgttgttgttgtttgtttgttttgttttgttctgtttttggggggttgttttg
tttttgtttttgtttagttttcaaagttccttgtagatgtggttttctgtcagatatgta
cccagaaaagatttcactcactctacagactgtccatctgtctctttactcagctaactg
cttccattactgtactcacccttcttttttgttttttttaatttcataaaatcccattca
ttaattgttggccttattccctgagcaaccagatccgtacttaaagccttcctcattatc
ttccaagggttttcttggcctttcttcttgagcagtcttagagtttcaggtcttacatta
atttctgtgatttgtttgtaggcgatgtagttcagagtgaatggcaaggatcttgtttca
ttcttcaatatgtagataatcagttttctcagtaccatttgacaacggctctggcctttc
tccaatgagtactttttggcatcttcttcaaaaagatcaggtggtgataatagtgtagat
ttcttttttccatctcttggtttgggttaaattttgtcacacacatgtagaattacaaag
tcattatcactccttagagatattctctcattttcatacattacaatgaagaaaattccc
cataccccttttgtttctccttcatattaactgttcatggttagttgaatgatgccatat
cgagattaatctcacccctccctccttgggacatgcttttcaaatatttgcagattgttc
tcatgtcccctttgtcatcatatagtgacactgggacacttagatcctttctcttcctca
caagtcagactgttaccttataatcacatttgtctcttttctgtaggatccttattcttt
ttgcttagaaacaaggttaatagtttacctacaaatactaaagtcagcagttgagaaaga
agaaaacaaaccaaaacaaagaggaaaaccgaaaaaacaaagcagacctccgtggccagt
ctgtactacataagctagcttctcctgtaccacaatcacagcaacgaggacatgaaaaga
tagccagtcctttctatttttgtgtgacacactctgaaaaggatagtatcattactgacc
actgtcatttttatacatacttaatgatatgcccaaagaaatgtggttttgtaagttttt
ccttgggctgtgttgcttcttgggtatcttctatctgtattgctacattccaatacacaa
aaatattaccattgtgaaattttaaaaatgttaatataaaagtatatagtttgttcctta
atattttctagcatgctaagcaatttttctgggaaatttctatttataataccctaatac
acagaggtatgcaaccatgtcctaccaaactgattaaaagagagacatctttgtacatcg
tttgtcttctttcttccctactaataaaaggttagcaatctctaggacacattcctatat
ttctgtctcagttttatggcttaacaatgcatccccagccaaatctgctgcttaattttt
gttcagttttactctctataaaaatggaataatttgttttacaattttttttatttagta
ttcaggtttgttatttttcaaatactaactataaagttccacttcatttattttgtacta
ttatatagaactccattatgggaaagcacgaagataaatgtattcattatgtatttaact
agatatttttaaatatgaaaagcaatattgatgtgagaattccatagacacttatggata
ggagtggggaatccagatcctagcttatattctcacttcatttcactatgttccctttgt
ccctaatgtttacagtaaaatttccttctcacaaccttttaggtatactctctgactctt
ttcttaccatatttaacatcctagtgacataacactccaaaattataccagcttaatctc
tataacacataaaaccaactactttacatttccatctctgtactttacagtggtgtcaca
aaattacactgtgtgtttctgtgccccaaaacataaactaatagctactggttattacat
tatatagaaaacgaaatgtggtggtaaaaagtaaaatgtatagtactaatgcttatatta
ataattgtttgttcttatgtattagactttaactcaagtgaaaacaggaaataaagttca
attgacttttataattaccttgtatttaccacccccccccccttttcttagctctttatt
ttttgatacagcttcaggtactctatggctctcttttatttcagcctgcaaagtaacttg
cctatggtatacagttcattctgcatatgcatgcatgtatgtatgtatgtatgtatgtat
gcttatgtaggcatacattatatatgttttatataattttaggtaaacataaaattgttc
ctatagcttttccaaatgcacttagtactatttatcccttctctccccctccctcttatt
accttccccattgaagagatccctcctgatttctccgttttccctttcataccatttgtg
ctcagctagccctatctctagagtaccttcacccacattccccaacttggtccttcttta
ctttccaggtttctgctgttactctaagttatatgttcacatctaaagattcagagttag
ggactatgcccaagagagaatatgtgagtgtttgtatctctgggtctaggttaactaggt
tataatattttttgttccacctatttacctgcaacgtttatgattttaagttttcttgac
agctgaatagtattctgtagtgcttatgtgccacattttccttagctattgtgagtggcg
cagtgaacatgactaagtaaatatctgcagtgtaggaagtcaggtcctttgggcatactc
cagcgagtggcatagctaagttatatagtaaatatattttttagcttttggagaatttcc
tgcattgatttctatactgtatgtaccagtgtgcaatctcatcaacagtgaatgagggtc
tctgttcaaatctatagtctagtttttagttgggttgtgattttttttactctgtttttt
gaactctctatgtttctaaatataaatcctgagtcagatgtatgagatcttttttctcag
tccatgagcttcctctttgcttggttgattggttccatatctggatagaagctttttcac
tttatgaggtcccatgttgatcttaactccttgtcaaatgaagtcctattcagaaaatcc
tttcctataccttccttccttccttccttccttccttccttccttccttccttccttctt
tctttctttctttctttctttctttctttctttctttctttctttctttctttctttctt
tcttcaatttaaatcctgattgtacctggacaaatgaagtcctattcagaaagtcctttc
ctatatcttaattaattaattaatttatttattcaatttaaatcctgattgtaccccacc
cgtgtcctctcctcccaataccaccctcacaagtccctttcccattaccccccttttctt
ctcagagaaggggaaacccctcttgggtaccttaagatactcaccctgggacatcagggt
gcatcctcttcaattgagacccaaccaggcagtccagataaaggaaggagatctaagggt
gggcaactgagtcagagacaacctcagctacaattgttagaggaagcatgtgaagactaa
gctacacatctgctacaaatgtgtaggggtcctaggtccagcccctgcatggtttttggt
tggtggttcagtctctgtgagccctcactgggctcaggttagttgactcattacttcttc
ttgtggtgtccctgcttgttcaatcctttcccctactcttccacaagactcaccaagcac
tgactgatgtttgagtgtgggtttttgcatctgtttccaaccactgctggatgaaacctc
tcaggagatattagttggccattcctgtaatctctgctccatctttatccctgtgcatct
tataggcaagacaaattttgggtcgaaggttgtatgggtgggatgatgtctccgatcatc
tactggaagtccactggctacaggaggtggccagcacctttatatcctcgctattaggag
tctcagccaggctctccaggagcctcttgagtaacacttctgttttctttttcttttttt
ctagaagttttgatgtctcagggtttactgaggctataacttggcctttccttaaaaact
gaattctttattttcataagttaggcttgtttttccttttggcttacagtatccatcttt
gctggttcactgtaagtgttcatatatagcaaacccaaaacacagaaaatctttgtaaca
gatcttgaatgatgaaatctaattaaatggagtggattgagatctacttgtaattataac
agcatatgagaattatttgtgtaatagtttttgactagttttaaattttttatttaacac
ctatcatgctttaaaatataggtgagggctaaactttatagcaattaggagtatttgatt
tttatgttatcataaagttgatttaaatgcttatataggatctctccttataaagccagt
ggtttaaaaaatatttggtgtttaaagactcaaaaatcttcccagcctttattgtgcttt
actatgaaagtctagaaggaaatacagggcctggaactgattagacaggaagaaaacccc
acctatgtatgccagtaatcaatctgtagtctagtaaacatagtcaatatgacttagaga
aacaaggaatcatgagaaacccggaagtgtgggaagctaagaaagaaggacagaagccag
gcgtggtggcgcacgcctttaatcccagcacttgggaggcagaagcaggtggatttctga
gttcaaggccagcctggtttacaaagtgggctccaggacatccagggctacacagacaaa
ccctgtcaaaaaaaaaaaaaaaaaaaaaaaaaaaaaaaaaaaaaaagaaagaaagaagga
cagaattccatccttcctatcatttaccatatttgtaattttatttctaattcaaacttt
tgattgaaaccctatttatttaaatctttttcttttagttttagttttagttttctgaga
cagtgtctcaggtagtccaggttgcctagggctctctgcgtatgtgaggctgcccttgaa
ctcctagttttttgtttcttcctccctaggattactgttcttgaaaagtttgtaaaagtc
tgtttctggagctggagcaatcagttcggtcctgtgggacatttgtggaggcttcaggtc
cattttaaaaaaatgcactcactcttcctgtgcaggtttcctataggtgccagctctgca
gcattacataaccttacaaatatgtgtttgcattcttttctaatttgccgaaaactgcat
tcttctggaaatgcaaaggaatgacaaacacccaaattcagtgtggtggactctgatgtg
gagcagtacagatgaatagtttgaagatcagatgacttagattctagtaaagtcctagca
gtagttaacctacctgagactgaacaagtgaatcgaaccgtcaccatcttgtttatgtta
ctggtaaatgcagagttgggatccagcaatccttgattttgtagctaaaataatttttag
caattccagaagtagatcttccaaaatacaccactaataattattatcttaagtttactc
tgaaagctgaaaaaatgagaaatattcaaaaacaaaactctcaatgttcatttttgtttc
ttttgttttgttttgttttgttttgttttgttttgttttgttttgttttagatctgagga
ctgccttgcacttgcttggcaagtgctctatcactaagataaatccccaactccgggatt
tgacatttctttttgtgcttctcttaattacagggtggttttacacgtaaatactcactt
agctcaaaaacaggaacacttcttccagaatttcccagcgctcaacatcttgtgtaccaa
ggatgcatttctaaggacaaggtatcaattaaagacacttctctattgattttctgatat
gttgactccatatctccttttgtttggaatcttatggcacttgcaggaagcaatcagaaa
tctgcattatcacacagaattgattgatttataggagagacaaatgtttactgaaattga
ttaaacactttgcaattaattatttaccatctctatgatagtgtgtaatcagaaggtgat
aaaataaatcccaagggctaaagattatttttatttaaaattcaaaattgagggtagaaa
aatgctagaatgtgactattgcatcctgattttcaatggtaagctttatgttttggattg
gctttaattcagtttttatttcaataaatagtcaccaagcatttctctagtaagtaatct
gctcctagcactgagaaaaaacactaattaaatgtaagtgttacacaagatgacaaaagg
gagaagcattttcattgggtattcaaaatattaatttccaatgcttccttaataatctct
cacagtaaatcttctatttctgcacttctagagtcatgtgttggagaatcactacaattt
attagtgaataccattattgaatcagagtttaataatctttatatgtttccttcaagtag
agctcactatactcacaaagtgtttttgacaggattcatattttgaggtgcaaacacaag
aatgttgtaaataaaactgaattactttagcacctttgtagaaagaggaaataaagatag
aaaattgaattttaagctattgatacgtaagtagagatgcagagtaactataggacacat
ttggatgagagatgggcctcactaggtaagaatagggaaagtagtgaagaaaattctcag
attgaaatcatactatcctctctattctttcctccaaccacactcctcaaggttaacata
ctgtttcttcatagatatagtaacttcatactagagaaattgccaataaatgctaacatg
tagcagattgtggggaaagcagtggaaatcagtgagatttcactgtttggaggaacagtg
atactgggtcacctctgtggagagggttgcttgcatgcacacatgtcatgaagatgttta
ctgtgtaaatctatcgggtgagagccagagagggagaaaaatgacaaagaaaaatagaga
ggcgaagaacatgtgccaatggtttccttcagcttctctgctggcctccaaggaattcta
acctttcacactagtgaatcatttctcactcagatatcagaggtgattactagagccctg
gcttctaagttcattcccagtggactcttatatgagtctagggactgacacccatttatc
tgaggacaacctagccctcttctcagttgccagaatccactggtggctggtcaatcagct
cttagaaagaggttgggtttaaagcctagggtttgaagcaccctttcactaaggcagggg
ggggagaggggggaggggagaggaaggaagggagggagagagagagagagagagagagag
agagagagagagagagagagagagagagaaagactgagactcagtgtgaagctgatccca
gtaaacaactgtgtcaagaactggaggcgggagatgctctgtcactcaaggagggcttga
cacttaagttggggactgttgacactcaaggtggtggtcagctcctctccatgtttactg
tccacacttgagctgagacttgactctctctggcactctctaaaatggtatctattctca
gaaaatcaaatcgaatagtgtttctgaagactacaggcacactacaactacaagtttaat
gtcataagtcatgtaaatattaaataatcacaagagatactaataataagatctaaagtt
tctgatgaactgtgtataaaatggcacatttgtaaaaaagtatgtagagcaaacttgtga
actagagtttacacttatgctagtagattttggcactcaaaggtaatttttattacttta
tgtaaattgggtaaaataattgcattattgaatttttaatacatgtatataacttacttt
gatcatatttactcccaagttctctgcacttttccccttccctgatcctatcggtcccct
tcaaattctgttaacagtatcaaaacattaagtcttgatagtatcataacttcccttcca
tccttgttgttgtccttagtctcattttgaaagtttggtgatctatccaaaaagaattgc
ttttcttaaagtatagaaaaagtttcatctgctctgatgaaagcagcctgctggagatat
cttgtagtcagcataatttctaggaaagatttatagcttgtatgccatcattatctagtg
gcaaactaaaccaaggtgctgtgcgcagaataagggggaaaattgcaaaatgttagggga
ggcaatgattataccacagtagatgctgatgctgtgattcaaagagcaaacgctcaccac
tttttttaacatatactaatcactttgtatatattaattaatttagaacttataaggtaa
atgctgaggcaaaagctgaaaccactacaccacactgctcctagaagccaagagctgatg
tactttagaccagctatgtggtaggacacctttaattccagcacttaggtggaagaagca
ggcagatctccatgagtctgaggccagcttggtcaatatagtgaatttcaggttagccag
ggctatatagcaaaaccccatctcaaaaaacaaaaacatcaaaatgatgcaagctgacat
gttatattcattttccaaataaaacatatttttctcctttgcagaaaattaagatgttgt
gtgagccaatagttcccttgctactagattttaaaatgctcttattacaatcatgatgga
tcatgagcatcgtatcacatcataaggtgtccagtccccactttccttgtctttttcctt
ccctggggtgcaagaggcaatgatttgacctccatactaggtcttttgtgttgaacaaaa
tgcctggtctataacaggagcttgaaagtgttgattgaacaaataacaaacactcgaaga
ctctgttcaagcgttttcttccttaacacaggttgatactctcataatgatgtacaaaac
tcactgccagtgcatactcgacaatgccatcaatgggaactttgaagaggtgagttgact
gaatgcttctctatgacattacataaaccttcacatcctggtcctaagaagttcaatgtg
ctctttgctctgcaactagatccagcatttcttactacacttttggcaaggaatgccaga
ccatctccttcccctgcttgaaaatcctgttatcattgatattttctgtgtctgtgactc
aattctttataaggtaagccttttggggtgtctgaagcataaagaatttatatccttaaa
taacactcttagtgcttgtaacttgtttaaattattttttaaaaatctttatagtaaaca
aaaccagctcaatttctgtttacagctaagaatagtctaaaataagacatggtgaccaat
atatgaaaaaaattcattaatttttgttatctctttggggtgtattcagattaacatgat
atggcatctaaattctcagggaacagcagaatcagacaccctcgtagaattaacaccttt
aaattttctaaatgcattaatactcaattctgtactcaacctaataagaggccatagatt
tcttttgaatggtcacaagaagtgatcctgggaaagaggaccaggttgtcctagtcaaac
atttagtggcaaggggagaatattcctcagttgagaagtatgaaggctcaacagaaaggt
aaaatgaaattgcaacctgggcacttcatcccctgttcagtagtcacagagcaacagaga
ttgcaaagctaagagcaggccattcttgtctttgcttcaagctcacgttgaatgacaagg
gagagcaaggactgccttgttttgtttttgctttaattgaataaaggtcagtatttacaa
agaaaggttcagtttgccctaagcatgattgtctgtaattttttttaccacttaaaaaag
cagtcgttaggatctgagagctagttctgagtggacacaggaaaaatctggactcaggta
cattgctgtcaccatcacagcagcaacactggggctaccatctcggcttttctgagaaac
agctttcatgcccactccacacataaacatttttttttttaatttagtccagtgcaacaa
tgtccttatgctaagtatcactaggtacatttagttctcttcctcataatagagccagag
aaaagcagaggacacagcaaataaaactgtaagttgagcatctgtgaggtcttcatcgac
ttacagagaactttgtgattaacatgggcagttcacactagggttgttgatttactgtct
catgtgctcatggacaactcacactcaatttggagaaaaaaaaagctaacattcagaagg
gaatcatgttaatctctaggaaggtaacaagtaaaacgaattgacaaatagtgtcccttt
cattagaaataattatgtttggtgctggggatgcagttcattgggcagagtgctgcccta
gcagactgaagccctggtgtagtttctagctctgcctgggtgatgagacacaagcctgtt
ctcccagaattccaatcacaaccatttctaaaggtttatgttaaccctgttttgctttgg
ttaaggttcttacagatgtcctcattcctgcaacaatgcaagaaatgcctgaaaggtatg
ttcagtgaataaagcaggacagcccctcagaagaagcatggtttcacctcatacactgcc
aatgcaatccattgtcttggaactcatccttttatcaaaaatacaatttttataaaaaaa
tatgtagaaggagtatgtcttggtctccatatttgagcatcagtgaataaaatgggaaaa
ataaaaacctaaagtcccttcagtgtaaggcctgccaaagtaaaataagttggtatccaa
gcatgatggaccaccaatgggcttcagaaattcttcagtgagattagatggtggatacat
aggatactcaatggaaaataagcacaataatgaactctataaggaaactttggaaaattc
ttaattactacacatcgatgattaacttattttgtacaatcaggaagcggtgtaatgaaa
ttgtgacctttcagcaaagaacaaagatcttaaatcatttatttaaaatatatggaaaga
tttttcacacagccatttctcgagggtgaaaacatagaactttggagggaaatgaccaaa
aatttctcttgaaaacagtctaataatgtaagttctttttaagcagaggcaacaaaccaa
taatgccttgacatagtgctccaatgcatattgattgataaaagtatctgcttttgaaac
agttttatgggattattttcatatatatataatagttggccctagtctggtcaatagtat
cttctaattatccatggtgtatccaatctgtatttgcaattacttatatatgataattca
gtcacagtcaaatagctatactaatttagtagccaggaggtggtcatgtgacaacttaag
acagtaataaagctgagaagaattaaatcatattttttcagaacatgtgactatgcacaa
ttgaaacactaaaatcataatattaacatagtgcttcttccaagaacattctcacatcag
taagtttgactctgtactttctgtttacgagacagcaaaccttccagcattcaaaggata
ctatactttagttaatcaactctttttcactgaatataaataaatgctgaaatatttttc
aagagtagatgttacacagcatccatccccttgaatgtgtggtgttcccttcaggagtca
tcacagaaacatataaggatcctgttacctcatcatgtttgtctatactttatacatctg
ataagattatggtttttaaagcttcaaccattgtaggcttgagcatttattgatgctcaa
aagttacataaattcagtttagtctttttcaaaggtagcatttatcaaatgtattccatt
aaaatttagaataattcaattgaatattttttttcattttcttccttccatttatgttac
attatcaatgactttaagtagaactacaaaaaaaaaaaaaaaaaaagagtagatgatata
attccaaaattacgaagcagggaacctgcaagtcaagagaaactcgtttaatctcccaga
gccagctaaaccccagagtttgacctggggcttggcttaggcttttctctaagtcttatt
gccactacccacagacaaaccacagcgaccatactcagactgctgctatgaaacaaatat
aaaggtttagagttttaaacacgtatatgtttttatacacactctgccacagttgtcaac
tttctaaattgactctaagtcatatggttttggtaatctgttgaataaaatttagataag
aatatattaataaaactgacactaaacataatatattatattgccagtgtgatatcatct
aaggagtcaaaatgtggagcacaaagctgacatactttccaagaaatgtatttcacagaa
attaattgagttatgaatcataatatggtacttatgtgttgctacctcaaaccagggcat
tttccatgagttatttgttatcattctcaaaataatcaaatcaccagatactgttcttag
tcccatctagagacactggagttttaggaatttgaacatttgtttaagatcatgatagca
agctgggtggtggtggtgcacgcctttaatcccagcacttgggaggctgaggcaggcaga
tttctgaattcaaggccagcctggtctacaaagtgagttccaggacagccagggctatac
agaaaaaccctgtcatgaaaaaatgaaaaccaaaaaaaaaaaaaaaaaaaaaaaaaaaaa
agtcgtgaaagcagccccaggttgattctgttttggtttcaaactcatgcttttggaagc
atagatgagcaggacccctctattgaaaaatgcatgttcagtatatttttgactgatgta
gcacctaaccccagagttttctttgcagtttgttagcagatataagaaattttgctaaaa
attgggaacagtgggttgtttcatccttggaaaacttgccagaagccctcattgataaga
aaatccccattttgcgaagatttgtatcttccctgaagcgacagacatctttcttgcatc
ttgctcaggtatggagttagctgagaatataagtcacacaaatcaaaaggactcttctgt
ttaaggatttttcacaatttgaagtaaacaaagtacgcaacatcaagatgtaatgtgtaa
cctagtgaaatgctagacctgaaaggacacagagatacagaattctttctgtatgtctgc
atcttagctaactacacagcacaaacattaatgtcctggttttggaaatggacttgatat
ggataatgtgatgtatagtgtgataagaagctggatggagagaattctgaaattctacat
cagttttgcaatgtttctgtgattcaaatttcttttgaaaattaatataagtatatatat
atatatatatatatatatattgttactgtgatctcaaaagaaataaactgactggtacaa
gttaaagttgtaagtagtaagattgtgtgattcctatgttagatttatcttttaaattgg
gtatatgtgttctcatctgtgtgggagtatgtgcacatgagtgcaggtacctacaagagg
tcataggtattggatactcttggagatggagttacaggggttgtaaactgattgacattg
ggcactggggaccagactcagatgccctggaagagcagtatgcgctcttaccttccaagc
tacctctctagcctatctgtgtgatatttaatgttataaaacctctatgccttctgcact
ttaaactgctactgacagtcactgccagacagggagcagcaaacaaattcatagacagga
atagcacagttattactgttggctttagaaaagtgttcagtgtcctgaaaaataccaaaa
ccaacaaaacgtaacaacaacaaaacctagtcatacatccagaaaagaaatgtaacattt
taaatgttatttttctctcctctcctctcctctcctctcctctcctctcctctcctctcc
tctcctctcctctcctctcctctcctttcctttccttttattttcctttctttttctttt
ctgtttgtttggtttggtttgagagagagacagagggagacagagtgacagagacagaaa
cagagacagagacagaaacatagaagccctggctgtcctagaacttgcttcagagaccag
actagctttgatctgcctcctgagtactgagattaaaggcacaggccaccaccaccccag
ctttaaaatgttatttttcaattaacactctaatattgcttgctttgtgatgatggatca
aaagtattatttttgttttctaaacctcaaaagaaatttcaaatctgctgggcagtggtg
atgcatgccttgaaccggcaacttgggaggcagagttaggcagatttctgagttcaaggc
cagcctggtctacagaatgagttccaggacatccagggctacacagagaaacccttctcg
aaaaaccaaaccaaaccaaaccaaaccaagccaaaccaaaccaaaccaaaccaaaccaaa
acaaaacaaaacaaaacaaaacaaacaaaaaaatttcaaatctgtctcacaaacaatcat
gtatttcagttgtcttaaaatgagtaagaagtttgaacagaggagatatttcagtcaata
aaatatttcccttgcaacatgagggccagcacccacacagaagccaggcatggcagcagc
ttacagctgcacagctggtgttggggagactgagagacatggatcccaggggctttctgg
ctagccagacttgctgagtcgtgagttccaggtccagtgagatactttgtctcagaagat
agtgtggagacagactgaagaagacatccaatacagaccacggacctccacacagacaca
tgggtatacataaatatgaatgtgtatttacactcagacacactcaagagagaagttatt
tatggttgtttttcttcaagaaactatttttatgaaagctaaacatttttctaagtagac
tataattgatacattttattatcttttttgactatgtgcagattgccagaccagctctct
ttgaccagcatgtggtgaatgccatggtatctgatattgaaaaggttgacttaaatagta
ttgggtctcaggctcttcttaccatatccaacagcacagacacggaatctgacatctaca
gtgaacgtgagtctgcttagctaacactagagtctcctaactttgatactactgacctct
tagtaggaaacaaaactgggaggttatgtcatgcattgtaggatatttaacagtgacatt
cctaggtgctaggaaaaccattccgtccagtcgtgacaaccaaaattgtctctagacaat
cagagaggttctcaacctgcaggttgtgaccccttttgggagtgaggaagatcaatgagc
ctttcacagggttgcatatcagatatcctgaatatcagctatttacactacaattcatat
caataacaaaattgcagctataaaatagcaatgaaaataatcttatggttggggtcatgg
caacatgaagagctgtattaaagggccacaggattagaaaggttgggaaccactgttcta
ggtaatactgaatgtctctgatagcaaaatcacagctgttgaagaaactcttacagagac
agttttaatgaaaaatattctcttttaaaagatatatttactgtgggaaatgttgaagaa
aagaaaagtaactaattatttcactgtctagaaatagccaaaataacctggaagcaatac
aaatggctttgagttttctgaattgtcttccactcttacatgtcgtatgaacacatttgc
atgtgtttcatgctcctgtcattgtacagcatatgagacatataaagattatgtgttgat
acaatgctatgaaaagcagagatttgatccagtattaggctacttgaccgttaatataac
ccatttgtgtgactatgcagctgtgctcaataccaaggtgtagcagcatcagactatttt
cccatcactttctgtctgccagacagaactgccctgtctatagaatatgtctcaagcaat
ggcttattcttagagttcagcatcaagcctcatttctgttgggagaaatgctatgttgca
tcttatggtttagaagacctcaaactcttcagtgataatcctaatctgtccccttaaatt
ttattaaggttgatatctgtgtaaatagctgagttcttcagtgctggactcaatttgtag
aaaaaagagtctttcagaaagcagaaaatcaaaaagcctcatttgggccattcattagct
tttgactcatctaatgagttactttcatcaaatgaaagtactgaattaaaaaggaatatt
cataatatgatttattcccatcaaggacatgtataaatgtacatatttaaattatcagta
tatcccaagacagatacactgctgattacactaagtatttttgttaccactatcaggata
aaacatttactcatttcacacatctatccatctccatttcccctttatgtcataaaatta
ctaatgttttatagttcaaggatatatcttgggttcaaagtaattgtaacatattttaat
ttttaattatcaactactaattgttcacaataagttttaccatgagattttcacatatgt
atataatgtatgttgatcatatttacccttaattaccactcttctctctcccaatcccac
tgatacacttcctcttcccaactactgtttgttctctctctaccccttcttcttcctccc
ctcctcctccttttctgcttttctccctctttcttttcctcctccttctccctctccttc
ccctcctcccactccttttcctcctcctcctccccctccccttcctcttctttttgacat
ggtagatgactctattactgtgttccaagaactgaaagatctccttaagaagaatgctac
agtggaggcatttattgaatggttggacactgtggtagagcagagagttattaaggtatt
tttatgaataattcagaaaatgtttttaagagaaaaattgctaacctggctgtaatcttt
tgatgggtatggaaaacatccaaacagtgtatttttaaaccatgttttgtctattgtgat
aatatgaaaatggggccgacctggatggctatcaacagtcaaaaaagcagggaaaatgtg
gtacatatacagtgtggatttttttccacctacaaagaaaaatgaaatttgttaaaaatt
taagtgaggtgatccacactcaaaaaagcaataccacaagttcttcctcatacaaggtcc
tgggcctgaaaatgcatatgcatcacagtataactgtccataaaaaccaagaaaggaagc
taagaaatgggtgaaaacaggtgatgagaaaggatggggtgggaaaaaagacaagttaga
aaaagaggtaagagactcaggtggattatgaggaacatgaatgtcgcaacaggaaaggaa
agaaacatctgttaaaatacactttgtttaacaacgccataatgatatataatagcatgt
atgttaatttaaaattttaaatgctttgtaaagattttgaaaccatataaaattgaatga
cccaaaaatcaaaattagggatatgactggtttgaaagaactagacatggagttggttcg
gtttctttcttaatctaaagctatggatgctatttttttcctatatcaatgtttaaagtt
atacctgttatacctgagagtatttaggttaaaaataaacttagaaactgaaaatatttg
agtctttccaaaaaaaaaagcagattttcttaagtctgactggaactgtgatcttgtgca
tttgaaattctgattctgaagggtcacaattttacgttttctatttagtttcttcaactc
tttaagttaaccttcaagtcatccatcatgaagagaggcattgagaacaaatatgtccct
cattagctggctcaagctgctccatatcaaggaaactggttatagtctggggactttttg
ttctggaaggaaaacagacgctcactcaggaccagggaagacagttaatcatttacagaa
aagtgcagccctcacttcatacattaccgtctgtccttcttaaagcttcattttgatttt
tttaaaaaaagaagataaaaatagcctgtaaattatttcaacttatagttttaattctaa
tagggaactaagctataaagaataaagatgcagtgcctttaaaaagacaaaacagaacaa
acacaaccacgggctgaagtgaaaatatccctgaacaaatccctttatttgatgaaataa
gtatgaagccacaccatctatctgcttgtcagacagtttctctacatagtcaccagaaca
ggacacatgtgcagtgagaagacagagttcacagattcagtttgttcttttatttttaga
tgagcaaacaaaatggaagatctctgaagaagagggctcaagactttctgctcaaatgga
gcttttttggtgcccgcgtgatgcataatcttaccttgaacaacgcatcaagttttggta
tccagtgtgttttacaatgactgatttctgactgatttcactcactccctagtcttccat
tttcaacagcttgctacttactttttccttctcaaaacacatctgagtaccaaccacatt
gagaatggtggttaggagctacctttgggacccagactctctgtagtattaactcctaac
actgtttctctgattgaggcattacctaaaccagtctgaggaatgttctttacataaagc
acaggtgtttgaagagatgatgcaaataaaaacagtttacataaatcatgagtagaagtg
cttgcctagatttcctgcataaaacaaccaaataaaaaacaatagttgagacattctcct
gggggactattctaggtgtagcatggccacaatgtatgtcttttccaggtacccatataa
ttgcacttggtgaagcaatgtgtaacttggaaggcacaggcacctaagtttctgaactgt
cttacctgatctctaaacccatgatgaaattagcccacaattgggcaacttcactttttc
aaaaattgcatatctaatttgccctgaattttctgaacttgctaattctgaattacgaac
cttacaaacatcgaattgcattataagaactttttataatactaaacaagttagggtaaa
ccaaaggttcattcagggtttaatggaattaaagttggaaaggtcaacaggaaataaatt
attaaatttagtttaaaatttttataatttaatttaataattagaagagcttttcttata
cttcaagtttcttaaaatgcagagcaccaaggcccaactttagcatgaagaaagactttt
gttaggaaacccactgaacagttcaaagaaggttagactttccagtccaccttttgcatg
aaaatgactcatttgtttttattttaaaatcaaatatggttcaggctggagagacacctt
atttgataaaatgttcagacaatattggccactgtctaattatttagtacaaagtaaaca
ggaatcgagcagaagaaagctcattctcccctggctagagtttatcatgctccggggtgt
gccctcttaaagcaaaaaggctgtctcactttcatccgatttttcctttgatgtaattag
tggccaaagggctggcaggacagtgcacacagggagctgggcaggaggtatacagaaaga
ttagagacccaagttaagcatgttggtcttagcaggtcattgaaagtccagcacgtattt
gtttatttcagttgttccttgtaaagtgcggtgagatggtcacaaagataacgtttctcc
cttttcctttcccccgttcccctcttttctcctgtacatgcccctcttttatacactagg
ctctttccatctgatccgaatgcttctggatgagtacattctcctggccatggagactca
atttaacaatgacaaagagcaggaactacagaatttattggacaagtatatgaagaactc
gggtaacttaaatggccattttgcttttcgtatctctttgcttaggtctgagtttaagga
cctgcagctacacaagcggggtcatagtcttctcagatttcctccatgctcaggatcact
agtatcatatctgaatactaacggggagagccctttcctctccatttagacacagcagtg
aaagttcctcaatggaaactggaaatttacacaaattggattcttaatttctgagacttg
caatgaagttaaagagaagtctgccctactctccccacaaatcattgtaattcaaggcaa
cacatgtagaaaaacaggagtttagtgaaaaagaggttagcccatttctggtgagaagcc
tgcattctgaagattgtttagcccagagtggattgttcagtacccctcagaatataccta
tccacaaatactcaactaataaacccagcaccaccactaaccaccaaagcctgtttccta
tggaaaatattatgcaggagtttccagattcaatactcaaccaggatccacgttcaatgt
cttttgcttgggctggtcaataaggagtatcatgttgtctcatccacatcactttaaaat
aatctttccagatgcgagtaaagctgccttcacagcttccccgagctcttgctttctggc
caaccgaaataaggctagctcacttgccagtgacactgtgaagaacgaaagccacgtgga
gacatcctatgtccctctgccttccagccagcctggagccataccccctgctctgcaccc
attctcaactgaggacactgataacatgccactcccaggtatgtggagaatcaataaaga
ccaccttaacagactttccagcacagtacagaagacccattctttcatttctctcaacac
tcccaggaatgccatggagaaaaaatattttggcagtgggtgggtaggggattggggggg
gtgggtatgggggacctttgggatagcattgaaaatgtaaatgaggaaaatacctaataa
aaaaaacattttaaatttatgggtttatacttatgacttttgccattagcattcatattt
atatcatttacaaatgtagttatcacatacatggatggtaattcttatcaaggatgacta
ggtctcttcatttaattgaagaaaacatacttaaatatgcattaaaattccctaagatac
tttgaagataaaatgtgaacagctttccaggcatggtggcacacatctgtaagcccagaa
atcaggagactgaggtaaggtcatgagttcaacccaggctaggtttggatagcaaaaccc
tgccattaaaaactgtgttgctgggagtagaaatggcttattggttacaagcacttacaa
aggtcgtgggtttgattctcagcacccacatgaaggcttaccacctcctcaagcatcagg
catgcatgctgtagacagatgcacatgcagatgaaacactaatacaaacaaaataacaaa
aaagaaattttaataggattgcttatttgattttggcttcagtgagatttctcttccagc
cactttaggacaatgatgcaataattttgtgctttgcagcaaaataaattttcagtgact
tgattggaatatcagagtttactttaaatatagtattgactgttacaaaaatcccatctt
atagattaatttattgggcacacagaatgttaaaacaagagggacttatgatgttgtggc
ttaactgtatcaattgaaagccacaggctcagggagtggaagacgttaatgaatctttgc
tcaccagtggtgtttgtgtgcggtgttcagctgactgtaaatagtgggcattgtgacgtt
ggtttttctattactgaaggtcaaatcattatccattcattttgggttttgttatggtac
agtgtgggtatcacactgcatttcccttcctatttgagagttattttttaattaaaatat
ttttgtacaatatatttttatcatgttcttccctttctttacaccccagctcctcccgac
tcctcccgatcctccagaatctcccttaatctctgattctatgactgtgaatttgcgtgc
atacatattctccagttatttagagaagggaggcactactaatttggaaccaagggtcca
ttaataaaccatttgaattcttttaaagacatgatctcatctacttactatactacaaat
agaatggtctcactcttttttccaggtcaaatagagctttcacaaagtactggccatctg
atgacaccaccgatttctccagccatagcaagcagaggaagtgttattaaccaagggcca
atggcgagcagacccccgagcgtgggcacagttctctcagctccaacacattgctcaaca
tatgcagaaccaatttatcctacgctctctccagccaaccacgacttttatgggaccaac
tctaactatcagactatgtttaggacacagtctcaccctgcatcaagcctctatgctcac
cgtgcagagcatgggcggtgcatggcctggactgaacagcagctttctagagacttcttt
ggtggcagttgtgctgggtctccatataattgtaggccaccttccagttatggaccatcc
acacacacacaagagtcacacagcatgcaggttttgaacacaggaagcttcaatttcctt
agtaatgcaggagctggcagctgccaagggtcaacattgccttctaattctcccaatggt
atgtaactttttaaagacatttttgggcctttgagaaggcaacaaagcaaaatctgacat
tgagtttcaccgctgctgagcatcataatatccagtaaaaacgtaaaaatcatagaatct
tagctgcttttagagtgtctctgccacacccaaacatattccttaattcttgtggcttta
ttaaagtttttttatacatgatttttaaaaagtcaaaccttatacgagatacattaaaaa
aagaagaatattctgtcctttgaaaatattttcaatggagattatgtcttccagagaatt
aacagtatattttaaagactgactctaaaaccgatattatctacttatttaaaaataaaa
acaaaatcaaaaaccctgaagttgagattgaaagtctgttggctttattaaacttttaaa
aatactttctactaagtgtaggcctgtgtttcttcatgaacatgattctgtaagtagaaa
tttcatttgagaagtattatgatttaaagaactagctgtacttgtatcttcatagatatg
ctttataaatttagatatggaaaatatggaaaaggaatagtcagtttcaaaatgaataat
atatcagttaccttttaactaaaaactatcatggtaaacaatactatatactaaagcata
agttcaagtctcaagctgatagaaatcatactgactatttgatatttttagggctacacc
cagctatgttgtttcttttgcctttcctcgggtaattcagtagaaagcaaatagaatatt
ctcaatctgttccactctaggatactatggaaacaatataaactactcagaggcacatag
gcttggatcgatggtgaaccaacatgtttcagtcatcagcagtgtgcgctccctgcctcc
ctacagtgatattcatgatccacttaacattttagatgacagcagccggaagcagaacaa
ctcgttttatgcagacacattgtctcctgttgcatgtcgtactactgtagtaggtaaatt
gttttcatagtcataagaagtgatgaactttagctatgcagaatgacctggcaagggggg
ggaatgttcaatgaactaggcatgcataaggtaacttatcattattttatgttatgtttt
tgtgtttgagtaaggaataaattttcacttctcattttttgaaatgattctctaagatct
gttatctcatccagaaataataacttatatttactatgtatgaatattttattacagctt
gtcaaaggcatttgaaatgatagtgaactatatgagaaaaaaatgatacattttcctcat
attcttatgaccatcattggactcactaggaagtgtcaagagtgatctttggaccccatc
atcaccattagcaccccataccactgagtgtttacagtagtaaacaaaaatcctataatg
atggcagctagtattttctcaatctcttgttaaatgagattgaatatccttgcagaaact
gttgctgtttttttatataattcaagtcaacatgagcaaatcagtgtgcctgccatgaca
tcttctagctgcttcttccaatcttagcctcatctatgaaggtgctagatgcactgcctt
gttggctgctcagaaaaaaacttagcaaatcaatgagtgaagacgagtcctaataaatct
agggtcttcaggcatggctccaatagtagaacacttacttgcctgtcatttgtgaagccc
agggttctagcaccaagctaacaaccttaaatatatccacaaggtaaactatagtaaact
ataggatagattactttaattaataagttatttctgataacataagtattgaacctaaag
caatgtatacatgtagtttggaaaactaatactgaagtatcaccaagaaagtttgcatcc
atcacatatcaaagtgagttttgatgtttatatgagacacctgacatattcaatggaatc
catttttatactagtgtaagtgaagggcacatgatacccaatagaagcactgagaagatg
aaataaattccatctctcatcactcagtgtacttttccaataattcaataggaagtactt
cttcccttcctgtggccatcacaaatgtgccctgagcagtctagtagctcatctcctgct
atctgctaatagtcattgcttctaggttactctaatgaagcagaaaattgcacttcagga
agtgtcctcaccatcagactaaaatgtaccgtgttgctattgttactattagttctgttt
acttgtagagataatggaagctttgatggaacatggcttggaagtatggtggattctacg
ctttagctgtcagagctggctaatgagcagattacaaaccaggcatcagagtgaaagagg
aaagagaacaagtgaataagcacagggggttctagactcattctgtcctcattagttagg
aagcctgatccttagagatggagagcatattgccttgacaagagaatgtatcatccatgc
aagaaggaagtagacctcttgaacatgttaaggaaggtttttagagcaactatatattag
atcctgggtaggggtatactgagataatcagaacatagtttcttcttggagagagtttat
gttctagaagtgggaaagtaaggcaataaatatacaaatgaatacactacaaagataatt
tcatacgctttctctcatatgtgaaacctgaatgtgtgtgtgtgtgtgtgtgtgtgtgtg
agagagagagagagagagagagagagagagagagagagagagagatttatatgtgtgtat
gcacgtaggtcatgaaggatcatgagaaaggaggaagtgctcttaatagacatgaaaaat
atatagtaatggaatgcatgtgatggaattaattggggaaggaggaaccagctggagagg
gatcagaatatggggaaggtcaatgggggatgtgaacaagtcagaacaagtataaagact
atatgtagtgaatatagcatatgtgtgtatactgataaaattcattacttgaaacattca
cctaaaacagtttattagaagataatttaaagttttttgaagtatgtaaagtggtgactg
gcaaagtgggatctctctgaggcagatgtcagggaaggaatcctgaggcagagacatttg
aattgagaactgggaaatccagaaacattgaaaatcagatgaagaagatctagacagaag
aaagcagtcatttcagagcctctgaattcaggggggaaagttgcaaatttcagtgaacag
aaagaaaaaagtgtgtcttgagaagctaaacatatgagaaagaggaacagagaaaatttc
aaaagtcagtttgtggagaattttgtgaatcatggcaagaagactggattttgttcctat
agtctaagtcatggtcttctgatagaaaagtagaaactgctttacatatcagcatgatct
ttctagctcttctccaaaaggtgaaagactgaggctactatatgagtatagggagagatg
gtgatcagaggtacaaacaggaggtagaagtggtgaagacatattttagtgacagaatgt
aatataatattgtgattcctctgtgaaatatgtagaaagaatacatagaacaaatgggaa
aatcaaagaaaacattattgttctggtgaatcagatacacttgcattttgtttttaattg
ttttaattgtttatgtttttcccttgtagcttccaacttgcaaacccagattccttcatc
ttcatcccagtgtatgtatggaacttccaatcagtatccagtgcaagatagtctggactc
caatgcagcaagcaacagagaaatggtgtcctctttaccacccatcaacaccgtgtttat
ggggacagcagctggagacacttaaatgaacaatgtagaatgcaggtgaaactcaaacgc
tctgctgccttgatgccattatccacctccagctgccacgagagaagagagggtggaagg
tgcaatggctgaatgttattttcagatcactgctatgccatacaactccatagtgaatgg
agatacttgtactgcacacaaataggctaaaatgtgaagtcattattaaatataacttca
aatactatcaaatgaaaccaacgaaaatttaaagatgcagacattacaacgatgtaatat
ttcactttctaacttattgaaaaagctctattttcctccctctttggtttctaaaagaag
aaaagtatattcaatgccttcacaatatctttaatttataatcattgtttactatcacct
atttgaccaaagtcaaatgtctaagttctacctcctgtggaaatgtttacaaggtcaaga
ctttattgtatgtagctagatccaagtgacttgaccttctacccctgtgcactagtgtgg
tgatttctgttacatagtagtgttccaattctatgtaactgaatagaaatgataaacact
ttccttctttatttaaaatgataagaggaaataaaaaagaatgtatggaaacattttcaa
agctgtgattgcttttggaattgataaaagaagaatgatttctgaagaatgtggagactt
cagaccaaaatactgtgggtatgaaatgaaagaataaataaagcttgctacttaagacac
taaaattcaagaatgtttgtatatcagactcctaactatacatgttaataaattaggttt
agactgtttaatttttcttgttttttaaaagcagttgtttattgagtgcttttctaataa
aatggaaagaaataatggaatccaggaataatccagatgaaaaagctggttcagagtgaa
ttacatgtaagctaatgcaactgacaacaccatctatttacacctgtttatttttctttt
ccata
