# Supplementary material for: Reference based annotation with GeneMapper
Source: Genome Biol. 2006 Apr 5;7(4):R29. doi: 10.1186/gb-2006-7-4-r29 (PMC1557983; doi:10.1186/gb-2006-7-4-r29)
Supplement: Additional data file 1 — A gunzipped tar file containing the data set of orthologous genes in human and mouse that was used to compare GeneMapper with Projector and GeneWise [file gb-2006-7-4-r29-S1.tgz › projector/ORTHS/region26/hs.truth.gff]

Hs.6.ENST00000244689.1	EnsEMBL	CDS	1007	1212	.	+	0	gene_id	ENSG00000124713.1;	transcript_id	ENST00000244689.1;	exon_id	ENSE00001138488.1;
Hs.6.ENST00000244689.1	EnsEMBL	CDS	2451	2578	.	+	1	gene_id	ENSG00000124713.1;	transcript_id	ENST00000244689.1;	exon_id	ENSE00000850009.1;
Hs.6.ENST00000244689.1	EnsEMBL	CDS	3001	3117	.	+	2	gene_id	ENSG00000124713.1;	transcript_id	ENST00000244689.1;	exon_id	ENSE00000850010.1;
Hs.6.ENST00000244689.1	EnsEMBL	CDS	3311	3453	.	+	2	gene_id	ENSG00000124713.1;	transcript_id	ENST00000244689.1;	exon_id	ENSE00000850011.1;
Hs.6.ENST00000244689.1	EnsEMBL	CDS	3567	3688	.	+	0	gene_id	ENSG00000124713.1;	transcript_id	ENST00000244689.1;	exon_id	ENSE00000850012.1;
Hs.6.ENST00000244689.1	EnsEMBL	CDS	3774	3942	.	+	1	gene_id	ENSG00000124713.1;	transcript_id	ENST00000244689.1;	exon_id	ENSE00001189566.1;
