# Supplementary material for: Reference based annotation with GeneMapper
Source: Genome Biol. 2006 Apr 5;7(4):R29. doi: 10.1186/gb-2006-7-4-r29 (PMC1557983; doi:10.1186/gb-2006-7-4-r29)
Supplement: Additional data file 1 — A gunzipped tar file containing the data set of orthologous genes in human and mouse that was used to compare GeneMapper with Projector and GeneWise [file gb-2006-7-4-r29-S1.tgz › projector/ORTHS/region26/hs.fasta]

>Hs.6.ENST00000244689.1 42928915-42934033	forward
ggagcgagcatgagcataggggctcaaaggccctgttacattttgtgagtttaaataccc
tctacttggggtacaccctatgtaaatgaagaggatgaagtaaagttacagttacaaagt
tattaatggcgggcatacgccctatggagaggatatttcccgttataactgaagtgtgaa
ttggccttatgttccctgtctctagaccctattctcctgcttcctgtgaaagcagagggt
tttgtttgttttttgctttttgttttttgagacggagtcttgctctgttgcccaggctgg
agtgcagtggtgcactcggctcactgcaacttccgccttcccgggttcaagcgattctcc
tggctcagcctccggagtagctaggactacaggcgcgtgtcaccatgtcccagctaatct
ttctttatttttagtagagacgtgttagccaggtttcaccgtgttaccgtgttaccgtat
tccagccgggctccgcccctggattcggtggacagaccagctttacctccagagactccc
cctgtcttccctgcaccggctgactatacctacacacttcggtggcacaatctttgttta
gatatgctgatgccttccttcgctgggaacggtccagtcctgcccgcctggcgctcagct
ctgcggatctcaggggatggagtggcaatctcattgctcccgcctctcctgacccctctc
gccttctcctcgagacccgggttaagtgggcagagggctccgagggtcctctcccgccgt
gggattgcacagagggctgggtccgcaggctggctaaaaggacctagcccaggattgcga
ggcagcgccctccctgcagctggacagactcgggcgcccggcccaaagcccggcaggggc
gtgtccgcgcgctcacctgctattggccaggtggggctgtcggctgccagcagtgcttat
gctttaagtgcggagcgggtggctgcggagccaggcgcggcgcaggatggtggacagcgt
gtaccggacccgctccctgggggtggcggccgaagggctcccggaccagtacgcggacgg
ggaggcggcgcgcgtgtggcagctgtatatcggagacacccgcagccgcaccgccgagta
caaggcatggctgcttgggctgctgcgccagcacggctgccagcgggtgctcgacgtagc
ctgtggcactgggtgagcccaggccggggccgggggcgttgcatgagatcggggtctgtc
tcagcctgtactgcgcggccgcagaaccacagggccgggcacgtcagggcggcctttgcc
aatcctggaacgggtgggacaccagggccaggagcaggtacctgcccggcagaacaggca
ctgcgagtgccccgtgaggctaggggtccaggtagcggttcgcagggagaggccccggag
aagggagactgagtgtgagtgagggtgtgggcagaaaaagtgagcgtccctgaggctttg
gagccagagccacggacagattgcaaatattcctcctgtgatggccttgggcagtgttaa
cagttaacattgctcaacatttgcacctgccaagcccagtgccaggagcttttgatacat
cactttttcaaaccctcacaaagccccatgaagttaagcagtgatattctctcatttact
actggggaagtaaggcctcagcaaagtaaaattccctcatacatcatccagtgaaaagga
gctaacaggcccgggttggttaagatctgtcctgtgctctatttttctcttttttttttt
ttttttttttgagatgaagtcgtgctctgtcgcccaggctggagtgcagtggctccatct
cggctcactgcaagctccgcctcctgagttcatgccattctcctgcctcagcctcccgag
tagctgggactacaggcgcctgccaccacgcccagctaatattttgtatttttagtagag
acggggtttcgccgtgttagccaggatggtctcgatctcctgaccttgtgatctgcccac
ctcggcctcccaaagtgctgggattacaggcatgagccaccgcgcccggctttgtcctgt
gctctaaaccaccatgttctactgccttttgtgcacacgtattttaacttcaaggagcct
cagcttgtctgtctctcaaatgggaatgacactatttacctctcaggattgccatgagaa
ttaatgcatatttgtagagtgcctggctctgaagaggtgcttttaaaaaaaagttgcctt
gtggtgacaggaaacagatttgtgaggtcagtggagagggcctggggagaggaggcagag
gaacggactctgagaagtagagacaaaagtgtccagtgcagggtctcctcctggccctcc
caggctcccctaactgcctctctctgcctctcctcgctggccgtactcagggtggactcc
attatgctggtggaagagggcttcagtgtgacgagtgtggatgccagtgacaagatgctg
aagtatgcacttaaggagcgctggaaccggcggcacgagcccgccttcgacaagtggggt
atgcaggtctagccaggctcccccagcccagtcaccaggaacactgttcattctgcctgg
ggctcctttaagtgggggcgggggtggagtgttgtgttttcctcggggagacagaaaaat
tactgtcatttctctgaaaagcaagtcttaagctccagaatgagacaccgggtgtgaaga
gctggttttaactgtgtttgtggcatcttgtccctcccctcaaagaaaaacccataagca
cagagccctccttcccaaccagggttccttctcccttgatccctcttttctcctccccct
aactgaacggggagcttgtgtgtcttaagaagaaacccaggcaggactgcacttggtgga
ggtggctgctactggtaccatcgtgcctccctgattcctctttctcttcctgacccctag
tcatcgaagaagccaactggatgactctggacaaagatgtgccccagtcagcagagggtg
gctttgatgctgtcatctgccttggaaacagtttcgctcacttgccagactgcaaaggta
agagagggtgtggccttgggcatggcccccgccttgaggcccccttccacagacatctgg
cacctgctctcctgccaaagcagactctctgccttggctctggcacccctggggagggga
gagatgggagggagactggtgctgggggccctgagcagatggagtctttctgcccgtgcc
tggagctcaggggaccagagtgagcaccggctggcgctgaaaaacattgcgagcatggtg
cgggcagggggcctactggtcattgatcatcgcaactacgaccacatcctcagtacaggc
tgtgcacccccagggaagaacatctactataaggtggggccctctggggtgggggtgggg
gtgggggtgggggtggggtggagggagggtccagtggccccaaggtgggttacagaggct
aatgccggctgccccaccacctacagagtgacttgaccaaggacgtcacaacatcagtgc
tgatagtgaacaacaaggcccacatggtgaccctggactatacggtgcaggtgccggggg
ctggccaggatggctctcctggcttgaggtaccacttggcttagtgggggtgaggcggta
gttgggggagctgaggtcaccagtcctcatggttgctggggcctctgttacagtaagttc
cggctctcctactacccacactgtctggcatccttcacggagctgctccaagcagccttc
ggaggtaagtgccagcacagcgtcctgggcgacttcaagccttacaagccaggccaaacc
tacattccctgctacttcatccacgtgctcaagaggacagactgagtgtggcctcagctc
ccacaagcctctgcccaggcactgctaggctctgtctggaagatggggaccagcagcccc
acaccagggccagcctctagagcagactacagctggggtgcagggatgtgggttccacag
acggaagggtaaacaatatagtctttttcagttcctgcatgcattgtgtttatttatgtc
agaaggatcaggctcccatgctgcccacccccccaccctctcccagggcttactcctccc
acaaccctgctctttctcactccaacctttcatgccacaacaccagtagggggcgggaca
tgctttattttcagccacagaactagccctctcagggcccaatccccagaacccaaggcc
ctggccctcttcctgagtagatgggcctttctcttagagccggcctggaaggaggggcaa
gtaggcaggagatatctcttgagctgttgctgctgtctcaatgccactttgcaccctggg
atctcctggagggaggtggcctccaggtgggttggcagcagcctgaggaggagcccttcc
ttcccagatctctctgtgggctatcaaggtacctgcagccatgctgagcggggtcccaga
ccctggggggctcctagcaggcagcaaacttgcgctggatgcgcttgtaccggagcagct
cctgctcactgactgagggttgcagccgggcggcagcctgcagcaagtcctccatggtga
gcatcagtgctgagctacctggctccagccctggagatgacaaggtggggaggctgtggt
ctatgcccaggcaggggagagccctgcgaaggtggcttcctgctcagggtctcctagatg
tcaatgatcttccctctggaatccaggactaggtttgtctcccactagttttttttttcc
cttaaacattttttttagagttggggtctctctgtgttgcccaggctggcctcaaactcc
tgggctcaagcgatcctcccacctcagcctctcaagtagctgggactcaggtgcacccag
ctccccactagctttttggttgacctctcagaccggcaagtggctcaccttcctccaggt
catgaaccctgcgtttgagggcagctgtcatagcatcagagcagagagagtagaggtccg
cgcccgtcagctggggagg
