# Supplementary material for: Reference based annotation with GeneMapper
Source: Genome Biol. 2006 Apr 5;7(4):R29. doi: 10.1186/gb-2006-7-4-r29 (PMC1557983; doi:10.1186/gb-2006-7-4-r29)
Supplement: Additional data file 1 — A gunzipped tar file containing the data set of orthologous genes in human and mouse that was used to compare GeneMapper with Projector and GeneWise [file gb-2006-7-4-r29-S1.tgz › projector/ORTHS/region26/mm.truth.gff]

Mm.17.ENSMUST00000002846.1	EnsEMBL	CDS	1015	1220	.	+	0	gene_id	ENSMUSG00000002769.1;	transcript_id	ENSMUST00000002846.1;	exon_id	ENSMUSE00000136880.1;
Mm.17.ENSMUST00000002846.1	EnsEMBL	CDS	2774	2901	.	+	1	gene_id	ENSMUSG00000002769.1;	transcript_id	ENSMUST00000002846.1;	exon_id	ENSMUSE00000136878.1;
Mm.17.ENSMUST00000002846.1	EnsEMBL	CDS	3450	3560	.	+	2	gene_id	ENSMUSG00000002769.1;	transcript_id	ENSMUST00000002846.1;	exon_id	ENSMUSE00000136881.1;
Mm.17.ENSMUST00000002846.1	EnsEMBL	CDS	3755	3897	.	+	2	gene_id	ENSMUSG00000002769.1;	transcript_id	ENSMUST00000002846.1;	exon_id	ENSMUSE00000136877.1;
Mm.17.ENSMUST00000002846.1	EnsEMBL	CDS	3984	4105	.	+	0	gene_id	ENSMUSG00000002769.1;	transcript_id	ENSMUST00000002846.1;	exon_id	ENSMUSE00000136879.1;
Mm.17.ENSMUST00000002846.1	EnsEMBL	CDS	4195	4363	.	+	1	gene_id	ENSMUSG00000002769.1;	transcript_id	ENSMUST00000002846.1;	exon_id	ENSMUSE00000342336.1;
