# Supplementary material for: Reference based annotation with GeneMapper
Source: Genome Biol. 2006 Apr 5;7(4):R29. doi: 10.1186/gb-2006-7-4-r29 (PMC1557983; doi:10.1186/gb-2006-7-4-r29)
Supplement: Additional data file 1 — A gunzipped tar file containing the data set of orthologous genes in human and mouse that was used to compare GeneMapper with Projector and GeneWise [file gb-2006-7-4-r29-S1.tgz › projector/ORTHS/region26/mm.fasta]

>Mm.17.ENSMUST00000002846.1 44976732-44982231	reverse
aagtcacacaactgtgggcctccttccatctccagggttcaccctgcattgggaaggcga
agggagggcgggcgggcgggcgggcgggatgctccctgtcttctctcttctttccacgta
acgagtgttcacagagttggaagtgtgtgggcaggcagggcaggcggggcaggcttctcg
tcgctcacacgcatcttccagagccgactttagcccggctgggatcttgtccttggtggg
gtaaaaagggtgagcgggtaacacgaaacggaccctcaggttatacagtgacgctagccc
gagcgggcgccatgagcaccttccctgccgacccccaactttcctctctgaaggtgctcc
catggaaagcagatggaaggcttgctatgtctcccacattgttcactaattcattgagca
ctaataatcctcctgtctcaccttactacacccagcctttaagagattgcagagtataaa
gcccatggattggaaggcccaggctaccttaggaggctcctggctggtatgggggagggg
aagagagacacgcctatctccaggtgtactcttgtacttggatgggcatctttctcaaag
actgttcataatgtcccgacacagtggctctctttagcggagtgttccctccactaaatg
ataagcagtgttgtgtagacactgtgctgggctgggcatgtaataattctgttttgggtg
gatttcaggcttcttccccttcctccttgggtaggggtggagtgatctctcattgcttta
ctttgtgagttcctcccggccaccctggcgagtcctatctgacctgtcttactaagccag
gtccaggattgctgtgctgagccatcctcaaggcagaggcagcaagcctggctctgggcc
cagggcccagcaggggcgtgtccctgctctcacctgccattggccaggtgggactgcctt
gccagaggattataagtgcggatcgcgtggcctgagagccaggcgccggtcaggatggtg
gacagcgtgtaccgtacccgctccctgggggtggcggccgaagggctcccggaccagtat
gcagatggggaggccgcacgtgtgtggcagctgtacatcggggacacccgcagccgtacc
gcagagtacaaggcgtggttgcttgggctgttgcgccagcacgggtgccacagggtgctg
gacgtagcctgtggcacagggtgagtccaaacgggccggcctgcttaggccagtctgggc
agcctctgcgggctggagcctggcaggcagtactagggggtcaagagcccttgctcatca
gggtagtatgggcatgggagagcatctgccgaaacagtgcgggaaggggccagggtgtgc
gcagagaaggattcatgggacagagcaaaatccgagctttgggtcaaggtggatccttgg
ctccggcgctgttcctcctgcgattggcctctggcagtgtgaacagaacatttgtagcac
gtttgcacagccaagtgctgtgccaggagtttgggtacgtgtgttgcaagctgtaacaaa
accccacgaggtgagcagcgcttttctccaaccagtagtactaaagaaaaagtcatttcc
aagaggtaaaaggcccccatttggtggagaggatacagaccaggatagtgtctggcccac
actcccgactcagcccagaactcacggacacctctgactgagatatttccaggagcacca
gtatgccaggttctcaagtgcacttttgtagaatgcctgactatgatttaaaaacaaaaa
caacaacaaaaagccattgagccggtgagatggtccgactactaagagccccttaggctc
tggcagaagacaggctctcagtgcctagcatctgcatcaggtggctcataatcgcctgga
attccgttccagggggaggttagcgctcccttctggccgtggagggcactgtactcacat
gtactacacatacagacataattaaaaataaaaaaaaatgtgttgatgtcaggagtagtg
gcacatatatttaatcccagcactcagggagtcctaaataggtggctctctgtgagttcc
aggccctgcagggctacattaggagaccctgtttctaataagaggcagctggggagatgg
cacatgttcttacagaggacccaaatttggtgcccagcaccctctctggggtctgcagac
acaaggtatgcacatgatgcacatattcaggcacgacacatgaaattaaattttgaaaaa
aaatttttttgaaacagagtctctctttgtagccccagctgtcttggaactcactgttta
aaccaggctaaaaaaaaaacaaaaaacaaaaaaaaaaaaactctcaaaaaatttttttgc
tacttgataaggaaaattcttttttttttttttttaagatttatttattattatatgtaa
gtacactgtagctgtcttcagacaccagaagagggagtcagatcttgttacggatggttg
tgagccaccatgtggttgctgggatttgaactctggaccttcagaagagcagtcgggtgc
tcttacccactgagccatctcaccagcccccaggaaaattcttaatgggtcacttgagac
cagtagagatggcctgggacaggaagcagaggaacggactctggaatgttatgtctgggg
aaatgtcacacacatttggcctcccaggctcctctgactggtcctctagtcccccgtttc
tgacctcatccagagtggactccatcatgctggtggaagagggcttcagcgtgatgagcg
tggacgccagcgacaagatgctgaaatatgcgcttaaggagcgctggaaccggaggaaag
agccatcctttgacaattggggtaagtctgtctgtccaggcccccccagacatgcacctc
cagggtcactctctgccctggctctctcttgctgtggagctgaatggtttttcctcaggg
cacggtacagtccctgtcaacttcctaaaaaggaaggctttggcatcagagtaggattcc
ggctggtaagagcaagtttgttgtatttatggtgctaggcattgaacttgggcatgccaa
gtagacccttgatcactgggctgcattaccagcggtttttatgcttttcccgtgttgcct
ggcttggctaagctagatttaagtgatgctcctgtctaacagagtctagaggtgtacgtc
aagtcactgggccctacagagctacttttaactgtcttatcacatcctgtctctcctccc
tacaaaagcccctaagtggagggctggctttgccaactgtggctctctccatccctaatg
agtccccatgtgtctctgggaggaggtggttgcttctgtgctgtgctataattctcgact
ccccccccaacccctgccctggcctccagtcattgaagaagccaactggttgacgctgga
caaagatgtgctttcaggagatggctttgatgctgtcatctgccttgggaacagttttgc
tcacttgccagactgcaaaggtaagctggtggccttggctgtggctcttgccttgagctc
ccccacgtccgaagatggctggcctgctgccctgataaggcagacctgcattttgcctgt
cttctttagtgctggcacttgggagggagacaggggcgggaggtggtgctggaggcctaa
gcagatggtgtctgtggccctgccgggaacccaggtgaccagagcgagcaccggctggca
ctaaagaacattgcaagcatggtgcggcccgggggcctgctggtgatcgaccaccgcaac
tacgactatatcctcagcacaggctgtgcgcccccggggaagaacatctactataaggtt
gggctgccccccaatgggaagcgggagctggagggccagaagccccgtggtggctcaggg
aatgacgcaacccatgccctcagagtgacctgaccaaggacattacgacgtcagtactga
cagtcaacaacaaagcccacatggtaaccctggactacacagtgcaggtgccaggcactg
gcagagatggctctcctggcttcaggtatgacgtggtttggcaggagagaggtggtggtg
gtggggagacctgaggccagcagccctcatatctggctgggggccctgttgcagtaagtt
ccggctctcttactacccacactgtttggcgtctttcacggagttggtgcgagcagcctt
tgggggcaggtgccagcacagcgtcctgggtgacttcaagccctacaagcctggccaggc
ctacgttccctgctacttcatccatgtgctcaagaagacagactgagtttctccggctcc
cagaagcccatgctcaggcaatggcccctaccctaagaccatcccctaatgcagatattg
catttgggtgcagatgtgggggtcgggcaaacggagtaaacaatacagtctgcattctcc
aagcctgtgcctggtgtttcttcagaagtaacgtgtttttatggtgttcccccccccaat
cccccctcaagacctcagcctcccataaccttgccttttgcaccgcaacctctcacaaga
ccagtaggaggcagtatacactttattttctactccagaactagtgtctccgcacaggtc
acaggctgccaagcccctagctgccagccctgcctctcctcctgagcactaggggccccc
actagggctcacaagggatctctgggaggaggcagccttcaggcgacaggcgggaggtac
cttcagtcagggggcataggcagagggcaggcaggcagctcctagcaggcggcaaacttg
cgttggatgcgcttgtatcgcaacagctcctgctcactgactgagggctgcagccgggct
gcagcctgcaacaggtcctccatggtgagcagcagtgctgagctccgcagctctagccct
aaggggtggaaaggaagactaaggccagagccccagccctagctgaagtacagaggctgc
agtctatgcctaggtaggagagccactcccgggggggggggggggggacgggacgggacg
acgacgacgacaccccctgctcagccattcctctggaattcagggccaggactgtctccc
tagctttatggttcccatccagggctggcaggtgggctcaccttcctctaggtctcgaac
cctgcgtttgagggcagtcatcatggcgtcagagcagagagaatagagatctgcaccagt
cagctggggtgggcagcaatccagcacgtttgccaggctcacagaggcctccagcttgaa
cctatcacacccacaccagggatgttaaagctggcctcacctcctccctcagaagtcatg
ctgactcgcacacatcccctaactgtctaagcccccaccccagctctccgactacgcata
cttccgtgtgatggcgctcagcacacgcagctgggaggcc
