# Supplementary material for: Reference based annotation with GeneMapper
Source: Genome Biol. 2006 Apr 5;7(4):R29. doi: 10.1186/gb-2006-7-4-r29 (PMC1557983; doi:10.1186/gb-2006-7-4-r29)
Supplement: Additional data file 1 — A gunzipped tar file containing the data set of orthologous genes in human and mouse that was used to compare GeneMapper with Projector and GeneWise [file gb-2006-7-4-r29-S1.tgz › projector/ORTHS/region27/hs.truth.gff]

Hs.7.ENST00000318493.1	EnsEMBL	CDS	27681	28880	.	+	0	gene_id	ENSG00000105976.2;	transcript_id	ENST00000318493.1;	exon_id	ENSE00001238915.1;
Hs.7.ENST00000318493.1	EnsEMBL	CDS	60264	60455	.	+	0	gene_id	ENSG00000105976.2;	transcript_id	ENST00000318493.1;	exon_id	ENSE00000717722.1;
Hs.7.ENST00000318493.1	EnsEMBL	CDS	68546	68680	.	+	0	gene_id	ENSG00000105976.2;	transcript_id	ENST00000318493.1;	exon_id	ENSE00000717724.1;
Hs.7.ENST00000318493.1	EnsEMBL	CDS	69448	69621	.	+	0	gene_id	ENSG00000105976.2;	transcript_id	ENST00000318493.1;	exon_id	ENSE00000717726.1;
Hs.7.ENST00000318493.1	EnsEMBL	CDS	83951	84111	.	+	0	gene_id	ENSG00000105976.2;	transcript_id	ENST00000318493.1;	exon_id	ENSE00000717728.1;
Hs.7.ENST00000318493.1	EnsEMBL	CDS	86033	86135	.	+	1	gene_id	ENSG00000105976.2;	transcript_id	ENST00000318493.1;	exon_id	ENSE00000717730.1;
Hs.7.ENST00000318493.1	EnsEMBL	CDS	86234	86370	.	+	0	gene_id	ENSG00000105976.2;	transcript_id	ENST00000318493.1;	exon_id	ENSE00000717732.1;
Hs.7.ENST00000318493.1	EnsEMBL	CDS	87055	87216	.	+	1	gene_id	ENSG00000105976.2;	transcript_id	ENST00000318493.1;	exon_id	ENSE00000717735.1;
Hs.7.ENST00000318493.1	EnsEMBL	CDS	87933	88086	.	+	1	gene_id	ENSG00000105976.2;	transcript_id	ENST00000318493.1;	exon_id	ENSE00000717765.1;
Hs.7.ENST00000318493.1	EnsEMBL	CDS	91646	91864	.	+	0	gene_id	ENSG00000105976.2;	transcript_id	ENST00000318493.1;	exon_id	ENSE00000717791.1;
Hs.7.ENST00000318493.1	EnsEMBL	CDS	98241	98387	.	+	0	gene_id	ENSG00000105976.2;	transcript_id	ENST00000318493.1;	exon_id	ENSE00000717803.1;
Hs.7.ENST00000318493.1	EnsEMBL	CDS	100094	100250	.	+	0	gene_id	ENSG00000105976.2;	transcript_id	ENST00000318493.1;	exon_id	ENSE00000717811.1;
Hs.7.ENST00000318493.1	EnsEMBL	CDS	100445	100585	.	+	2	gene_id	ENSG00000105976.2;	transcript_id	ENST00000318493.1;	exon_id	ENSE00000717833.1;
Hs.7.ENST00000318493.1	EnsEMBL	CDS	103477	103707	.	+	2	gene_id	ENSG00000105976.2;	transcript_id	ENST00000318493.1;	exon_id	ENSE00000717861.1;
Hs.7.ENST00000318493.1	EnsEMBL	CDS	105985	106065	.	+	2	gene_id	ENSG00000105976.2;	transcript_id	ENST00000318493.1;	exon_id	ENSE00000717879.1;
Hs.7.ENST00000318493.1	EnsEMBL	CDS	107372	107553	.	+	2	gene_id	ENSG00000105976.2;	transcript_id	ENST00000318493.1;	exon_id	ENSE00000717895.1;
Hs.7.ENST00000318493.1	EnsEMBL	CDS	110584	110693	.	+	0	gene_id	ENSG00000105976.2;	transcript_id	ENST00000318493.1;	exon_id	ENSE00000717902.1;
Hs.7.ENST00000318493.1	EnsEMBL	CDS	111900	112065	.	+	1	gene_id	ENSG00000105976.2;	transcript_id	ENST00000318493.1;	exon_id	ENSE00000717928.1;
Hs.7.ENST00000318493.1	EnsEMBL	CDS	124251	124387	.	+	0	gene_id	ENSG00000105976.2;	transcript_id	ENST00000318493.1;	exon_id	ENSE00000717937.1;
Hs.7.ENST00000318493.1	EnsEMBL	CDS	124483	124717	.	+	1	gene_id	ENSG00000105976.2;	transcript_id	ENST00000318493.1;	exon_id	ENSE00000881894.2;
