# Supplementary material for: Reference based annotation with GeneMapper
Source: Genome Biol. 2006 Apr 5;7(4):R29. doi: 10.1186/gb-2006-7-4-r29 (PMC1557983; doi:10.1186/gb-2006-7-4-r29)
Supplement: Additional data file 1 — A gunzipped tar file containing the data set of orthologous genes in human and mouse that was used to compare GeneMapper with Projector and GeneWise [file gb-2006-7-4-r29-S1.tgz › projector/ORTHS/region27/hs.fasta]

>Hs.7.ENST00000318493.1 115852160-115977879	forward
aagttatcccaacacaattactcctaatagagttcaccgaggccccaaaagctctttttt
aaaaatcatcataagatttcaacattcaagaattaaacttttgttctgttgtgcttattc
atcgctatttgcccagttatttaatcagcctgcttccggctatggaaaaaaaaaaaaaga
aaaaaagaaatggaagtctcctcagggttaaactcctctgttgttcttccttgcagaaat
ttgagttattatagtagaggataatcgttgcataatgaaatcattgggacaattcgtcca
tccacttctacctccgcctctaacaatgaactccttgtttctgcggtgcccaaatctctc
taaacccgggtgggcgcggggcggttagcggagacgtgggagaggccgagagcaaagctc
gcgcccttcccggggtcagcgagcggggtgccaggagggtgcgcgccctgcatctgagcc
cggggtgacactcgcctcccaagcgccaggagggggagactcggtcccgcttatctccgg
ctgtgctaacttcagactgcctgagctgggggaggagagcgcgcagccagggcgagaaaa
cttctccacctagaaagtttcaccttgtcgtgggcggggcagaggcgggaggaaacgcga
cccccgcggggccaggcgcggcgcggacggcaggaagggcgggggccgatttccctctgg
gtggtgccagtccccacctcagcggtcctcggaacccgcggactaggggacggacagcac
gcgaggcagacagacacgtgctggggcgggcaggcgagcgcctcagtctggtcgcctggc
ggtgcctccggccccaacgcgcccgggccgccgcgggccgcgcgcgccgatgcccggctg
agtcactggcagggcagcgcgcgtgtgggaaggggcggagggagtgcggccggcgggcgg
gcggggcgctgggctcagcccggccgcaggtgacccggaggccctcgccgcccgcggcgc
cccgagcgctttgtgagcagatgcggagccgagtggagggcgcgagccagatgcggggcg
acagctgacttgctgagaggaggcggggaggcgcggagcgcgcgtgtggtccttgcgccg
ctgacttctccactggttcctgggcaccgaaaggtaaaattgcagcccctttcagatcca
gtacccaatccctcgcctcaggggttctgctttctttgttcccctaagagacctgactgc
tgttccagggggcaaaaccacgtaggtgggctagagtttaggggcttcggaaactgaaga
gacgtggccacggcgaggacgaaactagaatggggcttgtctttttagggggttgcttct
gatggccacctgtatgacttaggagggagaggggcgctgggacagtgggtgatgtgtgac
tgttacggcccagcaagttttaaagctgggatctgactcagcccttacaaaagggatccg
gtcatcctcgtcccaccgtgatgcagctggcaaggtttgagccgagctgtttccttgttc
ccagccttgctttatctgtgttatgttggggtccttccaaggggcaggtgtttctgtgaa
agtctgaattcatttctggcaatcacgcggggcttgtgatccatcaattttccatcgtac
cttatctctttctggggcttgtggtggacatctatcttattaggtgaaatagattataac
cagaggctgagcgatgtggccagtcgtagtgctgacccgataattaaagcaccagtgaaa
gtactttccctgactattgtcaatgcagaatttactccgaagtacggtttcccattcata
tctttcatgttttaaaagagccatttgctaatttggcagttggagagggctccaatggct
cacgcatgaatagttgcccagtgtattttaccttatcacagttttatgttcaaaggagcc
ctcgggcagaatgaaatattgtcaactctcttaggcaaaataatcaagatactttaattg
ctatgttaagatggtccatgaatgtgagaggattgtaagaactgacgttggaggcaatat
agactatctggaccctctcttgaattttaagaagactgttcacattctgtagctttgggt
gggggtttattctgtcgctttcatcagccagacacatgcacattgccatgcaaatggatt
cagaaaaacattatattcccttacagctaaactattatagctgactaatgaattttttct
gcatgaagatgatctgaaaatgatgtacatcatgtttctctgtgctacagggacataaat
tgcatttttatgtaaacagtgtaagtggtgcttggattatttacaggtacatagctttcc
ttccttgatctaagctaattgagctttgttttgaacgtgtaaacttccataatggaacat
aagtgaggtactttggttcctatcatttgcaagtctgtggtgtattcaatgttcattctt
tttgaactgctgaataacagagggaaaatttacatcattcataagaaattttggtagtac
aaaaatgtgtctgatagcctataaaatgtactgctgttttaaaaattctattccgttttc
aaacttaatggtgtataagctatagttattaacttaaatatattttgcttttaacatgat
ggaatttgtggcatatagaagacagtctgccgactactgctttttcaaaattgctttgtt
cttgatacatggcagtaggggtttacattagatgtatactacatgctttcaaaattagtt
gatggagtttatcttcatgataaaaaatgtaccagattaatcatagccagtcaatacgaa
agctcataactaatattttcactacttttaaacctataatagagaaaaatgaccctttgc
taagcaggagaaatacccatattttataaattccttttaagactatgtaagtatatgcct
tgcattaatcttgaaatctttaaaaaaaaattgtcttaatgagggctagactaagaaata
catttcaaaaatcaatttccttagctgtttttaaaatagtgtttgaagtagcattagtca
tattatccttctgcagatctacataatagtctcaaattaactttttctcaaatgtggtca
tctcaaaacaacgtgaataactcagaggagctaacatcctctaactggcttattttctcc
aagtggctgcaccaaagacatggcaacacccccatggtgagcacagttcctcacacattc
agattacctcccatttctctgtcctcttcctcctcaaccctttcccttggtttggtcaga
gctgctttcaaggccttccgtgcccccatttctccagcccagtttgctcgtttcttcttt
aggcattaggcttagtgattctcgccagagccatctacgctttcttttccgtggtctaaa
tccctaagatttccttggtctgctgtgtttattcataggatactcaatttcctcattgtg
ccctcttaaggggagaaaatgtatgtagaaactcaagtgtccggaagtgagccttctttt
cctggctggtgtatgctgaaactagtgtttttgacaccaagcccttagggcagagtttct
tcatgggttttgctcagtgcaaaataaatagtcacttctcagtaataaatgatagataca
ctgactaatgttagttcagaatcactttgatgatgtgttctcaactgacactgagttgct
gctagatccacatttgcctgaccaaaaatagctaggacctataggtagagtatcatatgt
gctaggtactacagcattttctttaaaagaaagaaatggaatctgcccttgagaagttta
tgatctagatacacagacaaatatcacatattaaatgaacacaaattcataattattaag
aggacatcacatgagaaacgctttcaaaatcatcctatttgctatgaaataatagaattt
ttttttaaaaatcaaagtttggaacttaaaaaccttaacattttcaagctgtttctgcat
acatcacctttctgataccaaaacgaccttacaagataggcaagtctgataacatcttaa
cattcttatgttatagacaaggaaactgagcttgagactagctccatgctatttcaatag
caccataccacctttcctcagccatcaactattggaaacattttccatggaggcatcatt
agggatgcttaagatagtggtaaatgatgaatataacatatctagtccctggagtttttg
tcaccttctctttctccagttctctctctcttttttttttttaatttcttttcttttctt
tttttcttttctttgtagtgagacataccgagaaaaggtttcattcatatgtgtggggca
ttctgctcctgttatcagattaagagccgtgaataattttgtaatctatccttctatcag
aaagcccattctcagatatcttttcagctgtgttaaacaggttagtatattccgcttggg
atttgtttcaataaaaacatccagtaaaatctgactactttgcttttcatgggacaaaat
gaaaaaagtgcttttataagctgtaaaacttaattgagagaaaaaatcacgtgtggcatt
tgtagcaggaggtatgagctcagtgaaataaaaaagttaactttgtaatcacatacccag
gtacacatatttctctctgtgattgcataaatgtgtgcaagtatgtttatgtaggttact
cccattgattttaatttctataataaattatgtagctatagggcccacaggcgattatat
aatgggcaatagaatttgaaaatgtatctctcctaatataattaaggatagcaattatga
aatgtgcttagagaatcacaagttatcgtgaaagccaggttcctgtactccaagaatgtg
aatgaggatttagtcattcattcaggacaattttttgacaacctacgaggcatagttcta
aaatctggcatttccacagagtataaaacagatgaaaacctctaacctcatgacactctg
ttctattgagttggcaaacaataaagaaatacataactgaaatgtgttgtatgtcaggtg
atgataatagcttcaaggtagaataaaatggaaaagagaatagtgactgtcaaggataag
agagagtgggatggtgattgaaaaactcaatagtgaggtcagggaaggcttgtcttcaaa
ggtgggctttgggctagaatctgaaggagataaggaagtgagccaggcgcatatgaggag
cacttctcaggagtgctattctcatcttgtttttcctgaaattgtgcagttcacagcttg
cacaactgtccatagactccctgattttggagggagatacctgaatagtgcccctgtttt
tgtagggaaatacctggacagtgcctgccatcattagctaccatgttaaagatgaagata
caggagtggcccacatctcttggtttatgagacatggaagaagaagacccagagtgttgt
tttgtttttttttttgtttttttgttttgttttgttttgttttgttttgcatccgcctgg
tcccatcccatactccatcctctatcagagatattgctccattcagacaattttccttct
tattttccacactgtgagcctgtcacagtgggatttgttgagaaggatacccatggcttt
tttcactgatcccttccatagtataaatctaaagacagcaagaggcagttgctgatggtg
tgcagcttctgtctgctatgcacttctttctttccccctcgctctccttccttttccttt
ccagtattaagtcactgcattggattttcttcctcttttcttccttttcccttattcccc
tatttatatcctgtatcaagatttgcaaacaggtaacttaaatgaggaaaactaaccatt
tcactagggattgacaaactgcttaggaaaagcagaggggcagtcactgcttggcgtgat
tagagctgttgtgaggctcagtgtatggcatgggcccatgtggtagtatctttcagattt
tcaagagaagctaggactctcccaattttaaaatgttgactcagtgtctttaaaacacca
tacagcttacagtggcagaaagtctgcaagccagattgggctcctgatggtcccaattgc
agcagcatgcatggcccgagagccccaggactgcttctacaaaatattttattttctaaa
attctcagaaaattaactaaacaaattttttaaaaccaatattttatgtcagttcctatt
ggcacgtggttatttttctaaactcatcagcccacatactttacatcaaactatgtacgt
ttctaaactaaagggtaatctagttatttcattcttaaactgaagtagtagttttctgaa
acctgaatccatcatggctttatgcatcaatttcatttccaagttctctgattcaggata
aactccccctttggaatattgtctttctctctctctctctctgtctctctctctctctgt
ctctgtctctggaaatgactgaacttcacccgttgttattaccctgccattgaaattcaa
aacatgcactgccctcctggtttccagtgccctttaaaagcaatcagatcagtgttaaaa
tctatttttccaaaggaataaaagctcacaggttgtgcactaatttgtttcctttaatcc
taaaatctcagtgaaatgcccaagctagcagccctccagaaggccactgtgttagaaagg
gagattatgtactgtatttcttcctactattttaaatgcaaatataataatatatcatga
aacagtgcacatacagtatacatattaagatcagtggtctattcctgttttgaaatggtc
tcctactccttaatagttggaattctgaggcagcacctagactctcaggtccaatttgaa
aatgtatgtttttttttaaaaaagaatgacttggggaataactgtttgataagaccgtgg
aagatttctaatttttaatattttattaaaaatgtaaagaaagacattcaaagctgagac
ctttgaaataatatggtctttgcaagtcagagaaaaagagaagtggtaaatttattagag
ataggttgcctcctttgaggcctaatcatgtgggaaaggaaaacccagccaaggtttggg
tccataagacaattcaacctagctttaaaaataggttttggctttgcttgggaccagcat
tgggaccagagtgtatctagaccagcattttagctattaaattttaaacctaggggtctt
ttaagggaaatttaatccatgtgtctttgattcactaaatcttaaatcattactcacaaa
ctgtatgtccctctaagctctttgatgtccaagagatctctaaaattgtgtaaggccttt
ttgttccagaaaaaaataggaagttggtttttgctaagcgtcaataaacagcatcctcaa
aaatctgattaggtctaaaatcttgcaaccatgacagtatggatgtttgaatgatgcaat
gtgaaaattttaagcactttttaaagtccttgtttaccagtaatactcagttgtaatcct
tactaaccccaaggaaattattttgacacatttcctctctgttttgtaatataaatacaa
agcccaaatattcatcattttattctggcacatagtaggtactcagtaagtattttgtag
agtgttgaatgactctttcttctgcccagaaacttctagctaatgtcagttcttctattc
aatattgatatccatctgtcataccttggaataagatctattctaagtcagtgaccttgt
tcgacaaatttttaaaataagccatctaactaaatatatgacatttattgaaattcattt
tgcaccatgaagcaactgccttgcaaagagtgctgaaaataggaaggaatttctagacta
atttgattaaatattcagttgttgccatatgctttctgaaaattgattttccccctttta
ctattcctgtcatccttcctcccaccttgacatgcttactgattgaaagctatgcacaga
aaaagggcaggtcgcttgtatgtataagcaagagcagcaagtccaaacaggcttagaaaa
cgtaatgctataatcacgagttgtcataatataggagaggggagagaggaatactcagca
ataagagtggtgttgggtattgctccaaattacatggatgacacatctttgaactctatt
gtgtcgggggaaaacaccttcttgctgtagttagatttcctgtttgtgaatgtgtatttt
ctggtaaccagacttcctatatgaatttgacatagctttaagtgcatttcaaatgacatg
attaaagaatggctgctttggagacagcagctccttctctcttaaagaaataaactatca
tgctaaaatataggcattgagatctttcttgataccatattgtgaatttctaatggctca
tcacatttttatcctcagaaaacctttcctggtgaaaagcatgctgttttagtatcacat
ttggggtgatggaattggcaatttcttatatcttgagggggcgggggggtaaaaggaaaa
ttgtgttaatagggtcttaaaatagagattctcttaggttaacctgaagatttactaaat
acattatcattacagcttgttttgacatttaattgtagatggcactgtatcagcactgac
ttatttatacagctttgtttagacatgcctaatttttatttcattggtggaaccaaacca
tcagtaataaatcatatatcagtgtttttgtacacattcgtatttacatgacttttaaaa
ttccaatgtaaaggtctcacaacttgaaaaatgaatgaatgcctgagtatttgaacagtt
gggaaaatgtagttcaatttaagaaagattttttatgacaattcttatgccatatataga
aaatagataataaaggagaaggcctggaggtttagatgggatattggatcaatgagcaaa
ggaaggggaaaggtgggcgggatatgctgaagggtcatgggcttgagtgcaccctaagtc
ataaagagggtgtcccattaagaatcaggctgcctgaattctaagtaggaaagaggcagg
tcaaaatggtgtataggccaggcacagtggctcacgcttgtaatcccagcactttaggag
gccaaggtgggtggatggcttgagctcaggagtttgagaccagcctgggcaacatagcaa
aacccccctcttaaaaaaattacaaaaagtagctggacatggtggcgcacacttgcagtc
ccagctactcaggaggctgaggtgggaggatcacctgagcctgggaggccaaggctgtag
tgagccgagatcataccactgcactccagcatgggtgacaaagagagaccctgtctcaga
aaaagtgggggagggagggtatggaataaagtaaagctcatgggaaaatggtacctttac
cattttcccaccttgggaaatggtgggaaaatttagacattgctttacaaagtctaaatt
tctgccaacttgtgttacatgtggtttgattctggagaaagatagactatcatctatcca
gtcctaaattgggcctcttagtctgtcctcccctcagttaccaggaagaatagcaggaat
atgtcacagaagcagagaaagcttttattctgagtgtcagaggcatgttctaagcactct
gttatctactcccaggcactctaaatgaaattccattttctctgaggaaatcaaaatata
aaaagaaaactcaggcaaatttataaaggttttacaccattttcatgactgaaatattct
agcatatctagctcattataatctataaattcctgttgggaccaaaagttatggccctaa
aacctgttatctgtaatccttttccactgggatattgtctctggggatatatattagctt
tccttgaggatactaccttgaaaccatttctttggtccttgactatacaaagttcatact
agcatggatgtaggaattgtatttttctattctaaatacgaatttagacagtgatataaa
gattcaaggaaagcttctatcaaggcctgccttcactacttgtcttttggctcctctgag
ggtcttaggtgagccactttcatctgattctgccctcacttcaggcagaattcatatggc
tccagccaatggctacactgtccaaagtgagactgtggtctcacaaccatctggttaata
caaagacagcaagccaatatgatcacttaggacctaggcaaacctttgggcttaaaatat
taccttagctattgttgtttttaatgagtatcaaatagtatgatatttgtaatttgtatt
atgtaaagaagtaaccaaagcagagattgttgacaaaaaaaaaaacttcctcctaacata
aatgaatatgcattttggacttttcaaaaattccctttctgtcttgtcaaaattaagata
tttctaaattttatttcggtctcactaacacatacttggattattgttcattgaaatctg
tacgtcaaggcccagtgattttaaacattcttttggtcttcaaagaacttaccaaaaaaa
aattgttctttaaatcaccagaaaagtgcagataaaatcccagacagtttcattaatgac
aatgaaaggtgacagcccttgaatctatgtcataagttgattaattactttccaaacatt
attaaagatattagacgaataacttagactggtatccaggatcaaggttccttcataatc
cctaaatgggttttaattttcagagttagatgatcattatatgtgatttatttctttaac
atctttagactgttggctttattgaaaagagaggagagtatctgtttcaatgtgttttct
tttccctgaagttattccttgcagaattcaataaaaccggttttgaaataaaaataatta
aatgctggcattttctgttaataagggcccatagacctgatgaattatataaacattaca
aggaatttaccactgagttcataattatgtaaccatttaatgcccaaacctgcctactga
cagtgaagacgttcaatgagaatggacattgtgcattaggataaggatgacctggagtga
actttcattcttgttttggttctttcccattttgcccaattcatagcacctgattctctt
aaccagcaagtctgtttgcatgtctccagtccaatttttcgccatgcccactgcagtgat
tccaaactctcaccatttcttaagctcttgcatcttttgggctctccttattctcagtat
aagatctttccttatagtttagagagtaaacacaagcccagttgtttccatgtcacccat
tattacctctttctgtctcaaaggatgaaacagtcttttctacctaagtcttgaccctgt
tgttccccacacctgtgagcacctcctccctctatcctacccaccttacaactcttcccg
tgtttaaaatctccctcaccatttttcttttttaaaaaaattatattttaggctcagtgg
tacatgcgcagatttgttacataggtaaactcgtgccacagggtttatttcatcacccag
gtattaagcctagtacccaatagttatcttttctgctcctctccctcctctgccccctca
agtagaccccaatgtctgttgttcctttctttgtgttcataggttctcatcgtttagctc
ccacttataagtgagaacatgcagtatttggttttctgttcctttgttagtttgctaagg
ataacagcctccaattccatccatgtttctgcaaaagacagaatctcattcttttttatg
tctgcatagtattccatggcttctctatttttcattcacctcttactcaacttactgatt
cttctagaaagaaataaaacacacacatcaggcatcctgataggatcttgaatacacaat
ttccttaagtagtcactcctgttttcattttagcctttaaataatgaattcttgaaaata
aatgtctaactcagtttctctactttcttcattcccattcattcttaagtcattcaactc
aagcagtctgtaccacatgcccaagaaagtgtcctcattctaatcaccagtgccctcctc
atggccagatctgatggacactggtttttatcccttttgacccgtctgtagaatttgaca
ccatacattttatttctcccttctcgaaagttctccttagcttatctctccacattttct
ttgcctacaattgttctttttaccctttaaaacataaaggttagattctagtcttctgta
aggctccatctgaattcctcctttctacttacaaaacacattcacaagtgatctcacttc
agtgacttccaatacaccgatggacgagtggttcacaaaccgctctctctcacttcctct
tttctctagaccaccactttcatgttgtcagctaccttacagactccaccacttagatga
ccagaagctacatcagggttattaactcaactaattacttttaccctcaaagtctcctct
ccctattttccttaccttggtttatgatacccagatagacaattttttagccattcttgg
cttttcagtctcctctacaatcaaaatccatattgaataattcccacataatttttctca
ctttaatatgtgtataatctagtccttcctttctttccataatgctagaaactttgttca
ggaacattcttttgtatattgattgattctgttgtccattcattcaataaatgcttacta
agtgccatgtaatgacactatgctaagggctaaaagtggagcttacactctgatgggaga
cacagataaataagttactatatagtgtggtaaaggctagataaggggaagacaggtttg
atgtttgagcacataggagagttcctaattccttactagaaggtaagagatgcatcagag
aaggcttcccagaactgttccctaagatgaggcttgaagagagaggacaacttatccatg
tgaagttgagggcaagaatatccataaagagggatccacatgtgctgaaacccagagtgg
ctgagcacatggcttgcttcaagaactggaagagggcagagtggccagagcctagatttc
taatggtgtgatggcaagaggcaagactggagagtggggcagaaaaaaatggtatgtggt
ttgtaagctctgccaaggggttgacattttttttcagcaaagaagtgacatagtcaaatt
gtcagtttagaaagatatctctggtatgctagggggcagatgatcagggtgagaatggag
agggaagaccagcgaggaagctgttgtagtaatccaggtatgaagtgacactgccctgac
catgggcatggaagccaataaggagatggacatgtttaaaatatttgtaggtgggtgtca
aagatgatgtcctagaaatatgggacatgttcagcactgaggtaggatacagagagggag
accaggttttgtgggagtagatggagataacagaaggatatccaactgctccttcttggt
ctcttgtcccatctgtctttgtctcctgacctattagctttggtggcgccatcactcagt
cctcctctcttcattctctacagtccctctcctcggagatcccatccactctcatggctt
ttcatgatgtctacatgctgacaacttcttaatttaaatctctagcccagacctttctcc
ttaaccccgggactcaaacatccaactgcatgcccggcatctccacttagatgcctaaaa
aatgtatgtcaggctgagtgcagtggctcatgcctgtaatcccagcactttgggaggctg
aggcgggtggatagtgaggcgggtggtggtcaggagttcaagaccagcctggccaacatg
gtgaaaccccgtctctactaaaaatacaaaatttagccaggtgtggtgatgtgtgcctgt
aatcccaactactcaggaggctgaggcaggagaatcgcttgaacttgggaggcggaggtt
gcagttagccaacaccacatcactgcactccagcctgggcaacagagcaagactccatgt
caaaaaaataaaaataaaaaaacctccattgtgggcaaaactacattcctggtctcctca
tatcctacaaacatgcttcaccaaccagagtctgcatgtcggtaactggcaaagccattc
tctctgttaaaaaagtcaaaatccttggcatattctcctttttttctcacatgcctcaga
tctgactccatcagtaaatccggatggagttcgatctgaggcatgtgacaaaatagctct
gtcttcaaaatagaaccagaattcggccacatctccccactctccccttccttcctggcc
caggccaccagggtccccctcctggaacaccactggagcctcccagctggcctcaccact
ccacctttgccctgaactgccccccagccactagcagtcttctctcccatatgatcgagg
tgaatacattccaacataatccccccttgttcaacaccctgcaatgactccccatttcac
tccaataaaaacctgaatctcccaggggcctacaaggccttacatgctctgcttctttgt
ccttttgatctcagctcccggtcaacaaagtccaggcttactggcccccttgctgtgctt
cagacacaccaggcacatttagttcttccttcttgcctctgcccagaaatctcttttccc
atctcagacatctgggtccacaaaagccaccttcccaatttccgagctacaaacctatcc
ccatacctctcctccaggcagttctgatgccccagccctactttttgtttttccctgtaa
cacacatcaacttctgaaacactacatcatcagcttgttatgggtattaattgttgtccc
cagctaaaaagtaagttccacaagagcaggggtgttgggttttgtttactgatgtatccc
aagcatctgatgcatagtaggaccccagtaaatacttgtcaaatttggtcttaaatagct
gttgcatagacaaaagtgatattggagagatggatttcgggattctctggagatccttca
acaaaacatatcagactttctttaatgtggccacagcctaatcttatacctttttccact
gtcaacccagcccacctggcctctatgccaattgcagcttcctggacaaccctgcatctt
ctccccaggtgcccgtgtgtgagtccactccacccaaagtgtctgtcccctacctcagct
gcacctgagcagctccaacttatcctgcaagacacagctcaagtagtatcccctctgaaa
tactccttggccccgctttctgtctgcatagttagctcttctcccccgtgctgctccact
gacatgcgcacacctttacagcacagcctgggcgtgttgcaggtggaaggtggagattcc
cagtcaaggggcaacacctgtatggttggaaaagttgtttgttttaatttcttgccctct
cttctctcttctatttctttcctctcccataaatacacataccgcctatatacacacaac
ctgccctgaattgttttccttgaattgatgagttacgtaaatgcaatcctaagcacagtt
gttttcaggttgtcctaaccttttgctttattgatttttcaaggatccagagtgtttact
gagtttcagaaattggattctgtacttatttttctgtactatcctagttttatgagaatc
tatttgctcagcattctctattcttttaaaagtgtttaagatttttgtaaacagttttgt
ttggttctttattttctggtgacatattgatctcaacataatgctattcatatactttta
attcttcttccaacactgttaggattgcattatgttcacccaaggaatccacatctgtac
aaaatgtggccaggtttggctattccttcacattcacagtattctcatgatttctaacaa
ttcttgtctactttgcctaaataagaaaatgtcatatactgacaattttgatcgtgaaaa
agagaccttagttcataccagtgtcagagtctacttgcaaacattgatttccaagaaaat
ttctcaggtgtgagcaaataagcaaaataaattcagacctaagagaaaatagcactacaa
ggaacgcccagctcattcaaacgctctgcattttgagactagagggggcttggcctttgg
caccctcacacctctcccctttgtctctctgtccctgggtgctgatttctctttctttgt
gtgacagccactgtgaaaagaatggggttcactcaccacctgcattcctccacagccatt
tgatatctgctttcgataacagcagaggaaactgatcagtcatataaatccaatcctgag
catagttcctcgtttggaattgtaccatgctttatgccgaggacattttcaaacacggag
ggaggggatgtctgattcattcgtgagtaatgtaccagcttcctctccaacttgtctccc
ttcagtggttcacattctgactattcagtcggtttatcctttccaaacccagtatttgaa
tgcaactggcaaaggttgattgcctctttttttttttaatatatagacttggaaagatgt
ttctcaaatgtgatttgcggatttatgttattcagtcttcctggattaattgaacaaaaa
ctggtaacactgctacacagtctgaatcacaaaattatgtccatccatttggctgaaaaa
tacgaaaacaaatacttgtataagttttcatgcattttagcactttctttacattgggga
agttcaaccttcacactttcaagggcaatgaaacatttttgtctgacctacaatttatta
atgggacaaaagcccatctgtcaatcagggctctgagagttcaatgtattttctgaacaa
tattttttacattatgtacaatggtaaaaacaaatgtccatttattcttctttccaagaa
gttgagtactttcaaccattcttaaaaggacaaagatgtttgctgacagaatatgaattt
ataaaggataatcttgaggatataatggcattctattctttttatctttactcttgccat
atcagagttggataatagtctcaatcatatgttacaactagaaaatgcacaattggcttt
ttcttatgctaacaggcagccattttcaactttttaaatgattataggactaagagggga
tgcaaaaacagataagaatctgaataaaagcactatctgtcaaagaaacaacatttgtgt
aataatcaagaaaccgtttagagcaccccctggaaacattaattataacacatgcaaatc
attcctgtacaaagcttaacttgtttatctcctatagccacctgtatttgaattttttaa
taagctcatttattataaataaagcatgtaaatcaatctgggaataccttttctgtttca
gaaatttcatgtaaatgacaggctgccacatacagtacaactatagaggggaaaaagttt
ctttactccctttcatatagttataccttcatatgacacttaaaaccacctgccaggaac
ttttaaaacatgttttagatgcacagaagcaaacccaaatgaaaaaatgctatgcagttt
tgcaatacatatataccacagaaagctttaaaaacattctaccccaacagataaatagat
ttggcccaaatctttttaatgtgagttttgtgggtaaaaaagattattgttcccttattt
ttccccatttgctgacgactaggattgtcatataaaatacattcctgggacatgcttata
ctaaacaaattatccactgtttatctgaaattcaaatttaactcagcatcctatatcttt
acttgctaaatctcagttgggatatgggcttactcttttttttttttttttttttttttt
ttgagacagagtctggctctgtcatccaggctggagtgcaatggtgtgatcacggttcac
tgcagcctcaacctccctagctcaagtgattctcccacctcagcttccacagtagctggg
actataggcacatgccaccatgcctggctaatttttttattttttgtagagatggggttt
gcccaggctggtctcaaactcctgaactcaagcaatcgtctggcctcagcctcctgaagt
gctgggattgctggcgtgagtcacagtgcctggcctgagctaactcttttttaaagagtt
aaaatactggttcctatttgtttttacttctctagtatgggaggctgttactgtggcttc
tgtcttggggggcaattttcgaagggcttcaagaacttgaaccgaggttagaggaaaacc
acaagatggctaaagggtgggaaaagaagaaataacactatttaaactttagatgagagg
actaaagtgatgaaacagtcaccaggtatttggagtggtctcacccaagggactgtgcca
acttcctcattttttatgagggcaggcaaaaactggccaaaacacaagttaggataataa
gcatagtagctattattaaatgctagggtgtgctgcataactgaaggacagtgtttctca
cagtttatctccaactctcatggccaacccatgagatgtatatcattatccccacgtttt
gaatataagaaactgacactcaaatcagaaggcatgtcagtgaaaaaggccatattcaca
tcccatctaagtctgtctgacactaaagcccacactctctccactacactccaccttgtc
tccagaatgttttgggctgtttaaatgtgattataccaaagagcagttgaatgcactgaa
aaattctgaagattcctcctgtcccttcgattcactgttggaaaccattgtcaaggtagt
gtctggctacgatagaagggatttttgacatggcctattgttttatctttttaaagtaaa
tgtaggtgcttttgatgatcataacactaactgttaagtctttaggcataagaatcaagc
attcaactaagcatgtttacaaatttgctttcagcccagtggatctatccacttttccat
ttaggttgcacatttagatttcggagtttatcctgttatcttcaaatccacggactgtac
actctttgagggaagaaactcttagtatctagtcaagtacgtggcatgcaatgggtgctc
ccaaatacttgattaatatcatatgatataatgtaatatgattcttcataaacagtgagt
gtttataaatacagtattttaaatgtcattaggaatcttctattggaatcttaactttat
tttaatagacctacttttaaagttaataaacataatataaatgtggacagggctaagatt
tttccctaagatttcactctggcaagtcttcctggagatttagccatggctatttttatg
actgtaatttccttaatatggggcctcagccatattccatcatcataaatccctttcttg
cacttaaaagcaatgttgaaatattttccagtttctatatcttaactctttacttagatc
cattatttccattttgagattatcttatgtaaatattgtagaagattttagaattatata
ataagaaaatactagtataccacctcagaaatcttaactaatagatatgttctcaaatgc
aaagtgaaatatttaaagtaattattcaagtaaataaagagaccatctttgtcccaatta
cttgaatattttacgtaaagttggttttatgcacttgactttgtgtttaaactcaagttt
gtagtattgtctactggacattgttagctcaggaccttttcaggagcaaggaatgaaaga
atcatttttaaacttatttaaaaaaagaaataaggaagaaaagaagaaattttactggct
cgccttagcttaagacatggctggatacagatgctcagacaatcacatcaggagcctgcc
tccctccgtgtctgggctctctggcctcttgggtcagtttcatgctcaggctggctttct
ccacatagtggcaaagatgggcatcagacatcccaagttaacatcatctttagtgctcat
gctgtcagaatgaaagaggccctctcccagcatccatattaaatctccaaagagattctg
tttggccttgctttggccacatactcaaccctgaccaagctccgtgtcaagagaacagag
ttcgttgaaaggccagcctggtttgcacactcattctgtgttgaaagatgtagaccatgt
gattgacagtcccaggagataggagagggagaattttcaaaagagttgccggtataagag
acagtggattctgggaaggtaaaaagaggtatttattaaaatactgtgcctttggaataa
aaatcttttccaggaaatgcaaataatttaaaacaattcaaataaggatcatacatttta
aaacaattagaaatacactcagaagaactgaattgctcatttagtagatttcagataata
ttttctcctctttgaacctcagttttgtcatctggaaacacaggataatgcttaccttat
aaggtaatcatgattagaagagatgatggagctgaccatatctatttactataaagtgct
atctacatagttataaattatgacagctaagaaaattaatccctaaagaaagcaaaatta
cctatgtcacggtttagaaagtctctctcttaagaagaaacttattctattgcctctgtt
gggttttttcctgaggaatcggtgtttgaatgcaatatacatttttgtaggctctgcaat
gtttttatgatgaggacagtcatagtgttgacaattactcaatgaatacttagagatttg
aatgtatcgctagatttctgggaaatgaaaagaccaatgtaagctagttgaatgagaaaa
ccagaggtgggcagatggtggacagattaagtcgctggttttaaaggtaggctgaactgg
tatttgtaactattaataacagccatcttctttaaaggaagtactcctaaatatcaatag
tttagtggccaaggtgccattgagatgatcactcccaggaaatgttttgccagtgatatt
accttaactttcatctgaaaagaaataaagaaatgttttatggatgattcactttcacct
gatatgtgcacaacattttaagagaatgaattagtcagtctgtttgaatcatctttacgt
gttccttttagcagggaactcaaagttggttaaatggctagctctatttcagaaagcaaa
aataacagaaacagtgaaaagacagtctatattgaaagcctgatccagacacatcatggg
ggaataaatatatcaggacaaaaatatatgaaaagtgaaagtatttctggagtatttcac
taccaatataaatattaaaatgctcacacagccagatctggcaagttacatagatgagga
agtgaaagcaataatatgccaagtcaatggcattggtgtaaaatgtaatcatagaggaac
aatctcagagttgaaaattattagaattggaaaacactttgaagttctttagttccaccc
aggagtatgccattaaatatttaataaccatccctctgcgggctttaataacaagccctg
atttgtagtgtttgccaatttctatggtgtcaatacagccaccatggctgattttaggct
accaagatgaggtcactgaaacacaagttgggaagagatgcacatagtaggctgtcatga
gccagcacacagctggttcagcattataattttcaaataagaaagcagttgacctcagag
gagttgggtgacttgcctgggtcatacaaataattagctgcactgccacaactaaaccta
ggccctctccagtgtttgacctcagaattgtgaatgcattatgaggaaagcaccatgatt
gattgattggtaagcccacgtgactttctgtcctagttaagttcccctttaagggcctcc
atagacatttctacattgagtttaaactatagtctgcctatctccactactggcctgaga
tctcactgacatttggaaagcgttttatttatctttgtatcttcagcactctgtacagta
tctgacacttagatgcttataagtgtttgttgggggccatgtacgaacaatagagaacat
gcattgacctgctatgtgccaggcagtgttcttagtgatttacatgcattaacttattga
atccttagaataactctcacaagtgaggtaggtactataatcctgcccatattttagatg
agaaaatacaggcttagacttacttgcctaaggtaacatggacagtgattggatttaaac
cctaaaatctggccagtgcctgtgcacttggcctctcagttgtcactcatttaactagca
gttatcatcatagtgcccagctcagcgccaaatacttctaaaaggtctccctcctttcct
taggaaggacacaaaacgtttcccagaaaagatctgatctgaccaacacacacctttgtt
aatggggaagggcctttattaatgggaatgatcaaggaaatggggcgtttttggtgatta
cattttctcattatctgaggtttaaacagaaacctctagtttaattaaaatttctgttgc
tgacaataggccctagtcccatttttttctttaattaaaaaagttaacctttttttgatg
tattcacttgaaaaatggcatcaccatatggtaacagataatgtaaagaaggtgtaggag
attaaggtactaactccaactgtgttctgtgagggtttttctttaaatagaaaatatatt
cttcttccccactgattttccatttcatcaaatgaagtaacaaaaagcctatttctacat
gtgtacattttcttggattcttgtccactgagatttagtacagtgtgtgacttatgtgcg
aaccttaagatatgaatcttattttaaaaacataatttaatataatatctctaatttttt
tgtttttgtttttattttttttagatggagtctcgctctgtcatcaggctggagtgcagt
ggcgcaatctcaactcactgcaacctccaattccctggttcaagagattctcctgcctca
gcctcccaagtagctgggattacaggcatgcgccaccacacccagctaatttttgtactt
ttagtagagacggggtttcaccatattggccaggatggttgtgatctcctgaccacgtga
tccacccacctctgcctcccaaagtgctaggattacagattattttgaaggctccttcaa
aaagcctagaagaaaaaatgtcattcacacttcacactgcattaatggacatcaactaac
atgcaaattggttacaatatttttctcccttttggcaataataattcgtttcctttcttt
cattataatttctacagaaaatacagcaataaattatatattaagctcaattttgttaga
tacactgataccatattgataagtgcagttaacttttcacataatatttatttttcccat
tgtgctctagatggtttagatacatatttgcagtttggtttacagtttgtatttgccctc
tagtacaacaaattgtccctaatccttttcttctatcccttgttattccctctaccagca
ccaaaaatttgctagtacattgcaaaacaatgagaattacagataaaatagcaagcattt
atatatactctatattgatcaaagtgctttcagagatgagatctctttttgatccttaaa
atggtcacgtgagaatatctgaccctgggactcagaggtgggtgattgcctggagtcaca
cagctagagagggaaagggctagaatcagagggctgattgtctgacttctgttctagtgc
atgctcccacctcgctttggaagctgcttcggcatagtgaagcacttaagagcatggatg
ggttcttgttagccagacgtggaattgaatcttggttctaactgtgtgattttagcaagt
ttgcttatctagaagagaaggataataatacttccttcttcacagggtggtgatgaagag
taaatcaaagagtttagcagaatgcttcccatatggtaagcactcaatacatgttcttgt
tatttttattattacatggctttgccttactgaggcttcatcttgtcctctggtccaact
acagttctctagcttggcttatcccttcataacctgtacccccagtggcacgatcttggc
tcactacaacctccgcttcccaagttcaagcaattctcctgcctcagcctcccaagtagc
taggattacaggcacctgtcaccacacccagctaatttttttgtagtagagatgggggtt
cacagtgttggtcagcctgggttcaaactcctgacctcaagtgatctgcccacctcagcc
tcccaaagtgctaggattacaggcatgaaccaccgcgctcagccaggaattttcattctt
tatcctcctttgagactcggctctagcatcatttccagtcgagttggtctcccttcctct
gcattctgataactgttaaccatcaagtgacttgagcttcccagggaagggcatcatgtc
tttgtagacatccaataaatgttagtagaagaaaggggggtcctgccaataatcatatgt
ctttcccacaatttaaactccttttcaccctgttactactttttgcttgtcttccctttg
ataaacattctacttcttcatcacccattccctcaatttaacatctgatactactataga
aactactgccttgaagatcaacaaacgggttccatgtggaccaacgtcctccttgagacc
ctcacttggcttttgtgacacagtgcaatatttgctctcttgatgcctcactgaccttaa
ccttccttgactcctgcatagatttctcaactgtgggtatcccctaagatttaggccatt
tgccttctcttctttcatctagtccattcatgaacacacccattcctggttttaaccatc
acctctgtgcagataatgtgcaaagtttatttctagtcggagtggagtctctgttactct
gccaatcaagttctaaatttttattccttctagtgcagcagtggcaaatacctgacactc
atgtgtctcactcaagacagatactgtttcacccaagactgatcatgccgctttcccagt
caaggcaggcttctcagaatccttctcatttccgcctctgttctttggcactaatgctct
gtctgcccagagttttcattcttcacttgttccaggcacctgcttcctggtgaataatgt
aaaacctgctagtcatccttataggagaatatgcactcatttcccagcagcacacccgac
tcaacgtggttaaaaccaatctaccattcccatatattcagcctaacttcccagtgcagt
ctaccctagttttataacttgttctactttttccagataactgctaatcatctttgtttg
tctttgctttcttttttgcactgtgtttgatatattagggtatcaaatcctacttattca
aatatgtcccttattcattccttctatccttggtgctaccatatttgttctggctcttgt
tacctcattatgggatataaaaatagcctgtcaactggtctttccattgccaggatctct
ctgttctaagccaccctgcctccagatcaatcttcctagagtaaaaccttcattgtatga
cggtctagctcaaaattccttaatgattattaatcacctcttaaagtccccaattcttag
actattagtagggtaaaattatttttgatttggagtcaaaaaattttggacgcaaatttt
ggctactacacttaaccattatgtaacttcgaatttcggcttaatttttattcatcattt
attcagtatctatttgtttaacaccttctgcatctcaggctctgtactaggtacttggga
tacaatgatgagccaagcagaccttgtccttgctctcctggacctcacaacatggtgaac
ttgtctctattgctcatgatcataataatcctaagtacaggctgtgcttttttcccttga
tacttgtagcttttggtttgtgctatgcagggtattgtaataccatttgcagtgccacaa
taatcagcatatatgtgttatcactcagccacattgcagcttcactgaagggcaggggct
atgtcccatttctcatagcgcaagcacagtgccctgcacataccagctgctcagtgattt
ctgatgtggtttttgtagatccagggttagtctttggcagtcatgatgcctagtatgttt
ttagaggctccctttgtcctatcagaattatgctatttaaaaaaaagtcatacctattta
gtttatattcattctaaggcctctcctttccaacctactaccctgcctataactattata
aggagaactcacaatgtttataacttgtgcaccttaagttttaaatactgaataacaggc
ccattcatgtttcctcatagaaatactgtctatatgcatacaatgaaatgttaaaataat
gttctttttactaaatagctttttgacttggtaatgaacaatatgttgtttttccctgag
aagtagttctaggactttagttctgaagattatgttgtattttatacattttcagcctcc
tgtttttcagttcccagtgatcttacattaaacatttgtctgtctaaaacaataggttaa
ctatagccaaattataaccataccattcctctccacacaaaatcctataaacagcatgtg
atcatattgcttctagaatttatgattgttttcttccaaaaggaagctaaatttagccta
gtaattctacatgcgctcaagaaaacaatgcctgctgtgatttctagaataaatgaatgt
gaaccacagttcctttacttgactaacagagaaagtttaaatatcaacctagtcattaac
cacagttattaaaccacgttaaacaaccagcaaggggttaagaaagaaagttgctatgtt
ttttctttcattgctgaatgagtctaacttagttactgtatcaaccttaatacagaacat
tgtttgcatctcaatggttctctaaaattattcgttcatggcttgagttctaaaattaaa
ctatgtggagtcatgtccaaccgcacaatgcatctttatgtgaaacttgctagagttttt
gttttccttctatgtaaaagtccagttgggaagctttatttctgatagattaaatggtat
aggtctttcagttttctcttcatttctgacaactgaactgctctcgccttgaacctgttt
tggcagataaacctctcataatgaaggcccccgctgtgcttgcacctggcatcctcgtgc
tcctgtttaccttggtgcagaggagcaatggggagtgtaaagaggcactagcaaagtccg
agatgaatgtgaatatgaagtatcagcttcccaacttcaccgcggaaacacccatccaga
atgtcattctacatgagcatcacattttccttggtgccactaactacatttatgttttaa
atgaggaagaccttcagaaggttgctgagtacaagactgggcctgtgctggaacacccag
attgtttcccatgtcaggactgcagcagcaaagccaatttatcaggaggtgtttggaaag
ataacatcaacatggctctagttgtcgacacctactatgatgatcaactcattagctgtg
gcagcgtcaacagagggacctgccagcgacatgtctttccccacaatcatactgctgaca
tacagtcggaggttcactgcatattctccccacagatagaagagcccagccagtgtcctg
actgtgtggtgagcgccctgggagccaaagtcctttcatctgtaaaggaccggttcatca
acttctttgtaggcaataccataaattcttcttatttcccagatcatccattgcattcga
tatcagtgagaaggctaaaggaaacgaaagatggttttatgtttttgacggaccagtcct
acattgatgttttacctgagttcagagattcttaccccattaagtatgtccatgcctttg
aaagcaacaattttatttacttcttgacggtccaaagggaaactctagatgctcagactt
ttcacacaagaataatcaggttctgttccataaactctggattgcattcctacatggaaa
tgcctctggagtgtattctcacagaaaagagaaaaaagagatccacaaagaaggaagtgt
ttaatatacttcaggctgcgtatgtcagcaagcctggggcccagcttgctagacaaatag
gagccagcctgaatgatgacattcttttcggggtgttcgcacaaagcaagccagattctg
ccgaaccaatggatcgatctgccatgtgtgcattccctatcaaatatgtcaacgacttct
tcaacaagatcgtcaacaaaaacaatgtgagatgtctccagcatttttacggacccaatc
atgagcactgctttaatagggtaagtcacatcagttccccacttataaactgtgaggtat
aaattagaaataagtatcagtctcaaaaagaatatccagggcttcttttgtgctttgtaa
atggtgtttatccaaaatagttgcagattttttccaagaaaattgaggaattgaatcttc
atttacacctaaaattatatctttaaaatgtaaatggtaactaaaagaaaaatgttttta
caattcagatttgcatgttcgtgacatttcagattatattaaagttatttcccatataag
cttttttatatttacacagattttatcagatttacacagattttatcagatttacacaga
tttttatcacagcagcaattcccataaaacataattattgacatttctatataatctctg
caacatttacaagatgttcaagctaatttgtatgccttaaagaattgttccttatgagat
tatattctctcactgatacacaactgattaatctatattcttgacattacttaaaggaac
ttaactttaaaaaacctcttctgaaatgctggtaaataaaacatttttaaatgagctcgt
atacttctctaaataacctgtaagagtagagaggaaatgtttgttcccaagtccttcctt
tagagcttgactttaatcatggacttccttctggaaaagacttgtgtctaccaagttcta
gcttggcactttacctggttggtatttgttatttataagcataaatattttggttgatga
ttatttatacttatatgaaatggtattttcttaggagctgttagagatattcttggtgct
gtgatttaaatatagtaacagctaccagctatacctggagatttatcctgctagtcagtt
gatcacctggtctgagtgtttattgtggctttgagtttcttgatctgggccagatttgga
atacggacctgactatgaccatcattgaatgaacaaatagtatagcttttctaaagacag
tttgactttggcatggtatgtttcacttactttaacaggtttcaatctaagatataaagg
ttataattgcaatcaggtagaacattaaacatgtcctcagtagcataaagtatataattt
gctgaggggtaaaggcatatgaattcagagacatttggttgacttttgctgaaatgtctg
ggacacttctctagatggaaactatagttaactttttatgatgctaggaaaatacttcca
agaaagtcagttcatcttttggtgaactaaaaacaaaacttccttcctctctcttccaaa
gtctatgaatatacataacataaatgcacatacattccaactaagacttatttcccccta
catacatttaatatatgttgcaaagaagcaatagaattccttatgaagctcccccttttc
tttactagaaactacaaaagaatgaaaggaaacaaaatgattttcagaaacctgggatta
ggaaataaaaatataatattaatagcattacagagaagatatttttctgcatccagtaag
ttgattctgagacacaagttttaaaagagtctattaggaattcctccagggctcctagag
cacatggatttgctatttaaatctttctttgttaaaaattaaaaagaagggtagggcaag
aaaaaaattaaaaagagaattcataaaggtatattgatatctcattttttaaattttgta
catttcaatccttagatgtaaaaatacttatcaattctagaaattctcaaaacacatctg
aattttatcctacccttttgacttttttagtgttccaagggagacaaacagacaggatta
gccaatgaaattcaggtcagttttatcgcccaggaaaaattcccaaaatgcactagccac
acctgaaaccattatcactcccatcacaaaaattcttgcgggaaacaagatggaacttgc
caacatagtcttcttacaaaggaagccaacttttacactggccaaattccatagacaaat
accttcaaacctcctctatttatttgcctgtttatcttctctggttacaaagatcaaaat
tcttctgagactgagactacacatattctctctctccatataccccatccagacctcaga
ttgttccaataatgagcatataatcatttcctagcttaatgccaaaatgaaggcacctag
agccattcatcacacacaaaaaaaacaaaatgattacaagatcaaagctgtttagcagga
ctctcaagcaataagatgactccattttgtcttggcagatttacttggccagaaatcaag
tgacccttttaataatttcttggaactgagtttttactttggcatcaagtttggtgaaaa
gacacacatattgtagttttgttattaacatctctaatacatttataaagggactcttgt
ggacaaggttaagaaagctgagctgcagcagtaactttctacttatgcttctgcccagtc
ctcagtgttgacacattgctgaaagagggatttcctggcactccaagagctctccaccat
gtgcaaaaagtgtttctatcacaagatcagataatgggagtgccagggacgggcctttta
cattttaggggtccagcaggtgtaccaggcctgacttgcttgtttaggatcacatatttt
gttgcttttcccagtctcacatttcatgaaatatgtctatgcaaactcttcacatgcatc
ttctcatattgatgacatcacaaaagccctcttttgagtcatttgataattcccagtact
cgtcatcttcacccataagctatttgtgcttcagaactctttgtctccacatatgatgct
gtttctggaaacttatcccaagccacaaatgcccacttatagaataccagtgttgttgac
tatgtcagttgttctataagaatatattcttgatcctcacaatgtgtccattttttatgt
tgcttttgaaagtgattctaaagaatttgtttacagtgacttccaatattgagtactatg
agattatacacccacaaataattactaaatctgtttaatatctttacctcctcctttacc
cattcatcaatcaacctctataagcatcctaaattagtattgattgaagttgttttaggc
taatgcatattctctaaatagcatattattattcaaaataaaataattgagaaaattgtc
ccataatatggatggaacctttgtaaaggcccatatgtagggagaaaaaaccctcatctc
tatttgaggataagcagtagcaaaaatttcattaacttgtttaaaattaagtggaattta
attttaagactgtggaatctctaacagtcttttacatataagggattgattaatgtgaca
atttcaggaaaaaaaggagaatcagtacacattggcccaatctcctacaaatgagaatca
atacagaataagagaattttttaaatccccaaatcagcaaagatcctgttccctaagtta
tagaatatttattaaaacaagtgaaatcgtacattttagaaaaaattttaatcaaagttg
aaattagaaaagcattcttgaaatagctctcgcctctcagaaaatacaattagcacacaa
cactgtttttcttgaagttctattatcaaagttttgctctatagataagcatttgaaaga
cctgtagcaagtattttcgccaacatcttgatgaccttaatgaccaaagttggatcaagt
gaaggggaaaagcatttggtgccagacacacctgggtggaagtcctggtttactgcatac
caaccatgtgacttctgccacattacctgacttcttggaggctgagtctcattggtatca
tgcagataacaatacctacttcacaggtttttgtgaaaatttgggataatatatatgagg
tacctggcacaagatgactataaatttagcccgttgggagacagcatggactaatggaaa
gagactaaaatcagagatgttggttcaaatctgaaccccaccgtcttctacctggatggc
catgaaagcattatttaaactctgaacccatcgtcctgcgtgcaggactatagtgtggac
aagtatattaataacatctgtaaaaggtcccaacttggtccttggcacaaaataaatagc
agctattattgtaaggaatacttgcgtaaagaaagacaaattcaaatgattggattattc
tctggaagaggcacattctggttctattgtttacaagtctttcacttccctctctaactg
ttatgagtgacctacctccataatggttaatttgtgttatgttgttcttaagattataat
agttccaaaaaagagatggggtgaggagtggtggtagtttgagggggcagaggatgggga
gaaagacaattgaatcaaaactgtactatagtcaagttagaaggtataaattgttctcct
tcctctcactttcaatcctaactatccatgacctaagatattactcttatgtactttgtc
atatcttgcattcaagaatttgcagataatgcagttttagaaaaagtcaacctcataggt
tgtttgtattgggcttccttgtttttaaatatcatttatactcaaattcaaagagtagcc
aactgcttcccaaaataaaggaaacttaaggtagtaattttccatctccgtttcacagaa
tgccaaagttaaagagtcactactcagagccatcaaaggaagaaagcaaagtgattagaa
caattttaaaggaggacaaaaatcaaaacaagatgcaaacaaggaataataggaataggc
agaaaaataaacatacagtgatgtttctttattatgattataaagatgatagatgagtaa
aatcgagttacatttaagttgtaatggaagaaaataattgcagccttccatcaggaaacc
acaaggaccgttattgatctgtcatcctcagggcatgtctcgtaatatttaataaaataa
acaaagatttataacttttataggccatatatctataatctcccacaccacttgaactgt
gaatgtggagtcaatgttacaaataacatccatgtgattatactggtttggcatgcctta
ttccaacaatctagcactctcaagagaatgtattttgtattagggatgaaaaatgtgaag
ccagattatagagttttttacttattgtgctcaaaaatgagaaaatgttatccaatatga
aaaatgttgttaaggattcttcattcttaatattagacagcctttcaaacctaaatatta
aatatcttggccatatgccaaatgtaatagctaccaaagcaaaatcttgcaagaaagaaa
atccttgaggtataaagattcaatgtactttttaaaaaatgtaagtaaaaggttattaat
tttacatttcatttctttttctttcctagacactacttcatcctctcataggctcaggga
gtcactgcttcctaacttctttattttaattatccatgctactcattccacgaaaagtgg
catattgcattattttattaaaagaaatttaaaattagtttctttccagaattttgtaac
gccccctgagatcactgggcacacccttggggtgttagaaaacatgttacaaaatgaacc
tttaattccttttgctttttcccttcctcttgctgactgctctttaaaccattacatggc
tcattcacaagtctctctaccccaggaaagatgaaaaagcaaaggcatgatgtttttata
acctaatagcaagagaacacagtgctgaagctgtcaccaaaactgtgggtaggttttacc
cgtgggttatattaattcatgatatgattgataatatctctcacttgtgtggggaatgaa
gcgttaactatgccgcatgcattttaaattaatttgacattattcttaatgtcctttcaa
gcaggtggcattataacctgtgtcttatttaggtagttgatttctacacggagattcatc
tgataaaactgatatcgcaaacgggaaggagtttgtacaaaatgaaataaatcttaaagt
tgatttttgtaaagcccaaatgttaattaaaatctttgaatccacaactctgatacatga
tattttcattgacataaacatgattagcgatttctggaagcatgtgggatgctgcattga
taaggatatgaacctccttgagtaataatgtatatttttactccgaatactgtttcacat
tttgggtgttacatccttacttcagacttctgccttatcagtggccatcccaccctatgt
tcttatctcctcagtctaaaaagaaaaatggggacccatcagaatttggatagaagaccc
tccaggaatttctgccactgcttattcatgggttggcacagacactgattcagtgggcac
acagagttcagaatgattcagagcccagatatgtgccctaagtcacatctccagcgtcca
gggaggactgtaaagtgctcgttatcaggaaaatgaaaccaagggctcagctactcctga
agtcattaaaactccttcccttgatttttttttttttttttttaaatagtatatgtggta
accgaatctaggatcctggatacattccagtctgctaattacatatttttttctaactaa
aatgttccaggcaggttcatttgcatgtgaattacttgctgagccatgttgacttcctat
tctaaaagcctcactctgccttgggaagcagtttactgcacttcaccctagacctagtct
aatgttggagcagacaaagtgtagctacccatatatacttcaaaaatattttccagtctc
cccacaagaggaaagaaaaatgtctagcaattgcatgctaatttagaccaaagctttgtt
ttaaccattcttggtgatcacaaatggggaaaaatgatttatgaacagtataactataaa
acaaacaaaaaaaaaccattgtgaattcagagtgaagtctgacttcatttgtcttatttg
ggtaaatcagcaaaatgttcatcagtcagaggacattaaaatggtagatgatacttcaaa
tcgtgccctagataaaaggagagaattaaggttagttttgatttgtaaaccattctcttc
gaaggctgattttataaaaattaagtttgctgagtcatcatctcaaaatatatagttatt
catgattagttaaaatttgtgtctgtgtatcaaagaagtaaatttgtatgatattaaatt
ttctaacaatgttttaaattttaaaatgtccgattaacacttgcatctagcaaccagtct
actaactaaactataggtgaagtcatgctcaggaaatggggaaaatgcacagattaaatt
ggtctgttagctctgagtgaatcaatagtatttagtgctaatgcactaaggagattacaa
gcactaatgcagtagcagtcaatagcgaaaactaatatctctaaaaaatatcttgacaat
aaaatgtgcaatattttccatttatcttaagctaattacattacctgcttgttctttcat
cttattagtttaagccaagtgctagaagcctaaccattttatttagtgcataaaagggcc
aaaaccttgtaatcattgttttcagcaggagacagaggaaaggattaattcatgtaacca
agattcaaccagaaattcaacagatatttatttagtctctaaacctgatagtattacaat
ggagaatgagctagactgtacctgtcttcaacaagcagatagactagtgaagatgacagt
aaacattcagtcacaccagtgaacaaatacatcatgataatttatgaaatgtgctgtgag
ggaaataaacatctgtgaatgcaaatgagagggaatatctaaatttggtagttgagtcac
aaaaggctgtcctgaggaggtgaaagctaacctttatataaagcttaaaactttaaaaaa
gcaatacgtctttagtacacaggcaaatatataaactaaatatataaactaatagtcatt
acttatttcacaagctttacatcttaactacaagctgctacattaaatcagctttcttaa
gtggtttgtggtcattagtgcatactatcttacacttagaaaaacattgcaagaagtagt
acaatgctggagaatttaactttttaaaacatttcctgccttaaaataaacagcagtaaa
tgtgtttaaacattcttttgatttctaaatgaattaagttactttttattatgtggttct
tcttcatatgaagaaaataatatgtagattactagaagctaagaacatactttagatcct
gctcacactcactgcctttcctggcctgtcaccttaatcagcttctttgaaaatcactgt
ttcttacataggccaggttgtttcttccttgtttccctcttcttccttctatggccaacc
cttgggaccccgtttgtcagaagaacatgttcctctttggggaggaggggattgtccttt
taccaataagttttatgaccaagagaaacataagaatctgagaacacacaaaataagctc
ttttgaaactatcaaaattataaacattaatagaattcaagggaatgtgatgctgaagtg
atcccaagtcacattgtctttctgcctctgtgcactgtactctgcacaattgcatccatt
tttagaccatttccttctcatgagaatcatgtgcatggagggccaaaggagagacaagtg
ctcacaaggatatcatgagcacttatgaatgtacaaatgagtgctctccagtcagtgcca
tctttatattgttccggtttataggcaatgccttcatctttacctacagacacatgttgc
ctttctgtttcattttaatcctgttcatctatacatatttaatcacacaaatatctaaat
aagtttatgtcttgtagggaaggcactttgtcatgcttctttgtacctaagcatatgctt
tgcaaatcataaacaatagtgttgattttatttgatataaaaacttggattctcaaaaga
aatctatgtgttcacacgataaacagagaccatctgaattgccaaagtatgactgaatca
taagcagtattgttttagtcatctttacagaccaggaagatttgaaatacaggtgtaaaa
agatgtgtgaggcatcaaaagaaatattcacctttctttgtgttcattttttttattttt
gcttggccgagaaagaaggggtgttttccaagggaataggaggcttcagggcttattcct
gtgcctacaagtcagagaggtcactggcttgccccttcctgaaggctgtaattacaggca
gaggactatttattttcccgtaaggcgaccagaatcttgagtgtaaaaaactgtttacaa
gagtacactgtgtataggggttacacacaacctcaggaaaaataataggaaagtgagact
atttttcttcatgtattcaataatatgagaaggtccaagactctggaaatgttctaaagt
acaataatagagatgaatatgaggtcaaattaggtgatcctggggcttaaggaactgaat
taaatgaataaagaagaggaatttctaatagggcataatctaactgataatttgttaaat
gtaaacttatttgtggctccaacatcatggtaaacaagaatgaataaatgtattagtaag
agtaattgagaagtatttctaatgtgaaaaacaccaattacattgggtttatctggcgcc
aatgtggaaataaatgagcaatatttcttactctcaactaaacttactctcactttcaga
actgttataggaaaggtattgattcaagtagagttgggcatgcaaagcacaagatcaatt
ctgttactggcctgatattaaggatattagtcagtgtttgaaaaaatgatttgtaatata
taagtagtagtttaacaaagtaggtaaaacttgtaattaatttcaaaaggtcaaagcaga
gattattgacatgtacaaagaggacccgctttatatgtgcctgctttgaaaagtaatacc
gtagtatggtaaattgtgactaattctgagattttctgtctagattctttttaaaaccaa
atgcttaagaaaaaaacatgagacatgagtagcaattacattttttaggctgagtaggta
gcataattgcctcatgcctgcctcctgtctccatttgtttttagtagattttgcacagaa
aaacatgttgacctcggtactgaaattttggagttcactatttgcggcacagttacagat
cacagaaaaaaatgtacaacaggacttcaccacacctaacaaaagaaagttttcttatta
aaaaaaaaaccctccaaattattgtgagatctagggtaaccatggtgttaactatatgct
atttgatatcttataaccctggtgataagataacaatccaattgaatgcagatgaactca
tgaaaaaagaaggattatgaaatatttggaaagtaaacacctaaattttcataagtaaat
attaattatttgtgtgatctttagatatgaaagcttcccctgcatgcacttggctcttgg
aaccagctgttaaaactcccagcaccttagttaataccctgtatgctggtggttcaagaa
ctagttaagaaacagtcacattttctattttcactgccaatgtataataaaatctctgtt
ccagtgaatggctggccaattattttaataacgatgttggcatggcttcattttaccttt
cttgctattagcaaagctttccttttgtactctgaagtacgggtaaatcacaaattaaac
tgagctgttgtttgtttaatgctgtgtttcctgctaaccttattcttgtctatcaacctg
aacgtagttccccagtggctcagaaaaccctcaattgggattaagtaatagtttacacaa
ccttgctcagtcattaacctgtgttgactttctcattcttgtgttccagcctcatttaag
agtttcttaagcactctatccagttgctggtttggtgacaactaacaatacctatttaat
caagaaatttaatatttccaaggaatcatttatcgtatctcagacttcttcattaacata
atctaattcagtcttgtattccttcttcaaaataaagcctggtttcattcatagtaaata
tgaagcttaaaaatttttacttcttttcttctctatacacacaaagcagaaagagaaaat
tgtatattatcattccagacaggtttttttttttgtttagtgtattgacattgatgccaa
taagataaaactagacctcagtggctcctcctcaactccacccaatctatttgtctccaa
agtgctgttggagtaagtaatctttgttaagagcaaacctatttgtatatctgatgataa
tctgagggataataatatgatatttaaggagtttctgtccttggccctgactatttcctg
gtcctccttcacgcccagtgatgtgctggtaaatgttaaactctggggggaggggcagca
gaagcccctaatttgtagcatttgccaatttctatggtgtaaatatcccactgagccagt
ttcaaggtaccactgaaacagcgttagtcactgaacaacaatgaggaagagatgtacaca
cttggctctgtgaactgttatgagatggttcaagcacagcactgccaccctgtcctacac
gcaacctgtcattcttgtagttcccagaatccatcagcctccctcacaaccctgccttaa
cacgtgtagcttggtccacttcagattccctttaacactcattttgtcaagtgaacactt
tttccctattctttaaaacttccatgctggcattttccttccccaggacatttttcccta
gccttcaactcatcccctgccccccatattctggatttgttgcgtttcctgagcacacca
gtagcactctgcttatttctaccatgtctcttatcacactccgtggtaatgtgtccaaca
gttccatcgttagccccctgaggggatgaactatgccatttatctccacagtcccagcac
ctaatacaatagcttgaacaatatatacatttatcggatgagcaaagaagtatgacagag
ccctgtatgtaaaatatattactataaatagaatgctgattcataaaaataattatttag
ataaaacagtttttccgtctctcccctaaatccctaaaaactaatttatagaattgggga
gttttcaagagctaaattagcactggagaaaaactggggagttttactcactattaccta
tgcccctcccgtcccccccacacacaccctccttcattcaccagtctgcaatgaagattg
atcaaagaacaaagaagaagaaaaatgaaagaaaaaggaaagattaagatagggagggtg
aatagataggaattccagagttttgtaatcgaaatttggaactcagaattaaagtcatta
aaaggagaaagagggaatactttctctgctcccgtaaggttttctcaagcctttcaacag
cactcaccctttgagcgggtgataccatctgtaagagggactttacgcaatgctttagtg
ggcgtggcttgagcagtgacaccagtagagatacccccttgaaactttcatttgaagtcc
acagattttcactattggtcaccaatccatgatttcaagttgaaaatgatatatgggtta
aggaaaagaggccgggcgcggtggctcacgcctgtaatcccagcactttgggaggccgag
gtgggcggatcacgaggtcaggagatcgagaccatcccggctaaaacggtgaaaccccgt
ctctactaaaaatacaaaaaattagccgggggtaatggcgggcgcctgtagtcccagcta
cttgggaggctgaggcaggagaatggcgtgaacccgggaggcggagcttgcagtgagccg
agatcccgccactgcactccagcctgggcgacagagcgagactccgtctcaaaaaaaaaa
aaaaaaggaaaagaagttaagggcaaaggtctttatcaacaccatccttcctgtggccac
aggatcgtaatcccagtggcaacattcaaaggcaccaagtacgtgcttggtacagagaga
agctttcctgagcttggccttggtgtagatgcagtgagaactgagtaagggcctctggca
gggaccttggctgctgagaaggggagcccacagatggaggtttctgatcaacaggtccta
tcagaaacaaggggagcagataagtaaagagtctcactccacggtggcaagatggaaagg
agggataagaggtcatgacagttggattaatggcaggctagaatatagtcatgggcttga
acgatatattgggacacaattgaaggactcttgtttcatccatcgttcatctctcctggc
cctctgtgaagacatttatcacctgtttctattgaatgtgacactgttaggcacataaac
agaccatggctcttaccacctccaagaagaactacttctgttttatttgttagtgcaggg
taattggtgttgtgtcttctgaaaatctcttatacttctatgagtaagtgcattgaaatt
gtttctgttaactaagtagaggaaagcagaaaacctctttgcactaagcattaaaacctt
cctaacttggaacaattttctttatgaatcactctgtcactcctggctatgattgaagtg
cagtatgaaggctgctaaccaaaaacacatggacacagtctgtttcagatctgattcacc
ttaggaaatgatgataaagaagcaaaagttttaacacttagaattccaaggtccatatca
ttgtagaattgattcttttgaattgtggtggtacctcaagagaaaggatttatttatttc
atttatatttaaatgcgtttgtatacatatgtatataaacccatatacacatatacataa
aatatattctgctccaagtatttatctctcttttctctttactaatccagcttccattaa
gaactggctcaacttcgacctctgccatgagccttctccagctgtttaagcccacacaga
tcttatttttttcctagtcttagaggatttactgccagtacagtgttttcagaatgtaac
tatcaactgagttcttatactttgcatcagttagctattgtacgtgtcaatcttttgtct
ccctatgtagaggctagacccaaggtagaagcatttgccaggattgacaaacgatagcct
gtttttatattctcaacaagtgaaaacttattttgtttatatttttttccctttttatac
agttaaacactcacatgcacgcacacacacacacacacacacacacacacacaggccaca
gggaccctatggccctcaaagactagcatatattctatctagccctttcccaaaaaacat
gtgccaacccctgcattagagaatagtgtaaaataatagtggacagataacaggtccaca
aattttggagagccatggatgaccttacttatgaacttaagtaattctcttcaataggtg
tgagtgtttccattttacagatgatgaaattgaggctcattgatctaaacaattggattt
tgtcttcataggcattatgagggcttactagaccaacaatagtgataataataactgttt
agttgcacaaggcagggatttatgtcttttttatttgctgccatatccttcagcacctag
aacagtctgtcacatggtatggtattatattcattttccagagctcccataacaaattac
cacaaactgggtggctgaaaacaacagaaatttatcctcacatggttctggaggccagat
gtctgaaatcaaggcatcagccagggccatgctccctctggaggctctagggaggactcc
ttccttgcctcttgcaattctggtgtcccaggcatcttaggttgtggcagctttactccc
ctctctgcctccatctttatgtggcagtccaccatgtctctctgtgtcccctcttcttat
aaggacaacagtcattgaattcagggcactcactaaatccaggatgatttcatctcaaga
tccttaactaatcacatatcaaagagcctatttccaaataaggtcacgatctgactttcc
aggtggacatgaattttgggaagacattattcggcctactgtaggtcttctaaatgaagt
gaccatttaatatgtttctggcactggattcatttcatttaagcctcaaaacaaatctgt
tatgtagatatgtgttttcccactttacaagtgaagaactgaggtttagagatctaggaa
tcctaaagctgcacagccaggaagggcagggccacccctgacccaagttctctgctaggt
tagcatggttgtcacaggacaagctgagaaggtatttagggagcattacactaaaaagtt
gtagaagtcggcttaaggaagaagattctaaaatcaaaggaatcagattgtaggaggcca
tgtaggcaatttcctttaattcaatagaagagagtataagaatcagccaggcatggtggc
tcatgcctgtaatcctaacactttgggaggtcgaggtggaaggattgctagagcctgtga
attcaagaccagcctgggcaacatggcaaaatcccatctctacaaagaaatacaaaaatt
agccaggtattgtggcacatgcctgtagtcccagctactctggatgctgaggagggagga
tctcttgagcccagaagggaagaggttgcagtgagccaagattgtgccactgcactgccg
cctgggtgacagagccagagcctttcaagcaagcaagcaagagggaaggagggagagagg
gagagagagagagagagagagagagagagagagagagagagagagagagagagaaaagaa
acggagagagagggagggagggaaggaaggagggaaaaagagagaaagaaagagaaatat
gaaagaaagaaagagtaaggaaggaaagaaagaaggaaagaaagaaaaagaaaagaaaga
aagagaaagaaagaaagaaagaaagaaagaaagaaagaaagaaagaaagaaagaaagaaa
gaaagaaagaaagaagatatgaacaataaaggaaagactcaaagatggttcagatctcaa
acttacggagagggtagctattgatgcattgagaaataggaagctggaagaggaaatcag
tttggagagaaaagtgatggctttgaacatcatcaatggcgtattcaaacatagcttgaa
ggcatttgcagagacagggctggtcctcggaagagatggcaacggggtgtgtagagttag
gtcatcaccacgaggctgtgagggcagagccacagtagcttccatcaccttgtgaatcac
cagtgctcagcccgtggctggctggccggatgcctgcttatgctgtgctcccggctgtct
ggctgcacacacaaccgcagagcatgccctctctggctagggcagaaagaaattgaagcc
tcttaaattttgccccccccagctttgctcccttgctaggacttccaggccatgactatt
gaagccatagggcaggattacttcctcaagaggcgttagtggaaacagatgtgttgagga
agcctctttcttttcaactgtgccctgagcacatcagatggagtcctcttcatagcacaa
aacaacttggtcagattcttagggtttgaccacagcaccctaacagcctggccgtgcatt
aaggaccccaaagagaaggatctgctttgccagagagctgactcttctgtattttacaga
caattctgaattcaatgtcaacatcttagacatctcagtacagacagtaaagagttaaaa
tatgtctataagaaacagcgccagaccctgaaattgaaagctctgtgcctccctgcgtgc
agtcagttccacactgtcctctctcccagttctatttaataaaaaaaacacatgagtgaa
atttagggaaataagaattcctgaaattaaagcaattaagttttcagtcaactgtatgaa
aagctctagacaaagaggtactttctatttcaaaatatgtatttcccagaaaaccattac
catatctagctagaatttctacaaagaatgattatgaataaagtatatattcaaatgctt
ctggtaatttagtcatggtcaaagaggagagaaaggtgatacaagtgaactggcaaagat
tttacaagatagtacatttttaaaaattttatttgcaagactgatttaaattatctatag
atgagctaaatctgtcctatagatcaattaaatgaatcactattttaaatatatcacatt
cttaattacactgaattaaatataattacatattcactgcatacatcataatgttaatta
ggggaaacattttgaatcaaatatattgagatatatagcacttcaattttctttttataa
aaaaagctatatgactaagtcaggtaaaaagaatctggcaagtactcatagaaagctaaa
ggaagactagattaattgatgtatcacatcaaggcttacaaattgtagaggaattcctat
tctttaactctatgacagtatataagactttgggctaaggaagcaagtttgcaacaagtt
tttaaaaaataataaaacaggaggcagggcacggtggctcacacctgtaatcccagcact
ttgggaagccgagacaggtggatcacaaggtcaggggttcaagaccaacctggccaaaat
ggtgaaacccagtctctaataaaaatacaaaaaagttagccagatatggtggcgggcacc
tgtagtctcagctattcaggaggctgaagcagggaattgcttgaacccaggaggcggagg
ttgtagtgagccgagatcacgccactgcactccagcctcggcgacagagctagactccat
ctcaaaataaataaataaataaaaattttaaaaaataaataaaataaataataaaacaca
ttgtttaccattgtttctcagagacatacgattattttagaagtggataagccttttttt
tttatactttaagttttaggatacatgtgcacattgtgcaggttagttacatatgtatac
atgtgccatgctggtgtgctgcacccactaactcatcatctagcattaggtatatctccc
aatgctatccctcccccctccccccaccccaccacagtccccagagtgtgatattcccct
tcctgtgttcatgtgatctcattgttcaattcccacctatgagtgagaatatgcggtgtt
tggttttttgttcttgcaatagtttactgagaatgatgatttccaatttcatccatgtcc
ctacaaaggacgtgaactcatcattttttatggctgcatagtattccatggtgtatatgt
gccacattttcttaatccagtctatcattgttggacatttgggttggttccaagtctttg
ctattgtgaataatgtcgcaataaacatacgtgtgcatgtgtctttatagcagcatgatt
tatagtcctttgggtatatacccagtaatgggatggctgggtcaaatggtatttctagtt
ctagatccctgaggaatcgccacactgacttccacaatggttgaactagtttacagtccc
accaacagtgtaaaagtgttcctatttctccacatcctctccagcacctgttgtttcctg
actttttaatgattgccattctaactggtgtgagatggtatctcattgtggttttgattt
gcatttctctgatggccagtgatgatgagcattttttcatgtgttttttggctgcataaa
tgtcttcttttgagaagtgtctgttcatatccttcgcccactttttgatggggttgtttt
tttcttgtaaatttgtttgagttcattgtagattctggatattagccctttgtcagatga
gtaggttgcaaaaattttctcccattttgtaggttgcctattcactctgatgatagtttc
ttttgctgtgcagaagctctttagtttaattagatcccatttgtcaattttggcttttgt
tgccattgcttttggtgttttggacatgaagtccttgcccatgcctatgtcctgaatggt
aatacctaggttttcttctagggtttttatggttttaggtctaacgtttaagtctttaat
ccatcttgaataaatttttgtataaggtgtaaggaagggatccagtttcagctttctcca
tatggctagccagttttcccagcaccatttattaaatagggaatcctttccccattgctt
gtttttctcaggtttgtcaaagatcagatagttgtagatatgcagcgttatttctgaggg
ctctgttctgttccattgatctatatctctgttttggtaccagtaccatgctgttttggt
tactgtagccttgtagtatagtttgaagtcaggtagcgtgatgcctccagctttgttctt
ttggctcaggattgacttggcgatgcgggctcttttttggttccatatgaactttaaagt
agttttttccaattctgtgaagaaagtcattggtagctttatggggatggcattgaatct
ataaattaccttgggcagtatggccattttcacgatatggattcttcctacccatgagca
tgttcttccatttgtttgtatcctcttttatttccttgagcagtggtttgtagttctcct
tgaagaggtccttcacatcccttgtaagttggattcctaggtattttattctctttgaag
caattgtgaatgggagttcactcatgatttggctctctgtttgtctgttattggtgtata
agaatgcttgtgatttttgtacattgattttgtatcctgagactttgctgaagttgctta
tcagcttaaggagattttgggctgagacaatggggttttctagatatacaatcatgtcgt
ctgcaaacagggacaatttgacttccacttttcctaattgaataccctttatttccttct
cctgcctgattgccctggccagaacttccaacactatgttgaataggagtggtgagagag
ggcatccctgtcttgtgccagttttcaaagggaatgcttccagtttttgcccattcagta
tgatattggctgtgggtttgtcatagatagctcttattattttgaaatacgtcccatcaa
tacctaatttattgagagtttttaacatgaagggttgttgaattttgtcaaaggcttttt
ctgcatctattgagataatcatgtggtttttgtctttggctctgtttatatgctggatta
catttattgatttgcgtatattgaaccagccttgcatcccagggatgaagcccacttgat
catggtggataagctttttgatgtgctgctggattcgttttgccagtattttattgagga
tttttgcatcaatgttcatcaaggatattggtctaaaattctcttttttggttgtgtctc
tgcccagctttggtatcagaatgatgctggcctcataaaatgagttagggaggattctct
ctttttctattgattggaatagtttcagaaggaatggtaccagttcctccttgcacctct
gatagaattcggctgtgaatccatctggtcctggactctttttggttggtaaactattga
ttattgccacaatttcagctcctgttattggtctattcacagattctacttcttcctggt
ttagtcttgggagagtgtatgtgtcgaggaatttatccatttcttctagattttctagtt
tatttgcgtagaagtgtttgtagtattctctgatggtagtttgtatttctgtgggattgg
tggtgatatcccctttatcattttttattgtgtctatttgattcttctctcttttcttct
ttattagtcttgctagcggtctatcaattttgttgatcctttcaaaaaaccagctcctgg
attcattaattttttgaagggttttttgtgtctctatttcctcagttctgctctgattta
gttatttcttgccttctgctagcttttgaatgtgtttgctcttgcttttctagttctttt
aattgtgatgttagggtgtcaattttggaactttcctgctttctcttgtgggcatttagt
gctataaatttccctctccacactgctttgaatgcgtcccagagattctggtatgttgtg
tctttgttctcgttggtttcaaagaacatctttatttctgccttcatttcgttatgtatc
cagtagtcattcaggagcaggttgttcagtttccatgtagttgagcggttttgagtgaga
ttcttaatcctgagttctagtttgattgtgctgtggtctgagagatagtttgttataatc
tctgttctcttacatttgctgaggagagctttacttccaagtatgtggtcaattttggaa
taggtgtggtgtggtgctgaaaaaaatgtatattctgttgatttggggtggagagttctg
tagatgtctattaggtcctcttggtgcagagctgagttcaattcctgggtatccttgttg
actttctgtctcgttgatctgtctaatgttgacagtggggtgttaaagtctcccattatt
aatgtgtgggagtctaagtctctttgtaggtcactcaggacttgctttatgaatctgggt
actcctgtattgggtgcatatatatttaggatagttagctcttcttgttgaattgatccc
tttaccattatgtaatggccttgtctcttttgatctttgttggtttaaagtctgttttat
cagagactaggattgcaacccctgcctttttttgttttccatttgcttggtagctcttcc
tccatccttttattttgagcctatgtgtgtctctgcacgtgagatgggtttcctgaatac
agcacactgatgggtcttgactctttatccaatttgccagtctgtgtgttttaattggag
catttagtccatttacatttaaagttaatattgttatgtgtgaatttgatcctgtcatta
tgatgttagctggttattttgctcgttagttgatgcagtttcttcctagtctcaatggtc
tttacattttggcatgattttgcagcggctggtaccggttgttcctttccatgtttagcg
cttccttcaggagctcttttagggcaggcctggtggtgacaaaatctctcagcatttgct
tgtctgtaaagtattttatttctccttcacttatgaagcttagtttggctggatatgaaa
ttctgggttgaaaattcttttctttaagaatatggaatattggcccccactctcttctgg
cttgtagggtttctgccaagagatccgctgttagtctgatgggcttccctttgagggtaa
cccgacctttctctctggctgcccttaacattttttccttcatttcaactttggtgaatc
tgacaattatgtgtcttggagttgctcttctcaaggagtatctttgtggtgttctctgta
tttcctgaatctgaacgttggcctgccttgctagattggggaagttctcctggataatat
cctgcagagtgttttccaacttggttccattctccccatcactttcaggtacaccaatca
gacgtagatttggtcttttcacatagtcccatatttcttggaggctttgctcatttcttt
ttattcttttttctctaaacttcccttctctcttcatttcattcatttcatcttccattg
ctgataccctttcttccagttgatcgcatcggctcctgaggcttctgcattcttcacgta
gttctcgagccttggttttcagctccatcagctcctttaagcacttctctgtattggtta
ttctagttatacattcttctaaatttttttcaaagttttcaacttcttttcctttggttt
gaatgtcctcccgtagctcagagtaatttgatcatctgaagccttcttctctcagctcgc
caaagtcattctccatccagctttgttccgttgctggtgaggaactgcgttcctttggag
gaggagaggcgctctgcgttttagagtttccagtttttctgttctgtttttttccccatc
tttgtggttttatctacttttggtctttgatgatggtgatgtacagatgggtttttggtg
tggatgtcctttctgtttgttagttttccttctaacagacaggaccctcagctgcaagtc
tgttggagtaccctgccgtgtgaggtgtcagtgtgcccctgctggggggtgcctcccagt
taggctgctcgggggtcaggggtcagggacccacttgaggaggcagtctgcccattctca
gatctccagctgcatgctgggagaaccactgctctcttcaaagctgtcagacagggacat
ttaagtctgcagaggttactgctgtctttttgtttgtctgtgccctgccccgagaggtgg
agcctacagaggcaggcaggcctccttgagctctggtgggctccacccagttctagcttc
caggctgctttgtttacctaagcaagcctgggcaatggcgggtgcccctcccccagcctc
gctgccgccttgcggtttgatctcagactgctgtgctagcaatcagcgggactccgtggg
cgtaggaccctccgagccaggtgagggatataatctcgtggtgcgccgttttttaagccg
gtccgaaaagcgcaatattcgggtgggagtgacccgattttccaggtgcgtctgtcaccc
ctttctttgatccctgaccccttgtgcttcccaagtgaggcaatgcctcgccctgcttcg
gctcgcgcacggtgcacgcacccactgacctgcgcccactgtctggcactccctagtgag
atgaacccagtacctcagatggaaatgcagaaatcacccgtcttctgcgtcgctcacgct
gggagctgtagaccggagctgttcctattcggccatcttggctccgtggataagccttaa
aaggctcaatactttttaaaaatttcctataaaatccagaatctatctagatttttgagc
agcctgtagtggttggaggaccatgattgtttactcatttggtcacctaaacatcccaag
caatgatttgttctgacagcagactgataacagttttttttactccttggaatcggaaaa
aaaatcagcaagggaagcttttggaagccacccggtagagctggaagagaatttcgaaat
caattcgctcaacctctccctttacaggcagaaaatgtgctagattggaggtgaagaccc
tggagccagagagcctaggcttagtcctagccctgcactgaaggtaatgtgaacactcag
tgcctcagtttccttctaggcttcttgttctgagattccatgaattaatatttgtaaaat
gcttagaactgtgtctaacacattgtaaacactaggaacaaatgctaaggtcatgcaact
catcaatgcctccctggggtagaaccagccttggcccatgggcatgctcattcttctttt
agacaaggctcttaggcatccctagagtgtgggttggccttcctatgcctgtacgtaaga
agtatgatgtaatgtaaggaatataggattcaaaatcaacaattaggattcaaatgctaa
tatttattgactcaactctctgaatcttagtttcttcatctgtaaaattataatgatcat
aacaaacccaagtcacagacttgttcagaggagcaaatgagataatgtactttgaaaacc
ataatctactctgcaaatgttatgtaacattataattgtgagttcagcaaagccatgaga
atgtttcaaaactgtttaggacatcaagaagttggggtggggaaaattcttaataggttt
tctccatatcctcattttccatttattcattgttttaaaatttatttttcttatgatata
catatatatatatatatatatacacacacacaaaagaattatgtacggtcctgcattgct
tgcattctgagaaatgcatgaataggcaattttgtcattgtacaaacatcatagagtgta
cttatactaacctaggtgatatagcctactacacacctaggctgtatggtatgacctttt
gctcctaggcaacaaacctgtacagcatgttactctgctgaatactgtaggcaattgtaa
cacaatggtaagtatttgtgtatctaaatatatctaaagatataaatatgtctttataag
tatacaaatatatctttaaatatactagtatatatttatagatacaaatgtataaatata
tctatagatgtactagtatatatatttatagactagaaaaggcacagtacaaatatgata
ttattagcggggtgtggtaattcatgcctgtaatcccagcactttgggaggctaaggtgg
gagaattgcttgagccctggagtttgaggttacagtgagctacgaacacatcactgcact
ccagcatgggtgacagggggataccctgtctctcaaaaaagaaactaaaacaataagata
gaatcttatgggaccaccataatatattcagtctatcactgattgaaatgtcattatgca
gcacatgactatatatatgtatatatatatatatatatatatatatatatatatgggata
taaaacaaatactcatatctctaccaccaggctcaaaaagggaatattacctttgaagtc
ccctgaatatcccatcctagcaatattcctccccctcctggaaaagtgggtaaacaacaa
ttgtaagtcatgtgtttgtctttcctttgcctgtagttgcgctacacaggtgtgtgccca
gaaaatattctttattggatgcatggggtttccttcttgactcagagatctcaagctata
cggtatcttcctgcagccttatagtgtccaccttattctttgtcactatttccctttccc
agccaataaagcacattacctctgtcattcaaatgaactcgtaaagagagattttagaaa
agagctggttcacctcaggttcacctgagcaaggaatgggtgtcagtgactgtggaaagt
ggagcacagctgccagagcagtgcaaggacccaagaaatgggagggtcttgactcgggat
aaccactctgagattcattggatgtcctagattgtcaccttgccttacaccttaagggag
aaaaggataaaaagataaggcagatgtgaaagctatactaaggagcttagacttttcctg
caggcctttgggaagcaactgaagctttgaagaagggaatgacagcttgagactgcttca
aggcagaagagataggagaccagaaggccagtgaggaagcacttaggctgggccaggggt
acaggtgtggctggaagggctgcccagaagcaccactgtggaccaggctgagcaggactg
agtgactggttagatataggaaatgccagagaaagagaaggtggtgatgactgaaatttc
agagttacctaaatgcaagcatggtatgttcataaccaaaataggtagcaaggagagcta
ggtttgagagccaagctgattagtacagaatgcgagtggttatctctgctgtttccagaa
aataaagattaatttcagccttaaagtcagggacttaaatgagatgatctcgaaagccct
ttccatttttgtaattgtgcaatcctcagaacgttgcccagaatagtaagcagaagcaaa
agaaattcaggagtttgaacataagagagagctgttctctgatgcctgctccaatgggaa
ctgggcactgtgactgagccctcggctcactgagtctcctcctgaggagtgtgataaaac
ctcacagggctgctgtgggtcttattatacatgaaaatacccacctcagtgcctggcaca
ttctgggtgcaggaaaaagtttgatttcctccctcccttccttccttccttcctttttcc
tccctttgttaccataggagagagtcaggctggttccctgcgggtgctggtgtgaaacct
gctctttagactcttctgcagttccccaaagcagctactgtcccagagaactgctttctg
ccagcaatgctcagttttaccctaagacacgataactcctggctttgagggaagcacagg
tagcaaggggacccctgacagcaaatgtgtagttgttcttccagctaggccccagcccca
ccttaaatgccacatccaggcactgtgtctacagtgctgagataaagcaaccccgtcttt
tccacacaaatgagcagcaaacatatttgctgattatctttgagggacataatgaatcag
actgagatttagtcatatttgcacaatgctttacatctgagatactgaaagcttaatcca
aggtttccctgttagttgaagtcctactgttagggctcaaagacagggtgcagctctgta
agccagtccctgatgccttgatcccaatcattgagtttatcaggattctccataggaaga
cacaaggagcacctctgctgcagcaaatgctggagtgttagtttttcctagaggctagtg
cctcaacacctcttctgcagatctcagctatggagaaaatgaaaaagaaaaaggttagag
tctcctggcttatgaaatttgaatgccacttgaacctgacatatttattttttagctcta
aatcacacaagatcaagaagttctgcagatcctattccaacattgtgcaatgtctctata
tttacaaattttatttgatggggggggcaatagagacataatttaatcctattagttctt
gaggagatactatttagagatctcactaattcctgtcctgaaggagaagacttgaagtgt
gcaatataaatattgcattaactctaatacagagttctacatttacgccttacatgtgtg
caaacaggtgcacagaggctaaagttctggttgtattgctctccctccatttacaaaaga
tcagtgagttcctgcttgcagattctctgaggagacccttagtttcatctcctcttcatt
cttctgctggcctgattcagcaagaccaaccacaaagcaaactgagtaggcaaatgggct
ttatctctggtgactttgcagatgcactaatttttcagcaggctgtcattaaatgcctac
tgggtgctaggcataatacagggtcctggggataaaagatgataagacaattcctgtcct
cttgttgatagaaggcaggtagtttgtggtcaaagactctcattcacacccaccagattg
tttttatatcccagtgaatccattatgtctctggcagcaccacacaccaggtcaagtttg
aggctttaaagttcccaggatgtcacctagacttagagatgaagaaacactaacaaaaga
agaaacaagacaaccacaaaaacctgagcctgaagagctgccacctctataatggaatat
ttcaaatggccttagatttaaaattggtctttgctcctttaagcagattcccttagctct
ggctatctctgcaaaatggatgattgatcaccaatagaaacttaattatcaattaatcgg
ttgctatcgaattgctggtacatctcagttatctgctactcctcagagtaatccatagta
ctttagtgaagaaatacttctaattaaacagggaaatagcacttgctaatatatcaaagt
aaatgactagacctaaaacattagtattaattacaagagtcagtgggtttagcatctcta
agtttctatttgctaatttattgccactgaaaatgaagaaatcgttgttgatatataaaa
tagagcattttaggtggtttttaatcataaaagtcagtagatgtaaaaactctggattgc
atgtggcagacatttgaccttaaggaataaggtcgctatacagaaggataactaaacttt
tatttgtttgttcttaaacaataaaatgatttgaaatatactttgatcattttgtgatta
ttatcatatgggatgataatagagaatttcttacttcctaatcattttcctacacttata
gttacatacaaagatgtaatgaaatttgctctccttttcttccaaggtatacatcatttt
ccttaatactttctcccgtccccatcgtctaccccagatttaccaattcccagctatctc
cttaggacagtcaagaaccaaatactcccatttgtcccttataaactcttttaacttccc
caatttctggaaaaacaaaaagctttaataatatagttttatatctccatactcatcccc
catctacttataattgattcacttgttcattcattcaattaatatttactaaacatctac
tatgcatgatagttaatcaactactggcaataccatggtgaacgagtagggtccctgatc
gcagcgagctgcttgggagaagtttcacattatcttataaatcacgcaagcaaatgttat
gttgcagcttgtaactatgttacagctatgctatgggtacacaggtaaatgatattatga
gaatctacactagaagcatttgacttagatagtggggtcagggcaggcctcctgaagaaa
tggtgataagctaagatctgaaggagatgtaggagttaacaaggtgaatgaaggtggaag
gagcatttcaagccgggaaatagcatctgcagaggcccttaatgggagaacacgtgacat
atttggagcgctgaaagaaggcctgctcgctggagcactaagaacacagatctggagaag
ttgggcaggggccggatgatgggaagggagccatacagtccatgttaaaaaaatgttgtt
ctttatcctaacagcaatggggaagcattgagtgttttaaatagagagggatatggtcag
atttgtgtttgaaaaagaaaatcctgctgcagtgtgaagaacagatcacctggcaagggt
aacagtggatgtggtgggtctagttaagaagccgccgcagtagtccaggaaggaatgagg
tggctaggatgaaaattgggaggaagggcatgaaggagaagactggatgggtctaggagg
catttagaaatgaaattgttgggaattggtgatggactgtatatgggggcggagggagag
ggaggaattggagatgacacttagatttctgacttgtgcacctggaggaatggtagagcc
attcactgaggtgtgtagtgtcctaaggtcaggcaggaggaagattgtggtttctaggat
gggcatgttgttgaatctgaggtctctgagacatgtgaatggagatacttgagtgatgtt
atctacaagtgctgggctctttgtttgtttgttttgtttttattgcgtgggaggtcttcc
agaaaacctgctagacaaattctaaaagaaatataacactcatgctgggttctattgtga
gagatttatataaactagcttgtttaatagttacacaagctctataaggtaagtactatt
tttttagttctctctactttacagattagggggaataaaacacagaaattacatgatttt
ctgaatacagaaagattattacataaagcaagtaagcattaggggccaggatttgatgcc
agcacttgggtcagtgctctgtggcctcccagtgagttatccgttaaccaccactcccta
ccatctctctgcacaagaatgcacaaaggcacacatttaaaaatataatgtcagaacatg
cctctaacatttattattattccagttgaaattcatctcatcagacttgcctgctagaag
cattacctttgtgtcaagggctgagacatttaaaagttttgtttttcttataatagcagc
agctaagttccatttttaggcgtgcacatattgaaccatggtgtgaattgcgatagtaag
gttttagagtctataaataatgcctagtgaaattggagccattcagtccctagaaatatt
tatgcctatctgtggctatttgtctatttgcatgattatccttgccattatcctccaggc
tctgaaaatacacactgaaaggtttcttaccagcttgttcatgtctggattcacattaac
tctatgaccatattttattccagacacttctgagaaattcatcaggctgtgaagcgcgcc
gtgatgaatatcgaacagagtttaccacagctttgcagcgcgttgacttattcatgggtc
aattcagcgaagtcctcttaacatctatatccaccttcattaaaggagacctcaccatag
ctaatcttgggacatcagagggtcgcttcatgcaggtaagtgctttctgagagtagctgt
gtctgttctatctggtattgtgcaattaatttgttttcgtttttgcagtaaggtatttgc
aaatactgtaaagtccaaatcatagtagaaactggaacacagactgaaagccaaacaatg
aagcctggtctactttctgttaaatgtgtggtctctttttattaagttcttgaagctttc
agtttgaatctgtttgctttaattttctcgtccagaatggtgtggcattttttttccatt
tataatttctgtcacgtgattggaaaataaaatgaaacaaagcacttctaggcaattttt
ttttatttcaagggaagctacagatcaaaggagagctattgtgtgaaccatgcatcttca
tgagaagaaacattcacatcattgagaaatattggcaggagttaggaagggacaacatta
tcatcaaaatcccattgtaactcaagctctcctgattctgtaaaatggtagggttggatg
caaataagttcagatacaaaaaaaatccagattttattaagaaatggttttaatggatag
caacagtatttctgtacaacaaaagtttccatttcaacttactgtgtttcctagatacaa
gaaccatagcactttgcagaaattaaaagactctcttgttgggttggtttttgctgtttt
gtagttattggtgcctttaacatgagttgttagtagattcttgatgaggaaagaatgaca
atagcatctatggaaatcttgaacttctgtgaatactagaaatttcttttaaagggagat
ttcgtaattgtctgatgtagttagtaccctcatcagacaataacctctagtaaaccaact
gagaatgataagcttttcctataacttgcctgtctatacatcctatatgtgtattcttct
acaaaacatttttttaattaccactctctttatagcagcctggatattgatcattgccat
attttaaaacctgtaagttatgtttttcttgtactaaagggcatggtggaattttttcaa
ggtcaaaaaccatgtaaataaaaccttcctagctcaaaactaatcatacaggtcctgtta
tctaattattcccctagtaatctcccttctattgcttcacattgaactacgccttttctc
cccctttcctctgtccattccactgtgcttgtttatccaactcatccatcttgaccattt
aattctatccttaacttctcaaacctgaaggagggaagccccgcccctcccacagagaca
tgcactctaatggatttgaaatatgctcatatctattatgtgtaaaatgtgtagtattgt
tctgtgtttatacatgtttttaatttacatcaatggcattctatacaattgcaaaaatac
aaagaaggactagaaaagctggcatctattgatttcctaatgtgttcattatgttgattt
gcccccttttatctttatttctgcttttttttttttcaaaatcgtccattacctcaccaa
tccagttttgtatgaataagctttttatgattactttagctccgactttttttaacatca
aaagttccctggcctatttccacattctaaagttgtaatacaattccttatttaaatatg
ttgctttattaactgagtaaattctgctgtgtgacagagtcaatcgcctgagggatatgt
cacgcatcagtctcattatagaaacgctgtagcaaatgttttattcttgtctcctagcct
ttgtgtaaaagaaactatattttgcctattaactatgcatccaaaacaaaaggtaaaaaa
aatgcttattttatgaaaagtactggtatcactgattttttttaaaagtggcttttaatt
tatcaaataagtatcaagaactacctaactttgctttactatacaaacgaatgaagcaaa
ggaaacagtgacacagaacttacctttaagaaattaaattttagtaggaaagatacctga
taataatagtacctacagacaaagggctattcgaaaccacagagaatctatttctctgac
gcttgcctaagagaatttcattccattaaattttataaagaaacctaaagcatttgaagg
atcaaacaatcaacatcactgaagtccatatatttacagtaaataatagtgcgggaggag
tcaggagtggagcacagatatggcaacctcccactttaatctgtcagagcagtgacttcc
tacaaagttctgtaaatgttttgactgcaccacagtgttaaatgtatggctaggcctgag
tttctacaactcgtgttttagtaaatacgatgaagtttctgttacaaaatagaatggaca
ttttttttccccccaaagacagctgccctacacaaaagggaacagaaagatgattttact
tccttcctaccctgaagcctaatggcaaagttgctttgcaaatttttttctcccaagagt
ttgcagctgtttctgtctttcctattgtgcttatgttcagctctggctgggaacacaagc
tacagccccagctgttgggtgcaaagtgaatcaggtatttcacagtggtcatttgattag
aaagaattatattgtttagctaacaacattttgtgtatggcagggaagacatttttgaca
tgttcctaacatttaatgatgtgtaacttatcttgtacaggtgcagctatatctgaaaat
actgatgcatacatatatttaagtctcaatatctgcagagccatgtcaatgtagatgaag
atttaaaaataatttttatttgcatgatcactctcttgggatacttcgaagtaaaatagt
aggataagcaatgtttgagatagtgtaagtgaacaatgagaacgtgccttcttacagact
ggggaaggagatgtagaacagagtcagacttgggaacattaacacagtgtacacagctac
gtgggagagggaagagggattctcatgaagatcacaggactaatcacagggattgtccac
gtctcccttctgagcgcctcgtctaatctacatccagaacaatgcttccttgattttttt
taacagcacttgtataaggcttttaatctctaaatgcaaagcattgctattaaaatattt
gtgcatgactgtcaggccagggagagtgagtggatcagggatgcgagagggggtggggag
gccctttcaagaattgtttcaagttcagctccacaaatactcactgggcaactactatgt
gcactacactgtgcctgctcccaatggccacagcctgggcactgtcactgctgctactgg
gctccgtggttccatcctagctcttcccgcatgcccctttcgcctctccaagttcctaaa
tgttgttaccacccactcatcactcctgttctcttctgcctcttaactggactagttgga
tcttaagtaagaaacccaaggaggtagagatcacctaaaaagatgtcccatgttcaagat
cattacttatgaccactacttaaaggactgtgttagtaatcagtgaacctaagaataatt
actcacttccaataagaaaaatttgtttatctgttgacctcctgtcttcaaattccttca
gttcccgtgcccccatcgtggcatgtcagtgctttctgtgagaagcctgtagtatgcatc
atgtttggaattactgccattttagagtatgtagatgcagatccccaattcgtcaatgtt
gtgaacatctggcagagacacagctgaaggaagcttcaacttgaacaatgattctcttta
gggatttctaacttacccatctcttttataaaataatcagataaaaatattatctgcctt
tttgtgtgtgtacatcattaacttagttttaaccctaaagaatgttagctttggcttttt
ttttttttttttcacagtgtctcgctctgttgcccaggctggagtgcagtggtgcaatct
tggctcactgtaacccccacctccagtattcaagcaattcttgtgccttagcctcctgag
tagctgggattacaggcacgtaccaccatgcccagctaatttttgtacttttagtagaga
cgggtttttcgccatgttggccaggctggtctagaaatcctggcctcaagtgatctgccc
gccttggcctcccaaagtgctgggattacaggtatgagtcaccgtgcccacaagatttgg
tatatttctttagaggaaaatacactcaagggttctgaaatttcttttgtgtaagaaaga
actttttataaataataatttcagttatgtccataactaaaaatcaaggattccatttat
atgaaatatctagaataggaaaacctatagagatagaaagtagattagtggtagtcaagg
gctaagaggatatggggagactgggaatgacagctaagggatgtggggcttctttttgag
ataatgaaagcattctacaaccctgtctcaaaaaaaaaaaaaattaaaaccgttcaattg
tccactttaaaaacaatgggggaggtatacagaaactgcatacaaacatcttatcttaaa
ttgtattcatcattcttaaaatttaattctattaataaaacggtttaattaaagataaaa
ctgtatatgggaggtaaggagatatggcctttacatatttgtggatatctcacacaaagt
tactttgttcaggtttacagatttgggggcctagccacaacagttttatttgtacatgta
tttcttccccatgtcctatctacaaggggctatgtgagatcaaaaccacaaccatttggt
aaattcagattctgccctgccccaaatgtattagtcctgtattttcaaggccattaaaga
aaaaatatcctgtgacctaattactaaagattagttgttgaatagtaggaactcaaagat
aattgttggtcttctattttatgcgaattcttctaagattcccaggttatttatcataag
aattacatttacatggcaaatttagttctgttcctagaaatatctccatgacaaccaaaa
ggaactcctaatttctggcacacattacttcaggggtattttgagagttaaagtggttaa
tcgattatttagaatcctagcaataagagaaagaaaagaattaagggtagaaaaacattt
atagcagtaggtatccctgcagagaacgggctaatgatcaactaaaaaggcatttgcatc
tgtggtacagcctctgcgcaaaattccaaatggcattctcacttccaagtcacctcactt
ctccatgtgccttcctgtcttctcatcttcatcccattttctatagcaagcaacactcat
gctaactcgtgatcaaaagtagagcttggcggagtgtgctagtaacattttctctatgcc
ctcaaaaactagttagatgcagagactttctccttaggcacacttaacttgtgcagcaaa
aattactgaaacacggagtaactggcgaggcaaatatattgtgaaatttgttttagtact
tttactcacgagtggctcttgggagctcagagttgaagctttttcaatggtatttactct
ggtgctccaagagcctagcagttgagtgtttaagaggtcaagcacatggattctggcctc
agataaagctctgtggaaatctgactcatgtactttctagctgaaattctatgttgtatt
ttttttaaggaaaataatagtacctaccttataggagtattgtgaggagtaaataaaatc
tccatttaaagcacttggcacaatatgtgactcagtttcctgttatgaaagtacaaacat
ttggtgcttttcagacaaagctttttaacagaggatacacatatcaatcaatccaagtcc
agaggtgcaaagagcttccgaaaagaaagagaaaggttaattctttctgggaaaggacta
tttggatgggcttcagatatttcataaagtcaaagatgatgacctagtaattaagaaggg
attgcttattatagatttgggaaatggtattaaaaagagcaagaaggtaggagaaaaaaa
gggctctaggaggtgattgttatgtagccggtctaagtagaacggaggaaaccagggaga
cagacacaaaatgcaggtgtccattgcaaggttcatagtgatgaataatcttcagtgaag
tgcaaagcatagaatgagctggaaaacaaagtcagggtattaagacagactggtgttctg
tgttgcttttgacctgtgtgtgagaaaaggagtttttttgcttttgtgtttttgtttttg
ttttgttttttgttttacctttgcagtttgaagtgattggcaacagccaaagaaatatgg
ggggtattgggcaggagtataggaaaaatgagatgtgatgagcccagaagggagttaaga
ttgcaaaattgggtaaccaaaatctggagaatttgtaatagaagctttagaagtctaaca
tctgatattctgcttgtaaccagtacccaaagggaggtgggactggtaattgaatttctg
ttcactttgcctgcaaaggtcaccaatacctattgggccctaactttaggaaataacaat
agtttccaacctttcccatcctgaccaagtgacccttcatccatcacttaacttctgtgc
aaatataaccaccctttttaatggagatgttttgaaagcgttgagtgtttagagtagaac
aaacattagagcacaaatgtcatgatgtttaacttttacagctgtatgtgagcttggtta
gtttctctatcaacaatccactctctgagaacaaattaggtactttgagaatcttcccaa
attgcttcaggatacttggctcctttgttatgctgaagaaaaaatttacaattgttcccc
agaacatttatatgttgtatgtgtttgttagagtacaaagcagttaattattgctgtaat
tttcattcccattatacgaatgagaaagctgaggtagagggagtgactatgtaatcgtaa
tctcacagatgtccatgtttgtcctgtgatttcatacccatcgcgagtaaatgcatgttc
aatgcaatgtaaaaggctattagagatgttgggcaatttcacaaagtagatttcaagtct
agggctgtgctgagcctcctccaccttcatgtatatgcaacccagtggcctacttaagag
tgaaagtttctctgagaactccaacaccctcctaaaaatctaagtgttcatgtaagataa
tcatttggattttatcccaattgttgtcaattatgctctgaactttattattactgggtt
ctaggaacaggacagatggaaattagatagctgggaaacatcccaaattttaaaaacctg
aaagcaaaaatgacatcaatcatcaaacctcatttcccgggcattgttaaaaccatcagg
ccttattttaaagccagaccaagaagcagagttttataatccaagtaataatatattgtg
ggacagtggtttataaaaaaatacaacacatcatttcaaagtagctgggggcctgttttg
acctgaaaagatctataaatgtggcttaagagtagcacagctggaactagctccagtatt
ccagactccgcgtccactactcttaaccattacatcaagggaaactgcctggcagggagg
attaagaggatatatttaaaaaataatccagattcattgtagcatgtgtggtgtcttctt
tctggagagagttttggttcctccattttccaatacaattgcagggatttgtctgtatgt
gctgccaattgattgaaagatctctttcccttgaaaccattaaaagatcataggcaaagt
ctgtcttgggggttcagataatttggcttcaaggcaagagattagaagatgacatattga
tttacaatgaggggaactgttgggtcttcagttcaaacacccacaagccctgctaatctg
ttattaccattatcatctacattttccacttatatttaaactgagcttgttggaataagg
atgttataacttttttgctgtttaggttgtggtttctcgatcaggaccatcaacccctca
tgtgaattttctcctggactcccatccagtgtctccagaagtgattgtggagcatacatt
aaaccaaaatggctacacactggttatcactgggaagaaggtaagctgttcccacaggga
atttccatagacgtggtttttcccaaatgcatatttacaaccagtgtcacttggcccttt
ataatgtctctcttcatcttaaatttacccctcctccattaagttctttagtgagtattc
cagagatcttctgaaatctagttaatttgttctccaagaaagactagacctaagggaggt
ctttttcaaaacttctccttttgtcctatatttctcaacaagaaaaataaacacacagaa
tgagaattacagtcctaatgacagagctctagtgcaggcagataaatcctggaaatgtac
attggaatccgactccaaccaataatcccttttctcctagagaagaaagtgcatcttgat
gccagaatgacatgcaactttacttagaattttccagagattcaagtgtgttttcccacc
acttaaattatactctcttgttattttaaaatcatctcagacagggcacaatgtccctac
tatgtagaacctctaacattgtgtggcaatgctatgctcactggacaataatgttacttt
ttcacatacctgctaacaataaaggaaaggaaggaatcagatttttaaaattttaatcac
cgttatgacaggatttgcacacatagttgctaagtctagaaaattccatcaaatgatatt
tacatgtaccttttgtgtacttactttataattaattaacaaactagatacccctctgga
agctctttccaccccttctcttcacagatcacgaagatcccattgaatggcttgggctgc
agacatttccagtcctgcagtcaatgcctctctgccccaccctttgttcagtgtggctgg
tgccacgacaaatgtgtgcgatcggaggaatgcctgagcgggacatggactcaacagatc
tgtctgcctgcaatctacaaggtaggaatctctaacagctggcatacatgtttttgtttg
gtgttttttttttttttttggtttggtttggtttgttttttgtttttttagatacaaatc
ccactaatgaaaaaaatttaaaaatcaatttactcatttagctgtgagtcatcagctaaa
gcaccatctctctcttggctttatccctcgggcagggagggggtggtgtttgggcatccc
cccaagtcctgcacctgaagtgcttgcttcacattgtctaggttctatcgctgggcagct
gctcacctttagtgccgtgtgaataaaagagtggtggtgaataagcaacagtgctcccca
ttttctcacactggggcctgttccctcctgactcacccactctctgattcctcgccactt
cctatataggccaagtgcccagacatgagcctccatcacagaaacagatctgttcatggc
atatcctggaaccctgagctgaatcctgcaaactggtgatccctgccatgctggggcaca
caggacagttttcttcctgtccgatgcatagatggtggccttgtctgttcacagatgaga
ctgaagattatttcccggggtgaggtgggcaaggcaagtggagggtcaacacccatgggt
ggctgtgagtcttccttcagtgttcccagaaaaaaaagcaaaggctcaacggatgactat
actaacatctatacttctgtaagccatgccactctttaattcattccaaaaatatttatt
gagtgcataccatttagcaggctgccctctagtccctgaggagatatagtccagaacaag
atgagcacatctcttgctgatagagaactcagtttctggcaatggacattggctctaaca
tcgcagccatgctaactgtgttgccttatttgcttaagcatatattcggcactatgaaaa
tctccacgcaatttttaaaaatttcttagtccaaaacatcttgcttaaaaacacttccct
ggtgagaacccagtgtgtatttttctctgtgtgcatgtagaaaagttggactttagtaaa
tagttcttatgaaagattcaagttaaaggtctcggtcacctggttcatgcccaagtaaac
aaaatgtgcgagtcagaacaagaaccacccccaagtgcatggctgttttcatttagttac
ggtttggagcaagatttgtagtgggtgactgggttttaaaccaagttattttctgttagg
tgtgacacagttattaagacttagcttgattgaccagagaataaactaaagacagtgaca
aaacaaatttaaatctatactgtagtatttgtgtacttttttgttgttcagtatactttt
ggaaccgtatgcaattttatacttttataaacaaacaacttcagcaatttgagacactag
gaatctgaactctgctattccatgaaatagatatggaaaatatatgtgtgtgtgcccatg
caattaaatcacaacaatttcatttcaaaaataaccaagctggtattttaagtaaagaaa
atggtttgataacctgtacaaatgaaacatttaatttttactaatgtgcttccttttact
aagcataaaagctatactaaaatgcttaaaaataaagtaaatatttcagaattttctgga
accagagaatctcttgcaatatttaaatgtccctcctctctcacccttcttaactctagc
attctatagttgatgattctcaaaggttgcgtgctaccatgcacaagtcagtgaggctta
agctgcagttaggaaggcagggcagctgagtccataaatccctctaggttcatagttgtt
aggaagatttcatgctgcaccagactgtgacagttagcattcttcctgcaaaacataaga
cagactcgaggtgggtgttaagatggccgagtaggaacagctccggtctgcagctcgcag
caagatcagtgcagaaggcaggtgatttctgcatgtccaacagaggtacacggctcatct
cattgggactggttagacagtgggtgcagcccacagaggttgagctgaagcaaggtggga
tgttgcctcacctgggaagggcaagggattggggaactccctcccctagcaaaaggaatc
cttgagggactgtgttgtgaggaacaatgcattccggcccagatactacacttccctatg
gttttggcaactaacagaccaggagattccctcatttgcctacaccaccaggaccctggg
tttgaagcacaaaactgggcggccatttgggcagacaccgagcaggagttttttttcata
ccccagtggtgcctggaatgccagcaagacagaaccattcactcccctggaaagggggct
gaagccagggagccaagtggtctagctcagtggatcccacccctacagaacccagcaagc
taagatgcactggcttcaaattctcactgccagcacagcagtctgaagttgacctgggat
gctggagcttggtgcagggaggggtgtccaccattactgaggcttgaataggctattttc
ccctcacactgtaaagggtacagcttcagcagacttaaacattcctgcctgctggctctg
aagagagcagcaaatcccccagcacagtgctctagctctgctaagggacagattgcctct
tcaagtgggcccctgacccctgtgcctcctgactgggagacacctcccagcaggggtcga
cagacacctcacacaggagagctctggctggcatctggtgggtgcccctctaggatgaag
cttccagaggaaggaataggcagcaatctttgctgttctacagcctctgctagtgatacc
ctggcaaacagggtctggagtggacctccagcaaactccagaagacctgcagcagtgagg
cctgactgttagaagaaaaactaacaaacagaaagcaatagcattaacataaacaaaaag
aacgtccacacaaaaaccctattcaaaggtcaccaacatcaaagaccaaaggttgataaa
tccatgaagatgaggaaaaaccagcgcagaaaggctgaaaattccaaaaaccagaacacc
tcttctcctccaaaggatcacaactccttgccagcaaggaaacagaattggacagagaat
gagtttaacaaattgacagcagcaggcctcagaatttgggtaataacaaactcctccaag
ctaaaggagcatgttctaacccaatgcaaggaagctaagaaccttgaaaaaaaagctaga
ggaattgctaactagaataaccgtttagagaaaaacataaatgacctgatggagctgaaa
aacacagcatgagaacttcatgaagcatacacaagtatcaatagccaaatcaatcaagtg
gaagaaagaatgtcagagattgaatatcaacttaatgaaataaagtgtggagacaagatt
agagaaaaaagaatgaaaaggaatgaacaaaacctccaagaaatatgcgactatgtgaaa
agaccaaacctacatttgattggtgtacctgaaagttacagggagaatggaaccaagttg
gaaaacactcttcagaatattatccaggagaacttccccaacctagcaagacagcccaac
attcaaattcaggaaatacagagaacaccacaaagatactcctctagaagagcaacacca
agacacataatagtcagattcaccaaggttgcaatgaaggaaaaaatgttaagggcagcc
ggagagaaaagtcgggttacccacaaagggaagcccatcagactaacagtggatctctct
gcagaaaccctacaagacagacacaagacagggatgccctctctcaccactcctattcaa
catagtgttggaatttctggccaggacaaacaggcaggagaaagaaataaagggtattca
attaggaaaagaggaagtcaaattgtccctgtttgcagatgacatgattgtatatttaga
aaactccatcgtctcagcccaaagtctccttaagctgataagcaactttagcaaagtctc
aggatacaaattcaatgtgcaaaaatcacaagcatttttatacaccaataacagacaaac
agagagccaaatcatgagtgaactcccattcacaattgcttcaaagagaataaaatacct
aggaatccaacttacaagggatgtgaaggacctcttcaaggagaactacaaaccactgct
caaggaaataaaagaggatacaaacaaatggaagaatattccatgctcatggataggaag
aatcaatatcatgaaaatggccatactgcccaaggtaatttatagattcaatgccatccc
catcaagctaccaatgactttcttcacagaattggaaaaaactactttaacgttcatatg
gacccaaaaaagagcctgcattgtcaagtcaatactaagccaaaagaacaaagctggagg
catcatgctacctgacttcaaactatactacaaggctacagtaaccaaaacagcatggta
ctggcaccaaaacagagatatagatcaatggaacagaacagagccctcagaaataatacc
acacatctacaactatctgatctttgacaaacctgacaaaaacaaggtatggggaaagga
ttctctatttaacaaatggtgctgggaaaactggctagccatatggagaaagctgaaact
ggatcccttccttacaccttatacaaaaatttattcaagatggattaaagatgtaaatgt
tagacctaaaactataaaaaccttagaagaaaacctaggcaataccattcaggacatagg
cgtgggcaaggacttcatgtctaaaacaccaaaagcaatggcaacaaaagccaaaattga
caaatgggatctaattaaactaaagagcttctgcacagcaaaagaaactaccatcagagt
gaacaggcaacctacagaatgggagaaaatttttgcaatctactcatctgacaaagggct
aatatccagaatctacaaagaactcaaaccaatttacaagaaaaatctaacaaccccatc
aacaagtaggcaaaggatatgaacagacacttctcaaaagaagacatttatgcagtcaaa
agacacatgaaaaaatgctcattatcactggccatcagagaaatgcaaatcaaaaccgca
atgagataccatctcacaccagttagaatggcaatcattaaaaagtcaggaaacaatatg
tgctggagaggatgtggagaaataggaacacttttacactgttgatgggactgtaaacta
gttcaaccattgtggaagacagtgtggtgattccttagggatctagaactagaaatacca
tttgacccagctgtcccattactgggtatatacccaaaggattataaagcatgctgctgt
aaagacacatgcacatgtatgtttattgcagcactattcagaatagcaaagacttggaac
caacccaaatgtccaacaatgatagactggattaagaaaatgtggcacatatatgccatg
gaatactatgcagccataaaaaaggatgagttcatgtcctttgtagggacatggatgaag
ctggaaaccatcattctgagcaaactatcgcaagaacaaaaaaccaaacaccgcatgttc
tcactcataggtgggaattgaacaatgagaacacgtggacacaggaaggggaatatcaca
caccggggcctgttgtggggtcgggggaggggggagagttagcattaggagatataccta
agtaaatgacaagttaatgggtgcagcacaccaacatgcacatgtatacatatgtaacaa
acccgcacattgtgcacatgtaccctagaacttaaagtataataaaaaatatatataaaa
aaagaaaccctacaagccagaagacagtgggggccaatattcaacattcttaaagaaaat
aatttccttcccagaatttcatatccagccaaactaagcttcataagtgaaggagaaata
aaatcctttacagtcaagcaaatgctgagagattttgtcaccatcaggcctgtcttacaa
gagctcctgaaggaagcacaaaatatagaaaggaaaaaccggtaccacctactgcagaaa
cataccaaattgtaaagaccattgacactgtgaagaaactacatcaaccaatgggcaaaa
taaccagctaggatcaaattcacacataacactattaaccttaaatgtaaataggctaaa
tgccccaattaaaagacacagactggcaaattggataaagagtcaagacccattggtgtg
ctgtattcaggagacccatctcacgtgcaaagacacacataggctcaaaataaaggggcg
gaggaagatttaccaagcaaatggaaagcaaaaaaagcaggggttgcaatcctagtctct
gataaaacagacttcaaaccaacaaagatcaaaaaagacaaagaagggcattacataatg
gtaaagggatcaacacaaccagaagagctaactatcctaaatatatatgctcccaataca
ggaacacccagattcgtaaagcaagtccttagagacctacaaggagacttagactcccac
acaataataataggagactttaacaccccactatcaacatcagacagatcaaggagacag
aaagttaacaagggtatccaggacttgaactcggctctggaccaagcagacctaatagac
atctacagaactctccattccaaatcagtagaatatacattcttctcagcaccacatagc
acttattctaaaattggccacataattggcagtaaaacactcctcagcaaatgcaaacaa
acagtctctcagatgacactacaatcaaattagaactcgagtttaagaaactcacttaag
gccgggtgcagtggcttacgcctgtaatcccagcactttgggaggctgaggcgggcggat
cacaaggtcaggagatccagacatcctgactaacatggtgaaaccccatctccactaaaa
atactaaaaattagctgggcatggtggcgggcgcctgtagtcccagctactcgggaggct
gaggcaggagaatggtgtgaacccaggaggcggagcttgtagtgagccgcgaaggcgcca
ctgcactccagcctgggcaacagagcaagactccatgtcaaaaacaaaaacaacaacaac
aaaaaagaagctcactcaaaaccacacaactacctggaaactgaataacctgctcctgaa
tgactactgactactcggtaaacaactggtacatttgttatttttcaagttaaataatga
aattaaggcagaaataaataagttctttgaaaccaataagaacaaagacaaagacacaac
atatcagaatctctgggacacagctaaagcagtgtttagagggaaatttgtagcactaaa
tgcccacaggagaaagtgggaaagacctaaaatcaacccctaacatcacaattgaaagaa
ctagagaagcaagagcaaacaaattcaaaagctaacagaagacaagaaataactaagatc
agagcagaactgaaggacatagagacacgaaaaaccccaggagctggttttttgaaaaga
tcaacaaaattgatagactgctagccagaatcatcaagaagaaaagagagaagaatcaaa
tagacacagtacaaaatgataaaggggatatcaccactgatcccacagaaatacaaacta
ccatcagagaatactataaatatctccatgcaaataactagaaaatctagaagaaatgga
taaattcctggacacatacagcctcccaagactaaactaggaagaagttgaatccctgaa
tagaccaataacaagttctgcaattgagacagtaattaacagcctaccaaccaaaaaaag
cccaggaccagacggattcacagccgaattctaccagaggtacaaagaggagctggtacc
attccttctgaaactattccaaacaatagaaaaacaagggactcctccctaactcatttt
atgaggccagcatcatcctgataccaaaaccagacagagacacaacacaaaaaaagaaaa
tttcaggccaatatccctgatgaacatcgatgtgaacatcctcaatacaatactggcaaa
ccaaatccagcaacacatcaaaaagcttatccaccacaatcaagttggcttcatccctgg
aatgtaaggctggttcaacacaggcaaatcaataaacataatccatcacataaacagaac
caatgacaaaaaccacacgattattgcaatagatgcagaaaaggccttcgataaaattca
acaccccttcgtgctaaaaactctcaacaaactaggtgttgatggaacatatctcaaaat
aataagagctatttatgataaacccacagccaatatcattttgaatgggcaaaagctgga
agcattccctttgaaaaccagcacaagacaaggatgccctctctcaccgctcctattcaa
cataacattggaagttctggccagggcaatcaggcaggggaaacaaataaagggtattca
gataggaagagaggaagtcaaattgtctctgtttgcagatgacatgattgcatatttaga
aaaccccatcgtctcagcccaaaatctccttaagctgataagcaacttcggcaaattctc
aggatacaaaatcaatgtgcaaaaatcacaggcattcccatacaccaataatagacaaac
agagagccaaatcatgagtgaagtctcattcacaattgctacaaagagaataaaatacct
aggaatacaacttacaagggatgaaaaggacctcttcaagaactacaaaccacaagcaaa
tggagaaacattccatgctcatggataggaagactcaatattgtgaaaatggccatattg
cccaaagtaatttatacattcaatgctatccccataaagctaccattgactttcttcaca
gaattagaaaaagctactttaaatttcatatggaaccaaaaaagagcccgcatagccaag
acaatcctaagcaaaaagaacacagctggtggcatcacgctacctgacttcaaactatac
tacaaggttgcagtaaccaaaacagcatggtactggtaccaaaacagagatatagaccaa
tggaacagaacagaggcctcagaaataacaccacgcatttacaaccatctgatcttttac
aaacctgacaaaaacaagcaatggggaaaggattccctatttaataaatgatgttgggaa
aactggctatccatatgcagaaaactgaaactggaccccttccttacaccttatacaaaa
attaactcaagatagattaaagacttaaacgcaagacctaaaaaccataaaaaccctaga
agaaaacctaggcaataccattcaggacatatgcatgggcaaagacttcatgactaaaac
accaaaagcaatggcaacaaaagtctaaattgacaaatgggatctaattaaagagcttct
gcacagcaaaagaaactatcatcagagtgaacaggcaacctacagaacaggattaaattg
ttgcaatctattcatctgactaagggctaatatccagaatctacaaggaacttaaacaaa
tttacaaggaaaaaaaccatcaaaaagtgggccaaggatataaacagacacttctcaaaa
gaagacatttaggtggccaaaaaacatatgaaaaaaagctcatcatcactggttattaga
gaaatgcaaatcaaaaccacaatgagatcccatctcacaccagttagaatggtgatcatt
aaaaagtcaggaaacaatatgtgctggagaggatgtggagaaatagggaatgcttttaca
ctgttggtgggagtgtaaattagttcaaccattgtggaagacagtatggcgattcctcaa
ggatctagaatcagaaataccatttgacccagcaatcccattactgggtatatacccaaa
ggattataagtcattctaatataaagatacatgcacacgtatgtttattgcagcactact
cacaatagcaaagacttggaaccaacccaaatgcccatcaaagatagactggataaagaa
aatgtggcacatatatgccatggaatactatgcagccataaaaaaggatgagttcatgtc
ctttgcagggacatggatgaagctggaaaccgtaattcccagcaagctaacacaggaaca
gaaaaccagacactgcatgttctcactcataagtgggagttgaaccatgagaacacatgg
acacaaggagggaaacatcacacataggggcctgtcgggtggcgggggtctaggggaggg
atagcattaggagaaatacctaatgtagatgacagataatcttatgtgtcttaaactttg
caggcacaaaatccagctaatgtatggagtttcactttctaatacatgcaagttaacctg
cttttcaaggtacatgatgttcagtggctaaaattctttacagttctagatatgagagat
ttcaggactgtaagcccattattttgcttcaaacatggtatctgatctcatacttaaaga
gcaatgagaaatgcttcagaaaagggagagcactttttaatatattctgaatgtattagg
atgcagttatcatatcttgtaaggttgaaaattcaggccgggcgtggtggctcatgtctg
taatcccagcactttgggaggccgaggtgggcagatcacgaggtcaggagatcgagacca
tcctggctaacacggtgaaaccctgtctccactaaaaataggaaaaattagctaggcatg
gtggcaggtgcctgtagtaccagctactcgggaggctgaggcaggagaatggcgtgaacc
tgggtggcggagcttgcagtgagccaagattgctccactgcactccagcctggatgacag
aacgagactctgtctcaataaaaaaaaagaaagaaagaaagaaaattcaaccccagtgag
acaacagaactattcattgatcagaatactcagaaaagcagtattatatagggataggag
ggtaggcaggcagtatactgccaccagtaaatatatttgtgagttctactaaagaggaaa
ggagaccccttttggagtttttttgttctgttttgtttttgttttttagttttctcatgt
tttatcctaatgggttttgaaagcatgatcatttaaaatactgttggaatgggcccatca
gtgatgtgatctttcacctgtgaaaagacaagggctacttttgtggctgtatctccccta
tccagacaggtaggagacccagcctctgtggctttatgccggacgctcatttcctgccca
cagagtttctctgcccttcaggataactcagagtttgccagccattgttgggtctatcca
agggtgtgtagttcacaactgcttccttcctttttccctagaagggtaaaggttacccca
taagctaaggggaaaatgcccagcccagagagaaaagctaagcagagcgagcctcttgga
tcctgagggtctagcagagggcttataatatctcttcctattgccagtgccccagttgcg
cagctctctgcgtcttttctcaaatcatcacccaatccgtttgccttttatagaaagtga
tggtaatgatgtgtgtagagtgacagacttcagtttttacatagaaagacgggatgtagg
cagtgggatcaggccaacatcagccttgggcagcgttttcagtggggaagcctcctcatt
agaagagccggcagcagctgtgtgactgcctcaggctgaagagagtcctgggagggttgg
atgtcttgttctctcctactggatttctaccataataataataaacagatttatttttct
agtagttctcatttgactagacatggatgaggtaaattttcaggaaaggcacaacagtgt
aatggatttttatgggtaaaatggctatcataaaagctttaagctaaaactttaaagggg
tttgataacgagggtacattaagactttggtttgcaattatttacttaggaaggatggaa
atgtttgcaagtttgaatttggctaaaagcccttcttaattgtaaaagaatcacttttag
atgttcacaagctgagctttagcaaatacctttactggttcttgagttgcctctatctta
gttttcccaccattgtactttacagcacaatttacaatatgtccccacccccaaaagagc
atttcctttctcaattgtcacaaagctgctgagaagaagcttatttttaacttggaaatg
tgttttgttttaatagttttagcctgagagcaattatcttacacactttataggtgccta
atgcggtcttaaatcatgactgaccaaggtttatcaataaatccattgataacataccag
aaatgagtctgcaataacaaaatgagtctgttatttgcttaacatcaaccatcaggggga
aaaatttaatcctaaaaatgagatataaaacaataccaatgaagataattaggaaaaatt
gttacaatactgattttgggccctctctggttccgtttttatctatttctaaaagaaaca
acataacacatgtattaaatattacataatttttaaaaggctgagtgtgtcaactaacca
gcctggtatacatcaaatagtgaccatatttaaagaacaaggaaaaatcttcagtcatta
ataaatgtgaactaataggtaaaaagaagtagattcacttttcatttgttagtgcctggt
gcataggaggtgctttattaagaaataattaatgaaacctgggcagcataacaagacccc
gtctctacagaaatttaaaaattagctgggtgaggtggcgcacacctgtagtcctgtcta
ctagagaggctgaggcgggaggattgcttgagcccaggagtttgaggctgcagtgagcta
ggactatgccactgcactgcagactgggcaagagtgagacccccatctctaaaagtaaat
aagtaaataatgaatgaatgaatgaatgaatgaattattggcagatatgtgttccaaaac
catctatatgtttcatattatgctagctgctgaatgcaactgggcaaacactggatacca
aatgaggtatttttactgtgcaacttttgtctctgggtggggaataccatagcaaccaga
atgtagtgcacgcagccagtgcacagagcaaggcgtataatggctggaccttggcttata
gagcacatgaaggagtttgataagagctcagtccgaaggctgatgaagagttacaatcag
agttatgagcaagtaaaagtctgggcccaacgtgtttctactcctaccctaaagagccct
agaagatgaattcacttcagaatggcccaaaaagggccaggtccaatggctcatgcttgt
aatcctagcactttgggaggccaaggcaggaggatcacttgagcccaggagtttgagacc
agctgggcaacgtagtgagaccctgtctctagaaaaaaaaaaaatagccaagcatggtgg
cccacgcctgtgatcccagctactcaggaggctaatgtgggaggattgcttgagctcaag
aggttgaggctgcagtgagccatgatcacgccactgcactccagcctgaacaacagagcc
agactctgtctgaaaaagaaaagaaaagaaagaaggaagaaaggaagggagggaaagaaa
aagaaagaaagagagagagagagaaagagagaaagaaagaaagaaagaaagaaagaaaga
aagaaagaaagaaagaaagaaagaaagagaaagaaagagaaggaaggaagcagagaaagg
aaagaaagaaagaaagaaagaaagaaagaaagaaagaaagaaagaaagaaagaaagaaaa
gaaagaaagaacggaaggactcgaaaagcccctttattcctaccaagctgcatctgctct
ttgtcccatctttggatctcctgaaaacaacttgtttcattaacatgtcatgtagtttta
atgtttgttccagatgctctgaaatttgtgacccttttccctttagtgaaaattaaattt
ttactaaattgtgggaaaatgaaagaatttcagactatttaaggatatacattttgtttg
ttcgttttccatatatgtgaaaaattataatatattgggtttttttaaaagttctatgtt
gtccttgtaggttttcccaaatagtgcaccccttgaaggagggacaaggctgaccatatg
tggctgggactttggatttcggaggaataataaatttgatttaaagaaaactagagttct
ccttggaaatgagagctgcaccttgactttaagtgagagcacgatgaatacgtaaggatc
ttaaaatgctttgctggggtgtgcttggaaaataggttttgtttttgaatgaatatttct
tttaaaattgctcaagaagctcatctcttgaattaaaaagggtcttggcctgtcacatgc
cttgtgggtctgttctgttttgttcttgtaatcccatttactcattggatttgaagagag
agaaaggtgacatggcctaggtgaagagaagaggccagaaatgggagtttctcaaccatt
tatgcgacaagtcttcaggtgttgtctgagtagatttgcaagagtagcactagttgggat
cacttcatccttggagtcttcaaatgtagagtctccaaaggctttttctacagaaatcag
taaacagctcagcatggatcctctcttttaaattcactttctaaacctcagaaatgtagt
gaggcagctgaatcacgtgtttgagacttttttagatgagttaaaatttatattcagctt
atatttactggcactgcaatatatgggctgtatctcactgaaccatccccacggtcctgg
gagggagcagtatcattcctataatataaaagaggtacctgaagttcagagagatgaagt
gtggcttcacagaggtaatccagagagtaagagctgaacaagccttcagctcagctctga
tcatcttctgatccaagacccgtgctagttctactgtattctacatgtacccttctacaa
gctttgaattccataatcatcagagaatccagaaattattcattatcacataataacaac
actcaaatatttaaagttttatggttgaatctttatgattgaacccattctatcaggtgg
ttattttatatctaatagaattcatttcagggttacacaaaggtccgaatctatccattt
tactgagaccaaaacactaatgaaggtaatatttgttagctgaatggcaaaacaaatttt
ttctagaaatctcccttgtaaaatctccaaaactcttaatcattgcatataaatcaggac
ctgtaaaagtaaagcataattcattctctcctttaaaaagttatttaataaatcaaattg
tatttaaattttctcagaactatatgattattcattcagaaataattctatggaaagcca
tcacaatttcattatcatttaagtaatttaaataagcatgtacaagtataaccacagaaa
tgtacctgttgacatactttaatgaagagattggcctatttgtagttagcccattgtttc
atatgcatctgaagtggaccaaagattatccccaaatattaatattatccaaacttagat
tattatgcactattcaactggtgaggtctttatggataaggtctgatatttcctgtttgt
ctgtataagtgctatagtaccattaatgtaaagtttagtataagcagggtgcagtggctt
acgcctgtgatcccagcactttggcagaccaaggcaggaggatcacctgagcccaggaat
tcaagaccagcctgggcaacgtagtgagactccatctctaccaaaaaaaaaaaaaaattt
ttttttaattaaccagatgccgtggcatgcacctctagttccaactcctgagtccagagg
atcccttgagcccaggagttcaaggctgcagtgagctatgactatgccactgccctccag
cctgggtgacagagcaagatcctgtctctttttacataaaaataaaagttaagtttatca
tagtatagaaataggattatataatttttggccttaatgcttatcttgaaactctgcttg
ctattcaaagcagtcagctcaccatttagagttaatgtcacttcctataaaacaacctaa
ccagaaaattccttggatttgtcatgtattaaactttgggttttttttccagattgaaat
gcacagttggtcctgccatgaataagcatttcaatatgtccataattatttcaaatggcc
acgggacaacacaatacagtacattctcctatgtggtaaggaagattctatcctatcatg
tttgatttttacttaatctatttaaattataagatgaacaagttactttgttttgttttt
atctcccctccaggatcctgtaataacaagtatttcgccgaaatacggtcctatggctgg
tggcactttacttactttaactggaaattacctaaacagtgggaattctagacacatttc
aattggtggaaaaacatgtactttaaaaaggtgttgtaaatttattttttgttgcatctg
tcaatttgaattaatatctgtaccttaaaaattaagcagattgttttgtgtgtgtgtgtg
gagaagaaaaatcaagatgtttatttgtttactctcctactgacaaaacttcctccttcc
aaaattcatctactccttttgctgatttttcttcctttctcttgttttttagcaatccta
cttttcagttttgtcttcccatccaccctctttattgttatagcttaggatcttagctat
actatgagctgtgagagtctggtcattgataataatttaaaataaacattttcatcaaga
tttgtaattagactaagtcactctggggaaggaagaaatggggaaaattgggtctggaag
acagttatgtttctgcttcttagagttggaagagctcagtttaatcaagtaccaaaagta
ctttaaaggtttttttttcaaatctcaaatgttttccagtcaaggatagcttgtccacaa
caaaggtaagtttgagatccagtcagattaaacagcctacactagaaaaggcttccactc
aggaaattcccacttaggaaccattgagttatatccttttgatttgtggatataattcta
aaatatgtgtatctctaatagctaaaattcacttccttaattttttttgttcagtgtgtc
aaacagtattcttgaatgttataccccagcccaaaccatttcaactgagtttgctgttaa
attgaaaattgacttagccaaccgagagacaagcatcttcagttaccgtgaagatcccat
tgtctatgaaattcatccaaccaaatcttttattaggtaagtagaagcttctgatgggta
taagaaaacaatgaatacaaggatgattttgctgtagaatagtcaagaggaattgcagtt
ttatctctggctttgatgctgttatgttgcttttgaaggcttctttccaattcaggagag
aaaactatattcaggttctgagtgtagtttgacttatcaatgctagttcattccaagaag
tatcttatcctgttctattacatttaaacagagtatagcaaaatagtttaatgtggcatt
gtagtatacatgcacttacattatgtacatatcaattctatactaaccttagtgcccaga
agtggaattaccttttttcttccattctctagatatgtttttgtcctgcctgctttacac
acagcttttctttatgccagactctctttgaattgatatctcattggacccagttcaatc
tgccttgtttccgttaattctatcagtctagcaacaatagttaagttcggttttctttgt
atttttttcagaggtgaaatatttattttgtgtaattcggtgaataaaatacaaatgcat
ttcttaagcttatgaaatatgcattttaaaaatattttcaagttaaataagttgtttcca
aagaacagttacccatgaacttccatttgatgttgactgtgcctctgacctgtaatcagt
gcaggtgattaaattgaatccctctcttacagtacttggtggaaagaacctctcaacatt
gtcagttttctattttgctttgccagtggtgggagcacaataacaggtgttgggaaaaac
ctgaattcagttagtgtcccgagaatggtcataaatgtgcatgaagcaggaaggaacttt
acagtggtaagtcctttgagcaatggttctactcagagctctgcatctttgcctctaacc
atgtggctttcatggtacctgagacatctcagtttcgcctttaaggtttgctagttaatt
tccttgcagtgtagccaagtagtattttttatttaataactgaaattatctagagtcttg
ggctaaccatgtggaaaaaatacatacacatacacacatgcacatataatgtttagacaa
gaatgaagattaccaatttgagacagtgtttttttatgtttgttggttggttggttttga
gggtttttttgagacagtatctcaccctgtcatccaggctggagtgcaagggcacgatct
cagctcactgcaatttccccctcccaggttcaagcgattctccacctcagcctcccaagt
agctgagactacaggcacgagccatcatgcctggctaatttttgtattttttggtagaga
cgaggtttcaccatgttggccaggctggtcttgaactcttgacctcaaatgatctgccca
cctcggcctcccaaagtgctgggattacaggcatgagctactgtgcctggcctgaggcag
tgtttttacagacagtcagtacaaatggaaatcacagcatttccctagtccctttttaat
gtgtcatagaacatggacccttttgctctaataaaatccttggaaaaggttgctgatctt
gcagcagtattcttgcatttctaagcagctgacgtatgctttcttacagccccctgttct
tcttatcattcttcttgtccctttgttagctctttcttgaaagagctaacaaagaaagag
cattagaatatttatgttatgtcctaaagtgtgaatgttatttgctgtttctccacctat
ccttattttatataggtcacattaaagtggtagttttagtttagaccttagaaagcttgg
agttatttccaaagattccatacattttgttgatgtttttctctaatataaaataccata
atctagtaggacttgagcactcaactcagaatgaaagttctaagtgctcttgctcaagca
aggtcttgattggtcaggtgatagattgaattacagcacttccttttagattctccatcc
aatatttcttgaagactaaagccacaatgttctttaattacaaaaaccaatttggggcta
aaaatgtcaagccaaatcaccaaataataaggtcatttcaaataagatttttcttggcct
tctcaatcagccacattgcatcacctctagagagtattattagatttttatcatattcct
gagagattgtactctagggagtcaccatatgaagcaaagcattttgaaaccaatccccac
acatggccacaaacaaagttagagtaccactgctattaatttaaaggacatcagttctcc
acaactaagcataacaatgtttcattaaccaaataagaataatagtgaccctctttggtg
ttggtatgagaccttttaaagtagaaatctgagaaattattagtttatctaattaatgct
gagcctccattattaagataatgactgaatttcctttcttctccctcattggcattaaag
tgacactcagaatgccttagcttcagtcattcatttgtaatcaaatatttattaaaaact
ttttaggtgtcacacatgagagttacatatcccaaggatgattcaaacaatggtagacga
taaaaatcttatttgtttatatatctggaaatataaacttctgttgttttagtgacaaac
atgttagtacagtagaactgtacattagaatcggacaagagtgaaaaattcagtggatct
attttactatttactatttattttactgtcgtttgtgaaaagtactttataaggagatat
gtattcattccatgttccttgccacttatagaatttaaagctgaccatgatgaattgaac
ccatttattatttaacaaataaaaactcttggtcaggtctgatttagatatataggtcca
gccacaataactttaagtccaataaacttgaatcctttcaaaacaagaacaatcatcttc
ataacaaaatgtatattaaattgttaacatgtgcattatgccctaggagcctgcagttta
ttgtgtagttctcaaatttcttgttatgtaaacaattattgtgatgacagttaaattgtt
catgtccatcaggaataaataacttttagcattataatattaattttatataaaactaaa
tagtataattttatccatattatatctctatcagttttatctgctgcctatatacatttt
taatgtaagatcattttttaaatgattttttaaagaaaatagcaaataacaaattctgtt
tgtcctttttatgtatatcctgagtcctttttctattgtgggcataagtaattgttttat
ctccaactatacttgtcaaagaaaaggaaatctaagggatgttgttgcttgtttgtcttt
tccttgggggaaaaatgcaaccgttaaccttagatgtaccactatgtgttgctggtttag
tctaagtacaatcaagaggaagctacattttccaaaattccataaatcagaattccaaag
aggaagatttgaaatgagacatgaaagggcatgaaataataatagcagaggctttgtaaa
atagagagcataggaaaaggtttcagtataaaatatgtcatagacaaaaagatagcatgg
gagtgaagacactgaattttggagttaatggcctaggatttatattcgctattctgccac
tccaagctgtgtgacctggcctaatgacataagtttgcaaagctcagtttcttcatttgt
aaactgtgggtaatcataatacccacctataggattatcaggagaattaaatgagaccaa
ctttgtaaagtattttgcacagaacctggcattcaataattaatagcttaaaagacacta
ataagattacctaacaacatagttaattatcatgttcaccatatggtgcttggtgcttta
caaagcactttaccatgtggtatccaacatggtaaatagcattttcatcttaattcctaa
atgaggaaactgagttattcagtgtgggccctaccttagttcccatagcttgggttaaag
ctaggagatgagccaaggccttctaaccccacaaagctgagctcccagtctgcctgactg
cctcacacaacaaggggcagttcctccaggtgactgtcctgtcttcttaaggaaaataaa
atgatgagatgaaggccagcttcagatagatcagcacagtttatgctgggcaggtggagc
tctgtgtttctttgaagggtgggttgtttggataattttgcatgtatcgtgtttccagaa
atgtgtagtctaacattaggaagttaaatacagattttttcaaaaattatatattttcaa
ttgattggggtggtaaattataaagttgctatggatgttgccaagctgtattctgtttac
agtggataattgtgtctttctctaggcatgtcaacatcgctctaattcagagataatctg
ttgtaccactccttccctgcaacagctgaatctgcaactccccctgaaaaccaaagcctt
tttcatgttagatgggatcctttccaaatactttgatctcatttatgtacataatcctgt
gtttaagccttttgaaaagccagtgatgatctcaatgggcaatgaaaatgtactggaaat
taaggtaagaaatgctttaaacactgtcttaaatcatcagctcaaacttaattgacttca
tagctatgtgaatacaattgttgtacttggccattgtatcttatacaacaccagcaaata
tataaactctgaaaaacaaatctttttggcataaaactaaaagataagaataaccgtgga
ctgcattttaatgaagcattaaaaaaccctttcttgtgtatgtattaaaacgtagcaaat
gtgggacacaaattatccattaaagaggatccgcgtcatgcattatcttgctgatgttat
acatttccccggacatgttacctaaatgtgctcattataagataaaacataagagctgtg
aaagtaaatgcatcaattgtatctccgttcttccttgtaatacttggaattttgtatctg
ggtatggtcatctctaagctaatttgtaaatggaactagatatctgccaccttaggaaca
tattagcttctaaatgtaatttaatagagaataacagatcatcttttctaaagcaagcct
gttgcaaacaaagaacactaagacccagaaaggttaagtgattgacaagtgacaaaatag
tggcagaataataaagactagagtgcagcttttttatgtcccttcagtagtttctacttc
aaataataacacaggcaaaatgctcaagacttgaattattcatagctccagtcactagaa
acagcaaaatatttatccttcaacatgttgttaaaacatttagaattttttttcctgaaa
gatgatctgaatgcaaatatgaacaaacataaagcaataggatagtctttatttggttgt
aatataggctttcatgggtcatctccatctaagtaataatatgtttccattgaaattttt
ctgactttttcaacaaaaatttaactgcagcccaacttatgcatatgttcacgttcatac
aagtttactaacctcattattgtgttttgtacaataattaagcaagcccagcataaaatt
gaatggaagcccgcttcaatgaacagtgtgtttacaaaagcaaagttctttcatctgctt
ctttaattagttttagaaagggagaaataagcttttatcacttctttttttttaataaaa
ctaatctagtgtgaccttttgctttcaacaattactgtgtttgccatttgaaagattcca
tttggtttttcttgatgataacaaaggtttatgtgcaaatagttttacactcacagaaac
tctatttttctgttcctgtatctatgatgaagggattagagataaacggttctttatcta
cccttccaagcacagtctttatggaagagaaaacttctctttccataaattaaataccca
ttattcaacatcctacaaaattgttggaccaagaaaaacataatttggcatcatcctcgg
cctgtcaatggtattcccaacatggcgaaagggtcttctagagactggcaaaaaacactt
tattttcttgcctatatatggaataactctttctctaacaagtgtatagcacctgccacg
tgacagaatagtaatctagtgggagcagtggcaattcagggagattattttagtatcatg
gttcaatattttttcatacttcatttttcttatgtatgagaggaaagcaaaggcataaga
gaatatttgttgtgtcagcaatctaactctttatcaatacgttaagttgatcacattaaa
acttctacctctcagccaggcacggtagctcatacctgtaatcccagcactttgggaggc
caaggcgggtgaatcacttgagatcaggagttcaagaccagcctggccaaaatggtgaaa
ccccatctccactaaaaatacaaaaattagctgggcatggtggtgggtgcctgtaatccc
agctactcaggaggctgagggacggaggtgacctgagtcctgaaggcggaggttgcagtg
agccaagatggcaccactgcactccagcctgggagacagagcaaaaaaaaaaaaaaaaaa
aaaaccacgtacttcatcaatgaaagtgttctggagagaatcatgtgtttagaatgagat
atgctctttattgccaggaagatttcatgctcctcatgcagccatgcatgcaagagttcc
tagggtgaaaagagattgtgatcattccctgccctagttgtgagagtccctcaattcata
gtaagcccagtgactacaccatgggcaaaagggcgagccaggtttggatgagggaacaca
ataggggtcaagcataagtcacccctcagaatgaatcctaagccccatggatggagaagg
aagtttttggccaaggcttcaagtcccccaagagcagtcgtagacagtggtcatcaaaag
taggtacctctttgtgggtatacatgactccccaaatgcctctatcaacaacagctcatg
tttgtatggaattttacagttgacactgtactttggcatattttatttcatttgagtctc
atgtggacccatgaggttgggaggtcagtgatgattatccccatttatagataggtaaac
aaaggtttaggaagattagctgatttgtcttgggtcacccaggaagcaaagagcagaact
ggggctcacactcaggcttcttgattccaaatttggtcttctgtcactgcatacactaaa
ttacagtatttcttatattaactctcatttaatgtatactaaaataccattatagagaca
cttttctatcatatgctatttatatatctatgcagttctttagagggaatagctcttaac
tttttataaatatctaaaaatttattctgtttaaagaaactctgtatttctccctgagtg
tcttatttctgactttttatgcatgagcatatcttatgaaaagtagaaaagtattctgtt
tcatgctggaacaaggactgcctgacattgccttgggggtttatcttattctgcagcata
taggaacatatgagaataaagatgcttcaaatgttcaatctggagaagtcaggtcaaaca
ggaaaaagaagcacaggaagatgagccagggcagggagcggggacttggtctatgacact
gtcatcacaggaacaaatgctgagagctcaggaggaggtgaagcatcagtgtgtgggcat
tggaaggatcaaaaaggaagcatggttttgaaccatcctaatccacctgctgcccagagc
cagccagatgttgtccttctccctttgaataatttatgtgcaactctacccctcaatctc
agtcaaaaccaccatgaactcagttctgagtccagacaggataaaagtgaagggttcttt
tttcagaggttatttggcccagtgtcgaaacctgttcttattaatggtgctcaacgctta
ctctcaaactagtatttctttgtgctgcccaggttaatgggcattctgcaaaatatatat
atattctttttccagggcagtttcatagtatctaataataaagatagtaaaaaatatatt
cctgtggtttcatggtacctagtagtaaaggtccccaactagccagcaaagccaccagtt
taattttggtttgcccagcttttcccaaatggccagggaagttttccccaaaatgcctat
taacatctggtggaactcagttctgaagctgtctgtgaggttcgttgcttggttcctaag
ttgagggacttgtgtcctctatgtgaagtgtaaatctcaccccctcaccaccacctcact
aatttcctactgctgatctccctggactttggaccctcagcctggctgagtcctgctgcc
aaactgtactgacttgcccagacccagcctgtggccacctgggtgtatgaaaacttgaag
gaccctcctctcatagtgttatttttcagatcctacccacttccactcccatctgctcgg
ttctgtaaccatctcagacatgagtccccgggtgtgaatactcaatagaaacatgtcaca
cctggccagggttggagaggaaagagacatggtacatcctgatatagcacattgggagta
attagttttcatttttgaaatggatccattttgacattgcagtgagaggaagaaatcctt
actcatctttatattctcagtgactagaactgtgtctaacacacagtagacggtaagtag
attttgtgtcaaatggaatttgatttgcttcatgatctagcccctttctggataatagtt
ctccatatgtaaagcagaaatgacaataatacctacttcagggggagtatctttgcagga
taatatgagatgattataactaaattgctctatgtctgttggagattaaagatcagaaag
ctctctctcttttgttgctttatttttaaacccacatattaccattttagtgactgaaat
caccctgaagcagttgaatgacttttatttaataatagttaatattcaataataaatatt
aatataattaatagtaaaatttctaaatataagttttttagcatctcaataaagctatgt
ttactttcttttattttaaatgacaaaaattagcctataccttttaaaatttttcctttt
ttgggccccattgttatatagaagtgagctaccagtatcacttttgtaatatctgggact
ttacgcttctaatatgcatatatatatatatgtgtgtgtgtgtgtgtgtgtgtgtgtgtg
tgtatacatatgtgtgtgtgtgtatatatatatatatataactgatagtagttgcttata
taagtcactacttaccatgtgtcctttggtatctacatataaaatgagacacagtggatg
tgtgatctgtttttgttttagagaagcctttatgcaacaaccagggagatcctaagcctg
aaaccataagtattggaaacacaaatgttgtacattcatcccttcccccaaccttagtta
ttatctaagcaagcaagacacattttagaccttttctcataaatcaaatcctacagctct
ttaatctcttttctttgtcattccctgaattccctccaatatgtggataagggttttatc
ccccttcagacctagccaacaagttgtcgtttgaagccctaaagtcatctcttagattgc
tgagcttctgtgttgtgttggcctgtgtggctgacctggttcaatggactacacatactg
cttctagaagtatcataaggatagggtttgtctatatccattttatctgaaactccaaca
tcaggttataaagaagtattttcttcccacttcttttcctagaataataactgcctgacc
aatcaatctattgagatccgtatgagaccatgtatgtgaatggagtttgccgagtattaa
agattatataaaacaaaggagcagcattttagctattatgggctgctctttgttagtaag
aagaatagtaatatgctttgatatatgtcacctcaaaataatagcttgctcaataaataa
ctgtactcattaagtcttgatatgagaaattatacctaggtttgcacttctttcgcaagg
ctaattattggtttctcaaacaaaacgttgatatttttaaaatgcctgatggtaacttca
gttaactaaatatgccacattaactaatttttaaaaaatttttgtgtaactatgtaattg
ttcaaaataatggaattgtgctctcaaattataatagtcatacagcatctcacataaatt
tcttttaaaatgaattcacttatgtataggactcaagtgtgcaagaaggatgaaagtaaa
ctacccaactcaaacaaaaaaagaatgtattaatattaacataacataatacagtgttaa
tacattaacaactatttaacatcagatctctggagatgagacccggacatcagtattttt
taaagttttcacggtgattccaaaagcaaagtcaaggctgagaatctctgcattgggcag
tgttagatagtgcaacaactgaatctctacattgcgtcttttttgccaaacattgatacc
ccctgaggacaatggtgaggtgatgataggtaagacatcattccacatttaaggatgtga
agcaagaacctctttccttttctttaaggtccaatttgatgcaaaagctatatgctataa
ttcctaactaacacatgccctgaaatggtcatgctcccctttagccatcccaattcccat
gaaaattagtatcatagaatcgtgtgccttggcaaacaacatggcctgtgtttgcagtat
atttatattcctttgccattgttagcattcctgcagaactgtgaagtgttaacaaccttt
ttttttttttttcctttcagggaaatgatattgaccctgaagcagttaaaggtgaagtgt
taaaagttggaaataagagctgtgagaatatacacttacattctgaagccgttttatgca
cggtccccaatgacctgctgaaattgaacagcgagctaaatatagaggtgggattcctgc
attcctctcatgatgtaaataaggaagccagtgtaattatgttattctcaggcttaaaat
aaatcattaaagctcatttatgtgtgggttttggctcatcaactcagcctgcattcctag
ttgttattttagaaatagtgagctttttgccacattgtctccttccccaagcctgggagg
tagatctcaaaagttctttctacccacactgcttctccatcacgccacactcttcccaaa
atttgctgtaattctcagaagaaataaggatgcatccaagagtgtccttctactgcctcc
caccaccccaggaggccagagccagtgttccactgccaaccactgtgatcactaatgcat
agagtcccataaataaaggaagatgcatgcatcaaacaaagtaaaataaagattaaacta
ctttacagtaacttttttcgtgtagacaactgaatcaaacaagctagaaccaaagcgagt
gatctttttcattctttttttagcagctttattgtgatgtaattcacataccatgcaatt
cacccattgaaagtgcacagttcaatgggtttcagtatattatattgtcaatttctttga
attgaggtaaaatatacataatgtaatgtttgccattttgaccatttttaaatgtacaat
taagttgcattaatttcattcacagtgttgtataaccatcagcattacctaattccagaa
ctttttcgtcaccccaaacagatactctataaccaataagcagcagctccacataccctt
ctctcccccggctcctgataacttccaatctactctttctctctagaatttgcctattct
agatatttcatgtgagtggaatcatacaatatttgtctttttatgtgtggcctattttac
ttaacataatgtttatccacgtggatgaacataagattcatccacgttgtagcctgtgtc
ggtacttcattcctttttgtggatgaataatattccattgtatatatcccacatttatcc
aagagtaagtgatttttaaagggttcctgaagtcttctgaagttataaaatggaaaaaca
cacaaaaattagaaaatcaaaggctgaatcatgagatcagagttggaatttcagaaggac
cataaatcctaaaaatcataaaatgttagagccagaagggacttcaaagatttctgctgt
gtatcaaaactgaagtaaaaatattctgagactttattgttccatcataacagtacaatt
atttacctcttatgggaagtcttctctgccctccaccccaccgtccaggacagaattaat
gtcccattgtctctgttgattactgtttagtcatacttctatggtacataccacactgta
ctggaatcatttatttatatgtctgtctccccttctatacttcagttcctgttttttgta
catctttttatccctaatacctagttacaaatacaaacagctaagtaccacataagtact
taagggatcagtgtcccctaattatttgaacactggagcataattgaggaatctcttatt
atcctgaaggcagttatgccatttgtagaatggtaataaccagttggtatttgggaccca
aagtgctacaacctgtgtagtacaaatatctatcatggctaaatgctgacttttctttat
ttgtcatttttagtggaagcaagcaatttcttcaaccgtccttggaaaagtaatagttca
accagatcagaatttcacaggattgattgctggtgttgtctcaatatcaacagcactgtt
attactacttgggtttttcctgtggctgaaaaagagaaagcaaattaaaggtgcattttt
gttactgttcatttttagaagttaccttaagaacacagtcattacagtttaagattgtcg
tcgattcttgtgtgctgtcttatatgtagtccataaaacccatgagttctgggcactggg
tcaaagtctcctggggcccatgatagccgtctttaacaagctctttctttctctctgttt
taagatctgggcagtgaattagttcgctacgatgcaagagtacacactcctcatttggat
aggcttgtaagtgcccgaagtgtaagcccaactacagaaatggtttcaaatgaatctgta
gactaccgagctacttttccagaaggtatatttcagtttattgttctgagaaatacctat
acatatacctcagtgggttgtgacattgttgtttatttttggttttgcatttatattttt
ataaaaacctaaaggaagtatttacctctgccaagtaagtatttgacacaaaattacatg
gctcttaattttaaaagaacccatgtatatattacattatgattttagagtccataagct
ctcatttcacaaaaaggttaatttgagcaaaagtaatttgtttatcatctaagtgcaata
gtaagaaattgcgaagctctcttttacaatccaggaagagttaagttacaaaatatactt
atttaaatgtaagttggaactgctacattttttacctgttgaagcccaaacattgaaatt
atactgttagtaattcttcgaagtgttttcaatgaactgttagtacacagcctttttccc
accatattctaggacttgaatgtattttgagacttagccaaggaaaaccttcaattatgc
catgaaaaaaaggaggggtcaatatcatcagctttgtaaaacactatgcctagtaatgtt
caggttaatcagagttttcatgttgttttatttaaatctcctggtaaaagcaaaaggtct
gtattgtatcagctccattatctttagaagttacaggatgtgagtcaagtacaagcattt
ccttggttgaatatttaccattggacaaataaaatgagtcacagatcattgaggatactg
gaaaagttagaagttgctcatccaaacaagttcaagagcaatgaagcacttaacatttta
acattttcaacacttactacctcttatgttttgaagtttatgttatttctatggagatac
acatagtaaacattgtctttgccctgattccattcacctttaaaaatccattcgtttaac
cgtgtggaaaaatcaaacctagtttattgttttgaaatttagatctatttagtattttat
gtgcacatttagtgcatctatttagtattttatatgcacatttcatagttctaatctgag
atcattaaaatttacaaattttctttgaaaaaaaaacttacctaatcttctttgaacctc
cttactcaccaaagctctgtcatcattgctaagaaggttgagtttcacactcttttctcc
attgagcctgctccttggagacatgaaaagaaaacaggtaaaagagggtcatttagagag
aatgagaaaataggtgcacagccaaaacctaatgaagaggcaactgcagagctttcctct
ctacatctggtggggacagcattctcatcagactttttcacggagacctagagtgctatg
tggtgtgacatcagggtggcacactgatggtttcaattggtttctgcacatgttggaatt
tagctgaagagtcacgttttcatgccaaagggcttttatccatgtctcaccaaggatttc
cctcaatctgtgcacccttaagcatttagagccctgatctccagatgcaaaggctttagg
aagtgagaatgaaagacctgagtttagagaggctgattggcattcccaatcccctgggga
aggtttagagaccctgactccttggaattaagggagcaagtacccagctaggctccttcc
ttcctcactcacccaacatttcaggtacttcactgatgttccacatccttctttaaaggt
tgctcttgtcttttttctggctagtgtctactataactgtaattgatgcccaacgctttt
ctggaaccacttttggccaagttcatttattattaatcaaactgtccactgtagaaaata
ctaaaaatgctcaagtgggattaggaatagtcaaggtactaacagcattctttttatgcc
cttctctcagattctgattctcctgcttatttgcaaacaaatgatacattttggtgctaa
tgaggaacccccacataaccttctccctgtgttacatactaatacatttcaatactatgc
ctagtttatcttcatgtcagttgctgtggctatgatgccccctccttgatatgtgtgaat
tcccagtggaaagagaaagggaaagtggaaatgccctatttggcattaagaaattgacta
tcagcaccatttcttcccctgaaataaaaaaaaaaattctccttgcaaaagggaactttg
cctgaggttcttacagagctttggttataaagatcaacttataaagaatgcttacccctt
tcatagtgtccttaactaaacaacaaggatggtccactaaccgagatctaacctgccttc
tctaaacaacagtaacactaaatccagtgccatcactgcacagtggagaatttaccacta
atgtgaaaagctttcagttttgggaatatagccattatttatttctaatcatatgtgtat
ttttcccttggccaggaatccataggttttgcacaatagtaattaattccattaacaaat
agtagtgtctcaaaaggcatctttttcattttcttatatttgagctggatttttgtgaga
cgaggcaattgctcaactacctttgctgctaccactgcttccattcttaaggacatagta
tattcaaaaataaaccataagcatggctttttgctattgataaagagagaaatgtctaag
gaaatgagggtaaaaagctttcaaaattaatacttagtctacttaaatgaaaatctgtaa
acatctaatgaaatgcttgtatatataacttagtatcttttcccaatttattatcatttt
tatcaaactaattccattataaaagctcttcctgtttcagtccccattaaatgaggtttt
actgttgttctttaataattttccttcatcttacagatcagtttcctaattcatctcaga
acggttcatgccgacaagtgcagtatcctctgacagacatgtcccccatcctaactagtg
gggactctgatatatccagtccattactgcaaaatactgtccacattgacctcagtgctc
taaatccagagctggtccaggcagtgcagcatgtagtgattgggcccagtagcctgattg
tgcatttcaatgaagtcataggaagaggtaagtatttccactcagctttttgttaaatac
gattttccagtaagcattttatctttggcctttgcagattaggaacttagacaatggtga
aagcaactgacagagcagtgataacaagtgtacttgatttctgttctatagaaatgtagc
cctgtaaatcatatccgtggggatttgcccttgtgcatggaagcaattggataatccccc
aaatatattagaactaaatcacaattcgtcctcgtcctgtgtgtactagcaattatagtt
tcttcaaaggtgccatttactttcttctaaaactcagggccaggcgcagtggctcacacg
tgtaatcccagcactttgggaggccgaggcaggtggatcacctgaggtcaggagttcaaa
accatcctggccaacatggcaaaaccccgtctctactaaaaaaatacaaaaattagccag
gcgtggtggcgggtgcctttaatcccaactactggggaggctgaagcaaggagaattgct
tgaacccaggaggtggaagttgcagtgagccaaggttgtgccacagcactccagcctggg
cagcagagcgagactccatgtcaaaaaaataaatacttataaataaataaatatcactcc
tttaattttgagtatttttattcaatctctctccagtctttctttaccctgagaacagtg
acaaactctatgaagcctggtttatagcagtttgtacactgctggacagcatcagaagac
agagaatttatagcattctcctgatctaaagcaacatatatcatctctacaatgcactcc
aatttctttatacaaagataaatgaatatttgtaataagctagccaaagcagcaataaca
gctagcataaacagtatttgtggaaatatttagcaggaaaagaaaccaatcaaaaaccgg
gaaatgaacttcattcttcttgttgtttttttttttctaaaaagcttttacccttaatac
taaatggcctctgatcccttttattctatatgtgctgcaagaggttgtacaggcatctgc
cagtgtgatacaagagaagctgatggcgtgatttcccttatatgaacacaaggccttctc
actttcctgtggtagcatccacacattcttctgtcaaacaccccagagcgtaatcctttg
tgtgctccttcttccccaagagtggcttcactgttaacaaacatctttccatttctcttc
agagtaatatatagttctgtcataggcctataaatcccagtaattgcatcaattttagag
tgtgtggactcactaattgtgttctaattctacacatttggaaaactagaattttttatc
atgaaaggtactaaaatggcaattatttctcttttgaagttataatcattaacagctcta
taaatattagctactatgtatttatatgtttttctgcaggagaataggagcactcaaaag
cataagttttattttattcttctttgcattagtagagggcagcctaatgcctgacactca
catactaggcactcatggtgtcttggccagctggatgaattaattagtgaatgacttaca
cagctatcagacatttggcacctctgggggaaattactgccactggataaaaggctacca
ttgggaaaatgatgtggttaaagccagagagaactggatgaagtgagtcagggtgaattt
gcttcatctgggcaactgcctttcagtttctgccaacctggattacgtattaaccagtga
ctaatggggaaatccttattctataatactaatcctatttttaatggtaacatttttatt
tcatttcagcttattagaatatagagaacttattttattatagttcttcatgtgggttaa
ctttattttcatattttaaaatactatgtcatcctttaaaaaaatttatttgatgaggcc
gatgttactcaccttttcagtggttccactgtggttgaatattttattaggttaggcttt
aatatgagtcatatcatctacaacttattcatgaattaaataatcacattgcttatatcc
ttgggtgaaatgtgttgcatctacatatatatttacaaacacacctacgtacctatagtg
gtattgttaaaagtattttttaaatgtactcttttgctgtatagaaagaagaaagaataa
aatgaagctcataaagggtttgataaataattatttcataattaaatgttacgcagtgct
aaccaagttctttcttttgcacagggcattttggttgtgtatatcatgggactttgttgg
acaatgatggcaagaaaattcactgtgctgtgaaatccttgaacagtaagtggcatttta
tttaaccatggagtatacttttgtggtttgcaacctaataaatagcttataataaaacgt
tgatttacactttccccttgtggaaaaatcagctaccactgaaattatgggcctaatcct
gaaaatttgttttgttctagacttttattgaactacttcccctgaaatgatccctcagag
ccctcattagtaagggggtaggagaaatgaggttcttggatgaactgagtatcatttaac
tataactatgtttggtttataatatttgttttgcaagtgacatttctggaaactattgga
agcatgttggcacctacagtagtaatgactcattttacccagaggcattactataattat
tttttaaccacaacttccattaaaaagataaaaaatgaaataagacaaacaggagaaaac
tacgctggccaaaaattgaaaaatcataagtatggtaatacctcatttatccacattttt
ggagagtgaggcattccacatacatgaacttcctaaataaatgaaacctaccccttttta
atgctggaacattacttaaaattttagctgttattgagaaaatctttttaagatgaaatg
catactctgtttaagggaatgcttccaaatacaaactaagtctttattggtgaccccaag
ccataattacagccataaattactatattacacaaacagtgtactccacatacatagtgt
tcctggctccgcctgtgttgacaggtctcacatgcttgcgttttctactcccatttctca
ttttctgcttgcaaattgcagcagcctgaaaaatgttaaccagctctactacaaacttta
tatgggacttaataagctttaagtgcacaaatgaaagattttcctgcaagatactttact
gtcacaattatttcagtctttttaaaatataaatcaacatgctaagtagtgttctacatg
gttaattttgttggaagtctgaccatgagggaaataaatggacagtctttatgaaaccta
agtataacctttgcactaagtttataggagacaaactggtggctggttggactctatctt
gcaaaagtgggcataggtggtgactggaaggcacagtgcacggtggcatcattcactcag
atgtgatgtaaaaagaacactctgcagtcaaaccctcaggacaagatgctaactgtgtgg
tttaccatttcattgctcttcctatctaaatttgacaaaagtattcactgttccataatg
aagttaatgtctccaccactggatttctcaggaatcactgacataggagaagtttcccaa
tttctgaccgagggaatcatcatgaaagattttagtcatcccaatgtcctctcgctcctg
ggaatctgcctgcgaagtgaagggtctccgctggtggtcctaccatacatgaaacatgga
gatcttcgaaatttcattcgaaatgagactcatgtaagttgactgccaagcttactaact
ggcaaactagctgtaagccagccatcccttcaaaataggcctgctctgagtctttaaaaa
gctagtagccaaagatgcacatttaaaatgttagcatcattcaaatgcacctcaaagtct
tctatcctggtgggaaatagtgacacctggaagggtttcctggagcaatgattcttactt
gctctgcaagcaaccttgctctaccttccctctgatagggacatttagtcatctttgcat
gtctactatgtgccagaaactgtgcacagcacaggagaagtggaagcagagcaagcctca
gcccatatggaatgttaactctacaaggcattgaaaaattaactccagatgcgttccttg
ctgttccttgtccttgccatccactctcacacctcaggaactttgcacttgtgctccctc
agcctggaacactctccccgcaaatagccacgtatctcacttcctcatcttcttcagctt
ttggccgtaatgccatcttcaacataagccttccctaatctgtttaaaattgcaactgac
cacccaccctcatggcttcagactcctcttccctgctctattttcccccatcacacttaa
ctgtcatctgatacatgcatgaagctgcctgaagctgcccaatactatggccatgagcca
catgtaaaaggaggctagttcgaactgaaatgtgctgtacggtgtagaatacatcccaga
ttctgaatacttagtattaaaaaaaaaagaaggtgaaatatctcactagtagttgtttat
attgattacatgctgaaatattttggattttgggggttgaaaaatacattgtgaaaatta
atttcacctgtttctttttacttttgagtatggctactagaaaattttatattacatgtg
tgtcttgctttatatttctattgaatagcactgtagtagataataaacaaataaacaata
gctatatagatgtatatgtatgcatatatatgtacacacaccctcatcccattagaatgg
aagctcatgagggtaggatttttgtgtattttgttcactgctgtggctccaacacctaaa
acagtgtttagcacatagactcgcagtaaataattgttgaatgaatcagctaagggttac
aaaaaaaggttcttagcctcttgcaagtggtagatttttttcttgacatttatgccagga
cctaaaagtcaccaggccaggaccagggagggtgggaataagaatctcaagaactgaatt
catagaaggcctcaagctccgtctcggttcctgctctccaagtctctgtgggaggtaatg
aagttgatcaaaagcaactttataaatatggggtcaaattatcagagaaaataagctcta
ggagagtaatgagatattactcagccaaaagaataaaacattccctggcagtgaactttt
gcagataaggcgaattgaccttacaaagcacacagctgccctgacagaccccactttccc
acttcaacttttgttattaccctgatggattaatgtggctggaggtgctaccttctctag
ggtactgttaccccaggattaaagcatgatagagatttcctgttatccagaacggaatag
tgccatggccttttttaatccaaggagctgatactgagagcaaccacaaacccagatgtg
tcttaaagagaaacctaaaaccaggaactggcctttctctatgctgtgtgcattgagtgg
ggctacagcccttttgcagggtccccactgactacatcttgcactgacaaactcctcagt
gactgttgaaggggaataccccattcctgattgccagccagtgacatcaccagacttgac
agctgagtggtttggggtgatttctttctgagcctcctctattcactgtgcttctgatgt
tctaacatcttgggccttactaaccctggaggaactgtccctcccaaggctagctaattc
ctgcaaatagtaaacagcttgccttcaaagcatacctgtcatgtgcaaaccaaccaatcc
agagcccttatctaacctcctcctttatcaggctcttacactttgggctactatccacct
gccctaatcaccccagggcccagttccagacaactagaactatcctcggagcctgctgaa
atactccagattggccagctccaaacctgcttaccctgccttaccagtttcttcccaggg
aaactgcaatgaaggctcttgctcatgtttttcccctctctctctctgcctctagagccc
agggcttcccccatgtgaccctgcatgacagggtgtgcctcctcctcttgcaaactgtga
atagcaaactatcttttcaatggcagttgtctcctgttctgttggcctcatcatacctgg
aaaataataaaactacattttaaaacacctccattttcccatctggaaaatggagcctgt
aacacctgcctgacagaagtgtagaagtagctgtaatttatgaaaacaattagcctggtg
tgttgcatacaataaatacttaacaaatggttgatctgtcaatggggcacactttttgtt
gttgttgttttgttttttgtttttggagacaaggtctctgtcacccaggctggagtgcag
tggcacagtcatagtgcactgcagtatccaactcctgggctcaagcaatcctccttcctc
agactcctaagcagctgggactataggtgcacaccaccacaccaggctaatttttttgtg
ggcggtggatgggagtaaagacaggatctcactgtgttgcccaggctgatctcaaactcc
tggcctcaagccatcctctcgccttggcctctcaaagttctgggattacaggcttgagcc
attaagaccaaactaatttttgagacaagataattttttataaataaatatttcagaatt
ctaaggtcaaaattagaacagtagatgcttagtttatgcttttctaactctctttgactg
cagaatccaactgtaaaagatcttattggctttggtcttcaagtagccaaaggcatgaaa
tatcttgcaagcaaaaagtttgtccacagagacttggctgcaagaaactgtatgtaagta
tcagaatctctgtgccacaatccaaattaagtgacaaggaggaatctgtttcccactgtt
caatgctagttaagctgttttctcttcttatgcaaaagtcctttatttctgttacaatct
taaatcgatgtgtaagccctggggatgtgggtgggactttcagactttatccaacagaga
atttaaaaggattctccatagggggtcttaaacagctgttgtgtacttttgcttttctca
gtccttccctccagtagctctcaatgttgtggtttcacactgcattagtgttggggaggg
agaatttgatcttcagcatttgacagtgaaaaggagagggctgggaacacaaataccaac
atattgcaacttcccaagagtggatttgaagccagcctgcagaagccctaccaaaaatgg
tatttggcaatgaatatacaaagaactttatttgtgtctggctgcctggctatgtaatac
aacagtcaacagtttgtaattgagttcatgttttcccttgcatagcactgattcatgact
tatggtatgtgtgaatgaaaaagggtgtgctattaatttcctaccttggttttggtcact
gtaacaacataaaagccagcttaaacagaggatgcatagccccagatagcggaaattgat
ttttgttgaacttcgctgtttttcttagatgctttactgtgtatcctagttctctattac
ctcagtggtgggatatatgagttttgtgtgctaacctagctcatttaagaatgaaaaagt
aaagtatcagtcccctgtcatgctctcccataaaactgagtatcgctaatcagttgacaa
gcgaagattggtgattgcttgggtagttaattagcatacttcatttagcaaccaaagtaa
acccacaggggagacagccttactactgcagatctacattaaagcaaaaaggactttctt
atgccatacaattcatgatctctttcctcagcctgttgaattggcaatgtcaatgtcaag
catttttattcaagaattctgttgtaatttagtgttagtcaatagaggccagatgaaata
cttccttcagaagttatggatttcaaatactgaagccacttgtttaatctgtagatattc
agcatcattgtaaattattctatttcagccacgggtaataatttttgtcctttctgtagg
ctggatgaaaaattcacagtcaaggttgctgattttggtcttgccagagacatgtatgat
aaagaatactatagtgtacacaacaaaacaggtgcaaagctgccagtgaagtggatggct
ttggaaagtctgcaaactcaaaagtttaccaccaagtcagatgtggtaatgtattggtta
tctctgagtttctcctcttttactttcatatccaactttttttgaagttttatcactact
taattttttaaaaaaattcaacaccaccaattccagttttcttcatatgtaaaaatggac
ttgtctgatacgtacacattgtatattttcataaattcactcatttgttcaaaaatattt
gttgagtggggcaacataccagctccttaggaagcccagagctgaaccaggcatgaaccc
tgtcggccaagaactttggctcagaagggaagagatgagatggtcaacaatgactgtgac
acaggtggcctggaatgggccctgattctcatagccccaggcgagcaagaattccacatc
aagaaatctggaagctgtaactgaggcagtctagcagtgagggcatgatccctgggccta
gctagtaaagtgccttcccttatctgcaaaggccatccttcttgcgcagaacaagctctc
aaaaggcatgcacctgagtgctgaggctgggagaaatactcacctgggcagccagattca
ccacattccccttccaccatatggagaagtggcatttgaattgggttaaaggacagcagg
tttggagttgggcagctgggcaatggaaataccgatccaggtgtggcagaagagcaggaa
agtataagcacctgtaaagttataaggaaacagtacttagttatttggcaagaacagaac
acagagagggaagttatgagaataaatggagaaaaatatacttatactaggtcatagagt
tccttgaaaactgaactagagagtatggaatttattctctggtaatgtggaaacaaaaaa
gtaatcagattagactgcaatctttcatcattgtattagtccgttctcacactgctataa
agaaatactgagcctgggtaacttataaaaagagatttaattggctcacagttctgcaga
ctctacaggaagcatggctggagaggcctcagggagcttttacccatagcagaaggcaaa
ataggagcaggcattttacatggcaggagcaggaccaacggggctgtgggaagtgccatg
cacttttaaacaaccagatctcctgagaactctatcacaagaacagcaccaaaggaagaa
atctgcccccatgatccaatcacctccaaccacgcccctccctcagcattggggattaca
attttacatgagagttgggtgggaacacagagtcaaaccatatcattccgccctagttcc
tcccaaatctcacgtccttctcacatttcaaaacacaatcatgccttcccaacagtcccc
caaaatcttaactcattccaacatcagctaaaaagtccaagtccaaagtctcatctgaga
taaggcaagtcccttctgcctatgagcctgtaaaataaaaaaacaagttagttgcttaca
agatacaacgggggtacaggcattgggtgaatgctcccattccaaacgggagaaattggc
caaagcaaaggggctccaggccctacacaagtccgaggccctatgcaagtccaaaaccca
gcaaggcagttattaaatcttaaagctccaaaataatttttttgactccatgtctcatat
ccagggcacgctgatgcaagggatgggctcccaaggccttgggcagctctgctcctgtgg
ctctacagggctcagccccatggctgctttcatcggctggcattgagtgcctgcagcttt
tccaggcacacggtgcaaactgtcagtggatctacctttctggggtctagaggatggtgg
ccctcttctcacagccccacctggcaaagccccagcactaaggggaggtctcagggagct
ttttacccatggcagaaggcaaagcaggagcaggcatcttgcatggcaggagcaggacca
agtggggggagggggagcatcttatatggcaggagcaggaccaaggtggtgacaagcttt
caccaaggggagaggtgccacacacttttaaacaaccagatctccgtagaattctatcac
gagaacagcaccaaagggagaaatctacctccatgatgcagtcacctcccaccaggcctc
agctcccacactggggattataattcaacatgagatttgaatggggacacaaatccaaac
catatcaatcattctccaagacaacttgaaaggagtagaagcaggaagatgaagtgagaa
gtggaacttgaaataagacacaatgagaatggaaaggaagagatgaaaggaggagcatct
cagaggtagaatcagaagtatttaccaaggaattgataaaaagtcaaagattagcaaaga
tatatgctcatgcaataacacatatatgaagcacagaagcaaaagctggactcagaacaa
aaatagcaagttgagccttaaacacactgagtttgccttgggagtagaatgtccaggcag
agaagtccatcaggcaattgaaaatgtgaatctgcaacttgtaaaaaatgtattattcag
cctgggctgtcatacaatagaccacagactggttggcttaaacaacaaaaatgtatttct
aaccattctgaaggctagaagtccaagatcaggatgtcagcatggttgggctctattgag
ggctctcttcctggcctatagatggccaccttcttgctgtgtcctcacatggctaaaaga
ataagagtcagttctccagtatctcttcttagaagggcactaatcccagcatgaatgccc
accctcatgaccttgtctaaactgaattacctctaaatggccccatcattaaacattgtc
acagtggggcttagagcttcaacatatgaatttccggggaacacaattcagtccatagca
ggggtcaaggctgggaatatgcttttgagagtccaaaagcaattattcagtagtccaaaa
gcaattattcaactacatatataaagtgaaagagaaaagcagtgaggtaagggacccaga
agcaaagaccaccatgaaagtcagagtaagagaaagtttcaaggagaaattggatgctca
acagagtccactgctactcagtacaccagaagggtcttggaagctgagtaacttgagtga
tttggaggtctagagtgtgcttaggagcacaggtgttgaatggaatggagagtacactta
ttctattcacatgttgtaagtcagaggactgtgatgtctgaagatagagaaacatttgat
gtttcagtccttaaggatgacaactaaaaaaggaaaatgtgcaaacaaagtagtcagaaa
ataatgttcatgggggacatgcacttgaagagaaagggttggtagcttttgagagatgat
gggtcagagatctgagtgtggcatgggaagcaagaagtcatctcatccacctctctgtga
atcagcaagagggagaggtgtgacccctattggcaagagttgcaaagaaattgtgacttc
aactgaaagctgagtttcagttcctgtgaggaggtaggggaactattagagaataagacg
aggtgactgggagtttgttttcaatgagtaagtaggtcataggtcatggtggaggaccag
gacttcagcatgcatgagattggtaagagaaagtgatagtgccatgtagagcttaatgcc
tgggattttgatcctgaaagattctgaaagaggtgaaagaagtgggtgctagagagggag
actggggacatgttagtgacagtggcaggtgaaggcaaaagatagggagaattaacccat
cctccaagaacatactgttcattcagacttgagggttagtctgccattaagaagccagag
ccaacccttacaactcaataataagactgtcttagtcgttttgtgctgctataacacaat
accacaaattgggggatttataatgaacagaaatgtatttggcccacagttctggaggcc
aggaagtccaagatcaaggggccacatgtgctgaaggtcttcttgctgtgtcataacatg
gtggaaggcatcacatgggtgtgagagagtgcaagagagagcaagaggtgaacagattct
ctaacaaacccccttccacaataatgaactgactcccaagataatgacattaattcaccc
atgagagtagagcctcatgacctaattacctcttaaagatccctcctctgaacactgttg
cattgggaggggattaagtgtccaacacatgaactttgggggacacattcaaaccatagc
aaaggcaatattactcaatttttttaagtaagcagaagatttgaatagacattttaccaa
agagacgtaagaatagctagctaatgagcacatgaaatgaaacatatgcccacatgaaga
tttgtacatgaatgatcacagtagttttcttcataatagccaaaaaccagaagcaatctt
aatgtccatcaacgggtgaatggataaaaaaaaaatgtggtgtgtccatacaatggacta
aaccattcatcaacataaaggaattactgatgcctactacagcatgataaacctcagaaa
cattatgttaagtgaaaaaaaggcagataaaaaaattacatgttgaatggttccatttat
atgaaatttctagaaagaggcagaactacagagtcagaaaacaaatcagtggttgcctgg
ggccaagagaaggagtgaagataaaccacaaatggacatgagggaattttctggaatgtt
gagatgatctaaaactggactgtgatgatatgatagctgcacgtctatataaatttacta
aacatcatttaatcactttaatttactaaacatcaccaatcacttaaaattggtgagttt
tatgatctataaattatacctcaacaaagctgatttataaaaaaagagcctgatgaaatt
ttggatgtttagggcaagtgttgggattctaagcttcttgacagccacatacatgcaaca
atacccccacctccccaacaaacacacacagacagcacagaggccaaggcttccaccata
gccacagtcactcagatacttgactggaaatgtacatagatttctgcagataggatggtg
ctatttctttctcactctcatcgaaagacactattttgtgctacataaaggctgaacctg
aataatctgtacataatgctgctttgggaaatggttactgattgcatggataaatttgca
cagtgttttacttccaggacagcgcaatcttgaatgttgacatggaacatttccaaaagc
atgcaatgagctatgtgtatgttgaaacctgcgaccaaaaacttgcctgcttgtagattg
ggttttctttctagaaaatgcccaaatggagtttggctaaaatctgaatactctttaagt
ccattcaaacaaaatcggagtgtcactacactggaaatcactcacaccctcctctgaacc
cttttgcaatgggtgttgtaattgtattatacgttgtttcacacttaatacaagttcttc
cattaaactgtgtattgacttccttgttctcagcccttatctgcctcatctttctgaagt
gtttaacattattgtaaccctcatttttcttgaaatttcctcttcctttggtttctggga
cactgaaacttccagttttcctcctgcttctaggttgttttctttatcctcaatggcttc
tcttccttctgtcttccttctctcagatgtagctgtctcccaggatttttgtctttaggg
gtcatcctccaccaacagttggaaccattcccatcaataaccacctttgattctctctac
ctggatgtcatcatcagtgtcacaaatttaccatgttcagaatcaaactctttcctgcca
aaccctcaatttctcacctcctggctttgattaatggcatcaccattgtgtaatttaccc
actcctcattcttttcagtgttcggtttttcaggttttgacaaatgcatgcagttgtgta
accaccaccccaacaatcaggacatagaacagttctatcatctcagaaaatttccttatg
ctcctttgtagtcaacctctaccctatccccaggacctggaaatcagaaaaccagattta
ttttctgtctctagagttttactttttctaaaatgtcatataaatggaatcatgcagtca
gtagtcttatgagtctgtctccttttacttcgcatattacatttgagagccatccatgtt
gtcgtatcagtagtagtaacgtatcagtaattcattcctttcttattgtggcaaaaaaat
acataaaatttaccatctgaacgatttttattttattttaagttccagggtacatgtgca
agatgtgcagatttgttacgtaggtaaacgtgtgccatggtggtttgctgcacctatcaa
cccatcacctgggtattaagctcggcatgcattagctgcttttcctgatgctcctcccct
ccctcgataggccccagtgtgtgttgttcccttccctgtgttcatgtgctctcattgttc
agctcccacttagtgagaacttgcggtatttggttttctgttcctgcgttagtttgctaa
ggataacagcttccagcttcatccatgtccctgcaaaagacatgatcttgttccttttta
tggctgcatacaaccatttttaaatacacagtacagtattgttaactatgtgaacattgt
tgtgcaatagattcctagaactttttcatcttagcaaaactgaaactctatatccattaa
acaattctctctctcccccaggccctggcaaccacaattctactttgtctaagagtttga
ctacttcagatacctcatataagtggaatcatgcagtatttgtctttttaggaccgactt
atttcatttagcaaaatattctcaagcttcatccatgttctagtatatgacaagatttcc
ttctttttaaaggcagaataatattccattgtacatatatgccacattttctttatccat
tcatctgtcaatggacatttaggtttcttatacctcttggctattatgaatagtgccgca
gtggccatggatgtaaaaattctctttgagatcctttttttcaattcttttgtatataca
cacagagacaggattgctggatcatatggtaattttattttcaaatttttggggacctct
ctactgttttccacagcagagtagttcatctctttttatttttgagtagtattccatcgt
acagatgtaccacattttatttatccattcaccagttaaagaacatttggggccaggaga
ggtggctcacgcctgtaatcccagcactttgggaggccgaggagggcagatcacttgatg
ttaggagttcgagaccagcctagccaacatggtaaaaccccatctccactaaaaatacaa
aaaattagccgggagtggtggcacatgcctgtaatcccaactattcaggaggctgcggcg
ggacagttgcttgaaccctggatgcagaggttgcagtgagctgagatcatgccactgtac
tccagcctggatgacagagtgagacccgtctcaaaaataataataataaagaacatttga
gttctttccattttcaggcaattacttatacataattgtaatggctatgacatttgcttg
aaggtttttctgtgaacgtaatttttatttctcttgggtgaatatctaggtgtaagagta
actaactgggttgtaagataagtgtacattcaactttatgagaaactgccaactattttt
caaagtggctgtatcattttatgtccccaccagcgatccataagagttccagttgttcag
catcctctcccgcacttgacattgtcagctttctgattgttagtcattctaattggttgt
agtgctgtctcattttctttttaatctttatttcccaatggctagtgatgtcgagcctct
tttcatgagcttatttgccatccttatatcacctttagtaaagtgtctactcaaatcttt
tgcctatttttaagtatttattaataatattaatttagttagggtttattttattggctt
gtttttgtttcttattgaattgttcgagttctctgtatattgtggatacaagcatatctt
atgcgatacacttttgccaatgcatttttttttcttttgggacgaagtctcactctgtca
cccagcctgaagtgcagtggtgcaatcttggctcactgctacctctgcttcttgggttca
agtgattcttttacctcagcctcgccagtagctgggattgcaggcatgagccaccatgcc
cagctaatttttgtatttttagtagagacagggtttcaccatgttggccaggctcctgac
ttcaagtgatccgcctgccttggcctcccaaagtgctgggatcacaggcatgagccaccg
gtgacacttggcccacaaatgcatttttctagtctgtggattaccttttcatttatttaa
tggtatccttcaaaaagcaaaagtttttgattttgttgaaaattttatcagtttaccaat
tgataaaactttatcaatttattttttttcttttatcaatcctggtgttgatgttgtatc
tccatgcatctactcttgaatgctcagatttgcctatcatccttccttgctcacttacct
cagtagcaaccctgtctatcacttttcatagcttacaaccatctttcacatttaatcatt
tctttgatcatcaccttcagtaaagttaggccagatattctccagatgagcttattgctg
gtgctcaaatgctcaaaatggcttgaccaatgccatacagtaagcacggatgatagcgct
ctcatggcttgaaactaaaactgacttgtttcctaatgcacatgaattgtacacctccct
cccctcacccccgaccccccctcaaccgacagacacacacacacacacacacacacacac
acacacacacacacacaccagcttctctcttcttggtcatcatcctaatcagcatcacct
cctctttcactgtccctcccctcaccctgctgtcagccccacaatgctttcaggggagtg
tggagtgcagacaatacaatgctcttcctggaaaccttcttcctcttacctccctgtccc
gtgagtcctccagctattttctgatacccagttattgcccacgtcctttaattccttgga
aaattacccaactccatcccccttttatgtgactttgtctccagacaaatctacatgtag
cgtagactgtcagatagggagacctgatcacagaactttggcttcctcatcctaaaataa
aaccaattacatcacaggattgtaaccaagtacaatccattataaggattaaataagatg
ttttgtaaaggatataatgcctatgcatgaatcattatatgacaaatacactctttcact
accttaattccagagaaaagcctcataggcttccgtattgtaggtatgcaggagtgtccc
tcacctattcttattcagaaacctcctaactggcctccatattgtgaatcagcttctcct
ttctgttctaagcttggcgcttacagatgccatctccctgagcacaactcagaactcagc
catgtcccattgatttcagtctaacgcactttctttttttttttttttgagacggagtct
cactctatcgcccaagctggagtgcaggggcgcgatctcagctcactgcaacttccacct
cccaggttcaagcgattgtcctgcttcagcctcccaagtagctgggattacaggtgcaca
ccaccatgcctggctaatttttgtatttttagtagagacagggtttcaccatgttggcca
ggctggtcccgaactcttgacctcaagtgatctgcccacccccgcctcccaaagtgctgg
gattacagatgtgaaccaccttgtcccgtcctgtctaacccactttcaacatttaaaaac
ctccacagcacagtcccatttcaatcttatgggtccctaatcccttcccctactccaaca
tgtcaagcaacgtgaactattatactttatggtttaataagaacacatatgcagccaggc
gccgtggctcatgcctgtaatcccagcactttgggaggccaaggagggtggatcacctga
ggtcaggagttagagaccagcctggccaacatggagaaaccccgtctctactaaaaatac
aaaaattagcctggcatggtggcaggcgcctataatcccagctactcaggaggctgaggc
aggagaatcgcttgaacccgggaggaagaggttgcagtacaccaagattgcaccacttca
ctccagcctgggcaaaagagcgaaactccatctcaaaaaataaaaaaggaaagaaagaac
acatgtgtactgttactcctggccccaccccctccacccaaaactctccctctgccctca
tattacctgcacctataaaacaaagtctccctgttcctcaagacccaccttactgtcact
ctcttcctgcagcctttctcagtaccctactattatctctttgacttttggcaacctttg
tacctctttgatattactgctctatattacagctattatcttattgtcctgtgtggcagt
tatctgctcaattctcttaaccctgttcattcagccctgggacctatctagtaacttgaa
cagtaacctactcgtatgtgatcaagggtcaattgatacttgttaaattgattttaaatg
ttaatgcatattctgggacttgaaagttaacacgatgatgttgtcagaagtgattgttga
ttgttaagattttcagactttgaaaacttctactttgcaaagctgaattagacagcaaag
ttctgtagctccctcctggcaaggggtttgagttttctgttgggatcaaggcagtcagca
gccatcaagggttcttgcacttgggcaaagaagtcattaatggtaatttgtatcagcaat
tacagcatctacctcatttctttctttcagtcgcagcgttcaaaggcaggctttattctc
cttcttgctgggtactgcaagctacacttgcctctcagttttatgtcttcctactccagc
tgtctggtgtggattttccttctgctccaagcttccttcatttcttcctccttatgcttc
ctactcttagagtggcctggaagtgttgctgggccagaactgcccccctgggtcctgtcc
acaggggcggcctctgcccatgctgactctcctcgtgtcattcttgcatgggcacatgtc
cagggggagataatatgtatgacctggtctatcctgagcacagtgttttaaatcaagaaa
ttgcatgtttattgaagttcagtagaccaaacaagacctaagggtcaggaactcttaaat
gtttatcccagtgtggactcagatgtattggggaattttagcaagtcacttaacctctcc
gtgtccctgtgatcttcctatatagtactgatacggctattttatatgaatctagtactt
tcacatcttcatgtgacagttttattgaaattaattttcaatagagaaacttgttgcctt
gcagttttttttatttctgatttttaatatgtatttttacttatgttgatttagaccttc
ccatttaatagtaacctttcaatgtggttacatttcttaaagagtatttatgttcagttt
gaaaccacacaaatttaaattttgggaggctttcttcttcttttacaagtaatgtaaaat
tgtagtgaagctattggaaaagaaaaggatagaaacatgttagtgctttgacacagcggg
agagaattttggaagagatattctaccaactacagatggaatcttcatcatcatgtagac
ttcagatattcttttagaaaactttacatttacttataatctaaaccttacttgtttaaa
caagtcatgaaatgtatagcttaataattgcctttaagaaaattgttgcccaaaacagaa
accgtattgagtatgtaaagccaagtttagttaccaagacctactgatttcctttcatat
atgtatggtcacatctctcacctcatctgtcctgtttcttgttttactagtggtcctttg
gcgtgctcctctgggagctgatgacaagaggagccccaccttatcctgacgtaaacacct
ttgatataactgtttacttgttgcaagggagaagactcctacaacccgaatactgcccag
accccttgtaagtagtctttctgtacctcttacgttctttacttttacagaaatgcctgc
cttcaaagggtctcttacagcatgtctttctttttggaacagatatgaagtaatgctaaa
atgctggcaccctaaagccgaaatgcgcccatccttttctgaactggtgtcccggatatc
agcgatcttctctactttcattggggagcactatgtccatgtgaacgctacttatgtgaa
cgtaaaatgtgtcgctccgtatccttctctgttgtcatcagaagataacgctgatgatga
ggtggacacacgaccagcctccttctgggagacatcatagtgctagtactatgtcaaagc
aacagtccacactttgtccaatggttttttcactgcctgacctttaaaaggccatcgata
ttctttgctcttgccaaaattgcactattataggacttgtattgttatttaaattactgg
attctaaggaatttcttatctgacagagcatcagaaccagaggcttggtcccacaggcca
cggaccaatggcctgcagccgtgacaacactcctgtcatattggagtccaaaacttgaat
tctgggttgaattttttaaaaatcaggtaccacttgatttcatatgggaaattgaagcag
gaaatattgagggcttcttgatcacagaaaactcagaagagatagtaatgctcaggacag
gagcggcagccccagaacaggccactcatttagaattctagtgtttcaaaacacttttgt
gtgttgtatggtcaataacatttttcattactgatggtgtcattcacccattaggtaaac
attcccttttaaatgtttgtttgttttttgagacaggatctcactctgttgccagggctg
tagtgcagtggtgtgatcatagctcactgcaacctccacctcccaggctcaagcctcccg
aatagctgggactacaggcgcacaccaccatccccggctaatttttgtattttttgtaga
gacggggttttgccatgttgccaaggctggtttcaaactcctggactcaagaaatccacc
cacctcagcctcccaaagtgctaggattacaggcatgagccactgcgcccagcccttata
aatttttgtatagacattcctttggttggaagaatatttataggcaatacagtcaaagtt
tcaaaatagcatcacacaaaacatgtttataaatgaacaggatgtaatgtacatagatga
cattaagaaaatttgtatgaaataatttagtcatcatgaaatatttagttgtcatataaa
aacccactgtttgagaatga
