# Supplementary material for: Reference based annotation with GeneMapper
Source: Genome Biol. 2006 Apr 5;7(4):R29. doi: 10.1186/gb-2006-7-4-r29 (PMC1557983; doi:10.1186/gb-2006-7-4-r29)
Supplement: Additional data file 1 — A gunzipped tar file containing the data set of orthologous genes in human and mouse that was used to compare GeneMapper with Projector and GeneWise [file gb-2006-7-4-r29-S1.tgz › projector/ORTHS/region27/mm.truth.gff]

Mm.6.ENSMUST00000009520.1	EnsEMBL	CDS	1002	2198	.	+	0	gene_id	ENSMUSG00000009376.1;	transcript_id	ENSMUST00000009520.1;	exon_id	ENSMUSE00000381354.1;
Mm.6.ENSMUST00000009520.1	EnsEMBL	CDS	23111	23302	.	+	0	gene_id	ENSMUSG00000009376.1;	transcript_id	ENSMUST00000009520.1;	exon_id	ENSMUSE00000329292.1;
Mm.6.ENSMUST00000009520.1	EnsEMBL	CDS	36074	36208	.	+	0	gene_id	ENSMUSG00000009376.1;	transcript_id	ENSMUST00000009520.1;	exon_id	ENSMUSE00000329287.1;
Mm.6.ENSMUST00000009520.1	EnsEMBL	CDS	36837	37010	.	+	0	gene_id	ENSMUSG00000009376.1;	transcript_id	ENSMUST00000009520.1;	exon_id	ENSMUSE00000189951.1;
Mm.6.ENSMUST00000009520.1	EnsEMBL	CDS	41184	41344	.	+	0	gene_id	ENSMUSG00000009376.1;	transcript_id	ENSMUST00000009520.1;	exon_id	ENSMUSE00000189937.1;
Mm.6.ENSMUST00000009520.1	EnsEMBL	CDS	43672	43774	.	+	1	gene_id	ENSMUSG00000009376.1;	transcript_id	ENSMUST00000009520.1;	exon_id	ENSMUSE00000189934.1;
Mm.6.ENSMUST00000009520.1	EnsEMBL	CDS	43883	44019	.	+	0	gene_id	ENSMUSG00000009376.1;	transcript_id	ENSMUST00000009520.1;	exon_id	ENSMUSE00000189948.1;
Mm.6.ENSMUST00000009520.1	EnsEMBL	CDS	44703	44864	.	+	1	gene_id	ENSMUSG00000009376.1;	transcript_id	ENSMUST00000009520.1;	exon_id	ENSMUSE00000189939.1;
Mm.6.ENSMUST00000009520.1	EnsEMBL	CDS	45599	45698	.	+	1	gene_id	ENSMUSG00000009376.1;	transcript_id	ENSMUST00000009520.1;	exon_id	ENSMUSE00000189932.1;
Mm.6.ENSMUST00000009520.1	EnsEMBL	CDS	50199	50417	.	+	0	gene_id	ENSMUSG00000009376.1;	transcript_id	ENSMUST00000009520.1;	exon_id	ENSMUSE00000189956.1;
Mm.6.ENSMUST00000009520.1	EnsEMBL	CDS	56711	56857	.	+	0	gene_id	ENSMUSG00000009376.1;	transcript_id	ENSMUST00000009520.1;	exon_id	ENSMUSE00000189946.1;
Mm.6.ENSMUST00000009520.1	EnsEMBL	CDS	58447	58600	.	+	0	gene_id	ENSMUSG00000009376.1;	transcript_id	ENSMUST00000009520.1;	exon_id	ENSMUSE00000189942.1;
Mm.6.ENSMUST00000009520.1	EnsEMBL	CDS	58793	58933	.	+	2	gene_id	ENSMUSG00000009376.1;	transcript_id	ENSMUST00000009520.1;	exon_id	ENSMUSE00000189941.1;
Mm.6.ENSMUST00000009520.1	EnsEMBL	CDS	63000	63230	.	+	2	gene_id	ENSMUSG00000009376.1;	transcript_id	ENSMUST00000009520.1;	exon_id	ENSMUSE00000189954.1;
Mm.6.ENSMUST00000009520.1	EnsEMBL	CDS	65308	65388	.	+	2	gene_id	ENSMUSG00000009376.1;	transcript_id	ENSMUST00000009520.1;	exon_id	ENSMUSE00000189940.1;
Mm.6.ENSMUST00000009520.1	EnsEMBL	CDS	68470	68651	.	+	2	gene_id	ENSMUSG00000009376.1;	transcript_id	ENSMUST00000009520.1;	exon_id	ENSMUSE00000189950.1;
Mm.6.ENSMUST00000009520.1	EnsEMBL	CDS	71919	72028	.	+	0	gene_id	ENSMUSG00000009376.1;	transcript_id	ENSMUST00000009520.1;	exon_id	ENSMUSE00000189944.1;
Mm.6.ENSMUST00000009520.1	EnsEMBL	CDS	73315	73480	.	+	1	gene_id	ENSMUSG00000009376.1;	transcript_id	ENSMUST00000009520.1;	exon_id	ENSMUSE00000189938.1;
Mm.6.ENSMUST00000009520.1	EnsEMBL	CDS	81133	81269	.	+	0	gene_id	ENSMUSG00000009376.1;	transcript_id	ENSMUST00000009520.1;	exon_id	ENSMUSE00000189952.1;
Mm.6.ENSMUST00000009520.1	EnsEMBL	CDS	81374	81581	.	+	1	gene_id	ENSMUSG00000009376.1;	transcript_id	ENSMUST00000009520.1;	exon_id	ENSMUSE00000189935.1;
