# Supplementary material for: Reference based annotation with GeneMapper
Source: Genome Biol. 2006 Apr 5;7(4):R29. doi: 10.1186/gb-2006-7-4-r29 (PMC1557983; doi:10.1186/gb-2006-7-4-r29)
Supplement: Additional data file 1 — A gunzipped tar file containing the data set of orthologous genes in human and mouse that was used to compare GeneMapper with Projector and GeneWise [file gb-2006-7-4-r29-S1.tgz › projector/ORTHS/region27/mm.fasta]

>Mm.6.ENSMUST00000009520.1 17324321-17406904	forward
gcataacaatacccaaccccgcccataactattatcagtagaattcacatgtttttaacc
tgtgtcccttatgttttttaaaaaggaagaacaaaccagttatggttcctgggagaaaaa
ctggtccaattgcataccacggaatactgaaataatgttctttttactaaagagcttttt
ggcttgataatgaacaatatgttgttttttcctgggaaatagttctaaaacttcagttcc
gaagattaaattttactttcacgcatttctgcctgctgtttgttttgaagtcctggtgat
cttgcattaagcatttgtctgtatgaaacaataggttaactatagccaaattattaccat
accttttccctgcacacacacacacacacacacacacacacacacacacacacaaatcct
ataaacagcgtgtgattgcttgcttctaggatttatgattgttttcttccaaaaggaagc
taaatttagcctagtgattctacatgctcccaaggaaacaatgcctgctgtgatttctag
aataaatgaatctgagccacagttcctttacttgactaaacaagaaagtttaagcatcaa
cctagtcattagccacagatagaaacccacattaagcaagcagcaagggttaagacacaa
tgtgctgtgtttcttattgagctgctgaatgccattcagttgctgtgtggcctcaacaca
gaacattgtttgcatcacagaatggtccttgaacatgactcgtttgtggcctgacttcta
aaattaaactatgtggagtcatgtccagccctacaatacatctttatgtgaagctagcta
gcagtttttttctttttcattctatgtaaataaaattccagttaggaaatgttatttctg
atatcgaagctggaggagtcatgcttccatttctctctttgtttctaatgacgactaaag
ggctcttgcctgaatgtgtcttggcagatcaactcctcacaatgaaggctcccaccgtgc
tggcacctggcattctggtgctgctgttgtccttggtgcagaggagccatggggagtgca
aggaggccctagtgaagtctgagatgaacgtgaacatgaagtatcagctccccaacttca
cggcagaaacccccatccagaatgtcgtcctacacggccatcatatttatctcggagcca
caaactacatttatgttttaaatgacaaagaccttcagaaggtatccgaattcaagaccg
ggcccgtgttggaacacccagattgtttaccttgtcgggactgcagcagcaaagccaatt
catcaggaggggtttggaaagacaacatcaacatggctctgcttgttgacacatactatg
atgatcaactcattagctgtggcagtgtcaacagagggacttgccagcggcatgtccttc
ctcctgacaattctgctgacatccagtctgaggtccactgcatgttctccccagaagagg
agtcagggcagtgtcctgactgtgtagtgagtgccctcggagccaaagtcctcctgtcgg
aaaaggaccggttcatcaatttctttgtggggaatacgatcaattcctcctatcctcctg
gttattcactgcattcgatatcggtgagacggctgaaggaaacccaagatggttttaagt
ttttgacagaccagtcctatattgatgtcttaccagaattccaagattcctaccccataa
agtacatacatgccttcgaaagcaaccattttatttactttctgactgtccaaaaggaaa
ctctagatgctcagacttttcatacaagaataatcaggttctgttccgtagactctgggt
tgcactcctacatggaaatgcccctggaatgcatcctgacagaaaaaagaaggaagagat
ccacaagggaagaagtgtttaatatcctccaagccgcgtatgtcagtaaaccaggggcca
atcttgctaagcaaataggagctagcccttctgatgacattctcttcggggtgtttgcac
aaagcaagccagattctgctgaacctgtgaatcgatcagcagtctgtgcattccccatca
aatatgtcaatgacttcttcaacaagattgtcaacaaaaacaacgtgagatgtctccagc
atttttacggacccaaccatgagcactgtttcaatagggtaagtcatataggcttctcgc
ttaaaagttggtatgaagcagaataaacgtctgtcttaaaaaaaaaaaaaagacacggaa
gctattctgtggttgatgaatatttgtaaatattcaaaatatttacaaattctttgtaag
aaaattaagaaattaatcttgattaatgattaagataatatcttatgaaattcatgtggg
gctgaagaggtagctcagtcagtgaaatgtttattatgtaagcatgggggagttgtgtta
caggaaaccatgtgaaaaaaaaaaaaaaaaaacaggtgtggcagtctatgcttataatcc
cagcactaatatgagaaaaatgtcttgggctcactggtcagccaaccgagcactttccag
gccgatgagaatgaccttgtctcaaatgagtaaataaaaacaaacaggtccctagggggt
gataaccaagtctcacttctgacctccatgtacccacacacaaaaaaagtaaacccacgt
acacagagagaaagagagagagagagagagagagagagaaagagagagaggagaggcaga
gtcacagacacagacatagagacacacagacacagacacagaaatagagacacagacaca
gagactcagacacagagacacagacaaagagacacagacacagagacacagacacagaca
cagagacagagacacagagacacagacacacagacacagacacagaaatagagacacaga
cacagagacagacacagacacagacacagagacacagacacagagacacagacacagaca
cagagacacagacacagagacacagacacagagacacagacacagacacagagacagaca
cagacacagacacagacacagagacagacacagagacacagacacagacagagacacaga
cacagagacagagacacagacacagactcagacacagacacagacacagacacagacaga
cagattaataaaactaaaagaaaatattactttaaggcttagatttggattcccatccaa
cactttctgttttagattgatgaccattaaaaatggtattttttacaggaaagcatagga
aaattattggtggttttatttaaataaagtagaatttggaatctataagtatagaattat
ttttctactagccctttgatcactttgtgacagagaaagagtaccaacctaagggggggt
ccatttctgtcttgggaattgttgtgttgggcctagatttacacatagagcatggctgtg
cctcctaacaggggaccctcagggaccataactgaacaaatagtgtcactttgagtctta
aaaacacttggtctttggaaacatgtgtcttgcccaagcagttttcagtctaagaaacgg
aggttgtaagtgcaaccgggaagagcagtctctttggaagagactcataggaagagaacc
tatgtcattccgctgagagggactggggctcatgaacacgtgccggctctcgatgagcct
ggagtactttcttagatggaaaattatttctctgttttattgagttcaggaactacaacc
tttggtgaaacagacaaagcttccctcctttcccctccaaagtcttatagtacacaaaac
acggacacaccagtccctacgaagatgtactgcccacacacatgtttaatatacattgta
agctctctaaggtacaatggaattcttcatcaggctgatcttttttcaatagaaaatatt
acaaaataatggaagaacactgaaggcctttcagaaacctggcattcagaaatgcaagtg
cgatactcgtagcatctttaacaaaaatgctttgcccacagactgtaggctagttgagca
acacaagtttaaagagcctactaggagttccccatggcttccagggcttatgcccttgat
gcttggattttgtactgttaaacgttaaaatgagccttgattttgcagggcggaccggta
tcttatctcactgttttattttgtacatttcagcctcccacttgcaagcatccttactca
atttagaaaatctcaaaaccctctgaactttatcttacccgctttgcccattttgtagtg
ttccagggggaacaaagaggcaagattatccaataaaatgcaggccagttttatcacgaa
ggaaaaatgccccaaacgccatacctgaaatcattatcactcccatctcaaaaaaattct
tgtgggaaacaagatgtaacttgccaacagtcttcgtgcaagggaagccaagtttcgcgc
tggccaaattccataatatgaaatacctgtagacatcctcttcttctttgcctgttaacc
ttctccatttactaatggctgaagttttgctgaaactgagactacacacattttttttca
caagcctggcccacggaaagagttccaatcgtcagcctatagtcctagctttgtcctaaa
cgacaacaaaaccaaaatgctttacaggaccgagcccgtaaggaataagaggatcatcta
agcaatacgatgactccggttttgcttgactgattaacttggccagatatcagatgaacc
ttctaataatatcttggagtatagtctttatttttagcatgaagtttcatgctagaaaca
catcaggcagttttgctattaatatctctaatatatgtatgggcagacttaagtgtgttc
tttagacaagttgaaggatactgtggtggtacctatctacttaggctcctgcccagtcct
cagtgtatgtgagaagatctatcagagggactctttgcccttctgtctccttgtcatacg
gaaaatgtatttctactgcaggatcaagcacagggatgccaggaaagaccatctattcag
ggatccagcagatgtttcaggagcaactgatttattgatggtcaagttatgctgccttct
ctcccctcacacttcatgactgtatctagccacagtattttggggcattttctcagatct
gcaacaggaaagacccctttgagtcatctgataattctgagagcacattcttctttacct
gtgtcttacttgtgcttaaaagcttgtctctacgtataatgcatatgtagagaacttatc
ccaagccacaagtatgcatccatggaataccagtgctgttgctcataaccttctgtaaga
atgtggtcttgattttcacaatgcacacattttttttttcctgttgaatttgaatgtaac
tcttaaagggcatatttacagtgatatctaactttgaattctatccatttgcatatccac
aataatttaaaactcattttaaatatcttttctgacctttctttaacctattcataggta
aaactttataagcatcttaagttattatcagttcatgttattctaggctagtgcatattc
cactaggaacatgttaatgtgcaaaataaaatcactgagaaaatgtccctctaatatgga
aacttgataataattcaattttagagggaaaaaaccctcttccttctatatgaagataaa
tacaattatacatttattcatttagttctaatttctagcatctccaccaatcattcataa
gaaattagttaaattgaaagtccagaaagaaatatttaagaacacattgagatagtttct
gcaaattcaaatcaatgttcttttaagtcttttctatatttacatcctaaatgctccccc
atctcagttcccccctcccagagttcttcacatcatcccccctcccttctgcctctgaga
ggatgctctaacaccccccccagcatcataaataggagaaattttaaaatctcacaatca
gcagcaatcatattctggaagtatactatgtattttatttggagacctgaagtaccacat
tttagaaatgatttttttttttgtggatgttgagatagggaagatgttttatataaagta
ctggtaattcgttgcactgttttccttagagcaccattaccaaagttttgctctattata
taaatatctgaaaaggtaagcttgcagtgaatgtctccccaacaacttggtcttcctttt
tgtttgtttgtttagttgttttcatacatacagcatattttgattatattcctccccctc
gcccaactacccccaacctccctacccacccaactttgtctctgcccccacctctccctt
cctcaagaaaaaaaggaaaggaaagaaaaaaaaaacagaaagacaaaacatattagaacc
aagggcgggggagaaatcacaccaaaaaaaccacgaagtctgttttgcgttggccagctt
tgcctgagcatgagggcttgtcctggcatgtggttgatagacttggtgacatcctggtaa
tcttaatggtgattagtgcaccaattgagggcaccaatggcatttggtagcagccactcg
tgtgtgaaaggcccggtttgcagcactcttgctgtatgacctctgactgctgtatgaact
cctcgcagttcgggtttcatctgcaacatgcaggtaacacaacctagttcacaagcttgc
acatggcacaataagatgactagaaaacccagaaatcagtagagcctaatgagaggaaca
tgaagcccaaatatggggtcagtcctgcaccccattgtgttttccctggtacccagaaaa
tgtaatttacattctccagacggtctggcctcacgctgaagctatcatgtggacaagtac
aatacctaacacagtcctgactcggtgctatgctcatattaaatgacagctgttgctatg
aggatgcttgtctaaagagaagtggactctaatgacctgtttatttctttaaaaaaggca
tattgtagttcgatccctcatgggaatctttcacttccctccctatatattatgagtgac
caaactctatccaagcttaattagttcatgcttaagtttgctgactctgagcgggacaac
actgaatcaaattgcattacactccagacagaagtctgcttttttctctaacttaaaatt
taaactagctatgacaaagcaagataccctgctgctgtagttaaagtgaaactttgcatt
aagaattacacaatacagggccagaaaaaagtcaacctcctaggttgtttttattgcgct
tccttgtttctcaaataccacttgcactccaattcaaagagtagccaactgcttcccaaa
ataaaggaaactaaaggtagtaattttccatctccgtcctagagtgccaaagttaaaggg
tcaccactcagagcggtcacagagagaaaggaaagcaattagaacaattttcaataagag
cagaaatcaaaacaagatgcaaacaaggagtatcaggcagaggcccgagaaacaagcctt
cggtgatgtttcttatcactaccataaagatgatggatggataaaattgagttacattta
agttgtaaggaaagaaaataattgcagcgttccatcaggaaaccacaaggtccattattg
atctgtcctcttcagggcatgtcttgtaatatttaataaaataaacagagatttataact
ctctataggccgtgtatctataatcccccacactattcaaactatggatgtagagtgagc
attagaaatagaatccatgtcatttgattggtctggcacggcttatttagactgcagtgc
tctcgagggaatgcattttgtattaggagtgataaatgtaaagtcagattataaagttgt
ttcttacttcctgtgttcaagaatgagggaacattaccctatatgtacactgttactggg
gagtgatgttagacagttctccaaacttaaacattaaatatcttggctgtacagcaaatg
taattgctaccataacaaaatcttgtaagagagaaaatccttgaggtacatggattggat
atactttatgtttttaaaaatctaagtaaaactctatttcctcttgcttcctttccatag
ccgtctctcccagactcagcacattgctgcctcctgtcttgcttgaactctctgtgcata
caaaacggcatagtgcaattttttttattttaaagaaacttacaatcaatttctttccag
aatttcaaaacaccctctgagttcattggcatgggtggcatggggctgtgagggtggggt
gtctttaaaaagtaacaaatgagagattagtgacttttgcctttctccccatcttcctac
taccccccttaaatcatcacatatctgttcctgcccccccccccagaaaagattttaaga
ttctatagcatgatgctttcatcaaccaaatgccaaaggataaagtcaaagttgaaagtc
aggcaagacataaggcagcctttacctgggcggcactgactcaggatgtgagtaacagta
cctccgtgtgtggggtacttgaggttacccgtgccccttgcgtttgaagagtgcttcctg
tcctctctgtcttctaaagcccggcatgactgtgttaagttgctgatccctggatggtga
ttcatttggggaaactgctgtgtcagacaataagtccacaggaaaagaaatcaatcttaa
agttgacttttgaaaaaaggcaaaattctgaagccaaaacaccgagatctgaagtttgca
ttcccacgatgatccacggttggagattactggaagcatgcagagccccacatgttgata
aggataataacctacttgagtaataacatatttttttaagcttactataatataacacct
caaatcttgggtgtcgcattcctcctccagacttctgtcttatcaatggccatccctccc
tctgctcttatctcgtctctcaaacaagaaaagcaaggaatttagagaagactcaggaat
ttttcctgttgcttattcttggtttggcacaaatacaagtacaatgtgtttaaaatgagc
aagcgcccaggtactgctataaagtcacacctccagcatccatggagggctggaaagtac
cagggaaatgaaatcaaaggcttgtctactcttgaagtcaatacaactcccttgactttc
tttttcttttttttttttttcatttctttttctttcttctttttaaaatcatggatgtag
taagtgactctaaggtcctggatatgttccagtcggctcattatatatttttcaaactaa
tcttttccagaagagttcatttgcatgtgaatcactggctaagcaatattgactacttat
tctaaaagctaggctttaccttaggaaagcaatttgtgggagctaggttaatgtgggagc
cgatggactgtgtgtgcacagacacttcacgaagattttccagtctttgggagggaaagg
aaaatgtctagtgcatgctatcatagaataaaagttccttttgaccatcctccgtgttca
tacatggccacagatggtttctaagtgacattattctaaaacgaaaagatgcattgttaa
ttccgactaatgtctgacttcccttatcttatttggggatatcgtcgaagggaacatcaa
tcagagaacatgaaatggcaggtgacacttcagattatgctctatgtcaaaggggtgagt
taaggtcagtttgagtttggaaggcactgttttgtggagatgacttcatgaaaatccagg
gagtttctttatgtgttgtcatcacagaatacataggtggttcatggtggcctggttgta
ggtcagcatgccgggaacatgtaaatgtgaatgcgaaatttcttattgagagtttacatt
ggaaatatctgtttatcacttagcatcactagactaacgtgaagagccacttaggatttg
gggacaaagcaggattgaactggctcaccagctctgagggaatcaatagtgcttagagct
aatgcactaaacaggttacaagcactaatgcagtggcagtcaatagcaaaagtgagtgcc
tctaagaattaccttgacaatgaaatgtgtaatattttccatttattttcagctaattac
atcacaagcttgttcccccatcttattagcttaagcgaagcacccagaagcctaacagtt
ttatttaggacataaaatgagcagatcaccattttcagcaagaatccgaggaaaggattt
attatgcaaccacgattcaataggaagcccagtagttgcttcctgagtgctaattctatt
agtagggcagtggtgagccacctgtatgtgacacttttcttcatgtggcagtgagtgagt
ggagatggcagtaaatggccaagtcactccagtggacaagatgtcctgataattcatgaa
atatgatgtgacctgtgaatacaaatgaaggcaatgtctaaattttatgatttgatctta
aaagactactctggagtgataaagttaactcttccacaaagcttaaaacagtacaaaatg
tgttctatctttagtatattttgtttggggcaaacaaaagccaagtatccaatctactaa
taatcacagccatctcatggccttttgtcttaagcataagctgctgtgtttcactttaac
ttttttaactgacttggagccattagagcacattattttctacttaacaaaaaatatcag
aaggtgtaatgccctggtgggagtttaccatttgaaaaatatattcagccgggtgtggtg
gtgcacacctttaaacccagcactcgggaggcagaggcagaggcagaggcagaggcaggc
ggatttctaagttcgaggccagcctggtctacaaagtgagttccaggacagccagagcta
cacagagaaacaccaaaaaaaaaaagaaagaaagaaagagagagagagagagagagagag
agagagagagagagagagagacagagagacagagagacagagaaagaaagaaagaaagaa
agaaagaaagaaagaaagaaagaaagaaagaaagaaagaaagaaagaaagaaagaaaaat
ataaatatattctgttatgcaaaattgtcggtgcatttgaatagggcttggtgtaaagta
ggtaatgtgtgcgtggctagaagctgcagacctcatttcagctaggctcattcactgact
cacagcctaccacaccatcagcttctttggaagttggtctctgctgggctggattatttc
ttccttggctccctgcctctctttgtgtcaacactcagtatttgcgaagacattcttttt
tcttctgcacatgaaaagggttctcccattactcatgagtcctgtgacaaagaatcacgc
aactcagaggacacacaaataagccctttggaagccctcagtattatgaacatcaataga
agttaaggcaatgtgatgctgaggtggcccaaatcccgtcgtccttctgtatctgcagag
tgtatctacccttcacaattacatccctttttactgtgtttcctgctcatgaggatcatg
tggctgagaggccaagtggaagccaagtgctcccaggcctcacgcacatcttatgagcac
ctcctgaatgcccaagtttgggccctccaaccagggccatctttgtgttaccagtccttt
catctctggtgcccttacactaaacttttatgtctcccattaagttaatcatcttcatct
gctgatctgtttaatcacacagatatctaagtgagggaaggtctcagaagggaggcactt
gccaggctttgctaccaaggcattatagatcacagacaatacatcgtgtcaacttgttct
tagagggctctaaaacaatctatgcatttgaacgtgaaagaaagagcatacaaatcacag
gcgtatacaatctgggtaaattttactcaagtatttttatgaataaattgtagatagtgt
tttcatcatctgcataaactacaaagatttgaagtgcaggtgtaaaaatagtctgcagga
tccaaagaaacactcaccgttctctgtgtttgtctgttcactgttgtttggccaacaaca
aagtgatgtttgccaagggaataggaggcatttaatcttcagagtttgttcctgtgccta
caagtcagggaggtcattggcttgccccttcctgcagcctgtaattacaggcagaggact
atttattttccagaaaagtgaccaactcttgaatgtaataagactgcttataagagcaag
tggatgtaagaaatatatacaattttggaaaagacaatgggaaagtgaaactattgtctt
catgttttcaataatatgaggtagtctgagtctctagaaatgacctaaagtacagtacaa
aaggtgaacctcaggtcacgttaggtagtcccagaccttaacattgtgaattattatggg
aagtttacaatagggtagaatatgtctggtaattcattaagttagaaagtaattagtggc
tccaccatcatagtaaacaagaagcaataattatattagtaagaatgatttagaaatatt
tctactttggaaaagagcagttacgttgggttagctggagacactgtggggaaaaaatag
caccatttcttgctctccaatatttttaagattaattattataaaagcagtgactccggg
tagagttgggtatgtaacatacaacttcaattccactatcgtcccaatatagatagctag
aactatccataggggtttaaaaccacactatgtaagtggaagtttaacgatagtaggtga
accttatgatctatgtggcaaagccaaaagttctaagttgttgacatgtacaaagagaac
ttaaacatatgccagccttaaaggtggtgtcacattgtggtaaattgtgacaatttttcc
acctactaaaaacaaagtttcctattgacaattgaaacaaaacaagagcaatccatcaca
ttttcctaggatctagggtagagaaagtgccggccactggtgtcattgtgaccctagtga
aaagacaacagtctaactgagtgtatctcagctcatgaagagaagaggtgtcagccattt
gggacgtgaacacctgcattttcttaggtaaatactgcttttatttcaaagctttccctg
ggttgtggtccatggaagcagaactctcagagccttatctaatgctctgtgtgttagagg
ttcaagaaataattaagacagttgaattttccattttgtctgtaatatataaaaaatatc
tctcagagtgaatggatggataattacttcaataatgaagatagtatagcttcattttac
ctttcttgccttagcacagtttttattttctactctgagctacaggcaaatcacaaaata
aattgcactattgtttgcttaaggctctctttccttcaaaccttattcctgtctgtcaac
ctcagcccagttccccaatagctcaggaaaacctccactgggattaagtaatcatttaca
caacctctcattcattaacccatgttgacattctccttctctagcccagcctcgcttaag
gattccttaagcaccttatccagcagctggggtgggtgcaaacaacgcctatttaatcaa
gaaattgaatatttccaaggaatcgtttggcctgcctcagccttcttcatgaccacaatt
gccttctatttcatcttcaaagtaaaatctggattcttccctagtaaacgtgtactttta
aaatccttcatttatttctgcgtattcataaagcagaaatagaaaatattattgcttcta
aaaaaaatcttttagtgtgctaaaaatgatgccagtaagagaaaatgagagcatcctgga
tttgttctcatctccacccaatctgtttgtctcccgagtaccagtgatgtggtagtattt
cttgaaaacagcgtgtttttatagctgcaactttagaaatagtttgggggctcccccaat
ttcttcagagcacaatccacacttatttgtatgatattcaaggagtgtcttacttgggcc
ctggtttccttcacatggagtagaatgccagtcaagaactaactcttggcagagggtagt
agaaacccctgacttgcagggctggccacttcctagcattttagtgtcccaccatgtcta
tgccaagctaccactgatacaagctttgtcattgataaaaaactagggacaaacctgacc
atatggccccatgaactggtacacagcagctcgggtttgggctctgccctatacctgggc
tatgagtgctgtagcggatagtgtctgtgagtcaccctcccagcccagccttctaatgcc
tgtcccatggtcagccttcgatttccttcaacactcgttttgtcaaacttacatttcttc
tctattttttaaaattctctccttagatattatcttctccaggaactattctctagattc
catcccattcagggtgacgaactttggagaacatctagtggataaagctcgagttacagt
gtcaccatgagtgatagtcacagtgggaacctgccttgacatttgccctggaaacccgca
ggttttcaccgctagacaccaaccatggtctcatgtttaaaatgatgcatagattaacag
aaaaacgaataagtgtctgtatcagaaccaccattatggacacagggctcctcttactcc
gcatcacttcacaggcatgaagggtgtgctaggtagagaagccctgtcttgaactagaaa
ggcccagttgaaaagagagaactgggttggcgctcaggacaccttgcccacttacacagg
ttttgataagtagttcaagtctgaaaccaaatgagaaaacaggaaatgagtctcactcta
taatgctaagatggaaaagaaggatatgagctaatgcccgttggctccatgactagaata
tagtcatgggcttgcaggagcatactagggcatgactgaacactctcatttcatctgtct
ttctcctcttctgaccttctgctaagacatctctatagtaatagggagcgttctgagcct
acaaagaagctggggctcttactgtattcagggaaaatggcttccttttgaaaggttaat
gttgggggttcgttttgtgccttctggctttctaatacttctatgaaataagtgaattac
aatttggtttctattaacttaatagggaaagagagagaaacttcctcatagcatccaaac
ctgccatacctggagcaatttgatgaatcactgttgcttctcgctgactgaagctcagtg
tgaaggctgctaaccaaaaccacatgggctcagcctgttttatatctgattcaccttagg
aaatgataaagattcgaaagtcttaacatttccaattccaaagcccatatcactgtagaa
tgttgagtgttctaaccccaagagtggatatatatttaagtatgaatgcaagcatttgta
cacatgcatatagaaagccatagccacacataaaatatattctgttccaagaatctttcc
tcctgttgtccaacctctgccaagacctagctctgcatcggtctctgctgcaaggttctg
cagctgttgaaggccactctgctctcatccttctctagtctgatagcacatgctgccagt
gcagaactgtagttacctatctgctgagctctttgtcttacataatcagttatgtgcttt
tatgggttggtccctgctctccctatgtgcacagtgccttcagaagatgggctgaaaaaa
aaatgttggcacacatgccaagttaagagtgcttttacattttttaagagttacatatat
acaagaaaagtgaaatatgtcacatgggtcctatgatcttcaatgtctaatatataattt
aatgtatttatatttaatataatgttttaattctttgaaaacttcataaacacatgcagt
gggtcctagcctactcagcctctactcaccctctctggcttctcctcccccttccagttt
catgttctttttttataacccactcagtccattcagtgctgttttatatgcacatgagtg
tgggtcattcatgagggcatgaacgcagtctccttcgagtccatcttcaaaataaaagga
ttccactaaggatggagccttgagagtccctcccctctccatgctggaatttgtaactgg
tcttgagcaggtatccacagtaaaagtgcaatacttttgtaataaaataatggaaaatat
gaccggaggggtgtagcttggtggaacatgtgcttagcattttcagacctttgggttcaa
tattccacagtggagatggctgggggggggggtggcaggaaagataaaatggtttataga
agtcctttactgaaggagagagaaaagcttccctcccaaattgggagggaaagtcatggg
tttgagtcagatcaatcccaatgtagcctgcaggcagatgtggagatgtacttgccctga
ggagtacaaggcagatggctgtgtagagttaggtcatcagcagtaggcaaggaaaagtct
aagacattgtccccaggtgactcaccagtgttgagccagcagcaagccaagcaccggagg
ccggtttgtgctgccttgacagctagcctggatgaaagcatgtggttctgctagttttcc
tttaactctgaaagcagctttgctctcctcctgggcctgcagctacagctagactaggca
ggtgtcacatagtcatgaccccagggcaggtgaagacagcacagaacttcttcatctagg
gaagtcaatgggtgcagaaagagtgacggaccatcttcctttcatgctgtgccctgagaa
tatgaaacctgagttctcttcctagcacaggacaaggtccagacaacaccaacttttcac
atgaaagactagtctgctctgcccaagagctgattcttctgcaccatacagaaagccctg
ccttcggtgtggatcactgagaagttctagtgactgggcacttaaaccctgggatggtaa
cagctcaggatcggtggggtaatgggcaatgagcctggctaccacgaaggggagaagcaa
acatggaccagcctaaacttcctctgtaagaagcgtagccagatgttgaagtccctgcac
ccctgcattgagcagctccactgcacccctgcagggatggcatttaggaaagaaaaccta
acagttgagtgtttagctaactggctaaaagaatctaagagacagaactttccattttga
aagttgagtcacccacaaagccattactataccttctgtacaaaatacgactctgaataa
cgtttatatgaaaaaaccttatgttaattttccatggtcaaggatggaagaactggtatg
agtcagatggactgatttaacaaaactaaatcttaaaacgttatctacatgactgattta
aattagctatagatgagctaaatctgtcctatagatcaattaaaagaatcgctatttcaa
atatatcacatccttaattacactgaattaaatgtaattgcatacttgcttcatacatca
cagtgttaattgagggaaacattttgagtcaaacctactgaggtttctagcacttcaatt
ttctctttattaaaagaaacaaaatatatatttgagtcatgttttaaaaagtaacaggca
agatatgataaaatgatttaaaaaaaaacacaccttacacacataaacacaatacactga
tttacttaaggtatcacttcaaagagtatagtgcagagtaattccatatatctctaggat
gagatataagatagagcccggggaaaggagtttgtaacacctttaaggtgtgtgcctgtg
catggtgcacaatcgtgggtgtgcatatgttgaggtcagggacatcctgccaggacatag
tgagtctgactagccctatttgctttgcagtgtggacagacacaccccatcaactcctcc
agtccttctgctagtccccaactgtgacccctgagctcagtctgaaggttggctccaagc
atccatatcgtgactccttattaaaatccgattgctaaggctcagagagcatgcagctct
gtagaccaccctgcagcagtctctgcgttgcccaacattctcagcagggagagagataag
gagtaatgtcccctctccctcagcgaatgctggggcattaattcttcccagaagccagtg
ttcttgttgctgcccctcctgctctctgctttgggaaaagacaaaaaagaagtagatatg
gatgtgtgcataatgaaaccagaatatacgtgacgctgtttgtttcttagctctaaattg
cacaatctttcaagatcaaggagcccttagatcctatcccagcattgtgcaatgtctcca
cacagaaattttattgggcagagatagcaacataaatccttgaaaagatgagatttggag
accaatttcctgaaggaagggtcttgaagctcacaatatatatattccgtcgacgctgat
gctgatttatttttaacctttgcatctgggacaacaggtgtataggggcagagcccctgg
ttgcagcacattttccactgaagaaaaagtcagcaagctcctgtagatttgtaggcactc
taagaaacgcccagagatcacctcacctgctctcctgctcaccccactcagagaggtgga
cctgaaagcaagctggttaagagaagggccttatctctggtggctttgcagatacacaca
tcttacagcaatggttattactcactgacatcacctaggcatgatggaaggaaactgggt
caaaagtattgaggaagttcctatgtcttgatgacagaggccgacaatagtttatgattc
aggatggctccacacgatacacattgtatttgcatctcaggaaaatccattgagaaactc
tgtggcctaggtcaagtttgaggttttaaagttcccagtggactactgagatctagaagg
agcaatggagaggctagtaagggaaggaacctgtccctaatggagcacttcagatggctt
aagatttgaaattgttcgttatccctttaactggcttcccttggctctgagttctacaaa
atgaatcagcaatcgccggtcaaaactcaattatcaattgatgtatctctattgaatagc
tggtacatcccagttaactgctactcctcagaataatctataatactttagtgaagaaag
gcttctaattaaatagtgagctagtgctttttatacatcaaaataagtgtccagaaccga
accattttcttaattacgagatacaatagatttagtctctcctaaggctctctcagtttg
ctaattgattgccaattaaaatgaagaaatcaccaatgcacaaaaatagaatattttagg
tggctttaaaccacagaggcaaaacataagaactttacaattccatgcaatggatggtca
gccttaaggaatgaagccactacacagtaatataactgaatttttgttattcttaacaat
aagttagaggtcaggtgatgagggtaaggaatacatgcttgcccagtatgcacaaagccc
tgagttcaatcataagtaccacaaaagatcaagtttctgagttttataatagatgatagt
aacaaaggatttctaacatctcaatccttgtcccaaatgagtagctatacataaagaagt
cctgccgggcagtggtggcgcacacctttaatccgtacattcatgaggcagaggcaggtg
gatatgtgagttcaaggccagcatggtctacagagtgaattccaggccagtcaggactac
agggaggaaccctgtcttgaaaaacaaaaaccaaacaaacgaaatgtccaagcataaacc
ttcatttcttttcttctaagttagccttcattttccttcatggaaaggacagcgttttgt
tcttactggagtagatacttattctggttatggatttgcctttcctgcacgtaatgcctc
tgctaaaaccaccattcacggactgacagaatgccttatctatcgtcatggtattccaca
cagtattgcttctgaccaaggaactcatttcacagccagagaagtacaacagtgggccca
cgatcatggaatacactggtcttaccatattccccatcatcctgaagcagctggtctgat
agaaagatggaatgggcttttgaagacgcagttacagcgccaattaggtggtaacagctt
ggaaggctggggtagagttcttcagaaggtagtatatgctttgaatcagcgctcgatata
tggtacagtttcacccatagccacccaccccctttaactggcccagatttaccgactccc
agctgccatcagcaacacagaggagccagccattctttgttgctcatgaactcctaactg
ccctatacctgaaaatggtagtttccaaactactagttcccagcttcctactcaagccac
gtctgcctggcttatcctatcgttctgttattatttgctagctctctgtttggtgtgatg
ttcagtctgccacaggcaggatagttttgaaagagcaactacagttgactgaagcctgac
gtatacaagggaatgttgagttgccgcataaatagctaccactatacttgatgtgtgagc
aaaagctaacatgagaatctacaataggagcaccggaccttgatatgagcatcatggcaa
gtctcgtgggagactggtgctaaactcacgaatagaggatatttaggagctaactaggtg
agtggaggcggagggcagaccctggaagagcaaaccacttatgtcagacttgttattggg
aagatgcctgcaacactcgcacagctgaaagcaggcctgaacactgagacacagagaaca
cagagccagaagatgggtagaagccacataatatgaaacctagtaggccacgttaaaaag
gtttaccctaagagcagggggatgaattatatcgtctaaatagaaaggaggaggtattgg
atcatataaaaaaaataataataaagacgtactgcaatatgggcagctaacctgacagtg
gcaccggatgaaaagctattgccccagcacagcagaaggatggatggcgagggcaggtat
cacagtgatgaagacagaaataacagggatagatctgggaagtagtctgtcgatgaaaac
cagcccaaactagaggcccttgggagcagtgaaacctgaagtgaggacgtacctccatca
gaacggcctacagacagttctgtgtggccttgtcttgatgggtggttgaagtggagaggc
cctgcccaatgtgggtagtagtatcatctctgtgcagctagtcctgggagggccaagcaa
gatagctggaggcaagccagtgtggagctttccgccatagctcctgcctccgcttgaggt
cctgccctgacttctgtcgatgatggactgtgatttggacttgtaaaccttgaaacaaac
ctgtcctctccaagccgcctttggtcaggaatggaaagtaactaggacggttaggaaatg
taacggatggagtttcaaggtaggttacacgggagggatgaaggagaagggaaccgtgaa
gactcttcgatgtctgactcatatacagctagagcgatggaagagccattctgtgatgtg
tataatataaggtcaggaagggacaaagggtcaggctaagcctgaggtctctcagttctg
tggatggagatcacatgtagagtcaataaaatagatatcacaagagaaacggattgcccg
ggaaagtatggtacgtgtatgggccaggcatgtgtggtccaggggtgaccctcgaagctt
tggggaatctgatgtggatgctcaggcgtgactggtcctgcacaggaagcagagaagtaa
gagagacaccagaggctggatctcgacatagaggacaggatcctcagggcttcaggctca
tttcccggcgttgttgaacagtatttcttgtcacccttccactacaatctgaacattacc
agattggtgcctgtctttcaagaaggtgcttactgagatatttgatgtgcactttgaaaa
aaaaaatctttctcccaacgatgacagggaagcatacagggaagttccgtatgcttgttc
cattgccagagattcatatgagctagttaacttaatctttgcaaaaattctgggttgtgg
agacatttttttttctgtagcaatctgttttacagatggagagaataaaacacagatcac
ctcaatttctgaatgcagaaagattatagaaattgtacaaaatgcacgcatactcaggac
cgagacttgatgaaagcagttggtataacgctcggttacctccccatgaattctctatag
aactacttccctcaacttctgtgccccccaaaacatgcacatatgcatggattttaagat
atatcatagagtgacttttaacgtcatcatcaccaccatcaccatcaccatcatcatcat
cgtacctgaaattcattccataggatttgctggtaaggcactatacactaatgtcaagaa
atgagacatttaaagttttgcttttcttcttaatggcatccaggttcccccatcttcatg
agtgtgcattcgaaccacagtgtaacattgagatttacaagctgtgcctcccatttttga
gagtctgtacacacaacagtgcctggagccccaacagtcactacagatgttcatgcacag
ttaaggctgttgtctgttcatgtgactatccttgatattctgagcaaactctttaatgac
acacagcaaagtttcctaccagcttgtttgtccccagaatctaacttttggtggccatgt
tttactccagaccctgctgagaaactcttccggctgtgaagcgcgcagtgacgagtatcg
gacagagtttaccacggctttgcagcgcgtcgacttattcatgggccggcttaaccaagt
gctcctgacatccatctccaccttcatcaaaggtgacctcaccattgctaatctagggac
gtcagaaggtcgcttcatgcaggtaagagcgttcttagggtagctggctttgtacagtta
tcgctgaaccatgtttaccaacaggctacaaagtgcaaatcaggtcgaagctagagacag
aacccaaaggggtaacaacgaggcatgacctactttttatgaagtgggttgcttgttttt
gtaaaggttttgaatctttcagcccaaatgtgactgctttaatcttcttgtctagaatca
ggattttttcccccattcataacttttatcacatgattggaaagtaaaaaaaaaaaaaaa
aaaaggaacaattaagcacttccaggcaatgttttcctgtttcaggggaaaactgggcat
aaaggagagctattgtgtggccaatgcctgtccatgagaagagacagccacatcattcac
atccgtgagagacactggcaggaatcagaaagggacgctatcaaaatcccactgtacctc
gggctcgcctccttctgcaaggcagtggagtctcacaaagaagttcagatagttcttttt
tttttttttcagagcaggatccattaagaaatgcttctaatggctagtgacagtatttcc
atacaataaaagttcacatttcagacttgatggaattagggtttcctagatacaagaatc
agagcactttgcagaaattaacaaccccctcatgttggctatattttattgctttaatag
ttattggtgcttctcaccatgagttcgtgagtaaattctcaattaatgtggagggacggt
gacatctgtggaacttctatgaatagtataagggaaaatgtttacttcattgtctaatat
agtaattaattgtataatgtagttgatatcctgattatttaagggcatctagtaagccac
tcgagagtgatgagattttcctcttaatttatccatcccatccctacatacagtatctat
attattttacaaagcagagttttgcaaattctcatcatcttgggagtaatttggatgttg
gtcatcgccataatttaagaactacaaatcgtggttctctcatgctcgtcggcatgggag
gacctctctccagagccatgaagcatgtcactcaacctcctgtctctaaaatgttagcaa
acaccccatgacatgaatgtccccacactgtcttcaccctcacagctgacctctcctctc
tgccccctttcccagtctagtgtgctgtctgcctgcatcgccagtcttggtcacttaaat
ctattcttgcctgtgaaggtggggcacatattccttccgcatacatgcaagctttaacgt
atgactgttacgtgtgatctctgaaatggaatcctatcgcgtgtgcttgtaggcgttctt
cagttacactgatcactgctataaaatccaaagagtctgaaggagaagggggcatctggt
aaactacttactcaagtgtgccaatggcttgcttccctcatctttatttgtccatttctg
ttttcttagttccccattacctcaccaatccaggtctacactaatacaatttaacaatca
gttacaatttgaaaggtatttttttgagattataaaataattgtatttctcccttccttt
ccccccttccaacttctcccatatagccctcaccacgttccttcaaatacgtggcctctt
tttttcactgttagtgcatgaatatatgtaaatttatttgtatatatgcctatgtgtata
tagagatataacctgttacatctgtagagcagtgttttcttaatcatgaaaagggtcata
gtctatttccacatgttaaaatgataataaaattctatttttaagtaagttaatttaata
aaagagtttgtaccatccaaggaatagatcacgtgtctgtaaccctataccccttgtaac
taaaactctgtagttgatgcataattcttatatcttagtgtatttgggtggtggggggag
ctaccttctgctatggtccaaacagtgaaactgagaacttatttcataacaggtactggc
atcactgcctgatagatgtgttatccaggtcatcttaacatcatcaagcatatattaaga
ttctactgatttgcttttaaaaacaaaaacaaaaactgggcaagagagtgaagccaagga
aactcggaacctgcttttgggggaataaaattttgataaaggagagtaaaatgttttcct
ggcagcagtggtgctgatagagaactccccccagccccccccccccccggagcacaaagg
actatgtctgtgatagttgcgttccatcaagttttatataaataaacctaaagcatttga
ccggcaacagagtcaggcggccaaccacactgaaatccactttgtttacatcaaacacag
tagtggggggaggagggtaaagagggtggagaagacgtgagacctggagctgcctttgcc
agcctgacttactaccaggttctgtcagtgttttgattggacttctctggatcttgtagc
caggctaagtctctacaactctcgtgttagtaaatactgtggcatttctgttacaaaata
gaatcaacatatttttttcccctcccaaggcagctgctacacatgagaaacacagagaaa
tgattttacttccttcctacccacaagcctaatggcaaagttgcttagcagatttttttt
ttttttttttaccccaagagtttgcagctgtttctgcccttcctattgtgctgctggtca
gcttaggctgggaacacaagctatagccccagctgttgggtgcaaagtgaatcaggtatt
tcacagtggttatttgattagaaagaattatattgtttagctaacaatagtctgtgcatg
gcagaggagacatcttgggcatgttgctaacttttaaacaagtgtataacgtgtcccatg
caggtgcccgggagtctgaatagaacgatgtgcacgtgcacccagagctgagcctagatc
cctggaaacagcgcagtaatagaattcaaaagcggttttggtttgtgcgatcactctctt
gggatgctttgaagtagatcacgaagcagtctttttagatagcagaagtaaacacgggga
gtttgtgtccttccagggaaacctagcccagtgagcagggccatgtgggagaacagcgga
ttctcgtgaagatcataggactaatcacagggattgccagcgtctccccttctgagctcc
tcatctaatctacatctaaacaatgcttgcttgattttttttttcttacagcacttgtat
aaggcctttaatctctaaatgcaaagcattgctattaaaatatttgtgcatgactttcag
gctggacagagtcgatatggatcagggatgggggtggggaccagaggcctttccaaggcc
tgcttcaaactcaactcacagacaattgctgtgtagcaaatagtacacggttagcagtgt
ctaccgcctgggcacaatcacagctaccatcaagctctttggtaccactctggcctttcg
gcatcatccaactcctttcctgttctggtaccttcattgatgttaaagctcattattttc
ccttctggtcttatcgggactagttgagtctagcaagaaactaaagaggaaagatgtcgt
ttggtcatgattattctttatggccatcacttaaaggatcacgttggtaaggtgagagta
atcactccctttccgtaaaccccgttcatttcctcacctcctaccattcgattgcatggg
gcttctagaccctcatctggcgtgccatatcagggccttccatctgtgagtaatgacatg
cgcatgttgagaattactgttgttttctaataggtagatgcaaccatattactccaaaaa
gggagcattaaattgagatgcatcggaatgaagattaaactcaaacattgtttctcttta
gggattattaattgacacatctcttataaaatattcacaaaagcatcattaaaaaatgtc
atttaaaatgaaaaatacagcactgacctagatatagacctacctaatgaatgttagcac
tagaatctttttctttttttgaagaaaacatgtgtattgagttcagaagcttccttcttt
gtgctacgcaagaacttactgtaaataagaatctcaaggtcatgcccacagctaaacttt
ttaagctgggttcttaaaattaacgtatacatgctcttgaaaggcatatattttgttcgc
tatcaaatcacagaaatttaaagcatcataaatatttgaaagcctgggaagatgtggaat
tttgtttgttttgcttgtggataacaaagagaaagtaaaatttatttcaatggatgcttt
gtagaaaataaaaataaacccaaaaaccagagagacacataaactaggaaacagatatca
ttaatttatgaacctttattaatcttaaatattagtagtagatgaactctgttcatagat
gaattgtcctatggtcaatgtgttttactatgaatttggaagttgcattggttatttatc
tcatcactgtaacgaaatgctgacagaaccaacttaaggattgatttggccttgaggatg
aagttctttactgccatgcatatgggatgtgatcagcagcgactgcaggctgtggcagag
gctgcttctcacacctgggtagctgagggggcagagacagacagaaagcgaggtctggat
agaaacctcagggccccttctccagcagccggcttccttcagccggactccacttcccaa
aagtcccccaacctctcagagcagtgccaccagctgagaaccaaatgttcaagcacaagc
ctgcaggaaacatattcacacccaaactctgacaaatgtattggctctttccatttcttt
ttacagtgtcactagcgtattaggggtttagatgcttaaatttcattttgactcttttca
aataattgaaacacagacacaggaagagttgctattttaaaagatttacttgtttatttt
atacgagtacactgtagctgtcttcagaccaccagtagaggacatcggatcccattatag
atggttggagaattgagctcaggacctctggaagaatagtcggtgctcttaaccgctgag
ccatcatcttctcagccccaggccttgctttttgaatatgcctgtccctataatgtctgc
ttgatatggaagcactcatatccatctagcaaaaataaccaagcaaagtacagaagaaag
ctccccagaactagatttttaatgaacttcatgcctttattctgcaacacagagggccct
atctttcctctcctgctctatttacctcactaacttttgtatctggtctcccacctcttt
gagttctgagcttccaatcctaatcagcaattcccactattattttttttctatttcatt
aaactagtttccttgattgaagcagcagctcttcatgttatggcttctttctaataaaca
tcgttttgtagatgctaagaaatctcaagctgtccggaagcataaggcctcagagtcatt
ccttgaaaattacacattaaactcaaaggtacagtcggaaacatttgaaacacttgggcc
ttcaccaaggcataagtgggcttcacatttaaatctgcaaatgtattaaaacaacagaca
tgagttggagacatactatgtccatactatggaccaagagtctgatctatactggaacta
caggaaagcagattaaactctaaatctgtagcactatatctagttataacttggtctgtc
tatcgatagtgtcacctttactcatatttttctccttgagtccgaaattccaataatttg
actctttcatggataattggtttgtccttactacttaacagaaatcctggccttcttaac
atttcaaataaatcaatatcatagatggtgccaaaactcaagaggagttttgattacctt
taaacaggagtgtagattttcagttcttattcaaggaaaattcactttggtcgtccaaca
acttcatacaggtctcttcacctccgagagatctgccacgcagacaactgtgtttcatct
ctcactctgtttctccagtgagagtctaccccgccagctaccagcttctctagaaccctg
cactccagaggcccactctgaccctgaggaaacattctcccaagccttgactatgggtgc
tgagcgggggtagctaagcaagggtctccagtgagtcgtagactttcctcttacaacaaa
gcaaaacaaacaaaacaaaacaaaaacacttggtaagaaacacaaacccaaaccacagaa
aagtattacttcacacctacggaaatgtccataataaagaagtggaaaatggggtcaggc
tcggtggcactcacctttcctctcatcactccagcatttgagaggcagagacaggcagat
ctttgtgagttcgaggccagcctggtctagtgagttccaagacagccagagatatgtaga
gagacacgctgtcaagaaatgggaatgtggaatagtacaaacactggaaaataatttagc
aatgcctcaaaagcataaagataaggttaccataaggttttaaaaagaaaaaaaaaaagc
cttatcctggatgcaacccacaagagaaataaaagtatatgatcccacagatggtttcac
atcaatatccacagtagcattattcagaggcaaaacatagaagcaaccaaactgctcccc
aagtgatgtatacgtgcacagaatgtggcatggatatacagcacagtattgcttggcaat
aaaaaaggaacagggatgaatcttaaaaacatatactaagtagaaaatgccataaacaaa
attccagacagtgtcagattccatttatatacaatgtccagaataggaaaatggagagat
agaaagtaaattagtccttgtcagaggctcgagagattgggcaatgattgttaagggatg
ttgatgggtgttttttgttttgttttgtttgttttttgagcaactaaaagtatttcaaag
ttgagtgtagtaatgattgcacaaatctgcatatactctaaaagctaggcctctataaga
caggccagaagctgtgggaatggcagggagaacaggggattctcagaaacagtcagagtg
ggagatggagcacactcccagcctcgtgtgtgccaagtcttgtgggaaggctgtgggaca
gaggaggtggagtggccttgtggtcatattagtacagcacgggtgacagtgggttccctg
aaggattggggaagcccctggaagtcagctgacgatcagtctgctgatgagtctgctgta
gattaaggacatttccttctcgagtgagcactgaaattcctattggccctacaaacatca
ccatcactccagctcttctacctccttctccccttcctcctcccttcttcctccctccct
cctcctccccctcctcccctttatacatgaaactattgaattgtctaaaaagagagacag
agcatttgaagaaatagatagctacctagatttattttttgttaaaattatcttcatcta
ggagcctgatgtagctatctcctgagaggccttgccagagccttacacatacagaggtgg
atgctcgaagccaaccattggtctgagcacggagtccccaatggaggagttagagaaatg
actgaaggagctgaaggggtttgaaacccataggaagaacaacaataccaaccaaacaga
cccccggagctcccagggactaaaccaccaaccaaggagtaaacatggctccagctgcat
atgtagcagaggatggccttgtcaggcatcaatgggaggagagatttttagacctatgaa
ggttctatagatgcctgagtgtaggggaatcaagggctgggaggcgaaagtgggtgggtc
agtggaggaacaccctcatagaagtaggggctgggtttccaggaggggggcaaaccagga
aaggggataacatttgaagtgtaaataaagaaaatatcatacacacatacatatatatgt
gtatgtatatataaaatcttcatctgttttaaacaaaattaacttgtaaggatgtctagt
tgaaaataaaatctatatatggtagggaatttggtctttatgaatcataataaatcacaa
aaagtattttcttcacattttaagttttccaggtgaaaccacagatttatttttctgttc
atgtattgatctaccacatcttttctcagacaccttactgagagagtttatgtggcctca
taacagcaatgagcaagtaaatttggatttttccctctctccaccctccaaacagtgcat
taggcctatattttcagaatcattaaagaaaaagggtttgtgacctaaatactaagaatt
agtcatggacacagtagaaattcaaaagataattgccagtcttctatttcatactaattg
ttctcagattgccaagtgatttatcataagaattaaacttacatgccaaattttgttctg
tccctagaaatatctccatgacaacaaaaagcaactcctaattcttgtaagcattgcttc
gggagtattttgaggattttagtggttactcaattatttaggattctggcaatgagagaa
agggagggattaatgatagaaaaagtattcttggcatttccttacagtggatgctcctgc
agagaaaaggctaatgatcaacggaaagggtatttgcatctgtggtaaggtctctgctca
acactataaagactaagattcgcccccctctttcctttgtctcccttccttctcctgcgg
tctgtccacttttcatagcggacagcacccattctagtccagcagctttttcatgtgggc
cttcagtactcacttaaacagagaggccttcgccttaggcacacttaactcctgccgcca
aggttactgaaacaaggagtcactggcaaggaaatgcattgtgaaagctgttctagcttc
aactccccagtgctctttgactttatattggtactcactccagggctccgagagccaagc
agctgggtgtttaagaaggaatcaaatactcagatttgggcattaaataaagtcactggg
aaacctgactctttcactctccagctcaattctccctctgattttattgagagtaaaagc
agcatctatcttccagaataactgtgacctcttcttgaagcactgagcatagtgtctggc
tcggttacctatgatgaaagtatctatctgtatggtgtctcccgctgaaaaatcatgaga
aggcaaaaaacaaatcaacccacccaagcccagggatgcaacgagcttctttttaaaaac
aaaaggaagggttaatcattcctaggaagcacatataatcagatatgtgataaagtcaga
gataacagtctagtaattaagaagggattgcttattatagattcgagaaattctaaaccg
agcaagaaggttatatatagaattgccataaggctcagcaaccagtcctgacatatcacg
tgacagcagtctaaggaaaaggaaacatagcctttcagagggttctgggagatgatcact
gtcatgtaataggtctgaggagatgagaagaaaccagaaagacaggtgcagcatgcaaat
atgcaagagttgatccataatcatcaaagaggtgaaagtcacagaaaactgagtattaag
ataagctgatatgtcttagtttgggttttattactgcaacgaaacaccatgaccaaaaag
caagcaggggtgggaagggtttatttagcttttacacttccatatctgttcatcatctaa
ggaagtcaggacaggaactcaaatagggcaggaacctggaggctttagctgatggagagg
ccatggaggaatgctgcttattggcttgcttcccatgacttgctcagcctgctttcttat
agaagcccaggaggagaaccacccacaatgggtgtggccctctcccctcagtaactaatt
aaagaggtgtcttacagccagattttatggaaacgttttctcggtttagtttctctactt
ttagataattctagtttgtgttgtcaagttgacctaagactagccagcatactgatgttt
gtcttggttttgacttgtgcatgagaaaggatttgttttttattattattattattacta
ttaattattattactatggattttgttttgggttttttgttcttttttgcttgtttattt
gtttgtttggttagtgggttgattgatttttgggggtttgtttgtttgtttggctgggtt
tttttggttttctagatctttattttcaaagtgaagtcgtgggctggagaacgacagaga
atgggaggagctaagcaccagaagaggtttaagattgcaaaactgaatagctgaaatcca
ggtgctgtgctacaggggtttgggatcttcagcatctggtaggggagtaggccaagaaag
gaggttggggactagaaattaaactcttcttcattttgcccacaaaggtcactattgggc
cctaaatataagaaataacagtaagttccatcctgcccacatgacccttgaaccagtatt
taacttctgtgtaaatataaccccctgattaatggaggtgttttgaaagtgttgactgtg
cggaggagaagcaagctgtcataatgttaaacctttacggctcagtgagcacttgcttag
ttttttctattaacagctcatcccatgagaacaaagtaagcactgggaaatcttcctaaa
ttgtttcaggctacttgacttctttattgtgttgaagaagaaaacgaaatgaccattttc
cccagaagatgttcattttgtgtgtatttgaggccaaagcacttaatctccacttctgtt
ttgtgaatgagaaaactctggccaagggagtggtttggttttgttctttttgtttgtttg
tttgtttgtttgtttgtttgtttgtttgtattctaatctcagggtccccatcattgtcca
gaggtttcatataacaaaccagtgcattttgaaattacaacttataaaagtttcttggaa
gtgtcaggcagtttctcagtagatctgaagcccagtgctgaatcaacctcttactccaca
ctccctgtgtgcaaactgatgacctacttaagagaccctctgagcatgcccaaaccctcc
taaaatctgcaatcagctaatataacagttctgatctagtctcctcagttgatctgtcta
aatttccactgtcacttgattctagaaacaggaagggggaattgaattgctggagaatat
ccctaatgccaaatacctggaagcgagcatatcaccatttatctgaacacatccttcagg
cattgttaaagccccaggccttatttttaaagccaggacaaaaggtagtttatttgtaat
aagttaaaacctacttttattccttttcttttattggacattttctatatttacatttta
aatgttatcccctttcccagtttctcctccggaaaccccctattccatcccccttacccc
tgcttctatgagcgtgctcacccacccacctactcccacctcccctccttcttattcccc
tatactggggcatcaagccttcataggaccaagggcctctcctctcactgatgtcccaca
aggccatgctctgctacatattcggctggagccatgggtccctccgtgtgtactccttgg
ttggtggtttagttcctggtagctatgggggtaatgattggttgatgttcttcctatggg
gttgcaaaccccttctgctccttcaatcctttctctaactcctcaattggggacccggcg
ctcagtccaatggttggatgcaagcatccccctctgtatttgtcaggctctggcagagcc
tctcaggagacagctatatcaggctcctgtcagcaagcacttcttaacatccacaatatt
gtctgggtttggtgactgtatatcggatggatccccaggtttactttgtaaaagtaatag
tatatcatgagacagtggtgtgtgtgtgtgtgtgtgtgtgtgtgtaacattcagttcaaa
tagtcagagtctattttgacctcagaagatccataaatacagtttaagagtagcaaagct
ggagtcagccccaggtttccagactccctcatgctctacatttggagaaactgccccatg
gggagggttaaaaggacagattaagccaggtgtggtggcgcacgcctttaatcccagcac
tcgggaggcagaggcaggtagatttctgagtttgaggccagcctggtctacaaagtgagt
gccaggacagccagggctatgcagagaaaccccgtctcggaaaaaaaaaggcagattaga
gaataatccgggaatgatggagcccatgtggtgtcttcctcctgggagagttttggatcc
ttcttccccacgcacttgtaaggatcggtctgaatgtgctgcctgattgattggaagatc
tcttcccctagctttgctgaggccataggcaaaacatgagggtctggacaaattggcttc
aaggcaggagatgcaagatgttgcgttggtttctaacaggatgcactgtgggtcttcagt
tggaacagtagtgcactcttcctgtgtttgtaataagtctattggaatgagggtggtttc
ttctgctcctcaggtggtgctctctcgaacagcacacctcactcctcatgtgaacttcct
cctggactcccatcctgtatctccagaagttattgttgagcatccatcaaatcaaaatgg
ctatacattggttgtcacaggaaagaaggtaaggcctgctttcatgggaatttccacgga
tgaggttgttcttggatggataatgtgtggtggtgtttacattccccatctctgagactt
agactcatgcctcctccatttagttctttctggagacttgaagagagcttctgaagtaga
attatctactagtcaaagagcactaggcctgaggtggccttctttagaatgtgcatggct
cctcaggcctgtttctcagtaaaacaaacaaacaaacagggatatgaattacaatcctag
cagcagaaccccagagcaagcagatgataaatcctggagacacacactggaatgtgacac
cagcctgtaattcctttcgggggggggggggggagctcacagaactgtgtcagccttcca
aggagcgggcatctcaggtgcacactatacctgccagtgttaccgttttatcatgtgtgt
gccaagggtagaaggaggagtttggcattttaaagatcacttaaagccatcgttttggaa
tttttcacatagatgctactcaattagatgccgtgaactgatactcatacgagactttta
caagctcagtttttcaaaacccttctagaagccctttctttctcttctctttgcagatca
ccaagattccattgaatggcctgggctgtggacatttccaatcctgcagtcagtgcctct
ctgccccttactttatacagtgtggctggtgccacaatcaatgtgtgcgttttgatgaat
gccccagcggtacatggactcaagagatctgtctgccggcggtttataaggtaggaatac
ctgccatctagtatgagtattttttggtaaacgcaaattccaataatgaaaaagaatgca
aaaatcaatgtattcatctacgtgggggacatcagcccaagtcgcccctcccctctgtct
tagctttgtctttaagatagcatttaagacaccctctcattctgcatctgaagtgcttgc
ttcatgctccctaggtcctctctagcgtgcttgctctcccttaggtccatgtgtgtaact
cggtgaggtcagagatgaccagtactgctccccagttcagatctattccctctggagtca
cccacactcattccgcactgcctgctctagactgggtgccccaactgaagcttccagctc
cacagagataggtgtcacactcatggcgtatgtggatcccccaagctgagccatgtggac
tgatgagcctcaacataaaggttggtttccaggttcatctgtgggtacctttaactctaa
tctcaatgtccttgatcacgaaatgatgacacagagaatagttatactggcatctacact
tcataacgtatggctttattcactctgaaaatacttactgatcgtacggcaagacatgcg
gcctgctgttgaagaacctaactcctggcagagatggcaaccttggcaatgcagccatac
tgcatacaaagtggtgcttcatttctataaagtttggtttgacactatgaaatctgaggt
cgtttcttaaaacgccttggtccccgcgtattttgcttgaaaaagattttccaagtgaag
acccagtgttaagttttctgtctacatgtagaatacttttgaaaacagtacctgtgaaag
attcaagttaaagggccgggtcacctggtgcactccaaggagacaaagtagcagagtaga
aaccagactggagtgcatggctgcttccatttagttacggtttagaggaagatttgcagt
gggtaactgggctttcgggaaaatcattttctgctaggtgtgacacagttgccaagcctt
ggcttggtcagtgacagaatgaactgcaagcagtaggaaagtagctccaggtctgtagca
tgttgttcagtcttcttctaaaactcacatgcaactgagtactttattaaacaaacagcc
ttggcaggcagtttcagatgccagaaacttgtactctttactgtctgcgacaactatact
gagtgtgtgtgtgagtgtgtgagtgagagtgtgtgtgtgtgtgtgtgtgtgtgtatgagt
gtgcgcgagtgcacaggttcacacaattaaaccacaacggtttcttttaaaaactaccca
cattactgtttacaaaatcaggctggtaaactgactagaaggagcacatcatcttgaccc
ttgtgcctctctttattaatcatcagagtcttgttaaaatagctgacaacagagcaaata
gcttagagttttccagagcaacgtagttttgcatacaagccttcctcttctctcatcttt
caaaagtccagccatctgcagttggtgacttttaaaggtttcagtgtatcatgcacacat
cgatgaggtgtaggttttatggcagaagaaaagtagcaaccgcacagctgagtctacaaa
cccacacacccactcccctctgtccatagctgttaggaagatttcatgccatactagacc
gtgacattgggcattcttactgaaaaaaaaaaaaaggataaattgtccctctttcttttt
ctgccttcaactctacatgcacaaattcagccaatgtatagaatttcactttctgataca
tactgctcaaggtacatgctattcagtagctgagctcctttgccgtttcagatatgagtg
atttcgggattttaaacccaatacattgtttcaaatgtgtcctctgacctcctacttcaa
gagcaatgaggaatgttcagaaaaggaggcgtattttcacagtatagtctgaatgtatcg
gggtgggatcatcttcatacagataatcttctgaagaccgtctcagagacacaattgaac
tgcatcattatcagaatcccagacacagaacaacagcagaccaggcaggacattgccagc
agcatatttgtgactttatttttcctgttaaatcagagagtggcttcactggtaaatgtt
aatagttgattttttttatgctttctcgtattttatttttatggggtgcactaacattat
cctaacatcttgatggaatgagcccagcagtaatgtgatctttcacctgtgaaaggatag
gaactactttgtggtggtatcctccccagccagacaggtgggggacccggcttctgtctg
tggctcagtgcaggacactcatttcctgcctggagaatttctctgcacttcaggataact
ccgagtttgccagcccattgttggggctatacaagggtgtgtggtctacaacagcttcct
tccttttcccctggaagagggacagttccttcataagctactgggacagcattcagctca
gagaatgctaaacagagcgaacctttctaactcagggcaggggcagggaggggggtagtg
caggttttatagccacttgtcacagttgttacttgtcactagtagtcacagctactagac
aatgctgtctttctcagtgattgccaactctctttgccatttcattggaagcagtgatga
cgtgtgctgagtgacaggcttcagttctgacatggaacaggggaagggctggaggcagga
gctggcccacattgacttgggcagctgttttggaaggggggacctccttacagtgagcag
cagctgggcatcagccttggcctgaagagtcctgaggagtgattgtctcttctgtcctgc
tggtctgccaatatcataataaacagattttccccctagcagttcgcatttgactagaca
tagatgaggtgagttttcatgaaaggcacaactgtgtaatggatttttatgggtaaaaag
gcgattataaaagcattaagctgagactttagaggggcttggcaacaagggtgagttaag
acatcggtttgtaattatttgcttaggaaggatgggaatgtttgcaaatttgagttctcc
tgaaagttcttctttcctgtaagagtggtgcaggccaggcttttagtaagtacctcagct
ggttctgagttgccctgagctccacacttctttttcccaccattgtactttacagtacaa
tttacaatatgttcccccccaaaagagcatttcctctctcaattgtcacacggctccctg
ggaggagcttatttttaacttggaaatgtgttttgcctaaataattttagcctcggaaca
gtcttcaaaaatgcctcgtgttatggtatgtgatggctgccactgtgttagagtaactcc
gggggtcacttttaacacaccgaaatgagcctattatccactgaggataaacatctctca
ttttcaaaatgagagaaaataatgtcaataagtagaattagaaaaattactgcaatactg
atttgaggatctctcagtttagatttttgccagtagaaatagcatatggtgggctggaga
gatggctcagcggtgaagaacaccagctgctcttccagaggtcctgagttcagttcccag
caaccacatggtagcttacagttatctatagtgagttctgatgccctcttcttgcataca
ggtatacatgcagatagagcactcatatacagagagtaaataaatctttaaaaaggatag
tgtgttgtttgtactaaatattacataatttcatgtaggttctggatcaaagtttcacca
tattttaaaagcaactaaaattctaattaagaattacaaattggtagacattaattactt
tattctgagactcggagagatgctcaacagagcccctgcgtttagcgcccagtacccacg
ttacagctgtaatgccaggatcgggggagcaaatgccctcttccagcttccatagtcagt
gtgttcacatgcacaaacccacacacaggaacacacgcatgtgaatttttcagaataaaa
ataaacattaaaaagtagtacatagtttgtttggcttccacactatgaaagataatcata
ttctgttgggtttaccgttgtaggtgttccccaccagcgcgccccttgaaggaggaacag
tgttgaccatatgtggctgggactttggattcaggaagaataataaatttgatttaagga
aaaccaaagttctgcttggcaacgagagctgtaccttgaccttaagcgagagcacgacaa
atacgtaaggagcatggtaactttgctgggctggccttggaagctaggctggattcttta
acttggttttctaaaaaagagaagaacaattgttcaacatgctcatccaggaattcacaa
gggtcttgacctgtcatagcatttgaagatgtgtttggttttcttcttgtaatcttactt
tattaacagacaaggagaaagacaaaggtgacatggcttagaacaattcaacatccacga
gttgtttttagacttgttcacttgatttaatctttatacggagttagagtttagtatttt
catttattactgtggcttagagtgtttggcaagcatctatgggtgcagttgcacatgttg
tattgcgtgtgaaagtcaaaagacaacttcagggattcggttacccccttccaaagtagg
ttccagggctcaaattcagaccattagtcatgtgtggtaactgctcttccatcctgctag
gccagcatctaggagatttgaaactactaaagtaaaaactctgcagaaattgcctgttca
atatgaaagaatggacctttcccttcagacttcaaacactgccccaaaggtctctcatga
acatcaataaacagctgtctgtctgtcctctgttcatgattcacctgctagtccttggaa
caatggtgacgccatcaatcaaatcgaacagttttaagactttttagatgaacttatttt
caggtcatattcattggtaccctgccatctgggcatcccccaaatcttcggaggagtcag
ttccattcttgcctaacattaaaagagctggggtacagcctacctgagctaagccagaga
ccagagctgctgctctctgatcaagaccttattctcctatattcttcatatcccttctac
aatccctagatgccacagtaaccaggtagcccagagattatttgttatagtgcaggagca
acaaccaaagttttaacagttgaatcattgtggttgaatctgttctataaagtaaatata
tctagccaggcgtggtggcgcatgcctttaatcccagcactcaggaggcagaggcaggcg
gatttctgagttcgaggccagcctgatctacaaagtgagttccaagacagccagggctat
acagagaaatcctgtctcaaaaacaccaaaaaaaaaaagtaaatatatctaatatagatt
tcattcagagacatcatagaagaccttaatatagtaaccaaaaccagttaatatcaagct
tgctaggccaaagacaaaagcaagttcactctagaaacattccttgttctctcaaactct
taattattacgaagtgaattaagatctataaagaaaaagacaattcattaactcttttta
gaagtaacttatttaaaaaacaaattatatttaaactatatatacatatatacatacata
tatatatatatacatatatacatacatacatatatatatatatatatatatatatatata
tataaactatataagattactgattaaaatgctaccattggtagctaaggagatgccgtg
gttgctaatgtgcttgtcaatcaagtataaggaccgaagttcaataccccacacccaaat
taaaggttgagtgtggtgatgctccttagtaatctagcactggagagtcagatgcgggaa
gacccctggagctttctggccagccactctagcctaatcagcgacctccaggtcccagag
agagagctcatctcaaaaccaagtagatagcccctgagaaataacacccaaggttggttt
ctggcttctatatgcatacttgtgcccccaacatgacacagccataataattctatggaa
gaaaactgttacagttgcattagcctttaagtggtttaaataaatttatgacaacaacag
tcatagaaatagagttgttggcataaactgataaagagctggcttattcatagctggaat
actgattgcttcataggctgctgacatagcagccatgatgttacatgtaccaagcaacca
agcgcataactttacaggttaggttagcatacacttcttagctggtgagtttgcatgggt
gacatgaagcttcctacaacagtcgatataaagtttggcataagtaagtattcgaaaaat
agaattacgtgatgtttcagccttcatgcttccatgaaactgagcttgctatttggagtc
atgagctcacaatttggggtttaatatcccatcacaacaagcagccaaaccagaaaatca
gaaaatgcctgtggatttgaaacatattaagctctgccttttttttttcaggttgaaatg
cacagttggtcccgcgatgagtgagcacttcaatgtgtctgtaattatctcaaacagtcg
agagacgacgcaatacagtgcattctcctatgtagtaagttcaagcagggcttttcttca
tgacctaggacatttggcttttctgtcatctgcttaaaggatgcaagtaaccagtccctc
tttggttttgctgcccattcaggatcctgtaataacaagcatttctccgaggtacggccc
tcaggctggaggcaccttactcactcttactgggaaatacctcaacagtggcaattctag
acacatttcaattggagggaaaacatgtactttaaaaaggtattgtaaatattgttgttt
attaatatctgtgtttaatacttgcccagccaagctcttttgcgtttgtgcggagcacaa
tatagatgttttccgtgattctctcccactaatgattctctctgtccaaaatccatctgc
ttccttttgctaatttttctatccttccctttttactgattaatccccattctgagtttt
gacttgctacccactcctttattttggtgagtcttatctgagctatacggtgaacttaaa
gctctggtcattggtagtacatcaaaatgagcatttctatcaagattcaaatataaagaa
gatatgtggtgggacaaaatgggtgaggttaggtttgaaaggtagttctgtttctccttc
ttagagttgaaggagctaagtttattcaagtaccaaatgtactttgaagcttgcttgaac
caccaaatgttttgaagtcacggatggcctttcaacaaggctaagcgtgggatctagttg
gatgtaaacaagctacagtggggagagcttttctcctaggccacctctggaaattccact
gagttacatttttttgacttacagatgtaattttggaatatgtatatcactaataactaa
tatctgctctttattcttttccttcctttctttctggtcttttgtgtctgtttgctgctc
agtgtatcagatagtattcttgaatgctacaccccagcccaaactacctctgatgagttt
cctgtgaaattgaagattgacttggctaaccgagagaccagcagcttcagttaccgggaa
gaccccgttgtctatgaaatccacccgaccaaatcttttattaggtaagtaaaagcttct
ggtgggtagaagaaaagcaaaagcagaaggatcatttggctgaggaacacccaagggcta
tcacatttttaatccctcatttatttaaacgctgctgtgtttcttttgaaggcacctttc
caatttagtgggaaattgtattccagtccttgggacagtctgactttatcgatgttactt
cctgtcaagagcagttcttcctattatacatttcctgttatgctttcaacacctagataa
aaacagttcaacctggtgccatggtatagatgcatctatgtcatatatagtgtctccatc
tgtgtcagttccatactgagctgcaggtcgcctttcccctctcctcttgttgcattttgc
gatccctttacacatacgtatttcttccctgcaccagactctgttttagtcagcatctat
agagcctctctcccacctttgctcgttctatcagtccaccaacaatagtcactagcattt
ttcttctccacatttagtcggtaaaaattcagccatttctacagctaatgaaatgtaatt
ttctttaaatattctcgaatttccaaagaagagttaaccctgaactctcattcaatccta
gcgagtcctctaacatcataagagtatagtaaggataaagctgagtgtataagactgaac
ctctgcacagctggtaggaacgctctgaatattcctgttttctattttgttttaccagtg
gtggaagcacaataacgggtattgggaagaccctgaactcggttagcctcccaaagctgg
taatagatgtgcatgaagtgggtgtgaactacacagtggtaagtcttagagtggtcattc
tgcctatgctgccaagcttttagggcacaaggacattttggctttgtctagtaacctgca
gcagaggtcaaatggtacttttattcagtggtagaatcttggcctgacatggtaaacata
catacatatacacacatgtttatacaccaatgaagcagttttcagactttttgatatata
tacaaacttgtcacaagcaaagggtcatgtgggaaaaggactcacaactgagaaagtgcc
tccatcagactggcctgcaagcaagtctctgggaccattttttattattattgatgttgg
aaggaccagtccactctgagttctaggtcctctagggagggatagcaaaggtagtttagc
atgagcctggagactaagccagtgtacagaattcctctatggtcttccctgcagttcctc
tttccatactccttccttgggttcctgtcctgaggttcctcggtgatggagtgtggttgg
gttcctgtcctgaggttcctcggtgatggagtgtggttgggttcctgtcctgaggttcct
cggtgatggagtgtggttgggttcctgtcctgaggttcctcggtgatggagtgtggttgg
gttcctgtcctgaggttcctcggtgatggagtgtggttgggttcctgtcctgaggttcct
cggtgatggagtgtggttgggttcctgtcctgaggttcctcggtgatggagtgtggttgg
gttcctgtcctgaggttcctcggtgatggagtgtggttgggttcctgtcctgaggttcct
cggtgatggagtgtggttgggttcctgtcctgaggttcctcggtgatggagtgtggttgg
gttcctgtcctgaggttcctcggtgatggagtgtggttgggttcctgtcctgaggttcct
cggtgatggagtgtggttgggttcctgtcctgaggttcctcggtgatggagtgtggttgg
gttcctgtcctgaggttcctcggtgatggagtgtggttgggttcctgtcctgaggttcct
cggtgatggagtgtggttgggttcctgtcctgaggttcctcggtgatggagtgtggttgg
gttcctgtcctgaggttcctcggtgatggagtgtggttgggttcctgtcctgaggttcct
cggtgatggagtgtggtttgagagttgtgagatgagttagaccctcttctcccacgttga
tcttgaccctggagctttgtcacagcagtgcaaacctaatcagcacaccccgcaatgagt
ttctcaagtgaaagaaataggatagacatttttatgaatgaggtgcataaatactatttt
taatcataattatgtatttttcttttctttaaacctattctacatgatgccaataagcca
gataggactaaattatgcacacaaaagcattatatgtatagatattatagatagatgtat
ttcttgtaacacatacataatcaaagacgattttgactaatgaaattaagaaatgttcaa
caattacacaccccttgattaaagtaataatataaagcacagcacccgctccacttgctg
tgtccctcaaactatggatcaaaaccttttccttgcacttccttacctcggtccttgtct
ctttattatcatacaggggatgataataaaatactattatcaagtatttcaatggtattt
ttcatttctctacatttttttatttgaaagcacaaccataatttaaccttaacagagatg
gatccatctgtagctgtaacagttttacattaggcctagcatgggagtcagtaataacag
catctggaagatggagacagaaggatcaagagtgtagggttggcctcctccacctagcaa
gttccagtccagactagggctaaatagaccatttcaaaaacaaaacgaaacaaacaaaca
ccaataatctaagtctaaacctcagaatggtgaatgtcttgttatagaatttttctgctg
tgaaataccacacatcagttggacacatgcactcaacctgaagtaaaggctctaagttcg
attgggcaagtggtagattgaattatagcactttctttgaaattcccccatccaatattt
cacaaggactaaagccactctggtccttaattacagaaagcaatttgggactaaaaatgt
caagccgaatcaccaaacactaaggtcatctcaaacgagattcctcttgaccctctcagt
catccacattgcatcacctctaacaagtgttattagattcttatcatatttccaagagaa
gatgctccagggagtcacagcatgaagttaaggaccttaaagccaatccccatacatggc
cacaaacaaagttagaataccaccgttattaatttaggagccgtcacttctccacaacca
agatacgattttactttaaccaaataaaaatagcagtaaccctctttggtgttggcatgt
gactttttaaagttgggtctaagaaatgattcatttactgaagaccaagcctccattatt
acgataatggctgagcttgctttcatctcccttacccaaagatgacatattaaatgcttg
cttgaagccttcagtgtcagatataaaagaggcataccctagaaaagactcaaaaagtgg
tagaagatttttaaaaagtcctaatggtctatacatctggaagtacaaactcctcttgtt
tgagttaaaaatgcagcatactgtaactctatgcattagtactggactggagtgagaaat
ttaagggattttctactatttactttttcattattccttaatttactgtcatttctaaac
tcttccccattccctgtggcttatagagtttaaagttgattaagatgaattgaaagcatt
tattatttaacaaataaaaactcatggtctgatccaaccacaatatttttttaattccag
taaactcagtgcattaaaatgtagaaataattaatttaacacaatgtagattaatgtgtt
aatgtgcgctatgtcccaattattttgtggttcctaggttcttattattatacagagaat
tattatggtagcagtgaaatctttcatttccgctttacaagatcataggaataaatagct
ctcagtgctatgacattatatttgatataaaactaaatattgcaatatattttatccata
tagtatctctgttttatctgattccaacatacatttttaaatacagtctgttttaacatt
attaagaagaaaatatcacacagtaaattctgtgctttttatgtatatcctgaggccttt
tgctattgtgagcataagtaattgttttatctccaactatacttgtcaaagaaaaggaaa
tctaagggatgttgttgcctgtttgtcttttccttgggggagaaacacagccctttgact
ttaaatataccactttgtgtggctggttttagtcaagtacaatcaagaggaaactgcatt
ttccaaaattccataaatcagaatttcaaagaggaagatttgaaatgagagatgaaagga
tataaaataataacagcagagcctttgttgcacggacagcattatttagaggtgctacag
agccaaacagaagcaaagccaagagccgtgatgatagtgaacattgatgtttaatgcctt
ggtaactccctactccatccgttagatgtgtgaccagactgaatgaagtatgttttccaa
gttcaatgtctttgtctaaaaatggagccgggcaggtggacactgagttcgaaaccactc
cagtagacaaagtgagttccaagacagcaagctccagaacaacaaggactatacaatgaa
accctgtccccaccccttaaaaaacagacaacaggacaccttcctgtaggaatatagtga
ccattagatgagactgactttatcttttggaactaacccttaccagtaaacacactaata
gagtgcatggacatcgtcagctgtggtgctaaccacatggaactttctaagttataaacc
atatcatgaaacatctttaaatcttatttgctaggtgagggaactgagtttctgtgtgat
gcctttacctcagttcttaaaacttaaaagtgggatatgaatcaaaagtttctaagttct
caaggtccagcccctcttggcccatagctgctttacaaaatgaggaagccgttccaacca
ggaaagtgccttgttgatctaaggaaaatcacatgatggagggaagagccaactgccact
acatcatcgtaacttattcgcagcatgtgaagctcggttgtttggaaatttttccctcca
ttgtgtttcccaaaaatgtgttcctcgacgttaggaagttaaatgcagaacatgtgtaac
aactgatgtgttttgagttgattctgtagttatgaaatagctaagttgtatagatgctgt
ccgtgtcctgctgacggtgggaactctgtcttctgtaggcatgtcagcatcgctcaaatt
cagagatcatctgctgcactactccttcactgaaacagctgggcctgcaactccccctga
agaccaaagccttcttcctgttagacgggattctttccaaacactttgatctcacttatg
tgcataatcctgtgtttgagccttttgaaaagccagtaatgatctcaataggcaatgaaa
atgtagtggaaattaaggtaagagttgcttaaattactctcttaaatgaacttgaattgc
tctgttggcttcgcagccatgtaaatagagtcattgtatgtgctcagtgtatcctattct
acatcagcaaatatcaaagctctgaaaacaaatctctttggcagaaactaaaagataagg
gtagttatccattgctttctaatgaagcatttaagacccccttccttgtgtatatgttaa
gaagtaacaaatgctgagcataaatctatcaaacaggctcccgccaatgctgtcatgatg
atgtgatggcatgcatgccctcctgggcttcaccgacacatgcttattgagagacaaaca
gtaagagctgtgatgatagatgcatttgtgcagtttcgtgtttccttgtagtttgtgaag
ttctgtatctatgtgtagccagttgcgggggaggggcgggcatgccatggcaaatatttg
gagacaggaggtcaatttttcagagttagtttttcttcttgtaccttgtttctatgtctc
tctctatatattccttctctctccatatatacctatatatatagtataattatatattat
ggtatataatatataagaagtagtatatacatatactacttcttagagtatttcataggc
atattttgttcatattcactcccctctcctccctgtaattcttcccagatacctgccctc
ccccttctcaattttatgtcctctttaaaaaaaataaaatgaaataacctaccaaatcca
atttgcatctcccttactacattcatagacctgggccatccactggaatgtacttgtagt
tgacttaccagagaccacaccctttacaaaacaaaaatcagctgtcctccaaaattccca
cacgtcgcagcaactccttagctcggggtggaagctcacgtacaggttctgtgcagacag
ctgtgtgttcctgaacgaacagttccgacgtgaactgtttggaatgaacaaccagcaagc
acggcttcacgctgctcatccccaccctctgactcttacactcttcctatcctcaccacc
cttccccgcttccaagatatggtccctcaggcctggggaggaaagggtgatatggatgct
ccatgcctggcttagcactctgccagcactgattttctgcactttgaccaggtctgggtt
tatgttgtaaccaccgagcaatgcacaaagtcccctgacaaagtctgaaagctacactaa
tctacaagcacagagataggaatttagaagacagtttgattttatacctatttggcaaaa
taatctcccccatggaacctgtcagcttcccggccatgggttcttgaccacattacacag
caaggcagagtcttattgtttgtgccactccaggctagatggtccataagtttctaagcg
gttctcttacctctgcctccccgtcataggagtactgggattataggtgcacagcattca
gttttggacatggtctttgggtattcaattcatcttatacccactgggccatttcatagg
tgtgcttaaatctaagctgatttataaatgggccaggattaccaccaccttgggaatgca
ttagcttctaaaacctacttaatacatggtaacggatcaccttcctgctgcagataaaga
tcactaagaaccaggcagaaacagtaaggactcagatcagctgtcttctgttctttgagt
cattttcacttctgataataagaaagctagcaaaatgatcaagatttgagctttccgtag
tccactgaaatagcaaactagacatccctcacaacctgttgtctgagacattgagaacgt
tttctcctgaaagaacatcgaatgcaaataagagcacacatgagcagcagagtagcccct
gctcaggtgtcatgtgggtggcatgcgtcatcgccatccgagtgacacttccactgcaat
agttctgctttttcagggagatcttttttgtctctgaaccaacccatgcgcacactcacc
ctcacacagtcactaacctcaccattgcattttatacaataattaagtaaacccagcatg
aaattaaatggaagcctgcttcactgaacagcatgtttgccccaccaaagttctttcttc
tgcttctttaattagttttaaaagagaaagggttttatcacttctttcctttcccccccc
caataaaactaatctagtgtgaccttttgctttcaacaataacagtttgctgtttgaaag
attccatttgttttttcttgatgaaaacaaaacaaaacggtttgtgtgcaaatagtttta
tgccaccccaaacactatttctctgttcctgtgtctatgatggacagattagagataaga
ggttctttaaccacccttacaaacctggtatttgatggaaaagaaactcctctctgtaaa
ctaagcagccgttattcaatgtcctacaaagttgttggaccaagaaaaacatgacttgac
atcaccctaagtctgttaatagtatttccaacatggcccaagttccctagagatgggcac
aaagcagtcacctttcttcgctatataaagttcactcattctctaacaatctatagcact
tgtgtgtcacaaagctgtgctctagcagggacagaaaagtttagggtaattgttttaatg
tcccgattcactcctttcccatacaccattttctgtaagtctaggaggaaatataagtgg
aaagtatgtcttattgactgatgctttctcaatttctaaaatccatcactttgaaccttc
tgcctctcttggacacccagtagtgtgtttttgtgaaaagaatttcttgtacttatccca
ctgccattcaaacaggagtgcaaagggtatttgccttccattagtgatagtgctatggtg
ctagagtgtgacttggttgtgatctctcatcgagcatgctcaagaccacaggcctaacca
ataatactacaaagataaacctgttagacaaaaagcaagtgggagctggaaaggtgggtc
agtggtgaaggctgtatactgctcttgcagaaaagctgagttaggaattgtctcccagca
cccatgccaaacctcacagtcatctgtaacttcaactccagaaaacccattgcctcctgt
ggagtcagcttgtgcaccaagaaacatgcatgtgtgcataacaactaaagaagaggagga
gggaggagccagaggggagtaggaggagactggtagttaggagccatagtgcctgcttgg
aaccccactacggggagctaggataggaagataagggattctaggccagcatgggctatc
tagtgaaacaatgtcagaaagcaaaggaagcaatatctatgggagaaattatgctatgaa
atttgttgtttactgccaggaggtgttcacattcctcaaccaggtgtacctataagaatc
ccttatttaaagaggaccatgatagttttcagccccagttgtaggatctgcctcagcaac
tagttggcctggtgactgtctatgcaaaaggactggccaccatagctggtcatttttaat
gatagatcaggaatcctatagatgatagaggtagttccagaccaccaagagcacttgtga
aaggtgttgtagagtaagcttctctttggtagtaacaccgtggggttcccatgaacaata
gcactcatgtttatgaatcattttacagtaacacaaggtttttgctttatgttattcgat
ttaaatcttatgcagacctttgaggttagaaggtcagtaggtattgttccctattaacaa
gtaaataaacaagtttagaatgattaactcaattgtcttggggtcctctggggagcaatc
agtggtactaagacttagatgcagctttcctgagtcccagttctgtgacattcacagtgt
ttctaattattcagtttcatttaatgaatataaaaatactttatagtagagaaatttttt
tatcatgtgacataggttgtgcacacttatttgagtgaaatagctctaaacatttttaag
ttttattttattttaagtgtgtgtgtctgtgtaggtatgtataggtgtaagtaggggtac
ctgtggagtccaaaagagggtggatcccatggagctagaactataggccatgttgtaagc
cccgtggatgatgggaactgaactcaggttctttagaagggtagtaaaggtcttaactgc
tgagccatctctctagccccactctaaactttcttcgaacatctaaaattcgatgagtct
ttgttttcccctagttgtcccacattgggtgacgagtagatttttgcatcagatagaatt
tgctaaactttgtgacttagtccctccttgaagcttagcccccctcctgtcaatcagcaa
tcacaaaataccaagagttttaccggagaaaatgcgatcattgtaattccgagttgccct
gtgtgtctaaagaattgaagctctctctctctcacaacattttatttagaatcccgtata
ttgtcacttcaatgtctacttaataaatagttgataatcagtaatggaagctttaaaatc
atttccaaggctcgataaagctacatttactttgaatacaaaacttaagctgcatccatt
tttgttcttcctgctttgataccagttccgcttagatagctagggccaccgggattactc
ttgccatatctatgccattctatctgatttcagcttataaagacatttcatcttcagtgt
tgttggtaacatatattctattagtcagtgctcatcatgtgttccttgatggttatgaat
caaaaagaattcagccttttagttgtttattcttctgattctccaaggcgatcataaggc
tgaacacatgagtcctggagaaggacgtgtattattgtcctcccttcccccacccttagc
tattatctaagcactcgaggcacatgttagggcttctcataaatcaagccctccggttct
ttaatctctttcctctgtcattcgctgaattccctccgatatgtgagtaagggcctgcgc
cctttctagacctaaccaacaagttgtcatttcaagccccaaagtgacccgtgagattta
tgtgcttctctgtggaattaccctgtgcagctgacctagatcaatggcctgttcctaccg
cctctggaagtacaataagggcagggtctgcctgtgttcatttctttagtggagccgtgg
aatataaagatgtgctttctttcagatactcctatccctagaatctcaggccaacctatc
ttgaaatccatgaggcactacaggaaaagcagttttggacaccctcaagagcttggaaaa
caaagttgttaggagctgttccttgtccataagaaagacagtaataggttttgatagctc
tctcctctaagtaacagcctatttaataaattactactcattaagtcttgatatgaaaaa
aatgtattcaggtttgcacttctttcccaagactaatgattgctttcttgaacaaaatgt
tgatgttttaacatttaacattcctggtgttaactcaagttaactatgccaagttgggta
atgtttaatagtcctcaagaaactacataattatttaaaataatgcaattgtgctctcaa
aacctaatgaaggtcatacggcatcttctgggaatttcattgaaatgaatttatttatgt
gcattgttcaactaagcagaatcaaaagaaattgctgaactcaaacagctaacggaatgt
attgtcgagggagttccttggatcgctggagatgagacctgggctttggtattttccaaa
gtgttcagtgtggtgctaaaagtgaatcattgcaaacgacagtgttaagccaatcagcag
gtttagctgctaagctcgaagctgtgttcttttttgccaaacgcccatacttcatgtgaa
gacagtaataagataattatgcgtgagagttttcaacgtaaggacacaaacaatatctcc
ttcccttttctctaaaactgagcctgatggaaaatctcctcttatcattcctgcccagtg
tcctgaaatgctcagactccctttcagccagctcaactcccatgaagctgaacaccataa
aaaatcagatttcttggaaaacagcgtctgcatttgttgtattcttggcttccttctaga
actgccagccttcctactgacctgtgaagtgttaatgacctttcatttctgttttctttt
tcccttccagggaaacaatattgaccctgaagcagttaaaggtgaagtgttaaaagttgg
aaatcagagctgcgagagtctccactggcactctggagctgtgttgtgtacagtccccag
tgacctgctcaaactgaacagcgagctaaatatagaggtggggttcccgcaagcctctca
tgatgtaaatagggatgccgttgtaattatgtcaccaggaggcttaaaataaatcattaa
agctcatctgtatgttggctctagctcatcagctcagcctcagttcctagctgtgatttg
agaaatgtctaggtttttaatcacactgtctctttcccctgggtcaaaagtatgattctc
aaaagtcatgccacactcttgccaaaacatgctgccgttctccgaaggaacagagcacat
gcaagactgtcccttctccctctttttaccaggctaaggggccttcccacttcagtggtc
acaatgcatagaactctataaataaaaagaatcgtatccacttggcagagtaaagtggaa
acccagttgatgttgttttttttttttaatcaatctttttgttatcatttttcttaagtt
ttatttatttattatttatatgagtacactgtagctgtcttcagacacaccagagagggg
catcagattccattccagatggttgtgagccaccaccacgtggttgccgggaattgaact
caggacctctggaagggtagtcactgctcttaaccactgagccacctctccaccccgccc
ccaattgttctgtattaccttctttcgcatccacaactaagtcagatgacccagaagaag
aatttcttttattatttttaacagtttatttttgatatagcgcataaatcatataatttg
ccactcggaatgtacagttcaaggggcttggaacatttaaattgtaaatttctttaagtt
gcggtaacacagccctgtaacctctaatctacttcttttctttatgaatttgctgacctg
ggtatttcatctaagtcaaatcatacaatatttgtcttttggcatcttgctcatttgact
tggcaaatatttttgtggttcattctagtttatggctgaatgatatcttatttcatgcat
atcatatattgcttactctagaaatggtagctttgaaggattcctgaaatattctggaaa
cgttaagaaatggaaatatacaaaagaattacaaaatctgagaccgaatgtagaaatttc
agaatgaccatcaaagttaaaaatcagaaagcacttgagctgggaggaaccacagatttc
ttctatatatcaaagtagaaatagactatgagactttattatcctatatggtctcccctc
ttctgagaaattttttctgctatgcattccaccctcccaaatggggcatcagtttcattt
attcatacttcaatggtatcataatacttgatcgatccatttcccttcattattctttag
ttcctcaagatcaaagaatatttttgtttatctaaatcatgctttaggtaatcaatattt
cctaattatctggacattgaggcagaatcaaggaaattctcacttactctgaaggctgta
atgcaccttctagaataatggccaccagggtgctaattggaatccagagaaacttggtcc
cccatagatagtatattttatatcaacctcggacaaaatctgactttccttcttatatat
ttccagtggaagcaagcagtctcttcaactgttcttggaaaagtgatcgttcaaccggat
cagaattttgcaggattgatcattggtgcggtctcaatatcagtagtagttttgttatta
tccgggctcttcctgtggatgagaaagagaaagcataaaggtgcatattttgtttattgt
ctaagaagctaccatagtgatttagtgattacattcaacactgtcatggagatatatggg
ttgtctaataagcattcataaaaggctgtgagttctgggcactgggtcaaagtctcctgg
gacctgtgacagcaaagtctttaacaagctctctctttctctctgttttaagatctgggc
agtgaattagttcgctatgacgcaagagtacacactcctcatttggataggcttgtaagt
gcccgaagtgtaagtccaactacagagatggtttcaaatgagtctgtagactacagagct
acttttccagaaggtataattcagtttactatcctgagaaatatctatacatagacctct
gtgagctgtggcattgttcttgctttttgctttttgtcctgatatttttatacaagtagg
aaaaaaaaaggtgttgacctctgctaaacttgatgcagaattgcatggccttcactttaa
aatcaaactcatgcaggtatcatattggaattttagcatctgcaagctctctgctcacgt
acagacaggttcactttagaattatttgagcaaggtaacttacctcagccattctaagac
ctgagatgttctccttaacccttcatttagacttataaagtatttttatttcaatgtaat
tttaaagtgctatcttttgggggaaacttttgaattatgccattagtcatctttaaaaca
ttctcaatgagcatatcttttgcctagcaccatctacaacttgaatatattttgagatgc
atccaagaaaaacctccagcactgctattcatcaacagcatctgctttgcaaaacaccag
accgacaaatggtcaggttggccagggcatttcacattgttttacttaaacatgtcttac
acaaagcaaaatgtctgtattgtaccagggccattatctttagaagttacaggacatgag
tcaagtacaagcacttccctgttgaaatatctaccattggataaataaagtgagtcacag
acagtgtggatactgagaagttagaagctgctcatccaagccagtacaccagcagtgaga
cactgaacattccaagtttctcaccgcttgttgcctgcccttcctgagatttgggttagt
tctccagagattaccgaatgccccacaggactccattcactgttagaaggaaacccagtc
ctttaagaatgtggacgaaccaagctcaatgcatgcttttaaacttgaggtataagtagt
agttcataaccatctttaatagctctaacctggaattattgaggtttgcaactaactgct
ctttaccaagctttcctgggcatgggagataattgtctataaaatgcttatagcccaaga
aagaagatctgagtttgtgtcaccagaacgtacataaaagtcacatgtcctgggcatgga
gggcacacatcatcagagtctgttggcagagcagctccagattcagttggagaaataaag
tggagaatgactgaggaagacgccaagcattgacctctggcataagcacaatataaacac
atacaagcacacacaccataacactttcttgatctttaaagagtgtgtgtgtgtatgtgt
gtgtgtgtgtgtgtgtgtgtgtgtgtgtgtgtgtgtggtgtacgagatgaaaggtggatt
agataagtggtccccagtggcaacaacagataatattgtttacttgcaatcaaacaagaa
actcagtacttaagaaagctgatgacgtcatgactatttctaactccacttaagcatgtt
tagtattttccacagtagctcttttggttaataatacttactcagccagacaataaatct
caaaaatacctccaggaaagttttggaagggcctttatagtcataataatctgtagctca
aaacaaacgaatgcagcctcccaagaagattctagaattctgaagaggtcttcacaaatg
gtagatgggtaaaggaaaaaggaagacttgttctctggctggcccttccatagcaaggag
tcaaatgagggttttctaaccttgctcctttaccctcaccttcctttgcatctggagttc
agagctgtaggttcttgggggctgaggaaaatcttttgtaagatacaaaacaaaggtctc
ctgaaggaaactcctcctgagcctccaatacacaaagaagccagttcagatcattcgtat
gtaatcctgctgaaatgtcatagagaattctgagtccccacgggggaaaattattctcac
agctatagaaagagttctgcagttgctactggctaggtttgggatgtgcactctctcatt
cttctcttaggatggcctccctttgcctttcttactttccctgcctgcaaggagcaggtg
gaaagcaagccaggagggagacatggggtttcctagccatgatgatacatgttaggcaag
tgaggaatgtaaagcactaagaagtcctcaacacacacacacacacacacacacatacac
acacacacacacacaaactgccagccagttgctgtgattctaatgtccagtcattgttgt
gggtggtgttccagtgggaaatgcaaagcacctagtggcttctttgtctcatttaggttt
aaaagcactcagtgccacagctccttaacttggcatgaaactgccatctccctacaaaag
aaaccttgcttaagggtcactttggttgtaaagatgggctagtgggaaactgagccctgc
ccaaacatcctcaactgaacagtggtagggcacactaacacagatccaactgcctgctct
aagaagccgtaacactctgtgaccccaccataatgtgggagcacttaccactactgtgca
agactcccaagcctgagaatgtcgcattagtcacttctaacaatatataagtgcaggttg
acaatcatagcccaaaattttgaagtaaaaaaatagttgaaagctctgtggtgtgcgtgt
gtgtgtgtgtgtgtgtgtgtgtgtgtgtgtgtgtgtgtgtgtgtgtgtgtgcctgtatgt
gcatgtccttgtacctacatgtagagcccagagcaagatgtcagtagcctttactatcat
tcttggccttgataccttatgacaggctctgtcactgaacctgatgctcacctttttttt
tttttttttttttttttttttgctaggctcactagaaactcttgggatccacctgtcttg
tctccacaatgctttttctgtttatatgacaactgggggtttgaactcaagtcctcacgc
ttgctaagctagtgctgctacccacagaaccatctccccagcccttaagaactaggatac
tttgaagtgtcacgctgaaaagtttttatattttcgattttaaatttcagattgtgtgat
cagggatgaatgaccaaccattaaagtccatgtcactgtttcaaactctgagacaattca
aaatctcaacagtctctggtcccaagcatttttgaaagggatattcaacttgtattgatt
gtatgtatttttctgtacatattcccttgtccaggagttcccatgacacttatcgtttcc
gttagtaagtcgtcatctcaaacggcatctattttttattttttatatctaaactgttta
tttgcaggcctgggcaactgcgtaaccactttcactgcttccgagcctctgactcttttc
ctttttagcataatgcttgtgttaaccctttgggactcttcatacaatgcatcttgatcg
tttttagccttactcttcccgctgactccctgtcctccccaccccatctcatgtcctctt
tttgcattttaataacttacgtaggtcaatatgtgctacccacagattcctgggtgtggg
gccatgtagtcgaacatggtgctcacatgggtcctcacacttaagggaaagtaaccctta
cccctagaagccatcacctgtccatactgcttctgattcttagaggaagattatgtctta
aaaggaacttcaggcgttgctttttggtattaataaaaagagaaataaatacccaaggaa
accaatcagacaaacaagagtccattgttaacactgctcacttaaaatggttttttttct
actttataaaatgtttctctgtccaaacatgtgtgtgtgtgtgtgtgtgtgtgtgtgtgt
gtgtgtgtgtgccttttcccgattcactgccatctttctccaaccattcctttgcaaaga
gtgttcccagcctagcatttcgttactgttaaaatccactattaatcccctttaccaccc
ctgaggcacaccccaatgagtgaggtttcatggctgtatctatttgctttatcttgcaga
ccagtttcccaactcctctcagaatggagcatgcagacaagtgcaataccctctgacaga
cctgtcccctatcctgacaagtggagactctgatatatccagcccattactacaaaatac
tgttcacattgacctcagtgctctaaatccagagctggtccaagcagttcagcacgtagt
gattggacccagcagcctgattgtgcatttcaatgaagtcataggaagaggtaagtattt
ccatcagttctctgttaagtacagttttccagtaagccatttatctcctgttttgcagat
taggaatttagacaatgctgagggctcctgacagagcctgataacgagttttgtcctgca
gaaatacagacatgaaaagtcatagtcatggagactgccctgtgcgtggaatcatttgga
tattatcacaggagagaagaccccatttctccctcatatttctcacagtaactacagtgt
cttgggggaaaatcatgccagttttttcactcctttatctcttcaatcttactttatcct
gagagctgtaacaaaatctagtctatagcggcttgtacactgctggacagcatcaggata
cggggaatttatagccctcccctaatctaaggcaacatatatcatctccacaatgcactc
caatttcttcacacacaaaaaatgactatttgcaagaagctagccagagcatcgataact
tcaaacattaacactattggaggaaatatttgtcaggaagagaaaccaaccagaagccat
gagataaaatctactgtaaaatccttttaaacgtagtggcttcgggttgggctactccta
ttttaaatgctctaaagaggttgcataggcatttgccagggtggtgcaggagaaagtgac
agggtggcggtacgtgaacactggtccttctgagcatccagagctgagtatctacgttgt
ttcttcctgaaaaggggcctctgtgcacgagtgtatgattgggttatattgctggcctgt
aactccagtaagtggtccagtattggagatatagtctcactggttatattctcactgttg
tattttataaaacagcagtgtaatggagagggagggagcatctcggtgggcctgtgccta
gacgtcaccccgaacaaccacgccaagtgacagcaggcctcacataaaaggaagttttaa
tattgggcaaaagccttccaggaacagatggggacagagagagagagagagagagagaga
gagagacctggggtgtggggtgcgagcattcctcttatatatcagccttatacatggcta
taggtgatgatgtaagctgttgctagatcctacgtccctgggaggagcctagtggaattc
tctgtaagccaatactcactctacgtgttgtaaaatcaggacttttttttaatgaaaggt
gataacatggtgataatttctcccaagtcacagtcattaagaaactatcagtattaacta
ctgtttgtttatatgcccccccacacacacacacacatggaaaattgtgaccactcatga
gcatggcttttattatattcatctttgtgtaagtcacagaggatagccccatacctcata
tagtaagcactcaggacagcttgccgaagtccatgaattaattaaatgacttacacagcc
gtcagacacttggcacctctgggagaaattactgccgcctctgttgagaggctgctattg
gggaaatgagtggttaaagtcagagggaaatgtatgaagtgagtcactgggaatctgctc
catttgggcaactgtcttttgatccctgccaaagtggcttacatattaaccagtgactaa
caggggaaaccctaactctataatacattatttataatcagttactagactatagaggac
atattttacacgtattcaagtggataaaattatttacatgttttctttaatattatttta
tccttaatataatatatttcctttcatgcagaagctattattgtgtccagtgatacccca
atgacttgatactttggtatattaacgtttaaaagaagccatattactacaatttgcacc
atatattaaataatcacattgcttatagcatggagagaagtgtaatgcatctatatttat
atctcacacttgtaccacacagagtgatgttgttaatcaaagtgtcataagcaatgtacc
attttttttgtcttacagaaaaaaaggcttaataaataattattgcataaagtcagttta
actctagcaagttctctttttcaatagggcattttggctgtgtctatcatgggactttgc
tggacaatgacggaaagaaaattcactgtgctgtgaaatccttaaatagtaagttgcatt
tactacggaagggaacatttgtggtttgcaaataatgaagtgttcatttgcactttccct
tgtggaaaaaaggcatctgctactgaaattgtggaattaatcctgaaaatgtgtttagtc
taaacacttattgagatagtccctctgaaattatcctacggagaactaataagtaaggca
ggaggggcggtgagtctcttagatgaactgagtaccatttagccacgttcaacttataat
atttgttttgcaaatgacatttatggaaactattgaaagcgttggcacataccatagtaa
tgactcattttgcccagagacactactacactacactttttaaccagcactccattttag
aaaaaaacgataactgaagtaatacgagcaggagagaaatgtactggcagaggactgaca
aatcattaaggatggtagccctcacttatccacggttaggcaatgaggtgtcccacagaa
atacgtttcctaaggagatgcaacgtgtccccttttaatgcaatacttcttaaaaattta
gccattacatagaaaactcttaagatcaaatgctcattctctttaaagtccaaagtatgc
ttatgaacataaacttagtctttactgatgcagaggcacaactgtgacattgtacaagcc
agtgtactttgcacgtgagaggatccccggctccgcctctattgacagagctcacatatt
tgctttgctactttgtaattttataccttagaatttgaagccacctggaaaatgttagca
aagtacattatagatttgtattagatctaataagcttcgaaagtgcaaacggtaggcttc
cctccaaggcactctgataccagaactacttcagctctttcaaacatccatcaattctcc
atgatgagcatcattctatacgcttaattttgttggatacctgactacaaaaataattaa
agggacagtctacgtggagttcagcagcaatctgtggtagattaagtataccgatcaata
aactgacctcaaaggaaagcagtgttgccatttatactcagaacagccctaatcccaagc
catttttctgtccttgtcctgtggttactgttgtcagtccacgttgacctccatcatcat
ccaggccttagaacacatttggttctcgggaacatcaaagagataagtcatgacatttat
gtgaatgctgttaactctttgtgggtgtgccatcatgcccttggtaggtcgttctagaag
taattaggatatactacactaaccactagctcttctgggctcagtgagtaacatcaataa
gcataaggacccctgcactcacaaaaaaggccagcatgcccacaagtgtttatagcccca
gaactatggggattggaaccaggataactggggcttgctgacatgcagccttgatccaaa
ttcagtgagagaccctggctcaaaagaatagtacaaaaaggaaatggatgtcattctcgg
acctttgtgtacacacacacacacacacacacacacacacacacacgaatacactgcatg
aactcaaacgcatgtaacccacttagttgcagaggatggaactcactggtggagcattta
catatacaaggctcagtttaatcctcaatacagaaaggagttggggagctacctacatat
gccgcatggtgactggtccacaacttctcctagatcagtaatcactgaaccatagcctac
tggctattttcatgggtgacattgtttgggccccaggcatttactgtccacactctcatg
gttcagcagcagagttaagtatttgcaacagcaccacatggcccataaagccgaacacta
accaactacaacagaacttgacagcctagaccctggacgctgcccggatggaacagtgtg
cttccttggtttgtatctgtataagacaacctaggcttctgcgtgagaccagttgtttcc
tgaactctgttttacaaatgatgttgtcagtgatgacttgttggcactgcacagggtgac
accattgaggctcgagaaaacaatatcctacactacatcggattggtttgctgagtcctt
tgaactaaaaggcctctgtcaggcctcttctgactatctcttgtctctctcaccccaggc
ctgctttattcctgaaagtagaagtaggcctcaaaaattagaacttctccccaccagggc
aaatcataaaaactagaacccttgttcccaaaagccaggcatagtcccttgaaatattat
tctgagcatcctcttcttgtttttgagctgcatggccacaaaatgttccctgacttacat
tgtctgccagccactcatgagaccctcattatagaaagggtcctacttacaccctggaag
aagggacgatgtcccagagagagggacaatggccaaacagatgagctttgctgggttccc
cttcagtagtttccattcattaggtcacaggctttttgatcgagtcatgtttttcacaac
tgtccatttttcctcaaatccaagcatgaaaggaatagttcccctgggtacttagatctc
catttctgaaggcccccatgtcttataaagctcattttcaaaagatgttatgtgagccta
gaatgatgctcagcagttaagagaacttcctactcttccagcggacttgggctttgttcc
cagcagccactgtgggtggttcaccatcatctgttcttctcccacccccacatatacata
ttaattgtaataataaataaaactgtttttaaagaagacctcatacttttctgttgttaa
tcagttcttagttgtaggattctcagatgttaccccaggataggtaaggaaagtggggaa
aaaaaaaagacctttctgccccagacaccactcactcaggcacgttgtagaaagaacacc
ctgtggttgaagcaactggacaaggtgtcacctgctggttttggactttttttttctctt
gctacctaaatttgaaaaagtattcattgtcctccaatgaggctaaagtctcaacactga
atttttcaggaatcacagatatagaagaggtctcccagtttctgactgagggaatcatca
tgaaagacttcagccatcccaatgttctctcactcttgggaatctgcctgaggagtgaag
ggtctcctctggtggtcctgccctatatgaagcatggagatctgcgaaatttcattcgaa
acgagactcatgtaagtactttactaagctcattgaccttcaacttaaccagatagttat
aagctatcatggatgtgcagaaaaacaaatccaggtcctctgcaagagtagcaaatgccc
ttaacaagggagccatctttccagccagttggtttgcttgccctcttgcttcttcgttcg
gtgtattgggatgcctgcacgtgcacctatcagagtacacgttcaagccaaaggctgaca
ttgggtttcttcctcaattctttctctaccttaggtttttgaaacaaggtgtcgcaccaa
aactggagttcgacattttgcctaaattagctagccagtgagaccctaagatctgcctgt
ctctgccccctgctccagagctagaggtgtaccatagcacctgccccctgctctggtgct
agaggtgtagcgtagcgcctggcgtttacatggatggtaggggtctgaattcaggttctc
atgcttacagagcaagcatttacccactgacccatctttccagctccaacacaaacgtgc
ggctctcataaaaagctacttgccaatcctgcctgatgatgccgtctctgtaacatccat
aggcagatgctgtctgagaaaaagagaaatagatctttaataattctgtatattgatcat
gtgttgaaataatactttagaaaatatgggttaaaatatgttgtgatgtttcatctacct
ccgttttaaagtatatgtgtatcttactctatttgataccaaatagtgctatactaggca
gataccatatatatgtacattcacatacacaccagcttatagcgtagggactttgcatat
cttgtttgcgcctgtgggtccagtgctcagcacataggctcttaataaatgttagtccaa
tagatgagctcacggttacaaaagaggcccacacctcttgtgggtgtgaggtttttatga
cccttataacaagacataacagtcaagtgaactttggccaggcaagggctgaggagaatg
gaatggggagctcccaaaactaagctgattggatggcctccggcttggctactgctgtgc
aggtccccaggggagtcaaccaagtagctttgctcttcatcaaaaatgactgtgtaaaca
tgagctaagtaagctctaggacattgaggaaatagtttacattcagccaaaagaataaaa
caccctcaggatatgaaaatgtttgcagataattcaaattggcattgcaaaaaggcctta
ctttaactcttgtcgtctctctgacgagtcagtcagcttagacaccttctctctagcact
attctcccaggattaaagcagggagagatgtcctactgtccattacagaatagaagctgg
cctctgaaaacctagagagtggttactggtcctaacacatatgtcctaatgggatgtcta
agcttcaagatgtggcctgttcacatgctctgtgggctttgtgtactagcagggtctgca
gcccttctgtctgggttctccctggaatattgtcatcagaagctccaaggtagctgctga
aggagagacagcccattctggatagtaatgtctgtctcagagctgtcagccacagtgaca
tctataacttcagattccagtcttacttgtagagaacagtatacaccattctctgtgttg
gtccaggactgctggatgacgagtgagctggtgcattagttctgatgagcttccagcaga
cttcatcagaggataccctgatgcaccactagtccttgggaatggtttggcttgtttctc
tgagcctcctacattcaccaagtgcctgatgctttgacatctagatccttgttggtttgg
atagaaatgctccttctttcagggctaattcttttttttaattggatattttctttattt
acatttcaagtgttaccccctttcctggtttcctctccgaaaatgccttccccctggcat
tcctttacactgggacatagagccttcgcaggaccaagggtctctcctcccattgatgtc
tgattaggccatcctctgctacatatgcagctggactcatgagtcccaacatgtgtattc
tttggttgaggtttggttcctgggagctctgggagtactggttggttcatattgttcttc
ctcctatggggctgcaaaccccttcaactccttgggtcctttctctatctccttctttgt
ggaccctgtgttcaatgaatggcacaggattcattcattggatccacagtacggatggca
gtgagcatccacttctgtatttgtcaggcactagcagagcctcttaagagacagcatcca
caatagtgtctggatttggtgattgtatatgggatgggtcctcaggtagggcaggctctg
gatggtcattccttcagtctctgctccatactttgtctccgtaactccttccatgcgtgt
tttgttcccccttctaagaagaatcaaaatatccacactttggtcttccttcttcttgag
tttcatgtggtttgtgagttgtaccttaggtattctgaacttctgggctaatatccactt
atcagtgagtgcatatcatgtgtgttctttttcttaaagtagtctacaccctgcctttag
agtgtgcctttcatgtgcaaaccaaccggtgcctcagctacctctacatcaggctctcag
actctgagctagtgtctacttatcttaatcaccctaggaccaggcaagtggccctgctga
aactattgaaaagagccaaggctggctttgtcctgcaccttcgcaaggaaactgcaataa
agcatcttgctcatgctttcccctcctgcctcctgactgtctctgatgctttccaataca
gctctgcatgtgtgctgtgtcataatagggttttttgttttttgtttttgaaactgtaag
aagcaaactgtcttttcaacaggaactatctcctgatcaattctgtctcatcatgcacat
taaattataaaacctgcatttcaaaacatctgcatttccctatctggaaaacagagcctg
taacacttcccaagcagaagtgtgtacgaaataactaaatttatagaaaacatctagccc
ggtactttgtatacagtactacttaacaaatagctgtggctctccacagggcatgagtta
ttatttgagactagataagtcatataaacattgcagtgttctgagctcactgttagaaca
tcgagtgtttatgcttttccaaccctctttgattgcagaatccaactgtgaaagatctta
taggatttggccttcaagtagccaaaggcatgaaatatcttgccagcaaaaagtttgtcc
acagagacttagctgcaagaaactgcatgtaagtatgaaaatatctctatttgcaaagta
caaatgaagtgttttctcactactatgccagtaaggacattttctctcttctcttcgaag
aaaaaaaaaaaaaaaaagaaagaaagaaagaaagaaagaaagaaagaaagaaagaaagaa
agaaagaaagaaagaaagaaagaaaggaaggaaaggaaaggaaaaagaagaaaatgtatt
tccctgattattttgagtgaatctgtaagcccctgggatgtaggtggggcttttagtttt
atcaaacaaagcatttaaaaggttgctccacaggggacctcaaacagctgctctactcca
gctttcctggtccttcccaccagcagtctccagtgttgtggtttcacaccgaattagtga
ttgggagagagaatttgatctccagcatttgacagtgaaaggggcgagctggtaacagga
ataccaatgcagtgtaactcccaacagcagctctgaaaccagcctgcagaagcgctacca
aaaatggtctttgggaatgaatatacaaagaacttttatttgtgtctggctgcccggctg
tgtaacgacaacagtcaacagtttataattgagagtcgcggctttcccttgcagagcaca
ctgatccatggctcgtggtatgtgtgaatgaaagagctctgctattaatgttctacctag
gttttgctcagggtaacatcataaaagtacattaaacaatggatacgtggtcttagcaga
aagtgtttgtctcactgatgttgtgtcggtttggtttggtttttttttagcatgacagtg
ttttgctttctatctccctgcctcactgatggcacatatgagttttatttgctggctggc
ctattttagagcaaaaaatggtaaaatagcacccatagcctcttcatcccatgaaatata
ttgtaagtaagataacaagggaagatgtaggtgatgtaggtggtgtagtgtgtaggcctg
gcgccctatttgttttgccaccaaggagagccatggggaatgcagctttaccttttctgc
aaacctacaccataccaaatgccatgtcattcacaatgtctctcttcagccagtggaatt
tgtaatgtaaatgtcaggcatttttattcaggaattccactgtaatttagcattagtcaa
taggccagaggaaattatggatcactaataccaaagccacttttgaaaatctatagacat
tcagtgctgttgtaaattattctactccagtcagtaataatttttctcctgtaggttgga
tgaaaaattcactgtcaaggttgctgatttcggtcttgccagagacatgtacgataaaga
gtactatagtgtccacaacaagacgggtgccaagctaccagtaaagtggatggctttaga
gagtctgcaaacgcagaagttcaccaccaagtcagatgtggtaatgtacccatccttcct
aaatttctctttctatcctttctctccgtagttgtatggtaacatttttttatgaagttc
aaaaccaccaattgaaggagtaaaactggagttagctgtccagtaggtatcaaactatat
tcagaatttctcttgtttattcaaaaatatttgtagaccgaagcaccacactgagctata
cggtcagatttcaataatctcctagagatcccccatcttccaacaccggcacacacagaa
atctagactagtgatatttttctgagagtccaaaagaaatgatttcaaagaatctacaca
gtaaagtgagaagggaggcagagaggctgaagatccagacggagagactgccagggcagc
cagcgagagagaaacatgtaacaaacattgtgggtgaagagaagcaagtctactggttct
cactggtccagaagccttggccttggcctcttaggacttccagagcatgctcagagcatg
agtgctgtgtgaaaccccgaggaggatgttttactcacatgccaagagtcaggagaagtt
tgatgtttaggtagaaaaacatgtgatgttttccccttaaggatacaaccacaaatctgt
gctgttcatacacaagccatcctggaaatgttcctggaggctgtgagcttcaaaagggaa
agtcgacagctgcagagagatgacaagggatagggaccgagggtggtggaaagaagtcat
ctcactcctctgtcagccagagaggggtagactttgtggaataagccaaagaaggagtgt
tcatccagtttctgatcctgtgaggaagaggaggcactgacatttattcgaggtgactaa
ccgtttgttttcacaagccacggcaaatgtaaagagatttctggggtcatgagatccaga
aagaaagaaagaaagaaagaaagaaagaaagaaagaaagaaagaaagaaagaaagaaaga
aagaaagaaagaaagaaagaaagaaagaaagaaagaaagaaagaaagaaagaaagaaaga
aagaaagaaagaaagaaagaaagaaagaaagaaagggagagggagggagggagggaggga
gggaggagagaaaagaaagtgacagcacaaagtggagccaagtgcctgagatttttgaca
gtgaaagtttgtataggtgaagaagtatgagaaaatgagtgttagagagggacactaacc
aaggtggcaggtcagtgcctaagatgagagcttacttatcctcacactcagacttgaccg
cctttgtgcttactggaggggataacagctcaacagcagaagtagacaaaagatctgaat
gggcatcacaccaaacacatgtgcaactcattagctaataatgaaggaaaagaacatgcc
cacacaaagatttacatgtaaaccattgaggtcctaataatcatcagcttgagaatggat
aagtgaaatatgatgcacctcgtgctgtggagatgcctcggtcagtaatgtacttgctgt
gcaggcctaagacctgagtgtgtccccagctcccatgtaaaagctgagccaggcatctgt
ggtcccagccctggggtggcctagacagggaacagacctggggcttgatgcccatctcat
ccattcaaattggtgtgctccaggcccagtgaaagtccctgtcaccaaaaaactaaaggt
aatggggcttagagagatggctcagccaggtaagtgcatttactgccctgccagcatttt
gtagcagctaataaccttctataaatccagttccaggggatccaacacattcttctggca
tctgtgggcaccaagcccatgatacacatgtgtgtaggcaaaatactcatacatacaaaa
taaaaataaggtggatagatacccaaagtagaccttgatccctagccttcacacacacac
acacacacacacatacatacatacatacatacatacatacatacatatatatatatatat
atatatatagagagagagagagagagagagagagagagagagagagagacctatggtgta
aaaccatttggcagtatacaagaatgactgatatatgctgcagtgctgttaaaaccccca
aaactatgtcaagtgaaagagagctgacccaaaagatgaaatgttcaatgatcccatttg
tgagaaatttctagaaagtggtagaactatgaccagaacagatcagtggttgcctgttgc
taagaataggaatggggactgattacaaataggcatgaggaaacttcccagggtgttgca
agtaagctaagactgggatgcaatggtgcctataacctagctgaactttttagcatttga
ttatatactgataaactggtaattctataacctgtaaagtagacatcagcaagaaaaggc
ccatcccaagagccacaaaaacgaaaaccaatgcttaaaggaaattgctgatatcagtgc
ggttcctctctccctctcactgaaagacacaacactgtgaactgtaagccacacacacac
aatgctgcattgaccaacagctgctgattgcacggaataatttgtataaagttttgtttc
aaaggcagcgtagtctttttaaatgttgacgtggagtgtttccaaaagcatgtggtaaac
tgaaagtatctcggatcctaccagcaaaaacttgcctgtgtttgtataggttctcttttc
agccaatgcctaggtgcaatctggccacaccaaatactcacggggcattcaaagcagata
ggaatcactttccatgaagttactcatggccagacagccccattccgtggctctcactta
gcacgagctcttctctgaagtttgtgttcttgcctgttcagtccggctggcttctctctg
tccccattctgcctcatttccctggataatccaccatccacaggcacccagcccttcctg
aaatacccctttcttttggcttctagactctgagccacctggcttttcttcctacatctt
aaccaagaagtttttcttttttttctttttttttattggatattttctttatttacattt
ctaatgttatcccttttcctggtttcccctccgaaaatcccctccccctatcccctcctc
cctgcccctgctcaacaacccacccactcccacttcctggcgctggcattcccgtacact
gaggcatatagagccttctcagggccaagggcctctcctcccattgatgaccgcctaggc
catcctctgctacatgtgcagctggacccatgggtcccaccatgtgtaccaagaagtttt
cttttttcttcacagcctatcttcctcttgtctcctcctataccagctgaagtcttctat
tggtaggcagttacctacacataattataattgccaaggcacctgcttaataaaagtgtt
tgtgtggatatgtttttgtttcattttacatagttaggagtaacacccctgtgtgttcaa
atgtttaagaaagtgccaaatgttttacagaatggctgtagtgttttctctttccaccag
tgacccctttgagttcagaccattcaacatcctcgcctacagctgacattgtcagatttg
gggagttcaggccaatctaataaagctgtactttctttttaatctatatttcatctatat
tgctctaatgactactaattttgaacatgtcatgtgctcagtgtcacccttgtatcattt
ttgatgagacgtctaatcataccttaccctcattttggcttgagttgtttgcgtcagttg
tgtattctgcatatgggtgggccatcgggcaagtgtttcattatagcctaggacaatgct
ttcgggaagctgtatctgtctaacttttgtcccaggagacctccaactcccttctgatgt
cattgtctgaggtatacggaattcgagagtctttttttttctctattctaccccctctcc
atcacagaccctggagctcatcagcctctcacaactctggcttccttgtccctacaacac
gtacaaagttatttatacttcaaggctatggtcgttgtcaaaccattcataatagccatt
atgaaataaataattggggtaggaagtgatgcctacacatgctgcactgtatggcagaca
ctcttctggcttcggacttggaggaaagatccacaggctctcgtgtttcttgtacactga
agttcccttccctgttcatattccgaatcctccgtttgaggatctgtcaaccaacgtctc
cattttttttttaattttagacagagtcttactcttgtagcccaagatggtcagagtctt
actcttgtagcccaggctggacagagtcttactcttgtagcccaggatggtcccaaactt
acaatgcagctgaggaagttcttgaccttctgacactcttgcttctgcctcctgggagct
agaatgatgggcgtgttctaccattcctgatgttatatgtactgggaaaggaacccaggg
ctttgtgcatgctaggaaaactctccaccaactcagccgtgtctcctgctagagtctcct
tttgccttacgtacctttgaggtcacagtccccaggcacatggcagccatggctcatcag
cttcagcctagcccattttcaacatttgaaaacctcccctcacagttttgctgaaaccat
atctcctcatgacctactccaccggtgagaagtgtgacttctccagtattggaaattcaa
caggaagaaatacctgtgcgttttggagggagataagagtttgagacagggtctctagca
cttctgtctggcctcagattcattagtcttctgcctcagcttcccaagtctaggattaga
gatgcgtgccagcatacctagcttcatggccatactctggctactacacggctccatcct
gatgtctgacgccatgaactcttgggtcagtttgtgcctcttcccggagatccattttcc
cctccgtcctcccataatctttctggtgctctctgatttttcacagcagctgtcctgttt
ctctatcatcagtctctattacagttacagacttattgcacaacactgttaacacagttc
aatcagccctgggacctacctatctggacaataactgacttggacagggtcaaagatcag
tcggcacttgttcaatggacttaaattttaactgaagttctagagcttaagtgtttaccc
cgtaagtttccagaataagagtttacatgcatgaaaactttgatgagaggctgagttgag
agtgaaattatctagctcgctcctgggagaggatttgtgttccctacttcgatgatctta
atggctcttgaaacagacgagagtggctcgttatttataacaccgctctcaggaggcaga
ggtgggaaggttgctgccagctcaaggccaaagtagactacagggtgagacagtaccccc
aatcctaagaaaaagggcaggagagctcttgagggccggcacagttgtttggtgggtaga
ggtgcttgcacacaggccagaggacctgtctgctccccattgtgaccccacaaggtggtc
ggagagaactgaatcctgggagttattctctgacctccatgtattcgccatagcatgtgt
gcacatgcacacacacacacacaatagatagatagatagatagatagatagatagataga
tagatagatagatagatagatagatagatagatagaaaaagggaggggtggctcttatat
ttgaacaaaggaaagagccattaatgtgatggctttggcagctctaacaactagagagct
gaccctggagctccagagtttccttctgtctcaggattccaagacatatattgctctttt
cgctaaatattctgagctatatttggttctaacttcctttttggtatagattctctttct
tacacacacagacacacacgcgtgcgcctcatccccttcccataggctcttttgtatgga
aatgacctggaaatgtcacctagcaaaaactattgtcctgtgtcctctgcacagggtgac
ttgcctatgctgacttacctccctgtcaaggttgtctcatgtccggtgggggtggggtag
gaagaatgatatgactgacctgtgctattttgagtagggagctttaaatcaagaaaatgc
ctatctgtgaagttcaatagacactgccagacctgagggtcaggaactccttaaatgtgt
ttgccagtgtgaattcagatacataaggggattttagcaactcccttagcccctccatgt
ctctctggtcttccaggaaaatactgatacagctgtttcgcattaaccaggcactttagc
atgttcagatttattgaaattagttttcaatagaaaactgttgcctagcaattggattag
ttatgcatttaatacagattttttttttacttacactgatttagagcttccctttaacat
taacatttagatatgttcacatttctccctttttgcatgttcatatttgtttgatgtgtg
tgtctctgtgtgtgtgtgtgtgtgtgtgtgtgtgtgtctgtgtgtgtgtgtgtgtctgtg
tgtgtgtgtgtgtgtatgtgtgtgtgtgtgtgtgtgtgtgtatttaaactcgggtgcacc
agcaagtgcttgtggaggtcagaagttgatacttggtgttttcctcagtctctctccact
gtatttactgaagcaaggtctcttgagcctggagctctctgttcagctagtctaactagc
tagtttgcccttgttagttagggattccctgtatccacctatcaaagtctgggattacag
acagactgctatgcctgcccctctttttgtggcactagtaataagaactctagtctttac
gacttcatagcaaatactgtgtccttagataagtttccagttcctgtctctttaaatgta
tatattttgatgttttgcatgtatacctgttgcctacagagtcagaagaggacttggatc
cataagactggagatggctcagcagcctaagagcactgactgctcttgcagaggatctat
gctctcttcctaacacctgaatcaggcatctcacaatgatcttcgtcagtcccaggagat
ctgatgtcctctggcctccatgggcatctttatccatgtggtgcaaatatactcacacca
acccacaagcatatatcattagaattttttaatccatcttttttaattctgggaagtcac
tcttatctataaaaatataaagttgtggcaaaactattgaagggaaagataggaacatgt
tggtaccttgaccctgcaagaaccaactcagaaaatgtagtccactaaccaccaactaaa
tcctaaacatcctgcagacttcacatattctttttgaatctataactataattcttgtaa
tctgaaccttatctcgttctggtttaaacaggccatgaaatgttctagttctctgtagag
aaaatttccccctcaacagaaatggtgtgaagtgtgtcaagcaaggatgaattacggaga
gctaccgatttccccttcataggagtgtggttaacacttttctcaactggcttctctgtc
ttgttttattagtggtcctttggtgtgctcctctgggagctcatgacgagaggagcccct
ccttatcccgacgtgaacacatttgatatcactatctacctgttgcaaggcagaagactc
ttgcaaccagaatactgtccagacgccttgtaagtaagagtttgctggggtctttgtgta
tgtctccagttcgtgacttgtgcagaagtgcttgttgccattatgcctctcacagcattt
ctttctgaaacaggtacgaagtgatgctaaaatgctggcaccccaaagcggaaatgcgcc
cgtccttttccgaactggtctccaggatatcctcaatcttctccacgttcattggggaac
actacgtccacgtgaacgctacttatgtgaatgtaaaatgtgttgctccatatccttctc
tgttgccatcccaagacaacattgatggcgaggggaacacatgatgaatgagaggtccac
cagcccacttccaagaaacagttctggcccaaaccagactatcccttccccaacagttct
cactgcctggcctttggaaggtcacttaacatttgttgttgttttgttttgttttttgtt
ttgcttttgcggtaactgcaccactatgaaacattgacttgctatttcaaattcctggat
tctaaggaatttctcatctgacaatggaacagaaatagaagcatggcccccacaggctgg
ggaccagtggcaacctgcagctacaacactcctatctcagcggaattctaaatctcagtt
ctggcttaaaagttttaaaaataagatatatatacatatatatatccaatacaatgaact
ttgaagatttctcagaaaactcagaagaaacgccctctttcaggataaatgtggtgttcc
tagcaggctgcttgttgaaattccagtgttttaaaaatatttttgttgtgttgcagtcgt
gaacattttccatttctgatgttgtctgcccatcaggcaaacattcccttttaaatgctt
atatacacattccttaggttggaagaatatccacggacaatgcacttatttttaaacgag
catgacatgaggtgtgtttataaattatcagggattttatgtattgtacatagatgacaa
taggaaattgtttatttcaagaaatagctttgttacagtaaaatatttgtcatttaaaac
ccagctgtttagcaaggagtgttggctcacacctacaatcccagcatttgggaagctgag
gcaagcagattaccacaagtttgaaaccaaccttggctgcatacagatgatgtatatata
ggccagcatgggttacactgtctgtcttagcaaacaaaatttcaactgtttgagaaagat
tttgttctgatctaatgaatgtggacatttaaattttttatctgttttttaatggcaact
ttggaaataagtaacttgcggtga
