# Supplementary material for: Reference based annotation with GeneMapper
Source: Genome Biol. 2006 Apr 5;7(4):R29. doi: 10.1186/gb-2006-7-4-r29 (PMC1557983; doi:10.1186/gb-2006-7-4-r29)
Supplement: Additional data file 1 — A gunzipped tar file containing the data set of orthologous genes in human and mouse that was used to compare GeneMapper with Projector and GeneWise [file gb-2006-7-4-r29-S1.tgz › projector/ORTHS/region28/hs.truth.gff]

Hs.4.ENST00000264896.1	EnsEMBL	CDS	1001	1117	.	+	0	gene_id	ENSG00000138760.1;	transcript_id	ENST00000264896.1;	exon_id	ENSE00001295848.1;
Hs.4.ENST00000264896.1	EnsEMBL	CDS	18680	18837	.	+	0	gene_id	ENSG00000138760.1;	transcript_id	ENST00000264896.1;	exon_id	ENSE00000725202.1;
Hs.4.ENST00000264896.1	EnsEMBL	CDS	33443	33590	.	+	1	gene_id	ENSG00000138760.1;	transcript_id	ENST00000264896.1;	exon_id	ENSE00000725195.1;
Hs.4.ENST00000264896.1	EnsEMBL	CDS	34839	35027	.	+	0	gene_id	ENSG00000138760.1;	transcript_id	ENST00000264896.1;	exon_id	ENSE00000725188.1;
Hs.4.ENST00000264896.1	EnsEMBL	CDS	38016	38107	.	+	0	gene_id	ENSG00000138760.1;	transcript_id	ENST00000264896.1;	exon_id	ENSE00001077893.1;
Hs.4.ENST00000264896.1	EnsEMBL	CDS	38634	38753	.	+	1	gene_id	ENSG00000138760.1;	transcript_id	ENST00000264896.1;	exon_id	ENSE00001077894.1;
Hs.4.ENST00000264896.1	EnsEMBL	CDS	40231	40400	.	+	1	gene_id	ENSG00000138760.1;	transcript_id	ENST00000264896.1;	exon_id	ENSE00000800847.1;
Hs.4.ENST00000264896.1	EnsEMBL	CDS	44559	44677	.	+	2	gene_id	ENSG00000138760.1;	transcript_id	ENST00000264896.1;	exon_id	ENSE00000800848.1;
Hs.4.ENST00000264896.1	EnsEMBL	CDS	46068	46141	.	+	0	gene_id	ENSG00000138760.1;	transcript_id	ENST00000264896.1;	exon_id	ENSE00000800849.1;
Hs.4.ENST00000264896.1	EnsEMBL	CDS	48243	48294	.	+	1	gene_id	ENSG00000138760.1;	transcript_id	ENST00000264896.1;	exon_id	ENSE00000800850.1;
Hs.4.ENST00000264896.1	EnsEMBL	CDS	51161	51319	.	+	0	gene_id	ENSG00000138760.1;	transcript_id	ENST00000264896.1;	exon_id	ENSE00000800851.1;
Hs.4.ENST00000264896.1	EnsEMBL	CDS	52793	52828	.	+	0	gene_id	ENSG00000138760.1;	transcript_id	ENST00000264896.1;	exon_id	ENSE00001278458.2;
