# Supplementary material for: Reference based annotation with GeneMapper
Source: Genome Biol. 2006 Apr 5;7(4):R29. doi: 10.1186/gb-2006-7-4-r29 (PMC1557983; doi:10.1186/gb-2006-7-4-r29)
Supplement: Additional data file 1 — A gunzipped tar file containing the data set of orthologous genes in human and mouse that was used to compare GeneMapper with Projector and GeneWise [file gb-2006-7-4-r29-S1.tgz › projector/ORTHS/region28/hs.fasta]

>Hs.4.ENST00000264896.1 77474646-77528476	reverse
cctcttggggcctcaacacctccgactccaccccctgaacacctgagcctacagtcaaaa
ggaacttccttcttgcttcctacaggttttgctctttcacccccaatgcctttgctcacc
gtttccttctccgtgaaatgcctcctcctcccttttttgcacatcttccattcttgcaca
tgccccttacgtgacaaacttatgcatcccccaggccccagttcaatgtggggccctagg
tcatccaggcagaacatgcttgctggcatgatctcagcaggcacctggtagaagcacttg
ctacattgtgttgtaattgcggtaacggtgtccccgctaacttgcgagcgcctctagagc
aggggaatgtcccagccaccttgaatccccagcgcgtggcccatgggaggccctcagacc
tatctgcggaatgagtaaatgagtgtgtgaaccaggttcggcaatttcggtggggcgagc
gctgggcctgcggtgcagggcgctgggagcggccaggccgggcctggctcaggcgccgca
gccactcagggccaccggggaccggccggggagggcgcgggccgaatcactgccgccgcc
gcagggcacatgactgcggcctccgcccccgcccgcctccccgcgcagtcgccggcggtt
gcctcgcggggttgcggcgagcccggcccgcgaacgtcacgtccctgcgcgctccctgca
ctctcccgagctgcgctaggcgggcgccacggctgcccggcgaaggaaaccgaaaccgag
tccgggcccgtccctccgcggccccatccgcccggtgcacccggggccgcgctcgccagg
ccgcggagcccagagctgcgcgcacgaaccgtgcgccgggagggcgtgggcgtggcgccg
aagggtcccgggtcttcgacgcctctgcggcggctcctccctccttgcagttggatccct
ggcgggtgcggcccggcccggcccgtgagcggcgcacagaatgggccgatgctgcttcta
cacggcggggacgttgtccctgctcctgctggtgaccagcgtcacgctgctggtggcccg
ggtcttccagaaggctgtagaccagagtatcgagaaggtgaggcggggcgggctgtgtgt
gtgttgtggagtcgtccagctcaccctcccatccctgctgctacatcttgtatgggaaag
accagcactcaggcagaccctccgcgctagagctcttcttgcgtccctgtcttccagggc
ttggtaggcgagggttaaagaaggatgaggaaggatggagccgactctgttccctttaca
gtgataagtaaggctatggatcctgacttttaaaaaggccttcggttgtgttctgtcgtt
tgcatctctccccactccttccgtctacaccccaatctcaggtgggcccaaacttgtttc
cttcccacttcatgaagaaacagaactgaatgaaagacaccgcagaagaggcaggttatg
ttgtctgcttgctgtagcctttgaagtggtgtgcgcctggggatgagacgtgggtgtgcg
gtctattgtgttcttgccctcttgggctgggcaggggcagttggtagctgggccagtcct
ttaggctgggtgacaattcatccatcagtctttgctgaacgctgacttagtggctttgta
tcttgtaccaacagtctgtgttgctttgtctcaccatgaattcttgtttttctcaaacgg
ccataattttcaggcacagatgcatttagataccctacaagaatctgaacttgtctcttc
ctctagatgattgggctggagagccagtcctttaagaagacttcatcttttgatttcact
ggtcatttcatctgccctttcccccacatccaccaagctgtgtcaaaagaggaacaaaag
agaattactgggatcattttttccttaaaaaagaaaaataatcactggagcagcagcctt
tcttgttagcatccataactgcacgcttcatttctcccactggtctgcacttgctgcggc
cagataaaaaagcccaggcctagtctactttgaatcactgcactctccagtcagtaaagc
tattttattccaggtggcaatggatatcttcctttaactgagtttccaaaagtaattaag
tgagtacctgaaatctggcagttaaaggcagtttttcaaaaagcaccatggcaaagcata
atgtaatttttaaagttcacattgccaagggaagacaaggcccactgtctgagcgtctcg
agggtcagtttcctttgagcaatcatgttcaaggaaaaaagaaactgaatcctttctcca
ctcctgtccatgtccaaatccatggtgagctgtgtttgaggatgtaaactcttgctttgg
gtgactagagtaaagcaatccaattatagtaaatatgtgagttttcttatatggccttga
aaggctgtttcaaggagccctataggatgagtgatcttccccgtggttcccatatagcca
gcccttagattctctgtgtgtctccatttctctgggtgagggggtggctgtaaggcaact
tggctggggcctgagtttgtgttgatatttccaagtgtttttctccatgaggaatggact
ctgttctgataagtaatagtacagggaagtggactttcagagctgctcaatcccagctaa
ggaggactgcacggtgtattgtatgaaactaaaggacagggctagtttcagtgggcaggt
gtggaaatactgttgtcattagaggtaagtcacacatcgctattctgctttttcctggat
tacctgtagggtggtaggtagcatgggacagtgggaaagattgaggatgttacactcctg
ggcatgaaacctagcttccactatgtcccagctcggtgaccgtgggctgtttaatcttac
ttgattcatgttttccccatctgtaaatagggataataaggactaacgatcacatctgct
ttgtcaaataattcttataaccttaaggtgtgatctttctgggatatagttagtgcttaa
taggtgatagcaactttatttttattagaagccacacaaagaaaatacgtgagatttgga
gtcagattccatatgttcaaatcctatccttgccagtataagctttatgacttacgtcaa
ataacttacttggtcctcaatttcattgcttgtaaaactggggatatgagctgttagcta
acttgggcacagtgatgcatttaccatgaaactcgcaaagttaagctttgggtctctcac
ttgcacagacccttgcgaagccctgtacctcattctatatcccaaattttcttttttctt
aagaaggacccttcaaattgtataagcttcaggacccacaaaacctggatttgtctctgc
atgtgtattattgtaggaccaagtataaagcacttagcatagtatcaggcacagaatagg
taatcaatatgtggcagtcatctttattgccactagtattactatgggagaattcattca
taacttgattctaatgtagttataatataatctactctgatatttccagttctttgtttt
ttcatttgaagattgtctatgccccgacttgtctatgtcaaaaagggaagagggaaaagg
gatgaaattcaaatgagtaggtgtgggaagcttagtaagagaattcctatccaaaaagtt
gtctcaaatgataattgtccttgaaccctgcagtgaccagaggtaactgaagagagactt
ttaattttggccagtgaatatcgtggaaggaaccaagacaattttgtttcatttttggcc
tcagtggtgactgcctcgtattgggcaaggcctgtaattgtttctgcttcaattttctca
tttgcaagagaggcataatagtacttctctttttcccacaccctcttcctaggggatatt
gtgagcattaataaggcatttccttacaagcgtttgggccttcatgaagagagagctttg
cagagacccagcagttccttttcctcccttaggcctggaaaggcaggagtttacgttaca
tttcatctggtatcccagtgaactgccttgacacctagcacagtgcctgagatacatatt
aaatgcctcttcactcgcctgtgatcattttaatagaaagaagagtgtcctgagaatcag
cagaactgaatcaaacattttttttctgtccctaaggatttcttggactaagctgaacaa
gcacagtggcaagttatttaatccctcaaatcctaaggatcctcattttgaaaataggaa
caataaggataagaatacttaactcagagttgtcacaagaatgaaataatatgatatcta
taaagcacccagcacaatgcctcgcacaatgcctgaacgttaacagttgttatgtcttta
gctatatttgtcatctgtgaattgaaacttattatacaagctatggttcctcttagctcc
aaacttctgagatcccatgacctttaagagcagctatgcagttcagaatattaagtttgc
gctcctaatctctgcagacgtgctggcaggttgactgtctcccagtaatagggatgcaga
actggccacagtcagggctggccaacaagggatgggatggcaagggaaccagtgggagac
tgtttacacctttgacttcctcttcacaggtcaaggcaggactgtagcattaggtctcag
agatgcaatgaacaggacaaatacacttccccttcatctggacctgaggctctgggcaag
tcagtaccagctggtttcttttgggagccatagaaactctggagctgttctaccgattcc
tcaagaagtaaaatataggccaggcgtggtggctcacgcctgttatcctaacactttggg
aggctgaatcgggtggatcacaaggtcgggagttcgagaccagcctggccaatatggtga
aaccctgtctctactaaaaatacagaaattagctaggcatggtggcaggtgcctgtagtc
ccagctactcgggaggctgaggcaggagaatcgcttgaatccgggaggcggaggttgcag
tgagccaagatggctcccttgaactccagcctgggcgacagagcaagactctgtctcaaa
aaaaataaaaataaaaataaaaaaagaagtaaaatgtaatcactgataaccagattgctt
tgattggtgactatgggatcttgttttttaaagtcaaatcagcaaaacatctttattgat
gtgtatgtaaaggcattcagctatatatcattttaaaaggctccttcttgcatatctacc
tcatctcctgagttgcctctattcaaagaagacttatcttagtctgagatttttcttgat
cagaaaaaaacctgtaaagatatcttaaatctgttatcttacggtcaaggaaattgaggc
tcttggaatagaagtgacttatctaaagtcaaatggagagggaaggagagagcgtgccag
ctagccttctgatcctgaacccacttttcccatctcaaggatgaccatacatcccatttg
cctggaatagtcctacatggtttctgtgtacctgttgtgctggtgtaatcactaacaccc
cctttcctccaaaagatttctgctttggacaataaattctatggccatccctcacctctc
atgctacattgtccttacagaccacaatgtatcccgcttcttggctctcttaaggagttg
aggcctactcaaactagctctggcaagagaggattcttttttttgtttctgtaaatctgg
aaggggaagctcatagaaatcaaagggcaagaaccacggcacagtaaggcctcctgagag
gacaaccgaaagtggaaagtcagcaggaagcaggcacactctgcctcccactttttcctc
tgctttctccaccaacaggcttcctctgtttactcagcctggctctgtactcatccgggc
ttgctcagccccgcctcagtgtgactttccagctgttgacctctcatagacatgcttcat
ctcctagtttctcttttccaagtttataacggagcaatgtgattggctcagcacaggaag
aaactatagcactgtaaacggaggcagtgtcgttaatttccttgcaagattctctaactc
ctaagcaaaattatccaaattctttcctggcttttagaaacacgatcttgtgatatcaaa
atcatattaagtttattttagtgtcttactaattcatgttgactatgagtgcattcctta
ttaatgattaagacaatatagtaggctaacagttgtcagcatagcccctagactctagga
gatgcatctaaatcacttacaaagatttagaaaataccagaccccatcccagacttgctg
aatcagactcattaggaacagaactcaggttaaagtgcttatcataaaatccattactgg
aggcaggttgctgtgggatcgtaatctgcaattttgggaatatgcatttttaaaaaaggt
gtttatatttgtatagtgattattttagaccatgtcttcattccttaagatggtaattct
gactgaggagattactacttataattactattaatctgcaagtttacattaaaggaaata
ttatttggtgaggaggggaagattcctgcctgtggaaactactttgctttattgttaaat
aaatccaagatttcattctgtcaggccacagcagaggggccatctgttctgccagacatt
tgcttatttcccaggaagaatcaggaggtggaattataagctcattgatgaaaacatagg
atgttggccaagttactagacattcctggccatatcatcaagatatgcactatctataca
ctatacactaaggaagggaccatttttaatccaagctggtaactggaaaaaacaaccaag
gaaaaataaagaccactttaggtgtttgctttctatatctaaatgcacttttgggtacat
gctttggcagtcattctttcatttgacaaatatttactgagtgtgtaccatttgcaaggc
agtgtgctaagagctatggatataacactaaacaagaggcagtctctacccttgcagatt
ttataatccaatttaaactcctgggcccctcatattcttaaaaattattgaggaccccaa
agaacttatgtttccatacctattgatagttacaatattagaaattgaaactgatatgta
tttttgagaaatgtttaaaacagaagactacacaagcacatattccaatatgacatcatt
atatatcacgtaacctctggaagactccactctacactcagagaaataatagaattaaaa
acgcaaatgataccttagtattaaaatagttttgaccttgtgggcgcctcctaagaaggt
cttcgggctccccaggggtcctgagatcacactttgagaactgttgatctagttttcatt
taattatttttttagaatatttttaaaaatacataatatccctgttttatattcctgtaa
ggccagtttggaagctatcttgttaatgttttcaaacaaccaggattttgcttggtgtgt
ctttgatttactgtgtccttttggctttcctgtgagtccagtgttaaaaataggagtttg
ggccatcagtaattccagttccacaatctcttgtctttccccgagtgctgatcaaagtag
acaagagcattcatatctccataattgaattactcagtaattcccttctggcctcagccc
tgcggggattttcaacccatatgacgtaatttggtattttaatctagtatgaaagctctc
tttgaaggtagatgtcctgtcgtatttagttttgtgtcttttcttactgccaaatgcaat
gtcttattcaaaatagatggtcagtaagtgttacttggatgaatagagaaaataatttct
ttggaaatgattttgtttgcattttgttgtttagtctcacattttgcctcactctgtagg
ccagtggtcacatgtttgtctcatgaatgatttatacctttaaaatctggaaacttcacg
tattggtccagatttccagcttctcttgaaacatgtggatgttctttggtactcgtcata
ccaagttctgtgtggtagctgtctcggcagaaaagaggctgacccttagaagagacctgc
cttccctgtttcccactgtcttagtccattcaggctgctgtcacaaaatagcatagactg
ggtggcttataaacaacagaaatttatttcttacagttctggaggctaggaagtccaaga
tcaaggccccggcagatttggggtatggtgagggtccactgcctcatagattatggtctt
ctcactctaacctcacatggcaaatgagctctctggggtaccttttatgagaactaatcc
cattcgagagggttctacgctcgtgacctaatcacctccaaaggccccacctcctaatct
caccaccttgggggtaaggatatcaacaaaggagttttgaggggacataaacattcagac
cacagcacccaccgtcctttgcgcccttattggctcccaaggcccagtgaaggtatccgt
tgttgtgcatgtgctgttgtgtttcttagagtagagaaatgtttctctatatctgacact
ccttaccaaaagaaggaaaatgaaagatagcttgagaggatcatgtgtttaacagaaatg
ggggagggcatgtttctctgtagaaatgaatattgctgctggggtttgacatgcaaacaa
atgtacaaacccatggcctgtgtcactcatttgccctagccatctggccccttcagcatc
tgaattttacacactttccagagacagtgtgaggcagagtgccattgttacactaatgta
atcactcatcacaagtcccattttttaaaattcattttttaattgacaagtcaaaattgt
acatatttagggcatgcaacatgatgttttgagagagatatacatatagatatacatagt
gaaatggctaaatcaagctgtttaacatacaccttacctcaattacttatctttgttttg
tggtaagaacacaaaatctaatctcagcatttttcaaatatacaatattttggggtttta
ttttattttatttttgtttttgtttttgtttttgttttgagatagggcttctctctgtca
cccaggctggagtacagtgccactaccatggctcactgcagccttgacctcctgggttca
agccatcctcctgccttaaactctaaagttgctggaactacaggtgtgcaccatgccagg
ctaatttttaaatatttttttgtagagatggggtcttgctgtgttgcccaggctggtctc
aaattcctgagcttaagcaatcctcccacctttgcctcctaaagtgctgggattacaggc
gtgagccactgtgcctggcccaatatattgttatccactgtgatcaccatgatgtacatt
agatctcttgaatttgtttatatcaaactgaaattttgtgtcctttgactaacatctcac
cagtcctcccagcgcccacaattcccattttaaggatattttcttttaacactgtacttc
tgataatcaacagtagtggaagaggagacatagaaataggtaggtaatgaaaatattact
tatttcaattttgagagatataatcacaaccaaacaggttgcaaaataatgagactggct
gtgcaagttacacacagaatgtgggccttgtttccgtggccttatttcttatttattcac
atctgaaactcctctttctcacccgcctccccactccccatatatgtatatatatattcc
cctcccgctcccaattttcacctggttctatgtttaagtttctatcggtagctgcttttt
ttccctttaggtcatcagttctcaaacttggctgtacatttgtaatcacctagaaacttt
caaaaataagttagtgggtattttgtagcaggaggttttttgggattgtcattccaccat
attgtcctgtatgtaatttataaacaaagtacagttcacccatgagctacatttgaatct
gaactatcagagctcattagttaaaattatgacagttgcaaaatgaaaatgagttaagca
acagtgacataaataaatgaatgccaatacatttttactgagttaaaataaggtcaggga
ataagagtagaatgttaatggcagtttctttcttttatgtaaacagtggaaattacttaa
attactgcatgagtctgggttgggtttgcttcgtttcagggagcaattttaaaaaacaaa
gcaaatcaattggtgttttgccatttgatgagttttattaatctggagtccagtatacaa
ttaggccaatataccatccatacacaattagggcaagttctccaagttggtctgcattat
ctctggatgaatttagactgtgcagatggcaacatggatgcttaagttgtgtttaattat
gaagtagcactttactgaccttaaagaacaaccagtagtgctctcgaatcccgaaacttt
ccttaaaggtattactgattcccgtgaaagcctaatggattccctgagtgcttattttta
tcacttggaagtggcttacatcaggacagctggtttcaccactctcatggtgttgccttc
ccaaaagattgctgttaggctgacttgggttgtggctgtattaagtcatgtcagtgttca
gcagtcaagctaatccagcctgcatctgttccttcatctgcaggtcaggtgtcagcctgg
ccagcgactccatgttcactacacacagctcagagaggttgttctcagttctgtctctga
ccagccttctgtgtacccaaatggaagcttatgctggttgaagattcttttacttttgtt
ttaaaacagtctcacttcatacatggtaaaaactgttatgcttctccagtaattcaagaa
atgcaagttcaaacaagaagatgctattttgccactactgaggaagcaaagatttctgaa
aaccttaaacaccaatattgggatggatatgctgaaatggttgctcatacactgctttct
ggagcaacttgttgatatttaaaggctgatgagttcatgaaaactttttgtctctagacc
caataatcccaatctaggagtctattctaagaaattattcactgatttgggccaggtgtg
gtgcctcatgcctgtagtcccagcactttgggaggccgaggtaggtggatcacttgaggc
caggagttagagaccagcctggcccacatggttaaaccccatctctactaaaaatacaaa
aagtagctgggtgtagtggtgtgcacctgtaatcccagctactccagtggctgaggcatg
acagtcaaaagttgcagtgagccaagattgcaccactgcattccagcctgagtgacaaaa
gcaagactctgtctcaaaaaaagaaaacaaaattattcactaatttggacaaatatattc
aagaacatttacttcagcatgaaagcaacacaaatgtcctatagtaaaagaatgattaaa
taaactgatttagtatatttttttaaatatactaatacagtggattagtatacagacatt
aaaataacagtttcaaaacctatttaataacaaggataatcgtttataaaagatgagtca
aaaaatgatacaatacatatgatctcaattttgtttaaaatacacatatatatgactaga
ccagagggaaataaacccatatgttaacagcgatagtgtggattacaggggatttaaatt
ttgttccttttactttcttcattgtccaaattttctgtgacaaatataatggaatgggta
gggaatggatggagtagcatttacctgatttaaagtaacaacaggctgggcacggtggct
cacacctgtaatctcaacactttgggaggctgaggtgggcagatcacctgagatcaggag
ttcaagatcagcctgactaacatggtgaagccctttctctactaaaaatacaaaattagc
caggtgtggtcatgtgtgcctgtaatcccagctactcgagaggctgaggcaggagaatcg
cttgaacccgggaggcggaggttgtggtgagccgagtcatgccactgcactccagcctgg
gcaacagaatgagactccctctcaaaaaataaataagtaactgaataaataaaaaataaa
gtaacaacaatcagtagcatcatttgtgaatagaaattggaggcaacacatgactttttc
tgcacatttgtagtaatgttatctgctactttaaacatctcttctaatatgaatatagaa
atttctgtagattgataatttatcataatatctaggtatttttcccttagataaatgtga
tgttttattgcttacaagtctagtttgttccttgttatatcaaggagtttttagaattca
ccaataaaatgagaaggtaggagatcttgtctaccattatatctccaatacctagaacag
tggcttagcacaaaggaattgctaagttaatatttgtggaaagaatgaaagagtttcatc
agttttaaggttgtgaaaatcctatgctatacttgctatgaaaaaggatgttataaaaaa
ttcattaaaaccaaaattgctaaagacagatctaacagacttagaactaatgtttgtgtg
cctttggcatattaattatgcataaaaatagaccctgctaattccaaactagtcttaacc
atttatgaaaggaggccaaaatgtctccttgaaaaataatatttgcagctaagaaagtta
ctgtctcttcttgattctgcagtactgaaattcagactttttatttattcagatcacctt
tcttacatattatttagaatatgcggcattttgccacattgaagattttaccaagaagaa
ctgggtaaacagcagaagatgaatgcctggcacagcgttgtgctctacgctgcggtatca
tctgtttcttcattaattatttattgtgtcccttctgtgccagaaaccatgttatgtgct
ggggatccatgaaaaagatacagttcttagtatcagacccaatctgacactaaagactaa
tgaacacattttccttataaaacttgtgaagtttcatgaaagcagagagaaaacacatag
ttcagaggggccttctgagagatggcacttctgaattgagccctgaagcccaagtagaag
tgaaccaggtgataagggccctgcagagacttctgggtgaagggcggtgagtgactcagg
ccaaggcactggctgagaacttgtgtggtgggtgctaggtaacagtagatggttgcgtgt
tactggtgcataaagtgcctaccaggaaaagacagcgacaggtgacgcagttgcatcaga
tcacaacaggtcaaggactgtggactttatcctttgagcaggggtggagtatctgttccc
ttaggcacttttgacaggcttctctgaagcctgagatggatgaagcatttgaaaggaaaa
aggctggagagagggagaccagttaggagcctacatacagtattgtcacagtccaagcca
atgatgaaatgtgccttggggtagaaatggggaagaggaggaggtgaaatcagcaggact
tagtgatcaactaggggagaaaatcatgagtccattttggtcatgttgtcttggagcagc
ctgtgagatgtttagatgggggaattttatcacagatccatgctactggaaggatctaaa
taatttcaggcataagctgtttgttaggctgaattactgagtcttgcacataatttttca
ctccctgttacatgcatgttggttttgtgtccttagctaaatttcttcttacagacaggg
cctatgcctgtttgcagggcatagtccgggcacatagaaagctctcagtaggtacatatt
gggtgattaactgaaaagtatgttttttagtccaattattaatttagctgttgacactgt
gaattcaccatagaacttgataattttccagtattttgttttagtggtagtgccacagta
ttgtgcgtggaaaaattcattatgttcgtcttggttaaaactaataagcaacagttatat
tgtgactccacagtgccactcttaatatccagagtcacactgtaaaactgatttaaggcc
ttatgttgctttttcatttagtgtaactaagaagactcagctgattacaaggtttgtctg
gtggctgtcatcaccacagcagaaccctcggtgaggaagatcagttgttcccaagccatg
gctttctgttcagactggcaaagggcgcctttgagggggacactagctcgttgtatctgg
cggaatgaataacttcctgtgccagacagtccgcggtcttgaggctgaggttattatttg
ttagtttctcaggccttcctttgccgagcaagctcctgggagtgcacacttgaatgccct
gaggatcagaaatagaaggggcagaaattaaaagtttaagtcaaaacagagccctctctg
ggccatcttgtggcaggaggttgaggtgctttctttggacccattagcatactggggctg
cgcggctgcctggaaactctagagttgaactctccctttttcggttcctcacctgtgggc
tccttactaggagctgacagtgacctcacgcagctgccctagtttcctttcctccagatg
gcacgggtaacactcgaggaaaccctgagagttcagagtccaacttatggcttctccata
gtttcactgtccctctgggctagagttgccaaataaaataaaatacaggacaaccagtta
aatttgaatttcagataacaaataacattttagtatgagtctgtctcgtgtgatatttcg
gttcagtccgatgtatcagttgttaatgtcctgccatatttatctctctgatgcactttt
tcttgaattatttgaagtaagttgtagatatcacacactttgttcctaaatccttcagca
tgcatctcctatgaataaaaacatttttgatgtagcccatgcaatatttgggacataatt
atattataaaattatttgttgtttatctgaaatacaaatttaactgggtatcccaggttt
tatttgctaaatctggcaactctaccctcagggtgccatggggtggcagctgctggatgg
gtgagtaaatctgcactcctggacttggtcagatttgatttcatttactggctttgtgac
ttgggacagccagtgccaccatttctttgtctgcaaaatggggatttttattttgtagtg
tcagtgtaaaactcagagataaggtacattataaagcccctagcatagcacctgacttta
gcagactcacagtagattgcagctggcgtggcagtaatggtaactgaatagtaactgcca
ttctctgagctgaaagtgagaaaataaaaataaagacacactgttttagaaatgttagca
gctgtatttacaacttccctctgttctctcattccccatctctcttcctacttagtgcat
tcgcatgagcacacacacacacacacacacacacacacacactcactcactctccagcac
gtgatctactctgggattgacagagggtttcctgacaaacatccaacttgtaaggtggag
gaaaagagacatatgaaagcagcaggaaaagccaccactcttgagggcaagatttgaagg
gagtaaaaggggctatgaggatttgtctgagtgctggtgactcaactaagaagtggccag
gcagagaagggctgtgggggtggagggagacagaggagaagccccagctgtaacatggtc
tgggttggttatgactctggcatgctgccaaggacagtttttattgttcttgtttttcat
ttgctttgtttcattaagaagtcaaatgtactaaatgtttatttctatcctgaaagttgg
aggaacaagttcaagtcacactgtttacgcatgtcagaacagccaggtttacccttcttt
ctggtaaccccttctttctggaaacccttccacttgtctttggatttatggttgcctaaa
agctggatgccagcccagcaagataaaccagggaggttagccatctgttcatttatgttt
gctgattctttcagggttcctaattctgaggtgattttcttcacatgaacaaataaatga
gatctcaagtcctttctcactggaaacttcacacactatgatgcttgtcaggaaaaatta
ggcaggaatacagagtgctcactcaactgtcctgacagtaataggaagagaagtgcggtg
gagtcgagagtgggggcggctgctcctgggcctttgcagcagagcagaccgcagctgagg
cagcatcaggctcgcctttgttttgctagaacagaggaaagccaagatgaagtgagttct
ctttgtgtccattccttctccttgccttagggtctatccataacatgctacagaatctga
gtttcttagattttcacttaaaaaaaaagataagggaacatttttttttctgcttacaga
agtaatttatttctggtgtaaaaatccaaacaaaagcaacagtgagtggaagactcctcc
taatccggacctgaattataactgatacaaattctcgacactcaaagttcacattttggt
ttgtttatttgcagtctgtgcttttatattatttttgtatttcagccgtttttacagtaa
aaatacaaggcttttctccattaacagatagaggactgttgggaataccaggtgttaggt
ttctgttaacctcaggcgctgtatttatcaggcctctactgccacggtgagtaacaagta
actccccagtctcgttgcttataacaataatatgtgggtgtgcagccagctcagctggct
cagtggaacgaggctggactccaggcttctggtccgctttaggactagtctacacatctc
cgttttagaacctaggctgaaggatcagcagctacctgtggcctgctcttctcttttcca
agggtggcaacttcaaggtggcagatagaaacttgccatgcatcttaaggccttagctcc
aaattgatacattgccattccacccacatcctgttggtcaaatctagtcacttggcctag
cctgaagtcagtgaggcagggagaatacttcacccttaggggagtcatggtgtattaatt
tgctagggcttcccgaatgaatacaacagactgggtggcttaagcaacagaaatttgtct
catagttctggatgctagaagtctgagatcaaggtattggcagagttggtttcttctgag
gcctgtcttcttggcttgtagagggctgtcagttctgcgtgttttcacgtggccttccct
ctgtgcttgtctgtgtcccagtttcctcctccagttaggacaccggtcctattagcaggg
cctaccctcatgacctcatttaaccttcatcagctctttaaagaccccgactccaaatac
aggcacattgtgaggtattgggggttaggacttcagcttaggaatttagagtatgggggg
cattattcatcctgtaacacagaacaggggtggaaagtgcaggagggattgtgtgcagag
tgcagtctccattgtcagctaacctcagtgaggctaggcctcctggtttttgaaacgggg
ataggcagttccattttagggtttttggggatccaataagaaaatacatttaaagcccct
ggtggtggaggcggtagggatggatgtggtttgacttgaaaaaggaccaaaactggcctt
cttgggcccttccccttgttattctctcatctgggcaaactgggagtgtatggtgctttt
cagaattgcttaacttctacagaagatacaccatccatggaatcttcaaaaataacaaag
ccagcaggccctttaggcactcaatctgtgccctaggttttggaaacactatgcttcatg
cttctgcccaagtgctgtctttagtacccttcctttacaattattaattaattaactagt
taatttattttgagacagagtcttgctctgtaacccaggctggagtgcagtggcacgatc
ttggctcactgcaacctccacctcccaggttcaagcaagtctactgcctcagcctcccga
ctagccaggattacaggcacgcaccaccacacctggctgatttttgtatttttagtagag
acggggtttcaccatgttgaccaagcacgaactcttgacctcaagtgatctgcccgcctt
ggcctcccagagtgttgggccactgggcccggcccctttacaaatatttatcgaaggcct
tctctgacttattagaactgtgggctctattggtgtaagatatggccctgttctcaggag
actgcagttgaatgcctgtgaaatgattaaaatagtgatctaggaggtcagaataggggg
cgtcccttcctctgcttcttgggtttaaagccaactattgccttacatttttgtaaatct
ccttttggttttttcctagaaaattgtgttaaggaatggtactgaggcatttgactcctg
ggagaagccccctctgcctgtgtatactcagttctatttcttcaatgtcaccaatccaga
ggagatcctcagaggggagacccctcgggtggaagaagtggggccatacacctacaggta
agtcttgaccacctcctgtcttgaaagaaatacagagtgaccccaatatggcctgagtcc
ttgcctcttcccaggagcaaggctccagggctgtgtgggagcacactttctgatttcatt
gtctgaaacgctgctgatgttttgtatgtgtgtgtgaaacctcagcagagaatggctttg
tagactgggccaagtctcagcgtgttgtgttttgaagtgcagcggtttcctcctgagttg
gcagactgtgattattaaaccatgaagggttactccttaccctgacccttttaaggttgc
cccttgatattcttattttattttattttatttttttaagagacaaggtctggctttgtt
gcccaggctggagtgcagtagagcagtcatagctcactgccacctccaactcctgggctc
aagtgatcctcctgcctcaacctccctagtagctgggattgcaagtgttcaccaccacac
ccagataattttttttgtagagatgaggtcttgctatattgcccaggctggtcttgaact
cctgggctcaggtgattctcccgcctcagcctcccacagtgttgggattacaggcgtgag
caccaccatgcctggctactgcttgatattcttaagtgacttttagggcctccctccatt
tccattccccacataactagttttaaagcagttccagaatttacttttgtctgagacaga
tctttctgtttcttacccgctccttttctccacctatcctgcgtataagcaataagcaag
tagcagaggctgttagagtctttgctggtgaccaccaattccaaacactggggaatcagg
atccctttaatcatttttaaacgattagtagagggagacgcttgaatcagagcattttct
ctgttgcaatgttccccttttccctattacaatacctcctccctctcccatacaataatc
tttccaataaagtctctccttaccaggttagaaaacaaattaatagaggaagcagacaac
aagatctttctttttcaaaactgctgaatgataaaaatgcctgacaattctgttgtaatc
gattgctcaataaattattgctgactgattcatgtgctatgaatcagtactattctcagt
ggtgggaattcagagataaaaatcctagttcctgccttgggtgctcatgctctgactctg
gagtcagatgacccattttgattcccgcctctgcaacttactagttctctgtgcttccat
ttccttatctataaaatggggataaaaataggacctcctccacatggtttttacaaagat
tgagtcaatgagtcatgtataaagtgcttagactagtgcctagcacataattagtgatac
ttaagtgtttgctcttactattagttggattaggctatttttgcattgctatgaagaaat
acctgagactgggtaatttataaagaaaagaggtttaattggctcatggttctgcaggct
gtacacacatggcacactggctctgctcggcttctggggaagcctcaaggagcttttact
catggcagaaggcaaagcaggagcaggcacgttacatggtgaaagcaggagcaaggggtg
aggaggtgccacacttttacaacaacaagatctcgtgagaagtcacccactgttgtgagg
acagcaccaaaccttgagggatcctcccctatgacccaaacagctcccacctggccctac
ctccaacactgaagattacagttcaacatgagatttggaggggacatccaaactatatca
ttccacccctggcctccaaatttcatgtccttctcacatgttaaaatataatcatccctt
ctcaatagtcccccaaagtcttaactcattccagcattaactcaaaagtcctaagtccca
ggtctcatctagaaatgaattccttctacctataagcctgtaaaatcaaacaagttattt
cctttcaagatacaatgggtgtatcagcattgggcaaacattcccatttgagaagggaga
aattggccataagaaaggggctacaggccccaagcaagtctgaaacccaacagggcagtt
attaaatcataaagctccaaaatcatcttctttgactccgtgtctcacatccagagcaca
ctggtgcaaggggtgggctcccaaggccttaggcagctccgcctcagtagcttttttatg
ctgagattgcaagctgatggtggctctaccattctggtgtctcaaggacggtggccttct
tcccacagctccactaggcagtgcctcagtggggactctttgtggagccttcagctccgc
atttcccctcctcactgccctagtagagtttctcttgagggctctgcccttggagcaggc
ttctgctggggcacttaggctttctcatacatcatctgaaatctaggtggaggatgccaa
gcttccttcactcttgcactctgtgttcctgcaggcttaacatcacatggaagctgccaa
agcttatggcttgcaccctccagaggagtggcctgaactgtacctgagcccctttgagcc
atgtctggagctggagtggctgggatgtgggaaacagcacagggaagtagtgcccctggc
ctggtccctgaaaccactcagtcctcttaggtctcagggcctgtgatggaaggggctgtc
tcagagatctctgaaatgttttcaaggccttttacccattgtcttgactctcagcacttg
gcttctttttagttatgcaaatcgttttagcaatggttgctctacagcctgcttgaattt
atctccccacaaaaatattttgttttgttttgtttttgagacagggtctctgttgccagg
ctagagtgcggtggcatgatcatggctcactgcagccttgacctcctgggctcaagggtt
ccccctgcctcagcctcccaagtatctaggactacaggcaagtgccaccatgcctggcta
atttttaactttttttttttttgagacagagtctccctatgttgcccagactgcggaaat
gcttttctttctctgccacatggccaggttgcaaattttccaaacctctatgttctgctt
cccttttaaaaataaggtccaactttaagtcatttttttactcccacatctgagtgtagg
ctgttagaagcagccaggcgacatcttgaatgctttgctgcctagaaatctctgccagat
atcctaaatcatcactctcaagttcaaacttccacagatccctggggtgtgaacacaatg
cagccaagatctttgctaaggcataacacatgtgaactttgctccagtcccaataagttc
ctcatttccatctgagaccttttcagcctgaacttcactgtccatgtcactgtcagcaat
ttggtcacgatcatttaatcagtctttaagacattgcaaactttccctcatcttcttgtc
ttcttctgagccctccaaactcttcccttctctgcccattacccagtttcaaagctgctt
ccacattttccagctatctttatagcaatatttgactctcagtaccaattttctaaatta
ggttgttcttacattgctataaagaaataaccttcctgggcatggtggctcatacctgta
atcctagcactttgggaggccaaggtgggtggatcacttgaggtcaggagtttgggacca
gtctggctaacacagcaaaaccccacctctactaaacatacaaagattagcctggcatgg
tggtgcccacctgtattcccagctagtcaggaggctaaggcaggagaattgcttgaacct
gggaggcagaggttgcagtgagccgagaacatgccactatactccagcctgggtgacaga
gcaaggccctgtctcaaaaaaaaagaagaaagaaagaaagacagggagggagggagggag
ggaggggagagagagagaaagagagagaagaaagaaaagaaagagggagagacctgagac
tgggtaatttacttaaaaaagaggtttaattggcctatagttccacaggttctacaggaa
gcatgatgctggcatctgcttggcttctggggaggcctcaggaaacttataatcatggtg
gaagtaagagagggggagcaggcatgtcacatggccagagcaggagcaagagaggggaga
ggtgccacactttacaacagccagatctcgtgagaactcactatctcgaggacagcacta
agccatgaggaatccttcccatgacccaaacacctaccaggccccacctacaacattggg
gatcatatttcaacatgagattttgaggggacaccaaaactatattattggtcttcgtag
attaattgttttagtctgtacaagtcaatatgtagaattataaagatgaaccctgttgct
atatgaagaaatctaagaaaatacttgggtcctcattttaaaaagccattttgtatgtgt
tctatgcctgatgaaacactgtgtactgggtagagaaagtttgtattttaagctctccca
ctggcaataattagaagttgaaccaggatcagtatctaagtgtcccattgtttgttgttg
ttgttatttttaaatgaaattccttaagatgtgatggagactctgcaaactatccaaaat
agtgtcattccaacatgttagcaatatttagaattattaatgagatactttacaatcttt
ttttatactgtctttgaaatcctgtgtgcattttacacttatagaacatttcatttcaga
ctagccacattttgaatgtgcaatagccacatgtgtctagtggctaccctattagacagc
ataattccaaccatactcccatgattttttgtttgtttgtttgtttgtttgtttgttttt
gagacagagtctcattctgtctcccaggctggagtgcagtggcgcgatcttggctcactg
caacctttgtctcccaggttcaagtgattcttctgcctcagcctcccccgtagctgggat
tacaggcacggccaccacgcctggctaattttttgtatttttagtagagacaaggtttca
ccatgttgaccaggctggtctcgaactcctggtctcaagtgatccacccgccttggcctc
ccaaagtgctgggactacaggcgtgagccaccatgcttggccactcccatgatttataag
ctccccagacacactgccttgccagtattcatgctgttgcttcagtcaagaatgaattcc
tcagcgctacctctcttgaccttcacatcttacttagtgcaaatgctgtctcctcctgag
acttgcctgacttcggatactctccctgttacatcttatttaaaatgtcaagtagactgg
gcacggtggctcacacctataatcccagcattttggggggttgaggtgggcagatcactt
gagcttaggagttcgagactaggctgggcaacatagcaaaactccgtctttaacaaaaat
acaaaaaattagccaggcgtggtggcatgtgcctgtggccccagctacgtgggaggctga
ggtgggagcatcgcttgaacctgggaggtggaggttgcagtgagctgagattgcaccact
gcactccagcctgggtaacagggtaagacccccatctcaaaaaaaaaaaaaaaagtgtca
agtataccactttatagcacttgtaaagtggtatgttgatgtggtttggttgtgtcccca
ccagccaaatctcagcttgaattgtagtttccataatccccacatgtcatgggagggacc
caggggggtaatttaatcacgggggcagctaccctcatgctgttctcttgatactgagtt
agttctcacgagatctgatggttttataagggactttttaaaaaacccttttggttgggt
gtggtggctgatgcctatattcccagtgctttgggaagtcaaggtaggcagatcacttga
ggtcaggagtttaagaccaatgtggccaacataatgaaaccctgtctctactaaaaatac
aaaaagaaaaaaaaattagctgggtgtggtggcacacaccggctaaggcaggagaatcac
ttgaaccccggaggcagaggttgcagtgagctgagatcacgccaccgaatgccagcctgg
gcgaccgagcaagactttgtctcaaacaacaacaacaacaacaacaacagacaaacaaaa
acccttttgctgggcacttctccttgctgctgccacgtgaaaaaggacgtgtttgtgtcc
ccttctgccatgactgtaagtttcctgaggcctccccagccatgctgagctgtgagtcaa
ttaaacctctttcctttataaatgactcagtctcaggtatgtccttattagcagcatgag
aacagactaataaatatgtgcatccattatgacagtgactaattgcattttaataattgg
cttaggtatctgtctttcttcccaatgtactggaagctccatggggtgcagtgaccaagt
cctttggtctctgactgtctactatttaatgaatatttgtggaatatgtaaattaaacat
cttcaactgtggtttaaattcataggacacatggaaaaactaacactataggacacaatt
attaaaaagtatttaaaagtaatgacaaaaaacgcagttactttgcacccacctaatagc
cggaaccataggacttagttcaggaaacccaaatataggttcaagaaaggggaatcaggc
cctgaaaatgaatggctttgttaggaatatgcatatgtgcagtgcaggctgctaagagct
ccttacagggctgagtgggtcgtgagatctgggatttgtagaaaaacatggctttttagg
gagctgtccaaaccttctatggggcctgttagtctctacatgtgccttttgcggtcattc
actggatttgatttctgtcacttgtggctttatgatgctattgtttaggctggataagac
agaacattccagaagcttctgctccagtgttttctcccaactgagtcagctgactccatc
aattgtatgccagggggcctggggcaaaggaaggggagggcatgtagcccctttcgccag
ttagtacagattggtgtggtggtgggaaacctctgagatggggaagggccaagcaagact
gtggagggcctaactcatctgacacaggatttacagtggcacatttcccaaacctttcac
atactggggagttcagaatagtaatgtttttggaaaaagatgatgggcattccaaatgtt
gataacagccagtcagtctggtttaaggaatgaagtgtattatttacatttttgtaaagc
tgcagattgagcagccctggaatgggtctgtgaatacaaggctcattggcctcatgatcc
ttttgctcagggacatatttgtataaaatttgtatcaaagttgtggtatcccatggcttc
tgcagcctttttgaggtttattttttatcttgtcagatacctttttctattttgcctacc
atttaacatttcaagaattaaaaaagaaaacaatttgtctaagggcacttccaattaatt
tgcgtatttctaagaagtatttactaaatttacagtatcccgtgaaatatcttattttgg
ggtttcttagttttgctgtttggattattcatttctattttaggcttgtattatttaaaa
agatgtaagggctagatcttaagttattttattattcattgataacaagtaatactggat
tttcaaatataatcaacatatataatatatacagcattatctttaagagtgtagactata
ttttatattataaaaattacacatatatatgtgttccatatatataatcactaaagatca
acttgaaaatgcagtaaagttttgaacaaaaactactaatccatggcttcactgtctcaa
aaataaccaatgctaactaacattttagtggatatcttcttggccatttttccatggatg
agttttagatggttatcatactatgtacatatgcatgtacatatacaaaatatacatatt
ttttattcacctaatgttatagcataggatttttcaatgttatattttggtcttcataca
aatgaattttaatgatgattatatttaatagagtaaatgtattactacacttaactgttc
ctttcctgaacatgtagatccgttttcattttctcctctggttacctcgtgggttgaatg
ttctcctcatgtttgccagccagttgtgtttccacacttttagttcttgtcctttgtcca
tttgcttatctgggttctggagtgttcatggcactctgtgaaccttttatgtttcatttg
gggcaactgcttttccattgtttaccttgtcaatttttaaaatgtgttgtagtcaagtct
attctttttcaacatttctatcaggtctgagctttaaaagtcttactcccttcaatggtt
tgatgttcaagtcgattttcttatagttctgtttttccacatttaatttcttcaggatct
aagtgtcttccttgcaatttagcaaaggcaggaattttgtttatactgtctaattctgtc
ctattaaccctttagttctttaaccgtgtctgagccaagctgtataagaaatttttttaa
cataaagagacaacaaaaaatttaggaacaccgtgatcattgtttccattattataggag
aatgctttctccttttttctaaacttgcctcgcttttctctgatagtgtttttagattgg
tagctaaaactgtatttgttttgccaaaatagaaacagattttgaaaaaaaaaatcctta
aactgctcagaagtaaaaaaaaatagaaaaagatctctcacaccatcttatcatgcacaa
aaggttgtgaccaggtatgtgtgagttttaaatgcacgtggtacattaggtgaattgcct
acgtgagcctatgggtcactgcctggggacagggagaccagggagatatttccatcttaa
ggagtgaaactgtttcttgcacactgtcaacaagcgggtgagtcttctcccgaccctgct
cttaccacttcttctcagtatcctgctttgtatctacaggttgctgccttcagttacctg
agcgggcagcgtactcaaagttaagggtagaggctcctcagcctgtgcctttggctggct
ccccttgctttccctcttctctgtggtcaccctaggacttcagtactcctttcacgttga
tgtgttcatcaccccagcctcgcctggatctgtgatggtcttttaaagcgtgtcctcctc
ctccaggaccacagctttctcactccccacatgggaatgctttcatgcttgctgcccacc
ttcgccccaccgctgcctctgttggaacacccccttcaccctcccacctgcagaagccca
ctctttccagaatcaagcaaaagtgtcttttgcaggagtccccttccagttgccatccct
ccctcctctgtatgcccacagtgcgtttactgtgaaggaggtggcctctgaaggcagtct
cccatgctctactgtggattcttggaggaccagaaccaggacttaatgtcacaccatctc
aagagcttagcacaagccgttgcacatggtatcagtagctaatccctcctaagcagcagg
tgtgccaggtagtgttgtaactggatttatgtggatttcattctcacaacaaccctacaa
ggtgagtacgttattacctccattttacagatgaggaaactgaggcacagaagcagtgag
taagatgaaaccagggttgaatgttaaccctaccagccagatctcagtctagtttgtatc
cagtgtatgcccaatcacttcttaatagtaattctcaacagaggattaggtgaatgaagg
aaccaatatgactgaaagataacgatactatgatagtattatacgcatccaatttatcaa
acacctctgaggaattagatataccgatgttaattttccacctaattaaaattattcctt
ttgatttccactccttatctcagtctattgtttctaaaattatttctaaaaccaaccatg
aattttcctgcctgattaaatagttcatggagcataactgaaccttgtcttaatgacaag
gaccgtcatagtaatgcacaaatgttatactatagtctgagattcattagcatctactaa
ataccagggaccatgccgggcacttttaagtatagttccttgattaattgcctaggctga
aaatttgatttgttttttgttgttgtttttgttttgttttttcaaactcttctttgtatt
tctgaaagttcatttggtcttctttgatcttgtaggacagtaactgatcaatatgcccct
ctctgcaggcaccagccttggcttacacaaaagtttggctttgaaatttcctctcctcct
ccatattccaataaattactgtgaattaacctctgtgtaaaatcaaggaataccctgaat
gagaggtgaggtcaccaggattctaaacctggccctgacactttcgattggtcctgaatc
cacatatccttatctataaaaaggtggagttaatgatttctaagtgaagggtctttggtt
ataagcaaaataaactacctctggctaatttaagtaaaacgggaatctatttgaaggcta
taaagtaggttaacagaatcaaggaaagcagcttggaagacaaaagcaggatgcagggca
gctttaaagatccaggtcacgagagtgtattgatcatcacatcatgtgtctgccactggg
aggaatcctgtcttttactgagttttcttgtttttaaattaaaattttttttttttttgg
tagagacaaagtcttgctctgttgctcatgctggaatgcagtggcatgatcatagctcac
tgtaacgtcaaactcctgggctcaagccatcctcccaccttagcctcccaagtagctgac
actacaggtacatgtcaccacgcctggttcttttactgtgttttctatcttgaggcactg
tgctcaggattcagaggccagaggaaaggaattggttgagctcaggtcccatagcaacct
tgactgatggtcttacacagctgtacaatacaagagaggaaagcaaatcagggctattac
cagcagaaagcggaatggttgtctaacaaatgaaaagtccactgcaaacactgaacttca
agctgtgtaagtggtttaacacggaagtgtctatcaaatttttaaatatattctttgtaa
actggaagggcatgtaatttatcattagatttggctttggttagaggcatttgttagagg
cattagctggtttcatcctacaggcgtttcttaggtacctgttaggagaggttgtctcat
acagagagaggagcaccttgtgctaatgagaaagacttgggatcaagttctcactcttct
gcctgtgctctgtgtccccagctgtgaagtggggcaatactacatgctgtatttgtacta
catacttgtaaggattaaataaaataaaataatgtgggttaaactctttgaagagctatg
caagggtcagctatttataggattagtgggcatagcttggtgcttagtgtgatatgatgt
gtgatatgtgtatatgtgataggaagtatgcttccttctatacacttgacagagtatagg
atatagacatgtgatatgatgaaatatatatttagtcttcctccatttcctggcatacag
ctcctaagatccttggaatcgcttaagtgataagtgtctttttgtatgctagtgaattga
ctgatgactggcagcctctatggctcctggatgggagctggtcctgaaagaagaggacag
gattagagggttgggactttcagccccaccccccaacctcccaggaggggagaggggctg
aaagttgggttgatcacaaatggccagtgatttaatcaatcatgcctatgtaatgtagct
tccataaaaaaccaaaaggactgaatttggagagtttccagagaaccaaacatggggagg
ttcctggagagtagcgagcctgcagagggcatggaagttctgagctccttcccctacacc
ttgcccagtgcatctcttcatctgtatactttgtaatatcctttataataaaatgtaagt
gtttccctgagtactctgggctgttctagcaaattaattgagcccaagcacagggggatg
ggaaccccaatttatagccattagttcagaagcacaggtaaaacagcctggggcttttga
ttggcataggaggtggaaggcagtctcaacctgtagaatctgatgctatgtccaagtaga
aagtatcagaattgaattgaattggaggacactgcagaattattggtgcagagaaaacgc
cacacacttcttggtgaccagaagtctcagaagtcttagaagtcttctgtgtaagttgtt
acagtatgagagcacagaaaaaaatggtttgttttttctactggagaagatacaaagact
catctatttgtatgcatctatatgaatgcatttattttctcatctgtttttattttaaag
tctagaagggatttaagaggtataaagagatacaatatacagacagtccttgacttatga
tggttcaacttgaatgatgttttgacttcgcgattgtgtgaaagtgatgtatttggcatg
cccctccaatgacgatagagttacatccagataaacccattgtaaattggaaagatacta
agttgttgaatcaaaaacaaactttcaacttacgatgttttcaacttatgatgggtttac
tgggacataactccatcatcaccgaggcgcatttttacgtaccagtttcagccttcagct
tgcttgcagtctacctgaggctacatgataatttcacaatctaaatgatgtcactcagaa
gtttctaattgaatgctaaagacatgtacggacatccacaggtgggtgagaaaaatccct
gtgctgctatggttgggaaaggcctcagaggaggtgtgggtagcccagctggccaatgcc
ttcctaacctgtgctcttaaattagctctgttcaatagaaatattacatgaaccacatgt
gtaatttaagattttaagattttctagtagccacattttttaaaaagtagaaggaagcag
gtaaaattaattttgataatatattttaattttacccattataactgaaatagcatcatt
tcaatatataatcaatataaaaaaaggttggcactgtttttgaaattctgtatatatttt
acacttacagcaaatctcaattccagttagccacagtttaagtactcagtagtcacatgt
gactagtggctaccatgtcagacataataaccctagctggtttaggaagaaggaaagata
agcaaagggaaagaaacaaaagtcactggaatttattgaacacctactatgtaccaggca
gggctagggctagggctagtgtgaggcatttgatgaacaaaagatcagattctgttttta
tttaaaattttgttcatcataaatttttggcataaattttggttttaataaatagtgcat
taaactatttatcttgattactacttgtttaggcacctcttacatcactcacactgactc
taggcccagccctggcaccaggcgctttctaagaactttctaatgcttcatttgggggct
ctaacttgaaccaaactgtgctgtatatcagaaacagagaccgggtgtggtagctcatgc
ctgtaatgccagcattttggaaggtcgaggcaggaggatcacttgagtccaggagttcaa
gaccagcctgggtagcatagtaagacctcatctctacaaaaaaataaaacaattagctgg
gtgtggtggcatgcttctgtacttctagctacttgggaggctgaggtgggaggattgttt
gagcccaggaggctgaggctgcagtgagctgtagtcatgccactgcactccagcctgggc
aacagagcgagaccctatctcaaaaaaagaaacaggagtgaactcctgtaatttactaag
ccttgggcattattttttaaaataaaatttcaatttaattcaatgtagaaacaagaagac
attggtaaacaaattgaaattcaaactaaatctgtgaaccaaactgaaaattttgaaaat
acttcaggaccaaaccataacccaggagagagttcatcggctttgattcccggtcaaggt
gaccctcaactattgcacctccctaatcagggaagaaaagaaggaaaacaaagtttttga
gaagactctatcctaggcctcgtttccttcccacattatagcttcgatctccagcttttt
aaggcttagtagctgcagtctctatataatgttatattgggaatgttatattgaaaatat
aacttggatgctgaaagaaaggaaaagtcttgcttattaaagtggtgtctattttcaaat
aaaacccttttctttcttttagggaactcagaaacaaagcaaatattcaatttggagata
atggaacaacaatatctgctgttagcaacaaggcctatgtttttgaacgagaccaatctg
ttggagaccctaaaattgacttaattagaacattaaatattcctgtattggtaagtaggc
attttaataccattaagttggattttggaagaaaggaaaaagctaagttaatgctcttta
tgattttacatttaggagccattaagttatgttgaaatatacatatataaaaagaaaaat
acttcttttcttttctttaaagtacatcttggacttttttctaagatgtatcaaataagg
tcttttcaaatgatgacaaaattcagattttaggatttgttttcataatttcttcctggg
tgttcaggattagcaattgtgcaaataaatatgcccctaggattttttggtagctaataa
ttttaaaaatgtttatttgccccttgttttcattcagaaattctagcaatgaaatttgta
taccatttcttacttcagatttttatgttggattttatactctcaaaattcataaattga
caccagaaatcaatagactggcagcctactgtgatttcagtgggctctgtttataatggt
aattctacctaataacgacacctattctacatctattctatactgagacccatgagactt
tctttttttttaaattaaattaatttatttattattaattttttttgagacagggtcttg
ctctgtcgcccaggctggagtgcagtcagtggctccatcacagctcactgaagcttctac
ctcctgggctccagggatcctcctgtgtcggccagggactccaggcgtgaaccactgttc
ctgggctggcccagtaaacattctaattcacctacaccaacccctgccgactctcccacc
ctaacccctaggtgaccgctccatatgcagctggacactgatgatggacccaggacctag
acagtatgaggtccctgccacctagtcccaggggtgtaggtcgggtttataatgagcctc
tggccctgcttaggcggaaggtagcgccaccttgtggccaaagatgcccacatgtttaca
agagcttttccccttttgtggtgtctggataactcagagcctgcaaatggtctctttgta
aatattacacttacaaaatgcagtactgggaaaggacagagaagaggctttgtcttccat
atgcagccagaaaggagctcactgcctgatttttcagctatttaatctcaacctttacat
ttatatttccaaccccctttgctatggggtagtaggagagagtggatggaggtgctttgg
aggggatgctgctgtcttaatatacctctgctccgcagactgtcatagagtggtcccagg
tgcacttcctcagggagatcatcgaggccatgttgaaagcctatcagcagaagctctttg
tgactcacacagttgacgaattgctctggggctacaaagatgaaatcttgtcccttatcc
atgttttcaggcccgatatctctccctattttggcctattctatgaggtaagtagatttt
tcttttcagaacctctttttttagctgacagtgggttggggcaccccaagccagattaac
tttgagtttcttctagaaattgcctagagttaagttatcttatagagtgtgtgaaaaatg
gagtgttttttggaaagaaaaaaaacttgaggccgggtgcggtggctaatgcctgtaatt
ccaggactttgggagaccgaggtgggtggatcatttgaggttaagactttgagaccagcc
tggccaacatggcaaaactctatctctactaaaaatacaaaaattagccagctgtggtga
tgtacacctgtaatctcacctactcaggagactgaggcaggtaagttgcatgaacccagg
aggcagaggttgcagtgagctgaaattacaccactgtactccagccagggtgacagagca
agactctgtctaaaaaagccaaaaaaaaaacaaaaacaaaaacaaaaacaaaaaccctgg
agtgcagtggatagttgggaagttggtaaaagataaaataaccccaggaagaggattaga
ttaggggtgtgctctgggattgtgatgggtctcctcagctttaaatttgtagctgttttc
tggctctgcctgttcaagagtcttaccctcttcatgtaatcctgtagcattccagttttt
atggcaaacagcaataattgtgtccctgggccttcaaggttatataaaacgtagaaattg
ttaaaatagaattgtgagcaagttttaaaaaattatatgtgtgagagacaggagtcctaa
aagtagggcctcaccaactctgaatgcatcattcgggagaagcagaccaggcaggagttc
cctagagggtcctgtctcagaggaatacagcttcacaggaccagaggaagcacagatttc
ctgtcaagccctgactgaacctcccttctagaaataatttcaggagagcctcctactgag
agatattatgcaaaggttccctcgaggcccttttgttcccagtggcttcaatccatcagc
caagtagatcttgttgctaatatctcactgtttctcagataatttgcattatataactca
ctttttttgtttttacatcattgaattcaccagactgatagccacactatcttatgtggt
tgtgaggatttcatgagatgattcatgcaaaaattttagaacagagccaggaatattata
ctcaacaattgttcactcctattattatagaggagctactacctgtgctatttctgagaa
atcatagctacatgcccaaataaagaattttaggaatgtagtgtctgtatgtgcccttaa
gaagtataacttggagagaatatacaattgaagaaaccttaattgaaaatagggctatat
taataccgtcttcttccagtgtagctattctggtataattggtcctggtcctggacttag
gcttttaaatttgttattattgagaaataattcacttactataacatttaccattttaaa
atgtacaattcagtagtccttagtatagtcacaaggttgtgcaaccattactgctaattc
cagaacattttcattatcccaaaaaagaaactgcatactctcttagcagtcactcctatt
cctgtcttactctcccaggccctggcaaccactaatctactttctggctctgtgaatttg
catattctggacatctcatataaatggagtcatataatatatgcccttctgtgtctgctt
tttaaatttagtgtaatgttgtcagggttcatccatgttgtagcatgtatcagtgttcca
ttcctttttataactgaggaatattccgttgtgtagatataccacattttgcttatccat
ttatcagttgatggacatttgggttgtgttccttcttggctattattagaagtgctgcta
tgaatatttgttcatacaagcttttatatgaacattgggtatataccttgaagtggaatt
ctcttgagtatatacataggtgtggaattttggagtcctatgaattctgtttaactttgt
taagaactgacaaactgttttctgcagtgactgcaacatttttatattcctgctagcaat
gtataaaggttccaatttctccacatcctcaccaacgcttactatttttctttttttttt
ttttaattgccctcctagtgggtgtgaagtggtatctcattgtggttttgatttgcattt
ccctaatgactaatgatgctgaacatgtttttatgtgctctctggccattagtatatttt
cttttcagaaatgtctcttcaaatcctttgcccattttaaaattgagctcctacttttta
aaaccataaaataataatatggttaatatagtatttagcaaaatagtcactattttctgg
tcctggttcagtcttgtgtagcagttaggccctagtaggacagttagatgaagattaaat
tttttagttactgtatcagttagggttgccagagaaactgaatcaagagggtgtatatgt
agagatgagaaagagggagagaaagaaatttatattatggaattggcttatgtgattatg
ggagctggtaagtctgaaatccatagagcaggccagcagctggaaactcaggtaaaagtt
gatgatgtggtcttgagtttgaaatctgtagggtgggctgcaacctggaaatccaggcag
aatttcgatgttgcagtcttgaggagaattcctcctctaagaaacctctgtttttgcttg
taaggctttgaacagattggagggggcccagccactcattattgagggtaacctccctta
aagttaacggattgtagatattaatcacacctacaaaataccttcaccacaccatctggg
ctagtgtttgaccaaacaactgggcaccatagtctagccaagttgtcataaaattatcac
agttactttaaatgatcatattcacatattttcagaaaaatgggactaatgatggagact
atgtttttctaactggagaagacagttaccttaactttacaaaaattgtggaatggaatg
ggaaaacgtaagtcaaatgatttatcagtggaattattttttcagttttcatttaaacta
catgtctacttctacattgcttaaaaatgtgtttagccttttttggatgaaaaatataaa
aacatgtaaatagtcttgtaattattattctacaaatcaagatggtggtaaaacatctta
cagattaaatattagtgatttgtagatttatcatggccaggcatgaattacaggccagtg
aaaagtcccactcttgcttagtagtcattgagtgatgtgtagtagctacagcacaaatac
ttttcaaaccaccacatgttttgggctatttggccattgcctctatgaaagctgatttgg
gccagggacctactttttctcccccttgatctaattaaaactgttgtgtctgtgtatgaa
taagatactgtggatagacagctccagttaaatcttgcaaagtcctgaccatttaagaga
atctaaactcaaatgtgatcatctttactctttcttgtgcttatcaattataggtcactt
gactggtggataacagacaagtgcaatatgattaatggaacagatggagattcttttcac
ccactaataaccaaagatgaggtcctttatgtcttcccatctgacttttgcaggtaaaag
ctttaaagataagttctttttcaaaaataaggtctttcactgcaagaccaccaaaagcat
gaggaatatatgcagacacacttattatgcatggatatttatgcataatcagtgataaat
gctgatggcacatcgagacagtatagtgtactggttcacagcacagacttctgactgttg
gtttgaatcttggctctaccacttatagctgtgtgaccttgggcaaattacttaaccact
ctgtacctcactttccttatttgtaaaacaaagatagaaattgttaactatgttagaggt
tgttatgaggacaaatgagttagtattagtcaaatacttagcccagggcccatcacacag
taaccaatattaagtgttggctcttagttactatgatatgctctgtcaagcatcaactga
cctggtctacttccagtcaataggtagtctctacatggaagccaaataaaagatactgtt
gtccatatttcagcagagtggtttcctcaggggaggcagagaaggaatggaatcaagagc
attacgtagacaggttcagttatatccataatataatttttatttgtctaagtggcagat
acaaaggtatttgttagagtattttatctctttctggtgcctaaaatttttcattaaaaa
atgctgtaggggtggtttggtttgtgcagtgaaaccacctatgttattcacaaccttgcg
agagatgtatcaacagctctggttcagagatgaaaaagtgaggcccagaaggctcttccg
gccagccttcaaaggaagggctgaaggctcagtggtgactgtgtacatcaaagtggttag
gcactatgcagtgtaagcagtggtcatattacatgggactatgtttgaaatcagtaagaa
tgaaaggcagaattacgttgaactccatttaaataaatgactggggcaaaatatggaatc
tgatttttcttggagggggggattgagtatcaaagtgtgtattccaataaagtatctgtc
caatgtgacacttttcaagtgcctaagaccctacgaggccacggccatcgctgcctgttc
taccttagctttggctctgccgtgccctggcttccctggctttgccggtggcccgtccac
actggcatatgtccatgcaggtctagagaggcctcttatttcttttttatgtgagtctcc
attctaaatgttatcatcttaattttgtaccacatattgttttttcttgtttggatgata
tcaccgttgctacaataaacaccttccactacaattcatcttctgctttattacacgttg
agttgacagaatgccttccaaacattcctttctacttaccctgtgagcttttggccatgt
tgtacctgagaactgttgctaacttgcggatttcgggcagattacactgaccagagtcca
cattcactttttattcttacatcctaacaggtcagtgtatattactttcagtgactatga
gagtgtacagggactgcctgcctttcggtataaagttcctgcagaaatattagccaatac
gtcagacaatgccggcttctgtatacctgagggaaactgcctgggctcaggagttctgaa
tgtcagcatctgcaagaatggtaagaactcagagaggggacatgataggggtgtcaagaa
tgcagaaggattggagttcaacaaagaatatgtagctgggcgtagtggcgcacacctaca
gtcccagctactaaggatgctgaggtgggatgatcacttgagcccaggagttctcaagtc
catcctgggcaacatggcgagaccactgtctctaaaaaacaaaacaaacaaaaaagaata
tattgtcagcccaatagaaagatcagtttctttcaagaacaatgtttcataacatggcta
ttgaatggtaaaaaaaaatcatggcttttctgtgatgctttttatttctagaatgccatg
ttgtgtttttttttctggacagtggtttagaagtcttaacagtaataatagctcatgttt
actaagcacctgatgtatgccagtcactgtcctaagtgctttacatatttacatgtagtt
aatgcatgcaaaacattaactgatttcatgttcaaaacaatgctaaggctgggcacggtg
gctcatgcttgtattcccagcactttgagaggccgagatgtgaggattgcttgaggccag
gggttcaagatcagcctgggcaacatagcaagaccctgtctctacaaaaaaaaaaaaatt
aaaaaattagctgggtgtggcggcacacacctgtagttacagctgctcaggaggctgagg
cagagagattgcttgaacccaggagttcgaggttgcactgtgctatgattgtgctgctgc
actccagcctgggcaatagagtgattccgcacctccccaccaaaaaaaaaaaaaagctaa
aagaaaaagtggacaactcagttttaagaaagtacgtatcatggcaaagattctcagtga
ttttgaagcagagttagttttaaaccctgacacaaatgtcccagtgtttcttaatgtcag
agctactctgctcctttccatgaatgaggcagaattatcagtggcacaactgacaaaact
attttcttcatcttgaagagtagttttaacagccacatgttgcagaattattcacaatga
acttactagatagtagacattcagcggcctgtttttataattggggaaactagggctcag
agagggaacgtgattttgatgcgactcctccctctgagcagatccctggcggaactcagg
gtcttctcatatttgccctgtgattccctcttgggctgtaattcctctttaaaatttctc
tggagagctctctgtgtagtccctttctcctgaatagtaatgtgctcacttttgctccct
tatctatctcattttaaaatctcctttcaggcctggcatggtggcgtgtgcctgtagacc
cagctactcaggaggctatggtggaagggtcgtttgagcccagtttgattctagcctggg
caacatagcgagactccatcttttaaaaaagaaaaaaaaaaaaagaataagatatcattt
tggaataagtctgaagtcagcagtatacctcctgatccttgtctgacagggcagtgaccc
ccacacctggctttacatcagaattatctggagagttattaaaaatatattggtgaggca
tggtggatcatgcctgtaatcctaacactttaggaggctgaagcaggaggctcacttgag
gccaagaatttagacctgcatgggcaacagggagaccccatctgaacaaaaaatttaaaa
attagctgggcatagtagcatacacctatagttccagatacccaggaggctgaggctgga
gcgtaggaattcaaggctgcagtgagctatgattgcaacactgcactccagcctgggcaa
cagagtgagacctggtctcaaaaaacaaaaaaattatatatatataaaaaattgtttata
tatacgtatatcatatatatgtgtatatatacatatatatatacaactgacaaaagtatt
tttcatcttgaagactagttttaacagccacatgtatatatttatgtatgtatatgttaa
tatatttgttaatatatgagtatattaacaaattttatagttatatataaatatgcatat
atttgcatatacttatatttgctatattttaatatatatgtatatagtatatatatatag
gtatacacacacacgtgcgcaagtgtgcacacacactcatggtgcacacacatgcatgta
tgtcccagggtcccatgttggatataccagggccccagaatctacacttttaacaagtac
tccagctgatttccataaagatggcgtctaggtatttggggaccattgtgcaagggaaca
tggtaccctttacctggagataaagaccaagggtgaatgggaacaagttcctggttgtga
tctcccccattgccttactggtaatagtcctgaaacagtgtccctgccccctcatctggt
gtgcatctggctcaaagcaaaaatgtagatatattttctcttgctgtttttattaaattc
tgtttccttaagaagctgatgccagaatcaacagaagtattctactttacacatttaaac
ttcttgctacaatccttttcctcttccctcttaacgtattcccgaatttggactgaagtg
aaactccccaggattatcctccagtgttttgaattctccagggaaacattttggatagca
ggatgagtgttctggagtcaggcagattgggtttgagtcctattctatttgttggtaaat
tggccaaagtttattaaggagggttccagacatcagttttctcattaataaaatggaggt
ggttatagcttcttgaggttgtgtgagagttagaaataatatatataaaacactcaggac
agtagcccctattaagccctcaacagatttaaaaaatacattttcaaggtcattataggt
cacaaagaaggaagtcatgcctttgtggaactattcagcagtaaacagcaaaatgcatgt
gcatgtgagagatgagggatgagttccttaagccatgggctggtgaatatgtaagcaaat
ttaaataacttgccgacaagctcctttctccaaaaatgtatttccctggcagcaattgtt
gggtccctctcttcttttcaatagccagatctagaataggtttcctttagtaacttgttt
ccctatttggttatatatatatatatatatatatatatttaaatttacataagcacttat
ttggttcttaaaatgaataggaaaggaaaaaccccagaatctttgtgatctggttagagg
ctgggtgtatagcacaaccaggctaactcttaaaaaattatgtaggccaggtgtggtggc
tcaagcctgtaatctcagcactttgggaggctgaggcgggcagatcacttgaggtaagga
gttcaagaccagccttgccaacatggtgaaacgctgtctctactaaaaatacaaaaaaat
tatccgggtgtggtggtgcatgcctgtagtcccagctacttgggaggctgaggcaggaga
attgcttgaacctgggaggcggaggctgcagtgagctgagattatgcctgtctttggtaa
aaacaaaacaaaacaaaacaaaaaaccaccaaaaatttttttttaattttaaaaaggaca
agaaataaaaagtcagtccacttactgatagagaattgtagttgaaactagtgctttgag
gtacaacacccttcattcacttagtattctgccttcatagcctgatggctagctgtccct
gggtaaattttgtaacttctatgaacctcactttcttcaaatgcaaagtgaggctaatag
ttctgactttactgggctgttgggagcattaaataaaataatgtgtatgaagcacttata
ctttaacttcagtaaatatttgttgaagaataaataatttagcctgaacttcaatatata
atgtggaataaaaaattgggggtaaatgagatgtcagaaaatgaagtataaatcctgaac
taggaggtaaaggatggtgttttagcctacccaagttaatttatatgtagcttttttgtt
tttctttaggaaccaggctgtggccaggaacttttatattcagctcagcttagattttaa
aaacagcatcattcatttctgttttccttcaaatgcaggtgcacccatcattatgtcttt
cccacacttttaccaagcagatgagaggtttgtttctgccatagaaggcatgcacccaaa
tcaggaagaccatgagacatttgtggacattaatcctgtgagtacatacttcctcctggt
aaaagagcatatgttttattctgtctatacattgttcaccagtttagtcctgagccttct
ttaaaaatatccttactttcatatacatattcaagtgggagaaattcagctcagtgctga
tggaggcattgtctcatagccctgtaattagaaggctgaattttgtggattgaatagcag
aaatacgagcaaacctgcctttaacaaaaagcaacagtgaaaactcagttattggaaact
actgatgtacccatataacctggtcaatcttctgatgctagccttggacctcaacatata
tttatttctccccttgggacacagatcgataaggttaaagatgtccctttgcttcctcac
tgccaggaatattttggttgaaatatgaatatgtatattaacctcagtcacttttggcaa
acttctttctacaggttatttgagagtttattatattattaattgtaaaggtatcagata
tacatagaggagacatacacacgtgtgtgtgtgtgtgtgtgtgtgtataatacacattta
ctcctgtattcatagacgagaaaaacaaaaaccatgctaaccatgtcttcatttttggaa
tttgaacattatggaccaataaaaaaaaaaaacaagaacattcttttagcacagtatttt
atgggtacttcacactcttagctgcatacattgcatttgtatctgagaaaccagtgatct
tatgctctggtgaataaaatcgtgtgtggttttctcccttttctcttagccatcagctga
tcagttcccttggatcagccaaactgttagcagtgcttgtcaccaagggacgaacacagt
cttataaccttagtgcaaagatggagctgccctaaggatgacaagtgctgcagctgtgcc
ccatggctacgctaggcgggccctatactaggatgccactctctggcagtgaccaccacc
ctcttcttagctctctggacaactgcctggaaatccagacctgacaggctatcttttagg
cctccttcctgttggatcccttctaaggctgtgctattcagagtggcagcatcctgggag
cttgttagaaatggccagtctactgaatcagagcctgcattttaacaggattcccaagga
cctacattcatactcatgtttgagacacactggtctatcagccacctaatacaacccatg
gttctcattctgttctggggatcacttttacttgtttccactctgcctgtcacacatggt
aatggtcaccttgtttatgaggactacacagaaatggtgctctattgaaaaagttgtttg
cagtttaataaatcctaatgtttccttttcacttctctgatttgcagttgactggaataa
tcctaaaagcagccaagaggttccaaatcaacatttatgtcaaaaaattagatgactttg
tgtaagttttgcttctttctatggaggggacagcagttttgctccattgcccgtctggtg
gggttgatgtcaggaggagtacagcctacttcatctaagcctgctcacccctgcccttca
gggatggggcatgatcagcattttcatgggtgccttggtcttggaatttacttgttttat
ttaatcatacacttacagagtacttcccatggatcaggtattgttctcagcaccttatgt
ggattcacatataaccttgtattatccccattttacagatgaggaaacagaagcagagtg
tttaggtaacttggctaagccttactatctagtcaacttttatccactccactaagcctt
tccctcatgcaccttgactctcttggtgtattagactgttcttgtgttgctataaagaaa
tacctggctgggtacagtggctcatgcctgtaatccagcactttgggaggccaaggtggg
tggatcacaaggtcaggagatcaagaccatcctggccaacatggtgaaacctcgtctcta
ctaaaaatacaaaaattagctgggcatggtggtgggtgcctataatcccagctattcggg
aggctgaggcaagagaatcgcttgaaccagggagtcggaggtcacagtgagccaagatgg
tggcactgcactccagtctggcgacagagcaagactgtgtctcaggaaaaaaaaaaaaag
cggggggggggagggagggagggaaaggaaaggaaatacctgagattggttaatttataa
agagatttaattggcttacagttctgtaggctgtacaggaagcatggtgctggcatctgc
tcagtttctagggatgcctcagggagcttttgctcatggcagaaggagaagcaggaataa
agcacgtcacatggggtgagcaggagcaagagagagaggaggggaggtgccacacacttt
taaataacagatctcatgataactcactatcacaaggacagcaccaagcgaatggtgcta
aaccattcatgagaaatccacccccatgatccagtcactgcctaccaagccccacctcca
acactggggattacatttcaccctgagatttgggggaacaagtatccaaactatatcact
cagagacttgagacagagtctcttcctcttcctctctctctattcccactgatcccactt
ggggccagccatagctctcatttgtatagttataatctcttgagtctagccttacttccc
catgctgcagcttaatttggattccaaagtataatctcctgctcagacttttcaatggga
attttttagatatgagaaaattatgatataatgttgagtgaaataaacaggatgcaaaac
tatgcataatatatttatctataaaacttggcttgtttacctcattgaatttgccagatt
taataccaggtgtcatggctctttctaagaagtaggtggtttacaagaatgcattttgtc
atctgcatatctatttccgaggcagtataatttagtagttaagagctggaatcttagaag
caaagtggaattacatttgtggctccatcacttacttgtggtgatcctaggcctctctga
gtcataattttctcatctgtaaacctgggacagtaatacctactgtaggtgactactcta
ggaattgaatgagataatatcccaaaaacacccagcacagagctggcacgtggtacatgc
tcagttggctcttgttgcaaagacagtacttcagtggcctagttacaaaacactctgagg
agtgacagttttgttctgtcgactggagccttccctgatgactctaaggagactagtcat
cattttaaggaatctgccttcagtatcttgtgttttgataaacgtacagcacatggaatt
gctagacagactggaatctaacttttggggtacatgtttgcaaagataactaagaaatca
gcaaattctgggtaatttaagaaataagtgtactagaatcttcatataaatgtgtctgtc
cgggaaagtgtgccattgtgatgaggatgtttctgaaacaatctcatcctttgtctttgt
agtgaaacgggagacattagaaccatggttttcccagtgatgtacctcaatgaggtaagt
cctgagacggagggagccacgggtgttttcagactcagaaaaaatccattatgatgtcta
ctgttgtagttacatgtaagttatgacagaagggcaaaagatttttaaaacctgttattc
ctcagaaaatttcacttaaatgttcacatgaatctgcctgtgtctgagagctgatttgga
gaaatgatggaaagaaattttccttctcaagaacactatttgggcaaaactcccttctgg
ggagctgctcacgtaggaaacagaaacaggtaaaaggagccattggcagacattgttgaa
gcagggaaatagctcacactcagatagatgccagctagccctttgtctcccccttctttg
aaaccatgctggtttaagacacctatgataaattcttttctgaatcacatatcacgttta
ctgtagttatatctcctcagtttctcctgcttccgcccagtttgagggaaaaaaaaaaaa
cgcaggtttttttcttcaataaattcttgattggcaaacttctcctttttattatttttg
tgtttcctaaaaatacttgctgtttgtagaatattgaataacagagattagcaagaaaaa
gaaaaattaaaatcactattcacaaaatctgtgtcagcctgataatatttttattttatt
ttactcaatgtgttgtacaattttttccaataacaactttaaaaggtaatctaatgtttt
acattttataaaacatgtgctctttataaaattcttagaaatttttttaaaaattgattt
aaaaagtaaattactgataagtccctctctatcagaggcaggtgcagttcagatgtcaac
tcctgatattttctggtcttgatattacatagttgaaatcatacgatagatacaatttta
tatcttttttctccatttagcattatattggtattcacatttacaaacttttaagggttt
gttattacaattctaagatgaggtttttatcgtttcataggaaaaattcaagcaatattt
accaatttataggatctctttgcaattgctcctgatcatccatgttcctgtttgtgggca
ggggcatgaaagatctttttgaaaatgcagaagggcccttttctgccaacttctgttcag
tagtggcatatttgaagtccctccacccccaacttctaatttgcttttttgtgaaagact
agattaagtccaggtgtgtggagtggaaccttgtatttttgctgcctcctaggaagagcg
tgattattctcttctctagaaaaataaaatattagacctggaagtctggaagtgacattg
gagactgttgccacaccacctttttaccgaggaggaaactctatccagttattggaaaaa
atgtcttagaacccaatccactgactcggtccaatgaaaaaaaatgctttcttttctttt
ttttttttttttgagacaaggtctcactctcaccctctacagtggtgcgattttggctca
ctgcagcctcgacttcccgggctcaagtgatcctcccacctctgccttccaagtagctgg
aactacaggtgtgtgccaccatgcccggctaattttttttttttttcctgagatggagtc
ttgctctgttgcccaggctggagtgcagtggcccaatctcagctcacggcaacctctgcc
tcctgggttcaagcaattctcgtgcctcggcctcccaagtagctgggactacaggcgccc
gccaccacccctggctaatttttgtatttttagcagagatgaggtttcaccatgttgaaa
ctcatgacctcaagtgatctgcccatctcggcctcccaaagtgctgggattacagtcatg
agccaccatgcccagccccagctaatttttgtattttttgtagagaggtggtttcaccac
attgctcaggctggtctcaaacttttgagctcaagcaatccgcctgccttggcctcccaa
agtgctgggattataggcgtgtgcaactatgccaggcctccagtgcaaattaagcctaaa
ctaggccagaattgttgctcattatttctatggaattaagctcttcagatacctcactca
ttacactaggtggtaattcctctgctctgcatacactaagtgttattctagtacatttcc
ttctatcagcagtctctggaattctagttagcccacaactttgctgagcactttctgtag
agggctgtggtcctgattactatagatgtaaccaagaaagaaattatactttccacatac
catttttgcagtgtttcatttatttattcatttaatcagccagcattaatcaagcaccta
ctgtgtgctgggtgctatacccagtgtggaggtgactgaggttaagtcttgccttcaggg
acttcacagccattgcaagacaaacagttacaatgcagagtgcaaggacaatgatggaag
tagagagtgagatggaaacttagggaggaggcctttgactaggcctgaggtagccagaga
aaacttttggaaggaagtgatgctgagctggatttttaaggatgaattggaattatctga
cataaaacaaaaggtgatactgtctcaatatttctgaatacattttacctcctttttcca
atctattttaagagtaaaaaaaatgtcttcaggagaagacaagatattaatgaataaatg
tcccttctgattactctgacttataaatggattttcagtatgtttggtttgctaacagga
ggacattcccaaattgtattaaacaaaggaaagatatagcaaaaaacagttacacactgg
atgtttagtcatcaagaatactattttcttgcctctccagagtgttcacattgataaaga
gacggcgagtcgactgaagtctatgattaacactactttgatcatcaccaacatacccta
catcatcatggcgctgggtgtgttctttggtttggtttttacctggcttgcatgcaaagg
acagggatccatggatgaggtgagaactggctgaaggaacttcttccttactggataact
ttacctgaggaattcaactgtacttcactgaagggctgtcagctggcttattaggataaa
ttctgggattttatgctgggcatagtgatttcgtgcttattttactgctggaccaaatgg
gaagcaaaggaagtgtgtcaaagaaggtggagggttagaaggtaccatctaatatttggg
gaatagaatctctttggatgtatcccctgggagttaactttatgtctttgaaaacaataa
cctgaaagaaaaggaagaatatataacagttacacatctgatctttggtgtcagactgcc
tgagttcaaatcccagttctgccacttaacagctatacgaccctagaaactgtgcttcag
tttcttcatctgtaaaatgggataataaaagcctcccttatgagtttttcatgaggatta
gatgatatagtagacttaaaggacttggcccagtgttagcatatagtaagagctcaataa
aggtttaagtattattaaatatgataaaacagctccaagattatagagcaagacagccag
ggtcctgcttggaaagaatccctgatgtatccgaagatacctatgatttaggtatcactg
cataataaatgattggaacatgggtgtagttactttcctggaaggctaggataaagagtt
gggttcgcctttccaagtgaccagcagcccagccaggaacctgaatacctgcaatgagcc
ttttctgtagaagcccttcttaaattttctgcagcttccttttttttacaacagtggcct
tttttcctccagtttcctcaactaagtgtccaaggcaaatgtgaagtagaaaataaatac
gtgaaaccatctgagtaaaattagctgaatttccctgacttccatattcttccattattt
ctcttatcccctgccagtcactttagcctgaattagctgtgaggcaaactattttgccat
ttctatgtgtggatcttccagtgtgactttatgcagtcattgaaattgtcttaagcacaa
atgaaacctcatggaaatgttaattactgctcctacaattaaccttcctcatatattcaa
caagcaaggaattattgagaactaatacctctgagacactactccttagtaggtttcaaa
ccaggaaggaggcaagttgaatagagtctaagttttataatccagatcaacacagagaag
ggtactgctctggtattgagggtgggagtggtcagagaaggcctcctggaaaggttaggc
ctgctgaatcttcaagaacaagcagcagcccaagaggggaggtgagtgagatgagccacc
ttcctataggtctctcctccttccatgcccccactccccacccaaacttttcacactggg
gagaagtttctgacatgaacatctaacttgttttctctcttctgtgtttcagggaacagc
ggatgaaagagcacccctcattcgaacctaaacattgcctttgcttggtgaagaaactgt
gtgagctgtcctgacctggacgatgacgtggggaaaccctccacctccttgcaggcttgt
tgcctgttgaaagaaggaaaaagacacggcgctggcaagtgataggaacattctggccag
aggttaaagagcaggctgacatggctggccattaagctttataaaatcatgtgggctctg
aaattgttcttttatgtgtctagcaagtatttaataaacccttgtatagtaattttgttg
ttgttgggtgctggtagctccagaattttgtgaccactattgtgggtaaaatgtctctgc
atcacttgttaatgctactggtctaacttcattcagtatgcttcattcaccgaactttgt
gctcaaaatgcgtatataccattttatgttgtattcctccatttcacttgcaaaacagaa
gtaaataagagttcgggacccagggtaaaatggtagcttcatccaatatatcattcaaat
gcatctgatttctaaaacatattacattttatgctgatcttcagttcataattcttccag
gaaaactcagtcttccaactgcaataaaatactgggtagaatcaaatgggaaaggggttg
ggtggggcaatacccatgagttgatagtgataagctcctaaggatttttaacttgtactt
ttgtgaacgaagagaatgcataaataatgttggtgaggataaagtacagatatttcatgt
agaattaattgctagttatgatgcttgtggatagttaactgttttttttttagtcaaaat
gatcatgctacgaaaagatgcttctgagagaatgtaatgagtaactgatttttcttcctg
agtcgcccttgccaaatatgttactgtattaattaatctaatattgagtgattatttgta
aaattatgaatatgggaaatccatctatctacagcctaagttacacataagtttcagaaa
gtctgattaga
