# Supplementary material for: Reference based annotation with GeneMapper
Source: Genome Biol. 2006 Apr 5;7(4):R29. doi: 10.1186/gb-2006-7-4-r29 (PMC1557983; doi:10.1186/gb-2006-7-4-r29)
Supplement: Additional data file 1 — A gunzipped tar file containing the data set of orthologous genes in human and mouse that was used to compare GeneMapper with Projector and GeneWise [file gb-2006-7-4-r29-S1.tgz › projector/ORTHS/region28/mm.truth.gff]

Mm.5.ENSMUST00000031377.1	EnsEMBL	CDS	1231	1347	.	+	0	gene_id	ENSMUSG00000029426.1;	transcript_id	ENSMUST00000031377.1;	exon_id	ENSMUSE00000321448.1;
Mm.5.ENSMUST00000031377.1	EnsEMBL	CDS	22402	22559	.	+	0	gene_id	ENSMUSG00000029426.1;	transcript_id	ENSMUST00000031377.1;	exon_id	ENSMUSE00000321438.1;
Mm.5.ENSMUST00000031377.1	EnsEMBL	CDS	45823	45970	.	+	1	gene_id	ENSMUSG00000029426.1;	transcript_id	ENSMUST00000031377.1;	exon_id	ENSMUSE00000321431.1;
Mm.5.ENSMUST00000031377.1	EnsEMBL	CDS	46965	47153	.	+	0	gene_id	ENSMUSG00000029426.1;	transcript_id	ENSMUST00000031377.1;	exon_id	ENSMUSE00000188807.1;
Mm.5.ENSMUST00000031377.1	EnsEMBL	CDS	47774	47865	.	+	0	gene_id	ENSMUSG00000029426.1;	transcript_id	ENSMUST00000031377.1;	exon_id	ENSMUSE00000188813.1;
Mm.5.ENSMUST00000031377.1	EnsEMBL	CDS	53012	53131	.	+	1	gene_id	ENSMUSG00000029426.1;	transcript_id	ENSMUST00000031377.1;	exon_id	ENSMUSE00000188822.1;
Mm.5.ENSMUST00000031377.1	EnsEMBL	CDS	53654	53823	.	+	1	gene_id	ENSMUSG00000029426.1;	transcript_id	ENSMUST00000031377.1;	exon_id	ENSMUSE00000188828.1;
Mm.5.ENSMUST00000031377.1	EnsEMBL	CDS	56481	56599	.	+	2	gene_id	ENSMUSG00000029426.1;	transcript_id	ENSMUST00000031377.1;	exon_id	ENSMUSE00000188817.1;
Mm.5.ENSMUST00000031377.1	EnsEMBL	CDS	58002	58075	.	+	0	gene_id	ENSMUSG00000029426.1;	transcript_id	ENSMUST00000031377.1;	exon_id	ENSMUSE00000188820.1;
Mm.5.ENSMUST00000031377.1	EnsEMBL	CDS	59350	59401	.	+	1	gene_id	ENSMUSG00000029426.1;	transcript_id	ENSMUST00000031377.1;	exon_id	ENSMUSE00000188816.1;
Mm.5.ENSMUST00000031377.1	EnsEMBL	CDS	61484	61642	.	+	0	gene_id	ENSMUSG00000029426.1;	transcript_id	ENSMUST00000031377.1;	exon_id	ENSMUSE00000188809.1;
Mm.5.ENSMUST00000031377.1	EnsEMBL	CDS	63662	63697	.	+	0	gene_id	ENSMUSG00000029426.1;	transcript_id	ENSMUST00000031377.1;	exon_id	ENSMUSE00000321386.1;
