# Supplementary material for: Reference based annotation with GeneMapper
Source: Genome Biol. 2006 Apr 5;7(4):R29. doi: 10.1186/gb-2006-7-4-r29 (PMC1557983; doi:10.1186/gb-2006-7-4-r29)
Supplement: Additional data file 1 — A gunzipped tar file containing the data set of orthologous genes in human and mouse that was used to compare GeneMapper with Projector and GeneWise [file gb-2006-7-4-r29-S1.tgz › projector/ORTHS/region28/mm.fasta]

>Mm.5.ENSMUST00000031377.1 91765231-91830250	reverse
gggggggggggggggggggggggggggggggggggggggggggggggggggggggggggg
gggggggggggggggggggggggggggggggggggggggggggggggggggggggggggg
ggggggggggggggggggccttccctacttgccttttcccattaacgaaatcacacccca
ccccccacatcccaactccagttcctcttacaacctgtacagcacttctttctgcttcat
aatagggctgccgcgtgtttgtgtgtctgtatgtgtgtgccagtcacggaactaaccctt
attcaactgatgatgacaaaatagacaacaaacacctgctctacttgacttgcttctctg
ttaacgccctttatcaggacacagagcctttcaaaatctgatctccgagggcttggcacc
acaaaccctacagcataaggcctagactactcaacagttaactcccttgccttcagtctg
cggaggcaaacgcctcctcctcactttcttgaggacacactctgacttattcctgaagac
ccagttcaacccaacaaggctctgcaggtacaaatcaggcacaagtcagcaggcaccttg
taaaagcattagttacattgtacttaaatcttccaaggaactcgggagatcctctggagt
aagggaaaccgcgcgtccagccggggttccccatgcttggcccaccgtgggccctcagca
gagatctgaaggagaaagaaagcggcagagcgaatggggaagggcgatttcagttccctg
gatgaccgcgccgcctgcagggagaggatgcaggcgcaaccccgccgaatcgcaggggcc
gctgcagggcacatgactgaaggcctccgcccggcccctcccgcttcccggcgcagtcgc
cagccgtcaccatcaccgccgccgcggcttgctggcgagccccaccagcccgcgtcaccg
ctctgcgcgctccctgcacctccctggctgcagcagccggagaaaacgaaagccaggcgg
ccccggcactcgcgatcgcaccggctctgctgctcattccggtatctactccagggctgt
gcgcactgcgcgggcagcggctgaacacgcacggagaaggtgcgggagccgcaggggccc
cgggctttgggcggctgctgctcggccttggcggaggcttgttccagctcgccgttcggt
cccaggcctggccggtgagctgcgcgcagtatgggcagatgctgcttctacacggcgggg
acgctgtctctgctgctgctggtgaccagcgtcacgctgctagtggctcgagtctttcag
aaggcggtagaccagacgatcgagaaggtgaggcaggctagtgtgtgtgtgtgtgtgtgt
gtgtgtgtgtgtgtgtggtgtctttctaggccaccctcccattgcggaccctgtgtgggg
agagttgcgttggcgccgagcctgcagaacacagctcttgtttgcctccccgggttggca
ggatgtggagacttgaggtgactcttccttttaaataacctgtaagtccacagatctcga
ctttgtagaaaagccttgcgtttccgttctatccttagcaattctccacacccctctacg
cacccggtctatgttgagccctgtttccctcgcacttgacaaagaaatagaaatgcgtaa
aagcaccgcagaagaggctggctttgtaggcttgcccgcgcagcctttgaaacggagtga
gcctggggatgagaagtggggggggggggggggggggggggggggggggggggggggggg
gggggggggggggggggggggggggggggggggggggggggggggggggggggggggcag
ggcagggcagagcagatggcaaacagtgtaggctttaggaatgggtgacattttatccat
tgcagttagtgcttagcggctctgtgtctcgcagacagccctgtctctgtttcatactcg
tgctcatcagccattacttgggtaattaacgaatttggacctgtctcccagggtgtttga
tggggcctgaaaactggtcatgtggaagacttctccatcctggggccaccctggtcactt
ttttcttttaccctttcacccacattcaccaggcacggtggaaagaggaactggagagag
ttactagggtcaccttttcctttaaaaataaagagctaaacaaatgagtcactggggtag
cctttctcattagcatcattcttatgcataatgtctcgctgatctctgttgctgtctccc
aggtacaaaagcttaggcttgagagtctgcttggagtcactgtattccagattaataaaa
ttagttgccttattccaaatgccaatagatgatgtccctaaatagagattcgcagtagta
accagttacttggagtctggcaattaaagattttttttttaagtgtcaaggcaaagcctt
attcaagccttaatgagatggcattgccaagagaagaccaagcctactgtgtgagcttct
caaagaccattgttgccctgattgtgtgtgttcaaggagaaaaacaagccctttaaactc
ttgctttggtagcgtgagtaaggaatacaacagtcagaatatgatttgtggatccacttg
tgtgtgtgagtgtgtgtgtgtgtgtgtgtgtgtgtgtgtgcatgtgtctgggtgtttttg
gggcggggggatctggtaagataaaggtttctcctagcacctcagccataaacaccgatt
cttgtgaattcgtttttattcagggaggggtatcgcgattcatgtaaagggggggggggg
gggggggggggggggggggggggggggggggggggggggggggggggggggggggggggg
gggggggggggggggggggggggggggggggggggggggggggggggggggggggggggg
gggggggggggggggggggggggggggggggggggggggggggggggggggggggggggg
gggggggggggggggggggggggggggggggggggggggggggggggggggggggggggg
gggggggggggggggggggggggggggggggggggggggggggggggggggggggggggg
gggggggggggggggggggggggggggggggggggggggggggggggggggggggggggg
gggggggggggggggggggggggggggggggggggggggggggggggggggggggggggg
gggggggggggggggggggggggggggggggggggggggggggggggggggggggggggg
gggggggggggggggggggggggggggggggggggggggggggggggggggggggggggg
gggggggggggggggggggggggggggggggggggggggggggggggggggggggggggg
gggggggggggggggggggggggggggggggggggggggggggggggggggggggggggg
gggggggggggggggggggggggggggggggggggggggggggggggggggggggggggg
gggggggggggggggggggggggggggggggggggggggggggggggggggggggggggg
gggggggggggggggggggggggggggggggggggggggggggggggggggggggggggg
gggggggggggggggggggggggggggggggggggggggggggggggggggggggggggg
gggggggggggggggggggggggggggggggggggggggggggggggggggggggggggg
gggggggggggggggggggggggggggggggggggggggggggggggggggggggggggg
gggggggggggggggggggggggggggggggggggggggggggggggggggggggggggg
gggggggggggggggggggggggggggggggggggggggggggggggggggggggggggg
gggggggggggggggggggggggggggggggggggggggggggggggggggggggggggg
gggggggggggggggggggggggggggggggggggggggggggggggggggggggggggg
gggggggggggggggggggggggggggggggggggggggggggggggggggggggggggg
gggggggggggggggggggggggggggggggggggggggggggggggggggggggggggg
gggggggggggggggggggggggggggggggggggggggggggggggggggggggggggg
ggggggggactgccgggcctgagctgcagagcgggtgcaccacgggatgtctgataggaa
ggaaatagattcatttcagcagatggaatggggatgctgtaagtgaacctgaggctacca
gtgtgcacttttcctcggaaaaccagtaggggtcatttcccaaacagcagaataaaagga
accaagtagggacttttttttttattaggaagggggcagggaatgaatgttggctccatg
ctcctgatgagaagcccgggactacttgtgggatcttttcgttttccttttgagatagag
tgtcattatgtagcccaggctggtccttgaacacacagctcttgtctcagactcccaggt
gctaggattgatcacaagcatgtaccatgacacctggttctatcatctttttccaaggaa
aagagtatgctttccctcctgggctattgtcagtgtttaatgatatgatcgccactttgt
ttttattagaagccagtgagtctgagagcaggaatcagacatcttgtgttcagatcctaa
atataccactctgcagcttcaactttgagcaagttacttaacttctctaagccccgattt
cttttcttgtgaaagtgggaatgggaagtgtgatccgccatcttagccactcagttgtgt
ttctatgaagctcctgggctttaagctttgggtctcatgctcacacaagcctttccaaag
ccctgtgtttaattttatgcccaagttttccctcctacaaaggccccttcaaatcacaga
agcttcaggatccataaaacctgtatctgtgggctaagcataaacttcacacttacgacg
gcacacaggactgggtgatcagtttgtgacatccatcattatttccagtagtagccagta
gtagttctatggggtagttcattcataggttgactttaatatgatccacattgtgatata
atctacgccaatactgccagttctcactgttttcctctgaagattgtccgtgcctcaact
tgtgtaacatcaaaaatgggtggggggggggaaggttaacgttctgaagctcaggttcgg
ccaatttcggggaagtttggtaagataattgctatgcaaattgatcccagagataattta
gtaaaataaagtgcttgccacacaagcccagggacctgagattagatcccctgaacctgc
ataagaagctggatgaggcagcatgcacgcgtgaccccagcactctggaggcagagacag
gaggatctctgggacctctggccagcaagcctgccaatggcgagttctagagtcagcgaa
agaccctatctcaaataaataaacaagcaaataaatgagatgtggttgacactcagcatt
gacctctggagtccacatgcatgtggacacgtgcacatgtagtcacacatatagccacat
cacccatatgcacacgtcaaaaacaataacagaaaggaagaaagaaaacacagctctaga
ttgacaaagtgggctgaagcgacacttttattttggcaggtaagtatagtggccggagtg
gtttttggaaccaaatgtctcagctgcctgctacttgccatgaccaaaatttagacacaa
gcattggtaggaagtaatcaagtttattcaaagtcagccttgaagatattagcagggcta
gcttcccaactgtctgccttggggttatttatgggagatgtgaggtatagaagggaaatc
gaggctacagctgggcagggtcttagaaggcagaacttcatgatgatagatcttggattt
ttctctttttttttttctttttctttttctttttctttttctttttcttttttttttctt
ttttcttttcttttttttttttttttttttttttttgagacagggtctcactctgtagcc
ctggatggcctggaactcatagagatccgccttggcctcccacgtgttggcattaaatgc
aggccaccacccatgctggatcttggatcttgattcctgctgcttgctaatctaaaaaaa
tagggggggggggggggggggggggggggggggggggggggggggggggggggggggggg
gggggggggggggggggggggggggggggggggggggggggggggggggggggggggggg
gggggggggggggggggggggggggggggggggggggggggggggggggggggggggggg
gggggggggggggggggggggggggggggggggggggggggggggggggggggggggggg
ggggggggggggggggggggggggggggggggggggggaaacataagccaaaaaaactat
tctttgcccgtcttgcttttggtcagagatttatgacagtgacaaaaaaataactagaac
aacgagttccttcaaccaaatgattacagaggctgggagggcaaaagacgggacaatttc
aaaggagctgctgttactggacccaggcatactggttcccactaatgacaagcctcatcc
taggaaagccatgttgtccttggtttggttctcatttgcagaggtgttggatgcaccttg
ctcctcttcagctcgattgctctctctctctctctctctctctctcacacacacacacac
acacacacacacacacaccattcctggcggtactaaggcatcaacaccaccttcggcatg
ccttggaggctttctgaagatagatttgcacagataggcctagcagactgcttcccactg
tgaggtggtgtgatgcttgtacaatgtaaccagaatctgagagatggaagcaggaagacc
agagtttgggattatcctcatccacatagagagttccaacctggcccagtgacactgtgt
ctcaaaaaataaacccacaaagcacccacggagcgcctggaaggaggagccttagggttg
tctttataacccatagcccagcccatcactttgatacctaacacagtgcctgctatattg
taggaacatactgatttaatcttttctgggaagcaaaccctggagtccctgtacatgctg
aacaagctatgtttgagctgcacctccagcaactatgtaatctccaagactttttcttgc
aacttgaccttattcccctagttattcccattcaacgttacaaattagtgcttgctgtgt
ctccaaaacaccaagctggggctatgctgctatgactcagtagtagaatgcttcatcgcc
cgtggtaaatgtcctatgtttaatccttcggatcaggaaggaggagagagatcatgactg
tttagagctacaactacaacagtaaacaagacagagtgtctgccaaaagccaagaagact
tagactcttcatctaaggtttttgattaaaacaaaacaaaacaacacccccctcccccaa
acgttagaaatcaccttatttgttattctactttcaggaaacagactcaggatgctaagt
ggcttatggaaaggccaggggagcagtaggcttgcgagcttggtcacctgatactgaacc
tgttttcccaccttatggctgatgccatctcagttcccaggattgccttgccctgcccga
ttgtatgtgtgtgtgcttgctagtataagggtgagcagcctctccatccagaagactgtt
ggtgtggataatgaatactgtggccacctctcacctgaccccgtgccacatggtctcccc
ataattctattgtctttaatgtcttagcatgggagggggcccagtctttaaggagcacag
acccccttcatgcaagaggacttcttttcttttcttttcttttcttttcttttcttttct
tttctttcttttctccttccttccttcctttcttcatttcctttcccactctctttctat
tctttctttctttggggggggggggggggggggggggggggggggggggggggggggggg
gggggggggggggggggggggggggggggggggggggggggggggggggggggggggggg
gggggggggggggggggggggggggggggggggggggggggggggggggggggggggggg
gggggggggggggggggggggggggggggggggggggggggggggggggggggggggggg
ggggggggggggggggggggggggggggggattctaatgctccaccttcctcaaattgtg
gtgatcccagaccatacagttatttttgttgctacttatgtaattttgctactgttctga
atcataatgtaaatatctgatatgtaggctatctgatacgtgacccccaaagggttgaga
cccacaggttgagaactactgctctaggggaatacagcatctattgtggaggcgtagcga
tgccagactccattaggaacagtagtaccaggctaaggagctgggggtggtgatggtttc
agcccatcttcattccttgggatgggagttctggctgaggacattattactaatactgcc
attatccggcacatttacaggaaaagacagagatagaggcgtaggaaggttcttggcagc
cacttgatttactgttcagtaaaatgcaacatttccttctgtcaggccacagccaaaggg
ccatctggtctgccagacatctgcttgcttcgcagagaagagtcagcctgagggagtaag
ctcattattgaaaaaatgcactgccggccaagagagtagacacgcatgacccttattatc
agatccatcacacatctgcaggactaagagaggggctgcttttaatcaaagctagtaacc
agtcagaagcaaccaaaggaaaataaactctgccctgggttctaactcttcacatactct
tttattttattttattttattttattttattttatttttgagacagagtctcctgtaaac
cagctgaccttaaactctcagagtaggggaggaggctgacctcacaccttacctgatctt
cctgccacctagtctcaagcgctggccacacccagcagtttgctttctttttccaaaagt
gctttcaggatacactttgtcctccattgtttagtgagtgttacaggaatgtgtactgct
tgtgaggcagagtgcatgctaggcagagagctacacatatgtaaacaagacgggtggggg
ccagggcggagaattccctgtccttggaaaactgtaatcaaattcaaacttctgctggcc
tctttctactcttgaagctgttaaggacttgtgtgcttttgtttctctgaactgtacatc
ctgatgcttacagcaggagaattaaaaccaaagctggagatgagtatgtcgaccccagtt
caaatccccagaactgaggtaaaagctagacatggtagtgcaatgcctgatgggatctgt
aatcccagtgttcctccagcaaggtgaggggtgggcacaggggaatccatggagactcaa
cagccagatagctgggcccgggcagtttggaaacaaacaacaaagagaccctgtctcaaa
ctagatagaaggcaaggactgtcacctgaggcatgtattagcccatactcatgtatacac
acacacacatacacattttatatatatatataaacatattaattatatcttatactattt
acatatatacactatatatgtatatgatataattaatatgttaatctattaaataatata
tgtattgtgtgtatatatattcacatgcaagaaataaataacattttaacaatttgagag
aatacaccaacacatccgtacttaagcagagcaaggacatcttcataggtcaggtaaact
ttactttgtagtcacaaagccagagaaaaaggcagaaatgatgtatgactattgttacta
aaattacttttgattttgtggcgtgcctgagagggcctcagggacttctaggggtccaga
gaccatgttcatccagttttaattaaattaataatgctgactttctaagattatttacat
agactattaacattaattacattatacatgttataataatatattatatacaacacgtgt
atcttttttttaaagatttatttattatatgtaagtacactgtagctgtcttcagacaca
ccagaagagggcatcagatctcattacagatggttgtgagccaccatgtggttgctggga
tttgagctcaggacctttggaagagcagtcagtgctcttaaccgctgagccaattctcca
gccctcttttcttattgtgacatgtacaatgtatagttataacaattataatctatatct
atgtttttttttctgtaagacctatttggaaaccatattagtaatattttcaaagcagcc
agagtttgtttagtgtgctgtgtctttcttgtgtgccctgagttcagtgtcgagacagag
ttttgtgatggatggatggatggctgatgaatgccttgtaatcccaggacttggaaagct
taggcaggagaattgaggccagcatgtgctgcagagtaagttgcaggctagcctggacaa
aatggtgctctgtctcaatagcaaataaataaataaataaaaataaaaaagagccaaacc
aaccaaaagccccaagtttggagctattgaagattcaggctctgggaatctcttgttttt
taatgtgttcttccataacttgaggagaacattggtctcttcataactcggggatgccct
tctctggcctcggccccacagagctttcaatctgtagcacacaatttagtattctaagct
agcttgcaagtctcttttaaaaggtaagaatcctgtcatacttagttttgtttcatctcc
tattgccaaactcaatgacttatacaaaacaaaacggtgaggagccagggtatagctcag
tggaaaggcactcacttacctagcactcgtgagaccctagatttagtctctagcaccata
aaaaaagagggaagaggagggagggaaagaaaagaggaaggaagggatgaacaagatgtt
cagtaaacgcctttgcatggatggaaggttcgatgggttcaaattctgtctttggaagag
tttgtttgcttcctgtgtggctttccattggctctcaccctgtaggacaagtcgtcacat
acttacccctggaagggtttatccctttaaaatctagaaacttgggccaaagagattgct
gagagggtcaaggtgtttgttgtgcaagctggttgatccagtttcaacaccccgaaccat
gggatggtaggagacgagaatcaactctgtaaagttgtcctttgacctccacaggcatgt
cctagcacatgccccctgcctcatcatgtgcatgcacaacaaacaaacatttctgttaca
tgtctgtgctgggcactgtgagccccactgagtcctgggtagcagcagccaacagcgcag
gcccggggccagcccggggccagccctgctctgttagcccacttgagctgctttcttaca
ccaccaggcttctgaacaacagattacatttctcacagttctgagggttgggagagtcaa
ggccctgccagattcagcacctgaagaaacagtgggacaagttagggcttatgtaggggt
ggtcgggtgcagactatcagcacagggagggcctgggagggagaagagctgtgcatcaca
gcctgagggtagtgacccatcacactgtagccacagccagggtatagagagagattacct
taggtctcagagtctccctcctcctttctatccttgaacatcagcccctgggatcctgtc
agtcatattcaggatgggctgttccctttcatttaagctgctcaaaaccaatcttacaga
cacacccagtggtgcatttcctaggtgatttaaatccataatgataatgaagattaatta
tcacaggcattcatcccattcataaggactttgttcttgtgactgtcacttcctgacact
gccaccttggggtggaggatttcgacatagacgttttgaagagccagaagcattcagatc
ccaacacccactgttctcacacctcctaatgtctagcaaatgtccctcgccctcagactt
gttctgttgtctttcttagagaaacctctctctgtgcctcaccttctctaccaaaagcag
aagatgagaggtagcttgggggcttacatgtttgacaaatgacggtaaaggcttgtttct
gtgtagaagtgaatactgtttctgatttgaccacagcctccttctctctctctagccccc
caacccccacgcactttgtactggcttctacatctcttccagagatgtagtgtcatcagc
catcacaagtcccggtttttaagatgcatttttctaattgacaattcagattatatttat
ttatgtttacaatatgatgttggttgtttgtttttgtttgtttgtttgtttgtttttaga
acagcctggaatgggaaaatcaagctatttaacacatcccatctgacatatttatctgca
ggggctgggtcggggtgcgggtcgtgcataaatgagaacagtttaaaaatgtgctcagct
gttttccagtgtgttgttgttgttaactatagttactctcatggacagtaggtctcttca
acttattcttcttatctggttgaaattctcattttgacagcatctctccttaccctccat
actgaaggtcccattcaaagggacactgtactcattaccaggaatggaagcagagacaga
taaacaagcaggtgggaatcacatcacaaggctcatacataagatataatcataaccaaa
caggtttgaaacaatgagtcagcctgcacaggttacagacaaagtatgctcatccatggc
tgcactttacttaatcccgtcttaaaataatttttgtcacccactccctggctccccgcc
caccctccctgcacacatatatgatccctgctttcaccgtgagaaacaaaggttgccctg
gtctggatgttcacggcttctccaaagctctgtgttgaaacctcccccgccccccttact
aggtttagatgtccttctggtagttaccctaccccctttagacctgctggtctctgcctg
cagtttctgatcacccaaccctttagaaatacttcagtgggtgtttcaacaggtgcttgt
tccagtgtagctattccaccattaaaaacaaaaacaaacccaccacacttacccaattta
tagacagagtagcagcttaccagtgagctagcatttgaaacagctgtcagctttcattag
ctaaacttgtgacagttacaatcacagcagccagagttaaaagacagcacaaaaaatgcc
caggcccagaatatctgtttccagtgtaaagtttggaatcaaggggaaaacattgatggc
agaatttttttagcacaacagaaactagctggaagtattgaaattatttcaattacagca
gcagcctgtctttgatttgcttaatatatgggagcaacttttcaaaacaagagcaagtgg
tgttctggtatctggtgagttttcctagtctggaatccaacgaaggccacgtatattctt
tggccaggttctcaaagttggttgccttacatgtgtgtggatggcaatatggatgcttga
gttgtgttcagttattaaggagcattctgttgaccgtgcagagtagttgttagtgctctt
gagctctgatggtttctttaaaagcatttctgattcctttcaaacctgacgcaattcccc
aagtgtttatttttagcatttgaaaatggcttgccctggaacagctggttcagtgacttt
acagctgttgtcttcccccaaggctgcctcgcagtgctccgtagagaagtcaacccagct
ctgtctgaccgacatcaggcctggcctagtcaatggctctttgtccccagctcagggctg
ctgttctcacttctgaccagcttttcactgactcaaggtcatgccgtttgtgaattctgc
caacttcatgtcgtggagagagagagagagagagagagagagagagagagagagagagag
agagagagagaagatacttgtgatctaagatgttgtttttttctactgctaaacaaaatg
tcaaaaaatcttaaagctagagaatcggaggacttactgagggatatgctcactggtgat
gtttctggaagcatcagacagcatgagttcaggataacctttatcaaataattccaatgc
tagcagtcgatttgaagaaattaggagcgttggtgagatggctctgtgggaaaggccctt
gcctcgcaagtctgctacctaagttggcttctagaagctatgtaaaggtggatgcacaga
gatgcgttgacaaagtcatcttctgacctccatgtcctcactgtgacacagaccacctcc
ttctcaaccatgcgcaagcacacacagtaatgcttaatcaattaaaaagcaattagcagg
gctggagagatggctcagaggttaagagcactgactgctcttccaaaggtcctgagttca
aatcccagcaaccacatggtggttcacaaccacctgtaatgagatctgatgccctcttct
ggtgcatctgaaaacagctacagtgtacttacatataataaataaataaatctttaaaaa
aaaaaaagcaattagcccatcacttaggtgaagacatttccgaactttctctgaaagaca
gaaaaaaggacatgccccaaagagaaggattgggtgaagccaactggtcactacacaaca
gataagtacacagagacatattgcttctaaaactaaatgacatttttttttccaaaatgt
tcatgtatatgtatagattttaaaatatcagaaggaagagttaaagagatgcctcagcat
ttaggagtaattgatgccctcacaggaactgggttctgttcttagtacccacatgttacc
tcacagccacctgtaactcaagttccagggaatccaatatattcttctgggtctgtggtc
accagccactcttgtggggcatatatacaggcaaaacatgcatacatattaagataaaaa
taattgttttaaaagcccagaagaaatattaatagtgggggtgtggattataagggtatt
atattttccttcctgacactctttttgtttttcttgtttatttatctgtatgtgtgtgtg
tacacatgtgtgcatgagtgtgcatgtgccataaggcacacctgtgacacgttactctta
tgtagcttggaggagaattttttaggggctagtcttctccttccacactgttttgaggca
gtgtctctcttcttcctattgctcttctgacagcatccacctttgttcatgggttccagg
aatcgagctgagctcagcagacctggccacccagcacctttatgcactctgctagctcct
tggtccttactatgtagcccaagctgaccttgaactcctgattcttctgcctctgcctcc
caagtgcttatatcttaggtaggccaccatgactagtggcttcctgttaggctttttttt
ttttaaatcaaaactttattataaagattttgcagccaagtgtggtggcatacgcctttg
gtcccagcactcaggagccagaggcaggtagatctctgagacttccgagaccgatctggt
ctacaaagtgagttccaggacaccagggctggtacacagagaaaccttgttttgaaaaac
aagcaaacaaacaactttgtaaataaaagcttttctaaggccagcaggaagtcctgggca
ggcagaggacagagtaccatttccctgatttcagatgacagcaaatggtagtgccattta
gaaggtgagattggaagctcacatgatttttccctgcacacttacagtttatttttaatt
tactatgtcaatatctcttttaaatgtgatattattagacacacacttctgtaaactggt
cattttgccctacgcaagagagagacttgcttacaattctgtgtgacatttgttttataa
acttttgtcttaagaatggggcttcttcctgtcacaggaaagactttactttgtaccttt
gggccgatgaacagaaaagtaagttttttctgccttttagtttagcttttcttttaaatt
tataacaagggatctgccccagtctttattttaatgatggttcgaagtattgtgcgtagg
aaaacctatcccattctatctggctaaaattgataagcataacccaaagccatttgtaaa
actgatgtaggacctcatgctgatttttagtctggtctgactaagacagctcagcagttg
ggtgtttttctggggctgtcactaccacagcagagccctgggggggtgggcagcagttcc
tccccatctgtggcttcatgttaagaatgtcacagggcagctgtggcagtgacactggct
ccttgtatgtggcagaatgaaagacttcctgtgtgaggcatccccagggcttgaacttaa
ggtcggtcgtgacttagctggtgggttaacgccacttttgcagagcaagctctttgcagt
gcacaccccgtgccttatgtatctggcacaaagctaggaggttccatccacagggaccca
gtctctgtcctgtcttgtggtataaggttccagtgctttctctggatacattagcatagc
agggctgagcagctatgggggctctgggcttcagtttttctcggtccttggatgccagtt
gatggagctcaccatgacctcccacagtctccctgcttgccttaagaactcaaggtgact
gaccgggaagctcatggtccagggcattatgctttctatgttatggttccttgagggtag
ggatgctagctataaaacccagtttaatttacatcccaagtgaacagcaaagtaattatc
ttagtatttgtgcatatgatgttaccgttcacttcctgctatcagttgttaccgtctggt
catagctctctgacacccccccccctctttttttttttttttttttttggtaattatttc
catataagttgcagatatcacaacactttgtcaccaaatccttcagatgcctctgtaaag
actaaatcattttctgggctggagaaatagctcagaggatctgggtttgattcccagcat
ccacacaggagctcccaatcatctgtaaccagtgccagggaatcctgaaccctcttctga
ccttgggtatcaggcatacatgtagtgtaacagatatacacgtaggcaaaactccaatac
aaatactttttttagaaattaatatatatgtgtgtatatatatttaaaagattaaattct
aaaatttaaaatttaaaagattcattttctatgtagttcatgtaatatctgggacataat
tatacttaagaaactgttgtttccatgaaagatgattgtatttgctaaatctggtcactg
cagcaggctgtatggtaagcaaacctgggctttgctacactgtagaccagggcttgtcca
gacatgatttaacatactggcttgcaacttgcagaagtctgtgcttttgtttctttgtct
acaaaattggagttttctttccattgctcttttggtgtttgacttcgatacaaattgcaa
aactggaaattcttatcttgtaggacctatacttaaagctcagatacaatgaggcctcta
gcacagccccagagtctggcaggtacccagtaggcagctggctgtgctggcagcgtgact
gtttgtgagccgatgcaggaaaagataaagataaagacacactgcttttagaaatgtcgg
cagttgcatatacagcttctctttgctctcttgttcccccttagtcacatgcacaaaaca
cacatggatgtacacacacacacacacacacacacacatgcacacatgcacacatacaca
tacacagaaacatacagatacaaacacacagacgtacatgtacacatacatacacacatg
cacagacacatagacacacatatttagacacacacacacacacacacacacacacacaca
cacacaaggcccagggcctcttctgggatttacagagggctccttgactagcctaacctg
cagctatatgacacagaacaaacatacaagaactttatagaaactgggggaggttttgag
actatgaaagagaacagaacagtgtattcagatggcgtcggttctaagtagtcagggcag
agaggtgccatgggtcaggctgaccacagggagaacaccagggtgtgccagagtccgcta
ccaacggtgacgcaggcaagctgtcaaggactgtttcagtgctagccaggagtgttttca
tttgctctgtttaaggagacggggtttctaaaggcttatttttatcctaaacctcagaaa
gacaagtttagagatgcccgagaaatctggcttccaccctttctggaaggagttctgcct
tctttctttctggaaagtccccccactttgtattttttataccttgggttgccagagctg
gctgaaaccaagtggtataaacccagctgcttacccagctgttcagctctcccttgcagg
aggttctggggggggggggttgtaattttgtagatgatctttttaacatataagtgagat
cccaagtcctttcttctctgtacagaacttccctcccccatgctggaccatagctggcct
ccaggtgaggccctctgctcactggctgatacggccactcctaggcacccccacttctcc
tgacactgttctctagccttgaccactcctcccagggaatgaaacttaagcctaaccctt
gagactcctgcaaacaaaacatccctattagcttttgcccttggcaacagtcccttctcc
atttacagtaatgctttcaagtagcctctccagacccaagccagatttgtgttgcccact
cccaactcctccaaccctccaacttccaggaattgagtttagagccttccacgtgctagg
caaggtaaatgctacactgtttcgagaagtcaacagccaactcagctggttacatgctga
agagctgaattttccggtttagtttgctgatttcatccctaatgacttccgttattaggt
gtttcctgtgctgaccactccattctttgttttgttttgtttttttcgagacagggtttc
tgtgtgtagccctggctgtcctggaactcactttgtaatgaccactccattcttaagtga
tacctctgtgctgtccaatggaaagtacaggtttcttccagtacaggtttcctcggggcg
tttgtggagaagaaacagttattgccctgcctttttctagaaagttttggaccagaaaaa
gcgatctctggaagatgaagtaattattatttccaggttctccactctcataattccaac
actggtttaaagtagcttaagttcctggtacagtttctaggcattggatgaatagtttct
gatagactgtcaaaaaccgtatacgagagatgtataggaagagacgttcttgtaattcaa
gtgtatacctagtctgctttcttcagcttactgcccctctgccctcagctagtttaggct
tgaggtcaggaaataagataaagccagatcttagccaggcctgtaatcccaggatttgtg
aaactaaagccagtctgggctgactcaaggctaacctgtgtaactcagtgtttcaaaata
acaataataataattaaaacttttattcagagctggagatgtagctcagtggttgagtgc
ttacctagtttcccacagggccctaaattcaattcccaatacctaatgggtgagaaaaag
agtcacaaagcttttaaatacctacttctaacatggacagagagttcctgcctggagagg
atgagccttgccaagcagacgctagagcaggacctcagaagctggaggagccaaggagtc
atgtgatttgtttctgcatttctattccatcagtcacatctcaacccactgacttagcaa
gttattagatagaaacgacggctggacctccgtgccttagaggaggtgacacagatacgc
catttatgcctgagctagccaagtcacttgttcaccttactttgacaagtagtaagtctc
tgcaggtagctctgtccactctaagcagccgcttctctgactaaagctgaccgcaacatc
atttcctgggcatagacataattatttagaaggcagctggacacatgtctgctagcttaa
aagacaccgggagttttggcaccagggcctatgccttccaggctaggagttttggcaggt
ttacaatgccaaatatgaattctgtcttgtggagcaggcttcaaatctaatcagaaagtg
gttggttattcccctaacaagcttgccactattgcgccagtaggtgaaattttgcttggc
cagtcagtgacactcaggggtcacatctgagtaagactgttgggtaattcttcttcactc
tgggctattggctctagctagcagtgagggagcctctggccctattccacggtgatttct
ccatcctgtgactgaagcatatgttctcacttagttctgttaggcaaccaagagcagtag
cagttgtctgtattgttctggaagcctcagaggtctccccgaacaacaactcatagggag
gtagcccaattctgacactggattttcatttaataacctatggtttctgggagcatttta
ttcctatgtttttgttcttataaggaaactagtcatattggttcccgagttcattacctc
atctaacctcagtcacctctctaaaaaaaaaaaaaatccagtcttcaaatatgctcacat
actgaagatttggaattaggacttaaaaaatatgaatttgagatatggggatattagccc
atgacataagtaggaagtagaggaaggattgtgggaaatagaaattgtctacagtagtca
tgaaactcagtttgtgtttgagccagaggcagccatctctatagacatgtcaggggttga
ctatggatgcatgtacagctcctgatggtggagttactgggtgtcaaatggaagaccaaa
ccaaacaaagctggtgttaacttgtctgtctgattcttaggcttaatgacagtgagacct
gttaatgtcagatacaaccatgttctcaagagattgcaagtgattgcccaagaaagaatt
aaaataagcaagcaaggagggcagactttgacaggcacctggcatgtgcttttgctgtgg
agggtggactcctgatgtgggcccctgagatgggtaaaagcagggcgagagcctggccac
cctgccctccctttgcgcctgcatgtcttcaggtcagattcttgctgactctgcacagga
cagacatgatcatccccgaggagtgtctctctgcccttcctagctcaacccctgcaaggc
tcacctactcgaagatgagaaccaggttgtgtgacagagtggctacggctcagagtttgg
taggaaccaggttgattctgcaattaacttaccaacagattgaagtacttggcagggtca
gatctgcaacaaagatgggcagagccactcccgttcttcctctatttaaacttaaagttt
accgggaataacggtggatgcctgtaatcactcagtggttgagatagaggactgcctcaa
aggaccagccagaactacatagggagcttcaaaccagcctggacttcattcagagtgcgt
taaaaccaacctaaaccccacatttctaaagatctgtcaagaccccagtgatgagctcag
agtcctaagactcctttagatgttccgcttcccaacacattgactatatctttctctgct
tttcacagttgcccttctctttagttcatggatcgggacatgttgccaccacaagcttct
tgtggtttctggaatctgggcttctgcttccaaactccagttacaggataggaaatgtct
atcccatgttctttctagcccatgttcagaagcagtggccttaccattttgtaaacctgt
ttgtttgttttccttcctcagaatatggtattacaaaatggcaccaaggtctttaattcc
tgggagaagccccctctacctgtgtacatccagttttatttcttcaatgtcaccaatcct
gaggagatcctccaaggagaaatccccctactagaagaagtggggccatacacctacagg
tgagtccctcttcactgttgaactgtcctgggatccctgggttgtgccagcgcagctgtg
ccaggacagacctgggggcttactgctttggttctgttctgcctgcggctttgctcttgt
ctggggagtttccgcaacagagctctgtgggcggggcttcgtccctgcctgcgtgctcaa
gaaggctgccccttcctgtcctccacagctgctctccacctctggccttttaaggtcccc
ctcagactttggcgacttttagggctccctccaattcccttccacacatacagttttaaa
ccagtttctagaattcactgttgatctgagatgttttctgattcccattcattctttttt
tttttctaatgagattggctttcttatagctcaggatggctttgaattctctttgtattg
aagggtgacttgaacttcttgactctccttctaaacttggattgcagccttgatttaatg
ttaggtgtgaacccagggctccttacgtgcttattactaactgaactgagacagggtttt
accggcttgaaatttattctgtagcctaaattggccttgaacttgaacttgtggctatcc
tcctgcctcagccttccaagtgctaggatttcaaacatagtctaccacactcagtttgtc
catttctaagccccactcactgtgtataagaaatagcaggttggtgactgggtttgtgac
agtgactgccggtttcaaaggctgagaagattgaagagtggtattgatcattttttttta
ttacatttatttgtgtgtgtctgtgtgcgcgctcaccctcccacccccaccacgcacatg
caccatggcatatgtgtcagaggtcagagatctacttgcaggagtcagttctcttctttc
actgtgtggatcccaaggatcaaactcaggtcctcaggcttggcagcaaacatctttacc
tcatgtgccgttttcctaggaccgtgaacatacattttcaaaggtgagcagactgagaga
gacgacttcggtcttatggtcaagatactttctgtgttgcaatggtcccagtagctcctc
cttctcctacaggaaccatgccaggaaagtctttgccaatattaaaacaaacaaacaaac
aaacaaacaaacaacatcagtgaagaagcagacagtccattctcctggactgccaactgg
tctcaaagtccgttgtaatcagttgcccagtgtgggctatatcatgagttctaggccagc
ctgggctacactgagtccctgtcttataaaagcaaaagcaaaacaatacccaaactaaaa
agaatgcccagggactggagagatggcttagtggttaagagcactgactgctcttccaga
ggtcctaagtttaattcccagcaaccacatggtggctcacagccatctgtaataagatct
gatgccctcttctggtgtgtctgaagacagctataatgtactcatcatatatatatatat
aatagagaaataaaatctttaaaaacaaataaaaagagtgcccaggaaggagtttgggag
tatcaatacctctccaatgagtgttatctagtgtgtttctcccgatcgccctatgccatg
cccctccccctcccccactgtctctctgttccccctcccttcctccctccttctctgcct
tcttttatgtttttaaataataggcccggtctgtatgtcagggctctggaatcttctgtc
ataggtgtggagattagaggacagtcttgggtgtcagcctttatattttacctcatgtgt
gtaacatgagggtctcttacttgccacttacgcacaagctagctggcctgcaaacttctg
gggtctcctatctttacctcccatctcattgtaggagcactggactcacaggcctgtgtt
actgtgtctgtttttacctgagttctaaggatcggaacttagaatttcattctttcctgg
caaaagcattacaactaagccatttcgcagccccggatttttgtttgattgtgttttgtt
gttttgagacaagtgcttaccagatagcctcagctagcctcaaacttccaaacttttgct
tcagccttcctaaggctagaattagaggtatatactactggcctgactctaaagcagatt
aaaaaaaaaaagaaaaaaagactattctcttgtttatctttttgcaaattttatatatga
taagtattatatttacttctccttatcaaattcatatccttttattctttattaatgtta
tataatatacacatacatatgtacattatacatatgttacatacatatatacttacaaat
atagcctgctctgtttatttagtgttgttcctctgtctgtgtgtgtgtagggctgacctc
ttgggactggctcacccatcagggggctcttccctggaagagactgatccctcccccctc
agccgtcactcactatctgtagatccttacctaatgttgagaccccgtggattttccccg
tctataactgcatgtgtacaggccttgttactttttcaggtcttaggttttgttgagatg
tcatgggttcagcttccctgtcatatataaacagcactaactcgcagtcgatgccctggt
cctctggcttctacagtctttcccccaacttttctgctgttttctgagccttgggtttgt
agggtgtgtattatagctgtatcagctggggttggtcagttgttctatacattttgaccc
gttgtgactttctgtattggtctctgctgcaacaagaagcgtctttgatgaaagctacac
ttctctgtgggcgaaaggaaacgtatttgggcacaggtaggaattgtgtggctttatgaa
cgtggcagtaggagtttctcctactagggtcattggctttaccagcctcaggtagtggtt
taccatggaagacgtgagttccttcctgctcagagggccttgggtccaaatggctgttgg
ctaccccaggagataagtggccactatttcaccttttagagcatcttgccgtgcttgtcc
ttgttgtggtctgtagacatcatagctactaagtaggtgttattagacgcgttctcacga
ccggccaggaaagaactccacagaccagaatcttctgcggcaaagctttatttcttacat
cttcaggagcaagagtgcaagaagcaagagcgagcgagaagcaagagagagagaaaacga
aaccccgtccctattttaaggagaattctccttcgcctcggacgtgtcactccctgattg
gctgcaccccattggtgggatagacgtctcggggaagggggggggggggggggggggggg
gggggggggggggggggggggggggggggggggggggggggggggggggggggggggggg
gggggggggggggggggggggggggggggggggggggggggggggggggggggggggggg
gggggggggggggggggggggggggggggggggggggggggggggggggggggggggggg
gggggggggggggggggggggggggggggggggggggggggggggggggggggggggggg
gggggggggggggggggggggggggggggggggggggggggggggggggggggggggggg
gggggggggggggggggggggggggggggggggggggggggggggggggggggggggggg
gggggggggggggggggggggggggggggggggggggggggggggggggggggggggggg
gggggggggggggggggggggggggggggggggggggggggggggggggggggggggggg
gggggggggggggggggggggggggggggggggggggggggggggggggggggggggggg
gggggggggggggggggggggggggggggggggggggggggggggggggggggggggggg
gggggggggggggggggggggggggggggggggggggggggggggggggggggggggggg
gggggggggggggggggggggggggggggggggggggggggggggggggggggggggggg
gggggggggggggggggggggggggggggggggggggggggggggggggggggggggggg
gggggggggggggggggggggggggggggggggggggggggggggggggggggggggggg
gggggggggggggggggggggggggggggggaaaacacagatagctcccctggatcttat
caaaataggatccggggccataccatttattatcaaggacatttttccatttaaccatct
catttggcctatctggctctgaacaatgacgttcagccgcagtatggccatgaacatcaa
tatttaaaaaattgagtgtaaagagtgccaaagacacagacactcttggtgctcggggta
cagtctcctcaaaatttcccctcttctgttttataagataggttttgagggtgcgatgcg
cacgctcaacaataccctgtccttgagggttgtatggaagtccagtcaggtgggtcacgt
ccatctgacggcagaactgttggaatttttgagacgtataagctggtccattatcagtct
taaggagtctgggtttcccccaagcactccatgcctcaagacaatgttgaatcacatgtg
aggctttttctcccttttgtaaggcctggttagcagctagagtaagagcccttggggagg
agatatgaggatctccttctaaaataccaaacaaaggccttaactcagcggaaggaatct
ttaaaaaaggtctgagccaattaatatctcccaacagcttttgaaaatcatttaaggtat
ggagggtgatctcttcttatctctaccttttggggcacaatcttatctggggacaccaca
gagcccaagaattgtcctgtatcagaaatttggaccttttctgtggctatctgtaaaccc
cactgacttaaagttttaagtagaagaggatatgccttttgtagcatggtaaggtcttta
tggcacaggaggatgtcatccatgtaaaggagcaaaattaaagaggggaattgttccctc
actggcaaaagagcttcttgcacataaagttggcacattgtaggactattggacattccc
tgtggtaagaccttccattgatacctcttatcaggttccatgtgattaatagaggggatg
gtaaaggcaaatctgggcctatctcttggacacaaaggtatagaaaagaaacaatcttta
atatctataataattaaattccagccacgtggtaaggcggaaagtacagggagacccctc
tgtactgggccaaataagttcatttgctcattaatggctctgaggtcatggagcagtctc
cactttcctgactttttcttaattacaaaaattggagtattccaaggtgaggtagatggc
tcaatatggcctagttttaattgttcctctaccagttgaatcacagcttttagtttttca
gaggataggtgccattgaggaacccacactgggtcccctgttttccatggtatgggtcgt
gctgccccaatggccgctaaggaaaacccagaccctgtctgtcttggtttccattaggtg
agatgggctctatccttccctgttcttgatgtcctaacccttttccttctttataaccca
tctttgccatgatattttttgctttagctgaataccctcctgatggggcgttttcattgg
acaaaataaggcccaaatgctgcataatatcccttccccagaggttaaccgggagtggga
gcacataaggtatgaatttcctttgctgtccttcagaggattcccacgtcaaggcaacgg
agcttatagtgggacatgattgatatcctaggccctgtaatgaatgagatgactctgtgg
tgggccatgctttgggccaccaatgtgtgagaaattatacttttatctgctccggtatca
aggatgccttcaaactcttttccattaatcttaaggcggagcttaggtctatcatttaaa
gatacaaccaaataggcagaatcatttcctgaggagcccattttctttatctcaggtcct
gcaaatttctccctggtattatcagggaggagcagcagctgagctatcctatctccttta
ctaatagaaaaaacgcccttagggcttgagcacaggacctgtatttcaggggaatgttga
caatccataactccagggtggactactaagccctgcaaggtgagtgaaccccggccgaga
ataaggcccatggttcccgggggcaaggatggtataggctccactggcaccggctgaata
ctcatttgaggcattaataggaagtcggaggcggcacgcaggtccacccttgtgggtctt
cctgggtcgcctctctgactgcttcctgggtcctgacaaaccggttcccatatctttgag
ggccctgggaccgagggcccgatgacccgttttttggcacatcagttgattgactatcag
gtgggggaaggactctgccctttatatccctcacagagcgacactggtcagctctatgat
aacccttgccacacttagagcaaagagtgagagtccctccctgtttatctggagctctgc
aatctttcttaaaatgcccaggctttccgcagttaaaacatgtcctctgatcatttctgc
tcatggagcggttctgagattgaaggatggcggccgctaagcctgcattgctgagaggtc
ccccaagctctcgacagaccctgagctcagtcttgtaagcctttgttctttcttggggct
atggccgctcggcactcctttgtggcttgctcatagattagctgttctatcagaggcgca
gcttgctctgactctccaaaaatacgctctgctgcctctgtcattctggccacaaaatct
gagaaggattcctgaggtccctggattatctttgttaactgaccagtggtttcacctgct
cgagagagcgccttccaggccctaatagccgtggaagaaatctgggcataagctccccaa
tggtagtttgtctgatcagcagaataagctccctgacccgttaacaagtcaaaagtccaa
tctctctgctctggagtcaaagcagctgcgtttgctcgggcctgcgcttgtgcagcttcg
tgccaaagcgctctccattccatatatttgcccatactagggagagcggcttttacaacc
gtttgccagtcagcaggagttagtgccatgccggcgagcctgtctaactgcaccaaggta
aaattagcattggttccatatttacggaccgactcggcaatttctttaatttgtaagtat
tctaccggagcgtggacacgcccaccctcggctccttcaaagaccggaaatgcctgttgt
attttcctttgttcctctttgggaatgaatgagtctgcgcactgcctctctgcgcactgc
ctctctgcgcattgctgacgcactacgcagggcggggactccgcatagggcggaccttga
agccgactgccctgaggccaatcagcaaactggccttcgccagccgcttttggcttcctt
aactgattagctagcactttagctgcttcttcctcccagtctgtttcctcagaggaggat
tctccatctgcttcagaactactaagagctggcttcctgagctcatctagtgacgagtat
ctcctagagacctccgctaattgatctttcttcttttccctttttcctctttttcttcta
atctctctccaggtattcctacctaaccttaacttttcctcgggttcaagacccttggaa
aggcctgtatacttattttgtgtaccatattttctctttgctcctactctctctccccgc
tttacttctgatagcttgtcctgaattttatctagaatccgccctatcttaaccacttga
taacatgtgaaaaggaacaaaagggcttctaacactagaaaaaattcaaggccaaacatt
ttccactttacttctgatagactgtcttgaatttccttagaaagttcaaggccaggctta
cctcgtaaagctgtactcactggtactctcgttccccagctgaaaagttctgaattcata
cagttgaatccttcttaacagtctgctttacgggaacctttattaccgcgacccgcagtt
ctggttctggaatgagggatcttccttgcgccagtcccgagttttttttttttttctcgt
cccggaatttctcgtcccggaattcggcaccaattgttattagacgcgttctcacgaccg
gccaggaaagaacaccacagaccagaatcttctgcggcaaagctttatttcttacatctt
caggagcaagagtgcaagaagcaagagcgagcgagaagcaagagagagagaaaacgaaac
cccgtcccctattttaaggagaattctccttcgcctcggacgtgtcactccctgattggc
tgcagcccatcggccgagttgacgtcacggggaaggcagagcacaagtagtcataagata
cccttggcacatgcgcagattatttgtttaccacttagaacacagctgtcagcgccatct
tgtaacggcgaatgtgggcgcggctcccaacaagtaggagtgctggttgttttccctctg
tggctgcttatatactgcctctcaatacattgagagcctgtcctcagggagaaggcttcc
cacttggttccaccttgatttctccaattgttcaaagtttgctgtgtcttttgcaatagg
gaggcagaaaacaagggccattttgtgttctcttggactcccctgatgaacaacttgaaa
ggaagtttcctgtgcctggcaatggggtttttattagctagtctatagcttttagaggca
ttgtcttccatgtgatataacttcatcatgtgtgtgttgtgcatttgtatacatacatgt
atatatgcacacacatgcacatgcttgcacatgtaattgtcagcagatgtaaaggtgatt
tccttttcaaacaccttatacatcccctctctttctctttccctctgggctgtcctcctc
ctcccctctgtaggtaactgtcttagtcagggtttctattactgcataaacatcatgacc
aagaaacaagttggggaggaaagggtttattcagcttacatttccacattgctgttgatc
accaaaggaagtcaggactggaactcaagcaggagctgatgcagaggccatggagggatg
tttcttaccagcttgattcccctggcttgctcagcgtgctttcttatagaacccagggac
tgccagcccagggatggcaccacccacaaggggccctcccacccttgatcattaactgag
aaaatgtcttacaactggatctcatggaagcatttcctcaagggaggctcctttctttgt
gataactccagcttgtgtcaagttgatacagaaaaccagccagtacaatatctctcctat
ggttcccatttctccctttatagtccacagtttgttctctgtatccatgggttctgcctc
catccacatagttaactaactgcagttggacatacttgagagaaatctatattcttgctg
acgtgggcatacaatagttgcttttgtgctaaatacatatggacttgtctagcttgcttc
ctaaatagttcagcccataactgctgtccacacagtacttccattgtattaggtacaata
tgaatctagagatcattagtagtacatgggaggaagtcaagaggagagttcagtggtaga
gttaaaaagcattgagttcgattcccactgtggcagacagcaagcaaaaaagcatgcagg
gaaatgtatgtatcttatacgtcaacactatacccttttattttattttaaaaagattta
tttatttattatatgtaagtacactgtagctgtcttcactccagaggagggtgtcagatc
tcattacggatggttgtgagccaccatgtagttgctgggatttgaactcaggacctttgg
aagagcagtcagtgctcttacccgctgagccatctctccagcccctgtacccttttattt
aagggattcaagtgttgagatgttggggtacggcagctagaagctagaagcgatcccctg
tgggttctgaataggtttcccaaatgatccggagtaaataaataaatgaaaaaataaacc
ttctgaattaaaacatttggtatgagctgagcctaatggcacaggtctataatctcaact
gctccacagattgaggcagggggattgcaaattcaaggcctacctggactacagactgag
accaaggttagcctagaaaacttaatgagatcctgtctcaaaataaaaagcccaaagtac
cgaggaaacggctcagtactgcttcgcccaccatgcacaggtctgatgcggccaacaaag
agttaatgtgtgggacgcttgagaaggtttactgtagacctagtagggattatggtgcac
agtaggttaagagtttcaaacaacagaaaatacaacaaatcaaagcaagcaaacaagaac
aacaacaaacttacaggagacagtgccccaaagcaggtactgcctccaggtgctgccagt
gagctctcctgcctgcctgtgcttcctcttcctctcatgtcctctctggtgccagaacgg
ctttcccatagggctcacaagacacttccttcacctccctgcttggggccctggtgactc
tctctgtgatgtgcgtggttgtataggtttggtatcttctgtgactaagcctttttatat
ttttgttttggacacttgtatccttccatctttgtaacaaacactgtaaggaaacaaagt
ttctttggactcacactttgggaggtttttgaaaggactgcttagtccctgtggctgctg
ggcgttaatgacatagcccaagaggaagaggcttgggcctcatgttctcttcaaaggcag
gtaaagccttacgcgtgccttccagcctaaagtctttactgtctcccagtagtgccacta
tggagaaggagccttaatgggcctcagggggacatttaaccaaagcatagactggctctt
agcttgggattttatactctaagccaggtgtttcagtacatacctgcagtcccagcatta
gggaggctgaagcaggagacttgccattaccagcctagagtacagaatgagaccctgtct
caaaggggtaaaaaaaaaaagcttattctccaactagagctttcaaaagaaatttaatat
gagccacacaaatgacttaagcttttgctagtatccacgggataaaaaactcatatattt
cagcatgtcagcattcagaattattatttcatgtcttccttattcatactaaatctttca
aatcccatgtaatcccccccctttatatcataaatttctttttaggggtgtggggggggg
tagggtttgaacctaggacctcgtgcatggtatgtaagcatcctaccactgagctataac
tccagcccctacatgtttattttattctaagcagtgtgtcctggattgacgcctagtcat
gatcccaccctgctggcaactggatttctgcaggctgggcaaatgctttaccttgggacc
cacccatcccccctctggctacttttttggagtgtttgctgttcagactgacaaatcagg
ggaacatttcaaaagaggctgcctaaaactttcgagcactaacagtgtaatcctcagcct
gcttgacaccgctcagctaaaacgaaccagaagagcagccttagaccaggccacagagct
aaggggtgaacaccaccaaatatgattcactattctccctgtgcctaagctaacaaaaga
tgaaagataaacgtcctattgccctggcccaaagctagcaaaaactaaatggtaaattcc
cttttcttctttgcccagagctatcaaaggctaaaagctaaagtcaggatggtaagttca
gttaactgtcttcagtgataaacacctgtgtgagtcttggcgctcacggtacggactaca
gaattataggtaacagcaatgaaagttgtttgtttcttttgctggcgggcctggtaggta
tagtgcaattctcacaccaagtctcgtcttatcctgtgcagaatacagttatcatgcctg
tgcctaggaaagtttcagtgacagactcaagataataacacaagatggctgttctttctg
gagtccctctctccacccccaccacccccagtcatcccctttgaaaggcccgccaccctt
ccctcacacgcaggtttcatgagtctctccctcagtctgcatgtggttgttcacacttgt
gatctctcagcacttgggaagctgagacaggaggactgctttgagttcaagtcagtcagt
gagatatatcaatgccctgtctcagaatagatgctggagagatggctcggtggtgaagag
cacgtcctgctcttgcagaggacccaagttgggttcccagtacccagagggtggcttgca
agcatctgtaactagtcctagtggatccaacatcctcttcggacccctgcagccactgca
tgcacacagtatacacacgcgtgcatgcaggcaaaacactcacgcacatgaaataaaatt
aaatccgtctttgaaaataactttcgaggactaaaataaaagctgccttcacctttcctc
tggtttctgtttggttctttgtttgggcaggggctctctaggtgagcacaggccacctca
ctcaaggatggaggtgattttctagttctccaagtgttacacccctgctagaccacagct
cagttctcaccaccatgctttagttgtctgtgagtccctccaacactgccatgctggcat
gctgtaatgcctctcttgagaatgagtacaaatctgtcccttcctcctgagacgtgtcct
gacctgaagtgctctccccatggaagtgtgctcattgcagcaatcacgaaggcgtgttag
taactgtctgtaggggctggtgatgtagctcaggcagttgggtgcttgtcttgcttcaga
tcccagtgcgtatagaaccaggatgtagtgcatagctttcttcctagtaccaggaagctg
caggcaggagggtcaaaggatcagggtcatcctgaagtccatagagaatttgaggtgcac
cttggccatctgagacccacctgagaagtgggataatgagtacccatgtcacgggacatg
catggttcagtgagtaaatcgattgccatataggtatgaagaccagcgttcagatcctca
gtgcccactcaaacacagggcaagcatagcggcctgtttgttatactagtgctgggaagt
gagggcagggattctctggaaagagctgactgactagtctagcaagctttgagtccaagt
gagagaccctgtgtcatcatggtttgaacatgcttggctcagggaatggcattatttaga
ggtgtggccttgttggagtaggtgtgtcactgttggtgtgggctttaagaccctcatcct
agctgcctagaagtcagtcttctgctagcagccttcagatgaaaatgtacaactctcagc
tcctcctgcaccatgcctgcctagaaactgccatgctcccatcttgatgataatggattg
aacctctgaacctgtaatccagccccaaatatatgttgtccttgataagacttgccctgg
tcatggtgtctgttcacagcagtaaaaccctaacgaagacaccccgccttaatgtataag
aggaagagtagttgaggaagttacccaacatcaacctctgggctctagaaacacacacac
acacactcacacatatactccacacacgtacatacatacacacaagcataaacacataca
cttcacatatacgaacacatacacagacctatactccccccctcagacatacattcccaa
cacacagacatagacacatacatacacacacagagatatacacataaaacacacacacat
gtgaaaacacccccccacacacacacaaagtggctgtacatatctgacttctttttttat
tagatattttctttatatacatttcaaatgctatctcgaaaattccctataccctccctc
cgccctgctcccctacccactcactcccacttcttggccctggcattccccaggtactgg
ggtatacaaagtttgcaattccaagggcctctcttcccagtgatggccgagtaggccatc
ttctgctacaaatgcagctagagatacgatctctgggggtactggttagttcatattgtt
gttccacctatagggttgcagaccccttcaggctccttgggtgctttctctagcttctcc
actgggggccctgtgttccatcttatagatggacttcttgatatactgatatctgacttc
ttgatatactggaaggccagtgtggacccagagcggtggggtggggtgcacagggaggtc
ctttcatcttgagcatccagcacctgttagcacgattagaagaagtgagtgacatggtcc
caactgtggtttagaaccgataggatataagtagaggaactgattagtgagtagctcagc
tggaatggcaggactcagtcagggaaagccaagaatagattggagaaggaccaggctctg
tgaatggatggctgttatagacgccacaaatgcaggttggctgggcgccctgagatctgg
gtttgtagataaacctaaccttacagggagccatcaaacttcttggtggagcctgttttg
cctgtgtctgctttctgacatcttcaagtgggtccggtgccacttgcgacttgattgtgc
tattctgggggctgacgccgaacataccgtagtacccgtagcagtgtttggcagttcagt
gagctcctactggtctgttcgtggtgtagaccaggctggcctctaacacacagagatctg
tctgcttctgtctcccaagtgctaggattaaaggcgtgaactggtactcccagccaagtc
agctgactcttagccacggtgtgccaggccacctggggtgcagtgaaggaggacatggtg
acactgccactgttcattgtggagggaatagatggagaatagaggaaggaaggcttctgg
gaagtcgaggcctggctcatctgacagttttcagtgggttcgttgccccaagagctagca
gtgttgtatatagagtttggatgttcctgggagacaaggcaggtccatgtatgaagaacc
agtctgaccggtccagtgcgcatctgagtttttggaagcccgaggttgagtggccagaac
caacttgccccaggagccttctgctcagtgaagcctttgattgagacttctatagattta
tgagagccttggcagacttactgtttttattctattactcactatttcaggaatcagaac
tgatttgtctacggcctgttcagttgatcttcatgctttcgttacgtatttattaaattt
accatatcctcctaagaagccctgtcccttgttttgtgttcctcagattttccttcacat
tgcttctttccatggatgactgctttgacagcagtaagaaaaatgtgcgtgctaaacctt
acgcggggtttgttctttttgagggcggctctctcacttagcctagatagaacccactaa
ttaggcaaggcttcctagtcagtgagcccagagcgtcccagccctggggttataaatgtg
cgccaccgcggcctacctgcctgcttatgtgggctcaggaaattgaactaaggtcttcat
gcttgcaaggcaagcactttcctgatggagctgtctccacagccctcctaacttttctta
tttttaaaatttattttgatgtgtgtgtgtgtgtctatgtaagtgcaggcagaggctaga
agagggcatcaaatgccccagtgtcagagacacagatagttgtgagtcacatgacataga
tgcaggaaccaaactagatctaacactgagccatctctgtagtccctcttttaccatatt
ttagcttttttttaaaaaaaaaaaaaaaaaaaagaagaagaagaagaagaagaaaagaaa
agaaagaaaacctcactctcatgttcatactgttttggggaatgtaaattaatggcatta
tggaaaatatatgaaagtttcttttaaaaaactaaaaatagagccaccatgtgattcatg
catcttaccattgggcatccatccaaagacaatgagactggctggttgaagaggtctgtg
cacttacacgtttaccgcagaacagttcatggtatctcttctggtatctaaatggcagtc
tcctgtgccccagtgtgtctgaagacaggagacaggacatagcatcccccgtctccagaa
cctggcacaggtggcgatgccgcacagtagtgactgagtgtcgtgtgtgctgggggcttc
agcggagctttatactggatggtttatttctcacagcatctctgtgagataggcacatgg
tggtcgccactttacagatggagaaacaaagacagaagcctcggggagcaggctcacact
gcagtccccctagagaggcggaggcagagggatggctgaatgttttgcaaagtgagtctc
aggctagccaaggcaacattgtaaggccttatcttagaaaagatgaagccaaagaaacca
cgagtgactttttagtcccacagcaaagtattagtgtagataggactgagcaaaaaacct
gagtcagatctcactgtacacccctatctagtgatctgaggtcactgatatcagccacca
aggtgataggtgattttttttggggaggggtattttgttttgttttccagacagggtttc
tctgtgtaaccttggctgtcctggaactcactctgtagaccaggctggcctcgaactcag
taatcagcctgcctctgcctcccaagtgctgggattaaaggcatgtgccaccaccgcctg
gcgataggtgattttccatagagagctatgggtgaacccaaatgactaactccttttgag
atgaacgtaatgactaaaggtcgaggtgttgcttgcttgctttccttttggtgttgaaga
ttgagcccagtgcacgctgggaaagtgctcttacagcactgagaggtgtccccatcacct
aacacattgtacgaaccaatttatccagcataccaaaaaagctggaagcacagctgttga
tgtggccagtgaattaaaattgttctttttcattctgtgtgtccctccttcctatgggat
tcagtagttcacagggaataactcaaacatttccttcttttgtttactttagagacagtc
tcgccctgcagcccaggctgacctggaattcactgtgttttccaggctgacctcaaagtt
acaacaatcttacttcaacttcccaaagccagagcgtgtgaggggggggggggggggggg
gggggggggggggggggggggggggggggggggggggggggggggggggggggggggggg
gggggggggggggggggggggggggggggggggggggggggggggggggggggggggggg
gggggggggggggggggggggggggggggggggggggggggggggggggggggggggggg
gggggggggggggggggggggggggggggggggggggggggggggggggggggggggggg
gggggggggggggggggggggggggggggggggggggggggggggtcaacttccccaaag
caagagcatgcaggggaagtcaccatgtcaggcttctttctttcatttccttcttacttt
gttttggttttgatgttgtctttttaaacagagctttggtatatgcaagctgtgtggtcc
aagctggtctaaaacttctggattcttaggttcaagtaatcctcctgcttcagcccccct
ggtgctgagattacatgtaataccaccacaccaagattttcatccaactctctttttcct
cccctctccatcccttctctcctcctgctctccccttcctttctttctgagatgagtctg
acaaaatagccaaggatatcttctggcctcagcacctccagagcggggactacaagtgtg
gctcccactcctggcgcgctctctctctctctcctctctctctctctctctctctctctc
tctgtttctgtctgtctgtttttctgtctccatctctctgtttctgtctctcactctttc
tctttcttttttccttccttccttcctttcttccttttttctttctttccttctttcctt
tccccttttaaaaatgcttagatgtactgtagtgttaagcattaaactatggggctggtg
agatggctcaatggttaggagcactgactgaacttctgaaggtcctgagttcaaatccca
gaaaccacatggtggctcacaaccatctgtaatgagatctgatgccctcttctggtgtgt
ctgaagacagctacagtgtagttagatataataataaataaatctttaggccagagcaag
tggggcagaccagagtgagcaaccttcattctcagcaacagggggggggggggggggggg
gggggggggggggggggggggggggggggggggggggggggggggggggggggggggggg
ggggggggggggggggggggattaaactatagtctcagattattattgtctattgaagaa
cagggcagttgtaccaggcagttggaaatacagtcccttgattccttgtctacgcccaag
atggcttttgtttctgttttaagcggttgtctgtgtttctagatagttctcaggtcttct
ctaatgtggctgacagtaatctgaccacttcttgttgtctgtctcttgtttcccagcaac
ttcactgtgtctagttggctgctgttgatcagctggtagctggcattcgttcatgtatat
gtgcatgagaatgtatgctgctaaccaggtttactggtattgtcataaaaatccctctcc
ttgtctgtctgtctgtctgagcattgccagagggggagggaaatggttttgtttgtttgg
tttgggttttatttttggctgatcatgctgttttgagaggaaagcttccctcttcttctc
tttctctccctctctccttctctccctcagcagaggaggaagccatgtcttactggttta
tttcccatgtacagctctctgtaaaggccaggagtcaatgatgatttaggatggtggagg
actccaagtagctgagggaagtcacgaggtcagctgtgagtagtctgacggagtcagtgt
cccaatggggacactatgggaaaaccttggctttgactgttgaacttcattaagaaacca
cgtcaggttacaggcctaaattgattgccatctctgtcctcaattcacccttaggtttcc
acaccgtaaggaagttcttaaaagtcatctcctcagtcagtattctctacgtaagcttaa
gtggagcaggccttaggcttgggagtgatcgggcctttaggttcatgaactaagacttgg
gggaagaaaacaaatgagcaaaataggctctgtgaagaccctgattttgacattaggaga
cttgaccacattggccaatggacccatctgagtggcaggcgctgctccctgaaccagctt
cctctgctttcaaattggtgcccacctgggccacctgttctgattcctcagtgggatatc
aattactgtgggtacgccgtaatcattatcactggtccctgcagaaggtctgtcctcgaa
ctcagtgtggggacactcaggagaggacctgagggatccgagccttctgtgttggggcca
gctttggctgagcaagtgtgtgtctcagaaacttccactccttcatcgtctaataatcac
tttgaattaacttctgtgactatgaatgaggtcaggtgacccaggctttaaacccgtctg
gtccccaaattgttttcttattcacaacgactagggtataatttctagaggagggatgtt
tgatctcaagcaaggtacctgtgctcagtgggactcgggagagcctgcttgaagactgta
aagtagtttaatagagataaaaggggcagtgtaagaggcggggcaggtttaaagatccat
gctaccaagccaggcagtgggacaaatctggaatcccagtacttagaaggctgaggcaag
attgctggttcaaggacagcctggcttaggtagtgagcccctgcctcaaagcagaaaaac
caaacctaaaaaataagctaaagatctaagtcaaaggagtgtgtacttcatcagatccca
tgagctgcaccaggaggatgctggacctcaagggggtccagattaagaagtcataggaac
tgctacactcaggcccccagaaccccaggtagtggcccaggacagagaggaaaggaaatc
gggctgccaccagaagaaaggggcccgaaatcaagtgacaacacaagtcactgaaaacct
ctgagggtcaaactgtttgaacacagccacctgtacctgatacattgtatattcctagaa
gacctgcaggtttttttctcataattatttaaatctggcctgtattacaggcattcattg
gttataccccactgacgttgttagtcaccttttaggaagtctgacctacaggaagctgtg
cacaggtcagatattcatgggtactgttatacacagtataacagctcggtgcctagacct
atagaacattcaaagacttctctgttctctcatgtgcctgtttatcacatgtgcctttgt
tgattattatttatttatttatttatttatttatataattctggttttttgagacagggt
ttctctgtgtaaccctggcagttctggaactcactctgtagaccaggctgggctcaaact
cagaaattcacctggctctgcctcccaagtgctgggattaaggggggggggggggggggg
gggggggggggggggggggggggggggggggggggggggggggggggggggggggggggg
gggggggggggggggggggggggggggggggggggggggggggggggggggggggggggg
gggggggggggggggggggggggggggggggggggggggggggggggggggggggggggg
gggggggggggggggggggggggggggggggggggggggggggggggggggggggggggg
gggggggggggggggggggggggggggggggggggggggggggggggggggggggggggg
gggggggggggggggggggggggggggggggggggggggggggggggggggggggggggg
gggggggggggggggggggggggggggggggggggggggggggggggggggggggggggg
ggggggggggggggggggggggggggggggggggaaaaccaatcccaaactagagagaat
ttaagatgtgttaagacaaggtattcaggcttctgcccctggcttgtttgtcatcttacc
ggaggctgcatggcaattccttcacagtctaaaggatgtcactcagaagtttataactga
gtgcctaaagcaagtacagttagcaaacttcacagatgggcggctgtgtctaaacaaaat
aaaacaaaacaaaaacaataaaaccccagaatccccagatcaaagggcctatggggggag
tggtcgtggcccagctgcctggggccttctaacctgtttgcgtcaacagactcttagaca
acattttgttaactacatatctaatgaaagattttctagatagctgtaacggtccatgcc
tgatatcttagcacttgggaggcgaaggcaggagcattgtccccagttgggggccagagt
gggctacagagtcaaatcctatctcaaacaaaataaaaagctccatcaaattagagtatt
attttatctcgatgactgagtgttttgatacatcttgcatttcacaccttcattgagtct
ttgtaggcctgtctactaagccacacccacccccttctttagacccagtctcacactgca
gcctgaaactcagcatcaactcagtctcctacttccctcagcctcccaagcgccaggatc
ataggcctgagccgtcaaacccacccagcccaagcactctgagagattacaaatcactgt
gtctctaaattgacacagtaatttataggttgcagatgtttaatgatttgttcctatcta
tcaccccagatgcttatcatttctttgtgtcaggagcaatgaaagcaccttttcaactag
ctacttagaaagaattgttagtgtcaacaactgttacctattatactctccatccagctc
tttctaagaggtttctcattttagggaacttatttgaactaagctgaaatatgtatagaa
acaggagtgaactccaaacttactgtgttggccccaattcatttcctcatctctgcaccc
ctctccctctccccctctccccctctactccccctccccctccctctatccctctcccac
cccaaccccccaattgaggctcaaatttttaaaagaaacttttagagtcagtcttgctac
tatgtagaccagcccgccctcagacttgtcagtgatcctcctgcctcagccactggagtg
ctagggttacaaacatgtgccattatacctagctgtggcctcaaattttaagataaattt
acaactgaattacagttggaatcagaggcaccagtatacaaattgaaaccaaatcaaacc
tgggagctgaattgaaaacatttcaggatcaagctataattgaggaaacagctcatttgt
ctatttgcctgtttgactattatgtcctcctgattctggaaggaaaaaaaagtggaaact
atagattttgatgttttcctgggtctcgtcccctttcatcatcttggctctaagttgtag
tttttttgtggcttagcatcagcagcctatgtaaataagtactttattagaaatgttata
ttgaaaaaatgtaacaagtactgagtggagggaatgactttgtttgttaaactcttatct
attttcaaataattttgtttgtttgtttgtttgtttgtttagggagctccggaacaaggc
aaatattcagtttggagaaaatggaacaactatatctgctgtcaccaataaggcatatgt
ttttgaacgaaaccaatctgttggagatcctaacgttgacttgattagaacaataaatat
tcctctgttggtacgtgtcattatcaagggtttgtggaaggaaacagcaagcctgataca
cttaatagctattattttatgatagtaaagtaagagctaaataatttaagagctatttta
taataaaatatagatattatggggagggagggaattcatcttgcttagaatgagtctctg
aaatttaatcctagcaccatcagaaaacaaacacaaaatatagatatgcacagagacttt
gatttgtgtgtgtgccctccagggaactttatcatctacataaacctcctctgaggcttc
cactctaaagtgacagctgcttaacactgatggaggacccaggaccttaaagagttcaca
tctgaatctgaactttgccttgccttgctgctaaaggtccagccgccactttgctccagg
ggcaatggagccaccttgtggccaaaggtccctgtgtgtctgtaagatctctgcgacgct
ggcatcattcagagcctcctaaagggaaggttaaatccacatctacaataagatgtaata
cgagcctgccctggtggttcaggcctgtgataccagctactttctatggcaaaaacggga
agatcaaaaagcccagattgggctccagagtgagttcaaggttagcctgggcaacttagt
gaggccctgtctcaaaatttacaaaaaggggcctggagcttaggatagagatcagtagta
gagtatttgtctattatgtgcaagaccacaaagtgtaagcagacagacagacagacagac
agacagacacacacacacacacacacacacacacacacacagagtaataggagaaagtgc
agtagctgaactcttactccatataaagacaggaaggtcactggttggattttctgttta
gtctcaaacatttacatctcagtttctggcccttctgttaagggacagaaagagagccaa
tgggtgttcttagggacactggttaacctgcctctgctctgcagactgtcgtggatctgg
cccagctgaccctgctcagggagcttatcgaagccatgctgaaagcctatcagcagaagt
tgtttgtgattcacaccgtgcacgaactgctctggggctacaaagatgagatcttgtccc
tcgtccatattttcaaacctgacgtctccccgaatttcggcctgttctatgaggtaagtt
tccttcctagaacatgtctccagcacacagcggggaagaagagggcacacaagccagaat
gcatcttaagtctgcctctcttccaggcgaagaccaaaattgcctggagttctaaatatt
tttacaaagcctgtagaaaaataagaccgtggctttggagggggagggaatgaaactgtc
gtaaattgaatagtgggtgacagataaaactaacctcgggagtggagcgctgaggtgggg
tgaggcagtatgctcacatcctgcctatacctgaccaaggtctcgctctcagggtatgac
attatagcagttcacttcctctctgggagagggcaagccttaagggtttacaaaacttag
tggttgtccagacacaattataaacaagtttcaaatattacttctgtgagagaatgggtc
ctgaaagttgagtctctcgccaacgtcgtttgattctggaagagcatcctgagtgcacag
tccctagaatgtcctggctcatggggctcggctctcgaaggttaaagtatcacagcatgt
cagacacatttgggtattttaatgcttctatttgatcatttttttttgaatcgcgatgct
cacttctttccagagaaatggaacgaatgacggggagtacgtgtttctgactggagagga
caattaccttaacttttcaaaaatcgtggagtggaatggaaaaacgtaagtccagtaagg
gttcctggtgtaagggttttcaagtttatagttaaacaaaataagccttttttttttctt
cctaatttgatactggggctgttgcttactggcagagcgcctgcctaccatacagacagc
tctagatttgattccagcaatggaaaataagttgacatttgtcttttgaataaaaaagtc
agtattcttaaaattattactttaccaattaaagtgagggtaaaaaacctttgagaataa
gtagtaaagatttgtatgcctaccatggccacgagtgaattagagccacggagtagcctc
gctggttttccttggtcgaatgatgtgcagcagccgaagttcaaacactgtcaaaccagt
atttgattggagggagggagagagggcccacctggcttttcacttcatgggtgtggcttg
ttcatgttattctttataaagatgaaattcatttgcgttcagtattataatatttcaaat
tgaagacttttatcacctaatttttgtcttatacacaaaacacttctagccttttaataa
taataagatggcttagtcttttatattcatagtgaattatgggtaaatgtgtgatatatt
atttaacatgtttgaacttatttttagggggggggggggggggggggggggggggggggg
gggggggggggggggggggggggggggggggggggggggggggggggggggggggggggg
gggggggtcccctcctctcttctcttctcttctcttctcttctcttctcttctctttttt
cttccctccctccctccctctctctctctctctctctctctctctctttctttctttctt
tctttctttctttctttccttcctttggtagctctggtctttaaactcagtccttgtgtg
tgctaacgcctcaacctctgaggcatatccacagcccctttggtttgttttgggttgagt
caagctctcgctttggatcccagtctggccaggagctctggctctctctgcctggcccca
cagacgctggaattgcagctttgagccagcacagtggccgtcctttgccctttagccttt
gccttcctttgatctgctgcgtccagatttggattcacatcacaattctgtttggccctg
gggtgcacttctaacctaaggcttccagtctgagatctgggaaaactgtcagcaactatc
tattcactttactggcatttacctgagtctggctacaggtggttggggtttaggccaagt
gattccaggttcttggtatcttattcaaagcactgaaataagcacctggagatttgcacg
atagcatggagactcttcaaagtgtaatggcagtgcggatcagcagagtgaaaatggtgt
tctcgagacccagcaggccatatgcatggggccctcaaaagctccgattattgtctggga
ctttctcttttaatgttcaagggagacgtatgattgctaagggtcatagtgtatgtggtt
tgtttgtttttatctttttttttaatattttatttaatttaagtatgtgagtacactgtc
atgtcttcagtcacaccagaagaggccatcagatcccatttcagatggttgtgagccacc
atgtggttcctgggatttgaacttaggacctctggaagagcagccagtgctcttaaccac
tgagccatctctccaggccccttgttcttgtttttgtttttgtttttatcttgattgaca
gattgataaatggcgtttcttctctcatgtcccatccagaatgaatatgattgtaatgat
gtgcaaggccaactcttaggtataagatagtgcagcctgatgcaagggagaggtcctagg
ttgcacacaggtggcctggtgcattgaatggagaagagttgggtgtggtcacgccaagtc
cagtttgctaagcacgtgcacaagcttgcctgcctcagtctcatctccctgcctcctagc
ccccgagttcctctaaacatttattggagcctcttcgtctagtctgtgtcttaattaatt
tttcattttttgatcttgtatttatgtaaattccatacaactatcttctaattcatgagt
tttctcttcagctatgatgtctgcagttttattcctgttaatttttccccaaaaaacatt
tttttacatccaagttttctgtttttctaattgtcttaattttcatctttttctttcttt
taataccataccacgtaccttcagttttgtttttggttttgtaaaatggtatgggagata
aaactcaacctcatgcatgccaaccaagggtatacactaagcttccttatcaggctccat
tactatgtaaaaaaagggcttatttgttttattttgactatcttatctttgcatgtgtgc
ctgtgtactacacgtggttctgatggcccatgagaacagaaggaattagattctctggaa
ttggaggtacagagggttgtgagccaacatgtggatgctgggaccctaacccagactctg
tgcaagagcatcaagtgttcctaacctctgagccacctctctagactggcttccatctct
ctttggcctggtctccacctctggcctggcctccgtctccctgacctgccgtccgtctcc
ctggcttggtctctgtcactcttggcctggcctccattatttttaagaatgttactgttt
tactttgcaatactaaacacacacatttatggcattagcctgttctgttcttctagtttc
ttctaaagtgaattaacttccttgatgactttattttctgtattgtactataggcttcaa
ttaaaaaatgattttcacaagctaggggtgtgtgtgtgtgtgtgtgtgtgagagagagtg
tatgtggtctgtctgcttgcctgtctgtctctctccccatccctctcaatgtcccagcca
gcctccacctagttcaaaacctgagcccagagtgggcctcccaccatgccatcagggggc
atccacacacagtatggctcaagctccactgtgaggctatttctgagtcgccagctttgg
acaacactaaaatacacaccacgggtagaagctgctttctttggcctctttggatgagca
gggaatctctgctccttagaccctgactcaagcccgagtggcacattctccatccttgct
aacttaggaactgaactcgggttcctcccctgggctccggcatgcagaagagcatcattt
cagctctgcttaacactgtgtactcagcagcgtgtggtccaggcagatgctcatttgtgt
tttgaatgtggtatggactgtttggatgtttccctttcgtgttttatcagccttgatttc
ctgttttcacttggcagacccccctcagtgcaggaacctagagtaccatctgcggctgag
gctgggagaatttctatttatctttttccttcttcttcctttggcattggtactgttttc
atctgttccaagtgttctaacaagttatcataaactgcatgacttataaaaggcagaaac
gtattcttcccagttctgcatgctgagcagtccaagacgaacactccagcagctctaaac
gctggcagcagcgtggctccttacaggggctgctttcttgctctaacttcacacacgtgg
tggaaggcctgtgccagcccctggggtctcctctaaggtcactagtcttatgtcagagca
acccttcctgacctgatcgcctgacaggcaggatttcaatatgaacacctggagggatca
tacctggatagtccactacatgtaccattgttaaagcatgctaacttgtctagttgtctt
agtcagggtttctattcctggacaaaacatcatgaccaagaagcaagctggggaggaaag
ggtttattcagcttacacctccaaaccactgtttatcactaaaggaagtcaggactggaa
ctcaagcaggtcagaaagcaggagctgatgcagaggccatggaaggatgttactggcttg
cttcccctggcttgctcagcctgctctcttatagaacccaagactaccagcccagagata
ctaccacccacaagagactctccccctttaatcactaattaataaaatgccttacaacta
gatctcatggaggcatttcctcaactgaaactcttttctctgtgctaactccagcttggg
tcaagttgacactcaaaaccagccagtacactagtccactacatgttaaagcatgctgtc
tcaactgtgctgctttcagtgacagcaacacagtgttggtatctcctgttgtcctgggca
agtctgctatttttggaagggagaactactcagagagcagttaatggtcttccatgaata
ttaaggaatgggatatatctaacccacatcccctctgtccccagcctagctataagcacg
gctgctattaacgtctacttgggttactgcttaaagtaaatcagtatctctgtctctgtt
gttgttgttgatgcatttgcatatgatgtaggatgtagaggcaagtgtgtcgcactgtgc
acagaggtcagaggacaacgctgtggccgtggtttttctcctgagcctttgcataggttc
cagagactgaactctggctgtgagttttccctggccgttgtcttgctggcccttaaacca
ctatttctaaacacctgtgcagggtggactcttctggaagacggaaacaggaatttgtga
ctattatcaaaagtgattttggggctggagagatggctcagcagttaggaacactgactg
ttcttccagaggtcctgagttcaattcccagcaaccacatggtggatcacaaccatatgt
aaagggatcagatgccatcttctagtgtgtctgaatacagctataatgtacttatatgca
taaaataaataaataattttaaaagagttctttaaaagaaagaaagcgattttggtttgg
agcctactttttctttctctgttatagttcctacctcttctgtgcctacgtgtgagtgac
atactgctgtagccagccccacttatactgacctgttagagagcctacagtccagctgga
tcatctatctgtattctttcctgtactataggtcgctggactggtggaccacagacacat
gcaatatgattaacgggacagacggagactcttttcatccgctgataagcaaggatgagg
tcctgtacctcttcccgtcagacttgtgcaggtaccaacttgtagcatagctcttggact
gagagacagggtaaggaatataagcagaggcactcacaatgcacgagaatttacaagtcc
tggtacaggtgctggaggcccactgagagatgacaccgtgtaagggttcacagcacagat
gccagaaggtagctctgctggtttcgatcttaactctccttgcagctgtgttgccctggg
caagttattgaccccgtctgcctggcttgcttttatatatatatatatatatatatacat
atatatatatatatgtatgagacagggactccggtgtctcgggcaggcttcagacttgcc
agagtctggatgcagttgaggatgaccttgaaccccttctcctacctatacctccctact
gctacaatcacagatgtgagctgcttatacagggctgggatctgaacccaggccttcaca
ggcactgggcaagcatgttttccactaagccacatccctactctgactttctatccttcc
ctcctcctctcaggtcagtacatatcactttcagcagctttgagaacgtagaaggactgc
ctgcttttcggtataaggtgcctgcagaaatactagccaacacctccgaaaacgctggct
tctgtatacccgagggaaactgcatggactcaggggtgttgaacatcagcatctgcaaga
atggtaagaacttctagggaggttacggttctgtaacggtacctagaatgcagacaggtc
tgaggcgggaaaccagatttgtcaccaacctagtatatagcgcaattccagcctttcagg
aatactgttttgtcatctgcctgcctgcaatctcagcacccagatggcaggaagatagaa
gggtcaaggtcagctcgggctacacagctatcccctgtgtcagacgatgatgatgctatt
ttgtcacagatatagcaaacaattaaaacattactagttttggtagcacatgctttggct
aaaattctcaatgattttgaatcagatttagtcttatactcttatcatgagtttcccggt
gggtttttttttttaattatttctttatttaatgtatatgagtatacactaatgtgtatc
aggcacactagaagagggcatcggatctcattacagatggttgtgagccaccatgtggtt
gctgggaattgaactcaggacctctggaagaacagtcagtgctcttaaccactgagccat
ctctccagcccggttttttgtttgtttgtttgtttgtttgtttgtttaatttgaatttgt
tgttcttggtgtataacggggggggggggggggggggggggggggggggggggggggggg
ggggggggggggggggggggggggggggggggggggggggggggggggggggggggggtg
gcccatgtgtggcaatgagagggccatggcatgcatgctcagtggattcaagtcttttct
cccacctttatgtggggtcctgagagctaccccgggtcttcaggcttgggtgcttaccct
ctgagcatcctgctctccctctcagttccctggttcctctgctctcctttcctttccatg
aatgagagagaataatcaatgctacaggctgacaaaaggtgtcgtcttcatcatgaaggt
gagtttcaacagtcaggtgtcaccgcagaattgctcacagtggccttgcctgacggtgcg
cagtgccctctttcacttctgttttttgctcttggtttcgtttgctttgaggaagggtct
tgttgattagtagctcaggctggcatcaaactctcatccctggagtcttagcctcctggt
cctgggatgatgtgcatagcttagtagccctgtcttgtcaccatgggaacagagcaaaga
gaaagggtgtgtttttatgaaacttctctaagattttctttgctagtaccacttttgttt
tgtttcttttgagacattgtcttactatgtaggtctgggtatcttgtaactcaccatgta
ggccaggcttaccctagcatttctaatatttgtgctatacccctacttagtcagaatagg
attcctctttaaaacgtgtagggtggtggtggttttgagatgttttcattatgtactttg
aggctggcctcaaactcattcactatgtagcccaggatatccttttttttttttcaggat
ttatctattttttatgtatatgagtacactgcagctgtcttcagacacacaccagaagag
ggcattgcatcccattgcagatgattgtgagccaccatgtggttgctgggaattgaactc
aggacctctggaagagcagtcagtgctcttaactgctgagccatctctccagcccccgcc
caggatagccttaaactcaccgtgatcctcctgcctcagcctccctcagtgctgggatta
ccacccctggccttctttaaggttcctttgaagagctgcatggcagccctctctcctgaa
tgacagtgctcctttctcaaaaaaacaaaaccaaaaacaaacaaacaaacaaaaaaaacc
caaagtgatgcagtttcgtggttctcctgtctggttggcattaaaatcttctttgggata
agcctgagatggcagtacataccccctgtccatttcacagcagcccacaaaccttacatc
agttttttaagacactagatatatgtatgcagcccataagtttaagccttgaaaagagaa
gcaggaggaagtctatgagttctagtccagcctggtctatggagtgagtatcttccaggc
cagcctgagctgcagaataagacccccatgtctcaaacaaacagcaaaacctcaaacaaa
acaacagcagtgaaaatgtcattccatgagagagagctaccatttaagtagtactctgag
acaagaccttcttgctaaggtggaacgtttcctctgaagcctgcgagatatgagcccctg
ggaaatactcgtggtgtttgggaatctcagcttcttcaaatgcaaaatgaggactaggtt
tttagtcttagagtatcctgggatatcatttaacatagatatataggtaacacgtctact
tgtaggttcagtagctatctaagtataaatgtggccgtgacgttggtataaggggtggag
taaaataatgggggatacagcaggtgacaggaaacacagtgtaaacatttaactaggaga
tttagagcagtagtgagcctggccatgcttactaggatatagcttttctttttctgttgt
gaaccaattttgcggtcaggacctgtgtgttcttcttagacttaaaccagcaccattctc
ttctatgtcaaccactgcaggtgcacccattatcatgtctttcccacacttttaccaagc
cgacgagaagttcgtttctgccataaaaggcatgcatcccaacaaggaagagcatgagtc
gtttgtggacattaatcccgtgagtacacacttctcactgtgtacgtgcaggttcacctt
agcccaaagcattcgtaagggacgtacctccctctgtggccatccgagtgggtggcaggg
gatcagtgtgcacattgtggtccgtagcctataatgggatgtctgaactctgtgggccag
atctgcaggaaccagcaagcctgctataaagaagaatgggaagaaagcaaagacaggaca
cggattagggatgtggctcagccgtagagtgcttacctcgactgcacgaggccctaggtt
caatccagcatagcaaaccaaagtgaactcaactgtacaagttcagtcacgagaccagct
gaggctgtacccacataactgtctggcctgctgtcggacagtgtcggatttcaccttcag
aattgcggatcgattgcgtcttctctgcttggaatatgcagatctaagcataaatattca
cttcattagctttttggcaaaccctcgacaggtacttgggcagtttcttatatattattc
atgtagatggtatcagatatgtatatacttggctcttgagttcccaaaaaaggatgttac
ggtgataggggatccctatcaatgcaagagtctctcttgtagagactggcatgtagaaat
aaaactgaaagctcaaagatctcactgagcctggcagcacagacctgtgattcccagcta
cccaggaacgttgaggccggaggatcacaagttcaaggccagcctgggttacagtatgct
tcttgtgtgctaggcaagcactgtgccagctaggctgcagcccctgccctcaggtgtaac
tatgttccttctctcttagccatcaggcagttcccttttgtcagggcttgttaccatggg
tgaagtcccgtaccctcagggcacatatgcccttcctgtgtcatgcctcatgcattctgg
tatgggaggccctagacttggaaatcattctctagcagggccttcccatcagccacttag
ctccggaaaactgcccagatgtcacatctaacgtagaatttatggcttctggtggagtac
ttccagggtttgttctaccaagtggcagtgtcctggggacttaatagaagtgccctgctt
ctgtgttccactgtgatccgcccatcagaatctgcatgcagaattagcagcagattccca
gggagttacatctacaaagccccagctccgcccccctgcccccagcacaatgaatatgtg
tggtcctgctgtggagaccagtttcccccttgtacactccacctgtcaaacatggccatg
ggttcttgtgggtcagaaccacacagttacactctgttgaaaatgtggctgcatagatcc
taattttctctctctctctctctctctctctctctctgcagttgactggaattattttga
gaggggccaagagattccagatcaacacttacgttaggaaactggatgactttgtgtgag
tgtcacctcttcctacagcagatgctgggtttgccgtgtaactttcgggtaggcctgaat
tggaggggtagagcctactttaagtgacaagtggttgcttgacttgcctgtccccaatgg
gatgtggtctcagtgttcatggtgcctcagccttggcctgtatgaggtgctgcccaggca
tcgggtgttgctgttggcactttacgtcagcttacagctttacattgttcttttaatact
tgggagaaccgagacatgaaacttaagtgacttgctgggattcacacagtcattgaggct
gtgtggatctgcactggcttttatccagtcacctagcaatgccctccgccccttgacact
gcccttcatctcttttcttcttattccccctgcttccgctcaggctcagccaccacaagt
tctcatgtggacactagcagcaggctccaggatccagccttcctcttccacatttcaacc
ataagcaaccccttagtaagaatttccttcccctcccaccaaaaaaatgaacccccaaag
tatagcttcctgcccacatttgtcgatgggatttttcttagatctgagaaaatacctatc
aaatatttaatgaaggacaggttataaaaccatatgtgtctacctctgtgtccatctgtc
tgatccatctgtctatccatccattcatccatttatccaactatctatcataaaccttga
tgtatttcccccactgaactctccagatttcattacaatcctggtttcagtgctcactca
tcgtgggcatagtgcctggattctatgagtaggtttcccatctttctgccctgtacatag
tggtaactataacatatgactgttctgagagctgaataaaacaaagcccctaaaacactg
agcacagagaggtcaaacaggggtcaagtgggcccttgttgcagagatgatatggtggcc
tagaaacttcctgagtggcacttgtgtagtctgctctgaacagcttcccctttgatggat
ctgcgtatgtatgtagcttaggctttgttaaaacaccacagagatgtgccggtctgcatt
gctgactgacagtgttgccatcttgacttctgatttctatgtctgcgaagataactaaga
agtctgtggccagttcccagtaactgagtgaatgaagtgtactctaatcttggtttgaac
ggatctctggaggtgagagatgttttcatgaggaggtccatgaaataacaccgtcctttg
tctttgtagtgaaacgggagacatcaggactatggttttcccagtgatgtatctcaatga
ggtaagtcctgaaagaggaggaagacacaggatgttttaactgtccaagcttggcatact
tccattatgatgtttgctgctgtagtggcgttccattcaaaggtgggtgtgaatgccagt
gtccagagtccagaagagggcactttgtgggcttccctatgtggcttctctgagctcagt
gctcttcaagggcagtcagtgatgctcttgactgctgagccatctctccagcctcaacga
tcatgttctaaaatataagcatgcaagagaggcttgtggaaggggcctgtgcctgggagt
tggtttggacattttccttctcaggagcagcagctgaattaaaactcccttctgaggggc
tgtttctggggaaacagctgaactctgaaggagaagcactgccaagctggcccatgaagc
ctctgtctccgatgaggcccagacagcttagcacactgtctgtgaaagtcacacatcagg
ggcaaatgagatgtctcagcagataaaggtgcttgctgccaatgccggagaacttgagtt
tggtctccagaaccacagggtggatgaggatcaacaccccccccctcaattttcttactt
ccgtcacgcacgcacatgggcacccaccaccaccaccccctccaccaaacaatagcaaca
aacaaacaggtaaatagaatgtttttaaaatgacctatcaaggtcaggaatggtgacaca
tgcctttaaccttgttactagagaggcagcggcaggtgggtctctgagtttaaggccaac
cagggctacctaatgagatcctgtcttaaggagaaagaaataaaggaagggaagagtgaa
cagaaaagaaagagaaagaaagaagggaaacacaggcctggaattgacactggaaactac
tgacaagaggaagccctgactctgacaagcctgggacaggtactggaaaatcttccacag
agcctgacactctgccacccccaatctagtcagtgcaaaccaagcaggagtgttcttcac
tcctgtaggtgtgtgtgtgtgctcttttaatgcctacccattacaccaagtgaagaaacc
tgttctcacactaagatgctattctagagtgtttccttgattaggaattctctccgatcc
ttgttacctccacaactcagttgagcaatttttgttgagcccagtgaccatcacgtggac
tcaggagagaattgatactgtttagataccacttttgtagtgtttcagccattcatttac
tcagccagtattaagcacctgctgtgtactgagtactctcccaggtgcgaaggtggctga
gctgtcttgctttcagggaactgacagttactgaacacaaacaagtaaactgttatgctg
gtttcaaggacaaggaacgaggttctagagatagcaacaaaagctcctctatcaggcctg
aggtagccagagacaattctagaatgaagaaatgctaagatgaatttggagcgacccatc
tgacgccaggcagaggctcccataccacttatttttgtgtcgatgcaacagaagcagctt
aaaggagaaaggtttattatggctcgagatttcagaagggcttcagtctgtcgtggcaag
gaggctatgttgatgggagtggttggcacaaggctggagtcacacctcactggatctaga
ggcagtgccacaagttggaggccaccttggtctacattgtgagttccaggctagccaggg
gtatagaatgagagcctatctcaatataaaatccaaacaaaccaacagacaagaaaacaa
aaccagtcctacaagatggtacccaacatttaaaacaggagcctgtggggacatttcaga
ctctaacggtaacatatattttctctacatttcttagcatctttctctattttcagtcta
tgatgagttatacttgtcttcaagagaaaatcggttgagtaaacaaacgccctcttttgt
tattctatgtgaattctcggtatatatggtttgtttgaaatgagcacacacgcacacacg
agataactagtcctcaaggtaatgctatttctcccccttccagagtgtcctcattgacaa
agagaccgcaaatcaactgaagtctgtgattaacacgactttggttgtcaccaacatacc
ctacatcattatggcactgggtgtgttctttggcttggttttcacgtggctggcgtgtcg
aggacaggggtctatggatgaggtaagtgctgggtggaggaattgatcttttgtggatat
gtctagctgagggattcctcaataatctattgcatggctgccagctggctcctttggata
gacttgggggggtggggagcactgattttcacagttgcagatggactgagtggtttccag
ggctggtatacattgagaaagtcagggtgggtgatagaatggaatggtgccatttggtgt
ttgagggtctcttgatgggtttggatacatcccgtaggaggtaacttcacatctttgaaa
aaaatagtgtgaaacaagaatagaaaaccttaatcccctaagcttgggtgctggactgcc
cgggttcaaatcccagttctaccaataaacatctatatgacccttaaaatggcctcaatt
tcatcatctgtaaaaggaatgataacagagtctccctcatgagtttctggagaggatcag
atgatgtagaaagcatagaggatttgactcattgtttctcaagaagcttggttattatat
gtaataaaaataattccaatgttgtagagaaaaggggccagagaccacttgttaagaatt
cttggtataagccggggcggggtggcgcatacctttaattccagcatttgggaggcagag
gcagatttctgagttcgagagttcgaggccagcctggtctacagagtgagttccaggaca
gccagggagggctacacagagaaaccctgtatcaaaaaaccaaaaaaagaaaagaaaaac
caaaagaaaaaaaatccttggtatatctggaggtgttatggttgagattctgtaacaatg
gtgaaaggtggttgcataagaaccattaatttccaggaggaatgggataaaccggctcag
attggcctctgaagtgaccaggagtctcatggctcctgtagaagcccttctgtttctatg
gaattagaggctgaggcaagggcctgacacaagccaggcactcactctaccatggagaca
catgcctcgtccttaaaaacaaatgcattttgagatgagatctctctgagctgcctaggt
tgaccttgaacttgctctgtggtctagccaggccttgaatttgtgatcttcacgcttcag
ccttctcagtgatggattacagagacctgaaccaccaagcctggcacagacagacaccct
tgagtgcttggcagtttctgcttttactgcacacttcttcccttcagttatcctttaaac
catctgagcagtgtgaagcaggagatgaagctggttgaaaccaaatgggtaaccatagct
tggaggaaacccatctgttatgtggctttcactcatgctcgccagagttagaaataaggc
aaactgcttaccattgccacgtatggatctgccagtctgtgtcatcagcagaattttcct
aggtaaaagcagaccacctaataatgctaattagcaccccataatcaatcttcatgtctt
ccaaaagtattggtgagcatctacagcctctgagacactgctccctggtaggttacaaac
caggaaggaggcagttttggtccaggatgctaagggctatagtccagaccatacacagag
aggagcttgcagatctggtactgggggctggagaggaaaagttgtcctctaacagggtcg
agttagagtcttttttgttgttgttgttgttttttgttttgttttgttttttttgtgaca
gggtttctctgtgtagccctggctgtcctggaactcactctgtagaccaggctggcctca
aactcagaaatccacctgcctctgcctcccaagtgctgggattaaaggcatgcgccacca
cgcccggcccgggttagagtcttaaagagcaatgacagccaagaggaagagaaaagtggg
ggaactgcctccccatcagcttctcttttcacctctgccacctcgcctcaacccttcaca
tcaggacagaagttcctgacatgaacgtttaacctctctgtgtcttctctgtctgtctca
gggaactgcagatgaaagagcacccctcatacgaacctaatgggacttacctgttgcctg
agcttggtgagagaatgtgagagctgccctgacctggaccaggacagggggaaccctgca
tcctcatgggctcctggcctgtcaagaaggaaacatagcactggcaagcgagaagcccct
cctggtcagagggaaatgagcagggtgacatggctggcaattctgctttataaaatcgtg
tctctaaaactgtgttcatgtgtctaggaagtatttaataaacttgtgtagaaacttttt
gtggttgggccctgggagctgaggggacttcgtgaccccctgttgtagatacaatgtctg
aatcgcttgttaatgttccgtggcctgacccgattcagtgtgcttcattctccaaacttt
gtgttcagagtacgtatgtgtttctgttgttgttccctgttcacctccttacacagaaag
atgtggtacccagggtagaatcacagctccatacagtgtaccaagcaaatggggctgctt
tccttctgtaaaacattacattttgtgtctcgctctaatcttcaggaaaataactcaagt
cttttgattggtttatagtgtgttaggaatcaagtaggggaagggatggggtggggtggg
gtggtgtctgtaagtagacagcattgagctcctgaggatttttagttgtgcttttgtgaa
gcaagaggttgcactgggaatgttggtgagggtaaggcagatatttcatttagaatagag
ttcaatgttagttatggcatctagaggctaactgtcaattttagtcagagatgtctgggt
gtagaatatgctgctgagaggacagaatcaatgacttctaaccccctcccttcaggcttc
tctgccacataggacagtgacacggaatgacagtgtctgcaaatattgaggggttatttg
taaaatgacgaatgatggaagtccatctgcccgtagcttacattacagatagatccagga
agtgtgcacaggttagagaggcatttcttctggacccagccggtgcttcgtggctccctg
tcactaagtgctctctgcttcctgtgacaatcacttttctgacagagcgagaaatgttag
actgctagtcagaggcacttcagataaggagtcgagcagccaggctgcttctctttggaa
ggcaatggcttccgtgtaggactaaggacattagtgtcacagccgtcagacctcagctat
cctggagggcagagtccatgattctcagagtccactattttggggttgtttgtttgtttt
agtttttatttttttattttttatcttttggtggcttagt
