# Supplementary material for: Reference based annotation with GeneMapper
Source: Genome Biol. 2006 Apr 5;7(4):R29. doi: 10.1186/gb-2006-7-4-r29 (PMC1557983; doi:10.1186/gb-2006-7-4-r29)
Supplement: Additional data file 1 — A gunzipped tar file containing the data set of orthologous genes in human and mouse that was used to compare GeneMapper with Projector and GeneWise [file gb-2006-7-4-r29-S1.tgz › projector/ORTHS/region29/hs.truth.gff]

Hs.10.ENST00000224950.1	EnsEMBL	CDS	1615	1747	.	+	0	gene_id	ENSG00000107960.1;	transcript_id	ENST00000224950.1;	exon_id	ENSE00000723428.1;
Hs.10.ENST00000224950.1	EnsEMBL	CDS	8587	8682	.	+	2	gene_id	ENSG00000107960.1;	transcript_id	ENST00000224950.1;	exon_id	ENSE00000723426.1;
Hs.10.ENST00000224950.1	EnsEMBL	CDS	14053	14118	.	+	2	gene_id	ENSG00000107960.1;	transcript_id	ENST00000224950.1;	exon_id	ENSE00000723424.1;
Hs.10.ENST00000224950.1	EnsEMBL	CDS	18986	19147	.	+	2	gene_id	ENSG00000107960.1;	transcript_id	ENST00000224950.1;	exon_id	ENSE00000723422.1;
Hs.10.ENST00000224950.1	EnsEMBL	CDS	20209	20332	.	+	2	gene_id	ENSG00000107960.1;	transcript_id	ENST00000224950.1;	exon_id	ENSE00000723420.1;
Hs.10.ENST00000224950.1	EnsEMBL	CDS	21490	21661	.	+	1	gene_id	ENSG00000107960.1;	transcript_id	ENST00000224950.1;	exon_id	ENSE00000723418.1;
Hs.10.ENST00000224950.1	EnsEMBL	CDS	26957	27079	.	+	0	gene_id	ENSG00000107960.1;	transcript_id	ENST00000224950.1;	exon_id	ENSE00000723416.1;
Hs.10.ENST00000224950.1	EnsEMBL	CDS	30065	30137	.	+	0	gene_id	ENSG00000107960.1;	transcript_id	ENST00000224950.1;	exon_id	ENSE00000723415.1;
Hs.10.ENST00000224950.1	EnsEMBL	CDS	36368	36522	.	+	2	gene_id	ENSG00000107960.1;	transcript_id	ENST00000224950.1;	exon_id	ENSE00000723413.1;
