# Supplementary material for: Reference based annotation with GeneMapper
Source: Genome Biol. 2006 Apr 5;7(4):R29. doi: 10.1186/gb-2006-7-4-r29 (PMC1557983; doi:10.1186/gb-2006-7-4-r29)
Supplement: Additional data file 1 — A gunzipped tar file containing the data set of orthologous genes in human and mouse that was used to compare GeneMapper with Projector and GeneWise [file gb-2006-7-4-r29-S1.tgz › projector/ORTHS/region29/hs.fasta]

>Hs.10.ENST00000224950.1 105772526-105810192	reverse
caattatctctttggccaccacctgcctcccccgggaatggtctgccagggtgatctgta
ctcccctgccattttccagagtctctgtaaattaggaagaattcctgacgtctcgggtaa
cgtagctctttatgggagtggaacgtggctatctttcctcactttaaaatagaaattctg
gagactaagcaccatcaaggtggccatgatttaccaaaatgccagcttttcaaagttctt
aagtgtacaaccttccagactgtagaccgaacaagggtaaaggagacaaaatgtattgtc
atgattttgcacggctagtctctggcagagtcaagacctcacattcactcgagggctcaa
atttagatattgacatctccaagtgaaactagagtcctaagtgtgtgagtcaggtcactt
accaactgtaaatgaacatttaaaatatgccacaatgcactcgtggcactgcttactttt
tatctgttttacatatcaggaatcaaaaagaaaaatagtctgatcctgacccaacctcta
ggaggcccaggttcagggtcccgccaccagcaggaggaggggtgaaaggtgactagaaga
gcggcgttagaactgcaggaatttcaaggtcgcctcctaggcctcagcggtggaggctag
cacgaaggcggggctgcagcgctgcctgaaccaaaagtacgctgcgctgaggcggggcac
ggaacgggctggacttcggctggatggggcctagcggatggttgggccgcggcgggatgg
ggcggggcttcgggcgggatggggcggggcttcgggcaggatggggcgtggccgcggcgg
gatgggtggggtctgggtgggatgaggcgggacttcgggagagatggggcggagccgtgg
cgaggcgctgcagcagaaaggaaatgcgctggcggggagaccggggttggtccctggcgg
ggcagggggcgggctcaggccggaactccagagacgacctcagccaactgctcctgcgcc
gggcggggtcgtcgccgccagcggctccgagcgccggaagggccaggtctcagggctcct
ggagctgcaggcggcgggaggggctacaagtgggtccattttttagtatcttttttcctc
cttttcttggctcatccccaaaagcggaaagtttagggcagagcgacagtcagacccatc
cactatgccccaacacgtgcagggctgcgagggcgcccgttcctcccgggaccccaagcg
gtttctgctacgcctgtacagacgtatcttcccagagtgaaagttgatgtttagccgttc
cgaagttggtgctttgtgggaaggagaacagcgggagagccgtaaggaacgcaggcgtcc
tgacgtgaggaacgcctcttaacacgccccgtggcatggagtttgacagggccctggatc
cctgcgttcacccctcctggagtcctggacgcccacctgggagcagcgtcagggccgtgc
cactttgacccacgttaaacgcattgcatcctcatttctgtgtcccatctagatgcttga
ctcagtgatgcagaacctttcagagttagctggaagccacagccctgcctcttgatgcag
cctggatccagccggtgtgaagaggagaccccttccctcttgtggggtttggatcctgtg
tttctagcctttgcaaaactctacatcagggatatcctggacatgaaggagtcccgccag
gtgccaggtatgtggctagccaccctgggatgccctgggctgcatctgccaccctttccc
aaagtctcagaaagctgggattagaggcttttaggagagccttccctgctgcaggctttg
aaagggacctagcctggaccttcgcatgagttcatttatttgcaaggtaaaaaaaacagt
ctaaatctttttttttttttttttttttttagtaggtgtttgggggagtaacttttgtac
tggggtttttacctccatttagggtctttcatgcttaaaaatgctcatttgtttttcttt
ggccctgctcctgttggagagatcgctgggccagatattcctaggcctggctcctttcct
aaatgtgccacttacctggtccgggcatgtgactcaccttctgcaaagtctgggtttctt
tgtaaaaatggagcttaaccctgtgtaatggaatcttttgattcctgatatgtaaagggg
gtttgttttcttttgaattaagcagaatcaaaatattataaactccctgagaggaagaac
atcatctgtcttgttcacctttgtaatcccagggcttagaacagtgcctggcatatagtg
ggccctcaaatagaaatagcagttgaagcaacaaggcattatacatgtaaagtttaaatt
ttctttttttttttttgtattagaatagtggctactagagataggcttatcttacctaaa
aatataacaagtatagtttggggtggatttaaataattcacgtagctgtgtaataattca
caaatagccacatgtttactgtgctatttgagaagtttggttaaactttctttgctattt
tgagtgaagctttccagtcaaggtccttctgaataacaaactatgagttagaagtagtca
agaatctcaagcatccacagttttaatgagataaggttttgtttgtttccagttaaatgt
acaaatatatttggatgaccttatgctaatgccttttgtacagatttttcgccacacctt
tatttcctaattattgttggaaatggtctgtgttttcccttggaaggcagccaacctcct
ccacagttttccattttccagtctggttttcttcatagctcatctcttcaggaagaaatt
aattcacaccaaattctagccttgcttaatgatcttctgcaggtgagaaaacaggtacca
aggacatgacaggggcttaactctacctgtaggcaaaagactttatgatgtgttaaaaac
aaaccaacaaaaacaggaccagtgatctttgatttatcactggtgagaatgtttccaagg
tgttttaaaaatgaaacctcacggttaaagcagacatcagctgacagattggatactttt
agacctggggcccccaacccctgggaccacagaccactactggtacatggccattaggaa
ctgggccacacagcaggaagtgagtggttggccagtgagcattactgcctgagccccaca
tcctgtcacatcagcagcggcattacattcttttaggagcgcaaaccttattgtgaactg
cacgtgtgagggatctagttgcacactccttaggataatctaatgcctcatgatctgagg
tggaacagtttcatccccaaaccgttcccccaacccccatccccggaaaaattgtcttct
acaaaaccggtgtcaaaaaggttggggaccactgctttagactataccatagtgttctgg
ggggtggggaattccactcctaggtttttgttttgttgttgtgtttggttccatttacta
taaaggcaaaacttttgactacataaaatttaggattgtttaaacagcaaagaatatctt
aaacaaaataacaaagacaaaccccaaaaatgataaaatatgaaatgaatgtgttgtgtg
ataaagaatttcactgacctttgcccttggttcctgcagggtaacatctaaattattata
gtttcctgagtgataggagcgtcatcattattcatggtgccctctcgaaccacacttgaa
tttatgcgaatcaggtggttcatgctggatccctagatagtttggggtggggctgtctat
gcctaaaagaccaactgttcaattagagagttgggggttttgagccagatcatatcagtc
tgaccctttgggaagggagtggggctggagattgagttcagttatgtggccaatcattca
gttaattgtgcctaccttatgagacctcagtaaaaactctggacactgagggtcagatga
gcttccctagttgataatcatgtgttggtgtgtcagggggcaaggtgtcaaggacacaga
agctttgtgtttgtgccctcccagaccctgccttagcatctcttcatttggctggccctg
atttggatccttcatggataaaactataatcataagtatagcaccttcctgagtcctgtg
agtcattctagcaaattatcaaacctgagggagtgttggggacccccaaatttataacca
gttggtcagaagtgcagttggcctgaggactctcacaaaacttgggactcatgactcaaa
tgagggcagtattgttggggactgtgcccttcacctgtgaaatttaacctatctttgagt
agttagcatcagaattgcattgcaaaatgattgcaaaacgtcagctcctcaaaatttgaa
tttagagttgaactaagaaaaatactgtgaaatttgattgtggtggtatttagatttgtg
tgggttctttttgttttgttttgtttttgggttttttttgcattaaaaaaaaagtatccc
aggtacagtggctcatgcctgtaatcccagcactttgggaggccaaggcgggaggatcac
ttgagcccagagttcaagaccagcctgggcaacaaagtgagaccccgtgtctgagtttta
aaaagcagtacctatggtcccagttagtcaggaggctgaggtgggagaatcactttagcc
tggaaggtcaaggctgcagtaagctgtgattgtaccactgccttccagtctggacaacag
agcaagaccctgtctcaaaaaaaaaaaaaaaaaatatatatatatatatatatatatata
tatatatatatatgtatttttaataatagctcataacatacagaagtcgtatttattgtt
ttaaatatctctatccatgtcaaactttaatgatgggttaaataatagtgactcttttat
ttaaatcagcatataatacttatcctattattctagtgggtacaatgaagtggaaataat
atattcataagaattatattaaatctggttgaaaaagattatcttaggtgttttaatgct
gtcaaacataaataacatagcatcgattaaataacagcagttaaactaaaaagagagcaa
tcaaaagtacttttaaaaagagaaaacagtcaaatgtcttgctgtggttgtggatgttca
gggttggctgcttgaaatccgagtcaacctgcctgtgaccctagatccctgaacccttat
agcttgaccctcctccttcttgggggcctgatgatccagggggtcctctgatgcttttag
gcctctgtgggctgcatgtggaacagcaggaacacaagggccttgggaaaggctggaaca
tgagctctgttatctagtatttgttaccattttcttttcttagttcattaagctttctct
cagttgacagagcagccatccaactttcctgagctctcttcttatagaagatcactttga
tacaagaaaatggctctctaattcttttttccatgtcttcagccatctttttgtagatgc
tgtgcatctgatacgtatagttcacgtttctatatacttggagaagtttcttctttctaa
gcagtgtatttcctcctcagttgcttttctctgagttttaaaattcaaactatctgttat
agtcttctgatctctttctccgttgttctgtgatgcttttaagattttttttttttcatc
agccacttggaactggaagggttttgttgcatcttcatcttgagtgactgtccttaaagg
caagtcattgttgtcagtccgtgagatgaaaattcacagggctcacttttctgtcctttt
tcaagaaagtctactgtgtccacaagtgaagacctgttcagatttttattaagtgttgcc
acatacaaagttgataccattggatgactggcctccatcacaggtgacttgagtacttca
ttggtttgtgccattagcccagtcttctcaatgcctttcccccagacttcaacccaggaa
gaataccttttgttccactcttctccccatctgaaagtgtttttgctctttattaaaacc
acgacagtggtatatgctaggatctccttggagacccaaagaatcctgggactttcagac
atcaccagcagagcatcctgctgcttctcaaccaactggaaagacatttcagtggcagac
agccggccctctgtgggtccaaacagctctgctttctgcctctgattgcctatgtgctgt
gggccacaacagaccctgtggagtgtctgtctctaatacaaacaagtacctggcagccag
gaaggaccatcacgtaggccaggggagcgggggccagccctattctataaaacagttctc
tctaactttactctgctcagtgtacaaatagtgatatagagcatttggggaggcagaaag
ggctgagtgcagccagagatcctgcctggagctcaggccacctggccctgcagcaaacct
agaccaccaaagcagcaccatgcctcagccctgctctgcacacaggcactccaaggctga
gtggtggggtgtacggcagtagagggcatccctgggtgaggctcattttcctagtttaaa
gtttgcttctgccataaggaagcctgcccttgactacacaggacacagggatctcccttc
tctgcaggctccctatccttttgcgtttggtcagtgcaggcaggcaggggcaggggactg
aagatctcatcaatggtgttatggaaaagactaagtttcaattgtgagaacttgggagaa
gccagttggaactggctacatcttaaaattttatggcctgggtgcagtggctcacaccta
taattctagtgctttgggaggccaagagtttgaggccagcatgggcgacagggagagacc
ccatctctatgaaaaattttaaaaattagttgggcttctgcttgagaccaggagttgaga
ctggaaccactttgtctccattcaatccaagttttcctggatggaggtgactctcttttt
gggggtgacacagtgacccaggctccttccctccttgttcctgccatcttcagctcatgc
ctgcaaggtggtcctgaggacaatctccaaccaccaggttatctcttgaagcgtgcctct
gtggagggagagggtcttgcttttggctaaatttgccacctcttatttcttaaaaccacg
tctcactcccttggtgtctctctgtaactgaggcttagaagctccttgttcattctttgg
actctttctcagtccctttgtctacaagggaaacagagccatcagcagaggccagtctgg
gggttataaggggcgtcgggattcaggccacaggtccccccatgaatggacagaatagaa
gctgtgactatgcttgatgtgaggggaagaatggccaaatgcctgaggtgatcattgttt
cttaatttagaattcgtatatttattttaaaaaggacttgactgggtgtggtggctccca
gcactttgagacaccaaggtgggaggatcgcttgaggccgggagttcaagaccagcctgg
gcaacaaagtgagatgcccatgtctaatttaaaaaaaagaaaaaggaaatcaccatatga
aagtttataacctgtttctgaaagtaaagaatttagccgtcatgggggcggggggaagag
gctggaaaagagattgggcaggactctttagctgcaggtgacaggaacacagtgcgtgta
gcttaaggtgaagtggggagctcgggttaggttattgggggacaggcagaagggaagacc
tgcaggagccaggacagccctgggaccatcagggactccctgctctgagcagcccctctg
tgtcctggccccaagtcagaaaaaagcctctgggtatcagtgggtaggttccccctctca
gctttctcctctggcaggaagttgcctgccaccatctgtagcctaggttttgaaaacaga
gttttaaaaagagaagttttggggttgtaacctggccccaaagggtagcgttttgtaacc
tacttactgtttttttttaaaaaaaatgctattgccagttcaaagaaatcatgactggtt
tcttagaaaagcacttgtttgaaaaaaaaaaaaagccaaagaagcctttctcatggtttc
ctctctctttccttctagttgcttcaaatatagtcctgtgtttggtcccccagtataatg
actgttttcaggccccttgtgagcattcagaacagggtgcattaaccaaatctagttgga
cagcgttggttttctcccgtctagtgcaagctttaatgccaagctttctacttaggacct
gtgaggaaaagacattggaatttcttggggcgttgtcatttgtcaaggactgattcttaa
gtctagaatttcagcaaacagcatggattgatttttttacactcccttcccccctacaag
ttaagatttattgaagcagaaaatgtaatcatacattatgtcgactttgctttttttaaa
ttttaggtgtatttttgtacaatggacatccaataaaacaggtagatgtcttgggaactg
tcattggagtgagagaaagagatgctttctacagttatggaggtaagaacaattgtgtct
gaaatgaagttgatgtagaaggctgacccttctgggctgaaagttggatttcagcagccc
cagccatttagagtagctggggaccctcactaagggcatgtactttctctatggggtgcc
ccttatagccccagacacgggctaagaataaaatgaggcaacgggtaggaatgatactga
tgaattcagtgaagtgacagctgctgaggtgctaagaagtggaagaattaaaatacagcc
ccctatgagcatcgatggacgggcaggggggcacctgatgccaaagggtatatctgtaaa
tagcaaagcgtggtaatatgtggttatgtggatcactttaaaaagcgaagaccagattaa
tgttaaagtagattctttaacaacacaggaagatgtgaaaaataattttaaaatatttat
atccagaacagttaacaaaaagccttttgatacccaaaggggtaaatacccattatcaga
aagtttattttccctcatgatggaagcttaataaagggtttctatattttggacaccaga
gaattgctcaaatgtgattttagtgtaataggtctttcttttttcattgagttgattttt
aagcatttaatacattgccttgtacaactccaagcttctctataatcaagagcccaagct
agatattttgtgggaaacttaactttaaattccaaacctttgctgaaattgacattgtca
ctttttgtgctgtgccttggatttgtattcttactcttcttgaggaaagatagaaggcag
ttgaactttgtgaccaagagcgtttcattggcagtccctgcatgattgataatttgtaga
tacaatattattgcatttctttacatgtattcattttcctgaagagtattatcttgtgct
tttaataaaataacatgtgaaaaataaaagcttattttttctgctttttctcagcatata
tatatgtacatatatatgtacatatatatacatatatacatatatacatatacacacaca
catatatatacatatatacatatatatacatatatacatatatacatatatatacatata
tatacatatatacatatatacatatatatacatatatacatatatatacatatatatata
tattttttttttttgattctgaaaaggatcatcctgtcagaaattcccatactgaatctc
ttctctgctttattttaccaaagatattggtcctttttttctccagacaactcaacaaat
atttactaagttcctacagtgtatccagctatgggcagtacactgtggtatatagtacag
tgcttcctctccaaatgccaacaacgaaataatagcgtctttcagtttgtaaagcacttt
tatatgcataatttcatattattctccctctagtcttttgaaacagaaagtacaggtatt
atttccattttgtagatgagaaaactaaggcttagtaacttactcaagattccactgatg
gagatttgtgggtccattctgtttactgactccagtgtgttctgtggtctccatataact
cagtttgatttttctctcctcctcctttcttccatcccccacccaccaaaaaaaaaaaaa
ttaactgcatttgatttttagttttctgtttttcagatcaaataaatgagactgtttgag
gactttaaaatcctggccctagaaccaggctagatattaagcctgtgtctaaaggagctt
cacttaacctcttttcccattataaaaagattaaggcactatgattgcctcttctccagt
aagcatttccctctgagtgagtgtctgaggagcatgaaacatctgtgggctttgggaaaa
taaaaagcatctgactgctgaaattattgagagtagagaggcttttgcaactttaattct
tgtggagaactgcccctctccttgctgtcctcaggcacaatatggcttttgggccatctg
ccaggtggccgctccctgctgttctgggttctgcttcccctgactcaccgcaggcctgtg
ctgggggtgcttcctgctcgcactgactcatcccgcagctgaaacaaggccagcggccca
ggcggtactgtgtagctgctgaggacattgtgcagcactgcaagggtgcctccattcagg
ggcattccagcagccagacctctgggcaccaaggcacagggtctgctgggagaggtcaca
aactgggaagtccgggggttggtgacagtgcccagagtgcacagaacacttggtagcaac
tcgagcttagacctagaatattggaaggctacagtcaagaccagaatgacctcgcattct
ctaggacaaatgttcatgtgctaattttttttttttttttgagatggagtctcgctctgt
ggcccacgctggagtgcagtggtgtgatcttggctcactgcaacccccgcctcccgggtt
caagtgattctcctgcctcagccttctgagtagctgggactacaggtgcttaccaccaca
cccagctaatttttgtatttttagtagagttgtagtttcaccatgttggccaggctggtc
tcgaactcctggcctcaagtgatctgcccacctcggcctcccaaagtgctgagattacag
gcgtgagccactgctcctggcctgctaatttttttttttttaactttctattatactata
aatcaagcttttcacctacagagaagtggtgtgcctggaagtgccatgcatttttttaac
gcaaaatgtccttattcattttttggattcttaaaatggtatttactcattataaaataa
aatttcaaactagagataattttaatgaagtatataaaaatcatatgaaacactataaat
caggcaaaacaatgtcagtgtttgggtgaacatccttcctcattctaaacatgttcccag
tatcaaagaaatatagaaatgcctatttccttagtactattatgcatatttatttctcag
tgtttctgaaattaggcttacagtcaacgtatacattgaatgtggggttccttccccaca
ctccaagagaaactgctcttagtatttaaagtcttaaaatcatttctgtcaaaatacact
gtttaatgttgcacataaattggattatatatttctattttacaatgagccatgtatatc
tttttattctcatatactacgtcattgtaatttttttaaccaattccatatttataaaca
tttaggtatttccaagtgtcagtattataaagaatactacagtgaacagccttacataga
tgtatgtatctgtgtacttgtttttgttttatctggaagtaattgttaagtcaaaggata
tatacatttaaaaacaactttttttaagaggcagggtctcactgtgttgcccaggctgga
gtgcagtggctatcacaggcacaatcatagcacactgcagccccaaactcttggactcaa
gcaatcctgcctcagccccccaagtagcaggcatgtgccaccgcacctggcttacatttc
acaatccgatgcctgtttacaaacttgctcattaagatttaaattttagaaatgtgttac
taatttatactcccactatcgacatatgagggtatcagtatttttaatatttgtcaattt
cattgttgataaattatgtatacttgcttttcttaatggtaactagtgaacttatactga
tgtatttttattggccatttttagatcttccatgaatcgcatattcttttctttgccact
ttttctcttgtgatgttgatctttttcttattaatttatatgagctctttatttattttt
tattttttgaaacaaggtttcattctgttgcccaggctggagtgcagtggcatgatcatg
gctcactgcagccttgaactcctgggctcaagcaattctcccacctcagcctcccaagta
gctgggactacaggcacataccaccaagcctggctaatttaaaaatttttttttggtaga
gacggggtctccctgtgttgcccaggctggtctcaaactcctaggctcaagtgatcctcc
tgccttggcttcccaaagtgctgggattataggcatgagccaccatgtccagcctatgag
ctctttatatattaaatcattaaccctatcatttggaatattgctatccagtattagttt
ttaggtggttagacttatcagactttctttaatgagttctgattttaagattctgcttaa
agaagtctcaccccacccactgtaagtccagggttaaaggtattcacccatatcttcttc
tcatcttaagtttaccttttttatatttaataaaatgaaacccatctaggatttatttta
gtataggaagtactctttttggctttttcttcagcatagatttaggccagcagtaacaaa
ttttgccttagatttcttcaggattgtgtgtgcttttacaacagtctagttgatgatttt
tttttaaatttagagacccactgaccccatgcttagcaacctctgttctgagtttgtcgg
aaattaggcaaagagaaaatgcctgttattccctagcaaacatctccaaattcctctgta
gttgtaaatataactgcaatgggaattgtttgattttttgcaaaaatgagataagccagg
aataacataagccagactagtactgtttttgtggccaggatataattattttctataatg
aaaataaaacggtgcccttctgtgatgtgcttggctttccttacagcccctgcggtggtg
aggactgggcaaaagatctttcacaaagagaaacccaggccagatgacttggaacacttt
gtcttgggaagtcagcacactagcaaagagactgtgacagaaggctgcgccctaagtgcc
tgtgcctctaaccacactccacacgatgctctcttgtttcagggtgggagagaaaggctg
attttctatgtgagcagtcattcagtttttgcacttaacttcccaaggccaccattttta
gtagagaggtgtagaccagcatcatgagggtacccttgagggtactaatcgttagtacct
tgaggtaggataagtgaaatgctgaccatatcccactgggcttgtgtattacattgactt
gtgcagacaagcagtttatactcgtatgtagtgagaggttgtttcaaaggtggaaggaga
gtttgataagggatttgcttctccaggctattgaaagaggtcatctttcagtatggctga
atgcaatgacagcatgctaattcaccagccttgcccaaatctctcttatacccttttgct
tttctcttgcagtggatgacagcactggagttataaactgcatctgctggaaaaagttga
atactgagtctgtatcaggtaattttatttgccacattcctttacttttcacctaactaa
tggattttactcaatgtagttcatcaaaacagctatagggctaaattttcacatttatct
gctggtgagttacattgatctacctgaagcactatacccagagctttggctgctctgaaa
actgatgccataggagagccagttgcttttctttctcccatctctttggtgctcactgct
tcctaagcctacaagaatgtgaataggttacagggagtttcagcaattcatttttaccat
gcccattattacataagtcaaggtgtcttagcctaattgcaagtcaggtctgaatcccct
tgtcccagccatatcacttgaccaaagaacattttgaagactgtttctctcacatggttg
ccactaacttctgtgctgccatggtccagattttctaaaatctctgtgttcaaacaaata
ataccaggaattctaagactgagaaggtaagataggattcctttggaaattatccattaa
gtaatataaattaaaagaactttaaaattgtatagtgaatacattgactataactgaaac
aacatttggagttgcttgaatatattttaataatttttagatacttttttttttttttaa
agttaggttctcactatgtttccagggctggtctcaaactcctggacacaagtgatcctc
ctgcctcagcctcccaaagtgttaggattacaggcttgagccaccacacccggcctaatt
tttagatattttttaatttaagttcataatatgaaagaatatcgtgcaatattggtgatg
gtttttggttctagagaagctttgaaaactggaaccttgtttttcctgtgttttacaaca
tatacagtatagtgccatacacagtggggttattcagtaaacactgcctgctctaatatc
taacatctagtatctatctacttgcattatgtatggtaagaatatctagtgcttagagtc
gtttcttcttttttgccattacgtgtcagaatctcaactttgtactttgactataccgat
caatggaatgctcatttgcttaattttctgatgtatttacatttagaatttggccatcag
tttcatgtaactttggaattctaattcctaatttgggaacatctaaatcaatggcattgc
tttggtgaggaaggtttgtagatagatttaagggagacaacgtgtttttaggcagatacc
tcataggcaagaaataaacctatgagacaatcaggtatctggatttttatgtatgtctga
ggtgtttttcttaatctgttttgtgctgctgttacagaatacctaagactgggtaatttt
ataaagaaagaaatttatttctcatagttctggaggccagaaattccaagatcaaagttt
tggtgtctggtgaggtccgggtttcccctccaagatggcaccttgaatgcttcatcctcc
agaggggaggagaactgttcctcacatggcagaagagcgtgagaatgagaaccacttctg
caaacccattttatagtggccttaattcattcatgagagtggagctctcataacctaaac
acctcccattagaccccatcttctaacactgttgcattgggggttaaatttctaacacat
gagattttgaggggacaaaaacattgaaacttgtttttgtcaaactgtagcagtattaaa
atcatttgcagatttttggttgttgtcacaatcttcagtcagaaggtgtagtttgaatat
gcgtacttgttctagatggggagtcagcaaagtttttctgtaaagggccatattttctgt
ttgtgcaccctatggtctgtgtgtctcaactattcaacgctgccattataacagaaagta
accataggtagtacataagcaaatgggcatggctgtgttccaataaaactttattttaaa
aaacaggctgtggatggatttggtccatgggctatagtttgcagacccctgttttagtca
ttgtttcagttttcaaaattaactctttttaaagaaatagcatcatcaggaatatataat
tcttatacttcgtaattttttagatcaacaaaatgggtattaatactgagagtcagattt
ttaaaatatcaataagtagatgaatggatgaacaatcacagtaggtagccttaagattgc
tttgcaaatataacgagaaggtaagagtagaaggagaaaacctaaaaatgattctcatcg
tctttaaattgttcccaactagcccattctctccttttaatttaattgcccttagtttaa
aagctttccattggaaggtggccagcaaagactaattttttaaacaaaatttagtctgag
tcaaaatcatgttccactcagttaaagtaaaagaatataatattagctttcataaatgtc
acattgaatgtaccatttggacttagcttatgagcaaagttaagatttcctggccctgag
tattcgaatgttaaaggggatttatctttcatgatggaatagacactgaaagtgaagttc
tgtcaggctccagtcttctcattatattcatttaattacacagcttgagcctccttttgg
caacttggctcaccctttaagtgaaaggtgggcctctttttctcagaccaaccatcagtc
tgatcatttcagtggtgctatgtgaagcatttattatcacctataatgtctgcataatga
caatgagatttataaatacctttaaaattcagcctaagtagaagagggcctggggatagg
aactgctacttttgaaaaagtagcagttggggattttttgaagaaacccagtaagctctg
agcagcggtaatgctgattgcgtccaggttcctacctggactcactgaatgcacagagtt
ctctgtgctccctatgttgctgtttccctgggtatagtaggtgtgttcaaggaaaattaa
tgcctctgtacattacagagccacagttgtcaaaattatattaggttgattttgatgaag
ggtttctctataaagaaatacagagagtagatcatcttgtgtaaaaacacagcctctcct
gcaatttaaaagcaaaataagatgtacggaataattatgtattttttaaggtattaaaaa
tccaaatgactgaagctggtgtaggagttgtgagcctgcatgcattactgacaatgttgt
ctaaaaacagagagatttgatcatttttttctggcaagcattctgacaatatgtaatgaa
ctgtaaaccagtttgtaattttttatccagtaataatctccaaagaaagacccccaaaaa
acaagatactttttctggaaggtttaattattcattatcacaaatagcttacatttatta
tttcctataaatatggaattgtgctaagtgcagaatgtaagtgttcaattagataatgca
caacaactctatgtatgaggtagactctactgttatatccatttcataattgaggaaacc
gaagcgtaagtgtagaaaggaaacaggcacagtgaggttaagcaggttaagcagcctgcc
caagattacacagctagtaggaggtaaactgagattcacgtcaggtctttctgactccag
tagccaaaatgccgatggctgagctatactgcccccatacagtgctagtgaaaaaaacga
aagtaaaaatttataaaactgtacctataatcccagctactcaagagactgaggtgggag
gattgcttgaggccaggagttcaattccagcctgggcaacatagtgagaccctgtctcta
ataaacataaaatgcttggctgtgtagcttctttggatacatatgtgtatttgaaattat
gctagacaggaaaacagaatacatagtcttttacacccaccagccgtaactgggaaatgt
gagtatcttcctggggcaggcagcagagaataaaggataagtgggatggctctggagcta
gagactgcctgggttcaaactccagccttgtctctaactagctgttctactttgggcaag
ttgcttgacctctctgtgactcagtttcctctctaaaatgggactaataatgagcaggag
tggttgtgaggactaaatgtgctaatacattgtaaactccttagaacagcatctatagta
cccagacattcgtgacgattcttcttacttaactaatacaatttggaagtaaaatagtga
tagaagttatttagaattgagtgtacattgggtttttttcattataaagttgctcgagtt
tatagttttaagtggtatgagagagagaaagtggagaaagtgtgagagagagagagagtg
tgtgtgtgtgtgtgtgagagagagagagagagacagagagattagcctagtttcccaaca
gagatgagaggtgagaaattgggatgttgagcactcagatgggacaagtctcctcgcaag
gacatttgaaaggttgtttaaagctattgctgccacgcccagctgaactcattgtacaga
atttgtctcaaggccatgcagagccctttgactgcactggtgatgcagggcaggaaagaa
ggccctggagcctgtcggaacttgcccgctggacctcagtctagactccgttcctttcac
cccgctcttgaataattacagtttataccttgttctcagtggagtactccaaaaggttat
gtggatttccaacagtagaacaattactcagaagtagaataaataagcatattgtgttgg
tcttaccctaaaactgtctcacagatgtggtagagtgattgtgttataactttttctctt
tccctctggctctaaacaactacagctgctccaagtgcagcaagagagctcagcttaacc
tcacaacttaagaagctacaagagaccattgagcagaaaacaaagatagagatcggggac
acgatccgagtcagaggcagtatccgcacatacagagaagagcgagagattcatgccacc
acttactgtaagcacaagatatttctaccaaattggtggtttttctggatgtgcgtccag
taaacctcttgttcagctggaagtcaaactttcaaaaagttcagttaaggtataactcta
tttaatgagtgaattacattgtttaacatgctttctttagaaaatcagcatttcttactt
ttattttgaagacagctaattataagttgggaaagaaaatgaattatttactttatatat
ggttggcaagtttatttggatgacatagtagagtttccaaagcactttcaagttcagaat
gtcaatccattagggcaaaatatgaatattcttcaaaataatggaaatttctttattttt
tctttattttttttctttttttgagacagagtcttacactgttgcccagggtggaatgca
gtggcacagtcacagcccaatgcagcctcaaattcctgggctcaggagattctcccacct
cagccttctgagtagctggaactacaggcatgcgccaccacacccagctaattttttgta
gagatggggtttcgccatgttgtccaggctggtctcaaatttctgagctcaagagatccg
cccacctcagcctcccagagtgctgggattacagccgtgtgccactgtgcctggccagaa
atttcttgaataccattaagtccattaactttaaatgaaaacagctaatcagaaatatga
cagttccccatcatcttccctttgcacgtgctggctggttttcagttggaaatctcaagg
acagcccctgctgtccaccagaggagcagacgaatcaatacattgatgtgctttcctggt
tccttggccctggccaagcccatgacacttagggcatcgcattccctcatgcaggatgac
tgggagccatttagtgcatctagactgtgatccctgggcactcacaaggaaggaggccca
cccagcacctcatttactgttgtcttagcagcagtttgggcctgggaaagaattgatctc
aatgtaatttgtaatttctgtagcatcttttttctggtcacttgttagataaagtggacg
acccagtgtggaacattcaaattgcaaggatgcttgagctgcccactatctacaggaaag
tttatgaccagccttttcacagctcagccctagagaaagaagaggcactaaggtaagtgg
tgacttatcactgctgagcacgtgaccacggcagaaaactgaagcagctgagcccagatg
ctgggatcggcctaggttcaaatcccgaatcatccacctatgcactgtggggctctgggc
aagccctctaaccctctctatgcttcaatttcctcaactgtaacatgaagagaataatag
cacagatgtcctagggttgtcgtgaggaaattatgggtgtaattggagtcactgaaggag
gagtggaggcaggagcagagaaaaacacttggaagaaataataatgcctgacatttttcc
aagtttgataaaaactttaaactcacagatccaggaagctcaatgaaccccaaggcaaga
aacctgaagaaaaatgcaccaagtcacctcataatcaaaatatgataccatagcacgtca
taatcaaaaacctgttttaaaaaaacctgcaccggtcattctcaaccagggatgatttta
cttttttataggggagaaaacccaggaggaatgagaatgtgtgcatatttgctaatatgt
gcataaaagaactctgagaggagacacagagaaccggtaacagcagctccctcgggggtg
gggaccggaggataggacaggaaggggacagaaaggagactttactgtgtatcctttaat
gttttttaacatgaatatattatatattcaaaaaagtatattaaaagcacaactatagac
tcatataaaaagtgaaaattctccattttcctgtctcctgcctcaggaccattccccaga
gattaccaatgttcataagccaatgtgtgtctttttaaattagtttcttctgtgcttaca
caagcatgaatattcacccatagattttgtgggtttccattttttttatataaaaatagg
accataccttacatgctgttctgcagtttgacttttttctcctaatctgtcatgaatatc
ttagttcctgtagttctgcctcatcattttaaacaaccacatgatgttccctgtatatat
tactctgtatatgaaaaacaaactccaatatagtgttgcattttctagctaattttctgg
tttttatacaccaaaaaggaacaaaggtgatggttttctgcagagctctttaaaactttc
cctccgcagcaatccaggcgccctggacctccccagtctcacgagtttgctgagtgaaaa
agccaaagaattcctcatggagaacagagtgcagagcttttaccagcaggagctggaaat
ggtggagtctttgctgtcccttgccaatcagcctgtgattcacagtgcctcctccgacca
agtgagtgcagcatgcccatgtgagaattctggttccctgccccagatctgcaactgcag
gtgtgggtgaaagtgactgtggcatgaagattcacagagttgacccagggaacggaggga
atggttctgtcacacattatttctattctggaaaggtcattgactactaagaacttgaaa
tgaggcataaggctggacctgccccttcttcctccttacctaatcttttttttttcggag
acagagtctcactctgtcgcccaggctggtgcttctcctgccttggcctcacaagtaact
gggaccacaggcatgtgccatcacgcctggctaaccaagataactttttctaagaggaat
aaaaaattaaagaataaaaaattacttaagtgttccttgaaattttacttacaaatgagt
ctgaatacaactcggtctttatttaaactcctaaaacacaatgggttaatcttattctga
aaaagacagagcaagtcattaaaaaccatggttcaagttcgcgaatcattttgctgatga
ataaatcatcttggatggataattacctcctctcatctacttccctgtcacttggcttct
gctgagattaaacatccatctcaatgaatactaacaacctactactatggaccttagact
attattatttttttctactcaaatattaagcataataagattaagtaacgaggggccagg
cgcagtggctcacgcctgtaatcccagcattttgggaggtcaaggtgggcagatcacttg
aggccaggagttcaagaccagcctagccaaaatggtgaaatcttgtctctactaaaaata
caaaaattagacagggtctcactctgggtgaccctgacccctgactgtcacccggagtga
gaccttgtcccaacaaaaaaaaaagaaaaagttatctccatgtttttacccctagtttta
tttgggtaacttgttttgttgcttggtgttgacgtattgcttggaattaagaattatttg
agacattgattttaggctttccctttcattgcagttcttaggtttgttgttgttgtaacg
tgactcatttatttactttctttatcccaccagggaatgatctcagcttaaatgtccctc
cttgccctccctggccgtctagctgctctgattgccacgtggcccctcacccttacaccc
tgtttttgtatctgacgtcactggtctttatttgtttgcttgcctattcctccatcagaa
tttaagttctgtgagagcagaggacttgtctgtcttattctttgctctctacccagggcc
tagaacggggctggcataaagcaggttctcactcattatttgctgattgaaggaatgaat
gatttttaaaaattcaaattgtcccacaaagtgtaaaggtaaaggtcagtttctttccca
tcctccctctcactccctttcccctgagacaagcaccagtactagtgtctggaatatcat
tctggagatagtctgtgcttgtgtgtactctaagtcactgtagccccttctgtttcacac
agatggtagcatggcgtagtatactatgagacaccacacttttcattgacgtatgtctca
cagattctttcctagccgtacatataggttggcccctacagtctttgtcacatgtaccat
catgtatatgaccagtctgtccattcctggactgtttagatgttttctgatctcttgcca
tcaccaacaaggctgctgtgaacacccttgctaggtaacataagttcttgattttggtgg
aacagatactgagtcacatcctgacttcctgggcatgaccactgcttctcagttttgttt
gtgctcctaattatctcttctgggcaacagcctgatgtgcccagtgacccatggtttcat
acgaggagatgagggatatcgtttcagaaaacaccaaagtggaaagggtcacgactggct
gctttgttctttgccaaggttgcttctaaacagttgcagcgctccagctgtcggctgaca
gcaagattgaccttcttcccacttaatcatttagaggcggctcaaagccaaattgacctc
ctaggacttctgatgattctatcagcatgtttggatagaaactttaaagcttagcgaaga
ccatatttttcacatgaagccagctcttccgtgatagctataattaagtagagagagaga
cttaaggactctttgaggactaaaagactcctccattcaaaatgatctgtggggaacctt
tggcatatctttttgaaaatgcttacagcagaaacttgtgtctgcctggtgctatatgtt
taaaaagaatcgaatatggcactatatttgttttgtctttggaaactcttttttctatca
attatgaattagtccctcacattgctctggttggggaggtcagtgtgattaaactgagtt
ctgtttaatagattcctgggagactaaaggtgctttacaatgagactgaaaccctagatc
ctttggcactttctgttgtcatacagatgaaagcttaacagaaaaaatcattgtgatggt
gttatagtttagaggcagagagagagcaggcttgaatgtttcctcctttttttcatagtg
gtccttcttagcaaatccagaaacatgataagcagggcctgcaaaaccattgtttctttg
acagctggatgaatgttgagtttgtttgggaatgaagactatatatatttcagggatcca
cccagttcctgacctgagatgaggcgaggcttggtaaagctcagcacgtttagctagtga
ctgtttttttttgtttgtttggtttttttttttttttgcctgtgagcaatttcggtttcc
taaatctgatgagtctgtcattgcttttttgaaaaagacaagaaagacacagatcccagt
ccaggaaaagctgctggctggaagagacgattagtggctttacccttgagactatggtct
ttataactaggccagggaaatatgtcccagggtcagctgaggcaaatgtttttggaaagg
aagcttcaagtattgtttatatttacagagagccatttctgttgagtccttgctcacagc
tgaaactgtgtttttaatctcctaggcctagcattgtctcttcctgctgcttgatctgac
tgaaatctgggagggggaactaggctttttatatggtttggggataaccaagagtcattt
ttaaagacaggaataatcatgtaatactcatctctagttagtttccaatttatttctatc
ttgctaagagatgtaataaacctaacctttaggatccttatgttaaattgactaaagaag
atagatctccttagaattataaagattaagtagttatgaaggtttgcaaaggagtctatg
ttgcactgatggtgcatcccctaagagcactcatgtatgaaattaaaaacagttttgccc
taagcctcgtgaataaaaagatgtgtggctgaggattgctaggtgtggtgtttattctaa
acacacccagagaggttttctgcctgtgggagttgtcaaatatttctcagccttattctc
ccttctgaatggaagctgtcataacctggaatgtttgtcggtttgggggctctaatgaca
aggttctccagcttgttcttttaaggaaaaacttagactgataattcaattagtgtgtta
ggctgttattgttagcccaggagaacacatttgtgaaacatcaccaggatctattagagt
aacagaaagcctgtttgggaggtctcttctagaaagagaaggttactttgggacggactt
gtgaacacttgagaccctgtggaggctctttcctctccccttgaggaaatgtcattagca
aatctcagccactctttttcagcacctctgggtgctgccccacataggctttgtaagtac
ctttcaatagaggtaggacttggccttcaaatgcttttctggaagctttgccacatttgt
ttggaactctgatcttttcaatatcttgacaaatttctgtcacattgaaaatggatctgt
aggctgggcacggtggctcacacctgtaatcccagcactttgagaggccgaggcgggtgg
atcacgaggtcgggagatcgagaccatcctggctaacatggtgaaaccctgtctctacta
aaaatacaaaaaattagctgggcatggtggcaggcgcctgtagtcccagctactcgggag
gctgaggcaggagaatggcatgaatccaggaggtggagcttgcagtgagctgagatcgcg
ccactgcactccagcctgggcgacagagactctgtctcaaaaaaaaaaaggatctgtact
ttgaagagcaattgttgttcgcccttttctttgttttaggaaggagtggaaaatccccaa
tggaataataagaagaatacacacactctaatgtgtatttgtttccattcatctcacaga
tactttatcagtcacctaacgtgtgctagggaggaggtggccaagatgaaacaaagtccc
tgactcaagaagcatcccatctggtcaagcatggggggacatagctgatagcctagcttc
ctcggggataagaagcaggatgacctggatgaccctccccaggcaaacgtgtctccagag
aagtgaagagacactgaaagtgagggggagagctgacagcagcagaggtcccttctaggt
ggggactgtgcttcaccaggactgctgtctaccttcagccttgtggactccccttggtgg
atctctgcacagcctctgttgtcctccatttaaaataatgaggctatttaatacttcatg
ctggaatccccaaattattccaacatacaaaaaatctttgaagtccctaggaagagattg
tatacagcctcaattttaatggaaaagggggctaatatatatatacagtgttttggtttt
gtataaaaaataagtcaaagattgtccaacagtgagggtagctttttttattctgcacta
tggagtgttgagttcattaaaaaaaaaaaaatcacaactaaggtagggaacagttatgaa
aggtgacctgccggggcacacttctcagtcctccttaaataccatcctgctaggccggta
cataccaggatctttttgactcagcagttaaaaggcctgttggacaaattcatgaaccag
ttggtctaggagttgttctcaggtgccgtaaggtgagacttatttcttttcttttttctt
tttcctctctttacaggtgaattttaagaaggacaccacttccaaggcaattcatagtat
atttaagaatgctatacaactgctgcaggaaaaaggacttgttttccagaaagatgatgg
ttttgataacctatactatgtaagacacttgcaacttaactttttttctttgtagcttca
attacaaatatatttattacttatgaataaccacttaattattcttaaaaatcattaagg
aggtacataaaatcagaagtgaaagttggcccttatccttccccgaggtatctcttttaa
taatacagttgacccatgaaccacacaagtttgaattgcatgggtctacttatatgcaga
ctttttcaaccaaatgcagatggaaagtacagtatttgcagatgtgaaacccacatatga
gggctaactttttgtacatgcaggtttcacagagccaacttcaggacttgagtgtgtgtg
gattttggtatacctgagggtcctggaactgatccactgagtataccgagagataactgt
atatccttctagacatttatctgtacatttacagatgcatacatatacaaatgtgctcct
gtggctttttcattgtttccaatccctgacttatgcaagaacctttttgctttataaaaa
atgtgatcatcttctaaattgacacttctcaatctgaacactatttggggtaggtgatcg
attgccatgggaactatcctgtgcattgcaggatatttagcagcatgcctgaccttcacc
tactagagaccaggagcaacaccccaactgtggcaaccaaaaatgtccctggacattgcc
gggtatctcctgggaccattgagacttgctactctaaataatgctctgtaccttttttgg
taccaagataacacatgacaggcacctttccacattagtagttataaatctacctcgttc
tttttaacatcctcagggtattccatactatgggtacctgttgtgtattttttagacatt
cctttttgatgggtacttagggtatttctaacttttgctgtcacaaatggtgttgctgtg
gctatttttgcacaactatatttgtgaactcatgtcagtatttctgtaagattgactctt
aaaagaagagctgctggagcagagggcatggccatttaagcttttggtcaacacagtgtg
atgggcctgcctgaaggctgtaccagttgactcccagcagaagtgtaggtgcttgtttgc
ctcactctttcaagttaaaagttcaccttttgctgcatacctttaatattgggaggagct
aaggtggaaatgggccttctcaggaccactgacatcagtgggtgtggactccgttatgtg
cagctctcccagagactgatcaaattctgtggtattccagaagtctcactattcacaggc
aagattcctgacggggagcttttcttaatatgacatttcctgatgttgatttaccctagt
gactcccctctttagagagattttagaaattacaataccatttaaataacttttgaagca
ggtatcccagtctacataagggcgagtgcctcccacaccgtcccaggatgggagtcctgg
catgggaaggccgggtgggagttggttgcttcctggaagttggagaagctatgggggcag
ctcaccttgagccctgctctgggacacacctttcctcccaggcctttagagagcagccct
tcctgaggagcagcagtccagggcaaggcgtggtggggctgggtacttcctcctgtgaat
cattgtgatcaagcacaaatagatctcttgtcgccatctctgacttcatctctccactgc
tttgtagtcacctttctcctgaagccctgcctcagggaaatggttaaaataagtcaacac
ttctgtttgcctagtgctttcctaggttcagcagctctcacacatgaccttgtttaatct
tcgtcataaccttgtgagctgagagaaggcaggtgttctcaagatgccccctccagtaag
gcaggtcagacaggcattcttgggctgtctttaaggaggaaacttacagctatttgtttg
catgcctattttctttcttcctttcttcctctctctttttctgtttcttttttttctttc
tctttctctctttttttgttactagattcactgtggaacatgaaggtgaaacctgttgtg
tgctgcttccctcttaatctgagctggttaaaaaagactaagttggccaggtgcggtggc
tcacgcctataatcccagcactttgggaggccaagtcgggtggaatcacttgaggtcagg
cattcgagaccagcctggtcaacatggtgaaaccctcatctctactaaaaatacaaaaat
tagctggacgtggtggtgcacgcttgtaatcccagctactcgggaggctgaggcgggaga
atcacttgaacctgggaggcggaggttgcagtgagctaagatcgtgccactgcactccag
cctgggcgataagagtgagattccgtctcaaaaaaaaaaaaaaaaaaaaaaaaggaaaaa
gaaaaagactaagttatgtctacctttgagagcagaatgtgtttcagtggataggctagc
tttactctcatgctagcctgtccttgcagggttttttttttttttttctccttttatttt
tccttgtggttgggagaagcaagaaaactgatgcaacacaagacaggtgtcagggcccag
aagaaggagtcatggggtggagattggaggccttgatcactgtgcctcgctcaaaactat
aacaacaaataacaaaaatgtgttatgagtgttgaagaagaaagttgtcccttaaaagta
tgcaattccagctttttttttgttttaacctcattgccccaatgaaccaactcccaagga
cgtgtcctctgggcagaactggtttgacactaggccaagtatcaaacaccacattaatgg
tgtagggaagatgattattatgtaatctttagaaactatcctgaatactaatttggaagt
ctggatgacacaactgctgtgttacctaagaacactctctctctcaactatttttcctat
ttaggtaaccagagaagacaaagacctgcacagaaagatccaccggatcattcagcagga
ctgccagaaaccaaatcgtaagtggtataatgtacaagtgatgccctggtgccctggaag
gggatactgtctcccggggagcactggatggagagtcaggagacccgggacttttcccag
tagtgacttggaaaggtgatagtcaaagtacctgccctccctgagcctccatctcctctc
taaaggagtgttgggctagcacagttgttgtgatcttggctgtacataagattcaacctt
ggagccctctgaacattcagagcccagattctaccctggggattttgtttccatagagga
tgaggtgggggctagacaaggaattctgatacagtgaggtcaccacactaggacgttttg
atgtcattctgcttctcatgttctctctgatttgtgttatttcctatttcatgcttgccc
cccttctttgaacacaaacctgacatttccctctattctaacatcaaagcctttcagtgt
tggaagggatggttctagacatgactgtttatgaacggtgtaattcagtcatcttggaaa
ctgttaatttgcaaaagacatggtttagaaaatagttttggtagagttagttcagcccct
agtggttagacactgaaactgtagctactctgacaaggaacaataccatttccacactag
ttagagaaggaagcattagtctatctttaaatcctatgtaaactgaccggtcttaaaggc
gacttttcaaagtctagcttttgcaaacacatactataataagaagtgttggaaaagttt
gttaatgaccccaggtccctgatctgccagtgaactccacctccagtccttcggcccata
catccctggggcctggacctgtgccaggttgagtcagtgggtgaagctgggccaggtttc
cagcactggtgtttatggtagacagccctagttagcctttaagaaaccatgaggtcggat
cccagagtggtgtgacagcagctcttaaaataaactcaaagcaatatattatttcagtgc
aagtgaatggactttgttcacttcattcagaacaataaaagcaaatatcctttagttgag
ggaaaagcccatctgtccacaattgaaggagcttttgagagcagtgcaatgtgggattcc
tcagccaagaagggatgagaagatgctcccaagataacatctctgcagtcaccctattcg
caggcctcctggccaggttcttattttcatctgcattaggaatagaatggattgaaccct
agggctagtaaagcacatgaaaagaattcacatttcatttggacttggctctctgaagtg
tcctgaaagtagcaggtttaacatctacatctacccacagctcatcaagtggacaggccc
tgccactcagtctgtgaatgggagcctctaaaagccactagccaatcacctggcactact
acactcccaggagctgaattctgaagcctgagctactgagaatgctgataaaagatgtta
taaggactgtgttggaacctgctgtgaccaccccgcttcataatgttataacatagcaat
tcagaatagtaacgtatgcccctcatgaaaagccaagcagtgcaaaaatccactccaaaa
agccagactccctcccagcactgagccccagcttctgtgttcccctctccaaaggcagtg
gttgttattagttacttgcatatcctgttggatatgtgttttctatcagggataaactat
acagatatgcacttacaaacatatcatattatttatccttgacagaaaacacaagtgaag
tttagccgacgatatacattgtcctacaccttgtattttagatctaacattgccttctag
aggtcaacagtacacatgaaagtgcctacgtcttttcattagctggacagcatgctgtta
catgtataggtaaatatccgaccctcagtctaaccatacctactgggcctttagttcctt
tctagcctttcaaacagaatatagcctggagtttttccttgtcaggatgattggtagaag
gacttgaagtcatttatgagtgtctcacaaaggctaacccttcaataatgaaaggactat
gaacatcaagcctgtcttaggtccctgaaggattgatacttgttctctgaagatgggcaa
tgtggcggcattgtgaggagctgtgctctggagccaccttgcctaggtttgaatcccggc
tttgccacttgctagctgtgtaatgttgggcaagtgccttgggttctttaaatgcaaagt
ggggataataatagtacctacaagatgggtttttataagaagtaaatgaattggcattta
gaaagttagaagagtactcagtgcataattatgatccaaaaagtattaaataaaaatgaa
gttctctttcctaatggcacaagtggtaacccctaattctctagcctgcaggcctgaagg
ctcaccctctacttggtttaatattgatctggaaggaggcagtttcagatagaatctgta
tgtggattttgctgtattattgttggagtaaagttgacaaaatctggattttggctttca
gtatgggtacaacaatggcaaattatccaaaagagctctatgttgaacatgtctttttat
ctctaactttttactctgaaaatattccaatttatcaaaaaaaaaaaaattaaaagactg
gtacaataaacaccgatatacccttcacctagattgactaaaaacttcagtttgtatttg
ctaagcatgcagaaattctcctatttgatcaccaaatcatttcacaccgaagaaaattaa
catttgatgagttccaaaatggcagcctttcactaaatgttactttataccattagcttt
tcaaaaatctcccatgtatttagctcaggttcattttttactatcccagagctggagaga
actgctgcttttggtagaaactgagtaccatataacactacttatactggaggatttttt
ttttaaacttaagacaaacttttaaaaaagacttaaagaagtttaaccttttgtagttat
agtagtaggttatatctgaaatgtatctttatgtcatttgggtctctagaacattagcct
ttgtggtttctggtggaggtatgatggggtatagtatgaatcaggctacatgtgaaagtt
cttgggaaaatataaggcgcagttatcaccgctcatagtgatccgtcataagataactat
gtctgccaggcaaacacttttcagaaaagtctgcttcggcttgtgggtttgttccagaag
agtcgaattatgtaattgtactaacccctggggagctccttgctggcctttcctactttt
actgttttataataatttctcacttagagaagaatctaaggccaggcacagtggctcact
cccataatcccaatgcttgggaggattgcttaggccaggagttcgagaccagcctgggca
acatagcaagaccctgtctctacaaaaaataaaaattaaaaatagagaggagtctaagtt
cacattaccgaagtgactggagatcacttttgaacagcctcaccagataaccctcagcag
aacagcctttctgactaaatagttgaaggcctctgagacagtcagcatcactgctttggg
ccccatggatgcctgtaagtcaccttgagccctgggtccaagcatccaggccttgcagaa
actaaaagctgagcagcactaaattccctctgctcctccctaccgtgtgcaggtctgtgt
ggttggagcccctcaccctccatcatcaaacctatccttgcttgctggtcagctcttcct
ccttgagaggcttttcttcttgggaagggatgaagcttttctagagcaggaactaagtta
cattcatcttcttggattacggatatgatgaaccaaatcatagtagttccccctggtctc
tcatccacacagccaccctgagaaggaagtggttttgttcccgggagtgactttgtccca
gttgtagagccagggcttgaattctggtgtggtggactccagtggcagctccaggtctgc
caagctctacttgctcctccttgctcagcaatgcacacatagtaggtgttcaggaagtct
atggagtgaatgttgaagaaacagcctggaagtatagatgccagcaatcccagttggaag
gagtaatgagtggacacagccactagaggtcagaatttagcaaatttttgttagcccagg
agcagtctctgaaccttagggttggaaagggccttggaagtggttttcaccacagctgag
aacactcaggcctagggatggcttgcccaaagctacagaagtgcaccaaaccttgaaccg
tgctttgcctcacaccgcaatacctcttcgagcaccttcctgaagcctaaagcatttttc
atctgtaaacaactttcagtgactttgtggagcaccttttgtgtgccagatactgggtat
acggcagagagagaccatgcctgcgcctgccatggagttttaaactgtgacaactggaga
gggtttgcttttggtaaagaagtttgactttgactcaaagttagaaatacattttacatc
atgacccaataaattatataattctaatgcataagatgtatatgaaattaagtttcatga
attaatatgtatccaaattacaatgcaagatattctgtaacgttctatttctgctctctt
tgagtttggtaagaaaaagttgctgatcgcaacctacaaaaattggtttcgttatcccct
aataggcacaacccccagtttgactactgccgacgacctaaaaggaaggagctgaggcaa
aattaatacaagcagagagttgatttgggccaagtttcaggattgcagctggggagcaca
gattcaggtttctctgaatatacactctgattagcagcagtgataagtggattttttttt
tttttttttttttttttttgagatggagtctcactctgtcacccaggttggagtacagtg
gcgcaatctcggctcactgcaacctctgcttcctgggttcaagtgattctcctgcctcaa
cctcccaagtagctaggattacaggtccatgccaccacacctggctaatttttgtatttt
tagtagagaggaggtttcaccatgttggccaggctggtctcgaactcccaacctcaggtg
atccgcccacctcggcctcccaaagttctgggattataggcgtgagccactgcacctagc
ccataagtggatttttaaaagccaaaaaggaggacagggagtgggctgatacaaagttgt
ttgtcaggaattctcattggtttatagataacattgattggtgactggctatacattgtt
aagccatagggtgtggattatagtgttcaatttggcattattaggctaatttataactac
ttgtgccaatagcaagcagtttccgaggtgaatatgtaggagtagggcgtgatttccgtt
tcatggtcgtgtctctctgggcctgataattaaaaggacttgcattcttcagataaaagt
tatttcattttctcattaccaacgtttaagtcattgatttcaactaggaaagaggttact
aactctgaatttgtattgttgtatactagatggtcttagtttggggcagagcataagagg
ttactaggaatacaaccatcacagataagacttttggaagccaggaagagaggaatgaga
acaggccaaaggtaggaatcccttctcaccaggcagccgcatcaaatcaggacttagggg
gaagcatacggaggctgcagcaaaccagctctgctgtgagtttcaagagggctcctccct
gagaaactagaggtttggcactgaatacgttacacttatacatgtaattaccccacagaa
aaaagtttatcaagcactaaaaatccactaggttacagataaaaaaatctttgattggga
atccttgaaggttgaagttcagagtccctgagcagtggctccatgtcgccgtggtgacat
caggggcctgagaacaggtgtttctgttttgtttttgtgatcaggtagatcatgcatttc
tgactttaatgtgcataaagatcatctggggatctggtcagaatgcagatgccaagtcag
gtatggagaggacagaggagggcctgacagttgtgtccacactcagccacctaccttttt
cctgcagacatggagaagggctgtcacttcctgcacatcttggcctgtgctcgcctgagc
atccgcccgggcctgagcgaggctgtgctgcagcaagttctggagctcctggaggaccag
agtgacattgtcagcacaatggagcactactacacagcgttctgagcagagacacgcaga
ccagctgaggaggacaaagataaggtggcattcacccccaggctctgactttcagcatca
tgcaggggcttatctgtctggaggcagttacctcataataaactataaaatatagtcatc
ttgggaatgggatttggcataaatgttgttggctcccttctgtccactatgtccttggtg
tacaatgactttgatctcagccatgacacaacaagaaaaccctccctgttgagctcctgg
ctggactgtgcgttgttcgcagagcagaatggggaggaaacagtgttggcagcttaactg
atgtgtgtggttggagtctcttccatggcaaagggacaccacagggtagtgaacattcag
gaactgaggggcatatggcctgatcacacagttctaagcttttcaaaacttcaggttatc
agagaccttcctgtgggcctctcttgctggctaagaaccggtttaggggagtagttctcc
ctggatgagtgcttacagtttctgtggctcagttaccagcagtggggttgagacctgggt
cgatgctctttacaggcctgcccagagatgggaataaacagggatccacagcgtgactat
gtgtttgtcattttccttttatttccttgggaatcgaaaggtgtcccagtacatttccct
gcacttacagaggtgcatgactaaatacattgtccctcgatgcccctgaagatcacggag
gcagtcagccaattgcctggcaggtggtagatgttattttcagggttgccgctgagtgtg
caggatgtgctgacaccatccagacaaagactcggtatgtgcccagacaggtgatggagt
catgcttttgctcagaatgacaaggtaaaggaaaaacatctgaggtatgttgtaggcctg
ttctgacagcaaaatgacaaatccagccagcaaaaataaagtgtggagaaagatttggag
ttaattacagtcatttcacagaaggcactgccttcgtctgctgcatttgctcttgatgtg
ataagctcttcgtggctcagctggagatcctttaggcctggagagttgctcctctctccg
tggaaacaggacagtctttatacgcagaagtccgctgcagctcgata
