# Supplementary material for: Reference based annotation with GeneMapper
Source: Genome Biol. 2006 Apr 5;7(4):R29. doi: 10.1186/gb-2006-7-4-r29 (PMC1557983; doi:10.1186/gb-2006-7-4-r29)
Supplement: Additional data file 1 — A gunzipped tar file containing the data set of orthologous genes in human and mouse that was used to compare GeneMapper with Projector and GeneWise [file gb-2006-7-4-r29-S1.tgz › projector/ORTHS/region29/mm.truth.gff]

Mm.19.ENSMUST00000049369.1	EnsEMBL	CDS	1713	1866	.	+	0	gene_id	ENSMUSG00000042694.1;	transcript_id	ENSMUST00000049369.1;	exon_id	ENSMUSE00000339047.1;
Mm.19.ENSMUST00000049369.1	EnsEMBL	CDS	9330	9425	.	+	2	gene_id	ENSMUSG00000042694.1;	transcript_id	ENSMUST00000049369.1;	exon_id	ENSMUSE00000304465.1;
Mm.19.ENSMUST00000049369.1	EnsEMBL	CDS	13307	13375	.	+	2	gene_id	ENSMUSG00000042694.1;	transcript_id	ENSMUST00000049369.1;	exon_id	ENSMUSE00000304444.1;
Mm.19.ENSMUST00000049369.1	EnsEMBL	CDS	20968	21135	.	+	2	gene_id	ENSMUSG00000042694.1;	transcript_id	ENSMUST00000049369.1;	exon_id	ENSMUSE00000304427.1;
Mm.19.ENSMUST00000049369.1	EnsEMBL	CDS	21948	22071	.	+	2	gene_id	ENSMUSG00000042694.1;	transcript_id	ENSMUST00000049369.1;	exon_id	ENSMUSE00000304407.1;
Mm.19.ENSMUST00000049369.1	EnsEMBL	CDS	24180	24351	.	+	1	gene_id	ENSMUSG00000042694.1;	transcript_id	ENSMUST00000049369.1;	exon_id	ENSMUSE00000304391.1;
Mm.19.ENSMUST00000049369.1	EnsEMBL	CDS	27705	27827	.	+	0	gene_id	ENSMUSG00000042694.1;	transcript_id	ENSMUST00000049369.1;	exon_id	ENSMUSE00000304371.1;
Mm.19.ENSMUST00000049369.1	EnsEMBL	CDS	30284	30356	.	+	0	gene_id	ENSMUSG00000042694.1;	transcript_id	ENSMUST00000049369.1;	exon_id	ENSMUSE00000304348.1;
Mm.19.ENSMUST00000049369.1	EnsEMBL	CDS	36498	36652	.	+	2	gene_id	ENSMUSG00000042694.1;	transcript_id	ENSMUST00000049369.1;	exon_id	ENSMUSE00000368693.1;
