# Supplementary material for: Reference based annotation with GeneMapper
Source: Genome Biol. 2006 Apr 5;7(4):R29. doi: 10.1186/gb-2006-7-4-r29 (PMC1557983; doi:10.1186/gb-2006-7-4-r29)
Supplement: Additional data file 1 — A gunzipped tar file containing the data set of orthologous genes in human and mouse that was used to compare GeneMapper with Projector and GeneWise [file gb-2006-7-4-r29-S1.tgz › projector/ORTHS/region29/mm.fasta]

>Mm.19.ENSMUST00000049369.1 47166497-47204663	reverse
gtccctggactccaccctggcgcagaggtgtgcagtcctgagaatgtcacccaacctgtc
tttctctacctgacaggtgaattggaagcatccatcctactatgtttccttgggagagaa
cctcttctagtagagagggattgggtttacacagatcttaaactccacgggcccagccat
tctgtgccacagagtctgggagacactgtccgctccttctgtggccagggcagtaactga
aagccatggttctaatgacacccagtttccatcccagcccttctctgatagtttagcaat
gatctctttggcctcctgcctcttttgccgctggagtgagtgacctgccctctcctaggc
gtgtgagtccctgtgagtagggaaaaacgtctttatttatatgggtggagacagtggaga
cagggctccaaggaggtggccatggtttatacaagaattgtcagtctctcaagagttaaa
ggcacaacatcctggaggaaacctcataggggtggtttccgttagagacaagacctctca
ttctctcggggcctcaggtttagagcagaacatctgcaagcgagactgtagcatccctac
gatgtcaggggatcattaccagctgtgaagaaacagtaaaataccccattgcctaatttc
gttgtttgttgctttaatcagtcaagacaaccccctgccctacttttaaaaaagaaaatt
taagtttgatcccgtcccaatttcctggaaccgtctgagggaatcggagtgacaaatgtg
acatggaaggcgggatttgagcagcaggaattcccgggctggctcgggaatctccgagat
taggagagcccccaagagcctgcgcagggtgtatgtagaccgggaaggcggcgtgggcgg
aaccgatacgtggggtgggcgtggccttgaggaggacgtcgggggcgtggcctcagcggg
agtggctggcggtagctaggcgcgggtggcgggaaggaaatacgccggcgggagtgtgct
cgcttccttctcgcaaccggaactggttcggcaatcttggctggctgctcctgcttcggg
agaagttgtaaactgctctgatttctgcctctttttcctttcctccgctcttcccagagg
tgaaaggtcgaagcttggatagacacaccttcagggcccccaaagtccacggccacaggg
actctctccattactctccggattcactcgttaaaactcctttttggggtacgcctgtgt
gtatggttatcctcaaagtggagaattagtatttaggggatgtagctcagttgttggaga
gcacttgcctagcctgcacgaaaccttgcatgaagccctgcgttccatccccagcactgt
ataaaccaggtctgatgggacatgccagtaatcccagtactggaggatcactagttcaaa
gccatcctccactacatagctagattaagatcagccggggctatctgagacctcgtctga
aaagaaaatttggtgtttaactgattctcagttggtatttcgtccgaaggagcctcatac
aaggactttgccatctgctaggcatgaagtttgacagggtcctgaacccctgtgttaccc
tcctaagacttctggatgaccgttacccacactaaacaccctaaaaccttatttttgttt
tcttttgtagagtcttggctctgggttagcagatgccacagccctgcctcttgatggagt
gtgaatccagtccaagggaagaggagatcccgcccctcttttggggtctggatcctgtgt
ttctagcctttgcaaaactctacatcaaggatatcctggagatgaaggagtcccaacaag
tgccaggtatgtggcctgtcagcttaacggacgccctgtgctgcaccctgaccctcaaag
atacagaaagccggaggcttagggcatctaaagagccctgtctgaaagttatctagcctc
aaccttggaaagagtttattactgtgatttttgtgcaaattaaagacaacctaagaattt
gaagttgatcaaactttgagctttgcattgagctctttctcccaacctgtacataaccag
attccaacgctcggatgatggaaatagagacgatgaagggttcaaagccagcctgggcta
cataagagcttttctcaataaaatacataactaaaaccacatgtgcttaaggtattccat
actttaaaatacctaggctccttttgggagcctgtttttgagtggactagataggcaggc
tcccaaagtcttaatgtgggacttacctttctggttatgtgactcactttctgcaaagtg
tccgtgtcctctcagtaaacatgtgggggttggttttagtttgagttaatctcgaagtaa
tagaaactcctgggaggaaggacgtcacctagcttatttgtgagttatgacagcatctgc
ttgcagtaggtgggcccttgagaaactccagtggaaactgtaaagcgttgtttagcacat
gtgcgtatactagtacatgctcatgggagtctcatgtttgcacctttaggtgtcttactc
gatttttcactttttttttaagatttatttatttattttatgtatatgagtaccctgtag
ctgttcagatggttgtgagccaccatgtggttgctgggattagaactcaggacctttgga
tgagcagtcggtgctcttaaccgctgagccatctctccagcccgatttttcactttctaa
attttgttttttacatattttttattttgtgtgtctggatgttttgtcgtgtactatgtc
tgtggaggggtcctcagagggaaaaagaggggttccccagaactgggattacagatggtt
ttaagctaccaaatgggttctgggaattgaaccctggtcctctggaagagcagccagtgc
tcttaaccattgagccatttctccagcccttcaccttatggggcaggcgaggaggggcat
gcaagttgagataaagtttctctgtgtaaccctggctgtcctaaaactcattgtagacca
tgctggcctcgaacacttgcctctgcctccccaagtgctgggattaaaggtgcacctcac
taggctgactggccaatgagcttgaaagatcttttcatgtctgcttgatcccatacaggg
ttacaagtatatgcagacaagctgggcttttctgtgagggccggtggtcagaatttaggc
cactctgcgagtgccacaggtgttttactaactgaaccatctcctcagccacaattttaa
aaattaaagtattggttactagagatatgattattatacctgaaagtttaacaaatatat
agattggaataatttaggtggctgtgggtagtcctctgggagtttactgtgttttgtgag
aactttggttaaaccccttgcaattttgtgaagtttccattcagggaccttctgaacaac
gagctttgagtcaaaaaaaaaaaaaaaaaaaaaaagtcaggctatcaaatattcccagtt
tgaatgaaaagaggtttatgtggtccattttatgtgcttggatgaccttctaaagccgtt
tgtacagaagtcttttcctacacctttgctccctaccaactgttgaacttagtctgtgga
tttttttttcctttcacttggaaggcagccagcctcctccagaattttccagaattatct
ggtgttctttatagctcatctccttgggaggaaattaattcacaccaaatgccagtcttt
cttcaaagatctgtgagtaaggaagcaagcaagtcccaggggcatccctgtgggcaaaag
gatgtgatgatgtgttaaaagcagtgagacccagccctgtggtcctttccctctctgggg
agactgtctcagatgttcatttgtaagaggaaatctcatggatgaagctaacatcttatt
cttatgctgttgaattccaagagcataggaaaccccattactctaggttttttttttttg
cttgggcttctgtcttaggtcaccataaagagaattcttgtgagccagatgtggattaca
cagctgtaatcccagcgctcaggaggtggaagcagatcaggacttcagggtcttccattc
tcagccacatccaaggccagcctggtctacgtgacactgaggctctaaaaacaagacaag
agagatgtggtgatgtttgcctgtaatcccagggtttgacaggctgcagaagccaggaga
tctctgtcagatcaaggccagaaaacaacaaaacaaaaaccaaccaaacaaacaaaacca
aacaagatacttatgactccataaaacttagaaatttttaatgccagagtatctgaaaca
accaaccaaacaaataaacaaaaatagaggttaacaactacagaagacaaaaaacggtgc
cctgtaatgaatgtgcttgccttttgaacttggccctgggcaatagtctctcaatctttg
gaatttcctgagaaaaggagtgtctttgtactggaggtggggaccacaccttagtttatc
gtaatggagcatgttatcagaatggacctatctatacccaattaattgagggttgggaat
caaagagagaccctatccacctgatcttagagggtgaggccatatgaccagtgaatccat
catacctacaccatgaaacccatgaaaagccccgatgctgagccttgcatgagctgacct
ggttagttaagtgtactgtgtcagagggtgatgtgtccccgagtctcaccttggagccct
ccacaccttcctctgcactttatgtagcctactgatttgtcccctttcttataaattgta
atcattatatatgaccccttcctgcgttctggctaagcatcaaagctgcaggagtcacat
aaacagcagtgtaacgggccaggcagagggtcccagcaaggctggagtctggaagctgaa
aaggggccatcttagtggagagtcagccctaaacctgtgaaattttgcctgactgggtac
tgcttggcttgccttgtaaaacaccatctccatacacctgacctttgggtttcaccggta
gaaatgtgaagtatgtagtatttagttgtgtggtttattgttttgcttgttcactgtctt
atgcctttaaagctttgcaggataccttccctgaagataggatttctctaggtagcccta
gctgaccaccatgcagatatactcaccatgtagaccagcctggatctgaatggtttttga
tcttgtttcttgagatggatctctttagaagtactatttttaattattttattttgtttt
tatgcagagaggagttttgcctgcatgtatggctgcacatcataagcgtgcagtaccctc
agaggccagaagagggcgtgggattcccctggaactggagctactgtgtgggtgctagga
attgaactcaggtccccggctagtgctcttgccatctctccagcccttaaaagtactatt
taaggaaagaaaacagaaatatcttcctggggttgtggatgttcatcaacagtagcttaa
aatctgagtcaaatttgccaatgaccttggctcttttttttttttttaattttactttat
ttttatttaatgtgtatggattttaaaaattaattaattttttgcaaagataaaacttta
tttttttaaattgaatattattttctttatttatattttaaatgttattccctttcctgg
ctgcccccacacataaacccccaagaccccctatcccatccccctctcccctgcttctat
gagggtgctccccaatcaccaactcccacctccctgccctggcattctcctacagtgggg
catcaagccttcacaggaccaagggcctctcttcccattgattcctgacaaggccatcct
ctgctacatatgtggctggagctgtgggtccctccatgtgtgctctttgattggtggttt
agtccctgggagctctggttggttgatattgttgttcttcctatggggttgcagacccct
tcagctccttcagtcctttctctagctcctccactgggggaccctgagctcggtccaatg
gttgactttgagcatccgcctctgtatttgtcaggccctggcagagcctctcaggagaca
gccatatcaggctcctgtcagcaagcacttcttggcatccacaatagtgtctgggtttgg
tgactattatgggatggattcccaggtggggcagtcagtctctggatggcctttccttca
gtctctgctccacactttgtctcctcccatgagtattttcttcccccttctaagaaggac
caaagcatccacactttggttttccttcttgagcttcatgtggcctgtgaattgcatctt
gggtagcccagcttttgggccaatatccacttatcagcaagtgcaccttggctctttaca
ccctttacagggtggcttccttttcttaagcccagatacccaggatatcctaggctgtag
tgggctctgtgggaaaggctggcccatgggcttgctgttagcctgtctgttggatcatta
cttcctccatggacagagctgcacccttgggctccagaagagcagctcgctgtggtagaa
ggaagtggttctcttttgcagtgttgtaagccatcgtctcgaggcctggcttcttaccct
gtggtttgtgtcttaatatgcccggagacgtttcttctgtgtttttaaagcggtgcattt
cttcctcagccagtttcctcagagtttaccccccatccccaccccactggccccccaatt
caaaccatctgctgcttgtttgtttctgtagttctctattgtcctgtgatgttttcaaga
ttgacttctgctgagtcctttgggactggaaggattttcttgcagcctcaagtgactgct
cttgaaagtgggccattgttaattcccaagacacacattcgtgaggtccatgtttaatcc
ttttcaaggaggtatagtgcgttgtcaagtgagaatgtgttcagatgtggtttgtcggac
gaagatcggtgactcagggacactggcttatgtgttagttcagtcttctttctgccgttg
ggacagatttgtttagccagcccctcgccccatcttcagggtcataacgtttcagctgtt
gactgtagatccttgtcatacccagtcagcctgtgtgttggtgaataggagcagctgtca
ttcaggggtaacactgtgtcctgggctccctccttcaggggaccttgccatcatcagctt
ctggcctcctaggttgccctaacgatagttctcccatctaccagctcctccttagaagtc
cacctgcccacaagagagggaccagctcagactgaagttcactgcgcttttctctgcaag
ccacacccactctcctatatccctctgtgagaaccgtccatcaatccatcagcagtggtc
agtgtgaaaattcaggccgcagtctcctaatggattgaaattcagaggtctggccagctg
cgctgattaaaaaaaaagaaaagaaaaaaaaaagtgtggacaaatgcctgaagtaatcat
ggcttcttagtttacaatccatatttatttacaaaggaaaaggccattttgaaaatataa
cgatggggctagagagatggcttagtattcgagtgctgttcgttcagaggacccaaattt
ggttcccagtgcccagttgggtaactgataacccactgcctctaagttcatctccgtgga
atgtaacaccgtcttctcatccacatccatacaaataagcaataatattaaaaaaaaata
atgtattgccctcaaagtagaaaagtaaaataaataaaaaaatgaaagtatatatatata
tatatccttcgcatctgaagataaagactgcaggtgcggcagggggctgaaggcggagag
actactacttgggaacctgtgtgtgatctaagttgatggcagaagctgacgcaggagcct
cactgggatatggactctgggtgagaagctctgaggcaggcagccaggaagtcctgggaa
tgaaagtggaattaggagctgatggcttctaaaaaatcacaactgttttcacatatgaaa
aagaaaaatctctgtgtgccagtggcagccccccccccccctcggatttccccactggca
gaaacttgcctccggcatccatgtagcctgggctttgcaaacagggttttaaaaagtgct
tgagcagcagtcagctggccccagtgggcagtgtgtgtatctttttgttgttttgttttg
ttttgttttttttgtttttcgagacagggtttctttgtgtagccctggctgtcctggaac
tcactttgtagacagggctggcctcgaactcagaaatccgcctgcctctgcctcctgatc
tgctgagattaaaggcgtgcgtcatcacgcccagcacagtgtgtgtatcttttcctcact
ggttcatacaaatgatgacttaggaaagttgtggttttagaaagtcatggagctggagag
agggctcacgatcaagagcatttgctcttgcagggaaccctgcttcaattcccagtaccc
atatggtggctcacagtatccataccccagtttcgggagacccagcaggcatgcatatgg
tgcacatatattcgtgcatacgggcaaaacattcatatttgtaaagtacaataaatcaat
ctaaaaaaaaaacttaaaaaaaaaagaaaagccatagcttcccgtgcagtcaaccgggtt
cggtgatttgctcacatcaagtgatggctgtgttcagccctgcgggccgtgttcacagag
cacagtcctattcacagtggaatgggaagctaaccaaccttcgagagtaaccctgctctt
ccctgctgtgctagttcaggcctctcaagagcctgcttttctgatttctgctccttaaaa
ggaccacttaccttcttggagcctgccacttgccaaggactgactcttttttgttttgtt
ttcgagaccgggttcctctatgtagctctggctgtcttggaactcattctgtagaccgag
ctggcctcaaactcagaaatctacctgcctctgcctcccgagtgctgggattaaaggcgt
gcgccaccactgcccagcataggactgactcttaaggctggattttgagcacacagctca
ccagtgacttgtgacaccttatgcccgagagacatttaatgcaagcaaatgtggttgtgt
cgtatgatctccttcttcttgatttttaggtacatatttttacaacgggcatccaataag
gcgggtagatatcatgggagctgtcatcagcgtgaaagaaagagagactttctacagcta
cggaggtaagagcgatcctctgaaactgtttgtccccactcagatgcaagttgagttttc
agcagccctcatgcttgtgagcatccagggccacacacacacacacacacacacacacaa
aacaaaaaaacaaaaaaacaagcgctctcttgagaggctggcggagtcctgtgtcttctc
gaagcaaaggaggccacaggtaagaatgacacggatgggtgcggtgaggcactgctgggg
ggggggtggagagggggatggggggggagccgtggaagaattgaaatgcagccgtgtagg
gtcaccgatggtcaggggagacacctgacacctgccacacagccgtgcagagccaaggac
tggagtgagtggttacggcgatccctttgaaaagaggccccgtaaacgtaaaaatagagg
tatttagataacaatcgttttaaaagatttatatccagagcagttaggggagaggaaaaa
aaaaaaaaaacagtttgttacttaaggtgtaaatatccgttatcagacttgcctgtctct
cgtgttgaaaactaagcacagagcctccgtatcttagacactagacaattgctggaatgg
gctttagtatggtgtgtcttgctttttccagtgtgtggtcatgtgcctgtgagtccaggt
gcacaaggaggcaagaagagggtgtcaggtcccctggagttagagttctaagcggctgtg
agccacccagtgtgacgctgagcagtctctccgacgctaatgcaagcaacttggtttgtc
acatcgccacacgagtggagcagctccaagactgtgggggagaaaccgggatagacgttg
gcggggagggggttaccactgaactgctgacctttactctgactgacaccatcacgtgtg
tggcattgtctgcagtgtgctttcttgctgtgtgtggggaaaggtaggagttgaccttta
tgtccacgaacatttggttgacactgtcaggatcactgcatctctacctcgacctatttc
ctgaaggtgattgtccctgtgcttataaagaacatgctggagatgagatctctccctctg
cgtgttctctctctctctctctctctcctctatgtgtgtgtgtatttaaaatcttgccct
ggctctttgctttatcttaccaaagacgttggtcttggttttctccgtctcagcaagcat
gccccgcgctccttcagcatgcccagctgtgggcaagcgcgttgggtgtagtacaatacg
gaatacgctactactctccgtgccccggtggtgacataatcgtggctttcagttacaagg
cactttttacatttatcactccacgtgattctccccattttgtttagaaatagttatggc
aatactactagtagaaaatgggcaactatttccattttgcaggtgaggaaactgggactc
actcagctttctcagggtggtgttgagagaggcatatgagtccgtttgactgctagctgg
ccccagcgtgcgctgctgtcggcagagagctcaaaatagcttttgtctctcgcatcgcat
cccctactttctccaggctcccaaccccagtcatctggagttaatgttttcagatcaaat
aagagacagttggggattccagttctggccctagaattggatctgctctgcctcgtgaca
gaaatgggcttcgtgtagctcgctttcccactgtggaaacatttaagatggagtgcttgg
ctcttccctaagaagacttccctccaagtgggttgtcgtgagagcatgacacatctgtgg
gcggcaggaaggcagccgtgtggaagcagttaagagcagaaaggcgtcctgcccttcagt
gctcgtgtggccagctgaagcagggagccacttacctcccgctgtctgcaggcccagcac
agctctccctgagtcactgcaggtgtcgactgtgtgtttccgcccacactgactcctagt
gtcacgctagggaaggatgtggcgtggctttctaatgggtctcctcggtcactcagcggc
aggccttaggacctgctacaccgtctgccaggagaggcagagaagtcagcgtctggtggc
agtgtccatagcacacagagcccaggtggcagcttgggttctcgtgatcctaaagatgct
gggttagaccaggacaacctcatgtcccctagaacaagggtcaagggtttgctcactgct
actagtcttgcttccaatataaacacccagccagatggttccggcctataatccccacac
tcgcgcagcagaggcaaaggattcctgcaagattgaggccagccagggctatgtagtgag
tccaagccagctgtagagttagaccctgtctctctgtgtttttgaaatttacctggcagt
taatgttcactgcttgaatggaggctgcttcttccatacttcaaaagattctactactag
catttagtgtcttaaaataatttctgttgaagtatactgttcaatctttatacatgtaag
atttagaaggtatatgggatttgtgtttcatggagaggcctgtgtctttcaacagtgagg
gcctaggtcctcgtcataacatgttaatctcatatatcaaatactacattattacaagtt
atttaaacaactacatatttgtaaacatttccgttgttcccattttctttctttctttct
tttttttttttttttttttttgagacagggtttctctgtgtagccctggctgtcctggaa
ctcactttgtagaccaggctggcctcgaactcagaaatccgcctgcctccgcctcccaag
tgctgggattaaaggcgtgcgccaccacgcccggctcacactttgtttaatgagttacag
ttttcagattctgcttttgaaagtctaaatgcagagcttaaagatggtcaccaatgtctt
cttctcaatttgtgttaacaaatgaacttatatttgctataaagaaaaatcctctttctt
cagagatttaatctaacaataaaactttttcccttatagtctatatcacatgggccttgg
gcctttacaacagtctactgttttgttttgttttgttttgtttcaattatgaggcccact
accctgtgcttagcaacctatgtttggaatttgtcagaattcagacaaagagaaggtcct
gtcttctctcagcagagatcttcaagttcctctgaaatcacaaatccaagtctcatggaa
actgtttaatttttttccccttttggtgctataaataaagtaaggtagagcggttctatt
ttggtggccagggtataattattttctgttaggaaaaatgaagctgagtcctgtgatgag
tttcctctcccttatatccctgcagaggtgaggactgggctgagacctttgcacagggaa
cccctgggccaaacgctgtgggctgctttgctggggaatgagcgagctagagaagagatg
acagaagccgggcccagagtgccagtgccacaaccacaggccacatggtgcttccttgtt
tgagagagagagagagaagaagaaggttatagatgtgggcacgcactcgggttgatctgc
acctaacgttacccactgttaccagagtagattcttcaccgccatagaggtagacaggcc
gagggaaaggttgactgtgtgtcctttggggtcatgtgtgtatatgctcacaggtaagca
gttcatgctgcatagagaaaggttgcttctatagacagggttctttaagggcgtcgtccc
tcagtatggctgaatgcagtgctgacatgtggattccaagcctggaatgacacggggatt
ccggccatagccaagtctctcacctcccttgttgcttctctttcagtggacgatgccact
ggggttataaactgcgtctgctggaagaagctgagcaacgctgagtcttcctcaggtaac
tgtgcttgccacagtcctctgatgtcactcaaggtagctcaccaaagagctgtcagtcag
tgtttgcacattaagctactgccgggctgcattggtggccctgacaccctgtccctcggt
ggccctgagaccctgtccccagtgctttagctgctgggctgcatcggtggccctgacaga
caccctgcccttgtagtaaagaagggtagttgcttctctcctacctccttggtcctcatc
ttctcctaaacctagggactgagaaagggtttctggaagtttctacagtacagtttttac
ctcacctattgttttacaagccaagatgttgcagccttacggctcatcagatgagaattc
ctgagcaaagatttggagactgctcctgtcatatgcgtgcactaatgtctctgctatcat
gattcagactttctgaaaactctaatatatatgttcaaatacatagcaaggattcaaagc
ttgctaatgtaggattcctttgccgggcagtggtggtgcacacctttaatcccagctctt
ggggaggcagaggcaggtggatttctgagttcgaggccagcctggtctacagaatgagtt
ccaggaaaaaaaaataaaggtaggattcctttggaagttagctgctaagtaatataaatt
ttaaaattatattttgaacacattgactcactaaagcatttggaatgatgtgaatatatt
tcaatgatgcaagtccatttactttattttatatgtatgggtggttcacttaaatgtata
ccagtacacagcatatgcatgcaaggcctacaaaggtcagaagagggcattggctccttg
aggactagagttacaaagggttgtaagccctcatgttggtacttggaacccagcctgggt
cctcttcaggggcagaaagtgctcttaagccctgagccttgtctccagccctttaagtca
cttttaaagttttcatgttcagttcccagaacccacacggtagctctcagccatccataa
ctccagctcccgggaatccaacgccctcttcctatttcctcaggcaccgggcatgcatgt
ggcacctatgaatgcattcaggcaaaacatgagtacatctaacaaaattaatctttaaac
aattaaattaggttcataattatttacaggatgttatcagcgttagtgatctttttaggc
tccatgtagccataggcaccggcactgtcttttgccgttttgtcccatatgaagaatgac
atccatgtggggctatccagtgtctccctccagtgggtaacctccagtgtctgatggctc
atgctggatggtgcaggaatgtcttgtgcttaggagctttcttccttatttttaccatca
cgtgccagaatcccaccttccctttggctgtgccgaccaatgactgctcatttgtttggt
tttccagtgttcgtgtacttaggaattagctagtcctgtgtgctctcagcatacctgtcc
ctaacttgagaacatccaagttggtgactctgctttgcttagaaggcaagcgatgaacct
gtaagacaggcagacctggatttgtgtgggttgggtacttgttttagtctgtgcctatgt
ttggttggctggttggttggttggttggctggttggttggttggttggttggctggctgg
ctggttggttggttggttgtttgtttggttgtttggttggttggttggttgtttgtttgg
ttgtttggttggttggttggttggctggttggttggttggttggttggttgtctaaaagc
agaaaagtatattttgtctcacagtgtgaagctccactctatcatggcaacaaaaaaggc
cagggctccaggaaggcactcatggcccatcaacgttaggaagtgcagaaccgaggtgtg
ctcctccagcgttctccttcttatgcagtctaggagtctgtgcttatgttaactactttc
ccaatcactgtgacacaatacctggtaaacaggtgtgagtgtgtgtgtgtgtgtgtgtgt
gtgtgtgtgtgtgtgtgtgtgtgtaaaacccaccctggctggcctgaactcacagtgcaa
gctagccttaaactcagagatccacctgcctctgccttccaattactagggttaaattcc
catgccaccatgcccagctgtcagaaggaacttaaggacgatgacgtttctgctcatcgt
ttgtcagggaaggcagggaggcaggcgagtgatgtacctggccacacgacacacacagga
agcagaggaagatggacgccgctgtccacctgcagtcagggatcacagcctatggcgtaa
cacagctcagactcagggtggatttcttctcgttaatcctctctggagacatcctcacag
atatacccagagtgtgtttccatggtgattctcaatccagtccacttgacagtgacgatt
aacggtcacaatgctcttccacagaatactctaggcaggtaatttatgacaaacggttcg
tcgggcctggaggttgggaaatccgaagaacccgcaggccagtctccacctccaagatgg
ctccttgaatgttgctccctctggagtgttcctctcgtggccaaggagcaagcagagaga
agcccttcttttctgcacgctctcatggtagcagtgactcgtccaccctggcctattgct
ctgaatgcctcctgttcagtcccacctcctaacacggttgtgctgcggctatggtccgga
tgaaagtctccctctccagggttggcaggaatggaagatcttgtggactaatgtgagggc
ctagatcactgaggacatgctatgaaatggtaccctgtcttagtctcctcttgcttcctg
gcttggacataggatcctgctatgacatgttactctttgcaaatcacagagactgcctaa
ccctgggcttgtgcatccaggcctatgagccaaaaacgcagctctctgttttgtaagaag
tctgttgttatttcattcccgggatggaccacttgctggtacagtctggatagtttccag
cacttgaggcttggagggtacagaagcgtgcaggccacagtggcattgtgagtcatttac
agacttatggctctactcacaatccttaatcagaaggtgcagtttgtctggcagcgcctg
agttaggtggagggtgagcaagcttttctataaagggacacatggtgtatattttctgtt
ttgtggacgtgatctgccttcattacttgacactgccattttagcaccaagtgggccatg
gatgatacaggggacaatcaggcggggacagggtctcactatgtggctctggctggcctc
aaactctccctgatcccctttgcctctgcctcccagtgctgggaacagaagtgtgtgcca
ccacattcactgctttttaaaaagtggcatgaccagcaacactatggaactcctaaactc
agtaattttttagatcaacggttgttaatactgaacatgctgagaggtagatgtcttaac
tgtccgaaagcaggtgaaccggtgacagttagagagcagtcttcattttaagctgctttg
caaacataaataaaatggttagtttccggagaaagcctagaaagagcccttgtcatggta
catgtgatgtggcacatgtgacgtggtatttttaaattgctcccaactcactcgttcttt
ccttttaatttaattgcccaaagtttaaaggctttcattggaaggtggccaaagaagatc
atttttaaaaaacagaattcagtgtgagtcaaaatcatgttccaatcaattaaataaaaa
ctataatgtaaaccctgtggatgttacattgactataccatttgcacttagcttatgatc
aacgttaagacaggttagccctcaccatcagaatgttaaaaggggtttaccttcaggatg
gagaccactaaaatgagttctgtcaggctccaactgtctcattacattcattaaattaca
cgctagagcctcctttcatcaatttgacttactctttaaatgaaagcgaggcctcttttc
tcagatcagctgtcaacctgataatgtcagtggggccacgcggagctctttagcatctcc
gtgatgtggcagtgaggttgtaaatacccctaacttcggagagagaacaagagggcctga
ggtaggaagtggggagagagggcctgaggtaggaaggtgggagaacagcctttagaaact
gacaaacccagtgaactgagcagccattgctctgcgtctgatttcctaggtttcagtcac
cgcatgcgcagttctttgtgctccccgtgttgctatgaacagcacatgtgtattagtgct
gctacacattacaaaactatggttgtcaacattgtagttggtcagaaagcagaacatctg
agcaaaagactaaaacaaagatccctctattaggaaaccctgctgagacaaacctactga
gctgtaggaaatacatcagcagttagccaatgtcttttcaggtagagtcgtatctggaaa
gaggtgaccgtgactcctcgcatcctgcagcttacgtaaaggaacctgaagaaggcacgc
tgtgtgtctgtcccagtaaacatgctgtgctctagaaaccccagctgctgggttactaaa
accaggggaataagaggcatgaattaaaaaatcaagatacttttttaaaaactctgatac
aagagaaagaaatcaaataaatattaaaaataaagcaataggctgggcagtgatggcgca
cgcctttaatcccagcagaggcaggtggatttctgagttcgaggccagcctggtctacaa
agtgagttccaggacagccagggctacacagagaaaccctgtctcgaaaaaccaaaaaaa
aaagcaatggacaatgtatgtgataagcatcgtgggcacagtttgcttgaagtttaatga
aaccaacagtgtgagcttatcagccaagagacacagaggctgtcgtcccttataaagaca
gccaactcagtgactgagacaaaccaataatcctggtgtttgggagctagaggcagtgag
agtccccccaaaaaagtaaatagttacctagagagcccagtcacttgtcacaaacagttg
tcacttcctctgtccacagttgagtcatgcacaacagccatgtgtatgtgtgtgcatgtg
cctgtgtgtatgtgtgtgtgtgtgtgtgtgtgtgtggtagtagttgtagactgccattct
cctcatttccttgattcattcagttgaggagaaagggacattagagtgagacacactgta
cgtgaggaggtgtcatcccagctgagaacctgctgagatagaagttgggtttctctggct
ctgggagccaaatgctccccctccacctgccccatgcagtgaccaaaatcaaaatgagaa
gccatccaaagggaaggaacgtgcagccaggctaccaactaacctgccatgttaatgtgg
caggatgctgtactaggatccgctgagccgctctcagcactccaaaagccgaagtaaggg
ttcgttcggggccatctggggttgcatagccaaaccacatttcagaagccaaagcgataa
caaaacgcagagtcatgcagcttctatggccacatgcgtatgtggaattccagcaggcag
aagaacagaacaccgagtccctagggagccactctgactacagacgcaggccatatcccc
tggggcgggcggtgcagagtgcagtgtagttacagtctctgcagccagacagtgccgttc
agactgcagcttctcttcttcggaaagaagattctgacttcggaaaggttgcttgacctc
tctgtgacatacgtgtctcatctctgaagtggagctcccgatggagcagctgtgagggct
ggatgctcgggcacgttataaagcccgtagaagagcgcctatctgcccagtggccaggct
tcttctacccaccctgtcctttcttatctcatacagttagaagtaaaacccagcggtagg
gattatttagggttgagtgaacattatcttcttttccccgtgaggtgaaggataaagatg
ggaggagagagcccacacttgggagggagaagggttggttagtctagtcccctcaacact
gatgggagggacgaagtctctgcacaaatacttttgttgttattgttttgagacaggacc
tcactgtgcactgaagactagccaggaactcacttatcctccccgtgtcgtcttgagtag
ctggggttaccagcatatactaccacacaggcctccacagtcatacgctaaagagctgtt
tgtagccaggcgtggtagtgcaggtgtagttccacttattcgggaaactgaggcaggtga
agtgaattccgagtctgaagagatggctcaacagttgaagagcacttgctgctcttccag
aggacctgaattcggtccccaacacctctgtaggtgtctgcatattcatgcacatacata
tcctcacacagatgcacatatgcacaattaaaaataaaacatctgtacttttagaaagcc
ttcctgggctaaagagtgagtgagttcaaggttagcctgggcaactcattgagcccttgg
ctcaaaatgggggggggggggggggggggggggggggggggggggggggggggggggggg
ggggggggggggggggggggggggggggggggggggggggggggggggatgtgtgttgag
tgtgtgaacgtgtgcgagtgtgtgtatgtgtaggtgccacacagtggtacagtgtttgcg
tagcgtgcgagaggccctaggttcagtctattaatactgcaaaaacaatataaagctttc
agaacagagggcagcgtagtgttgttgccccagttgctctgaacgtgtgcacagggctac
atagagccctttgcaccagtgatgcaggggcgggtgatgcaggggcgggaagggcggtac
agtcacccgggagcttcccacttggcctcactccagagacttctccttttgttctgcctt
tggatagatacacttctgttttccttaggtttttactgctgtgaacagacaccatgacca
aggcaactcttgtaaggacaacatttaattagggctggcttacaggttcagaggttcagt
ccattatcatcaaggctggagtatggcagcatccagtcaggcatggtgcaggaggagctg
agagttctacatcttcatctgaaggctgccagcagaatactgacttccaggcagctagga
tgagggtcttgtagcccacgtctacagggccacacctactccaacaaggccacaccttct
aatagtgccactccctgggccgggcatatgcaaaccatcgcacaaactttgtgcgtctgg
ggagatgctttgaaaaggtaccaggagctattatactagaacgccccatcagagcaggca
cactagcttcctcagcccctcaaactgtgtccccagcatagaaggaccctcgcttatacc
tcttctcttttctcctggccccgccagacccagctattctgagcactgcgagagagctta
gcatgacatcacagcttaagaagctgcaggagaccatcgagcagaaaaccaggataggga
ttggagatatcatccgagtccgaggctctgtgcgcatgttccgagaagagcgagagatct
gtgccaacatttattgtaagtacagtaagtttctgccaaatgagctgatattctgggtgt
gtgctcagtaaatgcttgtttagctggaagtcagactccagaaaggctcatagaagattt
gatcccgttgggggggaattatgtttagcgtgccgtttttaggaaaagagcttttttgaa
ttttattttgaagaatgttaattagaagtaaattgggaagtttggataatttcaccgttt
ctgaagcactttgacattctaaatgtcagtctgttagcatagagtattctactagttcaa
aacgacggggacaccttgaacaccatgaagcccatcaactggaatgaaaatatctaatca
gacaactgtaatgaaaatagctaattagaagtggttccaaatcgccccctttgcactgtg
ctggctggttttcagctgaaaaatctcaaaagcagccagtcatggtggtacatgccttta
atttcagaacccagaagacagagtcagacagatcttcctgcattcaaggccagcctggtc
tacataatgagttataggccagccagggctcatagggagaccctgtcaataagtacatat
ataaattacaaggctgtcccagtagtccatcggcataacatacagattgctagtgacagg
cctgtccctaccctagatgtgtctgtcacatatagggccttgccttctctctcaggggat
ggctggagctgttctgtgactctagactattgtcctagtggtagtttggacgtgggaaga
cgttctctcggggttactcctgtggcctctctttcctgggttgatagataaggtggacga
tccagtgtggaacatgcaaatcgcaaggacgcttgagctgcccaagctctaccagaaggt
gtacgaccagcccttccgtaacccagccctacaggaggaggaggcactaaagtaagtccc
tggctgtcactgctgagaacatacggccgcagggaagcttggggtacaaatcatcaaaca
tcccccacctgaggaccatgggctccgcctccctggcctcagttcccactcctgcaaagc
gagagtgactacagcgtagaggcactagggtcgttgcgaatgaaacacaagcccatgatg
attgttatgtattgtgtaatatattatacttggagttaccgaaggagtggagggaacaca
gatgaatatttgggtcgtggctgaaacttgctcaagttagctaaaaactagaaacacaga
tccaagaagcttagcaaacctccaggggagaaccacgaagaagcctgcactgaggcacat
cacagtccccatcacagagtgaccccgatcctgcattcccccaccataaaacaaggacaa
aaacaaccgggttgggtgggtttcactcctgtacagggtgggtttcactcctgtacagag
gggacacaaagcccaagaggaatacaaatgtacacacatttgctaaaatatgaggtaaag
aaaactgcttatcagtggctctctagaggcttcaagctgggaggatggtatgaggctgtg
tcttacttagggtcactactgctgtgatgaaaccatggccagagcagcttagggaggaaa
gcgtttatttaacctctactcccagtccactgtcgtcatccaaggaagtcaggactgaaa
ctcaaacagggcaggaacctggaggcaggagctgacgcggaggccatggaggggtaagca
tacatagatgcttactcacttgctccccaggtcttgctcattctccttataggagaatgc
aggactaccagcctgagggtggccccacccacaataggttgggccctccctcccacatca
atcactaagcaaatctcctgcagcttgcctgctgcccggacttctggaggcatcttctca
attgaggttccctttccttagatgactatgtcagttgtgtcaagttgacataaaactagc
cagcacaggagggtactttttattctgtccttattattgattttattgagttggtggcag
aggggttagagagctagctcagtgggtaaaagtgcatgtcccccatgcgtgagcacctaa
gctcagatcccggctataggcaagtctgggccggctggtgtgcactaaggggatggaagc
agggcgatcagcggggcttgctgtccacttccttatctctaaagtcaatgagagatctgc
tctcaagggaataggtagagggaaatgaagcagggcaccagtatcttcaagttctggcat
ctgcatgcatgcatgcatgcacacacacagagcacatacactcacatgcacacacacaga
gcacatacacacatgcatgcacacacacatacacactctcacacacacacaacattcatg
cacatagacagcatacacagaccacgtacttaacacagcacacatacacacagcacatgt
acagcgtgtacacacacacacagccgtcacacacagtttttcttccggggtagagaatga
accaggaccaaactcacgctaggccagtgctctagcactgagctgtaccccggccctctc
tttaacttttcaaacatgtaaatgtatcgcttatccagtaagtcaaacagtgcaaacagc
aggtatgcgtaacacagaaagtgggaaccctctccgcactactgcccagaggttgccaga
gggcttgagctggcttggttccctttagatgcctgtcttctgtgcacacaagagcatgaa
cgtcacctagatatttggtgggatctcctctccctcacaaacatggccctcctccatgct
gttctcgacccgctttataatccaccacgagtgtccagcaagtgacacggtcccaccaaa
gctacacagcgggcaccgtgtggatttccctgtttgtaaaaacaaaacaacacaacagca
aatcaaaacaagcatggtgcaggatggctctcccagatagcttttggtttcgtgtactcc
aaaaggagccgagtagtggtttctttctgcagggtgttttaaaactttgctccctgcagc
aataaagacaatttggatctcgctggcctcacgtctttgctgagtgagaaaattaaagaa
ttcctccaggagaagaaaatgcaaagcttctaccagcaggagttagagacagtggagtct
ttgcagtctctggccagtcggcctgtgacccacagcacgggctcggaccaagtaagtgtg
gcacattgggaggtatgtggggggtggggctgggggtggggtggagggagatgcataagt
gactggtgtcagagtcacactggatggactccaaaagcagaggtcaccgttttagcatgt
gccatttctattctggaaaggtgactgaccactaagaatctgaaatgcactgaacctgcc
ccttacaaggtcacactgcacttagtgtttaggctgaggtcacagcacgcagttgccagt
actcaccgagatggtgtcccgtaggtcagggagatgagaggagacaactatcctctaccc
aagaggatgtatcgatcagcaagatgatccctgagccagggcttttaatgacttactcct
tttgccttgggaaaggttcatctgtcctgttgtaggaattcgagtgaaggccaagctgca
tccagtcatgtctgtagctaggaaagtgcagaggaccaagcagtgttcccgttcctctcg
gtacagccccgccttgcactccgagggctcctggcacactgctttggtgtttgctgtttc
tatgttagtacaaagttaagatttactaagacatttccggtttagcctgtcgcttgtatt
actgctcttgggtccgctgctgtcgcgtgtgactgtgtatttacttttaagtgaacagtc
tcggcttaccgtcatcttctgatgcctcatcccctctgactgctacttgccctcagtatc
tctccacagatctgtatctcacccctcactgttgtgacccccggggcatccctgtctgtg
tcactagtacttaccttcccggcctgagttccatctgtatctgtgatgtcactgccactt
gtcccttgcagtcctcaccccgcccattacgtcccagcctgctgacgtcactggcacata
gtggttttttggtttttgggttttttttcccacctcttgtagcagaattgaagggctgtc
ctagcagaggccctgtctgcatgttctgtgctctctacacaggacctcaggactgggtac
tgcaggaatgaagattgattttggggttttgggtttttttttttttttttttttttttaa
ttcagatggtcctgagaatggcaggcgtgtttccctcccatcctctcccaccctgctcct
gatcccaccgccggtccggagcatgaccttggccaaatgctgtgcttatgttgacagcgg
tgggcgcctcccttcttgttccccacatgggagtgcactgccggctttaggagacctcgg
ttttcagtgagcagtgcatctttctgttctttgtgtacgtagagatttgccaccatctaa
gagctttccttccccgtaccaaggatgagttcacacccataaccaggctccattctgcaa
ctgtcctgacgcctctccagtcttctcccgtcagcagccaggctgctctgagtgtcctaa
cttattccggatgctgctggtgggacaggcaccttctcaccatcccagcccctcatgacc
ttgcttcctagatttgttcacacacctaattacctcttcctggcaacaggctctgtgcgc
agtgacccaggatttcataaagggagatgagggatagagtttcagaaaaacactcgggtg
gagaaggtcgtggctgggaactttgttctttgccaaggttgcttctaaacagccttggtc
tccggctgcccacttcccagtggcctgtagacagcctcagcctccagctgctcacttccc
gttggcctgtagacagcctcccatctgactgcccacttcccattggcctcctttccattt
catcatttagaataagctcagagttaaactgaccttcctagggcttctgatgcctctcag
tttattttcagtaaaatctttcctagtcttctctcccctttttcttttccttttaaaaca
ttttagatcagggtttgtgtgcgcgcgcgtgcgtgcacgcgcatgcgtgtgtttggggcc
caaggatcaaactcagatccttaagagttggcagcaggtgccttgacgtgggggcaagca
cctttccagccatgcatctcctctttctattgaggcatggtctcactctgtagtccaggc
tgacctggaacttgctacataacccaggctagcctcaaattcacagtccttctgcttgag
cctcttatgtgcagaactttatgtgtctgctaccatgcccagttctaaagaagcattagt
aagtagcgaggcccaccttcatgtgaagccatgatggctacaattgactggaaagacgtc
aggactcccccaggcaggatgttctgtggcggagttttgacgtggtatccttttgaagaa
gcttagagcagaagactgtttctgtgtagtgctgtatatttaaaaagaaactgatctgtc
gctgtatttgtttctctttgaaaacgatttcttccatcaattatgaatcagttggtcaaa
ttgccctgcttgggatgtcagtgtccctcaattaatagcgccctgggagactgcagatgc
tcgggcgatgcagaaacccgagagccctgggcgccctgttgtcactcatggctgctcact
tccccgtctctcccttctgattttttttctaaccgtcgcctttcttagcaaatccagaaa
catgataagcagatcttacaggaccattgtttctctgacagctagatgaatgctgactat
gtttgggcgggcagattatatatatttcaggaagccacccagttcctggcctgagcacca
agtcgctgcttcagtctgtgagcaattttggtttcctgaaccgtgcgtgtctgtcattgt
tcttttgaaagtgacgagcaaaacacagatctcagtcccggaagcggctggcttgtcaga
agggacccctggtgtccttgctctcaggactgtggcctttgaaacaggctaggcagcaca
tcctgaggccgcgaggcagtctctggagaggatgcgtcctgtattgtttgcagttcctgg
gagctgagctgcagttggctccctatggctgcgagtgctttccctgctgacccggcctct
cagaggagggagctgatgctcatgggaaagatcgcccagcagcctgggggcaaagccgtg
atcagtcagagcagaacccaagttcagcacagttaccaagtgtgaccctccagagcagac
ttctgaccctgcctaaatgccggcctgctcagctgacgcatgcctagagcacgctgactc
agcacaggaaaagcctgttgggtgaattcataataaaccagttgggcttgggagttagtc
gcaggtaatggaagatgagacatttctttttcttccctgtgcaggtggagttaaaggaca
gtggcacttctggcgtagcgcagagagtgtttaagaatgctctccagctgcttcaggaaa
aaggactcgtgttccagagagacagtggctctgataagctgtactacgtaagagacctgc
agcctagtttcccctcatggcttccgttacaagtacagttaggcttaggaatagtaccag
tttctaagacagtgagtcggggtgaaagcgacctcttaccctttcacaatgtaactgttt
cctccagtgaaacagtctgactctgtaaacccaggctgaccttgaactcctaatctcctg
gctccacctctccacggctgggattgtaggtgtgtgccactactccggatccatgctgcc
acttgaagcccaatggccgtctaaatatttatctgtacattgacagatatacaagcacgt
ccctatggcttttttaagaaaggaaggaagggtaggggaagggggaacggaagggaaggg
agtaagagtgagtgagctatcttctaattgagaaggcctcatcctcagagctcctggtgc
agatgctgatgcactggagactgtcctgtgtcttccaccagcatccctggcctctcacac
taaatgccactagcacctagtatgttgtgacaatcagaaatgccttcgggcatcaccaga
tgtcccactgctgtgaagagtgctccgcacagcctgcagtgccaccgtctgtccctgtgc
ccgtgtgtcccggcacctgcgagtctgcctcactctttctgaccaggagtatttaccaga
actttctagccattcctttgtgacggacggacggacactacggttgtacgacttttgctg
tcacaaatagtgtttcctgactcgatctgtgtggctctctgtgtgaatctgtgttggtat
ttccaaggacggctcacgcaggagagcgcccggagcaaaggacactttagttaaagcttt
caggtaactccagtctgcctccctgaaggccttgcttgccagcctcccttctgaggaacg
ggacggctgcttgcttgcctccatcttttcaaggtagaagtctgcctcttgctgcatgcc
tttgatgttggaggcagtaagctgagagaggaccactcgtgtccagagcggagaagtggc
ttcagaataagatgagagctctggagacaggctgctgggcctgcctgcttgcagactcgc
tagaggtctacttagcaggtcatttcctctgtggagaggcccaggttttatttatttaag
taggaggggttttccacagtgttgagaggtaagccagtataacacagtgctgtccactca
tcccgggatgggaggggccaagcaggacatggcggccattgtcacactaagttcagctgg
agccctcttagagatttgtgcctccttctgttctgggttggcttctgtgagggtctgtct
gtagagagcaaccctccctgggaagcagccagggcaactgcagctgcccagggcgaggtg
tggcagggttgggcacttcctcttgtgaatgaatcaccctgagctggaaggggtagtcaa
acaggaatagatcccacggccccttctgtggctgacccctcccttccactcatccctgat
ttgtggctttcctttctcctgaagccctgctggggacatagttacagcagagcccagagc
tctgtttgcacccatggttgaccttcacactaatcttgtgagtccgaagtcatcaggtct
cacgggcggccatggctgtttcctgtacccagttcttcagctgtgttcccatgcttagac
ttggctcttcctccttcctctttcttctctccttttacacactccttccttccttccctc
ttcccctttcttctcttcctccctccctccctcaccttctttttcttttgcttcctctcc
ctccccccctctctgcctctcttccctcttcccttccctcttctcccctctctcttctct
agtgttattaaatttactgcctgtagctgagggtgaagcctgctgctagttgagaaacat
ggttgtgggtgtgcctacaagagcagagagcgtttctgtagataagctggattctctagc
ttgctggcttccccatgcccatttcttctttaattcttccttgtgcttagaagaagagga
actaaagaaatataagacaagaaggggaccgagaggaagaaggctgggacagggaggaaa
ctttgaacctgcgggagctccttcaaaaacactgggcaaggaagaggagtgtctgtctga
gtggccacagtgtagaaaagggcagttgccccttcaaggcacagggttccagttatgctt
tcccttctggccccaacaaaccagctcctgagagagctgtgtccttaggggcagagcgga
gctgcagcggccaccacgcatcagaatcactgagggagggcgtatgggggaggcttgtcg
ttgctatgggatttgtagaaccgcctcgaaggctggtcttgagttctgagtgacacactg
ctgtgttctcaaaccacgtttcctctctggattctccttttaggtaaccaccaaagacaa
agacctgcagcagaagatctaccacatcattaaggaagactgtcagaaaccaaaccgtaa
gtgttttgtgatggtgagccggtgcgcccagggttccttccctcctagacagaatcagga
tgctctgtcctgactcaggagggagacagccagggcttctgtcctccgagactcattgtc
ctctcctctatgtcgtgttgcctgggcagaggagtcagcatgtggggctcctttaaacag
ccctggggtgtccggtcctgtagggataagctggaggccaaccaccaagctctccctgag
attcgggcacactgaagtgaaccaccacgctcggctctgagatgcgctcgctgcttctgg
tccctggtttgtcgcccatgtttaccactgcctctgaatgtaatgtcaacattcactctc
ttctcaaacatcaaggcttttcagtttcaggcaggacggctcttagacattacagttcat
gaataacgaaatccagtcatctcaagaaacccttgagttataaatgaaatggcttagaaa
aatagtgccggtttgtggagttaggtcggcccctagtggctggacactcaaactacatct
agtctgataactcgcatatcaattcaccctaattacaaagaaagcatccgtcttatcatg
agtctgtatgaacttgtgagtcttcaaggtgaccgtccagagcctggcttttgcaaacat
atgccaatgacaaatacttatgtcaccatgatcctaggagcagaaagggttgttagccct
gggtccccttcctatttttattctctctggagaagtctttcactcctttcagacccagaa
ggaaaggctgggtctacagacaggtagagggaggccaggtcatctaccctgtggtttagg
acccagtgagatcagaaccaatagggtgccacaatcagacaagaaagaaagaaaggaagg
aaggaaggaaggaaggaaggaaggaacggaggaaggaagggagggagggaaagggaagga
aagagcgagccccaaagcagtcctgttacggtagtaatggatgctgtttggctcattcgt
agcagggatggagcagcacaggcaggcatggtcgcatggacctgtaaccccagccctggg
aaggccgaggcaggaggtcagccagggttaacacaatgagatgtgctttctttctccccc
tgcccatacccctctatttcacctttctttttccctcccccttcctgtgtgtatgtgtat
gtgtatgtatgtatgtgtgtgtgtgtgtatgtgtgtgtggtatgtgtgtgtgtgtatgtg
tgtgtatgtgtgtgtgtgttatatgtacctggtgtatgtgcatggaaatgaaaggaagac
tttagatgtcctctatcggggggggggggggggggggggggggggggggggggggggggg
gggggggggggggggggggggggggggggggggggggggggggggggggggggggggacc
ccccaccccacccccgcctgtgagagagtggtccccatctcaccctctcactccccctac
cttacctttcccccccgcaaccctccttccctggggcacccagtctctacctgtacacat
cctctcccattgaggccaggggccatggaccaggccatgtatgctcatatatgctcactg
gttggtggtttagtctctgggaatccccaggggtcccagatacagttagttgacactgtt
gttcttcttgtggggttgccacccccttcagctccttcagttcttcccctgtcctattct
tttaagacagacttgtcactgagcatggaggaaggctggcagccaaggtgctccagctgt
tctcctgtgcctacccctccctccccacattcacacagtgcaggggttacaggcgctcct
gcagccgtgcctggctgattttacatgggtatcagagatttgaaatctcaggtccttagg
cttccaaaacaaggtgcctctccagcccacagactgtcgcaacaaagcaaaaccaatagg
cagcctctctgtctgctgctttgtgagagcctcagccagaacggatggtcccaaaatgcc
attcctccacactgaatcccaggcccctcagccgccgcattcttagattgatgcacattg
ggactgcagcgctttatagcctggcacccgtaaagtaaacgaaaggggtccacactccat
cctcggaaggagtggctccgtgggtggcagtgcttgctctgaaagcctgattatcaaagt
tcaggtccttggaacacacaaaaaagttgggttcagtggcacacacctgtgttcctagca
cccctctagcaaactgggaggcaggtacgaagctcatgggccaggccagctagcgtggaa
cacacagtgcagcagcagaaagcagcaagatggacggcaagaagcagctccctaattcat
atccgtgccgtggcacgtgcacacatgcaccccaataaaatatttaaaagagacttaaaa
aaaagtgacaggttttatatacactggttggtcagcccctgcccgggcaactgagcctac
catggtggatggctctgccactgtctgtaagttgtgtgagggggaccctgcaggcagtca
cagctggcagggaagcgaaccaggaagaggtgagagtgaaaactcaattcagtttggtat
catcaacctggatcaaacctcggggagtctggtgccagggggtttactgccagcattctt
taaacccagtgtaattttggaaaagaagtttccaggtataatacaatccccggtgcacaa
ggtataattacattgaacctcaactcagggcacatgtcatttcttccaagaagacgggtt
ctggagatgggctacatgtattagcttaagggtctaggggaagagctggtctgctcatag
aggtagtggagaggtcatttaggctattagccacctctggtcctggttatgaaagcttgg
gggagcctttggctatacagatattgtaacggtcatttagactactaggtatctttggtc
ctggttgggggagcctctgactgtacaagtcattgagattaccagtcattactggtcccg
gttgtaagagtttgatatgggggctggagagatggctcctcgggtaagagcactgactgc
tcttccgaaggttctgagttcaaatcccagcaaccacctgttggctcacaaccaccccgt
aatgagatctgacgccctcttctggtgcgtctgaggtcagctacagtgtacttagatata
ataataaataaatcttaaaaaataaaaataaaaaataagtttgatctgtcctggcccgac
agatattgcacatcatcaggctgttaatcacctccgattcccagatttctgaatggaaaa
acaaattttacgtattttccattggaaagacatcctggtttcctggagacctgggagtgc
aaggacctttgagctctgctcccaacacatgcaggcctttaagagctatcggccaatcac
ctagtgcgaataactccctaggatactcacaggaactctcgctctttctctctctctctc
tcttttttttttttttttttttttttttttggtttttcgagacagggtttctctgtgtat
ccttggctgtcctggaactccgtgtgtagaccaggctggcctcgaactcagaaatccgcc
tgcctctgcctcccgagtgctgggattaaaggcatgcgccaccactgcccggctcacagg
aactctcttagcattggctgtagtcacctgtctttctcttgtcataacctgtggcactga
gtaataaatacgcaggtcctaaaaagtcagacagtgcagaactgctcagaggacctcaga
cccccctctccacaccagaccagcatccgtctgggggtgctccgtgcacatgcaaacaca
caatcctgcttttctagaaactcaaggttggcctataatctgcattgtctgcacccagca
ttgacctctagagggcattggcaattgcgctgtgtgtggaaagatgcctccaacttctaa
gtggctacatgctattccacagttgtccagagaggtcagtctattcatttcatcattcct
actgggcctttaataagtgatgggctgacatttagagggactggggctgagaccatagca
aggaaagtgtctgcactaagcctaagccggcatcagctccatgaaggactaaggggctcg
tcctttcagaaggtgggcagcatgtggcatcagagagagcctggttgcagagcaggtgac
agtggtgtctacctgaagaatgtgaattggtgttcccaaagctgttgagagaattctaat
ttaggctagaaaggggtgagaaaagcgaggttccctttcccgacgggacagtgactggta
gcccttacctctagcctggggtcctgaaggctcgctctagctctctgccccttggctgaa
tactgaagcagaaacatttcaggtgggattgttgtgtggatttttctctactgtaggtgg
cttctagattaaaaagcctggatttcagctttacatatggtataacaatggtaaattttc
caaaaaagagttgtacgatccaaatgttttttttttttctttttttcttttttctttttt
tggttttttcaagacagggtttctctgtgtagccctggctgtcctggaaatcactttgta
gtttgttccaggctggcctagaactcgggggggggggggggggggggggggggggggggg
gggggggggggggggggggggggggggggggggggggggggggggggggggggggggggg
gggggggcgccaccaccacccagcccaaagtcttttgactctggaaatgttctcatgagt
agaaaaattaagcacaaaacgtgcaagtaagcatctcacctagattccctggaagaccag
ctctggaacacagccacgccctgtgtattcgctgtgtcctttttacatctaatgggtgcc
atgtaacatgtaccgtgtaacatgtattgtgtaacatgtaccgttgtaacacacatgtag
agtgcttcttcaacgacagcattttgaaagtaatgagtatattcaaccactaggggtcac
aatctaacctttgttagcctgggacctcaggccatgagaggatcacaaatgctccctgtc
ccacaaccagtaaacagaactgattctcgtgggtgctgtgacttgctcaagggtacaaag
ctgcttctctgagagccttccccactcgagccctttggttaccatgggagcgtagaccag
cttcagctggtgtgtgccagggctggggctctgaggagggcctggcttttagtgatgagg
ttcctctgtgacttaggatattgtttatgtcagaagatgtccagatgacgtagagggaca
gaacacagcacagtgcatttgttcttccgttctagtctgctttagtctgcttggtaagga
gaagaggctgctaacacatgagcgtagaggtaatgatcactaaccccacgagggggtggg
gtgccagccttcagctttcatcactgagtgcccagtgcttagtttggggtcaaaaggtga
aagattactaaactacaactgccatagatatgacgcagtgaaagccagaagaggaaacat
gggacgggctcaaggtaggaatcccttagccaagccaccccattgagttaagaaagacca
gctctcgctgggcagtggtggcacacgcctttaatcccagcactcgggaggcaggggcag
gtggatatctgagtagaagccagcctggtctacagagtgagttacagggctaaacagaga
aaccatgtctcaaaaaaaaaaaaaaaaaaaaaaaaaaaaaacaagaaaagaaaagaaaaa
agcaaagaaaaggccagctctactgtgagtctccagaggcctcctggaaagccaggattc
agtactgtgtaccagagaaaagggtttatcagggaccacacagccattaggataggctat
acagattgactggaagtctgagaagtgggctgtgtcacagaggcatgcgtgtggagcctc
gggctatgtcacattggagagggacagaggagggcccggctgtcacagtcacacctggtg
tctgcccttgcctgtagatatggagaagggctgccacctgctacacatcctgaactgtgt
gcacctcaacctccgctgggacctgagcaaggctgtgctgcagcgggtgctggagctcct
ggaggaccagagtgacatcgtcagcaccgcggaccactactacgcggccttctgagcaga
gccgcggagcaaagcgggaggctctaccctaggttctgctcacaggcccagtaaagactt
acacatcccatagtaagctctgataagtcacaggaaaataggactgagacagatggctct
gatgtcagccatgacacacacaagccctccttgtcagctccctggctggacttcccatca
ctcagaacagaatgggagaaaacggtgttgctggtttaatcactgtgtctgaattcaggg
gccccgtctcgatagaggggcatcccagggcgaaggctcctccacatctgaactggagca
gaaatagcagactacaccgtctgaaaacgtcacactccaagctaccacatacatccccac
caggctcccctgatgtgtcaagagctcgtataggcgcatcgtctcctacagtaattgacg
tttgcctcagtttcctgggacttcagcagtagcggtgagggctgctgaggcttgcagatc
tgcattgaagaataaaaactccaatgcatggcttggcatttcaattcatttccttatgac
ttgaaagttgtctcagaacatttccctgcactcaggagaggtgcccaactaaatgtgtgg
ttcctcggtgcccctgaagatggcagaggctatcggccaactgtctggctgatagtgtta
ttttcaaggttgccgctgagtgtgcagggtgtgccgacaccatccagacgaagcccggta
tgtgcccagacaggtgatgctcagaatgacaaggtaaagaaaacatctgagttatgtagc
aggcttgttccaacagcaaatggcagatccagccggcagaaagaaagcatggaggaagat
ttagagttaattacagtcattttgcagagggcacatctgccttagtctgctgtgctagcc
tttgacgtagcttgagtctggatggctcagctggaaatcccttgggcccaggagctattc
caggcctctggcgactctgtattaatagggacgacacagccaccttctcttccctgtgct
tcccaaagggtctcagctcaacaagatctgcatggaattcttccagctcagcagctggtc
cctgttgaatgactatatcctgagtagtggagctttcccactaatcaaggagggagcctg
gaatcagagcataaactgctcgtgtgctagatagagcagtttcatgaggattccttgggg
gggaggggggaagcacacaggtgtgagaatcatgaacgtgcaagatgtccatcactgtct
aatctacaataatttatatttggagaagttaaatatataccacacaatgaaatactacac
agccactaaaatgatggtgcagatggctagccactgtagccatggccagtaccccagatt
tgtgaggagaatggagttacagactagtttgtgtgaaattaatgccattggtatgaaact
ccctgtgtgtctttacatagtcagtaaatgtggatagcgtgggttggcacaggcagctcc
tcgtttc
