# Supplementary material for: Reference based annotation with GeneMapper
Source: Genome Biol. 2006 Apr 5;7(4):R29. doi: 10.1186/gb-2006-7-4-r29 (PMC1557983; doi:10.1186/gb-2006-7-4-r29)
Supplement: Additional data file 1 — A gunzipped tar file containing the data set of orthologous genes in human and mouse that was used to compare GeneMapper with Projector and GeneWise [file gb-2006-7-4-r29-S1.tgz › projector/ORTHS/region30/hs.truth.gff]

Hs.22.ENST00000215861.1	EnsEMBL	CDS	1001	1054	.	+	0	gene_id	ENSG00000100058.2;	transcript_id	ENST00000215861.1;	exon_id	ENSE00000879614.2;
Hs.22.ENST00000215861.1	EnsEMBL	CDS	4489	4607	.	+	0	gene_id	ENSG00000100058.2;	transcript_id	ENST00000215861.1;	exon_id	ENSE00000651772.1;
Hs.22.ENST00000215861.1	EnsEMBL	CDS	7424	7556	.	+	1	gene_id	ENSG00000100058.2;	transcript_id	ENST00000215861.1;	exon_id	ENSE00000651773.1;
Hs.22.ENST00000215861.1	EnsEMBL	CDS	9007	9149	.	+	0	gene_id	ENSG00000100058.2;	transcript_id	ENST00000215861.1;	exon_id	ENSE00000651774.1;
Hs.22.ENST00000215861.1	EnsEMBL	CDS	11175	11340	.	+	1	gene_id	ENSG00000100058.2;	transcript_id	ENST00000215861.1;	exon_id	ENSE00001234783.1;
