# Supplementary material for: Reference based annotation with GeneMapper
Source: Genome Biol. 2006 Apr 5;7(4):R29. doi: 10.1186/gb-2006-7-4-r29 (PMC1557983; doi:10.1186/gb-2006-7-4-r29)
Supplement: Additional data file 1 — A gunzipped tar file containing the data set of orthologous genes in human and mouse that was used to compare GeneMapper with Projector and GeneWise [file gb-2006-7-4-r29-S1.tgz › projector/ORTHS/region30/hs.fasta]

>Hs.22.ENST00000215861.1 23940951-23953293	forward
cttcagtctgtgaacactcaggactgggaagtgatatggcaggacctcaggcactctgac
aagcccagagggctggtttcttgcgggagagcagtagatttggctgccaaggtgcttaac
tgcatttcttcctcctgggaaacatccagtattggcctttcatgtggaaggggcttctgg
aagctggcgttatctctgaagagggaggccaggcttcctctcttacccctggggaaacac
agcctggtttgaccaccccttctgcaggaagggggaagaggctgacaattttccaggctt
ttctgatgttctcactagctaaggcaggtctaccctgctgcctgccacagtgcctggatt
tctaccgtcgcacccatttcttctctttcttgtaatgtgggttctgtatcagatgatttc
actaatgggggagtaaaaccagtggcagagaagagaaatctaggtaccaggatggggaga
ggagtcccagggagagggtgggagaaggagcaggggaacagggaactttgtgagttccta
aactgggcaccaccacaccaccaaatacagccaatgcataggttttgtttgttccacaca
attttatttaagaaattactgcataaaggcagaagttctgggattgaccattctatattc
tgtgtggtatccattgtctggggttgagtgttgggaacccactttggacctcatttaagc
tctagtttattactgctctctttctttgagtagacctcgtttttccctcctcctgcagct
ggcctggatagaaataaatgaagctaaggacagaagttgaagtagctgcttacggacccc
acagctctgggacagtctgaaaccaggagaaaaagagaatgtttggggccagaggggagt
ggtctcaaggccccacagagtgaaaaagccagtggcccctccaggtcctcactgctgctt
cccatgtcttccaggtcattcctgcacaggacagtccaccatggcctcagatcaccagac
ccaggcgggcaagccacagtccctcaaccccaaggtgggtacctctcagaggagggggca
tgcaatgctcctcccccagacttagttgcccttctgtaaaatgggcttggcatctttctt
catgggtaccccctctcgacccctgcccctctctgggactcagtctcctctacccacaca
gttggagctgatactgaaagtccctccccagcccatagctggcatgctgggattcccagt
accagcctctggctttggagacttcagtttctctctcccttacctgttttgccacaccct
attgtctacagggctccctgaaactggagcagaccctcattctcagtcagagatgggatt
agtagatggaaggtgggtgtgagtcctggctctgcacctgctgtgtgatccgggccaatt
atttgatccctctgagcctcagttccatctctataaaaggaggagtcagatttattgcac
agggaagttgtgagagccaaagaaaccaggctcagcctaacacccggcctggggtgcgca
tccacctaacaccagcaaataatgccgcctttgatttctcatccacctgtccacccaagg
gcggcaggatcttatcccaacgtcagaggcttgtcacacccagtctgccctcaaacctct
atctaggcacggccacctgactgccctcctgtgcctccctgctttggtagccccgggcac
aggttccttcaggaatggcccctttgtctgactcagtgcctcctgggccagggaagcctg
agcagatacagcccctcacctgctcaccccaatctgtcccttttagggcttactttccag
aagaaggacagacaataaataaatgaatatatgatttccagtagtgagaagtgctacaaa
caattgtaaactaggggaaggggctcctgagagtcacagtggttgtgttagctcaggtgg
tccaggagggtctctctgaggagctgactttgagcagacacctgggtcaagtgaggaagc
ggctatatgaaaattgggggtgcctttgccaggccgaggtgggaggactgtttgaaccca
aaagtttgagcccagcctgggcaacatagtgagatcccatctccacagaaaaatgaaaaa
tgggggtcagggttgatgagagcatccagacaaaaggaacagcaggcgcaaagactccga
ggtgggaatgaactgggtgagtttggaaaaaagcaagaagctctgtccactagacctata
atgtgagccacataggtaatgcaaaatgttctagtagccacatcataaaaagtaaaaaga
aataggtgaaattaattttcatattacattttatgaaacccaatatatccaaaagatgag
catgttaatgtataatcaatataagaattattaggcagatattttacattattttttcca
ttctgaattttcaaaatatgatgtgtatgttacgcttatagcacagtataagtaataata
tggactaattacatgtgctcagtagccatatgttactaatggctgctgtgtgggacagtg
caggcttaaaggattggataatttgtaaaattttgccctctactctattgattaataaca
acgctattgagctcctgggtcctctgagcttctgggctttcaaatgcatggagaaactgc
tcttcctcacctgcctacccctattcaggtgggcaccccaggcctgctacctcagaaact
gcatttgatcaagatcccagtgttgtgtgcacaggttagagtctgcaaagtgctgcttca
atttcatctgcatcagacaagtctgggcttcaatttcagctcttccacttattcacgtgg
gatctgtagcatgtcttttaattaacataattatgtctcccacaagcagcgcaaatacta
tgtgctaaccacccacaagccctggtctcccaggccagggtaataataaactctagcccc
gaacttccacattcttgagtccccatttgacagatgagggacctgaggcccagagtattg
aattgctttttaggtttgtgcaactggatgtaacagaggacacattggagcccttgtctc
ctgaccctatctctggccgagtcagtgaccgtaaagggctgggtcactgactgtaaaggc
tggattgagcccgtggaatttgcctctaagccctgtgcctttccctttctttgtgtggct
aatcccaggcctgggagagagggctatgtttacccagcctgtgctgaccgtgtcgattct
gtagctgccccgactgagagtgtgctgacctgagcccatcttttcatccaggggcagttt
gctggggaagtgtggctggaaaacctctgcctccaaaattctcactggaggccgggcgcg
gtggctcacgcctgtaatctcaacactttgggaggccgaggcaggcagatcacgaggtca
ggagatcgagaccatcctggctaacttggtgaaaccccatctctactaaaaaaatacaaa
aaaaattagctgggcgtggtggcaggcgcctgtagtcccagctactcaggaggctgaggc
aggagaatggcgtgaacccaggaggcggagcttgcagtgagccgagatcgcgccactgca
ctccagcctgggcgacagagtgagactccgtctcaaaaaaaaaaaacaaaaaacctcact
ggaaccatgaaaggtggcagctagcatcatggttaatgcttggatgtgggatgttgggtg
ggtcccttcactttgcagagcttcagtttccctgatggggatcccatgagccccctccct
tgggctgatgagaacattaggtttgagtgttagaatttgcaacatgctgcttccatttca
gctgcatcagacaagcctgggctccagtttcagctctgccacttactggaatctgtacca
tatttcttaattaacataattatgtcttaattatgtcataattagttctcccacaagcag
agcaaatactgtgtgctaaccattatgctcccctgaatccttctaacaaacaatatcaca
aggcagtttctctctttgtttctttttctttttaaaaaaattagaagtggggtcttccca
tcttgcccaggctggtctggaactcctgggctcaagcaatcctcccacctcagcctccca
aaatgctgagattacaggggtgagcccaccacacctggcctaggttctgtctttatttcc
cattttacagacggggagactgacgctcagagaggagaaatgcaggctcaaggtcccacg
gctgcttatagccagagccagggctgtttgattttatgtttgatttgtcactctggaggt
gaacccttcagcatcctttgggttctctgagctccctccccacgtctaccacccagttct
cactcctcttcatcgtgatgagggtctgagtctcgcttcctcttgcagatcatcatcttt
gagcaggaaaactttcaaggccactcgcatgagctcaatgggccctgccccaacctgaag
gaaactggcgtggagaaggcaggttctgtcctagtgcaggctggaccgtaagtacctggg
tggcctctcctggtcagggactttgggtgaggtgatcaagttgtggagtgggggaatcta
cccttgctcctgtctgcaaatctgggaaccaagttttggggtctggcagcctatggagat
aattcatgctttgcagtcagatagagctgggttcaaatccaggttccaccccttctgggt
tgtgtggtgttggaccaggaccttccccctctgagcctcagtttcctcctctgtaggatg
aggctaaccatgtactctggggatgaagggagagggtcatgtggaaagcctgatacagag
gtcagccacttcctcaaggcaggaagatggacatagtgactgatgaagcttttagaactg
ccaatctctggctccaggagtgtcctcactcctgggaggtttaaggctggatgttccagc
cctgcatccactcctcccttcccgaatcctgacaatgctgggtctttacagattttttgg
cacacttgggggccaggtctctatccaagagagaaggggagctgaatggttggctcacct
tatgtgatgtagctgagcatagtcctatgtgagcctgcagagtctgggacacaaaaccac
agtttctctcgtcactccttctctgtaaaagcctcaggatgtaggaatgtccgctggtgg
ccagtaagtcagatatggctggaaatcctaaggtgacctataccacacctcaaggttctc
agggaattttgcagagttccatggtcctacataggtcagaacctgaagatgtgcagaaca
cagctaaagcagtggccctgccaagccttggtcatctgacatgctcagggaatctgttgt
gtccaagagaatccctttctggatagctgagatttgaccgtttaagcaccacatctgact
ttcagctgccttttcaaacattttgatgaaaaaaaatttcccaaagagattttacactct
tcttctttcttttttaaaaaatataacatttagtatttttattaattatcgtttatttta
aaactaagaagatatggtttaaggcaaaaaaccgtatgacttgtattcactactcagaag
taaccattattaagattttggtatgaatttggatttctctgtgtgtgtgtgtgtgtgtgt
gtgtgtgtgtgtgtgtgtataatcaaatcaaacttggatcatactaaacataatgtttta
ttactcactttggaaactttacaaggtagcatggactctctccatgtcattaaatagcat
tttatgttggtgtttttcaaagtagtttgaggaaaattagcatcagattcacagaaggga
gatgctttaaaatggaggttcttgggccccacttaagccccactaaatcaaactgagctc
tggagcctggaatctgcatttaacaagcttacctggtgatagttacgccaattacatttg
agaacccacatcctatgtcattacttaccatggctttgtaacagtccatgattgaatatg
ccatatccaggtcctgattgtaggatgtttaagtttttcagttactggatattataaaca
atgccacagtgaacagacttattcagatatctgtgaccccttgacaactgtttttgtttg
tttgtttgttttgttttgttgagacagagttgtagctcttgtcacccaggctggagttca
atggtgcgatctcaagtcactgcaacctccgcctcccgggttcaggcaattctcctccct
cagactactgagtagctgggattacaagcatgcaccactgtgctgcctaactttttgtgt
ttttagtagagacggagtttcaccatgttggccaggatgatctcgagctactgacctcag
gtgatccgctcacctcggcctcccaaagtgctgggattacaggcgtgagccacagcgccc
agccccttgacaactgttttttaaggaccaattgcctaaagtagaattgctggatcaaga
ctactcttccaaaagaggacaataaacacgacctcctcttttgttaatgacttagatcat
tcctctgaacagccattattgcacattgctgaaatgttcgcctctgcactggttggtccc
agaatgctaatcattttgagatttgtgccttcttccttctattttctgctttcctctatt
agccatgcccgacctgaaagccatcccttcctctttaatgtactatttttcttctaatgt
ggatctacaaaaacagagtttgggcagagtctaacaacaggaacaagagaagaaacagat
ccaaagagaggggctttgggcacagcgatgttctggagtcagttctcagtggtgaaggct
gactgtgcatctctcttcctaacttcacttgcagccgtgtcatattgatagcttgaaatc
tgccacagtgggagcatttacaccatggaaattggcaaacgctacaaatcaagagtgtta
attttcgttttgttttttgagagttggctattaacttaccagcatactattggctttagt
gcatggcgtctatatattggtatttgttgctgggccgttatttagactgccttcttattt
cttaactgtgttccaggtgggtaaaggcagcatagcactgagttctagataactgagggg
attttgcacttggatttgctgtgctaaggtttgggtggggctattacatcttgccgggct
gggcaagagtgaaccctaggggtcaacatcagtagccaggattctgccataggaagcttg
gagtggaactgacctgccccctttctctctgtctccatggcagctgggtgggctatgaac
aggccaactgcaagggcgagcagtttgtgtttgagaagggtgagtacccccgctgggact
catggaccagcagccgaaggacggactccctcagctccctgaggcccatcaaagtggtga
gccccctgccatcaccctactccctctctctgcccatcatcctactttctctctctgcca
ccttggagctggaggtctggggaccaggaaggggcccgcccctctagcactgtgcccctt
ctgattggtgaggaacctcctcactgggtgaccttgcaaaagtcattttacttccctgag
cctcagtttcttcatctgtaaaatgggcatattggtatctactgtcctgaggttccaatg
tgcttattagcttgagggttgtcacactgcaactccagaaggctccaatcacaagactat
gaaatgctccagagggcactattcacattctattttaggtggttggtgcccgccccccgc
gcccaagggttgggcaactcccgtcattgctcaataaccaatagccatcagaaatactac
aagaaattatgagtttggggctggaggagaaggtggtttagctcttcttcaagactcgtg
ccagtgtgagttttcagtgcttctgagatcctgattcttactagtgtgtgagagtgtcaa
ctctcaggaaggggacagggcccatcactgctcagttatactctcaaaccctccaagccc
agtctagctcctcccaggacctactggaaggttggggaacacgggacttggcaccccaca
gacctgggttcccaagttggctgtgctgctcccagctgtgtggccttgagcacgtcattt
gacctctctgtgccgcgctttcctcatctgctaaatggcataagaggattttatgtctga
gggataagggttttatgtgtaaaggatgagatgagataactaaggaaaatgtcataggga
caggaggatgggaagagatgtagaaatgaagaaaaatcaaaatatctcaggtgcctatta
gaggcacagttagcctgtgcgtgtgtgtgtacatgtgtgggtgtgcacgtgtgtgcgcgc
aagtgtgtgcgtgtgtccatgtgtgtgtgcacgcatgtgtgggtgtgcgtgtgtgtgcaa
gtgtgggtgtgcacgtgtgtgcgtgcgtgtgtgcaagtgtggtgtgcgtgtgtgcatgtg
tgcgtgtgcacacatgtgtgggtgtgcatgtgtgtgtgtgtgcatgtgtgggtgttcaca
tgtgggtgggtaggtatatcgtagccaccatttataaaagagaaacttgaggaggaaaaa
atgacatttcagaatcaaacattccccaaagtgttgcagagtgtctgttacatgaaaatg
gcccagtagaaacttaacaaacggctgtgatccaacagcagtggtcatagacacgtagtg
ggtgcactgggaagagagtgatgtgtgggacatgctgatcccaactctggggcatgagca
tggggtgggaaggccaaccctgggccccctcacccatactcacttccccccatcctctgc
caataggacagccaagagcacaagatcatcctctatgaaaaccccaacttcaccgggaag
aagatggaaatcatagatgacgatgtacccagcttccacgcccatggctaccaggagaag
gtgtcatctgtgcgggtgcagagtggcacgtaagtgcgttgccagccctggctcaccctg
ccccaggaactgagactctggggtcctaagtcctgctctgccctgtacacgctggtgatc
ttgcacacatcagtgtgctctgctgacctctggcttcccactggaaagtaaatgggaatt
ctctgcccataggtggcttacagccgctgaatttctttctagagctgcctttggggaaat
ggtatgcctttggagtggagaaaccttggccttaacctcagccccagtgagcaagacatg
tatgtcagaggggcaagttgaggcagagggaggattaggttgaggcaggagggaaggaat
gagttgagtagtctgaaagctatgagaagcaggaggaccagcccatgctgcctttgaccg
cgtgtgtccctaagtttgggaacaggaggtgtcattttccactgaatcaaagttcctggg
cacatcgaccctggccatcagcagtgagggatttctcatggtaataaatttggattccat
gggggtccacagatgagctttgggcagcggtgtgctggaaacagcttataccagcttgta
agaacttttttttttttttttaattgagacggaggcgcgcactttcgccctggctggagt
gcagtggaatgatcttggctcactgcaacctccgcctcccaggttcaagcgattctcctg
ccttatcctcccaagtagctgggattacaggcgcccaccaccaagctcagctgatttttt
gcatttttagtagagacagggtttcactgtgttggccaggttagttttaaactcctgacc
tcatgacctgcctgcctcggcctcccaaagtgcagggattacaggcgtgagccactgtgc
ctggcctggaacggactcttaaattttcagaatctgtgtgaactggttgactaatcattg
gtagcttgaaaccagccacagggtgcatttacagcatagaaatcagcaagtgctgctaat
taaggctctttccccacaacagaaccaatttagccaaacatactggcttcttggggtttg
tgaaactcctaaaatagtgtgcaaagttctgtgctcctattccccttcattccctcattc
attcattcattcattcaatctgtcagtgctgccatatgccaggcattgtgttaggtgccc
agggtgaaggagattaaagagatctggcttctgccctgtgtagccaacagtctagaaggg
gcaactgtaaatactttaagaattcacatgaatctaagctacttccttggagaaaagatt
cttgagctgagatctcaaggaacagtaggaattgcaggggtaaagaggccaaggaagagc
atcccagacaacgagagcagcatgtgcaaaggccctgtggtgtgtgtgggggagcctggt
aggtctgagaaactctacaaaggccatggtggctggaatgcagagatgtgggagcataag
aatgcgaagtagagctggaggtgtccacagaaactggccaggcaggtccttgcaggccag
gcctgtgtgacattttctggagagaagaccagcactttcattaagtagcccctggaaact
ctttcatcagaaggcccctggaacctcccccaactcttctttgaccttgtagctgggctt
ggaggtgggataggactggagggagacggttcaaaggcctggcttattctaagcttcagt
gagcttaagatatcacccccttgctctgaccccagtacagtacagtacagtacagtacag
tacaggccttcagtcaaaatttgcttcaggaggcagtgagctccccatcaagagaaggaa
gaaagcagaggctcagtgctggaagggtggggtggaaagggtgtcctgcttacccttggg
aagtggcaatggttgggaggcttcacccttcctagtggcttatggatgctctatctctct
cccctcgcctctctctctgtctgcttctcttcctgtccccctcgttcaccctcccatcac
ctctggccctgcaggtgggttggctaccagtaccccggctaccgtgggctgcagtacctg
ctggagaagggagactacaaggacagcagcgactttggggcccctcacccccaggtgcag
tccgtgcgccgtatccgcgacatgcagtggcaccaacgtggtgccttccacccctccaac
tagtgccctccccaccatgcctccttcccaggacccaggtctgctgcccaggaaccctcc
agacctcccagagagtgaataaagtgtgacttgcaacttgtctgctgtgggtctttgatc
tcccctggcagctggtgtgtgtgtgtgtgtgtgtgtgtgtgtgagagagagagagagaga
gagagagtgacagcgagagagaaatgagaatcagcaagtacctgtgctaggagtagggca
acagaacccttactgagtcttacggttctgcagctgcttagctgtgtgaccttggacaca
gtgcccaacctctctgagcctttgtttcttcacctgacttgcaattcccttgcctctgag
tggctggcttggttgagctcctgagctccctgttacatgctggttgctgagcacagtcac
tctcaggggcatgtgatgggtgccccagcccttaaaaacatatccactgcccgtcaatct
cacattatcacattgtccccttgagtctgggggtctttttggatctgcaagagaagccaa
gaaccctgaaacccccactccagcccggagaggtcagaatgccatgtttgtgagtgtgat
cattcattcatcatatggctgagggcaactgttagtaattgaagaatctacgcaacctct
aagctacttcaatgaggaagagactattgagctgtgaggatcttggctgtagccaggctc
aaggtgatgcaatgatctgggaatgaaggctgggtttacactgctgttctggggcactgg
ccagggatagaggctcaggcaagtccttttgccttcagagctttgatgtttctactcagg
aagatgggagagaaatagtaccttcctaacgcggttgcgatggggctgaaacaagatgct
gcaggccttctgtctttagactcagcttttgttggttaatttgtagtgcaaatatccgct
tcctgggtacagcctcttgtcactttgtttttggtatctcttg
