# Supplementary material for: Reference based annotation with GeneMapper
Source: Genome Biol. 2006 Apr 5;7(4):R29. doi: 10.1186/gb-2006-7-4-r29 (PMC1557983; doi:10.1186/gb-2006-7-4-r29)
Supplement: Additional data file 1 — A gunzipped tar file containing the data set of orthologous genes in human and mouse that was used to compare GeneMapper with Projector and GeneWise [file gb-2006-7-4-r29-S1.tgz › projector/ORTHS/region30/mm.truth.gff]

Mm.5.ENSMUST00000031295.1	EnsEMBL	CDS	1028	1081	.	+	0	gene_id	ENSMUSG00000042240.1;	transcript_id	ENSMUST00000031295.1;	exon_id	ENSMUSE00000371146.1;
Mm.5.ENSMUST00000031295.1	EnsEMBL	CDS	3761	3879	.	+	0	gene_id	ENSMUSG00000042240.1;	transcript_id	ENSMUST00000031295.1;	exon_id	ENSMUSE00000188148.1;
Mm.5.ENSMUST00000031295.1	EnsEMBL	CDS	6526	6658	.	+	1	gene_id	ENSMUSG00000042240.1;	transcript_id	ENSMUST00000031295.1;	exon_id	ENSMUSE00000188142.1;
Mm.5.ENSMUST00000031295.1	EnsEMBL	CDS	7584	7726	.	+	0	gene_id	ENSMUSG00000042240.1;	transcript_id	ENSMUST00000031295.1;	exon_id	ENSMUSE00000188138.1;
Mm.5.ENSMUST00000031295.1	EnsEMBL	CDS	11123	11288	.	+	1	gene_id	ENSMUSG00000042240.1;	transcript_id	ENSMUST00000031295.1;	exon_id	ENSMUSE00000275232.1;
