# Supplementary material for: Reference based annotation with GeneMapper
Source: Genome Biol. 2006 Apr 5;7(4):R29. doi: 10.1186/gb-2006-7-4-r29 (PMC1557983; doi:10.1186/gb-2006-7-4-r29)
Supplement: Additional data file 1 — A gunzipped tar file containing the data set of orthologous genes in human and mouse that was used to compare GeneMapper with Projector and GeneWise [file gb-2006-7-4-r29-S1.tgz › projector/ORTHS/region30/mm.fasta]

>Mm.5.ENSMUST00000031295.1 110178689-110191028	reverse
tcggcttagccctcattctcaccccgctttctgcagggacgcagcggtcccccatcttgg
caccagctcccctggggaaggtataaataccacctcccaccagcctggcttcacggcact
cgcgggggctggcgatctggtaagaaggcttctgtggcttgctctgccctttgctctttc
ctccttgttgaaaagggtggagtagagacttcaccatttggcctcagttttcccttctgt
taagtggggagagggggtcatcaaaccccctctgccatgggttaggaagcaatctagtag
actggcccagtgcatagccagtgcctggacaagggtactcattaatatattaaccagatt
ctcagcacttttgtttttaaagtgctcccttggggccaatcttgggagaaacttgtgggc
taatcttggctgtgtttgttcctgaatgctgtgatttcagcgtcactaaatctcctggaa
atgtcctaatcatgctaccctagctgtcccttcctgggtgcagagtgtgccttccagggc
cctgtcggatgtacacagttgtatggagtccaggttcagagagggtgaggcacctctatt
actctcctggtctatagagtggtaaactgaggcacaaggagagggtggaacttgtgggtg
cccctttagctgctgaatggcagaacaagcacttgggctagttcaactgagtccagcacc
taaaggtagagagattggagagctggaagtggcctcggggaagccttccggcatgactcc
acggggctggagagagaccttgggagagctgggattcatctgctcagggctgaactggat
tcatactgaaggtaaggtcagaagccaggtggctgcttcaaaaacaatctgaaaccaggc
caaagagaagaaggctgagcgctggaacaaggttggcccagacgtcctctggcagcttga
agccaaggaccagagaggtcctcacacagcctttctttcaggtcacctcgacgccagaga
gtccaccatggcctcagaccaccagacacaggcgggcaagccccagccccttaaccccaa
ggtgggtaccctgctggagggaggtgcaggcaatctctgcatgctcacttctccctgcaa
agtcagcttcctccttctggtgacccttttccaccctgttcctcaggagactcagtctcc
tcgagctgcatgccaggggccgattccctgtgcccaccccatccagatttccagcatcag
cttctgacttgagagttgcatttctctgcttatctgctgccccaccggactccctgagac
tggggcggagaccgggtgccaactggagaggattctagccccactccctgctgtatgacc
ccggctgatggtttgacctctctgaacatcatcagccttacacaacaaggagttacacat
agaacatttgtgcagtcccagaaaccaggcttagcctccacctggagaggcatgggtcgt
cgttgtcccccacccctgatgctactcaggctgtctgctttgctttcggactcccacact
tctgagggggtagagcttatcccaaactcagaggctggtcactcccagtctcatccagcc
ccacctcctcattccatccccatgatcttcattttcactaagtgacatcagtcagcaggt
gaactgtagcctcgaggagtaaaaagcatcaaacattaagtaggttaaggggttcctttg
ggctaggctacccagcaaatagtgtatcagcttagtacttagtggggatattccccaccc
ccaggaggtgactggggtcaaggaaaggagcaaccatgtgaaagtagggggagggaatgg
tgagtgttctggagtggtggaaacagcatgtgcaaaggtcctgaggttgccaaagaactg
ggtgagtttgaaggaaaatgaggtggctggctgcagagcacagctcttcagcactgtgat
gtcatacacccatgctgtgatgtcacacatgtactgtgacatcataaatatactgtgcca
tcacatacatccacagtgatgtcatatacattttataatgtcacagattacagtgatgtc
acatatagactatgaatcacacacataattaaaatctttcaatagtcacaatggaaacta
taaaaaagggatgggtgattaatttttttatattctctgttgttaaacagtccaccaatg
ctgcctgtcttcaaatcagtgtttcctatgaagagcccacattagagataagttcatgtc
cagggctgacatccagtggggcttctgcactgggtagtgccaggttaaagagttgatcaa
caggaaagaatattgactctgtaaaaataataataattcaattataattatattaattat
ataataataataagcattagtatttcccactgacagcagaacatagcactcctgggaccc
agggcatcttaaatgcatggagagcctgacccttccccactggccattacccaggacgct
cttatatcccaggccaggtaatggccccttacctttgacttgcatagtttacatcttctc
aatgctcctacaaacagctaccttttctggtttgctcagtagagagctgaaaagcccagt
tcctcccagggctgcacagatccatggagacagagcccgtgtcttccgctgctgtgccca
gagtggtcagtgaccatgaaggctgacctgagtccatggaatctgcccctgagccctctt
ggccactctctttgctccctttatctctctaatccctggcctgggaaccagaagtgcttt
ctccagccagtgctgacctcgaggactctgctgtcactcctcaccctgcccacttcttca
acgaggaatggctgcaggctcccatctctcagggacacagctgagtggctgggaaggctc
ccagttctcagtgcagtgatgaacacggactctgtccatgtttagctcagggctgcaagg
ccttcagtgggccccttccctctgcagactctctgctggttccctaccaagggctgatgc
gagagcagggtgaggtgacaagaagatttctattgagatctgtcttatatggatccccgg
gaaccctgaagacctccgtgggaagaggcttgagggctcaggggtgtgtgtgttcacagg
agacacgtggagggtttgtgtgttgtctgcagagggggctcttgcacctcctgggaactg
agtggcatctggaatatccggaaccagtgccacgaggttaccttttatcacgatcccagg
tttggtgtacacgctcagcttgaatactgtcctcttgtctctgctccatcatacaagtcc
aggccgtgtacccagccttgatctgtatcaggtgccctagttaatgtacttaggggaagt
tgctgtcttgcttaggggcagagtgcgctgctggacatgttaggatggctttgagttcat
ctccatcacagatataaatgaaaggacaccacgatgtctgtcatgactaagcaaatgctg
gccatcatgcctgccatcctgacagcttcccagtccctggttggctctgccaacccattg
tactgatagggaaactgaggctcagagagcagctccagtgggctcgaggtctcaggccct
catgctttatgcctgttctgactcacagaggcagaggcttgcagtcctgagggtctctga
gcctgctcacctcccgttcaactctccccgttcttcccagatcatcatcttcgaacagga
gaacttccagggccattcccacgagctcagcgggccctgccccaacctgaaggagactgg
tatggagaaggcgggctccgtcctggtgcaggctggaccgtgagtatctgggtggtccca
cctagcctgggggctgtcagagcttggcaatcagggtgctgaatggggacatctgacctt
tctgttctcctaggttgtacagtgatggggggaagatttgggtcctggcagcctagaggg
gttttgtgcttagaaggcagagagctgggttcaaatcccagttaggcaactgctaggctg
tgtggtgtctggcgatactaggtttctcttttgtagtcaacacctaggctatcacacttc
aggccccgtctctgctcaagagagaagggatataattatgggctggcctcttcttcacca
cgcagtgaggtacacgagggccatagagcctctcatctccctcagcacttctcagtttga
gggtgccagtgaccccagcaaggcagtaagccagtatgtccgatggttcaggaatcctgc
acttgggaggttttaggagaatctgctgagggtgacccacttgtgtctgagcagctgcag
tttttagcatgggcagggaaccaggctgcaccgcaggagaactcgtcttcagcctttgag
cagaacctctggtctcacctaccatttgatgggagagttttccaagcacattttttagta
ttgaaaataagtttctgtgtgtttgatcaggggtgtgtgtgtgtgtgtgtgtgtgtgtgt
tagggtgttactggggatggaaactacggccttgtctacgcaaaacaaccccctccttct
gagctatctcccttgcacttcaaaactgtgttacaaactatcttatatacattagtactc
tttctcagaaaatgtcttttttaagctaacttcttttttttaaagatttatttttatttt
atatgagtacactgtagctgtcttcagacacaccacaagagggcgtcagatcccattaca
gatggttgtgagccaccatgtggttgctgggaattgaactcaggacctctggaagagcag
tcagtactcttaaccgctgagttatctctcaagcccttaaactaactttttaaattttca
tttttgtcttttttttttttttggaggggggaggggggagatcccattacttagaccagg
tgggttttgaactcaggactctctcagtacagggattccaggaaaaaaaattcttgttta
ttgcttaaattatgtgttcgatattaagaaggaatgacttagcaaagatttgtccaccta
tccctgattttaactgtggcttacccgtgagaagtattcattgttaagattttgtaaatc
tgggtttctttctgtgcatgtatttgtgggtttgttgttgttgttgttggtggtggtggt
gggttttgtttgtttttagctcgtatttgggtgtattgtgcagtgttgtgaaatgtctgg
agacagcacaacattaccaatgtcacaagtcaagcttcacacggtcatctttcagaacag
cctgagatccttacacatcaaacccacagaaggacatttccgatgtagctcttgggcccc
acctcagactcttgggcttagagctcaggatcccactgcaagccagatctcctggccata
tttatatctggctgagtttgtgaacctgtaccatccgtcattacatatggtggctttgca
tgtgttccctgattaatctgccttgtcccgtctggtggaggcccgagctcttggctgttg
agtgttgtaaacatttgcttgttcagccctgcttgagcctgagaaacttggcatttgagg
ttcctgcttcctcccttcttaattctcttccttttgtgggccacgccctcccaagggact
gatgtcctgtccacaggtgtcagttcccaaattcaaataatcagccgtggaaaacatctg
gagggaaatcacatctgttctaagcaagcgcacacttgctttcttgaggcttttccctac
aaaatgggatactggatactttgcacactgccccaaagtcaccggctgttccaagtcacc
tgcaggtgatctagaacacacaggaggttcttgccattgctgagttgtgactcaagcctc
tttagatcccagccctgtttcttatcagcattgatcatctctctaccatgaatctaggag
cttagagtctcatggaaagccaagtagagagccaataggggaatcaattctggagcctga
tgtggatgaagttgttacttggacgacgttatggtctagagctgtgctcaatggccagtc
gatggcgctcacctctctaaactctgtgcctgactgaggtcaccctgtcaacttgtagtc
tctaggctcaggcatgcacactgtggacaccggcctgtgtcactagatgggactgtgggg
ctcttgttctgcattcagaacaagctggctgctgcgttcccagcattctcttagtcttag
aacccagagcatgtgcactgacatacataaccaagctgctcttcggacctgtggatgaat
tcgcctgtgtgctgcaggcgatgagggcaacaggacctggtgaccttgtacgtacgatct
ccgtgcttgtgtttaggtggggccgatgcagatgcattgagtaaccacggccctgctgca
ggatgcctgcagaggaactcactagcccttttgtgtgtcttgcagctgggtgggctacga
gcaggctaattgcaagggcgagcagtttgtgtttgaaaagggcgagtacccacgttggga
ctcctggaccagcagccggaggacagactccctcagctctctgaggcccatcaaagtggt
aagccccttagcatcttcctgctttctcctgtaccagggagccagaagagcagggcccag
aagacttacaacatacattacttggctatgattgaccaaggaccacgtttgtggcgtttg
gcctccttgggcctctgtttgctcatctgcaaaatggactttagttcttactgacagggg
atgccattcctgggacaactgtgttgtcctgtgggccatgtcgcttagggccaggctcag
ttaccaatcattaagtattaaggagattctggggctaggagagaggggaagtaaagactc
aggcaatgtgagcttctggtctatctctgaccctgactcttactagcatgtgaattgtcg
agtagggaaaggactcagcaaatgctctgttttgggcctaaactttccaaagccaggctt
gcacctccctgagctcggtagaacactggaccttccctgaacctggtctcttgtgctgat
tctactcctctcagctgcatgattttgggcgagtgacttgacctctctgagcctcagttc
tgtcccgtgtgtcacatcggatacaaactgctgaaaagatggaataataaatcaagaaaa
acttgactggggcagtaggtcactgggtcagaaggtctgggccatggaagcctgtatgct
tgcatgtgtgcaggcagtgctgagccatagctgctgtttatgaagtaggaagtggaggtt
gagggaggaaacctggagtctcagaatcaaaaccttcaccagcacaggacccgagcttgg
ctgtcccatgacagttgctccttaggcatccagtcaggggaccctagtcccacctggagg
tggacatattggcagagatgagtggaggatgggataggatgggaggggcatcccaggctt
cacccaccgtgctttgttcacaggacagccaagagcacaagatcatcttatatgagaacc
ccaactttactggcaagaagatggagattgtagacgacgatgtgcccagcttccatgccc
atggataccaggaaaaggtgtcttccgtgcgtgtgcagagcggcacgtgagtgtgacccc
agcccctagccttagttggagacccgaagtcccgttctgcccctgagctcactggggtga
ggaccttgcattgtcttccacccaccctcagaccatctgatgggaatcactaggctgtag
gctgtgggaagttctgtactgggctgtgtcccccatcctgtccctcagtgtcacctgaac
aggcagaggtgtcaggtgccacaaacagaatggtcttagcttatggggaggaggcagagc
ttctgcccctgcagagccctgatctggcaaacagactcaaggaggaattcccctttgatg
tgtgatcttggcttccagcgtgtggaattctcactgaaccagagtgcatatgaagtccta
ggtggatcctcaggcaatgtgtgctggggtggtgcatagagttggtattctctaccccac
agccctgccgctgagctttaatcaggcaggggaggaacgttctggaaacacacaaatgca
tgcacacacacacacatgtacacagacacacacacatgtacacagacacacacatgcaca
cacacatgcactcacatgcaaaaagaactacacaaacatgaacacatatgtgcacatgca
cacagtggtatacaaacatctgcacacaggtgcacatacacatgtatgtacataggtaca
tacatgtgcatatgcactgagaggtacacaaacatctatacacgggtgcacatacatgtg
cacatgtatacactggtacacaaacatatacacacataggtgcacacatgtgcatatgca
catagaggtacacaaacatgtacacacataggtgtacacatgtgcatatgtacacagagg
tacacaaacatgtatacacaggtgcacatacatgtgcacatgcacactcaggtacacaga
catgtacacacataggtgcatagacacacataagccttctaaacacagacatgctttcct
tttttctgtataatttctttatttgggggggggggggggggggggggggggggggggggg
gggggggggggggggggggggggggggggggggggggggggggggggggggggggggggg
ggggtgctctttgagtgcttgatgtgctcaatccgcacattgatcctcttggccagaatt
ttgcccttaacctgcttgttgacaatgatgcccacggcatgctgggtgacattgtagact
cttccggttttgctgtggtagcacttatggggcattcctttttgaacagtgcccattccc
ctgatgtctacaatatcacccttcttgtagattcgcatgtatgtggccaaaggaacaacg
ccatgtttcctaaaaggcctagagaacatgtatcgggtgcctctcctctttccctttgtg
ttcgtcattttggcgagttactggaagatggttgcagtggttgaaagccattttttcttt
tttaaaaaagtttattagatattctcttcatttacatttcaaatgctctcttgaaagtcc
cctataccctctccccaccctgctcccctacctacccactcccacttcttggccctggta
tcccctgtactggggcatataaagtttataataccaaggggcctctcttcccatcttctg
ctaccagacatgcttttctattgggagaagcacagctcaatggctgtctccatagcagtg
tgatggcagtgtggtaagggtaaggattcattcggagggctttgcagttaagagtgcttg
ctgcatgagcagggttacttgagttagaattcccacattgtgtaaaagtccaagtgtgtt
tgcaggccaggtgtggctgcacatgtacacacctgtcaccctggcactgtggaagatggg
gacaagagatggctgtgatttgctgtataccgggttagctccagattgagtgagagaccc
tgtgtcaagggaatgaagcagacagtgacagagcgggacagctgatgtccttctctatgg
ctctaagagcatacaggtgtgcccctatccctgtatgctcaacacacacacacacacaca
cacacacacacacacacacacacacacacacaccacagcagtctgtcaaggttggataca
tacctcaagtcaagttcacagacacagagggacaatacacatactcctgagggctgactt
tcttttttcagggtagaaaaggcagtttattaaggaagagcagggcaccctgaaactggg
agtgggctgggggtgggtgggtgggtggtggggtctggtcattcctggatcatcatacat
ccccatgcattcagagagagtgacaagtctctgtgtgtgggctctgattcatgcagccta
tgctctcagagtccctagcccgctgcccacctttcttccatacatcactcttagtgcttc
tatgtcctgccttctggttaccaccacctctgaggtcccagaagtcgtttgggagaatgg
agagcaatgatcagtctttttggaataggattccctaactagtagcagcccgtaatcagc
cctactggcagtttgcaccacaggaattgggggatgcttccaatcatggtgttggacccc
agcagagctgccttgaacatgtgccctggcttcctagggtttctcaggccccttcggtat
aaatctctctgtacacctaggcatcgccctcggctgctttaatttgcccatcgctgccaa
gtgtcttacactgtgtaggtactctatatttgaaaggagacgggggtctagctcttgcct
tgtgtcctccagagggacagctgtcaatcaattgttaagactccacacaaacctaagggg
cttccctcagactcttgagctgagatccaaaggcagagttggaattgcagggcagagagg
gcccaaaagtcacccaaagaaagctgtggtgagaggaagcctttgggagccatcctgttc
tctgtggtggtatgtggccatgtggctatgacagagcacacgactgcagggcagggatga
aagtgtccagagtctgtccggcaggaccctctgcctgggctggagacagttgtcattttc
atcaagaggtcgagggttactgatagcctgcctggtcaaggctctgaatgtgggtgggtg
gtagaggatcccttctatctcctcctctccttgagccttgttgctgggcatggggttaag
acaggatgtcctgaggcggcataggagcccatgtgattttaagcctttgtggaatatcca
gtgtgtgtgggaggtagtgagctccccatcaggggaaggaagcaagcaggggcatcctgg
tctcacctacctcttctgatgtcaggacactccagctggcttcttttgacctcaccatgt
cttcccgtacctctgcctgcaggtgggtggggtaccagtaccctggctaccgtgggctgc
agtacctgctggagaagggggattacaaggacaacagcgacttcggggcccctcaccccc
aggtgcagtctgtgcgtcgcatccgtgacatgcagtggcaccagcgaggtgccttccacc
cctccagctagagccctgaccctccccttccccagggtccaggcccgccacctcggagcc
gggggggggggggggggggggggggggggggggggggggggggggggggggggggggggg
gggggggggggggggggggggggggggggggggggggggggggggggggggggggggggg
gggggggggggggggggggggggggggggggggggggggggggggggggggggggggggg
gggggggggggggggggggggggggggggggggggggggggggggggggggggggggggg
gggggggggggggggggggggggggggggggggggggggggggggggggggggggggggg
gggggggggggggggggggggggggggggggggggggggggggggggggggggggggggg
ggggggggggggggggggagcaggcatctggactgaggtctgtaagaagagcccattgaa
acttacatctctgccactccatagccatgtgtctgagaatacaccagtaatggctccctg
agctgttgtttatttgatttaccttgcaagtagccagtgtggctgatgttgtgggcccca
tacaacatgctgcagaacaactcaggggtaagtgacaggtgcctcctgccaccctggctc
tgtcatcaccacagatggggcagctgctttttgggttgttctgtatctaccagaggatcc
aaggccctgttgtgtccaccacttctcagtacgcatgtgcccaggtttactgctccctgc
tcttcctggggtggtttggtttgtcctgtgactaggctaggagatcacaacccaggagga
gggaggctgctcaccccagggaacctctgagaaccatgctgttctcatgaggggtgagca
gggacggaaacatcagacatgtgtgggtggtaactggattcgtcccttctgtggcttatg
gtataaggtggatgctggggtctaattctcctcacctcccttctgatagctctgaatatc
atttaaaaatttagcatactcgagcctcaagctccaccca
