# Supplementary material for: Reference based annotation with GeneMapper
Source: Genome Biol. 2006 Apr 5;7(4):R29. doi: 10.1186/gb-2006-7-4-r29 (PMC1557983; doi:10.1186/gb-2006-7-4-r29)
Supplement: Additional data file 1 — A gunzipped tar file containing the data set of orthologous genes in human and mouse that was used to compare GeneMapper with Projector and GeneWise [file gb-2006-7-4-r29-S1.tgz › projector/ORTHS/region31/hs.truth.gff]

Hs.X.ENST00000218425.2	EnsEMBL	CDS	1735	2041	.	+	0	gene_id	ENSG00000102302.2;	transcript_id	ENST00000218425.2;	exon_id	ENSE00001229063.1;
Hs.X.ENST00000218425.2	EnsEMBL	CDS	25680	25853	.	+	2	gene_id	ENSG00000102302.2;	transcript_id	ENST00000218425.2;	exon_id	ENSE00000671601.1;
Hs.X.ENST00000218425.2	EnsEMBL	CDS	26407	26584	.	+	2	gene_id	ENSG00000102302.2;	transcript_id	ENST00000218425.2;	exon_id	ENSE00000671600.1;
Hs.X.ENST00000218425.2	EnsEMBL	CDS	26710	27151	.	+	1	gene_id	ENSG00000102302.2;	transcript_id	ENST00000218425.2;	exon_id	ENSE00000671599.2;
Hs.X.ENST00000218425.2	EnsEMBL	CDS	28291	28380	.	+	0	gene_id	ENSG00000102302.2;	transcript_id	ENST00000218425.2;	exon_id	ENSE00000671598.1;
Hs.X.ENST00000218425.2	EnsEMBL	CDS	29235	29383	.	+	0	gene_id	ENSG00000102302.2;	transcript_id	ENST00000218425.2;	exon_id	ENSE00000671596.1;
Hs.X.ENST00000218425.2	EnsEMBL	CDS	31315	31471	.	+	1	gene_id	ENSG00000102302.2;	transcript_id	ENST00000218425.2;	exon_id	ENSE00000671594.1;
Hs.X.ENST00000218425.2	EnsEMBL	CDS	31578	31716	.	+	0	gene_id	ENSG00000102302.2;	transcript_id	ENST00000218425.2;	exon_id	ENSE00000671592.1;
Hs.X.ENST00000218425.2	EnsEMBL	CDS	40600	40658	.	+	2	gene_id	ENSG00000102302.2;	transcript_id	ENST00000218425.2;	exon_id	ENSE00000671590.1;
Hs.X.ENST00000218425.2	EnsEMBL	CDS	40801	40947	.	+	0	gene_id	ENSG00000102302.2;	transcript_id	ENST00000218425.2;	exon_id	ENSE00000671588.1;
Hs.X.ENST00000218425.2	EnsEMBL	CDS	41383	41475	.	+	0	gene_id	ENSG00000102302.2;	transcript_id	ENST00000218425.2;	exon_id	ENSE00001228999.2;
Hs.X.ENST00000218425.2	EnsEMBL	CDS	41640	41719	.	+	0	gene_id	ENSG00000102302.2;	transcript_id	ENST00000218425.2;	exon_id	ENSE00000671585.1;
Hs.X.ENST00000218425.2	EnsEMBL	CDS	46866	46896	.	+	1	gene_id	ENSG00000102302.2;	transcript_id	ENST00000218425.2;	exon_id	ENSE00000671584.1;
Hs.X.ENST00000218425.2	EnsEMBL	CDS	47407	47508	.	+	0	gene_id	ENSG00000102302.2;	transcript_id	ENST00000218425.2;	exon_id	ENSE00000671583.1;
Hs.X.ENST00000218425.2	EnsEMBL	CDS	47899	48024	.	+	0	gene_id	ENSG00000102302.2;	transcript_id	ENST00000218425.2;	exon_id	ENSE00000671582.1;
Hs.X.ENST00000218425.2	EnsEMBL	CDS	48200	48361	.	+	0	gene_id	ENSG00000102302.2;	transcript_id	ENST00000218425.2;	exon_id	ENSE00000671581.1;
Hs.X.ENST00000218425.2	EnsEMBL	CDS	49713	49856	.	+	0	gene_id	ENSG00000102302.2;	transcript_id	ENST00000218425.2;	exon_id	ENSE00000671580.1;
Hs.X.ENST00000218425.2	EnsEMBL	CDS	50753	51055	.	+	0	gene_id	ENSG00000102302.2;	transcript_id	ENST00000218425.2;	exon_id	ENSE00001125894.1;
