# Supplementary material for: Reference based annotation with GeneMapper
Source: Genome Biol. 2006 Apr 5;7(4):R29. doi: 10.1186/gb-2006-7-4-r29 (PMC1557983; doi:10.1186/gb-2006-7-4-r29)
Supplement: Additional data file 1 — A gunzipped tar file containing the data set of orthologous genes in human and mouse that was used to compare GeneMapper with Projector and GeneWise [file gb-2006-7-4-r29-S1.tgz › projector/ORTHS/region31/hs.fasta]

>Hs.X.ENST00000218425.2 53076257-53128969	reverse
aagtagtggaggcagattggagtgggttgaaagataagtgggaggtgggaaaatgaagac
agttgggtgtaggcaactcttttgagaagtttgtagaagagaagagaaggaggtggttgg
agaggcagaattcttggtaattgtttatttgtttttagatggaagaggtctatgtttaga
tgctgttgggaaggagcaaggacaaattcctaggcttcgtagcaaaaagtcaagagcttc
ctctacggtggctctgtttactctctgcagcaggtcaggttatttgctgagggttacagg
gcagatggagcacttggggtttgaggggaaaggagaaggtttgaaatggtcactgtggag
aacagagggagagctgactagtagggttgtgggtcaaaactgagggcctggtagaagctg
ggaaccatgggtttatagtggcacaaatctgtgaagttgaatagttttccccagcaatgt
ttagctgcctgggcgcaggcatggaaaaggcggacagttggaccgattcaagactgggat
gttgccaggcggatgcgacaaatcagggaactgagggtatttaagaaagtgactaagtaa
gggaccaagatatctggtctgagcaaagtgaaggagaatcagagacaggtcctctatgag
ccaagccctaggaacactcaggaacatgaagaaagggttttggaaaagagagtgaacggc
aagcagaggggggaagacctgagatgggatggaagggcagatatggggggagggggttga
gcccggagacttgcctgtggggaaagcaggctgagggggaattttttaaggggcaggagg
gccttgagagcggtagcagcgagaagtgaggcggccccgagcgagggggcgtggtcaggc
gcaaatcccgggcgagggggcggggccccggtaactgggtcccagtgccgctgtggctgc
ggctgcctctgcgaggctcccgcctccccaccccccttcccagggctccttcccgcccgc
cgccgccgagacccaggctgaagctggggaggacggtggagcccggcccaggccgttctc
ctgcccccgcggctggagcatcgtctgggactactggctgaaggcgagccccgcagccca
agcgcagcgcacacgcgcgcccccggccaccgccgttctctcttccctcccctcctctcc
cctcccctctcctccgcccccggcctcggctgcggcgggaggaagaacgcttcccaacca
gccaggagagcccagatctattcccattcggggagaaagaagagaccccgcacttggatc
cgaccgacttctcgccccggggccacggaagtggctcgccgtccaccggagagtccccgc
cgagcgtagccctccaaccctcgcccaaccgcagccgcatagacagcgctccccagcggg
cccccggccccgccgagcccactccccgcgcggggccggggccggggccggcgatgcctg
gcacggcagcggcggtggccgcggctgctgctgctgctactgccaccgctgccacggctg
ctggcccgggcccgggctgggggcttgagtctctgcagtggggctgagcccgcagtcccg
ccccccgatcctgaggccgctgctccgccgggcgccgggcctcctccgcccgcgcctccg
ccccaggagctggagccaagcggggagctcgggccccgcgcccaggcccggaccatgcat
ggccaccgagccccggggggcgccgggccttcggagcccgaacacccggccacgaacccg
ccgggcgccgctccgccggcctgtgccgactcggaccctggagcctcggaacccggactg
ctggcgcgcaggggctcaggttcggctcttggcggcccactggatccccagtttgtcgga
ccctcggacaccagcctgggcgctgctccaggccaccgggtcttgccctgcggtcccagt
ccacagcaccaccgggccctgcgcttctcttaccacctggagggctcgcagcctcggcct
ggtgagtgagcgactgagagagcatgggagcccgggccacgggcctggtactgggagcgg
gttcttgttctcgagccctctaagccccacctcggaacaggctcgcttacctcggccctt
tgggttccctcaaacccctcctcctccccacgtcccttggccttatgtccagtcctttca
acctctgtccccatctcctctctctgtcccttgtgcccctcaacctctccaacccccttc
tcctctgtctgctgaggctaatgggagagggagcactcgcgagaaaaagagggaggattg
caaggcagcaatccttggatatttggttggggaaaccagggtttcgtttggagaacagaa
gaaaaaaaggagccttacatttgccaagcgcctacattgtaccaggcactggactgggtg
ctttacatggattttcatttcagcttcaggaaccctcatgaagtagataccattagtccc
attttgtagggaaggaaactgaagctcagagaagttaagcaacttgcccaaggtcacaca
gctagtatggagccacgattcaaaccagatctgtttgtgtccaaagtctgtggtctttct
gcttccccaaactgaggctggagaccatgaaagtaatgccaagccttctgcttatgtgat
tttctcctgtactattcagcagccctggagtatgagcggaaaaaaaaaaaaaaaaaaaaa
aaaagaaagacggtggattgatccaaggttgagattttgccaggtgtgtgtggcgggaga
acaagggaaggaaggagtagaaggtgctgagagagaaaggtggaagaggtgggccttggg
agtcaggctagaggagaaggctggaggggctgataggtagggagacagcagaaaagccaa
cagaggcagaagccagttgtagcaggagctggagagctgcaggtccacgaggttggttgt
gatgtgaaatcaggatggtttcttggatttgaaaaggtggagcagctttaagtcaggctg
aggccacagaccactgcctttgtgctacacagacctgagtgtctgaggagcacagcagga
ccttccccatctggggacattctcatacgggcctgagcccaggagccacagaagaagagc
agcgcacatctgccctgccttccactgggactgaaggagttgttaagcccttgggggctc
ccgggttcacacctcaggctccacagatctctgggaccgtggccttgcaccaggtagcag
tagtgaagtataaagcatgggtaggatgtgccttttggtgccttcatgaccttgggctag
tcatggaacctctgggagatttcagggggctccctcagtgtgggctgaagataaccagct
ggcaacaggcccttaacaccttggcctgcatgttacttctgctggctttccaaactcccc
ttgacactgtgtaaagccagtgcctttttgcagctgccaaaacaggccacaagcactccc
accccaggacttttgcattggcttttccttctggctggaagctcttcccctagccctcca
cctggcttgctcctcgtcttgcatgtctcaggtcaaatgtcacctcttccaagagactgt
ccctaaccactttaggtagggccacttgtgagtctccatcagagactgtgagtgtgcttc
catctttgcacttagtacaatctgaaattatcttattgtatgtgtctactcgtttattgc
ctatcttcctctactagaatgtgagctccatgggggcaaggcgattatatctcttttgct
cactgttgtatccccagcaactagcgcagtgcctaacacgcagtaggtgttcaagaaatc
ctcattaaataaatgcctaaacagatactaaagaagcacatagtaggccctcagtaacta
ttgcctaaaagaaggacaccaaattcctgccctctggatactcttgatctgaaagtcagt
agctgggcaatgtctagacccccagtctctggcctctgtaatcaatacaaggtgatgatt
ctgagtatgccttcccaatccaccaattcattcaaattacaaatcataatacccttccta
aaccactctcctcctccccaaaaaggcaacacagagttcccaggatccttttccccaacg
aagtccttgcctctgtaattgcatagtgggtgtcttttttttttttttttttgattcaag
atggggattaggaataagacaagtgtcagggaaggacctggcctcctattctaactaatt
cactttgtgaccctgggtgagtgacttttcttctctgaacctcagtttcttcatctagag
aatgcaatgaggagtctatgaattaatggttgtaaagcctgcagcatggtataaatcctc
agcaaccaggagtttaaaaaaataaaattaagttaaaaaataagagaaaaaccttctgaa
gaagaggcggaggaattactcaggccctgactaggcgggcgccgggccatgtgattcact
gcagcatgggttgtgagaggccacctcccccactgcccagccggcccaggggtaggcaca
agtgacttggcttctctctccatgggactcgcctataattggccctaagagggcagggtt
agtggttgtagggtgtgtgtgtaagagagagacagagagggtttcctgagcttcaattaa
agggctgaaacatgctggtccacatgttaagatttctgtgtgcctgctgacttcctccct
aacactgctgagacctttattgaatcaccatctttagggctcagtggctcatcctggggg
tggggggaggcttttaaaaataataattgtatcttagccatgtgaacagccttgaattgc
ttcaaagtgctttctcttttagtgatcctgtctgcttcctggtggggaaaggtacagttg
ttattatgcccattttccaggttgattaaaccgaagtccttgttggatcactgggaaaac
ccagtgaaatgccagagaggggtttgagagagtcagaaagcggtttgcttgcaggggttt
gcagagatggttgctctattcctcagggttgaggcctagaatgtcctttcagatgcaggg
attgtggggatattggtgtctgaccctagctaagtcaaaggagttgcacctgatgttaga
gccgttttgtgggtaatgggggaaactgagccagttgaggggggcaaggggaggggctga
ctctttctcatttggatcctgaggcatcttcagagtctccaagagtaagaattggagcta
gaaaagactctagatactgcctcgttctgagtttccctaactgagtgagcatcagaatct
cttgttgaccttaaaaaaaaatgtgattccacactccacctcagagtgccagaatcttgg
ggttgacaaccaaggaacctattttcaaaagctccttaggtgattgtgatgcacagccta
gagtgggaaccactagttaagtccgttttccagatgggacagtgaggaaggctcagagag
gtagtgatttttttagccatcatcctacagtgagtcagcatcattagggccaggagaata
catcggcctccccatctaaggccctttccccagggccccatgtgggcttctgtcaactca
ctcccaaccgcaaatggaggcatgggattaaacacaaagggagagtcaacctcctgccct
catacacacaaacactggctgcctcagtttacccttattctcagctctcgtgaatggcta
ccatttggcagttcaaattggaaggcagttgccattctgggactctaggcagaggaaacc
ctggcatcatcagtgcccagtgcaggatctggccctaaggaagggttctagaggggtgtc
aataaagggttgtagagctagagaagaacatggaggacaattcaggtaagaggttcagtg
gaagcaaaggcagcgagacatggggcactggggaatagggctggtattgggaggagtgga
gtgacaaggctgacaaggaactttcttctgagggtgaagagaaaccatcgaagggtttat
taacgagaatgacatgctcagacggggtgtttggaaactctccctagctgcatggggaga
atggatggaaggggtgcaagagtggaagcagggagacaggcaggtgagtgttgcagtttt
cccagagagaggtgatagcttgagttagagcgatgggaggtaaggagggtaagatctgag
agatatttagatgctagcatggacaggccttggtagtagcttggatgtagaggctgagac
agaaggcaaagtccagattgctccatgttgttttctgaaaccaactacagtgacctggtg
gatgttggtggggccatctatatacaagagagggaggaggtttgagggaagatagtgaat
tatgtttgagacaagttgaattcgaaacgcctgggggtacatgcaggtgaagatggccag
caggcatttgtgggtttggttcatttttgttttttactacccaggatgatcacttttaat
attttggtctgttttctgctagatctttttctacatattgacgtatattttacataattg
aaatcatactatatgttcaactttatatcatgctttttcatttaatatatgtatttttcc
aatatcattaaaaactcttcatgaacattttattttttttgaacaacattttaatgactg
cataataatatgccattgtatggatttaccataatctttttttaaacttttattttaggt
tcaggggtacatgtgcaagtttgttatatgggtaaactgcatgtcagggggatttggtat
acagattatttcaccacccaggtaataagcatagtacccgataggtagtttttcgatcct
taccctcctccctccctccaccctcaaataggctccggtgtctgctttttgtttctttgt
gtccatatgtactcaatgtttagctcccatttataagtgagaacatgcagtatttggttt
tctgttcctgccttagtttgctaaggataatggcctctagctccatccatgtttctgcaa
aggacgtgatctcattcttttttatggctgcatagtattccatggtgtatacataacaca
ttttctttgtccagtctactattgatgggcatttgggttaattccatgtcttcgatattg
tgaatagcactgtgatgaacatacatatgcatgtgtctttatggtagaacgatttatact
tctttgagtgtatacccaataatgagattactgagttgaatggtaattctgcttgagtta
tttgagaaatcaccaaactgctttccacaatggctgaactaatttatattcccaccagta
gtgtataagcatttccttttctctgcaacctggcatgttattttttgactttttagtaat
agccattccgactggtgtgaaatggtatctcattgtggttttgatttgcatttctctaat
gattagtgatgttgagcattttttctttttttttttctctgtcacccaggctggagtgca
gtggctctatctcagttcactgcaacctccgcctcccaggttgaagcaattctcccacct
cagcctcccaagtagctgagattacaggtgcttggtggcaccacacccagctgatctttg
tatttttagtagagacggggttttgccatgttggccaggctggtctcgaactcctgacct
gaggtgatccaaccgcctcggcctcccaaaatgctaggattataggcgtgagccaccacg
cctggctgatgttgagcatttttttcatatgcttatcggccacatgtatgtcttcttttg
aaaagtgtctgttcaagtcctttgcccactttttaatggggttgtttattgcttgttgat
ttaagttccttacagattctggatattggacctttgtcagattcatagtttgcaaatatt
ttctcccattctgtaggttgtttactctgttgatagtttcttttgctgtgcagaagttct
ttcatttaattaggtcccatttgtcaatttttgtttttgttgtaattgcttttagtgcct
tcattatgaaatctttgccaggtcctatgtccaaaatggtatttcctaggttgtcttcca
gggtttttatagttttgggttttacatttaagtctttaatccatcttgagttgattttag
tatatggtgtaaggaaggggtccagtttcagtcttctgcatgtggctagccagttatctc
agcaccatttattgactagggagtcctttccctattgcttcttttgtcaactctgtcaga
ggttagatggttgtaggtgtgcggccttatttctgggctctctattctgttccattggtc
tgtgtatctgtttttgtccagtaccatgctgttttggttactgtagccctgtaagtatag
tttaaagtcggtagtgtgatgcctctggttttgttttttgttgttgttttgttgttgttg
ttgagatggagtctcgctctgtcacccaggctggagtgcagtggcgtgatcttggctcac
tgcaagctccgcctcccgggttcaagcaattctcctgcctcagtctcccaagtagctggg
actacaggcacccgccatcacgcctggctaattttttgtatttttagtagagacggggtt
tcaccgtgttagccagggtggtgttgatctcctgacctcgtgatccacccgcctcggcct
cccaaagtgctgggattacaggcgtgagccaccgcacctggccttttttttttttttttt
tttttttttttttttttgagactgagtctcgctctgtagcccaggctgaagtgcagtggc
atgatctcggctcactgcaacctcctcctcccgggtcctggttcaagcaattctcctgcc
tcagcctctcgagtagctgggattacaggcacacgccactgtgcccagctaatttttgta
tttttagtagagatggggtttcgccacgttggccaggctggtcttgaactcctgacctcg
tgatctgcccgcctcggcctcccaaagtgctaggattacaggcgtgagccaccgtggttt
ggtttttttgtttgtttgtttgtttggttggttttttcagacggcgtgtcactctgtcgc
ccaggctggagtgcagtggcatgatctcggctcactgcaacctctgcctcctgggctcaa
gtgattctcctgtctcagcctcctgagtagctgggattacaggcgcccgccaccatgctt
ggctaatttttgtatttttagtagagacatggtttctccatgttggccagactggtctcg
aactcctgacctcaggtgatccgcctgcctcggcctcccaaagtgctgggattataagct
tgagccaccatgcccagctggctttgttctttttacttaggattgccttggctatttgga
cacttttggttctatattaatttttaaatagttttttaaaattctgtgaagaatgtcatt
ggtagtttgataggaatagcattgaatctgtaaattgctttgggcagtatggccatttga
acaatattgagtcttcctatccatgagcatggaatgttttcccatttgtttgtgtcatct
cgcaagcaggcatttggacgtaagattggaaagttcaggaaagaggcctgggccagtgat
gtttgggagttttcaccaccaacacataccatgtatagatctgggagccagtcccatcct
tgaagacagacagtaaggttggcagggtcacactcagatgaattattcagtacctgctgt
aactttgccatagaaatgccttttttcaggggaaagcagtttttaaagtatattttcatg
aagctgagacccagccgtttttaaggcatatttgagggctgggcacggtggctcacacct
gtaatctcagctgctcaggacgctgaggcacgagaatcacttgaccccgggaggcagagg
ttgcagtgagccaaaattgcaccactgcactccagcctgggtgacagagcaagactgtgg
ttttgttgttgttgttgttttctttgtttttgctttttgacggagtcttgctctgtcgcc
caggctggagtgcagtggcaatctcggctcactgcaacctccacctcccaggtccccgtt
caagcaattctcctgcctcagtcttcccagtagctgggattacaggcgcacaccaccatg
cccagctaatttttgtattttaagtagggaaagagtttcaccatgttggccaggctggtc
ttgaactcctgaccttgtgatccgcccgccttggcctcccaaagtgctgagattacaagc
atgagccaccatgccaggccaagactgtgtcttaaaaaataaaatcgaccgggcacggtg
gcacacgccagtaatcccagcactttgggaggccaaggcgggtggatcacttgaggccag
gagtttgaaaccagcctggctaacatggcgtaatgttgtctctactaaaaatacagaaat
cagccaggcgcagtggctcatgcctgtaatcccagcactttgggaggccaaggtgggtgg
atcacaaggtcaagagatcgagaccatcctggccaacatggtgaaaacctgtctctacta
aaaatacaaaattagctgggcgtggtggcgcatgcctgtagtcccagctactcgggaggc
tgaggcaggagaatcacttgaacccgggaggtggaggttgctgtgagccaagatcgtgcc
actgcactccagcctggtgacagagcgagactccgtctctaagaaaaaaaaaatcatcca
ggtatggtggcacatgcccataatcccagctactcaggaggctgaggcaggagaattgct
tgaacccaggaggcagaggttgcagtgagtcgagattgtgccactgcgctccagcctggg
tgacagagcgagactctgtctcaaaaaaataaaataaataaaataaagcatatttgccgg
gcacggtggctcacgcctgtaatcccagcactttgggaggccgaggtgggtggatcacaa
ggtcaagagattgagaccatcctggccaacatggtgaaaccctgtctctactaaaaatac
aaaaattagccaggcgtggtggcgcacgcctgtagtcccagctactcgggagactgaggc
aggagaattgcttgaacccaggaggtggaagttgcagtgagccgagatcttgccactgca
ctccagtctggcaacagagcgagactccatctcaaaaaaaaaaaaagcatatttgaagcc
agtcatggtgcctcacacctgtaatcctagcactttcggaggctgataggggaggattgc
ttaagggcaggagttcatgaccagcctgggctacatagtgagaccccgtctctacaaaaa
atatttttaaattagcagggcatggtggtgtatgcctgtagtcacagctacttgagaggc
tgaggtggaaggatcacttgtgtccaggagttcgaggctgcagtgaagtatgattgtgcc
actgcactccagcctgggtgacaaagtgagactctgtctcaaaaaataataaataaataa
acatatttgcatgaagctgagacccatttcacgtacacccagggtagctggctattgcaa
agtattgagggaggagtacttctgaaaagcaaatcaaacattggtaaagtaaatttgtgt
ggttcccagtgttctctctgttgagggcatcctgagaggccagtgagggggtttgcttac
ggaaaggagaagagagggcttgggacaggaggggatcgtggggtctgctggggagttttg
gagagaagtagtttgagattccaggggagagtctggggaaagaaccaaatttggttccta
gtccactagggccttccaaacaaacacaacaaaatgtaaagactctgggtagctgggaaa
aggacttccccagacaagactaaaagaatagaagcttctaaattgcagatggctggcagt
ccgctcttggccctttcaggcccctctgtccctgggggagggcccaggtggggctgcctg
cttcctcaagggagagtggagtggcagctaacaatgccccacacaaacccaagccatggc
tttctgggggccagttagctaaatgccttaggcagatgtggagctggccagacgctggct
gggtggggctaggacctgtctggaatgagggcaggaaatgcagtctgccattggctagca
ccacagagttcagttccctcatctggagagagcaaacatctttggagcaatgagtccagc
ctctctgggctctggtgcccagttccttggacctagaaggtgtgacacctccaaacggtg
tctgaaaacacacacagctcctgagacaaggctgcagggcatagccgggggagcctcagc
actcctagctctgctattggttcactgttcctccaggcctcccttcccctctcagggtct
tagtttccctatttgtaataccacaaacctggtcattgtggcatcaataaataatacttg
gtgagcaaatagggtacaggggaagggagagtgaaagaggggagcaaggggggcatttct
ttatttaacatgtacctgttgagtgcctactatgtgctaggccctgtgcttaggtgccag
gtaggcaacaagacagtcactatccctgtcctcgtggagctgatatctagcaggaaagac
acactacaagcaattccaagtgcagatgctgcaagaacacatgagggtggggggagtggg
cggacagggcaaaggagatatttgagttgagacctgaaggataaataggagtccagaggt
agggagaggcagactagcagttcgggtcacgggaacaacatgtgccaaagccctaggcgg
aagagagcactttcgaggaacagacaaacggccattgtggctggatcgtggggcggggaa
atgttcctgagctaggccttccttgtccctgtgctcaggagtttcacccctgaaggcaaa
gggagcccttcacaaggctgaagggattgcaggggactgtgttttccaaaagctggcagt
ggtgtagagaatgcctcgtagaggcccggaagatgggagtgaaatcagttagggggctgg
agggggaatgaagcatagggattctagagcaactgaccatggtgcatctaaaggacttgg
ggcctggctggacatgtgggttgagggagaggaataaacctaggacttgggcttgggcag
ctgggcggatggagttgtccttcctgcgatggggaaggcaggaggagaagcagaccgggg
ctggggtaggagtgtcgttcacgatgtgctgaggctgaggagcctgaagacaggacatct
aggtgacagcacccagttggcatcagatatgcctatctgggtcccagagtaagggcaggt
gggtgaggggcacaggtatgtagctgagactaagagggaagagccctccttggcgcttcc
ccatggcccctgcagggaaagggttaaatcgcggagggaaggcgcctgtggaaagcggga
aaggcgggactggcagggctggcctttgggagctgcagctggcatagaagcccttccgcc
cgccagggcctgctaggcctgggccgccaccgcccacaccaccgcctttgccttcgcctt
tgcctttgccttccctgctccccctccagccccttccctgctcccctaggctgggggacc
cccctacctaatgcattccaggtgtagacgcagcccctcccccaccgcgcgggtgtggga
ggggcagggaaggctggggtcactttcaccgcatctcttagggagcatctcccaggcttg
ctgactgcttctctctctctggagaattccctcagggatctctgtttgggcctccctgac
tctggcaggggctggcagcagagagagccccccagacccaggtccgccactttctaaagt
gtcacgtgaccttgggcaagtcatctcacccctctgagcctcggttttctcatctggaaa
atggggctgtcattcccaccttctagggttgttgtaaggattcaatgccacagatccatc
cccagcccttggcatggcacattgtcaccatgttcaacagatggccctggcctgcccttt
ttgttcctgcccctctgcctgggtctgtatccctcgctgactaccatgccctgtgtggac
ctttctgtctctgtctcccttctgacttgtcccttccttttgtccatctccctctatgtc
catctctgggtctctgtggttttcctgtcctctccctccttgtgtttgtcccagtgtctt
tctcttatcatctgtcttttcccctcataatccttctgtgtctccaactctcagatttgg
ccaggcctctggtgaatgggaagggagatgggtgggtgttggggtccctggggttgaggc
aagggtcagagggaccatccccctagcggctttgcctcacaggaaggggaatctcagcca
gcgtggcagccccagcatctggtaattactgctcccagtgctcccagctgcagttccact
cccttcccttcctgtcctctgaagtccccagctcctcccggggcgggggagggagatggg
cgggggtggagctaccgccccctatcctctggcctctagtccagagaagcagggaggagg
tggccaggccctcacagtaatcaaggaactggaagagggatgggctgcttgtgctctcat
gtggctgcttggtttgtctgtgtgtgtgtgtgtgtgtgtgtgtgtgtgtgcgcgcgtgtg
cgcgcgcatgtgcctggccttctttgtccccgtggatctattttgtgtgtgtgtcttaat
gttcttgtttctgtatggccatctgtatgtttgcatatagatccatgtgtgtctctgggt
ctgtatgtgttacgtgctcctctgtgcctggttgtatgtcaccttggccctaagtatgtg
ggagtttctagatgtttctgcgcatgggtctccttagatcttgtggatgtgtctgtctgt
ttctatacctgtgtctgttcccgtgcctgcgtctgcctctgcatgccccctataggtcta
tggttgtggtgtagggaagggggtgtctgcttgcttgtatcttttggcctttcctgatcc
ttcttcctgctgtggagccttcttgcaaacccatgacattacgtacttcaaatatatgct
tcactcatacctccccacccaatatccacacttttgcccactcttcttcccttgtctgca
gaaccattctcagtccatctatacctaaaaaaaacacaccccatcctggatggtgcaact
aaaaaccacctcctttaggaagtcttctctcctcccccctccaaatgtgatttctttccc
aactcagcagtcactgaaggtgtgctctgtgactctggacacagacacacctgggatctg
gtcccagctcaaccacttttagctgtcctcaggcaaattattttgcctctttgtgcatca
gtttcctcatctgtaaaatgggtaatagctcaccggatcattaggaggatgccatacgag
atagcatcaacacaacacctggcccagagtgggtgttcagcagttgaatcctcatatctt
atatcctctactaaaaagtgaacagcttgagttccagagatttctgcatattcttacaat
ctcctgctctctcttctttaggcatcctgcacagggcagaaggtaaatcgggtcacacag
aacaaaaggcagattccaattcagggaacttctgacaagtaatgcatgggccagctccct
gagcctgctcagacacagaggaaactgggcccttccagggagtgggagataggacctgca
aggcttctactcaagggcaagagcatgtgagatagggcaaggcataaacagcaggagtag
aatgagccttcaggatcatctaactcagatagtgcaacatgatggcccacaagttgaatt
tgactcacaagtttcatttggcttgcccacagtttttaaaattaagggacttcacatgaa
aaacctggatttcccggccgggcacagtggctcatgcctgtaatcccagcattttgggag
gccgaggcgggtgaatcacctgaggtcaggagttcaagaccagcctggccaacgtggtga
aacctcgtttctactaaaaatccaaaaattaggcagatgtagtggcgtgtgcctgtaatc
ccagctactcgggaggctgaggctggagaatcgcttgaactcgggagacagaggtagcac
tgagctgagattgcgccactgcactccagcctgggcgacagagtaacactctgtctaaaa
aaaaaaaaagaagaaaaatctggatttctggattcccttgaaatattggaagacctgaca
atacagcgccacattactgcaagatgacacctgggtggaggggagaagctgctgcttcta
cttcaggttaggcatgtgctttccagtttaacccagtccccaccattccccatggcctta
gactgtcccactctacagaaagttcctcactttatactagggtctgcactttacagaaac
atccttctctttacagaaggggcctcactttacaaaaaggagttctcctttttaacagtc
ttctgttttgtcatgatccttaagagtcctttggttacaaacaggccatccattttacaa
aagggcctttagagaactctcctcactttacagcatgtccctccactttgaagaaggctc
ctctttttggaaaaacttcttccctttacagaagggccttctgtttatcaaagagatctc
catttcacagaaagtgtctccgttttgaaggatggaacactcttcaggaaactcgaaaga
gttaggaagctcctgacttgccagaatggcccccacttcttgaaagtgtcttcacactat
agaaagtgcctccatttttctgcagagtccttatgttgagaagaatagtcgacttcaggg
aaggaacccctgagctacccacagggttcctgtaaacagctccttctgcacatttcacac
ttgaccgagctttgtgtttgaactttgagagacaacatctgccaggtcaggcagcctggg
tgcagtctggccttgaaggcggagtggggcagctggcctgcagttcacattcaaggggca
ggtgggaagaggtggggcagttatggctttttttttttttttttttgtcaagcggaggga
tgccccttcccctgacagaactggcttcccaaaaggcactttcctttctgctgttcttct
ccactccctctgctccctttccccaccccacccccaggaattccagctgtcccaggagcc
tacctctctgcccggaaaggaaaagatttgagggctgtagggagaagtttgcctgggctg
tcaggagacctgcgtgctaggggctggcttctgctcaccctaggatctcgctgattgctc
acaacaagcagaacacacgttttctccccattttagcatctctgcagagctatccttcat
agctgtgggccccaaatggggaaattggggcccagagctttgaagccacttgccccagga
caccagggagttaatggccaagggccagtctggggccctagtagctgtcttgagattaag
ccaaggctacagctgggagaagtgagaggggctgctactagctgggagggggaaaacttg
gcagctgagattcccaggaagggttgagggagatgcagggtccagttccagtgggaatgg
gcaaaaggagcccttgtcctcagacacagctagatgctggactttctctgccagtaaacc
cagaagcatgtgctcagggcacctgccacgcaggggcatgcagcaaccagaaacaatttt
tgcaaggattttcctatttcaataataataaattgtcatgggaaaattcaaacctcagct
acacttcttgacacttattttacagtttttttctggtttgtattttgaattgaatttgaa
tggggaggacagggcaccattgtcttcactgccctaccacctcgcataggaatcctgccc
tgatctgcagagctatcctggtgagtggggctaggttctgtgtctctcactggctgagtt
tgcttgtgtttctcagtgtatatacagttttacgttgggttgcagcctacagcccgtggg
cttatgtatttatgtgtgtagttttgtggctttgtggatgtgtgattctgttggttttca
aatttaacccatatcactctgtgtgtgtggtggggtgggggtgggtcactgtgctctttc
ccttccttgtcccataggctcccccaaaccaaggaactgctattattgtccttctttcca
gataaagaaactgaggctcaggtagatggggagacttgcccagggccacacagctagtaa
aaggtagtgttgtgatctaaactgaggtctgtgcaagtcctaagccagctgttcctaata
caggtgctgcagcagttcaatccgtgcagttcagtcagtgatcatgatgacaccaccctt
gttgggaatagtcaagtatcatagttttataaattagtgacttaagaaaaaaaaaaagac
cagattcaaggccatccctgaaataatggcactgtcgtgagcattcagatgcccatggca
gaaaaaattgggtagagtccctagcctgcttgaggcttaagtggacaagagtctggggga
actctggctaccaggtgctgtcttgaaggcccggctctgccacattcatttggaagcttt
ccctgactagcgttgccagaattagccttcagaaagtatttaatacaattagatttgaat
ttcagatatacaataagtcattttgtttttagacggggtatcactctgtcgcccaggctg
gggtgcagtggcatgatttcggcccactgcagcctccgcctcccgggttcaagccattct
cctgcctcagcctcccgagtagctgagattacaggcgcctgccaccatgcccagctaatt
tttgtatttttagtagagacggtgtttcgccatgttggtcaggctggtctcgaactcctg
acctcatgatctacccacctcggcctcctaaagtgctgggattacaggcatgagccactg
cgcctggcccaacaagtcattttttaagtatagcttaagaaattgttagtataagtattc
atgagacatattatactaaaacattccttgtttatctaaaattcaaatttaactgagtgg
ccgggcatggtggcttacgcctgtaatcacagcaccttgggaggctgaggcaggtggatc
acctgaggtcgggagatcgagaccagcctggctaacatggtgaaaccccatctctacaaa
aatacaaaaattagctgggcttggtggcaggcacctgtaatctcagctattcgggaagct
gaggcaggagaattgcttgaacccaggagtcggaggttgcagtgagctgagatcgcacca
ttgtactccagcctaggtaacaagagcgaaagtccatctcaaaaaaaaaaaaattaactg
agtgtcctgtattttatctggccaccctatccattctcctccactgagcttccccagtcc
ccacaggctcgccctcgttgcctttcctgagttagagtctttgtctttgagattgggagc
tccctgagggtaagggtcaagattgcccttctggcctgctgaatgcctgggggggcaggg
gtttgagagtggggcaggaagggtgcataccccacccccatccccacagcagagctggca
cagtgcactggcactcctggggtgcctagagtatgctttcctaggtgacaagagatgtcc
gagtggcagtggtggttgtgtgtgtgcagttgtgccgagcacggtgcacacagacatgag
tagctctgtggttctctctctgggtctttgagggatgtgcacagttggtgtgtggctggg
tacatttccacaaagtgttatcagatttggtggtggctgggtgtggtggtacacacctgt
agtcccagctacttgggaggctgagacaggaggattgcttgagcccaggaattcgacacc
agcctgggcaaaatagtaaggcctcacctcaaaaataaaaaataagaaagatttggtggt
gtgaccaaatgtgtgtgacgggggctttttggtgatctctgctctactgggcattgggga
attataaatccgttgatggaaggggcagtgctggtggaggatcttgtcaggtgtggaggt
gtgggtgtgggtgtgataatgttgtggattatcaaccacaagaaaaatgggctggaattg
ggcacactggctcatgcctgtaatctcagcacttttggaggcagaggcaggaggatctct
tgaagccaggagtttgacaccagcctgggcaacaaagaaggaccccatctctacaaaaaa
aattaaaaatagccagccatggtagtgagtacctgtagtcccagctacttgggaggctga
gatgggaggatcacttgagcccaggaatttgaggttacagtgacctgatcacactactgt
acttaaccctaagcaacagagcaataccctgtcttaaaaaaaaaaaaaagggctggagaa
aatgaatccaggaccttgctgggtagggacgggatggggcagtgggaatggctgtggttt
ctaggaaggaggaggggggcctaccctgggagctccccaagggcagggatgggattttct
catctccaagcacagggtctactaggttcaaaaatattctggagaccaaactcagccaag
gaaagccatagagttcagcatggtcatgaggggccactgagagctagctgagaagtttct
ttttttggtgtttttgtttgtttgtttgtttgtttgtttttgagacagagtttcgctctt
gttgcccaggctggagtgcaatggtgcgatctcagcttaccacaacctccgtctcctggg
ttcaagcgattctcctgcctcagcctcccggtagctggtattacaggcatgcgccaccac
gcccagctaattttgtatttttagtagagatcgggtttctccatgttggtcaggctggtc
tcgaactcccaacctcaggtgatccacccacctcagcctcccaaagtattggaataaagg
cgtgagccaccgcgcccggcctagctgagaagtttctattttcccatggacagtagggag
ttacagaaggttcttgtgcaggtaagtggcatgatctgagctggactgtacgtaagttca
ttcagccacctggagggagcaagacttggagccaaggaggccactgagggaaaataggag
acagggaaatgtaggcagagagacaagggagagggagttctgaaacgagagggagggatc
ttgaaccttctcccgctcagtgaaacctagcctggttcttggccaggcctaggctcctaa
actggacccctgttcaactccctgtggacagggttgaggggtgtccctctgactagctac
actgcagtttgtgactttcggaagccgttgggtccacccgcccctcctggttcccctctt
ttccagcttgcccttggagagcagggttaataagaaaggaatccagtccatgaccagtct
gcccaaaagtgtgccattcattgatttgctctgtgaccttgggcaagtcactgcctctct
ctctgactccatctcctcactagaaactgggctgacaatctcttttcctctcacctggga
ctccagggaatctttgcatttcattcagcctcctcttcctgcagggctgcctgcaaggag
gcagagagaatggagaggcaggtctgtctgtgggctgtcaggtgagatgggtgaggaggg
agcaatgggtgggctagggcagggccatggaaagtgggatgtatggtcactccatcccga
ggaccagcactggaggagaaggagagcagcattatccagggaccctgctgctttgctaca
gatagggtagggagggcttgcccagagaggcctgcctgctttgaggtgtggagataggtg
ggctcctccaggcccaaggaggcagacaaggggcaccagggaccctggcacctatgtgtg
tatatctgaggaggggtctctgcatggcagggtgcctggctttactcactgcctctctgg
ccctgtcagctcctctctgtctctctcccttgctctggccatgtgtctctccaaccacat
ctccgcctgtgccaccctccaggtgattcatcttcctcacccccacgcccagggggaggg
cagggcaagaccaggccaggatgtgctgagcagggcagggtaagcggcacagctgagtgg
agaggagcgcctcctccatcctggccaggccctgccagcttaggtggggaaggaagtgag
gaacgacacccaaagcaaggtacagagttggggaggggcgctcggcctggggcctggggc
accctgttccctcagtgctgggaaaggaccctgatctgagtcccctggggtggacctggc
tgggatgtagccaggggtgaggtcaggggcctagggaagctgctggaaccctgtgggttg
ggctatttcttccctccgggactgggagacctaaaatcccctgtgactctttctgcctgt
gtgaccctggaagggaggctgcagaggtctttgtgtgtgtatgttttcacagcagagttt
gtatgtgactatttaggaggaggcaagtgtcccacagtgtgtgtattcctgggcctatgg
ctaagacccagggacaccgtggatgtgtttgttagatgagtatgacatagtaaatgacag
ttgtcccttggtctccatggggaattggttccaggacagcctgaagataccaaagtcgcc
aacactcaagtcccttatataaaatggcatgttgtttgcatataaactatgtgtatcttc
ctgtatatatatatatattttttttttgagatggagtctctgtcgcccaggctggagtgc
agtggcatgatcttggctcaccgcaacctccacctccctggttctagcgattctcctgcc
tcagcctcccgagtagctgggattacaggcatccaccaccacacccagctaatttttgta
tttttgtagagacagagttttgccatgttggtcaggctggtctcgaactactgacctcaa
gtgaaccgcccgccttggcctcccaaagtgctgggatcacaggcgtcagccaccgcacct
gacccttcctgtatactttaaatcatcgccagattacttataatacctaatacaatgtaa
atgctatgtaaatagttgttatactgtactgggttttatttatataatttttattgttgt
attgttattttttgtctttttttccaaacatttcgatcaatcagcctccatgcagaggcc
gaggatgcaaaacccatgaatgtggagggccacctgtatgccacatgtctgtgattgtga
gttcgtgtttctgagtgtgtggtatcatgtgactttatgctgttttgccactgtatgtga
ttgtgtctgacatggtataattgactctgtgcctatagtctttgtgtgtaaccatgtttg
caggtgtgacatggtgtgtatgacactccatggccctgcaattgtgagacatagtgtaaa
tgacaatgtatatcttttgtgactcagtgaaaccatgtttgaagaatgtctaactgggta
tatgattgtctgtggttgggcggttgtatgaagctgtgtgtgagatggcagaattgccat
tgtgtgactctgtgtctttgtgactgcatgaccatgtttgcaggtgtgtgtgatactgcg
aggctgtgtgatcgtgtgtgaggttgtggccgcaggtctttgtgactgtgtgtaactagg
ctttcaggagggcgattacctgcagttgggtgaaatggtgtaaataacaccaagtgtttc
tatgactgagtgggcccatttgtgactagtcatttatgagactgtgtgtgatataagcta
acagaccctttgtggctgtgagtgggaggccatgtggttgtggcacagcataacttacac
catgtgatggtggtacctccgggagctcttgactactgctcactctcttgtcctcacacc
tgtttgcctccatctctccctatgcaaggggtttttgtggctcccttctgctacaggatg
aatgtcagcctagcatccaaggcctttcccactcctctctggccccacctgacttctcta
tcatttgaggcactcccacagccccctgcccagccaggaccacatgagccccacattcct
ttccttggggcatgccatccctggggtgggggtccctcactgcctcccagaccaaatcct
ctctcctaagcatgaccatcatctcctctagagccaaagatagaggtggctttaggggac
atacagtgagggaagagggacagtataaaaaggcctcccctttttctgaactggctgctt
gatttaaagttattcctgtgacctgaactctggatgttgcacgtgtgtgtgtggcagagg
tggaagatgcatgtgggtctgtgtagatgtggaagttgaggaaggtagtacagattgctg
agaagttgggattttctttttcatttttcttcttttttttttttttcttgagacagcgtc
ttgctcttttgtccaggctggagtgcagtggggtgatctcagctccctgcaacctccacc
tcccaggctcaagtgatcctcccacctcagcctcccaagtatctgggaatacaggtgcac
accacactgcccagctaacttttatattttttgtagagacagggtctcactttgttgccc
aaactcatctcaaattcctgagctcaagcaatcctcccttctcagcttcccaaaatgctg
ggattacaggcatgagccactgtgcccagccagaagttgggatttcaagaagcaaaactt
gctcatgaaacacaatttcatcatttttaagcacacttagctgcacaaaattgtaaacaa
gaaagtctagatattctcagggccttaacaaaagcgttgaagaatggtttatactcagca
tacctatgtggctgtagaaacaagggctgcaaacgcatgtataaactttagggtgctcac
agccacccccagcctggttaaactccctagtgatactgcctgctgacatacatggaatca
atgcactagtcacaaagaattcttatctattgatgaaaacagccagccccagccctgggt
ctggctctccatctgagggctaggataggggcttcccagaaaaacactgtggccaggaaa
ggggctcagagaaacccaataccccagatagctgctaagacatgccagtcctaactttaa
ccccagtcccctttgggttaaagtcagttacttcacacccattttctcccttcctgcagg
gctgcaccagggaaaccggatcctggttaaaagtttgtcccttgaccctggccaaagcct
agagcctcatccagaaggtccccagcggcttcgctcagacccaggtcccccgactgaaac
ccctagccagcgtccttcaccactgaagcgggcaccgggcccgaagccacagggtaagtg
gtcctggaaaagagcagagaagtggcccaggggagggtacagaggaggggagaagttagc
cagtggcagagaagagggtttgttagaaggatagggagccaccatgctcccagggcagtg
ctacctacctagtgcacagagtgctgtggcctgaggctaatgtgtgcatactgtgatctc
accttagcccctttgtgtctacctcaggcaaaggtgcagattggtgtttgtggaaggggt
tgtggcctggccatgacagccagccacctccaaatccagctttttttttttttttttttg
agacagaatctcactctgtcaccaggctggagtgcagtgacatgatcttggctcactgca
acctccgcctcctgagttcaagcaattatcctgcctcagcctcccaagtagctgggacta
caggcacgtgccaccatgcccagctaatttttgtatttttagtagagatggggtttcacc
atgttagccaggctcaaatccagctcactgatgtctcccttctctcttccccattcgtct
ctccagtgcccccaaagcccagctacctgcagatgccccggatgccccccccactggagc
ccatcccccctccaccatcacgcccactgcctgccgacccccgagtggccaagggcctgg
ctcccagggcagaggccagccccagttctgcagcagtatcctcactgattgagaagtttg
aaaggtgagtctggtccctagggcaccctctaggggaaagggggagcctgggacaggaag
ggatagtcaggagaggcctctcagtcaagctcataccctgcttccatgtgtgtccaccac
ccacctcagagagcctgtgattgtcgcctcggatagaccagtccctggccccagcccagg
tcccccagagccagtcatgttgccacagccaacctcgcagccaccagtgccccagctccc
cgagggtgaggcctcccgctgcctgtttctgctggctcctgggccccgggacggtgagaa
ggtgcccaaccgggacagcggcattgatagcatcagctcgccatccaacagcgaggagac
ctgcttcgtcagtgatgacgggccccccagccacagcctctgccctgggccccctgccct
ggctagtgtgcctgttgccttggccgacccccaccggcctggctcccaagaggttgacag
tgacctggaggaggaggacgacgaggaggaggaggaagagaaggacagagaaatcccagt
gcccctgatggagagacaggagtctgtggaggtactgacctgtgttcaccgagaggcagg
tccatgtggagaacctggaagcgccttttgtgcttgattcttcccctagctcagtatttc
tcgaaataggaccttgtttccaagctctgtgacactgggcaagtcttttccctttctgct
tccctaccataagcctcagtttccttatttgtaatacggaaagtctcttacttacatcca
tagagacttctcaacagctggaggaggggcgcaagagctagagccctgcaggggcccgag
gctgtgcagatgaaggctcttggcagcagagacccctttctgtgcccgggcagcctaaca
tttcttcagaaggcaccatcgcacttgagttagatctcagccggaatacttgctctgcta
ggaccaagctcaagtgtaggggccaaagccagggactgccggcatggcaggtagtcaaca
catatatctaaggaataggaaactaggccaacaggcaatgagttttatacgttcttatac
ttttgtgcttttctcacaccccaggtactcagcaagcccttgctgatagtgtactgagtg
ggtgaataaatgattaattaacatttatataccatttaatctgtagtctgatgtgtttta
tttatattaaattatctaattgtctccattaccaatggacttcagtcctattattatttt
gttttggttttgtttttgtttctcaccagcctctacattaaatagattctattattatct
gtatttatggatgaggcgtcctaaatacagagctgttaaagaacttacacaagctagtga
atggcagagcttaggatttgaacccaggaagtctgacttaccatcccacatgcttaacca
ctacactctgctgagtgaatagagagagcgggtgaatgagttgttgagtgagggagtgca
cgtcatcagaatggaggggtaggctttatggtagactggggactcagggatgaagctgaa
ggacttacagatctagagatgggggtcaaggttatcctagggtggtattaggcttagagt
ggcatgggaactgttttaagaattctgggggcttgggtgagggttacgatagaggatgat
ggatcaggggttactgtttctcctttccagttgactgtgcagcaaaaggtgtttcacatt
gccaatgagctcctgcaaactgagaaggcctacgtttccaggctccatctcctggatcag
gtgagtggccccttgggggtacgagggccccaggaccttgtaggtgcgtttcaaggaggc
agtgatagggcctgagttcaatcccaccattgtggccagaatttagaggcagtaaggctc
ctctctgaccttgaagtcagcttgtccctgaagccatctctgattatgccccaagcttga
tcagtgagggctgataccaaccctcactcctaacgctgggcaggtacaccagccctgact
gcgactctgacactagtactgacttggacccagatcctgaatttatccctagctgtgaac
ttcattctaaccctggccctattccagatcccaaatccactagaatccctgagagtagag
atttttatctttgttcactgctctatcttaccctctatgacagtgcctcgcacacagcag
acattcaaaaatattcattaaatgaacagatctaattccaactttctctctgaccctgaa
tctaattctaagcctgaccttgatcctgacttctaattgttccaaagcctaactcttggc
agcagggacccctttctgtgcccaagcagcctaacatttcttcagaaggcaccctcgcac
ttgagttagatctcagccagaatacttgctctgccgggaccaagctcaagtgtgggggcc
aaagccagggactgctggaataacctgaaatccatctccccaatatataaccctaacccc
attccctgtctcctcagtctcaagaccaatgctgatcccaaagctccacaagcctcccca
caaatactgccctcacccttcaccagccaagccccaggcccagctgggctgagtgcttct
gccctgccccacaggtgttctgtgcccggctgctggaagaagctcggaaccgcagttcct
tcccggccgacgttgtccacggcatcttctctaacatctgctccatctattgcttccacc
agcagttcctgctgcctgagctagagaagcgcatggaggaatggtgaggggccctagacc
tagactgcccactcccctgtccacctgcctgccgagcccagacccagaggtgtacacaag
acttcatttctgcttgctcttcctcttagtgacttttgaaaaaggaatcagagccgggca
cggtggctcacacctgtaatcccagcactttgggaagctgaggcaggtgaatcacctgag
gtcaggagttcgagaacagcctggccaacatggcgaaaccctgcctctactaaaaacatt
aaaaattatcctggcgtgatggcacgcgcctgtagtcccagctactcgggaggctgaggc
acaagaatcgcttgaacccaggaggcggaggtgtggtgacccgaaattgcaccattgcac
tccagcccaggtgatagagctagactctgtcttaaaaaaaaaaaaaaagaaaaagaaaaa
agaatcaggcccaagctctgccttcgaggacctcccagtctgatgtggaacacagaccag
aactcagaaaattgcaacagaatagcatagcctacaggagtatgaggttaggagccaaat
tggctgagttcaaattccagctgtgccacttgctagctttgagcaagtttcttaagttgc
tatgcctcagtttcctcatctataaaatggggggaaataataacggcctaccttgtaggg
ttgttttaaggattaaataacttaatacataaaagagcttagaacagtaccaggtatagg
ccaggcatggtggctcacacctgtaatcccagcactctgggaggccgaggcaggcggatc
accaggtcaggagagcgagaccatcctggctaacacggtaaaatcccgtctctactaaaa
atacaaaaaattagccgggcatggtggcgggcgcctgtagtcccagctactcgggaggct
gaagcaggagaatggtgtgaacctgggaggtggagcttgcagtgagccgagatcgtacca
ctgcactccagcctgggcaacagagcaagactctctcaaaaaaaaaaaaaacaaacaaac
aaaacagtaccagatatatacagtaagtgctcaatggatgtaagcttttgttatttttac
agtgctatgatagagcagagaatgggaggctgtgggaatccagacaaatggaccaagcct
agcttggagattacagaaggattcagggagaaggtgatgcctaagctgagtcctgaggta
gaagggcaaggtttacaggcagcctctcaggccttcttccaatccagcctttagagtcca
caccatttgccagaacggtctctctaaacaagtcagaccatgtctctccctgcttaaaat
catgtccacattccccatacctacagattctccacacctacagagtcaagtgtgtccccc
tcaccagactgtgaccacagaaagccagcatgaagcctggttcctatatctccccacgag
tctgtgaaccctgagggctgggaccaggtctggtttgctttgctcctgcaccagactgac
caatgaggagtacaaccaggcctggtctctttgtctcacctaccagatggtgaccctctc
agggctcaaatgggtgtgactcatttctgtgtccccagcatcacccagcacacagttgat
aatcagtatatgaagtggtcctggcagtaaggtctcagggtgagtacttcaaccagtact
cgggcagggcagaattgaggcaggtggcatcccaggctgtggtctgaagtcaagccgagc
ctcttggcctcactggcctgtaatgtaagcagcatttctgaaggagcagactagctgaga
agtaggtttctaggactgagatgaaaggtatctgcctggggctggaaacttgtgggggaa
gtttctgaggggcaaagagcagcaggaccacatcagcccctaattccaccccagggaccg
ctatccacgcattggagacatcctgcagaaactggcccccttcctcaagatgtatggtga
gtatgtgaagaactttgaccgggccgtggagctggtcaacacctggacagagcgctccac
ccagtttaaagtcatcatccatgaggtgcaggtaagtggtcaagctggaaggagcagact
tggggaggagaggtctgcagggatgtggtggggcatctgcagccagatctgagcccctct
gcttctgcctgtcacagaaggaggaagcctgtggcaacctgacattgcagcaccacatgc
tggagcctgtgcagcgcatcccccgctatgagcttcttctcaaggactatctgttaaagc
tgccccatggctccccggacagcaaggatgcccaaagtgagtgtgtgcacccaggcccct
tcctacttctccacactaatagctctaggccagacctctgaggcaggaccccaagactta
attcacagggtcggccttccattgccacatgattgaaatcccagaggagaatctccaaac
tgaaaggcccacattgaggttctgaagtgagaccccaggatgagatcctccttctgaatg
ttctctttgggtattcaggcagggacctctaagttgagacccctgcctgaatacctgtag
agaacattcagaaggagatccccaacctgaacttcccaactggaaccccagagtttgagt
ggcatgcccattatgatcccctaaaggaactcatccatttcctagatcgagaccccaagg
ctgacccctagactcacccccaaatgaagttgtaccaaatgagaaaggaaactgagcctg
aaacctcagggactgagccaccaagctgagaggccagactgacccctcaggccaagccca
catcacagaatctccacagctgagctccccagaaagagccctggctcatcaattttccat
cctccagatttagagctttcctccatgtccgccagccactacccagaatgaacctcccaa
aagaacctccaaattgagcaccctagactggaccccaaattttccacctctcaaatttgg
atctctaggctgagatacctcctccccagactgaatccttacacattgaaccactagaaa
agtcttctatcccgattcctccagtatcaacctgaaccccacaccccagatagagctccc
cccgcctaccccactttctcttccccagattttcattcattcattcattcattagtttaa
cagctacttactgagcacctccatgtttttgtgcattgttctaggtactggggatataga
ggtgaacaaaacagacaaggtccttgatctcagggagcatatattctagtcagcaatgag
acacagtaaacaaaaataataaacacacagtagaggccgggcgcagtggctcacgcctgt
aatcccagcactttgggaggccaggccgggggatcgcctgaggtcaggagtttgagacta
gcctggccaacatggtgaaaccccgtctctactaaaaatacaaacattagctgggcgtgg
tggcgggcacctgtaatcccagctacttgggaggctgaggcaggagaattgcttgaaccc
aggaggtggaggtttgcagtgagccaagattgcatcactacacttcagcctgggcaacag
agcgagactccttctcaaaaaaaaaaaaaaaaaaaaaaagagctgggcgtggtggtgggt
gcctgtaattccagctactcgggatgccagggcaggagaatcactcgaactcgggaggca
gaggttgcattgagctgtgattgagccactgcactccagcctgggtgacagagcgagact
ccatctcaagaataaataaataagtaaataaatacacagtagaatattagataggtgctg
agtataattcagagaattagaagagggtggcatgacagtggctggagagcctacttgaga
ttgggtggcctgtctgactagaagacagtgagtcaaaacctgaataaaaagaaggtaggc
acatgcctgttggggttgagcatgttccaggcagaggccacagcaagtatagggtccaag
gcaaggggagatattaggggaggtggggtgctggacaggttgcatatctctggatcagga
agaaggtcagtgtgacctgaacatgacaaataagagtagaatggtagaaatgaggttgga
gagaggagcaaagactgaaggccaagataaggagatggattttattctgagtatggtggg
tagccatgggaaggtttcgatcatgattacttggggagcaagagagagagagctgagaga
tcagttagaagccttttgcaataatccaagtgagaaaagttggcttggatgaggacagta
gcagtagaatcggtgagaaatggttggattcaggatacattcttttcagaagcagcactg
agaggactagggtggagtggatgctgggcttgggagcaagagtcaggaatgacttaaagg
tttttggctggtggtgatggttcctgagatgatcttaggagtctgactttggacatgttc
aaagtgagctgctagtcaggcagttagatgaatctagaatttcagggagagatttggatg
tcattggcacatagatagtattccaaagccataaggctggccaagatcaccaaagggagt
gagtgtaaaaggaggggaaagggggccaaggacaaagctcagggatgtggaatcaccaaa
ggagacttagaaggagcagccctaggctgggcgcggtgactcacacctgtaatcccagca
cttttggaggctgaggcaggtggatcacaaagtcaggagttcgagaccagcctggccaac
atggtgaaaccctgtctgtactgaaaatacaaaaattagccaggtatgatggtgcacgcc
tgtaattccagctagtcaggaggctgaggcagtagaaccacttgaacccgggaggcagaa
gttgcagtgagccgaggtggcgccactgcactccagcctgggtgacagagcaagacccca
tctcaaaaaaaaaaaaaaaaagaaggagcagccctaaaggtaggaagaaaaccaagaaag
tgtggggtcctaaaagccataagaatggggttcgaggccgggcgtggtggctcacgccta
taatcctagcaatttgggaggctgaggcgggcagatcacctgaggtctggagtttgagac
cagcctggccaagatgatgaaaccccatctctactaaaaatacaaaaattagccaggcgt
ggtggccgtgcctgtaatcccagctaccctggaggctgaggcaggagaatcgctggaacc
cgggaggcagaggctgcagtgagccaagatcgtgccactgcactccaacctgagccacgg
agtgagactccatctcaaaaaaaaaaaaaaaaaaaaagaatgggaagtggacagctgtgt
ccactgctgtgtccgcttcccaaactgagccttctccaccctgccagatggggcactttg
ctaccaagcctggacccctagaaagaactaggcctctagaaagtttaatagctaagctct
acaagcagacatctgcagcataagtaagtacctcattcctcctgctgaaaaagagccctc
actgaggtgccagcctaaacttctagaaagggccttccagactgattgtctgggatgggc
cctatggactgacatctccaaactgaaccttcatactaagcccattctgaggtcccagtt
atagatcccaacactggtttctcaaactaagatccccagactgggcctcttcccacctgg
aatactcttcccacactgagccctgagagtgggttcccagtgagagccttcagcttgagg
tccccaaaagagcttcccagtctgatctccttggccaccattctatagacaagtattgcc
aaactgagcaccctagattaattctcctatttcatatccctcagactgaaactttcagcc
tgaacttaaaagactgactctccaggtccatcctacagactgaagccccactgagcccca
agactggattctctgagttccccagagggaaccctgaaattcagcagcccagactgagct
ccagacagagattccagattgtgttctccccagcccaagtcccctagactgatgacccct
atttttcttttttctttttcttttttttttttttttttttttttttgagacagagtcttg
ctccgtcacccaggctggagtgcagtggcgcgatctcggctcacggcaacctccgcctcc
ctggttctagcgattctgcagcctcagcctcccaagtagctgggattacaggcacccacc
accgcgcccggctaatttttgtgtttttagtagagatggggtttcaccatcttggccaag
ctggtctcgaactcctgacctcgtgatccacctgccttggcttccaaaagtgctgggatt
acaggcatgagccaccgtgcccggccaacgacccctatttttcatttaccagatggagag
tcccatgatgagctccaggactaatgccctagattattagactgtcccccaaattaagcc
acacaggctaagtgcctagtcccatgtccacattgagcttccaggactcagttctgcaat
tttattttcacactggatccccaacgtaacatccccaggtgaaaattctccaaataagct
ccctgcactagacccaaagtgagccgccagtgaaagcaacctagagtgggctccagatag
agtccattttctcaactgtatatccttgggcaagctgctcagcctctcagcctaagtttt
ctcacatgtagaatggggatgataatgatacctacctcatatggttgttttgagaagtaa
tgagataatctgggtaaagctcctagcacaatgcctggcacatggtaaaggctcaataaa
tgttagctgcttttattactaaatgcactggctaatgcccatccctctaaaattggcccc
aggttgagtttaagaaatttatttattttttatttatttttatttttatttatttattat
ttttttgagacgtagtctcactctgtcgcccaggctggactgcagtggcgcgatctccgc
tcactgcaatctctgcctcccaagttcaagcgattctcctgcttcagactcctaagtagc
tgggattacaggcacccaccaccacgcctagctaaattttgtattttgggtagagacagt
gtttcaccgtgttggccaggatggtctcaatctcttgacctcgtgatccacccgcctcgc
cctcccaaagtgctgggattacaggcgtgcgccaccgcacccagcctatttttattttta
ttttttttgagactgagtctcgctctttcgccaggctggagtgcagtggcacaatcttgg
ctcactgctgtctctgcctcctgggttcaagtgattcccctgcctcagtctcccaagtag
ctgggactacaggcacacaccaccatgcctggctaagttttgtattttagtagagatggg
gtttcaccatgttggccagcatggtctcgatctcctgacctcatgatctgcccaccttgg
cctctcaaagtgctgggattacaggcatgagccaccgcacccggccttttattttttttt
attatttttatttatttatttatttatttttgtattttttttttagtagagacggggttt
caccatgttagccaggatggtctcaatctcctgactttttgatccacccgcctcggcctc
ccaaagtgctgggattacaggcgtgagccaccgtgcctggcctatttttttttttaagtg
aaagtaagtttattaagaaagtaaagaaataaagaatggctactccataggcagagcagc
ctgagttgaagaaattgagcttcctgttttgtatcaatcccaaccctatctgaggcccca
ggatgaacctcacagcttgagcttggccaactgagcttccttaatggagcctcccagatt
gagctccccacatcaagtccaaagatgaaactttgtccccagaaacaacttaccggtctg
gttttctgagctgttcagaatgagaatctctgaatgagagcccgcctgagatatgcgcac
taagatcctcagcccaagatcgtaagctgagctcccaattttttacacctcagactaaat
tccccaggctgagcctcactgaatcatatgtctggttccccagactgacttgcccacttt
ctactttccagactgcactctggagcctggaccctagaccaatctccccataccaggcca
tctggaactcctggcctcagttgcctacactgggcccaagactaaactccaaaccaagat
cctagactgccaagcccagaccaggccccactaacgcttccaaaccaagcccctacatca
ggccccgcagattgcactccctagcctgaacccctaagtgaaattctagactgaaatccc
cacactgagcccccaggtagggactgtacaccctggatccttggaaatgccagtctgtac
tccacatgagacatctccagacagagctcgttgtaacaaagcctccagtcagagcccatc
agcctacacaggcctgagcttgtgtgcccacaacttgccagagtcttcttcctatcccct
tccctgggtgccccctacctctaccactcagcctgccccctgccttggggtgggggagat
gtaggatgtgtaggagaaaaggcagctgggagatcattcccagctctgatgccaactctg
ccacccaggtaggcaacctagggtggtcaccttctccctgggtcttggtttcctcattgg
ataaatggggcacaatcatctatgttacagggttgttgtgagggttgaaggagctaattt
atccaaagcatctgcctggagagggcagtgggaccttggccctgtcctagggagctcgta
gtctactgaggaatatggatgcagatgtataaatacatgatgagcactgtgactagtggg
acagaagggagcaaaggagaatgtgagaacccagacagggtcctaacccagcccgagaac
tctgggcaggctcactggaggaagtgagctggatccagaagacagtgacagttggccaga
tgaagtaagacgggacatgtttagggaggtgtaggaagctggagtggtcagcagaagcca
catcaccaagggctttgagtctttttttttttttttttttttttttgagacgtagtctcg
ctctgtcacccaggctggagtgcagtggtgcgatctcggctcactgcaacctccacctcc
agggttcaagtgattctcctgcttcagcctcccgagtagctgggattacaggcacgtgcc
accacgcctggcgaatttttataaatttagtagagacggggttttgccatgttggccagg
ctggtcttgaagtcaggtgatctgcccccctcggcctcctaaagtattgggattacaggc
atgaaccaccacgcccagcctcaccaagggctttgaatgtcaggctaaagggctaggtct
ttaccctgcaggcacaggggagccattgacagatttgagcagaggagtgacagtaaactg
tgtgagaaagctccttctggcagctaggatggaataagggttggagattggagcccggcc
cctgaaaggcatgtggatgcctgagctgggacaggggccatagatctccgtgagcaccaa
aacttggtcatgaagagagagcctcttaggaaaacacgacttggttggccagccatatgg
acctccttcagaagcacctctgctcctctagcacaggctgatctgagtggggagatccag
cacatacagaatggggtacacaaagactgtggccaggccttaagcatgggtgggatttat
tagtgtgtggagatgtacagggactcatttcagctttttctttttttttttttgatgata
cctggtcactataggaaatatggaaattacagaaaaagatgaaagaagtaggaaaaaaat
cccctgttatctgagcccccagagaataagcacaatgaacattgtgacataaattcttcc
tggtgttttttagacatgtatacttgtaaaagtaagatcattctatataaacatgtttgt
atccttttcttaaaacaccctgagcatttcccagattattaaaagacctacatgaggatc
atttgtaaaggttgtttaatgttccattatatgaagacaccataatgtatttaactgaac
ccctacagttggccattttttttggcagggaagaggtacaggtgaaggtgtgctccccta
cagatggacatttttgtttcccacttggaactgttgtaaataccaatatgacaaaaatgt
gtttgtgtatagaatgtgtattttcctagaatagatacccagaatcagaatcattgagac
aaagaacaggatcatctcattgtttctttatatggctttttctgattataaaagtaatac
atgttctttgtcaaaaatacggaaaatacagaaaaacctaaagaagacaataaaaaccac
ccacggccccaccaaccagagacaacatgggtatgcttccttctggttacatatgtaact
attattgttattattaatggtaataataatcttggcaagcttgcatttttttattggctg
ccaactactccatctattgtgattctggcattgtgacattggacaacttctgattttaaa
tgatgttgctgtggacatctttgagggtggagctttctgagatgggagggtgtgatcagg
ccaggaggaggtattcagggaggaaagaagccccgaggccgggtgcggtggctcacgcct
gtaatcccagcactttgggaggctgaggtgggtggttcacaaggtcaggagttcgagacc
agcctggccaacatagtgaagccccgtctctactaaaaatacaaaaattagccaggcatg
gtggcacgtgcctgtagtcccagctacttgggaggctgaggcaggagaatcgcttgaacc
cgggaggcagaggttgtggtgagccgtgatcatgccgctgcactccagcctgggcaacag
agtgagactccgtctcaaaaaaaaaaaacaaaaaacaaagccccggaaaggctcctctct
gctagtcccccatctgacctcacccctctatgcctgtagagtctctggagctgatcgcca
cagcagcagagcactcgaatgctgccatccgcaaaatggtgagtggcccttctagcccct
gcccttccttggccacccacctgtggtgtctccatcctggagtgggggtgtcgtgacttg
tgggcatctgacaggaggctggcaccccaaccgtgccttttgttccctgtcttttgccag
gagcgaatgcataagctgctgaaggtatatgagctgttagggggcgaggaggacattgtc
agccccaccaaagagctcataaaagaaggccacatccttaagctgtcagcaaagaatggg
accactcaagaccgatacctcatactagtaagtgccaggcatggaattgtgggtgggtca
tgcccctcccaacacacacacacatagtgacctggtactcactcaaagactatacctcct
ttcattcctgaaagaggaaaaaaaagaaaaacagactatacctcctgctagtcattctct
cctctagtaacgaattgtattttcactacctagctaggattttttttctccactttacag
atgaggcaaataagccttgcagagaagtgacttgcccgaggttccccactaggaagtgtc
ttccatgcctaggctctttccttgtgacccctgtgcccaatttgggctgtcttttctcca
tctattgcctacagtccttggcagtaaagcttcagggcaaggagctgggccacatcccca
ctaggccctctgcacatacatcccaaactttttccttcctagttcaacgaccgcctcctt
tactgcgtgcccaggctgcggctccttggccagaagtttagcgtgcgggcacgcattgat
gtagatggcatggaggtaagcatccaagaggtgggaaatgggaacttggagtggggcatt
ggtgttgggaggaacaaagatgctggctttgaccccgagtctgtgtgtgtatgtgtgcag
agggctagggccctgtggagttcagtggcctcaccatgcccctttctgcctccattcagc
taaaggagagctccaacctcaatctgcctcgaaccttcctggtgtcaggaaagcagcgct
ccctcgagctccaggccaggtacttatccttgcctatgcctttcctccagcgcctacctc
ccttttgttcagatatgctgaggcattccaggcccagagattgttccagagaaaggatgg
gcacctttccccaaagatgcaggcttgctcttcagcggtgggggtgatccctaagggtta
gacaccatttagattcagggtgagtacttcacgatatggggaaaggtggcactcctgcca
gggaaaccttttggaaaatgaataagctctccctaattaaaccaagaatttcttctggtg
gattttgttagaggagagagaagaatgggatgtgaaacccaacatgaataataccaccac
aaatagtttattgtagattcacagatctaagagaaataacaatcaaatgcagtacttggt
ccatgacagaagcctggtttgggaaaaagagccctaaaagacatttgtgggacaataaga
gaaaatgtggatgtaaagtgaacattagatattgagaaattattgctgtcttaggtgtga
taatgttatggtggttatgcaggagaatggccttgttttgcagcagtgcatgctgagggc
ttagtgtcacaatgtctgttaattactttaaaatggttcagcacccaaaaaatacatatg
taaccatacatacacatttgcacacatatacatacatacacatatacagtcatgcactgt
ataaaacattttggtcaatgacagaccatatatacacagtggccccataagattaaagta
tcatattttactctaccttttctttttttttttttttttttaagacagagtctcactctg
tcacccaggagtgcggtggcatgatctcggctcactgcaacctccacctcccaggttcaa
gcaattctcctgcctcagcctcctgaataagtgggattataggtgcatgccaccacgccc
atctaatttttgtatttttagtagagacagggtttcactatgttggccaggctggtttcg
aactcctgatctcaagtgatctgcccgccttggcctcccaaagtgctgggattacaggcg
tgagtcactacgcctgtctttactataccttttctaggtttagatatgtttacataccca
aataattagtgtgctacaaattaatacaatattcagtacaactgtaacatgctttacagg
tttgtagcctaagagccataggctgtaccttatagcctaggtgtgtcgtaggctagacca
tctagtgtactagtgtcagtacgctctctgatagtcgcacaacaatgaaatggtctaacg
acacctttctcagaacacatccccgtggttaagtgacgcgtgactgtatgtacatatata
tgaagtaaatatggcaaaatataaaaaaattttgcatctctatagtaggtatatagatat
gtattgtacttgtgctatcctgtttacttttttgtatgcttgaagttttttataataaac
attttaaaataatagcatgggatgatggccagccatttaacagaggggcctttcatatcc
attctctacttcgatgattataatcatagctcatatttcctcaagacttagttttttgcc
aggtgctgttttaagttaatgttaacttaaaattttaagtctaagttgactagtcaaaag
cttacaagagccctagaagtagctactgttaccataaatctactttacaaatggggaaac
ttaggtgtaggacagttctgcatgcagggcgcagtggctcacgcctgtaatcccagcact
ttgggaggccaaggtaggaggatcacttgaggccaggagttcgagaccagcctgggcaac
ataacgagacctcgcctcttaaaaaagaaagaagaaagaaagaaaaagaatatttatgta
cttgcccaagatcccagagcaagaaaggagcagagctgagattggagctcaggtcatccg
gccctggagtccacattcctaaccactgtctatgctgccttctgagggaccaggtgaaag
ggtatcagggtcatggtgagggccagaggatggatgcatgtcagcagatggcctgcttct
gacaggctgtgagaaagtgagaaatgactggctgggactgcaaggaggtgggagagagag
atgaatgtgagatagagggtatcctcctgggggatgaagtgagtcttgaagcttggggag
attgagagcctcatggaggcctgcagcagggaaagtgagagcaaagcagatgccctgcac
atccaggggagtgacaagccacgtgacagggactcatcatctgcagagaggaaaggggct
gcagtgggacactgggcccagaaggggcagccaagcaatgtaggatttcctcctagtggc
agcaggaaggcatggagggtttgctttgctttgcagtcacttttactgcccttaaaagaa
aaaagaaatttaatgcaaattttcaaatatccggaaaagtgtaagtacaacaagcaccca
gatgcccacaacttagacagctgcttctcaactttggcaacctttggaatcagctgggga
gcttttaaaaaatacggatgcctgggacccacctgcagagattctgatttaattggcttg
ggggatagcctgaacatggagagctctaaaagccccccaggtgattttattttacttttt
aatttttatttatttatttttgagatggagtctcactctgtcgcccaggccagagtgcag
tggcgccatctcggctcactgcaacctccacctcccgggttcaagtgattctcctgcctt
agcctcctgagtagctgggactacatgtgcatgccaccgcgcccggctaatttttgcatt
tttagtagagacggggtttcgccatattggccaggctggtcttgaactcctgaccttgtg
atctgcccggctcggcctcccaaagtgctgggattacaggcatgagccaccacgcctggt
ccctaggtgattttaatgtgtgtatcagggtgtacaaccacttatttaagagtcaacaac
tactgacattaaatgtcttttgctgaaccattttaaagtaaattacaaatatcaggacac
ttcacccctatacacttcagcatgaatagccaaaaaactctactatactgtagttctttt
ttttttttttttttttttttgagatagggtctctccctgtcatccaggctagagtgcagt
ggcgttatcatggctcccttcagcctcgaactcctgggttcaagtgatcctcctgcctca
gcctcccaagtagctgggaatacaagcatatgccaccatgcccagctaattttcgtattt
tttgtagagatgaggtctcactatgttgcccaggctggtcttaaactcctggcctcaagc
aatcctcccgcttcagcctcccaaagtgctgagatgacaggtatgagccaccactccgtc
tattgtggctcttaaaaataaaaagcaacacttgttcacttctaagaaattataaattag
aaaatatagataaataaaatatttcttttttttgagtcgcagtttctctcttgttgccca
ggctggagtggcagcaatggctccatctcggctcactgcaagctccgcctcccaggttca
agcgattctcctgcctcagcctcacaagtagctgggattataggctcccgccaccacgcc
cggccaatttttgtattttcagtagagacggggtttcaccatgttggctaggctgacctc
aggtgatccagccgcctcggcctcccaaagtgctgggattacaggcatgagccgctgcac
ctggccaataaaataattttttaaaagaatacaatcagaataggccaggcacggtagctc
acgcctgtaatcccagcactttgggaggccaaggcgggtggatcacctgaggtcacgagt
tcaagaccagcctggccaacatggcaaaaccccgtctctactgaaaatacaaaaattagc
caggcatggtggcacacacctgtaatcccagctactggggaggctgaggtaggagaatgg
cttgaatctggaaggcggaggttgcagtaagctgagatcacgccactgcactccagcctg
ggtgacagggcaagactccgtctcaaaaaaaaaaagaatacagtcagaataaagtgattg
cagtgcagtgcagggcagacagaagagtcagggaaggggaacgcacactgattgagcatc
gagtgtgccagacattgtgctgagcactgtacacgttacctcggttactgctgagaaccc
agagagtgataatcattatctccattttacaaatgaaaaaaaaactaccctcttttctca
acttgacacccagcaacagagaattttttttcctttttgagacagagtctcactctgtca
cccaggctggagtgcagtgggacgatctccgctcactgcaacctccgcctcctgggctca
agcgattctcatgcctcagccccctgagtagctgggactacaggcatgagccatcacgcc
cggctaatttttgtacttttagtagagacagaatttcaccatgttggccgggctggtctc
caattcctgacctcaagtgatccacccgccttgacctctcaaagtgctgggattacaggt
gtgagccacccacacccggccaactgataattattgacacggtttcttttatgttctata
ttctctcccacacatttcacccttacccctctacctgaggcctagcacctccttgaaaag
tcctcacccaaacttcagactggggcatgtcacctcctctgggctccttggccttatttt
caccatcaaaacactgatctccctgtattgtccctgtctatttcctctactagaccatga
gctccttgagggcagggtcctctctgaagctcaagttcttagcacagggtctggaaagta
ttagtaatcgttgaataaataaacccaggcagattatgtgacttgcccaaggtcatataa
gtaataggtgaagaagagggtcaagcccaggtctttctgactccaaaacacctgctcttc
cactcctattgctttttgtgggcctacctaaccaaacatctttcttttttattccccacc
ccaaggactgaggaggagaagaaagactgggtccaggtaacatccaaggctctgtggtag
ggggctagaagagtattaacaggtctcctaggggttgatagattctccctcaaaactcac
agctaaccagaatggtcctggacaactgtctttcagcaaactttactatccccattttac
agataagcaaactgaggtgcagaggttgagcagaaactcacaaactcttcttttaggaag
ctggtttctctgagggtgtataaggtgagggtgtcaagctctgtaaaatcttaagcccag
aaggtggccaggaaagccacctgaggtttttcagccaccactccccctcccccattttac
acttgtaacactgagacctggatttgggaggggatttgttcaaagtcatccacctaccag
tgacagaactgggtttgaaacccagcttttctaacttcaggctagggtatacgaaggtga
ggcgagggtagaaatgggtagtttgtggggtgatctgacttctcatttcttacacctcct
ccccaggccatcaactccaccctcctgaagcatgaacagacgctggagactttcaaactg
ttgaactcaacaaacagggaagatgaagacaccccacccaactctccagtaagagtcccc
gccctctttcccctgcactgggaccccttccagacttccaaatgcccacctgacctttag
atgatcctctccctttcctagacggtaatgaccagagaggcaatgcatgacttcagaagc
agtcttccattggtagggccacagagaaatcattggggaaactgaggcccagaaagtata
atagaagtgacttgtcttcagtagcacagctaggagcagagccaggacttaaaggcaggt
cttctgaatgtggctgctccccctacccccagcccatccccaccccatgataatccaagc
gttggagcaggaacaagggctggctggactgggctggggagtagctgtctctgacctgag
acctggccctccctacagaacgtggatcttgggaagcgggcacctacgcccatccgggaa
aaggaagtcaccatgtgcatgcgctgccaggagcccttcaattctatcaccaaacgcagg
caccactgcaaggcctgcgggcatgtgagtgttgggaggcaggggcagagctagggaggg
gacagaatggcagcccaaaggcccactgcagagtgggtaccctccaagtggggggaggcc
acaagtctgctgtgggagttggtatgctgaagggaagacccgctggaatcaggctactct
tgcccacttgccaccccaggtggtttgtgggaagtgctccgagttccgggcccgcctcgt
ctatgacaacaaccgctccaaccgtgtgtgcactgattgctatgtggccttgcacggggt
gcctgggagcagtccagcctgcagccagcatacaccccagcgccggaggtccatcctgga
ggtaagagccagcccctgactaactctcccacagtgggcaaatgggttccaactctaccc
agtgagactgaggaggcccgagtatttgggaaacagtagtgatcaagggacccaggcttg
gagtgaataaaatgacggcaagagtgaatgaaagacagtcatctttaagtacttagacat
ttaatccccacagtaactaatctgcccatgctattgttctctttattttacaaacgagga
aactgaggcccagaggggtcatttgcccaaattacacagcaaatgagtggcagcactgga
tttttttaaaattaaaaaattggctgggcacagtggctcatgcctgtaatcccagcactt
tgggaggctgaggcgggtgaatcaccggaggtcgggagttcaggaccagcctgaccaatg
tggagaaaccccatctctactaaaaacacaaaattagccaggcatggtggcgcacgcctg
caatcccagctacttgggagggctgaggcaggcaaatcgcttgaacctgggaagcagagg
ttgcggtgagccaagatcgcgccattgtactccagcctgggcaacaacagcaaaactccg
tctcaaaaaaaaaaaaaaaatttaaaaattgtcttttgttattacaaagtaggataagta
gaccaatataaacaaaaaataataaaataccgtatcccttctacccaaaagttaccattg
tgagggcttatcctatctttctaggcatatatgcacaaacacacattttggagatttttt
taaaaacaaatctaggtatttatttaacacttaaaagagtacttactctgtgccaggaac
tattctaagcactttgcatatattaattcatttaattctcacatcagctctctttgctct
ccaagtcaatacattttcatctagagctgggattctaagccagacttcattaaccaccca
catacccccttaaaaccacaatgctagattacctctcaatgagtgtaggaaatggatgtg
atgaaagacagaaaaaagcatgaggcctaaatgtgtgaatggcttgaggaatgaatgctc
tgactgaagaaagaatgcctgagatccgcacactccttccactggcctgtagaggcagca
gccgttgcccaaatgaggcagacgaacctagctttgaatctcagctctagctgattcact
gggtggcactggacaaatcactcctgccacctgagcttgagcgtcttcatctgagatagg
aatagcagtccctacactgaggaggtattaaagctaggaggagccaggctaggccttctg
tcaacattgatgcccggtgtctctggccacagaaacaggcctcagtggctgcagagaaca
gcgtcatctgcagcttcctgcactacatggagaagggtggcaaaggatggcacaaggcat
ggttcgtggtccctgaaaatgaacccttggtgctgtatatctacggagcccctcaggtat
gcatcctactccttcgggtcctttcagccacctggcaaagccagatccagtccttgacct
ctccttggccttggaagataaggtgagccttggaagataaggtgagcctatctctaagag
gaaatcagaaccccaacccttgagagacaaagactggctagagacaaggagtggttgtgg
tatgtagggaaaaccaggatgagttgtgggcctggcttcctggaaggagtagagatgggg
aactgctaggtccaatttggagtgggtaagagtatgcagatgggaccgagcgcagtggct
cacgcctgtaatcccagcactctgagaggccgaggcaggtggctcacctgagatcaggag
ttcaagaccagcctggccaacatggtgaaaccccgtctctactaaaaatacaaaaattag
cctggcgtggtgacgtgtgcctgtagtcccagctactcaggaagctgaggcaggagaatt
gcttgaacctgggaggtagaggttgcagtgagccaagttcatgccactgcactccagcct
gggcaacagggcaagactctgtctcaaaaaaaaaaaaaaaaaaaagtatgcagatagggg
caatagcatagacaaaggcctgaaaacattatttggtatgctaaagagactagcccagca
gttttgtgagaagaggcgggggtggggggagacaggtatttaaaccagcctgcattttag
ccccagttctgacatgttcctgttgataacactggagccacggaaggttcctgagtaggg
gagttcctgagtaggggactgaagacagagcatatgcaaaaccagttagaagctggggcg
ggggaaaggtctagccccaaggtggccccagctctgtccctcctcccgccaggatgtgaa
agcccagcgcagcctgcccctcattggcttcgaggtgggaccgcccgaggcaggggagcg
gcctgacagaaggcatgtcttcaagatcacccagagccacctcagctggtacttcagccc
tgagacagaggaactacagcgacgctggatggctgtgcttggccgggcgggccgagggga
cacgttctgcccggggcccacactgtctgaggacagggagatggaggaggcaccggtggc
tgctttaggagccactgctgaaccccccgaatccccccagacccgagacaagacctagag
ggtttgggacaaactgggagcccccaccccacactctagttgcccatgtctgattggggg
ctctagccccttccctcccagctcagtcaatacttgaactcccatcacgggcactttcaa
tcccgaatgctgggtcttgggttttttaattcatcttttcacaaaacgtgggcttttaaa
aaatatattcctacagtgatgtcaatttttattaatccctgtccccagggagggtgggag
ccgttgccagtcctacctgaattaggtcgtttttctccctcatccctcaataccctacca
cagatcctgcctccacccagttccccacaaagcaccagaggtaggagacctggattcaag
tgccagctctgccactgaccctggggccccgacccagccctgcctcctcagccagtgtct
tcacacgtacaactccacgtggggtggcaactagacctctcctgcctctcccatggctta
cagcttctacccggccccaaggctacccagtattttatcgtccagacccatggcagggcc
agcgggcaggacagggaaacaggggggaggacaatggatactcagttttttgtgtttttt
tgtgtgtttttttttttttaagaaaaatacagtttatttcaggcttacagtaactttcat
agcactgctgtgctccgttcgttcatctgtttggttgtccaaagtaccaggctgctaggg
tgggcccagaaactgctcccttgtaaactctgaagctgagctcccagaaggctgattcta
aggctactactcacaggtcaagccacagattaagcagtaaggtattatttattaagatct
taagcctcacccctgaactcaaatgggatgggataaggagtaaggaaagaggttagagga
gacagaaaacaaagcccagctcttccaagctcaccacctagccaaggtcttcgaattcct
gagggaacccaggactggaggctgggctgaaggaaggcagcattcctgggaggttccaag
ttctgggcaggggtacagagctgttgcgtgtgtgtggggtggggtaagggagaggctcca
gagctactttcattcacattttcaactattctctcttccacttgcatgttcatctcacca
ttcctgacccagccagccccctatcactgagtactgctgctgctgctgatcctctcctcc
ccaaatccacctgcccactgtccaccggcatctagctcctcctccagccacacccacact
cactcatccccttcctcacaatgaccgcacccaaaagacactgtactggggaacccggct
tcgtcactcggatgttaactaaaggcccaggggaatatgctggaaaaggtccccccaccc
ccaagaccaaggaccctaggttttccttgccctggagggagccagacagaggaacagggg
agagggtggagatggggtaaccagtccacaggtctgcaatcctcaaaaaaaaaaccccta
cagacaactcttagaacagcaaataagggcccaaagccatttccaatcatccccactcat
ttttttctccggacaatggtccagccatcttccactatatcctcttccttaatagtctga
gcgtctggatcagagggttcaggctgggggcag
