# Supplementary material for: Reference based annotation with GeneMapper
Source: Genome Biol. 2006 Apr 5;7(4):R29. doi: 10.1186/gb-2006-7-4-r29 (PMC1557983; doi:10.1186/gb-2006-7-4-r29)
Supplement: Additional data file 1 — A gunzipped tar file containing the data set of orthologous genes in human and mouse that was used to compare GeneMapper with Projector and GeneWise [file gb-2006-7-4-r29-S1.tgz › projector/ORTHS/region31/mm.truth.gff]

Mm.X.ENSMUST00000026296.1	EnsEMBL	CDS	1443	1749	.	+	0	gene_id	ENSMUSG00000025265.1;	transcript_id	ENSMUST00000026296.1;	exon_id	ENSMUSE00000334219.1;
Mm.X.ENSMUST00000026296.1	EnsEMBL	CDS	19949	20122	.	+	2	gene_id	ENSMUSG00000025265.1;	transcript_id	ENSMUST00000026296.1;	exon_id	ENSMUSE00000248359.1;
Mm.X.ENSMUST00000026296.1	EnsEMBL	CDS	20478	20655	.	+	2	gene_id	ENSMUSG00000025265.1;	transcript_id	ENSMUST00000026296.1;	exon_id	ENSMUSE00000149364.1;
Mm.X.ENSMUST00000026296.1	EnsEMBL	CDS	20781	21219	.	+	1	gene_id	ENSMUSG00000025265.1;	transcript_id	ENSMUST00000026296.1;	exon_id	ENSMUSE00000149358.1;
Mm.X.ENSMUST00000026296.1	EnsEMBL	CDS	22645	22734	.	+	0	gene_id	ENSMUSG00000025265.1;	transcript_id	ENSMUST00000026296.1;	exon_id	ENSMUSE00000248341.1;
Mm.X.ENSMUST00000026296.1	EnsEMBL	CDS	23410	23558	.	+	0	gene_id	ENSMUSG00000025265.1;	transcript_id	ENSMUST00000026296.1;	exon_id	ENSMUSE00000149357.1;
Mm.X.ENSMUST00000026296.1	EnsEMBL	CDS	25941	26097	.	+	1	gene_id	ENSMUSG00000025265.1;	transcript_id	ENSMUST00000026296.1;	exon_id	ENSMUSE00000149370.1;
Mm.X.ENSMUST00000026296.1	EnsEMBL	CDS	26202	26340	.	+	0	gene_id	ENSMUSG00000025265.1;	transcript_id	ENSMUST00000026296.1;	exon_id	ENSMUSE00000149372.1;
Mm.X.ENSMUST00000026296.1	EnsEMBL	CDS	32727	32785	.	+	2	gene_id	ENSMUSG00000025265.1;	transcript_id	ENSMUST00000026296.1;	exon_id	ENSMUSE00000149360.1;
Mm.X.ENSMUST00000026296.1	EnsEMBL	CDS	32926	33072	.	+	0	gene_id	ENSMUSG00000025265.1;	transcript_id	ENSMUST00000026296.1;	exon_id	ENSMUSE00000149359.1;
Mm.X.ENSMUST00000026296.1	EnsEMBL	CDS	33647	33739	.	+	0	gene_id	ENSMUSG00000025265.1;	transcript_id	ENSMUST00000026296.1;	exon_id	ENSMUSE00000149366.1;
Mm.X.ENSMUST00000026296.1	EnsEMBL	CDS	33885	33964	.	+	0	gene_id	ENSMUSG00000025265.1;	transcript_id	ENSMUST00000026296.1;	exon_id	ENSMUSE00000149371.1;
Mm.X.ENSMUST00000026296.1	EnsEMBL	CDS	39399	39429	.	+	1	gene_id	ENSMUSG00000025265.1;	transcript_id	ENSMUST00000026296.1;	exon_id	ENSMUSE00000149361.1;
Mm.X.ENSMUST00000026296.1	EnsEMBL	CDS	39882	39983	.	+	0	gene_id	ENSMUSG00000025265.1;	transcript_id	ENSMUST00000026296.1;	exon_id	ENSMUSE00000149368.1;
Mm.X.ENSMUST00000026296.1	EnsEMBL	CDS	40288	40413	.	+	0	gene_id	ENSMUSG00000025265.1;	transcript_id	ENSMUST00000026296.1;	exon_id	ENSMUSE00000149365.1;
Mm.X.ENSMUST00000026296.1	EnsEMBL	CDS	40588	40749	.	+	0	gene_id	ENSMUSG00000025265.1;	transcript_id	ENSMUST00000026296.1;	exon_id	ENSMUSE00000149373.1;
Mm.X.ENSMUST00000026296.1	EnsEMBL	CDS	41736	41879	.	+	0	gene_id	ENSMUSG00000025265.1;	transcript_id	ENSMUST00000026296.1;	exon_id	ENSMUSE00000149356.1;
Mm.X.ENSMUST00000026296.1	EnsEMBL	CDS	42371	42673	.	+	0	gene_id	ENSMUSG00000025265.1;	transcript_id	ENSMUST00000026296.1;	exon_id	ENSMUSE00000408689.1;
