# Supplementary material for: Reference based annotation with GeneMapper
Source: Genome Biol. 2006 Apr 5;7(4):R29. doi: 10.1186/gb-2006-7-4-r29 (PMC1557983; doi:10.1186/gb-2006-7-4-r29)
Supplement: Additional data file 1 — A gunzipped tar file containing the data set of orthologous genes in human and mouse that was used to compare GeneMapper with Projector and GeneWise [file gb-2006-7-4-r29-S1.tgz › projector/ORTHS/region31/mm.fasta]

>Mm.X.ENSMUST00000026296.1 130935119-130978970	forward
cgtgggacggagttgggggcacaaatcaagatcttggggagactagatttgatatggcca
ccatggatgagagttatctaggcaatgggggtgaaacagaaaagaaagttgactactagt
agggtgtcgggtcagttctgagggacttgtagaagctgggaaatgagggtttatcatgac
acaaatgtggaaaattgtagtgttacccagtagtgttcagctgcctgggcacaagcatgg
aaaaaaaggcaaacagttggactggttcagttttgggttgctgccagccgggtaacggac
aaaacaagggaccgcgacaaaaagagtggaaaagtaaagggccatgagatctggtctgag
aaaataagtactaaaggatcgctacgtgccaagcctagcttaactctgggacatgtggaa
aggcttctgggaaagagtgtgatgggagagcggaagaaggcatgagatgcgacggaaggg
tcgatttcggaaattgggcccagagactcgcctctgtgggaccaaggaaggatgggaagg
aaagctgaagggccagcagaaggagggccttaagctcctagcagttagaggtgaaactgg
ccctagcgagggggcgtggccaagctcaaatcccgacgagggggcggggctccaataact
gggtctcagcgccgcggtggctgcggctgtctcagcaacggctcgcgcctccccatcccc
cagttcccagggctcttcccgcctgccgcggtgcagacccaggacgaaggcggagaagcc
cggtccagcccggtcctccgcccgcacggctggagcatcgttccggaggactgcccgaag
gcaagcctcgcagccggagagcgcggcgcacacgcgcgcctcccggccgcggccgtcctc
tcttccctccttcctctcctctccccctcccctctcctccgcccccagcctccgctgcgg
cgggaggaagaacccttcccgactagcccagagaacccaggtcgattctcattccgggag
aaagagacccccctcggtgggatccggctggccgctcgcccccggctacggaagtgactg
gtcatctattaggagagctcgtgcctagcgcagcccccgaccctcgcctagccgcagccg
catagacagcgctccccagcgggcccccggccccgccgagcccactccccgcttggggcc
agggctggcgatgcctggcgcggcaacggcggtggccgcggctgctgctgctgctgccgc
cacggctgctggccggagcccgggtcgggggctcgagtctccgcagtggggctgagcccg
cagccccgccccccgagcctgaggccgctgctccgccgggcgccgggccttctccgcccg
cgcctccgccccaggaactggagccaagcggggagcccgggccccgcgcccaggcccgga
ccatgcatggccaccgagtcccggggggccctgggccttcggatcccgaacgctcagcgg
caaatacccccggtgccgctccgctggcctgtgccgactcggaccctggagccttggaac
ccgggctgccggtgagcaggggctcaggcacggctcttggaggccctttggatcctcagt
ttgttggaccctcggatgccagcctgggagcgcctccaagctcccgggtcttaccctgcg
gccctagtcctcagcaccaccgggccctgcgcttctcctaccacctggagggctcgcagc
ctcggcctggtgagtgatccagacagcatgggaacctgggccacgggcctggtaccggga
acgggttcttgttctaggacttggagccgacatgctcaccctagccccttgggtcccctc
aacccctacccccacctcctgcagtattcggtccagtcctttcagcctttgccccttgct
cttatctgtcccttgcgccctcaagccttaagactcctttctcttctaactgttgaggct
aacaggagaggaagcactccaagaaaagggggcaggatttcagggcagcaatggggatgt
ggttggaataggagaaaagaagtctcccattagctaagtgactacatttgtgcatggcac
tgaactgggtacttttacaagggtttttgtttcagcttcaggagccatctgtgaagtgga
tatcatcaattacatttttaggggtgcagactgaggctttgagaagtaacttgtccaagg
tcacactgtcattatggtgcctggatttaaaaacagatcagagtccaaaatctgtggtct
tcccgcttccccaaactgaagctggagagtaatgcaagctttctccttatgtgatttccc
cttatacgactcagtagcccgaaagtatgagcaaaagagagagggagatggtggactgat
cctagattgtgcttctgctaggtgtgtgtggccacaggacaaggggaggaagaggtaggg
ggtattgatgagagagaaaggtggagctgagcctggaggaaggggctgaaggcgctgctg
gtacgaaggaataggacagagaggtcagaagggagagctgctgggccaggagattgtttg
gaaaaatcatcaggatggttgcttgggtttgcagtgtggtggaacaactctaggtcaggc
tggggccacagaccccgatgggccttttcatagtcctgagtatctgagcagcctagcaga
gcctctaggatattctcacgtgggcctgagtctgggagccttgaaggaagaacagtgtat
ggatctgccctatcttcactgggactgaaggaggtggtgagcttttagcagcttccaggg
ctcatagctcaccttccacagatcactaggactgtggctcaggaccaggtagtaggaaca
gttggtgaagcataaaacatgggcagaatacgcctctctctgctgtctcttctttggata
gttatggaacctctgggagatttcaggcgctgccccccctcacccccttgtgaactggag
ataggcagctgacactctttaatgctctgccctgcttgttgcttctgctggcttcccaaa
ctcccctggacacatgctactcatacatacatacatacatacatacatacatacatactt
gatcttagctcctcccttcaaatccctaaacagccagagctctcccactgcagtctgcat
ttgctttgccttctgcctgttagctcttccctcagccctccacctggcttgctcctcatc
tttctggtctcagctcaaatgtcccctctgagagaccttccctgaccactttaagtaggg
cctcttgtgaatctccatcacagctgccagtgtgtgtctatccttacatttaatacagtc
tgaaagtgccctcttgtatgtgtctacttgtttattgcggctcatttgccaccagaaagt
gagctcctcgagggcgagggggctgagtctgttttgttttaccttgtatacctaagggac
tgatgtagtgcctaacacgtggcaggtactcagtgtctcgatggatggtaagggaacgca
tagtaggccctctgtaactattgcctaagaggactccgagctcccacccagcaaatactc
ttggtctgggagacaaagctaggaaggtcttgacccttggtctctgccctctctagtcaa
catagggttgataatgagcaagcttttctactccaccagttcttccaaattccaaagcag
agttcccttcccagaccatccccctcttctcctcaaccaatagtgttgttttcaggatcc
tgtctcccccccccccacccctgcccccagctaagtccttgcctctgtaatggcttgagt
ggtatcttttagtttacacccctccccccttttgtttttcaaaatagggtttctttgtgt
agccttggtggttctgtaactcagaaatccacctgcctcttcctcccgagtgctggaatt
aaaggcgtgctccaccactgctccagctagagtcttttaatcaaaagtaaagattggggg
tagaaagggaaagacttggtctcccgtctggccatttctcacttactgtgtgtccctgga
tgaatgacttcagttctctgtgcctcagttcccctcgtctagagagtgatatctaggaat
ccatcagattcttttttgcaatgctttcagcaatcagggacttaaaaaataaaatacgag
gagagaaaacccttcgagaaaacccttctgaagaagaggcggaggaatttctcaagtcct
gacaaggcgggcactgggccatgtgattcacagtagcatgggctgtgagaggcccgcctc
cccctctgcacagccagctcagaggtaggcacaagcaacttgcttctctccataggactt
gcctataattggctcagaatgggcagaggtggtggatggagggagagcaagaaagaggga
gagacagacagaaagtcgagcttcagttaaagggttagaaacattttagtccacctgcta
agatattcgtgtgtctgctgactttctccttcagacttttattgaatcaccagccttacg
tcccagtggtgcatcccagagcagcagggggtggtggtgtgaaaataataattatatctt
atccatgtgaagagctctgaattacctcccctggccctttctttttgttattctgtctag
tacctggtggagagtgttatgttcgtcttctaggctgataaaggccaaccaaggcttcct
tggaccactgggataacccggtgagatactcctgtccctaacacttggacagggttagca
gagggcttccaagtgtaggtttatgggtagggttttgggagaatcctactgtagtcctca
agactgaggcctagaatgctttctcacatgttgtggagttggtgaaagcttggcctaacc
ctagctcagccaaaggagttggacttgatgtcagggccattttgttggggagatgagaga
aacagccaatgtaagtagtggaagggttgcttctttcttacttggttacatcttaagaga
ctcaaagatttaagcttaagctaaagagtccttagacaccggctgcttctgggttttcta
gccttagtgagcatcagaatcctttgttgaccttgaagaataaatgtcagtctcaaactc
caactcgagatccagagcctcggagttacaacccgagaatctggtttcaaagaacaagtc
ccagacaagggacaggtgtgacacacctttaatgccaggcagaggcaagagggtatcttg
agttccaggccagccagggctatatagtgagagcctttcccaacatcagggattcccaga
tgatgttgatgcatggcctaggggagaagccaggcctgttttttccagttgagtcaatgg
agacccagagacaatgattcagccaaatttctatagtgagtgaacactggtctccccctc
caaagtcttcttcccagaatcatatatgaatctccctcaactcaacttttagttcagaag
agaagcatgggatataagaaagcaagttaaccccttgcccccacctctaactggatgcct
cagtttacctttctcccttgcttttgtgaatggctgttatttgactattttaagttggaa
ggcagttggaataatggaactccaggcatgggaaatctggtatcagcatttctcaatgca
aggcccccatcccatcccaagtgactggatttagaagtatgtcaactaagacttaagacc
tagagaacatggaggtcagtccagctagaaggtctggtgtcagcaaagactcgcaaacac
tgcttaggggcctagtattgggaagggtggaaaaataaggctagcaaatagactttgtcc
tgaaggcaaacaggaaccatcaagggctcattcacaggggaatgatgtacttaagtgcta
gagtttcagagctctcttaggtgcttatggagaatgggtggaaggtgttaaatagtgcaa
gtgagtggaggggacaagcctggctgtcacatatattttgagaggtgatggtagcccagg
ttaaagttgcagcaggtggattgggagtacatttaattaccaacatgggcaagccttagt
aagggctgtagaggccaaggaaggaggaaaaattcaggatgtttctgggtagtttttctg
aaaccaactaactatagtgacctagtggatggtagtggagccatgtattcaagagaagta
gacctgtttctttaggggacggtgatgagttgtgtttgagacttgctgagcttgaaaggt
ccaggaggatatcaagatagtaatggtcaccaggcatttgggtttaggattataaatctc
caacaagatttctgtgtgagagatgcatggaaatgttcaccaccaccatgtaccatagac
cacaaggtggctcttattcgaagtatgtgtgcttctgaggaacagttgcatccttgaaga
cagatgctgaggtcagcagagccacattctggtaagtccctttgtgtgcatccgctttaa
gcatttgcagggagctgaggtctattccacacacattgaggatagctggctttcataacg
aaatcctaaaaggcaaatcaaacattcccaaatatttgtgtggctccttccttgtttttc
atgctgagagtatttgagaggccctaaaggggtttttctttttaagggtctctgggatag
gaatagtggtgagctaggtggtgaggtttgcaggatttcaggtgagcctggtaggtttgg
ggactatctcagatttagtttctagtcatctggagccattcagaccaatacaatgtcaag
gctggataggtgggagctaggtggtgaggtggctaggtgagcaaaggaacttctccagat
taaaggaattgaaagtttcaaatatagatgcttggcacctccactcagtcctttcagatg
tcctgtccaaggagggccctagggccctcctccctcaacagtgactgacagttaacagta
ccctactcagtggctttctgcagccagttagctaaatgccttaggcagatgtggtgctgg
ccagacgctggctgggtggggctgggacctgtctggaatgagggcagaaagcatagcctg
tcattggctagctacttggagttaagttccttaatgcaaagagaacaaacatccttggag
ttgaaaatccagcccttcagggctctggtgtccagtagctggatgctagaaggcattgta
tctccagaacacttggagacaaggttataggatatccagtgaaggacctcagcattccgg
aatctgccattgattcatttttttccctaggccttattcccatctcaggactttatttcc
ccatttctaattattgcttctcatttgcctgacaagcataaacactttgtgaacctgtaa
ggtagggaaaggaggctgttttcttaacgtgtctattgagtgcttacagtgtgctcagct
ctgcaatatatcctgagatatggccctgttttcatagagctcccgtttagcaggaaagat
aaactgcaagtcacttgccagcacagccgttgcaggggcacatggaggggaggcaggtca
gacattaatgttcagacctgaagcataaatagatgtccagaggtgaggagatgtggaaaa
gcagttcatgttgcaggaacgacatgtgccaaagcctcaggcggaagaaagcactttcga
ggaatagacaagaggccattgtggctcaaggatgggtgtggggcagtgttcatgagctta
gggctttcttgttcctatttggagttcaccccaaggctagggtaagcctggctgggcttt
ggaaagggccctgaggatagagggaagcagtagagactggaagtggattgtatggattct
agagctaagaaagggccctgtctgcaggacttggagttagttgattgtgtgagttaaggt
taagaggactggtggagaaaggccagtctgacttggacagcttggatgattggaggtctt
tgctgttcctggggtggggaaagcaagaggaggagtcagctaaaggctggctagagtagg
gatgcttgttatttttaggatacactaagtctgaggcgccccaacataagacatctagaa
tagtgcacaacaggcaccagctgtgttttcctgggcccctgagtaagaacaggatggtga
ggtcacaggtgtgtggccagagctgcccagccacagcaggctctcctgttgccctttcct
tctctgttgtctgctccacttcctgtgttatgcttcacagtggccctgaaagggaaaggg
ttaagtcactgagcaaaactcttctctggaaagtgggaaaggcaggactggcagggctgg
cccctgggagctgcagctggcatagaagcccttccgctagccagtaaggccagagccgca
gcagccgcccacgctgcctcctttgctttgccttcaccttcgctgctccccttccacctt
cttcctggctgcctgagtctgggcctccctacctaatacattccaggtgtaggtgcagcc
cctctcacactgcagggcagcgggggggggggggggggggggggggggtgttagggaagg
tggaagtctctgttgctgtgtgtcttttagggtgagtttcctaatctccgggactgttgt
tctctgtaagattcttcagggatctttcagccatatctctgacaatgatggggagaggcc
tccccccagacctccgattgccaccttgaaaagtttcatgtggtcggtcttgttactcgt
gcctcagttttcttatctataaaatggcttgtaattcccacctcttagtaccattgaaag
gattaaatgtcacaggcaaagcccagaggcctattgtagccatgctcaacaggtggccct
ggcctgccattttgccttgtggcctgcatccctctgtgacctccatgccttatgccaact
actgtctccattcagacttgtcacactttctgtttggtctttcatacctatctggatttc
tgaaggtttcctgctttttgattccttgtctttgtcccagaatctttctttattaagcat
tgtttgtttcttcttttagacagggttttatgtagtctgggctggccttaaactcactat
gtagttgaagctggccttgaaccctgggtccttctgcttctgtttcccaagtgctatgat
tactgccatgtaccactatgtctagctttctataaaaggtcttttcctttcctaattctt
ctgtgtatgcagttttcagatttgaccaggcttctagtgggagggggctagatgcatggg
tttaggggacaaccctggggtcaagacaggagtcagagggatcattcctctagtggcttt
gtctttcttgggagggtaatgctagccagcgtggcagccctagcactgggtaattactgt
ccccagtgctcccagctgcagctccactcccttcccttcctgtcctctgaagtccctagc
tcctcccaggggtggagctaccaccccctgtccttttctggactctggtccagagaagac
cagcttaagtggccaggccttcatagcaatcaagcagatggaagcaggatgggttgcttg
tgctcttagcagtgtgtgtgtgtgtgtgtgtgtgtgtgtgtgtgtgtgtgagagagagag
agagagagagagagagagagagagagcgcttgtcctcttggcagtccttattatccccat
gggttgttttgtgttttactagtctttctagtgcgtgtatgttaatttgcctgtgtgtct
gcatatatccatgtgggtctgtatatatccacgtgggtctttgcatcactttatgttgtg
tgttgtagatttatgtcatttggctcagtcttagtcctggaagtttctagctgcttctct
atgtttatctgtttctgtgtctgtcattatgtcccccataagtcagtgttctaatagtgg
tggctggggtgccttttgatatttcctgccagatcttcctattctggaactttcttacaa
agccagcacactgttctttagtcacatgcttcatctacacaccttctcaggtatccataa
ttttgtccacctttcttccctcatctgtaggaccatcctgaccacctatgtttgaaataa
aaacacactctactctggacagctcaacttaaaatcacatccttcagaaagttgcctcat
ccctccttccaaatatgatttctttcccagttcagcaaattcacaagaaacgtgctctgt
gactacacatgaacacaccttggatccagccacagctcacttactctagccatatagcct
ctagtcaggtatttccctctttatgcctcacttttctttcctttctttcctccttccctt
gttcttccttttctttttttttttaaattgagacacagtctcactgtgtaatcctggctg
gcttggaactagttatagttggagaccaggctggcctccaacttacagagagccacctgc
ctctgcctctgcctctctgagtgctgggatcaaagccctgtgccaccacacatgtaccta
tttctttgtgtacaaatggcaccaataactcacatagcatgccacaggaaagtgccaaca
caatgcctgacctagaagagatgtttaatatgcagttgaatttccatacctcctgtcatc
ttttagaacgtaacagcttagtatgtgcggggtgtgtggcttcattggtagtgtgtttgc
ttggtatgcttgagtagcatgcacaaagccctgggttgaattttcccagcactgtataac
ccacacaaactggtgcatatccataattccagcactctgcaggtagaggcaagagaatca
ctatgattccaagacgagaactactcagtgggttccaggctagcctaggctacaaagtgc
agccttaccagaagaacaagaggaggaagaggaagagaaggctgctgctgctgagccagg
catgtactctatatatgaagacacagagatcataagttcaaggtcatcctagactatata
gggagttgaggtcagtctaggctagagacccctgtctttaaggggaaaaaatgacagctt
aagttctagagaattctacatatttttcagtctttaaaggcagattttaattcagggact
gcctgacaaatattatatgaaataactcccttgacatgaaagagacagggccccttcaag
ggatgagactaggggcttccaaggctaagggccagaacattatcaatataggataaagag
caggcctgacaagttgttttaggaggtaaagcctgtgaacctgactttagtccccagaac
acatgtcaaggtggaaggagagaactgacttcaccaagttctcttctgagctcctcccca
ccccagctctcgggttctgtctctctaaataataataatagtaattaatgaacagacttt
taaaaaaggtcaacagcaaaaatataagaggcctacataagtagttaatatgagaaccca
caaagttggtctctcgagttttattttgattcaattgatctgctcagtcttattttattt
tattttatttttgagacagggtttctctgtgtagccctggctgttctagaacttactctg
tagatcagggtggcctcaaactgaagagacctttctgcctctgcctccccagtgctggga
tcaaagggtttgtgccactattgtctggtatggctgctctcttaaagttaggggagtcca
cctgaaacccttgattattggaagatctgaaactaggcaccattcgtgcgaggtaacagc
tggatggaggggatggattctgtctgtagtgtaagtgatgcaggtgctctatggcttccc
tgcttctcactgttccttccctattactgtagtcagtctcggtctacggaaagcttctca
cttgacacaggggtgcacagtttacagaaaggtccatccctttataaggaaaaattcctc
tgtttaatggacaagttttctccttcacttactggcaggccatctgctttacagtgggtt
tctgtagaactctcctcacttacagaatatcccttcactttgaagaaagaaatcacttcc
attttatagaaattctttttttacagaggaaccttaaaacctaaaacaaacaaacaaaca
aacaaaaacccaaacaagtaaacaaacccaaagaggtggaaacaggaagattgggagttc
aagtttgttcttggataagtttgaggccagtttgggctactgagaccctgttttaaaaac
aaaacaaaacaagcagaaagttaaaggaggactgcagtacacacctctaaacccactgct
tagaaggctgaggcaggggaattaccatgagtttgaagttagccttggctacagagtgag
ttataaacaagcttggcctatatgatgagcctctgtctcataaatgcaaagcaaaactaa
aaatcaaagagaccttttatagaaacctgttctgcaggaggacacggaagctccttgctc
tccagatgcctcccactttctgaaggtgtctttgcactgatgaaattaccccattttttg
ccaaacctttatagtcagaagatgagtagacttcagagaatggttgggctccccttgggt
tcgagcaaagaacacatttcacagagctttgtgcttggattccgaaggaacgtctactag
tccgagccaggtctggatgtagtcttaccctgaaggtgggctgagatggtgaagctgcag
ctcactcgtgctcaggagacaggtgggaagagtgagggcagctgtaccttcagcccttgc
tttctcccccagtccgagagaccatcctctttacccgccgacctagtttcccaaaagttc
tttcctttttgctgttgttctttcttctccactccctctgttctctgttgccacccaact
gcaacctcagaaattccagctgtcccaggcagtccccctcttaagggaaggctgcatcat
cctggaggaggcctgactgctggggttatgggtggctccccccacctctcactagtttct
cacaatgaacaacacacacacatatagtgccccaaatttgcaaatgggaaaatgagccca
gagctgtggagtttttggtcccaggttatcagagagttaacagccaaggctggtctgcag
ctctcatagttgtcttgagattaagccaaggctacagctgggagaagggagacaggatgc
tgctggccagggaaggagggagagctggcagctgaactttccagaaagagatgcaggaga
agcagggtcaggttccagtgagaatgggccagaggaggagtttttgtcttcaaattcagc
tagacgctgaacctgctctgccatataaacccagaaacatgtcctccaggcatctgccaa
acaggcacatgccaaaatcagaaacaatatcttgaataattttactattttttctgtttt
tttcaaatttcctacagtgtattttgatcatattttcccacttcccctgacttctcccag
atccatcccacttccctaccaacccaactttatgtccttttttttttaagccccattaag
tgcagtttgtgctgccaatatattcttagatatgtggcctttcaccggagcatggttgat
ctaccagtgactatactctaaaacaaaactgactcttcctctcccagcagctaccaaatt
gccaatagctactcatctagggatttgtctgacttgttcaggtcttttgtgtgctgtcac
aactactatgacttcatatgtataactttccttctgtctcgagactaacaatgttttctt
atcactattcactatctctggctctaaaaatatttctgccctttctgttacaatgatccc
tgagccctgggaggaaggtctgtgatgtatgtgtatcatacccattcatccctcccttcc
tgagcatcccacactctcttagtctctgcaccttgaccagttgtgggtctctgtgttaat
caccatctactaaaacttagaagcttctttgatgggtgtcaataggtgggttaatccgtg
ggcacattcacaatgcatcaggagtcagtttaataccaagtcaagttattctgtcctatg
ccttgatgtcccatgctcaatcctaatttaaccctccagcttccattattcccctttagc
cctttgtcacttccattgaaagctccctgccatggcttcttactaatttaccaaccacta
tggatattccaaatggaactcacatatctaaagatttagagctaacactcagaaatgaga
gaaagcatttaacatttatctttctggttctggggtatcttactcagaatgattgtttct
agttccactcagttacctaggaatttcataattcctttttttcttttctcatttcttaag
acagggtttctttgtgtagccttggctgtcctagaactcactatgtaaaccactggcctc
aaacacacagagattcacctgcctctgcctcccaagtcctgggatgaaaagcatgtgcca
ccaccgcacaagcaccaattttatttttcttaacagccgaataatattccattgtgtaaa
agtactacatgtttatccattcatcagtgatgggcatctaggctgcttccattttctggc
tattgtgaatagagtgtcaatgagcacggagcaacaggtacctctatagtaagatataga
atcctttgggtatagggctgagagtgataaagctggatcatgtggttgatctgtttctac
atttttgaggaaccttcatactgatttccatagtggcctcaccaatgtgttctcccacca
tcagtgaataagtgttctcctttccccacatctgtgccagcagataaggatgcagtttca
tttttctatgtgtatctatccattttgactattctcttttctccagggttgctggcctct
ataaaaaagtcaggtacctataggagtgtaggtttatatgtagcttctcaattctagtcc
attgattagtgtgtctgtttttatactagtactgtgctgttttcattactatacttctgt
agtatattgctgtttcttgaactgaagctcagtagtaaagttcttgcctagtatgtgcta
gttacagcattatagcacacatacaatctccctctccctccccctccctttccctctcct
tctctccctcccccctccccctaaaccaaccaaccaaaaatccattgcccttacagccag
ctgagggcttagaggttgttgaggtaaagtaagagagtatatatctcacttttacatctg
agcttaggagtacctgggaactctaggatgctctgggtgtgcttcctgtcgttgctgtga
gctgtgggagtactgtagtggttgggttatgcatgttgtgctgagcacactgcatactga
taggatacatcatggtggctctgtggttctctctgggtctttgagggctgtgcacagttg
gcatgtggtacggggtgttagaagatttatgatgactgtgtgtgagagaaccagcaggga
ctctggtagacctagagatagaaggagcagtgctggtagagagccttcatgggggtgtgg
gtgggtatatttgtgtcagcaaatgttttaaattaattatcaaccataagaaaaatagtc
tggagcaaaccaatttaggatctaggtgggtgggatggatggggaaataggaagtactgt
ggtttttagaaaggaggaagtgggccctactctagtagctcccttgagggcaggaacgag
attttctgtctctgcacagggtctagcagctgcaaaatatagttcacttactaaactcaa
ctgagggaaacccaagagttgagcagggctataaagggccactgagatctagtgaagatg
tttatattttcccatgggtagaagggagttatggaaagttcctctggtaggttgtgtgat
ctgtctataagaagattccaccaagaaagagtaagccctggggcaaagggagtcactgaa
gataacaggagacactgggaagaagggatctacagaagtagaaggcagggctcttggatc
ttcccttcagtgggaccttatcatggccatctccagactcctgaactgaaaccctgctgt
cctgtgggcagggttgtcggtatcctttttactagtcacaatttcttttttatgacacta
gtgtcctctcctgtctcttgtggctttcctttggaaagcagggttaggtttagtctacct
gagagtcagctatttccttgttgtgtgattgtgggctagtcaccaagtctttctttgtct
tcatctcttcacaagaaactggacagagaatccctgcccacctcatctgggactccaggg
tatccctgaatctcaacttcactcagtctgttctacaggactgcttataaggaggcagag
actagagaggtagcctgtgcatctcctataggagggtcaggtggataaggagaatccaga
atgggccagggcagagccttagagaatggtaggccacaccagtctgagaagcaggggaat
agaaggacagaaacccaaccccctcacaagagccctgctgcctagctgttggcctggtgg
ggaggatttacttagggcagcttacctgctttgaggtgttaagggctggaaagcagatag
agagcccctgggaccatgatacctgtgtatgtctacgaagggtgcatggcagtgtgtttg
gccttgttcagcaactctttggccacaactttctctggctgtgtgtccttgcaactatgt
ctacacctgtaccaccctccaggtgattcatcctcctcaatcctatgcccagagaggaca
gggcagggccagccaagatgtgctgagctgggcaggataaacagctctactgggccagag
gtgagaagaagaatactcttgctatgcaggctgggctctgcctgctcaggtaggaaggca
caggaggaaacgtcacccaaagccaggtacaaggtagaagaaacccactggggccaggat
ctagagcacatgttccctcaggctgggaaggctctgtatccaggataaggccaggagttc
atggaagctgctatagaactgggttccctctacaactaggagaacccaaatcccctgcaa
ctctttctgctggtgtcatctggtgagcaagggtatggatgtctctatatgtaaagacag
catatgacagcattgtttagagcaggaagagacatgtgtcctgttgttttgtatctgtgt
ttgtctatatccttgagctaagaccctcagataccatggttatgtttgttgcaagatcgt
gatataatcaatcatgaaatgtgtctgatttgggtccatgtttctaggtatgtagtggct
tatgactttacactgttttgctgttgtatgtgggttttttttccataacctggtataatg
gatcctgtgtggctgtgatctttatttgtaactatgcttgtaggcatttaaaggtattgt
taatgatatatatgaaagtacatgatcctgtaatataaatggaaaaataccctttgtaac
tttgtgtgcttgaacaatatatggcggtatataaagttatattgtggtatgtgttatatt
gtggttaagtgattttgtgtaagaactaccatttatgttttttatgtctttatgattctg
tttcatctttttcttttttctttctttcttttttttttttttttttttgagacagggttt
ctctttgtaacaaccctggctgtcttggaactcactctgtagaccaggctggcctcatac
tcatagagatctacctgcccctgtctcccaattaaaagtgtgcaccaccattgacccccc
cacacacttgaccttattatagatgatttcaatgctgtgtaatcatatgtggaattgtat
ctgctggtctgtgaacttgtatgtgcccaggctttcaggagagtgaagacatgtgcttgg
atgtttgaatttgtgtgacctggcagttgtgtgaagcgctataaattccatgtgctcttg
tgtctttggggacccatttgtgactgtccacttaagagactgtgacataaagtaaaagcc
ttgagatgagatgccacgtggctgtggcacatcatgctctccttgtagctgtgggacttg
ttatttgtttatttgtgttcagttgggtttttagtatatagcccaggctggccttgaact
cattatccttctgcttcagcttcccaggtgctaggctcataggcccatactgtgcctggt
tggtgctctgggagttcttgactagtgctcgctccatcgtcctcaccttattacaagcac
ctctccctacacagtgcttttcatggcctctttcaccacagaaaagttgagcagcttgta
ttctgaatactggtggggagggtggggaggtgtgaggtggatgttgaaatagaggaaggt
aaacaaattagtaagacactgggatttttttttatttaataaaatattttttattaggta
ttttcctcgtttacattttcaatgctatcccaaaggtcccccatacccacccccccaatc
ccctacccacccactgcccctttttggccctggtgttcccctgtactggggcatataaag
tttgcaagtccaatgggcctctctttccagtgatggccaactaggccatcttttgataca
tatgcagctaaagacaagagctcccgggtactggttagttcatattgttccacctatagg
gttgcagttccctttagctccttgggtaatttctctagctcctccataaggggccgtgtg
acccatccaatagctgactgtgatcatccacttctgtgtttgctaggccccagcatagtc
tcacaagagagagctatatctgggtcctttcagcagaatcttgctagtgtatgcaatggt
gtcagcatttggaagctgattatgggatggatccctgcatatggcagtcactagatggtc
catcctttcgtcacagctccaaattttgtctctgtaactccttctatgggtgttttgttc
ccatttctaagaaagggtaaagtgtccacactttggtcttcgttcttcttgaatttcatg
cgtttggcaacttgtatctgacactgggattttaaagagaaaaatgtttgcttataaaat
atagttccaccagtgtgcaatgtgtgcacatagtgggactggaacctaggccttgcaaat
gctaaacaagtgctccatcaccagctaactccctagttcctagtttcatcatttcttcta
aagacacttagctgtacaaaattgtagataagaaagttcagatgttcttagggctttaag
aaatgggataaagatgacagaaatggtagtttatgcctataatcctggcactgtgaaggc
tgaaacaagattgtcatgaatgtgagtctagcctatgctacacagtgagatcttgattca
ggtatgtgcatgagctttaggatattcacgtctatcctcaacctagttgaaatccagagt
ttgctttaagtccttaattacttactgacaggcatgggatcaatatactaatcacagaga
attataacttcgtgatgaaaatagccagtctccaccttgggcctggtttctgtctaaagc
ctggaagagaggcttcctggcaaaaccatgtggctagcacaggactcaaaggagcctagc
cctagataccagctaagatatgctacttcctattctcccttggggtaaaatcagtcagtc
acttcatgtctagtctccctttctacaggactgcaccagggaaaccggatcctggttaaa
agtttgtcccttgaccctggccagagccttgagcctcatccagaaggtccccaacggctt
cgctcagatccaggccctcccactgaaatccctggcccacgtccttcaccactgaagcgg
gcaccgggcccaaagccacagggtaagtgcttccattaagagcagagaaatggaccagag
aagtgtacaaaaggaaaggagaaattaatgcatggcagaagaatagggaagtgcccttat
ctcaaagggcactgagtgatacctatctaatgggcagaaaggtgttgtctgtggctaata
tagtctactaagatttcacatcagtcagtcctgctctgtgctgccaacactcaggaggtt
gagacagggtggttgctgtgactttaaggtcagtcagggctagctatggtattgtgaaat
taggtatagcctggtcatagtcacctcgaaatccagttcagtgatatctctcctctcttc
tccatccatcactccagttcccccaaagcccagctacctgcagatgccccgggtgcttcc
tcctcctgagcccattcctccaccaccatcacgccctctgcctgcagaccctagagtggc
caagggactcgtccccagagctgaggccagcactagttctgcagcagtatcatcattgat
tgagaagtttgaaaggtgagtcttgtccccataggaccctgtgagggaagggtggatctg
ggacaggaagggttcttgtagaagaggcctcttggtcatgctcacaccctgcctccatgt
ctgtccatcacccacctcagagagcctgtgattgttgcctcggataggccagcccctggc
ccctgcccagttcccccagagccagccatgttgccacagccacccccgcagccaacaggg
tcccagctccctgagggtgaagcttctcgctgcctgttcctgctggctcctgggccccgg
gatggtgagaaggtgcctaaccgggacagcggcattgacagcatcagctcgccatccaac
agtgaagagacctgcttcgtcagtgatgatgggccccccatccacagcctctgtcctggg
ccccccgccctggctagtatgccagtagctttggccgacccccaccggcctggctcccag
gaggttgacagtgacctggaagaggaagaggaagaagaagaggaggaaaaggaaagagaa
attccagtgcccccgatggagagacaggagtctgtggaggtactgacttatgcgttaccc
aagaggcaggaccatgcagagaaaggaggagcttggcttttcccagcttggtatttctca
aaacaggccattgcttccacttagtcgatttagcacctagtatggagcccaagtagcaaa
actctgctcctctcccaaatgactgtgaacaccaaaatggccattcctcattctaaatgc
cggttaggaaggtggctccactttcttcagagaaccactaatgaacctcagtcttttcac
gacccagtagctgtgtgacactgaggatgtctcttccctttccacttctcactacaagcc
tcagtttccttgtttgtatgccagaaactcttacatgccagagatacttctcagcaacta
gaggaggggctcagagccagagccccaaaggagcctgactgaagctttaggttgggaact
ctttccatgtgttgtctagctgatgtttcttcagaaggaatccttgcactcacgtaaggt
ctcagccaggagacctgctttcccagaactaagcacagctgtggggactggggccaggag
taccgagatgaaatgatactcagcaagtgtgtagcctgcaaacaagaaagtgagccagca
ggcataatcttagacagttttgtacttctgtgcctttctcacagcccacgtactcagcaa
gcctttgctgacagcgagctgaatgagtgactgagtagctggtatttagacactgtaatc
cgcagtctgttctgtttttatttataggaaatcttttagggatgggagtgtaggaaaatg
tagagcatttgcctagcatacatgaacccccaagtttaatccccaacattgcaaaaatta
aaaaacaaaattatatgaattatttgtctttataatggggactcttaaatacagaaataa
ttcggcaacttacacatgctagtgaatggtaggtatactaggatttgaatccagaagttg
gacttcctacttcccatgtttagccaccaaaccatgctcaatgagtagagaaagtagacc
aatgggtgtatgactgcccgtatgaggaagtttgtatattcagcattgagggacaaactt
tatgaaggatgcaactacaggaatccttcatgagtgatacttgtgctttatgaatcagat
cagagttatctcagggaggaactaaggttagagcatcgtgtgcacttagaggagtcaggc
atggtgacattgcctggagtccagccactgggaaactgatgtaggagtatcaatgacttc
agtccaagtgtttgagggcactctgagaaacatagcaatacccgataaatgagagggtgg
ggaagggaaggagagagaaaaatgtacagaaggagctggggttaaggtagagatgatgta
tcaacggtcacttcttctttacagctgactgtgcagcagaaggtgttccatattgccaat
gagctcctgcaaactgagaaggcctatgtttccaggctccatctcctggatcaggtgaat
ggcccctctggggtcccaggaccctaggatgtggtaggtaggttccatagaggaaatgag
gccctaagcctaactccaccgttaggaccagaatccagaagtggtaaggtctctggctga
ccttgaagccagttgtgataatgttcacaaggtcaatcgtcattcctaactcttaacaga
catgaatcaaccctgtgactctgacacttctgactcttcccctcatctttaatgtatcca
tcttcatggacctcattctaaccttgacttttttcttcactctgcatccattagaatccc
tgagggtagggttctttatttgtctttcattgttccatcctagcctccaggacagtgctt
tatacactagacacactcataaacatttgttacaataaagggatctaattccagccttct
ctctaaacctgaatctctttctgaccttgctccaatcctaacttgccatcatcccagttc
ctaactccaggtcctaatcttggtgacgtgcaattctctaaattcccactctccttggtc
tcaagaccagtactaatctcagaggttcacagagctgcccacaaataaatgcctttacct
gcaagctgccctttccccagctaagctctcatttcaattgggctgagcactcgtgccttg
ctccaccaggtattctgtgcccggctgctggaagaagctcggaaccgcagttccttcccc
gcagatgttgtccacggcatcttctctaacatctgctccatctattgcttccaccagcag
ttcctgctgcctgagctagagaagcgcatggaggaatggtgaggggcctcagagccagtc
tgcctcttctggcatcaatttacatgctaagcccagatgtattcagagagattcattcct
gggctgaagatgttgagatgtagctcagtgacagaattcttgccaagaatatgcaaggcc
ctggattccatccccggcttcataaaaataagttcaatcttacctaccttcttctcttct
gaataaacaaaaccaaccaaccaaacaaacccaaaaaaccaaaaccgcccaacctctgcc
ttcttggccctcccaatctaatatggaacacaaatgaaggcctagaatgctacagcagaa
tagcagaacccttgagagtatgcgaaagctcatgagatagctcagttggtagaggtgctt
gctggcaacctgaattcaagccctggaacccatataaaaatggaagaaaagaaatggctc
tataaagttgttctttctcttgccctacgacaccaccaccaccaccaccaccaaacttaa
gacaaaagaaagtattgagatttagctgttccagttggatgcctataattccatcattag
ggactctgtggcagatcaatgaatttgaggccagcctagactgacatagtgagactcttg
tcttattttttaaaaaagctaggtggtggtggctcaggcctttaatcccactacttggga
ggcagaagcaagaggatctctaagtttgaggctagcctggtctacagagtgagttccagg
acagccaggatacacagagagaccctgtgttaaaaatcagatcccccccccccaaataaa
taaaaagaataagtttaaaagctaaaatgagccaggtgtgatggcacacacctttagtcc
cagcacttgggaggcagaggcagaggcagatagatctctgagttcaaggctagcctggtc
tatagagtgaattctaacacagccagggctacacagagaaactctgcctcaaacaaacaa
aagaaaaagctaaaatgattaggttcaaattctgcttctgctacttggctaaatttaagg
aaatttcttaccatgctgttccttggctttatttacatcttggttcatgtgtgtattttt
gtttgtttttttgtcatgttaaggattaagcctaaggcctaatcctagacaaatgctata
ccactgagctatactcaaaccttccttgtctttaaaatgaagacaataataagggcctac
cttgtaaagttattctaataattaaatgtgttaatacatgttcagagcttaaaacagttt
ctagcatataagaatttgaagcttgggctggtgagatggctcagtgggtaagagcacccg
actactcttccgaaggtccagagttcaaattccagcaaccacatggtggctcacaaccat
ccgtaacaagatctgactccctcttctggtgtgtctgaagacagctacagtgtacttaca
tataataaataaatcttaaaaaaaaaaaaaaaaaaaaaaaaagaatttgaagcttatgaa
ctgctgttttgttttgagacagagtctcactctgtagaccaggctggcctagatcttaca
aagtaccacttaccgctgtctcccaagtactaggattaaagacgtgcactataaatgtgg
tagtgctaagaatgggagactggagatgcagacaaatggaccaagtctagcctaggagta
aagaagaatgatttgaggagaagcaaatgcctgaggtaggagggcagggtttataggggc
tgactctggccttcaggttctcttcttctaatagagcctagagcgtcgtctacaccacct
gtttaaatagtctacccaaataactaccaggccatggcattacctgcttaaaattgtccc
aatgttccctacattcacaggataaagtatgcctcttttacaaaactatgactgcagagg
gctagcataaagcccagttcctacatctcctttaccatcctgtgacctgaagtctgcttt
gtctctcacatcacactgtagacagtgagcgttcagcaagacttggttacttttcctacc
ctccaagatggtaaagctcacaggaattgactgagtatggctcagtactgtatctctggc
actacccaacaaaggctaggcaagaatcaatgatcagtgtgtgaatagcctttacggtat
ggcaagagcggctgttccaggatggtaatgtttctggtacttaagcaggacagagttagg
ctagggtttcacagcctcaaactgagtccctcagcctaattggcctatagcataagaagc
atttcctaaaaaggaaaccagttgaaaaatggctttcttcctgaggctggagaccatgtc
agcccctgcttctactctagggaccgctacccacgcattggtgacattcttcagaagttg
gcacccttcctcaagatgtatggcgagtatgtgaaaaacttcgaccgggcggtagagctg
gtcaacacatggacagagcggtctacccagtttaaagtcatcatccatgaagtacaggta
agaagtgaaactggatgaaccatgctacaggaggaggaaaagtctacaaggacctggggg
aggcctttaggtagacctgagcttttctgcttctgtcacagaaggaggaagcctgtggca
acctgaccttgcagcaccacatgctggagcccgtgcagcgtatcccccgctatgaacttc
ttctcaaggactatctgttaaagctgcctcatggctccccggacagcaaggatgcccaga
gtgagtgtgtgcccctaggccctcccaacttccccgcactggtacctctagccagacttc
tgagtcagggttctagatttcactcacagggttggtctgctaatgttgaatgattaaaat
ctccaaataggatctctaaactgaagggcctatattgaggctctgtgttgagattttagg
atgaacctccaagttcattactctgcattcatgacccagaaagaacccagttaggaactt
tggactggaactgtacagtctaagaggtatgcttagtctgattgtctttaggaaaccatg
cttttattaggctgaacccaagattcatctctcagtgaagttgggaatgaaagaacgcct
aaccctccagagcctagcttgaatccttcaggccacgcccattttattaattctccatgg
gtgagctcctaagtcaaagccccatatagtcagacttctactttcccaccctctagaatt
agagctctactccaggtctattggctactcccaagaatgagcctctctaaagaatttcaa
gtgtgatcagacttgttcccgtattttatgcctctcaggtttggatctataggctgagat
acctcctcctcggactgattcttcatttactgaatcactagaaaagtagttggtttagat
tccttccatatttacctcatctgtatcaggccaggcctcgggtgcagctcttgagtctag
cccacttgctcttccttgaactcatattgtcatttattcatcgctaacataacaggcaag
tgcttgtgcattgttctaggcaccgggaatagggaactgagcaaaatagatgaggtcctt
gactcagggagtgtgtgttctagttggagagagcctataaacaagtgtgataaatccaca
ggaacatatttgcaggatgctaaaagtgtgacttggagacgtaggggagtgatgtaaggg
tgactggatagtctactttcagccagtgacttctatgcagggaagatggctaaaccaaaa
cctgaataacaagaaagttgccacaggcaaatgggaggggaaggctctaggcagctacag
ttgtaaatgtagagtccccaaagcagggggagatgggcaagctgatagaggtagatgtat
gtctgtgacagcaagaaggccagtatgacctgagttaagggagggcagaatgatagaaaa
gagggttggaggagcaaagctttggaggccaagatgaggtttattttgagtgtagtggat
agtcacgggaaggtcgtggttaggattggctgaagatatgagaaggagtcagaaaatctg
ggggaaggtggggtcgttttggtaaatgcagtaaagtgtcaaaaaggtggcttggataaa
gatggtaggagcagaggagatgagaaaatggttccattccggatagattctgtttgaaag
tagcactaggataccacggatgctgagattgggagagtcaagaatgatggttcttggggc
tagagagatagctctgtggttaggagcacatactggctaggctgtggtggcacatgcctt
tagtcccagcacttgggaggcagaggcaggcggatttctgagtttgaggccagcctggtc
tacaaagtgagttccaggacatccagggctacacagagagaccctgtctcagaaaaaaaa
aaaaaaagagcacatactgttcttccagagaaccccaagttctgttgctagcactcacat
ccagacagctcacatctccctgttgtactccagagggaccagatgctgtcttctgggatc
cttgggcacaacagagctgccactttagctacttagatgaggctagaattccagggagga
atttaagtaccactggtgcacagtttagtatttaaagccgtggagcaagtggcatttagc
aaagggagtgaatctaaacggaaaggaaaccagaaggacgcagtgaaagcttaagacagt
gaggtcagcaaaggagatgaagcagcagcccaaaagggggaggaacagagaaagtgtaca
agacacaggagtggggagcaaacacttgtatactgtgctgtacctaagggcactttgctc
cccagcctggactttgaaaagagctaaacattccaggaaatttggtgacttaagttctgc
ctagaaacaggtacatattaaataccatgttcctctcccaaatgagagccccactgaggg
gccagactaaagcataaaacttaaatctgaagaaagtgccacgtactgtgtctgtaattt
taattaatctggaggccaaggcaggaagatcggctacctgggctacaagtcaaatccaag
gccatcctgggcaaattaataaggaaaaaagcaggggtaggcatgttagtgggagagtac
ttgcttagtatgtgtgaggccccaggttaaatctctagtactttaagtaaaacaatccta
aacccagctgggcgtggtgacacacatctttgatcccagcatttgggaggcagaggcagg
tggagattgttgtgttggggctagcctgatccacatagcaagttctaggatagctagggc
tatatagagaagccctgtgttagaaaacacaaaataggggctggagtaatggctcagcgg
ttaagagcaccgactgctcttccaaaggtcctgagttcaattcccagcaaccacatggtg
gctcacaaccatctgtaacaatatctgactccatctcctggagtgtctgaagacagctac
agcgtaactcatatataataaataaataaatcttaaaaaaaaaagaaaacacaaaataag
aaagataaaaaacgccaggcagtggtgacgcatgcctttaatctcagcacttgggaggca
gaggcaggtggatttctgagttcaaggccagcctgatctacaaagtgagttctaggacag
ccagggctatacagagaaaccctgtctcgaaaaaaaaaaaaaaaaaaaaaaaaaaaaaaa
aaaaaaagaaagaaaggaaggaaggaagaaagaaagaaagaaaaaaaaaacccaaaacca
aaacaagcaatacagcataaaaccatgtgtgttttccagaaagctgcccaacttcaggct
cggttttcttataagcttactaggaatgataatgtctacttcatagaattgttttgaggc
taaatgagataatctagttaaaacttttagcagagtacctggcatttgactcaataaaca
ttagctatttttgatgactaaatgttctgggtaatgtcatccatactgagttagccagca
ggttgagtttattaacttcagtttcctgttttgtactagcctcaaccatatccaagtctc
tagaacagatctcagcattccatttattgactctaaaggggactactcccacccacacaa
ataaacttcgtaggatggtttcctacctcagtctttgactgaggacctcgaatgagagcc
ggctaagatctgcccattgagctacccagctcaagatccgatgcggagatccctatattt
tatgactcaaagtaaaatccttaagccgagccccactgaatcatctttctggttctgctg
actgactcacctacagactaagctccaaagcctggactcagtccacaaactgccttcttg
ggactgctgcctgcagctacctatctacacttagcccaaggctgaagtctagactgagac
tccaggctgccaaggccagcttaggccccactaaagcttctaacttaaggctatcatccc
cacaacaaactctcaacatagcctgggattcccagaaatgtccatctgtttcctgcatgg
tacatcactagacaggtcctgacagcaaacacagcttccagtctgagcccagccatgtat
gcaggcctaagttatgtacccccaactcaccagttttcttgcccctttggactctactgg
ggtgtgaaagatgcagcatccataggagaaaaagcaatgccaccttctaggtagataacc
acctgagtctttggcttggttttgttttgttgttgttgttgttgttgttttttggtttta
caggacagggtttctctctgtattcctagctgtcttaaactagctctgtagagcaggctg
gtctcgaagtcagagcactgcctgtctctgcttcctgagtgctgggattaaagacgtgac
accaccacttggcaagtcttagcttttaactctgataaacttgtcttctgaggttctgaa
ttagagaggctaatttatactaagcatctgtttgggatccctgaggaaggtagtgggaac
tgagccccttcctcggagactccatgtgtactgagggattcagatacagtgagtgaagag
catgcagtatgactagtgaggcagaaggagcaaggacagtgtcctaactcatccttggag
cttagggaaggcttctagacatgttaagctgaatccagaagactggatggcagttggcca
aatgaagcaagacaggacatgtttagggaggtgcatatggaggaagccacagcggtcaat
tggagcccgtcaccaagggctttgaatgctagacaaaagagctgggtctttgatgtgctg
gcagagtgaaacattgacagatttaaacagaggggaaacagtaagctgtgtgcaagaaag
ctccttctggctgccagggctgaaggggagttggagaaaggcccagcacctgaaaggcat
atggagacctgagctggagcagtagccacggatcctctttagtcccagaatgtgctcgtc
ttaggaaacagggcctcctttgccatccatgtggacatgtgattctccagtacaggcata
agttctgaggagggaatctactgtgtcaagtgggaaccatgaagctgcagctggactgga
ggcagaagcagggatggtttaacatgtgaacttttatggagacttacttcattttttttc
cattatgacacctggtcactgtaggaagtgtgggaatgacagaaaagaagacagaagtgg
gagtaagaaaccccacctgtgacctgagccccatgataaatgtttaagcatacgtttttt
agatgtgtgtgttagcaagaattagatcattgtatatattcaaatttgtatccttttcct
aagacactctgaacatttcccatattatcaaaaaccctaaataagtatcattgttaaaga
ttgatatttttattatatgtgtgtgctgtaaattctgtaactgagctcctatggttgaac
atttgttttaggtttgacagtgctataaaaaaacactgcaaggaaagtgtatttgtgcat
agaacaagtgtgtatagtcagaactaggaagacaaacaatagtgttttttccttcttccc
ttcctggtgtactagaattgaatgcaaggcctctaacataaaacacaagtgctctaccac
caagccacatttccacaattcctctttgttttgctactgcagctaccactgccttatctt
tatcatcatcgtcttcattttcttatgtgtgtgcatttgcgatagggtcttacatatcat
aggctgacctcgaactggctgtgtacctaagaatgaccttgaatttctgatcctaccatc
tctacctcttgagagctggggttataggcatgcatcaccacacccagtttctgtggtgct
agggatggaccccagggccttacacatgttagacggacatttcaccagctgagcatcccc
agtcctctttactttttttaatatttatttattatatgtaagtgcactatagctgtcttc
agacactccagaaaagggcatcagatctcattacggatggttgtgagccaccatgtggtt
gctgggatttgaactcatgaccttcagaagagcagtcggtgctcttacccgctgagccat
ctcactagcccctctttacttttaatcttttgttgctgctgctgttcattagatttgagc
ccagaattttgagatcacccaggggaatatagaaagattctgtctctaaaacaaaacaac
aacaaaaacaacaacaaaataaacctatccatagtcccactagccagaaacaactgtcta
aacatgaccatgtttcctgccagttaattatcataatcattttaccaagcttacatttta
ttggctatcccatatttctgctactgtgttgttaatccaggcagtttctgatttgaaatg
atgtggtcatgaacatcttttgaggctggcatctgctgggaggtggagagtgtagttagg
ccaaaaggatactcatggagtagagatgtcctgcagagcttcctttctgtttgactccca
tctgatcttacttctctgtgccatagagtctttggagctgatagccacagcagcagaaca
ctctaatgctgccatccggaaaatggtaagtggcccttctagtcctgtccttccttggcc
atccctctgtgtgtgtgtgtggtggtggtggtggggacttgtgacttgaggacatttaag
gggaggtattgtccaccccaatctttacctttcactccctgccaggaacgaatgcacaag
ctgctgaaggtgtatgagctgctagggggtgaggaggacattgtcagtcccaccaaagag
ctcataaaggaaggccatatccttaagctgtcagcaaagaatgggaccactcaagatcga
tacctcatattagtaagtgccaggtgtgcttatgggtgggcatgccctcgggacatagat
aacctggcagtcattcgagagtagacctctagccagctgtcctttcctccagcattcatt
gtatttgcactatgttagctagaaataatttttgcttttgtacattatgtaactacaatt
atgtatgagatatgagttggctaaggttactaactaggaagtgactcccatgacatttcc
ttatcatgtccttgctctttcctcattgctgaatccagtttgaaatagctttgtgtgtgt
gtgtgtgtatgtgtttgagagagagagagagagagagagagagagattttttgcgtagcc
ttggctgtcctggaactcactctgtagaccagactggcctcaaactcagagatgtgcctg
cctctgccacccgagtgctggcattaaagccttgtgctaccactgctgacaatttgatgt
atctttcatccatttattgccttgcatccttagcagtagtatgagggtgaggagactcac
catctacactaagcctctgtacacgcatctcaaatcttcttcctagttcaacgaccgcct
cctttactgcgtgcccaggctgcggctccttggtcagaagtttagcgtgcgggcacgcat
tgatgtagatggcatggaggtaagcaccctgagaattggagatgtggagtggggcattgg
tattgggaggaaattgcctactctgtccccagtctatgtatacatatgtgtaggacccta
tagagtgtataggcctcaccatgatccttcccttctccttttagctaaaggagagctcca
acctcaacatgcctcggaccttcctggtgtcaggaaagcagcgctctctcgaactgcagg
ccaggtacctgtccttgcctatgcgttccctccaattcactctttttgtttgtttgtttg
tttgtttgttttttgagacagggtttctctgtatagctctggctatcctggaactcactc
tgtagaccagactagcctcaaactcagaaattcacctgcctctgcctcccaagcgctggg
attaaaggtgtgcaccaccaccgcccagcccaactcattctttacttcagatatgctgag
gcattccaggccagagaaagagtgaacacctttccccaaaagatatggccttgctcctca
gctatgtgtgtgtgtgggtgattctgatgatgacacatgtatatacatggtatgggaaaa
ggtggtatgtcagtcacaaaagcattttggagaatgaacaaactccagaatgcagggaag
agtgggttacttaccactatcatgaataacatcaccaatgcctaccaccacacatggcta
ccatcagtccattttaaagctgaagaaattgaggcacctttcctagatccagccagcagg
attagagctgaaattggagcttaggcttcgtcagcttggcacatgggttcctgaccactg
tccatactactttctgagactccaagtaaaggtgtctaacaaggtcctgatcagggcctc
aaagtactgagtgcacatcagtacatatccttttctgataggctacttggaagtgagagg
tgactgatgatttcatggaggcagaagggagaagagataagcaacctagtagttgggccg
ggcagttatggcacatgcctttaatcccttgggaggcaggagcaggaagatctctctgag
tttgaagccagcctggtctacagagtgagttccaagataaataaagctacacagagaaac
cctgcctcaaaaaacaaagcaaaacaataacaccaagcctagtggttgggctttgaagtt
ctgggagaccaagagaacctccctgaggcctgcactgatacaagcagcaggaaggaacaa
taggcccagcaagacagaaaacaggaccatctaggaaagacacaagccataaagacatgg
catctgcttagagatgggggttatcagaagagtgctgggtacagagggccctccaggcag
tgtttgatttcttcctagtctcaataggatggcatggagagatgactttgtaatcagatt
tattgtctgtaattagctcaggttggacttgaactcaaaataatcctcttggcttaagtc
tccctagtgttaactttttatttaaatgtttattttgaatattttaaaattatgtgtatg
catgtatctgtgcaggggtatatgcatatgacaggtgactttggagtctgtaagaagcaa
caggcccattggagctagaattacaactgcaggacatgggttgtgagaactgaccttgag
tcctctacatgagccatctccagccaattacattttttttcttgaggcagggtcttacta
tgaagccctggcaggcctataacttgcttatgcagaacaggctagcctcaaactcacaga
gaaccacttgccttttgcctccagagtgctgggattaaaggcacgtactaccacacctga
ctccactagttattttttaaattaattggttatttattaaaaaattttgaatgtttatgg
gtgtcttgcttgcatgcatgtctggcaatatgtacatacaaggattccagaagatggtat
caggtactctggaactagagttggatatggttgtgaagtgggtgcaaagaattgaatcag
gatcttctagaagaatagcaagtgttcttaactgctgagtgagctctagcctcttaaaaa
tcttttaatgaaaaatttctggtgtgttgggtttctgcctgtaatcccaccatttgagag
gcccaggcagggagattgccagaaaattcaaggcaagcctgagatagaacatgagacctt
gtctgaacaaggttaattttaaatatacaagaaacaaaacaaaaccaaacccaaacagta
taagcatccataatcttaaatatagcttagctggttcttatcttggcaatttatggaatc
agctgagaactttaaaaaaatcccgatgcctgggcttcatccccaaagattccgatttaa
ttggcctgcaagtattgccaaccaagctcctcaggtgattggatatacaccaggactttg
agccagtgattaagagccaatactacagatagaagcagagaactcgcctaccatccagaa
gacttgggtcccatctccagaacttctctttttccacacacaagacacctattgacattt
tttggtttggtttgtgacattttcccccaagccatccttggaactcctgagttcaaatgg
tcctcctgacttactctcatgagtaagtgggactaacaaatatgaatttcatccttatat
accttttgaatggccacaaattccaccataattcttaaaagtccagagtaacacttgttc
acagccaagaaatgaaaagttgaaaaatataaataattttttatgactatattcagaaca
aacctcatctcgttgctgggcttatagatatttgccacaatttctagcttccgtgtgggt
cttagggtctgagctcaggtcttcatgcttacatagcaagtgttttaatcactgtgccat
ttcctagtacctgctgccacattttttatgaaccttttccaaagtacagaaaactagaaa
gaattacagtgagcactaatgaaccaccatctagaatatacaagggttaacgtgctgctg
tgtttagcttatcacatgtctatgcttttagccacccaccaatccagtggctttaccctt
tttattggtatatgtccattgttcataatgataggttgttcatttgtttttgtttttcaa
gacaggatttctctgtgtagctctggctggcctggaactcactttgtagagactatgctg
gccttgaactcagtgatccccctgcctctgactcttgagtcctgggattaaaggtgtgtg
ccaccacacctggcaagacatttttcatacaagtatgtatatcctgtactttgaccatac
tttctatctataactccctttgcttcttccccctaacagtcttgcttctactttggtgac
atatataaaaatgattttgtatatatatatatgtgtgtgtgtgtgtgtgtgtgtgtgtgt
gtgtgtgtgtgtgtgtgtaatctagactccagaaatgatatcaaacacataatacatgtt
tttcttcatctggcttatttcacttaatataatcatctgtagttgcatccattttctggc
aaatgacattttattctttatgggttcgtgaaaaactccataattcacacatacattcac
attcatactcagacacattttatctaattgccagttgagaacccagggctgattacataa
tggctattgtgactagtgttgcattaaagatagatgggcatgtaatttctgtggtatgct
gactaatctttcatacacacacacacacacacacacacacacacacacacacctaggagc
tgggtcaatatttgaattatcttcatgcttgatttcagcatatattacagagccataata
attaagtaacatggtgctggcacagaaacagacatgtagattgatgggatatatagggcc
tagaaataaacacacacataaacacacacacacacatacacacacagccatagccaacta
atttgtttagttttgagggttttgagatggagtcttatgtagccctggacagccttgaac
tcctgatcctgtctctacttcctaactgccaggtttacagatatgtcaccatgctttact
tagccacttgatttttgacaaagatgttaaaatcatacattgtagaacagacagcttctt
tagcagatggtgccaagaaaactgaatatccaatgactttatgtatatgagtgtgtatct
gtgtatgggtttgcacactgcaagtgcagtttcctgcagaaatcagaggcattggatcgc
attggaattggaggtttgaggtacacagtgtgggtattaggaagtgaactctgcaaggtt
acatgtcctttaccactgaggcttttcagtgacttctaaatacattgcaaaataagtaaa
gccttaccatacataaccctcccttagagtctggcattagtagaaaatcattacctagag
tttagtacttgtttcagtcactgccaaacccttctcttggcacagtcggcatagtgaaat
gcataggtcttaggtataccacaggtgaggtttgacaaacatttgattacaatgaacatg
cattaattagtgcatgtgcatgttgctgcaagtactggagaaggactttgtatgctaggt
aagcattcagtcactaacttgcatccccacatccctaaatagtggctcaacatcataact
tgtttcacattcttacttttcacatagtggtcctaatgatgcagtcagaattcatattag
aaaaatacatttgaatcttagaatgtagatgtagaaggaaaatgagagtctagatgggag
atagcaaagttaggggtcctatttctaggggtggttgacaagtttgcaccagggcagagg
gcttggagaacacaaggtttctagaggggctggagagatggctcagaggttaagagcact
gactgctcatccaaaggtcctgagttcaaatcccagcaaccacatggtagctcacaacca
tttgcaatgagatctgatgctctctgaaaatagctacagtgtacttgtatataataaatg
ttttactaaaagggttctagaagggttctctagaagaagcaaagaagaacaaaaggaagt
tagagcaggagttatagcagacaacatgctgggcacattacataatcatcagtgttgctt
agaacacaggtaagcccatcttcatgaaataaaaaaaaatactgcctccttttgcaaagt
tgacaggttagcagttggatatagtttcatgtatgttccatactcttagacacacttcac
ctttatccttcttaggcctagcacctccctctggaaacctttcttaaaagtcccactcaa
acataggctgaggcaggcccccttctctggactcctcagtcttcattccctctagagcca
gcactgattctctcatactgtccctgtcagtctcctatagtgcatcatgagctccttgat
ctggaagacattgaataagctcaggttatgtgacttgttcaaggctacataaagtgaaaa
agtgtagtgacgcctaggccctgtaactcttaaaataccattcagattgtgttttattgg
cctgcctaactcaacacctttcttttctcccctgcaaggactgaggaggagaagaaagac
tgggtccaggtaacacccaaggctttgtggtaggggtctggaagggtcttaacaggtttc
ttaggggctgataatagataaaataagcagaacaggctcgggacatcagctttgtacaga
tgctattatcaccctcttacagataagcaagctgaagtcctgagattagatagaaacatt
cttttaggaagtcagttcctctgaaccaagctttgtaaaagcttgcacgcagccagcagc
aggagggccttctgagattttccatccaccactcccctttcccacatttgatagttacac
cagtcatagacctggatttagggagggattttcccagtcatgtgtagcagggacagacct
gggtctagaactccaggctaaggcataggaaggtgtggtgagggcagagataggttgtcg
tggagtgatctgacctctcatttctcacacctcttcgccaggccatcaattccaccctcc
tgaagcatgaacagaccctggagactttcaaactgttgaactcaacaaacagggatgatg
aagatactccccctaactctccagtaagagtcctactttcctcagtactgggatctcctt
gaagctccatgttcccacctttttcttgagatgatcttttccttttccaagaatagggac
ctgagaggcagtgcagacaagcccccagaagccagcttctgctagtagggctacagattg
caccccagaaagtgaagtgacttacctccaataatagtatgctctccccaaccccatgat
gatttaagtggcaaagcagaggcaaggtgggctggctggactggactgaggagctatctc
taacctgggccctaaccctccccctagaacgtggatcttgggaagagggcacctacgcct
atccgggaaaaggaagtcaccatgtgcatgcgctgccaggagcccttcaattccatcacc
aaacgcaggcaccactgcaaggcctgtgggcatgtgagtgttgggaggcaggggcagagc
taaggtggggacaggctgacagcctaaaggcccacttctgatggggtaccctccaagaag
gaggaggctgcaagttggctgtggtagttgatacactgaagagaagccaaaggcaattaa
gctgttcgtgcccacttgctgccccaggtggtttgtgggaaatgctctgagttccgagcc
cgactcatctatgacaacaatcgttccaaccgtgtgtgcactgattgctatgtggccttg
catggagcacctgggagcagtccagcctgtagccagcatacaccccagcgcaggaggtcc
atcctagaggtaagaactggctgggttcctaaccacaagcctcaaagtatgccatagtta
ctgacccagggtaagcactcattaatcaggtaatccagacttgaaacaaggaaaatgagt
gtacgggttaaaaggatactttttattacagaactttacacacttaactcttacagtaac
tgctcaactcttacccttagtttacataggaagaaactaaaacccagagaggatatttga
ctaagttatacaaccagaaaaacacttctagggatcattttatctgagacaaagtctcac
tgcatagcctaagctagcctataggtttttctttttaatgaaccaagtgcatttttaaaa
ttatgaaataggataaggaaacataagacatattcctttacccagaagttgccactgtta
atactgatcctatctttttaggaccatgaatatacacatatttggggtgattgttttttc
aacaaaaccaaggtatcccaaatgtaagggagcttactctgtaccagaactattttaaat
gccttgcttatgctaatttcaatctcataaacaccctctgtgctcttctcacaagtcctg
cattttcatctattgttaggatcgagacagatggtgttagccacctactcatcccattaa
tcataatgttagaaggactttctcagagcaggcaatgagtatattatgaaagatgaaaag
ggttagctgtgaaagtcccttagccttaagagtggccagcatttcactgtccccactgag
atctgcacaccccttatacttgttgttaagagtcagcagcagccaagccttgctttgttt
tatctccatgatgaaggctaaatcatttcagctatgatttgcacagcttggctaccgttg
tctgagacatagtccatacactatggggctgttaaagccaagagcaaagccttccatcaa
cattgatgttccctgtcctgtgtctctgatcacagaaacaggcctcggtcgctgctgaga
acagcgtcatctgcagcttcctgcactacatggagaagggtgggaaaggatggcacaagg
catggtttgtggttcctgagaatgaacccttggtgctgtacatctatggagcccctcagg
tgtgcatcccactccttcaggtttttccagccatctgacaaagctgggctgctcctctcc
ttgtcctttgggggcagggtgagcctagcaaaggggaaaattaaaacccctatccttatg
tgacagaataggtaggtagaagagtttggaggccaaggtatggggacaatgagggtgagg
tgggaagtctggctttctggagaaaacagtagaatagacaggcacctctaggtctgacac
ttaagtagaacagaataggcagatagaggaactagccaaaggactgaatctataatagtt
gatttgggcatgggaggagatagccatgtaaaccagcctgccttctagtcccagttcaga
tatcttcctgttcattacagtgaaatcagtgttcttcagcagagggaaacagcagaacag
agcagtttgactgggcagaggatactgcctagcccctagatgacactagttctctgttcc
ttctctccaggatgtgaaagcccagcgcagcctgcccctcattggctttgaggtggggcc
tcctgaggcaggagagcggccagacaggaggcatgtcttcaagatcacacaaagccacct
aagctggtacttcagcccagagacagaagaactccagcggcgctggatggctgttctcgg
cagggcgggccgtggggacacattctgcccagggcccacactgtctgaggacaaggagat
ggaggagacaccagtggcagcctcaggagccactgctgaacctcctgaagcctcccagac
ccgagacaagacctagagggtttggggggaactgggagtttctgccccacactccagctg
cccatgttcaattgggggctccagcccactcccaatgcagtcaatacttgaattcccatc
aagggcactttcaatcccgaatgctgggtcatgggttttttaattcatcttttcacaaaa
ggtgggctttttaaaaaaaaaaaaaaaactattcctacattgatgttaattttttaaatc
cctgtccccagggagggcgggagctaattgctagactcacttgaattagtttcctcccag
taccccacttccacccagctccccacaaaagtaccagaggcaggagacctggattcaagt
gccagctctgctactgaccctgggaccccaacccaccctttcctcctcagccagtgtctt
cacatgtatgaccttacatggggtggtgactagacccttcttgcctttcccatggcttat
agcttctacctagccccaaagcaatccagtattttatcgtccagatccatggcagggcca
ctgggcaggacgggaatgggggagggggggggaggacaatggatactgttttttaaagaa
aaatacagtttatttcaggcatacagtaactttcagagcactgctatggtccgtccgttt
gtccaaagtcccaggctactaagggagatgggagggtacagaaactactctcttgccaaa
ttttgaagctcagcttgcagaaagctgattccaaggttaaatcatggattaaacaagaaa
atgttatatgttattaaggtcttaagcctcatccctggacttaaaacagcccaactttct
caagttcaccacttttagtcaagtccttcaaactctcaagggtattcaaacagggagcat
tcccaggaggatgcaaattctgggcaggatgagggttgttctgagggaggctagggtggg
gacattggggaatgtagagatgtctacatcttttctctcttccaactgtatgcttatcct
ggctggattaccaatccagccagcctaccactgtggaattctggtcctttccacaaatgt
acctgccagttttccacaagtctggtctacaaccacacccacacttgtcagccgtcttca
tagtcactgcacctaggaggtactatgctgggaaacctgctcttagctctca
