# Supplementary material for: Reference based annotation with GeneMapper
Source: Genome Biol. 2006 Apr 5;7(4):R29. doi: 10.1186/gb-2006-7-4-r29 (PMC1557983; doi:10.1186/gb-2006-7-4-r29)
Supplement: Additional data file 1 — A gunzipped tar file containing the data set of orthologous genes in human and mouse that was used to compare GeneMapper with Projector and GeneWise [file gb-2006-7-4-r29-S1.tgz › projector/ORTHS/region32/hs.truth.gff]

Hs.11.ENST00000263182.1	EnsEMBL	CDS	1001	1219	.	+	0	gene_id	ENSG00000129151.1;	transcript_id	ENST00000263182.1;	exon_id	ENSE00001309355.1;
Hs.11.ENST00000263182.1	EnsEMBL	CDS	2771	2885	.	+	0	gene_id	ENSG00000129151.1;	transcript_id	ENST00000263182.1;	exon_id	ENSE00000996626.1;
Hs.11.ENST00000263182.1	EnsEMBL	CDS	38738	38936	.	+	2	gene_id	ENSG00000129151.1;	transcript_id	ENST00000263182.1;	exon_id	ENSE00000996628.1;
Hs.11.ENST00000263182.1	EnsEMBL	CDS	61022	61127	.	+	1	gene_id	ENSG00000129151.1;	transcript_id	ENST00000263182.1;	exon_id	ENSE00000988232.1;
Hs.11.ENST00000263182.1	EnsEMBL	CDS	65219	65415	.	+	0	gene_id	ENSG00000129151.1;	transcript_id	ENST00000263182.1;	exon_id	ENSE00000988233.1;
Hs.11.ENST00000263182.1	EnsEMBL	CDS	71224	71390	.	+	1	gene_id	ENSG00000129151.1;	transcript_id	ENST00000263182.1;	exon_id	ENSE00000708062.1;
Hs.11.ENST00000263182.1	EnsEMBL	CDS	72863	73020	.	+	2	gene_id	ENSG00000129151.1;	transcript_id	ENST00000263182.1;	exon_id	ENSE00001158636.2;
