# Supplementary material for: Reference based annotation with GeneMapper
Source: Genome Biol. 2006 Apr 5;7(4):R29. doi: 10.1186/gb-2006-7-4-r29 (PMC1557983; doi:10.1186/gb-2006-7-4-r29)
Supplement: Additional data file 1 — A gunzipped tar file containing the data set of orthologous genes in human and mouse that was used to compare GeneMapper with Projector and GeneWise [file gb-2006-7-4-r29-S1.tgz › projector/ORTHS/region32/hs.fasta]

>Hs.11.ENST00000263182.1 27115132-27189154	forward
ggaaaataacatatgaagaaagtaaaatgtaaaacattggcatggtttctgaaggtcaaa
tatatagtcactaatggaatcaggatcaacaccgttgctcaagcataataccacggtgtc
tctgtttcactaagtttcctctcctgtaaatagtccatgtccttaaatttgctggatttt
tttaataaaagtaagtcatgtaatcccaagtaatatgaaggtatacacaagtactccaaa
aaggttcagaataaagtaactgaagtaacaaggcacactctattgatatgcattaaaaca
aaaaatctcaacaaaccaagcaagtttcttgcagaacctaaggacttctatatttcatta
agaaaatgtattgtaaaggtaaaaaagcaaatgatagaacagaaacagcgcaatattctg
aattgaagaaacagtgcaatattctgaattacagtggtctttaagtaaataataagcatt
aatattctcttcataaagacgagtttactaatttagtatcataaaaacattttttttcaa
aagccatgtccaagtgggcaccagttaaaataggacaggggtgattgttacactttcaat
ttgtggaacatttttcttccttaaacattccagagcttttatgcaaacataattattaaa
gtgcatatgtcattggttctgaacttaatatctgaattttctgtgagaaaaacaaggaat
tcttttcatttggatcctgactcagcacttacatcccatttacttttagtcactgtgttt
ctgcttacagtatgtgaaatactctcaccagaacaaaggtcccagcgtcaataagtcaaa
ccgcagactctgacagctgagtgaatagcagaggccagagtccacttgaagtgttcacac
tctcagaggccaagtttagatcttatctgcctgagattccttttaacactgatttgtcat
agcaggtagctgacagcatctactcctgaagaccggaaacatggcttgtaccatccaaaa
ggcagaagcacttgacggggctcatttgatgcagatcctctggtatgatgaggaagagtc
tctctacccagctgtatggttgagagacaactgtccgtgctctgattgctacctggattc
cgcaaaagcacggaaacttctagtggaagctcttgatgtgaacattggaattaaaggctt
gatatttgacagaaaaaaggtaattatctctaaattatgtctcccttctttctcaagttc
aataatggggctagtcaacaataatttagataactcttttttatttggtcacgcatatat
aaccgcatatgaacccacgtttgtatagtacttggtgcgaattaagtatattcagtaaat
ggaagcttcagctattattattactattatcattactactactatttttaataaaatttg
cagtgttacttgtcttttagtcaaattagtatgtagagatacaaggcttgttctgggatt
cccaaaagcacagctctcaaaactacaaaccagaggcagccaccattccatgtttctctc
ttccaaatttactaggattcttattatgctcttgtccacatcccgacttgaggactttac
tcccagatttcactgcttgctagctagatagaaatgttgtttactcttacatttctcacc
tgaaaaaaatgagaataatagtagtaccttccccctagagttgtaaagattaaatgtgtt
atgtctatagtacttgttatggatactcaaaatagtgttatttttattattgctgttgta
ctccttatcatcactactattacttacttttatttatttatttttgagatggaatcttgc
tctgttgcccaggctggaatgcagtggggcgatctcagctcactgcaacttccgcctccc
gggttcaagcaattctcctgcctcagcctcccaagtagctggaattacaggtatgggcca
ccatgcccggctaatttttgtatttttagtaaagacggggtttcaccatgttaaccaggc
tggtctcaaactcctgaccttgtgatctgcctgcctcggcctcccaaagtgctgggatta
caggcataagccaccacacccagctgcaccattactatttctaatactcttggcaggaat
cttaattgacaactagcttcagttatcacagaaagtttggggatcccaggtttagaggat
gtaggtcaagaactgtagatctatccatgctctatttcttgagtgctatttaagggcctc
agacctcagatgtattactttggcttccttgttttccaaaagcgtatgcttaatctctgt
cttaaaaattaagctggccaggcatggtggctcacgcctgtaatcccagcactttgggag
gctgaggcgggcgcatcacaaggtcaggagatggagactgtcttagccaacatggtgaaa
ccccgtctcaactaaaatacaaaaaattagccaggcgtggtgtcgcgtgcctgtaatccc
agctacttgggaggctgaggcaggggaatcgctggaacccgggaggcagaggttgcagtg
agccgagattgcgccactgcactccagcctggcaacagaggaagactccgacttaaaaaa
aaaaaaaaaaaaaaattaagcaaagcataattggattccctgattatcttaaacagcatt
caaaaacagagcaatagtggagaacggaaataaaatccacataggtgaaatttgcttttt
gtgttataaggtgtacatcacatggcccgatgagcattacagtgaattccaggctgattg
gctgaagaaaagatgcttttccaagcaggccagagcaaagctccaaagagaattgttttt
tccaggtaactttgccaaagtcttcaatgtctttttaaacccttacagtaaaggattttt
attaagaaatttgctcacagaaaattcaaacctttgtgctttgattaaaatatgtgacat
gtaaattatgtggtgtatttaaagttttaccgacaaatatcatttgggtagagatgaaaa
ggagtatagagtaattctagacattctacagagaaagaaacaaaataagtccagcaaact
tgtgtctttgtcatctaaagcaaaacctggcacagcataccacagacactccgtaagtgt
tcactacaaagaagcaggatgaactagaggcagactggccctttataacaattttgtcta
aggccagaacaacacaaatcaacaaagcaagaattcctaacctggtattcatagatggaa
ttatgggattgatgaacccatgaaacggtacgcatagcactgcaaatgccagtgagtgtg
ggacaatttgtgtgtgtgcatgtacacacacatgcacacaaagccacgtttgtctaggaa
gaatttatataggtttcaaggggatccataaacagaacaatgttcagaaaaactgcaagg
gtggattcagtggataaagaggactttattgctgagcaaagaagcaaaataaatacttaa
aacaggtggaaatatttttaaatataaattttaggagatacacagtaatagaactcaagc
agaggaactggtaaggagtaagggctgtttacaattcattctctgcctattttgaagatt
tattacatgaaactatgtgaatcaaagatagactgaaaaacagttcttgcaagatctggt
catttaaaagtgtgtagcactaccctctctctcctgttcctgctttcctcatgtgacctg
cctgctctcccttcaccttccatcatgattgtaagttcctgaagcctctccagaagttga
gcagatgtcagtgccatgcttcctgtatagcctgcaaaaccatgagccaatttaacttct
tttctttataaattacccagtctcaggtatttccttataatgatgcaagaacaaactaat
acagaaaattggtcctgagaagtgaggcattgctataaagatacctaaaatttagaagca
gctttggaactgggtaacaggcaaatgttggaagagtttggagagctcagaagaagacag
ggtaagtttggaactttgtagagactggttagatggttgtgaccaaaatgctgatggtga
tatggacagtgaatgcctggctgatgagttatcagatggaaatgaggatcttattgggaa
gtgaagcaaaggtcacatatgctatgccttagcaaaagagcttggctggattgtatccat
gccctagggatatgtggaagtttgaaattgagagtgatgacctacggtatctagtgaaat
aaatttctaagcagcaaagtaagtgtttaagaagtaacatgactgcttctaacagcctat
gatcagatacaagagcaaacaaataagttggaactttaaaaggaaagcagagtgtaaaag
tttgaaaattttgtaacctattcatgtctaggcagagaaagaaaaagcttttttgggaga
ggaagtcaagcagactgtggatcaaccacttattagagatatttgtatataagaagaagc
cagtgctaatagccaagacaacaagaaaaagccttcgaaggcatttcatagacctgcaca
gcagcctctcccatcacagacccagaggcctaggaaggaagaatgctttcctgggccaag
ggctccactgccctgtgtgtagcctcgggaggcagctcccacatcccagctgctcccact
ccagcctcggctccaaggggcccaggtacaggttgggccatagttccagagggcataagc
tactgtaagacttggtggcttccatgtggctttaagcctgtggccgcacacagtgcaaga
atgaatgaggcttgatgttcgctgtctagatttcagaggatgtattatgttggtgcaaaa
gtaattgcggtttttgccattaaaagtaatagtaaatataagaaagcctgggtgcccaag
cagaagcctgctgcaggggcagagccctcacaaagaaccctagggaaatgcagaggaaaa
tgagttggaggccccacttagagtcctcactggggcactacctaatggagctgtgggaag
aaagccactgtcctgcagactccataatggtagatccaccgccagcatgcatactcagca
tggaaaagccacaggcactcaacgacctgtgacagcagcctctggagccgaactttgcaa
agccataggggcagagctgcccaaggcattgggaacccatcccttgtaccattgtgtcct
ggaggcaagacatggagtcaaaggagataattttggagccttaagatttagtgactgccc
tgctgggttttggacttgcatgggccctgtactcccctttcttttggttgatttctccct
tttgtaatgagaatgattacccaatgcttataaccccattatatcttggaagtacataaa
ttgtctttaatttcacaggcttatgggtggcagagacttaccctgtcttagatgaaactt
taaacttcagacttttgagttaatgctagaatgagttaagactttcagggactactggga
aggcatgactgtattttgcaatgtgagaagtacatgagatttggggggcgaggagcaaaa
tgatatggtttgcatgttccacccaaatctcatgttgaactgtaatctccaatgttggag
gtggggcctcgtgggaggtgactggatcacaagggatgatttctcatgaattgtttagca
ccatcctgttggtactatcctcacaatagcaaatgagttctttgaagatctggttgtttt
aaggtgtgtagcaacacctcccttatctgtttctcctgcttttgctatgtgatctgcctg
ctccccctttcagcttccatcatgattttaagtctcctgaagcctccccaaaagccaagc
agatgtcagcaccatgcttcctataaagcctgtagaacagtgatccaattaaatcccttt
tctttatgaattacacagtctcaggtatttatttatagcaatgcaagaacaggctaatat
accagccttgttgagttttgtaacacctctcctggaaattcttagccacataccaagaga
gagattttaccttaactcctttcaaatctgaaattcttaaacatgtgtggtaactctccg
tggctttaaatgagacttatgacactttactaggtatgaagatgttactaatcaacttga
accaaataggttcaccatttcttctggttatcaataatagagcatgatactgtccccttt
ctctttaagcatagaccagccatgtcaagaatttggttcctccatttctttagtctcacc
attctgatggctgacaaggttttgtcctagtgctttctctctaaactaccagttcatttt
tccctgtatctagctggttaaatccagatgggtatccagggaaagatgtttttattgcct
tcctccaatgagtgcattgctaaattcttcaaggagtctccaattacataatttagtacc
gattgtctgggtcacatcgcagtgtcacaaatgtatttttttaaatttattttagacttc
ttctggtactcaaaatatttttccttaactctgctctaattttataatcctattggattt
tactttcatttccttcaagttctccttttgattttttcaggaaatacatgccaacttttt
attattacagcttaagcttttaagcattgtaaaaggatatggacatcctcctccattaat
atttcttgatgagtgcagttttatagcttacatttttcagtactatcgggcagtagcaaa
atggaaatgatactacactcaattaagtagtggaaaaaactggtcacaatgacaggctgc
aatcatgaataatataagaactggctgctatttagacactggaaaatattttaatagttt
aaaacaagatcagatttttaaaatacattctcaagctgtgcagttggtgggtaaaaaaaa
gaaattaatgagccatttttggaatattggttctatggctttttgcctgtagaatttgat
accttatttcattgccattgcagattttcaaacatttatattccagagcatgcaaacaaa
ctcagttacatttgtgaaaggattttgttttttagtcccagtagtaatgttttctcttct
gcaagcataacccttggagtgagggttacagagcttttaaaatctggaatcaagatgcag
acaatttttccttgatcttccccctggcactcgctgttgaactcaaaaatgacaagacaa
atgatcatcatccaaaaaacttttatcatgggacacagtcatagctgaaaggaagacacg
gataattatcactccctcataaatttctattcagttgcacatatattgggtatctatttt
gtgccaggacctctgtaaggaaatatcaagatttttttaaaagacatagattctctcctt
gaggacttatcaagtctgaaagggaacaatagccatgagaaaataagtataagacattac
ttgaagtacattaaaaccacacatagaaagttaatgatgacacagaagaaggaacttgaa
gggatgaaggaatgatcctcagaaatgaggtaatacttgagttgcactttggagaatcaa
tcagtttgtcaggcaaagatagatagaaagtaaggaaattctcaacaaagaaaaaggcag
gcagaaaatcatcaaagggtaaaatagtaggataggtttggaaaactgcaattagtttaa
tattggtgaagttaaaattgttaggcaacagagaagaaggaaggggccaaaccatgaagt
ggcttatatgccctgcttggtcctaaacctgcaggcgattaagagttttcccaacaaggg
ctcagatatgccatccccttagcttctccatactgatgctcttcttttaaagccagagaa
atgagtttaagatctttataagtttaagaagatgattgctttcattttttcatctgtatt
ttacattttccgagttgtgtctttctgattttaatcaaatgaacataacttctcaaatgc
ctacaagtttgtacatgtctcctaggctttctttttcttttttttttgagacggagtctt
cctctgtcaccaggctagagtgcagtggagcgatctcggctcactgcaacctctgccccc
gggttcaagtgattctcctgcctcagcctcccgagtagctacaggtgctacaaggactac
cggcatcacacccagctaatttttgtatttttagtagagatggggtttcaccatgttggc
caggatggtcttgatctcttgacctcatgatccgcccaccttggcctcccaaagtgctgg
gattgcaggcgtgagccaccgcgcctggcgggctttctttttttcttcttgcattctccc
ttcctccacagtgcacctgcttggctcttggcttatatttaccccacaaaagagagtgaa
gtaatcacatctgtgttgtagaagggccttgatcgtggctctgagtttggatggaccagc
atagggagtgactggggtcagggtaaccgtagcatgacctagaaatagtcctgtaaaaga
caaagaaattttgagaggcagggaggatggaggagggtgtagaatctgtattcaaaagga
acatatatgacctgtaggacagcaagttgccggccatattctctagtctctctcaactga
aatcctaacacttgaagctcagcagtacatgtttccaaacatatgggtgaaaatggaaga
ctttaaatcatattagagacaaggtttttatgtactaattataatttagctctcgtgaaa
ttttggcataattatatgctcatttttgtcactaactttgagatgcaacattcccaacat
ataactggcaggaccaaaatggaaaaaaaaatcactatatagtatgatatacatatgaag
ctaaatatttgttctttttattaatcctcaatatcagaatgatagatgcttgattatctc
tctgaattggtactgaagtatttttgtattaatctctaactttaataatattttttatag
aatattgagatttaaaaagctataacttgaagaaaatattttatttccatggagacaggc
tgctcagttttctcagcaatccagggatggagtacattgcacagtcaaaaaaaaaaaaaa
agaatatttccccacaattctttatgcctctctcatggcagtctttaccatctactaaat
cagattatagcccttcagtctatagctataacgcactcctttgtttcaaaagtagcattc
cataagaggaagtgaaaactcacaaataactgttaggaccctctaaaatctattcgtctt
gtacatggcaagaaaaagtagagagttcttcctttcttgcagagaaccatatatttactt
gaagatggagactttatgacagtgcaaaaaccagatttggtttggtgcagaggccatttt
tacaaagcattgtcataaagcaaaaatcttgtgtgtttttcttaattcaattaatgtaca
aaagaaatatgcctcgcccatgtgatattttgcccccatctctaagccttgctacatcca
ttcttgaattctcagaggtgggagcctgcaatgcaaatcagggatggggtaagtgtattg
tttcactattgtttggtaattataaaaagaactagcaagacttggtgggttgttgttttt
tttcaagctgcgttaggatgtcccaacagtatcagggctgccaggtcagaatggcttcca
aacagccctgtcaaaacagctgccttagagcaattaagccaccacatcatcttccgaaat
gcattccattcccaagagagactaataaagattccttccctaaagtcacccaaactcata
actcagatacacaggtgggagaatagctcactggatttatatgtttaagaagcatgtctt
tgttctgttttgcctgtcatatgcaaaatggacctactgacttgcagagaaatatctcta
ggttttctgtgaaatgaatatagctatctcaaatgcatgtgactttattataactgtctg
aggggttcttcctgcctgctgctcaaagaaagaccatggttttacagtaaaaaaggagtt
taatagacatgaggccagccatgccatgggggagatggagttagtcctcaaatcaatcta
tccaacgctcataggttaggagtttttcaaaggcattctgggaaaggagtggcagcgact
aggcttgctgctgatttgtttgggcagagatgaaatcatagggggtcaaagccatcctcc
tgtgggctaaatcatttctgagtggggccacaggggcaggattggtgggtctaggtagac
ccatggggtccagtggagccataggtgtcagacatgaaaaaaaaaaacaacaaaaaaaac
atctcaaaggcccatatacaatagtggtgttacctgcaggaatggctgacaatctgtttc
tatgccttagcagaatcaggctcctctctttcccctaacctgatggtctttcattagttt
tgcaaaggccattgagttcttggggaaggcctattcccatttaaaactataaattaaata
tctctcaaagacagcttagcctaagcccaggaatgattaagggaaaggcaagatggagga
ggtgggttagatcagatctctttcattgccataattttctcactggtataattcttgcaa
agggacctattgactttcagagaaatatctttggggttttgattaagtgaatacagctat
ctcaaatgcatgtcaatttatgaatgtgtaccttgcttcatttttcctctgtgccatatt
gatgtctttcaatgtgtcctattcttttctgaattatatgtaatctattattctcatttt
ctgcactgcacttggtaaaatcaggcataacatctaaagagtctaacgtacctatgcaag
atggggctgcccttgttctgactgtaaacctaccaggggagactcagaacctgggaagca
cactgcagtgccctgtgcttttctcaggtgccactaatctgcaggttgctcccgcaaaat
ctgcctaattttgggcttcatttgtaagctccagataaacttatcttcctctttcctttt
ctaaactccatccatacttccagctagaaaacacataccacatgttcagatataaatatt
aaaaataagtctattttactagatgtattgatgtattaaataaaattttttaaaagcctg
tatactactacatctattactttttaaatgcttgagtaagaggtatattaattatattct
tcttcaaaaattattttctcattacttaacaacttcataagacaatgttagtgctagacg
ggaccttgaaaagctggtatcttaaaatatttaaaaagccttggcaaagtttgaggatat
ctttgagaacctaaagcaaatatatttccagaaataattattacagtccattcccttttt
atacctttttagtttagttgccacattgagaattaaggaaaatattctaatgtttttgct
cttggaaaaataattttttgtagttatattaaagtaaagttattactttttaaacaagga
aaacaaaatagaatgggctttccttagtgaatgacgagctccatttctacaagctaggct
tttttgtgtttttgtgtgtgtggttttttggtttttgttttgttttgttttgttttgttg
cagcccaggaataagttttataacattggcagttgggctacaagtttagaacttatacat
ttagaaaattccaaagtgttccaatttccaaaagtaaagttggaatactttctacactgg
cttcaggtttaccaaatgtacacataagggataaatttgtcctgccaattttgctagtgc
ctatatatcagcagattcgccagacaataaaaaaggggacaattgattcaaaaaccatta
cctctcacttctggttccactttgcttcaaaatggcagaacatagaattacacagcgtta
ggtttggagttgcagttatcttcagcacacttaaatttcttcttttagattttagaacca
aacttccaaatgtgcccatccatggaatacatggaatagctctgggctatcccttcaggg
gaaaaaaaaaaaaaaaaagaaaaaaaaccattttaagaatttgttgatgtttacgttcat
acatactattgatttgccaattttaagaatttgttgatgtttacattcatacatactatt
gatttgcctaatttctggcttagcaaattaaataaaaatgtttaagttctactctatcca
aaaatcatctcctttttctttctttttttcttaaaattttatatttttctcaatcagtaa
ctttgttattaatcaataagaaagtagggcactgaaattaagagggtttttggccctagg
ccttgctaagtctgtgattttgagcaacttacttaacctttctatgcttcaatatcctta
tctgcacaacagatataataatagtatatacttaacttctcaagcagtgcaatgttgggt
gaagggtagtgttgcaccatacatatcaactcattatttttttcaaaagatttccttgaa
agtggttgtaagtaattatagacagcaactctgagagttttcttttttgtttgttttaaa
ataggtttatttctttttttaattttatttcaatagcttttggagagtgtttttttatta
cataaatgaatagcacagtggtggagtctgaggttttagcgcacccgtcacccaagtagt
gtacgttgtaacgaatatgtcattttttatttcttacctcttctcacgctcccacttctg
agtctccaaagtccattataccaccactctgcttgcttttgcatacccatagttgagctc
cgggccaggcgcggtggctcacatctgtaatcccaggattttgggaggccaaggcaggtg
gatcacctgaggtcaggagtttgagcctgaccaatatggtgaaaccccatttctactaaa
aatacagaaattagccaggcgtggtggcatgcgactgtagtcccaggtactctggaggct
gagacaggagaattgcttgaaccccgaggctgagacaggagaattgcttgaacccaggaa
gtggaagttgcactgagccgagatcgcgccactgcactccagcctgtacgacagagcgag
actccatctcaaaaataaaataaaataaaaatttttaaaaaacatagttgagctcctgct
tgcaagtgaggacatacagtatttggttttccatttctgagttacttcatttagaataaa
ggcctccagcttcattcaagttgctgcaaaagacattattttattctttttatggttgag
tagtattccatggtgtgtatataccatattttctttatccattcattagtcgatgggcac
ttagattggtcccataactttgcaattgtgaattgtgctgtaataagcatacattttcag
gtgtcttttttacatgacttttttcctttggggtagatacccagtagtgggattcctgga
ttgaatagtagttctacttttaattctttaagaaatctccatactcttttccataaagat
tgtcctaatttacattcctacccacagtgaacgcttcccttttcaccacatccatgcaaa
tatctgttgttttttgactttttaataatagccattctggtgagggcaaaatggcatctc
atggtggttttaatttccatttccctgatgactagtgatgctgagcattttttcatgttt
gttggccatttgtacatcttcttttgagaaatgtccattcatgtcatctgcccacgtttt
gatggggttgtttttttcttgctgatttgtttgagttccttgtagattctggatattagt
cctttgttgggatggatagtttgcaaatattttctccctttctgtgggttgtttactctg
gtaatttttttttcttttttgctatacagagctttttagtttaataagtccccatttatt
tatgtatttttgtttgctacatttgcttttggggtgttagtcataaattctttgcatagg
ccaatgtccagaagagtttttcctaggttatcctctagaatttttattatttcagatctt
caatttaagtctttaatccatcttgagttgattttttataaggtatgagatagggaccca
gttacattcttctatatgtcgctattcagtttttccagcaccatttattaaataaggtat
cttttccccaatttatagttttgtatgttttgtcaaagatccattggttgcagatattta
gctttatttctgtgttctctattctgttccattgttctatgtgtttacttttatatagta
ccatgctgttttggtaactatagcattatagtaaaatttgaaatcagttcagatgatgca
ttcagatttgctctttttttttaggattgctttggctatttgggctcttttttatttttt
tggttccatatgaattttgggatttttttttctaattctgggaagaataatgttgatatt
ttgataggcattggcttgaatctgtagattgctttgggcaatgtggtcattcttaaaata
ttgagtcttctaattcatgagcatgggatgtgtttccatttgtttgtgtcacgtatgatt
tctttcagcaatgttttgtagttctccttagagagatctttcatctccctggttaaaaat
attcctggattttgttttgcagctattgtaaaaaggactgagttcatggtttgattttca
gtttggttattgttggtatagtagtgctactgatttgtgtacattaattttgtaacctga
gacttcactgaatttgcttatgaaatctagaagtcttttggaggagcctttagggttttg
taggtatactattttatcatcggtgaacagtgataatttgacttcctcttttccaatttg
gttgcccttttttctttctcttgtccaattacccaagctatgacttgcagtactatgttg
aatagaactggtgaaagcgggcatccttaacttgttccagttctcaggaactggaacttt
taatttttaaccttttaacttttaatttttgcttttaacttttaagttatgcctttaact
tttctccattcagtatgatgttggctgatggtttgttatatatggcctttattcacctcc
tagcattttgaggtacgttccttcaatgcctagttcattagtgggggttacctaaaggga
tgctgaattttatcaaatgctttttctgcatctgttgaacttttgtttttaattctgttt
atgtgatgtatagtagtcaacatctgcatcacagaggttttcataacttgtgtcaataat
atcattcatttcaaagaatttttaaatttccatcttgatttcattattaaccccaaaatc
atttaagagaagattgtttaatttccatgggtttgtattgttttcagggttccttttgga
gttaatttccagttttattccactgtgttctgagagggtacttgatataattttgatttt
cttaaatttattgagaaatgttttgtgaactattatatggtctgtcttggaaaaccttcc
atgtgttagtaagaatgtgtgttctgcagttattgggtagaatgttctataaatatcagg
tccatttgttacagagtgtagtttaagtccattgttgctttgttgactttctgtctcagt
gatctgtttagtgctgtcagtggggtatcgaagttccccactattattatgttgctgtct
gtcttacttcttaggtctaacagtaattgttttataaatttgggagctccagagttagag
gcatatatatttaggattgtaatatcttcttgttggattgattctttcatcattgtataa
tgaccctctttcttttttgtttttaatatagttgctttaaagtctgtttaatctgatata
aaaatagctacttctgctcgcttttggtttctatttgcatggagtatcttttcccacttc
tttaccttgaatttgtatgaatccttatgtgttaggtgagtctcttgaagacagaagata
tttggtttgtgattgattttttttttttttttttttggtccattctgccaatctgtatct
taagtggagcatttaggccgtttacattcaatgttcatgtcgagatgtgagatactttct
ccgtcatcatgttgattgttacctactttattttctcattgtattactgttttataggcc
tgtgagttttacgctttcaagagattctattctggtgcacatcaaccttttgtttcaagt
tttagaactcctagcattcttgcagggcttgtctagtagtaacaaattgcctcagcattt
gcttgtctgaaaatgactttatttctccttcatttatggaacttagttttgcaggataca
aaattcttgcctgacaattattctctttaaagagactaaagaggtcaggtgcggtggctc
atgcctataatcccagcactttaggaggcaaaggagggcagatcacaaggtcaggaaatc
aagaccatcctggctaacacagtgaaaccccatctctactaaaacaaaaaaaatgcaaaa
aattagccaggcatggtggcaggcacctgtagtcccagctactagggaggctgaggcagg
agaatggcatgaacctgggaggcagagcttgcagtgagccaagattgtaccactgcactc
tagcctgggcaacagagcaagactccatctcaaaaaaaaaaaaagggggctaaagatagg
atcccaatccctttgggcttgtaaggtgatattgtttggctctgcgtcctcacccaaatc
tcatgtcaaattgtaatccacacgtgtgaggagaggcctggtgggaggcgattgaatcat
gggggctgacttcccccttgctgttcccatgatagtgaatgagttctcataagatctatg
gtttaaaagtgtgtggcaccaacaaaaaaaagagaattttagaccaatatccctgatgaa
catcgatgcaaaaatcctcaataaaatactggcaaaccaaatccagcagcacatcaaaaa
gcttatccaccatgatcaagtgggcttcatccctgggatgcaagcctggttcaacataca
aaaatcaataagcataatccagcatataaacagaaccaaagacaaaaaccacatgattat
ctcaatagatgcagaaaaggcctttgacaaaattcaacagcccttcatgctaaaaactct
caataaattaggtattgatgggacatatctcaaaataataagagctatttatgacaaacc
cacagccaatatcatactgaatgggcaaaaactggaaacattccctttgaaaactggtca
caagacaaggatgccctttctcactactcctattcaacatagtgttggaagttctggcca
gggcatcggtcaagagaaagaaataaagggtattcaattaggaaaagaggaagtcaaatt
gtccctgtttgcagatgacatgattgtatatttagaaaaccccatcatctcagcccaaaa
tctccttaagctgataggcaactttagcaaaatctcaggatacaaaatcaatgtgcaaaa
atcataagcattcttatacactaataacagacaaagagagagccaaatcatgagtgaact
cccattcacaattgcttcaaagagaataaaatacctaggaatccaacttacaggggacgt
gaaggacctcttcaaggagaactacaaaccactgctcaacgaaataaaagaggacacaaa
gaaatggaagaacatttcatgctcatggacaggaagaatcaatatcgtgaaaatggccat
gctgcccaaggtaatttatagattcaatgccatccccatcaagctaccaatgacttcgtc
acagaattggaaaaaactactttaaagtttatatggaaacaaaaaagagcccacattgcc
aagtcaatcctaagccaaaagaacaaagtggcaggcatcaagctacctgatttcaaacta
tactacaaggctacagtaaccaaaacagcatggtactggtacccaaacagagaaatagac
caatggaacagaacagagacctcagaaataataccacacatctacaaccatctgatcttt
gacaaacctgacaaaaataagaaatggggaaaggattccctattcaataaatggtgctgg
gaaaactggctagccatatgctgaaactgtatctcttccttacactttatacaaaaatta
attcaagacggattaaagacttaaatgttagacctaaaaccatataaaccctagaagaaa
acctaggcaataccattcaggacataggcatgggcaaggacgtcatgtctaaaacaccaa
aagcaatggcaacaaaagccaaaattgacaaataggatctaattaaactaaagagcttct
gcacagcaaaagaaactaccatcagagtgaacaggcaacctacagaatgggagaaaattt
ttgcaatctactcatctgacaaagggctaatatccagaatctacaatgaactcaaacaaa
tttacaagaaaaaagcaaacaaccccctcaaaaagtgggtgaaggatatgaacagacact
tctcaagaagacatttatgcagccaacagtcacatgaaaaatactcatcatcactggcca
tcagagaaatgcaaatcaaaaccacaatgagataccatctcacaccagttagaatggcga
tcattaaaaagtcaggaaacaacaggtgctggagaggatgtagagaaacaggaacacttt
tacactgttggtgggactgtaaactagttcaatcattgtggaagacagtgtggcaattcc
tcagggatctagaactagaaataccatttgacccagccatcccattactgggtatatacc
caaaggattataaatcatgctgctataaagataaatgcacacgtatgtttattgcggcac
tattcacaatagcaaatacttggaaccaacccaaatgtccatcaatgatagactggatta
agaaaatgtggcacatatacaccatggaatactatgcagccataaaaaaggatgaattca
tgtcatttttaggaacatggatgcagctggaaaccatcattctcagcaaactatcacaag
gacaaaaaaccaaacacttgcatgttctcactcataggtgggaactgaacaatgagaaca
cttggacacaggaagggaaacatcacacactggggcctgttgtggggtgggggtaagggg
gagggatagcattaggagatatacctaatgtaaatgacgagttaatgggtgcagcacacc
aacatggcacatatatacatgtgtaacaaacctgcatgttgtgcacatgtaccctagaac
ttaaagtataatataaaaaaaagtgtgtggcacttcccccattgctctttctctcctgac
accatgtgaaaaagatgcttgcttccccttcaccttccaccatgactgtaactttcctga
ggcctcccagtcatgcttcctataagcctgtggaactgtgaatcaattaaacccgctttc
cttcataaatcaccctgtctgaggtagttctttatagcagtgtgagaatgcactaataca
gaaaattggtactgggggtggggcactgttataaagaaacctaaaaatgtggaaatgact
ttggaaacaagcagaagttggaacagtctggagggctcaggagaagacaggaagatgtgg
gaaagtttggaacttcctagaggcttgttgaatggttttaaccaaaatgctgatagtgat
atggacaatgaagtccaggctgaggtagtctcagatggagatgggaaatttactgggaac
tggagtaaaggtcactcttcagcaagaagaaaggcagcattttgcccctgccctagagat
ctgtgtaactttgaaattgagaaagatgatttagggtatctggcagaagaaatttctaag
cagcaaagcattcaagatgtgacctggctgtttataaaagtctatactcatatgtgtgaa
caaagagattagctaaaactgatagttacatttaaaagggaagaagagcataaaaagttt
gaaaactttgcagtcatgaaatcttagcactttaaaatgatctcctttgactccatatct
cccattcaggccacaagaggtggactcccaaggtcttgggcagctctgcctctgtgggtc
tgcagggtatagcccctgtagctgctttcacaggctggcattgagtgtctgtggcttttc
taggtacatggtgcaagctgtcagcggatctaccattctggggtccggaggacgtggcta
atgtggtaccttggggatgttatagaaccctgtttttttatacttgccagaattattttt
ctgtttccttctcatttggatagactatttcttttaattattgttgacttctttttattt
gactgttttatttcttttttcccctgaaggatgtgactttaatgtttatagtttattgca
gccttattcagctcttggtgctttcaggggtgaagactctgtaagagtttctcattatag
tctttgtatgatgactttctcagatgctggctgtagtaatgatgtgcttggtgtatgact
aagttcactgtctcttatgaggttggaatagcagaggtctctttaagcttatctcattcc
ccaatggtatgcacatttttgtttatttttccccagtaggagaggtatccctgcatagaa
accagctgtggctgaagcagatgggtaaatgcaacacccaatcatcggcagaggtcccaa
tcttgacagaggtggctgggggagctctcagtgaaatgcactgagatcttaccaggggga
aggatggcctctcccttgccaggccagcaggaaagcaatccacctcccagtcacactcct
gacccagtgctacagctattcaaatcagacaggcatctcttttcatctgcaggaatgaaa
ttccaagtagagttgaatatttgatattccaagtagagacgaattgtgactctacccctc
aggcaagcctgaacccagagggcactcctcttgtggggatccagtcaccctgaagtgttc
cagaaaggctgcctataggtgcactcatgctgaactcctatgggagaagccctagctgtg
tctgcagtgattggcaggagggaaaagaattcctcttctccaggaccctttgtgagcaca
agggctgcctgacagttggggcagagctgcagactttccccactgagcccagcactgtat
ctgtgcctctactgaaagacacttcccaccagcagaaagttctgggactcaaggcctgcc
atccagacttgtttatctcccaaggtgttctcttaatgtggtacattcactctccgccta
ggagtaggattttctgagaaccagactactgtgaatgctgctgctcctctgggtctagcc
acctagtggggctgccacactccaggttggtgctgggaaatgtctgcaagggatccagtg
atgtgatctgtcctctagtctcctagcagcagataccagcactagctctggtggagatgt
caggggagtgacgtagaccctataaagttccttggttataaataaccttagtgtgttggc
tttctcaaatgctggctgaagaagtaatgaactggtcacttgggcagactcaggacctcc
tggttagccatggtgctgcaggcaacggtgatagctgaggtaacacacacattttctcct
tcttgagcactgtgttattctacctgcagatgctgtaatggactgtgtcagttggcctcc
agccaggaggtggtacttgcaaaagagcaccagctgtgttagtagcagtgggatttgtgc
ttgctttgttacctaggggaggtattctgtattctcagacaatgagtggggccataaagc
tcccaaaactttctgtccattgtgttaagttaccagagtgggtggagggacaaagccagg
taggggctgggtcagacagggccgcactctggctctccacatgcagggcaagcagcagtt
tttgtgaaattggagggcagttctcttgccactagggtaatgttccagagagaagcacag
ctgtctctgctgcactgaagagtttgtgcagaaagtggggagtagcaggtggcaataagc
cccactcagctcccattcacttggcaaggcaggtctcagacttgcagtgctctccactag
cagcagctagctaagtcctaagcagtctatgttcagaactccccagaagacagctaccat
gactttcagatctcaccccttccagtccacccacaaagccagaacacccagctcctgcac
ctgtggcagcagcacatttcccacccacccttaagttctggccaagggtgtttgtctgca
cttgagattatatcccgaatttcagttgggagcctctctcaacctgtgactgccacctgt
gttagctgacagacttctgtcaggtaccctgtgaagtaggaccaaaaatggcttccctcc
atccatgctggagactgggaatgcacaaaagtcttcccactgctgctcctacttttatat
tccctaccactccctaaatcagctccagtgccgggtaggattaaggcctttccccatcgg
ctgcattgccaggttccccagtggaagggtatatcccagaggcagtttatctgccctcgc
actctggggacttacagttttccacctggcttacagtgaagactacagcctgccacttct
ttcaaagggcctgtggtttctttcagttttcctattaagttcctgtgttgcttcttggaa
aaaagttcacagtgtgaatctctacacactatttcgtctttccaaaagggagaggcatac
taacaatgtctccaatccaccatctaaaaaaaaaaaaaaaaaaccaaaaaaacagttttc
ttgaccctcttgaatagaatatttgttcttgaaaaatgtagaatattattattaaaattg
ctttctcattgtctcccattggctttcgattttattgcatatttgctatttgtacagaga
tgacttatatttaagttaggcttatggagggaaagattatatagattgtctctcttgcca
acagcttagttggagccttttatcatcccatgtctgtattactgacataacatggcctct
ctgtccatacccagcatgcacaattctaagggcaatccccctgaggctcacaatcatctc
tcgttccccttgctcatgtgtctcattgcctacagaataaaattcttcactggggctttc
caatcctcccacaatctggtaccccctccacgagcatgtggacttcttttattgtccaag
ttctgcttgcctcctgcatgacttattcttctctttctgactgctcaaactttacctagc
cattctacaagatttactcacatcctaatgaagaccttcatcaattattccaccctatat
ttatgtttatccctaaaccaagccacaaatatcaataggaaagaaagtaagcctaggaaa
taggcatcacttcactggtaacattgaaacagcaagtctttcatatacaaatgaaaacat
acacatttttcttttcttttttttaattatactttaagttttgaggtacatgtgcacaac
gtgcagttttgttacaatgtatacatgtaccatagtggtttgctgcacccatcaacccat
cacctacattaggtatttctcctaatgctatccttcccctatccccccaccatggaatac
tatgcagccataaaaaaggatgagttcatgtcctttgcagggacatggatgaagctggaa
accatcattctcagcaaactatcacaagaacagaaaatcaaacaccacatgttctcaatc
ataagtgggagttgaacaagaagaacacgtggacacagggagaggaacatcacacacata
cacatttttcaaaaagaattttgttagaatttgttagaagagaaggtaaaagagtgcact
atatcaagaaagtgcttcactcatgaaataacatggtgttaacagaaagagcatacactt
tggagtcagaagagctggttttgacctttttctgtgaacttgacttagtttcataaatga
cctgagcctcactttttccatatttaaaagaggcgatgcctattagccttgggagatgaa
gaataagtgataaactgtaagtacttagcacagtgtctggcacactgtggatgctcaaaa
cttgttagatcctttctgtctcccctttttcttctagttaaagcgccataaacataagag
caaaggcacgttaaagaacatttgcgaaaaagacaggagagaagaaaagtgccttataat
atcttatgtttgagctccccttacatgaagaacaatcatgttctattcctgattaagcac
atgagagtatctcaaaggtggacaattgccatgaaaaaaactttagtcttacattggttt
gatttctagcaaaaatttaccgacctggtagatagtttcacttcaatagaattaaagaag
gcagtgaagactggtcaattatgaacctaattccaatcaagaatatagaaatgtttggtg
aagctggaatgaccagaaaacttggaagaaagtgatcctgtgttatctattagttagtta
agaatagctacagatgaaaataccagcaatcataggctacattatatgtcacatatgtgc
tagatacttgaaaaagaaaaattccaaactgaaaattggtacaatctcatcatcatagaa
gagcagatctcaatagggaatataaaggaaaaatatctaaagaaaacaatatgcccatgt
aatgaggaatcacagtctttaagctcaaacttcagtaaggcataataggagattctagcc
cagaataaattgatgaatcaagatatatgatgggcaatgatagaggggattattgaagtt
atttacttgaaacaataaggaaaaaaatgaggaaaaccaaaggaaaaattaaccgttgct
gggagcagatgttctaagattaattctgctccacatacagcattttccatctcaactgat
gatggcaactccatctctccagtagcaggcttacccttgactactgtttgtctctcatga
tactcatccaacttattagaaagttatatttgctctatcatcaaaataaatcagaatcca
accatatcttgctgcttctactgttaacccgctgtccgcactaccaacatcatatgccct
tcttcttcctcctatagcttatttcctattcccatcctgctctttctttttaaaaaatgc
tttaaaatcattttccatatggcagcaactgagctcagcacttaatatttactgcactgt
ttaatcctagcaataactcccaggcagcattattattgtaaccattttatacacaaaaat
taggctgatagaaataaataactagtttgtaatcaaagagacatgaagtatcagagccaa
agtttgatttaagggtatctgaactattaaatgccttctattttcctcctcttctatgtg
ctcacagcaatttgtatgggtcctctctctgtcactaccattactacactgaatggtcat
tttctatagtatttgactctctttcacactagacagttaaaatctagagaaagaactaat
attagtaatatatgtcattattgggcactttccatggattgttcatttattcattcatca
tactcaatgagtgtctgctacgtactaggcactattctaggtactggggaaccagtggtg
aacaaaataagagaaaaatcctgccccttagcagtttacattttggtagagaaagagaca
aataaatgtacaaatatacctataatacatcaagtaatgataaggacacagactcaggca
ggttgatggatgtggtggtagcactgtatggaaattctcttctgagtccttctgtctttt
cactgaagtaagaatcaaagtcaccagaagagcataaatatgaggatgaagtgtggaaga
tttgaggatagaaaacataagaaacagtcagataggaacatgtaagttagagttaactag
agattacaataaaatcagtcatcctcatgtgttttcctccacatttagctgctttggttc
aagtgaagatttaaccagacagcaggcacacgatgttaaattcttgatagatattatctc
attcaaattttacagctccgtaggttgttctcatcctatattttccagataaggaaactg
aacttagagaatttctcactttccaaaggtcatgcagataggaaatgttggaactaggat
ttgaatccagatttttcaccttcaaaccttgagttgttaaatttgacaaaggatcatatc
agatgtagcctttattctcatctctatatgtgcttagtaagttctttttcaatgaactag
cttcagaaataaagtacatgaatccaggagacaaatacttggctaaaaggcaattcttac
atgttctggcaggctgaaaagttagtatgagtcatcagagtgacaacatgcagtatttgg
ttttctgttcttgtgatagattgctgagaatgatggtttccagcttcatccatgtccctg
caatggacatgaactcatccttttttatggctgcatagtattctatagtgcatatgtgcc
acattttctttatccagtctattattgatggacatttgggtgggttccaagtctttgcta
ttgtgaatagtgccacaataaacatacgtgtgcatgtgtctttatagtagagtgatttat
aatcccttgggtatatacatagtaatgggattgctggatcaaatggtatttctggttcta
gattcttgaggaatcaccacactgtcttccacaatggttgaactaatttacactcccacc
aacaatgtaaaagcattctgatttctccacatcctctctagcatctgttgtttcctgact
ttttaatgatcgccattctaactggcgtgagatagtatttcattgtggttttgatttgca
tttcactaatgaccagtgatgatgagcattttttcatatgtctgttggctgcatacatgt
cttcctttgagaagtgtctgttcatatcctttgcccactttttgatggggttgtttgttt
ttttcttgtaaatttgttgaagttctttgtagattctggatattagccctttttcggatg
gatagattgcaaaaattttctcccattctgtaggttgcctgttcactctgatgatagttt
cttttgctgggtgccacagacttttaaatggccagatttcttgagaactcactcactatt
gtgaggacagcaccaagtggatggtgctaaaccatttatgagaaattcacccccatgatc
caatcacctcccagcaggccccacctccaatactgagaattacaattcaacatgagattt
gggtaggggcaaatatccaaactatatctctattctgcaattctggagcacacagaatta
gggtttaaaaggtatattgtgcctcagcagaagaaagaagctgtgacaattggagctgtt
tgaaacctgttccacggggaggtgtgtggcacgtcattgaaagggatgaagagggccttc
tgtgatctttttatggatgtcatagaggagagtcacaaggacagagagtaaaacaattat
ctatctttcctgccaactctaaggaagtctgggataataatctttctttctgatatcctt
tggtgcgtgttttccttcaccatacaacccttttcccattgtcttcagtcaaattgtgtg
ggaatcctaaatctgacacatattgtctgatgctggacaaattatctaagctccttgtgc
ctttctcctcatcaataaaatgagaacaatgatagagtatctgttatgggattgttgtga
gatttatataaattaatccatataaagtccttagaagggtgcatgaaatcataagtgctc
aataaacgttaggttcattgttttttaaattatttttcatacactgccatttatggtttc
tttattattttacgtgtaattcttgttttcttcagatagatggtcattccagtcataagc
gtgagtatacagactatgttagtattagtgtttcttcatcattttgtgttatttttgttt
tctccagctagatggtcattctggtcataggactgagcatacagagtatgtcaggttact
aacagtccaacatgaaaatgtgtgtctctcctttcaagcaggttacacttgtttagaagc
cccacttgtacattctcagcaatactttcagagttttatggggttaccacctaaagattt
tatgtatttcttcatcttttaaaatagaaaagtgcactcagacacaatctcatttttcag
gggttgctttgagcctctagtcatcattaggaaataaacaaagatttgttttgcatatag
accataaaagttttctgaaaaccttcagtgttgggctacacaagttggggaggaaggaaa
ggagcaatattggtgaaaaaataaagataagtgacatgatcctcataggtcatgaagaac
ttacaatctagcggaagagacagagccttgcctgagccagcccttgcctacttttccacc
ttcatctggtacacgccctcttgccccagttctagccttggtgactgagtttttcaagca
agacaattcccatcttcccactgtccctcctacctaacactcttccccctgctctttgca
tgacagtcttctctcatccttcagaatttggcataaatagcttctctttagcttggtgtt
tcttaatcaccatgtctaaatgaattccctatcccaatcccaagattcatttattattgt
tatacaccccatttgttaccctcatagcacttgccaaaatttttattcttatgtattaat
atttatgtgtttgcttccttgcttttgcaccctttttccccaacaagagaagtgatcata
tctatctttattcacaaatgtaatctctttgcatagcaaggatttcaacaaatgtgttgt
atgagtgaaagatttcaacataacataatgaggactgggactgaggtgctggagggccag
agaagtcaggcaaccagagcacccttagcagttgcaggagatttccagaagggcattgca
gagggtgccagtgccctgccatagccccttagcacttgtcacatacatgtcagcagcttc
ttgttgcaagactgctaatctcccctctctgcctgagacagcatgcttggccagcacaca
agaaaggacaaaaagacccaggagtggatgcccagaggagcagctctcaaccaaaaaggg
gtaggcatgggtagcctgagcacctcagtgtcttttccccaagtaggaaacctctaaggt
atatcctacagtgtccctatgaagtccagtgatgctgaacccctgttgccaaagcagtaa
cgtgttcattacaacacgttccagaggttttctttcctgtcttaattccccatcttctat
gagtgtttctggatagactgcctcaataaatttcttgcattcaaatcttcatcacagggt
cagcttcaggaaaatctcaacataaaagaagtgatcagaatcttgaaagacatgtagaat
tctttctacatgttaaaaaaaaaatctgaagagggcaggatctccatagtgcacgagaag
aaaatcaaagctctgttttccactaagctgcctttcctctaggacaggtcagactttgtt
tttgtcagggcccctagaaggtatttacaggaagagacagtaagagattggctgatcccc
tgcatattcaataagctatttcagagccaacagctcagttcagtgcaggtggacagaagg
tcctaaactcttgaaataacacattgcaacccagcatgctgtgctcatgaatctttaact
aaagagcttctttgtgtcttttccttttttgaaatacagctcaggatccaggaatgtgat
gcttaaccctgaaaaggaaaccttgtgcaaatggttccttgaaaaccagcatgtagcctg
ttcataaattttatgatgtgtgaagcacatgttcaaggaagtatttattagtaagaccat
aagttaaattaggaagggtggttcatatcttaaatattccatcatttttcgtaatgttta
tgtacccagacccaagtgtgaaacttaaatttgtttttaatgtattctcctgataaatga
tttactctagtcaaatgtattttcttttggttccctggatagtcatgttttacagttggg
ggaagataagaaaatccttttaaattactctttcaacacatacaaagttaaaatttctgt
gcagacatcatagaataattttcctgctggacttaataaaatgtagtatgatttcaggta
tattagtacaggcatactttgttttattacacttcactttactgagcttcacagatactg
cattttttacaaattgaaggcttgtagcaacacgcaagcaagtctatcagcacatttttc
caacagcatgtactcactttttgcctctgtgtcacattttggcaattatcttagtatctc
aaactgtttaattattttcatatctgttatagtgatctgtgatcagtgatctttgagctt
actactgtaatttttctggggtaccataaccagcactcatatatgacagataatttaata
aatgtatgtgttctgaccactttactgtccagccacattcccccatctctctctctctct
ctctctctctctctctctctctctctgggcctccctgttccctgagagacaacaatattt
aagttaggcaaattaataaccccacaatgacctctaagtctttcagtgaaaggaagagtt
gcatgtctctcactttaaatcaagagctagaaattattacgtttagtgagaaaggcatga
aagctgagggaggccaaaagctaggcctcttgcaccagactgtcagcccagttgtgaaga
atgcaaaggaaaagttacagaaggaaattgaaagtgctactccagtaaacacacaaatga
taagaaagcaaaacagccttactgctgatgtggagaaagtttgaggggtctgaatagaag
atcaaaccagccacatttccttaagccaaagcctaattcagagcaaggccctaactctgt
ttaattctgtgaagcctgagagaggtaaagaagctatagaagaaaagtctggcagtagca
gaggttggttcatgaggtttaaggaaagaagttttctttataacatgaaagtgcaaggtg
aagtagcaattgtgatggagaagctgcagcaagtgatctggaagatctagctaagatcat
tgatgaaggtggatacactaagtagcagattgtccatgtagataaaatgcctaatattgg
aaaagatgccatccaggattttcatagctaaaaaagagaggtcaatgcctagcttcaaca
ctccaaaaaacagactgacccttttgttagggaccaatacagctattgactttaagttga
aaccaatgatcatttactattctgaaaattctaggaccattaagaattatactgaatctg
ttctgcctgtgctctatcaatggaaaaacaaaacctggatgaccatacgtctatttacag
catggcttactgaatatttgttcaatagctgttgagactcactgctcagaaagagaagat
gcttttcaaaatactacttttcactgacaatgtaactagtcattcaaaagctcttattaa
gatgtacaaggagattgatgctgtttttatgcctgctaacgcaacattcattctgcagcc
cagggagcaaggagtcattttgacttccagtcttatcatttaagaaacacacattttata
aggttattgctgccacagatagtgtttcctctgatggctgtgggcaaaataaattggaaa
acttctggaaaggattcaccattctagatgctattatgaacgtttttgattcatgggagg
aggtaaaaatactaacattaacaggagtttggaagaagttgatttcagccctcatggatg
gctttgaggggttcaagacttcagcagaggaagtaactgaagatgtggtggaaatagcaa
gagaactagaattagaagtagagcctgaagatgtaactaaattgctacaatctcataata
aaacttgaatgaatgaggagttgattcttttgaatgggcaaagaaagtggtttcttgaga
tggaatctactcctggtgaagatgatgtggacattgttgaaatgaaaacgaaggatttag
aatactacataaatgctgtttataaagtagtggcagagactgagaagatttacccaaatt
ttgaaagaagttccactgtggaaaaatgctatcaaacagcatcacatactacaaagaaat
actttgtgaaagaaagaattaataatggagcagacttcactgttgtcttaagaaactgcc
acagccaccccagccctcaccaacttccactctgatcagtcagcaaccatcaactttgag
gcaagaccctccaccagcaaaaagattatgactcacagaagactaagatgatcattagca
atttttagcaataaagcattttttaattaaggtatacatatttttcagatgtagtgctgt
ttcatacttacagactacagtataatgtaaacataaattttatatgcattaggaaaccaa
aaattctgcatgactcactttctttagctattcactttgttgtggcagtctggaacccaa
cccgcagtaactccaagggtatgtctatatccctgaaaattaaagcattttgcattcagg
ccactatgaagaatttgaaaactggttagtcacagcagcgtctgtgaaagtcatatttag
cataatcaaatttaggagaggctcatattggtacacaggttctaatgggctatggccctt
agtctctgatttcagcaaaactcctaactagagcactccaacagagagctatggttgaaa
aagtatacattttgaagaactgaaaaaccattataaccacactgtgatggtaaagtcctg
taaaatcataattatttatactacagactatgctgcctattgtattgacagctgtgcatt
atcctagagtctctttgtgtgaatatggttaactttacacatctaaaagataatatattt
tttaaagaatataaatctttctgtatttttaaaacaaagtatattataggtgagtgtgtg
tgggtgctattttataatggaaaaaaaagctcatatagaaacaaaaattcatcgaaacat
gctatggaagtatgtagtgtgtgccctaatcagatgcttcacttcttgaatgaacaatgt
agtcaaaatataaactcaacgtttaaagaaaattcatcttgtgaaaatgatttttcaatc
actgtgtattatatttccctgccacatggtcactgaaactctctggaaagtgataatgac
cttaagtaaaaccaaaaaggcatggatcactgaaatatagtggcacatactaaagaagag
aagctagctgatttttcagtgtgcaaagccttggttcatttcaccaaaggtgaatagcaa
tgttgtttcagtgttgtgcaatgaaacctgctcatagtgcttttcctgcatttaaaattc
tgactaggagccaaggtttatctttaaacacccatgcttgaacaagttcagacaaaatgt
tcctaattgtaacttgctctgctttcatttttatctagtagatttcctttatgagggaca
gactaagctatggatattcagacacaggacataaaaatacccatgatgatagtacttcaa
ggcatcaagtgtttattttatatgcagttgttaaaattatagatttttgaatcagtcact
tggatttgactaagtagtcttataaatcattagctgcatgacttggaactctgttccctt
ctctataacacagcaacactgaaaacatctgttacatatatttgctgtggagattaaaag
aaataaggtactagcactgtgcctgacctattcagcaaatattagctattattattgata
ctatggatcttctatgtgccatgtactgtaccaaactcctttcataatattattacatgg
tcataaaagatctgcagagtaagcataactgtctctattttataaaagagtgagacacag
agaagaagccaagaaatgatagcacctggtaagaggctggacaatgattcaaacccaagt
ctcttgcctccatgctcttttcttcatgcatgacctatctagtgcagtaccagtcacata
catatggctatttatttaaattaattaaaattaaataaacactttagtgcctctgtttcg
ccagccagatgtcaaatctcaataaccatgtgtttctagtagctatgatattggacagca
cagatatggaatatttccattattgcagaaagccctattggacagtactatagtctgtac
cactatcatctctctaggctgctttactctcaataggaaacaatacatttttcttaaaat
cttaataaatgctcatatataaattacttaaacagctgtagtaaaggcaacacatttact
atagataatcatgtagacaatacctaattccatacaacagtctacataggaatagaaaat
acatttttggaccaattaccacagtgccagaaaactagaattttcagctgctatttaggc
aaacgttttattcagtgataagaacaaatggtgatgggaaatcgaaaaatcaatatgaaa
atgccaagtgagtctttaacatcccatccacttctaatactccatgagcccctgatttct
aacaagcttaaagctgttttcaataaatcttttaatgttctggacatggtccacttaggt
gtgagctttggaaagaggaaatggtgatttgttattcatgcccttaacactgatgttttg
gccagtaaatttttcttctcactaaaacccaaatgacctttctagttaggcagtcagtat
gtaatttgtataacatttatcatcctcttcctgccaacctttttaattggtatcagatat
tacaatcagaggactgtaaacacaatgagcaaatgggagtggcaaagcaaacaatcacat
aatccaatattcaaaacaaagccacatctattgcctctctgagaagaggctcttaccata
tgaaatcaatcccgttttcttttggaaatagtttaagtatgagggactgccctggggaac
ttcacgaacatgaaagagtagctgggcatcaagaaagaacactagacaagggatcggaaa
attgaatacctattgggggaaactgcccccaatatttcaacgtaggttctttctattttc
cataagtgtcagctggctgagaaatagagagacggtacaaagagaggaactttacagctg
ggctgctgggggtgacatcgcatatcagtaggaccatgatgccagcctgagtctcagacc
agcaagtttttattaagggtttcaaaaagggtgggggtgtaagaacagggagtaggtaca
aagatcacatgcttcaaagggcaaaaagcagaactactagtaagggtctaacaaagatca
catgcttctgagggaataggacaaagggcaaaagcagaactactggtaagggtttaacaa
agatcacaaggcaaagggcaaaagcagaactactgataagggtctattttcagcggtgca
cgtattgtctggataaacatcttaaacaacagaaaacagggtttgagagcagagagccag
tctgaccacaaatttaccagggcagagtttttccccacactagtaagcctgagggtactt
caggagaccagggcatatctcagtccttatctcaaacacataaaacagacattcccagag
cagccgtttatagacctcccccaggaatgcattcctttcccagggtattaatattaatat
tccttgctaggaaaagaatttagcgatctcttccctacttgcacgtccatttataggctc
tctgcaagaagaaaaacatggctctttttgcccaaccccgcaggcagtcagaccttatgg
ttgtcttctgttttacaatcaatttatacagttaacacaattatcacagtggccctgagg
tgatgtatatcctcagcttatgaagatagcaggattaagagattaaagtaaaggcaggca
taagaaattataaaagtattatttgggaactgataaatgtccatgaaatcttcacaattt
atgttcctctgccgcagcttcagccagtccctccattcagggtccctgacttcctgcaac
agacaacttcttggtatcctgaacatatctcaactatagcagtgattatattttgtttta
attgccaccttccatgtcaaattctcctatagactgtgaactcttcaaaacctactgcat
atcaccatgccttgtgacatgataaaatattagccttattgaaaagataaaccaacaaat
gactattgattgggtagctcatataatcaagaaataccaataaactgtatcaaaccatcc
ttcctccctcccccaaaatgtataatcatcctgaaaccttcatgcctcattgtctgttat
tgatttaaccaacttgctctggtctaataaaacatggcccatgtgctgacctgtttctct
ttgccaaagtgacttggttaatattaaattctaaggttttctcaaatatcagaagcactt
gaaaagcaatgcttaaagaactggaaagactgtagttctttcagttctggttactcctca
cagagagaaaagagttaaaattagggattcagaaccagtggctggatatcacctcaactt
tcagagatgatacagtaagtcaccgaggcctgtggaatgtgttcagtactaacgaatatt
agcatagtaaaaaataattaatgcagctctagggaggcctaatttacacttagcaatttt
cgtcctggaaattctggctcattatgcaaactgctgtgcttaataacccagaaactttga
caatatatgcatttatagcctaattaggctttcatacatacacacacctactaacctatg
ccaatgtccttatgcaactagctggtggaagagcaagaagtggctccgtgcacctgcatg
tatctttttactactaaagccactatctgacgcctacaaaaattcctatttctgcagaaa
cagctatgctgacatcaaagaagcaatggtttccagtccacaactactacaagaggcacc
attcttcattcttaaacagggggctttattttgtttctataaaatgacacattccccagc
tagaaaagaagagcattgctcacaatgatattgagatcgcaagttctcattctgtcactt
tttaggaaggcttaccttcctagggcaattttcttaccaaggaaggaagaaatcaaacgg
atcagctagagtcaggcttttcctgaattcagttggtaatatctgttttagtttccttgg
caaatttgcatttcctctgtgttccacttcctttgggagagcccggtttgcaagccaatt
attttttacatttttctttctgttttctcaattaagcatttttatgagcatttaatcatg
aagaatgagagagctaacggaaagcatttgaccttatctgtgtggcgctcccactaaaag
gtctatgcattccaggaatataccttcatcttttcttgctgaccccaaaggatcacttga
tcccagaggttgcttcttaacaggtgaaataagaggaaagaagagctgtacctaccatat
caaagctctcctcaacccccagctcccaagagtagacatatgctgttctaatctaccatt
ttgattttatcatctatttggagttgagcaatataacttggctgttaacacatacagtat
ctcagagttatttctaagcagtgtccatgaagagaagccctaagaacatacagatcaaga
gtcattcatcagctaaacaatattcccttaacaaatggggcatattgaatacctgctatg
ggccagacacagttataagcaggaggcatataacagactggtgtggtgccaaggaagaaa
ggcctagtgacttgggcatttctaatatgaataacatttaataaagtccattataaatca
acaatcaactttaatgaactagccccttctctgaggttatcgtcttatgtaaaaagaatg
taatcccatctgatttcttcattttatcaattcacagaatgccaatactggggctcagag
ctccagctacccactttggattttgaagatgttttaagatatgatgaacacgcatacaag
tggctctccaccctcaagaaagtaggcatagtaagactcaccggagcatctgacaaacca
ggagaagtttcaaaacttgggaaaaggatgggtttcctctatctcacattttatgggtga
gtcaccaaatggtttgtattctgccatcacagataaggtttgaaatagttcccaactgag
gacgaccgccttgattgaagatacagaaattctcataatgtcttgagtaggaagtcagat
aaaaagaagagtctaaaagtagtattttgctgagaatgataattttttaagagaccaaaa
gcccaaagacaccaggcaccaaagacatcaggctagttataggtggtgtatataatctgc
ttgggctgccataacgaaatatcacagatcagataacttaaacagcagaaaattatttat
ttgtttttttacagttctggaaactggaagtctaagatcaaggttctggcagggttggtt
tctgatgaggcttatgtcttgtggcatgcagatgactgccttctcactgtgtcctcgcat
agcctttcttctgtgcatagcacactcctgctgtctcttcttcttctgatatggacacca
gtcctattagcttagggcccagggctccatctccaagcattgggggttagggcttcaaca
tatgaatttggggggacataatttattccgtaacaggtgagatgaaagactgtgtttctc
caagactttacaacatattaaactttatgttaaagttcattaaacttttacctcccaaga
gttggctgaaaataaagttgggccctgagaaattaaaatcagtcacagacatgtttaaaa
gataaaactaacattcataaaattaggcctatgtggtttagtaagtaacagggagatata
attgattttaactttggaacaagaggctgtttgcataagaatttcctgggaggtaacatt
aattatggatggttaaacactaacaacaggaaacacttatgtagatgtgggagtataact
gtatttctttagagtgagtcccttatgtgggattaatgcaattattcttgggctcataga
gtagagagcattgaaagtgaaagggaccttccaactccaaaggttacaactggaagcaca
cgagctgtattcagatgtttggtttggcccacatgatgttgaaagaaaatggaattagtc
gttaccacttgaaaactgggagattttacattacatgtggacctgacttttcttgaaaaa
tcatatctagcaacaacagagcctaaatccttgcatgccaacaatctactggatacaagt
agaggctgcccttgaagagaggtagactcactctccagtttgccagaatcctccacgctc
tccagacctgcaagggccctgctactctttacgtttgccacccctaaactagagtaagac
ttggtctgtagataaacaggagaccaaaaatattcaatcactgaaagactctgccatctc
tgccatgtttagacttagacaacacagcacctactctgactccgaaacttacatttacca
ttagtggatttgtgttgtataaaatttgtatctcccttacacctgcaagaatttgagctg
ccctagagattacagcaacaacaacagacaaaggaaagagggggaaaagtctcaaaatta
ttaagagccttaactgtattatgtattgttcatttaattgtcacaacaactttctgaaat
aaatattatccttcagttcactgataaggaaactgaagcgcagagaattaatctgtaacc
caagtgcccacagatagtaataaaggaaccagagtctgtcctatctatggactttctgct
ctaccttgctgtcaataatatgaagaaagcacatggaaaagaagagcttttagccactgg
tgttaaacaggacactttgaaacaaatctcttctaagtcgttttacttagtttttatttg
ctgacaacaaactttttgtatctgttccaaggcatttcacaatttcataagagtggccaa
atttggggatctttgttggagttctctaaactaccctgcaaaaccatcacactaggggtc
acaatctaagcttgatttattacgtgtgttgttttgtttttgcaggtcctataaaagggc
ttaataatttggccactgatctaatattgtgaaattattggaataaatactaaaggtctg
ttgtcaaaacaaatcagaactcctactaccattccatgtcccttatgggccttgccacct
aaccagataagttaacctacccatctcaccttccttagattatcacatttcttacctgaa
tctctcaaattatgtgcatgccagaaaacgcctttctttccagcttaccccttacttcta
ccactggttatcaagatctctctacatattttttgacaatttttaattctctacctcaag
aactgacagaacagttttgttgtttttgttattgttgttttatttgcttttttgtttttg
ttgatattcagagaataagaaaaataaatattttctctaacattgtcccctttttccatt
tctctgcatagtaatgtgcaaaagtgatactgaagtctgggtaacgtagatttaaaagaa
gaaagaatacttagaacagtggttttcaacctaagctgcttattggaatagccaatttaa
aaaatactgacatctgcatcccatctccagagcttgtttttctttttttatttttttaac
agtactggtatttggcctgagtatcaggactcttcaaaactctgcaggtgattctcatgt
gcagccaaggttgagaacctctggctgaaaggaaaggggacttcaatagaagtcaggtct
ccattgggatagaactggggtgctttatatcatctgaactctcacaatgatgtgcacaaa
atggcatttaccacgttattctttctactttgtttgtgcctggatatgacatcttcagaa
cagactcagtagctgccttaaacaatgtccctccctttcatatctttgtttctccactgg
aaaagtatcttactcttgtttcaaaaataattagttggtgagtgagtgaatggaatgaat
aaatgcacacaataaataatggagaaaagagattaaacaatagaagaggggtagaaaaag
gaaagtaggaacagattaaaagtaaactttgctctccatgcagatttttcaaggaagctt
atgactgctcttggttagatgcctaaaacaataatagcttgctgatggtgccacgttaga
catgccttccttgggaaactagtacccacctcgcactttgccattcaagtagggttatta
gtttcaaaaatgttaaatgcatgagtctaaaatgagaatgagaatagctatttttggttc
ttggctgtcatctcagttgttaggtggttggttggatgaacaaaaaaacagtagattcca
gcatttcatgtagtcttcatatacagaaggcaaggaataaatgtttaatgaataaatcat
gcctaaatctttgtaaaggactataaaccagcagataaatacaataattattagaatctt
tcaccattataaactatgttcaactaaatcaaaatggcaataactttcaggacaaaagtg
catgtcattttccacatctgtattttctcagatgcttgtcattattttgtcagcacatca
tcatctagacaatatttttttatgcaaccatgtgaaatgctcagtaactttactcacttg
ataatgatgaatactttcctaggacaaaagaataagagtaggtaaagaaattctcattgt
caattttgtcaaatacatgtaaacatggagcagtatgtaaaaagacaacctttcgagaat
ttaaagctttgatttagcacaaagtttttacagactaggccaaaatgcctcatctcatgt
cctttctcccccaccaaaaaaaagaaaatcaatgaaaataattttctggagcccttttag
gaaaggtgatattattgaataaatgaattttatgacatgacttaatccattgggaaacag
ttattgtaaactacattctatcatacactgtcattttcaatgattataccaagttaggat
gttttttcagaatgtatcctacgaagtaaatcccaaagaaagtacaatttctgtcaatca
aacagagtatctttcttgaatactaataatacgtgcatggcactgtaccaggcattttgt
tgggtttagatttgggtttctactttatgaaaaagtaccttttgtaattgctgtatgtgg
gtaaatgtaaatacttgaattggcttcctttaaataatctaggccaataaaaattccata
aagcgaaggaacagactgaaaagtaaccccggacttttggcattccaactgagggaacat
gacagtcaatatatgccaacagcagttcaaagagggtggataacaggaaggtgatcccca
ggatgatgcaaagcatggtcaagatggggaaatactcatctaccaatattatcttcagac
aaaatgaatccactcctcaaaatttacacaggctaccgttgtgtaaataggtgtggcaaa
ataatataaatttaattaagattatgcaatgtcgtgcagcccttcctccccatcctcaag
ctaatccaactcagacacatgccatttctatgacatgccattcttccctattcctggcca
tcccctaaatcagtccctttctcacttgtttgttcaggaccgcttctttctcttcctgct
taaccttttgtttgctgcatgtatctctcttgcttttatatctcctggacctttattctg
actacagacaacctgtgccaagtcttcatgtctttttggctgctttttggcctttcttgc
ccttttcacttgacttactaacatttttcctcttcccttccaaccaccacacctgctaca
tcctcccattgatctggcatcctctgcagcgctacagtagaaattctctcccagcctctg
ttctgtgaaaccactaccagtacctcatccccaagccctggcattataataaaccaaaat
aattatatgctcctcactcaaatgaacgagttttgcactcttgatggcccatcaggaaag
agaagtggaaattctctcccacaaactcttaacataaagtaaggcaatttctactttttg
ttgcagattctatttttagtagtaatacatgcattatattaataaaacaaaatgaacaac
acttgtgtaagatgtcactactgttttttatgctggactgtagcaatgcatggctttatc
atactataattctggtaagataatattgagaaattcagacaatcttctctaaaatggcaa
aactcaaaccctgaaaattccttttttaatgagttggacaactaaataaactggagagtc
cagggaattattatttacataagctgatctgtgagtatgtttgtgttcatgacacagaga
aagggagagaaagaaagacttggtgggaagggtacagtgtcattttaaaaaatatttgtc
aactatattttatattattaattaactatcctgcttgtaactctaccagtctaacctttg
aaaactaagaaggcttatatcattgccattgccactgtcatgttgagcttcttataggca
taaatggtggcgtaatcaaggtcgtatctttactgttaactcagcacctgacacacaatt
acgtctcaggaaattttaatgaaagggaatatgtgctaagtaagatattgtagacttcca
tctgaacaagacaacaaaagctctttgacaacattgtcaaaatttatcagtccataattt
aaaagttaacctcatgggaaactcagagtgactcttcttccccaaaaagtcaagcagaag
agaataaaacttctaaccttagctagcgagacatccttcttttcagaactgagcccagca
gttcagatttgttttttttctaagaatgttttatttgctggcaccaacaagttgcattaa
tacatgtaatgagggttacactggtaagaataatggggtaaaactggaaacaaaaatctg
aaatatgaaattcaacttcagggaatgaaataaagaaggcaagaggcaataggaaaagga
gataaaataaatgtggatcttggtggtagtcaacttttatcttgtatagcactgcatgga
agctatataactgttgaataaaacttataaggccacaagtttatagtagaaaatataaat
aaatactttggaaactttacgcccaaaacgtttaggaagaattggggacccagtgccccc
cagcatctgtactggattacgtccttgacagctgctcataggatcaacagggaagcagtc
taatcatggcttcaccatgggctgtttgtaagcgagaagtcgatctgagcttttcatgtg
atttcccagatctctctgatcctcctctactgcggacttgcctcactctttctgcagggg
tgttttaatacctgctatgtcctttgaggtccttgggtgaaagtttgcttgaaaaatgta
gaatgctactactactgcccagtgttatatcttcatgagttccttgcaggcaggcttcat
tggataaataaaataaggtcaaatagaaatgtgtctagtgagttgttgatctaatccacc
agccagaccagttaaggattcacaacactgaaatggcctctgggaagtacaactataata
tatagctttccagtatccactagactcctgtttgcatttctgaaagttgtcttgtaagcc
agcccagcagcatttcacacattagattggattcaaggatgtacaagtgaaaaatattac
tatttctcggcatctcacccctaagaaattgctcctaccatgaatacagcctccaaatct
gactttgaaacagctacttgtttgaaatacttgttaccagaaaacagttgtgaagtatgg
ggattagagaaagaaaaaacaagtttacccatttgttgatgtttctaattaggaaattgc
ttgagaaaaccacccagcccttcttgaataaaaatgtcttctgggttatgaaaaatcaac
ctagaaataattcaaacttgagaagaagacaaagaaaaattgcctgagttctaaatttaa
ttgtaatcccattctactttttaaaaatttacactgggactccttaataacttaatgtgc
taattataatgcttgggtagagggacaaaaaaactctttaaaatgtgtattctagtaagt
attagggtttcttgagcagagtaacaagctatgttctttgagccattgtgaacctcagct
tatgttatcagccaagagccagtctccagggttccctttgtaatattaagtttcatagta
attaatactgctgccaacaaaaccacttgagtatgaagtcatctcatgaatgaaaggaaa
aataatttctgtgtctcatgctcttttagaaatcacttgaggaaatgtatgagataacca
attaaggcaattgcttttcaacaggtcctctgacaccccaccccacccccagcacacaca
catacaaccttccttccttgcttgtactctgtgcagccaggacaggtggctgttattggg
atggtagaaataattttttattaagccccttttatgtactaagtattgagctcagcagtt
tacactcattattttgaatcttcacaattctgagaagaatcattaacccattatccccca
aaaaaatgaggcagaagaatcaggctacaaacccaggtttgcttgactcaacagcctgca
gtctttcctttataccatgctactatggtggttcattgttatctaacatttacctcctaa
tttccaatgccataataactgttaattgctcagatgcaaggagataattagacagcatta
tatagaaatttatcaaattaagtagaatgacagcaccagaatattcattgctttctccta
agttaaaattatcaccaaccatttacataaagggaaaatggcaattaatacagaatcaga
aaacattttattcaatatttcacattaaaaaatcaaaactaatacccaattcttgttcta
ataaaatgcattaagcaaaatttgactgcctccaactcaaaaagaaccctactaaatata
tttaatgtggaattctcattaattatttcacatttttgcaatgtactacattatttgttt
tttataatgaagcctttggggcttcctttggagcaaattgctataactttttctttatgt
ttttacaggtagttttcatccttctatcactacctgacttcatttttattaatggcagta
ttattaacctttaaaaataaatgtacaacaaagatttctttttttattttatttttaaat
tatttttgcagttttattgaggtacaagagacaaaaattgtatatatttacagtgtacaa
catgacattttgattgccacaatcaagcttattaacatatccattctttcacatagttat
ctttatattttgtggcaaaaagacctgacatctactttgttaggaaatttcaagtatatg
atacattattatcaactattgtcaccatgctgttctttaggtctccagtacttattcata
taataaccaaatgtttctaccattttgacaagtatctccccttttctcctactcccatcc
cttgtaaccactgttctattctctgttactaagaatggacttcagacaaccaaaatgaat
acatacgttgacataagcttggtgctgagcagtaaatttatgtttatgtcaattaaattg
taggggaggaaaaaaaggatattgaacagctaaaaaatagaaaaagcaaagtacagtgct
aaggatgcatgtggttgataatactctaaaccaggaaagaaaggaagtgaataccataaa
atttaggaaagctgttacatttggggagaaaagtgaggtttgtgtttgttaaaataggtt
tcctgtggtaaaatataatacagatacagaaagtcgcataaaataaatgtatagcttaat
gaactatcataaggcaaacacccttaaacaccagccaggtcaaaaaatggaacgttgcca
gccaccccaaaacccattgacatatcccaaccaagcataaaccttgcctttttccccaag
tgtaatggctttcctaagttttatggtgttcacttcctttctttcctggtttagagtatt
atcatcaacaagcatccttactactgcagtttgattcttctacttttcagtttttcaata
tctttttttcctcccctacaatttaactcacgtaaacataaatttactgctcagcaccaa
acttagctcaatgtatctattcattttggttttctgaagtccattctctcgtaaattcct
aaggaaggcctcataggaacagtattctctgaattcttgcatgttgacagcagttttaag
gcctttatacttgaaaattggcttgactaaatataaattattgggtcacagcatctttaa
tatgtcacttatagttttactggcaatatgattttcttttccttaaaaataatttgatgg
ccaggcatggtggctcacgcctgtaatcccagcactttgggaggctgaggcaggtggatc
acgaggtcaggagtttgagactagcctggccaacatagtgaaaacctgtctctactaaaa
atacaaaaaaatagctgagcctgatggtgggtgcctataattccagctacttgggaggcc
gaggcaggagaatctcttgaacccacgaggcggaggttgcagtgatcatgccactgcact
ccagcccgggcaacagtgtgagactccatctcaacaaaaaaaagtaatttgatgttttta
cctggattttgaatttgtgttgttgttgtttaaagtctagtaatttcatagactatgtct
tgatattgattgttctgggacagatttttctgggaggatatgatttgttttagggaacag
ctttaaatttttttcagaaaatgtttctggaatcatattttttagtatctattctgttcc
tttgctttgggcttcttcttttgaggactcctgttaagtatatcttaagtcttctttgcc
ggtcctcttgttactttctctcaaatcgtttctattgatttcttttaaattcttctccct
cttatctcctagttacgtttatttgatcttgcattccttctaatttattctttgtttaag
gagtttttaaatttttttcttttcttaatacatcagtccatttttgagtttctaattctg
atgtaggttattcttttacatattggaccattttgatgaagacttttggattcattagaa
gtggttataaaaaaaaacagaaggtagaaaaaataatattttatcttttttattgggggt
ggcctgtctttctgacatgtactgcctgtctgtaggtatgctatttttctacttatcctg
ggtttttctcttaaaataattttgagtttaaaccttgattttgttgttgttgtttttgtt
gttgttgttgctaattttacgttaaacttgttttccttaactattaaaaggagacatgat
tcagaaacctttttaaattcatggttttaagctatgtttcaaaactggctaacagctttc
taagaccttctagttcgtctccttcactttatcaggaccttgtttttttctttgtctaca
tttttcctatactactcaatatgcactcttctcagaaggaaggtcatggaagggagattt
atctggtttgtttctagaattcatgaattccagactattcagatcccttatcatggacct
tatgtactcagctatattggaatgtagaaatcccctccgaagtttaaccgccattctcac
attgccccactgcactgtccagtaaacacctgttagtgatttgggaatgttttagatcca
tcatgtacccagttgcttctctctgctttctcctacacagttgccaatatcatataggtc
ttctggctttgaaaggtttgtctctatcccctcctatttcctggttcatgggaatatctt
atcactgaatttttgtttagatgttgtcattgaattcttgaattttcactctagatgttg
tatagggagaattcagagagattcttttaaataatttcaccactatcatttaaacctctc
tctttactttatatctttaggtcttgtggagattttcgtattagtttaatggattgagta
agagctattctagatatcggaaaggttatcttcgtttctctagtttgtgtttggggtact
aattttcaccttaaaaaaatggcatgagaacaaaaggcagcagaaacttctgcagactta
aatgtccctgtctgacagctttgaagagagtagtggttctcccagcatggagtttgagat
ctgagaacggacagactgcctcctcaagtgggtccctgacccctgagtagcctaactggg
agacaccgcccattaggggcagactgacacctcacacagcctggtacccctctgagacaa
agcttccagaggaagaatcaggcagcaacatttgctgttcagcaatattcactgttctgc
agcctctgctgctgatacctaggaaaacagggtctggagtggacctccagcaaactccaa
cagacctgcagctgagagtcctgactgttagaaggaaaactaacaaacagaaaggacatc
cacaccaaaaccccatctgtacgtcaccatcatcaaagaccaaaggtagatcaaaccaca
aagatgaggagaaaacagagcagaaaagctgaaaattctaaaaatcagagcacctcttcc
cctccaaaggaacacagctcctcaccagcaacggaacaaagctggatggagaatgactga
tgaattgagagaagatggcttcagacgatcaaacttctccgagctaaataaaggaggaag
ttcgaacccatcgcaaagaagctaaaaaccttgaaaaaagattagacaaatggctaacta
gaataaccactgtagggaaatccttaaatgacctgatggagctgaaaaccatggcacgag
aactacgtgacgaatgcacaagcttcagttgcaaattcgatcaactggaagaaagggtat
cagtaattgaagatcaaataaatgaaatgaagtgagaagagaagtttagagaaaaaagag
taaaaagaaactatcaaagcctccaagaagtatgggactatgtgaaaagaccaaatctac
ttctgattggggtacctgaaagtgacggggagaatggaaacaagttggaaaacactgcag
gatatcatccaggagaacttccccaatctagcaaggcaggccaacattcaaattcaggaa
atatagagaacaccacaaagatactcctcgagaacagcagctccaagacacataactgtc
agattcaccaaagttgaaatgaaggaaaaaatgttaagggtagccagagagaaaggtcgg
gttacccacaaagggaagcccatcagactaagagtgggtctctcggcagaaactctacaa
gccagaagagagtgggggcaaatattcaacattcttaaagaaaagaattttcaacccaga
atttcatatctagccaaactaagcttcataagtgaaggagaaataaaataatttacagac
aagcaaatgctgagagattttgtcaccaccaggcctgccctaaaagagctcctgaaggaa
gcactaaacatggaaaggaacaaccggtaccagccactgcaaaaacatgcacaattgtaa
agaccatcgatgttaggaagaaactgcatcaactaacaagcaaaataaccagctaacatc
ataatgacaggatcaaattcacacataacaatactaaccttaaatgtaaatgggctaaat
gctccaattaaaaggcacagactggcaaattggatagagtcaagatccatcagcatgctg
tattcaggagacccatctcatgtgcagagacacaaataggctcaaaataaagggatggag
gaagatctaccagcaaatggaaaacaaaaaaaaggtaggggttgcaatcctagtctctga
taaaacagactttaaaacagcaaagatcaaaagagacaaagaagcccattacataatggt
aaagggatcaattgaacaagaactaactatcctaaatatatatgtacccaatacaggagc
acccagattcataaagcaagtccttagagacctacaaagagacttagtctcccacacaat
aataatgggagactttaacaccccactgtcaacattagacagatcaatgagacagaaagt
taacaaggatatccaggaattgaactcagctctgcaccaaggggacctaatagacatcta
cagaactctccacccccaaatcaacagaatatacattcttctcagcaccacatcgcactt
actccaaaattaaccacatggttggaagtaaagcacccctcagcaaatataaaagaacag
aaattataacaaactgtctctcagaccacagtacaatcaaactagaattcaggattaaga
aactcactcaaaaccactcaactacatggaaactgaacaacctgctcctgaatgactact
gggtacatagtgaaatgaaggcagaaataaagatgttctttgaaaccaacgagaacaaag
acacaacatactagaatctctgtgacacatttaaagcagtgtgtagagggaaatttatag
cactaaatgcccacaagagaaagcaggaaagatctaaaattgacaccctaacatcacaat
taaaagaactagagaaccaagagcaaacacattcaaaagctagcagaaggcaagaagtaa
ctaagatcagagcagaactgaaagagatagagacacaaaaaacccgttcaaaaaatcaat
gaatccaggagctggtttttttaaaagattaacaaaattgatagactgctagcaagacta
ataaagaagaaatgttgagaatgacacaaatggctcagtggaaatacttatatttgttta
aaacagcatctatgataaaagcaggataatttgcagagtttcagacactcaccccagcac
aacagtaaacaagtctataccattggattaagatattatgttgagcttgcctcttcagtt
ttaaaataatctggtcccatacctctacttcagtcacagccattctcagtaatctgcttg
agttgttgccttacttggaatagcattagaatctgtctctaatgaggggtgcatgtaagt
acaccttcatctcaccaaggcctcaccactaggcttttaaaaaagttccttcatgaccaa
tgaatcacatttgcacctgtttctcccatccaagtactaaccaggcctaatcctgcttag
ctgcaagatcaggcaagtccagggttatatggctgcaaatatgtttgcattttatttctg
ctgtgttttcttggagagttggatttgggatgcataagtaagaacttagtgtcctcaaca
ataagtagcagctttcttggcatgattcatttctatgacaaggtagaaaggtaaagcaga
tgacatttctaagatttttccagacttgtgctatgaccattaggagaatgttttatgatt
ggaattggtgagctcctttcatgggatttatcataatatgtgaagatagacttttaggct
acacatcccatactgtgcctaagacactctagggctaataaatgttttattattccctgc
cagttagctcagagggccagagaactgctctgatgaagccaagtcacagacccccatccc
tgtagaggccagtgaatgtcaaagaaaagatctgttctctggctaatgcttacaccttgc
atctcaaccagtttttggctagagtaaaattctgtcagtttacccttgatcatagaaaga
accaggaaaaagaatgtaggtgaatcaatgcaaaaccatcaccactcttgaaaaataatt
caaatagtcatttcctattgatcgtgcaaaccgcagcattttcttagaagatattatgca
ttctgcaccttgatgaaattacttttttgatctccttaaatctcttctcatatgttgatt
atttttcaaatgccagtgttgacaatcgtctggatccatattttgtatggtctatggagt
gacatgaacttcatagagaacatgtatttcttggcaactctcactgcaatataatggatt
gtctgacacatatttgaaatgagttgcagcagactataatactccatcttttttcactca
gcctgtttccacatcatggccacatatggatggctgcttgacccttagtgaaagatatat
caagtgttccaccctaattttaaatgagaaaaatagagcaaaatagccaattttatcctc
aatcccagggaacaggtgagaaactctttttctcattaagaaaaatatccccacatgtga
gaagagattatagattgtatttccactctcctcctgccactgccaccctactaataccct
ttaccgtataccgtatgaaaatgaaagctcataaaagtcaccccttccctgtttacactc
attcagtcaaaatttattggttccctgctttagaattggcactggtttcgttgatggtag
gagatcaaaagtatttgttgtactctaagagagtttacagtccagaagaggaagcggaat
tctgtatttgtgtatttaaatgagcttagacttacaatagctctttaaaaattataacca
tcttcataaaacacctaacatattcaaatctaataaatgagatgaataaaacatgcttat
gagagttctgactgtaggagtaaatattgggtaatcaggagaatgagaggaaggaaaagt
cctatggggcatctcctgtgtgtcagacatagacctttcttatttgttacaagtttttga
aatacattattgttctattttccaaatatataaattgaggcttagaaataatagacagat
tgtccaagattatatagttatgaattagaaaccaaggctttgaagccagtaccgtttgaa
cctaaagaccaagactttttctagatttgagattatgaaatagttggaacctgagctaga
ttttcattaatgggtacagagatggggaaaagaacagaaaaaactgacagaaaaaagaaa
ccagaaaaaaaggcaggaaagtgtgtagtgctaaaattaacatgattagaataaatgact
caaatatggcaatagttggcaaggttagaaaattgcattgggtctttgaattctagatca
gcagcgctgaattctatccttctgggactgaagaatcagtaagagcttctgacagagaaa
tggcaaaatgaacatgaaacactagggaggttttcctggttgtagtacatagtgtatggg
ggaataccagaggcagggtagaataccagactagagtgactttctaggaagctaaaatat
ccagaccaagggtcttattttgtgtgctcatttgtccatatgtgaatggagattttataa
aaagcacttatttaaaagttttttaaattaggtgaagcaaacttcttcctccaccagata
ataaatttttatatagtgaatcttaataaataggacctcccccacctggtttctgaacct
gaaaaccttggcatcattctggactccatttctctcatatcctacatccaatttatcaga
gaatcctgataactctacctttcaagttcaaatccaatcattctctcctatgcatgtagc
catagttaggagagaaccatcatgattctcatgtttaggagagaattggttaccatcatc
tctccctcctcctacctttttcccagtaccatctaccccttactcagtggctagagcaat
tctttgaaactacaattccaatgaataatttacataatggaaaacttcagtggcttccca
tcacatgtaaagcaaaatctcaaatcttcatcctagtccccaaagcccttcagaaactgg
cttctgtctgtgcatctgatgcatttcccactcttgatcccctggtggctctgtcccaac
catgctgaccttgttctgcccttgttcttccacaaatacactaaacatactccgaactca
aaaccttttcactttgggttctgcctaaaatacatctcccagaaattcacatttctcctt
cccttattttgtttgggtttctgtggggaaaatgccacctattcatagagcacttcccac
agcatcatctctgtaataatacttctctgaccccattccttatctctttaccttgcttca
ttttctttgtagaacctatctctattaaatttaataattactattttgtctttttgttcc
ctgctgtatctctgatgctaaatcaatgactgaaataggtgttcagtgtttatttattca
aagataatttgatgtatatgaatatatattaatagacattataacagcaatcaaatggca
tgtatatatagtgaacatttttcaagccatatttggtttatttttaaacatggcctcctt
tcaattacccattgtctggatcttccaagggtaatagcttacaaagtctgaataatggtt
tattttcttgctacagagttgcaagtaaccttagttctttttttaattcactttttttta
acttttaagctaaggtatttttaatttaggtaaaatttacataacaataaaattaatcat
tttgtggtacatagacaccatggaatactacacaaccatataaaagaacaaaatcacagc
ctttgcagcaacatggatgcagctggaggccattattgtcagcaaattaatacctgaaca
gaaaaccaaatactacatgttctcacaagtgggagctaaacattgggtactcatggacat
aaagatggcaaaaatagacactaggaactactagagtggggaaggagggaacgggaaagg
gctgaaaaattacccattgggtactatgctcagtatctggggatgggatcaatcttaccc
caaacctcaggatcatgcaatatatccatctaacaagtctgcacatgtacccccaaaaat
taaaagctgaaattattttttattaccattttaaagtgtaattagttttatttactatat
tctgttgtgtgtcatttagtacattcacaattttgtgcaaataccacctttatctactat
attctgttgtgtgtcatttagtacattcacaattttgtgcaaataccacctttatctagt
ttaatactttttcataaataatattttctaaactattcaatttggaatgataggaaacaa
atttgttatattacaaatggtaaataaagagaaagaatcaaatgtttatctcatcatccc
tctgtaagctgttatactgagtaatcaaatagtggatgaggggaagtggctccctttaaa
agtattctgagtgataaatctttttaaaaagagtatcagtttggtatttcattgtttgaa
atccttgacgaattaatggatatagccattgaacatgaacatgtacaaacatcaaaaaag
aaagacagccaggcgttatgtgtctggcaatacaagaacataatgccatctgtggctttg
ccaaagagaaagaatagacactgtctaagcctctgcattttgctgccagtttcccagaaa
ctgcaccatgagtatgtactcaatgaagtccagactgtgggaaactctataggtcaaatt
ccctagttcttcaacaattgtaaggagcacagcttgaaggaaaaacttgaagattaatag
acttaaagcatatagcagttgttattaatgagcaagtttaaacacagtgtccttggatga
acatttggttgataaaattgtaaagaaaagcaaggaaatgatagctatagaagtcacagt
catagttattttggagaagacagaagtgtctgtgactgtgacagggcacacgtaggtgcc
taaagttttatttattgacctgagcaatagtttcaagagtgtaatttaaaaattgagttt
ctcagataaatacacaaatggaacagaatagggaccccagaaataatgccacacacctac
aaccctctgattttcaacaaagtggacaaaaacaagaaatggggaaaggactccttattc
aataaatggttctgggataactggatagccataagaagaagattgaaatgggataccttc
cttaaaccacatacaaaattcaactcaagatgaattaaagacttaaacgtaaaacctaaa
actatacaaactttggaatataacctaggaaataccattctagacataggacctggcaat
gatttcatgatgactataacaaaaacaattgcaacaaaaacaaaaattgacaaataggac
ctaattcaactaaagagcttctacacagcaaaagaaactaacaacaaagtgaacagacaa
catatagaatggaataaaatatttgcaaagtatatatctgaccaaagtctaatatccaga
atctataaggaacataaatttacaagcaaaaaacaaacaaccccattaataagtgggcaa
aaaacatgaacagacacttttcaaaagaagacgtatacacagccaacaagcatatgaaaa
agtgcttaacaccactaatcattagaaaaatgcaaatcaaaaccacaatgaaatactatc
tcataccagtcagaatggctattataaaaagttaaaaaataacagatgctggtgaggttg
tggagacaagggagcacttatacactgctggtgggaatgtaaatcagtccagccattgtg
gaaagcagtttggcaatttctcaaagaccttaaaaacattatcatttgacccagcaatgc
cactattgagtgtatacccaaaggaatataaattgttctactataaagaacatgtatgca
cgcatatgttcatcacaacactattctcaatagcaaagacatagaatcaacctaaatgtc
catcagtgatataatgaataaagaaaatatggtacatatacaccatggaatactatacag
ctatatgaaacaacaagattatgtcctttgtagcaccatggatggagccagatgccatta
tcctaagcaaactaacacaggaacagaaaacccaatacagcatgttttcacttacaagtg
agagctaaacattgagtacacatgggcacaaagaagggaacactagacacctgggccttt
gtgagggtggaggttgggaagacggtgaggatcaagaaaatcacctactggctactatat
atattacctgagtgacaaaaatactctgtacataaacccctgtgacatgcaatttaccta
tataacaaacttgcacatgtacccctgaacctaaaagtaaaaaaaaaaaaaatcaagttt
ctccctaagagcagaaacaagacaaaaatgctagctttcaccattgagattcaacatcgc
accaatatttccagccagagcgattagacaatagaaataaaggcatccaagtgagaaata
aaaaagtaaatctatctctattcacagatggtatgatcttacatataataaatcccataa
aatccacccaaaaaaagctactaaagctaatgaatgaatttagcaagttgcagggtgcaa
gatcaaacacaaaaattggttgtctttataaacagtagcaatgaacaatctgaaaaggaa
atcaacagatccatttacaacagcatccagaagaataaaatacttaggaataaatttaat
cacaggggtaaaagacttttatagtactttatactataaaacattgctgacagaagttaa
agaaaacctaaagaaatagaatggcatcctgtattcgtggattggaaggcataaaattgt
taagatgtcaatactccccaaagcagtctacaatccctaccaatatttcagtatcatttt
cttgttttagaaatggaaaagccagtatcaaatttatatgaaattgtgatggcctccaag
tgggcaaaacaatatttaaaaagaagactgaaattaaaagactcatacttcctgattttg
aaatttaactacgaatctacagtaatctaagtagtgtgatattggcataaggatagacaa
atagatcaatggaatagaattttgagagtccagaaataaacccacacatctatggccaat
caattatcaacaagcatgccaatatcattcaatagagaaagaacaacctctttaacaaat
tgttctgaggcaactgaatacccccatgcaaagaattaaattggacccacaactcatatc
atatgcaaaaattaattcaaaatgaacaaattatctaaatataagagttaaagccataaa
actcttagaagaaaacatagaggtaaatcttcatggctttggattgggcagtggattctt
agatataacattaaaagcatgagcttactatataattccatttatggtaaatatctaaaa
taggtaaatccacagagacagaaagcaaattagtgattgccaaggtcttggagaagggta
gaatggaaagaaactgcttactaaaataagaggttttgatctggagtaatataaacgttt
tgaaactagctatgtagaggtggtggttgccaacagtgcgaatttactaaatgccactga
attgttcactttaaagtgattcattttctgttatgtgaacttcacctcaataaatcactt
tttaaaatgcattaacccagtaaaaagataacctacaattccatatatacttctttataa
actgtaggatagactgatgtactcttttgttgagaggagaggaaaaatgaggagatgtta
attctgaaatagtgactttaggcagagaaaggtcagattccttgtctcactcatagtcat
tatggtaattatttcaaaaaatgaaaagtttccatttctccccacatatcaaattcattc
taatgcatttcctctggcttagtgacaacctgtttaaacatgtgtttcttgcattttaca
gacatacttggcaagtgcaagacaaaatcgatgcaaacaatgtggcttacacaactggga
agctaagctttcacactgattatccagccctccatcatccacctggggtaagtgagcttc
aacatattttccacaaagcatgatgatgaccagtatcttttcgtattttgagtctagaag
attacacatttcaccaggtagtttgtcttttataaattttttctccaaacacaatccaag
ctcacaaaatctctgtacctaaatcctaaatatcttcacattcctaaaggagaggataat
ttcattcatttaaaacaacaacaacaacaacaaaaacatttctttgttcttcctagaaat
tactattagcattttttgctttgccaagacagattttaaggtaggagtaaatcttaaggt
ctttttgcacatatatttctaagaaagttaagagagaaaatgaaatcagtaaacaaaatg
tagggtttccctcaaagtcacatgggcatcattcatatccattaactactgctgcattaa
aactcattctactataaagacacatgcacatgtatgtttactgcagcactgttcacaata
gcaaagatttggaaccaatccaaatgcccatcaatgacagactggataaagaaaacgtgg
cagatatacgccatagaatactatgcagccataagaaaggatgagttcatgtcttttgca
gggacatggatgaagatggaaaccatcattctcagcaaactaacacaggaacagaaaatc
aaacaccgcatgttctcgcctataagtgggagttgaacaatgagaacacatggacacaga
gagaggaacatcacacactggggcctgttgggggggttgggaggataggggagggatagc
attagaagaaatacctgatgtagatcacgggttgatagatgcagcaaaccaccatggcac
gtgtatatatatgtaacaaacctgcacattctgcacatgtatcccagaacttaaagtata
acaaaaaaaaaaaataataactcactccctaacttgatggcttaagaaaacatccattta
cttagcccttgttttttcaatatgggctgtattcagctaggcagctcctgtcttcagtca
tatacctgcaattggttgctaagttggcttgggacagattgactttcactgagatggctg
gtttctgctccactcggtctattcaccaccagtaggctagcccaagtttaatgcatatgg
caactagaagaattttcagacagctacacaacttctcaaggcctgggctagtcacctctg
caatgttatattggtctaaggaagtaataaatctagcccacattcaggaggtgaggaaat
agaccgcttatggaggaagctgcaaaaatgcattataaactgtgtgactacaaggaacat
aataacagtggctatttttggaaaccatccaacatcccatctatcagattccttgtcaag
gagggaaatgctcagtgtgaagccacaaatccccaggagaatctctgggtggacattctt
tctctacatttttacaaaagtttcattttactaaatgagctacatttttacaaaatcatc
attttattacaccaaaaataagtggttaggaaactaccttttaaaagatatgccatccct
atttttacagctaaattagactatgtgaaataaccacatagaaacctatatcttcaaagg
caaatgaaaatttgggcaattcttaagttaacaaaggagaatgggccaaaatcacaatta
gcccaatttttttttcattatcttcactgtacatgttttctctgtgcccttattgttacc
cattcttcttgccagtattagctacgctagtctagtatttaactttacatgttataaatt
attttgttgattgtaaaataccacatgatttctttgaactaagtggcagtaaaatgaccc
ctgtagacacacttttgggtaagggttgggggcaggagacacccagtgtgattttattct
aaatgtggctcagatttttctaaaaccctagagttaagagccaaattaatcagctcagct
cttcttccaaacatagcttgagggagttggatggaataaggcttaaagaatgagactaga
aaactaaaagttttatttgaatttttaaattatcttctgtcttttaagaatttaagtttt
gtttctgggttaaaatttgaagcctaaggaaaagtgaccaaatgacttcataaatgttcc
tgaagtataatagaatgcttgactttttcatagtcatagcacattatactacttcaaagc
agttttgctttcattattttatctgactcttcttgacattcctttaaggtagacaagatt
gatcatgtctttttatgtcagatgagaaaatgaaacacgagattcaatatttttataggg
tgacatttgattaaggaggaacttggacttgaacccaggcctccatctagttttctgtca
caccacactgatcctgagctggaatttctaactattataatttatgtagtaaaatagaat
atttatagattttatcgtactttacaaacttcttaaagacaagaattgactcttgggaag
aaaaaagttctttgtatttcaatactttgtatctcaatatttacacgcacattgcatgta
atagagacatcatagatacactataaagaggcaaagaagtgcaacaaacctgtacctgtc
tccagcaaatgaaacatccaaactaagtgacttgataggagattttaaaatagcagatga
ttcctaaaatgtctagattctactagaataataaaatgtaggcaacctgtttgtactgtt
gttcaaacttccattttgaattattccaggtgagttgtgccaaggtttgagattttctat
aacaaacagaacaaaccaatatatttttctgtatagatgaaataatctgaaaaatgagtt
acctgttgagagttcagtttgatcgatttggattatgtggggcagagataaggcaccaca
tctttaatgaaacagagatgttgcttcactcactgtttttgcagaagtcacatgctgcat
aaagtaacattcagaaggaaaatatttttggttctgaatgactcatatgaagtaaaattg
ggttttatacatgacaggcatgtatttgcgttttaacctagcaataaaagtattgtcagg
ctccatcatcttttttctatttgaagattgtattaaaagtgtaactgtacaaaagaaagt
atcaaggggccttgacatatgtaaataacattaaaaaatgatctttttaaaaattagcac
ttgaaatattctgtcagttcatgatggcaaaatctaaaaggatttaaagaacactgtgat
cctccaaaaacaaagttatgctattgttttgctactctgaccagttccttcctcaaaaaa
aaaaaaaaacataatcctatgtaacaccactggcctaatactttgcagctcagttccgac
tacattactttcatattcaaaagccttcagtgaattccctctatgcacaaatacaaaagc
ccttcatctgatatttaagactctccatcatgaggcctcaccaattgcccttccaacctg
attcactctttctatttatggccctctgctgtagccagactttttattacccagtgaact
gtgcatttttgcacatcattatttctgtcacctgatttgctttctcgttctattctgcat
aacccaaatctcatccattcccctttgcctaacttacccgcctcttccccttgaaatcct
tccctgcctactccaacatcaagtgctccatctatgcagctcttacaagctgttcttttt
gtttgctaatgagcattatcatgcctgcatctatgtcttcaactgtaacatgtttgaact
atacagtattgattataagcaacttttttcttcccaactcttttctgatgacataagaaa
gacaaaaaaaaaagtttattggctttggttcattcatagctttttgaatctttaacacag
tatcaaaaaatggtgcatgtatattattttattttattatttattttattgaagattaat
tctaataattaaaatgtaatttaatatttatttaataatgcatattttctttttataggt
tcagcttcttcactgcataaagcaaacagtcacagggggtgattcagaaattgtagatgg
gtttaatgtgtgccaaaaactaaagaaaaataatcctcaggcattccagattttgtcctc
tacctttgtggactttacagacattggagtggattactgtgatttttctgtacaatcaaa
acataaaattatagagtaagtactatttataaatttcccatagcaataaaagaattgaca
acaaaagatccactaatctaaagtttaaacagcacaaaacttcaacgaacttcagagctt
tatttttattaacatttcacccaattttagagtgatagtattttcaccataaaagttttt
attaaattacataaaatttatccctaatcagtattagaggaaaagtaactaagatttcac
gtatacttcatttttagaatataagttctacatagctataatcaatgtgattatactagt
tagaaggcttttggccagaagtgaaagaatataactcaaaataggttgatcccaagagtt
aaacaatgtcatgtgatattggtctcttttttcttcttagctttgccatcttctatgtta
gctttatttttcaaagatgatcagcagaagctccaagatttcattttccttacagctagt
aatcacaccacaaacaatgcttttacttcccaataaagctagatgactcaatccctaatt
tctgtccaagtctatccctgaatcaatcatcatggccagtgggttagagaattctgattg
tccatgcctggatcacatgttcaactctggagcagggtcagcctcatctgaatcacacgg
actgagaatgaaacagggaggctccccaaagagatactaagccaacaaagatcatatatt
acctacacagaacattttgtattctccctttctttttatttaatattattttattataat
ttttccaagtacctacaaaggccacaaattcatctttttatttgcaaattaacttacatt
ttgtttctacaacagtttatttaattatacctcgattaattttggtaggggggtataatt
ttagaattttagaattgagtttaaatttttctattaagagaaacagccaaatggtatgaa
aataaactcatttagaaaataattaaatccccagtacattcatttattcattcaacaaat
atttattgaggccagccacttttcttggtacttggaatacatcagtggacaaaacaaaga
tctctcccctcatatagcttatactctaatgggggaagggaaattttaaagatttttaaa
cagatgagtaaattataataaaagttaaaaattattaaatgcttaagaaaaaaaggaaga
gcatagcaagataaggggaatctgtagggcttagcaaggacggaaattgcattattaaag
agcgtggtgagggaaagctttactgagatttgagcaaacacttaaacgagtgatggagtt
ttcagaagagaagcagtttcccgaaactgctagaccaaaagttctaaaagggtcctaagg
acatgtctggagtgttcaaggaacatcaaggagaccagtgtgactggaacagagtgaagg
atgcaagtattaggggaggaagtcaggtagggacaagttcctgtagagtcttgttagcaa
attataacagtaacatttactctgagtgaagtaagaagttgctgcaagatcctgatcaaa
ggaaagactttgatatttatgtaaatttagttatattttaaatgggtcaccctgactgct
agaaagagcaaggatagtagcgggaagaccagctaggaagctactgcatgactccaggct
agcaatggtggtgccttgaacatgagtggctagagtgacagcagtggtggtgtggagaag
gatcagtttttggttacattttgcatgtataaacagattgttttcgtgaaagattggagg
aagtgtctgagaaaaagatagacgtcaagaatgaaattctagtccagaataaacctgaga
cgttttctaagaattcactcatcaaggtgaaaaggaaataacttgagacccttagttata
atgtgacagttttaactagtcaaatattaacttaaaaattcatgacaaatcaaaattttg
ttaagacacaatacgattacagattctgcaaggctagtgaacagaggcaagaaacatagc
tatagataagattaactgaatgtccaccatgtggctcatgacttggctttgatattttct
gtagtaaaatttcaaaatttggccatgtgtgaggtctcaggaatagcccctagagaataa
atatcaagtggttaacattaattcacttaaaagtatattttcaacaacaggaaatgaaac
agagcgttctcagttaacagagggcctccatctcctaagtgtttgggttaatttaatttt
ctttgtggttaaatccttaaatttttatgtcctagtacaaaaatgtcttttatgctgctg
actgaattacttataattcagtacaaagaaaaataaatcaataaagaaacaagcaaaatt
aatgacggtgagactcagctatcctatcaactacacattcaatcacgtaaattcaagtct
tttacttgccagctgtgtaatctctcatgtgattatttacccttgctgatccacagtata
ttttccagttaaaaaaacgaaaacaaaaaatactgccacacatgattgaagtaggaattg
cagagttaatatatggaagcccctactattgtgcctagtttagaaaatgcagaatacatt
ttagctagttataatatgcatgaagtccaacacacttactggggggagatttctatttca
ggtctgaatttctagaaaccaaagcaaacagagactataatcagttataagacaagatgc
tttcgaagtccgaaataaatttttcctgcagatcctcataaattatgacatggtagacaa
cactgtagtagtattcccacaacaaatacaacaagttccataaaacattgtatctatcaa
tgagacataatgctgtcactaatgaggagtattcacaacacaaactgtggaagatcattt
taaaagtcctttctttggttttttttttgttgttgttggcatcattgataatgttttgct
tttgctggttcactgccactatgttgttggtttaagtttaattaatttgtcctttatgta
tagcgaatgtatagccagttactcccatcttttgtggctttttacctttcctcagcatgc
aaacttacattagaccctgctgttctgttataaggcatcaaatttcttgctaaccttcaa
tttttcattttaggttggtcttcaaggtaccagctacccatctcctctaacattcttcaa
tcctcagaataatgtcccctctatatcttacaacaaaatttgctttccattcccctatta
ttgctgagaatgctaaataatacatttgtgtcttgttttctcagataaacagtaggtaaa
agaaagcagggactgtgttacactataacacacacaaaaagttgattacttttctatata
ggtgaactcttaaaaatgaaagcctaatctagtataccatgaggcatccaattctgattt
tcattacatttattaatcacaaagttcatttcactgatacatgaggatatacccaaggac
tctagaatagttagctcataattagcataaccattcaaatcaaggagctatggtaatagt
ggaagaaaagtaaagcagatcttgagggtgactgaaacagacgacccccccagaagttcc
aaagtcatgacatcccttggcggatgacacagaggataatgttatatgtacagaacacat
aacaagaaaaaaaaagaggaaagtgggtcagaagcagtagggctagaatcttgcagttaa
tatcaaaaggcaaatggcctcagacactgtgacagaggtctgaaaccagcagcatgaact
ctaagggggtaattgaaaggtcgtgtagtctctgtaccactaaatcctagaggtacacag
tcttttctactgacttcccttccatctgattctttgtacataaagctgtatccaaaaggc
tcagaattcttgatttatgtgaaagcatgtggaagcaggtagggtactccattacctagt
gagtcacatttgtattgttattaatacatgcaaatctatgttttaagagtctaagagcct
ttttgaaagcctgttccttccttttacttctttcccagtgtgggttcaataggtagtttt
aaggccttacccaataagcaaagaattggtgctaatcaccaactgttgagtttaccatta
caattgccgtttggctcagagccaccatgcacaaggggccctgatcatcacaatttgtac
ttcactgtcaatggcatctttccccatttgttgataatattcactaaatgtaacccagac
cccaaaccagggtcaccaaacccaggtgtatgtgtgtttggtctgaccgaccaagccttg
gccctggtcagttgttggctctcattagcacttcctgcacttgtccttctaggatgctgc
tcccaggagtaatcctaggtactttgccaccatccttggtcaccttcagtttgcatgcat
tcatcctgtttctacctaaagaaaagataaagttgactgacactttaagatcgtctgaag
gtccaccttcccaataagctacaaaagagtttcctctttttgcctctgtatctgggtgat
gttcatgtcttgctaattataaccaccaaagctcaaatctaagaaataatgtgctttcct
tatttatttattaatttatttttttgagacagagtcatattctgttttccatgctggagt
gtcgtggtgcgatctccgctcactgcaacctctgccacctaggttcaagcaggtgcctgc
caccacacccaagtagctgggattacaagcatgggccaccatgcccagctttttattttt
tctgtacttttaatagagacagggttttgccatgttggccaggctgtcctcgagctcctg
acctcaactgcctcgcccaccttggcctcccaagggaggcagggattacaggtgtgagcc
accgtgcccggccttctttctttatattaaatgctgtattatcttacattggcatggtca
taatccatattttgagaaagagaatagagatcacaacattaagagctctcaaattactaa
aaataaaaaccttagtgccctcccaaggtactaaaaaatatagagagtgatatgtgcaac
aaacatttattaactgtctgttatgtccaggctctatgttgagtgctaggaatacaacat
taaatgagatacagcaccatcttctggaagactcaatactaagataggtaggatgagtaa
atagatagaaagaatatacctcaggctagtcccttcttttctcatgctttggttttccca
cctgtaaactaaggattgaattagaatcatgcatttcaaactatttaaaaaatagaattt
tcttcccatcataccctcaaataaaaccatcatacttagaaccttaataaatgaaacaca
tagaacaattgacctataaatttgtaacatgaaaggattttaatacctgtttcaaataac
aaagaatgaatgactttaactaagcataacaaaatttttaacttgaatctctcagtaata
cttattttaatttaagttgagttctcctggtactgaggtagtaagatttagaaaaaaaat
ctaaatgaatgaatgaaaaaaaagagaatacattgcaccacaggtagccttaatatcttc
tgtacatgtatttggattttttaatatggtgtttcaaaaatatatttgaagaggaattga
ctcttatcaatgtaaatagatatttcatgaattatatattaattttttctcttaataaaa
caggttagatgataaaggccaagtggttcgcatcaacttcaataacgcaactagggacac
aatatttgatgtgcctgttgaaagagttcagcctttttatgctgctctgaaggagtttgt
tgacctcatgaacagcaaagaatccaagtttaccttcaagatgaatccaggtcagtgaat
acattttctcaaataaccaaaagcatggattttcttcaaccttaaccacctagaattata
tccagagcagtttttctcaggtatggcatgtagaacaccaacaacagaatcttggtgagc
aactgacttgcttatgtagtggactcgtggccctcattgaggtttatgcttaattatttt
atcctgataaacaaatagaaatatcctcatgattcttactctaacacacacaagtgatgc
ttactcattaggctttactagtggagacagtactacctgaaataaagtagtacctaaagt
attccagttacttgagataaaaaaagcagaaagcattatattttttctggaccatctcta
ctcagtaaagtgccatcaaacctgaggcttttggcatctacaataaaaggtgtaatttct
ctctgctgtcggtttggccagatggaagattcttttcctttgtatatatttttaattgat
ctttggtataataagttaataggaatctccataaatccactgccatgcagtcacagcagg
ttaattttaaaaatggcaacatgtaaaatgaaaacattatagggggaaaaaatacaaaaa
atacaagttagaatccaagcttcgactatttaatggcagtgtagttttgggtaaattcct
caattttttaaagcttcggtttcttcatgtgtgaaaagatgagagaatactttcttttca
ggattcttatgaggcttagaaataatgtggcataaaatactaggcacacagaagacaaac
taagaatttcactatcctttttattttctgaagctgttaaactgagaagaaacatttctt
ttttttcttttttttttttttttgagacggagtcttgctctgtcgcccaggctggagtac
agtggcgtgatctcggctcactgcaagctccgcctcccgggttcacgccattctcctgcc
tcagcctcctgagtatctgggactacaggcactgccaccacgcctggctaattttttcta
tttttagtagagacagggtttcaccatgttagccaggatggtctagatctgctgacctcg
tgatccgcccacctcggcctcccaaagtgccgggattacaggcgtgagccaccgcgcccg
gcagaagaaacatttctaatgaggtatcgatcagtcaaaacgatacagatgttttacaca
gagataatattttaaataagaatgattaaaataccttcaggagactaccaggctaggtag
tttaattgtcataaggtctaaagcagtttgcatccagtggcctgatttgtgtggaaaagt
aaatgtgcagtttcatgtaaagaaataagcgatgattcttgatgtgaaccaagcagcagc
tgtgttttgcatgttacattttctagctctgtaagtcatttaaacacacaattattcata
ttggaaaaaatcttttctttaggtgatgtgattacttttgataactggcgcttacttcat
ggccgacgtagctatgaagcaggaactgagatatcccgccatctagaaggagcttatgct
gactgggatgtggtcatgtcaaggcttcgtatcttaaggcagagggtggagaatggaaac
tgaagtcacctgtagataattttaataagattccaatgaccatattttgtgagatatggc
acattattcacagaccatgatctttgtgatttacatataatttccttaacaatgaacatg
taacttctctcacaagagtactctttactttgtaatcatatacaatgtcaactttttaga
tgtttcaccactcttttgcaaataaagcatcctttctgctctgttgcatgcctgctctaa
tttcttttgcccatatatgagtatctccagaatgtctacaaatagtttttgtagcaaatg
aaaatttcttcaaataagccttttgtttcaaataaaacttgtctcaaaacatgcttctac
cctgttgcctataggatctcattttccaagactgcacacgaccatctttagcatgcttgg
aaaaggttttatatttccaaagatctgttttatgcacttttattatagaattcttttatc
caaatttccagaccttgccaatttagtgattccaacattttcttttactacctaaattat
gacatctaaacaaagcatgattaataaagagaaaatctagtctcactttttttttttttt
tttttttttttagacagagtttcactcttgttgccaaggctggagtgcaatggcgctatc
tcagatcactgcaacctccacctccggggttgaagcaactctcctgcctaagcctcctgg
gtagctgggattacaggtgcctgccaccgcacccagcgaattttttgtgtttttagtaga
gacaggatttcaccatgttggcctggctgatctcaaactcttgacctcaggtgatccacc
ggcctcaacctcccaaagtgctgggcttacaggagtgagccactgcactcagcctcgtct
aattttatcttgtcccaaataaatactcccaaccgctgtcagcattgcttccatgtgtct
acgaatcagatctcctcatttcttgtttttgactaacaactgg
