# Supplementary material for: Reference based annotation with GeneMapper
Source: Genome Biol. 2006 Apr 5;7(4):R29. doi: 10.1186/gb-2006-7-4-r29 (PMC1557983; doi:10.1186/gb-2006-7-4-r29)
Supplement: Additional data file 1 — A gunzipped tar file containing the data set of orthologous genes in human and mouse that was used to compare GeneMapper with Projector and GeneWise [file gb-2006-7-4-r29-S1.tgz › projector/ORTHS/region32/mm.truth.gff]

Mm.2.ENSMUST00000046233.1	EnsEMBL	CDS	1094	1312	.	+	0	gene_id	ENSMUSG00000041660.1;	transcript_id	ENSMUST00000046233.1;	exon_id	ENSMUSE00000315221.1;
Mm.2.ENSMUST00000046233.1	EnsEMBL	CDS	2870	2984	.	+	0	gene_id	ENSMUSG00000041660.1;	transcript_id	ENSMUST00000046233.1;	exon_id	ENSMUSE00000315212.1;
Mm.2.ENSMUST00000046233.1	EnsEMBL	CDS	14118	14316	.	+	2	gene_id	ENSMUSG00000041660.1;	transcript_id	ENSMUST00000046233.1;	exon_id	ENSMUSE00000315201.1;
Mm.2.ENSMUST00000046233.1	EnsEMBL	CDS	31062	31167	.	+	1	gene_id	ENSMUSG00000041660.1;	transcript_id	ENSMUST00000046233.1;	exon_id	ENSMUSE00000315192.1;
Mm.2.ENSMUST00000046233.1	EnsEMBL	CDS	36515	36711	.	+	0	gene_id	ENSMUSG00000041660.1;	transcript_id	ENSMUST00000046233.1;	exon_id	ENSMUSE00000315183.1;
Mm.2.ENSMUST00000046233.1	EnsEMBL	CDS	38332	38498	.	+	1	gene_id	ENSMUSG00000041660.1;	transcript_id	ENSMUST00000046233.1;	exon_id	ENSMUSE00000315172.1;
Mm.2.ENSMUST00000046233.1	EnsEMBL	CDS	41112	41269	.	+	2	gene_id	ENSMUSG00000041660.1;	transcript_id	ENSMUST00000046233.1;	exon_id	ENSMUSE00000409958.1;
