# Supplementary material for: Reference based annotation with GeneMapper
Source: Genome Biol. 2006 Apr 5;7(4):R29. doi: 10.1186/gb-2006-7-4-r29 (PMC1557983; doi:10.1186/gb-2006-7-4-r29)
Supplement: Additional data file 1 — A gunzipped tar file containing the data set of orthologous genes in human and mouse that was used to compare GeneMapper with Projector and GeneWise [file gb-2006-7-4-r29-S1.tgz › projector/ORTHS/region32/mm.fasta]

>Mm.2.ENSMUST00000046233.1 111807609-111850250	reverse
gaagagctagaggtgctaatggtcctatgaaaacacttaaagcattctggttttttcatg
taaactttatctttttactaatgtctactctttgaatatatattgagaaccctagataaa
catgaaaagttaagtctataacattccctgattcctgaatgtcaggtatacggtcactaa
tgaaataaagagttgcccagtctaagtaccctggtgcctttctttcatgagatttcttct
cctgtaactactgcattgctacaaatttgatggattttgtaataaaaaggagccatacat
tccaatcagaatatagattcataaagctccccccataaacattccagataaagtaagaca
ttccaaacaagcaaaggcagaaaacaaacccagtaagcttttaaaggactttggtatttt
tatattccagtgagaaatatactgtgcaagtaaaaagtaaaactagaacagaaatagtac
catgttctaagtcgcattaccctttaagcaaactaattgcattaatattcccttgatggt
aattatgaatcattgaagcagtttttgtttcaaaagccagatgcctctgtcattggttaa
aacaacagaggcattttgtgagctgggactgaagttcaacggtagaatgcctgtctcacg
tgtttaaagtcctgggctcactaaaacaccaaaacagagaggcaaacttaacattttcca
tttgcgtagcggttttcccacagtgtttatgcaaatgtgattatatcactgtgtttgccc
ttgtttcttattttataatctaaaatttctgttaaaagaacaaggaattctcttgatttg
gatttgatgtggcatttttatcttacagctagtcactgtgcttctgtttacaacatgtga
aatactctaatcagaacaaaggtcccggcatggggcgaactgtaggctcacactgctgag
tggtaggcagaggccagagtccacttgcagtattgtagagatcaggttcaggtacaatct
gccagcctactataattaacactgatttgtcctagcaggtggctgataggatttatcacc
aaagaccagaaacatgcactgtgccatcctaaaggcagaagcagtggatggggctcattt
gatgcagatcttttggcacgatggggcagagtccctctacccagcagtatggctgagaga
caactgtcagtgttcagactgctacctacattctgcaaaagctcggaaacttctcctgga
agctcttgatgtaaacattagaatcgatgatttgacatttgaccggaaaaaggtaattac
gtctaaatgctcttccccttctctgttgagttagatcaaggggttagtctatagtaattt
aagtaactcttttttaacttctcatatatagaggaaaccctccatggacatggttgtaca
ttgtttgatagggtaggaatattcagtggaaaaatctactgttgttatcactactacaac
attttatatttttatttttaataggcttactttttattttaaatgaaatttcattacatc
accttttctttcttttttccttcatccaactcattccatattctcctcactccctctcaa
agtagtggtcaatttccctttaatattgttacatatacacataaataaacatataaatat
agcctactgatatattctggtttctcttcagaatgtatgatattttgattttaaaactac
taccatcttaataccatatgcaaatttccattttttattcttttagggggaagcaggctt
gaaacacaatcatgcaatttataccatgaaaatggtgcatctggcactcagtttgctgct
ctataaagctagaaaagtacagaatttgtccacagaaatgccaaacgtttgagaggctct
gccagacccagacgaatacagatgtggatatatacagccaaacattggactgagtgtggg
gaccccaatggggaagttagagcaaggactgtaggagctgaaagggtttgcaaccccata
ggaaaaataacaatatcaaccaaccagatgaccccccccaaagctcccagggactaaacc
accaaccaaacaatacacagtaggtacccatggctccagctggatatgtagcagaggact
gccttatcttgtatcactgagaatgtaggcccttggtcctgtgtaggcttgatgacccag
gccgctgagacaggagtggatgggggggggagcaccctcatagaggcaggggaagggagg
aggggatagatagcatgtggaggggaaactgggaagggggataacatttgaaatgtaaat
aaataaaatacccattaaaatataatcatttaaaaaaaaacaggaaaagaaatgtcaggg
gatgagacaatctgggtgcaaatgtttatcctgcagaagtcgctcagaaatcttactgat
tagcactgtttatccaaacaactgcatatgtgcataaggcatcctaaaatcatcagtctc
ggtgccaaccacatgtgctgtcgaacctgcttctctgttgcttatttccgaatcctcccc
agaaggacaaacgtgacagaaatgcctgtctttccccactcttctgtcctctcagctttc
ttctctattctcaattctcacccttagtagtcagaccttctcagaggaagtttgagtata
atctacagtgtgtaaagcagagatgccatgctagtaaaattctatttctaatcactctaa
ttcagtagtattaaaaagaaaagcaattgcagaagacagaaatgtatagttgtgcaacat
acaaatagatgttaattgtcttataccactcttatttctctcttataaggtttatatcac
atggcccaatgaccattacagtgaattcgaagctaactggctgaagaaaagatgcttttc
tcaacaggccagagcaaggctccaaggagaattgtttttaccaggtaacattgcaatggt
cttcattctacactaaaaacttatagtgagaattgattgaagagaatactattatttgaa
ttgactatatttacaggacatggttcattgagttaacacatacatattacaagctgatca
aatcaatgtaatcaatatttatatctctcattttctaaggatgtgctcaggagcaaattc
aatcccttgtatcttggttaaaataatattgtcatttctgagaaatgcttaacctgttag
caatacagatcatttgcccaaaactgaaatggagaacagagcagatgttggtattctaaa
atactggcagagaaagatacagtaggcttgagcctgaattagctgaagtaaaagctgaga
gtccaagttgttttctccacactctctgcaaaggagtggcatcaaccagaggtagctcac
cctctttaatgatatctaaagtcagaacagaacaaaacacaaatccctgtgctggtagcc
atgagattatgtgagcaatgaagctgtaaaacaaggagcacagaattgaatccgctgtta
ggtcaaatgcaatcccctttctcgagcatttatatgggtctccagagattctgtgagccg
aaaaatgtttagggataactcaaagacgaatttagtggcaaagggagatgataacatttc
tcagataataggcaaaataaatgggcaattaaaatgaaagttctaagggatacacaataa
tacaggaagtgggagcatgtgtgagggtggaaaggtctctgatttactccatattgttct
actgattacatatggttacgtatgttctagagattacatttggttgtgtggtcaaaggca
aactccaacccacgtgaactttgcctgttggttagaaccctaactcccacaagccaggca
catttcctgcatccccttttcctctgtcaaccccatctatcagatcactaccctttcagg
aagtggctacttggctaatcccttgctgcctctctcaggaacgctgagtcatatactcaa
tgaggttctactttccttcttccaaacctgaaactccctcatgtgcaataactgtctggg
attttaaaacgagccttacagcagttcactagaagtggagatgttacttactaatcaact
taccaggccacattcctttcacctatggatgtcaatcacaaggtaccagagtctcccctt
ctctttaagcacaggtcagtcttgtcaagaattcagtttctctaagtgtgtggtctcacc
accgtgacagctgataaggatttgttccattgctgggtctgaaccaagaatcaattttcc
tttatctatccctgctaggtggttgaaaatagatgagtacataggaaaaccattcatcca
cattccttcagattctgtttctgaattcttgaagggggagatcaacaataacataatttc
atagccattatctgggtcaaatagcaatatgttgaattttttaattttagatttcttctg
gtattcagggttttctttttttctttaactctgccctagttttgcaatccatttggattt
tgctttcattgcccttaagttcttctctgtgtcatttcaggaagtaaaagtcaacatttt
tattatcacagcttaagcttttaaatgctaaaggaggaacggctgcacctcctccattaa
tatttcctgacaggtgaagcttttccttttttatagcttacattcctcagtcctatcagg
caggagcaaaatgaaaatgatagtacactcccctgagtagtggaaaaagctggtcacaaa
cgacgaactgtgagcatgaataacataagaactggctgctagatagtcacaggaaagtgt
tttaatacttttaaacaaagttcatctttaaatatatttccaagctgtgcagttgactgg
caaaagaagaaactgttgtgcaatttttagagtattgattggatggcttttttcgcctat
agaatttgatacctagtccaatgtgagttttcaaatattagtactccagagcctgtaaac
aaagcgagttccactgaaacactctttgcatctttaacctccatagcaatcttccacatc
tgcttctcccttggaaagagggctacagtgcttagaaaatctggagtacagatgcatagc
actttccttcttttggcacaggctgccaaacacaaaatgaaaagataaatgacaataagc
tgtgcacaggaccagactttccctcggagctaaaaggaagatgtggagaatatcatttct
ctcatgcgtgtccattcagctgcacagacatttggcatctattttgttcagggaactatg
taaggaaataccaaggtgaaaaagaaggcctgggcatgtaatacacttaatgtacttaag
tacattaagaccatgtgctgaagaatgatggtgacgtaaagcaaagaatatgaagaaaag
agaggttgatacccacgctgagattttaagggatagtttgtcgggaagacatagaaagaa
ggaaacccccacagagagaaggacatgcaggaaacttcagaagtaaaaaatagaaggatg
aatttcagaaagtacattgagcttgatattgggaggttaaaattgctaggcaaccaagga
gactcaaaggccaaagtgagaaataatttgcatttgctgcttggtcaactgtgggcaagg
atgaggtgttttccaacatagagtttcggtatacgatttcctttatccctcggcttattc
tctattggcaaactaaagaaataagttcaagacccttacaggtttgagattattgctata
agttttttctctgcattgtatattttagggggtttctgactggatttgattaaattagta
tattattataagtgcctccaaatccatgaataccccctacataccctttgacttttcttt
tattgtaacctgcctcctctacaaaaagaagtagaaaggtcaaatttatcctgtagaatg
gccttagtcatggatgtgttgaatttctgttgagtggaccatatgggaagggaagggaat
aaggatggccataagatgctctataaaacattgcatggaagacaatgggagctttgaggc
agagaagatggggatagaatttgcatttgagaaaaacatattatttgttagtaggataat
agatggcaggccatattctctaatctctgtcatttttaaagcttgactttcagttcctgg
gatgtggctttcccagataactaaatgagcaaattttgaaacaaagcttaatatttatta
aaataaagtttgggccagcaagataaatcagtggataaaagtacttgtttcaagacctga
gtgcagtctacagaacccacataaaggtaaaaaaaagatctgagtccacaagttatcctc
tgacatccacaggagtgctgtggtacacacattcacatacataccgtgtgcacacacaat
attaataaattttacttttcttgaataaaatgtgaagtgtttatgcaatcatattttaat
gtacaagtgaaattttacataattatgcattcatttttattttatggattgtaaaatttt
caactgactgagaaaaaaatgaaaaaaacacaacatagtgcaaggatatctaagaaccta
gaatttcttgattttataattaggtttaatgtaaaggaatccttgcttttcctatctctt
tgttgctaaaatattttacattactctctgaatttaatgacctttgttattgaaaaccaa
atttcttttaaaaatgagagaatttaaagaaaatctcccccttgagccagtccatttcat
tttttcatcaatgaaaactaaggacattgcacaccaaagcccatctagtctcaagcacat
gtgcccttttacagaagaacctttctttgccacgcgcttcagcagaccgtgacttctctg
cccatagctagaagccctgctttgtttgcaaagcacatgcctcaagaagtgagaactcac
aggtgactgtcagtctctcgaatctccttgcctttcacatagaaagagatttatacaaaa
ctggttttctcaaggagaaccatgtgcttacttaagtttcttataatgctggaaagttag
ttagtttagtgcagagaatgtatttacaaaccctcttcaaaaagcaagaaacacataggt
gtgattttcttttttattagcaagaaatgctcatagcctacctcatgtgatataagccaa
aaccattcttgaccagatgtgggagtctttgataaaataagggtatttgcaccattgaat
ttgttctatcatcaaaataagccatcatagccacatcttaccagatctgctatcaaccct
atgtagactctactgccaccatatgtccttcttcctgtgttgaagcatttaccatatgaa
tcgctgagattgtttattaagttttgacctgtttaatgtcagcaataaatgaggtcagta
gaaattaaaaactagttcaaagaataacaaagtgcaacagagccaagagttgatcagaga
gtatctgcattagcaaacaccttcctcctctctctgtgaccactgtaatctatgtgtgtg
cacccatctgccactacagatgttacactgactggtatctaatccacttgataattaagt
cctcataaataaccattttggtaacaaacttagctgactgagtatttaccacacattgga
catttattcattcattatcctgttgaatatatggtgaacggccaccatacactaagattg
aaatgcaatagagagaaaaacaggaaaagaatttaagcccttagaaattgtggtgaaaga
ggcaaaaaaaaaaaaaagttactgacttacccacagttcctcaaagagtaataaatacat
aaacacaagcaagttggtgagtgtgaaggtgagagtggacaagacttcttgagtttttgc
attattttacactgaaattagtaacatcattgttttgagaccaaaatagaggaggttgtg
tgaaaccttgagacaaatgactgtgataaagagctagaagagtctgcatttttatctcta
gatgcatggccatggagtgagagcaattactctggtctcttttcatctcaacctattcag
tacttgcagcactaaagcagattcaattaggcagtggagctgttgcgttcttcactggta
tgatctcattcaggttccacagcttggttgcttatttttataccatgttatctagacaga
gcccaaacacagagtttcttgcctcccaaagtctatgcagacagaaagcattgaccccaa
aaatgactcttcaaatctcaagtcattggcttgacacaaggtccctgtcaggtggaacct
gcatcctcatttctaggtgaacttgtggattttgcaatgaacctgtttcagaaatgaagt
atgtgagcaacgggagaatgcttggagaacaatctttccttatctttctggttaacagga
gaactaagatgagccaataaagttaaagctgcacaagagatatgattttattagtaaaaa
tatagcagtgagttcactgcaggggcatggtctggaccagttataattgcatcccattga
ggaaatcatggaacatttgcagattaagacataacatccaaaggaaaagagaatgctgca
gatagggtctcacagaccatgaagttatatgaggagaaaggaatttagtctcattagact
gaagtgtggacactatgcccctccttagaattgggaacaaaacacccatggaaggcgtta
cagagacatagtttggagctgagatgaaaggatggaccatgtagagactgccatatccag
ggatccatcccataatcagcatccaaacgctgacaccattgcatacactagcaagatttt
atcgaaaggacccagatgtagctgtctcttgtgagactatgccggagcctagcaaacaca
gaagtggatgctcacagtcagctaatggatggatcacagggctcccaatggaggagctag
agaaagaacccaaggagctaaagggatctgcaaccctataggtggaacaacattatgaac
taaccagtaccctggagctcttgactctagctgcatatgtatcaaaagatggcctagtcg
gccatcactggaaagagaggcccattggacacgcaaattttatatgccccagtacagggg
aacgccagggccaaaaagggggagtggatgggtaggggagtgggggtgggtggctatggg
ggacttttggtatagcattggaaatgtaaatgagctaaatacctaataaaaaatggaaat
aaataaataaataaataaataaataaacaaaaacaaaaaccaaaaaaaaaagaaaaaaaa
gaaaaattgcatagcagctgaccttataacatctctgtgatgtgcatattcagtgtgatg
ctaaatatacaactggagttcttaaaggaagatggcagcactggagatctaacatagaat
ttaagtgtgcatattgcccaaggagccctggggatactggttagttcgtattgttgtttc
ttctatggggctgcaaacccctatagcttcttgggtactttctctagctccttcattggg
gaccctgtgctcagtccaatggatggctgtgagcatccacttctgtatttgccaggcacc
agcaaagcctcttaaggagacagctatatcaggctcctgtcagcaagctctggttggcat
ccacaatagtgtctgggtttggtgcttgtatatgggatggatcccccgatggggcaggct
ctggatggccactccttccgtctctgcttccgtctttgtctctgtaactccttccatggg
tattttggtccccctcctaaaaaggatcaaactatccacactttgatcttccttcttctt
gagtttcatgtgttttgtgaattgtatcttgggtattctgagcttctgggctaatagcca
cttatcagtgagtacatatcgtgtgtgttattttgttattgggttacctcacttgggatg
atatcctcgagatccatccatttttctaagaaaaataaataaatcttaaaaataaaagac
ttagctctgcccagtgtcgaagtcaagagagggaagattaaaggtacagaacaggattta
ttctgtaaaatctacttgatactctccctggcatgcctattaggcagaaggagggggaaa
gatattattaatagggaaataaagacaaatagcatggtctccactgtttgtgaggctctt
gttacctagtgggagaggtagagatgaagtgctatttctgaactagttcactctccactc
ccagcaactgtttaccattattacaaacttcataacacttgacacaatagttttattatt
atatatttgtatttgtttctttacctatctacccaattttgcaaacagggaactcacttg
taatacgcattcttacaaagattacatgtatgcaatctttatgcatgagtgtaatatttt
ctaacataaagacgtggaataagatttcaacacgaacagataagcactgtggtatgtacc
aagtctgagccaagaataaaacacctcacccttgtttagcagatccagcacgtttccaga
agcaagccatttcagaagctattgctacacttcaatctacaaatgtcactattgtcatac
tatgaaactaccagtctcttttctggtatgaaagtatattcctatctggaaagacccaga
agtagatgccaggaaaagaagctgtcaggcaaccaagagtgctatgatatttgttccatt
gtcaagacgctacagatgtataaagaagtgtctccataaggtcccactggtgaccaccgg
tgttagcagcagcaagccatacactagcagtccttccagaggcttccctccctcttagtg
attccaacgttaccacattaccttcttgtcttcaaatcctcatctcgtatgaatgttgag
aggacaagtaggcagaatcctgaaagatatgtagagttcacgggacaagaaatagaagag
tacaccatccatccagtgaaggaaaaagactcaattcctgtttatttcctctgacttctc
gtttagggatcgaattatgctttagtggagcccttaaaagttactcataagaaaaaagcc
ctgaaatataataaaatgattgttatattattttattataaattactataaaatgaaata
taattaacataccatgaagatagtacgaaaagagtaaaaactgatgctgtgtacattaga
gaatccatttcagagccaaaaccccagcatggtgcaggtggagagaaggtcctaaatttt
tgaaataacattggaaaaccagctttctgtgcccatgaatctctaactaaagaccttctt
tgtgtcttttcctttctgaaacataactcagggcccaggaatgtgatgtttagccctcag
taggaacgcttacacaaacagttccttgaaacccggcatggagcccaatcataaatttta
tgatgtgtgaagcgcatgttcaaggaagtattcattagtaaggccataagttaaatgagg
aagggtggcccataccttaagtattccatcatttctgttctgtttatgtacacagaccca
agtgtgaaacttacatttgctgttaatgtattctctggacaaatgtttgactctagtcaa
atgtattttcttttgcatcccctgacagttctcctttgcaattggaggaaaacgggaaca
tgttttgaaatcactctctagatgttgatgtttaattattctgtgcagacatgactgaat
gctttgtaaggcatgtttagtgaaacctagtatcctgtctgataattaaattaatctata
ctcaagatcataggttgaatttggcaacaagctactcatagcgccatctttgcaaatcac
attttaaacaatgaagcatgttagtggcttatagtctgttaccagttcacgactgccttt
ggcctttggtctctattgcagcaaggtattttgtaggtatttcaaaatgagaaatctgat
tttaaatgtctaaacataaaagttaggtgaagcatttgcctgtcctaaatgagctctcga
ctcaattttagcaccacagaaaaacaaagaaaaataatcaccagactttgatagtaaatg
taattataacttcagacatgtccatgatgatagcatttcaagttatatgttcaagtaagt
gttgggatctgtcacatagatttgggaaactagcactgaaaattgttagctgcacgcctt
gggctactcttctccctttgaattccgcagtactaaaagcatctactgcacatacttgtt
atggagattaaaagaaataaaactgtaaagcatcgagctctatatgactcttaggaatca
tcagcaaatattagaggatgcattataattatacatcactatgagtcgcttgctatgtta
gattcgctgtatagtctcctgacacagttacaaataagctgcagagagaaggtaagagtc
tctgtttagggaagtaagctgagactcagactcataggaacaagctggtaaaggacagaa
caaggattcaaagccaggctactctgcctcctttccctcctcagcatgccccatcaaaga
caacaccagttgcatacaagatttcaaatttaggtaaaaattaaaagcaaataaatgaaa
aaattatttccctatcatatggcccatatatcaaaggccaatatgtggctagtagctctg
gttctggaacacacagatattcccatagctttggaaagttctatttaacaatatcaacct
aatcatctgcttatgcagctttcatcacaatacaaaccatttttctgaaggttataatgt
atgctcatctataaattgctgaacatcttggggattccatggagctggaaagtagaggtc
tctaaccctaaccctaaccctaaccctaaccctaaccctaaccctaaccctaaccctaac
cctaaccctaaccctaaccctaaccctaacttattagtgcagtaagtggttctctgcgtt
tgcatgtatctactcatgcaaatctactatcccctaaaaagggtttctattacaatagaa
atagccatgttgacctcaaagaggtaaagtttaattttttatccttaaactaaaggcttt
agggatggattccttacataacgtgatttctagctggataaatatcattgctcacgatga
tagtgagactctcatccttttgcttgttgggagagattgctatgctggggctgtttcctt
cccagtaaagaaagagcattagtgaggcagtgcgcatgccctctgagttccacttccctt
aggagactgtggtttgcacattcataatttttatgtctattttctcaatcaaacatatgt
acgagcacttcatcatcacaaatgagagaacaaaagaaaggcatcccatccttatctgct
ttggcactgccacccaagggtctgtgtatcccagggacacactttcattatgctgaccct
aaggaacagcttgatcacagagacagcatccaagaagaaatgaaataaatgaaaaagtat
ctgtacctcctctctcaccagaatagtcataatgttgttctagtgcagaaacctaatttt
atcactgcagtcagatgatataacttgcctattatgcacacaatatctcgtggtttcttc
tagacagggcttgggttgagaagtcttaaggttacagatagcaggggccatcatgtcatc
agctaatcaatactctttgaatacactggatatactgaataccattgtaagccagacaca
ttgtaggcaggagtcatataataggcacagtgtcaaggaagaatgacttggtagccaata
tccctgatatgagcaacatttagtaaacagtgtaagtcaaagacaaactccaatgaactg
tgttttcctttactgttactgtctcatctaaaaacaacataatctagttttttttcctca
ttttgtttaatacacagaatgtcagtactggggctcagaactccagctgccaactctgaa
ttttgaagatgtgttaaatgatgatgaccatgcatacaaatggctttccagtctcaagaa
agtaggcattgtgagactcaccggagcagctgacaaacgtggtgagatcataaaacttgg
gaaaagaattggcttcctgtacctcacattttatgggtgagttttcaggcagtttgcttt
ctgccatgacaaatacagttggatctatttccaagagggagtgaactttgattgcaagat
aaacgaaattattttgagcttgtattgtcgagagcattacaagtaaaagagacctcagca
agctgaagtttgcacactagtagcacacaggcttatttagatgtgtttggtttggcccac
aagatgttgaaagaaaatagaattagttgtcaacactttaaaattcagaggcttggaatt
tatgtggacttatcttttcttgaaaaaccagatctagcaacactaagcctaaacctagca
tgccaacaatctactgagcataaacagctccaccttgagtcatttgctgaagacttctcc
ctcctcagacctgcaaggctatgatgtgataacataggagtaggttgtccctaatttaga
gtaggttgtacaaatgatcaggtacattaaatcacctacctttaatcatttcagtgagtt
tattcatagcaaaagtctatgtcatgtttgaacatagacaacctactcccaaccatatga
atttacttactattagtaaggttgttttatataaaatgtaaacaatagttccgtctgtaa
gaattgatgcttctgtagatttctcaataatagtagaccaataagcgggaataaaatatt
tgaaattattaaaagcctcaaatttgccaggcactaggacaacctcacacaagacagcta
tatcagggtcctttcagcaaaatcttgctggcgttatgcaatagtgtctgtgtttggtgg
ctgattatgggatggacccccaggtagggcagtctctggatggcccatcttttcatctta
gctccaaactttgtctctgcaactccttccatggatattttgtttcctattctagggagg
aacgaagtatccacccgttggtcttccttcttgattttcttgtgttctggaacttgtatc
ttgagtattctaggtttctgggctaatattcacttatcagtgagtgcatatcaagtgact
tcttttgtgattgggttacttcactcaggatgatatcctccagtgcctagcaaatacaga
aatggatgctcacagtcatctacaggatggaacacagggcccccaatgaaggagctagag
aaagtaagagctgaagtaagtcttgggtaagagctgaaggggtctgcaaccctatagaag
gaacaacaatatgaactaatcagtacccccagagctcatgtctgcatatgtagcaaaaga
tggcctagtcggccatcattgggaagagaggctccttggtctagcaaattttatatgcac
gagtacaggagaatgccagggacaagaagtgggagtgagtgggtaggggagcagggcgga
gggagggcttaggggccttttaggatagcatttgagatgtaaatgaagaaaatatctaat
aagttttttaaaacctcaaatttatatttttaattcttttaaagtctctaaaacagagat
tatcttccagttcatacgtaggcaatatgaagctcaaagaatcaatttgtaatccaaatt
cacacaaaaaataataaaggaggcaaagtatacatgtacatcgcctccttatgatctaag
tctacttcactgtttacatgagcaaatgcttttgagattgaactaaacagagctactcaa
aataaatgttttataagttgtattgcttagtttccatttacaaataacaaacatttgagt
ttatttgaatgcacttcacattttcataaccatgagcagtttcatgtcttttggagtttc
ctagtagagccaaaaccacacatccatctaattgagggtcagaatcttaatcctgattta
cactttgacacatgcttcagtttgtttctacagttcctataatagggcttaataacttgg
ccactgatctaatattgtgaaaattttccaaataaatagtaaaggcccactgtcaaaaca
aatcagacctgccactcctcctgattccatttatctgagacctttgcacccagccagagg
ggctgatgctatcccaacacaccttccccagatgatcaagccttgccaggatccctcaca
gtgcacacatgttaatatatccctttcttaccacatcaccacaacagtcctcacgtatta
ccagagtttctgccacgttttctgcagtttttaattctctgagctccgcaactagcaggg
ggctttgctgccatgctggttttgttttgctcgcctatgtcggacatggctatcaccatt
ggtgttaagggagaatgggatagattgaatatcttccttgaaaatagtcctcttttctgc
tctctgtctcagaagtgttgacatattgaagtttgggttacatgagattttttaaaaata
ttcacggattttattagtgttgtaagagcacctaatgtagtgcatctcagccaacatgtt
ggagtaggccatttgacaactacagatgcctaggccctaacttcagggagtttctttatc
aagagtgacatttgacctctgcattgggactttaagaactcagcagaggattctcctgtg
caatcacagttgaattctggttgggaggaatgggccttgccagacatacaggtctgaaca
gcaggagaatttccagtgctatataacctctaaactctcacaactatctgccatgaacat
ctcttagactcttaggaaacaaatatgcacctgttcttttccataaatatagttactagc
ttagagaattttaaatgcttgagatgtcaggatagctatttttagttcgtggctagcatc
tcaatggttgtttgatttgtaaaatagaaaaacaatagactccagaatttcaggcatttt
tcacatagagtaggcagagatgaatgcttattgaacagactcatgcctagatgtttttaa
aatgttaccaaatagaatatgaatacagtaattatcggagcattctataattattaattt
atgttcaactaaatcaaaatgataattaatttgaggacaaaatacacctcagtttccata
gctgtactttctcagttatttgtcattattctgccaggccatcatcttctgtacaatcct
atttcatgcaaccatgggcaacactcagcagtcctaatgccccaatgatgaaagtgctcc
tgtaataaggaccaagctgcgaaacaaacccccactctcagttttatcagttatgcatga
atatagaaagaagaacgtaaacaattgtaattttccaggatttaaatcttgatttagagc
aatgaatttaatagagaatggagaaaaagactctcactcctacctactaacaaaagaaaa
atagtgaactttcagaaaccccttggaaattgaagaaattgttaatgaagaaattatttt
aacttcatgatataatttgacccttttcctgaaaggtgccatcttccatgattacaaatt
agagtaaattagattaaatcctgaagaaacaattactgccaataaaacagaatgttttcc
ctgaattttaatgtgtgtaaggaaccgtgcctggcactttgttctaaactgggcttgagt
ttttatcttatagaaaatgatgttttctggttaatagaaacacttcatttgactttccct
acgtaatttaaagaaataataattccacagaaaccaaagttcagatttcaaagaatccag
ggacatttcacattgcaaatttcagttcacaaatgccaatagaagtttgaaggggtcaaa
ttctccctcaacacagtaaaaagtaggatcaaaatggcgcagtatctaactaacaagatg
agctttaaagaaactacattaagggacagaaagatggctcaatagttaagaacatatact
gttctcgaaaggaccagaatttggttcccagagccttcattgttaggcatctcacaacca
tctataactccagctccaagagatccaacagccacttctactcatatacataaacccaca
cgcacgcagactcacaaatatgcataattttatctttaagtgaaaaaatgtgtatgatat
atgtgtgtgtgtgtgtgtgtgtgtgtgtgtgtgtgtgtgtgtgtgtgtgacatcataaat
acctatttaattgcccatactatgttatgtggtatctcttccttaccctatggtaattca
actcagacatacatcattccgtctcatgcttgtcatggactagtaaaactgagacatctg
tatgttattaccactgtcattcagaaggcctgacttctggaaatgttgggtaatcaagtt
atggttttaggaccagcttagtgcctgtgatggagtcagcatgttaagagatgatagtag
atatagttcttgcctcagttgtctgctcagaattgctttgctcccttctttttaaactct
tttcacaggacacatgatgctggctttctgtcccctgtcatattttcttttgacagacaa
ctcattccatgcctgtttaggactggctttattttcatttttattttggtttagtttggt
ttttatatttgtttgtgtgttttagtcagcttttgggttgggttgggttggttggttggc
tggccgattagttgggttttcttttcttgtctttttgatcttttcttccaacaactattc
ttggtgcatgattcttcatctgcatgtctcttcggctgctggaaaggaatctccctcagc
caaccctgctctttaagattagaatctttactttcttctaaagtccaggcattaacaaac
aaaaccaggcaaagaaaataacatgtcattacttctcacacaaataaacaaattttgtat
tctcagtggccaaggaggaaagaagaaatgtaaattctcctctcccccattaatttataa
cataaaatagtttctacttttttgttgaatggtctggctttatttataataagttcagta
tataaaataaacaaacacagctgtaagctatccctactgattatttgttagcttgtgcag
tgtttaaaactttaattttattaagacaatactgagaaatctgaatgatctcaagtaagg
aaaaatatcaaaccctcaaattttccttactagttgtgtgagttcagaaactagctgact
gtgccggggcagagtgatttacataaatgcatttatgcatcgcaaactgagggagcagaa
ttaggaagaaaggggtccagtttgaacaattaaccagtcacgctggcgtaatcctggaaa
tgtgtagatatcactgtcctgttcatattgagcacctttctagtgaaagtgaggacctga
tcaggaccatcagcaacaactaaatatctgacacacaagttcccgctaagtgagttttca
agccttaggacttccatcaagtccagactttaaaaacttctttcttagtgttattggcaa
ctgtcttgatttcaaaacttaacctcatgaggaactcatagcaactcttcatcagagaat
taagcacaaggagcaaagactagccagcacgactgcctttctagactgaggccagaaatg
caggtttatattttgggggttttgtttctctaaaaatgttttactcactgaggtaagcat
gttgaacaggtacatggcatacgggctagactgtgtgaggaatgaactgaaagtcaaagc
gttctgaaaggaataaattaagaagatgaggcacagagagaaaagtggtttaaaaaaaat
aaacaggatcctgatgtttatccaaagctctctattgccaaacaacacttacaagagccc
catcataattaaaatatataaatactttggcatgctttttctaaagactttagaaacaaa
ctaagatctgaacactctagggcatccgtattaaattagttccctgaacagagagtttaa
tcatagatctgctctgggctacttgtaagtgagaagtccagctaagcctgttgtataatt
tctcatagctctgtttctcctcagctgaggccttggcctcacccttctggagtggtttaa
tccccaccatgccttctgagattctaggatgaaagtttgctggaaagagaataaaacact
gctagccctgccccgttttacatctgtacgtgtgccttgtatgcagacctcatcagatga
ataaaatcaaccaaaaaaaaaaaattagatgtttctagtgggctgtctgtcaagtacact
agccagagagctaagaactagaacactgaaatagtgtctagggattaagagccttcccat
catccattggactgtgatggtccttcaaaggctgtctgtaaaccaggccagaaatatgtc
acaaactagattgtcttagagattgtggatgtatgagtgaaacagccacagtccctggca
tccatcctttcagaaactgttcccaccattagcactgccttcaagtctgactttaaaaca
cctacttgcttgacatgcatattaccagaaaatattgctgaagtgtggggacaacatggg
aaaagagagaaaacagctaacccattttgttgaaatgtctcgccaagaaacagcttggga
ggggttggggaagactggactacatagcctgtcttgaagaaaaatggtttgcggggtatg
gaaaccaacctaggagtgattcagacttgagagaaaaacaaagaaaacttgtctgagttc
tggacgtagttgtaatcttaacgtatgttgaaaagactgaaccactagaacgtcataata
agttgttttaaatgcaccactgactatagcatttgaagctgaggaaagtcttaaaaatga
gtagtctactaagtactaaggtttcttaggcagggtaacatggagttctgctcctacaga
cattgtgacccctgatcgtgttatctgccaagagccagtccctggggttccttattaagt
ttcatagtaattaatgctgctgccagtaaaaccacgtgactatgaggtcatctcatgaat
ggaagaaaaagtattgttgtgcctcattctccctagaaatcatttgaggtagcctgttta
ggcagccacttctctgaaagttctttggtgcccatggccaccttggtaacatcctatgca
accagggcaagctgttgtctctgagtcaagagaagtgatcttgataagacatcttttatg
ttttaagtattaaactcagttctctgcaatcagtattgtgaatcctcacaaatccaataa
tagtcattatccccatttttcaggtacaaattagagccaaaacagagttacttgcctcaa
catcccaccctgttttctttgcaatactttagtttgggttataatgttggaattttggac
tgtcaagtctgctttctgggggataggtcatttggtaacgttgtttccaaacaaacatga
aggcctcagtttagatccccagaatccacaaaaaaaaaaaaaaaagaaagaaagaaagaa
aaaagaaaaaagaaaaaaagaaaagaaaagaaaaagaaaaaagaaactaaagaagaaagt
gtgctcctgtaatcttagtattgggaaggcagaggcacaaagatgccctgaagcttgctt
gctcacatgtatatactcagagaaacacactgacacatactcacacacaacacaaatttg
gaaagaagttggtatcacttggggtattgctatgataagcctgaccatgcttttgtttgg
aaggatgtggatttgggggcactaaatttggaaagctgtggtatgttttaagtggagctt
aatgggctatcctagtaggaatatggaagactttgtagctgaaagtgatataactgtgca
gaactgacccaagaggtttcagtggagaagaatttcagtaggtggccttgagactgtttt
tgtggtattttgatgaagaatgtggctgctttctgcccttgtctgaagaatcaacctgag
gttaagacaaagagattgatattaattgcattgacaaaggaagaagtctcaacaaagccc
agcaaagactttgctctctgattgagtctcatgaagagcattttgaagaagcatagcaag
ctgagaaaggaaaaatacaaaatatatggtttaagtattaaaggggtaccatctattccc
cattactgagttctcttggtatagagagacataaagtcacataaaacaattgcacggcta
aattatcaagcaaatgttcttcaataaggtcaatgccaaaaagtagacaattgcagccac
cacaaaccccaaccacatgtcttaagcaaaaccaaacttttaggaccacagtgtttgctt
ctttgctgtcccagtttagtgctgtcagtcctcgtgtgctttcctggagtggctactcac
agtctcaatttcctggatttgtttgtttgtttttatctttttcatgtgctgtcattagtt
tgagtaaacataaatttgctggttagcccaagtcttttgtcactgggcctgtatttattt
tgcctgtctgaaacccagcctcttgtaaatttctcagggaagacccacgggaacaatatt
ctctggattcttgaatgttgacagcagcttaagacttttcctcctacttaaaaaatggcc
tggctaaataaagaattcttggttcacatcatgtttaacaagtcaggagacttttattgg
taatcagattttattttccttatgagtaatgtaatatctctacctggacagtgaggtttt
cttgatgtctggtcatttttcgtgccatgttttgatgtgggttgttctgaggtcagttct
tcaatgagcagttgcaagctttcctttaaaatcacaaggttttgttttgttttatttttt
ccttgaattttttccatttgttctgttcctttgtcttgcatttcttctttttttatttgt
tattaaaatcttttttattagatactttctttatttacatttcaaatgttactacctttc
ctggtttcccctctgaaaaccacctatagcatccttcctctccctgctcaccaacccatc
aactctcacttcctggccctggcattcccccacactggagcatagagccttcacaggacc
aaagacctctcctcccactgatgaccaactaggccattctctgctatatatgcagctgga
gaaatgagtcccaccatgtgttttctttggttggtggtttagtcccacggagctctgggg
gtactggttagttcatattgttgttccctccatggggctgcaaacccctatagcttcttg
ggtactttctctagctccttcattggggaccctgggctcagtccaatggatggctgtgag
catccacttctgtatttgtcaggcattggcagagcctctcaggagacagctatatcaggc
ttctgtcatcaagctcttggcatccacaatagtttctggatttggtggttgtttgtggga
tggatccccaggtggggcagtctctggatactcattccttcagtctcttcttcacacttt
gtctctgtaactccttccatgggtatttttgttcacactcctaagaagggtcgaagtatc
cacactttgttcttccttcttcttaagtttcatgtgttttgggaattgtatcttgggtat
tccgagattctgggctaatatccacttatcagtgactgcataccatgtgtgttcctttat
gattgggttacctcactcaggatgatatcctccagatcccttcatttgctttagaatttc
gtaaattcattgtttttaatagtactccattgtgtaaatgtaccacattttctgtatcca
cccttctgttgagggacatctaggttccttccagcttctgactattacaaataaggctgg
gctgctatgaacatagtggacatgtgtccttataacatgttggtgaatcttgtgggtata
tgcccaggagtgatattgctgggtcctcaggtagtactatgcccaatcttctaaggaact
gccagcctgatttccagagtcattgtatcagcttgcaatcccaccagcaacggaggagta
ttctttgtccatatccttgccagcatctgctgtcacctgagtttttgatcttagccaatc
tgactggtgtgaggtagaatatcagggttgttttgctttgaatttccctaatgactaagg
atgttgaaccttttttaggtgcttctcagccattctgtattcctcagttgaaaattcttt
gtttagccctgtactccattttttaatagcgttattttgttctctggagtctgccttcat
gagttctttgtatatattggatattagccttctatcgaatttatgattggtaaagatctt
tacccaatctgttgcttgcctttttctcttattgactgtgtcctttgccttatagaagct
ttgcaattttatgatgtcccatttgtcgattcttgatcttacagtacaagccattggtgt
tctgttcaggactttttccactgtgcccatatccttgagtttagtccccactttctcctc
tataagtttcagtgtctctggttttatgtggaggtccttgatccacttggactagagctt
tgtacaaggagataagaatgtactcatggctccagctgcatatgcagcagacgatggcct
agtgggacatcaatggagggagagtccctttgtcctatgaaggctctaggcctcagtgtg
ggggaatgccagggccaggaagtgggagtgggtgggttggttagcagggggtggggggat
gggatgggggagggtgtatttcggaggagaaaccaagaaaagtggtgataacatttgaaa
tgtaaataaagaaaatatccaagaaagaaaaaaagaatgggtcgatgtgcattcttctac
ttgttaaccaccagttgagccagcaccatttgttgaaaatgctcttttttccactggatg
gttttagctcctttgtaaagatcaagtgaccataagtgtgtgggttcatttctgggtctt
caattctattccattggttttcctgcctgtcactgtaccaataccatgccatttttatta
caatttctctgtagtacagcttgaggtcaggaatagtgattccaccagaaggtcttttat
cgttgagaatagtttttgctatcctaggtttttgttattacagatgaatttgcaaattgc
cctttctaactatgtgaagaattgagttggaattttgatgaagattgcactgaatctgta
gattgctttcagcaagatggccaattttactatattaatcctgccagtccataagcatga
gagatctttccatcttctgagatcttcaatttctttcttcagagacttgaagttcttatc
atacagatctttcacttccttagttagaggcacaccaaggtattttatattctttttgac
tattgtgaaaggtgttgtttccctaatttctttctcagcctgtttattctttgtgtacag
gaagaccatggatttgtttgaattaattttatatctggccacttcgctgaagttatttat
caggtgtcttagtcagggtttctattcctgcacaaacatcatgaccaagaagcaagttgg
ggaggaaagggtttattcagcttacaattccatactgctgttcatcaccaaggaagtcag
gactggaactcaaacaggtcaggaagcaggagctgatgcagaggccatggagggatgttc
tttactggcttgcttcccctggcttgctcagcttgctctcttatagaaccaagactacca
gcccagagatggtcccacccacaagaggcctttcccccttgatcactaattgagaaaatg
ccttacagttggatctcgtggaggcatttcctcaactgaagctcctttccctgtgataac
tccagctgtgtcaagttgacacaaaaccagctggtacatcaggtttaggagttctctggt
ggaattttggaggtcactcaagtatactatcctatgatctgcaaatagtgatattttgac
ttcttcctttccaatttgtatccctttgatctccttttgttgtctaattgctctagctaa
gacttcaagtactataagaataggtagagagagagtgggcagccttgtctagtccctgat
tttagtgggattgcttcaagtttctcttcgtttagtttgatgttggctactggtttgctg
tatattgcttttactatgtttaggtatggactttgaattcctgatctttccaagactttt
atcatctttttattaagatgttaattctaccccagccagtctagagtcaatgaaatctcc
accaaaattacccttctcttttacaaatggaaaaacaatttcaagggactacaaataaac
aaaaatttgtgataatcacattggtgctactggaataaaagtagacaaataaagcagaga
aattattgagttcagaaataaagctgttctttatggccgactatcagaaaagatatcaaa
gacattcagtatggaaataattgtgtcttcattaaatggagctgagacaaatgagcatcc
ataggtaagggaatgaagttggattctctaactcaaattctatacaacaactacaacaac
aacaaaaaaaaatgaactggatcaatcagttaaaaataagctctaaatcttaacattctt
agatatcttagtcagggtttctatttctgcacaaacatcatgaccaagaagcaagttggg
gaggaaagggtttattcagcttacaaatttccacatagctgttcattagtgaaagaagtc
aggactggaactcaagcaggtcagggagaaggaactgatgcagaggccatggagggatgt
tacttactggcttgcttctcctggcttgctcggcctgctctcttatggaacccaagacta
ccagcccagagatggtcccacccacaaggggcctttcacccttgatcactaattgagaaa
atgccttacagctggatctcatggaggcatctccccaactgaagctcctttctctgtggt
aactccagcctgtgtcaagttgacacccaaaaccagccagtacaatcgaccccttgtcaa
cttgacacacaaacacatcactagtaagcctcaacccttagttcttattcatccccaaga
tcttaaataactttaaaagtcccacagtctttacatattaaaagttcaatcctttaaaaa
tgtccaatatcttttaaaatccaaagtctttttacaattaaaagtctcttaactgtggga
tccactaaaatattttcttccttcaagagggaaaagtatcagggcacagtcacaatcaaa
agcaaaaattaaactccaactgtccaatgtctggaatccaactcatgatcttctgggctc
ttccaagagcttgggtcacttctccagccatgccctttgtagcacacaccttgtcttcta
ggctccagctgcctgtactccactgctgctgctgttcttggtggtcatctcatggtactg
gcatctccaaaacactgctgtcttccattgtaacttggctttgacaatagcctctcatgg
gctctcttcatggtgccaagtctcaactcctttgcatgatcccttcagtcctgagccata
aattgcaactgaggctgcaccttcaccaatggccttccatggcctctcatagtgctgagc
ctcagctgctctgtgtgaccccttcatgccttcaaaaccagtaccacctgggtaactctt
acacattaccaagacctgctgcagcacgaggtacaactttggctatctctggaacacagc
ctctgtgctctcagaaaacacttctgagaagatgtcaccttaatgacgctggtctcttct
tatcaccactaatttctaagctccagttaaccagcatcaatagtcccagtaaggaaaagt
tttcactttagtagttctggcatcttgttaatcacagctgattcttcagccccagctaac
cagaaccacaggatcttcacaatccaaaataacaatggccctgaaaagagtctttaattt
tccctctgaaatttcacaagccaggcctccatcttctgcactgttctcaacattatcttc
caacctcctacacaacgtctgacagagcacttaacaccgatcttctagcccaaagttcca
aagtccttccacagtcctctcccaaaacatggtcaggttgtcacaggaataccccactca
gttggtaccaatttattttagtcagggtttctattcctgcacaaacatcatgaccaagaa
gcaagttggggaggaaagggtttattcagcttacaaatttccacatagccgttcattagt
gaaagaagttaggactggaactcaagcaggtcagggagaaggagctgatgcagaggccat
ggagggttgttctttactggcttgcttcccctgacttgctcagcctgctctctaatagaa
cccaaaactaccagcccagagatggtcccacccacaagcggcctttctcccttgatcatt
aaatgagaaaaggccttacagctggatctcgtgggagcatctccccaactgaagctcctt
tctctgtgataactccagcctgtatcaagttgacacccaaaaccagccagtacattagtt
agatttgaatgatcatgacttgagtaatgggattgtagttattacaccaaaatatgggca
acaaagaaaaggtggataaattggatttcacaaaaattgaaaacccatgagcatcaaaaa
acattcattcacatagggctggagagataactcatcagttaagaacactggctgctcttg
ccaagaatccaggttcagttcccagcaaacacactgggaggttctcaaccacctgaaatt
ccagttctgttactgttggtaacatctcttccagggaacctgatgccctcttctgaccct
gaagacactgcatacacatggtgcacatagtctcaaatattatgcatcatatacataata
gaaataaatcttcctaaaacttacaagaaaatagaaaaagcccatagaatacatgaaagt
tttcacaaatcaggttaatcaataatctagaatgctagctatgtagtacactattatgat
tcaacaaaaattatgtcaatctataataagagatttgcatagatgattctaaaaagacac
ataggtgtccagcaagtacattgtgagatattcactataattgatcattaggagggtaca
aagcaaaaccacaataacacaacattagtgagtagactataataacaattttgaaaaatc
aggcattgtgaaatgtaggtgtaggtgtgagggacttgaaaatctgacacattgctagtt
agaattaaaatgatacatctgttatagaaatagtttgtccattcctcaaacagtataaca
cagaacaattatttgatcttctattgtacctttatgaatccattttaaaaattagaaata
ggtgctcaaataaatatatgtacacatatgtccagatcagcactatttgtaacagacaaa
aaatagaaagagcctaaatggacaaactactgaaaaagtagagaaatacacagttttctc
tccattcaaacagtgcagaattcagacacctggctccacacagtagaatgttatcagcta
taaagggaggtgatatgaaaacatgtgcattaacactgtgaatgaatcttgaaaacatta
tgcagagtgaaaaaagccaggaacaaaaggacaaacaatatacaatgttatgtgtagtaa
atattcaaaataggtaaacatataagacagaaagctgatcagtgattctcaaagatctag
aagaaaacagaatgagaaaaaactgcagataagaattttatactgctgcatttctagtac
tgtgataaaatatcatgaccaaagcaacttatagaaggagagacttatttaagcatacag
ttctagaggggtaagaattcacaatgacagcatcagcaggtgtgcgggcacgagcgggaa
ggtgagagcttgcaccttcaactgcaagcataaaaagaaaatctgctagtatagtatggc
ctgaagctctcacagtctacctcagtaatgtatttcctttcatgaggccatacctcataa
acctgcccaaacagtgtcacctactgggcaccaagtgttctgatatctctgcctatgggg
aaaattctcattcaaacccctacaagggttttgctatggatgaacatgattttagaatag
ctctactcagaggtgctgctaccatctagatgtcccaaatgtcactatcctattcactta
aaactgttcaccttatattgtatgaatcttctgcagtaaatcaaatggataaaacttttt
aaaaatgactcataatcccaatgtgtacctccctacccatcctgtgggagaggctagcat
gtgtgttattcttcggtgtcttgacaagagaaatacagaagtgccagttcagaaagagtc
acttaagagaaaggttaagatttttctggctgttagtcattatgttaattatttcataaa
atggaaagtttctatttcccctctcatagcaaatgcattgtaacacatttcctctggctt
agcgtcaaccttttaaaacacatgtttcttgtattttgcagacacacttggcaagtgcag
gacaagattgatgccaacaatgtggcttatacaactgggaagctcagcttccacactgac
tacccagccctccaccatccacctggggtaaggtgagcttcaacacattttccacaagcc
aggccaagaaagaaatgttctcctggaccgagtctagattatatatctcattgctggata
tgacttatgtccatcttcttttctgaaactcaatctgaactcacaaacgtcttatgccta
agttctgaatgtcctcactttttaaagggaaaaggacattttcactcatctttcttcttg
gatataactattggagcattttgctttgccaagacaaattttaagacagcagtatatctt
gagatttttctgcacatatatcactcccacaagaattaaacaagaatgaaatgtggaaat
atagtgtgcagtcatatggtgatcccttgtaccagcaaatgaattaaaaactttccaaat
tgaggttttttggagctggctcaattgataaaaatgtttgctgcacaaacataaaggcct
ctgttcagatacctgtcacccaggtaaaaagatgtgtgtgtgtgtgtgtgtgtgtgtgtg
tgtgtgtttgtgtgtgtgtgtgtgtgtgtgtgtgtgtgtgtgtgtgtgtgtgtgtgtgtg
tgtgtgtttgtaaacacagctctgggaaggcagaaaaaaactctccagggcatgctagcc
agctgatgcaactaattgttaagctccaggttcagtgatagactctgttcctaaaataag
atggagagtaattgaggaaatgttggcctgttgcttacacacacacacacacatatccct
catcaatttaacagcttaaacaaagaatcagtacaggaagacccgtgacattttgcccct
tcctcatcatgcatgcacatgggcatgcacacaccttcatacttacatgcatgcatcaaa
cacacaaagttgaacggatgggcagtacatgtgaaacgaaaagcttaacaaaatactccc
agaggatgttgctcaatggtaagagtgcttgacctgcacatattaggctgttcaaaccct
ggtagtgataaataataatagtgaatattattatcataataaacagctagatactccgca
catgtgtttttattatttgagctgtgctcagctaagtggtttttgttttcagtcatctgg
ctcttgtcagctgccaagttggctaggatacagctcacttcagatggagctgagatggtt
tgcctctgctccccctagtttattatcttccaacaggctagccttgtctttctcacatga
caactagcaacattttcagtgagcaagccaaagcatgtgtgagttcttgggacctaggcc
agtaatcagcgtaaggtctctttagtgatgttttatttgtctaagcaattaatgaggcta
gcccagactgtagataagaaagtggattgctctcatgaaaagctggaaaatgtattatag
ggatatcagtataaggaacagaataaccatgctcttagtggatgctctctcctatcacac
caacaagattacttgccaaagaagaagcatcgtgcatagcaattttacccacgagaatct
tgtctttccctcctcatctttacaaatcatcatcttcctaaagcaaacacgtttttacta
aatcatttttttcttaaaccaaaaaacagatagttagaaaattaaagacagtctaccctt
cagtttttagctaaactgaactgagctgaaacaaccacatacaaatccatatcttcagag
atggataaaaagttgggcaattcttgacttaattaagaatgaatgggccaaaatcaaaat
gaattacttttggccatcatctctactgaacgtgttttccctgtgccctggttcttaccc
attgttcttgccaaatttagttagctaagctagtctagtatctggcttcatatgttttaa
attattatgttgattgtaaaacaccacatgatttctctgaaccaaaagatgatagagaaa
tgactcctctgatcaccttttggggcaggagctggggaagcaaaggaacagtgaggctta
ttctgaatgtggtacagacaccaaaccgctcaacactttctgtctgctaatagttgcttg
tcaaatgtagaacaacctaaaagaatggatctggataactaaaagtccaacttgaacatt
tatgttttgctttttgtgaatttgtttctaagtaaaaactgaactcataaggaaaaaagt
tattcaatggtttctgaaatatacttaaaatataataaaatgcttggcatcttctcagta
ttttatgctttctcagagttttcagttttatgtgacttctcttagaaatcctttagggta
gatagacaagcttgatcataccttgctgtgttagacaagaacatgaagcataaggttttc
taggacaaccactaatggatgaaaaacctggacttgaacctacatttctgcctatatatt
taacacaccatgtgagtcagaactgggtggagttctaacttccataacatgaaatgtgat
agattatttataggaattgtcataatataatttacaaactcttcaaggacagtaactgaa
tcttatacttctttatagctcaaaacttaagacatcttgtgcatgatagaaacacaagca
atctgctcaagagaagccatgaagtgcagtaagccaaaggaggcatccaaagccaatgac
gttccatagttttttaaataacgaatttctgacttgttttcattctagcagataaacaca
tatatatgctatgtcactgtgaatcttccattttgagttatgaagaatctcttaacacca
aagtttgatcttttctttaacaaatagaaaaggtaaatgttcttttcagtatgtttgaaa
tgatctggaaaattactttcctggtaagggttcaacttgatcaggatgagaagacacatc
ttaaatgacacacagatgtggctttgctcacttttttctctgggccaaaagtcacatgct
tccataaggaaatatttagaaaggaatttttttattctgaatgatttatgtgaaacaaaa
ttgggttttatatatgacaggagtatatttagcttttggattagtggtgaaaatattgtc
agactctataatcaattttcttttataagattgtgttaaaacatacctacacaaaaggag
atattatttggcctactaatatgtaaaagatatcaactggccttttttaaactaatattt
gagtcagtggatccattatggcaaaactcaaaagaatttaaccactgtgattctcttgag
aacaaatttgtgttcttattgtatgttttggagctctgtaaacttgtagctgataaggct
atttctcctttgtgtcttcatgtcacctggtctctccttgacctggtgagataacttttt
taaaatgccttgttcagtttatgcacatacttttcaaggttaaaatgttgctccatttaa
agattcaatcattactaatttgtttgaattatcatccaagaattgacctttagcatatgt
agacacataaacacctaagactggatttctatgattgctgtaaatggatcccctgaaatg
agggggactttctgtgttttggatttgtgacaaatgagccaaagattgagtaccatattt
atcacatattaactgaattttgttatatactttgatacgtctatacttgaatctctccat
cttcaaactgaagacaagtttactgaactctaaatgccatcataaaatttaatatacaga
aaataattatttcagaatagtttatgcataaaatcaaaagaattgatataaaacctgtgg
ctcagtggataaaacacctactaggcatgtgtgaagaccagagtttggatccccacattg
catctctcctgtaatttcagcacagataaaacatacaatatgtactccaatcaacctatt
ttgtttgctaacttatttagctagctctaggttcaaccaaaaaatcctgcctcaataaat
aaagtggagagcaatggaaagtaaccattaatggtaactttaggagtctacaatatgttc
acatgttcatatacattcacttatgacatggacccacaggcatacaaacacatacatgta
cacaaacatatgcaggcatgtggaaaaagaaatatggaatataattttaaattaaattct
tttgccacaataactatacttcaagtgtacaatggccatgtggtactggtgattcctata
ttagaaagccttaaaagccactgttctagaccatctatggagaaaaccaagcaaagcaaa
tatttttctcactaacactaatatccactcaagtatggatatttggttacatcagtgaga
caatgatctaaaatgtattggaatcagcaaaagcaaaattttcccaacagaatgtcatta
gttccttcaaacagaaaaccagcctctaaatttaggtcctcagaatcatccaacctaaac
tcactcaccagaaggagtcacagaaacaattaaaaccctagtcacaaaaacaaaattaat
ttttgttttgtctctcaaattgtaatatgttcaccatgttctcttaacacatggagcaat
taatactctcctcgtttgatttaccatttcctcccattgtcccaccttaattcattgcct
ttacatcttcatgtgtgaactgtctcattagagtggcaagtagctatggcttggcatgtt
cccatcttaaaattagtgtgcctgcgcaacaccacgagactaatagataaggtatttttc
agtttggtccatattatctccagagtgaatgatccttatgcaaaagagcaagtacaagaa
tccatcatctgacatttaaaactgttggggacaaaagtcagttatccttcttccagcctg
gcctacctctcccactgtaaccatctgctgtagccaagattttattatccagtagactac
acatttttcagacctatcagctcagtcacctatttgcattctcatcctatttaatgtaac
ccaagtcttatccacagtccactacccagtttaaacctgcctctgtcgttggcttccctg
cctgcagcagcaggctgtgcttcttgtctacaactgctgtgatttgtgcccaactattga
gcattattcttatgcccaacttcagtaggcttgacatatatcgcattgttataagcaact
tttcattgttaattcccctcaatactgacataagagaatagggttttttttttaagtttg
ttcatttttaatttctatctcttaaatatttaacatactgattttttttaaagtaggtgc
catcatctttaactctttctcatttctccttcaggttcagcttctgcattgtatcaagca
aacagtcacaggaggtgactctgaaattgtggatgggtttaacgtgtgccaaaagctcaa
ggagaagaaccctcaggctttccatattctctcctcgacctttgtggattttacagacat
tggagtggattactgtgatttctctgtgcaatctaaacacaagattatagagtgagtagt
cttataaattcactgtcattggaacaactggcctgagggttaaacagcagaaatctctca
ttatgttcaaagctgtgacttaataaggtgctagaaaaaaaaagagagtatgattttcca
ttaaaaaaaacagtttctaagtgatataaaatgtgttccaaatcaatgttagttttttgt
aactaagaactcactttttaagtataaactatgccttgtcataatcgatatgattatagg
tgttagcgcttctacagctggaagtgacaatagaactgaaaatgacccaggagttacatc
ctgccaaccagaagctcttgttttttcttcataactttgtcattttgttttggtctcatt
ttaaaagatacttctcaccagccccaaattttttcaacatccttcatgctagcaaagata
gtgtttgttttgcaaaagttgtgtcgcagctgggtggctccctgcccagacacgtctcag
tccattcgttagaccataattacaaggaccatactagaagattgcacagtgctacttagc
catagctggatcccctgagcatctctggagcagaatcattttggcaacatggactaagaa
tgcaacatctctcatagagttctaagtcagcagaaatcataattcatgtcctacatagac
tactttatgggttttttttttccttaaacttcattgtgagtacaggacaagaaacatctt
actttttttttttttgactgagtttcttcttgttcttaattagaatgctttgcttttttc
tttttgttctttacatactcaattaactgtgcctctctttgtctctctctctctctctct
ctctctctctctctctctctctctctccctctctatcaagtcataggctgacgtataatc
ttattccttccaagtgtttattggggccaaggcactgcttagtatctggggtgcatcaaa
ggaaaaaacaaagaaccctacacttatagagcttatatttagtaaagcggggtgtttaaa
tttttcggtcaaattatagtgaatgtttaaaaagaacattgcatgttctaaaatgaaggc
agagttgatgataaaggggacctgtagctctgaagacttgctgaggatgaaacgtgcatt
gtcaacgtccctaagtgagaattcagcgaaccactaacagatataattttgggatagaaa
tagattttctacataggttggatgggaaggatagagaaaagataaatttcaggaataaat
tttagataaaaataaatctaagttgctctctgaaaactgtgaggttcacattatattcac
ccctgagatcctcgcgcctcaccctctgacaagcatgtaccattgcacttagcacatcaa
gaatcttagttataacttgacggttaaacttaaacactacttttttaaaatgctgtttag
tattttagcttgatataagtagtcacgatatgcataatgtgaatatgtgtctaaaccaca
tcaccccattatgtttaatttgtatgtttttatgtatgctatatttcaaacatatcttcc
aaatgaaattgacacttattagatgttaattttgcctctcaaataaaataggttggatga
taaaggccaagtggttcgcgtcaacttcaacaatgcaaccagagatacagtctttgatgt
ccccatcgaaagagttcagcctttctacgctgctctgaaagagtttgttgacctcatgaa
cagcaaagaatacaagtataccttcaagatgaatccaggtcagtgaataaaatgacatcc
aggttagtactactgcagactactaatgagcagctaatttgcccgaatagcagactcttg
acaactctacttctcggttgctgactccccagacttaaaaatagtcctgttttcaaactc
tcatggaaatcctagcacatgagattttaagatctttccatctaagagtcattcaaagtg
aggccagatgaaacccatgcttaattttaaaactgttttgtattttctgccctgatagct
ttttgaaaactcttctgtgtcacctgtgtgattttccatattttattaactaaattcacc
ctggctcaaatccaagaaagaatgcttgctatctttccttacaccaaatgttgtattata
tgaaagtttcataagcacaacctagattctaacatgaattgcccacactcataaaaaggc
atcacttctcaaaatagtgaaaatatagagtacaaataaaattaattttaaacttctctc
ttggtaaacaaaatcatcgttgtaactcccactccaaaatacattagtaatgtttattaa
tatatcttaactagcaaagatagtaataacaaaaaaatcaggactgcctatcctagagac
ttgaagtgcatatggaagtattgatatttttttctagacaatttctgctgattaaaatat
caccaaacttggatcatttttttcttgttatttattttttcaattcacaataaatttgtg
aatgtttatagcttatatgttttgagatgtgtatatgttatggaatagtgaaattgagtt
aattaaatatgtgcagtatttagcataactattagttttcacaaagggaacaaacacata
agatctttcttagtgactacagagtatctttactgacaatagacaccatgttgaaaacta
gatctgatcataaagatttgcatgttatttgcaaataaagagaattatttgcataacttc
tctttctgttggtttggcctatttgaacattaattgttttatttttaagattttatttac
cttttcatgtgtgtgtttatctgatgcatttctgtatactacacattatataatgtccac
agaatcccaaaaagcacatgaaacatctagtgagtggaattacagagagctttgagccac
actgtgagtgttggatattgagatcctctggaaaagcaatactcttaaatgccaagacat
ctcttaagccacctgaacctcttcatctctttctcctctcttcccttattctctcctcgc
tatatcataaagactcatctttagctcctgagcttggcttcagtaatatttctacctcac
tcaccaagtaaatggggctacagacacccacatatcaaacctaactgagttgtttttaga
aattttatttgagataataaagtgcataaatagaactagataactctataaagcctttgg
catgcagtcaaagcagatttattttagaaataacaccatataaaacaggaatatcatggg
aaacatacatacaaaaaataagaggagttggaatccaaactgggtaaatgccttgatttg
agttttctcacatatgaggagatgaaatgctgctttgttctcagtatttcctttttgaaa
aaaagtatataaaatatgaaggctatcagccaaaaatttcactatccttacagttactta
aagctcttaaactgagacagaatgtctattattaataaatttgtaaaaatagaacacaag
ccgggctgtggtggcgcacgcctttaatcccagcacgtgggaggcagaggcaggtagatt
tctgagttcgaggccagcctggtctacagagtgagttccaggacagccagggctacagag
agaaaccctgtctcgaaaaaccaaaaacaaaacaaaacaaaacaaaacaaaacaaaacaa
aacaaaacaaaacaaaaaattagaacacaaaagccttacacaaagaaaaatctttcacag
agccatgcccataaaactccatcaaactatgaagtgtaagtggtaggatgtatgtggaga
accattacctatggttgtgttctgcagatgaccctgacaagttccaatggagagctacaa
cccaatagtcacacatggccttaataaaattaaagaggtcacaaaataatcaaaggttaa
gaatttaggaaaggaactggatatcatggtggtaggtagtggtaaagatgagaaggagat
atgagaaagaaggggggagtggagaggagggtaactagaatgtattatctacatgtaaaa
actgtccaagaacaaaattagtttaaaaagaaattgtgtagtgatgtttacaaaagaaag
cattctggattttttttgcatgtgtgaactgaggaatggtggcatcttgcatattttact
ttcttgttatttggtttcttagtgaatatagttcattcttattcattattactatgttgg
gcaacagatttgaacatgaaatttttgttatttgcaaccaaaggcataatttctactttg
taaataataagttctatttttgtaaatcatataaattcaaattaatcatgtcaaaaaatt
cccctaattaggtgatgtgattaccttcgacaactggcgcttgcttcatggacgtcgtag
ctatgaggcgggaactgagatatcccgccatctggaaggagcgtatgctgactgggatgt
agtgatgtcaaggcttcgtattctgagacagagagtcacgaatgggaactgaatctcctg
gccttagactttagtgcaagtccagtgactgaatgctcctatctataacctggttattct
catatcatgatcaacatcattcacataataatttctttaaaactgaacatgcagcttctc
tcatcagggtattcttccctgcaatcatattcaatatctcttatttagtgtcatggtaag
ggttagtctcaaagcatcccttctgtgggataagctctctgactttgcattagcaagtat
taccaaaccaccccccctacaaatagttttatatctaacaaatctttctggcaaataaaa
ctgttttataaatgattaaagcttgtgtttcaaataaaagatcttaaaatatgttcctgc
tcagttgcctacgtgatctcatttttcatgattgcatgtctttagcatgcttggaaaagt
gttcatattttcgaagctctgttttattttttatatattgcagaattttgttgcccatgc
ttagagaactcatttacttgataatcccaacattgtttgtcatccttaagtcatgacagt
aaacccaagtaagccaaatgaagagaaaaatctagtccctctaaatttgtcttgactaga
gaaatgttcccacagactgccagtgttgccctcacctaaggacacaacactcctcttcat
tccttgtcttcaactcatgaatttttaaaagatactgccaacctacctgaatggacaaga
tggctgcttgcctctggacagccttaccagctggtctcatctttttgcatggccactccc
ctagtgatagaactcaaatgtcagagcacagaatgaagttgtaatctgttgagcctccca
tacggatgagaaaagaagctttggaattccaatttgatgagattctgatagtaccaacat
atttcattttgttgacatttgaatctgtgtaaactttatgtttctagaaatctctaagta
actttacttattatgcaaagaaggggaattcattgtggcaacatcatcttaatacacagt
tatccgtatttgctttcctctatgtcccatctggacattcaaggttcttagcactgcact
aaataagaatggaaagagtgatcactgttacctcatttctgattttaaagggaaaatctg
tctttctccattaagtatgatgtcagttatagatttgtcatatctggcctttaatatgga
ggggtatttttcttttcctcctagttcttccaaccttttatcatgagggaattcatgggc
tttttctaactctattaagatgactgtgatttctgccataacttacgtgtgtgatgcatt
aatatttatcaacttgtatatgttgaaagcatcctggcatcc
