# Supplementary material for: Reference based annotation with GeneMapper
Source: Genome Biol. 2006 Apr 5;7(4):R29. doi: 10.1186/gb-2006-7-4-r29 (PMC1557983; doi:10.1186/gb-2006-7-4-r29)
Supplement: Additional data file 1 — A gunzipped tar file containing the data set of orthologous genes in human and mouse that was used to compare GeneMapper with Projector and GeneWise [file gb-2006-7-4-r29-S1.tgz › projector/ORTHS/region33/hs.truth.gff]

Hs.17.ENST00000315397.1	EnsEMBL	CDS	1001	1294	.	+	0	gene_id	"ENSG00000180583.1";	transcript_id	"ENST00000315397.1";	exon_id	"ENSE00001273950.2";	
