# Supplementary material for: Reference based annotation with GeneMapper
Source: Genome Biol. 2006 Apr 5;7(4):R29. doi: 10.1186/gb-2006-7-4-r29 (PMC1557983; doi:10.1186/gb-2006-7-4-r29)
Supplement: Additional data file 1 — A gunzipped tar file containing the data set of orthologous genes in human and mouse that was used to compare GeneMapper with Projector and GeneWise [file gb-2006-7-4-r29-S1.tgz › projector/ORTHS/region33/hs.fasta]

>Hs.17.ENST00000315397.1 39057817-39060113	reverse
ttctgaaaaacagtatggcaatgatatgaaaggccttaaaaatactggaaattaacattt
gcccctataattctaccaaataattaattctgtttctgaaataatcaaaaatatgcacaa
agatttacatacagaggtgctctgttgccaaaattattgtagagaaaagtggaaaataac
ctcaatgcataataatataaaattttaaagtaacatagaagtgcaattatataataaatg
ctaagaaatattaaaagtaacactatcaaatatcctttaaaatataagataattatatat
atatataatatatatgcacacacacaaaggcaagtttcagaacctatgcacaatatgatt
ccagtaatgtaatgtaatgataaacaatgtatacaaaatattttgtagtaaaaaactaga
ataataagcgttttttaaagtttttccatatttcttaatggcatatttcttcatgttaat
gtaattttgatcttcaaaagcctcaaagctaaaagaaagtaaaattaagttcaactcttt
aaaacaagaatactttatcagacaaattggtatagataaagtgacagattaaaaataaag
cagcactggagagcaggcccacatattacagactcactgtcatgcaatattccccagcag
ggctggtgttgaaaatataataacagaaggctttggtgatacctcataaagcttgtgttc
cagtgacaaatagcaagggtaatcagttcagatttagcaacgaactcaaataaaagttaa
ttaggaaaatggggactctttacagagtctaaatgtcaaacaaattaaagaataatgggt
acactaacataaacaagaaccaggaaagaagcctcttggctggaccaactcccagtggag
agggtacataagagccccagagaaaggagagatattcacacctcagaagccttatccttc
ttttcaatcaaacccataaataccacagactctaatagccatggattgctgtgcctctcg
aggctgcagtgtccccaccgggcctgccaccaccatctgctcctctgacaaatcctgccg
ctgtggagtctgcctgcccagcacctgcccacacacagtttggttactggagcccacctg
ctgtgacaactgtcccccaccctgccacattcctcagccctgcgtgcccacctgcttcct
gctcaactcctgccagccaactccaggcctggagaccctcaacctcaccaccttcactca
gccctgctgtgagccctgcctcccaagaggctgctaatggatggctactttgctcagtgc
ctgagattgaaaaagtcaacatagaagctttagcattcacctatctcagtacctacaact
aatgtactctgctttagaaattggaacaaggatggtactaccacaatcaccccctgcaaa
aaaaaagagaccaagaaactttcaatgaccattcagctataaccaactgcagtttgaatc
agtggatgcctatagcttcctgaagctgttcgattccttcatattaaagtgtctctttct
gtgggtggtttgggaattctgttttcagtcttgggtggtatctttctgaaaattaaggaa
gttcttcatgattatcctaataaattttacatctctggcatagcacaagtgtctacaatt
acttctgtttatttctgttcattcattaaatgcgtttcttaactctgaacattggcattt
aaagaaaaactggaaacattagtgaaactgaaaatggtggcagtatggacaaaaatttct
taattttgctgttcttgctgttttaagaaaattaaacatccttgcatgtaagatggtcta
gtacatcggcatatttgaaagtagacttttcctgacttgtcctcccaaaaaatggtttca
gacaggttgagaaatactgaacattacccaaacaccaaatatgacaaaatatataaacta
atccaggtgacatgatctatttatgaaaaaaatataataatgtcattatttattcaacta
agatttattaaatgtctattgtgtgtcctgtgttttattgtctctgctgaaaataagcta
accatctggcaggtgaagcaaatacaaacacaacatccatttgtttcttcctacggttaa
taattatcgaatgccagttgctgtgttataataaaaaaagatgtgttctaccagcagtat
tagtaaagtgctgtgggatcataaaattgagaacaatgaagactgttgtcatgggggtaa
agtgggaaagacatagt
