# Supplementary material for: Reference based annotation with GeneMapper
Source: Genome Biol. 2006 Apr 5;7(4):R29. doi: 10.1186/gb-2006-7-4-r29 (PMC1557983; doi:10.1186/gb-2006-7-4-r29)
Supplement: Additional data file 1 — A gunzipped tar file containing the data set of orthologous genes in human and mouse that was used to compare GeneMapper with Projector and GeneWise [file gb-2006-7-4-r29-S1.tgz › projector/ORTHS/region33/mm.fasta]

>Mm.11.ENSMUST00000052575.1 100391254-100393985	reverse
acaactgaaaaaatactggagggcagaagtgtaatgaatagtaaaggctttgaaattatt
ggacatttacatttgtccccataactctatctggtaaatatttctacttcagaataatta
gaaacaaatgcaaggattcatgtagagaatctctattgccactgttatcaaagcagatgc
ttgagattaattaaaaagcaaataattaataaaatgaaatcttaaagtaacccaaaagtt
caattattgataaatactaggaaacattaaaaatcaggaatgcaagataatgaaatatat
gagcttatgcaagaaggtacgttatagaatctacataaaatgattccagaaatataaaaa
tagatgattgcatatagtcaaaaataatcccatcatatttatatgtgtgctgtgtaatat
caatagatatttccagatgatatctttatgctcttttacattttcaatttttaataaata
tgtaatattttgtatagaaataataactatttgcaaggttcgtccatatttctcatcaaa
ccactttagtgtagtgttaagctgcaagtgcctcagtgctcatagacagtaactaaaatg
cagttcatctcttcaaaacgtaaacattcatcaggctgatagagaaagggcaaagagact
aaaaggttgtcagcaatagcaaggagagcagcactctacagattactgtcatgcccctgt
ggtcccctatagcctggtagtgacactgtaattgtagaagccttttgtggtacatcataa
agcttgtgtcctagtgacaaacagcaagtgtaatcagtgaagatttggcaatgaattcaa
ataaaaggtaattagcagaatagggactctttacaggcatctaaatggcaggccaattaa
aggataatgggaacacgagaaccaggaaaagaagcccattggtagggtcaacgcccactg
gagagggtatataagaaccccagagcaagaggagacatttgaacttcagaaatttcatct
ttgaagagatcaaagccaaccagactccagcaccatggcttgctgtgttgcccgctgctg
cagtgtccccaccggccctgccaccaccatctgctcctcagacaagtcctgccgctgtgg
agtctgcctgcccagcacctgcccacacaccatttggcagctggagcccacctgctgtga
caactgccccccaccctgccacatccctcagccctgtgtgcccacctgcttcctgctcaa
ctcctgccacccaaccccagacctgctgactgtcaacctcaccacctatgtgcagccagg
ctgtgaggagccctgtgtcccaaggtgctgctgacctgtggctcccttgcttggcaccag
tcttcgaaagagtcaacccgggagctctaggcttacctggcagaacctgcaattagctta
ttctgatttagaagttggagttgagtgatattgtcatgacaatggcctctcccacctcaa
caaaaagaaaccagagtctttggtaatgcaacatttaccgaccgtgtgcagttcggacta
ttgatgcttcaagatgtctgaaggcgttgactccttcatcttaatgtgtgcctttctttg
ggtgtttggggtttctgttttcagtcttggggggtatttttctgcaaatcgaggaatttt
ctcatgatcttcctaataaattttgtgtctgtgccatagcacaaatgtctataatttttg
tttatttctatgactttgttaaatgtgtttcttaactcctgatgtcattttaagagaaac
cgagagccatgaaaatagtggcagcaaagcaagacttactggttttgttgctcttgctat
tctagggaaacctcattgtctggtatcatagttggggtttctattgctgtggtaaagcac
catgaccgaaagcaacttgggaaggaaagaacttatttggcttacgcatcctatcatagt
ccatgatcaaagagatctgggcaggaacctggaggcagaaactgaagcagaacccacgga
agaaggctgtttattggcttgctcctcgtggcttgctcagcctgttttctcatagaattc
aggaccaacctcccaggggtggccccacccaccatggctggtctctcccacatcaatcat
tattcaaaacagtaccttacagacttgtctatgggccaggcttatggaggcatttattca
attaagatcctttcatctcagatgcctctagcttgtgtcaaattgatttttaaaaacacc
aaccaggacaactggtaggttgatttgaataagaaatgctttccataggttctgatcatg
gcccccacttggtggcactgagtgagaagactatagaacctttaggagatagagaaagta
catcacttgaggctgcctttgaggttcatagcctggccccatatctgttctctctctctc
tctctctctctctctctctctccctccctctctctctctctctctctctctctctctctc
tctctctctctctgcccctatctctgtctgtctctctgtgtctctctgtctctgtgtcta
tctctctgtaactaccttcctctgtctctctgtgtctctctgtctgtctctttctgtccc
tatttgtctctctctctctgtttctgtctatctctcactgtctttgtctcactgtctgtt
tctgtctctgtctgtctctagctgtctccctg
