# Supplementary material for: Reference based annotation with GeneMapper
Source: Genome Biol. 2006 Apr 5;7(4):R29. doi: 10.1186/gb-2006-7-4-r29 (PMC1557983; doi:10.1186/gb-2006-7-4-r29)
Supplement: Additional data file 1 — A gunzipped tar file containing the data set of orthologous genes in human and mouse that was used to compare GeneMapper with Projector and GeneWise [file gb-2006-7-4-r29-S1.tgz › projector/ORTHS/region34/hs.truth.gff]

Hs.1.ENST00000204732.1	EnsEMBL	CDS	1001	1193	.	+	0	gene_id	ENSG00000090621.2;	transcript_id	ENST00000204732.1;	exon_id	ENSE00001288691.2;
Hs.1.ENST00000204732.1	EnsEMBL	CDS	4366	4559	.	+	2	gene_id	ENSG00000090621.2;	transcript_id	ENST00000204732.1;	exon_id	ENSE00001198579.1;
Hs.1.ENST00000204732.1	EnsEMBL	CDS	5603	5718	.	+	0	gene_id	ENSG00000090621.2;	transcript_id	ENST00000204732.1;	exon_id	ENSE00000874023.1;
Hs.1.ENST00000204732.1	EnsEMBL	CDS	6950	7089	.	+	1	gene_id	ENSG00000090621.2;	transcript_id	ENST00000204732.1;	exon_id	ENSE00000874024.1;
Hs.1.ENST00000204732.1	EnsEMBL	CDS	7263	7357	.	+	2	gene_id	ENSG00000090621.2;	transcript_id	ENST00000204732.1;	exon_id	ENSE00000874025.1;
Hs.1.ENST00000204732.1	EnsEMBL	CDS	8013	8150	.	+	0	gene_id	ENSG00000090621.2;	transcript_id	ENST00000204732.1;	exon_id	ENSE00000874026.1;
Hs.1.ENST00000204732.1	EnsEMBL	CDS	9106	9201	.	+	0	gene_id	ENSG00000090621.2;	transcript_id	ENST00000204732.1;	exon_id	ENSE00000767851.1;
Hs.1.ENST00000204732.1	EnsEMBL	CDS	11574	11846	.	+	0	gene_id	ENSG00000090621.2;	transcript_id	ENST00000204732.1;	exon_id	ENSE00000767850.1;
Hs.1.ENST00000204732.1	EnsEMBL	CDS	12179	12266	.	+	0	gene_id	ENSG00000090621.2;	transcript_id	ENST00000204732.1;	exon_id	ENSE00001042277.1;
Hs.1.ENST00000204732.1	EnsEMBL	CDS	12410	12481	.	+	2	gene_id	ENSG00000090621.2;	transcript_id	ENST00000204732.1;	exon_id	ENSE00000356390.1;
Hs.1.ENST00000204732.1	EnsEMBL	CDS	13030	13119	.	+	2	gene_id	ENSG00000090621.2;	transcript_id	ENST00000204732.1;	exon_id	ENSE00000767832.1;
Hs.1.ENST00000204732.1	EnsEMBL	CDS	13211	13338	.	+	2	gene_id	ENSG00000090621.2;	transcript_id	ENST00000204732.1;	exon_id	ENSE00000767831.1;
Hs.1.ENST00000204732.1	EnsEMBL	CDS	14536	14629	.	+	0	gene_id	ENSG00000090621.2;	transcript_id	ENST00000204732.1;	exon_id	ENSE00001328393.1;
Hs.1.ENST00000204732.1	EnsEMBL	CDS	14749	14879	.	+	2	gene_id	ENSG00000090621.2;	transcript_id	ENST00000204732.1;	exon_id	ENSE00001300858.1;
Hs.1.ENST00000204732.1	EnsEMBL	CDS	15165	15251	.	+	0	gene_id	ENSG00000090621.2;	transcript_id	ENST00000204732.1;	exon_id	ENSE00001198591.1;
