# Supplementary material for: Reference based annotation with GeneMapper
Source: Genome Biol. 2006 Apr 5;7(4):R29. doi: 10.1186/gb-2006-7-4-r29 (PMC1557983; doi:10.1186/gb-2006-7-4-r29)
Supplement: Additional data file 1 — A gunzipped tar file containing the data set of orthologous genes in human and mouse that was used to compare GeneMapper with Projector and GeneWise [file gb-2006-7-4-r29-S1.tgz › projector/ORTHS/region34/hs.fasta]

>Hs.1.ENST00000204732.1 39489030-39506161	reverse
tagcgccgcgcggccgcgccgggtcgctctcgcgtggccgccccgcctcgggcccccggg
ccgagtgggcgggcacgactgcgcccaggtcgcgaggcgcccttcgaccagcagcgcccg
gggcgggcgggtataaatggagcggtggctccctcggccgcctctctccgccccgggtcg
ctgccgcctccgccgctttcgggcttcgcagcctgaggaaaaaaagagaaaaagataaaa
aaaatctgaaaacgcttcaaaatcctgaaaaaaaaaaaggaaaagaaaaaacgaatcctc
ggagaacccgcggggaagtcactttcgtacgcttccggcctgccccgcgcccgccgccgc
agcgcttggcgtccgtcggtctccgtccgtcggtccgggggtgagccgcccgcccggccc
gccgtgccctccccccgctcgggccccgagccccgcgccccgcgcctgccccggcgcacc
acgtgtccgtgctgcccttcgccgcccgcccggggctcgccgagtcggcgcccacaaaga
tttggtttccctctgccccggcggttgtaatcttaaaccgccggagcccgaggcctatat
ttatagagaaacgcgtgtccccgaggccgccgtgggcagcgtccggtcgcctcttaaagg
atttttacccttcggaaggggattccccgtttaatttttttcctactttgattttttgaa
atttggagcttcgcaccaggaccgcggagaagtgcaaagtcgcggggagggccgtattgt
gcggagagccttttgtctgcggtgctgcggccgtgggagccggcccccgcctcccgtttc
cgtcccgtctccaagcccgccgactccagctcgtcctcgccgcgccggtgccacctgtga
gccgcggcgcgggcccgggctccgaaggcgcccctttgtcctgcggcgggcccgataaga
agtcctcctggcggggctcggggtggtggggggcggggagatgaacgctgcggccagcag
ctaccccatggcctccctgtacgtgggcgacctgcattcggacgtcaccgaggccatgct
gtacgaaaagttcagccccgcggggcctgtgctgtccatccgggtctgccgcgatatgat
cacccgccgctccctgggctatgcctacgtcaacttccagcagccggccgacggtgagta
gaagctgtgcccacacgtgcgtgggagcccggaggaccccgggagtcgtcttctggcagg
gccctcctgccgaggagggcggcatcacgacagcatgttgccaccgaagctgggagcagg
gtgcggagattgagaacgcggacctggcatcagatgactcgagtttcaatcttgtttcta
ccacttgctaactgggtgaccttgggctacttattagtgttgctggtagtggggttggaa
accaaggagactgtaaaacaggattagagtgaagccactggcattccactgcgtgtggtc
cttgtcagtggggctgggctgttagagatccttgcttgtgcccctcacaggctggccaaa
aaggcgggacgtttgaaacacaattccccgcgaaagttttacattgtaaagctcctgccc
gctccgccacctttactaaccttgactacctgatgttgtgctgataaaggatcagtcagg
gcaggcaggaagcagggggaaggtttctgtgcgttaaactttcgcagagacttaggttag
tgccacaaaagctgcgtgtgccaggccacctccttggtctgtgtgtttgccactggagtg
gagaagtgctttactctggacaaatggtatccaggctctgtgctgtagagtgtcgtggag
gtagtttagggaagcgtcacttgaaaatctggtgtcatttgtcacctcagctgtaacagt
gctttgcactagtcagagcccttttatttcatctaatctgaagaaaatgggactcctgag
aaggagaacgaatgcaaaaagttggaagccaagttaggactcccagcacagtgctctgcc
acctcagattgtggccttagcgtggagcatggagagaggtatgctgcaggcgtggcagga
gggaggccagaggaaacctgatcagaggctgcacgtgactccagattaaaagggaacaac
tgcagagatcattactgggagaaacaagccattctatggcaaagcatctccaggtcccta
gttttggggtcccccctttgttttctgtctgaggcccagagttactacctgcccaggttg
cggctgagaccagagaattggacatgttgagagggactaggtattgctactgtcaatcca
gtgtgctccaagctgagttctgtccatggccataggagcgcaaaggtagctgagtgtggt
ctttttaagggataatgtaccacattagctgttgtctgccttactgacttttgaacaaaa
gtcgtgtcacttagagatagcagaagctattggtcagtgtgtctgccaacacatacttct
gcaggacttctccctgctataaataagtgcagccagatttgtcagactaagccggcttgc
cttgtgcagtgctgtctggaaatagacgaggagctgttgttgaagtgggctcctttactg
ctaattaatgaaatagtttgcgatcccagctatctatctctgatagccatcacaagcaaa
gtcctctttccctggactgttcctgacttggatcggtcttgtcatctccccttttcccaa
ctaccccccacacagatgaggcccaccttctgaagggggtggggaaagttgttggaaata
atgagtgaaaataaattctcccggctaatgaaacagttgagcttgtggagcggcagagtt
ggggaattttgtcccccctttaagtgagatgttgtcctgaggcaaggagcaggttccact
gctctgaccctgtctaaatcccctcatggaggaggttctgggtgatgtcaccgttaggag
atgccatcatagccttaaggaaaagtggccaccagatctgggcatccttgttgcgattag
tgatgagaagtgttttggctggcaggtggtgttattttttagcttttggttctttttgtt
gttgtttgttttgagacactgtttcactcttgctgcccaggctggagtgcaatggcgcga
tctcagctcactgcaacctctgactcctgggtccaaacaattttcctgcctcagtctcct
gagtagctgggattacaggcacccgccaccatgcccagctaattgtgtatttttagtaga
gatggggttttcaccatgttggtcaggctggtctcgaactcctgacctcaggtaatccac
ccgccttggcctcccaaagtgctgggattacaggagtgagccaccatacccagcccagcc
tttggttctttaaattgtctctggtgtacacacggacttggttgggaagctaaggaagca
ttccaaggtgttggatggggaagttggttgagcacccagggtagctgaagtcctagaatt
ctacagaacttccattaaggcttcaaaaggtgggtgcagggcctgccatctgcgcactgt
ctacttaggcagaaggtatggtggttttatccttgtgatagtacagagaacttttccatg
tgtgatcagttgtgtccattttgatgactgatgcttttttgtttaagtcaatttctgttc
tcagaaattgaaaataaactggactgaattctgaattcagggatagcacctttttttttt
tttccagatcatttgctttacaggttttgtcacttgtctccataggtggattgcagacta
aatgacttgataactttgatgcaatacctcactgaaaaataaatcagataatctagtatt
agtttcgtaattactagctagctgcacagcttagttaccctaaacataagtttgttcatt
ttgtaaaatgtataatttcagctgtcccacctgagtcatggtgggtggtagtctgcaaag
tctcttctaagtggtaaagcttagtcaaatgtgaggtattatcactggatcttggtgtca
ttaaggccatttagattatctttacttgtggcccctttatccaacaagggcacagaccca
gaagggtgtttagacttctgtcatgaagtagagtcattagctggaacttatgcttccctt
actaacagtgcaggctggaggaatctgatgcccttttattttaatagagttgccttttat
caagagtgattaccttgaaaagtcctggagtaatctgttcttaggctgttggcctgtggg
agctgacgttttctctccttattgaaatgtgtttctctcttacagctgagcgggctttgg
acaccatgaactttgatgtgattaagggaaagccaatccgcatcatgtggtctcagaggg
atccctctttgagaaaatctggtgtgggaaacgtcttcatcaagaacctggacaaatcta
tagataacaaggcactttatgatactttttctgcttttggaaacatactgtcctgcaagg
taaacattgattaaatgattttagcagaataattaattgattcttgaaaacaagataaat
accaaacagagaactatcttggaattggggaacaagatatgggaattttcaaaatgctgg
acatggaatcctaaaagttcccataggtaatctcagggccatacccagcgtaaccagcac
acgctttcatacccttgttctttactcagcctgaaatatccttcctattctttagctttg
gaaagcccacgtttttcttttgggatgggggaaagtagaggaccagagaagtgtctctag
tcttgaggaaacttaatcactttagaagcataaattcactctattccttctacgtatctg
ttctatgctgagcactttaaaacttaaacggtggtggtgtatatgtttaatgccatacta
cactgaaaatctgttgtggccttggaaaatgttttgttttctgcatcaccgtggtttgca
cccagatctcttaaaatgtgttgttgtgttttaaagagacagagtcttgctctgtctgtc
acccagggtggagtgcagtggtctagtaatagctcattgtagcttcgacctcctgggctc
aagccatcctcccacctcagcctcccaagtagctggaactacaggcacgtgccaccacac
tcatttaatttttttcttttttgtagagacagggtctccattgtccaacgatctggctcc
aacgatcctcctgctttggcctcccaaagcattgggattacaggcatgagccacagcacc
caattttaagtattttttgtttgtttgtttttgataaaaataaaacatttggaatagaag
catcttagtagggctacctttgtaaatggaacacttactaggcacctggtgctgtgctag
gtgttagaaaaattatactggtgtacttgaccaccattggccatggatgggctagagtct
cctcaggcacaagataccctgaggttctcatgtctcaggagctggccagttctgctaaag
tggtccgccttgtctttgacaggtggtgtgtgatgagaacggctctaagggttatgcctt
tgtccacttcgagacccaagaggctgccgacaaggccatcgagaagatgaatggcatgct
cctcaatgaccgcaaagtgtgagtgtcccagtccggagcaacaaccatcgcatgagccag
ccgtggccccacctcgctattaactggcacacacaaggcggctactggttctcggcccaa
gtgtggcctgctcctacctctccactccagggctggtgagtctccctgcctgagccgtgg
cagcccttttgactcgccaaggtgggcttcctgcccaagccatggcctgcctgccgcctc
tcccttaaaggcatctgtctgtgggttttgtgagcatcaacaactggggctggctggaaa
gcagctctaagctcactctgagtcggggtcttggccagcggcagagtggagagggccctg
gactgaccaggagctgtatactagcagtgtgaccttggctttcctgtgattcaggtctgt
ccatgggtccctcgctagtggttgatgccaaattgtccccgcggttctccattttctaac
ttatgactcagtgacctaatacaaggctggctccacagtaatacttggtgacaatgaaaa
aatcccatccctttgcagaaaaacttcataacagaccttgttgctttgatgtggttgtta
ctgtagaatgcagagagggggaacttaccaaagccatatggggagaagaagagacaataa
gtcttggctattacaagccaaaataatttttgtcctttgtgtcattcagtatgccagagg
atgggttatctttataatgtctgtgtgtgcagtggttgatctacagatatcactaaaaag
aaatacaaaaatgtcagtgcatggataaattttcttttaagtataacagaccaaaataaa
taaatttaaaaagcaaagggtgccccttcactccaacaatctcatatctaggattaacca
ctgttaacagtttggtttgtatccttccagaccttttctatgcatttacatagttgcaca
gaaatgaacattttaaaaacatggccatcaggtttcttcatgaaggcagtgtgatgtggt
aggaatagccctggtctaagccaggagccctggggctggtcctcacaggatagtcctgcc
tttttctctttctgctggggacttggggtatctctgagcctccttggtggtggatgggga
tctcgtgttttaacctctcctgtcagtctttaacctgtattcctttgggtccctggacat
catgttttattcctctgggtaattactgttcttcatggtttcattttagatttgtgggca
gattcaagtctcgcaaagagcgggaagctgagcttggagccaaagccaaggaattcacca
atgtttatatcaaaaactttggggaagaggtggatgatgagagtctgaaagagctattca
gtcagtttggtaagttggggttccttgtctcctttcacagtctaccagacccatctgttt
tttcttaagagatgagggcactgctccagagatttgcttcaagtgagtttccagagggaa
gccttctgttcctgagctgtgctcaagatggtgttactaatagttctgtcctttggtaat
aggtaagaccctaagtgtcaaggtgatgagagatcccaatgggaaatccaaaggctttgg
ctttgtgagttacgaaaaacacgaggatgccaataaggtgagtataccacaaagattggg
aaaagcttttaagaggttgccccagagtatgggtagggtcttgctagcacctacctagag
ctgggacggtctgagtatctggtagtagatgtaccattactatactctgggatcatcttc
ctgggttccgcatgttaacttcatgtaggtgtttacaaagcacttggcacatacctgtca
cctcagctatcagttgttgaaagaataggacagacgtttgttatgctgcaaaggtgagag
aactaaagcccagtgagtgctgatttgataacagcacggcagctacttgtgggcaaagca
ttgtgccagaccctcaatatttatcacttaaatacccacaaaagcacctgcagaatttac
tggcagccggaatattatatcgccctaggctcatgtcagcacacttgtgtttatacacct
gtactatttctatattatctggatcaataacccatttaaatattaacctcactttacaga
tgaggaagtttggatttgtgtgacagacttcagaggtggagtgaatttagtttttagtcc
tatagtagaaagaatattttttgggacttagacctccagaataagaccccatcgctgcaa
ctttattttaaagacatatttttcctctctaggctgtggaagagatgaatggaaaagaaa
taagtggtaaaatcatatttgtaggccgtgcacaaaagaaagtagaacggcaggcagagt
taaaacggaaatttgaacagttgaaacaggagagaattagtcgatatcaggtaaggtggt
cttggcccagcctagcaatgggatttgctgtgaaatatttgcagaacacccctatgttta
gcgggctttctttttgaggacttggagtgtgttcttcttcccattttacctaaaaagatg
aggtttaaaaggatatatacctactacatatgactgattattatagaaccagaaacaaga
gatgggtttattcatcaagaagctctctattttggaagcctcagcctgttgcttttagcc
atgtaggttccttttacttaaatgagactcctttgtttggcatggcttcaagaagacccc
tgctggggtgggtgagtggtcaccagaacagctgtggggagaggtgacaaaaggtgagtg
cactgatgatcctgtcagtttcagggcagtagtttcacaactttggacttgcatcagatt
catcagcagagcttgttaaaacagatagctgggctccagccccagagtttttcttattca
ttgggtttggggtctggcctaagaatttcatttctttcttttttttttttttttcttgag
acagtctcgctctgtcgcccaggttggagtgcagtggcacaatctcggctcactgcaaac
tccgcctcccgggttcgcaccattctcctgccttagcctcctgagtagctgggactacag
gcacccgccaccatgcctggctaattttttgtatttttagtagagacggggtttcactgt
gttagccaggatggtctcgatctcctgaccttgtgattcgcccgcctcggcctcccaaag
tgctgggattacaggcgtgagccaccgcgtccggccgagaatttcatttctaacaagttc
ccaaagatgctggtgctcctggtctggggccacccttggggaaccactttcttagggaat
atttgtgatatagaagtgtagttaacagtgatctttttccttcagggggtgaatctctac
attaagaacttggatgacactattgatgatgagaaattaaggaaagaattttctcctttt
ggatcaattaccagtgctaaggtattatactgcgatctggggattgaaagcagtggtatt
ccattataggcttattggcatttgtcccattgaaggaatagcatttaaattatgttcatt
tctgaaagtagctactacgtttttctagcaaaatttctggatgcattctggagaatgaca
tttcattaggttaacattacactgtttcccaagcactggagtctggagaggaatttgacc
cagcccctccttgccaactcagagcacctgaatctttcccattccttgctgcctcgtgcc
ggtgtggggacagatggtgctacagaatgagcagaggaaatccagacaggttgttttcca
tttgtcttggggcctgtctctacagctctgccacattttctccttgagaatgaaggtatt
ttgaagattttggaggtgggcttgggaacttctaccctggtcttaaaaagagaggaaagg
ggagtggaaggtttttctatgtttcgtagtgtgcatcatttgcttgattttctttgataa
tcatatcaactaagttagcagggtaagtaggaacctcattttaaagataaggaattttag
tccttgaacaagagaatgctgactacatggggatggtgtactgcttgtccttggcacttt
gggagcaggatggaaactggtgccatctgaacattttgagttatggccggatgcagacgc
cggtcttgctaaacaggtgtaccagatgccacaaaatcctttagttgatgagaagggaag
ccacgtgggctggtaagggcttagtggccctgccctggctcttagtggactttgctccca
acctgggaatgtggaaagcaatgttatcagttgtagtagggagttggccagaggccaact
gtgggtttgcccagttcttaccctttcgtttttgctatgaccccccccttgactggccct
catcagtgtaaggagtgatcttctatccttgcttatctgcctagtagtcaagttggcatt
tgttaagagagcagaagagccataccttgaattgtccccattttcattatgatggtgtgg
catttttattcacataccttactggcccatctcattggtagagagttatggagtgatgca
cttctttacttccctatcctccacttcaggaggctctctgggccattaactaagacataa
aacaatgacagtcacaccagagaagacagtgaataaccttgtctattaggaagaatgcca
tttgtgaatgatgaacttaatgtgggaaaagactgcctgaaccagtagacctgtggtttt
gtagctgtttggagtatttcttggaaattgagcctcaggaaggcaagtgagactagaatc
taggctgcctatctctgagctggtcatctcattgaattaatggtggcagtcattggttac
ctgaacattttaggactcctgtccacacgtggtattccaaaagtgttatcctgacgttgg
taagagcttgttagagtttgtccaccgaggtcttgaagcatatgagatatgaaaataaat
tgctcagtactactctcaagatgttttgtggttacccggagtagctatccaccaggtatc
aggaaacatctttgagttcctggttttattattagccatatcatagtgtttcagaacttt
agcatcacctggggactcaaagaaaacacctagataccttagaggttgtgacttagttgg
tctggggtaaatcctgtgccagaaccctgacctagactcagtgactgcagcagaacccag
gctttctggttcttctgaatagttccctccccacccagggacatccttttttttcctatt
tgtaggtttgttttgttttttttgttggtttggttggttggtgtttttgttttgttttgt
tttgttttgttttgttttgttttggagatggagtctcgctctgtcgcccaggctggagtg
cagtggcgcgatctcggctcactgcaatctctgtctcccgggttgaagcggttctcctgc
ctcagcctcctgagtagctaggattacaggtgtgtgccaccacgcccagctgatttttgt
atttttagtagagacggggttgcaccatgttggtcaggatggtcttgaattcctgacctc
gtgatccacccacctcggcctcccaaagtgctgggattacaggcatgagccactgcgcct
ggccctttgtttttttgagatgaggtctcactacattgctcaagctggtctcaacctcct
gagctcaagcagccctcccacctcagccttccaaagtgctgggattacaggcacaagcca
tcacacccagccagggacaccttatttcttaagtagctggtctcattttgtaggtaatgc
tggaggatggaagaagcaaagggtttggcttcgtctgcttctcatctcctgaagaagcaa
ccaaagcagtcactgagatgaatggacgcattgtgggctccaagccactatatgttgccc
tggcccagaggaaggaagagagaaaggctcacctgaccaaccagtatatgcaacgagtgg
ctggaatgagagcacttcctgccaatgccatcttaaatcagttccagcctgcagcgggtg
gctactttgtgccagcagtcccacaggtgggtgtgctgtttggtcacagctcttgggaac
ctgccggctggcagtattctgcagtggttggggagagggatttttcgttattagagttct
agaatgtcacaataaggacccttcaagtaaaaatgaaggacttacccatggtcacaaaca
cacacccacagtggcagtggtagcataaaacagtccccattagctgacccctcagctctt
gaatagaaagaacatttaaataattagcttaggtcctggttagtgagatgagatgagata
cttctctaggatgggttcagtccttaagggggtgtttgggtattcttctgtcttacaggc
tcagggaaggcctccatattatacacctaaccagttagcacagatgaggcctaatccacg
ctggcagcaaggtgggagacctcaaggtaggtggtggggaacagtaattgacagcccagg
atatacctgtcctggtctcccctgcctttccttcttccccactctgaggcacagcctagg
ttctggtccacatcacttctcaatgatgtgcaatttttctcttcaccaggcttccaagga
atgccaagtgctatacgccagtctgggcctcgtccaactcttcgccatctggctccaact
ggtaatgctccggcctctcgtggcctccctactaccactcagagagtcggtgagcaaact
ggcctttagaagtgtggcctggggaggagggagtcaggatgactaggctctgtcctgggt
tggtcagtttgttgggctcgaatttatcgagtcctggttctgtaatcttagctgtgtgct
taggtggccacttcaggagcagagaaacagtatgagttctaggtgtgtcagttgctttta
acattctttgctcatcggtgacctatgtgaaaaaggttagttgtagaagtttgctagctg
gatgaccacagaggcagcttgttcttttgggtggggtgaggaatacaaggaaacagtgta
tacagaatatgtcttgtattccaagatgtggaaagagttgtatgttatcctttggctcat
cctcgaaagtagtagtggccccctgtgcaatgtgttgcgtaaacgtgctttgaaatttct
ccttccgtgggacgtggccagttggacatctgccgccaacactgatgtgcatttgctggt
ctgttgtagggtctgagtgcccggaccgcttggctatggactttggtggggctggtgccg
cccagcaagggctgactgacagctgccagtctggaggtggtattggatgcacacagaagg
gggaaagatgggatttgacgggtctttgcccagactgatgggctttaattgtatttgttc
tttccctaaggcgttcccacagctgtgcagaacttagcgccacgcgctgctgttgctgct
gctgctccccgggctgttgccccctacaaatacgcctccagtgtccgcagccctcatcct
gccatacagcctctgcaggtgaggttcaccagacagaatgcttaaaaggatttcccccat
ttccacttgatgtaaaagaagctgtgcttttgattccttcaacaggtattaaatgcctgc
tctgtgttatgacgctatgttctgattcactgtccctgcccttcaggggctcactagtgg
gaaagaaggggcttaaaagtgctctgcctgatgccagttcactcagaaatgcctcagagc
gggcagccagtgcttcctcttctgtttgtacgaaataatgtgctcattcagctgtttgag
cctccaggtcacttccgcatccaatgacctattggatccttggctgctctgcaagatgat
tggtacattaatgcaggaaataacttcaacttacagatcggatgttcagcttcaaagatg
taaagtgtgtgtaggaggtgaaggggttgaacctagagcttagattttctaagctgtaac
ttgctgtctctagacctgtgctctagatgcaactagtttgtttcagagcctaatagcaat
ttgctgtggaggtgtcaccctaagccttcaggcccataagctgcttaggagattactctt
taactgtcctgtctcatactctctaagttggggatttcctagaacttgatgctatgtaaa
ataccttttctttgcaaggctttgactagcattgacgttgcatgttgaccgtttttaagc
atttgatacaaaaacatttggtagaattaaggtgatgtggaatgtaattataaatgtgtt
gatatttactccctttgatccaatctgcactgagatttaccctaaaggaaaactaatttt
caggaaaaggttatatacaagtgtttacccttatttatatcaaggcttttcattcttgag
taactttgggtgtattaaggaaatgtcagaaaatgcttgcctagcactataggtttgttt
tattatttacgtttcacttcgctttctgatagcatgccattttcattgtaattggttgtg
tttatgtccataccactctgttcctcaacacacccctcaatccttcaaggactgaaatta
gttcctttagagcaaggacagccacctcctctcctctttcacatagtcagatgttcagat
attgaacaggcactcaaccaccatcaggtgttgtcctttcctcagtgctaacccactgcc
tttcctggttcccaggcaccccagcctgcggtccatgtgcaggggcaggagccactgact
gcctccatgctggctgcagcacccccccaggaacagaagcagatgctgggtgagtgaccc
acttgcttgcagaagaagagggtcccagagcctgatgccagctaggacaccagtgtccat
tgtttactgggatttgatttgtttttttattaactatcctccccataggagaacgcttgt
tcccactcatccaaacaatgcattcaaatctggctgggaagatcacgggaatgctgctgg
agatagacaactctgagctgctgcacatgttagagtcccccgagtctctccgctccaagg
tgagctggggctcagaccctgcagcttcagttctcagcttgggaagactgggggcaaact
tggatgcccaggtgcagcagaaagtgggatctgctgcccccaggacccctctcgtcatgc
cttgactgtgactggaggctgcagtgggtatttgggaaagtagttagcaccagaagccta
gggatcatctgtacagttggctttggtccaccactaggtctgggcactggggaggggtgg
agtagctctcctagattcactgaccacctgaagatttctcgcaggtggatgaagctgtag
cagttctacaggctcatcatgccaagaaagaagctgcccagaaggtgggcgctgttgctg
ctgctacctcttagacaaggaaaaaccgtatgtgtggctattttcatttttgttcctatg
agcattgttcctatgagcattgtctttgtggtttgacctgaggttgtatatatgctcact
gcttagctctgggaatacaataagtacagttagttacacggagtgtgttgcaggtgactt
cttatcatgaggactgtggactttgtctgcaggagcttgagtgaataataaaactagtac
tggttgatggttgtaggtgtctccagatagggaaagaagagacagtaaaataagctaagg
aaaaagcacatggtaaggaccagagctggtgtgttgggagggttgacttggcatagtcat
gaccctcttgtcaagggcctcaggagccttgtcatctagtggtaaagaccagagatgctg
ctaaatgttgtacagtacacaggaggacagacccaacagaatgtccaaagtgtcaatagc
actgaggttgagaaactctcttctagaataccttcctttatccactatatgttaatgaat
ctaaattatttgattatgcatttatttgtgttggtgcttttctttacaggattcaaaagc
caaataaccccttatggaattcaactcaaggtttgaagacttcctagcttgtcctatgga
cctcaacaccaaggattacaaattgcaaatttaataggtcattttgtatcaaaaggtcaa
ttatgaagcacctagaatttttcaattatacgaatatgttctttgggttctgctgtggcc
cagacagtgttaactttttttttattgtgggttttgattttttcccccagaaattggttt
tatttgatgtacccaagtcttacgtttcccaataaagaaaaaaaatctccataaaactgc
ctctgtctctgaccacagttttactctatgaattccggttttcactggaagtaactttag
gatgtgaattggttccagtgatagtttattctttcttgacttgaagctgacaaagattag
caagatacacagaactgttaaatatgatcctgtcccacactgttctgttacagtatgatt
gttacattagccccatttaacttagagggaacagagatctgatgtggtcagagcagacca
tgggtctggcccaggaaaatctggggcagagtggggttggcgcacaccccaaggacatac
ggtgagatctgcagatcccagttggttagttgagccccgtccttcccttcctgaactcgg
ttggggtgtgtcctgtcccctcttatttcctgcagtcagtttatgctgcattcgagtcag
cggatccagttccccagattctgcaaccaagttttcccctagcagggaaaatgggaggtc
tgtgactatagcaaatggtgctgaagtcttcagtgcttgtggtttctttgatgttcaaag
tgacagtaaaatgacatcctaaaggccaagatcacatccctttgcagcctactttccctg
cggctccagccttgcctgctttccctcctggagcttgcttggtgcttccttagtgcccca
tccaggcagtccttagaatgctcatccctcttggcaggctcctttagatctggtgtcacc
tcggctgggcacagtggctaacgcctgtaatcccagcactttgggatgccgaggcgggcg
gatcacaaggtcaggagatcgagaccatcctggctaacacggtgaaaccccgtctctact
aaaaatacaaaaaaaattagccgggcgtggtggcgggcacctgtagttacaacttcttgg
gaggctgaggcaggagaatggcgtgaacctgggaggcggagctagcagtgagccgagatc
gcgccactgcactccagcctgggcgacagagc
