# Supplementary material for: Reference based annotation with GeneMapper
Source: Genome Biol. 2006 Apr 5;7(4):R29. doi: 10.1186/gb-2006-7-4-r29 (PMC1557983; doi:10.1186/gb-2006-7-4-r29)
Supplement: Additional data file 1 — A gunzipped tar file containing the data set of orthologous genes in human and mouse that was used to compare GeneMapper with Projector and GeneWise [file gb-2006-7-4-r29-S1.tgz › projector/ORTHS/region34/mm.truth.gff]

Mm.4.ENSMUST00000040657.1	EnsEMBL	CDS	1331	1523	.	+	0	gene_id	ENSMUSG00000011257.1;	transcript_id	ENSMUST00000040657.1;	exon_id	ENSMUSE00000240828.1;
Mm.4.ENSMUST00000040657.1	EnsEMBL	CDS	4396	4589	.	+	2	gene_id	ENSMUSG00000011257.1;	transcript_id	ENSMUST00000040657.1;	exon_id	ENSMUSE00000240825.1;
Mm.4.ENSMUST00000040657.1	EnsEMBL	CDS	6675	6790	.	+	0	gene_id	ENSMUSG00000011257.1;	transcript_id	ENSMUST00000040657.1;	exon_id	ENSMUSE00000240820.1;
Mm.4.ENSMUST00000040657.1	EnsEMBL	CDS	7915	8054	.	+	1	gene_id	ENSMUSG00000011257.1;	transcript_id	ENSMUST00000040657.1;	exon_id	ENSMUSE00000180970.1;
Mm.4.ENSMUST00000040657.1	EnsEMBL	CDS	8587	8681	.	+	2	gene_id	ENSMUSG00000011257.1;	transcript_id	ENSMUST00000040657.1;	exon_id	ENSMUSE00000180974.1;
Mm.4.ENSMUST00000040657.1	EnsEMBL	CDS	9449	9586	.	+	0	gene_id	ENSMUSG00000011257.1;	transcript_id	ENSMUST00000040657.1;	exon_id	ENSMUSE00000180971.1;
Mm.4.ENSMUST00000040657.1	EnsEMBL	CDS	10580	10675	.	+	0	gene_id	ENSMUSG00000011257.1;	transcript_id	ENSMUST00000040657.1;	exon_id	ENSMUSE00000180972.1;
Mm.4.ENSMUST00000040657.1	EnsEMBL	CDS	12288	12560	.	+	0	gene_id	ENSMUSG00000011257.1;	transcript_id	ENSMUST00000040657.1;	exon_id	ENSMUSE00000240786.1;
Mm.4.ENSMUST00000040657.1	EnsEMBL	CDS	12709	12796	.	+	0	gene_id	ENSMUSG00000011257.1;	transcript_id	ENSMUST00000040657.1;	exon_id	ENSMUSE00000240779.1;
Mm.4.ENSMUST00000040657.1	EnsEMBL	CDS	12918	12989	.	+	2	gene_id	ENSMUSG00000011257.1;	transcript_id	ENSMUST00000040657.1;	exon_id	ENSMUSE00000240718.1;
Mm.4.ENSMUST00000040657.1	EnsEMBL	CDS	13646	13773	.	+	2	gene_id	ENSMUSG00000011257.1;	transcript_id	ENSMUST00000040657.1;	exon_id	ENSMUSE00000240752.1;
Mm.4.ENSMUST00000040657.1	EnsEMBL	CDS	15395	15488	.	+	0	gene_id	ENSMUSG00000011257.1;	transcript_id	ENSMUST00000040657.1;	exon_id	ENSMUSE00000240741.1;
Mm.4.ENSMUST00000040657.1	EnsEMBL	CDS	15577	15794	.	+	2	gene_id	ENSMUSG00000011257.1;	transcript_id	ENSMUST00000040657.1;	exon_id	ENSMUSE00000240734.1;
