# Supplementary material for: Reference based annotation with GeneMapper
Source: Genome Biol. 2006 Apr 5;7(4):R29. doi: 10.1186/gb-2006-7-4-r29 (PMC1557983; doi:10.1186/gb-2006-7-4-r29)
Supplement: Additional data file 1 — A gunzipped tar file containing the data set of orthologous genes in human and mouse that was used to compare GeneMapper with Projector and GeneWise [file gb-2006-7-4-r29-S1.tgz › projector/ORTHS/region34/mm.fasta]

>Mm.4.ENSMUST00000040657.1 121298871-121316405	forward
ttttgttttataaaagctttggcaagatttgttcatcttttcaaaaacagtctcatcacc
taagataccaccaccatttctaatgacctccaaaatccaacctcaaggttatatgttctt
aaaactttcgtatgtcttacgtattcagctcaaccatgtattgggccacctagtagctgt
actttagcatccctttgtgtagatttgggcatttcatggatgttttaaacattatacctg
cgtgtgggtcttggggaggacatgactcaatccatacactgcagaaagagaatcatacag
gtgcgtgctgctggtcctccaaacgcaaggggacgctgtgacaccttgcgggcggctcca
ggtcactctggtgtgactgccccgccttgggcccccggggcagagtgggcgggcacgact
gcgcccaggtctcgaggcgcccttcgaccagcagcgcccggggcgggagggtataaatgg
agcggtggcggctccagccgcctctctccgccccgggtcgcagccatcagtgttgcgttt
gggctcagcacgcctgaagcagaaaaaagaaaaagcttaaaaaaaacacaaaagcctcaa
aaaccttaaaaaaaaaaaaaagaaaagaaaagaagaggaaaaaaaaaagcaaaagggaaa
aaaagaagaaaaagaaccagacagcgacttgtgctgggagcccgtggggaagtgactttc
acagcttccggcctgcctgtccgtcagcgtctgtctgtccgtccggtggtgagccatccc
cctcggcccggcccgcccctgcacgcctctgcgccgcgtggcagccccgcgccccggctg
gccgcaccacgtgtccgcactgcccttcgccggcacccgcaaagatttggtttccccctt
cctgggctgctgtaactgtaaaccgccgggagtccggggcctatatttatcacgaaacgc
gtgttcccaaggcggccgtgagcgcagcatctgattgcctcttgaaaattttttgccccc
tttacgaggggatttcctactttaatttttattttttaagcctcaagccaggacagctgg
agagtacaaactccaggagcgggccatattgtttttgagagccttttgtcttggggcttt
tgcagtcccgtgcaagtcgtcccgcacacgggtcccggctcggagcctccctgctccagc
cttctccggcgtcgctggtgccacctgtgcgctgcggcgcgtgccatagctcctcggagc
cccttttgtcctgcagtaggccttgttagaagtcctcctggcggggctcggggtcgtggg
gggtggggagatgaacgctgcagccagcagctaccccatggcctccttatacgtgggcga
tttgcactcggacgtcaccgaagccatgctgtatgaaaagtttagccctgcggggcctgt
gctgtccatccgggtctgtcgcgatatgatcacccggcgctctctgggttatgcctacgt
caacttccagcagccagctgacggtgagtagtagcggtgtgcacacattcgggagattcc
tggggaccttgggaatcctgaaggcggaggccaaactgccaggaccggggaacataacag
catgttgcctgagaagccttgggtggaagcaaaatgagccaggcatgtggtcatgaccct
ggcttcagtctcccaccacttgctaacctgatgaccttgggctactgggtgggggtgggg
tagagcaggggttggaacccaaggagatttgtgtaattcgggatccgaataaagggactt
gggtattctagtgtgtctagccccactcaggtagaagtgggtctggcactcagtgcattg
aaatgacacctgaaagtgtaggttgcaaaactgggggctctaacctgaactgactgactt
gggatggctttagggcagtggaaagcaaggagagcagtttcatccagttgccttgagggg
agttgctagtgtcaagctgtttctaccaggctctcttttggggacttgctcaactgcatg
gagctcgaaggatgtagaggagtgtacccaggaagtctaggaaggtgtcacatggaatgt
actgggcagttttgcctcacttgtgctgcctcaagttgggctgccagggaatgttctgcc
atcctggttgcactggaggctgcaggcaagccacaaaataagcccagaaacgcaatcggg
ggctgtaaactactccacattaaaagggaccaagtggagctgggcagtggtggcgcacac
ctttaatcccagcacttgggtggcagaggcaggctgatttctgagttcaaggccagcctg
gtctacagagtgagttccaggacagccagggctatacagagaaatcctggggcaggggca
ggacacaaggccattttgtggcaaaaaatctctaggcccctacctctgtccatgagacag
aagcttacggactgcccgggttgcagctgagaccagagttggtccagttgatgccatgaa
atacctactattaaagggcttggagcctagttttctattggccacagggatatgaggggg
ttgtcatggagtcccttagctcttctgaacagaagttgtgtcttagagatagcagaatcc
actggtcagtgtgtctgccaacacatagctctgtaagacttctccctgctataaataagc
acagcccgatttgtcaagctaggctgactctggtgctgtctgaaatagatcatgaattat
gttggaatgggctcctaatatgatgggatagttagtttgcaactatctcctgtagccact
acctaggcaagctcctacctgactctccctgatctgccttgtcatcccctgcctggccac
agcttctccccacacatacttcaggaaaaggggtgtagatccccttggctgatcgcacag
agttaatttgttaagcagctttagggcgctttttttttctctttgacagtgctagggtct
caggcacattggacctatgatactaggcatatgctagtctttgtccctctgaagtaaggg
tgaaaaaggctcacctgagacaaggactcttgaatgtagctctggctgccctggagctca
ctgtgtgtggaccagcccgccctcagagatccacctgcctctgcttgtcatgtgacatga
cttttctaatggaacatgcaacacaggtctactcagcacagatgggagcccaggacagac
caaagtacagataccaccaaaggtccaactttatgaactaattaatgagctttattgggg
ttacttacagggatatgggtgaggggttgcttacagacagctgcatcaccaaaggccacc
cctgcatagacgatgacagctcacaaagctggcaagcttggagcacaggccactgaacag
agtggcctttccaggtgcttcagttgtctgcatcttccaggaaactggcccgatatgaca
gcttttcttgctgggatggccctagggaatgtgctcagtttcgggaacttcctaaggcta
atttgagtttttgccttcctgcttaataaggcgctttcttcaggatggaatgttttaact
ccacaacactgctggaatttagagccccatgcccagctgtctgtttagtttgactatttt
ggcagtcacctcacccaggctgacttctttcttgtgctgtggttttaggcttgtgtcact
gtgccgtaccttagaccccgttttaatcttgtcatagagggtgcttaggtcattacttca
gtgaagtcactggtcacataaggaaaagtgggcatctttgccaccagtgaagtgtaccat
tgtggcaccaatgtctggtgctaggtgggcttgtttgggctgtcaaggagcgatccaacc
tcctactagaaaaaaagggcatctgaattcttaggagtccatagaattaaacttttggaa
ggcctaggtacctcaaggccggtgataaaggtgtgacagtttatccttccactttttgtt
tggataaaaataggcaaggcgtggtggcaatgcctctaatcccagaactctggcagtagc
agactgtgtgagttcaaggccaacctgatctaaatataggttccaggacagtcagggcta
tatagagagaccctgtctagaaaaataacaatgagaataaaaaaaaaaactggggtggaa
tctagttagtcggtgggcctcagagtcccttgaacatgagcttagtccatggtgaggatc
ttggtgtcccgaggcaggccatcttcatacttttttaaatttgggattagtagttcagga
atctttctggcatggcatctgacagtcctcttagttgatcagcattcctaattgatgtgt
gttcctctttgacagctgagagggccttggacaccatgaacttcgacgtgatgaagggaa
agccgatccgcatcatgtggtcgcagagggatccctcgttgagaaaatctggggtgggaa
atgtcttcatcaagaacctggacaaatccatagacaacaaggcactgtatgacactttct
ctgcctttggaaacatcttgtcctgtaaggtaagccccggtgaaatgatgttagcaggct
agaggagaattactgcatcttgaaaacaagataaatgttgtacctgggtgtggtgttctc
ttggctggtgagataggggctatctagggagttccaggccagcctggagtatatgcaaga
tagtatcgaagggagggtgccttagaatttgagacaattggatgtgataactttttaaat
ttctggaagcagattctttctctttcagtcctggggattgcacatggcctgatgccagtg
ttctaccactgagggtgttttggcttggctttggtgtttttattagcattttggtgacat
gtagtggtttcataatggtatttcatgtatatatgtgcatatgtgtcttaatatcatttc
tccattaccttctcttagcctgctccccataatccatccctagtgacattcttgactagt
gtcctgctctgtgtgtgtgtgtgtgtgtgtgtgtgtgtgtgagagagagagagagagaga
gagagagacccaatgcatttcattggggttgttgtctacagatgccttccccattgctgt
ataaagcctctggtggggtccagtgacctttacaaacccagccctctacttttaagacat
ctcaccaaagtgtctagtgaggccttgaatttgtgattgtcccgagtcccgtgagtagct
gttattggctcaccggctaagctggatcccactctgggaatggagtcatcacagaagaac
ctgcaggaaatcttagccctggccctgtaacccacggggttttttggggttttcaagaca
gggtttctttgtagccttggttgtccgagaaccacctctgtagatcgggctagcctacaa
ctcacacagatggcctgcctctgcctcctgagtgctgtggttaaagtgtgacaccatgca
ggtgacttagccaagcatataaccaaggctgactgaacttctcagtttgtgcttctagct
cccaaatgctaagatgacagatgtgtgccaccatccccagcttgtggggttgagcccagg
gcttacattccaggcaagcagtctgccagatgaaccccagatatttgtaaggtgttctgt
gtgcttcatgttaccttcctttggatgcttgaacagttttcatttggggactggggaggt
ggggacagaagcccattgtttccaggaagtgatctgtactctgtaacctttatatggtgg
ttgcttatatattcagctcttgagacttaatttctctctctctctctctctctctctctc
tctctctctctctctctctctctctctctctgtgtgtgtgtgtgtgtgtgtgtgtgtgtg
tgtgtaaaacttctgagcaccttggtttgtacccagatctttcctgggtttggttttcct
cctgttttctatgctgattgaacccatagccttgttaagtgcttatgtatggaccacagg
gaatgaacttggggctgtaggcttggaggcaaacacgtttactcattgaaccatctacct
ccctcccctaacaccccttccacctttaagcaggatcttatactctaggctggcctcatg
tcacatgagcatcaagctgttgcctatcccaagggctggtgttacaagcttgccaccaca
gtctgccagattttttttaaattattttaaatagataaaagaacatttaaaacaaaataa
aaccctgggctgggcaggaaggaaatctgggcaggaaggtaaagtttgctacataggaaa
ggatctgagtttgatccctcaaacccatgttaagaactggccatggggccatgtgtgcat
ggcaccagtgttggggaggtagtaacaggaggatttctggggcttggatgtcagcctgat
ggagaaaccctgcatccagaaaaccacctgtggctcaccttgctggcctagaaacgtaaa
gtgggataagaagcaggctaatggtagcagccttggaaggcggggtacgtggtggtgagt
gctgtgaggtgttcggtcccagctggtacacctggccagtgacacccaggtgcactctgc
ctttccttcaacaggtggtctgtgatgagaacggctctaagggctatgcttttgttcact
tcgagacccaagaggccgccgacaaggccatcgagaagatgaatggcatgcttctcaatg
accgtaaagtgtgagtgtcccagtctggagcaacaaccatcgcatgagccagccatggcc
ccacctcggtattaactggcacacacaaggcggctactggttctctcggcccaagtgtgg
cctgctcctacctctccactccagggctggtgagtctccctgcccgagccacggcagccc
ttttgacttgccacagtcggctccctgcccgagccatggcctgcctgctgcctctccctt
aaggcattcatctgtgggttttgtgagcatcggcaagtggggctggctaggagagcgctc
tgagcccactctgagcaggggtcttggccagcggcagagtggagaggccctgggctgacc
aggagctggatattggctacacaaactcagctttctttcctttgactcattgctgcccgt
ggggctcttgctagtttttggcaccaaattgtcctctagttcttttcctccgaactgcaa
caacatttcactgtcatccatttaattggcctacgatgaagtccacctctttctggggac
actgcatgacggtcttgtcactgctgtggggttgggggcagagccatgtgggaaaaggca
ttttgcattttggctattacaggcaacaatcatttctgttctctggggtgtagaatagac
aagactgtgttttatgtctgtgtcgggtgtgcggaaataatttcctgttaaggttaccaa
gtggtagagcgggagggcagaggtcacccgattgcagctgcctcactgctgggctaacca
ctgttaacagtttggcttgtgtccttccagaggttttctatgcatttacatagatgcaca
gaaatgaaccgttttaaaaacatggtcgtcaggtttcatcacgaaggcagtgtgatgtgg
taggagtggccctggtcggaaccaggagccctgggactggtccttgcaggacagcccctg
cctcttcctttttttctgctggggacttggggcatctgagcttgttctcgtggtggacgg
ggtcctcgtgcgttttaacctctcctgtcagcctttaatctgcattcctttgggcccccg
gaaatcgtgttctgttcctcctgagtaaccgccgctatccgtggtttctcgtaggttcgt
gggtagattcaagtctcgcaaagagcgggaagcggagcttggagccaaggccaaggaatt
caccaatgtttatatcaaaaactttggagaagaggtggatgatgggaatctgaaagagct
cttcagccagtttggtaagttgaggtctgaagcccacctgtccactcttgtctgaccatc
gtccactcaagataatagtctgttctacttaagaaacaagggcaggggctggtgagatgg
ctcagtgggtaagagcacccgactgctcttccgaaggtccaaagttcaaatcccagcaac
cacatggtggctcacaaccatccgtaaggagatctgacgccctcttctggagtgtctgaa
gacagctacagtgtacttacatataataaataaataaatctttaaaaaaaaaaaaaaaaa
agaaacaagggcaaatgtagagtggtggatattgagtccaggccttttttctcttggctt
catcttagccttttcctttttgtaaggttaccccagaaacttggttggattttttgacca
gatgcagtacctgtttctgcctcagacccatctggggaggtttttctccagctgagttag
taacaagaagccatcttgagctgtggtcgatgaggcgtcactaactgttctgttctttgg
tgataggtaagaccctaagtgtcaaggtgatgagagactccagtgggaagtccaaaggct
ttggctttgtaagttacgagaaacacgaggatgccaataaggtgagtgtactgtgagggt
tgggaagagcctgtgggctctacccattgcatgggagagcagctagagtggtgggtagtg
gagtggagtggtgggtgtgcagcatcagcactaatgctgggccacagttaatgtatctgc
aaactcgtgtcacctcggatactgttggacgattgggacagatggttgttccattcttgg
atagggaaactgaatcctattgactaggtagggcagtgtgctggacccttaccctactta
cagagggacctgaaacattgagcattgccagatcatcaggcccttgcctataaaatttat
gcaaatactgggttttgggggccaccactacccccatcccaccaccccaagcgccctctg
cactaaatctttcccaggcctgctgcttggtgccggtctggggacagacagtgctatact
acagcagaggaaatccagacgggtcgtttccatctgccctggggcctgtctctacaactc
tgccacactccctgagaatggagacaattttgaagatgctgaagctaggggtgggaacta
agagcagaagatgtgtctgggccagtaactccgatgctaactccacttcccacgggagtg
tagcaggcttcagaggtccgacaacgctgattatcagtccagcggggaaaatggtttttt
tcttggtgttctggactctgctccagaagacgaccatgtctctctgcattatacatgtct
tcattaaagatgtatattttctctctaggctgtggaagaaatgaatggaaaggaaatgag
cgggaaagccatatttgtaggccgtgcacagaaaaaggtagaaaggcaggctgagctgaa
gcggaagtttgagcagctcaagcaggagaggattagccggtaccaggtgaggtgggctgc
tgatttgagggtgttgatgtggaatgtttgacgtgcctgtggtatcttaggcttctgtgg
gggctgggcaaccatatttacccccacccccgcctccacaaaggtcaggtttaaaggttg
tcacctaccaaatcattacagagcggggggagcagggacagtgatgctctttgtgtgagt
acattctcctaaactgatcccccttcggagtaacaactaaagaaccccgtggggtgagtg
gctggtccagcacttacaggaaaggtgtctgcatccatccctctgattgctcgagggcag
gagttgctgatcttggtcggcttatatcagaatccagcagagttttttgttctgttctga
gactgagttttactattaagtcagggtggcctgaaggaaatcactgtatcttaggctgac
ctggaactctcagcagccctccttccctccaaacaggagtgggggccccaactctggagc
ttcaggttttttggttttgtattttttaagatttacttacctattatatgtaagtacact
gtggctgtcttcagacacacaccagaccagaagagggaaccagatctcgttacagatgat
tagactcaggagcttcagaagagcagtcagcgcccttcactgctgagccatctctccagc
ttctggttttgtggttttaagttagggtcttgctctgtagcctaggctggcctcaaacac
tattcccctgcctgagtacaggggttacaggcaagagtttttgtttgattggttttggtt
ttcccagacagggtttctcagtgtagcactagctggcctggaaatcacctgcctctgcct
cccgagtgctgggattaaaggtgtgcaccaagcactgcctggctacaggcaagactttga
acttgacaggtgcctaagtatgttgttcttgggaagtgactgtgtatagagatgtagtta
acagtgatcctctctccagggggtgaatctctacattaagaacttggatgacaccattga
tgatgagaaattgaggagagagttttctccctttggatcaatcaccagcgcgaaggtaag
agcgtgtgccagcgtgggtttggaaacaattttctgttgttgggttaatggtgttaattg
tgttggtggtctagagagtaccgtgttctagcatattcctcatgctctggagaagtaggt
ttgtaatatgctatctacttgcacaactggagcttgggccagtatcccaatcccccaagc
gccctctgcactaaatctttcccaggcctgctgcccggtgccggtctggggacagacagt
gctatactacagcagaggaaatccagacgggtcgtttccatccgccctggggcctgtctc
tacaactctgccacacttcctctcttgagaatgaagactttttaaagatttagtgggcct
ttgacaggaaagtttggctgggcagccatggttctgtgggcatagtctacagtaggtcct
tggcacttaggggctgtgacaggctggtgtctagaagtagtgggttatgagctgacagaa
ttcactgattggtagaggcacacacgaggcctttaggtagtaagaaaggcagttgggtgg
cgagggagggtttgatggtcttctgtgtaaggtgttgccatttgtattggtgtgggcttt
ttgttggttgtctttcatacagggtctcacttttgtagccctgactattttagagctcac
catgtaaaccaggctggcccaaaacttgcctgtctctgcctcctggatgctagcaagaaa
gtgtgtgccaccatgccctgctatggatgttttaaatgatcacttttggagtgctggcaa
aaagaacccagaacggctgtggaggtgacagacagccctggcaaaaaaaacttctggttc
ctcttgctgtcacccacttgactggccctgttggcatattcccctgcaaagccctattaa
caaagtccaggtgacattttcaagccgatggcagggcactgttccatgggtaaaaaacac
ttaacctggtaacacactgaccttggcgagctaaaggggcagacatacaagacacaggag
aacagtaaataagccttcagtaaagggaaagacgttaaaggctggctctgcagaggacca
caagcacagaccgctgtgatatattcagggttgtctaatagaatgtgggaaccagggctg
gagagatggctcagtggataagagcaccctactgctcttccgaaggtcaggagttcaaat
cccagcaaccacatggtggctcacaaccatctgtaatgagatctgacgccctcttctgga
cagctacagtgtacttacatataataaataaataaatcttaaaaaaaaaaaaagaatgtg
ggaaccaaggctcagggggctaggaagactatagttatgattagaatagggttttctgtc
ctccaggtaactgcctcccaatgacatcccagtcattgacttggaaaaaaagctacaaac
ctctattattcatttttatgtgtgttttgtagctggtctagagtggagcctcctgcctcg
gctccctgagtgctgacctagcccagtgggcttttgttggctttttgcttcagttctcag
tgcctgtgccttcctcaccacaaacctcgcggctgatctttttttaggtgatgctagaag
atgggagaagcaaagggtttggctttgtctgtttctcctctcctgaagaggcgaccaaag
ctgtcaccgagatgaatggacgcattgtgggctccaagcctctgtacgtcgccctggccc
agaggaaggaagagcggaaggctcatctgaccaaccagtacatgcagcgtgtggcgggga
tgagagcactccctgccagtgccatcttaaatcagttccagcctgcagctggtggctatt
ttgtgcctgcagttccgcaggtgggtctgctatgtgattgtggcagctgagtagaggcat
ttcggggactagtgttcaagaaggatggagttaattaaactgagggaagataagactcgg
gtgtgggttcaggttcctaagatttgggtgctgttgttccccctacaggctcagggaaga
cccccatattacacgcctaaccagttagcacagatgaggcctaatccacgctggcagcaa
ggcgggagacctcaaggtaggtagcacaaagcggtgtgtgcctgtccagagtctgatcca
ccggctacccccacccccgcggccggctcctggtccatcctggcttgtctgtgatgagcg
gcccttgtctcttctaggcttccaaggaatgccaagtgccctgcggcagtctgggcctcg
tccagctcttcgacatctggctccaactggtaatgctccggcctctcgtggccttcctac
tactgctcagagagtcggtgagcaatctggcctgtaggagcatggccggggatggggggg
gggaaatccagatgactagctctacactggcttggtcagtctgggacttttcctaagtcc
ttagctgtgtgcttagtaggttcttcattcaggagcagtgactgatgtggtgtgctggtc
gctttgaacattgtttcgctcatcagtgtcatgtatgtgaaaggtcaatcggaaacatct
ggatagataggccgacaacttgctgttgagggcgggggacaaaatctttgcagtgtgtca
ttctaaatgtgcaaagccttctctatggtgccctttgaccctgtgaggggacatgtgtga
gatcgtgtgttggaattcttccatgggacgtggccagttgggcatctgctgccaacactg
atgtgtgtttgctggtctgttgtagggtctgagtgcccggaccgcttggctatggacttt
ggtggggctggtgccgcccagcaagggctgactgacagctgccagtctggaggtggtatt
ggatgcacacagaagggggaaagctgggatttgacgggcccttgcccaggctgacatgcc
ttaatgaccctgttctctccacaaggcgtccctacagccgtgccaaaccttgcacctcgg
gccgcagttgctgccgccgctcccagggctgtggctccatacaagtacgcctccagtgtc
cgcagcccacaccctgccatccagccgctgcaggtgaggcgcgccagagctgtgaactgt
gaaggcatctgtcctatttctgctcggttttaaagatgccttgttttgattcctcttaac
aggtgttaactgcctgctgtgctgattcaggcactgaccctgagagcaacaggcttgaaa
gccgcctgattggtagcagttcagaaatatcaggaagcagcggctgcttctcctctgtct
gggcctctgggttaccctcacacccagtgacctagttagttgatcctttggttgttttgc
aggcagttggtaatctctaacgtgtcttaagactcagcttcagggctagggactggctca
gttggctcaagctcagacttggatccccagaacccgtatcaaaagggctggggaagtggg
cagtggctacagtgcagtgtctgtaagcacacatgtcagagccggcactgtgggctcaga
gatagagccttggatttacaggctagccagtggagcctgaagtgttagaggaaggacact
acctaccgtctctgggctacacctgtgcacgtgccacatgcacacacatacagtacagaa
aggctgggcagtgtggaacatctttaatatcagtattgggggtcccttgagtcatgctct
ctggccagcctcgcccactgggcagattccagaccagggacttttactctgttaagaaag
attagtggggtgatgcgtggggaacaagccccaaggttgacctcccctacatagtcagat
atacacaagcacccaaaagaaagcttcacacagtgtttggagcttatgtagccttagctg
tgggccaaagcacaagcagttgtttcagaacatggagctgtttgcttgactgggccttgc
ccaggctgcttcagcataagctgccttgtgaatcattgcttgtctttctctacattctct
caagccaggatttttcttagaagcgggtactacttcacctgtaagggctctcacaacacc
actgttgattattagtgatcctctagtaactgctaatctattaaaaacacctgcaccaag
ccacagtcctgtagaaaagttaaatttagccaggatatttggcatatcatagactcctgg
tgctggggtggtagacaaggttaggagttgaaggtcagcacttcgatacctactgagttc
aaggccaccctaggttagttaggagaaaaaaaacacagaaaactgaaatggagctaatga
ggcgtgtttactcaccgtggctcctggcgccacacatactgaaaataacgtaagggaaag
attgaagagagggctgcatgtacagacatctgtgaactggcacgtgcttgtagtcctagc
ccttgcttggcacaggaatcaagaattcaaggccggccaagactacatgaaaagcacaca
ttatgtctcctgtggccttgtttttaccgcagggccttgcattgtgaagcaggtttgctt
ggtcaggaccttttggcttcccctttccatgcacagtagttttaggctgcatagcgttct
atcctcaccttgttccccagagacaggactgcggctgcctcctttttcacatggtctcct
tagtactaaccctactgcctatgctggttcacaggccccccagcctgcagtccacgtcca
gggtcaggagcccctgactgcctccatgcttgctgcagcgcccccccaggagcagaagca
gatgctgggtaagttcgcctgcttgcagaagagagcccggatgccagtgctcactgggct
taggcgctgtggtgaccgcaaccgttccgcccataggggagcgtctgttcccgcttatcc
aaacaatgcattcaaacctggctgggaaaatcaccgggatgctgctggaaatcgacaact
ctgagctgctgcacatgctggagtcccccgagtccctccgctccaaggtagatgaagcgg
tggcagtcctgcaggctcaccatgccaagaaagaagctgcccagaaggtgggcactgttg
ctgctgctacctcttagacaagaaaaaaagtatgttgacagttcgtgttttctgccccct
ttggtttttcagatagggccttaccatatgttccaggctgttgggggtgagggggtatat
atataataaaacaggatctgcaatcccagctgcccatgtgggccagggacctttctagct
tggcctgaggttgtgtccactgcctagctgtgagtgcagtgtgcagagaggggtgttggt
atttattacagtcttgttgaagagatcactgtagtgatgtctgagctgtggcccctgcaa
ggtttaggagagagtgaactgggactcttgataggggaaaggagaaggcgatgagttgca
gccggctgggagcagctggtgctgacgagcagagaggtctctttaacaaacaggcttgct
tatttgtgttggcacttctcttttctaggagtcgaaagccaaataacccctcatggcatc
cagctaaggtctgaagacatcctagtttgtctgtggacctccacaccaagaaccaagttg
caaattcaataggtcattttgtatcagaaggtcaattatgaagcacctataagtttttca
attataagaatatattctctgggttctgttgtgacccagatgataacttttttttttcta
ttatgggttctggttttttttttccctcatcccagaaattggttttgatgtacccaagac
ttaagtttctcaaataaaggaaataaaatctccataaatatggctgaatttgatgccagt
tttatgttacaatcttgggcttttgctagaactgttgggctctgcatatattaaataaat
ttactttcccttttggttttttgagacagggtttctctgtgtagccttggctgtcctgga
actactcattctgtagaccaggctggcctcgaactcagaaatctgcctgcctctgcctcc
caagtgctgggattaaaggcgtgctccaccacgcccggctacttttctttatttttagga
tgtaattgggctagcaagcatgtggtaatttaaatgggttggggtggagcttgcctggca
tgtaccaagcccctgggctcctggccagcatctgtgatcccagctggagtcagaatgacc
aggaattacagggcagtaatgcccagtgagtttggagccaacccaacccaagcatgaaaa
gagtgaactgtgaattgagttgtcctagaatgcgctctgcataccatggcagaatcttta
tacttgaatgtagaatgctaacaccaggaaagtccaggatctgtggggtcgctgcaaacc
ctagggacagggtaggatttgctagcccattggccaaagcctccgtcctcttcactggag
taaagttcggttgcctcctgcttacgtcagcgtgcagttggccagtttctgcagcaaggc
ttctgctctggggaaatgctcaggagtcccatgatatcagagtcccaagtgctggccacg
gtcagctgccttcctatcttccagccaagcctgccttagggctatgggtagtttcccata
agaattggtctccttttaagtaacaggtccaaaagcccaaactgtaaggttttgggggtt
tttaaaaagtgtccatgtagccaggcatggtggcacaagcctttaaatcccagcactcgg
gaggcagaggcaggcagatttctgagttcaaggccagcctggtctacaaagtgagttgca
ggacagccagagcta
