# Supplementary material for: Reference based annotation with GeneMapper
Source: Genome Biol. 2006 Apr 5;7(4):R29. doi: 10.1186/gb-2006-7-4-r29 (PMC1557983; doi:10.1186/gb-2006-7-4-r29)
Supplement: Additional data file 1 — A gunzipped tar file containing the data set of orthologous genes in human and mouse that was used to compare GeneMapper with Projector and GeneWise [file gb-2006-7-4-r29-S1.tgz › projector/ORTHS/region35/hs.truth.gff]

Hs.5.ENST00000311106.2	EnsEMBL	CDS	1207	1386	.	+	0	gene_id	ENSG00000175426.2;	transcript_id	ENST00000311106.2;	exon_id	ENSE00001206427.1;
Hs.5.ENST00000311106.2	EnsEMBL	CDS	4932	5036	.	+	0	gene_id	ENSG00000175426.2;	transcript_id	ENST00000311106.2;	exon_id	ENSE00001206420.1;
Hs.5.ENST00000311106.2	EnsEMBL	CDS	8319	8429	.	+	0	gene_id	ENSG00000175426.2;	transcript_id	ENST00000311106.2;	exon_id	ENSE00001206416.1;
Hs.5.ENST00000311106.2	EnsEMBL	CDS	10790	10936	.	+	0	gene_id	ENSG00000175426.2;	transcript_id	ENST00000311106.2;	exon_id	ENSE00001206409.1;
Hs.5.ENST00000311106.2	EnsEMBL	CDS	12293	12369	.	+	0	gene_id	ENSG00000175426.2;	transcript_id	ENST00000311106.2;	exon_id	ENSE00001206406.1;
Hs.5.ENST00000311106.2	EnsEMBL	CDS	18128	18216	.	+	1	gene_id	ENSG00000175426.2;	transcript_id	ENST00000311106.2;	exon_id	ENSE00001206401.1;
Hs.5.ENST00000311106.2	EnsEMBL	CDS	21759	21931	.	+	2	gene_id	ENSG00000175426.2;	transcript_id	ENST00000311106.2;	exon_id	ENSE00001206395.1;
Hs.5.ENST00000311106.2	EnsEMBL	CDS	23263	23475	.	+	0	gene_id	ENSG00000175426.2;	transcript_id	ENST00000311106.2;	exon_id	ENSE00001206389.1;
Hs.5.ENST00000311106.2	EnsEMBL	CDS	25926	26026	.	+	0	gene_id	ENSG00000175426.2;	transcript_id	ENST00000311106.2;	exon_id	ENSE00001206385.1;
Hs.5.ENST00000311106.2	EnsEMBL	CDS	34063	34296	.	+	1	gene_id	ENSG00000175426.2;	transcript_id	ENST00000311106.2;	exon_id	ENSE00001206380.1;
Hs.5.ENST00000311106.2	EnsEMBL	CDS	35213	35370	.	+	1	gene_id	ENSG00000175426.2;	transcript_id	ENST00000311106.2;	exon_id	ENSE00001206377.1;
Hs.5.ENST00000311106.2	EnsEMBL	CDS	36780	36913	.	+	2	gene_id	ENSG00000175426.2;	transcript_id	ENST00000311106.2;	exon_id	ENSE00001291899.1;
Hs.5.ENST00000311106.2	EnsEMBL	CDS	39224	39385	.	+	0	gene_id	ENSG00000175426.2;	transcript_id	ENST00000311106.2;	exon_id	ENSE00001206370.1;
Hs.5.ENST00000311106.2	EnsEMBL	CDS	40871	41245	.	+	0	gene_id	ENSG00000175426.2;	transcript_id	ENST00000311106.2;	exon_id	ENSE00001206425.1;
