# Supplementary material for: Reference based annotation with GeneMapper
Source: Genome Biol. 2006 Apr 5;7(4):R29. doi: 10.1186/gb-2006-7-4-r29 (PMC1557983; doi:10.1186/gb-2006-7-4-r29)
Supplement: Additional data file 1 — A gunzipped tar file containing the data set of orthologous genes in human and mouse that was used to compare GeneMapper with Projector and GeneWise [file gb-2006-7-4-r29-S1.tgz › projector/ORTHS/region35/hs.fasta]

>Hs.5.ENST00000311106.2 95753831-95798664	reverse
ggagactgaactcacttccctagggtgaggggtggagaattcatttagatgtttccttgc
tctcctcccacaggaaaccatttttccacaaagaggcattgtgcattttatgggaaagta
atggcacagctccagctcagcaccaaagtgaagagctctactgaggcacaatggaaagtc
gaggtaaataaaaactgctctttccctccctgaatcaacacaacagcttttgggatccta
gatccccttgttgacgaattcttaaaaatatgtttttttaaaatcacatgattaatcatt
ttactgataaacaccctaaaaggtggtggtggcgctggctttgcaatatcggagtataac
tactgatattgttttactgaggttgagaaacaaaggggaggagggaagtaaacttgtaaa
ctaaggtggcttgaatggttaaaaattcatttttaatagtattgctttaacatagacatg
ctaattttctcagacaatttagaacagaattgggacagtagtagcttcccttcttctcct
tactctcctagcctctctctttgaaagacctaagagccttgttcttcatagcaggtgctg
atgcccaaagggccattataagaatcctatagcctccccccctccccgccacacacatga
gataataaagtaaatacagagaaaatggatggaagggagggaaagcactcccagcctttg
attcttggtagttatgttcaagtggggcacttctctttgaaaagtgaaaatgtttctcac
ggtacagaatttatgggcagacaaggagcagacttaactgatcccagcaaacagttcctt
ccttttcctaatccctggctgcttattttagccgcttctccgccccgccgggaataccat
tcggatcttagtccaggtagatctgacgtcaagagatggctttcgtcgatttgacgtgta
aacactcatttccattctggctgggaagggctggggctccactcagcctggagaccgaag
cgcttcactgagcgctcgccgccgcccagcctctcctctcgcgcctcctagctcttcgca
gagcaaccaggagccaggagtggtctagagcccgagggtgggaagggggagtctgtctgg
cttttctcctatcttgcttctttttcctcttcccttcccactcttgttcaagcgagtgtg
tgagctatggagcgaagagcctggagtctgcagtgcactgctttcgtcctcttttgcgct
tggtgtgcactgaacagtgcaaaagcgaaaaggcaatttgtcaatgaatgggcagcggag
atccccgggggcccggaagcagcctcggccatcgccgaggagctgggctatgaccttttg
ggtcaggtaagagtttccactttcaagaaactttctggggccccaggggactggcgggac
tggagcgcggtcttccaagtgggagccccaggttgcactctccagagcccagagtagcaa
agagcaaggagctgctccagccctcgcccctgtcgcgcttggagagagagaaagcttgca
ttatttactgtttaggctgggcgcagccaagcagaaggaagccgctgcagctgggtaggg
cttatgcttactgttggccgctctagaattgaaatccgttcccgcgcggtttggaagaaa
aatccctccacgcttgttcagggaacttgagatacactcaagctcttaccaaccaagcgc
ccccgggagaagcagtgcgctccatcccccgggactgaggcggtctgcgtcaggagccgg
ctgttgccttcttttcaatatggcagcatcagatccaagtcctgatgcaaggggctaagc
aggcttggggctgtccgccctggcagcctgtaagggcacgcccagggcattggaagagtg
ccagctgctgggactcgcgaccaggaggttgggaggccgcggagtagcctgggaagctgg
ggggagaaatggtgggtgaaagacacgggaccatctatccccgcgactctctagggagct
ccggcttttcactgggaacttataaagtccaagcttcataactttgcccggccagtccca
ctgcagggtcgagatgccgaactgactatggggaagggatctatttctttcttgttcttc
agccaagtacgtaatcgttttcccgggaatttcagcttattgttgcctgtccaagtgaag
gcttggtcgataggtagctggttggaggtgggtgggcgtcaagacattaagtgggagact
gcttatagctgagcgattccgaggggaccctagggagtgtgacttctagtctagagcttt
cctttccttggctcggaatcaagccctcgccccctgcttgggaagttggtctgcattgaa
gcgtgggaggaggcagttgtaaaacattttggcgcgttttttctggaggtggtggttgag
acgccgctggagtcacggatgagtaatcggcgggggcgttggcgattctgtagaccgaac
cctctggggaattcgcctgctcttgctagaggcttcattctcaactttataaaccaaatt
gtctttgaaatgcccgaaaggaaaatcaatgcagattggcttcctggtgtcccagcagca
gatgagtcttttgcttttggccagcccttgccctcgtgccaggctccgtgttaggggctg
aggaataagaggagggaaagaaacgctctcaagtaatcaagaatctagaggagactagct
tagagataaatgattgcaactgattgtaatttgtgtaatcatagaagttgtacttgaagt
ctcaatattcattggttgaaggaatgaaagtagtagggaattcgggaggggtgaatgaaa
actgcccaaaggagaaaacatttgctccgggaacagaagtcaaaggttgccaggagcaca
taatgagatcggagaagacagtctaggcatagaaaacagcttgtgggaaaacagtgagac
ataatacagtttagtagtaagtctgggaattgcacgcaattattaggaatttttgagacc
caaagagggtatgagtagcagaggaaattgtgctggtgggtactgtggacatcatacaaa
tcatgtatgacctatgggggtggacactggggatttaattgtgtattccttgagcagcta
ctgaaaggctaaatagcactggtaaccgtgtaggaggagactggggaagacagcaaaaac
taaatctctcttctttttcccacctgttagctctaggcatgcatctaaacctagaccatt
caatgtgaaaactgcttttcaaaataaataaacataaatcttaatagtaaaaaacaatac
atcatcattcttgggaggatctttgagtaagggatagcatagtcacaaaagcattaacaa
atagtgggggaaaaccatctatatttatatatgatttacaatactatctttcctctaacc
atttttagttaagatggcattactaacaaaagttttaaaacaaacttaacaaaattattt
tattagaataataattctttgtagaaggctgatagcacgttcctggttctgcttatttct
ctttttgtttaatattactaaaattacactaatttagcattactatattgggtaccttat
tgcctcaggataaagcttggattaaggtagtgacaagaagaaaaaccagttgacagcaga
gaaaacagagctaagcactggtgatctttttctgcggctgctgatttctctccccagttc
catccacagcttataggaagattcactgagattcaggcttggagcagggcctaagcttct
ctattttaaaattctctgggcgatgagaatcaccaatttaaagaacacgtttcttctgta
atatactgttgtcaactgtttgtttcttaattttaaaaatgcagggttacctagaggatt
tggtagcctcaaatttagtactgagtaaagggagactagctcaaaagaataatgaatata
gtcctaaatgaaccaaagatgtcaatagatacccggagaagtacaaaccctctaaagtgg
gacaactgccctaaatgtagcatgttcttttctgaaagccttgaattagtggaaaatcaa
acgatcactaatagtggctaatagcaatttatcactatgaattcaatggctacattttat
aacaacgataatttattttagtggaaagtggcactgaccatagatagtatcccaggtgtt
tgcctgcttaccacaaataattgttctttgaacagatatatttgattaaatgagcatttt
aatatgatattgtcacacatgaaaaacatgtatttcctccaatgtgtgtaaaatagaagc
atcactagcctcctactgtgagctaatgaatatactgtgaactcaagcaataatattctg
agggtcatcttaagacctctatcagtgccttcttcatgaagaatgtggatggagctggag
gccattattgttggcaaactaacacaggaacagaaaaccgaataccgcatgttctcactc
acaagtgagagctaaatgatgagaacacgtaaatacatagaggggaacaacatatactgg
ggccttttggagggtggagggtgggagaagagaagggatcagaaaaaaataactaatggg
tattgggcttaatacctgggtgatgaaataatctgtacaaaaataccccgtgacacaagt
ttacctatgtaacaaacctgtacttgtactgctgaacttaaaagtttaaaaaaagaaaaa
aaatattaatttcagataccaggaatgggcttaataaaagttgcctatctctaagttagc
tgagttttaaactagtccatatatacttgtttgggaacgtggatatttattttatttctt
tccttttatagattggttcacttgaaaatcactacttattcaaacataaaaaccacccca
gaaggtctcgaaggagtgcctttcatatcactaagagattatctgatgatgatcgtgtaa
gtgttgtacatttgtcttcaaaccaatactctagcttatctgctttctttatgatttcta
ataaaaacagaagcattttgcaaatgtggttttttttttattgtgaccaagattgtttat
ctgtattatttctaatttctttccataaaattataatggcacataataataacaagattg
ggttgaattggttgagccaaagttaattttacacatatatacgcagtttaattatataat
tacatatatatctaaagttaattttatatgtacactcacaaattcagtctaagagcatga
aagtgaatatttaaaatgagagggcagcactaataaaaatgtttgacaatacagtcaatc
aacaaccttttattaggtacctattatgtaccaaacactttaataccaatgtgggctcaa
agaaatacatgggccttactttcaataacatttcagtataactgaaaaaaaagtctatta
tttctatttggttttgctgtataaggagctagtgtttatgagagaactgtaaatccatgt
cttcatgaggcaaatgtttccataagtaatctattgttggatccaaaccatctgatctct
tttcatcctagtttgtatcttggttcaatgattaggttacagcagaaataaatataggta
aataaggtagaggcagtttgaatagatagctaatgtacctattgattttgaagtctattt
tcaaggtcaacaaacatattagaaaatgtttactatgttgggagtattgtaattttcata
cagtgttgccttttctcaaagaaatgccatactggaagaaatttatcctgattcgcctga
tatctgtgtacataatttttgttacctaggacaacctggagaattagaatgagagatcct
cttggtgagaggattaaaaacatcctttcaacttcccagggggaaaatatatatatatgt
atgtgacagaaaggtgatagaactgttgaaagtagacgaaattcatgaggactgtaagat
aatttgcccttttattcattctgaaactgatagaatttttaaaagaagaagaaaaagaca
aattatgagggtagggaatgggaatggcctgggtcaccagtgttcgaatgtaaaagaaac
aacaacatcctgacaatgctgtattaggaccacggacagtgaccgtatagctcatctaca
cccactgctagctcttttttgtcaagttattgcttgatgtgggagaccaaatcagaggcc
ctggaccttattacagaagtttcttgtccactgaggtcttcccttactcacttcaaggga
gagggctcatcgtgtgtgggctctgaaaagcagaataacttctagcactctggctaggct
tagtccccgggctaagcagaagagagatttccttctttgcctaaatgcatgcccaaactg
catgcccattaatgcacatagaactcaaactgacctgccttctcactttcataggagaaa
attggacagaatagagcatacctaactgttattcttactcaaagtatctcatgacaatga
agatggcccattctactctttatacatccccttgatagctgatttggtgggggaggggtg
gaatctcaagacattatgaaaaaatgctaagaattccttctccagcacaggtataacttt
gtaaaaaattagcccaagaataattttattttaggaaacattctggaaccatagaaactt
gcattggaaggttgaattagatgatcttcaatgctctttccagatcaaaagtattattta
taattaagtacatgatacctataatgcataatagaaagacactaccaattttcctctata
ccattcagcctgctcttctagagattaatacatgattctgagttaatgacattaatcata
acactgttttctacaattggatgtttatctgatcagacggcagagtgcctcctcttatat
cccatttccaaaaaattgctcttggttttcattttattgctcttttttgatggaggataa
tattctttcaaatcagccctgtgaaatgcagcaacagtctatctttacaagtctgttaat
aaaatctccaagtgtaagtgaccctctacctcaaagattagtacttattccctagcagtc
agcttccagagatcaactcagatgataggcagcattccaagcattgaggtattttaagcc
aaaacaattaagcttgaaaatacaagcactttaaaaataaatcatagtgactaatttcta
gctttcaggttcttcccattatttttaataggtttgcagtatatttttaattgaaaattg
agggcagtcttagtggatggttttatccttcagttgcaaattatttttcggtttttattt
ttggagctgattcatgagtactctcacattaacaatattccaccacacactgaattgtca
tcatgcatacagcagaaaagatgtgtttggggtaggaaatagtcatattgccaagaaaaa
taagagtatagaattatctcataatgaatataactacaaggcagcccctcactctctcag
ggcttcaagtataatagtattatgctgtaaatatggggcaggtaattttcgtattgtcag
atctctttgcataatacatgagactgaattaatggtaagtgtgcgtggtcagtagtgctc
attcatcacccaggatctgtgtctcatattaaatacttttaagcagaggtcgaagcacag
gggagggagtttcaaatttgcatggatacagcaccattcttactttataaaatatttgca
atttctacctgttgtatgtaaagacagagaaattaatctataaaagcattataacagcag
tctcttggcttgttgactcaatccataaaagcagacaaattttcagccatggagccctga
aacctcaatataaaaatgagtattatggtccatttgctgatgaaagcagactgaactttt
gcttccactgtaaccacaatgtaaataatttagggaattatcatttcactgactgcttct
cctccccctaaaggtgcactttactgtaatagaggaaatattcatctccccagtgggcaa
tcccttcttctcactgaggtgccagtttaatctgtagtcaaatgaaaatattgcagagct
gcctgaactctgatgggaagggtactggagatagttagaggaagtatacagaggtagata
tttgacttttgattttcttgctataaaaatccttgtaggtgatatgggctgaacaacagt
atgaaaaagaaagaagtaaacgttcagctctaagggactcagcactaaatctcttcaatg
atcccatgtggaatcagcaatggtacttggtaagtacctacagaaggactatgtgggtgg
gacctgggacctggcttctttatgttgttacatttgcaacatggattttttttttttttt
atgatggagaatttcatagggagctatattgtctggagattagggctgatgggatcttct
tgatctgcctcttctgttttgctgagtaaggatgttggaaacagatatctttagctgctg
tgaaaaaaataggttgtattttttgtcttcttaagtttatttgggataaatgcagaaaaa
taatatcttgcaggttagggtttccaaaaacagtacttgtggcaaaaatctcatttggtt
aaagttattcttcagaaccctttaaagcactcacagagtatagtgaacataatttggcat
atacaaccctgaatgacaattcttatatgacacagatgagaatctctgaaagaggttaaa
agaaggaacacaagaaaagtctattgcaaatgtctagacttgcaaaccattctaccttta
agatagttaccaaatccttgagcgaagaaattgttaagtgttgctgtctacctgcagggt
gtcctctcttctgtttaatgttacgtctgtatggtagtagtataggctaatagaaggatt
tgttgttgagaattttataaaagattatttctcttgaaaaacacaagctaagactttgat
actcttgttgcataagggttagaaaaggggatcagtttctcttgaccctacgttttcttt
ctttctttctttctttctttctttctttctttctttctttctttctttctttctttcttt
tctttctttctctttctttctttctttctatctttctttttttttttgacagagttttgc
tcttgttgcccaggctggagtgcaatggcatgatctcagctcactgcaatctctgtctcc
tggcttcaagcgattctcctgcctcagcctctggagtagcttggattacagatgcccgcc
accatgcccagctaatttttgtatttttaatagagatggggttttgtcacattggtcagt
ctggtctcgaactcctgacctcaggtgatccacccgccttggcctcccaaagtgctggga
ttacaggcatgagccaccgcaccgggcctcttgccactatcttaagtatttgctcattgc
agcagaagagacttatcagttaacacttgtgcatttcctgtgtgacaaacactattctaa
aatgtttgatatgaattaattcattttgttctcatgattgtctgtgttgtagaaatagta
attatgcccatttaacagatggaaaaacagagatattggaaagtagaataatttgccaaa
atccatggctgctagtggtgggactataattcacgactccagagtccatactcttaacaa
ctacagtctaaaattgttcctgcaactgacatagaggccttcttctctgactttggccaa
caatctgtgtacagttccagcctcctgtgattcagcttcataccagcctggcaaatactt
gtcaccccaccccccaacctctttatggggaggagggcacaaaagcaagagggcagctcc
ttcactgacacttttgattgtggttatttatagatttcttattgaccctttcaccgggta
cctggcattcttttactgtctctgtctcacatgcttagaaatgtgcttatatctgtgttc
ccttgctaccctgtacttatctcctgtacagtcccacactctgactatcagaaaatgtat
tttaaaaggaaaaccctgaatctcctctcacagacacttaccccctaaatcactcatact
taaaaataggcaatcacattgcaattcctgaggcaatcacagtctcctgagcattccagg
ttctgctttttcctttagaataaaaattctaaaacattcatgaatgactatgcaccaggc
aatataatgagagctcaatgtggcaatggagaatcaggatttggggggagatgaaaacat
cgactatcaaatagagcttccatagatgaaagggttgagcatgttattataaatgaaaga
aatttagggataaaattcttcaaagccatgtagttcaaagagaaggagcacaggtgattc
atcttttcaagtgatgtccatttgggacaatcgggagaagagcagcactctgggggttca
tttggccttactctcaactttgttttctcatttcactgaattggcttcttctaaagagta
gagtgacccaaggaaaaagaaagatgggtctccaggttggaactgaagtgcccattttgt
agcaagcaaatgataattttatcaatgcttcgttgtttttctttaccagcaagataccag
gatgacggcagccctgcccaagctggaccttcatgtgatacctgtttggcaaaaaggcat
tacgggcaaaggagttgttatcaccgtactggatgatggtttggagtggaatcacacgga
catttatgccaactatgtaagtgtgtgccttctcatgactgtgacttagggagctgtctg
tgcagacacacagttagggctttccttcttttcaaggggatgctgctctggtgtcagtcc
ctgggattatgggccaaggttatgtcccttctcccacttcccactagcttatatgaattt
attttgtaccagtgggcattgaaataattcagtgggatcaaaaattgtacaaaagtatat
gtgttgggagaagaaggggcagtgcctacaccaattaagttaccaaaatctgatgacttt
gagttgctcagtgtttggggcattaaagtaatcaaatcaagccccttgcctgagatcatt
gtcacagtttccctcctcacctcttttatgagtctatatccctgacattgtaaaattata
tgaatgtgattccttccatgcaaatccaaagtgaataccacacaatgcacctatgccaag
ctgagaaaggaaaagttttctagaaatgggaaaataaataaataaaaacaatttgcttca
ttgtttattaagtttataatataatatgaacaccatcatatatcttaggtctttagatca
ggaggctggtgtttcatctttcagattatcccttgtttttctctcatcctttccacctat
caaacattccccagctataacaccaagctaaagagccaaggaaaagagaaggaaaaatag
tagcacagagtagaaattaggaatgattgaaatatacggaaagcattgaaaagtaacagt
aagggtatgcgggaggcgtttaagtgtagctattgggttggaaaagggagtggagcctgg
aagcttgtcttgaatttcaagcaccctctctcaaattaaattacatgtttatttagtgtg
cctgggaggctgaaggagagcaccatggacctgagtcccaccctcagccacttctttgca
cctatattcataagagagatgagtgtcaaagtgtcactaactagctttatggccttaggg
aagtcatttaacttctctgggcctcaattttctcatctgaaaactgagatgactgaacta
agtaaactaattccttccaactccaatatcccatgagtgcctgtgaaccataggcttggt
aacattcactgagaattgaatgctggctcacctggctgtgttcatcatctctgcctggtt
tgtgagtaaaataaatattcagtgactcggccagaaactctaaaatgcaggcttttgagc
tatcagccaggatgggaaggcatagggtaagaggcttgggaagtgatgcttttttttttt
tttttttttttttttaatgctgccacagtgttatattttgttgtctctttaggatccaga
ggctagctatgattttaatgataatgaccatgatccatttccccgatatgatcccacaaa
cgagaacaagtgagtaaatatgcatttgtgtgaaataaagtactttacaatgcttttatc
ttgtttgagaaaattataccatatatttcatccacattccagtgctcaggaaatgttaat
gcacaacatccataccacaatattttgttgcttttaaaacagaaaccaaagtttctattt
ttatattccctttggtttatagaaccatattttcattaaacttcttacattatgaaattc
tcctctcaaatgttactgaactgttgtagctttagaaagaatgtttgagacataaagagt
acacactttgagcccatccctcccctcaattcctctatgaatcttttactcttagcaaca
tgctttatgttagtcatgaaaagaaatatatgtaaagaaatggatatgaacaatgcccac
aacttctgacggtggctacagtcaccttcaccagttctctcagaagagcatggccaaact
ccagacagagaaatgcctctgaggtctggcccctgaatccaacacagtctccagggcatt
gagccagccggaagtctcctccagagttcctgctgctataaggccataggaaagagagag
gagacagcacccgactcccagattaactctctgtcccttgaagccacattatggtgagag
aggccaagagccacagaggccaagagcaagatcttctaaagggagaggtgaaagaaagac
ccagaggcaagagactttcaacttctctcctagccccaaagaaacttcacgctctaggca
tgtggaccctcaaagtgtccatgcccatgggagagaccatctttgctcataccgatgttc
tcacagacatcaaggagacactcaaactttccttttcattttctctacacagaagagact
tgcaccaaaatgatcaaagccaaggtcaaaattagggcttgttgctacaagtgaggatgg
aaaaagccaagcatctaacagctcttggtatatgtcacatgaagcgcttctttattctct
ctggatggcactgtctcttggactgttacccaacttgggtcagacaagtctgtctctgtc
tctctctctctctctctctctttctctctctctctccctctcttccttcctccctccctc
cctccctcccttccttattctccctcagaactcccaagtggctggtgcagtaatactgat
ctaaagttatttctttctttggatagtcttccctccagaaagccaacaaaccccaggatg
ggaggctggggtacatggacttggcctcaacttctgggtgtttatttcttccttggggaa
aatgggaggcttgtggatagttcagggatatgacttctttccgtaccatttatttctttg
agggtgactaaaggggttaaccgcaaatatcccttagaggtgaaaacattccagtaaaaa
cacaataggaaccactggcaagggtacctttggagcaaagtgggagtgtttcgagagctt
acagcagaccctcagacaaactttttgctatatgtctgaagcaggataatgcaggaccag
taaggacatctactcttttggggcacagccttgcaatgtagttatggctttgccaattcc
cagagtaaagggtgaccttggagaaatcacttacctctctctgcctctattccattttct
tcccctaaactgggtgacaacgtaccttctccctatgtttcttaaatgaacttcctgagg
aaatggctaataagcacttggaataataagccttcttagagtggagtagaaacaactttc
attccacccccttggttaagactacgggaaatctgttcccagacacttgaggagacttag
atggaggcactggctccttcctaggcagtatacggtccttccaggcagatcctgggtctg
gccccaggatccagtgtgggtgataacttgtacgatggctgcatagtgggcgaattcttg
atgaaatgacattctctggagtttttccagtcaggagatggaacactcagaccttcctca
aaacaaaggggatctcacagcacagcatttataatagttgttttatatatatgaatataa
taattaaaataaaatataatttccctgactcagggagttacctgcaaaggccctagggaa
gcagcccatataatgctatttgttttgtgcctgaaagccctgagcttccagatcatagcc
tgctgtgaatcttccacacagcattgagagagcatgtcatagcccaacagttaagagcag
acttgggagccaaatttaggtcaaattttagatctgccacttagtagttgggtgatcttg
aggaaattatttaacttctttgtgcttaagttttatcatcttttgaaaaagaatctctac
ttccttgagttagaggtattaagtgagtgtatatatatatagagagagagagggagagag
agagagagagagaggtattaagtgagtttatatatatatatataataagtattatataac
atatataatacttcattgagttaggggttaaagtgaggttttatatatatatatatatct
cacttaatatatatatacatataaactcatttaatacctctaacttaatgaggtagatta
tttatctatatctatatctgtatatctggcatttaaacaaattgatttgtttaaaaatta
ttccacaagatatttaaatactacccttattctggttaaaatattcttgtcacacttgtt
atttaagccatatatgtatatgtgtgcatatgtatatatatggcttaaataacatgtgtg
acaaggatatttggcttggacatacacatatatatggcttggacactggtacacaaaaaa
gttaagtaagtgtttgctgtggtgatgatgatgatgataatgatcacagcttctcattta
gtaactgaggtagaccttctttcagtgagaaatcaacatgacaagaataatatcatccga
tgggagcagcagagacaagtcaattttctgagccaattcagaatctgctatttggaaatg
acataatgagcaactctctctcaggatcctcttgactatcaaccaaaaaggtggcatcct
tatcatttatcagaaggtataataaaaagtagatttgccttctagcatgttgtcagacat
aaagcccttaggtttagaaaatgaatggctccattttgtcttggcctttacagcaattgg
agaggtattataccccaattccaaggttattatctcttcaaactatcagtattgctgttg
ttctttattaccacgtaaatgagattaatagaagctacatttgaatgctactctgaaagt
caaaagaggaatcactaaataataaaatcttaacagtgcaggtaatgcttaccattaagc
tggcataaatctgtattcattatttcaacaccaattacagattgtttttctagttaaata
acaaatgtgacaaggatattttaaccagaataagggtagtatttaaactatctcatggaa
taatttttaaacaaatcattttgtttaaatgccagttactaccattgttctaagataata
gaaagttctttactgcagcacctcacttagaaaagaaaaagagctgcggcctataaagaa
tgacataggaacacttttctttctctcaacgtttggaggtggaacctgaggataagagga
ggaaaacatgtcaatgcatatttgtaccatgatcctcctgcagctctcactagagaatag
tcgtccatatacaaggagagataaataataggtgctgtcacactgcatcattttttagga
caaaggcacaaacctggggatgtctgtcagcagattgattctgttggctcaggctgaaga
cctgcactggattcttttgctgacctgagccttgtctcccatcctgtatacatggaaata
tataagaaggcagtggtgacttctggaagtacatttctcagagatgacaactgaattact
ccttctactaaggcaaagagcgttcatccatccacaaagcataagttgccttctgtatgt
tcagatgtgtgcacttttctcagagaatggtgtggtcaggacagcttcagttgcaaatga
aagaatcctaactcaaagattaagtaacaaagggattttaaaaatattcacccaagtgat
gttctagtttctgatgtttcaagatccaagagctcaaacaatatgttctcaggacaccaa
gcactctgtttccatctctagtgctgctcgcctctgcttggcttcactttcaagagaatc
ctgcctggcagagcaagacccatatgactcacatggaacttaaagctcataattctcaag
aaagagtggggtttcttccctataatctacatcagtccttgaaagttgtctgagaggagg
ggccccatgattgaaaaaaatcacaaaaagtcaggagggctgcttccccaaacaggaaaa
tgctagcatacataaaagaagcaggtgtttgctgcatcaggaaagatcttgaattaaaga
taattatattgtcctgacttagaattcctagccaggattaacatgaaggagcaggaatct
tattttgtggaaggagaccaggaaatcatctttgctacttcaggaaaaagagaagttgaa
caattcttcttgatggccagtcaatttaggaattttatattccatgctatgctgaattaa
tagatggccagtatagtagaattgaaatgtaactggccaacattattgctccgagctaac
ccttcctctctttcactctatgttggtatatctggtaggctcctccaagccaccaacagc
cttcacactcttacaggttgtttccacaatagaataaaatcacgaaataaatgaattcac
attaatgtgcttttggcttgttggccctcctgagtcaggatggtggtgggaaaagacaat
tatcatcctcagaatttcagaatagatgctttagtggtggaatttggtgtttggaagacg
catttttcttccaaatactctgaaatcataaattaccctctttgcttgactgcaaaacca
atcatgttcaggcttctggccccagttgggatttcaggagcatcttggctttccaattag
ctggtaatgtcttgcaaatatctcaagctcctcttggtaccagataatcttcagacattt
tagtgtggcatatatttagaggagaggaggagggcttaataggggacttgttctaggata
tcctactaaggctgatcaaggataatctaatccaaggcagtcactagggagaaaagtgag
gagccactttgctaccaaaaagtacaaagcagaagccatttctctgaaattgtttctgaa
tgtcagagttcttataatagtatcaatagttaacactcactgtgttcttactatctgcca
tccactgctctaagtgttttacatataatttgtcatgtgaccaagcctttgcagacaagt
aacttacccaaggtcacacccttagtgaatggcagaagccagaatttgaaatcacatact
ttgtctctaatacttgtgcccttcatctgaacataagttttatgttatactaatttaaaa
caaacaaacaaaaacagtaacaaggccgacaaaaagttaatatacctatgccccattaat
tcattcatatgcaaaacaaatgtttgttcttctgtatgttttataattcttatttttcaa
tcctcagacacgggaccagatgtgcaggagaaattgccatgcaagcaaataatcacaaat
gcggggttggagttgcatacaattccaaagttggaggtaaaacagaggattgtccctata
gcttggcattttaatgtgaagcttacatcacccattgtaaatgggggaggggagcttttc
tttttaacaactggaggaacaaattagttccatgccaaagttgctacaggacttgaatat
gatttgccagcgagtcaatagatatggattcctagaaaatggatagttgaatatagccta
tacatctttgcaggaaaaaaaaatgtggaaatgttgaatagcatttgaaccaaatctaat
tttctctatgttctgatttagaatggtttgttattgagtgcttgctaaggaaacagaagg
aggaggtaaatttaggcaaagacttttcctgcctctcaattctgtagaagttcttcactt
tatagagaagaacagcttcaaaatttaaaaaaagtacatacttattatattaaatagcca
aattttatcttttatagcaaggatgtaggatttaattgttttcatcagtgtccttatggg
gaaacacatggtaagttgcattagggcaactgtggacattttaataaagaaacgatttac
aagaattagagaaaaccaacaaggggctaagaagtggtaggcagatgttatcacctttag
cctcaaggagcaaagggaagaagtcagcagaaaatagagagggaaagctgtggtcacagg
agagagccactggataggccttgagtacaacaacagagccacttctaggcaaaggggatt
caggggtataggcacctcattctcctcttgattcccaccctcttgctggtgtcttcagtt
ggctgaacccaatgggaagacagagcccattgatgcagtccatgttctaatggagaagag
tggaaagtgtatctgcaggggccaagagaaaagaaaaaactgtctctcctctttatgcta
tcccaacctcaggctttcatgttatgttataagcttcaagtttagtttggttttcaaaaa
ccataatcacaaaaagaatcaattgtagaacatttcaattacaataaaaccccattaaac
tctacatgagtataccttgcatttggttatgcatttctttttagaaaccaaataaatata
catcgtgacatgtaatgcatctttcatgaatatagggcactcttagaattttaagtgtca
ttcctgattcctttgatactaacatcttcaaagtgttctgttaatttttaaaaaaaatga
agggagaagcacaaattatgtaattagctagtaaaagaattcactcttttagtcataatg
aacgaaacagctatagtttgtgaaagaatcatctgatcccttcattttgtagagaaagaa
tcagaagcaagctgctcaaggtaatgaaagcaagtttgtggcagtgtagaactgaaacac
aagattccaagcctactgatgttttccattactccatcctttgatggtctggccccaaat
gcattttttaccaataatcttcatttattaggcacctattgtatgtcagttactctacaa
atattataggcagtgtatcctggtggttaacagatttaggggctagatttgtagggttca
aattctggctccccagtttcaagctatgtggccttgagcaagtcactatcccttcctggc
ctcaatctctccatttataaagtgaggagaattacggcacccacctcaaatggtggttgt
aaggtttagatgagtttatacatgtaaagcctgtggattggtggctgcatatagactatc
atgaatgcacatgagctgttattatcatccctattttacagttgaagaaactgaggcaca
gagggttaactggcttgcccaagattccacagctggtaagagcagaactgggattttttt
tttttttttttagacagagtctcactctgtcgcccaggctggagtgcagtggcgcgatct
cggctcactgcaagctccgcctcccgggttcatgccattctcctgcctcagcctcctgag
tagctaggactacaggaacccgccactacgcccggctaattttttttttttttttttttt
tttttgtatttttagtggagacagggtttcatcatgttagccaggatggtctcgatctct
tgacctcgtgatccgcccgcctcggcctcccaaagtgctgggattacaggcgtgagccac
cgcacctggccgattttttttctaaatgcattttttttttttttttttgagacagagtct
tgctctgttgcccaggctggagtgcagtggttgcaatcttagctcactgcaacctctgcc
tcccaggttcaagcatttcttgtgcctcagcctcctgagtagctgggattataggtgcgt
gccagcatgcctgactaatttttgtatttttagtaaagatggggtttctccatgttggcc
aggctggtcttgaactcctggcctcaagtgatccacccacctcggcctcccaaagtgttg
gtattaaaggcatgagccactgcgcctggctctaaatgcatttttgaacaatttcttttt
tacaaatacaactttcactgatcatatcaatttcatatcattttacctttgctccatagt
aaataagtgtgaaaatctaaggctgtgcactttattgtattatgagcctgaagccagaaa
taaccaggtagctgcctgtaatctgtccagattgtttttgccttcctggctcttgaattc
ataagtctgatgacgggtgacagcctgttggaaagcacaaagagctaccgcacctacatt
gtcctgatgaaaaatgattccccttgggggtgaaatccatggcaatgatttcatccttga
gattatttagaagaataggaagcatgttccttgaaaatgtttcttagcaaacacatgaaa
ggatggcctctgggttatttttaatcagggcttagaaacaaaagtgctttccctatttgt
tagtttcctgttgtgactagatcttttgaagctacatgtttcctgtccagagtccttgtg
tggcgtagactgggccacagccatttgtgggacagccatgaggaggtgcatcaccagagg
gctgcttggagggtctttctgaaagctggtctgtcatttagttggggtgggagggagggc
aaacattttgtaattgacaacaatcacggccacttcctctcatccaaggatgctgctcca
cttcagactcaatgcccagagcttttgctgggaagagagccttgagtgggaccaaaaaaa
aaaaaaaaaaaaaaaacatcacagctgcctacacagtgcatggtattgcatagtattatc
tctaaagtgcgacaaaaaagcttatgggggcagcaacatgttccttccttctgtggtgtc
agtagctgggttacagaaattggggacatctatctagtagttacctggtttttgactctt
aaaatcctttaaaaatacaaatagtaagagtattgggcttttgtccatgtacatactgac
atcaacctttgtgtgtctttgtttattttgtttctcaggcataagaatgctggatggcat
tgtgacggatgctattgaggccagttcaattggattcaatcctggacacgtggatattta
cagtgcaagctggggccctaatgatgatgggaaaactgtggaggggcctggccggctagc
ccagaaggcttttgaatatggtgtcaaacaggtaagatgctttacacagacccacatgaa
atgaaacctgaccatctggatatgaggagaaggaaagaacacttaggttacatggaataa
cattgttgtggatttcttaacaaagtcctttacaattttaaatgcacttagagggccaaa
tcattcttcagagggatgggagttaaggcttaagaaagttttccctatttgtggccaggc
gcgatggccaagggaggcagatcaattgaggccaggagtggccaatatggagaaacccca
cctctactaaaaacacaaaaattagccaggtgtaactaggttgcactgttctgcaaccta
gtttagacagtgaaactgtggtctcaacttagatgcctatagtcccagctactcgggagg
ctgaggcacaagaattgcttgaacccagaaggcggaggtagcagtgagctgagattgcag
cattgcactccagcctgggtgacagagtgagaccctgcctcaaaactaaatataaataaa
taaaatgaattttccctatttgggtctgaggttgaatggaaatttattacttttagcata
tttattttaaaagtgcttctggacatttctttctccttactcattttcctgctgcttttg
ggtttttacactagtaaaaaactactcagtcttcttccaagcgcggaaatgcttttcaaa
tatagaaacgtgttgccttctgctctgcacgtgcctgttgaatacctgtgccttggttgg
attgctctgtcacttgggtttactgtattcttgcacagattctaaagccttgtgctccat
aagatgaaacaaaagtagaaactctggagagcacaaattgaaaaatcatagaaagggcgg
ctttgacgagttccattcaattgaagagtcccttttaatgcagctgcaaggcagatctga
ataattcctaattttgtcattctatcagtcagccagaagattgaagcagaaagaaagaga
ggaagttcaaagatttaagtgcagtgacataaactaagagaagggtggaaaaatatgagc
aagtgcaaaacgctagattatgaatctgcataagaaagaaaagcgtgtgctcagccctac
cccaggagggcccagagactggcagggccagagtccagtggcttataatacacagccttg
tgagatttccaatatcgaagccaaaagatctggaattgaaaatagatcccaaatagctgt
ctctgagaatttcacacatgtagtcgttggggattttattgggatataacaatgacccca
atagatgataacagataatatgcattctggcttttcctttaggggagacaggggaagggg
tccatcttcgtctgggcttcgggaaacggggggcgtcagggagataattgtgactgtgat
ggctacacagacagcatctacaccatctccatcagcagtgcctcccagcaaggcctatcc
ccctggtacgctgagaagtgctcctccacactggccacctcttacagcagcggagattac
accgaccagagaatcgtatgttgcttttgtctaattctctctgcttagttaggagagcgt
ggcatgcatgtgaaatgattcccctaactgacctttggtacgactgattcgcttaagctt
gatgtctcagttgggagaactcacacttactcacttgaaaggctggcatccatcagaaag
ttttctctccagggataatgacacttctgccaagatgatcttcccctctgtcatttttaa
acccagccttgagaagccaccaaacctgtcattacacacagcggagactccaaatgtctt
ttctgcttgtctgatgcctccctggaaacagccttaaaggagatctcagggttgtagggg
ctttatcacccttgtacttgctgatcctttaacagcagggatatagtctgacctgccctg
tcgcagatgataaaaatacagagtctacaccagctatgtctcctaagaatggatgacctg
caggaaaatagcagtttcagtgtcccctgaggtgaactgctcagcatctgggtaagcagc
tcggggaggtcgtatgctcagagagctcctccagcccacgcttgcctgcgcctttgcttc
catgagtcagacggccaagggcaattactggatttcccttcaagggcatgacgatggagg
ggcatttaggggctttgagaacaaagggagacacctttaatttaaaaaatgtaaggcccc
caatttaactcctgacacagaaaggaccaactagctaaagtatatagatcctatctcagt
gaaatagcaggtcatgatctaattagagggtgggtgaaccctataataatgaccttggaa
tgcgtgcaagattcctattaatggcatctcaacaaaattgtcaacacgaacatcttcttc
atacaggatcacttctgcaagctagtttagacagtaaagctgtggtctcaacttagaagt
gtgggcctgcttctcacgcgcatctcttcagctactcaagtaatagacagtggcattcta
ccgaggggttttatggcaggcacattttaaagggtttgaaaggggcatatcagacatctg
ccccacttgtcttcagagcccctggctgttgtcatttccctgggtgtccagagctgcctt
tagaaaatggcctgttgggcatttcagaatcaccatttcacagactgttccttatcttgg
gtaacctgcactgaagcagaagaaagattttctatctttgtaaaactccctccttaagaa
agccagccttaggagagacagctggtggattctatttgagacagtctcagtaacataacc
tttttcttacgcaaaccttttcctcagcatagtcatctctgggggcttgcttgcgtcaac
aggtaaaaagggcaaccttgcttccgcagccctctgaggagcagagccatcataacttga
gaaattcagcaactccaagcaggaagccaatggaggtgataatagaacaaattatttttt
tacacctccctcccacacatcgaaatctcgagctagaacttcggtgctggagcctgggtg
ggtgtcttgttagtaatcccttggcccaaccagcagcgccgtggtccttaaggcagacag
gaagtcttttcagtttcttcccttcatctcagcaatctcttcattaccctaaagttagcc
agggtaattccttacttgcaagaaaattatgtaaaactactttcacagagaacatctcgg
gtaagtctcgcatatgagtcagaaaatataaatcgcattttacagatggggagccaaatg
acttgcccgaggacaaatctattaagtagcagttagagaatttgaacccagaactaagtc
cagcacactttccattttaaagacccatcgttttcctcaaagtgtaaatgtggacaccaa
ctcacaggtatcaaatctagttcaacagtgagtgcaaactacatattaagcattttttgt
gcaagtagttcaaatggctaaggccaggatgtcttcatatccttgggctgaagaggcagc
caaatgtcaatctgaaggcaaaagggaattttgtatgagacagaatttctaaatatgcca
gaccaaacacaatggacccgatgattaatgggccagcatgattcacagtgattttgaaac
tttgttttttatagacagcatttcgtttgggaatctcagaaaagaaaatattcgtagtgg
gagtacttcatccccagaaaaggcatcttgctgccagaattatagagaagttgcatatag
agggtgaactaaaatatcagcagatggcaaacatccgcctgtggtttagaggagaaagta
ggcaatcgaatcagctgagtttcctggtcatagcagatgcagcctttggtacagttaacc
cccaagacaggcccacactcctcacgtgttctccctgcctttctctccttcctgacgtca
tccagacgagcgctgacctgcacaatgactgcacggagacgcacacaggcacctcggcct
ctgcacctctggctgctggcatcttcgctctggccctggaagcaaagtaaggcccagaaa
gcttctaatcacctttacaaaggctgattctccttatttttaataacacttttttttctg
aatacatggttacaggagaaattttggaatactgcaaataaagataagctctttcctgcc
acttcgaggtcactaaccatagttaacatctcaatgtagatttaatacacacacatctta
caaaattgggatcttaatatagacgttattttgtaatctgtttttaaaacccattctaca
atatattaaacatactttctcctgtctaaatcaatatgctttgacctttaaaactcatgc
tatccctcaaatcttcttcccactcagctacaacgccttttgtttattctcttccagcag
gattttgtttaaatagtttccagtgggcagtattaggaacaagtttaaaaaactcctttc
tttgaatatgtaagcctagtcctggagctgatataaccacatcaggggacatgagattta
aaggcaggagttttatattttcacagtgttccattgtataaacacaaatttccttaaagt
catctaatcatgcttaaacaccattgtcagtaaatattagttgtcatctctgacaatttc
ctcaggataaacactcagaattggaatttctgggtcaaagggcaagcatgttttaatgat
ttttatatatattgacaagatgctgccttgaatgactataccattttatattccctccag
gaatatatgtgtgaaagtgccagtttccaaaacccttgtcaaaactacttttattatctt
ttaaaatatttgctatgttgataggtgaaaatggtatctcattttaatatgcttgtattt
aattactaatgaagctcaatatttcatacccttcagctctttgtcttctggggttgcttc
tttatggccttagttttgttttatggccttggttcacaaaagctagatgctttataagtt
tgacatttaccttttaatttgtttctatgtaatttttaatgaaatgtagttaatatgtat
gtagttatgtttgtcagtctgtttctttaaggcttcttcctttgcttttatgctcagaaa
aaatcttcacaaccccaaattagataaacattaattatatgtcttttattatggtttctt
taccatatttaaattctaaatccctctggaatttattttagtgtatgatgttaaaaaaag
atttaactttttttttctcataattacccaatagtccaatacttaacacagaggaaaaaa
attgaactgtctcacactgcacatcacagctttttatgtgtcctcattcctgctttctga
tgtgtggtgacagtgaatcttgaaatgtcaagtcaggtgctatggttgcatattagaaga
agtgattaaacttgtaaattactattatccttcctaataaggagattatcctagaataaa
ttacatattctctagagagagaacaaagcagtgtccttatgtcatattcagtagactcag
ttcgtaataacagaaaggaaaaatatcttggcctttgccatgactggaaaagccctgagg
ttcctgagcctttgtccaggagagtccagtttatctctaggatccctggggcttcctatg
gagatggggtatattcctgggtatctcggctgtgagatggctacagtggctaagcaagga
agtctagcaaggctcttaccaagagtccacctacttggaggggctggcaagatgtttggt
aagggaagaagtaaattcaggtgctcaattagaaatagatattgggccctccagaaaagc
tatgttcagaatctaagttcacttataataggaagtagatggacaaaagacaaaaatcta
tgaacacaagctgagactggcatcagcagatccaaattaaccgagaaataattgtccaag
cagtgaaaattgcaaggaacacctggcttcaagttctagctctaccactagctatgtggc
cttcggcaagttaatttacttgtggggttcagtctttccatctataaaatgaaggggtca
aacgagacctttttttacaaacttcttctcttcctaagattctcagagttgagattgaaa
atgtcagcctgcataggtaatccaacatgaattgttggggtcagtgatgaggggtctgga
ctggaagaaaatagggtcctatggattataggatcctgtgcaacagacttattatattta
agatttcaaaacacagactactaccccagggagctgttaaaagaaagcaatcttaaaatt
ttatgtctagagcctttcttctctatccaacacctgtcagatgcatgtaaatataactag
ccgtgcctagcccatccttgtatagtgaccaatatagtagaaatatccatctgctgaaca
gaagtaatgccaattttatgtaagagctgaaattgtaaaagtgcaatccttggtttctaa
aacctcaaggcttctttttctgtatagtggaaaatgatcctatacagaaaataatccttt
ccttttctttttcttttggagacagtgtctcactccgtcacccaggctggagtgcagtgg
caagatctcggctcactgcaacctcaacccctccggttcaagaaattcttatgcctcagc
ctcctgagtagctgggattacaggcatgtgccaccatgcctggctaatttgatccttctt
ttttctatgtaggagaaaatgatctaggaatgatctagcctcattaatctcagtctctga
tggacagtctctaaagcaggtgtttcatttctgtgaaacactcagatgggttccaagggg
tccatgaatctctttgcaactaaatgcagaattgcttataaatgtatgtatggcatattt
ctggggaatggcttataggtttcaccagattctcagtgttcgtgatttaagagatattaa
gagtctatgatctcccaggtgcttatcataagaatttaattcccttcattttgactcaat
tcatcagtaagataagtatgactgatctatcttaacatttatatccttactgccaaggta
catagaggttattaagatttctgttctcaattgaacatttttctgaactctattcaattg
tctataccaaagctgaatgccagaatttctagacatgtgaccaagctttatcccaaggca
ctcaagaatgagaaaatcatttaatcatgtgccatcccacaggaacaactatggagactg
aagagcccttgcctaaacttatcaagaataatggcacccaatattgattaggttcttact
gtagaccagacacagctggcctctttatatacaatattaattataacgcttacaacattc
ttatgacatagaaattattaatttcacctataaatgggaaaaaataaggcttagagaggt
tgagatatataaccaagatcccacaaagaaattcaaactcaagtctctctgactgcaaag
tctgtgctatcagcaaccacaccttgcagcctcccacagccctgtgagggagaggcaatg
ttgaatggcagcctatcatctcctcaaataaaggagggttcggaagattgaggctgataa
atgaacatgcatttatgagtttcttataagttttctgtcacaagcagactactcaatatg
ctgtgttaaatgttatatagccagagtattggggaatgggaggagaaaaggaaaggagaa
ggaatggtttctggctgaatatgcacaaagaaatactttccttccccaaagcgatgtttc
tcaagtaccagcatatatagtcatcacctggggagtttatttaacatgcaggttcccagg
tcattttgccagcaactattcagaccttgtatctgcctaggagtttctggtattcaacct
aggaattccttttttaacaaatctcccaggcactttttaatgctagtaataccttaacca
agttttgagaaacaaatgctataaagagttacttttaccactgtgttttcctacaacctc
atccacctgtgtttgtgtagaaacccattagggtagttagtaggtgtatcttggagataa
atatactaagagaagaaggaattccttgcataaatgtttgtggcactattattattatgt
agtgagtatacctaagaaagctgtagaaaatagcctcagccttctgaggagagatcaaaa
gaatcagaataatttttaataggtgaggaaaattctgaagtgaaccattgaatcccttca
cacctttggaaatattaaacaaacagataagccaaacttctggtcttattaaaacctgga
gaaagagaaatggactttcaatgctgcatgaaacctttggaaaaaaatcacaacaaaaaa
gtcttgacttagtgggttgtgaaatgttagaaagtccaagttagaaaaattttaagatct
aggctaatttaggtatgattagaggctgaaccagatagctcctaagacttttcactctgg
aattttgtctccaaattacattacctacatctcttctaattagaagcaatgcttaattcg
gtgtttaattccatacccttattttctgtaaacatatctttgattagccactcaatgcag
tgtttaaaaatttaattatcgtggatgtcattgagcacaaattaacaaaggaaggctgtc
aggaatgagttgcactgttgttagcagctccttttcatttatgaaatacaagcacacgaa
tgaacaataactctgttagaaaaatacaccggggcctgtcatggggtggggtgagtggag
agggatagcattaggagatatacctaatgtaaatgacgagttaacgggtgcagcacacca
acatggcacatgtgtacatatgtaacaaaactgcacgttgtgcacatgtaccctagaact
taaagtataataataataaaaaaagaaaaataggtttttctaattgcatgacaatgaagc
tccttaatattttgcagagactagataaaggaaatttttaaaacaaaataacctgcaact
gcatataaaataaatgctctactacagaaacataggacacacatgctatatgtgataatc
atgattatcagcaccttgccttaagcctcctcagtacgcttcctccttcctgcctccaca
catgcacctgcacatactgatgatccaaacggaaaactggtgtgttgcccattgactgcc
ttgataagaggcttttacctaaaactccttttaaaagactggaaggaagcaagcatttca
ataaaatgtcctattctatttacaagtgtaccaggtgatcatgaggcaagcattctggga
ctcactgaggatccctaaactggtgtccttccaaggcctctctgtcagtcactctccagg
gtaaagtggtatgtttgtcgggagctcagctcaggtgagctgagctgtcaggtgtggagt
agcctattaattcaacaagccaaaaatgaaagcattgagcctttagtcacttactgctat
gacataagcaagagtctgaaaccggagaaaacacttactcgccctgttcctggcatactg
gttgagtggctcagcacagacttgagggtcatctcactgctgagggagccccgaacaaaa
ggctctggcaattttatggactctgaggtgtgaggcggggagggaccaagagagtacggg
agtggagaagcaccaggcactgagtctgagtgaggaaagtgtctagatgtttcccctcct
ctctccacgaggaggcctgaccaagggacctaggaaggaaagctctcaccagctaggaat
gtcaatatggaaagaacatgaggggccagggggcctgcggccttcatggaaactcctctc
agaggctgcgagccacaaactgcacactgtgtctgcatggggagggcagcttccccgtgt
gtcgtgccaggtaagacctttgaaatcgcctatggtcaggcctgaaaaatcacacacggt
ttttaactaggagccggactcttcagtgtttaggaatgtccactgcctctttcttgtcac
aggggattactgagccagtacatgatgggctctggggagaaggcagcaaagtgagccaga
ctcccctgatgattgttctccaaccgagtgctgagacaggaaccttgaggagtaaaaact
gggcatctacttattacataatgcttgattggcttcagggaacaatacaggtctcaaagt
cgaggaaaagtttgagaatctgactgatgactaggagcaatatgttttaaaattatattt
ggggctagttagcacttaggcatgttcagtctctgaaccaaccatatctgctgagcatat
ataccctgtgcccagcattcttctgggtgctacacatcagagaacaagatggataaagat
ctcaccacttctcatggttaaattagaaccagggagagagacatcaacaaaacacaatac
aaatgagtttcccgcatgttagaagcctataagtgcaatggaaggagaatatgcacatat
agcagaataaaagagctcgggaccatgtgggagagtggaaattttaaataggctgatcaa
ggaaggcctcatcatagtataatagatccaacaatcccttatatctctgatttatcttta
tagtgttgctaaattaatcttactaagacttatgattttactatttccttactcaaaaat
tctcactgattcccactgcccaaaagataaagtataagctccctttctggcatgccaggt
tctcatcgctctggcccaatactcctcactgcctctcccctgccccagcaaaccaggctg
tcatctggccacacctgtactgtcccactttggtgcttttgctccagtggccttcttctc
tatctccacttcttaacactctaccccctgtcaaagtccagctcaaatatttctccccca
caaagttttcctagatctttctattccatggaaattctttctactctaaactcccacaat
gcgttaagctatgaatatagcactcaccagatagaattataaaagccttaattcttttta
ctggattgtaaacttcttttttttttttttttttttttttttgagacggagtcccgctct
ttagcccaggccggattgcagtggcacaatcttggctcactgcaagctccgcctcccagg
ttcacgccattctcctgcctcagcctcccgagtagctgggactacaggcgcccgccaccg
cgcccggctaattttttgtatttttagtagagacggggtttcaccgtgttagccaagatg
gtctcgatctcctgaccttgtgatccgcccgcctcggcctcccaaagtgctgggattaca
ggcgtgagccaccgcgcccagcctggattgtaaacttctaaaagacaagaaccacatcct
tgaatatccccatggtattagcatagtgccttgcaagagtgagctcaaatagctaagagt
ttcttgacgcttttgatagataaagaaaaaggcaatacatgtttacagcaggtagccagt
ctgtgtctttaacatctcactcttcctaagaaggaagtcaaggcctcgtctgtgggttca
taatgctgaaagtgctaaggcttttaatggacagcatgagactggagggcataaagaaag
tgttaccatttaaaatgtttgctcagttaaatggaagcaattagaaattaaggacaaagt
tttatacttctatattgctgaggactgaattttactcatagtaaaagcttatatgctctg
gagagaagtcataacttatatgttacagggagaagttttcagctctgtattctgaattct
gaatgaaaagatatatgaacagtaatagacactagaataacataactacaatagcaaaag
gcacttcataatccctgaatggagatgcttattgttagcacttgcttttgcaaggaaact
tcatttttctctgaaagacactttgggtcacttcccctccagcccaaatctcacctggcg
agatatgcagcacctggttgtctggacctctgagtatgacccgctggccaataaccctgg
atggaaaaagaatggagcaggcttgatggtgaatagtcgatttggatttggcttgctaaa
tgccaaagctctggtggatttagctgaccccaggacctggaggagcgtgcctgagaagaa
agagtgtgttgtaaaggacaatgactttgagcccaggtaagtatctcctggaattttaaa
cacatgtgtgcccatggcataatttcattactatgtttgccattctgcctgatttttttg
tatctacccttctgaagtagatggaggtggaattttctagtgttctctgtgggtatccat
ggggactaactaagagaccaaagctctagaaaccatgttaaccatttgcatgttcctctt
gtagtccacctaccacatagcacccagtctaagatgcaccattgttttattgtcaattaa
actgtgatcaaccacccatcagttttaagattcattctaaattcaatgtttaactatttt
tttaaaatgcatcttagggttgatgaaatgcagtacttgccaaccagttttacccaaaat
ctgcttgcaaaatagccttgcttcatgccacagtgctgtgtgattcatggcttttcttcc
atgagggattctttatcatacacttacttagactccctctagcacaccacatcttgtcac
agaagaaatttctactaggagtgttttgtaatttctatcaaagcaatcaaaataatactg
aagacctgctcacacaaaatatccaaggatgggaggcttggggcatgccttcagaaggcc
ttctagataaaatcatttttttcttaagaggggctttttgatgggtctacaataaatctg
cctgaatttgactccacagcaaatagcattgtatttaagtattagtgccccttaccattt
tcttatgcattaaaattcatgtatacataattctgaattaggttctacacatcacaggga
gtgacaaaaagcttagttgagcatctagtcaagattgatgcatgcagatatgcataaaat
gcaaggaagtttggatatactttattcaatgctgattctttaatgtatttagagccctga
aagctaatggagaagttatcattgaaattccaacaagagcttgtgaaggacaagaaaatg
ctatcaagtccctggagcatgtacaatttgaagcaacaattgaatattcccgaagaggag
accttcatgtcacacttacttctgctgctggtaaattaaaaaagttctaagccatttata
tttttaagtgtaagttgaatgattcaaataactgattgcttttgtttattcatagaacaa
agtctcctaatagatattttcaggtcttaaaaaacatgcttattttttcctttttcttgg
tgttagatctccctctgccctgcccatttccactgatcctttgataagcagagaatgagg
cccattcaaataatgctaattaatacacttttctgaagtcatgcattttcaaactgttta
cttttccattttactgacctatcacttttctcttagatagcaaattagtgaaagttactc
tgataattaaccaaactcacagatatatccgaaacatacaaggagtccattgaaaactgg
gaattcagatcgattagaggagattgagaagattaacaaatttatcatagtaacatgaat
aaggccattttatatgatgtatgaacatttgctttttcctgcgagggcactaattcagat
aagatagtggatgggaaagagctcgtgaaccataagccataatctaaccaggaggagcag
tcccaatactcctttatgttttagcaggactcaactgactaaatttggtttctgtgggtg
atatgtgaggaaagatgagctatctctatgatcttcctcctgaatattaattcttagagg
tttggaataggctctgttaattttgaagttatgctttctagatgtattggaattaacctg
aaatattggtggaatgcttttttaattgatagacctgcagttatttaacccttccacata
gaactattatcaattgatctagaaagggctgggacttaaaaatttacaggtaacctgtct
tttaatataagagattgttaaattaatatatctttaagaaattaatacattaattaaata
attatgattattaatgattgcataataaattaaataataatttttatgtttaaatcatta
tggagtcaggcacctactaaattttcaagatttcctctcacacttcagaaatgatagttt
cattaaaatatttttagatttttgactctctaattcaatttgtaaatgtagttcgccgag
ttttccttatttaaataaaccttagtcaacattttcattcattcattcattattttttcc
acaatatttattgaggcaaataatattattcattattatatatgccaggcaatgtgctaa
gcactatagataaaaacatcatattttttccttgtgagtgtctctatcctggtcttatac
taaaagagaaaattaggagaactcatctttttcagcttttattttcagttatcagatgct
agagtgtatcctactatcagagctattaggacattcattaacttgtatttgtttcatagg
aactagcactgtgctcttggctgaaagagaacgggatacatctcctaatggctttaagaa
ttgggacttcatgtctgttcacacatggggagagaaccctataggtacttggactttgag
aattacagacatggtaagtgtgaatgagaggatgaaaaaacacaagcttacttttaaaca
ttttgaagcacttttaaggttgatttcatcattaattagggccctaaagaattgtacccc
ttcttagtagaagtaagggaaaagtagagtgtttcaagccctgaccacttggttacgtag
ataatattcaaaaagaaagattaggcttcagccatactataagagggggaaaaacactta
tataaacaatgtgacagactgtgggacaaatccaggtgttcccatgtctgcatgcagcca
gccatctaacctattcagccaacaaaatcaatcatattcacaaagatacttaaatgctca
gaccaactttggtgtgacattctgccagagtcacatcttaaaggcatgcttatgattatt
ctgcaatagctatttagatgtagcttaatgtttggagagatatcttatttaatatgactt
ttttaaacagttttagtcatgaaacaaaccgaaagcatttctcatttctttttcattctg
tttactaacattctttgacatccttctgtaattttaacacacagtcacaaaaatgcaagt
acagagcaaaagttagaaaaaagccaaatatagcttaattatttatttttgcatcatttc
tccaacattctctgtaggtgagaatataaatgaataatgttttggctctgagttcttctg
tgacaaaagtgtaataaatatcagcagtgtagaattatacgcctaaataacttttttttt
tttttttgagacggagtcttgctctgtcacccaggctggagttgcagtggcacagtctcg
gctcactgcaacctctgcctcctgggttcaagcgcttctcctgcctcagcctcccgacta
gctggaattacaggtacccaccaccaagcctggctaatttttgtatttttagtagaaatg
gggtttcaccatgttggtcaggctggtctcgagctccttacctcaggtgatttacccacc
tcggcctcccaaagtggtgggattacaggtgtaagccaccacacccggcctagataactt
tttgaaaataaatcatttaaagttcttggagatgtcaattaaattaatacaaattctata
gtcgtttgttacatttttttctctgaggatagctttctcctaaagactgctaaaattgtg
atttagaaatggaagttgtaaaatgtccttctctcatagagcaaaaaaagaatgttctta
gcatctgggcctgttcttgaatttggcctctattcttcaactcaatttcaccatcaggaa
actaagaaaatctatttaccaaggtgggatttatttcatgtcaagtctgcaaaatctgac
cttacacttctaaatttttaaagatattttagattttaacacattatttataattgttga
gccttgaaaattatgactattcccccaaatatgcaactttttgtaactgaatttatagac
ctcttatttatttattttttgtcattgaactttatagacctcttttatttagttttttat
tatactttaagttctggagtacatgtacagagtgtgcaggtttgttacataggtatacac
atgccatggtggtttgctgcacccatcaacccatcatctacattagatatttctcctaat
gctatccctccccttgccccctactccctgacaggcccattgtgtgatgttcccctccct
gtgcccatatgttcccactgttcaactcccacttatgagtgagaacattcagtgtttggt
tttctgttcctgtgttggtttgctgagaatgatggtttccagctttatccatgtccctgc
agaggacatgaactcactcttttttatggctgcatagtattccacagtgcatatgtgcca
cacaatttttaagggcttattaatgctagaggttgtttataatactccatagaggctgac
ttttttcccagtggaatgtttctataagttgataattgggaaatatatttatagaaggta
cagtcagctttccaagaacacatccaatatggaaaagaagacttacatagagatttctga
tttttaaattaaatgtttgattatgaagcaatcagtttctaaactgttgaacctacaaat
tgtcaatttttatagcaagagtggatccaatggtttctttcacatgaaatgcacagaatc
ttaaaatgagattttaacaatgaaatcctttttagctattttgaatgagtttgttttata
ttatctaaaacacatactaaatgtaggtatgcttatttgttagtctggaagaattcaaaa
tgaaggaagaattgtgaactggaagctgattttgcacgggacctcttctcagccagagca
tatgaagcagcctcgtgtgtacacgtcctacaacactgttcagaatgacagaagaggggt
ggagaagatggtggatccaggggaggtctgtgtggctctgttcttggcatgctctctttt
gaactggggtagacaatgtagtcagtgaagctgtacccaacttccaagcaggaaataagt
caaacatggatggggaggataagaagtgatagtggtaaactattcttttccataggataa
aactgtatttttttcattcaatattttatccagaacttagaaatcacaattaatgaattc
aaaagtattaaatttcctaacatgaattttctccacttatgacagataacaaatggaaaa
aaaagttatctttatgcccaatcacatatatctaacatttgtactgtactttgtttttaa
gcattttccacattgtctcattaacctataatccctataacctaggaaggatagacattc
gtgtatccattttgcagaaagaaaaacaaggctcaaatggccaaatcatgtaggcttctt
tttattaattcattaactgacacttcttggcaacaccaaggggagcgatagatcacactt
tttctcaaaaaatttcagaggatagctaaaataagtcgttcacattcctgggtttcagcc
tgctatggctcctggcttccttctatcagatggtgagaaaagcccacattttctttatct
ctgtatcccagcatctagcacagtgcctcaggtgtaataggtaggttttcagaattttca
gaacgccctgctctgaataggtccagctctgagctgggtgttttggaagatacagaggca
aagtacatattcaagaaacttacacatgaactgtgaaggcctcagcttgaattctagttc
catttatattcttcaaagcagcttccctccaggacctgagtcctgagtacttttcttcac
agtctgggaagcaggttaaccttgtcagtgttggaatattgaaacacttccacagcagtt
ggccaaggttggcttctctgagctctccagctccctcctccccagcctagcacctcagtc
tctcccctgaccacttcttacagctcagtggctaaaagggtagttctgaaagccagtgcc
tccaggaaggcacacccatgctaccgcaaccagtgggtgccttctatatgacttgttaga
tattttgatatcctctgcttcccaaaatggattccatgacagcaggctgacaagtaaaga
aaaccaccatgtactgagtacttacctatacagtctcatctagtcttcaaaaccaccaca
aatggaggtactcttattccacctgacaggtgaagttgagggagattaaaaaggttgtta
aaggtaccccagagggtaggcaaatgagggttgaagcccaagtccatgtggctcccagtc
ttgaactctctcccctcccctcattgcctctcaagcggcaggcagcgttcctgtggtagg
gttgcaactagcttgcctggccataaataatgaaccttcttccctttgtggatggcattc
tatgttttaggagcagcccacacaagagaaccctaaggagaacaccctggtgtccaaaag
ccccagcagcagcagcgtagggggccggagggatgagttggaggagggagccccttccca
ggccatgctgcgactcctgcaaagtgctttcagtaaaaactcaccgccaaagcaatcacc
aaagaagtccccaagtgcaaagctcaacatcccttatgaaaacttctacgaagccctgga
aaagctgaacaaaccttcccagcttaaagactctgaagacagtctgtataatgactatgt
tgatgttttttataacactaaaccttacaagcacagagacgaccggctgcttcaagctct
ggtggacattctgaatgaggaaaattaaaataagtgtgtggtcccaagttggaaatattc
atgcttcttccttaccctgcgattttgcctgtgtctgaagtggttgttttgtcatgaatt
cttatgcttataatatcctttgtggcaccttttctttttctccctaaactgtacatgtga
aggggatgagctcaagcaggaagttcaacttccagaattgatcataggtatttcaaaaca
catctttcctgtctgcacaagtgaagtgttttgttctttctggagtcacagttgacaaaa
agctcttacactacattagaacactgcattagagcccatttcaattctcaaaagaaaagg
caaaacctgggatatcaattaatttgaaaacataatctgcaaagaatgagaaggagtcag
aaactgtttctgtagcttgttccctgtcttgtccatgtggttcttcaaattttgatgcca
agaaagtatttggtaggcctaatgaaggagttcactgtaagactcattccctagatcttt
ctattccaaagtgccactcattcctgtagtcaaaatctggtcatgttggtcaaaagctgg
attatttagatctagaaacagatcttgaaatctgaatgctctggtttgagcaattttcga
acattctttgcctggtgcactgtgtctgtggtgccagaggcgtccgtggatccagaggtg
gttatgactcgtgctgcatgcctggtctttcctctgtttctccttctgaaagttttctat
acctgtctcctttctcagccacaaaataaatgttgggagaaatgatatataccactttcc
cagaaaaaaaaaaacttacacttgggacttggcaaattcctagtcacaatttttttcagc
agtaacaggaaaccacttatcacatggagacctaatgtaataatagaaaaatactcataa
tagggagaaaccaagagaagttttgtttttgtttttttccaactgtgttcattagaacag
cgtgttctaagtatttgaaactgaatgtttattccttgatactaaaagttcttctccaat
cctatcactgatagtgtccaaattctcaccaaattgctcctaagcttcaaatcagaagca
gaaactggcaggccatggaccttaattgtccctcaggtagattttgtttggtatgcagaa
tgtttttaaaatatgagtggttattgaaaatatgatgtttcacataaaacctcattctcg
gacccatctttgctcatggcaacagttagctggagctgagtagcagctgcctgattagat
gactctcagtccccatggcaccctgctccatgttacctagagcaggcacttgattccttg
ctgggcagtatccaataggcatttgattttgcccactcctacactaagcgaatgtgtaca
aagtgtaaatgcattaggaaaaacaaactacccgcatcttctgttaggcaggatctgtac
aataataattatgagtttgcttatgtaatctcacctcacctggatgatcactaatactaa
ttcatttattactaaccttctggcttccttctctcaatatgcttacaaagtctccagtca
cctacaatgctggctttctcccactgagtttgctgtttgcaatttttccatgaagtttga
acttcataaggtaattcatggcattgaactggttcatgaaaagaacactagagtctgtca
tttgctttggcttgaagtatggttggtaacacaaattttcacctgctcttctaccatttg
aatttgtgtagagggtgtttgcagagcaatgcccgtaatgcttagagaatgttctcctaa
aagacttgcggaatcactctgtccttggaagtttcatatattgtttgatatgaagtgtta
gatagaatttccaatattggagcatatcaaaaagtattaaaactaaaaaggaccagagaa
ttcttagattggcccggaaaggccaataaagagttagaatgaaaactcattacttttcca
ttcccaatctagtgctagatgtataaatctttcttttgattcttcctaacaaaatatttt
ctgggttaaaaccccagccaactcattgggttgtagccaaaggttcactctcaagaagct
ttaatatttaaataaaatcatattgaatgtttccaacctggagtataatattcagatata
aaacagttttgtcagtctttcttagtgcctgtgtggatttttgtgaaaatgtcaaagaga
aaacttatatactatttcccttgaaattttaaactatattttctttacaggtatttataa
tataccaatgcttttatcaaacagaattttaaagagcataataaattatattaaagaacc
aaaagttttcctgagaataagaaagtttcacccaataaaatatttttgaaaggcatgttc
ctctgtcaatgaaaaaaagtacatgtatgtgttgtgatattaaaagtgacatttgtctaa
tagcctaatacaacatgtagctgagtttaacatgtgtggtcttggtattcttaagggaac
ttccacattatacatttgatgtattgaccagaatatgtaaaatatgcttataaatcagaa
aaataaattgtttctcactaagtcaaaagaaaaaaagctcatgtttccaccacaaacaag
atctccctcttttattgtgtttcccaaatggactatacaaaagaaaagctgacagtttac
attaaggagttaattcctttttaggaaattgggctttcttggagtcaatttaagaatcta
cctgaacaaggtatgttttattttcctctctagcccatccttcactttcttgacaacatg
caaagctgtatgactgagccttaactgaaatgttgagaaatgaacaaactatctaaacta
aactaaacagacttactacatgtaagagaaatgattcccaacatttcaccaaataggact
tagtttacaggctagagtaaagcagctaagtgtgaaatccttcccagaggttctctcatt
agaaccctcaaagttccaactttttttttttcttttgctagagtctcactcttttgcccg
gactacagtgcaatggcatgatcatggctcactgcagcctccacatcccaggctcaaacg
atcttcccacctcagcctcccttgtagctgggactacaggtgtgcaccgccacacccagc
taatttttgtgttttttgtagggacaggtttcgtcatgttgcccaggctggtctcaaact
tttgggctcaggtgatccacctgccccagcctcccaaagtgctgggattacaggcatcag
ctactgtgccaggccccaattcccaactttgatttctgaacttcaggcccacttctctct
cttgcttcaaacttccattcctggaatttcgacccaccatctcagaatctgacctttctc
cccttgggaactggtttttccccagaatccattcatttctcctaagtcataatcattcag
taaaactagaatgatctttcagaaattccagaaggacttctttccatcaggattagttga
agatatatctctat
