# Supplementary material for: Reference based annotation with GeneMapper
Source: Genome Biol. 2006 Apr 5;7(4):R29. doi: 10.1186/gb-2006-7-4-r29 (PMC1557983; doi:10.1186/gb-2006-7-4-r29)
Supplement: Additional data file 1 — A gunzipped tar file containing the data set of orthologous genes in human and mouse that was used to compare GeneMapper with Projector and GeneWise [file gb-2006-7-4-r29-S1.tgz › projector/ORTHS/region35/mm.truth.gff]

Mm.13.ENSMUST00000022075.1	EnsEMBL	CDS	1076	1255	.	+	0	gene_id	ENSMUSG00000021587.1;	transcript_id	ENSMUST00000022075.1;	exon_id	ENSMUSE00000119215.1;
Mm.13.ENSMUST00000022075.1	EnsEMBL	CDS	4097	4201	.	+	0	gene_id	ENSMUSG00000021587.1;	transcript_id	ENSMUST00000022075.1;	exon_id	ENSMUSE00000119214.1;
Mm.13.ENSMUST00000022075.1	EnsEMBL	CDS	7304	7414	.	+	0	gene_id	ENSMUSG00000021587.1;	transcript_id	ENSMUST00000022075.1;	exon_id	ENSMUSE00000119224.1;
Mm.13.ENSMUST00000022075.1	EnsEMBL	CDS	8915	9061	.	+	0	gene_id	ENSMUSG00000021587.1;	transcript_id	ENSMUST00000022075.1;	exon_id	ENSMUSE00000119218.1;
Mm.13.ENSMUST00000022075.1	EnsEMBL	CDS	10291	10367	.	+	0	gene_id	ENSMUSG00000021587.1;	transcript_id	ENSMUST00000022075.1;	exon_id	ENSMUSE00000119223.1;
Mm.13.ENSMUST00000022075.1	EnsEMBL	CDS	16965	17053	.	+	1	gene_id	ENSMUSG00000021587.1;	transcript_id	ENSMUST00000022075.1;	exon_id	ENSMUSE00000119220.1;
Mm.13.ENSMUST00000022075.1	EnsEMBL	CDS	21832	22004	.	+	2	gene_id	ENSMUSG00000021587.1;	transcript_id	ENSMUST00000022075.1;	exon_id	ENSMUSE00000119225.1;
Mm.13.ENSMUST00000022075.1	EnsEMBL	CDS	23556	23768	.	+	0	gene_id	ENSMUSG00000021587.1;	transcript_id	ENSMUST00000022075.1;	exon_id	ENSMUSE00000119213.1;
Mm.13.ENSMUST00000022075.1	EnsEMBL	CDS	26251	26351	.	+	0	gene_id	ENSMUSG00000021587.1;	transcript_id	ENSMUST00000022075.1;	exon_id	ENSMUSE00000119222.1;
Mm.13.ENSMUST00000022075.1	EnsEMBL	CDS	36661	36894	.	+	1	gene_id	ENSMUSG00000021587.1;	transcript_id	ENSMUST00000022075.1;	exon_id	ENSMUSE00000119217.1;
Mm.13.ENSMUST00000022075.1	EnsEMBL	CDS	37535	37692	.	+	1	gene_id	ENSMUSG00000021587.1;	transcript_id	ENSMUST00000022075.1;	exon_id	ENSMUSE00000119221.1;
Mm.13.ENSMUST00000022075.1	EnsEMBL	CDS	38621	38754	.	+	2	gene_id	ENSMUSG00000021587.1;	transcript_id	ENSMUST00000022075.1;	exon_id	ENSMUSE00000119212.1;
Mm.13.ENSMUST00000022075.1	EnsEMBL	CDS	40853	41014	.	+	0	gene_id	ENSMUSG00000021587.1;	transcript_id	ENSMUST00000022075.1;	exon_id	ENSMUSE00000119216.1;
Mm.13.ENSMUST00000022075.1	EnsEMBL	CDS	42753	43127	.	+	0	gene_id	ENSMUSG00000021587.1;	transcript_id	ENSMUST00000022075.1;	exon_id	ENSMUSE00000119219.1;
