# Supplementary material for: Reference based annotation with GeneMapper
Source: Genome Biol. 2006 Apr 5;7(4):R29. doi: 10.1186/gb-2006-7-4-r29 (PMC1557983; doi:10.1186/gb-2006-7-4-r29)
Supplement: Additional data file 1 — A gunzipped tar file containing the data set of orthologous genes in human and mouse that was used to compare GeneMapper with Projector and GeneWise [file gb-2006-7-4-r29-S1.tgz › projector/ORTHS/region35/mm.fasta]

>Mm.13.ENSMUST00000022075.1 71315201-71359509	forward
gccaaagttaaaatctccagtgagggaaaaatagaaagttctgggttaatgaaacttgcc
acctccctcactgagtcgatatgaaagtctttggggctctgaacctcctcgttgaaaatt
taaaacatgtttctatgttaaaaactcatgttgctaatcaatcagtcttccttttctcct
ttttaatgtaaacactgtaatgatggtggccctgggctccaaatgatctggggtcgaatt
ttagaaactgctttagtaggggtcagaagcaagagaggaggaattacgagtgatttaaaa
cgcactataaaaatgttgtttcaacactgtgtagaggaagtgcttatttccttacaggat
ttgaaacaatgcatcaggtagcttcgctcctctgctcccagcctctgaaagatcaaaaca
cgagtcctagattgtgtctgttttataacaaatgctgatactcaagaaccattataagaa
ttctatcatcaccaggcacattcataggagatataaggtaagatagagaaaatagatgga
aggcgggggtgggaggtagggagtgaggggtaattgttgtgcttcctgccttgggatctt
ggtagttatattcaaatgaggcggttctctttgaagaatggagatgtttctcacagctac
agtatttatgaacaggcagcagaactgaccgatcccaccagtttcttttccttttcttaa
tccttccctgcctattttagtcacttctccaccccgccgggaataccatccagttctcag
tccaggtagatctgacgtcaagagatggctttcgtcgatttgacgtgtaaacactcattt
ctattctggttggtaaggctggggctccactcagtcgggagactgaagcactttagtgag
cgctcgctctcgccgcccagcctctcccagtgagcctctagctctagtagagcaacccag
agccaggagaggttttaagctgctgggtggaaaggtcgagtctagctggtgtgtctctga
tcttgcttcttttctcccagcccttcctacttgtgtgagaacaaggttttgagccatgga
gcaaagaggttggactctgcagtgtactgctttcgccttcttttgcgtttggtgtgcact
aaacagtgtaaaagcaaagaggcagtttgttaatgaatgggcggcggagatccccggagg
gcaagaagctgcctctgccatcgccgaagaactggggtatgaccttttgggtcaggtaag
agtttccactttcgaaaaactttctggggcttaaggactctggtagggctaaagtgaagt
gggagccgcttgcgctacccggcgcccagtgtcgcaagcagctcggagaatcctccccct
gctcgcgcttttagaggagaaatgcttgcattatttactgtttgggctgggcgccgctaa
acaagaggaagctgctcagccgacactgttctctctgttgttggctctagacttgaaatc
ctcttcctcgaggtttggaaaatgaaataaaaagccttttacgtttgttcggggaacttg
aaggtgcacaggggctctcgtctatcttgggaaaggaagtgagctcggtcccctgggaca
caggaggcttgcggccagagctgacgctttccttctttttcaatatggcagcaccagctc
ccagtactgaaaacaggggacaggcaggcttgaagattcctgagtgtaagggcgcgccca
gctgctggtactagtgactccccagtcaggtgatggtggtggtagttcagaatctgtagg
ggaaactggaaggggattaggtaggggaaaaagtccgagcatcgccagtgggggagttca
ggattttccctgataacttgtgaagtctgagcttcctaactttgcatggccagtgtctta
gcatggtctggttgcagaaatgactgtggggaaaggatctctttctgtcttgtacctcgg
ccgtgtgcacaaacatttcctggggttttcgggttatgagataaactgatatttgtccaa
gtgtatgctgaattaacagacaggtggggaggggtgcgcagaagcattaagttggagtct
gcttggcagagcagtcccaaaagagaatcacagagggtgtgatttctaatctgagcattt
ctttcccttgaaatggagtcaaacccctcaccattgccagggaaattgtccacagttaag
gggggagaggagggagtaacgagttgtaaaacattttggcgcgttttctattctggaggt
ggtgattgagactctgaagtcacagatgagtaatcggcgtaggcagtgtctatttcatac
atcaaatccactaggaaatattccttctctagccagaggcttcattctctaactttgtga
gctaaatggtcctgaaagacccagcatgaaactcaataaaattcccagagcctttctgaa
cagttccaggctgtgccttagggactgaagactaaaaggaggataagacatgctaaggac
aatggacctgaatgcaatttgtgtgagagatgttgtagttggtggtttaattcagcatgt
tttttgatagaagggggaaaggtagaagggaatttggggggggggcatgaaaaaaagcta
cggaaaatatctactacacaggagttgagtaaagtctgaggctgccagaagaacatggtg
agtaagattggagaagtcactccaggcatagaaaatagtttacaggggaaacagacacaa
agctgcttcgtattgtttggttattgtgtataattcttgaacatttgggaaccaaagaga
gagagtagctgatggaattttccaggtgggtaatacaagcatcatggaaatttgtatgtc
ctaggtgggagaggtggtatttagtcagcagcttgatatttgtgatgggaaaagaaagag
aacataagactctcctcccccacacgccacacatcaatgtcatacacacatctacaccta
gaccactatgtataaaaagtatttttcaaaataaactagcttccctctagtcattttttt
gctaaagtgtcaaattcaataacaaaagtttcaaaaaaataatttgcaaaagactagcgg
tgctttcttggctctgcttacttcccattttgtccagcatctctaaaaccctactaagac
aagcatcctaacattgcagcctcatgtcaaagataggacaagggtagagacaagaagcac
agctaactgatggtagaaacagagctctgcaaccctaaccttgtctcatggctttcaaca
cctcctcccagcccatctaaggctctcagaagattctctgcccaaaggtttgctttggaa
acaagcctcagaatttctactgaaagtggttttctcagtgatgagaacttacaacttaaa
gaacatattttttttttttaaaaaacaatacaatcgtctatcttttaattaaaaaaatag
gcattaatgatttagtcaattcatgttttgtactcttttatgtaaaaaacaatattaaac
aatacttctaaatgagccagagggtattgataacaccaagtaagtacacatacccagagg
tgaggccccagtcttaaagacagtacacttcctaaaagcattgaacttataagaaacacc
aataatggctgataacatttatcacaattgattcagtttatacctacaatatcttatttt
aactaaatgttaaatttatttagctaataaatctgaagggattttcatgtattctaccag
taattgtttcctggcaggatatgtttgtttaaataggcattgagaagtattttttaatgc
aaaaaaaaattcaaggtactacctctaaaatatatgaaacagaagcatccttattctcaa
gtatgaagctgaagtgagatatataccaagggccatctcaaattttctgtgccttcctca
taaggaaaaagttaatgtcagtggatttaatggaaaatacttttattaataaaagacaag
tagctgtgttagttgactcttttttagtctatatacattttgaagaaagtggtttgttat
tttgattttttaatagattggatcacttgaaaatcactatttattcaaacacaaaagcca
tcctcggaggtcccgaagaagcgctcttcatatcactaagaggttatctgatgatgatcg
tgtaagtgtgcatttgttctcagattctcaacctaactgttttctataggactcccaaca
gagacatttgatccttttgtattgtgaccatgattactgatctataattgcttattcttt
ccttctatggaatcgtgctcataatatgtttggattgaattaagtaacaaatgttaactt
tataagtatgcttagttgtgtatggtatatatttacatatctaaagttgatttttgaggc
cagaaaatcagagagaggcattgatgaaataattggctgtagtcagtcaacagcctttta
tgttatgtgacagatatgaaatgttccttcttcaaattcttgaactcagaatatgtaaag
attattttaatatttattcaatgatgcttaagaaatgtgtagcctgatttttaataacat
ttccatgtaattgaaaagctttctactatttgtactaataaaaatattagtgtttataag
aaagcttctactctatttctttatgaggtaagtgtttcaaaacgtgttatgttgtgtcag
tatcaacttttttcatcctggtttgtacaccaagtcatatatatttgccaacagcaaaaa
atgtctagggtaaatatagataagtagggtaaagaaaatttgaataaatatttaatttac
ttattgatttgggttctaatttcaaggtcagcagctatgctacgaggagtggtggaatac
tgtatgacagacaatgctgtcttcttttctgaccatggaatttctggagaaatgcatgct
ggttggacaaatgtctgtgtacaagactaacgttgcataggacacctagataataacagt
gagaaatataaagcattgtctcaactttgggagggaaaagatacagaaaggagatggtgc
cataacagttgaaagtacgtggaatataggaagcctatgaactactttgtggtttggctt
gctccttgatttttttttaataagaaaacaaattatgaggagagaaaattgttgagattt
gggctgcagggttcaaaagtagtggaacctaccacattgatgctactttatcaggaccaa
ggaccacaatcctacagctcatggtggcctattgctagctatttgtgtcaacctatggct
agatgtagcagaccaaactggaaaacagtgactttaatcgtaaagttcttttgtctagtg
agatcttctcttatgccctccaccaaagtagatggcttcttgtatgtggtctctaaaaag
caggccagcttccagtactctagctagacttaatccttggataaggcagaaagaattctc
tgcctaaatagatgcccagcattaatgtaggaggaattcaaactaaaatcccttctcatt
ttcatggaagaatctgcacagagtagaagagtgttccagctatttttactcaaattgtct
catgcaaatgaacagatggcttaattctcctcttcaattatttcactgaattttggggaa
accccaaagatacaacaaaagtataattattactcatcaataaaaatttattacaagtag
gttatataatcttatgaacactttcccttaggataattttactgtaggagatacattgga
atgctagaagcttgcattggacaagatggcatttagtgatttttgcagatccaaagcatt
atttacaatgaaacgcatgatactcattatgcacataatcagaaggcagtgacaattttc
tccattccatttagtctgctcatctagagattaatatgcaattctggctaatgacattaa
tcacagcgtggtttgctacaattggatgtttatctgatcaaatggcagtgccactttttt
atgccatttaaaaaacctgctcttgatatttattttgctgcacttttataatggaggaaa
atattcttttaaatatactccatgaaatgcaccaaaagtccacatttacaggctgataaa
attcccaactttaagtggtcccctctcaaaaagatttatatgagtctcctagcagtcagc
ttccaaagaccaagctagacaatggaaaatgtatttcaagtaatgtggtattttaagcca
aaacgattgagtttgaaaatacaggcacttaattgctggctttccagtccctcctggtat
ttataattagcttccaatatgctttctaattgaaaattcaagacattcccagtggatatc
tttggccttcagctaaaaattgtttttcagtttttatttttggatttgactaatggaaat
tctcatattaaatatatcctatctcacagtggactgttaccacatacataacaggaaaaa
actgtatttgaagcaggaaacagtcatgtttcccagcaaaataagaatataatattatct
cataatgataataactacaatatattcctgtattctctccaggcctctagtataataaga
ttatgccagagatgtggaccaggtaatttttgtattgtcagatctgcttgcataatgtat
gaggttgaattaatgacaggtgtgactagtcatttatcacctcaggtcttcaatctgttt
ctcatattaaatatacttaagcaggaggtaaaaacacaggggagccaacctttcaaattt
gcacacatagcaccattcttgcataacacctgaaatttttacctttgacagtggagagag
aaatgaagcagcaagagtgctgtaacaacattccctgaggcctcctggcttgttgacatg
ttgacttgtctatagaaatggacagatttgcattgtggcctgtttccttatgacagcagt
ctgtaggtctgtcccattgtaagcatggtggggataacctgaaggtcactgctgtgctca
ctgcttctccccctgctaagagtacacttttgctgtagtggaggaaacacttgtctcctc
agtgggcaatcttcttcctaggctgggagtttgagttggggccaggcaaaaacatcacta
tgatatgtgagttttagggtgaagggtctcaaagatagaggggagataactatatctagg
tagaagtatggttttaattttcttattataaaaatatttataggtgacgtgggctgaaca
acagtatgaaaaagagagaagtaaacgttcagttcaaaaagactcagcattggatctctt
caatgatccaatgtggaatcagcagtggtacttggtaagtactgacaggaccatttagga
tctaggctctttatacatcatcttcatggtggatctatctgtctgtgtgtattagagttt
ctagagaacagaatttatagaaaaatctatttatcatctacatctctctatatttatcat
atataaaggggatttattagaatggcttatgaactgtgttccagctatcccgacaatggc
catctaccaatgaaaggtccaggaacccaatatttgttcatgagtctggaagtctcagct
ggttttctgtatatactgaaatcattaatgccaggcaaggaatagacttgctaatgaaag
caagaaggcaaagagagagctagcattttcacccatgtctttcatatagggtagctgcca
aagctatggagttccttgtgccattttttaaattaaacaatacttgctgatcccagcaga
agacatagtttgtatattgactaaaaaataatctaagttgcattctaagtgtttgatatc
actaactcattttctcttacaactatcttacattactacgatagctagaactactaattt
aaaccattcatcactgaagaaaaagagacattgtcaagttgaataatttgtttaaatctc
atggccagcactagtagggccataattcattgttttggaggacatattcttaacaactat
gtattataattactcttgcaacttatatgggagccttcttctctaccatttgcccatcaa
aatgttatgtatttccaactcctctgatgcagcctcaagatcacctaatgaatcttcctt
actactacatttatatgcagcacattgacaaggtgacagtccacttatgggctttatagt
attgttgtataaatattgcttgttgactccatctccacagaacgggcactcatttactac
atgtctcatatgcttaggaatgtgttcatatctgtgctatcctgttgcccagctcctctg
tataatcccacacactgtatcaggaaaattacctgaaagggaaacaattacttaaattgc
atatatgtagaaaaagactattaaatttcaatttatagtaagactatagtcttctagtca
ttccacgtgcttatttctctcttaggaaaatatttctccaagaaattcaaatatgagtgt
agcaattaagacttaaaacttcagggagaagaaaacatataccatcaaataaagctttag
tacaaggaacgcttgagcttgctaatacaactagaaaaaaagaatacatgtaattaagat
acaacaataatttatgtctcatgattttttccataggacaactagaagactagcataaaa
tgggctatttggcttggaccctcaactttgtgcttccactttatccaattccctttttct
tgttatccaaggaaaaagaaaaaatgtccttaaattcatgataaagcaagaaaggtcatg
atttttcccaatgtctcttgtttttcctcactagcaagataccagaatgactgcagctct
gcccaagctggaccttcatgtaatacctgtttgggaaaagggtattactggcaaaggagt
tgttattactgtactggatgatggcttggagtggaatcacacagacatttatgccaatta
tgtgagtctgaactatcctatttctgtcacttagggagtcatctctgcagacaagcaggg
cttttcttttcttgaagagagctgggctgccctagggacagtctctgggcctgctatcag
tctgtctaaatgtgttttgtattagtaggcataagaagagtccagaaaactcaaatattg
cacaggcaacagaagtaggatgaggggcccttacacaagtgaatattaaaaatccttcag
accaggagccacactgtatttagaactgaaatcagtcagaacaacttaatgcctgaaacc
attttattggttactttctcaaattctttatggctcagtatcccttcatcctaaagttac
ataaaagtaattcctactatgcaacatcaagatgagcagcacagaaaaaaaaatgagaat
ccaagaatggaagagtttactagaagtgggaaaatggataattgtcagtgtagttcctaa
tagaacaaggattccataatggatcttttgtctttataacagaatgttaaatgttccatt
tatcaaattatcctttctcttgttcttttcacctatacaaagttcccaatctataattca
aaactaaacagcaaagtaaagggggctgtagggacaagattaaaaaaataacccagcgta
gaaatgaagaattattaaaatataggggaatagtaaccatggtgacagagtatttaagtc
agagatgcttaaatgcagaagtaagattgaaaaagaggatggacagggaaagttttcttg
aatttcaagtaagttttcagtaattaaatttcatggcttcttactgtgcctaaggagtct
ataaagaaaagcattacagaagttaacccccatacacacagccacctctgcatctttgtt
atgaagggatgtatgtcacacatcaataattagccctgtggccttaaaagtcattattgt
ctcgagcctatttgtttctgaaaaatgagacagctgatatggaatgctgactttttccaa
tttcatgagcatctatgaaatatgagtctgatacagtcattgagtgttgggtgcctttct
catcactgctgctggcttatgaatataatcaatgctcagtcaggctagaagctctaaagt
ccactctttggagctgtctttcaggaagggccaggctctaaaagtgctgccttttatgac
actatgctgttatttttgttgcttctttaggatccagaggctagctatgattttaacgat
aatgatcatgatccatttccccgatatgatctcacaaatgaaaacaagtgagtaaatgtg
cattctggaggaataaagttatatacaatgctttcatcttgttttggagacttttactat
aaatttggtccaattttaagtcttgataaatgtaaacccactctctataccatattttat
tgcttttaaagcaggaacaaaaacctgctttcatattccttttgatttatagaaacatag
ttacttaaatttcttactttataaggttgtccttcttacattatcaacttagctcctaaa
gtgtaactgatatttgtagctttagcaaaaatattagaaatgtaatagatataaattgta
tgcctcccttcccccttttttcatgaaagaggaacaaaaaaaatccacaactcaatctaa
cacccaacaaatctccattgtggtagcaaatgtgctttctaatctggttccaccggaagg
tcatggccagacagaagataagaacatgcagcagaggcttgctttctgcatccatctcag
tctctaagatattgaagcagtcaagaaacttcaagagagaaaaatgggagagttcttgac
tcctgaactaacagcttccaccttagagtttcacagtataaatgaagaaaagaactatct
agtccttccaaaactagaggtcaaagaatgccagacaccaaaggctttaaatccgttctc
gtaatcataaagaatctttactctagagactcaaagtggccatgcccatctgagcactgc
cttttatctcagactgatatttcttacaaacttaaaggagagagtcacacattttctcca
cacagaagagactttcatcaaaggagatgaaattggagtcataattggggcttgtttctg
tgaggataggaacatcttcaaagatcttggtgtgtgaagcagtccacatgaaacatgaag
tggttctctttcctctggggcctgtatgtcttgggtagtaaagttaatgtaaagttattt
ttctttgacctgcctaaggaacacatatcctgtctgccttcttgtgacatctctggcaca
cttctttcatataaagtagcccaacttacattatatccctctctacctcaaccttacttt
caatgagaactcttgcttggccaatccttctctcagaaacctagattttctccccaattc
cactctactcattccaactagctttacccattctcattaattgtatttgggtacctggtc
ccttctctaggcagacatcagatttaggtagcaaacaacaaacaaggaccacctctcagg
ggcatttgactcagactagaagttgcacttaccctttacttgaatacaatccacatgtct
tctactccaacacctcctcttcaggtaaagatcccagacatgcagtgcctacctcagcac
ctattacctgaggatagggcctgagacattgttcagccccctgaaggttgactgtaaaga
tcctgtaaacctacaaaaggtgttttttgtttttgtttgtttgtttgttttctagtctgc
tgatccataactacccctggcaccctgcctctagaaggccaacacagagcacaaagataa
cctgggccatataaccatggcttccactttcaggtgtctgtttcctccttgaagaaaaag
gaaggcagtataaagtatatatatattctttagtgccatttagtaatgtagttaaccaca
aatacactttggagaaatagcattcaagtaacaatgaagtggaaatgctactggtgcctc
cttgggagaagtgcagacatcttggaaatgacaacagggctcatggacaagctttcagat
atatttctcagtcaatacaggtagaaacaagagaaataccatttcttttggaacaatacc
atatggggtgacccagctggcagttgtagctttgccagttactggtatggagtaagggta
accttagggaaatcacccacttctcaatgcctcttctttgtttctacttattactgcaac
tgacaataagctacctgctgtctatatttctgaaagttcctgaaaaagtgagcactaggt
ccttgggactaggcattactttattaaaatagtataaaacaatatttattgcacccctca
ataagactaagagcaattggcctggaaccaaatgtgattctggggagacttagtgacagc
aggcagtgcacatcatcttatgcagatcttagggtctggcttcaggataacagtagttat
cctgagtgataacttgtatcatgatactctgccatttctctggtcatgaggactcagacc
ttatatgaaccacatttgcatcactgtaacaaaattaactcaacttagaaaaagaaaata
tttgccttagctcacagtctcagaggattaagtcctctgtcagttgtctctgctgctttt
cggatttgtggtggatggtggttccattgtggtggaacaaactgctcacctcacagcaac
aggaagcaaccagtgaggaaaagaccaatatatcacaatcaactttttagaatatatcct
tagttacaggaaatctatcttttaaatgttccaatcttttctattaggaccaaggtaggg
acttttgggaaacattccatatccaaaattattttctttcttgttctaagaggttgctat
gttacacccgtagtgagttccaaagacccatataacagtgcctatgctcatcctgaaacc
ctgcttttccagagccttggccatcatgggtcttccatatggtgttgagttaacatgcca
tcagttcagcagttaaaagcaggcttagaaaatggttagattaaacctatatatagtgtg
tgtatgtctatgtgtgtttatgtatgtgtatgtatgtgtgtgtttagaactcagcatgtt
ttgaaaagaaatattttatataactgtattattatggagatatggagattacacaaatat
gcatacatttgtggacattaacacaaggaaatttaaataagtgtttactgaaatgatttt
gatgataaggtcagtggtagtggtgttgacaattaatggttgtcaaggtttctcagttag
caactgagatggactgcatttcataaaaaaaatcagcatgacaagaatagtatcatttga
tgggagcagaaagagaaacacatttttttttttagccaattcagaatgaaaatatttctt
aggttatttcttgactatcagccagaaagatagtatcacaattgtttattagaagctaca
ataaaaagaaatactttctagcacattgccagacataagaccctttaagtttaaaaaaat
ggatggccccattctgttagcctgttcagcaactggagacttcttagttgccaattttat
cagaattatctctgtaaattattcctatcactgctcttcatcatcactacattaggaagc
acatcaaggctcttccaatcaaaagagggattaccaaataataagtcttataattatggc
aacgcccactattaagatagcaggaatctgtagtcagtatttcaacaacaattacagatt
agttttctagtcaaataattagtgtgacaagaatgtcttgagcaaaataatactcattac
cttttgaattttttaaatcagttttttaaatgccagatactcccactattctaagtagaa
gttgtttgtttgtttgagtaaacaaccacattttgattacatttaaggccagttctatga
gatgaagcctatacctgacaccgctaaagtggctatgagcccaagactagatagattatg
aatctaggggaaaatccaatactattgttctgctaaaggagcataacaataaaatgattc
ctaatgacttattgctgtacccataataaattactcagccctcatcaaagaagcttcttg
cagtacatgggggccaaaactgctctagaatatattgcaggcagattgctgtgtgggcca
cagaatttgtagctcagtgatattgacaattacttttcttctccggtaatgtgcagagta
cctaacagcaccatgaatactagtcaggagatggattaattttctagttgagcgccaatt
tgattctatgtttgatgacataaaaaaaagaggtgtcttcggcaattatagtgccttgcc
atcatgttgtggtacgtaaccaacacaaatgaccgagaaacactcagaaaatgttcaata
tcctagtcatcagaaaaatggaagttaaaagtactttgagattttatcttaccacactca
gaatgacctaagataaactaagcaaatgtcaacacatgttgatgcaaaatatagggggta
aggaacacttattcattgctggtgagagagcaaactggtacagccaccatggaaattaat
gtggaggttttcccaaaacctgagaatagatctagctcaaagtcaacctgtaccactctt
gggcatatacccaagatctctacatcttcctcctacagcaacagagttagttacttgtct
ttccatgtctattgctgctttgttcagaattgccagaaattagaaacagtctagatattc
atccactggtgaatgacaatgtggtaaatttacacaatggaatattattcagctattaag
aaaaataaaaatttgaaaaatttaggaaaatggatggatctagaaacaatcacactgaga
taatctagacccctagagaaaaatactgcatgttttgtgttatctgtgaatgctagcctt
taagctttcaatatatgtacttcaatccaaataaccttgtaagttaggcacttaattaaa
gaccagcagggaggggcagggaaaatagagtggcatgctataaagagataaagggggaac
tagaaaaggattaaataaggtgaaggtgagagagatgagtaaagtagggaatatgtgggg
gaacactaaaaactaaagtccttgtgaaaaaccatatggaaatctattactgtagaagct
tccttaagtatatactgtatgaaagaaatttaaatggagttaccatataataggggggag
aatacctcaactagaaatgttatgctacaaagtaaaacccccaatgacaagcatagcttg
aatcttgttgagtatgtactgatattattgaactgacacaatagtgtaagttctgagttt
gacccttggacaaataggatcaacataggcgatcatgagttatcttttaaatgttctgat
ttgtgcgcattctctagaacttttcagggcagcttcacttgcatttgagataatcctgac
tcaaaggtatttaaaaatcaccagcagatgtaataagaccttggaagttgtgtaatgtgc
tcccctaacaccatccattgttagtgctgcttgcccacttaacttcattctccatggggt
cctgagcagcatcaagatgctcctgacttacctgcttcctcctgttcaaagtttacaaag
aagggcagtattttcttgccccaaatcagcatcagcgcttgaaagctcctcctcctggag
gagaggtgtggtacctcagagaaaagagtaagcacaactgtctttgttggctcagtaact
tcagggagtttatattctgctctaggaagaattactccagtcagtgcagtactttctaga
ggtagctggctagtgttgctactaaaagtaacccttttttgtttcttcatttcagcatat
ctgacagtggctcctgtaagtcactagtagcttttgtactatagccaggtgtttctgcaa
ttaattcatttcagcattatcatcagttatgagcctttctgagtcaggctggtccaaaat
gaagacaattatttcctccagaattttagaattcgtgcttcagtggtagaaattagtgtg
atcaagggtggataaatcccccaatactctgaaagcaattcctctctctttgggtgattg
gaaagcagccatgttcaggcctcaaccaggttaagataatgtctcattttttcaattgtt
tagtagtatccccagaaaatcacatattcttcttagtaacaggaagttgttgactattat
agtgtgacatatagtaagaagaacaaaagagagctaacaagggaaccctagtttactcta
cttagtagggctgattgaggaccacttaatccaaggccattctgagaacaaaaagtcagg
aacaatttcattgccagtatgtaaggatcagaagacgtatttgtgacactgtccttaggt
gttgacatgttcccaataatgtaagaagttacattggctcagaggctatagtggctgggc
tcttaatatatgttctaagttctctgcacaagcaactcacatcatcttcacaacagtcct
ttgaggataagttactgatccacaccatcggttactggcagaagccagaatttgaactcc
catgttttgaccccactacctatagccttcatctctacatatttcatttaacttccattg
gaagaacacacagaagaaagcttataaagagtcaatactatgactttatgtgaaaaaaca
aatctttaattcttaattacaagttttactcctttcatctttagacatggaacaagatgt
gcaggtgaaattgccatgcaagcaaataatcacaagtgtggggttggagttgcatataat
tccaaagttggaggtaaggcagtcttttcctgtattttggctctttaattggaggtttgt
gttccctgctataaaatggtgggaggggaccaaccattttcttcaaccaatgagaaaatg
actttcttacaaaatttgctgcagaatttgagtgtgacttgcaagtaaatcagtaggcct
ggatttcttgaagatggatagctaaatatagcccagacatcctcgcaggaagaataatgg
aatggtgaatggtgcttgattgaaatctaatattctctgtgctctgctttagaagagata
ggtattaagctcttactaagaaggaatagacagatttttcctgttcattctatagatatt
ctttgcttataagcaaagaatagtttttgaaaatggtctttaaaaaatatgtttttgtta
tataaagatgctaccttaaatgccaaaaaggagaatcattagctgctttgttcagtgtgg
cattttaataaaaaaaagccatttatataaattagaagtgaacaagaggggactaattag
aataagcagaggttaccaatgctaggctcaaaatagcaaagggaaggaaggtccgttacc
aatgctaggctcaaaatagcaaagggaaggaaggtccgtagaaaataaagagaggaatcc
agagtcacggagaattcctgggaagctctggcttcacatgtggaaaaggagctgcttcca
aataggagtgagacaagtgggcatgggaggatgagcagagcttaactcagcttccatgac
cgccctcctacctgggctgcatttaaaagaagccacagggaaggcaagagagctcaatgg
cagaattcatgttccaatgaagactgctggagagcagatctgttagcatgtaaaaagaaa
accaaaaactgtctcctttattacactccctaccttgaggtttcatagctatgtagtaaa
tattgaactcaatttggttttaaaacaaaacacttatatagcatgtcactacaataaaat
tacattaaactctacatatttacagtttcaattcagctatggatgtcttttttggttttt
cgagacagggtttctctgtgtagccctggctgtcctggcactcactttgtagaccaggct
ggcctcgaactcagaaatccgcctgcctctgcctcccgagtgctgggattaaaggcgtga
gccaccacgcccggtggatgtctttttagaaaccaaataaatatacattgtgtcatggat
atatgtgctttttttttccatcaatggaggacactcagattttcaagcatcgctcctgat
atttttctttgtttgtttgatattatcatcttcaaaatgctgtcctaatttaaaaaagaa
atgaatgcaggtacaggagtaatcaactcaaaaaatgtcatttctgagtacctataaacc
aaatagctatagattgtgaagaactgatctgatcttcgtgttttggagtaaaattgaaat
caggtccttaaggtaaccaataacaggctttggcaacatcaaactaaaatagaaaacttc
tgatcctaaacctattgtgctgtttcatcactccagcctttggtggtctagtccccattt
gacaaacgatttaatgtattaggtatccactgtatgccaatcaaatatcacacagtacat
aatagaacatggccttgaagtaggcaggatagttttgggtgccatatttgttgagttaga
atcctggctcacaactttcgagctgtgcagtcttaagctgctgtgtctctcaggtatcag
tctgcccacctataaaatataagaattacagcacccaaagcttctgtaaggcaaaggaca
ccgtcaataagacaaaacgcaaccaacagacagggaaaagatctttaccaaccctaaacc
tgataaggggctaatatccaatatatataaagaactcaagaagttggactccagaaaacc
aaattaccctgttaaaaatggggtacagagccaaacaaagaattctcaactgaggaatac
caaatggctgagaagcaccttaaaaaaaaaaatgttcaacatccttaatcatcaggaaaa
tgcaaatcaaaacaaccctgagattccacctcacaccagacagaatggctaagagcagaa
actcaggtgacagcagatgctggcgaggatgtggagaaagaggaacactcctccattgct
ggtaggattgcaagctggtacaaccactctggaaaaatcagtttggcggttcctcggaaa
attagacctagtattactggaacatcgagcaatacctctcctgggcatatacccagaaga
tgctccaacttgtaataagtacacatgctccactgtgttcagagcagccttatttataat
agcaagaagctggaaagaacccagatgtccctcaacagaagaatggatacagaaaatgtg
gtgcatttacacaatggagtactattcagctattaaaaaattaattcatgaaattctgag
acaaatggatggatctggaggatatcatcctaagtgaagtaactcaatcacaaaagtgca
tgatatgcactcactgataagtgggtattagcccagaactcagaatacccaagatacaat
ttgcaaaacacatgaaactcaagaagaaggaagaccaaagtatgaatactttgatccttc
ttagaagggggaacaaaacacccatggaaggagttagacaaagttcagagcagaggctga
aagaatgaccatccagagactgccccacccggggatccatcccataaacaaccaccaaac
ccagacactattgcagatgccaataagagcttgctgacaggagtcttatatagctgtctc
ctgagaagctctgccagtgtctgactaatacagaagtggatgcttacagtcatccattag
acggaacacaggatccccaatgaaggagctagagaaaggacccaaggagctgaagggttt
cgtaccccccaggagaaacagcaatatgaattaaccagtacccccagagctcccgggatt
aaaccaccaatcaaagaaaacacacagagagactcatggttctagctgcatatgtcactg
aggatggcctagttggtcatcaatgggaggagaagcccttggtccagtgaaggttgtatg
ccctagtataggggaatgcctgggccaggaagcaggagtgggtgggtttgggtgcagggg
gagggggaagggataggagattttcagaggggaaatcaggaaagggggtaacatttgaaa
tgtaaataaagaaaatatataattaaaaaaataaaaagttaagttctcatgttaataatc
caaaaaaggagttacagcacccatcagaaatagtagttataaatagatgagtttttgtgt
gcaatatgtatggaatggctaggtataataagtgtgctgttatcatcacctccattttat
agttgatgaaaattaggcttggaggggtgaaatagtttcttcagtgtcaatacagttata
aaaaaatgagagctgaaatgtttctctttcaaatacacttcaaaggattttgttattgtt
gtttttgttattttcaaacagggtctatagtccaggctgtccttgaactcactgtgtagc
caatgatggtcttggattctggattccctcacttgcctcatcatccagctgctgggattg
tagatactaccttgtttagcaaagcaattctcaaaaaaaacctacatgactttctttgct
catgaaaattatgtattcattccctccccgtttcctagtaaataatagtgtgaaaacata
aagctgcacagcccactgaattattaacccaaagccgggagtaaccaggtatctgtctgt
cttgctcaaattgctttttccctcttggctcttagattcatgagtctggtgatgggtgac
agagtgttgaaaggcacagagagctctctcctgtttgaaaaactagctccttcagcaggg
aaatctgtcacagtaatttcatccttgagattatttagaagaaaagaaagaatgttcctt
gaaaatatttctcagcaagcatataaaagaatagcctgtgggttacgttttatccaagct
tagaaacaccagctccttctctccattggtttcctattgtagatggatcttttcctgatc
agggatagtttctcatcagggttcttctatgagaggttgaaccacagccatcatggcaca
gtcaggagcgggtgtggtgacaggaggactcttgggttttatttttcattctaaaagctc
tctgtcatctgtcactttgttaggatgctagagggaaaggagacacttttaatgttacag
aactactgtagccttataatgttatagtatatattataatgttacagaaattctggtatt
tcctctggtagtatgatgtcacttactttggatttcaatattactggcaacagcttttaa
acatcaacagcagcaacaaatcgcggctgctttatagtacataatactaaggcaagaaaa
ttcacagaaacaggatttcgtcccctgggtgctattaggaaccacctcacaacaagtgtt
gaacaaccagtgactactttgggtatttttgttgtggtggtggtttcgttttgttttgtt
gtttcagaaagtcccttaagaccgtgattgttacgagtgttttatttttctctgtggaca
cagtgacattcctgttatatttctcttgtgttgcttctttgctttgcttaggcataagaa
tgctggatggcattgtaactgatgccattgaggctagttcaattggattcaaccctggcc
atgtggatatttacagtgcaagctggggccctaatgatgatggaaaaactgtggaggggc
ctggcagactagcccagaaggcatttgaatatggtgtcaaacaggtgagatgctaacaca
gactcacatgaaacaatgaggcggggagaacacttatgttatagggaaagatatgataaa
ctttgaagaaaagcctttcacaactttaaatgcacttaaacaactaaatcattcttcaga
gaaatggatgttcaaaattaagaacacttccacatgtgggtctaacatggtgcaaagatt
cattacttttagaatatttatatttaatgtatttcttgaggctatggagtcaaaatgtcc
tggttgattatcatgaaaatttgagtttgggcctcagcatcttagtataaaaccaggaag
gatggtgcttacattcccagaccgaggcagggaaacaggcaaagattcctgatgttctct
ggctagtcatgcattgatgagagactgtctcaaataaacaagatggatttaaaacaaaac
aaaacaaaaaaaaccaaaaaaactaagtgggggatggagagatggctcagtgattaagag
caatgactgctcttccaaaggtcctgagttcaaatcccagcaaccacagacacccagaca
cccttttctggagtgtctgaaggcagctacagtgaacttacataaaataaataaacaaac
aaacaaacaaacaaataaatctttaaaaaaaaccctaagtggatagtgcctcaagaatga
cagttaatgctgacctcaagactccacacatacagcacacatacacatgtatctgaacat
acacacacacacacacgtacacacacatgaacacatggaaacatgcagatgaacctgcac
acacacacacacacacacacacacaaatgcttttggacatatgtctcatttttcttcaaa
gtcttttactaggtaacttagccttcttccaattgctgtgagagttcattcttgaatgta
gcaacatcctgccctctacattacatgagtacctggaatcctttcatccctcatatgttg
ctctttctcgtgagctaactacattgttggacagattttaagaccttgaactatgcagga
tgagacaaaagtagaagctttggagagcaccaattgaaatatcacagaaagagtggcctt
gacgagttccattcaaaccaagagtctttttaatgcagctgcaaggcagatctgaataat
gcctgattttgtcattctatcagtcagccagatgattcaagcagaaacagaggaagttca
aagattcaagtctagtgacataatgaagagaagagtgaaaaatttataattcatatgtta
aaggctgcattatagaatctaggataaagaagaaaggaaaagcctagatccaccccactg
cagagaaggccctgaaaacagaaggcaggcagggatactctgcttctggtctgagaaaca
caatatgacaacccttgaaaccttgaaattaaagacagattacaaaggattgtctttgag
aatactgtgcatctatcttctgatcgttttgaagagcttgctggtaaccacaattgatga
taatagattgttatacattctctcttttctttcaggggagacaagggaaaggctccatct
ttgtctgggcttcagggaatgggggtcgtcagggagataactgtgactgtgatggctaca
cagacagcatttacaccatctctatcagcagtgcctcccagcaaggcctgtcaccttggt
atgcagagaagtgttcttccacattggctacctcctacagcagtggtgattacacagacc
agcgaatagtaggttgccttgtttctgtgtctctcttgaagtagagaagaataagacata
ctttcagaatgaccctcttccctgacctttgtgggaaatgatttctttccgcttgacgta
tcaattggggggaccactgcttactctcttgaaagactagcatatattggaaagtttctc
tcaggaataatggcacttctgccaagatgatcttccctgtcattgtttaactcaggtctg
agaagccacgaaacctgtcattacatgcagcaaacactccaaatgccttctgcttgtctg
atgcctccctggaaacagcctgaaagaagatttcagggtcatagggcttaatcaccctat
gcttactgatactctaataatagggatatagtctgactcaaccactagcaaatgataaaa
gtatagactctataccagtaatatctcctaagaacagataacctacatgaaaaaaaacag
tctcaattttgcctgggatgaactcctcagcctctggggagcctctgaggaaagcagctc
aaggagttatatgcttagatctcctccagcccacgcctgcctgtgccttcacttccatga
gtcatgaacaattattgaatttcccttcaagggcataatgaagaactgtttggaggcttt
gagaacagagatgggtactttcaaacgtctaaagcctcaaatttaaccaggttgattcta
tgtagatcctaatctcaataaaatagcaggctgtgaaccagttaataactacaaagcttt
ggggggttgccagtaaccccaatagcttatgataggatgttatacattttgttctttgtg
ggagaaaaagggcttcatcattgtctggtcttcagtggatgggggctctggaatatatgc
atcattctcactaacaaccctaaaaaagcctaagcagtaccaatatgtggtttgcacaat
atcagtgtttatagctctttctgtacctaggcagaagagccgtgttgtctccactggaag
gtgctggccttcctctcatgccatatgttcagttacttgaataataaacagactgtgaca
ttctagtcaagggttctttgtagtagacacactttatagctttagaaagggacatagcag
acatgtctacttgggtgtcagagcccctggctgtttctatttctgtggcatccagagctg
acttcagaaaatggcctggtaagcacttcaatgtttctactgcatagactccccctcatc
tggaagcccttgcactaaagcagagaagagatttttcacctttgtagagattcatcctta
ggtaaagctgctctggcagagacagctggtggattctatttgagacagttgcaataacaa
gcttttcttacgtaaaccttttccggtatagtcatctctagggacttattttcatcaaca
ggtataaagggcagcttgacttgcacaacactctgagaagcagagccaccataacttgag
aaatcctaggacactaagtgggaaaccaaaggaagtgataatagaacacattattttttt
acacctccctcctacacattgaaatctctagctaaaactgaagcactgaagcttgggtgt
tgtctggttaggaatttttggccctgctgtttattcagccagcagactaactggaagtct
ttgtggtatttctgcatatctgcatatggtatatctccatagcctctttattactctaaa
gctagcctacacagttccttgcatgcactaataatattaacagatactttcacaaggcag
gatctcatttatgtctagaatgaatcaggaaatataaattccatgctgctaatgtgaaga
gcatataacatgactgtgggtcacatctaatacacagcagttttgtaatctgaacccaga
actaagtgtgggttaatttttttaacgtgaccaatcgtatttaaaggtagaagacacaaa
cttgtagctttccaaccaagtcaacagttaacgcaaaatctattctaagtaagttttgtt
caaatgtctctgatcaagatgtcattatattcctctattacagaggcagacagatgtcaa
tctcaaggccaaagggaatgctgtttgagttaaaatttctaaatatgctcaaccatgttc
aatggacctgatgattaatggactggcatgattcacagtgacttagaaacagttcctttt
tttatagacacattttgtttgggaatctcagaagagaaaatattcatagtgggagtactt
catccccaggaaaggcagcttgatgccagaattatagacaagttgcacatagaggagagc
aaagtaaaatatcagcagatgccaaatcttgcttgaaaaaagaaagtagaaaatcaaatc
ttgtgcttcttggtcataggagatgcagacttcagtctggctacccctaccatgctcttc
atgtctctacctttctctccttcgttccagacaagcgctgacctgcacaatgactgcaca
gagacccacacaggcacctcggcttcagcacccctggctgctggtatctttgctctggcc
ttggaggcaaagtaagggccaaaaatctggtcagcttgacaaagacagcttttcatgttg
ttgtctgaatatgtgattataggagaaattttgaacaacttcaaaaacgacaaaatccag
ataatcctgccactttgaaattattattattgatgcctcaatgtagatttaagaaacata
catctcattgcatattattttctaatattttctaatatattagaaatactgtctcacatc
tcagtcaatactccttggctttctaaattcatgttcctccctagtatcttcctgggtaac
aaactggcccaatcagccagaattctgtctaaataatttcctcagagtgatgatgagaac
aaatgtgctttctgcagaaaataaaaacttcattctggagctaatataactagataagat
atgataatcgaaaataggatttttatgttttcacaatatttcaaatcataaacacaaatt
ttagaaaagtcatgtcatgtcattataaatattgacatctcttatgtgttcctcagtatg
aacacccagaattgagagtcttgagacaaataggagatgcattttaatgattttgatgca
tattgacaagttgttttcttgaaagccacatcatgttgtattctccccaggaggatatgg
gtgaaagctcaagtttctaaaataagtactgacattcttttcctttatagtgcttgctgt
gtgaaggaaatggcatcttgttaacactgggtctcattactgatgaggctcagaatttat
gtcctttagcaagttgccctgtgatacagcctctttatggccctggttttgttttataag
cttggcttcaaagatccattaatgctctatcagtttgacatttaccttcagttttgctca
caggtaactttagtgtaagaaagctaataagtatacagccatgtttgcccctctgtttct
ctagagcttctttctttaaaagtctcccaaatcaaaattagattaaaatttgtgggttct
ttttttgttttctgtttttgttttgtttgcttgtttgtgttttctgtagctcctttacta
tgcttaaattctaaatacctctggcctttattttagtatatgatgtttaaaaatggattt
agcaacatttttacttcacaatagttgttcaacattctaacacttaacacagaaggggaa
aaaaaaaaccccaccatgtacttcacacctacttccacagttcacttttctttattcctg
tcttttgatgtttgcccccccccccccccccccccccccccccccccccccccccccccc
ccccccccccccccccccccccccccccccccccccccccccccccccccccccagaaca
gaacatgttgtcctttgttccacatggaaaagtcctgagaggctgaacctttgtctggtg
aagctctaaaagtcccagggtaccctgatgagatggaggtggaatttctgatcatcagta
ctgagagccagcataacccctgcctagggtctcacccagtgtctgcctactgagaagaac
tagaaggatgtttaagatgtttgaataagttgggcttttttttttctcaatatctgtcag
atgcatagcaaaccaggccaaggtcattttggtttagtgaccaaatacatcaaaggtatc
actaagatgagtacttataatgctattgtccaaacactgaaatttatttttatttatatg
tattcatgtgtagactacatgcctgcagtggctctgagggccagaagagggcatcaaact
ccctggagctggagttataggcaattacaagctgcctgacggggtgctggcaataaaatg
cacatattcttcctgagaagcaagtgtctacacccatggagttaactctccaaccccagc
acttacattataaagtctgaatctttgtaccttcatgggagggacattatggaagaatga
tgtaacccagttaaccttgtttgtcttcatgggatttatctaaaggagtggcactattgc
tatggaatacgtacctaatttccaagtagtttgtgagcttctttgttcctaaatgcagac
ttgcttaagggagtgcttacaaaatttttctgtggactggcttgtgggttctagaagacc
ctcatcatattcatgatttaaaacattaatagttgttgcatgtcattttatgtaacctgt
cttagctccaagaagtggaagtgctgccagcccccttccagctttccttgaatccacata
taaacacacacacacatagttgttcgtttttaacttgccttcctggcacaattgctgagt
gctactatctttcgcttgaaaaatgtgatcttaccattacttttagctctgatccttcct
cctaccttaactttagtcaattagttgaacctaacccctgctaagcatctctgatcaacc
ccccccatcccccataggagcagccacaattcactgttcctcccgagacctcacatggtt
gcctggttctcctctctccaaggcattgtgaactctcctctattcttcctttgtcccctc
tttccttcagggaccgagaagtcccacctgtaccttttgaccagaaattcacccatggct
ttctttacagacagatcaagaaccaattgggaataggaccccaacatcagaactatcctt
accatttgcgaacctttaggtgtagagcaaagaatttaatctcttccattctgattctag
ttttcaatacaatggacttgatctgtctaaggatttatatctctcctgttaaagtataga
tagcaattattgagatgttttttctcaattggatggctttctgcacccaattcaaaatgg
tctataccaagattatatatcaggacatttgaatgctagaatttctaaataggagtcaag
atgctccacactgcagactgagtcagtcactcctctccacctaaggaacaactgcggaga
ctgaaagacttttgactaaacttgtcaagaatgacattcaagccgggcgtggtggcgcac
ttgggaggcagaggcaggcagatctctgagtttgaggccggcctggtctacagagtgagt
tccaggtcagccagggctacacagagaaaccctgtctcgtaaaaaccaaaaccaaccacc
ccccaaaaaaattaagaaagaaaaaagacattcagtgcttatcatgttcttactgtggac
cagagacagtgtgctaaatgttcacatacaacattaaatataatataatctttatgagag
gtttataatgttgaagtagtaattatattttattttataaatgaagaaactgaggggtgg
aggggttgaaaaagtgtaaccagcatctcacacaaaaaaatatatatataaattcaggtc
tgtctgccttgaaatgctgctactctgtgcagctcccacagctctgataggaagaagagt
gttgaacggaagccaatcaatcatcccaccaacaaaggaggccagagactgaggcggatc
tagttcctcacaaaaggctaaactcacatgttccttactgtgattctaacagagggaggt
aggaaacgggaatgaacaaagagaaggaaaatgaataatctctggttgaaacatctacaa
agtaatacgtaccttccttagtcagttactcttgaatacagtcaagcaccagagtaggtg
attttccatgtacgtttcccaaatcccattgctaaggactcagattctgaagtatctgcc
ctagaatccatgttttaagcaggcatccaaagcctttcaatgcttggagtactttaatca
attactcttaaaattttttttcctacaacttcatccagctgtgattatgaaactgtccaa
taggccactaaatagacaaattctggagaaagaaattcattacataaatgccagtggcac
cataattagtgtgcattaaatacatctaaggaagtttgcacacgatcacctctctcttca
gaggcaagatcagaagaatcagggtaaattttaataataataaaaaaaatctcaagtgaa
ccattggatacaatcacacctttgcagatattcaacaaacagatgaaccttaagctttct
aataaataataatgaagtccaaataaatcatcagtgttgcacaaagtctttaggggaaca
accccccacaaaattcttagaaaaaaattttttttggaaagttagacactaaactactta
gactccaaaaattttcactttataattttgtgcccagactttttttatctgtatcttttc
tagttaaaggatgcttaatttcaatgtcaagttctgtagcacttatcttcaacaacatat
ctctggatactaacacaaggaagtcttttttgtttgtttgttttttgcttttgttgttgt
tttgtttttaaatattatttatttattattatttatatgagtatactgtagctgtcttca
gacacatgccagaagagtacatcggatgccattacagatggttgtaagccaccatgtggt
tgctaggaattgaactcaggacctttcaaaagagcagtcagtgctcttaacctctgagcc
atctctctagcccttttatttttttaaaccctctgcttcttgctttatttatttatttat
ttatttatttattgcggggggggggggagatcaagacagggtttctctatatatccctgg
ctgtcctggctgtcctgtcattctctagaccaggctggccttgaactcagaaatccacct
gcctctgcctcccaggtgctgagattaaaggcgtgtgccaccactgcccggctaatgaag
tcttgatattttaaattagtgtgatgctgctgtgcactaattaataaagggaggctgttc
agaattagttctattgttattagctctttttcatttataaaatgtaagcacacactgaac
aataattgttaagaaacaagactttattttttagttgcttaacagtgaaattccttaaat
atttcctaaatattatctataagtctgaaaacatggaaaacactacaattaatgtaaaat
aaatgtggtgtcataggaatataaacgatgtttactttgaatgggatcaccaaacagtca
ttccttatgcccctctctccattatcatctccctttacacgtacctgcaaacacttatca
accaaaacagaaatttgtctattggtaattaccaccttgataggaggcttctactttaag
gtattttattttaaagaccagaatgaagcaggcattttaataatatgctttaaggacaga
agtttgtactttgagaatacaaccatttctgctcaactggctaatggttcctaaatacgt
gatactcacaaaaacagaaggcaataggtacgaagaggtatttctaatgtaaaaccagcg
aaagatctgagtagtcattcttctgaaaattgtcatatccaaccttctcatttggcagat
gagacagttcgggctccagagaaagaaagaagtcagactgaggttgaagcatttatttag
cataatatacaatgtgtttccttccttccttccttccttccttccttccttccttccttc
ctctctccctcccccccccccccccccccccccccccccccccccccccccccccccccc
ccccccccccccccccccccccccccccccccccccccccccccccccccccctcccatt
gatgccagataaggccatcctctgccatgtatatatttggagccatggatccctccatgt
atactctttggtagaatgtgttttctattgctccctctttgatgccatgattcaaagtat
cttgtaattggcttaactgctcatatgcttataatcttcccaccaattcctgttattttt
ggtgcaatagaaaactggataaatagacttttaaaagtataaatattttgccctatttat
attggcagagttgggtatgtgtcagaaataattatttatacgtgtagtgagtgattatga
tgcatgcagtctgggatccctgggagtcactagactagattagactccttttcaagcctc
cttcactaatgttggtgtttaacagtatatctggcaagaaatcaggccagcagagtgaga
gtaagtggaactgtcaggtgtgttggattaatctattatcacaagtaaaaatgagaatgt
taagcttttaatggttttaatgtttgtttgtttgtttgtttgtttaaattccagaagtca
tgtgggccagcatagaaatgggtttgtatcatttctgggggagcccaaacaatagcagtt
ttatgaaccttgcagttaaatgtgtactgagagtttgataaagaataatatcaggaaagt
gctttcaggctttctacctgcttattccatagaaaatcttgacagaagtacctgaagaag
gcttctgaacatgatctccaacagagaaacttgggagcaaaagcacttgccttcaggggc
tagcaatatacaaatggaaagtgtgggaggggccaggaggctgaagacttgactgcagct
cccttcaaaggcaataacacaatggctctgtaccagagctgatttgaacacagttaggat
tccctagaaggatcatcaatgggagcctttgtggtcatgcctgaaagatcacacacacac
acacacacacacacacacacacacgtctttaacaaatgcccagggcattgattaactgaa
acattattggatctggggagaaggcaccaaattgaaccatatttccatgattctgcagcc
ttatgataaggtagaaactttgcgaaatatgcattgtttattaaataatgcttgatttga
ctagaggaaaataatgcagatcacaaaaagcaataaaaaagcttaaggtgtttttttgtt
tgttactaatttgtttatataaatttgtagataacaaatttacttaatctgttattaatc
taatgactaataacagtaagcttcgaaattatataagaatatttaacataggcaccttca
gtcattcatcagcactatttacatatcccctccctaaatataacctgttcaggatgcata
atgtcaattttacatttgtttgtaaggctgatgatttactattacataactaattggcgt
actctttcatggggaagtctacttctcccactctcaatatcccttagttgcctgcagttc
ttcatggaagacggcagccacttgacatgtctattgcccttgtccagctcatgcttaggt
agtcatattggtgagactttatgggtgtagcttaagcaatatttacattatattcattta
gaagacatttgtgtgtgcgtgcaaatgtatgtgccacagaggatccatgtgtagatgcta
taggataccttacaagagtcagttctctccttctaccaagcagatactgtggatagcagt
cagatcatcaggtttgatgtaaggtgccccttacttgctggccacttgtataatcttgtg
cctgacatactcttgtatgtttgctaagcatcagagaatgagataagttttcacttcttg
tagctaaattctagcttgagaagcagacagtagcatgtgcacaaacacatacatgttgtc
tgtttttttaataaatggagaaaagagaatcatgaaagcaggatgtgagcacagaagcat
gttggagaaaactggtttgatccactttctgtataaaaaatccagaacaatttccactgc
ccaaatggtgcagttcaagctcactttgtgatattcagcatcctcagacttatggctcag
ttctctgcattgtcccttcctgccctagcatatacattgtaaactagctcctgctattct
tccacatcatgattctcctgctctggttgctatgtactcccttttagaagttctactaac
ccttcacaattcacttcatatacatattcccagaagagacattcgccagactttcataag
ttataaatgcatatacagttatataaaacattttttaaactgcactgtttctctctttct
ctcttctttctcttcctctctttctcttctcttctcttctcttctcttctcttctcttct
cttctcttctcttctcttctcttctcttctctttctctctctctctctctctctctctct
ctctctctctctctttctttctttctgtaggattggctttatttagctcttggattaaag
gtgtgtgctaggactgagccacaccacaagtacttgtttacagtaaagggaaagctttag
aatcaaaggctgagtcataccatattagaaatggttttattcagttaatctcagggttca
caatgtagtcatatatcctgcaacacaggttatcactggaacctaagatactacatagag
tttcactggtcctaaaagttttcccaagttctcacaggttctataagaacttagatcagt
ttctctacgtctaatgtctttccccatgttctatctggggcctacaatattctacaggtt
tcaggagcctaacaatcttcccatattctcactgttctataaggcacttaataggtttta
actagatttttttattggatattttatgtatttacatttcaaatgctatccatgttcctg
gtttcccctccagaaccccatcttcgtcccccatccccctgattctatgaagatgctcct
cctcccacccacccactcccacctacctagcattccctacactggggaatcaagccttca
caaaaccaagggcttctcctcctattgatgccagacaatgccattctctgctacataagc
acctggagccatgggtccctccatttgtatgtagcctttgattggtggtttagtctccgg
gaactctggagggtctggttggttgatattattgttcttcctatgggattgcaaaccctt
tcggctccttcagttgtttctctaactcctccaatgggaaccccatgctaggtccaatgg
ttggcaggctcctgcagagcctctctcaggagacagctacaaaaggcttctgtcagcaag
cacttcttggcatctgtaacaatgtctaggtttggtgtctttatatgaggtgccccatat
aaagacaccaggtggggcaatctctggatagcctttccttcagtctctgctccacacttt
gtccctgtatttcctttagacaggagcccttctgtgttaagaatttggatatgagtgggt
ggccccatcccccaattgggggccttgcctgagctctggatatgttccctacaggttctc
cctcccctttgttggacatttcagctaatctcatccctgttgagacctgggagcctcttg
ctttcttatcaattgggacttgctggtggctactcccagttctccaaccctgattgctac
acacctctgtacaaattccctaagaaccagaaacacctccttgaatattctaataatatt
tagcatagtgtctttcaagaacaatcccatgaagccaagaatttcttgagagttttggtc
tattgtcattcctgaatatctgccaaagatcaggtccagaatcttcaggtttcttatttg
aaatggcatagtaatttacaaactacttaaaatatccaatgcaatgtaagttccattaga
ctggactgtctaaggaatgataacaagaaaaagtatatacatatcaatacagatacaaat
tttttcaaatatttttaatctatgtttgattaaattctaaatatgtggaacctatggata
tggagctctgactacatttttttaaaggtaagatgtgttgagtaggttgcaaacccttgt
ctttcacatctgatacttcctatgataaaaacaaggctttagtgaggcttcataatgctg
aaatgtgctaaagcattctatgagcagaactagagacacaaaggaagtgttattatgttt
taaaaaagaactggctttaaagaaatataaataactagaatcagggacaaattttcacac
ttcaacagtgctgaggctggagtttactgagagtaaatgtttaacttacatgctataggt
gagaaattttaatattgtattgtgagttctaaataaaagtacataacattaagcaatagt
gtatatattttaaaagtgtacataataatccctaaaaggagatgcttatttttagcactc
agttttataagaatacttcattttcttcctaaaagatactttgggtcactttctccctag
cccaaatcttacctggagagatatgcagcatctggttgtctggacctctgagtacgaccc
attggccagtaacccaggttggaaaaagaatggggcaggcttgatggtgaacagccgatt
tggatttggcttgctaaatgccaaagctctggtggatttggctgatcctaggacctggag
aaatgtgcctgagaagaaagaatgtgttgtaaaagacaataactttgagcctaggtaagt
atctcccagaattttgaactactttatgtccaaagcactactagattaaggtgttgtcac
ccaattgtttctcatatatttgctcttctgtaatagatggactcagagtttaacattgtt
ctctgtggctgtctctatgggtagtcaggatgcattttcttctaagtagggatctttatg
gattacctctggtttatcacagatggtcatggaagtagaatctgctatgactcttatgtg
gtttttatcaaggcaaccataatgacgataaaaatccacttcttcaaaaccccagagcct
tgaaagcccagcaacatgccttagaaaagccttatacatgaaattaatttttccatgagg
atcttattgatatccttgtcatggaccacttttgttgaattgaagacaaagctgtctgaa
tttgattctacagtaaatagcctcatacttatatgtgtttcttaccaatttcttatgcaa
tcaattcatctatagataattacgaattgaactctactgataataagcctttctgattat
ctgtccaagacatctgcgtgcaactgtcacaaacaaaccaatggatggcaggagagatac
tttttctttaattatgcttctctactgtctgtagagccctgaaagctaatggagaagtaa
ttgttgaaatcccaacaagagcttgtgaaggacaagaaaatgctatcaagtctctggaac
atgtgcaatttgaagcaacaattgaatattctcgtagaggagaccttcatgtcacactca
cttctgctgttggtaaacttcaacaaccactcatttcttcttcttgttcattcccactgg
tctccggatagacaaaggatgcttaaatgatgctagttaataagcttttctaaaatcacc
tattttcaacctttgttcatttaccaagataaaagactgagcattcgcttctcttatgtg
acaattagtataaactttttgagtaattctcaaaacttacagatatgtatggaacactga
agaaatcaatagaaagttggggattgtgattcataaagttgataatagagattaaatctt
catagccatataagtaaggatatatgacaatataaattttgtctttttggcaagagagtt
ctagtgaagatgagttaaggactattgagacataaactacaacccaaccagatgttgtat
gtatgttaatgggccagtaagatatacaacagataaaggcacttgctgctaagcctaatg
gcctcagttccttccccaggaccaagtgatagaaggagataactgactcccacaagtaat
cctcttaacaagtaatcctccacatatgtgctatgggacacacatgtacatgcacatgag
tgtgtgagcacatacaaatgaataaattaaaatagagtaaaaaaaaacttcctgtgaagt
catttagtgattcagtggatttaatttctatagacaaggaaagatgagctgtctagctct
atgatctctttctagcatatgaaatcttgaagttctaaagtaggctctattgattacagt
tatactttctagatgccctagagtttctatgaaatactactgagatttacatcccctccc
attgacagatctaatctcatatttcattcccagtattagatgctagaccagactgtcatg
ttaagatatcctctaacttatgtttgctgtatgaaattaggaaccagcactgtactgttg
gctgaaagggaaagagatacatcccccaatggctttaagaattgggacttcatgtctgtt
catacatggggagagaatcctgtaggcacctggacattgaaaattacagacatggtaagt
ataaataaaaagaccaaaaaaaagagatcatttttcaaacacttgccaatactttaaaat
gtggatggcatcacaagttaagtcctaatgaacatgacctgatcattttttagcagaaga
aatataaaggtgtagtgttgcccagacacttggttatgtaggcaataattttaagagatt
gctaaactcagcattctgtaagggaggagaaaagatatactaatgaagttcccaagtcta
aatgcagccagccaaatggcctgtcatccctggaattatacatattcagacagccaggtg
tgaggccagctttgctatgatactttgctggagtcacaagaaagcatccttactactaaa
ctgctcttctcactgagtaatataatagcttcctgttccaggaacacaagcaagatgtca
gcaagacatttttaatatcctttttttctacttttagtcaaacacacaaaaataaacaaa
caacaacaaaaaccaaaaaacacactactttttttaaaatttttgatttccagagcttaa
tgatactcaaaaaaaattagaattgtagagcaccccagactttggaaaatagagacactc
gccttataaagctggtataaacactcaaagactggaaaggtctgaaatctaaaatcctcc
tgattcccagcatttcagacactgcatctcttctaacattctctggcatgctttaaagga
cagtgccacaaggatgaagtggcaggactgtgtctggcatgaagccaagtagctcaactc
tttgtgcattttccccctgcttctctgaggttgggttgtaaaagagtgacattctatatc
tgagttctgagagaaaagtgtaagaccatcagtacaggcctcactgcttagataatttta
ttgttgtttttttattctagacatggtttctctgtgtagccttgcctatcctggaattca
ctctgtagaccaggctggcctcaaactcaagggatctgtctgcctctgcctccagagtgc
tgggattaaaggcatgcatcatcaccgcccagctgcctagataattttttaaaaataaat
cagtttaaagttctaaagataccaattaatgcaaattacatattttctgccttttctcag
aggatgactttccagatcattgaaataaggctgataatatgacttaatggacaaggacac
ttgccttcaagctgagcctgcattaagtttgatccctggacaccacatagtcaagaaaga
gaaccaactcacataagttgtgtctgacctccacacatgtgtgtttcacagtgtacatgc
tcacacatacagttgaaactaattattaattatagcttagaaaatgaagactgaagcaag
tcctgttataagaggaaaatattattacttattagtgctattcttgaactttcctcaggt
cctaaaaaaatagatattacatgtgggtggatattctgtctgtatgtatgtatgtatgta
tgtatgtatgtatgtatgtatttgttttggtacccaaggagtccagaagagagcattgga
tcctctggaagtgaagttactgagagtttgactgctagaaattgtaccagtgtcctgtgg
aagagcagccatcactcttaaccactgagctacctatccagcccttctctaattccttag
ctaaatttcagctgcaagaaactaaataacagagccacatcatatcaaatctacacattt
gactccactcctttagacctttgacttatagatatttaagggacaatcagcttttcaaaa
cagaatcaatgtgacaaaacagatttacatagagaactctgctttttaaaactagatact
tggttgtgaggcaataagtcagtttttcaaactgtttggcttataaactattggttttta
ttaaaagaatggaactatccagtcatttctctttaaataaatttttaaaaatggaataca
caatgccttaaaattaaattttaactatgagattcttttggcaatttgaataatttcatt
ttatgtttgaaacacaaactaaaataaatacatgtgtgcttgttttaaccagtctggaag
aatgcaaaatgaaggaaggattgtgaactggaagttgattttgcatgggacatcttctca
accagagcacatgaagcagcctcgtgtgtacacatcctacaatacagtccagaatgacag
gagaggagtggaaaagatggtgaatgttgtggaggtctgtgtaccatgttctcttttaga
cctcagtaggcaataagtgaagagagatgcatctaatttttaagaagggaagaattcaca
tatgcatagagagagggggcttagaagacaaaaactgttggtttccaactggatgagcca
ctgccttttcttttgtacttaaatcttaagttcattaattaaagttgataaattccctaa
cttgcataatatcttatgacagcattttgcaaatcaaactctcttttatatctattataa
tatattgtgtattataatgcagtacacattaaaatgctcaatcttatttcattttaattg
taatctttgtaacttagacagaagagacatgaagtaaggaaaccaaggttagacagtcac
atcatgtaagcttattactaattactaatttctgcttagtaattggcacttagctaacag
gccttgtcattattaggcagagctatgaaatcacaatttctcttagaaaatttcaaaggg
tagtcaatatagaccaattgtgatcctcgctttgtcctcctcagaatccataaggaaacg
gcttctgtttccccatccacaaacatctaacacagtgcaggatctctggaatgatctgtc
ctaaattagagatctctaaacgagatgttttaggaggtttcaagacatggcatttacatg
aggaatttataaactagatttgagaaagcttcagctagggtttaggtcctgtttgtatta
taccaggcagaatccaggtgcagtttctccatagcacctgaggaaaatccacattgtgag
tgtttctccaagcttcctttctaagtattaaaaggactttcacttgttagagtattgaaa
tatgatcatttcttcatatggtgtgatccaaatccttgtagtccaccaagtcaagtatgg
atcaaaagtatttgaaacaactgcctctgcactgaacatgtacagacttacttccctgga
tctagaatggattttctgtaattaatatataaatatatcatttcccttaaatatgtagtg
tttatattgtgttaagtattaacagatgtcttagagatgatactgtctattggaggatat
ctacagatcatttagcaatacctttcattctatgcaaagggcttgagcagccatagattt
ttggtatcatggaaagtcctagagaagaacagtatttccataatggttaacaaatagata
tttttcagatctccaactttctgccccatgacctctctcccctatgagcttctcagaatt
caatatattctaacaagagcaaggtcaagggttctctagtcagctgcttttgtacacaac
aatcaactggtgccttagaagtaagtggttaaatatttaatgtcatttctcctaatagat
ttcattatggtaggcttaaaagtgaaggaaaatatcacactgaatacatacttgcataat
ctcaatcttcaaaaccaccaaaaatggaagtgttctgattactactttatagctggaatt
ctgggagaccaaaaaagatgccaaagctggatcaggaagtggaaaaataaatgttgaaat
acaaatccatataactccaagccttgttttttctccactctccaaattccttctcaaggg
acctgtagcgggattgtgttagggctacagctagtttttctatctgtaaataatgagctt
tctgcctttgttggtggcattttatatttcagaagcggcccacacaaaagagcctgaatg
gcaatctcctggtacccaaaaactccagcagcagcaatgtggagggtagaagggatgagc
aggtacaaggaactccttcaaaggccatgctgcgactcctacaaagtgcttttagcaaga
atgcactttcaaaacaatcaccaaagaagtctccaagtgcaaagctcagcatcccttatg
aaagtttctatgaagccttggaaaagctcaacaagccctccaagcttgaaggctctgaag
acagtctgtacagtgactatgttgatgtattctataacacaaaaccttataagcatagag
atgacaggctgctgcaagctctcatggacatcctaaatgaggagaattaaaataagtgtg
ttgcctgagttgggaatcttcatgcaccctccttttccttaaatgttcctgggtctggag
ttgttgtgtccctggtttttatgcttataatgtccttcattgtaattttactttttcttt
caaactgtactttggagtgagtttcaaaatgaaagccaacttcatcattcgtctcagtgt
ttaagagtatgtcttccctgtctatacaagtgaagcaacttctttctaaagtcattcttg
ggacacagccctttactacagtagaaaagctcctaacacctccgcatttcatatctcaca
agtataggaaaagagtaggagatccatttttatttagaaaagtaatcaagaaaggtattt
tggctgctacagtttatcctgttccctatttttgcaatggggttctttgaactttgataa
gaaggaagcatttataaagtatcgaatgagaaagttcacaaatagattcatagctggaat
aaaatgtattatttaaattcagaaactgatcttaaaatttatattagctagaatagtcat
acagtgttcctcttgattggtgtaccatgtagaggtctctatgggtcaaaaggtggctgt
gacccatgctatgtaagacctggccttctattttccccttgtgccttgtatgtttccttt
ttgaaccacaaactcaaaactcaaagagctaattcatgccattttctcagaacttatgct
tgatttttttttttttgcaaattcctagccatagttttgtttaaataacaagttttgttt
aaataacaaggagccactcaaaatacagagaatcaatgaaataacagggaaaatgcttta
gcagagaagcaacaagatgccttttgcaagctgtgttcctaggacaggttcttcaggctc
tctatatgagtgatcatttctggacaccacagggtcttctctagtctcagaggacagtat
tcaaattcttaccaaaatgcttccatgtttcaagtcagaaaaaaggtgggtaacacttag
atggtatttatactttctgtaagttatgcagaatatttcagaagtgtgaaggattgatga
aagtgtgagatctcacatgaaacctgattctcaggcccatcgtccatcacagcaatagct
agctagaggtaacactttccaagttaaga
