# Supplementary material for: Reference based annotation with GeneMapper
Source: Genome Biol. 2006 Apr 5;7(4):R29. doi: 10.1186/gb-2006-7-4-r29 (PMC1557983; doi:10.1186/gb-2006-7-4-r29)
Supplement: Additional data file 1 — A gunzipped tar file containing the data set of orthologous genes in human and mouse that was used to compare GeneMapper with Projector and GeneWise [file gb-2006-7-4-r29-S1.tgz › projector/ORTHS/region36/hs.truth.gff]

Hs.19.ENST00000203155.1	EnsEMBL	CDS	1884	1944	.	+	0	gene_id	ENSG00000089327.1;	transcript_id	ENST00000203155.1;	exon_id	ENSE00001157738.1;
Hs.19.ENST00000203155.1	EnsEMBL	CDS	3754	3834	.	+	2	gene_id	ENSG00000089327.1;	transcript_id	ENST00000203155.1;	exon_id	ENSE00000566882.1;
Hs.19.ENST00000203155.1	EnsEMBL	CDS	4677	4733	.	+	2	gene_id	ENSG00000089327.1;	transcript_id	ENST00000203155.1;	exon_id	ENSE00001114515.1;
Hs.19.ENST00000203155.1	EnsEMBL	CDS	7042	7134	.	+	2	gene_id	ENSG00000089327.1;	transcript_id	ENST00000203155.1;	exon_id	ENSE00000700316.1;
Hs.19.ENST00000203155.1	EnsEMBL	CDS	10489	10578	.	+	2	gene_id	ENSG00000089327.1;	transcript_id	ENST00000203155.1;	exon_id	ENSE00000700314.1;
Hs.19.ENST00000203155.1	EnsEMBL	CDS	12475	12504	.	+	2	gene_id	ENSG00000089327.1;	transcript_id	ENST00000203155.1;	exon_id	ENSE00000700311.1;
Hs.19.ENST00000203155.1	EnsEMBL	CDS	12584	12658	.	+	2	gene_id	ENSG00000089327.1;	transcript_id	ENST00000203155.1;	exon_id	ENSE00000862769.1;
Hs.19.ENST00000203155.1	EnsEMBL	CDS	15899	15945	.	+	2	gene_id	ENSG00000089327.1;	transcript_id	ENST00000203155.1;	exon_id	ENSE00001157731.1;
