# Supplementary material for: Reference based annotation with GeneMapper
Source: Genome Biol. 2006 Apr 5;7(4):R29. doi: 10.1186/gb-2006-7-4-r29 (PMC1557983; doi:10.1186/gb-2006-7-4-r29)
Supplement: Additional data file 1 — A gunzipped tar file containing the data set of orthologous genes in human and mouse that was used to compare GeneMapper with Projector and GeneWise [file gb-2006-7-4-r29-S1.tgz › projector/ORTHS/region36/hs.fasta]

>Hs.19.ENST00000203155.1 40320620-40337834	forward
gccagccccgtagcaggtgtttctctccatgacagcagccaggaggtgtccccaagggaa
caagacattagagtgtgggaggcaagacagctcctcagtgttagctctggggtgacagtc
cctggggtctggcttccatggtgccggggaatggagagccaacgagctgtggggagggag
gcagtttccacctttctagtggctcacgcaccccctctctccccagcccctggtggcggc
ggcgtgtaacaccttcccgaggaaactccgctgccgaccctgcctgagcgcgggagcctg
aggaccgggtggaggcggtggggacccagccgcgcgccgggagcgctccccggaatgagc
cgccccacccaccccaaggctggagccgctgcaccctgctgtccctctccaggccttggc
aatgacgatcccccaaagagcccgtctgcaccccagacccagggcctcaggcctccagct
cctgggatccgggagtccatcccggcccagcacccccagcatccccgtgtatggcccccc
tgcacctccttgtctcatccccgaagatccgtccccctggcccctcagtgtccatgtctt
gagcttaataaatgtgcatttggttttttcctctgttctgtctgtgtgttctcatctgtg
gggcacggtgtgggtaggggtgcagaactgaacctggggtagctctcccctgcgtgcccg
gagtcgccccctcttcattctcctcccccagtgccccgagatgccccccttcaatccctt
ctccttcctcaacacctccggatttgtcctttcccttcctccagcgaccccagaatagag
ccctcccgtttctccccctgctctctcagaggcgtccactcaccctagacctgcctgccc
catccccgttcccaccctctcccaccactatgccctcacccctgccccccgtcgccctca
gcgattccccctcctgctcccaccccgggctctgaagccaggaaacccaagaggaaatga
ctgagcccgtctgggtccccgcccgctcgcgctcccctggccacaccctccgcctggacg
cagcagccaccgccgcgtccctctctccacgaggctgccggcttaggacccccagctccg
acgtaagtccctctcgtgcgccacctccatccgctgcccctctgcccacgggccgggctc
aggtgggtaggggtttgaccccttccgctcctctccgccccccatccacgcccacatctc
tctgcctcctctcctgggctacagtgggccgctctgcctcgctcccgcccgcctgcctca
gtctccccagctctctgccacccccctcggaccagtgcctcttaggtctctccagcgcgc
catccctgcaaggcggcccctgacaccaactcactttttcctctgagcgcgggaggcgtt
actcactcttcctccttcccctcctcgccgactcccgggctctgggcccctgggggaggg
aagaggcctcctatctactcctctgccccagtcccctccttgcgtcagtcccagtgaggg
ataagcgcctggcggaaggcgcagggaggtgtttctctgcttcaggagtgcccgccggcc
cttgcagctgctggaagacccatttatctcatgcttcttgttttctttggggacctgcag
gggaaggaagcagggtgacggtttggtatccccacctaagaccctcccctttcccctgag
gccagccgtcagcccctggcagggggtcttggaagccagaggtttttgctcagggcaggg
aaagggctgcaggatccccgggggctgccggaggtcggtctcactgacatcatggctgac
cccagcatcgcctggtcccacagatgtcgccctctggtcgcctgtgtcttctcaccatcg
ttggcctgattctccccaccagaggtaagacccatctctggcctccaccctgccccagag
cccccagccaggccagccccacgtgtgctgcggggtgggtggttggcccgtgtgaacgtt
gtcctgccctgtcaccctcccgctgagccggcaccaggaagtggggatccctatggcggg
gcgacgttacaccctctttggacacctcagacccgggtggctgcttccagtgagtctggc
cagggcctgtcctgctgagcatcctccaatttcacctccaagaagaactcactgagtttc
atttggcggggagattggtgtcggttttctactcagcagccaggaaacctaggctcccag
agtccccaggcattacacagttaggcaaagctgttgagctggggttagtccaaagagttg
gcaacatctcagccttgcctggaaagtgtctcctgaaagatgggaaccacaggggggtat
tgatcgttctttctgtgtggcaggtgtggtgtgtgttaggtcagttaggctttgcctctg
acagtcagtcacacctgttgtcttgcccattttactgatgaggaaactgaggctcagcga
agggaagtgccctgtgtcagaggagaatgggtggaggagctgagaaaacaactgtcctgc
ctgcccccagaacccagggtgcatgccccactgaaggcgccctcatttctccttcataaa
atgattttcatatactcgttcagtcatttgacaaatatttattgagcacctactatgtgc
tagatattctgtgcactggggaaacagcactgaataaaacaagaggtcacactctagtgg
agagagacaagttagtaaattatatcgtgtgctaggaggtgatacgtgcttgcagaaaag
tagaggtaatgaggattgtttaaactgggtggtcagggagggcctcactgaggaggtgac
atttggaccaacaaacacttggaggaaatgagggaatgagctttgcaggtgtctgggggc
tgagtgttgtctggtgtgttttaagaatagcaggcaggtggggtggctgggttgggatga
gaaggggcagagtgggatgacgagaggacagagaagtgatgggaccagatggaggaggac
ttacgggccacgtgagggctttgcttttatgtggagtgaagtgcagccagggcagggctc
tgaaccaggcgggccccgacctgactcaggtggtcccaggctccctctggctgcaggttg
gaacagactgtgggggcggagacaggagcagggagcccaagaaggaggctgctgggatgt
ccaggctggagggtacagaggcaggaccaggatgggggcagtggagttatccagcactga
ccacatggtaagccgtgtgggagaccctttccctgctctgtgtcatttcaccctatctac
agccctgtgaagtagattcagttattatccctgctttgcagatgaagcaactgaggctca
gagaaaggacttcacttgttccaggtcacacagcaagaaagttgttgggggcaggatttg
aaaccagggcccaggctcaccctagcacctgggctcactagactaaactgactttcccat
cccacagggatgggcggggagggggactagaagaagggttcccaggcattggcatagctg
aaaacactttcagaattatggattgatgcagccaaagctgagtgattccaccagcagaca
ggacccctaaggtttcaccagggaggcgagggcgggggtggtgagaggagggggaccagg
ctccctcctgacttctcatccttgattccccaggacagacgttgaaagataccacgtcca
gttcttcagcagactcaactatcatggacattcaggtcccgacacgagccccaggtgagg
aaagggacacatctatcaagatcctgtcattgcaaataacaacagcaacaaaaatcccaa
acttggaccaaacaagggaatttatggatttatgtaacgaaaaagtccaggtacagacct
tcaggcatggcttgatctaggtgctcaaatgatgctatcagaacctctctccacctcttg
gttctgttttctctgtgttggcttcattttcaggaagagtctcctctcatggggccaaga
tgatcccttgaagcctggggctgtcatcctgtctgctaagaatcccagcaagagaatttc
ctttccccagtccagcaaatgtcccagaactgagttatctttggccaggctcaggtcgta
tccctgagctggccactgtggccacaggcatagaaagctgattggccaggcctgggttcc
atgtccaacctccaccagggctggtgtcagccccgctgaataaagtggaccaagagtcag
ggaaggatggtccctaaaggaagttctgggggcttttatcagagcaggtgcatttgggaa
gctgagttaaacatgtttttttaggcagcacttctcagagtcttgagaaagacaatttgc
agccagcatctcgaagaaggagctgtagtgtggcatctgtgggacgtaaggtcccaaaga
aggggacatattggttacacatttcggcagttagcaaatggctggattaattaagccatt
tctattacattaaagttgagttgctacgggaatctctggcatctccacccatagaccttg
cccacttctttttctctctccttttctctccgtgactccttgtttctggactccagatgc
agtctacacagaactccagcccacctctccaaccccaacctggcctgctgatggtgagta
gtgcaggggcaggcggcggggacaggaccaagacaaacaaagtttcccctcttcctctga
cactataggtctttggttgcccatttcagtccctactcccagctctgaatgccctggttt
actctgggtggggacagccaactccattcaattctttagaaaaagaaaaccaaaacgctt
ttgaaattgtgaaattaacatgcatatagaaaaatacaaaacccataaatttacagtgta
ataacttactctaaattgaatccctatgtaactaccaaccgggtcaaggagcagaacttt
gcaaacacccccagaaagtctctgtgtgccagtcccatttatttcttcctttcatctctt
ttttctctgatcccttttttgaattttttgaacaatttttggacgttttcttgaagtata
attcaaaaagtgctcccggccaggcacagtggctcatgcctataatcccagcactttgag
aggccaaggtggatggatcacttgagctcaggagttctagaccagcctgggcaacacagt
gagactccatctctacagaaaaatacaaaaattagccgagtgcgttggcgtgctcctgta
gtcccagctactcgaaaggctgaggcaggagaatcacttaagcccagaggcagaggttgc
agtgagccaagatcttgccactgcactccagcctgggcaacagagcgaaaccctgtctca
aaaaaaaaaaaaagtgctccctgattttttcaatcgatgtttaaagacacagtagtacaa
aaacacattctgcctggaaagaataaaatgattgtaggcaaaactaaacccctttgtcac
ctcccctccccaatcctcgttctctccctctgtctctgagaggtccccactgtcagcatt
ggggtaggtccccagtgataccacatcccatgtatattacttggagaaaatgcactgact
gtgtgctgtgtttgtgtgagcttaaggagaccttatgattgttctgcagcttgctttgtt
tcttcgtgcagtcgtatgtttggaagttcttctcacatcactgcataaagacttgttttg
ttttctctcctgcctggtattccacaaggcgcctatatcacagcttatggagtcacacac
ttcttgatgaacatgttggctgtttccagctttttctgtctacacacagcaccacaatga
gcaactttgtcccttcctccttgagcaaacgcacttggaatatgtactgactatgtgctg
gtcatggttctaaatattttgcgtatgttaactcattcaaccttcacgcaaaccctaaga
ggcagaaattaccattgtccccattttacagacaaggaaacagaggctgtgagtaactgg
ttcaaggtctcacaacaagtcagggacgcagctggaatcgaagtccaggaatctggcacc
agagcctgtgcttttatccaagacaatacagggcaaaggacatgcatgcttaatgtttta
aaatttgccctcctgccgcccaggcacagtggctcatgcctgtcatcccagcacttttgg
aggctgaggcgggtggatcgcttgagcccaggaatttgagaccagcctggacaacacagc
aaaacctattctctacaaaaagtacaaaatgattagctgggcatggtggcatgtgcctgt
agtcccagctacctgggaggctaaggcgggagaatcacttgagcccaagagttcaaggct
acagtgagctatgattgcaccactgcactccagctcaggtgatagagtgagaccctgtct
caaaaataaataaaagtaaaaataaaagttcccctcccaagtgactgtacccatttccta
acccaccagcagtgtgcaggagtgtcccccttcccaaccctacagtgacacttggtatac
tgacattttcaggttttgccagcctcttaggttttttctgagatggagttttgctcttgt
tgcccaggtcgctgtgcaatggtgcaatctcggctcaccacaacctctgcctcccaggtt
caagcaattctccctcagcctcccgagtagctgagattagaggcatgagcgaccacgccc
agctaattttgtatttttagtagagacagggtttctccatgttggtcaggctggtctcga
actcccgacctaaggtaatctgcccgcctcggcctcccaaagtgctgggaatacagacat
aagccaccgcgcccggccccaattctctttccccagtgactctttcttatccttccctcc
ttgctctcctgacctgaatagaaacaccacaaccccagacccagacccagcaactggaag
gaacggatgggcctctagtgacagatccagagacacacaagagcaccaaagcaggtatag
catgggactgagagcagcagcctacgatttttgtttaattctctatctaggtcaacattt
ccctcagtacgtttctcagtgcccctgtttggggaattgttaatacatttaaaaaaaatg
tttttggtttgtggtcaaagttatttggggaaccctgagttaaagttaaccatgtttctt
tgtggcaggacttctgagagtcttcattaagctaattttcagcaaaggatccccaagggg
cagcgtgcagtatgcagtgtttccctaactgatagactttggaactttctttctgtcagt
tcccctcggagggctggggctatagaatgtgcctgtggatatttcttttttgtacatctc
cttaatgttagagcaggagcttttcagttgcaaaatatagaaaattcaccttaaacacac
acacacacacacacacacacaaaagaatgattggctatataagttctggaaagtccagaa
gtagccaacttcaggcatagctggatcaaggcgagtaagcactgtcatgagtgctttgtt
ccctctcttggttctgttgtcttcattctctactaacttctcccctcttgatggcagaga
tggtcccatagttctaactttaggtcacatacgtggtggctagagaacaaaatctttccc
attatttctagcctgaggcctagaattgactctcattggttcagctggagtcacatgctc
atgtctgaaccaatgagagcctgagaaatgagctgctctcattggtcaggcctgagtctt
gtgccccaccctggggctagagaagaggctcagccagccatgcctgaaccacatagacca
agagtcagggaagaggggattttcctttggacaagtgagttagtattaccagaaggtgtg
ggaaaggagactgagctgagataaggcaacagatcgcctctaatgcctgcgtgatgatcc
ttatttgaggggcagccccacactggaaagtgttgtagagtaggccactcccagagagac
atgtacagttgtgcagactgggtactgaacgagagcaccacctctcgggcaatgccattc
cctttgtcggtctttataattgttccagttttctagtgatagcagcaaagcatctcattc
ttacagaatctatctattaaaacaatcctacaatggatggaaataaagtgctttacagaa
gggaacttttctagtttgtacaaaagtgcacctgtaggggtgggggatagcagctgtgtc
cacacttatcaatgataaagcattctcacatcactgcattaatttactgagtctttgctg
acctgagttgctctatgtattggtccatgttcctggatatatgtgacagaaattcatcaa
ggacaaatggctgtcactgctgagcctctgggttgcctagaggctgggcatgaaagcccc
cagggcctctcttcctcctctatctttgcttctcttccacctaggaaggaaatggctcat
gttatttgagcctcctagctcaaaacttccagacttcacctagggttttaatctgctcag
gttacgataacaaaataccacagactggatggcttaaacaataggaattcatttctcccg
gttctggagatgggaagtccaagatcaaggtgccagaagggttggtgtctgtcgagggct
ccccttgggtcacagacagccattctcttgctctgtcttcaccatgtcctctccatgtgt
gggtgggcttgtgagcttgaaagcaagctctctggtgtcttcttataagggcactaatcc
catcatgagggccccaccctcatgatcctatctaaccctaattacctcccaaaggccctc
gctccaaaataccatcacatggaatttggtggggtggatagaattcagtctatagtacct
agctgtcactcaatatccctacttgggatttcaaaggtctcagggaaggaccagactgag
gtcacaagcttccttttgtagcctgggttataactggggaagggagggcaatgtcttccc
acaaagaaagggagagctgttccagaaggaggaagagtgctgagcagacagtaatagcaa
tggctgacttttgctgagagcttgttcatgctgggcactgtgctaagcttctgtgtattc
agtcatttgatgcttgtgatcatcctgtgtggtgggaactgtcattactcccattttaca
ggaaaaggaactgaggcccagagaggttactcagcttgccctaggcaatacagccaagag
tggcagaaccggaatttgagtccagactgtctcaccccagggtgcatgagcaccacacac
cagtatggctgtccttcgcattcctgtggtctctgccgtggatctggcttataccttcct
ctgggcaatgcattccctgaatatcttgtaatccttggttgccagttcctatttagggtg
tggggcactgagataattccagggaacttgggtttcacgagggagcttctctgtctgctg
gcttcttgttgaggcctccgatgtggtgtgggggcacttctcagtgcttgggggaggcct
tttctttggaggtactgatttttttttttttttcaagagaagaatcctttggtattttcg
gtctgggggcagaggtgatattcagaatagttttgttgttgttgttgtttttgagacaga
gtgttgctctgttgcccagactggagtgcagtggcgaaatcttggctcactgcaatctcc
acctcccgagttcaggcaattctcctgcctcagcctcccaagtatctgggattacaggtg
tgtgccaccaggcccagttaatttttgtatttttagtagaggcggggtttcaccatgttg
gccagactggtcttgagctcttggcttcaggtgatctgcccgcctcagtctcccaaagtg
ctggggtttacagacatgagccactgcacccagccaatattcagaatgttttacaagttt
ctccagactatgtagctgggtcagagtccttggcaggtgttgccctttcgttcctttatc
tcctggattatagtgtgggccagaaggtcctaggagaggggtctggagtccctcggggat
tgaggcagatcagatagtcgcaaccggggctatgtgcttatttcagcatttcaatgcctg
tcattacttattgcctctaggtgtggagtaggggggatgcctgaccctgcacaccagctg
tgtagatgtgggagaggggtttcttccagatgcagactctcagtaatatcccttgtttct
gcctccatggctcactcctgccctccactgatctggccactctctcagctcatcccactg
atgacaccacgacgctctctgagagaccatccccaagcacagacgtccagacagaccccc
agaccctcaagccatctggttagtaactgcctccccagactggaaacaggctattttctg
ttcactgtgtatttccagcacctggagtacagcccagcacagaatagttctcagtaaaga
cgtgatgggaaagtaaatgacttcaagccaggcagagggtgggcacatgataaatgtctg
aatagataagtgaatgcataaattattgctgcatacaaaccacctaaaaactcagtggct
taaaaggataaccatttatttagctctcatttctgcaatttggaaatctagggtgtgctc
agctggctggttcttctggtttcagctggacttactcatgcgtctgaggtcagttgtggg
tcagcaaggacctctgtttctaggggcaatttgattctttccctggtgatcttatccacc
acttcctgcccagtcagccccccagtgaatgaatggaaatgatacgcccatgggtcacat
agagagcccattcatccattcattcaacaaatagtcactgagtacttgtgtgctaggcta
gttctaggggacagagatagagtggtgaacaagccagaaaaaatctctgccctcatggaa
ctactattctagtggtaagagaaacacaacaagaaataatcataattatgtatcagttga
tttcaacttgctatcaagaaaagtaaagtagggttagagagtgactggggagtacaggtt
gagtattccttatccaaaatgctttggaccaggagactttcagatttcagattttagaat
atttgcattatacttaccagttcaactttcctgacccaaaaatctgaagtccaaaatgtt
ccagtgggcatttcctttcggtgtcatgtcagactgttactggaaaggggttccgatcca
gaccccaagaaagggctgttggatcttgcacaaaaaaagaattcagagagtccatagagt
ttatttagaaagtaaaggaataaagaatggctactctataggcagagcagccccacaggc
tgctggttgcctgtttttatggttgtttcttcgttatatgctaaacaaggggtggattat
tcatgagttttctgggaaaggggtgggcaattcccagaactgaggattcctccccttttt
atactgtatagggtaacttcctgatgttgccatggcatttgaaactgtcatggtgctggt
aggagtgccttttagcatgctaatgtattataactaatgtataatgagctgtgaggatga
ccagaggtcactgtcattgccatcttggttttggtgggttttaactggcttctttactgc
aacctgttttatcagcaaggcctttatgacctgtatctcgtgccgacctcctatctcatc
ctgtgactaacaatgtctaacctctggggaatacagcccagtaggtctcagccttatttt
accctattcgagatggagttgctctggttcaaacacccctgacatgacatcaaaaagtgt
cagatttggggacattttggattttggatttggggattagggatagtcaacctgtatttc
atatacaaaaccagggagggccccactgggaagggagtgaaggagggagccatgcggatg
tctagggaaagtgtgttccaggcagaggaaacagccagtgcaaaggccctgaggtgagaa
ggtgtctgcatgttcaacagcagggaggccagtagggctggagtgcagggagtgaggggg
ataggaaggaaatgagattagaggaataatgggagccagattgtgtgccatggtgaagat
tttgggttttgttctaagggtacccaggtatccccctttcctgactttgccattcacgta
ttcacttcacaaacctttgctgaaccctgacttgctctttgtctgcctctccaggttttc
atgaggatgaccccttcttctatggtaagttatccacaggaagatgtgggggaaggaaag
gtgaggtccgtctgactctaccccttcatttttctctctgcagatgaacacaccctccgg
aaacgggggctgttggtcgcagctgtgctgttcatcacaggcatcatcatcctcaccagt
gagaactggggttgggtgggaaggacaccaagaccaggagggggacttatgacggagggc
tgggttctcaaaggtccctgggcaattttgttttaaatgaggtatctattagctgcatat
acatacaaaccaccacagaattcagtggtttaaaataatgaccatttattgagctctcaa
taccacagtttggaaacataggctgggctcagctgggtgattcttctggtctcaactgga
tttactcttgcatctgagttcagttgtgggtcagcaggaaactttgtttctggggtgcct
tggctctttgccacatcatcttatccttcactaagctagcctgggcttgttcgcatggtg
gtggcagggatctaagatagagtgaatgcatgcaggctcagaactggccattatcacttc
tgcctcattccataggtcaaagcaagtcatgaggctgggtttcattcaaggaaatagact
ccacctcttgatgggaagataggcaaagtcacatggcaaaggacatggatactgacaggg
aggggtagagactaagggccatttggcggtcagcataccaccccagcagtcacaagccca
ctgcacccaggcctggcagggaacaagggctgaaaaaggctgtgtcaggaggagataact
gaggattaaatgcctcatggaacaaccccacccactcaatccagcaagaatagaggcttg
aagcagccagagtaactactcttttaagagcttaatgtttctgtaaaatcttttggtact
caaatgttgacagctgtgttgatcagggtcatggcaggtggcagaaggacctgcaaacga
ttaactggagaaagtttaatagagtgatatctctggaggtacaggcagggcaatgagatg
gtgcagtgccctaggactagcaaggatggggacctgttatcccccagcctgagggacaag
aggaggcactggctttgcaggaggcctggtgagagatggaactggaggtggggctgctgg
caggagctgtggcctcagaaagagggttccagccactgcctcacttgtgaccaaaccagg
agggagcaggggtggtggggatcagatacctaaacctccctctcctcccacccccctgtc
tcctgccaatgcttaaccagagggcaaggggcccagggccccatgcagggagaggaagtt
gtggggaaaggcagaataacaagcagagaaactaattttttaaaaaggtttttaaaatgt
tgtgggtgaaataaaacacgagctatcagttaatctgtataaccaatgccaagtttcatt
acctctcttgtccaacttcctcatcaagaaaatgagcatagccacatctttttttgcctt
aaggggagaggcagaattctaacaatcataagacatgattcctgatgtgtgcgtgatccc
cactgaatctgagagtcaagcactgttgcctcggtcatacaacatgtatgtgttgatcct
gactttgcaccaggtcctattctcaccccagtggagaagttaaggctcagagagttaagg
agtttgcctaaggtcacacagcacagaagagtcagtaaattcatttgctggcgggacacg
gtggctcactcctgtaatcccagtactttgggaggccaaggtgggaggatggcttgagcc
caggggttcaagaccagcatgggcaaaatagcaagaccctatctctacacaaataatttt
ttttacttaaaaaaaaaaaagaatcagtgaaggattggacccaggtttgtgtgagagcag
agcctgaacgttagctctggggccatgtatttttccaacagcaaatatttgtgggctcct
agtctgtgccaaacctgtgctgggtgatgctgggggcatggtggtgacaagcagccctgg
tccctgtcctcaggagctcacatctggtcgaagatgataagcaaataaatgcatgaatga
gtggatacagagaaagatatttgccaaataaagcagagtgacagggaagagaggggtggg
gagagaagccctccctggagtggtgaaattggaactgatccctgatgatgagatgaatca
ccaggtagagagagcagcaagtgccaagccctggaggcaggaatgagctgcgcccattgc
tatagcagcagaggaggcaaagtagccaggacagggtaggttgggggagaggagaagacg
aggccagagagctgaggggctggaggaggcaagggtggcaggtgttttctaaagtaccct
tggcttctaagttccccctccctcactctggagcagccacagatgagtctctggaaccca
tctgtgtcctcgtacctcaaggcctttgcgctgctgttccctctgcctgtaacacccttc
ctccaggtgtctcccttacgtccttcagacctttgttcaaatgtcacctccttggcaggc
cacagtggttcacgtatgtaatcccaggactttgggaggctgaggcaggtggatcccttg
aggccaggagttcaagaccagcttggccaacatggtgaaaccctgtctttactaaaaata
caaaaattagctgggcttggtggcacatgcctgtcatcccagctactcgggaggctgagg
cgggagaatcgcttgaatccaggaggtgggggttgcagtgagctgagattgtgccactgc
attccagcctgggtgacacagcaagactctgtctcaaaaaaaaaaaaaaaaagtaacctc
ctcattgaagccccagtagccatccctgtgaggatgagcccagctcctgggcctccatgc
ctccttcctggccttatttccctttgtaggacttaacaccctcccacttagcaccttcat
acatttgattttgtaatttttctccttgttggtctttccccatagaaagacaactctgcc
agggcagggatttttttctttgtcctcaactgtgttcttagtgcctgaatgaatgaataa
gtgagatacaaaataatgggagtttccaaacggctcatctgtgagcctgtgtgggaaggg
cctctcgcagggccccagcactggctgttctcggtgtgtttctccatcatttgtttatgg
agttgcctttgagtttcccgaggggcagggttgatcaatctggttccccagccccacaac
acacgataagaatcaatatcactctagctcgtgactgaatcatttccttcacccacaggt
ggcaagtgcaggcagctgtcccggttatgccggaatcgttgcaggtgagtccatcagaaa
caggagctgacaacctgctgggcacccgaagaccaagccccctgccagctcaccgtgccc
agcctcctgcatcccctcgaagagcctggccagagagggaagacacagatgatgaagctg
gagccagggctgccggtccgagtctcctacctcccccaaccctgcccgcccctgaaggct
acctggcgccttgggggctgtccctcaagttatctcctctgctaagacaaaaagtaaagc
actgtggtctttgccccaggatctctgatcatttgggacaggggagtggaaagaggaggc
aggggctgcctcagggccctcaaggaataaagcaaaggccggacgtggtggcccacacct
ataaccccagcactttgggaggctaaggcgggaggatcacttgaggccagtagttcaaga
ctagtctgggcaacatagtgagaccttgactctacaaaaaataaaaatattagctgggca
tggtggtgcgtgcctagagtcccagctactcaggaggctgaggcaggagaactgcttgag
cccaggaggtcgagactgtagtgagctgtgattgcaccactatattcctgcctgggtgac
agagtgagatcctgtttctaaaaaagaaaaatataacaagccaaggcagggaataaagtt
agggaagccagtctagtgtgtggcagacaggatggcggtgggcggttgcaggtgagtctg
tgtgctgggtgactggccagagagagagtcagggctggcttctgcctgcagtcagtttga
gaacactggcgtggtccccataagggagcaggtacccagtgtcagctcacccctaacatt
tttaagggtttggaggtcccagatcacagggatcccctctccttcctacttctagtccct
tcccacaccgggaggggccttgcacacatgagtgtggatgccacagcctgcacctccaag
ctctatccacagcccccaatacacaaatggccaccctccagggcacttcttggcttagga
atgtgtccaccaagaaggccctgcaggccccagcatgggcgcagagcaatttgggagagg
aattcaggggtcctagggatctagaacatggtcgagaagagcataggtgctggtgggcac
ttcctgaaggcccttgggctcgaccagattaggccagagcaggtcccctgaagtgcagga
cttagaccagagctctactcaggcttaagggtcgtgccaaaatcaagagacaagg
