# Supplementary material for: Reference based annotation with GeneMapper
Source: Genome Biol. 2006 Apr 5;7(4):R29. doi: 10.1186/gb-2006-7-4-r29 (PMC1557983; doi:10.1186/gb-2006-7-4-r29)
Supplement: Additional data file 1 — A gunzipped tar file containing the data set of orthologous genes in human and mouse that was used to compare GeneMapper with Projector and GeneWise [file gb-2006-7-4-r29-S1.tgz › projector/ORTHS/region36/mm.truth.gff]

Mm.7.ENSMUST00000009831.1	EnsEMBL	CDS	1673	1733	.	+	0	gene_id	ENSMUSG00000009687.1;	transcript_id	ENSMUST00000009831.1;	exon_id	ENSMUSE00000240267.1;
Mm.7.ENSMUST00000009831.1	EnsEMBL	CDS	2873	2947	.	+	2	gene_id	ENSMUSG00000009687.1;	transcript_id	ENSMUST00000009831.1;	exon_id	ENSMUSE00000240258.1;
Mm.7.ENSMUST00000009831.1	EnsEMBL	CDS	4036	4092	.	+	2	gene_id	ENSMUSG00000009687.1;	transcript_id	ENSMUST00000009831.1;	exon_id	ENSMUSE00000240250.1;
Mm.7.ENSMUST00000009831.1	EnsEMBL	CDS	5204	5311	.	+	2	gene_id	ENSMUSG00000009687.1;	transcript_id	ENSMUST00000009831.1;	exon_id	ENSMUSE00000240242.1;
Mm.7.ENSMUST00000009831.1	EnsEMBL	CDS	6701	6781	.	+	2	gene_id	ENSMUSG00000009687.1;	transcript_id	ENSMUST00000009831.1;	exon_id	ENSMUSE00000240236.1;
Mm.7.ENSMUST00000009831.1	EnsEMBL	CDS	7802	7831	.	+	2	gene_id	ENSMUSG00000009687.1;	transcript_id	ENSMUST00000009831.1;	exon_id	ENSMUSE00000200529.1;
Mm.7.ENSMUST00000009831.1	EnsEMBL	CDS	7934	8008	.	+	2	gene_id	ENSMUSG00000009687.1;	transcript_id	ENSMUST00000009831.1;	exon_id	ENSMUSE00000200530.1;
Mm.7.ENSMUST00000009831.1	EnsEMBL	CDS	10199	10245	.	+	2	gene_id	ENSMUSG00000009687.1;	transcript_id	ENSMUST00000009831.1;	exon_id	ENSMUSE00000240215.1;
