# Supplementary material for: Reference based annotation with GeneMapper
Source: Genome Biol. 2006 Apr 5;7(4):R29. doi: 10.1186/gb-2006-7-4-r29 (PMC1557983; doi:10.1186/gb-2006-7-4-r29)
Supplement: Additional data file 1 — A gunzipped tar file containing the data set of orthologous genes in human and mouse that was used to compare GeneMapper with Projector and GeneWise [file gb-2006-7-4-r29-S1.tgz › projector/ORTHS/region36/mm.fasta]

>Mm.7.ENSMUST00000009831.1 22636204-22647682	reverse
ctcccaaaacactcaggtcagccttgggtgtccaccacagctggattccctttctccatt
gcttgagatggggcagacagtagctatgaagatttccctgcagtgaccagatatcaggag
tcaggaagacatgaggatcccccaagagctaaagggcagccatccttggactctgattct
ttccctccttaggtcagtaacttgagttctcttctgttcctagcccctggaggtggcggt
gtgtaggatcctctgcagatttccactgctgtccctggccagagtgcaggaaccagagga
cccagagaaggcggtggggacccagcctggcgccagggagtgtgcccccaatcagccgcc
agacccaccccaaggccggagccaatgcaccccgctctccctccccaggccttggcaaca
acgatcctatttgtaccctagacccagagactcaggcctccagctcctgggatccaggag
tccatccccagtcccctgggatcctagtgtccctccctcctgcatctcctggtctccttc
tccaggaccttcccagcttcccctcagggtccacatcttgagcttaataaatgtgcattc
gttttttccccccgttctgtctgtgtattgtcgtctgtgggcaccagaggactgggtggg
aggctgagttgattgtcatcttttcccccctcccctctcccccctccttctcttcctcct
cctcctccctccagggcctcctccctctcattacatccttccttccacacctcacccaag
ggtcttcccttctctgcaccttgcccccatctgcgtccctcagatcctcgagtggaggcc
accgccttcagtcccccaccatcctcctcctccccagctcccacccctgcctgtggggcc
tggaaacgagagaggaaatgactgggacgctctggtccccgcctgcctgcgtccgcgccc
gcccgtggccacaccctccaccctgaggcagctcccacgcggtactctgacacttcagtc
tggagatctccggctcagatgtaagtccctcttttgctctattgctctgggccacacacg
caggtgggaagctgcttgggaggagaagagaaggatctcgatgcctctctgcctcgtatt
cactctgtgggcaccttttctgcctcagtctccctagagcgcctccattgcgggcagaca
ggtccctctatgatctgcccatcacgggtgctgggcgcggtggtgcctgcagggcagccg
gacaccagctcactttttcctttgagagcagccctgcgttagtcacccttcctgttcccc
tcctggccccgctgctctgggctcctgccctcgagggagcagacacagcgggccactggc
ttcctccactcaggaaccatgggtcgggaggatcagttccagctttaggaggagggagcg
gcatctttgcctcaggggtgtcaggaagccaggctcgcctgatgcttctggctttctttg
gggatcagctcctggaagaaggggatggtggcctgagacggaaaaaaaaatctctcccca
aaggcagataccagagggtccttgagaccagacgcctgctccaaagaggctgcgaggggg
tgggagggtgcggaggggctatgccttacctttgcctcagcttgtcccacagatgtcact
gtccagtcgcctgtgtctcctcactattgtcgccctgattctgcccagcagaggtaagac
accaccaccaccacccctcgccccaatccagctccaggaggcagctagatgggtgattgc
aaagctcaaatactgggtaccatcttctcactctactccctcgccaacccccaccgagtg
agcgagcaccaggaagtgggattggcgaggcaggctctgggtagcaccctctttggacac
ttttgagctcgggtgatccagagggtctgactggagcctgtcctgctgagcatcctccct
ttcacctctgagaagaacttgctgagtttgacttggctgggagattggtgtcagttttct
actcggccgccaggaaaccccaggctccaggcaaagcagaactgatgggttttctgagaa
tacagttgggcaaaggggtccaagctggggctcagagaccctcactctggcctggaaagt
acttgtaaaagtgcccaggtgggtgggcagttagttctgttctgtgcctcgccatgccca
ttttgtggatggagagaactgttgttcagtgagcacacaaggcggggtggggcacaagaa
gaagaaggagctgctgataagcccaatgaatctgagagtcagtagaagactgggttgggg
tgaaatcgataagaagatgtgggaccaggtaaaaattgtgggctctgagcctgcagggtc
tgtctgtcctggcatgggtgttcacgggtgacttctggctgcaaaggctgctaggcatct
cgggggggggggggaggagacagggtctagcccatgaagcatgaggagcaagcccgttcc
ctccttagctgtctgtctatggggcagagagccctgctcctttactagctcgtgcttttc
agatgaggcaaatgagtggctcaggtcacggagcgaggaggaagtggtcgggagtggaat
gtgctccaaggccctggtttaccccaaacacctgcactctcaatgaggctgtcctgcaag
ggtgtgcaaaggtcctgcggcaataggaagacttcagtcacactcaagactgtagagtga
cccagttaaagctgattcccctgggtcttcagtgggtctggcgaggtgggacagaagaca
ggagaagggggtgagagactccctcctgaactctcagcctttatctccccagggcagaca
ccaaaaaagcccacatccatttttacagcggaccagacttctgcgactactcgtgacaat
gtcccaggtaagaaaagtgatcgagggctggagagatggctcagtggttaagagcactga
ctgcttttctagaggtcctgaattcaattcccagcaaccacccaaccatctgcaatgaga
tctgatgccctcttctgatgtgtctgaagatagctacaatgtgctcattcccatgcataa
aataagtaaatcttttaaaagaaaagagagaaaaggaaaggaaagtgatcaatgaaattc
tcaccgtggacaacaccaccaccatgcttagaccaaagagggaaatttacatttgtgtaa
ctgggaggaaaaaaaaatagggataaagattcaataatggcttgatctaggtgcttaaaa
gctactacgaggaacctagtaccaactcttgcttccagttgttctatgtggggttcagtc
atcccagccagctaaagctccatcttgctctgccatcagttgccctgtttgatgtcagag
gaggaggaggagtctccaaccaggacccagccactgagtgctgggctgacaggcacccct
ccatgcctggcccaggagtcctgattagagcaggcaatagtggtttgtggtcagggaggt
ttgggaaactgagtcaaacaccttttttccagggaaggcgtctgagtcctgctaatgggt
gtggaggcaagggagatccaggcatcctacatgagtgcttatcaaggaacctgaattcct
ctcatggcctcaacatggaccatgttcaaccatgaggaccccagttcaatccccagagct
gttatataaggcccgccataatggcatgtggttgtaaaccccaaggtggggagacagagg
caggtggatctccagggcttgtcagcttagcgtacttggtgagtccaaagaagatgagag
agcctgtctcaaagaagggagggcaggtggctcttcaggaaagacaccgcagagtgagtg
cctctgcccaccttgcacactgtataggcagttaagaaaaacatcgagttgctatggaaa
ctctccagtcttcacctagggaaactctctgctgctcccttctcacttctctctctgacc
ctgtttttaccccagatccagatcaaaccagcccaggagtccagaccacccctctcatct
ggaccagagaaggtgagtggagggggaggggcagaacccacacttgcatccttacccctg
acagctgctggtcctcactccctccagcacaccccagctctagacccttgccagctgcac
tctatcccttacttattttgtccagacattactattttgtagcccagggtagcctaaaac
tcagggcaatccttctgcctcagcctctggagtgttggcattgcagaatgtgctgcctgt
gtctatctacacccaatcccattgacttaaaaacaaaaatctctttttcattgacccatt
tttaaaagttgagcactagatgtttataaacacttccggtgagtgctcagccatagcttc
tgttcaggtctggatctctttagattttttttttctaaataataattatactttttcttg
gagtataatataatttagagtacttcttgtaatttcttcagttaatgattagtgatgctg
aaggcatggctcagtggtagagcccctacctagaatcctccagtgaggggctgggggcgt
ggctcagtggtacagcccctgcctagaatcctccagtgaggggctgggggcgtggctcag
tggtacagcccctgcctagaatcctccagtgagggggctggggggcgtggctcagtggta
gcgcccctgcctagaatcctccagtgaggggctggggtgtggctcagtggtagagcccct
gcctagaatcccccagtgaggagctggggtgtggctcagtggtactgggcttatcatgta
caagattctgagttcaatcccagataacataaaagttgttttatgccagcacaaggaggc
tctggcaagaggattaaaagcttaagatcagcctgaagagacccaattttatctcgtttt
gttttgtttttaaaactaccaggtgaagactggtagtgggcgcacatttaattctcctgg
actgttcaaagagagtccctactccatcccagcaaggtgtcacctggtatttcagcctgg
aatacccccatgtggagggagccctggcaggcaggtctggggagctgagcacatctcttc
ccctcagtgctcaccctcccctcctttccttccaccaaagcagaagccacaggaagccag
acagcagcccaaaccgagacccagcaactgacaaaaatggccacctcgaatccagtgtca
gatccagggccacatacaagcagcaagaaaggtagagccccagctggcagtgtttaattt
cctctgtttgttctctctctctctctctctctctctctcctcccccccctatctccctaa
cagttaacgctaaccctctgtgtgtgtgtgctgtgtgtgtgtgtgtgtgtgtgtgtgtgc
gtgtgtgggggggggggggggggggggggggggggggggggggggggggggggggggggg
gggggggggggggggggggggggggggggggggggggggggggggggggttaaagtcagt
gattctttgagaacgaccttctcgggtccttggtgaagctaacttcatagcaatcaactc
cacgttggaacattctaacatgccttaccctagtataatagttgagccgactggccaact
ggccatccgtttctccattgctgggctggtactgagaagtggagttgtgggtttcctttg
tgtcttttttctgttacaacaggagctttttagttgcaacctttaaaaaaaaaaaaaaaa
aaaaaagatgtattggctcaattctgtaaaacctgaagataagatgtcaggcatagctag
atagaggaaattaagcacagtcagtatgtctaaattgcttgttgtgcctcttttgtcttc
tttcacttttcttcttggtagtcaaaatgccccatggtcgcccagctcagagccacacaa
ctttcccataagccccgcctaaaacctgggcttgactttcattggcccggttgagctcac
atgtccttgtatgatccaatggaagcctgaaagcaggctgttctgattggtcgatgaagc
ctcaatcctcactggaaaagtccacacagcccagaatcaggaaggaagtagtgtcctcgg
gacaagtaggttagtggtggcagcaggtgtgtggaaagaggctgagctgagactaaggca
gcagatgaccccttaacctttgtgtgacgtcagagctcaggagtgagaacatgaggccgg
cgtggggtacatggcagaccctgtgtccaacattttaaattaaattagaattaagaagag
aatgccccgctattttttggtccaaaagtagagaggatgttcaggatattttaaataagt
atctctaggctggagggacaaagtcggtgtaatcctgtcccctgctctcgggttgttagc
ggaggtccaaaagagggacccgcctgggctgagcagctggtccagccttggggggcgggg
ggtgcaggcaggtgcttgttgccatagtgtgggtgggaggtgcctgtgctctgcacccca
gatgtagccctgttattatatccacatccctgggtcagcccctgatgctcctcctgcctt
ccactgtcttctgaccattttttctgcctatcacctgaaggtacccctgcagtctccagg
atcgagcctctcagcccatccaaaaacttcatgcctccatcctacattgaacatccactg
ggttagtacctcttcttcttgaccagaaacaggcactctgtagtttctttaccgtgtggg
taaatcttcagggctcgtgctatggaggaaactgtgctgtcagactgggtggtagcacat
gcctaagtgccatggagccaaccaggtcatcatgtggatggctaggaggttgctttctga
gctctaaattttcaaaattgaaattaaggctgggctcagtggggcagatcttctggtcac
tatagattcacttatacaacttaagagcagttgtagaccagcaggggctccatttggtca
tcctgattcttcccctctgatatccccccttcctgcttattgaacccccactgatgacat
agacatgcccacatcaccccttcaactgtgtattcagcgtggattcatgcgtgtgccaga
cagccatgaacaagacagacaaatatctttgctattgatgggtgtggtgatgtattcctg
taatctttgcacctgggaaacagaaggaagatggcagcaagtttgaggctagcctggact
acatagcaagttccatgacagcccaggctacatagtgggaccctctgaaactgacactgt
agtggaggaagacagcagataataactggaatacttacatcaatcatcagatgattttta
gtttgctagcaagaaaaatagagcaaaactcaggattagagaatgctcatgtacagaatc
aaagaagacttccagtgaaggaggtgactctcctccgggagagggaacggcagtatagag
gccctgagatgagtggctgtcgagatggactcaggagcagggaggcaagtgggtgctgag
agaggcagattgaggagagaagatctaaagactttgtagcgtgtcacattgaggacttcc
acttctgttctgaggtcttaggagatgaggctcaggtgtccccagccctacttctgcatt
tcacttattcactccacaaatgtccacccagctctgacttgcatgtatctgtcctctcta
gattcgaatgagaacaaccccttctactacggtaagttaccccgctcccgctctcccctc
cccacccccgcaccgctggagataagtggggagaaaaaacaaagaccccgcccctccatt
tctctcttcacagatgatactaccctccggaaacggggactgctggtggctgcggtgctg
ttcatcacgggaattatcattctcactagtgagagtcgggcatgggcagaaagggcaaga
aggggctgggggcgggctgggctgcatggtgactgaggatcagggtcttgaaaccccctg
ggcaaagctgtgcaaactcagcacccctacaaaccaccccagggatgattctcggcctag
cctgctggttgcatccagctgggcggttgttctggttgcagcagggggcgctgttcctag
agtgcacgtctcttcctctgttgtccttttcttcctgggctcggtcacgtggtagtgccc
cgatgagcgatacagagacacacaggacagagatatgcagactcagatgactgctagtgg
atactacgttatgcttctttacaagccaagggtcggcttcatttgtgagaagagaaaaca
ggacttcattcatccttttaagacagggtctcactgtgttgctcaggctggcgtcaaact
cacaatcctcctgcttcagcctcctgaggcttgaggttataggtgtgccaagctgatcag
cagtttttgggtttattttgttttgagacagaggagcatgtcgaccaaagatggccttga
atctgtgtgtgtgtgtgtgtgtgtgtgtgtgtgtgtgtatgtgtgtgtgagtgcagaggc
catgacagatggaagagagttggataccctggagctgggagtttcagacgatgtgagtct
ccttagatagatggtaggagctggatgtgagtaaccactgaaccacctcttccaccttaa
ccttgaacttctgaccctcctgcctctacctcccaagtgcttagttataggtataggcag
ttaatgcagcacagggagtcaaccccatcacattgtacatgccaggcaagcacaaccgaa
ccacagccctctggacctgacttcttttattcacgagagctctgcgggttgctgttctca
ttgtgaccaaataccggactggaatcaatttctggaagcgtttatagcttaagaagagat
ccatgggtttaggaggtattggtgggcaaagtgcttgcttgaggacctgaattcagaggc
tcagcctgggtatctgggtgacacccacccatgctgaagagagaaaggagccagcccagc
tgcatcagtgtgtgccaggttcagcaaagaagacagagtcctttgactctgaaatacagt
gcagcccaaccgaggaaaacactccacgtctacctctggtgggggaggatgtgtggtcaa
agaggctgagtaacaaaacaggaagtaagagagaagggaggagactggctggtctttcta
tgacagcacaccctcccgagggctaactgatgggcaagcagagctataacttcctaggtg
accctagactctgcctctcaaaggctgcccaccctctccgtcccaaccctgagtactaag
gacccaacatcaaagacagacattggagggacacacccaaaccacacgcactaacagtgg
gaaaagccagggagacacagacagggagagcagaaggggaggcctgagaggcaggtggct
gccatcttctcatggccccgtgcctttttaaactctacgccatctccaattgactctaat
ccaggtcccagcttctcttgctcatgttcttccatctcacgtccgccctttaccacaggg
atgtttgcacaggctgctctgccccaccacagccctgcatttgttcatctcagtgtgtgt
gtgtgtgtgtgtgtgtgtgtgtgtgtgtgtgtgtacatgtagagatcagaggacaatttc
catgagttggttttctccttttttaaaacaaagatttattcatttatcttatgtatatgg
gtgttttatctgcatgtatgtctgcacacaagacgagggcattggattccatgggtctgc
agttatagacaattatgagtgtctatgtggatgctgggaattaaaaccaggaccttctga
agagcaaccactgagcagtctctttagcccctggttttctctttttgcccaaaactcagg
acatctggctcagcagcaaacacctttacttgttgagccatcttgctgtcccccttcact
gggagcttcctgaggtccagattgatcccccacccccaccccccagccggtctccagtga
ctatgtgataattagtactgtttccagctcatgggcaaactggttctttttcttccaggt
gggaagtgtaggcagttgtctcaattttgcctgaatcgccacaggtgagtgcgggccagc
accctgatgggcaccccagctggagcctccaaactacaccaactcaccaccccctgcctc
ctccctctaccccaagagcctacagagtgatcaacatgaaagaatcctgaaaggaagagg
ccactggagggagtcaggcttaaggctaatggtcttcccaccctggggagagaggtctcc
ctaggcactgctgtggctgttcagataaatccacatggtctctcttccatggcctctgtc
ttctgtgaatttgtgacaaaggagtgggaggaagaggcagggctggacttggaaccctag
ggagtagggtatggttgttacacactcagacaacaggacaatatgatgggggataagggg
aggcctggtgtgttcacggaaggagggtgtgtttagggtctgtcacgattaagagacagg
acctctgtccaggagcctggcttacagcataccttggtatcgatcagagcatgagtaagc
atgatgtggggaccccggtgcagtcacccctttatcttcacatggccagtcactctgccc
ctcaggatacctcatgcatagctgtgaaaatgcagcccacactctcaagctctgtctcct
gcaacaacccacaagttgggcttcaggaggactgcttgcttagggcatgtccaccaggga
ggctgtggggctcggggatgggctctgagcagagagggcctgggaggagggatgggctct
agcaggcaattcctggagttccttggactcctccttattgggagggagcaacctagtgca
gctatgcaggccttttcaggctcagggtgctgtggggaaggataagtgtcttctccaaga
ttatgggcagggtcacagcacagacaagagaccaggtcccaggcagcggggcggggggga
gggggttgcataatgcagttgcaagaacttcaggtcagagtgaactggggattacaaaat
catttcatcaagccacaaagcacgtggaaataaggggaaaatacgtcacaagaaagaaga
gaagctcttgggtggggtgtgcaactgaaccgcatgccttcccagtacgaacagaagttt
cagtttgaactgagcatgcccagaatctcacgacttgtaaggtggaggcaggaggatcag
aagttcaatgtccttggcttcatatctcaagttcaagtctagcctgggctacaagacttc
ctgtcttaaaaataactaa
