# Supplementary material for: Reference based annotation with GeneMapper
Source: Genome Biol. 2006 Apr 5;7(4):R29. doi: 10.1186/gb-2006-7-4-r29 (PMC1557983; doi:10.1186/gb-2006-7-4-r29)
Supplement: Additional data file 1 — A gunzipped tar file containing the data set of orthologous genes in human and mouse that was used to compare GeneMapper with Projector and GeneWise [file gb-2006-7-4-r29-S1.tgz › projector/ORTHS/region37/hs.truth.gff]

Hs.15.ENST00000267750.1	EnsEMBL	CDS	1091	1176	.	+	0	gene_id	ENSG00000128463.1;	transcript_id	ENST00000267750.1;	exon_id	ENSE00001323767.1;
Hs.15.ENST00000267750.1	EnsEMBL	CDS	1512	1626	.	+	1	gene_id	ENSG00000128463.1;	transcript_id	ENST00000267750.1;	exon_id	ENSE00000881129.1;
Hs.15.ENST00000267750.1	EnsEMBL	CDS	3669	3822	.	+	0	gene_id	ENSG00000128463.1;	transcript_id	ENST00000267750.1;	exon_id	ENSE00000881130.1;
Hs.15.ENST00000267750.1	EnsEMBL	CDS	4405	4565	.	+	2	gene_id	ENSG00000128463.1;	transcript_id	ENST00000267750.1;	exon_id	ENSE00000881131.1;
Hs.15.ENST00000267750.1	EnsEMBL	CDS	5729	5761	.	+	0	gene_id	ENSG00000128463.1;	transcript_id	ENST00000267750.1;	exon_id	ENSE00001219055.1;
