# Supplementary material for: Reference based annotation with GeneMapper
Source: Genome Biol. 2006 Apr 5;7(4):R29. doi: 10.1186/gb-2006-7-4-r29 (PMC1557983; doi:10.1186/gb-2006-7-4-r29)
Supplement: Additional data file 1 — A gunzipped tar file containing the data set of orthologous genes in human and mouse that was used to compare GeneMapper with Projector and GeneWise [file gb-2006-7-4-r29-S1.tgz › projector/ORTHS/region37/hs.fasta]

>Hs.15.ENST00000267750.1 32095364-32102495	forward
gcaacatagcgaaaccctgtcaaaacaaaacaaaacaaaacaaaacaagactggggcgtg
gtggcgcgccctgtggtcctagctcctcggaacgctcaggttggaaggaacgctcaggtg
ggaagatcgcttgagccggggaagtcgaggctgcagtgagccgtgatagcgccactgcac
tacagcctcggcaacggagtgaaaccctgtctcaaaaaacaaacccaaaacaaacaacaa
caaacgcaggctaactgaataccgagcccatgtccccttccatgcccacaatgctgcctt
gcctttgtgcagaatgtggttagaactgtttacctcgcaaggttactgtgcaagtgaaat
gaaataaacacatgacacagtggacattcaatactcagaaactactaagtaactcgctca
aggtcaagctaggatttaaacccaggatttgaatcttttgttccagggagcgcgtaggag
gttaagaagcttttcttggcttccttttttttttttttgagacagagtttcgctcttgct
gcccaggctggcgtgcaatcgctcggtctcagttcactgcaacctccggctcccggatcc
aagcgattctcctgcctcagcctcctaagtagctgggattacaggcgcccgccactaagc
ccggctaatattttgtatttttagtagagacggggtttcaccatgttagccaggctggtc
tcgaactcctgacttcaggtgatccgcccaccaattcttaacgctgagtcagtatgggct
ttccttcagccccataaagtgcacctcagaggtcagggaacacataacaaggacattcaa
aaggggagcgcgcggaagtggctttaggaagcactaagtcttgcctggttttttttcctc
cctgcttttctaaatccaaacccggactcctcaacccacagcaccaccaatttccagggc
ggaaatgacgtcgtattcacgcgccggaagtgcatttgcagagtgagacaaagcggagaa
cgctggtgggcctgttgtggagtacgctttggactgagaagcatcgaggctataggacgc
agctgttgccatgacggcccaggggggcctggtggctaaccgaggccggcgcttcaagtg
ggccattgagctaagcgggcctggaggaggcagcaggtgaggcacctgggcaagctgtac
atcactgttcatcccagaactgcaccagagtaatgagacctgagccctcaggcataactc
tgaaaaagatgggtggcacacagacatcacctggggaggtagcggcttttctgccgtgga
agtttctctgctcaaacaatgcttacatcagtcctcctgataagtcaaaggactgaggaa
catacgagggggcttggtctaatctgagtaggtgcatctgaagatctttattcctatgat
tggtagatcaggaaatgtgggataagaagtatcggaggttgcagctttagtttcttggtt
tggttttttaggggtcgaagtgaccggggcagtggccagggagactcgctctacccagtc
ggttacttggacaagcaagtgcctgataccagcgtgcaagagacagaccggatcctggtg
gagaaggtacagaggtatagatgttaccgtagcccatgggccagtcctgagttacacact
catcctcttctcctaggtggagttaacgtagatagctcttatcctgaagatttggaaact
aaactgcttgaggctggtatttcggtattttatatatcagctacaaaagtgcttaataat
ttgaaaaatagaagatgtttggaacataaggtataagaaagtaggttgaaaactatcttt
tggtggcaacatcttccagttgaagtgatcctttttctactctggttcccttacaccaca
tatccaactgtcaggatactctgttggctttacctactactttttcctgtgttcacctct
catcctaatccaagccaccatccttcatctagatttctgcagtagcccggctaatttttg
tatttttagtacagacagggtatcaccatgtttgccaggctggtcttgaactcctgacct
caggtgatccatccgccttggccttccaaagtgctgggattgcaggcatgagccaccgcg
ctcggcccggggctatttatatttctaatttctcctgtcattttgttacattttttctag
aaacttatccatttcctaaaatttcaaatgtattgatataaagttgttcataatatgatc
acttccatatatgcaagatctgtgatgttcattttttcattcctgatattgaatattttg
tctcctctcctttcttcatcaggctcaccagtattgattttttaaaaattattttcattt
atttttacaggtcactgtacccatcaccagtattgattttattaatcttttcaaaaatac
ttgggtttttttctagtttcttgaaatggatgcttagtttatttttagactgccattact
ttttttcttttcttttgagacagtcttgctgttgtcgccgaggctggaatgcaatagcac
gaccttggctcactgcaacctctgcctcccagggtcaagcaattctcctgcctcagcctc
ccgagtagctgggattataggcacccaccaccacgtccagctaatttttttgtattttta
gtagagacggggtttcaccacgttggccaggctggtctgaaactcctgacctcaggtgat
ccaccaagctcggcctcccaaagtgctgggattacaggtgtgaggcaccgcgcccggcca
cattgccattacttttaatggcaacaaccgcagttacttttgcagcaacctggtagtatg
tatttaaggttataaatttctcagaactctagctgtgtcccacgagttttaaaatgtggt
acttttgctatcatataaatctattttccattataatttcttcatgtatcattgttaatt
cccaaacataagagattttctagttactataaaattatttctagtttaatatcattgtag
tcaaagaatatgttttgtacaatttgcattctttgagattgacattttcttcatggctca
gcgagtggtcagtttttgtgaatatcttgtttgaaaagaatgtgaattctgcaattgttg
agtgcagtgttacatgtcagttgggttaagtttgttaatgtcattcaaatcttctatgtc
ttgatttgcctgctaattctattatttctggaactaaattagttcgatggttctattagt
tattgactgaggtgtgctaatctcccattatgtggatttatctatttcttcagttgtaga
taggacattgatagatacataagtaccaggacaaaagcagggagatcttttttccaaaat
caggagaaaaaaatgacatctggaaaacctatagggaaaggcataacagatggtaaggat
actttatcttgagtaggagagccttcctgtggcaacgtggagaagggaagaggtcgtaga
attgaggagtcagctcagttagaagcagggagttgggaattccgttcatgtgatttagca
tcagtgatatggcaaatgtgggactaagggtagtgatcagagggttaaaattgtgtgttt
tgttttagcgctgctgggacatcgccttgggtcccctcaaacagattcccatgaatctct
tcatcatgtacatggcaggcaatactatctccatcttccctactatgatggtgtgtatga
tggcctggcgacccattcaggcacttatggccatttcagccagtaagtattcttgaaaca
ataacccttccataagtttgaagaattaaaggcaggccgggcatggtggctcacgcctgt
aatcccagcactttgggaggcgccaagctgggtggatcatctgagggcaggagttcgaga
ccagcctggccaacatggtgaaaccttgtctctactaaaaatgcaaaaattagctgggcg
tggtggcacacgcctgtaatcccagctgcttgggaggctgagacaggagaatcacttgaa
cctgggaggcagaggttgcagtgagccgagatcgtgccactgcactccagcctgggtgac
agaacgagactccatctcaaaaaaaaggaagaattaaaggtaaattcttagggacagttt
ttggctaacaggtatataggggagtggggtaatggtggtggcatggaggggagtgtagtg
cttaccatggttttctgtttgcctttaatggtcctatttgctgtcttactatgggtctgt
ctatatgaatttaatatacagttggcttgattcgtattgggggaaagagttcttttggtt
tgacaacttctgttaccgcaacagctttcaagatgttagaaagttcaagccagaagtttc
ttcagggtttggtctatctcattgggaacctgatgggtttggcattggctgtttacaagt
gccagtccatgggactgttacctacacatgcatcggattggttagccttcattgagcccc
ctgaggtaaggcaaaagaaaagctgaattttgggtagttgtagtatacagtgaatagctg
acctacttgatggtaggaaattggagttggtatttgagtttctttttttttttttttttt
tttttgagacggagtattgctctgtcgcccaggctggagtgcagtggcatgatctcggca
acctccgcctcctgggttcaagcaattattctgcctcagccttccaagtagctgggatta
caggcacctgccaccatgcccagctaatttttttgtatcttttagtagagatggggtttc
accatgttggccaggctggttttgaactcctgacctcaagtgacctgcccacctctgcct
cccaaagtgctaggattacaggcgtgagccactgcgcctggcctagggtttcttaaaaaa
taagagccattaggagtttttaagttattatttttaattaattaattaatttatttattt
tgagacagagtctcactctgtcgcccaggctggagtacagtggtgtgatcttggctcact
gcaacctccgccccccaggttcaagcgattcttgtgcctgagcctccctagtagctggaa
ttacaggcaactgccactgcacctggctaatttttgtatttttagtagagacagggtttc
accatgttggccaggctggtcttcagctcctgacctcaggtgatccacccacctcggcct
cccaaagtgctgggattacaggtgtgagccaccatgcctggccaagttattatttttgaa
acagggtcttgctctgtcacccaggctggagtgcagtcatgtgatcatggctcactgcag
cctcaacctccgggctcaggcactcagcctctcaagtagctgggactacaggtgtgcacc
ccaatggctcgctaatttttgtatttcttgtagagacagggttttgccatgttgcccagg
ctggtcttgaactcctgggctcaagcgatctgcctgccttggcctcccaaagtgtttagc
taagattagctactgcgcctggcctggaagttcttttttaaggataggcaaaatagagct
tgtggttaaagtattaagtaattgattcaggaagttattttaacactcatttgccactca
cctatttattctttctttcttctttcagagaatggagttcagtggtggaggactgctttt
gtgaacatgagaaagcagcgcctggtccctatgtatttgggtcttatttacatccttctt
taagcccagtggctcctcagcatactcttaaactaatcacttatgttaaaaagaaccaaa
agactcttttctccatggtggggtgacaggtcctagaaggacaatgtgcatattacgaca
aacacaaagaaactataccataacccaaggctgaaaataatgtagaaaactttatttttg
tttccagtacagagcaaaacaacaacaaaaaaacataactatgtaaacaagagaataact
gctgctaaatcaagaactgttgcagcatctcctttcaataaattaaatggttgagaacaa
tgcataaaaaaagttgcacaagttccttattttccttaatatttcacttctatttaatac
aagctgggacataaaaattctgttggggatacctgggggaagatgtgagaaactaatgct
gaattcagcttatacatgatgaaaagaaaaaccagacaaaaggagcacataaatatgcat
acagtgtaactgttattattttaatacccacgataagggatttttgttagcatgtttagg
gggaacgaggattggtgggatccttgggccacaggaatctgaggcaacggaagatatata
gagtgatcgtccccctgccgaaggaacctggcacctgtcaagcagatgctgcagttcaaa
cttcagcttttaagatagatagctattgaaggcagagggtcagcaggaggatgtgtattt
ctaatctaccctggtaaagtcataggtaagactcaaaagcgggatcttattcaaaaggca
ggtatttcctttgttttctgtcttgaaatagccccttcccctaaggtgcattctctcaag
ttttcagtattgctttatttgcagtgattaaaagagatgagagactttggagacagacaa
cgtaagcaacacatacacacatgaaatactctagacagacatgaatataaatctggccta
ataaccagttttccatgtaacagtgattttgtgtttcgggctgaagcagtggttatatta
aaagccactaattcccttatccctttaaaagatttttacaattctccaaccacaaacagc
acttctaaaactaactttactttctgcccataatttgttctacatggaaaaaaaaaatat
tactttggccaggggtgtgtgtaaatgtggcagaattcctaggcaggctgacctttacag
tatgggcctttaagatactggatcctggttgggcacagtggctcacgcctgtaatcccag
cactttgggaggccaaggcgggcggatcacctgaggttgggagttcgagacc
