# Supplementary material for: Reference based annotation with GeneMapper
Source: Genome Biol. 2006 Apr 5;7(4):R29. doi: 10.1186/gb-2006-7-4-r29 (PMC1557983; doi:10.1186/gb-2006-7-4-r29)
Supplement: Additional data file 1 — A gunzipped tar file containing the data set of orthologous genes in human and mouse that was used to compare GeneMapper with Projector and GeneWise [file gb-2006-7-4-r29-S1.tgz › projector/ORTHS/region37/mm.truth.gff]

Mm.2.ENSMUST00000028551.1	EnsEMBL	CDS	1124	1209	.	+	0	gene_id	ENSMUSG00000027131.1;	transcript_id	ENSMUST00000028551.1;	exon_id	ENSMUSE00000166377.1;
Mm.2.ENSMUST00000028551.1	EnsEMBL	CDS	1512	1626	.	+	1	gene_id	ENSMUSG00000027131.1;	transcript_id	ENSMUST00000028551.1;	exon_id	ENSMUSE00000166376.1;
Mm.2.ENSMUST00000028551.1	EnsEMBL	CDS	4723	4876	.	+	0	gene_id	ENSMUSG00000027131.1;	transcript_id	ENSMUST00000028551.1;	exon_id	ENSMUSE00000166378.1;
Mm.2.ENSMUST00000028551.1	EnsEMBL	CDS	5076	5236	.	+	2	gene_id	ENSMUSG00000027131.1;	transcript_id	ENSMUST00000028551.1;	exon_id	ENSMUSE00000166379.1;
Mm.2.ENSMUST00000028551.1	EnsEMBL	CDS	5674	5706	.	+	0	gene_id	ENSMUSG00000027131.1;	transcript_id	ENSMUST00000028551.1;	exon_id	ENSMUSE00000166380.1;
