# Supplementary material for: Reference based annotation with GeneMapper
Source: Genome Biol. 2006 Apr 5;7(4):R29. doi: 10.1186/gb-2006-7-4-r29 (PMC1557983; doi:10.1186/gb-2006-7-4-r29)
Supplement: Additional data file 1 — A gunzipped tar file containing the data set of orthologous genes in human and mouse that was used to compare GeneMapper with Projector and GeneWise [file gb-2006-7-4-r29-S1.tgz › projector/ORTHS/region37/mm.fasta]

>Mm.2.ENSMUST00000028551.1 113901184-113908192	reverse
caccgtcatctctaagagattatctcttaaaacttaagttggctaaggaggtattcttca
gccagatcctcaaccatactgtcacagtagtcctttcctcaaaactacagccataacaaa
caatttgggaataacagtaataaaggtaaatagaagaaataaacaaaactactgtatttg
aactgataatttaaaagtaggcatttaaaatagtaattctttaaaaatgtacatactctt
agatgtagcaattccactcctagtacaataggaacagatgtcccaagtgattttcacact
aacactgaattataaaaggggtgagagggaggaaacatttttccagtaatagactaaatt
acaatacagatgagccattgaatattaaactcctttctaggaatgataacgcttaatgat
aaaaaaaagttaggtctaggttataggtcctatttaatcccacaacaggtcaaaattagg
cgattatccatcgttttgcatgaggcaggtggagcaatgaatttaatttagacgaggtgg
cacagtaagtaatgaaaggacttaaaaggagaccagataaatcctgaactcagcttatct
ttccattcccagagtctacctcggtgggttagtttgcgagttaaatgggggaaaaccatt
taaacaagaacaacaacaagacaaatacatagctcctgcgatatgtggacacggagtact
cagaggttgaataattcgctcaaggtcacccaattccggataaccccaggattaaaacaa
catttcaatttcgtgctcttcttggcttcagttcttgtcttttcggacttcactccagca
cgatggcgcacacctgagagacagagcacaagtgagaggtgtactcgcagggaggtttca
gaaagctgctcttctggatgtctgcggattttctaaattcacgcattctttcttctgtat
tcccgacaggaagtttccggtgatcgtgtgacgttcaattatgcgccggaagtgcactgc
ggcgaacgcgaggaagtcggagagcttgcagttgcagctagttcttacctgcagaacgca
agcggccggagggtgtgggtacttttagccagcggccgctgtcatgacgacccagggggg
cctagtggccaaccgaggccggcggttcaaatgggccattgagctgagtgggccgggagg
aggcagcaggtgagtctctcgagtgaagctcggtatctgatccttaccctagaacggccc
gagatccagcggacctgggcctcgtctaagtctccgacacgagtgggtagcacatagatg
ttacccaaggagcttctgtgctgtggaaggtatttttccccaggatcttttagttttccc
aataggcagagagaactgacgaacgcacgagagggtctaatttgggtagctacatctgag
gttctttttcctgtgattgatagggctggaaacccgcagttttagtctcttgatttggtt
tggttctttaggggccgaagtgaccggggcagtggacagggagactccctctatccagtc
ggttacttggacaagcaagtgcctgataccagcgtgcaagagaccgaccggatcctggtg
gagaaggtacagaggtattagacgttaccgtagcgtgtaggccagccctgtttcgcctta
ctctctggagtggaggtaaagcagccggtcattaagacacattgcttaagatccatggta
cagtatcttacgtatatgttccctgacataatttcggtgtgttaggatactgtgtcactt
ttaccctgaaaacatcccaatcctgctatcatttctcactgccttcaactgttacatcac
cagccgtagactaaccatctaccacctatccctccatccctctatttaaaatcatgcttt
ctcaacctcagcactgttttctctgttttctctttggggctaagtacatttttgttgttg
ttggggagaattatgctgggtacttactttaagatgtttagtactcctgatctctacaca
ttaggtaccactatggctttgcataattgtgtgaactaaagatgtttccagcattaccac
gttttctaggtctaaagaggtgcgctttgtgtatacctgcaaataaacccctgagatcct
atattcaagtctccccttctcaaattctcagtatccttctctgtatggagttctaatggg
tcttgttatgtcctaccttgtcctctttgcagtctccaaacacagccatcaaaaatgatc
cctttaaaacatgccagaccatccctactcaaaatcagtctaaaattccatgttcattcc
gcgtacacaccaaacgtctttttagtattagacataactctgcttgtaccagtcagactc
cttgtagctactgtgccctgtctactatttttacatttgtttactctttcataatgattc
ccttgctgctctgtaaggataccagacaaatcccccttccctgctttttgtgtttgttct
ctagtcttagaatgctcttcctcaggattccttcataacttgctaagtccctcctttggg
gtctctctaatattacagagtcaagcctttccatgtgccacactgtttgatttatatgtt
atgaacatatcacatggcttatgttatttagcatctgccttagtagctgttttacaggac
tgtcacagcacgagtcccagtgtgcagagggtgcttggtatcttcttgcgtttatgcttc
ccttgcagccttagttttgccgaataattttgattccatggaatacatacattcagttgt
tacagtatgaaaatgacacacacagtcattagtcattcttggataagtattatcctgtaa
tgttttatcttggtatatcaaattatgattacaaattattaaatgatatgatttttaaaa
gcatatcataaaatacttgtataactgctgtattctacagaaagttatttacaaatatgg
ttgagttttaatgtgaataatcaaaatagttatggttatttttacatagatttatatatt
tcatactttgttaggattaaacttattttcttttaggtttattttacgcatatcagtgtt
ttgtctgcacatatatattatgcctagagctctcaggttagaagaaggtattggatcccc
cagctctagagttgtggatcattgtgagccaccatgtgggtgctaggaaccaaacattgg
tccccttgaataagcaacgagtacttttaaacactaagtcacttctccagtgccttgtta
ggatttttcatttagattcataagtattataactttttattttgtatatatacaaaaata
cacatgcatacatacatatctcataatagtcttttagggtttgggtattaacaagatttg
tagaatttttagttttgttttctgccaaaggagtttgtgtaagacttgtatttttagctt
taaatagttagaatttgccaagaaagtgatctgggcttaattatagggtcagctttgcta
attgccatgcaactgtttttccttatgcaatttgttaagtcatgtctctaggaatgtatc
catttccgaaactttcaaatagtccacaagtttctaaactggtgagtgtgacgcctggag
ggtctgtaaagctgcgtgccttctctctggacatggaagagttgtccttctcccctccag
gcttaccagaattgaatttataatcttgcaaaaagaaaattttatttttgatgagctctc
atttttgttttcttctcaaaatcctttagtttgttcttttcctgacttttttgtttttgt
ttttgatttttcaagacagggtttctctgtatagccctggctgtcctggaactcactctg
tagcccaggctggcctcgaactcagaaatctgcctgcctctgcctccctagtgctgggat
taaaggcgtgcaccaccacaccctgcttaaatttctttctttttttttttctccaagatt
tacttattatacaatgttgctgccttcagacacaccagaagagggcgtcagatctcaata
tgggtggttgtgagccaccatgtgctttctgggatttgaactcaggacctttggaagagc
agtcagtgctcctacccgctgagccatctcgccagcccctttccctgactttcatgaagt
agatgctgagtcttctcacatgttcttaagatcatggaattttagccaggtgtggtggtg
catatctacaatcctattagttttgggggatgttaaaaaaggtctcaatttagaggtcaa
cctggacataccaagaccttgtctcaagtaacaaaaagattttaaatttctcaaaacttg
ctgggcagtggtagcacgcacctttaatttcagtacttgggaggcagaggcaggcagatt
tctgagtttgaagccagcctggtttaaagagggagttccaggacagccagatctacacag
aggaatgatcctgaaaaacaaaaggccccagaaagtttatatagggaaaaagcacagggg
tagagtagtagagcaacttgtagcaacctaaagaggagctgaaaagccagttcagtctag
cagagaactgaagcttctgttcacatgacttaagatcagttgtacagtacacgagagact
gaaggggagtgattagaggtctaaaccgtgtgtttattttagcgctgctgggacatcgcc
ttgggtcccctcaagcagattcccatgaacctcttcatcatgtacatggcaggcaacacc
atttccatcttccctactatgatggtgtgtatgatggcctggcgacccattcaagcactt
atggccatttcagccagtaagtattcagaaaataatactccttccctgggtgctaaggaa
tgaaggccaattctttggcatatttttagctagagggtattttggtagtggtagtcgtcg
taccatttataatcttattttggggctgtatgtttaaattctaggtttcatattgggagg
aaaatggtgttgacaatgtctgttaatcccaacagctttcaagatgctggagagttcaag
tcagaagtttcttcaaggcttggtctatctcattgggaacctgatgggtttggcattggc
agtttacaagtgccagtccatgggactgttgcctacacatgcatcagactggctagcctt
tattgagccccctgaggtatggttaaagttaaatttcaggcaaacagagtctgcagtgaa
cagctagtgagctcattggatgttggtattgagggctgctttatttaaagcttttacatt
ttttattgcatgcccgtgtgtgtgtgtgttttggaggtcagagaacttggtgctgcaagt
tagctggcaaaaaaaacccaaacaaacaaacgatagcacaacttccgactgaatatatgg
gttttgggaactgaattcaggtcatcaggcttggcagcaagtgcccttaccctctgagca
ctctcactagcccacgtgttcatttcttaagtaacaacacaggtttggaagtttacaggc
atttggcagttacaaggtcatgtacagcagagcttgtgataaagtaactaagaagttgtt
tgccattgacctctttactgtttctttttttagagaatggagttcagtggaggaggctta
cttctgtgacccccagaaagcaccatgcatatggacctcatctgcattttaagctgttga
ctcctaaatatcctcccttaaaacagtcatgcatgtggagaagagcctcctgtggtgagg
ccagtgtgcagcatgttacagcagaaaagaaactacagcacaacttatgactgaaaataa
tgtagaaaactttatttatgttcccagcacagagcaaaacaaacaaaaccagactctatg
taaacaaaagaatagcagctgctcagtagcagcttctcctttcaataaattaaacggttg
agaacaatgcttaatgtttcacaagttccccttcagtctactttaatatttctcttctat
atcacataagcagacttttttggaagatgtgagactatcactggattcaaattatacatg
atgaaaagaaaaaccaggggggaaaaagagcatgtaaatatgcttacagtgtaacttaat
atccacaataaggaattttcttttaacatttagggggaatgaggattggtgggatccttg
gggccacaagaaaaggaggcaacagaatatgaaaagcagcagcttttgctctgccacgag
gaagctggcacctgtcaaccaggccctgcaattcaaactccagcttttaaggtagctacg
gaaggctgaggaccagttgggggagaacgaatgttacagcctgccctgctaataaactca
tgggtaagacacaagctgggtcttataagaaggcaggagaaggtcttcctcttccctcta
gaaacatttggccccttcccctaaggtgcattttctctctcaagttttcagtattgcttt
atttgcagtgattaaaagagctaagacactttgcagacagacaacataagcaacacatag
acatgaaatgttctagacagagatgagtacaaatctggcctaataaccatttgtccatgt
aacagtgatttttatcttggggaatgaagactatactctaccctttaacagattcttatg
tagctctaaccacaaacagcctttcttaaagaaaccttattctcttcccatgtttgtttg
atatggaaaaagtatgtgtcactttggtcaggggtggatgtgttaggcagttcctgggca
ggctggcttttacagaatgggcgctccaatgccttggagcctaggggattatactcaagt
atgcaatggagtgttggaaagagaactacgagtagtttctaccctctgcaggaagcaaag
gaaaacatgctggatcctttgctactcaagtgggcctgggaggaggaag
