# Supplementary material for: Reference based annotation with GeneMapper
Source: Genome Biol. 2006 Apr 5;7(4):R29. doi: 10.1186/gb-2006-7-4-r29 (PMC1557983; doi:10.1186/gb-2006-7-4-r29)
Supplement: Additional data file 1 — A gunzipped tar file containing the data set of orthologous genes in human and mouse that was used to compare GeneMapper with Projector and GeneWise [file gb-2006-7-4-r29-S1.tgz › projector/ORTHS/region38/hs.truth.gff]

Hs.16.ENST00000324992.1	EnsEMBL	CDS	1225	1325	.	+	0	gene_id	ENSG00000179927.2;	transcript_id	ENST00000324992.1;	exon_id	ENSE00001303145.1;
Hs.16.ENST00000324992.1	EnsEMBL	CDS	3236	3301	.	+	1	gene_id	ENSG00000179927.2;	transcript_id	ENST00000324992.1;	exon_id	ENSE00001324523.1;
Hs.16.ENST00000324992.1	EnsEMBL	CDS	3444	3633	.	+	1	gene_id	ENSG00000179927.2;	transcript_id	ENST00000324992.1;	exon_id	ENSE00001301730.1;
Hs.16.ENST00000324992.1	EnsEMBL	CDS	3856	3981	.	+	0	gene_id	ENSG00000179927.2;	transcript_id	ENST00000324992.1;	exon_id	ENSE00001322801.1;
Hs.16.ENST00000324992.1	EnsEMBL	CDS	4171	4225	.	+	0	gene_id	ENSG00000179927.2;	transcript_id	ENST00000324992.1;	exon_id	ENSE00001300198.1;
Hs.16.ENST00000324992.1	EnsEMBL	CDS	4354	4463	.	+	2	gene_id	ENSG00000179927.2;	transcript_id	ENST00000324992.1;	exon_id	ENSE00001321678.1;
Hs.16.ENST00000324992.1	EnsEMBL	CDS	4842	4969	.	+	0	gene_id	ENSG00000179927.2;	transcript_id	ENST00000324992.1;	exon_id	ENSE00001299141.1;
Hs.16.ENST00000324992.1	EnsEMBL	CDS	12703	12862	.	+	1	gene_id	ENSG00000179927.2;	transcript_id	ENST00000324992.1;	exon_id	ENSE00001227998.1;
Hs.16.ENST00000324992.1	EnsEMBL	CDS	12987	13090	.	+	0	gene_id	ENSG00000179927.2;	transcript_id	ENST00000324992.1;	exon_id	ENSE00001227992.1;
Hs.16.ENST00000324992.1	EnsEMBL	CDS	13857	13998	.	+	1	gene_id	ENSG00000179927.2;	transcript_id	ENST00000324992.1;	exon_id	ENSE00001227987.1;
Hs.16.ENST00000324992.1	EnsEMBL	CDS	14193	14318	.	+	0	gene_id	ENSG00000179927.2;	transcript_id	ENST00000324992.1;	exon_id	ENSE00001227979.1;
Hs.16.ENST00000324992.1	EnsEMBL	CDS	14454	14547	.	+	0	gene_id	ENSG00000179927.2;	transcript_id	ENST00000324992.1;	exon_id	ENSE00001227972.1;
Hs.16.ENST00000324992.1	EnsEMBL	CDS	16141	16331	.	+	2	gene_id	ENSG00000179927.2;	transcript_id	ENST00000324992.1;	exon_id	ENSE00001227964.1;
Hs.16.ENST00000324992.1	EnsEMBL	CDS	16557	16781	.	+	0	gene_id	ENSG00000179927.2;	transcript_id	ENST00000324992.1;	exon_id	ENSE00001227957.1;
Hs.16.ENST00000324992.1	EnsEMBL	CDS	21336	21699	.	+	0	gene_id	ENSG00000179927.2;	transcript_id	ENST00000324992.1;	exon_id	ENSE00001228105.1;
Hs.16.ENST00000324992.1	EnsEMBL	CDS	24026	24185	.	+	2	gene_id	ENSG00000179927.2;	transcript_id	ENST00000324992.1;	exon_id	ENSE00001228098.1;
Hs.16.ENST00000324992.1	EnsEMBL	CDS	24284	24349	.	+	1	gene_id	ENSG00000179927.2;	transcript_id	ENST00000324992.1;	exon_id	ENSE00001228090.1;
Hs.16.ENST00000324992.1	EnsEMBL	CDS	24438	24525	.	+	1	gene_id	ENSG00000179927.2;	transcript_id	ENST00000324992.1;	exon_id	ENSE00001228080.1;
Hs.16.ENST00000324992.1	EnsEMBL	CDS	24628	24790	.	+	0	gene_id	ENSG00000179927.2;	transcript_id	ENST00000324992.1;	exon_id	ENSE00001228070.1;
Hs.16.ENST00000324992.1	EnsEMBL	CDS	24886	24965	.	+	2	gene_id	ENSG00000179927.2;	transcript_id	ENST00000324992.1;	exon_id	ENSE00001228142.2;
