# Supplementary material for: Reference based annotation with GeneMapper
Source: Genome Biol. 2006 Apr 5;7(4):R29. doi: 10.1186/gb-2006-7-4-r29 (PMC1557983; doi:10.1186/gb-2006-7-4-r29)
Supplement: Additional data file 1 — A gunzipped tar file containing the data set of orthologous genes in human and mouse that was used to compare GeneMapper with Projector and GeneWise [file gb-2006-7-4-r29-S1.tgz › projector/ORTHS/region38/hs.fasta]

>Hs.16.ENST00000324992.1 28317134-28343301	reverse
ttccctgtcccgctcccatatcaaaaccaccttgaaaaatgtaacacagtcccttgcact
aaaacctctgccgatggcggctccaaaccacaggcctataaagacctgcaagatctagca
tcgtctactttttttttttttttttttttttttgagacagagtcttgctctgtcacccag
gctggaatgcagtggtgtgatctctgctcactgcaatctcttcctcctgggttcaagtga
ttctccagcctcagcctcccacgtagctgggattacaggcaggtgacactgtgccaggct
aattttcgtattttttagtagacacggggttttgccatattggccaggctggtctcgaac
tcctgacctcaggtgatccacccacctcagcctcccagagtgttggaattacaggagtga
gccactgtgcctggctagcattgtctacttttttttttttgagatggagtttcgcttttg
ttgtccaggctggagtccagtggctcgatctcggctcaccacaacctccgcctcccgggt
tcaagcgattctcctgcctcagcctcccgagtagcttggcttacaggcatgcaccaccac
gcctggctaattttgtatttttagtagagatggggtttctccatattggtcaggctggtc
tcgaactcccgacctcgggtaatccgcctgcctcggtctcccaaagtgctaggattacag
gcgtgagtgagccaccgcacccggcaggattatctacttctatactattaatgcctatta
atgctgtaattacacgcgtgagccactgcgccccgccgatcttcgtgttttaaatcccga
caccaacgcgcggtaggattcgcgacgcctgcagccaaggtctcagcgcccggttccctc
aggcttgtccccgcccccttatggcgcgaaggccactgggagttgtagtctcccagtgta
gttagtcggcgcttcccggaagtgacgcgaggacccgccttctctctcggcgtttccgct
gtcagggccctgcggtgtgactcgcgggctcagctggttggtattttttgggcctcgtgc
ttcgtggtgggagacccaggtcgaggtccgggtggggccggtgaggggttgggcgtcggg
aggtgttggctcgggcctcttcgcgtggccggtgacgccttggctcccccgcaggtccgg
ccgtagcacctccgcgccgtcgccatgtcgcggtttttcaccaccggttcggacagcgag
tccgagtcgtccttgtccggggaggagctcgtcaccaaacctgtcggaggcaactatggc
aaacagtgagttgcgggggctgtggctgtgaccattctgggagtgcggggttaggcaggc
tgtggaacgcagtgcacatgggaggggatggaggtgagggcggggagagtgggtttggac
aatgaccagagtttgcaggatcggagcggtgttggagagagacagccttagagggctgtg
atagccggtagccacccaccaggcacaagggatagaatcacagaggtttcccaagccaga
tctgttgcatcagcttcttaactggccttaagtctacagcctctacctgtctcctctcat
tttaccgccgagaagtccttagtgacttctcactgctcacagaaggaaatgcaaaatgct
tgattggtatctgggagccccctgatgcgactctgaagtctggtcacctgctgtgtacgc
aggtgcttaaacattttctatgcctgttcacttctacgtaaatacccatccgccatttct
gtacattaatttttttttttttaccctttggaacaatagaatggtttttctttttccttt
tttttttctttttttgaggggtcatagctcactgctgcctcgaccttcagatctcaagcg
atcctcccacctcagcctctcaagtagatgggactacaggtgcacgccatcgcagcaggc
taattgtttttaattttttgtagagaaggtgtctcactgtgttgcttagactggttctga
actcctgggctcaagtgaacctcccgcccagcattctaaagtgttggggttacaggaatg
agccactgtgccccactggaatggtgtttcttaaacatctgccacgtttgtgctactgtt
ttaaaagtatgtattgcacatgtatatgccaatatgcatatggtttcgtatcacttccac
aggtggaaaccagtgtcatttgccataaaataccaaataatccaggctgggcaggtggct
caagccggtaatcccagcactttgggaggctgattacttgaggtcaagagtttgagacca
gcatggccaataaggtgaaaccccgtctctactaaaaatacaaaaattagccggttgtgg
tggcacatgcctgtaaccccagcaacttaggaggctgaggcaggagaatctcttgaacct
tggaggcggaggttgtagtgagccgagattgcgccattgcactccagcctgggcgataaa
agcaaaactccacctcaaaaaacaccgctaaaataatccaaaaaataataaaaagggaaa
agaggcaggcaagatggtgcatgcctgtagtcccaactactctggaggctgaggtgggag
gatcccttgaaactcaggagttggaggctgcctgggcaacatagtgagaccttatctctt
aacaaacaaaaagagtagagatactgttgctgactgtgagcctgtggtctggtcttatta
tcgtagaaaaatactagcagtggaggtgttaataccattgagactttctccttgctgttg
gcctctcatactttgggaaatgttgctaagatctagtttaggtaccacctccctaaagcc
ttttctgttcattatagctcaagtatcatttttctctacctctttttttattcattactt
ctgtggtgacttgtgtctctatgtcattagttacacagtaaattagcactttcatttgtt
tttgagaggatagtgaatgtcatctttgtgttgctacaacactgagcaaaaggccttact
tagtgtacacttaaaagattgagttgtatatgaagtggccctgaggaggagtcaaaaaga
ggatgggtgtgtggatggcctggattacttagttctacctgtcctgagtagggaaatacg
gatctcttggaaagactgggaaaggaggttaatggcctctgttccttccaaacaggccat
tgttgctgagcgaggatgaagaagataccaagagagttgtccgcagtgccaaggacaaga
ggtaaagccatggcgaggctgggtgatgggagtctctgggagcaatgaagctgtggggag
gctgggtgataggagtctctgggagcagtggtgagttttccctcggtgggcacgttcaat
gtggtatcgggctcccaacccaggtttgaggagctgaccaaccttatccggaccatccgt
aatgccatgaagattcgtgatgtcaccaagtgcctggaagagtttgagctcctgggaaaa
gcatatgggaaggccaaaagcattgtggacaaagaaggtgtcccccggttctatatccgc
atcctggctgacctagaggactatcttaatgaggtgtgatgcctatatttattaccacca
cttattcatggttttgtacttttagtggtgggatgtataggatcttttaaaaataagcta
acagatgtagttaataagtagtaccagtggtgttccaatagcaagactcaaaagtggaga
agaagcctggagtttaggaaatgttacttagtttcaaatcactgttctctgtttctttcc
tcttcttccctttagctttgggaagataaggaagggaagaagaagatgaacaagaacaat
gccaaggctctgagcaccttgcgtcagaagatccgaaaatacaaccgtgatttcgagtcc
catatcacaagctacaagcaggtggggaggctagaggcacacttactgaactgggaacag
tgaccccgtgactgaggcccaaagatggaattgctagtgggaggtgtgactggagcagga
agatgacagaactgtctggggtggaggggtggggtgggctgatggctggacagcgtccat
gattgttctctcacttccctctctgtccagaaccccgagcagtctgcggatgaagatgct
gagaaaaatgaggaggattcagaaggtgagccaaagaacctttgttgcaaataggaagtc
cagagttagtgttgcccttcgcctggtttcttggctgccctccagtctggcttttcaaca
ttcaggatctttttctccctccattaccactaggctcttcagatgaggatgaggatgagg
acggagtcagtgctgcaactttcttgaagaagaaatcagaagctccttctggggagagtc
gcaagttcctcaaaaagatggatgtaagagccagggttagatggatgatttcctgccaga
ggtagttcctgagtccctgggggaaaaagacaagactcaaacccctagggttgggagggg
tggaatttagtggagttgagaacaagcttcctcttacatcagagcagtgggcaaacaggg
atctgggcccagctctgccaggggaagctgtgtgtgttcctgcggccaaattgcagcatc
actctgggacttgatggtgagtcccagcccttggtatcttgattccatgagtagctgctc
ttgttctactcatgtaaataaatctcgaacatgcgttagtaaggaggagacaccagtcaa
tctccctgtcttcttgctgatcctcttttcttccctctaaggatgaagatgaggactcag
aagattccgaagatgatgaagactgggacacaggttccacatcttccgattccgactcag
aggaggaagaagggaaacaaaccgcgctggcctcaagatttcttaaaaagtaaggaaagt
agtgggacctagggttacactggaactggtggaaagctcttaattgtctggaaggttatt
gattcttccatggagtccttttaggttggagcagccaactgttagcattttacagtagga
tcagagagtcaagtacattagttggctaaagtcacgaagctaatgtgtcctaaagatgag
aattgaaggctccagagtccaaatatttacccacagccttactcactgcgtgtggattgg
gtgcaaatctcactttggcacccgatacctgtgtgacattggacaaactacttagcctgt
ctaatcttcagttttctcatctgtaaaataaggcagggaaccctcccttccagaatagct
gcaggaatacagggaggtgtgatgtaagaaagtagttcatctaggactgacgtgtggtga
gccctcagtgtgcgttgctactgtgttacccttcctgataacttcttagtacacatacag
catacagactgccgcaagtgttcatgacctttactgggacagtcagaataggggaggatc
ccagtgtggattctgtctcccagcctttatcagctgtacaacattgtataagttacttga
ccttaagtcttagtttctccctttgaagtaaaagtgatacctgctcttttgtatcccatg
ggagtgaaatctcaagctcactaaaaatagtgcttttatttattttttcttagccagttt
gcacaaactacagataaaaagtgctttttttgagacagggtctcactcttcccaggctgg
agtgtagtgatgcaatcttggctcactgcaaccacaacctcttgggctcaggtgatcttc
ccacctcaggctcctgggtagctgggactacaggtacactccagtacatccggctaattc
ttgtgtttttaatacagacaagatttcaccatgttacccatgctgatcttgaactcctgg
gcttaagcgatcctcccgcctcagcctcccaaagtgctggggttataggcgtgagccact
gcacccagacaaatagtacccttttaatgggaagattattgctctcaaggttgctttcct
gtgtttaaaagttgtggtcgtgctgctttagggaggtagtgagtttccagccctctagag
gtctagagaggctgaacaacttacttggtgggcattttgttgagaaggccttttttgtcc
agtgcttcagggaacactggtcaaggtctgggccacattgtctatcacaccccttcttgg
agggtttacaaccacctctggaaagttccatgagaataaatatacctaactttgttttat
taaccatctcaaaaacttgcttgatcatgaaactcgtttttttaacctgttgacatctta
cagaactatcagcgttactattggttcaggtcttttatatctactgtactttgtgttttt
gtctttgaataattgtgtattgaagtctcccattgtgtggactctggtgtgtgatgtgca
ctgcacatgtgtgttacacaaaggctcctgtctgagggagcaaatggggcctaaaattaa
acttaagacatcaaggctgggcacggtggcttacgcctgtaatcccagcactttgggagg
ccgaggcgggcagatcacgaagtcaggagatcgagaccatcctggctaacacagtgaaac
ccagtctctactaaaaatacaaaaaattagccagacatggtggcaggcgcctgtagtccc
agctactcggaaagctgaggcaggagaatcgcttgaactgggaggcagaggttgcagtga
gccgagatcgtgccactgcactccagtctgggcgacagagcaagactctgtctcagaaaa
cgaaacaaaacaaaaaaaactctaagactataaagctatacttttataaatacagactca
aaagttcttaacaacatagtagaaaaccaaacacagcaacatacaataaggattatatgg
gagcaccccctccttgcctgtagggggatggaggatgggtgggctcatctcccaaaaaag
ttttaaaaaaaaatttaataacaaggaggatttatcccaataatagaaggatgttttaat
atgaaaatcaactaatatactatatcaatagaataacagacaaaagccgtagagtcatct
cagcagatgcaaaaaaaagcatttgaaaaaaatcctaatattctttcatgataaaagact
gaagctaggaatagaagggagcttccctctacctgataaaggatgtttatgaaaaggacg
tttcctgtccttttatttttaactctgccatgctgtatgattaagagtgtttcttggctg
ggcgtggtggctcacgcctgtaatcccagcactttgggaggcggaggcaggcaaatcaca
aggtcaggagttcgagaccagcctggccaacatggcgaaaccccatctctactaaaaata
caaaaaaattagcccggtgtggtggcctgcgcctgtagtcccagctactcatgaggctaa
ggcaggagaattgcttgaacccgggaggcggaggttgcagtgtgccgagatcgcgccatt
gcacttcagctttgggcaacagagcaagactccgtctcaggaaaaaaaaaaaaaaaaaaa
aaaaagagtgtctcttaagcacagctaggtttttggtttgttttttttttaatctcataa
aatctctgctttttttttcttttattgtgatacataacatttcccattttaaccattttc
aggtatacaaatcagtggcatttagtacgttcacattgtgcaatgaccgccagaacttga
tctctgcttctctggcaatttagttcatttacgtttattatagttatttacatatatatg
atggttatttatatatgtgtctacataattagtttttatcaagatggggtcttgccctgt
tgcccaggatggtctcgaactcctgggctcgagtaacccttctgcctgggcctcctaaag
tgctgggattacaggcgtgagccactgcgcccagcctattgtggttatcaatgcatttat
tcttaccattttatggtatcttatactttctgtttatcctctttattttaaattttgtaa
tagctttattgaggtgtacatgacatacaataactgcacttgtttaaagttttttttttt
tttttttttttttgagacagagtcttgcactgtcgcccaggctggagtgcagtggcgcaa
tctcggctcactgcaagctccacctcccgggttcacaccattctcctgcctcagcctcct
gagtagctgggactacagccacccgccaccacgcctggctaattttttgtacttttagta
gagacagggtttcaccatgttagccaggatggtctcgatctcctgacctcgtgatccacc
cgcctcggccttccactaagtgctgggattacaggcatgagccaccgcacccagccttaa
agttaaatttaataagttgtgacatatgtttacacccatagaactcaccacaatcaaaac
ataatatcctaaaaatttcacacctaaacatttccaccttcccctttgtaatacttctcc
ctgcctcagtttcctcaccctatccctgggcaaccactaatttgctttctgtcactaggt
aagttagcattttctagaattttatgtaaatggaatcaacggtatataatttggaggggg
tagtttctttaatcataattattttgaaattcattctgtcttctaaagattgggcatctc
taattccaaagtctgaaacttctggagcaccataagtggacaattccacatctgacctca
tgtgacaggttgcagtcaaaactttgtttcatgcacaaaattatttaaaatactatgtaa
aattgccatcaggctgtttgtataaggtgtagatgaaacacacaaatttcatagttagac
ttggagcccttcccaagataccccattatatatatgcaattatttgaaatttgaaacact
tctggttctaagcatttcagataagggatattcagcctgtattttatttttcttttattt
gtgtgttttttgtttttgtttttgagaaggagtctcactgtgttgccccggctggaatgc
agcggtgcaatcctggcccactgcaacctctgcctcctgggttcaagtgattctcaggcc
tcagcctcctgggtagctgggactacacgtgagcaccaccacgcccagctaatttttata
tttttagtagagatgaggtttcagcatgttggccaggctggtcttgaactcctgacctta
gatgattcgctcgcctcagcctcccagagtactgggattacaggcatgagccaccacacc
tagcctacatgtattttctcatcctcttttttttttccccgtttctagttatatatattt
tcttattattcattttgtttttttctgctggtttgggagttagacgtgctatgcttttag
aggttattcttgaatttttttttttttttttttgagacactagcctgttgccgaggctag
aatgcagtgagtggcgcaatctcggctcactgcaagctccgcctcccgggttcacgccat
tctcctgcctcagcctcctgagtagctgggactacaggcacctgccaccatgcccagcta
aatttttttgtatttttagtagagacggggtttcactgtgttagccaggatggtctcgat
ctcctgacctcgtgatctgcccacctcagcctcccaaagtgctggaattacaggcgtgaa
ccaccgcacccagccaaatttttttttgttaacctgtaaactaacttgtatacctaatca
gaatagtctaaaattagttgaatcaatgttctgaggaaaacccttgagaaaataaagtta
gaatttcaagtgtcagaatctttttgacattgagagtttgtggctttgtagtgtagaaga
ataattcacagacactatttcacttgtgtaacaagggagacagattttcagattaatttc
caaccgagcaaaagcaggatttatataggagaaagaggaacaaggagagagggcaaaacc
acagaacagtggattctgtttgcccgtttttctgtgtaaactctgatattaactctcctt
gagtatgccacccagggttggtggatgctctagaaaacacgataggccctctgccagtaa
gggttttcagcaactccagattcagccagtctaaatataccctttccatcatcagcattt
ctcagccttcatcttttggtcaaaacaagcttgtaaaggagtgggtttattctcatgagc
ttcagcctctttgatgtgggataaggccatctgttgtcttatggtgatctgaaggtatta
gggggaagttcatctatacctgatgtcatgattgacctgtgaactctttttctttttttc
tttttttttttttttttagatggagtcttgctctgttgcccaggctggagtgcagtggtg
caatctcatctcactgcaacctccgcctccctggttcaagcagttctcctcagcctccca
agtagctgggattacaggcacgtgccaccacgcctggctaattttttgtatttttagtag
agacggggtttcgccgtgttagccaggatggtctcgatctccttatctcttgattgcctg
cctcggcttcccaaagtgctgggattacaggcgtgagccactgcgcccagcgacctgtga
actcttacagagctgctgtctacttctaagagttacctgattctggaggcgtttttttgt
ttttgtttttgttttttaagtgaaccccaggatctctagtgagactgaatgtccgagtta
ggatcctaagcaagggtatacatctagggctttccatcagtagttgtggttgggaaggca
tgggaaaatggtgtggtcctctgcagtgtagttaggcctgacttccgttggtgtctctca
ataatgagtttttagtctcttaactatgtattaagtagaggtaatactcgtttagaaatg
ttgcttttatctgttgattatatagctgaggatataaacatttgttatctgataatttct
aacaagatatgaatataccagagtataatctgtcataggagaggtcaagccaagtcttag
gtctttcagttagaatttcatacaataggacatttcccttttgaggtgtgtatcatacta
tctttagtgctagaagtaatactttagccaaggaagtttaagttcttttgaagcattcat
tttaaaaaatagctttagttcttctgatctcagagctatacagatggtttggaccaagag
gttttagtttaatgaacatgctttgcatatttgcaaaggattttacctataaagtgagtc
atcattagagtcttgcagtggtacaggggaaagatccataagcttttgttgttgttgttg
ttgttgttgtttttaatagagacgggctttttaccttgtcacccagactggtctcaaact
cctgggctcaagcaatacgcccacctcggcctcccaaagtgctgggattacaggcttgag
ccaccgtgcttggccagtccatacacttttgttgagagttatggcattggtcttctggca
agggaagacttaatttaactggtaaacttatagactattccaaaaacatattcaaacctt
ttaagcagtgaaaatgaaatttatttataaatgttcaaatggtagattatggttattaca
tatgagttttcaaaaatgttgagtctttctggaaagatttattcttcagtatctgtgcaa
agtttgaagtaatttgtctttgccatttggtttgtattttgttacataaatacatactca
agtctggagatggtttcaggcaacatccagtagcctaagaccattttaaggtagctggtg
atctttttctgttttgtggggaccttttttgtaatgaacatttttttaaaattcagaatt
tagattaatcggttgtcaagagaggagagaaagcgataaaacagtttaggaatagtaaaa
aagaaaaaaatgtttttatatatttgggggaactgattcattgattagttggtcagtctg
gagaaagcagctggtatcaaagaaaataagttgtttgtggattctttggaaaactgtaga
tgttagctttggagcaaaatgacaggttggtttttttttgttttgttttgttttgttttt
ttggagactgagtcttgctctgtcaccccggcttaagtgcagtggcatgattgtggctca
ctgcagccttctctgcctcccaagttcaagtgattctcgtgcctcagcctcctaagtagc
tgggactacaggcgtgcaccaccatgcctggctaatttttgtacttttagtagagatggg
gttccaccatgttgcccaggctggtcttggattcctgacgtcaagtgatctaccatgctt
agctgacaggttgtttctattaatatgtctacagtggcctggttagtactctgtcttgtt
agagatggctatggttatggttcactgtgccctctaggtcattgttgtagagcataactt
ggacccaggagctgctggaggaaaagaggaagttgatgggaggaagaagccttagaggtg
gggaggggctgatctgtcatcttctcccatgtctgtcggcagggcacccaccacagatga
ggacaagaaggcagccgagaagaaacgggaggacaaagctaagaagaagcacgacaggaa
atccaagcgcctggatgaggaggaggaggacaatgaaggcggggagtgggaaagggtccg
gggcggagtgccgttggttaaggtgagggtttcagaggtaaaatgaattggggaacagtt
tgggaggacataaaggtccccttgtggggaaaaggcaaggacagtttcccgctggcatgt
acatgacgggatatgtgctgatacaggagaagccaaaaatgtttgccaagggaactgaga
tcacccatgctgttgttatcaagaaactgaatgagatcctacaggcacgaggcaagaagg
gaactgatcggtaagattcgtgggcctgggcagtgggattgcagggtggcagagggtgga
ggttgggggaagggattgttgggagggtctgtgtgtggctgtagtagagggaattgtatg
cttggggcatccccgtccattatctgctgtttactcttcttgtgacttaaaaccaatcac
ttaacgttttggatctgttttcccatctatacaatgagataatgttctcctctttttttt
ttttttttttttgtttgagatggagtttcgttgttgcccaggctggagtgcactggcgcg
atctcggctcactgcaacctttttgccttctgggttcaaccgattctcctgcctcagcct
cctgagtagctgggattacaggaacccgccaccatccctggctgattttgtacttttagt
agagatggggtttcaccatgtctcgaactcctgacttcaagtgatccgcctgcctcagcc
tcccaaagtgctgggattacaggcatgagctaccacacctggcttttttttttttaagat
taaaaaagtaaaagagtgtttaccttctttagttattaggtaacagaggatggtggtagg
tgtgaagcatttcacagcattccaggatggttgggattattgttgcttctgtttggaatt
tataaaggagaagcagggatatgggtgatgaggagggcgcgttatctgaagcgggcatgc
tgggagagactttgtgatttgtctccaaagcctcacccagctctctggccctctagtgct
gcccagattgagctgctgcaactgctggttcagattgcagcggaaaacaacctgggagag
ggcgtcattgtcaagatcaagttcaatatcatcgcctctctctatgactacaaccccaac
ctggcaacctacatgaaggtgagagcagtgaagaggctcatctcagggcatcgctggtgg
gttgggggaagaaggtacctagcatcttaagactcaggggctatggaggcagtcttggtg
gtggaaggccccatgattcctgctgaagggggaggcatccgcttactctaccttcacacc
tctgactctgatgtggcctgaaatcttggcagccagagatgtgggggaagtgcctggact
gcatcaatgagctgatggatatcctgtttgcaaatcccaacatttttgttggagagaata
ttctggaagagagtgagaacctgcacaacgctgaccaggtaaagggaggagttggcagga
taactggaggtgtgtattttatgctttgggaaggctcagtgggacccgagggttgaggtt
tgagactgagatctgggctaatttgttgactcctccttcgccttccttttcagccactgc
gtgtccgtggctgcatcctaactctggtggaacgaatggatgaagaatttaccaaaataa
tgcaaaatactgaccctcactcccaaggtgagcctgagcaagcgtgggctttgctgagag
gaaaattgtggggaatattactaggtttagagctttgtgaggattatactaagtcagagt
gcttgaaaagccagcctttcaacttacctagtgttcacacggaagggcctgatgagatgc
tggctcccagtcccatcgtttctgattccataggtctgagtggggcttgagaacctgcac
ctctagcctgctcccaggttgctggtctcagggctatactttgagaacctttggggtaag
gcatctattcacttctcttgtttagcttggatgagaggcattggggtgtgaaagtgcagc
atagtttactcagtaaaagtgtgaatgtgcccatcaagtcaagggtgtagtgattaacaa
ggcaaccaaaagcttaccttttgtgctggatggagaaaggcagattgaaaaataatagta
gtaagatatggccgggcgtggtggctcacgtctgtaattccagctctttgggaggccgaa
gcaggcggatcccgaggtcaggagattgagaccatcctggctaacacggtgaaaccccat
ctctactaaaaatacacacacacacacacaaaaaattaggcgtggtgctgggcgcctata
gtcccagctacttgggaggctgaggcaggagaatggcatgaacccaggaggcggaacttg
cagtgagccgagatcacacccctgcactccagcctgggcgacagagcaagactccatctc
aaaaaaaaaaaaaaaatagtatgatgttaagataattctgggccaggtgcagtggctcac
gcctgtaatcctagcactttgggaggccgaggtgtgtgaatcacctgaggtcaggagttt
gagaccagcctggccaacgtggcaaaaccctggctctactcaaatacaaaaattagccag
gcatggtggcaggtgcctgtaaatcccagctatgtgggaggctgaggcaggagaatccct
tgagcccagcgggccagaggttgcaatgagctgagatcacaccactgcactccagcctgg
gcgaaagagtgaaactccatctcaaaaaataataataataattctagatgatataaagtt
cagagttaaactagggccctgtggtaagaagtggctggaggggtggctgctgtagctaac
agctggagaaagcacccttaagtagggaccacctgaggtgagatccaatgaggaggagtt
aggggaagaatcagctgaagacagcgcctgacaggaggagcagagagcgagcttgatgtt
ccaggagtaaaaaggccagtgggactccagcacaggaagccagagggagaatcgtgggag
accaggcaagggccaggcctggcagacccttattggcagaggttggcagttgggattttt
ttcctaagctgtgggactggaaggttctgggtcctgggagtgggagatggcctttctggg
gcacactgactagacttttctgacgggtgcagaagagggacgggttgattggaatgagtg
gggacagatgggaaagcctggctgcccagctgagacaagggtgggtgctctccctgccag
agtacgtggagcacttgaaggatgaggcccaggtgtgtgccatcatcgagcgtgtgcagc
gctacctggaggagaagggcactaccgaggaggtctgccgcatctacctgctgcgcatcc
tgcacacctactacaagtttgattacaaggcccatcagcgacagctgaccccgcctgagg
gctcctcaaaggtgagcacgtggcagtcatggcagaggggaatgggtgtgtccacctgtc
ctccacttctgtcaggacttgacagcaaatctgttactctctagacttccgcaggtggag
cagggagggaaactgaggtattagaatgagactggatagagtctcatctttagttgctag
agcctgtgccttttaaagctggatctcctttgcaaataacctcccttcctccccagtctg
agcaagaccaggcagaaaatgagggcgaggactcggctgtgttgatggagagactgtgca
agtacatctacgccaaggaccgcacagaccggatccgcacatgtgccatcctctgccaca
tctaccaccatgctctgcactcgcgctggtaccaggcccgcgacctcatgctcatgagcc
acttgcaggacaacattcagcatgcagacccgccagtgcaggtaggatggggaggccttg
gaggtgaaggagtgccaggcccctggcctcttggcaaactggcttaaccagaacagccac
ctgtctggccggtgcaaatttaagtagacacttggtctttcccagttgccagcatcctgc
agtcctcctgcatgtaaacacataatttcgtgtcaaaaaaaaaaattatccaggcttggt
agtgcttgagcccaagaggcagaggttccagtgagccgaggttgtgccactgcactccag
cctgggtaatggagcaagactgttcaaaaaaaaaaaaaagctgtgtctggaagtgtagat
catgtaaaagtatatttgaggcaactaggaaatgtttatgtgtagagcacctggtgaacc
tgtctgggggtactgctggtttttaaacagccctcctgtttgtgtttctattctatggta
tgaacatatcactgtgtctgttttcctcttggcggacacccagtttatttccagtttttg
gctctaatgtatgaagctgctgtgaacattcttgtaagaaactcaaaagtggttatacca
ttttacactcctgctagtgtttgggagttccttgtcaacttttggtggtgttggtctttt
tttgagagggagtctcgctctgtcgccaaggctggagtgcagtggtgcaatcttggctta
ctgcaactgccacctcccaggatcaagcgattctacctcagcctcccgagtagctgggat
tacaggtgcccgccaccacttccgactaatttttgtaatttagtagagatagggtttcac
catgttggccaggctggtctcaaactcctgacctcaagtgatctgcctgcctcagcctcc
caaagtgctgagattacaggagtgagccatcatgccggcggtggtattggtcttttaaac
ttttttttgtttttgttttttgaggcagggtcttgcactgtcacctagactgagtgtagt
ggcatgatcatggcccgcagtagcctcaaattcccaggttcaagtgatcctcccacctca
gcctccatagtagctgggactacaggcatgtgccaccatagctgggactacaggcatgtg
ccaccatgcctggctaattttttattttttgtagagacagggtctcactatgttgcccag
gctggtctcaaagatcttttaggggtgtgtgtgtgtctcttttagggggtgtgtgtgtat
cttttagggggtgtgtgtgtgtgtatcttttaggggtgtgtgtgtgtgtgtgtgtgtttt
gagacagagtctcgctctgttgcccaggctggagtgcagtggtgcaatcttggctcacta
caacctccatctcccaggttcaagccattctcctccctcaccatcccatgtagctgggat
tataggcacgtgccaccacaccaggctaatttttgtatatttaatagagacaagatttca
ctatgttggccaggctggtcttgaacctcaggtgacccacccacctcagcctcccaaagt
gctgggattacaggcatgagccaccgcaaccggccactcaaaggtcttttaaattttagt
tggttgtctaatggtatctcattgtggtgttagtttgcatttccctggtgactattgata
ttggctacttttttacttttttatgtttattggccatttatctttcatgaaataataaat
atctagtcagttcttgcccatttaaaacaattggattgttcgctttattgagttgtagga
gtgccttatctatcctggatagctagtcctgtgtcagaattttttttttttttttttttt
ttggagacggagtcttgctctgtcggcaggctggagtgcagtggcgcgatcttgacgact
cactacaacctctgcttcccaggttcaggcaattctcctgcctcagcctcccgagtagct
gggactacaggcgcccaccaccatgcccagctaattttttttattttttagtatctgtgt
tggccaggatggtctcgatctcttgacctcatgatccgcccgcctcaccctcccaaagtg
cagggattacaggcatgagccactgcgcccggcccagttttttcttttatagtaattatt
ttctggatcctgtctaaaaaacctttgcctaactgaaattcatgaagactttttaaattt
ctctcttttttttttttgtaagttgctatgggtgttagcttttacatttagtcttatagt
tggtcttggtttgatttttgcatctgctgaggttgggatcagggtttctttttcctccat
atggatacctacttgttctagcatcatttgtagaaaagacttcctttcccctattgtatt
gctttggtgtctttgtggaaaacaatatgaaaaaccacattacctataagagtaggtgtt
tttcaggtcattccctctgtcccattcatttacctttttgtctgtccttatgcaagtccc
atactatcttcattgctgtgcaacataacaaaaccctgtctctacaaaaaatacagaaac
tagtcaggcatagtggtgcacgcctgtagtcccacctactcaggaggctgaggtaggagg
attgcttgagctcaggaggtcgaggctgcaggagccacgatcaagccactgcactctagc
ctgggcaacagagcaagactgtctcaaaaagaaaagaaatacccggttacttctccttca
ttctattcatataatgaataactatgagttcattattgtgtgttttttgttttttgaaaa
agggtgtcactctgtcacccaagctggagtgcagtggcgcgatctcggctcactgcaatc
tctgcctcccaggctcaagcaattctcctgcctcagcctctcgagtagctgggattacag
gtgcacatcaccactacccggctaacttttgtatttttagtagagacggggtttcaccat
attgggcaggctgctcttgaactcctgaccccacgatccacccacctcagcctcccaaag
tgctgggattacaggcatgagccaccacgcccagccgagttcattacatttttataccaa
ccttttattcctgaagtatatccagtttggtcatgtatattgtctcttttatattatata
ttgctggattctgtcgctaacatttttaaggctttttgcatgtaagcttatgactggtat
tgatctccacatttttgttgttatgactacacttagccttttcccccaagatttgtacca
cttaccgtctcccctgtcttaattagtgccaagtccctcttcccagttgcttagaccaga
aaccttggagtcattcttgatttgaacttttccctcatatactgtatctgattccccagc
cattcctgtttacagtccattatgagaacacttctgtcacttctgcttgtaccctctgct
ctaagccaccatcatctgcctttgtgtcccttcagtccctttgttctgttcataatacag
attaaccctgttcagttatgtcagatcatattacctgtttgctcaaaaccttcccatggt
ttcttgtcttaaaactcataacaaggccaggcacggtggctcacacttgtaatcccagca
cttcgggaggccgaggcgggtggatcacgaggtcaagagatcgagaccatcctggctaac
acggcgaaaccctgtctccactaaaaatacaaaaaattagccgggcgtggtggcgggcgc
ctgtagtcccagctactcggagaggctgaggcaggagaatggcgtgatcccgggaggcgg
agcttacaatgagccaatatcacaccgctgcactccagcctgggtgacagagtgagactc
cgtctccaaaaaaaaaaaaaacaaaaactcataaatggctggtgctcgcccatcccccag
cttgtggtggcatcttttcccagccctagctgtgttgcgccccttgtttcttgaatatgc
ctggcccggttcttccacaggatcgctgcgtttatttttcctttttataggatattcttt
ccccagatgcctgcatgacttgctctctctttaggtctttattcaaacattctttcccaa
tgaggccttctgtagttatatgaacatttgagcctccaccactgcgcagactgccttcct
ggctccgtcctctgctttatttttcttctcagcatgagtcaccatccttgtagtgcagct
ctcttgcccaccacaccccacccctagacataagctccatgcagactggggacttgtctg
ttttgctctccctccccagcctagtgctcagcacatagtaggcacttgaagtagatttgt
ttagttttgtttttgttttttatctttagcgatggggtatctccatgttgctcaggccca
tcttgaacccctgggctcaagtgatcctcccaccttagcctcccaaagtgctgggattac
aggcgtgagccactgcacccggcttagttatggaataaatgaagacttgtcttgcagctg
tcatctctgagtgcattatgaccctttgcccccagatcctttacaaccgcaccatggtgc
agctgggcatctgtgccttccgccaaggcctgaccaaggacgcacacaacgccctgctgg
acatccagtcgagtggccgagccaaggagcttctgggccagggcctgctgctgcgcagcc
tgcaggagcgcaaccaggagcaggagaaggtggagcggcgccgtcaggtccccttccacc
tgcacatcaacctggagctgctggagtgtgtctacctggtgtctgccatgctcctggaga
tcccctacatggccgcccatgagagcgatgcccgccgacgcatgatcagcaagcagttcc
accaccagctgcgcgtgggcgagcgacagcccctgctgggtgagtgtggagctccagggt
tcagcaggctgccttgctccctgattacacataaggattaagagaagtgaagggagtaac
tctcccaccactcgactccatctgatttaatgacacctcctctgcctggcactgtgctaa
gtgttttacaaataattatttaatctgcattagtaataactctatgccggtaggtactag
taataccctttttcccagtggagaaactgaggcacagagtagttaagtgacttgcccgag
tttaatgcagctcatgtgtacctctgatctttctttcccttttcttcccttcatgtacat
tatattccagccaaaccaactatcatagagccttatcgttcaagaggctaacgttgattc
ctttggccccttttgaaagacagatcctgcagggttgcagtgagtggtgactcactggaa
aggaattgagctgcgcccttcctgtgacattggcccacaggagggcttgacgagtgagct
gagcccagtgtccacagccacatccccctacagatttgtcctctcctggtcatgtatatg
tttgggctaaagggcaagttcccttaggcacattttgtttggcttatgtagtgagattta
ctttgtggggaaatttcccatgaaaatcggaattttcatgtcttagaatattggcagtct
gtcgctcctggccctgccttcctgcagagctagccttggctggagctgaagtagcagcga
tgggaaagggctgtctgcttctccacagtccctgcctctcaatttctccctacagtggtt
ccaaaagccagtttccatcagccctgcactgttgttcggcctatagagaaatattctttg
agcccctaaacttgcctttttctttctttctttttttttttttttttttgagacggagcc
tcactgttgcccagactggagtgcagtggcgcagtctcagctcactgcaacctccacctc
ctgggttcaagtgattctgctgcctcagcctctcgagtagctgagactacaggcccccgc
caccatgtccagctaattttttgtatttttagtagagatggggtttcttcatgttggcca
ggctggtctcgaattcctgacctcaggtggcccgcccacctcggcttcccaaagtgctgg
gattacaggtgtgagccactgcgcccagaccaaccttgccttttgcaagtgttaatatgg
ttaaaatggaggttcatccaggagggctgtgtgcctctccttacactcttaacacttagc
cctgctcctatggttccatttggacctgatccccgttcgcattgagcttgccgttcttgc
tgtggagtctgcgtgtttgtgtttcactgtctgccacccatttctagccgtagaactttt
gcactttgtctaccctgaattccagttactatggcgtaccatgtcttaccttcctggctt
gtcttaggattgtatttgggggcctgagttcataattaatatataaacttgtgattttag
agataattttgaccggggctaagttttttaaggaaaagaagtgagctgcttggaagaata
ataagctggcaacagtgtaattgatgcatgggcatggcaccattcatgaaggtgatgtga
gtgaggaagggttggtaaattccattccagttgagctggaagaggtggtttggttttgtt
ttgttttgttttttgagacagagtctcgctctgtagcccaggctggagtgcagtggcaag
atctcagctcactgcaaattctgcctcccgggttcaagcaattttcctgcctcagcctcc
cgagtagttgggattacaggcgtgtgccactatgcctggctaatttttgtatttttagta
gagacgaggttttgccatgctggccaggctggtctccaactcctgacctcagatgatccg
tctgccttggcctcccaaagtgctgggattattacaggtgtgagccaccacgcctggctg
gaagaggtgtttttaggtcaaggaagcgtacgagaatctgatgaaagccatgggcctttt
tcctaggaagaatgtacatgaggacatgtgcacaatttgtcaacatttttgagggtttcg
gcagtcccctgaagtgcatctatggactgattgagttcagacatttgtgcagatggagtg
gcttgggcgactacgtggctgtttggtggagaggcggggagagtctctagtatggtttgc
tcctccagcctctgttcctccttaaagagtgctaatggaacttgtcccaagttccctagg
ccctgcctcattcccaccctttcaggtccccctgagtccatgcgggaacatgtggtcgct
gcctccaaggccatgaagatgggtgactggaagacctgtcacagttttatcatcaatgag
aagatgaatgggaaagtgtgggaccttttccccgaggctgacaaagtccgcaccatgctg
gttaggtgagcagacagagaggccgtgatgggtcggggaagaagagactggttggtcccc
ttccctgaggccctgttgtgtcttctgtcccctcttcccacaggaagatccaggaagagt
cactgaggacctacctcttcacctacagcagtgtctatgactccatcaggtaggcggggc
cctggggacacagaagggccccagccttgtgggcaagtgtcctgactgcccctgccctct
gccttctttcttcccagcatggagacgctgtcagacatgtttgagctggatctgcccact
gtgcactccatcatcagcaaaatgatcattaatgaggagctgatggtaggggccggggtg
ggaagcgggcaggtggagccatggagggattggagcagaggggcctgatctgtgtcgtgt
cccctcctctgccttggcgcctgtcaggcctccctggaccagccaacacagacagtggtg
atgcaccgcactgagcccactgcccagcagaacctggctctgcagctggccgagaagctg
ggcagcctggtggagaacaacgaacgggtgtttgaccacaagcagggcacctacgggggc
tacttccgaggtgagtacttcggctcctctccttgcccactcctggtgccctcaccgcct
ctcacctggcattccctgcccttccttcccatctctctcctacagaccagaaggacggct
accgcaaaaacgagggctacatgcgccgcggtggctaccgccagcagcagtctcagacgg
cctactgagctctccactctgtttcccgcctgggccatccaaccttgaagtcctaaacca
cacctcagtcactaaaggtctgtttaaagttgttctggttgattgcttgttgccacaaag
gtgtgttgagcccattcatttgctgattatacttctgagctgctaccacatgacagacac
aaggctcagatgaagaggtgaattgaacacgttcctgacctcaaagagcctgctgctttt
tgacatttaacagaaaattatagtaacataagttataatgggtgttttaaaaggccagtc
gcagtggctcacgcctgtaatcccagcactttaggaggcccaggtgggcagatcacaagg
ttgggagtttcagaccagcctggccaacatagtgaaaccccctctctactaaaaatacaa
aaattagccgggcatgggggcacatgcctgtagtcgcagccgcttgggaggctgaggcag
gagaatcgcttgaacccatgaggtggaggttgcagtgagccaagatcacaccactgctct
ccagcctgggcaacaaagcgagacgccgttttaaaaagaaagtcacagatgtattgagga
tgtgaccgggggtggaacatcaggaagacatagtggagacagtagtgacagttggaccct
gagggttcaccaggcagggagaagggagagctggtccagaccagcgtggatgcactgtta
cctgttcataacaagacaggtgccatcagtaagagggtgcattgagagactgggcctttg
ctctgatatctaagcctgtggttattttctgatcatttaagtttattgtgttttttgttt
gcttgttttttgtttgtttgtttttgagacagagtctcactctgtcgcccaggctggagt
gcagtggcgcgagctcagctcactgcaagctccgcctcccgggttcacaccgttctcctg
cctcagcctcccaagtagctgggactacaggcgcccaacaccacgcctggctaaattttt
gtatttttttttttttttagtagagacggggttttgccatgttagccaggatggtctcca
tctcctgacctcgtgatccacccgcctccacctcccaaagtgctgggattacaggcgtga
gccaccgcgcccagccttattgtgttttacataagtatgggtccacagtagattggtttt
tttttttt
