# Supplementary material for: Reference based annotation with GeneMapper
Source: Genome Biol. 2006 Apr 5;7(4):R29. doi: 10.1186/gb-2006-7-4-r29 (PMC1557983; doi:10.1186/gb-2006-7-4-r29)
Supplement: Additional data file 1 — A gunzipped tar file containing the data set of orthologous genes in human and mouse that was used to compare GeneMapper with Projector and GeneWise [file gb-2006-7-4-r29-S1.tgz › projector/ORTHS/region38/mm.truth.gff]

Mm.7.ENSMUST00000032992.1	EnsEMBL	CDS	1232	1332	.	+	0	gene_id	ENSMUSG00000030738.1;	transcript_id	ENSMUST00000032992.1;	exon_id	ENSMUSE00000202578.1;
Mm.7.ENSMUST00000032992.1	EnsEMBL	CDS	2643	2708	.	+	1	gene_id	ENSMUSG00000030738.1;	transcript_id	ENSMUST00000032992.1;	exon_id	ENSMUSE00000202546.1;
Mm.7.ENSMUST00000032992.1	EnsEMBL	CDS	2806	2995	.	+	1	gene_id	ENSMUSG00000030738.1;	transcript_id	ENSMUST00000032992.1;	exon_id	ENSMUSE00000202538.1;
Mm.7.ENSMUST00000032992.1	EnsEMBL	CDS	3659	3784	.	+	0	gene_id	ENSMUSG00000030738.1;	transcript_id	ENSMUST00000032992.1;	exon_id	ENSMUSE00000202523.1;
Mm.7.ENSMUST00000032992.1	EnsEMBL	CDS	4114	4168	.	+	0	gene_id	ENSMUSG00000030738.1;	transcript_id	ENSMUST00000032992.1;	exon_id	ENSMUSE00000202555.1;
Mm.7.ENSMUST00000032992.1	EnsEMBL	CDS	4301	4407	.	+	2	gene_id	ENSMUSG00000030738.1;	transcript_id	ENSMUST00000032992.1;	exon_id	ENSMUSE00000202524.1;
Mm.7.ENSMUST00000032992.1	EnsEMBL	CDS	4721	4845	.	+	0	gene_id	ENSMUSG00000030738.1;	transcript_id	ENSMUST00000032992.1;	exon_id	ENSMUSE00000338910.1;
Mm.7.ENSMUST00000032992.1	EnsEMBL	CDS	8399	8558	.	+	1	gene_id	ENSMUSG00000030738.1;	transcript_id	ENSMUST00000032992.1;	exon_id	ENSMUSE00000334445.1;
Mm.7.ENSMUST00000032992.1	EnsEMBL	CDS	8673	8776	.	+	0	gene_id	ENSMUSG00000030738.1;	transcript_id	ENSMUST00000032992.1;	exon_id	ENSMUSE00000375881.1;
Mm.7.ENSMUST00000032992.1	EnsEMBL	CDS	9586	9727	.	+	1	gene_id	ENSMUSG00000030738.1;	transcript_id	ENSMUST00000032992.1;	exon_id	ENSMUSE00000336352.1;
Mm.7.ENSMUST00000032992.1	EnsEMBL	CDS	9914	10039	.	+	0	gene_id	ENSMUSG00000030738.1;	transcript_id	ENSMUST00000032992.1;	exon_id	ENSMUSE00000374030.1;
Mm.7.ENSMUST00000032992.1	EnsEMBL	CDS	10145	10238	.	+	0	gene_id	ENSMUSG00000030738.1;	transcript_id	ENSMUST00000032992.1;	exon_id	ENSMUSE00000202588.1;
Mm.7.ENSMUST00000032992.1	EnsEMBL	CDS	10511	10701	.	+	2	gene_id	ENSMUSG00000030738.1;	transcript_id	ENSMUST00000032992.1;	exon_id	ENSMUSE00000391581.1;
Mm.7.ENSMUST00000032992.1	EnsEMBL	CDS	10904	11128	.	+	0	gene_id	ENSMUSG00000030738.1;	transcript_id	ENSMUST00000032992.1;	exon_id	ENSMUSE00000378061.1;
Mm.7.ENSMUST00000032992.1	EnsEMBL	CDS	15073	15436	.	+	0	gene_id	ENSMUSG00000030738.1;	transcript_id	ENSMUST00000032992.1;	exon_id	ENSMUSE00000405070.1;
Mm.7.ENSMUST00000032992.1	EnsEMBL	CDS	19489	19648	.	+	2	gene_id	ENSMUSG00000030738.1;	transcript_id	ENSMUST00000032992.1;	exon_id	ENSMUSE00000202564.1;
Mm.7.ENSMUST00000032992.1	EnsEMBL	CDS	19740	19805	.	+	1	gene_id	ENSMUSG00000030738.1;	transcript_id	ENSMUST00000032992.1;	exon_id	ENSMUSE00000202567.1;
Mm.7.ENSMUST00000032992.1	EnsEMBL	CDS	19889	19976	.	+	1	gene_id	ENSMUSG00000030738.1;	transcript_id	ENSMUST00000032992.1;	exon_id	ENSMUSE00000202551.1;
Mm.7.ENSMUST00000032992.1	EnsEMBL	CDS	20064	20226	.	+	0	gene_id	ENSMUSG00000030738.1;	transcript_id	ENSMUST00000032992.1;	exon_id	ENSMUSE00000353397.1;
Mm.7.ENSMUST00000032992.1	EnsEMBL	CDS	20331	20410	.	+	2	gene_id	ENSMUSG00000030738.1;	transcript_id	ENSMUST00000032992.1;	exon_id	ENSMUSE00000340998.1;
