# Supplementary material for: Reference based annotation with GeneMapper
Source: Genome Biol. 2006 Apr 5;7(4):R29. doi: 10.1186/gb-2006-7-4-r29 (PMC1557983; doi:10.1186/gb-2006-7-4-r29)
Supplement: Additional data file 1 — A gunzipped tar file containing the data set of orthologous genes in human and mouse that was used to compare GeneMapper with Projector and GeneWise [file gb-2006-7-4-r29-S1.tgz › projector/ORTHS/region38/mm.fasta]

>Mm.7.ENSMUST00000032992.1 115264368-115285866	reverse
tgctttttcatctgaaacacctcgtgggtccagtggctagctagtatatgctcattctgc
acaaggtactgtcccacacacatcatatgttctcattttattttcctaatatcaaatgaa
caagtgctattattcccctttgtttgtagcacagggagaagagcagagagagattagaag
ttagaaagtttgcctaagaaaacggtaaagacaggattccaacactcaagatctatgaag
tttgcttaaacctgagaaaccatgctctcttctgaagcatatatattaaaattggaaaga
taaggtaagattagtatggcccctgcacaaagatgtcacacaaatttgtaaagcgttccg
tatttttaaaatccttttctaaaacaaaacaaaacaaaacaaaatgacaacaacgacact
cctccaaaacctcgcaggacatcggcatcaagctgacaccagcccttagattcttactct
gaagttaagatgggcggccagaatactttttgtttttttgttttttttttttgttttttg
ttttttttttcgagacatagtttctcttggctgtcctggaactcgctctggagaccaggc
tggcctcgaactcagagatccacttgtttctgcctcctgagcgctgggattaaaggtgtt
gagccacctccgcaggcttcagagcttagctttttttttttttttttttttttttctttt
tttttggcccagtctggccttgaacccatgatcctcctgcttcaccctttctagtgtagg
gaattacagacgtgcaccatggggcggttactaaattctatattgtcagtcttgcagcct
agtccgggcggtcctagtgagcagccagtcagtcttagtttagataagatttagaacctc
ggctactaattcgtcccaggccgtgtatagcgcaaaggccactgggaattgtagttattt
agcgcattctttggtgcttccgggaagtgacgcccccccaaccttttcctcttccggcgt
cgtgcctgtctcacctgctcagagggactcggcagcttagctggttcgtgtctcttgggc
ctcgtgctccgtggagggcaagggggaggccgtgcaggcgggaacgggggtccgggtcgg
gagatggtagccgcggttgcccccaaaccctgacgccgcgggtttcctcaggttccggcc
gcgagcgcctcagcccttcagcgccgtcgccatgtcgcgattcttcaccaccggctcgga
cagtgagtcggagtcgtccctgtccggggaggagctcgtcaccaaaccggtctccgggaa
ctacggcaaacagtgagctgggggcgcggaggggacgggtttggcgggctgcgggggctc
gggtgggcgagcggagccatgggctgggcgcgtctgagaaaggagctctcgcagcgagct
gggggagccctcggcgtcctcggtaccgaggaggaggagaggttttccgttgcttagtat
tgcatcagctcttaaggcctccaagtctgcagcctcgtaactcctgcccacattccatct
ctcgcatcccttcccgccccttgactgtggctttcggaaactccccgtatcgtaaatctt
cccactaagcttagtcgttatgatttgtactcatggagggaaaccctcagtgcttggtta
gtttggccctgaaatccggtcgtttggctctgcgtgccaaatgctaaacactgctgtgtt
catctttatttactgtctttttctcgatctctgtaaattaaaactttttgaactttgaaa
cagttctcaaaacaacattgtttttgctgtgtacctgaagggttttaagacatacttacc
tccacagagactttttttttttttttttttttttggtttttcaagacagggtttctctgt
gtagccctggctgtcctggcactcactttgtagaccaggctggcctcgaactcagaaatc
cgcctgcctctgcctcccgagtgctgggattaaaggcgtgcgccaccacgcccggcgctc
cacagagacttgtagagaattgtagatgaatatccagacatatccatgtgactgcgatag
cataacactgtccaaagtggaaaaactatcacttgtcccatattaaaaaaaaattgtcag
gaaaagttaataccatggaaagaaaataatagagacactgttgctaactgaatgctttca
cccattattgaaaaaaatacaatcaaagagagtgttagaattcaccaaaactagtggcct
ctcctattttgggaaatgtttctttttagaatctggctaggtaccagctccttggagctt
ttcccatttgttagagttagggggccttttgtctgctgctttcttaggtacttgtagcca
tatgtgctgttagacagttgtctcatacagtctataagccttctgttacttgttcttggg
gacattcttgtagatactgtcagggtttacaagagacctcatttagagttgcagctgctt
aagatgagtatgaagaacaaggatcagagaagaagatggtatgcatgcctcggttctcat
ctgataagagaaataacactagctaagactgaagggtaatggtctctgttcctttcatac
aggcctttgttactgagcgaggatgaggaggatacaaagagagttgtccgaagcgccaag
gacaagaggtgaggctgtcgtaggttaggggttagggggagtgatggtattgttttctcc
atgatagacagacacagccaatctggtattgaacttcctacccaggtttgaggagctgac
caacctcatacgaaccatccgtaatgccatgaagattcgagatgtcaccaagtgtctaga
agagtttgagctcctgggaaaggcctatgggaaagccaagagtattgtggataaggaagg
tgtcccccgattctacatccgaatactggctgacctggaggactatcttaatgaggtgtg
actctgagcatgcagaggggtgtgggcctggctgtgctgcttgcctgctgccagggctct
cctcagggctctttgccttcttatctacagtggtgcctagaaaatagaaaatgagataaa
gcaaggagaaaaacttatttttgggcaaaagcttgactatatttattggggtttggctgt
tttttgttgttcttgtcgttactttgttttttttttttttttttttttccaggacaggga
ttttctgtatagtcttggccaacctggaacttactttactctgtagaccaggctggcctc
gagctcagagatctgcccacccctgccttcctagtcctgggttggagtgtaggtcagctg
taggctgcttgcctccattgagtccccagcgctgcttagttaacagtcttggttaatagt
ggtacagattgtgctcgcttcggcagcacatatactaaaattggaacgatacagagaaga
ttagcatggcccctgcgcaaggatgacacgcaaattcgtgaagcttaaaaagaaaaaaaa
atagtggtacagatggtgtctagatagcaagatcccgggaggggaggggattttaaagcc
tacattttgaaaatgccacttagcctcgggtccctattcttccttttacccctgatagct
ttgggaagataaagaaggaaagaagaagatgaataaaaacaacgccaaggctctgagtac
cttgcgccagaagatccggaaatacaaccgagatttcgagtcacacatcaccaactacaa
gcaggtgagttggccagaggctaaggtttgaactaggaggagtttgatcctccgacaaaa
ctccagagcatgggtagatgacacatggctaaggagagaaccataacaaactgacgggtt
cagaaggaggaggcttgtatgtggcagacgttttgttcttttgtgattgatgagttggag
gtctcactgtagcaaactcactgtgtagaccaggctggccttgaactcccaatgatctcc
tacctctgcctcctgagtggtgggattcaaggcatgggccaccatccttggcttatggta
ggcatcttagttctctgattttcctcaatgcagaaccctgagcagtctgcagatgaagat
gcagaaaagaatgaggaagactccgaaggtgagagaagacctttattgaagatagttaga
aggcccaatgctatgccatgccatgggttctcttgatctcatttctgttttcagtcttgg
ccttcagtgtctggctttttttcctcccacttcctaccaggctcttcagatgaggatgag
gacgaggacggagtcggtaatacgactttcttgaagaagaagcaagaatcttctggagag
agtcggaagttccacaaaaagatggaagtaagcgatcccaggtgtatcctgggtgatttc
ctctcaggatgtttaggtcttgggaagaagaaatgtaatcttatggtgcccttgggttca
gagagtgagttagacactaggtgaactgggatccaactgccaggctccccactgtgctgg
ggagctgtggggactcccctgggtgatttgtaatccagagttacatggactgtttgctct
gatgccctgactccatattctgtcaggggtaatgcctggaatgtgtgtcggggaggagca
cagagtgccttgccttcctcctgatcctcttccctcacaggatgatgatgaggactctga
agattctgaagatgaagaatgggacaccagctccacatcttctgattcagactctgagga
agaagaaggaaaacaaactgttctggcctcaaagttccttaaaaagtaaggaggtaatgg
gtttggaggctacatgggagggcgtgaaagcctttaatcatccggacactgttgcccttc
gcttccacagaggctttaggttgaagcccctgctcccctttcacagcagggctttagaac
caagtaccagattgcaaagctagtgtggcttgaatatagatagggtttgaaggctccaga
gttcaaatatttaaccatacactcagtaaaaatctcactgtggcatctatggttatgtga
tagtcagcaagccatgtctttcagtctttaggttcttgcatctgaaatggacaggggcat
taccacccaggagagctgttccaggtagcgtagggaaccagttcagtataggactggcat
gtggagggcactcagtgatagctgctagctattgtgtttgcccttcctgataatcttgct
tcttggtgcatggtacgtgcagtgcagcaagcctttgtaaacttaactgcagtggtcaga
ggttgctctgtgaccagtcttagctggttgggctagggaagataggcggggaagagctca
atgagaaagaataatgcctttaaaggaatacactgcatggttggtgctcattgggatgct
ctgctggttttagaagtttgaattgcattgctacagggaacagtaaattcctcgacatta
gaaagggctagatataagctaaagagcgttggtaggcattttgttcagaaacatttttca
tcacgtgcttcagagagacaagactgatcagagtttgctcaaacatcgtctgctatgtct
ctttggagggtttacagacttttttttttttttttttttttggtttttcaagacagggtt
tttctgtatagtccctgactgtcctggagctcactttgtagaccaggttggcctcgaact
ctgaaatccgcctgcctctgcctcctgagtgctggggttaaaggcgtgagccaccatgcc
tggctgggtttacagacttttactactgagaagttttacagaaatagacatatttaatgt
tcttcaactttttttttaaaaaagatttatttattttatatatgtgagtatactgttgct
gtctttagacacacgagaagagggcatcagattttgttatggatggttgtgagccaccat
gtggttgttgggaattaaactcagtacctctggaagagcagtcagtgctcttaaccactg
agccatctctccagctctatctttaactttaaagtttactaatcatattattttgtttcc
atacatggctttgcaccacatttgtgccatgtccctgcaagccaaaaggtggttttggat
tccccgagactggaattccagactgttgtgaaccaccatgtgggtgctggggtttaaact
taaccactgagtcatttcttcagcccctcaaaattttatttgtgtgtgtgtgtgtgtgtg
tgtgtgtgtgtgtgtatgtggaagtcatggggtatattttgggtggtattcctaaggagc
catccaacttggtaaaatttttgtttatttttgagacagaatctcactgtacaggtcaag
gtaccctggaactcatagagatctgtctgtatctgcctcctaagtgctgtgattgaaggc
taacagtgtgtggtaccatgcctaaccttgccttatttttttaagacagggttcttccac
tctcctgtagcttactgagtgtttaggctgcctgggctgtgagctccaggatcctgtgtc
tcagagacctgattacaagcagatgctaccacgcctggcttttctgtgcatggggcaggg
acgcagatttataatatattatttcccccttcctttccttccaaaccctcaggtatcatt
cttctcttttaaattcttatcttttgcccattaattgtaacaggtatgggggtgggggga
gtgtctgtgcttgtttgtgttaggaatcaaacccagatcttatttacataacaagcatgt
taatgagttttttctatttctccaaccctcaaaaagtaagtaaaaattagagaagaattc
agtgtaggacatcataaacatgatctttcagtcatgtgcaattgtgtctttgaggttttt
tttcttttttgtgtttttaacataaaattcaccactttcaacattgttgtgtatttatgt
tgctattaattacattttcatgattgttcaaccatcaccctgtctccagaacttgctctc
tctttttctcccccacccactttgggtttcaagacagggtttttgtgtgagactaggctg
gccttgaattcagagatgtgcctacctctggggtgcaccaccactgcctgcccttcatct
ctgtttttcatctggcaagtttacttacacctttttgtagttattagtgtatttgggttt
gttactgtttgtttatgtgttgtgttttctgtttggccttgttttggtttgttggggcag
ggtcagctgtatccaggttggccttgaacccttgaaatgctttcaccttccatacctgga
ttatagggatgtttctccacgcttgactcttgacatctttgaagtttttaatagctttgc
tcaagtataattgtatgtgtgtgtatataaacgttcggggaggggttgtttgtatttcta
tgagttcaaggtcagcctatccataaaatgagccagaagggctgggaagttcccttgctg
gttcagagcacttgttgctattgaagaggacctagcttcaattctcagcatccacataat
tgttcacaaccatatgtaatgccagtcccaggagggtctgatgccctcgtcctgacttca
gcaagtagtaggcatgcatatgacgtacaaacgtgtggaagcaaggcatttagatacata
aaataacttaaaaacaaaaaagatactgagatatgatgtgtcttaagaaatgtcaaaccc
ggggctggggagatggctcattggttaagagcaccgactgctcttgcgaaggtcctgagt
tcaaatcccagcaaccacatggtggctcacaaccatctgtaatggaatctgatgacctct
tctggagtgtctgaagacagtgatagtgtactcacatacataaaataaataattcaaaaa
aaaaaaagttaaaatgagattaaaaaaaagaaagaaatgtcaaacccaagtcttttgact
ttgaattcatagagtgaattctttttacttttttaagtatgaatcacaatatccttagta
ctaactaaaacttgaatgctggaaaaaggaagttgattggaagcactgatgataagtagt
agctcaagctcctttaatctcaaccgtgagcatggtgtatcgtctctgtggaccaaaaga
agtcaacttactgaggataattggcctatttgcaaatgtgaaatgtgagtttgggcctag
ggatgtagctcagttgattgaatgctcgcctagcatgcatgaggccctgggtttgatctc
taagctctgtgtgaattaagtgttggtggttcattttctccctcatctcctctgtcaggg
cacccactacagaggaggacaaaaaagcagctgaaaagaaacgggaagacaaagccaaga
agaagcacgataggaagtctaagcgcctggatgaggaagaggaggacaatgagggcgggg
agtgggaacgggtccgaggtggcgtaccacttgttaaggtgagcatggtaaagggattgg
tatagaggtgcccacctggttggagtgggaggcgcctaaagcaagaacaggttcctgttg
acatttgtgtaacaggaaatgtttttaaccaggaaaagccaaaaatgtttgccaagggaa
ctgagatcactcatgctgttgtcatcaagaaactgaatgagattctacaggtcagaggca
agaagggaacagaccggtaagatgtgcacactggggcattgctactttttatagtttgaa
agctttctttacagcactgttcaacgttgatgtgcgtggacatcactctatttagggaga
atatcatctgtgcttgtatactggggacctgcctgtctatttcctgttgcagtctgttac
catatgtctgtggttcttaggtaatcagctaggatggagagaatgaagaagaccttttat
aaatagcatgtaaggatggctagcattactattgtttctgttgggagtgtaaaagagaag
caagggttgtggatgtagtttaattggtagagtgtttgcctaacatacttgaaaccctgg
gtttgagtcctggcatcacataaaaccaggtgtggtggtacacagctataatcccagcac
ttgggtggtgaaggtaagagaatcagaagttgcagggcctccttagctgcataacatgct
caaggcctgcctagagcacatggaaccttgtctcaagggaaagcataaataagaaacgca
tgccaggcgtggtggcgcaggcctttaatcctagcactcaggaggcagaggcaggcagat
ttctgagttcgaggccagcctggtctacaaagtgagtttcaggacagccagggctttaca
gagaaaccagaaaagccaaaccccccaaaaaataagaaacacatacgcagatagtaaaga
catgtggagtcagcttctttgctggtcttaagaggatatcctgcatagcagggtgagact
ggctggtttatctccaaaaccttacccagttctgtgtctctccagtgccactcagattga
attgctccagctgctggttcagattgctgctgaaaacaacctgggggtgggcgtcattgt
caagatcaagttcaatatcattgcctctctctacgattacaaccctaacctggccacgta
catgaaggtgagaacagcagaagagtactggggttgagttgggggtggtcaggaggaggt
acctattgtttgaaggcctgcctggggcctacagcagccttgtgtattgaaggtcctgtg
attcttggtgaaagggttctttagaaacgtcactgactacatcctctaactttgtcattt
catccctcgacagccagagatgtggcagatgtgcctagactgcatcaatgaactgatgga
tacgttggttgcacattccaacatctttgttggagagaacattttggaagagagtgagaa
cttacacaactttgatcaggtaaagagagggattggtgggctaactgggaaggtggtaga
gataggagtttgagattaggatacaaacctggattaactgttccttctttgcataattct
ttagccactgcgtgtacgaggctgcatcctaactttggtggagcgaatggatgaagaatt
taccaaaataatgcaaaatactgatcctcactcccaaggtaaacttaagcaagtggggac
ttggtgacaggaaaagtactggagctaatactattaacattatataaagtcagaagcaag
tgctagagttacaggctctgttggtatttcagatactcccctaacagtgagatgataagc
tcctgggagagggtgctggttttagggtataaatgaagaggggaaaccaaaatggttgga
ttgctggagatggaaggttggggaaggcagtacttatgtttgagatgaggatgggtgtcc
tccttcccagagtatgtggagcacctgaaggatgaggcacaagtgtgtgccatcattgag
cgagtgcagcgctacctggaggagaaaggtaccactgaggagatctgccagatctactta
aggcgcatcctgcacacgtactacaagtttgactacaaggcccatcagcggcagcttact
cctcctgaaggatcctcaaaggtgagagtacttggtaatcttgaggagcaagagaagtgt
gaatttatcctccttatctattaggccttgatgataagtcttctacccccaggggccttt
tgaagtagaagggggcagggtcggaggggttgcagtgagattggaaagagcctctggtag
tctttgctgggtagccattactaacaacttcccattcctctagtctgagcaagaccaggc
agaaaatgagggtgaggactcagctgtgctaatggaaagactgtgcaagtacatctatgc
caaggaccgtacagaccggatccgtacctgtgccatcctctgccatatctaccatcatgc
gctccactcccgctggtatcaggcccgtgacctcatgctcatgagccacctacaggacaa
cattcagcacgcagacccgccggtgcaggtaggtaggtgggtggaggagacggctggcct
ccattaggtaaatggactcaacaggaattagcacgtttagctagtgtggacccagacagg
tttgggtcttttccaacctctgtttgttttcttcttgtttgctttttgtttattttccta
actacctaggattgggttcagaacattaggagctgatcttacttttctaaaaagataaaa
agggtctttgaagtagttgttaaattaggaggaaaggggtcctagataactggactgtat
tgggatatgctagagcgaaattagcaggattcatgacagtaggagagccagcaacatctt
gaggacctttttatatatagagaaaaaatacaaatagctatatctgaggtgtagatccct
ctcatgtatatttaagacaagtggcaatttatatttggtgaacctgtctaatatggtgtg
cgtgtgccatggcacacatgtagaggtcggaagacaatctgtgtgtcctcacctaccttg
tttgatggaaagagagtgttctgttatttgctgacctatggcttcccaggagtctcctgt
ctcccatcttcttgtagtagcagtgtgattataggtgcactctctgcatcagatattaat
gtagtttctggggagttcaaactctgatctttatgcttatataagtgaaccgtacccaac
tatgaaatttccctagaccaatagcagtggtttaggcaataccttctctttattctttta
tttcattaatgaaaagccaagtctcttattgttttacatttgagtatttgtgttttaatt
atgcaattgtagggattcttaatattattttggatgaccactcataatcaggcttcagat
aatttattctaggctgtagtttgcctcttgtcttagttgtgcctttttggtcagagtact
ttattattatttaatatattttctgagtcctgtctaaataaacctttgcttaaaattcat
gaagatagagactggagagatggttcagtagtaaagagcacttgcttttccagaggaccc
aaattcagttctcagcattcataccaggcagctcataaccatcagtaactctagttccag
ggaaccttacacatcagctttaaaagcacctgcactcatacgcacatatccaaatgcagg
cacagacctgcacatagtttaataaaataggggctggaaagatggcccatcagttaagag
cacttgtactctaagctcaactcccaccagaatggttcataaccatgatctgatagcctc
tgctgacctctgctggcaccaggtgtgcatgtgggtacacacatacatacatgtaggcaa
aacacacacataaaaaatatattttaaaagttttgaggcaaggtctcaactatgtagccc
tgcctgtcctggaactcactatggagacccacagagatctgcctgtctctgcctcctgga
ttctaggattaaaggcatgtgccaccaagcccaagttaagttttgttttgtttttggttt
ttcaagatagggtttctttctttgtgtagccctagctatcctagaacagactttgtagac
cagaccagcctcagagatgcctctgctgcctccgcctccgcctccaccgcttctacctct
gccgcctctcctgcctctgcctgagtgcttggattaaaggcgtgcaccactgcccaactc
tggcttaagttttttaaagaataaaaataaaattcatgagagtatttttcacctcttttc
ttttttgataagcttttatagttattgaatgttcacatttagatttacactttatcttga
cttaacattctcatgtagtgtgaggctcagagtcatagattggctgattgatagtgatga
aggtacccaccaccaaaaaattctggcttttgatctcttacagcctggcctggaactttt
gccagttctcctgttctgtgcctggattcatgtttctcttaaacacacaaattgttattg
tgggtgtgcacaagcacatacatgagacgtcagaagacagctttcaagagttggttccgc
atttttaccacgtgggtcatggggatcaaactcaggtcatcagggttggtggcaatgcct
gtcccttctgagtactctctgtggctagtatttctttattttctccaccccatttgctaa
ggcttttttcttctgacttcaaacttgctgtgtagccaagaatgaccttgaactttgacc
tgagttctgggattgtggtcacacatgactatgctacttgatgtgatcctgggaatcaga
cccagggccttgtacatattagtcaagcgctatttttttttaaataatttttaaaataat
gtctgtgtgtgtgtgtctgtaggcatgtgcgcactaagttcatgtgcccacagaagctag
aagcattgggtttcctggggctgaatttagagatggttgtgagccacctgatgtgggtgc
tgggaaccaaattcagggcctctgcaagagtactgtgtgctcttagccactgagccattt
ctccagccctggtagtatggtttttttgttcttgatgttgttttatagtcttgatctcta
gtatttttattactgtataaatgctatgtattgtacaatacatagcatttatatgaaatt
atagtatatactaaatagtgtatgtaataaacttagccttggcctgtgtgtcccagaggc
tggtaatagaagacttgccagtatggcactgcatagcaaaactctgactcaaatgagaaa
ccttaatctctgcctcccagttttcttctgttcataatcttgtgtgtcttaattagtggc
aaatctgcacattcttcatctaattagcccagaaatcccagtgctgtgtttggcagtgct
ggttcttttcattctgggtcactcagacccaactgcctctgcctcctgagggctaagatt
gccagggtgtgccaccttgcctggcccatgcctgggtcctctctttcatgttacatctga
ttcttagccatttttctttgtagtctatgtctggtcacttctttctataccatcctctcc
cttttcctaagagatcatcaacccatctccttcctccagatcttgcctttgtgtgtgtgt
gttttgagacagggcttctctgggtagtctttcttggctgtcctgcaactcattctgtat
atcagactggcctggaactcagagctccacctgcctctgcctgagtactgggactgctca
gccctcgctctgtttttgcttcatgtccctttgtctttctgtgcattcttactatgatag
ccagagtaaggttttagtatctacttgttcagaactttcccatggtttcccatctttaca
tccggctttatgtgtgcctacttcctagtttacggtaaggtctttgaccagtctcagcta
catcactgtcgttcttcaagtatacttaggttattcatctgacccaccccattccctttt
cctatgtggaccttatcctgatttatctgtgtgactttagttcttagctattcttcataa
tgaagcctttaccaagcctccatcaccatacatacatacatacttccacattttcccctc
atttattttttctctgttcctgtagtaatttttttaaagatttatttattattattcata
agtacactgtagctgtcttcagacacaccagaagagggtatcagatctcattatgggtgg
ttgtgagccaccatgtagttgctgggatttgaactcagaacctttggaagagcagtcggt
gctcttaactgctgaaccatctctccagctcctcttgtagtaattttgtcctgcacattc
catgtctagaatggtagacagacctaggtaaacagtttgcctgtggctatcacctctgtc
ctttgtgcttagatcctgtataaccgtactatggtgcaactgggcatctgtgctttccgc
caaggcctgacaaaggatgcacacaatgcacttctggatattcagtcaagtggtcgtgcc
aaggagcttctaggtcagggtctgctgctgcgcagcctgcaggagcgaaatcaggaacag
gaaaaggtagagcgacgccggcaggtgccctttcacctgcacatcaacctggagctgctg
gagtgtgtctatctggtgtcagctatgctcctggagatcccctacatggctgcccatgag
agcgatgcccgccgacgcatgatcagcaagcagttccaccaccaactgcgggtgggcgag
cggcagcccctgctaggtgagtgtggacctctgtggtcctgtacacatcttgaatctttg
tttgcccataagcattaaaagaagttcatggaataacttcctcacaagatgacccctcct
cttcctggcacagtctctgagaaataattcattattcaagacacaatgagtttgaggtca
gcctgctctaccaaatttccaggttatccagggctacttagtaatcctgactttttttct
tagatttatttatgtaatttatgcatatgagtgctctacttgcatgtgtgtttacacctc
agaaaagggtggaagaatcccagatgttcctgagaggacttaggccctctggaagaatgg
tcagtgctcttaaccactgagccatctctccagcccagtaatcttgtcttaattagacaa
aattcattaaatttgtattgataaagcacgtgatgtgtgagtactctgatggtaagacag
actgcaatacagagaatttaaatggcttgtcctccattagtgaggttcatgtgtgcctct
ctccttttcaacttcacaaacgttatatttcagccaaaacaaccacaatagagttttatc
attcaagaattttaacattggtctcttttataaccactgttttgttttaaggcagggtct
taactgtgtgaccctggccttccatgtaaaccatgctggccttaaactcataaagattta
cctgcctttctctccccagtgttgggattaaagttgctgtgtatcaagctgatttttttt
ttttaagtgttgctagggtgctggaggtggctcagtggttaaaagtgcttgctctttatt
catgaggaccagagttggatcccagcacccatggaacaagctgggtgtccctgtaactcc
aacttcaggtgggcagagagatatggggatcgataaggcttgctggctttccagcctggc
caggagggagctccagggtcaggatgagagcctccttcaagggagtgagtagagtgaaga
aaccatctccctctcacgtgctgggcttaagcacaccacagcagacacaaagacagaaca
catgaaatggtgctaaggatgcaattcagggtttctcaggtgccaagcaagcgctctacc
atgctttttatttttatttttatttttttagttcagaaacaatggtaactcaatctctgg
gcacaacaactagaatcctaatcttgtaagccatgttaaatctaatttctctggtggatt
caccaccagccaagagaaacttagctgcttcttgtcctcacactattcccatccagaaga
ccctctctctcgccttctcctctcttcccctcctctgctgtgcttttgaaaggctctcat
ttgggggctgagtaaccgagtcactgggaaaggaagtgactgcaccttcctacacagtgg
ttcctgggaggcctggagggagccaggctcactcttcacagtcacctcccgctccgtgtt
gtttctttgttgctcttgcttaaatggccatgctcaagtgcaggtgccacttagtcagtt
cttatgtggcttacatagccatgttttatcttctgaggaaacttctagtttttgcatctt
aggcctgccttcccatggagctcactttgagagctaaaggagcagcagtaaggaagggct
ttctggttcatcacagtcctcactctgtgtgatgcataatggagtcaagtgccagtgtct
gcgtcaggcctgattacacacacttttaatcttagtgcttgggaaacttaaacaggagga
cctcaaattcgaggctctccttggctacacaaccagactgcctcaggggaaaaaaaaagc
cagtatgtcttccagctttgaactgttctttgtttgacttagagaggtactctttgagtc
tctaacctcgtttaaatactttacactggtttatgtattgtttgtgtgcacatacacttg
gtttcagaggacagcttgtaggaataaattctgacagattgtcatgtatagaacaggttg
gtcttgaactcagggatctgcctccccggtgctgtgttcaaaggcatgttgtcaccatgc
ctggctaaccttatcttttttaaagtggtaaagtgtggggcaatgggctatgcacaagac
agtcttgtctccagtatagctgaggtcttgaaccccagtgggacccaatgggtggtaatt
tccacctacttgggatggtggcgttcgatcatgtctcctggacccttggctcctgttgaa
gatactgtccccacagcccccactagagaggcgtgtagctagcagtcatgtagacaatgg
cgttctggctagactactccccacagttacctagcaacaacaagatagcagcccactata
agaggggctgcttggcccctccttgctctcttaagctttcacttactctctttaagcttt
cttactctctagcatttcctctctctcacccttctcccatctctcctcatggccagcctc
ttcctctctctttctaccttctctctttccccctgcctttctacaataaagctctaaaac
catagactgtctctgatcatgaagacccgctgtgcttgaatgatgggataggccttctcc
taactagcagagtctaacctcccgccaggaggccttcctacgctgcagccacagaccaga
ctaaggactcttgcctgtgtgggaaccacacagtgccccccccctcaccgctcttccttt
tccctccagggcagagggccaccacagggcccctattttgttttcagctcctccgctgga
tatgggatgccggaggctgagaacctggtacctggggctgccccttgtccaccacctgtc
ttatggggtcagtggcttaacacagccaaatgcccacctggggctgtgtggaaagtgttc
cggcagtcctcctgcatctgcccgcccagagcccaggaactctggggggacatggactct
ctctcctactcctcttcccttacacccacagccccgcagtaaacaccctggtgtctacca
tatccatgtaagctacacgatcccaaacttggaacttttgtgctttgtctctaaatgcca
gttacattccggcttgtcctgagtccctaattaacacctacaaccccgtggtttcataga
cattttaggttgatctgcctgcttctgcctccggagttatgggattaacggtgtacacca
ccatacctggctcaaacttttaaattttgtgtgcttgcccatgtgtgtttacgtgcagca
tatggtgtgggtgcttggcaaggccagaatagtgtgtcaggttttccagaactacagtta
taagtacctgtggatgctgacaactgaacctaggttcccttcaagagcaagaaggtctct
tcagttgctacagtcatctgtgcccacaggagcaaaaagaaggtctgttgaaactggagt
acagagggttgtgagccgcctccttgtagagccaccactgacccatctctccagtcccta
atctttttgttgttgttttgtgtgtgtgtgtatttttaagagaggatttcctgtgtagct
ctggaggttctaggattccgtctgtagatcaggctggtcttgaactcagagtaatctgcc
agtctctgatggacttaaaggcatgctccactgctgctcggtgacttttgtttgtttgtt
tggtttggtttggtttggtttggttttttttttaaggtcaaggaactttaagagaatcta
atgaaagttgtggaccttttcctaggaaaatgtccatgagtgtgtacacacaaccattgt
caacagtttcagggggttgaagtgtgctggtagactgatttagttcaacacaaagtgtct
tcagctgtaagtgacttttacagtcctgaggctggctacccagtggagagctggggaaga
ctctagtctagttgtttgcccttctggcctctgcttctccttaagcagtgatcctgaagg
caggagcctcgagcttgtttccatcctgccgtattctcaccctttcaggtcctcccgagt
caatgagggagcatgtggtcgctgcctccaaggccatgaagatgggcgactggaagacct
gccacagtttcatcattaatgaaaagatgaatgggaaagtgtgggaccttttccctgagg
ctgacaaagttcgcaccatgctagttcggtgagcagtaaaggagccatggtgggtggatg
agaaacaatctgccaggctccttcctttaggaactcacgcttttttgtactcctcacagg
aagatccaggaagagtctctgaggacctacctttttacctacagcagtgtctatgactca
atcaggtaagatgagctcagaggcacagagggccccagctttgtgagcagtgttcctaat
ggtcctgtttcctgccttttttcctcagtatggagacactatcagatatgtttgagctgg
atctacccactgttcactccatcatcagcaagatgatcattaacgaagaattgatggtga
gggccagaggtggtagattgagtaggtacagctatagagaagccagtatagtctgacctg
actctccctctcactcccatcaggcttccctggaccagccgacacagactgtggtgatgc
accgtactgagcccactgcccagcagaacttggctctgcagctggctgagaagcttggca
gcctagtggagaataatgaacgggtgtttgaccataagcagggaacctatggtggctatt
tccgaggtgagtgagtggttctgtcgctcattctcccacaatccttatgcctttgtctgt
ctccaggagctcactcccaatctttttcatatccacctttttacctgcagaccaaaagga
tggctaccgaaaaaatgaaggctatatgcgccgtggtggctaccgccagcagcagtctca
gacagcctactgagttctccacttcagtcaccctgtgaacagaccatctagccttttgct
cctaactcaccccagtcattaaagatctgttgagaatttatatagttgcttgttgtctgc
tcgctgccagagagctgccttggacccatttgccaattatgttcctgagtttccaccaca
ggacagatacaaggttcagatgcacgatgcactggacatgcccctcacttcaaagagttg
ctgctctttgacatcagcaggaaaatgtcataacatgttacaacaagaatatgaaggaga
taggtatattgaacaatatggctgcagatgtacagaaggtataatgggcccagagttggg
taggtggtgatttatcaggcaggaagaattagttcagaccactggtatcagattcactgt
taactagtgtaggccacgtaccataatcacaagtaagcattgagaaattattaccgattt
gtcggagcctcttctagtgtgtctgaagacagtgacagtgtactcacctatgtgaaataa
atattaaaaaaaaaaagacttggagtttctaaaggttatggcactctaggaaaactattt
ggggtataaattataaaggtctaaggatataaaacctctcctaccctcctcctctacccc
tgctttccctgggaaaactaaacaaagcaatggcaccagaagcccagctccacagttctg
gcagccagtacagcccatcttcctgggcttagcttttgatatacctgggcgcagtcacag
ctcctggctgacacatcaccccttgcctaagatctctaaaacctccctgcctttgctcca
gcatgactttcctggcctcattctttccaactggttaacccacccaagtacagccaaatg
aaattatttgttgtagaaaatatttaatctcaattccaggtttctaccccacctttgatc
attcacttcctcaataaaagacacaacttttatatttatagtaagctttaatcagcactg
gagccgggcagatatcaaccctccctctgggctttagaatctacttctccatcattaact
ccattctgtagtttgccat
