# Supplementary material for: Reference based annotation with GeneMapper
Source: Genome Biol. 2006 Apr 5;7(4):R29. doi: 10.1186/gb-2006-7-4-r29 (PMC1557983; doi:10.1186/gb-2006-7-4-r29)
Supplement: Additional data file 1 — A gunzipped tar file containing the data set of orthologous genes in human and mouse that was used to compare GeneMapper with Projector and GeneWise [file gb-2006-7-4-r29-S1.tgz › projector/ORTHS/region39/hs.truth.gff]

Hs.12.ENST00000322060.1	EnsEMBL	CDS	1650	1868	.	+	0	gene_id	ENSG00000177192.1;	transcript_id	ENST00000322060.1;	exon_id	ENSE00001223990.1;
Hs.12.ENST00000322060.1	EnsEMBL	CDS	3908	4045	.	+	0	gene_id	ENSG00000177192.1;	transcript_id	ENST00000322060.1;	exon_id	ENSE00001223968.1;
Hs.12.ENST00000322060.1	EnsEMBL	CDS	10906	11008	.	+	0	gene_id	ENSG00000177192.1;	transcript_id	ENST00000322060.1;	exon_id	ENSE00001223961.1;
Hs.12.ENST00000322060.1	EnsEMBL	CDS	13025	13716	.	+	2	gene_id	ENSG00000177192.1;	transcript_id	ENST00000322060.1;	exon_id	ENSE00001223953.1;
Hs.12.ENST00000322060.1	EnsEMBL	CDS	15272	15316	.	+	0	gene_id	ENSG00000177192.1;	transcript_id	ENST00000322060.1;	exon_id	ENSE00001330883.1;
