# Supplementary material for: Reference based annotation with GeneMapper
Source: Genome Biol. 2006 Apr 5;7(4):R29. doi: 10.1186/gb-2006-7-4-r29 (PMC1557983; doi:10.1186/gb-2006-7-4-r29)
Supplement: Additional data file 1 — A gunzipped tar file containing the data set of orthologous genes in human and mouse that was used to compare GeneMapper with Projector and GeneWise [file gb-2006-7-4-r29-S1.tgz › projector/ORTHS/region39/hs.fasta]

>Hs.12.ENST00000322060.1 132293317-132309906	forward
aatcctagcacttcgggaggggaggcgggaggatcgcttgagctcagcagttcgagatct
gcctgggcaacatagtgggccggtctcttaaaaaaaaaaaaaaaaaaaggccgggcgcgt
ggctcacgcttgtaatcccagcactttgggaggccgaggaaggcggatcacgaggtcagg
atatcgagaccatcctggccaacatggtgaaaccctgtctctactaaaatacaaaaaaat
taaccgggcgtggtggcgcgcgcctgtagtcccagctactccggaagctgagacgggaga
atcgcttgagcccgggaggtggagattccgagccgagatcgcgccactgcactccagcct
ggcgaaagagcaagactctgtcccccgccccccaaacaaaacaaaacaaaacaaaaaaga
gtggctacttttcaggagaccgcatctctataaaaaataagaaaaaattagctgagcgtg
gtggggcgcgcctgcgaggaccgctggagcccggaggcggaggctgcggtgagccgtgac
ccctctaccgtgcgggtgaagggcagggcggagccgcccctgcgccccagcgtctgtgga
acggggacggggagcggggctggggccacacgagggccgcacagggtgggtgccactgag
ggtctgggggccgagcccgtgggagcggacccggcaacggagaggagcggggccagcgtg
ggctcagcgcttcccctgctccgctgggcgggcgacagcacccgggaggcggcggcggag
cgaccagtcgcgcggccgcggtgctggatgcaggagggcctggtgccccgccctcaacac
cctaatccccgccccaccccacccccaccccctagtctccgcccccatcaccccctccgt
ctctgtccccgccctgcctcttctcccgaattagttttgtccgcgctcggccgccgtgca
gtcggtcgttccacttccgccttcgcccacgtggtccggctccggctcagtcagccgcgt
cgcgaatggggcaggagcgagcctctctggtcccgacgcgggtggcccgggtctcctcga
ctcctgaggaaagcccaccgggcggggcgggaggtgaagaggctggggaagtcagaggtt
aacctgggcgtcaggggacgttggagttgatccgtcagggtcccggggcggtctgggggc
agtagagacggggcttgggcgcggggcctgagaggtcaggggtcagcaggagtgaggctg
gggcgtccaggtccgagaggtcaggggtcagctggagaggggctggggcgccggtttccc
ggaggtcaggggtcagaaggaacagggctgcagcgtcagggtccgagaggttaggggtcg
gcagaggcggagctggggcactgggggtcaggggtcggggatcagggcggggtcgggtgc
actggtagcctgcgcatgggcctccagcttcgcgcgctgttgggagccttcggacggtgg
accctgcgcctgggaccgcgtccgtcctggtaatgaccgcgacgccgggcgaccccgcta
tgcccgcccagcccagcccaccccagtccaccccgcgcggtgccgagcgggcccccgctc
acgccgcccttctccgcagctcgccgcgcatggccgggaacgcggagccgccgcccgccg
gagccgcatgcccccaggaccggaggtcctgcagcggccgggccgggggcgaccgcgtct
gggaggacggagaacatccggcgaagaagctcaagagcggtggcgacgaggagcggcgcg
agaagccgcccaagcggaagatcgtgctgctcatggcctattcgggcaagggctaccacg
gcatgcaggtgtggccgcccgggaagcggcaggtcccgcggggtttaggtgcaggtgcgg
ccgccggggaagcggtgggtccggctgggtttaggtgcaggagcggtcgcccaggtagcg
gcgggtccggcaggatttaggtgcaggcccaagcagctttcactgctcctgctgcacgcg
agctcctgctgctttccatcaggcccggccctgccgctaaccgctgttatctggggcggg
gttcacttgctgggtgcctgagtcctcatctttaggatgggagtgctcacagcacctgct
aagtagagtgtgaagatgagctaggtgtactgacgctcggtgctgagaacagtggacagc
tcggggcagctcagaagagcctgctgtcgtgagcgttaaggggacagagagctaagtatt
aaagttgtgaggattctctcctcagcccacttccttttctggaaggtagagggtctgggt
acattcaggtaggtgtatttttttttctttttgaggcgtggtctccctttgtggtccagg
ctggaatgcagtggtgcatccacactgctcgctgcagcctccacctcctgggctcaagag
atcctcccacctcagcctcccgaacatcgagggctgtaagtgtccttgacctcacggcct
gaataattttttttataatttgcaggaatggtgtcttgctaagttttttattatttatag
gaatggggtctcgctgtgttgcccaggctgctctccaactcctgggctcaagcgatcctc
ctgcctcggccttcctgtgttgtgattacaggcatgagccactgcgactggcctcaggta
gacattccttttgttcctttttgtagttaccactgtggctttgcgcagttctgtgttctt
taaacatctttaaacatttccacagaagttcatgcagtgcgtgcagtgtctgactgaaac
aaaagtttaagaaaataatgcttaacttcggcagttgttataacagcttttatggtgaaa
gttataagtaatagattgctttttttttggagacagagtcttgctctgtcgcccaggctg
gagtgcagtggtgggattttggcttactgcagcctccgcctcccgggttccaccgattct
tgtgcctcagcctcccgagtagctgggactacaggcgctcgccaccacgcccatctagtt
tttgtatttttagtagagacggggtttcaccatgttggtcaggctggccttgaactcctg
acctcagagtatcctcctgtctccgtctcccaaagtgctggaattacaggggtgagccac
agagcccggccaaccactgtgcactgcaacctctgcctcccagattcaagcaattctcct
gcctcagcctcctgagtcactgggattaaaagcatacctaattatttatttatttattta
tttttgagacagagttttcctctgtcacctaggctggagtgcagtggtacattatcagtt
cactgcaacctccacttcccaggttcaagcgattctcctgcctcaagagcccggcaccac
gcccggctaatttttgtatttttagtagagacagagtttcaccatgttggccagactggt
ctcgaactcctgatctcaagtgatccaccctcctcggcctcccaaagtgctgggattaca
ggtgtgagccactgcacctggccatagattactttatagtcaatgttttttttttaaagt
ataggtagcacccacggcactgattttgtaactgacagattgtggaagtaggtgtatgca
caggttcaatcaaacctgtgttttgattccattccacactacccaccccctagcatggag
cagcccggccccagggtgagtgagcagaaaacagtgttttcacatgagcgtggcagctca
cacttgtaatctcagcacttcaggaggccagaggagtaagcggccaggagttcgagacca
gcctgggcaacatcatggcgacctctgtctgcaaaatataaaatctgtttttgtctcctt
tttccagaggaatgtcgggtcctcacaattcaaaacaattgaagatgacttggtgtccgc
cctcgtccggtcaggctgtattcctgaaaatcatggtgaggacatgaggaaaatgtcctt
ccagcgctgcgcccggacagacaaggtgggtggtggccttctctgcccctcccccgctgc
tatgagcagcacgtggcccactttccagctcagtgttctggcttgttatgctgtttctga
gcacataatgatgtacaaatcaaactagcctacgccttatgtaggtgagacgtccaggag
cctggtcggctcaggtatagctggatctagatgctccctgccagtgggactctgtgttct
ctctggtctttgctttctcttgtgttgattctgttctcagggacacacattcttgcaggt
ggcacagtggcggccgcaatgtctgctttcgaccctccaatcaggctcactctgaggcag
atgtaattgtgtggctgcaaaggcagagagccacacttgtatgatgcaacattctctttt
ctttccttttttagagtcaggatctcattctgttgcccaggctggagtgcagtggcatga
tcatggctcactgcagtctcaaactgctgggctcaagcaatcctcctgcctcagcctccc
gagtaggtgggtgtattagtctgttgtcacactgttataaagaactgctcaagattgggc
agtttataaagaaaagaggttgaattgactcagttccacatggctggggaggcctcagga
aacagatcatggcggcaggtgcgagagagtgaggagggtaaggggaagagccccttgtaa
accatcagatcttgggagaactcactcactatcacgagaacagcatgggggaagccgggc
ccatgatccagtcacctcccaccaggtcttccctagacacttggggattaccttcaacat
gagatttggcggggacacagcaaaaccgtatcactggaatgacaggcactccaccatgcc
tggctaaatttttttttttttttttttttaatatggggtcttgctgtgttgctcaggggt
ctcaaactcctgggctccagtcatcttcccaccttggcgtcccaaagtactgggatttac
aggcatgaaccgccacatctggcttgaaattaataaataattcactgtattataaactga
gtatattcaggatatcctcatttcggcgtgtaatccatataaaaatctcttcatgggata
aatgtaatactgtttttgtgtgtatgctaagtccacactcatcacaaatccaccaccctg
gacctgttttgtggtctcagctgcatggggctggtgacccagcactgttccttcagaacc
acaaggctgagtactcctgtttgcgattggttttcacgtccaccctggacgctgctgctg
gcctgtgtggaagcacatgccaagtggtcctgtgacgccacattcctgtgcttgggactg
aaccatgggattgggtgtgcacagagtggcccgccacagggaatggggatgtctctaagg
agggacccagtgtagggtccagccctacagggcctgtgggttttctcttcatgtgcggag
acaagagatcgtagaaaaataaagatacgagacaaagagatagaaggaaagacagctggg
tccaggggaccactaccaccaatgggccgaacctgatagtggccccaaatgcctggacgc
actgctatttattgtatacaaggcaaggggacagggtaaggagcgtgtgtcatctcaagt
gattgataaggtcacgcgagtgacatgtccaccggacaggggtcctttccctttgtggta
ggtgaggcggagaggaaggacagcatacgtcagcatttcttctatgcacttatcagaaag
atcaaagactttaatactttcactaattgtgctactgctatcttctaagaactgaaaagc
aggagccaggtgtgcaggtggagcatgaaagtggacaaggagcgtgaccgttgaagcacc
acagggagctgtttaagcccgctgatgactgcgggcaggcctgggtaatgtcaggcctcc
cacaagaggtggtggagcagagtgttctctgactaccctggggagagggagactcccttt
gccggtctgtgaagtaacaggtgccttcccaggcactggcgctaccagtagtccggggag
ccttcaagcgacccttatctgggcgtgacagggggctcacacccttgtcttctggtcacc
tctcacagtgtccttcagctcctgactctatggcctgatttttcctaggttataattata
gaacagagattattataatagtaaagagtaatactacaaactaatgattgataatattgg
tatataattatatctatatcctatttctagtataacttttcttactctaattattttctt
tattacactggaacagctcgtgccttcagtctcttgcctcggcacctgggtggcttaccg
cccacaacccaacgtttggcagacggggacagcagagccggagagaacagatagcttttc
tgtagcacgtatgaggcatcagtgaacgtgatacctgtcatccttgctcttccgagtgcc
tggctctgtcacatggctctcaggctgcctgaaggcattaggggcctatcagagacataa
ctttttgccggtcaggatcctccgggaatctgaataaagctatggctctttttcccacaa
atgcctagtttcaaaaggcacacagatccctggggatccatggatgcattctggagccgt
cgtacagaggggagaacacaaagagggatccacaagttcactcctagtgggtgagaacac
aaagagggatccacaagttcactcctagtgggtgagaacacaaagagggatccacaagtt
cactcctagtgggtgagaacacaaagagggatccacaagttcactcctagtgggtgagaa
cacaaagagggatccacaagttcactcctagtgggtgggggtgatgcatctgtggctcaa
ggtagagagttctgtgggtcttaactattttcattttctttttgattcttccatttacag
ctctctggttgttttcagggaagaaaagtaacaatttgtccaagctgatgaagagagcat
ttcaaaatagggtccttgtatttatttttatttctgctgttattagagagatggtttcat
tctaatacgttttctcacttgtatggggaaacctgcagaagtaaatccattaggccggca
cggtcacacccgagtgccctgcccttcagatgaaaacacagtaacagtttaacatttttg
ttatttatttattcatttatttttgagacggagtttcactcttgttgcccaggctggagt
gcaatggcgtgatcttggctcaccgcaacctcacctcctgggttcgagccattctcctgc
ctcagcctcccgagtagctgggaatacaggcatgcgtcaccacgcccggctgattttgta
tttttagtagagatggggtttctccatgttgatcaggctggtctcgaactcctgacctta
ggtgatctgcctgcctcggcctcccaaagtgctgggattacaggtgtgagcccccgtgcc
cggcctattgtttatttttgtgtgtgtgtatttctgctgtttaacattctgtttttgttt
cagattttaaaaatagctttattgaaatataattcacttttggacgggcgtggtggctca
cgcctgtaattccagcactttgggagtccaaggcgggcggatcacttgaggtcaggaatt
caagaccagtctggccaacatggtgaaaccccgtctctactaaagatacaaaaattagcc
gggtgtgttggtggatgcctgtaatcccagctactcaggaggccgaggcaggagaattgc
gtgaacctgggaggcggaggttgaagtaagctgagatggtgccactgcactgcagcccgg
gtgacagagtgagactccatctcaaaaaaaaaaaagcaaaaaaggaaatataattcactc
ttgtacaattgacccattgaaagtgtacagttcgggctgggcgcgggggcttagcctgga
atcccagcactgtgggaggccgaggtgggcggatcacctgaggtcaggagttcaagacca
gcctggtcaatatggcgaaaccccgtctctactaaaaatacaaaaattagccaggtgtgg
tggtgcacgcctgtaatcccagctactcagtaggctgaggcaggagaatcgtttgaatcc
gagaggtggaggttgcagtgagctgagatcgtgccattgtactccagcctgggcaacaag
agtgaaactccgtctcaaaaaacaaaacaaaacaaaagaaacaaaaagtgtgcggttcaa
gctgggtgtggtggctcacgcctgtaatcccaacactttgggaggccaaagtggacggat
cacttgaggccaggagttcgagaccagcctggccaacatgacaaaatcccatctctacta
aagatacaaaaattagcaaggcatggtggcttacacctgtaatcccagctacctgggagg
ctgaggcaggagaatctcttgaatacagaagacgaaggtggcagggagtcgaggttgcgt
cactgagctccagcctggcaaaaaaaaaaaaaagtatacagtttagtgattccagtatat
tcacagagctgtgcagccatcaccacagccagacataggacaccccagaggtaccaggtg
tccctcagctgttgaccccccaggatgtctcgagtgttctcacttcagcttctacagagt
ggttggcaatgagatgtattttctttcccttttttggtgctaagtctttgaaatctgttg
tatatttacctaaagtcatcttgtttcagaacatctcgtttcattctgccacgttccatg
tgtggatctggccagtgtaacatctcaacagtttattttactctttccaactttttattt
tgaaaatttcataccttcataaaagtcttaagaataatgccatgattcttaataatgcca
catgattcttatgtgggtgccatgagcacccacatagtcttcccagattcaccaaggtta
ggtttttaccatattatcatagttgtgtgtggtttttttaaaaattcattttattttatt
ttttgagatggagtttcactcttgttgcccaggttggagtgcaattgcacgatctcaact
cactgcaacctccacctcccgggttcaagtgattctcctgcctcagcctcccgagtagct
gggattacaggcacctgccaccactcccagctaattttttgtatttttagtaaaaatggg
atttcaccatgttggtaaggctagtctcgaactcccgacttcaggcgatccgcctgcccc
ggcttcccaaagtgctgggattacaggcatgaaccaccgcactccgcccgtttttttgtt
tgtttttgctttctttttatttatcttttttttaccttttttgagacagagtcttgctct
gttgcccaggctggtcttgaactcttgggctcaagcaatcttcctaccttagcctcccaa
agtactgggattatgaatgagagccactgtgcttggccttttctatcttaaaatggaacc
atttgagagtaagttggagacatcatcatcctttaccctgaaacatcttagcatgagtct
ccaagggactgtgacatccttcagcaacctcactctatcaacctgatagagtaccatcat
ctaacatgtccaaagtaggaaactctcttttctgttttctttttcttttcttcagcttct
ttgatgtggcatgccttttatttttgttaactggtctgggatctaatctaggatcattag
tggcattcagttgtcatgtctcttgagcttcctttaatcgaaaacgatctccttggccgg
gcatcgttgcttacacctgtaatcccagcactttatgagactgaggtgggaggatcactt
gaggccaggagttcgagaccagtctgggcaacatagcaagaccctgtctctacaaaaaaa
attgaaaactagccaggcatcgtggtgcctgtctgtagtctcagctacttgggaggctgg
ggtgggaggattgctcaaacctgggaggtcaaggttgctgtaagccaagatcggcaccac
tgcactccaacctgggtgacagaccaaaaccttgtctcaaaaagaacccaacaaaaaatc
tatagaaacttacttttaaaaagaggtgaaataaacaaacagtaaagtgtgcgagtctta
agtgtaaacttgatcagtttttatctgtgtacctacctgtgtacgcactgcctgtcctca
gaaggcccctccctttcctccagggccactgcagttctgactcaggtggggaccccttcc
tcactctgctcttggttctaagttgtgttttctcttttccccaatctttgggagtcatat
tttcatatcttttttttttttttttttcctttgaggtggagtctggctctgtcacccagg
ctggagtgcagtggcacgatctcagctcactggaagctccgcctcccgggttcacgccat
tctcctgcctcagcctcccaagtagctgggactacaggcgcctgtcaccatgcccggcta
attttttgtatttttagtagagactaacaatacatttagtagagactaacatttcatgtt
agccaggatagtctcgatctcctgacctcgtgatccacccgcctcggcctcccaaagtac
tgggattacaggcgtgagccactatgcccggccctccagatgcatttttaacagctgaat
tcatgtgtgaaatgacgtaaggtccgcgtagtccttctttctcagagaccagcgtgcgag
gcccaagggacccaccttccgtcacccgttctgctttgtttacagggtgtgtccgcagcc
ggccaggtggtatccctgaaggtgtggctgattgacgacattctagaaaagatcaacagc
caccttccctctcacattcggattctgggtaagccttgcagtgcaggcggccacacacct
ggttgtagatggtcttgcagagacacgaggctatgcatgctcctgccttttccaactgtc
tctgatgcagaagcgtagtcagagttgctttgcagctggttctgaccttcagaaacggga
gccactagacaggagtagaaagctgttcatttgcagtgcttgttgctacacgggcgcctt
gttttaagcaaacacaggatgtgaaaatccaaattcatggttaaaatgaacagttgttcc
ctcttacggcaggactggtaaatggaatttttaggcctccttaaaatgtgactgtctacc
ttttaagtggcaggtacaggcaacttacataatacattcgttcattcatttattctgttt
gttttttgagagagtctcgctctgtcacccaggctggagtgcagtggtgcaatcatggct
cactgcagcctccgcctcccgggttcaagcagtcctcagcctcctgagtaactgggacta
caggtgtgtgccaccacacttcatttttgagtttgtagagatggggtctcattgtgttgc
ccaggctggtcttgaactcctgggctcaagtgatcctcctgccttggcctcccagaagcc
gcttatatttaatgtaatgataggtgtggctgggcgtgaatctgtcgtcttgctctctgt
tttcttttcctttttgttttggtgtcatcccaagaaaacagaactgttgtctgcctgact
ggtctgcttggagagaagtgtttgagacagggtcttgttctgttgccgaggctggagtgc
agtggtgtgatcacagctcactgtagcatcgaccacctgggctcaagggatcctcccgcc
tcagcctataagctgggactacaggcacacgccaccacagccggctgaatttttattttt
atttgtagagatggggtttcgccatgtcgcccaggctggtctcaaactcctaggctcaat
cagtttacctgcctcagcctcccaaagtgttggcattacaggcatgagctgctatgccca
gcccacagcctgattattttaagattcatccgtgctgttgtgtatgtcagcagtctgttc
cttctcattgctgcggggtgttctgttctgtgggtgtgccacggattgtttatacagtta
cctgctgaaggacattggatgatttctagttttgggctgttagaagtaaagccactaaga
acatttacatatgagtcataaataggattcagtaatccctgttgattttacccactgtta
agtttttgtttttatttttatattttttatgatggagtcttgttctgttgcccaggctgg
agtgcagtggcgtgatctcggctcactgcaacctccacctgcctcctgggttcaagtgat
tctcccacctcagccttcccagtagctgggattacaggtacacgccaccacgcccagcta
atttttgtatttttagtagagatggtgtttcaccatgttagtctcaaactcctgacctca
ggtgatccacccacctcggcctcccaaagtgctgggattacaggcatgagccactgcgcc
cggctgcttttattattttaaattcacacataattatacatacttatgtagaattatgtg
tgatatttccagtcatgtataaagatcaaatagggcaattagcataatatatccatcact
ccaagcatgtatcatttctttgtgttggagacattccgtatcttctcactattggaaaat
tacaataaatggttgtaaattcagtcaccttatagagcactgcacctgtccctcctgtcc
atcgtcctcctgtgcctgttccccagcctgtggctgccccctccccagagaagccgatgc
ttgctggagcttggtcggtgctctgggtaaggagacgctggggctcacgccgtgctcagg
ctgctccctggtcatccaggcacttctcacctgcctttctcctccctgaccacctccccc
ctaggactgaagcgggtcacgggcgggtttaactccaagaacagatgtgatgccaggacc
tattgctacctgctgcccacgtttgcctttgcgcacaaggaccgggacgttcaggatgag
acctaccgcctgagcgccgagacgctgcagcaggtcaacaggctcctggcctgctacaag
ggcacgcacaacttccacaatttcacctcgcagaaggggccgcaggatcccagtgcctgc
cgctacatcctggagatgtactgcgaggaaccctttgtgcgggagggcctggagtttgcg
gtgatcagggtgaagggccagagcttcatgatgcatcagatccggaagatggtcggcctg
gtggtggccattgtgaagggttatgcccctgagagcgtgctggagcgcagctggggcaca
gagaaggtggacgtgcccaaggcgcccggactcggcctggtcctggagagggtgcacttc
gagaagtacaaccagcgctttggcaacgatgggctgcatgagccgctggactgggcgcag
gaggaaggaaaggtcgcagccttcaaggaggagcacatctaccccaccatcatcggcacc
gagcgggacgaacgctccatggcccagtggctgagcaccttgcccatccacaacttcagt
gccaccgctctcacggcaggtggcacgggcgccaaggtaggggcacagtcccagcagtgc
tcagcagaacacaggcccacattgttcccattgtacagaggagtgagctgaggcacagag
aagtgtgtcacttccccgcaaggccacacagctgctgcaggagcaggggcaggcggtctt
gagatgttccttgtctgcatgcctgcgccacccacttgctcccccacggggtgcttttcg
accctgggagggctgtcccagggtcaggcttgctgccagcacacctactatggacctggc
atggagcataatcagcagctagacagctgcggaatgtagcttagaaccggaacatacagg
attgtaggtgcagaagctaaaagctaagtgaatgaaaatgtcattctcagttcttcgctc
tggggtgagagatgtccccaaagcccgagtttgttctttcttttttttttgttgtttgag
acgaagtcttgttctgtcacccaggctggagtgcagtggcgcgatctcggctcactgcaa
gctccgcctcccgggttcacgccattctcctgcctcagcctcccgagtagctgggactac
aggcgcccaccaccacgcccggctcattttttgtatttttagtagagatggggtttcacc
atgttagccaggatggtcttgatctcctgaccttgtgatccacccgccttggcctcccaa
agtgctgggattacagtcgtgagccactgcgtccggccagcctgagttctttcatggtgg
cccagtgaggtttcaaagggtgacattcccaggcagggctcagggagattcttcctgtca
tctagatatctgtgaaaagagagtccttcctgcatacctgggtggcagattcaactgtgt
gcaggccccagggaggtaaggtgggcaggcgaggggccaggcacctggcgagccgtccta
tagatggggcgatgagaggcccccagcccagggacggcagggagttggggggccagcggt
ggccaggagcctcgtttcatctgaagggggtactcgtggctcagtggcagctggtggtgg
ccatgttggaatgtgacagtgaccgtatgcttaaatgttatcaagggaaaccagcgttgc
atactggtatgggaaatctcttttttaagtgctggtagttaatttttcccaagcccggtg
caggctaaatacagcgcaggtgctgatttggcctgggccagactggactgctgtggactc
cactgatgagaggcatatatacttccgaggcacctgcatttgttgagtttccaaatggcc
ccattttattttcccctgtggtcagtgcgacctgtgaggatgtgaaggagcccaacaaag
gcccctctagtgtccccagcccttggctttccctgcacaggttcctgacctggttaagag
aatgaccgagaacaaacaccagactctgctcctgatgagggagtggtgggggcaaggctc
ctgtgccaagcctgtcatgggcccctgtgggcatccaggagcagtggagagagtgcttgc
ctcttattctccatgtggtcttcttctgcaggtgcccagtcccctggaaggcagtgaagg
ggacggagacactgactgaggcgatgggagctgcccaccagagtgcctctgagcagctca
cagtgtgtgcccagatgtgccacccctgtgggcagcaagaagctgggatcgctgcagcca
tgttttcccggccatgccggcgttgtaacctcaggaccttcccttgtaggaacagccttt
ctcgaatctgttttcagctcttgcattgcatagatgaacctcagcatgtaaagaactatt
tttttaaagaagtgattttcttattaaacaagtacaaattttgcttagtcaatccttggt
ttgcctttttcttagtcttttttaacatttttttcgtccacagagatgagcacagcatgg
tgtcccgttgagaacagatacggctgaacaaaagagaaaggcccaggaggttggctcagc
ctgtaatcccagcacttgggaggctgaggtgggcagatcgcttgagtacaggagttccag
accagcctgggtaaaatggtgaaaccgcgtctctgcaaaagattagctgggcatggcggc
atgccctgtagttcagctgctcaggaggctgaggtgggaggattgcctgagtctggagaa
gtcgaggctgccctgattgccactgcactcaaaaaaaaaaaaaacaacaacaaccaaaaa
aactggccaggcgtggtggctcatgcctgtaatcccaacacttcgggaggctgaggcagg
tggattacttgaggtcgggagtttgagaccagcctgaccagcatggagaaaccccgtctc
tactaaaaatacaaaaattagctgggcgcgatggtgggcgcctgtaatcccagctacttg
ggaggctgaggcaggagaatcgcttgaacctgggaggtggagattgcagtgagccaagat
tgcgccactgcactccagcctgggtgagagagccaaactccgtcaaaaaaaaaacaacaa
aaaaacccagcatcctgcactctgcagggtggtcccgaggcagggctgtggagggcactg
aagcaggggccccgctgacctgccgcatccccgagaggggtggcagccacgggctcctct
tcctagacagccccatgcgtgcagcctttgccctggttgcaggtcggtactcgcctcagc
actgtcccggtgccaggcaggtgggggttggggcagagggcagaaggaaagggtgcatcg
cggaacaggcccttagtggagcttactggaagaccccaccagccgctgctgcacgtcatt
ggtcacaggtgcatccagcggcccttcgta
