# Supplementary material for: Reference based annotation with GeneMapper
Source: Genome Biol. 2006 Apr 5;7(4):R29. doi: 10.1186/gb-2006-7-4-r29 (PMC1557983; doi:10.1186/gb-2006-7-4-r29)
Supplement: Additional data file 1 — A gunzipped tar file containing the data set of orthologous genes in human and mouse that was used to compare GeneMapper with Projector and GeneWise [file gb-2006-7-4-r29-S1.tgz › projector/ORTHS/region39/mm.truth.gff]

Mm.5.ENSMUST00000031483.1	EnsEMBL	CDS	1710	1910	.	+	0	gene_id	ENSMUSG00000029507.1;	transcript_id	ENSMUST00000031483.1;	exon_id	ENSMUSE00000403711.1;
Mm.5.ENSMUST00000031483.1	EnsEMBL	CDS	3846	3983	.	+	0	gene_id	ENSMUSG00000029507.1;	transcript_id	ENSMUST00000031483.1;	exon_id	ENSMUSE00000189686.1;
Mm.5.ENSMUST00000031483.1	EnsEMBL	CDS	5957	6059	.	+	0	gene_id	ENSMUSG00000029507.1;	transcript_id	ENSMUST00000031483.1;	exon_id	ENSMUSE00000189673.1;
Mm.5.ENSMUST00000031483.1	EnsEMBL	CDS	6382	7073	.	+	2	gene_id	ENSMUSG00000029507.1;	transcript_id	ENSMUST00000031483.1;	exon_id	ENSMUSE00000189680.1;
Mm.5.ENSMUST00000031483.1	EnsEMBL	CDS	7616	7660	.	+	0	gene_id	ENSMUSG00000029507.1;	transcript_id	ENSMUST00000031483.1;	exon_id	ENSMUSE00000189676.1;
