# Supplementary material for: Reference based annotation with GeneMapper
Source: Genome Biol. 2006 Apr 5;7(4):R29. doi: 10.1186/gb-2006-7-4-r29 (PMC1557983; doi:10.1186/gb-2006-7-4-r29)
Supplement: Additional data file 1 — A gunzipped tar file containing the data set of orthologous genes in human and mouse that was used to compare GeneMapper with Projector and GeneWise [file gb-2006-7-4-r29-S1.tgz › projector/ORTHS/region39/mm.fasta]

>Mm.5.ENSMUST00000031483.1 107887388-107896315	reverse
agctgtggtcacctcaagtcatggtcctcagaagtgtccagcccagttccccaagtctcc
gtgtgtggctttaaacctaatgaagccaagagtctgagcaggggagtatcccgggtcagc
cagatgggtgtaggaaggacgagcggctgcaaggatggaagcagggattggcaaaactcc
tcatctctggaagagtgacaaaggtacatacattctcaaaggtgagaatgctcagggtga
atcagacagcctgaaaatggggggaatgaagtcacagagaaggaactggggcttaggtgc
ccatggctgcatgtccaggtttcatgttgtttgtgcatcactctttggcaaaattagaaa
aataagagtaacgtgtgaagtcagatgtggtgactcacatttgtaatcccagctcttggg
aggctgaggctggagggttgccaaaagttggaggacaggagctgtgtatggtggtacaca
cctttaatcccagcatctgggaggatatatacgagagagatttccaggcgggtcagggct
acataatgagaaggttttatgtcattaaacacaacagcgtccggaaattggagcagcttc
tggaaataacaaatgctgggaaacttgatggtccacacaccacaaagccagtggtgtaac
tgcgagagcatctgtgacctcccaatgccagggttggtgccatgggccaggcaagggcct
gctcagtagcactgagtcggtgctgggactatctatgcatctgcagttattacctgctga
gtggctccctggtgcattcctaacctgcacattttaatgaggttgtttcacttttcaagc
cacgccgacgtagagcctttcccctctctggaaaacggcatctagactggcttggatcct
ggtgggaagccccacccactgggtccaccccgctaggcgcgtcccagaaagacttttgtc
cgccttcggccgccttccaacgttgcccgcttccgccttcgtgcacgtggtcagcttcgg
gggttccgcggcgccgtgagtgggtccggcgggactttcctccctcctcgagcgcgccgg
ctgcgcgatctctaaggacggggtggtggtgttggatgggggtgggcaggggctgcgggg
gtcacaggtcagcctaggatctggggcgccgcagggtcagagccaagacatctggaagac
agggcagggatttcggggctgcagagttcggaggggatcgctgaggtccggggtcggtgc
ccgccaccccgcagcgcatgggcttcccccgcctgtgggccgcactgctgagaaactggg
gacggtggacggcgcgcccaggcccgcgcgtgcccgggtaaagacttccgcgacctctgt
actgagacctctgtactgagaacccaagactgtcctgagctgtctgcctctccttgctta
cctgtgtcttgtttccatcgctgccttgtactgccccgccagagcactgcctccctgtgt
gtccagttcaaactccgcccgagttgccgctgttgtccaacctcagtcactcttgtcatt
gatgaaccaggctggttggtttgtctttgggcaaggtctttcagagaccgctgaggcagg
cagagcagggttctgttttttttttttttttttttaaaccgcttttaccaccttggtcac
tcatgcctgtttttctcagcctgccgcctatggctggaaacaaggtgccaccagcgctgg
cctcacaccaaccggacaggaagggccgaggtggctgggtctgggaggagacggagcatc
ctgcaaagagggtcaagggcggcgaggatgaagagcccccacgcaagctgccaaagcgaa
aaattgtgctgctcatggcctactcgggcaagggctaccacggcatgcaggtgaggaggg
ctgcggctagaagcccctacctgaggcagcccttggttccctgatgctactcagagccag
gcccatcccaggaaacagtaaaaaaaaaaacaaaaacaagcaaaacaaaaaccaaaaatc
cacagaatcctccgtaagaggtttgggtggttttcttccactatgggagctgattcacat
gtgaccttgggagcagtgagtcttcattgttagggtgctgcctgcacagtacctggggaa
ctgtgtgacatgggcagatttactgaatgtggggaccagattgctgccaggtgctacctg
ttcagcatcctgaggggccaggggcaagctaggttctctctcttatgaaagcatccttcc
cacccccagtgtgggtagaatcttgttcattcttgtcacctctgctgttgacatttcctt
ttaaaaaaaaaattggatattttatttacatttcaaatgttatcccctttccctgttttc
cccactcccggaaacccctatcccatcccccctgcttctatgagggtgttcctccaccca
tcccactcccacctccctgccctcgattcccctacactggactggagcatctatctagcc
ttcataggaccgaggacctttcttctcattaatgtctgacaaggccaccctctgctacat
atgcagctggagacatgtgtactccttggttgatggcttagtccctgggagctccaggag
gtctggttggctaatattgttcttcctatggggttgcaaaccccttcaactccattgttt
gaatttgtaattttctctaagacaaatttgaaccttttaatttcttcggtgtatatgggt
ggtttgcctgcctgcttgtctgtgtgctgtgtgcacgttctgctcacaggccaggagagg
gtgtaccatcccctggggctggagtgacaggcatttgtgagctgccatctgggtgctgag
aatcaagtccagtcctctagaagagctgccagtgctcttaactgctgagccgtctctctg
gtcactttccccactttttaaaaccttgatcttgagccacagggtggagttcgttgctgt
gaggtgtccaaccagaacagtggctccggaacggagtctgaccagacattatggtgactt
tgagaatgaatgacagcggtgtcatgtagcccgactgggatggtgctgcatagccggtct
tcctggcatccgggaagttgctgcaggaggattgccaagttcaaggatagtctgggctac
agtcaggctttgtccctctccagtgagaaacacataggcttcagcagtgaaactcagcgt
gccttcgggctggacagggctttcacgtggcctaggctgtggcattcctgaggaagcgca
gactgcactgcttctggggcgactggtctgcttttggggagtggttctgacagtgcgagt
tttttgttttttttaaaggctctcttttctcagtaaatatcctgtttatctctctttacc
cacttgaggtatgacagagatgcccgtctcacgttgctaagtgaggcttgtgttcacttt
ttgttctggtctttttatgtcgcttgggaagtgttcctgacttcgtctgtggcaacggga
cacaatgggtagagcaggctatgaaaagactgtctcagccagggagcgtggttgaagtgt
tcacatgccctgctatccacgtgggaaggtttttccctgagagtcttggacctagtctct
attgtgaggattggtgggatgctgacgtggtgtctgacctcacggggtcaaggacaccat
aaacatagggttagggaaggctgagaggcacaacgctggagctggttgcagaagtgatgg
tcagctttctggagtgcatctgtcctgagagctcatgaaaacaggttatccccttttttc
tttagaggaatctggggtcctcccagttcaggaccatcgaagatgacttggtatcggcct
tagtccaggcaggttgtatccctgaaaaccatggcacagatatgaggaagatgtccttcc
agcggtgtgctcgaacagacaaggtatgtgtcctacttgcctgcggcttctactgtccca
tggtctcagggtccacctgtcagaagggatcctagccaggtggtcatgactgttgagtca
tgatagcaattttgatagtagtggcatggtgtgtattctgttttacttagaaaaaaaaaa
gagcttaggttggctgagttggtggcacttgtctgtcatgccagtattcgagggaaggga
cgtattgttttgttgtacggagggccaggagtgggccgcacaggaccctgtcttcactgg
cctttgctttccttggatagttctgaaaagagagagaaagagagagagagagagagagag
agatgacttattgggttggagagaggattcggcagttaagaacaattactactcttcgga
ggattagagttcagttatgaacacccacatcctgcggcttacacctcccataactccatc
tccatgagatccaagagagagagagatagaggtagagagagagagagggagagagagaga
gagagatgacttgctgggtggtggtggtggtggtggtggtggcgcaagcctttaatccca
gcactggggaggcagaggcaggcggatttctgagttcgaggacagccagggctacatgct
cgtctggaatgccacaggttctgggcagagaccacggagggctgttttggttctaaacaa
ggcaggtctcatagtgatggaagttctaggtcccagagaaacagcctaagggctggagag
atggttcagaggttaagagcactgactgctctttcagaggtcctgagttcaattctcagt
aaccacatggtgtggctcacaaccacctataattagatctggtgtcctcttctggcctgc
tgtatacataataaataaagcttttaaaaaaaaaagaaaagaaaaagaacacaatgaaca
gtagcctacagtgcagcggtttgtactggtgtccccagcctctggcatttcttctgtctg
tccccgtagcctttgaggacctctgcctgcttttgcctgtacactggcttcctcttccac
tgggtaaggctaatcctaacagtctatcatttatctacacaaccaaggtgtgttcactgc
aacactcagtcagtatgagcacctaccagtgggaactgtcttcactcttccatcatcctt
attgtgtgagagtatgagtgtgtctgagaggctgtcagtcctccatgggtttcaaggatc
cacaggcttgtggggcagtgttaacacatactcggccatctctcctgcccaggtctgaag
tctttgacagtgttgtatacttacatgataggcatattgccacatggcttgtgactgatg
gcctagcttttgtacttcagatcatacgaacaagtcccactgtctctgatttacatgggt
attcatcctggactcaatttctagttgatggtggctacatcttggggttacatcttgagc
agatacattacattcccaggcctgggacatatagaaccatatggctgggccctcattggt
aggtctttatgattggattcacctctgaaggagcctcctgttatcagggtgataacagat
attccatagcacagctaggcatggtggggcaagtgtcacagaacttgggagaactccaag
tttgaagatagcctgggctacagagttcaaggctaaccttcaatatatagctggactcca
tcttacaacaagaagtggaacactgggccttaataacacttgtcatcccagcagggaagg
agggattgtggcaagacggttgcaagttggaggttactttggtgtacatgagttcgttcc
aggccagctagggtcacatatggagacccattcccaaaagcacccccctcttccacttta
ggaccagggtgtgagggttgtgttggaggatgaggcccctaacttacccgtcctctctgc
tctgttttctttgcagggtgtgtctgcagcagggcaggtggtatccctaaaggtgtggct
gattgatgacattctggacaagatcaacagccaccttccatcccacattcggattctggg
taagcttccctgtgtgaccacctgagtgctctcatatggacagaggctgtgcttgctctg
gccaagcaggttctcagcggggtgctgtgaaggttcagtgttgctcctcaggactggcta
gctgagagagaacttccatggcctttggctgtactgttctaatagtatgtgggtactttt
ctcatcagcagtggttatgagcatgcgtttggaatcgggctgggtgcctgttggggcagg
tggcaccagaaccacagtgtcaggatgtcccaccttcgaggtgtttctgctcacctgggt
ttcctacatcctgtcccccaggattgaagagggtcacaggcgggttcaactccaagaaca
agtgtgacgccaggacctactgctacatgctgcccacctttgcctttgctcacaaggacc
gggatgtacaggacgagagctatcgcctgagtgcagagaccctgcagcaggtcaaccgcc
ttctggcctgctacaaaggcacccataacttccataacttcacctcgcagaagggcccaa
gagagcccagtgcgcgccgctacattctggagatgtactgcgaagagcccttcgtacgtg
agggcctggagtttgctgtgatcaaggtgaagggccagagcttcatgatgcaccagatcc
ggaagatggttggcctggtggtagccattgtgaagggttatgcccctgagagtgtcctgg
agcgcagctggggagaggagaaggtggatgtgcccaaggcacccgggcttggcttagtcc
tggagagggttcactttgaaaagtacaatcaacgctttggcggtgacgggctgcatgagc
ccctggactggacgcaggaggaagggaaggtgactgctttcaaggagcagtacatttacc
ctaccattgtcagcactgagcgggatgagcggtccatggcccagtggctcaatactttgc
cgatccacaacttcagtggcactgcacttggagcggctgacacaggtgccaaggtaggaa
ggactttggtctcgagtgttcacggtgtgcatatgcgcacatattagctgggtaggagct
gagtcgcagagaatccccaaagccatacagtccctggaggggtgggctacctcctgctcc
taccccacccctaggcaaggtttactcatgggctggcatggggcttccagctgctgagca
gtgtatctggttacctctaaaggcataggctgcttgggcctgcttggtcagcttcagtct
gttcctattcctctagtagagtactttttttttttttcccaagataggttttctctgtgt
agccctggctgtcctggaactcactttgtagaccaggctggcctcgaactcagaaatcct
cctgcccctgcctcccaagtgctgggattaaaggagtgtgccccaccagtgcttttgctc
agcaacaagcacttggcactgtacccaggattccttcatttttcccaaggcccacacatg
ggagtgcttccaggttaggtctcatggtccttttcctgtttgccctttcctacaggtccc
cagttccctggagggcagtgaaggggatggagacactgactgaaactgtagatcctgcca
ctgctgtgtgtgctgaggctggaatctctgcacctgcctgtcactcaggacgggggggag
ccaagaattcgggggctggcttgtggatgtagcctggcttcataacctcaggatattaaa
ttctcatcccaggaatcagctgccgactttagcccatgcatcgtgtgtatacaccttagc
atgaaagggcactttttaaaaaaagtgattttttttttcctattaaatatgttttgctta
gtgaattattctttgcctattttccttttctggctgtgagatgagtgcaacactgctgtg
ttcgggatagctgaggggtaggcacagaaggtcagcacggggtgtggttggctgggcagg
cagtagatgtagccactagcagtctgctcccggctgctgctgatactctcttccttccat
ccggacctgtcctttgagaccatcccggttttctctgaagtggctacactggtgatttca
tgctgcctattcttgggagacctcaagggggaccgtgcgtcagcagcccccacctttatg
ccctagtattcttcacctccttctgggtctccttttttttttttttttttttttttggtt
tttcgagacagggtttctctgtatggccctggctgtcctggaacttactttgtaggccag
gctggcctcgaacttagaaatccgcctgcctctgcctcccgagtgctgggattaaaggcg
tgcgccaccacgcccggcactgggtctcctttcttatgtgctaaccatgtatccctcatc
cctggacagccacggccacttactcagcactaggtttggaatgccctttcagtccacagt
gtactcctcccagacctctctcgccttttatgggtgaaggcattctcagatctctagcat
agtcagtgttatggggcccttagacctacacagatggcttcatcccatgacctgcatttt
tggtttgttcggaatggcgagcaagcagttttagaggagtaacagctccgtgaggcaggg
aggggtcatgtcctcaaaatgggtattccttttttttttttttttttgcagagaagttgg
gtttgctttccagcagcaatatagtggctccatacaatctgtaactccagttccagatga
tccaacaggctgcattcaggcaggcaaaacacttatagacaatttattttggcggttagt
gggatggcttagcagttacaagtgcctgctggtcttacagagggccca
