# Supplementary material for: Reference based annotation with GeneMapper
Source: Genome Biol. 2006 Apr 5;7(4):R29. doi: 10.1186/gb-2006-7-4-r29 (PMC1557983; doi:10.1186/gb-2006-7-4-r29)
Supplement: Additional data file 1 — A gunzipped tar file containing the data set of orthologous genes in human and mouse that was used to compare GeneMapper with Projector and GeneWise [file gb-2006-7-4-r29-S1.tgz › projector/ORTHS/region40/hs.truth.gff]

Hs.10.ENST00000284688.2	EnsEMBL	CDS	1492	1773	.	+	0	gene_id	ENSG00000089876.2;	transcript_id	ENST00000284688.2;	exon_id	ENSE00001016199.2;
Hs.10.ENST00000284688.2	EnsEMBL	CDS	15133	15326	.	+	0	gene_id	ENSG00000089876.2;	transcript_id	ENST00000284688.2;	exon_id	ENSE00000987878.1;
Hs.10.ENST00000284688.2	EnsEMBL	CDS	22341	22713	.	+	1	gene_id	ENSG00000089876.2;	transcript_id	ENST00000284688.2;	exon_id	ENSE00001154481.1;
Hs.10.ENST00000284688.2	EnsEMBL	CDS	28113	28355	.	+	0	gene_id	ENSG00000089876.2;	transcript_id	ENST00000284688.2;	exon_id	ENSE00001016202.1;
Hs.10.ENST00000284688.2	EnsEMBL	CDS	29674	29773	.	+	0	gene_id	ENSG00000089876.2;	transcript_id	ENST00000284688.2;	exon_id	ENSE00001016192.1;
Hs.10.ENST00000284688.2	EnsEMBL	CDS	29865	30023	.	+	2	gene_id	ENSG00000089876.2;	transcript_id	ENST00000284688.2;	exon_id	ENSE00001191223.1;
Hs.10.ENST00000284688.2	EnsEMBL	CDS	40382	40573	.	+	2	gene_id	ENSG00000089876.2;	transcript_id	ENST00000284688.2;	exon_id	ENSE00001154472.1;
Hs.10.ENST00000284688.2	EnsEMBL	CDS	41320	41469	.	+	2	gene_id	ENSG00000089876.2;	transcript_id	ENST00000284688.2;	exon_id	ENSE00001154467.1;
Hs.10.ENST00000284688.2	EnsEMBL	CDS	43128	43315	.	+	2	gene_id	ENSG00000089876.2;	transcript_id	ENST00000284688.2;	exon_id	ENSE00001154463.1;
Hs.10.ENST00000284688.2	EnsEMBL	CDS	43929	44110	.	+	0	gene_id	ENSG00000089876.2;	transcript_id	ENST00000284688.2;	exon_id	ENSE00001191170.1;
Hs.10.ENST00000284688.2	EnsEMBL	CDS	45461	45626	.	+	1	gene_id	ENSG00000089876.2;	transcript_id	ENST00000284688.2;	exon_id	ENSE00001154505.1;
