# Supplementary material for: Reference based annotation with GeneMapper
Source: Genome Biol. 2006 Apr 5;7(4):R29. doi: 10.1186/gb-2006-7-4-r29 (PMC1557983; doi:10.1186/gb-2006-7-4-r29)
Supplement: Additional data file 1 — A gunzipped tar file containing the data set of orthologous genes in human and mouse that was used to compare GeneMapper with Projector and GeneWise [file gb-2006-7-4-r29-S1.tgz › projector/ORTHS/region40/hs.fasta]

>Hs.10.ENST00000284688.2 127564940-127611915	reverse
gtgatccgaaaagtgcagtaacttacaaaatatcatgaactgtattttattattcttttt
aacttgagttttctttttcatttttatctggttaatgtgaaaaggagcttatttccagca
acactaatggaatttttctttttaatcactagtaattggaaggggaaagacccttcacct
gacatgtggggactgagttattggtataaatcttgctctttcttgggtgatttctcttct
tcatttaaattaaaagttgtccttaatggcctcttggagctgacatgttgggctcaagac
ccaggaatctcaagaaatatgctagagatttctggtttaattaaacaaaagaccttatta
ataaaagccagccagctgggcatggtggctcacatttgaaatcccagcactttgggaggc
caaggaggacagaccacttgagcccaggagttcgaaactagcctgggcaacaaggcaaaa
ctccgtctctacaaaaaaatacagaaattagctggacatagtggtgtacacctgtagtcc
cagctactcaggaggctgaggcagggggaaaacagcctgggaggttgaggctgcagtgag
ccatgatcacgccactgcatccagcctgggtgacagagcgagaccctgtcttttttatat
atatataaaataaaagccaaccataactacatatggaaggaaataataaattcattcccc
tcacttggctttctaaactgacataagcaaaaggaaaatgaaaagttttaaaaatgtttt
tcattaaagtaaaggatttcttaataatagattttcctgtagcctgtgttagaggaacac
tcaccaggtcatcacagttctttccttttatagggtccagctcctcttttgacatgggat
taggtgaccacgtgattgattagcctcacaatcacaatcctgtccctcctgttgctttcc
attcacagttgatcaagacgcagagcctgagatagaggtcaggcagagagcacgaggccc
agtgcagaatcattttctgaaccagccaggaaataccggaacccaccaaactttaaacac
cagcctaaattattcctgttcttttaagcaggcagcagaaatgacagaaacccgttaaca
gaaaaaaaaaaaataatgcttttcatttgaactcctgtgcattttctttttaacttatat
gtgttcctaattttccttactctttttgtttgtttgtttcttagtgtggtttattgacaa
tcatttacaatgccgaagagtgctgtagtgagccagcacagtgggtaacacagcaacgga
gaacagatgcaggtttgaggaatttaacttgctaaaaccttgaactgaagtcttagagat
tggaacatacgggtttgtataaataggcttttaagccctgtttgcaatgggttactgata
ggagaaacttgcttgtggaatgtcagctgcgtgagctcactgtcagacaagatggaagaa
gaagggctggagtgtccaaactcttcctctgaaaaacgctattttcctgaatccctggat
tccagcgatggggatgaggaagaggttttggcctgtgaggatttggaacttaaccccttt
gatggattgccatattcatcacgttattataaacttctgaaagaaagagaagatcttcct
atatggaaagaaaaatactcctttatggagaacctgcttcaaaatcaaatcgtgattgtt
tcaggagatgctaaatgtggtaagagcgctcaggtgagtaaccactacaaaaaataattt
gctgtatgtgttgattttttaattgttatttaatgacatgtcacagcctagtgttctaat
aatagtgtctaaaacaaaaaacaaaacattattcagataaaataattaaatcacgtacct
aattttattaattttactaatactagctgaaaagttaataatatctatgtagaaattaat
tgtgtttagggtaccactgaattgtctatagagcagtattaaaattactcaaatgatcct
agtattaaatttactcaaatgatccattgtgtatatgatattttaaaagatgtgatgcgt
gttatttcctcagcatgggtatggggattaactgctctgtttcagtgcccagtggtctga
gaatccagatatgtggatgtgcttgctggtgaagctggctgagctactgaaatcaaaagc
acaaggaaattctgattttcctgactataagaaataactgagcaactaaatatgatccag
gcctggggccacacactttggggtctaagatgggggaaagaattaggatcattaagagat
aaacctagggatattaaaatattaaagagttggagcaggcacagtggctcacatctggaa
tcccagcactttgggagaccaaggtggacagatcatttgagcccaggagttcaagaccag
cctgggcaacatggcaaaatgccgtctctacaaagaagtagccgggcatggtgctgcatg
cctgtcgtcccagctacttgggaggctgaggtgagagaatcacctgaacctgggaagttg
aggctgcagtgagctgtgatgatgcccctgcattccagcctgggcgatgtgagtgagaga
ccttgtctcagaaaaaaaacaaaaaaaacaaggagtttgtttgagcaaagaatgactcat
gaattacgcagcactcagaaccattggaggttagtgagccccattctagcagcaagggca
gtgagcttttataggctgaacatgaaagtaagacaaaagacatttaaattggttagagtg
gaaagttccgagttagggaatagttggcagtttctgattgataaagtctagtatggtttt
actgtttacattggactttagtttgcttatgtgggaccttctagagctctgtcattgcct
cagcctaatggcctctcaattaaagtttgtttgtttgtttaacgggatagtgggccaggt
gcagtggttcacacctataatcccatcactttgggaggctgaggcaggaggattgcttga
gtccagcagtttgagaccaggctgggcaacatggcaagatcccaactttataaaaaatta
aaaaattagctgggcatggtggtgcgtgcctgtggtcccagctacccaagaggctgaggc
agaaggatcacttgagcccatgaggtcaaggctgcagtgagccatgttcatgccactgta
cttcagcctgggcaacagagcaagaccccgtctcaaaaaaaaaaaaaaaaaaaaaaaaaa
caagaaaaggctgggcgctgtggctcatgcctgtaatctcagcactttgggaggccgaga
cgggcagatcatgaagtcaggagttcgagaccagcctgtccaatatggtgaaaccctgac
tctactaaaaaatacaaaaattagctgggcatggtgatgcacacctgtagtcccagctcc
ttgggaggctgaggcaggagaatcacttgaacccaggaggtggaggttgcagtgagctga
gattgtgtcactgcactccagcctgggtgacagagtaagactccatctcaaaaaaaaaaa
gaaaacaaaacaaaacaaaaaaaaacaccaagaaaaacaaggtagtgtagagaaggaaaa
agtaataattttctctgtccttcataactcttatctgaggctccctgtaacaaaagacaa
attaacagaagaaaaacagaagtgtattaatatgtatgcctcatgtatacacgggaaaac
cccagagaaatgagcaagtctctagagtagatctcaaagaaagcatttaaattttgggct
taaataccatcattctctgaaacaaagtaaaaaaggttgtggggaacaaccctgttaaga
tgagatggccaggaaaagcaccttaaatgaaggtgaagtttgttatgaagatgtaagtcg
atgtcttctttacttagtcatctcctcctgttgcagagagggagatgcccttataagcag
agatttcttgtataggcacaaatttatctttaaaaaggtaacttttcagagctactccta
tgtctacactttctcaaaatgtgcaaaggaggcatattttggggtcacatattctggtct
ccttcagtcatattctggggaggtatgtcctgagccccaacattagatagttaataaata
cttattattcagtttgttgttgtatttggacttcaagtttttgttcaagtgagatccata
ttttactcttaagttttaaagcaagcaaccagtatttttatcatgaaattcatttctaga
ttctcgcgatgtaagaattagaatagaccatatagtgtgaataataagaagtcccatttc
tcatagagaagttacgaatagatctagtagaatagactatgctctaatagaatagaatta
gaaactgatggaaccccttcatttttcagatgaataaactgtggcccagaaggatttgat
aatttgtctatctaatgtcagtagctttctgaattggagttaaaagaatattttctacta
taaattgttgctttcaagttgtttattatctctagagtttacctattttattatcactat
tattttttgagacagagaggctcgttctgtcacccaggctggaatgcagtggggcagtct
tggcttactatgacctccgtctcccggttcaagcaattcttgtgcctcagcctcttgagt
agctgggattacaggcatgcaccatcatgcttggcttatttttgtatttttagtagagtc
agggtttcacaattttggccaggctggtctcgaactcctgggctcaagcgatcctcccac
cttcacctcccaaagtgctgggattacaaacatgagccactgtacctgccctaaagttaa
cttactttaaaggtaatttgaaaagaggagggctggacaacagatgttttttatctgatt
tacagctgccagtatcaaaggtttattatgatttgttctttgttacgctgttattgttat
aacaaacgatttcagttcattacgagaagctaacgatgagaactgactgagtataatttt
cctagtttctgtggacaaataacattgaaaaaatgtgtttttattttacaataatttcaa
acttacaaaaagttgcaaaaatagtacaaagattttccatatgttgttcacccagattcc
ccaaatgtaagattttaccatataaactttatctttccctccctgccccctccatacatt
catacacatttttattctgaaccatttaggggtaggttgaggacatgatgccctttgcct
ccaaatacttaacagagtatttatttactgaaaaacagtgtgtagccgtaacataattat
caaaatctggaatgtaatgttgatatctaattattatctgatttctagacattcacattt
aatcagtttcccattgatagcctttataatcactgaaaaaaattgtttttctggtccaaa
atccaatctaaaattgcattgtattttattgtcgttttttaatctgacacaactccccag
tctctccctgtcctttatgactttgacatttttgaagagcacaggttatatattctgcag
aacctccctcagtttgaacatgtctgatgtttccttagggttaggttccggctctgcatt
tgtggcaagaagatcacacaagtgctgtgtatccttctcagtgcctcatatcaggaggca
caagatgtcagttttgcccatgctggtgatgttaattctgatcccttggtaaggtggtat
ctgcctggttctttattgaaaagttaacaatttccctccaatcatttaatagatacatat
tttgaaagtatgtaaatgtttctcattatacatttgtaaccacccaatgggttcatcttg
tttgttgtcaagatagagccaatttatcaagacaagggaattgaaatagagaatgaattt
aatacacataaagctggctaaacagcagacaggagttgtactattactccaatcagcctc
tttgtcaatttggaggctagagtttttcaaggatagtttggtgggcagggggctaaggaa
tgggtactgctgattggctgaggatgcaatcacagaggtgtggaaaacagtcctcatgtg
ctgagtccacttctgggtagggacaacagaggagttactggtctatccagttatagggcc
tccagttgtcagaaatacaaaaacctgaaaagacatctcagaaggccaatcttaggttct
ataatagtgatgttatttacagggaggttacaaatcttgtgacctctggaataatgactg
gtaatcatttaactacacctacatcttggcagaattcaggcccctctcatcctcctaacc
tggtgtcctttcattagttttacaaaggcagtttcattttgctgtcatcatttaaactat
aaactatctacaaaagttagcttggcccactgcaggaatggctaagggagtttgggggtg
aaaggcaagatggagttgtcaggtcagatctccttcaccatcataattttctcactgtta
caatttctgcaaaggcagtttcacattcatccactagtgttagcatttttggtgattctt
acctttgaattattacattagtagtaaccaaagatgattattctaattctgacatgcctt
ctacacattatttagaatctttctgtaagtctgagctttctctccttcatcatttattta
tgtcaatgtggactcataaattcttattttattctatgggttataatgtattactaagcc
tacttactttgttgttcaaattgcccccaatgtggcttctctgtccttttgacatttccc
cattattgagcacttctttgctttctggctcagtaagatgttccaggttcatctagtaca
ttccgcatgccggtgtagaaaccattttttttttctccaggagtccttgttccgtttagt
ggtgaactgtgttttgaaaccaagatctggacactaagtacctattaccattggtttatc
attgcaattttttttttgagacagtgtttcattctgtcacccaggctggagtgcagtggc
atgatcacggctcactgcaacctcaacatcctgggctcaagtgatcctcccacctcagcc
tttagagtagctgggactacaagtgtgtgccactacactcaactaatttttgtatttttt
atagagacggggttttgtcatgttgcccaggttggtctcggactcctgggctcaagcaac
ctacctgccttggcctcccaaagtgctgggattataggcccacttcacccggcctatcat
tgcttttaggccatctcagtggacacaacaaggaaataaatgtatgtgagtgcaatatac
acacgtctcattctatccatctatttgtggctctgtttctctctgtctttctctattttt
atgtatttctattttcttacctctcatattttttatctctctttctatatcttaaaaacc
atgagtttgtactgatgcctctgattccagtttagcactacagggtttattctagccttc
ccagttttcatatccataacttctctatgagaaacagggcttcgtgttattcacactatc
tttacctgttctcagattgaacaagtaaagatactcaaaagaacaattcatattgtagtt
tcagaattgctaatccacactgcagtttaaaaaatttttttaatctacttcttgagtttt
agaatttatcatcttcaagagcaagaattgttatatgttatatgttatattaatacctag
caatggtttctcttgtcatttttaatttctcaattatttcaatgaattaggcttattttc
tgttaattgggacgacatgtatcttcaaagtgagaaaaatcaaaatggtactcaaataag
aaaatggatctatcctaaactaatttagatagtgggagcattggttggtttcttttggaa
acaacttggtttttgttgttgttgttttaagagtttgcgagactgttttcttgttcttca
gagttttaaacctttcaagaaaaaagtctttcttcagagccaagctttacaaaggtccta
aagatttcacctgtctttggtgcagaaacagaggacaatttcccatatgtttatagaatc
ttttcttattacattttttgcagacaggttatgaacgatcctaaaagagagagaaaaaca
tctctagaagtgtatattttgcttatttctccttctctagtttttgtcctgaaatttccc
atgaatggatgggtcagtgaggtgaaaaagatatgaaaagatatgaaaaagaattaactt
agattctaaaagatgtatgacttagaacatctgtacttctattgactgagtaaacttgtt
caccattttctgctggtaggttctacctgtattcactcaaaaccaagatgtatgtgaatt
gttatccagggatgtgtgatatttgattcagaagggacctcactcctcagtaatggattc
tgatatattggctcactttgggtgggatagctgccttaggggcatactcaggctaggcat
tttacaggaatgttgttgaaaccattaagacttgcaaacttaaaaaccatgagcttgtgc
tgatgaattcaacactgaatgtgttgaattcacctttgggtgaattggtggttctttaga
ttcctttaaacttgtagattctgtttttctggtactgaaattaaagggagtgattgggac
cttggcagtagcttcaggattggtggtcctagagacattaagagaagaaagcagaagagg
actcaggccctgatggacgtcctgatgatcaaaagtgagggattagaggcctttgggact
agtatgtgtctaacagaacagtaatagcattgtgtctcatggaggtcctttttttctcac
ttcatttattctcatttaactatattaaattatagttaactaactttattatccattaga
tgaggtgaaacaatcactggcagtagatggaaaggacagaaagttctacaccagtgtagc
tcatgtggaggtcctcttgccacagtggcagtgatgagaccatacacggatacgtgatgc
cgctgctgctcccttgattctgatctggatctggttgcagattcttataggagatctccc
tgcagcccaccctaaagaccccaggccccagctctcccactacccagcagcccaacctct
gtgtgctgcccggagttgggaatggagcatctttgcctcactgtctgaatttgtacaagt
tgtagaactgcagttgctaacttaggttgataaagccttgatttagattagattttgatt
acccggaggactcctcttacctactctcatagcagcagattggccagagtgttggtgatt
tcctttcaggtaggcggtaagaggccagggatgcacattctcatgcctcgattgcttacc
ttgcatgccccagagtcagttccagctgggctttgggacagagcatagggcaggccccac
tgctctggctttatgcaaatggcacatcagaagtacagaaaactgaatttagaaaatgga
ttgagaaacatgaaaaaagtatttggtgagttcagaataaagagatgtgaagtattgatt
tctagttagggagcatttccagaccaaatgcgtaaatccaagggttgcacatcaccaaac
tcccaggataaatcacatgaaaatagctttttttatgtgttagaggagcaattttctgtt
tcttcaccatattgtgcaacttttgctaagtactcagtcacaaagtgacccagaattcaa
tgtttctctgaaaaaagttaaagccaaatgattcatagaaaggtacaactatttaagctt
ttctaattcccatagtgccaacttggcaactagtccatccagaataatgttttttaatac
taggggggaatatcttccaaagaggaactatggggtagaaacaaaacctctaacaggctt
gtaagtcattggtgagaagacaaagatgcaactgggacaatgaaaaagttgctaagtagt
acccagaaaagttaggccaggtgttgtggctcacacctgtaatcccagcactttgggagg
ccgaggcgggcggatcacctgaggttgggaattggagaccagcctgaccagcatggagaa
acctcgtctctactaaaaatacaaaattagccaggtgtgctggtgcgtgcctgtaatccc
agctacttgggacgctgaggcaggagaattgcttgaacccgggaggcggaggttgcagtg
agccaagatcctgccattgcactccagcctgggcaacaagagtgagactccatctcaaaa
aaaaaaaaaaaaagaaaagaagcagaactaggggaagaaaggtcaataccaacaagagat
acaatatttactataaatgcagagaaggcaagagttctttgtaaagctgcaatctcagta
tcccttgaaatgtgaaatactcaaattatcgacatttgccaaatgataacattttttagc
cagtaattcaagtttgctaaggaatcaaccctcagtatgttacttagcttgcccagagtg
attcagaaggcatgtaaaactggagaactctaacaaataaggcagatggtttcatgtttc
cctcttttctggctggagataaccttttcagtttgtgtttgcattgcttactgttaacta
tctccaagtagctgttactggaaggggagctgcatcctatgtggtcagagccacagttga
gtacgtgcagtataatttgttgtgacttctgctcaactattaacttgggcacgtaagcaa
acattcctacattaagcacgatatggatatgttcagtcttctactggttattgtaactga
tatttagatggccttttcccatttctgaattaatgtctttgcctcataggtgaaatagtt
tgctctaatgtagaggaaggcagaaaaggaaaatgaagactgttggattggtatatttgt
tgtacttccaggaatgtataatgtttatactattatcaacacactgtaataaactaatct
tgcagaatgtgtttcatgagcaaagagaaataaattaaatgcagtttttaaaaaaggccc
aaatcagaagcttgagaacatggctcatgatcattggaatcttgtcgaattttagagttc
gaaagcagctgtcctggaccttatatgaataaccaggctgaacgtgtccaaatgttttaa
taaaactggatagtattatttcagcaacgattctagctatgtaaagcagtgcccactgtc
atcatagtactgtccccctgatgttgccattaggctagaaagagtagtttatttatttat
ttttattttttatttttttgagacagagtctcgctctgttgcccaggctggagtgcagtg
gtgtgatctcagctcactgcaacctgcgcctcccgggttcaagtgattttcctgcctcag
cctcccgagtagctgggattacaggcacccaccaccacgcctggctaatttttgtatttt
taatagagatggggtttcgtcacgttggccaggttagcctcaaactcctgacctctcaaa
taatccacccgccttggcctcccaaagtgctgagattacagatgtgagccaccgcaccca
gcctagaaagagtaatttaaaatgctgattgcctgagaatttcatggcttcagttgccac
ctttctataaagatgcttagaagcaactgtgatgtagtggcaattatactcgccaagaaa
ctagaagatatggattggttctggtcatgctgtttactggcagtatgaccttggacaagt
cacgcctctaagtttctttcctcatgcatcaaatgagggtgttggccttcatgtcttcca
gagatttctttcagtactgaaattctgcaactaccatgcctatctctagctctgacctct
cccttagcctcctgccttgcttttccgttgatcccaggatggttatgcctggatgttctt
ctgataacattgaccatcttcctgactatcctgaaggtcatcttcctaccctcctaactc
ctgattccccccaaaagaactttatgctgctctttagcttcattcatttattttatttta
ctttccaatttcctgttcttgtcaattatataattagtattttaagttagaaatcataga
atatttgtcttcttcctatgcataattagtctgttagtgggcactgcttattcttccttt
gcagtaattttcccgtggttttattacctctctcccatgcttagcactaagcccaagcct
ttctctctcttcttttcaattattatgatgtccttatccatctttccactcaactcttat
ccctaccatatgtcagatcctctgttcggtattgggaacaaatgcaaaccacacgtgtag
cttaaggatcttcccacatagtggagagacagagaatcatattcaaacaagggttttggc
tgggcacaggggctcacatctgtaatcccaacactttgggaagctgaggcaaaaggatca
cttgagcccaggcaattgagaccagcctgggcaacagagcgagaccctgtctctactaaa
gaaattttttttttttttttgagacagagtctcactctgtcgcccaggctggagtacagt
ggtgccagctcagctcactgcaacctctgcctgccaggtttaagcgattctcctgcctca
gcctcctgagtagctgggactataggcgtacgccaccacacccagctaatttttgtattt
tcagtagagacagggtttccccatgttgaccaggctggttttgaactcctgacctcaggt
gatccacctgccttggcctcccaaattgctaggattacaggcatgagccaccatgcctgg
cctaaagaaaattttttaaaaacaagtagttttaatatagcttttcacatgaatgatgtt
tgaggtcttggctagggaccctagatagtggaccctgacatgaaggcaatccatttaaaa
gtaagaatttggcaagaataaaaaattacttgctaaggaataaaggaggcaaaattttat
gtaaattcttaaacgatgtagaatcttaaactatgtagaatcacagaattttaaattatt
tctagacagtataagaaattattcattcaatgaataattactgagtactaggataatttg
gtgaccaacacggataggtctctgcttttagagctcatttgaggggccgttaggtagtgg
ggaactaggaacaaacagcaacctcaggaaggtgatggctgccacggtgggaagcacacc
gtggatctagatacctaggggatcacagcaagccttgtggagaaaacgacaccagagttc
aaacttgaaggataattctcattcattcagtctattcattttacaggtaagaattaacta
aagcttagaaaatttgtggtttacatggaacaaattaatggcaagccaatcccttaggtg
gcttgttattcctggatcttgccttgattccacgtttcctgagcgcagtatcttaaaatt
tcatctttcatagaacaaagtaagcgttgagtaaataattactgataacttgcaacctgt
tgacaaggctgacacctatctgaaagtgcaggaagtgcatttgcctttcagtccttagga
atttacagtctacagcagtcattcattttggagttacttgtatttctggtgagttatgtt
tatttttcaaattacagtgagaattcagatctaagaatttcataatgaatctcataaata
gcagacctcaagataattagaaattttacaacgtttaaattccttagatcaattaaaaac
actcttggaataatttatttttaaaatgcatgtaacaatgcataatttactgacaatgcc
ttaagattgtagcatacaaatgaattcagtacattctactataataattcttgtacaaat
gaatgtgataaacatcagttggtccataatatattttagaaaaaaaaggatttttaaaat
aaaatggctctagagtagctttgcttagaactgactccaaatccagatgggttggttgat
tatctcactgggtttatttagatgggtttatttatttaattatatttagattgtaaatta
ccaggatattttagcttttattatcagagaaatgttaagtaggcttatctggatatttgt
tatcatcatttggatttaaatataaatgctttaattttgagtcactagtttttatctaaa
tgctatctataatttacattgcttaaaacacaatagctgataacagaagccatatttttg
atgggccttctaatcaaaaagaaaataatctctaaatacattagtcttttcagaaacaca
gttgaggttgaaagtattttttttttcatttttgtccttgattttttttttttttttttt
gagacggagtcttgctctgtcgcccaggctggcgtgcagtggcacaatctctgctcactg
caagctccgcctcccgggttcacgccattctcctgcctcagcctcccaagtagctgagac
tacaggcgcccgccaccacgcctagctaattttttgtattttaagtagagacggggtttc
accatgttagccaggatggtctcgatctcctgacttcgtgatccgcccacctcggcctcc
caaagtgctgggattacaggcgtgagccaccacacccggcctgtccttgatttttatctg
cctttttttgtctggcagtcaaactttcacagtccctgttaactcctgtttcttcttaac
tttatttcctagcagtaactctgtgcataatccatattgttcagagtttcactaagtaag
atgtaatacagcccactgctgatttactgatgaaagaaaatcacttataagatgaaccct
gctgtaagacagagatgtctcttgttttgttttcagcagaagctgatcctgtctcatttt
ttcctgctacaggttcctcagtggtgtgctgaatattgtctttccatccactaccagcac
gggggcgtgatatgcacacaggtccacaagcagactgtggtccagctcgccctgcgggtg
gcggatgaaatggatgttaacattggtcatgaggttggctacgtgatccctttcgagaac
tgctgtaccaacgaaacaatcctgaggttggtttgtggggttcagtccgctccctgctga
tgattcttggcttaggttctacaattctgaaggagcattattctggcattctacctgtta
agcatctatgctgtgcagtagcaactggtctctgtcatcagccagccagcaacagttgct
ttcccacactggcatcatctgggattccttgtctaaatgtatcccatgactcccattatc
ccctggaaaaagttaacaacttgcttggcccctcagaaccttcaagcgtgtgcttctgga
gctatgcctcatgcagggtccacatcattgcctgtgtgcaagccacatggacacctggag
cacactgtgtgccctgtgctttccacaccctgtgcctgtacacctgcccctccctgtgct
cagcatgtccgggcccggctagttcctcctagtcactcagtatgcagtgtagcagccacc
tactccaggaaggcttccctgcccctccagtaatacacattagaaaaccctctgtggggc
ttctggaaaacttggtgtcagcctgcatcatagcagcttcgacagtgtttctcaaactgt
gctttgcagagtcttctatgttccaaggagacttctctgtggctaccgcaagttgtggta
tctcttctgtgcttagcttcattatgagatttcctttgaagaaggatttccaagagcttg
aaagaagaaaaaaaaggaaaaagaaactggaaaaatcactgctctgggctagtgcttctc
aagcacctttatattacagccatcatagaaagtgatagtatccatacagtaccgcaagga
aatggtcacagctgcctggagccagagttgaccatcccacgggcttcagctgccccgggc
actgcccgaccactccaagagccaagtagctaagtatctcggggtcagtatttctgcacc
tctctaacccatttgtgtggcatacagtgtgccacgcacagcattggggaagctctgctt
ttctgtaacagggcagggatggtttttcacgtgctcatatccctagtgtctcatgtgctc
atccccaggaggatgttcggtaaactggatagtggaagggattttgccctgtcccagcta
gcactgcactctggtgcggttcttatctccattcagaaaacccatggggctgggcacagt
ggctaatgcccataatcccagcactttgggagggcgaggcaggaggattgcttgagctct
ggagtttgagaccagactaggcaacacagtgagatctcatctctacaaaaaatacaaaaa
ttagtgagcgtgatggtgcatgcctatagtcccagctactcaggaggctgaagcggaaag
atcacttgagtccaggaaatcgaggctgcagtgagctgtgatcgcgccactgcactcctg
cctgggtgacagagtgagaccctgtcccagaaaaaaagaaagcccatggggctcattcgg
tttgtactaagctactttccctcaaacgtttatcttcaaaagtagaagacagtcttcagg
ctagtgtcaaatcataggggaaagtctttagaccatcagcactctgacttgaacttcttg
aagatatattaccttctgttattataacaattatgtccctgagtcattaaattactatgt
atttataaattgctgattgtgtaaattgtacgtgagtggtacaaaagaaacataaaaacc
tctctggttcttaggagctcacaaactagttaaagagctggacaggacaagacataggac
cctgaaagggtgaaggatccctaagcagatttgtggttggttggttggtttgacatttta
aagtagccctttgaattatgtttttaattaaatgatggctctgactaggttctgaagtta
atattatatctttaataccatctagactttgaaaaccctttaaaaggattctttaatgta
gtcatttttaaaatgagatattataagagctttgtcatgatatggaatcagatatttctt
tttctttcttttttttttttttttttttttttttttttttttttttgagacagagtccca
ctctgtctcccaggctggagtgaagtggcacgatctcagctcacttcaacctccatcttc
cgggttcaagcgattatcgtgcctcagcctcctaagtagctgggactacaggcatgcacc
atcacacttggctaactttttgtatttttagtagagacggggtttcgccatgttgcctgg
gctggtctcaaactccttagctgaggcagtttgctggcctcggcctttgaaagtgctggt
attacaggcgtgagctaccgcacccagcctaagatacttcttaatatggaaagccacaaa
gacaaataatggtggggaaatctaataatactgttagacacgcctcaccttttaaacatc
tatcacatgttaggcttaggattgttttatggtaaaaacccaagcattcaattctgacac
ccaaaggaaatactatatattaaagtatgtattagtttcaatctgtgtatggcattcctt
tcttaacagggacagttgcttcaggtgtggtgggctgaggtacaaaggcacccatggaga
caggtggagagtagcttcctgctttgacaggttttgcaggttgtttctttctgcccttgc
tgggctgccttattcttcattgctttcatatcttcacttcacagttactcttgcttctga
acattgtactttcttttccactgtgacatgcccccagaaccagcgcagagtcagaagata
ctctgatgcattgtggtaaacagtgtttgagtcacaggaaagaggccagagctattgaaa
agacccctatgataaaataaagcaacacctgttttcttcctggtattccatgctctggag
aggaggcaacatggctgtcaaagggtgtctccaccacttactcacttgtaaccttataga
agtcacctaacctctttgacctttaagttgcctcatctgaaaaatgtggacgattaatat
acttgctctgagggttgttgtgaggactattaaatttatgtaactgatgcatggtgtatg
tatgtggtagctatgtttataattatatttttataattatgattagaacaagattgattt
tcctgaagaggtatgctagccataattttgaataagctcagattgaatagctatttaaat
cagaggatttaacattgatcattgattggccgggcacggtggctcacgcctgtaatccca
gcactttgggaagccaaggcgggcagatcccaaggtcaggagatcgggaccatcctggct
aacatggtgaaaccccgtctctactaaaaatacaaaaaaaattagctgggagtggtggca
ggtgcctatagtcccagctgctcaggaggctgaggcaggagaatggcgtgaacccaggag
gcagagcttgcagtgagccgagatcatgccactgcactccagactgggcaacagagtgag
actccatctcaaaaaaaaaaaaaaattgatcattgattatagaaggcagtagtctatatt
tgatactgtctttttcatttttttggtagccccttagtatctatcaaacacatcataggc
aattagtaaactgtctttaagcctactactattttttggatgctatatgtaacaactttg
ttcttctttaagcttttctctggccttttttgaaacagtgaatacctgaatattatatac
ctaaaatagtctttaggaactacatatcaagatatctcatagaagtgactcatagtgtca
aatggtggtcttttctgtttttagaactggaaaattctcaaattttcattaaggttaaac
tcaattatataattttataaaatataaatattaataaaactttattttattatagtctta
gcttttagaaatttagccttaatttaaagatataaactgcatttcctgaaaccttggtag
tgtatctattttttttacgtacttattagttaacagcactttttaaagtatcatacacac
aatatctcattaccataaagttcagaaacatatctttgtgttatatagaaaaaaagtagt
ttttttttttgctttgttttgagttggagccttgctcacattgcacagactgggatgcag
ttgtgggatcatagctcactgtaatgtgggactcctcctgggctggagtgatctcccacc
tcagcctcccaagtaggtgggactgcagaaaaatgtgggtttgtatagtaagttttagga
ttgagccttcacaattcccttatataatcatctgtaaggctaggccttgctggatgagtc
tgctggagtttttaataagttagcatcttctcttttttttaattaagcctagatgtattt
acataacacataaacctcctcaatcttatggggcagcattacttcctataagatcagtgc
ttaggtgagttttgctgaaaaggaaacagagataacattagaaattaaatctctaattag
cctcagcaaaaaaaaaaaaattgaaaactagatttcaatgcatctgttggcatcttgcac
aaagtataatactatagtattcaagatgctttattttctaagtttgaggaaaggaatcat
caatttatcactgctcatttgaaagacacaggatgagaacctgtatgaaaagaaaggcag
agggcatacactttgatctcataaagatccagagaggaagaacatggacttttatcacca
aaactacaaggccaaggaagcaatcgttataatttgacagtgacaacagatagaacaact
atctgggtttaaatcttgactctctacctggctttgtgaccttgggcagggtactgaatt
tttctgaccttcagttttctcatttataaatgagtcatagtaatgggatagcaatatcta
ctttgaagatttattctgaagattaaatgagaaacatatacaccagcttagtgactggct
cacactaggtgcttaatagatgtttgtttacttcctttttttttttttccttgaaagagg
ttaattgaggactgtgtcaagatccccaagactacccccgggttcagtgatttgctagaa
aggttcatgggattcagcatattatttacatataactaaggtttattgcattgaaaagat
acaaagcaacatcagcaaagggaaatagtggatgggacgaagtttacaggaacccaggcg
caagctcacgagctctcgcccagtgaagtcacaaaccgtgcacttcattcacagctcgtg
aaatggtgccctaccagggaaactcaggctcagtgcccagggtttttattgagggctggc
cgtagaggcaccctctgcctagtatgtttcaaaattccagactcccagaaggaaagcaca
tgtgcagcgtaaaacatattgcctgtacaaatggttcaggcacagcaaactactcttttc
tgggggagtctcgctctgtcgcccaggctggagtgccctggcgcaatctcggctcactgc
aagctccgcctctccagttcacgccattctcctgcctcagcctcccgggtagctggtact
acaggcgcccgccactactcccggctaattttttgtatttttagtagagacggggtttca
ccgcgttagccaggatggtctcgatatcctgaccttgtgatccgcctgcctcggcctccc
aaagtgctgggattacaggcggggcaaactactctttatcagttctgggaatggtgagga
ccctccccaaatctaagttcccaaatgctagccaagggctaaccttgcaggcaggcctgt
cgaaggatagcaatctcagaattgccatgtacaagaataaataaaagtaaataccttaaa
tgggtaaaaaacatatgggattggggccgggcgcggtggctcacgcctgtaatcccagca
ctttgggaggccaaggtggctggatcacaaggtcaggagatcgagaccatcctggctaac
acggtgaaatcttgtctctactaaaaatacaaaaaattagccaggcgtggtggcgggcgc
ctgtagtcccagctactctggaggctgaggcagaatggcgtgaacccgggaggcggagct
tgcagtgagccgagattgcgccactgcactccagcctgggcgacagagcgagactctatc
tcaaaaaaaaaaaaaaaaaaaaatgggattggtttcttcaagcagtaatacaggtaaata
tgtaaatagtgtcagaaagttattttcattaagcttagtgactaataggtggttatttta
attttaaaaaatcatcccaagaagtatgggaaaagcccattaaaatcactaatgacctct
ccccactccaggaattctagccagttttcatgctgcccttaaataggtggttacttttta
gatccttctgtttgcttattatttggatgacatcttaatgatatcatctctcacagtgaa
tcaccaataatagtgtctgtcctaacagtgggctagcaggaccatgagcctgagccagga
tggttattcttgtatcctttccttgaaaagtgtataattttactcaaaattctttcattg
atgaattcgagaggaaaaattgaccagggtgttttatgatactactttttatgtataaag
ctcagaacaaaagttagatgcaggcttttattaatatttgtaataaacatttaggcagag
gtctttaacttagggttcagaatggtctttgtagggggcagtccatgaacatatacaaac
tgggtataaatcttgtttatctgtgtttttttgtgctataattctgtagattgtatcaac
ttaaaggaattttggccccagtaaaaatttagagttactgatttagagaaatgaatatag
gaaaggcatttttcttgttaggaagttttttgcatgagttagcataagaatattctaact
ttaatgtttcttctttataggtattgtactgatgatatgctgcaaagagaaatgatgtcc
aatccttttttgggtagctatggggtcatcatcttagatgatattcatgaaagaagcatt
gcaactgatgtgttacttggacttcttaaagatgttttactagcaagaccagaactgaag
ctcataattaactcctcacctcacctgatcagcaaactcaattcttattatggaaacgtg
cctgtcatagaagtgaaaaataaacaccctgtggaggttgtgtaccttagtgaggctcaa
aaggattcttttgagtctattttacgccttatctttgaaattcaccactcgggtgagaaa
ggtgacattgtagtctttctggcctgtgaacaagtaagtaagtgatactctaaccttaca
gtaataaggtatttcatttgggaagcttttaataactaacatacaggtttcagtttgcta
attaactgtttaaatatttggtttcatcacacctcattaaataaaacctgtgctgaaagg
agaacaggaagtgtttctaaaatcacatgcagttctgaaaacaaaatatgggtgaggagt
ctctagacatgatctccagagccaacttccctccagcaggctcaggccagagagtggctg
ccccaaaggcacagctggctctatttatgcttgctgtgaattgtctcttggtacagtagg
tgcatgccgactcccctgacattctccactgcctccctgtgagcaggtgtgtttgttgga
gatcaggactattacctaagcactcaccatagagttaagtaacacaacatttcccacaag
cagtcctgtgatagtcagtggagtatgggcagaaaatatagcccacccgaaaaggtcatc
tccctggactggggctccattcttaaaagattaaaaaaaaaaaaaaaaaacaaacaaaca
aacaaaaaaaaaaacctttaactcagatttctttaaaacatctctttaaaagaatgactg
gaaatgtgcaatcaagcatcatttccattctgttactgcttttagacagccaaggtacca
tttggggttgcattttttttttaaattgcagctacactggccctatttctttccccacta
ctctgttggctgaatctaaaagcctccaggatctccagaattagacctctcttcatggag
actaattgcctggccttttttccctgtcttctcccacagagaggagaagcatgagttttt
agaccatgacccatatatgtagtggttctactcattaaacagaaaccaaaaaggaaatta
tttgatgtaggctgagccacagctgaacagataagtggctcagctgtctgtcagagcctt
ttcttgaacatccacatatttcagaaacactttcagaagtatttattctattttatactc
aaagcataaaggatgacagctccttctggctttgggaactttagttttcttaaatgtatc
tgtttctagaacctcaatatgactgcatatttatcattttttgtatgtatatgatataca
ttctcttgaatagcaaatctgcctattacagtgatttattctgttatcatctcatcctgc
atgattcaagatattcaagaaagtcctgaggaaaataataaaatgattacggagacatag
gatttatgaaaacagttggaggttctcagtgtaaacagatgaagcctaaggaagggaaga
atggcaaatctaatatatttgagagtcagaattgccaggtgaaaaacaggacgtaggccg
ggcactgtggctcacacctgtaatgacagcactttgggaggctgaggcgggaggatcacg
tgaggccaggaggttgagaccagccttgacaacatagcaggaccctatctcaacaaaaaa
attaaaaaattagccaggcatggtggctcaggcctgtagtcccacctactcaggaagctg
aggtgggaggattgcttgaactaaggagtttgaggctgcagtgagctatgattgcaccac
tgcactccagcctgggtgacagagcaagaccctgtctctagaaaaaaaaaaaaaatgaaa
aattaaaaaaaaaaaaccaggatatacatttctgcaagaaaaaaatgcaattaagactga
taggatgggtgtaatccttcaagtcagggtaagcaaaaattcctaaatggatttggaaat
ggattttggatcttggaaaataaagctcataacagaactgaggtgcagatggtcttagag
tacatgattcttataagtttaatataaactataattaattgtagagtgacttttgaactg
tcaactttagaacatgcatcattatccaggctggtagtagaaactgtaaatgccacagga
cttggagaggtatgtaatttcccctgaaggcaggctggaaaggcattcctattaagaaac
catcagtcttgcagtcttaaagtgagagtgccatgaaagctaccagaggattttgtaatt
ctgagcctctgtgacccaggcggagcactggaccctctaaaggtgagctcctcattgttc
aggggctcaacagccgacctgccctgtgggtggggcagcaagccagccactgacattggg
ctggcttcagcagactttacctgggcaccaggtttctttctcctgcttcagccttggatt
ccacaggtgttatctggttttccttaccccatctactgcctaacaagcagaacaccattc
agtatactgatggacttttcttttttactatttttgtcaggatccctcattaagattctc
atctcttatggattgggatttgtgtcttggaaagatttgtcttgcaccgaaatcagtgct
aacagctattgatcatttccccccatgctatttgatgctttcttgatttctatataaagc
tttaaaacctaccgtagcacttaaatatcatgtgaaaacaaactcaaccagtctaataca
aatgtattaattgtcatttaaaatttgtatttatttacttagagacaggacctcactatg
ttgcctaggctggagtgcagtggtgtgatcttggctcagtgtgacctcgaactcctgggc
tcaagccatctacctcttcagccttcaaagtagctgggattacaggtgtgcaccagtatg
cccagctagtttttgttttttgttttttttttggtagagacggggtctaactatgttgcc
caggctggtcttgaactcctggcctcaagcagttctcctgtcttggcctcccaaagtgct
gggattataggcatgagccactgcacccagccctgccattttttatattaagaagtatgt
tttaaattacagaaatattctcaaacattttggtgaaacggcagtgcatttgccttaggt
gtgtcacattttctccagccacttgcctagcaccacacctgctgtgaattaatctctgtg
attcacaggctgccctgtgtcttggcacttaattgagacttagagccctgaatgtttagc
gtgttgtttcctatcacctagctgtcttttaaccggaagacaaaatatgaaataagcaga
aaacatacattgagatttacgataatatgtagccagattactgtacagtaataaactatc
acaaaggtgtttttaggttggaggttttcctgggaaatgttttatgcagttgtggatctt
ctttcatttttggtgagctagatgtctgctagatatcgtccttcagtgggtgttgctgtt
ttccgtaactgtgcaggtagttataggaaagttatgcgtatgtaaataaaccacatacat
tgaataagaatcaaggaaatgaataaacaaaatgtctgaagtaccagatgcacatttttt
aaagcttttctgccccaaattctgcagattatggccttaaagccctgtatcagctgtgct
tgaggagcctaaactatttatctatttctgttttgctctgctttttcccttctgaagatt
ttaaaaattcttttttattgccatttggaacaaaattcaacattagaaccaacttacaag
acagccaaaatagctcagtgagagagcattagaccgaagaattcacctatgactaaaaag
ttttagcagctagaaccaaataaagaattagtggccataattatttttcccacatcttct
aggagaataaaagtaaatatttcagtgcaataaaaagtttatcttgggccaggtgcggtg
gcttacgcctgtaatcccagcactttgggaggccaaggcaggcagatcatgaggtcagga
gatcgagaccatcctggctaacacggtgaagccccgtctctactaaaaatacaaaaaaaa
ttagccggccatggtggtgggcacctgtagtcccagctactcgggaggctgaggcaggag
aatggcatgaacctgagaggcagagcttgcagtgagctgagatcgggccactgcactcca
gcctgggcaacagagcgagactccatctcaaaaaaaaaaaaaaaaaacagtttatcttga
taggaaattgctcatgaatgggctgctggaatcaaatacccctttccaaatccaggttag
ctgttaagttgcaccagtgagaagcttgcttgatggactcatctgggaggaatgaatgcg
tgtcctcctaaggccaagcagcagccaggttcaggggatgcagctcagctcaagtactca
ttcttttccttttaatttcttttttttttttttttgagacggagtctcactctgttgcca
ggctggagtgcagtggcacgatctcggctcgctgcaacctctgtctcccgggttcaagtg
attctcctgcctcagccttgtgagtagctgggactacagacgcatgccatcatgcccagc
taatttttgtatttttagtagacagggtttcaccatgttggccaggatggtcccaatctc
ttgacttcatgatccgcccgcctcagcctcccaaagtgctgggattacaggcgtgagcca
ccactcctggccttccttttaatttctaaacaatccttccttaatatgtggagtaaaatg
aagtaatcagaattataagaatggagaaaacgttttgttctcattattccaattggcaag
ttttcactcattaggatcaacagccatgctgtttgcttggtaaaaaatctgccccaagta
attcaattatatgtggaaaaaggaagtgcaagcaagggaccgtacctgtgtaccagctga
tgtgggaccccctggagcggcctctgcccagcttcctgggagccacttagcagaccagga
aacgagcacagctcacctagttctcagtgacctgtgataccttgctatttttctagatgg
atctgtcttcctacaaaacccttgagttaattcaatcccattctacaaatggtatggaaa
ggaaagagacataagctagagacctagagaatggaattgagctgtaaaaactatggcagt
tgtgggaagtcatcttttttacttagatttttagtgaaatctaacaaaattaaatgggaa
aacaatataaattatatttaacttccccaaagacgttttctcatttaggtgcatctttac
ttatttaaagatacatgtaggcagcaacacagggatttctttccctgtatctgttacgta
gtattgcctaaaattttttgtaattcagacatttttttaatagtgatgttgtttgcattg
tattttattttcatgggtttttttttctttaggatattgagaaagtctgtgaaactgtct
atcaaggatctaacctaaacccagatcttggagaactggtggttgttcctttgtatccaa
aagagaaatgttcattgttcaagccactcgatgaaacagaaaaaagatgccaagtttatc
aaagaagagtggtgttaactactagctctggagagtttttgatctggagcaactcagtca
gatttgttatcgatgtgggtgtggaaagaagaaaggtaattattattgagtaggctaaac
agactgctgatcgttgtcaagcactagtttctcagtttcctaccattttactgatcagga
agtgaggatgaactatgtgacctggggattcgttgaatttggtcatgagtgcaaagaaga
attattgcagccagtaacaaaagtcttgattccattagcatgttggaggtttggaaatga
attaaattgattgagctgccaaaggagaaagttttgagggaagactcaactactagagca
taaaggtgatagtcatctttaatagtattttttctttagctaaggtactagcaaagcaaa
ttgtttgactcttaaactgatctcttcttatgaacaatttactggatttttttgatagcc
cctttatcagagtaattagtatcttaccccagagaacttactagaaacttgtttcaagta
tactgactttaattttagcaaattttggcttataattgacgataaaattttcatcctaat
cattacaaaatattctttattacttttaaattaaaaattagaaaaaatgaaaacaaggta
tctcaaactctgaaagacactgagacttcagaaaatcctaacatttgagatctcaaacga
aactaacaaatattgactaatttaccattactaggtgccgagatgttttatccctccagg
agactatgagcctcctaaatatccctgacttattatgacagagcaattccaacagtcatg
aaggttccctggaaatcacttagagttgatcttgattgaattagtccagccttcagagaa
accagggctgtcacttgcccccgtgaaccacctgtaaggaaaatcattgttagtgccata
cgcagtttctgtattagctgttatgattggaactctcagtatgtgttgtaaaggtgagac
caccaagatcctggttgatttgaacaaaactataaagaaacatggcactatcaggtgaga
accctttctctgtgtgacatatgagcatatgttatcattcaccagtacagtgctttgaga
agtgacagtgctagtatttcagcagatgacacaaaggtctcatagttattgaagccacaa
tgaaagcagacaacctttaaatccatttatcaaagcacttgcagtttccatctcaaggca
agtgaaacaataataaatatcgtgcaaagaaaatgagtctgtggcagtgcatttcatgga
gtaaagtactgcgcagcatattctcttcaggatcagtgagcctactgaatcatgacttat
ctgacgctaatgatgctgtctttccatttaaaggtgtacaacccgagaataagagcaaac
tcgctcgtcatgcagcccatcagccagagccaggcagagatacgcaagcagattcttggc
tcatcttcttcaggtagtgctgtggacacaaatactaaatgttgtcaattcttgtatgca
ggcaacccagaaatattaaagccatttttcttggtgtcttttaggaaaatttttctgcct
gtacactgaagaatttgcctccaaagacatgacgccactgaagccagcagaaatgcagga
agccaacctaacaagcatggtgctttttatgaagaggatagacattgcgggcctaggcca
ctgtgacttcatgaacagaccaggtagccttatgctcccatgtcagccaggcattaggct
gagattcaccttctcctgcccattctctgtcctgagttcacatgatgcgcagcaatgcac
acaagcatggagggggcgttggtttggactgaagcattttcctgctagaggtaaacattc
tctgaaggtaatttttaaaaccccacaaacctctaggaaataactgttctgacacgagaa
atgtgtctgctgttggacactgcagcacaggggaactgggcttaaggagctgggtaatgt
ggagtatggaagcgtaagggtgaatcagcagaaagaagaattctcagcagcttgaattgt
ccttttttcttttctttttttttttttttttttttgagacagggtcttgctctgttgctc
aaactggagtacagtggcgtgatcatagctcactgcaacctccacctcacaggctcaagt
gatcctcccaccacagcttcccaaatagctgggaccacaggtgcaagccaccacacttat
taatgtagatttcctttgtagatgtagatttcttttacaaagtgacagcttttcagagct
agtcctatgtctgcagtttctcagaataaccagctcaaaatatgccagagaagtatattt
tggggtggcatattctagtctcctccagtcatattttggggtggtgtgtcctgagcccca
acaagataggtttcatttttgaaaattgctcttccagtcccactgttcatctcataagcc
caggaatcaccacctgttgatttcctaggcatcttcttgctcagggtagtagatgtttgg
tggactagaaatgcagggagaagaaaaggaaggcttggtgatgtcaaggatttttaaaag
caaactatctcactgtgttctctcaatagtcaccctctgtgctgctcattccatgaggct
taaagctgataactgggggacaaaagggttagggtaacaatttatttttgtctcctgaca
atacacacataacttttctgctgtgcttggggaaaatataactgtggattaattctgact
cattgttttggaagcaaaaaaagaaaaagatgctcgcagctgctgcatttaattcaactt
ataattgaaatatgcaaatccagcaaactagttacccttttcaggatgcatgaaccatgt
gaaaatgaatttggcataactaggctacaggctgttaattgaattcccctgatctggacc
tctttttaaaaaatcagttgtatttttcttccttggctgcctgacaattgacctccatcc
tgaatgacacagtcactgtccattggggtaggaggcctcaggaccagctgaccacttcag
tggaaacagatggcctgagactgccgctaccctgggaaggcagtggtacctagatagaaa
tttggagaaaaactagccaaaaggtaccagactacaccagaggtcatctttgtattcaga
ggcagaactcattttggtagtagccagatgactggctttggtatgatctatgattctttg
gattatgaaaagaaaagtgaacccaaacacaaacaggcatggcacgttagataaggcaac
gcctcatgaaaacaggggaaaatgcaggaagaaaataaagttgctgggcacagtggctca
cgcctctaatcccagcattttgggaggccgaggtgggtggatcacctcaggtcaggagtt
caagaccagcctgaccaacgtggtgaaatctcgtctctactaaaaacaaaattagccggg
catggtagtgcatgcctgtaatcccagctacttgggaggctgaggcaggagaatcacttg
aactcaggaggtggaggttgcggtgaaccaagattgcgccattgcactgcagcctgggca
acaagagcaaaactctgtctcaaaaaaaaaaaaaaaaaaaagaaagaaagaaaagaaagt
caaaggctgcagaggccagggatggctctggtgaaaagaggaattaaagattctgcaggg
ctgggcatggtggctcacacctgtaatcctggcaccttgggaggctgaggtgggagaact
gcttgagggccaggaattcaagaccagcctgggcaatataacaagaccccatctctacaa
attttttttttttttttttttaatgagccaggtgtggtggcatacgcctgtagtactagc
tgtttgggaagctgagtcaggaggatcacttgagtccagggttcaaggttgcagtgagct
atgatcgtgctactgtacttcagacagggtgacagagcaagaccctggttcaaaagagaa
acaaaagattctacagtggtgtcatctgttgtgatggtgcagatctttcaccagaggatt
cctaaaccaattcatcaagaccttctggaatagtatttaccacactaaaagcccagtttg
taagaatactagagaagtatatgcgcttgtttgtaaatcacttggaaactcaagatttgg
ctttggaatttacaaaatgatctttaaatgttaacgtaacatttactatactatatataa
catttacatgtactaagaggagaatgggaggaagcaggctgccaacggccctcacatgtg
gccctccccatagctctgccgcagtgcctgacacctaccggcaggactggcactgcccaa
acagcccagagagtcgagcaaatattctagcatgactgtcaggaggccacagcctaggtt
tttaagttaatgaaggttacactattatctgtttaaaggctacacaaaagttactactat
actcagatgagggggtgtgaaaaagagacgcaaacatgccaaaacaactttccagggcca
gtgtgtgaggatcttggaaacaataaagtaaataatgttacagaaagtgaaaacaaaatc
caggagaggttttaaagggcccagaatggaagtacttttggctcctgaagccctttaggc
tcttgtgggcctgggaactatatggcttatcatttaagttgatatgtttttgcgtgcaac
agtgcaggcggaaagatggctgtggctcagcaggagtgacccctccctgctaacaaaaca
aaacaaaacagcaatttaacttaatggaacctgtttattttgcgatgaattcagacaaac
tgaccatgtccctgtgaacttcatgggacaggggcatgaatgctattaatgattaagctg
ggatgaaaggtggaaacagatactgccctgggtaaactggggtagatggtccccatattg
aggggactatgccaaaaggcacaggctcttgggccaggctgccagggctccaagcctggc
cccatcatttgctagtggggtattattcagtaaattaggactctcattgcttcacttcat
ttatctgaatatgaggataatcaaagcaattggttcatagagttattaagataaattagt
taacatatgcatgccccttagaaaagtgactggtgtatagtaaatgctatagcacagtca
tcgtctgagtgactcctacctgagctctgcaccacaggggccctgagctgcagagggtcc
tagaaagagcagttttaatgggtgtgagaagcagataatgaccctcagttattaggagac
atcaccagattgcctctgagatgggccggagccaggaagagccatggcagataacagcaa
cagcactggacttgggagtccagcatcagctgtgctggcagagcatgccaggtgccaggt
tcaacactgccggtggaaggcccaagttcaaaacctcactttacatatgacaaaacagct
gggtggccatgtggctttggcaagccacttgtctttttctcatctgtaaaattagggtag
agtgtctgccctcttgtatcctggggttatttagaggtacaaatgagatgtttatgcaaa
attgccatgtacagtgtaaaggagtaggagttaggcaaatgccaggttttgggaacatgt
ccctgtgaaattaagtgaagcagaagcctttcctccctgtcctcttcagagccaactctt
aatgctattccccagaggccctagacattgtagagtcttagggtctacaccatctcttca
ttcttcagtttctccccctgtggactcttttacacaatgcccaagtcccaaccctaaaat
aaatcagaaacagaagcttcatttgctccttcagccctcctaagtgataactgcattttt
ctctgtccatttatgtaaatgtgtatatacattaatgcaggggtccccaacccctaggca
gtgatgggtaccagttcgtggcctgttaggaactgggccggacagcaggaggtgagtggg
gggcaagcgagcattactgcctgagctccacctcctgtcagatcagtggcagcactggat
tctcgtaggagctcgaaccctattatgaactgcacatgccagggatctaggctgcccgct
ccttatgagaatctaatgcctgatgatctgtcactgtctcccatcacccccagatgggac
cgtctagttacaggaaaacaagctcagggctcccactgattctacactatgatgagttgt
ataattatttcattatatattacaatgtaataataataaaaataaagtgcacatgtaacg
agcttgaatcatctcacaaccatcctctccaccctctggtctgtggaaaaattgtcttcc
atgaagtcggtccctggtgccaaaaagtttggggacctctgcattaatgcatgtacctgg
cacacagtaggtactatgtgagtatagctctttttgttcttccctatgctacgtccctac
catttggaagttccagtggcactctggaagcactctgttatagaatgcattatgttgcag
tggatatattaaattcttctgaatgcaagcactagtaatccagctcaaactagcataagg
aaaaagtgaattatgataagggaactgaggtatcttaagaaatccaaaacaagtttttta
gtttctcatccctgtatctctaggttcccctccctccctcccttccatggtatggaactg
gcagtcccagaacaacctagaaaaatcaggaagaaaaatgcatgggttttaaaatgacca
tacaatgggtgttttctatatgagtagttagctggcattatgcaaatgtgtagagtctcc
ccctgtggactcttttacacaatgcccaagtcccaaccctaaaataaatcagaaacagaa
acttcatttgctccttcagccctcctaagtgataactgcatttctctctgtccattgata
taaatgtgtatatacattaatgcaggggtctccaacccccaggccgcgatgggtactagt
taatgacccgttaggaactgggcagagtcttagctgctctctgccctaagctttatgatt
tactatgtcagctcctggaaactcccttggtctaaagtcgaaaacgcccaagaaagggag
ccattgattctatttgagaagctgcccaccctgaaccagtcccctgtgactggggttagt
agtgataatgtggtgttgtcacgtggcacaaaatcctgtcctataagtatggaagtgaag
gtacagttcctataaaaggggacaatttggaggtaaaagtgcatttccagtagagcagga
ttcttgatttacgtgtgcatctccatatataaatgagaccatccatgctagaagggccaa
gagtgaggctgtcccagatgtgtgcctgccccagagccttgccagtgccaatagcacaag
atactcaaaacagactgagagcaaataataatttgagcctcacccttatgaggaaatcat
gaaccaacaccaaacataaagtcctttaactactcatatagaaaacacccactgtatggt
cattttaaaacccatgcattttttttcctgatttttctaggttgttctggggctgccagt
tccatactatctaactacagtgccaactcttgtttaaagatagttctctataatggtatg
agggtggggagagtcttcagctagtcaccactacaaaaacctggggccagcttcctggct
gtaagaacagttactgggagtggagaccgttggtaatttgtgaagtggcagaactttccc
aatgcccttacgcttgaggaatactgactagacaggtgccctctagaaggccgatagtct
tccccagaacatgagcaaaggcagtcacgtgtgggagacaaattcagcttccttccccac
ttagtcctttctgaggcctgggcggtgggagtgatgtgacatgcagggagagtcgagagg
atcaggaggtgcctgtggctgtcaaaggtctgcgtgtgtttccttccatgtcacgggcag
gagcagagctggcgtgtgagaggtcttcaggcacagctaagctcggaggagctggcctcc
gcctgcctcacggtgcgggtggcactgggagggcagtggggatactgccattacccgaga
gccctgcccagggcaaggctggacagaaggatcttggctcccgccagtgggcagggagtt
gaaaatgcttttcttcagtttaccatggaggccactctatctctaacatcctttccaact
ctaatgactcaaatccagccttacttctctgctcttattgggaagaaagggggttaagga
gtgtggtggaaggagagggaatggccctggctttggggactggttaccaggagaccccct
gccctatcctcgtgaaaatacatgtccactttagacaagagaaggcatgatgttctctct
cctatgcatattcccaggaataattgcagactaaaacttttacctgtaggaaagtacata
taaatatgttggcatacatttgcataatgtcagctaccttgagaggaaattcagtgtttc
tgagccatttttgccagattaggcagaaagtaggccaaagattgttataacaaaagagac
ctggctggaggaagcctcctgagcacctgagtagacagacttcctgtgagggtttgggag
ccaaccgaggcttcctaccatctgacatctataagaacactataagaacatgggaaacat
gccgcgtggggctgtcagctctggaactgccgtggccttggactccacttggcctgtgct
cagcttggagttagcgctgcatcggctcctcctctgctggttgcagtttaatgacctctt
tgtaactaggttttctactgatgccaaggaaggaaaatgcaggcacatattggagcttgg
catttggggttccacagaaaacaggcacacagaacagtgaagaaatactgtaatgatagc
ccttcacattactttgagtgatggtagtggaggaggagtgtgaccttgcagtgagctatt
ccacagggagtacagctgccgctggcaagcgagcttaataaagatgatgtttggttcatc
tcaaaattgccttcagaataaagcagtctgattttgcactgccagaacaaagaggcctga
cactaaaacacttccattccatttgttagcgttacttactatggattatacttaagcagc
actgccctaaagaacccccatataaactcttctgctttttagctaagcaagtttatgggc
cacactggggagataaaatgcagaatataatattagcaaatcctatttagttatttatta
atgttcttcacctgtgtaatctgcattcattaactcattctttctaatataataaaaccc
caagaacatcctctccttttctgttgtaggaccaggagcagaatcatgaagtcatttatg
ttactaaccctgtgtgcggccaactcaactccagggtgtaaaaatgaatagtaggtgccc
tttggggacagagcctggctgtcaagccagatgcttaaagggaccattgccaaagatcct
gtaacttataatgcagcagctttgctgatttatagaaactggtttctgaaaagctttcag
tagttaagtttgtactccagccccttcctgctctgtttaagatgcttatttctgatgctg
cttcttgtaccttctccagcagatcggctgttacttttcatgtcatgcctcactgataga
actcttgaactttttttctgaatagcccatctgtttatttcccatgattgtgatttctca
aggtcatggttagtccaaaggtccccaagaatgaacaagtaagacggtaatgctgtatgt
caggacccaggcaggacaggaatatctctgagaagccataagcttctgctcagttttaaa
tcttgatgggaaaacattcagaatagggaaattcaacatatttgccccaaggtaaggatg
aaagccttgcttcagtactccagcggatgtctgggttccctgcagatttcccttgggtgg
tttggcactgccccctcactcctagtagcagatcttttgcctgtggtgggcgcgtcaggc
tgaagttatatctggtgctggctccgctgtcctccagcaggactggaggtgtggtaggct
gcatcgcagcttccctgagtcatttcccagcctacagtagtggcttctaatgccttccag
ttgtcctgacaggaatggaggaattttatcaaatcgaagtttgtgagtaggttttttttt
ttttgagacggagtctcgctctgtcgcccaggctggagtgcagtggtgccatctcggctc
actacaagctccacttcctgggttcacgccattctcctgcctcaacctcccgagtagctg
ggaccacaggcgcctgccaccacgcccggctaattttttgtatttttttagttgagacgg
ggtttcaccgtgttagccaggatggtctcaatctcctgacctggtgatcctcccgcctcg
gcctcccaaagtgaggtttttgagctactcagtttgcctgaaatttagacatagagctta
atgatcaaagtttagacagcacataagaaaatttttaccatatgttactttgaactccca
ggagcagacaggttcaagcgcttcttagggccccagagtcttcagcccctgcccaccttg
cacttactggaactaaaacaaaaccaacctagtggctcataaatcctgcagttttggggt
ataacaatacagcagctttctattatgggatttgcttcattgtgtgacctgtattgctat
accaggaaccagaagggtggacaaaacacatgtatttatttaataaatattaggttggtg
caaaaataattgtggtttttgccattgaaagtaatggcaaaaaccgcaattacttttgca
ccaatctatatatagccttattccacaaagagaatatatttctttaaataaatggatttt
taaaaactttggtaaagactgagcatatataataccacatcattatcgatgttacataaa
cttaaaagaaataaagagatggagagaatcagcttgctatctttatttctttatttgcac
tgggaaataacatctttgtctactatttctagcatctgagatccaggtcagttgtgatta
atttttctctgtattatgcaatgtattttcctgcttttcatgcctctctactggatgcta
gacattgtacattttaccttcttgggcactgaatatttttgtagtcccagaggtactttt
gagctttgtcctaggatgcagtgtgatcctttcaggtcctgctgtatagctgtgtcaggt
ggcagtgcccatctagggtttctcacttgtgttttctacccagtgccccataaatcatga
ggttttccagctagggtggtgggaacaggccctaccctaggtcctgtgtcagcaccactg
ttccttctaatcttctcacatggctctttctctggcctgaggtggttccttacacacatg
cgctgatcagtagggctgtgctgcctagttgagggagctccctctggcccccgacttaga
tctgtgtgtctctctccagtactgtgaccgcgagttccggccaccttagtctccctggat
ccctggcattgttttcctactgcagggaggctggcaggctccacctgggttccccccgca
tgcacactgcagctgggaccctcctcggagcatgagctggacaatcacagggctcccctc
ctgagtttgccctctcaagaatcactatccttcactccctggtatttggtggcttgcaaa
ccgttgtttcacatattttgtccattgtttgcttgtttcatgcaggagggaaaagtccag
tacctgtttctccatcttagccatatgagactcttaaattattatttttttcctttccta
gcaccagaaagtttgatgcaggcattggaagacttagattatctggcagcactggataat
gatggaaatctttctgaatttggaatcatcatgtcagagtttcctcttgatccacaactc
tcgaagtctatcttagcgtcctgtgaatttgactgtgtagatgaagtgctaacaatcgca
gccatggtaacaggtatccttaatgactattccttttctttttttgcaaatctgcactag
gtatagatttagatcggatccatttgaaattatattttgaggagcacagagcagagatag
tgatcaactcatttaaccttttgaaatgatagtgaggtattttaataggttagaaaagga
aaattttcttaatatgaaaaattatcttaagaaaactaactcaaagttcagcaaatttat
acatcagatgtatgaaaacatactagatttcttttgctgaaataatcagtgcagatgaag
aaaatgtgtcactagaggtgtttttccccaaataatgttgtgtgcctgttttttatttcc
tattggcttcattcatcctggcttgtatgttttaatttattctaatactgggggaacaga
ccaaccattgtgctgtatcggaactggttccaatcctcttcttgtgtctggacctccaag
cacctcaggttttccctgctcctgccggaatagaagcaggatattaaccatattcagttg
accttagaaaagcaaacacacacacacaaaaggagagggagaattaggatgactcactct
aaatttctgggatttctaagtaaacaagaataacatatttattcagagtaccaagacagg
agccatgccactaacagtcgtgacccctcccctctgcatgttaggctaagataaaatgtc
ttcattattgctaaccatgtgacctttttcattttgaagctccaaattgcttttcacatg
tgccacatggagctgaagaggctgccttgacttgttggaagacatttttacatcccgaag
gagatcactttaccctcatcagcatttacaaggcttaccaagacacaactctgaattcta
gcagtgagtgtaagtgaatgctcagaaactacctattaattccaccttcctttccctaga
taagtctgagtccttattagttattcatcaaacattcttcgccagccctactggccactt
gaatgcaatggcacttgaggccctaaacgcacccacaggcatctgcagagtgggagatgc
tcagtccccctgctcccacggagctctggtgtgccaccatggcgggcctgtacttccaga
gctccaggactccactcagccagccttcagagcaagcttgcttggggcatggtgacgggg
gacacagactcgtacatgggtctttggaggaagacaagaacagccacctctacgtgccca
ctgtcagagttgtgctgtgcaccttccgtatcctggcacattcaccacgtgcatgcagag
aggctgcagagctccagatactagtgcagaataggtaggctggggtgctgaggggaggct
gcagagttgctgacggagcttgatagaggagagcagagggtgtccagagaagagaatggc
gcatgtcaaagcaaagccacaaagtcctttgtatgcctgaagggcagtgggtagcttacc
tgtcacaggaaggtactcagaagtcaactggaagctgctatgcagacagaaacaagagga
gggggcaaacagggcaaagcagcatagcagaggctagagccacccataaagggcagccag
taaggtccctccctgacattttccatgaagcatcttttacctcctttgttctgaaagatg
gtgtgaaaatatgtgaagtagtgtgaaaaatatgacagcaatttgaaagacagaattgta
taaagaacagggagttagtgtttcaaagctgagaagaaaaagttgtcagtggagccagca
ggtacacaggaatctggtggcaccttttgagggcatgctgaatgggtgacactaagtaca
tgctgtggttgctccgagcagcatgagtggacaggacagggtaaatgagggtcttctgtc
catggtgccatggccatgtacattcccaggtccatcttaagtaattacaggtggccagaa
agactaacttcaaactcacccacatgcctgaattttaagataaaagttacagctagggta
gatagatgagcttaactataacataattaattcccaaatcaacctggtagtaatcctgtt
cttatcattaaataaaatatgagatattttcatagatcagaggaatttatactgtgggct
ttttcctgcctagtttgattaaatgggaccacatacatacatgctgtatgcatagagaca
caacatagatcttacaaaatcctctctggcctttatgagccacgggttagtgaaatacat
cttcagtcaccactaggaacagtttccacagttggctgggatcacagaaccccagcaggt
ggcatgggtgctgtcggtggcaccgtctcccttcctggtagtgccctgacagctgacctt
gcagccaccagaaatccttgtccttgctgccttcctgccactcacctacgtggcctcctt
tgtaggagaggagagcacagggcttaaagatggcaactgcctggcctgggctcttcagag
cttctgacaaatcatttctaaatagccttgtgttctttccctcctagactgtgtggaaaa
gtggtgtcgtgattacttcctcaactgttcagcactcagaatggcagatgttattcgagc
tgaactcttagaaattatcaagcgaatcgagcttccctatgcagaacctgcttttggctc
caaggaaaacactctaaacataaagaaagctcttctgtccggttactttatgcaggtgag
aaggggtggggtcacctcagcataggctctgctgaattgcacatactcaggatatgctgc
caacaatggcttaggatgatgattttgacattaagtaaaactaaaaatccatgttattat
taaagatttggtacttaagtatccttcccctcaagggaataaagggccaaggcagaatat
gtagtcttaatggagaaaaatgacatatcattatggatttcctcatctgtaaagtaaggt
tcctacatcacagggtcattgcgtgctacacaccaagtgtaaagcacttggcattggagt
gtatgtcgcccatagtatggtgggtagcgtgctaagtttcatctcatggccaaaacatta
acctcacagctgcactgttttagcagtgccctgctgttgctgaagttagttaacatcact
gtctcaaagttttaggcaaaacatgcttatggcttattttctacatgtgaaagtaggaaa
catgagtggcaaacgttagttttaactatcccgtataaaatactttggtatttttttcaa
caaacatctttgtataatgatctccatattaatacaaaatcttttttctttaaaattctg
cctttcagattgctcgggatgttgatggatcaggtaactacttaatgctgacacataagc
aggttgctcagctgcatcccctgtctggttactcaatcaccaagaagatgccagagtggg
tcctcttccataaattcagcatttctgagaacaactacatcaggattacctcagaaatct
ctcctgaactgtaagtttaatggagaagaaagggttgtattttttttttaattcatacct
gtaggagtaaatgacaaatttggcttttattcttagttctaaagtttatactgatgcaat
cttaatttacgttgacagtacctactaagggcaggcctctgtggatgatacctaagaaat
gtccctgcctgttagattacagcatagaaaagacagtgtagaaataaaaacaaagaccat
gtgtctttaagaaggacagaatgctagagaaatgcactgtatacaggtgcattgaccttg
agaggaatgagcttagccatctttcaagagccactgcagttggagctgtcggggaagagg
aaggagggaaggctgaagagagaggcaggcaccagaaggtgtaaggctttatgggccaca
tagtttatattttatctaagtgcagtacacagcaattggagcattttaagcaagagtagc
atcttctcgatatagttttaaggatcactgtagctggccaggcaccttgggaggccaagg
caggaggaagatggcttgagcccaagagttcaagaccagccctggcaacatagcaagacc
ccgtctctacaaaataaaaaaattagccgggtgtggtggcatgcgcctatagtcccagct
acttgagattctgcgacagaggatcgcttgagcccaggaggtcaaggctgcagtgaggta
ctgtcacaccaccgcacaccagcctgggagacagaccaagacgctgtctaaaaagaaaaa
aggaaaaataactgtggctgctacatgaatggaaaggaggggcaatggcaagagtgagac
tactccactagtctttgagaggccagtacagagtctggatccattttgaaggttccacta
ctattccagcaagtagtgttcaaggcagcaaccaagagtgactcatagatgtctggctta
cgcagctggatgtggagtggtactagttaaaataagaagcaaagataccccctctctccc
ctacccaaagctctcttaagcatacgattggtgcctcttatatggtgatgggccttaggg
gaaatactagtttccactaaaggttagtggtagacagcacttccactgtgtggcataaca
ctagagaggccaacttattctagaaatgcaacaggattggctgcataaaaaacagaaagt
atttattttacaaagtcggactgagatactatctgagttcaaattaaataccggttctac
aggtagattctccagggatgggaagtgcccagacataatgtttggtgtctctcaccacct
tccccactcataatctcatctttttgtcttaaataaacagatttatgcagctggtaccac
aatactatttcagtaatctgcctcctagtgaaagtaaggacattctacagcaagtagtgg
atcacctatcccctgtgtcaacaatgaataaggaacagcaaatgtgtgagacgtgccctg
aaactgaacagagatgcactctccagtgactccccagcaaacacaaggtgcagcagggtc
ccaaaggtagctggatggctgaactgctggatatgggagatacatgacgcgaagacggat
ttcacatccacaggacggtcttgaagaaaataacactgtgtatattattttaaaataaaa
aatagaagtttttattgagttctttaaattactactccatgcttttcttcttcttggaaa
agtttttaaatcaaccactcataatttgaccaaaattttaaaaaactggtattttgtaaa
tgtgtcagagacacatgggacagaaccctactttttgtagaggaacttaatctgaataaa
gtctgagtttttcagtaaatctccactgagttttctggtaattttacaaaaacaagccca
tcactgtccattggaaatgggttagacagatagatattctttcagtttatccatgatttc
gttcatcttgtcgcctggaattaacatcacagttcgcaagggcgtcattggtacgtcatc
aaaagaccatttgcctcccagacaagtgtcgctctcctcctgcactgagtagttgaactt
gagaattgccttctaaaccaaataagtaaccatgaattaaaaatcgggacaacccaaaga
caaaacccatttgatctacggcaaagaatattacgtttggcatatgcttaaataagaatg
agagctaaaaaaaagcaaaactcagaattgaaaaagttcaaatgggacattcaggcagaa
gttataaaacacaaaccaagtagattttaaacccacatgaggaacagggatagaggtgtg
caatttctaagaggtgaacaagcagctaagtggtattttcatttaattgtcaaaataatc
ttgtgaaacataatgaaattaagacttgtaaaatttgatatttaacaagaacttgtcttc
aaacactcttttctcactttctcagctgcttccttagcatcaggcttttgtgtgaagaca
gagtaaatctgcataccccgccatcttaaaacacccatacacactccccccaaatggtca
acctgaggtgttgaagcatatggttttgttttttttgtttgtttgttttttttttttgag
acagagtctcactctgtcacccaggctggagtgcagtggcgtgatctcggctcaccgcaa
gctctgcctcccgggttcacaccattctcctgcctcagcctcccaagtagctgggactac
cggtgcccaccattgtgcctggctaattttttgtatttttagtaaagacagcgtttcatc
gtgttagccaggatggtctgatctcctgacctcgtgatccgcccgccttggcctcc
