# Supplementary material for: Reference based annotation with GeneMapper
Source: Genome Biol. 2006 Apr 5;7(4):R29. doi: 10.1186/gb-2006-7-4-r29 (PMC1557983; doi:10.1186/gb-2006-7-4-r29)
Supplement: Additional data file 1 — A gunzipped tar file containing the data set of orthologous genes in human and mouse that was used to compare GeneMapper with Projector and GeneWise [file gb-2006-7-4-r29-S1.tgz › projector/ORTHS/region40/mm.truth.gff]

Mm.7.ENSMUST00000033290.1	EnsEMBL	CDS	17406	17708	.	+	0	gene_id	ENSMUSG00000030986.1;	transcript_id	ENSMUST00000033290.1;	exon_id	ENSMUSE00000298380.1;
Mm.7.ENSMUST00000033290.1	EnsEMBL	CDS	28072	28265	.	+	0	gene_id	ENSMUSG00000030986.1;	transcript_id	ENSMUST00000033290.1;	exon_id	ENSMUSE00000205197.1;
Mm.7.ENSMUST00000033290.1	EnsEMBL	CDS	34307	34679	.	+	1	gene_id	ENSMUSG00000030986.1;	transcript_id	ENSMUST00000033290.1;	exon_id	ENSMUSE00000205216.1;
Mm.7.ENSMUST00000033290.1	EnsEMBL	CDS	39674	39919	.	+	0	gene_id	ENSMUSG00000030986.1;	transcript_id	ENSMUST00000033290.1;	exon_id	ENSMUSE00000205206.1;
Mm.7.ENSMUST00000033290.1	EnsEMBL	CDS	42765	42864	.	+	0	gene_id	ENSMUSG00000030986.1;	transcript_id	ENSMUST00000033290.1;	exon_id	ENSMUSE00000205189.1;
Mm.7.ENSMUST00000033290.1	EnsEMBL	CDS	42947	43105	.	+	2	gene_id	ENSMUSG00000030986.1;	transcript_id	ENSMUST00000033290.1;	exon_id	ENSMUSE00000205210.1;
Mm.7.ENSMUST00000033290.1	EnsEMBL	CDS	51327	51518	.	+	2	gene_id	ENSMUSG00000030986.1;	transcript_id	ENSMUST00000033290.1;	exon_id	ENSMUSE00000298322.1;
Mm.7.ENSMUST00000033290.1	EnsEMBL	CDS	52173	52322	.	+	2	gene_id	ENSMUSG00000030986.1;	transcript_id	ENSMUST00000033290.1;	exon_id	ENSMUSE00000205212.1;
Mm.7.ENSMUST00000033290.1	EnsEMBL	CDS	53493	53680	.	+	2	gene_id	ENSMUSG00000030986.1;	transcript_id	ENSMUST00000033290.1;	exon_id	ENSMUSE00000205203.1;
Mm.7.ENSMUST00000033290.1	EnsEMBL	CDS	54392	54573	.	+	0	gene_id	ENSMUSG00000030986.1;	transcript_id	ENSMUST00000033290.1;	exon_id	ENSMUSE00000205201.1;
Mm.7.ENSMUST00000033290.1	EnsEMBL	CDS	55326	55491	.	+	1	gene_id	ENSMUSG00000030986.1;	transcript_id	ENSMUST00000033290.1;	exon_id	ENSMUSE00000342870.1;
