# Supplementary material for: Reference based annotation with GeneMapper
Source: Genome Biol. 2006 Apr 5;7(4):R29. doi: 10.1186/gb-2006-7-4-r29 (PMC1557983; doi:10.1186/gb-2006-7-4-r29)
Supplement: Additional data file 1 — A gunzipped tar file containing the data set of orthologous genes in human and mouse that was used to compare GeneMapper with Projector and GeneWise [file gb-2006-7-4-r29-S1.tgz › projector/ORTHS/region40/mm.fasta]

>Mm.7.ENSMUST00000033290.1 122629292-122685965	reverse
gaacctccataaaatatcaagtgtggtggtgtgatttgtagattcagccctagagagctg
gagacaggatcacctctggggttctgctagccggtttgcctagcctagttcactagagct
ctaggtcagtgggacaccctgtcttgaaaaccaaggtgggagcctgaagatgtggttcaa
atatcatgaacactgactgctcttccaaaggacccagcacccacaagcctactcacagcc
tgcttttattatagttcaaggggattgggttctctcttctggtctctgtagaggcacaag
gcacatgagtggtgcagagacatatacatgcaggcaaaacatctgtacacattaaataaa
ataaaataaaaatttaaaaccaaggtggatggcaagaaaagacaccagaatgtcccctct
gggttccacacaaatgtggcacacttgcatgtgcacctgtgtgacacctgcacacgtgtg
cacaaacacatgcatccgcacgaatagtcaataacaaagaacggaaaatttaagacaaac
aggaatgagaaacttttgttatgtatcttatgctgggcggaagcacatgaattatatata
ccacagactttagggataagatcgaagagaggcaagaacacataaattcaaggcccaggc
tccatggaggttcactaagacactggaagcactattaaccattcgtaagcccattgctag
tgagggcatcagccgtgctctgtggaatctgtggatcatttagccgagggttcgagacct
ggcccggctagctcggtctctgctcgcaccccaggccctagcccgccgcttactgtgggg
ctccatggtcagctgctcccgggggccctcgggcccagccctggcggcgccgccctccta
acgcctgtcttcgtctggcgtcgctcgggttgccctgacaaccggggatgggcaggcgag
cgggcgggcggggcccggcggacggcgagagggagggaccaaaaagtgacgtggaaacgc
agagcagcgcacgggcgggagtggcgcaggggggtcgcgacccgggagcgcggcggcttc
agcagagccgcgccccgagctcgggaacgctctgtcagctcctctagggaccacgcgaac
gtcggccgggctcgggaagctcccgcccaggctctgggaggcctcggcggccgccgctgc
aggtaacggcagggcaggcggcggggaagcagggaggccgcgcacctgttgcggccccgc
ccgaccaggcacagctgagggcgagggcgcccccagctccggaaggagaaccggagctcc
ggcctgagatcttctggaccctggtgggttaagtctaggatgacctgagacgccccagtg
agagtcagaacaaaccctgctccagccggatgactcggtctttgcaccgccgtaacccca
agctagagtcagggttacccctgcatctggcgtccgtccaggtcagggtccggatgaacc
cggagatgcccgggtgagagtcgagatagaccctgttcctgctggaggacccagcttttg
cctgccagtacccattctccagagtgaagggctattgcttcaggatgttgccccaagtca
tggtccggactcggcctttgcgcgtggcagctcttttccagggtgggtaccctataccgg
gatgttgtcccaggtcaaggctaggatgaccctaagactccgagtatgggtgctctcagc
tcctcctggaggactcgttctttgcaccacatgtttcagagaggggtgttcgaatccgtt
tgcctaggtgagggtgtgaaagctgctcctgcctctatagtaggccaaggctgtctactg
agactacgggcagttcctcccctagtcctgctctgtctatcatccccactgtcacctatc
atatttcaggctgtgggccccttgtgggatcttggaaattggtttagtttggtgtgtgtg
tgtgtgtgtgtgtgtgtgtgtgtttgtgtttgtgttacaatactcatttttcctgttgat
tttttttggggggagaggggggtcactgagtcagccaaattgtgtaggatactggtttca
aagaccaggatccaggttttcctttaagaaaggtgtgaaggggggaaaaacccactagga
atttttatctggtatggtgtagaattttcaaaccacctcagagagtgtcatgggttaagg
agagaagagggagaagcagaggaaggaagaaaaatgagaggggggggggggggggggggg
gggggggggggggggggggggggggggggggggggggggggggggggggggggggggggg
ggggggggggggggggggggagtaacttataatgctttagaagacactaatcctagaagt
gggcgttgaggaagtctccgtgcataaagacagttaactgtgaaaccaagctcttcaggg
gatgtggagcctttgaaagaaacaactggctaggaggaggagtggggatggtgttcatca
cgacatttcccctccagcacctagcacagtgtacttactcagtggatgggaacttccgag
tagggatgtgtttaccctgagagaagatgctcgagattttattgtcactttgggttcttt
ctgctcttatgtccatttcctttggctgtcatgttcagaatgttattcctggtcaaagga
aaatcaaagaggccctggggaggggggggcttttgctttgtttttaagtttccaagtttc
tttgtgcacagagctgtggcgtccaggtagcaaaccaaggaaagcagccttagcagggaa
taacaaggtagccagaagacttaaaaagtgcaacctttctttttcttagatcgctgcccc
tcccagaatgaaaactgaagacaactcagttagaggttagctttatttagcgcaaatagg
gcagccaggattacatcacttgagcatgtgggttctgtctcctgcccccactgtcataac
tgggagaaccgctttgctttgaggaattttgggttttaactctctgctactttctgaatt
cactaaggggctcagtcaaaggtaggatacaaccttgtttccatatctgctttactgttt
tcccggtaaacctgttgcaaactagactcaaaccactgggctcccctgaacgcctgcccc
tctgctcttttccccatccgtgatgtggtgtaatggggctgcagtgtctggctgtttctc
cttcctccccagcacatcttccaggggaagcctaatgcccatttgaagaacttctctccc
actagagggactctacagtggagcacttagctaaagctacacttttcttgtaatagtcat
ctctcattttgtttttggatcttgagctttttggatctgatcaagcttttgttctctgtt
atataaacccatccctttaataaggggtgggctttggtttggatgggatggtaacagaga
ggacagcttccggtcttttcattagtctttatttctcggcacacctctttggaaaagcca
ggagcctctgttggctcatttatagtttagtaagaatcagaataaattatgtgtagttgt
agggactggagaataattcagttggtagactacttagcctacactaagccctgggttcag
ttcccagcaagtataaactaaattcagtgtcccaccatggtaaccccagcactggtgagg
tagaggaagaagattagcatttgaaaaccattcttggtggcatagtgagttcaaggccag
cttaggctaggagacttggtttcaagtaataataatgtattagtagatatggatactaat
gccttccatgttgccaaacaccctttaattgtggagttttaagtggaaagggaaatgttg
gcgtagggcaaatacttgctgaacagtaacaatgtgtaccctaatatgtccttgtctcat
aaatagagtctaggaaatgcccttggtgatgggtgggtgtgagggcaagagggcttcccc
ttcaaaggattacttgggcagtagacaaaaggcaacagaaagcaagtgtgggcagtaatt
ggtgctggcggaatatgtacagatgcatacatagaagagacggacttgaagctagaggtg
ccgggatgagattacagagaacctagagactgagtctttctttaaagggaataaaaattt
ggagccgggcgtggtggcgcacgcttttaatcccagcactcgggaggcagaggcaggtgg
atttctgagttcgaggccagcctggtctacaaagtgagttccaggacagccaggactgca
cagagaaaccctgtcccgaaaaccaaaaaaaaaaaaaaaaaaaaagagtcagtgatggga
tcattttccattcagaaaggatcaaacattagcgggaagtcaaaattagagacagaaaaa
caaaatgggaggggcttttggctttgtttaaggtatgaagacaaggtcactaagagtggg
tgctgttgattgtggagccagtgtcacaggaggagggaaccactggtgtcagaggggagg
ggtgagccaccagagggagcagaactcagaggtcttggggatgcagggtgaaggagaagc
caggccacctctcatgtctaacatgagggggaaggtgggctctcctgctatttgctgaag
tgtagaacccaaaagaagggaacaagctttgtaaagaatttgacgaacagactgtgtact
aagctcaggttgaagtatgagtgcatgcgtgttgtgtttcctataagcaatagttagaca
tgtgggtctgcaaccactaaaagaagtctgcagaagccgggtgactgtaccaacagtttg
ggatcattttctccataggaactttagtgagaaaaagggattcgggagtctgggcacatg
cattttacaacagagtgctatggtggtaggagaggctaacagacaaaggaaaggacaagc
cagggagtaagctgtgactgtgagaaagaaggcccaggagtgcgggtctggtcatcccct
caaatcactgtaccttcccacctcactccatcagtcttcctaccaaccccacccctgctc
caccctctaccagctcctggccattcttaaagtgaatgcagaatgaaaatgcattgtcaa
caagaaaagaaagctgcttggtatttgtcgggctcaaggtctccatttaggacagtaatc
catgaaaaatgtaacctcagaagtcggtctaatgatgcctcgagaagggactagggtgtg
gtacttggctgtttatagcagagcatagtggtgaatggctgtagtcgctgcactcaggtg
cttagggcaggagggaaagggtagcctgggctacaaagtaaagctcagccttccaaataa
gtaaacaaatggcttttaaaaaagttaataagacggctgaaaaaaaaaagttcattttgc
agatttcagaggtacaataaatgtcatatttcttggtgagatctcagccatattgagctg
agtcctacctgttcattcagaagtaagccagactagcattctgtcagtgtgctgtgtgaa
cccttcctacggcacccttaaagtattacacagttgaagttaatttaaaaataatattga
aaagcacccagcagtctggtggtgagaatgtgtagccaaaccctttattttcacacttca
ctgtgaggcgtcccatgtataaatattaagaagtctttctggccatgtactgtggcacag
cctttaatcccagcacttgggaggcggaggcaggagatctctgtgagtttgaggctcacg
tatcaagttctaggccagccaggattatgtagaaagacctgtctcaacaaacaaaacaaa
caaacaaacatgtcaataaaaagtctaaatccaaaaagatttaaattataatgcatgatt
tttaaaaattccttgtaggaccagctagatggcttagtgcgttggttctcagccttccta
attctgaggctctttaccacagctcctcatggtctggtgaccccaaccataacattattt
gtgttgctgtttcataactgtattttgctactgttttgaatcctagtgtaaatatctgtg
ttttctgatggtcttaggtgacccctttggaagggttatttgacctccaaaggagttgcg
acaggttggggactacttagtgggtaaaggtgttgccactaagcctatgaaactgagacc
aaccccaagaacccccacggcagagagagagctggctcttgatctccacagcagcgccct
cgtggcccccatacaaagtaaataaataatgtaagattttttattcactgtgtaattgat
tattcaagctgcatttgatacagagcagtgcccagttaagactggttttctaggcagttt
tcccaaagcagatgaatttttcacattatttttaaattttattgttaattgatgctctgc
ctgtgtgtgtgtctgggtccctcatgtgcctaatgccagaggaggatgttggattcccct
ggaacagggtttcaaatggtggggagcattcatatatgtgctgggaatttaacccaggtc
ctctggaagaacagccagtgcgcttaactgctgagccatctctctagtcctaaagatgat
tcatttacttaaactcaatgtcagtgtttttgaagtctagaaataagattttaaaaataa
attttgaattttgacttcatcttttccagagagatttttaatgactactggaaaacaaat
atgatatatgttggagaaggctgggcctatgagaacataggcagagaaagacctaagtct
tgcggtgcagcccagccctgtcttgaatttctggtcttgcctcagacttgggccccctgg
ggttgcaggagctttctgagtacttcagggacatggccccattgtgtcattggagtcatt
tcgtagctgagaaagtgcatatgctaagtatttgacatgtagccctgcaagggcagttag
aaccatacctttcttttttttttcttttttttttttttaaagagatgcatttattgtatg
tttgtgagtacactgtcgctgtcttcagacacaccagaagagggcatcagatctcattac
aaatggttgtgagccaccatgtggttgctgggatttgaactcaggacctcttgaagtgca
gtcagtgctcttaaccactgagccatctctccagccccctatacctttcaaatacataag
caagactcgaaaacaggcctgtacctgttgtacttcaaaaacatcattttatttacacta
attatatgtgtatatttctgtatgaatgtatgtatgtatgtacatacacataacgcagga
tgcatttgtagaggtcagaggacagcttccagcattctgttctcaggtaatcaggcttgg
ccaaaagtatctttccccacccctatttaaacactatctgacacctcccatggggtcaag
tatttctttcacctgtactgataccatagaaacctattttcttctattttttgagacagg
gtctcactgtgtagttctggctctcctagaccaggctggcctcagactcacaaagatctg
cctgcctctgcctcctgggtgctggaagtcagggcatgggccactgcacccaaccaacct
cctgttcattaaggaaattggaacatggagtgctcccatggctcagcgggcaccatacac
ttacccaggatcagactaactcacttcaaacacccgctgtatcacagccaagatgctaaa
agctggataaattaaccaaacctctgaaggcttacatttcctcatttgaaaaaaaatggg
gctaataaagtaaaccctcatggggttcttaagggtttaaaggaaataatccatataaag
tgcttaagtgcttatcagcatctggcataaagtaagcctgctgtgagcactaatcagcag
aattatcatcctcatcattgttagtccatcgtcaggggtgtgtggacccacgctctccca
actgtggtctgcagacaggtcagcaccatccagcccttctgtcaaggttacagtggagag
acagtgagttcatttacactctggtaccagcttcttagtttgccatacatcaacactttg
cataaaattgccatggaatattggacccatgatcacatgctccaaaaaaccagatggcct
tttatcctgaaagccactagcactcatgtgcagtcttcattccttctctttggtgagttg
taagtatattgcttgtcgcttcagcaaatccttgctgatcacacagcccacacactgcct
gtatctattttctaggagttgcaaagataactctggaactacctctaagctagagcaaga
gggagatgggtaagtgtgggaggtggcacgtttcgagcacacagtgtttgcaggggtttt
acagcctggtcacatgggctcctgcttccatgagaaaagagcatactgtgttactcctcc
agcatcacgtggcatcacagaggtcagtgtttctgtttgcaaaacagcatttgaatctta
cagaaatatgcgacatctgaatgagaaagtaacttttaaagattattattaagaacccat
cttcttgtaactgaaactgggagtcaccaaaaaatgtgacaaagtgaagggtttctggac
acacagcaaccccaaattaattcaaaatagaactggcaatgaatctaggtgtttctggca
ttgctttgctttgttgtattgtgcagcttcatggcagccttggtcctgagcatacgacat
atacactttgttttgtgccagcagaaaatccagtgccaaccagctctgcctgaaacacga
gggctcagattccaaaccatttgtgctacgatggcaggtgctctgtttggtgtctctttt
tggtgtatgtgtagaggtgtctgtgcacatgggcatgtgactggagagaccagaggtcat
tgtcaagtgttttccccggtggcttcaccttatatttggggacaggatttctagttgcac
ctggggctcaccagcttggccagcaaacctgtctctgcccctcttcccgaagtgagatta
cagatgcacacctccacactcagcttttcgtggatgctaagggtggaaccatacctcatg
cttgagcatcaggttctttaccaactgagccagctccacagcgcctgactttcagtgttc
ttattgtgcatccagagatttccgctattatgaaaacagtgctttggctacagagaacaa
agagtgactgctctgtaccatctttccttagtgtgcctccaactactgtgtcttttggat
tccggtatggtagaatccttggttttaaaaactgctgtttgtattgctcacttaaatttc
agggggagaattatataaaattcagcctaggacagaattgtctaatattgaagtctccct
aaatgcacttctgccacttatataatgagtttgtacaaagaaactgacattctcagcaat
taatgattttaaaatcaaaatgtcagttaaccttaaagacgctgaagaggcttccttccc
agcagtatatccagccaagattttattctttgtgcaaaaataaattcatctcattagtac
gcaattttgcttttaataaatggtgatgctatacatatgtcaaagaattattttaaaagt
gaattctggggtgctggagagatggcacagtggttaagagcactggctgttcttccagag
gccctggattcaattcccagcacctatatggcagctcacatcaatctataattgtagtcc
tatgagattcagtgctttctgctggtgttcaaatacatatgcagataaaatactcatata
cattcattcgtatatacatacatctttttaagtgaatttctttatgatttatgatcagta
aatgtttgatttgtttattgattttatgtacctgtatacccagagtcacaacaaagtttc
tgaggttataaagggattttgagcagaaaaggctaagaagcctgatagaagatctgtcta
atcattgctcttattgcaagcacatgagtcatgaatgatttactgatggatagatcttga
gggaacatcagagaaatcaaaatcctggagagcttttacaaaaacgagtacattttgcaa
attggctacatataaagttggacatcatgtaaaagaataatttaaaagaggtaagatatt
tcatatgtgtcctgtgaacccaaggttgggaccaactgacttgtcagacctactagaaaa
taatattaaaagtttttgttaagaaatgttccttagcaggggctggagaggtggttcagt
ggttaagaacatttgttgctcttccagaggactcaagttcaattcccagcatccatgtgt
cagctcatggccatacataattccaattatgggatccaactccctgcaaagcacaaggca
tacacatggtggacaaacgtgcagggggccaaactaaatatagaataaatataaaaaaca
taaaaaggagaggtgctgcttagctggtagtaactcttaggggtttgttgttacatgaat
tgggtttactggtttcttctgctctgtgcaggcgttgtggcttgtgccttagccttacat
gtgccttcctggtttctccaaagctggatctcatgggcaactttaaaaacctaaagtcag
gtgagggaaagatagacagtgttgaagaaactcatgtactgtcaaagtcaagaggaaaat
gtaaggaaaggcggaggacatttaaagttgaccaagaaacgccaagccgtcccatatgtg
tgtgaacagcctttgtaccgcagcctgtcagaccacatgtgtgtgtgccacagcgtgtca
ggccacttgggctctggctccctctcattgttgaaatcctccagcacccagatctgcctg
cctctcctgcatgggccaccggccagctttccttcttttagttgctcggcaataagatgg
agggtttcatggacaaagaatttccatttcgacaccccctgtgccttggctggacagaag
gcccgggaaagaagccagccatccgctgcccattcgcaccgtctcagcgtggccaccatg
caggcgtgcagcaggccaagtgttggctgaataagtgaggaaacctgaaaatgcaggcac
tgagaatgaggagactgggtcgtgagcgctgcctatggacagtgcgtcagatgtcttaaa
ggcataaagtgccgaaggccctaacatggctcctctattcagttaccgtttgtactcaag
gttcaggatcctagggattagcaaagctccagcaagagtctaagtgaagaccgtgggtgg
atgggtaactcccccgtgtgtgaggctgtggcctctccactgtcagccacagaggcctgt
gaggtgctggagcaagtgtaatgcctgctgggttctgaatctcaggggggcagccctctc
attgctaacagtaactcccgaagggaccaagaacaacccaagtcattaggtactggactg
gtgagatctgagtgcaggtacacactagtgagtttatgaattcgcccatttacccactcc
cctcttctaagcaagggaatataacatgccattgtcacagaggaaaagggtgtcaccatg
gtaacatcctaacgaggtgattagacattattcagcagtatcacgagatctggaactctg
aacagtgatgtggcaaaatccagctgtacaggaaggacataggatagtctgcaatggagg
caagaggcaggggcaggctcagtggtcgcagatcccatgcatgatggcctaaggaaattt
gagaaatctgaggaatttgttaagggcttgtggactgactttatttgggggagctcgata
aaaatttccctgtggtgttagcatcgttcatttagtcaacggacaattagtgaatgcctc
atatgtgccaggccctgttgtaggtgcagtgtgcaaagtagagagccagcacctgcttca
tggagcttgccttctagtggagaggaggtacagatggcgaaaggtggtgtagcgtggaga
gaagatggccaggggagtcctttcctgagccggtgacacttggcaagcctttgtaaaata
agggagtcaggcattgaccctccgaggaacatttgagcacaggagagcaaggacagggcc
agaggctcaggaagggagcctgggctgaggaagagtgagagaagggagcctgggctgagg
aagagagagagaagggagcctgggctgaggaagagagacagctgtgggaggtaggcagag
tggccccaaacactcctgttagggcaccaccattacttctgggtttaggagacacttcct
ccagcttcagtagtctcaggtctttgtagttttccttatctgccactgactacagcccac
caggctagccctggggagtgtgagctcaaggtccatggtcacagcaacagggcccctttt
cctgttgctgtacaaaggagatgctcgtgactttcaggaatcaggcacctgatggctcct
gtgagacctttggagatgttttgtagactactccactccccgaatctgctggtgtctact
gtccctttgtgagttaagttaaaaggactgtttataggagcagttgagctcagtgggaga
aagcacagttactcactgcccacatcttttgaaaggccaagcagaggagctgagattaaa
aaaaaaaaaaaaaatcaagggtccagtgtagaccagtggtggggtgcttccgtggtatat
ataaagctctggttttcatccatcggcatgagagacatattcaaggataacttcagatat
tccggtctgagcaactgaaggaattaaatgagacggagccaggtgtgtgactttgaggtc
atgttgggagctgaggttcagacatacaaagtttgaagtgcttattcagtgtccaagggg
caggtaaggagaagatggttgaccacatacgcctggagtacaaggaggcagggcatacgg
gcgtaatgggaggcgagaggaaagcagcaccctgttatccagggaaaaggcagaggtgcg
gggactgtgtccacaaagacccaaacacagaagaatccacaggaggaaccagtgcgtgaa
acaaagtaacccaggagaaaacaaacggacgggctctctcggacttcagccttgcatcct
tgctttttctgggacctgcatttctagaattctcccagcagacctcatatacataaatga
cccaaacatggcttttcctctcgacttgtgactcttgcctaataagctgttacatacaca
tgtttggggttttgatgatgatgttgttttgtggatacccaactacaacttgttacagat
acacttcagaggacagtccagagaaactggggtcactttgaaaagaagtctttcagattc
aggtttcttatagtaaaatgtctatactgaaacaattttagctaaattttatttgagtga
tatatactctgccacatttgcctgcccagtcccctctcttccccccctccttctctccct
ccgttccttccttctttgcctctgagtaccatctgttgcagattggcctaaagttcacca
ggtggctgatgatgaccttgaacttgggattctcttgcctccacctctagtgctggagca
agaactcagggctttgtgtgtattagagaagcactctgccaactgagctataaccctagc
ctccgtattctcttttccttctgtgttaatttgctaatgtagggcataggccacttgtgt
atttttaattactgctagggaaaaatagattcacatagcttagtacagatgtaggctcaa
tgaagctatgtgtccaaacatcactgggcctcaaatttaacctccatttgggtctcagcc
atgtccacatctgacacacaagccacagtcacaagaagtccctttgactgctccagagtc
tgggaacttaatagcttgactcctcaaactcaccagtttacacggaagccctttgtggac
tcaagcgctacaaatatttttcagtcaagcccgtctgtctgatttctaaggcagggagga
gcactttcctgggtgagtgactcatgacaggttacaggagtactgaatcactgagacaag
cggagctccagggcagtggtctggttttggctcttttctgctcaaggaaatatgaggaca
tcgttctgctgtggtagcttacagtgataatgaccccgagttgctaggaaaagttaaact
gtgggtatatgttatctcaaggctgcaaggtagcccacccaggagcatggcagcttcatc
tcctaagaacccttgggttgagcaggctactgagtacttgcttagggctcaggcgtgctt
ggtagccctagggcaccttccttagcactctcaacgtggaggcttttgctgtttatccac
tgctgtggcctgagcatcccagaatgatagccagctccagagcagaatgtttgatgatag
ccaccacgggagtgactcagcatcacttcactgtgtctcttggtcacagcttggactcct
ttctcttggtgtagtggccatcttccgttccaccatagctataaagtggtgtgagcgcaa
gatgtgagccccaggtgtttatcccttgggggctagagtggccgttccttttgtcatgtt
caaagacagctgtagcttccaagcaaataagagtttgttcaaagccatgtatgaggaaca
aaccaggagcaacagatttaggttgtcctgagtaccaagtcccaagaacagaagagagtc
agatcagtacatttgccaaatatgagtggggacgtctgttagttgggcctgagacatgtc
aacatccttagctctgggttgcatggaagccagtggtctgctcaacggtgaccgtctgtt
ccaaactttgcttagtaggagtaggaagttaggtccgatgcagtggttggtagtgtgtac
taagaggactaacagtagagcaagataattttgactatccaaaccgttgcatctctctac
aaccatgaaggtatagccgttagccttcaggaccagccacactcatgtggctcaagttct
gtgggactgtactaattacacccaagtgcataccagaaatgaacagaaacatattcaata
agcatggtagctgcactatgccttctacatttatttttatttattctttcaactaaataa
ttatatatgaatgtctccatgtatgtctgtgtaccacatgaatgcagtttctaagagggc
cagaagagggcatcaaaagccctagaacttgagttacagatggttgtgaactgccatgtg
ggtgctagaaatcagtcctaggtcctctaggagatagctactgctcttaactgctgagtc
attgctccgggctcttatgcttgtttttaaaagtaaaattgttcagacgtagttcctaaa
gcagtcagggatgcagtgtaatagcagcttaatttacaaggattacaacggtgaactctg
agatatgattctcgttagaacagaagaaaatgtaagcgggaacctgaaccttcgctccct
agcagggtctgcctcttagacctgctgaagtcagagtttgcctgcctggtgtctcaagcc
gccttgtttcctgctgctgtctgggtagtccatctcacaccctaggagctatgaagggaa
gagagtccacgctgtaatcccaagtttgcattatgcaatattgtaattccattttagttt
ggaaatgggatgcatttttcagaaccctactaagagctgagaaatgtccagttcccccac
ccgtgaatacctctgccctatgtatctgtgtactgcctggtgcccacaggcgattcttga
gtgactggcttcccagaacctactgggccagcgggcagatcttttcttcctccttattaa
taagggtcagctgaggaagcagtggaaggctggccctgtaggcttccggtggcacagtac
tgtgaagagtgagtgggaggttaccgctgttagtcttgttttattttatttatttattta
tttaattttttgtttgttttttttgtttgtttgtttgttttgtttgtttgttttcgagac
agggtttctctgtatagccctggctgtcctggaactcactttgtagaccaggctggcctt
gaactcagaaatccacctgcctctgcctcccgagtgctgggattaaagttgtgcgccacc
acccccggcagtcttgttttatgacttttttttttaacttgcattttccatgttgtttgt
tttattttgttttaagtttcacctggctgttatgagaagggactttccccagcatcacta
attggcttattttcccctgttaatctctagtaattagagatagaagaggaaaaaaaaatg
tctcacttgacatataaagaatatgtccttggcgtagatcttacctttccctaggcaagc
tatctttgtctagattaaaagttatcttttattagtttggccctgacttggggttcacac
ctaggaatctcaaaaggcgcactggagacttatgatttaattacacaaaggccatatcag
cgaaagatttgggggggggggagaatatattcacttagcttgctggcatttctaaaccgg
cttgagcaaaagtagaaggtcaggtttcttaaatgggcctttacactcaaggcatgctgg
gtaataggaaacttagcagggtttagggaccactctccagacagacacagctctcccctt
tataaagtccgtgctctttgtcatgggattaggtgaccacgtgactgattagcctcacaa
ttccgatcaggctccctgttgctttccattcacagcctcagtgagcagaggcctggaccg
aggtcagggaaggagcaccaggctctgtgaggatcattttccaaagctgcgcgctcctgt
aagagccggtcgggagcaggcagcagccgggacagacagtagcttaggtaatagaaaagg
cggagtgtttgctttgagcgtgtctacggtttctgtttttaacttctcgtatgttacccg
attttatactcatctttcatgtgtttgtttttagcatggtttattgaaagccatgtaaca
gaccaagagcgccgaagtgagccagcaccgaaggtaacccagcaacgagggacacgggtt
tgaggaattaacttgcagaaattcccgacctgggcctgggagcctggctgagtttgtgag
cgggcctcacaccctctctgcaatgggctgctgaacggaggactggactgtggaatgtga
ccagcatgagctccctgcgggaagaaatggatgaagaggaactggaccatccgaacgcct
ctccagagaaacgctatttccccgagtccctagattccagtgacggggacgaggaagggg
tcctggcctgcgaggatctggagctgaacccctttgacggcttaccgtattcatcgcgat
attacaaacttttgaaagagagagaagagcttccgatatggaaagaaaagtactccttca
tggagagtctgctgcaaaaccaggttgtggtggtgtcaggggactccaagtgtggcaaga
gctctcaggtgaggagccaccgcgatggcctgtggccttgaggttttgcgtgtgtgaaat
gttgcaaccaaacaaaaagaacattagcagccccggaccttttaatcaaccttacctgtt
acacaggaaccggtgtggagtttacctagactagcctagaataacaagtcaggtgatttc
atttgtagatgaagtcttagaagatgaagtaggagttatttccccaattgggtttttttt
ttgttttgttttgtttttttttttttggtttttcgagacagggtttctctgtgtagccct
ggctgtcctggaactcactttgtagaccaggctggcctcgaactcagaaatccgcctgcc
tctgcttcccaagtgctgggattaaaggcgtgcaccaccacgcccggcttttccaccctt
tttaaaggtgtttttttattattttgattttatgtttatgagtgtttggccttggcctac
tgtatgtctgagcaccatgtgtgcctggtacccaaggagaccagaagagggtgccagctc
ccctagaactggagttgaggacatttgggagccaccatgtgggtgcctcaagctaaaccc
aggcctctaagagcatcctcttaactgctgagccatctcttctgcagggctgttcttctg
tatgaagttcagaaagcaagtacacaggaaatttactttcctcttgtacttcatttgttt
attttggagaaaaggtctcttgtagcccaggctgcccttgactgcctgatcttcctgctt
ctaccagccagtgctgggattatgagtgtgtgtcaccatgccctgcagaaatccttattt
gccttgcagtaagaaataacaaaatgggctgatactatcctggtctgggactacacagag
aggaaagattaggtctgttaaaggatggttgtagtagctaggactgtgccctcttggcag
agcacttgccaaaaatgcctgaggcctaggttcaatttctagcatactaaaaagataaat
ttaggaatataaatgtttccactattgatgtgagccaaggaggatttatgaactaggcag
aaggtagtgcttttgtgcaagtatagttgtcgtggggatgggtcctgagcaccaaacata
gactgttactcaatacttcctgtccagtttgctgtgtttgaacttcaacttttgactcaa
ctgaggtctgtgttttacattgtagattcttataatgaaataattagaccacagagatta
tctggtgagagagcacagaggtttttcagatgacagaactgtggtctggaagcctctgac
aatgtgttggctcaggttgcatagtctcctgagtaggctgaaagagcactcaccctgcgc
ctgcctcgtccaactccccctaaatgtgcttcggaggaaggagggctgggctccgatggt
ttctatctggtttacaactgccagtggtattcactctggtgagttatttttatatcaata
tactgtaatttattacagtaagtagatattttttctggtttctgtggacaaatgaaacct
tatttttggttatctttttaaaatcattttgtgtgtgtgtgtgtttttatttcagattga
taaagaaatttcagtaatagtacagatgttttccacagctgtctcctgattccacaaaga
ttatttgattcagcattctctccccctcacacacacgttttttaaaggatgtgtttaaag
gatgaatgtagtagctaggactgtggcctcatagcagagcactttccaaaaatgccaagg
cctaggtttgatttctagcatactaaaaagatacatttaggttttgttccaaaactttta
aaggggtgtgtgtgtgtgtgtgtgtgtggtgtttttgtttgtttttttgagacagggttt
ctctgtatatccctggctgtcctggaactcactctgtagaccagactggcctggaactca
gaaatccgcctgcctctacctctcgaatgctggggttaaaggcatgcgccaccatgcccg
gcttgttttttgagacagggtatctttatgcaaccctgactggccacaaacttactatgt
aaactatcctggtcttgaattcacaaattcatctgtctgtgccccgagtgctgtgattaa
aggtgtgcaccactacacctggctatttatttttatttatgtgtgtgtgtgcgcacccac
actcttagaggccaaaagagaaattataggtggttgtgagctgcccggtgtgagtgtggg
aaccaagctctgaccctgtgaaagagcagcgagctgtctttagcctgagccatctctcta
gcccttatccataccttttagactacactgaggtaaggtaccacacacctttaatcccag
cactatgaagcagaggcaggtggatctctcagttgagtcaggcctggtctacatagtgag
ttccaggacaaccagaactacgtagggagaccatgtcttgaagcaaactgagaatgaagt
acttgaaaggccaaggcaggagggtgagcagttgcaggccagtgtgggctacagaacaaa
ctgtcacagggaggagggaggagggaggagggaggagggaaggggtaacatgatgccctt
ctctcagcataacaatagggataagaaaaagggaggtaatgttggtgtcttgctttttcc
tggcttctgggcattcatattttcaggtgggatatcataaaaacattgaaaccatcctcc
aaaatgaatccagaattatgttatatctcactgtcatttaaaactcctttagtttgaaac
agtgtctcctctgtccctcatgaccttggcattttcagggcacactgagttctgacctga
ggtgtcatgggtgggttcgggctgtacctgtggcaggaaggctgagctggagctcgctct
gcctgctgtcaggaggagcagcaagccctcctctgggctgctgatgttgaatgtgactac
ttagagagatggcacctgcctgggtcgcagggctaaagctgatgtttcccctcgtggttt
catagactgaagtccaccccttgtcacactttgggatggccactttgcactgatggcagc
ttgacactggccccctatttctgacacgcctggtggcagagatcagtgttctttctaatt
ctgccttcaagttgactgtctcagattcttgaagagtcagttcttggtttcttattttat
tttattttattttattttattttattttgagacagagtatctctatgtatatagtctggc
tgccctgggacttgataagtagaccaggatgaccttgaactcacagatatcctcctgttt
cctacctgctggaattaaaagcatgtgccatcatgtttagccttacgattaaaaacattt
ttttaaaattattttgagactaggtcttattctgtaccccacattcaccttgaactctcc
cctcagcttcctagatgctggggttataagtgtgagtcacaacgcctagcttagctttct
ttttttaataacttatttactccgttctctgtggtttattttattttattttatttactt
tttgagacaggggttctctgcgctgtgtgaattattattaataaaccttttgtgttgctc
agtttgtcctactgtggcaggccctgcccttgcccctcacctgctctcatggtaagatgt
cccaggctcctcccacacattcccgtcccagcctaggaagctgatattcttcttgaggag
ccctagtttccttagcagatagctgcctttggaaacggagacctgggcagcagatgtgcc
tgttggccattggcttctcctgtttctggctcttcccggtagagagagcaaggagtatga
tttacatgtatccccatcggttcatctgcctgcatgggtccacagttcgtcctacctcca
tctttctctgggtgtttctctgtctctgtgtacttgtgtgtatttctgtttgttcatctt
tgatatttatctccctctgtcaggatgcgcttgaacctttggctccaaccagctcagctc
tggtctcagagtggccttcccagtttccataacacccttctcccagcaacgagaccctct
ttgtttatatctccctttccgtgtccactccccattcctgtcatttcagacttgctgctc
ctcttccctctttagggatctgtgaccgttacaaacgagaggtgctatatattctgtaaa
tgtggtaacagttgttataactgggtacagttatgctttcttttgtcactttgaagtttt
gtttgtttgagataacttctcaaagtatcccagcctggttccaagtttactatgtagaca
gccacaaatgaccttgaacttctgatcataagtgctgggatagcaccattttaaactttc
tgagtttgtttttttgtttgtttggttggttttttttttttttttttttttttttttgag
acagggtttctctgtgtagccctggctgtcctgaaactctcactctgtagaccaggctag
cctcgaactcaaaaatcctcctgcctctgcctcccaagtgctgggattaaaggtgtgctc
caccactgcccagcattttaaacttcttaatcattttagtaagctgtacttttgttctgt
taagtaggaagtcagtgtctttctggtttagagaaatcaaactgtattcaaataaggaga
aaatgggcatattaatttcttgctttctaaattatgcaactaatctgctttgtttccaag
actttttttattccccatagttttaagtctttcaaagaaaaacctatcttcagagccaaa
gatctaaaactgccctctcttctggtacaatgttataggactgtttggcaactgccccgg
gaaggagaaagacggcttctcatttgtctgaggcggcttttcctattacgcttcagggca
gtcttatgaaagccggaagggcagagaagcatttctagaaccaccgactgtgtcttttct
agcttttaccctaatctcccacgagtcaaacgggacagttgccaatgactggctttggcc
tccatgtggtgggtaaactgaggcaggcactcgtaggggtcactgcttatatacacatat
acatacaaatagacagacagacagacagacacatgcatattcacacatagaatgcttaga
gcaagctccagcaaacagactcccaagtattcacacatgcatacatagatacacataatt
ggtggatggaaagaacaatgttccaaccccctatttgcacagattttatgcatgcacaca
tacttgatggatgggagaagcaatgttccagccacaccatactttattcattctttcttt
tttaaagatttatttatttattttatgtatgtgagtacactgtagctctacagatggatg
tgagccttcatgtagttgttaggaattcagtttagaaccgcccctcactcagcccctcct
tgctcctccatctgacccaaagatttatttattattgtaaataagtacactgtagctgtc
ttcagatgcaccagaagagggcgtcagatttcattataggtggttatgagccaccatgtg
gtggctgggatttgaactcaggacctttggaagaacagtcagtgctcttacccgctgagc
catctcaccagcccccatactttattctttcttccataccttacatatcccagaaaaatc
tttcaagcagtatataattataatatgattacattttagtttttttctaatgaatgatta
ttaaaaaatatgttttccaatacctttacaagaaataacattacataatacaggtaaaaa
aaacaaattattctaaaaaacccacatatattcgtaaccaagcaacttgttatagattaa
caaagtgtaagcaagcaaggtagttttctcagcccgtttctcttactggcaggcagcaat
ttgcagttacaaagaaagaagtaattattatttatctttagaagtaatcttgtaagaatc
ttaaaagaatcacagatctaaatttttatataaatatcagtcatatctaccttaaatcct
caaaatgtatgcctactcatcagcaattcttaataaatcatatcaggaagctgagggaaa
agtgagtataagaaatcagtcatcaccagtccagcctcagtgagagtcacgccggccagt
gctgccgtcgttcttgttccctgaccttaaagggcccctagcttaattaataaaagtgtg
cctttctcaatttcatattgttccctaagattttttacatcagagccagtagtaaaaaca
tctcagcctagttccattaacaattttatttttccagatggtttctaaggctggtagtca
ttgctgacaatctccatctctaagttcttctctagggtgctgatagaatcgtaatctgct
ccagcagcaatgcctgaaagagatcaagcattagtattgtgaacgctagagaccctgacc
agtgagaaacttgaaggctccttaaagttttcagacaattcttagattaagaggaatgtg
agggcagcaagcagagaactctataacagcatgaagtcatcaggacacatagtccttggg
gttgcccacccatgtggccgtggtaacctgtggactgcattacatgagttctgaagccat
ttgcagttcctcctgcatggatggccctctgcagtccatgactgagcacaaaacagctga
gatttagtttaagacactggtggtggtaaatgtctccctccagtcttggccgggcatcct
tatccgccattctgtgctgatagacttgacctatgtatacccaaagccaaacatgcggga
tttgtatgactcgtccatggtgaagtattctgacttgacatcaggcagagggaggtgcct
tgggagtcaactccatggcccctctgcagggatcatgtggatagactcccatctttgggt
ggattgctaattcttaggactcctttgggggtcggggcgaaatctgtggatatcttggta
tggaagagattgctgctctgcaggattgatgtccttgggattctagaagacatgaaaggg
gatgtgcctacacaggccagagatatcagcaagggcgtgggggtctggaggccaggaaga
gttccatggagtagtgctcattttctctcacagggggcttcttgcttctttttccagtgt
tgatgggcataagctgtctgtagcagttgacagaaaggacaagacagctcccacaccagc
actgctgttgtggaagttgtcttgccagattggctacgacgaggcaattcacaatgctgc
tgctctgagttctgaactgtatctggctagtggattcttatgagagatctgagcagctga
cctaagtctcccagaatcccacagcctgctttcttgtatgtgctatgctgtcaagcatgg
gaactggaatccttctgtttcagctcctgaatttgtactgggagagagcatcagtcagca
atgctgtaattactaggtagtaatgctacctagtctgccctaagtaggacattctggtgg
ggaaagaacttccaaagagaaagtgcaggactgagagctctgtccagcaggtgactgtga
gacagccagagtaagggtcctttggggattctgaaaagccacattgaagattgctggggg
agtgttcaatcaagcagtaggcagaggttcagagtgccaagctctcttggaaagtgctcc
tctgtcccatgatgttatgaaatggtcagacttcttgctttttctgacttttgttttaat
attttaaatattttattggcttttaagatgtatttattattattgtgtgtgtgtgtgcgc
tctgttttcatgcacaccagaagagggaatcagattctactacagatggtcgtgagccac
cacgtgggtgctgagaagtgaactcaggatttggaaggactggaagagctcttaaccact
gagtacctctccagcctgactcctcctcttttcagcagtacctgacatttgtcagggatt
gaccagaatggcccctggtttgcatagaagagtggttctcaaccttcccaatgctgtgac
actttaatacagttcctcgtgttgtggtgacccgatcataaaattattttactactttgc
aactgtaattttgctgctgttatgaatcataatatctatgttttcctacaatcctagatg
acccctgtgaaagggttgtttgacacgctccccccccaaaggaattataaccttcacaca
ttgagaactgctagcctagaataatgaggccatgcgggtaggcattctaacacaggaact
cctcccttttttgttcagagagagaacattgcagcctgcagtttcaaggctgactgttat
tatccacatgtaatggtcacgtcttccaggctctgtaattagctgtggtttttgctgggc
tgtgaatttggttgctaagtaaacatctgcactctgagcgaagcaagcatgtgttccctc
ctccactgaatgttctatctgccctgtggactgacctttcccagtcacctggagcttgct
gattcagacaggccggtgagccctgggacctgcctgcctctgcctccagagctgggatta
gagaggggtcttttttcatatcagtgctggacatgaacgcaggtcctcatacagcacagc
atgcatgtctcccatgtcttcatgcagcacggcatgcatgtctcccatgtcctcatgcag
cacagcatgcatgccacccgtggaatgaagggcacctggcccccctttttctttgtattc
agtttaggactccagtctatagcatgatattctacacacacttgagtcttccctccacca
agccttcctggaataccctcacagacatgccctggggagatttttaagtcctatcagggt
gtccatgaaggttttaaccattaccccaaggaacgaaggaaacagaattttatgtgaatt
tctatttaggccagtgattttgaaacaattcaagatagactatttaggatcatagaaatt
tcaaatatttctggaaaagtatgacattgttttgcttggttaactctggatgaacagtta
gtgctcttcaccagcccctatttattattattattattattattattagtgtgtgtgtgt
gtgtgtgtgtgtgtgtgtgtgtgtgtgtgtgtgtagtgttctgtgtgtgtgtggtgtgcc
tgtatgagggaggtgttgcctgtgtggatgtttctgcaccacatgtatgtctggtgccca
cagaagtcagaggagggtactagattctcctggagctggaacgagaactacggacagctg
tgaaccactctgggaatcaaacccagggcctctggaagagcagccagtgcttttaactac
tgggccatctctccagctgtataacacattttacataaaaggatttcaaaaataaaatgg
ctgaagggcagctttgcttgaaattgactctagataagttgcttgtctcaccaggttaat
ttttaattacatccagataataaattggcaaaatattttagctttcattagtagagccat
gttaagcaggctaatttgggtattgttataattgcatgaatttaaatgctttaattttgg
gttgttattttgtatttaaatgctatttaatattacattctttaaaacataataactcat
acaacattgtagttttgatggggccttcttattactaggaaaaataatttgtgactacat
gagtctctcaaaactggcataggttggaacttagggactgctcatcagataagagcgctt
actgcactggagagggcctgggttctataccatagatgtctctagttctcagagatccaa
ctccttcctgtcctctgagggcgctgcatgcatatggtgcacagacatgagcaacatacc
cacataaacaaatctaaacaattttaagaggcataggtttcacttttttcatgtccttaa
ctgcctttctaaaatctgtgagtcaaagtcaaaacttgatggtttccattttatgatgat
acctgtatgctcttaacttcatttattagtgattaaaatcatcgtctctattgctcagcg
ctctactaagtaaggattaatgctgttcctggcaccatctgctgggttggtgaaagaaaa
agatcttagagaacatgaagccagccacgagaaagagctactcctccgtgttttgagctt
gtctgtctttcctagcaagggctgatcctgtgtcctttttccctgtcaaaggttcctcag
tggtgtgctgaatattgcctttccatccattaccagcacgggggcgtgatatgcacccag
gcccacaaacagacggcagtccagctggccctgcgggtggccgacgagatggatgtgaat
atcgggcacgaagtcggctatgtgattccttttgagaactgctgcaccactgaaacaatc
ctgaggttggtatgcagacgctgactgcaccgcagcaccacagcctaggtgcctctttct
tggcttgggttctgcaatcctcagagcgttggtctggccttctgcatgtcaagcacgcct
ggtgtaatgatggccctctctagcctgacacacaaccctcccttgtttcccctccctggt
atcctccgttgtctcttgtctaaacttctgtgattataatcctcacggggaaaattacaa
cttgttagtttcacccaagactttccatcttgtacatagagagctgtgcctcctagtgag
tccagaagggcggttagaggggagatgggacatagacctctttagagtgcttccttttga
ctaggagcatcgagttcccaggggcaagtccaattttagtcatcagaatatctccgacca
gcaaaagcagcagcccccaccgccctcacatttacacattctcaggcatccccagaattc
caaacgtaaactgtctacagctggcaaaaccacgcccctcctagagcacgagagcatcct
ggttagcttctaaagcagcccatatcccacacctgggattaaaacaaacacacatactca
cataaacacaggtactcacatagacacacgtactcacataacgggcttcttaaagaaaca
gacaccctcactccactcatcactgctcttgtcctgtccgtcgtcgcttctcctggggtt
ggccagttttttctagtccctcagaactcagcgcaagggtcacctgcaccaggagggctc
ccctgatcctgtgggctgggctgtctttgaggccgcagtacgttatggtatcaggtgctt
gtgttagctgtctatcagaggcctccgaggtgctggctccagagcaggagagagatgcag
agaggactgaagtgaagagctagaaaagcagcttctcacggccagggcttctctgagcag
tgttctgtctccctcatagatagacagtgcctgtgcctatccggctctgcaagaagtggc
caaagcagcttacagccagaggtgaccacccgatggcttcaggtgccctggacactgtct
tcccctctaggagttcaagagatcggaatatactgacctcagggccagaatatctgcatg
cccgtagcccactcgtgtgcatgctggtgtgtggcactcatgttggttagcactgcttca
aaattacagggcagggatggcgttctgcacactgctctccccgcgtctgatatgcttgtc
ctgtggaggctgttccctgacttggtgggaggaggacggagtactgccctggcccaggct
ttgaaggccgtccagagctcccttgtgactcactgttagaagcaagtgtccagccatggg
gaatgtttaggccaggaatgccttggcctaataaggttctgcagggtgttttacctctgt
aaaaattcacagtgcatggaactattgggtgtatatgtacttgtaaactaccactagata
caggtcacatacaaaagaaaagcaccccttccttgcctcgtagggcctcacaaaccagtt
ggaaattggttacacaggacaaaagaaacaaagggagagagagcgtgcttaagcttagca
ttttcagtcactatttttgacttaggaagggtgttgacaaaagtctcattctgtagccaa
ggctggtccaaagctcttagtcctcttgcctcaccctccccactgtccctccatttttat
ttttcattctttgaagtggcctttgaaatgtctgttttaattgtttaatggcttcaacta
agttctgcaatcaatacatctagactttggaaagaactcttagatgtaacggtttttatg
ttgatgaatgtagaatcatagtttaataatagtttattattattattgagaaagtcatga
aaatatttatcctgggatatactatcattgtaagagtgtagcaggacatactttttaaac
atttgtatgttttggacttgactgtaataagattacgttaaactctggattctgtcaggc
cagaggaaggactgcgtttctgtgttaaagtgttgactctgagtgggagccctggggctt
ggggtaagctgtcgctcatgtagacggaatgttctggctgctgcaggttctagtctccgc
tgctcagactgcctttccctctcatcactgtaagactggttagcaggacacgggaagggt
ctggtcctgaaggtggcccaaagattcaaaagcccttacagtaaaataaagaaaacccct
actttcctcccagaatgctatcttcctaggatgcctcgtggctatacagccagtggctag
cagggactctgcataggttcccacccagagctctctatattcaggtctcctcatccagaa
aaccaatggctgttcagaggggcactgtaaggagtaaatggccaagtaggcaggcctgaa
gcatagtgtgggtggtggctagtttatgattataattaaatgtaattaaatctttagaat
ttttaccagaaccagtttgttttcctgcagaggtgtgctggctatgattttgagtgccct
cagattgaatggcaatctacaccacagatgtttcttaatgggccagggccttacacatgc
tgggctagtgctctaccactgagctgctttgccagccctcagtgtgaatctttaaaggtc
actactaattagagaagctagtactctatattcagttttatcttttttgttttctttgca
acactactgggcatatcatagatacctgatagaggtaacattgcctgcctgtctgccttc
cttccttttgctttttaaattatattaaaaaacacagtttaggggctggtgagatggctc
agcgggtaagagtgccgactgctcttccaaaggtcctgagttcaaatcccagcaaccaca
tggtggctcacaaccatccataataaaatctgatgccctcttctggagtgtctgaagaca
gctacagtgtatttaataaataaataaataaataaataaataaataaataaataaatatt
tttttaaaaaaacccacactttagcaggctggagagatggctcagaggttaagagcactg
actgctcttccagaggacctgagttcaattcccagcaaccacaggtggctcacaaccatc
tgtaatgagatctgatgccctcttctggtgtttctgaagacagtaacagtgtactcgaat
aataaaataaataaataaatcttaaaaaaaaaaacaaaaaacaaaaaacagtttagcccc
ttaagcttttttctggcctttccagatagtagacacctaaatactgcatacatgaaagtg
ctttcttctctatattccatagtctcttgtgcatcagggctcccatgtagtagatctcct
gtgcactggggtctcctgtgcactgggtctcctattcatcaggtctcctgtgcagtgggt
gtggctcttaaacctcttcagttttcattagggtcaaactcagtataaaacatttcttta
aaaaaaagagagagagagagaaaattttctgaagatacaaatattaatccaactttttaa
tatgttattcttgagaatatgtaagtcttgagaatttaaggtgctgtgttacattaccta
tcacactgacagcatatctatgtagttaccacgacaacatttttaaagcatggttcacgt
ggaatcttagtaatgtgaaactgagaaatgaaccttgccaggcttggtggaatacacttt
taatcccagaacgccataggcagaggtaggtggatctctgaggccaggagagtctacata
gtgagctccagcccagccagggttacaggatggggtggaggggagggaagtcgtggggga
gtggggggttgtgggagaattacatcattgtgctgaatttagctgagttttaaataggcc
gctgatctctctcctttgaaccaaggctggatatatttacgtaattcatgcctcctccac
tttataggaagcatggctgagtgctgactagatggttactctcagctgggttttgctgaa
gaggaacaaggttgtatttgtgacatgaaaagagctgacatgaacataattggctttgaa
atggggcaacggtagcttagtctttgtgtcctagttaaccttggcagaagatgcctggaa
agctagatttttggatgcatttgtctgcatcttgcatgaaatgcaatactattgtactca
gaaaaacttcactcttaggtttgatcacttaggaatgatccacagtttgacactgctcac
ttggtaagacacggggtgagtctgtgtgaacaggaaggcagagagtgaaactttctcata
cagggaaaggaaggacaaatctaaagccttactatgcaaaccctggtgcctgaggaagta
gtctctgatttgataacagcttcaaatatgataaatcatttggttcacatcttaaccctg
agctgggtatggtggtgtgtgcctttaattcttgtgtgtagtaggaagtttgaggttaac
ctgggctacattgtaagttccaggcaagccatatctacatagtgagaccctgtctcaaaa
accaaccaagcaaaacaagacagaaaatcgaaccttgccccctacctttgtggcccttgc
taggctccttaaactgttggcccattttctccatttataaatcccttggatttattctga
agactaagtaagaaatgtatgtataggcccagggcgcaaactaggaactaaaaggaaata
cttgcttccataccctctgtcctcccttgaaagggtattaagcactaagttggagtcccc
actggtcagggtccccagtcccatcaggtttcgtctgtctgagagcttcactgtattcag
aactgtctcctcacaactaaagcttatcacagggaagcaggtcgggagcagagccagcca
agtgagctgtgaagagggtctcctcagaggaaagaaagcacgtgttcacatgattcctag
gctgataaagccacctctgtcagcttggggcaagtccaaatccaagctaaatgtcagcca
aggctcagctttgccagcagacccatccaagaacctcagtcttaagttctgggagaggcg
gagaattcataaatcttcctctccaaacagtaagctgtatgcatatacaaacagtatcag
aaagaagtcttgatggtagtagatgattaccatggagcctttaatttttttttttaatat
ctcaaaggcccctgggcagggggaatcttacatcaccaatgaaggaggctgaagctggaa
gattttgaatttgagaccaacatctcagagaaacaaagtcactaataggctccctgctcc
atcaggcatggcagccggtttgcacaagtactccaagctgatgattactgtgtagcaact
tctgtttgctcttatttgagcaacatttcaaacttaatgatgttagcaccttggtgacat
agttgtcaccagcaacccccagtgagaatcttaatgtgcgtggctgggccatgagcctga
gttctttccttgtaaagtatgtggcagtacccagagttccaccaatgacaggaagggagg
taactgtccagtaaggatgttccatgacaatactgtgtagtttacaaagccaccggcaag
tgttccatgcatttattaccatttgtaacagtgagtttgcataggcttgtgattaacagc
aggacactgggttgttgtgatcactggttacagacctctgtaaggagaggcctctgacca
gggctcctgtggtgagccttgaggactcactgagcttgtacaagggatatttaaaatgtg
tttgtgtggggttctgtgctgtgaccctacagtctatcacctcaaagaaatcttggctcc
aagggaaaaaaatgtaaccagtgccacaaagaaagccagggtatacgtggagtcctttac
atggtgttcatgggaattctctaacctgaatgtgtcttctgtgtaggtactgtactgatg
acatgctgcagagagagatgatgtccaaccctttcctgggtagctatggcgtcatcatct
tggacgatgtccacgagagaagcctggcgactgacgtgctgctcggactccttaaagatg
tgctgctggcaagaccagagctgaagctcatagttaactgctcgcctctcctcaccagta
aactcagttcctactatggagacgtgcctgtcatagaagtgagaaataagcacccggtgg
aggtggtgtaccttagtggggctcagaaggattccttcgagtctgtcatacgccttatct
ttgaaatccaccgctcgggtgagaagggtgacgttgtggtcttcctggcctgtgaacaag
taagttaagtggcattccgacccaaaagtgttgtcaaaaggcattacctgtgggaagctt
ttccatcagcagctcgcggctcccattgcatagcggccgtgtcaggaattgcgtgttccc
gaccgcacacctcattccacacagaagctgcagcacagatagggtagacaacacctccgt
gagagccttgccagtctctcggggctcagaaggaatagggtggcatcctggggatctagg
gcccagcttgatggaagctggccgtcttcgtggagacacagaggactccacactctgctg
ccctctcagcagcacctgaagtagaccactcttcttaaagactagcagcctgttctaccc
taaccaacctccagtgtttccatcctctcagtacaaagcaggtgtgcaggggttccagta
attaacgggaaccagaaagtgttggagaaaggttagctacaaaggagtgaacccctgcct
tggtgtggatctgccagggtaggggtgaagggtggaaggggttagctcggagatgtgact
tcaattcaggctcagaactataggaactcggggtgggtcttgagacttaaactttgtttc
cttagggaaagtaatttagagtctcatctgcataagacgtttatcagttgtttgtgtaga
tgatacacctcttctgaatactaatattctatggtggtgatttagtgtctcacatagaat
gtttaaaaggcccttggggaggtaacagaatgattaaggggcagagcagagcctgaggaa
ggaacaacagtgaagtcaggacatttgaaagttgaaactgccagatggagaccgacagga
gaaacggtcatctttgagattaaaatcagacatttcgaagcagccaggttcaggcagggt
catggactcaccaggctgaaccatgagatcctagaatcagaaggtggaaagctagccttg
gcttcagaatgaagctgtctcaaaaaacatcccaaatggatgctttggaaactaaaggtt
gtaacaggtttggcgtagaggttgtcttagcgtcatgtagtggaacctatgcatcagtgg
cacggtgacctttaagctggtgagctgacttagaaagtgtcctttctgttacgaaacagt
aggcatggcagtcttctcccatggaagtgatggtcatgagagctgcagggggctctcacc
ctcctgggctcagagcacggaggtgctgctgcagtgggctgccagggctggactcttcct
tatccaggggcacagcagccgccctgcctgctgccctacacctgctggctcctgcagacg
tgccagaaagcccgagcgctgcaggtctggatttcgtctgtctgccgccttgcaagctta
ccactgtggtaccgaggagccttcctcagcagccagcgctcctgtcctaaaatccctgct
cagagctgatgatggttgtttgcctcatgctactcaaacctgtcttggcttctacataca
attaaaacctgctgtggtccttcaggatcgtataagacaagcgtaggtgagagctgtggt
ttttaagaaattcaaattgcagacattgccaaccgtagttttgggagtgggctgtgcact
cttgtcagctgtatcacacatcctccagctgctgactcccccacacctgcggtgagctgg
tccccatgtcagtgcacgggcttccctgtgactcatactgaccgcactgagcaccctgag
tgcttccagccttctttaacctgagaacaaaatatgaacttaagtagaagatgtaagttg
cgttcatagtgtgtagtctgactgggtcactgtaagggaccagcaggccagtgctcaagg
gttggagtttcctgggaaatgctctgtgtggttgcagggcctcattgatctcagatgcct
tctcttggtggctgttgtggtttccacagctttgtgcgtggtcacagcagagtcctgcag
acttactgagtaatacctgagggaatacgctgggtgggctggagtgcacccttaattcca
gcccttgagaggcaggcaggacctccatcctgtttcacagagtgagttccaggatagcca
gggtgggagggtgcggggctgtccaaacaaacaaactaacttttaaaaagagaaaataaa
tagacagtggactggaagcccccagatgcatattcagcattgccttttgcaggttttgaa
gctctggcctcagagctgtatgtcagctgtgcttgaggaggagggaccatacatagcatc
cattctgtcccctctgctatcttcctgtaggatgtttccttcatttctcttcctgcaaaa
agtgcgtgtgtgtgtgtgtgtgtgtgtgtgtgtgagaccaaaattcaatataaaaaattt
tttacacaagaagaaataggcagtttctgtgagttttaggtcagccagagttacatgatg
agaccctgtctcagaaaagcaaagtaaaacaacaacaacaaaaaacccagcttaattacc
cctaaccattagggcttttctgtgtcctggtgcctgaataatgacatagagacttacttt
catatttatgcctaggctgtatgctaggcttgctcctaactcttaaattacactaacctg
cttatactactctgtatctgccatgtggctggttacctctcctcagtttcatatgtcaga
cttcctccgagtccaggtgataagtcttcccacgcctgactctttcccagagttctcctc
tctgccattggtccaccttctgtgctatcttttgccataggccatagacctgttatttta
accaatgagaaggtgccttaggcaggcaaggaaggacagagacaaatcttcacacagtgt
gtctaaacattatcccttatagttatcaaaattattctttcaacaatattctaagaggaa
gtaattatttctctgctgtttgaaggtttatattggtaagagattgttctgaagtgggct
tccagagctgaattcttttgctgtattctctgttgagggttaaggacacctacctgaagc
aggaggaatgtgggtgtccccagtaaggctgtcctcagaaaaggtgtgtggtaaaatgaa
gcaagcaatctggattgttcattttgtcttttaaactggaagccaagaacctcttaatcc
tcctgcccctatctcccagcaccagcaagaaataatttgtcttactatctagttgaccag
tttttcactatttcggatatagacagttgtgctgttcgattagtttgagaaaaaaaagac
tttgtccaagtaaaatgtgtatgtgcgttgagggcagcctaagagcaggtctcctgggaa
cagcccaccccggctgccagcagcctttgctgcccgaacccactttaagctgggtccctc
caaaaccctccaggtgactagagccactctacaaaaggtgagctaaactctttgctgcca
gacctctgccatcatgggtcgcatgcacgctcccgggaagggcctgtcccagtcggcgct
gccctaccgccgtagcgtccccacgtggctgaagttgacgtctgaccacgtgaaggaaca
gatttacaaattgcccaagaaaggcctgactccctcccagataggtgtaatcctgaggga
ctcacacggggtggcccaggtccattttgtgactggaaataaaatcttgagaatcctcaa
gtccaaaggccttgcccctgacctccccgaggatctctaccatttgattaagaaagctgt
tgctgtccgaaagcaccttgagaggaacagaaaggataaggatgctaaattccgcctgat
tctgatagagagcaaaattcaccgattggctcgatactataagactaagcgggtgctccc
acccaattggaaatatgagtcatccacagcctctgctctagtggcataaacgctgttgtg
tgcacaagcaataaaatcactttgagtaaaaaaaaaaaaaaggtgagctaaagacaagga
gaagggaacggagccttaaaaccacagaggtcacaggaggccaactttccagttgtgggg
gttttagtgaactgatggttctgataagccgggtgaagctcccatttggtggcttgcctt
gtactttcaaaaatagaaaattttgcaactattaaaaaggacttagactaagtaccatct
attctcagaaacgagctggggtttgagaactgtgcaaagtaccttcccttcgggctctcc
cgtttgcttgcaagtaattgcatggccgttgatttgttctttcccccatatgtgtgctat
acatttgaacagattgttctaaatgcctgcagatgcaaggcagcagcggcagtgacagct
ccctgcacacctacagcctttctgtcaccacttagaagtctgtgtgggtcaaatgatgtc
taagatgacccaagcaaggctccggtcgtattcttgtatgtgcctttatgctttatttta
gttttgtgagatgaagtttcacactgtagttcaggctggccttgacttcatggcaatcct
cctgcctcagcccctgagccctgggaatccaggcaggagccagcacacctggctggtatg
ctttcctttatagaaattctcggtgctattgggcagcgcttagttccattgggcctgtgc
agtgatgtgagggtgaatctgattctactgcttgtgctaatgtgtgtgaggaacggcatc
aagctgggcaaacagcagaaggaaggcagagaagcaggcagggcgttttcagagaggaaa
gccatgacattgtgtagaaatcacatttaacttgcctaaagcacagttgcatcccctgtc
cttatttaaggcaacagcctagacatttctttctttgtgtgcatcattgcctacaacttt
atggaattgtggggtcattttttactgaagtactgttacttagtctcatggatgtttatt
tttttctctttaggatattgaaaaaacctatgaacttgtgtgtcaggaaggatccaactt
aaacccagatgtgggcgacctggtggtcatccctttgtatcccaaagagaagtgcagcct
gttcaggccagtggacgaaaccgagaaaagatgccaagtgtatcagagacgggtggtgct
gaccaccagctgcggggagtctctgatctggagccacacggtcaaatttgtcattgatgt
tggtctggaaagaagacaggtaattaccatcctggggccagtacaccagtagccaaaaag
tgagggtgcactgtgacccagggttctctttattgggtcagatgtgcttgcagtagttgc
agccatcagttagagtcttggctgtatctcattatcatcttggtagtctggggggggggg
gggggggggggggggggggggggggggggggggggggggggggggggggggggggggggg
gggggggggggggggggggggggggggggggtcccttcccttccctttccttcccttccc
ttccaatcccttcccttcccttcccttcccttcccttcgttccccccccctcccctcccc
tcccctcccttcctcccttccttctctcttttaactggatgaagccaggacctgctgctt
agtagcccagtgcccaagcgcttgtgtctttaggtaagctactagcatggtacattattc
agcctctgaagcttctcgggtatattgtatctagttgtccatttatcagtgtagttagca
tctttagggaaattggtttcaagtgaattgactaacttaaaaatatttgataattggact
ttttttttcattctaaattcttttttttttattagatgttttctttatttacattggaaa
tgttatctcctttcctcctttcccctccgaaaacccccctatcctattccccctcccctt
gctcactaacctacccactcccacttccctgtcctggcattcccctaaacaggggcacag
agccttcaaaagaacaagggcctctcctctcattgatgtcccacaaggccatcctctgct
acatacgtggctggagacatgggtccctccatgtgtaccctttggttggtggtttagtcc
ctgggagctctggggatactggttggttcatattgttgttactcctatggggctgcaaac
cccttcagctccttgggtcctttctctagctcctccattggggacccagtgctcagtcca
atggatgactgtgagcatccacttctgtatttgtcaggcactggcagagtctctcaggag
acagctatatcaggctcctgtcagcaagatcttgttggcatccacagtagtgtctgggtt
tggtggttgtttatgattcccaggtggggcagtctctggatggtcattttttcagtctct
gcttcacactttgtctctgtaactccttccatgggtattttgttcccctttctaagaagg
tttgaagtattcacactttggtcttctttcttcttgaggttcatgtggtctgtgaattgt
atcttgggtattcctaacttctgggctaatatccacttatcagtgagtgcataccatgtg
tgttcttttgtgattgggctacctcactcaggattatgttttctagttccatccatttga
tacattttctgtatccattcctctgttcaaggacatctgggttctttccagctcctggct
attataaataaggctgctatgaacatagtggagcatgtgtcctttttacatgttggagca
tcttctgggtatttgcccaggagtggtatagctggggccacaggtcgtactatgtccatt
tttctgaggaactgccaaactgatttccaccagcaatggaggagtgttccactttctcca
catccttgccaccatctgctgtcacctaaattctaaaatttgtttcttttatatatatag
tttattttatgtgcattggttttcctgtgtgtgtgtgtgtgtgtgtgtgtgagagagaga
gagagagagagagagataccctggaacaggaattatagacaggtatgaactgccatgtgg
gtgctggaacttgaaccaggatcctctggaagagcagccagtgctcttaaccagtgaggc
tggtggcagatgatactgaggtcccatactacagagtgcagtggaagcaggcagctggca
gattcatatgccaggtcccttgcagtttctatctccagccccctaattctaaacatttta
gaaaataaattattaaagttgggcagtggtgacgcacacctttaatcccagcactcagga
ggcagaggtaggtaagtctctaagtttgaggtcagtctagtctacagagcaagtttcaga
acagctaggactacacagagaaaccctgtcctgtctcaactaacaacaataataatttaa
agataataaattattataaatgaaatgacttactgcaaattatttgtatcaaggttccct
tgaaacaagttgtaggtagtctcttttgagccagcatcttgccctgaagcctggctggcc
ttcatcctccaagtgcagggatcttagtctcgcaccaacacacctgacttgttagagtca
gtctttggttacttcactgtccctagagcacaggctgtcacacgcaagagtaactgttag
tgccgtgtggcatttgcggtaggtgtactacccagaaaatcccgagtgtgtcataagcat
gggcccactgaagtaacactcagcctgaacaaaacaccgaatcaagtcagccctattgaa
tggaaagcctttctttcatgtggcattgtgtgtgtcttgggaggggggccccactcacca
gcataaggctgatggcaggtgatactgaggtacttcagagggcagtggaagcaggcagct
tgcagatctatatgccaagtcccttgcagtttctatctcatagtgtgtggtagacaccaa
agagcctgacagcatttctggtggtgctgagagcagtcactgtgggtagaggcaggtgac
ttcccctgagttccaggagctaacctgctgtgtttctgttaaaggtatataacccccgga
tcagagccaactccctcgtcctgcagcccatcagccaaagccaagcagagatccggaagc
agctcctcgggtcttctccctcaggtagtgtggtgggcacaaagcagtgtgaagtccgca
gggatgccacagcaacactgaagccatttcccttgacttttttaaggaaaacttttctgt
ctgtacactgaagaatttgcctccaaagacatgaggccccttaagccagcggaaatgcag
gaagccaacctgactagcatggtgctcttcatgaagagggtggacattgcaggcctgggc
cgctgcgacttcatgaacaggccaggtagctttacactctgcttttcttcctattcctgc
catttctccctgcctcacgtgtctcctgacagcacgaagcacctatcactgtaagccagc
atgcggttcgctgagtgctgacccttcactgtcaaaagaggaaattatctcagaatttaa
aaggacaaaaacctaggggtgcgcgcacgcgtgtgtgtgtgtatgtgtgtgtgtgtgtgt
gcgtgtgtgtgtgtgtgtgtgtgtgcgtgtgcgtgtgtgtgtgtgtgcgtgtgtgcgcgt
gcgcgcgtgtgtgtgtgtgtgtgtgtgtgtgagatgaagacttgtcttagggttactatt
gctgtgatgaagcaccatgacaaaagcaagctggggaggaaagggttatttggtttacac
ttccagatcactgtttatcatggaaggaatattgaggacagagattcaagcagggcaggg
atctggaggcaggagctgaagcagagaccatggaaagatactgcttattggcttgcttca
cgtggtttgctcagcctgctttcttatagaatccagaaccatcaggtcaggaatggccct
acccaaatgggctgcccctcacccatcgatcattaatgaagaaaattccctacagctcga
tcttatggaggcattttctcaattgaggttccctcctttcagataactctagcttgtgtc
aacttgacattaactaaccaacataagggccagaggtcaacataaggtattttcctgtat
cactctttaccttcatttttgagacagggtctgttattgaacctggagttcactgattgg
ctagacctgctgaccatcaagcaagcctctgggattctcctaactgcccctccatccccc
aggtcctgagattcagatgtgcaccagcagcctggatgtatatgtggctgctgggatctg
aattcagctccttattcttgtgtggtaacactctacccactgagccatttccccagccca
gagagtgtcttatgttttggacactggaaccagaaggactggccagtatagggagggaca
gtggggcactgctatctaagggcaagatgaacagaaggtaaaggatacgttcccagtggc
ttggaagtcctcctcgtggatcttgttagcacctggggaaaacccactcagatttcactc
ctttgcaatttaggttcaacacataagggaggggagacgtctgaagcaagactgagacat
ttgaatcctaatccgagcagtttcttccttcggtttactttctcctgtgcccaaagctac
tggaatgctgaggggaagaaaggccagtgaggccaggccaagcaactgctacctgaggga
cagccacctatgcccaaggcagagcagtgttacctgctcaaaaggaagtcagctagtggc
tttcgctgcattcccagttggcttatcctctctggcaggatggggttaaagccttcttca
gctctaggtacagtgtctgggacatggtggcagctgtacttgtcaataaccagctggtga
ggaaggtctgccagcagccatagtctgtatcttatctgtttaaaccctggctgttctcta
aacacttggtcatttatatatgtttattggtgtgttaaatcatttaagacagtagcccag
tgactggatgctggccttttttttttttttttttttttttttttgctccactttacagat
gagaaaccaagttgctagattcagggcaactcacagatggagcaggtggcagcttccctg
ccagtggccgctgtctgactgtcctggcctccttttcctaagaaaggttcctgggtggct
ttccctcttgtctctggtgttccttgccaagctggagcagcaggagcctatgaataatga
gtggaagagctcagccagggcttcccatttcccctcccagcatgctcctgatgctaacgg
gaacctagctagccccgtggccagggagacaccaggcagggtctgtctcctctcacctgc
tttcttctgtgacttggagcttaacttctaaaaagcaagcaaatgtttagatcactgaat
gaagggctctaacttaaaagtattggcagctgtctaatcaataccttagtttttgcttcc
atttacgtagaagtaacttaaatttccccacacttttggccagtggttaaacttttccat
gatgcctaccctggaagtaaatgacaatctgcctgtaatgtctctgtcctttgctgtatt
tagcaagacagataagtaggaggtaggagtgtttgagatgggggctgtgtgacccgggcc
tgtgtgcatgctcccttcacctcgtcctggccccgaggatgacatctcgggtgggaatcc
catccacttcctccttgctgcatgatggtccctgaacttcacatgggtcggtgtttgcca
ccgacggatctgctacagtgatctttccagaagcctcctctgcagaagggttttcactgt
ttttgttgcttttacattttgttgttaggggttgaacccagagcccgagcagcctatgag
agtgttccactactgagacacattccaggctagacttttcatggtcaggatgggccttag
agactgcatgctacagtgttagccaagtgcgtgtcacccgctaacgctgccatccagcct
actactctgccttggtgccctcagcatctttctgctcaggacaggggatgtttgatggac
tagatgtgaagggggaagtaagagtaggcctgcaagagggttctgaagaaatcaaacatc
agagatacctgaaaggaagcctttggctggcctgtgggctccctgctctctgtgtggctc
ctgtttgctgcttacctcgtgaggtttcaaactgataactgggaacaaaggggtcagagt
caccatttatttttggctcctgataatgccagcagctgttttctgctgtgcttggggaaa
tatcattgtggatgaactctgactcatcattttggaaacaaaaaaaccaaccaaaccaaa
aaaaaaaaacatagaagaagcttgtggccaacatataattgaaatgtccgagcacagcga
gctctggctctcaggctctgtgaaccgtgtggcagtggccttggctctcaggctctgtga
actgtgtggcagtgaccttggctctcaggctctgtggaccgtgtggcagtagccttggca
tgacgaggctctcggcagctaagtgagttccctcagcatggcgctctgcagaaacatgaa
atccaggggggttgttttatttatttgttttgtttttcccttttccttggctgcatgagg
aatgacctccacataagtgtcacagccactgttgatctgggtcaggaagaccaggactaa
ccgagtgcctcagcagaaacagatggctgagactgttattgtccttggaaggcaaaggta
cctggacagggatttgaagagaaaccaggcaaaatgcccctgcctctgccgaatgtcatc
tctttgctctgattcagggggggggggggggggggggggggggggggggggggggggggg
gggggggggggggggggggggggggggggggggggggggggggggggggggggggggggg
gggggggggggggggggggggggggggggggggggggggggggggggggggggggggggg
gggggggggggggggggggggggggggggggggggggggggggggggggggggggggggg
gggggggggggggggggggggggggggggggggggggggggggggggggggggggggggg
gggggggggggggggggggggggggggggggggggggggggggggggggggggggggggg
gggggggggggggggggggggggggggggggggggggggggggggggggggggggggggg
gggggggggggggggggggggggggggggggggggggggggggggggggggggggggggg
gggggggggggggggggggggggggggggggggggggggggggggggggggggggggggg
gggggggggggggggggggggggggggggggggggggggggggggggggggggggggggg
gggggggggggggggggggggggggggggggggggggggggggggggggggggggggggg
gggggggggggggggggggggggggggggggggggggggggggggggggggggggggggg
gggggggggggggggggggggggggggggggggggggggggggggggggggggggggggg
ggggggggggggggggggggggggggggggggggggggggggagggaggaaggaagaaag
ggaggagggagggagaaaggaagaaaagaaagaaggaaggagagaaggaagagaaaaatg
aactgtacccactaggacttgtagcttggtgtatgcaaaaagacagggtactgaagagaa
cacactgtgcaggcggggccagactcctccttgcagaggccaattagaaggggaatccag
ctctgcagtggccccatcagggctcaggtgcacacttttcactagaaggctcctgagtta
gtgaacctggcgcttctgtcatcacagccacactcccagaggcatttgtgaggatgtctg
caagtctgtgatggattgaaaacacagattggtccaaagtgccacagtctgtactaggga
gtgagagaaagccacctgctagcttggctcagtcgtcagagctgcatcaggagctttgga
cagagactcctctctgcaggcaggacgcatgctgcatgctacctccgacagcccaaagct
aagcagttgttctaccactgcacccgcaaagaccatagctagaatcttgttgttgtttat
ctatttttattacatttatctgagaagttcagaatacaacttgcaggagtcccttctttt
cttccaccatgtggattccagagtgtcgttcaggctgtcaggcttgtgctgcaagcattt
tccccactgagccgtcctctggtctgagtgctgggtctgcacagacaccattgtttgtgc
aaaggccacacagaatttatcaccatcttcagagagggatgtgtgcattcttgtgtgtgt
gcgtgtgtgtgtgtgtgtgtgtgtgtgtgagtgtgtgtgtacaaagaggaacattccaag
aacagtttccaagacgcaacccactggagcaccttggaagcattagaaagtcattttaca
gatagtgaaaacttaattagggaggaagttagaggcatagaatagaaatagttttaatat
aaccacaatcaaagtaactgcctcagggctcaggtcagctagttaatattttttcatccc
ttagacaagtgactggggttcaataaatgcttggcattgcaggtctgagcgactcctagc
tgcccaaggctacctacctagactaagacggtactttccataaatgtgcaaggggggggg
gggggggggggggggggggggggggggggggggggggggggggggggggggggggggggg
gggggggggggggggggggggggggggggggggggggggggggggggggggggggggggg
gggggggggggggggggggggggggggggggggggggggggggggggggggggggggggg
gggggggggggggggggggggggggggggggggggggggggggggggggggggggggggg
gggggggggggggggggggggggggggggggggggggggggggggggggggggggggggg
gggggggggggggggggggggggggggggggggggggggggggggggggggggggggggg
gggggggggggggggggggggggggggggggggggggggggggggggggggggggggggg
gggggggggggggggggggggggggggggggggggggggggggggggggggggggggggg
ggggggggggggggggggggggggggggggggggggggagaaaatacctaataaaagtta
aaaaaaaaaaaagagctagcagtcacagtgccttatcctggggacactgacagctgtgtc
ttgaggaaggccagcagtcttctttagcatagtgtgagcaggccttgtgtggagacaaac
tcagcccctttctgacccggttctctctgagacctaactagtcccggtactgatgtggct
tgcttggcaaaaaggtttgagggaggcctatggctgtctgtgttccacttgtactttctg
ctgtgccacaggcaggagccaagctggtatgggcgaggtctcagggcccagcaaagctca
gctgagctgtcacccttactcctgagcgtctgaaagtctgccacagccatcatctgagag
ccaggctcgtggcatgacttctatcagtgtccctctcgtggttggagagtcccctctcag
cccttcccatgtctagtgaccgaggagccctaatctttcaccctggctggtaatacaagc
tgaggaggagcatgctgaggaaggcctgactatggcttttgaggcctgcttaccaaagac
ttcctgtcttgttctgtacctggaagtacttacccatcccagacaagcagaggcataggg
ttctgtaacattcccgagggtagctgtatttgaaacctgtttcctataggataatataaa
tacaatgacatgaaattgtataatgccagctagtgctcccagtccctcgctgtttcagca
cagccatgctccttcctgcagccgcccctgcaccttctctggcacatccgaagccccctt
tcaggtcccacagatccctgatggaactctgggactactaagtagcctgttagttccttt
cctggaactgcagactcaaggctgtgtgtttaccagtaaggtcaagcccaacgtgcccag
ggagaacgataaagaaagcattccacttggtaaatgttgatgggggacgatcacaggcaa
taggtgaatgatttcactgtctcccccgagtgttagtctcagcaggctcctccccaccct
ctctgttcctagtctctcacctcagatgctctgctctccctgccgtaccccagaccacac
ttgtggtttctaaaagctttcttggcttcccgaccatagtgggaatgggatcacattaga
gcttgtgaggaggctgcagtttctcggtgtgccttgaattctgaccgttacctttggtgg
tcaaagtgtaaagatagcaagtgagtcattgttttctcgtcagccacttaaaactcaggg
acaggcagattcagttgcttctgggttaggcctataggtgttgcctcccgaacaccacac
acattccaggactgagactgacaaaaggcagttttcaggttttcagcacagtaggagttg
gtgtagcctttataggaataccaggtggcagacaggtgaaacagtgtatttaatagaact
tggtcccagaaggacagagagtaagtagacttctttgtggaaattgagcagatgtggaaa
ttaatacacactgtaggagtgcccatgttatctaagaaatgagagatgggataggtttgt
ctgtttgcagtaaccttgtgtgtttgtgtctggtgtttctgcttttcttgtgacttctag
gccactctgtcttagctctcgttctccttgtcggacctcagtttactagattctagacca
tgtatgttttgccttattgagcaacaaatattatgtcttcccttaagtatactcaggcta
gctttgtaggcttgtgcaagagctgcttccatagttcagcgttctgtgcctgcagcagct
gccgagctggctggcccgttggtgagagcaggctctgctccagatgttgtttgagtacca
cgtgttccaagtcacagcgactggaacatggctgcctggtcaggagagatctcggatccc
tagatcctcaactttgacccctcagaactgcagcaaaatgcagtgagtccgtggctgtcc
tctgaggagcctgccacggtttcagggtccttgtctagatagccataaggtgtaccctgt
cagcctcagaatgttacgggcttagtgtctgaccaattcttgctttaccgattctgttca
ttggttgtttgttttatgcaaaaatgaaaagtcactacgtggtgccccctcagttgtgta
aaattcacttttttcctctttcctagctccagaaagcctgatgcaggcactggaagattt
agattacctggcagccctggacaacgatgggaatctctctgagtttggaatcatcatgtc
tgagtttcctctggatccacagctctcaaagtctatcttagcatcctgtgaatttgactg
tgtagacgaaatgctaaccatcgctgccatggtaacaggtattccttaaagacctttctc
tctaggtactgtgaatccacagcacgtacagattcaaatggagtctagatgtaaggggat
agtaaagtgttttaatagactgagaaggggaaacctttacaattaccttaattaatgcaa
aaacagaaaaggccaaaaggcgtgggcttgggtttttgccaaaaggacgcgtgtagctca
aaacaggcaacaagcagtagccacaggcggtgtttcccagacagctgggcggcctgtgtt
tcctgccagcttcgttattttataccggctcctattattttcatacattccttgacagca
gcatggactaaatgctgtgctacatctgaacatagtcctgagcctgtgtctgaccctctg
ggccccttgacatttggacacaatgcttctacaagaatatgagcagagtgctaactgcta
ttggcaaaacaacgtgcacaaaaaggacaaagcactaagaccactcacttttcatttctt
ggcttccaagccaacaaaaatattaagaacagcacattgatccagagatccaaggcaaga
gtgggtttacagacgggggtcctgccccttggcacaccatcaggccaggattgtcctcca
tgttgctgactgtgacttcttgcatcttaaagctcccagttgctttttgcacgtgcctca
tggtgctgaggaggctgcagtgacttgctggaaaacgttcttgcaccctgaaggtgatca
ctttacgctcatcaatgtctacaatgcctaccaagatacagttctgaactctgccaatga
acgtatgtgaccatgttccccaaaaccacctccccagtcccttccccttccccagaggag
gcgcaaatacttgaattatttactagcctcccttctctgatagtcccaccagccacttaa
acagaatggcactgggtccctaaatataccacaggccactgccatccacccagaggccta
gcatgtcacggcacaggtctggatttggggagctttagtactctggtcagccagctttca
gaagcagcacgcctgaagcacagagacgggtgcacctgaattgcagtggctactgtaatg
ccccaggtgagggcccactgctggggaagctgccagggcaggggacagatagctggggtt
agcagtggaccagccggcttccccaaaggaggctcctccgcttcccacagagcagcctca
cttcctgtgctccagaagatgaggtgtgaatgatgtttgcaatgatgtagaagaactgag
atcagattgcaaggctcatgtcaagagcagggatgcagtgtttccacgtggactggaggg
aaaggtgatggatcagcttttgagcagcaggctgcgtgatggcatcagaccaagtgtgga
cttctgttactctgagtgggacatgtggacaggacaggatagatgagggtctgatgtcca
ctgggccaaggctatccacattcttcagtcaagacacagttacaggtgccaagaaagtac
cttcaaactgaatcagactagcacatttgaatttaaaacaaagttgtacctagggtaaag
gagccagtgtttgacataatgaactcccaggtcagcctggcaggtccttactaaatgaag
tatgggatgatccgaggaatagatgctaacagcttcccttcagctctgggtctctagctc
tatacatccttgctgttcagagaaggaagtgtgcatgctgatgcagtctccggtgcctcc
acaggcacaggcgacagcagtgtgcttctcacactgacacactgtctagtatggtgagct
cacataccctcagcagcagctatgggtgtggcggatcccacagccccagtgaacctaatc
ctagccaccttcctaccactcactcccatggccttccatagagcttagagaagtctaaca
caccatctgagtggcctttgttctccctctagactgtgtggagatgtggtgtcacgattg
cttcctcagctgctctgctctcaggatggcagacgttatccgagcagaactcttagagat
catcaagcggatcgagcttccctatgcagagcctgcctttggctccaaggaaaacgggtt
gaacatcaagaaagcgctgctctctgggtacttcatgcaggtaagcagggcagagctgtc
ctggcaagtgtgagccccacatgcctgggaaactcagccagcactctctcatggtgatgg
tttgattgaccttaaactttttaaggaacactaaaaagatgttatctgaggtttggtatt
taagtacatgtcttctcaagccagaatcctttatgttaatttgacacaccacagctcctc
ttctctgtttactagtgatctgagagcacagcaagccaatgtactactgcctcagctgtt
cctttcgtccctgtgaggagccacattagtgccaatgatagtagatatgtccttcacatc
agagtacacaacactgtaccagtgttaatgactttgcagaatagttcttcatctgtgagg
gaaagcaggtatctatgtaagagggcagagtatgagctgagctgacgaccaggcagaggt
agcctggagcacgtggacagcatggcagagcaagcatgctggggtttatttaataacctc
aacgctaacttaacagcagccctaaagtgctgcggctacactgtcaccggctcaggttta
aagacaaagtcactgtgccttattttctactatctgaaaataggaaatctgtgacaaatt
ttattttagctattctatatgaaaatcttcagattttttttaaactaacatgtttgtgta
tcaattctctttctttgaacctgctttttagattgctcgggatgttgacgggtcaggtaa
ctacttgatgcttacacataagcaggttgctcagctgcatcccttatcaagctattccat
caccaagaagatgcccgagtgggtcctcttccaccagttcagcatatctgagaacaacta
catcagggtcgcctccgcagtctcccctgagctgtaagtccaattgggaaggaagggctt
tctttttaattcacacttgtaggaataagccacacatggattgtttcattctcagttatg
agactgctagagagaaggcaccagtgcactggctgtgtggaggaataggcttagccagct
tttagcaacagatagccactggctggagctgtgggtgggagatggggtgatgcagaggag
gagggaaggtgaggttgaagagacaggtagttccagaaggtatacagctttttaccccta
gtgcaatgcacagcaatgaagtttaggcaagaggaaggctctctatcctataaagatccc
tagctgctaagtggtgaaaggacaggaatagcaacactggggatggggactcagctggct
ccagactcagcctaaaggcaccgcatgatgttcagggtcgcagcttacacaggtggactc
agagtggagctaggtgaacttaagtggcaaagactccccttgttgcctaccaagtatcta
ctctgatgagggtgtgctgcacttccactgtgtggatttgtaccagaggagtaacatttg
caagtgcagggagtctcagtgcagtaccaccagagcctgtgttacctacagaagcaacac
aagctaccgagtcttccagtgaaataccaagtctgcacatgctcccagggctggagggga
cccgtacccccacatctgcctgtcactccccagcgttcatagttctgtttgttttaaatg
aacagatttatgcagctggtaccacagtactatttcagtaacctgcctcctagtgaaagc
aaggacatcctacagcaagctgcaggccacctacccacagaaactgtgaacaaggaccag
gatgtgtgtgacaagtgcccagatgctactgagcagagatgcacaatccagtgacctctc
ccaacatagtgcaacacggacactgcaacaggagctgccgaagccagggcagccctggac
atgaacacttcaagtatgattttaaaataaaaaaatagttttattaagttcttaaaatta
ctattccatgcttttcttattggaagtttttaaccaatcattcataatttgaccaaaata
aagaaaaaaatcattttgtaaatgtgtcacagacacatggaacagaaccctactttttgt
agaggacttgaatctgaataaaataatgagtttttcagtatctcttcaatgggtttcttg
gtaattacacataaacaagcctgtcactgtctgggggaaatggactagacggagagatgg
tctttcagggtttccatgatctcattcatcctgtcgtctggaattaccatcacagtccgc
aaaggcgtcatcggaacatcatcgaaggaccatctgcctcccagacgagtgtcgctctcc
ccctgcaccgagtagctgaacttcaagattgccttctgtagcaaaggaagagacaggaag
gaaaatgtggacaactcagaggcagagctcactgacccaaataaagagcactgcgtctaa
cagcggagggaaggaacactcagaataaagtaagttcagacgcacacttcagggagacat
gatgaaacaccaaacacatttcaactcacaggggaccaaaatgaaggaaggagtaacatt
tcaaggccagaacaagcagccaagtgacagaggtgacattgtttctaattccaaagttac
tttcatggtctcactcaactgttaaggtaatattatgacaaatagatgggactaaggaga
actgtcctcaaatgctgatcctcatatgcctggcagcttccttagttagcttgggacact
tcggtgtatccacatggcgtttgcatagctagaccatcttgaaatcctacacaggcctct
ttgaaatggtctccatttgtacgagttcaccactgaactggaagctgaccagcgagctct
caggattctcctgtgtctctgctggggttacaggcaagtgccaccgtgtcccacctccca
ggtcctcatgcttccataccccatgtttgctgtttacttcttgtacaacaaaggcagagc
caaatctctactgctgtgcaaagggtgaataccc
