# Supplementary material for: Reference based annotation with GeneMapper
Source: Genome Biol. 2006 Apr 5;7(4):R29. doi: 10.1186/gb-2006-7-4-r29 (PMC1557983; doi:10.1186/gb-2006-7-4-r29)
Supplement: Additional data file 1 — A gunzipped tar file containing the data set of orthologous genes in human and mouse that was used to compare GeneMapper with Projector and GeneWise [file gb-2006-7-4-r29-S1.tgz › projector/ORTHS/region41/hs.truth.gff]

Hs.1.ENST00000235358.1	EnsEMBL	CDS	1296	1339	.	+	0	gene_id	ENSG00000116717.1;	transcript_id	ENST00000235358.1;	exon_id	ENSE00001007037.1;
Hs.1.ENST00000235358.1	EnsEMBL	CDS	1826	1927	.	+	1	gene_id	ENSG00000116717.1;	transcript_id	ENST00000235358.1;	exon_id	ENSE00000774373.1;
Hs.1.ENST00000235358.1	EnsEMBL	CDS	2151	2388	.	+	1	gene_id	ENSG00000116717.1;	transcript_id	ENST00000235358.1;	exon_id	ENSE00000774372.1;
Hs.1.ENST00000235358.1	EnsEMBL	CDS	3462	3572	.	+	0	gene_id	ENSG00000116717.1;	transcript_id	ENST00000235358.1;	exon_id	ENSE00001007038.1;
