# Supplementary material for: Reference based annotation with GeneMapper
Source: Genome Biol. 2006 Apr 5;7(4):R29. doi: 10.1186/gb-2006-7-4-r29 (PMC1557983; doi:10.1186/gb-2006-7-4-r29)
Supplement: Additional data file 1 — A gunzipped tar file containing the data set of orthologous genes in human and mouse that was used to compare GeneMapper with Projector and GeneWise [file gb-2006-7-4-r29-S1.tgz › projector/ORTHS/region41/hs.fasta]

>Hs.1.ENST00000235358.1 67507590-67512726	forward
cttcatgattcagcatctaacatcaataattcacagtgagatcataggaggctctctgtg
gaaggtaacgacatacatacgttaggaaaggaagcttagggcatatcgagagcattttga
atttagacttgtgggctgtgtgggtgtcagatggttgtctctcagctggtgggcgtccag
aaggatccttgtttgggcaaggctctttgagaaaggagaatctgggttgccagggattcc
cacatgtggtcaccagctccccacgcagaccagctcacgatttcccagttacaccgggca
ggtgggaaaccgttctgctttctgtggaaaagattctaacttggttccctgccatccctg
aatacaaacgggttggtttttcttttttcagcttccaacccttgcagctttccaaaaata
aatcaaaccagccatcagggcaccgaaataatactactgctaataagcagcttcgcctag
acttagataaacaacacttctgaggtaaactttgccccggaggtctggagacactttttt
aatgtaacctgcttactaataattactagacttcagtgcattaaccctggaaatagattt
taatagccaccccttaaaacaaaagacatgaaaagataataagaaaaaagtgccgcaact
attatagaaaaacacttggcagcctgcttcagcccaagctgaggccacctctagcctctg
ctaaagccccccactcccaatggtccccgccaaccggataagagtgcgcgcgggacccgc
cttcccctctcggcaccgcccccgcccccgccccctcggctcgcctcccgcgtggctcct
cccttttccgctcctctcaacctgactccaggagctggggtcaaattgctggagcaggct
gatttgcatagcccaatggccaagctgcatgcaaatgaggcggaaggtggttggctgagg
gttggcaggataaccccggagagcggggccctttgtcctccagtggctggtaggcagtgg
ctgggaggcagcggcccaattagtgtcgtgcggcccgtggcgaggcgaggtccggggagc
gagcgagcaagcaaggcgggaggggtggccggagctgcggcggctggcacaggaggagga
gcccgggcgggcgaggggcggccggagagcgccagggcctgagctgccggagcggcgcct
gtgagtgagtgcagaaagcaggcgcccgcgcgctagccgtggcaggagcagcccgcacgc
cgcgctctctccctgggcgacctgcagtttgcaatatgactttggaggaattctcggctg
gagagcagaagaccgaaaggtgagtcggcctgcggactcttccggcccgaacttctctta
cctaccccgcgctccccggtgcagccgggctgtggaaggcttgcaggggaggaagctaaa
aagtttgcacagggcaactcccgcccttgctccctcgggactctccgtggagctcccacg
gactgaaagagcgtgccccccaacccgaacgagccccgccggggcctttgcaaagggcag
cagtggccgtcgctgcccgtgcggctcccgtggctggcagcctgtggcaggggcactctc
gggacttctcacgggacgcccggtccttgggcgtgcaggggtcatggggggtgacggggc
cgcgggagcgccgggttttcgtagagcccaggtgcgcggtggtgcttgcattcgagaggg
aggggcgtggtaccggacgaggggggcggcgatggccccgagggcaccggggctgacggg
acccctcgcccttgcccgcgtgtaggatggataaggtgggggatgccctggaggaagtgc
tcagcaaagccctgagtcagcgcacgatcactgtcggggtgtacgaagcggccaagctgc
tcaacgtgtaagtggggcccttgcgcgtcccccatggcaccccttcccgccccagcccgg
gaggtcgccttggctgggcgcccctcgcccggccgcgccacttcctgtcgcttttctgcc
tgtctcggaagggagggggcgagcgggccgggcggcgacccccagggacccgggcagtgg
ttgagggcgcccgcgcttctgcgctcactggccccgcccgctgcccccagcgaccccgat
aacgtggtgttgtgcctgctggcggcggacgaggacgacgacagagatgtggctctgcag
atccacttcaccctgatccaggcgttttgctgcgagaacgacatcaacatcctgcgcgtc
agcaacccgggccggctggcggagctcctgctcttggagaccgacgctggccccgcggcg
agcgagggcgccgagcagcccccggacctgcactgcgtgctggtgacggtaagggactgg
gggactgcagcctgcagggtagagccccggaaggacgggagtcagggctgggttgcctga
ttgtggatctgtggtaggtgggggtcaggagggtggctgcctttgtccgactagagtgtg
gctggactttcagccgagatgtgctagtttcatcaccaggattttctgtggtacagaaca
tgtctaagcatgctggggactgccagcagcggaagagatccctgtgagtcagcagtcagc
ccagctactccctacctacatctgcactgcctcccgtgactaattcctttagcagggcag
attagataaagccaaatgaattcctggctcacccctcattaaggagtcagcttcattctc
tgccagtcagagctaaaaatagaaattgtgtaggagacaaaccttgttaattccctagaa
atacattaagaggatagagtggaattttttttctctgcaatcttgcatttttttaatggc
tctttttttttttcctgataaaaacctttggtaggtagggaagttatgttttcaggggta
aatgtgctacttttgtcttctaaattttgctcttttttgactggtctagtcaagtgacag
cccgattattttgctactccttaaaagtactattctgtctcttggagtatggttgatggc
aattccagttaactgctgtgcagctctcatctcattgtgcacacagcatggaaatctttc
tcaaaactgtttcactcaggtcagggtaacaagtttggtagagcaaaccggtgaatgata
ctctcatgcaaaactgaacagatatgcaaacatatgtatgtggttcagcttgggttgcat
gggttcagactttgcaatgtgtagtttaataggtaattacccttaacgcttttgcaggga
acccaactaccttgaagaaactttaatttttttgtgcttctaatttgtctccatgtcaca
tagccaaaatatagaatgttcaagtgttttctcctcaaaagtataattactagaatatac
tggtttttaaaataagtttatttttataaatttgtttccagaatccacattcatctcaat
ggaaggatcctgccttaagtcaacttatttgtttttgccgggaaagtcgctacatggatc
aatgggttccagtgattaatctccctgaacggtgatggcatctgaatgaaaataactgaa
ccaaattgcactgaagtttttgaaatacctttgtagttactcaagcagttactccctaca
ctgatgcaaggattacagaaactgatgccaaggggctgagtgagttcaactacatgttct
gggggcccggagatagatgactttgcagatggaaagaggtgaaaatgaagaaggaagctg
tgttgaaacagaaaaataagtcaaaaggaacaaaaattacaaagaaccatgcaggaagga
aaactatgtattaatttagaatggttgagttacattaaaataaaccaaatatgttaaagt
ttaagtgtgcagccatagtttgggtatttttggtttatatgccctcaagtaaaagaaaag
ccgaaagggttaatcatatttgaaaaccatattttattgtattttgatgagatattaaat
tctcaaagttttattataaattctactaagttattttatgacatgaaaagttatttatgc
tataaattttttgaaacacaatacctacaataaactggtatgaataattgcatcatttct
tattgtgtgctcttgtttcttttaacttgtactttattaaacacattttactgacgcttt
gctgtataccaggtctataatcagaaagcaggtgatttaaaggagttggagttgtcagga
aaaagggatggttagagattcagcttgcaaaatttgaataattaaagataaatgatatta
gcgccgtaataagattatacacaaaatgttgaggaggcagagaggacagagtgactaaag
ttacctaccagtttttactgaagagagatcattttatgttggtcttagtgagttttattt
ccctagttacagagggcaaagggatattgctagcagctgcattagtttgtgcaaaggtgt
ggaggcctgaaagaccacaaccaggtcagtaaaaacagagtgattgtgtgtgtgcctctg
gtgtagaaagataagggagcagcggggctgaaaaggaaggtggggattaggcccaggctg
tgaaggcattctgtgttacccttatgcatttgggcttccttctgtaaacttcaggcagat
agcggagcccctgaaggaagtggcatgatcagtgttctaggaaagtaacaccggggtctg
tgaaagatgattattgggatgagcagctgtaggtgacaaggccagttaggaagtgactaa
gaatccaaggttgtgcattttgcagaaccatttttacagagcaaacagggaagtggccag
gcaaggttttttgctgcccctagtctcttcctaaagctttgtgctttccagctgaacatt
tctatggttctgaggggtctgcttaaattctatcagatggaatagatggcagagaagaaa
agcaaaagaaaagtcttcagtagaacaatcatttttagttagaacagtcacttgataatt
aactccaacaatcttgtaggcatagaccaaagaaagcaaaaatgcttatggaggcaaggc
ctagccttgcttttgtccacaggaattttcttatcct
