# Supplementary material for: Reference based annotation with GeneMapper
Source: Genome Biol. 2006 Apr 5;7(4):R29. doi: 10.1186/gb-2006-7-4-r29 (PMC1557983; doi:10.1186/gb-2006-7-4-r29)
Supplement: Additional data file 1 — A gunzipped tar file containing the data set of orthologous genes in human and mouse that was used to compare GeneMapper with Projector and GeneWise [file gb-2006-7-4-r29-S1.tgz › projector/ORTHS/region41/mm.truth.gff]

Mm.6.ENSMUST00000043098.1	EnsEMBL	CDS	1165	1208	.	+	0	gene_id	ENSMUSG00000036390.1;	transcript_id	ENSMUST00000043098.1;	exon_id	ENSMUSE00000256772.1;
Mm.6.ENSMUST00000043098.1	EnsEMBL	CDS	1298	1399	.	+	1	gene_id	ENSMUSG00000036390.1;	transcript_id	ENSMUST00000043098.1;	exon_id	ENSMUSE00000256764.1;
Mm.6.ENSMUST00000043098.1	EnsEMBL	CDS	1494	1731	.	+	1	gene_id	ENSMUSG00000036390.1;	transcript_id	ENSMUST00000043098.1;	exon_id	ENSMUSE00000256760.1;
Mm.6.ENSMUST00000043098.1	EnsEMBL	CDS	2869	2979	.	+	0	gene_id	ENSMUSG00000036390.1;	transcript_id	ENSMUST00000043098.1;	exon_id	ENSMUSE00000256754.1;
