# Supplementary material for: Reference based annotation with GeneMapper
Source: Genome Biol. 2006 Apr 5;7(4):R29. doi: 10.1186/gb-2006-7-4-r29 (PMC1557983; doi:10.1186/gb-2006-7-4-r29)
Supplement: Additional data file 1 — A gunzipped tar file containing the data set of orthologous genes in human and mouse that was used to compare GeneMapper with Projector and GeneWise [file gb-2006-7-4-r29-S1.tgz › projector/ORTHS/region41/mm.fasta]

>Mm.6.ENSMUST00000043098.1 67344066-67348610	reverse
gttgctattatctcaaaggtgaaatttgagcacatggctaaaatgtactacagttacagc
ttcatgattcagcttcagtaattcagagtgagctcatagacagtaaaggtggtgtcatac
tcttctgcctgtgatgggacgctcagggaacatcgtgagcacctcgaatttccatgatgg
cacctctgaataccacagaatttctctcttagctcttacttgatcagaaggagccttctt
caggaaggattctaagaacggtgaatttggctcgttaaacatgcgatcaccagctcccca
ccttacatggagtaggcagaaatttcaccaactttttgtggaaaagattccaacttggta
ctgtgccaccactacacacaaatgcgattttttttttttttttcttctccctggagtttc
aaattctcacaaccaaccaaaaccaaatcaaaccagccatcagggcaccaaaagactact
actgggaataagcaggtttacctgaaacttgcatataaacactgaagcaagctttgcccg
gcatgtctggacacttaaaaatatgcttactaacaacagctagactggagtgcattaatc
cctggaagtaaaatttaaaaagcagccccttaacacaaagggcacgaaacgacaatcaaa
agatgtccacaaccagaaaaacaattggcaggctgtttcagtcagagctgaggacacttg
aaccactgcaaagccctccgcaccagaaggctccacaaactacctagagctggctcagga
ccccaccaaccgggtttcagcaccaccttcgtcccgtgggctccctcccgcgtagctccg
cccctttccgctcaactctgccttgctttggtggagcgagggtctgggtgtcaacgtctg
ctaatttgcataacccaatggcctgactgcatgcaaatgaagctggacctggttggctga
gggctagccccatatctccggaatcgggccctttgtcctccagtggccccgaggcagcag
tgcagagttccccagcgaggctaggcgagcagccggccggccggagcggagaagggaggg
tgggagcgaggcgcagagccggcgccgcgcactgtgggggccaggagcagcccgcgcgcc
gagggagggactcgcacttgcaatatgactttggaggaattctcggctgcagagcagaag
accgaaaggtaagtgtgcctgccgactcggtggccgccgcccctcccgcctcgcgtccgg
ggacccggctgacccgctctcaccctgccgcccgcaggatggacacggtgggcgatgccc
tggaggaagtgctcagcaaggctcggagtcagcgcaccattacggtcggcgtgtacgagg
ctgccaagctgctcaacgtgtaagtggcccgcgttccccgctcgcccacccacccgcctc
taccccgcgcccccctgagcgtatgcaactcaccgctgccccgctgcccgcagagacccc
gataacgtggtactgtgcctgctggctgctgacgaagacgacgaccgggatgtggctctg
cagatccatttcaccctcatccgtgcgttctgctgcgagaacgacatcaacatcctgcgg
gtcagcaacccgggtcggctagctgagctgctgctactggagaacgacgcgggcccggcg
gagagcgggggcgccgcgcagaccccggacctgcactgtgtgctggtgacggtaagagac
ccggggctgcagcccagaatctgctggggtggaccttgtccgagctgaacgctgatctcg
cgggggttgtgatagggtacggagcgtgtctaagctcgtgggtggcctccagcggcggaa
gatatccctgtgagtcagcaagctgcccagctgctacctctgcttacctctgcacaacct
cgcgtggctaattctttgagcagaacagattagataaagccaaataaattcccggtttac
ccttcgttaagaagttagcttcattcttcatttgctgtcaaagctaaaggtagaagtggt
gtaggagacagaccttattaattccctggatatagatagatactctgaagtgtaccgagt
ggaattcttttctttgctgctcttgagtttgtttaaacgagctccctcctccccaccgct
taaaaatgtgtggtgggttgatagtgttttcagaaagaaccgtgctgtctaggtcttctg
gttttttgttttttgtacctcttttctctttctgacttgtgtaggggaagtgaacctgcc
tggttactttgggggggggggggggggggggggggggggggggggggggggggggggggg
gggggggggggggggggggggggggggggggggggggggggggggggggggggggggggg
gggggggggggggggggggggggggggggggggggggggggggggggggggggggggggg
ggggggggggggggggggtctgacttgtgtagggaagtgactgcctggttacttgttgct
gccagtaaaatgtgctattcatcgtcagggaagataagagttcagcagctgcctgccctg
cagccctcaccgtgcacacagcctgagaatgcttttcaggagtcttttacttatgaccca
ccagggtacatgcttggaagggaggtcttaagaatggtaacctcatgcagaatggggtag
ttaatatgcaaaactctgtgtagttccgtgcacgttacaggtgtttagactatgctagat
gctgtttttaacagaatgttcggggtttggccctttcaaaagtagcacaattagtagcag
aagctgattattttccggggaagtaattttttcaaaatctgttcacagaacccacattca
tcacaatggaaggatcctgccttaagtcaacttatttgtttttgccgggaaagtcgctac
atggatcagtgggtgcccgtgattaatctcccggaacggtgatggcatccgaatggaaat
aactgaaccaaattgcactgaagttttgaaatacctttgtagttactcaagcagtcactc
cccacgctgatgcaaggattacagaaactgatgtcaaggggccgagttcaactgcacgag
ggctcagagatgactttgcagagggagagagaggtgagcctgaagaaggaagctgcgaga
aaagagaaatccaaggcaaaagggacaaaaactacaaagcactgcaagaaagaaaactgc
taatttaggatggccaggttactttcaaataagccaaatattgctttgttgaaactttaa
atgtatagcaatagtttgggtattttttttcttttttttttttggtctttatgccctcaa
ataaaaggaaagtaaaagaggattaatcatattttcaagccacagtttaaatgtattttg
atgagatgttaaattctcagaagttttattataaatcttactaagttattttatgatgtg
aaaggttatttatgataaagtttttgaagcacattatctaaaataaactggtatggaata
attgtgtcatttctcaacgtgtggtttgtgttttacaatattgattattggacattctat
tgaagctttgctgtattttacactaggcaggaagatggtgggggggggcggttgtagagg
gtcggggtaaggaaaaagggaatatggcaagattcaccttgcaaagtctaaattacagtg
aatgacttaaatgctataattaattgcatgcaaaacgtggaagcagagaggagggttacc
aaagctgcttgaagatgagtgaagcttttactgaggaaaaaacatttcattggaggcatc
aaagatcacagcctgcagagagacctacgagggtgtctctgcctgcctctggtgtaggca
gataagtgagagagggttggaaaggtgggggttcagctcagatgctgacaggagttcttg
catcaccattatgtatttgagcttctttctgtgaacttgccacagtctgcagaaggaagt
gacctggtcagtgttgtaggtagataacttggggaggtatggggtagtaaatagggtgag
tggctggctatacagtaccagcgtaagggagaaccgtggcaaagggcaggttttgtcaag
ttgtagcctcttcccagagaatttcccctactgctgtgagaggtctgattatgtcaggga
agaagtgtcagaggaaaaagaagaagaaaagacttcagtagaagaagcctttctactgtc
tggttagaaagcacctggtaattaactgtagctgggaggcagaggcaagggaagcaaagg
tgtgtgctgaagacaaagcctggcagagctatagtctccactgtttgccccctccctccc
ctcctggggggggggggggggggggggggggggggggggggggggggggggggggggggg
gggggggggggggggggggggggggggggggggggggggggggggccctccctccctccc
tccctccctcccttcctctctggaactccttgggcccctactgtt
