# Supplementary material for: Reference based annotation with GeneMapper
Source: Genome Biol. 2006 Apr 5;7(4):R29. doi: 10.1186/gb-2006-7-4-r29 (PMC1557983; doi:10.1186/gb-2006-7-4-r29)
Supplement: Additional data file 1 — A gunzipped tar file containing the data set of orthologous genes in human and mouse that was used to compare GeneMapper with Projector and GeneWise [file gb-2006-7-4-r29-S1.tgz › projector/ORTHS/region42/hs.truth.gff]

Hs.2.ENST00000264970.1	EnsEMBL	CDS	1001	1280	.	+	0	gene_id	ENSG00000115446.1;	transcript_id	ENST00000264970.1;	exon_id	ENSE00001256202.2;
Hs.2.ENST00000264970.1	EnsEMBL	CDS	2016	2136	.	+	2	gene_id	ENSG00000115446.1;	transcript_id	ENST00000264970.1;	exon_id	ENSE00000771567.1;
Hs.2.ENST00000264970.1	EnsEMBL	CDS	7448	7587	.	+	1	gene_id	ENSG00000115446.1;	transcript_id	ENST00000264970.1;	exon_id	ENSE00000804222.1;
Hs.2.ENST00000264970.1	EnsEMBL	CDS	7673	7774	.	+	2	gene_id	ENSG00000115446.1;	transcript_id	ENST00000264970.1;	exon_id	ENSE00000804223.1;
Hs.2.ENST00000264970.1	EnsEMBL	CDS	9409	9542	.	+	2	gene_id	ENSG00000115446.1;	transcript_id	ENST00000264970.1;	exon_id	ENSE00000804224.2;
