# Supplementary material for: Reference based annotation with GeneMapper
Source: Genome Biol. 2006 Apr 5;7(4):R29. doi: 10.1186/gb-2006-7-4-r29 (PMC1557983; doi:10.1186/gb-2006-7-4-r29)
Supplement: Additional data file 1 — A gunzipped tar file containing the data set of orthologous genes in human and mouse that was used to compare GeneMapper with Projector and GeneWise [file gb-2006-7-4-r29-S1.tgz › projector/ORTHS/region42/hs.fasta]

>Hs.2.ENST00000264970.1 98829794-98840338	forward
cccgggctcgcgccgggggccatttaatcccgacagcttgcggcctgacgtcgctgcggc
ctggcagtgaccatgtcggcgtccggcccctcggccggcgatagagttgcggctaaaatg
aaaggacgcccagttacatttgcatcgtagataaagaaagagcatttagtataagcatgt
ccgaaatgttgcgtgggatgtaggcatactaaaaccttattcgtggcctgtctgaaatcc
aaatggagctgggtattctgtgtttttatttgctaaatctggcagccgtacccgcggccc
cgggcagggagggagcagctgggctcggccagaccctgccggcgtctggggggcctgcga
agtggaggggagacgggcagccgggcagtggccggcgttccccggagctcggaccggttg
gattggactccgacgctaccgctccctctgctgaactattccggatgtaaaacactaggg
atcggagtttttcttggttttttaatctcattctagtgaccgagaagcttgctggcagtg
cgctgatggatctgtgtgaataggccatttatttgacctcttcagtaacactgttctaac
cggctgaaactgctttcttaggcattttcttaaaagcttggtggttaagagcacggaatt
tcgagtcagatttccaatcttggctctatcactatcctcggagtcatggggcagtcacat
catccctgtctctgtaatggtagctgcccctggataagtgttattaggtgattcagaagg
gtgggctgttgcccttgcctgaggttgcagtctgcggttcccaagccccaagacccgcct
cagaactaactgcatttgcttttgactcctggcctttctctagggttgggaagaacatgg
aaagtgacctccctgccaaataactcagaagaggagtgtcggtagccaaatgtttcttca
gaatacgtgtaaaagaaatgtttttcttccatctaggaagatgttaccgagtacttcagt
gaattccttagtgcaggggaacggagtcttgaattccagggatgcggcaagacacacagc
cggagcgaaacgctacaaatatctgagaaggcttttccgctttcggcaaatggactttga
atttgctgcctggcagatgctctacctgttcacatccccacagagagtttacagaaattt
tcattatcgaaaacagacgaaggaccagtgggccagagatgaccctgctttcttggtcct
gttaagtatctggctctgtggtaagtgtgtttatctgagatagaattgaacgctgagtgt
ttctgattagattttttgttataaatgtgttgtgggtcagaatctggaaatattggaaac
tatttctcctttttactgaagcctcaaaaaatctcacaggaaagaaagttgtagtcttgg
ttctacaggtcccaagcagatgccagagtaaactgttaccctaggacattgaaaagcagg
ggacaagattcactccatatctttttaagtacttgaatcggtacccaaatgtcagctgac
tgtgaataggaatatgaaactggaaattgcatttcacaggcaaatccacagtgagaattg
taaaggtattgatgggaacctgagaaactgaagttctccaattccataatgcaagggtct
catttacctgtagggtgttgaagtgggtaagatattgaagtttatagggtgttttgcacc
ttaactggacttaaactatgttagtgccttctctacactggcgttctaaatactgaggcc
accgtggtgaatcagcctggcaagggcccacctcaggaaacttcaactctctcagtggcc
acgctgtgtcccaaggtagtgttcacacatcttgggagttttgtttaaagacctgtctct
cccactagcctgggcatctggagggcaagggatgtgtcctgtatttccagaacctagcag
agtccctaaatgaatcttgtgaatctttctttcagtgtccactataggatttggctttgt
gctggacatgggattctttgagacaataaagcttctcctttgggttgtactcatagattg
tgtaggcgttggtcttctgatagcaactttaatgtggtaagtaccataactttggttttt
cagatactgctgtagcatctccatttgtttgcttcagaggtacaatagcagcagatggaa
attgaaacccaggtagagttactaaatgatcaattttgactgccaagattattacaattt
tccctcctgtgttgccacctatatcagaaaatactataaaggctggtttataatattgtc
aaatgtagcaaataattgaaataattatgttttgaacccaaaatatctgagatcggtctc
aatttagaaagtttagtttgccaaagttaaggacatgcctgtgacacagccttaggaggt
cctgatgacatgtgcccaaggtggtcggggcacagcttgctcttatacattttagggaga
cttgagacatcagtcaatatgtgtaaaatgtacattgttttaatccagaaagtggggaaa
ggcaggttacagttagataagagacaaatggttgcattcttttgagtctttgatctgcct
ttcactgaatacacaatttacttgtgagaggcaggtacaggaatagtcatttatgcctta
atctggctcagtgagtctgcatttttacataaacaatggggcagaggaagcaatcagata
aacacttgtctcaggtgagtagaaggaggactttctgtcccacacctgtaaagataagct
atcttaggaataaaataggaggcaagtttgcctgacacagttaccagcttgacttttccc
tttggcttagtgattttggggtcccgagatttattttctgcatactaacaaaatgcctgg
ttttgcaaaaatattacagatttagccagttctgcttaagttgtctggatgatagcatgg
ttttctgcatttgtcaatagagaccacttcttgatattcattgtgtttaaatccatttag
atctaaagggttattttgtggagtcttactttgaatctttgcattaaatgaagtatactt
gaaaaagaaggattttttttttaaacttctcatgccttcctactgagaataaaattctct
ctctttctctcatacacacacaccctccgccccccccgcccccccaccgccacacacaca
cacgggctttatcagaagggttctcagtctgactttggttgatttagcaacagcagtgta
ctgaggataaatctggtgtttggtaaagtcctcctgtgtggttggcatgctggatgaagg
gcaggggatgtggctagcgatctcagtagaggaccagtggttgggtagacatggtggtca
ttgtggagaacattttagttgcagagagacctgggttcaaatgccaacttagttatctgt
gaaactcttagtcccagtctcttcttttacaaaatctagttaattacctattctgtccaa
tttttgagataattatgttatgaaaattacctgacacagttaagtgttcaatatttggta
gttactaatattttaagcaaaactctgcaactataacttctgataccagccttttttttt
ttttctttgagacgaagtcccactctgtcacccaggctggagtgcaatggtgtgatctca
gctcactgcaacctccgcctcccgggttcaagcgaatctcctgcctcagccttctgagta
gctgggattacaggcacacaccaccacacttggctaattttcatacttttagtagagaca
gggttttgccatttggccaggctggtctcaaactcctgacctcaggtgatcctcccgcct
cagcctcccaaagtgctgggattacaggcgtgagccaccgcgcccagccaataccaccct
tttacaggcatagttcagatatgctagttccattccagatactgcagtaaagcaaatatc
acaataaactgagtcacacagatgtgttggttcccagtgcatattaaaatcatatttaca
ctgtactgtagtcttttaagtgtacaatagcactatggctctaaaaaacaatgtacagac
taatttaaaatgctttattgcttaaaaatgctgacacagagacatgaagtgggcatatgc
tgctggaaaaatggcacaggcagacttgctggacacagttgccacaaaccttcaatacgt
aaaaatttaaaaactacagtttctgtgaagcgcagtacagtgcagtgtggtaaaatgaca
tatgcctgtattttcctttgtaacttctgactagtacagcagagcttttgtatgtgctag
ttagccaataaatgctgtccactgttaatataaaattctaaaatctggcctagaattaat
actaatgtaagtcacgtattcattaccaagaaattcatgaaaaacaaatggtgtgtttta
aaatttcaataaataagactttcaaaggaatagtttcattcataacaagcattctgccct
gaatgcagtaattctggaggccactgtcttagtctgttctcaatgctgctataaagaaat
atctgagactgggtaatttataaaggaaaaaggtttaattgactcacagttctgcattgc
taggtaggcctcaggaaacttataatcatggcagaaggcaaaggagaagcaggcaccttc
ctcacagggtggcgggatggagtgagtacaagtgggggaaatgccaaatgcttataaaac
catcagatcttgtgagactcactgactatcacgagaacagcatgggggaaattacgtcca
tctggccccacccttgacacgtggggattctggggattgctgttcaagatgagattttgg
ggacacagccaaacaatatcaggcacagaaggggaccaaatcagcctggagtttagcaca
tttcatgtgagtctgtatcatagtttgaattaaatagaaagggattcagtgtatttttga
gaacctatgttgtgtgaggaactagaaagagaaatgactacatgtaatgatgaccatcac
agaggagctacagaagccagcataaggtggtggtttgtggagatggggaatagttgactc
ctggtgctgggaattgcaagtgcaatggcatagaggtgtgaacagcacactaggtctggg
agcatagggtgacaccgagtcactggggaagagatgtgactagagaaattggccttcatg
ccattcaggaaaaaaattggactttatctcatagactgcatgtgtgggttgggggcaaaa
ggaggtggggagctttgaggctttaaagtaaggaaataatgtcaaactcacactatcttt
tccatggcagtggaggaggcaaaagttggagtagtgagtgggcaaggctggatacacttg
cagaggtctgcgtaggagtagaggaggcccagatagtatggtggtgataggaatagagag
gagagatggattcgagagcttcctgagataacaaggtatgaggggggatcaggaagaggg
agtgggtgggaggctcctttgggatgacctgtaagattttggcttagatgactgaggaag
cagcagatgcagatgaagcagcccttgctggcctgttgagttcagggagcttcctgaaga
gtgaaaagaaggtcagtagacactgaggttgatgactctagacctagaggcaagagtctg
ggccatgatgagcctctgactggcgttaatatggagctgggaggtgaaaaccacagtgcc
ttggagtgctctcggaaggcacatctgtctttcagaggaaagactctcactgaggccaga
agcttgaaaagcgcccatttgggataagcgggagaataggggcagcagagaacgtctaca
gaaagggcgctcttggggagcgagctacatactgattccataaaatttgaatggcacaca
ttcttggctaaaaaggaaactgtcttggtaagctctagtttgttcagtattgttttggca
ttttcagataacgaaatgcagggactgttaacattagtattgtacctctgtttattttcc
atttttatccccagtgacggaatagcgtattcttaattgtacccttgagatgaaatgaaa
taatacattaaaaaatacattgaatttccaatatatgtttataatacaagttttgttctt
tgaagatcttacttttctgttacttggatattttactttttattcatcattgaactgaaa
aactagtaggccatgttgtagaacagtgacatacacttgaataattgttcttatggctgg
atgcgtcactcttcctaactgcttcttactatttcatcctccttttaatagggggttgac
ccaggtcttgggccttgggcctgttcattatccacattcatttttttggtgacatcattc
aggcccgtggctttaaatattaatatcatctacacactgatgagtttatatttccagttt
ggacttgtcttctaaactctagacattgtatacaacttcttactccatactagttggcat
cttcaacataacaggtccaaattcaaacttccgcacactccttcccacctcaaaaccact
cttcccacagccagccccacctcaattaaaggcagctccatcttccatttgttcaaggca
gaaatctctcagtcatccttgagtatttttttctcatactccaatccaataatgtcagga
gctctaccttcagagtatcgtgtgtgccacatcttagcacctccactgccaccagcccct
ctgctcatctcttccttgcagtagccttctaactggtctctgctgccagtcttgtctctg
gagtctgttctcagatccgccaccagggaggctctgtcaaggcatttaagtcaaatactt
ttctcagaactccacagtggcttctcacgtcaccaggaataaaagccaaagattgtaaaa
cggccacaggcttcgtaagacatggagcctgtgtgacttgatgttgggcccaaccctgtt
tcttttctggcttcatttcttgctccttttctttcagacactggtcttttcaccattcct
caggcctgccaggcaccatcactatccttgggtctttacccaaatgttactttatgaccc
tcatatgtacaattgcatctcaagtttgtattctccacatttctctgctgctttctctct
ttccataataccatctgacataggtgtatcattgtcagccttccttcctagatggaaggc
agggatttttgtctgttttgtttactggtatatctccagaatttagaatgtctgccgcat
agaaagtcgtcagtaaacatttacagaattcattttattatgaaagaaattttaattttg
ctcttaggttcatctctaacaagtatttagtgaaacgacagagcagagactatgatgtgg
aatggggctatgcttttgatgtgcatctcaatgctttttatccactcctggtcattttgc
attttatccagctttttttcatcaaccgtaagtagcagttaattagagtattatccaagt
cttcattgcatgcattggtaaagggactcatggtctgcgtctcttctggcagatgttatc
ctgacagacacatttattggatatttagttggaaataccttatggttggttgcagttggc
tattatatctatgtaactttcctgggatacagtggtaagtaatttttttaaatgtttttg
gttgagaacatagcaagagggggaaagttgtaacagtagtacaaacagctgcttttatgg
aacacttacaggcactatcctaagtattttatgtgcattatctcatttaatcttcatgac
aattacacaggtttgtttctgttttcaaatgaggaaactgaggcagagagattaagcaac
ttacccatggtcatgcagctagaaaatggcctagctggtatataacagattttatacttt
caaggaaacatgttaaaccatactggttatctccagatgacttgcaggaatccaagacca
ttcactcctcttctcccatgctttcaggttgtgggttaccagcaggagggtagagcgaag
aaaggtggggcccagcatcttgttacataggtctatgaactgaagttctctaaagccttt
tgaatcataactttttgccccattcttagttttcatgattaccgtatggttctgtagaca
atcacagaagatcgggcccaacatttattgtcctcaggacatgtttgcagatttactgtt
aaatcctgttgtcagttcatttttcttaatatgaatgaggaacatatattatttttcatt
tatgttaagaaatgatcccattaaataaagccaaataaaatctagagactgcgctgtacg
tttcttaccccttcctttcctgttactgtagatgattagggcctaactgtaaatacagat
ggctctgactatgcctggctccggagttattcccaccccggttctctccccccttggctg
gtttgtcagggaacacttaaccccttcattgtaatgccttgtttggggagtgctttctct
agtccaggggagatgtttgtgtcatttctaatgaattttgaaagtgttttgtgatgagaa
cactgcagcactgtggtttctctaagtggttatttgaacactcctggtaacgacctatac
cacttagaatagttggagtacagctcagtttgtttaagaacttcctatatgagaaatact
taggtcgggatgcatggggtagggtcccgctaactaagcagtgagcaagaaacatcaata
tttggagccagacttttatatttaagagtttcagttcttttctgaagcctgggctactag
ttgagctcacaccctcttaaagtgggggtataatgctttacactggaaaatctcaaatag
ctaaaagatgttttcctataacgccatccatctctgtactttaagttggactcctagagg
tttctgaggcagtcacaagtttaaattcaccactgttttcatgaatatttgtgacatttc
tccctcattgttaacctctcttggtccagtgtatgatgtcccactcagcctctgtgctga
aataattcctctcctaggtttcttcccagccctagacaaggaggaaacagcacagagggg
ttgggaagagtagtctagttctgggcataaatagcatcatcttactgattcaaaatatgc
attcccttccaccccacatgttgaagtaagctgtctttcaaaatgttcatttattagtca
tttatttttttttttttttaaatcagtttggattcctttcttttccagcattgccatttt
tgaaaaatacagtaattcttctgtatccatttgcacctctgattctgctctacgggcttt
ccctggcactgggatggaacttcacccatactctctgttctttctataagtacagagtga
aataaaaagtgagaagaagattcaatcgtaactgtgtcaacagtattgtgaagtgatcat
ttcttgtaaaacttgtaaataaactatcatctttgtagatatcttaaaggtgtaaagttt
gcaaatttgaagaaatatatattaacactgtggtcaggtacattccttaaaactaattaa
atgtacatttctataataaatattttttaaactaaagcatgtgtgttcactctaatattt
gcaaatgtaagagctacatgtaaaatgctaatggcatggggaaaacataaacataaaaca
atatgaattatttttgaaagagtatcatctagttggagaacaagggaataatcatacagc
cccatcgctctcctattgacaaagatgcataatctccatttctaattagctgtattttaa
atacttacttacataagccacaagatcccttctaaccttcggaatcctctataaacctgt
agtgtcagtcaaacgggagtcactgtacttcaggccctaagcatcattagcagcattttc
tacattaaaaacttacttatagcccctaaatattttagatcaaagaggcccaggtagcta
ctcttattttaggaactgtatagtacatataataaagtgaacatcagcataatattggtc
atcactgtcttaacagtagggcttttttttcccctttctttagagactttacaaaaccca
atagaggatccactcctttttctaactgaaaatggataactagtattgtctcagtgttaa
caaagttaataataaaatactactcattaagtttcacctatttttattagaaggaatctt
gaattcaacatggctttttaaacttctttatttcaaatacacatgaacggtcgtggcaca
gagaaacagtgatgaaggcacaatcaacaggaccagttactaggttttcaattatagcag
caaatctgaaaataaataatcttcctttaaaaatccaacaagtac
