# Supplementary material for: Reference based annotation with GeneMapper
Source: Genome Biol. 2006 Apr 5;7(4):R29. doi: 10.1186/gb-2006-7-4-r29 (PMC1557983; doi:10.1186/gb-2006-7-4-r29)
Supplement: Additional data file 1 — A gunzipped tar file containing the data set of orthologous genes in human and mouse that was used to compare GeneMapper with Projector and GeneWise [file gb-2006-7-4-r29-S1.tgz › projector/ORTHS/region42/mm.truth.gff]

Mm.1.ENSMUST00000027285.1	EnsEMBL	CDS	2112	2391	.	+	0	gene_id	ENSMUSG00000026111.1;	transcript_id	ENSMUST00000027285.1;	exon_id	ENSMUSE00000155855.1;
Mm.1.ENSMUST00000027285.1	EnsEMBL	CDS	3366	3486	.	+	2	gene_id	ENSMUSG00000026111.1;	transcript_id	ENSMUST00000027285.1;	exon_id	ENSMUSE00000155857.1;
Mm.1.ENSMUST00000027285.1	EnsEMBL	CDS	7977	8116	.	+	1	gene_id	ENSMUSG00000026111.1;	transcript_id	ENSMUST00000027285.1;	exon_id	ENSMUSE00000155852.1;
Mm.1.ENSMUST00000027285.1	EnsEMBL	CDS	8192	8293	.	+	2	gene_id	ENSMUSG00000026111.1;	transcript_id	ENSMUST00000027285.1;	exon_id	ENSMUSE00000155854.1;
Mm.1.ENSMUST00000027285.1	EnsEMBL	CDS	9497	9630	.	+	2	gene_id	ENSMUSG00000026111.1;	transcript_id	ENSMUST00000027285.1;	exon_id	ENSMUSE00000367039.1;
