# Supplementary material for: Reference based annotation with GeneMapper
Source: Genome Biol. 2006 Apr 5;7(4):R29. doi: 10.1186/gb-2006-7-4-r29 (PMC1557983; doi:10.1186/gb-2006-7-4-r29)
Supplement: Additional data file 1 — A gunzipped tar file containing the data set of orthologous genes in human and mouse that was used to compare GeneMapper with Projector and GeneWise [file gb-2006-7-4-r29-S1.tgz › projector/ORTHS/region42/mm.fasta]

>Mm.1.ENSMUST00000027285.1 37852424-37863222	forward
gaggtcaaggtcagtaatgggaaaaccatactgagttccctctggaagtttcaacttttc
tggttttccaagagtcataaaatcttaagaagtctatttttgagaaagttctgaaccttc
tccccactcccctttctcctcactatcccccactggaaggtacgttgtgatcatctgagt
tcataccctacgtttctctgagcccttctcattcctcgcctgtttcccaaggcagcacat
agtataaaggcttatgttgaattcctcccagaatgcaatgctataggtttaagataggtt
aaagatcggcagagagaaactatggcacaccatgagatacttccatattctagaagccaa
ggaaccaaaactctccaccacagatcaagtagccatgcggcgcaggcacaggccttggca
gctgcccttagagtgggagtctctggtggcgcgtgccagcactcagggatcgcttcctga
acagagctggctgaaggtttacaaaatccttaggtgggtagtaagttatctcccacttaa
caccagtaagaactggggatgcgagctcaagagacctgtccaaagtcaggagcggacgcg
cgacctctaccctcgacgtgacctcccctcgcaggccatcatggagccagtcttgactga
gctctgccacccagatccgctacctggagcacacaggcagactgcagcagacatgcaccc
agatcctccttcacgcccgcacacgcgccgccctccggcttgtcctcataataccggggc
atggcggggacccaccgccctcaccacactggatcacggccctcggtcaccccgcacggc
ccggaagggcgtgggacacgcccactggcaagctaccggcgagggtgggagaaagtctca
acaacttccgccaggagtgcgactcttcagggtatgcgcacgcgtggcggaagtgcgtgt
ccgtaacgtaaatacagagcgccgcaagtgcgggctacgtagcgggaagggaagtggccc
cagcggcggctgggctcggctgccctgggaaggtggcggtagtcccgggcccaggacgag
gcctcgagggccttcaggtgcggcctgctctgtgtgcgcagggtggcgttcgtgccgtcg
gccgtttccacggttagctcgcgacctggcgtctcagcggctgggcgagggaccggccgg
cgcccggcagctcgagtcctaggcccgccgtggagctgctgggtaaaaccaaagacagcc
gcttacgtgggaatcgcaggattagagccgtttttctattctaagcaggtctgaaatttt
gcaaggagacacacaccctgaaaccttgtcgttgcttgttcttaagtcaaatgtcactgg
gccgtttgtatttttagttgacagaggcttggggtaatggagacctgctggcggggcggg
gcgccgcgccgcgccgcggagggcaggtaggctgggcggtgaccagcagtcatttagctt
cggactagttggactggccccttcgcgctgttattcctcctacccagccatcctaggagt
aaaaccatcaaggagtgtaatttttattgtcacattctgaataaccagggacttgctggc
catcgccgatggacttgtacaaataaactgtgtgtcttactttttcagtaaccttgcttt
tagattaaactttttgtttgttttaaatcttggtcattacaaacacggaattttgaacca
gtgttcggtcattgtcccgtgttaatgaggacgtcattgcacacccccttgtgctgcttt
ttccttggcctccattatcagtagtgagctactgcagctgtcaaaggcttgattgaggtg
aaggttgggaaaccatcgactgaagttaagtgcttgtttcaggtgatacaggagtttgtg
gtactgccttgatggcattacccttggccagcccctagacaagccccagaaccaactcta
tagcttctggcccctaatcctttctgaaggtggcaagagaaaacgtcatagcgctgacga
ggagttctagtagccaaataattacatttaagattacatctaagagaaatgttctcattc
catctaggaagatgctaccaagtacttccttgagttcttcgatgcacgggaatggagtat
taaattccagggatgcagcaaggcacacggctggagcaaaacgctacaagtacctcagaa
ggctctttcgatttcggcagatggactttgagtttgctgcatggcagatgctctacctgt
ttacctctcctcagagggtttatagaaactttcactaccggaagcaaacaaaggaccagt
gggccagagatgaccctgccttcttagtcctcttaagtatctggctctgtggtaagtgtg
tctcagtttacaagcagtatagtagaaaaacaaattggggttttcagaggaaactttatc
ttttgggataatgtatggcgggtcagactcttggggtgtgtgaagctgtgggatttgttt
gtcttttctaaaacatgagaaaactggcaagaaagaaagtggagttcttcctagtgctgg
ctgtaacacgccagagtaaactactgtacccagtgtatgaaagtagggcatggggttcgt
cccagagttggtttattccttctcttttgaaacagcttctagatgtgtaggccaggctgg
cctggcactcaggaagctcttaactcagtctcttagtgctggcttgacagtcgtgttctg
ccacactggctgactttaaaacaaacagaacaaaactaataagaaccaaacccaagtgtg
tgccaagaaatattaggataggaattacatttcttaattaggcaaatctgcaaggccggc
agattgctatctttttatttttgttttttgtcaagcggaggggcaggggttggtaggacc
aggaatagaaaccagtgacttaaatctaccaggcaagtgagctgcacccccagccttcca
gggtaagagttctgaaagtactgatcaaactggaaaagaacctttagattctccagtacc
ccaactggagaacatcaacagtccccgtcaactagagggtactggagtatgtaggtgctt
ttcacatttaactggacttaagagtaagttgagtgccgtcccgtccacactggtgttctg
agtgccctgtgtcctgtcatttactgcattcagaggtgacatctctttccacatcagttg
catgtaccttgtcatgagggttttcttcatcatctgtgtgccacctctactacactgtgg
gtgtatgggagtcagggactgttttgtacctgagcctggcagtgacttgtaactctttat
ttcagtgtccaccataggattcggctttgtgctggacatgggattttttgagacaataaa
gctgctgctgtgggttgtgtttatagattgtgtgggtgttggccttctgatctcaacgtt
aatgtggtaagtacggtaaagtggctccttctatgctgtcccgcctctgtttccttcaga
ggggcagtaactagtgaagacagagtagctgaagtggctgggcagactgctaggatggtt
ctaacttggctcctgtgtctgtactaggtcagaaaatactctaatgggtgctttctgtca
ttgtagcaaatcccagaatggtttaccctgctaaattctgattttttataatatatgtat
ggttctgattagctttgttttctacatttgtcagtgggtaccatttccaggtgcatgagt
gcttcagtattgtttcggtccatttagatctaggttatcctctggagttttacatcagtc
aggggtgtttgaaaggggttttgttttcagtgtgtctcctctgtgctgagaagaaattac
atccagaggccttcaaaggccgtcagcctgcttctgtctggggttgaatgaacaaccata
gttggctgtagactagagatctggtgttcagtgtgttacttccctcagagaatgttcctg
tgtgcttggcctcctgggcaaagggtgatgatgtaacaagtggcttcagaaggtggagac
tgaggagggagcagagaaaatgcaatcgtttcagacatgtccacacggcaacaggcatgt
gtgtggtcttatttagaaactggagttattccatagatggttttagggtagcagaatggt
agacctttggtacctagatatggtagctattactgttttaaacaaaaaggctaaggcttt
aacctgatgagaccagtgttttattttcttttgtaacttttgactaataaagtacaggtt
ctgtgggtactgaatagttaataaaaaactactatgtaccattggtctaaattcctaaaa
tctagcctaagattaatattgctaatataaatcaaatactcattgcctagctactcatgg
ggggaaatatgtaaacttccaagaacagttgttgacagtgtctgccgtgagtgcagtgac
ctgcatggccacagagcaaggccgggggctgatttggcttttgtcccccatagtttgatc
aagtaggaactggcttactgtgctctttgtgagaacacaggtgtcatgaactgtgaggag
ctggaagtagaaactgcgacatacccctacccccaacatctgcagcgtgccctaggaacc
agcaccacgccatgttttggggagctatggacacttgatccctgtttcaggatggtcagc
tgcagaggcgtgcttatgtgcagcagcatggacttttatgtgcatatctgcaagctgggt
tggaggggagaagagaaatggagaactaggaggctaagaacaacacacacaaagtcaagt
tcactgtgggaaagtcctcagtgcggcagtgaaggtgtagagaactggggaagcctggtc
caggcagggctcaaatagggctcaagtgagagaagggatgcccagaatggtgtggtggta
atagggtgaggagagaaggttcagagcttcctgtggtaacaggatgtgatggccaggaag
tttgggcttaggagacggttggaagtgctgctgaagcattcctcattggccataccgagt
caggttggtgggatgcttgctgcagaggtgagcagagggagggagaggactggaagcagc
agtctggcctgaggagtgtccaacgtggaggtgggaaagcagccagtcagttctttggga
accagtgtctgtcctgttggttcaaggaatgtgcagaggtatagcaggagagtagtggtt
acacggacagacttgtgagcaggagagcagtggttacacggacagacttgtgagcaggag
agcagtggttacacggacagacttgtgagcaggagagcagtggttacacggacagacttg
tgagcaggagagcagtggttacacggacagacttgtgagcaggagagcagtggttacacg
gacagacttgtgagcaggagagcagtggttacacggacagacttgtgagcaggagagcag
tggttacacggacagacttgtgagcaggagagcagtggttacacggacagacttgtgagc
aggagggcagtggttacacagacttgtgagcaggagggcagtggttacacagacttgtga
gcaggagagcagtggttacacagacttgtgagcaggagggcagtggttacacagacttgt
gagcaggagggcagtggttacacagacttgtgagcaggagggcagtggttacacagactt
gtgagcaggagggcagtggttacacagacttgtgagcaggagggcagtggttacacagac
ttgtgagcaggagggcagtggttacacagacttgtgagcaggagggcagtggttacacag
acttgtgagcaggagggcagtggttacacagacttgtgagcaggagggcagtggttatac
agacttgtgagcaggagggcagtggttacacagacttgtgagcaggagggcagtggttac
acagacttgtgagcaggagggcagtggttacacagacttgtgagcaggagggcagtggtt
acacagacttgtgagcaggagggcagtggttatacagacttgtgagcaggagggcagtgg
ttacacagacttgtgagcaggagggcagtggttacacagacttgtgagcaggagggcagt
ggttacacagcagacttgtagggagtgaactgcaggctccctacagttcctttatcactt
gcttttaaatgttataatttatgaagttccctgtggtcatttatgtgtacaatgagtaat
gatcaaatcaaggtaattcgagtttctatatcaaacatttatagcttgttggtgttggga
accttggcagttctagctagctagcactgactgctgtgatcattagaatgccttgcttct
gttggtagccacagtccaacctccattggtgaccatgattccatttcctgttgctctgat
gtcagggtttggtttttccttctgtatatgccacatgtgggtccgtctttgtgttcctgg
cttgttttgttgattttgttaattgagtggcacacattcttggcagaaatagtgagttcc
agtttgttcaatgaagcactatttaggctttttgataactaagtatagagtgtctattat
actctgccatgctttcttgatttagtctgtttgtcttgtttctgtgccatttaaaataga
atctaaactatagtccaggctagcttagaacttaccatgtagccccaaaaatgtccacca
cccacatgctggaatcagagacatggaccctggtttctgtattcagtgtattagtgacac
aggctcagcaggtaaagcacttgcccactttaacccccaggattcacatgtagaattgac
tccacaaagttgtcttcagacttcatacttgggcacattcccccataaataaatataata
aaaatcatctaaaatccagtgatataaatgacattagtttccacacgtttatagaattgt
tctttttattgaagatctggacactatagttttctggtaggtcgggttgtagtgcagcaa
tggaagcatgcacacaggtgcgcgcgcgcacacacacacacacttttgtctgggtctacc
actagcagcccctttcccgttcttctatttctttcactttttagtggtaatggcagttga
cacagtggggtttttgttgagtggctggtttagatgtcatgttttggtgatgtcatttag
gctttaatgcctgcacattaccttggacccttgaactgtgggctttgtgtacaacataat
ccatgagaaagcgcatctgtcctagctaaccccagtcgtcttctccttcattctcagagc
cactcttggtgccaccagcctgtcctctgctgatagcaactcttatcttcctatgtgttc
agggcaagactgctgtctctgactttctggcctcctggcagatgtcttaatcctcacctt
caactagggttgcacctcatcacctccactgctgctcacctctggtgacaggcgacacag
gctcctgtcatctcctcctctgtggaatctgccaccaaggagaccccatcagaacatttc
agtgaggcatttcttgcatctgacagtggctttttcatcatgaagtaacaaagtagcccc
aggcagccttagacctcactccctgcctcttaactgctgcttacgagcacacacaggtct
ccagctgtgccaggcgccatcagtgctttgggcctttatgtagacattatgatttaaaat
tgcacctcgggtctccatctccgttctcactgtcctatcatatgctgtgtccagcttctc
ccactggaggctgttccattgctccatctccagggcttgggtaatgtgttgcagcagaca
gttggggactgagagaacgagtgcactgcgcaagacgttttcactttgctcttcaggttc
gtctccaacaagtacctggtgaaacgccagagcagggactatgacgtggagtggggctat
gcctttgatgtgcatctgaacgccttctatccgctcctcgtcattctgcattttatccag
ctcttcttcatcaaccgtaagtgcttgtttctcatatggtcagattcttacagtgtgctg
acactcacggtatgctttcttttcctggcagatgttattctcacagatacatttattgga
tatttagttggaaataccttatggttgattgctgttggctattatatctatgtgaccttc
ctgggatacagtggtaagttttggtggtttgagaacagagaaagaaggagacattgacag
ccattgcctgaggtgttatggttcactcatatgctcttttaattacacaagtgttcttac
cttttagcttgccccctgtccaatagtagagtggaacaggtggtgtgtgacatttggagc
catgctaactcattattgccaagttacaggtagaagctgccttgttgtgttagatggatt
caggccccatattattaaccatagggtagagaggaaaaggcatggaccgatgtttatggg
cactgaagtagttacaaacatttcttagggaatgatcccagatcaggcccagggtctgct
gatcccaggccaaatttacgactaaatcgtctaggttatatttcctaatatgaatgaaga
tagtcttaggctgttcatttaagagatgatctcaaaccaggactctatcttaatagaaaa
cctgcctgttatgttcaaggtcctgtgttcagcgcccccaaacccctattgctaaaatgt
ctagagatcttccgatctcccagagccatccagagaactctcagctcctgttcacccttt
ggatgactgggactttactgtgaacagttctgacttccttccccccatgatcagtttccc
agggatcgcttagccttccacttgcctggtttggagtattagaattcttgtagtgaattt
tcacctagcttaaaagtattataacccatggcaccaaagtgctggttcttagtggacttt
tggatgttcttcctcagaactgttgagaaaatgctttgggcactaaggaaacaggaagct
tacgtgtttacagtatactgccttagttcttcccaaaggctgggctattaacttgatcat
acctcaaactgagctatgttgctttttgcagtgaaaaatgctttttctcacatgctatca
gtctgtgtgtaggaaaacatagtgatcgcataatgaggcatccattatcatgctgatata
ggaagacgagtcctggaacctttgtctagataggagtgttcacccctcagctcaggttgc
ctagtgagatgtagctatagatctgcaagcatcatcatggacctacacacgtgtgctgct
cctgtggtccagtgtgttgaaaagggccttcttccagtgtgtacatctgtcagccatggc
catgtttcttttccagcactgccatttttgaaaaatacagtgatcctgctctatccattc
gcacctctcatggtgctgtacgggctgtcgctggcactgggatggaactttacccacaca
ttgtgttccttctacaagtacagagtgaagtgagcatcctagagaaactgtctggtgttg
ggaagggatgagttcttgtaaatctgtaaatagcttcaataagatgtaaagttttacaaa
ttcaaggtgatattaacacttgtgtagaacattccttaaaactaattaaatgtacatttc
taataaatatttttaaactaaagctgtgactgtttattttcacttgaagctgtatataaa
atatcaagggtacagtaagtgttggatcacacagaccatcttgttggcaaaatgaacagt
ctgtcccatttttaaagcccatttacgcagacccctccgaaaacttcagcaagcggtatg
gctcacacaggagcacagtccccagagggactctgacttgagaactgcctgtgaatgcct
gtagagatgacagccactgtcttacctgggtggcattcttgcctttttaaaagattcaag
aggaaccagaaactatctgaaaaacagattaataccaggtgtggtaatagtgctaaaaaa
attctatccactcattggtttaagccatttttattagaaggaatcttgattcaacatagc
ttttcaaacttctttatttgaaatacacatggacagttgtagcacagagacaattatgaa
aggcacagtcaacaggacattattaggtttcaattatagcagcaaacttgaaaataaata
atctgcctttaaaaattcaacaagtacctcaaatataactgcagttattgttcaacccat
gaagacattgtgagccaaatatgtgcagagaaaagaacctggtgcaacctagcaaagggg
ttccttgggctgctccaagaccgtctccccaactcaaagacagactgtggaggaagtgct
ctaactgagctgcccttgactccactgcggaaaacagtggcttagtggactcagccagta
ctgtcccagcagctctttgtaaggctcacgagcatgcccttcaggtacgcttaccagctg
gagcagttccaataaagaacagaatgctatgcaagctaaaggaccccactcttgctattc
tgggaccagttgctaactcagcggcaggaagcggcctccttagtatcacaggtatttagc
tgtccccacaagcctgtgttcagagcagcaggagccctgctaaggaccagggttcacac
