# Supplementary material for: Reference based annotation with GeneMapper
Source: Genome Biol. 2006 Apr 5;7(4):R29. doi: 10.1186/gb-2006-7-4-r29 (PMC1557983; doi:10.1186/gb-2006-7-4-r29)
Supplement: Additional data file 1 — A gunzipped tar file containing the data set of orthologous genes in human and mouse that was used to compare GeneMapper with Projector and GeneWise [file gb-2006-7-4-r29-S1.tgz › projector/ORTHS/region43/hs.truth.gff]

Hs.17.ENST00000313648.2	EnsEMBL	CDS	1060	1098	.	+	0	gene_id	ENSG00000168961.2;	transcript_id	ENST00000313648.2;	exon_id	ENSE00001201634.1;
Hs.17.ENST00000313648.2	EnsEMBL	CDS	8057	8148	.	+	0	gene_id	ENSG00000168961.2;	transcript_id	ENST00000313648.2;	exon_id	ENSE00001271229.1;
Hs.17.ENST00000313648.2	EnsEMBL	CDS	10366	10567	.	+	1	gene_id	ENSG00000168961.2;	transcript_id	ENST00000313648.2;	exon_id	ENSE00001271317.2;
Hs.17.ENST00000313648.2	EnsEMBL	CDS	12032	12142	.	+	0	gene_id	ENSG00000168961.2;	transcript_id	ENST00000313648.2;	exon_id	ENSE00001271217.2;
Hs.17.ENST00000313648.2	EnsEMBL	CDS	13319	13414	.	+	0	gene_id	ENSG00000168961.2;	transcript_id	ENST00000313648.2;	exon_id	ENSE00001201527.1;
Hs.17.ENST00000313648.2	EnsEMBL	CDS	15108	15143	.	+	0	gene_id	ENSG00000168961.2;	transcript_id	ENST00000313648.2;	exon_id	ENSE00001187460.1;
Hs.17.ENST00000313648.2	EnsEMBL	CDS	15655	15705	.	+	0	gene_id	ENSG00000168961.2;	transcript_id	ENST00000313648.2;	exon_id	ENSE00001201557.1;
Hs.17.ENST00000313648.2	EnsEMBL	CDS	16341	16382	.	+	0	gene_id	ENSG00000168961.2;	transcript_id	ENST00000313648.2;	exon_id	ENSE00001201548.1;
Hs.17.ENST00000313648.2	EnsEMBL	CDS	16824	16912	.	+	0	gene_id	ENSG00000168961.2;	transcript_id	ENST00000313648.2;	exon_id	ENSE00001201539.1;
Hs.17.ENST00000313648.2	EnsEMBL	CDS	17064	17226	.	+	1	gene_id	ENSG00000168961.2;	transcript_id	ENST00000313648.2;	exon_id	ENSE00001271333.2;
Hs.17.ENST00000313648.2	EnsEMBL	CDS	18630	18773	.	+	0	gene_id	ENSG00000168961.2;	transcript_id	ENST00000313648.2;	exon_id	ENSE00001319415.1;
