# Supplementary material for: Reference based annotation with GeneMapper
Source: Genome Biol. 2006 Apr 5;7(4):R29. doi: 10.1186/gb-2006-7-4-r29 (PMC1557983; doi:10.1186/gb-2006-7-4-r29)
Supplement: Additional data file 1 — A gunzipped tar file containing the data set of orthologous genes in human and mouse that was used to compare GeneMapper with Projector and GeneWise [file gb-2006-7-4-r29-S1.tgz › projector/ORTHS/region43/hs.fasta]

>Hs.17.ENST00000313648.2 25809104-25829450	forward
aaaggaattagtctgcaaattctagtgcatctaggtggagcacaggaaggaagagaggtg
cagactcacgtatggccctggggcacctgccatcctctcgcacccgtacagcccttacct
gccagcacttaccctacccagcttgagttctgggccttctcaccagcacatcgctgggac
ctggtcgacttcaggtaagtttatttcatggctccctcccccacgacctgcacatgccat
atgttccttcccagccccatgtcacttgaaatgttctatcatgtccaagacttctctcct
catcctaaagtgcagaaaataaggatggagaagagaaggagaagagaatcaagagagatt
cattgagagggaggatcagaagctcctgggcaccccatactgtagaataaaaatattcat
tatggtgtttttcttgcaaaatattcccctctacataattatgtttttacatgaataata
taaatttaaacaggagaaatactttttgaagagtctgagaatcttcataaagttcaggcg
gccacgaattagctgtgtgacctggggcatgccccttagactctgagcctcagcttctct
gtatgtaaaatgggttgaagccgcccttccccacaagcaccctgtgcacaggcaatgccc
agccccattattttctggactccgtggccaagcatgcttaggacacacagccacatactt
ctgggcagtgtcatctggcaacttgctgtcatgtcagtgtggtcaagcattgtagacctc
tatgaaccaaatatgcttcaggcttgggttgagcacaggagagggaggagggaaaggtca
ctggggctgggagtgcctacttccctctgtgagtgtcaccccagtccacccagtaccata
cctttctctctctggacccacttccttttgctgccggctcctccccattgaataacagcc
aagttgctttggtttctatttctttgttaagtcgttccctctacaaaggacttcctagtg
ggtgtgaaaggcagcggtggccacagaggcggcggagagatggccttcagcggttcccag
gctccctacctgagtccagtgagttccagggctatgggcacagggctgcctcagccagag
ggacacagctctggggctctgaggaagcaactcctgggtggcaggggatgggggtggggg
catcccaaagagaacacaagcagggcagaaatatcagaggaggtcatcctggcacacctg
tgccgtgctgagctcactcatgcctggagggatgctccttcccacgagtcatggctttga
cagtgttgactgagctgtcctgtcctgtcctgtcctgtgtgctcaggggaagacatgtag
agcggggtggttcatgtaaagaggaagcaagcacgcttctgggacagtaaggacgctacc
cggcatggtagttaagggtgcttactgtgaaggtggcctccctgggtccagctatttact
ggctggtggtctctgggcctcagtttccatatctgtgaagtgggaataatacttgagccc
cccactcccagggttgggatatggattaaggaagtagtgtatctagtgtgtttgaacagt
gcctgacacactgtaggtgctttgggagtgtttcatgttattgggtgtctgagggcagca
gggaagacctcccgaggaggtgtctgtgctctgaaggttgggcatgggcatgttcagggc
atctgtggaggggcagtctcagaggtgagaggggggtgaggactgtccctgcagcgtggg
gtcagagggcggcaggtgccttgctgaaaccctgtgaggtttatgagtccccttcataca
cggaaaatctgaggctcagggaggcagaggccagttgccaaatgcctccagatgggagtg
gcagccccaggagcccaggagacttcaggggtcactgtgtcctgggccggctcctgtcat
aggatctcaccccgccttggcaaagagcttcccgaggggctggagagggtgggctgatgg
gtccttcctgggtggggaggcagggtggggagggtgggcagaggcagggtactgagggag
ggaagctgccatggcccacctcagcagaggccagggtcgggcttgagtgccccctggtga
cactgagtccagaatgaggctgcctacgttctggtctgcagagctcggctctgctttcta
aactccagagagaaagaatggggaaaggaggcctgtttcctcctggctgtcaccaatgac
acctcagccaccctgtggaggcccctgaggtaggacctgcacagagggggctgggggaag
ctggaacaggccgctggtgggggccttagggtcagcaggtgctgccttgggcatgtcacc
ctgtctctggttttctgtcaaagaggggatcccagagcttcttccaggttctgacatatt
attattctggtgactggtttttactttctaatccttggattcagaaggaaaattatccta
cggacatcagagagttaaaacagggccttggagtccagacaagaaagatgatcagtgcag
cccctatgggtgtccagagtacccctctaccccacgggggctcccctgggttgggacaat
taagcctcacttggtgacccatctggcagtcggagccacgcttcctccacatgccgacag
tgggggaaggtcacgcggttcgctgtcctgctgaggagggctgagtgccatgagggcctg
gcttggaaacctcactcccacttcttgtctggcctcatctagcccagcctctttggaggg
cctgggggaagctggaaccacgtgctgtgtggtccaggaagcactgggagagccaggaat
aaggatgttctcagcttactcatgagaggaagcctgtgtggtggttagaagcgtgggtgc
tggggttcaaatcccagctctgttgctgaccagttgtgtaactttgagcaagtgactgaa
cttttctgtgcctcagtttcctcatctgtaaaagtggccggggttgctgtgaggataaat
gttcctagtcatgcccagagccctcatggacacacatggatccaaatgccacagcagcct
tagctggtcaacctcaaaacaacacatttgttcttacagtgttggaggtcagaagtctaa
aatcaaagtgtcatggaaggtggccagcaggaccatggagcctctgaggcagcggggcac
cttggctaagagccacgtactggcctcctgctggcacgcagtcttggccagccaggctga
gctccccacttcggggtcgggcctgggtgtcctctggtgatgctgagtccaaaacaaggc
tgcccacattttggttcacagggctcagctctgctttctagacttccagataagaagagg
aggaaaagtccccggtctctgggcactatcaggaacagagagcaagtcatgactcagcag
agggatcgatttgttcaatgcaaagagctgcactgtcatgtctgacatgagccaggggct
cagcacacggaatcgcacccagtcctctcagaacgctgccagccaggggctcagcacaca
gcgttgcacccagtcctctccagaacactgtcgggtggtgttactgtcctgccattcaga
ggagggaactggggcacaggcaggtcaagtgacttggccagtgtcagaattgctagtgta
cagagctgggaggcaagcccagtcccgtgggaccataaatccagtgtgaaaatccatcct
cctgcaccacatggaacaaaagcaggtccggttgttttcctgggttttctggacacactt
atccaaattccacagcagccttggctggccaatcttaaaacaacaaatttgctctcttaa
tgattttgaaggtcagatgttaaaatcaatgtgtcagcaaagttgtttccttctggaggc
cccaggggaaaatctgtttcttttccttttccatcttctagaggctgcctgcaggccttg
gcttatgacccctcctgccatctttaaaaccagcagctttggctgggcccagtggctcat
gcctataatcccagcactttgagaagccgaggcaggaggatctccttaatccaggagttt
gagaccagcctgggccacaaagtgagaccacgtctctacaaaaaatagacaaacattagc
caggtgtggtggtgcatgcctgtagtcctagctacctgggaggcggaggtgggagggtca
cgtgagcctgaggaagtggaggctacagtgagctgagatcgcgtcaacacactccagcct
ggctgacagaatgagatcctgtctcaaaaaaaacaaaaaacaaaaaacgaaaacaaacaa
aaaccccccaaaaacgcaaaccagcttcttcttgcttctgtgcttctgttgtcacatctc
ctacctctgacactgatcctcctgccttccttttataggatccttgtgatcacattggga
ccacctttaaaatcaggacaatctccccatgccaaaattactaatttaatcacatctaca
aagtcccttctacaacatattcacagtttccggggattcgaatgtggatgtttctggggg
gtggcccactggtaaccagtgttataagtttcttataaatccttccagatatattttatc
tataaataaataaatgcaagtccatagacttcccccacccactttttatacaaatggcat
cattccatatcagtgctcagagttctgtcttcctctttttcttttctttttaaggctaca
cagaacctattaaatggaaataccctaatttatttcacctttttcctgtcagaggacttt
taagctctttccaatgctttgctttataatcctttgtgttataatgctgcaatgaataac
cttgtttgtaggatgatattcaatttaaaaactcatttttcaggccaggcatgatggttc
atgcctgaaatcttggccctttgggaggccgagccggaaggatcacttgagctagcccag
gcaacacatagagaccccatctttacaaaaaatattgtaagattagtgggacatggtggc
ctgcacctattttgtcccagctattcgggaggttgaggcgggaggattacttgagccagg
gggtggaggctgcagtgaaccatgatcacagccctcactgaactccagcctgggcaacag
agtgagaacccatctctaaataaataaataaataaataaataaataaataaataaataaa
taatcttgtttttccgaattttgggggcactatttaagatattttgaaacctcacagagc
ttttttggggaacttgttgccttggagattagcctgtcctgtcccgcccccatgatctgt
acttcctctttctccctcctggcttccttaattaagccttgtgtgtacttgccagcccat
gtccatcacgctctgccttcaattctagatgctgtgctgtgaatacacttaagtggaggc
cgcatgcttcccaggagggtgtgtattttcagtgttgtgtctcatgatagtatgaaaggc
tctggagagaatcacaggcttccacaaacaggcaaggagaaaaatgttccacagacatgt
ttcagggaaaacaggcttcccaatcctaggccgtgctggtccataattggatcaggctga
ctctccttcccctacactgctggtgtagacagggacaagaatgagaagtcagagacacag
agaagctgtgatttgcttgaggtcactaaagtacttaatggcagagttcagacctgacct
gaggggcaacaaaagacacccccctcaaatccatggggagcagagtctaactgaatcaga
tcccagatttcctggggctctcacggtgccaggtgtgtacactgagctaggatgggtttc
ccagggttctgtgtggtcacacaactcaacaatacagaccagaaagcagtggcaagtagg
ctgaatttggctggtgggtgttttctgtttggcctgcacagtgtttcttttaacgtttta
ttataggaaattcaaacatgcagaaggaattgtaccatcaacaacacacacccatcactc
tgctccaacaatgatcaactcaggcctatcttgcttcatcctataccctccctcgcttgc
ttccttcccaccctcagatatgtggaagcaaatccaaagataccattccatttcaaatat
ttcattttgtatctctataatatgggaatttggggggtttcaagacaggatttcactttg
ttgcccaggctggagtacagtggtgtgatcatggctcactgcagcctccacctcccaggc
tcaagggatcctcccacctcagcctcccaagtaactagagttaaaggtgtgcaccaccac
acctagctattttttttttattttttgtagagatgggggtcccattacgttgttcaggct
ggcctcaaactcctgggctcaagtgatccttctgcctcagcctcccaaagtgctgggatt
atagatgtgagccactgtgcccagccaggagcttttacataatcctttttgacaaatttt
cccccaagaaattagaaagttttatagaaaaaaaaaatccggacttctgtcttctcttaa
aaatttggaagctctgccaatactgggcccagatggcaatcactgcttagcacggagtag
atgttgacttttcagatgaggggtgtgacatctactttgccacagtccccaccactcccc
cacctggccatctcacccatacacatcacctgcctggctcctttaggcatttaatttgtg
taggaaattgacctaaaggagatattagagaagacattaaaaacttgaagaatgtgaaaa
tcagccaggagatagaactgtgctttaatgcgggttatagaacgacattggatatgaagc
attttgggaataaactttgaaaattggaagtaccagtttgtgaattttgctgagagagat
gaaggtggggggtgggtgacagtggtgaagcatctcctatgtgccagtctcttttaccac
aggctgtttctcacaaaatcatcaatcatatgcagcaggtgaaacaccttcctattttac
agatgaggaaactgaggcacagagaggtgaaataggcttcccaaggtcactcaggtcatg
agcagcagagctaggattcagacctggagttggcctgactctaaaacgatgcatgcctca
ccatggcccatcactcctttaaagagcaccagaagagagaatttgacaaagtggttgccc
gtggggcctgggatgggtggggaaaccacgctaggcctcggggctgctgagggcctgagg
gaaggaatggggagcccgggcacagaaatagaggagggggctgccccacggctacagaag
gcatctgggaagacgctctgctgaaggtggccaggagggcaaaggtcacagtggccattg
ttatatggtggtggtggggagagggggatggcttcttcttaacctcctcgggtgagtcga
aggtttaccctccagacccttgatgggtccctttggtcccttgggcttcctgagtctcca
gccagggcctgggacctttgctgggagcttagcatggggtccagcagcccccattgctac
ctaattccttagcagcccagggtgtctgcctgctacttccctgcctggaaggaaggcctt
ctgcctggtgcattcctgctgcagcctccactgcctcttagactctcacacaagctcagc
tccctgtcgcgtcctctcagggccaggcttctccttatcacaagcttagactgtctgagt
aactaattggatttgtgtttgcctccacacaggaccctaagacccgtggggctgcgactc
cctctgtactggtcacagccgcaccctatccccttgcatggggctgtcaaacccaggctg
gccactgactagcgctggaggggagcaaacgggaggccggccacctgactgatgttccca
caccttctccctgcaggctgtccccttttctgggactattcaaggaggtctccaggacgg
acttcagatcactgtcaatgggaccgttctcagctccagtggaaccaggtgtgtgtgtat
atggatggaaacgtttcactccagcctcgtcccttagtaaaccactgtgcctgtgagcct
gggttagttcaaacagcaacatccaagctcacgtgcctggctcaggggaggcccaatgcg
tccctaacccatgccacagggcagcactccacaggcacaacctgcacccaggggtgccat
taacctggactccaggatgaatggggccctgggagctgacggtctaaggagggcgtggga
tggtcagagttggatgattatgttctgggttgaaccttgcacactgtgactaagagttgc
aaaaatcaaacttcctccatttcccgtaactgctctcatccactctgaagctctccttct
gctgatgtgaaaatattgaaaattgccatcaaaagtaatttggtctcttttggtttcaag
gccttttctagaaactactaagtcaattcaacatactaacattgtatcagggctgtttcc
caccccctcctccctcccaaggtgggctgtctgggaacagagaagagctcacatggcttc
tcagtggctgggagggctctagaccctcactcaggcctggctgacccctgccgaggcacc
ccgaccgggtggcacagaggtgtgcagctctctcctggtttagtgggggaccatgggtgg
ctgcctgctgaactctgcggggcccacagaagagcctctggactcatgactctctctcgg
aagcctctctgcctcagtcccaggggacctctccttaagaccttctgggcctcacagatc
ccagctaaacctcagcttggacacctagattcttggtgacctcctccgccattgccatcc
tgctgtgggacttctctgagagactgcggtgccctcaggagatgccaagggcagggaggc
cccgatctccctgaaccctccaaccaggggaatcaggaccatgaccctgatcttccgccc
cttcctctctccctctccctccacctcccccaccccccagcaccaggagggcttcccact
cccatcctgtcatatagagacagatcctacctcagagggccctctcctcttgggagcttt
ctgtctctcccttccttggggcaggaatttcgaaaggactacagggatgaagctgaagga
ctccaaaggaaaaaatacatgcagatatatttcaaatgcaatcttctccatttattcatt
taattaattaatttttttcttttgagacagggactttctttcacccagcctggagttcag
tggtatgatcatagctcactgcagcctcaaattcctgggcttgagtgatcctcccatctc
agcctccggagcagctgggactacaggagtgcactatgatgcccagctaattattattat
tattattttgagatggagtctcgctctgccaccaggctggagtgctgtggcgctatctgg
gctcactacaacctccgcctcctgggttcaagtgattctcctgcctcagcctcctgagta
gctgggactacaggctcatgccaccatgcctggctcattttttgtatttttagtcgagac
ggggttttaccatgttggccaggatggtctcgaactccagacctcgtgatccacatgcct
cagcctcccaaagtgctgggattacaggcgtgagccatcatgcccagccaattttttttt
ttttaactagagatgagctctcactatgttgcccaggctggtctcaaactcctgggctca
agtggtccacccgccttggcctctgcgcccagccccaatttcacatgctctttacatttg
ttctcttctttcccatttaatcaggcatgtgctggcctccaacaagtgtccactggcaca
gaaggctctctcttctaggtgtgcttaacaacttccatcttcggtatcaattggtaatca
ctttccaagacctatgtttcttgtttgctaataccagcacttttccttaaccgttttcta
tttgcttttagcaaatcatgctgtaaaggcaaaatccaataattaaaacaaaaacacatt
agatcccaattagaaaaacaaaaacgatgccaacaaagcagtctctgccatacaggttgt
gtgcaagatccagacaaatgcaaagcacaggcgccgaggccctcctgtgcctgtcactgg
caataatccatgccacagaagactatttgctttccctgggcctaggtttgctgtgaactt
tcagactggcttcagtggaaatgacattgccttccacttcaaccctcggtttgaagatgg
agggtacgtggtgtgcaacacgaggcagaacggaagctgggggcccgaggagaggaagac
acacatgcctttccagaaggggatgccctttgacctctgcttcctggtgcagagctcaga
tttcaaggtgagcaagaatcccctccccacctctcacccctgggacccccagccctatca
ggtgaatggcctttaagtaatcacctaaattgacattcagccagagtgacaccactatac
agataacacgctcatttccttgtgaggtgttacccatggctgcctagtctccttatgcac
cttcatctgaatctacaggtgcacctgctgcttcttttactctgaaaataagaactagag
gagtcatcacgttgctatttggtgttgtgtgtctttgaattccaagctcattccattcct
ctgctatagccattcctcctctccaggtcactggtaacatttatttttcagcgacatcgt
tccagcctttatccagggtctattaagggtatagttttgtaagcacattgcaaattaccc
ttgcaagcagagtaggtctctgggcttgagaagcctgtgggtaagtcagtccaagtatgc
ttatctgagataaggatgtccccattcgttcagtatgcaacctgaggtcacctctcctct
gctccccatgagcattttatgcatatataaataataccgctgcagccataaaaaggaatg
agatcatgtcctttgcaggaacatggatggagctggaagcctttatccttaaactaacgc
aggagcagaaaaccaaacaccacatgttcttacttataagtaggagctgaacgatgagaa
cacatggacaaaatggggggaaacaacacacccttgggcctggtcggagagggagagcat
caggaagattagctaatggatgctgggcttgataccaaggtgatgggttgatctctgcag
caaaccaccatggcacccgtttacctagttaacaaatctgcacatcctgtacttgcaccc
tggaacttaaaatcaaagttgaaggggatggaaatggcagatcacgcctataatctcagc
actttgggaggctgaggagggcggatcgcttcaggtcaggagtccaagaccagcctggcc
aacatggtgaaaccccatctctactaaaaatacaaaaattagctgggtatggtggtgggc
tcctgtaatcccagctactcgggaggctgaggcacgagaatcacttgacccactgcactc
cagcctgggcgacagactgacattccatctcaaaaaacaaaaaaaaacagttgaaggaaa
aataaataattaataaatgaaaccccaggtgagctaagactagaaagacaaacctactgc
aggaaacaaccagaagaacgaaaagtccaactggagcctggtagagactcgggttgatgc
actttgggtcacacacacgttcctgtaactggccccacactgaagaccagactcaggtct
tcattttctagaaagagggtccaggagctcaggggtggtccccatcccagcctgggatgc
ctcccccagaacatgtgctctcctctggcaggtgatggtgaacgggatcctcttcgtgca
gtacttccaccgcgtgcccttccaccgtgtggacaccatctccgtcaatggctctgtgca
gctgtcctacatcagcttccaggtcagactgtccacctggcaccggtcccaggggctggg
atgcagggcccagcgtagctgtgtctaagccctgctgggtgggcccaagccaatctccta
cccaggtcactctggggacaacctctgcttccctgtcccagtacctgcccgccccttctc
ctctgtcactctgcccctccttctgtgttactgtctctgtccggaacacctgccttggtc
tcccagactcctcagctgcccctttctcttcatccctcagtttccatcctggtaaggagg
gcatattgttctagaaagagcccaggctcaagaaccaaactgaatccagttcaaattccc
agctctgccattcatcatctgtgggatcttagacaagcaacttcacctctctcagccttg
gtttcttcatctgtagaatggtcattgcctgccccccatgggtggttgtgtggttcagtg
aggagacagatatcagaggtcacacagtggcccccctgggcccacaccagggtctgtttg
acctctgtgttttaacaactttgaatgtgttgccaacatctaaaaggtcaggagagtcag
gtatggtggtggaggtctgcagtcctggctactcaagaggctgaggtgggagaattgctt
gagcccaggaattagagttctgtctgggcaaaacagcaagaccctgtctccaaaaaactt
tgtttaaataataaaataaaataaataaaactaaataaggtcaggagataccaataccat
gtgaaaaatgggaagattagggtatgctgggcccacattcccacagggcaccagcagctg
ggtgggagctgctgttacccttttggcattcgaggctgctccctgagatcagcgaagcac
acagtaggccctcagcaaatctgggcttctcgccctttggtcctcatctctcattccctc
cttccctgactctctcccctgcgggtggtaggggagggaagagctggagggagaccgcac
ccctgcactgctcaccagagcctggctctttcccatcccatcttggcagggccctaaccc
ccttgcctcatcgccctgcctgcctggtctctccctcttgcccctgcctctgcctttcgg
cttctccttggctctattaatgcttctcctcactgcccggtgccttttgttttaacagaa
cccccgcacagtccctgttcagcctgccttctccacggtgccgttctcccagcctgtctg
tttcccacccaggcccagggggcgcagacaaaaagtgagttcaacacagaggccctgggt
ggccgagcagacagtaggaaggaccgagggtctgagaggctggccccagccagcaggcca
ctcagggcctacaggccgcatcttgcccacccaagagttccctgtctctgtccgctgggc
acccagagctggggacctgggggtcaccctggattcttcactccctcttctttacgtctc
tccaaggcacgaacgtgtctccctcctgaagccaccgatgtggtccaggcctctgggatt
cctcaccatgacgacaggggtccagttccccaccccctacacccaaccactgccacagtg
accttcttataagcaaatgtgatcacaccctctccctgcttaaaaatcttcacagccccc
agcccttcaaataaagcccaaattctccagcagggtatatgaattcctccccagtctgcc
ccaatccacgtccctgcctcacccccaacccacgaagctcacgcagcctctgcagctcac
tcaaggccctcttgggccaccatgcttttgcatatgctgtccctggtcccggaagcaccc
tctgccagcctgcctcgagcacatgcctaattgcccttccatgctctgcctaagtgccgc
tcctctgggagtcctccccgcctggaatattgttggacgctcccctggtgtccccacaga
gtctgtatgtatctgtgccatgccagttcacagcaccccattgtaactgtatttgcgtgt
ctgtccccgttactccacccccatgtccctatgcccatgaggccccagagggccaggact
gtggcttgttcatttgcactgtgcctggcactcagtagggactcagtgaatgaatgtgga
atgtggttcacacagccagggagaatgggataccagccagggcaagaacagtctactggg
tggggcaggatccaggacaaggaggtgagcagcccttcctccggccactcaagtagtggg
gactgggaggaggggcgctttgtctacgcagtcttcttatggctcatcaccgtacagaca
gggcacctgcctcctgccacgctgacttcaggactggtcgagccccagggaacatttgca
gggcagcccaactttggccctggccctggcgctggccctggctctggggaggatagaaag
tgtgctggatacagtcagacagaactggctgccactttggatttgatcccttccaccttg
gcaagcttgggcaagttgcttaatctttctgagcctcgttgcctcactagggacacagga
gctgaggctgcttcccttgttggaaagcactgaagcccaggaatcgacccacaataggcc
ttcaacaaataccacttctcaccttatgggtgaaatatggcactggaagtaatgctcttc
gctgtgggagctacagaaagcaatgaggtctctatcaaacccagtctcctctctctcgag
aggaaccagtggggataccctaccccccaaccccaaagccctgtacacctgggggtaaaa
atctgggtgccacgggctcaggaaggcttgcttgggagcaagagggaggtgggtgtgtcc
ggggaggcatttctgagcacaagagcctccctggagttttgccaccatctcctcccattc
tgtggtgcccgcgataaccaccattctgactctcctcacccctccagcctcccggcgtgt
ggcctgccaacccggctcccattgtaagtctcttgctttctttttggatcgtcctcattt
tggcttttctgggctcatggaggaggcagggccaggcattgggcctctcccattgggagt
ggggagggcacagaccagacccttgaccatctgcccggcctggtgaggttgggggttgga
tgtgggggttggatgaaacaacctgagttgccaccccgtgggcagccacggaagaccatg
ccccacattcacttctgtcacctgcaaagggaggctaggctgagagacgtttccccgaga
ggaaagatgggccagagccaccagcgtccccatctgtcttctccagggttctaacctttg
cccctcgctcatccccttgagagaagagacacctgggcccaccctctgtggggtctgtgg
ggccattgggcttgttacgccccctggagggtgcctgccgtgtggcgccctctggtggga
gctggtggttttcacacgtgagagcctgggtgagacctggtttctttcttccagacccag
acagtcatccacacagtgcagagcgcccctggacagatgttctctgtaagtctacaagtt
ctggtcagttcacagctgcacagtgtcctccttcaccaaaaactaaactccctagagccc
tagagtcgggaagaaagcggtttagcaaggaggatggggacactaggggctgagtgcttg
gctcaggtgacatgtggctaaagctgtccttgggacagcagagattctggaagaagcagg
gtttatccagtggtggaagagacaagtcccctagagaccgggagggaaactggtccatct
gtcaccaagtggggagtacagtggccccagcacccggatgtgaggttcctggccctgcat
cctgggtccccaggatgtcactattgatcacaggcttaagctcttctcctgatggtgcaa
atgaggcaggggggcttagaattagtggggctgcctgcggaggggttgaggggcaggtga
ccgtggtgtggtctgggaacacggcaggaagttccaggaaggctaacatgaaaagggagg
tagacgggcgagtccaagggccaaaggctcacgaggtcagcctcacagtggagtcctctc
tagaacgcgtgggtgcgcctgggtgagtgctcgcgcacccatgtgctctcccattgaatt
tcctggtttcttttcaacagactcccgccatcccacctatgatgtacccccaccccgcct
atgtaagtggtttctcagggagggcagaggttctgtttgtggtgggcaggctgggggtga
agggccgctgtggggggatccactggccttgaaaaattaaaagcagtcatttgttaagct
gaagggcttcaaagcatcccagcgaattagaaggctgtggagaggagctttcaaccttaa
aactgtcgtgtcaatatgagcacattgcatgtccctcccttttcaccccacgaaacgagt
ctttttgtgtttggccaaagttcctttcatgacactaatctaagcccattaatttgagga
gcactggaaagttttcctttggcttttatggaaccaagtaaagatatcatgggcttcttc
tcagctgacagcccaaattcatgggaactggtacaatcttccccttccgcgtggtggctg
acctgtcccccttcttccgacagccgatgcctttcatcaccaccattctgggagggctgt
acccatccaagtccatcctcctgtcaggcactgtcctgcccagtgctcagaggtaagcca
agggctccagtgacctctgggaagagagagcccttcaaggtcagtccagccattcccctg
gcttcaggaaggctactgatgatggggaggaaatgggactcagaattcggtggataaagg
ttcaggtgggctgcccaccccaggttccacatcaacctgtgctctgggaaccacatcgcc
ttccacctgaacccccgttttgatgagaatgctgtggtccgcaacacccagatcgacaac
tcctgggggtctgaggagcgaagtctgccccgaaaaatgcccttcgtccgtggccagagc
ttctcagtaaggcaccgcagtctggagcttggagaggctcccatgggtgcacagggggag
ggggtaaaggaggtttgaggtaccttgaacagtatgggggctgattcctctgggatgaag
gcccaaaagaagagaaggtggccaacaaattattattattattactgtcccgcatgaagg
aagtgctgggatctgctttttcagatgaggaaacaaactcacaagtgcaggttacttgct
tgtggtcacacagtcagtaagtgtcaaatcagacccaagaaggaggtgttattcatttct
tcatttactcaacaaccattttcttgtcgcctgctttgcgcaggaagcaccccacatgct
gggggcacagtcatgaagcacacagacagggtcctgcctccagggagtttataatttagg
tggggaaagaacaaggaaagtaaagcatggacagattgtcacagataacgacagtgccac
gcacaaagcaaaacagagcgatgagatagagcgagcctgggaggggcagctagggccaac
gtgcagaggcacgggtgtggcctgtccaggaacagcaggcaggcgtgctccaccctgact
acatattcaaatcacccagagagcttacaaaggaaatatcagtgctgggaccccagccca
ggccaatgaggcagtcagctgggcattcgtattttaaaaatatgccttaagtgattatac
tctgcagtcagagttgaaaatgactgatgtagggctttgcagccatggaaaggagcttgg
attttaacacagtgaaaagcctcaggagtgtttcaagccagggagcaacatactttgatt
tgtagacagctgtgtgacctcggacaagtgacttaattattctgtgcttcagtttcctca
tctacaaaatggagctaataatcatgaatttcctagagttgtaagaatggaatgagacag
tatctgtagtatgcttaggacagtgcctggcaggtggcatgtgtgataggagtgttagct
attgcaaagggaaggaggttttaacatttgtaccctgactgcttcgtggagaaggcattg
gggtggaaaagacaagttaggagactgatgctgcaggagcccaggcccagagcactcctg
tgtgctgggcctgagggatacagacggcacaggccagtgctcctgtccctgatggggtgg
gaacagtattctagaccagggaacagtacaggggaaagagcacgcacagcctgtttagtg
aagagccgtcgttcagtggggatagagtgcaggtgaggggcttattaacaactgaggagg
gagggagggtgggagggagggagagaggaggctgcagtgagggtggaggacttcccaagt
gtagtgcaaacggcatgatctctgcacaggtgtggatcttgtgtgaagctcactgcctca
aggtggccgtggatggtcagcacctgtttgaatactaccatcgcctgaggaacctgccca
ccatcaacagactggaagtggggggcgacatccagctgacccatgtgcagacataggcgg
cttcctggccctggggccgggggctggggtgtggggcagtctgggtcctctcatcatccc
cacttcccaggcccagcctttccaaccctgcctgggatctgggctttaatgcagaggcca
tgtccttgtctggtcctgcttctggctacagccaccctggaacggagaaggcagctgacg
gggattgccttcctcagccgcagcagcacctggggctccagctgctggaatcctaccatc
ccaggaggcaggcacagccagggagaggggaggagtgggcagtgaagatgaagccccatg
ctcagtcccctcccatcccccacgcagctccaccccagtcccaagccaccagctgtctgc
tcctggtgggaggtggcctcctcagcccctcctctctgacctttaacctcactctcacct
tgcaccgtgcaccaacccttcacccctcctggaaagcaggcctgatggcttcccactggc
ctccaccacctgaccagagtgttctcttcagaggactggctcctttcccagtgtccttaa
aataaagaaatgaaaatgcttgttggcacattcatgtgggttgaccatggcttctttaat
tcatttggagacattttggagtctgtggaatcgggcgggggtgctgctgagaggagtggg
atgggaaagcatggactccctttgggcagggggtcctgacctcacacctcctcccagagg
gtctcttgcaaatcccacgagggtgttggagaaagcaggctggggctctagccttttggg
caggagtctcggacacaggaagggtggtaatgggggacaccaggaaacagccccatgcct
ccgagatgggagaggggctggggcagagcctgtgagggccacagcagggtcagagctgcc
tcctcagacctggcgtcccagtgggaggaggtggcttggggaggggggtcaggagaagct
gatccgaagcaccgtctgggtgtgtgttccattgtgggtctccccggcattaggggttag
ggcttgcgtgggaaaagtggctcagtgttcatgtgtggggttctgccagccactgggcca
ctgcccaacagcccagctccgcgtccacgtgatgccaacacatcctgcttggctcagcaa
gaatccagttcctcaggccccagtgtagtcctcggagctggcagcaccagcagcaactgg
gagcttgttggaaacgcggcatcccgcgcaccgcccccctgccccgtgacacacacacat
acctacctgagagatcagagccttcgttttcacaacaccccaggtgagacacacacatta
aagctgagaagccggctgggcatggtggctcacgcctgtaatcccagcactttgggaggc
cgagacaggcagatcatctgaggtctggagtttgtgaccagtctggctaacatgacaaaa
ccccgtctctactaaaaataataataatttaaaaaaagtagccgggtgtggtggcgggca
cctgtaatcccagctactcgggaggctgaggggggagaatcgcttgaacccaggaggcag
atgttgc
