# Supplementary material for: Reference based annotation with GeneMapper
Source: Genome Biol. 2006 Apr 5;7(4):R29. doi: 10.1186/gb-2006-7-4-r29 (PMC1557983; doi:10.1186/gb-2006-7-4-r29)
Supplement: Additional data file 1 — A gunzipped tar file containing the data set of orthologous genes in human and mouse that was used to compare GeneMapper with Projector and GeneWise [file gb-2006-7-4-r29-S1.tgz › projector/ORTHS/region43/mm.truth.gff]

Mm.11.ENSMUST00000059842.1	EnsEMBL	CDS	1016	1054	.	+	0	gene_id	ENSMUSG00000001123.1;	transcript_id	ENSMUST00000059842.1;	exon_id	ENSMUSE00000406325.1;
Mm.11.ENSMUST00000059842.1	EnsEMBL	CDS	9131	9219	.	+	0	gene_id	ENSMUSG00000001123.1;	transcript_id	ENSMUST00000059842.1;	exon_id	ENSMUSE00000109688.1;
Mm.11.ENSMUST00000059842.1	EnsEMBL	CDS	12643	12844	.	+	1	gene_id	ENSMUSG00000001123.1;	transcript_id	ENSMUST00000059842.1;	exon_id	ENSMUSE00000109693.1;
Mm.11.ENSMUST00000059842.1	EnsEMBL	CDS	14405	14515	.	+	0	gene_id	ENSMUSG00000001123.1;	transcript_id	ENSMUST00000059842.1;	exon_id	ENSMUSE00000281934.1;
Mm.11.ENSMUST00000059842.1	EnsEMBL	CDS	16026	16118	.	+	0	gene_id	ENSMUSG00000001123.1;	transcript_id	ENSMUST00000059842.1;	exon_id	ENSMUSE00000281930.1;
Mm.11.ENSMUST00000059842.1	EnsEMBL	CDS	17799	17834	.	+	0	gene_id	ENSMUSG00000001123.1;	transcript_id	ENSMUST00000059842.1;	exon_id	ENSMUSE00000281922.1;
Mm.11.ENSMUST00000059842.1	EnsEMBL	CDS	18338	18388	.	+	0	gene_id	ENSMUSG00000001123.1;	transcript_id	ENSMUST00000059842.1;	exon_id	ENSMUSE00000109691.1;
Mm.11.ENSMUST00000059842.1	EnsEMBL	CDS	18914	18955	.	+	0	gene_id	ENSMUSG00000001123.1;	transcript_id	ENSMUST00000059842.1;	exon_id	ENSMUSE00000109686.1;
Mm.11.ENSMUST00000059842.1	EnsEMBL	CDS	19746	19834	.	+	0	gene_id	ENSMUSG00000001123.1;	transcript_id	ENSMUST00000059842.1;	exon_id	ENSMUSE00000109683.1;
Mm.11.ENSMUST00000059842.1	EnsEMBL	CDS	19978	20140	.	+	1	gene_id	ENSMUSG00000001123.1;	transcript_id	ENSMUST00000059842.1;	exon_id	ENSMUSE00000109681.1;
Mm.11.ENSMUST00000059842.1	EnsEMBL	CDS	22291	22434	.	+	0	gene_id	ENSMUSG00000001123.1;	transcript_id	ENSMUST00000059842.1;	exon_id	ENSMUSE00000347778.1;
