# Supplementary material for: Reference based annotation with GeneMapper
Source: Genome Biol. 2006 Apr 5;7(4):R29. doi: 10.1186/gb-2006-7-4-r29 (PMC1557983; doi:10.1186/gb-2006-7-4-r29)
Supplement: Additional data file 1 — A gunzipped tar file containing the data set of orthologous genes in human and mouse that was used to compare GeneMapper with Projector and GeneWise [file gb-2006-7-4-r29-S1.tgz › projector/ORTHS/region43/mm.fasta]

>Mm.11.ENSMUST00000059842.1 79747687-79771123	reverse
gtctgaagacagctacagtgtacttacatataaataaaaaataaaaattattaaaaaaaa
gaagaagttcaaggccatccttggctacatactgggttcaaagccagcctggtctacatg
aagaaaaggaggaagtggggagggaggaaaggaggagggagcaattatgtatgttgtaga
ctaggcatgctgggaattcatgatgggtcatctctcctggcttcaaaactatttcaaata
tttcctagggtctcctcccttgtcacttggaatattctactgtgtccaaagtatgtttcc
tcttcttaccccaaaacagagggacagaggggagagacaaggagaacagacaaattcaca
ggcagatggcaatgaagttcccagggcccccacatagtccacattaacaacctcagcggt
ggtgtgtttcttgcaaaatagctctccatggttaagctttcacaccagggagagatgctt
cttggaagcctacagcatcacagagatttcggagtgcccgtaaggagttgtgtaaccttg
ctcatgctgccccttggtctttctgagcactgttttctctgcacatacaaaggtctgagg
aaggtcttttccacggatgcccacccagaggacaaatgaaggctcagctctgctagatgg
ggtgaggaagcaggctcagaagcacagccacttctggccgaggctgtcgaggaacgcctg
ctggccatgtgactggttctctgggcagagcacaggaagggaaagtcaaggcagagcagg
gaacacccagtgtccactggtcctaggtcctcccactgagtcccacctccagccctccac
cctgacatcagctttctttttctctagacacttccctcagccactgagctcctccccttg
aagaagtgccaaatagctgtggtttctgtttcctagctcagccctgccctgcgcagagtt
ctgtcgtccaccatcgagtgaggaagagagcattggttcccctgagatagaagagatggc
tctcttcagtgcccagtctccatacattaacccggtgagttgtgggatgcagttgtgggg
tgattgaggaaaagctaacggccacatccaggggaagttgctctggacctgtggggaaac
aacggagtggcacagatagagggtggggtgtcctgcagacagcacataagggacaaacat
gccaggcatgtcagctgggtcatcctgatgcagctcgtgtctcatgctaggcttgctgtg
cctctgaggacccaagggtgccactcactatgatttatgaggtgaattaacatgtgcctg
ttccatgctacctggtagcatctacaaaggaaggagacggtttatatgatgatgtggatg
ggcttgttgggggtggggggaggtagcaggtagcagatattcacatgacacttaaagtgt
ctgccttagagaggatctctgttcagccatttacaaactaggtgatgtcgcacgcgcagt
actttctcctctctgtatctgtaaaatggaaataatacttagtctgtctcctgaggttaa
aacaaggagaaagcagatagcacacgtgggtgtttaaacagcacctggaacatggaggtg
tcttgggagtgcacgggaggggaacagggaagccctcccctctgttctccaagggccaca
tcagaattcacccaagaacacttccagagtgtgtgcagacaggcaagtagggactgtctt
ttagtgcagggtgcaaagggctgccttgggctcctttttccaccccctgtctataggtgg
ttttgtttatacactaggaagcttagtagccacactgtaagtggagacactgagactttg
agaggtcgaggccttgccacatgtcctcagatggtgggtgacagcgaaggaaagtgcttt
tcccagaagaggggatgctcatggggagatggcagtaatggagacgaaagtgatgctccc
aggaaccttctgtagagtcgccgtgtgtgcaggtgggagatagcagggtctgtaggtgag
ctggctgccagagcccagcgtcagagcctgatctagcacggctctgggctttgcttgggg
ctaccagtgtcctcagccacagggttaaggcttctaacttgggacctgcatggaaggtag
atgggaaagctagaagggactgtccagtgtctctgtggggccttcaagggcaggacgtgt
cacaggggcatgatacacccactctggtttcccaccaggcagagctgacaacttgaattt
agaaagtagacttttcccagcactagggaggcagaggcaggcggatttctgagttcaagg
ccagcctggtcttgaacagtgccccatctttaaaacaatcagaaaaaaaaaatgaaggaa
aaagcaatattttcaattatgaagggaaatcctcccacgggggaggggagaggttaaaca
ggtcttggtgggagacatggaggctatgtcgccgtagcactgggatcacaggtcctccta
cctggctggtctcactcagtgacccactgacttctgcagctgtgggtcacacgtccactg
aagtgctgacgttgtacaaaagtcatgtgactcctgtcctgcagaggaacagtattgtca
cagcctgagggccatgtcatggacaggcttggttgctgactcccatgagggtccagaaga
agatgggactgggcagtatgactctcttgtgtgaccctggtgaccaggggccaagggcat
gtatgtgcttcctcatgaaagggagcctatatcacctatgacggagaacattggttctag
tgtctgaaccccaggcttgtcgttaaccagctgtgtagctttgggcaagttacttaattt
tctgcacttccgtttcctcgcccacaaagacagtaaaaccaaagctgttaggatgcttga
ggaactgtctgggtctttgaacttctgggacggctgggccttctggcttgaaaatatgcc
agacactgctggtatccagactgtgtgccccagtagaccactgagctgaccatactctgt
ctgtaggctctgccttctgcatgtcccaacaggaaagggaagcaaaagactttagcctct
gggtagaagatgagtctcggcagtccacgcttcttctagacaaaatgtatttgtttgttt
gattttgtttgtttgtttggtttgtgtgtgtatgtgacagaggtcagagaacaactttgg
gaggcagactttttcattcgccatttgggtcctgagggtctaacttgcatcatccggctc
agttacgagtgcacttatctactgatgcatctcaccagaacagacctcttctttccatct
atttcagagcctgacccttcttatgaggatactggtgattttttaaggctggactgggta
atttagcaatctccccaagtccatggacttcaacctatcagcacagtccctttcatcact
taaatcaacatagtcccaggttctgtgcctttgctgggggggaggggagggtgaggcgtg
ccatacagaccttcccaaagtctctcagtcctaaagtttatctatgaattagtaaccaag
tacaaatagcccctcccaccttctatacaatgacctcatttgggctcagtaggtgaggct
ctggccactgagcttggtgacctggagtccacagggtagaaggagagaatcgattcctct
gtgttgtcctctgagctcctcaaccacacaaaaatgaataaataaccacaggtgctgcct
ctccactgttccacctccatgctctctactctgaattcatcacatgcaaatagcatcaat
tattgctatttatcctgtgtgtataggcatacaaggaagtgtgcttgtctagaaagtttg
agagcctgggtttaatccctagcatcacagaaacaaagcaaacaacaacaacaacaacaa
caacaacaacaaagcatttgcttccagtattatatattgactttctccttttagtggact
tttaggtccttccccatctttttactattcttatgctttgcttataagattcactcatgt
tagaataatgtgtctcagactttagaacaccatttaagatactaaaatctggggctggtg
agatggctcagtggataagagcacccgactgctcttccgaaggtccagagttcaaatccc
agcaaccacatggtggcccacaaccatctgtaataagatctgactccctcttctggaatg
tctgaagacagctacagtgtacttacatataataaataaataaatcttaaaaaaagataa
ggcattattgctttaaaaaaaaatactaaaatctaagccagggatggtaggacacattgg
ctctctcaacacataggagcttgagacggaggttcaagggtcagctttggctacagtctg
cctgggctaagtgagattgtctcaaacaaacaaaaacaaaaacatgaagtctcaagaagg
ttgtttgttttttttttttttttttttggaaaattgatacttcagagatagatctgtact
gctctgctcccatgacctctgtccattattcctctgtctttctcccacaccttctgtgca
cacatgtgaccacatccctatcatgcactgcactcatgaccacatacctattatgcaggt
ttcacagcttgtggtcttcaaggagtacaggtgggttaagtgtcgagccttcagctgcca
gcaaaagttctaaggacaatttcaggagtggggaggaattttcttttctttatttttaaa
aaggttgattttgatttttgtttgtgtgtgtgtgtctctgtgagtgtatgccatgtgtgt
atagtgcccaaggaggctggaagagggcgtcagatcattgtgctggaatttctagtaatg
agctgcctggcagggatcctggcatctgcacttgagtcctctggaagacttctcctgccc
tggaggagtttccaataaccatcttgtcaggctagggacacaggaagtgttttttgtcta
gaaagtttgagaccctgggttttatccttagctagcaccacagaaacaaaataacaacaa
ggccaatccacagttccctcaggctgactggtctcctgcattccatgggcctgcatggga
gtgcagggtgtgaatgcaggaactcagacacaggcaagctgtgatctgtttcaggtttac
caaaacacttagtggcagagccaacacgaagtgtgagaaggcacttcccagaaatggtta
cagtggggtcagttcaaatgggcctggaatatctggggagccattacaggcttccatagg
ttctagacagccagacaacccaaggataaaggccagaaggaagtcagtgacagttagata
agagaacctggagggggtgttggttagcgatagacaggatggagttccttaatagtgcca
gccattaacaacaggagaagctgaaaggaacaaggtagagatccaacagcaatgtagaac
aaagaccagtgagccacagtcaaaggaagttctatagattttttttaaaaatttttttat
ttatgggttggaaagctggctcagcggttaagggcactgactgttcttctgaaggtcctg
agttcaaatcccagcaactacatggtggctcacaaccatcagtaatgagatctgatgccc
tcttttggtgcgtctaaagataactacagtgtacttacatataatagtagtaaataaatc
tttgggctggaaggagtggggacaaaaaagaaaaaaaaatctatagactttagattggaa
ggtgagacagtttttgggtttagaatggatctaagtttagaatgaagaggtatctgagct
tattgctgaggggggtctctttgcttaggatgaaggatcagtaagtattctcgatagcca
tgaggccatgtctaggaagccaattctgtagtctctctgcctttagaactgacatatgat
agcataaggcgtgcagatccctcgaccggtccagcacttatccttaacagccagtgggtt
gaatttggtgggtgggtgttttctgttgggctgtcggatgacaacttaattggagcttgc
cttaagtgtcttaaatggccatccaccccaggacctatcttgctttctctcttatctctc
tggctaccttcttttccaatctcgggttattccaaaacaacacctgacacattacactga
aaatactctctcatcctgtgattcagaatatgtttttaacattaaataaatttgacagaa
gtggatgctcacagtcatctattggatggaacacagggcccccaatggaggagctagaga
aagtacctaaggagctgaaggggtctgcaaccctataggtggaacaacaatatgaactaa
ccagtacccccagagctcatttctctagctgcatatgtagcagaagatgtcctaattggc
catcaatgggaagagaggccccttggtcttgcaaactttatctgccccagtacaggggaa
tgccagggccaagaagtgggagtaggtgggtaggggagcaaggccggaggagggtatagg
ggactttcagggtagcatttgaaatgtaaatgaagaaaatatctaataaaaaattttttt
agccgggcgtggtggcgcacgcctttaatcccagcacttgggaggcagaggcaggcggat
ttctgagttcgaggccagcctggtctacaaagtgagctccaggacagccagggctacaca
gagaaaccctgtctcgaaaaaccaaaaaccaaaaaccaaaaaaaaaaaaattttaattaa
ataaatttgaaaccaggtcttccggcatccactttccaaggctgagatcacaggtgtgta
agaccatgtctgacaagaatttttatacatttttaaggagctccgagcaccccagaatta
gattataaaatcatcctcatagttcagatttatgttcttgtgaaagtttggcagctctgc
taccttatggtcggtgtttccaaattcttggcagcttattcagtaagagcccttggctca
cagggattcgcaaaggaagccacacagctttatcgttagcgtgggagacgctcaaaactg
acagtgggccaggtgggcccgagtactccaagggctcagcggtggcttgaggctgctctt
ttcggggttcaagagaagaaggagctggttcctgaggggcctggtttaagtggttctatg
tttggtagtttggtttatacattcattcctactgtgcctgccccttccctccactcagtc
tccctttatttgccccactgcatacacacccccaaaccagtgcaggctagattaaaccct
tctctgcttcctacctgaacaaggtgagggatgtatttgaataggagctgtctggatttg
attgttacctgggggcagggacatttacattcttgctcagatgtgggagtggtgtagcct
ggtgcaggtgtgagctctaggagcgccagaggtttctagctgcattgtttgtgaatgtgc
ctataatatgtgcatatacataggtgcatagtaagtgcagtcgaaggaaggaattattaa
aattattgaattatttaaaaactatttatttatttgtttgtttgtttgtttagggttttt
tgagacagggtttctctgtgaagccctggctgtcctggaactcaccctgtagaccagaaa
tacgcctgcctctgcctcccaagtgctaggattaaagacatgcgccatcactgcctggca
aactattgaattattaaaagggttggagtgtgcataattccaaaccaaatagggtcccag
gatatcaaactgtctcttgtgtttgcttgcttcatgcccccagcactgggcctcattaaa
gctgagtacagtgctctgccagataaacagtgtgaggccaacctgtcccagtccctacct
gtcacatcacttaactctggcaccttcctggatcctggagcatttaatttacatagggcg
ttgacccaaaggaggtgtcagaaaacacatttaaacaccctggagagagagcagaatcaa
tcaggagacagccccgggaggcagcagagctatccttggtagaaaaggatattctggaag
atggtaagtcgccaatttgggaatttggttttgagaggatgaggcaagaagaatgagggc
agaggggtggcagtcttgtgaaggaactgagtcccggagcaggggagatagtttatctcc
atttgcaaatgaagaaactgaggcaaagagagactaagttttcaaaggccacacagatac
tgatcagtgactagggtccaaacctggaactcttctgactctaaagcagcatgactctca
ctgggacccagtgcccatttagggcactttagggagggtagggagaaacctgatggagag
agtgctggcgggccctggggtggagggaccactgggctcacaggcagctggggcggccta
gggaaggatcagaagctgagatcttcagagcaggctgccgctaacaaccagcagcagagc
tggcccaggagaactgagcgagcatgtaacaacacagcatgtaacaaccgagcatgtaac
aagctgccattgttgttacatggtggtgggggttgggggataccttcctctctaccctct
cttaagaggaaaggtcttgaattccaaaacagaatggtgggtcttctggcctcctgagtc
cctagtcaggaccctgaggtctttggtgaacttgggttgaggccagcagccttcaccaca
attctcattcctaaccttgtatgctgtttccttctggtaggttctacagctgtcacctcc
tacagactggggaagataaaggcttgaggtcacttgctggccaagcctcagaaacctggt
ggtcttctgatcatttcagaaggaccgtgaaactagattgggcctgcctctacgagggac
cctaagttctgtgtggctgggattctagttccttggtggccatgccctaacagggtccct
ggccctaactgggtactgtcacaccaggcgaatgtcagccaactgatatctctctatttc
ccccctgcagatcatcccctttactggaccaatccaaggagggctgcaggagggacttca
ggtgaccctccaggggactaccaagagttttgcacaaaggtatgtggatggcattgatgt
tgatatccagtctcagcaactgtggagctgcagggtacagagggctggcgctgcctgtac
ctgccatcttagcaccgttgacaaactcactagactcctacgtcctgagcatcctggtcc
cagggagctcacagtctgaggagggaagtggccagaacagcaagccacaagacatacttg
acactgtgacatggtgttgcagagaaggtcctttagttcccactgcagctttatctaatt
ttctttttaggggtgtgtgtgtgtgtgtgtgtgtgtgtgtgtacacatgtgcaggtgccc
gaggaggtcagaagagggtcagatcctcctggagttggagttacagatagttaggagctg
cctgatctggatgcagaaagctgagctagggtcctctggaagagcaggaagcactcttaa
cccttgcatagtctctccggctctatctgtctaggtgtctctatcaatttttgagtccta
ggaaatattttaaagtttctgtcaagggcaaccccagggatgaagatgcagctcagttag
tggagtgcttgctgagcacacacaaagccctgggctagtggtatgtgcctgtaatccaag
catgggagtgcttggtactggaagatcagaagttaaaaatcacagagtcagggggatctc
tgaattcaaggccagcctggtctacatagtatgttcctacttactaaatagggagaccct
atcttgaaaacaaaacagaaaaagttcaaagttggagctggcgagatggccctgtggtta
agagcactgactgcttttccaaaggttccgagttcaaatcccagcaaccacatggtggct
tacaaccatccataatgagatctgacgccctcttttggtgtgtctgaagacagctactgt
gtacttacataggacaataaataaatcttaaagattaaaaaaaaaagttcaaagacaacc
tcagctatataaggagtttgaggctagcctggggtacatggtctcctatcttcaaaagga
aaagtaagctgccgataggtctatcagctcaactctgaggaaggctgaggcaggaggacc
taagattcaaggccttcctgggctactgaataagtttaaggatagcctaggcaacttaag
actctttctcaaaataaaaaaataaaaagagggccagggcactgaagcatccgggagtgt
tctcgagggctgtataaggcctgggtttcctgtagtctgattagcctctgctgctgtata
tacagctttcatctatttggggtgggtctatgtggtagctgtcaactaaagagtcagccc
atctcccatgagagtcacagctatctgtcctaaacccaacagcccatcatggccttaaat
gggacattgggaagactccctgaatctccttcatgtcactccaactatttggtttctggt
tagcttttcccacctttgctgtcttactgggtagtcacagccacgttggctaccaggcct
gtgtgagatccctgagtgcagtaggggattgtcctatgacctcccagctggagatccagg
acccacaaggggaaagctccactccagcgtttgctacagactgccttctccccccccccc
aaagctggtgcccctcccttggagcataggagagatccccttctcaggcagaaatatatc
cctgggaattttaaaagcagtggtgtctgatgcaagacaaaggggctagggatatagctg
ggttggtagaatgcttgcctaacaagcaagtcctaggctcaaaccataggacatgggtgg
agcgtggggctcaggcagcaggacagggaccaaaaaccaaaacaggtaatcataatatca
gacccagaggacaggcggattaggagtttaactcagaaatccgcctgcctctgcctcccc
agtgctgggattaaaggcatgcgccaccacgcccggcttatgggcaaaattcttaatgtt
catctttgatatcagttccatcaaactcacatccgtgtgcatgagttacagtgtgcttac
aggaacatgagcactcgggtgatgtgactacacccctgaaggaaaatactccttgcctct
cccattaactgcctgaaaatccgcagggaagggtcaggtgtggagagcccctcctccctc
cagacggagtgctgtctgacgcagtcttgagtgggtcttgtagctaaccgtagctgctct
gagttcagaagtgccatgggcaggtcacacctggaagagaagtgttccatggcgctcacg
ccctccctgggcatcgttcactcagtcttcctgtcccctctcctgagctagtctctgaac
tttggagggggtgatagagatggcctatttatgtctatgttttccattatttgttttttt
actacttatgcccacgtatagctgtcacattttcagcaaaagaagcttaccttgactgaa
gctgacagcagcattgttagtaagtgaataattaatttaattaataaaaacataatagac
atggatatagaggcacacatttgtacccagtcagcaaaacaatagtgttagctttcccac
taggacctacctaattccttccgctgcgggcttttgtccagctttacagtcaactcccac
caagggatagcctcgaatccaagcagaaagtagtggccaccatcataacagacttgccgc
gattggccagtggcgcatcttgcctggacagatggtagttgtattactttgcctctattg
ctgtgataaagcactccgaccagaagcaactaggccaggcaagggttcatttagcgtata
ggttacatcattaaaagaagccaaggcaggaagtgacgcagagaaccatggaggaatgct
gcttactggctagcttgcaccacccacagtgggctgggccctcctacatcaatcagcaac
caagaaacacccctaagacacgctctagtcccgggggaatctttggaggcagttcaccag
ttttcccttcccaaatgtgtcaacaactaaaaccaactatgacaatggagttgcacaaca
gtgcacagctgagcgaggcagccgatgacagatgacacttctcccccagagggatgctta
gcactgcatgccagctgctggctgccgagagcgagcccagttctagctgtctgtggcgaa
agacacatcgttttttgttgtttttcttattaactgtctactttactctttaagaaagga
gcacgggaagagcaaaatgcggtaactgcacaaaatgtattaggtctgaatccgatgaac
tcaaactgtgctaacacctcaggcagtcagaggtgcttctgccccactggctggcggcaa
gccacgccctagaatgctctttcttttttctctctgccttaggtttgtggtgaactttca
gaacagcttcaatggaaatgacattgccttccacttcaacccccggtttgaggaaggagg
gtatgtggtttgcaacacgaagcagaacggacagtggggtcctgaggagagaaagatgca
gatgcccttccagaaggggatgccctttgagctttgcttcctggtgcagaggtcagagtt
caaggtgagtggggggatccctcccccaacctgctccctgggcaaaccacattgaaacag
ccacattcaatgagatcaggtcccagccaagccactacacagatgtgacctttgccctct
gccttacagactccagcctgtaatctgcagaggcacctcttgcttttattattccttaga
aaataagacctcaatctgtcttcatgttgctttgaggctccacatatcttaaaaacaaaa
acagcagccaccaccacccccaccaaaccctgaaactcttttcttcccagccccttccta
cttttatgtctccccccacccccattcgcccgctgggttttattacagttgcttttgcgt
gcatgggtgtggaattgttttctggggcttagcatgactacactgctgaaaggatatgac
ttccctttccccagccaacaactgtcaaaggcaaggtggggcctctcgtggagacagcct
cacttgacccaaaatccaagttaactcctcacctgccagtcccagtaacatctgctttct
atggtgctgggagtcacacctagcctcctgcatacgaggcaagtgctctgccaccgagct
acacacacacacacacacacacacacacacacacacacacacctgtcttaacttgcatca
gttgaaatacattgttctaagttttcttcaggttcggctaaaggcagagtgtccttacag
gccaggcactgtccctgggccggggtgagtgggacactggggtccttgtgctctataagc
acaacctaagcttgtctttcttctgttgcccataagcatcctacgcacacgtaactatta
ccccaggtgagggctgggatgtagttctcttggtagagtccctgcccagcatgcacagag
ctctggatttgatcatggtactgcataaactaggcctagtggtacatgtctctaatccca
gcatttgggtgatggaaacaaaaagatcaaggagttaagggtcatccttagctacatagc
aagtttgaggctagcctgggctacaggagaccctgttttaacaacttaaaaacaaaatta
actgatatgaaccaagtttgaaaagataaacctaggggctggagagatggctcagtggtt
aagagcactgactgctcttgcagaggccgaggggttcagttccctgcacccacacggcag
ttcacaaccgtctgtaagtccagttctaagggattcaacatcctcttatggtacgacagg
tatgcatgtggtgcacatacatacatgcatgaaaaacacctacacacatgaagtaaagta
ctctaaaagtgttctaaaaagcaactataagcctggactaagtaagtgaatgcccgcagg
aaacaggagcccagaggataatgggtctgagtgcagtggctcacacactccgtccttggc
aggcactgcaggtgatgttcccgccttgaagagctggatgtaagatgcagatccttattt
ctgaaaggaaagcttgggcgtggcctggcctggccctcctcccacagtgactctcttccc
ccaggtgatggtgaacaagaaattctttgtgcagtaccaacaccgcgtaccctaccacct
cgtggacaccatcgctgtctccggctgcttgaagctgtcctttatcaccttccaggtcag
gaaaggctggcacctgtcccagggttagaggacagtgaccagtcgggcttgtgcccactc
aatggggcaccagcaagcatcttccccaggtagctctggagctgccctggtttgccaatt
cggtgtctgtctgcctgatgtctgtctctctgtcccttttggcattggtttctctgtgat
gaacaatctaccttggtgaagatgccaaagcttttccttgtctttagctgtctagtgcat
gaccagaaaattctaaaaggattttagaattctaaatggaatccaaatcagagggcacag
tgtggcccagcctgggtctgcttgactgctgtattaaaaacaaacaaacaaaaccaaaat
caaaccaaacaccaatcaaccaacaaaccaacaaaaacccaaaaaaacttttgtgtgtgt
atgtggtttttttgttgttttgcttccttttcttttcttttcttttctttcctttccttt
cctttcctttcctttcctttcctttcctttcctttcctttcctttcctttccttttcgtg
tgtggcaaaatttcactgtgtagctcaggctggcctctaatttatgattcttctgcttcc
acctcttgagtactgggattacagatatatggtaccaggctcagctctgaaaacaagttc
tttattttgtggcagcgtctcatgaacttttgccaatcctcctgtctcagtttctctctc
tccagtgttgtgattatagatgcgtaacaccaggcctagttctgattttttagctcaggc
tggccttgaaatctgtgtagcccagattggctctacagtgtaatcctcctgcttccagcc
tctttaatgcttgagattacagaccacattcatgtgtgtttaaagagagcaattgagaca
gagtttttctatgcagtcctggctcttttgggaactggctatgtagagaccagactggcc
ttgaattctcagagttcctcctgcctctgctatctgagcgctgggattaaaggtgtgcac
cgccgctacctggcttgttttagaatttttgatgtggtgccaagatctgaaagtccagct
gggcagcatctcgggtctgcgattccgatggcagaggagttaggagttcaaggtcatcct
ctttctctcctacatagtgagtttaagactagcctgggctacatgagactctgccacaaa
aataccaaatacagaaaataagtaagtaaataaataaatatctagagattctgcgggggg
ggtgggggggggaaactggccccttttcctctggcctcatgctcacagctgctgattctt
gacccttcctgcaggagcagaagcaggacagagggagtaaaggggcactgtgaccttgct
cacgccaacctaaccctttcctggtgtcattcctctgggtccggagccagcccttgcttt
ttgcctgcccttgctttggcaatgcctcctgtttctgtcacccagacatgcttttgtttt
aacagaactctgcagcccctgtccagcatgtcttctccacagtgcagttctctcagccag
tccagttcccacggacccctaaggggcgcaaacagaaagtgagttaagcgtttggcctgg
agattcaaagaggtagagcccagaggcaggtccaaccaacaagctagccaggggccttca
gaccccatcaaaccaagccagggtcctctgcattcaccagctgcccagaattgtgtccct
tctggctctgttcttctaagtgcccctctctctccctaaagccactcgtgggtctagcct
gtggtaactcctcacatgtgtcagctgggatggttcctttcaccgctgcacagtgacctc
acccacccactatctgcctcacactcgcccactgtaaaatcctttagggttagggccaaa
agtctttctgaacagagcgcgaagcctggaagatgcctataatcttcgtactttgggggc
agaaccaggaaggatcagaagttcaaaatcaccttcagcttgaaccatgtgagaccctgt
ctaaaccaaaccaaaccaaaccaaaccaaaccaaaccaagccaaaccagacaaaacaaaa
actacgcgataaataaacgcaagctaaaattcccccataaggcacaacagagcactgtct
agtctggcttcagcttacttcctacctccgctcagtcacaccacctctgcggttcactca
aagccctcgctggccagttctcttttgcacaggctaacccatctgttcatctcgcccctg
acaaactaacaattacactataattctttgtttaaataacactcgacaaactaacaatta
cactataattcttgtttaaataacactcaagagtttttttctggcccaccttatgttatg
gtggacttgtcacttgtttgtgctgtgtgggacacagcatcctttgcatgtgcaccttct
tcaagttacccaccttctccatgcccaggaatcctggaagactggcaccagggcttgttt
gttcatttatgtatttccagctccttacttggtgctggcacgcaatagagactcagaaca
tggatttttttttttttttttgaatagtcagggagaacaggaagctaaaaacggagggag
ggatatatgctgggatggcggtgggatgtgggtagggaggaaaggccagcagctctgtgg
tcactcaggcagttgcggttcatgatggcctgaaatgtcacttgccttctgccatactaa
ctctaggtctggcaggggatctggaagccattgcagggtagcccaatgttgaccctggcc
tgggaggatatgggacatgtagatgcaatgtgacttagctgggttcccttgggatcttct
tactcagtgcctgggccagccagggcaagttgcttaacctttctgagcctcggacctcag
cagggggatgggagtcaaggacgctggcctccttggaaagcactgaagctgtgtgctcag
tacccaacaaagctaaatgctaaccaagtggggatctgggagtgtggctcacacctctgt
gggcccagagaagccatgtggccaggcgggttgagtcctctctcagggggccaggtaccc
cctctgcatccttgagagggtgagaatttaagtgctgtgcggcaggctcaggaaggaggt
gatactgaccactaggacaacacctgaactttgaggtcacctctcaccccatgtgatccc
agagataaccaccctccccctcccttgatccttttcagactcagaactttcgtcctgccc
accaggcacccatggtaagtcctccgcttgtgtgtgtgtgtgtgtgtgtttagaacctct
tctttatggctccagcatccctcataagggcagacaagacaacacacactccttaccccc
caggcctcagggatattggtgggagggggctgcaggtgtgcttggctggctctgatcaaa
tagagagaacaatgctgggggtgaattctgttggtggagtagagtgtttgagtagcgcac
acaaatccctgagtttatcctcagtatccctcaacaatacatggtggtggcacacagctg
gattccaagcactggcaaggctggtgggcataactctaaccataatctatcttccgctcc
ccagccctagtgtatatgggtgtctgggagggactgtggtgaaagacctgcctgattaca
gtccaagcttcaggcttacgggtggatattatgcagcgccctctggtgacaggtagtagt
ccttgtaacggtgagaaaccatttctttttttcccaggctcaaactaccatccatatggt
tcacagcacccctggacagatgttctctgtaagtctaaaatttttggttacctcacagcc
ctaccactttcctttagtcaatggcataattccctagagtcacaaagttggaaccaaagt
acttaggacagacatggagaaagctggggctgggccctctgctaagaagaacagcccaaa
ctctcctggggacaacagacactcagaagcagtctttataggactataactggcaggcat
tctggttctccagttgcccaggctggagtgtggtggccccagaccctagcttgctaacta
agctcaaacccccaccgagtcactactgacagccagtctatctgtccttcccctacacag
tgcaggtgggagaccctgagttgatggggatgcatgggaagtggctaaaagacaagggac
tgtcgtgggctccaggaaaaacgccaggaagttctgtgtctgctggtgtgacagagaaga
gggacgggaggctccgagggctggctgttgaaggtcccttggagtgtgtgtcactcgtgt
gtctcttccacagactcctggaatccctcctgtggtgtaccccaccccagcctatgtaag
tggtttcctgtggagctctggagctttggctcatgttgggcagggtgagaggtgagggct
ttgtgggagagttctctgactgacatgaccagtgaaggttcctgcacccaggtaaacagt
tcaagtatctatcagtagacagttggaaaagagctttcaactttaaaatggccccttcag
catgagcaaattgtagacccgccttagacaccatgaccaaggcaccttacagaaggaaga
gtttaatttggggcttacaagctcatgaccatcacagcagggaacctggcagcaaagagg
caggcacaacaccgaagcagtagctgagagctcgcattttgtaggaggccggggttgagg
ggtagaggaggctgggaatggtacaggtcatttgaaacctcaaagcttaaaccccagcga
cacattttctccaacaagaccacacctcccaatccttcacaaacagtcccatcaacaggg
gaccaactatttaaatatatgagcctctggatggtggagggaggggcattctcattaaac
cccaacaccccaacaagacatttgtgccccaacaatattcctcctcattatagttgaaat
gtattttgggaaacacaggaagggttcttttgttttgacacttattgagtcaagtaaagg
aaactggattccttccagaagattcaggactcatgggccaggctttagagtccttagaca
ctgtgtcccctgctgttgctgaatgaagcccagctgaagatactctattctcaccctctc
tacagaccatacctttctacacccccattccaaatgggctttacccgtccaagtccatca
tgatatcaggcaatgtcttgccagatgctacgaggtaagacaacccccagggctcccaca
acagaggctcccagggttgttctggtcagcgtggctctgagccacctgggatgatgggta
ggggctgagcccagagctcagtaactaaacggggtctctgtgaactgtccattccaggtt
ccatatcaaccttcgctgtggaggtgacattgctttccacctgaacccccgtttcaatga
gaatgctgttgtccgaaacactcagatcaacaactcctgggggcaggaagagcgaagtct
gcttgggaggatgcccttcagtcgaggccagagcttctcggtaagatgctggggtgcaag
aggaggatgcaggggtctgtgatgggatacaggctgatgcctgtgatgtgagggctgcat
cccaaaggagagaaaatgttgtacaaattggtattatttcatgagtactgcccctgctga
agtaaaggtttgtatctgctatgtccacttccccctgatctgggaactgacagacagcct
taggctaggcaagaacagtagcctgagttagttagttagttagtttgtttgtttgtttgt
tttaggcagggattcactttagcccaggcttacctacaactcactctgtagggtgtctgc
ccttgagctcaggtgattcatctaccttgctaggattacaggcctgaaccaccacaccca
tttcccagccctgcctccttcttttcctcctcctcctcctcctcctcctccatactagta
agtcatggctgtcctttttttttttttaagattaatttatttattatatgtaagtacacg
gtagctgtcttcaaacatgccagaagagggcgtcagatcttattacaaatggttgtgagc
caccatgtggttgctgggatttgaactcaggatcttcagaagaacagtcagtgctcttaa
ccgatgagccatctctccagtcccttttccttcttccttttcttccttccttcttttctt
tctttccttctattttgagatgggggtcttaagaaggttagtcttgaacccactgtctca
gcttccggaatagggcagcgtacagccctgcactatggggcttagctgttcctgagtttt
atagaggggcagataaactcacaaagatgggtcacgtgcatgaggtcacacagccagttt
tgtgccaatcacagccaagagtgaactgccattcactcgttggcttatgcagtcatgtgt
taccaaggaggaagagctggcattgagctgcggctggaagcctgataccccaagtaggcc
ttatccaccctggttaaaacatcaaattacccagtgagcttaaatgagaaaaatcaatgc
tgagaccctgcccctgggccaatgtgcagccatcatttggaaatgtaatgacaacactct
ctgccacaagacttagagcatggggctctaggtcataaagcaagcttgcatttcgctatt
gttattgagacacatacatagcccaggcttgtctcacacttacttcatattcaaggctgg
ccttgaactcctgatcctcctgcctctcaagtgcagtaattaattacagacatgtagcac
gcctggctttttttttttttaatttatgagtgtttttcagcatggatttataccatgtgc
atgcatgcctgaggccctcagaagtcagaagaaggcatcagatcccctggagctagagtt
acagacagttgtgagctgccatgtgggtgctaggaaatgaacccaggtcctctgcaagag
cagccagtgctcttagctgctgagccatctctccagcctcctgaacttggactttagttt
agtgacaacacagacctaataaataaaacagaatctcatagagtaaaagggtggggtgtg
gcggggtctgcggcacactttggatagatagtgctcacatccagtgtgaggtgagtgtta
gcctggtcctcacacagttcaagatgagtgttagcggtggccctgggtcacaaagcttta
acttggttgtgtcagttgtctcgttgaaaatgacttggtggagaccaggcccaaaacact
ggagacaggtagcccaagccaactgctgtcactagtggctcagggttcatctggagagtg
agattggggtggggacacggtctgggtagatggttggggggaatgggtgggagtcaggag
gtgagagaggcatggaaggttgtgggggggatgggggatgggccagtactcttctctctc
tgaagggtaggaaatcaatcacgcaaataagtttgggaacagcttccacaaatgcacagg
ccaagagaatgctgttgtttagtggaaggcagacccttcaggctgtctagaggccaggtt
tggggcttgcttctaaggaaggagagaggctgggggaagaagacacaatcctgggttctc
aaaatgccctgttgtgatgtctctgcccaggtgtggatcatatgtgaaggtcactgcttc
aaggtagctgtgaatggtcaacacatgtgtgaatattaccaccgcctgaagaacttgcag
gatatcaacactctagaagtggcgggtgatatccagctgacccacgtgcagacataggca
aggtctctggcctagggataagggctggagcactctgcctgtgtcttatctttcccctgt
ctcagccctggcaccatcagaagagatcatcacttataggaattccaggaaggtgaaatt
cccaattgactccctccacaaagggggttttctaggctgtgtggcacatggctgtcagcc
catagtctgagccattgcccccaagctagctatatactgagggaagtgaccctcctgggt
ttgctcagatctctgatcgttcccccctctgtggcccttttctttcacccctccaggaga
gccaccctgatatcatcccactggcctccaactgacccacaatgtccacagtaactttcc
cccattctcacccagtatccataaaataaagaaataatattgcttgtctacacacacatg
tgagatggctggcttattgaacgggcctagagacattctggaacctaccaaagggaatgg
taggagacaggtctgtgccctgcttataggggtccctcctcccaaaccccataaggtgca
aactggggcccagggtctctgacaagaatgcaagcctcggtgtaaaccagggagcaacct
catgctctaagatggaagaggtgctgggcagaggctgtgggagccctggcagcttgtgct
gggtgggaggagaggtaatggggtcaggaggagctggcctgctgtgagctccccagcaga
agagtctggggtggggacctgccattagggaccctgaatgatcctaactccttgaggctc
ccctccctcaggaccagggtggggacttcagatcatcagcttcagcaacacccgggagct
ggtcagaaatgcagcagcccacctggcaggctgaggcaggaggatggcaagttcaagacc
agcttgggatacagtgtgatcttgtctcacataacagacatgaaagaaaaagcagcattg
ggtccttcccagacctactaagccagagtgtgtgtac
