# Supplementary material for: Reference based annotation with GeneMapper
Source: Genome Biol. 2006 Apr 5;7(4):R29. doi: 10.1186/gb-2006-7-4-r29 (PMC1557983; doi:10.1186/gb-2006-7-4-r29)
Supplement: Additional data file 1 — A gunzipped tar file containing the data set of orthologous genes in human and mouse that was used to compare GeneMapper with Projector and GeneWise [file gb-2006-7-4-r29-S1.tgz › projector/ORTHS/region44/hs.truth.gff]

Hs.2.ENST00000233575.1	EnsEMBL	CDS	1001	1063	.	+	0	gene_id	ENSG00000115234.1;	transcript_id	ENST00000233575.1;	exon_id	ENSE00000962997.2;
Hs.2.ENST00000233575.1	EnsEMBL	CDS	1526	1600	.	+	0	gene_id	ENSG00000115234.1;	transcript_id	ENST00000233575.1;	exon_id	ENSE00000962998.1;
Hs.2.ENST00000233575.1	EnsEMBL	CDS	2880	2997	.	+	0	gene_id	ENSG00000115234.1;	transcript_id	ENST00000233575.1;	exon_id	ENSE00000734773.1;
Hs.2.ENST00000233575.1	EnsEMBL	CDS	3504	3568	.	+	2	gene_id	ENSG00000115234.1;	transcript_id	ENST00000233575.1;	exon_id	ENSE00000734774.1;
Hs.2.ENST00000233575.1	EnsEMBL	CDS	4118	4228	.	+	0	gene_id	ENSG00000115234.1;	transcript_id	ENST00000233575.1;	exon_id	ENSE00000734775.1;
Hs.2.ENST00000233575.1	EnsEMBL	CDS	4342	4432	.	+	0	gene_id	ENSG00000115234.1;	transcript_id	ENST00000233575.1;	exon_id	ENSE00000734776.1;
Hs.2.ENST00000233575.1	EnsEMBL	CDS	4603	4690	.	+	2	gene_id	ENSG00000115234.1;	transcript_id	ENST00000233575.1;	exon_id	ENSE00000734777.1;
Hs.2.ENST00000233575.1	EnsEMBL	CDS	4946	5015	.	+	1	gene_id	ENSG00000115234.1;	transcript_id	ENST00000233575.1;	exon_id	ENSE00000734778.1;
Hs.2.ENST00000233575.1	EnsEMBL	CDS	5318	5410	.	+	0	gene_id	ENSG00000115234.1;	transcript_id	ENST00000233575.1;	exon_id	ENSE00000734780.1;
Hs.2.ENST00000233575.1	EnsEMBL	CDS	5763	5966	.	+	0	gene_id	ENSG00000115234.1;	transcript_id	ENST00000233575.1;	exon_id	ENSE00000734782.1;
Hs.2.ENST00000233575.1	EnsEMBL	CDS	6103	6228	.	+	0	gene_id	ENSG00000115234.1;	transcript_id	ENST00000233575.1;	exon_id	ENSE00000734783.1;
Hs.2.ENST00000233575.1	EnsEMBL	CDS	6363	6440	.	+	0	gene_id	ENSG00000115234.1;	transcript_id	ENST00000233575.1;	exon_id	ENSE00000734784.1;
Hs.2.ENST00000233575.1	EnsEMBL	CDS	6570	6644	.	+	0	gene_id	ENSG00000115234.1;	transcript_id	ENST00000233575.1;	exon_id	ENSE00000734785.1;
Hs.2.ENST00000233575.1	EnsEMBL	CDS	6736	6777	.	+	0	gene_id	ENSG00000115234.1;	transcript_id	ENST00000233575.1;	exon_id	ENSE00000734786.1;
Hs.2.ENST00000233575.1	EnsEMBL	CDS	6863	6973	.	+	0	gene_id	ENSG00000115234.1;	transcript_id	ENST00000233575.1;	exon_id	ENSE00000963006.2;
