# Supplementary material for: Reference based annotation with GeneMapper
Source: Genome Biol. 2006 Apr 5;7(4):R29. doi: 10.1186/gb-2006-7-4-r29 (PMC1557983; doi:10.1186/gb-2006-7-4-r29)
Supplement: Additional data file 1 — A gunzipped tar file containing the data set of orthologous genes in human and mouse that was used to compare GeneMapper with Projector and GeneWise [file gb-2006-7-4-r29-S1.tgz › projector/ORTHS/region44/hs.fasta]

>Hs.2.ENST00000233575.1 27550321-27558296	forward
caagacctctgtaaaatctcctggctttactgagaaataaaccgacacgggatgggagct
ggggcggaataaagctggcacagcctcctgcgtagcgcttggcaggcggcttgggaggga
agcctcacttaccccaggcccagggggaagctccgccttcatcccggatcccgagtctgc
atcagaaaacagggcacaaagtgagccagagagactccgggagggtttgggggcacgagt
actcggcgcagccggctgctgggttggcatgaccacggatccgccggcaggcgcgaggcg
agccagggatccgcgtggggacgcactgcgcggcggatcaaaggaatggaggggtcaccg
accctcctcacagcaaccagccggtgcgcggcgcgggactgcgctcgagactgtgtagac
cggagcccagcgtggcgctggaacggagcggcggggcccaaaggcgctcaaggcccggca
ctagctgtccggagctcgtcggctccgcgtaccagtaggcaggcccggctcttcactcac
cctcgcgaacagccacggccacagcagccatcgccctcagtcctaggctccgcccgccgt
ggtcacggagccgccccgctgcctcgctccgcggctgcagggtccacagcgccacctggg
ctggaggctgagccgcagaagcgaagcgcgcagccccaatcggactacaatttccgacgg
gccccgaggccccgccccgcactacgggttgcaatgagggccaactccactttgggctcc
ctatccggacaggtggctcttgccctttagactacagttcccagcatgcccaggcgattg
cgtcccagaaccgacgtcccaccgccttcccacatcggatcgcagggctcccaaaatggc
gagtgaggctgcggggactcgctgagcagcggagggggagcgtgcagagccgctgcggcc
ctcacagtccggagcccggccgtgccgtgccgtagggaacatgcacttttccattcccga
aaccgagtcccgcagcggggacagcggcggctccgcctacgtggtgaggagcggccggag
ccgagccgggccgggcaggggcggggataacgggcccgagccatctcggagcggcctctg
aggcctgaccgccacccttcgggcctggtcctgggccgccgactcccgacggcctctctg
ggagcttatctcatgtgtgtgattcgtgcagtggtcgcccgagctcctgtaggcccttag
gccgggtcgcttccccgagctaggccgcagctgccctggtgggcgtcactggcctcttgg
gcagtgagactgcaacacaagcgtccgaatttcccccggactggctcttcagctttggga
cttggccctggcgaaaacaagcgaactatccctcgggagattagcgcgttactccggcga
gttgccaggcaacttccggccagggttctcaggggggttgcgcagaccgcaaccctaaaa
tgcttgactacttttgtgtcctcaggcctataacattcacgtgaatggagtcctgcactg
tcgggtgcgctacagccagctcctggggctgcacgagcaggtgggactagcacccctgcc
ttgagacagcttcaagcccttccctacacgtggacatcagtgtctccctttacccgctct
tcttgttcccgtaggctgtagttcccctttaatcactgccacagggtagggccctggttt
atcttgtctgacatttccgggaactccctaagaagcttaatgtccgcgcaacaactgctc
cttcctgttcttatattctggttttctgtccagtcttactgctctagtagcctttacccc
tgcatggacaaaccaacccctccccccactacctccacccaggctgtcaaagcacattcc
ttctgtcatctgagcggcaacttgaaattcttttccctgcttatacaaacgattcaccga
tttccttttgtgttcttcggctcatttcagtgtgtttagctgtgccaattatcgttatgt
atctgtgatgcaatgtttctcctccttccttaccagatcttaaactctatttaactcagt
agagctccactgataattagttgtgcaaccctgaacaagttacctgatatctttttttgg
gacggagtttctctcttgttgcccaggctggagtgcagtggcacgatctcggctcactgc
aacctctgcctcctgggttcaagcgattctccttcctcagcctcctgagtagctgggatt
acaggcggctgcctccacacccagctaatttttgtatttttagtagagaggggtttcact
atgttggccaggctggtctcaaactcctgacctcaggtgatccacccaccttgcctccca
aaatgctgagattacaggcatgaggcctgtagaaactgatttctttgggcctcagtttct
acaactgaaagatggattctttgatctgcaaagtccctttaagtcctaagatattttgtg
aacagacttagctattaactgtgcactttataaagccctttccttcctttaagggttcag
tgaacagtcttgctaggtggtcaaggggctccctataggtcctggcccagtacaaatcct
ccccgtactgtggaggggctgacttgtacacagtaaaatagagcacaacttatatctagg
acagctcccttgaggtgctaccgctgtcaaaggaattgtttctcagatgaccagggtaga
caggggaacagggactgagggaagggaggggcacccaagagaacattatgagcatatgta
gattgcctcatctcattttctgtgtttatgtgaagggttgtatctctttctctaaatagc
ttcggaaggagtatggggccaatgtgcttcctgcattccccccaaagaagcttttctctc
tgactcctgctgaggtagaacagaggagagagcagttagagaagtacatgcaagctggtg
agtggttgcaggaaactaggttgactatattgaggactatggggagagacttaaaaacag
ctggttctgtggaagggcctgatttaatttctagatctaggaaggctcttgtttgatctg
ttatgcagttagcaaagtaaatagtgtacgaggatgtgtaactctgtgtactagcaaaac
aatttgggcactaacatctatgagaaatactagtataacactagtcttaatatcagtgga
gagaacttaatttgtatctgatgtgctttagattaacatcattgttatttccctagttct
atagactggactcacctagatggcagccaagggtggggcaggtgaagaatttatgcaaac
agtgagtgaggtgaggccagctgggggatgtggcaggccaccatcagcccaggaaatggg
gtcgggggaacctactgagaggaggactggggagccaagagtgagtgctaagttcctgta
ataatgttctcttgtcctcgtagttcggcaagacccattgcttgggagcagcgagacttt
caacagtttcctgcgtcgggcacaacaggtagggctttgggtgggaccaagatttaagga
aaggaccttgctggaaggtcatgtcttttatttttttgagacagagtcttgctcttttgc
acaggctggagtgcagtggtgcgatctcagctcactgcaatctccgcctcccggattcaa
gcgattctcctgcctcagcctcccaagtagctagaattacaggcgcctgccaccatgtcc
ggctcatttttgtatttttagtggagacggggttttgccgtgttggcctggctggtctcg
aactcctgacctcaggtgatccacccgccttggcctcccaaagtgctgggattacgggtg
tgagccaccacacccagccaggccatgtcatcttaataacagaggagtcatcttttttaa
tggaatggaacttctattcttatgaaatcaaagaaatcacagcctatatttaagcagctg
agaataaagacacacaagggacctagaaatagagttgggcataggtcaaggcaagggaca
aggcagtgcttcccatccccatgtgtgctcacaacaggagacacagcaggtccccacaga
ggaagtgtccttggaagtgctgctcagcaacgggcagaaagttctggtcaacgtgctaac
ttcagatcagactgaggatgtcctggaggtgaggcgcttgttcagcactgccccttcttc
ccctacatcctggggtcctgggcttggagaatgattggaaccagccagtatgatgagctg
tacttctatccctatccccaggctgtagctgcaaagctggatcttccagatgacttgatt
ggatactttagtctattcttagttcgagaaaaagaggatggagccttttcttgtgagttt
ctctggacttgactgcagtacaagggtacttcagtagagtttgcagcccccctaactccc
cacccccacccccagaatgaacattgcctcagggcacttctttcttgatttcccttcctt
taaatctcactatattttcatttttttttttttaacctgtagttgtacggaagttgcaag
agtttgagctgccttatgtgtctgtcaccagccttcggagtcaagagtataagattgtgc
taaggaagaggtcagggctgggcctggaaggggaggggtgggaggtgctgtgctggattg
gattattgggccacatattgagacagaataatctggacaagggggtgtagtgctgggtgt
ttctgccaggcctcccaagcttcctcccactataccattagcccctgatagttccagatt
gctcctgttttgcccattttccattctacctcttgccttaacccagcttagccccattac
ccctttccaccccttggcctcacagttattgggactctgcctatgatgacgatgtcatgg
agaaccgggttggcctgaacctgctttatgctcaggtgagcttggagctgcctcagaacc
cttcccctgaagaaaataacgggtgactcactctcccaagaaaactgctgtcgtgtcttt
gttcccaatttgtggggaagttcctagaatactatcagtgctgctggcacaatatctact
ctccctacttttattaagctgacaagatcaaggacttactgcagagaggtcgctcaagtg
tggggctaggggtcaggctggacagaggtaatggtagacgctttccttggattgctgact
gggacctcctactgcctgccccttgtctctactatagacggtatcagatattgagcgtgg
gtggatcttggtcaccaaggaacagcaccggcaactcaaatctctgcaagagaaagtctc
caagaaggaggtgagccctgcctcctctctgtcttcctctaagggcttgcagtggcgcga
tcttggctcactgcaagctctgcctctcagattcatgccattctcccgcctcagcctccc
gagtagctgggactacaggcacccgccacgacgcccggctaattttttgtatttttggga
gagacagggtttcaccatgttagccaggatggtcttgagctcctgaccttgtgatctgtc
tgcctctgcctcctaaagtgctgggattataggcatgagccaccgcgcccgaccggggtt
gctttttctgagctgccccattctccctcctaatctacccccatgtgatgaccatttttc
agttcctgagactggcccagacgctgcggcactatggctacttgcgctttgatgcctgtg
tggctgacttcccagaaaaggactgtcctgtggtggtgagcgcgggcaacagtgagctca
gcctgcagctccgcctgcctggccagcaactccgagaaggctccttccgggtcacccgca
tgcgatgctggcgggtcacctcctctgtgagtcgggttaggagggggaagggcctgggtt
gggggcccggcaagccttgagcttaggtatgggctgcagcgggtcagggagccagacagg
ttggtcagagtgaactcaaccgaattccccttcctctcccaggtaccattgcccagtgga
agcacgagcagcccaggccggggccggggtgaggtgcgcctggaactggcttttgaatac
ctcatgagcaaggaccggctacagtgggtcaccatcactagcccccaggtgtgaacctac
cctcagccctcctctggagcaccttaaagtgtagagtttccagtactcaatatgggaggc
attagtggtgctgggctcagagtgaccactctcatcaagctggacactcttcttgccctc
aggctatcatgatgagcatctgcttgcagtccatggttgatgaactgatggtgaagaaat
ctggcggcagtatcaggaaggtaggcagcaagtgtggactgagcagtgagcaggtgtgct
ccccttgccttttgtcctagatgtgaggcttgtcttgagagggaggggaagtgatcctgc
cctcaccggcaccttgtgtctgtccccagatgctgcgccggcgggtggggggtactctga
gacgctcagacagccagcaagcagtgaagtccccaccactgcttgtaagtattacctcct
ggtcagaaccctggctctcagccctgcctcacctctcctagtgagtttctgacacctctg
cctcttcttccccaggagtcacctgatgccacccgggagtctatggtcaaactctcagtg
agttccagcgttggtgaggttgctgtttgttgggggatcttgcacgcccaagatctctga
ccccaccctgcctttgttacagagtaagctgagtgccgtgagcttgcggggaattggcag
tcccagcacagatgccagtgccagtgatgtccacggcaatttcgccttcgagggcattgg
agatgaggatctgtaatctccactgcttggatgtctgccctctaccccagaggaatttac
agaaacttgccctgtgcctgtgtcccccatgctaggggcggaggggtcttttccttcttc
tttcctacctaccccttttctcttggccaggggcctcgtatcctacctttccttgtcccc
tgggctggctgcacagaggattgccccttctcttttcagagctggccctcgatgccaaat
tagcatttagtattttgcacaaagtctaagggaccatggctgcctgccttggggaggaac
catatctccctctgggccgcttctggcctcttggagccatgggccaaaggccaaggggat
gggcagaggtctgtgtttggtctggcccagttccccatcattaaactcagcctgactgct
gcctacctctggttccctctcactgcccctgcttcccccatcacagcatggactactatg
ctaagggtaaggccaaattgcctgccattgccaattcagcatagacatggctttgttagt
gtttcctttattataaagcactgaaataagttaaataaacaggtgggaggctgggcagtc
ccccagccggtttgtccacagcccctgggggcagtggaggtgaatacagggcccttctca
ctgagctcgtgaagtgcctcagtcaaggcaaggtcccctggtccatatgggcccccccgc
ccatggggttgggctggtccttatagtgcctacgttagtctgtgtggagcccctggccag
cgggggagaaaaaggtggcttctggtccgtctgtataaaacatggggaagaaggacctag
ttcaggatgagtctgtgtggacagcccggctgccagcagtccccagggctggtgggcccc
gagagctcaaaacagagggtgggctatgaggtggggcccagccctcagaggcagagagac
caggccctcctgccccaccgtggccatgcaccttctggtggcgcttgtagttgtcc
