# Supplementary material for: Reference based annotation with GeneMapper
Source: Genome Biol. 2006 Apr 5;7(4):R29. doi: 10.1186/gb-2006-7-4-r29 (PMC1557983; doi:10.1186/gb-2006-7-4-r29)
Supplement: Additional data file 1 — A gunzipped tar file containing the data set of orthologous genes in human and mouse that was used to compare GeneMapper with Projector and GeneWise [file gb-2006-7-4-r29-S1.tgz › projector/ORTHS/region44/mm.truth.gff]

Mm.5.ENSMUST00000031029.1	EnsEMBL	CDS	1110	1172	.	+	0	gene_id	ENSMUSG00000029146.1;	transcript_id	ENSMUST00000031029.1;	exon_id	ENSMUSE00000403665.1;
Mm.5.ENSMUST00000031029.1	EnsEMBL	CDS	1576	1650	.	+	0	gene_id	ENSMUSG00000029146.1;	transcript_id	ENSMUST00000031029.1;	exon_id	ENSMUSE00000186184.1;
Mm.5.ENSMUST00000031029.1	EnsEMBL	CDS	2503	2620	.	+	0	gene_id	ENSMUSG00000029146.1;	transcript_id	ENSMUST00000031029.1;	exon_id	ENSMUSE00000186172.1;
Mm.5.ENSMUST00000031029.1	EnsEMBL	CDS	3122	3186	.	+	2	gene_id	ENSMUSG00000029146.1;	transcript_id	ENSMUST00000031029.1;	exon_id	ENSMUSE00000186173.1;
Mm.5.ENSMUST00000031029.1	EnsEMBL	CDS	3453	3563	.	+	0	gene_id	ENSMUSG00000029146.1;	transcript_id	ENSMUST00000031029.1;	exon_id	ENSMUSE00000186176.1;
Mm.5.ENSMUST00000031029.1	EnsEMBL	CDS	3658	3748	.	+	0	gene_id	ENSMUSG00000029146.1;	transcript_id	ENSMUST00000031029.1;	exon_id	ENSMUSE00000186181.1;
Mm.5.ENSMUST00000031029.1	EnsEMBL	CDS	3884	3971	.	+	2	gene_id	ENSMUSG00000029146.1;	transcript_id	ENSMUST00000031029.1;	exon_id	ENSMUSE00000186175.1;
Mm.5.ENSMUST00000031029.1	EnsEMBL	CDS	4188	4257	.	+	1	gene_id	ENSMUSG00000029146.1;	transcript_id	ENSMUST00000031029.1;	exon_id	ENSMUSE00000186180.1;
Mm.5.ENSMUST00000031029.1	EnsEMBL	CDS	4690	4782	.	+	0	gene_id	ENSMUSG00000029146.1;	transcript_id	ENSMUST00000031029.1;	exon_id	ENSMUSE00000186182.1;
Mm.5.ENSMUST00000031029.1	EnsEMBL	CDS	4877	5080	.	+	0	gene_id	ENSMUSG00000029146.1;	transcript_id	ENSMUST00000031029.1;	exon_id	ENSMUSE00000186177.1;
Mm.5.ENSMUST00000031029.1	EnsEMBL	CDS	5328	5453	.	+	0	gene_id	ENSMUSG00000029146.1;	transcript_id	ENSMUST00000031029.1;	exon_id	ENSMUSE00000186183.1;
Mm.5.ENSMUST00000031029.1	EnsEMBL	CDS	5570	5647	.	+	0	gene_id	ENSMUSG00000029146.1;	transcript_id	ENSMUST00000031029.1;	exon_id	ENSMUSE00000186174.1;
Mm.5.ENSMUST00000031029.1	EnsEMBL	CDS	5777	5851	.	+	0	gene_id	ENSMUSG00000029146.1;	transcript_id	ENSMUST00000031029.1;	exon_id	ENSMUSE00000270074.1;
Mm.5.ENSMUST00000031029.1	EnsEMBL	CDS	5943	5984	.	+	0	gene_id	ENSMUSG00000029146.1;	transcript_id	ENSMUST00000031029.1;	exon_id	ENSMUSE00000270062.1;
Mm.5.ENSMUST00000031029.1	EnsEMBL	CDS	6065	6175	.	+	0	gene_id	ENSMUSG00000029146.1;	transcript_id	ENSMUST00000031029.1;	exon_id	ENSMUSE00000338821.1;
