# Supplementary material for: Reference based annotation with GeneMapper
Source: Genome Biol. 2006 Apr 5;7(4):R29. doi: 10.1186/gb-2006-7-4-r29 (PMC1557983; doi:10.1186/gb-2006-7-4-r29)
Supplement: Additional data file 1 — A gunzipped tar file containing the data set of orthologous genes in human and mouse that was used to compare GeneMapper with Projector and GeneWise [file gb-2006-7-4-r29-S1.tgz › projector/ORTHS/region44/mm.fasta]

>Mm.5.ENSMUST00000031029.1 29415060-29422665	forward
acacagacacgggaactgctctaccccaggccattccaaaggtttatcaagatgcttact
agattcccccaaggttaagttcctaacactctctgacttctgttacaagtctacgtaagt
aaggagagaaacttcttcagtcatagtcacacaccgttaagctctgtaaaatctcccagt
tctactaagagatgaactgaaaaggatgggagatggggccaaatgaaggtgacacagctt
tctgtgtagctcttgacaggcgacttaggaggtctctccctcacttaccccgggccgagg
agaaagttcagtcttcatctcggatctcgattctgcatcagaaaacagggcacagagtga
gccagacaggctccgggaggacttggggagactcgtcggcgcagctggctgctgggttgg
catgaccacagctcggctgccgggcgcgaggcgctctgggatccgcgtggggacgcactg
cgcggcaggatcaaaggacaggcgtgggaggaaaagggtcagtcacccttctgggaacag
ccggcaagcagcaccctgctgcgccctagatcttgtaaaccagagtcccgcgacgtgcag
aaacccggcggcaaggcccaaaggcgctccggaccccgcatcagcgatccagtgttcatc
tgctcttctaccacttggtgcatctagcccttcactcaccttcgcgaacagccaccgcca
ccgcagccatgactgtgggtcctaggctcctcccgccgaggtcactcacactacagcgcc
acctgggctgctggctcccctgatgcctcccgcggagtcagtccccagcggactacaact
tccggcgtgcactgggtcccgcccaggactacgggtcgcggtgaggaccaaaggatgttg
ggttcccaattaggagcgtctccggcgctcgactacagctcccagcatgccgaggttgct
gctcgcagagccgtcatcctacagccttcccacctcggagttcaggcccaccaaaatggc
gagctgggctgcggagacgcgctgagtggcagaggcaagcgagcagaggcgctgcgaacc
tggtagtacggagctctgccttagggaacatgcacttttccattcctgaaacggagtccc
gcagtggggacagcggcggctccgcctacgtggtgaggaggtgctagaagctgggccagg
gcggggataacgggccggagctctcggagcggcctccagccttcgaacctcactggaagc
catctcatgtctcagtttcgtacttaagccaccccaagctccaataggttcttctttccc
cggccaggccgcgactgctctggcggtgggcactattgtcatctccgggagggatactgc
cgcacaagcgcccgagtgtcctcgggactgggccttctgcttgaaacccggccctggggg
aaaaacaggctaaatcccgggaagtctcggagcgttgcgcagacggatatgtcaggcaac
ttccggacaggtttctggggcaagaggtggtttgcacgtcgatcctgagatgtttgcctg
cttttgtgtcctcaggcctataacattcacgtgaatggagtcctgcactgtcgggtgcgc
tacagccagcttctggggctgcacgagcaggtgggactaacaaccctgtctagatgcagc
ttcaagcccttccatacccacggacattaatcccctttcattacatcaccctataatcac
tgctacagtggaaggtggactttgttagcgtgacatttccggaaactctctgagcggctt
gtctctcacagttcctgtacttccctatactcacacatccttccttctctgagctgtctc
ctttttcatcctttgcccctgcatggaaaaactgaaccctgttagtcaaagcacattcct
tctggcacctaaactataacttgggaattcattccccggattaatacaaaccattcgctg
ctttccttgtgtgttcttggtcccatcagtgtataagatgtccaaatgtttcccccctca
ccagatagtgagctctgtatagatagtgaatctctagagagccctgtttctactagatgt
cagtcctgagcaagttaatttcttcccgcctcagtttctccagataaaaagtagattctt
ggatcagcaaagtcccttcaacacacttgagtatgctatgactttattatctgtgcacat
aagtgttccctataaatgttctctactgagcagtcttgctatgtaaatcaaagggctcct
ggacccaggaccccatgaaaaatcaccctataatgtcttcacatgaacacatacaagaat
ttatacctaagatctttgggggtcctgactctgccaaagtcatcttttgtcacacgtctt
ttaaagagttgttagaagaacccaggaggacttgggtgagtcttagttgtcaccactcag
ttcctgtgttatgtgaagaattgtatctctttctcgccatagcttcggaaggagtatggg
gccaacgtggttcctgcattccccccaaagaagctgttctctttgacccctgcagaggtg
gagcagaggagagagcagttggagaagtacatgcaagctggtgagtgcacgggtaaactc
taggctgctgtgagcgcacggggagagattgaagtcaggtggctctgtcaaacgccccat
cttaatggttagatttaggaagtctctggtctgatgttacttaaccagcaaagcgaatag
ccatcacggactttaaactttccatattagtaaagaaatgtggaaacttatctctgtgag
aaatactagtacaatagtagaattacgaggaatttgtggggagaactttgtatctcatgt
gcttcagattaacatcattgttatttccctagttctgtagactggactcaactagatggc
agccaagggtggggcaggtgaagaatttatgcaaacagtgtgtgaggtgaggccagctgg
gggtgtggcaggccaccgtcagcccaggaaatggggttgggggacctactaagaggactt
gggcgggggaagcctacagtgagtcttaagttactagaatattgttctcttgactccaca
gttcggcaagacccattgcttgggagcagtgagacttttaatagctttctacgtcgggcc
caacaggtaaggctttgggtagaacccatatttaagagagggacctgatgggggatcatg
tcattttaattacacgggtatttcctggcacctttttttttttttttttttttttaatgg
aacaaaccttctactgtaccgctgaagtcaagaaaaggccagcctttatttaaggatgat
accggagggagtttggaaaatgggatgcatctaagctggaccctagacctgcattaacaa
ggcagtgccccccatctcatttattcacacaggagacccaacaggtgcccacagaggagg
tttccttggaagtgctgctcagcaatggacagaaagttctggtaactgtgctaacttctg
accagacagaagatgtcctggaggtgaggtggttgttgaagacagcccaagtgcccaggg
cacactaggctctgcactaaaatagctggttggttaagttgtacttcctgttcccaggct
gtggctgcaaagctggatcttccagatgacttgatcggatattttagtctcttccttgtt
cgagaaaaagaagatggagccttttcttgtgagtgtcgctgtcctttactgcttgcgctt
caggcagtgagttcctgctgtgagaatgggacatttcctccaagcaggtccatggctttc
cttcctctttagtctgatcacactttccttttttaatctgtagttgtacggaagctgcag
gagtttgaactgccttatgtttctgttaccagtcttcggagtcaagagtataagattgtg
ctcagaaagaggtcagggcagagccttaaagcaggagagggtgtgggctggatggctggg
cctcatactgaagtagctttgccgagggaaccgcagtggatgttgtactcacacctccca
cccttctcgttcggctccaccattgattaccccagagttgcaattgttcgcttgcccatt
ttccattctacttttgcttagccctgtgacccatttccacctcacagttattgggactct
gcctatgacgacgatgtcatggagaaccgggttggcctgaacctgctttatgctcaggtg
agtttggagctgactcagaattcttgccgtgaagtggtgactcatattccactttcccaa
gaaaactccatgactggttcccaggtcctgaggaagtccctagaatattggtcagagctc
ctgacactgactctataaactgaaaaggtcaaggcctcactgcagttagctctcagctca
cgatgacagcagagctcactttttttctctagacagggtttctctgtgtagccctggctg
tcctggaactcactttgtagaccaggctggcctcgaactcagatctgtagatctgcctgc
ctttgcctcctgagtgctgggattaaaggcgtgtaccaccacgcccggctcagagctcac
tttgatcacttcactggaagtactaactgggatccccaactttccattcgttgtctccac
tgtatgtagacggtgtcagacattgagcatggctggatcctggtcaccaaagagcagcac
cggcagctcaaatctctgcaagagaaggtctccaaaaaggaggtgagctggtttttgcct
tgtctccctgtaagggttacgagctctgagctactccctgtcttgtaactaaccacacct
ggtgaacatttttcagttcttgcggctggcccaaactctgcggcactatggctatctgcg
ctttgatgcctgtgtggctgactttccagagaaggattgccctgttgtggtgagcgcagg
caacagtgagctcagtctccagctgcgactaccaggccagcaactccgtgaaggctcttt
ccgtgttacccgaatgcgatgctggcgggtcacctcctctgtgagtttcttttctttctt
tctttctttttttgagacgtctagttatgctagtactggcctggaactgtgtagcctagg
tgtctttgaactcatgaccctcccacctcagctttccagtggctacaattagcacacctg
gctttcttttgtgactgggctttttttttcccacatcttgaggctggtgcaaactccgtg
gcactatggccaacatgaattcagcctgacccctattcctcttctaggtgccactcccta
gtgggggcacgagcagtccaagccggggtcggggtgaggttcgcctggaactggcttttg
aatacctcatgagcaaggaccggctacagtgggtcaccatcaccagcccacaggtatgag
cccaccctcagagctcttatgaagccctcaggtccccaagtgggagtccgtgttgtagac
ctgggtggggatgacttctcttcagactgagtcaccttcttgcccttaggctatcatgat
gagcatctgcctgcagtccatggtagatgagctgatggtgaagaaatctgggggcagtat
caggaaggtaagcggcggcagagactgaacagctgagtggctgtgctctcccggtttggt
ttgtcctaggagtaagtttctcttgggaggaaggggaagtggttgggctctgaagtgaat
tttctctctgtatcagatgctgcgccggcgggtggggggcaccctgagacgttcagacag
ccagcaagcagtgaagtccccaccattgctcgtaagttaatgtcagctagcaccttggct
cccagctcagccttgccttcctgctgcccctaaatctaaccgttctgcctccttcccccc
aggagtcaccagacgccagccgggagtccatggtgaaactctcagtgagttacagggttg
gtgaggttgactgtagggcctcacaggctgccaccctctgaccctcctcccacctctgtt
acagagtaaactgagtgctgtgagcttgcgggggattggcagtcccagcacagatgccag
tgccagtgccgtccacggcaatttcgccttcgagggcattggagatgaggatctgtaatc
tcagctgcctggatgtctgccctctacctgagaggagatttatacacacttgccctgtgc
ctatgctcccacgttaggggagtctcttcctattccctccccacttctccttgttcctct
tggccaggggcctcctaaccataccttcccttttcctgggctggctacacaaaagatcac
tgtctcttttttagagctggcccttgatgccaaattagcatttagtattttgcacaaagt
ccaagagactgtggctacttgcctcggagaggaactctaacactccatgggttgtttctg
gcttttgaggaactccagcactccatgggttgtttctggcttttcagggcctgggcaaag
ggtgggcagaggtctgtgaatggtctgagcagctccccatcattaaactcagcctgattg
ccgcctacctttggttccctctcactgcccctgtcagaaggggtaaggcctaaatagttg
ccattgccaattcagcagagacatggctctgttagtgtttcctttattataaagcactga
aataagttaaaacagtaaaaggctgggcagctcccaaccagttcatccatagcctctggg
agcagtggcggtgaatccaaggccctaatcacttagctcatctggtacgtgagctaagac
aagtcccctggtctatatggccccctgaccatgggattcaggctggtccatatagtgcct
aggttagtctgtgtggagcccctgaccagcgggggagaaagggaaaggtggtttctagtt
catttgtataaaatgcaggaggcatagggctaattcctagagccccaggtaaaagaacct
agttagttcaaggtgagtctgaatgaagagccctgctaccagtagcacccagggctgctg
gaccccgagtgctcaaaacagagggtgggctatgaggtggggcccagccctcaggggcag
agagaccaggccctcctgctccaccatggccatgcaccttctgatgacgcttgtagttgt
cccagtggcctgtggtataggcgcaggtggcacagcggaagggcttctcgcccgtgtgtc
gcagcatatgacgtttgaggttcatactctggttgcagctgtagttgcaaaggctacacc
gaaaaggtttgtcaccagagtggatgcgaccatgacgcttgaggttggccaggttgccac
aggcatacggacagagggggcacttgtagggcttttctcctgtgtggacgcgctggtgcc
gtttcaggttatccagatgagcagaggcgtatggacagcgggcacagcggaagggtttct
caccactgtgagtcttcatgtgccgagccaggtggttggggtagtgagtggcaaaggggc
ataaactacaggggcaaagcctttgtcaccagggccctggggtccc
