# Supplementary material for: Reference based annotation with GeneMapper
Source: Genome Biol. 2006 Apr 5;7(4):R29. doi: 10.1186/gb-2006-7-4-r29 (PMC1557983; doi:10.1186/gb-2006-7-4-r29)
Supplement: Additional data file 1 — A gunzipped tar file containing the data set of orthologous genes in human and mouse that was used to compare GeneMapper with Projector and GeneWise [file gb-2006-7-4-r29-S1.tgz › projector/ORTHS/region45/hs.truth.gff]

Hs.12.ENST00000312377.1	EnsEMBL	CDS	1001	1085	.	+	0	gene_id	ENSG00000161800.2;	transcript_id	ENST00000312377.1;	exon_id	ENSE00001211806.2;
Hs.12.ENST00000312377.1	EnsEMBL	CDS	11080	11282	.	+	2	gene_id	ENSG00000161800.2;	transcript_id	ENST00000312377.1;	exon_id	ENSE00001162854.1;
Hs.12.ENST00000312377.1	EnsEMBL	CDS	12324	12460	.	+	0	gene_id	ENSG00000161800.2;	transcript_id	ENST00000312377.1;	exon_id	ENSE00001114528.1;
Hs.12.ENST00000312377.1	EnsEMBL	CDS	13412	13481	.	+	1	gene_id	ENSG00000161800.2;	transcript_id	ENST00000312377.1;	exon_id	ENSE00001114502.1;
Hs.12.ENST00000312377.1	EnsEMBL	CDS	15416	15469	.	+	0	gene_id	ENSG00000161800.2;	transcript_id	ENST00000312377.1;	exon_id	ENSE00001162837.1;
Hs.12.ENST00000312377.1	EnsEMBL	CDS	16464	16544	.	+	0	gene_id	ENSG00000161800.2;	transcript_id	ENST00000312377.1;	exon_id	ENSE00001162833.1;
Hs.12.ENST00000312377.1	EnsEMBL	CDS	17983	18100	.	+	0	gene_id	ENSG00000161800.2;	transcript_id	ENST00000312377.1;	exon_id	ENSE00001162829.1;
Hs.12.ENST00000312377.1	EnsEMBL	CDS	18445	18575	.	+	2	gene_id	ENSG00000161800.2;	transcript_id	ENST00000312377.1;	exon_id	ENSE00001060419.1;
Hs.12.ENST00000312377.1	EnsEMBL	CDS	20512	20676	.	+	0	gene_id	ENSG00000161800.2;	transcript_id	ENST00000312377.1;	exon_id	ENSE00001162819.1;
Hs.12.ENST00000312377.1	EnsEMBL	CDS	23207	23302	.	+	0	gene_id	ENSG00000161800.2;	transcript_id	ENST00000312377.1;	exon_id	ENSE00001060414.1;
Hs.12.ENST00000312377.1	EnsEMBL	CDS	23387	23585	.	+	0	gene_id	ENSG00000161800.2;	transcript_id	ENST00000312377.1;	exon_id	ENSE00001060411.1;
Hs.12.ENST00000312377.1	EnsEMBL	CDS	25061	25166	.	+	2	gene_id	ENSG00000161800.2;	transcript_id	ENST00000312377.1;	exon_id	ENSE00001162806.1;
Hs.12.ENST00000312377.1	EnsEMBL	CDS	25339	25471	.	+	1	gene_id	ENSG00000161800.2;	transcript_id	ENST00000312377.1;	exon_id	ENSE00001162799.1;
Hs.12.ENST00000312377.1	EnsEMBL	CDS	25583	25718	.	+	0	gene_id	ENSG00000161800.2;	transcript_id	ENST00000312377.1;	exon_id	ENSE00001162793.1;
Hs.12.ENST00000312377.1	EnsEMBL	CDS	26924	27032	.	+	2	gene_id	ENSG00000161800.2;	transcript_id	ENST00000312377.1;	exon_id	ENSE00001162785.1;
Hs.12.ENST00000312377.1	EnsEMBL	CDS	27373	27445	.	+	1	gene_id	ENSG00000161800.2;	transcript_id	ENST00000312377.1;	exon_id	ENSE00001162876.2;
