# Supplementary material for: Reference based annotation with GeneMapper
Source: Genome Biol. 2006 Apr 5;7(4):R29. doi: 10.1186/gb-2006-7-4-r29 (PMC1557983; doi:10.1186/gb-2006-7-4-r29)
Supplement: Additional data file 1 — A gunzipped tar file containing the data set of orthologous genes in human and mouse that was used to compare GeneMapper with Projector and GeneWise [file gb-2006-7-4-r29-S1.tgz › projector/ORTHS/region45/hs.fasta]

>Hs.12.ENST00000312377.1 50099798-50128245	reverse
cattggttaagagaaacacaagaatcctttaatggtatttctgaggacattaaatttcta
ataaaatttgactttttatttcatttccttgatagttttcataacatccagttaatgtct
ttctttcttgactgttaagtgaagatcttatttcctcaaagtgttcccagttaaagtcta
tttggaatagaaccgcctgtaacgacactgttttttctatagtatcagcaggcctttgag
gggaaatacaaagtctgaaattcactatacaggacacagtagcaaatgatttttgctttg
cccttcgaactgtgaaggtgctgtattgtctctctgatgccagaatgtggtacaacataa
tcctttgcctctacttagtataaatttattagacgtagttcctgcacgcagcccagcaga
gagccctgtattacagaaataattcttgtgctgctgagctggcgattttcccacttaatc
actcatgtgacgtcatctgtgcttttggtaggaaatgtgctgaccatgtcctgcatttta
aaaggcagttgcaacaggggcattagctaaaaatgaaattaaaaatagatattttaagtt
acattgtaggtcttcaaagcccacaaggaataaactggcaaaattattatattaatcaat
aggcttgacttgaagaaccacattttcttgttggtcagtcacttgctaatgaactgacat
gctctttcctatttgttttctgctccaagtgattggaggggctgttatattcaaaggtct
gaaatggttttctaattttcagatgagtcttaaacattccaagtttgtttttataataag
aatcacacaaaacatctgttgttagcttgagattcttataatggtagttataaatggaag
agtccagatgttggtcactaatggctggattgctatagaatcttttgttgtgggcgagaa
ggcaggacccctaatgtatatttgatttcttggcagaaagatggatactatgatgctgaa
tgtgcggaatctgtttgagcagcttgtgcgccgggtggagattctcagtgaaggaaatga
agtccgtaagtcattctgagctggcctgtccaaaggaaaaacagatttcaaatttgggat
ttttacaaagctgaagtattttccaatcttaaagttgttttccatttgggttacctaaaa
agaaagcagtgatcacttacgtggtcaaagcctaatgggcactcattctaaatggtcact
aaaattcttttctatagctgctcttaataggttttagccaggcttttttattatctttat
ttatttatttttttgagatggagtctctctctgtcacccaggctggagtgcagtggcgac
atctcggctcactgcaacctctgctccccgggttcaagcgattccttgtctcagcctctc
gagtagcagggattacagacacacgccaccacgcccggctaattttttgtatttttagta
gagacgggattttgccatgttgcacaggctattcttgaacttctgacctcaggtgatccg
cccgcctcggcctcccaaagtgctgggattacaggcgtgagccaccgtgcccggctgctt
ttttattatcaagattctttttccactgaatagttggcactattttctgtgccatgaact
gggaaaaatttactaggatgttgcttttttctttagagtagtagttgtcttttttttatc
ctggattttctttgtgttctataaagcattttcagttgaagtgggaaaaattcataattt
cttcttttttctttttttttaagaatctcattctgtcacccaggttgcgccaccatgccc
agctactttaaaaaaaatttttttttaaatttttttaattttttttttatttttgagatg
gagtcttgcactgtcacccaggctggagtgcagtggtgcgatctcggctcactgcaagct
ccgcctcctgggttcacgccattctcctgcctcagcctcctgagtagctgggactacagg
cgcccgccaccacgtccggctaatttttttgtattttcagtagagacggggtttcgctgt
gttagccaggatggtctcgatctcctgacctcgtgatctgcccgcctcggcctcccaaag
tgctgggattacaggcgtgagccactgcgcctggccttaaaaattttttgtagagataag
gtctccctattttacccaggctagtgtccaactcctggcctcaagcagtcctctcacttc
tgcctcccaaagtgatgagattataggcatgagccaccaggcccagtccataatttcttt
ttgaaggagatactaggcatttgctttcacctacttcatatatttgatgctaaataatta
aggattgagagccaggtttggtggtttgcacctgtattcccagctactcaggaggctgag
gcagaagaatcacttgaggccaggagtttgagaccagcttgggcaacatagcaagactgt
ctctgaaaatattagcggtcgggcatagtggctcatgcttgtaatcttagcactttgcag
ggctgagatgggtggatcgattgagtccaggagtttgagaccagcctgggcaacatggca
aaaccccatctctctctttttttttttttttttgagacagaatctcactctgtcacccag
gctggagtgcactggtgtggtctcggctcactgcaacctccacctccctggctcaagcaa
ttgtcctgcctcagcctcctgagtagctgggattataagtgtccgccaccacactcggct
aatttttgtatttttagtagagatggggttttgtcatgttggccaggctgatcttgaact
cctgacctcaagtgatcagcccaccacagcctcccaaagtgctgggattacaggtatgag
cacctggccacaaaaaccccatctctacagaaaaaaaaacaaaaacaaaaaaacccgcca
gtgtggtggcatgctcctgtgatcccagctacctgggaggctgaggtgggaggatcactg
gggaggcagaggttgcagtaagctgagatcacactcctgtactccagcctgggacagagc
gagaccctgtttcaaaaacaaaaaaattagctgggtgtggtgacacatgcctgtggtccc
agatactcaggaggctgaagtatcacttgagcccaggagtttgaggctacagtgaactat
gattgtgccactgcactcccgcctgggtgaaagtgagacttcaattcctggggggaaata
ataaagagaattgagatggggtggtgagctggggagaaaaaggaggtgctaagaaaggaa
cagtctgggaaataaattagcaagaaagaataatggggatgatggtactgacatgtgatc
caagggaattattctataccagcttctctttgtattaccatcctgtcctatttcagattt
tcattaatacctaatttagtaaatgttgctctcaagtcagcctcactggtgttaatgtaa
gaactgtgtcttgaactttttttatttctatagtacttacttgtggtatcttgcttatgc
cattcaatattttttttgaattgattgatgtttttaatagctcttatccacttacaggcc
tttcaaaacaatattctattttctctctctaatagctgctgcatgaccctgtcatctggt
accagctcagtaaccacaatggcatactaattaggtttctctttgaggtcacatcatctc
agaagatggatcagagtgtggtggggactagagtagggaataagagatattaaaactcag
attcattcagcaaatattttgtgagaacctatcagggcttctagcatttttgagttgagg
gaaagggatgactaaatggtgtcatggaggaaagggtttgagctgagctttagctgtagg
gtagaatcccaagaggcagagatgaaagggggtattttagatcaggcgacagcctgagca
gagcaagagggtgtgggacttgagggaaataggagtaagggggtgtgacataatcagaac
cgtgctttgggaagattaccctggcagaggtgtagtctgcattagaggtggatgctggta
cactgactaggaatgacatggttgtcatagctcaggaaagaggcaataacagccctaact
ggaatggtggttatgaagatggaaggagggagaaatgggtagaagagattgtgataataa
gacctgtagaaggaggcagctgatagaatatgggggcagagggaagaatctgtggtttaa
gagtgttgataactagtgctggcttttacctgttatttctgtgtctgtttttccacctat
aaaataggaatttaaacatctttattttctttgtgggagtgctatgaggatttgggcata
aattgagatattagttgtgaaaatactttgggaaatgattatgccaaaaatctcccaaga
tatttatttttacagaaatcctgattttattgtataagcaaatttttaccttcccattta
tttctattataaaacagaggtacattttacctccttctccagatctctaatttggaatgt
tggctttttttattttttatttttattttttgaaacaagagtttcactcttgttgcccag
gctggagtgcgatggcgcaatctcagctcactgcaacctccgcctcccaggttcaagtga
ttctcctgcctcagcctcctgagtagctgggattacaggcatgcaccaccacacctggct
aattttgtatttttagtagagacggggtttctccatgttggtcaggctggtcttgaactc
ccgacctcaagtgatcctcccaccttggcctcccaaagtgctgggattacaggggtgagc
caccgcgcccggccctcatttattttttattttttttgaaacagagtctcactctgttgc
ccaggctggagtgcagtggtacgatctcagctcactacaacttctgcctcccaggttcaa
gcaattttcctgccccagcctcctgagtagctgggatttcaggtgtctgccaccattcct
ggctaatttttgtatttttatttttatttatttatttattttttttatttttttgagatg
gagtttcactcttcttacccaggctggagtgcaatggcacaatcgtggcttaccgcaacc
tctgcctcccaggttcaagtgattctcctgcctcagcctcccgagtagctgggattacag
gcatgtgccaccacgcctggctaatttttttgtatttttagtagagacgggatctcacca
tgttagccaggatggtctcaatctcctgacctcgtgaaccacccgcctcagcctcccaaa
gtgctgggattacaggcgtgagccaccgcgcctggcaatttttgtatttttagtagagac
agggtttcaccacgttggccaggctgatattgaactcccgacctcaggtgatccaaccgc
cttggcctcccaaagtgctgggattacaggtgtgaaccaccatgctcagcctagttttta
tttttttggagacaaggtctcgctctgttgcccaggctggagtacagtggtgaaatcata
gcttactgcagcgttgaactcctgggctcaagcaatcctcctacctcagcctccagagta
gctgggactataggctcatgccactacaccagctaatttttttttttttttttttttttt
ttgagacggagtctcgctctgtcgcccaggctggagtacagtggcacgatctcggctcac
tgccagctccgcctcccagattcacgccattctcttgcctcagcctcccaagtagctggg
actataggcgcccgccaccacgctcagctaatttttgtatttttagtagagacggggttt
caccgtgttagtcaggatggtctcgatctcctgacctcatgatcctcctgcctcgtcctc
ccaaagtgctggatttataggcatgagccaccatgcccggcccacaccggctaattttta
tatttattttgattattttattttgaatttttattatttattttgtctcccaaactacta
taaacactacttttgttttaattctattttttgtagagacaaggtcttgccatgtttcct
gggctggtcttgaactcctgggctcaagcggtcctcccacctcggcctcccaaagtgctg
gaattacaggtgtgagctaccgcacctgggcaaatgttggcttttgaggaactaaagtga
ccctgtgttttttagacactagaatcaggtttgtgcatccaccccagtgtctgtcctctt
ttttctttttttttttttttttttgagacagtctcactctgtcgcccaggttggagtgca
gttgtgtgatctcagctcactgcaccctccgtctcgtgggttcaagtgatcctcctgcct
cagcctcccaagtagctgggattacaggcgcatgccaccaagcctggctagtttttgtat
ttttagtagcgatgtttcaccatgttggccaggctggtcttgaactcctgacctcaagtg
atccacctgccttggcccaccagagtgctggcattacaggcgtgagcctctgtgcccagc
ctgtactcttcttagatccttaggaattccccacatgcccaagtatcccttgactcctta
ctcttgcctttcatcattaacttcattcctctttctcttttttgtattcatttttttttt
gagacagaatttttcgctctttgttgcccaggctggagtgcaatggcgagatctcggctc
actgcaacctccacctcccgggttcaagtgattctcctgtctcagcctcccgagtagctg
gaattacaggcatgtgccaacacgcctggctaattttgtatttttagtagaggtggggtt
tctccatattggtcaggctggtctcgaactcccgacctcagatgatccacctgtcctggc
ctcccaaagtgctgggattacaagcgtgagccacggtgtctggcctgtattgttttttaa
aaagctaagtccgggccgggcaaagtggctcacacctgtaatcccagcattttgggaggc
caaggcaggtggatcacttggtcaggagttcaagaccagtctgaccaacatggtgaaacc
ccgtctctactaaaaatacaaaaagttagccgggcgtggtagcattcacctgtaatccca
gttacttgggaggctgaggaatgagaattgcttgaacccaggaggtggaggttgtggtca
gccaagatcatgtcattgcactacagcctgggcaacagagtgagactccatctcttaaaa
aagaaaaaaaaaaaaaagttaaaaaaagagagctaagtccaagttacaggaagatcagaa
tgaaagttaatattttaaaaaagatgactttaatagcatattttgttgtcttgttttctc
cagtccacacagtttttatgttctatttttaatttttcataagctgcctgagctttttaa
aaaaaatcattggtgtataaattaggaataagtataatttaacatttatcaggtgcctgt
tgtgtgccagtgacatactaggtttgtgctacactatgcatagtaggaaataatgaagta
tatatgacatattgcctgtcttcaagaagattatggtattttagtttcagagacaggatt
tttttctcatgaaacagaagatagtacaagtatcaaaatatatgcttttgggtaatctag
aaaaatttagtgtgtagcaaactgattaggaaaagattcacagaccagatgggacttggt
aaatgggtatgtaataggtagggcattccatttggagtgcatagcttggtcacaagtgag
aaggcaggaatgcctctgttctgggggcagggacagactggtttagctagaggggtattt
attgcatagtggtgggaggtaagtttgattaaactggtaaggtggtcttggatgctggta
aatttaatttgaacagcggcttttcattcattcatttgttcaacagattatttcaagtgt
ctactgtgtgctaggcaggttacaacactggagataaaagagcaaaggagacatagggtc
tttgtctttaagaagcttagagagggtagtagggaaggcaaatggaagagcctgttcaaa
ggcctccgggagtaaatggaaaaaaaaaatcaggatttctggacccacttaaatttgctt
gctgagctatgaaccaaatcctgatttttaaattttaaataaatcaaagatcaccctcaa
tttgttttgaggaaatttcccttctctttcctcctttttgataggggcacttcatagttt
agggtgtacgtaactttttaaaggaggtactgtaatttgaattttataaatctttttttt
tttttttttttttgagacagcatctcactctgttgcccaggctggagtgcagtggcacga
tctcagctcactgcgacttctgcctcctcgagtagctgggattacaggcgcacaccacca
cacccagctaatttttgtgttagtagagacagggtttcaccatgttggccaggctggcct
tgaactactgacctcaagtgatctgcctgccttagcctccccaaatgctgggattacagg
catgagccaccgtgcccggcctgaattttataaagcttttaatgtgcacttcatggcagg
ctggtaccaagctgaattgtgattcaccaactgaccaaaacagtgccatgattattggtc
ttcaacatcaaaattgtttctgatctatggcccaaaatgccttctgacccaatcccagca
aactttgctcatagcagaattgtacataaaaatagtatctttcggccgggcatggtggct
tatgcctataatcctagcactttgggaggctgaggcaggtcaatcacttgaggtcaggag
tttgagaccagcctagccaacgtggtgaaaccccatctctagttaaaatacaaaaattag
ccaggtgtgatggcacacgcctgtagtcccagttactcaggaagctgaggcaggagagtt
gcttgaacctgggaggcggaggttgcggtgagccaagattgtgctactgcactccagtct
gggtgacagaggaagactgtctcaaaagtgaaaagtaggctgggcacagtggctaacacc
tgtaatcctagcacttttggaggccaaggcaggtgaatcacctgaggttaggagtttgag
accagcctggccaacatggtgaaaccccgtctctactacaaatacaaaaattaactgggc
atggtgacacacacctgtaatcccagctactcaggaggctgaggcaggagaattgcttga
acctgggaggcggagattgcagtgagccaagattgcgccattgcacttctgcctgggcaa
caagagtgaaactctgtctcaaaaaaaaaaaaagtaatatcttttttttttttttttttt
ttttttcacatttctcacctgcacacacaaaaagtaatatattaatcaggtatgtaaatg
ttctgctttgggtctgacttaaactaagctgaagcagtaatttaataaaaggagtatcct
aaagaacaaacaaaccagcaaaattaggtcagatgaaaatctttttattctcaaaattgt
ttttcagttcggtaaatattttgagtgtgtatgcatacggtatttagtttgcaaacatat
atgtttttttctttaagctaaaaaaaaaaacccacaaaaaagtagtatgttccagactaa
cccagcatattatttcttaaaactatttgaattgtaatatttttttaattgttgatatcc
gcattgtttaagataactaggtcataataacctattttgctgaaatttgtggtttgtaaa
aactaaagtttccttattacttggtttttctggaacaaattggtatcctgatttgtaagt
ttgatatttggtcaaatgattaaaattgtttaaaaaggactatgtattgtttctatgctt
ttaggttaaattcataggggaaaagtgcccttactacctaagaatctgctagctgtgtgt
gaatttggcctagtttcagttttaactgggttagtttgaccagcagcagatgtacacctt
gagaccttcttccttgatgttggtggagagtgatccttagagatagacggaggttaacta
gaaaattgtaaggcacttttgcaaatacattgcagaacagctttgccaatagcaggagat
aagaatgaatgccaacagggttatcttcttcctttgagatgctgccttggaagtgatgtt
ctctttgcagacatttgaagagacttcacattctgctatcagggatgttccaaaagctag
tttgatcttctcttcctgtttttttttttttcaactggaatgtttacatacccttcaggg
cagtgttaaacagcaaaagcaaattggctttttactttcaaatcaatatttgtataatta
tatagccaaatggaattgtaggtctagacatctgtaatattaatctacatctactggagc
atattacagcagttacatttgaatttgctgtttaacatctctctggtgcagcaatgcgtg
actgtaaaggaaactgtttttgttttatagctgtaactgtcctggtgcatgacagctgcc
ccaaaggtatccccctttgattgccttctgttcaggagctttcagtgttagtgttacatc
tggagccaggtgactaatgagttacatattccatagcagatgccactggctaagccaaaa
gtaagtggcctattgaataggaattgctacccacaaagttctcatcagagtgacaaacat
atccaggatctgctcctagttattttcagctggatttgcccatagttcagctggttcctt
aattatgaatttcaaataaagctaaccgtaggactcatttattagagcagttatactctg
tttggtgcttgaattattaaagattccccctttcctcagaatttatccagttggcgaagg
actttgaggatttccgtaaaaagtggcagaggactgaccatgagctggggaaatacaagg
atcttttgatgaaagcagagactgagcgaagtgctctggatgttaagctgaagcatgcac
gtaatcaggtggatgtagagatcaaacggagacagagagctgaggctgactgcgaaaagc
tggtgtgtattgttttccgtgctagaacagtgatgatgcaggagggggaaggcattgtct
gacagtttccacttgccaaatatacctagtttcttcttccacattaaagaactgaaagtg
acctgttctttaacagcttgcccatgattagagctgaaattgcagactaggaatcttgtt
cttcataatttgaaatttaaatgtttttgtcacttagacttgaaacttacttaacagaca
gatttcaaatgagaacttaaagaattagaggaaaagggagggagggagatcctaacgtac
ttgatctgtcacaagttattggccatccttcattgtttattttaagtgctacccggaata
tccatccttacatgagtagctggtactttgtcatacatacaggcaagacaactgtgactc
ttcttttcatcacccctctctaattcagggtaaaaggctagatgtattcaaccagttgag
caatgtgactgacacagaacactatcattttgatgtgccaggatgggtcataatgcaaag
gaaagcctttactgggagggactaatccatcttggtatacagtgttagatgcctcagtaa
actcaaattgtctggttccagtgcattatagctttgtatccattttaatgcattttgctc
cactactttgagaggtgggtggctgctttgatccgtagaagccaatatttgtcctgataa
aatgacactaaagtgtttttgctatgtgaaatctattttgggactctcattttgcattat
tctcctcttggattagcaggttaatccaaaagtcttgtagcagaaacttcgctgttctag
atgtagttcattttaccagtcagaaatcagagacacaatctgggtttgatgtgaattaat
atgctattggtgtagcagccttcctgaaggtccatttgcataatgctgcattttaatgtc
ttctggtctgcctgtcccataaacttgaggtgaagctttctcccctggctagttatgatg
ttttactttgctttggtctgtaggaacgacagattcagctgattcgagagatgctcatgt
gtgacacatctggcagcattcaactaagcgaggagcaaaaatcagctctggcttttctca
acagaggccaaccatccagcagcaatgctgggaacaaaaggtggaggaactgcatctgtt
gttatcctatcacaagcaacacaggctgtcagatattcttgttatctgaattcttaaata
tacttcttctagaatgtgtgctgaaaaaagcagaaaaagattttgtggggagagtaggtg
gggaataaaggcacagggatgtccctgtatattttattttattttatttttaaatctttc
ctaaggatgttgtttcaccatggatacaattttgatgttggtgctaaattgcacatcaat
aactaatcctgtgcattgctaagaaacccaaaggtgaaagtggcagttcagcaatacttt
cagtgtttactctccagagagctcttacagctcttctggtttagaaaggcctctgtgagc
caagaccagacaataattttggttccactgcaccactgtttaaaatagtctcaaccaggc
tttgaatttaacatccccagtacaatatgtagggaaaggtcagctatttattttgttgcc
tggttgttttatggggaatctttataactaagaagatgtacaggcttaatttcttaaaaa
gtcagtgttgggtaatactcttgtttgtagaaaccagcacagttgggatcaaattaaact
tcattcccttgattttgtgaatttggagtagcctgtaatacaaactcggtagagaatagc
acccataaccctgactaactttcaactgcccttataaggtctttgctgaaaaagcaactg
tgttgcacctgtactcatgcacacacactcctccgtggaaaccatacaaagtagcctacc
acagggtttgagattgtaattgtctctatagtgaagattttgctatgaaattaactgatg
ttacctgaccagtaggacttgttctgaatgttggtgaattttacattccacagtctacca
tgtctaacgttgtattgtttcactgatctagactatcaaccattgatgaatctggttcca
ttttatcagatatcagctttgacaagactgatgaatcactggtaataaacatttgatctc
tgagaattacctacttttcttacctctgcttccccaggaatatctctcctgtcttctctt
ctgaacatcctatattactattttattagttgatgtgttatagattctgagctagcaatt
taaaatataaatccacatgagctataagaggctggcttatatattagtttctgaagtgag
aatatataattcagaatttggcataagttgagttcatttaatagatctctgtgtgccaca
tgtactaactgattatattttgacttattaaagccccagctaataataaaaatattagca
agactgtatgtcgtcagggtttatttgctgctcttaaatagacttgtgccttatttctga
attagtttggttcttggggaaagcatagtcatacttcacaattagaaggaaaccaaggtc
ctgggatttcagccagaaaagtgtgattagagtttctaggcactatataatgctttcatc
aacaatggttaacatgttaaactatttgttgccctgcttttatggggcggcacacttctt
ttaacttacagtgatgcttctgcataaaaggtcatctcctgatacagtctttgatatagt
tcattgatttgtgcatcttttctgttactagctgaaaactagcaaacaaaacaaatcagg
aagtttttggtgactggttttctggtatagcaaaacaggtgacaactatttgttacatgg
ctaggagttttctgttcagattcagtgtttgaccagggaaaatacggccattttatagat
aaaaatattaggcatcacctttctcaaatagggaatgatatagtggaggtctggaatata
taataaaactagatcatattatcagttgatttttgagctagacctatgatacgatatttc
ttgtaactgaagctgaatcaaacaaccagtaactaaattactggaccatgacttggggaa
gttaaatttatttagctaagctattatttgctgtataccactgtttctagatactgtttt
cagggatgatcaggagtaaggaaatcacaggtaactactaaaatgaatgcaaatagttaa
aataggtgaattgaaatgagaccacaataaaagacaaatagttcttcagtggtggacacg
ttttagggcctaagttcctaaactgtagaactttttttttttttttttttttgagacaga
gtctcactctgtcacccaggctagaatgcagtggcgcaatctcagctcactgcaagctcc
gcctcccgggtttatgccattctcctgcctcagcctccagagtagctgggactgcaggcg
cccgccaccacgcctggctaatttttttgtatttttttagtagagacggggtttcaccgt
gttagccaggatggtctcgatatcctgacctcatgatccgcccaccttggcctctcaaag
tgctgggattacaggcatgagccatcgcctggcaactgtggaacttgtgaagtggcaata
ttatgcagagcatttgattagacagtggcaatcccttgggggcaagaatcacatctaata
caatcagtatagtgcctaacattctgtaagttctaaaactaattacaaaaataatcagaa
ataaaggatcagccactggaaatatggcagaatttgattctttaacctcttcttgcctct
gtggtattgattcctgattttattataatagcttcaatttttcaaagaaagcacattaac
ttactatagctctatagctacaacacttgagaccttcccttctctaaccctccccgaatt
gtacgttaggtagcctgactgaagaagcctttaaagttctctgtaaatttatttgcacag
ggtttagggatggcctaaccaaaaaaagaaattaatacagtgtaattgtcaacaggattg
ggactcttctttggtgaagactttcaaactgaagaagagagaaaagagggtatgtatgat
ttgtttagtctttttttaaaacaaagtaataatggagttatttttggaaattttgccatg
atactgcattcctgtcatgttgctctagccattgttaagcacatactacagatgaattca
tgctgtggggacagtattgatattcttttttttttttttttttcttttttttgagacgga
gttttgctcatttcccaggctggagtgcaatggcgcgatctcggctgaacgcaacgtccg
cctcccgggttcaagcaattctcctgcgtcggcctcccaagcagctgggatacaggtgcc
tgccaccatgcctggctaatttttgtatttttagtagaaacggggtttcaccatgttggc
caggctggtcttgaactcctgacctcaggtgatccacctgcctcggcctcccaaagtgct
gggattacaggcgtgagccactgctcccaaccagtactggtactctttgaagtagtaact
taggacagaatcctgtccatttcactgtttaggctgcatttcaattcattcatacagtgg
aaaaggataaacttaagtttgttttgaattgtcatatgaatttttacacagaacttttgt
gctctaatataagcttcatataatgggatatatagagatctatctgtgtatgcttgttta
gggtacttaatgtgtttccaagacttcatgtccttagttaggattacagctgtacttttt
ctggtggtgtcatctaaatttctccatagcttgctcattttttctagggcactgagagca
tttttgtacaacatattcttttgaaacagcttattcttcatgtggaaataggcaaagaga
gagagagagagaacacattgtttgttatttactgtagccctaatccccaggacctgtatc
caagttgtttgatggaataattttatcttctgtgcttcagatctgcttggcattaaagtt
acgggtctttgtctcctttctagcgctctactagccgacagtttgttgatggtccccctg
gacctgtaaagaaaactcgttccattggctctgcagtagaccaggtaagaatagtcaggc
caaggtaacagagattactggccccaagcattaaaacttctctgagtcagcattgcagca
ttgttttgagagacatgatgtttagttaaagtttttgtttgttttttgagacagagtttt
gttcttgtagcccaggctggagtgcaatggcaccatcttggctcactgtaacctccacct
tccaggttcaagtgattctcttgtctcagcctcccacgtagctgggattacaggcgcatg
ccaccacgtctggctaatttttgtatttttagtagagacagggtttcatcatattggtca
ggctggtctcgaactcctgaccaggtgatctacctgcctcagcctcccaaagtgctggga
ttacaggcgtgagcctccgtgcctggcctttggttaaagtttttctatgcagtaggatcc
ttatccctatgaatggaattactctgatgtagtaaacaactgtcagagtgagtcttagtt
gcttgaatatatacccccatgacctatgtttatcttcttaggtacgagatttctttattt
ttactttttaaagtagagggggagtctctccttgctgcccaggatgactcgaactgcggg
gctcaagtgatcttcccaccttggcctcccaaaatgctgggattgcaggcatgagccact
gcacccagccaaacatcagatttcaacataagaatgtttcaggtcaggcgtggtggctca
cgcctgtaatccctgcactttgggaggcctaggcaggtggatgatcacctgaggtcagga
gttcgagaccagcctggtcaacatggcgaaatcccgtctctactaaaaatacaaaaatca
gtcggccaggcgcggtggctcacgcctgtaatcctagcactttgggaggctgaggcgggt
ggatcacgaggtcaggagattgagaccatcctggctaacacagtgaaaccccatctctac
taaaaatacaaaaaattagctgggcatggtggcagacgcctgtagtcccagctactcggg
aggctgaggcaggagaatggcgtgaacccgggaggtggagcttgcagtcagccgatattg
ggccactgtactccagcgtgggcgacacagcgagactccgtctcaaaaaaaaaaaaatca
gtcaggtgtggtggcgcatgcttgtaatcccagctactcagaaggctgaggcaggagaat
gccttgaacctgggaggcggaggttgcagtgagccgagatcacgccactgttctccagcc
tgggcggtagagtgaaaaactctgtctcaaaaaaaaagtatcagactggggtcttaagtc
ttgactaagactaaggaattttttacctgctccaaaataccctatagtggagggtaagtt
agattctttgtttgtctttcctcattactacttttgttgcaggggaatgaatccatagtt
gcaaaaactacagtgactgttcccaatgatggcgggcccatcgaagctgtgtccactatt
gagactgtgccatattggaccaggagccgaaggaaaacaggtccattgaatttgtgacta
aactggcctgtgtaaaacaactagcaaaattttggagagttggtttcttagaaccctctg
gaggcggggattggatgtattgggtagtttcttactgctgcataccgaggaccagagaac
tgcttgtgtcatgctttacctttgaattgctagcccactggcataactttagtttttctt
gaaactgtttttttacatagccattagttctcacttttggctatgataacagattactgt
ttatctcccagttaaaattggagctaaaatttagaaggagcaaaatacttaagacacaaa
gcttaaaagttgcttgttttctaggtactttacaaccttggaacagtgactccaccctga
acagcaggcagctggagccaagaactgagacagacagtgtgggcacgccacagagtaatg
gagggatgcgcctgcatgactttgtttctaagacggtaaatctgtgattgttgtttgtgt
tttaattttttaattgtgaaagtaataaataccaggaataaagttaaatactttagtgtt
ataaagttaaatgtcaaatttccttcctcattccaattttactctccagaagtaactatt
ggttacagaggtaagtttctttccattctgtgagtaatactaaattaaagagaccaactt
ttctgaagcaattgttagtacttttttttttttaatttgagacagagtcttactctgtca
cccaggctggagtgcaggggtgtaatcatagctcactgtagccttaacctcccagtctca
agcaatcctcctgcctcagcctcctgagtagtagggatacagatgtgtgccaccacgccc
ggctaatttttaaattttttgtagagacttggtcttgctatgttgctcaggctggtcctg
aactcctgggctcaagtgctccccctgcctcagctcccaaagtcctgggattacaggcat
gagctactgtgcctggcccattgttagtactttttagtgacacatgtttacattttttct
tgaatatatcacctaagattttcaaaatgttttgcttttgtaccattttatttccttata
aaaatccaagcaaattaactgaggctcagaggagttaactgacatttttgagccacatga
tagtaagtgacagatttcacatccaggttttctttttttctttttttttcttgagacaga
gtctcactctgttgcccaggctggagtgcagtggtgcgatttcggctcactgcaacctct
gcctcccgggttcaagcaatcctcctgcctcagcctcccgagtagctgggattacaggtg
cccaccaccatgcccggccaattttttgtacttttagtagagatggggtttcaccatgtt
ggccaggctggtctcaaactactgacctcaggtgatcctcccgcctcagcctcccaaagt
gctgggattacaggcgtgagccaccatgccctgccaacatccaagttttctgctctttgt
aaacaagttctttccactatcacacactgctgccttccagtgggatgaccttaaacaagt
tacttaaactctctttgcttctgtttcctcatcttaaaatgaagaaaacaaaacctattt
tatgggattactgtgagaattacatatgtaaatatgtctaaagggcttagaaaatttttt
ggcacatactaagtgctcaataaatgttagttgattatggctgggcacagtggctcacgc
ctgtaatcccagcacttagggagactgacgcaggcagatcacctgaggtcgggagttcga
gaccagcctgaccaacatggagaaaccccgtctctactaacaatataaaaattagccggg
cgtggtggcgcatgcctgtaatcccagctacttgggaggctgaggcaggagaatcgcttg
aacccgggaggtggaggttgcagtgagccaacctctaccacgccattgcactccagcctg
ggcaacaagagcgaaactctgtctcaaaaaaagacaaaaaaaggccaggcccagtggctc
acgcctgtaatcccagcactttgggaggtcgaggtgggtgaatcacaaggtcaggagttc
gagaccagcctggccaacatggtgaaaccctgtctctactaaaaatacgaaaaattagct
gggcgtagtggtgggcacctgtaatcccagttactcgggaggctgagacaggagaatcgc
ttgaacctgggaggcagaggttgcagtgagctgaaatcacaccactgcactccagcccag
gcgagagagtgagattcggtctcaaaaaaaaaaaaaaaaaaaagttagttgattatgatg
ataattttctaattcatatcactctgttccttctgccctgttttatcccaggttattaaa
cctgaatcctgtgttccatgtggaaagcggataaaatttggcaaattatctctgaagtgt
cgagactgtcgtgtggtctctcatccagaatgtcgggaccgctgtccccttccctgcatt
cctaccctgataggaacacctgtcaagattggagaggtatgacttatgcaagccgtcatt
gttttatggcctctttattcgcctttcaaaggcttagtgtcagtttttgttctaaaatta
atcatctcaaatatatttctttccacaaataatgactagaattgtaagatacttacttgt
agaagagtcctgtttgggtttgtctgtctaatacctttctaaaccaaacttctttccccg
cccctttttccttcttgctcttccctgcttctccttgcctcttcttccttccttcctccc
cttcatcccattttggaaaatttcagacatatataaaactagagaaattagtataactaa
cccctggttcttatcacttaacttccatgattactaacttgtgtccattttttttttttt
tttttttttttttttttttttttttttagctctattgcctaggctggagtgcactggcag
gatgtcagctcactgcaacctccgcccccctgggctcaagcgattttcttgcctcagcct
cccaagtacctggaattacaggcatgtaccaccaccatgcccggctaattttttttggtt
gtattttttagtagagatggggtttcatcatgttggccagggtggtctcaagctcctgac
ctcaagtgatccgcccacctcagcctctcaaagtgctgagactacaggcgtgagccaccg
cgcctggtcatgtccattctttttttaatgtctctcttttttttgagacagagtttccct
gttgtccaggctggattgcagtgttgcaactttggctcactgcagcctctgtctcctggg
ctcaagtgattctcatgcctcagcctcccaagttgctgggactacagccatgtgccacca
tgctcaactaatttttttgtatttttagtagagacggggttttgccatgttggccaggct
ggtcttgaactcctgacctcaagtgatccgcctgcctcggcctcctaaagtgttgggatt
ctaggtgtgagccatggcacccagcctttatgtctgttcttgatttatcaatactgtcgt
tgcctcctcctgactctgtccaatgaattacttggaagcaaatctcagctatcatataat
tttatctgtgataaaattatcttttattcttgctcttatgttagacatacttcataatag
gttatcaaaatgaagttgcttatttccaaatatttaaccagtttaatccaaactgattaa
atccattaagaaattatttattgctgagtgtggtagctcatgcctgtaatcccagcactt
tgggaggctgaggcaggaaaatcacttgagcccaagagtttgagaccagcctggacaaca
aagcaagactccatctctacaaagaataaataaataagttagccaggttagtggtgtgcg
cctgtgtttgtagctcctcaggaggctaggttggactattgcttgaggtggggaggttga
aactgcagtgagctgtgatcacaccactgcactccagcctggggaatagagcaagaccct
atctcaaaaaaaaaaaaaattattatgtaagtaacattagcaagaatcaaaatgactatc
ttcctacctactcttcagcaaatcaaatattattttcccctgatcttacaagttcttatc
catgcctgtacattttgttttgttttgttttgttttgttttgtttttgagagggagtttt
gttcttgttgcccaggctggagtgcaatggcgcaatctcgactcaccacaacctccacct
cctgggttcaagcgattctcctgcctcagcctccctcatagctgggattacaggcatgcg
ccaccatgcctggctaattttgtatttttagtagagacagggtttctccatgttagtcag
gcaggtctcgaactcctgacctcaggtgatccgcccacctcggcctcctacagtgctggg
attacaggcgtgagctaccgcacctggccgcctgtacattttttttacacatgttctgta
ctctaatatagaaccatggagttctcccctacaggtaggtttgtgtcataatcaactgat
aagatatgttaaataattttttttactgagaataatgaaagtatacacaatttttttctc
ttgttccagctttcttctgttagaaaaaaaaatctgtttagagtaataaattattttata
ttaaaggctatacctgtaacctcattattgcttgttttctgctgtccttgagtggatgag
aaggaggtaattatagctggtggtcttattccttgttcacataacagtgtggtgtatata
tgaaaaagaaaaagtgtggtatatatgataataaatcagtcctggtgtggaggtaggaaa
aataattgagagtctctgttttaatatatgctttgggaataggaatgtaaaagtagacat
gatgtcccagtttgagaataagattggaggtggttcttcgcatgtggtcttcatctgttg
gtctacatggcgtaaataataatttaaagctcttttttttttccagggaatgctggcaga
ctttgtgtcccagacttctccaatgatcccctccattgttgtgcattgtgtaaatgagat
tgagcaaagaggtctgactgaggtaagagtcaactgtaggagatggtgaatttgttattt
gtgttaattcggaggtttttaaataaaaatgtcatcttgataatagacaggcctgtatag
gatctctggctgtgaccgcacagtaaaagagctgaaagagaaattcctcagagtgaaaac
tgtacccctcctcagcaaagtggatgatatccatgctatctgtagccttctaaaagactt
tcttcgaaacctcaaagaacctcttctgacctttcgccttaacagagcctttatggaagc
agcaggtaagggcagatgtaatacttgaatatgaattcctccacggcagtagtttttctt
actctctttatttttttatttattttttattttttagacagagtctcactctcgcccagg
ctgaagtcagtggcgcaatctcagctcactgcaacctccgtctcccaggttgaagcgatt
ctcctgcctcagcctcctgagtagctaggattacaggcgtgtgccaccatgcctggttaa
tgttttctatctttagtagagatggggtttcaccatgttagccaggatggtctcgatctc
ctgccctgtgatttgcctgcctcggcctcccaaagtgctgcgattacaggcgtgagccac
cgtgcccagcctcttttttttttttttttaagacggagtctttctctgtcgcccaggctg
gagtgcagtggcgctatcggctcactgcaaactccgcctcctgggttcaagcgattctcc
tgcctcagcctcctgagtagctgagattacaggcgttaacggtgttataccatgttagcc
aggctggtctcaaactcctgacctcaggtgatctacccaccttgtcctcccaaagtgctg
ggattacaggcatgagccaccacacctggccaccttcctctttttattagctcctgccta
gtacaatgcctgaaacatagtaggtgctcaagtagtttgatggatgagtaactgtatgcg
tgtcacccttgcctatcctcttgctttctcattacgttattgtgtacagtgttcttcctt
tctttccttcctctccagttaggttggagctttttcaattcttagaatataccaagttta
ctccctaccttaaggccttcacatttgttgtctcaacctgaatgctcttacattagatac
agtatggtttgctcctttatttctttcatatttctcttcatataccttgtccccagaaac
acctttcctgacaaccttgtctagattaacagctctcatttctttctagcttcttgcctg
ccttgttttcttcatttatgtatcactctacctgataggtatttgctttttgactgactc
caccaatagaatgtaggttccataagataagggctttgtttacttctgctttatcctcag
cacttgtacctggcacatcgtaggcccttaaatatgtctcatgaatgaataccttcttgg
taattgtagtcactgcaattgtatgcctgtctgcctagcacatcagttgccaactgcttt
ccctaactgcaaaggccgattttttaaaagttttgacttctaatattgagctgttggcca
gtatcctgcttgttaatgaaactagagtctgatgtagtcatgaactaatcaggagtttca
gaagcttactgtatagatgagactttgtggtcgataacttggaagcccgctgtcaaggga
aagaagtctaggcctcttggtgctttcttttcaattacagaaatcacagatgaagacaac
agcatagctgccatgtaccaagctgttggtgaactgccccaggccaacagggacacatta
gctttcctcatgattcacttgcagaggtgagtacagcagaaacttgttctgggagttagg
gaatttttttccaaggggaagataatgtgggttgagtgtttgggagtatgagggatgaat
tgttttcttatagaatttatattttggtctgcatttaagcaaggagcaagacttctaatt
taatattcttttgcttagagtggctcagagtccacatactaaaatggatgttgccaatct
ggctaaagtctttggccctacaatagtggcccatgctgtgcccaatccagacccagtgac
aatgttacaggacatcaagcgtcaacccaaggtaggcaggtgcgtgtgtgtgtgtatgtg
aacttgtgtaatgtgataacttgaaagacagttgagaagccctgagctttggaagtttgc
taacagatttgctggcttttaggtggttgagcgcctgctttccttgcctctggagtattg
gagtcagttcatgatggtggagcaagagaacattgaccccctacatgtcattgaaaactc
aaatgccttttcaacaccacagacaccagatattaaaggtaaggcccaagatgtgcttct
tcagggacttgactctctctttagttttagtcatatgacctcttcctgcctttgctagag
ctgtttgaaaattctaacattaaaggaaaatttgtataattctaccatcgtaattttttt
ttgcttttccatgttctcctttctttatccatatggatatatgttttttaaatatagata
taataggctgggcatggtggctcacacctgtagtcccagcactttgggagggaggctgag
gcggacggatcacaaggtcaggggattgagaccattctggccaacatggtgaaaccccat
ctctactaaaaatacaaaaattagctgggtgtggtggcgcatgcctgtaatcccagctac
cagggcggctgaggcacaaggaattgctggaacccaggaggcggaatttgcagtgagctg
agatcccgccactgcactccagcctggtgacagagtgagactctgtctaaaaaaaaaaaa
aaaaaaaaaaaaaaaatatatatatatatatatatataatagtttaaatataattcattc
ttatttcacttagcatgttgtgagaactttttctcatgtataatcttatttatcatttac
ttaaatgttctagtaggtattaacattatttttcaatttttcataattacaagtaatgct
atagtcaatatagcatttctcttaatgataaattcctaagagtgggatcactgaattaaa
tggcttgaacatttttatgtgtcttggtatgttttaccaacttgatttattaaatttctt
ataggcttttgccaatttatattgctaaccaacaattttatatgaataggctggtttcac
tccagtctcactggcattggagacccattctttcattattgcaagttccttctaagggag
catattgcttcttctagtatagctaaaagtcagatgtttagatgttagatttgtgaagtg
tggagttagagaatggcctaaatcaggacgtgtcagctattcattgagttcaaaagatac
actagtgtgttacagaatgatgacaaaaatgatctctgggactttgctagatgtctaacc
ttagctcttaagtgcttcagagggtaatcagcttaaaactagccatctaaaaagatgcct
tcttttttcccacctctcttaaaaatatgtctgaactttgaagtgagtttactgggacct
gtgaccactcctgaacatcagcttctcaagactccttcatctagttccctgtcacagaga
gtccgttccaccctcaccaagaacactcctaggtatgcagaattggccttcctaggaaat
aaaaaacaactactttcttagacttcttattatattgaagcttattgaaagaaaaattgc
attcgattttagctagcaactagactttaaaagggaacgtggggctataaggattccttc
tttaaaaaggttctgaaagtctttactatttcccctctctcgttgttggtgactaagaat
acttaagcaactattgcaaaatagttgtctagggtttcctacttataatgggttatatca
agtaatattatagttgtttattcaaccattttttatagaatatttttccagttcattctc
tttttattgtagatttgggagcaaaagcaagtctgccactaacctaggacgacaaggcaa
cttttttgcttctccaatgctcaagtgaagtcacatctgcctgttacttcccagcattga
ctgactataagaaaggacacatctgtactctgctctgcagcctcctgtactcattactac
ttttagcattctccaggcttttactcaagtttaattgtgcatgagggttttattaaaact
atatatatctccccttccttctcctcaagtcacataatatcagcactttgtgctggtcat
tgttgggagcttttagatgagacatctttccaggggtagaagggttagtatggaattggt
tgtgattctttttggggaagggggttattgttcctttggcttaaagccaaatgctgctca
tagaatgatctttctctagtttcatttagaactgatttccgtgagacaatgacagaaacc
ctacctatctgataagattagcttgtctcagggtgggaagtgggagggcagggcaaagaa
aggattagaccagaggatttaggatgcctccttctaagaaccagaagttctcattcccca
ttatgaactgagctataatatggagctttcataaaaatgggatgcattgaggacagaact
agtgatgggagtatgcgtagctttgatttggatgattaggtctttaatagtgttgagtgg
cacaaccttgtaaatgtgaaagtacaactcgtatttatctctgatgtgctgctggctgaa
ctttgggttcatttggggtcaaagccagtttttcttttaaaattgaattcattctgatgc
ttggcccccatacccccaaccttgtccagtggagcccaacttctaaaggtcaatatatca
tcctttggcatcccaactaacaataaagagtaggctataagggaagattgtcaatatttt
gtggtaagaaaagctacagtcattttttctttgcactttggatgctgaaatttttcccat
ggaacatagccacatctagatagatgtgagctttttcttctgttaaaattattcttaatg
tctgtaaa
