# Supplementary material for: Reference based annotation with GeneMapper
Source: Genome Biol. 2006 Apr 5;7(4):R29. doi: 10.1186/gb-2006-7-4-r29 (PMC1557983; doi:10.1186/gb-2006-7-4-r29)
Supplement: Additional data file 1 — A gunzipped tar file containing the data set of orthologous genes in human and mouse that was used to compare GeneMapper with Projector and GeneWise [file gb-2006-7-4-r29-S1.tgz › projector/ORTHS/region45/mm.truth.gff]

Mm.15.ENSMUST00000061750.1	EnsEMBL	CDS	9716	9800	.	+	0	gene_id	ENSMUSG00000023015.1;	transcript_id	ENSMUST00000061750.1;	exon_id	ENSMUSE00000132709.1;
Mm.15.ENSMUST00000061750.1	EnsEMBL	CDS	12867	13072	.	+	2	gene_id	ENSMUSG00000023015.1;	transcript_id	ENSMUST00000061750.1;	exon_id	ENSMUSE00000132710.1;
Mm.15.ENSMUST00000061750.1	EnsEMBL	CDS	14912	15048	.	+	0	gene_id	ENSMUSG00000023015.1;	transcript_id	ENSMUST00000061750.1;	exon_id	ENSMUSE00000132713.1;
Mm.15.ENSMUST00000061750.1	EnsEMBL	CDS	16485	16554	.	+	1	gene_id	ENSMUSG00000023015.1;	transcript_id	ENSMUST00000061750.1;	exon_id	ENSMUSE00000132705.1;
Mm.15.ENSMUST00000061750.1	EnsEMBL	CDS	18391	18444	.	+	0	gene_id	ENSMUSG00000023015.1;	transcript_id	ENSMUST00000061750.1;	exon_id	ENSMUSE00000132704.1;
Mm.15.ENSMUST00000061750.1	EnsEMBL	CDS	19891	19971	.	+	0	gene_id	ENSMUSG00000023015.1;	transcript_id	ENSMUST00000061750.1;	exon_id	ENSMUSE00000132715.1;
Mm.15.ENSMUST00000061750.1	EnsEMBL	CDS	20489	20606	.	+	0	gene_id	ENSMUSG00000023015.1;	transcript_id	ENSMUST00000061750.1;	exon_id	ENSMUSE00000132716.1;
Mm.15.ENSMUST00000061750.1	EnsEMBL	CDS	21447	21577	.	+	2	gene_id	ENSMUSG00000023015.1;	transcript_id	ENSMUST00000061750.1;	exon_id	ENSMUSE00000132714.1;
Mm.15.ENSMUST00000061750.1	EnsEMBL	CDS	23888	24052	.	+	0	gene_id	ENSMUSG00000023015.1;	transcript_id	ENSMUST00000061750.1;	exon_id	ENSMUSE00000132717.1;
Mm.15.ENSMUST00000061750.1	EnsEMBL	CDS	26067	26162	.	+	0	gene_id	ENSMUSG00000023015.1;	transcript_id	ENSMUST00000061750.1;	exon_id	ENSMUSE00000132702.1;
Mm.15.ENSMUST00000061750.1	EnsEMBL	CDS	26243	26441	.	+	0	gene_id	ENSMUSG00000023015.1;	transcript_id	ENSMUST00000061750.1;	exon_id	ENSMUSE00000132708.1;
Mm.15.ENSMUST00000061750.1	EnsEMBL	CDS	28281	28386	.	+	2	gene_id	ENSMUSG00000023015.1;	transcript_id	ENSMUST00000061750.1;	exon_id	ENSMUSE00000132711.1;
Mm.15.ENSMUST00000061750.1	EnsEMBL	CDS	28565	28697	.	+	1	gene_id	ENSMUSG00000023015.1;	transcript_id	ENSMUST00000061750.1;	exon_id	ENSMUSE00000132712.1;
Mm.15.ENSMUST00000061750.1	EnsEMBL	CDS	28932	29055	.	+	0	gene_id	ENSMUSG00000023015.1;	transcript_id	ENSMUST00000061750.1;	exon_id	ENSMUSE00000132707.1;
Mm.15.ENSMUST00000061750.1	EnsEMBL	CDS	30300	30405	.	+	2	gene_id	ENSMUSG00000023015.1;	transcript_id	ENSMUST00000061750.1;	exon_id	ENSMUSE00000132701.1;
Mm.15.ENSMUST00000061750.1	EnsEMBL	CDS	31160	31232	.	+	1	gene_id	ENSMUSG00000023015.1;	transcript_id	ENSMUST00000061750.1;	exon_id	ENSMUSE00000378712.1;
