# Supplementary material for: Reference based annotation with GeneMapper
Source: Genome Biol. 2006 Apr 5;7(4):R29. doi: 10.1186/gb-2006-7-4-r29 (PMC1557983; doi:10.1186/gb-2006-7-4-r29)
Supplement: Additional data file 1 — A gunzipped tar file containing the data set of orthologous genes in human and mouse that was used to compare GeneMapper with Projector and GeneWise [file gb-2006-7-4-r29-S1.tgz › projector/ORTHS/region45/mm.fasta]

>Mm.15.ENSMUST00000061750.1 100011953-100045077	reverse
gggctcagttcccttggtggttagacttctgaggcaggccaggctggccttgaacttaca
gaaatctgcttctgctgtgctggggttaaaggggtgtacctggatcactgtttctagtaa
actctagctagccagtattttgtcaagttgctagtagccacacctaccagtaattagtaa
attcaggaaggaagggacaccaacacagagacataacaaaaaaaggaacagaaacattgg
gaacacactaatagattaagatgaatagtttgctggtgtacgtaaaaggcatttctgatg
ttgggtccagatctttcaaagtttcaaagcctctgtaccaatacgacgccaaattttaag
tgccacttattaaatggaattataacacttcattttgcatttctatttgttttcttgagc
tgtcttcccccattcatagctactggaaagcagagaccacatgatcggtatttttttctg
attcctagcagagtgcttgctatgaagttggcatacttactgtgcatcaaatagaagtct
gaatgaatgcgtgaatgaatggagggataattatagctcagtaaatatggttaaaatgat
tgctgctctgtctccttctggaattcttcctattctacagtgagacccgaaaactattca
gttattagtttccaagggtcctatttgactgcgtggggaaacaggaggcaagaaataata
tgcaattagtcaacaggtcattaggataattgcaagaaaggaagctggagcctggaatgt
gagtcctacacgggccacgaaacacccactactcccgcaaaattgtgtgtgtgcccttag
tcaaaatggccgcctttcgggcgtctcgctaatgtaatgcgcatgcccattccgttttgc
gcccgccccctggccctgacacttgcgtcttcgtgattatgagctcctctgtgattggct
ggtgcgtgattttgaaccggatctggcggcgcggttttacactgccgttagtgaggcgcg
tcgctggtagacagcagccctcctggggcgcggcggccggagagtgagcgccgcgggccg
gacggggttgcgtgtgcgcggggccgggagcctcggtaagccggtcgaggtcgcgagcga
gcgagcgagcgggcggcggggaggcgggcgaggggagggggcggcgggacccggctgctc
tcggcgtggcgctccttgcaaagtcggggcgtccttttgaggcgtggccggcgggtgcgg
gtgtggttccctcaaggtggtcttggcgagccccagtgccgggcgtgggaatggcgggga
gagccccctcatacccttttccgaggaacagtctcttttgagggagaaatcaggtgtttg
gggaacccggcggcctgacgtggagagcctctaccttctaggctgtctcccacaaggctc
attagaacatccctagttgtggagagttggaatgttgcaaattcggagcctatctcgggt
gattttttttttccaggccccccccccttttaataatttattgcccacctctgtcactga
cctacctactgttctgtgatttgcatgtgaaaccctttggggtgtattaatttatatgaa
cagcttccaccaacagaaaagctaagacttgttcttaactataaaacgtagtgagaatgg
ttatatcacaacgtagtattttggtattctggattcatgttcactagccagggtcactta
tatttggctcactcatttcccttggaatgagagctttgtttttgtgcctcagaaagagag
gaagaaagagaggaagagggggagagactgactgcagtactcccaatagtgtatcggaag
gttattggatttactgtttaccttttaaagttctatcactcctaaataaactggactccg
tgtatgtgtggtagtgtcttatgtagcccaggctggcctcttgtagccaaggataacctt
ggacttctgagcctcctgtccttggagtgctgggattacaggcattacaggataacttgg
agattacatgtgtgatctgccattctcagtatttgctgtgttgaggacagaaaccagggg
cttgtcatgctagagagacatggtatcagctgagctacaggccagcacaattgtacatgt
aatttcacgtaagactgtcttctactaacctttaaaacctctgtggactgatgaggctgc
atgtcaggctgccagggtgcagtaaagatagggactcttatgctgtgttagacttcagtg
ctgtctgctggtcaacttggcttttgggttgatgaaaggtaggtgtgtgtttgtttctgt
ttttatttctattctgagacagggttttgctgtgtgtaacagctctgtatgtcctggaac
tctgtagaccaggctggcctggaactcacagagatctgcctacctctatgtctcctaagc
actgggattcaaggtgtgtgctgccattctccgggtgaaaggtaattcaggccaaaattt
catctgatagtcacaaggaggtgtctggtgtgttagtggagctaaagatcactcagataa
tttggctgcagatctgagacattctatcaaactctccacaaatacagaccctccaatctt
agccttatacttttttggttctgtttggtttttgttttttgagatagctttatagaatta
taacattgacttttacccctgggtttccccccatataaggtttttataccatgctacatt
aataaaaaacctgttgcaccaagccttgggcactgttctagataccagtggctctgcaaa
gtccttgctttccagacagtaaactaagtgaacatatcaggtggagacaagtgctctgga
gcagaagcaaccaggagttatggaaaatagtgtggctggaagagacttcactgagaagta
aactcccaggggtggggtggatggggactggatgagatggggggactgtccatgctagag
atggcagcagagagtaaccggaaaccggagtccaaagagaatgactagatcagtggtagc
ccaactcttcagtgcttgctcagtggagacaagatgctaacaatcaaacacagtgtgtgc
cctgctatggagctctgatggaatatgctgggcaaagggctggctgagggtaatgaggtc
tgtgttgtgctctttaaaggtcattcttttcccctcccccagcatatattcacattgtga
gatctgtctgtctgagttgcagtcactaggaaaagtgattgctgagacagactctgggtg
ggcctcacaggaagcagtcagtgtgctgaacttacccatcacacccagttctccccccct
ccccccctctggtcttcactcatggtgagctgggaacattttgtttactctttctgcaat
tgatttgctcatagggacgattggtctcacgatggcatttcttctgtcagttggatggag
cctctgacacagagcagaagccggacacttagggagatgaattgttctcgagtgcttttg
aatgaaagcaacttagtctgagcttgtctttagtaggagtatgtctgtggcagtgggaaa
cctacactgttaatgtcttgggaatctccagaacagcaatgtgtataataatgtttttca
ttaaaatactttgctggaaaacaaaatcaagcaatctgccgttgctttgtcttatgcaat
gtaacactcgatgcagctaaaaaaaaaaaaaaaaaaaaaaaccctgatatatagtttttt
tttttaataatgttatttgtaggacgagtatagatgcctttcccaggataccctgcagta
agatctgtaatagtctgttgttctgaaggactgtctgtctctttcctgggtgattgaaat
taaattgggggctcaaagcaatcatagcaagctgagagtctttctcctggtgttgccaaa
ttgctcccttagggatactcacagatagggagtgtaacacagtgacttctttacctctgg
ggctcccatcaatagcagctgagattctgggcaccttttgtttaaagtgctcacaggggc
ctttgcagtgttgtcaaaaggcagcagcctctgctttgcaagtgacagctgctccacagc
tgagagcagcgctctgcagctcgactgcttctgcctcctctcacattactgcatctccta
gccatgctgctaaataataaaggggggggggatgaaaatgtggccgagcaggaaaattaa
agccattctcaactgacactgaaaaggccgagtgagttttacctctccacattatgattt
gagagtcagtagtcatgcagaggggtggggtttgtcatctataaataattcctgagagtc
acttctgtagatggttagtaagactatatgagccccagcacataaaaagaagtatatttt
actaaaccaagttttgattcccaaacctatatttgctgagcaaacctctattagaggagg
gaaaacgagctctcttcagaagcaggagcttcatcaaggacagcttgtgagacaggccag
aagtttgcagtctttctgctctgggttctagctgacacctgtgtttatacacatggctgt
gctttgcgtgactgttctgctttataatattttagtgtgttagggtggaaagaaaacaga
cacctgggtgtcactgggggctcagcgtttagtcatttcaggtttctgagcctttaagtt
gtctgtgaaatggcagcttagttaattagattcacatgaaggaaaaatgtgaaatgtcaa
gtttagtactcaattcacagcaaaggcatatattaaatattatgtagtactattttaaaa
aatagtctgtgcttctgaattcagtggagcctcatgtggagacagtctagacaacttagg
ggaaattactagagttgtgaatcactcttccagaatctaattaacagctatcagacccgg
aaccacacaaagacccaggcttgttttcattagctgtactttcgatagggttcggtttat
gtgttacagcattctcacctgcatttgcattctcctgtgaggcgggtggtgtcctttcca
ctctgtagatggcctcaggagttactgaccaaaagtgaagccgtctgcgtgggtagggtc
ctagcgtcactgtcctgcctctactcacaatgatgctgaggtggcgtgacaagtactgtg
tctatttcatgtctagacaccatgttaagcactgtgtgcttgtgtgttttaataccgtag
caggtcacgcaagatttctgtcctcagtaaagttaaactagtgtgtctgaatagcaactg
atgagagtgtcggggtatgggctggaagacagggttggaggcagaaagtcagtctgactg
agctgtgacagttgttagggatgaggaggctgtgacccatctgtgagaaaaatctgcaga
aaagggaaaaaccaacaatatttctgaaatttggaactgaacatgaaaataggaagataa
aaattggtagtcagagccaggcctggtgttgtacaccttcaatcctaccactcaggaggc
agaggcaggcctggtggtgcacaccttcaatcctaccactcaggaggcagaggcagttgt
atcttgagttcaaggccagcctggtctatagcacgagttccaagctagcataggctacat
ggtgagaccctgtctcaagaattaacagtaacacctgggagtcagtaggacagctgatgt
atatgaaggagaggagagactgggatttcaggaagttcacgtagagtcaccttgagaact
acagcacttgagttgacagactgtagagagaagtcggtgtggccaactatcagagcctgg
gtggtggctggagtagagtagttagatgaattcagagaatttgaggagttaatttaggta
atgtttgtcactaggaaggatacctgcactgctggtaagcctggaggaactgacagagct
aaaaattgcctctctgcttacaatagagcattaggattttaaatagttacctccgaggta
cagagacatcaaagagaccagtgtgacactgtatctgacagctactgtggtgcagtgtat
catgtaagtctgtggttttggaatcaggtttgtttttgagacccctgctttctttagctt
gacagagtggctcatgccttacaatatcagcagttgggaggctgatagtaggagtgctat
gggttcaaagccagcctgagctgtctcaaaacaaccctttcctcaaaaccacagtaaacc
aacctccaagccttacttactccctggaataaacacaggggaagagtaacaaacgaaaga
agctggaggattctgtttttatctctactgctgtcacagaatacttacactgggtaattt
gtgaagaatagatactttgtgtgtgtgcacagggaccaggtcagcctccagcggtgttct
tcggggagctgtccatgtgggctttggctttgtttatttgagatagggtcttactatgtg
tgaccttaactcgcagagaccttggctgcttctgccttcccagtgctgggattaaatgat
ggagagaaaggcttgcggctgctctctgaggatccttctattgcttccccaggtcacctg
ctccgcttagagtctgttcctctctttcattttgtgtggggtagtgttgtgtatgtggca
tggcatcccggtgctggcttcgtgtttggttgtgggattgcgctgcggttgttgagccgg
tgcaggagggcccttatcccctgagccgtgggtgctgaggatcagacttgggtcctcatg
ctggtgcagcaggttcatcatggtgagctctctacctctcccacccccagacaggcattt
atttcttagcggttagaaagtccaagatgaaagtgccagcagacggcttggtcaggattt
cccatttccacgccgccgcctttttatgatctcctgtggcagaagagcaatagtgccttc
aggaacctttccaaggacaccccagttccttgacatcctagttctgctgcatagggaatt
cagtttcagcttgcattgtggagaggcacaagcagagagcgtcaggccaggtcaggcctt
actgtcatttaagacacatttttgatggttattttgagatgaggtcttgtcatgtacccc
cctggcctggagcttgtgaccatcctgcctttatctctagtactgagcttttagtgtaca
gtaccacgcctgcttgaaaatagtttttgcctgctgtagtggtgcacacctttaattcca
gtgacaggcagatctctgggttccagaacaggtcttaaaaacaagaaaagccactcctcc
cattttcaacatcatggttgccacagaaactgctcgtccgagtcccttagcagaaggttt
cttgttctgaattgcagggcacacttatgatgctgaggtagaagcagggttcacttagga
ttctgaggtagaagagatcaatgtcccgtgttaaagctgctggctagtggcctccgtgtt
tactggagccagaggagatgatcgtgtgagtcgatgctgagtgttctgctctgcagcacc
tgcttgtgggtttgttaagtctgtggacctcatgccttccacgtgtcttctgctggcctc
actgtctgatgcggggttagtctgtctggttgcttagcagcttaccatggctagttgcct
ggaaccgggtctgtctccagttgaagagcatggctcagcccagttcaggttaaactgcag
acaagcttggagctgctagaatttatttcattttatttactattatagcagctgttttat
aactacaaatgaatatttctgcagtgtttaatacaaaatatttttatgctcacacattcc
tttgttctttgtggggtttgggttttttgtttgtttcttttcctttgtccatttcttagt
gtcatagcttgcagtacaatcttacatttacaaaaattgctagaaaatcaaaatagagtt
ctgaaactatttttcagatagagtggtcacttagagcatcgggggtaaggaaagcatgag
aacctctaatgggttctgagagtgttttattcttgagtgaaatttggctattttctttac
tttataatttctgtcacattcagtaaatgtccttcttgaccactaaatgaacttattttt
ctaatccattcctggctgaagactgtttggaacagagctgcctggaaggcctgagttttt
aatgtactgtttagcaggtctttgggagaaaacacaaagcctgacattccctctacagag
cacgctacaaatggttttcctttgcccttgtcactgtgaaggtggtgtattgtctctctg
acgcctgtggtataacataatcctccgcctatacttaggataaatttattagacacagtc
cctgcatgcagtccaatagagagccccgcactacagaaataattcttgtgctgctgagct
ggcagtttccctacttaatcactgtgtgatgtcacctgggccattggtgagaaatgtgct
gaccacgtcctgccttttaagagacagttgtgacaggatgttagccaaaagtgaaattaa
aaataaacattctaagttacattataggttttcaaagtctgaaagattaaagtaacaaaa
atgttaagttagagccgggagggcgtggtggcacacgcctttgatcccagcactcgggag
gcagaggcaggcgtatttctgagttcgagaccagcctggtctacaaagtgagttcggggg
gggggggggggggggggggggggggggggggggggggggggggggggggggggggggggg
gggggggggggggggggggggggggggggggggggggggggggggggggggggggggggg
gggggggggggggggggggggggggggggggggggggggggggggggggggcctcattcc
tactgaatgtagttaccaccatcgtctttgtgatgattaaaggactcgcatagactaagc
aaggaaagcaagcgtcctcattggtcctagtgctttctattttgtaagtccatctttggt
tttgttgttatctttttttttttttttttccgagacaaggtttctctgtgtacccctggc
tgtcctggaactcactctgtataccaggacccaaacccaagagatctgcttgcttttgca
cctcaagactaaatctaaaggtgtgcaccgctacagcctggctttataagtgagtctttt
attgcaacttcgatctggcacatgcttgtaatctcagcatttggaaggctggggcaggaa
gattgtgagttcaaggccagcctgagtaacacagtgagagattgtcttaaaatataaaca
agcagcctggtcggatgatgtatgcctttaatcctagcatagacagatctcttaaatcaa
cgggggcgtttgggggggggggaggagggagaaacaaaaaaagaaacaaaaggaaagacg
ttttaatataacttaagatcacgaagaattgtcggcgtgagattcttacgatgtggctgc
agagaggagagcccaggtgtcggccactggtggatttactaggttgatgcaggatctttt
gtgagggggagaaagcagcttcctcctaatgtatatttgatttcttggcagaaagatgga
tactacaatggtgaatttgtggactctgtttgagcagcttgtgcgccggatggagattat
caatgaaggaaatgaaagcagtaagtcatcctgagccgggctggggagggtggggagcaa
gcatgggggacaaagtcagaaggcagcccagcagacctgcttctctataacgcctaagcg
tgttgcagtccaaaagctggtgtactttcaggttccctaaaaaataacagatggctgctt
atggccaaaggcaaaagtcggttgcattgtgttctgtgttggggaccccatgggagccag
aggagggcaagggagcctctggagctgcaggtaccagatgtcgtgagcctcccgggatgg
gtgcaggaagctaactcaggtcctccctacccccagccgctgtttttacgggaactttat
gtagttagctaactttcttgctttctctctctctctctccttctttctttccttccttct
ttctttctcaaagatttatctatttattttatgtatgtgagtacactgtagctgtacaga
tggttgtgagccatcatgtggtttttggcaattgaatttttaggacctctgcttgctcag
gcccaaagatttatttattattatacctaagtacactggagctgtcttcagacacaccag
gagatctcattacgtcacacattctgccagccttgcttttttactttcttcttccttggg
tgtcttttcatagagtagtgagtattaattgccattttcttattccatgaagtgggaaaa
gtctggatttctcagcatgttgcttttttttccctttttaaagagggtcgtggtcttggg
ctggtgagatggctccatagttaagagcactgactgctcttctgacggtcctgagttcaa
atcccagcaaccacatggtggctcacaaccatctgtaatgagatctgacaccctcttctg
gtgtgtctgaagactgctacagtgtacttacatacaataataaataaatctttgggctgg
attgagttgggccggagtaagcagaggacctgagttcaattcccggcaaccacatgatgg
ctcacaaccatctgtacagctacagtgtatcatatacataaaataaataaaaataaatct
ctaaaaaaaaaaaaaagaaggttggtctcatactgtggcccagacagttgaagtcatggc
agtcctcttgcctcagcctccttactacatgcacaaagccacctcatgcagctctgttcc
tcctgctcccacataggccggcctccagttcactgagtagtccaggctggtctaaaagct
ctgtttttcctgcatgtctgtgtgaaggtattgcatcccctgcagctggagttatagaca
gttgtgagctgccatatgggtgctgggaattgaacctaggtctctggaagagcagccagt
gctctcattcactgagccatctcttcagccctaatttttgatgcttgatatttactttgc
ctaagataactttcatactatcttattttgctaaattagtctgctgctaatagaagttcc
cttatgacccacttataccttccttctctccctccctttttttcctccttccttcctggt
ttctggagacagggtttctctgtgtagccctggctgtcctgtaactcactctatagacca
ggctggcttcaaactcacagagctctgcctgcctctgcctcctgagtgctgggattaaaa
gtgtgtaccaccatggacctggctcaatttctctcttttctttctctctttctttctgtc
tgtctgtctgtctgtctctcttttcgggacagggtttccctgtgtagccctggctgtcct
ggaactcactttgtagactgggctggccttgaactcagaaatctgcctgcctctgcctcc
caagtgctggaattaaagatgtgcatcaccactgtccagcttcaatttctcttgaatgag
tttgtatactaaattggaagactagacacattaaaattgcttgtatgttgtatatttctg
tacaggtttaaatttgtatagcaaaaataccctacctaaaactcccataaatctggttgc
ttcatgtgactgtggcttagttttaccctgtaggatgttggtggaggagactgatgctta
gagataggctgaggttaactcgggccttgtaaggcagttgcacttaggacagtctttccc
aacagcaggagataaaatgaatgctgccaggtgtcttgctttgaggtgcttgctttgagg
tgcttcatgctgcttaagagtgttgtctttgcagacgtttggacagtctccactctgcca
ccagtgactttccaagagccagtgtggccgtttctgctcttaccctgtggtgtttgctta
cccttcagggccagcactgttaaactggctcttgattttctttttccttttctttttttt
ttttttttttttggtttttcgagacagggtttctctgtgtagccctggctgtcctggaac
tcactctgtaaacctggctggcctcgaactcagaaatccgcctgcctctgcctcccgagt
gctgggattaaaggtgtgcaccaccatgccctgcggctcttgactttctaatcatatttg
tataattaattattactgaataggattatcggtcttcgatatctatcatatttatccaca
tctactagagcatattgtagcagttatacctgaatttgctgtttaactctggctcagcaa
tatgtgactgtgaaggaggttgtttttattttatgtgactgtcctggtgtgtgacagcta
ccccaaaggtatccctctttgattgccttctgttcaggagctttcagcattggtgacatc
tggagccaggtgactaatgcgtcacatactccatagcagatgccctggttaggccaaaag
tgcatgacctattgaatcaggcattgctttccactaagctgctgtccgcagtgaacaaca
gggtttgttcctggtcattttcagatgtgtttgaccatatagtccagcaagactttatat
ttgggatgaagctaactataggacctatttatttgagcagctatatctttgctatttgga
ttattgaagtttttacctgtcctcagttgaattcatccaggttgtgaaggacttcgagga
cttccgaaagaagtatcaaagaaccaaccaggagctggagaaattcaaagacctattgtt
gaaagcagagactgggcggagcgccctggacgtgaagctgaagcatgcccgtaatcaagt
ggacgtggagatcaagcggaggcagcgcgctgaggcagagtgtgcaaagctggtgtgcat
tgctttgcttatcaaactggtgatggggtgggaagacgtggtttggtgaggtttctgctg
aacatgcagacccagtttctcttctacatgaagagctcacttgacatctggcatgtgatt
agagatgaaactgaagcctgtgacttcagtttcatagattgaaactttcagtcttttcgt
ttgaaaatttattttctcctttaggcttgaaacagtttttcactagacaggtttcaaatg
agagtttaaagaattaaaacaaagcagccaaagatgtaaagttggtgaaatgtgtgcctg
gcatgcacagagccttggactccagaacaagaagagaattctagaatacttatctaatac
aatttatttgctattcttggactgcagagatggctcagtggttaagagcgctgactgctc
ttccgaaggtcctgagctcaattcccagcaaccacatggtggctcacaaccatccataat
gagatctgacgctctcttcaggtgtgtctgaagacagctacagtatacttaaatatacta
ataaataatttttttttgttttgttttttgagacagggtttctctgtatagccctggctg
tcctggaactcactttgtagaccaggctggcctcgaactgagaaatctgcctgcctctgc
ctcccaagtgctgggattaaaggtgtgtgccaccactgcgcggctataaataaatctttt
ttttttaaaagaacaaaaagaaagaaaagaaacactgtactctattaaaaaaaaaaacaa
tttatttgctattctgtaggtgtgggtgtgtgtcttttgagacagggtgctactatataa
tccctgatggccttaaactcaggagtgatcctccttcctctgcttcatgaataatgggtt
tagtgatgcatgccaccatgcctggcctatattgtttattataaattcaaagaacgggct
ggtgagacggctcagtgggtaagagcacccgactgctcttccgaaggtcacgagttcaaa
tcccagcaaccacatggtgggtcatagacatccatagcgagatctgactctctcttctgg
agtgtctaaggacagctacagtgtacttacatataataaataaatagataaataaataaa
tacataaatacataaataaatcttaaaaaaagttcaaggtcaaaaaaaattaattcaaag
aacattgccctccttttatgaattggtggcactggccctttgtcatcacggctgtatagc
acagggtaaagggctggatgcagtcatagtcaagcagtgtggttggaaggcagtgtgttg
tcttggttgtcagggtgggtcagggtacagtggaggacgttagtcaaggggactagtcca
tcgtagctcagtgtagatgcctcggggtgcccaggctgcattacagctttgtgtctattt
taaggtattttgttccaacatgtagagaaatatgcgacttccttctttgatccataaaag
aagccagtaattgttctgataaagacaacactttaaatattcctgctctgtgagatctat
tctggggctctcattctagagctctctccttggcttagcagtttaatctaaaggtctcag
gggggatcttgctgttctagatggggttgttcttactcatcagaagccggccacagtctg
ggcttgatgtgaattaatattctattgttgtaatgccttcctgaaggcccatttgcataa
tgtattttaatgtcttgtgcctatccataaatttgaggtgaagcttttttctctggcttg
ttgtgatgttccactctgctttggtctgtaggaacaacagattcagctgattcgagacat
actcatgtgtgacacatctggcagtattcagctgagcgaggaacaaaaatcagctctcgc
tttcctcaaccgaggccaagcatccagtggccacgccggcaacaataggtgggggactgc
atctgttgttatctgatcactgctgcacagctgtctgtcaggagtccactgcttctttcc
gggatgtgtgctgaacgcagcagaaggagcctcgggggcgggcggctggggaaggtgagg
ggggggagaggccaaaaacccaccctccatttgctttcattgtcttttaagctttgctta
gggtgttgtctcactgtgggtacagttttaatgttggtgttaaattacacatcaataact
actcctgtacaataactaaggactgagaaggtgaaaagggctgttcagcaatactttcgc
gctgtttgttctctggagagctcttgtggctgctgggagctaagaccagacgatcatttt
ggttccgcagtcactggaacagttgcagccaggctttggatgtaacacagcaaataggaa
gaggcttatgccgtccgagttgcttgttttgtaggctggttggtccgaggggaatcttac
tttgttcggtgtggtgagatagggccttagggagtagcctgcctttctcttcctcccgaa
tgctggggttagagcttcgatgccgctgcccagctcacatggaatctgtaactaggaaaa
atacatgattctcatttttttaagattaaaaatatgagtatttatgggtgagggtaagcc
atatgtgtagggagcccatgaaaaccagaagaaggtactgagtctctggcatgagagcta
tagaagattaaagctgccaggaactgaactccattcaattctggaagaatagaatgtgct
cttaatcactgagcatctcagccccacccccaacccagtctgtattttgaggcggggtct
ttcatatctcaggctggctttgaacttctgatcttctgcctgtacatcgaaaatgctgca
attacctgcatgaacccctatctccagcttgggcttaatgtcttcaaaagccagtgctgg
ggctgggggtaggcccagataacagagtcccagaaccttgaaaactgggcctggagctac
acatttgtgatcccagcgctagggaagctgaaaatcatctcctgggataaaagaagttca
tgggcagcctgggctggaggccttgtcagaagcccagtgctgggtagtacttgcttgtag
gcagcagcagccttgcttggattcagattgaaccttagcctgcatccttgtagtacacac
tcagcaagaaaagccccatgggcctggctgcagtactctgagctggtctgcactcacgct
gccccgtggagcccaccgagagaggctccctgcagctcaggcttcagctgtgccctctgg
gagctcgctcgctcttgttacctgaccggtgggactttgaggtgctgatggcttttatgt
cttatggtgctctgtgtctaacactgttactgtttttaatccagactgtcaacgattgat
gaatctggttccattttatcagatatcagctttgacaagactgatgaatcactggtaata
aacatttgatttctagagttatctacttttgttaacctactcctgcagcagcatctctgg
ccctgtccctggccatcctttacgacggttgtattagttgatttgttacagactctgagc
tagtaatttaaaatataaatccacaagctataagatactgacttaaatatttagtttctg
gagtaagaatgtgaaatataggatttgctttgaggttgatgatctctgaagggtttctga
gaggaacctgtagtagttggttatgtcttgacttgttaaagctctagaagttagtgagac
tgaccaggcaaggtgttttactttacgtttttgggataaggtctcgtgtagtaggtgtgt
ctgtcctggagcttactatgtagacacagggaaagcttctttgctgctgctgaggtgaat
agatttatcttatgtccaaattagtctggttcttgaggaagccttagccatccttcacat
tattaaaaggaaaccaaagcccttaacgtcatctagatgggtgtgatttaaattactggg
cagcatattaagcaattaagcaatggtttgctatgtttaaacatgttaccttttgtgggc
agcagacctggtggagtttccatataaaaggtaatatttcatatacctgctgaaatttta
gtctttaatgttgaggagactggcagtccactggtaatttatcatttctgtggaaggctg
aaaccctgcaaacaaaataaagtacaggaaattgttagtatgtgattttttttaaaaata
tttatttatttattatatatcagtacactgtagttgtcttcagccacaccagaagagggc
atcagatttcattacagatggttgtgagccaccatgtggttgctgggaattgaactcagg
acctctggaagagcagtcagtgctcttaaccgctgagccatctctccagcccagtatgtg
attttttgatggaaaagcagatagcaggtacttatcacatgcctagtagtgtttttactt
gttcaaccagagaagcagatgtcaattttaaggttataaatattgggcaaccaccttctg
aaaaacagaatgatgcaggacaggtcttaggtatataatcaaacatcaggtgagttccga
ggaaagcctctgctgtgttagctgttaaaattggagctgatcaacccatagcgagattac
ttgaccgtgaattggggaagtgcagtcctgtcaagtcactgtttgttgttcttgctgttt
ccaggaactgtgtttttagggctaaccaggagtaggggaatcatgggtagatactaaact
gaaggccagtgattacaataacggaggtgaaaccagaccgtggtaaaaagcattcaaggg
taaacttgctcttaggaccacggaagagggactccgagggttatataagttaagctaact
ttttaagtgacacagttgacggtaacaatcacttgaggaaagagtcacatctcacatggt
cagtacaatgtcttctattctctaagttctaaaactaattagagaagtaatgagcagtaa
agacccaggctcctgaggtggtcacgacgggagctgactctctgacctcccctgtctctg
tggcattgcttcctgagtctgtcaccgctgcttcaatatttgaaggaagtccattaactg
cagctttggaacaaatgccagagaccttcttcattcctctcccggggctctaagttcgct
agtctgacttgtttactgaaaatttatttgcgtaggatttatgcgtgacctcaccaaagg
aagagattaacatagtctaattgccaacaggactgggattcttctttggtgaagaatttc
aaaatgaagaaacgagagaagagggtatgtatgttcttgttcccccgccccagtggggct
tgaatgcacggcaggtacactcactgtatctcctcaccaagtgctaggttgtccttagct
cctgtgtaaccaagctttgattgtgacccttctgcctcagtctgccaggtgactggaata
taagcctttgccatcaggctcagaagtttagatgttttacattttataaaataaagaggt
ttttgtgtttgtttgtttcttttttcttttcttttctttttttttttttttttttttttt
tgcctgacatcatgtcccacactgtgatcctaacactaagaaaactgagtcagaaagatc
ataatttgaggcctctaattaatatggacaaggttgaactacatttctatatcctattta
aaaaaagtacaacaggcctgagagattgcttgcatgcagttagaagcacttgatgttctt
gtagaggacctcgatggagttccttcatggtgactcacaaatgtctgacaccccagtttc
agaggatctaacgcctttagtggtagcctccatgggctatagccatgagtgtggtatgta
cacatgaatgtaggctaatactaatgcacatactatcaacataaacatgaagagaaaaac
caaccagcaaaaatccccattggtaagtttttctttttgggaaattcggatacaaaactg
acacatctctagacattattaaacaaaagcacaaaatgtaggtcagctgtggtggtgcct
gcttttattccaggcagaggcaggtggatttaacacagcctagtctttgtatttattact
attgtgtgtgtgatgtggccatgtgagtgcaagtacaagcacacttacctcagtgtgtgt
gggtgctcctctccaagcccctgtgggttctgggaattgaacgcaggtcctcaggcttgc
acagtgagcatgagtcctgtaggggccatagtgatactgcttaaagtgtgactcagggca
agattctactttattttatgggtctgggctatatcttcatatagtaagaaagaatatatt
tgagtttgttttgagttgtcatgtgaattttttatacaaacattttgtgctctaatgtat
gcttcagaagcagtgtgtgcataatgggatatggagagctatctgtgctgacgtgcttag
cgtatttgatgtgtttccaaagacttcatgtccttagataggattacagttctacttttt
ctgattctgtatcaaaagcttgtctctttttttctatagctctgaaagcatttttgtgtt
tgtttaacaaatgggccatgagaaagagcacattgttacttattgtagccctggttcttg
gagcttgcatgtagttgtctgataggattactgtgttttctgggtttcagttctacttga
cactgaagtttgatcttattccctctccagcgctccaacagtagacagttcatcgacggc
cctcctgggcctgtgaagaaaacttgttccattggctctacagtagaccaggtaagaggg
gttggggccagagaactggggtcctaaacacacctggagtcagtggctctgcacagtgtg
gtagcagtcggtattactacagtgttatttgaggaagttagagagttgttctgtatagta
agattgcccatgtgaggggactttgagtaagacctgtcagctaagccgggcatgatgtga
tggcgcacgcctttaatccccgcactttggagaccgacgcaggtagatctctgtgagtct
gaggccagcttggtctaacatcgttccaggacagccagagctacaaagcaggaatctgtc
tcaagacaaacaagaaaaatagaactgtctaggtctgatggtcttttgttgtgtctgtac
gcctgcagtgtataagatttcagcctaaggacttagggctggaatgtaaatcttactcgg
gatttggggatttttacctactggaaaatacctgtatagaaacaaagttagtctgtttat
ctttctttcattatgggttttctttcaggcaaatgaatcaatagttgcaaaaactacagt
gactgttcccagtgatgggggacccattgaagctgtgtctactattgagacattgccgtc
ctggaccaggagtcgcgggaagtcaggtctgatgaacttagagctacattgcctccttac
cgctgcagagctgcctgtggtggcatctctataagctgagatggggaactgggaattagt
gggtagcctaggcttcatactgacttcaagaccagtccttgcatacatggtgagaccaaa
aaccagctgctcttatagaaggaagacataggtttagttcctagcacccagagggtggct
tacagtcatctgtaactccagacctaaggaacctgatgcacccttctggtcaccttaggt
actgcaccatacttgtggtatacagattcattcagacaagcactcacacacataatgagt
ctcaaaaaataaaataaaaagaagggaaaaaagaaaagccagctgtgacatcttgtacct
gaaagtgagttgagccacctaggtgctgagacaggcaaaacaatcatgtttgaggctagc
cttggctaccaaaaccaaacataaataaaacactggttaaaattgagagttggtttctga
gaagcctcttgagacaggatgtgctggggtgggaggttcttgctgcctgcccgatgctgc
caaggggtggtgtgctcactgccctcactgcctgcccgatgctgccgagagggggaggtt
ctcactgcctactgagaggttcctctgctgctctttacttctagggtctggccaggatga
gtgtgcactactagtggagtattgtagcttttcttggaaactctgtgtgtgtgtgtgtgt
gtgtgtgtgtgtgtgcttttgctactatcagttatattaaaagaagttaaaaagagaaaa
tgggattaaatttggtctttttctaggacctttacaacctgtgaacagtgactccgctct
gaacagcaggccactggagccaagaactgacacagacaatttgggcacacctcagaatac
tggaggcatgcgcttgcacgacttcgtctcaaagacggtaagtctgacatggcttcattt
cttctgaggcaattagtgtgattttggagacagattcattctttgtagcccaggttggcc
tccagctctgttgtaccttctgctttggcctccagcatgctgggattgtagcaccttctc
acctctcctgtttggttatctttttatttagggggctggggacattgtttctttttgttt
agcttgttttgtttttttcaagacaggatttctctgtgtagccccaatgctattggaatt
ccatctgtgtcaggctggccatgaatttgagatttacctgcctctgcctcccaagtgctg
ggattaaaagggtgaacatctacacgagactttattgggctgattttatatacactcaca
tatgctaattttattcaaagaaaatgactgttttctttctttttttaatatatttttaat
tttgtttatttattatacataagtacactgtagctgtcttcagacaccccaaaagagggc
atcagatctcattacaggtggttgtgagccaccatgtggttgcttggatttgaacacaga
acctccggaagagcagtcagtgctctttcttacctgctgagccatctcgccagcccagaa
atgacaattttccatgtccctgctgagtgggggcgtgcacatgccatggctggttctccc
tccaccataagcatcctggggattgaacccaggccattcggcttggtggcagtgccttta
cccacaggacttttggtagagcagttgatgctcttaactgctgaaccatctcttcagcaa
ccccccctttaatttctttaaaattaccttcatgatattgctgatcttagtgtagggtgt
caggtcatttggagtgggaactataggcaattgtgagctgcccaatgagtgctgggaatt
ggattgtgtgctttgcaagaataataagttctcttaggctctgagttgtctttgtagctc
cattggcctctgccatgctggaattataggtgtgagccaccgttgcctggctttgctcat
ccatttaaatgtacaacctgctgacattcagcgtagtcatataattgggtatctgtcaac
agtagcaattttagaacagttttacccccaaaagtgaaatcctaaacctaatagaatttc
ccccactgtcctatgccacaccaacatccagtagccattggctgccaccatagacaccac
tcttgtctctatgggctgtctattgtaagacatttcctatacacgaggcatatagtatgt
gtgcctttgtgtctggcctctctcagtcagtcaccccttctctagcctgtttgttttgtt
tctctttattaatttgatgaatgatgtcacctatatggaaagcatatgccgcatatccat
ccatcagtggacagagcttgagggttttctatcttcatctgctacatatgtgcacaaatg
tctcgtagacgtttttgttcctgttggatatgcgtctctagaagtggtgttgctgggtcg
ttttgtagctatgcttatctttctgaggttctcctagaccttccctcaggtggctactgt
attttattttacattgctgagtagtgtatgactttcagcttctctagattttgtcaacac
ttactaaacgtatgacaagctctgttctttgagaatttcagacatgcatgtagtgtgtgg
agaccccgttctctggccctctaaaacatctcaacacgctgccgcactcagcatcatgtc
ctctttttattttttagtaattaattgcgtctcattagtgctgccgtgtatgcataggta
tgaggattcatgcactggagcacgagaaacgtctctgcagcctccagagaacagccactc
ctacgttctgcagcacgggtcggggaagggctcctaaggatccacccctaactgaggagg
gattggcagttggccttttgtctttttttcttcatcttcctcctcttcttttttttgaga
cagggcttcattttgtagcccgggttggttttgagctcacagagatccagttgcctttgt
ctcctaggtacttgaattaaagcatgtcaccatgttcaccagagcactgctatgattaaa
atgaagaaaacaagacctattttacagtttttgttgttgctattgttgttgtggtggtgg
gaattattatattagcatgtgtgatgggcctaaaatgttgtttcatacacactgtgcgct
tgatgcatgtggttgacaataactgttattcatattattctatgcttctgccctgttgta
tcttcaggttattaagcctgaatcttgtgttccgtgtggaaagcggatcaagtttggcaa
gctgtctctgaagtgtcgagactgtcgtttggtctcccatccagaatgtcgggaccgatg
tccccttccctgcatcccccccctggtggggacaccggttaagattggagaggtaagtat
catggcagccaacccccatttgtttgtaaaaggcatagtgtcaggtttttattttaaaat
tattgttttttaaaaaaaaaaaaaaaaaaaaaaaaaaaaagcccggcatggtggcacacg
cctttaatcccagcatttaggaggcagaggcaggcggatttttgagtttgaggctggcct
ggtttacagagtgagttccaggacagccagggctatacagagaaaccctgttttgaaaga
aaaccaaaaaaaataaaataataataataataaatatatatataaaattattgatctcaa
ataaaatttccctccatgaaaaatgaatagaaatagtaaaatgtcagaatgttgtttgga
cctttttacagcaggtcgtcgtcgtcgtcgtcgttgtccccccccccccccccccgctcc
taggaagatctcacacatgcacagtagccattcttatagcctacccctggctcctaccat
ttaactttacagtcgtgaactcaaagctgttcttgtgggggggggggggggggggggggg
gggggggggggggggggggggggggggggggggggggggggggggggggggggggggggg
ggggggggggggggggggcctcctgagtgctgggattaaaggcctctgccacgatgcctg
ttttattttataaaaattatcagtttatttaggtctagtcaaaaaactcaaagactgatt
taattactattatgtatgtgtgtgtgtgtgtgcatgtgcataccagagcctctctagctg
tagttacaggtggttgtgaggcatgggacatggtccttagcactagaaagaaggtgtgaa
actctggcagtgtcaaagctgttgtgtactaaggtacaacttgtgtattgtgtgtaataa
gtgccttgactgtactgttattccaaatgtaagtccatcatcttctcagctgtggagctt
ctccaggctgcttttccctgccagaccatatcacagagcagccctgacgctcctgtacgg
ggctttagatgccagcacgaaactgagtagtggttacttcttgttgagtgcagagctaat
gtaggcctagccaagactcgagagggaagagattgttaccttcagtaggcaaggggtata
ctgggatcatccgctctcaaagatctccagctcaggatccagactcagagatctgcttcc
ctctgtgccaccacacccagcttaggctgtgagctcctcggggctggctttctcttgtcc
cgagtagaagaaaaggacttttcttgctcacaaaagtgtagccgggcatggtggcgcacg
cctttaatcccagcacttgggaggcagaggcaggtggatttctgagttcgaggccagcct
ggtctacagagtgagttccaggacagccagggctacacagagagaaaccctgtctcgaaa
aaccaaaaccaaaaaacaaacaaacaaaaaaaaagtgtgtgtggttatatagaccacagc
atgaagacagaagtgactaaaggctctatgtagatggcctcaaactctgctcctcctgcc
tctatctccagtgtgctgggatacacgcatcgcccaccacaggacctcatgcctgtcagg
cgtatgctcatgtcaggccttgagctgcaccttactcctccaagactcttcagaaatgtt
attatttaaactatgtatgagtagggtatatacacaggagtttaggtgcctctggaggcc
agagatgtcagagtcccctggagctggagttacaggtggttgtgaaccccctgatgtggg
tgctgggaagtgaacccaggtcctctggcgaacagcacaggctttcagctgccggccacc
tctcagtccccgagtctgttttagcacgtacttgtagaatagaagttcagacgctgacac
actttgctagtgtttagtgacagctctgtgcatgagcccttctctctcggtctcggcagt
gtaaataacaaagccccttcttccagggcatgctggccgacttcgtgtcgcaggcttctc
ccatgatccctgccattgtcgtcagctgtgtcaatgagatcgagcagcgaggcctgactg
aggtgaggagcttgagcccggtgagtttgtggtctgcgatggtgatttggaagttcctaa
gtaagtgtcatctctataacaggcaggcttgtacaggatctcaggctgtgaccgcacagt
gaaagaactgaaagaaaaattccttaaggtgaaaactgtgcccctcctcagcaaagtgga
cgatatccacgtcatctgcagcctcctgaaggacttcctgcgcaacctcaaagagcccct
cctgaccttctggctgagcaaagccttcatggaggcagcaggtgaaggcagaacttgact
gtggcgtcagccgatccagggctgagctgtgtttacagtttactaatttttccaccacct
gtgcagtgtctgaagtgtcctaggtacccagactgttgggtgggtgagtgactgtcctcg
cctcccatcatgccgtttcttccctgaactagagaggctaagagatgctctgtggttgag
cactggcttctcttccagagggtctggttttgattcgtagcttctgcaagggtgggtcac
actatttggaaccccagaccggaaggatctgctgtactcttctgccccctcaggcaccac
ataaatgctggcaacgtatgtgtacacataaaataaagggaagaattaaactaacttaga
cttcgtaggactcactgtgggtcttgattcttggtcaggttttaggttgtccctttgaaa
atagaaccagctttgattcctttcttttccaccacagaccttgttagcagcctgtaaata
cactttaaatttggtatttgtcacgagtcctggtactcagctgtcctcagaatatgttga
gaacctgctaacagattgtcgagtttctgcttgtgcccctacatgatagcatctgtgtgg
tgctggtgtggtccttttacactcagagttactggtggcccttttgtctctgtccaccat
tgttttgttttgttttgttttttgagataaggtttcattgtgtagttctggctgtcctgg
aactcactttgtagcccaggctggcctcatactcaaagatctacgtgcctctgcctccaa
gtgctaggattaaagtcatgtgccaccatggactggcttgtccatcatttttagactaac
tccagtctttaacatggttgaagagacctgcagacttggctcctggtcattgtctgcaac
accattttctttatgcccctccttcctcttttctaatcctggagtcttggatttcttttt
attttatgtgtatattttatgtatatgttaagagccagtgagtgctcttaactgccgagc
catctctccagcccagagtcttggatttgtagcacacacccacctcacgtccttcccatt
tgctgcagtcttatccctagcagcttcccctgacatctctgtactgtgttacttctctct
ccccggtttctcttcacacattttgtccttagaaacacgtttcctaagccaggtgcatga
cgtggtagtccagcgcttgggaaggatggcaggagggccggatgtttgagaccagctttg
gctacatagtgagttgagactggagtaagctacctggaacccagtttttaaaactaacca
caaaacccgcctttatggccatcttgtgagaagcaggccctgttactttagcattccacg
tgctcattttcttttttcctgaatactgcttgacatgtgttttgttttttgcatttcctg
accagctctttgattagagtatttattccattaaacaaggcctcttttcgtttcgttatc
ctcacatttaaaaatagcacgtggtacatagtaggccctcaagtgtcctatgattgttga
tggtttatcactgcacttgtgtgtcttcccagcaaatgggttgccagctgctttctctta
actgagttttaggaagttctgacttctcattgaactgttggccagtgtcctgcctgttaa
tgaaactagagtctggtgctgtcatgaaccgcatcagaagtttcagaagctccgtgtata
ggtgggcctttgtggtcgatagccttgaagctgctgtccagggaagagcctggaccttta
atgctttcttgtcatcacagagataacagatgaagacaacagcacagccgccatgtacca
ggctgtcagtgagctgccccaggccaacagggacacgctagccttccttatgatccacct
acagaggttagtacagcggatgcttagtctgagagctagggaatcttccaaggagaagag
tgtgtggacagtgagttgttttttctagaatgtatattttggtgtatatttaagaggaat
aatatgtttcttttttccccccacctcccctgaataatgtttcttaatataatcttttat
tcagagtgtctcagagtccagacactaagatggatattgccaatctagctaaagtctttg
gccctacaatagttgcccatactgtgcccaatccagatccagtgacaatgttccaggaca
tcaaacgtcagctcaaggtagggttcatggtgtgcacacacagatgcagaaggtctgatc
tttgcaatgcactaacgtggcacaatgacagaaataagccttgcgtggtgggtgagcaca
tgcagtggccggctgtgctgggaggatctccccagcctggtctacaagttctaggcaagc
ctgggctgcagagagactgagaaacacaccaacaacagaacctgcagtaaggctggctct
gtgccctttaggtggtggagcgcctactctctctccccttggagtactggaatcagttca
tgatggtggaccaagagaacatagacagccagcgaggcaatggaaactcaacaccacgca
caccagacgttaaaggtcagttctgcccgaccgagtttgtgcttcttcaggagcttggcc
gtggggccatttccctgagcttccagctctttgtaatatctgggctaggtgtggtaatag
agggccagaggcaaagagttggtcaccctcatctgcacactgaattcagtgccattctgg
gttacatgaggccctctcttaactcctaatcagcccccaccaacttgaaaattccgtcag
tttttcttttttttggggggggggggggtttccaagacagggtttctctgtgtagccctg
gctgtcctggaactcactttgtagacctggctggcctcgaactcagaaatccacctgcct
ctgcctcccaagtgctgggattaaaggtgtgtgccaccaccgcctgccatcagttttcat
agttacagagtcccatccaatgccatggcatttcttttcttttttttttttttttaagat
ttatttattatatgtaggtacactgtagctgtcttcaaacacaccagaagagggcatcag
atctcattatggatggttgtgagccaccatgtggttgctgggatttgaactcaggacctt
tggaagagcagtcagtgctcttacccgatgagccatctctccagcactgcgatggtattt
ctggggttaagtctcactttaggtttgttagcatgttttattgatttggtttcatttttg
aaaattgttactacattttatttattttatgtgtgggtgcatatgccatgtgcatttgtg
gtggtcaaaggacaacttgaggaaattggttttcccttcccatgatgtgggtcccaggga
tcgattgtgcctttgccctggagccgtcggcttgctagccttccatctggttcttatgtg
acgttgccatttctgctgccatgagtagaatgcttttattcccatcacatagacatatta
aaagcttctttttaagaatggtgtcttttttttatagtatatgtaaaagtcaaaagttca
gatgttagatgtgtgaagtttggagattgggaattgtctgaatgaggaagtgaatgtcag
ctgtttgttgagtagttggatagttcagaagattcaagagcaagttacaaaacaagggca
gaaatgacctgttaactgctgcatgtctgaccgtcagaggcgggtcagtgtaaaccatcc
atcttcaagaggactttttttcccattcacttaaaaatatgtctcgtttttatttgaagt
gagcttactggggcctgtgaccactcctgaattccagcttgtcaagactcctttatcaag
ttccctgtcacagaggttgtacaacctctccaagagcacacccaggtatgcaggggtgag
gtgtgagtgtgtgtgtgtgtgtgtgtgtgtgtgtgtgtgtgtgtgtgtatgcgcatgcgc
atgcgcactcgcgcacgctcgtgtgcatgtgcctctattttctctctctctccctctccc
tgtgagtgtgcgtgtgcctgtgtgcctgtgattgagtcgcagcagaatgctgaggtcagt
gcagacctgtaggaatcaactctttcctacttctcctactgtcttcaggttcaaggacag
tagtttattgaagctatattgatgtatctgcctgtagtcccaacagtttaagcaattggg
agacaggagaatcgccatgagtccatggccagttagagccttatctaaaaagtaaatgaa
aagaactgaacaagaagtgggtactgtcacatgaaggtctctgcagtgaccctgtgacct
gtcctgctgggtcagcagcaccttacagaacagctccctagacagttcccatgtttagtt
ctctatgtcaagtaacagtataattgtctattcagtatttttcatagaatatgtttttta
aagaattcatgtgcgtgtataatgtgtgtgtaccagggcacccacttggagaacttgcag
ttctttccttccacctccatgtgggctctcagggatggctctcaggtcgtcaggtgcata
tagtaattgcctttcttctggtgtcactcaccagcctgtagaacacttttctgattcatt
ttctctaatttatttctagatttgggaacaagagcaagtctgccaccaacttaggtcaac
agggcaaatttttccctgctccgtacctcaagtaaagctgtgtctgcctgtgtttactgc
acgagacacccctgtctgctcttcagcctcctgtgtaatgactacttttagcattttcca
gactttaaataaagttgaacgcgtatgagagtttgagtgttgcatagctccctcccacct
ggacacttagcacctttactagttgtcgggagctttaaaataggagatctttaccagggc
cgaaggggaaatgggtataagttggggctcttagggggaggggagaggagatccctttgg
cttaaagccaaatactgctcatgaaatgactttgctgtggtgtcacttagacaatgacag
aaactgtacctcttaggtaacgtcttagttatctcaggacaggataaagagctgcgcagc
ggccccttctcagaacacaggcctcttcctccttcggggactgacaagaagcttggagcc
ctcagcgggatgggccgggccactgatctgaggatgcttcacttctgtctgggttaagct
gagaaagtgccacaggctctgatctcacacagcgtgctgtttctagccagcctctgcctg
gattttgcagtcaaagtcaggttgatctgaagccgaattcgttctgatgcctgaccccct
tgtttgtccagtggagcccatttaaaaagtcagctagcagttcagaagacaattttcata
tagcaagaaagttagctgcttctgtctttggtgaagtttttctgtgaaacagatctatat
atgtgaacattggcttttttggttagcattttccagtgttcaaaatggcttccttccctg
ggatgttttctgacccatactaacccttacctgtaacatgtatctggaatattatgtgga
aaaaataaatagctttttcaaagtgaaagtgatgttggttttcttgtccttcagcctctt
cctgatgatctctttccaatcagtgttttcagtctcttgtttgcacctcccagctgaacc
tgaagtaaacctggagaactttgtcctcctcctcgttgtctgtttttctaaactgaagcc
ctagatttgttatcttcttgtttgaaggaagcgttttaggaaaaaaaaaaaaagaaaaga
aaaagaaagaaagaaagaaaaaaatatatatataaaaaaactttttaaaccagtctttag
ggatcagaatggtgcagatttaaaggaaaaaattgccgctggctggctgcctggaacacc
cttcactgctggaagtgactctggcgtgagccaggatgattaactgagggcacctgcact
tggagctcagaagctggtgagcagaatgtatctaagattgaacacaaacagttgcaggct
taatatgtagcagtggagagaggaggcaacctactggcttttttcccaggagggggcaac
tctcacagcagggcccatctgcctcagcaaattgacagaagatgggtcccatctcccaga
ctcccctcacacatgccggctaggctttttttctaactctgtcctagatgttacctcttt
tattctgttgttgcaagcttcccattggcgtggctccacatttgctgatctgtagcgtct
ctccaaggtacactcgaagtcactaatggagaagaagtaaatgagttgtgtaacgttagt
gaaggcaagactaccctatgcaggaattgatggcccgttaatgaagaaggaaacggcctc
ctcgtgtcacctgctggcagccggttgctcaggttttgagcaaagccaagagactttagc
tatgggggcgattttaagattagcaaagggaatgtacccgctttcagcttcagcagcccc
tcacacacaacaaccatcaagggccttttggtttgttttgtttttgagacagtgtttctc
tgtgt
