# Supplementary material for: Reference based annotation with GeneMapper
Source: Genome Biol. 2006 Apr 5;7(4):R29. doi: 10.1186/gb-2006-7-4-r29 (PMC1557983; doi:10.1186/gb-2006-7-4-r29)
Supplement: Additional data file 1 — A gunzipped tar file containing the data set of orthologous genes in human and mouse that was used to compare GeneMapper with Projector and GeneWise [file gb-2006-7-4-r29-S1.tgz › projector/ORTHS/region46/hs.truth.gff]

Hs.5.ENST00000264664.1	EnsEMBL	CDS	1001	1325	.	+	0	gene_id	ENSG00000070193.1;	transcript_id	ENST00000264664.1;	exon_id	ENSE00001002257.2;
Hs.5.ENST00000264664.1	EnsEMBL	CDS	79153	79256	.	+	2	gene_id	ENSG00000070193.1;	transcript_id	ENST00000264664.1;	exon_id	ENSE00001082046.1;
Hs.5.ENST00000264664.1	EnsEMBL	CDS	84491	84685	.	+	0	gene_id	ENSG00000070193.1;	transcript_id	ENST00000264664.1;	exon_id	ENSE00001148778.1;
