# Supplementary material for: Reference based annotation with GeneMapper
Source: Genome Biol. 2006 Apr 5;7(4):R29. doi: 10.1186/gb-2006-7-4-r29 (PMC1557983; doi:10.1186/gb-2006-7-4-r29)
Supplement: Additional data file 1 — A gunzipped tar file containing the data set of orthologous genes in human and mouse that was used to compare GeneMapper with Projector and GeneWise [file gb-2006-7-4-r29-S1.tgz › projector/ORTHS/region46/mm.truth.gff]

Mm.13.ENSMUST00000022246.1	EnsEMBL	CDS	1002	1329	.	+	0	gene_id	ENSMUSG00000021732.1;	transcript_id	ENSMUST00000022246.1;	exon_id	ENSMUSE00000389351.1;
Mm.13.ENSMUST00000022246.1	EnsEMBL	CDS	67133	67236	.	+	2	gene_id	ENSMUSG00000021732.1;	transcript_id	ENSMUST00000022246.1;	exon_id	ENSMUSE00000120353.1;
Mm.13.ENSMUST00000022246.1	EnsEMBL	CDS	74747	74941	.	+	0	gene_id	ENSMUSG00000021732.1;	transcript_id	ENSMUST00000022246.1;	exon_id	ENSMUSE00000354860.1;
