# Supplementary material for: Reference based annotation with GeneMapper
Source: Genome Biol. 2006 Apr 5;7(4):R29. doi: 10.1186/gb-2006-7-4-r29 (PMC1557983; doi:10.1186/gb-2006-7-4-r29)
Supplement: Additional data file 1 — A gunzipped tar file containing the data set of orthologous genes in human and mouse that was used to compare GeneMapper with Projector and GeneWise [file gb-2006-7-4-r29-S1.tgz › projector/ORTHS/region46/mm.fasta]

>Mm.13.ENSMUST00000022246.1 115470772-115546715	forward
caattagcaggagctgcaggctgcggggcggctgcgcccacggaggcggcgaggaaggga
cccgcagcccccagctcagagcaaaggcatcgcgcactcctctcgcccaagatccccccg
ccccctccccggtcccttcccccctcccttttctctggcgttcccagcagcttagggttt
cagatgtcccaccgccgtttgaccccctcccccccttctccacccctgcaaatgaggttt
gaccagcagaggcagagcccacctctggctgaaaagcactgacatttagactccaggctt
caacctgtttacaagcggctttccaagggacttggaggtggagagaagggcccaacaaaa
cgccagccgccagccgccccccaaacaagaagtggctttcggaagacttcacatcaacag
gcaccaccaaaaagagaaaggaaggagaagacaacagcgcctgggcagctgcctccagtt
ctgacaactccaaagagacactttttaagtggccagcaggctgggactctgcagagaagg
accagaaggtgccaaccgcagaggggcgcagatgtcttcctgcacccccaccccacccac
tttgggttttgttcaccgtcctgtcatctgtttttcagacctcttttgcatctaacatgg
tgaagaaaggagtgaagaagagaacaaagtaacccccggggggagcgaagagctctggtg
accgacaccaccagttcctactgccgcggccacccacgtccactgttcaccctgagactg
gagagacgcaggcagcggatccgaggacggagcgaggacaggcagccggtccttcctaga
agttatggatgttggtgcactcgcttctggccagatccgtacccagagggagctatccag
aagccaccacctccagctgtctctctgcctcgcagcaggtcttacccttccagtatgttc
cttctgatgagacaatttccagtgccgagagtttcagtacaatgtggaaatggatactga
cacattgtgcctcagcctttccccacctgccgggctgctgttgctgcttcttgttgctct
ttttggtgtcttcgttccctgtcacctgccaagctcttggtcaggacatggtgtcacagg
aggccaccaactgctcttcttcctcctcgtccttctcctctccttccagtgcgggaaggc
atgtgcggagctacaatcacctccaaggagatgtccgctggagaaggctgttctccttca
ccaagtactttctcacgattgagaagaacggcaaggtcagcgggaccaagaatgaagact
gtccgtacagtaagtaacaaatgcgtgctcctctccttccaattatccacccccacccca
cgcggggagggggggggagacagaatctgttccagatgtggccagctaaatatttatgtc
cccaacccctgtaaaatgatgaagtggaatactttcacactaaatcagccccctcccgag
tatacattgtgcgcagcatttcctccaccatgcaagcctcctccacatcccttgcaaccc
tgattccctgatctctctagtctgtcactcacaggatcactcctggtgctgttcagttgc
tgctgctaggagatgccccattctgtctccaataccttcccccatctcacccagaggtct
cctttccctcccttctggaaatggctcaagtaaacacattttgtttcttttcgctggcaa
tcttaagagtttttgggacagactcctcaagctgaaaataattatcccgtgtcaattatg
ggagctttatgggaactttaaggaagaaaagtcacttccagtccccagcaaaagccccac
catttctagatagaggccaaagagtttattttccctggttttgactttttttttcacccc
ctccttttgggtccttcatttcggtttgagtgattgcagtccatgaagttggtctttcgg
gcagcaccgctgctatttgtctcctgcctgccttctcttggtaacatgacgctcatgtct
gcattgtcaatagcatatgcgctgctttgtggtgtcttgttgtactgtttcttctgaaac
ctctcatattgcagaggcatagtactacagcattgtaaacatctgggactggattcacgc
agacctcacacaaatttcattgtcatccttttattttcaaagtaaaagcccacgtctgtt
tccaaggctgtatcccatagggcgaggctggtctccccagcacacattctgcaggggatc
tttggatctctttctctccttttttcctttctctctggtctttcttttcgttctgtcttg
tgggggtgggggtggggagctggggggctgaaaggggaggaagaatggggagagaagggg
tgggtaccatgtctcttcttgaatcaagccagccaagccagattattctgctggcttcct
ttcctggttactttcaagtgctgtgacttattcatcctccactgattgttatttgaaagg
atcccaaggctatgtaatggcacactgaagacagtagacaatgacatttaaacatcttta
atgaccgcttggctttatctctttggtaaattccaggtcacctttcaaggggaacttttt
gtgttagttctttgggaattctgaatatatattggccagcaaacttaaatatgtgagtca
tccatttcctaagctttgactcagaatgtatcaggtcctgatgaaagtgacagatgaaca
gaattaagcattttatttttcaataaagattacaggaattaagacttcagttttcttctc
cgaggactcacaaacacccaacattaacttttgctgatcttcactagctgttatcctgat
ggcttgttaaaattagcaatgtgtttatgagcaatacattggcagaagcatttgaatgta
atctatgttaagtttagtattggaaatattaagtaccttgttagaaatggtattagtcag
gatggttgctcctccttgaaagtctgttgccatctgagtgtgatagatcctatagataac
ttttatggctagattacctaatttaatacttctaaagtagaattgggtggtggtacccag
ttaagaaaggactaacctcggaattgcaggtgtttgtttgtttgtttgtttgtttaatcc
ccatgggatgacttcctttagttcatatggaaaacatgaagaaatgtaataaactttcta
agttttgatctttaggttacttccttctttttaatattttaataagaactcactcgttgt
tgctctgttttaaatgggtttttaaaatgtgatgtaatgatcaacctgcagctatttttg
ttgatgatacttaaatgactattttgtaaaatattgattcctgtgccatgaactacttag
caaaatgactcccggggaacacattgagttttatttttacaatatgaactatcccaaatg
agaaaattatgcaacttttattgcataaacaagggcagcaaatttccaccctaacatttt
ttaaaaataaaaatagacattatctttttttgtgggataacatatactaatcactaatat
tctctttggaaattataagccaaatatataatataagaagactgtcttaattaatagttt
aaaagggaaggaggatggttatattgctaaatactgccagaccataactaatttaagctt
tccaagaacatgtgtatcaaagcatagcaagtgaaaaactacagattgaggaggccttaa
tttcacatgtggcccagtaatcagaatgctgctatcatctccagctgggctgattcagct
gaaatacatggtatcattaagatgttgcttaaagattccataattgcacgtaaggaacat
ttgccacacccacaggggtagccagccagtcagcccaccaaatagtagcctgttaaatat
taggatatctaatctctgaagagtgttagttccttgtctaaaaccacatttcagtaccat
ttccctaaacaagatattaattagtcccagtacacaaagctgttcttttggggtttgctt
attttaagactaaattttttttttttttggttatatttgatcccagtgttattgctgcta
gaataccatcacagcttacctaagagcctatatgtttgtgatgccttggataattgaaca
gctgtttcacgggctcattgccagcaaaatgctaacaaagggtaagaaaggcactcactc
ataagtatccaaaaaaaaaaaagatttttaacttcttcctccaaagctaacaccctgttt
tgaatagttctgaagtttcaacacgtgttaaagaaactcttctccaattgagtgattact
atagttttttttttcctttagaagagcggcaggggtgtatattttctttactctttgcta
ttgtatggaagtagaataaagagagtaggggtgaattatgtttctcctgctggaagactg
agaaagcttgaataattgagaatagctatggcttgtctgtcactagatatgtgcaggctc
atttaggttttgttttatcattccttacatcgagagctttgcccttgaaacattaccact
cagctctaggtctgacctcctagaaaggctggatacagctgttaggtccctttgcaaatg
agactgtttgacttatttctgaacatgagttaagcagctgtgagtttctcccatggttgt
cacatgaagaaaagaagaatctagcaaaaggaaaatctatcctgaaactagagacaacta
aatagatgttcccaatacagagtcccagagcttatgggccttcctgagagaaagaaggaa
agagagggacaaggaatatatagcatgcaatccatcttttcatgacactccatccttaca
atggtccataacttcgataaaattatacacattagaaaggatgaaaactaaggttggaat
aagtggacttttcaaatcaactacaaactgatgaaagcatagcaggaatccacccccatc
taattatccctccttggatgctgtagctctcagtttattagaccaagacactccaaatct
cctacaaacaagtcatctaaaactcacattgccttttgctgtgaacactaacccatttcc
aacttcactggaagagaagtaaaaggaccatggggataaagtgaacgttaaaagacaatc
attgcagatggccacgtggtaccagacactgtcactgaatccttcaggtcagggctctgt
cctgatattatgtttgagaatataattgctcatggacacacacaaagcacgtatacatca
atctcacttatgttaacagaggtcattagaaatacatgactatttaagaaaacccatgaa
tgtcattgtatatagtaattgtttacagctgagggccaaatgcttaattgttcccatgtg
caataaaataatttgattgtaaatacctatgggagcttaggctgttgcaggaacctctaa
cagaggactgactctacaaagagtgacataatagagactcaaagctggagatagtaagaa
tgttgtaaagtgaatgggcaaatcaaacagatactctgccacttaaaaatggtaggttgt
aatggcagaaaaaaccttaaaggcttgtattattactctttagtcaggaatgaagtttat
tattgaatgaagtttaagaaagtgttgaggaaagaaggaacgacagtattgcctcataat
agatgctcaagagttttctggagtgtggggaggaatcctatgagcaatttatggcttccg
ctggtgtcttatttacaattgtggttctttctagaatttgcttgcaaaatttataaccag
aaatgtttaatcatcagcatggaggatttatgaagatagaaggcactgtatttaatgttt
gcaggacactgccttatcacctttactgcgttcgtaccatgtggaccctccactttgatg
gcgttatcataaatccattaaaatgcacaattggagagtttcctcttcataaacctgatt
tataaccactactagaagaatccaacaaaccagttggctagaataacatgctggtattgg
aggaggagaatttaggtaccaatccctaggtcttggcaagttcagtaacctggtacctca
aggtacagtgcatttgttaaaagcacatgtttccaaaatgatatttaaacacataagttt
tgaaaaagaagggtcctatgaaatcaaagcccattgtctgcacatttttttctactgtca
ctattcaatttacacataaactcttactctagtgtttccttagaaattaaatagcttgca
atgaacatgaatagatactttgaattcctatacaattaccttaatgttgagaggaaaaac
ccatttattatccaaatgtctaagctctccacaaactaaaatgtagggggaaaggttggc
agctcatttgaaatggaacttaggctcctcacatttacgacctgcctatggatatctgca
tttttccccaagtcttaatgtcttaaatacttatcaaaaattatagtgcaaattatgttt
attatcctcccaaaggacgagagaatacatgagtattcaagatgattttaatctatttta
acagtaattctctgaactttgcagtgaatagtaatttcaaatgacagttttactatgaag
gctccaacatttgtcaacattaatagttgatgtttgcttaatataagtaagtaaaatatt
agcatttgccttgaagaagttaaaaacctcctgttattttacagggagatgaactacaga
ttgctgttcatttaattttaatacagtttttttcctaacagctcagagatatgacaagct
tcattttgtttcaagtactattttacaaatgtatctaaacattacaaggtatattacaat
tacttaagatcttttttatttaccacttggaaatatttttagccttttttttttcagatt
taaggtgttgactttctaatatcagcacgtcttctcctaatattactttcacctgaacca
gcagtgaatacaaccaaaaatatcattaaaaaagtgtgtctttaaagttagaagaaggaa
ctatatccgaatcctaagatccacccgtgatactctgattctggactgatggatacaaaa
ttttgatattacatagtatattttaaaaattgagaacctaattttaaccacttttttaaa
aagttaatagaaacattcacaatatcttccagggagccagataacccacaaaataatggc
tgccagggctccttgcctttaaatcaggtcacttgtgttctttctttgaacattgtgttc
taattggaacaataaatcaaagaagacactcagagtagattcccatgtaaggtggataac
tggacagtgactttttactgctgctaacacgtgcatccaattaccatttgatagattcat
agtgccagcagtacagcattacctcattgtatagctcacctaataattcttctgcctaaa
tctgtctacctttacctatacctaacctgtcagtatgtgtattatcattaatgaggaact
ttcagatgtttggcatgcttcctgcaatgaatgatgtgacagaaatgttaatttattacc
caactaagcttaatagaaggtaatgtcttgattaagctgaggcaccctaaactttaaata
attaaatttatctagacaaacccaataattccactacaattataacctaattctgcagtg
ttggttaactgaaagataaaagacttatttagaagccatattatactacaggaaaaaaaa
atgtatttttcttgcaggtaccttttagaatgttcactttcttgataagcataattgttg
tttggctcttaatttttcttaagatttcactattgtgttgagactgaatcgccatctgtg
gtattgcaactggactcaagactcagttacttgcaatagtcctgttttgaggtatcctat
gacatctctattttagaaacactgtgactctgattagtttacctctctactattagttta
ccttaccactattttctcttccatttttggttttaatttttttccaggtccttaaaccta
ttgcctctcttcaaagacaaacaaatcaccacttagtacccaaggtgatgtccagaagcc
cagacagatactttagttgttatatagtttattttcaatgcataagaacttcatcagttt
aaattgaacaacaccagtagcctcattctattgaattgccagctaattcttccatatccc
agcctccaggccaggttcttctaagctctgcctacatcaaagcggggaagacccttactt
gaacatcattctatgtttggtatccaggggaaacgccttaccaaatacccatttctaatg
ttttgttttccattcttttaacattttttgcacttgctcttgatcctctgctatctttct
tgcctccataccttcttctaaacgtatttaaaggaaaaaaaaaaaaagaagataatttaa
gaatgaatgttttctctgtatgtaggaggattactggtttggagctatttgatactccca
acgttcagaatgtcacaaaggttatcaaacacttttgtatagctttggcaaatgtatttg
gcgtaaaaaaaaaaaaaactgaatcaataccttcattagttctggttattggtgagaaaa
aaaaatatatatatacatgtacatatgtacttctgtttaagcaaatacagagaagtttat
ctctattagggatggaatattttgaaacactgcacagtagttacaatcttcagccatata
tagtgtattcatattcttctcctaagaaagcagctctgggaactacctgctaaattagaa
ttatttgttctataaacagagtctggctatttatacgttactcaaatttatatgttactg
taatggtaactaaaagttaagctttttaaattgtttctgatttaccagtagaattaaaga
aattggtattaatattccataatatggcaaatgtggcaacacattacatatttacatcta
aagggagatttttttgtaacaataatagtaacaatactcatcatgttttcttgctacttt
tagaatgtatctctagaagggtccattgcatagaggtggagggagagtgatgaagatgcc
aatcagattacaatacgaatgcctggtgaacaaagattcaggagacatccaaccagccag
aaagctagtgtaaaacatgtgacaaaaagtctaggaactgggggaaagtacaactagagg
acccaaagcatgcgggaatatgctccaacaagagggtagggttttactggagcgatgaag
acacacgttttaactccctggatagagttcaggcaaatgagaagcactacactacaaaag
ggctgacctgacaagaaaatataacccaactcctggcattcaagtggatgttaaattaac
tgaaatgataccctgtgatataagagaaatcccacagaggtcaccaatagcctgtgtatc
agcagaaagaaagctcagacccaagtcttgctaaagaaactataccttaacaatggagtt
aaaaaaaatgagcatgggctttgattcaatgtaattaaatatggacggagggtgaagtag
acttagaagtcacaggtttggttgcaaattgcaagacaggaatgaagagctttgtgcaag
gtgtcataagtaaaaaaagcatattaatttttcttcctcttcctacataataatgataaa
aatagagaaatcgttcattaattaacccacttaatagaaacaggacaatattgagaatgc
tatagtgaaaagtatgggagaaataagtatgtactaggattggaaacacagcaactattc
tgatccttttggctagtgaaggtcgtggagaggtgggggtaaaggaagtgcaggaagatg
gcaccctgaggctaggcttagcaaagttcacaaaaatgggagttaacacatgggcagtgt
aatattatgtgtcatgtattaaatcttcatcaagaagatattgtattttaaaatgaatat
aatacttccattttttttcaaggaaaaccaactaattgttatttgttaaattaagcacac
taacattaaagaaatatgatttgaggcaccatccaaatcacctggaatttgatttgaatt
atgatccttataataatccttataatattcctgtttgaagaaagagtagatatttgaaca
tcgaacatagaagactaagaaggaaaacttagggtaatgaagaagaggtcacatggagaa
ataaagacaggttacatgatggaagacaggaagagaaaagtaacaatttcttctaaaatt
aaatatcttaagtcacagatctgggtttctaggattatcaagatattctgctctttgcat
tcatttcctgcccctttacttcaaccttttgggttactcctttaaaagttttcattcttg
agacgaaaactgaaagatagtaggatgcaatatatactcagggctgagaagcagggtaga
attatctaaggagcaaagactaactcaaggagagaatgatggcatgagatcacgggagga
agagattccagcgggacatggcagaacagacaagagtaagaacaccccagacgaggacac
tggagcattcacattcacagtaaaaaataaattaaaaaaaaaataacatccaggagatag
catcgtgacagagtgaatggcttacaggttagtgggcacacaatacaaccttagaacttg
ctgtcacgtaagaagcaactgtgtatatatctctatattttaggacttctgtttttctgt
catggtatcacctggacatggttttgatttaaaacttacattcttcatttttagcatttt
ccccagttaattttatcttttggttatatatatgtgtgtgtgtgtgtgtgtgtgtgtgtc
ttgcttgcatgtgtaccatgtgcatgcctgatccccaaagaggtcagaaggtgttggatt
ccctggcacttgagctatagtgaaccaccatgtgggtgccaggaactgaagccagatcat
ctgaaagaccagcaggtgctgctaacctctgagctatctctacagccccctcatttactt
tacaaaatagagaaaaacacagaaatcaagcaaacagaagtattttgggaaaaaaagtca
ttatgtaggcttataattggcataatgaaaatatagctaatagtaaaaaaaaaaaaaagt
tccagctggattaaaagaaaacctcagaacatttttttaaaaagtaaggacacgaagcag
acttgatatggtcattggtttaaaatgtaaaatatggccagctttaaatgtccttactat
gcaggtcactgggaagcgtggtctacgcagcagcagattccacagtagcagtattgggat
gctgcccttcgctgccaggatgttcatttgttcttctatactgtcttaggcttactagac
gtagatgatcataggaaatagaaaagttggctacagctcattatccggcaaatgaaatac
ttcggtatttttaaaacaaacaagggctgtggtgctgacaatatgtatataatgatatcc
agcaatgaagctgggtgctttgtagtcaaacgtttttggggaaaaaaacatctgaattct
gaaatgtcatgacagtgtgatcttggccaatttactatgcaaggcttggttctgcaccta
agcaaaaatatgtgactaataatctacctcatttattgacacaaagatgtgtttgtaggt
ttacaactgtgactgaaaatggaaattgcaatatgggacactgtacagaatccacaagtg
ttggctgtcatcagtctttgacactatgaccaacttgcactgttactaattatcccatta
tctagggtgagccttggattaggaaatatttttaaagtaggtataacattgatagcacac
tacctacctttgctttatagtttacaatacatttaatgttttcataagctgattctcaaa
ataataataataatagtataaaagtaaggcagtcattgttactccctacttttctggaag
agaaaattaagcctgaaagttgtgtccaagttgaagatatgggtcaatacctggtgccta
caaaggcctccctgtgtatcataacacagtcttacatttggcaagccactgcttacttct
cacttcatcctaattgaggatgctgctgtgggtgtatgctatgtcttgataagccttgat
acaagcacttcattcagtacatggcgtatgtgaacagttttctctgtatttattattaaa
caaattaatcattctcactttataaccttagccgaggcattgagactcttctggggtcaa
tcgtgtgtttgaaaaacatgattaatatcccatatgcttgtagagaagggatggatgtaa
tggtctcataaaattccattcagcttttcttctccgattctgagaaataggaaaatacat
tagaaggtcattgttagttatctgactctgaagtacttatgttcactcaaacctctgaat
taaaattgtgttagtctgaaatcaatcatttttcatagttcctacatatttcctactttt
acaggattatttttgattagattatatggaaatgaatcatggctttcctctccacaatta
gtacttttgataagaattgtttctgatttcagttatttatttttattcttggacaatatg
gtggctgttaagaaattagaaattcttagtaattcctttagatgataagaataatgtact
gcaaatggtgggggtaaagggatgtggcatgtagtcttggttttgtcaaaatatttactg
tgagatcttaaacagttcatttactttatcttgacctcagagacttatctccaaaatgag
tgccactgaattaagctaaatcatcataaactattcaagtttggttaaactcatcccatg
aattaaggaacagatttcagaaacacacctctactgagaaatagtgactaggataggcta
aattgcttggcagtcgtcctttatagacatcagggttcaacccttcagtactgtggatac
aatgttaaactgtaaactgtgtacttcccatgatatttttacaaatgatggatgttcttt
ctttagctatatggacccaagagactactgccaatgttcttttttttttttttttttttt
ttctgagacagggtttctctgtatagtcctggctgtcctggaactcactctgtagaccag
gctggcctcgaactcagaaatcgcctgcctctgcctcccaagtgctgggattaaaggcgt
gcaccaccacgcccggcaccaatgttcttataatgaagtgcaggggaatattaaaaggag
aaggtagaaaacaatttgatgagaagtaaaaagatacaatgagacagtgtttgttctaat
tatgactgcaagagcagcaaggcaaggcatgtggatcccgtagctggacttggagaagat
cagattttccttctagagctcacaaaagaacttggtccctctggtgccttgacgtagatc
ccctgaaactgatattgatattggacatctgcaaccccctgggtagggaaaaaatgcatc
tgtgctaaaacaaccatctttatagtcttttgttatagaagccatagtttttttgacatg
taaagtataaggctcttataagaaatgacaagaaatgtaaaaaatgactttggatttggc
cactgagcctagaagggaagaatttttagacatgtatttaaaaatgccaagatatttttc
tgaaacagatacctggtagaaaggtgggcattaaagatattctggttagaatatggaagg
ctcttggatataatgaagcctaagtcacctaggaatatctaccccttaataaactggtgt
tgctgaaaatataattatgaacattgcttctggtgaaagtgtggggaagaaatggcaggt
gtgttattggaacctggagaataggtgattgttgagttggaggctcaacttgtaagtggt
aaatgtgacaagctgggaacatccctcatgctaatgtttacagacagcctgctttttgtt
gctataataaaattcaagaagaaggagaaacattggaaagagacctgttaagtagagaaa
gcattgggtggtttgggaaaaacaaaaaaaacaaaacaaaacaaaacaaaacaaaacaaa
acaaaacaaaacaaaacaaaaaaaacctcagtttattcagttgcaaaatacttttaaact
aagagactcgattttagaaagaatagacccaaggagcttctggacagccttgaagtattc
ttaggctgtccctagagaagtgacacttgtgccatttcaatagtagctaggaatagcaat
gaaactgaccaggtacgttggtaaggattccctgtggtgtatgttaatgacccacaatga
tagtgagaatgttaaatcagcaaaaaaaaatacctctttggattaaaatgggataaaaat
agacaagatgaagcaggattgtcaagcaccccgaaaatactatggacagtctggggacta
aaatctaagtaaaactttttagctacaaacacatgctatcttcaaaaacaaaacaaaggt
cactgtgaccacagagtcttgtatacaaactcaactctttgagaagataagcaaaaatct
tccaattgtgtggccagatgctggacttgaaaatgaaaagaagtttccaaactaacaata
tatgctctgttgggtctgaaattgctcaggactatggaggatcttttcctccatgttctg
gcctcattgggaaactgtactaactctagctgctattctgtacactttgaccactacatc
tgagaatgaattccttatattatggttctataggaacactggtggggaataattttgttt
ttagatagatcatgttatttaaaatttgaaattggacatatttgaatgaccaatatttga
ttttgaaaatatgctataattgatggaaactttagaaagatgttgaaggatgattatctt
tttcaagcatactatggaatacatgtagatgtgggggcatcaggaagtcttttttttttt
ctttttttttgtttttttcgagacagggtttctctgtgtagccctggctgtcctggaact
cactttgtagaccaggctggccttgaactcagaaatctgcctgcctctgcctcctgagtg
ctgggactaaaggcgtgtgccaccccgcatagcttgaggaagtcttaaaaggcaaaacaa
tagacaaagataacaggttgtcttcttgataggtgtggatgtgaccttatatagtgaagt
cttgttggcataattaaaatattaagatgagattattatgattatccaggtagaccctaa
atgtcatcagaaataaccttaaatgagaaggcaaaaggagatcagatatatacatgcaag
tcagaatgtgattcaataatggatgcagagatttgaagattatgcactgctggttttcaa
tgcagcaggtgggccaggaaggaaaaacaattgtgaattcagaagctgaaaggggcatgg
accacaacctcccctgaaaggctttgagtgagcatatagtcccaaccacctccatttcag
cccagggaaactgatactaaacatacagattccaaaactgtgagataacagattgctgct
gttctaagctaccagtatgctcaagtcaaagatggcagccttatacggaacaaattaaga
acagacaaagttttattttatatggtggacaacactaaacaaagagtccaatacatgtac
attacagtatttcatctacttcttaactgggtgcctgagatgcctggttgcacctgcttc
ctcagcttttctgtacagggtcaatgggataagagaggcaaaaataccaggcaaagcaaa
gttcagagtgataccccagacttgcctaaatatcagtggataagtttaaatgattaccta
tttataggacattgtttaaaatacttgttttttgcatcgatgtgaattcacgttggctgg
gttgaaaggcttcccgtatgtggttccaagttcagctctcttgagactcttgctaactcc
atggaaactcttcctattgaaaaagtccctttgtaactggaagtgactgaagaccaaatt
ataaaagtaggtaattggggctggagaaatagcttatcagttaggaacacttgtttctct
attataggagctgggttcaattccccgcacttgaatggtgggatacaatcatctacatct
ataactccagttccagtggactggatgctcttgtggcctcctgtatacatggttcacaca
tggtacacagacataagggcaagcaacacaggcaagcaaaacacccatacacataaaata
aaaatgttttcaagtagttaattgatctagttaattagtactactttttgaaggatgtct
tcaatgttaagagttgcctgacgctactatatttgttctttttaaaaattaactataata
tctccccttctctatatgcaaaaatgcataaaactcaaacttgttcttccttaagatgtt
ttcatggcactatagttatcgcttgaatttttagggtctacaaaagcagcatggctctac
aactaacgttccttcttaaagatattagtttctcccactacagtaaaagctacagaattt
acagatagaaatcagacattttgttgtccagccttaagacaataggacttttgccaagct
gtggctgatggccctagctcctactttttctctttaacacccctatttaagttgggctag
acctataggaattaaaaaaataaaagataatggtagagatacttgggtggctacagttat
gaacagcattatggtacaaaaaattaggtaagatatgcaatccagaattacttttaacat
aacatttcagtttcatgctctgaaaccagccatataacttgaggtagttcaaatctctac
ggcattttgtaaattgtttctggtggtaaaatgacttcgagtcagttggacctagtccct
actcattactcttaataatatataagattccgtccaataaccgtttaacaaaagagcttt
aaagcaggagaggggagtcagattggaactatgttataataatgggcaataattggtatt
tctcaaacttgtgtttataaactagaccacatgaccagaatatattggtgtgattattca
aaggcaaattatgaaccttaatccagaggaaatttaaggagtatcgtgggagacagaaga
gattcacagacagtaatctgaactgcgataaacagctccatttgattttactatgtcaat
caatctttaagaaaggtaacaccaggagtagccaagttgttttgagtttaggataacttg
aaaaattggcagaaaaatcttcatgcacacttcccatgctggcacgctttccagttttac
atatattctggaaagggagaaagtgccagtatgttctataaaagggaagtcatttttaac
gtaagttaaaacagatgcttgcgttccgcctcctcttgcttactgacagggtttttttga
tagagctgagatcaagtcagtttttcagttcactctctctctctctctctctctctctct
ctctctctctctctctctctctctctctctgtgtgtgtgtgtgtgtgtgtgtgtgtgtgt
gtgtgtgtgtgtgtgctaaagctgggaggagggagaagaaaatgtgatcctctccccgag
ctggctgtttcctcgctatgtcgctgtgttctgccactactctcgatgagcgagatctgg
agatgctacaccagatgacactgtgtaaacactttagagtgtgggggcttttccctacac
tgatttagaagccacaggaattttggtgcatgtgcctctgacccgaaaacttctaccagc
accttagctcttcaagtgaccatctgagactgaagtaaaacttccgaagctgggtaatat
taagagggaataccagagagagcgactttgtgtgctatctttggaacttagtcattcctt
aggctgcttggagcaggcctcttgtgctgtgagaaattctttcttttcattgttagaatt
gagctttacttcctgaagacatttttttccttcgaacaaatgagatcggtaatgtggtta
aattcaaacaaacaaacaaacaggttaccctgtccaccttggtattcttgatttgttttg
ttggggcttttttttttttttttgcatataagtaatagcttcacttctaatatatatgac
atttcttttacactgacaaaggcaagctcatacaagacttagaccagtggactggtgttc
ctcatgggaataactttagtaaagtcaaaacaaataggaatctggaatagctaataaagt
gttaacaacatgtagcacacctaaggtgcacgttttggctttctttatgtgtttacaaat
attttgtctctttatcgtaggctgtaaaataatctaataaggatatatgaactgttcagc
tgagctagcattacatagctagcgacactgaccagaatttattagtctcacatctaaagc
aaaaggcttgagctttccacagttcccacagactacatggggggttcattatttgttata
gcctgttgggttggcttatgagacacttggccaaacacatgtgtaccataacctttgtga
ttcaaagaaagcactaaattgtttctcctattaataaaaaaagaaaaatcataattacaa
ccactaattttaattaccagaaaaacaccatctgtcaattgtcatgttgaatgttacttc
acctctcagaaacaatggctacagactaaaacctggctgtctttgtcctaaaatatctta
cctgcatacacttctgtttaagtgtatgcaggtaagatattttaagacaagattttcttg
ttcccatgagagagtgcattctcatgcgtatgccagggtttcaagtagaccagactaact
tccaactcaccttgtagccaactgtgaccttgaacttctgatgctcttgtctctatttcc
ctagtgctgggattacatgcaaatatctccaagctgaatttatctggtcttaaggatcaa
accctgtgcttcatttatggtaaacaagctccctaccagctcaactagatcctcagaagt
aataggtttggctgaagagattgctcaacatcttgtgtgcagtggcccacaagcctggtg
acctgacattgatctctgggacccctggtggaaaggagaaaatctactccggaaagttgt
cctctgacctctgacctctacaggggtacacacacacacacacacacacacacacacaca
cacacacacatacatgcatacacaatagtaataaatttaattaagttaaattttacaggg
gttagccagtaagatgactcaccaagtaaaggtagaagagaaccaactcccacaaagtta
tcctctgacctgcacataagcactgtgacacatgtccccctcctatattttacatacatc
cacagacacaataataattataataataaatagtgaattttaatgaaatagtggcttttt
ggtgaggtggaataagaggtaaaaatctcagaacttgtaataaattatccaactcttatt
ttgctgtaagaacaaatgaacaattcagtaagatacccatgtttacttagatctgacaaa
aaactctggctctgtaagtctgtcatgtaacaatgtgcagtctctgattatcacttcagt
tttaatcagcacacattgtcttcacatatcattgtattttttgtgtgtgttatctttgtg
gacatctgcagaatcagtttgttcagctggtcaattttgagaccatgtgtgtgtgcgatt
ttaattaggcagcactgaatggttgatgcaaactagttgaaggatactgatacctatctg
tctcctgggttttaaacatcccctcagccattttgggacttgcataaaataataacagta
ggtattgtctttgatattcagttacccttacttcacctttgtactcattttagaaatata
aataaataaaaataaatggtgtagataacatagatattttatagagggaatcattcatga
tcactgattaatgtcactgaaattttatcattatcaatcaatggaggccctaggatttaa
accctattgtgtggttcttgtttctatgcatttaatcactgtgctatccccaactagtgt
attttaaaatccttcattgacaaatcagcccagtgtacaagcatatatccatagatttga
ctctatagctattggaacttaagctgtactcgactttcattagtcaatttttcttacata
aagaccccataatatctcttcttgttatctagagatttttttactgtagctacaaaaatc
tggctcctgtttttatctttgtattctaaaaaaggaaacagagttgaaaaaatagtctgt
atttctcacataatgtccttttcaaagcattataaacatgatttttagaagatagtttta
tactgtaaattattttccaataaaagttctttcagcttgaattgttatataattccttct
actatcaacatttgttttacttatttacatatgaggaaataattatttattgttttccac
ttatggatttttttattctgatgccatactgcctgaagacatattctttcattgagaaag
caaatttttatggccagaagcagcagttgagaggcagaggcagggagatctctcagtttg
aggtcagccttgttcatttacattgttcattgtgagttccagggaagccagagctacata
gtgagaccttgcacacacacacacacacacacacacacacacacacacacaatttttaaa
aagcaattatttgaaattcttttggtagtgctgatattctccctttaatttaacttcccc
atagttctctagttcaagaccacaaccaaatctctttataaataaatacttattcattag
taaatccccaaatctacatatagccatttctaaattcaaagcataattgaaggattatca
tcagaactctggattaaatgagagatttattcccccattttaggaaatggcttttctaat
caattttaacttaaatgaatccacaattagcttttggcatcctccatgctaatggtaaag
ttgctttttgcttttgaaggagaattgatattcacaaatcatatgtcacaagccactaaa
agtgtcagaatcccatagcaggcccttggtggcttgttaatctcccctgtttaaaggaaa
cagactaattcacttacatataatgaaagccatgctgctcagcccagcccctcaagaagc
atcagtccatgcaagcaccgccttctctcttcacctccttcttcctggctctcacaatta
aacatggaattaagacacagtgatttccttaatgctgccatgtctgagtcctttcagatg
tcacatatgtggaaagatggaacagttcatgttttccctgggtcaaaaataagtagaagg
acccccctgcccacgaagcatacaagataaatcaggatgttaaatgcgagggccagatgt
atatataaccttttgccctcattattgtaattggtttccatcagggagagggtgggaaga
ataaaatgccacaaaatgggaattaattaatgtaaagctgaggaagtaagcattccacac
tggcttagctaagtatctaggagttttaaaaatgtaacgataagaagtttcaagataaca
aagtgcataatcctaaaggaagaagagaaatgacttatctttattgtttgcactaagtaa
ttatctaatttccatgtattgtgcccaggctatactatttttaatacatctcatgtatac
atttatttatttatttactttgaaagacacaccaaatgttctaacacttgtggctcactg
tgcctgcagttggatctttattttgactttgtgtgtgtctttcctttttagtagcattgg
ctacttgtggcaactaaatatagttgggtgaggtcatcctcacaagtgtattaatgacaa
agggagaaacctgcatctgggatgaaaactgacttgtgctttcaacgtatgtcttaatca
aagcttagagtcataaaagtgaatatctggagttagggcatttaggagggaaaagttttc
attgcaagcatactgtacatgttagtcatggctcagagtggtgtatggggtttttatgga
gtaagaagggggaggggaaggaaggtattgaatttccttccaaatgtatttttaaataac
atttcagaatcaggatctaggaagaagggaaaaataataaagagaaagattttgccattg
tcacgtgacttgaagatggcattgagcatcaggaatgaggtatgaagagacccaaagaga
cactgattaaaggactgaatgtggcaatgtctagactcctacaagataccttgctaaagt
gtgctgacagctaatcttggagtataaagtcagagtggaggttctgaggtacagaagagg
cttccagaggtcatttaggtcactccgtgcttgttccacacaccatacccatcatcctga
catctctttcccactcttaacaatgagaatcaccgttggagattctactgtgtttgttaa
taaccaggtatttggttaaatatctgaatatatgtaatatatattaatgaatatattcct
tattcatatatattgtattatatattttcacttttcagcatgtgtgtctaaatttacccc
ttcagaaattcatgtcaagtctctgtctctccctctcccccccaccactctcatgcatgc
atgcacacacacacacacacacacacacatgcctgatgaccatcaataataagctctgtt
tatttttgtaatgtgaattggagaggctggaatggtggctcaactggtgaagtgtcaaag
agcttgtttaccacagcatatagacctgatccgagttcagatttccagggttttaaaagg
gtaggaaaggggtggacagggtagagagagacaggtctcttgagctccctggacacccag
tgcagcagaattggtgagctctgggttcagtgacaaagacaaacattatctccaaagcta
aaatggagaggaatcacaaagataaccaatgtcaaccaccacacttcagagcacatactc
acctttgcacacccatagacacacacatgtgaacacgtacgcatacatcatacatatgca
cacaacttaaattgcaaaagaaaatatatgacctagatgcttttgagagtcttggtcagt
aaaccttgatctgtagttagaatttgtatctttttactttttactataattcctggaatt
ataattttctgaaatacattttgagctacacaatgcacagtaagtataaaatgtcatgtt
tactactgtcactaatttgctgccttactatataggtaattttattcaggaagtttgtgt
catataaagtcaaaaaaatgtatctccaggaaataagaaaataggtagagaaaagaaaga
atgaggtgctctgtagaccaaaagtatgtataaaaatataactgatttcaagcacaggat
atggtcattggtatcccactaacttaaacatacattttctaaagacacaatgcaagtaca
aggttactaaaaatattttgttcacatgataaagagaatctttcaatggggaaagatact
gtcaataacataactgaaatgtttcactaaacatggttgaatatttcattctctgagtct
acttttcatcatgcatttgacaacattcaacattttattttcttgggataaataaggcaa
ttcaggcaaaaccacaaactgtgacacttgcttcagagtactcacagaaatcttacaaca
gtcaaacatcatcatctgaatggtttttagattttccaacttacagttttaaaattgttg
actgatttaaagaatgttcaacatctgagtctgactggttccctgctggtatagtcattc
ttttctgaatctttaaaattccattttcattactcctgtttaccagaatgtccaggtaac
attcacagaacatcattaagagagcatcacttgggattctccaattccttaactgcagat
tttcacccaaagagcttctttcactcaaagagttcttttacctgaaagttgaaaaaaaaa
gattcatagtgcattaagtattagacacttagagatctcctataaggatacattttttaa
atgtcatgtttttaagtcaattaaacccttctgttagttagcccaaactaaactacaaaa
aaatacataaataaaactagtgttgtggaatatttgggaagttccagtgtatgttcatca
ttcagcaagcacacactaagtgctcactaaattttgtgaagtagtttaagacaacaagat
gaatagttgctagtttttacacgctgctcacaacctggaagcagagaaaaaaccatatct
actcacacaggcgcataattgccccaataatagaaaggaaaggggataaagaagagttaa
atgtaagcctaagggggtctaagtgttcgagtcaagataaatgataccagctcaagttct
ccagggaggacttctctttatcaggggataaaggatatatgggtcatcgtcaaggcatta
gggagatggggaatatagaagagcagcacgtattatagcagagagaattaaaacaaatct
atcatggtcaggagcaaaagaaatcaaagcatttattattattatttatttttattttta
ttttattttattattttttattttatttttatatttttttttggttttcgagacagggtt
tctctgtgtagccacagctgtcctggaactcactctgtagaccaggctggcctcgaactc
agaaatccacttgcctctgcctcctgagtgctgagattaaaggtgtgtgccaccacaccc
agcagtgtttattatttaacagacagtatctatttgtactagaggaaatctctgtatgta
atggaatggtacagtacatacgtgactcaccggatgaatcactgtgaggagtattagttc
tgccaaatgtggggaaatgtaaaaagatacatgctaaagtatatatatatatatatatgt
atatgtatatataagagctgtccatatgcccaatcaattcaatcaaaaatgaggtggttg
tatttttaacaaaatgattaagatcaccacctctccatgaaatgtagcactagagggaga
agtgagcagtaggctttatgtatgtgtatattttaggaactttacaaatgcagaaaaatg
gtaaaaggaatggtatcttggtgctatgaaaattgtgactatgaaagtgctgagcagaca
aaatcagtcagtataaaaaaaagtcaaaactctaagcaaccgataccaaataccaaatgc
agatttattaagtgcagcataataatgaagtttgtcaggcactacaagtctgcataagtc
ctgctcatctcagccttgccggactgtgctaggcagatttctcttgcctccctggctcag
ctcctaaacaaggcttttatctggagagataattccagatgtactgaccccttccaaatt
ctgatttgatgatctgtcatctggagtagagctctgactccccattgagttttcagaggg
atgcacctgggcttgttctcctaattaacatgatgggtcatccccatgtgcctagtagtt
cttactggtcaaactgtcagatcctcaaatctgtgtcattgaccctggggaaaagacgaa
agtactcttgaagtgaccttcacgttccttttcctagcaggctcccatgagtgtctgaga
aatctcagctgttatttctctgacttctttttctttttctttttttttttctttttgcaa
taaacgaccagcaaaaaagattcggggagcttctgtagggcaacagaagctgcatagagc
tgaatgagcaaactctgattatcacccttcctgtcaagatttcagtgctgaagaaaggtc
ttggcatggagttatttctgcaagtgactgttcctttttattgtttctaagaatccagag
atgcttttgacatagatatttctagatacttcagtttgtgttctatgtggactcagagag
ataattaagataaaatccattcacgaatgttaaaagtttaaggtaggaaaaatcagaaga
ccaccctaggccttcttaaaagattcaagtcttgaaatatattattaacagcacaataac
attactattgttgacagtaattcagttggtaattgtatggctataaatgtcttgcttctt
ttaataaagtaatgacagttttcatcataaaatacaaatgtttgatgaatacacattggc
atagtaaagagatcgatgccaatccggcagtgttgaaatctcaatacataactttggatg
ctggattaagaggataattagtttcagacccatttaatccatataggaagacacttgtca
cagaaatcatcatatttatataacaatgaagcagaggacttcagccctatacttcaaact
tctacaaccacctaatttagaacctaaggaaggcagtataatgatatctataagtaccta
taacttctgagtgcaaataaactagtctgtacagtggtgggtatgatagaatcttggggt
ggacacacagtgagaaatgctatttgaaggaagcatatattctagaggagacactgaaga
taaatcatgctaatagctctgccctattttgaaatgtagtttgtatgttcacggattaaa
agccaaaaacatgtagctgaagaaatcatgacatcaggaaaaatagcgtgggagatactt
ggtgaactcacattttgatagacatttggaaagctattctaatatctccaaacacatgac
aaacaggagagttcaaaaatcacttttcttggtggagtagattttaaacaattaaatgtt
atctctctctcttttaatttaatgatagttgctgtgggattagatatcatctggctttca
aaattatccaaatgaatcttggcaaaagtcatccatgaagtcatgatatgtcacagagca
ccaaagtattacaggaatattggtcaattgtccaatttttttctttggcattttcaggac
tgtgatgactagatgaagggcagctctaagactcatgaaaggggttctgtcaaggaaagc
agtattttctaaacactcatggtgatgggcttccatcacctgtttttgaaaatatctaga
ccaagttataccaaccaccaagacatctcaagctacaagaagggaaaagttgtcagtgta
tacaaaattgatagatgcgattggatatgtccctccaacgaaccagttggaaaagtgtac
catcaccttcactcagcagtaggaaaacccatgattttgcgatgctccctgagtttgcta
aagtttccaggctgatacacttaagccctcaggctagtttctttgaaaaatccaacactt
aatgttgtctctcagattcagtctgtgggacagacgtgaaagtgatgtctttcaggtaat
gtggatggttttgtgatgcagtaatttcacctttaaaaacttcacaacaacacatgacag
gtagagagatcagcaattgtattctccgtggggactacataatatcattacctgcctgtg
cactaatgtttgcatcctgtatcgtccagtgtgtttcagtgtattttgtttttcttataa
accttctgtatacaaaaggtgagagttcagatcatacccaagggccggaaggaaagcctc
aaacattcattatctctttgaatcctctgcaaaggtgctatgaatggttcaaaaacaagt
accagatggatttctaccttatggggcttactccttttaggaggatctcagaaggataga
agtctgtacacaatctactgctggaagctttgagtctttgcacccatgaggatttgagca
tgtgtgtgttttgcatcacacagtgaacaaacacaacccagagacagaactggtcttgga
gactgttatcctgtgatttctattttgggagactaatcctattaattatataatttccat
ttcttttggcctttaaaatagatatctcaatttaagatacaacatgctgacttttagtgt
tgtcatgggtagagcatgtactattaaaagtgatgtgtgaagataatacacacgcaccac
atggttcctgactgtctataggtctggatttaatcacagattctacatgaagtgtcgcaa
tcctagggtgagctagctgttagattcttctgggttggagcttgttgtgtgttataggtg
aagttgcattacgaggctactgaggttaattatgtctgaacgttgccagtacaatctaca
tcagttgacactctgtgcatactacataaacagtctggagggagacctttattagcagag
caagaaagcagctagctgtcggtgctcgatactgttcttttattttccagagcttttgac
tccaatcatcattctgtttgatttggtgtgtagttaaccaaatgtatgtttgtaatatca
aataattaatagcaaagaagaccaaatcttgaatttaaatcgtctccatgtaggaatagt
tcttagctggaggtgacaatgtatcagtatagcacccctcccatgcattgcaccccagga
aagtatgacttatttactccaaatttcaaaccatgtgggatgacttcagaaaacagtcta
accagcaaaaaattgtataaagaagctacacaataagattaaagacctagtctcttgcat
gtgtctatttgagtttcagccatgtaaaatcttattttcaacaagccatcatctccatgt
ccgtaacaccatttttgttcttaaacaagaaaagataaagattggagccagataatctag
gatctgaaaagacctttccttccatcaagcctccaggtctcatgtcaaaagtccaggggt
ctacaagctccatcttccctcatgaaagctgtttcactgtcttgcaatgtggtccatact
agaagagataaggagatacagttcctgcagggaacccatgacttctagggtaaacatgtt
caggaagattttagggtcctattatccttgcaattgaaatgtacttactaattctacaga
attcactgacacattgaagaaacacacacacacacacacacacacacacacacacacaca
cacacacacacacacacacacagtgttttggcactggactctagagctgatgattaactt
gcacccgagttgagagttgtaccacttatgaagtatgttacttaatagtatatgcctgtc
cccttgcaataaaatggaaatgcctgtagaatcctactcagggcccctacaaggactgta
taagtgtcacctggcaagtattaaacaacatcccaactgagaattctcagttccacccaa
ccctttaataacacgttcatgagtagtctatacttgtagaacagtttttgtatctgcaaa
gtaatgagaaaataaaaacgtaaccagaagaaagacaatttgccctgaacccagaactag
caagatgaggctttctataattctctgaactttcaggcttgaagtctccccagatcagag
attactcagcttcttttgaataaaccatcaaattgcttcaactctagggttttgttgtgt
ccatcccaaaataacttgacacgattccaaaattttttcttttttttataatcccaggaa
acttcaggtagtgccagtgatctaagtggcatctcctacctacacagacatatattttct
ttgttacgatctttatttgccagcagtttggcagttgaaacaggaagaagtgaaacatta
gatttttttttttaagagcaaagtatatggggaggaaaggggatacagggtcacccggtt
agactaaagtgtataatccttttctctctcacctcattcctgtttctccagaatggcagt
tgggtaatactgaatcagtttgataaggctgccttacccttcctaacaaccaaagccatc
ttagacaccttttcacgtacactccctccattaaagcttcagagaactttagaattgctt
tttaaactagcagagaaattaatgactttcttgagtaacactcttcatagagaacatctc
gctgaagaaaacagttgacagtgcagtataggatcttatccctgaataaagacactgggt
cttttgcttcctctagaaacatgctcacaaaaaagcccgggatgtcgatagtctgttacg
tttggctgccagtacagacttcattttgtttatgttattactctgcgaagcagacaagat
gagattgtcattatccaaatgttgtccagggttttccaagtttgttcctgagctaaagta
acagattgccaaaaagcgtgtttacaacattggattcattgtagatagtgttaggtagat
cagctaataaaattacttattttagacttcaatctaagttgaatttgggtttaattcacc
atcagggacaaagagagttgatttcctgataaactgaaatatacccaacatttcattgtt
aatagggagtgcactcttttatctagattttgcccatgggaacctctccctttcaatgga
agaagttggccaatattaactgtattgctaatggtcacctaattgatttcgattcccaaa
tttgtttaaaaaaatagttggcaaagcatgcataccctgtattgttccttttgactgaca
atagccttgtgaactagaatggagttggtaaaagattaggaatagaattgaatttaaatc
cttcaattcccatcgttgatttcctaggggaaattttgttaacaagttcacttttctctc
tttcctgtcgtggggagtttaatgatcagcatctattgtttaagtagtaatgagtcaagt
ctcttgagaaaggcagtggtgtgctccaaatctttggcccaaattataacttaagataat
ttatctcactttatgctccttatcaaatacagaataggaaaaatgaatcataatgcctga
agtataaataatgtattttaccctcgatatagccagcagtcaggcatctgaactttctat
tctgtggtgtgcttttcttgttattgtttagttttacaaatgtattgtgaaaaatatggg
ccactcattctgttttccttgtttctatatgtcatgtactttattttacactaagaaatc
tgaggtggttgctcactctctgtcttcttagttaacccgatcacattaaatatcaattga
atatgcatatatagtgaatatgcccttgagtcttttcatatgagaacttcgtaagtaact
tattttgcttctagctatcatttatcatatttccaaaaataacatcataccataaaagaa
agataatgtacttggatttcacatagctcctgtaacgttagatagagacacctttatcag
agggcttttgtaagatgaggcctctacacatactgaataggccaggagattatgggcctt
attcagtgaattgtttgcttgttttcctactgagttttcctaactctgaatgcatttaaa
ataaatattcttttatgttctcttccccattgatgccacttatttcagttctaattgtat
gagcataccgttcagagattggtttcatgcaaagaggatgaaaatgattggttgatttta
caatggcctgagcttatatcaacagtgctctgttgcatagaaagtctaatgagttgagaa
gaaactggtgttagaatggtagtgaatcatgcaagctaataaaaccaagatcccaccaaa
gcagcatctgggagtgaggttttaaggagcaggcaggaatgtgcactaattatcggattg
ttaatatgttacatatgttttggagaggagattgtgtgactcagggcaggcagtagctga
agcggcagccctgggttttatccaccacagatttagtattaaaactccagctgcattaca
gatttctaatggaccaaattcctacacatgacctgcggattcagcctaacactacaccac
aatgagagatttttattaacatatatgtgaggactgataggtatgtgacattttctctag
taggatggaaatttgaacatatcaggataccatttataattgcactgtaacaatagataa
aatttgagagttacaggtcttcatatgcaactattttttttattattttttatttcttga
aattataatttattattataattataatgtatctcccctttcctttctcccttataaccc
ttcctgtgtattcacttactttctttcaaaatcatgtctcttcttcattaaattgttgtt
acatgcatatatggatattcatacatatgtctaaacccaacctttccagtgtgcttactg
ttacatgcatgcatattttcaggtctgaccatttggtattggctaaccaatgctatgctc
tacgctggggaagagtgtccctcccactctcagcatctcatagctgtctgtagttcttca
tgaaaggttgagttctcatgagtctctttgcacattagtgtgcttgttcaggccttgttc
aggcagccatgtaacttcatgggagtagcctctccaatatttctaggagacacaatctca
cagcaaatttcctgttcctttgattcttactgtcattacatctcctattcccaagtgata
cataagccttccatagagggattgtgttggacatgtagaagttgggactgagctccacaa
cagttgtgtatatatttaaattaagagttaattctttgtcttattattacatcatgattt
tatttttgtaataaggtaggtggagtcagggaagatgcaaggcacttcagtgtcttttat
gatttgaaaaagcactttcaattcgaagtatacattctctcatcctgtgtgagagataat
agtatttataatgcctacagtgtcactcctttctgaattttaaccactgtctcactttgg
tctgctgtgataaaatcaccagtagtagaaaagctaatttattcaatgattctattagta
actttttgttttgttttgttttgttttgtttttgtttttcaaggcagggtttctctgtat
agccctggctgtcctggaactcacattgtagaccaggccttgaactcagaaatcttcctg
cctctgcctcctgagtgctgagattaaaggtgtgtgccaccacccccagcttagtaactt
ttactaagatattcaagttaaacatttcccagttggttaaaaatatatagacattgaaaa
caaattccaacaacaaatacatttgtattttataaattcaaattcataaatacattcact
tcaagaatatgtatgtacatgtgtatatttcacttgaacacctatgatgcatatctttta
attcaaattattaccttaactcatatgattgactatacttctccaagtttactgtacaaa
agtgggaaacttccatgatttgctataatgctttcaaatgttaaattagtaacaatagta
aacagaaaaataaatgtttgctcagaaattagtgatcggtaacttggaagttttcctccc
tggtagagtttaagtcctaatgttgaagctgccttactgtggatggtctcttatttagtt
aaacaaacacagtgtttgtgaccagtcatttgcgtaaatcatttttattttatattcatt
ggtgttttgcctgcctgcatgtctgtgtaagggtgtcagaatccctggaagagcagccaa
tattcttaactgctgagatatctctccagctctagtgaccagtcatttgaatgaagcttt
atatatagttctgaactccttgggaatttttcaaataaaattgaagtttgatcctttcca
aaagaatacatcaaaacatttggcctggactacatcaactatgaggcatcttggtgcaac
ctttagggggactctgagaatgaatcacttacataagttccaattctctgtctctcatga
gatgataatgtccctcctttccctaagaagatgtgcagaccctcgcttcatggaactgtg
tctagtgtaataaattattcactttgaatgagagaaatagaagttcgtatcatgggtgct
atcttttcccttaagaagtagaagagtttcttggagccctatatggtgggctgaactgaa
taagctaattttcttcacttaacacttacagaataatcaaactggctttagaaagttaat
tttaggtactcttaaacttcttagatgtaattataacaataaaatggtttatgctggggc
ttgctgactaagatagcaaatgatgcaaattaaagtagggtttcttttccaactggaaaa
ctcaatgaaaaaaatttttttttaaatcatgttctaaaacacaaaataaacccaaactgt
ggtgtgattaaatacatggaacaaaacccagtaatgtaccatattaatttttataaggtt
gctgctaccatcaaagaatgataaatcacaaaaatctcatttctaaaagttcctagggaa
ctttaaaactgaatatattcattaaattatacacacaaattacatattttatataactga
agagcatatatccatatgtggtatatatgtcatttatatgcatatatatgcatcattttc
aatgactaattttaattcatgttcatttttacaagtgtgtaaaataaaagatgtagtaca
aaaatactcatagttctaccacatagattatctgcttttgtatttttctgaaattccctt
tacttttaactctgtatctatgcttaagtaattaatagtttttattctcatatatttatt
gcacaaactaagggtttcataatttatttaagtatatcatgtactttgactatattaaat
tctcacacccaatctagcccccaacttcctgaagctgttagtcttcttgctctccctagt
cttttacttgacttcatgccatatatgtgtgtgtgtgtatgcatatgtatattatatatg
gtatatgtgaaagattatacaatatttgtctacttttgatctagctttgaattatttttt
cagtaagataactagttatgtcctccaattttctacaggtgacataattttgtcattttg
tggcttaataagtcttctttgtgtgtatttatcacacatttattaccaagtcatctgttg
acagacaccgaagctgattccataacttggctatcataactagtgctatagaaagatgga
ttagcatgtatctctttagcatgttgactttgatttctttgggtagatttctaggaatag
tgtgcctggaccatttgggagttttcttcttagtttttgagtgaccttcctactgatttt
cacagtggacaagctaacttacattattaccagttgtatgcaagtatatatattttcctg
tatcctcacatttgctgatgtttgttgttttttttttttaacttatagccattcttatta
gatagggaatctcaacatagcattcacctatatgtaattatgtaattatataataaaatg
gatacactgcatacatattatactgtacataatatattctatggtagttatactcaaatt
tactcctggatttttcatatcattaacatatccatatattagtttgacacatttaaatat
tttggcctgtacatatcttacagagccattaatgtataccatagatttatattcataaga
cttgcaaaattacagttacgaagtagcaatgaaataattttatggttggggggtcactac
aacataagaaactgtattaaagcattgtgggaaaaaagcacagcatcttatattcacagt
ggcataacacagtgtccttccattcttacagatgcttgtccaagtccaagtgtcttgaat
gagtttgtggaaaacactacagaaaatcagtcctgcttcccaaggcaactgacacattgc
caaaggaatgaaatagacatgaaacctgggaatgcaatattactggaaagataagatgac
taactgcctgctggtaatctccccacacagaatgaccagattttcaccagtgcgcacctt
tccttaaagaaaatatcccattctaagatttcagttaaacaacaaacagctttgactgta
aataggcatgtgcaaaacctcccatggaatacacatacactcagcaaagattcatacgat
gtttatgtacagctgagctctggttggatagtgcatgcttcgttcactcagcctggcaac
ctgctcctgggaagagataatgagacgggtcacaggttgcatcttatctggaatgggagt
gatagaaaattgctctgaacttttgttgcagctctgagggctgagtgagcacaaagatgc
acaattagtgtcagaatgattatgaaagccagatcccgagttacgtgctctttttttctg
tccctggttctgcttctatttatggctagaggagtccattagtaagttttattagcatta
actttgtttaatacttatagattattttattctattattgtcaatggttccaaacatgga
tttttaataactcactgctggcccccccttgcaatgcataactctttttaaagaaatgtt
gcattaccaccattacccacttcatctatgctatagctagaaggcaggcatagtcttcct
ggggcttccttggaccagtctcttctttgtcaaacattttcattctaacagtttctttct
ttctttttttaatatttttaattacatattttcctcaattacatttccaatgctatccca
aaagtcccccataccctcccccccacttccctacccatccattcccatttttttggccct
ggtgttcccctgtactggggtatatacagtttgtgtgtccaatgggcctctctttccagt
gatggccgattaggccatcttttgatacatatgcagctagagtcaagagctccggggtac
tggttagttcataatgttgttccacctatagggttgcagatccctttagctccttgggta
ctttctctagctcctccattgggagccctatgatccatccattagctgactgtgagcatc
cacttctgtatttgccaggccccggcatagtctcacaagagacagctacatctgggtcct
ttcaataaaatcttgctagtgtatgcaatggtgtcagcgtttggaagctgattatggggt
ggatccctggatatggcagtctctagatggtccatccttttgtctcagctccaaacttta
tctctgtaactccttccatgggtgttttgttcccaattctaaggaggggtatagtgtcca
cacttcagtcttcattcttcttgagtttcatgtgtttagcaaaaattgtatcttatatct
cattctaacagtttctatttgtgtttatgccaaacagtgtaatgttttttaagaaaaaca
ttatactgcagaatgattttctgaaaggctcctatatttgccttctaaattaaataaaaa
catatcattatccaaacataaatcaagttctattacccaaacaataaaagagaagttttc
ctatattacaaaaatgggagaaaccagtcatatgattgggttcatgcctgcaattatagc
ttttaaaaagccaaggtaagagagttgtgaataattcaagaccattctcgactatgaaat
aagtaggctagcttgtgctatataatgtgggattctctcaaaaaaatgaaaaaaaatatt
tttttagtgataatacaaggcagtcactaggagagaagagtggattcctgctatatggat
gtgagccgtgtttaataaagttattcattcagcagcacctactatgtgctatatccagat
ctttcactctgggctaagtttctgaaacaagctatactctctgcatctgatgcaatttat
tcacataacagtcggggtatggccaagtctctatgcacaagtaattcctagcaagattct
ttccttggcaggaacaaaggcagaatttcaggtttctgaaaaatgagtataacttgccca
aacacaagaggaagtattgctagtggcagcctaaggaagagttgagacttgatctgacaa
aatcacccaatcctatgagctttttagcttcaatatttttacttatttgtgttgtgtgca
tatgcttacatagatagaacccaggtcatcagtcttggtggcttgcattcttttccatcc
aagccctctcctatgtactatacagaaaaaaaatttttcaaaactctatcaaaacaataa
agtacatatgaatgattttaaaactgaagcagcagatgaactagaactatgctactcaac
aatggtagcagcagatgaactagaactatgttactcaacaatggtagcaactagacatgt
gtagttatttaatttaaataactaacataatgaaagatgtttaaaaaaactattctattt
tcccaatacaaatagacacaatttaaatgtttaaaagtcaattagatagcataggtcatc
aaaaatatatattattgtagaaatatctatatagacctacgagaaggtatgatttatatt
catttccataataagagttaatgctgtttgcaatgagatatagatgatgggatagagcaa
atctgtgcttgttagttttgtcaacttgacacaaactagagtcagcggagaagaaagaac
ttcagctgaagaactgcccctgtaagattagtctttggggtattttctagattaataatc
atgtggcaggtacccacacaatgatattttagtaaatacttcaataaaatatcaggttga
taagaaaagcaagctgaacaagctctagaaagcatctcaatagccagcactctccaggat
ttctggttcaagtttctgcctcgtgattcctgattcagtccggtccttggcctccatcat
gacaaactcaatgggatgatagtgttaaaggaaataaaccctttcgtacatggtaagggt
acagttgtaagaaaggaatgactcgcagatacaccttggagggagaacctgagtcttcag
cttccacgcaaatgggagggggacatgcaggcattgtgaggggtgaatctgtgctccttt
aagctaagagataccttgggtcaaggaacaatttcaggaggacaactcagttcatttcag
agctattgagatcaccattaaactttgaaggggtgttaagtagaggtttatgaacttaac
agaagatgtcacagttgacgatgtctgtttcggcagcgtcaacatgtgtttaggatttaa
actcatgaaacagattcctgtggaaacaatgcagagcatctgggcctgagtccaaagtca
acgtagcatttccatgttgaggagagcaataggaagagacagaggcagacataagtggcc
tcaaaggatgcccaaatgttcaagaatattcttgaagatgacaggtgagaaaactgtttc
cacagaaggcttgatttataacctttggagtaacacaggcacctctaatggtcaggagaa
ttaagtagagtcccaacttcactgggctgaggcagagaggaaagaggaaaacaatgagtg
ttaacccacagaaaaccccatgttctcctaagaaagcgaacatggaaccaaaatgcagag
aaatgtagattatgcctggtcagtcaaagaaaggttgttcttaatgcgagaccgattaga
acttgttgctagtcatggcctcacatgcagacagatattaatgatgaaaataataatttt
ggtagtcaaagtgattagaagttgggtaataatggaaaccttaattacactaatatcctt
atggcggaagaaaacgaatttgatagaatctgacacatagacatagcagtttagatccta
agcttttattttcctccagaggttgctcaaatcaaaatctttccattttatcattttgtc
cttcattattttacagtacaaaatattaccatcaattctcagcttttaatatttggagat
ttgtttttaaaaatagattcgctgggcagtggtggcacatgcctttaatcccagcacttg
gaaggcagaggcaaaggcagaggcaggtggatttctgagtttgaggctaccctgatctac
aaagtgagttccaggacagccagggctatacagagaaaccctgtcttgaaaaaaaaaaag
agagaaacaaagaaagaaagaaagaaagaaagaaagaaagaaagaaagaaagaaagaaag
aaagaaagaaagaaagaaaggaaggaaggaaggaaggaaggaaggaaggaagaaaggaag
aaagaaagaaagaaaacaacaaaaatttaaaaatagattcaggcctggacttaccatgaa
gccatgcaagctcttcatttctgacttccctgtctatttcccaagtgctgagattacatc
catgcaccaccattcttagaaaagttatcttttaacaagaaggtattttctgcctctctg
tagaattattaaatttgcatcatgataagaagttagtttttgtcctttaaaataaattgt
attattttgtggctaggaacatcaaattgaattaaaaaaaacagtacatacatgtataac
aatgtatactgtaactatgaattacattagttaaaactttgacactcaaagtcaaaaatc
aatggtccatatacaataaaaagaaaaaaaaaccctgaagaaatgtccattatatttagt
ctaattggagatgttactaggaatagacaaatgtgttttatccaaattcgaagttatttt
ttcaagtgaaatcctttgaaagtccaaaaacttcctctcttttcctgacccatagagatc
actgacccagtgcataccataaaatcagaacaatgttgaaacactgttattattagcatt
aggccacagaaaatcctcttgaagggaccagcaccctctcaatctcaagtactagaaaca
caaaatatttgtccctgaaagcagaaatgggctagagaactgtgtgtgtgtgtgtgtgtg
tgtgtgtgtggctgtgtgtgtgtgtgtggtggtggtggtggggtgttggcgagccagaaa
agactaatttaaaacttttcctaaattacagctcagcaaaaagctgacatttttttcact
gtttgcaatttagaagaaagcaatcactcatgtaatatttaaaacatttccaaattatat
ttattatgattttacaatgatctacttaaaaatacaagggcacagaggctgttatcctaa
tcgcttgtctctaagcaagcttggtgccatcttatgcctgaactgacttgtgtggtacat
acagtagaattcaagagttcctgaaatggagcaatggccatgggtccataaacctgaggt
ggggaacacagtgagcgtcagccttgacaatgatgtctgctctgtcatttcagtctaaat
ggctcactgtcacagtggacagacgcactttcatttacccttcagagcagatttctggcc
attcaacatgccttgtctttcctgtctctgtgggtgacttcatctccagctggtttctta
gttgtgtgtcaagatgttgtgtgtcagttgcccattgccgtgttgttacatcatcattag
ttcattagcatagtttcttcgacaactatttcaactgctactgctacaaacttggccatg
tctgttagaccccctatcttattacttactaaattctttcctataaaatgacttgttgta
tgtgacatgctccttaaaagaaattatcattcatatactctcataaaggaaagccaacat
caattgctgtgaataaaaagtaataattaaatataaacaattttgatattatgtccactt
atatagtggattttgcagaattatctaaacttgagagtgaataatcatagtagtacatat
aatgatcagattaattgtgtttgcttttgtgaatgtacccttacaatttactcacacaca
cgcacacacacacacacacacacacacacacacacacacacacacacatgcattgatacc
attctcaaccttgtaattcagaaattgacagaatggtgagaagatgctcataaagatgct
gataaataaagaaccagtcttctctaggaatgtgtcccctagaaagttattctatcccaa
attccaaatggtcatccctaaacacatgtaaaagtaacttcaagtggggtcaggaagtgt
gtgtgtgtgtctgcagaataattatagaggtcatgaaattgagatgaggtggaggcccat
gggaggaggagcttggaggtggtaaaaagaatcaaaatgatgtaaatgtagtattcattt
atgaaattataaaaaaaaattaaccaggcaatcttaccaaatttcatgatatagttgagc
agaaggatcatgctgtgagtctagtatttaatggtatcactactgtagtgctacagattc
catctagcaatttaaaagtgaaattgacatccttaaatttggaaatgtcgtcaatcatct
cctttgcttaagttactgaaaaatccaaaaacatataattgatgagtttttgttatttta
tttaattgaatttgttctttgacaatttcatacatatacaatggattctaacttctcatc
ctccaccattttttaaaatcttccatccttccaaacccttttcctcccctaccagtttct
ttcagattcatgacttttggttttagtatcaggctttagtgttgtaaataacctgcatcc
aggaatgattggcccagttctgtataatgaaagcatttgagagatggaggcaggaagatc
aggagttcccctactcttccaactccaggatttccttctctctctctctagaaaacaaac
aggcaaataaaaataaaaaacacaataatgaaacaaaataaacaatacaaagcaaagtaa
cacactcacactcacactcaccccacccctcccaccccatagaaacacaaaatcggaaac
cacgatacaaacaaaaaaccagtaaggtaaaaaaatacctaaacaaagcagtctgagaaa
gaaaaaaaaatctccaaaaccacccttgaatttgttttgtgttatagcctaaattcttaa
aaggcagtttcttttagaagttcacagctagtatatgctgtgtagtccaaaagtgagaga
tccgagctataaattaattatgtcaatactaaaaaaataatgaaaagtaatatttcacat
tctgacaagaaagcctggaactatgctttgatcttggtgagacttattttagtgtagaaa
ttcatatgtgcacatcttatttttaaagttccatactcattatgctgtgtatgattgtct
aagtcaacgttatgcgatttaaaaagtcaaaccaaggagaacaccaaagatccaagagtt
gtcacctatggatacaggatagatgcgaaggttttgattctcacttgagtttacaattct
cacattctttggcttgttttgttttttcctggagaaattatattgtcaagattggcttct
taaaaatgatataaccgatatacatttctaggtaactatgtaatccagattgcccttgaa
ctcatggccattttcctacctcgtactgagaagcactgactacagacaagtcccaccaca
cctgggcaaatctgagactaagaaaaaagcaagcccaaagaacattgttactcttgttca
tgtcaccttccaaattctgataatacaaatatttacatttctatccacactcactattcc
tgtctgacctgttagtgcccttttaacatatttctctcttctttagtgtccacaatagtg
gagatgtacagatacatacaatggactggtaggggttgttagtgtgagaacaaacgacgc
aactgcatccccaaattcctctttcttggtctcctctaaatgctaatgtcctatcacttt
tctctcccactcaacaagcaatagagaaggcaaatggaaagcaagagaaatgtaaaaaaa
cagtaaaaacactcctttatttgaaagcagcatgtaaaaatagagacctaagtcttccaa
tgtgacagactggtgttgataggacataaaaagaatgaaggcagatggcctaaagtgatg
accctttgtttgagataacaaggagcctgaaagggaggaagaatatagcccagagtggag
gtgaggggctgaagagcaaagagcaggaagcgtgacattacagataggggtcaaatgtcc
agaggaaacctgtgagataaggagaccccagtcaaaggatcttcaagtggagaaagctaa
atggacagctctcagcatgggcctaataggttcctgttctcacatacagagtgttggtgg
gaggttgtcactgtggctcagataatttgcaaacacacaaggaaattgtcttggcatagc
agaacaaagctgactcaatcaaacgagaacaatttccccctatagactggctgccttact
atgcagattttgagttttgtgtgtgtatggcttttttttttaaatgtcacttaaaatgag
tgtaatgaattctaaaataatttatctgatcatttttataacactgagaacctaagatat
acaaataaaaattattgaatccacttagaaatgttctctagagatattagatactttgaa
tattttcatagctgtctttcttttaatcatattcatttagtgcgtagatcacttttagaa
agaaaaataacaataggaaaggttggttttgttttaaaattaaatagagttcattctaaa
taaacaggaaatcagattcattactttggctttacagcaacatctatccacattctgact
gacatttttaacatgcttcaaattcatttttaagtaccttgttgaataatctccacatgg
atattacttgatttcctattctaatcctttcatggaatatgtctctattcttttgtcttt
ggtagtagaatcagaagccattaatcacaacagccaataaaaattgacaaagaactttaa
gtgaattggtcaatttctgataaggttatagataaactgtacatcataaatcaaagcaag
gaagaggcctttgttacagtttcaccccttcgtaataagagtttctttgaacttatgctg
ctgagtgggaagaacaggagagagtgctgactatctttaaaacacatcaaagcactagag
gctagaaggatgtttataccaggttgaatgggagctgggccgcatctttcagtgtagaca
tccatttatctctgaataacagaaaggttctctggtcaccactaggactcagaaccagaa
gatctacacagggtccaagttttctttgttttggtatttttcaaccttgattatgaagtc
atctttttctcaaaatcattttgtattatggagaaaaaaatgttatgaataccaggtcca
gaaaaatcctgaaaaagaaagaaagaaagaaagaaagaaagaaagaaagaaagaaagaaa
gaaagaaagaaaggagggagggagggagggagggagggaaaataataccaaccctcatag
tagccactattatttgtgatctccttcctcctttctattatatcaaaattacacgtgtca
cataagttggatttctatttttgatagaatcattgatatctagtagtatatttagtgtct
acattataagcaattattgaaatcatcaatgctatttattcactatacttttctccattt
tctgcccctccacaactgtgttggctgttgcattgctcagggctgaagtttttgcatacc
tttaaaaactagatgtgtaagtcgacatagcatatctaattaaaaactctgttatgattt
caggggactaaatctaacttttcatagtgattatcctctacaactctgctcagtttagtt
gactactgttttacttaagcttcaacaatagctttctttaggtatttattaactttatta
catttcagtaccacaggcatgtgacatttttacatcagtcgagatcactgagagagcatg
gacttaccagttttagactggtaatatgtatgagcaaaatcccaagataattctttcatt
gggaaagattccaaaaactcttttgcagtggtgtggtcatgatgctgttactgcatctta
ctgtgatagttgttttcttgtttgagtcaagtgccaaggaatgcagtaggggagaaaatt
ggagggtcacctcgattattttccaaatgtccaccatgctatgctctctctccagcaaac
tggttagtaggaacttgtggggttttgtttatttgtttttgttttgttttgtttctctat
atcacttctctctggagttcggactggaaaagccataactcaaatgaaaaccttgtcttc
agaaataagtaaaacagcatttttgccatataagtatcatcatgggtcctaatgctttga
aggtatcatggcacttgattcttgacagagttctaagtcctcttatctcagattatggtt
gaaagatttatcaagattacataatccacagaagtcacagacaatgcatggggagagcag
ggtttaaccaaaaccagttggaaactttcaaagccaagactcatttgttcagtagtcttc
cgcaattacctaactcaggaggaggttgtctgccacctttctctagagtcacagtgcctg
ggaagacaaagtttctactttgattaaaacaattgagggaatctggaagtctgtgctatt
tttatcttattaaatactttggactaatcatttttaatattattgaatcaaaataaataa
aagaattttaagttgaacatgcctaatgtgatcagaagcaaaaagtgctgcaaaatctga
agtctcagatattaataccagaaattgagaacttgatacttgatttcaagtaacagcatt
ctgccaaagcataggcacaccaaaaatagtatataaaataacctttgggcaatggatatg
agaaatattgaagcataaagtataagtgtatatacattatataactatacatgcacacaa
aatctgtataaatatatgtatatatgtaatcatatatagatgcacacaaataatatatat
gcatgcataacattgtgtgtgtatatatatacatacattatatatatatgtagagagaga
gagagagggagggagggaaaatttagtgtttaaattaacacaaataacaaatgaaatgtg
taaggtataaggaactccatcagtagcaatgggatcaaagctttctgaggacattactga
aatggtgatgaaattgattgtgaaattgttggaacgcatatgggtactataacatgaaaa
gattaatcatctataaatctatccaatatccacatagaaataattcacattttattatag
tggttgcatcttctagtcattaaaatatgaagtcatagagctgttcttggttttctaatc
tctgataaagcagcaggcacaaattacgttctgatgtttacatactcaagagtatgaata
attatatagattattaagatgtgttgctcatattaaatagcgttgtctaccaagttagtt
tacagaatagtttccttaataaacattttttaacaacatacatggttaatggagaaaata
gtaaattgaagccagacaagcaaacatatataatacagattagtgtagtgtcagatggct
tacttttcataatcagtttattgtagtaaaaactaataaagaacataacttaaaataata
acctaactatacggaacttacttgatcctcatgaacaatgttctagtcataagccaatga
atactttagaatgatgtaattatatttggcatgtagtttggtgatcatacaattaccagg
aagacttaaaagtaaattttcctttacctttcttgagctatccttattaaaaggattttt
tataaaatgtaattctcagactgatgctaagtaggacactagctatgaacaggactggaa
gctacatttgaagcttaacctggtagaaagtctaaacgacttttataatctacatggact
tctagaattgaagagtagtcattgccctgtgtcattaagacaaaatgtctgatcatttga
acatctctctgtgattattaaatcatctgggagtgtgaaatgcagaaactggggctttat
tttaggtgatctgtggaaatgtttgatagaaactacccaaccaagctcatgaacaatcta
agccatgtgtggtttcacccactagagggcagtgggacatacataccacccagtactgcc
ttcatttctaaagttgggttaaaagttcttgtaagatcaccttttgttgccaaagggggt
aagcatagttccttgaaaagagaaacaacaaagtcatagtaggttagcatggggaaactc
aacatgtgaggttaatgaaataagcaatacacggcactagcggataaaatcagatgccaa
atcctaaattgtaatgttggctcttgttcctagatcacagagctataaagctggggaaaa
cttttgatactcacctctagggcaaccatctcagcttacagatgagaaagcagaccatga
gaagttaaccagcttttccaaaaccagagttttacagtttgctaagacaaggctgaaaca
attgtcaattgggttccaaccaaaagaaaaaagaaggatttaaaactatgctaagctttt
ctttgtattatcccattggtaaaacgtggtttatgccaacaatggtcacatgccatggca
taattccagtagctgtttttgagcggtgtaaagctacaaatgaatgtttagcgtttcttt
cttttcttttcttctcttttgtttctttctttccttcctttatttcattatttatattca
tctgcacctacattcagaacacagcttggatgtttccagatcaagcccaaaagtgtccac
ttgtaaacattaaccaatgactaagtattgggtaaccataacatggcactcatttacatt
ccttttagcatgatgcttgtgtgactgtgactcttggtggtccttggttctgtgtagctt
gggcagtaaccacttctcctgagttccacatggtttttgcaagcaagatgggatcaataa
cattgtttcagacacacatatgtaaaaggtgttgaaaattggactacgagatgttcattc
atttgagaaagtgaccagattcccacatctaaagagtcctaactgcttatataacaacct
cttcccaaatgaaaaaaataattctgtgttgaaagcacagagagtcatattttaatgtct
tcttcctctcttttgttttgtgtatttgttttttatttttgttttcttaccaaggcaatt
tttttatgaatgtgtaaattacataaaatgtatgagcatagtcacttgggtgttagtaga
tattttacaaacattttataaggatctagattttttttagtaaggctccaaaatgaaaac
tgtagtggagaaaagtatttccagaatgaatgatcctagcagcagatcaactcttcaaat
atgtacctaaaaacctaaaggtctatctggtctacctgagatcctatccttacaaaggat
tatgtctgaccaagatgtaaattcagctcccagaaacatctttaagttattttttcaagt
taaaaacaaacaacaaatacacttaccttgtctaccattcgaacatttgactgaagtcac
acagccgtaatctgaccaagaagcagttatacaatgtgttttccctcaagttcaccttta
attatcaacaagaggaatgtaaaaatctaatcactatgcttgattggagaataaagaaaa
cagccaaataaggatttaaactaatgaaaacctttacaaaaaaacctgatcagttgagtt
aataatttttaatttataattttaacagcttataaaattttagcatttaaagtataattt
agatactttctcaagagtaagattgtataccattatataatgagtatatgtttctcttag
taaaagtacaataaccttgagtccagacagtatgattcactgtgtgttgctttccaaatt
cacatacatatgcagatatttcaggaaagaaattattcaggctgattctacaagtttcat
ctaagagtttctttcctctgaccctcttataataaaggaatgtgtcttgcaatcactacc
agcaatgttagtggcacactcgtgtttatatttcaaatatgcttttcattttctgaaaca
gaggcaaattcctggtgatatcttaatgtttaaaagtagttaatgccaaaaggcttggac
ctgttctaaaactgaatatttcccagatgttcagtagggttaaaggtagaatagcgaaca
aaacccaatttcctaaccatgttaaacttacttagatgaattttaagtaaggattaatta
gacagtaggacctatgagtagctgaagccacagagataaaaggaagagtctgtctcagtt
gtaacacaagaccgctgctgagaatgacaagcatcacctgtctcctaataccttgtttat
gtcattcctctaactagcttgattttgaaaatgcaacccttttagaaattttgaaaggtt
atttactgacaaatttagagattgggaacaactaccagatgaagggtgaaatagtaaaac
tacatttaaaataagtaagtcatagatgagttcagacatataaaaggccagcttaggaaa
cacaagaggaaaccactatcaatgtggcttattatagacaagcactgagaaccctatgtc
tcagtgggaagccaagctggctactgtcggaaaagaaactgtgccaactcatagatttag
aagctctgaagatgaattagagctagactcttcttaaggcttgggaactttcacctggca
tgccactaaaaccaggtgttttgtattggtgactggtaaattttactgaaccatttaagt
ctaattcataaattttaaataaaatgtttctggcattagaagaatattcatttggtgata
tttttatttagattataatgtgactatgggttctggttgaggttaaaaaaaaagaatagt
gcaaacttaaaaggctagcatcaaacatatcaaccaaatttgaaataaatctactttgac
agatataataaaaaatagactgtacaaagctaagaggagtcaataacttgcatcatttcg
ctaatagaagaccaaagtctacatccataaatcttcaaatatgtcaaccagttattttag
ataggaatctatttgaataattttccttatgggcaccctattcttcgatttaaaaacatt
ttatgtctacagataaggttgtcactaagggttatgttttcacatataggagtatggtaa
ggtctaaggaaaatatataaaaatctttctgggaaagttatcttgttagaaaatgactga
ttttatattttctcctatgccaacagattttgctaacgtgaattttgatatattttccag
tgtgggtggcttatgtagtagtcagctagcagagagaaatggaaaggaaaaactatcaga
ctccacaagcaggacactttccattctctatggaggtcacaccttttcaggatagttgaa
gatgaaagcaaatcaattattatcgcatactcaatccttgaagtctgcattagacaacgt
ctaaggagatgtctctcaagctctctttctgcaaatcaagtttgtgtagctggacaagac
aggtggcagaagcctgggcaattagatcacaaaaattaggaccacaaatgtaagcattag
tggccatctctgtggactggcaagttggagaaacaaccaagacaggagacagagataatg
aagaagaggggtgttaaaaggctgtgttcttcctggagccttttaagtctacctaaagga
aagatgttgacatccacttcagagttaatagtgttgaatgactgtgaaggcaaagaagga
ggaggaggctgtttattcactggaggaagaaagataggatccgccactatgtcagagagc
tgttaggcactcaagaagaaaacactcatcggggttttagggtcaacaaacaactgttta
tattgggatatttgcagcagacttccttaccttcacatccctggccaagcttctcagacg
aagaacatccagcgctagggttgggacactggtcttttgtgcttaggtgacctcttttag
aattctctttttataaaggttcccaagactctgcactagaaacggggagggagggaagga
gggagggagagagaaagagagagagagagagagagagagagagagagagagagagagtca
gtccttcgtgcttatgagtgaaacaagtgaatttagtaagaaaacccggagtacattctc
atttagattcgcagttcttttctatcttttattttcctggagtatgaagtggacagtggc
tcttttgtttcccacaagggtcttaagcactaaacatcaaagaatgccaatgaggttttc
ttagggttacactgtgccaagtgtctttcagggtactagtgtgtaaaatacacatatata
aaatcaggtgaggatttcttccgtagactcgacgttgctgagcatagaagacaatcgtag
ctctcccggctttagcctcgttgagcaccatgccggttgagtaccatgcttagggttgca
gagtggcaggcaattagagaaggaaacgctggcttccgtgttttcacatagtgtcacctc
ggaacttcagaggtgaactctggaggacggaaaccaggggtttgtacttcttccttctat
ctaaaggaaaatgagtttgataaacatatatttcccgtgagcacttttcagattaatgaa
gttctcccaaggccgtgtttggacatcttccatgaccctgcactgctaggacagcatgaa
gtaagggtgacagatgaggccaatatgaagacgtaagtgtgctgttctttcagcaaacca
cgagcaggttgcctctcttctacctccatgctatcctctttcttcttcatggctctctcc
ttgactgtgtggccacaggtcagagatgtgaaacagcttgaaaccgacatactacaaatt
tcccacaatgccatatggcctagcttatgcctaacagaaagacatttagctgccattagt
tgtattctaatcatagcaaaaattgttcaattgatcgttctttctgtttctattatctgc
catggttttttcccttttgtttgttttttttcgtttttcttcttttcttttctttttttt
ctttcttttttttccccccttaacttttagagggaagctctatttttaattgattgtttt
ggttagtttttttttttttaacatttgaatttaaagttgtttcctggttgttcttttgtg
taggacagatgtgcatgtatctacctgtctatccatccattgaataacagcaatatgtga
aaatcatgccatgcctttgtgctaagtttaagtttattttcataaaatttgaaaactaca
cacatatctccttctaacaattagataaggaccctaacttttcatctgtcaaaatatcat
ttgtaagctccttatgtgaaaataaaattactttgattcttatcccagaacaacccttac
tgggatacttcagtgtttgtattaaaataagtaggttccaatcagttcctattctcatct
agaattatcaagagaagtggaaacaactgaaaaaagaaactgagcatttatcaggctgtt
ggtgcctgctagttcttatttcattattattattttcaagattataatacaattacaact
ttctcccttccctttccttcttccaaaccctcctacttacctctcctcactcttctccaa
attcacgacctctaaaaccactgttattgtgtgtgtgtgtatttgtaagcacacacacac
acacacacacacacacatatacatatatatatatatgtacatatatatatatattcctaa
atataatctgtccagtctgtgtaatattaacttacctgtatatatattttcaggggtatt
cgtttgccactgggcaaccaattattcttgtagatatttccaaaatcctataacctaaca
taaatagccagaactggaaatttcacaagatttttcaaacatctttttcttcctagctag
tgatggaactactaattataactaattattgataatacttatcataagaggtcgatgcct
ctcaccaaatgtgtaattgcccaacagtacttcaaccagtcaagattgatcaaatcgacc
catattcttcactgtaatgtgctacatacattatgtaataaagagtgttactgaagagtt
ttttcaagatataatattatagttatttagtgtatgcttgtgtgcacatatatgcttatt
gagcccaggaccttgcacatgataagtgagtactcgacagtggagctagagcccaagcct
gtgctgggggttattaaacacacagctgagttagatatacccaaatgaaatttaagacaa
ttttagcttgtatatttttctaactctttttaagttttaacattcttgaataaaatacaa
atgaagcaaaatcaagtgtgtgtgtgtatatatatatatatatatatatatatatatata
tatatatatatgtgatgaacaaacaattggagtaagtccaatgatttgattattttgttc
agggtttcttttgttctgattacttttaggatttgatttcttgttaatctctttcgtcct
atggttccttatcatagtgatactttatatgtatgggtactggaactgaaatataattat
aagctagatgttctaaatattcaatgttgctttcaagtcatttcacttataatgttgctc
aaacatcctccaactaactctccccccccctctcttgtgtgtatgttgtgtatgtatata
atatttctttaaactatagtgctgtggatcatagtattgtaagcacagctttggtacaaa
tacgttcattctctttattaacttctttgcatattgaattccttcctaaacactcctgct
gattatttgtacccaatgtaccataaacctgccccccttatccattagttttcatttgaa
atcttgcatttttctcaaagggcagctttgtttctcaagaacatacggctttaaacctat
gtcagcattggttagtatagcattggttttctgataaaatactatactaagacaatttac
tctcttgtccaggagctcataatgtgtcaggaagaattcactctttctaagaatgtcttt
acagattgttaacccaagacttaatggcaacaacaaaagtgtgttcagttgggactttta
acacttttacctaacaccctaacactctatatcccatatacaattactgaactgagccat
aaatttgtattgtggtacctagtcttcttgaggaaggagcagtcctccttcatcctgtgg
gggtaaagaaacaaggtttattcctagaacttttcccagcccagagctactctcttgctg
tctagactagaatgtctgactcattctactttaccttttgtctttatgtgatttcaaact
attgcaccaagcaagcactttacattaacttatgaaagtacccactccagcctacaatgc
aaagtaatgcctgtactttagtagtgataagaaatgagtgcatggtttgtccacagcctt
gttttctttgtcatgtgggttgtacaaatacaaagcgtttccatggactttgggaatatc
acttctatacttggcttaactcactcctgctagttaactctagagagatgtgaacttcct
aagtatggagacataatgtctcatggccaacaccatgaattaccaaactgagtagttaat
tataaatgacaagagaatatagtttgtcaagttacagttataactgaaaactctgtaaat
acattacacagtcaaatcaaaattcacatttctaagtagccatagaaagaatttagggct
aatttatattgttgtgagaatttgtcaaactcataacacatgtaagtgtttgagccatga
gtttgaacccctaaaacttgttccatgttaagtattttactacttagacccatccgtgtt
tatctaacatatgaactcttcaacacaacaaataagactttctcgtggggaaaaaaaaat
cagtatgtgctccaatgactcatttttcttctaattaaggcaagaaaagaaaaaaaatac
tacattgtaattaggtacattagaaaattttactttaaaagtaataaaatggtagacatt
ttactaggctatcttaaagataaatatctgcattaacataatgataatttattggactat
tccatgtagtaattcatctaaccctctgtgttaactttaaatttttttctccatttataa
ataaaaagcaatggtcagagtcaaatagactgaactgtttctgtgtaatgaacaagatga
attagtctataaaacataaagctgatataaagtcttttcctggctgccaacagtttataa
atgtttacaggagcctcaggaagaatatagactcaggatttacttctggtcctaagtgac
cttactacaggtgcttggataagctcttcaatctctctggatccccgggtgtcatctcta
gtacaagagaagggatatgaagcagacattctctacatttctttaagctcttctctgatt
ttacaatgggctaaaacatagccttccttgagagtgaaataccttcagttcttcccactt
aaaaaacaaaacaaaacaaaataaaaatagtgtttttattttgtgatattttattcattc
tgaggccgttatggtcatgccttaaattagagttatcacaggctttggttccatacagat
ttctgaaaaatgatttatagcttagttttatgacataaaaaatgcataagaattaatgat
tgccaaagcccctttaccccagtagatctaacttaagcagctttttggcttctactaatg
caaaacacagctataatatcatgaattacttactgatttctctggaagaaataatgctac
gatggttgtgcttagggaaacacttcctgcacaaaatcgcagactttttcttccttccat
gtttgacaaagacctgagttatatatgaattcactcagggttttctccacaatgtgaagt
aagtgggcaatgttttccctagaaaagatttatttcaatatcagaaaaaatttttataca
atgtgaaatacaactctgttcatggctttgattgccaacacttggatgggtccttctgga
agtatctgcagctctaaacacctgtgctttgtactgtccctaccacagcacaccccatgt
gatctcatttcaaactgggacagctgttaatcatacacaagcacttgctttaccctagtt
tgtcattaaatcctttcctggtttgtgagataagtttatattagaatttacttggatggt
tttaaagagctcactgtgaatcctggacctggaaacacaccatatctgtctttctaggaa
tatatgctaatggaaggtaatgtttcaaaatataacacttgtgaaattcataagtcatga
ctcctgacatgttcaaataagaataggtttagtcaaagaatacacatggagggacccatg
gctccagccgcatatgtagcagaggatagccttgtcaagcatcaatgggagtagaggccc
ttggtcctgtgaaggctcaatgccccagtgtaggggcataccagggcagggaggtgggag
taggtaggtgggtggaggaacaccttcatagatgcaggggtaggagggatgggataaggg
tttgggggggcaaaccaggaaaggggataacatttgagatgcaaataaagaaaatatcca
ataaaaaaaaagaataggttagggctgtttgtttttgttgtttttaatcttcactgggaa
gagacttaataaagcattacctagatcatgctctcttatagacaactctatagaagattg
tcttaattgctaattaatgtagaaagagccactctattgtgctaccagtcctggaacagg
aggttcctgaatagtagaagagataagagagcaagaagagagaaagaaaggatacaacta
tgcaatttatttgctcttgactgtgggtgtgatgtgactaattgaattcttgccctgacc
tccctgaaaccacagcctatgacctggaatgataagccaaataaaaccttttccccaaag
ttgctttctatcagagaatctgtcatggcaacagaaaggaaagtaggataaccgatgaga
caaaacagctagaaaaatgtctagctgagactgtggaaagacacattagatcactaactc
caagtatttgttgactaccctggggcatagggccacaacacaatcaggggccttctcttc
cattgatgagagataaggccatcctctgctacatttgcagctagagccatgggtccctcc
atgtgtatgctttagtgtctgtgtttggtgactgtatatggaatggagtcaagtttgatt
tgtaagaaatatcttaaacagaattcagcaagtcagcaaaattttaaagaattatatttg
gatttcgtggtaatatttctgacattattaaatactagatcagtgccagtgggttgacta
tttaaagttatacttgtatgtgtgtgtgtgtgtgtatgtgtgtgtgtatgtgtgtgcgtg
tatgtgtgtttgatgctgtgtatgaaacacaagactttgaacatgctagataaattctct
gtcactgagctgtatccaccagaccaaatgctcaaactttttcattaaattaccagttaa
ttaaatacagtcttaaatgtgtaattcttaggattggcctccgttctgatccataagatc
aaactgatgtctcagttcttttctatgtcttgggttactaagtgagaatgtaaaagacca
tttggtctttaagaagataggaaatatacatctcctcatggaacattggtaatgactttt
ctcattggacctcatttctttttgtaattctcaatgtcaagtgtcttggaagacactgca
gcttataaaaaaaaaatagctggcctgcattatgcagaacaggaatcccatgtctataac
tataccagatacctcagacttagactattcattggctcactatgctgtccttctttgaaa
aaaaaaatcattttagaaaaagcatattctttcaaccctgggttgaaaggctggggataa
aatgaatcccaattgtactgaaccagtgtcacaaccatgagcataacattaagggcaaca
tacagatctttactccttagattatcaatacaaatcatttgaagatgtccataaaagttg
ttgaagtctcctaaatttcctttaacatttctacagtcatatttgtaagaaagcaaatct
gataataaaatctttaataaaatatttatatttttatgttatatgtatgcacatttcgtc
tgcatgtatgttatgtgcatcatgtacatgcctggagccaatgaagggcagaagaaggaa
tttggttcccgcagtcctctgcaagagcagggcatgctctttaccgctgaaccattctct
aaaccctctgatgatattactccaagtctttaacgacacggccaatgaaacaatacatgt
atagtgcttaggtcccaaattcatattttgtcagttctgtagctatcaagaaccccactc
ctgtcattcagaagaaaaccctcttctagtcacaactctcaaaagctttttccagggaaa
ttaaaggctgccattatttgtatctcttcctgggttggttctacccctctccacatggtt
ttgcctctgtttttgtgccatcaaagctgtccctgcctctgagctgtaatgtacagagca
gtgggtggtccttgcactggcggaaaattcacatgctggaaaatcttatgccagggtccc
agcctagatctatggagtagaagaacctaccaatctgtgtttaaacatgctgtccaggtt
gctaaggcggtttgagtttggagaccacaatggtaaattagttaacctgccaccatagtg
atccagctgacaggacacagatttactagcctttccctaaaatgccaacaccctgtgagc
actaaagcagtttgtcccaataaacaaataaaaatctaagagtccggagtgcaactgact
ttcctgtattgtttagttatccagcatcaggggtgcaaaccctggttcttctgcttttgc
atagctattgcttaattcacttccaaatttcatgacctcaagtgtgaccttgcagttcct
ttgaaaaacatgtggtaagtagaaacaggaattaagggaaggagaagctaactaaaaaaa
acaaaaaacaaaaaaacaacaaaaaaaaccaactccccaaaatttaatatcacatatatt
attttgagctacactcaacatagtgattacttacacattatttcaaaagaaattaattgt
tgaattagcctaatacactatctcagacaggtcaaaaacatgttctcattgctactgtat
gcaaaataaattttagagtgcttgtaatccaatatgacagatgtgactccaaaataaatg
atattttattttgattaaaacccagacaggttcaaactggtagtaaactaacagacagta
acatgcccagctccctttcatagggcaataatctttttgatcttttttttatatcaaata
tttatggaatattttggtgacacagaacatccaagattttggtgagagtttttaactcta
caggctctgaatgatgttttttttttaattattatcatataatcatcaaagggaaaataa
cagcactagagactgctccagacaataggccagctgttcagacagtcatggtaatggaga
gaaggattatgggaactggggtcaactctgtgacaaaggtaactgaggttttttttaaag
gaagacagatagggtctgtattagtaccttttctgttgctatgacaaaatacctaaaact
gtgtaccatgtaaggaataaaggtttatttgactcatcattccagggggcagagagttca
atatcaaggtacagacatctgtcaaagcctccttgaggcatcattggtgaagaagaacag
attagctcaggtctctctgtgtatgtagccatgaatgccaccacagaaacctaccttaat
cgtgggtctctatttagccataaatgtcatcatataaatctacctcactttcatgactct
atcgaaacctttggtatattactaatagcagttttatttaataaagcttaacactgtaga
aagagtaaaggctttgtatccaaatatcaaatcaactatattcaagacagtatatgccca
ctaatttatataattttgccaaagctttctccagcttgcaaataacacaaagcttaactc
tgatatattttgttaaattaattgggaatttgagtcatatataagagtacaaagcccacg
aggggcctttataacagctttatttgtgttacctattattttcaaataaatttaagggag
ttggagatacagcttaatggcaacatacaaatattttgttgtcttccactgatcaaaaat
gaacattgcttaaattaaagatcctacatgaaaaataaccgtttaacaccatgttcaaaa
ttcctctacttataattatattaactaatagttgagcatatattcaaaatttattaaaaa
gaccctctagatttacaataacttacttataactgatatcaaatataccttaaaattcat
tttttctttgaattcattttgaagttatttttaatttcatgtttcttttagtgagatatg
aacttatttattcataatttcacaaataggactcctagcaaaaacaaaaattgtagattt
tagaaatgcccccattttgccatgcacagtcaattgattctcttggcattcttgactatc
taccaagtgtatattatgaacaacatgtatctattacggttctttaatgaatatgaatta
tacaggagataaatcccagtgtgattcttaggggaccaaatgcatagccatgacctgctg
catacttctctgtgtgcctacttaagctctgatgtacacaactgaaaagtgagggtgacc
aaggtgttcttccatgttagcatagagtagatcagtttgaggctctacaattacaattac
aatgggaaagagggagagatttaactttaaaagatttaaattgtaatgccattaaactaa
acatgacatatttcaaaatattgattaaaactagcaaagtatctaagtattttaaatgtc
cttgggcttggtaatagatatctttaccactgagccatttgtccgagtctccaaagcttt
tactagaaataattgtagcatcatataggttgcaaaaatggagagaggtcccatataccc
ttcactcactcttaagcaggagactctttcaaatggcattgcattttatgtagacacata
caaatataatagcagctgatctaacaaacctcaaaaaattctggagttcctttccaagaa
tgatccatatatatctatatctatctatatctacatctacatctatcaatcaatcaatct
atctatctatctatctatctatctatctatctatctatctatctatctatctatctatct
atctatctatccatccatccatccattgcattcaattcaatcccaatccaaatccatcca
tcatccatccatccatccatccatctatctatctatctatctatctatctatctatctat
ctatctatctatctatctatctatctatctgagacacctgcagacttggttcctcccaaa
gaggtgtccacatacacaggtgcttgcaataaatgcagccactgtctgggtcctatgaag
ctttgaaattatgaattggtgacctgtggtacaacccagacttactttcagaattcaaaa
gggcattaaatcacctaagtctttccttttgttctattttgaaagaatagcaaacttcct
ttgaaggcaaaggtaaacttattctgatataatcattaagcaatacacatacattcttga
gcatcatatgatggcccttaaatatgtacattttaatgtctcaattttaaaatgctttaa
agtaaatatttatatgcttgcccaaactagatataaagttaaaagggggggggtgtcagt
cctttaaacactgagttcccatttgaggtaaaacacagagttccaagtgtattttagcag
attctctgacacgttgtgtgccagagtctccaaagagccagccatggatttggtgatatt
cataccatgttgtttcctttattcagcttggtctcattttttttgttttttgttttgttt
tgttttttgagacagggtttctctgtgtagccctggctgtcctggaattcactctgtaga
ccaggctggcctcgaactcagaaattcacctgcctctgcctcccaagtgctagaattaaa
ggcatgcgccaccatgcccggctttgcactcccttctttagaggcacagaggcttaaatt
tttttttttttttttgttttttttttttgttttttttttttttgaggcttaaatttttta
catcacatcggaatgccacgtgctgtctagttagtatcttctccttgtcataagtttatt
aaagtttaccccccctctgaaactctgaaattttcccaagtggcaccccaatatcattgg
gagaatagcatgttgtcatttaataatgagttatattgctaaatggtttctttagaaacc
aattgtaggaaggagaaagagaaggaaaatgaaaataaccagatgtgaagagagaagcca
caggactgaacttgtcttgaccttgtatgtgagctatataaattatctttatcatttatt
ttctaatctataactgatgacaagaatggcaatacctccttgatgaacagttatagatat
tacagtcattcaccacaagagagcactttttaaattattcaaatgaatatgtgtatgagt
accctgagggcaacaaccagcatagggtaatgtaaaagtaaattttattcacctgatgta
attgttgtctgggaggcttattgccttcatctgctaggcctagaatgtttgcagcctctg
agatttgttgctgaataagctcacccttccttgttctttctaagctctacttggctggtt
caactcagatgttccggatcaaagtcctctctcccagatgacttattcaatttggctttt
ttgcgttgctctgcttggcatcaaactaactctagcaatcttttataatattctagctcc
ttctcattctcttgctcattctgtctttccctgtgtctagcttgttctctcttcaatcag
tctctataaaactctcccagtaaaactgcctcctctctctctgagctgctctaactccca
ctctactgcactggtctccacgagctctactgtatcctatactgcactctcttcctcctg
tactgcctgctctaccttaagtcacttccctttgctctctcttctcttgagagttgagca
tattctgtcccatcaaactgttctttgatccatcacttgttcatccactcaatttgacat
cactttcaaacatgggtggttccttctacaaactctctttaccttcatcgtttgggatta
aaggtaaatactaagggcttgtctgtattccagtattccaggcagagggattaaaggtgt
gtgctaagggctgagccacactctaactagaaataggttcaaatatcctgtaacaggtaa
taaatattaatgatgtaaacattgtcccaaagtgcaccttagaatctggccttgcaaatg
cagtgggatgtcacattaatgaagattgtgttgtatgaggctagacatttcctctacaca
tggatagaggttttcctgcacaagtctcctttaatgtcaacttacttgttctctcatttc
ttctagcttttagtagtctaacctggaaaagaaaaggagagaaaacattcaagttctgag
tataagccatttgttccgttgtggggaaaaaaatctgaggatacattttatatgctacat
ttaagatggtgtgtgttatgttaggtgatacacattatgtgggaacttacgatttccttc
caccacattatctggctaagccaatgaaagttttatctgatgtatggagaagtttcataa
ctttgggaagaagttccaagtttcagaactattaggagaaaacttgcctctaataataac
agaagctctgagatctaggcaaattataatcattgttttatggaccatcttcactgcaag
attctgtgaggaaatattatgttggccacttttcaaatgatgctgagatgtggggcagtc
tcttgacttctgtgggcacttcccaatagatgcagagccatgagtcaaatgcatataccc
catttccaatgttacactctcttcactgtcctgctcatccagcctgagcaagctctcttg
caagtaatgaagtcagttttattctgagatcttcttaggcaaaacaggtgggcttttgca
ttctggatcaaatgacttttcccacatatgcctataaacttttcaaagaatatcatcgtt
gcatacaccaaactctgccttttactggaggaagtggtcttctttgctaattactacttc
tgtccattttcccttccttctagaaaaagcgataatcccttaacctggagtattgtatct
gcttttgtaagatggtgtggatgctaagacaagtctctctgtacctcagaatgtcaacac
gttggccaaagaaatgaatttatcagttaaaatgcagccaagggatttagtttatctaga
tgtgctccaaaggaaaaatagtttaccattgtttttacagattgaggtaaatctgacaga
tctttgacatatgctacggatttaatttaataccacagtacagatgtaggctctgataag
tttttttttttttttaaatctaggctaagatgagtagagtagtttcaatatttatggggt
tgaaattgcagagattgcaaaggaagcattttaattaaaacagcattctcctgtatatgc
tcagattctgtacaaatggagggacaacctctcaaagcctcactcctggtttgctatact
ccctggggttttcaacacgttcaacagttttggctcagtttggctatcccattgtttgtc
ttttgccttgaggataatagaaaatgaactttatcatttgttttgatttttaccttctcc
cagctaaacatgatgaccctttacagctcatctttgtgattgtgtgttttaggtgtcctg
gagataacatcagtggaaatcggagttgttgccgtcaaagccatcaacagcaactattac
ttagccatgaacaagaaggggaaactctatggctcagtaagtagcctgattttgttttca
aagcacattgtattgttagtaccaaagatttggatggtttcctagagaagacactgaatg
gctttgctgtcatttgatcgctactaataggattcgcagcatctcaagggctggcaaaca
gcttgttcaactctataatctcccgaactgtttgccaatgagtctactaaacaggccatt
actaacatttgtgaatgttcagaactgcaagcccaatcaggctttcacggaagcatctgg
atgaaatagtgtagagactagagatgacaacttggagaagaatcacttaaaacaaaaaca
ttgggtggaatggaagatcatgcactatgagtatctgccatagctgaaaagtaaaaccac
agctcagatgctgtgtactttgttaaaatcataaataatgaaacatacctaggaatttca
catacctaggtaatagtgttaaattttaattatgcatgaacattatagacattatgtaaa
aacaaaatactgtcctcacaatagggtctacttctaccaaaaaaaaaaaactacatgtaa
taataaaggatactcttttagtaaggtcctcatgtgccttgggtagactgattagtgtta
agtactttgaatatgttaatatttgaatttgaatattagtgttaagtactcttcaatttc
aagttcagttcatttagaaaaagtctttttgactgaaacctcacataaaataataagtat
ttagaattaaaatcacagtcataattaaaacagtatcattcatggtatatgatttaaact
tttagaagaaatgtcttaattaaacatgtgggtagctactgtgtgccagatactggttat
cctgcctcccaaggatatataaggaagaagtttagaataacacatggtgatgtacaactc
tggtcacagcacttggaaggctgaggcaggaagatcacatattctgtactagtgtagata
catagaagaacttatttccagacaaagcaaaacaactccttcattcatgtgaatgcacac
atatacacacatacagagggagagattgagagagaggagcaatctttgacttcaagcatt
ttatactatataggggaaactgtcaacaaatacaaaatagttatagaacaactagcttgt
attgtaagaaaagactgttagtagtacagtagccttgtgatgacggcagaactctgcttc
aatctcttaattgccattttaagtataatacaagcaggacaattaatgactatggatatg
tcttgcagttttgatcccagcactatactaaaaatcactaaatgaatttaaatttttcta
aattccactatagaggaatatatggaatatagatacataaacttttaattatatttttgg
agaatatatagtaacatttgacacaggtatttaataagcacatcattttctagcgagata
ttttatattttcacatttttcatagatatcaaaaattaactttcaatatgtaaatttact
ttcttaattagtataagggtggtcagtagttcttaaacgtgagtaagcttcaaaatcagt
gcgaggctttgttaaacagcataatgatggaacacagtcccacactgtctgattcaagtt
taaggactaaggatttatacattcaatgaggtgcccactgctgtctgtgttattggtttt
gagttgagaaccatacgtcttgaaatgatctagctttgttttttattcatatcagctctg
ctgttaaatgacaagccagtcataccaggacaaatcctggtatgagggccacaggaattt
taattcaatttcttcattgcatattattcccccaagaagcctaaaaaggcagtaaaacat
ttttaaaaacagctctatttagggctttaaattcttaccacttttgaaaaaatagtgttt
ttgcttttgtttttattaagcatgtttagggccttgccagatggcccagcctgtaaatct
tcgttctcccaaatctaacaacctgggttcaatctccagaactcatatggtaggacaatg
atgactcccacagtggtcttcctgcttacacacactcatttatttgcccccaccatacac
actcatgcaggcacgcacacacacaaacacacagatgcatacatactaccaccagcacca
ccaccaccaccaccaacaacaacaacaaaataaacaaatctgcttataatttttatttca
aagtgtcataggcatggagagatgatggctcagtgtttaaaaacacttgctgctcttgca
gaggacccaaattcagttatcagtaaccacatgatggctcacaccataggttattcctgt
tccaagccataaaatactctattaacatccttaggtaccagacatgcaggtagtaatcag
aaaaatacacaggctgaacatccatacatgtaaaataaatcacttttaaagtaaacaaaa
caaaacaaacaaaaacaaaatatgtctgaatccagacagtggcctgcacattaattttca
gcgacctaaggctaaggtaagaggacaactttgaatctacaaagcaagaggtcttggtct
tttaaaaatatcaactaaacaaaaagtcccttcttgttccactatatcagagtcaggatg
taagagtgtattcgtatactctttgaagaggtacttaaatgtacacattagccaaagcta
acataatacagaatcatctaatataagttagcttaagaaaataaagtatacaatttaagt
tgtgagaaaagattaagccaattttaatcataaaacatgcttcttttacaatgtggtatc
aagagagtaataacccactctcaaatgaactatgacattaaaaaatgacattttcttatc
agttacccattcccttctatgctgacatacctcctgtgctttgtggttgcctcatgttga
gctatattctctataagtctcttcattcaacctgttcgtttgaacttgttccccaggtac
tctatcctattaccatattacctagatattacctagataggctcactgtctgaaatgact
attatctggtgtttctatcatcggtgtgtttgctgccaacctcctactaccaggttgtaa
ccctgaagaaggctgaattagccacctctctcactatgtacacaacatctgcacacaaca
tctagatccactcggtttccagagcacaacaatgcaaaaacttatctacctcccagtagc
tccattagaaaacatgttctctgcttctagcccatataagaactaaatatctaaagacta
tactgctaaaaatcaatactgcatactagtatgcatctacacgccaggagataacactga
tttttgtattattatttccaaaatgatttctattgattacagaagcctgcctggaagaat
ctctgagcaaacacacgagtgattggtgaaactttctctgtattattctccttgaatatt
ttcttctgttcatttatggggaatgtctatctttctttcattttcagagcaatactatcc
tatgttccaaggtttctgttgaatgatagacctgagcaagtcttgaggatgaattagtct
ggtcttcaagcatcatgattgaagaatcaaatcaatgcctcagatgagcacagaaaatcc
aaaacctttccttaatccaccctaattcaatttgggatcttgttttacctaattctttga
aaggatttttattctttaagaattactcacaatgcagtgtgatctttttcaccaactcct
ggccctgtcgccatcaagatacacttccacctccttactatctcaattcaatttggtgct
acctactttttaaataactcatgggttcaattttatgctgtttaaacattcctaggtgta
gactcacctactagtgtggtagacataccagcatccacacccttaatagtaaactcgctc
ccctctctggaagccatcagctgtccacagtatcttggttagggatgaagcccattaatg
acttcctagtccatgatacagttgactgccttgatctgatgtagttttgttatcacaggt
gtggtgcatccttgattgcagtagtcctgccatgtccagcagtcagttttctcttattcc
ctctgacctctgacctttacagtctttctcccaactcttacatgatactatgatactccc
agatccttatgaaggtgggagtaagatacagcagactaatgagtccatgacatttactct
ccactgacatgttgtcaactaccatccaatacaatacacaatgaaacgtctctggtgaga
tctaaatggtgtgctaatccaccagcagagagacagagatttacaggaaagtttgatgtt
ttgttcatttcacaaattaatagcaataggtacagtcttgggtcccatgcgctccccaat
tatgaatccttaaccagatttatagtatcaagtatatgtttcctcctgcgaaataggcct
taagtttaatcagaaagtggtggttatcctcataatatttgtaccactattgaatttgtg
ggcaactcttgacacatcagtcattatggtaatttacagagttcacagacaggtaagacc
ttccctcagtatcctgtatagcaccttccaatattatgaaagcaagcagtagagagaaat
gtccttcattagtacaacctagatttcctaatcattaggacttaggcttatgcttatctc
atgaacatctaggccttcctccagaaattatagctatggcacatttcagttacatcccaa
gtgtcaagacacctgaggtgagaaagctgaatcaggcacacttcattttttaaaatatta
ctctttaaattcattttagagaggggaaaagcatcaattatggaatctccaatatgaaat
tatttgaaataatccaaatctttattttaaaaagtttatacacttgtttggtctctgtct
ctgtctctgtctctgtctctctctgtcggtgtgtctgtgtgtgtgtgtgtgtgaacatga
gaaggcaggtacatactgcaatatgcacatgtagaggccagaagacaacctgaaagagtt
gtttctctttatccatcttgtatttcttcgaaatggaaattaaaccattagtctttgaag
caagtgtcttaactaattaactgtcttactggcctcttcttttactctttaagctatata
gcactttagtaagtgtaaaacacaactctattgcttgaaagccatatatttcagacaaat
gaataagaagtaaaattaaatatgttcataaaaagatttaatattttcaatacagatttt
tttattttattaaaagacttatcgtagataatttatttttcttctttatatcagtcttat
cattgaatggattttgtatttaatagtactttatagatgagaagcacacactactataaa
actcccagaatggaaaaataaactgataatgtcagtataagcatgtgatgtttcattatg
ttcccagcaattatctatagggcagaaacctgaatttaactttgtggcctggatcaatgg
ctcagtgattaagaatagttactgttctttccgaggaccgggattcagttgccagcaccc
atgtagtggttcacaatagtctgtaactcaagtttcagggggattagataccctcttctg
acctaagcatgctcctgctagaatgtaatacactcaaactaataaagcctcatgcacata
tacataaatcttaaaaataaataaataatttaaggatagaaaatataaagattcctggga
tgaaagaaattgcccagttgaggcttctatcttcagtgtgtcatggggcccttttggtag
acgaagagagtagaaactcagagctctggagttttagtttctgaactagtctagttttct
tcaagagcagaggggcatttcttcaggttttgtgtctataattaactgcagaaaaagata
ctaaattctgaattcaagaagcagatgacagaacattcttgactcatcaaaaactctcta
agaccattggccacttgaagcagtgccagaattttgcaggtataggtggatatcccagtg
agaaggttcataattattttgacagggtgattgacaaaacaaagcatttttttgaaaaaa
aaattgaaacaaggcctcatgtggcaagggctaacctagaactaattattgtagctttcc
ttgtgatccactcacctctacatttcaatctctagtagtcatagtagtcagggttctcta
gagtcactgagtttatggaatgtttctccatagggaactttattgtaatggcttagattg
tgcactccaactaacccaataatgggcagccatgaatgggaagtctaaggatccaggaat
tgttcagtcccatgagcctagacgtttcaggaggtcttctatataaactggtatcctgaa
gaaatagattctaatagatgtgttagcaagtaagggcaagtagataaagaagagtgaggc
ttcctcctttcaatgtccttatgtaggtctctagcagaaagtgtggcccagattaaaggt
gtgtaccactacgtctgtatttggaacttgctttgtcacaggctggccttgaactcagag
atctgcttgccttagtctcctgggattaaaggtgtgttctacccagcctgggactaagct
tttcatggccactatgactcaagatctccacatcaagatctagctcagaagcctgtgtct
ttccagcctcaaaatctggatcacaggtgtgctttccatttctggattgtagttcattct
agatgtagtacaaccaggaatagccaccccacaaacatttgtattataatcatatggcac
catgttcagctagaacccagggccttcttctttctatgtatgaacactatcaagtgagtg
acatctctagtacccaaaacattttctgtatcttagctttaaatcatcccttgaattgat
ttttaagtagataaggtttgtaaatgtgataagcccatatttctggtaattccatttttc
ttacaggatctatagttaataccatgaaaaataagattattaacactctcctctatagct
agatcatcataaatactggtattgtaatgtctacttcctgataatcattctaggcacata
aaccatgttatattcaaagcatttcaactttttaatgggccagaagacatggcactgctg
cagtgattcatcaaagatgactcgtgtgttttcaaacacagaatctgttgtgtgcttagg
atttttgactcttctgttgttagcgttgtatatgaagtgagtactttatgtaagaaaaaa
atggaagctacaaacaagacaatggagtgtagatcattacatggcttgtatcacatggaa
tcaagtattatcaccatctgaataaataactgtgtttcccttgcagaaagagtttaacaa
cgactgtaagctgaaagagagaatagaggaaaatggatacaacacctatgcatcttttaa
ctggcagcacaatggcaggcaaatgtatgtggcattgaatggaaaaggagctcccaggag
aggacaaaaaacaagaaggaaaaacacctctgctcacttcctccccatgacgatccaaac
atagaagaaaacactgttggtggatgcagtacaaccaatgactctttggacagaaagaga
tggtatcctcactgaagactgtagctcaaaaggcaaagacatagccctgaattcagcttg
tttaaaggaaggaaggctttggatgtttttgtactcactgctgacatacaaagttctttt
cactagctctgtgtcattgtgtcatgccttataatcaagatagaggcaagtcaagtttgg
atggaagttatcctcaagtgaacaatgttgtggtgggggctgggctttttttgtttgttt
gtttgtttcatttttaagtttttgtttttgaacttctgagatagaacttaaagaacatgg
aacactctgttgaatgatctttgggaaagttatttatggaatatgaacacatatcaaaga
ctttcattgctcattcaagcctgatgattcaatgagcagtaagacacgcaagcatttact
ggaaagcacttgggtcatatcatatgcacaaccaaaggagctttgggtgtggcaccatgg
aagaattggatcagatttacaaatataaacatagtagtatgaaactgtcctaatacaaat
agtatggtatgcttgtgcattctgtctccatccttttctatttccttctaagttatttat
ttaataggatgttaaatatcttttggggtttaaagagtatcttcaatgctgccctctggt
ttaccttttctctctctctctctctctctctctctctctctctctctctctctctctctc
tctctctctctctctctctctccctctctctccctccctcccccctctggcaccatacgc
acattcatgacaaagtgttttaaaaccttggcaaacacttcagaaataggagatgagatc
aaggaagcagtatgaatgccccatgcgctctcagttgacttaatttgcacttctgcaata
aaaaacaccagcaatgactatggcagaattctgctatagattat
