# Supplementary material for: Reference based annotation with GeneMapper
Source: Genome Biol. 2006 Apr 5;7(4):R29. doi: 10.1186/gb-2006-7-4-r29 (PMC1557983; doi:10.1186/gb-2006-7-4-r29)
Supplement: Additional data file 1 — A gunzipped tar file containing the data set of orthologous genes in human and mouse that was used to compare GeneMapper with Projector and GeneWise [file gb-2006-7-4-r29-S1.tgz › projector/ORTHS/region47/hs.truth.gff]

Hs.16.ENST00000252951.1	EnsEMBL	CDS	1056	1150	.	+	0	gene_id	ENSG00000130656.1;	transcript_id	ENST00000252951.1;	exon_id	ENSE00001143667.1;
Hs.16.ENST00000252951.1	EnsEMBL	CDS	2038	2242	.	+	1	gene_id	ENSG00000130656.1;	transcript_id	ENST00000252951.1;	exon_id	ENSE00000895521.1;
Hs.16.ENST00000252951.1	EnsEMBL	CDS	2418	2543	.	+	0	gene_id	ENSG00000130656.1;	transcript_id	ENST00000252951.1;	exon_id	ENSE00001143658.1;
