# Supplementary material for: Reference based annotation with GeneMapper
Source: Genome Biol. 2006 Apr 5;7(4):R29. doi: 10.1186/gb-2006-7-4-r29 (PMC1557983; doi:10.1186/gb-2006-7-4-r29)
Supplement: Additional data file 1 — A gunzipped tar file containing the data set of orthologous genes in human and mouse that was used to compare GeneMapper with Projector and GeneWise [file gb-2006-7-4-r29-S1.tgz › projector/ORTHS/region47/hs.fasta]

>Hs.16.ENST00000252951.1 141854-145504	forward
ctggccaagatggtgaaaccccgtctctactaaaaaaaaaaaaaaaaaaaaaaaaaaaat
tggccgggcacagtggctcatgcctgtaatcccagcactttgggaggctgaggcaggtgg
atcaggagtcaggagatcgagaccatcctggccaacatggtgaaaccccatctctatgaa
aatacaaaaattagccagagatgatgccgggtgcctgtaatcccagctactcatgaggct
gaggcagaagaatcacttgaaccagggagtcagaggttgcagtgagctgagatcgcacca
ctgcactccaccctgggcgacaaatcgagattccatctcaaaaaaagaaaaaaaaattaa
aaggaatatttgcctcattatgttacaataactaatatggaaagcaatattgcaatgcct
attagcacatgacattaggtgaattctcctttgtccccggacctgctgcctcctcctgct
tgtcaggggacagatccagtacatctcccctcagcgctgggtggacctaacccttgcttt
cttggaggaaacccaggaatccagagacaaagtggaagggtactggcatgtggttgggca
gggctgcctgaggtcggtgtcagccgaccgtggggcttggtcccaggaggctgcttactg
ggccctgctcctctggtttcccccaagtcgtgattctgaaatgaataaggacggtgcaga
actggactacaaatgcaggagtgacttcctgggagggtggggcccctatctctcctagac
tctgtggtcagactctggccaacaccccctgtaaggccacaggagaggaacaggagtgat
agcccccaaaccccagtcccaccaggccctgagggcccctttgtcactggatctgataag
aaacaccacccctgcagccccctcccctcacctgaccaatggccacagcctggctgggcc
cagctccctgtatataaggggaccctgggggctgagcactaccaaggccagtcctgagca
ggcccaactccagtgcagctgcccaccctgccgccatgtctctgaccaagactgagagga
ccatcattgtgtccatgtgggccaagatctccacgcaggccgacaccatcggcaccgaga
ctctggagaggtgagtgtcagacgggactgccagagggactgggtgggaggccaggtatg
tgagtggggacagtggggagggggcggtggggaggggacagtggggaggggaccatggag
aggagacagtggggagggcactgtggggagaggacagtgaggaggggaccttggggaggg
gacagtgaggagggaaccgtggagaggggacagtgaggaagggacagtgaggacagatag
cgttccctctcagtgaggagagcagggtaaggagggaacgattaggagttgcacaaccat
ctgggctcgctgagacctgggcaggcacaggcccaggttctgacaagcagagggtgaaag
gtttcgttctaggcctgaagggccttacagggcagccagggcactacagcctctaaagtc
ccagcatctgggatcagggcactgtcccagcttcaaattcccagcatctgatcccctggg
aggggccagggagcttttccttccctggaacgctgctgggaggtcatgagcctgcagaag
gggtggcgggcaacccagtctggggctgggagggaggtcctgtggccagaggagacggtg
gaggggctgggggcaccaggcgtgctggaggcggagggcgggagatttggggaccaggct
gcacagaacccgtcggaagcagggcgatcagccgggagctgcagaggcctggggggcctc
tagcccagggcagcctgggaggggcagctgcctgggcacccgggccccgcgaggaggggc
tggggcctgctgcggggtcgcagatgtgtcccggtgctcggagagggccgcagggcgcgt
gggccgtggcgggaggccgcgctgctgggagctcacggcccccgccccccgtcccaggct
cttcctcagccacccgcagaccaagacctacttcccgcacttcgacctgcacccggggtc
cgcgcagttgcgcgcgcacggctccaaggtggtggccgccgtgggcgacgcggtgaagag
catcgacgacatcggcggcgccctgtccaagctgagcgagctgcacgcctacatcctgcg
cgtggacccggtcaacttcaaggtgcgcggggcgcggtgcgggcggggcgggacggggcg
gggcgcggtgcgggcggggcggggcggggcggggcggggaggggcggggaggggcggggt
cgcggggcggatgcgggggtcgccgggcggggcccgggctaggccccgccccctcactga
gccgcccccgcccccagctcctgtcccactgcctgctggtcaccctggccgcgcgcttcc
ccgccgacttcacggccgaggcccacgccgcctgggacaagttcctatcggtcgtatcct
ctgtcctgaccgagaagtaccgctgagcgccgcctccgggacccccaggacaggctgcgg
cccctcccccgtcctggaggttccccagccccacttaccgcgtaatgcgccaataaacca
atgaacgaagcagcgtccacctggtctctgttgtccgtgggcggcgggcgcttggggagg
cggagcgggaggagggcgccccggctgtctcggggccactgctgggccgcagggatcctt
gcaccgaccccagggtctctaagaggcagagggatgtgcagctcccggggcgggagcggg
ggtcactcgggacccaggcgtggtggagaaggggtgcagttaggcctttgcggagggggg
agcagtgctggcgcccacccgccgcggctctccctgggacctccgtggtcttccttcttt
atttctcccgaatgtgtactatttcctgatttcagaacgatcaggacgaagaggggaggg
atgggcgtctgcgctcactcattccttcttccattcctcaatgaaacatttactgggcat
aagacagcctaggcatgtttctaggctatggataccgcagctgaaataaagaaagccctc
tgccccgtggggctgacaatctagtgggggatacagacgtgatgaagacagtcagatcac
agttcacagaaatgagacaggaaaagaggctgagcctcactcataagagaaacgcaagtt
aaactacacaaaaataaaaaacctcactgagatccatgtctcacctccctgataggcaaa
aatccaagagtttgatcagactgcaggcgcccctcctccactgggcacccctcatccagg
gcagagggaaccagcccggggcgcaagtccaccggggcatctcatttgctaaagacctga
aaacccaggtgtccatcatcaggactaactggaaaaaccaagggtatccgcaccatggag
agctcgactgaaaaaaaaaaatgaggataattggataatttctttttttttttttttttt
tttcagacggagtctcgctctgtcgcccaggctggagtgcagtggtgcgatcccggctca
ctgcaagctccgcctcctggtttcaagcgattctcctgcctcagcctcccg
