# Supplementary material for: Reference based annotation with GeneMapper
Source: Genome Biol. 2006 Apr 5;7(4):R29. doi: 10.1186/gb-2006-7-4-r29 (PMC1557983; doi:10.1186/gb-2006-7-4-r29)
Supplement: Additional data file 1 — A gunzipped tar file containing the data set of orthologous genes in human and mouse that was used to compare GeneMapper with Projector and GeneWise [file gb-2006-7-4-r29-S1.tgz › projector/ORTHS/region47/mm.truth.gff]

Mm.11.ENSMUST00000020531.1	EnsEMBL	CDS	1002	1096	.	+	0	gene_id	ENSMUSG00000048270.1;	transcript_id	ENSMUST00000020531.1;	exon_id	ENSMUSE00000403898.1;
Mm.11.ENSMUST00000020531.1	EnsEMBL	CDS	1907	2111	.	+	1	gene_id	ENSMUSG00000048270.1;	transcript_id	ENSMUST00000020531.1;	exon_id	ENSMUSE00000103132.1;
Mm.11.ENSMUST00000020531.1	EnsEMBL	CDS	2218	2343	.	+	0	gene_id	ENSMUSG00000048270.1;	transcript_id	ENSMUST00000020531.1;	exon_id	ENSMUSE00000381923.1;
