# Supplementary material for: Reference based annotation with GeneMapper
Source: Genome Biol. 2006 Apr 5;7(4):R29. doi: 10.1186/gb-2006-7-4-r29 (PMC1557983; doi:10.1186/gb-2006-7-4-r29)
Supplement: Additional data file 1 — A gunzipped tar file containing the data set of orthologous genes in human and mouse that was used to compare GeneMapper with Projector and GeneWise [file gb-2006-7-4-r29-S1.tgz › projector/ORTHS/region47/mm.fasta]

>Mm.11.ENSMUST00000020531.1 32440084-32443429	forward
ttaaatatacaccttgcatatgccaggaattctactcttagatacagatgtatcaactga
cacagatatagagaaatagaattgtaagctcacacagaggtctctctgtgaatgtggacg
aaggacaaactgctgcatattcataccacaaaataaaaagtagccaactactggtgaata
caaaagcagatggatctacaggatattatacaaggggaaagaaagccagtcttaaaaagg
taaaatatggtatgattccagttacacacatttttgaaaaggatgaattaggttaggtta
ggagcaagaggaagatgagggctccaaatgggtggctgtggagttttaagatggtggagc
tacatagatctatatatgtgtcagtccaggacaatgagcaaaccaacctatctccatgtt
aagataaaaactaagagaactgtgcatttcattgtatattggttggtatggagggctagc
tggagactggagatcttttgttgacccgttactcctcctagtgagagcagacttccatga
tcttccctcagtgctaagtgagaggaattactgcttccttggagggaacccaagagtcac
tgacattaggtgacagggatggctcagacaatttgtgattctgaaatgagaaaggacagt
gcaggtctggatacaagaatgacctcctgacatggctgggcccctatctctcctggattc
tgtgtgggactaaggccaacacccctcctaaggccatgggcagtgggcaagagcgatagc
acttgcccttacagtcccaccaagccctaattcccattgttgctggctctgataacaggc
tccaccctgcaagccccctcccctctcctaaccagtggccacagcctgacaggtccctga
ccatgtgtatataaaggagacactggggacaagcaccatcaggccagtcttgagtgcact
caactccagcgcagcctccaaccctcaccaccaccaccaccatgtctctgatgaagaatg
agagagctatcatcatgtccatgtgggagaagatggctgctcaggccgagcccattggca
ctgagactctagagaggtaagtccaggcaccatggcttgagtaagcaggtcagaagaggg
attggtgagacagaagtgacaaagagcagttagtgaggagaagccactgagaaggggtca
tgaggacagtatggtcaggacagtaaggacagaggcagagaggacaacgtggagaggact
gagagatcaaagcttgtgaggaggggatccaggcaggcagacaagctgctaaaggaggtg
ggctggcattcacagagctcaccagagtcttccatgtggctcctcaggtatttgttgagt
gaataggaatgaatggatgaataaacagctataggtggatagagagtgagtggatacaga
gtggatacagggatctgccatgtagacccttgtgcaataggaaatagtaacatcgctctt
ggggttgtttttaaaagattttgtgtgtgtgtgtgtgtgtgtgtgtgtgagagagagaga
gagagagagagagagagagagagagagagagcgagagagagcgcaagcgtaggtgccatt
agaagctagaggcatcaaatccccttgcatcttagttacggacagtagtgcattctctcc
agggcagtaagtgccatctctccgaatgctttttgtattattcaatgtacatttttttgc
atttcatttccttaaatactatgtaaaccactactttgttttctgtctggtaggtcttta
aatttgtatatcccttacattttgagcccaaggcaagagccagtgtcctagccctctccc
taaccaatacttacttgtaaaactaacgctttctcccggcccctaggctcttctgcagct
acccccagacgaagacctacttcccccacttcgacctgcaccatgggtctcagcagttgc
gggcccacggcttcaagatcatgaccgccgtaggggatgcggttaagagcatcgacaacc
tctctagtgctttgactaagctgagcgagctgcatgcctacatcctgcgtgtggatccgg
tcaacttcaaggtgggtttatgagaagggagggagaggtcagcagagaaagagacaagga
aaaaaagcgggtggggtctctgctgcactgagcactgaaattcccttccctccgcagctc
ctgtcccactgtctgctggtcacaatggccgcacgctttcccgccgacttcacccctgag
gtccacgaagcctgggacaagttcatgtctatcctgtcttctatcctgactgagaagtac
cgctaagctccaccgccacgacccccatgaccagctatgatccctctcctcccctttatt
gaaccctccctcaggtctttccctgaatccctaataaatggttgaagaaggaaataactg
gtcctgtgtattcggtctcagagggaaacagggatggggacactacgggatgcactgagg
ttggcaggaacactgcggttatgcactgcctagaggacattcctaaggtggctaggggag
ggtctggagaaccccagagtcacagctggccagaagcagagccgcccacagtcagacctg
cctgcgactggagttctcaccttcccaaatcgcttcgcacagtgtggtgggtgggcgtca
ggtattcctcaaagtctgatgtcataacttctgccaccctggcaggtagggggtgtccct
gtccctaaaggataagaagacttccggtaactgtcttcataggagtcattacaggttctg
cgagttcaaagcgaaggctcgcactcacacgacttagtctatgacagaagtcccatcctt
tggcctctctctgggcatgtttctgcggacacgcgaagggctctgtgtttctgctgagtt
cagcgaatcaaggcggccgggtatgggagcattgtatgaagaggcccaaactcagccaca
gtgcacccgattgtctgccaccaagcacatttaggggggcagctgctgcttgcgtggaca
tggcaggtggtgcccaggaagcagctcagaaccagccttaccatgtcagggatatggggc
acaaggctcacctgaggtttcccaggggcacttggcagtgctaaggttagggggaaatcc
catggctgccctacctgctcactgacctgctcaggctggcaattcacaaacaccaaggtt
tcccacaaccaaatgcctgtttagttaaagaggtgctgcagctaatcctcagatggtgca
tgtttgtgacaaggatgtggtaatgcagcatccggaccacccatgt
