# Supplementary material for: Reference based annotation with GeneMapper
Source: Genome Biol. 2006 Apr 5;7(4):R29. doi: 10.1186/gb-2006-7-4-r29 (PMC1557983; doi:10.1186/gb-2006-7-4-r29)
Supplement: Additional data file 1 — A gunzipped tar file containing the data set of orthologous genes in human and mouse that was used to compare GeneMapper with Projector and GeneWise [file gb-2006-7-4-r29-S1.tgz › projector/ORTHS/region48/hs.truth.gff]

Hs.15.ENST00000261893.1	EnsEMBL	CDS	1040	1396	.	+	0	gene_id	ENSG00000103642.1;	transcript_id	ENST00000261893.1;	exon_id	ENSE00001141164.1;
Hs.15.ENST00000261893.1	EnsEMBL	CDS	1804	1870	.	+	0	gene_id	ENSG00000103642.1;	transcript_id	ENST00000261893.1;	exon_id	ENSE00001100070.1;
Hs.15.ENST00000261893.1	EnsEMBL	CDS	6027	6217	.	+	2	gene_id	ENSG00000103642.1;	transcript_id	ENST00000261893.1;	exon_id	ENSE00001100083.1;
Hs.15.ENST00000261893.1	EnsEMBL	CDS	6521	6857	.	+	0	gene_id	ENSG00000103642.1;	transcript_id	ENST00000261893.1;	exon_id	ENSE00001100079.1;
Hs.15.ENST00000261893.1	EnsEMBL	CDS	8653	8818	.	+	2	gene_id	ENSG00000103642.1;	transcript_id	ENST00000261893.1;	exon_id	ENSE00001100073.1;
Hs.15.ENST00000261893.1	EnsEMBL	CDS	20448	20970	.	+	1	gene_id	ENSG00000103642.1;	transcript_id	ENST00000261893.1;	exon_id	ENSE00001329391.1;
