# Supplementary material for: Reference based annotation with GeneMapper
Source: Genome Biol. 2006 Apr 5;7(4):R29. doi: 10.1186/gb-2006-7-4-r29 (PMC1557983; doi:10.1186/gb-2006-7-4-r29)
Supplement: Additional data file 1 — A gunzipped tar file containing the data set of orthologous genes in human and mouse that was used to compare GeneMapper with Projector and GeneWise [file gb-2006-7-4-r29-S1.tgz › projector/ORTHS/region48/hs.fasta]

>Hs.15.ENST00000261893.1 60991931-61014159	forward
ggggcatattgccccagtgctgaaggtataaagcctacaagctttcaaagattgtgtgtg
tgtgtgtgtgtgtgtgtgtgtgtatgtatgtatcccaaaatataaaaattacaaaactga
taaatgtttaagtaacttcaaattaacatatcaatttcattacacgttaaactaggattt
tatacacattttacattttgtagcaatttgagattaggtttcttatttcacaagaatgtc
tgatcatttacagatgctgagaaatcataggtaattgtaaattataatagttacttttgg
attaaaatttttcaagcacgaaatttttaaaaaacactttatcttttatagcaaaagaaa
ggtaatataaggtctggatgtaacttcatgtctttggtacggtgtggagctagaattcca
gaagcaatagattttaaaacatctttagggaaatgggtgaattgaaatgagacataaggg
agatggcaagagagtgaaaagaagcgcgttctaaagggggaaaggagaaagggaaaggaa
aggagaaaggcatctctaaagggaaaggagatgcctgctgagcgtctactgtgtgccctg
cgctgttccagaagttgaggatccaaaactaagtctaggctccccaaagaagtcccactc
tggtaaggaatctgacaagtagttaaatgatacaaagtgttaactgttgttaaagaagtg
tgcacactgaggggcaagatggtaagggcgagaactcccatgggacgggaactaggaagg
cttctgggaggtgacgcttgatctgagggtaagcaaaggaaaaaaaggaaagagagacag
aaaggaaaaacaaggaagagacaagaaaagggagaggaagaagggctcgatgcgatcggc
gctcgggtagtcaggcgtcgactgctagggtctgaccgcggtccccacccccgtcccgcc
ccctgcccttccctccgccccgcgccgcggctggcagggtgtgcgtgagtttggtggcgg
ccggctgtgcagagacgccatgtaccggctcatgtcagcagtgactgcccgggctgccgc
ccccgggggcttggcctcaagctgcggacgacgcggggtccatcagcgcgccgggctgcc
gcctctcggccacggctgggtcgggggcctcgggctggggctggggctggcgctcggggt
gaagctggcaggtgggctgaggggcgcggccccggcgcagtcccccgcggcccccgaccc
tgaggcgtcgcctctggccgagccgccacaggagcagtccctcgccccgtggtctccgca
gaccccggcgccgccctgctccaggtgcttcgccagagccatcgagagcagccgcgacct
gctgcacaggatcaaggtgcggccactggagcggggggcgtagggggccggggatccacc
cctgtcggcggtgctgtcgggggctgagtggaccccacccggggcggcggggtgcccgcg
atcggcttccgagaaagacttcccatttccccaccgccgagccgtggtcagacgctcttg
ggggttccccaaatctgggtggaggtcaccgcctgtctcggggaccgccccttcccccta
gggggcggacaggcacatcccttgctgttagtgagtgaccatggcctgggacgaggtggg
cggggcccaggtggagggggcggggcccaggctcagggggcggggccttggaaggtcccc
gaggagagcgctgggctttttcagcaggcccgtaactgtcggttctttccccttcggtct
taggatgaggtgggcgcaccgggcatagtggttggagtttctgtagatggaaaagaagtc
tggtcagaaggtgggttcagaaaattgttgttttgttctgtgccagttggtaaataaaat
attgttttactggttagagtggatcccatgaaatgctattgcatttacataaaacgatgc
atattgtagagaaaacatctaacataataaagagtcaggtgtttttaaatcacggtaagg
tttaaaatgtgactaataaattggagtcatgaggatggctacccactcccacttttctct
taggactggatttattagtctgaaagttttatacagtagtccctccttatcctggggata
tattccaagaccctcagtggatgcctgaaaaagtggatgatattgaaccctgtatatact
atattttatcttatatatacatatctatgataaagtttataaatcaggcatagtaagaga
ttagcaacaataataaaatagaacaatcacaacaatactctgagtggcatgcaatttaaa
gcttacgaattgtttatttctggaattttccatttaatactttcggaccatggataactg
aaactgaggaaagcgaaaccacagataaggggtaactactgtgtagaacaatccattaac
tgagtacttgcaggtaacacttatgggtagataaaactcagaatttgtgaagttttcttt
tttaattaagttaacaatttcttgaggcctctcttccgtaaaaagcaaagtgctaagtac
tggggttatacactattgtagggaccagccccacagggtcggtgggtctctccctgtgtg
cggcgacgagagagtgtagaaataaagacacaagacaaagagataaaagaaaagacagct
gggcccgggggaccgctaccaccaatgcgcggagaccggtagtggccccgaatgtctggc
tgcgctgttatttattggatacaaagcaaaaggggcagggtaaagagtgtgggtcatctc
caatgataggtaaggtcacgtgggtcacgtgtccactggacagggggcccttccctgcct
ggcagccgaggcagagagggagaggagacagagggaaagacagcttatgccattatttct
gcatatcagagacttttagtactttcactaattgactactgctatctagaaggcagagcc
aggtgtacaggatggaacatgaaggcggactaggagcgtgaccactgaagcacagcatca
cagggagacggttaggcctccggataactgcgggcaagcctgactgatgtcaggccctcc
acaagaggtggaggagcagagtcttctctaaactcccccggagaaaaggagactcccttt
ctggttctactaagtagcgggtgttttttcttgacgctcttcgctaccgctagaccacgg
tccggctggcaacgggcgtcttcctagatgctggcgttaccgctagaccaaggagtcctt
ctggtggccctgtctgggcgtaacagaacgctcgcagtcttgtcttctggtcactcctca
ctgtgtcccctcagctcctatctctgtatggcctggtttttccttggctatgattataga
gcaaggattattataatattggaataaagactaattgctacaaactaataagattaatga
tatatataatcatatctaagatctatatctggtataactattcttgttttatattttatt
atactggaacagctcgtgtcctcggtctcttgcctcagcgcctgggtggcttgccgccca
cacactattccttgtctttaatgacttttcagtctactttattaggctttttaaccaggt
agaggtgtcatctatttttttcaaacagaaggcaaaaaacttagggagagggatttctat
tcattttatgatacttttatcaaggcattatttttcataacttctctgttgcacagaaat
tgatctaattggtcatcctaggtttctaggagtcccacttttagaaaatgatgtttcagg
ccaggtgcagtggctcacgcctgtaatcctagcactttgagaggcagaggcaggtgggtt
gcctgagcttaggagttcgagaccagcctggacaacgtggcaaaaccccatctctactaa
aaacacaaaaaattagccagccatgctagtgcgtgcctgtaatctcagctactcgggagg
ccaggatacgagaatcgcttgaactcgggaggcggaggtttgcagtgagccaagatcgtt
cactgcactccagcctgggcaacagcgagactctgtctcaaaaaaaaagaaaaaaaaatg
tttcatatgccatttaaaggcagtaagttgatgggcgcagtaggggtttgaatttgaaga
aaaatgggccagttgaggtggcgcacgcctgtaatcccagcgcttagggagtccagggag
gaaggatggctgaagaccagaagtttgagaccagcttaggcaccatagcgacacctgtgt
ctctataaaaaaaattttatttatttattttttttttggagtttcactcttgttgcccag
gctggagtgcaatagtgcgatctcagctcaccacaacctccacctcccaggttcaagtga
ttctcctgcctcgtcctcccgattagctgggattacaggcatgcaccaccacgcctggct
aatttttgtattttaagtagagacggggattctccatgttggtcaggctggtctcgaact
cccgacctcaggtgatgcgcctgcctcggcatcccaaagtgctgggattacaggcgtgag
ccaccgtgcccagcttaaaattttttaaaaaaggaaaatgattcttccttcaagtataag
tataatctaatcattatacctaatttatgataagtcttgtaatcaaaaattatataaatg
tcagctttatggactttatgcaaatattttttagatatttaagattatacaaatttatag
tcattgtattccttttcttttcagatctctgttctctttttatttatttatttatttatt
ttttggacagggtctcttactgtgtctcccaggctggcgtgcagtggtgtgatcttggct
cactgcaatctcaaactcctgggctcagatgattctcccacctcagcctcctgactagct
gagactacaggtgcactccaccacgccaggcttttttctttctttctttctttttttttt
ttgtatattttgtagagatgcggtttctgccatgttgctcaggctagtctcgaaatcctg
agctcaagtaatccacccgtctccgcctcccaaagtgctgggattgcaggcactttctct
ttcttagttagatttacgcactttcagcctgtgagaacatggaaaccaaatttaaaattt
tttctagaaaaagctttaagttagtacataattttcctcctggtttgcagtcgaattaaa
ttgatggttagctagatttggtttgcaggacatcttttcacacatttttgagacagtttc
actttgtcgccctggctggagtgcagtggcgttttctcagctcaccgcaacctctgcctc
caaggttcaagcgattctcctgcctcagcctcccgagtagctgggattacaggcacacgc
caccatgactggccaatttttgtatttttagtagagacggggttttaccatgttggccag
gctagtcttgaactcccaatctcaggtgatctgctcaccttggccacccaaagtgctcag
attataggcatgagtcaccatgcccggcccacacttacttttattgagtggctatttcaa
ggaattcagtggaaatttactcaaaagtcaaaaataaatataatctgaagaagaataatg
atgttttctttaaagaatactttatttaaaatgtggaataactcagttgtttagataagc
taagaaaaatttgtatctaagtcatagaaaattgctattgcaaacagggtacaatttcac
tttagttataaggttaaattgttaggcttaccgatatactaagattttaatcctttacat
gtccagtgttaagtaacttataaaagtggagtatcttttcttttagataaacacagcatg
tttaaagatagtattatttcagggtttgaaaacttgtttgaccatgaagcctgttaatag
tgactttttgcttttttcccccaaaggtttaggttatgctgatgttgagaaccgtgtacc
atgtaaaccagagacagttatgcgaattgctagcatcagcaaaagtctcaccatggttgc
tcttgccaaattgtgggaagcagggaaactggatcttgatattccagtacaacattatgt
tcccgaattcccagaaaaagaatatgaaggtgaaaaggtactgaaactcacagttcattt
tactaatggcatgttaaatggtttatgctggaatttatatttaaaatgtttcataggatt
ctttggcttgtttttagttattgttaatgtattagtttttcttaatccagatgataatca
ggtaggtatttttctgaaatttgaggctaaggatttgtacatgacattttcccagcagca
gttctaagtggaaaatattactgagacattattccgaggcaactaactttctatttttca
ggttaatattgtaattgaattttcatgtttttacaattaggtttctgtcacaacaagatt
actgatttcccatttaagtggaattcgtcattatgaaaaggacataaaaaaggtgaaaga
agagaaagcttataaagccttgaagatgatgaaagagaatgttgcatttgagcaagaaaa
agaaggcaaaagtaatgaaaagaatgattttactaaatttaaaacagagcaggagaatga
agccaaatgccggaattcaaaacctggcaagaaaaagaatgattttgaacaaggcgaatt
atatttgagagaaaagtttgaaaattcaattgaatccctaagattatttaaaaatgatcc
tttgttcttcaaacctggtgagtgttaatcccttctcttaacaaaatcatcattactgaa
atgttaattttcaggaaatccaaaatgataccatccggagtgcattcattgaggttgatg
attgtgatacggactagtctggtgcttgcgtttttgtctgtagtttctaacaaagcctag
catccaggcagcttgtttaaattttgcctcattggagactacccagtcatttagaggatt
ctcagtatcaagatgttcatgcaaacttatggagaaatgttggaataatagttctctaaa
tacaacctggaccaaagtagacatgataaggtattgctgatattttagtatttagttaga
atttaaattgctcaacttattttgtgcctttatttcttaaagaaatgagtgttcatcact
aattttttgccaaaaatctgctctatacaaataattatctttgttttattttttgatttg
gtgcctattgaagctacttaatatctaaatttaccatagtttgatatacttatattcatt
tttcattttaaaagcttttagttgaatagatattttatagatatgactaataagagcaaa
taagatataattatggattttatcttaaaaataaagttccatgctgggcacagttggctc
acgcctataatcccagcacttacagagggaaaagtgggaggatcgcttgagcccaggagt
ttaagactagtctgggcaacaaagcaaggccctgtttctccaaaaaaaattttaaattag
ccaggttcagtggcctgtgtgtgtaagtagtcctagctactcaggaggctgaggcgggag
gatccctgagcccaggagttcaaagttgtagtgggttgtgatcataccactttactctag
cttgggcaacagcaagagcaagaccctgtctcaaaccagtttgagtttgtccagaaccca
aaatgatataaagttatttatttgaaatactatgtatatttgaatatatatttaaattca
aatatgtatttgaaacaaagtttgtgtgcctacatttattttattttattttatttattt
atttattttgagatggagtctggccctgtcacccaggctggagtacagtggcgggatctc
agctcactgcaaactctgcctcctgggtttaagcgattttccttcttcagccccctgagt
agctgggattatgggtgcccgccaccacacctggctaatttttgtattttagtagagaca
gggtttcaccatgttggccaggctggtctcgaactcctgacctcaggtgatcctcccccc
ttggcctcccaaagtgctaggacacaggagtgagccaccgctcctgacccatatatttta
ttaaaataagaacgtgtttgcccatttatgccctaaacaatgagtagaggtatattaaga
acaaagttgactcaagaaatcaaatttgcttttcttttctttctgttcctgttttgttgt
cactttgaaatatttttgttttgttttgaggtaggatttatttgcttactttattatcag
agaaaggagcagatttatgtgaaatgttaagtatgctgatcataattttattcttgtgtt
aaggacttggaataaggacagttgcaaagttaactcaatttgttgatgtattgcctgtgt
tctttttctgaatgctgaagtaaaatattccagttttaaaagtatgccaattttcagtgg
gaatatattttatatgtttttgaataataatcaagtattttatttttttcctcctcgcaa
tgatgtctcaaggtagtcagtttttgtattcaacttttggctataccctactggcagcca
tagtagagagagcttcaggatgtaaatatttggactatatgcagaaaatattccatgact
tggatatgctgacgactgtgcaggaagaaaacgagccagtgatttacaatagagcaaggt
aaatgaataccttctgctgtgtctagctatatcgcatcttaacactattttattaattaa
aagtcaaattttctttgtttccattccaaaatcaacctgccacattttgggagcttttct
acatgtctgttttctcatctgtaaagtgaaggaagtaaaacatgtttataaagtacacta
agaccctttgatgaaagatagcaataatattaataattcaaacatgaataactaaaccaa
aattgcacccaccatgagcatctgtaatttgctctttaaccattccttttttaggtttta
actaatactttgtttacgtgttattagtttttaattgttttcatactgttttgaaataat
tttatacttatagaaaagttgcaagagtagtacaaaggattcacatatcctctttactca
gattcccttaatgttagtttaccgcatttgcattacctttctgtctacatatgtgtttgt
ttctgaaccatttggaaataagttgtagacgtgatacccctttacctataaatatttaca
tgtgtattttctaaaaacaaggacattcagggccgggtgcagtggctcacgcctgtaatc
ccaacactttggaaggccgaggtgggtggatcacctgaggtcaggagttcaagaccagcc
tggccaatgtggtgaaatcaaccctctctctactaaaaatgcaaaaattagccaggtgtg
gtggcgggtgcctataatcccagccacgcgggaggctgaggcaggagaatcgcttgaacc
caggaggtggagttgcagtaagccaagatcgtgcccctgcacttcaggctgggcgaaaga
gtgagactccatgtcaaaaaaggaaaaaaaaaaaaaaaaaaaggacatttgggaaattaa
catagatacaatgcttttattaaatctacagaccttactcaaattttgccagttgttcca
ataatgtcctttatagcaaaagagcagaaaaacttttttttctggtctaggatctaatcc
atgatctcacattgcatttacttgtcatatctatcagaagtcacttgacatcagtttgtc
ccattattgctgatggtattttaatcactttttgaggtggtgcctgtcaggttattgtaa
agttactatttttactttataattaacaagtatatttggaggagataatttgagatgatg
taaaaatcctctttctcatcaaactttctactagttttagcatctatcagtgattcatga
ctgaatcagttattacagtgatggttgtcaaatggtgattttctaattccatcatccatt
ctgtatttatcagttggcattctattataagaaggtgcgggccggggcggtggctcacgc
ctgtaatcccatcactttgggaggctgaggtgggcggatcacatgagaccaagtttgaga
ccagcctggccaacatggcgaaaccccatctctactgaaaatacaaaaaatcagccgggc
atggtggcatacacttgtaatctcggctgctcgggagtctgaggcaggagaatctcttga
acccaggaggcagaggttgcagtgagccaagatcatgccactgcactccagcctgggcga
caaagtgagactccatctcagaaaaaaaagtgctttcccttctctcttatttatttattc
ataccagtatgcactcatggattcttattttagtcaatgagttataatctgtcactgtca
ttatttaatatgttgcttttaaaatagtatatgaaataataaaactgtaacagtaaatgg
ttattagattgcttacctatatgtgtattttttgttttgttttgccttacatttgtaaat
atttattaagcaaatactacatgccacatactataccacataatagagctaacctgacat
agctcctgccctccaggagcttacagaccaacatctagcaaataattcaattaagtacat
acattttctttcaaaaagaatacatgttatgactaggcacagtggttcacacctgtaatc
ccagcactttgggaggccaaggcaggaggattgcttgagcccaagagtttgagactagct
agggcaacatagtgagaccccgtctccacaaaaaatacaaaaattagccaggcatggtgg
tgcgtgcctgtagtcctagttactcgggaggctgaggtgggaggattgtttgatcccaga
aggtggaggttgtagtgagctgaggtcgccccactacactctagtctgagtaacagagca
agactctgtcaccgcccccaacaaaaaaaaaaaagaatatgatgattatgtaacatagtt
atcagtggggccacactgccctttagatatgtagctaacatggtaatcccctaatttctt
tttgtaattattattttagattcagggtgtacatgtgcaggtttgttacatggatattat
ataatgctgaggtttggacttaaattgaacctgtcacccaaataatgagcttagtaccta
ataggtagttttttaacccttgccctcctccctgcgtcccccttttttgagtccttggtg
tctcttgtttccatctttatgttcacgtgtacccagtgtttagcccctacttacaagtga
gaatatgtggtatttgatttcctgtttctacattaattcacttaggataatggcctctag
ctacatttatgttgctgcaaaggacatgattttgttcttttttatgtatatgtgtagata
tttaattgaatgattttctgctttattttgtgtgtgttgatagtaaacattaaaatgctc
ttcttatttggattatgcagacctctgctacatgccattaataagagtaattaagatttt
gggggcggggcaaggtggctcacacctgtaatcccagcactttgggaggctgaagcaggt
ggattgtctgagctcaggagatcaagaccagcctgggtaatatggtaacaccccatctct
accaaaagtacaaaaaaaattagccaggcatggtagtgtgtacctgtagtcctgactact
tgggaggctgagttgggaggatcacttgagcctgggaacttgaggctccactgagctgtg
attgcaccactgcactccagcctgggcaagagagcgagaccccatttaaaaaaaattttt
ttttgatatattataaaaatacaaagcaatatctaaaataattgaacacttaaaaactat
ctgggtataaacactgttttacagtgaggcatccttaggtactttttaataagttttaag
atttaaaacatttaaacgacattttctctccattttcttttacagcttttaaatataaac
tatcaagttgaagttacttacgtaaatttgaattgggtgttcaaacaaaattctaggcaa
attgcttaagcagactttaatattttatggagaggctttagaacagattttgacaagtta
actagaatttttacccttaggagtgaaaaatgctatgattttatataatttcatatttga
ttcatttaccactataataggaaagggtttagtcagctttttagcctttacaaattttat
attttaatttatgctttctcttatggagacattttctatgacttagagttttaactacta
atttacataatctaaaataactctggccaggtgctgtgtggctcatgcctgtaatcccag
cactttgagaggccaaggcaggaggatcatttgaggccaggagtttgagaccagccttgg
caacagagtgagaccccatccctacaaaaattctttaaaaaattaggcgggcatagtagc
gcacacctgcggtcctagttaatcaggaggagaggatcacttgagccctggagtttcagg
ctgcagtgagctatgattataccctgctctccagcctgggtgacaaagcaagatcctgtc
tctaaacgttaattaattacttagttaattaaataaaacaagcacaagactatatgaaag
tgctaaaaaatttccatgttcagctgagatgagacaggattaaagtaatgtgaactaaat
acagatttcttgtctgaactggtatacttcaaaaaacacacatggaagtattgaatttta
aaattataaacatttgagcttattttgtagagaaaaatttgagacacagtattagcaaat
gcgataaagatttgtttgactttttaaagtaatttggggttttattattagaggaaaaag
tatttggaaagcaaatacttggtaacttttcaaaaatactttaattcagaaagaacaaaa
tacttatgaaagggcagttgtgtcaaatgttaggagggtgagtcagaagtttataaaatg
gccagttgagttatatcttgattatttgtggtcagaattaattcagttttttaagtattt
gtattctttactgatttttatctgtttactcctctctcttcataccatagtggttttcaa
actgtaggtttgtatgtccaattattgagttggaaaatcagtttagtgggttgagtacca
ggatttctttttttttaatggaaaaaaatagaatagaatatgataaagtacattgcaggt
agtaaaggtaaatataagctttgggataaaggttaggctgctgcattaaaggggcaccaa
aatgcagtggcgtgaggaaaataaaagtttaattcccccttgcagcattcctgaggtgag
ctgttctgattggttccccacaagcctttaagaggccagattcatccatcttactgctcc
tctctccacagtggtgtccctgtctgtacacctgaagctcaatcacagccctgcaggtgc
cccagcctcctgaaaagagaaagggtatggagcatgtactcagggccttaaggtctccag
acttgcaagtgtcacacttcatttctgtccaccttctgttggcaaaaacttagctgtatg
gtcacactttgcgacaagggaggctgagaaatgtaatttgtagctgagcaggcatgtgcc
ttgctttactttattactaatgaagaagagtcaattttgtgaacaaccagccatctatgc
cactggccactgtgttgctccataaaacttctgttttagaagggtgtgatgtgtgtgtga
tgtgtgtgtgtgtgtgtgtgtgtgtgttttcattcagtcaaaaggagaaatatattcctc
actgtgggttgaggttaaaaaaaaagtttgaaagccattcagtggactatgtcaaactaa
aattttattataatttttgctagtaatttgtgaaaggggctttggaagagaattttgaat
gttaattactgataggaattttacagttatattttattttccattttattatttgatttg
ttagaaaggtagcacatttaacaaatcaactattacttttaccttgcatatttccattag
tacatgctttacaaatggtttaattgtactttataaagaaatagatgaaatggtggcttt
ttttggaaaattttttagctttgtgttcttatctacatactagttttgttcaatcttctg
ttgtatttaaattataattgttcaattatcagcttatttaaaaggattaaatatgcattg
caaatcagtttgtggcctaaaagagatttcttggggacccaaaataaattagattagcaa
caagcaatgaattttaattttttaaatggcctgtggttctcaactacttcagactctttg
tgtttattatttttggatctagcattatattttactggaaagcacaagaaaaatgataaa
taccattgggaggccaagaggggtggattgcttgagcctcggtgttcaagaccagcctgg
gcaacatggtgaaaccctgtcagacaatacaaaaaaaatcagccgggcatggtggcatgc
gcctgtagtcccagctacttggaggctgagcggggaggatcacctgagcccaggaagttg
atgccgcagtgagctgtgatcatgccactgcactctaacctgatgatggaatgagaccct
gtctcaaaaacaaaagacaaataccagaagttgtcagttgaatctaaaaaaagattctct
agtaaagatggcatggatgtatgaccttactatgatttagatctagacatctgaaagttt
gaaaatggacgtctagctctgtgtataagggggagaaggacgttatgtccactcattgag
cctcttttctaagctagaaattaagtctctgtgaatgtgcagactgcagagcagctatta
tttcctgttttcttgatgagtaattaacttgtgacttgcgcaaaaatcaaaatatgccat
atgatggtgagtcaatttcattttcttttctttttttttttttttttgagacaagatctc
actctgttgcctaggcaggaatgcagtggcacaatcatacctcactgcagccttgaactc
cctggctcaagtgatcctcctgtatcagccttccaagtagctggaactacagatgtgtgc
caccacacctggctgatttttaaatttttttgtagagatgagatcttgctgtgtttccca
ggctgatctcctgacctcaaatgatcctccctcctcagcctcccaaagtgttgggattac
aggcgtgagcctagctcattttattttctattctttgaaaaaaggcgatgggtttctatc
tctagtgttaagggtccctatcagctctgagatgcttttggtttggtttttttgttttgt
cttgttttaatttttggtagttctcgatggttctaaagggtagttgattcattttagtta
gataaaatgggctgctgaaataaaatagggcactaaaagaggaaatattgttacctagga
aaatgttttgtctgtttgctttatttattttatttgatacagtatctatttgggcctcta
aaactcaactctgattcttttttgtaataattattttaaaggagtttaaaggcaccagct
ttttgggggagttcagggagtaaaaggaatctcttcaaagatacaggcaaaaataaaacc
ttgaagtaaaacttaataaatatatatgtttggattcatttgttttatggtaccattttg
aggggaaaaaaatgtttccagcttcgttatgtagtctactgacttgttgggtataaccat
aaacctgtttataatatcctgactaaggctttttagagttactatgtttccaggagtaaa
tatttctcttctttatcacttctctgtgtgtttatgcatgtgtttaaaatagtaccatac
ggtgtctgtcacctgtttaaaagtatctcaccagaatcccacctcacaatagcacttaaa
ttcttttgctcagatttgagtcacaacatcacacttagctgtaagggaggcaagagaatt
gtttttaactggatatgttgttgtcttgaataaaattgggattttcttaaatggaacagt
ggggacactgtttctgtttaggcacataactatactgattctgtgtagcaaatatactct
gtataggcaagtacactaaataacccagtaagtgaacatcacaaaggagctcagtgaatg
ttcttgccactgaaagacactcaatttgttgataggggaatcctcagtcaatgcctcggc
ttattattagaacttggccatattttttatgtgtttggcacaatgtttgcaacaaaaatt
tctaattttataactagatgggatgaaaaccaaataaaatgaatattttctggagtgttt
gctgcattttttaatgtttaaaatttttaatttcaatttttatgggtacatagcagctgt
atatatttatggggtacgtgagatgttttgatacaggcatgcactgcaaaacaatcactc
gtgtaaaatgagttatccatcccctcaagtatttatcctttgtgttacaaatgatccaat
cctactcttttagttattttaaaatgtacaatttttattgaccataatcaccatgttgta
ttctcaaatactggatcttattgattatttatgtttcttttgtacccgttaaccatcccc
caccttctctcaactttggctgtattttgacagtataaatatggcctttaccttctattt
ctaaagtgtcttctagaattaagaattgttccatatcaagctctttttcatgcctttagc
tgacagactctctactggtagttcaattcaaatgttaatactaaatgttaaagtgggatt
gtttttataacatgcatttgaaattatgttggttttcaaacttcttataacaataaatac
caagtgatgaatattgtctctaaagacatttaagaagcattttaaaaataaggctgggcg
cagtggctcatgcctgtaatcacagcactttgggaggtggaggcaggtggatcacttgag
cccaggagttcgagaccaccctaagcaacatggcaaaaccctctctctacaaaaaataca
aaaattagccaggcaaggttgtgtgtgcctgtagtgccagctactcaggaggctgaggtg
ggggattacctgagcctgggatcacaccactgcactccagcctgggtgacagagtgagac
cctgtccccccacccttgaaaaaaagtatttttagtttctaagtttgtagatgtagattt
ctgtggtgatataacattcttgtgcagaatctggagattcttataaataagtatgaagaa
gctgtttgtcatctggcgtcatcccatcagttagttacaaaaatgtctcagtaacctagt
caagaacttgtgtctatattcttttaagcagaaatgttctaggaatttgaaatggtaaag
tttatctttcagctgaataaaattattttcataaaaatgtactaatttgtcctatgtgaa
aaggaactaagagattaaaatctagaatttgcttattaaagctagaattataaagtctag
aagtctccatatttttatatttaaaggaggaatgactgaggagttctagtttccagtctt
aatgtaagtggtttgaaatgctttactgttaaaaggaagttacagagctgggcgcagtgg
cttacacctgtaatcctagcactttgggaaaccaaggctggcagattacatgaggtcagg
agtttctgaccagcctggccaacatagggaaaccccgtttctactaaaaatactatatat
atatattagctgtgcgtggtggtgggcgcctgtaatcccagctactcaggaggctgaggg
agaatcacttgaatccgggaggcagagatcacagtgtgccgagatcgtgccactgcactc
cagcctaggtgaaagagcaagactctgtttcaaaaaaaaaaaaaaaaaaaaatcggccag
gaacagtggctcacgcctataatcccagcactttgggaggccgaggcaggcagatcacct
gagttcgggagttcaaaaccagcctggccaacatgatgaagccccgtctctactaaaaat
ccaaaaaaaaaaaaaaaaaaaaaattagctgggcatagtggtgcatgcctgtaatcccag
ctactggggaggctgaggcaggagaatcagttgaacccaggaacagtgagctgagattgt
gctgctgcactccagcctgggcaccagagcaagactcagtgtcaaaaatcaataaatagg
ccgggcatggtggctcatgcctataatcccaacactttgagaggccaaggtgggcggatc
acctgaggtcaggagtttgagaccagcctggccaacatggcaaaaccccacctctactaa
aaatataaaagttagccagatgtggtggcgcacaactgtaatcccagctactcgggaggc
tgaggcaggagaatcacttgaacccgggaagtggaggttgcagtgagccaagatcgcgcc
attgcactccagcctaggcgataagagtgaaagtctgtctcaaaaataaataagtaaata
tacagaaaaaaattagctgggcatggtggcagcacgtgtaatcccagctactggggaggc
tgaggcaggagaaccaaactgcagcctggtcaacagagcaagactctgtctcaaaaaaaa
gaagttacagaaagctgattattggctgggcacagtggctcatgcctgtaatcccagcac
tttgggaggcagaggcgagtggattgcttgaggccaggagttcgagaccaggctggacaa
cagtgagaccttcatctctaccaaaaaaaaaaaaaaaaaaaaatcttagccaggtatggt
ggtacacacctgtggtcccagctgctcaagaggctgaggcaggaagattgcttgagccct
ggaggttgaggctacagttagccatgattgtaccgctgcagtccagcctaggcaatagtg
caagactctgtctcaaaagaaaagtagaaatttatttctcaatgaaaaaatgtgtttcta
ttatgtaacttttagatttaattttatttggttggctggaattacaaatataatcaggag
ttgacacaaagtaatgagggcctaaaatttgagagttgtcataggaatagaaggaaggga
gaagggtaagacacaaagcagagattgaataaataggatttagcatcttactggatgtga
gagtttagggcaagaaagtcattaaaagttgtataatgaaggttttaatggagagaaaca
tgacagacatgttgattttgagacaatgagaaaaccacctcttttttaaaatcttcagac
acatacctgtggccactcatttcctaactgccaaccctacttcactcaatattatgactt
gtacttttaggggacgtataagaatcttgaaaaaagaagaaaggattcaaactagggttt
gctaactccagcctttcccactgcaccaagaaactaccatgtcacatcattatatatgat
atgtatatggtattttgtttagaatttttttttagatagggtcttgctttgctgcccagg
ctggactcaaactcctgggctcaagtgatcctcctgccttagcctcctgagttgctggga
ttacaggcaccagctgctgcacccagcttatatggtatttttatccaagaaatctagtca
tcttacaaataaccttattcctaaacatcccaaagtgctttggatgtttacagttttggt
tataaaattcatttgtggcacgatgcaacattaaccccaaggacaaggaatatctaccaa
atgataactttctccatatgcacagggcaaatatgtcatgtgtaatattaaccaatacat
ttttgcaggtattaaaggtttgatacactcagcatggacaagccataccaatagaaaaaa
accactttctatgctttaattcaaaaggtaattagactatcttacttagttatctgtgtg
tcattaggacctgaatcatactgaaaattagtggttagtttatagtttctgagaatgtat
gatcattacattgaaatacaatctctctcatgtatacatttttctatcatcatgtgtgaa
gccagtgactatgaaatttttcatgatcatttcttatttccttttagattttatgtttac
aataaaaagaaacgtcttgtcaacacaccttacgtggataactcctataaatgggctggt
ggtggatttctgtctacagtgggtgaccttctgaaatttgggaatgcaatgctttatggt
taccaagttgggctgtttaagaactcaaatgaaaatcttttacctggatacctcaaacca
gaaacaatggttatgatgtggaccccagtccctaacacagagatgtcttgggataaagag
ggtaaatatgcaatggcgtggggtgttgtggaaaggaaacaaacgtatggttcgtgtaga
aagcaacggcattatgcttcacatactggaggggcagtgggtgccagtagtgtcctgctg
gtccttcctgaagaactggatacagagactataaataacaaggttcccccaagaggaatc
attgtttctatcatatgtaacatgcaatctgttggcctcaatagcaccgctttgaagatt
gcccttgaatttgataaagacagatcagactgataaccttaacaccataggtgcaaaatg
agttgttctgaggtttttttgaaacattaaagttccaaaacatgacatttttaagaataa
atttgaaatagagtataactgaatgcagagaattatgtacctctaattgcttaattttgt
aatggtcttttattgtagaattggttctttatactcagggaagtaattatattgttttta
ctttttgaaaaaagtgttaactcttgaaataaaatattctgataaaatatgtactttctg
catgtgtaatacagagaaaatctcattcaacaggagcctccaaatatccgaggttttttt
tcttttcttttttttttttttttttttttgaaatggactcttgctgtgttacccagcctg
gagtgcagtggtgtgatcttggctcaccacaacctctgcttcctgagttcaagcgattct
cctgcctcagcctcccaagtagctgggattacaggcacccaccaccatgcccagccactt
tttgaatttttaatagagacagcatttcgccatgttggccaggctggtctcgaactcttg
atctcaggtgatccatccgcctcagcctgccaaagtgctggggattacaggcgtgagaca
ctgtgcccagcccaaatatccttttaatatgagagcagaaacaaaagcatgagaaatggt
atattagttatccactacagcttaaaagaaacgttcagagaaggaatcgggaaatcagga
gcaatatagtcacgtgggtctggcgcggtctctaatgaggttgcagacaaggtgttatga
tcatctgaagaattctccagggctggaggaaatgcttccacatggcttacttgcatgact
gctggcaagagtcagttctctggctggtgggtggcaaggggactcagtttgtcaccacat
ggacctctctgtagggctgcttgagtatcttatggtagttggcttcccgcagagtaagtg
atgagacagagagtgccaggcagaagtcactcttttataaactagcctcaagtcacatac
catcacatttgccaaattccatgggttacatggggcctaataaatgttgaagagattata
tacattgtgaatattaggaggcaggaatcactgggtgtcaacttggaagttgggtaccac
agtctgacctctggtccccaatgatttatgtccttcccaatgcaaaatactcttacctcc
tttcaaatcctccagaagtttcaccttaa
