# Supplementary material for: Reference based annotation with GeneMapper
Source: Genome Biol. 2006 Apr 5;7(4):R29. doi: 10.1186/gb-2006-7-4-r29 (PMC1557983; doi:10.1186/gb-2006-7-4-r29)
Supplement: Additional data file 1 — A gunzipped tar file containing the data set of orthologous genes in human and mouse that was used to compare GeneMapper with Projector and GeneWise [file gb-2006-7-4-r29-S1.tgz › projector/ORTHS/region48/mm.truth.gff]

Mm.9.ENSMUST00000034929.1	EnsEMBL	CDS	1094	1444	.	+	0	gene_id	ENSMUSG00000032370.1;	transcript_id	ENSMUST00000034929.1;	exon_id	ENSMUSE00000240861.1;
Mm.9.ENSMUST00000034929.1	EnsEMBL	CDS	1701	1767	.	+	0	gene_id	ENSMUSG00000032370.1;	transcript_id	ENSMUST00000034929.1;	exon_id	ENSMUSE00000219144.1;
Mm.9.ENSMUST00000034929.1	EnsEMBL	CDS	5119	5309	.	+	2	gene_id	ENSMUSG00000032370.1;	transcript_id	ENSMUST00000034929.1;	exon_id	ENSMUSE00000219148.1;
Mm.9.ENSMUST00000034929.1	EnsEMBL	CDS	5549	5903	.	+	0	gene_id	ENSMUSG00000032370.1;	transcript_id	ENSMUST00000034929.1;	exon_id	ENSMUSE00000219146.1;
Mm.9.ENSMUST00000034929.1	EnsEMBL	CDS	8641	8806	.	+	2	gene_id	ENSMUSG00000032370.1;	transcript_id	ENSMUST00000034929.1;	exon_id	ENSMUSE00000219141.1;
Mm.9.ENSMUST00000034929.1	EnsEMBL	CDS	20285	20807	.	+	1	gene_id	ENSMUSG00000032370.1;	transcript_id	ENSMUST00000034929.1;	exon_id	ENSMUSE00000240764.1;
