# Supplementary material for: Reference based annotation with GeneMapper
Source: Genome Biol. 2006 Apr 5;7(4):R29. doi: 10.1186/gb-2006-7-4-r29 (PMC1557983; doi:10.1186/gb-2006-7-4-r29)
Supplement: Additional data file 1 — A gunzipped tar file containing the data set of orthologous genes in human and mouse that was used to compare GeneMapper with Projector and GeneWise [file gb-2006-7-4-r29-S1.tgz › projector/ORTHS/region48/mm.fasta]

>Mm.9.ENSMUST00000034929.1 67171049-67193140	reverse
cacgcctctgatcgtagaacccttcaaaccctctgacaagagaggaaggctgagaaggta
catttctgggccatcacctgacaactctgtagatttagacaaatcccttagcctcccttt
actccagtttcctcatggaactgatgtcagacaacacaaccaatctccagagcagttacg
atgattaatgtttgctagaatgattgtcactgggcaggaaggcgagtcaagacataaaat
tctcctaaaagaatgaaaaaaacccacatcaggtttgctttttcccacttttgtgtgtgt
gcatgtatatacatgcatattagcatttgcctgagaacgtcccagactatgttggaaacc
atctataattgcgcttctaactttggattgaggctgggtttctcaatccgttacaggtag
gcgccatgcccactgggcattttcacccggatactggggatttgaattccagtccttgtg
tttgcatggcaagtgttttaaccactgtgcatctcagtcaaacaaaggggcgagtgttgt
taacataggcataaggtggcaagagggtgttgctgtgacaggagacttgtctaaggatat
catgtgtgttgtgagagagaagaagcatggaaaaggagagagatgaggaggagaaaagga
aaagagaggcttgagggacaggtagaaactaaagtgggaaggagaaagaggagagaatca
gaaataaagagagggaaagagaaaagaggatagagggaggaatgtgggatgcgagagaaa
aagaaaacaagagagggaggttagagctaaagggagagaagagagaggaaaaggagaaga
taaaagaaggaagaaagatatgaaaaagagggagggaaaagaaagcaagaaaaggagggg
tggaaccaaagaggattagtagccagaaggctagaaaggagacgaggaccaggcgctcga
tgcgctcgtcgctcacccacccggccttgactgagaggtactgtaaagccccgcctcagc
cccgccccctcgtcccgcccgccgcgggccaagccggagcaagctaggaggcagccggct
ctgcggaggcaacatgtaccggctcctgtcaagcgtgacagctcgggctgcggccaccgc
aggcccagcctgggacggagggcggcgcggggcgcacaggcgaccgggcctgcctgtgct
gggccttggttgggccggcggcctggggctcgggctggggctggctctcggcgcgaagct
ggtggtcgggctgcggggcgccgtccccattcagtcccccgcggaccccgaggcgtccgg
cactaccgagttatcgcacgagcaggccctgagcccggggagcccgcacacgcctgcgcc
gccagcagccaggggcttctccagagccatcgagagcagccgcgatctgctacaccggat
caaggtgcgggcccagtgggcgtcagggcggcggcttccgtttttctgactgcctggccg
cgggctgacgctcttagggctgctcaagtagcagctgaggtcaccggtcgcggaggggcc
cgccccttcccctttagagtcctgtgcactccgacggccagggcaatcggagcagaacca
ttgccctcctggtgggcgggaccgcagagtgggcggagtcagtctacttttgaaccacca
gggtctttcttttctcttaggatgaggttggtgcccccggcatcgtggttggagtttctg
tagatggaaaagaagtctggtcagaaggtgagttcagcaggtagcccattttgttattgg
taaaataaaatactgatgttttacaggttggagttgcaaaaagtggcacatttgtagaga
caatgtatccctagaataatcaggctgttttatttatcactggaaagtttaaaatgtaac
taactgggctaggagtatagctcagtggaagctcacttgcttagcctccatgtgtgaggg
caaaataaagtaaataattaaattgtgtgactcaagtacgtggatgtgttcaaaatgctg
tttcttctcccagtttactcttaagaattggtctgaaaatggaatgtagaacaatccatt
aaattaccactattacatattagataacccttattagtaactaaaatgtcagtttctgca
tatttttattctttcattctgtaatttttttattccccacttctgtaaaaggcactatac
caagtattaagaatacatgatatccctggtccttaatgatttacagtttattattacatt
tactagacagagtgttacctgttttgtttttaacgacaagcttgaagtggtttgggatgg
agctcagttggtgcttgcttttgggtacaagttctgggtataatcccttgcaccacataa
atcaaagtggtatggacccatgatcccattcctcaggacgtagaagctggaggatcagaa
gcttaaggtcacatgatgtgtgtgaggccagcctgagcatgtagagaccctggcatccat
ccctctccaaggttagaagctttgagagagccatttaaaaaaaaaagaaaaaagatttat
ttatttcatttatatgagtacaccataactgtcttcagacacaccagaagagggtgccag
atcccattacagatggttgtgagccatcatgtggttgctgggaattgaactcagggcctc
acgaagagcaagtagccagtgctcttaactgctgagccatctctccagccagagagaacc
atttctattctttttatggtaagtgcatcaaagtaccatttctttgattatgacttctta
tattcataacttctccattatgaacaaattgctccagttcattacttgggttttatttat
ttatttatttgcttgcttgtttgtttgttttgttttgttttgtttttcaagactgggctt
ctctgtgtaacagacctggctgtcctggaacttattttgtagagcaggctggcctcagac
tcataagagagctgcctgcctttgccttccccagtactgggattggagacttgagccacc
acacctagctcatcacctaggtttttagtgaatgatatttcaggcattatttaaggaaag
cagtagtttcagaagatgttgctgaaagtggtagggtctgggaaaattacacttcacttg
agtatatgtatattttagtcaacatagttagtttatgaaaaaatttaatatgctgggcat
ggtaacacatgcctataaccctagcactgaagagctgaggccaacctggggtacatagtg
gaagatcctgatccaaaaagcctaacaggggcagggctggagagatggctcagtgggtaa
gaacatttgctgctcttgcagagggtctgggtttggttcctacatggtggtcacgactat
ctgtagctccagttccagagggtctgacactcacttccaagcctctatgggcatgcgcat
tatatgtatgattgtttggcctgcatgtatgcctgtgtaccatgtgcatacttggtgccc
acaaaggccaaactttacagcctgaggtcaatcccagggaccaatacggtggaaggagaa
aatcgacttttgcaagttgtcctctgatatctataggtgcatgtaatacatacatacaca
cacacacatacacacacacatacacacacacattggggggattgggaagagggaaagaag
gaaaaagagaataaaaataattttaaaaagaatttaataaatgccagctttctaaataga
agttttatacaaatatttttacatttatcatgtattctcttcatacctcagctttttata
tttcttacatctaaatgcatacttttatactgtacagaagatgaaaaccaaacttttttt
ctagaagacgcttttaaaaattaatatattgtttttcctctggttgcagctgcattgagc
aagtggttagggaactcgacatatttttgtattcattttatttgctggctgttttaaaga
attcagcgaagatgctcaaaaacagaaaactacaatatgaggaattatgaagaatggtga
tgttttctttaaggaatgtaaattatttaaagtgtagactagcaagcatggttatacgaa
tctggctacaatatctgtcaccccaattttgataccaaagtctatattagggttctctca
gaacttatggaatgaatctctctctgtttatgtagaaagtggatttataagaatggcttc
caggctgtggttggctactccaacaatggcaggctgtgaatgaaaagtcttaagattcca
gtatgtgttcagtcatcaaagctagatgtctcagctggtcttcattaaatgttggagtcc
caggaaataggctctaatgggagtgaaggatggacttactcgcaagcggagagcaagcag
gcaaagagcagaagtgtccttcttccatgtccgtgtaaaggcttcctgcagaaggcatag
cccagattagatctgaattaaagatctggattaaaggtgtgtcttcctatctcaaagatc
tggattaaaagtaggtcttcccactttacttcaaaaagcagaaatccctaatgagtatgc
cttctattttgcattttaattccagatgtggtcaagttaactaccaagaataaccatcac
aatacttgtaatcccaaactgagttcaaggccaacctgggctatgtaaaaagaagtgtca
tcatcatattgttaagctaatagtatctgaaaatattgacttaataaccaggtaaactct
agttcagctataaacacacttacaattgtcagtattgataagactttcatcctagccggg
tgtggtggcacatgcctttaatcccagcacttgggaggcagaagcaggtggatttctgag
ttcgaggccagcctggtctacagagtgggttccaggacagccagggctacacagagaaac
cctgtctggaccccccccccctccaaaaaaaaaaaagactcttatcccagctagtccagt
gtcttaaaaagaaatacctagtgtattttaattgatacaatttcagtgtcagactttctg
cttttatttcctttgaaggtttaggctatgcagacgtggagaaccgcgtaccctgtaagc
cagaaacggtcatgagaatcgcaagcatcagcaaaagcctcaccatggtggctctggcta
aactgtgggaagcagggaagctggatctggaccttcctgtgcagcactatgttcccgagt
tcccagaaaaagaatacgagggtgaaaaggtagtgacactcacagcctgttttcccactc
gtatgttacactgtgtataccagaaccctattctaaatattcaatagaattctttggctt
gtttttatttcttagatttcctgttcagtctatatgataatcttttggctacttttctgt
gagccttccttccaaggcccttgttggcttgtttgctacaatttaccactgtcagtgaag
ttgtgtggtttttgttttttgttgttaggtttctgtcacaacaagattactaatttcgca
tttaagtggaattcgtcattatgaaaaggacataaagaaagtgaaagaagagaaagctta
taaagccctgaagatggtgaaagggaccccgccaccatctgaccaagaaaaagaactgaa
agaaaagggaggcaaaaacaacgaaaagagcgacgcaccgaaagccaaagtcgagcagga
cagcgaagccagatgccgcagcgcgaagccaggcaagaaaaagaatgacttcgaacaagg
cgaattgtatttgaaagaaaagtttgaaaattcaattgaatcactaagattatttaaaaa
tgaccctttattctttaaacctggtgagtcctgactcctcctcctaacaaagttgttatt
gttgaagtttcatttttcaaaaaggtcaagatgttgcttgccattctgatggctttcaat
caggttaatgattgcagtgggccagtatagtgcctgcattgtgtgtgcctgtgtgcgtgc
attcgtgtgtgtgtgtgtgtgtgtgtgtgtgtgtgcacatacatgtgtgagtgtctgtgc
ttgcatgtgtggtacatgtgtgcttatgtacatgtgcttgtgtgtgtgtgtgcatacatg
tgtgagtgtctgtgtttgtgtgtgtggtagatgtgtgcttttgtatgtttgtgtgtgcat
acattcgtgcatgtacattacacatgtacatgtatatgcacatgcctgtggaggccagaa
gacaatcttggacatcattcctcaggaagagttcacattggttttggtttttggtttttg
gttttttacattttatttatttgttgtgatgtgtgcagaggtcagaggtcaactttccac
agtcagttcttccaccatgtgggtcccagggactgaattcaggggttggcagcaagcaat
tttacctgttgagccatcttggctccctagagcaaagattacaagtgtcatcaccctgac
ttttatgagggctctggggattgaaccctggtcctcctgcttgttctacaagcactttcc
caactgagctctcttccctaacagccaggcagatagctgcttagctttggtgtcacggag
gactgccccaccatagagactctcagcgctgagctattcatgggaactgtggacagtgtt
gtcataatagtgctccaaacagaacttgcgcgcaagtggagaggcgaaggtgctgctgca
tggttagcgtgtcaagggcccagcagcctgtttgcacctttgtcccttaagaagctagtg
ttaggcaacttaccttcctccaaatgccaatctataaaatactgctttttctttgagaca
gctgctcactgtgtagcccaggctggcctcaacagtgatcctcctgtctcagtcttccaa
gttctaggattacaggtatgtagcagcaccatgcttggctttagctttctgttcatcttt
atgcattacctttttcttaagtttgtcttaaattggtgtagtattttcattttgagagcc
atctacacgcactgtttgagagaacctgacctcggttcccagcgtccactcctggtggct
cgtagccgtcctgaaccccagctcctcctgagactctcatgctctcgtcagacctgggag
gtcaactgatctcaatatgcactcccttcccccatacatataattttaaaaaatatataa
ataaaagacatgattgtgaatcaacattattatgtagatataactaaaaagaccaatgaa
aatacaattatgagttttgtatttaaaaataaagtttctacccatttttaatatagatca
taaaatcttaagaatacaaacccctaagtatatacatacatacacaaacttgaacaaagt
tttatgcctacatacattttatttaaataactaatagccggcagcatagctgggtagtga
tggcacacacctttgatcccagcactcaggagttaatggcaggtagatcattgagtcaag
gccagtctggtctacagagtaagttccagcccagtcagggctacacagagaaaccaagag
aggggggggataaatggagagagagagagagagagagggggggggaaagaaagagagaaa
gaaagaaagatagatggagagatagatggagagaagatggaaagatagatagatagatag
atagatagatagatagatcaatcgatagaactcatgtgactagttatatcttgaactgtg
ggatgtattgaggagagcatgacacttgatcaagggctagctgtgggttgctatgtagat
ggctattaaagctttcatcagggcaaacctgaattcaagggcagcctgtgactcagtcca
ccctcctcttggcattcacagcttctgggcaatcagtacccattaggaagatgcctttag
gtgtacttattttgaggagtagctctgagctctaatgatctctaaataaggcctgatacc
ccagtgacccagcaactctgctctgctctttcaatacaccaaactgtgaaaaagtgttct
gtcttttactcataaaaagaaacccaaagagtctgtgtctctctctctgcacatgtcatt
gcttttcccttccaggaactcccaagttttagcttttgctatgcttgccacagcctatct
gggttcactttccacacccccatccccccacccccacaaaaagacaattgatggagaagt
caaatgtatttttctctacccttctatttttattgccaatttgaagggttttgttttgag
gtggtatatatctgcttatttcatgttcagataaaagagcagattcagacaaggattcat
acgagtgtgcagtccctgtgttgctcattgttattcttgtgtcctggagctggcctgata
tttagggagctggcctaagcatgggtgttacaaagctaaccagggtaacctgtatttaga
tgttaaaataaaatattatagctctagaagtatgactgttttcaatggaaatatatttcg
catatgcttgaataataattgagcattttctcccctctccccatgcggtgatgtctcaag
gtagtcagtttttgtattcaacgtttggctatactctgctggcagccatagtagaaagag
cttcaggatataaatatttggattatatgcagaaaattttccatgatttggacatgctga
caactgtccaggaggaaaacgagccagtgatttacaacagagcaaggtaaacagacgtcc
gctgtgtccggctgtgtgcgtcttaccactgtgttgtctgtttaaaagtcagattgtcct
tgtttccgttccagtgtcagctggccacatgttttggagcttttctatatgtctgtttgt
ttgtttttaaagatttatttattgttatgtgtaagtacactgtagctgctgtcttcagac
acatcagaagagggtgtcagacctcatgacggatggttgtgagccaccatgtggttgctg
ggatttgaactcaggaccttcagaagagcagtcagtgctcttaactgctgagccatctca
ccagccctatatgtctggtttttatgagtaaatgaaagaaagaaatatgtctgtggcatc
ccatactgggaatcccagcaccaggaaggtgaagtacagggattactgtgaattcaagac
caccctaggctacacagtgagtgcccggctagaatgagaccatcacagaggggaaggggg
cacaagaacaagaaagaaagaatcaatcgtgcttcaagctcctgagtaattaagccaaaa
tactgcctatcgtgtgcatagacaatttggattttaaacatattctctttcttttaatat
tattatttacctcttaatttttcagcacttaacgtttattttgcaacaattcatacttag
aagaaattgcagtagtgtaaggaattcacatagacctgttacccagattccccaagtgtt
atgccatatttatattatctgtatgttggtgtttcccgaaccacttggaaataagctgaa
gacatggtatgcattattcataaatacttaaatatgcaccttctaaaagtgaggacattc
gtgcagtgatttaatcaaatctatagactttattccaatttttctagttgtaataatgtc
ctttgtagcatacactcacacatcacatatgaacatgcacacagtgtctggtccagttgc
ccacatttcattgatttgttctgggtctcagaagttgcatgctgtaaatgtgtccaatta
ttggtaacagtattttagtgctttgttaacatggtcccaggtttctctttcttcttttgt
taagatttctttttttatatttatgtgtgtctgtgtgtagggctgtgtatgagtgtgcag
ttggttaggatgccagagtgccctggatccctgaatccagtgagctgcaaatgggtgctc
gcaactgaacccaggttctctggaagggcaaccagtgctctgaccactgagcagcctttc
caggcactctctgctttttacattggttggttggaattctattagaagaaagctattttc
ctcccatataattatctatatgtttatgtttattcatactagtatgcatttgtaggttac
tttgatcaatgagtcataatcttccattatatgggcaaatggttgttaggttgtatatat
attaaatatgtattaaggattattagttatatagtatgtgtgtgtgtgtgtatgaattta
tgtgcagtgtgtgtgtatgtgtgtgtgtgtgtgtgtgtgtgctcatggagacagtgtcag
atctcctggagttacatgcagttgtgagcctcctaggtgggtgctgggaactgaactcag
gtcttctgaaagagcgctaagggctcctaactgctaagccatctctctagcttccaatgt
gtatatgtttttatctttgaatttttgagacaactttcactatgtaatccagactggcca
tgaactcaaaatccccctgcctcaacctcccgagagctgggatcagaagctcacaacact
gtgcccagtgcttatttttaatcagggttttagagatgatattctgtatgttaatagtga
acatttatatattcatacttgtgtgttcattggcttagaatgggaaacgtgctccttcct
atgggttctgtttttagaaatttgtgaaagatacttggtaaaatatgaccatctagaatt
tttaatcataatttttgctagtaaacttataaaggggattttggcagagaattttgaggc
cagcaaataatctcagttttccagttcttgtttctgttttattaatgaatatgtgatgta
atagaaaggtagtgcattggccacgtcagacattcattttccttgcatctctccagtaat
gcatgcttagaggggcattcattggtactttcaggggaagaaaatgaaacggtggtgttt
ggggttttttaagctttatttccccatctccacagtagttttcttcagtctaacattgtt
ttggctaaattatcattttaaattaacatttgattttaaaggactaaacatgtgaatcag
tctgtggcctaaaagacaaaagaaataaggttagcagcaagcagtgaactttagttttta
aaaaaaggtctttggttcttgagcacttgagattcacagtgtctgagataacatctcctg
agtattatctataggtctagcatcatactctactgaaaaacaagaaaaagggcaaatgta
aatgccagtgcttgtcggttgaatctaaagaaaaattatctagcaccaacagcagactct
gtgtgtgtgtgtatgcgtatgcaaatgtgcatgtaagcccatgagtggatgtagtagcca
gggagtcaagtgttttcctttctctctctttcttactcccttgagataggatatcttact
gagccttggctagactgctagcaaggttctgggatctgtctgtctccagccccagtgcac
acagagttgcaggcacgtgtgtaaatcagtgtttacatgtatactgattctaactcagtg
tctcatgcttgcacagctagcctatcccctgccctataaccactgacctagctccctaac
ccaagcctgtttctaatctgaacattaaggctctatgattgtacaaataatagatgagct
attatttgctatttcataacctgcaaaaaaaaaaaccaaaatactgtgtgtgatgctgag
ttagtttcatgttagccctcatcctttgcatagctacagtgaatttccatcttactggaa
ggatcctatcagttcagaggtaaaaggttttgtttgtttatttgtttggatttctttctt
tctttttttaaaagatgtatttatttatttcatgtatatgagtacactgtagctgtcttc
agacacaccagaagagggcatcagatcccattacagatggttgtgagccaccatgtggtt
gctgggaattgaactcaggacctctgcaagagcagccagtgctaactgctgagccatctc
tccagtccttgtttggatttctaataaagatttatttatataaaaattgtgtgtgtatat
gatgttggagaattctattgctcatgtgagtcagatgccaatgaggcacaagagcaacag
atccctcaagctggaagcacagcaggttgtgagcttcaagacatgagtgctagtgactga
cctctggtcctctgcaagagcagtgtgtactcttaactgccaagccgtctctccaacccg
gatttgcttggattttggtgatcccatataaaagtggcagttggttcattttagttaaaa
gtaccgctgatacatgagacagggataggatgtggctcagttactagagtgcttgcctgg
catgcatgaagctccggggatcggtgcctcagctcttcataaagccagatatggcagcac
agccttcaaacccagcataccatgactacatagtaagcctgcataccagagacttcgttt
caaacaaacataaaatagggcacaaaaaagtattgtctctacttttttttttacttgatt
tgatggagtatctatgtgagcctctaactcagctgattccttttttgtagtttgggtttt
gttattgttgttggttttgctgtttgtttgtttgtttgtttgtttgtttgttttaagaca
gagtctctctatgtagccctcactgtcttagaactcaatgtgtagaccaggctggccttg
aactcacagagatgctctactctgcctcccaagtgttaggattaaaggagtgtaccttac
ccagccttctttgtaatttttttttttaattaaagacactaggctttttagggctgttct
aggagaaaaggtcatttttaaaaatatgcatccaggcaggagtagtggctatgcctttaa
tccaaacactagggtggaagaggcaggtggagctctgtgatattgaggcttgcttggact
acatagtgagtttcaggacagccagagctatatagtgagaccctgtttccaaaacaaaga
aactaacaacaacaaccccacaaaaatatgtacccagataaactaagtaaaatttagtag
ccatattttctttctattaattttttgtactattctgtagaaaacgagatgcttatagct
tgttagtatactgatctgttggcataatcatacttgctataatatttgttacaacaccct
gatcaatgctctttagggttgttgaatgaatctgtttctcccttgtcatttttccatgta
tgatggtgtgcttatcaccatgagatggaacatgatgatacacagctgctcctggtaaga
ctaaagccagaggatgaggagatagaggccagcctcggatgtagaacaaattgtaggcca
gcctgggctacaaagtaagaccccccatcaaactgaaaaactagtgacccctgaggccca
tcacctatttaaagtatttccctcagtatattacacttcaaaatattaaatgttttagtc
agaactatagcccaaggccagaggtttctgtaaggaagggagaggtgagattcatgctta
gctgtctcgattaaaactgaggccttccctgatgcctgaatagaaacagatcctgtgtga
gtaatacacagtgttgattctgtagagcagaatgcactccagctatacagtaaatgaaat
aagtctaagccaacacccacaagagcagagtagatggttttacctctgaaaggaactccg
gttgttggtgcagagtccttagtcaatccattggtttattaggtctggttagctttctgt
tggcacggtactttagttttggggctgggttagagtacagaactggatgaaacaaaggaa
aaccctctggattcctaagctgaatgttcctaaacaaatgaaatgagtctctgggctgtt
ctattttggtatcatggatatggctttaccttctgcttgtttcctggtgtcttagaagaa
ctaagcattgttcttgttttaagctctttcatatctttagccaacagactagcaggctcg
atttaaatgtagggtttggggtttatttatttatttttaaagatttgtgtatgtaagtac
accgtccctgtcttcagacacaccagaagactacagatggttgtgagccaccatgtggtt
gctgggagttgaactcaggacctctggaagagcagtcagtgctcttacctgttgagccat
ctctccagccccttggttctatttttgttttcagtttttcagtgcgtttttattagtagt
cacatcatgattcagtttcccttcactactcagatataatgggagggaagaggagaggag
aagcaggggagagccaggatgtggcatggaccccttctctggctgttgatatcttaacag
caggggaagtccaggtagttctgccagtggttcctgatctggtgctggcttggtaaaggg
ctgtcacggtgtgtgtgtgtgtgtgtgtgtgtgtgtgtgtgtgtgtgtgtgtgtgtgtgt
gtgtgtgagagagagccttgtctgtcctcagccttggcgctggctcctaaagccatccct
aagagctcagtgcaacctttaacaaagactgaggcagatgcgatgcttcacttggagtgc
taagtggggttgctttttgtagttgcagtctctgctgcacaaggttgtgttttcttgtat
gggggtggaacccagagtctcacccatgctaggaagagctttgccatggagccacacccc
cagatgcttataatatccattttaaaatttagcttgttcctaagcctctcataccaataa
aaaatgaatacctcagtgctttgaaaaacattaagaggcattttaaagtgaaatatttcg
aatttctaactttgcagttgtataatgcggttctttgataaaatgttggagaattctaaa
aagagtaggctgttcgtcatctgcatcataccatcagttatccagttacaacccaggacc
agtaaccctctcaaggagttgtgtgctccatttttaaagaagaaagttcctaagagttta
aaatagttctgcttacctttcttctgaacaaaattattttcataaaaagcctatttgttt
tctgtccaaagaaattgagagatttgagtctagaacctgcctatataaagtttagatttc
taaattaaagactaattctctgtaatcttacacttaaagaaagaatgaatgtgggttcct
aatgtccaatctctataagtattttcaaatgctttactcttagaaggaagttacacagaa
ctgattgttcacaaaaaatattagtaattcaggtttacaagcttgaagttttctcttaga
taaataccttaatcagaaaatgtactttttgttgttgttgttgttgttgttttttgagac
agggtttatctgtatagccctggctgtcctggaactcactctgtagaccaggctggcctc
gaactcagaaatccacctgcctctgcctcccaagtgctgggattaaaggcgtgcgccacc
accgcccggctaatgtactcctttttaatgttttcccattatgtaactccctttagatgt
attgatatttttacttgattagctggcaccatgagaatgatcagagttgaggaagaagct
gttataggggagctacggggatgggaggcaaaaggtaaggcagagcagctgaccccatag
cattcatgaagttaatattagacatgagaaaacacctattaagctcctctgttgctgggc
gtggccatgcatgcctgtgatccccatactcaagagatgaaggcaggatgattgctgtta
gtttgaggctggtctgtgctatatagtgagttcaaagccagcgtgcaatacatagaaaaa
tactgcctaaaaaatcttctgcagacttagcattatttttattttatgtgtataggtgtt
ttgcccatgtctatatatgtgtcctctatgcatgcttggtgctgatggaggtcagaagag
ctcctgaaactagagttacaaacaattgcaaccatgtggctcaaacaattgacctaccat
gtgggtgctgagcatcaaacccaggccctctgcaagagcagcagcactcaactgctgggc
cacctctcccatgctcccctgcttgtggccacctctctcctaacagctaatcctacttca
tccaattatgagctgggcttttaggggatatagtatgttgtgttttataaaaagaagagg
aagccagggatatgtttgctggagtgaggtatggtgaggtggaagggggcgcctctgcag
gaccatgctgaggcatcccttccccctgaggtaccagccatatgacagatatagtatgaa
atagagtttatttagggcaaagggaggggagttgagaagataatagagacggacgtgaac
acgtggagaaagaggaggaaagggaatggggagagaagggacagaggctaagggactacg
agagtgaggagggggcaagcagcccattttatactgagttaggatgcctggctgttgcca
gataactgtgggggtggaacctagaaggaatactaacattgtagaatcatgaaagaaaaa
aattggaaaaaattttcaaactatgtattcttatagtccctctaaagttatgaactttga
aagaggatataagtttgggagggagaaaggcccacaggtaatttcagtaaacatatttca
gcctttctttagaaacacattagagaattattagtgttagtagaaatccagtttgggggg
ctagagagatggctcagcagttaagagtacttgctgctcttacagaggacctggctttga
ttcccagcacccacacagtggctcacaagtatctataactcctaagcactgagccatctc
tctttaactctgatttcttcttccaagattccactatatcccctaaaaaacccagcacat
aattggatgaagtaggataagcagttaggaaaagatgtagccgtggctttagaggatcct
ggggatgtgaactgaaagagagagcttggagagcagaagggcccaggaggagagacaaga
agtgctggtcagcagtgataatggacaaagcaggcaggagttagaagagcatgggggaag
agacagcagttgaggaaggtggagaacagatgcccgcctttaatgattgcaggctgatgg
agactatagtctataataagggctatagagtaaacggagaggtgagcaggagagcagata
tgagctccctcatgtagtttagcagaaagagagacaagagactggttgttggagattgta
gctagcataatacttttcttccctttggaagaaactgtgtgtgtgtgtgtgtgtgtgaga
gagagagagagagagagagacagagacagagacagagacagagacagagacagagacaga
agacacagagagacagagagagagcgtgccatgatctgccccctgtcccaaatacttctc
cagcatttcctctggctgcttcccctctggcccccctccttcagccaaactgaactgctt
gcttctctgcgtggcctcagccatgcttgtacagcattgtttgggtttcttacgtccatc
ttgccggtcaggccataacctgtttctcaaaaggtgatgcacaaccagcaggattggcat
cttctggaggcttgttagcccctcccgagactattgaaacaaaaacctcagtgtgataga
aattcccagggactgtgcctcagctagttgtaaacacattgtttagctagtattaatggg
atagctggtggtctgggaggatacggaagaattcatcacaggtgtggtattatctctgta
ggagactgctggctgtgttacaggtcatggaaggaagtgtggattttattcccattgctg
tggtaaacactggagggtttgggatgggtgaaaggcaggggaaacgtaatctatgctctt
aactgggccgcggatttccgggagagaaaataatgtgaagtgttgcagtagagtcgcatt
ttagggacaaaacaaggcaatcacagatgcaggtgtagagccaggggttcacctgtaacc
tcaattgacaggctgaggcaggaggattatgagttggagaccaacctgagtcacatagta
ggactttgcctcataaacaaacaaatagcagaaacccccaaacacaaaaagatgttgtca
gtagaactcatctttttaaaaactggaaggaatgtcttaagtaactacagaaaaatggat
gatgataatggtggtgttggtgggaggggaaatatcatttttagataaattcaggcttgc
tttagatggccttgattttctcagtgaagcagattgggtggtgatattcttcttggagcc
agctcagagagaaagttgaaagtggaagagactgaggatacctgtgacagatgtaccagg
gagtgagcaagagaggaaggagtgacaccactaagggtagggatatggctcaggggtgga
gcaccagctagtgagtgcaaggccctggggtccaacccagcactgaatcagccagtcagt
actaccatcctgtagccagaatatatggtctagctttgctgtatggattcctgctttgcc
tggttaagcaagggaaggggattaagactggtgtactggtgtggttgaaagaatgagaca
atgttctagtgggaccatagccagagtggctgaagtaagtaatgccaaagtcaaagcaga
aagagcagctgaaatcaggaagactctaaggactgagagctcaggagagggcggggaggt
ctgcggaggacagaggagagcggagatgctctgtgttggggagttgggaagccagggatg
gtgacactgacttggtttccgagtttcagacgtcagggtgagattcaggctgactactgc
gtatgaatagtggagctgaaatggacttccagacagagcagtagagggaggcagttagca
gactcaaaacctacgagcaccacttctgtgtgtgtcatgaaagaaaggatctccataatg
aagacttcatctcttgttccatgatttgtagtttcattgcatttacctaacagccacagc
tgttagtctgctctagagaatacagggccctagaggctggggctttgtccctccgtaaca
ttcttctggtataagagcaacgcctggctgtaagagatccattggtagttggtacctatg
aaagcaaactccagctagcatttatttcttacacacccatcagaaatacgcattgtttcc
tatacatagcctggactctgtatggaaggaatattaacccccagatcacagagtaaggtt
ctgaagtggagagacagcatacgatggtagactgtcttgtcttaaatccagctctgccat
tcccaagacaagtaagcattcataatagtcctgacttccaaaggttcttttggaacaaat
gagtttgtatattaatgcttaataaaatgacctgacatagagaaataactatataaatat
ttgtttaccaaaatgatcacagcagtaaaggtgagacttggaattcaaactgaactttgt
tgaactgagcttttcccacaatccccaggaagtaccatgttgcgtcatcagacatggcat
ttgtatgctgtttttgtccaagaaatctagtcttccaagtatcaaccttatttctacaga
tcttcatgtgtacactttttgttacaaagtttatttgtggcacccagttcaacactaagc
ccaaggactaggaatatctacctaatataaatattaacctcatgcatggtacagatatgt
aatattaatcagtgcactgttgcaagcattaaaagttaaatatgcaaaaagagagttaga
tatgcttagtatggggaagccataccaataggaaaggattctttctgtgctttagttcat
taagtagattccctacccagttatcactacgatttgaattatactgaaggtttatggata
gtttgtagttgtgtatggtccctacacccccctcatttatatacattcctattcgttatc
acatggaaagtcaattacaatagactattacatttttaatgattattttcttactccatt
ttagattttacgtgtacaataaaaagaaacgtcttgtcaacacaccttacgtggataact
cctataaatgggctggtggtggatttctgtccacagtgggtgacctcctgaaatttggaa
acgcaatgctgtatggctaccaagttgggcagtttaagaactcaaatgaaaatctcttgc
ctggatatctcaagccagaaacaatggtgatgatgtggaccccagtccctaacacagaga
tgtcctgggataaagaggggaaatatgcaatggcgtggggtgtggtagagaagaagcaaa
cgtacggatcctgcaggaagcagcggcactacgcctcacatactggaggtgctgtgggtg
ccagtagtgtcctgctggtccttcctgaagaactggactcagaggccgtaaataacaagg
ttcccccacgaggaataatcgtctctatcatatgcaacatgcagtctgtggggctcaata
gcactgctttgaagatcgctctggaatttgataaagacagagctgactaatcctaatggc
agcacaggtccacagtgagccttccattctttgaaatgttgacgttcccaaatacataaa
ccctttaaggatacatttcgttcccaaatacataaaccctttaaggatacatttgtaata
gagtacagttaaatgtggagaattatgtacctctaattgcttaattttgtaactgccttt
ttattggacaattagttctttacactcagggaaataacagttgtttctactttttaaaaa
aaatgtttactcttgaaataaaatcttctgataaaagaaggcacttttcagttcctaagt
ttttatttttactttctttacagtcttgctgtgtagcataggctggctttgaacttaaat
cttcctgcactggattataggcatgagccaccaacttggttaaaatatgtactttaaaat
gtgtaatagaggatgtctcatgcaacagaaggctgtaaatattgaccttcatatatatat
atatacacacatacatatataatatatatgtctttatttatttatttatttattctgttt
tttttcaagacagggtttctctgtttagctctggctgtcctggaactcactctgtagacc
aggccagcctcgaactcagaaattcacctgcctctgcctcccaagttttgggattaaagg
tgtgcgccaccacgcccggcttcatgagaatcacatatatatgaatataaatgtgcacac
agcagcttaaaagaaggctctggacttgaagagtaatatagttgggtggatccggggcac
agtctataaagaggttgcagacaacatgtggtggttaagagattagtatatgtagtatac
tatagtagcatctggactggaggaaaagcttccaggatggcctgcagccagtcctgtcac
ccaggggcctccctatgggctgcttgactacttatgtcatgattttgtgggcttaagggc
aagttaaggagagaggaagagagtgaatggcagtacaccattacagtgcatcacatgtta
caagctagccagaatccactgtatacattagcgtgcaccactgtgaccagatactcgtca
gaaagaacaggaaaatgaaggtttgtagtctcagagttgccgtccagtgtggccagaaag
gcatgttaacaggaacagagagtacagaagaagcagtcgtgtaccatcacatgtggtgag
ttctattggtctaataatcacaggtcaccgctgatccattgtaggagtggattgtacacg
ggggtgggtact
