# Supplementary material for: Reference based annotation with GeneMapper
Source: Genome Biol. 2006 Apr 5;7(4):R29. doi: 10.1186/gb-2006-7-4-r29 (PMC1557983; doi:10.1186/gb-2006-7-4-r29)
Supplement: Additional data file 1 — A gunzipped tar file containing the data set of orthologous genes in human and mouse that was used to compare GeneMapper with Projector and GeneWise [file gb-2006-7-4-r29-S1.tgz › projector/ORTHS/region49/hs.truth.gff]

Hs.14.ENST00000216442.1	EnsEMBL	CDS	1177	1217	.	+	0	gene_id	ENSG00000100554.1;	transcript_id	ENST00000216442.1;	exon_id	ENSE00001168481.1;
Hs.14.ENST00000216442.1	EnsEMBL	CDS	7835	7952	.	+	1	gene_id	ENSG00000100554.1;	transcript_id	ENST00000216442.1;	exon_id	ENSE00000807765.1;
Hs.14.ENST00000216442.1	EnsEMBL	CDS	10185	10264	.	+	0	gene_id	ENSG00000100554.1;	transcript_id	ENST00000216442.1;	exon_id	ENSE00000658589.1;
Hs.14.ENST00000216442.1	EnsEMBL	CDS	11771	11838	.	+	1	gene_id	ENSG00000100554.1;	transcript_id	ENST00000216442.1;	exon_id	ENSE00000658588.1;
Hs.14.ENST00000216442.1	EnsEMBL	CDS	13422	13466	.	+	2	gene_id	ENSG00000100554.1;	transcript_id	ENST00000216442.1;	exon_id	ENSE00000658587.1;
Hs.14.ENST00000216442.1	EnsEMBL	CDS	15004	15107	.	+	2	gene_id	ENSG00000100554.1;	transcript_id	ENST00000216442.1;	exon_id	ENSE00000658586.1;
Hs.14.ENST00000216442.1	EnsEMBL	CDS	17437	17503	.	+	0	gene_id	ENSG00000100554.1;	transcript_id	ENST00000216442.1;	exon_id	ENSE00000658585.1;
Hs.14.ENST00000216442.1	EnsEMBL	CDS	20357	20435	.	+	2	gene_id	ENSG00000100554.1;	transcript_id	ENST00000216442.1;	exon_id	ENSE00000658584.1;
Hs.14.ENST00000216442.1	EnsEMBL	CDS	22113	22251	.	+	1	gene_id	ENSG00000100554.1;	transcript_id	ENST00000216442.1;	exon_id	ENSE00001168470.1;
