# Supplementary material for: Reference based annotation with GeneMapper
Source: Genome Biol. 2006 Apr 5;7(4):R29. doi: 10.1186/gb-2006-7-4-r29 (PMC1557983; doi:10.1186/gb-2006-7-4-r29)
Supplement: Additional data file 1 — A gunzipped tar file containing the data set of orthologous genes in human and mouse that was used to compare GeneMapper with Projector and GeneWise [file gb-2006-7-4-r29-S1.tgz › projector/ORTHS/region49/hs.fasta]

>Hs.14.ENST00000216442.1 65793630-65817632	reverse
tggtagagctgttggggcggaagaaaagatggaattctcaagcctggaaaaagcaaagtg
ctcagcgtcctgagccggggttaagagttacggtgtcacagcgttctcctgagaccgccc
catcgtcatggcattctcactttcggcatattgtagaggctgtacaatccactcggccca
ctttccttcacgagattcctctgctcgaacaacgatgcctctggaacacaggatgaccta
cacggagccggcgaggaggcccacgacagcgcgggtggtggcggtgctgtccagccactt
cccgcgcagggacgggaaagggaggtattagcccggggcctacccgctctcgaacaccca
tgtcactggacacaaaccaaagtgagttcctggagaaaccgagcttgggattagtcacct
gaggtatgtgtgtgattcccgcactggagcccagagccgacttcttcaatcacagagacc
agacttgcttccccctcaccggccgccgatcctcctcagcgtgcgcttcgctcactccac
cgcgcatgcggaacctcctcgcatgcgcaagcgctgaacgaatagaggcccctcttcatc
attaaccatagagtctgggtcctccgagaacaaggacgaatgtagatcatggaaggacct
gaaaagtactgtttctcgctatcttagctttagctaagtaaccttcaaggcgcgagaaag
acataggactccgattccttgcctctgaagaatgaatcctctttcaaagtttcagctaac
catgagatggcgctgtgaccaaagacgaaaggtggagaaagacaaggcgtgcacgcttcg
ctcctagtctttggcctggcgcgtgccgcgtattgcgcagccgcagggaagctggatggg
gaggggttgggaggcgaaccggaattgaggggtggttccgcggtgcgcgcgcctcgacat
ccgggcaacgcctctgttctgtcctcccccttcgtcgcctgtgacaaccggaagcggaag
tgaaaatgggtgtccctgctgcctcttagcaacaagaggggtcaagtgacacaaccagct
gactcccgtagaggaagacactgtggaggccagttctggagctattgcagcctcggttgc
ccggccggggacccgagccgaaaagttatcgtcagaatgtcgggcaaagaccgaattgaa
atctttccctcgcgaatgtaagtaaaggaatgggataagccgctttcacaggtttaggaa
cccggagcgcggtcccttcagaccctgggccacagtgagggtccttgtttcctgggagga
tcctgagcttttcccaggttcttttcttgagtctagggcgaggcttcctgacggcctctt
cgcgcattcctcctgagtgaatcaggctggacgaagcgatcccagccggtaggaaaaggc
gcccggccggcgggcttttgtggaggtctgctgtctttattcattaatggattcatccat
tccacatacccttattgagccgggcactggatttatataactgaaccgtcgccacctctg
ccctacagagctcacagtttacgtagccagacattcgtctggaaaggccaaggaggtttt
aataaatgctctgagaagggaagtttactgaggatatagaagaggtccctaagccaaagt
ggggatggaatcgaatcgccctagcatagccctcggattcgatcttggatccccttactc
attttccaagatcccgccaaatgtcacctgctgtgagaggatatccctgtgtttctgagg
cactgcttttgctctctcaccgctgcaccttgttcagacctgtgttaataccggtcatca
cgctgtaaagtagatatttgtttatgtgtctttctctcccactagactgtgggctctctc
caggatgaaagagtgtcttaatccatagaaggtccacaaaaaaatatttcttgaaagaac
tcatgcttgggaatacgctcagttgtgggctgcctttcttttggggcctgaattctttgt
caggaaaatggcatatcactgtaggtgtttggctagtttgtaaggaaaattttgacgttt
tctcaaatgtgcctaacaacttgctccctttctcctcctcatcctgtttatttttattta
gtttgttgtttgtttgttttaataagagacagggtctcccaggctggggtgcagtggtat
gatcagagctcacagcagcctcaaacccctgggctcaagtgatcctccggcctcagcctc
cctggcggctgagattatagatgggagccaccgcgcctggctttccctttttcttttcag
tgaggaagcagaaaatcagttttgaccctgacatttagacccttttattgtggtcctatc
tctgtgggggtgttttgttgtttttcctcattctgtcctttgagagaatctgaggatgct
taaaataaaagttatattcaaacctgaagcccagatttctttctgcccggtgactaaata
gctcttaatgaaatgaagtttttaaattttttaccttcacctgttgactttctaatagct
gtttgcactaagtaggcagcaagctagttgtggggaaataaagatgaggactatcccgag
gtagtgacaactgcagaactcctaggacgtgatgactcagtcaaaacttctgcactgaaa
gacatcgacactagtttatcttctagcaatgtaaggcctgcccctagggtgaccccaggc
cgccccccgccgcccccgccattaaaatgcctgcctgaaaaagctcaaagctagggggag
aatttactgtttgttctagtcaacacctaattgatagacccctctcgttccctttttaga
gcatttacgaaacaggcttacaattgttaatatgtatctcttccaactctgaagtgtccc
ttcaagtatctttgagagccatttctttgaaacgtaatcatcaggagggataggggcttt
gtctcccagtctgtgtgagaggatagaatagtaacttactaattgccaggtagtatggcg
tttacactgaccaacactttaaggtttctcttctctgactcttcttgcggctggctccct
gccactcccttactctcttttttaaaatggccagtcacctctgcacaaatgagaattgag
ctcagccctttcccctactatcagtggtttactgaataaaatctgttttcactactttaa
cgaatgtctggctgggtttatctttgacagcagtcagaataacttttttgtttttacttt
gaaacttttactttgagactaagaggcaaaaatagacatctttgggcttaggtaagaaaa
tgataggctcatgaaggtgaaactactatttgaaagctctcagcttgctgattgagagga
aaatcaggtgcaggaaataatctcttctctaaatattttccccatggctggcagcaggct
ttttgtcatgtagtcagatgtctttgattcagctggaagaaaagtcatcatcctagctaa
aggtcaaactttttgagtaggactgagcagctctgaaacatgtaaaggagcaagttttaa
aagccataggctagaaaatatactggcagcttgtttcacagacatttccattcaacagta
ttattctgtgatgttactttcacccactttcgtaccagagaaagcaaaaacaattgtaga
gtggaagtaaaagacgcatgaaaaatttggagtcaacagaagtccactaaatccaggttc
tgctacatattagctgtaagtgtgcacgctgctcttagagtttcaggaattaaaattgcc
catttcacaaagatgccattccctaggaggaaaataaaattaacatggtaaattcaattt
tatcaaccagtttaccttttactataaactggctggaatatgcagtactacaatttgact
taaatttgatccagctctttgagcccaagttctagtatttactatcaacaatacattatg
ttaaatgcacacattgagatggatagctccttctcaggctggaaactaaacgaccttcac
ttgataagacctcttgtgagaccagtcagtgcagagtcagccagtgataattgttctctt
taaggggaggcacatgtttggggtacagtgaacgtaggttggagccttagtttgagcatt
gggaaagtcagtggaatcaaaagtctggttcaagtccctgccctgccttttcttcactga
gtaactttgagaaagttgttttacttttctaagcctcatttttctaatctttaagttaat
gtctaaagtccctttcagctatagaattgtcttagtgatcttagccctatggtaaaagat
tccagtataatttaagaatttggccaaatggtgtttgtttgtttttgttttttttttttt
gtttttgtttttttgaggcaggttttccctctgttgcccaggctggagtgcagtgacccg
atcttggctcactgcaacctctgcctgccaggttcaagtgatttttgtgcctcagactcc
tgagtagctgggaccacagggatgcagcaccatacccagctaatttttgtattttttggt
agagatggggtttcactatgttggccagggtggtctcgaactcctgacctcaagttatcc
acctgcctcggcctcccaaagtgttggtattacaggtgtgagccactgcacctggccaaa
aaagtttattagtacatgcgattttaaaacaccagtcatatgaaattatatccccttaaa
tcactgtgtctaggttatactgtgtctaggttatacaaccttattgttgaattttattac
ccaaacacttgtttttttgagaccgagtcttgctctgttgtccaggctgcagtgcagtgg
catgatcacagctcactgcctcaacctcctgggctcaatcagtcctctcaccttagcctt
ctttgtatatgggattaccggtgtgccctaccatgcccaggtaattttgatatttttttt
tttttgtagagacagggtttcaccttgtttcccaggctggtcttgaactcaagcaatcta
cccaccttagcctcccaaagtgctgattatagacataagccactgtaccacttaccttat
ttagagcattcttcctaaggtcctccaggtacttttcattagctctttttcctgcctgaa
atactctttccccggaacttataactggctcctttggctgttctagtctcttaagagagg
ctgttcctgatcacccaatctaaagtgaacaccatgtttgcttctgtcataattccttat
tttaattttattgtagcatgtactactgcatggtatgacattttatttctagtctttttt
tttttttttttttttttttttttttgagacagggtcttacttctacatcctcgaactggg
ctccacttttttcattattaaattgtatctggcatatggcagcaagaacagaaatgtcag
tttctgcttgactttggtattggggcttctgatggggaaaaaaattgaaacaaggaagtg
aggagacttcagtgtaaatttagcttgtcatttctcaggaatcttacgtatgtcatttgt
tacctagtcttttacaaattaataaaatgattgctgttaggatcttgattgatgatatca
aaacatgttaataccacacttttaatagaaaatgtggtaaattattgtggtataaaaaat
gcaggccaggtgcggtggctcatgcctgtaatcctagcactttgtgaggccgaggtgggc
ggatcacctgaggtcaggagttcgagaccagcctgaccaacatggagaaacctgtctcta
ctaaaaataaaaaattagccaggcatggtgacgcatgcctgtaatcccagctactcggga
tgctgaggcaggagaatcgcttgaacctgggaggcagaggttgcagtgagccgagatcgc
gccattgcactctagcctgggcaacaagagtgaaacttcacctcaaaaaataaaataaaa
tgcaaaaggtacaaaagaatatagtagtaaaaagtaaatccatatttttcatccagtccc
atttatcaaaggtaactcttgccagtttttgtgaatcctttctagaactattctctgcat
ctatataagcacattttttccttactttgcataaataagactgttatatagacagcacat
gcctatataccttcgtcttttttaatgactgtatatcattccatcataggtgaactctga
tgtatttagcatttagcttgtttctcccttttgctattaccataaggctggagtacccat
cttttaaaccttgcacgtgtttttgtacacatgtgggaataaatttgtaggataaattcc
gcaaagtggaattgttggtcttgaaaataattgcatttaaaattttgatatatattagtg
gatagatttttaaatccttaatatacctccagtggaaactaaaacaaagatattatttta
acttacaaatcaaataagtatttaaactatgttggcatcataaaataaggctcctgataa
catttatgatgatttaataaatattccagatattgattataaaattgtttctgttgtaaa
ttaataaacttttcatttatggaacactgatggtagaaatctacattattggaaaaccag
ttgtcttagtccattttctgctgctataacaatacttgagactgggtaatttataaagaa
aaaaatttatttggttcatggttctggaggctgagaagggtgagggccttcttgctgtgt
tatcccatggcagaaggcgagggtgagagagaaagcaagaaagggtcgaacatgcctttt
tttttttttctaaagggacagggtcaggtgcagtggttcatgcccataatcccagcactt
tgggaagctgaggctggaggatttcatgagaccaggagttagaggctgcagcaagctatg
atcataccactgcaatccagcctgggtgacagagcaagaccccatctcaaaaaataagga
gtcgggccgggcatggtggctcatccctgtaatcccagtactttgggaggctgaagcagg
cagatcacttaaagtcaagagttcgagatgagcctggtcagtatggtgaaaccctgtctc
tactaaaaatacaaaaaaatatagctgggcttggtggcatacgcctgtagttctagctac
ttgggaggctggggtgggagaattgcttgaacctgggaggtggaggttgcaatgagtcga
gatcgcgccattgcactccagcctgggcctcacagtgagactccatctcaaaaacaacaa
caacaacaacaacaaaaggagtcttgctactatcttacccatgctggacttgaactccca
ggctcaagggatcctcccacttacacctgtagctgggattacaggtgtacccagatgaac
tcacatttaaaaccaacccactcctgcaataaggaacccagtcttaccataatgacgtta
atccattcatggagggcagatcccagatgacccagtcatctcttgatggtcccacctccc
aacattgttgcattggagattgtttccaacacatgaagattagggacatattcaaaccat
agcatcagttaaacctgtcagctacaaattctctatatagtctcactttcatcacatcaa
aggataaaggataattttaacactggtggggagggttttttttgtcttttaaacaatgag
aatagatgtcttaactttgtttatgtttatatagggcacagaccatcatgaaggctcgtt
taaagggagcacagacaggtcgaaacctcctgaagaaaaaatctgatgccttaactcttc
gatttcgacagatcctaaagaagataatagaggtagaatgaacttttcttagaatagtat
ttattttagaaaaatccagcatggcccttggcatttttttttttgttgttgttattttaa
ttaatttttttctttcaaaagtaaaaataccattataagtttaacaagtgtcaaatatca
aatagttcatttaataaaatccaaactctttaatcttgcctgcaaagctccacttgatct
gattggccccccgcctgcctctcttaccttatttagagcattcttcctaaggtcctccag
gtacttttcattagctctttctcctgcctgaaatactctttccccagaacttataactgg
ctcctttagctgttctagtctcttaagagaggctgttcctgatcacccaatctaaagtga
acaccatgtttgcttctctcacaattccttattttaattttattgtagcatgtactaccg
catggtatgacattttatttctagtctttttcttttttttttttttttgaggcaaggtct
tactctgcagcctcaaactgggctccagtgatcctcccacctcagcctctcgagtagctg
tgactacaggtgcatgctaccattctcagctcattttttttatttttagtagagacgagg
tctcactatgttgcccaggctagtctttttgactcccgggctcaaacagtctttctatct
tggcctccgaaagtgctgagtttacagtttttgtgttttatttttaaacctgtacgtact
taacaaaagcattttctatgagtgctgtttttatttttatttttttattttttgtggaga
tggggtcttgctttattacccagggtggtctcaaccacctgggctcaagtgatcattcca
cctcatccttccaaagcactgggattacaggtgttagccactgtgcctggccctgtacta
cttttgattatttgtgaagttaaggagcttttcatgcttattgacaatttgattttcttg
gtaaatgtcttctttttttttttggtagaggttctatgtgtattctgcctaatgtgtaaa
atgttaaaaatattttttccacgccttttcttttaacttaaaaaaaaaagttaatactag
gtgtggtgactcatgcctgtaatcccaacactttgggaggccgaggtgggaggatggttt
gagcccaggaatttgagaccagcctgggcaacacagtgagaccttgtctctacaaaaaag
aagaagaagaagaagaaaattagcagagtgtggtggcatgcacctgtagtcccagctact
tgggagcctgaggcaggaggattgcctgagcctatgagtttgaagctgcagtgagctatg
attacaccactgtactctagcccaggcaacaaagtaagaccttgtctcaaaaaataaaaa
taataaaaagttaaaaatgtttttcctttggtcaaatctgttggtctttttctttatata
gcttctgagttacatataaggcttagaaaagacctaaaatgattaagaaaatattatgcc
acattttcttttgttgctttacagttttttttctttaaacctttatcttaattatgtctg
aattttgggggcagtatgatgtgaggtaggtagctttatcattttgtactgtatagacag
tagagtggtctctttactaaatttccatatagacctggggttgtttctgaatcctctagt
ctatttcattgacttaactgtcccaaaccagatatattaatatttccttattgtagctgt
acctttttaatacttgggaaggcaactccctacccagctgacccagtttttcttctcttt
ctgaaacattattgaatattctcaaacattaaatattccagatgtactttaaaattaata
caccattagggttttgactgcaactgcagtgaatttaagagattagtttgagtaaatcag
catgtacccattcaggaataatataggtccttcagtaaagattcagttttctgtttctca
atgcatttattctgttttaattataaaactcatagtttgtaatattgttagtgatcataa
ccaaaactgttaaaaattggaaatttctgtttgtcgttatcaaaccaatatttacatgca
cagccagcataaaatactgatggttattaaaggaacataattatgatggaatatttcctt
gtaaaaggcttggttgaatctgctgttggtttatgcttttccagactaaaatgttgatgg
gcgaagtgatgagagaagctgccttttcactagctgaagccaagttcacagcaggtgact
tcaggtaaggggactaaacggggtgttttgaagcaaaacaaagtgatttcagtctcataa
tttcatttaaaaagcattttttaatttagaaataagcgttaaggacaaatgatatagtaa
taataagaaagaattcttttaaccccatcaccttaactccactgtcatcttccacatgta
attcttacatagttgcaggcgcaggatacttagtattttagagtccattttcatttaacg
ttgtatcataaacatttttccttattttcaacatggctgtatgatctttctcaagatgta
ttttttttttctcctaatgctgggtatttgggttaattctcagttttttggaatattagg
gaaagtgcagtgaacatttttacacatatgtatttttgtttctactgaattattcccgta
ggataaatttttgagaattggattatttaaaaggcatgaacttcatggctttggtgacat
cagtaaatcctttacaaagcatacaaaatagcttgcaaatgtgttatgccaatttacata
tgttatgtaattctccaaataacactatgagataggtaaggcaagcattgttattctcag
ttttaattaaatgccttcctgaggtcacttggctaattaggggcagaggcagaagttgtt
ttcaaggtttctgattttattattttcctaatgacatgatgcctattatctaggagcttt
cactgctcttgggccttaataaggccctttgaagtggtaggctttcatttttgccagtgc
tggtaagatcacagcttgcattgaattttctagcagagggtggagatcaatcaatagtgt
ataagtggtatgtgagtgttttagggtggttatggggaagatactttctataatatttat
ttttgttttgttttgagattgggttatgagactggctaatttttgtatttttgagtttca
ccacattgcccaggctggttttgaactcctggcctcaaacaatcctcctgcctcggcctc
ccaaagtgccaggattacaggcgtgagctatcgcaccctgccaggaaggcactttctggt
aacatttgagaagtcacacaaagccagatggaacatagtttccagggtaaaggaattgaa
cgccagcttaaccaattcaatagcaaacctagaaaggagttttctctatctcacactagc
agaagaatccttaaagttatatccatgtagcacacctctgactgaaaacataagcaatcc
acgaactttaaaatcattctttgttcttttcttactgctaatgttttgaatattgttcat
tctctgctttcagaggccctcctctagcagtaatgacttttctccctttttggaaaaagg
acagttatcaaaacatacttaattgtgacatctcactcttggtctcatttaatgttaaaa
ctatccagtgggtccctgtaggtttatttctgaagagtctgctaaataaagtctttctct
ttttctgcagcactacagttatccaaaatgtcaataaagcgcaagtgaagattcgagcga
agaaagataatgtagcaggtaacgtttcaaccttttagaaaccctttggggagaaaagag
gtgacattttaaaattaacctgtttatacagcaagatcttaatgtcctagtttcttcctt
ctacttagaacaagttgattggctttacatgttaaaatcattaacaaccaggtttctaat
tactcaggataacttgacttttgtatagaagtgaacacttaagaaggcaggttccggctg
ggcacggtggctcatgcctgtaatcccagcactttgggaggccgaggtgggcgaatcaca
aggtcaggagttcgagaccagcctggccaacatggtgaaaccccatctctactaataata
caaaaattagccaggtttggtggcacgcgcctgtagccccagctacttgggaggctgagg
caggagaatcgcttgaacccgggaagcggaggttccagtgagccgagattgcaccactgc
actccagcctgggtgacagagcaagactctgtctaaaaataaaaaataaaaaaataaaga
agtcaggttccactggatgtggtggctcacacctgtaatcccagcactttgggaggctga
ggtgggcggatcacaaggtcaggagttcgagaccagcctggccaacatggtgaaacccca
tctttaccaaagaatacaaaaattaggccgggtgtgatggctcacacctgtaatcccagt
gctttgggaagccaaggtgggcggatcgcctgaggtcgggagttcgagaccagcctaata
tggagaaatcctgtctctactaaaaatacaaaataagccagacgtggtagcgcatgcctg
taatcccagctacttgagaggctgaggcaggagactcacttggacccaggaggcagaggt
tgtggtgagccgagattgcgccattgtactccagcccaggcaacaagagcgaaactcatc
tttaaaaaaaaaaaaaaattagctgggcatggcatgtgcctgttgtcccagctactcagg
aggctgaggtgggagaatcacttgaccccaggaggcggtggttgcagtgagctgaagacc
acaccactgcactgcagcctgggcgacagagtgagactctgtctcaaaaaaaaaaaaaga
aggcaagttcctaaattcattaattgaaaccaattacaattccatacttaagctcttgat
ttttgagtttgatgaaaaagaaacacagaaaacagtgattaagaaacagaatttaggcca
ggcgcggtggctcatacctgtaatcccagcactttgggaggtttaggcgggtggatcacc
tgaggtcggaagttcaagaccaaccttaccaacatggagaaaccccgtgtctactaaaaa
tacaaaattagccgggtgtggtggtgcatgcctgtaatcccacctattcaggaggctgac
caggagaattgcttgaacctgggaggcagaggttgcggtgaggcgagatcacgccattgc
attccagcctcggcgacaagagcaaaactccgtctcagaaaaaaaaaaaaaagagagaac
ttaaaggtttatgaatccatgtatgcttctgtgtttaacaggtgttactttgccagtatt
tgaacattaccatgaaggaactgacagtaagtgtgaaactttttgtattactttgtgtct
ctgggatttcctgtttcctctttaaatgaactaagttctggaaaatggtgctagatgttg
agaggttcctgagttagaaatcctcttatttgatatagtcaggacaatagttgatcagtt
aatcaaaaggtcttaaggccgggcacaatggctcatgcctgtaatactggcactttggga
ggctgaggcaggcaaatctccatctctacaaaaaatataaaaaatcagccaggtgtggtg
gcacgtgcctgtagtttcagctacttccagggctgaggagggaggattgcttgagctggg
gaggtagttgcagcgagttctgatcacgccactgcactccagcctgggctacagagcaaa
accttgtctcaaaaaagaaaaaggtcttatgctaggaagtcataaaacattatacatatc
ttaaaatatttcaatattttatcagaaatatatcaatgtagaatcacttgctatttaaaa
aatataaggccttttgaatatgaattcactgattagacttctgtgttgtttttctgcata
tcctacacccacaatgcactgcttataattcccagtttgggtctctttaaagtcaaataa
gatcttagacactgatgcaacctgaatgctgattctttctagatttttatagcccacttc
cactttttaaataactgtcttattcattccattcctagtttgacagcatattttctttcc
aaagtaaagtattaacttttttcatagaaacaatattcttggccaggcacagtggctcac
acctgcaatcccagcactttgggaggctgaggcaggtggatcaccttagcccaggagttt
gagaccagcctgggcaacatggtgaaaccccgtctccacccaaaaagttacaaaaattag
ctgggcctggtggcatgcgcctgtggtcccagctactcgggaggccgaggtgggaggatt
gcttgagcctgagaagtggagcttacagtgagctgagatcgcaccactgcactccagcct
gggtggcagagtgagaccccatctcaataaataaataaacaaataatattctttcttttg
gcacttgtatttccttgcttcatgtgatatttaattaaatcatatagaatattaagtaca
tttcatacgaagaagtagagcattctagagagagtcacctgttcacagagtgtcatcgta
ctctgggcatcaggcagtatgattttcaaagggaataaggggcatcaagctagtgaagtg
aaggttggttaaaagcttcctttgtagttatatttagaatagtattcttgtgggaaactg
tatttagtagcatgctcctatagtgtttggggagtgagataggcacttcatgtttacatt
caatgaagattagtgaattcatctttccatatttgttattattctgaattatctcctttt
ggggaattttatagggaagatattttactctaattaaaaatgttgtctgactggtccttt
caggttatgaactgactggtttagccagaggtggggaacagttggctaaattaaagagga
attatgccaaagcagtggaactactggtggaactagcttctctgcaggtaagtagcaaaa
gacctggagaactcctgtagtttgatttgtaacagtcaagtggaggagagtcaggtcttg
agtcagcatatactgtgctttgtacttttaactgttcccatgatcctatgtaaagcaaac
ataatattttgatttctgaagtgatggcttttgtaccattgtccctactttttaaaattt
atgtattttttatttttttgagatggagttttactcttgttgcccaggctggagtgcaat
ggcgcgacctcggctcactgcaacctctgcctcctgggttcaagtgattcttctgcctca
gcctcccaagtagctgattacagacatgtgccaccatgcctggctaacttttgtattttt
tgtagagacagggttttgccatgtttgtcaggctggtctcgaactcctgacttcaggtga
tccacccgcctcggcctcccaaagtgctaggattacaggcatgagccactgcacctggcc
cctacttttaatttaaaaatttatttatttttcgaaatggggtctcactgtgtcacccag
gctggagtgcagtggcataatcccagctcactgcaaccttaacctcctgggcttaagtga
tccgcccacctcagcctcctgagtagctgggactataggcatgccccatcacacctagct
aatttttgtattttttgtagaggtggggtttcaccatgtcgtccaggctggtctcgaact
cctgggctcaagtaatcagcccgcctcatccttccaaagtgctgggattataggtatgag
ccaccacacccggcccctgcttcttcttgttaacaaaatgtatgtgctatggtacactct
tgttttttttgtttgtttgtttgtttttttctttgagacagaatcttgctctgttgccca
ggctggagtgcagtgttgcgatcttggctaactgcagcctggatctcctgggctcaagca
gtctcccgcctcagcctcccaagtagcttggactacaagtttgtgccacctcgcctggat
aatatttttgaattttttagttgagatgaggtcttgctacgttgcccaggctggtctcaa
actcctggcctcaagaaatcctgccatctcagcctcccaaagtgctggaattataagtgt
gagccacctcacccagcccagtttcactctttgctaagtaagaatagcaagttgatacta
gatttaaatgtaaatgtaaataaacatcgtttgtgcatggaagaccattttttcccctat
gtggccagttagtatatatctaggttattaatgcttgattctttcttgtcatttttatgt
tgttatttaggtgagactatagtaaacaaattataatagtgtcaactcaagtaaagcctg
ttgaagcagaaatgatttgataaaggtttattgaaagccaaatgtgaggattgacccggg
aagacaccaacaaagttgggtgtgttctagagtctgctacaagttggaaggcttttatgg
gaaagtttaggagaagggaggactcctcatacccaagttgtccttttcattggcgagtac
aatacagaggtcacaatcattggctacagattacaaatacaagctaaaatgttctacatg
caagtaaatcatgaagtaaaacttcatgaatcagaaacaaatcagtgtcattttcagcgt
cagtaggttgcatattaatcagtatgtcagcagtctgagaaacttaagatttccttactc
agggacaggatgtaaaccatgaatcataagatccctcaatctgcccaggcaggttaattt
ggaaacctaccaaatgtgacatgtaggttatcaatagcatggaaatagtgttagccctat
ggaaatctcacaagaattttgtttttgttttgttatgaagagacagggtcttactctgtc
acccaagctggagtacagtggcacagtaatagctcactgcagcctcaaacgatcctccca
tcacagattaccaagcagctgggactacaggtgcatgctactacacccagctaattttta
aaatttatttcttgtagaggcaaggtctcattgtgttgcccaggctggtcttgaactccc
aacttcaagtgattctcccacctcagcctcccaaagtattggggttataggcgtgagcca
tgcgcccagcctaagaattttgttttttaagcatgccaaaaagaagttgtcttggttctc
aaatgttttctacaagtgcagtcttagtggagtcaagtgatcagggaatgattaggaaga
ctttgtgcttacattattaatttgttcttattttagacttcttttgttactttggatgaa
gctattaagataaccaacaggcgtgtaaatgccattgaacatggtgagtattaggtactg
tgaggtgctttgtcacttgtccataccctccacttgtcgtgaaactgctagaattcaggg
actgtactgaagactgaaagatgaataagatgcttcccttgcccacagtgcaaagagaga
agtgtgtccatagtaaaaaaaaaaagtgttatgaagtgttctgatagaagtacttgtatg
atctgggggagttacacacataggaaagtggtgacttaaaaattatggaatgttttcttc
atttccagttattcatgcagttatttaagggtaggaatatttctcaagatccttagtgtt
ttctgtagttctttctaatggttgagtgatgcaactttttgagtacattaaatatttaac
tttaaatcagtataagccattctccttgatttctaaaaaatttcccatttgatgcactta
ttttccatctcttttatttcactatttaaaaaatatgactgcttagtgttgatggtactt
tttgctcaataaacttagtttttattaaagaaacactcaattttaggtaagaaagcaaaa
tttgaagtaaagaaattcctttgcttgggaatttctatattaatgctagtgagaaatata
ttaactattatattaactatgtataatatgatatattaactatattgttagaaatatatt
aactgttatattaactatatattaactatattaatgttagtgagaaagttacctcatttt
ttaaaaaacctttttgactgcttgctagtgccaggccttgtacatgaaagtggaagcaaa
gaaaaaaaaaaaaaaaaggataattcgtagttcttaccctcagagttcacattctagaag
ctgaacaggtaaactatgtaaagtcgagcctaatgacgtaaactcaatcgagcattctct
ctgctcgattttttaacagttgattgctactatatttaaaataacatctgtgcttcaatg
ttatatattcatagaattcagcacattcagtgttgtatttgttatggtccaataggttat
ctatgcatagaaaagacactagaagggtatacaccaccatgtttacagtagttactcttt
tggatggttggattatactctattttactttttttctttgtgtttttttttattttattt
tatttatttatttatttatttatttatttattttattgatcattcttgggtgtttctcac
agagggggatttggcaggtcataggacaatagtggagggaaggtcagcagataaacaagt
gaacaaaggtctctggttttcctaggcagaggaccctgcagacttccgcagtgtttgtgt
ccgtgggtacttgagattagggagtggtgatgactcttaacgagcatgctgccttcaagc
atctgtttaacaaagcacatcttgcaccgcccttaatccatttaaccctgagtggacaca
gcacatgtttcagagagcacagggttgggggtaaggtcatagatcaacaggatcccaaag
cagaagaatttttcttagtacagaacaaaatgaaaagtctcccatgtctacttctttcta
cacagacacagcaaccatccgatttctctatcttttccccacctttcccccttttctatt
ccacaaaaccgccattgtcatcatggcctgttctcagtgagctgttgggtacacctccca
gacggggtggtggccgggcagaggggctcctcacttcccagtaggggtggccgggcagag
gcgcccctcacctcccggacagggtggctggcctggcgggggctgacccccccacctccc
tcccggacggggcggctggccaggcggggggctgaccccccccacctccctcccggacgg
ggcggctggccgggccgggggctgaccccccaacctccctcctggacggggtggctgctg
ggcggagacgctcctcacttcccagacggggcggctgccgggcggaggggctcctcactt
ctcagatggggcggctgccgggtggagggtctcctcacttctcagacggggtggccgggc
agagacgctcctcacctcccagaaggggcggtggggcagaggcgctccccacatctcaga
cgatgggcggccgggcagagacgctcctcacttcctagatgggatggcggccagtcacag
acgctcctcactttccagactgggcagccaggcagaggggctcctcacatcccagacgat
gggcggccaggcagagaggctcctcacttcccagaccgggtggcggctgggcagaggctg
caatctcggcactttgggaggccaaggcaggcggctgggaggtggaggttgtagcgagcc
gagatcacgccactgcactccagcctgggcaccattgagcactgagtgaacgagactcca
tctgcaatcccggcacctcgggaggccgaggctggcggatcactcgcagttaggagctgg
agaccagcctggccaacacagcgaaaccccgtctccaccaaaaaaatacgaaaaccagtc
aggcgtggcggcacgcgcctgcaatcgcaggcactcggcaggctgaggcaggagaatcag
gcagggaggttgcagtgagctgagatggcagcagtacagtccagcttcggctcggcatca
gagggagaccgtggggagagggagagggggagggggagaggaagagcttctttgtgtttt
tattttccaagttctctgcattaaatgcacattaattttacaattaggaaaaaataactg
ttatacaaatgagcactgataatttgaaaaaaggggtttgaagttctcacacatattatt
tttttttttattctagtcatcattccccggattgaacgtactcttgcttatatcatcaca
gagctggatgagagagagcgagaagagttctataggtttgttgaaattggcagttattga
tcatcttttgttttccatattccaaaggctgtatttgctgaatgacttgttggtttatgt
tctttagaattagcacagcttatgttttattctgataaataagcagcaagaaatattatt
accagaagttgtggaaacaaatctgtcaaattttacatgtacctataacatggcatttcc
aaaaacttaggcctttcagagaaactgtttaggtttgattttttttttaaatatatgttt
taagatagtcaaatgcagtagtgaaaagtggggaaagagtagaacaaggagtttgatctg
taactgattgtgcgtaatagagagaactcattacctttggacaagccaagactgaattat
tcttttttttttttttttttttgtgagacagagtcttgctctgtcacccaggctggagtg
caatggttcgatcttggctcatgtgtcaccatgcctggataatttttttgtacttttagt
agagatggtgtttcaccatgttggccaggctggtctcaaaactcctgacctcaagcaatc
cacctgccttggcctgccaaagtgctgggattacacgcatgagccaccgtgcctggccct
tgattattctttaaaatgaaatgatgatttagattgggtgcctcctacataaaaactgag
agaagaaactagaattcagctgttattcaacaaatatgtatttcatgttcaggagaaggt
ataaagcacctggaggcattaccaaatagtatataaatcacgccattagagaattagcac
agcacttggagagaaattatgcatgtccatgaattggttatgaacatttagagtcaacag
gtataaatactaaactggtagtgtacagggatctgtatactcggttcagagaaatgggag
gtaggtgagggcaggagtatttaggaaaggcatggggggtcttagacctggagttagcat
ctaactatggtctataatcttaattatcaaaggttagtttctgtccttccatgatactca
gggttgtgttgagccaaaattttaaaaaaatgcctgaatgctcaaaatctgttccattcg
agaatggatttcaaaatttaacctaataaaggcttctaggctgggctcggtggctcatgc
ctgtaatcccagcactttgggaggccaaggcgggtggatcacaaggtcaggagttcaaga
ccagcctggccaagatggtgaaaccctccgtctctactaaaaatacaaaaaattagccag
gtgtggcagcatgcgcctgtattcccagctactcgggaggctgaggcaaggaattgcttg
aacgcaaaggtggaggttgtagtgagccaagattgcgtgcgccactgcactccaccctgg
gcgacagagcaagactccatctcaaaaaaaaaaaaaaaaaaaggcttctgtctcaggtta
aatcagttattagcttaaaattatgtatttttagcttaaaattatgttttttaaaaagga
ttataaataaattactgaaaatgaaattaataaaagtaccaggtttttttctaggtatgt
gtttattatccttgttacaaaactcaaagaaatcaaatctacttaatattgaaacagtgt
ttaaaaaatccacccccacctgtattttacaggttaaagaaaatacaagagaagaaaaag
attctaaaggaaaaatctgagaaggacttggagcaaaggagagcagctggagaggtgttg
gagcctgctaatcttctggctgaagagaaggacgaggatcttctatttgaataatctttc
ctgttctggttctttgagaaaccctaacactggcttcattttaattcacagtgtgtaggt
ttgatttgtgtggctatttattttttggcctaagaatttcactggttgtaaaatttacct
agatgtctatttatgggattacttttgcagaatcataatttagcaaccatttatcatgga
tgaaagagatctgtaaaacctgcccaggaacttacagaatttactttgcagaagcgttat
catactccatttacatctgtgttacacgtgatctgcttaccaagcatattaggaaatacc
tcttaggaagcattagcggtctcaggccaattactgtggagcagctttcattcctaccca
cttgcaaaccttggcgctgttgtctgagattgctgcagccattcttgttaccatggtact
tctcaaactttgtgaaaacctgcacttttccttgcatgacaggttcctgtcttgtctgtc
atgggagccattctgccaatttaaatgcgactgtggtataaacagtaaaatgatttaaaa
gtaagtcattccgtttttattaatttactgttaagtcatgttctcatgctcagatcagta
gtgtcagccagagctttctctgcagacatgtaggaagtgggtagctatttttcccactcc
atgtattagagttttacaaaaaggcttacttttgagacaactgttgcattttggggtact
aataaatgattgccgatgagttatgagggcattataatacttccttatttgctaattaag
aaaataactagttcctattttagagtaagaaataaggtaactttttactatttataagtg
ataaaaacttgctttcatatatgaagatgaagcatttgagtggccacatcaggtgtctga
ggtttttagtactgtttgatttggcatgagccatccatggggactcagtctttctcgcat
ccatttccaggcatttttgacatgattagccatggaataatgtttagttctgaaattgtg
acactgtctttattaatactgtattttaatcaagtgacatcacagtccaggtagtttttc
tttcttttttttttttttgaaacagagtctcactcattctgtagcccaggctagagtgca
gtggcagcaacatcagttcactgcaacgtccgcctcctcaattcaagagattctcctgct
tcagtctcccgagtagctgggattacaggtttgcgccaccatgcccggctaatgtttata
tttttagtggagatggggtttcaccatgttggccaggctggtcttgaactcctgacctca
agtaatctgcctgcctcggcctcccaaagtgctgggattacaggcataagccaccatgcc
cagccagtctaggcagttttaaagtactaaatgattttgcaagcatttaacatctcctat
aagatagcaggtcttagttatgtgccaggcactggtattaagtattttgtttatattact
tcattacaacaaccataagaggcacatattattttaaccccctattttacagaggaaaaa
ttggagacacaggaaacttgagtagtcttaagttaaaaagctagaaagtagcaaatccag
aatttaagtctaagcagtctaccttcagaatttttacaccctaacttttcctttctgttt
catctatatttcaaactttgggtatttaaagacattgggactgttctggagaagctgata
ttt
