# Supplementary material for: Reference based annotation with GeneMapper
Source: Genome Biol. 2006 Apr 5;7(4):R29. doi: 10.1186/gb-2006-7-4-r29 (PMC1557983; doi:10.1186/gb-2006-7-4-r29)
Supplement: Additional data file 2 — A gunzipped tar file containing the data set of orthologous genes in five vertebrates (human, chimpanzee, mouse, rat and chicken) that was used to compare pair-wise and multiple species GeneMapper [file gb-2006-7-4-r29-S2.tgz]

Archive with 8,031 entries (7,139 files):
- 5verts
- 5verts/orth1
- 5verts/orth1/mm34.fa
- 5verts/orth1/mm34.gff
- 5verts/orth1/gg1.fa
- 5verts/orth1/hs34.fa
- 5verts/orth1/gg1.gff
- 5verts/orth1/hs34.gff
- 5verts/orth1/pt1.fa
- 5verts/orth1/rn31.fa
- 5verts/orth10
- 5verts/orth10/mm34.fa
- 5verts/orth10/mm34.gff
- 5verts/orth10/gg1.fa
- 5verts/orth10/hs34.fa
- 5verts/orth10/gg1.gff
- 5verts/orth10/hs34.gff
- 5verts/orth10/pt1.fa
- 5verts/orth10/rn31.fa
- 5verts/orth100
- 5verts/orth100/mm34.fa
- 5verts/orth100/mm34.gff
- 5verts/orth100/gg1.fa
- 5verts/orth100/hs34.fa
- 5verts/orth100/gg1.gff
- 5verts/orth100/hs34.gff
- 5verts/orth100/pt1.fa
- 5verts/orth100/rn31.fa
- 5verts/orth101
- 5verts/orth101/mm34.fa
- 5verts/orth101/mm34.gff
- 5verts/orth101/gg1.fa
- 5verts/orth101/hs34.fa
- 5verts/orth101/gg1.gff
- 5verts/orth101/hs34.gff
- 5verts/orth101/pt1.fa
- 5verts/orth101/rn31.fa
- 5verts/orth102
- 5verts/orth102/mm34.fa
- 5verts/orth102/mm34.gff
- 5verts/orth102/gg1.fa
- 5verts/orth102/hs34.fa
- 5verts/orth102/gg1.gff
- 5verts/orth102/hs34.gff
- 5verts/orth102/pt1.fa
- 5verts/orth102/rn31.fa
- 5verts/orth103
- 5verts/orth103/mm34.fa
- 5verts/orth103/mm34.gff
- 5verts/orth103/gg1.fa
- 5verts/orth103/hs34.fa
- 5verts/orth103/gg1.gff
- 5verts/orth103/hs34.gff
- 5verts/orth103/pt1.fa
- 5verts/orth103/rn31.fa
- 5verts/orth104
- 5verts/orth104/mm34.fa
- 5verts/orth104/mm34.gff
- 5verts/orth104/gg1.fa
- 5verts/orth104/hs34.fa
- 5verts/orth104/gg1.gff
- 5verts/orth104/hs34.gff
- 5verts/orth104/pt1.fa
- 5verts/orth104/rn31.fa
- 5verts/orth105
- 5verts/orth105/mm34.fa
- 5verts/orth105/mm34.gff
- 5verts/orth105/gg1.fa
- 5verts/orth105/hs34.fa
- 5verts/orth105/gg1.gff
- 5verts/orth105/hs34.gff
- 5verts/orth105/pt1.fa
- 5verts/orth105/rn31.fa
- 5verts/orth106
- 5verts/orth106/mm34.fa
- 5verts/orth106/mm34.gff
- 5verts/orth106/gg1.fa
- 5verts/orth106/hs34.fa
- 5verts/orth106/gg1.gff
- 5verts/orth106/hs34.gff
- 5verts/orth106/pt1.fa
- 5verts/orth106/rn31.fa
- 5verts/orth107
- 5verts/orth107/mm34.fa
- 5verts/orth107/mm34.gff
- 5verts/orth107/gg1.fa
- 5verts/orth107/hs34.fa
- 5verts/orth107/gg1.gff
- 5verts/orth107/hs34.gff
- 5verts/orth107/pt1.fa
- 5verts/orth107/rn31.fa
- 5verts/orth108
- 5verts/orth108/mm34.fa
- 5verts/orth108/mm34.gff
- 5verts/orth108/gg1.fa
- 5verts/orth108/hs34.fa
- 5verts/orth108/gg1.gff
- 5verts/orth108/hs34.gff
- 5verts/orth108/pt1.fa
- 5verts/orth108/rn31.fa
- 5verts/orth109
- 5verts/orth109/mm34.fa
- 5verts/orth109/mm34.gff
- 5verts/orth109/gg1.fa
- 5verts/orth109/hs34.fa
- 5verts/orth109/gg1.gff
- 5verts/orth109/hs34.gff
- 5verts/orth109/pt1.fa
- 5verts/orth109/rn31.fa
- 5verts/orth11
- 5verts/orth11/mm34.fa
- 5verts/orth11/mm34.gff
- 5verts/orth11/gg1.fa
- 5verts/orth11/hs34.fa
- 5verts/orth11/gg1.gff
- 5verts/orth11/hs34.gff
- 5verts/orth11/pt1.fa
- 5verts/orth11/rn31.fa
- 5verts/orth110
- 5verts/orth110/mm34.fa
- 5verts/orth110/mm34.gff
- 5verts/orth110/gg1.fa
- 5verts/orth110/hs34.fa
- 5verts/orth110/gg1.gff
- 5verts/orth110/hs34.gff
- 5verts/orth110/pt1.fa
- 5verts/orth110/rn31.fa
- 5verts/orth111
- 5verts/orth111/mm34.fa
- 5verts/orth111/mm34.gff
- 5verts/orth111/gg1.fa
- 5verts/orth111/hs34.fa
- 5verts/orth111/gg1.gff
- 5verts/orth111/hs34.gff
- 5verts/orth111/pt1.fa
- 5verts/orth111/rn31.fa
- 5verts/orth112
- 5verts/orth112/mm34.fa
- 5verts/orth112/mm34.gff
- 5verts/orth112/gg1.fa
- 5verts/orth112/hs34.fa
- 5verts/orth112/gg1.gff
- 5verts/orth112/hs34.gff
- 5verts/orth112/pt1.fa
- 5verts/orth112/rn31.fa
- 5verts/orth113
- 5verts/orth113/mm34.fa
- 5verts/orth113/mm34.gff
- 5verts/orth113/gg1.fa
- 5verts/orth113/hs34.fa
- 5verts/orth113/gg1.gff
- 5verts/orth113/hs34.gff
- 5verts/orth113/pt1.fa
- 5verts/orth113/rn31.fa
- 5verts/orth114
- 5verts/orth114/mm34.fa
- 5verts/orth114/mm34.gff
- 5verts/orth114/gg1.fa
- 5verts/orth114/hs34.fa
- 5verts/orth114/gg1.gff
- 5verts/orth114/hs34.gff
- 5verts/orth114/pt1.fa
- 5verts/orth114/rn31.fa
- 5verts/orth115
- 5verts/orth115/mm34.fa
- 5verts/orth115/mm34.gff
- 5verts/orth115/gg1.fa
- 5verts/orth115/hs34.fa
- 5verts/orth115/gg1.gff
- 5verts/orth115/hs34.gff
- 5verts/orth115/pt1.fa
- 5verts/orth115/rn31.fa
- 5verts/orth116
- 5verts/orth116/mm34.fa
- 5verts/orth116/mm34.gff
- 5verts/orth116/gg1.fa
- 5verts/orth116/hs34.fa
- 5verts/orth116/gg1.gff
- 5verts/orth116/hs34.gff
- 5verts/orth116/pt1.fa
- 5verts/orth116/rn31.fa
- 5verts/orth117
- 5verts/orth117/mm34.fa
- 5verts/orth117/mm34.gff
- 5verts/orth117/gg1.fa
- 5verts/orth117/hs34.fa
- 5verts/orth117/gg1.gff
- 5verts/orth117/hs34.gff
- 5verts/orth117/pt1.fa
- 5verts/orth117/rn31.fa
- 5verts/orth118
- 5verts/orth118/mm34.fa
- 5verts/orth118/mm34.gff
- 5verts/orth118/gg1.fa
- 5verts/orth118/hs34.fa
- 5verts/orth118/gg1.gff
- 5verts/orth118/hs34.gff
- 5verts/orth118/pt1.fa
- 5verts/orth118/rn31.fa
- 5verts/orth119
- 5verts/orth119/mm34.fa
- 5verts/orth119/mm34.gff
- 5verts/orth119/gg1.fa
- 5verts/orth119/hs34.fa
- 5verts/orth119/gg1.gff
- 5verts/orth119/hs34.gff
- 5verts/orth119/pt1.fa
- 5verts/orth119/rn31.fa
- 5verts/orth12
- 5verts/orth12/mm34.fa
- 5verts/orth12/mm34.gff
- 5verts/orth12/gg1.fa
- 5verts/orth12/hs34.fa
- 5verts/orth12/gg1.gff
- 5verts/orth12/hs34.gff
- 5verts/orth12/pt1.fa
- 5verts/orth12/rn31.fa
- 5verts/orth120
- 5verts/orth120/mm34.fa
- 5verts/orth120/mm34.gff
- 5verts/orth120/gg1.fa
- 5verts/orth120/hs34.fa
- 5verts/orth120/gg1.gff
- 5verts/orth120/hs34.gff
- 5verts/orth120/pt1.fa
- 5verts/orth120/rn31.fa
- 5verts/orth121
- 5verts/orth121/mm34.fa
- 5verts/orth121/mm34.gff
- 5verts/orth121/gg1.fa
- 5verts/orth121/hs34.fa
- 5verts/orth121/gg1.gff
- 5verts/orth121/hs34.gff
- 5verts/orth121/pt1.fa
- 5verts/orth121/rn31.fa
- 5verts/orth122
- 5verts/orth122/mm34.fa
- 5verts/orth122/mm34.gff
- 5verts/orth122/gg1.fa
- 5verts/orth122/hs34.fa
- 5verts/orth122/gg1.gff
- 5verts/orth122/hs34.gff
- 5verts/orth122/pt1.fa
- 5verts/orth122/rn31.fa
- 5verts/orth123
- 5verts/orth123/mm34.fa
- 5verts/orth123/mm34.gff
- 5verts/orth123/gg1.fa
- 5verts/orth123/hs34.fa
- 5verts/orth123/gg1.gff
- 5verts/orth123/hs34.gff
- 5verts/orth123/pt1.fa
- 5verts/orth123/rn31.fa
- 5verts/orth124
- 5verts/orth124/mm34.fa
- 5verts/orth124/mm34.gff
- 5verts/orth124/gg1.fa
- 5verts/orth124/hs34.fa
- 5verts/orth124/gg1.gff
- 5verts/orth124/hs34.gff
- 5verts/orth124/pt1.fa
- 5verts/orth124/rn31.fa
- 5verts/orth125
- 5verts/orth125/mm34.fa
- 5verts/orth125/mm34.gff
- 5verts/orth125/gg1.fa
- 5verts/orth125/hs34.fa
- 5verts/orth125/gg1.gff
- 5verts/orth125/hs34.gff
- 5verts/orth125/pt1.fa
- 5verts/orth125/rn31.fa
- 5verts/orth126
- 5verts/orth126/mm34.fa
- 5verts/orth126/mm34.gff
- 5verts/orth126/gg1.fa
- 5verts/orth126/hs34.fa
- 5verts/orth126/gg1.gff
- 5verts/orth126/hs34.gff
- 5verts/orth126/pt1.fa
- 5verts/orth126/rn31.fa
- 5verts/orth127
- 5verts/orth127/mm34.fa
- 5verts/orth127/mm34.gff
- 5verts/orth127/gg1.fa
- 5verts/orth127/hs34.fa
- 5verts/orth127/gg1.gff
- 5verts/orth127/hs34.gff
- 5verts/orth127/pt1.fa
- 5verts/orth127/rn31.fa
- 5verts/orth128
- 5verts/orth128/mm34.fa
- 5verts/orth128/mm34.gff
- 5verts/orth128/gg1.fa
- 5verts/orth128/hs34.fa
- 5verts/orth128/gg1.gff
- 5verts/orth128/hs34.gff
- 5verts/orth128/pt1.fa
- 5verts/orth128/rn31.fa
- 5verts/orth129
- 5verts/orth129/mm34.fa
[truncated: 7,731 more entries]
