# Supplementary material for: Reference based annotation with GeneMapper
Source: Genome Biol. 2006 Apr 5;7(4):R29. doi: 10.1186/gb-2006-7-4-r29 (PMC1557983; doi:10.1186/gb-2006-7-4-r29)
Supplement: Additional data file 2 — A gunzipped tar file containing the data set of orthologous genes in five vertebrates (human, chimpanzee, mouse, rat and chicken) that was used to compare pair-wise and multiple species GeneMapper [file gb-2006-7-4-r29-S2.tgz › 5verts/orth1/mm34.fa]

>NM_053191
GTAGCCAGCAGCATTCAAATCTTGCAGACTCTTGCACTCTGAGAGCTTGTAATAAGACAT
ACTCCTCTTACAAGAGTTGATGCTACAACATAACAAAGAAACTTACGTTGTTGGAGGAGC
AGTGTATTCATTTTGGCATTGTGCAGAGGTAAGCTACTTGGATTAACTAGATTTTATTGC
ATGAATTATCTTAAAGCAGTTTACATCATTTTCCCCCTTAGCAGTGAGACTGGGTTTCTG
TACTACCCTATGTCACTCGGTATGCAGAATGTCTGGGACAAATTATCAGCACATTTGCTG
TGGCTACCTATATTTGTCTTCTTCATTCTCAGGGTCAGCTTGGGTTGCTAAAGATTCCTG
GCTGGAAACAGGCATTGTAGTAATGTGTCTTGCAGTTCAAGCATTTGGGCAAAGTATTCC
CATTCATTTTAAACGGAATGTTCATGGTTTCTTTCTTTAACTCTAGAAAGTTCCTTTTAA
GAGGTATGACGCATAGCATACCCAAATGAAATTACATTAGATTCAGGCAACAATTTTGAG
GATTTTGGGAGAATGTCCATCCACACAATTCTCCCTAGAGATGACAATGTAAATTCATAC
CCTATTGCTCTTTTCTGATTGCTTGTTTGTTGTTTGATTGATTTTGTAAAGGCTCTAACT
CTACACTGTTTTTGCTTCAAAGCAATGCAAAGCTGGAGGACTTCTCCATCCCTGAAAATG
ATAATGAACTCTGCAGTCAGCCTTGTGATTCTTTTGTCCCTTCTCTGTGAAGCACATACT
GTCGTTTTACTAAATCCCACTGACTCATCTCTGCCAGCCAATAACTTCACTGATACTGAA
GCCGCCCTCAGCACACCACTAGAGTCTGCGGATATCCCCAAAGCCAGGCGGAAGCGTTAC
ATTTCTCAGAATGACATGATCGCCATTCTCGATTATCATAATCAAGTCCGGGGCAAAGTG
TTCCCACCAGCAGCAAACATGGAATATATGGTAAGAGGAATTTGTCCTTTCTTGAGAAAG
CTTTCCTTTGTGTGTTAAAAAGATCTAAATGGACCACAGTGCATGTTTGCCAAGGGATAC
AGTATACATGTTTGAACAACCTATGAATGTTTTTTAATGTATCTTCTAATGTTAAATTGT
GTTCTTTTACGGATTAATGTATGTGAGACAGACAGGACAGGTGGATCTATATAGATTTTC
TTCTGTGAGTTCCATAACCACATGAGACACATTTTCTATAAGGAGGAAAACAATTGGGTA
TACTGACTGCCCACATTTGGAAAGTCATTTTTCAGAGCATAATTCATGAGGTTtttgttt
gtttgtttgtttgtttgtttgttttttgtttTTCTGTGTTTTCTGAACCTAAAGGCCATA
TTTATCCACTAAAATCGCTGTTGAGAATATTTTTTTGAAATTAAAGTTTTCATGTGCATT
ATTTATTCCTGGCAAGGTGACTCTTCCCTTTCTTGGACAAAGCTCTCAGCCATGTTAATC
TATTTGTATCCTAAGAGGACAAGCTGACTCTTTCTTCCTTGTGATTTAAGGCTCTGTCAT
TCAGATAAGAGTGAAGCCAGAGCACTTACTCACATACTGTTCCAAGTTGCCATGAACACA
TTCTTTGCTTGCCCTTAAAAATAGACTATGTTTAAATCATTTCACTCAGAAAGCAAAAAT
ATTAAGTTGGTATTAAAAGAAATGAGTCTTGCTGATCTTTATTTTTGGTTTTGAGTCACG
CAAAGTTATGATTTAAAGTTCTACACTTTGAGATCACAATGCCAAGAATGTTTGAGGCGA
TGAAGATCACCAATATATATATAAGCTTCTAGAATCATCTACTTTTTTGTGCTTGACTAA
TTGCAGGTGTTAAAGTCACATGGGAGGTAGACTGATTACCTTAATCTAAAGAGATCATAA
TATCAGTCATGGGTGTTATAATGCCATAAATAAAAATTGTGGCTATTGGAACCTAAATGT
GCTCAAATTCTAGTCTGTCTTTTTAAGTAGCATGAGCTCTTTACCCAGtgtgctctactc
tcatgctctctatgataaggataaatttagtgtctgttacgagagactgttgtaagaaat
atatgagttaagggacagagaaataagttcggaactcacagatatatagttgttcactaa
atgttagctTTAATGAATTTCTTTGAACTTTCCTTGAAAAGGACCCAGTGAGAACGTATT
CAAGACCTAAAAACAGAAACAGTTGCTTACATTCAAGAGCGATACAGTTATACATGGAGG
GGCAAATATATTTTAAAATCTACTATAGATTGCTAAAGAAGAAAGTGCTGAGTTCTGTGT
GAGCTCAGAAAGGTGTAATAACTAGACTACAAGGTGAGGGAGGACTTTCTGGCTATGACC
ACACTAACACAAAATCTCATACAAAGGCCAAACCACTGAGCCAgctttggcagcaagctc
ctcttgcttcagatcatgactgtgccactcactatggactcagacaaattgcttggtagc
tctaagacaaactttgccttctctTTCCTTATTTAGGAATAACAATGTACACAATAAGCA
ATCAGTAAAGAATGGAATAATGTAAATCACTATGATAATGATATTGAGGACAAAGAGGCC
ACCAGGATTGGAAGAGTAAATGGGTATAACACAGTAGAAATCAGTAGAAAACATTAATAT
GTTTTCTCATTACATCAGCCCTTATCAAGGATTAAGTCACTCCATTTGcatttatttaat
tgctgctatgtgccagagcattgctaattgtttccactgatgacctcatttgataggcca
cattctccatctgaagttgagattatgatcaaaattttccaaatgaaatcacatatacct
agaggtattaaCAATTAAACTCAAACACTGTGTCCTCCAAGTTGTATTGTCCAGATTAAC
AATGGGGGTATCTTTATTTCTTATATCTAGCACATGCCCTCTGAAGGAAATTTTGAGGAT
ATCAGCATACGTTGTTCACTCCATAAAAATTCCAGAAGATATCATAAATTACTCTCATTC
TGTTTATGATTCTATTGTTGTTTTCTGTTCAGGTATCAAATCCTTCCATGTAATTTATTT
CTGTAACAACCCAGAAGAGTGTTAATTATATAGTATATATTTGCAAATCTTTAGTTCAAA
AAAAGTAATGAAAATCCAGAGCCAAAACAATATACTTTATAAAGCAAACTAGGGGCATTT
GAAAATCTGAAGCACATTCACTGCttacttagtgtctactgtatccagggactattctga
gcaactaggatacattcatgaacaaaacaacagacctcaacctctgggtggtaatcaaag
agcaaaccaaataaatatatcaactaaagcagactagaaattggcgaggtcatgaagata
aaatgcttaaggtgaacattgagcactcactggggttgttggagagtttggtctggggaa
caggaggaggagaattcctactcaaaaatgagggaaatcccttgaaaagagcagggcaaa
ggaccagaggaagaaaaaaactgacacgttaagagagaaatagcCTCACTTTTTTGATTC
TATAGTTCAATCCATCATTAGAACTTCTTTGAGTGGGTTCCTTGTGATGGCATTCAGTGG
CAGGCATACATTAACAAGTAGCTTATATGTTAGAGCAGGTACACCGAGTGACTCAACATT
TGAAGTTCTGTGAAAATTATGGATCTCAGTGGAACACTGTTACCTTTACTGTAACTGACA
CAACACTTATTTGAATTGGCATCAACTGAAAAGCTAGATCAGTTCCTAACCTGTACAGTG
CATCCCAGATAGTCTGGGCATGCTCATTACACTATGTAACAAATATTTGGGCTCTGAGTC
ACCAGCTGTATGTTCAAATTATACTCTCCAGTGTCCTGTTACTCTGGGGAGCTTCGCATG
AACTTAGACCCAGGACTTTCTCTAATTGTTCTAGACTGCCTGTAGTTCCAATATTCTACA
ATGCTCTGAGCCTTTTGCATAGCGCCCCCCTCCCCACTGAACCCCTTGTACATGGTCTTC
TCCTTCAGGTTCATTTATCCTATTCTTCAAGATTTTTGTATTAGAATAGCAGTTCCTTTA
ATGATTTTCATATGCACAGCCATGTGCACCTCACCCATCATTTGAACTGCTATTCCCTCT
CATTCCCTCCACGTCTATTGTATTGTCCTCATCATAACCAAACTTGACAGATAGTTATCT
GTGCACTTATTGCTAACTCTCTAACTCTAGGGCTACTGGCTGCTAAGGTAATTATTATTC
ATCTTTGTCTCTGTGTTGCTTGAAAGTCTTTGTGTATAGACAGTGATCACCCATTCCTTT
TTGCATTTAGATGAAACACCAGTGACTTGTGTTTTTATACAGCACCGATTTTGATAGCAT
TATACTTCATCCCACTCACTTGAAATAACAAATATTTAAGATATTCTTTAGAACCTTATG
CTATTCAAGTACTTATTCTAGATAGTGTTCAATCAAAGAAAACAAGAGAATTTTGAGCAC
TATGTTTTTTATGCTCATAAAACGGTTATATAGTATTTTATATAGTATATGTGACCTTAA
TAAAACACTCATTGCATGCAATACTTAGTTCCCTAAATAGAGTCTCTTCACATAAGAAAC
AGTACAGATAGAGTATAAGATGTACAGATGAGGTCTAACCACTGCTGGCTCCCATTCTCC
AATTAGATTCTTGGTTAATTTCCAGGGTGCTTTGGACACCAGCTGCATTTCATTCCTCCT
CAGGGCAGTTTAAACCATGACTCTAAACCTCAAACCACATTTGTGTCTTAGAATACAAAT
TATCCCCAAAGAATGAATTTGCAAAACTTTAACCAAGTTAAGTTTGCAGGATGTTCTCTG
TTTCAGAGCAATTGTATAAATTAATTTTAAAAGAATTGAAGCCTCTTCATGGGAGTAAGG
ATTTCAAAGACAGAAATTGTTGTCTTTACAGTATAAACAGTGCAGTAAAAACAGAATAAA
TAGGGTGAAAAACCAGTAATATAACTCAATGTAATGTTCTGCTGTATGCGATTGATGTAA
TAAATACAAAACAGGCAACAGTTGGAGATGGAAATGGCAATTGTCCTGGGACATGATGAA
GACCTCTGTGGAGGACGAGCATGTGACGCTGATACTCTGCAAGAGGTGCATAAGCAAAGC
AATGGATGCCCCGTACAATGAGCTGTTCACTCCCCCCCTCTCCCCCCGTACACTGTTCTC
CAGCCAGGCTTCCCAGAAGGTGCAGAAAATACTGGATACAAAAGGAATCTGGAAGATTGT
GACATTTGAGATCAAGGGCAGAAAGGGATCTTAGACTGATGACTTCAGCACATATGAGGA
GGTCACCCCTATTCTGACTGCTGGGGAGCGGAACTAGATTTTTAAAGCAAAGTTAAATTT
GCTGTGTCTAATCTAACTCTTTAGTATGTGCTTTTATGACTTCTAGAAGGCCTGTAAGAA
CTGTCGCCAGTAATCAGTGGATTGAGCAAGCTGATTGACAGAAAGGCACTTGGCAGTGCT
GCTCTTCAGCATGGGTACTTGAGTGTTTTGGCTTCTAGTGGAAACCAGGCAGATTTTGTA
GGTGCTTTCTTTGCAAAGATTATAAGGTTAAAGGTTATAAGAAGTacacacaaacacaca
catatatacatacaaacatatacTGGCtttttgaaacagcatttctctgtggaaccctag
ttgccctggaactgactctgtagaccaggctggcctcaaactcaaagatctacctgcttc
tgcctcctgagtgcCACCACTGCCAGCAACTCATGTTAAAATATCAAAGTTATATGATTT
AGAATAATATCATTGGGGAACAGAAAGAATACCTATGAGTCACATATAGGTCACCTAGTG
GGTACTACAATCTTACTGGCAAATTATATTTGGCCCCATCCTTGAAAGTAAAGTAATTTT
GTGTTTCTGTTGAAGGTTTATAGAACCTATTGTCACATCTTGTCTTACAATTAATAGTTA
AGAAACAGGTGGATTTTTTGTCTAGAGTATATGATTATGATGAAGTGATGGACAAGTCAT
TTAATATTCAGTCCCTCGCTGCACAGTAGAAATTCATTAGCTGATCTTTTTGCTACAGTG
GAGGGCAATGAGGAACATAAACAGAAAGTAGTGTGTATATTAAGGAAGTGGACAGGCACT
GTGCTACATGCTAAAGCAGAGAGACTATAGAACACTCTCAGACCACAGGAGGTCTACCCC
AGACATAGCCTGAAGTATAGAATGGTGCAAGTTTCCAAAAGATATCATACTAGATATTAG
CCTATATATGCTATACATTGTAGATATAAGGACAGGGGGATGATGTGGTCAGTATAGAAG
AGTTCCATAAGATATAGGGTGGCATGTTGGAGACATGGAAACTATGATTAGAATTAATGT
TTAAAGATAAAATATTACAAGGTTGAAATTGATTGGAAAAGACTCAATTGAACTTTGTAT
Tatgagaagtattaaaagttttagctgggaaattatgcaatcatattttaattttagaaa
cttcgttctgcccacaggatgtggtgggcctataatgaagcaagagtggaaacaggatgc
ccagtcagtagtggctgtcatgacagtctgtgtaagagataatggaaatctgcactatat
gtgagacaacagagTAAGCTGGTTGCCTCAGGAAAAAAAAATCTGTGAAACATTTTGGAA
ATCAGGTCGAGAAGAGTGATTCATATGAAGTTTCAGAGAAGGATTTAATGGATGGAGCAT
TCAGAACTTTGTCTCTGTCTTTGAGGGGGACCACTGAGTCACTCCAAGGCAGAGCAAATT
TTAGAGAGTCAAGAAGGGACTGTGAACATGGCTATAGAGGTTGAAAAGGAAATAGAATGC
TGGAAGGTGCATTTTTCACTGCAAAAAAGTTGGGTTACAGATATGTTTTGACAGTCAAAA
GGGAACCTTCTCCCAAAAGCAGGAGGAGCACTGCTATGGAGACTGAGTTGAAGATCCTGT
CTATAGAAAACTGCTCAAGAATGTTTGCAAGAATATGCCACCTTGGGATATACCAccaga
ttaattgagactgctggtcctcctacaggattgcccttcccctcaacttctttcagcctt
ccctaattcaacaataggggtcagctgcttctgtccattggttgggtacaaatatctgca
tctgactctttcagctgcttgttggatctctctgagggcagtcatgatagctaccttttt
gtgagtgctctatatcctcaataatagtgtcaggccttgggacctccccttgagctggat
cccactttggggctgtcactggaccttcttttcctcaggttcctctccatttccatcctt
gtaatttgttcaaccaggaacaattatgggtcagaatgtgactgtgaattggcaacctca
tccctcatttgatgtcctgtcttcctgctggaggtgggctctgtaagttccctctcccta
ctgtcaggcattcctccctgagtcctggaagtctctctactcccaggtctctggtgcatt
ctgggtagtgtggggggggggagtcccccaacctcctatttcctgaggttgcctgtttac
attctttatgctggcccttatggcttcagtccttttccctcacccaataccagatcaggt
ttccctctccctccactaccagccatcctgtccactttccctcccaggtccctctctccc
tcctcacttgtgattgctttcttctctctcccaagtgggactgaggcatccttacttggg
cacttcagctggctgagctttttgtgttctgtagactgtgtcttgggtattctgtacatt
ttttttaatatccactaattagtgattacataccatgcatgtccttttgtgtctgagtta
cctcactcaggatgatattttctagttccatccatttccatacaaaagtcaggatgcctt
cgttcttaatagctgagtagtatcccaaatgaactacattttctgtatccattcttctgt
cttgggacatctaggttgtttctagcttctggttatcacaaataatgccactatgaatat
agtggaacgtatgccccaagatctctccaacagtggaccaccaaacagacagcatataaa
agcttatatgagccccccaacacacatacagtagaggacttctgagtctgtgttcagaga
tgatgcacttaagagactggaggccccatggagtttagagaccagattgggtttagggtg
ggggcatccatgtggagactgggtggggtgggaaggtgtgggatatgaagcattcagagg
gtggatggggggagaggaatgaaatatggcgtgtagaaaataaattaaaaataaaGTTTA
AAAAACAAATAATTTTTAAAAAGAGTATGCTACtgtgatggtttgtatattcttggacca
gggagtggcaccatcttgaggtgtggcctggtcgtaataggtctgtcactgtaggtgtgg
gcttaagactctcaccctagttgcctggaagtcagtcttccactagcagcctttggatga
agatgtagaactctcagctctacctgcaccatgcctgcctggatactgctatgctcccac
cttgatgataatggactgaacctctgaacctgtaagccatccccaagtaaatgttgtttt
tatgagacttgccttggtcatggtgtctgttcacagctgtaaaaccctgactaagacaga
agttggtactgggagtggggtattgctgtgataggcctgaccatgtttttatttgaaaaa
atgtggatttggggactttggatttggaaagcagtggaatgctttaaatggggcttaata
ggtcatcctagtaggaatatgaaagactttgatgctaggaataatttgaactgtgttgac
ctggcccaagagatttcaaaggagaagaatttcagaatgtggcataaagactgtttttgt
gatattttggtgaagaatgtggctactttttgcccttacctgaaaagtctgcctgaggct
aaggtgaagagactcaggctaattgcactgacaaaggaaatttcaaaaaaccttagcaga
gactttgttctctggttaagtcttatgaagagaagtttgaacaagcatagcaagcttaga
aaggaaaaaatataaaatgtatggttcgagtattaaaggtgtaccaggaagtgaaatgga
acaaaatcctgtgttctaggagataacagcttaagggagagggaccttggggcaaaatcc
tacccagctaaatttagatccatgcatggtggtagacacttttaatcccaggagatgggc
atcctgatctctgcattcaaggccaatctacagagcaagaaccaggatagccaagcttag
gcagtgaaggatttggaaaacagaaagccagtgacaatgtaatagtacaagtgggtcatg
ttctaattcctgccagcagcagaactcctcggcagcttcagccatgtggctctggctcta
gagttaagaatagaaggaactactgggacaattgatgccttttagctggagctaagaaat
tagcagtgattatgaagagaccagcatcactgaggtcaaatcttctgggaagtgttttct
gggagcacaaagaagctgtgttccagagatagccaaggttgtacctcgtgctgtagctgg
acttggtaatgtgtaagaatcacccaggtggtactggttttgaaggcatgaaggtgtcat
gaaggacagctgaggcttggcactgtgagagatcacggaaggctgttggagaaggtatag
cctcagctgtagttgatggcccagtactgaggggtcatgcaaaggatttgatgcttggca
ccatgaagagagcctatgagaagctattggtgaagcctagttggagtggaacacccaagt
gtattggagatgtcagtaccatgggatgatcatcaagaacagcagccatagtggagtgga
tcaacctgagtttagaatgctacagaaggcagagctggagaagtgatgctagccctcagg
agtagcccaaaagatcaagtggattcccagacactgaaacaagaagctgtaacattgaaa
ttgccttggagactcaaagatgttaaagatgccagagccataacagggagtggaaccagc
ccaggagaaagcagtttgttgcagtcaacaaagacgaaaaaggaatgaagatctgaaaac
cactttgacatcagccatggcaatgcagtttggagttttcccagctggtttcctgccttg
ctttggggattagagttaattagttggatgaatctcagaagagaccttgaactttggact
tttaacactgttgagactgctatagactatgaggacttgaaagttggactaaatacattt
gcattatgctatgttttagtatggcccccatagactcatgtttttttaataagtctatga
gggtcagggagtggaatgtgatggtttgtatattcttggaccagggagtggcaccatctt
gaggtgtggcctggtaggaataggtgtgtcactgtgggtgtgggtttaagactctcaccc
tagttgcctggaagtcagtcttccactagcagcctttggatgaagacatagaactcttag
ctctgcttgtgtcatgcctgcctggatactgctatgctcccaccttgatgataatggact
gaacctctgaacctgtaagccatcctcaaataaatgttgtttttataagacttgccttgg
tcatggtgtctgttcacagcagtaaaaccctaaGACAGCTACCTTAATCCAAGTCTGATT
CAAGGACCTAGGCAAAGCTTTGTGGTTCTCTTGATATAAGGGATTTTCTGGACAATAATC
AGATGTCTTCTGAAAATTTAGAAATCTCTAGTCTGACTGTCTGTTTTCTTGAATGTAATA
TATATGAAGACTCTCATAAATAGTCCATGGGAATTTGATGTTTATGAACTTGAGGTATTT
GATTATCTTTGAGAAGCTTTGAAGGATGGTATTAGAGGACAGGCAAGGAAGATAACACTA
AAGTTTTAAAAAGTAAAGAAGAAAATGTCACAAATGCATCCAGAACTGAGGTTTGGTAGA
GATAATGTGAGTTGTGAGTACTACCATGTTATATTATTCATAGCATTTAAAATCAGATAA
TAAATATTTTAACATAAATATAGTAGAATGCCCAGTATGTTGATTTTAGAAATAGCTTTT
CATAAAGCCTCTTAAATTCCATAATAATCAATGCCATCAAAGATTTTACTTAAGAACACA
GTATTTTCCACTAAAAAGTCATACTCCATAATTTAGTTAAACATGAACATTTCACCAACT
ATGTTTATGTACATCCTTTGGAAGTCTATTTACAGAAGGCAGCAGGTAGCCAAACAGATA
GATAGCTATGTTCTAAGGAGTAGGCAATATAAGATGTAGGTTTGCATTCATATTTCAGAA
TAGCTTCACAATCAAGAAATCCATTTTAGTATATTGTGACATATAGTGTGAAGAAAAGTG
ACCATTCATGAAAATTCCTTGACAACCCAAATGTCACTGTCAGATAGCAACTGTTGTCCA
CCCCCTACCCCCGAAGAAGGGGATCATTGCTAGAATCCACTAACAATTATTTTCAAACTT
TAACATAAAAAGCATATGTAAAACAATGTTTGAAGGAAGGAAAAAAAACTTTTCTAAAAC
TTCTAAAATTCTTTAATGGTATCTCCTTTTGTCTAATGTTATTTTCCCAGAGAAGTGCCT
TGTTTTTCTATTCCTGATTTTTCAGTGGCTTTAGGATTTATCTGTTTCTTATCAGATTGT
CAGTATAGTAGAGATTAATAGTTGATATATTCATGAAAGGTTCTCAAACTAATTCCCATT
CCATGTGTCTCCCCAAACCCCTAAACTTACTATCATTTTAAAAATCCATACAACAGTAAC
AGGTGTTATTTACTGCACTCTAGCCATCTTAAAACTGTGAAAATATCCTTCAGTCTCCAC
ATCAGTGTTTACTCATCATAGCCTTAGGAGATGGGGCCAGATTTCTTCATTAGAGGATGG
AACTTAAAGGATGAAAAGCATAAATTCTCTGAGTCTTTGAATATGTTGATCCAAATTATC
TATTTGGCAGCAAAAATATCTTTCAAACATcagtgcagtacagcacaatacactacagtg
tggtacggtaTGTTTCCCTTTGTTCATCTCTACTGTTTCTGGGCTCATTTGCAGAGCAAA
TTTCTCTACATGCTCTTCATCTGAGACTATAAGAGaatataaaaaaattaaaaattgtca
ataaaattattattttaCTCTCGATGCTTGGAAAATAATATAATGCAACATGTCTTATGA
TACTGTTAAACATCTTTGAATATCTGCTAAGATAACTATGGCATTGATCTTGGACTCCCA
GATATCAAGCTTTCTTAACTATGAGTCCTTTAAATGATATATGGATGCATAAATTTGTTC
CCCATTCCACAGTTGCCAACACAGGCTGTGAAAGAAGGTTCCACTAAGATATTTGGTTTC
TTTAAAAACCTGGAAAACCAAGTATGTTATTCAGGAAATTCAAAATCAAGGTTCACTCCT
TGCCAAGACACAAGTGTCCACAAGAGTAGAGTTATTGGGTCATCTTGAGAACTTGAAACT
GTGTAGAAAAAATGCTGCTTCTTGTTTGTCTTCTGTTAGATTAGGTTCCAAAAGGGTGCC
TTGTGTTGTGAGATGCTTGCTTAACTAATGAAAAATAACGGTGTCATATCACTGTCCATG
ACCCTTAGTATGATTGGCAGATTTTATAGACAGATTCTGCTGATTCACATTTTTTTTTTT
TTTttttggttttttgagacagggtttctctgtgtagccctggctgtcctggaactcact
ttgtagaccaggctggccttgaactcagaaatccgcctgcctctgcctcccaagtgctgg
gattaaaggcgcacgccaccactgcccggctTGATTCAAATTTTCTTAATTGGAGTTGAA
TGAAGATCAATTATGTGTTTTAAATAAATGGTTGATGAAAACAGACTCTCACaaatttta
aatttattatctttaagaatttgaaataaatataaagaaaaataCATCTGTGTTAACATA
ATAGAAATGATAACAGTGGATTTTGTGAATCATGCATGCTGGTACTGGTCAGGTTCCCAT
CCTCTAAGTGCAAATCCCGTTGTGATGGAGCACACTTGTAAATCAGTGCACAGGAGGTGG
TGGCAGAAAAGTCCATCCTGAGATCCATAGTGAGATCCTGCCTCAAGAAATAAAGCAATA
TACACAAGTCAGTGTCCACCAATTCCCATTGTCTTCATGTACTTACAGTTTTGTCTCCCT
AAATATTTTTACATACAATGTGTGGTGATGCTTTTGTTAGGATTGGGGATGCTGTTGCAG
TCCATTTCTTTTACTTGCCTCCTTCTGTTTTTACAAATAGCATCATTTGAATATTATTGA
ATTCATCTAGTGAATTACCTGAATCATCCCTCTGCGGACCTGTCTTCTACTCTCTCCTCC
GCAGCCTAACCAGGGCTCATTGCCGATCTCCTGGATAGTTTAGCAATGCTTCTTACTTGT
TTATTTCAGTGTCCTTCAATGACCATTTCATAACCATGCCTATTTTAACACAATTTTAAG
ACAGAAATGTCTTTGATAATGCCCATGAAGTGTGTTGATGCTTTCGCTACTCTCCAAGGC
AGTTATTTTGTCATCCCTTAATTTGTTTATGACTTCTGAAAATCATCTTACCCTAATGTA
AAAGAAAGCATCACGCTAGTTATTAAAAACATCTAGTTAGTAAAACATCTCCTGTATGAA
ATGTCAAAAAATCCGAATATGTGTGAAATGCCCATGTAAATATCCAAGAAAATAAAGATC
TACAAAATATTCCATGCTTGTCTTCCATATTATTGCTATGATGGTACACATGTCGATATC
CAGCTCATAAATCTACCTCTAAAATGTTAATGTGGTAGGTTTGTTTCTGCACTTGGTCAT
TTAAGATGATCACAATGTACATAGAGCTTTTCCACAGTTGACTATGGTGTTCTAAACTAT
TCTTATTTCTCCCTTAATTTTCACTTTAATTTATTGCTTTTTTTTTACAGTGAGGTCTTT
TTATGAAAGTAGCATATTTTGAAAGGGCATATTTATTTAATGTCTTCCTCTTGAAAATTA
AATGTTTAAGCTCTATTTCTAAATGTAATACATTTATTTTTTGTTTAAGTGTTTCACTTG
GCTTGATAATTATCCTTCCTATATTTTTAAGAAACTCATATAAGTCAAGAAGTACAGATT
TAATATCCTCTTAAATCTTACAATACTATAAAAATAAAAGAAACAAATGTTAAAGAAACA
AAACCAAATTTCACATCACTTTTTAAAATTTACCAGACTTTTATTATTTTCAACTTAAAA
TTACAATTGACAGTAATGCCTTATCTGCATGTTTTACATTGAAATATAAGACCATGTGCT
CTTGTGAGAAGTCACAATCTTCTAATTATTGCAAACAATAGCAAAAGGCTGTAAGCACAT
GGTTTTTACCTGAACTTTTTCATTCTTCAAAATCGTCCTTTTGCACACTTCCATACTTTA
TTCTTTGAAGTTTTAAAGAAAATATTTTCAAATAAGTCTGTAATTATAATCTCAAGTTTA
GAGTTACCTTCCCAAATTCCATTGTTTCTTACTAGCCAGAAGCCCTGGCTGGGACATAAG
TAGACAGTCATATGTACCATTATCTCCCATGATTATGTCTGTTAGCACACTGAAGATCTC
AAAACAGGACCCTTGGTATGACAGATTCTTATTTGTATTACATTAATATTATCTGGAAAT
TTTCTCCCATGAAGCAACATTTTTTGACTTCAGTTTTGTCTCTGAGTTAGACTCAAAAGA
TTTCTGAACTTGATGAGGATCCTGCATTCTTCTCATTTTCCTCTTATCTTTCAGGGTCAC
AACGGTCAGATAAGATGACATCAGTCTGAATCTGTTGTGTGTCTTAGGCTAAATGTTTCA
GTTTCGTGTGATTTACAGTGAATACTCTGCTTAGCTCAAGCTATCACTAAATTTATTAAT
AAAGAGAAAATCCATGGTAACTATTTTAAAATGAAGCTAATTAGTCTATTTATGGTTAAC
TCAGTAGCTCTTAACTAGACTAGaaaaaaaaaagcaaaaacaaaaaacaaacaaaaaATA
ACATTTGTAACCATAGGGCAGACCTACAAGAGTATACAACTTTACTCCATTGTAATCTAC
TTTAAGTTTATAAATGATCTAATTAATAGCATAATTTCTATTTCTAGTTTTCTATAACTG
TTTCGCATATTCATTCACAATGCCTTTAATTTTTATTTCAATCATTAAGAAATATTGAAG
GGTTCAGAAGTAGCTTAACTGTCACAGTGTCTTATCAGATTGTCAGAATATTTGAAAAAA
GTTATTCTAATAAAAGATTATGCTATCTGGCATATTGATACTCATGTAGTGGAAACAAGG
GCACATCTGTGCTTGCATTTGTTTCTTCTGTTGATACATCAATGGGGCACAATATTGaaa
tatatatataatttcatatatattatatCATATAGCAGGTCAAAATATAATTCTGGCATT
ATATACTAAAATATATATCAGAAATACTATATTGCCAGTCCACAATCTTAAACCACATGC
CTATGCAATTTACAACCCTTTTCTTAGAACTTCTGTAAGTTATTAAGTTCTTCCTGAGGT
TAACCTGGCACCATTCATTCCAACACAGAATGTCCATATTGGAAGAAAGATCATATATTG
CCTTAAAGGtaataaaattttgttaaaatttcattattttttaaaaatGAAGTTACAATT
TTTTAAGGTTCAACAAACCTCATAATATTCATACATTTATTAGGAGACATTAAATTCATC
AATTATATATCCACTTGGGAGGAATTGTAGCCAATGGAGAGATAGCAAGTATGTAGATCA
ACATTATCAGAATGTGTTATAGTCTCTAATTTTAGAACTCCTGATGCAAAGTTACCCTTT
GCCTTTTCGAGAGATGGTTGTGGGACAGGCTTGGAGACAGGGAGACAGCACAAACCATTT
GTTCCACCCTCCAGAAGGTATTAGAGGGACAGTCAATCATATCTCCTACATGGAGGGAAA
TCTCCTCTGGGTGTGAGGAAATTTGCCTTCCAATCTCTTCTTTCAGGGACAAGGAGAAGG
AAGAATCTGTCATATCAGTTTTTTAAGATCACACTTTGAGAGAAAAAGAAAACAGTTATA
CTCACTTGACCTGTAATTTTCTTCTTTATACTACTGCTGATTATAATTTTACATGTAAAT
ATATAAGTGTTTGGTCCACAGTAATGCTAAATACACTTTCTTCATATTAAAATCCCTTAT
AATAGTCAACAAAGGATATGCTTAAAATATATTTTTTCAAGTATATGTGGACTGCTTGGT
TTATGTTATTGCTATATCCAATATTTGGTATGCACATTATGAGCATAAAGACAGTATTAT
ATATTATTAACATTGCTCAATTCCTAAAGATTTTTAAAAATATATTTAAGATATGTCATA
TTCTCTCTCTTTTTTCTCTCTCTTTCTCAACCAGAGGATGGAAATAATCTAGAGAGATAC
Atacaagcatgaagattttaatcttagttaatctcccagaactcccataaaaaatgtcag
gtgtattgatacatgcttgtaactcagagctctgaaagtggaaaaggagaatccctaggg
cttgctagccatccactcttgctaataggccaggtttagagagataccttgtataaatga
atgaatgaatgactaaataaataaataaagcgtaactaagaaagacaactgatgtgaatc
tctggactccacaTGTGCATGCCCAACCCCTATATACAAATGAACATATATGTAATacac
acacacaaacacacacccacccacccatacacacacacacacacacacacacacacacac
acacTTATATGATGAAGAGAACACATGTTAAATATTTTGAATTATTCTGTATAGAGTGCA
TGTTTTCAGTGGCCCTGATTTTTGGGGCTACTCAAGTATATCCAATTCATGATTCAGTGA
ATCTAAAGGAAAGCTACAAATTATCTTTTTGTTTTATAGATTAGTAACCTAGTAGGCAAA
TGATAAGATAAAGGACAAGCCCCAGTTATTGATGGTCTCAGTACCAAAATTAAGGATGAA
CATAAAATCACTCTGTTTCAGATCAGTGCTTTGTACCATGCTGTACTAGCATATTTCGTT
GATTTCATGATTTTGAAATGCATAATCTGGCCTTTGAAAGTTACAGTATATTGGCATTGT
TGATTTGGGCAAATTAGTTTGAATAAAATTGTTCTAATTATGTGAGAAAACATGGTTGGT
AAAGTTCCTTGTTTCTGTAAAAAGGATTTTGTGAAACCAATTTATTTTAATACATTCTGA
TTTCACAGGTCATTTTGTAATGCCCCCATGTTACAATTAGATGTCATTTTTTTCTATCCT
TCCCCAAAACTGATATCCCTATTGCATTAACTTCAAGTGAATTGTTCTGAATTTGCTTTG
TTTTAGATAAAATAATTTAAGGACCCAGGGTTGAAAAGACTGGAAGTAGGAGCACCATTT
CTTTCCTTTTTTGTTTTTGTTTAGCATAGCAAATTCAGCAAAACTGAAGAACTATTTTAT
TTCTACAGGTCTGGGATGAAAATCTTGCAAAATCGGCTGAGGCATGGGCAGCAACTTGCA
TTTGGGACCATGGACCTTCTTATTTGCTGAGATTTTTGGGTCAGAATTTGTCTGTACGAA
CTGGAAGGTAGGAAGCAGTTATCCATGTGCCTCAGTGATTATACTCCCTACAGAGAATGG
TAACAATTTTAAGTCGAATCAGAtgccccttcatagaattgggaacaaaacacccatgga
aggagttactgagactaagtttggagctgagacaaaaggatggaccatctagagactgcc
atatccagggatccatcccataatcagcctccaaacgctgacaccattgcatacactagc
aagattttgctgaaaggaccctgatatagttgtctcttgtgagactatgccggggcctag
caaatacagaagtggatgctcacagtcagctatttgctggatcacagggcccccaatgga
ggagctagagaaagtacccaaggagctaaagggatttgcaaccctataggtggaacaaca
atatgaactacccagtaccccccagagctcgtgtctctagctgcatatgtatcagaagat
ggcctagtctgccatcactggaaagagaggcccattggtcttgcaaactttatatgcctc
agtacaggggaacgtgagggccaaaaagtgggagtgggtgggtataggagtgggggggag
ggtatgggggacttttgggatagcattggaaatgtaaatgaggaaaatacctaattaaaa
tattaaaaaagaaAAAAAGAAAACTTCTACTGATTTCTGCAAGACAAAAGATGTTTGACT
TATGAATAAACAATATTTTTTCAAAACACTCATACAACTATTTCATAAGACCTAATAAGA
CCATCTCTCTTTCTTATTTACTTTTGAAACATGCTACCTTTACCTGTATTTGCCATTGAC
CATACCGAATCCTAGGATTGATTGTGTATGCTGTGTCCTGCTTTCCAAACCCACACACCC
AAAGTCTATGATCTTGTAGAAGCCATCTATGTATGTTTGTGTACAGAATTTTCCTTATTG
TGTACATGTACATATAACAATGAAATTAGTAAACAGTCAAATTGGTAAGATAGAAAAATC
TGCATTCACATATGTATGAACACAAGCATGTATGTACATGTAACTATGAGATAGCTGTTG
TCATTGACAGGATTTTTTTTTTCTACTGAAAAACATCATGGCCAATATTATTTAACCTCA
CTTTTATTGGTACTTTAATTAGAGTTAAATTATTTTAACTATTTTTATTTGCCAAATTAA
ATCAATTATAAATTTCCATTGAGTAAATTTTATGTGTAAATTAAGTAGGATTTTATTTTT
CCCAAATTATTTGCGTTTTTCTATTTTGGGGTATCCTGACATGGACTTGGACAATGAAGG
CTCCTTGGACATTTTTTTTTCTTTTCTCTTCCAGAGAAATCAAGATCTTTATAGAGTGTG
ATTGTAATTGTCAGGCATGGACATGAGCTTGAGTTGTAATGAACAATCTTCCAAAACTTA
TTTATGGTGTAAATCGAGTCTACTCTGAGTACTGAGTTCTCTTTTGCTCTTTCTTTTGAC
ATCTAGATATCGCTCTATCCTCCAGTTGGTCAAGCCATGGTATGATGAAGTCAAAGATTA
TGCCTTTCCTTACCCTCAGGACTGCAACCCTCGGTGTCCCATGCGATGCTTTGGGCCCAT
GTGCACTCATTATACACAGGTCATTTCAACTGCTCTCTTTATTTTGTTTCGCATATTTAA
AAATGCTTTTCTTATTTGGATGACTGTTGGAATTTTTAAGCAATATTAGAAGATACTGGT
TTATTTTTACAGATGGTTTGGGCCACTTCTAATCGAATAGGATGTGCAATTCACACTTGC
CAAAACATGAACGTCTGGGGATCTGTGTGGCGAAGAGCAGTGTACTTGGTGTGCAACTAT
GCTCCAAAGTAAGTACCAAGTTGAGTTCCATTTCCTGAGTCATTAACTGGAGTGAGAGAT
AAACAGTCAGATGGGCATTTTTGATAGTTGTAGAAGTCAAAGCACTCTACTGAACTTCTT
CATCCTCTCCTGTTCTTCATCTCCAGCCTCATCACTATGCCCATGGTCCTGGAAAAAAAA
AGTGAGGGTAGAAGGTCTCTGGGTTAAATAGTAAGGAACACATGTTATGACACCTGAACT
AGCTAAGTTCTCCTTACTTTCACTGCTTGTTCATGGTATGCGTAAGCTCTGTGATTCATA
AGCAGTTGCACCTGTATCAAAGGCATCAAAAGTATCCTCAAGCACTAAAAAGTGTATCAA
TGGAATTAGAAGACATCCTCTATAGAAGGAATCAGCACCCTATTATTCTGAATTATCAGT
AATTGAATGCTGTCCTACTTGTTTTATTAGGAAAACATCATATTGGGAAAGAATCTCCCC
ATATGCACACACTTTTTTTCAATAAAAATATACTCAGTCTCATCATCTTATAACCTATAC
AAATATATTATGAATTGATCAAAGATTAAAAACCTAGTCATGTTTGAATATTCTTTATAA
ATAACAATAAACATTTGCTAATATATGATAAAATGCCTTCTTGATAATAGTAACTGAGGA
AGATAAAGTGCTCCAATATTTACACAGAGTTATCTTCCCATTTAGAATAAGTACCAAATT
TGCAAAAAATTTATGCCACTCCTGGTGTCTTCTAAAGTGAGACTGAAACAAAAATTTTCT
CCAGCGTGTCCAGCACAAGGAGGGAGTGGACAATATGTTATGAGTGCCAATGTGATCATG
ACCCATTGATATGACTGGGCCAATCCTGAAAAATTGTAAAATTCAGAACTATTGTAATGA
TAATAGTCTGAAAAAATGTAATTTTCAAAATTAATCTAAGCCCTGCATTTGCTTGATATT
TTTACTTTCATGCCTTGTATTATCTTCTTAAGCACTTTACCCTTCATCCATCATAACTTG
GCTGGGTTGCAATGAGATGATCAAAGACAGATTTTAAAAATTCATTTGGGTATTTGGTTT
TTGGGAAAATAATAGAATTTCTTAATAGTATTGATCAATTTATAAGCTTCCCAAATAAGT
CATTACATTAACATTAATGTAGTGATAGAAATATATGCTTTGGATCATAGATGACTAATA
CTTTTAAAATATAGACTGGGAGGTAAATATTATTCTTCCAACTTTAGCATGAAGTTTTCT
TTAGGCTAGTGCTTTTAGTGGGAAAAAAGAGAAAGTGAGAAAATAAACAGAGAAAAGAGA
AAGAACATATAAATAAATGAATTAGAACAAAAATGAAGGAATGGATAATATATTAAATGA
CTGCTTTACTGCTGTATTCTATACATTATCTATTCAATGAGTATGATTTTTTTATAAAAT
TTGGTAGCATAAGATAATATTACATATAATAAACTTTTAAAACttatttatttatttact
tagttattcattcatttacttatCCACTTTCCATCCCAATCACAGCCCCCTCTATCTTCC
CTGTCCGTCCCCATGGCCCCTCCCCCATCCACTTGTAATAAACTCTAGTTCTGTGCTTTA
TTTCCCAAACTAAGTTCCTGATAGttttaaaaaattaaaaataagtagaaaatatgaaat
tatataaCATAGGCGGATTCTGCACATTATTCTCATATAGCTTTGAATAAATATGTAGTA
ATAGATAATATTTTTATTACAGGGTAGGAGGAGTCAAGAGAAGATGAGAACACATGGGTC
ACATGATAGGAAACAGGCTTGGAGTGCTTCTAGATTATCATGTGATGCCACCAAAATGAC
CCTCTAGGAATCTTATCCTCTAGGCAAACAGGAGAATTCATTAAGTGGAAGTAGGAAGTC
CTAAAACTTCATTTCAGTTTGTAATACGAATAGTTAATTAATAAATGTTTAATATGTACA
CTTTCTCAAGTTGAAATTGCCTGAGTTTTAACTGATGAGTTTGCTAGATAATTTCATATC
CTGTATGTGTGCTTCATAGCCTGCTTTGTGCCTTATTGAGGTTGAATGCATATTAGGGTC
TTTTGTGATCCTATGCTCAACCCTGACTTTAGCACTCATAGCCGATCTTCTTTTTTCATT
TAATTTCCTTTACTTTGCTATCTGTATTAATAGTCTAATACTGAAAGTAAATTTATTGTC
ATCTTTTATTATAATGTAAAGAGCAAAACTGCAGAAGCATCATAGACTTGCTCAGCTATT
GTAAATAGTGAACTTGCTTCATTATTAAAATCGTGGTATCATTGCTTATGGTCATGAAAA
AGCAAAACTAAAACCAAGTAGATTTGACTTTCTATATGGAAAAAGCTTTGTGAATCACTT
TAGCTCCTCTGAGCCAGTGTTCTCTCACTATAAGAGTAGTTTCCCTTGATTCTTATTTTA
TAAATATTAGACTACTAAAATTTTCATGCCTTTAAAAATAAACATTATGAGCTTTTGAAA
CCAAATATTTTTTctacagcactgaagaaaatgtttttctccttcagtaaccaaccaatt
agcttctcagggaggaatggagcctcaagggcacctcttccatctatggcagaatgtgag
cagatctaggtttgtgcagattctgtgTGAGTTAGTTAAAACCCTAGCTATTTTAAAGTA
GCACTGAGAAGCAGTCAGCCCAAAATGAGAAGCATTATGTGTGTATAACTGTGGCCTAAC
CTTGTGCTCTAGAACACTACTAGAGCAGAAGACAAATGTTATAGAATAAGCCTAATGTCC
ACAACTTATAATACTACCAGACATTGTACATAGGACTTCATTACTTACCTGTCAGTTAAG
CTTCTGTTAACTTAGTCAGAGTGGGAGTGGCGATTTTAATAGCAATAGGCTGCTTTGGGA
AAAAAAATTCTATTTTCAGTGTCTTATAAAAGTATGTTCTTTAAAAATATCATCCTGTGT
CAATAGTGTGTACATGTAAAAGGAATCTGTCCTTGAGGTAAGTGAGTAGCACTAATACAT
CTTTGCCTTTTCCATCCTAGGGGTAACTGGATAGGAGAAGCACCATACAAAGTTGGAGTG
CCATGTTCATCGTGTCCTCCAAGTTATGGTGGAGCCTGTACTGACAATCTGTGCTTTCCA
GGGGTAACCACAAACTACCTGTACTGGTTTAAATAAGCTTTTTCCTTTCAAGGGGATACA
ATGGTTTCTGGACTAATAAGCatatatatatatatatatatatatatatatatatatTGT
GAAGTTTGAACATCTTATATTTACTTTATTGTAATCCTGTTTTCATTTTAATTGCCAATT
TACTAGTGTTTATCTAGAGTGTTAAGTCTTAGATACAAACAAAACATCATTTTCTACTTT
TGAACTTAAGTTTAAATTACTGTATTTGTAGCATACACATATGTAGCTATGTACCCACAG
TTGTTGCATCCAATTCTAAGACCTGCAATTCAGAGAAATTATGTTATTATGACCCTAAAG
AGTGGGATGTATGTTCAAGCTATAATATATGTGTACTCCTATGTATACATATATAAAGAT
ATGCTCACATATATGATGTGTGATATGACACATAGGTAATAATATGATGTGGTCGTTAAC
AGGGGAAAATTAAAAATATACTTGAGGTCATGAGACATTTTCAGGACAACTTCTATAATT
CCCATGAATGTATAATTTGCAACTCAGTGATATTTGGAAATAACTTAATTAAGCAATTGT
TGAATTCATTCT
