# Supplementary material for: Reference based annotation with GeneMapper
Source: Genome Biol. 2006 Apr 5;7(4):R29. doi: 10.1186/gb-2006-7-4-r29 (PMC1557983; doi:10.1186/gb-2006-7-4-r29)
Supplement: Additional data file 2 — A gunzipped tar file containing the data set of orthologous genes in five vertebrates (human, chimpanzee, mouse, rat and chicken) that was used to compare pair-wise and multiple species GeneMapper [file gb-2006-7-4-r29-S2.tgz › 5verts/orth1/gg1.fa]

>NM_204334
ATCACTGTGTGCATGCTCCGCAGAACTCCTCCCCTCTGCCTCTGGCTCAGCGCAGACCTT
CAGAGGAGCTGCCTGTTGTGGAGCATGCACTGTAACATATAAAAGCTGTTAGCAGTTCCT
GTGGCCAGAAAGCTTCACAACCAGCAGAGTTTTGTTCTTTGGGAGTTTGTAATAAGAGAC
ACTCCTTCACAAAGGTTCATATCATCACATAGGAGAGTGTTATATATACTGGGAGAACAA
TAGACTGTATTCATTGTGGTATTATCCAAAGGTAAGCCATTCAGCTCAGTAAGCTTGCTT
TGCATGCAGTTTTATTAATGCTTACCACACTTTGCTGTAGTTAAGATGTGAATGCTGTTT
CTATGCTTTCTGTGTGTTCTTTTGCCTCCTAGTTTATATGTATGACACTATGTCAGAACA
ATCCATGCATACAGTATAGGCACAACCTGGGATGGATGTTTTATTTTCAGTGCATAACAT
TTGTTAAGTTTTCTTGTAGTCTCCCCATTAAGGATTTAGTGTGGTTTATGGACTGTCACG
ATTTCAGGAATATGACTAGCTCTGATCATGTAATTCAGGGTATAATGATGTTTAATTTGC
TGTTTGTAGTAAGGGGATATTATCATTTAATGATAATATGTTAGTGAAAGTTGTTCAGTA
GCGCATGTTCTGACTGGATTGCTTTTATGGCTGAGCTGACAGACAGAATCATTCTTCTGA
CCACAGCCTGCCAATCTGCTTTGTCCCACTATCCAGATGTACAGAATCACATCTTTGACA
TCTTCTCTTCTACAGATCTGTTTTCTACTGCCCTGACTTAAAGCAGAGTACCTCTGTGGC
CTATCTTTCCCCTTTGGCCCCAAGATGACAATAATAGCTGCAATCAGTTGTGTTTTCTTA
TTTTCCATTCTCTGTGAAACAAGTGCATTAGTGTTACCCAACTCCACTGACCTACTCCTG
TCAAACAATAATTTCACTGACATTGAGACGGCTTTGGCAGCTCATCTGGACTCAGCAAAA
ATTCCCAAAGCCAGGCGGAAGCGCTACATTTCACAGAATGACATGATTGCCATTCTTGAT
TATCATAATCAAGTCAGAGGCAAAGTCTTCCCACCTGCTTCCAACATGGAATATATGGTA
AGTGAACTTTGTTTGCTTCAGAATAAAACAAACTCTAAGACAGTGATTTCATTTTATTAA
ATGAATTATGGAGATTTAATTAGGCAGACTAAAGATTTTTAACTCTTACTCCTTATTAAA
TTGGTTTTTCATTGCATCTTTTGAAGGTGAACTAACTTTAGCATTTAGCAAAAGCTAAGT
ACTGAACACTGAACCTCTTCCTAGCCCTGTTGAATTTTCATTTCCATAAGTAGTTCCCAT
GAAGCTTCTGAGACCTCAAGTAATGAAGTTGTGAATTAACTGCTTGTTGACCTCAAGAAT
GGTATATGATCATAACATGTACATGGTCCAGTATTATCGTGACGTGACATCACATGTTAA
AAGTGGTGATCGTTAGCTGTTGCATGGCTTTGGTGGAGCACACTGGAAGTCATTGCCCTG
GTGTATGAAGAAAGGTAGCCAATGAACACTTCCAGTTTCTATCACAAACAGTCCTTGAAT
CAAACAGTCCACATCCTTGCAAAGCAATTCATCTAATGCACTATACTTGTCATGCTCATG
TATTTTACCTACTGCATGTTGTTTGCGTGAACCCAATATTAATATTTTTCCATTGGATAC
AATGCTTATTTTAGATGTGTTTCTACCACGTAGAATCCAATGTGTTTGAAATGTTATGTT
CGTGACAGGCAACTTTTCCCCTTATTGGCAAATAATACATTATGTGAATTATCTGTTCCT
TCAGGTATGCTGTAAGTTACTCATCCACTGTGATTTCATACATGGCAGTAATAACTGAAG
CAGCATGTTTGCCATTTCATGTTCCAGCATTCAATGTATGCATACTCTGGAGCTCTAATG
TTAAACATAGGTTGGCCAAGCAAAAAGTATCTTGCCTTCTAAGGTATTCACACTGTCTTG
AAAGCACAGACAAGTTGTGTCAGCACCATATCTGCCTAAAGCCATAGAGCACCTCAGATC
ACAACAGATGGTTAACAGGTTTGAGAAAATATAACACTATTGGCATGACATAATGACAGA
ATACTAATAATAACAACTTCTTTTTAGCAACTAATGATTAACAGTTTGAACATATGTCTA
TCACAGATGTTATCTAAATCTGAATTTGTTCATATAATCTGTTCATATAATCCAAACAAC
ACCTTAAAATGCTGAGTGCACTCAAAACAGTGCAGGATGAAGTTCTGTAACCTTATCATA
GTCCGAGTTTGAAGTTTAAGTAGAAAGGTTAGAGACAGAAAAAATAGAGAGGTCAGAAGT
CAAGCTCAGTCATCATTTTTATTGCCGAGCCCTCCGTTGACATTTCCTTTGATTCTGCAT
AAATAAACTTTGTTGTAATGTCTGAGGGAATGGCAGCCTACCATGCCCTTCCTTGGCTTA
TGTGTTTTAGAAATGTGCTCCTGCAGTTTGCTTAAGTGAAGACAGCACCCTGTTATACTC
CCAAGAGTTTTATAAGTGCAGTGTTCTTAGCCTGCACAGTAAAAAAGAAATTTAAACAGA
AAGAAAGCTTCCATGATTAAATCTATAGTTAATGCACTCAAATGCATAAAACTGCCAAGG
TTTCACCCATTTTGGTTGGGTGTTCTGTTGTAGCTTTACTCTGCTATGGTACTGTGTAAA
GTTAGATACAGAATCAAGGCTAAGGTTGTGCCACTCAGGTGTTACTCTTTTCCTTGCCCT
TCTTATTATTGCTTTTGCCAGTACTAACCATCCACGGGATGTTCTTGTGTTCCTGGCACC
ATCAGCCCCATTGATGGTCACAAAGGAAAATTCTAAGGCTTTCTTTCACCTTTGGTTTCC
CAGTAGTAGTTTGTTACTTCATGCAGCATCCTTCAGAGCACACCATCAGTTTACTTAGGT
AACGATCTAGAATGTAATTCCAATGTGAATCCCCAGGTGGCAGCTAATCTTGGCCAGATT
CTCTTTCAGAATTTAATCAGTATTTGTCTGCATCTTTTAACTTTACAGATTAAAAAACGC
AGTGAACAATATCACACATAGGTGTCTCTACCACCTGGTTTGTAATGACAGCAGTTTCTA
TTTAACTTGTTGGCTTTGTGGCTGCAAAAAAGTTTTGGTGGTTAGGTCTTGGAGATGGCA
TAGCATTGCAAGGTTTTCAACCCTGGGGAGGCATCTTAGTAAAGCCTATTAGAACGTGCT
CAGTTCATTTCTTTAGTCTCTAATTTCAGTGTATGGCACAGTTTCTGTTTTGTCTTCTGA
GAACATAAGATTAGTGCTGTTAAGTATAAAAGGGGCTGTGTCATTCAGTACTAATTTCTA
TAAATAACAAGCATATTGTCATTACCCAGACAACATGTGCTGTGCTGAAAGATTGTCACA
GTGTGCGTTCTTGTCCTGATCACTACAGAAAAGTGAAGTGACAGTGATGAAAGTGGACTT
TCCCATTCAACTAACAGTGATGAAAAGGGGTGTCATGTTTTAGAGGGCTGGAAGTACCTG
TAAGTGCAATAGATCCTGGAAACTTCTTTTAAGTATACTAAAGTTGAGATGGACTATGCA
GTTCAGAAACACATACAGAAATGTTTTCTATACTTTTCTTTGATCAATGTCATAGCATAT
TTTGCTTTCTTTGTTTTTTTTAATTGTTAGGAACTCTTCTTTCTGATGAATGATTTGCAT
TCTCACCTTTATATATCTCTGTTTTCTTTTTCTTTTTGTTGATAAGAACATAGGATTTAA
CAGCATAGTTATAGATAGTTTGAAGTCCTTGGGCATTATTCTGTCTGCCCAACTTGAATG
TTTGTGTGCTACAGGGCATTTGATGATAGGCCACAAAAAATGGCTTTACGTGCACCTATT
AGGCAAGACAAGTTTGGATGAACGTGGCAGTAACAGAAGTGAGGGAGCATTTTACCTTTG
TGTGGGAGAGGTGGATGTGGATGCTGCTGCAGCATGCTCTTGTATGCAGTTACTGATGTA
AGTAGCCAACTAGAGAGTCAAAAGTAATTATGGGAGGCATTCTTCAATTGTTGGTCCCTA
GTGAAAGAAACAGGCATGTTTCAaggctggatgtggctctgggcagcctggtctagtggt
tgacagccctgcccatagcaggtgggttgaaactagatgatctctgaggtccttttcaat
ccaagctgttctgtgattctatggttttaGCCACTGTGGGTCAATAAGACTTCGCGTAAT
ATTTCTCTTGGGATGTTACCACTCATTGAGTCAGATTTTTAAGTAAGTCCTCCTTTTATT
TCTGATACTGGTAGTGCTATGCCTTCAGTTTGAAGTTTTTCAGCAAGTACAAGTCTAGAC
AAAGTGAGTGGGGAAAAGAAAGAAAACAAAAAAGGAAACATGAAGTTTCAAACCTGTGAT
GTTAAAGTAATCACCTCTGATTTTTAGTATTGGTCTTTTCTATATTCTTCATTTCTCCTC
ATCCTAAGAATGTCATTCTGCAGTCTTTTTTTGTGCTCTTAAGGCTGATGCCACACACGC
GGAAAGAAGGCCAATGTGATCCTTTTGATCTGGCATGTGTCAGAGGACAGTCATCCACTC
AGTTTTACATAGTTTTTCTGGAGGAAGAAGAAACTTTCCATAAAACTCATGGTTCAGAAA
AGCAAGGTATAGAATTGTCTTCAGTTCTTTTGTGTGAATGGTATGTCAATCTGCAAATCC
AGTGGAAGTCTGTGGACAAGTGATCACTTTCCCTGAATGCTAAGTCTGTGGTATAGAGAC
CTGTGTTGCCTTCCTGGAACATTTCTTCTGCTTAGTGAAGATTTACAGTATGTTGTCAGA
TGAAATTTGAGTTTATAAAACATATCATTTAATATGCATTGCTACTATCTGTAGACTCTG
AATACATACAGTAAAGAAATATTTGTGCCTTTGATGGCATTTTATTCTTTACATTCATTC
CCATTTGAGGCCAGTTTTCTAAAAGCACGTGTCCTCTTTTGATGTAATCCAAGTCCCTGT
ATGCATACAAAACCTGCTGTGAACAGATGCTTGTATATATGCATGCTTCTTACACTTTCG
CATGCACCATGCAGAAGCAGTGAATCTGATAAAACTCCCCTTAAGATGGGAAAATCTAGT
CTAGGTAAAAGTAATTTAAGGTGAGCTGAAAGCTGTAGTGAAAGACAGGCTGCGAGTAGT
TCACTGCTGACTTGCAGAGCCTTTCATTTGAGAGTCTGCAACGATGAGTCCCAAGCCCAG
TACTGATCAACACAGTCATTAATACACCAGCAGTAGCATGCCAGAACTACAATAGATGCG
GCCAGATTATACACACAAAGACATGAAGATAGATGTTTGTGGAATGCTGTCTGAAGATTT
TTAAGGAGTAAAGAAATATTCTAGGTAAACTTGAGCCTGCTTCTGTCTAGAAGATGGTCT
GGTAGGGTTTCAGATCCTATTTGTTCAGTGACTGCATATGTACTTTTTTATATTTGGGAA
AAACATGCCCCTTAGTGAATGTGTCATTTTGTAGTACTTAAAGTAGTAACAGATTCCCAG
ACTAGCCAGAAACAAATCAGTTGTTTCATGGCAACATAAGAGTTTCTCATGAGCTGGTGG
CAGAGGAATTGGAAGGGAATGGAGAATCTGAGTTCATTCATCTTCTAGTAAATCCCATAT
GAAATATTGTGATAAAATGGACAAAGTAAATGGGAAGTTGTTCTAAACTAAAAGTAATtt
gacaactgcccacagcaagaggactggatctagatgatctttaaggtcccttccaaccta
tgacagttgtgtTCCAAAAGGAACTCCTACAGTCCCATGGTCTAAGACAAAGTCACAGGG
GAAATCTAATTACTCAGTAATGCCCAGGAATGATTCTCTTAGTTGAATGATGGATTTGGA
GACTTTGCTTCCTGTCCACAAAGATTTGCAGGCAATACTCAAAAGTCAGTTCTGAGAAGC
ACGAAAATAGTCCACTTGATGGTCATTGATAGAAGTAGCTTCCTAATTATTTCACTCCTA
AATCTGAAAGTTTTCACAGAATTTTCTTGCTGTCAAAGTGATCTTAAAAAATGTTCCATC
AATTTGCTATAGATAATGGGTAAGACAAACAGAAGTGTTTTCTAACTACTTCACATTTTC
CAAAGTTTTATTTAATACCTGAACACCTTTCATATGGACATGGAAAAAGTGAATTAATTT
GTTTTCATCTAGAATTCAAATGCATTTCTGATAAATAAACTTCTCAACTTCTTTGCCCAT
TTTTCTATTGTCAATTCTTACAAACCATTCTAAATCTTGACGGACATTTTGTTCTTGAGT
TGTTTGCCCTGGCTCATCTATGTTGTCCCACTGAAACCATTCATATCTATGAGGACTGCA
GGACTAGTTCCTTCAAGATTTATGTCTGTTGACTTGGATAGAATCTCTTAATTCATATAG
TTTATCCCCACCCCTTTGCAAGGCTTCCTTCTGCATTAAATACATATGGTTTTCATCTTG
TCTACTCCTGAACACATATAGTGATGCTGTCTCAGTCACATCTCTTGGCAAATATTTTAC
CTTAGGAATAGAAATGATTTCCAAATGTCTAACCTAAGTACTTCCCTCCAAATTCAGATA
ATTAATCTTTTACATGTCCAGTATAATTTCTTTCCTTGCTTCATTTCAAACATTGCTCTT
CATATATTTACTGCCAGTTTTCTTGGCAATAATAAAGTTGTATGTATATATATGTTTACC
TAATTCCATACGCATGTCTTACAGTACTTCTGTATATTGACACAAATTATTGTTGCACTC
CAATTACAGCTCTCCTATCATATCAGTGTCAAAGCAGGTTAGACATGTGTTTAAGTATGC
ATGTATAAAGACACAAATGACATAATGCAATGAAGAATTAACCCTTCAAGTAACTGCTCC
CTTAATCCTATGTATGCAGTGAAGGTTGAAACAATGAGTCAAGGTACAAAGATCTTAACT
TGCCATCATCATGCACAAAGTAAATCTAAATAGAGTCCACTTCAATTCTTTGGGAGGAGA
AACACATAGGAGCTTGGAGGTTCCCCGATGTAATTCACCTATCCCAGTTTTCCATAGCTT
TTAGCTTGCTCTATGCTAGGGATTCACAAGTGAGATGAATATGGTTGGGGTGCAATAGGA
AAATATACTAATTGGCTCCAGTTTCTCCCTCCTACCCCTTGTGTTTATGTTTAAACAGCT
GGGTGTGTTCTTTCTGTTTGGAACCATAACTAACAAACAGGAGTGTCTGAAGATCATAAA
TGCCATGAATATGATCCTTTCCAGAAAATTAAAAGAAAGCAGAAAGCATTGAGGTGATCC
ACATGATTACAGTAATGAGTTTCTGTCCACATGACAACTTTGAAAGGACACATATTTTTA
CACCATTCTCTGATTTTTCCCACAGCAGTTAAGCATGGTAACTGAAAATAAGCTGAAAGA
ATGCAAGAGTAGCTGGAGTTTGATTTCTATTAATTTTGATAAAATAGAGTTACCTAGCTT
ATTTTTGTTTGTCACGTGAGTTTCTCCACTTACCTGTTTCTTACAGCAATGCTGTCATCA
ATGCAACACTGTTCTACGCAGTGCCTATCAGTGAGATACAGGATGCTCATTTTTCTAGTA
GATTTCCAACCATAGAAGTCTAGGAGCCACAGTTTAGTGTCAGTAACTAAACTAGCGTTC
CTCCAGGGTAAGTAAAACCAAAACTGATGCTAGTTGTACGACTTACAAAAGCCATAAGTT
GTATTCGGTGTGTATAACAGAAGCTTTAAGAGATAAACAGAATGGATTTTTTCCTGGAAA
GCAATTCTTGAAATATCTGAAGAACTTCCCCCAAAACGATACTGTTGATAAATACTGTAA
TAAGGAATGGCTGTGTTAAATTTGTTTTGCTATGAAAGATCCTTTCCAAAGTTTTATGTG
TATTTTAAAACACCAATCTCCTGATGGTACTTTAAAACAGAATATTTACATTATTTAAAT
TTAGTATTAGCAGAAAGCCTTCTAGGAGTTTAAGCAAACAAAAAACAACCTAGTAATGAC
AGAAAAGCAGCCTGCCCAGTGCCCTCAGAATTAGACATTCCTTTATTATTAAATGTAGCA
CCTCTTGAACTTTTTGGCTAAAAAGAGAGACAGGGCATTTTTCACAGAAATCTTGATCCA
AAAAACACAGTGCTTTGTTTCATACATGAATGGAAAAGATAGTAGCCTTAAACCTCTCAA
CATTTTAATCCTACTTCTGTATCTGAAAAGAAGATCTGAAGAAGAGTCTATGCTATCCAG
ACCTATGGAAATGTGTATCATAAAGTCAGCAAAAGATGTAAACTCTGGGATAACCACTTG
CTTTTGGGCAGAGAGAATGGTCTTCGCCACAGGTATCTGCATCTGCAAATGCATTTACAG
GTGCCCTGAGATCTGTCTTAACTCAAGTGAGAGAGGACTGTTCTTCCATTTCTGTCTGTA
CAGTGTTATCTATCAGTGTGTTTAAATAAAGATTTTTAAATTGAGTATTCTTATTAGAAT
AAATAACTATTACTCTTTTTCTTTATCCTGAAGAAATAAGAAGATATCTGTTTTCCTTTG
TGTCACACTGCCATATCTTTCAGTTACAGCTACTTAGAAAATAAGTATTAACTTTAAAAA
CTTTTAAAGAAATTAAGGAATATTTTTGTTTTAAAGAAAAAAATCCATTACTTACTAATA
CTTTTGTAACAAAAAGTAGCAAATGTAGATAGGTTTCATAGAGAAGAGAAAAAACACACT
ATATAACACATTTTGTATTTACATTTTGTGGTTTTGAGAAAAGACAATCTACATTGATCA
TAAAAGTCAGACACCTTCCTCTTCAGACTTATGAAAAATTGTCAGGGTGACATGGAACTG
GACACAGTTTGGCCCTTTTTGTTACCAATTCTGAGATAAGCTCTTGCCAACTAAAATGAG
CCTTGCAGTAGGTTAGGAAAGCACTAAATATTTTAAGATATGTAGTTATGATATTTAACT
TTTCCAAAAGCTAAACAAATAATAGCATATCAGGGAAGCTTAATGTTATTAAATTTGACA
ACCTACCAATTTTCTTTGTTTCTTATTGTTTAAAGGCCTTGTGCCAAACATGAAAAGAAA
TGTGGGCAACATTTAGGAGAAACAAATTGGCTATTAGAAATGGTTGAGCCTCAAATAATA
CGAGTTTGAATTTAGACCAAAGAGACACCTAGAAATACAAACTTCCATGTAAAATAAAGA
CTTGGATTTTCATATGAAAAGAATTTCTGGCAGCGAGTTTTCTTGGACCTCTGTCTAGTG
ATGCCCTCAGCACTGTAAGTCAGACTTTCTAATACTGAGCCCTTCAGAAGTGTGAATCAG
ATGTTTGGAGGTTTGTTTATATGAGAGCAAATTGACTGTGAAACATTGCATAATTTTACT
TTGAGATGCAGTGGAGTATTGGACAAGCAGCTTAATGTATTAACCCTGTGTGCATTTGCA
AAAGAGGAAAGTACAGAACTGCAGTTTCCATTGAGACTTTTTTCCTTTAGAGAATAGACT
TTGGGAATTTTCTGTGTAAACTTTCTAATTAGTATCTAATCCATTTGGGAAAAGATTTGC
ACATGTAGTAGGCACCAATTATAGTATGCACAGTAAAATATGTAACAGGTGGCAGCTGAT
GGCAAAAAGTATTCATATTCTTAGAGAGAGTGCCTAGAATCCAAATGATCTCAGAGCCCA
AATAAATACATAAAGTTTGCCAAATCTGTCTATAAATTCCAATGAGCTCATGTTTTCATC
ACACAGTATGTATTGAAAAAAGCAAAGGCAAAAAGACAAGGCTCTTTCAGCCACTTTGCT
GAAAACGCAAGCAGGCAGAGGGGCTGTTGGTTTTCTTCTTAAGCTTTATTCCAGATTAAG
GGTAGTGAATGGTAGGAGGTCCTACAGAAAGTCTCTGGACCTTAAAAAGCAGCAGGTTCA
GCTGTACAACAGAGAAGGGAAGAAGCTGTGCTAGGGAATCCTGCATGCCATGTATGCTGT
TGTGAGATTTCTGAGAAATGGGTACCGCGTGTGTGAGCAGTACAGTCAGTGCAAGGCTCT
ACGGCTGAATGACCCATGAGGACAAGATCTGTGTATCTAGAGGGGTAGCAGCTACATCTG
CTAATCCTCTCTGGGATTTGCACTAGCAGCTGTGAAGTGCAGCTGCACAGATGGACTGGA
TATGTCAGATTTCATCCTTCAGTTTCCCAATGttttttttttttttttttttttCCATAG
GAAGAAATGATTTTAATTGATGTTTTCTTCTTTCCTACTTTTTCCCATTCTGGAAGTAAA
TGCTGCTTATTTTCAACTGGAAAAAAACAACAAAAGGCATAGGGATAATGAAGAATAAAA
TCAGAACTCAGATCTAGAAAGGTTATTTTTTTCACTGGTTGCTTCTAGAAGAAGGTCCTA
CTCTGGCCACCTTTCCAAGGTGTATGAGAACTGCTGTGGATTTATTACTGCTATTGGTAC
CAAATAGTAACCTGAAGAACTAATATGAGTCCGCAGTAAGCACATAATAGTGACAAATAA
GATGACAAACCTGACAAAAATAAAATCCCACTTTCTATTATTGTTATTATTGCTAAATAT
AAATTACTATTGCCATGCAGCTGTATTGAGATTGCATATCCCAACTTTTCATTTGCAATC
TTATCATAGAACTGCTGCCAAGTACAAACTCTTTTGAATAGGGGAGTGTTTAAAAAATTT
CACCTGTTCAGTCTGGATTTGCACTAGATCTTGAATCTGGAGCTTGTCACTCTATCTGGT
AGTTGGTGGCAGCAGGCTGGACACGTCACAGTTGACTTGGCAGTAGGACTAGCTGCCCTT
GCCTGATGGGTGCTCTGGAGGATTCTTAGGACTGTGAGTTCCTGGGGTATGTATGCTTTG
CATAATGCACTTTCTTTGCCACTGAGAAATATGTAGATTGTTGTCCTAGTTGATATGTTA
TATGAAAAAAAGCCAACACAAAATACCAACACAACAAAGTCCACACTAAAGTACTGAGGG
CTGCTGCTGGTATTTAACATTTAGAGCGAGTGAGAGGAGCTTCTTTGCTACCAGCAGTAA
ATTTAAGTCAGGGTATTTTAAGGATTATGATGACAGCAAAGGAGTGGAAACACAGTTCTT
TTCTGCTTGAATGCGTTCTTTCTACATCACAAGTTCTTGTGACCCATCGCTGTAAGTAAC
AATTTCAAAATATTCATACAGAAGAGGAGATTTTATTAACATTTATTTTGGTAATGGTGT
CTTACATACAACAAGACATGTAAAAATATTACCATAGTAAGATATTTCTCAGGATGTCAG
TGGAAATCTGTACTGTAAACTACAGAGGAGGTATCCTTTTGCCTTGGAGAGAAAACATTA
ATGCTTAGCTCTGGAATTTAAGAAATCAAGAAAAGTTAAATTGAAACTGTTTCAGCCTTC
TCATGTAAGTCATCTTCTGCTAACTGGTCATCCACATTCCAATAATACTTGCATAATGAA
TAACCAGATTACCAAAAGATAGGTTGATTTTTTTTCTCACTCTATGTATTCACTACTCCT
AGTGAATCTCTCTACTTCCTAATTTTTAACTTCAAGAACTTACAAATGGATATGATATGA
CTGTATCAGTCATATTTTCTTAGGTGTGGCGTCTCCAGTGGGGGAACTAGAAATTTAGTT
TTAAATTTACCTTTACAGCTCTAAAGGTATTAGCAGCATAATTATCTGTTTTACTTGGGA
AATATCACTGCTTGAATCAGATTTTTTTTGTCTACCTGTAAGAACACTGAAATAAACATT
TTACCTGCATGTACTGTATTTTTGCTTTTGAAGTAAGGAGGTACTATGAAATGTAACATC
ATTCGTAGGGCAAGTATCTGGAGTAAAGAGCTAACAGATCTTGGTTAGCGGCTTGGAAGA
AGCCACTAGCTGCTTTCTGAGAAAAAAGAAAATCAGAGCATGTTTTGCTCTGATAGGTAC
ATGGAAACTGAAAATCATAATTCTTCCTTTTTATTTTTGACAATGTTGAAGAGTTACAAT
AGATATTTATAGACTACCAATGTTTTGCTTTCTTTTTCTATTGCAAAGCTGTGAAATGTA
GAAATTCTTACTTTTCAAATGGTGAGATTATATCCTCTCACAGAAATAGTAAACGAGTCA
TTAACATTCTTCTATATATAAGAACAATTTAAGAATATATGATTTTTAACTTTGCAAGGG
TAGGGGTTTATTTATTTTAATAAAAGCATCCATCAAGAATCAATGAGATATTCAATACAT
TTATCAATTCCTTTCTTGACTTAGCTAATTATAGTACGGGTGACTTAGAACATCCTAGAA
CTCATTAGCATCATTCAAAATATGAGAGAAAGCCCTGGCAGAATGAGGAAATAAAATGTT
TAAAAAATTCTCTCTAATGCAATGCAAAACCTCAAGGCATGTGATTAAAAAACTAAAGTA
ACAGTCACACATGGCCACTTGTTTGATTGAGCTATTCAACACATTCAGAAAAGTATGATC
GTTCATTAAATGCACTTACATAGTGTATTATGTTTCTGATTTTTCCACCTATGGAAAAAA
TCTCTTAGGATATCACCTGACATAAACTTTTTTCCAAGTACTGGCAATCCTGTGGATGGC
CAAACTGAGTTTTGTGAGAGGTGGACTGTGTTCTGGAGCTCTGTGATCTGCAAGCTGACA
TCTCACAAAGAATGCCCAATGTTTTAATTTCATTTTCTGTCAGAAATGTTGCATAGCTTG
TGTTTGGACCATCATATTAAGGTTACTTAAAGAAAATACGCAACCCTGTCATGAGCTCTA
CAGATATGTAGAAGTCCTGAATCAGATCTTATAAAAGATAAAGTTTTTATTTGCTAACCT
GCATGGAATTGCACAATACAAACATGTGAAGCTACACTAGAAAGACTCAAACCTTTCATA
CAGCAGAATTAAGCAGTGCTTCAGAAAAAAAAAAAAGTTCTTAGGATGGTCTGACATTAA
TCTTTTTGCCCATAGGTAGTCATATCTACAGTGGAGGTAACACCAACATCCCCCTTCCCT
CATTTAAATAAACGTACAGATCCAAAATTCCACACTCCCTTAATACCATGAAAATTCTGA
GACTTCATTTTGCTGTCACTGAAAGTGGTCTCCAGACAATGATGATGCTGCTTTGAGTCC
CTACTCTCTTTTAGTTAGTGTAATTTAACTATGACTTCATGTATCCATCCTTCACAAATG
TTGTTAGGTTTGCTAATAAAAGTTGCTATATTGTACTTACAACTATGAATCTTTTTACTT
TTCAAGTAAAACTATAGTAATCAAATAATCAAGAAGATTGATGTTTATTCTCGAAAAATT
ACTGCAGCATGAAAGTTTCCAGAGCAGCAATATATTTACAGTAATTCAACAGTCCGTTAG
AAAGTTTGAAATGAAAAAAAAAAAGATACTGATTAATAGAGCTCCATTTAACCTGTTTTA
CACATACATATTGTGTTCTATTTACAAATAACATAGTGAAGTTGCTGCCTGAAGTACCCT
ACTGCTCCCCATTTTAGTTTCCATTCTGCTTCAAAAATTGCCCCCCTAACACGTGTGTCA
AACAGGGTCAAAAGAGAAAGCTTCTTCATTTGAATTGTAGACATTGTTTTAAAGTCCAGT
TCCATTAGGTAATGGTTATGTACACCTCAAATAAAAGCATAGCAAGGTATTCTTCTACAA
ATGTTGTGGAAACATCTTTTTAATACTGTATTTTCTTTTCTTTTTTCTTCAACATAATGT
TTCTTCAGCTTCATCATAATTTTATTACCTAAGAGGACAGTGGTGATTGGAACACTATGG
TATTAAAAAATATTCCAACAAAGAACAAAAGAGCATCTCTATCCCCTCTATGTATATACT
ATGTAAGAATGACAAAAACAGCAGACAGCTACAGAAAGGCAGAAAGGTATGAGCCATGAC
ATTACAAGGTTTCCTCTAAGGAAAGAAGCTCCCTGTGGTCTTATGAGAATTTCTACAAGA
ATTTATTTTACAATTTGTTTATAGGGTGGGCAGAAATCAACAATCTAGAATGAAATCCTG
GCCTCGCTGGCAAAATTTCCACTGACTTAATTAAAGCTTAGATTTTATTCCTGACACTCA
ATCAGCATGTGCTGTTTGAGTGCACAGAAACTGCACAACAGCTTCACAGGATCTTGGAAA
GTGCTCTTGGGTATTGAAAGGCCCCATATCCTAGCATTGGCCTCTCATCTATATTCAGTC
TGCTTGAAAAATTTCAAGTGAAGAGTTTTAAGAGTTGTTTAGCAGGGAGTTGTGTAAAGA
ACACAGTCGGACAACTTTCTAGGAAAATAATCTTTGGCTGAGGAAAGAAAAATAATTTGG
TCAAAGGATTTTGACTTCAAGTTGCCAGTGGAAGTGTGGTGAGATGCTTTTAACTCCTCA
CAGCTCAGTTAAACCCAGATGAAGGTGGAGAGGATTTTCATGATGAACGAGATTAGTGGT
CTGGATAGTTTGGGAGGGATCTATATGTTGGATCACAGGAAGGACCTAAGGACCTAGCAT
ACAAAAGTTTGCTATCCCCAGGGGAGCGAATGAGCAGTCTGGTCCTGCGTATTTGCATGA
TTAGTTTATGAGGATGAGTCATCTCCTCAGATCTCAACTCACTGTGTATGCAAATCTTTT
TTTTCTTTTGCAATTTTACTTTCATGTTAGGCAAGTTTCTCTGTCATGTTTTATAGAAAG
GCTGGATTGACCATCATTACACAGTTCACAGTTTTGTTTATCACAATTTTAAACTTCTTT
GTTAATGTCTTTGAACTTTTAAATTTATCTTCATATGGAAACTACTCCTCATGTTACTTC
ATTTTCAACTTTCATGATATTTTTCTAGTTCTGTGCATCTTTTTTTTTTCTTTTTTTTCT
CTGTGAGTGTGTACAGCACTGAAGCCTCATGGGTTCATAAAGCCTTAAATCAGTTTGCCA
TGATCTCCTATATAGCCAAAACAGGGAACTGATCTGAGATAAAAATTAAAACAAATTTTG
ACTCAGAATCAAACTTCTTTGGAAAGACTGCAGTAACAGTACAGCCTCTTGCAGTTTAGA
ACATTTAAGGTCATTCTGAGATAATCATTTTTTTCTGCTTCAGCCTAAAATTAATTATTT
TCCTTCTCTTGTGAAGAGGAACTAGAGCTAATCCTAGATGGACTGAGACCATCACTTCTA
GAAAAAAAAAAAAAAGATCTTGGTGAAGCACACTTCCCTCTCTCATGAAGTACAAATGAT
TACCTAGCAGGAGGGGATTCTATAAAAGGGTATTTCACCAACCTGTTAATGAAGTAGTGG
AAGGAAGTAAGAGATACTGCAGATCTTTGCTCTCCCTCTCATTTCTCATTCAGAGGTTAT
GTGCTCTTTCTTGTTCTGTCTCTCTCTCTTTTCTTTGCCAAAAATTTCGTATGTCCAGAG
AGTGGTCAAGAGTAAGTAGATAATGGCAAGCAGAGTGAACTATATACCCAGTAATGTTTA
CTTGCCAACCTCACACTTTTTAACTGAGTTTGAAACAATCCCCTATAACTTTCCCAATCT
AATGCTGCTAACAATTCCTGAGAAACAGAAAATGAAGCTAAAGAAAGTGGACTAGACATG
CTCTCACTGTCCAAGAGGGAAACATGCCCAGTTTAGAAAGGGCATTAATGGTGAAAACTC
AATCCAGTCTTCGCAGTTCTTTGTAACAAGTAACACACTGCTTTGCAAGGCAATTTAGTA
TGCAAAAATATGCTGAGTGAAAATCAGGAGCTCTGTGCTATTTGTGCAAATACAGTACAC
ATTCAAATTATTGTGGGACTGCAGCCAGGTCACTTGGGAGCAAGTACGCAAACCTCATGT
TCAGCCTCCTGGCAGAGAGTACTCATGCCAGAAGCATGATTAATCCCAGCAAAGGAGGGT
GTTTATGGGGTGTCACAATACTGGCTGCGCTGCCCCTTATGGATGCACACCAGGCAGCTG
TGTTTGGACCCACACACTGGTTCATGTGCTTCTCCATTCCTGCAGGCCTGGGAAGGCTCC
AAGCACTGTCTGTGGCCTTGGCCTCTCAGGAGAGCTTCCTATGCGCAGTTTTATGATGGT
ACCTGCTTTGCCTCCTCTTTCAGCCCTCTTTTTGGTACCACTGATAAACTGCAGAGATTA
TAAAGGGTTATTTTTGTACTGGATGCATTCAGATAATTGGCTTAATAACAGAGATAGAAA
TCAGAACAAATATCTGTACACAGTTTTCTTCTTCTTGGACCCTGGAGCATTTCTTAGGTT
TTTGACAGTGCCGAAGCAACTCCAGGTCCCTCCTCATGTATGCTAGTGCTCCAGCTTAGC
CTTCTTTTCTTGAGTTATAGGCTTATCTCTAACTCCTCCAAGAAACTCCCTTCATTTTTC
AGAGATGAAGTCAAAGTACTGTCTGGCTTAAGACTGTTCCTTTTTAGTATGCTTCTTCCT
AACTCTCCTCTATTTTGTCTGTTTTTGCTTTGACTTCATTCTGGCACCTTTGATGAACAG
GTGTATAGTTAACCTTCTCTGCTTTAAACAACATCCATCTTACTTTCGCTGAAGTGATTC
AACTTGAATTGATCATTTGATCATTTGCATTAAAGGTTTATATTGATATCTGTTGTACTT
TTTCCGCTTTAATCCAAGAAATACCTCAATCACTCTATGTTAGGAAAGTTTTATTCCTGT
TTGCTCAGAGAAATTTCACAAATTATGAGCAGTTGGGGGCATGAATTACTGTCCTAGTCT
ATGATCTGTGGTCAGTCCTTTCACTCTGCAGCCTTGGGATCTTAAAACTATGAGTTCATT
GTTTTGGAAATCTGTATTAGCTCAAAGTACAGAAAATATTTATATTGTGGGACACCTGAT
CCTTTGATAAGTTTATTGCTGACTTCTTATTTCATACCTTACAGAGCATAGTCTTTATTT
TGTATCTGTTTAAGATTTACGAGTTTAGCTTTGTGTTTAAAAAGATGCAGTGGGTTAAGA
AATTTTGCTACATTTTGTTCCTTTCTTTCTATGTTCAATTCACTAAAACTGTCCTGCACC
AAAGCAGTTCATATAGGGTTTTCAAAATTCATGTCTAATTTTAGGATTTAGGACCTACTT
GGATATCACTTAAACACACAGATGGCCTAGAATTTATGTAACATAATAGTAGGCTATTCT
TCATCTGTAGCTCCAGCATGCATTAAGTTATAACTAAGCATGTGAGTGAGCAAGCATCAG
TGTATAAAGGAGAGAGTGTTTAAGTTCACTTCTCATGTTCTTACCGTTGGAGTAGAACTC
GAGAAGATGAATCAGCTCTTACAAACCTCTGATGTTTTTAACCCAGTCAGATAGCAGTGT
CAGCTCCTATGTACAAGATGGTGGTGAAACTAATTTTACACCTGGAAACTATTCATTTCT
TTGTTTTTGTGGAATCCTTTCTCCTGACTTTGTGGCCTCAGATATGAAAATCTGCCACAC
ACATACCGTCTGACCACTCCTGAAATCTTATTTCAAAAATATTGGGGTTCTGTGAGGTAT
GTAATACCTGCGGTGAACTTTCTTCCTTTGCTTTAGCCTTCCAGTTGAGCCCCGTCCAGT
ATTTCATTCCTCTCCACACATAGATCTCACTAACATAGGAGGGAAAATGGTAGGAGAATG
CCTGTTCAAGGGCTTTTCCAGGTACAAAGAAGGGACATGAATATAGGCCTTCCTTTGATG
ATGCTGGCAGGGATTCTGCCCAGATCTGTGACAGAAGTTGTTGCCTGTATGTGTTGATTG
CTGATCCATGATTGTCTGTATTTGAGAGGTCTTTGCCTTGATTATAAATCTTTTGTTTAT
GTTCGTATACTTAAGATATTCTTACATTCTTGTAATGATTGCTCTTTATTTATTTATTTT
TTTCTTTTCCCCTGTGCTGCTGCTAATGGTACTTTATTTTGACAGGTTTGGGATGAAACT
CTTGCCAAATCTGCAGAGGCTTGGGCTGCTACATGCATTTGGGACCATGGACCTTCCTAC
TTACTGAGATTCTTGGGCCAGAACCTGTCTGTGAGAACTGGAAGGTAGGCGGATATCCTC
CAGAACAGTTATTTTGTCAGTCTTTGTACGGCCTCTAAGATTCAAATCTTAGGCTGATGC
AAGGAACATTTAGTGTTCTAGCAATAACTGATATCCATCTATTGTTTACAAAGCTTTTTG
CTTGACCTGAGTAGTTTCTTATAatagaatcataaaatcatagaatcattaaggttggaa
aagagctctaagatttagtccaaccatctacctaccaccaatattgcccactaaaccatg
ttccttagtgtcacatctacatgtttcttacatgtcccctacagggacagtgactcagcc
acctctctgggcagcccatcccactccagtgccttactactcttttggagaagtttttcc
caatatccaaccttaaTGCTATGCCCATAATGATGTACTAGGAAATGTATTTTTGCATCA
CTTGCATCACAGCAATTATCAGCAGAAAATTCCAAAATATCTAAATCTGAAACAATATAT
TCCCTTCTGTCTTCAAACAAACATAGGTATCGATCTATTCTCCAGTTGGTAAAGCCATGG
TATGATGAAGTGAAGGATTATGCTTTTCCTTATCCTCAGGACTGCAACCCCAGGTGCCCC
ATGCGATGCTATGGACCCATGTGCACCCATTACACACAGGTTATATACATTGCATTCTTC
TATTCAAAATCTACTGTCCAAAGCTGGGCTCTTCTGTGATTTATTTATAGTTCTTTTTCA
TATAAATGTGTATATATATAAATATATTTCTTTTCAATTTGGACTTCACCAATAATGAAT
ATTTATTCAGATGGTTTGGGCCACTTCCAATCGTATAGGCTGCGCAATCCACACATGCCA
AAATATGAACGTCTGGGGATCTGTTTGGCGACGAGCTGTTTACTTGGTATGCAACTATGC
CCCAAAGTGAGTTACTTTCTTTTAATATTGTTTATTTTTATACTGCCTGCATGTTTGGAT
CCTCTCTTATGCTTACACCCTTTTCTGCATCTTGACCTTTATTTGTACTTTTTCTGCACG
CTGCTCATTCATACTAACATCATATCTGAATATGCTGCACATGCTTGACTTTAGTATACA
AAAGAAAAAAGAAATCCCTTGATGTGTATGTAACAGAAGATATTTTCTACTGTTTTTTCT
TTGTCCTCCTCCTATGTGTTGGGTCTGCTTTAGTCTTAGCTCCTTATTACTTCAGTCTGC
TATGTATACTCATGGTGAACTAGACTTCTTCAGGTAAGCTACTACACTGTAGGTAAGACT
GAACCCACACTGTTGCCCACAGATAACCTTTTCTTATCACCATGCTGCTTAATGGCAGCC
CTAGCATTTCTTATAAAGTCCTTTTACCTAAGCTCAGTGTAGTCCTTTTACCTAAGTTCA
GTCTCTACAAATCTCATCTTGCCTTCCAAATTTGCATCCATCAGAGTATGTGTCATAGAG
ACCTATGGATAGGTCTTATATTAGACACCTGTTCAGTGACCTGTGTAAAACTGAAATATA
GAAATGATTTTTCACCCCAGTGTTCCCTAGGCAACAACTTAAACTCATGTCTGGGTGCAA
AATGAAACAATAAATTGTGAATCTGGGAGACCTTTGACTTATGCTCTGGTTTGGACCAGT
TCTTCGGAAGCATTATGGATAGTGTGAATGGCTTGTTTCTCTGACTGTTTAATATTAGGT
AGAACCATAGTTCTGTACAGAAAGCCAAGTATAACTAATTGAGCACATTTTCTACAAAAC
TTTGGTTCAGACACAGGTCCATTTGTGGTAAATTTTATGCATAAGTATGTTGTCATTCTA
GCTGTAACATGTGTAAAAGATTTCTTTTATGATTTTAAAGACTCCTCAACTTGAAAGAAG
CTAAGAATTAGTAAGAAAAAAGacaaaaaacaaacaaacaaacaaacaaaAACCCACCAC
AAAACCTTTTCTTTTGGAAATTAATATTTCTTCATACTTTCATCTTTAATATCTACTAGT
AAAGACGGGTAAGAAATGAATGTGAGGGATATCAGGCAGAAAAAACCTGAACCTGACGTT
TAGCTCTATAGCCTGGAAAAAATGAAATCAGAGTTTATAAAAGAAAGCCAAATGCTATTT
ATATCTTCCCAGCCTAAAAATCCCAATATATTTCTCAAAAGGCAAACCAAAGCCTGGAGT
TCTAAGCTTTTTCTCTGGAGGAGACTTTTAGTAGACATTTGTTTCTTAGGCAGAAGAATC
AGGATTTTCATACCTACTTTGTGCACAGTTAAAAACAAAGGATACTGAATAAATTTGTCT
AATTTAAGGTTATATTCTTAAGAATTAATAAATATTAGTTTAAGGACAGTGGACTTAATG
TCCTTGAGAACACATGCAGAAGTCTCTGTCAGTCAATAAAGACTGTGTCCCTCTGAGTAC
ATGAGAAGCTCCTCTAAAGCAGAAGAGGCTGAATATTACAGCCTCCTAACTTACTAGAAT
TAGAATTCAGCAAACATTTGAAGTTTAGAATTCCAATAATTTTCCCAGTTAATACTAAGT
CATAATGCTGAAAAATATATATGTTTCTGAAATTAGAAGAAAAAAGTTTTAGGATTATAA
TTACACAATTTACAGAGGCCCTGCACCTATTTAACTAATATGAACTCATAAAAATCAGGT
GTGCATTGTACAGAAAATAAAGCAGAAATCAGTTTTCAGAAAACGTCTTTCTGGATTTCC
ATATCTGTTATCAAACTAAATATATTTCCTGAACACTCAGTCTGCTGTACCCATTTGGAA
CAGAAGTAGGAATGAGCAAATTATATGAGAGATTCCTACTTTCTTCCAAGGCACAAACCA
GACCAGGGCTTTTGATCCAGTGTTATTGGCTGGGAGGTGGAGAATGAGAAAATGTTTTAT
AAATAATTTCATTACTCAGTGCTATACCACATCACATGCAAACTAGAGGAAAGATCTCTG
TCGAGTGAGACGTAACAGTTAAACAAAAACTTAATTTTAACTTCCTGCGGATGTCACAAT
CACTGCATGTATCTTTAAAAGTCTGGAGATTTATATAAGCGCCTAAAAGTCTCAATAGGT
TTTTCAGACATACCTAGATTTTTCAGTTACCATTTTTACCCTTTCTTTCCTATGGGTCTC
TCACAGACTGTACATCTTCATTCACCAAATGAGAGCCTTTAACCTCCCATTAATACCTGA
AATCCCTATAAATGCCCACATAAAGTTATTTCTATTATACTGCAGTAGTTAATACTTTTC
ATCTTTTCTTTGACTCCAACTGTGAATTCAACCTCAGATCAATCTGGATCCAGGGCAGTG
AAACCTGATACTGATTCACTCAGTTCATCTTTCCACCTTTGAATAATAAACTTTTAAGAT
AACTGCCAGACAAAATATTCTCAAGGAAAACGTTGCCATCTGTGCTTATGTTGCTTCTTT
TCCTCAAAGTCTTCTAGTTGAATCGTTGGAATATCCTAGTCCTGGGGATTCAAAAGTCAC
TTGTTTATCATGTATTCACTCTAGACATAAAAAGGATATGGTCTGGGACAACATGGTCAT
ATTCCTCTTGTCTTTTTTAAATCAGTAGATTGATGTTTGCCAGTAACCTCCAGAAATAGA
TTGATGCATGTTTTCAGTAATGATACATTTATGGAATATCACTAAAAACATTCACTTTAT
CACCCAGACAATACAATTACTGAATATTTTTTCCTTTGTTCTCAAAATGCTAAGTATTCT
GttttctttctttttttttccttttttttttttttttttttttttttCAGGGGGAATTGG
ATTGGAGAGGCACCATATAAAGTAGGAGTCCCATGCTCTGCTTGCCCTCCAAGCTACGGA
GGTTCTTGTACCGACAATCTTTGTTTTCCAGGAGTAACATCAAACTACTTATATTGGTTT
AAATAAGTTAACGTTTACATTATTTTTAAAAAACTTGGATGAGTAACAAGAAGCTTGTAT
ATTGAATTTTGCACATATTTTATATAGAGAGATATTGTAATAATACTCTGATGTTTTCTT
TTTGTATGCTTTTGTATAATTAGCTTCCAAAGTATAGTGTAATTAGTTGTTAACTCTTTG
GGATTTATGACTCACAGTAGCCCTTTTTAGATTAACATTCTGTAAAGGAGAGCAAACTCA
TTTTCATTTTAGCAAGAGTAGCTTCCTGAAAATAAGGTTCTATTAAAAGCACATTAAAAG
GTACTGTCAACTTATACCTAAAACATGCTGTCCTTTTAAAAATAATAGGTTTTGAAAGAG
AAGGATCATTGTTTAATACTGTGCTTTAAAAATGGAGTGTCAAGCAATAATTCTTCCTC
