# Supplementary material for: Reference based annotation with GeneMapper
Source: Genome Biol. 2006 Apr 5;7(4):R29. doi: 10.1186/gb-2006-7-4-r29 (PMC1557983; doi:10.1186/gb-2006-7-4-r29)
Supplement: Additional data file 2 — A gunzipped tar file containing the data set of orthologous genes in five vertebrates (human, chimpanzee, mouse, rat and chicken) that was used to compare pair-wise and multiple species GeneMapper [file gb-2006-7-4-r29-S2.tgz › 5verts/orth1/hs34.fa]

>NM_015886
AGTCAAATCAAGCAATGCTCCCAAATGATGTCTTTGTAAATTCATACCCTCTGGCCCTAT
TTTTTTTCATAGACCCTAACTCTACCTTTCTGCTTTAAAGCAAAGTAAACTCGGTGGCCT
CTTCTTCTCCACCCCTCAAAATGATAGCAATCTCTGCCGTCAGCAGTGCACTCCTGTTCT
CCCTTCTCTGTGAAGCAAGTACCGTCGTCCTACTCAATTCCACTGACTCATCCCCGCCAA
CCAATAATTTCACTGATATTGAAGCAGCTCTGAAAGCACAATTAGATTCAGCGGATATCC
CCAAAGCCAGGCGGAAGCGCTACATTTCGCAGAATGACATGATCGCCATTCTTGATTATC
ATAATCAAGTTCGGGGCAAAGTGTTCCCACCGGCAGCAAATATGGAATATATGGTAAGAA
GAATTCTTTTTTTTTTTTTTAAGTTCTGAGTGAGAAAGCTTTATATTGTACATCTGCAGA
ATCTCAAACGACCACGAGTGTTTATATGTCCGGGTATATGGACTTTTTACATATTTTAAC
CTAAGGTTCTTATGTGCCTAATAATGTTGAGTACTGTTGCATCACAGAATCagagagaca
gagaggtccagagagacagagacagacagatagagagaATCTATGTAGACTTTCTTCTGT
GAGTTCCATAGCTACTGGTGAATTGTATCTTATGTAAGAATCATAGATAAAAAGTGGGGT
ATGTTGACTGATCACATTTGGAAGGTCCACTTTAAAAAAAGTCACATGAACTTTTTCTGT
GCTTTATCTCACAGTCATATTTATCAGCTATATCATTTCTTGAAAATACTTCTTAAAATT
ATAGGTTTCATATGCATGATTTATTCTCTGGGTAGGTGTCTTTTCCCTTTTTTGGACAAA
GTTCTTACTGACGCTAACCTATTTGTATTCTAAGAGAACATGCTGACTTTTTTCTCCTTG
TGATTTAATGCTTTGCTGTCCAGATAACAGTGAAGCCAGTGCATTTGCACACTGTTCCAA
CTTGCCGTGAACACATTTTTTGCTCTTTCTTAAAAATAGACAATGTTTAAATCATTTTAC
TTAGAAAGTAAAAAAAAAAGTTAGTATTGAAAGGAAAAAGTCTTGTTAAAATTTTTATTT
GGTTTTGAATTTATGCAAGGTTATGATTTAAAGTCCAGCGTCTTACAAGAGCACAGCTTG
GAGCCTGTTTAAGGCAATGAAGACCATCAATATGGTATTTCCAAATTGGGGTGAGGGGAG
GGGGTACCACTAACAGTTTTATATGTGCTGAATTAAAATTTGGGATTTTTATCATATTCT
AGATTCACTTGTTTTATGTAAATAAGTTATATTAAAAAGTTTGGCTAGTTGCAGATGCCA
ATGTCACAGGAAAACTAAAGACTTGCTAAATGATGTAACAGAGTCACAGTTCATAGAAGT
ACAATTTAGACTCTGTGAAAATGCATTTTCCTAGAATTTATAAAGACAGAGAAGATGTAA
TCAGTCCTGGTGTGTGAGGAGcagtatagtctcatgattaagaatatgggctatataatc
taaatgcttgggtttgaatcctagtcctgaagtatatgctgaatgaactcattaccacac
tgtttcattttcatcatctctaatatgaagataaaggtggtatctgccacacagcattgt
tgtgagaaatgtatgagttgacgagtaatcagaccagagcctgttgctaactagatgttc
aacaaacattagttTTGATGGGTTTCTTTGAACTTCTTGTGAAAGGTGCCCAGTGAAAAC
TCATTCAAGATCTAAAGACAAAAAGTTACCCATACAGAAGAGATGTTTTTAGAAGGTGAT
GTAAATATGTAAAAATTAGATGAGCAAACACATTTTTAAAATTACTAAAATGATGAAATA
AATATGCCTAAGATACCATGCAAGCTCAGAAAGGCATAATATCCCAACTATGAGTTTAGA
GAATTTGTAGCAATCACATGACTCTAAAGTGAGAACCAagactgctgagccagctttgaa
ggtgagctcatctgggttcaaatcctaactctgctgcttactttgtggccttgcacaggt
tatttaatgtgtctaagacccaattcatttatctgtaaaatgagaataacaatactaacc
AATCAAAGAATGCAATTCACTATTTTTATCCTATTGAGGTCAGAGCGTTCACCACGAGGA
AAGGCATAGTTAGGTAAACACAGTATAAGTAGGTTGAAAAAAGCCACATTTTTTCTAGCT
CTATTTTCCCTTATCAAGAATTAATTCATTCCACATGcatttatttaattgcttccgtat
gccaaggacttgactaattgtttccatagacgatctcatttgatagctcacattctccgt
gtgaggttaacattgtgatcttcattttacaaatgaaatcactgagacccacagatgtca
acgagtaggccaaagtggtaaggataatgaatggcactgctggaattagaatttaggtct
gtgtaatttcaaagcccatgcttctattgGGGAGCATCTTCTCATTTGCTGCATTGAGGA
AATGCCCCATGGCAGGACCCCTGAAGATGTACAGTTATCTTTCTTTCCTTCTTTAAAATG
CCAGCTGAAGTCCTATAATATCCATGCTCTATTTATTATTCCATTCTTATTATTTTTTTG
AATATCAGAACCACTATATATGATTTATTTTGTAAGAACTAGCTCCAGTGCTGATTACAT
AGTAGGTGCTTTCTAAATGCTCCTTAATTCAGTAAAAGTAATGAGAACAGTAAGTGCTAG
AAAGTAAAATAGGGCTTGTTTCAAAAACTCATGTAAATACTGTGCATACACTTCATTCAC
ACCTGTATTTGCTAATTTAATatttattaaatatttaatatttgttaagcattgactata
tgttaggctacataattggggatacattcatgaataaaatagacatctttggctccctgg
gtggggaatcagacaataagccaggtaaataaataagttacacaggatgtaagatgataa
ggttatgaagaaaaacaaagtggcttgtggtaagggtttgatttttaacaagtgttcaag
gaagagtcactgaaagagcctggaggcaggcaagggagtgagccactctcaaaggtgaag
gaagagtgaggagtctagacaaaggTCTGGAGGTGGGAGAATATCCATCAGTTCAGTTAG
AAAAATGTGCTCAATTGAGTGAAATCATAAGTTAGAAGGACTCTTTGAGTAAACTGGTCA
CTGGGAAGAGTTCATCTAAATCCGTCATGAAGACCCAGAGGGACTTGGAGGGAAGTAAGT
ATAGTAGGTGGCTTGGAGATTGAAGCAGGGACTATAAGTGACTTGAATTCTCTAGGCTAT
ATGGAAAATGCAGATCTTAGTTTGATACTATTACCTTTAGTTAAACTTGTTCAACATTGA
TTTGGATTGTGAGCATGTGAAAGATAGTAGAATTCCTAACCTGTTCTATGTACCTCAGAA
ACTTAGGACACCCCTCACTTGATACCTCACAGATATATGTGCTGTGATCACCAGCTGTGT
GTTCAACTTCTCCTCAGTGAGTGATATCACCCAAGGGAACTTAACAGAAGATGGTCTTTG
GCTCAGGGCTTCTAATTGCATCAACCTAGTTTGTAATTCCTTTTACCTACAACTCTCTGA
GCCTTTTACCACTCCATTTTCCTTCCCTCTAAAGTCTCTTCCTTAGTTTGTTTATAATAC
TATCCTTCAAGCTTTTGATGCCAGAATGCTTCTAATATCCATGACCACAGATGATTTATC
CTAGTTTTGAGCTGTGGTAGCCCTTCTTGTCTACTCTTATCATGTCTTGCTCTCATGAAG
TGATTTACAGTTACTTTGTGCATTTCTTGCAAACTTTAATTTTGAGCTTTCTGggtgctg
tgtctatttattcatttttgtatctctgttttcttgggcaatttcttgtgtatagaaagt
gatcaaccattatttgttgaatttagatgaaATCCTTGTGAATTGTTATGTGTTTATAAT
TAGCATTAATTTTGATATTATAAATGTCTTAACAGAGTTTTTGTCATCATTTATAATGAT
ATTTGATTCCACACCTGAATTAAAAAGTTTTTCTTAAATTCTAAAAAAAACCATATAGAT
AGAACTTAAAATTTGCAAGTAAAACTTTTTTACTCTTGGCTTCTGTTCTACAATTAGTTT
ATTGACTATTTCCAGAGCTTCTTGCACACCAGCTGTTTTTTATTCTTCCTGAGGGTAGCT
TAAACCATGACTCTAAACCACAAACCACACTAGTTTCTTAGAATAAGAATTATCTCCAAA
AGAATAAAATTGCAAGACCCACACATAGAGTAAAATTTGTAGGATGTTCTCTGAATTTAA
GTCAATTGAATAAATTAATTTGAAAAACTTTGAGGTCCCTCTATGAGAGAAAGAGATCCA
AAGAAAACAAACATTTTTGTCTTTAAAGTCTAAACAATGCAGTAAAAACAAAACAAATGG
AAAAAAATTCCACTAAGGATATAATTCAGTATAATACACTGCTGTATAAGATTGATGTAA
TAAAAGAGGTACAGAAAAATACCATGGAGGAGTTGAAGAAGGGAGCGATAATCTCTAGTT
GGCAGATCATGAAAGGCTCCTTGGAGGAGGAGCATGTGAAATAGATGCCCAGGAAGGGTC
AAGGTTGGCTGTTACAGAAGGCAAAGCAATGCATGAACAAAATCTCCAGCAGAGAAAAAC
CATGACACTTGAGCTGTATTTTTGAAGAGTTTGAGAAAAGGTTGAGGATTCCTTACTCCA
AAGGCAATTAGGAAGACTGTGAAGATTTTAGAGAAGGATTAGGGATGCGTTTTAGAAAGA
TGATCCTGGCAGTTGATGGAGCTGATATTGGCAGTGAAAGTGACCAGAGAGGTGGTAACT
CCCGAGTAAGCAATGCCAATCCTTCAGGCAAAGATAAGGAAGAACCGCACAGCTGCTCCA
ACATAAAGTGGCAGGCAGGAGAACTCCCTGAAGTGTCATGGGTGAGATGGCAGCCTTCAC
AGATGGTATGGAGTGGTGGAAAGGCAGATGAGGGACAATGTGAATATAATGAAGGAAATG
AACTGATCACCTTAAAACTGAAAAAAAAAAGTGTAATGTAATTTTAAGAAGCCAAAATAA
CTATATTGATAATACAGTATCTCTTTTATTTGTTTGATACCTGCAAATATTATTTGCAGA
GCTACAGATATAAGGTTTCCTATCATTTTTGGAAAAAAGAAAAATACTGGATACCAAATC
ACAGCAGGTAGTAAAGTTACAGAAAGCATGACTTAAATGAATGAATGGAGAACAGATTAA
TCCATGCTTGAAAAGAGCCCATGAACTATTTGCCTAGGATGATAATTTATGACTTGGGAA
TAAACAAAAATGCTGATTTTGTTTGTTTGGGCTTCATGTGGAAGAGAATGTGGAAAAGGT
AAACTACTTTTTGTTTTTCTTTCTTCAGTAGTTGATTAAACACTTGTAGTATCTATCTTT
ATATATACATGTATATATCTTTTTTTTAACAAAGCCATATACCGTCCCACAAGGCGCATT
TCCTCTCATTTGGGAAGGATAACTCAATGTTCTTGCTATAAACATGAGAATTTTAATGTG
TATAATGTAAACCTCTCCAATGCATGCTTTCGTGACCACTAGAAGGCCTCCTGAGGGCCT
CTGCCAGAAGGCAGTGTACTGAGAACAATTGCTGGCAGGAGGCGTTTTCTCCAGCACATT
CAGAACTCTACATTCCTGCTCTCCTGGATGTAAAATCTTTTCAATGTCTTGGCTTCAGAA
AGAGACTGGGCACATTTTGTAGGAATTTTCTTCCACGGTGCACGTTGCTTATTATCACTT
TGATACGCCTGAAGAAGGTAGTAACCTTAAAGGTTCTTGCCTTTTGTTCCGCTCTCCCCA
CAGGGAGCCAGCCAAAGGTAAGAACATTTTGTTTGTCACCATTTTCAATATAGGTTCTGA
AAAATGCAAATGTAAAAGCAGTAACAGGATGTGATTTGAAACCTCAGCATCAGGTGGCAG
GCAGAAAAGCTGTGAATCACAGGTAGGCCACATAGGTGGTGACTGTACTTCCGAGTATTG
GACACAGTTTTTTTGGTGGAAAATGATATTTGACCAAATGCAACATTGTAGAAAAATAAT
TTTATTGTGTTTCTGTTGAATATTTATAGAGCCTAGCATCATGTCTGCTCCACAGAGAAT
ATGCAGTGACTACTCAGTAACTATTTGTGGAATAATCAAATGAGGTCCTTTAACTTTTTC
TGGTTAGTGTGTGACTGTGGTGCTCTGGGGGGCAAGAGTTGTACAATGTTCAAGCACTTA
CTCCATAATTTTTACTCGTGTGCCTGGCACTGTGTGCTGAGGGAGTCAGTGGGGAGCAAA
GGGACTCTCTTTGGTAGGAAGTACTGTGAACAGACAAGTCAGGTGCAAGGCAGTGTGCTA
AATGCTGAACTAGGATAGATACAGGGTTCTTTGGAATCCTGTGGGAAGACCTAGCTCAGA
TGTGGAGTGGGGGTAAGAAGGTAGGGAAGGCTTCCAGAAGGAATGATTTTAAATAGAAAA
TATACAAAATAAATAAAGTTATACAGGTGTGAGTTAAGGAAAGAGGGATCTGTAGTGGGT
ATAGGAGGATGTTCTAAGAGGGTATGTAGTACACTCGAGACATGGATAAAAACTCATTGA
GGCTTGGATTAGTGTAGAGAAGAAAGAGTGATGTTTGATGAAGTTGAGGAAGGCACCCAG
ACATTTGTTCGAATTTCATTTTAAGATCCAGGGTAATCATTGAAGGTTTCAAGCAGGGAA
GTTATATAATCAACGAAGTGAAGAAAAGATGCAGTCAAGAGGCTGTTAGGATAGTCTAGG
TATCCTCAGCTACGTTTAAGGCAATAAGGATATAAAAAAACCATAAATTAGAACCGTGAA
ATATGTAAGGTACAAATCCATAGGAGTAAGTGGTTTACATGATGAAGTAGAATAAGGATT
TATATGATGAGGCAGCCAAGGAGGATGCCTCCGTTTTTGACAAGGACAATTAAGTTTCTC
TGAGTTAGAGAACACAAAATAAAGAGCAGAATTCTGGAAGCCATTAGTGGCTGCAGGTTT
ATCACCCAGGACACGCACCTCTGGAGGTTGAAAAAAGTAGCTAGTGTGGGGGAAGGAACA
TTCTTCTACTACAAAGAATTTTGGATGGGTATATCCTTCGGTAGTCAAAATGAACCACTT
TGCATCATAGAGGTTGGGTAGTGTAGTGGAGACAGCATAGGTGCATTATTTTATACCTGG
GAATCTACTCAACAAATATGCAAGAAAATACCCCCCTCTGTTTTTTTAATGGTGCCATGA
ATTTAGTATTTATGAAAACCATTTACCATTAAATAGCTGTGAACTTGAGGTATTTGCTTG
TCTATAAGAATTTCTGAAGAATAGTATGAAGTGGGCACAGAAGATATAAACTAACAGTTT
AAAATGGTCAAGAAAGATGTTTGGCATAAAATGCAACCTAGACTGAGGCTTGGAGGGATA
GGATTTGAATTCTTCCAGTCTATGTTATCCATAGTATCTGAAATCAGGTACCAAGCATTT
TTCTTAACACAAATATGGAAGAATGCCCAACACGTTGCCCAACAAGACTAAACTTCTCAT
AAAATCTCTTAAAATTTCACACCACATACTCCAAACTGAAGTAGTCCAAAAGTGTTACTC
AAGGACACAATAATGTTTTCTAGTAAAAAGTGCATCAAATTCACTTTTAATAATTTAGTT
AAATATGAACATTCTACCAAATCTATCTCTCTGCATTCCAGAGAGATCATGTTTTCAGCA
GGCCGTAGGTAGGCGGGAAGGCATTTGAATCCTTCTGACCAAGTGGGCAATGGCAAGATA
TGAGGTTTGCAGGAGTATCACAGGAGAGTTCAACAATCTAAAAATTAGTTATTAAAATAT
ACCATTGAGTTGGTGAAAACAATTAAACACATGTAGAAATCTCTTCCTGGCTTATAATTT
TAATATTAAATGATAGCTGGTGGGTACTATAGTTCCCTGGAAAGTGGGATGATTGTTAGA
CTCTATCAACAAGTGGTCTTAAAATTTAAAGCTAAAACATGTATTAAAGAGGGATCTACA
GAGATGAATTAATATGTTTTAAAACATCTAAAATGTTCTCTAATTTTCAGCTTCTTTTGC
CTGTAAGCAAGCTCCTTAGAATCTCCTTATAATTCTGTTTCTGATTATCTAGTTGCTTCA
GGGTTTATCCATTTTCACTTTACCTGATTGCCTGGTTAGTTGAGATTAATTCTTGATGTC
TCTTAAACTTCCGGCTGCCAGATAATGTGATCAAAAGTGCACCTCACTGCTTTTCATTTT
AGGTGACTGATTCTACCACCATTCCCAAATCTCCAACaataataatagccaccattaaat
acacctttgccctgctagagctgtgctacatacacttcagtcactatctcatctaactct
ctcaagttttgagagatgagataattttcctcatttggagatagagaatcttaagtttgg
agagcgtaagtaacttccccaaggtcatagagcaagtaaataaaaatgttaagaacacaa
ttctatctgacaacaagcccatgctttAAATcaggggtctccccaattcccaggctgcag
accagtgcccatctgtggcctgttagaaactgggctgtgcagcagatgagtgagcattgc
tgcctgagctccgcctcctgtcagatcagtagcaggattagattttcacaggagtgtgaa
ccctactgtgaactgtgcatgagaaggatctaggttgtgcactccttaggagaatctaat
gctctaaagcctgatgatctgagatggaacagtttcatctcaaaatcatcccttcccaca
ttcctccctggaagaattttcttccacaaaacgttcctggtgccaaaaccactggggagc
actgCTTTAAATGGCAACGTAAAGTACCTGTTCCTCTTCCTGCGTTCATCTCTCCTGTTT
CTGAGCCCTTTGGATAGAGAATTTCCCTACATGGatttcatctgaggatattgctgaatg
ttagaaagaatttcttcatgtggaatcaaatctttctctttgtattatttatacccttgg
aaatcatacagaaaaactcACAGGCTAGAGCATCCAGTCTCAGAATGTATATTAAGAGGG
AAGAAAACCTATATGTCATAGATCCTTGACTCAGTGGATCCAGTCACCAAACTCCTTCTT
AGCCTCAAGACCCTTTGTGTTAAACATCTACACACACAATCCTTCCCATCCAGATGATGC
CAGCATAAGCTGTCAGGGAAGGCTACACAAATACATTTGATTTCTGAAGATCCTGGAAAA
GGTAAGAAGTTTATCATTAAGGAAATGGAAAGTCAAGGCACTCCCACCTGCCTTTTACTC
CACATATGCACGCATGAACAGTGACAGTGAGATCATCTTGGGACCTGGAAGCTGTGTGGC
CCTGAGCAAGGAATTCCCATCACTGGTTGCACTTTCTGGTTGGGTTACAACATGTGTGTG
TTCTTCTGACCATGAGATGCCTAGAATTTATGTGACAAATTACTCTCCAATTGCTCTACT
TCTGTGGAGTTAACTTGGCAGAGTCAGTGGGCACATTCTCCTGATGATTCACATTCTCCT
GATGATTCACATTCTCATGAACTAAGCTGCTTGTAGGTCACATAAATGTGTGTTGTAAAT
GCAGACGATGTTGTTATAATGGAAAGggattcatttttttcatctttgtttcatttatat
tcactgcagtaaactcatccagtcttatggattaaaataccacttatatgctgatgatgt
ttcaaattatatttataggcctctcagttgaattttagactaatttattcacctacctac
tTTTCCAAAATTGAGCTCCAGATATTCACAACCTTACCCCCATCCCTTCAAATCTTACTT
TAGAATTTTTTTTATCTTTTTAAAAATTTTGGATTTTCAGAAAGTTTCATACAATTCTCA
CGTGTTACATTGGGTATTTCAACCAATAAAGTCATTTAGAGTTTCCGTGAACATAGAACC
ACTTTGCaagtacacattcaaggtctccaaccttgaatttttgatttgatagattcagga
ttgagctagacatctgccttctcaaaagttccctgggagattctaGAGTTATTTCCCTGG
TGAGAACCCTAAAATGTGCTTTAAGATCATGGTTCAGGATTCCAAACCAAGTTGAGAAAA
ATATTATATGGTTGAAGTATCTACTTATCTGTCTATATACTGAAAGAATTAATAGGTTAA
AGCAAAAATTATTCTGGGGATAATTTCCGTATTATCACATAATTTCACTTGACTATTCAT
TCAGCACCTACTTCTAGAAAACATGTGAGCACTATGGGTGAGCTATAGATATCCACAACA
GGGAATGAACCTTACTTGGGAAGTGCTTTATTGACTAAGAAAACTTCAAAAGAAGCAAAT
TTGTTGTTTTCAAAGCACTTAACCAAAATATGGTTTCACAGTGCACATTTAATGATGCAT
AGACTTAGAGCACTGGAAATTTTATTCCTTGACTTTTTTAATCAACAAGCTATTTAAATA
CTCTTTCTCAAAATTCTATTTTTCTTTCATGTATTCCTTCATTAATTTATCTATTAAGGC
TGTATTGAGCACACCCTTAGTGTctctttcaataatccagataacaaatgatgatggctt
tgaccaaggtggtaactgtggtggtggtgatcagtggttatagtctagagatacagtatt
ttgaaggtaaggtcaatgagatttgctcactgagcagatatagactataaaaaatagagt
agatgactagatttttggcctgagcaaTAAAGAACAGCAACcagtaaactttttctgtaa
agggcctgatagtaaatatgttcagctttgcaggtcttatggtttatgttgcaactactg
aactctgcctctgtagcaggaaaacaccatagacaacatgtCACAGGCAGTGGAGGTGAT
GTGACCTGTCCACCATAGTTAGCTGATTCCTGGactagagaaacggcattgtcattcacg
gataccaggaagactgaaggagtagttgatttggaggaatgggggtaaggttgtgaatat
ttggagctcaattttggaaaagtacgcagttgaataaattagtctgaaattcaactgagg
ggtctagaaatacaatttggaacaataccatcagcaaataattggtgctttgatccgtgg
gactggatgagtttacctgggcagtgaatataaatgaaacaaggatggaaaaaaaaagag
aagggacttggactgagccctgggaactttccggcacacagaagttgtggagataaggag
gaatcagcaaagggatagagaagaagcagccagagaaaaacaggcaagtgtagggtcatg
aaaccaagggatgaaagtgtgctcagaaagagtaagtggtcaggcatgccaaaagctgct
gatagaccaaggaaggtgatgaccaggagatgacctttgatgaccttgaagacagctgct
tgggtggagtggggatggggtggaaaatctgcctggggtgggctcaagagagaatgcgga
aagcaaaactggaaattcccagtgaagacaactctctcaaggaattttgttgtaaaagaa
aggagaagaatggcatagcagttggaataggaaaagggttcaagagaggatttttacaaa
tatctgtgtgcttttaagatatttatgttgctggcaatgattcagttcagagCCCCTAAA
AATAGTACACCTTACACCATCTCTTTATAGATAAATAAATTTACATGAAAGATAATACTC
ATCTTATTTAAGGAAAGCATTATCTTTCTTCAAACATTACAAAAATCCTTTGGATCTCAC
CTTTATATTTTTTGATATACATAATATAGTGTCATATTTTGTAGTTATTTTTGAGGTTGA
AGGGAATGCTTTTTAAATCAAGTTTCTTTAATCCTCTCCTTCTACTCTTACAGAGAACTA
TTTTAATATCATCTAATTAATTTAATCACCACTCTCAAATTCTCCTATGAAAGCCCTTTC
TCTTCCTCTGCCCCACCCTCCCCTTCCCTGGCCTAACAAGGCTCAGTGCTGCCCTCCTGT
CTGGTTTAACACAAGTTCTTGTATATTCAGCTGTCAGTTTCCCTTATTGGCCATTTCACA
AGCATTTCTATCTAATAAGGATAAATCCGTTAATTTTAAAACAGAACCACAATCATGCCT
ATGAAGTGTTTTTAAGCCTTTGACTGCCCTAAAGGAAAATAATTTTGGCATCACTTAATT
TTTTAATGGCTTTTTTTTTCACTTCTATAGGTTAGCACTCTTTTCTCAATCTAAGAAAAA
GATCAAATAGCCCTAGCtaaattattttaaaaataaaaaCTTGTCTATGTAAGATGCTTT
TGCTTTTTATATTATGTATGTGAAATGACACATAAACGTCCAAGAAAAAATAAATGTCCA
AAAGGACATGCCACACAGTCTCCAATGCCATTGACATGGCATCTATGAAAATAACTTTAT
TTCTGTCCCCCAAAATTCAGAGTCTGATATTTTTATTTTTAGCATTTTGTGTATTTGAAA
ATGGTTTCCATGTGTAGAATAGACTTCTCAAAGTTCACTTTAATTTTCATAATTAATATT
CTTTTTTCCTTAAAATTTTAACTTTATGAATTTTTGTTCTTTCCATAAGTATAGCAAGTT
TGGACAATCACATTTATTTAATGTTTGTTACCACTTGCAAATTAAATTTCTTAAACTGCA
TGTATAGGTTTAATAGATTTGATTTTCTTGTTTAGTATTTCAATTGATTTATTGATAATA
ATACTTTCCATATAGTTAAATAAGTTATATAATTCTAAGAAATGTAGCGATTCATTTCAC
CTAAATTTTGCAAAACAGCTTGAAAAAAATTAACAGATTTTCTTATCATTGAAAATGATA
AGAAATCATAAATTCAAGTATTTATATGCATATATATTTTAAATTGAAAATGTAGGACTA
ACATGTTACTGTAATAGGGCATTTTTGTAACCATTACATTTATTAGTAATATCAAATAAG
ATCAGATTCCTTACCCTAAAAGCCCATTCTTTTTAACCTTTTTAAAAAGTAATGtcaact
ttcatattttagggagtatatgtgcaggtttgttacctgggtatatttcatgatgcgagg
tttggggtataattgatcccatcacccaggtagtgagcataatgcccagtagcttttcta
ctattcccacctccctcccacccctctcaagtagtccccagtgtctattttttacatctt
tgtgtctgtgtgtacgctcaatgtttagctcccacttataagtgagaaagggcactattt
ggatttttACCTTAAATTTTATCTTTTTAAACATTTCTACATTTAATTTTTATATTTGAA
GTTAAAGGATCTTACCCAATTAAAGAGGAAAAAAAGTCAATTCAATCAAGTTTAGGAGTG
GAGTCCCAGGTAATTTTGGGGGTTGCCTTCCATTTCTTATGGCGTTTCTTACTAGCCAGA
GATAGTGGCTGGGATTTAAGACAACATCTTCAGATGTCAGTGTGCTTTATGGTCCTGGCT
GCCACTATGTTGAGGATCCCAAAACTTAGAAAGACAGTTGATAAGACAGCCTCATATCTG
GTTTGGATCAGTATCATCAAATTTTTCTGTCTACTTATGGAAGTCCGCAACCTTTGCCCA
TGCAGCAACATTTTTTACTCAATTTTGTATTCAGCTCAAGTTCTAAACATCTCTGAACTT
GATGAGAATCCTACATTCTTTTCATATTCCTTCTATCTTTTGGCATCACTACTCTTTTAG
ATATTTAAATGACTTCAGTGTGAATTCTGGATATGTGTCATGTCTTAGTTTGGTGGTTTA
AACTTCTTGTGCTTCGCAGGCAAGGTACTGTGTCTATCTCAAACTCTCTAATTTTATTTA
TAAGCACAATAGCTCATGGTGAATATTTTAGTCCAGAGCTAAATCAACCAATTTATGAGC
TGACCAACTGAATGGCTCTTAATAAAAAAGAATGGAAGAAAACTGCTTGGAAGCAATAAG
GCATCCTACAAGCCTATGCATATTCTGATACCATTATGAACCATTTTTATTTTATGAATT
AAACTGTATCTGATTTATCTAATTTAATCATAATGTATAACTTCTAGTGGGTCTTGTAAA
TATTTGTGCATATTTACGCATAATATTCTTAATTTTTCCTCATTTTTAAGTTGAAATATT
TTAAGTGTTTACAAGCAAATTATCTGTGAAAATACCTTACAAGCAAATTATCTGTGAAAA
TACCTTATCTATTTAGAGGGAGAAGAACTAGGAAGTCAGAATGTTGAATATGGTTTAATA
AGAGCTCCGTATATATTAGGTGCTTAGTTTTTCCGAATAGATAACAATTTGTTGCATATT
TACTAGGCATTTCACAGAAATAAGTACACACCTGTGCCCTTCTTTCTTCCATTGATACAT
CTGTAGAGTATATTAAAGTCATTTTAAATAAATGCTACAAACACTCAGAGAAATTTATCA
GATAGATTGCCTATTAAGCATCTGGAAATTAATAAATTAAGTCAAATGTTTATACAATTT
ACATCCTCATTTTCTGAACTTTCGTCAGTTGTTAAATGTTTCCCATAATTACAATGGCAA
CATTCATTACAACTTAGAGCTTCCCGATAGGAAAGAATTAATCATAAGTACTTACGGATC
CCACTTTTTTTGTTGaaaatttctatattttttgttttttaatttttaaaattttttatt
gatacataatagaaatattttaggatacatgtgataatttaatacattcatataatttgt
aaagatcaaatcagtgtaattgggatagctatcactttaaatttgtatcttttctttatg
ctagaaacatttgaataactctcttccagttactttgaaatatacactagattatcgtaa
actatagtctacttatctatcaagcactgggtcttatttttttctatcaaactctatatt
tgtacccattaatcaacttctcttcatATAGTTCTGATAGTTATTAAATAAAGTCATCAT
TGCTTGTCAGTTTCAAACTTAAAAGACCTCATCATAGTAATAAATTGAAATAAGTGGAGA
CTAAGGGGATAAATCACTTACCCATCTTTCTCTGGGAATTGTAACCAATGGAGAAAGACA
GAGAAAGTAAATGTAGGTCTCAGCTTTACCAGAGGATATGATGTAATTCCCAAATTTCAC
AGCTCACTACTCAAGCCAGACTTTCCCCTTCTTGAGTAGATGCAAGTTCTGCCTGGAGAC
AGAAAGGCAAGAAAGAGCATGGGGCCCTCTGACTTCCGCTGCAGTGGGCATCAGAGGGTA
GGTCAGTCCTGTCTCCATGTGGGAGTCTGACAGTACCTGTCAGACTTTCCAGAACCTTCC
TTTAGGTACATGGAGACAGGTAGAAACCCTCCTAGTTTCCTAAAAGCAAACACAGTGAGA
GAAAGCAATTATCCCTCCTTCCCTGTAACTACCTTCTCCAATATATAATATTTGTGCATA
GAAATACCAAAAAGCATGGACATCGGTGAACACGTTTTCTTCACATCTAAGTTCCTTATA
ATAGTTAACAAAGGATGGTCTTGTAAGATATTTTTCAGGCATGAGCTTTTTAGTTTATCT
TTTTGACATACCCAATATTTAGCTTTTAAATATATGAATGAGTATAAAGGTAGGATTACA
TATGGTAAATTACTTTTAAAGTTGTTAAATGCCTTAATTTTTATTACTTATTTTTTattt
tatatatttaacatacacaatgtgatgtttcggtatacacacagagagtgagataaGGAA
AAAGAAATGTCTTGAATATTTTTAATTATTTCAAAAATAATCTAGATTTGCTTTCTCCAT
GATATGGAAAACGCCAGAACTGAGGAAGTCCCAGGCCAATAGAACACAGGTCTTCCTTGC
TCTGATGCTAGGGCTACTCAAGTGTATCTAaatcacaagaagttaaagatgaaagggacc
ctggagatgccctcattcaatctcattttacagatgagttaactgggagatcacaattga
catggcctcagtcgcagatgaccttagcagtggaattagggttagattagtcactgatcc
aggtcagcgctatgtgtgcATGTTGTGCTAATATTTTAGCGTAAGATTATAAGAAAGTGT
TTTTAGCAGTTACAGATCTGAGTGCACACTCTAGTCCAATATGTACAGAATGCATACATG
TACTTTTTCCAAAGTAACTATAATTTGTTAATAACCTTTTAGGGGACATAATTTGTTGAA
GCTACTCCATCTGAAATTCCTGTATAAATTAATTGTAATGTTTTGTATTGTGGTGAACTG
CAATCAATATTTTATGAATCCATATTCTGTTAATATTTGGTCAGAAGAAAAAATATTTGA
TAAATCAATTTTCAACCAAAAGAAATGTTTTTTAAAGTTCATTTCATCCCCAGAATACTA
TGATTTTTATATGACCTCTGTGAGTGAGTTTATTTTGTGCAATCCTAGGTCAATTTATGT
AAGATGACTTTGTTTTTCCTAATTTAAAACTATTTCTGAGTAACTAACAAATGTCTTTTG
AAAGTAGGCCTCCTGAGGTAAGAGGGTCTCTTGAAGAGTTTATCTTTTTTTTTCTTATTT
TATTTTAAAGTCACTAAATTAGTTTCTTTCAATGAAATATGTTGTTACATTAAATAAATC
TATGCAATCCATTATCCTTGAGGGAAATGAAGCCTTTTCAGTGATATGGTCAAGCATTCC
CATGAGTTTGCTTGAAAGCTTGTAACTTGCCAATGCATAGCTACTAATCCTTACTTAGCT
GAACACAATCTGATGGAGGAAAAGTAGGACAAAAAAGATCAATAGGACATTTACATACCT
CCTCATATAAGCTCCATGTAAATATAAGTGATCATAAAACTGTTGCTTCCTTCTTCATAC
AAGGTCTCAATTTCTAAAATATGCTGCTAACCACTCTCTAGTCACAATGTGAACGCTATT
TTTCCAGGTAGaataatatataaatattataaataGTTTAGGAAATAATGCCATGACATT
GAACTATGAAACCAATTTTAAAATAATTATTTTCAACAGGTAAATACTTCACTAAATTAT
ATTACCACTAGGGAAATTTTTTTAAACTTCTTTTTCTATAATGTGTATAAGAATTATAAA
TATTCTCTATTGTGTATTTTTGTACCTTATGACTTGCTAGAAAATAGATTACCATTTCAG
AACTGATTTATTACTGGCAGGTCTGCAAATGCTAGACTTGATTTCCTCTTGCAGCTATGG
AAATGAGTATGTCAATCCATATGCTAACTAATATGAATGTATGTTAAATCCACGGCTCAT
TCAAATTTTGTCCTACGATATTTTTCAATGAAAGAAAATTTACCATCCATCACTAACATC
CTTATTAACTTAGCTTCCTCTATAAAGGAAAGCAACAGTTGCTATTTTTCTTAATTCATT
TAATTGAACCATGAAGTACTATGTTTTTATAACACTATGTAGCAGTGTTACTTTTATTAG
TTTGTTTCTAGTTTATACCAACAAGAATATAAATTATCATCGTATTATTTTTATTACCAC
CAATGATTCAAATTATATTATATATGTAGACTCTGTGGGTTTTATTACACCATAATAGAG
TATGACCTTATACGTTGCAATATAAAATTAGACATTATTAATTTTGGTAAAATCAGTTTG
AATAAATTAGATAATCTTTGTTTCTTAAAATATATTAATATCATGGCTTTTGACGGCTGT
GAAAATTATCTCTAGGAAAACCAATGGACTTTGTTGGATTCAAATTTCAGTAGTCAGGAT
GAGCTGTCCCCAAGTTACAACTAGTTATGGTGTTTTGTTTTAACCTTTTCTTTACTAAAA
CTGATGTATGAATGTTGGATCTAGATGACACTGAAAAGGCAGTAATTTTTTGTAGTATAA
CCATATTGCATTACAGAACTTTGAATAACAGTGGCCTGAATTTGCTTTCTTTTAGTTATA
GCAGTCTCAGGAACCAGAATTAAAAGAATTTTAGGAggtctggagtggtggctcatgcct
gtaatccccacgctttgggaggccaaggcgggtggatcacttgaggtcaggagttccaga
ccagcctgaccaatttggtgaaactctgtctctactaaaaatcacaaaaTTTggccggat
gtggtagtgcgcacctgcaatcctagcaatttgggaggcggaggcgggtgaatcgcttga
ggctcggagttcgtgaccggcctggccaacatggtgaaaccctatcactacgaaaaatac
aaaaattagctgggcatggtgatgtgcgcctgtaatcctagctattcaggaggctgagac
aggagaattgcttgaccccggggaggcagaggtttcagtgatccatgattgcaccattgc
actccactccagcccgggcagaaaaaacaaaaACAAAAACAAACAAACAGACAAACAATA
ACTCTAGGAAATAGTAGCACCATTTATTTTGTCTTACTTTTTGTTTGTTATCAGCAAATT
CCGTAACGCTGAAGATTTTTTTCCCCTACAGGTTTGGGATGAAAATCTTGCAAAATCGGC
AGAGGCTTGGGCGGCTACTTGCATTTGGGACCATGGACCTTCTTACTTACTGAGATTTTT
GGGCCAAAATCTATCTGTACGCACTGGAAGGTAGGAAGTAATTTCACTGATGCAGTTCAT
CCACATGGCTTTATTAATTATGGACTCTAGGAGGGAATTTCATCAATTTCAAGTAATAtc
aacaaattcttattgaatgctcactatgtgtcaggtactaacgcttggcctatgaataTT
TTAGATGTCTTCCAGAATTACTTAATTAGGCTAAAGGGCCAGTTCCCCTTTTCACCCTTG
GAACACCTTCCCTTAGCCTGGATTTTTCTTTGAGCTCGCAGAATCTTAGAAAGGGTCAAG
CCTGTGCTGTATCTTGCCCCCTCCATCTCAGGAAAAAGCCCCATGACTGTGCAGAGGCtg
tgtgtgtgtgtgtgtgtgtgtgtgtgtgtgtgtgtgtgtgtatgCATATGAGTGCAACTT
TCCCAAAGTTGCATATACCCGcatttacataaacatatacaataaaaatgtaggcattta
catatgtttatacacatacatatacatGCAGGTATATGCAGCTATGGGAAAAGCTATTCC
CATTTGCTAGGATAATTTTTCTGCCACTGTGCAAAGTCGTTATCCAACACTCCAAATACC
CATCTCCCCCAAATAGGGAAGGAAAATCAACTGTGCTATTATTAAAACTAAGGGAATTCA
GACTGAAGTGAAAAAAATGCACTGGGTTCTAATATTGTGACTACTTTTATACATCTAATT
CTGGATCATTTATAAAATTCTGATGGAGGAAGTTTTCGACATGGATTAAATAAGACATTG
ATGATTCCTGAAATTATTTGCATTTTCTTCGTGGAATGACCAGACACATGTTTAGACAAA
TACAGAATCACTTACTCCAGCCCTGGCCATTTCCATGCTTGGCCCTAGTTGGAGGAATAG
AGGACCCGACTAGGTGGTGATGGTGATTGTGAGGGGTGGATGTGCTCTTGGATCATCATG
AATAATCTGCAAAAAGAACAATCAATTTACAGTGTAACATGAGTCCCTTATATATTACCA
CTGCTGCACTCTGATTTCTTTCTTTTCTTTATATGCAGATATCGCTCTATTCTCCAGTTG
GTCAAGCCATGGTATGATGAAGTGAAAGATTATGCTTTTCCATATCCCCAGGATTGCAAC
CCCAGATGTCCTATGAGATGTTTTGGTCCCATGTGCACACATTATACGCAGGTTATTTCA
ATTACCTTGTTAATTTTTGATTCATACTTTTAAAATATGCTAATACTATTTTGGTGGACA
TGCATTGTCTTAGCTCTGACTTCTGTAACAGTTTATTGGTTTATTTTCACAGATGGTTTG
GGCCACTTCCAATCGGATAGGATGCGCAATTCATACTTGCCAAAACATGAATGTTTGGGG
ATCTGTGTGGCGACGTGCAGTTTACTTGGTATGCAACTATGCCCCAAAGTAAGTACCAGG
TTGGATTCTATTTCCTGGATCCTTTAAAGACGTTAAATATCCCTAGGCTGATAGTTATCT
GTGACAGGTAAGTGAGTAAGGCTTAGCTATAATGGCCTCTAATCCTCAAATCCACCATCC
TTCCAATATTTCTGAAAAAAGATTAGCTGAAAGGTTACTTCTCACAAAGACAAGGATTCT
AGTTCAAAATTGTAGGCAAAACAATCTGAAATGGTAGGGCTCACTAAATTCTCCTTACCA
TATGTTTTAATTATGGCAATTGTAAAATAAACACTGTACCACACAAGCTTTTAATAGCTA
TATAAAATAAATCAAGAAAGAATCTTCCATGATATTCTCATCTATCAGTACAAAAATGCT
GGCTTACCTTTTTAGCAAAACATTGGAAGTCAATTCCTTCTTCCTTCTCTTATTTTTTAG
ATTTTAAAAATTCATAATTTCATCCTAGGGCATATATAAAATGGATTATGGAAATTTATC
AAACATTATAAATATAGCCATATTTGTGAACATTATTTATGAGGATAAACATTTATCAGC
ATTTGGTAAAATGCCTCTTGATTACAATAACTCTTTGGATGATAAAATGTTCCAATATTT
ATATACAATTCTGTTCCCATTTGGAATAAATACCAAAATGTGCAAAGGATTTATGACACT
CTTGGTGTCTTCCAAAATAAGTCTCAAACAAAGATTTTCTCCAGCTATTCCAGCATGGGG
AGGGAATGAGAAAATGTTTCACAAATAACTGCATTACTCATTTATGTGGTAGTATGCCAG
TGGCAGTGCTTTTACAAAGTCAGAAAAATAGTGATTCTCCCTATGTTCCCCTCTTCATAA
TTATTAGAATGGGAAGATTTGGAAAGTAGACTGTGTCTGCATTATTAAAAAAAGCATTAA
AATTTTACATTTATACGAAAATTTTAGTTTTACACATTGCATTTTCCTATGAAGCCTTTA
CCCTTTCTCCCTGACATAAATAGACCAATTAGTACCCAAATAGTCTAAGAGATTTTTGTT
TCATTTATGTAACTATTCATTTTTGGCCCATAGTTATAATTTTCTAATATTATCAGTGAG
ATATATTATTGCTTTACAGGTCCAAGAGATTAAGATATTACATTAACATGCTACATTTCA
GTTGTAATAAAGAACAATTTTTCTGAAAACTAAGTAATGAAGAAGGTTTTAAAATCCTGA
TTGATAGCTGAATATAATTCTTCCAAACCTAATATGAAATTATGTTAAGTCTAACTGTTA
TTCAGTGGgaaaaagagagacggagagagagaaagagagagaggaggaggaatggaagga
gggaaagagataagtgaaagagagagagaaagagaAATAATTTAGTTAGAATAGCATAAA
ATAAAAGAATGAATAGTATAAGTGTATAAATTGGCTGATTCACTGTTTTGAATAGAATTA
TCCTCTATTCAATAAAATCTGAGATTTATGTAAAAGtttataatataaaatatgtaataa
ttttaCTTATGATACAATTTTATTTCCAAGTTTTTGTTTCTAAAAATATGTGCTCCAAAA
ATGTCTGTGAAACAAATCAACAAAAAGATGAAATTAAGATAGCATTAGCTTGGCCCATAT
GCTTTTATAACTTTGGGTAAATGCATAGATGGAGggccaggtgcgatggctcactcctgt
aatcccagcactttgggaggctgaggcgggtggatcacctgaggtcaggagttcaagacc
agcctgaccaacatggcaaaaccctgtctctactaaaaatacaaaattagcttggtgtgg
tggtgcatatctgtaatcccagctactcaggaggctgaggcaagataatcgcttgagcct
gggtggtggaggttgcagtgagctgagatcacgccattgcactccagcctgggcaacaag
agcgaaactctgtctcaaaaaaaaaaaaaaaTACATAGAGGGAAATAAGATTATGAATGG
TACAGGATTAGGATAAGAGAGCGAGCCACACTCATAAGATAATAGGTCCCCCTTGAACCT
TTCTGAGCAAGCCTGTGATGGTATCAAAATTATGCAAGAGGAAGCTTATCCTTATAGTGT
AGAATAAATTTAATAAAGGTGGGCAGTCTTAAAATCCCATCTCATTTTGTAATATGAATA
AAAGTTTTTCATTTTAAGGATAGATTTTCCTGTATAGCTAGATATTTTGTATTTAAAAGT
CTGAATTTTTAACTGAATGGTTGATCAAGATATTTTCATATCTTATACATATACTTTGTG
AGTCACTGCTTGGTCTTAGTTGGGTCTTCAGGAAGATGAGGACCACCTGTTTCACATTTT
AGCCTCTTACCTATTGTTGTCTTATCTTCAACCCTGACTTTTTACCACCGATAACCAAAT
TTTCTCCCGACCATTTAACTGTCTTCACATTGCTGTCTATATTGCTATTTCTTAGTATTC
TAGTTACTTATCACCACACTACTGAAAACACATTTATTAATTTCTCCTTTATAATTAAAA
GAGCAAAATAACAGTATGGCATCATGGCAGTTTTTAACTCTGTTAAGTGGAGATTTTGGT
TTATTATTATGATAATGGCCATCAACACAGTGAAGGAAAAATATTGACAACACAAAGTAA
TTCAATTAAATGGGTTCAGTATTATCAAAAATCTAATAGCACTAATTTAAAACAATTAGT
AGCTATGAATTTGCATATGAAATAAAACTTTTGAAATCACCTTTAATTGTTCCTGAGAGA
CATTACTCTCTTATGAGAATAATGGTATATTGGTTTATACCATTATACCATATATGAAGT
TTTTCACATCTCATTTTATGAAGATTGGGAAACTAAAATACTTTGCAGAAGCAAATCTCC
TTTTATTTATGATAACTTATATTTTGTGTATATGATAACTTATTACTCATTTCATTATTT
TTAAGCCTCCCAGAAAATATTAGTTTGTTTTTTTAATCATCCTCAGATGAGCATTAGTGT
GAGTTTAAAAGGAGTAAGTTTAAGGGAATATGGCCTGAGTATGTGCTCCAGAAATCTGCT
GTAGAAGGAGAGAGATTTGAGTGGAATGACCCTGGTGTCCCAGGGCTCTGTATCATCAGG
CGTTGTAGGCATTCACTTCTTATCTGTAAATTAATATAGCATCAACAATACTAAGAatat
ataaatatatatacaatatatataaatatatatatatatatatagagagagagagagaga
gagagacggagtctcgctctgtcgcccaggctggagtgcagtggtgccatctcagctcag
tgcaagctccacctcctgggttcacgccattcttctgcctcagcctccccagcagctggg
actagaggcacccgccactacgcccagctaattttttgtatAATACTCAGAATAGTTTTC
AAAAGCAAGATATACAGAATAAGTTACTATTGAAATAAGAAATGATTATAACTTTCAGTG
ACTTTCTAAAGCAACTTCTCAAACGGATCATCACATGTCAATACTTGTGAACATATGGCT
TAAGGACAATCTACTTTTAAAAAATGGGTGGGTTGCACTAATGCTATCTTTTTTGTTTTC
CCTTCTAGGGGCAATTGGATTGGAGAAGCACCATATAAAGTAGGGGTACCATGTTCATCT
TGTCCTCCAAGTTATGGGGGATCTTGTACTGACAATCTGTGTTTTCCAGGAGTTACGTCA
AACTACCTGTACTGGTTTAAATAAGTTTACCTTTTCCTCCAGGAAATATAATGATTTCTG
GGAACATGGGCATGTATATATATATATGGAGAGAGAATTTTGCACATATTATACATATTT
TGTGCTAATCTTGTTTTCCTCTTAGTATTCCTTTGTATAAATTAGTGTTTGTCTAGCATG
TTTGTTTAATCCTTTGAAATATTTGAAACATCAATTTCTATTTTCTGACCTCTAAGCCTA
AATTAAGATATTGTATATGTAATGATGACATAGTTGATGCATCCAATCCTAAAACTTACA
TTCCAAAGGAATTATATCATTATGTTCCTAAGGAgtaaatatatatttgacctgtaagtg
tgtgtatgtatacatatacatatgtatgtgtatggatttatatatgcacacaaacatata
atatgtgatgtaacatgtagatgATAATATGATTCAGTAGTCAACTTGAGGGAAATTTTT
AAAAAACTATTCTCAATTATATACGAGGTGATGGGACTTCTTAACACACATTTCTATAAT
ACCCATGAAATGATAATTTGTAAAATAACACTTAGTGATATCTGGAAATAATAATTCAAT
TAAGCAACCACGAATTTCACCCTGGAGATATTTTTTCTTATTTGAGTCCACCAAAGGATA
ATGCCAACTTATATAAGTTCTCAAATCATGCCTTCCGCTTAGTCTCATtttattcattca
gtcgtcatgagttgagtgcttactacatgcaaggcactctgctagttatattctaataat
gcagagataattagacatggttcccgccctcaagaagctcacaAAAGTATTCAGGAAATA
ATGCAGACTAGTGATTTTGCTATAAAATTATTTTTGAAGGAAGCAGACACAGCAGTATTT
ACCTGTAGGTGGAGCAAGTAATAAGCCATGCTGTGCAATATATACATAAAGCTTCTGCTT
CTCATGGGAATTTAGTTACAGTGCTTGGAATGAGAAGGGGAAGGAAAGAATTAACAAATG
CCAAGATTTCTGGAGCAGATTGTACAGCTGTGACTTTGGAAAACAGAAAGTAAGACCCTC
AGAAAACCAATGAAGTCTAAGAGAAATAAAATTTAGTGGACAGGTATGAAAAGTGTAATT
GCGCCTAACTACCAGATGGAGAGCTTCAGAATGGGCTATCCTTAGAGTCTAGTACATCTT
GAGGCCTCTCAGCAGGAGACAAAGGATTCCAAAAAGAGATGTGGAGGTGCTGAGGGCACC
TCTATCTCTTTGTTGTTTAGTCTGTCATTGAATCAATCTACTTATCATCTTGGGTCTTTG
AGTATTGTATGAAAGATCCTTCGTGCACACCACACACAGTCATGATTTTGTTAAAGTAGC
CTTCTTCAGATGCTTTTCTAAGGGCTAGTTACCAACTTTATTTCTGTGTTTCTGTAGAAG
AAACATTTTCAGTTCTTCATTGAGTTTGATTATGGAAATCCATTCAAAGTCACTATGAAA
ATTTTACTCATGTAGTTTGGAAATGCAACATTTTCCTATCATGAAATCTCTTTCAGAGAG
GAGAATACAACATCTTAGTCCAGACATTTAACATACTGCATTTCAAGTACATGTGTGTGT
GTTTTATTCAGGTTGTGTAATGCTCCCGTAGAATTATAGAACAATTAAATATGGTTAGTT
CCAGAGTGCAAATTACAGAAGGAAGCTACTTGTTTAAAATTCCATACACGTTTGCAGTTT
CTTGTACACATTTGGATACTTTGAAAGATGACAGATTGTTAAATCCATTCAATGGTAAAG
AAACTCACCATCTGGAGATTGAGTCTACTTGTTAATGAATGACTAGCCCAATTATCCTTA
TAAATTGAATATGGTGACCAAATGCTTTGATATCATACTACTCTGCCTTTGTGGGCACAT
ATGTAGACACTACTAAAAATAAATATTTTTGGAGATTAAAATGGAGAATAGAAGTAATTA
CATTATTTAGGTCTTAATCCAACTTTTTTCTAATATATCTAAACAATTGAAAGGGAAGCT
TATTCATGGAATATTGGCTTGATTTATCTAGAAAGTTTTTCCTTCTTCAATTTTACTATA
TTCATTCTACAGGAACAGCAATAAGTACTATTAAACAGAAGATGGCTACACTAAGTTCCA
ATTTTGTTGCTGAATTGCTTCTGTGAGTTCACTTTTCAGTTCTAAGGAAGAATAATATTT
GCTACATATTTCACAGGGGTTCTTATGAAGGTAAATTTACCAGattaataaaaatttatg
aatattaaaattatcattaataatataaaaCACTTATTTGAGATTAAATTAAATTTTTCA
tgagcccctctttggcaggaactctgtttaattctttgtatttatcccagcttcttaaat
ggtggctgtaacataataaatgtttaataaatgcttatatgaatggatTTTTAGAATTAA
CTAAGAAGCCAAAAATGGCAACAATTTACAGAAATCCCACCTTTCCATGCTTAAGACAAA
AATGTCTTAAATATAAAGCTGTGATTATATCAAAAATCCAGATAAATCATCAAATATATC
AGATTAAGACCAGGGTTTACACACTTAGGCAATAGTCCTTTCCAAACCATGACAAAAACT
ACAAGTTTATTTATAATTTAACAACTCAGCTGAAAATATAACGGGTATATTTGTTATTCT
AACTCTATTTTTTAAAGTTAATAATATAAAGTGGCCATGTAAAATATTTTATTTTCCAGG
CTAAAGCAAATGAAAGTTTGCTGGTATCAACACAGCCTGCCATATTTTTCACAGCATGCA
ACAATGGTGCTAGGATAGCTATTTCTTACTGTAATTGCCAGAGGCAGAAATGGTCTGGGT
ATAAGCTATTTCATAAAAGCAGCTTTAAATTGTCAGTATTAAGGTTTTCATGTGGAAAGG
TGTCATTCAAAAAAAAAGTAATTGGCATACATATTCCACATCATCGATCCTCTCTGTGGT
GTTAATTTTTTTATATGACCAGTAGAAAAATTTTAATATTCTCACAATATAGGTTTTGGG
GCTTCCATATCATCAAAAGACTGAAAAATTATAATTTTAGAATTAAACTGATGGATTTCA
TTATAGAATTATCTGTGAGTTGTGTAGACACAGTCTTAATGTTTCTGGTTATGACAGATA
AGTTTGCTCAAAAAATGTGGATGAAGCCATTATTGTTATTATTGTTATTGCTTCTGTTCA
GTTGTCTAAGTATCATCCCTTCTGTGGCCCATCACGCAGCAGAGTTGCCCTACAAATTTC
ATTTGGCAGCGCCATAACATTCATTTAAAAAGTTTATGAAAACATTCATTTGAAAGTTCC
ATGCAGCTTTAGCACAGAGTTGACCAAACACTGGCGTAAGTTCAATTTACACAGAATATT
TGAATTGAAACAATAGAAATTTTTCTCATAATATATACCTATGTGAAACCAACTTATCTG
CATAATTAAATCTAATACATATTTAAGCCAGTTTAAGTGCTTTGTGTTGATGCCATGCTT
ATCAAATACATGCACAAGCTAAACATAATTTGAATGGGTCTATGAAGGAAAAATAATGCT
TAGACTTTGGTGTAGGTTCTTCCTGTGTAGCCATATACCCAGGCTCTGCAGTATCGAAGG
ATGCAAATGTTGACATAGATGGAAGCTCTTACCTACCAAAGTGTTTAGGAAGGATAAAGT
TACATTTGTCTTAATTTCTAACATTATCTTTGCTTTTATGTTTCATAAAAATTTGTCATT
ATTTATGCTGGTGAAACGTATAATCACATCCAATTATTTGAACACATGCaaaataatttt
ttaaattatgttattgtttaaatttGACTTATGGGAGATCAGTCAAAAACTTAGAAGGTT
TAACACTTCACTGATTAATGGTGCTGAAAACACGTTACAATTACCACATATCCTTGCTAT
AAGTTTTGAAGTTTCTTAGCAATTAAAGTTTTTTTATTCAGTGTGAACTGTCAGTATCTA
TTCTGGTGCTAAATGTATGGTGCTAAATGAATTGTTAGTGTTGATGGCTTTAGTAATGCT
CCTTTTATTCATTGCTAAATTTAGTGTTATCCATTTGATTCCTGATTCAGAAATATCAAT
AAAATCCTATGTTAAATTAATCTTTACCAAAAACAGGCAAGTTAACTCTGTTGTTTTAAT
TCAACAGTCCAACATTATTTAGGTGTTACAGAGTGTAAATATATTTCTTTGGGAGTTATT
TTCTTTTTAAAATCTTTTTATAGCTTGGCAATGTCCAAAGTCAAATATCACCTAAACTGG
TTAGATTACTTCTACAGCTAATAATATTGCAGGCACTGGCGCCCTCTGGTGGTTATGAAG
ACAAATTCTTAATGGCTACTTGACCTACAGCAAAAGCCATTTCTGTACCATAAAAATTTG
TTGTGCAATATTAGAATTATCATATGTTTCCTACATCTGACAGCACCTAAAATGTTTGAT
AATATTAACATGTATCTAAGAGGAAAAAAGAGTTAATATATTCTGGCACCCACTTTCCTA
GTAATGTTTTCCATGATTTTCCAGTTCTGAGGCACTTATTAAAGTGCTTTTTTTTTTCTG
AATTAATTAGGTATTGGtaaaatatatttttaaatttaGTTAGCTTTATAAACACAATTA
GAATTACAATTAATTAACAGAGGTATAATTGTCTCACTTTCAGAAGTGATCATTTATTTT
TATTTAGCACAGGTCATAAGAAAAATATATAGAAAAATAATCAATTTCATATATAAAAGG
ATTATTTCTCCACCTTTAATTATTGGCCTATCATTTGTTAGTGTTATTTGGTCATATTAT
TGAACTAATGTATTATTCCATTCAAAGTCTTTCTAGATTTAAAAATGTATGCAAAAGCTT
AGGATTATATCATGTGTAACTATTATAGATAACATCCTAAACCTTCAGTTTAGATATATA
ATTGACTGGGTGTAATCTCTTTTGTAATCTGTTTTGACAGATTTCTTAAATTATGTTAGC
ATAATCAAGGAAGATTTACCTTGAAGCACTTTCCAAATTGATACTTTCAAACTTATTTTA
AAGCAGTAGAACCTTTTCTATGAACTAAATCACATGCAAAACTCCAACCTGTAGTATACA
TAAAATGGACTTACTTATTCCTCTCACCTTCTCCAGTGCCTAGGAATATTCTTCTCTGAG
CCCTAGGATTGATTCTATCACACAGAGCAACATTAATCTAAATGGTTTAGCTCCCTCTTT
TTTCTCTAAAAACAATCAGCTAATAAAAAAAAAATTTGAGGGCCTAAATTATTTCAATGG
TTGTTTGAAATATTCAGTTCAGTTTGTACCTGTTAGCAGTCTTTCAGTTTGGGGGAGAAT
TAAATACTGTGCTAAGCTGGTGCTTGGATACATATTACAGCATCTTGTGTTTTATTTGAC
AAACAGAATTTTGGTGCCATAATATTTTGAGAATTAGAGAAGATTGTGATGCATATATAT
AAACACTATTTTTAAAAAATATCTAAATATGTCTCACATATTTATATAATCCTCAAATAT
ACTGTACCATTTTAGATATTTTTTAAACAGATTAATTTGGAGAAGTTTTATTCATTACCT
AATTCTGTGGCAAAAATGGTGCCTCTGATGTTGTGATATAGTATTGTCAGTGTGTACATA
TATAAAACCTGTGTAAACCTCTGTCCTTATGAACCATAACAAATGTAGCTTTTTAAAGTC
CATTGTATTGTTTTTTCTTTCAATAAAAGAGTATAATTAATTGGTTGTTTTTGAAGTATA
TCTAATTGTTTCCTTTTTTTCATAGTTTTAAAGTAGATTAGACACTAGATGAACTGGCCT
TTTGGACCATCGGCCAGT
