# Supplementary material for: Reference based annotation with GeneMapper
Source: Genome Biol. 2006 Apr 5;7(4):R29. doi: 10.1186/gb-2006-7-4-r29 (PMC1557983; doi:10.1186/gb-2006-7-4-r29)
Supplement: Additional data file 2 — A gunzipped tar file containing the data set of orthologous genes in five vertebrates (human, chimpanzee, mouse, rat and chicken) that was used to compare pair-wise and multiple species GeneMapper [file gb-2006-7-4-r29-S2.tgz › 5verts/orth1/pt1.fa]

>pt1
CCCCTTTGATTTTGGCTAAGAGAGACCCTTAGAAAGACTGCCCTTTCTGGACGTTGCAAA
CTGTGACATATAAAAGCTGTTAGCTGCTCCTCTAGCCAGCAGCATTCAAACCTTGCAGAG
CTTTGCTCTCAGAGAGTTTGTAAAAAGACACACTCCTCTTACAAGAGTTCATGCTACCAC
ATAGCAAAGAACCTTAAATTTTTGGAAGAACAATATATTCATTTTGGCATTGTGCAGAGG
TAAGCTATTTAGCTCAACAAGTTTATATTGCATGCATTGATTTTAAAGTAGCTCACATTT
TTTTAAAGAAATGAGATTGGATTACTATGACTTTTTTGTATGTGTTCTATCACTTGGTGT
GTCTATATGTCTGGCAGACATTATCAGCACATTCTCTGTTGTTACCTGTGATTCATTTTT
TCTTCACTCTCAAGGTGAATTTCAATTGCTGAAAATTTCCCACTGAAAATATGCAGTAAT
ATATTTTGTGGTTCAGACATTTGGGGCAAATGGTTCACATTCATTTTAGGGTTAGTGGTC
ATGCTGTTTATTTTTCTCTGCTATACAAAGTTCCTCTTAGGGGTCTGCCTCATGGCACTA
AAAAATGAATAAAGATTCTACTGTAGGTTATCTCCTAGGCTTGAGTTCAACATTTGTTTG
GATTTTTGAAGAAAGTCAAATCAAGCAATGCTCCCAAATGATGACTTTGTAAATTCATAC
CCTCTGGCCCTATTTTTTTTCATAGACCCTAACTCTACCTTTCTGCTTTAAAGCAAAGTA
AACTCGGTGGCCTCTTCTTCTCCACCCCTCAAAATGATAGCAATCTCTGCCGTCAGCAGT
GCACTCCTGTTCTCCCTTCTCTGTGAAGCAAGTACCGTCGTCCTACTCAATTCCACTGAC
TCATCCCCGCCAACCAATAATTTCACTGATATTGAAGCAGCTCTGAAAGCACAATTAGAT
TCAGCGGATATCCCCAAAGCCAGGCGGAAGCGCTACATTTCGCAGAATGACATGATCGCC
ATTCTTGATTATCATAATCAAGTTCGGGGCAAAGTGTTCCCACCGGCAGCAAATATGGAA
TATATGGTAAGAAGAATTCTTTTTTTTTTTTTTTTAAGTTCTGAGTGAGAATGCTTTATA
TTGTACATTAGCAGAATCTCAAACGACCACGAGTGTTTATATGTCCGGGTATATGGACTT
TTTACATATTTTAACCTAAGGTTCTTATGTGCCTAATAATGTTGAGTACTGTTGCATCAC
AGAATCagagagacagagaggtccagagagacagagacagacagatagagagagagaATC
TATGTAGACTTTCTTCTGTGAGTTCCATAGCTACTGGTGAATTGTATCTTATGTAAGAAT
CATAGATAAAAAGTGGGGTATGTTGACTGATCACATTTGGAAGATCCACTTTAAAAAAAG
TCACATGAACTTTTTCTGTGCTTTCTTTATCTCACAGTCATATTTATCAGCTACATCATT
TCTTGAAAATACTTCTTAAAATTATAGGTTTCATATGCATGATTTATTCTCTTTTCCCTT
TTTTGGACAAAGTTCTTACTGACGCTAACCTATTTGTATTCTAAGAGAACATGCTGACTT
TTTTCTCCTTGTGATTTAATGCTTTGCTGTCCAGATAACAGTGAAGCCAGAGCATTTGCA
CACTGTTCCAACTTGCCGTGAACACATTTTTTGCTCTTTCTTAAAAATAGACAATGTTTA
AATCATTTTACTTAGAAAGTAAAAAAAAAAAGTTAGTATTGAAAGGAAAAAGTCTTGTTA
AAATTTTTATTTGGTTTTGAATTTATGCAAGGTTATGATTTAAAGTCCAGCATCTTACAA
GAGCACAGCTTGGAGCCTGTTTAAGGCAATGAAGACCATCAATATGGTATTTCCAAATTG
GGGTGAGGGGAGGGGGTACCACTAACAGTTTTATATGTGCTGAATTAAAATTTGGGATTT
TTGTCATATTCTAGATTCACTTGTTTTATATAAATAAGTTATATTAAAAAGTTTGGCTAG
TTGCAGATGCCAATGTCACAGGAAAACTAAAGACTTGCTAAATGATGTAACAGAGTCACA
GTTCATAGAAGTACAATTTAGACTCTGTGAAAATGCATTTTCCTAGAATTTATAAAGACA
GAGAAGATGTAATCAGTCCTGGTGTGTGAGGAGcagtatagtctcatgattaagaatatg
ggctatataatctaaatgcttgggtttgaatcctagtcctgaagtatatgctgaatgaac
tcattaccacactgtttcattttcatcatctctaatatgaagataaaggtggtatctgcc
acacagcattgttgtgagaaatgtatgagttgacgagtaatcagaccagagcctgtcgct
aactagatgttcaacaaacattagttTTGATGGGTTTCTTTGAACTTCTTGTGAAAGGTG
CCCAGTGAAAACTCATTCAAGATCTAAAGACAAAAAGTTACCCATACAGAAGAGATGTTT
TTAGAAGGCAATGTAAATATGTAAAAATTAGATGAGCAAATACATTTTTAAAATTACTAA
AATGATGAAATAAATATGCCTAAGATACCATGCAAGCTCAGAAAAGCATAATATCCCAAC
TATGAGTTTAGAGAATTTGTAGCAATCACATGACTCTAAAGTGAGAACCAagactgctga
gccagctttgaaggcgagctcatctgggttcaaatcctaactctgctgcttactttgtgg
ccttgcacaagttatttaatgtgtctaagacccaattcatttatctgtaaaatgagaata
acaatacataTAATAACCAATCAAAGAATGCAATTCACTATTTTTATCCTATTGAGGTCA
GAGCGTTCACCACGAGGAAAGGCATAGTTAGGTAAACACAGTATAAGTAGGTTGAAAAAA
GCCACATTTTTTCTAGCTCTATTTTCCCTTACTTATCAAGAATTAATTCATTCCACATGc
atttatttaattgcctccgtatgccaaggacttgactaattgtttccatagacgatctca
tttgatagctcacattctccgtgtgaggttaacattgtgatcttcattttacaaatgaaa
tcactgagacccagagatgtcaacgagtaggccaaagtggtaaggataatgaatggcact
gctggaattagaatttaggtctgtgtaatttcaaagcccatgcttctattgGGGAGCATC
TTCTCATTTGCTGCATTGAGGAAATGCCCCATGGCAGGACCCCTGAAGATGTCCAGTTGT
CTTTCTTTCCTTCTTTAAAATGCCAGCTGAAGTCCTATAATATCCATGCTCTATTTATTA
TTCCATTCTTATTATTTTTTTGAATATCAGAACCACTATATATCATTTATTTTGTAAGAA
CTAGCTCCAATGCTGATTACATAGTAGGTGCTTTGTAAATGCTCCTTAATTCAGTAAAAG
TAATGAGAACAGTAAGTGCTAGAAAGTAAAATAGGGCTTGTTTCAAATACTCATGTAAAT
ACTGTGCATACACTTCATTCACACCTGTATTTGCTAATTTAATatttattaaatatttaa
tatttgttgagcttgactatatgttaggctacataattggggatacattcatgaataaaa
tagacatctttggctccctgggtggggaatcagacaataagccaggtaaataaataagtt
acataggatgtaagatgataaggttatgaagaaaaacaaagtggcttgtggtaagggttt
gatttttaataagtgttcaaggaagagtcactgaaagagcctggaggcaggcaagggagt
gagccactctcagaggtgaaggaagagtgaggagtctagacaaaggcctggaggtgggag
AATATCCATCAGTTCAGTTAGAAAAATGTGCTCAATTGAGTGAAATCATAAGTTAGAAGG
ACTCTTTGAGTAAACTGGTCACTGGAAAGAGTTCATCTAAATCCGTCATGAAGACCCAGA
GGGACTTGGAGGGAAGTAAGTATAGTAGGTGGCTTGGAGATTGAAGCAGGGACTACAAGT
GACTTGAATTCTCTAGGCTAGATGGAAAATGCAGATCTTAGTTTGATACTATTACCTTTA
GTTAAACTTGTTCAACATTGATTTGGATTGTGAGCATGTGAAAGATAGAATTCCTAACCT
GTTCTATGTACCTCAGAAACTTAGGACACCCCTCACTTGATACCTCACAGATATATGTGC
TGTGATCACCAGCTGTGTGTTCAACTTCTCCTCAGTGAGTGATATCACCCAAGGGAACTT
AACAGAAGATGGTCTTTGGCTCAGGGCTTCTAATTGCATCAACCTAGTTTGTAATTCCTT
TTACCTACAACTCTCTGAGCCTTTTACCACTCCATTTTCCTTCCCTCTAAAGTCTCTTCC
TTAGTTTGTTTATAATACTATCCTTCAAGCTTTTGATGCCAGAATGCTTCTAATATCCAT
GACCACAGATGATTTATCCTAGTTTTGAGCTGGGGTAGCCCTTCTTGTCTACTCTTATCA
TGTCTTGCTCTCATGAAGTGATTTACAGTTACTTTGTGCATTTCTTGCAAACTTTTTAAT
TTTGAGCTTTCTGGGTGCTGTGTCTATTTATTCATTTTTGTATCTCTGTTTTCTTGGGCA
ATTTCTTGTGTATAGAAAGTGATCAACCATTATTTGTTGAATTTAGATGAAATCCTTGTG
AATTGTTATGTGTTTATAATTAGCATTAATTTTGATATTATAAATGTCTTAACAGAGTTT
TTGTCATCATTTATAATGATATTTGATTCCACACCTGAATTAAAAAGTTTTTCTTAAATT
CTAAAAAAAAAAACCATATAGATAGAACTTAAAATTTGCAAGTAAAACTTTTTTACTCTT
GGCTTCTGTTCTACAATTAGTTTATTGACTAATTTCCAGAGCTTCTTGCACACCAGCTGT
TTTTTATTCTTCCTGAGGGTAGCTTAAACCATGACTCTAAACCACAAACCACACTAGTTT
CTTAGAATAAGAATTATCTCCAAAAGAATAAAATTGCAAGACCCACACATAGAGTAAAAT
TTGTAGGATGTTCTCTGAATTTAAGTCAATTGAATAAATTAATTGGAAAAACTTTGAGGT
CCCTCCATGAGAGAAAGAGATCCAAAGAAAACAAACATTTTTGTCTTTAAAGTCTAAACA
ATGCAGTAAAAACAAAACAAATGGAAAAAAATTCCACTAAGGATATAATTCAGTATAATA
CACTGCTGTATAAGATTGATGTAATAAAAGAGGTACAGAAAAATACCATGGAGGAGTTGA
AGAAGGGAGCGATAATCTCTAGTTGGCAGATCATGAAAGGCTCCTTGGAGGAGGAGCATG
TGAAATAGATGCCCAGGAAGGGTCAAGGTTGGCTGTTACAGAAGGCAAAGCAATGCATGA
ACAAAATCTCCAGCAGAGAAAAACCATGACACTTGAGCTGTATTTTTGAAGAGTTTGAGA
AAAGGTTGAGGATTCCTTACTCCAAAGGCAATTAGGAAGACTGTGAAGATTTTAGAGAAG
GATTAGGGATGCGTTTTAGAAAGACGATCCTGGCAGTTGATGGAGCTGATATTGGCAGTG
AAAGTGACCAGAGAGGTGGTAACTCCTGAGTAAGCAATGCCAATCCTTCAGGCAAAGATA
AGGAAGAACTGCACAGCTGCTCCAACATAAAGTGGCAGGCAGGAGAACTCCCTGAAGTGT
CATGGGTGAGACGGCAGCCTTCACAGATGGTATGGAGTGGTGGAAAGGCAGATGAGGGAC
AATGTGAATATAATGAAGGAAATGAACTGATCACCTTAAAACTGAAAAAAAAAAATGTGT
AATGTAATTTTAAGAAGCCAAAATAACTATATTGATAATACAGTATCTCTTTTATTTGTT
TGATACCCTGCAATATTATTTGCAGAGCTACACATATGGTGTTGCCTATCGACCATTCGC
AGACCAGAAAGATGTAGCCCCCCCTCTCCCGACAAGAAAGTAAAGTTACATAGAGCATGA
CTCAGATGACTGAATGCCCAACAAATTAATCCGTGCATGAAAAGAACCCATGAACTATTT
GCCTAGGATGATAATTTATGACTTGGGAATAAACAAAAATGCTGATTTTGTTTGTTTGGG
CTTCATGTGGAAGAGAATGTGGAAAAGGTAAACTACTTTTTGTTTTTCTTTCTTCAGTAG
TTGATTAAACACTTGTAGTATCTATCTTTATATATACATGTATATATCTTTTTTTTAACA
AAGCCATATACTGTCCCACAAGGCGCATTTCCTCTCATTTGGGAAGGATAACTCAATTTT
CTTGCTATAAACATGAGAATTTTAATGTGTATAATGTAAACCTCTCCAATGCATGCTTTC
GTGACCACTAGAAGGCCTCCTGAGGGCCTCTGCCAGAAGGCAGTGTACTGAGAACAATTG
CTGGCAGGAGGCGTTTTCTCCAGCACATTCAGAACTCTACATTCCTGCTCTCCTGGATGT
AAAATCTTTTCAATGTCTTGGCTTCAGAAAGAGACTGGGGACATTTTGTAGGAATTTTCT
TCCAAGGTGCGCGTTGCTTATTATCACTTTGATATGCCTGAAGAAGGTAGTAACCTTAAA
GGTTCTTGCCTTTTGTTCCGCTCTCCCCACAGGGAGCCAGCCAAAGGTAAGAACATTTTG
TTTGTCACCATTTTCAATATAGGTTCTGAAAAATGCAAACATAAAAGCAGTAACAGGATG
TGATTTGAAACCTCAGCATCGGGTGGCAGGCAGAAAAGCTGTGAATCACAGGTAGGCCAC
ATAGGTGGTGACTGTACTTCCGAGTATTGGACACAGTTTTTTTGGTGGAAAATGATATTT
GACCAAATGCAACATTGTAGAAAAATAATTTTATTGTGTTTCTGTTGAATATTTATAGAG
CCTAGCATCATGTCTGCTCCACAGAGAATATGCAGTGACTACTCAGTAAATATTTGTGGA
ATAATCAAATGAGGTCCTTTAACTTTTTCTGGTTAGTGTGTGACTGTGGTGCTCTGGGGG
GCAAGAGTTGTACAATGTTCAAGCACTCACTCCATAATTTTTACTCGTGTGCCTGGCACT
GTGTGCTGAGGGAGTCAGTGGGGAGCAAAGGGACTCTCTTTGGTAGGAAGTACTGTGAAC
AGACAAGTCAGGTGCAAGGCAGTGTGCTAAATGCTGAACTAGGATAGATACAGGGTTCTT
TGGAATCCTGTGGGAAGACCTAGCTCAGATGTGGAGTGGGGGTAAGAAGGTAGGGAAGGC
TTCCAGAAGGAATGATTTTAAATAGAAAATATACAAAATAAATAAAGTTATACAGGCGTG
AGTTAAGGAAAGAGGGATCTGTAGTGGGTATAGGAGGATGTTCTGAGAGGGTATGTAGTA
CACTCGAGACATGGATAAAAACTCATTGAGGCTTGGATTAGTGTAGAGAAGAAAGAGTGA
TGTTTGATGAAGTTGAGGAAGGCACCCAGACATTTGTTCGAATTTCATTTTAAGATCCAG
GGTAATCATTGAAGGTTTCAAGCAGGGAAGTTATATAATCAACGAAGTGAAGAAAAGATG
CAGTCAAGAGGCTGTTAGGATAGTCTAGGTATCCTCAGCTACGTTTAAGGCAATAAGGAT
ATAAAAAAACCATAAATTAGAACCGCGAAATATGTAAGGTACAAATCCATAGGAGTAAGT
GGTTTACATGATGAAGTAGAATAAGGATTTATATTATGAGGCAGCCAAGGAGGATGCCTC
CGTTTTTGACAAGGACAATTAAGTTTCTCTGAGTTAGAGAACACAAAATAAAGAGCAGAA
TTCTGGAAGCCATTAGTGGCTGCAGGTTTATCACCCAGGACACGCACCTCTGGAGGTTGA
AAAAAGTAGCTAGTGTGGGGGAAGGAACATTCTCCTACTACAAAGAATTTTGGATGGGTA
TATCCTTCGGTAGTCAAAATGAACCACTTTGCATCATAGAGGTTGGGTAGTGTAGTGAAG
ACAGCATAGATGCATTATTTTATACCTGGGAATCTACTCAAAAAATATGCAAGAAAATAC
CCCCCTCTGTTTTTTTAATGGTGTCGTAAATTTAGTATTTATGAAAACCATTTACCATTA
AATAGCTGTGAACTTGAGGTATTTGCTTGTCTATAAGAATTTCTGAAGAATAGTATGAAG
TGGGCACAGAAGATATAAACTAACAGTTTAAAATGGTCAAGAAAGATGTTTGGCATAAAA
TGCAACCTAGACTGAGGCTTGGAGGGATAGGATTTGAATTCTTCCAGTCTATGTTATCCA
TAGTATCTGAAATCAGGTACCAAGCATTTTTCTTAACACAAATATGGAAGAATGCCCAAC
ACATTGCCCAACAAGACTAAACTTCTCATAAAATCTCTTAAAATTTCACACCACATACTC
CAAACTGAAGTAGTCCAAAAATGTTACTCAAGGACACAATAATGTTTTCTAGTAAAAAGT
GCATCAAATTCACTTTTAATAATTTAGTTAAATATGAACATTCTACCAAATCTATCTCTC
TGCATTCCAGAGAGATCATGTTTTCAGCAGGCCGTAGGTAGGCGGGAAGGCATTTGAATC
CTTCTGACCAAGTGGGCAATGGCAAGATATGAGGTTTGCAGGAGTACCACAGGAGAGTTC
AACAATCTAAAAATTAGTTATTAAAATATACCAGAGTTGGTGAAAACAAACACATGTAGA
AATCTCTTCCTGGCTTATAATTTTAATATTAAATGATAGCTGGTGGGTACTATAGTTCCC
TGGAAAGTGGGATGATTGTTAGACTCTATCAACAAGTGGTCTTAAAATTTAAAGCTAAAA
CATGTATTAAAGAGGGATCTACAGAGATGAATTAATATGTTTTAAAACATCTAAAATGTT
CTCTAATTTTCAGCTTCTTTTGCCTGTAAGCAAGCTCCTTAGAATCTCCTTATAATTCTG
TTTCTGATTATCTAGCTGCTTCAGGGTTTATCCATTTTCACTTTACCTGATTGCCTGGTT
AGTTGAGATTAATTCTTGATGTCTCTTAAACTTCAGGCTGCCAGATAGTGTGATCAAAAG
TGCACCTCACTGCTTTTCATTTTCGGTGTCTGACTCTACCACCATTCCCAAATCTCCAAC
aataataatagccaccattaaatacacctttgccctgctagagctgtgctaaatacactt
tagtcactatctcatctaaccctctcaagccttgagagatgagataattttcctcatttg
gagatagagaatcttaagtttggagagtgtaagtaacttccccaaggtcatagagcaagt
aaataaaaatgttaagaacacaattctatctgacaacaagcccatgctttAAATcagggg
tctccccaattcccaggctgcagaccagtgcccatctgtggcctgttaggaactgggctg
tgcagcagatgagcgagcattgctgcctgagctccgcctcctgtcagatcagtagcagga
ttagattttcacaggagtgtgaaccctactgtgaactgtgcatgagaaggatctaggttg
tgcactccttatgagaatctaatgctctaaagcctgatgatctgagatggaacagtttca
tctcaaaatcatccctccccacattcctccctggaagaattttctcccacaaaacgttcc
tggtgccaaaaacactggggagcactgCTTTAAATGGCAATGTAAAGTACCTGTTCCTCT
TCCTGTGTTCATCTCTCCTGTTCCTGAGCCCTCTGGATAGAGAATTTCCCTACATGCATT
TCGTCTGAGGATGTTGCTGAATGTTAGAAAGAATTTCTTCATGTGGAATCAAATCTTTCT
CTTTGTGTTATTTATACCCTTGGAAATCATACAGAAAAACTCACAGGCTAGAGCATCCAG
TCTCAGAATGGATATTAAGAGGGAAGAAAACCTATATGTCATAGATCCTTGACTCAGTGG
ATCTAGTCACCAAACCCCTTCTTAGCCTCAAGACCCTTTGTGTTAAACATCTACACACAC
AATCCTTCCCATCCAGATGATGCCAGCATAAGCTGTCAGGGGAGGCTACACAAATACATT
TGATTTCTGAAGATCCTGGAAAAGGTAAGAAGTTTATCATTAAGGAAATGGAAAGTCAAG
GCACTCCCCACCTGCCTTTTACTCCACATATGCACACATGAACAGTGACAGTGAGATCAT
CTTGGGACCTGGAAGCTGTGCGGCCCTGAGCAAGGAGTTCCCATCACTGGTTGCACTTTC
TGGTTGGGTTACAACATGTGTGTGTTCTTCTGACCATGAGATGCCTAGAATTTATGTGAC
AAATTACTCTCCAATTGCTCTACTTCTGTGGAGTTAACTTGGCAGAGTCAGTGGGTACAT
TCTCCTGATGATTCACATTCTCATGAACTAAGCTGCTTGTAGGTCACATAAATGTGTGTT
GTAAATGCAGACGATGTTGTTATAATGGAAAGGGATTCATTTTTTtcatctttgtttcat
ttatattcactgctgcagtaaactcatccagtcttatggattgaaataccatttatatga
aacatcagcagatgatgtttcaaattatatttataggcctctcagttgaattttagacta
atttattcacctacctactTTTCCAAAATTGAGCTCCAGATATTCACAACCTTACCCCCA
TCTCTTCAAATCTTACTTTAGAATTTTTTTTATCTTTTTAAAAATTTTGGATTTTCAGAA
AGTTTCATACAATTCTCACGTGTTACATTAGGTATTTCAACCAATAAAGCCATTTAGAGT
TTCCGTGAACATAGAACCACTTTGCaagtacacattcaaggtctccaaccttgaattttt
gatttgatagattcaggattgagctagacatctgccttctcaaaagttccctgggagatt
ctaGAGTTATTTCCCTGGTGAAAACCCTAAAATGTGCTTTAAGATCATGGTTCAGGATTC
CAAACCAAGTTGAGAAAAATATTATATGGTTGAAGTATCTACTTATCTGTCTATATACTG
AAAGAATTAATAGGTTAAAGCAAAAATTATTCTGGGGATAATTTCCGTATTATCACATAA
TTTCACTTGACTATTCATTCAGCACCTACTTCTAGAAAACATGTGAGCACTATGGGTGAG
CTATAGATATCCACAACAGGGAATGAACCTTACTTGGGAATGTGCTTTATTGACTAAGAA
AACTTCAAAAGAAGCAAATTTGTTGTTTTCAAAGCACTTAACCAAAATATGGTTTCACAG
TGCACATTTAATGATGCATAGACTTAGAGCACTGGAAATTTTATTCCTTGACTTTTTTAA
TCAACAAGCTATTTAAATACTCTTTCTCAAAATTCTATTTTTCTTTCATGTATTCCTTCA
TTAATTTATCTATTAAGGCTGTATTGAGCACACTCTTAGTGTctctttcaataatccaga
taacaaatgatgatggctttgaccaaggtggtaactgtggtggtggtgatcagtggttat
agtctagagatacagtattttgaaggtagggtcagtgagatttgctcactgagcagatat
agactataaaaaatagagtagatgactagatttttggcctgagcaatatagaaCAGCAAC
cagtaaactttttctgtaaagggcctgatagtaaatatgttcagctttgcaggtcttatg
gtttatgttgcaactactcaattctgcctctgtagcaggaaaacaccatagacaacatgt
CACAGGCAGTGGAGGTGATGTGACCTGTCCACCATAGTTAGCCGATTCCTGGactagaga
aagggcattgtcattcacagataccaggaagactgcaggagtagttgatttggaggaatg
ggggtaaggttgtgaatatttggagctcaattttggaaaagtaggtagttgaataaatta
gtctgaaattcaactgagaggtctagaaatacaatttggaataataccaacagcatataa
ttggtgcttcgatccgtgggactggatgagtttacctgggcagtgaatataaatgaaaca
aggatggaaaaaaaaagagaagggacttgggctgagccctgggaactttccagcacacag
aagttgtggagataaggaggaatcagcaaagggatagagaagaagcagccagagaaaaac
atgcaagtgtagggtcatgaaaccaagggatggaagtgtgctcagaaagagtaagtggtc
aggcatgccaaaagctgctgatagaccaaggaaggtgatgaccaggagatgacctttgat
gaccttgaagacagctgcttgggtggagtgaggatggggtggaaaatctgcctggcgtgg
gctcaagagagaatggggaaagcagaactggaaattcccagtgaagacaactctctcaag
gaattttgttgtaaaggaaaggagaagaatggcatagcagttggaataggaaaagggttc
aagagaggatttttACAAATATCTGTGTGCTTTAAGATATnnnnnnnnnnnnnnnnnnnn
nnnnnnnnnnnnnnnnnnnnnnnnnnnnnnnnnnnnnnnnnnnnnnnnnnnnnnnnnnnn
nnnnnnnnnnnnnnnnnnnnTTGCTGGCAATGATTCAGTTCAGAGCCCCTAAAAATAGTG
CACCTTACACCATCTCTTTATAGATAAATAAATTTACATGAAAGATAATACTCATCTTAT
TTAAGGAAAGCATTATCTTTCTTCAAACATTACAAAAATCCTTTGGATCTCACCTTTATA
TTTTTTGATATACATAATATAGTGTCATATTTTGTAGTTATTTTTGAGGTTGAAGGGAAT
GCTTTTTAAATCAAGTTTCTTTAATCCTCTCCTTCTACTCTTACAGAGAACTATTTTAAT
ATCATCTAATTAATCTAATCACCACTCTCAAATTCTCCTATGAAAGCCCTTTCTCTTCCT
GTGCCCCACCCTCCCCTTCCCCGGCCTAACAAGGCTCAGTGCTGCCCTCCTGTCTGGTTT
AACACAAGTTCTTGTATATTCAGCTGTCAGTTTCCGTTATTGGCCATTTCACAAGCATTT
CTATCTAATAAGGATAAATCTGCTAATTTTAAAACAGAACCACAATCATGACTATGAAGT
GTTTTTAAGCCTTTGACTGCCCTAAAGGAAAATAATTTTGGCATCACTTAATTTTTTAAT
GGCTTTTTTTTTCACTTCTATAGGTTAGCACTCTTTTCTCAATCTAAGAAAAAGATCAAA
TAGCCCTAGCtaaattattttaaaaataaaaaCTTGTCTATGTAAGATGCTTTTGCTTTT
TATATTATGTATGTGAAATGACACATAAACGTCCAAGAAAAAATAAATGTCCAAAAGGAC
ATGCCACACAGTCTCCAATGCCATTGACATGGCATCTATGAAAATAACTTTATTTCTGTC
CCCCAAAATTCAGAGTCTGATATTTTTATTTTTAGCATTTTGTGTATTTGAAAATGGTTT
CCATGTGTAGAATAGACTTCTCAAAGTTCACtttaattttcataattaatattctttttt
ccttaaaattttaactttataaatttttGTTCTTTCCATAAGCATAGCAAGTTTTGACAA
TCACATTTATTTAATGGTTGTTACCACTTGCAAATTAAATTTCTTAAACTGCATGTATAG
GTTTAATAGATTTGATTTTCTTGTTTAGTATTTCAATTGATTTATTGATAATAATACTTT
CCATATAGTTAAATAAGTTATATAATTCTAAGAAATGTAGCGATTCATTTCACCTAAATT
TTGCAAAACAGCTTGAAAAAAATTAACAGATTTTCTTATCATTGAAAATGATAAGAAATC
ATAAATTCAAGTATTTATATGCATATATATTTTAAATTGAAAATGTAGGACTAACATGTT
ACTGTAATAGGGCATTTTTGTAACCATTACATTTATTAGTAATATCAAATAAGATCAGAT
TCCTTACCCTAAAAGCCCATTCTTTTTAACCTTTTTAAAAAGTAATGtcaactttcatat
tttagggagtatacgtgcaggtttgttacctgggtatatttcatgatgcgaggtttgggg
tataattgatcccatcacccaggtagtgagcataatgcccagtagcttttctactattcc
cacctccctcccatccctctcaagtagtccccagtgtctattttttacatctttgtgtct
gtgtgtacactcaatgtttagctcccacttataagtgagaaagggcactatttggatttt
tACCTTAAATTTTATCTTTTTAAACATTTCTACATTTAATTTTTATATTTGAAGTTAAAG
GATCTTACCCAATTAAAGAGGAAAAAAAGTCAACTCAATCAAGTTTAGGAGTGGAGTCCC
AGGTAATTTTGGGGGTTGCCTTACGTTTCTTATGGCGTTTCTTACTAGCCAGAGATAGTG
GCTGGGATTTAAGACAACATCTTCAGATGTCAGTGTGCTTTATGGTCCTGGCTGCCACTA
TGTTGAGGATCCCAAAACTTAGAAAGACAGTTGATAAGACAGCCTCATATCTGGTTTGGA
TCAGTATCATCAAATTTTTCTGTCTACTTATGGAAGTCCGCAACCTTTGCCCATGCAGCA
ACATTTTTTACTCAATTTTGTATTCAGCTCAAGTTCTAAACATCTCTGAACTTGATGAGA
ATCCTACATTCTTTTCATATTCCTTCTATCTTTTGGCATCACTACTCTTTTAGATATTTA
AATGACTTCAGTGTGAATTCTGGATATGTGTCATGTCTTAGTTTGGTGGTTTCAACTTCT
TGTGCTTCGCAGGCAAGGTACTGTGTCTATCTCAAACGCTCTAATTTTATTTATAAGCAC
AATAGCTCATGGTGAATATTTTAGTCCAGAGCTAAATCAACCAATTTATGAGCTGACCAA
CTGAATGGCTCTTAATAAAAAAGAATGGAAGAAAACTGCTTGGAAGCAATAAGGCATCCT
ACAAGCCTATGCATATTCTGATACCATTATGAACCATTTTAATTTTATGAATTAAAATGT
ATCTGATTTATCTAATTTAATCATAATGTATAACTTCTAGTGGCTCTTGTAAATATTTGT
GCATATTTACGCATAATATTCTTAATTTTTCCTCATTTTTAAGTTGAAATATTTTAAGTG
TTTACAAGCAAATTATCTGTGAAAATACCTTACAAGCAAATTATCTGTGAAAATACCTTA
TCTATTTAGAGGGAGAAGAACTAGGAAGTCAGAATGTTAAATATGGTTTAATAAGAGCTC
CGTATATATTAGGTGTTTAGTTTTTCTGAATAGATAACAATTTGTTGCATATTTACTAGG
CATTTCACAGAAATAAGTACACACCTGTGCCCTTCTTTCTTCCATTGATACATCTGTAGA
CTATATTAAAGTCATTTTAAATAAATGCTACAGACACTCAGAGAAATTTATCAGATAGAT
TGCCTATTAAGCATCTGGAAATTAATAAATTAAGTCAAATGTTTATACAATTTACATCCT
CATTTTCTGAACTTTCGTCAGTTGTTAAATGTTTCCCATAATTACAATGGCAACATTCAT
TACAACTTAGAGCTTCCCGATAGGAAAGAATTAATCATAAGTACTTACGGATCCCACTTT
TTTTGTTGaaaatttctatattttttgttttttaattttaaaaattttttattgatacat
aatagaaatattttaggatacatgtgataatttaatacattcatataatttgtaaagatc
aaatcagtgtaattgggatagctatcactttaaatttgtgtcttttctttatgctagaaa
catttgaataactctcttccagttactttgaaatatacactagattatcgtaaactatag
tctacttatctatcaagcactgggtcttattttttctatcaaactctatatttgtaccca
ttaatcaacttctcttcatATAGTTCTGATAGTTATTAAATAAAGTCATCATTGCTTGTC
AGTTTCAAACTTAAAAGACCTCATCATAGTAATAAATTGAAATAAGTGGAGACTAAGGGG
ATAAATCACTTACCCATCTTTCTCTGGGAATTGTAACCAATGGAGAAAGACAGAGAAAGT
AAATGTAGATCTCAGCTTTACCAGAGGATATGATGTAATTCCCAAATTTCACAGCTCACT
ACTCAAGCCAGACTTTCCCCTTCTTGAGTAGATGCAAGTTCTGCCTGGAGACAGAGAGGC
AAGAAAGAGCATGGGGCCCTCTGACTTCCGCTGCAGTGGGCATCAGAGGGTAGGTCAGTC
CTGTCTCCATGTGGGAGTCTGACAGTACCTGTCAGACTTTCCAGAACCTTCCTTTAGGTA
CATGGAGACAGGTAGAAACCCTCCTAGTTTCCTAAAAGCAAACACAGTGAGAGAAAGCAA
TTATCCCTCCTTCCCTGTAACTACCTTCTCCAATATATAATATTTGTGCATAGAAATACC
AAAAAGCATGGACATCGGTGAACACGTTTTCTTCATATCTAAATTCCTTATAATAGTTAA
CAAAGGATGGTCTTGTAAGATATTTTTCAAGCATGAGCTTTTTAGTTTATCTTTTTGACA
TACCCAATATTTAGCTTTTAAATATATGAATGAGTATAAAGATAGGATTACATATGGTAA
ATTACTTTTAAAGTTGTTAAATGCCttaatttttattacttattttttattttatatatt
taaCATACACAATGGGATGTTTCGGTATACACACAGAGAGTGAGATAAGGAAAAAGAAAT
GTCTTGAATATTTCTAATTATTTCAAAAATAATCTAGATTTGCTTTGTCCATGATATGGA
AAACGCCAGAACTGAGGAAGTCCCAGGCCAATAGAACACAGATCTTCCTTGCTCTGATGC
TAGGGCTACTCAAGTGTATCTAaatcacaagaagttaaagatgaaagggaccctggagat
gccctcattcaatctcattttacagatgagttaactgggAGATCACAATTGACATGGCCT
CAGTCGCAGATGACCTTAGCAGTGGAATTAGGGTTAGATTAGTCACTGATCCAGGTCAGC
GCTATGTGTGCGTGTTGTGCTAATATTTTAGCGTAAGATTATAAGAAAGTGTTTTTAGCA
GTTACAGATCTGAGTGCACACTCTAGTCCAATATGTACAGAATGCATACATGTACTTTTT
CCAAAGTAACTATAATTTGTTAATAACCTTTTAGGGGACATAATTTATTGAAGCTACTCC
ATCTGAAATTCCTGTATAAATTAATTGTAATGTTTTGTATTGTGGTGAACTGCAATCAAT
ATTTTATGAATCCATATTCTGTTAATATTTGGTCAGAAGAAAAAATATTTGATAAATCAA
TTTTCAACCAAAAGAAATGTTTTTTAAAGTTCATTTCATCCCCAGAATACTATGATTTTT
ATATGACCTCTGTGAGTGAGTTTATTTTGTGCAATCCTCGGTCAATTTATGGAAGATGAC
TTTGTTTTTCCTAATTTAAAACTATTTCTGAGTAACTAACAAATGTCTTTTGAAAGTAGG
CCTCCTGAGGTAAGAGGGTCTCTTGAAGAGTTTATCTTTTTTTTTCTTATTTTATTTTAA
AGTCACTAAATTAGTTTCTTTCAATGAAATATGTTGTTACATTAAATAAATCTATGCAAT
CCATTAGCCTTGAGGGAAATGAAGCCTTTTCAGTGATATGGTCAAGCATTCCCATGAGTT
TGCTTGAAAGCTTGTAACTTGCCAATGCATAGCTACTAATCCTTACTTAGCTGAACACAA
TCTGAAGGAGGAAAAGTAGGACAAAAAAGATCAATAGGACATTTACATACCTCCTCATAT
AAGCTCCATGTAAATATAAGTGATCATAAAACTGTTGCTTCCTTCTTCATACAAGGTCTC
AATTTCTAAAATATGCTGCTAACCACTCTCTAGTCACAATGTGAACGCTATTTTTCCAGG
TAGaataatatataaatattataaataGTTTAGGAAATAATGCCATGACATTGAACTATG
AAACCAATTTTAAAATAATTATTTTCAACAAGTAAATACTTCACTAAATTATATTACCAC
TAGGGAAATTTTTTTAAACTTCTTTTTCTATAATGTGTATAAGAATTATAAATATTCTCT
ATTGTGTATTTTTGTACCTTATGACTTGCTAGAAAATAGATTACCATTTCAGAACTGATT
TATTACTGGCAGGTCTGCAAACGCTAGACTTGATTTCCTCTTGCAGCTATGGAAATGAGT
ATGTCAATCCATATGGTGACTAATATGAATGTATGTTAAATCCACGGCTCATTCAAATTT
TGTCCTACGATATTGTTCAATGAAAGAAAATTTACCATACATCACTAACATCCTTATTAA
CTTAGCTTCCTCTATAAAGGAAAGCAACAGTTGCTATTTTTCTTAATTCATTTAATTGAA
CCATGAAGTACTATGTTTTTATAACACTATGTAGCAGTGTTACTTTTATTAGTTTGTTTC
TAGTTTATACCAACAAGAATGTAAATTATCATAGTATTATTTTTATTACCACCAATGATT
CAAATTATATTATATATGTAGACTCTGTGGGTTTTATTATACCATAATAGAGTATGACCT
TATACGTTGCAATATAAAATTAGACATTATTAATTTTGGTAAAATCAGTTTGAATAAATT
AGATAATCTTTGTTTCTTAAAATATATTAATACCATGGCTTCTGATGGCTGTGAAAATTA
TCTCTAGGAAAACCAATGGACTTTGTTGGATTGAAATTTCAGTAGTCAGGATGAGCTGTC
CCCAAGTTACAACTAGTTATGGTGTTTTGTTAACCTTTTCTTTACTAAAACTGATGTATG
AATGTTGGATCTAGATGACACTGAAAAGGCAGTAATTTTTTGTAGTATAACCATATTGCA
TTACAGAACTTTGAATAACAGTGGCCTGAATTTGCTTTCTTTTAGTTATAGCAGTCTCAG
GAACCAGAATTAAAAGAATTCTAGGAggcctggagtggcggctcatgcctgtaatcccca
cgctctgggaggccgaggcgggtggatcacttgaggtcaggagttccagaccagcctgac
caatttggtgaaaccctgtctctactaaaaatcacaaaaTTTagccgggtgtggtagtgc
gcacctgcaatcctagcaatttgggaggccgaggcgggcgaattgcttgaggctcggagt
tcgagactggcctggccaacatggtgaaaccctatcactacgaaaaatacaaaaattagc
tgggcatggtggtgtgcgcctgtaatcctagctattcaggaggctgagacaggagaattg
cttgagcccggggaggcagaggtttcagtggtccatgattgcaccattgcactccactcc
agcccgggcagaaaaaacaaaaACAAAAACAAACAAACAGACAAACAATAACTCTAGGAA
ATAGTAGCACCATTTATTTTGTCTTACTTTTTGTTATTAGCAAATTCTGTAACACTGAAG
ATTTTTTGCCCCTACAGGTTTGGGATGAAAATCTTGCGAAATCGGCAGAGGCTTGGGCGG
CTACTTGCATTTGGGACCATGGACCTTCTTACTTACTGAGATTTTTGGGCCAAAATCTAT
CTGTACGCACTGGAAGGTAGGAAGTAATTTCACTGATGCAGTTCATCCACATGGCTTTAT
TTATTATGGACTCTAGGAGGGAATTACATCAATTTCAAGTAATAtcaacaaattcttatt
gaatgctcactatgtgtcaggcactAACGCTTGGCCTATGAATATTTTAGATGTCTTCCA
CAATTACTTAATTAGGCTAAAGGGCCAGTTCCCCTTTTCACCCTTGGAACACCTTCCCTT
AGCCTGGATTTTTCTTTGAGCTCGCAGAATCTTAGAAAGGGTCAAGCCTGTGCGGTATCT
TGCCCCCTCCATCTCAGGAAAAAGCCCCATGACTGTGCAGAGGCtgtgtgtgtgcgtgtg
tatgtgtgtgtgtgtgtgtgtgtgtgtgtatgCATATGAGTGCAACTTTCCCAAAGTTGC
ATATACCCGcatttacataaatatatacaataaaaatgtaggcatttacatatgtttata
cacacacatatacatgcaggtataTGCAGCTATGGGAAAAGCTATTCCCATTTGCTAGGA
TAATTTTTCTGCCACTGTGCAATGTCGTTATCCAACACTCCAAATACCCATCTCCCCCAA
ATAGGGAAGGAAAATCAACTGTGCTATTATTAAAACTAAGGGAATTCAGACTGAAGTGAA
AAAAATGCACTGGGTTCTAATATTGTGACTACTTTTATACATCTAATTCTGGATCGTTTA
TAAAATTCTGATGGAGGAAATTTTCGACATGGATTAAATAAGACATTGACGATTCCTGAA
ATTATTTGCATTTTCTTCGTGGAATGACCAGACACATGTTTAGACAAATACAGAATCACT
TACTCCAGCCCTGGCCATTTCCATGCTTGGCCCTAGTTGGAGGAATAGAGGACCCGACTA
GGTGGTGATGGTGATTGTGAGGGGTGGATGTGCTCTTGGATCATCATGAATAATCTGCAA
AAAGAACAATCAATTTACAGTGTAACATGAGTCCCTTATATATTACCACTGCTGCACTCT
GATTTCTTTCTTTTCTTTATATGCAGATATCGCTCTATTCTCCAGTTGGTCAAGCCATGG
TATGATGAAGTGAAAGATTATGCTTTTCCATATCCCCAGGATTGCAACCCCAGATGTCCT
ATGAGATGTTTTGGTCCCATGTGCACACATTATACGCAGGTTATTTCAATTACCTTGTTA
ATTTTTGATTCATACTTTTAAAATATGCTAATACTATTTTGGTGGGCATGCATTGTCTTA
GCTCTGACTTCTGTAATAGTTTATTGGTTTATTTTCACAGATGGTTTGGGCCACTTCCAA
TCGGATAGGATGCGCAATTCATACTTGCCAAAACATGAATGTCTGGGGATCTGTCTGGCG
ACGTGCAGTTTACTTGGTATGCAACTATGCCCCAAAGTAAGTACCAGGTTGAATTCTATT
TCCTGGATCCTTTAAAGACGTTAAATATCCCTAGGCTGATAGTTATCTGTGACAGGTAAG
TGAGTAAAGCTTAGCTATAATGGCCTCTAATCCTCAAATCCACCATCCTTCCAATATTTC
TGAAAAAAGATTAGCTGAAAAGTTACTTTTCACAAAGACAGGGATTCTAGTTCAAAATTG
TAGGCAAAACAATTTGAAATGGTAGGGCTCACTAAATTCTCCTTACCATATGTTTTAATT
ATGGCAATTGTAAAATAAACACTGTACCACACAAGCTTTTAATAGCTATATAAAATAAAT
CAAGAAAGAATCTTCCATGATATTCTCATCTATCAGTACAAAAATGTTGGCTTACCTTTT
TAGCAAAACATTGGAAGTCAATTCCTTCTTCCTTCTCTTATTTTTTAGATTTTAAAAATT
CATAATTTCATCCTAGGGCATATATAAAATGGATTATGGAAATTTATCAAACATTATAAA
TATAGCCATATTTGTGAACATTATTTATGAGGATAAACATTTATCAGCATTTGGTAAAAT
GCCTCTTGATTACAATAACTCTTTGGATGATAAAATGTTCCAATATTTATACACAATTCT
GTTCCCATTTGGAATAAATACCAAAATGTGCAAAGGATTTATGACACTCTTGGTGTCTTC
CAAAATAAGTCTCAAACAAAGATTTTCTCCAGCTATTCCAGCATGGGGAGGGAATGAGAA
AATGTTTCACAAATAACTGCTTTACTCATTTATGTGGTAGTATGCCAGTCGCAGTGCTTT
TACAAAGTCAGAAAAATAGTGATTCTCCCTGTGTTCCCCTCTTCATAATTATTAGAATGG
GAAGATTTGGAAAGTAGACTGTGTCTGCATTATTAAAAAAAGCATTAAAATTGTACATTT
ATACGAAAATTTTAGTTTTACACATTGCGTTTTCCTATGAAGCCTTTACCCTTTCTCCCT
GACATAAATAGACCAATTAGTACCCAAATAGTCTAAGAGATTTTTGTTTCATTTATGTAA
CTATTCATTTTTGGCCCATAGTTATAATTTTCTAATATTATCAGTGAGATATATTATTGC
TTTACAGGTCCAAGAGATTAAGATATTACATTAACATGCTACATTTCAGTCGTAATAAAG
AACAATTTTTCTGAAAACTAAGTAATGAAGAAGGTTTTAAAATCCTGATTGATAGCTGAA
TATAATTCTTCCAAACCTAATATGAAATTATGTTAAGTCTAACTGTTATTCAGTGGgaaa
aagagagacggagagagagaaagagagagaggaggaggaatggaaggagggaaagagata
agtgaaagagagagagaaagagaAATAATTTAGTTAGAATAGCATAAAATAAAAGAATGA
ATAGTATAAGTGTATAAATTGGCTGATTCACTGTTTTGAATAGAATTATCCTCTATTCAA
TAAAATCTGAGATTTATGTAAAAGtttataatataaaatatgtaataattttaCTTATGA
TACAATTTTATTTCCAAGTTTCTGTTTCTAAAAATATGTGCTCCAAAAATGTCTGTGAAA
CAAATCGACAAAAAGATGAAATTAAGATAGCATTAGCTTGGCCCATATGCTTTTATAACT
TTGGGTAAATGCACAGATGGAGggccaggtgcaatggctcactcctgtaatcccagcact
ttgggaggctgaggcgggtggatcacctgaggtcaggagttcaagaccagcctgaccaac
atggcaaaaccctgtctctactaaaaatacaaaattagcttggtgtggtggtgcatatct
gtaatcccagctactcaggaggctgaggcaagataatcgcttgagcctgggtggtggagg
ttgcagtgagctgagatcacgccattgcactccagcctgggcaacaagagcgaaactctg
tctcaaaaaaaaaaaaaaaaaaTACATAGAGGGAAATAAGATTATGAATGGTACAGGATT
AGGATAAGAGAGAGAGCCACTCTCATAAGATAATGGGTCCCCCTTGAACCTTTCTGAGCA
AGCCTGTGATGGTATCAAAATTATGCAAGAGGAAGCTTATCCTTAGAGTATAGTGTAGAA
TAAATTTAATAAAGGTGGGCAGTCTTAAAATCCCATCTCATTTTGTAATATGAATAAAAG
TTTTTCATTTTAAGGATAGATTTTCCTGTATAGATATTTTGTATTTAAAAGTCTGAATTT
TTAACTGAATGGTTGATCAAGATATTTTCATATCTTATACAGATATTTTGTGAGTCACTG
CTTGGTCTTAGTTGGGTCTTCAGGAAGATGAGGACCACCTGTTTCACATTTTAGCCTCTT
ACCTATTGTTGTCTTATCTTCAACCCTGACTTTTTACCACCGATAACCAAATTTTCTCCC
GACCATTTAACTGTCTTCACATTGCTGTCTATATTGCTATTTCTTAGTATTCTAGTTACT
TATCACCACGCTACTGAAAAAACATTTATTAATTTCTACTTTATAATTAAAAGAGCAAAA
TAACAGTATGGCATCATGGCAGTTTTTAACTCTGTTAAGTGGAGATTTTGGTTTATTATT
ATGATAATGGCCATCAACACAGTGAAGGAAAAATATTGACAACACAAAGTAATTCAATTA
AATGGGTTCAGTATTATCAAAAATCTAATAGCACTAATTTAAAACAATTAGTAGCTATGA
ATTTGCATATGAAATAAAACTTTTGAAATCACCTTTAATTGTTCCTGAGAGACATTATTC
TCTTATGAGAATAATGGTATATTGGTTTATACCATTATACCATATATGAATTTTTTAACA
TCTCATTTTATGAAGATTGGGAAGCTAAAATACTTTGCAGAAGCAAATCTCCTTTTATTT
ATGATAACTTATATTTTGTGTATATGATAACTTGTTACTCATTTCATTATTTTTAAGCCT
CCCAGAAAATATTAGTTTGTTTTTTTAATCATCCTCAGATGAGCATTAGTGTGAGTTTAA
AAGGAGTAAGTTTAAGGGAATATGGCCTGAGTATGTGCTCCAGAAATCTGCTGTAGAAGG
AGAGAGATTTGAGTGGAATGACCCTGGTGTCCCAGGGCTCTGTATCATCAGGCGTTGTAG
GCATTCACTTCTTATCTGTAAATTAACATAGCATCAACAATACTAAGAatatataaatat
atatactatatatataaatatatatatagagagagagagagagagagagacggagtctcg
ctctgtcacccaggctggagtgcagtggtgccatctcagctcaatgcaagctccacctcc
tgggttcacgccattcttctgcctcagcctccccagcagctgggactagaggcacccgcc
accacgcccagctaattttttgtatAATACTCAGAATAGTTTTCAAAAGCAAGATATACA
GAATAAGTTACTATTGAAATAAGAAATGATTATAACTTTCAGTGACTTTCTAAAGCAACT
TCTCAAATGGATCATCACATGTCAATACTTGTGAACATATGGCTTAAGGACAATCTACTT
TTAAAAAATGGGTGGGTTGCACTAATGCTATCTTTTTTGTTTTCCCTTCTAGGGGCAATT
GGATTGGAGAAGCACCATATAAAGTAGGGGTACCATGTTCATCTTGTCCTCCAAGTTATG
GGGGATCTTGTACTGACAATCTGTGTTTTCCAGGAGTTACGTCAAACTACCTGTACTGGT
TTAAATAAGTTTACCTTTTCCTCCAGGAAATATAATGATTTCTGGGAACATGGGCATGTA
TATATATATGGAGAGAGAATTTTGCACATATTATACATATTTTGTGCTAATCTTGTTTTC
CTCTTAGTATTCCTTTGTATAAATTAGTGTTTGTCTAGCATGTTTGTTTAATCCTTTGAA
ATATTTGAAACATCAATTTCTATTTTCTGACCTCTAAGCCTAAATTAAGATATTGTATAT
GTAATGATGACATAGTTGATGCATCCAATCCTAAAACTTACATTCCAAAGGAATTATATC
ATTATGTTCCTAAGGAataaatatatatttgacctttaagtgtgtgtatgtatacatata
catatgtatgtgtatggatttatatatgcacacaaacatataatatgtGATGTAACACGT
AGATGATAATATGATTCAGTAGTCAACTTGAGGGAAATTTTTAAAAAACTATTCTCAATT
ATATACGAGGTGATGGGACTTCTTAACACCCATTTCTATAATACCCATGAAATGATAATT
TGTAAAATAACACTTAGTGATATCTGGAAATAATAATTCAATTAAGCAACCACGAATTTC
ACCCTGGAGATATTTTTTCTTATTTGAGTCCACCAAAGGATAATGCCAACTTATATCTTA
TATAAGTTCTCAAATCATACCTTCCGCTTAGTCTCATtttattcattcggtcgtcatgag
ttgagtgcttactacatgcaaggcactctgctagttatattctaataatgcagagataat
tagacatggttcctgccctcaagaagctcacaAAAGTATTCAGGAAATAATGCAGACTAG
TGATTTTGCTATAAAATTATTTTTGAAGGGAGCAGACAGAGCAGTATTTACCTGTAGGTG
GAGCAAGTAATAAGCCATGCTGTGCAATATATACATAAAGCTTCTGCTTCTCATGGGAAT
TTAGTTAnnnnnnnnnnnnnnnnnnnnnnnnnnnnnnnnnnnnnnnnnnnnnnnnnnnnn
nnnnnnnnnnnnnnnnnnnnnnnnnnnnnnnnnnnnnnnnnnnnnnnnnnnnnnnnnnnn
nnnnnnnnnnnnnnnnnnnnnnnnnnnnnnnnnTATGAAAAGTGTAATTGCGCCTAACTA
CCAGATGGAGAGCTTCAGAATGGGCTATCCTTAGAGTCTAGTACATCTTGAGGCCTCTCA
GCAGGAGACAAAGGATTCCAAAAAGAGATGTGGAGGTGCTGAGGACACCTCTATCTCTTT
GTTGTTTAGCCTGTCATTGAATCAATCTACTTATCATCTTGGGTCTTTGAGTATTGTACG
AAAGATCCTTCGTGCACACCACACACAGTCATGATTTTGTTAAAGTAGCCTTCTTCAGAT
GCTTTTCTAAGGGCTAGTTACCAACTTTATTTCTGTGTTTCTGTAGAAGAAACATTTTCA
GTTCTTCATTGAGTTTGATTATGGAAATCCATTCAAAGTCACTATGAAAATTTTACTCAT
GTAGTTGGGAAATGCAACATTTTCCTATCATGAAATCTCTTTCAGAGAGGAGAATACAAC
ATCTTGGTCCAGATATTTAACATACTGCATTTCAAGTACGTGTGTGTGTTTTATTCAGGT
TGTGTAATGCTCCCATAGAATTATAGAACAATTAAATATGGTTAGTTCCAGAGTGCAAAT
TACAGAAGGAAGCTACTTGTTTAAAATTCCATACACGTTTGCAGTTTCTTATACACATTT
GGATACTTTGAAAGATGACAGATCGTTAAATCCATTCAATGGTAAAGAAACTCACCATCT
GGAGATTGAGTCTACTTGTTAATGAATGACTAGCCCAATTATCCTTATAAATTGAATATG
GTGACCACATGCTTTGATATCATACTACTCTGCCTTTGTGGGCACATATGTAGACACTAC
TAAAAATAAATATTTTTGGAGATTAAAATGGAGAATAGAAGTAATTACATTATTTAGGTC
TTAATCCAACTTTTTTCTAATATATCTAAACCATTGAAAGGGAAGCTTATTCATGGAATA
TTGGCTTGATTTATCTAGAAAGTTTTTCCTTCTTCAATTTTACTATATTCATTCTACAGG
AACAGCAATAAGTACTATTAAACAGAAGATGGCTACACTAAGTTCCAATTTTGTTGCTGA
ATTGCTTCTGTGAGTTCACTTTTCAGTTCTAAGGAAGAATAATATTTGCTACATATTTCA
CAGGGGTTCTTATGAAGGTAAATTTACCAGattaataaaaatttatgaatattaaaatta
tcattaataatataaaaCACTTATTTGAGATTAAATTAAATTTTTCAtgagcccctcttt
ggcaggaactctgtttaattctttgtatttatcccagcttcttaaatggtggctgtaaca
taataaatgtttaataaatgcttatatgaatggatTTTTAGAATTAACTAAGAAGCCAAA
AATGGCAACAATTTACAGAAATCCCACCTTTCCATGCTTAAGACAAAAATGTCTTAAATA
TAAAGCTGTGATTATATCAAAAATCCAGATAAGTCATCAAATATATCAGATTAAGACTAG
GGTTTACACACTTAGGCAATAGTCCTTTCCAAACCATGACAAAAACTACAAGTTTATTTA
TAATTTAACAACTCAGCTGAAAATATAACGGGTATATTTGTTATTCTAACTCTATTTTTT
AAAGTTAATAATATAAAGTGGCCATGGAAAATATTTTATTTTCCAGGCTAAAGCAAATGA
AAGTTTGCTGGTATCAACACAGCCTGCCATATTTTTCACAGCATGCAACAATGGTGCTAG
GATAGCTATTTCTTACTGTAATTGCCAGAGGCAGAAATGGTCTGGGTATAAGCTGTTTCA
TAAAAGCAGCTTTAAATTGTCAGTATTAAGGTTTTCATGTGGAAAGGTGTCATTCTAAAA
AAAAGTAATTGGCATACATATTCCACAGCATTGATCCTCTCTGTGGTGTTAATTTTTTTA
TATGACCAGTAGAAAAATTTTAATATTCTCACAATATAGGTTTTGGGGCTTCCATATCAT
CAAAAGACTGAAAAATTATAATTTTAGAATTAAACTGATGGATTTCATTATAGAATTATC
TGTGAGTTGTGTAGACACAGTCTTAATGTTTCTGGTTATGATAGATACGTTTGCTCAAAA
AATGTGGATGAAGCCATTATTGTTATTATTGTTATTGCTTCTGTTCAGTTGTCTAAGCAT
CATCCCTTCTGTGGCCCATCACGCAGCAGAGTTGCCCTACAAATTTCATTTGGCAGCGCC
ATAACATTCATTTGAAAAGTTTATGAAAACATTCATTTGAAAGTTCCATGCAGCTTTAGC
ACAGAGTTGACCAAACACTGGCGTAAGTTCAATTTACACAGAATATTTGAATTGAAACAA
CAGAAATTTTTCTCATAATATATACCTATGTGAAACCAACTTATCTGCATAATTAAATCT
AATACATATTTAAGCCAGTTTAAGTGTTTTGTGTTGATGCCATGCTTATCAAATACATGC
ACAAGCTAAACATAATTTGAATGGGTCTATGAAGGAAAAATAATGCTTAGACTTTGGTGT
AGGTTCTTCCTGTGTAGCCATATACCCAGGCTCTGCAGTATCGAAGGATGCAAATGTTGA
CATAGATGGAAGCTCTTACCTACCAAAGTGTTTAGGAAGGATAAAGTTACATTTGTCTTA
ATGTCTAACATTATCTTTGCTTTTATGTTTCATAAAAATTTGTCATTATTTATGCTGGTG
AAACGTATAATCACATCCAATTATTTGAACACATGCaaaataatttttaaaattatgtta
ttgtttaaatttGACTTATGGGAGACCAGTCAAAAACTTAGAAGATTTAACACTTCACTG
ATTAATGGTGCTGAAAACACATTACAATTACCACATATCCTTGCTATAAGTTTTGAAGTT
TCTTAGCAATTAAAGTTTTTTTATTCAGTGTGAACTGTCAGTATCTATTCTGGTGCTAAA
TGTATGGTGCTAAATGAATTGTTAGTGTTGATGGCTTTAGTAATGCTCCTTTTATTCATT
GCTACATTTAGTGTTATCCATTCGATTCCTGATTCAGAAATATCAATACAATCCTATGTT
AAATTAATCTTTACCAAAAACAGGCAAGTTAACTCTGTTGTTTTAATTCAACAGTCCAAC
ATTATTTAGGTGTTACAGAGTGTAAATATATTTCTTTGGGAGTTATTTTCTTTTTAAAAT
CTTTTTATAGCTTGGCAATGTCCAAAGTCAAATATCACCTAAACTGGTTAGATTACTTCT
ACAGCTAATAATATTGCAGGCACTGGCGCCCTCTGGTGGTTATGAAGACAAATTCTTAAT
GGCTACTTGACCTACAGCAAAAGCCATTTCTGTTCCATAAAAATTTGTGGTGCAATATTA
GAATTCTCATATGTTTCCTACATCTGACAGCACCTAAAATGTTTGATAATATTAACATGT
ATCTAAGAGGAAAAAAGAGTTAATATATTCTGGCACCCACTTTCCTAGTAATGTTTTCCA
TGATTTTCCAGTTCTGAGGCACTTATTAAAGTGCTTTTTTTTTTTTTTTCTGAATTAGGT
ATTGGtaaaatatatttttaaatttaGTTAGCTTTATAAACACAATTAGAATTACAATTA
ATTAACAGAGGTATAATTGTCTCACTTTCAGAAGTGATCATTTATTTTTATTTAGCACAG
TTCATAAGATAAAAATATATAGAAAAATAATCAATTTCATATATAAAAGGATTATTTCTC
CACCTTTAATTATTGTCCTATCATTTGTTAGTGTTATTTGGTCATATTATTGAACTAATG
TATTATTCCATTCAAAGTCTTTCTAGATTTAAAAATGTATGCAAAAGCTTAGGATTATAT
CATGTGTAACTATTATAGATAATATCCTAAACCTTCAGTTTAGATATATAATTGACTGGG
TGTAATCTCTTTTGTAATCTGTTTTGACAGATTTCTTAAATTATGTTAGCATAATCAAGG
AAGATTTACCTTGAAGCACTTTCCAAATTGATATTTTCAAACTTATTTTAAAGCAGTAGA
ACCTTTTCTATGAACTAAATCACATGCAAAACTCCAACCTGTAGTATACATAAAATGGAC
TTACTTATTCCTCTCACCTTCTCCAGTGCCTAGGAATATTCTTCTCTGAGCCCTAGGATT
GATTCTATCACACAGAGCAACATTAATCTAAATGGTTTAGCTCCCTCTTTTTTCTCTAAA
AACAATCAGCTAATAAAAAAAAAATTTGAGGGCCTAAATTATTTCAATGGTTGTTTGAAA
TATTCAGTTCAGTTTGTACCTGTTAGCAGTCTTTCAGTTTGGGGGAGAATTAAATACTGT
GCTAAGCTGGTGCTTGGATACATATTACAGCATCTTGTGTTTTATTTGACAAACAGAATT
TTGGTGCCATAATATTTTGAGAATTAGAGAAGATTGTGATGCATATATATAAACACTATT
TTTAAAAAATATCTAAATATGTCTCACATATTTATATAATCCTCAAATATACTGTATCAT
TTTAGATATTTTTTAAACAGATTAATTTGGAGAAGTTTTATTCATTACCTAATTCTGTGG
CAAAAAAGGTGCCTCTGATGTTGTGATATAGTATTGTGAGTGTGTACATATATAAAACCT
GTGTAAACCTCTGTCCTTATGAACCATAACAAATGTAGCTTTTTAAAGTCCATTGTATTG
TTTTTTCTTTCAATAAAAGAGTATAATTAATTGTGTTGTTTTCGAAGTATATCTAATTGT
TTCCTTTTTTTCATAGTTTTAAAGTAGATTAGACACTAGACGAACTGGCCTGTGGGACCA
CCTACCAG
