# Supplementary material for: Reference based annotation with GeneMapper
Source: Genome Biol. 2006 Apr 5;7(4):R29. doi: 10.1186/gb-2006-7-4-r29 (PMC1557983; doi:10.1186/gb-2006-7-4-r29)
Supplement: Additional data file 2 — A gunzipped tar file containing the data set of orthologous genes in five vertebrates (human, chimpanzee, mouse, rat and chicken) that was used to compare pair-wise and multiple species GeneMapper [file gb-2006-7-4-r29-S2.tgz › 5verts/orth1/rn31.fa]

>rn31
TGTAGCCAGCAGCATTCAAACCTTACAGGCTTTTGCACTCTCAGAGCTTGTAACAATCAT
ACTCCTCTTAGAAGAGTTCATGCTACAACATAACAAAGAAACTTACCTTGTTGGAGGAGC
AGTGTATTCATTTTGGCATTGTGCAGAGGTAAGCTACTTGGATCAACTAGATTTTATTGC
ATGAATTATTTTAAAGCAGTTTATGTCTTTTTTCCTTAGCAGTGAGACTAGATTACTGCA
CTACCCAATGTGTTGTCACTCGGTATACAGAAGGTCTGGGACAGATTATCAGCATATTTG
CCATGGCTACCTGTATTTGTCTTCATTCTCAGGGACAGTTTGGGTTGCTAAAGATTCCTG
GCTAGAAACAGGCATTGTAGTAATGTGTCTTACAGTTCGGGCATTTGGGGTAAAGGTTTC
CCATTCATTACAGACTGAATGTTCATGTTCTTTCTTTTCTTTTAACTCTAAACAGTTCCT
TTTAAAAGGTGTGACTCATAGTACACCCAGATGAGTAGAAACTACATTAGGTCCTCTTTC
AGGCAACGATTTTGTGGATTTGGGCAGAATGCCCATCCATACAATTCTCCTGAGTTGACA
TTGTAAATTCATACCCTATGGCTCTTTTCTGATTGTTTATATGTTTATTGTTTGGTTGCT
TTTGTAAAGACTAACTCTATACTGTTCTGCTTTAAAGCAAAGCAAACCTGGAGGACTTCT
CCATCCCTGAAAATGGTAATGATCTCTGCAGTCAACCTTGTGATCCTTTTGTCCCTTCTC
TGTGAAGCACGCACTATCGTCTTACTAAATTTCACTGACTCATCTCTGCCAGCCAATAAC
TTCTCTGATATTGAAGCCACCCTCAGCGTACCAGTACTGTCTGTGGATATCCCCAAAGCC
AGGCGGAAGCGCTACATTTCTCAGAATGACATGATCGCCATTCTTGATTACCATAATCAA
GTTCGGGGCAAAGTGTTCCCACCAGCAGCAAACATGGAATATATGGTAAGAGGAATTCTT
CCTTTCTTGAATTCTGAGTGAGATTTTCTTTGCATGCTAGAAAGATCTAAATGGACCATA
GAGACTGTTTGCCAAGGGATACAGTGTACGTGTTTGAACAACCTAGGAAAGGTTTTTAAT
GTATCTTATAATGTTAAATCATGTTCTTTCATGGACTAATGTATGTGAAACAGACAGGGT
AGGAGGATCTATATAGATTTTCTTCTGTGAGTTTCATATCCATAAGGCTGACTGCTCACA
TTTGGAAAATCATCTTTCAGAGCAGAATTCATGAGGTATTTTTTTGTTTGTTTGTTTGTT
TTCTGAACCTAAAAGTCATATTTATCAACTAAAATGGTTCTTGAGAATAATTTTTGAAAT
TAAAGGTTTCATGTGCATGATTTATTCCTGGCTAGGTGTCTTTCCCCTTTCTTGCATAAA
GCTGTCACCCACACTAATCTATCTGTATCATGAGAGGACATGCTGACTCTTGTGATTCAA
GGCTATGTTGTTCAGATAAGAGTGAAGCTAGGGCACTTACACATGGTTCCAATTTATCAT
GAACATGTTCTTTGCTTGCTCTTAAAAATAGACTATATTCAAATCATTTTACTCAGAAAG
CAAAAGTATTAAATTGGTATTAAAAGGAACGAGTCTTGCTAAACTCTATTTTTGGTTTAG
AAATCATACGAAGTTACGGTTTAATGTTCTGCACTTAACGAGATCACAATGTTGAGTATG
TTTGATGCAATGAAGATCACCAATGTATATCAGCTTCTAGAACCATCTACCTTTTCTAAA
TAGGCTTTTTGTTCTTGACTAATTGCAGGTGTTAACATCACGTGGAAAATAGATTAATTA
CATTAATCTAAATGGGTCATACTCTAAGTCATGGTTGTTAAAATGCCACCgttaagattg
tagatactggaacccaaatgtgttcaaactctagtctgtccttttaagtggcatgagctt
tttacctaatgtgttccattcttatgttctctgtgataaggataaagttagtgtctgtta
taagagactgttgtaagaaatatatgaattaaGGGCTAGAGAAATAAGTCCAAAACTCAC
AATATATAATCACTCACTAAGCATTGAACTTACTTGAAAAGGACCCAGTAAGAACTTACT
CAAGATCTAAAAACAGAGACAGTTGCTTACATGCAGGAGAGATACAGTTATACATGGAGG
AGCAAATATATTTCAAAATCTACTGTGGTTGTGAAAGAAGAAAGTGTAATACCTAGAATA
CAAGGCCAGGGAGGACTTTCTGACTATGACCACACTGATACAAAATCTCAGACAAAGGCC
AAACTGCTgagccagctttggtagtaagttcatcttggtttagatcatgactgtgccact
cattatgcagtcagacaagttacttggtggctctaagacacaattgcctatgtctttcct
tatgttgggaataacaatgtacACAATAATCGATCAAAGAAAAAAGAATGGAATAATGCA
ATTCACTATGATAGTGATATTGAGGGCAAAGAGGCTACCAAGAGTGCAAGCATAAATAGG
TACAAAACTGTAGAAATCAGTAGAAAACTTTCACTTGTTTTCTTATTACATCAGCCTTTA
TCAAGGATTAAGTCACTCCATGTGcatttatttatttgctgctatgtgccagagccttgc
taattgtttccactgatgatctcatttgatagcccacattctccatctgaagttgagatt
ttgatcaaaattttccaaatgaAATCACATATACCTAGGGGTATTGACAATTAAACTAAA
ACACTGTGCCCCCAAAATTGTATTGTCCAGATTAACAATGGGTGACATCTCTTTATTTCT
TATATCTATCATATGTTCTCTGAAGGAAACTTCTGAGGATATACATATATATTAATCACC
TCCATAAGAATTCCAGAAGAGATCATAAATTATTATCATTCTGTCTATGATTCTATCATT
GTTTTCTGTTCAGGTATCAAATCCCTCTATCTAATTTATTTTTGTAACAACCATGAAGAG
TGTTAATTATATGGTATATATTTACAAATCTTCTTTAATTAAAAAAAGTAATGAAAATTC
ATAGCCAAGACAGTATACTTTAAAAGCAAAACCAGGATATTTGAAAATCTGAAAAATCTA
AATAGTCACCatttacttaacatctactatatccagatactattctgagcatctaagata
tatcatgaacaaaaccaacagacatcaacccctcaagcagcGAATCAAATAAATGGATCA
ATTAGAGCAGGCTAGAAATTGGTGAGGTCATGAAGCTAATGCTTGGGGTGAGGATTCAGC
ACACACTGGGGTTGTTGGAGAGTTTGGCCTGGGGACAGGGACAGATGGAAGAGAATTCCT
ACTAAAAATGAGGGAGATCTGGAGAAAAGAGAAGGACAAAGGGCCAGAGAAAGAAAAAAC
TAACAAGTTAAGAGAGAAATAATCCTCACTTTTTTTGATTCTATAGTTCAGTCCATTATT
AGAAATGCTTTGAGTGAGCCTCCTGTGATGGCACTCAGTGGCAGGCATACATTAACAAGC
AGCTTATGGGCTAGAGCAGGTACACTGAGTGACTATGTTTGAAGTTCTATGAAAATTAGG
GATCTCCGTGGGACAGTGTTATCTTTATTGTAACAGACTCAACACTGATTTGAATTGGCA
TCAGTTTGAGTGCTAGGTCACTTCTTAACCTGTACAGTTCCTAACCTGCACCCCAGAAAT
TCCGGGCATGCTTATTACACTACTTAACACATACTTGGGCTCTGAGTCATGAGCTGTATG
TTTAAATTATCCTCTCCTCTTTTCTGCTACTCTGGAGAGCTTCATAGAACATGAATTAAG
GTCAAGGACTTTCTCTAATTGTACTAGACTACCTTGTAGTTCCACTAGTCTACAATGCTC
TGAGCCTTTTGTGTAGTCCCTACCCCTACCCCCACCCCAACCCCCCATGCATTATCTTCT
TCTTAACCAATTCATTTATCCTAACCTTCAAGATTCTTGTATTGGAATAGCAGTTCCTTT
AAAAACATTTTTCATATGCAGTCATGTGCACCCATCCTTCATTGACCTTCTATGCTCTCC
ATTCCTTTCATGTCTATTGCATTGTTCTCATCACAACCAAACTTGACAAATTGTCATCTG
TGCACTTATTGTTAACTCTCTAACTGTAGGGCTACAGGCTGCTAAGATATTTGTTATTCA
TTTTTGTCTCTATATTTCTTGAAAGTCTTTGTGACTAGACAGTGAGCACCTATTACTTAT
TGCATTTAGACAAAACCCTAATGAATTGTCATGTTTTTATACAGCACCAATTTTGTTACC
ATCATGATATTTCATCCCACTCACTTGAAATATTTAAGATATTCTTTAGAATATTATATT
CTTCAAGTATTTATTCTAGAAAGTATTAAATCAAAGGAAATGAGAAATTTGAGCACCAGG
GGTTTTTTTTTATAAAGTTTTAATAAAATGGTTGCATAGTATTTTATATAATATATGTGA
CTTAAAACATACATTGTGTGCAATACTTAGTTTCCTAAAACAGGATCTTTTCACATAAGT
AACAGTACAGATAGAGTATAAAATGGGCAGGTGAGGCCTAAGCACTGCTGGCTCCCACTT
TAATTAGATTCTTGACTAACTTCCAGGGTGCTTTGGACACCAGCTGCTTTTCATTCTTCC
TAAGGGTAGTTTAAACCATGACTCTAAACCACAAAGCACATTAGTGTCTTAGAATAAAAA
TTATCCTTCAAAGAATGAATTTGCAAAACTTCAAACAAATTCAGTTTGTAGGATGTTCTT
TGACTCAGAGCAATGGAATAAATTAATTTTAAAAGAATTGAAGCTCTTCATGGAGGAAGA
AATTCAAAGATAGAAATTGTTGTCTTTAAAGTATGAACAGTGCAGTAAAAAAAACAAATA
GGGGGTAAAACCAGTAATATAACTCATTATAATGCTCTGCCATATGTGGTTGATGTAATA
AATGCAAAACAGGCCACAGTTGGAGATAGAAGTGGAAATCTCATACATGATGAAGACCTC
TATAGAGGAGGAACATGTGACACTGATACTCTGCAAGAGGCACATAATGGCTGTGATAGA
ATGCAAAGCAAAGGAAGTCCTGGACAATGAGCAGTGATCAACTATCCTCCAGACAGGCTT
GCCAGGAGGTTCAGAAAACACCTGATAAGAAAGGAATCTGGAAGATTGTGACATTTGAAA
TCAAGGGCAGAAGGGGACCTTAGGATGTGTCTTCAGCACATATGAGGAGGTTGCCACTAT
GCAGTGACTGCTGGGGAATAGTACTAGATTTTTAAAGAAAAGGTAAAGAATATTTGCAGC
TCCTGTGTACCCAGGGAGAAGCGGAAGGAAATAGCTGAATTGCTGCCTACTCAGTAGGCA
TCTTCAAAGAATGACAATCATGGCAGACAAACAGGTAAAGGATGACATGATAGCAATTCT
AGAAATGAGCTGGAGAAATAACGGTATCTCTGGAAATCCCAATCACTTTATTCATCATAT
GAATTATTATATTTGTTTGGTGCCAACGCATATGAGGTTCTCTGTGTCAACATACAAGGT
TTTCTGTGTTCTTCTTAAAAAAGAAAAGATACCTATTAACAAATAGTAGTAAGTAATAAA
GTAACAGCATGACTCAGTGAATGAATGAGGTAATTAATCCATCCTTAGTTAGGGTGAGGC
CACAATTTTGGCCTCAAATGATTATTTGTGACTTAAGAATAAAGAAAATGCTAATTTAGT
TTATCTGGGCTATATGTAAAAGAGAATGTGGGCAATTTGAATTACTATTTTTTTCTTTCT
TTGGCACTTGACTAAACATTATTTTCAGTTctgaggctgaaaaattactgaactcaagga
taacctgggcactgccatggattttagaccaaccagagatacgcaaaacattctttctca
agaaCATTATAGGATCTATCATTGCCATTCTTTGTTAATGAAGTCAGGTTTTATGCCCAA
AGACACATTTCTTGTTTGGGAAGGACAACAATTGATTTTATTGGAAATACAGCAAATTTG
CTGTGTCTTATCTAACTCTTCGATATGCATTTTTATGACTGTGAAAACTGCTGCTAGGAA
GTAATGGACTGAGCAAGCTGACTGACAGAAAAGCACTTGGCAATCCTGCTCTTCTGCATG
GGTGCTTGAGTGCTTTGGCTTCTAGTGGAGACCAGACACATTTTGTAGGTGCTTTCTTTG
CAGATACACTGTGCTGTGGGTTACTTGTACACAGATGAAGGTACTCATTCCTGGAACTGT
ATGTCCTTCTTCTGTTCTACTTTTTCACGTTTCAAGACAAGAACATTTTCTCATAAGAGA
TTATAAAGTTAAAGATTATAacaaatacacagaaacacacaaacatgtacacttgcacac
atgcacacatacTAGCtttatgaaaaaggatttctttgtggagccctagctgccctggaa
ctcactctgtaggccaggttggcctcaaacaaaaagatctacctgcttctgcctcctgag
tgctgggactaaagaagtgcaccaccactgccaggACTCATGATAAAAATGTTTACGTTA
CATGATTCAGAATAACATCATTAGGGAACAGGAAGAATACGTATGGGTCACATATGGGTC
AGCTAGTGAGTGCTGCAATCTTGGTGGCAAACTATATTTGGCCCCATACTTTTAAGTAAA
AATAACTTTGGGTTTCTGTTGAGGGATATAGAACCTAGTGTCACATCTTATCTCAAAGTT
AATATTTAAGAAATAAGTGGGTTTTTGCCTAGAGTATGTGACTATGATGAGGAGATGGGC
ACGTCTTTTAATATTCAGTTTCTCACTTCACAGTGCTGATTCATTAGCCAGTCTCTTAGC
TGGACAAGGCACTGTGCTACATGCTGAAGCAGAGGAACTACAGAACACTTTGAGATCACA
GGAGAAGACCTATCCCAGGCATAGCCTGAAGTACAGAATGGTGCAAGTTTCCAAAAGTGA
TCCTACTAGATATTAGCCCATATATGCTATACAGATGAGAGATAAGGACAGGGGGACAAA
CAGGTCAGTATAGAAGGCTTCCATAAGACACAGGGTGGCACGTTGAAGACATAGAAACTC
TGATTAGATTTAATGTTTAGAGTAAAATATTACAAGGTTGAAattggaagaaatttgatt
gaattttgtattaagatcaggagaagttttagaagttttagctgggaaattttcaatcat
atttgaattttagaaaggttactttggtcacaggatgagggcctggaaagaagcaagggt
ggagacaggatgcccagtcactggctgtcatgacagtctgaataagagataattgaaatt
tgaaATATGTGTAAGAAGGTATAGAAAAATGATTCATATGAAGGACTTAATGAATGGAAC
ATTCAGAAGTTTGTCTCTGTCTTTGACGGGGACTGGTGAGTTACTTCAAGTATGAGAACA
TAAAAGGAAAAGCAAAATTTAGGAAGCCAAGAAGTGGCAGGGGATTATTGTCTAGTGAAT
ATGGCTATAGAGATTGAAAAGAAAATAGTATGTGGGAAGGTGAACTCTTTCACTGAAGAA
AAGGTGGTTTGTGAATATGCTTTGTCTGTTAAAAGAGAACTTTCTCCCAAAGTCAGGAGG
AGCAGTGACATGAGACTGAATTGAAGATTTTGTCTATAGAAAATGTTTGCAAGAATATAC
CACCCTAAACCTAGTCTGCTTGAAGGACTTAGATAGGGTGAAGTTATTCTGCTCACTTGA
GATAAGGCATTTTCTAAACAAAAATCAAAGGCCTCCTGAAAATAAACAAACCTCTAGTCT
GCCTATCTGGTATCTTGAATGTAATATATGTGAAAACTGTATCAGAAACAGTCTCTGGGC
AGTCAATGTTTATGAACTTGATTGTCTCTGAGAAGTTTTGAAGGAGGTATTGGGGGAGGG
GTGAGCAAGATAAAAACTAAGATCTTAAAAAGTGAAGAAAAAAATGGTATAGATGCATCC
TGAACTAATGTCTGGTAGTTGGGATCTGAGTTGTGAGTACTAACATGCTATATTATTCAT
AGCATTACAAATCAAATAACAAACATTTTAACAGAAATGTGGTAGAATTTCCTATATGTT
GATTTTAGAAATAGCTTATCATGAAGTCTCTTAAATTCCACAGTAATCAATACCATCAAA
GATTTTACTTAAGGACACAATAGTTTCCACTAAAAAATCATACTTGATTTTTAAAACATG
AACATTTCACCAACTATGTCTATGCACATCCTTTAGAAATCTTTTTCAGAAGGCATCAGG
TAGTCAAACAGCTGAGGAGTGGGCAATGCAAGATGTGAGATTTGTGTTCTTATCTCAGAA
TAATTTTACAATCAAGAAATCCATTTTAGCATTGTGACATTAGAGATATATACACAATAC
ATGAAGAGCATAAATTCTCTGAGTCTTTGAACATGTTGATCAAAATTACTTATTTGGCAG
CAAATATGTTTCAAACATCAGTGCAGTACAGCCCACTACACTAGAGTTCAGTGTGTTATA
GTACATGTTTCCCTTTCTCTGTTCATCTCTCCTGTTCTTGGGCTCATCTGCAGAGCAAAT
TTCCCTAAATGCTCTTCATCTTAGAATATCAGAGAAGATAAAAAACAAATTTAAAAGTGG
TGAATAAAATTATTCTTTTACTCTCTATGCTTGAAATATAATATCGGCAAAGTGCCTTAT
AATACTGTTAAACATCTTTGAATATCTGCTAAGATAAAATACATAACTAGGACATTAACC
CTGGAATCCCAGACATCAAGCTTTTTCTTTAACAATCAGCCCTTTAAATGATACATGGAT
GCATAAATTTGTTGCCCTTTCTACAGTTGCCAACACAGACTCTGAAAAAAGGTTCTACTA
AGATATTTGTTTTTTTTTTTAGAAACATGGAAAACCAAGTATATGATTCAGAAAATTCAA
AATCAAGGTGCACTCCTTGCCAAGGCACACGCGTGCACAAGAACAGTCATTATGCCATCT
TGAGAACTTGAAACTATGTAGAAAAAAATGGCACTTCCTGTTTGTCCTTTGTAAAATTGG
GTTCTAAAAGGGTGTGTTCTATTGTAAGTGAGATGCTTCCCAAAGACCTGCCTTGACCAA
TGAAGGATAAGGGTGCTATATTAACGTTCTTAGTATGAATGGCAGATTTTATAGACACAT
TCTGCTGATGCGCATTTTCATAATCAGAGTTGAATGAAGATCAACTATGTGTTTTAAAAG
AATGTTTGATTAAAACAGACTGCCATGATTTTTTCAATTTATTATCTTTAAGATTTTGAA
ATGGATATAAAGAAAAATATATCTGTGTTAACATAGTGGAAATAATAATAACCATGTATT
TTATGAATCATAAATGCTGGGAATGACCAAGTTCCCATCCCCCAAATGCAAATCCCATTG
TGATGGTGCACACTTGTAATTCAGCTTACAGGAGTTGGTGGCTAAAACGTACGTCCTGAG
TTCCATACTGAGATCCGGCCTCAAGAAATAAAGCAATCTCTATAAGTCAATGGCCACCAA
TTCCTAATGTCTTCATGTACTGTATCCTTACAGTCCTGTCTCTCTAAATAGTTTAATATA
CAAAGCATAGTGTTGCTTATTTTTAGGACTGGGGGTGCTGTTGTAATCCATTTATTTTAC
CTGCTTCCTTCTATTTTTACAAGAAAGCATCATTTGAATATAGTTTAATTCATCTAGTCA
ATAACCTGAATCATCCTTCTGAGGGCCTGTTTTTTTTTCTCTGTTCCCACTTATTCCCCT
CCCCAGCTTAACCAGGGCTCATTGCTGATCTCCTGGATAGTTTAGCAATATATCTTACCT
GCTTATTTCAGTATCCTTCAATGGCCATTTCATAACCATTCCTGTTTAGTAAAAGTAAGC
CCAACAATTTTAAGACAAAAATTCATTTGCTAATGCCCATGAAGTGTGTTGATGTTTTGG
TTGCCCTCCAGGCAATTATTTTGTTTGTCATCCCTTAATTTGTTTAGGACTTCTGCAAAT
CAGCCCTCTTTCCCGAATCTAACAGAAAAGATCACCTTAGTTATTAAAATCAAAAGTAAA
ACATCTCATGTATGAAATGTCAAAAAACTAGAGTATGTATGAAATGCCCATGTTAATATC
CAAAAAATAAAGATCAACAAAATAGTCCATGCATGTCTTCTATATTCTTGCTATGATGGT
ACCCATGTCAATATCCAGCTCATAAATCTCTCTAAAATGTTAATGTGATATTATTATTTC
TAGCACTTTGTCTTTTAAGATGATTGCAATGTACATAATAGCTTTTCCACAGTTGACTAT
AATGTTCTAAACTATTCTTATTTCTACCTTAATTTGCACTTTAATTTATTGCTTTATTTT
TACAGAGAGGTCTTTTTATGAATGTAGCATATTTAAAAAGAGCATATTTACTTAATGTCT
ACTTCTTGAAAGTTAATATTTAAGTTCTATTTCTAAACGTAATACATTTATTTTTTTGTT
TGTGTTTCACTTGACTTGGTAATTATCCTTCCTATATATTTAAGAAACTAATATAAGTCA
AGAAATAAAGATTTAATATCATCTTAAATTTTACAATACTAGAAAAATGAGAGAAAAAAT
GTTATAGAAACAAAACCAAATTTTATATACCTTTTTAATTTACCAGACATTTTTTAATTT
TCAACTTAAAATCACAAATGGCAGTAATGATTTTTCTATATACTTTACACTTACACCAAA
ATACAAGACTATATATTATTGTGAAAAGTCATAGTCTTCTAATTACTGCAAACATTAGCA
AAAGCTGTAAGCACAGGTTCTTTACCTGAAATTATTCATCCTTCAAATTTTGTCCTTGTA
CATATTTACTTACTTTATTATTTCAAAATTTAAAGAAAATATTTTCAAACAACTCTAACT
ATAATATCAAGTTTAGAGTTACCTTCCCAAATTCCATTGTTTCTTATTAGCCAGAAATTC
TGGCTGGGACATAAGTAGACAGTCACTTGTGACATTTTGTCCCATGATCATGTCTGTTAG
CATACTAAAGATCTCAAAACAGGACCCTTGGTATGACAGAGTCTTATTTGTATTGTATTA
ATACTATCTAATTTTTCTGCTGGGCTATATAAGATGAAAATTTTCTCCCATGAAGCAACA
TTTTTTAAGTCCATTTGTGTCTCTGGGTCAAGCTCAAAAGATTTCTGAACTTGGTGAAGA
TCCTGCATTCTTCTCATTTTCCTCAGGGCCAAAACTCTGCCAGATAAGATGACCTGAGTT
TGAACGCTAGGTCTGTTTGTGTCTTAGGCTCAATATTTCAGTTACATGTGATTTATAATC
AATACAGCTTAGCTCAAGCTATCACTAAATTTATTGATAAACAAAAAACCAGTGGTAATT
ATTTTAATTCAAAGCTCAGTATTTGCTTATGTTTAACTCAATAGCTATTAACTAGACTAG
AAAAAAATAAACACTTGTAACCATAGGGCAGACCTACACATGTATACATGATTTACACCA
CTTTAAGCTATTTTAAGTTTATAAATGATCTAATTAATCATATAATTTCTATTTCCAGTT
TTCTATAACTTTTTGTATAAACATTCACAATGCTCTTAATTTTTATCTCAATCATTAAGA
AATATTGAAGGGTTTACAAGTAGGTTAACTGTGACAGTGTCTAATCAGATGGTCAGGATA
TTTGAAAAAATGTTTTTCTAATAAAAGATGCTATTTGGCATATTGATACTGATGTGATGG
AAACAAGGACATGTCTGTGCTTGCATTTGTTTCTTCTATTGATATAGCAATGGGGAACAA
TTAAACCtattttaaattatatatttacaatttaatgtactattatattatattatagta
tatagcaggtcataatataattctgttattatattctaaaatatATACCAGAAATACTAG
GTATATGGCCAATCCAGAATCTTAAACCACATGCCTATGGAATTTGGAACCCCTTTCTTA
TAACTGCTGTAAGCTATTAAGTTCGTTCATGAGGTTAACCTGGCACCATACATTCTAACA
TAGAGCATCCATATTGGAAGAAGATCACATAGGACCATTCCTTACAGGCtataaaatttt
gttaaaatttcattattttctttgtttttttaattttaCttttcttggatattttatgta
tttacatttcaaatgttatctcctttctcccctctcctataccccataagctctccccct
gcttctatgagaatgccccactcccacccattcactcctatttcaatgcactggcagtgg
cctacaatggggaaatgagcactcacaggatcaagggcttttccttctattgatgctgga
caaagccatccactgctacatatgtggctggagtcatgagtccccaccctatgtactcat
tgattgggggagctctttgggagctcttgtagggtctggttggttgatactgttgttttt
cttatgtgctgaaaccccttcagctcctacagtcttcaattcctctattggggtcccctt
gcttggtacaatgtttagctacaagtattctcattagggctctggcataacctcttaggg
aacacccatatctggctcctgacagcaagcacttctgggtagcagcaatagtgactgggt
ttggctgcatatggaatggatcaccaggtggggcagtctctggatgaccttttcttcagt
cccagctcccctctttTTTTttctttttttcatctttattgacttgggtatttcttattt
acattttgattgttattccctttcctggtttccaggccaacatctccctaaaccctcccc
ctccccttctctatgggtgttctccttccaatcctcaccacattaccggcctccccccaa
caatcacgttctctgggggttcactcttggcaggaccaagggcttccccttccactggtg
ctcttactaggctattcattgctatgtatacagttgcagtccagggtcagtccatgtata
gtctatgggtagtggcttagtccctggaagctcttgttggttggctttgttgttcatatg
gggtctcaagccccttcaaattctttcagtcctaactctgattccttcaacaggggtcct
gttctcagttcagtggtttaataatggcaatcgcctatgtatgtgctctattctggttgt
gtctctcaggagagatctatatcagcttcctgtcagcctgcacttctttggttcatccat
cttatctagtttggtggctgtatatgtatgggccacatgtggggcagcctctgaatgggt
gttccttctcctctgttttaaactttgcttccctattccctcccaagggtattcttgttc
cccttttaaagaaggaatgaagcattcgcattttggtcatccttcttgagtttcatgtgt
tctgtacaactagggaaattcgagcatttaggctaatatccacttatcaatgagtgcata
ccatgtgtatttttctgtgattgggttacctcactcaaccaaaaagagcccaggtccaga
tgggttcagtgcagaattatatcagaccttaatagaagacttcataccaatactatccaa
actattccacaaaattgaaacagatggagcactaccgaattccttctatgaagccacaat
tactcttatacctaaaccacacaaagacccaacaaagaaagagaacttcagaccaatttc
ccttatgaatatcgacacaaaaatactaaattaaattcttgcaaaccgaatccaaaagca
catcaaaacaatcctccagcatgatcaagtaggtttcatcccaggcatgcagggatggtt
taatatacagaaaaccatcaacgtaatccactttataaacaacttgaaagataaaaacca
cattatcatttcattagatgctgagaaagcattttacaaaattcaactccccttcatgat
aaaagtcctggaaagaataggaattcaaagcccatacctaaacatagtaaaagccatatg
cagcaaaccagtagctaatattaaactaaatagaaaaacttgaagcaatccctctaaaat
caggggctagacaaggctgcccactctctccctacttattcaatatagttcttaaagtct
tagccagagcaatcagacaacaaaaggagatcaaagggatacagattagaaaagaagtca
aaatatcactatttccagctccagtcttagtccctgtgttttctcccatgagtaattttt
cgcgtttctaagagggaataaataatcaacactttggtttttcttcttcatgagcttcat
gtagtttgtgaattacatcttgggtattccaaggtttgggctaatatccacttatcagtg
agtgcataccatgtatattcttttgtgaccgggttacatcattcagcatgatattttcta
gttctatccatttgcctaagaatttcattcagtcattgtgttaatgtaccacattatatt
tgtccattcctctgttgaaggacatctgggttctttccagcatctggctattataaataa
ggctgctgtgaacatagtggagcatgtgtctttgttatatgttggggcatctttgggtat
atgcccaggaatggtatagctgagtcctcaggtcctacatctaattttctgaagaagcac
cagactgattctagaatggttgtaccagcttgcaatcccactaacaataaaggagtgttt
ctctttctctgcatccttgccagcatctattgttacctgaatatttgatctaagccattc
tgagtggtgtgaggtagtatctcagggttgttttgattttcatttccctgatgactaagg
atgatgaacatttctttagctgcatcttagccatttggtattcctcagttgagaattctt
tgttcagctctgtattccattccattttttaataatattatttgattctctggagtctag
ttgcttgagttctttttacatattagatatcagccttctatcagatgtagggttggtaaa
gaccttttcccaatctgttggtttccattttatcctattgaaagtgtccattgccttacg
gaaactttgcaattttatgagatcccatttgccgattcttgaccttagagcataagccat
tggtgttctgttaaggaaaatttcccctgtgcctatgtgttcaaggctcttctccactta
ctcttctattagtttcagtatatctggttttacgtggagatctttgatccacttggactt
gagctttgtacaaggagataagaatgggttaatttgcattcttctacatgctgacctcca
gttaaaccagcaccatttgttgaaaatgctatctttttacctttggatagtttcagctgc
tttgtcaaagatcaagtgaccataggtatgtgggttcatttctaggacttcatttccatt
ccattgatctacctgcctgactctgtaccaatactatgccgtttttatcatgattgctct
gtaatacagcttttgatcatggatggtgattcccccagaagttcttttctcattgagaat
agtttttgctatcctgagttttttgcttttccaaatgaatttgcaaattgcaaactcttt
ctaattctatgaagaactgagttggaattttgatggggatttcattgaatctgtaaattg
ctttcagcaagacagacattttttctatattaattctgccaatctatgagcatgagagat
ctttccattttccgagatcttctttgatttctttcttcagagacctgaagttcttgtcat
acatatctttcacttgcttggttagagtcacaacaaggtattttatattacttttggcta
ttatgaagggtgtcatttccctaatttctttctcagtctgtttatcctttgagtagagga
gggctactaatttgtttgagttaattttataagcagccactttgttgaagttgtttatca
ggtttagaagttctctggtataatttttgcagtcactgaagtatatcatcgtatcatctg
caaatagtgatgttttgattatttcctttccaaattgtatccctttgacctctttgtgta
gtgtaattgctctctctaggacttcgaatactatttgaaatcattagggagagagtgggc
agccttgtccctgattttattgagacttcttcaagtttctatttagtttgatgttcacta
ctggtttgctgtatattgcttttactgtgtttagtcattggccttaaattcataatcttt
ccaaaaggtttatcatgaagaggtgttgaatttagtcaaatactttctcatcttttaatg
agatgatcttgtgtttttttccttgaatttgtttatatagcagattgcgttcatggattt
ccatatgttgaaccatccctgcatcactaagatgaagctgacttgttcatggtgaataat
cattatgatgtgttcttggatttgatatttgagaattttattgagtagttttgcatcata
ttcataagtgaaattggtttgaagttctctttctttggagggtttttgtgtgttttaggt
ataagtgtaattgtggcttcaaaggacaaattcggtagtgttccttctgtctcttttttg
tggaatagtttgaagagtattggttttaggtcttcattgaaggttcagtagaattctgca
ctaaaacaatctactcctgggccttttttttttttttttggttgggagatttttaatgat
tgcttctatttctttaggggttatgggactgtcaagatggtttatctgatcctgacttaa
ctttggtatctgttatctgtctagaaaattgtccatatcatgcagatttttcagtttttg
ttgagtataggcttttgtagtagtatctgattttttttttaatctccacagtttctcttg
ttgtgactccctttttatttctgattttgttaattgggatactgttgctctgccctctgg
ttaatctggctaagggtttatttaccttattcattttctcaaagaaccagctcctggttt
tgttgattttttgtacagttgcttgtgtttctacttggttgatttcgtatctgagtttaa
gtattttctgctgtctactccttctaggtgaatttgctcatttttgctctagatctttca
ggtgggctgtcaaactgttagtggatgctgtctctaatttctttttgcaggcactcagag
ctatgagttctcttcttagcactgccttcattgtattccataagtttgagcatgttgtac
cttcattttcattaagttcttaaaagtttttaatttctttctttctatcttccttgacca
agttgtcattgagtagagcattgttcaacctccatatgtatgtgatctttctgcgttttt
ttgttgttattgaacagaagaaaccttagtccatggtgaccagagaggatgtatgggatt
atttcaatcttcttgtatctattaaggccttttttgtgaccaattaaatggtcaatattt
gagaatttaccatgaggtgctgagaagaagatatattcttttattttacgatggaaattc
tctataggtatctgttaaatccatttggttcataacttctgttagtttcactgcatctct
ttttccatgatctgtacattggtaagcatggtgtgttgaagtcttctgctattattgtgt
gtggtgcagtgtaagctttgagctttagtaaagtttcttttatgaatgtgggtgctcttg
aatttggagcatagatgtcaagaattgggggttcatcttggtagatttttcctttgatga
gtatgaagtatccttccctatcttttttgataacttttgcttgaaagttgattttatttg
atgttagaatggctactcttgtttcttgggatgattttcttagaaatattttttcagcct
tttactactttttctgtctttggcactgaagtatctttcctttatgcagcaaaatgctgg
gtcctgttttcatatccatgtcattttattggaattgagttcattgatgttacatgacat
taaggaatagtgattgtttcctgttatttttgtcgttagcagtggaattatgtttttgtg
ctatattcttttaggttagttaaaagaagattactttcttgtatttttttttattaactt
gagtatttcttatatacatttcgagtgttattccctttcccggtttccgggcaaacatcc
ccctcccccctccccttctttatgggtgttcccctccccatcctcccccccttgccgccc
tccccccaacaatctagttcactgggggttcagtcttagcaggacccacagcttcccctg
gtgctcttcctaggatattcattgctacctatgaggtcagagtccagggtcagtccatgt
atagtctttaggtagtggcttactccctggttgcttggcgttgttgtacatatgannnnn
nnnnnnnnnnnnnnnnnnnnnnnnnnnnnnnnnnnnnnnnnnnnnnnnnnnnnnnnnnnn
nnnnnnnnnnnnnnnnnnnnnnngnccctggagctctggtgctggcattgttgtactttt
ggggtctcgagccccttcaagctcttccagttctttctctgattccttcaaactttcttg
tatttttttaggttgtagtttccctccttgtcttagagttttctatctattatccttcgt
aggactggatatgtggaacgatattatgtaaatttggttttgtcatgaaatatcttggtt
tctctatctatggtaattgaaagtttttgctgaatacaatagcctctgctggcttttgtg
ttctcttagaatctgtaatgacatctgtccaggatcttctagcttttatcgtctctattg
cgaagtctagtgtaactctgataggtctacctttagatgttacttgacccttttatctta
cagcttttaatattctttttttttgttttgcgcatttggtgttttgacaactatgtgatg
cgatgaatttcttttctggtctcatctttttggagttctatagacttcctgtttgttcat
gggcatctctttctttaggttttggaaattttcttctatgatttttgttgaagatattta
ttggcactttaatttgggattcgtagttttcttgattacttattaattttagggttttgt
cttcacattgtgttctggattcctggatgttttggattaggaactttttgccttttccat
tttctttgactattgtgtcaatgttttctattcaattttctgcccctgtgattctctttt
ctatctcttgtattctgttggtgatgcttgcatctatgactcctgatctttctcctaggt
tttctatctccagggttgtctccctttgtgatttgtttattgtttctcttttcattttta
gatcacaaatggttttgtttaatttcttcacctgtttggttgtgttttcctataattctt
taaggaatttttgtttttcctctttaaggacttgtacttgtttaccttcattgtcctgta
tttatttaagggagttatgtatgtccatcttaaagtcctgtatcatcatcatgagatgtg
atttttaaatctaaatcttgcttttccagtgtgttgggatatccattatttgcttggtag
gagaactgtactctgatgatgcccagtaaccttggtttctgttgcatagcttcttgtgct
tgcttctgtccatctggtcatctctgatgttcattggttttgctgtctctgactgaagct
tgtccctcctgttggcctatgagtctataatcttaggagtgagaagacttcttggagacc
agctctctcagcaaaggatttgACTCCTGAAGTGTCTCTCCTTGGACAATTAATGCAGAT
AAAGTGGGATCCTACCTGCTGGCTGTGGGCTTATGTGGGAAAGCGCTCCTGGCATACTGC
CTTTCCGGGGGCAGGTTTTGTGTCCAAGGGCTGTGGCTAAGCCCCAGCTCTGTGTGCCTC
ATTAAATTTATGAATGATGTTATAAAATTTTAAGATTCAACAAACCTCATCATATCCATG
AATTTATCAGAAGACATTAAATTCATCAATTATATATCTATTTTGGGGGAATTGTAGCCA
ACAGAGAGATAGCAAGTATGTAGGTCAACATTATGACAATGTGTTATAGTCTCTCAATTT
TAGAACTCCCGATCAATACAAAGTTAACTTTTGCCTTTTAGAAGATGGATGAGGGTCAGG
TTTGGATACAAAGAGACAATACAACCTCTTTGCTCCACCCTCCAGAAGATATCAGAGGGA
CTGTCAATAATATCTCCTACATAGAGGGAATCACCTCCCTCTGTGAGGGAATTGGCTTTC
TTGACTCTTGTTTCAGGGACATGGAAAAAGAAGAATCTGTCATATCAATTCCTTAAGATC
CAACATTGACAGAAAAAGAAAGCAGTTATACTCATTTGACCTGTAACTTTCTTCTCCATA
ATACTATTAATTATAATTTTACATTGAAACATCTAAGTATTTGGTCCTCAGAAATGCTAA
ATACATTTTCTTCTTATTAAAATTCCttataatagtatataaagtatattcttataaaat
attttttcaattatatGAACTGCTTGGTTTATGTTGTTCTATATCCAATATTTAGCATGC
ACATATGTTTAGGAGCATAAAGATAGtattatatattattaaaattgttaaattCCTGAA
GTTTTTTTCTTTAATATACTTAATATATGCCATATGTTCTCTTTTTCCTCTCTTTTTCTC
ATCCAGAGGATGCAAATAATCtagagaggttacatacaggcatcaagactttgaccttag
ttaaatcttccagaactcccataaaaatgccaggtgcattgacacaagcttgtaactcag
agctctgaaagtggaaatagaggatccctgggcttgctagccatccactcttgctaatgg
gtcagctccaggtttagggagatgctatgtgtaagtaaataaataggtaaagcatgacta
agaaagacagctgacctccacaagtgtatgcccaacccctaaatacaaacaaacatataT
GTACAacacacacacacacacacacacacacacacacacacacacacacacGATGAAGGG
AATACATGATAAATGTTTCAATTTATTCTGTATAAAGTACATGTTTTCAGTGGCACTGAT
TTGGGGGCTACTTGCATATATCTAAATCATGATACACTGAATCTCAAGGAAAGCTACAGA
TGATATGACGTCTAATCTTCTTGTTTTATAGATTACCTGGTAGGCAGATCATAAAGGAGA
GGCTCCAGTCATCAGTAATCTCAGTAGCAAAATTAAGGATAAATATAAGATCACTGTGTT
TCAGATTCCTCCTTTGTACCATGCTGTGTTAGCATATTTAATTGATTATAATAAAGTATT
TTTAAAACTGAAAATGGAGTACCTAATGATATATAATGTGTATATATTTTTCTTATGTTA
CTGAGATTATTTAACATTTCAAGAGTTGAGTAGGTTGAAGATGCCATCCTTTCGTTATTT
AATTGTACAGTTTTGCATTTTAATGAACTATAGTCAATACTTCAGAAATTCATATTTTAG
TAATTTTTGATGATATAACAAATGTTTGATAAGACAAATTATCATCCAAACAAACTATTT
TATAAATGTTCATTTAAGTAATAAGATAACATTGTTTTACATCAAATTTCTATTTTAAAG
TCCTATGTGAATTTATAGAAGATAACTTTTGTGTGTAGGAATGATTCATACTCTGTATTT
GTGTCTTCATACTTTAATAGAAAGTTGACTATCATTGCAGAGGTATTGATGGGTCCATAA
TATTTGGCTTGAACTCTGTATGCAGGCCTTCAGATGACTAATATTAACATTTATGTAATC
AAAGAGTTTTTACTCTATACTTTTTAACCAACATAATGTATGATATATTTATAAGCAATT
TTCTACTAACTTCCTCTCTCAAGGGAAACTATATTTTTCTTAATTTGATTCAAACATAAT
GTATTTGTATGACACCCTTATGTAGTATTTGAAATGATTTTATTATAATTATGTTTATTA
CAAACAACTAAAATAGTAAATTTCATGTTATTTCATTGATGAGAAAGACTCTAATGCTAT
CAAATGTGACCATTTCATGAACTTGAATATTCTATAGCACAATTTAACCTCTGAAAGTTA
CAATATATTGGCACTGTTGATTAAGGCAAATCAATATGAATAAAACTGGTCCTAATTACT
TGGGAAAACATGTGGTTGGCAAAGTTCCTTGTCTCTGTAAAAAGGACTTTGCTATATCAA
TTCATTTTAATAAATTCTGATTTTATAGGTAATTTTGTAATGTTTCCATGTTACTATTAG
ATGTGATTTTTTTTCTTTTAACCTATTAATACCCGAAACTGGTATCTATATTGCATTAAT
TTTAAGTGAATTGGTCTAAATTTGCTTTGTTTTAGGTAAAATAATCTAAAGATCCAGAAT
TGAAAAAAAAACCCTGAAAATAGAAACACTGTTTCTTTCCTTTCTTTTTGTTTAGCATAA
CAAATTCAGCAAAAATGAAGGACTGTTTTACTTCTATAGGTCTGGGATGAAAATCTTGCA
AAATCAGCTGAGGCATGGGCAGCAACTTGCATTTGGGACCATGGACCTTCTTACTTGCTG
AGATTTTTGGGTCAGAATTTGTCTGTACGAACTGGAAGGTAGGAAGCAGTAACCATATGC
TTAGACCTCAGTGATTATACACCCTACAGAGTATGGTATGGATTTTTAAGTAGTGTCAGA
CATTTTCTACTGATTTCTACAAGACTGAAAATGATGTTTGACTTATGCATAAACAATATT
TTTCAAAAAATTATATACCTAGTTCATAAGGTCAGCTTTCTCTTTTACCTTTAAAACCTG
CTACCTTTACTTGTACTTTTGATTGACCTCCACAGAATCATAGAATTGATGTGCATGTTG
TGTCTTGCTTTCCAACCCCACATACCCAAAGTTTATCTTCTTGTAGAAGCCAAGAAGCCA
TCTATGTGTGTTTGTGTACAGGATTTCCATTGTTGTATACATGTACATATAAACAGTGAA
ATTACTAAGTAGGCAAGTTGGTAAGATAGAAAAATCTGTATTCACTTATGTATGCACACA
AGCATTTATGTACATGTAACTATGAGAAAACTGTTCTCATTGACAGGGTTtttttttctt
tctttctttttttctGCTAAAAACATCAGGTCCAATATTGTTTAACTCCATTTTTATTGG
TACTTTAATTACAGATATATTGTTTTAACTACTTCTATGTGCCAAATTAGGTCAATTATA
AAATTCCATAGAGTAAATTTTATGTGTAAATTAAGTAGGATTTTATTGTTCCCAAATTAT
TTGTGATTTTCTGTTTTTGGAGTAACCTGGCATGAACTCAGATAATGAAGGCTCTTTGGC
CATTTCTTGTATTGCTCTTTCCAGAGAAATTAAGATTGTGATTGTAATTGTCAGGCAAAG
ACATGAGCTTGAGTTATAATGAAGAAGTTTATAACAATTATTTATGGTGTAAAGGGATTA
TACTCAATAGCTCCCTCCTGTACTGAGTTCGTTTTTGCTTTCTCTTGACATCTAGATATC
GCTCTATTCTCCAGTTGGTCAAACCATGGTATGATGAAGTGAAAGATTATGCCTTTCCTT
ACCCTCAGGACTGCAACCCTCGGTGTCCTATGCGCTGCTTTGGGCCCATGTGCACTCATT
ATACACAGGTTATTTCAACTTGTCTGTTCACTTTTGTTTCATGTCTTTAAAAATGTTCTT
CTTGTTTGGGTTACTGTTGGCATTGTTAAGCAATATTAGAAGATACTGATTTATTTTTCA
GATGGTTTGGGCCACTTCTAATCGAATAGGATGTGCAATTCACACCTGTCAAAACATGAA
TGTCTGGGGATCTGTGTGGCGACGAGCAGTGTATTTGGTCTGCAACTATGCTCCAAAGTA
AGTACTAAGTTGAGTTCCTTTGAGTTCCTGAGTGGACATGATATGTGAAGTGAGAGATCA
GATTGGCAGTCAGATGGCATTTTTGATAGTTTCAAAAGTCAAAGTACTCTAATGAACTTT
TGCCTCCTCATCCGCTCTTCATTTCCAGCCTCATTGACATCCCTACACTGCTGGAGAAAA
AGACAAAGTAGCAGGTTTCTTTTCACGGGAACAACGATTCTGGGCTAAAATTGTAAGGAA
CATACATTGAGCGACCTGAACTAGCTAAGTTCTCTTTACTGTAACTGCTTGGTCATGATA
CATGTAAACACTGTACATTAGCACCTTTACCAAAGGCATTAAAAGTATCCTCAAATACTG
ATACCCGTATCAATGCAATTAGAAGACATCCTCTAGGGAAATAATCAGCACCCCATTATT
CTGGATTATCAGTATTTGAATCCTGTCCTACCTTTTTTACTAGGAAAGCATCATATTGGG
AAAGCATCTTCTCTTCCTTCTCTCATTTTTTTCAGTAAAAAATATACTCAGTTTTATCAT
CCTATAACCTACACAAATATACTATGAATTGATCAAAGAATATAAAACCTAGTCATGCTT
GAATATTCCTTATAAATAACAATAAACATTTGTAACACATGATAAAATGCATGCTTGATA
ACAGTGACTGAGAATGATAAAGTGTTCCAATATTTACACGGAGTTCTCTTCCCATTTGGA
ATAAGGATCAAATGTGCAAAGGATTTATGTCACTCCTGGTGTCTTCCAAAGTGAGGCTGA
AACAAAAATTGTCTCAGTGTTTCTAGCACAAGGAGGGAGTAGACAATGTGTCATAAGTGC
CAATGTGGTTGTAATTCATTGATATGACTGAACCAATTCTTCTGAAAAATTAGAAAATTC
AGAACTATCATAATGATAATAGTCTAAAAATATAATTTTTCAAAAATTCATCTAAGTCCT
GCATATGTTTGATATTTTTTTATTTCCATGCCTTTTATCATCCTCTTAAGTACTTTACCC
TTCCTCCCTGTAATAAATTGGCTAGTTTGTAACAAAATGACTAAAGATAGATTTTAAGAA
TTCATTTGGGTATTTGATTTTTGGGCAAATAATAGAATAAAACAATAACAGTATTAATCA
ATTTATAGGCTCCCAAACAAGCCATTGCATTAGCATTAATGTATTATACCCTTAATAGAA
ACATATGTTTTGGATCATAGATGACTAAGACTTAAAATCTAGGCTGGGAGGTAAATATAT
TTCTTCCAACTTCAGCATTAAGTTTTCTGTAGGCTAATCCTTTCAGTGGAAAAAGGAGAA
AGTAAATGAAGAAAGAAAAGAGAAAGAATATGTAAATACCTGGATTAGAAACAAAAATGA
AAGAATAGGTAACATGTGAATTGACTGATTTACTGTTGTATTCTATTATATTATCTATTC
AACAAAGTATGATGTTTTTGTAAAAGTAGGTAACAAGAAAACATTACATGTAATAAACTT
TTTTCAACTTTCCTatttatttatgtattcatacattcatccattcatccactTTACATC
CCAATTACAGCTCCTCTCTGGCCTCCTAGTCCCTTCCCCCATAGCCCCTCTCCCATCCAC
CTTAGTTCTCTGTTTTTCTTCCTAAAACATGTGCCTGATGGtttaaaaaaaattaaaaat
aaGTAGAAAATGTGAAATTATATAATATAGGCTGATTCCACATATCGTTCCCATATAGCA
TTGAATAAATATGTAGTAGTAGATAATATTTTTATTACAGGGTAGGAGGAGTCGAGAGAA
GATTAGAACATATGGGTAACATGATAGGATATAGGCTTAGAGTGCTTCTAGATTAGCATG
TGATGCCACCATAATGACCCTCAGGAATCTTATCTTCTAGGCAAAGAGAATTCATTAAGT
GGAAGGAGGAAGTCCTAAAGCTCTATTTCAGTTTGTAATATAAATAGTTAATTAGTAAAT
TACTAATATGTACACTTTCTTTTGTTGAAATGGTCTGAGTTTTAACTGACCTGTTGACTA
GATAATTTCATATCCTGTATATGTCCTCCATGCCCTTCGTTGAGTCTTGTTCAGGTTGAA
TTCATATTAGGGTCTGTGCGATCCTATGCTCAACCCTGACTTTAAGACTCATAGCTGATC
TTCTTTCTTCATTTAACTTATTTTACTTTGCTATTTGCATTAATAGTCtaatattaaaaa
taaatttattgtcatcttttattataatttaaaGAGAAAAACTCCAGAAGCATCATAGCC
TTGTTTAGCTAGTCTAAATAGTAAACTTGCTCCATTATTATAATCATGGTGTGCAGTGAT
AGGGAGTGGTTGTCTGTGCTTATAACCATGAAAAAGCAAAACTGAATAAATTTGGCTTTC
TGTATAAAAAAGTTTTGTAAATCATTTTAGCTACTTTGAGCCAGTGAGAGAATCACTATA
AGAATAGTTTCCCTTGATTCTTATAAATATTAAAATGCTAAAATTTTCATGACTATAAAA
ATAAACCTTAGGACAATTTGAAACCAAATACTTTGTGTATAGCAATTTATTATCCATTTC
ATAACTACCCTGCAATAAACTACTTGGCTGTTTTTTCTTTTGGTTAACTTACATTATCAT
ATATAAtttattcttgtgcagcattttatggatgtatataacagattctgatcacatcct
gtcccattccttctccatcccttcccctaatctgatggccacatttttcttcccagcctt
ctcattctgctttcacatcttttctgttgatgatgacctatggcctaatgagtttaatta
ctgttacttttaggttcatgggcacttttacccatggatatagcactgaagaaaatattt
tttctcctttagcaaccaattagcttctcaggcgggagggggctttggagcctcaggacc
ccctcctccatctatggcagaatgtgagcagatgcaaacttgtgtagatcctgtgTGAGT
GAGTTAAAATCCTAGCTATTTTAAAGCAGCACTGAGAAGCAATCAGCACAAAAAGAGAAG
CATTATGTGTACCGGCGGCCTTGTGCTCCAGAACACTGCTAGAGCAGATGACAAATGTTA
TAGAAAAAGCCTAGTATCCACAATCTATAATACTACCAGACATTGTAGATAGGTCTTATT
ATTTACCTGTCAGTTAAGAATCTGTTAACTTgagagagagagagagagagagagagagag
agagagagagagagagagagagagagagagaATTTTAATAGCAATAAATGTAGAATAACG
GCTTTGGGGAAAAAAGAATGCAATTTTTAGTGTCTTATAAAAGTATGTTCCTCAAAAATA
CCATCCTGTGTCAATAGTGTGTAAGTACACATATAAAAGGAATCTGTTCTTGGGGTGAGT
AAGCAACACTAATATCATCTTTGACTTTTCCATCCTAGGGGCAACTGGATTGGAGAAGCA
CCGTACAAAGTTGGAGTGCCATGTTCATCTTGTCCCCCGAGTTATGGTGGAGCCTGTACT
GACAATCTGTGCTTTCCAGGGGTAACAACAAACTACCTGTACTGGTTTAAATAAGCTTTT
CTTTTTCCCCTCAGAGGGAATACATTGGTTAGTGGAGatatatatatatatatatatata
tatatatatatatatatatatgtgtgtgtgtgtgtgtgtgtgtgtgtgtgtgtgtATTGA
GTTTGAACATGTTATATTTGCTTTAGTGTAATCCTGTTTTCATTTTAATTATCAAGTTTC
TAGTGTTTGTCTAGAGTGTTAATTCTTAGATTCAAGCAAAACATCATTTTCTACTTTTGA
CCTTCAATTTAAATTAATTACTGTATTTGTAGTGATGACACAGTTGTTGCATCCAATCCC
AGGACCTACAATCCAGAGAATTATGTTATTATGACCCCAAAGAATGCAATGTATATTCGA
GCTAtaatatatgtatattatatgtatacacatgtatagatatgctcacatgtatgatgt
atgatgtgacacataggtaataacatgatatggtagttaaca
