# Supplementary material for: Reference based annotation with GeneMapper
Source: Genome Biol. 2006 Apr 5;7(4):R29. doi: 10.1186/gb-2006-7-4-r29 (PMC1557983; doi:10.1186/gb-2006-7-4-r29)
Supplement: Additional data file 2 — A gunzipped tar file containing the data set of orthologous genes in five vertebrates (human, chimpanzee, mouse, rat and chicken) that was used to compare pair-wise and multiple species GeneMapper [file gb-2006-7-4-r29-S2.tgz › 5verts/orth10/mm34.fa]

>NM_008057
GGGGGGAGGGGAGGGGGCGGGGCGGCCCGCAGCCCTGCAAGCCCGACGCTTCTTCTAGCC
ACCAGTGCGGCTCCCAGGCGTTACTCCGCGCTCCTTCCCTGGCGGGCGGTGCTGGACGCG
GAGAGTCGCGGGCTGGGACTGCGCGGGGCAGGAGAGGCCGGGTGCAGGCAGGCCGCGGGT
GCAGGGGCCTCGGCGCTTCGGATTCCGTGCAACTCCGTTTCCAAAACCAGCTTGTCCAGC
TCTTACCTCCCGAGCACCGATCAGACTCAAAGCGAGAACGAGCCATTTGACTTGAAACTT
GGGGCCGACCTTCCTAGGACTGAAGGAGGCTCCAGAATCAGAAGAGGCGGCTGCAGTGGC
CCGCGGGGCCTCAAGGAGAGAAGGCGGAGCAGCACCACCGAGGCGACGGCCGGGGCGAGC
AGGCAGGGACGCAGGGCGCTGGCCTGGCGGAGGCCTGGCTCGGTTTAGGGGACGTGCGTA
TCGGCGTGCGCCCGGGGCTCGAGAAACTTGGGCAAACTTTGAAGGGTAACCGGAGAAGCT
TGTTGCTCGTCGCCGCAGAGAAAGCCGCACCGTTACGTCTCGGCGGGGAGGGTAAGGCGA
CACCCCTTCCCTCGATCCCCCACTCCAGGCCCAGGAGTTTGAACCTCCGGCGGCTGCGTG
AGTGCCACGCGGAGGCGGCTGCGGCGCCCCCTCGGCTGGCGGCCTCGCCCCCGCTGTGCA
GGCACCCTAGCACCCTCGGCTccgcgccgcccacggcccggccccggcgccgggAGGACT
CTCATGCGCCGGGCGCGGCGGCGCCTCCCTGTATCCAAGCCTCTCCCCAGCGCCTCGTCT
TTTTCCTCCAGCTGAGAACGCCGCTGCACTCGCGACCGGCGATGCGGGGCCCCGGCACGG
CGGCGTCGCACTCGCCCCTGGGCCTCTGCGCCCTGGTGCTTGCTCTTCTGGGCGCGCTGC
CCACGGACACCCGGGCTCAGCCATATCACGGCGAGAAAGGCATCTCGGTACCGGACCACG
GCTTCTGCCAGCCCATCTCCATCCCGTTGTGCACGGATATCGCCTACAACCAGACCATCC
TGCCCAACCTGCTGGGCCACACGAACCAAGAGGACGCGGGCCTCGAGGTGCACCAGTTCT
ACCCTCTGGTAAAGGTGCAGTGTTCTCCTGAGCTACGCTTCTTCTTATGCTCTATGTACG
CACCCGTGTGCACCGTGCTCGACCAAGCCATTCCTCCGTGCCGTTCCTTGTGCGAGCGCG
CCCGACAGGGCTGCGAGGCGCTCATGAACAAGTTCGGCTTCCAGTGGCCAGAGCGGTTGC
GCTGCGAGAACTTCCCAGTGCACGGTGCCGGCGAGATCTGCGTGGGGCAGAACACGTCCG
ACGGCTCCGGGGGCGCGGGCGGCAGTCCCACCGCCTACCCTACTGCTCCCTACCTGCCAG
ACCCACCTTTCACTGCGATGTCCCCCTCAGATGGCAGAGGCCGCTTGTCTTTCCCCTTCT
CGTGTCCGCGCCAGCTCAAGGTGCCCCCCTACCTGGGCTACCGCTTCCTAGGTGAGCGTG
ACTGCGGTGCCCCGTGTGAGCCGGGCCGTGCTAACGGCCTCATGTACTTTAAAGAAGAGG
AGAGACGGTTCGCCCGCCTCTGGGTGGGTGTGTGGTCAGTGCTGTGCTGCGCCTCGACGC
TCTTCACGGTGCTCACCTACCTAGTGGACATGCGTCGCTTCAGCTATCCAGAGCGACCCA
TCATCTTCCTGTCGGGTTGCTACTTCATGGTGGCAGTGGCGCACGTGGCAGGCTTCCTGC
TAGAGGACCGTGCCGTGTGCGTGGAGCGCTTCTCGGACGATGGCTACCGCACGGTGGCGC
AGGGCACCAAGAAGGAGGGCTGCACCATCCTCTTCATGGTGCTTTACTTCTTCGGTATGG
CCAGCTCCATCTGGTGGGTCATTCTGTCCCTCACTTGGTTCCTGGCAGCTGGCATGAAGT
GGGGCCACGAGGCCATCGAGGCCAACTCGCAGTACTTTCATCTGGCCGCGTGGGCTGTGC
CAGCGGTCAAGACAATCACCATTTTGGCCATGGGCCAGGTGGATGGTGACCTACTCAGTG
GAGTGTGCTACGTGGGCCTGTCTAGTGTGGATGCATTGCGGGGCTTCGTGCTGGCGCCCT
TGTTCGTCTACCTCTTCATCGGGACGTCCTTCCTGTTGGCCGGCTTTGTGTCTCTCTTTC
GCATCCGCACCATCATGAAGCACGACGGCACCAAGACAGAGAAGCTGGAGAAGCTGATGG
TGCGCATCGGCGTCTTCAGCGTGCTCTACACGGTGCCGGCCACCATCGTGTTGGCCTGCT
ACTTTTATGAGCAGGCCTTCCGAGAGCACTGGGAACGCACCTGGCTCCTGCAGACTTGCA
AGAGCTACGCTGTGCCCTGCCCTCCGGGCCACTTCTCTCCCATGAGCCCCGACTTTACAG
TCTTCATGATCAAGTACCTGATGACCATGATCGTGGGCATCACTACGGGCTTCTGGATCT
GGTCGGGCAAGACCCTGCAGTCATGGCGTCGCTTCTACCACAGACTCAGCCACAGCAGCA
AGGGGGAAACTGCGGTATGAGCCCCGGTCCTTACCCACCCTTGCCTCTTCTACCCTTTTA
CAGGAGGAGAGGCATGGTAGGGAGAGAACTGCTGGGTGGGGGCTTGTTTCCGTAAGCTAC
CTGCCCCCTCCACTGAGCTTTAACCTGGAAGTGAGAAGTTATTTGGAGGTGAGAAGAGAT
TTGGGGCGAGAGATGGTTTTGAGAGGAGGCCCAGATGAAAAAAGGCAAAGGCAGTGGCCG
AAAAGACTTCTGGCTAAGACTTGCAGGACGATGCTAACTGTGAAAGATATGGACCGGCTA
GGGCCTAAGGGAAAGGTTGAGACCAGCAGAGAGAGAGACTGGTGAGGTTTTCAGGCGCCA
GAGATGAGCCAGGGCTGTGAGTCCAATCCCCTGCTGCAAGGCAAGTGGTTGTTCTCACTC
TAGTGAAGGGGGGCTGGGAGGGGAGGGTGATACCGCTCTGTCTGTAGCCTAGGCTTTGTG
GCCAAGATGGGGGGGACCTCCTGCGGTGCCCTTGTCAAGTGGTGGTCAAACCATAATCTC
TTTTCACTGGGGCCAAACTGGAGCCCAGATGGGTTAATTTCCAGGGTCAGACCTTACAGT
CCTCCTCCCGGGCCCCCTCCCGCCTGCTTTTCCTTCCCTACTCCTTTCAAGTCTAGTAAA
ATAAGCATTTGGAAGGCCGGGCCCTGCCTGCTAGAGTCCTAGCGTGAAGTTGGTTTTCAA
GAGGAGGCCAAGAAGGCGAGTGGGAGATACAGTCTGCTACTTTTTAATTTGTTGCTACTT
TTTCATTTTCTAGGGAAGGCAGAGAGAAAAAGAATGTTTTATTTGGTTTCATACCCTGAA
AAAAAGTCATGACTTGTTGCTTTTCAAAACAGGAACGCATTCACACACACACACACCCCA
TCCCACCCCCCTTGTCTTTGTTGTAAGAGACAAAGCGGGAAACAAAAGTGTCTCCCTGAG
GAAAGGCCTAACTGTGAAGCCAGCAGCTTTTACAGGCAAAGCCACAGAAATCCGAGGTTT
TCCTTTGGTTGTTAATTTGGTTGAGATAAACATTCCTTTTTAAGGAAGAGTGAAGAGCAG
CTTTCATACCCATTCAGGCACACGTTCTGACTTGGATAAAGGAAATGCTAGGAGTTTTGT
TATTTGTTTTAAACAGATTTAATTCAGAACACATGATCTAATAGACTCGTTTGCTTAATG
AAATCTCCTCCCATTCTACGCCCCCATAACCCAAATTTTGATTTTTCTGCCCCCTTCCTT
CCGTCCAATTTGGGATTTTTGCTGTttttgttttgttgtgttttgttttTCCTCCagaca
gggtatctctgtgtagccctgactatccaggaactggctctgtagagcaggctggctttg
aactcacagacatccacctgcctctgcctctcaattgctgggattaaaggcatggtccac
caggcctggctCCCCTTCCTAATTTGTATCTTTCAAGACATAACGCTCACATTAGTAAAG
ATAAAAGACAAAAATTTTAACTTAAAGGTTTAAAAGCATTTTGCCCTCATTTTCTTGTTC
TAGAGATGTAAACATCTATCTATCAGACACATGAGCTGACCCTTTCTCTCTCTGGTTGCA
TGAGGCGAGGGCAAGAGGAATGATAGCGAAGGAAGAGGAGAGTTTGAGTCAGGTTTCAAG
AAAGTCATTAAGGGAAGGTGAACTTCAAAGTGATTCTGGAGTTCTTTGAAATGTGCTAGA
AGACTTACATTTATTAATCTTAAATCGTGTACTTCTCTTTTTTTCCCTGCAATAGAAGTC
TGGTTCTTTGGCATAATGTAAAGCTGAGCAGAGCATCATGGGAGTTGACCTTTACCCTAC
CTTTGACACTGACTGTCCTCCAATTTTGCAATGTTCTTCAGTTTCTCAGAGCAGTTTTTA
ATGCCAGCCAGGGGGGGATTGTCGGGAGGACAGATTACTTCATATGTGTCCTGTTCAGTT
GAATGGAGCTGCTTTTACAATTAAAGTGATCTTGTATTTTTTAAACTTTCAAAGTGATCT
CACCTGTCAGAATTTTTTTAAGCTGCCACTACACAGGTTTGGCATCTTTTGTGTTTTATC
TCTTTAAGTGCATGTGAAATTTGTAAAATAGAGACAGTGCAGTATGTATATTTTGTAAAT
CTCCCATTTTTGTAAGAAAATATATATTGTATTTATACATTTTTACTTTGGATTTTTGTT
TTGTTTACCTTTAAAGATCTACAATGAAGCCCCACTTTATCACATGTACAGATCACGAAT
AAATTTTTTAAAAAATACAAAGTGAATGTTTATTTACTCTTCCTGAGATAGTAACCAAAG
AATAAAACTTTTACGTGGGAAGGAGGTGGAGCGAGTGTGTGGGGTGTGT
