# Supplementary material for: Reference based annotation with GeneMapper
Source: Genome Biol. 2006 Apr 5;7(4):R29. doi: 10.1186/gb-2006-7-4-r29 (PMC1557983; doi:10.1186/gb-2006-7-4-r29)
Supplement: Additional data file 2 — A gunzipped tar file containing the data set of orthologous genes in five vertebrates (human, chimpanzee, mouse, rat and chicken) that was used to compare pair-wise and multiple species GeneMapper [file gb-2006-7-4-r29-S2.tgz › 5verts/orth10/gg1.fa]

>NM_204221
CCGTCGGGAGCGGACCCGCGGGGAGGATCGCGCAATAATTGGATTTTAAAAGTTATTTAA
GCCCGCGAGTAAAATACACGGCTCAGCCGGGCGCGGTAATAATCCGTTTAGCCGTAACCT
AAATCCTCGGCGTCGGGACTCGGCGGCCAGGCGGGGAGCAGCGCCAGCGCCTCGCCGCGG
GACCCTGCGCGGAACTACCGAGAGCCGTCGCCGGCGTTTCTGCCCGTCCGCCACCATCTC
CGACGCTACCGACTCCGGAAACTTAACGGCGGGGAGCGCCGACCCGCCGCGGCCGAGGAG
GAAcgccgcggagccgccgccgcacccccgccccgcggaaggggccccaccgccgcccgc
ggggtgccgatgcccctggggctcggcgccgcccggctctgacgcgcgccccgcggctcc
ccgggacccggcgatgcggcccgcggcgggaggagcgggcgccgggcTCCGCTGGCTGGG
CctggccgccctgctggccgccctgctggGCACCCCGTGCGCGGCGGCGCATCAGGACGA
TAAGGCCATCTCCGTGCCGGACCACGGCTTCTGCCAGCCCATCTCCATCCCTCTCTGCAC
GGATATCGCCTACAACCAGACCATCCTGCCCAACCTGCTGGGCCACACCAACCAGGAGGA
CGCAGGCCTGGAGGTGCACCAGTTCTACCCGCTGGTCAAGGTGCAGTGCTCGGCCGAGCT
CAAGTTCTTCCTCTGCTCCATGTACGCACCGGTTTGCACCGTACTGGAGCAGGCCATCCC
ACCCTGCCGCTCCCTATGTGAGCGGGCTCGCCAGGGTTGTGAGGCGCTCATGAACAAGTT
TGGCTTCCAGTGGCCGGAGCGGCTCCGCTGCGAGAACTTTCCCGTGCACGGCGCGGGCGA
GATCTGCGTGGGGCAGAACACATCGGATgccccgccagggcccggtggcgcggggggccg
gggAGCCACGGCGCAGCCGACAGCCGGCTACCTGCCCGACCTCCTCACCCCACCGCAGCC
CGCCGCCGGCTTCTCCTTCTCTTGCCCTCGGCAGCTCAAGGTGCCCCCCTACTTGGGCTA
CCGCTTCCTGGGGGAGCGGGACTGTGGAGCGCCCTGTGAGCCGGGCCGGCCCAACGGGCT
CATGTACTTCAAGGAGGCGGAGGTACGTTTTGCCCGGCTCTGGGTGGGTGTGTGGTCCGT
GCTCTGCTGTGCATCCACCCTCTTTACTGTGCTTACCTACCTGGTAGACATGCGCCGCTT
CAGCTACCCAGAGCGACCCATCATCTTCCTCTCGGGCTGCTACTTCATGGTGGCGGTGGC
TTACGCGGCGGGCTTCCTGCTGGAGGAGCGGGTGGTGTGCCTGGAACGCTTCTCTGAGGA
TGGCTACCGTACCGTGGCCCAAGGCACCAAGAAAGAAGGCTGCACCATCCTCTTCATGAT
CCTCTACTTCTTCGGCATGGCCAGCTCCATCTGGTGGGTCATACTGTCCCTCACCTGGTT
CCTGGCGGCTGGCATGAAGTGGGGCCACGAGGCCATCGAGGCCAACTCCCAGTACTTCCA
CCTGGCTGCCTGGGCCGTGCCTGCTGTCAAAACCATCACCATCCTAGCCATGGGGCAGGT
GGACGGCGATGTGCTCAGCGGGGTGTGCTACGTGGGCATCTACAGTGTGGACTCGCTGCG
GGGCTTCGTGTTAGCGCCGCTCTTCGTGTACCTCTTCATCGGCACCTCCTTCCTGCTGGC
CGGCTTTGTGTCCTTGTTTCGCATCCGCACCATCATGAAGCACGACGGCACCAAGACGGA
GAAGCTGGAGAAGCTGATGGTGCGCATCGGGGTCTTCAGCGTCCTCTACACAGTCCCCGC
CACCATTGTCCTGGCATGCTACTTCTATGAGCAGGCCTTCCGAAGCACCTGGGAGAAGAC
GTGGCTCCTCCAGACGTGCAAAACCTACGCTGTGCCCTGCCCTAGCCACTTTGCCCCCAT
GAGTCCGGACTTCACAGTCTTCATGATCAAGTACCTCATGACCATGATCGTTGGCATCAC
GACGGGCTTCTGGATCTGGTCTGGCAAAACCCTACAGTCCTGGCGGCGCTTCTACCACAG
ACTGAGCACCGGCAGCAAGGGCGAGACGGCGGTATGAGACCTCCACCCGCCCCGGCGCAC
ACACGCAAAAGAGAGGGTACTCGGCAGGAGGGAGGCAACAGCGGCTCCCTGAAGACGGAG
GAAGGGGGGAGGCTTTTCAAAACTTTGGCTTTCTCACAGTGGGGTTAAAAAATGATCATT
GCATAAAGGACTACGTGCACTGTGTCCAACGGTGCTTACGCCCGGCTGAGAGGAAAAGCA
CATAAAGAGGCCGCTGCCGGGGCGGGAGGGCCCTTCGCCTGCCAGACAGCCCCCTCGCTT
TTCCCTGTGCGCGAAGGAAACCGACGCGGCTGAGGCCACCCCAGGCGGGGGGAAGGCGCA
GCGCCGCCCCTGCCCGCGGGCAGCCCGGCTCCGAGCCGCTGGGGTCAGGCGGCCCCGCGG
GGCAGCCCCCGGGCTCCGGCCTCGTGCAACTGGGGGCGAGCACGTGAGTACCCCGCGGGC
AGTGCGGTGCTGAGCTGCCTCCGCTCCGTCGCTTACACGTTCCCGTTTTACCTCAATGAT
ACCCTGCCTTCGCATTTCGAAGGGAGTGGAAATTCGGCCCTCGGTCTGTTGTTTTTGCTG
CTGCGGGGAAGGAGGGGGCTGCCATTCCACACCCTTTCTGAAAAGAAATGACTTGTTGCT
TTTCAGCAGAAGGCTTTTCCCCCTTGCCTTTGTTCTAGGAGACAAAGGGGGAAACAAAAG
TGTTTTCTGAGCAGAAAGGCGTAAGCATGGGATCGGTTTTTATGGGCAAAGTAACAAAAA
GAAGTCGTTGAGGTTCACCCTTGGATGTGAGGAGCTCGCAGAAATAAACATTCCTTTTGT
GAGGAACGGAGGAGGCGGGCTGTTACCCGCTCGGGACGGGCCGCTTTCCTACGCGGAAGG
AAACGCGGGACCGAGAGGGACAGAAGAGCCTAACTGGGAGCACCTGCCAAAACGAGCCCT
TACAGTACGGAACGCTAAGATACGATTCTTTCCCTCCCGTAACGCTGATTTCTCCCCCGC
TTTCCAGCGGGGCTGCCGCAGGTGAAGCCAACGCCCCGAACTGGCCCCCGGGCGCAGCCG
TACCGCTCGGGGCCTTCGACGCCCCGCTGCGCGCCCCTCAGCGCCGATCTGCGGCACAGC
GGCCCCGGGCCG
