# Supplementary material for: Reference based annotation with GeneMapper
Source: Genome Biol. 2006 Apr 5;7(4):R29. doi: 10.1186/gb-2006-7-4-r29 (PMC1557983; doi:10.1186/gb-2006-7-4-r29)
Supplement: Additional data file 2 — A gunzipped tar file containing the data set of orthologous genes in five vertebrates (human, chimpanzee, mouse, rat and chicken) that was used to compare pair-wise and multiple species GeneMapper [file gb-2006-7-4-r29-S2.tgz › 5verts/orth10/hs34.fa]

>NM_003507
CAGGCGGCAGCGCCCTTTGCTCCAcgccgcccacggcccggccccggcgccgTGAGGACT
CTCATGCGTCGGGCGCGGCGGCGCCTCCCCGCATCCAAGCCTCTCCCAACCGCCTCGTCG
CACTCCTCAGGCTGAGAGCACCGCTGCACTCGCGGCCGGCGATGCGGGACCCCGGCGCGG
CCGCTCCGCTTTCGTCCCTGGGCCTCTGTGCCCTGGTGCTGGCGCTGCTGGGCGCACTGT
CCGCGGGCGCCGGGGCGCAGCCGTACCACGGAGAGAAGGGCATCTCCGTGCCGGACCACG
GCTTCTGCCAGCCCATCTCCATCCCGCTGTGCACGGACATCGCCTACAACCAGACCATCC
TGCCCAACCTGCTGGGCCACACGAACCAAGAGGACGCGGGCCTCGAGGTGCACCAGTTCT
ACCCGCTGGTGAAGGTGCAGTGTTCTCCCGAACTCCGCTTTTTCTTATGCTCCATGTATG
CGCCCGTGTGCACCGTGCTCGATCAGGCCATCCCGCCGTGTCGTTCTCTGTGCGAGCGCG
CCCGCCAGGGCTGCGAGGCGCTCATGAACAAGTTCGGCTTCCAGTGGCCCGAGCGGCTGC
GCTGCGAGAACTTCCCGGTGCACGGTGCGGGCGAGATCTGCGTGGGCCAGAACACGTCGG
ACGGCTCCGGGGGCCCAGGCGGCGGCCCCACTGCCTACCCTACCGCGCCCTACCTGCCGG
ACCTGCCCTTCACCGCGCTGCCCCCGGGGGCCTCAGATGGCAGGGGGCGTCCCGCCTTCC
CCTTCTCATGCCCCCGTCAGCTCAAGGTGCCCCCGTACCTGGGCTACCGCTTCCTGGGTG
AGCGCGATTGTGGCGCCCCGTGCGAACCGGGCCGTGCCAACGGCCTGATGTACTTTAAGG
AGGAGGAGAGGCGCTTCGCCCGCCTCTGGGTGGGCGTGTGGTCCGTGCTGTGCTGCGCCT
CGACGCTCTTTACCGTTCTCACCTACCTGGTGGACATGCGGCGCTTCAGCTACCCAGAGC
GGCCCATCATCTTCCTGTCGGGCTGCTACTTCATGGTGGCCGTGGCGCACGTGGCCGGCT
TCCTTCTAGAGGACCGCGCCGTGTGCGTGGAGCGCTTCTCGGACGATGGCTACCGCACGG
TGGCGCAGGGCACCAAGAAGGAGGGCTGCACCATCCTCTTCATGGTGCTCTACTTCTTCG
GCATGGCCAGCTCCATCTGGTGGGTCATTCTGTCTCTCACTTGGTTCCTGGCGGCCGGCA
TGAAGTGGGGCCACGAGGCCATCGAGGCCAACTCGCAGTACTTCCACCTGGCCGCGTGGG
CCGTGCCCGCCGTCAAGACCATCACTATCCTGGCCATGGGCCAGGTAGACGGGGACCTGC
TGAGCGGGGTGTGCTACGTTGGCCTCTCCAGTGTGGACGCGCTGCGGGGCTTCGTGCTGG
CGCCTCTGTTCGTCTACCTCTTCATAGGCACGTCCTTCTTGCTGGCCGGCTTCGTGTCCC
TCTTCCGTATCCGCACCATCATGAAACACGACGGCACCAAGACCGAGAAGCTGGAGAAGC
TCATGGTGCGCATCGGCGTCTTCAGCGTGCTCTACACAGTGCCCGCCACCATCGTCCTGG
CCTGCTACTTCTACGAGCAGGCCTTCCGCGAGCACTGGGAGCGCACCTGGCTCCTGCAGA
CGTGCAAGAGCTATGCCGTGCCCTGCCCGCCCGGCCACTTCCCGCCCATGAGCCCCGACT
TCACCGTCTTCATGATCAAGTACCTGATGACCATGATCGTCGGCATCACCACTGGCTTCT
GGATCTGGTCGGGCAAGACCCTGCAGTCGTGGCGCCGCTTCTACCACAGACTTAGCCACA
GCAGCAAGGGGGAGACTGCGGTATGAGCCCCGGCCCCTCCCCACCTTTCCCACCCCAGCC
CTCTTGCAAGAGGAGAGGCACGGTAGGGAAAAGAACTGCTGGGTGGGGGCCTGTTTCTGT
AACTTTCTCCCCCTCTACTGAGAAGTGACCTGGAAGTGAGAAGTTCTTTGCAGATTTGGG
GCGAGGGGTGATTTGGAAAAGAAGACCTGGGTGGAAAGCGGTTTGGATGAAAAGATTTCA
GGCAAAGACTTGCAGGAAGATGATGATAACGGCGATGTGAATCGTCAAAGGTACGGGCCA
GCTTGTGCCTAATAGAAGGTTGAGACCAGCAGAGACTGCTGTGAGTTTCTCCCGGCTCCG
AGGCTGAACGGGGACTGTGAGCGATCCCCCTGCTGCAGGGCGAGTGGCCTGTCCAGACCC
CTGTGAGGCCCCGGGAAAGGTACAGCCCTGTCTGCGGTGGCTGCTTTGTTGGAAAGAGGG
AGGGCCTCCTGCGGTGTGCTTGTCAAGCAGTGGTCAAACCATAATCTCTTTTCACTGGGG
CCAAACTGGAGCCCAGATGGGTTAATTTCCAGGGTCAGACATTACGGTCTCTCCTCCCCT
GCCCCCTCCCGCCTGTTTTTCCTCCCGTACTGCTTTCAGGTCTTGTAAAATAAGCATTTG
GAAGTCTTGGGAGGCCTGCCTGCTAGAATCCTAATGTGAGGATGCAAAAGAAATGATGAT
AACATTTTGAGATAAGGCCAAGGAGACGTGGAGTAGGTATTTTTGCTACTTTTTCATTTT
CTGGGGAAGGCAGGAGGCAGAAAGACGGGTGTTTTATTTGGTCTAATACCCTGAAAAGAA
GTGATGACTTGTTGCTTTTCAAAACAGGAATGCATTTTTCCCCTTGTCTTTGTTGTAAGA
GACAAAAGAGGAAACAAAAGTGTCTCCCTGTGGAAAGGCATAACTGTGACGAAAGCAACT
TTTATAGGCAAAGCAGCGCAAATCTGAGGTTTCCCGTTGGTTGTTAATTTGGTTGAGATA
AACATTCCTTTTTAAGGAAAAGTGAAGAGCAGTGTGCTGTCACACACCGTTAAGCCAGAG
GTTCTGACTTCGCTAAAGGAAATGTAAGAGGTTTTGTTGTCTGTTTTAAATAAATTTAAT
TCGGAACACATGATCCAACAGACTATGTTAAAATATTCAGGGAAATCTCTCCCTTCATTT
ACTTTTTCTTGCTATAAGCCTATATTTAGGTTTCTTTTCTATTTTTTTCTCCCATTTGGA
TCCTTTGAGGTAAAAAAACATAATGTCTTCAGCCTCATAATAAAGGAAAGTTAATTAAAA
AAAAAAAGCAAAGAGCCATTTTGTCCTGTTTTCTTGGTTCCATCAATCTGTTTATTAAAC
ATCATCCATATGCTGACCCTGTCTCTGTGTGGTTGGGTTGGGAGGCGATCAGCAGATACC
ATAGTGAACGAAGAGGAAGGTTTGAACCATGGGCCCCATCTTTAAAGAAAGTCATTAAAA
GAAGGTAAACTTCAAAGTGATTCTGGAGTTCTTTGAAATGTGCTGGAAGACTTAAATTTA
TTAATCTTAAATCATGTACTTTTTTTCTGTAATAGAACTCGGATTCTTTTGCATGATGGG
GTAAAGCTTAGCAGAGAATCATGGGAGCTAACCTTTATCCCACCTTTGACACTACCCTCC
AATCTTGCAACACTATCCTGTTTCTCAGAACAGTTTTTAAATGCCAATCATAGAGGGTAC
TGTAAAGTGTACAAGTTACTTTATATATGTAATGTTCACTTGAGTGGAACTGCTTTTTAC
ATTAAAGTTAAAATCGATCTTGTGTTTCTTCAACCTTCAAAACTATCTCATCTGTCAGAT
TTTTAAAACTCCAACACAGGTTTTGGCATCTTTTGTGCTGTATCTTTTAAGTGCATGTGA
AATTTGTAAAATAGAGATAAGTACAGTATGTATATTTTGTAAATCTCCCATTTTTGTAAG
AAAATATATATTGTATTTATACATTTTTACTTTGGATTTTTGTTTTGTTGGCTTTAAAGG
TCTACCCCACTTTATCACATGTACAGATCACAAATAAATTTTTTTAAATACAAAATGAAC
ATTTATTTAGTTTACTATTCCTGTAATATTAAACCAAAGAAGAGAAAGAAGGAAAGTATG
GGAAAATAGTATGGAGGGACAACATTGGGTG
