# Supplementary material for: Reference based annotation with GeneMapper
Source: Genome Biol. 2006 Apr 5;7(4):R29. doi: 10.1186/gb-2006-7-4-r29 (PMC1557983; doi:10.1186/gb-2006-7-4-r29)
Supplement: Additional data file 2 — A gunzipped tar file containing the data set of orthologous genes in five vertebrates (human, chimpanzee, mouse, rat and chicken) that was used to compare pair-wise and multiple species GeneMapper [file gb-2006-7-4-r29-S2.tgz › 5verts/orth10/pt1.fa]

>pt1
CAGGCGGCAGCGCCCTTTGCTCCAcgccgcccacggccgggccccggcgccgTGAGGACT
CTCATGCGCCGGGCGCGGCGGCGCCTCCCCGCATCCAAGCCTCTCCCAACCGCCTCGTCG
CACTCCTCAGGCTGAGAGCAGCGCTGCACTCGCGGCCGGCGATGCGGGACCCCGGCGCGG
CCGCTCCGCTTTCGTCCCTGGGCCTCTGTGCCCTGGTGCTGGCGCTGCTGGGCGCACTGT
CCGCGGGCGCCGGGGCGCAGCCGTACCACGGAGAGAAGGGCATCTCCGTGCCGGACCACG
GCTTCTGCCAGCCCATCTCCATCCCGCTGTGCACGGACATCGCCTACAACCAGACCATCC
TGCCCAACCTGCTGGGCCACACGAACCAAGAGGACGCGGGCCTCGAGGTGCACCAGTTCT
ACCCGCTGGTGAAGGTGCAGTGTTCTCCCGAACTCCGCTTTTTCTTATGCTCCATGTATG
CGCCCGTGTGCACCGTGCTCGATCAGGCCATCCCGCCGTGTCGTTCTCTGTGCGAGCGCG
CCCGCCAGGGCTGCGAGGCGCTCATGAACAAGTTCGGCTTCCAGTGGCCCGAGCGGCTGC
GCTGCGAGAACTTCCCGGTGCACGGTGCGGGCGAGATCTGCGTGGGCCAGAACACGTCGG
ACGGCTCCGGGGGCCCAGGCGGCGGCCCCACTGCCTACCCTACCGCGCCCTACCTGCCGG
ACCTGCCCTTCACCGCGCTGCCCCCGGGGGCCTCAGATGGCAGGGGGCGTCCCGCCTTCC
CCTTCTCATGCCCCCGTCAGCTCAAGGTGCCCCCCTACCTGGGCTACCGCTTCCTGGGTG
AGCGCGATTGCGGCGCCCCGTGCGAACCGGGCCGTGCCAACGGCCTGATGTACTTTAAGG
AGGAGGAGAGGCGCTTCGCCCGCCTCTGGGTGGGCGTGTGGTCGGTGCTGTGCTGCGCCT
CGACGCTCTTTACCGTTCTCACCTACCTGGTGGACATGCGGCGCTTCAGCTACCCAGAGC
GGCCCATCATCTTCCTGTCGGGCTGCTACTTCATGGTGGCCGTGGCGCACGTGGCCGGCT
TCCTTCTGGAGGACCGCGCCGTGTGCGTGGAGCGCTTCTCGGACGATGGCTACCGCACGG
TGGCGCAGGGCACCAAGAAGGAGGGCTGCACCATCCTCTTCATGGTGCTCTACTTCTTCG
GCATGGCCAGCTCCATCTGGTGGGTCATTCTGTCTCTCACTTGGTTCCTGGCGGCCGGCA
TGAAGTGGGGCCACGAGGCCATCGAGGCCAACTCGCAGTACTTCCACCTGGCGCGTGGCG
TGCCGCGTCAGACATCATATCTGCCATGGGCCAGGTAGACGAGGACCTGCTCAGCGGGGT
GTGCTACGTTGGCCTCTCCAGTGTGGACGCGCTGCGGGGCTTCGTGCTGGCGCCTCTGTT
CGTCTACCTCTTCATAGGCACGTCCTTCTTGCTGGCCGGCTTCGTGTCCCTCTTCCGTAT
CCGCACCATCATGAAACACGACGGCACCAAGACCGAGAAGCTAGAGAAGCTCATGGTGCG
CATCGGCGTCTTCAGCGTGCTCTACACAGTGCCCGCCACCATCGTCCTGGCCTGCTACTT
CTACGAGCAGGCCTTCCGCGAGCACTGGGAGCGCACCTGGCTCCTGCAGACGTGCAAGAG
CTATGCCGTGCCCTGCCCGCCCGGCCACTTCCCGCCCATGAGCCCCGACTTCACCGTCTT
CATGATCAAGTACCTGATGACCATGATCGTCGGCATCACCACTGGCTTCTGGATCTGGTC
GGGCAAGACCCTGCAGTCGTGGCGCCGCTTCTACCACAGACTTAGCCACAGCAGCAAGGG
GGAGACTGCGGTATGAGCCCCGGCCCCTCCCCACCTTTCCCACCCCTGCCCTCTTGCAAG
AGGAGAGGCACGGTAGGGAAAAGAACTGCTGAGTGGGGGCCTGTTTCTGTAACTTTCTCC
CCCTCTACTGAGAAGTGACCTGGAAGTGAGAAGTTCTTTGCAGATTTGGGGCGAGGGGTG
ATTTGGAAGAGACCTGCGTGGAAAGCGGTTTGGATGAAAAGATTTCAGGCAAAGACTTGC
AGGAAGATGATGATAACGGTGATGTGAATCGTCAAAGGTACGGGCCAGCTTGGGCCTAAT
AGAAGGTTGAGACCAGCAGAGACTGCTGTGAGTTTCTCCCGGCTCCGAGGCTGAACGGGG
ACTGTGAGTGATCCCCCTGCTGCAGGGCGAGTGGCCTGTCCAGACCCCTGTGAGGCCCTG
GGAAAGGTACAGCCCTGTCTGCGGTGGCTGCTTTGTTGGAAAGAGGGAGGGCCTCCTGCG
GTGTGCTTGTCAAGCAGTGGTCAAACCATAATCTCTTTTCACTGGGGCCAAACTGGAGCC
CAGATGGGTTAATTTCCAGGGTCAGACATTACGGTCTCTCCTCCCCTGCCCCCTCCCGCC
TGTTTTTCCTCCCGTACTGCTTTCAAGTCTTGTAAAATAAGCATTTGGAAGTCTTGGGAG
GCCTGCCTGCTAGAATCCTAATGTGAGGATGCAAAAGAAATGATGATAACATTTTGAGAT
AAGGCCAAGGAGACGTGGAGTAGGTATTTTTGCTACTTTTTCATTTTCTGGGGAAGGCAG
GAGGCAGAAAGACGGGTGTTTTATTTGGTCTAATACCCTGAAAACAAGTGATGACTTGTT
GCTTTTCAAAACAGGAATGCATTTTTCCCCTTGTCTTTGTTGTAAGAGACAAAAGAGGAA
ACAAAAGTGTCTCCCTGTGAAAAGGCATAACTGTGACGACAGCAACTTTTATAGGCAAAG
CAGCGCAAATCTGAGGTTTCCCCTTGGTTGTTAATTTGGTTGAGATAAACATTCCTTTTT
AAGGAAAAGTGAAGAGCAGTGTGCTGTCACACACCGTTAAGCCAGAGGTTCTGACTTCGC
TAAAGGAAATGTAAGAGGTTTTGTTGTCTGTTTTAAATAAATTTAATTCGGAACACATGA
TCCAACAGACTATGTTAAAATATTCAGGGAAATCTCTCCCTTCATTTATTTTTTCTTGCT
ATAAGCCTATATTTAGGTTTCTTTTCTATTTTTTTCTCCCATTTGGATCCTTTGAGGTAA
AAAACATAATGCCTTCAGCCTCATAATAAAGGAAAGTTAATTAAAAAAAAAAACAAAGAG
CCATTTTGTCCTGTTTTCTTGGTTCCATCAATCTGTTTATTAAACATCATCCATATGCTG
ACCCTGTCTCTGTGTGGTTGGGTTGGGAGGCGATCAGCAGATACCATAGTGAACGAAGAG
GAAGGTTTGAACCATGGGCCCCATCTTTAAAGAAAGTCATTAAAAGAAGGTAAACTTCAA
AGTGATTCTGGAGTTCTTTGAAATGTGCTGGAAGACTTAAATTTATTAATCTTAAATCAT
GTACTTTTTTTCTGTAATAGAACTCGGATTCTTTTGCATGATGGGGTAAAGCTTAGCAGA
GAATCATGGGAGCTAACCTTTATCCCACCTTTGACACTACCCTCTAATCTTGCAACTGTT
CTGTTTCTCAGAACAGTTTTTAAATGCCAATCATAGAGGGTACTGTAAAGTGTACAAGTT
ACTTTATATATGTAATGTTCACTTGAGTGGAACTGCTTTTTACATTAAAGTTAAAATCGA
TCTTGTGTTTCTTCAACCTTCAAAACTATCTCATCTGTCAGATTTTTAAAACTCCAACAC
AGGTTTTGGCATCTTTTGTGCTGTATCTTTTAAGTGCATGTGAAATTTGTAAAATAGAGA
TAAGTACAGTATGTATATTTTGTAAATCTCCCATTTTTGTAAGAAAATATATATTGTATT
TATACATTTTTACTTTGGATTTTTGTTTTGTTGGCTTTAAAGGTCTACAACGAAGCCCCA
CTTTATCACATGTACAGATCACAAATAAATTTTTTTAAATACAAAATGAACATTTATTTA
GTTTACTATTCCTGTAATATTAAACCAAAGAAGAGAAAGAAGGAAAGTATGGGAAAATAG
TATGGAGGGACAATATTGAGTG
