# Supplementary material for: Reference based annotation with GeneMapper
Source: Genome Biol. 2006 Apr 5;7(4):R29. doi: 10.1186/gb-2006-7-4-r29 (PMC1557983; doi:10.1186/gb-2006-7-4-r29)
Supplement: Additional data file 2 — A gunzipped tar file containing the data set of orthologous genes in five vertebrates (human, chimpanzee, mouse, rat and chicken) that was used to compare pair-wise and multiple species GeneMapper [file gb-2006-7-4-r29-S2.tgz › 5verts/orth10/rn31.fa]

>rn31
GCGGCTGCGGCGCCCCCTCGGCTGGCGGCCTCGCCCCCGCTGTGCAGGCACCCTAGCACC
CTCGGCTccgcgccgcccacggcccggccccggcgccgggAGGACTCTCATGCGCCGGGC
GCGGCGGCGCCTCCCTGCATCCAAGCCGCTCCCCAGCGCCCCGTCTTTTTCCTCCAGCTG
AGAACGCCGCTGCACTCTCGGCCGGCGATGCGGGGCCCCGGCACGGAGGCGTCGCACTCG
CCCCTGGGCCTCTGTGCCTTGGTGCTTGCTCTTCTGGGCGCGCTGCCCACGGACACCGGA
GCTCAACCATACCACGGCGAGAAAGGCATCTCGGTACCGGACCACGGCTTCTGCCAGCCC
ATCTCCATCCCGTTGTGCACGGATATTGCCTACAACCAGACCATCCTGCCCAACCTGCTG
GGCCACACGAACCAAGAGGACGCGGGCCTCGAGGTGCACCAGTTCTACCCTCTGGTAAAG
GTGCAGTGTTCTCCCGAGCTGCGCTTCTTCTTATGCTCTATGTACGCACCCGTGTGCACC
GTGCTCGACCAAGCCATTCCTCCGTGCCGTTCCTTGTGCGAGCGCGCCCGACAGGGCTGC
GAGGCGCTCATGAACAAGTTCGGTTTCCAGTGGCCGGAGCGGCTGCGCTGCGAGAACTTC
CCGGTGCACGGCGCCGGCGAGATATGCGTGGGGCAGAACACGTCCGACGGCTCCGGGGGC
GCAGGCGGTAGTCCCACCGCCTACCCTACTGCTCCCTACCTGCCAGACCCGCCTTTCACT
GCGATGTCCCCCTCAGATGGCAGAGGCCGCTGGTCTTTCCCCTTCTCTTGCCCGCGTCAG
CTCAAGGTCCCCCCCTACCTGGGCTACCGTTTCCTAGGCGAGCGTGACTGCGGTGCCCCG
TGTGAGCCAGGCCGTGCTAACGGCCTCATGTACTTTAAAGAAGAGGAGAGACGTTTCGCC
CGCCTCTGGGTAGGTGTGTGGTCAGTGCTGTGCTGTGCCTCGACGCTCTTCACGGTGCTC
ACCTACCTAGTGGACATGCGTCGCTTCAGCTATCCAGAGCGACCCATTATCTTCCTGTCG
GGCTGCTACTTCATGGTGGCAGTGGCGCACGTGGCGGGCTTCCTGCTAGAGGACCGTGCC
GTGTGCGTGGAGCGCTTCTCGGACGATGGCTACCGCACGGTGGCGCAGGGCACCAAGAAG
GAGGGCTGCACCATCCTCTTCATGGTGCTTTACTTCTTCGGCATGGCCAGCTCCATCTGG
TGGGTCATTCTTTCCCTCACTTGGTTCCTGGCAGCTGGCATGAAGTGGGGCCACGAGGCC
ATCGAGGCCAACTCGCAGTACTTTCATCTGGCCGCGTGGGCTGTGCCAGCGGTCAAGACA
ATCACCATCTTGGCCATGGGCCAGGTGGATGGTGACCTACTCAGTGGAGTGTGCTACGTG
GGCCTGTCTAGTGTGGATGCACTGCGGGGCTTCGTGCTGGCGCCCTTGTTCGTCTACCTC
TTCATCGGTACGTCCTTCCTGTTGGCCGGCTTTGTGTCTCTCTTTCGCATCCGCACCATC
ATGAAGCACGATGGCACCAAGACGGAGAAGCTGGAGAAGCTCATGGTGCGCATTGGCGTC
TTCAGCGTGCTCTACACGGTCCCAGCCACCATCGTGCTGGCGTGCTACTTTTACGAGCAG
GCCTTCCGCGAGCACTGGGAGCGCACCTGGCTCCTGCAGACCTGCAAGAGCTACGCTGTG
CCCTGCCCCCCGGGCCACTTCTCGCCCATGAGCCCCGACTTTACAGTCTTCATGATCAAG
TACCTGATGACCATGATCGTGGGCATCACTACCGGCTTCTGGATCTGGTCGGGCAAGACC
CTGCAGTCATGGCGTCGCTTCTACCACAGACTCAGCCACAGCAGCAAGGGGGAGACTGCG
GTATGAGCCCTGGTCCTTACCCCACCCTTGCCACTTCTACTCTTTCGCAGGAGGAGAGGC
ATGGTAGGGAAAGAACTGTTGGGTGGGGGGCTTGTTTCTGTAAACTCCCTGCCCCCTCCA
CTGAGCTTTAATCTGGAAGTGAGAAGTTATTTGGAGGTGAGAAGAAATTTGGGGTGAGAG
ATGGTCTTGAGAGGAGGCCCAAATGAAAAGGCGAAGGCAGTGGCTGAAAAGACTCCTGGC
TAAGACTTGCAGGACGATGCTAACTGTGAAAGACATGGGCTGGCTAGGGTCTAAGGGAAA
GGCTGAGATCAGAGACTGAGTTCGTCAGGCACCAGAGATGAGCCAGGGTTGTGAGTCCAA
TCCCCTGCTGCAAGGCAAGTGGCTGTCCTCACTCCAGTGAGGGAGGGGGTGAGGGTGGGG
GAGGATACCGCTCTGTCTGCAGCCTAGGCTTTGTGGCCAAAATGGGGACCCCCTGCGGTG
CCCTTGTCAAGCGGTGGTCAAACCATAATCTCTTTTCACTGGGGCCAAACTGGAGCCCAG
ATGGGTTAATTTCCAGGGTCAGACCCCTTACAGTCCTCCTCCCGGACCCCCTCCCGCCTG
TTTTTCCTTCCCTACTCCTTTCAAGTCTAGTAAAATAAGCATTTGGAAGGCGGGGGAGTC
CTGTCTGCTAGAGTCCTAACGCAGAGATGCCCGAGAAGGTTTCGGAGAGGAGGCCAAAGA
GCCGAGTGGTAGATACAGTCTGCTACTTTTTCATTCTCTAGGAAAGGCGGGAGGCAGAAC
GAAGAAGAATGTTTTATTTGGTTTCATACCCTGAAAAGAAGTGATGACTTGATGCTTTTC
AAAACAGGAATGCATTCCCCCCCCCCCCCCCTGTCTTTGTTATAAGAGACAAAGCGGGAA
ACAAAAGTGTCTCCCGGAGGAGAGGCCTAACTGTGAAGACAGTAGCTTTTACAGGCAGAG
CTGCAGAAATCGGAGGTTTCCCCTGGGTTGTTAATTTGGTTGAGATAAACATTCCTTTTT
AAGGAAAAGTGAAGGGCTGCTTTCCTAAGCGTCCGGCCACACGTTTTGACTTGGATAAAG
GAAACGCAAGTTTTGTTATTTGTTTTAAACAGATTTAATTCAGAACATATGATCTAAAAG
ACTCCGGTAAACTGCTTAATGAAATCTTCCTCCATTCTACGCCCCCATAACCCAAGTTTT
GATTTTCTGCCTTCTTTCTTCCGTCCAATTTGGGATTTTAGTTGTTTTGttttgtttctt
tcctccagacagggtctctctgtgtagccctgaccatccaggaactagctctgtagacaa
ggctggcctcgaactcacagagatccacctgcctctgcctctcaattgctgggattaaag
gcctggtccaccaggcctggctTCCCTTCCCAATTTGTATCCTTCAAGACAAAAGAAGAG
ACACAATGCTCACATTAGTAAAGGCAAAAGGCAAACATTTTAATTTAAAGGTTTCAAAAC
ATTTTGCCCCCTTTTCCCTTGTAGTTCTAGAGATTTCAACACGTATGAGACACGTGCACT
GACCTCTCTCTGGTAGCATGCAGGAGTAAAGAATGATTCTGAAGCAAGAGGAGAGTTTGA
ACCAGGTTTCAAGAATGTCATTAAGGGAAGGTGAACTTCAAAGTGATTCTAGAGTTCTTT
GAAATGTGCTAGAAGACTTACATTTATTAATCTTAAATCATGTACTCTTTTTTTTTTTTT
TCCCCTGCAATAGAAGTCTGGTTCTTTGGCATAATGGTGTAAAGTTAAGCAGAGCATCAT
GGGAGTTAACCTTTACCCTACCTTTGACACTGACTGTCCTCCGATTTTGCAAAGCTCTTC
AGTTTCTCAGAGCAGTTTTTAAATGCCAACCAGGGGGGTACTGTCAGGAGTACAAATTAC
TTTCTATATGTCACGATCAGTTGACTGGAGCTGCTCTTATAGTTAAAGTGATCTTGTATT
TCTTAAAACTTTCAAAGTGATCTCACCTGTCAGGTTTTTTTTTTTTTTTTGAGCTGCCAC
TACACAGGTTTGGCATCTTATATGTTTTATCTCTTAAGTGCATGTGAAATTTGTAAAATA
GAGACAGTGCAGTATGTATATTTTGTAAATCTCCCATTTTTGTAAGAAAATATATATTGT
ATTTATACATTTTTACTTTGGATTTTTGTTTTGTTCTACCTTTAAAGATCTACAATGGAG
CCCCACTTTATCACGTGTACAGATCACaaataaattttttaaaaaataCAAAATGAGTGT
TTATTTTCTCTTCCTGAGATAGTAAACCAAAGACTCAAACTTCGGAAAGGAGGCGTAGGG
AGTGCGC
