# Supplementary material for: Reference based annotation with GeneMapper
Source: Genome Biol. 2006 Apr 5;7(4):R29. doi: 10.1186/gb-2006-7-4-r29 (PMC1557983; doi:10.1186/gb-2006-7-4-r29)
Supplement: Additional data file 2 — A gunzipped tar file containing the data set of orthologous genes in five vertebrates (human, chimpanzee, mouse, rat and chicken) that was used to compare pair-wise and multiple species GeneMapper [file gb-2006-7-4-r29-S2.tgz › 5verts/orth100/mm34.fa]

>NM_010405
CTCCACCCTGCAAGCCCCCTCCCCTCTCCTAACCAGTGGCCACAGCCTGACAGGTCCCTG
ACCATGTGTATATAAAGGAGACACTGGGGACAAGCACCATCAGGCCAGTCTTGAGTGCAC
TCAACTCCAGCGCAGCCTCCAACCCTCACCACCACCACCACCATGTCTCTGATGAAGAAT
GAGAGAGCTATCATCATGTCCATGTGGGAGAAGATGGCTGCTCAGGCCGAGCCCATTGGC
ACTGAGACTCTAGAGAGGTAAGTCCAGGCACCATGGCTTGAGTAAGCAGGTCAGAAGAGG
GATTGGTGAGACAGAAGTGACAAAGAGCAGTTAGTGAGGAGAAGCCACTGAGAAGGGGTC
ATGAGGACAGTATGGTCAGGACAGTAAGGACAGAGGCAGAGAGGACAACGTGGAGAGGAC
TGAGAGATCAAAGCTTGTGAGGAGGGGATCCAGGCAGGCAGACAAGCTGCTAAAGGAGGT
GGGCTGGCATTCACAGAGCTCACCAGAGTCTTCCATGTGGCTCCTCAGGTATTTGTTGAG
TGAATAGGAATGAATGGATGAATAAACAGCTATAGGTGGATAGAGAGTGAGTGGATACAG
AGTGGATACAGGGATCTGCCATGTAGACCCTTGTGCAATAGGAAATAGTAACATCGCTCT
TGGGGTTGTTTTTAAAAGATTTtgtgtgtgtgtgtgtgtgtgtgtgtgtgagagagagag
agagagagagagagagagagagagagagagagcgagagagagCGCAAGCGTAGGTGCCAT
TAGAAGCTAGAGGCATCAAATCCCCTTGCATCTTAGTTACGGACAGTAGTGCATTCTCTC
CAGGGCAGTAAGTGCCATCTCTCCGAATGCTTTTTGTATTATTCAATGTACATTTTTTTG
CATTTCATTTCCTTAAATACTATGTAAACCACTACTTTGTTTTCTGTCTGGTAGGTCTTT
AAATTTGTATATCCCTTACATTTTGAGCCCAAGGCAAGAGCCAGTGTCCTAGCCCTCTCC
CTAACCAATACTTACTTGTAAAACTAACGCTTTCTCCCGGCCCCTAGGCTCTTCTGCAGC
TACCCCCAGACGAAGACCTACTTCCCCCACTTCGACCTGCACCATGGGTCTCAGCAGTTG
CGGGCCCACGGCTTCAAGATCATGACCGCCGTAGGGGATGCGGTTAAGAGCATCGACAAC
CTCTCTAGTGCTTTGACTAAGCTGAGCGAGCTGCATGCCTACATCCTGCGTGTGGATCCG
GTCAACTTCAAGGTGGGTTTATGAGAAGGGAGGGAGAGGTCAGCAGAGAAAGAGACAAGG
AAAAAAAGCGGGTGGGGTCTCTGCTGCACTGAGCACTGAAATTCCCTTCCCTCCGCAGCT
CCTGTCCCACTGTCTGCTGGTCACAATGGCCGCACGCTTTCCCGCCGACTTCACCCCTGA
GGTCCACGAAGCCTGGGACAAGTTCATGTCTATCCTGTCTTCTATCCTGACTGAGAAGTA
CCGCTAAGCTCCACCGCCACGACCCCCATGACCAGCTATGATCCCTCTCCTCCCCTTTAT
TGAACCCTCCCTCAGGTCTTTCCCTGAATCCCTAATAAATGGTTGAAGAAGGAAATAACT
GGTCCTGTGTATTCGGTCTCAGAGGGAAACAGGGATGGGGACACTACGGGATGCACTGAG
GTTGGCAGGAACACTGCGGTTATGCACTGCCT
