# Supplementary material for: Reference based annotation with GeneMapper
Source: Genome Biol. 2006 Apr 5;7(4):R29. doi: 10.1186/gb-2006-7-4-r29 (PMC1557983; doi:10.1186/gb-2006-7-4-r29)
Supplement: Additional data file 2 — A gunzipped tar file containing the data set of orthologous genes in five vertebrates (human, chimpanzee, mouse, rat and chicken) that was used to compare pair-wise and multiple species GeneMapper [file gb-2006-7-4-r29-S2.tgz › 5verts/orth100/gg1.fa]

>NM_001004374
GCTCTCCTCTTCCTCTTTATAACCGGGGCTGCGAGGGCACTCAGTACAACCTGCTCTGGG
TGTTCACTGAAGGGAGCCTGAGCCAGCACTCTCCTGCACAATGGCACTGACCCAAGCTGA
GAAGGCTGCCGTGACCACCATCTGGGCAAAGGTGGCTACCCAGATTGAGTCCATTGGGCT
GGAATCACTGGAGAGGTAAGTCACCCACAGCACCCCCCCAAAGGGTGCCCCCCCCTGACT
TTGCTGTTAGGATGCATCTTGTTTCAGTGCTGTATGAGTGAGACCCATACAGTCGTGTTA
GGACTGATGAGAACTGCTTGATGAGCTGCATGTTTTTTAACATGATTTTTTCTTACTGGA
GTTACACCCGTGCTATGAATTCTGATTGATGGCTTCCAAATTTTACAGCAAAAAAAAATC
TTTTTTAACCATTCAATGGGTTTGCTTCCCATTGTAGTAAGTGAGAAGAATTCATAGCTA
GGAGCCCTAAAGAGGAATTCAAAGGCATTCATACTCGGTGTCCCGAAATAGGGTTATCGC
TACCAGGAAATGAACTCAAACTGATTTATCACATAAGTCGCCATGTAATGGACATTAAGA
GAATAGCTGTCCACATTTGTTGTTGTTCAGAGCTATTTAAATGCTATTTACAATCAATCT
AACATATCGTGATATTCCTGCTGGGACTCCGAGTACCACTCGTACCAATCCTGGTTCATT
CAGCTCACAGCAGTTTGAAGACCTTGCAAAATTGGCTTACGGTATAATATAGGAAACGTG
GTGTCAGTTTCAAGCTTCCAAACTTCAAGCTTCCAAAGCTCTATTAATTGCTGAAGGAGT
GTATTTCAAGTGCGGATCATGCGTGCCTTTTCCACTGCTGAACTTTGTTCTCTTGTTCTC
CTCCAGGCTTTTTGCCAGCTATCCTCAGACGAAAACCTACTTCCCTCACTTTGATGTCAG
CCAAGGCTCAGTTCAGCTTCGTGGTCACGGCTCCAAGGTCCTGAATGCCATTGGGGAAGC
TGTGAAGAACATCGATGACATTAGAGGTGCTTTGGCCAAACTCAGCGAGCTGCATGCTTA
CATCCTCAGGGTGGACCCAGTGAACTTCAAGGTGAGTGGGCACGCTTTCAGGGATGAAAA
CTACCAGTCACAGAACTAGAGGCCACAGGTCATTTAGACTAATGGGAGCTTCATCCCTGA
CTGTGTGGTACAGCCTCATGTTGCTCCTGGTTCCCCAGCTGATTTTTAACCTGAGACTGG
ATCTTCTAGCAAACCATCTAATCCAGTTTAAGCTGTTACCTGGCTGGGACATGTATTTTT
TTTCATTCCAGAGCATGTTGCAGACTCTTAGATTGGCATCTCTTACTGATTACAATGGAT
TTCATCTTTGTTTTTTCCCTTTCAGCTGCTTTCCCACTGTATCCTGTGCTCTGTGGCTGC
CCGCTATCCCAGTGATTTCACCCCAGAAGTTCATGCTGCGTGGGACAAGTTCCTGTCCAG
CATTTCCTCTGTTCTGACTGAGAAATACAGATAAATGGCTTCCACACTGGGTTAGGGACT
TGAGGGCATGGCACACAACAGCTGCCAAGTTCTGGGGTATTCTTCCTAGAATCCACCACA
NNNNNNNNNNNNNN
