# Supplementary material for: Reference based annotation with GeneMapper
Source: Genome Biol. 2006 Apr 5;7(4):R29. doi: 10.1186/gb-2006-7-4-r29 (PMC1557983; doi:10.1186/gb-2006-7-4-r29)
Supplement: Additional data file 2 — A gunzipped tar file containing the data set of orthologous genes in five vertebrates (human, chimpanzee, mouse, rat and chicken) that was used to compare pair-wise and multiple species GeneMapper [file gb-2006-7-4-r29-S2.tgz › 5verts/orth100/hs34.fa]

>NM_005332
AAACACCACCCCTGCAGCCCCCTCCCCTCACCTGACCAATGGCCACAGCCTGGCTGGGCC
CAGCTCCCTGTATATAAGGGGACCCTGGGGGCTGAGCACTACCAAGGCCAGTCCTGAGCA
GGCCCAACTCCAGTGCAGCTGCCCACCCTGCCGCCATGTCTCTGACCAAGACTGAGAGGA
CCATCATTGTGTCCATGTGGGCCAAGATCTCCACGCAGGCCGACACCATCGGCACCGAGA
CTCTGGAGAGGTGAGTGTCAGACGGGACTGCCAGAGGGACTGGGTGGGAGGCCAGGTATG
TGAGTGGGGACAGTggggagggggcggtggggaggggacagtggggaggggaccatggag
aggagacagtggggagggcactgtggggagaggacagtgaggaggggaccttggggaggg
gacagtgaggagggaaccgtggagaggggacagtgaggaagggacagtgaggACAGATAG
CGTTCCCTCTCAGTGAGGAGAGCAGGGTAAGGAGGGAACGATTAGGAGTTGCACAACCAT
CTGGGCTCGCTGAGACCTGGGCAGGCACAGGCCCAGGTTCTGACAAGCAGAGGGTGAAAG
GTTTCGTTCTAGGCCTGAAGGGCCTTACAGGGCAGCCAGGGCACTACAGCCTCTAAAGTC
CCAGCATCTGGGATCAGGGCACTGTCCCAGCTTCAAATTCCCAGCATCTGATCCCCTGGG
AGGGGCCAGGGAGCTTTTCCTTCCCTGGAACGCTGCTGGGAGGTCATGAGCCTGCAGAAG
GGGTGGCGGGCAACCCAGTCTGGGGCTGGGAGGGAGGTCCTGTGGCCAGAGGAGACGGTG
GAGGGGCTGGGGGCACCAGGCGTGCTGGAGGCGGAGGGCGGGAGATTTGGGGACCAGGCT
GCACAGAACCCGTCGGAAGCAGGGCGATCAGCCGGGAGCTGCAGAGGCCTGGGGGGCCTC
TAGCCCAGGGCAGCCTGGGAGGGGCAGCTGCCTGGGCACCCGGGCCCCGCGAGGAGGGGC
TGGGGCCTGCTGCGGGGTCGCAGATGTGTCCCGGTGCTCGGAGAGGGCCGCAGGGCGCGT
GGGCCGTGGCGGGAGGCCGCGCTGCTGGGAGCTCACGGCCCCCGCCCCCCGTCCCAGGCT
CTTCCTCAGCCACCCGCAGACCAAGACCTACTTCCCGCACTTCGACCTGCACCCGGGGTC
CGCGCAGTTGCGCGCGCACGGCTCCAAGGTGGTGGCCGCCGTGGGCGACGCGGTGAAGAG
CATCGACGACATCGGCGGCGCCCTGTCCAAGCTGAGCGAGCTGCACGCCTACATCCTGCG
CGTGGACCCGGTCAACTTCAAGGTGCgcggggcgcggtgcgggcggggcgggacggggcg
gggcgcggtgcgggcggggcggggcggggcggggcggggaggggcggggaggggcggggt
cgcggggcggatgcggggGTCGCCGGGCGGGGCCCGGGCTAGGCCCCGCCCCCTCACTGA
GCCGCCCCCGCCCCCAGCTCCTGTCCCACTGCCTGCTGGTCACCCTGGCCGCGCGCTTCC
CCGCCGACTTCACGGCCGAGGCCCACGCCGCCTGGGACAAGTTCCTATCGGTCGTATCCT
CTGTCCTGACCGAGAAGTACCGCTGAGCGCCGCCTCCGGGACCCCCAGGACAGGCTGCGG
CCCCTCCCCCGTCCTGGAGGTTCCCCAGCCCCACTTACCGCGTAATGCGCCAATAAACCA
ATGAACGAAGCAGCGTCCACCTGGTCTCTGTTGTCCGTGGGCGGCGGGCGCTTGGGGAGG
CGGAGCGGGAGGAGGGCGCCCCGGCTGTCTCGGGGCCACTGCTGGGCCGCA
