# Supplementary material for: Reference based annotation with GeneMapper
Source: Genome Biol. 2006 Apr 5;7(4):R29. doi: 10.1186/gb-2006-7-4-r29 (PMC1557983; doi:10.1186/gb-2006-7-4-r29)
Supplement: Additional data file 2 — A gunzipped tar file containing the data set of orthologous genes in five vertebrates (human, chimpanzee, mouse, rat and chicken) that was used to compare pair-wise and multiple species GeneMapper [file gb-2006-7-4-r29-S2.tgz › 5verts/orth100/pt1.fa]

>pt1
AAACAACACCCCTGCAGCCCCCTCCCCTCACCTGACCAATGGCCACAGCCTGGCTGGGCC
CAGCTCCCTGTATATAAGGGGACCTTGGGGGTTGAGCACTACCAAGGCCAGTCCTGAGCA
GGCCCAACTCCAGTGCAGCCGCCCACCCTGCCGCCATGTCTCTGACCAAGACTGAGGGGA
CCATCATTGTGTCCATGTGGGCCAAGATCTCCACGCAGGCCGACACCATCGGCACCGAGA
CTCTGGAGAGGTGAGTGTCAGACGGGACTGCCAGAGGGACTGGGTGGGAGGCCCAGGTAT
GTGAGTGGGGACAGTggggagggggcggtggggaggggacagtggggaggggaccatgga
gaggagacagtggggaggggacagtggggagaggacagtaaggaggggaccatggggagg
acacagtggggagggcactgtggggaggggacagtgaggaggggaccttggggaggggac
agtgaggagggaaccgtggagaggggacagtgaggaagggACAGTGAGGACAGATAGCCT
TCCCTCTCAGTGAGGAGGGCAGGGTAAGGAGGGTACAATTAGGAGTTGCACAACCATCTG
GGCTCGCTGAGACCTGGGCAGGCACAGCCCAGGTTCTGACAAGCAGAGGGTGAAAGGTTT
CGTTCTAGGCCTGAAGGGCCTTACAGGGCAGCCAGGGCACTACAGCCTCTAAAGTCCCAG
CATCTGGGATCAGGGCACTGTCCCAGCGTCAAAGTCCCAGCATCTGGGATCAGGGCACTG
TCCCAGCTTCAAATTCCCAGCATCTGATCCCCTGGGAGGGGCCAGGGAGCTTTTCCTTCC
CTGGAACGCTGCTGGGAGGTCATGAGCCTGCAGAAGGGGTGGCGGGCAACCCAGTCTGGG
GCTGGGAGGGAGGTCCTGTGGCCAGAGGAGACGGTGGAGGGGCTGGAGGCACCAGGCGTG
CTGGAGGCGGAGGGCGGGAGATTTGGGGACCAGGCTGCACAGAACCCGTTGGAAGCAGGG
CGATCAGCCGGGAGCTGCAGAGGCCTGGGGGGCCTCTAGCCCAGGGCAGCCTGGGAGGGG
CAGCTGCCTGGGCACCCGGGCCCCGCGAGGAGGGGCTGGGGCCTGCTGTGGGGTCGCAGA
TGTGTCCCGGTGCTCGGAGAGGGCCGCAGGGCGCGTGGGCCGTGGGCGGGAGGCCGAGTT
GATGGAGTAATGGCCCCCGCCCCCCGTCCCAGGCTCTCCTCAGCCACCCGCAGAGAATnn
nnnnnnnnnnnnnnnnnnnnnnnnnnnnnnnnnnnnnnnnnnnnnnnnnnnnnnnnnnnn
nnnnnnnnnnnnnnnnnnnnnnnnnnnnnnnnnnnnnnCGGGGCCCGGGCTAGGCCCCGC
CCCCCGCACTGAGCCGCCCCGCCCCCAGCTCCTGTCCCACTGCCTGCTGGTCACCCTGGC
CGCGCGCTTCCCCGCCGACTTCACGGCCGAGGCCCACGCCGCCTGGGACAAGTTCCTATC
GGTCGTATCCTCTGTCCTGACCGAGAAGTACCGCTGAGCGCCGCCTCCGGGACCCCCAGG
ACAGGCTGCGGCCCCTCCCCCCGTCCTCGAGGTTCCCCAGTCCCACTTACCGCGTAATGC
GCCAATAAACCAATGAACGAAGCAGCGTCCACCTGGTCTCTGTTGTCCCTGGGCGGCGGG
CGCGTGGGGAGGCGGAGCGGGAGGAGGGCGCCCCGGCTGTCTCGGGGCCACTGCTGGGCC
ACA
