# Supplementary material for: Reference based annotation with GeneMapper
Source: Genome Biol. 2006 Apr 5;7(4):R29. doi: 10.1186/gb-2006-7-4-r29 (PMC1557983; doi:10.1186/gb-2006-7-4-r29)
Supplement: Additional data file 2 — A gunzipped tar file containing the data set of orthologous genes in five vertebrates (human, chimpanzee, mouse, rat and chicken) that was used to compare pair-wise and multiple species GeneMapper [file gb-2006-7-4-r29-S2.tgz › 5verts/orth100/rn31.fa]

>rn31
TGACAGGCCCCTGACCATGTGTATATAAGGAGACACTGTGGCCGAGCACCATCAGGCCAA
TCTTGAGTTCATTCAGCTCTAGCACAGCCTCCAGCCTTTACCGCCGCCACCATGTCTCTG
ATGAAGAATGAGAGAGCTATCATCATGTCCATGTGGGACAAAATGGCGCCTCATGCAGAG
CCCATTGGCACTGAGACTCTGGAGAGGTAAGTCCAGGCACCACGGCTTGAGTAAATGGGT
CAGAAGAGGGACGGGTAAGACCAAAATGACAAGGAGAAGACAGTGAGAAGTCATTGAAGA
GAGGTCATGAGGTGTGGTCAGGACCTTAAGGACAGAAGCAAAGAGAAAAAAATGTAGAGA
GGACCGTGAGTTCCATGCTCTTGGGGAGGGGGTCCGGGCAGGCAGACAAGCTGCTAGAAG
AGGTGGACTGGTAACCACAGACCTCAGAGTCTTCCATGTGGCTCCTCAGGTATTTGTTGA
ATGAATAGGAATGAATGGATGAATGAACCAGCTACAGACAGAGAGGAGATACAGGGCCTA
GCCACATGAAGCCTTGGATAACAGGAAATAGAAACATCATTCTTGGGGCTGTTTTGAAAA
GATTTATTTACTCtgtgtatgtgtgtgtgtgtgtgtgtgagagagagagagagagagaga
gagagagagagagagagagagagagagagaATAGGTgctagtggaggcatcagatcccct
tgcaccttggttacagagagttagctgtgagctcttttcagggcggtaaatactcttaac
cattgagccttctctccagATGCTTTTTGTATTATTCAACGTACTTTTTTTTTTCGTTTC
CTTAAACACTGTGTAAAATACTATTTTGTTTTCTGTCTCGTAGGTCTTTTAAATTGTGTA
CACCTTGAATTTTGAGCCCAAGGCAAGAGCCTGGTTAGCCTCCCCTAACCAACACTTGTA
AAACTAACGCTTTCTCCCGACCCCCCCCCAGGCTCTTCAGCAGCTACCCCCAGACGAAGA
CCTACTTCCCACACTTCGACCTGCACCATGGGTCTCAGCAGTTGCGTGCCCACGGCTCCA
AGATCTTGGCCGCTGTGGGTGATGCGGTTAAGAACATCGACAACCTCTCTGGTGCTTTGA
CTAAGTTGAGCGAGCTACACGCCTACATCCTGCGTGTGGACCCGGTCAACTTCAAGGTGA
GTTTGTGAGAATGGAGGGAGAGGTCAGCAGAGAAAGAGACAAGGGGAAAAGTGGGCTGGG
TCTCTGCTGCACTGAGCACTGAACTTCCCTTCCCTCCGCAGCTCCTGTCTCACTGTCTGC
TGGTCACACTGGCTGCACACTTCCCCGCCGACTTTACCCCTGAGGTCCACGAAGCTTGGG
ACAAGTTCATGTCCATCCTGTCTTCTGTCCTGACTGAGAAGTACCGCTAAGTGCCATCGC
CGCGAGTCCAAGACCAGCTATGACCTCTTTCCTCCCCTTCATTGAACCCTCCCTGAGGTC
TTTCCCAGAATCCCCAATAAATGGTTGACGAAAGAAATAACTGGTCCTGTGTATTCAGTC
TCAGAGGGAAACAGGGATGGGGATGCTACAGGATGCACCGGGGGTTGGCAGGAACACTAT
AGTTAAACACGGA
