# Supplementary material for: Reference based annotation with GeneMapper
Source: Genome Biol. 2006 Apr 5;7(4):R29. doi: 10.1186/gb-2006-7-4-r29 (PMC1557983; doi:10.1186/gb-2006-7-4-r29)
Supplement: Additional data file 2 — A gunzipped tar file containing the data set of orthologous genes in five vertebrates (human, chimpanzee, mouse, rat and chicken) that was used to compare pair-wise and multiple species GeneMapper [file gb-2006-7-4-r29-S2.tgz › 5verts/orth101/mm34.fa]

>NM_010696
TCAGCAGAGGAAGTGGTAAAGGAAACTAGCTGAGTCGTTTTCTGAGAAGAGACCATATTT
GTTCACAGGGGAAGCCGCTGCTTTTGGGGATCTGGCTACAGCAGAAAAGAGTCCTCTTCA
ACAAGGGTGTTCCTGAGAGCATCTGGGAATCAGAAGAGCCAAGGACACCTCAGAGCTCTG
GATCTGGGCTTTTCCCCTGTTCATGGCTGCATCGCCTCTCCTCAGTTTGTGAGCCTCTCC
CTGTAGAGCAGCCATGGCCTTGAAGAATGTCCCGTTTCGCTCAGAGGTCCTAGCCTGGAA
CTCAGACAACCTCGCTGACTATTTCAGGAAGGTGGGTCTTTCCCTCTTGTGCCTTTGGTT
GGTCTGGTATGTCTTTGGTTGGGTGGGCAGAGACAGGAGGTGGACTGTGGACAGTATGTG
GAAGGTGTATGGTATAGTGGTAGATATAGGAGACAGACAGACATTGCTTTCTTGGTAACG
TGTCCTGTAGAGAAAGATAGGGGGGAGGGCCCTCAGCTACACAAGTCCCTAGACACACTG
CCTGTACTTCCAGTGCTCTACAGACTGTGTCTTGTCAGACACAACCCACTGTCATGGGAG
ATCCGTGTTGACATACTAACAATCTGCATTGACAGTGTTGCGTTGTAACAACATCATTAT
TTTGCTCAGCTGAAAAGTCAGCTCGGGGAGTTGAAGCGTTCCAAAGCTCTTGAGTCTTCT
GCAATCAGGTTAGATTGGAGTCTTGCCTATTTAGCCTTAAAGCACATGCTCTGAGCTGCA
GAGGCTTACTGTGGTAAAGGCTACTTACTAGAAAGGGAGAGATGGGGTAGGAAAATGAAC
AGGCAGGGCAGGAGGTTAGAACAGAGAGCTGGATGAACACTGGTGTTTTGACATCTGTTG
TTCATGATCCTGGAAGAAGGCTAGAGTCTCTTTATTGGCCAGAGCCTCACTGGAGTTTTA
TGAGAATCCTGGAAAGCTGTCCAGAAAACAGACATAAGCCCCAGGATAGTTAGGGACGTA
GAAGACAAGTTCAGCAGACTTAGAAGTCAGGCTGGACCAGAGTTCTGCTGTCCTGATTTC
CAGGATAGGAGGAGATAGGCAAGATCCTTGTTAACAGCTAACTGTGACCACATGTCTGCT
TAGGCATATCCCAAGTCATTAAACTCTTCTTAGGCACCCATGCCAAGGAGGTAAGAACTC
TTATGACATGAGCTTCTATTGTTCATATTCCTGTAGGCTGGCTTCAAATTCCACTGATAT
TCCAGTGATGAAGACAATGTCCTAAAGCTGAGACCATATAAGTCATCTACTTTGGCTTCT
ATTTTTCTAAAGAAATAGACCCAAGGATAGGCTCTAACCTGTAATCTATACAGTGGTTCC
TTCCCAACCTACAGTAGAAAATGTGAGCACTTTGTACTGGGTGTGGCATGGCAGGAACAC
TGCGCACAGATCCAACCATTTGCCATCTTTTGTGAATCTCACTTTGGTTACTTTCCTCCC
ATAAGGTCATTACAAACTTTCAACACTGTGGGTGGAAATGTCATTGGGCAATTGACTTTT
GAGGCATGTTTTTGAAATACTTTTCTCAACTAGAAACCAAGTAAGTTAACGCAGAAAGGC
ACAGTTTGCCTTAGGGTTGGGCCATTCTGACTTCTACCCAGctttggagtcagacacgcc
ttggtttaaacgtgacctttccagctagcttggggactttttttttttttttgcttctct
atatctaaacttcctaatcagtgaaagagagccatgaacagtaactaAGCAGATGAGATG
GCGGTGAGGTGGAAAGGAAATGCGTGGGAGACATTGAGCTCCAGGTTCTATTGAATCTTT
GTCCTGCTCTTCTAAACCACACATGATGTGGAAGCTCAGACAGCCTGGGGAGACTATGTC
ATATTGCCTCAAACATGTATGTCTTGCCCTCCATTTGGGATCAAAACTGCGAAGATTAAA
GCCGCCATAGTCTACATGTCCTTAACTCCTTCAGTTGGTTTAGGCCTGGCAGGAGAGTAT
TGCTGGGTCATGCAGTATACTCATTGGCTTATAGCCATTTgttctaactctgttgggttt
ccacctcaccatgtgaccttaagccagacccttctttctgaatcttagtagccatcatct
acaaagctgagTAACCACTCAGTcagtgcctatcaatcttgagtgctaaccaaaattatt
agggtgcttgttaaaatacaggttttaggtcccaAGACGCAGTTCTTAATTTGCATCAAA
TATCTAGGTTCAAGGCTGGAACTCTAGCTTTGGTTTAGAGTCAACATCCGGACTCTACAG
AACCAGCATCATCTGATAGTGATCACAGCGGGTGCTGACAATTCCAAGAGCCTACTACAC
ACCTGGCATGAGGGTCGAGGAGATAGCAGGGTAGTGCAGATGCTGCCTCCCTCAACACTG
GCCTATAAATCAGCTTCCCCAGTGCAATCCTCACTCCGAGGTGACAACTATTATATTTTA
AAGttattattattgaggcaagtcctgggagggtagctcagctggccttggactgacaat
gatcccatcctccttcctcaggctcctgggtgctaagattagaggttttttgtttttgtt
tttgtttttTTGTCATAAGATACTGATTTTAAATTTTCCTCCAAGGAAAGTCAAAATGTT
TATCAGAAGAATCTAAGGTTCCTGAGGAAAATATTTTACCTTAAATACTCCAGACCTCAA
TCTTGGAGGTGTTTTAGGTGTGAATTTTTGTGCTATTGATGGACAAGGTGAGATGTGTAC
ACACCACCGTCATAGGTTAGCTTTGAAAACTGAGACCTTAAGACACTTATTTCTGTTAAT
TCCATCACTCTGTTCTGAGAATTTGACTTCAAGAATTTACCTCACATTAAAAAAATAATA
ATAACAAGCAAATGAATGACCACTGTGAGATACCTGTTATCTGAATGGTTCTTTTGGCTG
GCTCCTGTTACACACAATGTGCACTTAAGTATGTGACACTGTTATGTAGAGACTATCTCC
GTGGAAACATTAAAGCCATGCTCTGAAGCTCAGTTGTCACCTATGTCACCTCCCACCCAT
GCAACACTCTGGCTTTCTCATCCTTCACCCACAAAACTGGGGGATGAAGGGGCTCACAGC
TGGTTTGGGCCTGTCACACACACAGCACCCAGCACTACCTAGCAGCTGCTGGTCTCACTG
CTGAGTTGGCAGCCTGGGAAATGACCTGAACAGTCAGTGGTTAAAAATTATGGGAGTGAT
TCAGTGCACAGGTCTTTGATGGTTTGTTTATGTTGTTGTTTTGGGTCATTTAAGAGGAAA
AAAAGTCACCATAACAAGACTGAATATGAGTCGAATTCTTCATCATGCTCAAAACTAGGA
TGCCTTATTTAAATTGCTTAAGTAGTTACCTAGATGATTTTTGGGGGCACAAGACAGGGG
CTGGTGTTTGGTTTCTTCTGTCAGTTCCTTTCTGCTCTCCTGACTACTATGTGACCTTCT
TTGTTGGGCTTTAAAGACAGTATATTCCCAGAGGTTCTGGTCCCAAGGACTAGAGTGCAC
AGTTTCTCTATTTCAGAGACCCCAAGGGGGTAGTAAAAGCATGGTTAAAGTGGGAACCTG
GCCCCTGTCTCAGACTAAGGGTCAGGAAGGGGCTGGCTAGCCACAAGTACCACAAATTGC
TAAGCTCAGGGGAGGCAAGTTGGGGGGAGGCACGAGAATCTGAGGGACTGATGGCATCTT
GCTCTTCTCTGTACAGCTGAACTACAGGGACTGTGAGAAGGCTGTGAAGAAATACCACAT
TGATGGTGCTCGGTTTTTGGTAAGCTCTCTCCAGTCTCACATACTGAAACCAAAAATATG
ATATACTCTGCCCAACAGCTGCAGGGTCAACTGGTCTACCTAGTCCCTATGGTCAATGTC
TGTGGTCAATGCCTCCACAAAGCCTTTTGTTTTGATTAAAGAGTTGATAAGTCTTTCACT
AAATCTCAGTGTCCTGTTCAGGAACCTTGTGTGCTCTTACATAGACAGTAAGATATACCC
CAAAGACATATACTGAAGGAATCTGAACATAGTTTAACCCCTCACCCCCAATACAAATAC
AGAGTTACACTTTAAAATTCTACTCAACTGCCATGCTTATTCTGAGAAGCCCAAAGTATG
CTACAGGAGATACCAGTTTTTACTCCTTGTTGCTAACTCTGCATACACCTCCACTAAAGG
TTAACCAACCCTCTTTATCTCCATTTCCCCCTAACTACAGAATGTGCATACTGACTGTGA
AACAAGCATGTGATGGTGCTATCCCAACTCTAATTCCACGAGCTTTAACTATAGGCCCAT
GGTTCAGGTCCATGTTGAATCCATGCCACTAAAGGGAAAGTGATCCAGTTTTGATGAAGG
CAGAGGATCTTGGCTACCAGAGAGGTGGTTGTAAAATTGTATGTCCATATGTCATAGCAA
TGAAGACTTGGTCATGAGACTTCAAGCTACTTGAAAGGGACCAAGAGGTCACATACTACA
GCTTGCTACACCTCACACCAATTCCTGTCTTACAAGCATCCCTGCTTTACCCCTGCTTCA
CTTGCTTTAGTGATGGCAAGCTCCTCACTACCACCCGCAATCTTCCTCCCCTTTCTGGGA
GTCAGAGATGAGTTCCTTCTCCACCCTAGATCATGTCAGAAGCTGAGGACAGAGAAAGCA
TTAATATAAGACTTTTGCCTTCGTGAATCTATTTTTTAGCAGAAAGATACCTTCATTAAA
GGTGTTTAACCACTTCATTTATACACGAGGAGACATATGCAGAGGTGTAGTAATTTTTTG
TCCTAAGTCACAAATCTGATGTTTGACTGAAGGTCTGCCTTTAGCTTAGTACTACAGTGT
GTAGGGTTTTAGCAATGTTATTTTTTCTTACTGAGCTTTGAATAACAGAATCCCTTGAGT
CTTATTGTTGTTATTCTTGTAATAACACTAAACCTTTGTCTTTCATTCTGATACTTTAGC
ACTGAGGAAAGAGACACTACTTTGAGTACAGAAGGAGGGCAATATCTTTGAAGAGGGTCA
TTAGTGGTGGCCTTGCTGTCTTGACTAATCTTGATTAAGCATTTGTCCCCAGTCCGTAAT
TCCTCTTTGCTTTCTCCTCTGATGACTGAATGAACACACTGTGCAAGGTGACAGTGGGGG
TTGGTAGTGGTTGATAATAATGGCACGTCTCCCCTCTGTGACTCCCACCCCCACCCCTTG
CCCAATACCCCATGTGAGTGTCAGGCCTAAACTGACTGACAGGATGACTGTGTCCTTCCT
TGAGAGATGATATCTGAACATCTGTCCCCTCTGTTCCAATCTCTGAGACCTATCAGCCCT
TCGGAGAAATGAGCACACCCAACTCATCCTGTAAAAGGGGGCAGGAGGAGCCAGAGAACA
GGAGGTAGAACCCAATGCCAGAAGCTAGGGTACTATGAGATGCACAGTCCAGCATGGCTA
CTCTGGCTACACTTTGGAAGTCTTGATCTAAGCTCTTGTTATTTATCTCATACCCGTGCA
AGCTCTGGAATATCCAGGATCGTTCTAGAATTGAAGCAATAGTACTTGCAATCCACGttc
tcttcttctccccatctctttctttccttttttcccttcttctttcttCAGTGTGGGAGC
TAGTAGACTCATCAAACCTGTCTTAATACCACTTTTATCTAACACTAAGGAGATTTTGCT
GGTGATAAATATGAACTAAGCTGGACTTTGGAAAGGTGTAAGAAAAGGAGTACTTGGCCG
GTTAACTGGGAAGGGATGTGGTCTTTCTCAAGTAATAAGAAATGTACAAGTCTGAAGGCT
GAGAGACTTCTGGAGGAGTCCTGAACATAGGCTCCATTCAGCCTATGGAGAGCCTGGGGG
GGGGGGGTTGAGCTAATCACTCCAAGCTGGCCTCTCCACCTGTAGGTACCGAGTGTATCT
GATAGGCCAGAGGAAGAGGGGGAAGGCAGAGAGTAAAAAGTTTGTGGTGCTTGGTGAATG
TGTCCTTATTCCCCGTCTGTATGAAAACAATGGAAAATAAGCACTATTCTGGAGGTCTCA
ACCAGGAAACTGCAGATTTCATCTTACTGGCCACAAGTGAGTCATGTGACTCCACCATCA
CCAAGGTAACCTGGAGAGTTAAATGCTTTGCACAAATACATTTTCTGCCCTGTACCAAAT
TGAGGTTCTGATGGTAAGGACAACAGAAAAAAAAGCCAAAACAAAAACATTGTGAGATAA
GCGACCCTGTCTGGGGACAGGGGACCTTGCCTCCCTACCAGGGATCTGGTTTGTAGCTGT
CTTCTCTCAGAATCCCTTTTCTGAACTCAGCATATCATCATGCTTCTAAAATCTACAAAT
TATACCCCAATAAAGATGAACTCAGGATTGCTGGAGGGTTTTGCAAGGAGAGGAGGAAGT
TACATCACACAGCAAAACTCTAAGCCTGTTTCAATATCTCCCATCTTCTCTCCCAGCTGC
TTTCCACGGTCTAGAAGCCTTGGTTTCCCAACATCCTCTTCTTCTGCCCAGCTGTGACCA
TGTGCACCTTCTCCTTGGTCTTGACCTCAACTCTTCCATTGTATTCCCCTCTCATTTACT
TCCGGAATGTCCCTCTGGAAAACCCCGAGGTGACTTCAACTCATTGTGCCACCCTCTGAA
AACAGTTTTGGTTTTCTGCTTTCCACGTATATGGCTGTTCCCTTCATCCTTCCTCTATAA
CTCAGGCAGCCTGACAGGAGCTTGGTCAGAAAATGTACCACAGGTTAATAAGGGATGAGC
CGGATGCTTCAACAAGCACTTTGCCAAGACACCTCAGCCCCACTTCCTTTAACGACACTA
GACCCTAACTGCTCCCTTCCCATGCACGACTGACTGGGGATCTGAACTATGGGGACGTTG
CAAATTTTTGCCCATGAAAAAAATCTGTTTAGTTTCACAGATTTTCCTCATGTGTGTTTA
TTAAAGTCCTCTCTGTAATTCAGAAAAATTTTGCACAGATTCCAATTATTTCAAGGTTCT
CCTTGAAGAAGCAAATCCAAGTGGGTTACCATGGCCACCACGGCTCTGTCATTCCCTCTA
ACCCACGTGATCAGGGCCCTGCCTGTGTTGTTTTAACATGCCTGCCCTGTGTGTCTTCTT
TTCAGAACCTGACAGAAAATGACATTCAGAAGTTCCCTAAGCTGAGGATGCCGTGAGTAT
ATCCTCCTGGTGGGCAGCAGGATGGGAGCAGGTTGAAATAAGAACCTGTACAGGGGAAAG
TGAGTCAGGCGTGTATCCGTGTGATTTGTCATGGTAAAGCAGGTAGGGAGGTCGAGGACA
AAGGGAGGGTCTGGGGAAGAGGAGTCAAGTAATGAGTTAGAAGAAGGAAGTAACAGATCC
AGGGTTGCTAGTGGTTGGATGCTTTCTTTACCCAACATGAACTTCAACACTATGTTTCAC
TTCCTGTCTTTTTGATGGGGTAGCTTGGGCCTATGAACACAGTACCAAAGTCAAGAAAGC
CTATGGTTTCATTGTGGCATCTTTGAGAAGATTTGttttatttaaaaatgatgtgtttgt
gtgctttcatgagggtgtgtgtgtgtgtgtatgtgtgagttgagtaaagatgcacgggga
gaccagaaggatggctcagagtcccaggagctagagtaaccggcagttgtgaagcagctg
atgtgggtgttggcaacagaactcgggacctctgtatgagcaacacatggttatatgtgg
ggtgccaagcatggggaaataaagggatgggagagacccgagtcccaccagagctcgggg
agactgctgcaggaccctgcagaaccctgctccggggaggggaaggcacagtcttggctc
caactctctggcaccacagaccgttgggtactgcagaagagccggttttggggttcctgg
gacacacagggctagggatgacaggttctctctctctgacatcccagacccgctgggtgt
catggaagagctgagaacagacccttgggcggactctggcccgggagccaaagggagggt
agggggagagctctagcaggttacctcaggagtctggctagctcaggctgctagctaggc
aggtggcttggactggctggctgctgtggctagagcacaggaaggcctccggcgggaggt
tagatgtactgctccttagagggaagcctgctcaattgctccagcactgcggatctcaat
gagcagagatggtccatggtttcaaggtgtttattgtagagaggcagagagggggagaag
agtagagaagtagagggcagccatggccacgtggagagaggggagaagaggagggaagaa
ggagggcggaaggtgagagtaagagcaagagcttgaaagagagaggagagacaagagaga
gaggaggggccaagcagccccttttatagtggactgggttaccttgttgctgccaggtaa
ctgtggagagaagcatacctggctattgccaggaaactgtggggagtggagtccagacag
cctaagtgagtgtttgccacagaatcatggagctgggtcctcatgtcaggaacctatgtc
taggagcatagcaaacgggccttccatcccttgcaaattaatgttgggtctccggggttt
gaacctagcttgactagaaaacaggctgcttttcacggtctcatagtcttagctgctgat
catctctctagctccTCACAGCATCTTCATTGACGCATTGGTTTAAGATAACCTCTGGTT
CCTGGTTAGTAAATGAATGTGGACCCGTAAATAATGGCATTATTTCGTCTGTCAATATTG
ACTTCTTTGACTAGCTGCTCATGGTGTAGCGTTAAGAAGAATGTTGAggaaaaggagcca
taatcgattattaatgtctactctgggtactgaaatgggatgtagcagtaCGCGTTTCAT
GTCATGGATTCTTCATTGTCCTGGCAAAAGCCTCACACGCTCAAGTATAGAGGCCAGGCA
GTGTACAAAGTAAGACAGGTTGCAAACACAAATCCCCTTTGAGTCCTTTGTTTTTGTTAT
CCTTGAATACAAGTGTCTCCAGAGAAATATTTTTTTTGCACCAAAATAAAGATATGGAAT
TACGATTTTAAAGATAACTGACACAAAGGTTGATTGCTGGTGAAACAGCGGGAAGTAGTG
CTGGCCACGGAAAATCAGATATCACCTGGTCTATCCTGAGAGCACAGCAGCCAATCAGCT
TTGGCCACTGTGGACCTGATGATGGCCTGTCTTCAAATTGATCAAAATTTAGCTGGAAAC
ATGAGTTCAAATTTTCTCCTGATTTTAAAATATTGACTCAAATGTTTCTAAACACTATGA
AAATCAGTATAAAGCTGACCATGAGTTTGTCCTACTTGATGCTATGGGTTTGAAACATCT
ACACTTTGGATAATCTCTAGTGTTCTAAGGGCCTTGGGGTAAATAATGATAAAAAGGAAG
CACCCCAAGAAAGTAGGAAGTCCAGGGAAGTTCAAACATGAGGACACACTTAGCCTGGCT
CCTGGGTCTCCTTTGTCCACAAGAGTGAAGGAATGAAAGCCTTAAGGGTTCACCCGTACA
GCTACCAACCTTTGTTAGATCCCCTAGAGTTTTTTCTAAGTACATGTGGCTGGTTCAGTT
TAGGTTAATCAGTTTAGGTTAACCCAGTTCTACCAGGCCACCAGGCATATTTCTGTAGCT
ATGGGTACCTGGTGACTACTATACtagtctctcttcatttgtggttttgcttcccatggt
taccattacccatgattcactgcacctgaaaacacaGTAGAATAAAAATATGgagagaga
gagagagagagagagagagagagagagagagagagagagagaATCTttcacatagctttt
attttacagaatgtaacattggctccattttgttaactgttgttaatctcctactgtgtc
cagtttataaactggtctttatcataagaattcctgtataggcagaatcacccctttata
ttaggcttagtactacctacatcttcaggcatatctgctgggagACAACTTTATATAGAG
GCTACATATGCATTTCCACGAGCACATAAGTTGACACTTTAAACATGAACCAGGTTCTTG
ATAAAAGTCAGGCATACGAGAGTCAGAGTTGGCCACAGACTTAGCCAGGCACATGAGAGT
CAGAGTTGCTGGCCACGGACTTGGCCCTCAGACACTTTAGGCTTTGCTCATTCTGTGTTT
TGAAGTCATCAAAGATTTCACAGAATTTTTTTCTCTAAAAACAAATGGAAAGTAAGTATA
ATTTGAGGTCCATATTCTATTATGACAGTGCTCAGGCAAATCTGTTGCCTGTGCTTGAAG
GGGGATTCGTTCTTAGCAACTTAGTTCTCACCACAAAAACCCAGCAGCAACTCctacggg
gcaaagagagcaggagactgggcctgatggatccccaagttgagaaggcagggctgagac
tacagggggtgagagtccattaaccatgtgcctgagaggagaaagctgggtagaaagagt
tagggaaaaattcccaggatccctgtctggtaggatgctggtcagcctatgcatagcagg
agacctgtgtctgacctaaaaacctatccaatcagaaaggtaacaggaaccaaagggttg
aaaatggtgcccatttccaccagccaggtcccaggatggccagattctgtcaccgagaag
agtgcacagaaaggccttgcctccaaaatgaagaactgtcaggcaatctaaaacctcttc
taaaaacctcagttaagtgaatcttaaaaacaaggcagaggggttgcagactgctcccaa
gcaactttattacatcttcaaataaagctcgattatgcaaaagtatccacgattaaacaa
aaacaatgcgtagcatcgaatcagtatcaaggacggaaataaacaggaaaataAGACAGT
GAAGGGAAACAAGCATGTTTTAGCTGTCCCAGATAGCTGGAACTATTGGAAAGGAGCACC
GTAGCTGGGCTCCGTGAATTCAAAGTCAGATCTGTGCAGAACTTCAAGAGATCAAAGTAT
TTGAGATGATGGATAAACTGCTGTAGTTTCACCAGAAACTAGGTTTTGCAGAATCACATG
TCAGCgccctagttacttccatgttgatgtcatcaacattataaccaatagcaactagga
gaaactggaagatcacagtctatcattcagcaagccaaggaaggaactcaaagcaggaac
ttggatacaggaactgaagtagagacctctgaggaacaaaaaaaaaatttgcttatcaac
ctgctcctaggcctcccattctggtatgttatctatacaacccagactactgtcctcagt
gtgatgtatcccctccattaataagcaaccaagaaaatgccccatattctttcatggaga
cagtttctcaggtgaagttccctcttctctggtatctctagtgtgtatcaagttgataac
aactaAAAAGATGAGTCATGGACCATGAACCCAGAGCAAGAGAAATTCTCCAAAATCAAA
GGGAGGAAGAAGTGTCACAAAGCCAAAAACTATCAGGGAGCAGGGGTGGGTGGGTGGGGG
TGTTGGGAGGGGAACGGCTCGGGGCTGGAGTGCTGGTCTAGCAGTCACAAAACGTTGGGT
TTGCTCTCCACTGCTGGAAGTGGGCagagcatctggcaactgtagagccacttcaaccag
ctgagtgtgcagaactaaggttctcaaaagatgtgcctgctgaggagaggagaggcagaa
ttaaatacaggaggagatagtagccaagaaattccagagttggataaaagtcaagtcctc
ggattcaagaggcatcacaaaaccccaagtcccaagaaacagatggactgctgctctgtg
atgcattatcattgaatttccacccaaacaactgactagctagcgataaccagtgaggag
aaaaatcaaccgagtagtcagaggagaggaagcacatcgaactctgaggcgggactatga
cgatggaggatggggctcagtcagaaacaatgtcacctagaagatcctttaagcactaaa
aggagaaaGTCTCAAGATGAGTTCCTAGTGACAAGTTATTTCAGAAAGAAAGGCAGAAAC
CTTAACCAGCTTGCATTGATATAGTATTCACGATACTTCCTGCTATTGAAAAAAAATTGA
AAAAATATGTCTTAATAATTACTTGTCTGTGGGATTCCTGAGAAGGTTGGAGGCCTCCAA
AAATGTCTGCCTTTGGTCAAAGGACAGGAGTGATTGGAAGGGAGCTATGGGAATGGAGAC
GGCTTTGGTATTGTGCTCTGGTGTCTACTGCAGTTGCTCATCATTAGGACTGTGCCTGGT
GGGCAGTGGGTGCTCGGTAAATGTGTATTGTCCAACAGCTGTCAAGTGCaggtaaaacag
gacttttccagacacacaaattctgagagagctcaacaaatgctggccctctctacagca
actgttggagaacatctctcaggaggaatgagatggcacctgctgctaatgtgggtcACC
CTTTGTGCAAGGATGCCAAGTGTTAGAAATGCTTTCCCTGTAAATATATATTTGGTCCTT
TGAGGACATTTGAGTTCCATCTCTCGGTTCCTATACAAATGATTACTCTGTGAATGCTTC
ATTTATTTAGCAAGGTGCCTGCGGTGTCTCAAGACTTGTCAATGTGAGACTGCAAAGAAA
AAAAGGACAGATCCTTCACATGTTGTGCTTATAGCCTAATGGGAAAAGCATAGAATGGTC
CAATCATagccagacatagtagtgtatgcctgtaatcccagtaattggagacaagagcag
aagggttaggagttcgagccagctatagcaacagaagatgagttagaagcgagcctgggc
tatatgaaaccctgttgccaaaaagggaaaaaaaGTGAAAGAGGGGAAGGAAGTTAAGTA
GAAGTGACAGAAAGGTGACTGTGGATCATTCTAGAAGGAAGCATATTGTTAATGTACAGG
GGATAGGATATCCATTGAAACTTCTCCTATGTCTGTCTGGAGTGTGTGCAGCAGGTCAGA
GGAAAACATAGAGGCTGATATGACTAGTTGGTATGTTCCGTTCACAATTTATAAAGGCCC
TGTGAGCCTCTGTAAGAGGCCATGAAGGGAATGTAACAAGAAGAACAGTAAGGAAAACTT
ATGTCTCAGGTCTGTCCAAGGAGGTATAAAAGATAACTTAGAAAAGAATCAGTGGAAAGT
GTGGGAGCAAGTTAGATGTGGGCATCCTCATACTAGCAAGAGACTGTAAGgactctgggc
acactgccttggctctctgagcctctgtttcttctttgtaaactagggataataatggta
ctaacctcaaagggtcagtaggaaaattagaagaAATATTGGGGAAATAAAACAAACTAA
AACAAACAATCAAATCCACCAAATAAGTATAAGTTTGTCTTTTATGTAAAACCTTCCTAG
GAACACTTTCCAGTTTTCACTAGTTTTTGGTTTTGGTTTTGCTAGAAAGCAAGGGTTAGA
GAATATCCAGGGCAGTCTATGGGGTGAGAGGGATTGATTCTAGAGCTTAATTTACCTCCT
GCCTCCTACAGTAaagccactcaaatagtgtgagcctcagtttccccatctgtagaagga
caaagtagtaGTTGTCAGGGAAAGAGGAAGATTAAGGTAACGTAAATTCCTTGACTATGT
CCTTATAATATAGATATTTAATAATTACTATTCCACCACCTTCTACAGAGATTGATTTGT
CTTGATGATTGTCCTTAAGGGCAAAAAAGAGATTGCAGACACATACAAAATCAAAATAAG
ATCACATGTCTCTGGATGGTTTTGTGTCCTTCCCAACAACCTAAAATACCAGAGTTAAAT
Ggagagccataactggtcaatgcatggagagtcagagactttgacacaccgagtcctaaa
tgggatgccttcatccaaccacttcccccacggctcaggaagctatttggaaaagggagt
aaaaagattgtaagagtcagaggtgactccaagtatcggttgattctaaggaaacagtgt
cttccagatagaagagggctgatacgcataaggactcagagactacggcagcatgctcaa
atcctgcacaagttcaagccagacagggtcccagcacagagtagagaaagtagacccagg
ttcccaccccatcccaaccttaaaaccaactgcagttgacagcaaggcagaaagcagttt
tcttcaatggagtctcactgggtgtattaaccacagtttagggcaaggcccgtgccccgg
gggtaggaagccaagacaaaatgaactctataatcttttGTAAGAAAAACAAACAAACAA
AGTTAAGCAGATTTTATTACAAAGGTCGATTCTGTAATGAAATTCTCTTTCTACAAATAC
AGGCATTCTCTCAGGACATGGTTAGTATCAAAACAGACACCCTGACTATTTTAATGATGA
AGGGATCTTACAAGAGCCTAGGCTGAGCCCACCCGAGATGTGAGGTGGGGCATCCGTATG
GGCGGTGCAGGCAGAAGATAGGTGTGAGCTGATGCCTATCATTAACATTCACTATATCCA
CCACATACCGTGACTGTGATTAGATCCAGCAGGGGAGCAGTACAGAGCCCACTGTTCACA
CGTCACTCCTGATAAGCTGCAGGCTTCCTATTAGCAGAAACTGCCTTCTATCTCATCTGC
GGAGTGCTTATCTCTATACCCAAGGAAGAGAAGGCATTGGGGAAGGAGCAGAGAGGAATC
CTCAGAAGAGGAAAGAACATTGTTTACCTACAAGTAAATAATCAGCCCCCAGCAACACAG
AAGCAATTATTAATTTGAACACCCTGCCCCCCCCCCCCCAGCATGCATCTTCCCTCTACC
ATCCACTGGCTAATCCCATTCCAAGTGCCCAGACCCTTAACATCCTTCCCAATGAAGAGT
GCTTCATCTCAACTGCCAGATTTTTTCCTCCAATGTTAAGTCCAGGAAACTCTACTTAAG
GGCTCAGCTGCACGTGGACACTGACTCCAAGTTGCCAGGAGTTTCACAGACAGAGCTAAC
TACCTGTGCTTGCCATGCAAATGGCTGGGAGATCCAGGTAGACGGTAGGCAGGAAGCTCA
TCTAGAGAGTCGGGAGGCCATGTTGCTCCCTGGGATTTTTTTCATCTACATATGGTATTC
CCCTGAGATCTAAGAGGCCATGAGAGGCCCTTCCTGAGTCATCAGACAGATGTGACTCTT
CTCTGGCTAAGGAATGATTTGGAAGATTTGCCTCTTGGTTCAAAAAGGAAGGAATTTTAA
GGTAGAGAGCACTTAGTTTCCTTAGAGAAGGATGAAATTGGAAGCAGAGGCCATAATGGT
GCTGGAGTTCTTGGAGGAGGGCTGAGGCCAAGGTAGAAGAAGACACCCTGACAAGTGCCG
CTCCAGGCAGGTGTGCATGTCTACCCTGTCCTGGGCCTTGGGGTATGATGTACTGGAGAG
ACATCCAGGCAAGATATTAGCCTTCCAAGGAAGCATGCCAACCAAAATGGGAGTAGGAAG
CAGTTTTACCGGTCAAGCTATGACATATGGCTACTAGACATATGGTGCAACTGAGGCAGC
AGAACTTAAATTTGTGTTAGACAAGGCCTAACGTGTGTGCCGTGCTCTGATGCACActct
gtctctgtttctttgtctctgtttctctgtctctctctgtctctgtctctctgtctctct
gtctctgtctctctgtctctctgtctctctctctctctctctctctctctctctctctct
ctctctctctctctctctctcctgctttatctctctTCCCTTTGCATTTCTTTCTTCCTG
AGTGATCAGCACATTTGGCTCAAGGTTCACAAGTGGAATACAGTTAGTGAAGTTGATACT
AGAACGGACTCTCGGACTATGGAGAAGAGCTGGGGGCAGATTCAGTTCGATGAGGCCCTG
GAGTCTCTTTCACTCCACTCTCCAACCTTACTCCTTTCATAATTACAAACTTCCTTCTCT
TCTTTCCTCTTCTCTGCCTTTTTGTGAATAACAATCTCCACTGGAATCAAGAGTGACAGG
TGTTACTCTGCAAGACTTTCTGATCATTAGAACTGCCACGGGTTTGTAGGAGTTAGTCCC
CAGTCACTGTGAGATTCTGCAGACCCTGGGGGAGGCCTGGGGACTTATGTGACAGGTGCA
TAGGTGATCCTGATGTGCAGGAAGTCAAGTTGTCAAATGTAACCTACTAACAAGAAAGAT
TAaaacaaacaaacgaacaaataaacaaaAATCTTTGATATTTGCATAGAAAATGCTTTC
CTGAAGACACATAGAAGATGCTGGCCTTGGGATAGGACATTATAGTCAGAATCTCAGACC
TGAGGCTTCTGTTCCTTATACATCACTTGGAGAGACAGACTGACTATGACAATGAAGTCT
GGCCCAGTCATGCAGCAAGTTAGAGATACTTTTCGGCTGGGACCTAGGTCACTATGTGGT
TTGACTTCCTTTGAGAGGCTCAGTCTCTTCCCAGGGCCAGCGCCACTCTCAGATGAGGGA
AAGCAGAAGGAACTACTGTGTGGATCCCCAGCCTTCTCTTCCTCCTTCCCAGGTTGGAGA
GAGAGGGCTAGGGGTTTGTGCAGAGAGAGAGAGGCTGTGTCATCTCTGCCATTCACTGTC
ATTTGATCCACTGGGGGTGGGGTGCAACTTGGTAGGTCTGGGCAAAGCTGACAGCCACTT
CCCTGCCCTCTGGCTAGCAAAACAACTCAACAGTCTACCTGCTTCCCTTTGCCCCCACCC
TGTCTGCCCCCCACCTGGGTGAGGGGGTCCCCACAGTTTAGGAAGGCTTCTCAGAAGCTC
TTTGCAGCCATCATGGGAGGCCTAGGCTTTGCTGCCTCCTGCACAGTGCACCTTCCTGCC
TTTCTCAGCTCTTTGCTGCTCTGCATGGGGCCTGTGGTTTAGCATTTCCTTCCTTTCCAG
CTAGAGCCCCAGCAGCCCCTGCCTGGCTGTGAGAGATACTGGCGAGAAGTGCCACTGCAC
AGAGTAGGAGACATTTTGAAGAGTCCCAAGCATGTGGGAGCCAGCTAAAGCCCAGCGAAG
CTCTGTGGGGTAGGAGAATTGAGTTCTGGCTCAGTTCCACCTTCCTCAGGCCCTTGCTCA
AATGATACCTACTTGTTGAGTACCGGTAGTTTTAAATTGTAAGCCCACTATCTTCCTGCT
CAAGCACTTCCCACCATCACATGAGCAGATGTGGTTCCCTCTTACTTTGAACATTATTTG
TGTAAGAGTTCATTATTagccaggtggtagcatgcacctttaatctcacccctcaagagg
ccgaaacaggaagatttcaaatttcaagccagcatgtactatgcaggctgtctcaaataa
acaTCATTCATTATTTTACCTGCCCCCCCCCTCTCTCTCTCTcacacacacacacacaca
tacacacacacacacacacacacacacacacacacacacacacacacGTTCTAGCTTTCT
CttatttatttatttatttatttatttatttGTGTATATGCATGTAGgtgtgtatgagat
atgtgtgtaaagacaagacttcagctttcattcttcaggagtaattcaccttgctttgtt
agaacagggtctttcattacagtctggggctccgctggctgttgcatggatctcatggat
cttcctgtctctgccttccctgtgctgggattacaagtgcactgtgccacacttagtttt
tatatggttatggggatcaaaggtatcccacaggtccacatgccttgtgcagcaagcact
ttactgactgagccatttcctcagGTCCCTTGTCTGCTTCTCTCTACAATCCAAGAGCAG
AGCTTCTTTTGTTGTTCTGGGATGGACTTTCTGAGTGCCTAGCAGAGTTCTTGGCACTTA
GAAGGGCTTCAGTGCGTGCATTAAAGTAAGCAGGTGACAGGGCAGGACAGAAGTGGCTGC
TGCAGCTGCTGCCACCCACCCTGGCAGGATGCAGGACAGACATTCCTCTAACCATCATAT
AGGAGACCTTTAGCCTGTCTGCTATCTTCTCTAAACAACTACTGCCAGGTCACATGTGGC
CATAATTATGTTACACACATCCTTATGTTGTGTTTAGAGAAAACTAGAAAGCCCCTTGTA
TGTCTCCCCCACCTTCCCACTGTCCCACTTTACCCCTTCCACCCCGGCCCTACCTCAACT
TTCAAGTGCTTTTCCCTCTAGAGCAGgcggtcctcacccttcctaatgttgtgacccttt
aatacagttcctcatgtgtggtgacccccccaaccataaaattttttttgttgctacttc
atagctgtaattttgttactgttatgaattgtcatgggttttccaatggtcttaggcagc
ccctacgaaagggtcattccacccctcaaagggacctcaaccctctggttgagaacTAAT
GCTGTAGATGGTGCTTCAAGTCTAAAGTTCCAACAATGGGGTTCCTATGGAGGGCTTCCC
ATTGCCTTGTTTGTCTGTTCTCTTGAGTCGCTCAGCTGCTCAAGTTCATCTGCCCTGTCA
CTCCTCTGAGATCGGAGAGTCCTGAGCAGTGAGTTAGAAGCTGAGGAAGGAATAGAAATG
TTAGGGGTTGTTAAGGACTGCCCTTGCTAATCTAGCCAATTTGCACTAGGCTAACTTGTT
TCCATGAGCTGCCAACCAGCAGAAGGGACACAGATTGAGTGTAGCTATCACAGCTAGGAA
GAGGACAATGCAGAGAGAATTGCACAAGGGTGTGGGTGTGGTACCTTGAAAGAATACTGA
GTTGGAAACTAGAGAGGATGGGCTAGTATGTGTGCTGTGGAGACAGGTGGCGTTCATCAC
TAATCTACAATATCCTTCCTTTTGTTTGAGCCCCTGTCATCTCCTACAAAATATAATTAG
GATGAGCTCTGAAGTTCCTTCTCTTACTCCTGGAGTCTGCAATGTGGAGTTTTCGGTTCT
AGAGCTTTGAGGATTGCTAGGGCCTACTTGAGAAACAGTCTGGAAGCCAAGGCTCTCCCT
ATGCTGGTGTTTGGGGACTTGCTGGTTCTGTATGGTGCGCCTGAGCACATGGTATAGTTA
GCTATTTTGACTGAACTTGGGGCTCAAGGTCAGGGTGACTCAAGCAGACTCTCCCTTGGC
AAAACTAGGGCTAGTATGTACCTTTATGGGGAATGTTTTTCTATAAAAATTCCTATGGGT
GCTttagttattcacggctgtgatgaaatgcctcagcaagacaattgaaaggaagtagtt
attttggctcacggccttagaggTTTCCATTGGATTCTTTGGCTTTAGCTGGCTTCTGGG
CCTGTGGGGAGGCAGAGAATCACTGTGAAAGGGAAGGAGAAGCAAAGCCATTCCCTCGAT
GCATGGTGGCTGGGATGCAGAAAGAGACAGGAGAGACTGGGCATGAAAACCCTCCTTAAG
TGCACGTCTCTGGGAACTAACGTCTTTCAACTTGACCCTCACTTCTGTATTTCTACTTCC
TCCCAACAGTCTCTTCAGAATCTAAATGCATAAATGTGTCTGTGGCTATGCGGCATGAGA
CACAAACCACAAGGCCCCCAGTAGCCTGAAGCATCCCCTTATTCTTCAGGGACCTTCACT
CATGTGAAGCCATCTTTGACTTCACTACAGAAAACAATTTCAAGATGAGCCAGAACGAAG
CAGAGTTGGGTTTATTAAAAATGTAAAGAGTATTTAGCATAGTTTTAAACATATGGGGTT
ACTATAAAAAGATGCCCAGAGAGGAAGAAGATATCCAGAGAGGGTGGTGTGGGCTTCTTC
AAGGACAATAGCTCTTAAGTATCTTAGCCATCCCCAAAAGTCCTGCTTGGCTGCTCTCAA
GTTACAGCTCGCATGATTACTAAGAGCAGACACCCCCTCCCCATCTGTATCTTTTTGATA
AGTGAAATTACCAGATGGCTCCATATGATTACAATATTATAAAAATAATCCATGAGCCAC
AAGGCTGCAAGGATGAAGGCATGCATGTCTTTCACTGCCAGGGGAACTTCTAGTGAAATT
CTGAGAAAACGTACAGCTTTCAGTTGGGACAGGAGAAAGGTTGTGCACACATAGCATGAC
TTGTTACTATCTTAATATTGTCATTTAAATATTTCTCTATAAAATGTCTCTGAATGCCTT
TGCAGCAAATGTCAATTGTGCTTGACTTCTTGAGCTGGTGAGAGTCTTTGAGCAGATCGG
GGTGAGGGGTTCCTTTCCTACATTTCCATAACTTGCCTTGTTTTTCTGTCCTGCCTAATA
TGAGTTAAGCTGTTGCTTTGTTTAAAGCTCTCATGATCtgatcatctctggaaatactct
tacagacacatagggattgtcatgtcctaatttccttggtgtctctcaatcgaattgaat
tgataaacaagattgaccaccataCCACGTTACTAAGTAGATACAAAGAGGGACAAtgta
tgtgtgtgtgtgtgtgtgtgtgtgtgtgtgtgtgtgtgtgtgtgtgATGGAGTAACAGGA
TGAATAGCAGCCCATTGGAGGTTGCAATAAAAAAATACACATGGGCAGCTGAGCCTCTGG
GTCTAGCAGATGGTTTGATCATGACTATAAGTAAGCAATCTACACAAGAATGATCAGCCA
AGGCTCAGGGGACCACAGTGGTTGTGACATGTGAGCTGTAACTTAAGAACAATCACAGAA
CAGTGGCTGATACAATTCCAGTGTGCATACCTTAGGAGCCCAGATCTTCAGAGCAGTGAG
GAGGCAGGTGTAAGCTGAACATATTTTCAGGAGATCTCAGAGCCAGATGTTGAAGGCTCA
GTAGATATAGGTCAGCACATGACAGAGGCTTCATGGGAGCAAGAGATGTGATTGGTATTG
AGTCAGGTCCTGAAAAAAAAAAGAGATGGTAAGTTTTAGCTAGGTGGGAGCAAGGTGTGA
GACTGGCTTGTAGAGGATGGATATAAAGAAGACTGGTCAAGTTGAGCCTATGAAGGTAGA
GACCATGTGGACCAGGGAAGGGGAGGCCAGGAGGAGACTGCTCTCTCTTTTCATGTGTGT
CTTTATCTTGTAGACTTCTCAGTAAGTTGAGTCAAGATATCAACAAGAACGAAGAGAGAA
GGAGCATTTTCACACGCAAGTGAGTGGGCAGCTTCTGGCCTAGGCACCTCTGTAGGGGGG
GGACTCAAAAATTAAAATACCAACTGAGACTTTAAAAGAATCTGCAACATTTGTCTTGCC
CCGACTGTCTCACTGTGGTGGTCCCCTCTGTCTCGGGGGGGGGGGTCATGAGAAACAGAG
GAAGTTCCCCCTCTCCGATGAACATTTTGTCCCCAGGTTCAGGACATCAAGGGCACATTC
CCTAGATCTTTAAACAGTCACAAGCATCTTTCTGTGGCACTATTGTGGCTTTAGTGGTCT
CTAGAAGCTGGGAGGCAGCATGGGGAGGGAGAGGGGACAACCAAACGCTGGTTGCAAAGC
AGCAAGAACACAAGCCTTGGGTAATGAGACATGATCCCTATTGGTGCAGAGGGCTAGCCT
GGGGAAAGGGAATGCCCTTAGATTGACAGGCTACTGAGATGCTTTTTGTTTTTGCAGACC
CCAGATTCCACGGTTTCTTGAGGAGACAGGTAAAGGTACCAGGGTTGAGAGACAATTGCT
TTAGGAGGTGATGTGTGCTTCAGTTCTGGCCTCCTTGAGTGCTGTGTGTGGGACATGACT
CATTAGCTCATCAGCCAGGTCTTTGGCATGAAAGGGTTTGGGGTCCCTCTGAGAGGATGA
AGAATCCACTCTAGAGGTATCCTGCAGAGACTCGGCTTTGAGCACCTCATCTGAGCCAGT
GTCGGAGTATTTCAGGCAGTCTCCCATTGCTCAATTGCACAAAACATCTAGGGTTTTGGG
TTCCTGGCCCCTTCCTAGTCCTGTTAAATAAGACACCACATTAATAAGGCCCCTTGTCTT
ATTCTGGGAAGACAATCCTTGTTGACTTTTATATAGAGACAAGAAAGATTAGGTGCCGCT
GCTGCTCTCTGGTAGGATGAAATCTTTGGGTACAAATGCTATGGCCAATAGTAAGCAGCC
ATCTCAGTGTGTTTTCTGTTGCTCTAACACTTCTGGCTTAGATTGCATTACAAATAGCAC
CACATAGGAAAACATGAGAATAGTGAGAGGCATGTGTCCAAGTGACCGAAATAGCAAGAG
TGTACTTGTAATAGGTTATCAACTCTCACAAGGTCCTGATGTGATATTTACTCCAGTCTT
GAAAGACCCAAGTCCAGAGACCCAAGTCTCTActaatcaattcatgaggttcctttgacc
taattatctcttaacgatcccattacccctcaatgcgtttacattatgatttaaaacatg
agttctggtgggCTAAATCGTACTCAACACAGCAGTTGATGGCCCCATTCATGGAGAAGG
AGGAGTGAAGGCCTGTGATGGACACTGGGAGGGAGAACTGCTCTGACTCTCTGTTGGGTA
CTGATGGTGGTGTTATCTCCTTTGCAGAAAGCCACGAAGAAGACGATGGTGGCTGGTCAT
CCTTTGTGAGTATGGCTTGGGCTAAATTACCCTTATATCGATGGCTGGGGTGGCTTTACA
TTGATCTTAATGCTAGAAAAGGAGCAACTCATCCCACCAACAAGGCATTGAAACATCCCA
TTTCAGGGCCGAGGaaagggccaaagtaaatatttccagctttggaaggccagaggtttc
tctctctactactcagctctgcctctgtggcatagaagcagccacattcagtgagcaaat
gagtgagcTCCCTGATGAATACAGAGGTGGGCTGTAGCTTACTGGCCACACCATTTATCA
CCATTATCATACCCAATAGCAATCCGTTCCCTTCTACTATCTTTCCTAGAAATCTTTGCT
ACTGTAACTTTCGTCATGGAGTTAAGCCACCATCAGTAACACATAGGGGACATGAATGAA
GTGTTAACACCAGAAAGGCTCCCATACCAATTTTACATGGGAAGGGTCGCAGTGACAACA
CCTTTCAGAGTCCAATGGACTATGCATCTCCTTTCATCAAACTATACATGGTCACCACAC
ACGCAGCTAAACAGGGGCTAAGAATCCTGTGATGGAGGAGACAGCTGgagggatgtgcct
tgtacaaagctcttcatcaggtagaggcagatctgggtcccaggctgcccaactctcagt
ctaagtggtctttctgGTAAGTGGCCACCTCTAGGTCTTTTAAAAACCATGCACAGATTG
TCCCTTGTCTTATTAGGATTCTGGTAAGTGAAAGTACTTCATTCAAATGAAAATGGTTTT
AGGGAAAGTCTGGTtttttttttttggttttgtttttgtttttTAAATGGGAAAAAGAAA
CAAGAGAGCCAGTTTCTCCAGATGTGTTTGTGCTTCAGCAGCTGGACCCCTGCCAAGGCT
CCCCTTGAGTCTTCCCATGCTCACCCAGAGGCTAGTCTTCAATTCTGTCTCAAAGCATGG
GTTTCCAATCTCTGCAAACAGAGCTGCTAGGAGAATGCTGGGGTCTTGGAAATGCTGCCC
TATGGCACCTGTACAACCTGTGACACCTGTCCCTCCACTGTGTTGACAGGAAGATGACTA
TGAAAGTCCCAATGATGATGATCCAGATGGGGAGGACGATGGTGACTATGAGTCCCCTAA
TGAGGAGGAACAGGCCCTGGTGGACGATGCTGCTGACTATGAGCCTCCACCCTCCAACAA
CGAGGAGGCTCTGCAGAGCTCCATCCTGCCCCCCAACTCTTTCCACAACACCAACTCCAT
GTACATCGGTAAGGGCCTCTTGGTAACTTGCAGCCCTGGGAGAAGCTGCTCATTGAGTTT
CTCTGGGTGCTGATTCCTACTCAGCTTACGAAAAACTGGTGGCTTGAGGCTGAAGACTGC
CTCTCTAGGTTAATACTAGAACAGAGGACAAAGGCTTGATGGGAAGAGGGCGGTTATGTG
GCACTGTCATCTATAGAAGGTCACGACAAATATGAGGACACTCAGAGAGACTGGCTCTGC
CTTTCCCACGAGACAGACTTTTCAGGATGTTCCTCATCTACCTGCTGTTCTATACTCATA
TGTTCTTCCtcattcattcattcattcattcaCAAAGTCACAAATATTACTCATCTCCTA
TTATGAGCCAGACACCATGTGCTGGAACCCACCAAGAGGGAGGAGGTGACAGAAAATGAA
CATAGGCACACTTGGCTTCCTCTGCAACCAGGGAACAGTGTATCTCACCCTGGGAGCTGT
GCTATACTCTGCTTCAGATTGCGCCCCACCACCTCACTTTGAGTACTGAAGGATAGAACA
TGAAAGCTAACAGACAGGGAACTTCAGCCAACATTAAGGCTGTTCCAGACTTAGAAAACT
GGAGCAGAAAAGGGAAACCAAGTTGGCGTGTGTCTCTAGGTACCTGTCACAAAGACACAG
AGTGAGCGTGATAACCCTCATCCTTCAGCACTCTTAGTCTAGTGGGTGAAGCAACACTAA
ACTAATGTATCCTGTCATTTCATTAGGCCAGTGTAATAAATATGTTTGTTCCTTCAGGAT
GTGGTATTTGAGCGACAGTCTTTGGCTGATGTTAAATACTGTATTGCAACTGAGTAAGGG
TTGGTTAAATGACGCTGAGACGGGTAGGGGAGGAATATTTGATGCACATGAAACGACAGC
GCATAGTCCCTGAGGTCCCAAGGAACATGGCCTATTGGAGGTTCTGAAGGGCAGCCTGTG
GTGTGGATCCCAGGCTTACCATTGCTCCTTGCCTGAGCCCTTTCCTTCTGGAAGGGAAAT
GACATTCTTCACAGGGCTGACAAACGGGAAGGTCAAGAGAGTactcaatggtctttccag
tttgactttccagactccctccacaatcttcccaaaactaacagtcagttatgttaGGGT
TTCTGTGGCTCTGATAGAGCTCCAGGCTCCAAAGCACAAGAAGACAGAGGCCCTTGCCCT
CCTGCTGTCCCAGCCGAAGGGGGAAGGGGGAAGGAATTCCAAACTTGTCAAGCTGGTTCT
GGGCAGTTCTGTGGCAATCAGAACAGCATGTCTGTCTAGGGCAAAGCCCTGTGCTGCTTA
GTTTGGTAACAGAATTGGGGCCCAGCTCCTCCCTTTAAGGGAGGAGAAGGAGGAAGTGGG
AGAGCATAGCAGCTCAGAGTACTGGTATAGGGAAGGAAGCAACAGAATAAGGGACTCCTG
AGGGTGGCAGAGAACTGACCAGCAGCTGTGTGTGCAGTGTGAGCATATGTATGCAGGCTC
GCACACACGTGTCTCTGTGCATGCTTAAGTGTCGGCATACACTCATGTTTCTTGGCACAC
ATGTGTGCACATGCATGTTGAACATACACACTTGTGCTCTGTATTTGCATGTGTGCATAT
ACATGCACACGGATCATGTTGCATGCATATGCACATCTACACATGTAGAATTGTATCTGA
AAACACTCACTGGGGTAATTCTGTGGAGGCTTCCTTTGAGTAGCAGTGTCTCAGATAGTA
CCTGTTTGTGTGAGGGACAATAGGAGTTATTCCAATGTGTAAGAAGAGTTAAACCAAATC
TGCAGGAGAGGGACAGATAGGGACCAAGGACTTCCTGCCTCCTGTAGGACCCAGGCTGGG
TTTGACTATCTCAGATTCATGCTGGTACTGATGGAGATCTGGAGGAGAAGGGTCAGGTGC
TCCTGACACTTCAAGCTACACACTCAGGTATAACATGTTCTAGAAGACAACTGAATTAGA
CAACACTCACTTCAAATTTTTATCtcttctctcttctcttgaattctcttctcttctctt
ctcttctcttctcttctcttctcttctcttctcttctcttctcttctcttctcttctctt
ctcttctcttctctctccctccctccctccctcccttccttcctTGTTTCTTTCTTGGTT
TTTGTTTGTTTGGTTTGGtttggtttttctgagacaaggtctctctgtgcaaccctggtt
gtgttggaactagctttgtaggccaggctggccttgaactcagagatcctgcctttctct
ggctcccggatggaattaaaCGGCTCTTCTTTCTTTTTAACATTGTGTTTCCGCAGACCG
ACCTCCCACTGGCAAGGTCTCCCAGCAGCCTCCAGTGCCCCCACTGAGACCAAAACCTGC
CCTCCCTCCCCTGCCAACAGGCAGGAATCACTCGGTAAGCCTCCTCCCTTTCTTCCAGGC
CGCTTTGTTTCCATAACAGTTCTTTTTTCCAGTAGACAGAAAAGGAACTGAGCATCTTTA
CCTAATTCTAAGTTTGTAAGAGAAAATGCACACCCTCACGTTCTGTTCAGTGGTTCAACT
TTGTGATAAGCAGTTTCTATGTATGCCATAATGTTTATTGGCATTTTTTGGCACCGTAAA
CAATACGAACTGCGTGTATAATGAGATACTCCCTTCCAATATCATTGTGCTATCTCCCCT
ATTTAATTGTGGGAGAGCCAAGTCTGGTCGGGCATCTTCCGGTGTTGCCAAGATAGACCT
CCTCCTGCAAACAGCGCTGCGCCACCTGCTGGCAACATCAAGAAATTCCAGGGATGACCG
CCTTCTGACCACAGGATTTCCAACACCGCGAAGCCCACGAGAGAAACAGTGGCACTAAGT
CACACGTTTCCTTTTGTTTCAGCATATGGCCCAGTTCCTATAGAGCTCACATGTAGCTCA
GTCTAAAGGAGTCGGTATCTGGCGAAGTGCTCTTTCCGCAAGGAGCCAGGACACTTTAGC
AGAGATGCCAGCAGGAGGGGGTGATCTGTGAGAAGGGGATCCTCGCTACTGTGAGGTCTC
AGTATCTTCGAAGACTCTCCTCATACCGCAATCTCCTCTTCTAGTTCTGACACTTTGGCT
CTTACTACAGTTGCTAAAGTGGAGCCCAATGTGTCTTCAGATTTCAAAAGCGAAATGCTT
TTGAAATCTGAAGACTTTGACATCTACCCATCACTTTGACAGATATTGATTAGGCAGCTA
CTTCACACCAGTGTTCACTTTGCCGGAGGAAGAATATGGAACAGCACACAATGCCCCGAC
CCTTATAACGTTTTGATATAAACAAGCACACAGATGTAGGTGTGTACTTTAGGAAGGCAG
GGGGCCGAGTAACATGACAGAGGGTACAGAGCTGACACTGAGCGGGCACAGGGTGAGCCA
GTCATAGGGAAAGCAGAAGGGACATCCCGGGCAGAGGAAACCAGGCACAGAGATGTTCGT
GGTGATGCGTGAGCTTTGGGTTTTGTGAGAACTGTAAGGAGATCCTTATGCAGGGACCGT
GGAGCATCAGAGGAACATAAAAATGGCTTCAAAAGGTGGGCAGGGCATGTCATGTGCGCT
TCACAGGGGTTCATGTCTCACTTCTGATGTGACTAGACCCTTGGAGGGCTTGGTAGGGAA
GTTTCAGCCTGGTCCTTTGCCGTGTTGAAGGCCTGGGGCATGAGAGAGTGAGGAAGTTCA
GAGGGGCACAACCTCGGAAGCTCAGCTGACAGAGGGGACAGCTAACTGTGGATCAGACCT
GAAGATGAAGGAAAGGGATCCAGCTACTGGGGAGAGAATGCCACTAAGACGAAAAGAAGC
TGTTGTGGAAAAGCTTCTAAACATTTGGATTTTTTTTTTAATTCCATGCAGCCACTGTCT
CCACCCCATCCCAACCACGAAGAGCCCAGCAGAAGTGGAAACAACAAGACAGCAAAGTGT
AAGCACAGGGTGCTTTCTGCCCACCAGCCCATCCTCCCAATCCCCAGCCAGATGCTTTCA
TTTTATTTAACTGACCTTACCCTTTTATACTATAGTGCCTGCTCCATCAATAGACAGAAG
CACAAAACCTCCCCTGGACCGCTCACTGGCCCCTCTTGACCGAGAGCCCTTCATACTAGG
TTGGTATTATTCGTATTTTATGCATAATAATAATGGGTACGTTTGTAGAGTGCTAAGcac
acacacacacacacacaatctatctatctatctatctatctatctatctatctatctatc
tatctatgtatatatatatATGAATATTCatgtatatatacttatatatgtatatatata
aacatacatacatacagaagcacatacatacatgcatatacatacacacacatacacata
cacacatacacatatacatacacacacacacacatttggggagagaactccaccaagaca
cacacacacacacacacacacacacacaaAATCTCATTTTACTACTGGTATAATACTGTA
AATTTGTGAGAAACatcctcattttacagaggaagaaatcaaagcacaaagcagtaactt
tctaacattactcagtgaccaaatgatgaaaatagagacctaaacccagatcagcctggt
gccagaagccctgctctcagtccctgggctgtgcCTGCTCCACCATGCCTGTGAGCTGTG
TGTACTGTGGCCAAGGCACAGGAGGATGCAACCTGGTACTCAAGGAGGAAATGGGCTGAG
AGGCAAGAGCACCAGGAGAGCTGTAGTCAGCTGTTTTGGTTGCTATTTATTAGTTTACTG
ACCCAGGGGATGCTGCATGCTTAGGCCACAGTCTCATGTCAAGAGGATGTTCTCTTAGGA
GGATACGCTTTCTAAAATGTTCAGATGTCAAAATTGCCCTTTGCGGTGGCGCGTTCAGTT
GATGAAACACTACGGACTTTTCCCACAATTTACTCATGGTTCCAGCTGCCTTGATTCTAG
CTACCCTTACATAGAGGTATTCTTTAATTCATCCCTAAAACTTAGTTACAATTTATTGAA
CATCTAGGATGGGGCAGGTGCTTTGCatccttaggccaagccagtgaagggtgtgttatc
tccacctctcagacgatgaagggtcagagaggtcaaatagtatgctctgtcttgtatagg
tgggttaagacttgaacccatgtctttctgactTTTGCACTGAGGTGGTGGCCTTTGAAC
TTGCTGTAGACAAGGTGTATCTAGGCAAGAGGTACCTAAACGGAGTAAACACAGAATCCA
TATCTAGGCTCCATACCTTCTCCTCTTCAGTGGGACTCTGAACAAGGCCTTTGCCCTTTC
TTGGCCTCAGTAGTCTCCTTGGTTGGCAAAATGACTTTGAGATCTTGGATTGGATTGGAA
GCTGCAGCTCGTTGTCGTATCTCTGACTCCCAATCTAACTCTGCTGAGTCATGCATTTGC
AGTTCACTGTAGAGAGCTGTACACATCATATAAAGAGAAAGGTAGACGAGACCCAGACTC
GAACCCTGCTCTCTAAGCCAGGGCATCAGGAAAGTGGGATACAGATGTGACGACTTCACA
GTCATCTGTATACACAACTCACTCTCTTAAAGAGTCACCTTTTGCGATGTCTGTAGACAT
TTTAGAGATGATGTTTCCTGATGATCCATGTTTGAACTTTGAGTTACATCCTTGTTAATG
AAGCTGTGGAATGACTAACGTCTTCCACTAATGCTTAGCCTATAACCATCAAGCTCCTAA
CGTGGCCAGAGTGTAGGCATATCACAAGATCGCTGTTTAGTTGGTTGATTTGTTTCTTAT
GAATCAAATATTTTCTGAAAATGGAAAGCCTCCTTTGTCCAAAGACTATTCATTTGTTTT
TGGAGTGTCCCTTTAAATAAGATGTTTAATCGCTAACTCTAAATATTTATGAAACTCCTT
TTGTGCCCCAAGAATGCTTTTCCCTTGGCTAGTGAGTTATTCAAAGTAGGCAAGCTCCTC
AGACCTTCCTGGGTCAAACATGAACTCAGCCCTTGTGGGATTCTGTGAATCTGTGATTCC
AGATGGACACTGTCAGCATGTACCTTAGGGTAGTAAGTATGGGGAGGGGGTAGGAAAGAA
AGAGGAGCTAGCCAGCATCTGTCAACCCACACCCATCCTGTCCTTGACCTTGCATATAAG
TTATCATCTGACCCTTATGGCAAACCTACACTGACTTCACAGCCAAGGTACCTGAGATCC
AACATGCTCAGGTATTAGCAGACCTGCTTCCAGATCTACTGGAACCTTAATTATAATGTT
GAAGGGCCCTTGGGTATAAATACTTGGCTTCAATACCATCTGTTCTCAAAGATATCAAAG
CAAGTGAGCAAACAAAATTcattgccaccaccatagccaccatgaggaccacaatcatga
ccatgaccaccaccaccaccacaatgaccagtaccataaccatgaacacaaccaccacca
ccactaccaccatcatcaccaccaccacctccaccactaacaccattaacaccttggtga
ctacaaccacagccatgaccaccaccaccaagatgaccagtaccacaaccacaaccatga
ccactaccaccttgactaccaccacaaccacttccaccaccacTAAAGTAGTTTTGGCAC
ACCAAGACAATCTCCAAAAGCCCTTGTATGGAAGTCTTTACATAATATCAAGTGTACCAC
AGGATTTAGGGCAAAATTTCACCTTCATTACACACTGGTTTACTTCAAAATTCAAACTAG
GCCAGACAGCAGATGCTTAAGCCAATGAGAAAGACATAGAATCTCAAGAAGATATTCACC
CATTTGATGCTCAGCCAAGCCGCATGTTGAAAAGAAGCTCAGATCCCACAATCCTATTAG
CATGTGCACAGCTGTGTGAGTTTGGCAAGCCAGGTGTTCCTCAAAAGACCTTTCAGATCT
GAAGCCCCTGCTTAAAGTCAGACTTCCCCTAGAGACACAGACACGGTTTTCATCAGAATC
TGTTTTTCAGCCCTAACCTCATGCCTGTTCCAAATTTAATGTTCTGTTCAACCTTGTTTA
CAGGAAAGAAACCACCATTTTCTGATAAGGTAGGCTGCTTTTCTGGTTTGTTTATGATTT
TAGTCTTTGTTTGTTTTGCTTTTATCTTGTCCTGACTCTTTGGAAAGTGTCTGATCCTCA
CGTGTCTTCCTTGTTGTCTTGCAGCCCTCAGCCCCATTGGGGAGGTAAGTGTCTGTCATA
CTGTACCAAGTCCAGAATTCTGCTGCAGATCTCTGCCCAATGAAAGTGGCTTTTATATAT
ATATATCTCCTCTCTCTTCCCACTCAGGGAACATTTACCCAAGATACAAAAGCCTCCTTT
GCCACCAGCCATGGACAGACACGAAAGAAATGAAAGACTCGGACCCGTGACAACGAGGAA
GCCACCAGTTCCAAGGTGACTGTCCTGTGCTGCCTGAGTCGGGCCTTTGAACTCCAATAC
TTGAGAGGTTGAGGGCTCCTTTCCTTGCTGGTTGGATGAAAGCTACTGAGGTCTGTCAAG
AGAATGGGAATGTAGCTGAGGAGGGGGCGAGTAGCAGCACTTAATGGGGAGGGCTGTGTG
GTTGCTGTCGGAGTCCTTGTCTGAACCAGACTTGGTTTTGTTGGACTTCCTGCCTTGTCA
GACTGAAGCCTGAACAGCTCATAGGAACTGCACCTGCAGCTTTATTTTGTAAgggagcag
gggtgtggggtgggggtgggggtgCGCTGGTTCTAGGCCTGCATTAGCTGCTTTCTTACT
GCTCAACCATTTTTACAACGACAGGAGACGGAGCTCAGTTCTAGCAGCTTTACCTGTGCT
ATAAAATCATGTATGGTCTATTTACCAAACGGCACAAGTGCACTTGGGTTCTGGGCCAGC
CCTGCTACTTGGAGGGGAGCAGTGAGTTTCATTATCTCCTCTGTCTATAAAGGTTCATAA
CCATCGCCCTGGTTTGGCTGTTGTGAGGATTCAGTCAAGACTAAGGGCCACAGTGTGCCA
AGAAAATCCCCAGTCTTTGACTTTCATAGCATTTTAATGGATTATTTAACAAAATCAGAG
CACATAAAAAACAATTTAATGGCCAAAATACCAAAATTTTCAATAAAACAGGGCAAGAAC
TGATGGACGACATAAGAAACATCTGACATTAGCTACTCAACAAATCATTcttcctccctc
cctccctccttccctcccccttcttctctccctccctctatccacccatccatccttgcc
tccctccatccctctcctttcctccctcccttcctcccttcttctctccctccctctatc
cacccacccatccttgcctccctccctctctcctttcttttttccctatccctccctatc
cctccctccctccctccttccctccctccctccatctcttcctcctatcactcccctcct
tccctccttctctccctcccCTCTTTACCTCTCTCCCAGGAAGTACAGATGCCTCTCCCA
ACGCTTAGACAGCTATTGTCAAAGCTGTTGGACTGGCCCATCTGTGCCAATGACACCAAG
GCCCTATTGGCAAAGCCCGGAGCAGGGACCTTTGCCAACTGTTTTCTTAATACTTGAAGG
GCAAGCCCTGTGGTGGCTGGTTTGAAACCTCAGCAAAGAAGAATATTACTGAAAATGTTT
TTATTTGCTTGGAAAAACATCTACTCAGTGAAATTTAATAGCTCCTAAAAGCTGACTAAA
CATATATACGTGTATAATTGTGTAATTATTTGCTATAGTAGCGCTATAGAACAAAGGTTT
GCCTAGCTCAGCTTGCAAAGATAACAGGGCATCCAGTGGCCACATTTCCCTTCTCTCCCA
ACCCCAGCATTTCTGCTGGCACTGGCAACTTCCCCTTTGGCCACGGCTCAGTAGGTTTTA
TTTCTCCTTATGCGATTTACTGAAATTATATTCTGGGGCTGGCTCTTTGAAACTCTTGAT
GCTCACATCTCTGCTCTAATTCATTTCAGGCATGGAAGGGGACCAGACAGAAGAGAGAAT
GTAAGTGTGAAATGTCATTTAATAAATGCTTGGCACAGGGACAGCCAGTGTAGGCTCTGG
GGAGGTGGGACTGCATCTGCCTTGCCCTTGTCTGAAGTTAGGTAATGAGAGCAAGACCTA
CAAAGAGTATCTTAAATGCCAGCCTCTGCATCTTGTTACTTAGAGTTCATCAAGCTGAAT
TGCCTAGCCCCTGGCTCTCTGAGAGGTCCCAGGGTGGCTGGCTTCTTGCAGCCTCATCCC
CAAGGGTAATTTGCAAGAAGAGTGAGGATCAGGAATAGAGGGAAGGGTCGGGAAGATGCT
ATGATTTTAGTGGCCCTGCACGACATCACTCTTTCTCTTTTTGTGTGAGCACTGTAACGG
TCCTTGAATGTTGCAGAGAACATGGACTAGGGTTGCTCCACTTTTGTTCCAGTCCCAGGG
ATGTCTAAGGAAGATGGGAGGGGATGGCTATGAGCATTCCCAAACCATCAGGGCAGCAAC
TTGCTACAGAGACATAGTGACAGAGTGAAAGACAGACACTGAGGCTGACATCACATCCCT
GAGGCACTGAGTCTCTGAGAGATTAATTCTCCTGAGAATCTAGGGTTGTGCCTTCCTCAG
CCAGGGGGGACATGGCCTCCATGCAGGAGAGCAGTGACACTTTGTTTATTTGTGTGGCCC
TCTGCTGACTTTCAGTATTTCAGGATGAGAGATTGTGATTGGTGTAGAACTGATGGTAGA
AAGCTTTATTAAGCAGTACTTAACTAATGCCAGGGCACAGTAACTAACTTTATCCTTATA
AAGGTACCAATTCATGACCACTGGGCTGCTCTAACTAACCAGTTCATGGTCCTTTGATTT
TTTCTAGTCACTGGCAGGGCTTCTGTGTCTCTTTGAACCTCATTTCTTATTAGAGAAAGG
GGGTGGCCTTTCTCTTGTCTGTCTCACAAAGTGACTCTGCAGTTGAAATAGTAAGGAATA
AAATAGTAGTTACACCTTGTAAACTTCGCTATGAATAAATGAGGGACAGATATTGCAAAG
GAGAGGCAGGAAAAGGGCTGGAGCTTTGGACCAGGCAGGTGTGAGGGTGTGTGAAGCCTT
TCCTGTCTCCATGGTAAATGCGCTGAAGCACGAGTATCATTTCTATTGCAAATCGTGTTC
CAGTCTTAGATCAACTGAAGAGAATTGACCGAAATATCAGTAACCTCATGAGGCTTGTAA
ATGCTGTTATATCCAAGTCCTTTAGGAGCCTCAGAATCAGTCCAGCTGAGCATTTGAGAG
GAATCTCCGAATCGAATGTCTTTGGATGATTATGGACATTAGAAAAACCATAAACCACTT
AGCACATTCTAACTAGATTATGAAGAGGGGAAGCTCTAGAAAATTCTCCACAACCTATTT
ATTATGAAAAACTATAACTGTTAAAGAAAGAGCCAGGCACAGTATTTGACTGAGAAGTGT
CTTCTTAGAAATTGGATTGCAACACTAAGTTAATCTATTTCGATGTTTTTTCTTTGCAGG
ATGAAGATGATGGTATGTCTCCAGATCTTTATCACAAGCCATTCTCCTTCTTAAAACACC
AATTCTCTCACTTTTCTGACCCTCTGTTTAAATAGAATCATTGAGTATGGAACACCACAT
GTCAACTAACATAAACAGACATAAACCTCATGGCTTTAGTAAAAGGAAATTACTTGGTTG
GTTTACCAAGGAGAACTTAAGTTTATGTGTGATAATCCAGAGTACCTAACTTCACAGAAA
CTTGCATATATGTCTTGATAGAAAATTTTCTCATATTTATACCCTCTAACATTTGTGGAT
ACAGAATCAGAAACTGCAAATGAACAACATAGCATTCAGTTTGGGCattaaaaaaaataa
aaaatgtaaataatCTCTAAAATATACAAGGTTTCCCATTAATGATTTTCTGCCAAAGAA
GCAGTTCAAAATAAAATTAAATTCTCAACGTACAGAACAATAGCGATGTCAAGTGACTCC
AAGGTGGCCAATTATCTAGACAAACCATGAAATATTTTCTTCCCCCTAGCATTTTCTGAT
CTGAAAATTATGCCTGATCTTTTGGATTTTGTCTCTCCCTTCATGTCAGCTGGGTTTGAT
TTAAGTTGGGGAGGTACTCTCAATGTCCCTGGATTTGAAGTCCGACTGCTCGTCTTTTTC
TTCTCCTCCACAGTGCATCAGAGACCTTTGCCACAGCCGTCACTACCTTCCATGAGCTCC
AACACATTCCCTTCGAGATCTGTCCAGCCCAGCTCCAAGAACACATTCCCATTGGCCCAC
ATGCCGGGAGCCTTCTCAGAAAGGTCTGTGGCTGTGCCCCTCAGCTCTAGCTAAGCATAG
CGCCTGGTGGCTTGTGTTCTAGCTTCATGtctgttgctatgacaagtaccccgatggaca
gaaaggcaggggaggaaggctttgttttcttttataatttaaggttctagtccagtgctt
cccaacctgtgggtctcaacccctttggggatcacatatcagatatcctacatatcagat
atttgcatttgttacagtagagaaattacacttttgaaatagcactgaaataattttatg
gctgcaggccatcacaacatgaagaactgtattaaagggtcacagcattaagaaggttga
gaacTGGTgttatagtccaacacatcaggaaagctgaggcgtgaaatcaagtagctagcc
acagtgtactcacagtttagaggacagagaaatgagtgcactcagactgcctgcttgcct
ttgcttttgctggctggctttgtttattcataaacagttcaggtcctgacccatgacatg
gcgtacttacagtgagctgaatcctcctaccccaagtaagcatcaagacagattcccaca
gatccacctacaggctaatgtgatctagataattcttcagttgagactgtcttcccagga
gacccgaggttgtgtcaagctaacagttacaaccaaccagtgcaACTTAGCTACGGCAAA
CACCAGGCAGCTTGAGGGAGAAAGACTTGAATAATTTCCTCCTTTGCTCCTCTTCCATGA
TGCCAGTGGGTCGTGGAGGGCAGCAATGACAAAGCAAGATGCATCTACAGCCTGGCTTCT
GTAACCCAGCTACCCTTGGGTCCCATCACCCTAACCCAATGTAAAGCTGGTTCTTCTCTG
TTTCTTGTTTTCTCTGCAGCAACATTGGCTTTCAGCAGAGTGCCTCCCTGCCGCCATACT
TCTCTCAAGGTTTGTATGCTTGTGACCTCTGCCTTACAACATGTCCATGGGGCTATAGCG
TAATCATCTCAAGGCCTTTCAGCAAAGGCTCTGTTTCCTAAAAGTATATGACTTCTTCAT
TTTAACACTTAATTCAATGTCTGCAAGTTACCAAGGGCTGTTGGAATGAGACACTACATA
AAATACTacacacacacacacacacacacacacacacgcatgcacCAAAAGGCCAGCTTT
AGCCCTTATTTTCCTGCCCAGAGCTGGGTCCCTGATGGTTCAATAGAGAGCTGGAGGAAG
TACGTAGCTTCCTGGTGGTGTCAATGATGAGTCTGCTCTCAGGTTGTAAACTGGGAAGCA
TATTGAAAATAGAGATGACAAGAACCCAGCCTCAGTGATTATGAatgaagccagatatgg
cagctcatacttgtgttcttaggccactgggggaggattaagagtttatggtcaccttaa
actagagagcaaactcgtggctaatctgggctacatgagatcatgtctcagaaaaGCAAC
AAACGTTTCTGACTCAGTAAGATAAACCAGAGGCTTCCTATTTGCAATGATACTGCCACT
GGCTGTCTGCTGTGAGCGTTCTCAACGTTCATCGTGCGCACAGGTGCTGGGGAATCATGG
CCAAATGTGGGTCTATTTCAGGAGGGCTGGGTATCACCTGAGACGACTTAGTATTTCTAG
CAAGTTGATGCTGTTGGTCCTTGATGCTGGCAAAGGTCTGTGAGACAGGACTGCCCCGGA
ATGATTTAAAGCCAGAGACCTGCACATGTAACTTAAAATTCTTACTGAATGAATGCATAG
CAAAATAAGGAGGTCCttgtcatgcctggaaactggcctagaactgccagattctctgac
ttgttttccaagaaaagttaaaaaATATATATGGCGTTAAAAGCAAAGTCACTCAGGACT
TAAATATTGACTTAAAATGTTAACACTATGGTAAAGAACAGACATTTTTAAAAAGCCATG
TTCCATATTCAGCTGGGGATCTGTTCCCGTCAGGAAGCTTCTGACGAGCagaacacagct
cacagaatcaactaagcagggctcagaggggctcgcagcgaccgaattagcagtcatgga
gtctgcattgagctgcactcggtcctctgcatatatattttgttttcttggtttgggatt
tttgtgggactcctaacagtgggagtggagatgtctctgactcttttgtctggttgtggg
acccttgatatgagggtttgtgccaagtcttattgcaccttgttattctgagttcaggtg
acatcactggaagcctcctcttttctgaagggaagacaggaggagtgaatctgagggaga
caggaagtgtggtgaaagactatgacgagtggagggaggggaaactggagccaggatgga
gtgtataagatatgaatAAAGAAAAAAAAGTCATGCTCGGCATGCAGAAATAGATTTTAA
ATATAAAATTACATTGGTGTGTTTGACCTACAGCTTAGTAATACATCTGTTTTACACAAG
CATTCTTCCCAGTGGGGCATTTCATTCCCTGTGTGAAAGGCCACTGCTGACACAGTGGCA
GATGCTAAAGCTCAAAGTTGAGGTTCCAGTGTCTTTTTTTTTTCCATGTGGGGTCCAGTT
GTCTACTCATCCCAACTTTTCTCAGTTCTTCAAGCTCGCTGTTTTTTTTTAACAGCACAC
GTGTGTTATTTGCCTGTCTCTTATAAACATCGAGATTCCAGACATTTCATTTGCAGCAGC
ATTTCACAAAGCACTGGATTTTGAATTGTTTGTGGGGGATTTTGTATACACACAGTATAT
TTTTTTGAATGCTACCTCAATCAGAAATCATGCTTTTTAAACCTCAAGACTGCTAGACAT
CTTGTCCTCTGTCTTTTTCATGGGATGCTCCAACCCTAGGAAGTATTTTACCATGTGTTG
TTCAAAAGACATCAAAACTgggggacttttggtatagcattggaaatgtaaatgagctaa
atacctaataaaaatgggggaaaaaaaGACATCAAAACTCCCATCAGAACTTGGATGAAG
ACCCAGATATTAAGGGTAGTAGCTGATTGCAACAAAACATGTATGTGCTCACGTGTGCTA
TATGCAGAACATGTATGTACACATGTGCTCATGTATGCAGATCGTGGCTCTGTGCCGCTG
ATCATGGGGCACAGAAACAGACAGCTGTGCAATATAAGACTTAGTTCTATTATTCTTCTA
TAGTATTTGAGTTCATTCAACAAACTCTAAGTATTTTGATTGGCTATTGAGAACCTAGAG
AAGGCAGGTGCTAGCAGCTCAGACCCAGAATTCCCTACTCACAAACAGAGAAGACCATCT
CAGACAACCCTGAAGAATTGACCCTGAAGTCCTCAGCTCCTCTTAGGTGGGCATCCTTTC
CTCAGTGGATCCTAGTGCAGGAGCACCTGAGGTGCTTTGATGTGTGAGGCTTCCCAGGAC
GCCTGGTGCAGTGACCCAGGGGTTCATACTTAGGCAAGGTAATGACTAGGAACCACAGGC
CTTAAGTCTTGGCCCTGACACTACTGCATGGAACCTGCTCAGACTCTCTAAGCTTCACAT
GCAAAAGAAACTCAGTACCCTTCTGGTCAAATGGCCCTGAAGACTAAACATAACATACAG
AAAATGCCTTATTTAAGCCTAGATAGATTCATGTTAAGCAAACATTCGTtgaacgaatga
atgaacgaacaaatgaatgaatgagtaaatgaCAGAAGAATGAGCAAGCATTCGAGATAA
CAGGACCTTTCAGTTCTTTTCAGCTTGGCTGACACAGAAACTGACTTGACACCCACAGCC
AACACAGTCAAGCATTTCCCAAGCTGAGGGACTTTCCTCTAAACCTCCAGTGAACTCTAA
GCAAAAGACGGTCTTAGAATAAAGGAAGCGTAGGCTCTGTGACAAGCTTCTGGCTGAGCA
GATAGTTTGTGGTGTCCGTTTAGCCAACATTTGTATATCTTAGGAAGCTGCAGAATCAAA
ACAAACAGAAAAATCACAGCAAACATTGGCTCAAAACCTAACACTATTCTCCAAGCACTT
CCTTTCCCTCTGTGAACTGGGAATGTAATTATCTCTTCCCGGCTGCCAGTGCAAGCTGTT
GGGAGTGTTCATGTGTGCTGCTAGGGGGGCACCTACAGAGGCTCTGCTTGTGCAGGTTCT
TACTGAGACACACAGTAAAAACAATTGTGGTGTTCTTTAAAACAGACCCACATGATGCTG
TCTGCATGTTTAGGGGCCCACATGATGCTGTATGCAAGTTTAGGGGCCCACATGATGCTG
TACGCAAGTTTAGGGGCCCACATGATGCTGTATGCAAGTTTAGGGGCCCACATGATGCTG
TACGCAAGTTTAGGGGACCACATGATGCTGTATGCAAGTTTAGGGGCCCACATGATGCTG
TACGCAAGTTTAGGGGACCACATGATGATGTCTGCATGTTTAGGGGATCACTGAAATGTT
GAGGTCTCTTCTCTCCAAATTTCCCCAGCATGGTACAAAACACTGCCCAAGCCAGCCCTT
GTAGCTTTAAAGAGATGGAAATTATATTTCCAACCTCTTATTCTTGAAAAATGAATTACT
CTATGGGGGCATCTGTGATGGATGCATTATGAGACACGGAAACAATGACTGATGGTAAAT
TCATCTTCAAAATACTTTGCTTCGAAGGTCCAGGCAACAGGCCACCTCTCAGAAGTGAAG
GCAGAAACTTACCCTTGCCGGTTCCAAACAGGCCTCAGCCTCCATCTCCTGGGGAAGAAG
AGGTAATACAGCTGTTTCTAATGTGTTGGCCTTTTTTCTAGCCAAGGGACTTTAAGAAAC
TCTAGTAGGCTGTTCTGCTGTATTTGTGTCTTCCATTAGAGTTTTGTTGCTGCCATTTAA
TTAAAAGAGCATCTGTGTAGCACAGTGGTCAGACCCTTGCCTGGGGGGGGTGTGTGTGGG
GGGAGGTTTGAGGATCCCATCCCGGATCCACCGCATAGCACACAATAAACCAGAACTGAA
GGGAAGATGCAGACAAGAACTAATGTTTCCCTTAGTGTTCTCTTACAGCCTTCTGGGGCA
TTAAGAAATGAAAAACATAATCCCATTTTTTTTCCATCTGTCTCTTGGTTTATAGCCTTG
AAAAGGGAAGTTTCTTAGTTGCTCCATTAGGACAGATTTTTCATTAAGTATGTTACTACG
ATATAATAAGCTGAAAAAGTTCCTCTGTCTCTGTCTTTCAGGATGAAAGGTTCCATTATA
TAATGGGGGTGGGGTGGGGTCCTTCACAAATGCCTTTGCAGTCAGTGGCGTGATAAGGAA
GCAGTTCACACAAAATGCCTTCTCTGTAGCCCCTTCTAAGCGATTCTGGTCAAGAAAACA
AAAGTTTCAAACCTCAGAGATCTGAGGTGGTGATTCATGGGAACTGTTAGTTTTTTTTTT
TCTTTCCTTTTCGCTTTATTTATGTAACTACAGAACTTATAGTTCTTTTAAAAAATTTCT
TATTTGTAGACACCCTTAGATGAAGAGTGGTATGTCTCTTATATCACCCGACCAGAGGCA
GAAGCTGCTCTGAGGAAGATAAACCAGGTACCATTCTACCATGGATTGTCATGCACTTAT
CAATGTTAGTGGATGGCGAGAAAGGCTGTTGACACACACTGGCTCAAGTGTGAGCCAGCT
ATCAATCCTGCTACTCTGTTCCTTTAAGACCCATCAGGGCTACCATCCTCCCTGCTAGCA
TCCGTAGAACCCTTTCTCTGAGCGGCCATCACTTGTCTAGGGAAAATTCTAAATTAAGGT
AATCATGGATCCATTGGCACATATTAGGGAGTTTCATGAGTGAATTAATGAATGATGTGT
CTCTTTTGGGGGCATCAAATAAATCATGTAACATTCCAGAAATCCTACTACTTCATCTTC
CTCTTAACGACCAGTTATCATCCAAGTTCACGGGAAAGACTCATGCTAAAGGCATAGCCA
CAAAGCCTTCCAGAAGTTTCTAGCTAGTCTTTTGATATAATAAAATCTTAAGCAGGTCCG
GACGAGAGAACAATAACTCTTCATCTTTCACACTGTTAAGGCTACAACAGCCATTTTTCA
GTCTCCTCATCAGATTTGATCACATGGAGGACAGttattattattattattattattatt
attattattattatCTGGGTTCCTGAGTTTTAGGGAGATTTTTTTTAATAAATGGGAGTG
TAGTGTGGGTGGAGGGAGTCCTCACACTCTCCAGGTGATTCTGAATTCAAGCCAAGCTCT
GATTCACTGGTCCAGTGGGAAGTTCTTTTACCACATATGTTCTGACCGGCTCAATTAACT
TTGAACAAAAGGAGCAAAGGAATGTTGTTGTTGAATATTGATGGCTATTTAAAACCCTCT
CTAATTAAGTACATAGAGGAAGGAGTGATTTACATGGGTCTTACTAATTAGCTCTATTTT
AATATTAGGTCTTTGCCATGCGACATTACCTTGCAATTTTTCTTGTATGAAAATTTAGAG
TTGAGAACAAATCACATGCTCTGTTAAGTATTGGGGGAAGGGAGACAAGAACATAGAAAG
TCCACCTTCACTGTTGTTCAGGTGTGGGCTAAAGGGGCGTCCATCTCACAGGCAAATTGT
GTGTTCTGCATGGGAACATGGACAGGGAAGGCTAGCCAATCAACAGAAGTGAGTAGGTAC
ACAAGAAGTAAGCCACCTTATTTTGTATGGCCCTTTATCCATTAACTGGTCATTTGTTTT
TATTACTGGAAAACATACTTTATATTAAGACACTTCAAAGACATTAACTCAAAAACTTCA
GATATAATCTCAGTTGTCTTTCTGAATAATCAAAAGATCCAGGTACCTGGGATCCCCAGC
TATGAGGAGATCTCATTGTCACCTGGCACCATGACAGCTTTGAAGGTCCCTAAAGGCTTG
TCTCTTACACGGTATGGAACTGACTTTCATTGCTCCCATTAATGGCAAGCACCCATTCCT
TTAGGATGGCACCTTCCTGGTTAGAGACAGCTCTAAGAAGACAGCGAACAATCCGTATGT
CCTCATGGTGCTGTACAAAGACAAAGTTTACAACATCCAAATCCGCTACCAGGAGGAAAG
TCAAGTCTACTTGTTGGGCACTGGACTTCGAGGAAAAGAGGTAAGGACTTTAGTCTTCAC
TCTTTGCCCAGATCCCATACTGTATAGCAACTATGCAGTTGAATCACATGCTGTTTGGCA
GCTATGTTGTTAAACAACATCAGTGAGGCCCTCCGTTGAAGGAGGAAGGAAAGAAGAAAC
GTACTACCCATGACTAAGTCCACTGTAGGAGTCTTGCTTGAACTTTCATTCGAAATAATC
CAACATCATAGGTGTAATTTGTTGGTGCTGCTTAGGCCTGAGCCTAGGGCCGTGTGCACA
CCAGTCAGGAGCCTAGGGCCGTGTGCACACCAGTCAGGAGCCTAGGGCCGTGTGCACACC
AGTCAGGAGCCTAGGGCCGTGTGCACACCAGTCAGGAGCCTAGGGCCGTGTGCACACCAG
TCAGGAGCCTAGGGCCGTGTGCACACCAGTCAGGAGCCTAGGGCCGTGTGCACACCAGTC
AGGAGCCTAGGGCTGTGTGCACACCAGTCAGGAGCCTAGGGCCGTGTGCACATCAGTCAG
GTGAAAGCCCTGAACTTCATCTCTGGCCCCAAAGCCtaaattttaaaataataaaaaaaa
atcattaaaaaatGCATTTAGGAAGTGTCAAAGTGTCTTATATTTTGTACCTTATATTTT
GACTTCTTTTGACCCAATTTTGATGTAAGATTATGTTATCTCTATAAAACAATATTTAAA
ATGCCATAAGATGGGATgagagatggctcagaactaagagcactcactactcttgcagaa
gactgaggttcTCTCTGGCCCAACTTTCTATTTCTATCTTTTACTTACAGTTGGTTGGCT
ATTGAGGAGGAAATCTCTAAACTACCTGATAAATGCGTACTGTCCATTCCACTGCTGACT
TATCTCCCCGTTTGACTTTTCCAGGACTTCCTGTCTGTATCAGATATTATTGACTACTTC
AGGAAAATGCCGCTGTTGCTCATTGATGGAAAGAATCGAGGGTCCAGATACCAGTGCACA
CTAACACACGCTGCAGGCTGTCTGTAGCAAGTTAGCCAAGAAATGAGCCTTTCTGACTTG
GTGGTCACTGCGGCGAAATCACGTGACCTTAGCAAATCGCCGAGCACTTAGGAGTAGACT
GTTAACTCGGGCCCAGAGTTCTGCCCTGCCCTTTTAAAGTATCTGAAGATTGTTGAATAC
CACATGATTTATTTATTTTCTTTGATGTTTATAGAGTATAGAAGTGATCATGTTCACATT
TGAAGTCTAAGAGTGCATGGCAGACATGAGATTTTGAACATCCATCCCAAAATACAGTAC
TTGATACAGTACAGAAATAATGTGGAGCAAGCTGAAAAAGTACTGAAACTGGTCATTTTT
GATATATTTTATAATGAATCTTTTGTCAGGCCGAGGCATGTTCTGTTTTTTACACAACTT
AAAATGATTAAAATTCATTTTGGAGCAGCAATAACTTAAGAGGCTCCAAAAAAAAAAAAT
AGAACTCCATCGTTTCTTATTTGGTTTTACAGGGTGTGTTTTTATGTGTTCCCTTTCGTA
ATGAGATTAATGCATGTGGGGATAACTTCCTGGGATTAAAGTTATCGTTTGCTTTACTTT
TTTCGATCCTTAAGACAACGTTGTTTGGTCCTTGCTGTTATATTTTTATTTTAAAGCAAA
TGTAAGCTACCTTTCTGAACATACAAGAAGAAAATAGGCTTAGGTTCAGTGATGCAGCTT
TGCTGTCAAACATGCTGGGCTTCTTGTTGCTTCTCTTATCACAGACCCTCATGTCTCCAT
CCATGGTGGCCTCCGTTCTAGTACTGAAGGTCTCCTGGGAAGACGAGCAATGCTTGGTAA
acacacacacacgcacacacacacacacacacacacacacacacacacTTCGAGCCTACC
TTCCTACTAGATGATACTTGCATTCGCTGGCCTTCAGTTAGACAGTTTGACTTTCTGGGA
TGGTCGCCTGTTCCTGTTCCTTTGGGCCTGCAACAGTTCATAGAGGATCATGAAGTGAGA
ATGTGAGGACATCCGTTCACTTCATGGTGACTGGGAAACAAAAGAAAGGACAAGAAGCGC
ATTTCCCTCCATGTCTTGCATCTTCTGCCTAACTGGGCTTCATCTCCTAAGATTCCACCA
CTGCCCAATGCTGCCCTGGTCGGGGGCAGGGGGCCAAGCTTCTACCATGTGGGCCTTTGG
AGAATTCTATCCAAACCTCTGCTCTGGTTTTCTGCTTTATTAGCCCAACAAGTATGTTGC
AAAACTGCTATCTTGTCCTCAGATTGGCTTTTAAACCCTTTGAAGCACCTCAGATCTCCT
TCAGTTTTGAAATCACACTTAACAAAAGGTAGAGAGAgatttctggcctatgttggttta
acttgccatttttgactttatgatggcatggaagtgatgcttgttaagcacgaactgtac
gtcaaagtttgaattttgcttttctggggctagcAGCAGATGCTATGAAATGTAAGAGTC
TTGGCTAGCAGGTGATCACCAGGGCACCCATCAGTACTTTACATGTTTTATGTTGAAGCT
GATTTTTTTCTTTTTGTGGAGGGGCTGCTATGAACGCtcaataaattaaataatgcattc
catattaagacaaaatagagtttgtgttaggggactctgcccagctgcaggttaaagtgc
atgatctgagcatgtttaaggctggtgagtctgagctctg
