# Supplementary material for: Reference based annotation with GeneMapper
Source: Genome Biol. 2006 Apr 5;7(4):R29. doi: 10.1186/gb-2006-7-4-r29 (PMC1557983; doi:10.1186/gb-2006-7-4-r29)
Supplement: Additional data file 2 — A gunzipped tar file containing the data set of orthologous genes in five vertebrates (human, chimpanzee, mouse, rat and chicken) that was used to compare pair-wise and multiple species GeneMapper [file gb-2006-7-4-r29-S2.tgz › 5verts/orth101/mm34.gff]

NM_010696	REFSEQ	CDS	254	331	.	+	0	gene_id "NM_010696";
NM_010696	REFSEQ	CDS	3797	3859	.	+	0	gene_id "NM_010696";
NM_010696	REFSEQ	CDS	7206	7252	.	+	0	gene_id "NM_010696";
NM_010696	REFSEQ	CDS	21314	21379	.	+	1	gene_id "NM_010696";
NM_010696	REFSEQ	CDS	21838	21869	.	+	1	gene_id "NM_010696";
NM_010696	REFSEQ	CDS	22768	22805	.	+	2	gene_id "NM_010696";
NM_010696	REFSEQ	CDS	23870	24068	.	+	0	gene_id "NM_010696";
NM_010696	REFSEQ	CDS	26397	26494	.	+	2	gene_id "NM_010696";
NM_010696	REFSEQ	CDS	27952	28018	.	+	0	gene_id "NM_010696";
NM_010696	REFSEQ	CDS	28116	28199	.	+	2	gene_id "NM_010696";
NM_010696	REFSEQ	CDS	31144	31169	.	+	2	gene_id "NM_010696";
NM_010696	REFSEQ	CDS	31285	31304	.	+	0	gene_id "NM_010696";
NM_010696	REFSEQ	CDS	31408	31515	.	+	1	gene_id "NM_010696";
NM_010696	REFSEQ	CDS	33090	33120	.	+	1	gene_id "NM_010696";
NM_010696	REFSEQ	CDS	34620	34632	.	+	0	gene_id "NM_010696";
NM_010696	REFSEQ	CDS	35294	35423	.	+	2	gene_id "NM_010696";
NM_010696	REFSEQ	CDS	36320	36369	.	+	1	gene_id "NM_010696";
NM_010696	REFSEQ	CDS	40108	40202	.	+	2	gene_id "NM_010696";
NM_010696	REFSEQ	CDS	40930	41007	.	+	0	gene_id "NM_010696";
NM_010696	REFSEQ	CDS	42425	42580	.	+	0	gene_id "NM_010696";
NM_010696	REFSEQ	CDS	43465	43587	.	+	0	gene_id "NM_010696";
