# Supplementary material for: Reference based annotation with GeneMapper
Source: Genome Biol. 2006 Apr 5;7(4):R29. doi: 10.1186/gb-2006-7-4-r29 (PMC1557983; doi:10.1186/gb-2006-7-4-r29)
Supplement: Additional data file 2 — A gunzipped tar file containing the data set of orthologous genes in five vertebrates (human, chimpanzee, mouse, rat and chicken) that was used to compare pair-wise and multiple species GeneMapper [file gb-2006-7-4-r29-S2.tgz › 5verts/orth101/gg1.fa]

>NM_204701
TTTGCTGCGCTTCCTTATTTACTTATTTATATTCACACAGAGGAAGTGGTAAGCTGTCTA
GCTGACAACTTTTCTGAGAAGAGACCATTTTGTATTAGAGGAAGCAGTGTCTCTCTTGGA
TGTGCTAACAACGTAGTTCTGAAATTAAAAGGAGTTAGAAAGATCTGGGTAAAGTAGACA
AGGAGCTACTAGGCTTGCTGAAGGAGGTCACAAACAGACAATATATGGCTGCTTCATCGA
TAGCATTGGAATGAACGCTCTCTAACTGCCCAGGGGAGAAAAAATGGATTTGAGAAACAT
TCCCTATCGTTCGGAGGTGATTACATGGAACCCAGATGACTTAGCAGAATATTTTAAGAC
GGTAAGTTTAACTGTGTTTCATCTTCATATAATGAAGGAACAAATTACTGTGACTTTGTG
CTAAATTGACATAGCTTATAATAGGCAAAACTTGCTTCAAAAATAAAAGCAAAATCACTG
GCGGTTAAGAAGCTGAGCCAGTGAAACCTATAAATGAAACTTGAAAGTACATTTTAAATT
GAGTGTAAGAGAGAAAAGTGGCTTTTCACTGAAGATGTATACTTTACTACACCAACTAca
aggaaggttcaggctggatatcagggaaaggtacttcactgagagggtggtcaggcactg
gaacaggatcaccagggaaccggtcatggcactgtgcttgccagagttcaagaagagttt
ggacaaagctcgaagatatatggtctgatttttgggtggtcgtgtgtagagccaggagtt
ggattcaatgatccttgaaggtcccgtccaactcaggatattctatgattctatgattct
gtgAATTGCTGATATAGCATTCATTAGGAGCAGTAGAAGATATTAACATGTGAAAATTGC
AAGCTTTCCAGCTAAGTCTTCAGGGATTTTCAGAAGTGAGATTTTTTTTCAAATTGCTCA
GGTCTGGCAAATGAAACATGGAATGTGTTTGCTCGTTAAAGCTTCCATGAGAACCCATCC
AGGAGTATAACAGTTGCAGATACATGCACTCCTTATTTTTTATGCTCAATTGGAAAACCT
TTTGTATTCCCTGCTCTAAAACTTCCTGGACAAAGCTCATGGCTCAAGATAAGTAGCCAT
CTCTTTTTAACTCTCACTGTGACTTTTCCTGAAGTTACTTTGTGTGACTAGCTACAAACT
ACTGTTTCTCCTGACATTTCTTTCGCTGGTGACCATCTACAAACTACATTTTACAGTGTG
AAGGACTTTCCACACTGAAGAAATAGTTTGAAAGGCGACACACCACTTCACATATATCCT
CTGCACGGCAATGCTGACACACTTGTGATTGCCCGTGAATGCGTAACTGAGTCATTTTTA
CTGAGATTTCATTTCCATGTATTCTCTTTAAATTCCTCCTTTTTTCAGTTCATGGCAGAG
AGAGTGCCTGCTCCATCCTGCTTGCAATTGACTATGCTCCTCCAAAAGACCCAAACTGTC
AGCCTGGAATCTCACATTCAGGTCATTCAAAGGGAACCATTTCAAGCAAATGGAAATACT
GTTTGAAAACATTCAGCAGTGGGAACATTTTCTAGCAATGCCAGCATAGCATTCAGCGAG
TTGTCAGATTTGTTGTGTAAAACCAAACAATTTGGGGCTTGGTTTTGAAATCATGCAAAA
TTAAATGTTTCAACAGCTTTCACTGAATTTTCTTGGTGGAGCTGAGGCACAGTTGTAACT
AGAGTGCAATACAAATGAAGATAAGCAGACCAAATGCAAAGTCTACAAAATCTCCAGAGA
GCTGCCAACTACCCGCAGACCTCTAATGCGGGGATTAGTGGCACAGTAAAATGAAACCAA
GAATTGGAGATGGAGCAGATGACATCATTATCCACAGTCAGCTTCAGAAATTAAGAAAAA
AATTATGACACTGCCTCATGGTGGTTTGGAGCACCATTTCCAAGAGACTGACAAAGGAAA
AGTCTTCCTGAAAGAGCTGACAATCGTATTCCTGACAGTGCTGAAAGGATTAATTGCAAG
TTTTgcaagggggttggaactagatgatctttaaagtcccttccaacccaagccattcta
tgattctaATTGTAACTGAATGGCCTTGATAGTTTAATTTTTGAGAACTGATCCAGATAC
TCCTTGCTTTTGGAGAGGTGAGCCAGGCAAAGAAAAGCTGCTTAAAATTGTCTGGCGAGT
CTGTGTCAGATGATGATGTCTGCCTAAGTCCAACAGCTCTGAGCTACTGCTATAAGTGAC
CAGATTCTTCTTCCCAAATTAACTCACACAACTTCCCTGTAATTGAAGGGTTATGCCTTA
GGAATGCTTAATTCTCAAGTGACTAGTATATATTGCATGTTCAAAGTCCATGTTCAAGTC
CAAGAGGAATGAGCACTTTCTCTGACTAATCTGAGATATCTGCCAATTAAGAATTTTTCA
TCAATAATGATAATAACATCTAGTTTATGATTCTAGGTGTGTTAACTTACAGCCaataat
attttcaattaatttaaaattaattaaaaaGCATTTAAAATGTAAAAGAAACAATAAAGA
ACCAAAAATTCAAGTAATTTCTAAAGATATATATATATATTTTTTGAGCAAAAGCAGAGA
TATTCATACTCTTAATATCCTGAGAGTTATATTTAACAGCTATGCAGTGTATTTCACCAG
TTATTTTAAGAATAAGAGATGAGGTCTCAAACACACTGAAATGTCCTTCCAAGTGCAGCA
ATCGTATCCAGACTCTCTGTTCAAATAAAAATCTACAGGTTCCCACTGGAAATATTTAAG
AGTCACATCTCATTAAATATGCCTAGGGTTTATTTTGTTGTGTTGCTGTTTCTTTTTTCC
CACAAATTCCCCAGTTTACTCTTAAGTTGAATCCTGAATGCCTACCCATGTCTCAGATGC
TACTGCAAAACATAACTTAGAAAAGCTTTCTAAATATTATGGATGATTTGCAGAATTCAA
TGCTTCAGTCCATCAGAGGGAGCTTTTCAATCTCAACAATGAATTCAGGAGCTCTGATCA
AAGTTTCATTATTCATTAATATAAGATATTAAGGCTTTTCCTGTTTTTCACAGCTGTTCA
TTGTAGTCAGTACCACAGCCTCCTTATCCATTTTCCAGGCATTTTTTTGGAACAGGAAAC
TGCAAGGTGGTTTTTGAATGTGGGGAATTTAGTATTCCTGTTCCCAAGGGATGAAAATAT
TCAAGTCCATTGAAGGATCGTTTTTAAAAAAACACATTTACAGGAAAAAAAATGAGCAAT
TTAGACAGTCCAGGGTGTGTAAAAACAAAATGAAATAAAATCTAAGTGAGGTCATGAGCT
GCAGCTTTGTTTTATGACTTCATCACAGCGAGGATTAAAAAGTATCTTGTAAACTACTGG
GATTCCTAGGACAGATGAGGTAATAGGTGGTAGCACGCAACAGAGTAACTTGAAGCACCT
ACTCAAAGCTAGCTATAAGTATTTTAATCATTTCTTATAATTACAATGTAATAAAAATCT
TAATAATCTTCTTTTTATTGACAGTTAAAGTATAAGGACTGTGAGAAAGTTGTGAGAAAG
CACAGTATAAATGGACAAAGGTTTTTGGTAAGTAGAGCTGTAAAATTCCCTGAATCCAGT
GATGGTTTTGACTCTTCCTTTCCTTGCACTGACAGTCAACTCATAAATTGTTACTTATGT
ATAAATATGAGAAGTAAAGATCAGCCAGTCATTTTGCTTTAAGTACAGAATTCTGGGAAC
TCAAGCATGTTGCTTAACATGCATGGATTTTAGTGTATTTTAAACTGATAGAGTAGTTAA
AATCTTGTCTTGAATTCATCTCTTCCTTTCTAGGAAACACCTGTTTAAAAATACTAACTA
CAGAAAACTCATATTTATTAACTGTCTTAaaaattgctcaggttagaaaagatcttcaag
atcatcaggtccaacctcaacctaagcatactaccctaactctaacaaccctccgctaaa
tcgtgtccctgagcaccaTCACCTTCTACTAGTAGTCTTTAGTAGTCCTACTAAAAAAGG
TGTGGACATGATCAGAATGACTGGCTTTCTGCTGAAGTCACCATTTCATGCCTCTATAGT
TAAAATTGGGTTTCTTCTGTGGCAAAACATATATTCAATGACCTATAAGAGCACAGAAAC
TTATATGGAACGTGTCATTGGGTCTAAATCAGCATTAGTCCAAGCTGTATCAATAACTTG
GCCTAATCTGACAAAAGCTGCCAAATTCCATTTATGTAGCTTTTGTTTACAGGTCTGAAA
TGCACATGCATGAAGATATGTAACAGCTTTTATCATTATTTCATTTTAGCTCTAGTTCAT
TCCCAAATATTGTTTTTTTTTCCAAGAGTAGGCACTTTGATCACCTGTATTGTTAGCCAT
AGTGAAGAAGTCGAGGCTCATCTTTTTTAATACCTTCTTGTTTCTTATTCACTTATCCTA
ATGTATGAAACTTTCATGTATTTCACTAAAATACAACGTACAAGTTTTCAAACACCTCTC
ATAGGGACAGGATATAACACCTCCCTCCCAACTGTGTAGAGTCAGAATTATTCCGATGCA
TGGCATAGAGTTTATCTTGCTACCCACTAAGCGATCCTGCTTAGCGCAGGCACTGAGGAT
TTGTGCCTGGAGGGAAACATTCTGAAATACTGTAATTTTGAGGGATAAATAACAAGAACA
ATAACTGCAGTTTCTAAAGTGGTGGGGTTTATTATTATTATTATTTCCAGGGTGCTCCTG
TAAGTAAATGGCCCAGAGTGCAGCATGTTTTCAGAAACTCCTAGTAGATTGAAGGGATGT
TTTTCTATTAAGGAAGCAAGCAGCTCCTCAGCTCTTCTAAGACAAATGTTTTTAAGCTTT
TGACCTACTTATTATATTTATAGCGTAAAAAAGATTCACTTGTTGAAAACAACATGTGAG
TTTAAGTGGAATATTCTAGACTGCAGTGTAATCATGATTTTTTTTCTCTCTCTGTGAATG
GTGGAATTTATGAATGGTGTTTCTAAGAAATATCTTCTCATGTCTAAATTATTGGAAACT
GACACATTACATTTCAACACAAGAAACTATTAATACTGAGTTGTATGCAGGTTTTGGATC
TGCCGTCGAAGCTATTTGGTAAAACTGACTGCAGAAATAAGGCTGTCTTATCCATTAGAA
TAACCTGCTAGTTTCAAAGTCACATTTCTATATCTACTGGCTACTACAAAAATGTTCCAG
TTGAGATGTAGTAGGAATAAAACCAGAGGGATTCTACATAACTTACTTTAATAAAATTCC
CCAAGATTTAAAAGGGCAAAATGGTCCTTTATGAGAGTTTTACCCCATATCATTTGTCAG
GTTTATTGCCACAGTAGAGTTCTAGTGAGAAGCTGAAAAGGTCTTTAGAAAAAAATCGAG
ATGCTTCAGTAAAGCCTGAAGGACGTTTCCATAAAAAGAATATATTTTTGCTATAGTTTA
CTCCTATGAATGTACCCAGAAGCACAATAGTGCTGGAAAACACAGTTAAGATTTGTTGTG
TCTTTAGAAACATTGGTGCCATTTTAAACCAATATATAATTAGAAATTAATTACTGCTGG
CANNNNNNNNNNNNNNNNNNNNNNNNNNNNNNNNNNNNNNNNNNNNNNNNNNNNNNNNNN
NNNNNNNNNNNNNNNNNNNNNNNNNNNNNNNNNNNNNNNNNNNNNNNNNNNNNNNNNNNN
NNNNNNNNNNNNNNNNNNNNNNNNNNNNNNNNNNNNNNNNNNNNNNNNNNNNNGGTGGAA
GAAGAGAGAGGCCAACCCTCCTTGCAGGAGTGTCAGTAAAGCTGTCAGCACTTAGCACAT
CTCAGCTCAGGCCACTAGTAACACAGTTGCTTCACTACGGTAGCACAGGGAACACTCTAC
TCTACCCTCAAGTTTTTAGaaatatatatatttttaaataaaaaGCATGTGAGCTTTGTT
AGGCTATCAAGGCTGCTCTTAAGTCTAAGGAGTCCTCCAGCTACATCTCCACTAGAACAC
AGAACTTCTCATACACTGTGATGTTACAGGTTGGGTTTACAGCACACAGACCTCATCTAC
TCTGGCAAATCAGGCTCCATTTTACCACGTAGAGTTTAATCTGAAATTTTGCAATTGTGC
ACAATTTTGCCTGATTTCACCATGTAGACATGAAGGAATTCAATATATCTGGCTCATGAA
GTCACTTAAATACCATATTTTTAGCTATACTAAAAAGGTGTGAAGTAAAAAAGCCTAAAA
TCATCACCTGTGGTAGAATTTCACCTTCTCTACTAAGAACTGCTCTTTACAAAGGACAAT
TCACTTGTACGCTGCTTTGAAACCACAAGTGTTTGAAAAAGCTTTTGCAGTACTCTGTGC
TTTTCTATTTACTGTGATAACTGTCAAGTTGTCAAGGAGAATACTCTCATCGTTGATGAT
AATTTCAAGTAGACCACGAACATTCTGTTGAGCTTCTGTAAGAAGCACAGGATGTAGCCA
GAATGTAGCTATTAATTCTGGGACACGGCCCACTGAGATGATTTATTACATCTCAAGAAA
CAAAGGATATGTTATCCTATACGTTAGGTGAGAGCAATCTAAAAAGAGCAATATCCCGAA
AGGAGGGGAAAAGAAGTAAACAATAAACAATAAAACAACGCTGTTTTAGGATACTACTCA
TTACATCCCTCTTTCTATCAGCTATCTTTAAAACATCCTTTCTACAGAAACACTTGTTAA
GGCTAGGCATGTAATTGATCGTTTTTTGGGAAATTATTTGTGTGTAAACAAATACACTGA
GTTAAACTTCTAGCAAATTTGATACAAGTGATGATGAAATAAAATAAAGACTAACATCCA
GCAAAACTGAGAAAAAAAATTGAGAGGATTTTTGATTAACATCTTCTCTTATTTAAGCTT
TATTTAACATGGGCTGTTGGGGTGGCAGCCTGTTGTCTTGCATTACCCTTCTATGTCCTT
TATTTATAATTTCAATTGATGTTTATATATCAGTAGAAACTTCATGCCACATTTTTGAAC
ATGCTAACTTCTGTAGCCACAGGGTGTTTCATGGACAAGGTTGTGATCTATACCACATGT
TTCCTTTGCAGAACATGTCTGAAAATGATATCCAGAAATTTCCCAAACTCCGAGTGCCGT
AAGTAAAGCCACACCACGGAACATTAAAAGTTACTTTAACTCATCATCAGTGAAAACTCA
TAGCAAACATCAGGCAAATGATTTCAAGCAATCAGTTAGAAACTTGTTAATGTACCCTAC
TAGGAGGAAAAGAAGAATGTTTCAACATAAAAATAAATGAAGGTTGTCGTGAAAGCTCAA
CAATGATACAATAAAAAAAAAATATTGTCTGGGGGGTTTTAAAAAATTCGTCCACAAATT
TTCTTTCAGTAGCAGCTACACAATGGCTGAATTTTTTAAATATTAGCAGCAAAGTAAGAT
TTAACTGTTCAGTGCTTCATTATTGACCCGTACTCAAAGGAAAAAAAATCAAGTATGTAC
AAATGAGTCGAGGAGTTAAAGTATTTTTCATCACGTGCTCTTTCATCAAGGTGGGGTGAT
AAAGATAAATCAGATTGGAAGGTTTGGATCACTGTTAAATTGATTTTCTTTGCACCTGTG
AGTTAGGTGCTGAAAATGTTTTAAACTCACCCAAACAGCTGTAACAATTTCATAGAAGTT
ACTAATGAAGAACAGTATTCCCACTGAGTCAGTAGAGAGTAGTAGAGAGTAACTTCTAGT
ACTTTGTGGTGAAAAATGAGGGATTTTATTTTGTTGTGAGTTCTTTTTTATGTATGATGT
AAGTTAGAAGGCACTTAATGATGAGAGACATGGAGCTCTTCATGGTCTTCTGAACAAAGG
AAAGGCTGAAGTCATTAAAAAATGGCTATTTCTTTTTTGTTCGCTTCCCAATTCCAGACT
CTCCTCCTATGCATATCTTGATCTTGCTAAGAGACATAGCCTCCTTTAGTTTTTCTGATG
TATCGGAGCGTGTGTAAGATGTTCTGGTGATGCTAGAAATACTGCAAAAATTTGAAAAGC
TGTCTGATATGTCATATCCATGTGCTCACAGTTAAACTGGTTGCTAGATCTGAGGGCAGG
AAGATACCTCTGTTCAGATCAGATATACAAATACTTAAACTTGAAAGTCTCCAAAATGTT
GTGTTTCTTCAGATCATATCTGTATTTTCACAGAATAAGTTTCCTGATAGTAGGGTGCAG
TGGTGTATGAAGTGCTAGTAAGTGAACCCAGATGTTATGGAAAAGGTGCCCAGGTGTCTT
GGCATTTCTGAAGTTAGAGTCAACTAATAGCACCATTTAACCATGGGTATTGAGACTCCG
GGGGGATCAGAGACTGGAAAAACTCACATCACTATACTGTAAAACACATTGGTTGTAATT
TTCCAATTCTATTCCCTCTTCTACAGTCCTTTCATAAACTTGTCTCGTTTCAACTTTCAA
TTTTGAAAACATTTGGTGATTTCCTTTCACATCCATAAGTAAAATGTGGTCAGTGCAACA
ACTCACACATTCACATAAGTGATATTAATATAAGGGAGGAACAGTTAAAATTTAACAAGG
ATTTGCTCATAGCTCCCCTTCTAATCAATAATATATCAAAAATGCTTTGCAAATTCCATT
TTCACAGTCCTCATGCCTTGTAATAGTCAAGCAGAAAGCCAGCAGCCTTCTTTAGTCAGA
TCTTTGGGGATTCTAAAAACGATGAGAATTTGAAATCAAGAGCTTTGAAAGAACAGTGAA
GTTAAGCGCACAACTTGAAGAACAGAAAATAAGTAAATAAGAACAGAAATAAGTAAACTA
GTAAATGTGAATGATTTTTCTTCACTTACCAACAGGGAAGCAATTCACTGGCATATTGTG
ATTGTACATGGAAAAGGGATGGCATGATGGGAAATCCTCCAAGAATGCCACTGTTTAAAA
CAAGAATTTAGAGCTTTAATAGGAAAAAGAACTGATTGTCATTTAAGGGAAAAAAAAAAA
AAAACCCACAATAAATGAAACATATAAAATTGATAGTTGGAATATCTAGTCATTCCATTC
ATTAATTTCATTACTTTGGAAATTCCTTGCTCTTATCAAAATGGAAAGTGGTTTGTACTG
GCTTCTGTGAAACATTCACTCCTTGCTTTTATATCGTAATAGAAAAATCACCTTGTAGGA
AAAGCTGTTTTACTAGCTGAAACATTAGCACGTTTTAATTCCAGTATCTGATCTACTTAA
TGGCAGAGCAAAGATCCATCAAAATGCCTCAACATAAAGAGCAAGAGTTGCACTTAGAGC
ACTTGAAACTGTGAAAGATTTGCAAACCACAGCATACATCCAGACAGACCTCCTGAGCTG
AGTATGTGGTTTTACTAAATATATGCATTTCAACAATTCTAGTGATCAAGTTTTGCATGT
AACTGTGCCATTTCTTTCTTAGGGATGGTTCTTCAACATTTACAGGAACCTTTCAGTGTT
TCAGCAGATAACAATTGTCATTACAAAGTATGATGGACCACTTTCTGAAACTAATAAGTC
CCTCCACAATTTAAATGTTAATGTCTACCATCCACTTTACAGGCTGGTGTCTTATTTTTA
AATACCAAGAAAGATTTTAAAAACTGCTATGAAAATTAAAGAACTTAAAAAAATCTTCAG
AACTCTCAATTAAAACAGCCAAACTGTTAAAAATTTATGGGCCATTTATCTAGGAGACTG
CTACATCCAGACAATCATGCAGATTTTTATTCTGACTAGTGTTTTGCAGGGAAAAATCTA
TACAGGATTCACTTCTCCTGCATATGCATAGGCCTCACATGGACTACTTGAGGGATCTTA
ACAAACTCCACAGTCCACTTACTGAAGTCACGATTCCCATTCTTGTTTGTAGTTATCACC
AAGCTTTTTGGTATGCCTGCTAGAGATACTGAGGTCTTGTACACAATCACGTGTAAAGCT
ACACCAAACAGAGCTTTATAAAACTGGAAACTCACACGTCCTCCTTTCCTTGCAGAATCT
GGACTTTTAGGAAATAACACACATTTCAAGCTTACACCCTGTTTTGAGAAGCATGAGATT
TGAAATTTTCACATTTGGTTGGAAAGCTTATGGTATATCCCTTAGAACTCGTGGAAATCT
GCAGTAACAAAACTGCATCACTGCACTAAAGTATGTTATTACATCTGACAGTTCAGACAT
GGTACGTGTGCAGAGTTCTGAATGGGACCCATTCAGAACCTACAAATGTGGCACAGTCTG
AAAGTCACGCTGCTTTCTGGAGAGTAAAAGCTGCAATCTTAAACAATAAGAAATTTACAT
AATGTCCTTCTCTTTCAAATAAGCAGGGGTGAATGACAgcttttgagagtgtcttccata
acatcctcataggtaatcttagcaagtgtgggacagatgagcagacaatgagatggactg
aaatctggctgcctggcagagctcaaagggttgtgattagtggcacagtctaattggagg
cctgtaattagtggtcttcagaacttgctactggctctggtcttaaacatattcattaat
gacctggatgaaggcatagagtccaccctcaacaagttgttgatgatacgaaactgagag
gaatggctgacacaccagaagactgtgctgccactcagagagacctgggcaggctggaga
gctgggtggggaggaaccttaggaggttcaacaagggcaagtgttgagacctataccttg
ggaagaataactgcacacatcagtacaggttagggactgacctgccggaaacgagctctg
cagagaaggacttaggtgtcctggtggacaacaggttgaacacaagccagcagcttgccc
ttgtagccaagaaggtcagtggtatcctggagcacgttaaaaagagtgcgaccggctggt
caaggcaagttctcctccccctgtactctgtcctggtgaggccacatcttgagtactcta
tccagttctgggcttctcaggtcaagaaagacagggaacttgtagagagagtccaacaga
gagctacaaaaaagattaggggcttggagcttctcttatgaggaaaggctgagaaacctg
gactattcagcttgaagaagaccgagaagggatcttatctatgtatacaaatacttaaag
gcaaaagtcaagagaatggggccaggtttctttttttcagtggtatccagtggcagggca
agaagaaacaggtacaaactggaagccaggaagttccattagaacatgaggaaaatcttt
actttgagggtgacaaagcactggaacagcctgcccagaaaggttgtggagtctccttct
ctgggaacattaggaactcatctggacactttcctctgcaacctgctgagggaacctgct
ttagcaggagtttggaccaggtggtctccagaggtcccttccaacccttacaattctgtg
atgctgtTTGTGCACACATGTTCTCTTGGGTAGGCTGCTACAGATTGAAATGTTCAAAAC
TTAGTTGACACTCAGTCTGTTCTGAAGGCAACATAATAATGTTGCATCTGCCCCACAGAC
ATTATTCATGGGCCACAACAAAGCCTTCATCACAAACTATGCTTTTGGCAGCGTTCAATC
TATGTGACTTCCTGGTCTTAGAGCACTTCACCCTCTTTCACCTGTCCTAAGTTCTTTTTC
CTAATACACACAGAAAAGGATTCTATTCGTGACGGCAGTCTATGTAGTAACCAAACAAAA
GTCATTTTTGGAGTACTGGTGTTTTTGTATTTGTGTGGGGTTTTTTTTTATGAGCTTCCT
GCCAGTTTTAAGCTAAGTGCCTGGTGAAGGGGGCAGAAAGAGAAAGAGAAGTCTGAGTAA
CATTTTCTGCAAGTGCTGTTGCCTTATCCTGTCCTATCACACACTCCCACAACTCAGAAA
GCAGTGTGGTTTTGGTACTTCCTTCCTCACATGGCTACAGACTCAGCTGCTCTTTGCACG
TACCTTCTGTAATAAAGTTGCCTGTAAAAAGTTACCATTCTAAACTTGCTTTCTTTTCTA
AGCCACTGGTTTGAGCCATTTAAAATAAACTCGAAGAACACACGCTGTATTTTAAGCAGA
AAATGATTAATTTGCTGAGTGAATTCAGTGAGCAACTTTTCTCTTTCAGTTTTCCCTCAA
AACTGGCTGATGTAAATCCTCACAACAGAAAGCCTGCAGACACTCAGATCACATTCACAC
CTGTGGGACTCTGAACTAAAACAACTACTAACTCTAAAGCCTGTGGCCTTTTCTTTACTT
CTTTAGCAGAAATTAAGCTCAATATTTTGAAAGACACTTCCTCAGCCTCTCCTATGGTAC
TGAATTAGCCAAACACAAGTTTTGTAATCCACTTCTCTACAAAAGCACACTTCTAAGCAG
GGCACGGTTCTCACCAGAACATTTCCTGATGTTTTGCTGGAGTCTTACTATTCACACAGC
AACTTACTGATCACCTGCAGCAGCAGATTTATTGTGCAGACAAGTGTGAAATCCAGAGGA
AAAAAGAAAAGCTTGTAACTCAGAAATTTTCTTCCCTCATACAGTTTGCTTGGGTGACAA
CATCAGATTAAGACAGCTGTAATTCTGTAATCATTCTTAGGTTGTTCACATTTGTGCATG
TACTTATTTCAAAAGGGGCAAGTATGACATTTGCTTAAACATGGAAAATTGCAAAGTAGT
CTTAAAAAAGAAAACCCCCAGAATATTCTTCCTCTCTCTGTTTTCACACTCATCCTTGAG
TCCATACCCCTAACATAAAATCACCCATTTTTATCATTTTTAGATAATTGTTATGAAATT
ACTTGTTATCTGATACTTGCTGGCTCAATCTGCCTCCGTAGCACTTCTATAATCTGAATT
ACAGTGAGGTACATACTGGGGAAGTAGCCAGGGCAAGACAGCAGGCATTCACATGGCTCA
GGACTATAAAAATAGTAAGTTTTTATTGGCTTTTTGTTAAATGCCAGAGTGCTTGAAAGC
TTGCTTTACTCAGGTTCTGCCCAGAAAAGCAGTTAGACATGAAAGAGATGCACAAATTAG
ATAATTAGGGGATCAGTGTTGGTAAGTAGCAGAAAAAGATACAAAACAGGAAGAAAAAAA
AGAGACAGGTAACAGCCTGGCAATTCCTGGACACATACAAAGATTTTACAATACTGATAT
AAAGTTTATTGCCAGATCTAAGATCTATGAAATATAAATCTGCTCTTACAAACAATAAAA
TTAAGCTTTTGCAGAGTTTAGAACCTGACATAAGCAGACACGTTTGGTTCCCAATTTTTC
TTCATAATACTTTTACTTCCACATTCTGCTAGACTGGAATAATAAAAGCCAGAAGTCAAG
TGGGGCATTTTCAACCATATGTGTGTAACTCATTTGCTTTGGCTGCCACAGGACTTTCTG
AGTGGACTTCCTATAAAAAGAAATGCGATTTAAGAATCAGAGTGTGACTCAGCGTATGTT
TTCTTTGAAACAAAAACTTTCTTTGAAATAAAGTAATTGTTGAGGAACATTTCATTAGCA
GCAGAGCAGAGTGATGCTGCTCTCAGTGGGCTGAGTATGGATGCCAGCAATAAGTGCAGC
TTAACTGCATGCTCCTGACATAAAGTTCTTTGAGGATTACATTTCACAGGTTGTTATTCA
CCCTAATGCTGTACACAAACTATGCATGAGTGATGACAAACACATCAAAATCTCTCTAGA
CATAAAGCTGTGCTCTTACATTTCATTCGTATTTCTGCCCTGCCCTGCATATGTGTTGTG
ACATGAAACTGATGGGAGGGATTCCTGATTATGCATATTGGGACTGTGGGGGGAGGGGGA
CAAAAAGAAAAGAAAGTAGTCACAAGGTGCATTTAATTTCAATTTCATGACCATAGGCTT
GAAAGAAGCTGCTTCCTGAAATAGCATCTCCTTTTTCCATGCAAATCAATACAAATGCAA
TACCATTATTTAAAGCACTGCTTTAGTGCCTGATGTCTACCACACCCTAAATTTCTAAGG
CTTGCTGAGCTTAACATCGATTTTTAAATTTGATCCAACAATATGGGTTTTTCTCCATGT
AAAAAAGTCCGATATTCAACTGCCAAGATACAAGCTCTTCCTTTTTCCATGTGCTATAGC
ATAGCTTTGCAATAAGAAGAGAAATTAAGTATTCCTACCACATAGTAAATGATAAATCCA
AATCACAACATTTCATTTAGTAAAAACTGTGGTAAAATGGGAGGAAAGCAGCTAAGAAAG
TGACTGACAGGTTTAAAGGGGTTTTTTTAAAACTATTTCTGTGATTCTTTTAAACAGCAT
TGTGAGTAAACTAAGCCAAGAGATAAACAGAAATGAAGGAAGGATATCTTTCTTCCCAAA
ATGGTAAGTGAAAAATTCTGATTTCTTTTTCAAAGTTTTCAGCTCTATCTTTCTTGGACT
GTTGTTGGTTTGATCCATAACACCTGGAAAGTATATAAAACAAAACAGTGTTGTTAATGT
TACCTGTTAAAAATAGGAATGCTTGAGTGCATGAACAGCCTGGATACTTCTGTCATGTCT
GAAACCAATAAAGATATAAATTTAATGCAGTTTTCCAACTGAAAATTGCACGTATCAGTA
CATTAATGAGTTATCATTAATGCAATTTACAGACCTGTACATCATTACACTTTAAAATGC
TTCACAACTACTGAATGTAATATTCTTGCAATAGGAAAAAAGAAATGCAATTACATTGAT
TTTTAGGGTGGAGGAGTCATGAGAAAACAACAATTTAAATTCATATACTGTGAAAATTGA
AGTCTAGTCTACATGACATGGTTTTAGACCACCTGAGGATGTGATTTCCTACCTTTGTAT
TAGCTAGAGTAGAATTGAAAACCAAACAGATGTTTATTATGTCCTACAAACATTTTGAAC
TTGGCTTTCAGCAGTCCCAGCCGAATTATTTAGGTTTCTATTTTAAGTTCTATTCCAAGG
ACTGATGCTCCTGGTAAATTTACTCACTGAGTTCCACTTGTTTCCAAACACTCCACCTCA
CTGTCTTGGCCTTGTTTTCAAGACAGTTGAGCCAACATTTGGTGACTGTATGTGAATTAT
AAAGTAGTGTGTTTATGGCATTTTGTGTAACGTTTAACTTAGACAGACTTCATTTTGCTT
TTAAAGCTAAACGCCAGCTTTATTAGCAATTTGGTGTACATAAAATGTTTAAAAATTGCA
ATTGTAAGGAATTTATTTGTTTATGTCCTTGTTATAGGGGCCAAACACAAAAGTGTCCTG
AAAATTCAGGTAAGTGTGTACTGGCAGTCTCTAGCTACAAATAGTGTTTAAAAATATTAA
ACCAGTAGGTTATTCTTTGTAGAGTACAATAAGTGAGACAAGGCAAAGCAAAAAAAGACA
TAAAAGGAAAAAGAAGTGCATTGTAGTAAGaatttttttttttttttaataGAGAAACAG
TGGAGAGGAAAGGCAAGAGTAGAGAAATTCACATGAACATTCCCAAACTGCCTTTCGTTA
ACCCATATGTAGTATCAGTATTCTTGTTTTCTGACACTTCTGCTCCATGCTCCCACTCCT
AGCAGCACCCTACAGTAGAAACACAAGCATTCAGATGTCTGCCAGGCTCTGAATTTTTAA
TTATTTTAAGAGATACAAGGGCTGTGCTTATTCTGAAAGCATTCTACTTCAAATGATATT
TAAAGCATGAAGAACAGCACAAACTAGATGAGACAGAATATATAATCTCATATAAGGAAA
GCTTTACTCTTAATTTTGAATAAGAATGTTATTTGTAGTACCTTTCATGAGCTACGCACG
GATGCCAGTCTGCCTGCCTTTGACAGGCCTACCTTGCTCCTTCTCTGGTAGGAACTGTGG
TACTGTGGGTCAGAATGGATTTGGGATGGTTGTTTGTCCTTTTTTTTTTTCCAAGTGATG
TCTTGACATTTTCAAATTTTACTGTGCTTATACTTCTTCATGCAGGATACAGTCAAGAAG
ATGATGGCTGGTCTTCATTTGTGAGTATGAAGATTAACATAACATACTGGTTCAACAGTA
CACTGACTCAACTTTACTGTAATCTCTACCATTTCTTGAATTACCTACTTTAGACAGTAT
GGATGGATTGGTCAGTGGCATGGGGTGTTAGGACAAGGAAAAAGAGAAGCATGAATGATT
GGAGTAGCTGCTTGCAAATTTCACTGAGAAAAGGGCTTTTGCACAGTCATACATGGCAGA
GTTTCACAACAGCAGATTTGTACCACTGGTTCAAGTACAAGCTCACAAACTATGACCAGC
TAAAGTTTATATTCCTATTTCAAGCATGAAAGAGATGGTTAGTAAAGGGAAGGTTGCTGT
GTGATTCAATGGCAAAATCTTGCTATTTTGTTCTCTATAAAGCTTACTTTTTGAAAAATC
CAATTAATTTTTTGAAGCCAGATAGACTGCAAAGAATGCTTTTTGTCTTTCAGCACAGAA
AATGCACTGGTAAACTTCACTAGATGAGGCAAACACAACCTAGCTAGCAAAATGAATAAA
CTGACTGATCTACAGTCCATGTCTATGAAGATCTCTCACTGACCACTGTCAATGTATTTT
GGAAAAAATCACTTGAGAGGGATTCTTAAAAAACACTTGTTACTGCATTTGCAGGAGATT
TGCTGCTATTTCAGGAGCATACAAGATGAAAGTAACTGCCTGTAATGCAGGCTGGTATGA
GCTAGTCTGGAACTTTCAGCTAAGGCAACAGTGAAAAAATAAAAATACTTTTTCTGTAAG
TCATGGCAGACAGCACAGAAGATGTGTGCAACAACCACTACCATGCTTACACTGTGACCC
TGTAAGATACTAGTAGTATGTGTCTGTTTTTGTTCTGGTCAGAGTATCAATCAAGACCTG
TATTGCAAACCTCATTTTTTTTTTTTTCAGAAATGTTTTTCAAGTCAAGTTTCAGTCTGT
AGGATACATACTTTTAAGAGTGAGCTTCAACAGACAGTAACAGATGCTCCAGTGTTTTTT
TGGGGGGGAAGCTCTGAAGTGATTGCTATTGTCTTAATTTGTGTGTTACCTAAAAACAGA
CATTGAAAATGGTTTTAAAAACTTGATATATACCAGGTTGAAAAATACTGTACTGAAAAG
CCCCAGGGACACTGCAAAAACAGTAACTTGTTATAGCACTCATCTTTTATGTACGTTGGT
CAGGATGAAGATGATGACTATGAAAGCCCTGATGATGACCAGGAAAAGGAAGACGAGGCT
GACTATGAATCACCAACGGAAGAAACTGAGGAAGCAGAACATGACAGTGATGGCTATGAG
CCACCTCCATCCAATAACGATGAAGCACACCACAATGTCATATTTCCTGCCAAGTCACTT
GCAAACAACACAGACTATATAGGTAATTACTAGAAATAAGTCATAAGTAATGTTTTCACA
TTATTATCAACTACATTTCCATGGCTGGTAATGGAATATAGAAGGCTGTATCTCAAAGTG
GCACAGACTCTGCAAGTTGGTATCTTTGTATCTTTTAAGGCTAAATTTTCTATTTCAGAC
AAGCTCTGTTGGATTAAAGATAAGTTTCATGTGATGTTTGCACAATTTGTCTTGTGGTTT
GGAATATGCATAAAGTAAAAAGAAATAATAATAATTGCATACTATTTTAGCTTTAGCAGT
TGTTCCTTAATCAGAATGAGTTGTCATAATAGCAGCAAATATTAGTGAGAATTGGGAAGA
GATCAGGATTCTCAGCTTGTCATTTTTTTGTGTGTGTGCGTGTCTGATTTTTAAGTAGCC
TGCAGTTTTAGGTCAAGTGCGGGAGTACAGAACACTGCCACTTAGATTGGCTGGTGCTTC
ACACAGACACTGTGCCGCAAGGAACAAAAAGAAATGTGTGAGCCAATAAACAAGCAGGTG
CAGTCCCACTACCAAAGGGACAGATGAGCCTTCAGGTCCCAAAGGAGCATTGATCATAAA
GCAGCTGCCCATTAAGCACTAACATAATGTCTGTATGATATATCAGATTAAGTATTCAAC
ATATTGCAAGGGCTCTTTTTTTCATAAAGATCTAATAAGAATAAAATAACAAAACTGTTT
GCATCGTTCTTTAGCTTGGGATTTTTCTTTTCTTTAGACAGGCCTCCAACGTCCAGATCA
TCACATCAGCCTCCAGTACCACCCCAGCGGCCTGGCCCGTCCCCTGCACCAGCCTCATTT
GGGGGAAGAGGTGCTTCTGTATGTTTCTCTCTTGATATTTCAGAGCAAATGAAATACTTA
TCTATTTACTTTGCCAGTACCTAAGTGGAAATCCAAGTGTAATATTATTGCTATTCAAAT
AGTACATGTAGAGGAATAAGAAAGTTTTTTAGGTGTCAAAATAGTTGTACTCTTGCAGGG
TGGTTTTTTTTTCATGGAACAATACAATTTGGTGGGTTGAATATTAAATTCTTTCGCATT
ACTTGTCTGTTTCCTAACGCTGGAAACTTGTATCAACTTGTGAATTCTAATTATAGATTC
TTAATAGATCCCACTTTGTTTCTTTAACAATACTTGCATATAAAATATTTTTTCAAATGA
ACAAAGACTACAGAAAAGTATAAGGGACTGTAAGGGATTGAGAACCCTAATGACATGCTT
TTTTTTCCCCCCATTTTTTTGTCCTTTGAAATCTTTGAAATTGAAAGCTATGTAATGCTT
ACAACTTGCACTGTGAGTTCAGCATATGCCAACACAGCTGTATGTAATTCCTACCCATGT
GAAGGCAATTTTAGGATGTGGTAGAGGAACATTTGGTCTGACCTATTTCCATAGTTCACA
TATATGAAACACAGAGTACTCTTCGAAATGCCCTAAGTTCTCATAACTGGTATCCTAGAT
TGCTGCACTATTTATTGGAGTAAGAAAGAACACAGAAAGACATTTGTGTGAAGAAATATA
GATTTAGATGTCAAAACAGTCTCACCCTTTTTTTGCTGCTACTGATAACCCATTGTTTGA
CCCAGCTCTCACAATAAAAAAGAATAGTCCTTTTTCCCACTACCTTACCCAGCAACTAGC
ATTAGCACAGTGTTAGTGCATCTTTCTCAGCATTAAATTTGCTCCACTAATTTCAACACC
AGATTTCAAAACTAACACCTGCTGCACTGAAGAGGCAAAGCTACAGCAGCTTTCTTGAAC
TTCCTGGTTCTTTCCTTTGACATACACATGCCCCTCCCCAAACAAAACATCCCACTAAAA
TATTCCCTATGAGACAGATGGAATTCTTTATGAGACAAAGAACCACCTATGTAGGTCATT
CTTCAGGAGCATTAATGACTCCTATCCATCCTATAGTGGACAGAGACCAATTCTTTGTGC
TTTACCAGACACCAAGACTGTCAGATACAGCGTGGTGTGTTCAGTACATTAAAAATAAAA
TAGAAAGGTGAGAACAGATTTTAACCATGTGTAAAATGTTTGTTTTAGCTGCCAGCTTTC
CCTCCTCTACCAGGCAACAATGACAGAAATGTCAAGCCTTCAAAACGTAAGTACAGCTGC
TGTTTTCTTTGTGAATGGGCTACACAGAACTTCAATTTTGCCTGTAACTCCTCAGCTTCA
TTTTCTAATGCTTAGTCAGAAGACTCCTTTGTTATTCTCAGAAGTAAAACCAGTTCATGG
CTATGCAAAATAAAGTTATGTTGACCTGTACCAGAGCAATGTCTTACACAGTTACTGTGT
TTAGCTCCAGCTCCTTCGATAGACAGAAGCACGAAACCCCCACTGGATCGCCTTGGCCCA
CCATTTGAAAGAGAAAACCCGGTACCAGGTCAGTATTTGCTCATGGTCATATCAGTTGCT
TGAATATTAATTCAAATAATAATATTCAAAATGATCAGACCAAATAGAATTCATGCAAAA
GATCAAGGCTCAACAAAATGTACACTAATTCAGTTATGTACAAGGTGATCTATTTTGGAA
GAAATAATGTGAGCAGTACTTACATAGTAGATCAGAGCTGGTTGATCAGAAAGACATTAT
GAGATTCCTGCACAAAAATGGAATAAAATAAATTAAGTGAATCATCATAGGAAAATTTAG
CAGATTAAAAGCGGGAACAACAACTTTGCATACAAACCTAACAAAAATCTCTATATTGTA
TTATATGTAGTTTGTTAGCCAGACTGAAAAGAATGCTGAGAACTTAAAAAACACAGAAAG
AAAGGAAGAAGGGTATTTGTTTCAGACCTTGATGCTGTACTTTACGAGGAATATAAACTG
ACTACTTTATGATTTTTATTTAGAATCTATTTGGTACATGTCAGTATAGAAGTATTCAGT
AATTCAAAGCTGAATCACAGAAAGTATTTTTGTAAAATGTGGCATTTTGAAAATTAAAAA
TTTTTCCTTTAATAAGAGATATTACAGTTCTTCCACTGCTTATAAAACCAAAATCTTTTT
CTGGCTTACATCTCAGGAGTCCTAGTGTTTCTATTTGCAAAACATTGCTATCGATAATAT
TCAGAACTTGTTTTTCATAGGAAGTTTCATTATCTGCAGTTACATTTCTTCTAAACGTAA
GCTTTTACTCTTTTCAGGGAGGAAGCCGGGCCATCCTGAAAAGGTGAGGTCTTTTTAGTT
TGGTGCTTACATGTTTTTAACCAGTTTTGATATCCTTAGTTCTTAACTCTTAACTATCCC
TTGTTGTTCAACAGCTTCTGACTCCACAGCTAAGGTAAGGAGTTTTGCCTCTTGACATGA
GACTCTTGATGCCAATATTAGTCAATTTTTTCACATTAACAAAATTTTTGCCTTTATTTC
ATCATCTTGCTCCTGCTTTAGAGCCCTGGGAGAACAGCTAGCAATGATGCCAAAACCTCC
TGTACCACCAAGTGATAGATATGAAAGAGGAAATCCATCTCCTCTAAGGAAGCAAATCCC
TGTAAAGTAAGAGTTCATTTAAATAAATTTAATGAAAATATGAATGAAAAATGTGAATAA
GCAATGTAGGATGGTATCATTTACTGCTACTGCGTACCAGTAGTACCTGCAGTTTTGTTT
TAACAGTATGTATGGCATGTGTTGTTTGCTGCAGTAAAGTGTGAATATGATAAGAGCTGT
TTCTCAAGTCCTATCTCAAATAGCCATTACACATCTCAGGGCTCCCTTCCTACTGGCATA
AAGAAACACATGATCCATATTTTAACCACCAGATCAAGGTCTTGCTCTAAAAAACATTGT
TTCATGAATCCCAAAGATATTTTGTGTGGAATATTAGGAAGAGAAAGGCTTGCTCTCCTA
TTATGAGCCTGCAAAACCCATAGCAAGTAGCATTCTATAGCAAAAATTGATAATTGCCTA
GCATTTTCTAGATAACATAGGCTGAGTAGTGTGATTGATTTTAATAGAAAATAAGGAAGT
AATTGAGATCTGCTAATCTGATAAGAAAATTTGTCAAAGAAATGAGGGCTTGAAGTTCAT
CATGTGTTCCAGCCATcacagaatcactgaatcatagaatggcttgggttggaagggaca
ttaaagaacatttagtatcacctcctctgccatgggcagtgttgccacccactagaccag
gctgcccaggaccccatccagcctggccttgaacaccttgcaatggggcatccacagctt
ccctgggcagcctaagccagtgcctcaccacccCAATGTTGTGGAGTACCGTAAATGAGT
TTGAGACTTTTAAAAAGTCTCAATGTTTAAAACTCTAATCTTATGATAAATTATTCAGAA
TTTTGCTGCTTATATAGTCACGACTGGCTAAGAAGGACCAGTGTACCAACCTAGACTATG
GCTGAAAATTTGTATTTTGGATATTTATCTGAGGAGAAAAAGTTGCTTCTGCAGTTATAT
GGGACTACAGAATTTACTAAAAGTTTATGTCTTAATTGAAAATATAGCCTAATGCACATC
AAGTGAATGCATAATATTCCATCTTTGATTCATGTTTTGTTTTCTCTGTTTCATTTTAGG
CAGGGCTGGGCACAACAGAAAAGACCTGAAGTAAGTATAGTCCCAAAGCAAACGTGTAAA
GATATGGGAACTATAATAAAATGAAGTATCTGTAAAAACTAATAATTCTGGAAAAAGTAA
CCTTATTTCATTATGCATTGTAGTGAATGCTGATGCATCTTTCATAGTGCGTTGTTTCTT
TTTAATAACTACTTCTATTTCAAGATCAGCTGATTCCCCAAATACTTTGTCTCAGATAAT
ATGAAGAATAATCTCAACATTTTTTATGACCCTGGAGAGGTGATTTTGCTTATTTTAGGT
CTGAGTTTTTGTTTTTAGatttttaaaattattttaatttaGCTTAGGCTGACCTAAGAA
TTTAATTTTCAGATAACTCTGAGAACCTATATTTACCTAAGGAATGAGGAACGTTTACAT
TACATTGGCTCAACATCTTGTATGGTACTTCTACTTCACTGTTGATTTGTAAATAACAGC
TGCACCTTAACAAAAGAACTCTAAAAGTTATTTGGTGTTGTATGAAGACAGAAACTCCAG
CATTTTAGATGAAGGTGTCAGCCTAGATAATATAATCCAAATTTATCAACTTCCAGGTCT
TTGTTTTGTAAAGCAGTGCGCTATGAGTTGCTAACATTTGTTTTCTCTTGGTTCCTCAGG
AAGAAGAAGACCGTAAGTATTTCTTCTCTATCTTTAAAAACCTGAAGTTTTTCTTTGTCT
TAGCGATTAAAAAAAAAAAAAAAAGGTTCCTAGAGTTCTTTCTTCAGAGCCATTTCAAAA
AGTCAGTTGGTATCTTGACAGGCTGTAAAATGCTTACAGTGTACCTCGTGCAGATTTATG
TAGCAAAGCCGCAGAACACAGAAAATCAATAGTTAATAGCTTCCTCTGGTCAGACGGTTA
CAAGACAGCAGGATTTCTTACTTTGAAACACATTATATTTCAGAGCATTGTAATCTCCAC
ACAGCATGAAACAGCAAGGCATGTTTTCAGTATGCAACAGAACGTTTGGTCAGCGCCTGG
CGGTACTGTGTTCTGTGTAATGGCGCTTAGTCCAAGGAACAGAAGCAGAACTTGTTTCAT
ATAATTAGTGCTGGTTATAAATGTCCTTATAAGTTTTGTTCCTAAAATTCAGTTTGTAAA
GCGGCCTCATAACAGAAGTAGAACATTTGGCCAAATCTTTATAACTTACCATTGCCTCTA
AGACTCCATGAGGAACAGGGCTATTTAACCGTGCAGAGAGCAGTTAAACTGTTTCCCAAT
AGTTGAGGCCTGAGGACGCTGCAAAAAAAATATCATTTTAGCATTACATTCTTTAGGATT
ATATGGGAGAGATCTCACAAATGAAGTTTAAAAACATAACCTCAAATTCACTGTTCAGAA
GCAGCACAACAGAGAGAACACGTTGTTACCTCCCTCAGCTGTACTGAAGTGTCCGAATTG
CAGCTTGTCCAAAACATAACTTATATAATGCAAATATTCCAGTCTGCTCCATTTTTTTTT
GAATTTAATTTTACTCTTAATTTCCCTAATATTGAGCTCTCAGTTGACCATAAGAAGTTA
CAATCCGTATTTAAAATGTCAAGGACTTTTAAGAAAAAATTTCCTCTATTAAGTTTATCT
AATTAAACAGCAGAAATGTGATGGGATTTCTTCAATCTAACTAAGGTAAATTTTACATTT
TCTTCTCCTCTCCTCTACAGATATACCCCAAAGAGCAGTGCCACAGATATCTTTGCCCCC
ATACAGCTCCAATACGTTCCCATCAAAATCTATCAAGGCTCCACCTAAGCCAGGATCCAA
CAGCATACCTGGTGCTGAGAGGTTTGTTTCACCTATTGCCATCTCATTCCTTTTGAATTC
TAATCTCTTTCTATATATATTGCTGCTGGGTGCATTGGGGAACACAGGTTAACTACTTTA
AAATTTGTTTTTCAAGGTATACCCTTTCCTCTTCTGCATGCTAATTTCTTTTCCTACCAG
TGAGAATCTTTGATATAATTGAAGCTCTATATTCAGTGAAACAGTGTACATCAGAGAACT
AAGATAAAATGCATGTTCTCAATGCTATGTCAAGGAATAGTTTAGGGCCTACATGGTTAA
ATGCTTCAATTTGTAAGACATTATTCCTGCTGCCTGCATTACCCATAAACATGACAAGCC
CTTTTGAGAAGGAACCACCTTATTCTACAGAAGTATGCAGCCTGTAGGTCAATCAGGTCC
TTATTTAAAAGCATTCTGCACAGTCTAGGAGCTTAAGTTGTGCTAGAGATACAACTGGAA
AAAAAAATTAAAAAAAAGCCCACAACCTTACATGTCTGAAGTTGAATTTCTGAAGGAAAT
TTATCACCCTTTCATTAAATGTTAGTTTAACAGTTATTTTTATTTGAAATCGTGAACCTT
GCTTGCTTAAAATATGACTTTTTCTAGCTTCAACTTACAAATATTAGGTTGTTATGACTG
CATTTGATAGTGGAAAAAGCTCTTAATTAAAATTTGATTTCTGATGTAGTGTGCAATTAG
CCTTTGATGAATATGAGCAGGCTCCTTGACTCTAAGTGTGATGTACATACTCTAATCTTT
GCATTTTCTGTAATAGTTCTTTGAGGACTCCTCCCATTTACCAACATTCCTTAGAACAGC
TGACACCCAAGTTGAAATAATATTCTAGTAGCAATAGCAAGGTCATATGCAAATACAGAC
TATTTCTGTGACGTATTCTTCTTCTTATACTCAAATAGTGATATGAAATTTTCTATACAA
GATGCTCACATTTGGCTGAATCTCTCCCATGAATCACAAATGATGATAGTGTGCCCCTGT
TGAGCTGGTATAATTAATATATTAATCCAAGAGCTTTTTGTACAGTACCCTCAAGCAGAA
TAGAAAGATGGTTTGTAAAAAAAAAATTGTGCAGACAGTTTATTCCCAATTAGGTGAAGA
AATTAAAAATAAAGACTGAAGATTGGGACTTCTCATTTTGGGAACAcattgagaagatcc
tcccttagcattctcttttctaaacagtcccagctctctccaccttttcccataagtgag
atgctccatgttagtggtccttcactacactatccagcagcttcatatcCAGAGTCGCAA
CATTAACAAGAAGCAGAATTTTCCTCAAAGCTGGTAGAAAACAAAGAAACAAAAAACCAC
ACATGTAGAACAACACCATAAGTGGAACCCAAAAGAATGAGCTAGAAAGCTGTTGCCTGT
TCTTCCTACTTTAGAGGAATAATGTACATGGTGCCTCTGAACACTTAACAAGCTGAAGCA
GTTTTCTGCATTGACCTTTATACATTACTGAATCCTATCTACCTGATACACAGATACTGA
GCTCCAATTTATTGGTGGATCTACTTACATCAAAGGAAAGAATGAAGAATGAAGAGAAGG
CTGTTCTCATCCTTCATAGGACTCAGGGAGATGCCATGTTCTGTAAAACAGGCTTACAGT
CCAGATCAGTATTCTAAAACATAGCAATGTTGCACGGCAATGACGCATTTTACTGAGTAG
TTTGTTTTGTTTTGTTTTAAAACAGTGCTAGAAGCCTGTCTGCAAGTGGCTCGCTACCAC
CTCGCTTTCCCTTAGGTTTGTATCCTATACTCCTGGATTTTATGCACAAACAGTGGCTCA
AGGCTTCAAGGCAGTTTGAGTGCATTATTCTGAATCTAAATAGATTTTCTTCCACAAAGT
TTGGGCTTACAGTCTAGTTAAACCATTGCCAAAATTTCATATAAGCAATTTTTCCTATAT
AACTAACAATATTGAAAGCTGAGTAGCACTACCTGCAAATCAGTGTGGCACATGAATAGC
CTTGACAAAGGACGAAAACACTTTCCGCGTGAAATATGCTGCATCTATTAATATTAATTC
CACCTCTAGAGAAACTGGAGATACTTTCAATTGATAAGAGGTACCTGTGCACTAAGAATG
AATTTATGCAATGAATGTGTTTTTTTACATTAGCCTAAGTCTGATTTCAAATAAATTAAA
AATGTATCAGCATCAGAGTGATACAAATTCTTCATGCCTTGCAAAATCACGATTCAGTAG
CACATACCCATACGCATTCCACAGATGAAATTATTTCCTGATTTTAATATTTTTTTTCTA
TTCTTATGCTGCAATCTTAAAGGCAACAACAGCAGATCTCCTTCAAGAGGCACAGCTGAT
TTAAGACCTCCGTTGCCCATTCCTAGCAGGCAGACTGCTCACCAGACAAACACAGAGGAA
GATGAGGTATAAAAGCATCACAAGCGTGAACTGTAACAACTAAAGACAACAAATGTGATG
ATTTTGAGAGAATTGTTTTCAAAGCTTTTTTTCTAGCTAGCAGACATTGTCAGGATGTTA
GTAGGTACTTTCAGTTTCCTTTTCTGCATCAAGATTTAGTGCCCTATTTTGTCTCCACTG
AGaagaaaaaaaaaaaaagaaagaaaaaaaaaCCAGCAGCCAAAAAAGCCTGTAGAACAA
AGTGAGAGAATGACTTGTTTGCTGGACTACTTGTTCTGCACAATTGCTTTAAAGTAGTAC
TACATATTAATTACTTTCCAAAAACCATGGTGAATAGAAAATTCATACCCGTTAGATGCA
TTTTGTTTCACACATCTTTAAATATGTCAAGCTTAGAGAAAACCGTGAGAACATGTATAG
TTGTACTGTTATGATCACAGGAAGTCTGTACAGTTATCTCAGATGATCGTTAAAGAGAGA
GAGAGAGAGAAACAAAAACAAAGGATGTTAATTTGCCAGGCAGACGAAAGAGAAAATGTC
ATTtctagtggaaggcatccctaaccagggaaggagaattgggattcttaaggttccttg
caaccgtaaacattctatgtttctaagattTAAAATCTAATCTTTATTGAAAATATCGCC
GAATATTTCTTTTCCTCCCTTAGGAGGAAAACCTGAAGATGCAATACAGCTCAGTCTGTA
ATACTTTCATATTTTTTTAAGTGATAAAATTAGTTTAAAATCTTTTGATACCATTACAAT
ATGTGAATATATGCTAGTATGATCCTTGAAACTTATACCTTCAGGTATTCAGCACATAAA
TCTAAGTGATGCTCATTTTCTAATTTCCCTCCATTTACTAGTATGTTGTCAACATTATAA
GCCAATTCACTGACAGATGACTTTCTGCTCTATCCTCTCCCACAAAAAATACAGGATTCA
CTAAATGACGAATGGTATGTTGCTTATATTAGTCGGCCAGAAGCAGAGGCAGCTCTTCGA
AAAATAAACAAGGTACTCTTTAAATTGTTGGGGCTTCTCAGCATCTCTTTAATAGCCTAC
CTGTATGTCCTTGCAGTCACATGGAAGAGGGAAGGTAAATTACATGATAAGGTAAGGCTC
CAGTACAGATAACTATAGTAGGGGCTTCATCTTGCATATCTTTACCCACATGAAAGTTAG
ATATTGAGATCAAACCAGCCATGAATGCTGTTGTTTTCCATAGCCCAAGAGAGCAAACTA
TGCATCTCCTGAGAGTCATTTGATGTTGAGTATCTTAGGAGGAATGGTATGTCCTCAAAA
AGTATTTCTTTGTCACCACTGGAGCATTTTCAAAAATTCCATATTTTAGCTCAGATTATA
TGCAATGAATCTTACTCTTTTCTAGCCCATGTTTACCAGCAAGATGAAGTACAGATTCAA
ACAAGTGAAACACAGACTTAACTGTACATGTGGAGATAAACCAAACTGCATCCCATCCAT
CACTGTGGGAAATCTGTTTAATCTGTGGTGCCTCACAGCAAATGGGCTGAAGTTACCATA
CATACAGCATTACAACGACTTGTATTACGAAACAGTTTAGGAGACCACACCCAGTGCCTT
TCAGGAAGGGTGTTTTAATCAAAGATTTGTTAAATCAGAAACAAAGAAAAGCAGAGGGGG
AGAAAATGAGAGAATATCAGTGTCTCTACCAAAATGACAATCATTTTTTTAAGCTGTCTG
TAAACAGATCGCAGAGGAATCCTGATTGGAACTTAACAGGAATTAAATTCTCTTCTGATT
GAAGTGTAAGTTTGCCTTTGATATTTCACACCGTCCTTTAATGGAATATCTCCCCCTCAT
ACAACAGCAGCCCTACCTTCCTTAAAAATCTCTGTTTGTGTCAGACAGGAAATGGTTGAA
ATAGCAGATTAAAAGATACAACATTTAAGAAATGATCAGAACATTTTTTCCTCATTAATA
GTGCAGTTACTCTTATGAAAGAGAAAAAAAAAAGCAGATTAAAAAGGCAAACTAAGTAGA
TCATGAGTGCTCTACGTAAGGTTGTTGTGTAGCTCAAAACCAGAAGTGGCATTTATATCA
TCTTTCATTTTTTCATCTTTCAGGATGGAACTTTCTTAGTAAGAGACAGCTCAAGAAAAA
CTACCACTCATCCATATGTACTGATGGTGTTGTACAAGGATAAAGTATACAATATCCAGA
TTCGTTACCAGGAGCAAGATCAGACGTATTTGTTAGGAACTGGCTTAAAAGGAAAAGAGG
TACTATGTGTTGGATTTTTTTCATGACATCCCTTCATCTCATAGTACCTCCTGTCTTATT
ACCTAACTGTCAAGCTACTTCATCTGTCAGCTCTTTTACTCCATTGGAATTCTGCTCATT
GTCTTAGAGTTATTCCTGCAATTATGTTACTGCTAAAAGGAAAATAAGATTCTTCTGTTT
GCACTCAAGGAGCAAATTGGTTAGGGAATGATTGTTTACAACTAAGATAAAAGATAAAGA
AAATACACCACTGAGAACAAACCCATGTTTGACAACTTTACTGCTTTGCTTTCAGACCGC
TAGCTTACTCTATTCCAGTAACATTGCGTTGGATTTGCTGAGATAGGTCTCTGCATGCAC
TGATTGAGTCCAAGCTGCTCGAACTTATGAGACGAGTTCTTCATACACAGACTAGACAAA
CAGCTACAGAGTTGCAAATTAGGGCAGGAGGATAAACAGCTGCTCTGATGATATTTACTG
TACCTTATTAGACAGCAAAATATTTAGAGtttaattaaaaaaaaaatttaGCTTTACTAA
TGACTAAGAATTCTGACACATTTTCCATTGCCTTCTCATTTTTCCATCTCACAGGATTTT
TCTTCTGTAGCACATATCATTGATTACTTCCAAAGAACGCCTCTTCTTCTGATTGATGGA
AAAGACAGGGGTTCAAGAAACCAGTGCGTGTTAAAATATGCTGCAGGAAATATTAAATGA
GACCCAAATGAAGATCACACACAGGATCAAAGTCTACCAAAATCTATAAACCTCAGGATA
CTTCATTTTCCAGTGAACTAAAATCATGAAGAAGTCATTAAAAATACTTTCAATTTTAAT
GAAAAAAAGGACGATGTTTTCATTTTTAAGTCATGCCTTAAATGTAGTACTCTATAAATT
GGGTTTTCCTACAGTCTATTTATTACTGTACACTAAT
