# Supplementary material for: Reference based annotation with GeneMapper
Source: Genome Biol. 2006 Apr 5;7(4):R29. doi: 10.1186/gb-2006-7-4-r29 (PMC1557983; doi:10.1186/gb-2006-7-4-r29)
Supplement: Additional data file 2 — A gunzipped tar file containing the data set of orthologous genes in five vertebrates (human, chimpanzee, mouse, rat and chicken) that was used to compare pair-wise and multiple species GeneMapper [file gb-2006-7-4-r29-S2.tgz › 5verts/orth101/hs34.fa]

>NM_005565
TCTCTCTGCATCTCAAGCCTCCAGAGCTGGGCTTCCTTGTTTACTTATTTAGAGCCCAGC
AGAGGAAGTGGTAAAGGAAACTAGCTGAGTCGTTTTCTGAGAAGAGACCATATTTGTTCG
CAGAGGAAGCCGTTGCTTTCTGGGATCTGGCTACGCCAGAAAAGACATCGGCTCCAACAG
GGGTGTTCCACAGGGTAGCTGGGAGTTGGAAGAGCCAAGAACGCCTCCGAGCTCTGGATT
TGAGCTTCTCTGCCCATGGGTGAAGCGCCCATGCTCAGCTTGTGAGCTTCTTCCCGGGAG
AGCAGCCATGGCACTGAGGAATGTGCCCTTTCGCTCAGAGGTCCTGGGCTGGGACCCCGA
CAGCCTTGCTGACTATTTCAAGAAGGTAAGCCTTGCTCTTGTGTGAATGGTCATGATGCT
AGTGCCCTTGGTGGGCTGAGCTGAGGCTTGACGATGGAATTGGGGCAGAATGTGGGAGGT
GTATAAGATAGCAATGGAACCCTATGGCAACTTTACTGGTTGAGTGAGCGCCATATAGAC
CGCTGAGTTTTCCTGACCATGAGTTCCGGAGAGAAGGATGGGAGCAGAAGCCCTCAAATG
AGTATgtgcctattatgtgctagggtttgaattcggtgtctcacaggcactgtcccattt
agcgctccctactatgttgtgaggtcagcattgttatccccttgactcagctgcaaaatc
agctcagggaagtgaaatggtccgaagccctagggactacatgtgatagaggcaagactc
aagccacacctatctggttttaaagtccatgctctGAGATGCAGAGAACTGTTGTAACTG
CTAATGAGATCAACGCTACTTACTAGAAAGGGGAGACGTGGTGTCCTGGAGGCAGGAGAA
AGAATAGGCAGGGTGGGAGGGCTGGATAGAGGACTATGATGAGCAGTGCCAGACACAGCA
TTTGGGCTTTCACTGCTCACGACCCTAAGGGGGGTCCTCAAGCTCCCGCCTGGGGCAGtc
tccttggagccttatgagagtcttgtgaagcaggacagaaaactgatgtgagccccaatt
tatagctatgaaaactgaggcccctagaggaaaagaggcttgTGGCGGTGCTGGGACCAG
AGCGTTGCTGTCTTATCTTCTGGACTTAGAGGAAAGGTTGAAGGATCCCTGTGCTTGGTC
ATTGGCAGAAGGGGACAACGCATCTGCTTGGGCAGATCTCAAGCCACATGACTTAGTTAT
AGTCCCTCTACCCTGACCATGTGGTAAGATGACTTGTGCGAGACGGTTAAGCTTCTAACA
CCCTCATCCCTGCAGGCTGGCATCGGATTCTGTTGATATTCCAGACTGtcataaagatga
gattgtaaagctaagatggtagaagtcatctaattcagcttcgtgtttttcctggggaaa
ttgagattcaagagggtagacgaggttccctaggacgtatagcCAAACCTGGGGTCTATG
CATTTCCGAGGCATTTATAGTCACAGCTGTTCTCCCCCAACCTGAAGAAGAAAATGAGAA
CATGTTGAACTAGGTGTGGTATGGTAGGGGTACAGTTCACAGATCCTGTTTTTTGCCATA
TTTTGTGCTTTCATTTCTGTTATTTTCCTTCTGCAAGGTCATAATAAACTTAGATTTCAG
CAAATATTGTTGCGCAACTGGTTTTTTGAAGGATGTTTCTAAATATCTTGCTCAAATATA
GACCAAATAAGATAGGGCAACAAGGTAAAATTTGCCAAGAGGGAATAAAGTGGCATGTTA
CCTTGATAAGGGAAAAAGAAAGGAATTGAGAATTATGAAGAGAAAGACTTGGGACGGGCT
GAGAGGCACAGATAGGCCTAACATTCAGGTGTGACCAGGAGAATTATACAATCCAATTGA
GCAACAGAGAATTGATCCCTAAAACTCCCATCAGTACAGGGAGATGGACCACGGGTCAGG
GATGGTACAGGAAGACCTCACTGCCTGAGCTGGGGGAAGGGAGAGTTTTCTTCCTGGAGA
TCTCAGACCCCAGGACAAATCTACAGCACCCAGGCAGGTTCCTTCTTCTGCCATAAATGG
ACTGAGGGAAGAAACTAGGAGACTGAGGCAAATCTGTGATCCTGGAAGTTCTAGTCCCTC
CACAGACTTGGATAGAAACCCTTCAGATTCTGAGTACCTCAGCCCCCTGAAAGAAACTAC
CAAACGAATGGACCGCAGAGTCATTTGGGAATGGATCTTAGCTGTCAAACATGACATGTA
AAGAATTGATCTGCAGATGCAAACTCTACCCAAGTAGTGGGGTCAGGCCTCCCTTGGAGA
CAGCTCTCGACTCAgctctgaggtcggacacactttaccctggctctgccacctgctagc
ttggcgactttcctgtagttgctttgcctctctgtgcctcaacttcctcatcagtgaaat
agagatatgaacagtaactaacccaatgggttggttgtgaggattaaagcaaatgatgtg
tgcaaggcactcagcaGACAAATGGATCCTAATGCGTGTTCCTTCTGCCCTTTTACCTTC
TCTATTAACTGGCTCCTAGCTGGGGACACCCATGCAGACTGGTGGGACTTTGCGTCTTCT
TGTCTCTGACATGGGTACCTCGTCCTGTGTctggaatataagctcctgaggacagagacc
atgttacatatttgttcaatctctccaattcctTTTGACTTGCAGGAGAACATCCTTGGG
TCGTGCagtggagaggcactggctcagagctgtgtgtcctaatcccaggtggggtcccag
ctggtatcccagctcactgtgtgaccttagaccagcctctttccctctagaggcctcagt
cttccttactacaaaTCCAGGTAACTTTTCTGGACcagtgcctaccaatgctggatgcca
taggaatcgtctagggtgctccttaaaaatacagatttgaggtccacaagcctagatctt
gctggagcagaatcAAATGCCTGGGTCCCAGTCTGCAGGACTCTCTGCTGATCTAGACAC
AAAGTTAGCACTCTTCAAAATCATCTGGTTTATCTCATAATGATAACAGTGAGAATGATG
AATTAAAGGCAGTTGACTCTTCCAAGAACCACTTACCCCCCACTGCCTGTAGATAAAGGG
GATACCAGGGCTCCATAGATGGGATGTGCTTTCAATATCAACTTCTAAGTCAGCTTTCTG
AGTGTGATAATCATCCCACCCTTCCAAGCTAAGATTTCATAACAATTGTATTTATTCTTT
GGATTTGCTAGCTATAAGATAAAAATATGGCTTAAAATGTGCTCCAAAAGAAGGCTGCCA
CAAACCATGAGGCCCACCCTTGTGAGAAGAACCTAGGATCCTCAAGGAGAAACATTTAAC
CTCAAATGCTCCACCCCAAAGCAGCAAGTTGAGAGATACTTCAAATGTGAACATTTATGC
TGTTGAGGACAAGTTGAAACTAGCACCTCATATGATTGCTGATTGGTCTAGGAAAATAAC
CAAGATCTTAAAAATGCTCGTTCCTATGGATCCTATATAACTCGGTTCTGAGGTTCTGAC
TTAAACAATTTATCTCAAAGAGGGAGAAAAAAGTTCGCAAAATAGTATCCATGATTGTCT
CTATTTTGATTGGGATGAGGTACTGCAAACAAATGAAGCTGCATTTTCATTTGCTCATTT
TACTTACTGTATATAAGTTATGCTGTAATTAAAAGGGGAATATTTCTGAAAGAGACATTA
AAGCCTgttctgaaacttgtcacctaaaacccatggaacctcatgcaagttacttgctgt
ctgtgcctctcattccccatctgcaaaatgtgagggttaaatgattgaagactagtttaa
ctacttggtacactgcctgccacacagaaagctttcgataattgttcgccgtttttattA
TCattattgaaacagcagcttggtaaataatctaaatgttcagcaataagggcatgatta
aataatgttgtggtcattaaaattattttaaattgagtttgcataacactaggcagtgtt
tatattatccctttaggtaatttaagagaaaaaagtcagaataatgagattgaatataaa
tcataacctcaattatgtttagaaacatGCTAGGAAGAAAGCATGGAAAGAAACACCGAG
GTCGTCTCTGGGCATCGAGACAATGGATGGTATTTCTTTTCTTCTTTTAGCTCTCCTTCC
TGAGGAGCATAGGGCAGAGCTCTGCATGCCTTGAAGGCAGTCTTTCTGTAAGGGTTGGCC
CCGAAGCCTTAGAGCAAGGCAATTTCTCCATTTCAGGCAGTCCCAAGGGGGTAGTGAAAG
CGAGGCTGAGGTGGGGACTGGGCCCTCTGTTAGCCAAGGGAGGGCAGTGGGGAGCCTGGC
TAGCCACAAGTACCGCAAAGTGCTAAGTTTCTGGGGCAGGCAAGGGAGAGGAACCAATGG
TAAGAGACTGCCCGTCACTAACAACACcttccccttctctttgcagctcaactataagga
ctgTGAGAAGGCAGTGAAGAAGTACCACATCGATGGGGCTCGCTTCTTGGTAAGCTCTGG
CTAGTCCAACACACTGAAACCAAGACTGTTCGGCACTTTTCCCCATGGCTGCAGGGCCAA
CTGGCCTACCCTTTCCCTGGGGACACCCGAGGATCCCTTTGCTTTTTCCAGAAATTTGGT
AGGGCCCCCTCTCTCACTACCTTTCAGGATCCTATCATCCAGAACCCCTCTCTGATCTTC
CACTTACACCTTAAGGAGGAATCCAAGTATAGTAAACAAATAATCTGGAAAATCTATTTA
AATGCCATCCATCCTTTGAGAAGCCCAAGGGGAAGAAGGACCATATGGGTGAACAGAAGC
TTCTCACCTCCAATCTCTCACTCTGGAGCACATACTCATGAGTGGAATAAAGGATGGCAT
CACCCTCATTGTTTCAATTACTTCCTTCTTTCTCACTACCAAATTCATAAAGCTGATTTT
GCATCAAGCACACATGTGATATGGCTGTCTCCACTGTATTATACTTCAAAAAGCTTGAAG
TCTAAGACCAAGGTGCAGGTATGTATTAAAGACTAAGCCATTAAAGGGAAAAGGATGCAG
CTCTAATGGTGGAGACAGAGGTGCTAGGTTGTGGTCGGGGAGGTGGTTTGAGCATTTTCC
CTGAAATGACACCTTTGCCCATGGGTTAAGAAAGACCCTGACTGCACCAATCCATCCTTT
CTGGGAACTTTGCTTTACTCTTTGAAAATAAGACTTCAAGGGTCTCATGGGGGTAGATGT
TCCTAATTTAAATTCAGAGTGAATAGAGTAAGCTAAGTTGTGTCTCCCTGTAAGACACTG
TCAGTAAGGGAACTTGaccatgagacttcaggccagttggatgagaccagagagatcaca
agctccagcttgcccccagagaacaccaatccatttcttatattacatctctgctaccaa
catcttcttgaattccttcagtgatggtgagctcaccaccacccacagtcatctgcccct
ttctaggcagctctcaagtcttgtgctgaaactaacctgtgctcctattggtctgagttt
tgcttccaggtgccatgtaagacatgtttattcactgtccacctaaatcattcattcaTT
CGCCTattcgttcacttgacaagcagtttcccgaactgcttttacatactggagagcatt
ataggtggtggggatagagaaatggctaagatgtgatttctgccttctagaaactTGTTt
tatagcagaaaggtatgttcagaaaggcttccaactacctcatttgcagatgaggaaaca
catgcagagctgtgatgtgatttgttctatgtcacatacctactaattgaactaaggcat
acacttaatttagTCTGATACCATTTGACTTTTTAACAGTATTATTTATTTGTATTGAGA
TTTGAGTCAGTAGAATTCCTGGAGCTTTAGTGCCATTCTTGCAAATTACTGCTAAACCCA
AATATTTCATTCTGGTGCTATTAGCACTGAGAACAGAGACTTATCACAGTTGAATGGAAA
GGGAGGAAGACATCTTTGAGGATGGTGCCTACGACGCCCTGTTGCctgggtcaccctgag
caagtacttgccctctctgagcctgccttgcttcctaccctgttgactgagcacattgga
ctgggtcatagtgggtgatggcccctcccggctctgtaattcCCCACAACAGTCCTGGTG
CGAGTGTCAGGCCTGGTAGAACAGGGTTGTTTGAGAGATGGTATCTAGGCAGCTATGTTT
CCTCTGCTCCAATCAGTCCTCTATCAGTCCTTCAGACAATGTGGCACATTCTGTTCATTG
TATGAAGAGGAGGAAGTGCAAAGTAGGGTGATAGGAACCAGAAGAAAAGAAGAAGAATCC
AGTGCCTGTCCCTGCAACTGGGGGATGTAAAGGCAGCTTCTGCTGAAACCCACCCTCCAC
CCCTAGTGCACTGGGTACAATTTGGGACGCTTGATCTAAGCTCTAATTACTAATCTATCA
CCCTTTCCAGCTCTGTAATATCCAGGGCCACTCTGCTATTGAAGGCAAAAGTGAAAGGCC
CTAGTTATTTttccttccttccttccttcctttcttccttccttccttccttccttcctg
ccttctttccttcctttcttccttcctcccttccCTTGTCCTCCCCTctccccttccctt
gtcctcccctctccccttccctcttttcccttccctttccttccctGTCttctttcttct
ccctctctttcttttcttccttccttccctctctccatctctctttctttctctctttct
ttctctctttctttctctctttctttctttctttctttctttctttctttctttctttct
ttcttttctttctttctttcttctttctctctcttctttctttACTTCTTTGCCATTTTT
GTTTTCCACTGAAAAGGTTAGATCCTTATCTGGTAGAAGCTATGCTTCTAGAAGTTATAA
AAAGAAGAGAAAAGGAGCTTGAGACTtgtgtcagttgggaaggcatgtgaccccatgttg
cagaaacctgaccacagtggcctaaccaaataaaggtcagtctgtttcaagtaataaatg
tataggcgggtgccaggggatggtgaaagaagacatcaagaacccaggcttcatctaacc
gatggaaaaagcctgtggcttctgtcctaacagttgtcagttggctactccacctttagg
catcatatctccatggcaggcagggagacggggagaaaggcaaagaggagaaggtgtatg
gtgaatggtaaatgcatgctcccttttttccagggaagtagtaacttttccagaagctcc
atccagcagactttggttatatcttactgtccacaacagagtcatgtgacctccaccatc
tgcaagggagcctggagagttaaatattttgaacaagcacatttactgccctgaatgaaa
cccaggacctgtcagtaggaaaacaaagggagagtgggtattgggtaggcaagcagccat
gtctgccacaTTGCCTCTCCCACCAGGGCCCAGTTTGTGGCTTTCCTCTTTCTGTACCCC
TCTTCTCAACACCCACAGCATATAATCATACTCCCACAAAGCCATAAATCTTAACTCCAA
AATCATCATGCAAATAACCCAGAGTTTACTGGAGGCTTTTGGAAAAGGTGGAGGAGGGGG
TTACATCACATAGCAAAACTCTCCAAAAATTCTGTTTCAACATCTCTCATCTTTCCTCAC
AGTTCTTGTCCCCGTTCTGAATGTCTTCCTCTTTCCTGACACCCTGCTCCTCTGTGTCTC
CAGCCAGGCTCATGTCCACCTCCTCCTCCACAATCTTCCTGAAATTCCCTCAGCTTACGC
CCTCGTCTCAGCAGAGCAGAAGCTGGTGGCCAGCTGCTCAGTGCTCAGCCGCCACCCCTC
TGGCAGCCCTTAGGAAGGCTTCAACTCCTCACACCACACTCAAAACATGAGTCTTGGTAC
CTCCCTGAGTGGGAGTAGTTCAGAAGCAGGGAGATGCTGCTCAGTGATGAAaaaaaaaaa
gagaaagaaaagaaaagaaaagacaggaaaggaaaggaaaggaaagaaagaaagaaggaa
agaaagaaagaaagagagagagagagaaagaaagaaagaaagaaagaaagaaagaaagaa
agaaagaaagaaagaaagaaaaagaaagaaagaaagaaagaaagaaaAGGAGTAGTTAAG
AAGCTTAACCAAAAGCCCGATGCCCTCAGGACTTCTGGCTGACTCCCTTCACCAGCCCCA
CCCTGCCGCAGGTGGTCTGATCAGCGTCCAGATCAGAAACCATGCCTGTGAGCTGGATCA
GATGGATCCAGTGAACACATTGCTAAGATGCCCTAGCCCCAGCCTCTGTGCCAGCTGATC
TCAAAGAAGAGTGCCCAGATCTTTCCAGTGGTCAGAAAACCTGACAGGCAGCTCCCAGAA
CGGAAAAGAAGCAAAAACACTAAACTCTAAGACTCACCCAGACCCCTGCTGCTTCCCCAC
CAGGGGTAGTAATTCCTCATCTTACTCCTccatttctcagtcacacactgtgccaggcac
tgtgccaaaacacattacatacatcatctcactcagtcctcacaatcctgataggtgggt
atcattattattattatggtccccattttacagataaggaaactgaggctcagagaggca
aagtgcatgccctaaatgacacagctgctaagtgaatgaaccaaaattcaaacccagccc
atctgattccagagctcccaccctaactacccagccctctggccttAACTAGAATGGTGG
TGGAGCCCTTTGTTGGCTCATCATTGGTTCTATGGAAAGCATGCCCAGTCTCTTTTCTGC
TCCCAATTCTGACATGCTCTCCTCTCCTCCTCCCTTCCAGATGCCTCCTTTCACCTTTCC
CCCCATAATCCTCTCCAACATAGGCCACAGGGGCCGTCAaaaggatcagacgtggtagga
tggaggtttgcaggaagaaaatagactgtggatgtcacagagtggaattccagccccagc
tcatcccccacaagtggaaatccccttgatatccctgagcctcggctttctctctttcaa
aatgggaatgctggtaactcctgcatcacagagttgatgtgaggattcactaaagcatta
agaggtggaggcccagagttagttcttgacaaataTGAGTTTCTTTCTCCCCTCCCTTCT
CAGTTCCCTCAAGAAAGCCTTTTCATGGCATCCCCATATCTTGAGAATTCTACCAACAAC
CCTGGTGAAAGAGGTTCTCTGGGATGTGATGTTGGTAAAAGAGGCACAGACTCCTCCAGG
CTGGCTTCTCTGCAGCTGACCTTGTGGAGACTGAGAGGGCCTGAGGTCTGGGGTGTAGGG
AAGAGGTCCTAACATGGCCAAATGCAGCCCACACAACGAGTCGTTTGGTTTCACAGAttt
agctctcacagtgtttaagtcaaaattatttgccaacatttggaactcagagcatttcac
ataaaacccagacttaaggattccctttgtaaaagcagatccagcaacagcaggcccaca
ggcttttaggcaaaacatctagaggctgcctacttggggagggtgggtgggcagggcggt
ttctcctctgtttgccacagtccccaccACTCCCTATATTGTTTCACGTATCACTCTTCC
CCTCCTGCTCAGAGCCCTTTCTGTGGGTTGTAACCTGCCTGCCATATGTGTCTTCATTTC
AGAACCTGACAGAAAATGACATCCAGAAGTTCCCCAAGCTCCGGGTGCCGTAAGTACTCC
TCCAACTCTATGGGTGATCTGGGAGCAGAGGTGGGAATGGGGAGTAGTGTGAGTGGGGGC
TGGGTCAGTTCTATGTCATTGTCGGCTTGAAATAAGAAAGCAAGTAGGAAGGATGAGGGC
AAGGGCAGGATGTGGGGAACAGAAGTTACATGAAGAGCTGGAAAACAGAAGTCACAGATC
CAGCCCAGCTGGTGACCTGGATGCTCTTGCCAAAAACAAGCCCAACTCTGGCCAATGTTT
TCATTTCCTCTCTTCTCATGGGGTGCTTGGGCCTGTGAAAATAGCATCAGTGTCAAGGTT
TCATCATGGCATCACCACTGACTCAGTGATGGCTTAAGTTTTCTTGACCTCCATTTCTCA
CACAGTAAAATGAGAGCCAAAGCAgatgacagcaatggatataattatgtgttgatactg
agtgcttggaaatatctgacaggggtgttatgttgagaagaatcccgaggaaagggagct
gtgattgatcattcatgtctgccataggtgctgaaaggggaagttgcagtatgcatgtca
tgccatgtatttttcatccctCTAGTAAAGGTCtcacacactcaaatacctacaggagcc
aggcaggtgctataaatggtaaaattggtcaggtTGAAAACACAAAGCCCCGttgttttg
ttttgttttgttttATCATCATTGGACAAAACAGTGGTAAATATTCTGTATGAAGAAATA
GTTCTCCATTATAAGAAAAATAATAGCACGGTTATCATATGATGAAAAAAGTAGCCATCG
CAAAGCCTCATTGTTGGTGAAGCAATAGAGAATggtggggattgtggcaaatcagatatc
atatgttccattcaaagagtgcagcagctcctcagctccagctaatgtggacccaacaat
gtcctatcttcaaatttatcaagaataactagaaatatgggtttcatgtgctatatctcc
atttttaaacattggctcaaatgtttcaagtattgtgaatgccacagtaaacacacctaa
gggctacatatagtctgtgtgttaccagtttgagttctctTCTCTGGACATTCTATAAGG
ACCCTTCTCTTACTCTAAGGGTCTCAGAGCTCATCATAATAAAAGGGAAGTAGGCCAAAG
GAGTAGGAGGTGGGGAGATCTCATGAATAGGTAGGAATGCTGGCAGCTCAATTAAGGAGA
ATATTTTTAGCATGACTATAGGGTTTCCCTTGTCCGGAAGGGGGAGGGAAAAGAGAGGAA
TAAGGATTTGCCTTTGGTGCTGTCTATCTCCAGGGACACGTATTGTTGAAGATGGCTTGA
TCTTTCTAAGgatatcctctaaccacatgtggctacttcaatttgaattaaatttaaaat
tcattcccctgaggcactagccacattttaatagctacgtatagctggtgactactatgc
tggagagtgcagatatagaacatttctatgattgcagaaaTGTGATGTTGTAGAGATAAA
CCATAGTTCTTTGCAAAAGAGGGAACTTTCCACACAGGTGTCAGAATTGGTGGCTGGTGG
GCTAGTCCCAGACTGCAGGTATGTTAAATTTGGTGACCACTGTGCTTTGaaatcaggaaa
actttcacaaaatccagcctctttagaaacaagtgaaagatgtggcaattgagggcttat
attctactgtggcaatagtcagccggatctgatgtctgctgccctgtttagttgggattt
gtgctccccagttcaccagggtcccACCATTCCCTGAGGGATCGTCCTAAGGTACGTCAA
CCATTTATATTatatcatgggaactttggctttcgaacaagattaagtaatagggatcag
atttactttcccaactgaaataaccaaataaccaggcaaaatatatgaaagagcaatttt
caagacattgagcatcagacaccgagggatggaaaacaaaggcggtgaagcctatggttg
cttgctgctttgagaatctccaggccttggcacagggagcagggagcacagtgctgggtc
tggtggacgacttgagttgaggaggcagcggagagtccaggagcctagagttcattcaac
gggtgtcagagaggagagagctgcatagagagagcattctggagagcttcagaggggccc
ctctttagcaaagcacagatcagtccatgcatgaaaggagagactacctgtaggtggcaa
aagaactacccaacagtattggaggaaagagtagccactcacagggctggaaatggtgct
tatttctaccagcctggctggaaaacatagtcattcggtagagtgcctagaaggatcttg
ccttagtggtggggaataattagccctaatctaaaaattgttcaggtcctggctagaaaa
ccttaaaagcaagacccaaaagaaacaaactgcttctaagtaacttaactgcatctcaga
acaaaacttaaacctatttataggaatgcaaaaatattcactacccaacaaaataaaatt
tatgatattaggcatctaatcagagactaacaggcacacaaatgagcaggaaaatataac
ccacaacaaagagaaaaactaaaacatcaaaactgacccataactgacacagagattaga
attagcagacaaggagaatgttgagtgtatttcatgtgttctagaagttaaatttgggca
taagaaattcaaaaaaagacccaaacagaacttctagaaatgtaaactataaaatctgag
attagaaatacactgcttgggattaacagcagattagatattgcaaaagaaaatagtagt
agacatgaagatacagtaatagaaattgtccaaattgaaactcacagagaaaaaaaacta
aaacaaaacactgaaaagagcatcaaggggccgggcacagtggctcacgcctgtaatccc
agcactttgggaggctgaggtgggtggatcacctgagttcaggattttgagaccagcctg
gccaacatgacaaaaccccatctctactaaaaatacaaaaattcaccaggcttggtggca
ggcgactgtagttccagctactgaagaggctgaggcaggagaatcacttgaacctgggag
gtggaggctgcagtgagctgagatggcaccactgtactccagcctgggtgacagagcaag
actccatctcaaaaaaaaaaaaaaagcatcaaggaactttgggacaatttcaaagaacca
aatatatatctaaagtccctaaaggagaggaaagaatgtgtatgtgagcggggaaggaga
gacagaaataaaacacttgaagacataatggctaaaaatttttcaaactggatgaaaatt
ataaacccacagatccaagaggctcaacaaaccccaaatctaagaaacaggaagaaaact
agctctgaggcacatcacaatcaaattgctcaaaaccaatgataaaaagaaaatcttaaa
agcagtcagaaaaaaaaaaaaagacatattacatacagaggaacaaatgcaaggatcaca
acagctttctcgaaagtaaaatagcaaaagaaaaatattgtcaacctagagttcaatact
aggcaaaaatatctttcaaaaatgaagacgaaataaagactttttcagacacacaaaatc
tgaactgtactgccacaggtgctttttaaaagtccttcaagtggaaagggatgtgtacat
aggaatgaagggtgccagaaatggtaactacttaggtCTGTGTATGTACGTGGCCCTTGA
GGGCATTTGAGTTTGCATCTTGTGGTCCCTATACAAGATTAATATTTCAATAATACttta
ttcatttaatgaactgctgttagataactacaatgtgtcaggcctttgttaaaattattc
aggctgcaaagacatgggacagaatcctcatcctcaggacactcacattctaaagggagg
tcagacagacaagcaaagcaattacactacaattacaacagtgcaatggtacatgcatgc
acaagttcaagcgctcgtaggaaggcaggagtaattttccccacagtattcagggcagac
aagggaggaagggaccctaagttaaatcttgaaataggagggatggattgtaggacattc
tagaaatgggaacatattacagaggcaccacccagtgtgcctggtggagcggcagtgggg
cagagcagctggggcatatacctgggggagtggaaagcaaagaggctgaagTGAGTGGTT
GTTGTGGGGTGTGTCCCTCAATTTATAAAGGTCCCGTGAGCCATTCTCAGGAGCCAGAGA
GTGTTAGTGAAGTGAGCATCAAGGTAAATTTGTGTCTTATCTCTGTCCAGGGCATGTAAG
TGATGATTTGGAGGACAGCCCAGCTGGGGACATGGGACTGAGTTAGTTGGTGGTGACCAA
GATCCTGCCAGTGAGCTAGGAGCCTCCCCTAGGGCTGTAGCTATGAAGATGGGGGGATGG
AAGAGATTTAATCAGAACAGTGGAAGGACAGAGATAAAGAAGGCACTTTCAGCTTGGAAG
ATCCTTTTTCATCTTAAGGCTAAGCTCAACTGATGTCTTCTGGCTTTTTTGAGAGCCTGG
AGAAAGTGGTAGGGGTGGGAAATGGTTTCTGGTTAGTGTGAACGGGAGAATTATCAACAC
ATTGCGAATGGGCTGGGGTGGGATCTTTCTTTAGCTCTCTGGAAACTAAAACAAAAGCTT
GGCCTGCGATGTAATCCCCTCCTCCAATGTGTTTGAATGTGCACCCTAGAAAGACTGTGA
AGCCTGCCCATAGAACATGAAGGGTTAATATGGAGAATGATGGAGAAAATATCAAGGGAA
GGTCCAGGCTGCCCTGATGAGGTGACTTAGAGACTCACTGTCCCTCTTGGCAGAAATGTA
TAACAAGGAccaattccagctctacttccaatgagttgtgtgacctgggacacatcccta
gaccaccctcagcttcctaaactataaaaggaaggaatgggttagagagactctaCAAGC
TCACCAATTTTAAGTGCTACTATTTGGGGTATAAATAGGCAGacaggagagcttagtgag
aaaaagcgcaggctctgaggtcagatgcttgagacccaatccttccattcacaggctgtg
agacttgagggcaagctagctcagctctccgagcctcagcttccttatctgtataatgct
aataatgatagaacctacctcagagggttaatgggaaaattaggggaaataatgggaaaa
taacaatatgcactgaataagtgttggctattcttGCTTTATGTAAAATCCCAATTAGAA
CAATTTTAGCTTTTTAACTATTCTATCTTTCTGGAGAGGAGGAATTAAAGaatagagagg
acatagggttttggagtgagggagatccaggctctaaagctgactttgcctcccaccagc
tgtaggaccttggggaagtcatttaggcaatcagagcctcagcttccttgtctgtagaag
ggaaaagagctaacttttcaggagtggggaatattaaaggaggcagcacacagaaattgc
ctggtgctgtcctggatacttacaggcgttcaataCTTTATTCATTCCATCTCTTGTACA
TAAGTTTATTTGTCTTGTTCATTACCCCAAAGGCCTTTGGAAAAGAAATTGTGTTCATGT
ACAGAAAACCAAAACAATATTACACTCTTCTGAATGTCTCTATTTCCTTCCCTGACGTTT
ACAATATAAGTATTAAATAGATTTTTAAGAAGGTAAGTTGTGGTAAGGAAGGCTCTCTCA
GCCTGAAAATGCAGTCACTCTCTCAGGACATGGTTGATCCCAAGACACCTGCAACATTGT
AAAGGTGGAGGATTTTTAAAGAAAAAAAATGAAGGCTCCCTTTATAGGGCCTAGGTTGGC
CCTCATGGTACAGCTGACAACGGTCTGGTTAAATCGATAGAATACACGAATACACGTTCA
AATCTGCTGGTGCCTATTTGAAGTTCATTAAAGGATGGGATGTTATAAGTTTTATATTTA
AATGCACAGTGTAACTTTACGGAGAAGAGAGTGACGGGGTGGGTGGTGCAGGCAGCAATT
AGGTATTGGATGATGCTCTTTCTGCTGGTTATCCCTGTAGCCATTACCAATGGTGCAATT
AGGCTGGGAAAACCTAAGACTCAAGCTGAGAAGTAATGCAGAAATATTTGTCTGTCTTCC
TGTAAGGCTGTGAGTCTAATGGCAGAAACAACGTACTGAGGCATCTCCTTTGTACCTATT
TCTCTACCTGAGACAGAGAAGACAGGAAAGGTGTGGAGGAAGGGACGCAGAGGCGAAAGG
AACATTCTCATGCCTGTTAAAGAATGTGGCCACTCAAatgcctgtaatcccagcactttg
ggaggccaaggcgggcggatcacaaggtcaggagatcgagaccatcctggctaacacagt
gaaacgctgtttctactaaaaatacaaaacaattagccgagtgtggtggcaggcacctgt
agtcccagctactcgggaggctgaggcaggagaatggcgtgaacccgggaggcagaactt
gcagtgagccaagatcgtggcactgcactccagcctgggggacagagcaagactccgtct
caaaaaaaaaagaaaTATGGCCAGACCCCAGCAAAACCAAAACAGGGCCTCTCTCCAACA
TGGTCCTCCCCTGTCCCATTCAGTGGCTAATTGCCGTCCAGGGACCCAGCTCTTGTCAGT
CCTCAAGGGCCCTGCCACAGGAAAGGTGCCTCCCTTGGCTGTCCCTTCTTCTCTTCCAGT
GCAAGCCCACAGCACTCGACGTGAAGCCTCCTCTCCCCATAAATGCTGGTCACGTGCCTT
TAGACAGATGCCTCCCTCAGAGCCTTGCCTAttattattattatttttatttttgagttg
gagtttcactcttgttgcccagactggagtgcagtggcgcaatcttggctcactgcaacc
tccgcctcctgggttcaagcgattctcctgcctcggcctcccgagtagctgggattacag
gcatcaccatgcctggctaatttttgtattgttagcagagatggggttttgccatgttgg
ccaggctggtctcgaactcctgacctcaagtgaaccacctgcctcagcctcccaaagtgc
tgggattacaggcatgagccaccacacctggccagccctgccttttttatttgtaaaaat
gagaataattatacttgtctaccaggaaaatgatcgtgaggcaccaggaaaacactccat
gtaaaacTACAGGGGTAGGGGACATGGGTGACAAGTAAGGAGAACACTGTGTCCTCAAAT
TATTATGTCCTACTCTTACACTCTCGACCGAGGCCTCAGGTGATGGTGAAAGGCTCCTTC
CTGAGTCTTAAAACATCTGGCTGCCCCCGGCTTCTCAGGTGACAAGGATAGAATTTAGAA
GGTTTGGCTCTTGGTTCAAGGGGGCTGGTCTTTAAAGACGGAAAGAACACTTTGTTCCTT
GGAAGGAGGATTGGAATGCAGAGCGAGAGCAGGGCTGAGAGTGGGAATGTGTGCAGGGAG
GAGGGGTGGGGAGGAGAAGGAGAGTTCCAGGGTCCCACTGAGAGAACAGCACAGGGGGAG
AGGCATCTGCCCTACCCAGGAGCCGGGAGCCTTGTCCCAGGAGGGATCAGCAGGCAGTCT
GAAATCTGAGCCCAGGGAATAAGGCTCCCACTGTGGGAGGGCTTTGGTCAGAAGTTGGCC
AAAGCTCTTACTATGTGAGCTGTGGCAAGaatgcgctctacatcataagccagtacacag
ctacacgtgccacagtagaggaaacaaagatggaattttcacaggacaatgcctattcct
actgcatgctttgtgcactgatattttctattctataccccttccccttcccttcccttc
ccccctctctctctccctccTTTTCCACCTGCCTGGCAGCCTTCTTTTCTTGTATAGTTT
CTTTCCTCTTGTGTCATCAGCAAAGTTGATTTCTAGACCCACTAGTAGGGCTTCCTTCAC
TGTTGTTCAAGTGTGGGGAGAATTAAAGGGCTACATCAGAGGCCAGCTAAGGCCCCGCAT
ACCCCCACTCTCCTGTTTCACTCCCTTCATAATCACAAAGTTCCTTCTCCTGCCTTTCCT
TCTCCTCCTTTTTTAAAACAAGCAAACAAACAAACAATTTCATCAGTGTCAAGAATAGCA
GGATTTATTTCACAAGCTTTTTGGATGATAataaaaatcacgtgggggccggttgatgtc
actgagcctcaggcttctcctcagagagtccgttcaggtaggtctaggctgggcctggtg
atcagtgtttgcaacaggtacagctaagtaatcatgatgatcaggcccatcagggattcc
ctaatcaggtttaacccctgtattgtgctgataaggaatctggggccaagtgagggcagc
tgccttgtctgagatcacacagtgggcgccacccttggggccagacattgtagttagact
gtctgtgcctgcaggccctgtaccttgtacattaccaGgagagaccttagactgagaaga
tgaagactggcccccaccatgctgtaagttagggatgcagctgggctggaacctaggtcA
TTGTAGAATGCTGCCTTCCTACACGGGCCTGGCTTCCTGTGGGGAGGTTCAGCCCATTTC
CAGGGCCAGCTAGTCCCTTAAACAAAGGCAAGCAGAGAGGACTGCTGTCTATGGCTGCCC
AGCCCCCATCACTTCTTGCTCTGGTCCTGAGCGAGGCCAGGGGTTTATGGGGTGAAGGGA
GAATGAGTCACCTCCCTCCACTCACTGTCACTTGGTCCTCTGGGGGTAGGGTGTAATTTG
AAGGTTTGCACCTAGCAATAGCCATAGCAACCACCTCCCTGCTATGCCCACCATCACTGT
TGCACCGTCCACCAGACCCTGGCAGTGGTCCCACAGGCTTGGAAGGTGCTTTCTGTAGCC
CCTTAAAGCAGGAGGACCCTGGGAGCCCACACTTTGCTGCAAGCCAACTGCCAGGACCTG
TTCTGCCCCCACTCAGCTCTTTGCTGCTCCTCTGCTGAGGCCTGCGGTTTGACATTTCCT
TCCTCACCCAATTCGAGCCCCGGCAGCCTCCAGCCTGGCTGCTAGAGATACTGGTGAGAG
GCAACACCGCAGAGAGCAGGAGGTTCTTTCAAGATCCAAAGCAGCCTTGTGAGCTGGTCA
GAGCCCTGTCAAACTCTGTAGGAGGAGGGCGTTGAGGTGAGCCTCAGTCCcacctcgctc
aagtcattactgaaatgtcacctcttcagtgaggcctgatcattttaaatggcaaccgca
tcccacccctgcactcccatcccccccagccccccacccctgcactcccatccccctcac
cagccccccacccctgcactcccatccccccagccccccacccctgcactcccatccccc
ccgcccccaacccctgcactcccatccccctcgccagcccccacccctgcactcccatcc
cccccagcccccccctgcactcccatccccctccccagccccCCACTCTGCATGTGCATG
GTGCATATGCAGCACATTtcacctccttaaagtttcctctccactagcagggatctttgt
tttgctcattgatgcaccttgagcacttctaagttcccagcacttagaaggccctcagtg
cacattgttgaataaaCAGGTGACAGAATGGGAGTGGCTGCTGCAGCCAGCACCACCTGA
CACGGCCAGGACACAGGACACTAACGGGGCTCCCTTGCCAGCTCTGTAGGAGTCCTTTTA
TCCCACATGCCCATCGTCTTCTTGAAACAACCACTTAAGGGAACCAAAAAGAACCATGTC
ACAAGCATTCTGACGGCATGGTCAGGAGGCAACTAGGAAGCCCCCGCTGCTGCTCTTAAA
GCCTCGCTCTCTCTGCCCAGTCACAAAAGCCTGGAGTTGTCAACAATATTATTACAGAGA
GTAAACCTTTCCCTCCCCTTCCTCCTTCTCTTTCCTCTTAAGTACCAGTGTGTTTATCAA
AATTTGTTTATCCCATTGCTCTAATGAGGTAGGAGGTTTGGATACCAtttctttcttttt
tttttttttttttttgagacgaagttttgctcctgtccccaggctggagtgcagtggcgt
gatctcagctcactgcaacctctgactcccaggttcaagtggttctcctgcctcagcctc
ctgagtagctgggattacaggcgtgcaccatgcctgactaatttttgtagttttagtaga
gacggggtttcaccatgttggccaggctggtctcgaactcctgacctcagtgatctgctc
acctcagcctcccaaagtgctaggattataggcgtgagccaccgcgcccagccTGGAGCC
CATATCTTGGGAGAAATGAGGGAGTTGAGGGGCAGGGGAGGTGATGGAGGAATCGAGAAA
TGGTGGCTGCTAAGGACTTCCTTTGCTAACTTAGCAAGTTTATTTTAGGCTAAACTTGTT
ACTTCGAGATGGTCATTAAGCAGAAGAAATAGAGATCATGAGCCGTTCTCATAGGCAGGC
CAGGGACTCAACAGTATCTGCCTCCAGAGAGCTTGCAGCAGAAAGGGAACTGACACAGGG
GTGTGTGCGTTGAAAGGGCACTGGCTTGGAAATTAGAAAGGCTAGCTTGTGGTGCTGGTG
TGAGTTGTGGGAAAAGGGGTGGCctttaccactaactactatgtggcttcaagctactcc
ctttttttttttttttttttttttaagatggagtctccctctgtcaccaggctggagtgc
agtggtgtgatctcggctcactgcaacctccacctcccaggttcaagtgattcttctgcc
tcagtctcccaagtagctgggaccacaggcacgtgccaccatgcccagcttttttttgta
tttttagtagagacggggtttcaccatgttggccaggatggtctcgatctcttgacttca
tgatccgccatctgccatctcctctgtaaaatgaaattggactgataatctgaggttcct
tccagttGCCCCAAATCTCGAGGAAACACTAAGCCTATTGACTACTAAGGGTCTCGCTGG
TCTCATCAGTGGGTACTAAGTGGGGCTGCAGTCTCGAGTTCTGGATATCTGAGAGATTGG
AATGGATGCTTGTTGCTAGGGCATGCTGGAGATATGGTTCTGTCGGCAAAGCCCTCCTGC
CCCAGCTCCCCCAGCTCCATCCTGGGATTTGGGGATTTGCTAGTTCTGACATGAAGGAAC
CCAGGGACTAAGAGTATCTTCAAGTGTCTTGGTCAAAGCTGGCCTCAAGGGCATGAGTGA
TTCAGGGAGTCTCTCATTCTGCAACCCCTGCCTTTATAGAGAATACCTCCCCAAACTTTT
ATAAGAATCCGCATCACCAAGTGGGAGTCTGGGAGGGGAAGATGGAAGGAGAAGGCAGGC
CACAGAACAGCCCACTAGAGGTTGTGATAAGAAATCTCCAAGGAGCAGCTGATTCCTGTG
GGTCTAGATGATGGTCTGAAGATTCTTAGGAACAAGACAGCACTGCCAGGTCATGCAAAA
GCCAGGGGACCTCAGCCCCAGGAATAGTAAGACAAGAAAATACACAGCTATCGTATCCAG
ATCCTAAGGCTCCTGATTTTTGGAGGGAAAGCCAGGTGTGAGCTGACAAGTCTTTAAGGG
GGAGCTCTGAGCTGGACTTGGAAGGCTCAGCCAGACACAGATCAGCAAGGAGGAGAGAGG
GCTTCCTGGGCAGGAGGAAGGTCTGGCCCGGGGAATAAGATGGCAAGTTCTGGGAGGAAG
TGAAGAGCAGAGGGTCCCTGCAGAGGTGACAAAGAGGAGCCTGGCCAAAGTTGGCCCTGG
TGCCCCAAGTTTCTATAGACCAGGGGATATCAAGGGTCAGGGGGAAGGTTGAGACTGAGT
GATGGTTTTATCTCTTCATCTGTCTCTTTATCTTGCAGGATTCTCAGTAAGTTAAGTCAG
GAAATCAACAAGAACGAAGAGAGGAGGAGCATCTTCACACGCAAGTGAGTGCGGCTGGTG
TAAGGAAACGCAAGATTTTTCAGTCCCGAGTTGAACCTTAAAAGGGAGGCACAGAACTGT
TTTTGCCCTACTTTTTGATCTGCATTTGTCCCCTGAATCCCAGGGGTCTGGAAGATGGTG
TCCAACGAGGGGAAGGGGTTCCCTCCCCTGCTCTGCATCCTGTCCCTGGGTCTGGGACAT
CAGGGGAACTTCCTCTACAGCATCAGACAGTCATGAGCTTCCAGTCATGCCACTGATGTG
GCTTGGTGATTTCCAGAATTTTCAGGGTATCCTAGCCCCAGTTGCTGAGCAGCAAGGATA
CAAACCTCTCTTGAGCAGTGAGACATGCCCTCCACTGGGGACTCCCTCTCGCTGGACCAG
GTTGAGGAAAGAGGGAGATCCCCTTAAATCGAGAAGACCATTAATGCAGTGCTATTTACC
TTTGCAGACCCCAAGTCCCGCGGTTTCCTGAAGAGACAGGTAAAGCTCTCAGGGCTCAGA
GGTGATTGCTTTAGGAGGTGATAGGTATTTCAGTTTTCTTGCCTTTCTGGTTCCTGGGGC
TCCTTGAGTTCATTCAGGTGACCTTACTGACTTGTCTGTCAGCCAGTTCTTACCCAGAAA
AGGGTTTGGGTCTAGATGGAGGGGAGGAGATCTTGCTCTGCAGGCCACCTGGCTTATGGC
CCCTGTTCTGCTGGGACCATCTTCAGAGACACACTGAGGAGCTCTGGGAGCTCTGTAGAG
GAAAACAGAGGGACCCCACCTCTGAGTGAGCACCTGAGCTTAGCTAGTCCCCCTGCATCT
GAGtttttttttttttttttttgagacagagtctcgctctgtcgcccaggctggagtgca
gtggcacgatctcggctcactgcaagctctgcctcccgggttcacgccattctcctgcct
cagcctcccgagtagctgggactacaggcacccgccaccatgcccagctactttttttgt
atttttagtagagacggggtttcaccatgtcagccaggatggtctcgatctcctgacctc
atgatctgcccgccttggcctcccaaagtgctaggattacagTAAAGCAGCTTTTCAACT
GTTCAGTTGCACATAGtgttgcaatgcagattcctggggcccagcctgtcccactgagtc
agaagctgtaggcataggcccccaggtatctacaggtcttaaagcacttcctaagtcact
gttacacacgagaaaggttgagaaccaTCGCCACCCCCTGGTTCTCTGGTAGAATGAGCA
CCTTGGGCAGGGTCGCTGGAGCTGACAGTAAGTGGCTAAACCTGCAGGGGTGTGGGAGGT
AGGTGGAGGCCAGGGAAGGGGCATTGGTGAGGGAAGGCATCAGATGGGGAAGCTGCTTTG
ACTTTCCCTCAAGTGGTGGCTTTTCTTCAGTGCTGATGGTGGTGTCATCTCCTTCCACAG
AAAGCCACGAAGAGGACAATGGGGGCTGGTCGTCCTTTGTGAGTATGGTGTGGGCTGTTC
TTGCACCTTTACAGCAGTGTCCAGGGCAGCTTTGTGATAAGGAGCCAGGATGGAGCCAAG
TGAAGCGGGGCTCTAACATGATGCCAGCACACCCACCcagggcccagaaaaggtgctctg
cacagggccagacaggaaatagttttggctttgggagccatgcactctctgtctcagcta
ctcaactctgctactggagcacaaaagcagccacagacaatgagcaaacaaacaggcttg
gctttgcgcccataaaccttcatttgcaaacacagagggtaggctgcacgtggccctagg
ctgtactttgctgacTGCACTTCACCCACTGTTACCAACCCCCACCCACTACCCCCCCGT
CTCCAAAAATGGACACTCCTAGAAATCTACTCTCAAGTAGCTTTTCTCATGGACTTAAGT
CCCCATCGGTGACACGGAGGGAAAAGAACTTCAGAACCAACTGTTGGCCCTGAAAAGACC
TCAAAGAGGGTGCAATCCAGTTGATTTTTACATTGAAAGGTCACAGTTCCCCCTCTGAGA
GTCTGACGGATTGTACAACCCCTCCCCAGGAACCTGTATACACAGTCACCACCCATGAAG
CAGTCTCAGGCTAAGAACTCTATTATGGACCGtagcccaatctgttcattttacagatga
ggcaactgagtccacaggagagcagaacgtgacgtgcgtagaacacaaagttagttagag
gcagacctaggacccaggtaaccagaccctcagtcacgtgggccttctggtaagAGGCCA
CCTCTAGTGCCTTCAGAAGGCAGAAACAAACTGTCCCTTGACCTATTGGGATTCTGGTAA
AAGAAAGTATTTAATTGGAAAAAAAACAAAAAAAAGATTTAGCTAAGTTTATGCTTTCTA
CCTGAAAATGAAGGAATTTGACAGATTTCTCTGGTACAAAGGGAAAATAGCCCAGAGTTT
CCGCTGGAATGTTTCTGTTTACTCACAGAGGCAGAATCCTTGCCATGCAGCCTCTCTTGT
GCTGTGCCTGAGGCTAGTCTTCGATCCTCTCTGTAAACTGAGGGCTTCCATTCACTAGTG
GCTATAGAGCTTGGCAGCTCCGTTATGTGCCCAGCTCTTTGCAAGGGCATACTGGGAAAT
GAGTGGAGATAAAGGACCCAATCATAAGCATTTTACAGTATGGATACCCCATTttaaaaa
ggtaaactgaggcacaatgcaatttttttttttttttaaggagtttatttgagcaaacag
tgattcatgaatcaggcagcaccaaaccagaaggaggctttgctgaagaaggatgaggga
caagcatttataaagtgaatgtagatgtaatacaaagaaaatatttgaaccgggtgcggt
ggcttacacttgtaatcccaacactttgggaggccaaggcgggcagatcacaagatcaag
agatcgagaccatcctggtcaacatggtgaaaccccatctctactaaaaaatacaaaaat
tagctgggcgtggtggtgcgtgcctgtagtcccagctacttgggcggctgaggcaggaga
attgcttgaacccgggaggtggaggttgcagtaagccgagattgcaccattgcactactc
cagcctggtgacagagagagactccatctcaaaaaaaaaaaaaaaaaaaaaaaaaaaaaa
agaaaatatttgatgggttacagttataaccgatctcatttagtctatcttgctggaaag
ctcctagttatataattatgagttggctggctacttctgattggttgggcttaagttctg
tttttctttaatacaggcatttacaagaaatagcccaagttaacttttgcttatgctgca
aatcaagtaaggtttaggtcactgatgaggcccaactggttttgtctgctcagggattct
tcaggcctggtctccattttaatttactttaacaCACATATGGCAGAATATAATTAGCAA
CAACATCATGCATACAAATTTAGGAGCCAAATGATTGGGAGAAAATAATTGTTCTAGAAG
CAGAGAGGAAAATTCTGTCATTTGAGAAAGGTTGATGGGGTAAAGAGCTGGTGTAAAGTC
AGGAATGATGGGCCTAGGGTAGACAGGGTGAGGAAAGGGTCAGCAGCCTGGAGGGAGGCC
ACGTGCCTGCGGACCTCCATGCTGAGGCTCTTGATCTGAAGCAGCATTCCTCTGGGGCTC
TGCCCACCTGCTCCTAAAGTTATAAGAACCCTGACAGGGCAGGACAAAGTCTTTTTTTGG
AGTTGGGAAGGCACCCAATGCTCACTTTGCCCCTCTGTTGTTGATGTTTTTAATATTCCT
CAAGTCAAAAACAAACACAGGACTCTCTCAACAGAACAACGTAAAGACAGTCTGCCTGAG
GCCACCCAAAGCTGTCAGGATTTCTAGGACACTGGAACATTTCTTTCCTCAAAAAGTGGC
CACTTCCCATTGCTTTTTCCCACACTGCCCTTGAGTGTTGAGGTCTGGGCTCATTGACTC
ACCCCCTGGACTTTGGCATGACCATGATGAGCGCTCATCACTGCTGCTGATGGTGCCGCC
TTTGCTTGGGAGGTCATTCTGATGCTCATTCACCTTCATGGACTGCTTCAAAGGCAAGCA
TCCAGCACCTCGGGCTTACTTTCCCTGAGATCCAAGAAGAAGCAAAAATAAAATACAATA
AAAAATCTAAAATTTAGAGATTCTTTCCAAGAGAACAGCTTCAAACTCAGTGTCAGATTT
CATGAATAATGGATGTGTTGATACACTCAACTTTCAGCAAAAAGAACAGCACAGCCTCTG
ACGGTCCCCTCCTCGACACAACTTAATCTGCCTTCCACTTAACAGGCTTTGTTTATCTGT
TTTTCCCCTTAGCCGGGCCTTCAACGCTGCACCAGGTTATAATGAGAGGACATTTTTTGA
GCACAGGCACCCTTGAACAGAAATGGCAATTAACTAGTATCATCACAAATGCTCCAGGCC
TTTAGTCTTTCTCATGGTGATGCCTGGAGCAAAAAATGTGTTTACTCAAGACAGAGCCTA
TTCCGGTACCTTCTATTCCAGCATCCTTCCCCTTTCTTCTCTCTCTGTTGTGCAGAAAGG
TGTTGTGTAAAAAGGTGGTCCGAAGACCTTCACCAAGGTCTCAAGTCCATGACTTGCTGC
CCCTGTGGTACAGTGctccctgacctcagattcctcatctgtaaaatgggagtaaccatc
ttcaggctgcctggtcccgggttatactgttgtgaggcttGGCAGGGAGAGAGTAGGCAC
AGGCACATCGAGGGCCACAGAGCCTCTACAAACTGCACTGTCCCTATCACTGTGTGGGCA
GGAAGAAGACGATTATGAAAGTCCCAATGATGACCAGGATGGGGAGGATGATGGAGACTA
TGAGTCCCCCAATGAGGAGGAAGAGGCACCCGTGGAAGATGACGCGGATTATGAGCCGCC
ACCCTCCAATGACGAGGAAGCTCTGCAGAACTCCATCCTGCCTGCCAAGCCTTTCCCCAA
CTCCAACTCCATGTACATCGGTAAGGGCCCGTTTCCGGATTTTCTGGCCCGAGCAGCCCA
AAGGCAAGCTCGCCACTGCTGCATGGAAGGCTGATGCCCCAGCTTGCCCATGTAGCAGAA
AGCTctgggtctcgatatctgctcggcttcttaacagctatgtggctttgtacaagtaac
tctgtctctctgggcctcaatttcctcatctgtgaaataggataataaatgtacagacca
cataggtttcctgtgaggactaCTAAGACTGCAACCAATTCTTGCCTATGGTGGCTGATA
TCAGCATTGAACTACCACCTAAGGCTATTTGGCAGTTTCAACTCATTCTGCAGTTTACTC
AGGTACTCCAAGAGTACTTTCCTGTTCCTCCCCATCTTTTGACCAAATTATAGTTACATG
GCATTATTATGCTAGAATAAACATGAAGATATTGAGTAGGGTTTGACTATAACTTTAAAA
AATATTAGATGGTGTTTACGATTTTTATTGTCTATCTGTCCTTTTAGCCCACTTCTCTCt
ccattcattcaacaaacattgttgatctgctgggagcccaggccccattctcagtgctta
gaaatgatcaggaaagaagaaatagcccctgcctcctggggcttacattctagtagtggt
gttgacagaaaataaacaaatatattcttaaataatatactttcagagagtACGCTGAAA
ATTGAAGGTCAGTACCACAAAAAACGAATACCATTTAATCCTTTATGCGGTATAACCCAT
TTCCATTTTAAAGCCCTTTCACAAAATGCTGTCTCAATATCTCATGGTGGTTTTTAAACA
TCTGTGTAATAAGGACAACCATGATCAAGTCTGTTTCATATACAGGGAAGTGGAGGTCCG
GAAAAGCAATGGATGAGTcagttgttgagtgccttgtgtgtgccagtcattaagatacag
agtgaataagacagccctcgccaagggactgacagtctggcaggtgacgcaccctccaac
aaatgagccatgaggttacttggtgaaaccgtgatacagaggcacgaagacaagcacaga
tgaggctggagcgtttgcctgagggtgtatctttaagctgtgatattaaaccaaggttaa
aggataaatacaagttggccaagtggaaatggatgtggtaagggaagaacatttggagca
gtagaaatggctgtgcaaaggccctgaggctcaaaggagcatggcctattagagaagctg
agagatggccagtgcgggtggagcagggtgGAATTAGATCAGGCTGGGCCTTGCTCCTAC
CCTTTTCCCTGTGGAAGAGCTGCACCTCCCcaaggctgggactagagtcgggcaagagag
gcacccagggcacaaagcgtaaggaggccctacccactcACCCCTCTTGCTTGATGGTCT
TGTCCTGGCCTTTCCCTGTCAAAGGGGTAGGAAATTGCCAGCCTGTCAACCTGGCCTAGG
GACACTTCCGTGGAGATGTGGATAATGTGAGTTTCTGCCCAGATAATGTGAGTTTCTGCT
CGAGGCAAATCTAGCTTCCACTTAAGAGTCTGTGGTCTGGTAACAGAAGTTGGTGATCAG
CTCCTCCCTTTATGGGAAGAGATGAGCAAAATGAGGAAGTGTCAGGGAGGAGATAGCCCA
GGACACTGGAGAGGGGAAGGAAGGGCAGACAGAACAAGATCCCTATGGCAGTGAGAGCTG
ACTTCACCCTGCACAGGCAGCTGGGTGTGCCTGTGAGATTTTTGGCAtgtgtgtgtgtct
gtgtgcactcgtgtctctgtgtatgcaggtgtgtgcatatatatgcatgtgtgtgcatgc
atgtgtgcacatgtgtatatctgtgtgtCTGCATACAGAGGTATGCGTATGTTTACTTCT
TACAAAATTGTCTGAAAATCCTCCCTTCCAGTTCTGGCTGAGCTGGTTACAAAGAGGCCT
TTCTTGATTGGCAAAATCTCTGATAAATACCTATTCCTGTGAAATGCAAAGAAAGCTGAG
CCTGTGTATAAGGAGAGTGACACAAACTAGGACAGAAAAAATGGGCAGGGAGGGGTGGGT
GAGATCCAGGCTGGGTCTCCCCGTGGCTGGGGCTCATGTGGGCCTGGGGGTCAAGGATCA
TGCACCCCCGGTGCCCCGAGCTGCATATCTGTTCCTGGAGACCCCTGAGCTTGGCCGATA
CTCCCCTTTCACTTTAATAACCTTGTGTTTCCACAGACCGGCCCCCCTCTGGGAAAACCC
CCCAGCAGCCTCCTGTGCCCCCCCAGAGACCGATGGCCGCCCTCCCGCCCCCACCAGCCG
GCCGGAATCACTCGGTAGGCCTCCTCCCGTTCTTTTACAGTACTTGGTGTCCACTGCAGT
TATTTCCTCCGCCAGAGAGAAAAATAAAACTATAAACATCTTTATCTCATTCTAATTTTG
TAAGAAAAGATTATAATCTTTTCCCTCGGCTGGGGAAAGGCAAACCCAAGCATTCACACG
TGTTTCTTTTTTGGGGTAAAATACTGGTGGTTTTTATTTACTTCCCACTATTTGAGAGAA
GTGAAAACTGTAAAATAAACCCAAAGAGAACCGAATTAAGTCCGTGGCACCTACTGGTGT
TGCCTGGGTACCGAGCCTTCCTCTCTCCTGCAAAAAGACTTGCGCCACCTTCTGGCCGAC
ACCTGAAATTCCAAGGACAGGAGCCTTCAGACCGGAGGAGACAGAGGTAGCAAACCCCGT
TTTCTCCTTCTTCGAGCATACAGCCCGGTCCTTGTGAATCTGATAAGTTCCCAGAGTGAC
CCTGAGAAGCTCAGACTAAGGACTTGATAGTTAGGAATGTGTTCCCTTCACAAGTTTATC
TACAGATGTATATTGCTTTTGAGATTTGAAGACCTTCTTTTGAGATGCAGGATTCactta
tttaatcagcaaatattgtctgagcagctactatgtgccaagcagagttctaggcgttgg
ggataaagtgtgaacaagataaataaggtccctgctttcataaaactcaactagggctag
ttatcagacggtagacagatgtctgaaagagatcatttgagtagttatgtgtggttcggg
ggacggaagaccaggtaacatgacggtatgggggggggaggtgacaaggacctgggacag
aatgagccagttgtgggaagagccgggagaagaacgttctaggcagaaggaaacaagtgt
agggatgccaaagagggcataaccttgagattttccaggaactgcaagaagattctatgg
tagggaccccatgagtactgagaagggatcacaggaaagagttgagagggcagacatggg
ccagctcaggcagggcctcgcaggacattaacgagtttcaattttgtttctaatgtgata
ggaggcttagcaggaaagtgacatgctcactctgctgcctgcagaaaagagcttgcgtgg
cagagtctagaacagggagctcagataggaggctactgcggtagttcagtgaagaaatgg
acatggatgtttgtaggcagaacatgaagatgaggaaaagtgagcagatccagacaggtt
ttgggagtgccggctcttgctgatgtattggaagtgCTTCCTAACGTTTGGATCTTTATG
CAGCCACTGCCCCCACCCCAGACCAACCACGAAGAACCCAGCAGAAGCAGAAACCACAAA
ACGGCAAAGCGTGAGTACAAGGGCTGCTCTCTCTTGCCCTGTTCCCACCAGGCACTCCCC
TAGCCCCGCCCAACCCCCAGCCGACTGCTTTCTTCTTTTAATTGATGTCAGCCTTTTCCC
CTTCCAGTCCCTGCTCCTTCAATAGACAGAAGCACGAAACCTCCCCTAGATCGTTCATTA
GCTCCGTTTGATAGAGAACCCTTCACACTAGGTGGGTATGATTCACATTTAATGCATAGT
AATAATGATAAGCTGTTATAAAGTGCTTCCTGCATAcgtttcacatgtaccatctcattt
aactatggccacaatactaggaagtggagactagtagaatcatcctcattttacagataa
ggaaacggagacacaaagaggtaccttcccaagatcacacagctaccaagtgttgggagt
agcgaccaaagcccatatcagcctcattagaaagctcctgcttgcagcttctgggggctg
tgctgcttctctATGTGATGTGGATGATCTGTGTATACAAATCCCATTGTCCTTCAGCCA
AGAGGCTTTAGGGTAcagagagaggacctgaattgagacaaaagggttgggggagctgtt
gtctgctgccttgcctgctacttaatagctcacagaccacagggatgttagtttttcaga
gctcagtctcctaatctgtaaggtggatgttctgtacatagaaaatgctttataaatccc
tAAGGTGCTATTCAAATGTCAGGGATGTTTTTGTTTTAGGTATGCAATTGACCAAACATT
GGGTATACCACAGTGCTTTTTCTTCACAATTTACGCAGAATATTCTTGGATTGCAGTTAC
CTTCACGTGCAGCTATTTTCAATTCAATTCTTagctaccatttattgagcaactgctatg
gggcaagtgctctacctaccacaaatacacctacagtatctctaatcctcacagcaactc
aacaaaggaggtgcatttttaacctcacttctcagatgataaaattaagggtcaaagaag
ttgaataatttgcctaaatttgcctaaattcgaacacttgtctttctgacttctaagtgg
gggctcttttccaccatatcaggctgcAGTTGAGGACCCTGGGTTTTAACTTGCTGTGAA
CTACATGAGTCTGAGGAAGgaactctgcaactgaacggaaaggagcccagaatcccagct
gcccccacccctttcttggctatgctctgagcaaggcatttagctttctgtggcctcaat
ccctttttgtctgtcaacaaaatgACTTTCAGTTCTTGGATATGAGGCTGCTGCTCGCTG
CTCTTTCCCCGAACTACATCACAGCTCTGCTGTGTCATGCAAAGCTGTGCTGGCTGGTTT
GGCTTGGAATTGTCTGCTGTAGAGAGCTGTATAATTACATGGAAATGAAGATAGATTTGA
CTTCAGATTCCAACCCTGCTCACTACCACGAGCCGAGACATCAGAAAAGTGGAACACTGA
CATCAAATCCTTCGCAATCACCTCCTGACACAAAAGTTATTCTTTTAAAATATTCTTTTT
TTCTATATTTAAAAGCATTTTTAAATGACACACTTTTCTGACAATTTCTGTTTTACCCTT
GAATTAGTCCGTTTTCTGTGATGTTTTGGAAGGATTACTGTCTTCTTAAAATGTTTACAC
CCCACCTGAGACTTTTAACATGCTCAGAGAATATGCAAAAATTGGCAAATTTTgctgggc
atggtggctcatgcctgtaatcccagcactttgggaggctgaggcgggcagatcacaacg
tcaggagatggagaccatcctggctaacacggtgaaaccccgtctctattaaaaatacaa
aaaattaaccaggcatggtggtgggcacctgcagtcccagctactcaagaggctgaggca
ggagaatggcgtgaacctgggaggcagagcttgcagtgagctgagatcatgccactgcac
tccagcctgggcgacagagcgagactctgtctcaaaaaaaaaaaaaaaaaaaaaaaaaaa
GGCAAATTTTGAAATACTTATTCAGGCCAAAGAATATAAATTTAAGTTTCCTGGGTGCCC
CTCTAAAGTAGAGGTTCCACCCCAAACCAAACTTTTATAAGCATCTTTTATACCGTCAAA
ACTCTCCCCATTACCAGCAAGCTCCTTTTTAtttttatttttttatttttagtttttttt
gagtcagggtctcactctgtcacctaggctggagtgcagtgacagcatcatagctcgtta
cggcctcaaactcctcgggtcaagcaatccttcttctccagcctcccaaggggctgaggt
tacaggtgcatgtccccatgcctggctaatttttaaatatactgtagagactgggatttc
cctgtgttcaccaggctgatcttgaactcctggcctcaagtgattctcctgtcttggcct
cccagcaggcatgagccaccacactcagTGTCAGTAAGCTCTTCACAGTGAGGCAATATT
CTTATCATGGGCCTGGCATGTACTTGGTCCTTAAAGAATAAATCACGTTGTGAAAATACA
ACTCCAGGGAGATAATATCACCATTCGCCATAGGGCACTAACTGTGCCTGGGTGTGGAAG
GAAGGGAAAGAAAGGCGAGTTAACTAACAATTGTCAGCCCACATGGACCAtatcaaagtc
aaaataaaaacgtagaagaaaatctctaaatttgttttatttaggaagaaagaattgcaa
tttggggcaattggtcttcagggtcttcagtatgtctgaagaacaaaaagaagattggag
gttttataaaaaggagaagtgttacaatatcgctccttgagaaagttcatcggttctggg
ggctggcaagttttgattggtgagcaatggcagagggcaaaattaatcttcgagttgcag
cagattatttcagcaactactagatgaaactggtttcaggttacaacagccaacctcaca
tagaatcacatttctggagcaatgttatgtgtcctgagtgcttttccctctggcttctcg
actctgttttccttggaggtgataaaattcccaatttgtatgaccaactttcacaATCAA
GTGCCTGATCCtgcatgcaaattgtcacccaattcttatggcaaacctatagagttttag
tctataatcttcattttgagatgataacattgggattcaaaaaccttaaataacttgttc
ttggtcaTGTGGGATTTGCTTCTAGACCTGGTTGAATTTTGTTAGTAATATTTTCATCAC
ATTGAAGACAAAGGGCATATTTATTCTAGGGGACTTTAGATAGAATACAAATTAAATTAC
TTTGAATAACTTTGTGATGCACAATTATCAAGTACACCTGGCATTTCTTCAGGGAGCCTG
AATATCATCCGTTCTAGAAGAAAAGCAAAACAAACAATACTAACTAAAAACAAGCAGACA
AAAAAGATTTGCAGCATACCAGGAGAGTCTCCTGAAATGCTCTCCCCAAGTGAAAAGTTT
CTTCAGAAACTAAGTGGAGTGCTTCATTTAATATCAAGTGTTTCACAGAATTGGATAAAA
GTTACCCTCTCCGTGGCAAGTGGATTTATTTCAGATATAAAAATAAAACTTAGGCTGCAG
AAGAAATACTTTGGCCAATTAAAGAGGCATAAAATCCCAAGGAAACATTAATCCTTTTGA
TCATCAGTTATATAAAAGAAAATGTGATTTTATTTAAAAAAAGCACAGAATCCACAACAC
TACTTGTATGTACACAAagctgtgtgaccttcaaattaaatggtcaagccatttaatttc
tctgagcttataaaatttggtggtctctaacggacccttcctagtctgaagtttctgatt
ctttaatGCTTAAACCCCATCAACCCCCAAGAGGGTTCAGACTCATAGTTTCATCAAACT
GTGTTTTTAAACCTCATGCTTATGAAGTTCTGAACTCATGGCCCATCTGCTCTCTGTCAT
TTACAGGAAAGAAACCACCATTTTCTGACAAGGTAAGCTGTGAACTTGTTTTTTGGTTGT
GTTTGTTTGTTTCACATCTTGTCCTTATTCTTTGAAAAGTGCTTGGACACTCATACATTT
TTCCTCCTGTCTTGCAGCCCTCGATTCCAGCGGGAAGGTAAGACTGTTGCATCTACATGA
GGGTACATGGGACGTTCTGTAGAACTCTGCCTCGGCAAAGTTTGTTTCTTACACATCCTT
TTCCTGAACTCCACAGGTCACTCGGGGAGCATTTACCCAAGATTCAAAAGCCTCCTTTAC
CACCGACCACGGAAAGACATGAAAGGAGCAGCCCCCTGCCAGGGAAGAAGCCACCTGTGC
CAAAGTAATTGTCTGGTGTTGCTTGAGCTTGTCACTCACAGTGGCCGGCAGACAGGCTGC
CCTGTGCTGACTCTGCAGTGGGAACCGAGGCTCCTCGGTGCTCCCGGGCAGGGTGGGCCT
TTTCTTGCTGTGGCTTGAGGGATGTTCAGGCTTCACAGGTTGGCTATGAAGGATCAGGGT
CTCTTTGAAGGAAATGGACTCTACTGAGAAATGAGTAGAGTGACATCTAATCAAGAGTAA
GGGGTGACTGCTGTTTTTAGAGATTCCAGTCAAATATTTCATTGAGTTTTCCAACCTCGT
TATAGCAAAGCCTTCACAGTGCATAGGAACTGTACTCACCATTTTATTTTTCAATACAGG
TAGCAGACAGGAAATGGTTGGGGGAGGTTTTTCAGGTCACCGCAAGTGTCTTCCTTACTG
CTCAACCACATTTGATAATTGCAGAATACTGAGCTCTGCCTTAGTATTTTTAACTTTGCT
GTGAAGTAGTTTTCAGCCTATTTACCAAATGGCGCGCATGTACCTGGGGTTAAGGCCAAC
CTTGCTACTTGCAAAGAATACAACCAAAGCTTCCATctcatttgtgaatcaggggtcata
actatcacccttgcttggctgttgtgaggattaaattagGACCAGGGCTAAAGTgtgcca
aaaaacctcctcagtaatggagtttgataacattttagagtaatgtttttaaaaaatcaa
aataaatgcagcaaactcataaggaacaaaattccaaaattttaaataaacacagaatga
gATGATGATGTGTGAagcgtctgacacacaggaggtgttcaacaaattgtccagctctTC
CCCTTCTCCCCAGAGAGGACATTATACGGCCCAGGCAGTGCAGATGCCTGTCGCAGCCCT
AAGGCAGCTGTCCCCAAGTCTGTTTGACTAGCTCATTCATCTGGGCAAAGTGTACCAAGC
CCCCTTTGGAATAGTCCCAAAGCAGCAACATTTTCTAATTGTCTTCTCTTTACACCAAGG
TGGGCCCTGAGAGGGCTGTTTTAAAGCAAGAGCAAGGGAGAATATTACCTAAAATGTTTT
CATTTCTTGGGAAAAACAACAGCTCAGTAAAATTTAATAGCTACTAAAGAGTTAGTTTGC
TGACTAAACCACATGTGTGTGTGTGTGTGTGTGTatatacatatagtgtgtgtgtacata
tacatatagagtgtgtatatatatatatatacacacacacacacacacataATTATTTGC
TGCATTAGTTATGCAGAACAAAGGTTTGCCTAGCTCAGCTTGCAATGATGGCAGAACATG
GAGTAACCAGATCTCCCTTCCACCCCCTCTCCCCTGCTCTGTGGGGGTCTGTTGCTTCCC
ATCTTCCCTAGGCTCAGTGGGTTCGATTTCTCATTATTCAATGAAGCAAAACTGTATTCT
AAGGCTGGCTCTTTGAAACTCTTCATGCTCAGTTCTTTTTATTTGCCCTAATTCATTTCA
GGCATGGATGGGGACCAGACAGAAGAGAGAATGTAAGTACAAAATGTCAGTTTGTAAGTG
CTTGATACAGGGAAAAGAAGCATAGGCTCTTAGGAGGTTGGGACTCCATCCACCTTGGCC
TTGGCCCAGAACCTGGAGCAGGTCCTGCACCCAGGGGTCTCGTCTCTTAAGGGCTGGTGC
CTCTGTCTTTGGGCCTTGGTCATTGTCTGGAGCCCATCATGCTGTGTTGTTTAGCTCATG
TCCCTCTAAGAGCTCCCAGAGTGGCTGGCTTAATTGCAGCTCCATTACCAGGGGCCGGTA
ATTACAGGGCACAAGGAGAAAAAGAGGATAAAGTAAGGGAAGGCCAGAAGTTTGGACCAT
GCCTAAATTTCCAAGGCTACTGTTTTCCTTTTCAATACTTCCACAACCTGAAAAAGAGGG
GAAATAGCATTTCTTGAATGCTTACCATATGCACATTGCCATGCCAGTTAAATAtgacca
gttgtccctgtttgcgagggatgctgtcagttttagcactgaaaagtcccctgtcccaag
aactatctccatcctaggaaaaccaggatagttgAGTATTTCTCGCTTTACATATGAGTA
TAATGAAcccataaggaaacatcttttctcttttacggagaggaaattgaggctcagaag
gaataagatactctttgcaaattgcatgcttataaagagccaggatctgaacccagatct
gctgagtttcTCTACACCATAAGCCCTCTGAAGGCCATCAGACCCCTGCTGTCATTCAAG
GGCTCAGCCCAAAAGCGCCTGCTATTTTTGCAGCTCTGTGCTAGATGCTGTGCTTGTTCC
GATGAAGTGCTGAGATCTTATGGAGGCAGGCACACTCACAACCCCTCATGCCAGACAGCA
TGCAATCACGGGATGCTCTGTGGGGCTGAGGGAAGAAAGTGTGCCATGTGGCTCAAGGAG
CCAGCAGTGACTTCCTAGAGGAGGTGAGATTTATGCTGGTCATTCAATGATAGGGAGGAC
ACAGAATAGAGTCATTCTTAAAGAAAGCCCATGGGGATTCCCCTCAGGAGTGTCCTGAGC
AGGTGGATACCAGTGCCCACGGAGGCTGCAGGGACAGTGAGAACAGTGGCTTGGCTGCAG
AGATAGGAACAAGGCAGAGGTAAGGCTGGACAGTGAGGATAACATCACATTCCAGGTTCC
CTGTCTCTGGAAGGATTGACACTTGTGCTCATGAGAATCTGGGAGTTGTGTTTTCTGGAA
CCAGAGGGAATATACTTGCAAAAGTATTGAAAAGTGATTTTGTTGTGTGGGGTTTATGAG
CCCATGTGTGTTTATTTATGCAGCTCTTTGCTGGGACTCCCAGTTGGCCAACTGGGATGA
ATGATTTTGACTGTGGCCTTTTTCGCCTTCTCTCAGTGTGTGATAGGATTGatgatggca
aacttttattaaagagcacttaacataagccagacacaagtagtagctaatttaatcctt
ctaacaacactttgagaaagatgctgtttcatcattacagatctggcctaaccaaacaag
ttcaagctggcccttttggtctactagttggtggcaacatcattttttctctttgaacct
catttcttatctgagtggaagagaaaatagcccctcccttgtctaatttcccaaggttgc
tctgaagataaaaATGGTGAGGGTTGTAGATGAACCTTGTAAGCCACCGTATAAATATGG
TCTTATTGATCTTAAGAAGAGTGGCCATTGCAAAAGAGAGCCAAaaagaagactgagctt
tggtcagacatatttggggttgaatccatctctgcaactcctggcaagctaaggaagctt
cctcagcatcatgcttttgtaaaatgaggatgttaaatttttggggggtcactaggggaa
ctgaatgaaatcttgtgtatgaatcttttggacacattgTAGATATTGTCAATATTATTA
CATCTTTGGGCCCTTTTAGGCACCTCAGAATCTATTTCATGCTGAGTATATGAGGAGAGT
CTCATACTGGAATGCCCTTAGATGACTGTTTGTATTAAGAAATTGTAAAACACTTAGCAA
CTTCTATTATTCTCCACAGTATATTTATTATGAAGATGTATAACTGCCAGAGAAAGAAAC
AGATACCTATTTGATTTATTTGATTGAGAAATGCAGTTTTTATTTTAAGAATTGTATTTT
GATGATAGCTTAATATCTTTTTTTTTCTTCCCCTTCCCAGGATGAAGATGATGGTATGTT
CGGAAACACATTCTTACAGCCTATAACTCATTCTTTCATTTTCCTGCTCAGGCATTCAAG
TGGAATTGTTTAGTACAGGAACCCCATAGAATCAATTATAAGTCTTAAATTAGTATTAAG
TAGACTTATGTCAATTGGCATACTGCATAACTATCGTAAAATGGATTACTTGGTTAGATT
ACCGAAGAAGACTAAATTCATGTGTAACAGTGCAGATTATTTAATTGTATCACAAAATGT
AAAATTGCATGCATGGTTTGATGGAAACATTTCTCACATTTATGTCTTCTAACACACGTG
GGTAAAGAATCAGTAACTGCCAATGAATGAGATAGCATAAAATTTTGACTTTCATAAAAC
AAAACTTGTAAATCATTTCTGAAATTTATAAGGTTTCCAGCTGACAATTTTCTGCCAAGT
TAACATTTCAAAAATGAAAAACAAAATCAATGTGTATTTTAGAGTATCATCTAGATCTGC
GCCCCTTTGTAAATGGATTCTATGGTGGTTAAGTCATCTAGAAACACCCTGGGAGCAAGG
TTCCATCCTACTACTTCCTAATTACATCTGATCTGCTTTATTTTTGTGTCCTCTTTATAC
TAGCTGTTTCTAACTGGGGGGCGGTTATGGAATGTTTCTTAGTGACAGCTGGGGCCTGCC
AATCTCATTCATTGTTTTCTACTTCTGCACAGTGCATCAGAGACCTTTGCCCCAGCCAGC
ACTACTTCCTATGAGCTCCAACACTTTCCCTTCAAGATCTACTAAGCCAAGTCCCATGAA
CCCTCTCCCATCCTCTCACATGCCTGGAGCATTCTCAGAAAGGTTTGTAGCTCTGTCATG
AAATTCTAGCTTAATATAATGTTTAGGTCCATCCAGTACTGAAGTAATGCCAGGCAGATT
GAGAAAGAAGGAAATGACGGGTAGATAGTAGGGTCTGAACATTTTGGGTCTTAAGACATA
AAACCAAACTGAGCATTAAGAACGATATGTTAATCCACCAGTGTCCTCTGAGTCTCTGCT
TGAGGTGAGAGGGGTGAGGAATTGACTTCCTCCTTGATCCCTCCAGATAGAATGGGCCTT
TTGGTAGAAAACAAAGAATATTTTCACTTTATGAGTTCAAACAAACAACAATAATTAAGA
AACCCAGTTAGTCTAAGTACTTGAAGTTCATCTGCATCTTAGTTGGGGAGACTGAGAAAA
TGCGCCTCGTGCTTGGCTGATGCTAGGAATTCATTGCAGTCTCTGTCCCCCTGTTTTCTC
AGTAGCAGCTGTGTTTCTCAGGGCTGGTATGAGGCCGCCCAGGGGCAGATGCATGAACAG
GAGAAAGGCCCAGTCATTGTCCCCAAACAAGCCCACGGGCAGCCTGTGGTGTCCCCCAAG
TCCTCCAGCCCTGTAGGCTTACCTTCTCCCTTAATATTCAAGGAGAGAAGCCAAGATCCT
TCCCTAATATTGTAGAAAACTCAACCACCCACAAGACTCATCTACCCCCACCAACTCCTA
GCAGGATTCTCACAATGTTTCCTCTGCCCTGGGACCCTCTGGCCCTGAGTTTCTGCTGCT
CTTCTCCCTCTTCCCGCTGGCATCTGCTGCCCTTGTCTGCTGACCCTCCTGCTGCTTTCC
TCCATGCTAGCCCCAACCCCATCCTTCATTTGCACAAAATCCCACTCACACAAGGTTGCT
GTGCAGAGCAGACTTTTCCCAAAGGTTTAGACTGATGGGTGCAGGAGTTGCTGCTCAGTG
TGGAGGGAACAGACTGCATTTCAGGGCCCTCTGGGCCCGCCTCCCCACCCCAGCCCTGCA
AATGCTATCACCGTCTGCTGCAGAGCCCACCTAACATGCACTTCCCTTCTCACCTGGCTT
ACTCTCTCCTTGCAGACCCTAAGCCCTGGGGATTCACTGCTCACCAAAGACAAGCCCATT
AATATAATTTCCTAGCAAAAGGGAAGTCTTCTGAGAAGAGGACTTCTGTATTCTCCCAAC
TCAAAGAGCTCAAGTTGCAGCCAATTTTTAAAGTAACTGTTAAGTGCCCTTTACACAGTT
GAATGTTGTTGCTGTTCTGCTTTATAAAGCTTGTTAGACTTTGGCATGGTCCACAGCGGA
ATGTAGTTCCATTCCCTGTGTGCTGTGTTCTGTCCCTGTGCCCAGCCCCCATGGTTTTGG
GGGCAGCAGGGAAAGTGATACCAAATCAAGAAGCATTTGCAGCCTGGCTTCCCTAACCCA
GCTCCCCTGTCTGGCCCCATCACCCCAATCCAAATAAATTTTGTTCTTTTTCTGTCTCCT
CAGTAACAGCAGTTTTCCACAGAGTGCCTCCCTGCCACCATACTTCTCTCAAGGTTTGTA
CTCTGGGCTTTTGTGACGTGCTTCAGCCATCAAGCCTTTATGACTGGATCCCTAACCTGT
CCCAAAAGCTTTCGACAAAGGTTTTATTGTTTCCTAAAAGCATCTGATTTCCTCATTCAA
CATTTAATTCCGTGTCTGCAGTGTGCCAAGGGCTGTCGGAATGATAGGATAGTACCTAAA
ACACAACacatacacacacacgtatacatatacatgcccatacacacatgcacatataca
tgcacacacacacatgcatacacatgtacacatatatacatgtgcacacaggtatacaca
tatatacacatacacaatacatgcacacacatgcacatgcatacacacatacataCATGG
ACACACCTACACACACTTCACCAGGAAGCCAGCCCTCATCCCCAATCTTCCTGTGCAGAA
CTATTCCTCCAGCTCCGGTTTCCCTACGGAATCCTCAGAATCCTGTTTGCCTTTCTCTGC
AGTTTTAGATTTCCATGATCAATCTGTCCATGGTTGTGAGTtggggagcatgttcaaaat
acaaactaagagaacttaacgtcacagattctgattcagtaagtccggagtgaagtcagg
gacctgtgtttttaataaTACCACCTCTGGACGTCCATGATTAGTATTCGCTTAGAGTGt
tctgcaacttgaaagtgcatatagatcacctgggaattgtgttaacatgcagattctaat
tcaggaggtctggggtgaggcctgagtttctgaatttctaacatattccatgcgatgctg
tgactgctggttcatgaaccactttgaAAGGCACTGGGGCAGGACTAATTTGTGCTTTTt
atccttaaagacttgcaagtgacaggcacttggtaggcactttaaaaatgcttgtcgaat
gaGCATCAAATGACTAGGGAAAgttacccaactctagtaagtagcattccaggaaactgg
cttagcattgccagattttccaatttttttctcaagaaaagtgaaattatttaattttta
aatgttgacttaaatttttaaaaaatgctgtgAAGAATGACAACAGAAAAGCCACTTTTT
TTGCAGTCATGTTCCACATGCAGTGTGTGCACGGGCCAGTGTGTGTTCAGTAGAAAACTA
TGTTAGTAAATGTGAGTTGATAGCCTGAGAATCAACATTTTTTCCAAGAACACATCTAGG
GTATTCAGTTGGATGCATCATTCCATAGAGGGGCGAGATCCCACTGCTGACGCCAGTGGC
ACCCACTAAGTTTTCAATGTTTTCTAAGCATTTGAGGTTATGGTGGTGTCCACGTTCACC
ACATGGTTTTCACAGTTTCTCGCCCAACCCCTAATTTTCCACAATCCCCAAAATTCTCTG
TGTTTTGCAAACACACATTTGTGTTACCTCCTTGCCTCTGTAGCCATCTGAGTCCCAGAC
ACATCACAGCATTATTTTCCAAAGCAAGTTCCACAGATCTCCAGTTTTATGAGTCTGTGA
TGGGGCTTATTAATGCAAATAGTTAATTATTTTTGGAACATTAGCTTGATCCAAATTGAT
CTCTTTTCCCCTAAGACTGCCAGGACACCTGGTCCTCGGTCTTCTCTACTGGTTCTACTG
GTTGTTCCAACATCAGAAGGATAAAGTTTGTGCTGTGCATTGCCCAAAAACCTGTCATGA
CTCCCTTGAGAGTCTAGATATTAAGGGTGGTAGGTGACTGCAATAAAAAAGTGTATGTGC
TTCTCTGTTGTAACTTAGAACTCTATGATGCTGGCCTGCAGGTGCAGAGGCAGAAAGAGA
ATCATTTCTTAACTGTAGAATGGCCATGCAATGCGGGCCTTGGTTCTGTTACTCTCCTGT
ATTGTTAGGTTTCATTCATTCAACAAGCATTATAAAAGTGCAAGTGTTGGACTGCAAAAA
AAATGGGGATGGGGAAGATCTGTCTAGGCACTGGGAACTTGGAGAAGGAAGGCACTGGCA
GCTCAGGGCCAGCTTGTTTAGAAACAGGGAAGGAGCATCTTAAACAATCCTGTTGATGTG
GCTCAGGAGACTTGTTTAAAAACAGGGAAGGACCATCATAAATAATCTTGATGATGCGGC
TCAGGAGGCTTTAGCCCTTACAGGTGACTCTCCTCTCCTCAGTGGTGTAACAAGGTAGAC
GTAGTGACAATCCGTGGTGTagaaccaccggaagtacttgctaacatgcagatttctgag
ccccaggtgctcgcaagtcgcccagggattctgactcaTGCACAGTAGCATTTGGTAACC
ACAggtttaagttttggctttgccactgatagcgcatgatttgcttagcctctgagcctg
tatttccccatatgcaaaatgaagacaatacctaccttgtaatgttgctgtgaggattaa
aaaaaatgtacacacgataccttactcaagatctggacagagttgtgctgaataaatATT
TGTTGAAGGTATGAATGAATGATGGTTAAATAATTAAGAGAACATTTGACTCACAGAATT
TTTCTGTTTTTAACCACAGCCTGGCACATAGAAAATACCCTGGGCAACTGCAATAAACAC
AACTAAACCTTTCCTGAGATTAGGAAACATTCTCCTAAAGTTTCAAGGAACTGTAAATGA
GAAAAAAGAGTTTTAGAGAAGATGAGGCACAAGCACTGGGTAATTAATAGTTGCCCAGTA
AAAACTTCCTGATCTGTAGTGCCTTCTATGTGAGTTGAACAGTCTACCTGTTTAGTTAGA
ACAGCGGGTAGCCAACTTTGATTCTAAAAGCTAGCAATATTCTCAAGGTAATTTTGTCTT
CTCTTGGGTCACTTACATTTCTTTTTGTGGAAACATTAAGAACATAATTATCTTCATCAT
TGCATTGTCCCTACATCAGCTGTTGGGAATCCATTCTGCCTATGATGATATTATAAGAAT
CTATGAAAAATTTGTCTCTTGAGCATTCATTTTGACGTTCACATTCATTAAAACAATTGC
GAATTTTTTTATAAAGGGATCTAGTCACTTTATATTATGTAACATGCACATTTAGAAAAA
TCACTCAAAGTTGAGGTTCTCTTCTCAAAGTTTTACTGGCATGATTACAGAATAATGCCT
GAGCAGCCCCCATGGTTTCAAACAGATGAAAATTATTTTTGAAGCCCTTGTTTCTTAAAA
TGCGAACTATAGGACCAATCGCAAGGGTATTTTTTTGGGGGAGTGGGGGGAATGTGTTTT
GTGTTTTGATAGCAGCAAACAATAGCTTACAGTAAATTAACTGTCAGAATTCTATACTTT
TGAAGGCCCTAGCAACAGACCACCTATCAGAGCCGAAGGCAGAAACTTCCCCTTGCCACT
TCCAAACAAACCTCGGCCCCCATCCCCCGCGGAGGAAGAGGTAAGAGAGCATGTTTTTAT
TTTTGTTTGTTTGCCTTTTCCCTGGTAAAAGAATCACCAGAAACTCCCATTGAATGTTCT
TCTGTACTTTTATCTTCCCTTTGTTTTATTTTATTTATTTGAAAAAAAAGTTAAAGGAGA
AGATCCAGATGAACAATATGTTCTTTTCCCTTGGCGTTCTTTCAGACGCTTTCAATGGCA
AACATGTGTTTTGCATTAAACAGCAAGAAAAATAATCCTGTTTTTTATGTTTATGACCTT
GATTCGTCACTTAACTGCTCAATAACCCATTTTTTTAATCAAGCAGGTTATTATGCTAAA
CTGAAGAAATTATTGTATCTGTATCTTTCCTGAAGAGGTTCCATACTGTAAGGAACTCTT
ATTCACAGGCATTTTTGCAACCAGTGTCATGATAAAAAGCAGTTCGCACAAAATATCTTC
TATTTAGCCCCAGCTAAATGACTCTGAATGCAAATTAAGAAAACAAATGTTTCAGACCTC
CTGGAATTGAGGTGTTGATTTATGGAAATGATTACTCAGAGGCTTTTCTTTTCACTTACA
TCTGTAACTGTAAAATTTATTCAGTTTCTAAAAATTTACATTTTCAGAATTCATTAAATG
AAGAGTGGTACGTTTCTTATATTACCCGACCAGAGGCAGAAGCTGCTCTTAGAAAGATAA
ACCAGGTATTGTGCTATAGTTTATTTTAACATAGTTGTAAATATTAATGGCAGAGAAGGG
AACTGACCTGTCCTGAGTACCAATTACAGGCTAGGAATTCTGCTAGGTGCTGTTGCTTTC
TGTAATACCTAGGAGACCCATTAGTGCCAGCTTCACAACTACCAGCACCCATAGCAGGGA
TTCCTAGGCTCGGGAATCATTAGGCTGGCAGAAGAATCTCAAGGCAGTCATTTGGTTGGC
AGCATCTTAGGAGATTTTATTAATGAAAGAGTCTGTCTTGTCATAGGAATCACATGGTGT
CAGAAGGAGACTCTCTTTCAAAGTTCCAACATCGTACCAGTTCTATCTTCCTCTTAACAC
AGACGTGCCATCCATGTTGATGTGAAAGGACCAATATTAAAGAGATGGCAGCAACTTTTT
GCTTTTTGCCCTAGACGTTTCTAGCTAGTCCTTTAATATCATAAAGTCTTAAACATATTT
CCCGTAGCCAGTGCCGAAACTTTACCTTAGATTTATTTATCAGAAATGGGAAAGCAAAAA
TCTTTCATCTTTCACACTTAAACTCCACACcagtagttctcagtagtagttgcacattta
gatcacccggagaacttttgaaaaatcccgattcctgggtctcaccttgagattctaatt
attctgggggtgctgtgtcagctctgggagtcttcaaacttcccaggtaattctaatttg
aagccaagactgtgaatcactgGTCCAGAAGTATGTTTGTTTAGCAGAGATGTTCTGACA
GGCTCAATTAACTTGCAATAAAAGGAACAAAGGAAAGTCATTATTGCCAACTCATGGCTA
TTTAAAGCTATCCTGATTTGGTATGAGGAGAAGGGAGTAGTTTAAAGGAGTCCTTACCAA
TTAATTCTATTTTAATATTAGATCTTTACAGTATTAATATTATGTAGCAATAATTTATTG
AATGGAAATTTAAAGTACAGGACAATCAAAACAGTAGTTTAGCAAATATCAGAAAAAAGA
AAAGAAAAGAGAACATCTGCATTCAATTTTGCTCAAGGGTCTGATGAAGGAAAGACTATC
TAGAGATCACAGGGTTTTAAGAAGGGTGAATTTCATGGCATGTGGATGTTTTCTGACTTT
GGATGTGGAAAAGAAAGTTTAGGGAATTAACTCACAGGAATACTAGGAAGATATATCTTG
AGTTAACCAATAAAGTATTTTATTTCTCCTGGCCTTTTATCCACTCAACCACCCATTATT
TATTACTGAACAAAAGATTCCGTTTTTATCAGGAGGCTTTAACGAGATTGACTTGGAAAT
TTCTTTGATACAATCTCTGTTGCCTTTCTTAATAACAAAATAACTCATGACACATGGGAT
ATGTAGCTGTTTGGAGAACTGAATGTTCGTTGAATGACAGGTTTTGCACTCAAGAAGCTG
CAAAGTGCAACTGACATGTTTGTCAGATCCCTAGAGGCTTGTCTACTACTCTTACAAGCA
ACAAAAATATTGACTTTTACTGCTCCCATAATAACAGGAATTTGTCTTTTTAGGATGGCA
CATTTCTGGTCAGAGACAGCTCTAAAAAAACAACAACCAATCCATATGTCCTCATGGTGT
TGTACAAAGATAAAGTTTACAACATCCAGATCCGTTATCAGAAGGAAAGTCAAGTTTACT
TGTTGGGAACTGGACTCCGAGGGAAAGAGGTAAGGATTTCAAATTTCGACATTTTCCCAA
AGTCTTTATTTATGCCACTCTGCATGCCTTCATGGAGCGATCTTTGAGAGTCCGTGCTGT
ATGGCAAATTTAGGATTAAATCACATGAGTGAAGCCCTTCATTTATTGGAAGAGAAATAA
AGCAAAATCTTTACAATGGTTACTTCTGCCATAGGATTCTTTCTTGTATATCTTTTCTTT
CAAATAATCACATGTATAATTTTCAAAATCAAGAAAAACTATGTTAACTTAAAAAAATCT
ATTTAGATGGTGTCAAAGGAAAGTTCCCACTATTATTCACCTCTGTGGCATAATTTTAAC
GTAGGCTGCATTTTAAGTTGACACCACCTGGAAAAGGGGAAAAATTAGAATATTTGCTGG
GGTGATTATTCAAATACTTGGCTCATTTCTTAACAAAATGGAGGTTTGGCTCTGTGAGGA
TGGCCAGATCGCCAAAGAAATTCTCTGTTAGGCCAAGGTTTAGATTCTCATGCCAGTCAC
TTTTTGAGTGCTAATCAGAACGGATGGAAAGAAACCCTCAGGGCTAGTTTTTCGCAAAGG
AAACTAACAACTGAAGGTAACGCCCCAAACATACTCTAAGTTCAAAGTTCCAAGAGGAGG
ACCAGCTGAATCAAACATGTCCAGAATGAGAAACAGCTTACCCATAACTTCTGCTTCACA
TACTTCTGTTATGATAATGTTAATGAATAGAAAAAAAATGCATGCTTGTGATCAAATGTT
TGAATCGCTGGTTGGCAGTGGATAGAGCTGCACAGACCCTATAGGAGCAGAGGTATTTGC
CCTTCAAGATTTATCTTGGTCCAGTGTGGAAACACACAAGTGCAGACCAACCACTCATTG
CAGCTCCCATGGAGGGAGGCACCTAGCAGATTAGTCTTAAAGGAAGTGCATTATCCTGTT
AGGGTTCCTAGGTGAGTTGTGACCCACATCTAGAAAAATGAGTTAGGCTTTTCCCTCTCT
AGCAAGCAATCAAGGCTGGGGCGATCCAGGCTATGGCTGCAAATATTGGTTGCTGAGCCT
TTATGAGTGTGAAGGTGGCAGTGAGGACACAGCAGAGAGATCATGAAGGAACTCCTGTGC
CATGCTGCAGATCCCACCTCTAGACACCATGAACCGTGTCTGACCTCCTGAGTCCTTATG
TTTCCTAACACTATTAATGACTGGGGGTGAAATAGAGATGCAGAAACCAAAACCAAAACC
AAAAACAGAGCAACCCGAGGCAAGAATATTGTAATAGTGACTATTTAAATGACCCCTTCA
TATGAAGTTAAAAATATATGCATTTCAAATtacatatatatatatatagatatgtagata
tatatatatatatataCACACGCATGCACATAttttatctatttttttttgagatggagt
ttccttcttgttacccaggctggagtgcggcaatggcgcaatctcggctcactgcaacct
ctgcctcccaggttcaagcaattctcctgcctcagcctcccaagcagctgggattacagg
cgcacaccagcacgcccagctaatatttttctattttctagtagagacagggtttcacca
tgttggtcaagctggtctcaaactcctgacctcaggtgatccaccggccttagcctccca
aagtgctgggattacaggggtgaattactgcacccggccCATATTTTATCTTTATCTATG
GTTTGTTGGATGTTTATGAGGAATTTTTTCAAAGTTCTATAGCAGAAATCATTAAACTAA
TTGCCACATTTACATTTTTTCCCCCCACAATCCTCATCACTTGAAGAGGCAGCATATATT
ATGCAGATAAAAAAACTGAAAGTGAAGTTCCTGCTTTTCATTCCAATGTTGACTCATCTC
CCTATCTTGACTCTTTCAGGACTTTCTGTCTGTGTCAGATATTATTGACTACTTCAGGAA
AATGCCACTTCTGCTCATTGATGGGAAAAACCGAGGTTCCAGATACCAGTGCACATTAAC
GCATGCTGCAGGGTACCCATAGCAAGTTATAGCCGAGCAAATGAACCGTCCTCCTGCCTC
TGTTGCCAACACGAGATCAATCAGCCTTGGTCAATGGACAAACACTTAGGACTGAACTGA
ACCCCTCCCCATGAACACAAGGGTTTTATCCTTTCCTTTAAAAACAGTGTTTGAAATGAA
GACTGTCAACTATCCCATAATTTATTTATTCTTCTTCAATGTTTGTAAAGTGCATGAGTC
ATGTTCACACTTGAAGTCTAGTAGTGCACTGTAATAATTCATTTTTTAAAAGATTATTTA
ATGCCCATTTCAAAATACAGTAGTTTACACAGCTACAGAAACAATTTGGGGCAAGTTTTA
AAACACTGAAACAGTAATAGTTATTGGTGTCACATAAAACTGATTTGTTTTTTACAGCCA
AACCTCTGTCAGTCAGAGGCATTCATTAGTTTTATACATGTAATTTGAAAATCACTAAAC
CTCGTTTTCTCAGCAGCAATAATTTAAGAGGCTTCAAAAATATAATTTCACTCTTATTTA
GTATTTTTTCCTGGGGGCATTTTTACGTAATTTTTTTATGAAAAGACAAATGCATGTTGA
GATAACTTCTGGGATTAAAATAGTCTTTTGCTTTACTTTTTTGGTTTCCTAAAACAACTT
TATTGACTTTTAGTCCATACTGTTATATTTTTGTCTTAAAGAAAATTTAAACTACAAATA
CCAAAAGAAAACAT
