# Supplementary material for: Reference based annotation with GeneMapper
Source: Genome Biol. 2006 Apr 5;7(4):R29. doi: 10.1186/gb-2006-7-4-r29 (PMC1557983; doi:10.1186/gb-2006-7-4-r29)
Supplement: Additional data file 2 — A gunzipped tar file containing the data set of orthologous genes in five vertebrates (human, chimpanzee, mouse, rat and chicken) that was used to compare pair-wise and multiple species GeneMapper [file gb-2006-7-4-r29-S2.tgz › 5verts/orth101/gg1.gff]

NM_204701	REFSEQ	CDS	284	361	.	+	0	gene_id "NM_204701";
NM_204701	REFSEQ	CDS	3565	3627	.	+	0	gene_id "NM_204701";
NM_204701	REFSEQ	CDS	7152	7198	.	+	0	gene_id "NM_204701";
NM_204701	REFSEQ	CDS	14398	14463	.	+	1	gene_id "NM_204701";
NM_204701	REFSEQ	CDS	15338	15369	.	+	1	gene_id "NM_204701";
NM_204701	REFSEQ	CDS	16066	16100	.	+	2	gene_id "NM_204701";
NM_204701	REFSEQ	CDS	17284	17482	.	+	0	gene_id "NM_204701";
NM_204701	REFSEQ	CDS	18218	18318	.	+	2	gene_id "NM_204701";
NM_204701	REFSEQ	CDS	19549	19606	.	+	0	gene_id "NM_204701";
NM_204701	REFSEQ	CDS	19805	19888	.	+	2	gene_id "NM_204701";
NM_204701	REFSEQ	CDS	20658	20683	.	+	2	gene_id "NM_204701";
NM_204701	REFSEQ	CDS	20775	20794	.	+	0	gene_id "NM_204701";
NM_204701	REFSEQ	CDS	20902	21006	.	+	1	gene_id "NM_204701";
NM_204701	REFSEQ	CDS	22080	22110	.	+	1	gene_id "NM_204701";
NM_204701	REFSEQ	CDS	22740	22752	.	+	0	gene_id "NM_204701";
NM_204701	REFSEQ	CDS	23781	23901	.	+	2	gene_id "NM_204701";
NM_204701	REFSEQ	CDS	25646	25695	.	+	1	gene_id "NM_204701";
NM_204701	REFSEQ	CDS	26243	26346	.	+	2	gene_id "NM_204701";
NM_204701	REFSEQ	CDS	27295	27372	.	+	0	gene_id "NM_204701";
NM_204701	REFSEQ	CDS	28464	28619	.	+	0	gene_id "NM_204701";
NM_204701	REFSEQ	CDS	29215	29340	.	+	0	gene_id "NM_204701";
