# Supplementary material for: Reference based annotation with GeneMapper
Source: Genome Biol. 2006 Apr 5;7(4):R29. doi: 10.1186/gb-2006-7-4-r29 (PMC1557983; doi:10.1186/gb-2006-7-4-r29)
Supplement: Additional data file 2 — A gunzipped tar file containing the data set of orthologous genes in five vertebrates (human, chimpanzee, mouse, rat and chicken) that was used to compare pair-wise and multiple species GeneMapper [file gb-2006-7-4-r29-S2.tgz › 5verts/orth101/hs34.gff]

NM_005565	REFSEQ	CDS	308	385	.	+	0	gene_id "NM_005565";
NM_005565	REFSEQ	CDS	4547	4609	.	+	0	gene_id "NM_005565";
NM_005565	REFSEQ	CDS	9903	9949	.	+	0	gene_id "NM_005565";
NM_005565	REFSEQ	CDS	22059	22124	.	+	1	gene_id "NM_005565";
NM_005565	REFSEQ	CDS	22568	22599	.	+	1	gene_id "NM_005565";
NM_005565	REFSEQ	CDS	23581	23618	.	+	2	gene_id "NM_005565";
NM_005565	REFSEQ	CDS	27002	27200	.	+	0	gene_id "NM_005565";
NM_005565	REFSEQ	CDS	29437	29534	.	+	2	gene_id "NM_005565";
NM_005565	REFSEQ	CDS	30844	30910	.	+	0	gene_id "NM_005565";
NM_005565	REFSEQ	CDS	31028	31111	.	+	2	gene_id "NM_005565";
NM_005565	REFSEQ	CDS	34927	34952	.	+	2	gene_id "NM_005565";
NM_005565	REFSEQ	CDS	35058	35077	.	+	0	gene_id "NM_005565";
NM_005565	REFSEQ	CDS	35177	35284	.	+	1	gene_id "NM_005565";
NM_005565	REFSEQ	CDS	36782	36812	.	+	1	gene_id "NM_005565";
NM_005565	REFSEQ	CDS	39041	39053	.	+	0	gene_id "NM_005565";
NM_005565	REFSEQ	CDS	39753	39882	.	+	2	gene_id "NM_005565";
NM_005565	REFSEQ	CDS	41344	41393	.	+	1	gene_id "NM_005565";
NM_005565	REFSEQ	CDS	44706	44800	.	+	2	gene_id "NM_005565";
NM_005565	REFSEQ	CDS	45408	45485	.	+	0	gene_id "NM_005565";
NM_005565	REFSEQ	CDS	47034	47189	.	+	0	gene_id "NM_005565";
NM_005565	REFSEQ	CDS	49100	49222	.	+	0	gene_id "NM_005565";
