# Supplementary material for: Reference based annotation with GeneMapper
Source: Genome Biol. 2006 Apr 5;7(4):R29. doi: 10.1186/gb-2006-7-4-r29 (PMC1557983; doi:10.1186/gb-2006-7-4-r29)
Supplement: Additional data file 2 — A gunzipped tar file containing the data set of orthologous genes in five vertebrates (human, chimpanzee, mouse, rat and chicken) that was used to compare pair-wise and multiple species GeneMapper [file gb-2006-7-4-r29-S2.tgz › 5verts/orth101/pt1.fa]

>pt1
TCTCTCTGCATCTCAAGCCCCCAGAGCTGGGCTTCCTTGTTTACTTATTTAGAGCCCAGC
AGAGGAAGTGGTAAAGGAAACTAGCTGAGTCGTTTTCTGAGAAGAGACCATATTTGTTCG
CAGAGGAAGCCGTTGCTTTCTGGGATCTGGCTACGGCAGAAAAGACATCGGCTCCAACAA
GGGTGTTCCACAGGGTAGCTGGGAGTTGGAAGAGCCAAGAACGCCTCCGAGCTCTGGATT
TGAGCCTCTCTGCCCATGGGTGCAGCATCCATGCTCAGCTTGTGAGCTTCTTCCCGGGAG
AGCAGCCATGGCACTGAGGAATGTGCCCTTTCGCTCAGAGGTCCTGGGCTGGGACCCCGA
CAGCCTTGCTGACTATTTCAAGAAGGTGAGCCTTGCTCTTTTGTGAATGGTCATGATGCT
AGTGCCCTTGGTGGGCTGAGCTGAGGCTTGACGATGGAATTGGGGCAGAATGTTGGAGGT
GTATAAGATAGCAATGGAACCCTATGGCAACTTTACTGGTTGAGTGAGCGCCATATAGAC
CGCTGAGTTTTCCTGGCCATGAGTTCCGGAGAGAAGGATGGGAGCAGGAGCCCTCAAATG
AGTATATgcctattatgtgctagggtttgaattcggtgtctcacaggcactgtcccattt
agcgctccctactatgttgtgaggtcagcattgttatccccttgactcagctgcaaaatc
agctcagggaagtgaaatggtccgaagccctagggactacatgtgatagaggcaagactc
aagccacacctatctggttttaaagtccatgctctGAGATGCAGAGAACTGTTGTAACTG
CTAATGAGATCAACGCTACTTACTAGAAAGGGGAGACGTGGCGTCCTGGAGGCAGGAGAA
AGAATAGGCAGGGTGGGAGGGCTGGATAGAGGACTATGATGAGCAGTGCCAGACACAGCA
TTTGGGCTTTCACTGCTCACGACCCTGAGGGGGGTCCTCAAGCTCCCGCCTGGGGCAGTC
CCCTTGGAGCTTTATGAGAGTCTTGTGAAGCAGGACAGAAAACTGATGTGAGccccaatt
tatagctatgaaaactgaggcccctagaggaaaagaggcttgTGGCAGTGCTGGGACCAG
AGCGTTGCTGTCTTATCTTCTGGACTTAGAGGAAAGGTTGAAGGATCCCTGTGCTTGGTC
ATTGGCAGAAGGGGACAACGCATCTGCTTGGGCAGATCTCAAGCCACATGACTTAGTTAT
AGTCCCTCTACCCTGACCATGTGGTAAGATGACTTGTGCGAGACGGTTAAGCTTCTAACA
CCCTCATCCCTGCAGGCTGGCATCGGATTCTGTTGATATTCCAGACTGTCATAAAGATGa
gattgtaaagctaagatggtagaagtcatctaattcagcttcgtgtttttcctggggaaa
ttgagattcaagagggtagacgaggttccctaggacgtatagcCAAACCTGGGGTCTATG
CATTTCCGAGGCATTTATAGTCACAGGTGTTCTCCCCCAACCTGACGAAGAAAATGAGAA
CATGTTGAACTAGGTGTGGTATGGTAGGGGTACAGTTCACAGATCCTGTTTTTTGCCATA
TTTTGTGCTTTCATTTCTGTTATTTTCCTTCTGCAAGGTCACAATAAACTTAGATTTCAG
CAAATATTGTTGCACAACTGGTTTTTTGAAGGATGTTTCTAAATATCTTGCTCAAATATA
GACCAAATAAGATAGGGCAACAAGGTAAAATTTGCCAAGAGGGAATAAAGTGGCATGTTA
CCTTGATAAAGGAAAAAGAAAGGAATTGAGAATTATGAAGAGAAAGACTTGGGACGGGCT
GAGAGGCACAGATAGGCCTAACATTCAGGTGTGACCAGGAGAATTATACAATCCAATTGA
GAAACAGAGAATTGATCCCTAAAACTCCCATCAGTACAGGGAGATGGACCACGGGTCAGG
GATGGTACAGGAAGACCTCACTGCCTGAGCTGGGGGAAGGGAGAGTTTTCTTCCTGGAGA
TCTCAGACCCCAGGACAAATCTACAGCACCCAGGCAGGTTCCTTCTTCTGCCATAAATGG
ACTGAGGGAAGAAACTAGGAGACTGAGGCAAATCTGTGACCCTGAAAGTTCTAGTCCCTC
CACAGACTTGGATAGAAACCCTTCAGATTCTGAGTACCTCAGCCCCCTGAAAGAAACTAC
CAAATGAATGGACCGCAGAGTCATTTGGGAATGGATCTTAGCTGTCAAACATGACATGTA
AAGAATTGATCTGCAGATGCAAACTCTACCCAAGTAGTGGGGTCAGGCCTCCCTTGGAGA
CACCTCCCGACTCAgctctgaggttggacacactttgccctggctctgccacctgctagc
ttggcgactttcctgtagttgctttgcctctctgtgcctcaacttcctcatcagtgaaat
agagatatgaacagtaactaacccaataggttggttgtgaggattaaagcaaatgatgtg
tgcaaggcactcagcaGACAAATGGATCCTAATGCGTGTTCCATCTGCCCTTTTTCCTTC
TCTATTAACTGGCTCCTAGCTGTGGACACCCATGCAGACCGGTGGGACTTTGTGTCTTCT
TGTCTCTGACATGGGTACCTCGTCCTGTGTctggaatataagctcctgaggacagagacc
atgttacatatttgttcaATCTCTCCAATTCCTTTTGACTTGCAGGAGAACATCCTTGGG
TCGTGCAGTGGAGAGGCACTGGCTCAGAGCTGTGTGTCCTAATCCCAGGTGGGgtcccag
ctggtatcccagctcactgtgtgaccttagaccagcctctttccctctagaggcctgtct
tccttactacaaaTCCAGGTAACTTTTCTGGACCAGTGCCTACCAAAGCTGGATGCCATA
GGAATCGTCTAGGGTGCTCCTTAAAAATACAGATTTGAGGTCCACAAGCCCAGATCTTGC
TGGAGCAGAATCAAATGCCTGGGTCCCAGTCTGCAGGACTCTCTGCTGATCTAGACACAA
AGTTAGCACTCTTCAAAATCATCTGGTTTATCTCATAATGATAACAGTGAGAATGATGAA
TTAAAGGCAGTTGACTCTTCCAAGAACCACTTACCCCCCACTGCCTGTAGATAAAGGGGA
TACCAGGGCTCCATAGATGGGACGTGCTTTCAATATCAACTTCTAAGTCAGCTTTCTGAG
TGTGATAATCATCCCACCCTTCCAAGCTAAGATTTCATAACAATTGTATTTATTCTTTGG
ATTTGCTAGCTATAAGATAAAAATATGGCTTAAAATGTGCTCCAAAAGAAGGCTGCCACA
AACCATGAGGCCCACCCTTGTGAGAAGAACCTAGGATCCTCAAGGAGAAACATTTAACCT
TAAATGCTCCACCCCAAAGCAGCAAGCTGAGAGATACTTCAAATGTGAACGTTTATGCTG
TTGAGGACAAGTTGAAACTAGCACCTCATATGATTGCTGATTGGTCTAGGAAAATAACCA
AGATCTTAAAAATGCTCGTTCCTATGGATCCTATATAACTCGGTTCTGAGATTCTGACTT
AAACAATTTATCTCAAACAGGGAGAAAAAAGTTCGCAAAATAGTATCCATGATGGTCTCT
ATTTTGATTGGGATGAGGTACTGCAAACAAATGAAGCTGCATTTTCATTTGCTCATTTTA
CTTACTGTATATAAGTTATGCTGTTATTAAAAGGGGAATATTTCTGAAAGAGACATTAAA
GCCTGTTCTGAAACTtgtcacctaaaacccatggaacctcatgcaagttacttgctgtct
gtgcctctcattccccatctgcaaaatgtgagggttaaatgattgaagactagtttaact
acttggtacactgcctgccacacagaaagctttcgataattgttCGCCGTTTTTATTATC
attattgaaacagcagcttggtaaataatctaaatgttcagcaataagggcatgattaaa
taatgttgtggtcattaaaataatgTTTAAATTGAGTTTGCATAACACTAGGCAGTGTTT
ATATTATCCCTTTAGGTAATTTAAGAGAAAAAAGTCACGATAATGAGATTGAATATAAAT
CATAACCTCCCTTATGTTTAGAAACATGCTAGGAAGAAAGCATGGAAAGAAACACCGAGG
TCGTCTCTGGGCATCGAGACAATGGATGGTATTTCTTTTCTTCTTTTAGCTCTCCTTCCT
GAGGAGCATAGGGCAGAGCTCTGCATGCCTTGAAGGCAGTCTTTCTAGTAAGGGTTGGCC
CCGAAGCCTCTAGAGCAAGGCAATTTCTCCATTTCAGGCAGTCCCAAGGGGGTAGTGAAA
GCGAGGCTGAGGTGGGGACTGGGCCCTCTGTTAGCCAAGGGAGGGCAGTGGGGAGCCTGG
CTAGCCACAAGGTACCGCAAAGTGCTAAGTTTCTGGGGCAGGCAAGGGAGAGGAACCAAT
GGTAAGAGACTGCCCGTCACTAACAACACCTTCCCCTTCTCTTTGCAGCTCAACTATAAG
GACTGTGAGAAGGCAGTGAAGAAGTACCACATCGATGGGGCTCGCTTCTTGGTAAGCTCT
GGCTAGTCCAACACACTGAAACCAAGACTGTTCGGCACTTTTCCCCATGGCTGCAGGGCC
AGCTGGCCTACCCTTTCCCTGGGGACACCCGAGGACCCCTTTGCTTTTTCCAGAAATTTG
GTAGGGCCCCCTCTCTCACTACCTTTCAGGAGCCTATCATCCAGAACCCCTCTCTGATCT
TCCACTTACACCTTAAGGAGGAATCCAAGTATAGTAAAAAAATAATCTGGAAAATCTATT
TAAATGCCATCCATCCTTTGAGAAGCCCAAGGGGAAGAAGGACCATATGGGTGAACAGAA
GCTTCTCACCTCCAATCTCTCACTCTGGAGCACATACTCATGAGTGGAATAAAGGATGGC
ATCACCCTCATTGTTTCAATTACTTCCTTCTTTCTCACTACCAAATTCATAAAGCTGATT
TTGTATCAAGCACACATGTGATATGGCTGTCTCCACTGTATTATACTTCAAAAAGCTTGA
AGTCTAAGACCAAGGTGCAGGTATGTATTAAAGACTAAGCCATTAAAGGGAAAAGGATGC
AGCTCTAATGGTGGAGACAGAGGTGCTAGGTTGTGGTCGGGGAGGTGGTTTGAGCATTTT
CCCTGAAATGACACCTTTGCCCATGGGTTAAGAAAGACCCTGACTGCACCAATCCATCCT
TTCTGGGAACTTTGCTTTACTCTTTGAAAATAAGACTTCAAGGGTCTCATGGGGGTAGAT
GTTCCTAATTTAAATTCAGAGTGAATAGAGTAAGCTAAGTTGTGTCTCCCTGTAAGACAT
TGTCAGTAAGGGAACTTGACCATGAGACTTCAGGCCagttggatgagaccagagagatca
caagctccagcttgcccccagagaacaccaatccatttcttatattacatctctgctacc
aacatcttcttgaattccttcagtgatggtgagctcaccaccacccacagtcatctgccc
ctttctaggcagctctCAAGTCTTGTGCTGAAACTAACCTGTGCTCCTATTGGTCTGAGT
TTTGTTTCCAGGTGCCATGTAAGACATGTTTATTCACTGTCCACCTAAATCATTCATTCA
TTCGCCTATTCGTTCACTTGACAAGCAGTTTCCCGAACTGCTTTTACATACTGGAGAGCA
TTATAGGTGGTGGGGATAGAGAAATGGCTAAGATGTGATTTCTGCCTTCTAGAAACTTGT
TTTATAGCAGAAAGGTATGTTCAGAAAGGCTtccaactacctcatttgcagatgaggaaa
cacatgcagagctgtgatgtgatttgttctatgtcacatacctaCTAATCGAACTAAGGC
ATACACTTAATTTAGTCTGATACCATTTGACTTTTTAACAGTATTATTTATTTGTATTGA
GATTTGAGTCAGTAGAATTCCTGGAGTTTTAGTGCCATTCTTGCAAATTACTGCTAAACC
CAAATATTTCATTCTGGTGCTATTAGCACTGAGAACAGAGACTTATCACAGTTGAATGGA
GAGGGAGGAAGACATCTTTGAGGATGGTGCCTACGACGCCCTGTTGCctgggtcaccctg
ggcaagtacttgccctctctgagcctgccttgcttcctaccctgttgactgagcacattg
gactgggtcatagtgggtgatggcccctccaggctctgtaattcCCCACAACAGTCCTGG
TGCGAGTGTCAGGCCTGGTAGAACAGGGTTGTTTGAGAGATGGTATCTAGGCAGCTATGT
TTCCTCTGCTCCAATCAGTCCTCTATCAGTCCTTCAGACAATGTGGCTCATTCTGTTCAT
TGTATGAAGAGGAGGAAGTGCAAAGTAGGGTGATAGGAACCAGAAGAAAAGAAGAAGAAT
CCAGTGCCTGTCCCTGCAACTGGGGGATGTAAAGGCAGCTTCTGCTGAAACCCACCCTCC
ACCCCTAGTGCACTGGGTACAATTTGGGACGCTTGATCTAAGCTCTAATTACTAATCTAT
CACCCTTTCCAGCTCTGTAATATCCAGGGCCACTCTGCTATTGAAGGCAAAAGTGAAAGG
CCCTAGTTATTTttccttccttccttcctttcttccttccttccttccttcctgccttct
ttccttcctttcttccttcctctcttcccttgtcctcccctctccccttccctcttttcc
cttccctttccttccctgtcttcttacttctccctctctttcttttcttccttccttccc
tctctccatctttctttctttctttctttctttctttctttctttctttctttctttctt
tctttcttctttctctctcttctttctttacttctttGCCATTTTTGTTTTCCACTGAAA
AGGTTAGATCCTTATCTGGTAGAAGCTATGCTTCTAGAAGTTATAAAAAGAAGAGAAAAG
GAGTTTGAGACTtgtgtcagttgggaaggcatgtgaccccatgttgcagaaacctgacca
cagtggcctaaccaaataaaggtcagtctgtttcaagtaataaatgtataggcgggtgcc
aggggatggtgaaagaagacatcaagaacccaggcttcatctaaccgatggaaaaagcct
gtggcttctgtcctaacagttgtcagttggctacttcacctttaggcatcatatctccat
ggcaggcagggagacggggagaaaggcaaagaggagaaggtgtatggtgaatggtaaatg
catgctcccttttttccaggaaagtagtaacttttccagaagctccatccagcagacttt
ggttatatcttactgtccacagcagagtcatgtgacctccaccatctgcaagggagcctg
gagagttaaatattttgaacaagcacatttactgccctgaatgaaacccaggacctgtca
gtaggaaaacaaagagagagtgggtattgggtaggcaagcagccatgtctgccacaTTGC
CTCTCCCACCAGGACCCAGTTTGTGGCTTTCCTCTTTCTGTACCTCTCTTCTCAACACCC
ACAGCATATAATCATACTCCCACAAAGCCATAAATCTTAACTCCAAAATCATCATGCAAA
TAACCCAGAGTTTACTGGAGGCTTTTGGAAAAGGTGGAGGAGGGGGTTACATCACATAGC
AAAACTCTCCAAAAATTCTGTTTCAACATCTCTCATCTTTCCTCACAGTTCTTGTCTTCC
TCTTTCCTAACACCCTGCTCCTCTATGTCTCCAGCCAGGCTCATGTCCACCTCCTCCTCC
ACAATCTTCCTGAAATTCCCTCGGCTTATGCCCTCCTCTCAGCAGAGCAGAAGCTGGTGG
CCAGCTGCTCAGTGCTCAGCCGCCACCCCGCTGGCAGCCCTTAGGAAGGCTTCAACTCCT
CACACCACACTCAAAACATGAGTCTTGGTACCTCCCTGAGTGGGAGTAGTTCAGAAGCAG
GGAGATGCTGCTCAGTGATGAaaaaaaaaaaagagagaaagaaaagaaaagaaaagaaaa
gacaggaaaggaaaggaaagaaagaaggaaggaaagaaagaaagaaagaaagaaaaaaag
aaagaaagaaaaaaaaaaaaaaggaGTAGTTAAGAAGCTTAACCAAAAGCCCGATGCCCT
CAGGACTTCTGGCTGACTCCCTTCACCAGCCCCAACCCTGCCGCAGGTGGTCTGATCAGC
GTCCAGATCAGAAACCATGCCTATGAGCTGGATCAGATGGATCCAGTGAACACATTGCTA
AGATGCCCTAGCCCCAGCCTCTGTGCCAGCTGATCTCAAAGAAGAGTGCCCAGATCTTTC
CAGTGGTCAGAAAACCTGACAGGCAGCTCCCAGAACGGAAAAGAAGCAAAAACACTAAAC
TCTAAGACTCACCCAGACCCCTGCTGCTTCCCCACCAGGGGTAGTAATTCCTCATCTTAC
TCCTCCATTTCTCAGTCACACACtgcgccaggcactgtgccaaaacacattacatacatc
atcccactcagtcctcacaatcctgataggtgggtatcattattattattatggtcccca
ttttacagataaggaaactgaggctcagagaggcaaagtgcatgccctaaatgacacagc
tgctaagtgaatgaaccaaaattcaaacccagcccatctgattccagagctcccacccta
actacccagccCTCTGGCCTTAACTAGAATGGTGGTGGAGCCCTTTGTTGGCTCATCATT
GGTTCTATGGAAAGCATGCCCAGTCTCTTTTCTGTTCCCAATTCTGACATGCTCTCCTCT
CCTCCTCCCTTCCAGATGCCTCCTTTCACCTTTCCCCCCATAATCCTCTCCAACATAGGC
CACAGGGGCCGTCAAAAGGATCAGACATGGTAGGATGGAGGTTTgcaggaagaaaataga
ctgtggatgtcacagagtggaattccagccccagctcatcccccacaagtggaaatcccc
ttgatatccctgatcctcggctttctctctttcaaaatgggaatgctggtaactcctgca
tcacagagttgatgtgaggattCACTAAAGCATTAAGAGGCGGAGGCCCAGAGTTAGTTC
TTGACAAATGTGAGTTTCTTTCTCCCCTCCCTTCTCAGTTCCCTCAAGAAAGCCTTTTCA
TGGCATCCCCATATCTTGAGAATTCTACCAACAACCCTGGTGAAAGAGGTTCTCCGGGGT
GTGATGTTGGTGAAAGAGGCACAGACTCCTCCAGGCTGGCTTCTCTGCAGCTGACCTTGT
GGAGACTGAGAGGGCCTGAGGTCTGGGGTGTAGGGAAGAGGTCACAACATGGCCAAATGC
AGCCCACACAACGAGTCGTTTGGTTTCACAGAtttagctctcacagtgtttaagtcaaaa
ttatttgccaacatttggaactcagagcatttcacataaaacccagacttaaggattccc
tttgtaaaagcagatccagcaacagcaggcccgcaggcttttagacaaaacatctagagg
ctgcctacttggggagggtgggtgggcagggcggtttctcctctgtttgccacagtcccc
accACTCCCTATATTGTTTCACATATCACTCTTCCCCTCCTGCTCAGAGCCCTTTCTGTG
GGTTGTAACCTGCCTGCCATATGTGTCTTCATTTCAGAACCTGACAGAAAATGACATCCA
GAAGTTCCCCAAGCTCCGGGTGCCGTAAGTACTCCTCCAACTCTATGGGTGATCTGGGAG
CAGAGGTGGGAATGGGGAGTAGTGTGAGTGGGGGCTGGGTCAGTTCTATGTCATTGTCGG
CTTGAAATAAGAAAGCAAGCAGGAAGGATGAGGGCAAGGGCAGGATGTGGGGAACAGAAG
TTACATGAAGAGCTGGAAAACAGAAGTCACAGATCCAGCCCAGCTGGTGACCTGGATGCT
CTTGCCAAAAACAAGCCCAACTCTGGCCAATGTTTTCATTTCCTCTCTTCTCATGGGGTG
CTTGGGCCTGTGAAAATAGCATCAGTGTCAAGGTTTCATCATGGCATCACCACTGACTCA
GTGATGGCTTAAGTTTTCTTGACCTCCATTTCTCACACAGTAAAATGAGAGCCAAATCAg
atgacagcaatggatataattatgtgttgatactgagtgcttgggaatgtctgacagggg
tgttatgttgagaagaatcccgaggaaagggagctgtgattgattattcatgtctgccat
aggtgctgaaaggggaagttgcagtatgcatgtcatgccatgtatttttcatccctCTAG
TAAAGGTCtcacacactcaaatacctacaggagccaggcaggtgctataaatgtgtaaaa
ttggtcaggtTGAAAACACAAAGCCCCGttgttttgttttgttttgttttATCATCATTG
GACAAAACAGTAGTAAATATTCTGTATGAAGAAATAGTTCTCCATTATAAGAAAAATAAT
AGCAAGGTTATCATATGACGAAAAAAGTAGCCATCGCAAAGCCTCATTGTTGGTGAAACA
ATAGAGAATggtggggattgtggcaaatcagatatcatatgttccattcaaagagtgcag
cagctcctcagctccagctaatgtggacccaacaatgccctatcttcaaatttatcaaga
ataactagaaatatgggtttcatgtgctatatctccatttttaaacattggctcaaatgt
tttaaatattgtgaatgccacagtaaacacacctaagggctacatatagtctgtgtgtta
ccagtttgagttctctTCTCTGGACATTCTATAAGGACCCTTCTCTTACTCTAAGGGTCT
CAGAGCTCATCATAATCAAAGGGAAGTAGGCCAAAGGAGTAGGAGGTGGGGAGATCTCAT
GAATAGGTAGGAATGCTGGCAGCTCAATTAAGGAGAATATTTTTAGCATGACTATAGGGT
TTCCCTTGTCCGGAAGGGGTAGGGAAAAGAGAGGAATAAGGATTTGCCTTTGGTGCTGTC
TATCTCCAGGGACACGTGTTGTTGAAGATGGCTTGATCTTTCTAAGgatatcctctaacc
acatgtggctacttcaatttgaattaaatttaaaattcattcccctgagacactagccac
attttaatagctacgtatagctggtgactactatgctggagagtgcagatatagaacatt
tctatgattgcagaaaTGTGATGTTGTAGAGATAAACCATAGTTCTTTGCAAAAGAGGGA
ACTTTACACACAGGTGTCAGAATTGGTGGCTGGTGGGCCAGTCTCAGACTGCAGGTATGT
TAAATTTGGTGACCACTGTGCTTTGAAATCAGGAAAACTTCCACAAAAtccagcctcttt
agaaacaagtgaaagatgtggcaattgagggcttatattctactgtggcaatagtcagcc
ggatctgatgtctgctgccctgtttagttgggatttgtgctccccagttcaccagggtcc
cACCATTCCCTGAGGGATCGTCCTAAGGTACGTCAACCATTTATATCatatcatgggaac
tttggctttcgaacaagatgaagtaatagggatcagatttactttcccaactgaaataac
caaataaccaggcaaaatatatgaaagagcaattatcaagacattgagcatcagacaccg
agggatggaaaacaaaggcagtgaagcctatggttgcttgctgctttgagaatctccagg
ccttggcacagggagcagggagcacagtgctgggtctggtggacgacttgagttgaggag
gcagcggagagtccaggagcctagagttcactcaacgcgtgtcagagaggagagagctgc
atagagagagcattctggagagcttcagaggggcccctctttagcaaagcacagatcagt
ccatgcatgaaaggagagactacctgtaggtggcaaaagaactacccaacagtattggag
gaaagagtagccactcacagggctggaaatggtgtctgtttctaccagcctggctggaaa
acatagtcattgggtagagtgcctagaagaatcttgccttagtggtggggaataattagc
cctaatctaaaaattgttcaggtcctggctagaaaccttaaaagaaagacccaaaagaaa
caaactgcttctaagtaacttaactgcatctcagaacaaaacttaaacctatttatagga
atgcaaaaatattcactacccaacaaaataaaatttatgatattaggcatctaatcagag
actaacaggctcacaaatgagcaggaaaatataacccacaacaaagagaaaaactaaaac
atcaaaactgacccataactgacacagagattagaattagcagacaaggagaatgttgag
tgtatttcatgtgttctaaaagttaaatttgggcataagaaattaaaaaaaagacccaaa
cagaacttctagaaatgtaaactataaaatctgagattagaaatacactgcttgggatta
acagcagattagatattgcaaaagaaaatagtagtagacatgaagatacagtgatagaaa
ttgtccaaattgaaacacacagagaaaaaaaactaaaacaaaacactgaaaagagcatca
aggggccgggcacggtggctcacgcctgtaatcccagcactttgggaggctgaggtgggc
ggatcacctgagttcaggattttgagaccagcctggccaatatgacaaaaccccatctct
actaaaaatacaaaaatttgccaggcttggtggcgggcgactgtagttccagctactgaa
gaggctgaggcaggagaatcacttgaacccgggaggtggaggctgcagtgagctgagatg
gcaccactgtactccagcctgggtgacagagcaagactccatctcaaaaaaaaaaaaaaa
gcatcacggaactttgggacaatttcaaagaaccaaatatatatctaaagtccccaaagg
agaggaaagaatgtgtatgtgagtgaggaaggagagacagaaataaaacacttgaagaca
taatggctaaaaatttttcaaactggatgaaaattataaacccacagatccaagaggctc
aacaaaacccaaatctaagaaacaggaagaaaactagctctgagacacatcacaatcaaa
ttgctcaaaaccaatgataaaaagaaaatcttaaaagcagtcagaaaaaaaaaagacata
ttacatacagaggaacaaatgcaaggatcacagcagctttctcgaaagtaaaatagcaaa
agaaaaatattgtcaacctagagttcaatactaggcaaaaatatctttcaaaaatgaaga
cgaaataaagactttttcagacacacaaaatctgaactgtactgccacaggtgcttttta
aaagtccttcaagtggaaagggatgtgtacataggaatgaagggtgccagaaatggtaac
tacttaggtCTGTGTATGTACGTGGCCCTTGAGGGCATTTGAGTTTGCATCTTGTGGTCC
CTATACAAGATTAATATTTCAATAATACtttattcatttaatgaactgctgttagataac
tacaatgtgtcaggcctttgttaaaattattcaggctgcaaagacatgggacagaatcct
catcctcaggacactcacattctaaagggaggtcagacagacaagcaaaGCAATTACACT
ACAATTACAACAGTGCAATGGTACATGCATGCACAAGTTCAAGCGCTCGTAGGAAGGCAG
GAGTAATTTTCCCCACGGTATTCAGGGCAGACAAGGGAGGAAAGGACCCTAAGTTAAATC
TTGAAATAGGAAGGATGGATTGTAGGACATTCTAGAAATGGGAACATATTACAGAGGCAC
CACCCAGTGTGCCTGGTGGAGCGGCAGCGGGGCAGAGCAGCTGGGGCATATACCTGGGGG
AGTGGAAAGCAAAGAGGCTGAAGTGAGTGGTTGTGGGGTGTGTCCCTCAATTTATAAAGG
TCCCGTGAGCCATTCTCAGGAGCCAGAGAGTGTTAGTGAAGTGAGCATCAAGGTAAATTT
GTGTCTTATCTCTGTCCAGGGCATGTAAGTGATGATTTGGAGGACAGCCCAGCTGGGGAC
ATGGGACTGAGTTAGTTGGTGGTGACCAAGATCCTGCCAGTGAGCTAGGAGCCTCCCCTA
GGGCTGTAGCTATGAAGATGGGGGGATGGAAGAGATTTAATCAGAACAGTGGAAGGACAG
AGATAAAGAAGGCACTTTCAGCTTGGAAGATCCTTTTTCATCTTAAGGCTAAGCTCAACT
GATGTCTTCTGGCTTTTTTGAGAGCCTGGAGAAAGTGGTAGGGGTGGGAAATGGTTTCTG
GTTAGTGTGAACGGGAGAATTATCAACACATTGCAAATGGGCTGGGGTGGGATCTTTCTT
TAGCTCTCTGGAAACTAAAACAAAAGCTTGGCCTGCGATGTAATCCCCTCCTCCAATGTG
TTTGAATGTGCACCCTAGAAAGACTGTGAAGCCTGCCCATAGAACATGAAGGGTTAATAT
GGAGAATGATGGAGAAAATATCAAGGGAAGGTCCAGGCTGCCCTGATGAGGTGACTTAGA
GACTCACTGTCCCTCTTGGCAGAAATATATAACAAGGAccaattccagctctacttccaa
tgagatgtgtgacctgggacacagccctagaccaccctcagcttcctaaactataaaagg
aaggaatgggttagagagactctaCAAGCTCACCAATTTTAAGTGCTACTATTTGGGGTA
TAAATAGGCAGacaggagagcttagtgagaaaaagcgcaggctctgaggtcagatgcttg
agacccaatccttccattcacaggctgtgagacttgagggcaagctagctcagctctccg
agcctcagcttccttatctgtataatgctaataatgatagaccctacctcagagggttaa
tgggaaaattaggggaaataatgggaaaataacaatatgcactgaataagtgttggctat
tcttGCTTTATGTAAAATCCCAATTAGAACAATTTTAGCTTTTTAACTATTCTATCTTTC
TGGAGAGGAGGAATTAAAGaatagagaggacgtagggttttggagtgagggagatccagg
ctctaaagctgactttgcctcccaccagctgtaggaccttggggaagtcatttaggcaat
cagagcctcagcttccttgtctgtagaagggaaaagagctaacttttcaggagtggggaa
tattaaaggaggcagcacacagaaattgcctggtgctgtcctggatacttacaggtgttc
aataCTTTATTCATTCCATCTCTTGTACATAAGTTTATTTGTCTTGATCATTACCCCAAA
GGCCTTTGGAAAAGAAATTGTGTTCATGTACAGAAAACCAAAACAATATTACATTCTTCT
GAATGTCTCTATTTCCTTCCCTGAAGTTTACGATATAAGTATTAAATAGATTTTTAAGAA
GGTAAGTTGTGGTAAGGAAGGCTCTCTCAGCCTGAAAATACAGTCACTCTCTCAGGACAT
GGTTGATCCCAAGACACCTGCAACATTGTAAAGGTGGAGGATTTTTAAAGAAAAAAAATG
AAGGCTCCCTTTATAGGGCCTAGGTTGGCCCTCATGGTACAGCTGACAATGGTCTGGTTA
AATCGACAGAATACACGAATACACGTTCAAATCTGCTGGTGCCTATTTGAAGTTCATTAA
AGGATGGGATGTTATAAGTTTTATATTTAAATCCACAGTGTAACTTTACGGAGAAGAGAG
TGACGGGGTGGGTGGTGCAGGCAGCAATTAGGTATTGGATGATGCTCTTTCTGCTGGTTC
TCCCTGTAGCCATTACCAGTGGTGCAATTAGGCTGGGAAAACCTAAGACTCAAGCTGAGA
AGTAATGCAGAAATATTTGTCTGTCTTCCTGTAAGGCTGTGAGTCTAATGGCAGAAACAA
CGTACTGAGGCATCTCCTTTGTACCTATTTCTCCACCTGAGACAGAGAAGACAGGAAAGG
TGTGGAGGAAGGGACGCAGAGGCGAAAGGAACATTCTCATGCCTGTTAAAGAATGTGGCC
ACTCAAacgcctgtaatcccagcactttgggaggccaaggcgggcggatcacaaggtcag
gagatcgagaccgtcctggctaacacagtgaaacgctgtttctactaaaaatacaaaaca
attagccgagtgtggtggcaggcacctgtagtcccagctactcgggaggctgaggcagga
gaatggcgtgaacccgggaggcagaacttgcagtgagccaagatcgtggcactgcactcc
agcctgggggacagagcaagactccgtctcaaaaaaaaaaaaaaaagaaGTATGGCCAGA
CCTCAGCAAAACCAAAACAGGGCCTCTCTCCAACATGGTCCTCCCCTGTCCCATTCAGTG
GCTAATTGCCGTCCAGGGACCCAGCTCTCGTCAGTCCTCAAGGGACCTGCCACAGGAAAG
GTGACTCCCTTGGCTGTTCCTTCTTCTCTTCCAGTGCAAGCCCACAGCACTCGACGTGAA
GCCTCCTCTCCCCATAAATGCnnnnnnnnnnnnnnnnnnnnnnnnnnnnnnnnnnnnnnn
nnnnnnnnnnnnnnnnnnnnnnnnnnnnnnnnnnnnnnnnnnnnnnnnnnnnnnnnnnnn
nnnnnnnnnnnnnnnnnnnTGGATGattgcaacctgcgcctgctgggtcgaagggattat
cgtgcctcggcctcccgagtagctgggattacaggcatcgccatgcctgggtaatttttg
tattgttagcagagatggggttttgccatgttgggccaggctggtctggaactcctgacc
tcaagggaaccacctgcctcagcctcccaaagtgctgggattacaggcatgagccaccac
acctggccAGCCCTGCCTTTTTTATTTGTAAAAATGAGAATAATTATACTTGTCTACCAG
GAAAATGGTCGTGAGGCACCAGGAAAAACACTCCATGTAAAACTACAGGGGTAGGGGACA
TGGGTGACAAGTAAGGAGAACACTGTGTCCTCAAATTATTATGTCCTACTCTTACACTCT
CGACCGAGGCCTCAGGTGATGGTGAAAGGCTCCTTCCTGAGTCTTAAAACATCTGGCTGA
CCCCGGCTTCTCAGGTGACAAGGATAGAATTTAGAAGGTTTGGCTCTTGGTTCAAGGGGG
CTGGTCTTTAAAGACGGAAAGAACACTTTGTTCCTTGGAAGGAGGATTGGAATGCAGAGC
GAGAGCAGGGCTGGGAGTGGGAATGTGTGCAGGGAGGAGGGGTGGGGAGGAGAAGGAGAG
TTCCAGGGTCCCACTGAGAGAACAGGGCAGGGGGAGAGGCATCTGCCCTACCCAGGACCG
GGGAGCCTTGTCCCAGGAGGGACCAGCAGGCAGTCTGAAATCTGAGCCCAGGGAATAAGG
CTCCCACTGTGGGAGGGCTTTGGTCAGAAGTTGGCCAAAGCTCTTACTATGTGAGCTGTG
GCAAGaatgcgctctacatcataagccagtatacagctacacgtgccacagtagaggaaa
caaagatggaattttcacaggacaatgcctattcttactgcatgctttgtgcactgatat
tttctattctataccCCTTCCCTTCCCCACTCTCTCTCTCCCTCCTTTTCCACCTGCCTG
GCAGCCTTCTTTTCTTGTATAGTTTCTTTCCTCTTGTGTCATCAGCAAAGTTGATTTCTA
GACCCACTAGTGGGGCTTCCTTCACTGTTGTTCAAGTGTGGGGGAGAATTAAAGGGCTAT
ATCAGAGGCCAGCTAAGGCCCCGCACACCCCAACTCTCCTGTTTCACTCCCTTCATAATC
ACAAATTTCCTTCTCCTGCCTTTCCTTCTCCTCCTTTTTTAAAACAAGCAAACAAACAAA
CAATTTCATTAGTGTCAAGAATAACAGGATTTATTTCACAAGCTTTTTGGATCATAataa
aaatcacctgggggccggttgatgtcactgagcctcaggcttctcctcggagagtctgtt
caggtaggtctaggctgggcctggtgatcagtgtttgcaacaggtacaactaagtaatca
tgatgATCAGGCCCATCAGGGATTCCCTAatcaggtttaacccctgtattgtgctgataa
ggaatctggggccaagtgagggcagctgccttgtctgagatcacacagTGGGCGCCACCC
TTGGGGCCAGACATTGTAGTTAGACTGTCTGTGCCTGCAGGCCCTGTACCTTGTACATTA
CCAGGAGAGACCTTAGACTGAGAAGATGAAGACTGGCCCCCACCATGCTGTAAGTTAGGG
ATGCAGCTGGGCTGGAACCTAGGTCATTGTAGAATGCTGCCTTCCTACAAGGGGCTGGCT
TCCTGGGGGGAGGTTCAGCCCATTTCCAGGGCCAGCTAGTTCCTTAAACAAAGGCAAGCA
GAGAGGACTGCTGTCTGTGGCTGCCCAGCCCCCATCACTTCTTGCTCTGGTCCTGAGCGA
GGCCTGGGGTTTATGGGGTGAAGGGAGAATGAGTCACCTCCCTCCACTCACTGTCACTTG
GTCCTCTGGGGTAGGGTGTAATTTGAAGGTTGCACCGAATAATAGCCATAGCAACCACCT
CCCTGCTATGCCCACCATCACTGTTGCACCGTCCACCAAACCCTGGCAGTGGTCCCACAG
GCTTGGAAGGTGCTTTCTCTAACCCATTAAAGCAAGAGGACCCTGGGAGCCCACACTTTG
CTGCAAGCCAACTGCCAAGACCTGTTCTGCCCCCACTCAGCTCTTTGCTGCTCCTCTGCT
Gnnnnnnnnnnnnnnnnnnnnnnnnnnnnnnnnnnnnnnnnnnnnnnnnnnnnnnnnnnn
nnnnnnnnnnnnnnnnnnnnnnnnnnnnnnnnnnnnnnnnnCCAGCctcccacccctgca
ctcccatccccccagccccccacccctgcactcccatccccctcgccagcaccccacccc
tgcactcccaccccccccagccccccacccctgcactcccatccccctccccagcccccc
acccctgcactcccatccccccagccccccacccctgcactcccatccccctcgccagca
ccccacccctgcactcccatccccccagccccccacccctgcactcccatccccctcacc
agccccccacccctgcactcccatccccctccccagcccccaACTCTGCATGTGCATGGT
GCATATGCAACACATTTCACCTCCTTAAAGTTTCCTctccactagcagggatctttgtct
gttttgctcattgaggcaccttgagcacttctaagttcccagcacttagaaggccctcag
tgcacattgttgaataaaCCGGTGACAGAATGGGAGTGGCTGCTGTAACCAGCACCACCT
GACTCGGCCAGGACACAGGACACTAACGGGGGCTCCCTTGCnnnnnnnnnnnnnnnnnnn
nnnnnnnnnnnnnnnnnnnnnnnnnnnnnnnnnnnnnnnnnnnnnnnnnnnnnnnnnnnn
nnnnnnnnnnnnnnnnnnnnnnnnnnnnnnnnnnnnnnnnnnnnnnnnnnnnnnnnnnnn
nnnnnnnnnnnnnnnnnnnnnnnnnnnnnnnnnnnnnnnnnnnnnnnnnnnnnnnnnnnn
nnnnnnnnnnnnnnnnnnnnnnnnnnnnnnnnnnnnnnnnnnnnnnnnnnnnnnnnnnnn
nnnnnnnnnnnnnnnnnnnnnnnnnnnnnnnnnnnnnnnnnnnnnnnnnnnnnnnnnnnn
nnnnnnnnnnnnnnnnnnnnnnnnnnnnnnnnnnnnnnnnnnnnnnnnnnnnnnnnnnnn
nnnnnnnnnnnnnnnnnnnnnnnnnnnnnnnnnnnnnnnnnnnnnnnnnnnnnnnnnnnn
nnnnnnnnnnnnnnnnnnnnnnnnnnnnnnnnnnnnnnnnnnnnnnnnnnnnnnnnnnnn
nnnnnnnnnnnnnnnnnnnnnnnnnnnnnnnnnnnnnnnnnnnnnnnnnnnnnnnnnnnn
nnnnnnnnnnnnnnnnnnnnnnnnnnnnnnnnnnnnnnnnnnnnnnnnnnnnnnnnnnnn
nnnnnnnnnnnnnnnnnnnnnnnnnnnnnnnnnnnnnnnnnnnnnnnnnnnnnnnnnnnn
nnnnnnnnnnnnnnnnnnnnnnnnnnnnnnnnnnnnnnnnnnnnnnnnnnnnnnnnnnnn
nnnnnnnnnnnnnnnnnnnnnnnnnnnnnnnnnnnnnnnnnnnnnnnnnnnnnnnnnnnn
nnnnnnnnnnnnnnnnnnnnnnnnnnnnnnnnnnnnnnnnnCAGCTCTGTAGGAGTCCTT
TTATCCCACATGCCCTTCGTCTTCTTGAAACAACCACTTAAGGGAACCAAAAAGAACCAT
GTCACAAGCATTCTGACGGCATGGTCAGGAGGCAACTAGGAAGCCCCCGCTGCTGCCCTT
AAAGCCTCTCTCTCTCTGCCCAGTCACAAAAGCCTGGAGTTGTCAACAATATTATTACAG
AGAGTAAACCTTTCCCTCCCCTTTCTCCTTCTCTTTCCTCTTAAGTACCAGTGTGTTTAT
CAAAATTTGTTTATCCTATTGCTCTAATGAGGTAGGAGGTTGGATACCAtttctttcttt
cttttttttttttttttgagatgaagttttgctcctgtccccaggctggagtgcagtggc
gtgatctcagctcactgcaacctctgactcccaggttcaagcggttctcctgcctcagcc
tcctgagtagctgggattacaggcgtgcaccatggcctgtagttttagtagagacggggt
ttcgccatgttggccaggctggtctcgaactcctgacctcagtgatctgctcacctcagc
ctcctgaagtgctaggattataggcgtgagccaccgcgcccagccTGGAGCCCATATCTT
GGGAGAAATGAAGGAGTTGAGGGGCAGGGGAGGTGATGGAGAAATCGAGAAATGGTGGCT
GCTAAGGACTTCCTTTGCTAACTTAGCAAGTTTATTTTAGGCTAAACTTGTTACTTTGAG
ATGGTCATTAAGCAGAAGAAATAGAGATCATGAGCCGTTCTCATAGGCAGGCCAGGGACT
CAACAGTATCTGCCTCCAGAGAGCTTGCAGCAGAAAGGGAACTGACACAGGGGTGTGTGC
GTTGAAAGGGCACTGGCTTGGAAATTAGAAAGGCTAGCTTGTGGTGCTGGTGTGAGTTGT
GGGAAAAGGGGTGGCctttaccactaactactatgtggcttcaagctactcccttttttt
tttttttttttaagatggagtctccctctgtcaccaggctggagtgcagtggtgtgatct
cggctcactgcaacctccgcctcccaggttcaagtgattctcctgcctcagtctcccaag
tagctgggaccacaggcacgtgccaccatgcccagcttttttttgtatttttagtagaga
cgagacggggtttcaccatgttggccaggatggtctcgatctcttgacttcatgatccgc
catctgccatctcctctgtaaaatgaaattggactgataatctgaggttccttccagttG
CCCCAAATCTCGAGGAAACACTAAGCCTATTGACTACTAAGGGTCTCGCTGGTCTCATCA
GTGGGTACTAAGTGGGGCTGGAGTCTCGAGTTCTGGATATCTGAGAGACTGGAATGGATG
CTCGTTGCTAGGGCATGCTGGAGATATGGTTCTGTCGGCAAAGCCCTCCTGCCCCAGCTC
CCCCAGCTCCATCCTGGGATTTGGGGATTTGCTAGTTCTGACATGAAGGAACCCAGGGAC
TAAGAGTATCTTCAAGTGTCTTGGTCAAAGCTGGCCTCAAGGGCATGAGTGATTCAGGGA
GTCTGTCATTCTGCAACCCCTGCCTTTATAGAGAATACCTCCCCAAACTTTTATAAGAAT
CCGCATCACCAAGTGGGAGTCCGGGAGGGGAAGATGGAAGGAGAAGGCAGGCCACAGAAC
AGCCCACTAGAGGTTGTGATAAGAAATCTCCAAGGAGCAGCTGATTCCTGTGGGTCTAGA
TGATGGTCTGAAGATTCTTAGGAACAAGACAGCACTGCCAGGTCATGCAAAAGCCAGGGG
ACCTCAGCCCCAGGAACAGTAAGACAACAAAATACACAGCTATCATATCCAGATCCTAAG
GCTCCTGATTTTTGGAGGGAAAGCCAGGTGTGAGCTGACAAGTCTTTAAGGGGGAGCTCT
GAGCTGGACTTGGAAGGCTCAGCCAGACACAGATCAGCAAGGAGGAGAGAGGGCTTCCTG
GGCAGGAGGAAGGTCTGGCCCGGGGAATAAGATGGCAAGTTCTGGGAGGAAGTGAAGAGC
AGAGGGTCCCTGCAGAGGTGACAAAGAGGAGGCTGGCCAAAGTTGGCCCTGGTGCCCCAA
GTTTCTATAGACCAGGGGATATCAAGGGTCAGGGGGAAGGTTGAGACTGAGAGATGGTTT
TGTCTCTTCATCTGTCTCTTTATCTTGCAGGATTCTCAGTAAGTTAAGTCAGGAAATCAA
CAAGAACGAAGAGAGGAGGAGCATCTTCACACGCAAGTGAGTGGGGCTGGTGTAAGGAAA
CGCAAGATTTTTCAGTTCCGAGTTGAACCTTAAAAGGGAGGCACAGAACTGTTTTTGCCC
TACTTTTTGATCTGCATTTGTCCCCTGAATCCCAGGGGTCTGGAAGATGGTGTCCAACGA
GGGGAAGGGGTTCCCTCCCCTGCCCTGCATCCTGTCCCTGGGTCTGGGACATCAGGGGAA
CTTCCTCTACAGCATCAGACAGTCATGAGCTTCCAGTCATGCCACTGATGTGGCTTGGTG
ATTTCCAGAATTTTCAGGGTATCCTAGCCCCAGTTGCTGAGCAGCAAGGATACAAACCTC
TCTTGAGCAGTGAGACATGCCCTCCACTGGGGACTCCCTCTCGCTGGACCAGGTTGAGGA
AAGAGGGAGATCCCCTTAAATCGATAAGACCATTAATGCAGTGCTATTTGCCTTTGCAGA
CCCCAAGTCCCGCGGTTTCCTGAAGAGACAGGTAAAGCTCTCAGGGCTCAGAGGTGATTG
CTTTAGGAGGTGATAGGTATTTCAGTTTTCTTGCCTTTCTGGTTCCCGGGGCTCCTTGAG
TTCATTCAGGTGACCTTACTGACTTGTCTGTCAGCCAGTTCTTACCCAGAAAAGGGTTTG
GGTCTAGATGGAGGGGAGGAGATCTTGCTCTGCAGGCCACCTGGCTTAGGGCCCCTGTTC
TGCTGGGACCATCTTCAGAGACACACTGAGGAGCTCTGGGAGCTCTGTAGAGGAAAACAG
AGGGACCCCACCTCTGAGTGAGCACCTGAGCTTAGCTAGTCCCCCTGCATCTGAGTTTTT
AAAGCAGCttttcttttttcttttttctttttttttttttgagacagagtctcgctctgt
cgcccaggctggagtgcagtggcgcgatctcggctcactgcaagctccgcctcccgggtt
cacgccattctcctgcctcagcctcccgagtagctgggactacaggcgcccgccaccatg
cccagctacttttttttgtatttttagtagagacggggtttcaccatgtcagccaggatg
gtctcgatctcctgaccttgtgatctgcccgccttggcctcccaaagtgctaggattaca
gTAAAGCAGCTTTTCAACTGTTCAATTGCACATAGtgttgcaatgcagattcctggggcc
cggcctgtcccactgagtcagaagcagtaggcataggcccccaggtatctacaggtctta
aagcacttcctaagtcactgttacacacgagaaaggttgagaaccaTCGCCACCCCCTGG
TTCTCTGGTAGAATGAGCACCTTGGGCAGGGTCGCTGGAGCTGACAGTAAGTGGCTAAAC
CCGCAGGGGTGTGGGAGGTAGGTGGAGGCCAGGGAAGGGGCATTGGTGAGGGAAAGCATC
AGATGGGGAAGCTGCTTTGACTTTCCTTCAAGTGGTGGCTTTCTTCAGTGCTGATGGTGG
TGTCATTTCCTTCCACAGAAAGCCACGAAGAGGACAATGGGGGCTGGTCGTCCTTTGTGA
GTATGGTGTGGGCTGTTCTTGCACCTTTACAGCAGTGTCCAGGGCAGCTTTGTGATAAGG
AGCCAGGATGGAGCCAAGTGAAGCGGGGCTCTAACATGATGCCAGCACACCCACCcaggg
cccagaaaaggtgctctgcatagggccagacaggaaatagttttggctttgggagccatg
cactctctgtctcagctactcaactctgctactggagcacaaaagcagccacagacaatg
agcaaacaaacaggcttggctttgcgcccataaaccttcatttacaaacacagagggtgg
gctgcacgtggccctaggctgtactttgctgacTGCACTTCACCCACTGTTACCACCCCC
CACCCACTACCCCCCGTCTCCAAAAATGGACACTCCTAGAAATCTACTCTCAAGTAGCTT
TTCTCATGGACTTAAGTCCCCATCGGTGACACGGAGGGAAAAGAACTTCAGAACCGACTG
TTAGCCCTGAAAAGACCTCAAAGAGGGTGCAATCCAGTTGATTTTTACATTGAAAGGTCA
CAGTTCCCCCTCTGAGAGTCTGACGGATTATACAACCCCTCCCCAGGAACCTGTATACAC
AGTCACCACCCATGAAGCAGTCTCAGGCTAAGAACTCTATTATGGACCGtagcccaatct
gttcattttacagatgaggcaactgagtccacaggagagcagaacgtgacgtgcgtagaa
cacaaagttagttagaggcagacctaggacccaggtaaccagaccctcagtcacgtgggc
cttctgGTAAGAGGCCACCTCTAGTGCCTTCAGAAGGCAGAAACAAACTGTCCCTTGACC
TATTGGGATCCTGGTAAAAGAAAGTATTTAATTTGAAAAAAAAACAAAAAAAAGATTTAG
CTAAGTTTATGCTTTCTACCTGAAAATGAAGGAATTTGAAAGATTTCTTTGGTACAAAGG
GGAAATAGCCCAGAGTTTCTGCTGGAATGTTTCTGTTTACTCACAGAGGCAGAATCCTTG
CCATGCAGCCTCTCTTGTGCTGTGCCTGAGGCTAGTCTTTGATCCTCTCTGTAAACTGAG
GGCTTCCATTCACTAGTGGCTATAGAGCTTGGCAGCTGCATTATGTGCCCAGCTCTTTGC
AAGGGCATACTGGGAAATGAGTGGAGATAAAGGACCCAATCATAAGCATTTTACAGTATG
GATACCCCATTttaaaaaggtaaactgaggcacaatgcaattttttttttttttttaagg
agtttatttgagcaaacagtgattcatgaatcaggcagcaccaaaccagaaggaggcttt
gctgaagaaggatgagggacaagcatttataaagtgaatgtagatgtaatacaaagaaaa
tatttggactgggtgcggtggcttacacttgtaatcccaacactttgggaggccaaagcg
ggcggatcacaagatcaagagatcgagaccatcctggtcaacatggtgaaaccccatctc
tactaaaaaatacaaaaattagctgggcgtggtggcgcgtgcctgtagtcccagctactt
gggaggctgaggcaggagaattgcttgaacccgggaggcggaggttgcagtaagccgaga
ttgcaccactgcactactccagcctggtgacagagcgagactccatctcaaaaaaaaaaa
aaagaaaaagaaaatatttgatgggttacagttataaccgatctcatttagtctatcttg
ctggaaagctcctagttatataattataagttggctggctacttctgattggttgggctt
aagttctgtttttctttaatacaggcatttacaagaaatagctcaagttaacttttgctt
atgctgcaaatcaagtaaggtttaggtcactgatgaggcccaactggttttgtctgctca
gggattcttcaggcctggtctccattttaatttactttaacaCACATATGGCAGAATATA
ATTAGCAACAACACCATGCATACAAATTTAGGAGCCAAATGATTGGGAGAAAATAATTGT
TCTAGAAGCAGAGAGGAAAATTCTGTCATTTGAGAAAGGTTGATGGGGTAAAGAGCTGGT
GTAAAGTCAGGAATGACGGGCCTAGGGTAGACAGGGTGAGGGAAGGGTCAGCAGCCTGGA
GGGAGGCCACGTGCCTGCGGACCTCCATGCTGAGGCTCTTGATCTGAAGCAGCATTACTC
TGGGGCTCTGGCCACCTGCTCCTAAAGTTATAAGAACCCTGACAGGGCAGGACAAAGTCT
TTTTTTGGAGTTGGGAAGGCACCCAATGCTCACTTTGCCCCTCTGTTGTTGATGTTTTTA
ATATTCCTCAAGTCAAAAACAAACACAGGACTCTCTCAACAGAACAACGTAAAGACAGTC
TGCCTGAGGCCACCCAAAGCTGTCAGGATTTCTAGGACACTGGAACATTTCTTTCCTCAA
AAAGTGGCCACTTCCCATTGCTTTTTCCCACACTGCCCTTGAGTGTTGAGGTCTGGGCTC
ATTGACTCACTCCCTGGACTTTGGCATGACCGTGATGAGCGCTCATCACTGCTGCTGATG
GTGCCACCTTTGCTTGGGAGGTCATTCTGATGCTCGTTCACCTTCATGGACTGCTTCAAA
GGCAAGCATCCAGCACCTCGGGCTTACTTTCCCTGAGACCCAGGAAGAAGCAAAAATAAA
ATACAATAAAAAATCTAAAATTTAGAGATTCTTTCCAAGAGAGCAGCTTCAAACTCAGTG
TCAGATTTCATGAATAATGGATGTGTTGATACACTCAACTTTCAGCAAAAAGAACAGCAC
AGCCTCTGACGGTCCCCTCCTAGACACAACTTAATCTGCCTTCCACTTAACAGGCTTTGT
TTATCTGTTTTTCCCATTAGCTGGGCCTTCAACGCTGCACCAGGTTATAATGAGAGGACA
TTTTTTGAGCACAGGCACCCTTGAACAGAAATGGCAATTAACTAGTATCATCACAAATGC
TCCAGGCCTTTAGTCTTTCTCTTGGTGATGCCTGGAGCAAAAAATGTGTTTACTCAAGAC
AGAGCCTATTCCGGTACCCTCTATTCCAGCATCCTTCCCCTTTCTTCTCTGTCTGTTGTG
CAGAAAGGTGTTGTGTAAAAAGGTGGTCCGAAGACCTTCACCAAGGTCTCAAGTCCATGA
CTTGCTGCCCCTGTGGTACGGTGctccctgacctcagattcctcatctgtaaaatgggag
taaCCATCTTCAGGCTGCCTGGCCCCGGGTTATACTGTTGTGAGGCTTGGCCGGGAGAGA
GTAGGCACAGGCACATCGAGGGCCACAGAGCCTCTACAAACTGCACTGTCCCTATCACTG
TGTGGGCAGGAAGAAGACGATTATGAAAGTCCCAATGATGACCAGGATGGCGAGGATGAT
GGAGACTATGAGTCCCCCAATGAGGAGGAAGAGGCACCCGTGGAAGATGACGCGGATTAT
GAGCCGCCACCCTCCAATGACGAGGAAGCTCTGCAGAACTCCATCCTGCCTGCCAAGCCT
TTCCCCAACTCCAACTCCATGTACATCGGTAAGGGCCCGTTTCCGGATTTTCTGGCCCGA
GCAGCCCAAAGCCAAGCTCGCCACTGCTGCATGGAAGGCTGATGCCCCAGCTTCCCCATG
TAGCAGAAAGCTctgggtctcgatatctgctcagcttcttaacagctatgtggctttgta
caagtaactctgcctctctgggcctcaatttcctcatctgtgaaataggataataaatgt
acagaccacataggtttgctgtgaggactaCTAAGACTGCAACCAATGCTTGCCTATGGT
GGCTGATATCAGCATTGAACTACCACCTAAGGCTATTTGGCAGTTTCAACTCATTCTGCA
GTTTACTCAGGTACTCCAAGAGTACTTTCCTGTTCCTCCCCATCTTTTGACCAAATTATA
GTTACATGGCATTATTATGCTAGAATAAACATGAAGATGTTGAGTAGGGTTTGACTATAA
CTTTAAAAAATATTAGATGGTGTTTACGATTTTTATTGTCTATCTGTCCTTTTAGCCCAC
TTCTCTCtccattcattcaacaaacattgttgatctgctgggagcccaggccccattctc
agtgcttagaaatgatcaggaaagaagacatagcccctgcctcctggggcttacattcta
gtagtggtgttgacagaaaataaacaaatatattcttaaataatataCTTTCAGAGAGTA
CGCTGAAAATTGAAGGTCAGTACCACAAAAAACGAATACCATTTAATCCTTTATGCGGTA
TAACCCATTTCCATTTTAAAGCCCTTTCACAAAATGCTGTCTCAATATCTCATGGTGGTT
TTTAAACATCTGTGTAATAAGGACAACCATGATCAAGTCTGTTTGATATACAGGGAAGTG
GAGGTCCGGAAAAGCAATGGATGAGTcagttgttgagtgccttgtgtgtgccagtcatta
agatacagagtgaataagacagccctcgccaagggactgacagtctggcaggtgacgcac
cctccaacaaatgagccatgaggttacttggtgaaaccgtgatacagaggcaggaagaca
agcacagatgaggctggagcgtttgcctgagggtgtatctttaagctgtgatattaaacc
aaggttaaaggataaatacaagttggccaagtggaaatggatgtggtaagggaagaacat
ttgaagcattagaaatggctgtgcaaaggccctgaggctcaaaggagcatggcctattag
agaagctgagagatggccagtgcgggtggagcagggtgGAATTAGATCAGGCTGGGCCTT
GCTCCTACCCTCTTCCCTGTGGAAGAGCTGCACCTCCCcaaggctgggactagagtcagg
caagagaggcacccagggcacaaagcgtaaggaggccctacccactcACCCCTCTTGCTT
GATGGTCTTGTCCTAGCCTTTCCCTGTCAAAGGGGTAGGAAATTGCCAGCCTGTCAACCT
GGCCTAGGGACACTTCCCTGGAGATGTGGATAATGTGAGTTTCTGCCCAGATAATGTGAG
TTTCTGCTCAAGGCAAATCTAGCTTCCACTTAAGAGTCTGTGGTCTGGTAACAGAAGTTG
GTGACCAGCTCCTCCCTTTATGGGAAGAGATGAGCAAAATGAGGAAGTGTCAGGGAGGAG
GTAGCCCAGGACACCGGAGAGGGGAAGGAAGGGCAGACAGAACAAGATCCCTATGGCAGT
GAGGGCTGACTTCACCCTGCACAGGCAGCTGGGTGTGCCTGTGAGATTTTTGGCATGTGT
GTGTGTCTGTGTGCACTCGtgtctctgtgtatgcaggtgtgtgcatatatatgcatgtgt
gtgcatgcatgtgtgcacatgtgtatatctgtgtgtctGCATACAGAGGTATGCATATGT
TTACTTCTTACAAAATTGTCTGAAAATCCTCCCTTCCAGTTCTGGCTGAGCTGGTTACAA
AGAGGCCTTTCTTGATTGGCAAAATCTCTGATAAATACCTATTCCTGTGAAATGCAAAGA
AAGCTGAGCCTGTGTATAAGGAGAGTGACACAAACTAGGACAGAAAAAATGGGCAGGGAG
GGGTGGGTGAGATCCAGGCTGGGTCTCCCCGTGGCTGGGGCTCGTGTGGGCCTGGGGGTC
AAGGATCATGCACCCCCGGTGCCCCGAGCTGCATATCTGTTCCTGGAGACCCCTGAGCTT
GGCCGACACTCCCCTTTCACTTTAATAACCTTGTGTTTCCACAGACCGGCCCCCCTCTGG
GAAAACCCCCCAGCAGCCTCCTGTGCCCCCCCAGAGACCGATGGCCGCCCTCCCGCCCCC
ACCAGCCGGCCGGAATCACTCGGTAGGCCTCCTCCCGTTCTTTTACAGTACTTGGTGTCC
ACTGCAGTTATTTCCTCCGCCAGAGAGAAAAATAAAACTATAAACATCTTTATCTCATTC
TAATTTTGTAAGAAAAGATTATAATCTTTTCCCTCGGCTGGGGAAAGGCAAACCCAAGCA
TTCACACGTGTTTCTTTTTTGGGGTAAAATACTGGTGGTTTTTATTTACTTCCCACTATT
TGAGAGAAGTGAAAACTGTAAAATAAACCCAAAGAGAACCGAATTAAGTCCGTGGCACCT
ACTGGTGTTGCCTGGGTACCGAGCCTTCCTCTCTCCTGCAAAAAGACTTGCGCCACCTTC
TGGCCGGCACCTGAAATTCCAAGGACAGGAGCCTTCAGACCGGAGGAGACAGAGGTAGCA
AACCCCGTTTTCTCCCTCTTCGAGCATACAGCCCGGTCCTTATGAATCTGATAAGTTCGC
AGAGTGACCCTGAGAAGCTCAGACTAAGGACTTGATAGTTAGGAATGTGTTCCCTTCACA
AGTTTATCTACAGATGTATATTGCTTTTGAGATTTGAAGACCTTCTTTTGAGATGCAGGA
TTCacttatttaatcagcaaatattgtctgagcagctactatgtgccaagcagagttcta
ggcgttggagataaagtgtgaacaagataaataaggtccctgctttcataaaactcaact
aaggctagttatcagacggtagacagatgtctgaaagagatcatttgagtagttatgtgt
ggttcgggggacggaagaccaggtaacatgacggtatggggggggggggaggtgacaagg
acctgggacagaatgagccagttgtgggaagagccgggagaagaacgttctaggcagagg
gaaacaagtgtagggatgccaaagagggcataaccttgagattttccaggaactgcaaga
agattctatggtagggaccccatgagtactgagaagggatcacaggaaagagttgagagg
gcagacatgggccagctcaggcagggcctcgcaggacattaacgagtttcaattttgttt
ctaatgtgataggagccactggaagtcttagcaggaaagtgacatgctcactctgctgcc
tgcagaaaacagcttgcgtggcagagtctagaacagggagctcagataggaggctactgc
ggtagttcagtgaagaaatggacatggatgtttgtaggcagaacatgaagatgaggaaaa
gtgagcagatccagacaggttttgggagtgcaggctcttgctgatgtattggaagtgCTT
CCTAACGTTTGGATCTTTATGCAGCCACTGCCCCCACCCCAGACCAACCACGAAGAACCC
AGCAGAAGCAGAAACCACAAAACGGCAAAGCGTGAGTACAAGGGCTGCTCTCTCTTGCCC
TGTTCCCACCAGGCACTCCCCTAGCCCCGCCCAACCCCCAGCCGACTGCTTTCTTCTTTT
AATTGATGTCAGCCTTTTCCCCTTCCAGTCCCTGCTCCTTCAATAGACAGAAGCACGAAA
CCTCCCCTAGATCGTTCATTAGCTCCGTTTGATAGAGAACCCTTCACACTAGGTGGGTAT
GATTCACATTTAATGCATAGTAATAATGATAAGCTGTTATAAAGTGCTTCCTGCATAcgt
ttcacatgtaccatctcatttaactatggccacaatactaggaagtggagactagtagaa
tcatcctcattttacagataaggaaacggagacacaaagaggtaccttcccaagatcaca
cagctaccaagtgatgggagtagagaccaaaacccatatcagcctcattagaaagctcct
gcttgcagcttctgggggctgtgctgcttctctATGTGATGTGGATGATCTGTGTATACA
AATCCCATTGTCCTTCAGCCAAGAGGCTTTAGGGTACAGAGAGAGGACCTGAATTGAGAC
AAAAGGGTTGGGGGAGCTGTTGTCTGCTGccttgcctgctacttaatagctcacagacca
cagggatgttagtttttcagagctcaatctcctaatctgtaaggtggATGTTCTGTACAT
AGAAAATGCTTTATAAATCCCTAAGGTGCTATTCAAATGTCAGGGATGTTTTTGTTTTAG
GTATGCAATTGACCAAACATTGGGTATACCACAGTGCTTTTTCTTCACAATTTACGCAGA
ATATTCTTGGATTGCAGTTACCTTCACGTGGAGCTATTTTCAATTCAATTCTTagctacc
atttattgagcaactgctatggggcaagtgctctacctaccacaaatacacctacagtat
ctctaatcctcacaccaactcaacaaaggaggtgcatttttaacctcacttctcagatga
taaaattaagggtcaaagaagttgaataatttgcctaaatttgcttaaattcgaacactt
gtctttctgacttctaaatgggggctcttttccaccatatcaggctgcAGTTGAGGACCC
TGGGTTTTAACTTGCTGTGAACTACTTGAGTCTGAGTAAGGAACTCTGCAACTGAACGGA
AAGGAGCCCAGAATCCCAGCTGCCCCCACCCCTTTCTTGGCTATGCTCTGAGCAAGGCAT
TTAGCTTTCTGTGGCCTCAATCCCTTTTTGTCTGTCAGCAAAATGACTTTCAGTTCTTGG
ATATGAGGCTGCTGCTCGCTGCTCTTTCCCCGAACTACATCACAGCTCTGCTGTGTCATG
CAAAGCTGTGCTGGCTGGTTTGGCTTGGAATTGTCTGCTGTAGAGAGCTGTATAATTACA
TGGAAATGAAGATAGATTTGACTTCAGATTCCAACCCTGCTCACTACCATGAGCTGAGAC
ATCAGAAAAGTGGAACACTGACATCAAATCCTTCACAATCACCTCCTGACACAAAAGTTA
TTCTTTTAAAATATTCTTTTTTTCTATATTTAAAAGCATTTTTAAATGACACACTTTTCT
GACAATTTCTGTTTTACCCTTGAATTAGTCCCTTTTCTGTGATGTTTTGGAAGGATTACT
GTCTTCTTAAAATGTTTACACCCCACATGAGACTTTTAACATGCTCAGAGAATATGCAAA
AATTGGCAAATTTTgccgggcatggtggctcatgcctgtaatcccagcactttgggaggc
tgaggcgggcagatcacaacgtcaggagatggagaccatcctggctaacacggtgaaacc
ccgtctctattaaaaatacaaaaaattaaccaggcatggtggtgggcacctgcagtccca
gctactcaggaggctgaggcaggagaatggcgtgaacctgggaggcagagcttgcagtga
gccgagatcgtgccactgcactccagcctgggcgacagagcgagactctgtctcaaaaaa
aaaaaaaaTTGGCAAATTTTGAAATACTTATTCAGGCCAAAGAATATAAATTTAAGTTTC
CTGGGTGCCCCTCTAAAGTAGAGGTTCCACCCCAAACCAAACTTTTATAAGCATCTTTTA
TACCGTCAAAACTCTCCCCATTACCAGCAAGCTCCTTTTTAtttttatttttttattttt
agttttttttgagtcagggtctcactctgttgcctaggctggagtgcagtgacagcatca
tagctcattacggcttcaaactcctcgggtcaagcaatccttcttctccagcctcccaag
gggctgaggttacaggtgcatgtccccatgcctggctaattttaaatattctgtagagac
tggggtttccctgtgttcaccaggctgatcttgaactcctggcctcaagtgattctcctg
tcttggcctcccaacaggcatgagccaccgcactcagTGTCAGTAAGCTCTTCACAGTGA
GGCAATATTTTTATCATGGGCCTGGCATGTACTTGGTCCTTAAAGAATAAATCACGTTGT
GAAAATACAACTCCAGGGAGATAATATCACCATTCGCCATAGGGCATTAACTGTGCCTGG
GTGTGGAAGGAAGGGAAAGAAAGGCGAGTTAACTAACAATTGTCAGCCCACATGGACCAt
atcaaagtcaaaataaaaacgcagaggcaaatctctaaatttgttttatttaggaagaaa
gaattgcgatttggggcaattggtcttcagggtcttcagtatgtctgaggaacaagaaga
agattggaggttttataaaaaaagagaagtgttacatatcgctcattgaggaagttcatc
ggttctgggggctggcaagttttgattggtgagcaatggcagagggcaaaattaatcttt
gagttgcagctgattatttcagcaactactagacgaaactggtttcaggttacagcaggc
agtttcagcagccaacctcgcatagaatcacatttctggagcaatgttatgtgtcctgag
tgcttttccctctggcttctcgactctgttttccttggaggtgataaaactcccaatttg
tatgatcaactttcacaATCAAGTGCCTGATCCTGCATACAAATTGtcacccaattctta
tggcaaacctatagagttttaatctataatcttcattttagagatgataacattggaact
caaaaaccttcaataacttgttcttggtcatgtagGATTTGCTTCTAGACCTGGTTGAAT
TTTGTTGGTAATACTTTCATCACATTGAAGACAAAGGGCATATTTATTCTAGGGGACTTT
AGATAGAATACAAATTAAATTACTTTGAATAACTTTGTGATGCACAATTATCAAGTACAC
CTGGCATTTCTTCAGGGAGCCTGAATATCATCTGTTCTAGAAGAAAAGCAaaacaaacaa
acaatactaacaaaaaacaagcagacaaaAAAGATTTGCAGCATACCAGGAGAATCTCCT
GAAATGCTCTCCCCAAGTGAAAAGTTTTTTCAGAAGCTAAGTGGAGTGCTTCATTTAATA
TCAAGTATTTCACAGAATTGGATAAAAGTTACCCTCTCCGTGGCAAGTGGATTTATTTCA
CATATAAAAATAAAACTTAGGCTGCAGAAGAAATACTTTGGCCAATTAAAGAGGCATAAA
ATCCCAAGGAAACATTAATCCTTTTGATCATCAGTTATATAAAAGAAAATGTGATTTTAT
TTAAAAAAAGCACAGAATCCACAACACTACTTGTATGTACACAAagctgtgtgaccttca
aattaaatggtcaagccatttaatttctctgagcttATAAAATTTGGTGGTCTCTAACGG
ACCCTTCCTAGTCTGAAGTTTCTGATTCTTTAATGCTTAAACCCCATCAACCCCCAAAAG
GGTTCAGACTCATAGTTTCATCAAACTGTGTTTTTAAACCTCATGCTTATGAAGTTCTGA
ACTCATAGCCCATCTGCTCTCTGTCATTTACAGGAAAGAAACCACCATTTTCTGACAAGG
TAAGCTGTGAACTTGTTTTTTGGTTGTGTTTGTTTGTTTCACATCTTGTCCTTATTCTTT
GAAAAGTGCTTGGACACTCATACATTTTTCCTCCTGTCTTGCAGCCCTCGATTCCAGCGG
GAAGGTAAGACTGTTGCATCTACATGAGGGTACATGGGACGTTCTGTAGAACTCTGCCTC
GGCAAAGTTTGTTTCTCACACATCCTTTTCCTGAACTCCACAGGCCACTCGGGGAGCATT
TACCCAAGATTCAAAAGCCTCCTTTACCACCGACCACGGAAAGACATGAAAGGAGCAGCC
CCCTGCCAGGGAAAAAGCCACCTGTGCCAAAGTAATTGTCTGGTGTTGTTTGAGCTTGTC
ACTCAGAGTGGCCGGCGGACAGGCTGCCCTGTGCTGACTCTGCAGTGGGAACCGAGGCTC
CTCGGTGCTCCCGGGCAGGGTGGGCCTTTTTTTGCTGTGGCTTGAGGGATGTTCAGGCTT
CACAGGTTGGCTATGAAGGATCAGGGTCTCTTTGAAGGAAATGGACTCTACTCAGAAATG
AGTAGAGTGACATCTAATCAAGAGTAAGGGGTGACTGCTGTTTTTAGAGATTCCAGTCAA
ATATTTCATTGAGTTTTCCAACCTCGTTATAGCAAAGCCTTCACAGTGCATAGGAACTGT
ACTCACCATTTTATTTTTCAATACAGGTAGCAGAGAGGAAATGGTTGGGGGAGGTTTTTC
AGGTCACCACAAGTGTCTTCCTTACTGCTCAACCACATTTGATAATTGCAGAATACTGAG
CTCTGCCTTAGTATTTTTAACTTTGCTGTGAAGTAGTTTTCAGCCTATTTACCAAATGGC
GCGCATGTACCTGGGGTTAAGGCCAACCTTGCTACTTGCAAAGAATACAACCAAAGCTTC
CATctcatttgtgaatcaggggtcataactatcgcccttgcttggctgttgtgaggatta
aattagGACCAGGGCTAAAGTgtgccaaaaaacctcctcagtaatggagttttataacat
tttagtgtaatgtttttaaaaaatcaaaataaatgcagcaaactcataaggaacaaaatt
gcaaaattttaaataaacacagaatgagATGATGATGTGTGAagcgtctgacacacagga
ggtgttcaacaaattgtccagctctTCCCCTTCTCCCCAGAGAGGACATTATATGGCCCA
GGCAGTGCAGATGCCTGTCGCAGCCCTAAGGCAGCTGTCCCCAAGTCCGTTTGACTAGCT
CATTCATCTGGGCAAAGTGTACCAAGCCCCCTTTGGAATAGTCCCAAAGCAGCAACATTT
TCTAATTGTCTTCTCTTTACACCAAGGTGGGCCCTGAGAGGGCTGTTTTAAAACAAGAGC
AAGGGAGAATATTACCTAAAATGTTTTCATTTCTTGGGAAAAACAACAGCTCAGTAAAAT
TTAATAGCTACTAAAGAGTTAGTTTGCTGACTAAACCACATATATGTGTGTGTGTGTGTG
TGtatatatacatatagtgtgtgtgtacatatacatatagagtatatatatacacacagt
gtatatatatatgtacacactgtatatatatatatacacacagtgtatatatatacacag
tgtgtatatgtatatatatatacagtgtgtatatatatatacagagtgtatgtatatata
tatataCACACACATAATTATTTGCTTCATTAGTTACGCAGAACAAAGGTTTGCCTAGCT
CAGCTTGCAATGATGGCAGAACATGGAGTAACCAGATCTCCCTTCCACCCCCTCTCCCCT
GCTCTGTGGGGGTCTGTTGCTTCCCATCTTCCCTAGGCTCAGTGGGTTCGATTTCTCATT
ATTCAATGAAGCAAAACTGTATTCTAGGGCTGGCTCTTTGAAACTCTTCATGCTCAGTTC
TTTTTATTTGCCCTAATTCATTTCAGGCATGGATGGGGACCAGACAGAAGAGAGAATGTA
AGTACAAAATGTCAGTTTGTAAGTGCTGGATACAGGGAAAAGAAGCGCAGGCTCTTAGGA
GGTTGGGACTCCATCCACCTTGGCCTTGGCCCAGCACCTGGAGCAGGTCCTGCACCCAGG
GGTCTCGTCTCTTAAGGGCTGGTGCCTCTGTCTTTGGGCCTTGGTCATTGTCTGGAGCCC
ATCATGCTGTGTTGTTTGGCTCATGTCCCTCTAAGAGCTCCCAGAGTGGCCAGCTTAATT
GCAGCCCCATTACCAGGGGCTGGTAATTACAGGGCACAAGGAGAAAAAGAGGATAAAGTA
AGGGAAGGCCAGAAGTTTGGACCATGCCTAAATTTCCAAGGCTACTGTTTTCCTTTTCAA
TACTTCCACAACCTGAAAAAGAGGGGAAATAGCATTTCTTGAATGCTTACCATATGCACA
TTGCCATGCTAGTTAACTAtgaccagttgtccctgtttgcgagggatgctgtcagtttta
gcactgaaaagtcccctgtcccaagaactatctccatcccaggaaaaccaggatagttgA
GTATTTCTCGCTTTACATATGAGTATAATGAACCCATAAGGAAACATCTTTTCTCtttta
cggagaggaaattgaggctcagaaagaataaggtactctttgcaaattgcatgcttataa
agagccagatctgaacccagatctgcTGAGTTTCTTTACACCATAAGCCCTCTGAAGGCC
ATCAGACCCCTGCTGTCATTCAAGGGCTCAGCCCAAAAGCGCCTGCTATTTTTGCAGCTC
TGTGCTAGATGCTGTGCTTGTTCCGATGAAGTGCTGAGATCTTATGGAGGCAGGCACACT
CACAACCCCTCATGCCAGACAGCATGCAATCACGGGATGCTCTGTGGGGCTGAGGGAAGA
AAGTGTGCCATGTGGCTCAAGGAGCCAGCAGTGACTTCCTAGAGGAGGTGAGATTTATGC
AGGCCATTGAATGATAGGGAGGACACAGAATAGAGTCATTCTTAAAGAAAGCCCATGGGA
ATTCCCCTCAGGAGTGTCCTGAGCAGGTGGATACCAGTGCCCACGGAGGCTGCAGGGACA
GTGAGAACAGTGGCTTGGCTGCAGAGATAGGAACAAGGCAGAGGTAAGGCTGGACAGTGA
GGATAACATCACATTCCAGGTTCTCTGTCTCTGGGAGGATTGACACTTGTGCTCATGAGA
ATCTGGGAGTTGTATTTTCTGGAACCAGATGGAATATACTTGCAAAAGTATTGAAGAGTG
ATTTTGTCGTGTGGGGTTTGTGAGCCCATGTGTGTTTATTTATGCAGCTCTTTGCTGGGA
CTCCCAGTTGGCCAACTGGGATGAATGATTTTGACTGTGGCCTTTTTCGCCTTCTCTCAG
TGTGTGATAGGATTGatgatggcaaacttttattaaagagcacttaacataagccaggca
caagtagtagctaatttaatccttctaacaacactttgagaaagatgctgtttcatcatt
acagatCTGGCCTAACTAAACAAgttcaagctggcccttttggtctactagttggtggca
acatcattttttctctttgaacctcatttcttatctgagtggaagagaaaatagcccctc
ccttgtctaatttcccaaggttgctctgaagataaaaATGGCGAGGGTTGTAGATGAACC
TTGTAAGCCACCGTATAAATATGGTCTTATTGATCTTAAGAAGAGTGGCCATTGCAAAAG
AGAGCCAAaaagaagactgagctttggtcagacatatttggggttgaatccatctctgca
actcctggcaagctaaggaagcttcctcagcatcatgcttttgtaaaatgaggatgttaa
atttttggagggtcactaggggaactgaatgaaatcttgagtatgaatcttttggacaca
ttgTAGATATTGTCAATATTATTATATCTTTGGGCCCTTTTAGGCACCTCAGAATCTATT
TCATGCTGAGTATATGAGGAGAGTCTCATACTGGAATGCCCTTAGATGACTGTTTGTATT
AAGAAATTGTAAAACACTTAGCAACTTCTATTATTCTCCACAGTATATTTATTATGAGGA
TGTATAACTGCCAGAGAAAGAAACAGATACTTATTTGATTTATTTGATTGAGAAATGCAG
TTTTTATTTTAAGAATTGTATTTTGATGATAGCTTAATATCTTTTTTTTTCTTCCCTTTC
CCAGGATGAAGATGATGGTATGTTCGGAAACACATTCTTACAGCTTATAACTCATTCTTT
CATTTTCCTGCTCAGGCATTCAAGTGGAATTGTTTAGCACAGAAACCCCGTAGAATCAAT
TATAAGTCTTAAATTAGTATTAAGTAGACTTATGTCAATTGGCATACCACATAACTATAG
TAAAATGGATTACTTGGTTAGATTACCGAAGAAGACTAAATTCATGTGTAACAGTGCAGA
TTATTTAATCATATCACAAAATGTAAAATTGCATGCATGGTTTGATGGAAACATTTCTCA
CATTTATGTCTTCTAACACATGTGGGTAAAGAATCAGTAACTGCCAATGAATGAGATAGC
ATACAATTTTGACTTTCATAAAACAAAACTTGTAAATCATTTCTGAAATTTATAAGGTTT
CCAGCTGACAATTTTCTGCCAAGTTAATGTTTCAAAAATGAAAAACAAAATCAATGTGTA
TTTTTGGAGTATCATCTAGATCTGCACCCCTTTGTAAATGGATTCTATGGTGGTTAAGTC
ATCTAGAAACACCCTGGGAGCAAGGTTCCATCCTACTACTTCCTAATTACATCTGATCTG
CTGGATTTTTGTGTCCCCTTTATACTGGCTGTTTCTAACTAGGGGGCGGTTATAGAATGT
TTCTTAGTGACAGCTGGGGCCTGCCAATCTTATTCATTGTTTTCTACTTCTGCACAGTGC
ATCAAAGACCTTTGCCCCAGCCAGCACTACTTCCTATGAGCTCCAACACTTTCCCTTCAA
GATCTACTAAGCCAAGTCCCATGAACTCTCTCCCATCCTCTCACATGCCTGGAGCATTCT
CAGAAAGGTTTGTAGCTCTATCATGAAATTCTAGCTTAATATAATGTTTAGGTCCATCTA
GTACTGAAGTAATGCCAGGCAGATTGAGAAAGAAGGGAATGACAGGTAGATAGTAGGCTC
TGAACATTTTGGGTCTTAAGACATAAAACCAAACTGAGCATTAAGAACGATATGTTAATC
CACCAGTGTCCTCTGAGTCTCTGCTTGAGGTGAGAGGGGTGAGGAATTGACTTCCTCCTT
GATCCCTCCAGATAGAATGGGCCTTTTGGTAGAAAACAAAGAATATTTTCACTTTATGAG
TTCAAACAAACAACAATAATTAAGAAACCCAGTTAGTCTAAGTACTTGAAGTTCATCCGC
ATCTTGGTTGGGGAGACTGAGAAAATGCGCCTCGTGCTTGGCTGATGCTAGGAATTCATT
GCAATCTCTGTCCCCCTGTTTTCTCAGTAGCAGCTGTGTTTCTCAGGGCTGGTATGAGGC
CGCCCAGGGGCAGATGCATGAACAGGAGAAAGGCCCAGTCATTATCCCCAAACAAGCCCA
CGGGCAGCCTGTGGTGTCCCCCAAGTCCTCCAGCCCTGTAGGCTTACCTTCTCCCTTAAT
ATTCAAGGAGAGAAGCCAAGATCCTTCCCTAATATTGTAGAAAACTCAACCACCCACAAG
ACTCATCTACCCCCACCAACTCCTAGCAGGATTCTCACAATGTTTCCTCTGCCCTGGGAC
CCTCTGGCCCTGAGTTTCTGCTGCTTTTCTCCCTCTTCCCGCTGGCATCTGCTGCCCTTG
TCTGCTGACCCTCCTGCTGCTTTCCTCCACGCTAGCCCCAACTCCATCCTTCATTTGCAC
AAAATCCCACTCACACAAGGTTGCTGTGCAGAGCAGACTTTTCCCAAAGGTTTGGACTGA
TGGGTGCAGGAGTTGCTGCTCAGTGTGGAGGGAACAGACAGCATTTCAGGGCCCTCTGGG
CCCGCCTCCCCACCCCAGCCCTGCAAATGCTATCACCCTCTGCTGCAGAGCCCACCTAAC
ATGCACTTCCCTTCTCACCTGGCTTACTCTCTCCTTGCAGACCCTAAGCCCTGGGGATTC
ACTGCTCACCAAAGACAAGCCCATTAATATAATTTCCTAGCAAAAGGGAAGTCTTCTGAG
AAGAGGACTTCTGTATTCTCCCAACTCAAAGAGCTCAAGTTGCAGCCAATTTTTAAAGTA
ACTGTTAAGTGCCCTTTACACAGTTGAATGTTGTTGCTGTTCTGCTTTATAAAGCTTGTT
AGACTTTGGCATGGTCCACAGCGGAATGTAGTTCCATTCCCTGTGTTCTGTGTTCTGTCC
CTGTGCCCAGGCCCCATGGTTTTGGGGGCAGCAGGGAAAGTGATACCAAATCAAGAAGCA
TTTGCAGCCTGGCTTCCCTAACCCAGCTCCCCTGTCTGGCCCCATCACCCCAATCCAAAT
AAATTTTGTTCTTTTTCTGTCTCCTCAGTAACAGCAGTTTTCCACAGAGTGCCTCCCTGC
CGCCATACTTCTCTCAAGGTTTGTACTCTGGGCTTTTGTGACGTGCTTCAGCCATCATGC
CTTTATGACTGGATCCCTAACCTGTCCCAAAAGCTTTCGACAAGGGTTTTATTGTTTCCT
AAAAGCATCTGATTTCCTCATTCAACATTTAATTCCGTGTCTGCAGTGTGCCAAGGGCTG
TCGGAATGATAGGATAGTCCCTAAAacacaacacacgcacacacacgtatacatatacat
gcccatacacacatgcacatatacatgcacacacacacatgcatacacatgtacacatat
atacacgtgcacacaggtatacacatatacacacatacacaatacatgcacacacatgca
catgcatacacacatacacacatggacacacctacacacaCTTCACCAGGAAGCCAGCCC
TCATCCCCAATCTTCCTGTGCAGAAACTAGTCCTCCGGCTCTGGTTTCCCTACGGAATCC
TCAGAATCCTGTTTGCCTTTCTCTGCAGTTTTAGATTTCCATGATCAATCTGTCCATGTG
TTGTGAGTtggggagcatgttcaaaatacaaactaagagatcttaacctcacagattctg
attcagtaagtccggagtgaagtcagggacctgtgtttttaataaTACCACCTCTGGACG
TCCATGATTAGTATTCGCTTAGAGTGttctgcaacttgaacgtgcatacagatcacctgg
gaattgtgttaacatgcagattctaattcaggaggtctggggtgaggcctgagtttctga
atttctaacatattccatgcgatgctgtgactgctggttcatgaaccactttgaAAGGCA
CCGGGGCAGGACTAATTTGTGTTTTTtatccttaaagacttgcaagtgacaggcacttgg
taggcactttaaaaatgcttgtcgaatgaGCATCAAATGACTGGGGAAAGTTACCCAACT
CTAGTAAGTAGCATTCCAGGAAACTGGCTTAGCATTGCCAGATTTTCCAATATTTTCTCA
AGAAAAGTGAAATTATTTAATTTTTGAATGTTGACTTAAATTTTTTAAAAAATGCTGTGA
AGAACAACAACAAAAAAGCCACTTTTTTTGCAGTCATGTTCCACGTGCAGTGTGTGCACG
GGCCAGTGTGTGTTCAGTAGAAAACTATGTTAGTAAATGTGAGTTGATAGCCTGAGAATC
AACATTTTTTCCAAGAACACATCTAGGGTATTCAGTTGGATGCATCATTCCATAGAGGGG
CGAGATCCCACTGCCGACGCCAGTGGCACCCAATAAGTTTTCAATGTTTTCTAAGCATTT
GAGGTTATGGTGGTGTCCACGTTCACCACATGGTTTTCACAGTTTCTCGCCCAACCCCTA
ATTTTCCACAATCCCCAAAATTCACTGTGTTTTGCAAACACATATTTGTGTTACCTCCTT
GCCTCTGTAGCCATCTGAGTCCCAGACACATCACAGCATTATTTTCCAAAGCAAGTTCCA
CAGATCTCCAGTTTTATGAGTCTGTGATGGGGCTTATTAATGCAAATAGTTAATTATTTT
TGGAACATTAGCTTGATCCAAATTGATCTCTTTTCCCCTAAGACTGCCAGGACACCTGGT
CCTCGGTCTTCTCTACTGGTTCTACTGGTTGTTCCAACATCAGAAGGGTAAAGTTTGTGC
TGTGCATTGTCCAAAAACCTGTCATGACTCCCTTGAGAGTCTAGATATTAAGGGTGGTAG
GTGACTGCAATAAAAAAGTGTATGTGCTTCTCTGTTGTGACTTAGAACTCTATGATGCTG
GCCTGCAGGTGCAGAGGCAGAAAGAGAATCATTTCTTAACTGTAGAACGGCCATGCAATG
CGCGCCTTGGTTCTGTTACTCTCCTGTATTGTTAGGTTTCATTCATTCAACAAGCATTAT
GAAAGTGCAAGTGTTGGACTGCAAAAAAATGGGGATGGGGAAGATCTGTCTAGGCACTGG
GAACTTGGAGAAGGAAGGCACTGGCAGCTCAGGGCCAGCTTGTTTAGAAATAGGGAAGGA
GCATCTTAAACAATCCTGTTGATGTGGCTCAGGAGACTTGTTTAAAAACAGGGAAGGACC
ATCATAAATAATCTTGATGATGCGGCTCAGGAGGCTTTAGCCCTTCCAGGTGACTCTCCT
CTCCTCAGTGGTGTAACAAGGTAGACGTAGTGACAATCCGTGGTGTagaaccaccggaag
tacttgctaacatgcagatttctgagccccaGGTGCTCGCAAGTCGCCCAGGGATTCTGA
CTCATGCACAGTAGCATTTGGTAACCACAggtttaagttttggctttgccactgatagca
catgatttgcttagcctctgagcctgtatttccccatatgaaaatgaagacaatacctac
cttataatgttgctgtgaggattaaaaaaaatgtacacacgacaccttactcaagatctg
gacagagttgtgctgaataaatATTTGTTGAAGGTATGAATGAATGATGGATAAATAATT
AAAAGAACATTTGACTCACAGAATTTTTCTGTTTTTAACCACAGCCTGGCACATAGAAAA
TACCCTGGGCAACTGCAATAAACACAACTAAACCTTTCCTGAGATTAGGAAACATTCTCC
TAAAGTTTCAAGGAACTGTAAATGGGAAAAAAGAGTTTTAGAGAAGATGAGGCACAAGCA
CTGGGTAATTAATAGGTGCCCAATAAAAACTTCCTGATCTGTAGTGCCTTCTATGTGAGT
TGAACAGTCTACCTGTTTAGTTAGAACAGCGGGTAGCAAACTTTGATTCTAAAAGCTAGC
AATATTCTCAAGGTAATTTTGTCTTCTCTTGGGTCACTTACATTTCTTTTTGTGGAAACA
TTAAGAACATAATTATCTTCATTATTGCATTGTCCCTACATCAGCTGTTGGGAATCCATT
CTGCCTATGATGATATTATAAGAATCTATCAAAAATTTGTCTCTTGAGCATTCATTTTGA
CGTTCACATTCATTAAAACAATTGCAAATTTTTTTATAAAGGGATCTAGTCACTTTATAT
TATGTAACATGCACATTTAGAAAAATCACTCAAAGTCGAGGTTCTCTTCTCAAAGTTTTA
CTGGCATGATTACAGAATAATGCCTGAGCAGCCCCCATGGTTTCAAACAGATGAAAATTA
TTTTTGAAGACCTGGTTTCTTAAAATGCCAACTATAGGACCAATTGCAAGGGTGTTTTTT
AGGGGGAGCGGGGGGAATGTGTTTTGTTTTTTGATGGCAGCAAACAATAGCTTACAGTAA
ATTAACTTTCAGAATTCTATACTTTTGAAGGCCCTAGCAACAGACCACCTATCAGAGCCG
AAGGCAGAAACTTCCCCTTGCCACTTCCAAACAAACCTCGGCCCCCATCCCCTGCGGAGG
AAGAGGTAAGAGAGCATGTTTTTATTTTTGTTTGTTTGCCTTTTCCCTGGTAAAAGAATC
GCCAGAAACTCCCATTGAATGTTCTTCTGTACTTTTATCTTCCCTTTGTTTTATTTTATT
TATTTGAAAAAAAAGTTAAAGGAGAAGATCCAGATGAACAATATGTTCTTTTTCCTTGGC
GTTCTTTCAGACTCTTTCAATGGCAAACATGTATTTTGCATTAAACAGCAAGAAAAATAA
TCCTGTTTTTTATGTTTATGGCCTTGATTCGTCACTTAACTGCTCAATAACCCATGTTTT
TAATCAAGCAGGTTATTATGCTAAACTGAAGAAATTACTGGATCTGTATCTTTCCTGAAG
AGGTTCCATACTGTAAGGAACTCTTATTCACAGGCATTTTTGCAACCAATGTCATGATAA
AAAGCAGTTCGCACAAAATATCTTCTATTTAGCCTCAGCTAAATGACTCTGAATGCAAAT
TAAGAAAACAAATGTTTCAGACCTCCTGGAACTGAGGTGGTGATTTATGGAAATGATTAC
TCAGAGGCTTTTCTTTTCACTTACATCTGTAACTGTAAAATTTATTCAGTTTCTAAAAAT
TTACATTTTCAGAATTCATTAAATGAAGAGTGGTACGTTTCTTATATTACCCGACCAGAG
GCAGAAGCTGCTCTTAGAAAGATAAACCAGGTATTGTGCTATAGTTTATTTTAACATAGT
TATAAATATTAATGGCAGAGAAGGGAACTGACCTGTCCTGAGTACCAATTACAGGCTAGG
AATTCTGCTAGGTGCTGTTGCTTTCTGTAATACCTAGGAGACCCATTAGTGCCAGCTTCA
CAACTACCAGCACCCATAGCAGGGATTCCTAGGCGCGGGAATCATTAGGCTGGCAGAAGA
ATCTCAAGGCAGTCATTTGGTTGGCAGCATCTTAGGAGATTTTATTAATGAAAGAGTCTG
TCTTGTCATAGGAATCACATGGTGTCAGAAGGAGACTCTTTCTCTCAAAGTTCCAACATC
GTACCAGTTCTATCTTCCTCTTAACACAGACGTGCCATCCATGTTGATGTGAAAGGACCA
ATATTAAAGAGACGGCAGCAACTTTTTGCTTTTTGCCCTAGACGTTTCTAGCTAGTCCTT
TAATATCATAAAGTCTTAAACATATTTCCCGTAGCCAGTGCCGAAACTTTACCTTAGATT
TATTCATCAGAAACGGGAAAGCAAAAATCTTTCATCTTTCACATTTAAACTCCACACcag
tagttctcagtagtagttgcacatctagatcacccggagaacttttgaaaaatcccgatt
cctgggtctcaccttgagattctaattattctggggtgctgtgtcagctcagggagtctt
caaaacttcccaggtaattctaatttgaagccaagactgtgaatcactgGTCCACAAGTA
TGTTTGTTTAGCAGAGATGTTCTGACAGGCTCAATTAACTTGCAATAAAAGGAACAAAGG
AAAGTCATTATTGCCAACTCATGGCTATTTAAAGCTATCCTGATTTGGTATGAGGAGAAG
GGAGTAGTTTAAAGGAGTCCTTACCAATTAATTCTATTTTAATATTAGATCTTTACAGTA
TTAATATTATGTAGCAATAATTTATTGAATGGAAATTTAAAGTACAGGACAATCAGTAGT
TTAGCAAATATCAGAGAAAAGAAAAGAGAACATCTGCATTCAATTTTGCTCAAGTGTCTG
ATGAAGGAAAGACTATCTAGAGATCACAGGGTTTTAAGAAGGGTGAATTTCATGGCATTT
GGATGTTTTCTGACTTTGGATGTGGAAAAGAAAGGTTAGGGAATTAACTCACAGGAATAC
TAGGAAGATATATCTTGAGTTAACCAATAAAGTTTTTTATTTCTCCTGGCCTTTTATCCG
CTCAACCACCCATTATTTATTACTGAACAAAAGATTCCGTTTTTATCAGGAGGCTTTAAT
GAGATTGACTTGGAAATTTCTTTGATACAATCTCTGTTGCCTTTCTTAATAGCAAAATAA
CTCATGACACATGGGATATGTAGCTGTTTGGAGAACTGAATGTTCGTTGAATGACAGGTT
TTGCACTCAAGAAGCTGCAAAGTGCAACTGACATGTTTGTCAGATCCCTAGAGGCTTGTC
TACTACTCTTACAAGCAACAAAAATATTGACTTTTACTGCTCCCATAATAACAGGAATTT
GTCTTTTTAGGATGGCACATTTCTGGTTAGAGACAGCTCTAAAAAAACAACCACCAATCC
ATATGTCCTCATGGTGTTGTACAAAGATAAAGTTTACAACATCCAGATCCGTTATCAGAA
GGAAAGTCAAGTTTACTTGTTGGGAACTGGACTCCGAGGGAAAGAGGTAAGGATTTCAAA
TTTCGACATTTTCCCAAAGTCTTTATTTATGCCGCTCTGCATGCCTTCATGGAGCGATCT
TTGGGAGTCCATGCTGTATGGCAAATTTAGGATTAAATCACATGAGTGAAGCCCTTCATT
TATTGGAAGAGAAATAAAGCAAAATCTTTACAATGGTTACTTCTGCCATAGGATTCTTTC
TTGTATATCTTTTATTTCAAATAATCACATGTATAATTTTCAAAATCAAGAAAAAGTATG
TTAACTTAAAAAAATCTATTTAGATGGTGTCAAAGGCAAGTTCCCACTATTATTCACCTC
TGTGGCATAATTTTAACGTAGGCTGCATTTTAAGTTGACACCACCTGGAAAAGGGGAAAA
ATTAGAATATTTGCTGGGGTGATTATTCAAATACTTGGCTCATTTCTTAACAAAATGGAG
GTTTGGCCCTGTGAGGATGGCCAGATCGCCAAAGAAATTCTTCTCTGTTAGGCCAAGGTT
TAGATTCTCATGCCAGTCACTTTTTGAGTGATAATCAGAACTGATGGAAAGAAACCCTCA
GGGCTAGTTTTTTGCAAAGGAAACTAACAACTGAAGGTAATGCCCTAAACATACTCTAAG
TTCAAAGTTCCAAGAGGAGGACCAGCTGAATCAAACATGTCCAGAATGAGAAACAGCTTA
CCCATAACTTCCGCTTCACATACTTCTGTTATGATAATGTTAATGAATAGAAAAAAAATG
CATGCTTGTGATCAAATGTTTGAATCGCTGGTTGGCAGTGGATAGAGCTGCACAGACCCT
ATAGGAGCAGAGGTATTTGCCCTTCAAGATTTACCTTGGTCCAGTGTGGAAACACACAAG
TGCAGACCAACCACCCATTGGAGCTCCCATGGAGGGAGGCACCTAGCAGATTAGTCTTAA
AGGAAGTGAATTATCCTGTTAGGGTTCCTAGGTGAGTTGTGACCCACGTCTAGAAAAACG
AGTTAGGCTTTTCCCTCTCCAGCAAGCAATCAAGGCTGGGGTGATCCAGGCTATGGCTGC
AAATACTTGGTTGCTGAGCCTTTATGAGTGTGAAGGTGGCAGTGAGGACACAACAGAGAG
ATCATGAAGGAACTCCTGTGCCATGCTGCAGATCCCACCTCTAGACACCATGAACCGTGT
CTGACCTCCTAAGTCCTTATGTTTCCTAACACTATTAATGACTGGGGGTGAAATAGAGAT
GCAGAAACCAAAACCAAAACCAAAAACAGAGCACCCTGAGGCAAGAATATTGTAATAGTG
ACTATTTAAATGACCCCTTCATGTGAAGTTAAAAATATATGCATTTCAAATtacatatat
atatatatatatatatatataCACACGCACGCACATATTTTATCtttttttttttttttt
tttttttttttttttttttttttgagatggagtttccttcttgtcacccaggctggagtg
cggcaatggcgcaatctcggctcactgcaacctctgcctcccaggttcaagcaattctcc
tgcctcagcctcccaagcagctgggattacaggcgcataccagcaagcccagctaatatt
tttctattttctagcagagacagggtttcaccatgttggtcaagctggtctcaaactcct
gacctcaggtgatccaccggccttggcctcccaaagtgctgggattacaggcgtgaatca
ccgcacccggccCATATTTTATCTTTATCTATGGTTTGTTGGATGTTTATGAGGAATTTT
TTCAAAGTTCTATAGCAGAAATCATTAAACTAATTGCCACATTTACATTTTTTCCTCCCA
CAATCCTCATCACTTGAAGAGGCAGGATATATTATGCAGATAAAAAAACTGAAGGTGAAG
TTCCTGCTTTTCATTCCAATGTTGACTCATCTCCCTATCTTGACTCTTTCAGGACTTTCT
GTCTGTGTCAGATATTATTGACTACTTCAGGAAAATGCCACTTCTGCTCATTGATGGGAA
AAACCGAGGTTCCAGATACCAGTGCACATTAACGCATGCTGCAGGGTACCCATAGCAAGT
TATAACCGAGCAAATGAACCGTCCTCCTGCCTCTGTTGCCAACACGAGATCAATCAGCCT
TGGTCAACGGACAAACACTTAGGACTGAACAGAACCCCTCCCCATGAACACAAGGGTTTT
ATCCTTTCCTTTAAAAACAGTGTTTGAAATGAAGACTGTCAAGTATCCCATAATTTATTT
ATTCTTCTTCAATGTTTGTAAAGTGCATGAGTCATGTTCAACTTGAAGTCTAGTAGTGCA
CTGTAATAATTCATTTTTTAAAAGATTTTTTTTTAATGCCCATTTCAAAATACAGTAGTT
TACACAGCTACAGAAACAATTTGGGGCAAGTTTTAAAACACTGAAACAGTAATAGTTATT
GGTATCACATAAAACTGATTTGTTTTTTACAGCCAAACCTCTGTCAGTCAGAGGCATTCA
TTAGTTTTATACACGTAATTTGAAAATCACTAAACCTCATTTTCTCAGCAGCAATAATTT
AAGAGGCTTCAAAAATATAATTTCACTCTTACTTATTTGGTATTTTTTCCTGGGGGGATT
TTTATGTAATTTTTTATGAAAAGATAAATGCATGTTGAGACAACTTCTGGGATTAAAATA
GTCTTTTGCTTTACTTTTTTGGTTTCCTAAAACAACTTTGTTGGCTTTTAGTCCATACTG
TTATATTTTTGTCTTAAAAAAAATTTAAACTACAAATACCAAAAGAAAACAT
