# Supplementary material for: Reference based annotation with GeneMapper
Source: Genome Biol. 2006 Apr 5;7(4):R29. doi: 10.1186/gb-2006-7-4-r29 (PMC1557983; doi:10.1186/gb-2006-7-4-r29)
Supplement: Additional data file 2 — A gunzipped tar file containing the data set of orthologous genes in five vertebrates (human, chimpanzee, mouse, rat and chicken) that was used to compare pair-wise and multiple species GeneMapper [file gb-2006-7-4-r29-S2.tgz › 5verts/orth101/rn31.fa]

>rn31
GCAGCAGAGGAAGTGGTAAAGGAAACTAGCTGAGTCGTTTTCTGAGAAGAGACCATATTT
GTTCACAGGGGAAGCCGCTGCTTTTGGGGATCTGGCTACAGCAGAAAAGACTCCTGCTCA
ACAACGGTGTTCCTGACGGTAGCTGGAAATCAGAAGAACCAAGGACACCACTGAACTCTG
GATCTGGGCTTTTTCTCTGTTCATGGCTGCAGCACCTCTCCCCAGTTTGTGAGCCTCTCC
CTGAATAGCAGCCATGGCCTTGAAGAATGTCCCCTTTCGCTCAGAGGTCTTAGCCTGGAA
CCCAGACAACCTTGCTGATTATTTCAGGAAGGTGAGTCTTTCCCTCTTGTGCTTCTGGTT
GGGCTGGTATGCCTTCAGTTGGGTGGGCAGAGACTGGAGGTGGAATCTGGATAGAATGTG
GAAGGCGTACGGGATAGTTGTGGATACTAGGAGACAGACAGACATTGCTTTCTTGGTAAT
GTGTCCTGAAGAGAAAGATGAAGGAGGGGGCCCTCAGCTGCACAAGTCCCTTGTACATAC
CACCTGTGCATCCAGTGCTTTACAGACTGTGTCTTGCCAGACACAACCCACTGTCATGGG
AGTTCAgtgttatcttattaacaatctacattgacaatgttgtgtcataacgacattatt
attttgctcagctgaaaagtcaactcagggagtttaagtggttcaaagctcttaggtcct
ctgcaatcaggtcggattggagtcatgcctatccagctttaaagcacatgctctGGATTG
CAGAAGCATACTGTGGTAAAGACTACTCACTAGAAAGGGAGATGGGGAGTCCTGGGGTAG
GAAAATGAACAGGCAAGTCAGGAGGGAAGGACAGAGAGCTGGATGAACACTAGTGTTTTT
GACATCTAAGGTTCATGACCCTGGAAGAGGGCTAGAGTCTCTTTATTGGCCAGAGTCTCA
CTAGAGCTTTATGAGAATCCTGGAAAGCCGTTCAGAAAGCAGACATGAGCCCTAAGATAG
TTAGGGACACAGAAGACAAGTTCAGCAGACTTAGAAGTCAGGCTGGACCAGAGTTCTATT
GTCCTGATTTCCAGGATAGAAGGAGTCCTTGTTAACTGTTAATGGGGACCACATATCTGC
ATAGGCATATCCCAAGCCATTAAACTCCTCTTGGGCACCCATGCCAAAGAGGTAAGAGAT
CTTATGAAAGACATGAGCTTCTATTGTTCATATCCCTGTATGCTGTCTTCATATTCCACT
AATATTCCAGGCAGTGATGAAGATGATGTTCTAAAGCTAAGATCACAGACGTCATCTACT
TTGACTCCTATTTTTCTAAAGAATAGAGACCCAAGAGGATAGAATAGGCCCCTTGGGGCA
TATAGTCAAATCTGTAATCTTTACAGCGGTTCCTTCCCAACCTACAGTAGAAAATGTGAG
CATTTTGTACTGGGTGTGGCATGGCAAGAACACTGTGCACAGATCCTGCTATTTGCCACC
TTTTGTGAATCTCATTTTGGTTACTTTTCCCTCCAATAAGCTCATCACAAACTTTCCACA
CTGTGGGTGGAGATGTGATTAGGCAATTGACTTTTGAGGTATGTTTTTGAAATACTTTTC
TCAACTAGGAACCAAGTAAGGTAGGGCAGAAAGGCACAGTTTGCTGTGGCTCAGTGGAGA
CCTGAATTAGCTCAGTAGAGCAGAGAGAATGGGGATTGAAAATTAAGGCAGGGAAGTCTG
TGGAAGAATCAGGAAACACAAAGGGCCCCATATTCAAGTGTAACTAGGGGATTATGTAAT
TCCACAGTGCCACAGATACTGTGTGGGTCAAGTTCCCTTCTTCACAGGGCGGGCCTGTGG
TAGAAAGCCACATCCTAGGGATAGGCTTTGTCTTCTGGAGGGAAAGAAACAAGGAAGCCA
GGGGTAGGGCAATTGGCAATTCTAGAAGGACCATTTGCCTACCAGAGACACAGAGACCCT
TCAGACATCCAGCTCATCAGTCCCTAGAGAAAGCACTCTGTGCAATGACCACAGAGTCAC
TTAAAGATGCTCTTTGGAGATGAGTTGTACATGTAAATGGTTGACCAGCAAGTGTGATTT
CTACAGAAGGAGTAGGGTTGGGTCATTGTGACTTCTAGCCAGctttggagtcagacatgt
tttggattaaatgtactctttccagctagcttagggacttctttttgttgcctctccttt
gtgtacctgaactttctaatcagtgaaagagaggcatgaacagtaactaaccagatgaga
tggaggtggaaaggaaatgtgtGGGAGGCATTGAGTTCTATGTTCTATTGTCCTGCTTTT
ATAACCACCCCCTGCTGGGGAAGCTCAGACAGCCTAGGGAGACTTTGTGTCACATTGCCT
CCGATATGTGTGTCTTGCCCTGCATTTGGGATAGAAACCATGAGGATTAAGGCCATAGTC
TACTCATTCTTAACTCCTCCAATTGGTTTGGTCCTGGTAGGAGAGCATTCCTGGGCCATT
TAGATAGTcactggcttataaagtcgtgtgttccaaccctgttgggtttctacctcacca
tgtgaccttaagccagaccattctctctgagcctcagtcaccatcacctacaaagctgag
TAACCACTTGATcagtgcctatcaatcctgagtgctaatcaaaattattgaggtacttgt
taaaaatacaaattttagatcccaAAACTCAGTTCTTATTGGACTACATCAAATTTCCAG
GTTCAAGGCTAGAACTCTAGCTTTGGTTTAGAGTCAAAACCAGCACTCTACAGAACCAGC
AATTCATCTGAGAGTGATCACAGCAAAATGAACTAAAGGAAGCTGGTAGTTCCAAGAGCC
TGCTATACACCTGGCATGTGGGTCAAGGAGATGGCAGGGTATTGCAGATGCTATCTGCTC
TGGACATTGACCTAGAAATCAGCTTCCTTAGTGCAATGCTCAGTCTGCCCTTCCAAACTA
GGAGGTGACAACAATCGTATTTTAAAAttattattattgagacaggtccttggagtatag
cccagctggtcggtcttggactgacaatggtttcatccttcagtctcaatctcctgggtg
ctaagattataggcgggtgccaccacacccATCTGTTTACTTTTTGTTTTTTTTTTTTGT
CATAAGATACTGATTTTAAAATTTCCTCCAAAGAAGGTCGAAATGTTTTTGAGAAGAATC
TAAGGTCCCCAGAAAAAAAAAAATATTTCACCTTAAATATCCCAGATCTCAATCTTGGAG
GTATTTTAGATGTGAATTTTTGTCAATGTGAGGTCAGTGCGTGCCACAGTCATAGGTTAG
CTTTGAAAACTAACTGAGACCTAAAAACACTTACTTCTGTTAATTTCATCACTGTGTTCT
GAGAGTCTGACTTCAACAATTTACCCTACATTAAAAAAATAAGTAAATGggggttgggga
tttagctcagcggtagagttcagtccccagctctgaaaaaaaataaagaaaaaaaaaata
agtaaatgaatgaccaCTGTGAGGTGCACAGTATCTGGATGGTGTATTCTGCTGGCTCCT
GATTACACACTGTGTGCACTTGAGTAAGTGACATTGTTACTTGAAGACTACTCTTCATTG
AAACATTAAAGCCATGCTCTGAAGCTGGGTTGTCACCTATGTCACCTTCCACTCATGCAA
CACTCTCTCTTTCTCATCCTTCACCCACAAAGCTTGGGGATGAAGTGCTATACAGCTGGT
TTTGGGCCTGCCACACCCAGGGCTAACTAGTAGCTGCACACACAGAGCACCCAGGGTAGG
GTAGCTACTGACCTCATTGCTGAGCTGGCAGCCTGGGAAATAACCTGAACATTCAGTGGT
TAAAAATTATGGGAGTGATTCAGTACACAGATATTGAAAACAAGTTTGTCATGGTACCAG
ACAGTGCTTATGTTGTTGTTTTGGGTCATTTAAGAGAAAAAAATCACCATAACAAGACTG
AATGTGAGTTAATTCCTTCATCATGCTCAGAAATAGTCTAGGTTATTTAAATGGCTGAAA
GAGTTACCAAGATTATCTTTGGGGGCAGAAGACAGGAGCTGGCATTTCGTTTCTTTTGTC
AGTTCCTTTCTGCTCTCTTGACTATTATGTGGCCATCCTTCTTGAGCTTTAAAGACAATG
TCTTTTCAGAGGTACTGGTCCCAAGGACTAGAAAGCACAATTTCTCTATTTTAGAGAGTC
CAAGGGGGTCGTAAAAGCATGGCTAATGTGGGAACCAGGTCCCTCTGTTAGACAAAGGAT
AGGAAGGGGCTGGCTATCCACAAGTACCACAAATCATTAGGTTCAGGGGAAGCAAGTTGT
GGGGAGGCATGAGAGCCTGTGGCACTGATGGCACCTTGCTCTTCTCTGTGCAGCTGAACT
ACAGAGACTGTGAGAAGGCTGTGAAGAAATACCACATTGATGGCGCTCGGTTTTTGGTAA
GTTCTCTCCAGTCTTACACATTGAAACCAAGAATATGCTGTGCTTTGTCTAACGGCTGCA
GGGTCAACTGGTCTACCTAGTCCCTATTGTTCACGTCTGTGGCCAATGCCCCACAAAGCC
CTTTGTTTTGATTAAAGAGTTGGTAAGTCTTTCACCAACTCTCAGTGTCCTGTTTAGGAA
CCTTGTCAGCTCTCACATAGACAGCAAGATATACCCCAAAGACATACTGAGTTTAACCAC
TCACCCCAATACATACAGAGTTGCACTTTGAAATTCCATTTAACTGCCATGCACATTCTG
AGAAGCCCAAAGTAGGTTCCAGGAGATACCATGAAGAACTGAAGATTTTTAGTCCTTGTT
GCTAATTCTGCATATACTTCCATTGAATGGACTAAAGGCTGACCAACCCTCTTCATCTCC
ATTTTCCCCTAACTACAGAATGTGCACACTGACTGTGAAACATGCATATGATGGCGCTAT
CCCAACTCTAATCCCACAAACTTTAACTATAGGCCTATGGTTCAGGTCCATATTGAGTCC
CTGCCACTAAAGGGAAAGTGGTCCAGTTCTGATGAAGGCAGAGAAACTTGGCTACCAGGG
AGGTGGCTTTCAAATTGTATGTCAATATGTCATAGCAAAAATCTTGCTATGAGACTTAAA
GCTAGTTGAAAGGGACCAAGAAGTCACATGCTACCGCTTGCTACACAGCACAACCATTCA
TGTCTTACATACATCGCTGCTTTATACCTGCTTTGGTTGCTTTAGTGATGGTAAGCTCCT
CCTACCACCTGCAATCTTCCTCCCTTTTCTGTCAACTTCTGAAGTCAGAGACGAGTTCTT
TTTCCATCCAAATCATGTCAGAAGCTTGGGACAGAGACAACATTAATATAAGACTTTTGC
CTTCATGAAATGTTTTTAGCAGAATGATAACTTCATAAAGGCTTTTAACCATCTCATTTA
CAATCGAGGAAATATATGCAGAGGTGTGAGAATTTTTTGGCCTACATCACAAATCTAACT
TGTTTAACTCAAGGCATGCCTTTAGCTTAGTCTTATGGTGTGTAGGGTTCTAGCAATGGT
ATTTGTTCTTACTGACCTCTGAATGAACGGAATCTCTTGAGTTTTATTGTTGCTATTCTT
GTAACAACACTTACCCTGTATATTTCATTCTGATGCTTTAGCACTGAGAAGAGGAGAGAC
ATACTTTGAGTAAAGAGGAAGGGCAATATCTTTGAAGAGGGTTGTTTTGTGGTTGCCCTG
CTGCCTTGGCTAATCTTGATTAAGCATTTGTCCCCTGTCCATAATTCCTCTTTGCTTTCA
CCTCTGATGACTGAACAAGTGTGAAGGGTCACAGTTAGGGGGAATAATAATGGCACTTCT
CACCTCTGTGACTTCCCCCGCAATACCCTATGTGAGTGTCAGGCCTGAACTGACTGATAA
GATAATTGTTTCCTTCCTTGAGAGATAGTATCTGTCTCCTCTGTTCCAATCTCTGGGACC
TGTAAGCCCTTCAGAGAAACCAGCACAACCCAACTTACCCTGTGAACAGCATGGAGTGAA
AAGGGGGCAGGAGGAGCCAAAGAACAGGGAGGAGAGCCCAGTGCTTGCCCCAGATGCTGG
GGTATTCTGAAATGCACAGTTCAGCATGGATGCTGTGACTAAACTTTGGAAGTCTTGATT
CAAGCTCTTGTTATTCATCTCATACCTGAGCTAGCTCTGAAATATCCAGGACCATTCTAT
TATTGAAGCAACAGTGCTTGCAACCCACATACTcttcctcttccctctccctctcctctt
tccttcctttcttccttcttCAGTGTGAGCTAGTAGAGTCACCTAATCTGTTGTGATGCC
ACTTCTGTTTAACACTGAGAAAAGAGTATTTTTTTCTGGTGATAAATGCAAAGATGGACT
TTGGGAAGGTATAAGGAAAGAAGGGGTGTAATAAAATGAACAAGTCTCATGGATGAGAGA
CTTCTGGATGAAGTCCTGAACTTAGGTTCCATTCAACCTATGGAGAGCCTGGAGGTCCTG
AGTTAATCATTCCGAGTTGACCTCTCCGCTTCTACATACTGCATGTATGTGAGAGGGTGA
GGGTAGAGAGTAAAAAGGTAGAGAAAAAAAGGACAGTTCTGTCATATACTGTGTTTACAT
TCTATTTGGAAAAGCATATAATAGTCCAATAGCagccggacatagtagtagatgcctgta
atcccagcaattggaggcaTCTGCAAGGAAACGATGAAAAATAACCACTCTTCTGGAGGC
CTCACCCAGTAAACTGTAGGTTACATCTTACTGGCCACAGTGAGTCATATGACTTCACCA
TCAACAAGGAAACCTCGGGAGTTAAATGTTTTGCACaaacacattttctgccctgaacca
aattgaggttctgatggtaaagacaacagaaaagaacagacactgtgaggcaagcagccc
tgtctgGGGACGGGGACCTCGTCAAACCCCAGTAAAGATGAACCCAGGATTTCTGGAGGG
TTTTGCAAGGAGAGGAGGAAGTGACATCACACAGCAAAGCTCTCAATGCCCATTTCAGTA
TCTCTCATCTTCCTTCTCAGTTGCTTTCCATGTTCTAGAAGCTTTTCTTTCCCAATATCC
TCCTCTTCTGTCCAGCCATGACCATGTACACCTCCTCTGTCTCTTTCTCAACTCTCCCAA
ATTGTATCCTCCTCTCATTTGCTTCCAGAGTGTCCCTCTGGAAAACCTTCAACTCATTGT
GCCACACTCTGAAAACAGTCTTGACCTCCCACCTTCTAGGTTTATGTTTGCTCCCTTCAT
CTTTCCTCTATAACTCAGGCATCCTGACAGGAGTCTTGTCAGAAAATGTACCACAGGTTA
ATAAGGGATGGGCCTGATGCTCCCACAAGAGCCTTGCCAAGACACCTCAGCTTGATCTCC
TTTATTGACACTAGACCCTAACTGTTCCCTTCTCATACATGACTGAGTGGGGATCTGAAC
CACAGGGGAAAGTAAAGGGAGTATGTTTCCTAATTTTGCCCATGAAAAAAAATCTGTTTA
GTTTTACAGATTTTCCTCATGTTTGTTTGTTAAAATCCTCCCTGTTTATAATTCAGGAAA
TTTCAGGTAAAATTTCAATTATTTCAAGTTCCTTTTGAAGAAGCAAACCCATGGGTGTTG
CCCTGACCATGGCTCTCTGTCGCTCGGTCCCTTCTAATCCACCTGATCAGGGACCTGCCT
GTGTATTTTAACCTGCCTGCTTTGTGTGTCTTCTTTTCAGAACCTGACAGAAAACGACAT
TCAGAAGTTTCCTAAACTGAGGATGCCGTGAGTATACCCTACTGGTGGGCAGCAGGATGG
GGGCAGATTGAGATAAGGACCTGTTCAGTGGAAAGTGAGTCAGGCGTGTATCAGTGTGAT
TTTTAACAGTAAAACCATTAGGGAGTTTGAGGACAATGGTGGAGTCTGAGAAAGAGGAGT
CACATAGAAGAAGGAAGTAACAGATCCAGGGCTGCTAGCGGTTGGATGCTTTCTTTACCC
AATACAAACTTCAACACTAGATTGTGTGTTTCACTTCCTGTCTTTTTGATGGGGTAGCTT
GGGCCTATGAACACAGTACCAAAGTCAAGAAAGCCTACAGTTTCATTGTGGCATCTTTTA
GAAGATTTGTtttattttaaaattatgtgtttgccagtgtatttacgtgtgggtatgtgc
atgagagtaaaggtgtgtgggtagaccagaaggatggctcagatctcctggagctggagt
tacagacagttgcaagacagctgatgtgggccctgggaatagaactaaggctctctgtaa
aagcagtcatctctctAGCTCCTCTCAGAATCTTTATTGACTCGTTTAAGATTTCAGGAC
CTCTGGATCCTGGTTAGTAAATGAATGTGGACCCATAAGTAATGGGAATGGAGATCATTT
TATCTGTCAATATTGACTTCTTACACTAGCTGCTGGTGGTGTGGTGTTAAGAAGAATGTT
AAGGAAAAGGAGCCATAATCGATTAGTAATGTCTACCCTGGGTACTGAAATGAGATGTAG
TAATATGCATATCATGACATGTAATTTTCATTGTCCTCACGAAGACCTCAGGTGCTCAAG
TATTGAGGCCAGGCAGTGATGAAAGTGTATAGGGTAGGACAGGTTGCCAACATAAATCCC
TTTTGAGTTCTTTGTTTTTTGTTATCCTTGAATACAGTGTCTCATGAGAATTTCTTTTTT
TGCATAAGGACAGGAAATTCTTGTTTTAAAGATAACCAACACAGAGGTTGATTGCTGGTA
AAATGGTGGGAATTAGTGTTGGATACAGCAAATCACGTATCATATGATCCATCCTGAGAA
TGCAACAGCCAATCAGTTTTGGCCATTGTGGACCCAATGACGGTTAATAGTCAGATTGAT
CAAAAATAGCTGGACACCTCTTGATTTTTAAATATTGACTCAAATGTTTCTAAACATTAT
GAAAATCAATATAAAGCTGGCCATGAATTGGACCTACCCTTGGTGCTATGGGTTTGAAAC
ATCTACTTTGGGCATTCTCTAGAGTCCCTTCTCTTGTTCTAAGGGCCTCAGAGTACATAA
TGATAAAAATAAAGCACTCCCAAGAAAATAGGAAGATTTCTTGACTAGGTAGGAAGTCCA
GTGGAGTTCTAACAAGAACCGATATAGTTAGCCTGGCTACTGGGTCTCCTTTGTCCAGAA
GAGGGAAGGAATGAAAGCCTTAAGAATTCACCCTTGAAGCTGCCAATCTTTGTTAGATCC
TCTAAAATTTTTTGTAAGTGCATGTGGTTGATTCAATTTAGGTTAAATCTAAGACCCAGT
TCTACCAGGCCACAAGGTATATTTCCGTAACTATGGGTACATGGTGCtagtccctcttta
tttgtggttttgcttcccatggttaccattacccatgatccattgcctctgaaaatacag
tagaataaaatatggagagggggagagggggagggaggggggagagggagagagtgaggg
gagagagagagagagagagagagagagagagagagagatcattcacatagcttttatttt
acagtatgtaacatttgctctattttgttaatggttgttattaatctcctactgtgtcca
gtttggaaactggcttttatcataagtgttcctgtataggcagaatcatcattttatatc
aggcttatacaatctacatcttcaggcatatctgcgggggacttCCTGTGCTCAAAGGGT
GGTGACTTTATATAAGGAATACATACGCATTTCCATGACTCCATAGAGTGACACTTTAAA
CACAACCAGGTTTTCGTTAAAAGTCGGGCACACGGGAATCAGAATTGTTGGCCACTGACT
TAGTCCCCAGAAACTTTAGGCTTCGATCATCCTATGTTTTGAAGTCATCAAAGGTTTCGC
AGATTTTTTTTTTCTCTCAAAACAAATGGGAAGTATAATGCATGGTCCATATTCTATTCT
GACAGGGCTCAGGCAAATCTGATGCCTATACCTCAAGTGGGATTCGTCCTTATCCTTAGC
AACTTAACAGACCATTTTCACCACAGAAACCCAGCAGCAACTCCTTTGCTTACCCCCAGT
CTCCAGTCTTCAGCCTGGGGCAAAGAGAGCACTCACCTGGGTCTGTTGGAtcctcaagtt
gaggaggcagagctcactccaggagatgagagtccatgagagtccattaaccatgtacct
gagaggagaaagcaaaatagaaaaattgggaaaattccgggatccttatctagtaggatg
ccagtcagtctatgcatagtaggaaatctggatctgacctaaaaacctatccaatcagaa
aggtaataggaaccagagggttgaaaatggtgcccgtttctaccagccacgtaccaggat
gcccagattcagtcaccaaggagagtgtacagaaagaccttgcttccaaaatgaagaact
gtcaggcctaatctaaatcctgttctggttcagttaagtgaatcttaaaaacaaggcaga
ggggatgcaaactgtttccaagcaacttaactacatcctcaaataaaAAGTATCCACggg
gttggggatttggctcagcggtagagcgcttgcctagcaagcacaaggccctgggttcag
tccctagctccgaaaaaaagaaaagaaaaaaaaAAGTATCCACAATTAAACAAAAGCAGT
GTGTACCATCTAATCAGTATCACACAAGGAAATACAGGTAAATATGACGGTGGAGGGAAA
TAAACATAGCTGTCCCAGATAGTTGGAACTATTGGAAAGAGTACTGTGGTTGGGCTCCAT
GGGTTCAAAGTCAAGCTGGGGTACAGGAAACACAAACTGATCTGCACAGAACTTCAAGAG
ATGAACGTATTTGAGATGATGGGTAAACTGCTGTAGTTTCACCCGAAACTAGGTTTTGCA
GAATCACATGTCAGtgtcctagttacttctatgttgctgtcatcagcattatacaaccaa
cagcaacttggggaaactggcagatcacagtgcatcatctaggaagccaaggaaggaact
caaagcaggaacctggatgaaggaactcaaaatagagacctctgaggaacaaaaataact
gcttgccagccagctcctaggctcacattctgatattttttctatacattcctgtcctca
cactgtcctcacccacaatgtcctccacactgtcctcagtgtggtgaatctctttcacca
gctagcaatcaagaaaatgtcccacattcttgcctacaggcaatttcctggagacagttt
ctcaagtgaagttccctcttctctgatatctctagtttgtgtaaagttgataacgactaa
caagATGAGTCACGgaacatgaacccagagcaagagaaattatccaaaatcaaagggagg
agaaagaccattacaaagccaaagaccgtcagggaactgggggatgacttAGGGCTGGGG
GAGGGCTCAGAGAGCTGTGGGAATGGCTGGGGAGCTAGGGGATGGCTCAGGGAGCTGGGG
GATGGCTCCGAGCTGGAGTGCTTGCCTAGCAATGACAAAAACATTGCTCTCCAGTGCTGG
AAGTGGGCagagcatctggcaactgtggggccacttcaaccagctgagtgtgcagaccta
aggttcttcaaagacgtgcctgctgagtagaggagaaatataagtaaaatacacgaggaa
atagtagccaagaaatcccagagttggataaaagtccacagattcaagaggcatcacaaa
ccctagtcccaagaaacagatggaccactgctctgtggtgcattaccattgaatttcccc
aaaacaactgactagctagagataaccagtgaggaaaaaaatcaccagagtagtcagaga
aaaCACATGGAACTCTGAGGCAGGACTATGAAGATGGGGGGTGGGAGGGATGGGGCTTCT
GTCAGAAATAATGTCACCTAGACGATCGCCTTAAACACTGAAAGGAGGACGCCTCAAGAC
CAATGCCTGCCCAGTGACTAGTTCTTTCAGAGAGGAAGGCAGAAACCTTAACCAGCTGGC
TTTGATTTCATGTTTACTATACTTACTGCTACTTGCGCAAATAACTGAAATGATATGTCT
TAATAATTACTTGTCTGTGAGATTCCTGAGAAGGTTAGAGCCCTCAGAACATTTCTGCCT
TTGCTCAAAGGACAAGAGGGAtagaaagagagctatgggagtggagatagctgttgtgct
cgtgtctgcttgcagttactcatcattagaactgtgcctggtgtgcagtaggtgatcagt
aaatgggtattgGCCAACGGCTGCCAAGAGCaagtaaaatagaacttttccagacacata
aaatctgaaagagctcatcccaaatgctaacccagtctatcgccattgttggagaatgtc
tcccaggagaaatgaaatggcacctgttgctaatgtggatctttgtggaaggatgcaaag
tgtcagaaatggtGTTTCTGTGCCTGTCAATATATATTTGGTCCTTTGAGGACATCTGAA
TTCCTATACAAATTACTACGCTGTGAATTCTTCATTTGTTTAGCAAGATGCCTACAATGT
CTCAAGACTTGTCATGGTGGGACTATAAAGAAAAAGGGACAGTTCTATCGTATATTGTGT
TTACATTCTATTTGGAAAAGCATATAATAGTCCAATAGCagccagacatagtagtatatg
cctgtaatcccagcaattggaggcaagagcagaagggttaggagttcaaggccagcctca
acaacaaaatgagttagaaattagcctgggctatatgaaaccctgttgtcaaaaagggga
aaaaagtgaaaacagggaaggaagataAGGAGAAGTAATAGAAAGAGGGGATGTAGATCA
TTCTAGAAGGAAGCATATTGTAAAAGCACAGGGGATAGGATATTCATTAGTACTTCTGTG
TCAGAGTCTAGGGCATGTGCAGCAGGTCAGAGGAAAACAAAGGCTGATATGACTAGTTGG
TATGTTCAGTTCACAGGTAATAAAGGCCCTGGGAGTCTCTGTAAGTAAAAGGTAATGAAG
GGAGTGTATCAGGAAGCACAGTGAGGAAGACTTACAGCTCAGATCTGTCCAGGGAAGTAT
GAAAGAGGACTTAGAGGAGAATCAGATGAGCGCATGGGACCAAGTTAGATGCGTACAACC
TCATACTAGCAAGAGgctgtaaggactctgggcactcagtctcagctccctaagcctctg
tttctcttctgtaaactagggataataatgcgattaaccttgaagggtcagtgggaaaat
tagaggaaacactgGGGAAATAAAACAAACTAAAAGCAAACAAATTCACTGACTAAGTAT
AAGCTTGTCTTTTATGTAAAACCTTTGTAGGGACACTTTCCTGTCTTTACTAGGTTGTTT
TTTTTTCTACTAGAAAGAGAGGATTAAAGaaaagcaaaggcttgaatctatggggtgaga
ggggttggttctaaagctgaatttgcctcctccctcctaaggtgaagtcacttagtctga
gcctcagttttcccatctctacaaggagaaagtagtTGTCAGGGAAGGAGGAAGATTAAA
GTACCATAAATTCTTTGGCTCTGTCCTTATAATATAGATATTTAACAATTACTATTCCAC
CATCTTCTACAGAGATTGACTTGTCTTGAACATTGTCCTTAGGGCAAAGAGAGATTGCAA
ACAAGTACAAAAACAAAATAAGATCGCATGCCTCTGGGTAGTTCTGTGTCCTTCCCAATT
ACCTAAAGTACCAGAGTTAAATGgagagccacaactggtcagtgcatggagagtgagaga
ctttggtgtgttcagtccaaaatgggatgtcttcatccaaccacttccctgagggctcgg
ggagctttttggaagtagtcataggttcccaccccactccacccttaaagctatctgcag
ttgacagaaatgcagagagcagttttcttcaatggaatctcTAGCATTGGCTTAAAGTCA
AAACCAGTACGCTACAGAACCAGCAGTTCCTCTGAGAGTGACcactgactgtataaacca
cagttcagggcagggcccatgcctggcggtagtaggccaacacaaaatgaactctgtagt
ctttCGTAAAGAAAACAAACAAAGTTAAGTAGATTTTATGACAATGGTTGATTTTGTAAT
GAAATTTTCTTTCTGTAAATGCAGTCACTCTCTCAGGACATAGTTAAAACCAAGACACCC
TTAGTATTTTAAGGATGAGGGCATCTTAGAGAAAATGGTGACAGTTCCCTTTACAGAGCC
TAGGCTGAGCCTCACACTGAAGCCGAGAATGGTGAGGCAGGGCATCGGTATGGGTGGTGC
AGGCAGTAGATAGGCGTGAGCTGACACCCGGTCATTAACAGTCACGTATCCAGCACGTAC
CGTGATTGTGATTAGATCCAGCAGGGGAGCAGCACAGAGCCAACCGTTCATGTGTCACTC
CTGATAAGGGGCAGGCTTCCTATTAGTGAAGGCTGATTTCTGTCTCATCTGCAGAGTGCT
TATCTTATCTCTATACCCAAGGGAGAGAAGGCATCGGGGAAGGAGCAGAGGGGGATCCTC
GGAAGAGAACAACGTCCTTTACCTACAAGTAAATAATCAGTCCCCAGCAACACAGAAGGA
ATTGGTAATTTGAAACCCATCTCCAGCATGCATTTTCCCTCTACCATCCACTGGCTAATT
CCAGTCCAAGTGCCCAGCCTCTCACCATCCTTCCCAATCAGGGGCACTCCCAATCAGCTG
CCACATATTGTCATCTAACGGAAGTTTAGGAAACTCTACTTAAGGGCTCAGCCGCATGTG
GACACTGACTCTCAGCTGCCAAGAGTTTCGAAAACACAGCTAATTACAAGTGCTTGCCAC
TCAAATGGCTGGGAGGCCCAAGTAAAACATAGGCAGGAAGCCCATCTAGAGAACCGAGCG
GTCATGTTGCTCCCTGAGATTTTTCCATCTCCATGTGGTATTCTCCTGAGATCTAAGAGG
CCATGAGAGGCCCTTCCTGAGTCATCAGACAGACATGTGACTCTTCTCTGGCTAAGGAAG
GATTTGGAAAATCTGTCTCTTGGTTCAAAAAGGAAGCTATTTTAAGGTAGAGAACACTTG
GTTTCCTTAGAGAAGGCTGAAATTGGAAGCAGAGGCCATGATGGTGCTGGAGTTTTGGGA
GGAGGACTGAGACCAGGGTTGGAGAAGACACCCTGACAGTGACACTCCAGGCAGGTGCAC
AACTTTATCCTGCCCTGGGTCTTGAGGTATGGCATACTGGAGAGACCTCCAGGCAAGATA
TCAGCTTTCCCGGGGAGCATGTCATCCAAAATAGGGGTAGGAAGCATATTTACTGATCAA
GCTATGACAGGAAATAGCCTTCCCTTCACACTCATTGGCTACTAGACAGATTCATTTGGG
GCATCTGAGGCAGCAAAACTTGAATTTGTGTTAGACAAATTTTGtgtgtctctgtgtctc
tgtgtctctgtctctatgtctctgtctctgtctctgtTCCGCCCGCCTTTGCATTTCTTT
CTTCTTGAATGATAACCACATTTAGCTCAAGGCCCACAAGTGAAATACAGTTGGTATTGA
TGCCAGAATGGACTATCAAGAAGAGAGCTGTAGGAGCAGATTCAGGTCAATGAGGTCCTG
TAGTCTCTTTCACTCCACTCTCCAACCTTCGTACTTACAAACATCCTTCTCTTCTTTCCT
TCTTTTCCTCTTCCTTTTTATGAATAGTACTCTCCATTGGAATCAAGAGTGACAGGTGTT
GGTTGCGTTGCAAGATTTTCTGATCATTAGAACTGCCTCGGGCTTGGAGTTCCTCCCCAC
CCACTGTGGGATTCTGTGGGGAGGCCTGGGGACCTATGTGACAGGTGTGTAGTGATCCTG
ATGCATAGGAAGTCAAGTTGTCGGATTAAAACAAAGAAACAAACATCTTCAACATTTGCA
TGGAAAATGCTTTCCTGAAGACACATAGAGGTGCTGGCCTTGGGGTAGGACTTTATAGTA
AGAATCTCAGGCCTGAAGTTTCTGTTGCTTGTGCATCAATGGGAGAGACAGACTATGACA
ATGAAGTCTGGTCACGAAGCAAGTTAGAGATGCTAGGCTGAGACCTAGGCCATTATGTGA
TGCCACCCTCCTGCAATGGCTTGACTTCCTTTGAGAGGCTCAGTCCCTTCCCCTGGCAAT
ATCACCCCCAGATGAGAAAAAAAGAGAAGGAACTCCTGTGTGGATCCCCAGTCTACTCTT
CCTCCTTTGGAGGTTGGGGAGAGAGGGCTAGGGCTTTGTGGGGAGAGTGAGGCTGTGTCA
CCTCTGCCATTCACTGTCATTTGATCCACTGGGGGTGGGGTACAACTTGATAGGTTTGCA
CAAAGCTAACAGACACTTTCCTGCCCTCTGGCTAGCAAAGCAATTCAACAATCTACCCAC
AGCGGGGGCTGGAGCTGAAGGTGGAGGTCCCAGCCCGTTTAGGAAGATCTTAGAAGCCCT
TCTCAGCCATGGGAGGCCCAAGCTTTGCTACCTTTTGCAGACTGCACCTTCCTGCCCTTT
CTCAGCTCTTTGCTGCTCTGCATGGGGCCTGTGGTTTAGCATTTCCTTCCTTTCCTGTTA
CAGCCCCAGCAGCCCCAGCCTGGCTGTTAGAGATACTGGTGAGAAGTGCCACAGCATAGA
GTAGGAGACGTTCTAATGAGTCAACACATGTTGGAGCCAGTTAAAGTCAGTTAAGCTCTG
TGGGGTGGGAACATTCAGTGCTGGCTCAGTTCCCCATTTCTTAGACCCATGCTCAAATGG
TACCTACTTGTTGAGTGCTGGTAGTTTTAAACTGTTACCCCACTATCCTCCTCTGTGATC
TCCTCTCACCATCACATGAACAGACATGGTACCCTCTTGCTTTGAACATTATTTGTGTAA
GTATTCATTGTTagccgtgtggtagcaggcacctttaatctcaccccttgggaggctgaa
acaggaagatttcaaatttcaggccagtccaaactatgcagtgagacccagtctcaaata
aaAATTCATTATtctctctctctctctctctctctctctctctctctctcccactctctc
ttccccattctccccctctctcAAACACACACACACACTTGTTCTGGCTTTTTCTtgtgt
gtgtgtgtgtgtgtgtgtgtgtgtgtgtgtgtgtgtgtgtgtgttgtatgtattgtgtAg
agacaagaggtcaacttcgggtttcattcttcaagaggaattcaccttattttgttagaa
cagggtctttcatgatgatcgggggccccagttggctgttatgtgctcctatggatctgt
atgtctctaccttccctgtgttagggttccaagtgcacagtaccacactgagtttttata
tggttgtggggaacaatcgtatgtaggtccccatgccttatgcagcaagcactttactga
ctgagccgtttcctcagccccCTCATCTGCTTCTCTCTACGGTCCAAGAGCAGAGCTTCC
TCTGCTGTTCTGGGATGGACTTTTGAGTGCCTAGCAGAGTTCTTGGCACTTAGAAGAACT
TCGGGGCGTGTATTTAAAGTAAGCAGGTGATAAGACAGGAATGGCTTCTATAGCTGCTGC
CACCAATTTTGACAGGACAGACCTCCCTCTAACCATCATATAGGAGACCTGTAGCCTGCC
TGCTATCTGCTCTAAAGAACCACTGCTAGGTCACGTGTGGCCCCAAGTATGTCACAAACA
TCCTCATGCTGTGTTTAGAAGGAACTAGAAAGCACCTCCTACACTTcccaccctcccatc
gtcctacctcaccctacccccaccccaccccaGCTTTCAAGCACTTCTCCCTCTAAAGca
gtagttctcaaccttcctaatgttgggaccctttaatacagttcctcatgttgtggcaac
ccccccccccaaccataaattatttttgttgctacttcataactgtaattttgctactgt
tataaattgtgatgtaaaagtctgggttttctaatgctcttaggcagcctctgtgaaggg
gtcattccacctctcaaagggaactcaatccttgggttgagaaccAATGCTCTAGATGGT
GATTAAAATCTAAAATTCCAATAATGGCATTGCTATGGAGGGTTTACTATTGCCTTGCTT
GTCTGTGCTCTTGAGTCTCTCAGCTACTTAAGTTCATCTGCTTTGGGACTTATATGATGT
CAGAGGGTCCTGAGCGGTGAGTTAGGAGCAGAGGAAGGAATAGAAATGTTAGGGCTGTTA
TGGACTGCCCTTGCTAATCTAGCAAGTTTGCATTAGACTAACGTGCTTCCGTGAGCTGCC
AACCAGCAGAAGGGACGCGGGTTGAATGTAACTCTCTCACAGCTCAGAAGAGGCTTTTCC
CAGGAAGAGGGTAATGTAGAGAGAATTGTGCAGGGTCTGGTACCTTGAAAGGATACGGAG
TTGAAAACTAGAGAGGATGGGCTGCTGTGTGTGCTGTGGAAACAGGTGACCCTCATCACT
AATCTACAATATTAGATTTGGGCCTAATCGTCGATTGAGCCTCTCGTCTTCTACAAAACT
AATTGGGATGAGCTCTGAAGCTCCTTTTACTCCTGGAGTCTGGAGTGGGGAGCTTCCTGT
TCTAAAGTTTTGAGAGTTGCTAGAGGCTGCTTGAGGTACAGCCCAGGAGCTAAGGCTGTC
CCTGTGCTGGGTTTTGGGGAACTTGTTGGCTCTGTATGGATACACCTGAGCAAATGGTAT
ATAGTTAGTTATTTTGACTGGACTTGGAGCTCAGGGGTGGGGCGAGTCAAGCAGACTCTT
CCTCTGCAAAATGTACCTTTATAGGGAATGCTTTTCTATAAAAAAAATTCACATGGTTAT
TAGTTATTCAACACAGTTACGAAATGCCATAGCAAGACAATGTAAAGGAAAGATTTGTTT
TGGCTCACGGCTACAGGTTTCCTGTAGGCTTTTTGGCTTTAGCTGACTTCTGGCCTGTGG
TGAGGCAAAGAATCAGTATGAAAGGATATGGAGAAGCATAGCCACTCACTCAATGCATGG
TAGCTGGAGTGCAGAAAGAGACTGGAGAGATCGGGCACAAAAGCCTCCTCAGGTGCACCC
CTCTAGGAACTAATGTTTTCCAATTCGGCCCTCACTCCTATAGTTCTACTTCCTCCCAAT
GGCCTATTCGGAATCTGAGCACATAAATGTGTCTGTGGCTATGCGGCATGAGACACAAAC
TACAACAGCCCCCAAGTGGCCTGAAGCATCCCCTTATCCTTCAGGGACCTCCACTCATGT
GAAGCCATCTTTGACTTCGCTACCGAAAAGAATTTCAAGATGAGCCAGTGCGAAGCAGAG
CTGGGTTTGTTAAAAAGGGAAAGAACATTTAGCATATATTTAAATACATGGTGTTACTAG
AAAAAGATGCCCAGAGAGGGAGAAGAAGATACCCAGAGAACATGACATGGGCTTCTTCAA
GGACAGTAGCTCTTAAATATCTTAGCCATCCCCATAAGTCCTGCTTGGTTGTTCTCAAGT
TACAGCTTGAATGATTACTAAGAGCAGACAACCCTCTCCATCTGTCTCTTTTTGATAAGT
GAAATTACAGGATGACTCCATATGATTATGACATTATAAAAATAAACCATGAGCCACAAG
ACTGTGCAAGGCCAAAGGCATGTAGAGTTTCTAGTGAGATTCGTAGACAACAGTAGGCTT
TCGTCTGGGACAGAAGAAAGGCGGTGCATACATAGGTCTTAAGCATGATTTGCTGCTAAT
AGTCTTAATAGTCTCATTTAAATATTTCTTTATAAAATGTCTCTGAATGCCTTTGTAGCA
AATGTTGTCAGTTGTTCTTGACTTCTTGACTTTAAGATGGTGAGAGTCTTTGAGCAGATC
CTGGGTGAGACACTCCTTTACAATGCTTTGTTTAAAGCTCTCATGATCtgataatctctg
gaaatgctttcacagacacataggaattgtgatgtcctaatttcccaggtgtctctcaat
cacattaaattgattagcaaaatttacctttacaTCATGTTACTAAGTAGATACAAAGAG
GGACAGTGgtgtgtgtgtgtgtgtgtgtgtgtgtgtgtgtgtgtgtgtgtgtgtAACAGA
CTGAATATTGGAGGTTTCAATAAAAAATATACATGGGGGCTGGCCATTAAAGGCTAGGCT
CACAACCAAAAATATAAGAAATACACATGGGCAGCTGAGCCTCTAGGTCTAGCAGATGGT
TTGATCATGACTGTAAGCAAGATATCCACACAAGAATGATCAACCAAGGCTCAGGGGACC
ACCGTGGTTGTGACATGTGAGCTATAACTTGAGAACAATCACAGGACAGTGTGATACAGT
TCCAGTGTGCAGATCCTAGGAGTCCAGACCTTCAGAGAAGTGAGGAGGCAGGTGTGAGCT
GACCATGCTTTCAGGAGAACTCAGAGTCAGGCTTTGAAGGCTCAGTAAACATAAGTTAAC
ACGTGACAGAAGGTTTCATGGGAGCAAGAGAGGTGACTGGTATTGGGTCAGGTCCTGAAA
AAAAGAGATGGCAAGTTTTAGCTAGGTGGGAGCAAGGCGTGAGACTGGCTTGGGCAGGAT
GGACCTAAAAGAAGACTGGTCAAGTTGAGCCTATGAACATAGAGATGGTGTGGACTGGGG
GGGTGAGGCCAGGAGGAGACTGCTTTTTCTCTTCACATGTGTCTTTATCTTGTAGGATTC
TCAGTAAGTTGAGTCAAGATATCAACAAGAACGAAGAGAGAAGGAGCATTTTCACACGCA
AGTGAGTGGGCAGCTCTGCCCTAGGCACCTCTATAGGGAAACTCAAGAATTCAAATCCCA
ATTCTTTAAAAGAATCTGCAACACTTGTTTTGCCTTGACTGTCTCCTTTCTGCTGTTCTC
CTCTGTCCCAGGGGACATGAAGAGAATGCCCAAGGAGGGGAGGAAGTTTCCTCTCCCTGG
TGAACATTTTGCCCCCAGGTCAAGGAAATCAAGGAGTACATTCCTTAGATCTTTAAACAG
TCACAAGCTTCCTTCTGTGACACCATGGTGGCTTTAGTGGTCTCCAGAAGCTGGGGGGTG
GGGGTGAGTGCAGCCAAACTCTGGCTGCGAAGCATCAAGAACACAGATCTTGGGTAATGA
AACATAATTCCTATTGGTGCAGAGGGCTATGTTGGAGAAAGAAGATGCCCTTAGATTGAC
AGGCTACTGAGATGTTATTTGTTTTTTGCAGACCCCCGGTTCCACGATATCCTGAGGAAA
TAGGTAAGGGTACCCTGACTGAAAAACAAATGCTTTAGGAGGTGATTCGTGCTTTGGTTC
TGGCCTCCTTGAGTGCTGTGCATGGGATGTGACTCATTAGCTCATAATCCAGGTCTTTGG
CGTGGAAGGGTTTGGGTTCCCGCCGAGAGGAGGAAGGATGACATTCTAGAGGTACACTGC
AGAGACTCAGCTTTGAGCACCTCATCCGAGCCAGTGTCTGAGTGTTTTAGGCAGTCTCTC
ATTGTTCACTTGCACAAAACATCTAGATTTGGGTTCCTGGTCCCCTCTTAATCCTGTTGA
ATAAGACACCCCATGAATAAGGCCCCATGTCTTATTCTGGGAAGACAATCCTTGTTGACT
TTTATATAAAGAGAAGAAAGATTAGGTGCCACTGCTGCTCTCTGGTAGAATGAACTCTTC
AGACAGAAATGCTATGGTCAATAGTAAGTTGAtgttttggtatgttttctgttgctttaa
cacagctcctaaagctgggtactttataaaggaaagaggtttattaatttcagacgtcta
gaggtctaagaacatggtgctcccatcagttcaacgtctggctaagactgcataacaaat
aacattatgtaggaaaatgtgagaatagggaggggcatgtgtccaagtgaccaaaatacc
aggagtgtgcctataacagattatctactttcacaaggcccttatgtgacacctattcca
gcatggaaagacccaagtctcttaagaaagatggtaatcaattcatgagtttcctttgat
cttattttctcttaacgatcccatcactcctcaataccattacattaggatttaacatga
gttctggtgggataaattgtactcaacacagcTGTTGATGGCTCCCATTCACGGAGAAGG
AAGAATGAAGGCCTGTAATGATCACTGGGAGGGAGAACTGCTCTAACTTTGTTTGGTTCT
GATGGTGGTGTTATCTCCTTCATAGAAATCCATGAAGAAGACGATGGTGGCTGGTCATCC
TTTGTGAGTATGGCTTGGGCTAAATCACCCTTGTATATATGGCCAGAATGGCTGTACATT
GGTCTTAATACTAGAAAAGGAGCAGTCTCCTTCCACCAACAAGGCATTGAAACATCCCAT
TTCAGGTCCCAGGaaagggccaaagtaaaatatgtccagcattggaagcccaaaggtttc
tctctctactactcagctctgcttctgtggcctagaagcagccatgggcagcgagcaaat
gagtgggcTCCCTGATGAATACAGAAGTGGGCTGTAACTCACTGCCACACCATTTATCTT
CACAACCATACCCAATCACAACAGCTATCCATTCCTTTCTACTATCCTTACTAGAAATCT
ATGCTACTGTAACTCTTCTCATGGAGTTAAGTCACCGCTGATAACGCATAGGGGAAAGCA
TTGCAGAATGGAGTGTTAACACCAGAGAGGTGCCCATGCCGATTTTACATGGGAAGGGTC
ATGGTGACAACACCTTTCAGAGTCCAATGGACTATGCATCTTCTTTCCTCAAACTACACA
TGGTCACCATGCACAAAGATAGACAGGGGCTAAAAAATTCTGtgatggaagagagagctg
gagggatgtgccttgtgcaaagttctttgtcaggtaaaggcagatctgggacccaggctg
tccaaccctcggtctaagtggtctttctgGCAAGTGGCCACCTTTAGGTCTTTTAAAAAC
CATGCACTGAGTGTCCTGTGTCCTATTGGCATTCCAGTAAATGAAAGTACTTCATCTGAA
AGAAAATGGTTTGCAAGTCTGTTTTTTATTTTAAATATGGGAAAGCAAAGGAATGCAACA
GATTTATTTTGTAAAAAAGGAACAAGAGAACTAGTTTCTCCAGATGTGTTTGTGCTTCAG
CAGCTGGATCCCTGCCAAAGCTCCTCTTAAGTCTTCCCATGCTCAGCCAGAGACTAGTCT
TCAGTTCTGTCCCCAAAGCACGAGTTTCTAGTCTCTGGAGGCCATCACAGACAGATCTGC
CGGGAGGATGCTGGGGTCCCGGGCAGAGATCTCATAGGTTCATGCTGTAAAATGTTGCCT
TGTGACACCCGTATTAGCTGTGACGTCCCTCGACTGTGTTGACAGGAAGATGACTATGAA
AGTCCCAATGACGACGATCCAGATGGGGAGGATGATGGTGACTATGAGTCCCCTAACGAG
GAGGAAGAGACGCTAGTGGACGATGCTGCTGACTATGAGCCGCCACCCTCCAACGATGAG
GAGGCTCTGCAGAACTCCATCCTGCCTGCCAAGCCTTTCCCCAACACCAACTCCATGTAC
ATTGGTAAGGGTCTCGTCGCAGCCCGCTAGTCCTGCCAGCCCTGGGAGAAGCCGCCCATT
GAGCTTCTctgggtgctgattcctgtcagcttctgaaaaactggtggcttgaggccagag
actctgcctctctggctgtttccttatgagtaatacaggataatactagaacagaggaca
aaggcttgatgggaagaGGGTGGTTATGTGGCACCGCCATCCACAGAAGGTCATAAGAAA
TGTGAGGGCACTCAGAGGGATTGGTTCTGCCTTTACAATGAGACAGACTTTAGGATGTTC
CTCATTTACCTGCCGTCCTGCACTCACATGTTCTTCCTCattcattcattcatgaagtca
cgaatgcttctcctctcctgttatgagccagacaccatgtgctggaatctaccaggaagg
aagatgcacctttatccggtgggaattactttctagaagaggaggtaacagaaaatgagc
aTAGGCACACTCGGTTTCCTCTGCATCCAGGGGTCAATGTGTCTCACCCTGGGAGCTGTG
TTGTACTCTGCTTCAGACTGCGCCCCACCACCTGACTTTGTGTATTGAGGGATAGAACAT
GAAAGCTAACAGGCAGGGAGCTTCAGCCATCACTGAGGCTATTCCAGACAGAGCAGAAAA
GGGAAACCAGGCTGGTGAGTATCTCTAGGTGCCTGTCACAGAGACATGGAGTGAGCATGA
CGGACCTCATCCTTGAGCACTCCTGGTGGAGTGGGTGAGGCGACACTAAGCTAATGCATG
ACACTAAGCTAATGCATCCTGTCACTCCATTAGGCCAGCATAATAAACGGGTTTGCTCCT
TCAGGGTGTGGTATTTGAGCGACAGTCTTCGGCTGATATTAAATACTGAATGGCAAATGA
GGAAGGTTTGGTTAAATGACGCCGAACAGGGtaggggaggaacatttgaagcacataaaa
cggcagtgcagaggccctgaggtcccaaggaacatgggctatccgaggagctgaaaggca
gcctgtggtatggaTACCAGACTTCCCCTTACCCCTTGCCCGAACCCCCTTCCTTCTGGA
AGGGAAATGATATTCTTCATAGGGCTAACAAAGGGGTAGATCAAGTCCAcaacagccttt
ccagtctgaagttccagactccttcctcaatcttccccaaaccaacagttagtcagtctg
ttaGTTGGGGTTTCTGCAGCTTGGATAAGCCTCCAGGGCCAAAAGTACAGGATGCTAGAG
GCACTTGCTACTCCTGCCTCGCTGTCCGGTGCTGGCCTTTCCCACCCAAAGGGGTAAGAA
ATCCCAAACTTGTCAAACTGGTTCTGGGAAGTTCTGTGGCAATCGGAATAATGTGTCTGT
CTAGGGCGAGACCATGGGCTGTTTAATTTGGTAACAGAATTGAGAGCCAGCCCCTCCCTG
TAAGGGAGGGGACAGACAAAGGACGAAATAGGAGAACATAGCAGCCCAGAGTACCTGTGA
AGGGAAGGAAGCGACAGAGTGAGGAGCTCATGAGGGTGGCAGCGAACTTAATCCTGTGCA
GTGTGAGCATATGTATGCAGGCATGCACACACGTGTCTCTGTGCATGCTTAAGTGTCAGC
ATACACTCATGTTTCACGGCATAGGTACATGCATGTGCATGTTGAATACACACACTTGTG
CTCTATATTTGCAAATGTGCACATATATGCACAGGGATCATGTGTGCATGCACATGAACC
CTTGCTCGTCCACACATGTAGAATTTGTATCTGAAAACACTGGGGTAATTCTCTAGAGGC
TTCCTTTGGCTAGAGGTGTCTCAGATATTACCTGTTTGTGTGTAAGGTACTGTGGGAGTT
ATTCCAATGTATAAGAAGACTTAAACCAAATCTGCAGGATGAGGGACAGATCTGGGCCAA
GGACTTCCTGCCTCCTGTAGGACCCAGGCTGGGTCTGACTATATGTCAAATTCATGCTGG
TACCGGTGGAGATCTGGAGGAGGCTCCTGACACCTCAAGCTATAGTCAGGCACAACATGT
TCTAGAAGAAGCCTAATTCAAACGttttaattttttctcttttcgttttttttctttctt
tcttggtttttgtttgtttGTttttgtttttcgagacaaagtttctctgtgtagccctgg
ctgtcttagaactagctctgtaggccaggctaaccttgaactcagagatccacctacctc
tgcttccccggtggtattaaaCGGCTCTCCTTTCTTTTTAATATTGTGTTTCCACAGACC
GGCCTCCCACCGGCAAGGTCTCCCAGCAGCCTCCGGTGCCCCCGCAGAGACCAATGGCCG
CCCTCCCTCCCCTGCCAACAGGCCGGAATCACTCGGTAAGCCTCTTCCCTTTCTTCCAGG
CCGCTTTGTTTCCACTACAATTCGTTCTTCCGGTAGACAGAAAAGGAACTAAGCATCTTG
ACCTAATTCTAAGTTTGTAAGAGGCGGTTATGACAGGAAAAATGCACACCCTCACGTTCC
GCTCAGTAGTTCAATTTTGTGATGACATAGAAGCAGTTTCTATGTATAGCATAATGTTTA
TTGGCAGTTTTTTTGCACCAAAAACAATATAAACTGCGTGTATAATGAGATACTCCCCTT
CTCCAATATCATTGTGCTACTTCCGCTATTTAACTGTGGGAGAACCAAGTCTGGCCTGGC
ATCTTCCGGTGTTGCCTAGACTCTCGAGGTAGGCCTCCCCGTGCAAGCAGCGCTGCGCCA
CCTGCTGGCAAGGTCAAGAACTTCCAGGGATGAACGCCTTCAGACCACAAGATTTCCAAC
TCGGTGAAGCCCATGAGAGAAACAGTGGCACCGAGCCCCACTTTCCCTTTTCATTCAGCA
TTATAGTCCAGCTCCTATGGAGGTTACATGAAGCTCAGTCTAAAGGAGTCATCGATGTGC
TCTTTCCGCAAGGGGCCAGGACAGAGCTAGGAGGGGAGATTGTGGTGGGAGGAAAGGCAT
TTTGCTTTTGAAATCAGACGGCTGGCACCTCCACCACTGGGAGGCAGGCTTTGCCTATCA
TGTCAACAGATACTGATGGGGCTACTACTTCACACCAGTGTCCTCTGTGCCGGGGGAAGA
ACACGGAACAGTACAGAATGTTCCGACTTTCATACCGTGTTGCTATCAACAAGCACACAG
ATGTAGAAATGACCTGGGTATGTGGTTTAGGAAGACAGGGGGCCGAGTAATATGACAGAG
TGTACAgagctgacaccgagctggcacaggacgagccagtcatagggaacgcagaaggaa
catcccaggcagaggaaacataggcacagagatgttcacgagtaggtatgagctttgggt
tttgtgagaactgtaaggagatccttattcggggaccatggagcattagcgaggaacata
gaaatggCTTCAAATGGTGGGCAGGGCATCTACTGTGGGGCTTCATGGGGGTGGGGGGAT
GGGGGATAGGGGTAGGggtggtaggggtggtggtggaggtggtggtggtggtggtgatgg
tggtgTCATATTTCACTTCTGATGTGACTAGAACCTTGGAGGGCTTGGTAGGGAAGTTTC
TGCTTGGTTCTTTGCCATGCAAAAGGCTGAAGCATGAGAGAGTGAGGAAGTTCAGAGGGG
CACGCCCTCAGCAACTCAGCTGACAGCTAGCTGCGGGACAGACCTGGAGATGGAGAAAAG
GGATCCAGATACCTTTGGAGAGGGAAAAGTGGGAAAATTTCCAAACATTTGGACTGGGtt
attattattttttttaattCCATGCTGCCACTGTCTCCGGCCCAGCCCAACCATGAAGAA
CCTAGCAGAAATCGGAACCATAAAACAGCAAAGCGTATGTACAGGGTGCTTTCTGCACCC
CCCCCAGCCCACCCACCCAATTCCCAGCCGGATGCTTTCTTTCTTTTTTAACTGACCTCA
GCTTTCTCCACTCCAGTGCCTGCTCCATCAATAGACAGAAGCACAAAACCTCCCCTGGAC
CGCTCATTGGCTCCTCCTCTTGACCGAGAGCCCTTACTGGGTTGGTATTGCTCATATTTT
ATGCACAATAATAATGGCTACGTTTATAGAGTGCTAAGcacacacatattatacacacac
atacacatacatacacacacacacGATCTTGTTTTACTACTGGCACAATACTGTAAATTC
ATGAGAAACatcctcattttacagaggaagaaacagaggcacaaagcaataactttccaa
catccctcagtgagcaaatgaggaagacagagacccaaaaccagatcagcctggtgcctg
aacccctgcttttagtccctgggctgtgcCTGCTCCACCAGGCCTGTAAGCTGTGTTCAC
TTTGACCAAGACAGGGCAGGATGGAACCCAGTATTCAAGGGAAAAAGGGGCTGAGAGGCA
AGAGCACCAGAAGAGCTGTAGTCAGCTGTTTTGGTCGATACTTATCATTTTGCTGACCCA
GGGGATGTTGCGTTTTTAGGCCACAGTCTCCTGGCAAGGAGGAAACATTTGCTAAAACAT
TTGGATATCAAAATTGCCTTTTGCAGTGGGTGTGTACAGTTGATAAAACACTATGAACTT
TTTGCACAATTTACTCATGGTTCCAGCTCCCCTTACGTAGAGCTATTCTTTAATTCAACT
TAGCTACAACTTATGGAGCAGCTAGGATGGAGCAGGTGCtttacatccttgggccaagtc
agtgaaggggtgtgttctctccacctctcagacgacagaaggttagagaggctaaatagc
atgccctgttttgtataggtgggttaagacttgaacccatatctttctgactTTTGCACT
GAGGTCGTTGGCTTTGAACTTGCTGTAGACAAGGTCTGTCTGGGCAAGAAGTACGTAAAG
TGAGTAGATCTAGGCTCCATACTTTCTCCTCTTCAGTGGAACTCTGAACAAGGTCTTTGC
CTTTTGGCCTCGGACTTCTCCTTGGTTTGCAAAATGATGTTGAGACACCTTGGATTGGAA
GCTGCAGCTTGTTGTCGTTTCCCTGACTCCCGGTCTGACTCTGCCGAGGCATGAATTTGG
GGTTCACTGTACACAGCGTATCAAGAGAAAGGCAGACAAGACCCGGATTTGAACCCTGCT
CACTAAGCCAGGGCATCAAGAAAGTGGGATACAGATGTGAAGACTTCACAGTCATCTTTA
TACACAGCTCACTCCTTTAAAGAGTCACCTTTTGTTATTTCTATAGACATTTTAGAGATA
ATGCTTCCTGATGACACATGTTGGAGCTTTAAGTCACATCTTTGTCCATGAAGCTGCTGA
GGGACTGACTCCTTCTACTGATGCTTAGCCCGTACATCAAGATCCTAACATGGCCAGAAA
GTAATACACACTACAAGTTTGCCGCTTAGTTGGTTGATTTGTGTCTTATAAATCAAATAC
TTTCTGAAAAGGGAAAGTGTACCTCGGTCAAAGAATATTAATATTACTCTATAGATAAGA
TGTTTGATCTCAAACTCTGAATGTTTACTAAACTTCTTGTGTGCCACGGAATGCTCTTCC
CTTGGCCTAGTGAGTTCTTCAAAGTACACAAACATCTTAGACCTTCTTGGGTCACCCATG
AATTCAGCCCTTATGGGATGCTGGGAATATGTGATTCCAGGTGGATAGCATCAGTATGTA
CTTCAGGGTATGAAGTAGGAGAGAATGGGAAAGAAAGAGGAGCTAGCCAGCATTTGTCAG
CACCCAGCCATCTTTttttttaatgttttttttatttattcatttattatatataagtac
actgtagctgtcttcagatacaccagaagagggcatcagatctctttacagatggttgtg
agccaccatgtggttgctgggatttgaactcatgacctctggaagagcagtcgggtgctc
ttaaccgctgagccatctctccagcccAGCACCCAGCCATCTTGTCCCTGACCTAACGTA
TAAGTTATCATCTGGCCCTTGACACTGACTTCACAGCCAAGGTACCTGAGATCCAACCTG
GTCAGGTATTAATAAGGCCTGCTCCCAGATCTACAGGAACCTTATCAATAATGTTTTTAA
TCACATAGAAAAATAAAAGTACACTTAACCCATGGGATCTTAGATACCATAACCGTAAAC
TGTTTTGAGTAACTTGGCATTGAAGAGCCCTCAGGTATAAATACTTGGCTTCAATACCAT
CTGTCCTCAAAGAGATCAAAAAGTGAGCAAACAAAATTcattgccattactaccaccacc
atgataatcacaaccgcaaccacgaccataaccataaccacAATGACATTGACTGCTacc
accacgaccaccatcatgatgaacgcaaccacaaccattgccaccatcattaccttcacc
accaccaccaccaccaccaccaccatcaccaccacccaaccaccttcaccactacTAAAG
TGGTTTTGCCACAGCAGGACAATTTCCTAAAGCCCTTGTTCCCAAGATAATTCTTTTTTT
TCATAAACCAAATGGAAATAATACCAGGTGTACCACAGTATTTGGAGGAAAATTATACCC
TCATGACTCACTGGTTTACTTCAAAGTTCAGAATAGGCCAGACAACGGATGCTTAAGCCA
ATGAAAGAGACATAGAATTCCAAGAAGACATTCCCCCATTTGATGCTGAGCTATACTGAG
TCACATGTGGAGGAGAAGCTCAGACCCCACAACCCCATTAGCCGTGCGTAGGGCAGTGTT
GGCAAGCAGGTGGTATTTTAAGCCTATAAAGTCAGGTGTTCTGCAAAAGACCCTTTGGAT
CCGAAGCCCCAGCTTAAAGTCCGTCTTCTCCTGGAGATCCAGACATGGTTTTCATCAGAA
TCTGTTTTTCAACCCCCAACCTCATGCCTGTCCCACATTTAATGTTCTGCTCCCTCTCGT
TTACAGGAAAGAAACCCTCTGATAAGGTAGGCTGCTTTTCTGGTTTGTTTATGGTTTTAG
TTTTTGTTTGTTTTGATTTTTTTTTTTATCTCATTCTGACTCTTTGGAAAGAGCTCAATT
CTCACGTGTCTTCTCTAATGTCTTGCAGCCCTCCGCTCCACTGGGAAGGTAAGCCCCTGT
TGTACTGTATCAAGCTCCAGAGTTCTGCTGCAGATCTCTGCCCAATTAAAGTGGCTTTTT
AAATAAATCCTTTCTCTTCCCACTCAGGGAGCATTTACCCAAGATACAGAAGCCTCCTTT
GCCGCCAGCCATGGACAGACACGAAAGAAATGAAAGAATCGGACCCCTGACAGCAAGGAA
GCCACCAGTTCCAAGGTGACTGTTCTATACTGCCTGAGTTGGGCCTTTGAACTCCATTAC
TTAGGTGGTCGGGGGCTGCTTTCCTTGCTGGTTTGATGAAAACTATTGAGGTCTGCCAAG
AGAATAGGAATCTAGGTGAGGAGGGGGCGAGCTGAAGTACTTAGTGGAGAGTACAGTGTG
GTTGCTGTGGGAGGCCTTGTCAGAAGCCGGTCTTGGTTTTTTGTTGGACTTCCCCTACCT
TGGCAAACTGACGCCTGAACAGCTCACAGGAGCTATACCTGCCGCTTTGTTTTATAAGGG
AGCAGAGAGGAAAGAGGGCAGGGGACGGGGAGGGCTTCGTCTAGGCCTGCAGTAGCCACT
TCCGTACTGCTCAACCATTTTTACAACCACAGGAGGCAGAGCTCTGCTCTAGAAGCTTTA
CCTCTGCTATAAAATCATGTATGGTCTATTTACCAAATGGCACAAGTGTACTCGGGTTCT
GGGCCAGCCCGGCCAGTTGGAGAGGGAACAGCGAGTTTCATTTTCTCCTCTGTCTATGAA
GATTCATGACCATTGCCCTCACTTGGCTGTTGTAAGGATTCAGTAaagacttaagggcca
cgatgtgccaagaaaatcccgagtcattgactttcataacattttaatggattatttaac
aaaatcaaaaaccatgaaaaacaatcacaatggcccagatatcaaaattttcaaTAAAAC
GAGGCAAGAACTGATGGCATGAGAAACGCCTGACATCAGCTACTCAACGTTcttcctccc
tcttttcctccctccctcccttccttcccctcttccctccatccttgccttcctccctcc
ctctctccttttctccctctgtctccctccctcccctctttccctctctccAAGGAAGTC
CAGATGCCTCTTCAGCCCTTAGCTATTGTCAAAGCTGTTGGACTGGCCTGTCCATCTGTG
CCAATGGCGCCCAGGCCCTATTGGAAAAGCCTGGAGCAGGGACCTTTGCCAACTGTTTTC
TTATTACTTGAAGGGCTGGCCCTTGTGGTGGCTGGTTTAAAACCTCAGCTAAGAAGAATA
TTACTGAAAATGGTTTTATTTGCCTGGAAAAACATCTACTCAGTGAAATCTAATAGCTCC
TAAAAGCTGACTAAACATATATATGTGTATAATTATGTAATTATTTGCTACAGCAGCTCT
GTAGAACAAAGGTTTGCCTAGCTCAGCTTGTCACGATAACAGGGCATCCAGTGGCCACAT
TTCCCTTCTCTCCCGTACCCGGCGTTTCTGCTGGCATTCACAACTTCCCCTTTGGCCACG
GCTCAGTAGGTTTTATTTCTTCTTATGCGATTTACTGAAATTATATTCTGGGACTGACTC
TTTGAAACTCTTGATGCTCCCGTCTCTGCTCTAATTCATTTCAGGCATGGAAGGGGACCA
GACAGAAGAGACAATGTAAGTGTGAAATGTCATTTAATAAATGCTTGGCACAGGGACAGC
CAGGGTAGGCTCTGGGGAGGTGGGACTGCATCTGCCTTGCCCTCATGTGAACTCAGGTAA
TGAGAGCAAGCTCTTCAAAGAGTCTGTTAAGTGCCAGTTTCTGTATCTTGTTACTTAGAG
TTATTCAGGCTGAATTGCCTAGCCCCTGGCCCTCTGGGAGGTCCCGGGATAGCTGGTTTC
CTGCAGCCTTATCCCCAAGGGTAGTTAGCAAGGAGAGTGAGGAGCAGGAATAGAGGAAAG
GGTCAGGAAGATGCTTTGGTTTCAATGGCCCTGGGTGACATCACTCTTTCTTAATGGGAG
AAACTCACAGTGATGGTCGTAgctcagagtgataatgggctcaaactcgcatgggcagta
aattcacataccctgcatctgaatgtaggtctgtctgggattctctgtactctGTGATCT
CTTACAATAGTTAAAATGTATTATTCTTAGTATTGTATCTCTCTATAGGGTGGGGCATtg
cacacgcaccacagcatgcatatgcaggccaaaggacaattctgtggagttgggtttctc
tttccacccatcgggctctgtgtggcatgtgcattttacccactgcaccatcttgctggc
tccAGGCTTTGCTTTTATTGATGGCCACCATAGATGCCTTCTTCTGATCAGATGCTCAGC
CAACAATGGCTAGTGTTTCTGTTGCTCTATGTTAGATGATATATTTGTTGAACTATTATG
GAGACAGACACCCCAACATTTCACAGGCATAACTGCACACCATCATGGAATGGTCTATGT
GGGCTAATGGAAGAGAAGGAGCTCTACGGATCAGAGCCAAGGGTGACTTCTTAAAGGCAG
TGAGAGCTGTGACAGTCCTTGAATGGTACAGAGAACATGGACTGGGTTGCTCCACTGTCC
TTCCAGTCCCAGGAATGTCTTAGGAAGAGGCGAGGAGATGATTATGGGCAACAGGCTACA
GAGACATAGGGACAGAATGAAAGAGGGAAACTGAGGCTGATATCACATCCCCGAGGCACC
CAGTCTCTGATGGATTGATCCTCCTGAGAATCTAGGGTTGTGCCTTCCTGAGCTATAGGG
GACACAAACTCGGTGCAGGAGAGCAGTGGCAGTCTGGGCGAACTCCTGCATGTTTATTTG
TGTGACCCATTGCTAAGATGGGTGGTTCTGGCTTGCGTAGAAAGCTTTATTAATGCCAGG
GGTGCAGTGACTAACTTTATCCTTAGAAAATGGTCTGAGGAAGGTACCACTTCATCCCCA
CTGGGCTGGTCTAACTAACCAGTTCAAGTTGGTTCTTAGATTTCTAGTCACTGCAGTATC
CCTTTTGACCCTCATTTCTTTTGGGGGGAGGGAGGGATAGCCTCTCTCTTCTCTGTCTCA
CAGGCGACTCTGCAGTTAACATAGTAAGGGAAGAGACCTTGTAAACTTCACCAAGAATAA
ATGAGGAGCAAATACTGCAAAGAAGGGTTAGGAAGAGGGCTGGGGCTTTGGGCCAGGCAG
GTTTGGGGGTGAATCCTTTCCTGCTGTCTGTGGTAAATGCTCAGAAGTACGAGTATCATT
TCTATTGCAAAGGGGGTTCCATTCTTAGAGGAGAAAATCGACTGAAATGCCCATCTCTTA
GAAACCTCATGAGAATAGTAAATGATGTTGTATCCGAGTCCTTTAGGAGCCTCAGAACCT
CTGTCAAGTTCGGCATTTGAGGGGAACCCCAGATTGGAATGTCTTTGGATGACTGTGAAC
ACTAGAAACCATTAACCACTTAGCACAGTCTAGCTGGGTTGTGAAGAGCGGGAAGCTCTA
GAAAGTTCTCCACACCTTACCTATTATGGAAAGCTGCAACTGTTAAAGAAAGAGCCAGCC
ACATTTTTTGACTGGGGAGAGTCTTCTCAGAATTTGGATTGTGACGGTAATATATTTCAT
TGTTTTTCCCTTGCAGGATGAAGATGATGGTATGTGCACAGATCTTTCTCATTTTCCATT
CTCATTTCTTAAAGCTCTCATGTCTCTCACTTTCCTGACCATCTGTTTAGATTGAATTAA
TGAGTATGGACTACTACATGTCAATTAACATAAACAGACACATACCAATTGCTACACCTC
GTGGCCTTAGTAAAATGGGAACTTAAGTTTATGCATGATAATTCAGAATTCCTAACTGCA
CAGACAATTTCATATATGTCTTGATAGAAATTCTTCTCAGATTTATACCCTCTAACATTT
GTGGATACAGAATCAGAAACTGCAAATGAACAACATGGCGTTTGGTTTTGGTATTCAAAA
AAAAAAAACACAAAATAAAAATTGTAATAATTTCTAATATATAAGGTTTCCCACTAATGG
TTTTCTGCCAAATAAGCAGTTCAAAAATGAAATGGAAAATTCGCTGTACAGAACAATAGC
AATTTCAAGTGATTCCGAGGTGGCGAATTATCTAGAAAAACCATTAGATAGGTTATCGTT
CTACCATTTGCTAATTAAGCCTGATCGTCTGGATTTTCGTCTCACCCTTCCTATCAGCTG
GGTTTGGTTTAAGTTGGGAAGGTACTCTAAATGTCCCGGATATTAGTTCCGACTACTCAT
TTTTTTTTCCTTCTCCCCTCACAGTGCACCAGAGGCCTTTGCCACACCCATCACTACCTT
CTATGAGCTCCAACACATTTCCTTCGAGATCTACCAAGCCCAGCCCCAAGAACACATTCC
CATTGCCTCACATGCCGGGAGCCATCTCAGAAAGGTTGGTGACTGTGCCACTCAGCTCTA
ACTAAGCACAGCGCCTGGTGACCTGTTCTAGCTTCACGTAGGCtgctgtgacaagcaccc
tgatgggcagaaatgcagggaaggaaggctttgttttacaatttaaggttctaatccagt
gcttctcaacctgtgggtctcgacccccttaaggggtggagggtcgacaaatcagatatc
ctgcatatcagatatttgcattacaattcagtagtggaattacacttttgaaatagcggt
gaaataattttatgactgcgggtcatcacaacatgaggaactgtattaaagggtcgcatc
attgagaaggttgagaactgctgttatagtccaacacaacagaaaagccaaggcgtgagg
gaaaaacaagcagctagtcacatcattcccacggtccagaggagggaggaacgagtgcat
ccacacggcctgcttgcttttgtttgcactggctggctttcattcatctacagttcaggt
cctggcccatgaagtggtacacctaccgtgggccgaatcctcctaccccaagtaactatc
aagacaattccccacagatccacccacaggccaatatgatctagataattcttcagttga
gactgtcttcccaggagaccctaggttgtatcaagccagcagttacaaccagccagtgca
GCTTAGCACTATGGTCAAAGCCAGGCAGCTCGAGGGAGAAAGACACGAGCCACCGTGCAG
AGCTGTCTAAGGGAACAAGCAAGATGAGATTGGAGGACAACCTGAGCAGCTGGCCCTTCT
CTGAGTTTGTGGAGTTTAAGGGAAGTGGGAGCTGACTTGTCCCACAATGGTCCCAGAGAA
TGAACTCATGGAGGGTGTTTTCACTTGCTCATTTCAAACAAACCACATTTAGGAACAAAG
TTAACTGAAGTTGGAGTCCTTCTTCCATCGTGGATGGGGAACAGAGGATGTGCCTTGTCC
CTGACGGAGGCCAAGCACCCATGCTCAGGCGCTGTCCTCAGAAGGATTATTTTTATCTTT
TTatcatcatcatcatcatcatcatcatcatcatcatcatcatcatcatcatcatcatGA
TGTATTTTTTGTCATTATTTCTCAGTCATAATAAGACCAGAAACAGACGCAAAGACCTGT
CTAGCTGAACCCAAGAAAGACCCAGATCATCCCTACGCTATGCAGGAGAACCAATAGGCT
ACTTCATCTGCCCCCCAAGGCCCCAGGCCAGTTGCCCACCAACTGCTTTAGTAGTCAAAA
GAAGCCATCTCCTCACCTTGCAGACAGAAAACAGAACCAACAGCATGACCTGCCCACCCC
TGCCAACTCTCCGGGGAAATTCCTAAAGGCCTCCCTTTGCCCAGGGTCCCCATGCCTTCA
GTTCTCTCCGTTCCCTTCTCCCTCTGGCTTTCTCTACTGCTGTGTCCAATGGTTTGCATT
ATCCTACACACAGCTCTAGCCCTGTCTTCCATTCCTGAAAACTGCCAAGAAGATTAGGTG
TACAGAGCAGACTTGGACGATTTGGGCTAGGTTGGTTGGTGCTAGTGCTTGGCACAGAGG
GAGAGGTAGTGTTCCAGGCTCACCGTAGGTTTCCCTTCTCAGCCTTGCAAACGTTGTTGC
TCTGATGTGGCAGAGCCCGCCCGGCACTCTCTCCCCACATCCTGACTCCCTTTCTCTCTG
CAGACCAGCACCTCCTGGGGATTCACTGTTCCCCCGCATGCCTGTCACAGTGTCCTCCTT
CTTTGGCCATTTTATAGACCCTCAAACCCCAATTAAAAAGTAATTTTTACATTTAGTTTA
TAAGCTTTATGTTTACTGATTGCCTTTGGCTAGTGAGACGTATTAGAGTTAGTCATCTTG
GGACACCAGTATATCAAATAATTTCCTCCTCAGCCGCCCTTCCATGACGCCAGCGGTGTG
TGGAGGGCAGCAGTGACAATGCAAGAAGCATCTACAGCCTGGCTTCTTCAGCCCAGCTAC
CCGTGTGGGTCCCATCACCCTACCCCAATTTAAAGCTTGTTCTCTTCTCTGTTTCTACAG
TAACATTGGCTTTCAGCAGAGTGCCTCCCTGCCATCATACTTCTCTCAAGGTTTGTACAC
TTGTGATCTCTGCCTAGTAACATGTCCATGGGGTTAGAGGGTAATGGGTCTCAAAGCCTT
TCAGCAAAGGCTTTGTTTAAAGTGTATGCCTTCTTCATTTTAACACTTAATTCAATGTCT
GCAGGTTACCAAGGGCTGTTGGAAacacacacacacacacacacacacacaccaccacca
ccaccaccaccaccaccaccatcaccaccaccatcaccatcaccaccaccaccaccatca
ccatcaccatcaccaccaccaccaccatcaccatcaccaccaccatcaccatcaccacca
ccatcaccatcaccaccaccatcaccatcaccaccaccatcaccatcaccaccaccatca
ccaccaccatcaccaccaccatcaccaccaccaccaccaccaccatcaccatcaccatca
ccaccaccaccaccatcaccatcaccatcaccaccaccatcaccatcaccaccaccacca
ccatcaccatcaccatcaccatcaccaccaccatcaccatcaccatcaccaAATGCCAGC
TTTATCCCTGGTCTTCCTGCCGAGAGCTTGGTCCCTAGGCTTCGATAGAACTTGAAGCAA
TGCATAGCTTCCTTGTGGTTTCAGTGAGGAGTCTGCTCTCAGGTTGTGAACTGAGAAGCA
CACAAAAACCCAGCCTCAGAGATTCTAAatcaagccaaatatgacagctcatacttgtga
tcttgggccatgggaggaggattaagagtttatgtccatcttaaactagagagcaaattt
tcggccactctgggctacatgagatcatgtctcagaaaaacaaCAAAAGTTTCTGACACA
AAGGTTTTCCATTTCCAATGTTGCTGCCACTGTGTGTCTGCCGTGAGTGttcccaacatt
gagcgtgcacacaggtgcctgggaatgatgttcaaacatggatctaattcggaagggcta
ggtgtcccctgagacttagcatttccagcaagctgatgctattggtccatgATGCTAGCA
AAGGTCTGTGAGACGAGACTGCCCTGGGATGATTTTAAGGCAAGAGACCTGCACATGTAA
CTTAAAGTTCTAGCTGAATGAATGCATGTTAAAATAAGGAGATCTttgtcgtggctggaa
actggcctagtactgtcagattctctgacttgttttccaagaaaagttaaaaatAGGGCC
TTTAAAGCAAAATCGCAgggttggggatttagctcagtggtagagcgcttgcctaggaag
cgcaaggccctgggttcggtccccagctccggaaaaaaagaacaaaaaaaaaaAAAAAGA
GTTAAAGCAAAATCGCTCAGGACTTAAATATTGACTTAAAATGTTAACACTATGGTGAAA
AACAGACACTTAAAAAAAAAGTCATGGTGCATGTTCGGCTGTAGAACTGTGTATCTGTAC
CATTATGAAATTTCTCTGACTGTAGACCACAGTTGAgggctcacagagactggctccgca
atcatggagtctgcgtgggtctacgttaggtcccctgcatattatgatttttaacttggg
gtttttgtgggactcctaatagtgggagtgaggatgtctctgactctatttcctggtctt
gggactcttttcctcaaactgagttgccttgtccagccttgatatgacagtttgtgccta
gtcttactgtgtcttcttaggctgagttcggttgatatcctggggtggcctgcacttttc
agaagggagacaggaggagtggatctgggggagacaggaagtgtggtgagagactttgag
gagtagagggagaggaaattgcagtcgtgatggtttacatgagaggtgaataaagaaaaa
aagaaaaaaTGTCATGGTCGACATGCAGAAGTAGATTTTAAATATAAAATGACTTTAGTA
CGTTTGATCAACAGCCTAGTAACACATCTAATTTACACAAGCATTCCTTCTGGTGGGGAC
ATCATTCCCGGTGTGAGAGCCACTGCTGGCCCAGTGGCGGGTATTAAAGCTCAAGGTTGA
GTTTTTTTTTTTGTCATGTGGGGGTGCAGTTGTCTACTCACCCCAACTTTTCTCAGTTCT
TCAAGCTTGCTGTTTTAATAGCACATCCTTTCCTCAGTGGATCCTGGTGCAGAAGCACCT
GGGGTGCTTTGATGCATGGGGATTCCAGGGACTCCTGGAGCAGTGCCTTAGGGGTTCATA
CTTAGGCAAGGTTTGGGAAACACAGGCCTTAAGTCTCAGCCCTGCCTCTCCTGCATGGAA
TCTGCTCAGACTCTAAGCTTCACATGCAAAAGAAGCTCTGCCCCTTTGGTCTCTTGGCCC
TGGAGATTAAACATAGCAGACAGAGAATGCCTTATTTAAATCTAGGTAGAGTCATGCTAA
GCAACATTCGTCgaatgaatgaatgaatgaatgaatgaatgaatgaatgaatgagtgagt
gaatAACAGAAGAATGAGAGAACATTCTAGATAATAGGACCTTTCAGCTCTTTTCAGCTG
GCCTAACACAGAAACCAACTTGGCACCCATAGTCAACACAGGCAAACATTTCCCAAGCTG
AGGAACTTTCCTCTAGATTTTAAGTTAACTCTACACAAGAAGAGAGTCTTAGAATGAAGG
AAGCATACATAGGCTCTGTGACAAGCTCCTGGCTGAGCAGATAAGTTTGTGGTGTCCGTT
AAGCCAACAGTTCTAATCTTAGGACGCTGCAGAACCCAAACAAACAGAAAAACCACAGCA
AACATTGGCTGTAAACCTAGCGGTATTCTTGAAGCACTTCCTTTCTTTCTGGGAACTGAG
AACATAATTGCCTCTTTGCTGCTGCCAATGCAAGCTGTTGGGAAAGGATCCATGTGTGCT
GGTGTGGCAGGCACCGACGAAGGGCCTGCTCTTTGCAGGTTCTTCCTGAGGCACAGAGTA
AAACAATTGTGGCTGTTCTTAAAAGCAGGCCCGTGTGATGCTGCATGCATGTTCAGGGGC
CCACATGATGTTGTTTGCATGTTTAGGGGATCACATGATGTTGTATACATGTTTAGGGGA
CCGCATGATGTCGTACACATGCTCAGGGGATCACATGATGTTGTATGCATGTTTAGGGAA
ACACATGATGTTGCTTGCATGTTTAGGGGATCACTGAAGCATTGGGATCTCTTCTCTCCA
AGTTTCCGCAGCTTGGTACAGAACACTACCCAAGCAGCCCTTGTAGCTTTAGAGATGGAA
ATTATTTTTCCAACCTCTTTTTCTTGAGAAATGAATTACTCTATGGGAGCCTTCATGATG
AATGTGTTATGAAACATGGAAACAATGGCTGATGGGAAATTAATCTTCAAAATACTTTGC
TTCGAAGGTCCCAGCAGCAGGCCACCTGTCAGAAATGAAGTCAGAAACTTACCTTTACCA
GTTCCAAACAGGCCTCAGCCTCCATCTCCTGGGGAAGAAGAGGTAATGCAGCTGTTTCTG
CTTTGTTTGCCTTTTTCTCTAGCAAAGGGACTTTAAGAAGCTGTAGTTGGCTGTTCTGCT
GTATTTGTGTTCTCGGTTAGAATTTCGTTGTTACCATTCAATTCAAAGAGCATCTGTGTC
ACTCAGCGGTCTAACCCTTGCCCGAGAGTGTGTGAGGCCCCATCCTGGATCCACTGCATT
GCACACAATAAACCAAAGACTGAGGGGAGATGTAGACAAGAACTAATGTGTCCTTTAGTG
TTCTCGTACAGCCTTCCAGGGGCATTAAGAAATGAAAAAGCATAATCCTATTTTTTCCAT
CTGTTTCTTGGTTTCTAGCCTTAAATATGGAATTCTCTTAGCCGCTCCATTAGGACAGAG
TTTTCATTAAGTATGTTGCTATGATGTAATAAGCTGAAGAAGTTCCTCTGTCTCTGTCTT
TCAGGAAGAAAGGTTCCATTAATAAGGGGGGCTCCTTCACAAATGCCTTTGCAGTCAGTG
ACATGATAAGAAAGCAGTCCACACAAAACACCTTCCCTGCAGCCCCTTCTAAGTGATTCT
GGTCAAGAAAACAAATGTTTCAGACCTCAGAGAACTGAGGTGGTGATTTATGGGAATTAT
TAGTTGGTTTTTTTCCTTTTTGCTTTGTTTTTGTAACTACAGAACTTACAGTGCTTTTTA
AAAATTTCTTTTTGTAGTCTCCATTAGACGAAGAATGGTATGTCTCTTATATTACCCGGC
CAGAGGCAGAAGCTGCTCTGAGGAAGATAAACCAGGTACCTTTCTACCACGTATTGTCAT
GCAGGTATAAATGTTAGTGGGGAGAGGAACAGGTTATTGACACACACTGGGTCTCCAGTG
TGAGCCAGCTACTGCTCCCGCTGCCAGGCGCTGTTCCTTTAAGACCAGTCCATGCGTCCA
TCCTACTTGCTAGCATCCATAGAACCCTTTCTCTGAGTGGCCGTCCATCACTTGTCTAGC
AAAAATTCTAAATTAAGGTACTCGTGTATCCATTGGCACATATTAGGTAGTTTTATGAAT
GAATCAATGAATGAATGTGTCTCTTTGTGGAGGGGGTGGGAAATCAAATGAATCATGTAA
CATTTCAGAAATCTCACTAGTTCATCTTCCTCTTAACACCCTGTTATCGCCCAAGTTCAT
GAGAAAGATTCATGTTAAAGGCATATCTGCAAAGCCTTCTAGAAATTTCTAGCTAGTCTT
TTGATATTATAAAGTCTTAAGCAGGTCCAGTACTGACCAATAACTCTAAGTCTCTTGACC
AGAGATGGGAGGACAACAGTGTGAAAGATGTTTCACACTGTTGAGGCCACAACAACTATT
TTCAGTCTCAGCAGCAGATTTGATCCCCTGGAGGAGTTGGTTTTTGTTTTTGTTTTGTTT
TGTTTTTAATCTGGATTCCTGAGTCTTAGGGAGTACAGCGGGGGCTGAAGGAGTCTTCAT
ACTCTCCAGGTGATTCTGAACTCAAGCCAAGCTTCTGATTCTCTGGTCCAGTGGGAAGTC
CTTTTACCAGACATGTTCTGACCAGCTCAATTAACTCCGAATCAAAGGAACAAAGGAACG
CTGTTATTGAATATTGATGGCTATTTAAAACCCGTTCTAATTAAATACATAGAGGAAGGA
GTGATTTACATGGGTCTTACTAATTAGCTCTATTTTAATATTAGGTCTTTGTCATGCTGC
ATTATATTGCAATTATTCTTGTAGGAAAATTTAAAGTACAGAGCAAATCTCAGGCCCTGT
AAGTACTGGGGAAAAGGTGACAAGAATGTAGAAAGCCCACGTTCACTTTTGTTCAGGTTG
GAGTAGAGGAGTGTCCATCTCACAGGCAAATGGTGCGTTCCGTGTGGGAATGTGGAAAGG
GGGGGCTAGCCAGTCAACAGAAATGAGTAGCTATATAGAAAGTGAGCCACCTTATTTCTT
ATGATCTTTTATCCACTCACTGATCTTTTGTTTTTACTACTGaaaaaaatattttatatt
aataCACTTCAGAGATACTCAAACCTCAGATACAATCTCAGTTGTCCTTTTGAATAATCA
AAGGAGCGAGGAACATCCCCAGCCATGAGGAGGACTCAGTGTCACCTGACACCATGACAG
CTTTAGCAGGGCCCTAGAGGCTCGTCTCTTAGACGGTACAGAAGGACTGACTTTCATTGC
TCCCACTAATAGCGAGCCCCTATTCTTTTAGGATGGCACCTTCCTGGTTAGAGACAGCTC
TAAGAAGACAGTGAACAATCCATATGTCCTCATGGTGTTGTACAAAGACAAAGTTTACAA
CATCCAGATCCGTTACCAGGAGGAAAGTCAAGTCTATTTGTTGGGTACTGGGCTTCGGGG
AAAAGAGGTAAGGCCTTACATCTTCATTCTTTGCCCAAATTCCATACCGTAGAGCAGGCT
GAATCACGTGCTATTTAGCAGTTATGCTGTTAAACAACGTTAGTGAGGCCCTCCATTGAA
GGAGGAAGGAAAAAGGAAAGCACTACGCATGACTAGCTCCACTATAGGAGTCTTTCTTGG
ATTTTCACTCTAAGTAATCCAACGTCATAGGTGTTCACCTGtttgtgatgcttaggactg
aacctagggccttgtgctcgccagtcaggtccaagcactgaacttatctctgaccccAAA
GTCTAACATTTAAaataataataataataataataataataatgatgatgatgatgatga
tgatgatgatgatgatgatgatggtgatgatgatgatgatgatgatgatAAAAAATACAT
TTAGGAAGTGTCAGAGGCAGTATCTTCTGTTTTGACTTCTTGTGACCTAATTTTGGTATA
AGATTTTGGTACTTCTATAAACAATATTTAAAATACCGTAAGATgggctggagaaatggc
tcagaattaagagaacttactactcttgcagaagataggggttctattcccaggatctgc
attgggtggctcacaacctcctttaagtccagtttcaggggctctgacgccttcctctgg
tgtctgtgggcatctgcactcacacggtgagttcacagacaagcaggcacagacacatac
atcaataacaaaCTTTTAATTTAAAATCCCATTGAGAAAGCTGAGCAGCCTAGATTAGTG
GTTACTGGGATCCGCAGGGCATCTCTGGCTAACCTGAGCCTTTTGGCTCTGAGAGATGGC
CGTATTGCCAAAGGAGCGTTCTTGTTTGGCCAGTTTTTTGATGTGAAGATAAAACTAGGC
TGCCTTTGCAGAGGGAACTAACAAATGTAATGTCTTAGGACATTTTCTAAGGTTACCCTT
AGGAACCCAGCTGAATGAAACATCTACAGAATGAGAACAGTTCACTGATGACTACAATCC
GAATACTTCCCACCAGTGGCAATGCTGAGTGGAAGAAACATGATTTTGATCAAAAGTCTG
GGTCACTTGCTCCCCATGGACAGGGCTGCATAATCTCTCCAGAGGCAGCGTCACCTTCCA
GTATTTCTCTTGGTCTAGCATGAACATACCTGTTTCCTTGGCGGAAGGTACCTGGGCAGC
TTGTCTTAGAACATCTAGGGGGATGAATGGGACCAGTCTCTTTGGCCTGGGAGGTCCAAA
GACTTGGCTGCTGAGCACATTGTGAATTGGCTGCTCCACATTGAGAATGTGGAGGTGACA
GGGAAGGGCAGTTACAGTGTGCTAAAGCTTCACCTCCAGGGATGACCTGTGTGACCACCT
CCTAAGTTTGCATTGTTGTGCCATGGGGATTCAGAAACCCAAGAAATGAAACCCAGAGAC
CAATACTAAGCTGCCAGGTATCATGATGGAAATATTTGGGAGTAAATGAGCCACTATAGG
GGTTAACATTTTTTATTAAAAAAATCTTTTgtatgcaccacggcacatgtgtggaaatag
gatacggatagaagttttgtccttcctccatgtggtcctggggattgacatgaagtcatc
aggcctTTAAGCAGAGTCACCTCTTTGGCTCAACATAACACTTCTCTTACTGACAGTTGG
TTGGCTATTGAGAAGGAAATCTCTCAAATACCTGACAAATTTTACTCTTCCTACAACTTC
CCCGAATTGACGCAGATTAAAAAAAACATAATTATGAAATGCATACTGTCCATTCCACTG
ATAACTTATCTACCCATTTGATTTTTCCAGGACTTCCTGTCTGTATCAGATATTATTGAC
TACTTCAGGAAAATGCCACTGTTACTCATTGATGGAAAAAACCGAGGGTCTAGATACCAG
TGCACACTAACACATGCTGCAGGCTGTCTGTAGCAAGTTACCCAAGAAACGAGCCTTCCT
GACTCTGTCATCGGTGTGGCAAGAGCTTGACCTGAGCAAACGGACACCAGGACTAAAACA
GACTGTCAATATGGGCCCTGAGTTCTGCCCTGTCCTGTAAAGTATCTGAAAATTGTTGAA
TACCACATGATTTATTTATTTTCTTTGATGTTTATAAAGTGTAGAAGTGATCATGTTCAC
GTTTGAAGTCTAAGAGTGCATGGCAGACATGAGATTTTGAACATCCACCTCAAAATACAG
TACTTTATACAGTAGAGAAACAATGTGGGACAAGCTGGAAAAGGACTGAAATGGATGGTT
CTGGATATATAACGAAACTTTTGTCAGGCCAAGGCACAATCTGTTTTTTACACAACTTAA
AATGATTAAAATTCATTTTTGGGGCAGCCATTACTTAAGAGACTCCAAAAACTCCATTGT
TTCTTATTTGGTTTTACAGGGTGTGTTTTTCTGTGTTCTTTTCATAATGAGATTAGTGCA
TGTTGGGATAACTTCCTGGGATTAAAGTTGTCCTTTGCTTTACTCTTTTAGATCCTTAAG
ACAACTTTGTTTGGTCCGTGCTGTTATATTTTTGTTTTAAAGCAAATGTAAGCTACATTT
CTGAATTTACAAGAAGAAAATAGTCTTAGATTCGGTGATGCAGCTCTGCTGTTGAATACA
CGGGGGTTTCTGTTGCTTTTCTATCACAGTCCTCCATGTCTATATCCACGGTGGGCTCCC
TCCTCTCCCGCCTTGAAAAGCATTTCATAGTACTGAAGGTCTCCTGGGAAGATGAGCACT
GCTTTGTacacacacacacacacacacacacacacgcacacgcacacgcacacgcacacg
cacacgcacacgcacacacTTGGAGCCCACCTTCCTACTAGATGCTACTTGTATTAGCTG
GTTTTCAGTTAGAAAGTTTGACTTGCTCCAATGGTCGCCTGTTCCCGTTTCTTTGGGCCT
GCAACAGTTCATATAGGATATTGAAGTAAGAGTGTGAGGCCATCTATTCATCTCGTGATG
GCTGGGAAACAAAAGGAAAGGACAAGAAGCAAATTTCCCTCAAGGTCTTCTACCTGCTGA
CCTAACTTCACCCCACTGGGCTTCACCTCCTAAGGCTCCGCCACTGCCCAATGCTACCCT
GGTGGAGGGTCAAGACTCTTAACCTGTGGGCCTCTGGAGAATACCTGTCCAAACCCCTGC
TCTGGTTCTCTGTCTCATTAACCCAACAAGTGTGTTGCAAAACTGTTGTCTTGTCCCTCT
TAGATGGGTGTTTAAACCCTTCAAAGCACCTCAGATCTCCTTTAGTTTTTAAGTTACACT
TAACAAAAGGCACTGGTGGACTTCTGGTGTGTGTTGGTTTAACTCGCCATGTTTTACTAT
GAAGTAGtatgatggtgtgaactgaaagcgatgcctgttaagcacaaactgtacagcaag
gtttgcattttgctttgcctgggccagcagcagc
