# Supplementary material for: Reference based annotation with GeneMapper
Source: Genome Biol. 2006 Apr 5;7(4):R29. doi: 10.1186/gb-2006-7-4-r29 (PMC1557983; doi:10.1186/gb-2006-7-4-r29)
Supplement: Additional data file 2 — A gunzipped tar file containing the data set of orthologous genes in five vertebrates (human, chimpanzee, mouse, rat and chicken) that was used to compare pair-wise and multiple species GeneMapper [file gb-2006-7-4-r29-S2.tgz › 5verts/orth102/mm34.fa]

>NM_153082
ACTGGCCCAACAGGACCCCAAGACCCAGTCCTCCCGGGCCCCGCAATGACGTCACGGCGC
GCAGTCATCGCGAGACTCCGCTCGCCCTCCGCGGCTCGCCGCTTCCCAACCGCCCTCGTC
CGTCCGCGGCCAGGCAGCGGTGGGGATGGCGAGCCGCGGAGCCAGGGTGGTGACGAGCAC
AGCGGCTCCGTCATTGGGCGAGGAGGCCTGAGGGACTCCAGGCTGGCTGGGTGCGTAAGG
ACACCACAACCCGCGGCCCCGGCAGAGCGAGGGCGATGGAGACCAACGTGCCGAAGAGGA
AGGAGCCCGCCAAGTCCCTCCGCATCAAAGTCATCTCCATGGGCAACGCCGAAGTGGGGA
AAGTGAGTACCGCGTGCTGCGAGGGCAGGACCTCCGCGTGCTGTGAGAGCGACATTCCCA
TTGGCTAGGAGAGCCGCCACTCAAAAGCTTGAAGCTCCGCCTCCTCTCTGCTTAGTTTAG
CATCCTGAGCTCACTGGGGCTTGCGGCCTCCAGAGGAAAACTATCTTGACCTTTTTGACC
TTTGGGCTGCTGGCTCTTTACTGACGTCACTGTCCCTAAAAGGTGTCAGGGTGGCCTCTG
ATCTTTGATTGTAATTTGAAGGTAGTAATTAGATTCCGATGTCGAATGATCAGTTTACAT
ACCAAATCTGTTTTTCCCCTGAGAGGGGACGAGGTCCTGCGGGTTGGGGAGAGTGGTTGC
CAGCCTTGCTGTTTAAAGAGATGCCAGGGAGGTGTTAGATTCTAAAAAATGTAGCCCTGA
ACAGCCTGGAGTCTATGTTCCCACCACCAGAGCACAACAACCTAGTGTGTTTCAGGGGAC
ATGCACTGACAGCCCTAGATCTTGTGTTTTTAATTTTTTGTATTGTCACGTCCATTTTTC
TCGGAGGAGTCTTTTTTTTTAAAAAAATACCATCTTTCTGAGTGTATCATTTCTGTATCA
TTTGCTGCTTATTAGCTACTAAACTTCCTCTCATCTGGGAAGGGAGGCCTTTCCTAAATG
AATTTAGATGCCAGTTACTCGTTTTCTTCCCTTAACGTTGGGAAACTGTTGGTTAAGAAT
TCCCAAGGTCGACAGACAGGGAAGGCATCCGAAGTGGAGTCTTCACTAAACCAAACGCAG
AAGACCTCTAATGGGAGCGTTTGCATACTACTATGTAAGCCAGTGCTCTGTGCTAGAAGA
TGCTCAGGAAGTGTTTATTGCTGTTATACAATTTAGCGTGCTCCCGTTCTACATATGGAC
CTTCATGTATGTGTTAACAAAACAGTTGCTGAAGATTAACATTTATTGACTATTGACTAT
TTTCCAGCTCTGTTTTACAAAGGCAGGAGAGTTGGGAATATTGTGAGTTGGTGCAGTGTG
AGTGTGAATAGCAGTTCTGTTCCCAGGAGTCCTGCAGAAAACTGCtaatcccagtggtag
gcaagcacagactgctgggtccccggacccccgaccaaggagcctgatcagcaagcctca
ggtcccacggagaccttgtctccaaaaggaacgtggataaccactggggaatgatacccc
atacacacacacacacacacacacacacacacacaATCACAATCAAATTGGAGGGGAAAA
TATTAGAAATAACTTTTTTCGTCCCCGAAGATTGAAAACCATAAAAATTCTTGAATTAAA
TGAGGCTTAATGAgggctgagagacagctcagcaattagaagcacttgctactcttgcat
tcagtcccaacaactgtgtcaaatgggtggcccacagctgcctgtatcttgctctagggg
atttgataccctcttctgcattatactgacacctgcattcacgtgcatgtatctacagac
atacacacatacacacagttaaaatgaaataaaaataTTTAAAAtaaaagccttcatgtg
ctataattcacatagaattcacttatttcaaaaatatagctcactgattttcatttcatt
cacagagttatgaaaccattatcatgatcaattgtagaatattctcatcgtctcctggag
gggaaaaaaaccccagcaattaacaggctctccctgcttcccctaaccattagcccactt
cctgcctccatgaatccatgcctattttggatatttcatgtgaatagagccatatctatt
gatctacgtgatcttttactacagccttcttttacttagtataatttgtataaggtgcat
ctttatatatgtggcatatatcagtaTGTTCTTTGGGGTttttttgttttttgttttttg
ttttcccaagacaggatttctctgtatagccctagctgtcctggaactcactctatagac
caggctggcctcaaatttagaaatctggggctggcgagatggctcagtggttaagagcgc
cgactgctcttctgaaggtcccgagttcaaatcccagcaaccacatggtggctcacaacc
atccataacgaaatctgatgccctcttctggagtgtctgaagatagctacagtgtactta
catataataaataaataaatctttaaaaaaaaaaaatttagaaatctgcctgcctctgcc
tcccaagtgctgggagtaaaggcgtgcgccatcaccacccagcCAGTATGTTCTTCATAT
TGTAGAAATGTATTCTATTATGGAAATGTAATATATTTTATTTATATGGGTTTTTGTTTT
TAGAATTGGCAGTAAAGATAATTATCATGTAGACTTGAGGACTTAGGCCCTGAATCAAAT
ATGACTTTTAATATTTTGATCCTTTTCACTGGAGGGATCATGGCTCGATTAACAGCTAGA
CATAGGCAAGGCCATCAGGAGATGCTAAGACGTGGGTCTCGGAGggagtcaaggctggag
tcaaggctggaTGTGGATACTTTAATGGTGTTGAATGTGTGAGGCTGGGAAAGAGGTGCA
GAAGACGAGATCACAGCAATGGGTAATACAACTGAAAACACATCCATATTTAGTATGAAG
GTAAGAGTAAAATTTTTTTCTTTAAAATCATGACTTGTGgcctggttggtggcatgtgcc
tttaatcctagtactagggaggcagaaacatgtttaaggccagcctgatctacatagcta
gttccaggccagccaggaaccctcttaaaacaaagaaaTAAATGCCTCACTTTTTATACT
TGTTTCAGGTACATTATATAGTTTTTGTTTTCTTCGTGTCTtttgttttagttttgagtc
agggactcatgtggttgaggctggcctcgatctcTTGAAACTGCTGTTTCTCCGGGCATC
CACTGCCATGTCAGCCAGTTGTTGCATTTGAAAACGTTTCCATCTTCACTGGAGTGACTG
AGGAAGCCCTAGTGAAGAAGTGTGCTTGTTTCCAATGTTTTCCAGTGTGTATTACTAAAC
GCATGCACTTTTGACTTTCTAGAGCTGTATTATAAAGCGCTACTGTGAGAAGAGATTTGT
GTCTAAATACCTGGCAACCATCGGGATTGACTATGGAGTCACAAAGTAAGTATATTGTTC
CTCTGGCCTGAGTATTTCATAGATGCTCAGGCTGTGTCCTAAGAGAGCCTGCATCTGTGT
GTGCATGGGTTGCACTGATAGAAGCTCTGAAGATAAATTGGAAAAGACAGGACTAAGGGA
CTTTTTCAGGTCTGTGGTGCCATCCTGTCAGCCTTCCAGTGTGTTCGGTGCCTGCCAGGC
CAGACCTGAGCAGGCCAACCCAAAGCCCGAATGACAGTTGGAGCAGCTTAGGACAGGCGG
AAGCAGGCCTGACCAGCAAGTGTGCTTTAGGCTGATTTGTCTTTCGTTGGCTTATGATGT
TGCTAGCTTGTTGGAATCCAGCATGTGTATCTGAGAATGGTGAAGTTGGGGATCAGTGGG
ACTTTGTTTGGAGATGAATCAGGAGTGGCCAGAGAGAGAAAACAGCAAGAAAAGCCCCAC
CAAAGAGTAGAAGCAGGGCAAGGCACATTTCTTAAACACGGACTTCCTGCCTTCAGGCTC
TGAGCACCTCTTTATCAGTGAGGACCTTTGTAAGTGACACACGTTAGAGTTTCCTATATT
GTCTGTGGTGCTTGCTAAGGTGTGTATTATTTGTTTATGTTTAATATCCTGATCTTTTTG
CTAATACTTTTAttcattctttgaaagttttatgcatttatataatgtatttggattata
tccacccatcattatccccatctatgcatagctgtgaggccatccacttgcacaggcaaa
ctactggtggccacatccccaaaagatagttactctccttccctcagcagccgtcaactg
ccagccgctctttggccaagggtggggccacaagagtcctttatccctgctggaattttg
actggcttgatctggtcttgtccaggtagccccaggtgttgtgagttatgtgtgtatcag
acctgccataaccttagtcagcaggtcacagctctctccccctgccagcccttccattct
ttctgtcacctcttgcttggtgttccctgaactgtcttggtcaaggctgacagagatgat
catctgtagttaagcactgatagttatttatacttgacacttgggccagttttatgtttc
attgcagaagcttctctgaccaaagttgagagcaacacaagtctgtgggtctaaacataa
gtattgagaaggcagtttgacagaatgactattgagcaaaacaacaagagtctcccctgc
cccccgcttgtatgtatcttcccaggcttcatatgtaatcctaaggttaccttcacgtct
tagttagagctttattgctgggaagagataccatgaccaaggcaagtcttacaaaggtaa
acatttcattgtggctggcttacagcgtcagagggttagtacattatcatcatggtggaa
agcatggcagcgtgcaggcagacatgatgctggaggagcttagagttctccttcttgatc
tgaaggcagccaggagactggatgtgttgctcactgggtgcagcttgagcatttaagacc
tcaaagcccacctcaacagtgacacacctcctctaacaaggccacacacctcctaatagt
gccactccctagggccaagcattcaaacacctgtctgtggagggaggccattagtattca
aaccaccacacctctgaactgccatgccactgtcagaccagtggacattgctaggcaggt
tggcgttgccgcatgtaggttccaccacggagggagatgatgtcttttctccctcagcat
cctgcacagcatctctgctactatgtaaggcagccagcagggaggaaattgtctgctcag
tcagggtttatttcactgtgtcctgcatccaaagtgagtCCTGTAAAAAGGGATTTTTGT
GTGTTTTCTCCAAGGGCCAGATACTGTGCTTCTCCCTGGTGACTGCTCAGTATATATCGA
TATACTTAGAGGTGAAAACTTCAAATCAGAATATGAAGACAATATTGAAGAAAGTAGATA
AAGTTGATGAGGTATATCTATAGCAGATGTCAGTTGTATAAAGGGCAAGGTCGAGTTTAT
GTGTGTCCTAGACTGCATTAAAGTAGTTCAAATCTGTGGCAAAGTAGAACCTAAGAGTTT
TGTATAAATTCTGTCACTGTTTTCAGTTGAAAGCAGCAGGAGATGTTTTTGCACAATGTT
CTCTTAAGTGTGAAGTTTGTAGCTCTTGACTGAAAGTTCCAAAGCTCTTCATTTGAAATC
CACAATTCTTTCTACTTTTTTTTTTCCTGATTTTTACTTCAGAGCAAAGGAGTTCATCAG
TGCAGCTTTGCCACACCGTATCTAACGAGTGGAAAGTCTATGTAATGCCATGGAATTGTG
ACTTATTTGTTTGTTTGTCGAGACAGAGTGAATTGGAACTTATTCACTAGGCTATTCTGT
TTATTACTAATTTTTAAAAATGTGATTTATCCCATGGTGAGTATTCTGAAATTCCTTTCC
AAGGAAGACATAAAAGAATGTTTACCCCTCCTCTCAAGGTCTCCATGGCAACCAAGGCAA
GACTCCACCTAGGGATCCGACAGTTTACATGGCTTACATAGGTGAGGGTCACAAAGTGAC
CCTCACAGAGTGCTCCTCTCACAAAAGCTGGTACCAGAAAGGCTTTACCCAGCTGGGATT
AGAGCTTCCCCATAGCTGCATAGATGGCATCCCCAACCCTCAGTGGGGTACTCTAGCTCT
CCCTCAAGGCCATGTGCATTTAAGGCAGAGTTACACACAACAGGTATTGGGGAGCAGCTA
GAAACTCAGATGAAGGTCTTATGACTCCCACCCCCATGACAGGCTCAGCTGGGATGATCG
TTTTGTAAGTGGAGGAACTCATTGGTTCAGGGTTGTACACCGAAGTATCCGAGATGGAAG
ATGGGTGCCTACTCAGGCCTTATGTGTTCCAAACAAGGAGGTGGGTTTGTTGGCCAACTT
GCTGGTTCCTGTTGTAAAGATTATCTGGAGTTAAGAAGAGGATGAAGAAACCTCTGGAAA
TGTCACTCCTGTTTCCTTTTGAAATCATAAATGTCAGTGGAGAAACCCAACCTTTGAGAT
TGTTTCCATTTGAATATTTCAGGGTCCAAGTCAGAGACAGAGAGATCAAAGTTAACATCT
TTGACATGGCTGGACATCCCTTCTTCTTTGAGGTAAGAAAGCCTTCTTAGGAAACTTAAG
TCCACCAGAAAGCAAAAGCATAAAagctgagcagtggtgagcactgttatcccagtgctc
aggacgcagagccagagccagatggagctctgtgagtttgagaacagcccggtctacaga
gtgagtcctggccagccagggctacagaggaaccccgtctcaaaaCacaaaacaaaacag
aacagaacagaacagaacagaacagGGCTACAGAGGAACCCCGTCTCAAAACacaaaaca
aaacaaaacagaacagaacagaacagGGCTACAGAGGAACCCCGTCTCAAAACacaaaac
aaaacagaacagaacagaacagaacagGGCTACAGAGGAACCCCGTCTcaaaacaaaaca
aaacaaaacaaaagaaatagacaaacaaacaaacaaaaaaaaaaaaaaaaagaaaagaaa
GACATTTCGGCCATTCTCTCTTCAGAGGCAGGACTGCTGTGTTGCCCAGGCTGGCCTCAT
ACCCAGATTCTCAGTCCTGTGCCTCAGACTACACCTTGCTGGAGTGGCAGCCACCATGCT
TCCTGTTCCTCATTGCATTTCTCAGCACCACTGTTGTTCTGATTGATCTTTTAGTCCACT
AGGTACATTCATCCATAGTCCTGTGTCCCAGTCCTCCTCACGTCTCCCCCACCCCAGGTA
TAAACACACACACACACACCACTCAGACTGGGTGATCTTTTGCTGTCACACTAATTTTTA
AAAATCACATTATTTATGTGTATATGTGTGGGCACATGTATTCCATGgtgtgtgtgcgtg
cacgtgtgcgtgcatgtgcgtgcatgtatgtgtgtgtggggagtcagcttttggcagttg
gttctccttccaccatgtggcttttgggagttggacaaaggtcagcaagcttggcagtaa
gtgcTGCCTGGTGGCTGCGAGGGTCTCTGCAGTGCtctctgtgaccaccacaggctgcag
agcaacagcctgcaggaggcgagaggaagctcagttcagcatgacttaatagccagtgtt
caaacgtgaggagtctgacccgaggagtttattttggctttatttaagcacagtactatc
agtaaaacactgtcctggtgataattagctcagtcctctgtacataggaaagcacagagg
aagccgaatgcagctgatgcaactccatcagaaccctttgtaaagcgcacatgaccgtcc
agagcagcgacttctatagatggactgagagcaagctcgcagtaagggtctgcgggaaag
ccctgtgggctcttggctccactgataatacagaggtcaccaggctgctaacaagtccac
tcccagccttgtgagtggataacaggtcatgcgtccctgcctttaaaggtgcaaccctgt
gcttttaacattccagatcccctagtgcttgtcCCTTGAAGACCACAGCTGGTCCCTCAt
tcactgatttttcttctgtctcttccatttcagctgttggcctcagtcactaaactcttt
atttccgcttctgaagtttccagtCTTGCCTAGGGCAGCAGATCCCCACCCCTGCCCGCC
CCAGAGGTGTTTGCTTGAGTAGTTATTACCTGAAGctttttactgtgtcctttactagtg
agaagaggccttccacagggctcttgtctgtaccttctggcattctctagacacctagag
tcgtggcaaaagaaacccagaactcactgcacaccattccttcccaaggaccttagctca
cctgccttagtctctctacccttcagaggttttagaattcatacatacacataatgtcca
ggatttctacctgttcttagcagagagtccagggatgtatggctgctcccatctttctag
aggGACATTTTAATGGTGACACCAGGATATAGAAGTAAAACAACTCCCTTCCGTATGTGA
AGCTTACGCCACGTGTAATCGTTTTCTAAGCGGAGCCCATGGTCAGTGAAAAAGACAGGT
CTGGTCAATTCTACGTCTGACATAGGTGTTCTGAATATCAGAAAGACTAACGCAGATCTT
GAATGATACAAAGATCATCTCATTGGAAAGTTAAAAGGTGTCAATAGTTGGTGTACTCCT
AAACACAGTGGTCATCGGCCAGTCCTGGCTAGCTGTATGTCAAGTTTCGGTGCTAGACAC
GGGAAACACAGTCCTATGGCCTTGTGGAGTGAAAGTATGTTGGAGAAGTATTCCTTAAGC
CAGTGGTGAATGTTGCTCATTTAACACCATGATTCACCGTCTCCCAGGGTCAGAAAGTCC
TACTGAGGGACATGACATTCAAAGAGGCTTTGGTAGTGTCTGGAAAACAGGGAGCCAAGT
GGCAGATTTGCTGCCTTGTGAGCTAACCCTGTCCAGAGCCACAGCTGCCATGCAGCAGCA
TCTCCTTGTGGCCACCCTCCATTTGTCTTCAGCATGTTCTGGCCTTGCTTTTGAGGGGAT
AGACTGAATCTTTGCGGGTGTCGTTGGTTAGCTGATGTTCACTAAGTTCTaatacatcat
tctagatatgtctgactgctgagtctctgcgccctgttctatatttgactcctattaatg
caatctaaaaaagctttaggcttttttTCAGGACTTTGCAAAAATAGAAGTATTAATTAA
TAGAAACTCCTTACAGTTGCCTCTTCTGACGCACCTTGTCACAGACCTAGTCTGAGCTCT
CTTCTTGTGTCTTCTAGTTGCTGCCTGGAGTGCAAATCTTCCTTTTTGACAGAACCAAAG
CCACTGTCTTCTTTCTAAACCCAAGCTCACCAAAGTGTGTCCTTGCTCAGCACATACATC
GTGAACATCCGCAGCCATCCACATCCGTAATTCCCAGTCCCCATCCCCTGGTGAAGCTTC
CGCTATTAGCAGTCCCTAGGCAGGTTTCCCCAGGGGCTTGCCAGGGGCAGGGGAGCCTCT
CTTCCATGGAAGAGCATGCAGTGTCCATTAGATGCCCTCGTAGGAACTTTCTGAGACCTC
TGTAGTATTACATTAGAAGCTGTCTCAGCCTTTGCCAGTTGTACACTGCCCTTCCCTTAG
CTTCCTAACTAAACTTGAAATATGGTGAGTCTCCTGCCTGTAATCGGAAGCTGTTTTGGA
AGACTAGAATCATggagctgtagggttcaactgaggcatcttttcactttacaggcaagg
aaactaaggctggagcaataaggcagcttacccaggactatgtagggagctagttgctga
gcttaggcctgaatttgagtcccttgCAATAACTTTTGAGCTTGCTTTCAtctctctctc
tctctctctctctcatctctctctctctctctcatctctctctctcatctctctctcatc
tctctctctctctctctctctctctctctctctcacacacacacacacacacacacacac
acacacacCACCTTCAGTGAAATTCTCCTCCGCTTTGGCCTCTGCTTTTGTCCCCTGTAG
ACATACATTCAGCCGCTCAGTGGGTCAGTGAGTGTCCATTGGCCTTGAGGGTGGTCAGGA
ATAGATACATCCAGATGTCTTGACCTTAGTGTGGAACACAGCTGGATGTGCTGCCAGCTG
TGAGAATGGCAGCAAGTGGCAGGAGTGTGCTACAAGTGCGAACGGCagccaagcatgatg
gtgcgtgcagtaatctcggtactgggatgtggagtcagaaggaccaggagtgccagtcat
gagctcaatggagactttgaggccagcctgggctacaagagaccctatctccaaaacaaa
caaCAAAAATAGAGAAGGTGGGGATGAGGTGTGGGAGGAGAGGAGAAAAGAAATAGAGAC
TAGTGTTACATCTGTGGTGGCTCGGAGGCCAAAGAGTTTACCGCCTGTTCTGTTCTGCAA
GGTTTGATGGCGAAAAATGGGACAGGAGAAACCATGTACAAAATGTAATATTACACTTGA
AAGATTAAAGACGAGAACTCCAAAGggggcctgggggatggctcagcagttaaggagcat
tggctgctgcccttgcccatgttagatggctcacaacctcctgtaactctagttccagag
gttccaagcccgtcttctTATACCACCCCACCCCCACaaataaataaataaataaatGTT
TAAAATTTTTAAGTCTTTTTTTTTTTTTTTAAGAAGCAGCTCTGACAGGgtggtagtgca
cacctttaattccactgctctgaaggcagaagcaggctgatctctcttgagtttgaggct
agcctgatctacatagtagataccagaacagccaaggttatgtatcaaacactgtcATGA
GCCCGCCACCCcacacacacacacacacacacacCCCCGCAAAGAAAACAAAAACTCAGC
CTTATAACCCTATTTAAATGAGGTTGAATGTCAGAGAGCTTAGGGGTGAGGAAAGAACTG
GGGGAAGCTAAGGGGGCAGGCTGATGTTGGTTGTTACAGCTGAGCCTGAGCTGTGCATGT
GCTCGAAGGTGCTCAACTGTACAGAGTCAGAAAGAAAGGGAGAGGGCCCAGCATAGCACA
GAAAAGGAGTTGGTAGAAGATAATTTGTACTTCTTTTACTACATTATATATTCTATATTC
TACACTCTCCtgtatgtttgtgcaccatgtactccctggtgcccttggaggtcagtagag
gctgttaaatcccctggaagtggacttacggacattgaaggccacatgtggagtcaaatc
tgtgtcctctgcaagaatagagctcttacgcatcaagctgtctccttggctcTGGTGGAA
GAAAATCTAAgagctaggaaggtggcttactgggtaaagtccttgttgcacaagcatgag
gacctaagtttcgatcaccatacttatataaaagccaggtgtggtagtatacatctctaa
ccttagggcaggaggcccaggggctccctgactatccatgaatagcaggttgcaggctca
gtgagagagctttctaaaaaatgctgtagagagtgacagaggaaggaacctgatatcaac
ctctggcctccacatgcaAATGAGCAGTGATCAACCTGCATGTGCAAGTGTACTTGCACA
TAACACACAGACAAAGACAGATatagatggatggatggatggatggatggatgggtgggt
ggatgggtgggtggatggatagatagatggatggatggacggacggatggacagacagac
agacagacagatagatagGAAGGATAAACACACTTAGAGGATGTGATGTGGGAGTTAAGA
CCTCAAAGCTCTGGCATAGTAGGGAGAGTTACTAGGTGCCAAGAAGGGCCAAGGACCACA
AGCTTTGAGGAGAGAGACTATTGATCATtgtcttaggcagtgttctgttgctatgaagag
acatcatgaccacagcaactcttataaaggaaaataatggattggggcatgcttacagtt
cagaggtgtagtccattattggcatggcaggagacatggcagcatgcaggcagacatggt
gctggaggaggagctgagagttctgcatccacaggcattagaaagaaaagaactagggca
gccgagcccttgaaacctcaacgcttactcccagtgacatggctcctccaatgagaccac
acccacttcagcaaggccacacctcctaacccctcctaaggagtgtcactgtgatgatca
agcattcaaatacatgagcctgtgggggccattctcagtcagaccacACAGCCACCATCT
TACATTTCTCCTGCTTCTGTTGTTTTTTTACCATGCTGGATTGCTTCTTAGATTTCTGTA
ATTAGTGATAGAACCTTATATTCTTGATCAAGGTTTTTGTTGGCTCAAACTTTCATGCCC
AGTGTGAAAAATAAATGCCTTCCCCCATAGGGTGTATGATATAGGTCACATTTGCTTCAg
tcttgctatgtagccaggctggcctcaaactcagtatgcaacctaagcttgccataaaca
taatcccattctcagcctcctgaatgctgctgtagcagacgcggccaccatcccctgctT
CTTCACTTCCGAATGCTTAGCTGAGTGCGTCTGAGTGCATCGAGGACCTTGTGAAAAGAA
CATACAGCTATGTTCTCTGTCAAGGTTCCAACCTTCAGAATTCCCGCCCACCCAACTTCT
CACTGCCTCTACCACCTGAGCTCACCCTGCACTTACTGTCAACTCTTTTGAGAGGTACAG
CTATGTGCCAGAGGTAAATTGCCATTTCTGATGAATTATCTCAGGACAGTTAGACAGAAT
GCAAAGAAGAAAGGAGAAGAAGCTGTGTGCATCGTTCCccaggtgctgtgcaaagtgtgt
cgccttcatgatctcccctagtcgggccattgtacagtttccttttacagatgaggaagt
gcacaaaggtcatgtgatcaaggtcacacaaaggtcacacacttctggtccatgtgaacc
tagagctgcctgcctccttagctgtgcctcttgccatccgattgcactgGGCTCTGAGGT
TGGAGGCTGAAAATTGATGTTCAGCCCTGGAATAGTCGTGAAGCCAAAGCCCTGACTAGG
ATGCTGGGTTAACCGGGATGTGATGTTGTGTGGTGGCAGCCATCATCCGTGATGGTGTCA
TTCTGCTCGAAGTTCCCTTTGATTGTTCATCTACCTTCCTGAGACCGTCTTTACACGACT
GTGCTTCTAAGTCTACCCACAGAGAGCGCTGCCTCTGAGGAGCCAAGCCCTTGTTTCCTG
CTAAACATTCTCCTGACTCCACATTTGTTTGTTTCATTTTGATTTTATACGAAGTCCTCT
CAAAGCCAGTAAATACTGAGATACAATAGTGAGTACTCCTAATATAAATAAAGGACACAG
TTTGTTACTTAGTGACTGTGAGGTACATTTTTATAAAGATCGTAGCACCAACACTTTATT
CCTCTGTTCTTCCATCCGCAGGTCCGAAATGAGTTTTACAAGGACACACAAGGTGTGATA
CTAGTCTATGATGTTGGACAGAAAGACTCATTTGATGCCCTTGATTCGTGGCTGGCAGAG
ATGAAGCAGGAGCTTGGGCCTCACGGGAACATGGACAACATTGTCTTTGTTGTTTGTGCC
AACAAGGTAACTGCTCTGAATGGGTTTGCTAACAGTTGTGCTTTTGAGGACACAAAAAGG
AAAGagctgggtatgtgactcagcctgaaatcacaggactcaggatcaggagcaggagct
ctctgaatttgatgctgacttgagctatgtagagttcctgggcagcatggtttagtgaga
cctcgtctTTAGTCTTCAAGCACAGACACATGCACGCATAATGAGGGCATGTTATTTTTT
AACATAGAAATCAGTAGCCTTagccaggcagaggtaggtgatgcctttaatcccagcact
tgggaggcagaggcaggatttctaagttcaaggccagcctggtctcctggtctacagagt
gagttctaggataacctgggctacatagtgaggtcaacccctccatctcaaaaaaataaT
AATAATAAAAAATTAGCCTTTGAAAACATGTCTTTGAGACAAAAACCATGAAACCTGATC
TAACTGGATTTTTGTTCATTTTTTCCCCCTTGGATTCCATCTTGAGGAAACAGTCTAGGG
ACTATACAGGAAAAACCTAATATTTGCAGTTTGACCTGGTGGGAGAGCTTGTTTAAGGCA
GAAGGTGGCCTCTTGGGTAGGACAGGTAATGATTCAACTGTCCCAGAGTACACAACAGCT
GCTTTCCCATGGGAGGAAGTGGGAAGTGTGGTCTAAATTAGATGGAGACTCTGTCATTGG
GCTTTGTTGTTTGGTCCTGTTTAGCCTGATGGTTTTACACATAGCTCTGGGGCTCAGGGT
AGAGACCTCACGTGGCCTGGTGTAGTGGGCCAAGGTGGATTCTCTCTCTGTCCTGCCCTG
ACTTTATTTCAGATCGACTGCTCCAAACACCGCTGCATCGATGAAAGTGAGGGGCGTCTC
TGGGCTGAAAGCAAAGGGTTCCTGTACTTTGAAACATCAGCACAAACTGGAGAGGGAATC
AACGAGATGTTCCAGGTAACCAGACGTCCTGTTCTAGGATTTGTGTCAAAGCCAGCCGGG
GCAAGTCCTAGTTGAGATTCTGAGAAGCAAAACAGTAATGGGACTTTGTCAAAGAAGGGG
TGGAGTGGAGGGAGTGAGAGAATCGGAGTGATCTGGTGTAGGGCAGACCTAACTCATCAt
cttagtcacctgatattccatcgctgtcagaaaacgcctggccagagcaacttaaggaaa
gcaagggcttagttttagatacaattgaagggaacaggccactgtggcagggaagttacg
gtgacagaaggtggaagccaacactcaggaggcagagaaaggtgagcgcaggccagacct
ctgcttgctttcttcagtccagaactccatgctgtggtgctgtcatagttagggtgagtc
ttcccagcccagtGTAGAAAAGCCCTCAGACGGTCCCCAGTGACTCCAAGTTCCATCAAG
TAGACGCTCAGAGTGACCCTTCACCCCTGGGGAAATGCTTTGGGCCTCTCGGAGCCTCAT
GCTGCCGTGGAGCCTACGGATAGTTTACTtttgtttaagacagggtctcactgtgttgcc
ttggctgtcctagaactctctagataaactaggctggcctcaaactcaaaaaggtttgcc
tgcttttgtcccctgagtgctggctcaaaagtgtatgccaccacgtctgactCGACCCTT
GAaatttgtgtcttgagaaacactccaggtgtttgtggtgatcaccagagttagcaagtc
actATGCTGCACTGAGATGAAGATTTCTCTTCAAAACTGTCTTTGGATAATGGTGTTACA
TTCATATGAAGCCTTACTGTGGCAAAACTGACTTGGCACACACAGGTTATCTGACCCTAT
ACTCACAGAGCAGCTCCCAACTCACTTAGTTTAGAGACTAGGAGACCATCACTGCAGAAT
CTAGCTGGTCACACAGAAAAATCCAAAAGGCAGTGAGTGGAAGGCTGTGCTCCCATGGCA
GCCTGAGTAGACAATCATTTCTTGTtgtgtgcatatgtgtgtgcatatgtgtatgcagat
gtgtatAGGTGTCCTCTCAGGTGTGTagaggttgatgtcaagtgtctttcttgctctcca
ccgtttgagctgggactctcttggggagctggagctcaccagctgtctagactggcatcg
agagagtcaccaggacccacctgtctgccacttccccaCCTTAGCACTACAGCTCTGACC
CTGCTCCTGGCTCTGTAGCACCAGATTCACTTTTTAAAACCATTAATTTTGAATAATTTT
TAGGAAAGGAGGCTACTTAAAACAGTAAGTAATAAAGTCAGGGCCTGATTGTAGATCCAT
TTAGAAGGtgtctttgttaaaaggtttctattgctgcgatgcaacactataaccaaaaag
cagcttggggagaaaagggtttatttggctttactcaggacaggaactcaggcagcgcag
gatcctggaggcaggagctgatgcagaggccatggagggatgctgcttactggcttgctt
cacatggcctgctcagcctgctttcttatagaacccaggaccaccagcccagggctggca
ccacccacaatgggctggaccctccctcattgattgctaattgagaaaatgccctacagc
tgaatctcatggaggcatttcctcaacagcagctcctttctctgtgatgactctagcttg
tgtcaagttgacacaacaaaccagccaatacaGAAGTGGGGGTGTAAATAAACTATTTTT
CTTCTTGTGAGTGTATCTAACATTTGGGAATTTTTAGCCTTTCAGATAGTACGGCTATCC
TGCACAAAGTCGGTCTTAATTGCTGTGTGAGATTGTATTGATTCTTTCTCTTGATTTCTT
TCGCACAAGAGGCCACTCCTGGAAGACAGGTGCCATCCTTGACTAGCAGGACTTGCTATG
CTCCCTCTTCATTTGAGCACATTGGTCTTCGTGTACGCCATGTATTTGTGATACACAGCC
ACCCAACTAACCTTTGACAGTTCTGGGTGTTTACATATCTCACGTTATTTGAGATGTGTG
ACATGAGTATTGCTTTTGTTTCACACATGAGAACATCTCAGGGAGTGTGTGCAGTAACTG
AGGGACAACACTTCTTTTTCTTCTGGTTGAGTACTTTAACTATGCATAGTCTGTGATCAT
TTAATACACATATACAATGCTTCCTTATGCAAATAAGAGTAGCTGGCATCTCCATGGATT
AGATTCCATTCTCCtctggcctcattcatatgctaatctctctgtccatagtacaccttt
ctccattttgctgctttggggagtctgtctttatttctggtttgccacaggctatgttga
ggtgtgtctctctttatatgtattctgcctgggatttgttcattttctgagattgcctgg
tgcccatggaagcaagaagagggttttgggtcctctggggctagagttacagtttatcaa
gatctgccatgtgggtgctggaaatcaaacacaagtcctctgctagaacagcacatgcac
ttctctactccagccctcAGATAAAAAAATTTTTTTAGAGAATAGGTATTTTTTCATCAA
GTATGGGAAGCCTTGCTGTTTTTTCTTTGGCTTTTGGTATGTGTATATGTGTGCACTTTt
gagtgtgcatatgtggatgccagaggacaattttggggtcattcctcaggtttccttgtt
tttttgagacagggtctgtcactggcctggggctcatgaattcacctaggctgactggat
accaccgatctctgattccttagtgctgggttacaagcacaccttactgtgcttacaggg
gattaaactgagggcctcagcttgggcagcagatcctacccactaagccctctctcccca
gcccGTTTTTTTTTTTATTTCAGAttttttttaagacttatttattatttattatatgta
agtacactgtagctgtcctcagacactccaaaagagggcgtcatatctcgttatataggg
tggttgtgagccaccatgtggttgccaggacttgaactccggacctttggaagagcagtc
gggtgctcttacccactgagccatctcaccagcccATTTTTAAAGATTTtttttttttaa
tgtatatgagcattcgcctgtctgtatgtataccatgtgcttgcctggtacccacagagg
tcagaagagggtgttgggtcacctgaagctggagttttagactgttgtgagctgccatgt
gggtgctgggaactgaaccctggtcctctcaagagcaatgtgtgcttttaatgctaaacc
atctctccagGGCCCAAATAAGGTATTTTTTTTTTAAAGATATAACTCTCTTTATCTTCT
TTCATTATTTCTGAAAAATAGCTAGGTGTTCTTTGAGACCTAACTCCAGCATTGGAACCA
GCTCAGGTTTAGTCACTACTGACTGCTTCCCCCTGACATTGGCCATGGTTCCTTGTTTGT
GTGGTAGCAAGGTTTTGATTGCTTACCACATCTGTGAAGACAACATTGTAGAGACCCTGC
ATATTTCTCTGGCTTTCTCAGAAGAATGCTGCTTCTTGTTGCAGAAGGTATATTGCAATG
AACTCGTGTCAGCTTGCATTTTTGCTTTAATGTCAGAGATCTGAAGGAAGCCCAGAGTAT
TCCCTAAACCGTCTAATTTGGTAGGGTTTCAGCTTCCAACGTCTGTCTTGCGTCAATCGT
GTTGGTTCTTGGCTTTGGGTTTAGTTAGGATGTGGGAAACTCCTGAGATACAGTACAGCC
TCTCTGTGTACCCCAGGGAGTTCGCAAGTGTTCTGGGAAGGCCAAGCTCAAGTGTCTTGG
GCTAGTTTTTTTTGCCTAGTGGTGAGGAATGGGTTGTATTCTTAGTTCCTGTCTGGTAAA
CCTCAGGCAGTCTCAATCTTTGTTTGAGTAACCTAGGTTTTTAGGTAAAAATCCTCGAGG
AACTGCCACCTTGATGGGTTCACCTCCTCCTGGCACCTTCCTGCCCAGTGCCTTCTCTGC
TGCTGTCACCTCAGACTCTGATCTCTGCTTCTGCCTCCCTCTCTCAGTGGGACTCTGTGT
CTGTATGACCCAAATATGACCTACAGAAGAGAATTAGTAGCCACCTCAGTGATTTCATGT
TTGCTGTGTCCACTGCCTGAAAGTAGCTGCCTTGTACATTTGTTCAGTTTAACTCAAGTT
GAGATTACCCAGGagcacacactacagagctgcacgtggtatgacacatgtgtcatccta
gaacttaagaggcagagaccggggctggcgagatggcttagtggttaagagcacccaact
gctcttctgaaggtccagagttcaaatcccagcaaccacatggtggctcacaaccatccg
taatgagatctgacgccctcttctgcagtgtctgaagatagctacagtgtacttacatat
aataaataaataaatctttaaaaaaaaaaagaggcagagaccggaagaccatgggttcag
tatcacactctgctatgtagctagttcagggccatcctaggctacgtgagaccctgtctc
aaaaagcaaaaGCAAAACCCAAAACAATTcagtattgtttgtaatgcctaaaagactagg
caattggctagtccaggagtagggaattaaataaaccatggtatagccacataatagaat
gctGAAGTCAAAGCAAAGACAGACATAAATTTAGGATGATTCCAAggaggagctagagat
tgaacctgggcccctgctcatgctcagcagtcaccactgagctgtagccTACGTCTGCCC
TTTCCTTGTTGTTTTGAGCCCAGGTCTCATTAAGAAGCTGTCTTGagctgggcggtggtg
gcgcacgcctgtaatcccagcacttgggaggcagaggcaggcggatttctgagttcgagg
ccagcctagtctacaaagtgagttccaggacagccagggctacacagagaaaccctgtct
cgaaaaaccaaaGGaaaaaaaaaaaaaaagaaaaaaagaaaaagctgtcttgaattccct
gtatagtacaggcagaccttgaactcctgcttctcctaccttagcctcccaagtagctgg
gatgactggcatgcactaccaggcctggGCAAGATATGTTATGAGGGAAACTGCAAACTG
CTGAGCATTGTGTTCATCCGAGAGCCTTTGTGTAAATATGTATGTATTTGTACATGAAAT
TTGCTGGTGGCAGATGTTTCCACTACTAAAGTATGCTAATGTATCAGGGAGAAGACTCAG
GGCAGAAAAGGGCTTTATATTTTACTGTTTGAGACTTTCTGACTGTGTTAGTCTATTACC
AACTTCAACTGTGGTTTTTTGAGAATAGAATTATGAATCattttaattttttaaattaat
aaattttaaGTTAGCTATTACTTTTCTGTTTTAAAAATATGTAGGTAGggggttgggatt
tagctcagtggtagggcgcttgcctagtaagtgtcaggccctgggttccatcttcagTGC
CAAGTGGGCAGAGGGAAGAGGGGGGCGATATATATAGTTCCAATCCTGGGAGAAAACAGT
CTTCCGGTAGCTTCCAGCTGAAGGGGTTTCACACATACAGTCGGTTTCAGACAATCATCC
GGGGTGTGTTTTCTTCCTGCAGACCTTTTACTTGTCCATAGTTGACTTGTGTGAAAATGG
CGGGAAGCGTCCTACTGCAAGTAGCAGTGCTAGTTTCACCAAAGAACAAGCAGACACTAT
TCGCAGAATCCGAAATAGTAAGGACAGCTGGGAGATGCTAGGAGTCAGACCTGGAGCCTC
AAGGTAAGCAGTTTCAGGATGCTTAGTTCTGGAAGAGGCTCTGTTGCCAAAACTTGTACA
CAACCTTTCTTCTTCTGATTGCCTAGGAACTTGAAGACATGTAGAAATAAGTCTCATAAG
GACTCTGCCCCACTAACTTAACGCAGAGGTAAATGAAGCAGAAGGAACACTGCCTGCTGA
GCAGGCTGTGTCCTGTTTTTCGTGAACACTTGAGGAAATGGCTTGCTCCACCTTCAACTG
TGTTGAGCAAGAATCTGACATAACCTAAGAAAACTTTACAAAAAATAATTTTTAAATCAT
AGAGTTTTAGAAGAAGAAAGATCTTTCAACTTGTTCTCATTTCCCTGGGGAACTGGGGTT
CAGTGAAATGGGTGGTCATTGGGGACCCAGGAGCCAGCAGTGTGTCCTGGCCCAGGAGCC
CTGTCTGCCCAGCTGTCTTCTCATGAACCTGCTTGTTCTCTGCTGTGATTGGTTGATGTG
TATGTGTGATTGGGTGATACGTGGTTACCTGTTGGATTGAGGAGGagctgggcatagtgg
tgcacacctgtaagcccagtactgtagagtctgaagaagagtacaaacttgaggtcagtt
taggttagtcagactctttctccaaaggaaaaaTGAAAAAGAGGACTGGGGGCATTTAGT
TCAGTGGTAAAGAACTTACACACACAGCTCTGGGATCAGTCTCCCAACACACAAGGAGAA
GGAAAAGAAAGTATTCTTCACTGTGCAAAAACAACTCATTACTGAGCATGGTAACATGAC
TGCACATGAAGTGTGGTTGGCTACGAGGGTATGAGGGTTTCATTTTCTTTATTTTTGATG
TTATTTTTGGGGGGAGAGTTGTTTTggatttttttaaagctctggctgggctagaactca
ctatgtagaccaggctgtctcttgctcacagaggtccccctcctctgcctcccaagtgtt
TAGGGTCTTATTTTATCATACTGTCCTCCCGTGCTTTACCCTTTGGCACCAAGACTGCCG
CGGTGGAAGCACCTGACCTTGAAACTGCATGTCAGCAGCAGCTCCCCTTTTCTTCTTGGC
CTTGTGGCACATCTTCACACCCAAGGCAAAGAGGGGAGAACTGGGAAGGCTGATGGGGCC
ACCTGGACCTCCCGAGTGCCAAGAGCGCTCACACTTGTGAAGGGACTTACATGGGTTTGC
ACATGCAGCAAAAGTTTATTGGTGTCTTAATCTCCCTTTGGATTCTCTGTAATCTAATTC
TGAATCTTCCATGTCATTTGCTAATGATATTGGCTCCACTATTAAGGAACCTCTTCATCT
CCTTATAATATATTTTAAGTAGTGTGTGTTGAAGAAAAAGACAATTTTGGCTCTTTATTG
ACTTCAGTTAATCTGCCAGAGCTTCCAGGCCCCTATGATTTCTGTTTTCATAACCCATAT
AAGCACAAGTTTATCTTTACACAACTGTGTCTATCAAACGACATGGAGCGCATTTGGAAC
AAATCCTTAGATAGTTAAGTTCTAGAGAATTCTGGTACTTGTTTGGAGCCAGATGTGATT
ACAGTTCTTCAACTTTAAAGAAACCTTTCTGTCTATAGGGAGCACTGAACATGGTTGACA
CATTACTGTTTGTAGGGGGCACTGATATATTGGGTtttttgtttttggttttgtttttgt
tttggtttttggtttttcaagacagggtttctctgtgtagctctggctgacctggaactc
actctgtagaccaggctggcctcgaactcagaaatctgtctgcctctgcctcccaagtgc
tgagattaaaggtgtgcaccactacagcctggctCGTACTGATACATTGTTAACACCTTA
TTGTCTGTAAGTAGCATTGATACATTGTTGATACCTTATTGTCTGTAGGTAGCATTTGAT
ATATTGCTGACACCTTACTATCTGTAGGTAGTAGCACACACCTGCACTAGTCTAGTTGCT
CTATAACTTTCCCTTGAGAGACTTTCCTATGCCTATGAATCTTGAAAGGTACTCAGTGAG
AGGCCAGGCCTAACCCTGAGCCTGTCTAGATGTCACCTCTAAAGCATTGGCTCCCTGTCC
CTGCCCCAGACTGTCTTGGAGAAGGGAGAGATTCTAGACTTGCCTCAAGGACACAGGCTC
TCTGGATAAATACAGACTGGCCATTGAAATTTCTTCCAAGAAGGGGAATGCCTCTTGATA
ACTAATATCAAGAGTACACATGTgaggctaggggactcagtggataaagtgcttgctaca
caagcacgaggacctgagtttggacacccagcacccacataaaagccaggcctggcagca
tatcctagttttgggagggcagagacaggtgaatcccaagagcccattggcctgccagtc
tagccaaagcagccatgttgaggcttaacaaacctcgtcttaagaaataaaatgaaaaga
ggaagacCCTGGGCTTCTAGATGAGTGTGCCTGTGCAAGCGCGCGCGTGcacacacacac
acacacacacacacacacacacacacacacacacacacacacacacacacaGAGAGGCAT
TCATTACACATACACACCCGACAAAAGGTTATATATTGCATATGTAGAATGTAACATGCA
AAGCTAGAACAAGAAAGTCACGACTCATCTAGCAGAAGGAAAAGATCTGGTGTCTTTGCC
TAAAATACAGGACGTTACTGCTGTGACCCCAGACCTTAGTCACACTCCAGATTAACATCA
GACTTTCTCCCATCTCCAAGCTGCAAAGAGCATTTATTAACTGTGAGAGTGCTATGAGAA
GTCCTAATGAGAACAGCGGCAAGGGCACCTAACACTGCACCATGCCATGCTGACGGGATC
ACGGGGACCCTGGTGACAAAAGGAATCCTGAGAAGTAAAATCTTGTGGTGGGGATAGAAC
TCTACAGGAGCCTGGCACCTGAGGGTGATGAAGAGTAGGGATGGGAGCCTGTCGTCTCTG
GGCCTTCTCCAGCCAGGTCCTGCTATTCCAGACCGCGGAACTGTCTCATCCTCTCTGGTT
GCACGCTGAGTACATCCGTGCTTCCGCTGACTTTTGCCTCATGCTGTATAAGCTCTCTTC
CCTTGGTGGTGCTCACAGCTGCCTCCAGCTGAACCTTTGCTTTCAGGCCTGGGCTGCTGT
GGTCGTCATCTCCCTGTCTCTCAGCTTTGGGAAACGGCCTCTCTACTGTTTCCTTCCCCA
GTTCTCCGAAGCCCCCACCCCATACTAATCACAAGTTCCTTTTCTAGAAGCCTCTCCTGA
GGGATTACTTCTGGCTCCCAGGTTCTCATTCCTTCAGTTAGCAAAGGCTTGCTTGCTCTG
TGCCTCTTACATGTGTAGAGATGCCAGGCTGCCCTTGATCCTTCTTTGACTGTCTCCTAG
ACTCAACCTGCACTGTATTTTTTACTTGTATGCAACCCATTGTTTGTTATTTTCTATTCT
TTTAGTCCTACCTTTGAGAAAAGGAGGTAATTCCATGGGAGATGTGTAGTGTCCAGATGC
AGGATTTGGGGCCAACCTGGTCACTGACAGAGCTTGTCTGCTCTTTGCAGGGAGGAAGTT
AATAAGGCCTACCGGAAGCTGGCTGTGCTGCTTCACCCGGACAAGTGTGTAGCACCAGGC
AGTGAAGATGCCTTCAAAGCAGTTGTGAATGCCCGGACAGCCCTCCTGAAAAACATCAAG
TAGAGGCAGAGGAAACTACAAGCGAGCTCAAGTGCAAACAGACTCCCCTTGAGGTGAAAT
AACCAACATGGAGTTTTCCTTCACGAATGCTCACTGTTGTGTTCCCTCATGTGTAAGTTA
ATAGTATGGGTGCCTGTTACCATGTTGTGGCCATTTCTCAGTGAGATGACCGCTTTTGTG
TGAGAGATAACCCCACATCTCTTATGCACTTCATTTCTTATTGCCAGATAACTAGGTGTT
TGTCATTGTGTCATCGCTTATGCATTCACCTGTGAAAGTCCATGACTGTGACCCACCTGC
TCTTCCTCCCAGCAACCCTCCATCCATCCATCTGCCCACCATCAGAGAAAGGAATAACAA
CAGGAGAGAGAAAGAGCCTGGCCCCCGGGAGCCTGCACCCCACTAAGCGGCTTCCTGGTT
AGTATTTTAACCATCAGCCTGTACAGTTAGTAGCCAGAGATGGTGGAGGATGAGGCAGGA
GTATTGCAAGAGAGAGGCCAGTCTGGATTGAATTACTTGGCAAGACTTTCAAAGAAAAAC
AGGCAACCTTGTAGAAGAGTGATGTGAGCTAGCACTGTTATCTGCCCTTTTAGGACACTG
ACTCTGTTCTTTCTCCAGCCACCAGGGGGAGACAAGCCAGTGCTAAGAGAGAGGCAGTGC
CAGCCACAGGAGCTGGAGAACCTGAAGCTCATCCCGGATCCCAGGCCTTTGCTCTGCCCT
AGAAATAGTTGCTAGCATCAAGCAGCAAGGATGCTGTGTCCCTGGGAATGAGGGGCCCGA
CACCAGAACAGAAGCTCTTAGAGGGCGCATTGTGGGTCACTTGGGAGTGTGCGCTCAGTC
ACACCATTCAGACGGAAAGGCCAGCTTGGGCCTTTCCTGAGCTCAGGCATGTTGGGCACT
AGGAGGGACCCTGCATGAGACTCGTCCCTGTCCTCAGTCCTCACCACAGGTGGTGGGAGA
GGCAGGCGGGCCCTCTTCCACAGACCCGTCTCTTTCTTCTGCTCTCCTCTCGCCCCACTC
TTTGTTACATCCCACATCTGCCATGGCCTTTCCTCTTGCCCTGGGCTCAGCTGACTTGAA
ATAAGTAGGATCCATTTGGGGCACACTGGGACGTCTTGGGCCTGTGTGGGGCAGAATCCC
TACAGTTTCTGCTTGGACTCCAAATTTCTGAATAGTATTTTAAAATTACAAGTATGAAAA
CTCATGTTGCATAGAGAGAAGCCTTTCTCGTGCTGTTGCCCCTGCCTGGTCCACAGGACT
GGATGGAGCTGATGGAGCTGGGCTCATGTTGCTCGACTCCTGTCATCCCTCTGAACTCTG
GTATTCTTATTTTGAGCTGCAGCCACCTGTGCTACCTGGAACTCAAAGGATGACTTTTAA
ATACCTATCCCATAACGGTTGCCAGATAACATGTCTCTTGCCTAAGAAGACAAGCTCTTG
GCTTCCTGTCTAAACCCTTGTAGTCCTCTGGGTTTTTCCTTTCTCCATAGTGGCCTCACT
TTGCATGGCTGTGCTCTGCGCAGCTGCTCTGAGCTTTAAAATGTTGTTCTTAGTGAACTC
AGATGTGTATAAAAGGATAAAGAGGTCTGGCATACGGCTGTATTAGCATACGGCTGCGTG
GCTTGAATTAGCTTCTGAGGTGATTGAGCTCCACCTCATGGTTCTCATGGGCCTCAGTTC
TGCTTGAGGCTCCCTCACGCCTAGCACATCTGATTATCCAGCTGCTCCTGGAACAGAAAG
TGGGAGTCATGAGGATGAGAGGTGTGTGTGGTGCTGTCAGCCTGAGTGCGGGGCCCAGGC
TGCGCCTCGTTCAACCACATGGGCAGGAGAGCAGTTACAGCAGGGGGCTTTAGTGTTCCC
ATTTGGGTCCCTCAGGTCACTTGCTGATTCTCAGATCTTGAGACGCTGTTCCTGACATCT
TACTTATATCTAGGGTGGCTGCGTAGCATCttatttatttatttatttatGTAAGAGTAA
TAAAATGAAGAGGTGAAGCCTCAGGGTCCCAGAATGTGTCTGGTTTCTTTAGTCTCTCAG
CAGAGCATTAGGAAACAACAGAGCATAGCTCAGAACGAAAAGTATTCTGAACCCTGGCTT
CGTGATCCGGTACAGACCTCTGCATTCATTGAAATTCTTAGTGCAGCTGTGTGCTTTGTC
CTTCGACATTTTGAAAACTGCTTGCACATTTAAGATCTTAGGACGTCAGCAGGAGTCTCA
ACTCAGTCATTTCAGAGGCTGAAACGTTTTTATAAAGAACCTTGCCCCCCCCCAAAAAAA
AGAAGGGATAAAATATTTGAACAACTGTTATCTTAAAAAGCTGTGTCCTTCTCCATCTGA
GTCACCAACTGGTGTCACCTCTTCACTTGTTGGAAGTCCCTGGAGGCATTTCTGAGTTCG
TCTTCCAGCCTTCGTCAGCACTTTAGAGCGTCCTCCCCTCCCCTGGTGTGTGCTCTCCTC
TGTGTCTCCCTGGAGCTGCTGGGCTCCACTCTCAGTGTCTCTCTAACCCCGGAGCTACTG
GGCTCTGCTCTCAGTGTCTCTATCCCGGGAGCTGCTGGGCTCTGCTCTCAGTGTCTCTCT
ATCCTGGGAGCTACTGGGCTCTGCTCTCAGTGTCTCTATCCTGGGAGCTGCTGGACTCCG
CTCTCAGTGTCTCTCTACGCACTGCCGCTTTACTTCTCCATGTCAATGTCGTCTGTGGCT
TTGCCAGCATCTTAACTCACGAGTCCAGATGCTGAGAGTAAGGCTGCTGTCCTTCTGCAC
ACTGTACACCATTCTTTAAGGCTTGTATTTACCTCAGGAAACATATTCTAGTATCTTCTC
ACTGATTGAAATCTCAAGTGATAAATACTTCTTTATACCTGCAAAATGGTACCTATTTCT
GTCTTAGTTCGGTGAGCAGCTAGATGGTCAGGTATCTAGATGGTCAGGTACCTATTTCTG
TCTTAGTTCGGTCAGGCAGCTAGATGGTCAGGTATCTAAATGGCTGAAAGCTCGTCAGAG
TAGGACAAGGGGCTCCTGCCAGCACTGAATCGGGGACAAGTGGTAGAAAGACAGAGGGAT
TGCCATTTGAAGCTAGGAAGCAAGGAGCCAGCATATCGCCTCTAGCAATGACAGTGATCC
CTTCCAGGTCAGCTCAGTAGGTTCTCTCATGCTGCCTCCCATGGAGCTAAGTCCCCAGCG
TTTTTGTAAACCTTTTGAAGATGAATTTAGTTGCAAAATCAAGCTAAGCAATTTCCACTT
CAGGCTTTGCAAGCAAAGAGCTATTGCTCCTTCTCATCCTGGTGCTGAGCACAGTTTTAG
ACCTGGTTAGTGCCCTTGGACATTGATTGCTCCATTAACTGTCCCTGAGGAGGGTGGATG
TGTTTACTTGTGGTATGGGCAGGCAGTGGGTCTGTGTCTTAACACACAGTGCGGTGCTGG
GCAGTCTGGAGAAGGCCCTTGGTGAAAGGCTGTTACTGAAGAGTTGGACAGTTTGGGTTA
GCTCCCTGCACTGGTGCTGACCGCTCCCTGCACATTCTTTCCCTCCACTGTGAATGCTCG
TACAAGGTAATTTACATATTTGCTTTCTGTTGAAATAACTGAAAGTGTTAAATCTACCAG
TTGTTTATGTCTTGTATACAGAGTGTCATATGTATTTAAGTTGTGTATTTTTATAGAGTA
AAGTCAAATAGCAAACACTGGTCTGCTGGCTGCATTGATTTGTTGAGACCTGATCTTTGG
TGTAAAACTAGACCACACAAAAATCCAGGTCCTAATCTGCTGTGATCTTCA
