# Supplementary material for: Reference based annotation with GeneMapper
Source: Genome Biol. 2006 Apr 5;7(4):R29. doi: 10.1186/gb-2006-7-4-r29 (PMC1557983; doi:10.1186/gb-2006-7-4-r29)
Supplement: Additional data file 2 — A gunzipped tar file containing the data set of orthologous genes in five vertebrates (human, chimpanzee, mouse, rat and chicken) that was used to compare pair-wise and multiple species GeneMapper [file gb-2006-7-4-r29-S2.tgz › 5verts/orth102/mm34.gff]

NM_153082	REFSEQ	CDS	276	362	.	+	0	gene_id "NM_153082";
NM_153082	REFSEQ	CDS	3443	3525	.	+	0	gene_id "NM_153082";
NM_153082	REFSEQ	CDS	6623	6692	.	+	1	gene_id "NM_153082";
NM_153082	REFSEQ	CDS	13702	13866	.	+	0	gene_id "NM_153082";
NM_153082	REFSEQ	CDS	14713	14835	.	+	0	gene_id "NM_153082";
NM_153082	REFSEQ	CDS	20543	20703	.	+	0	gene_id "NM_153082";
NM_153082	REFSEQ	CDS	24291	24423	.	+	1	gene_id "NM_153082";
