# Supplementary material for: Reference based annotation with GeneMapper
Source: Genome Biol. 2006 Apr 5;7(4):R29. doi: 10.1186/gb-2006-7-4-r29 (PMC1557983; doi:10.1186/gb-2006-7-4-r29)
Supplement: Additional data file 2 — A gunzipped tar file containing the data set of orthologous genes in five vertebrates (human, chimpanzee, mouse, rat and chicken) that was used to compare pair-wise and multiple species GeneMapper [file gb-2006-7-4-r29-S2.tgz › 5verts/orth102/gg1.fa]

>NM_213558
GCGTTGGCGGCGAAGGGCGGTGAggcggccccgggcccgccgggcTCCCTCCCTTCCTTC
TCTCCTCCCTTCGTTGCCTCAACCGCGCCGGGCCCCCGCCATGGAGGCGAACGCGCCGAA
GCGGAAAGAGGCGCGAAAGTCGCTACGGATCAAAGTCATCTCCATGGGCAACGCGGAGGT
GGGGAAGGTAAGAGGGCGGCCATTGGCGGTCGGGCGCTGAGCGGCAGGCTAGATGTCCAA
TCGGAAGCGGGCTTCTTACGAAGGAGGCGGTGGATTGGTGGCCGTGGCGTGCTGCGGAAG
CCAATCAACAGCGAGCCGCTCTGTGCGGCTCTCCACAGGGCGGGACTGCGGCCTGAGCTA
GGTTTTTATTGGCTGGCGGCTCTTGGCGGGTGTCATGGCGGCGTTGGGGCCCCGCTCCGG
GCTTCGGGCTCAGCGGCTCTCGCACGGCTTCTCACGGCCTTTCCGGGCAGAAACTGTGCC
CTGCCCTCTGGATGGGCCCGTCCTATAGCCAACAGAAACTAGCTGTCTTGGAATCCCTCT
CTGCTTCCTTCAGAGAGAGTCCTGTGTTGGAGCCAGAGCGTGTGTTGGAGTTCCAGTGGG
AGGAGCCTTCGTTCCATGCTGTCAGTGCTTCCTTGCAAGGCACTCGGGTGCTCTGAGGCG
ATCCCCGCTGCTCTCACCTTCCGTCAGGAGCTCACTGCCCTCTTGTTGCAGTGAGTGTCC
TCCAGGATGAGGCTTATCCCCCAGTCAGGGACAGAACCAGGGCTGGAGGGACATCCTATG
ACCCTGAATGGACTTTTTGGCAGCCTGGGCATACAGCATGAGATGTTCTTTGTTGGCTTT
TGGGGAACTGGGGCCCCCAGGCCCCTGAATGTGCAGCTCATCCAGTCCTGATGTTTTACA
GAGGGTAGTAACTCAGTTTTGTGGTGCTCCTGTCTCCAGACCTAGGCTTTACAATTTGGA
GTCTGTATAGTAACGAATGTGGCCTTGCCTGGCTCCACAGCCTTTTGCCAGGATAAGAGG
TCACTCTGACTGCTGTTTTCTCCCCTACGCatcacagaatcagaatggcttaggttggaa
gggacctggaagctcatgcagttccaacccctgctgtgggctgagtgccagtcaccaacc
caggctgcccaaagctccatccaacctggctttgggcactaccaggaatggagcatccat
agcttctctgggcagcctgtgccaatgtctcaccacccccagagtaaaaacattcctcct
gacatccagtcaaaatctctcctcttttaatttaaaaacattcccacttgtcctatcact
atcACCTCAGTCACTTGGAACAGTTTCCAGTTCTTTTGTGGAATGTAGCCTGAAGGTCAG
GCCTTGAGCTCTGAGCTTTCTCTTCCAAACAGCTAAGAAATAACAAACGCTCAGGAGTGG
GATCCTGTTTTCATCTTTCTTTTGCACAAAGAAAGCTGCTGCTCTTGGTGAATAACGATG
CCATTATTTTGTTGATTTAGGGACGTAGGGACAGACAGAGCAGCCTGCTGGAGGCTGTCA
GTGAATTCAGCATTAATGAGAATCCCAGTCCTGCAGCGTGGTCTCTTCCCAGTGAAATTC
CCTTTTTCTTTCTCCCAGAGCTGCATTATAAAACGCTACTGTGAGAAGAGATTCGTTCCC
AAATACCTTGCAACTATTGGTATCGACTATGGCGTCACAAAGTAAGTACCTTCATGGGGA
GCTGGGAGAGCGAGGTGAGCTGCGTGGTCCCAGATGGTGTGGGGAAAAGTGAGGTGTCTG
CAGCTGCAGACAAAGGGAAGACATCAGCGGTGCTGCCCTCTGTCCCACTGCTTCTGGGTG
ATTACTCTGCCTTGAATCAGGCTTGCTGTGGAGCACAGAGCAGAGCCATATTAGTTTCCA
CAGCAGTCAGATAATCTGCACTTCAAGTACCCCTGGTAACATAGTACCCTATTGCCACGT
TGCATCCAGAACTAATGCTTTCCTCCTTGTCTGACTAGCCCTGGGGGTAATTTTCTGTCC
GTTAAACCCCAGAATCAGAACTTATTATTGATTGATCTGGGGTTGATCACTCTGCTCCCT
CTCCACAGAGGGCTGGCAGAGAAGAGAGTATTCCTATGGGGGGACAGCCTGCACAGGGTT
TGAGGTAGAGCCTTCTGAACCGTTTCTCACTTCTCCTTTCAGAGTACAAGTCAGAGACCG
AGAGATCAAAGTGAACATCTTTGACATGGCAGGGCACCCATTCTTCTACGAGGTAAGGCA
GACCCAGCTCTGGGCACCACGTCACAGGGCTGCCCTCAGCCTGCACGTCTCTGTAGCATT
TAGCATCTGTCAGCTTTCTTCAGCATCCCTTTGGGGCTTAGACATGCAGTCCACCTTGTG
TCTGAATGAGGTGGCTGGCTCTGAATCGTTGCTCTGCCTCATGCACAGGAGCACACACAT
ACAAATGGGTCTCCTGCTCAATTCCCAGACCTTACTGTCTCCCCAGCATTGATGTGACAC
TTTGTTCCTCTTTTCTCTGTTGTGCAGAGATTGGTCTTTTAGGAGCTGATCACTCCTGTG
ATGGACCTGGGATTATTCCAGCAAGGGTATTACTTGCCTAGCTTTTGCTGGTACAAAAAA
AACTTTTGTTTTTTGTTCCTGCAGGTGAGGAATGAGTTTTACAAGGACACACAGGGAGTC
ATCCTGGTCTATGATGTTGGACAAAAGGAGTCTTTTGATGCGCTGGATGCGTGGCTGGCT
GAGATGAAGCAGGAGCTGGGCCCCCATGGGAACATGGACAACATTGTCTTCGTTGTCTGT
GCAAACAAGGTAGGCCACAGCAGGGAGCCACGTATGTGTTGCAAAGTACTCAGCACTCAC
TGTGTCCCCAGCACGAGCCAAGCTATTGAGCTGCCTCCAAAAGGGAAATATTGTTAGGTT
ATAGGGAAGACTTTCTAAGCACTTGTGTTTGAGTAGTACTGGAGGCCTCATTTCAACAGG
GTTTGGGGAATATGGTGACCATACGTTGGTTAGAAAGGGATCGAGCAGAGGTTACATTAC
CTCTGAATTAAATCAACTCTCAGAGGCCTTTTCACACCTGTTGTCTGTGCTTGCTATCCA
TGCTGTCCCCATCCCTTCAAGATAAGCAGTCAGCTTCTCCAACCGGACGTTGTCACTGGA
TGATCATTCTTGATGCTGTGCTCCTCCAGCTGTCACTGCAGACCTCAACTGGGCTCTGAC
TTTCCCTTTTCTCTCATTTTAGATTGACTGCACAAAGCACCGCAGTGTGGACGAAAGCGA
GGGGCGGCTGTGGGCAGAGAGCCGGGGCTTTCTTTACTTTGAGACATCAGCACAAACAGG
AGAGGGAATCAATGAGATGTTCCAGGTAACAAGAAAGAAGACGGTGAGGGTACAGACGCT
GTATTTAGCCAGGATGGCAGATTGCAAAATATTCTCAGAACTTCCGGATCCCACAAAGCT
CATTGACCCACTGCCCCAGAGGATTTTTCCCAGTGAAGTGACACCCCTAGAAAGCTGTAG
CTGTTTAGTTCCAGGTCAGTACTGGTCCTCTCAGTCCTAAGCTGACCTTAGCATTGCATG
GCTCAGTGCTGATGATCCTTCTGGCTGTGCTGGGATCGTGATCCAGAAGTGCTCCTGTTG
CTGATTCAGGTGTAGCATGGAGCTTGAAAAGCAGAGGGAGAGCCATGCAGTGGGGAGCTG
TGGACGTTCAGCAGTTATGCAGGTGCATCCCCCGTGCTTGAGGATCAGTCAACGAGGGTG
GCAGAAGTGTTCCAGTGTCGCTGCTGCTGCCTTCAGGAACCATTCCCTTCCTGCTAACTC
CTTCCTGTGTCCCTAGACGTTCTACTCTGCCATAATCGACCTGTGTGACAACGGGGGGAA
GCGTCCCCCCTCCAGCATGGGGGTTGGCTTCACTAAGGAGCAGGCAGATGCCATTCGTAG
GATCCGCAACAGTAAGGACAGCTGGGACATGCTGGGAGTCAAACCCGGAGCCACCAGGTA
AGGCAGACTTTGGCATTTGCCAAACAGTCCATAATGTTTCTGTTTGCCTCTGTGGTCTCT
TAGTGAGGTGCCTGCTGCTCACTTTGGCTCACGTAGCAGCCAGGTACAAATTGATCTAGC
CACAAAATTAGGGCAGTGCAAAAGAAACTTTCTGGCCTGTGCACCAAATTTCCCCTTCTA
CCAGACAAGCCAGGCTGAATGAAAGGGGAGGAGTGCTCAACATGACAGCTTCGTCCCTTC
TAGCTCCCCAGCTCTGTATCCTGTCTCCAGGCTGAGCTGTTTGTAGTCACTCATTTGCTA
GTCGTGTTTGGAGTGGCTTCAGCTTTACCTTTCTTGCTCTCTCTGGATCGAGGGAAGCTT
TTAGGCTGCTGTACGGCTGCTGCCCACGTTATCAAAAAGTGATTGCAGTTCTTCCACTGT
ACCTCCCGCAAGACAAGCTTTTCTCTTGCCTTCCTCAAAAGATCTCTAGTTAGGTGGCAT
TGGTTAATATTTGTGTAAGAGGTTGGATATTGAATCTTCCAGTTCTTCTGTGTGACTCGG
GCAACTAAAACAAAGACCCTTGTCTTACTTCTCTCTCTCTGAATCTTAAGAGCTGCCCCT
GTGTACGCTTTGTGGAGAGCATGGAGAGTGGATTTTTGGATAACGTACATCATTCAGCAC
CCTCCAGTCAGCTCTCTGAAATGTAGGTGTTGAGCACAATCTCTCTTCCAGGCCCTCTTC
ATCCACGGGCAGAGATCAGCAGCTCTGCGGAGCAGGTTGTGCTGTGATCACTGGCACGGA
TGGACTCACCACCCTCTCTGGGTGCCCCCCTCTCTCCACAGCCTGCAGCAGGAGGAGAGG
TGTCTGCCTTGGACCAGACACCAGGGCTTAAAGGGCTGACGTGATGTGCGGTGCCTTCGC
CCTGAGTGCGTAGGCGGTTTGATGTGGAGCTGAGTCAGGGTGCGTGTGCCCCCACGCTGT
CTCCCAGCTTTCTGTGCTGGTGGTGCCAGAGACTCAGCACACCAGGGCACATGGCTCAGG
CACGTGTCTGGCATGGTGGGTACATTTGTGCCTGCACAACCaccacagaaaaacagaatc
gtggagtttggaagggaacctctggagatcatctagcccaacccctttgctaaagcgggt
tctttagagcaggatacacaggaaaacatccaggtggattttgaatatttccagggaagg
agactctgcaacctctctgggcagcctgtgccagtgctctgtcaccctcaaagtaaagtt
ttttctcatgttcgtgtggaacttcatgtgttccagctggtgcccattgcccactgcttt
attgctgagcactactgaaaagagcctggccccatccacttgacactcaccctttagata
tttataagcattgataagaccctttctccaggctgaacagttccgggtctctcagccttt
cctcataagggagatgctgcaggcctctataatcatctctgtagccttccatcaggctct
ctccagcagttccctctctttctttactggaggagcccagaactggacacagtgctccag
gtgtggcctcaccacggcagagtagaggCCACATTTGACTTCCCAGATAACTTTGcagat
gtagaactctacacttgttgaatctcatcaggttcctccctgcccaactctccagcttgt
ccaggtctcccagaatgcacaggcttctggtgtgtcagccactcctcccagctttgtatc
atcagcaaacttattgagggtgcagtccatccctttgtgcaggtcaccaatgaagatgtt
aaacaagaccagacccagtaccaacccctggggaacactgctagctacagatctccaacc
agaccgtgctgctgatcacaaccctctgagctctgcctgcagttgatgtgtacctgcctc
aggagagtgtttctccccaTCCTTAGCTTGTGCCATGCTTAGAAATGCCATGGGCACTTT
TTCTTCAGCTCTTTGTCCATAGCTTCACTTCCAAAGCCTGGAGGTACTTGTTTACAGCAA
GAAAAGAGTTCAGAAGTGTCTACAGAGCTATGTTTAGTGCAGGGGCAGCTCCTCACCCTC
CTGTGCTCTGCCGGCAGAGGCAAGGCAATGGTTGTCTGCCACTcaggtcccctcactgct
gtcttctgttatctcctagagatgaagtgaacaaagcCTACAGAAAGCTGGCTGTGCTGC
TCCACCCTGATAAGTGCGTGGCTCCTGGAAGTGAAGATGCCTTCAAAGCTGTGGTGAATG
CCCGAACTGCACTTCTCAAGAACATCAAGTAGGGAACAGAGCTGCTGAGAACTGGAAACC
TTCCCTTCCTCCCAGCTAGTTCCCAGGCAGCTGTACTGCCGTGGGGCACCTCCCTCCTCC
TCAGATTCATCC
