# Supplementary material for: Reference based annotation with GeneMapper
Source: Genome Biol. 2006 Apr 5;7(4):R29. doi: 10.1186/gb-2006-7-4-r29 (PMC1557983; doi:10.1186/gb-2006-7-4-r29)
Supplement: Additional data file 2 — A gunzipped tar file containing the data set of orthologous genes in five vertebrates (human, chimpanzee, mouse, rat and chicken) that was used to compare pair-wise and multiple species GeneMapper [file gb-2006-7-4-r29-S2.tgz › 5verts/orth102/hs34.fa]

>NM_016544
GCCTGCTGCCAGGCAGCGGCGGGGATGGCGAGCAGCGGAGGCGAGGCGGTGACGAGAGCA
GCGGCTCCGCCATTGGACGAGGAGGCCTGAGGGACGGGCCAGCGGTGCACAAGAAGAGAC
CGAGGCGGGTGGCCCCGAGAGAGCCAGGGCCATGGAGGCCAACATGCCGAAGCGGAAGGA
GCCCGGCAGGTCTCTCCGCATCAAAGTCATCTCCATGGGCAACGCCGAAGTGGGGAAAGT
GAGTACAGCGAGCCGGGAGGGGCGGGCCCCAGCGTGGCGGGGCGACGTGTCCATTGGCTG
GAAGGGCGGCCACTCAACAGCCTGGGGCCCGGCCTCCTCTCCGCCCCCGAGCAGGCCCGG
GTCTCAGCCGAGGGGTGCGGCTCCGCGAACGAAACTCCCCGACCTTTTTGACCTTTCCGT
TGCCCCCTCGTCCTCCGACGTCACTCTTCCGGAGATGGTGTCTGGGGTGGCCTCTAAGCC
TTGAATGTACCCCCAAAAGAGTAAGAAGGCCTGGGTCCCCATGAGGGGCCGTCGGCCTAG
ATACCTTGCCCGCGTTCTAGGGGGCCGTCCGGGACCGGGAGATGGAGGATGAAAGTTTAG
TTCCCCCAGCCGGGCCTGGGAGCCGGCGGAACGTTATGGGGTGCGTGTGAGAATTTGGGG
TTCGCGAAATGGTGCCCGGCAGCCCAGATTCTGCATTCCCGTCACGAGAGAGCGTAACTG
ACGTTGACGTGTTTCACAGGGGAGGTGCAAGGGATGGCCGGGGTCCGCGCTGTTTTGTTT
TGCGTTGTGTTTTATTTTTGGTGGTGTCCCCATATCTGTTAGTTCCACCGCCCTTCTCTC
TGCCCCATCTGTGGTTCATCAGCTATAAACTCTCCTTTAGTACGTGGGGAGGGAAGGCCA
GAGGTAACCTGAGGCCTTTTCCCTTATGAATTCCAAGACGGCCTCCTCTTCACTCAAATT
CTTTCCTTTTGGGCAAGTGGAATCTGTTggttaagaacttcccaaggtcatcaaatcagt
gaccgaggaaagattagaacctaagtcttcacattcccactgcggtgctctttccgTCGT
TGTATGCGTTCAAAATCAACTCCGAAAGAGCTGTTAAGGcagtgcctagtccagtgcctg
gcacccaggagatgctcagtaaatgtttacttagtgTTTTTTATTTCTGTGTAGCATGAT
CCCGTACTACTTTTGTGTGTATGTGCTAGCATAGTATTCACTGAAAGTCAACATTTTTTT
GAACGTCAGCTGTGTACGAGGTGTTTTTTTTTTTCTAGGgactgggcacgctagctcagg
cctgtaatacatcagcactttgggaggacgaggcgggcggatcacttgaggtcaggagtt
caagaccagcatagtgaaatcctgtctctactaaaaatgcaaaattagccaggcatggtg
gtgcacgcctttaatcccagctacttgggaggccgaggcgggagaatcgcttaagccggg
gaggcagaggctgcagtgagccgagatcacgccattgcactccagcctgggcggcagagt
gagacgccgtctcaaaaaaaaaaaaaaaaaaaaaaGTAATTTTACTGTGCCTAATGATAC
AACATTAGAAGCAGCTCagaatgcccagtgtcaccacatctacttaacatttttctagtt
ttattagccagtgcaattagacaagagtaagagaatataaaaatattagaaaagagaagg
taaaattaacattatttgctaataatacgattgtttacctggaaacccaaagagaaataa
ctgaaaaactattagaaacattataaaaattcaataaagcaaaattattacccacaaatt
aataactttattgtgtccaaattatattcagttggaatgtgtaattgaaaaacaatttta
atttacagttacaacaaaaataaagttcctaggtttaaacttaacatgaaataggcagca
cctatatgaagacaagtttcaaactctacaaagggagataaattacttaggcaaatggaa
agatatactttttccttacgtgggattacacaatattgtacagatgtgaattactcaacc
tacaaatgaaattcaattccagtgaaaacatcaataagggtttttttttcccagaacata
atacaagactactaaagtcttcatgaaaaattaatgtgaaaacaacaaagaaaattgtgg
ggaaaaaaaagaaatgaaagaAGACCAACTGTATCAGCCATTTAAAAATATTTTTCAggc
cgggcgcagtggctcacgcctgtaattctagcactttgggaggcagaggcaggtggattg
cctgagctcaggagttcgagaccagcctgggcaacatggtgaaaccccatctctactaaa
atacaaaaaattagccaggcatggtggcgcacgcttgtagtcccagctactcaggaagct
gaggcaggagaattgccttgaacctgggaggtggaggttgcagtaagcccagattgtgcc
actgcactccagcctaggcgacagagtgagactctaaaaagaaaaaaaaaaTTTTTTTtc
actgtgatgatggtttttcaacgttcacagtttccaccagaaagattttccttagtgttc
ggtaaaccttccttggatgtctATGAGAGCTTTGCATGCATTCCCATGTTGGTTTCTGTG
ATGTATAAAAGTAGACCCCCATCTTACAAATAGGAAACTATGCCATGATACCTGAGCCTT
GACATCATCACGTTCTCCAGTTTGTGTTTGGTATTGGAAGTTAAAACATGATTCCCTTTT
CAAGTTTGGTTCTTGAGAGACTCACATGGTGTTGCTCAAGTACGTTTTGTGACAGGCAAT
AGCATCTTAAGAATTCTTAAGTCCAAGAAGGGACTTGCTCCTGATCTCCCTGAAGATCTC
TACCATTTAATTAAGAAGTAGTTATTGTTCAAAAGCATCTTGAGATGAACAGAAAGGATA
AGGATGGTAAATTCTGTCTGATTCTGATAGAGAGGTAGAGTCACCCTTTGGCTCAATATT
GTAAGACCAAGCAAATCCTCCCTCCCAGTTGGAAGTGAGTAATCTACAGCCTCTGTCCTG
GTCATATAAATTTGTCTATGTACTCAAGCAATAAAATGATTGtttaatttaaaaaaaaat
tttttttaaGCTACCAAACTTTTCCCattggtattgggaaggaaatatggagacatcagt
ggaacagagtagagtccagtaataaacccagatacgtaaggaaattcaatttacacaaat
gtagtaaaattatgggaaaatagagaccatttagtaaatattgttgtaacaactgTCTAC
TATTTGAGAGTAGGTTGGATTCCTATTACATTCCTTTCTCAAAAATAAATTCTAggccgg
acacagtggctcacgcctgtaatctcagcactttgggagaccgaggcgggcggttcacgg
ggtcagatcgagaccatcctggccaacatggtgaaaccccgtctctacaaaaaaaataat
aataataaataaataaataaataaataaatTCTAGATGGATAAAAGATTTAAGTGTAACT
TTTAAAAAAACTTATTATTTTGCCTTAGttgtaaaagtaacacatactcattttaaagga
tttggaaaatataggaTGATATACAGGTAAAGCATTTTAAAGTTAAAAATTAAGGAATGC
CTTAGTAAATAATCATTGACTCAAACAGCAAATTAAAACAAATGACAAAGTAACTAGCAA
GCAATGAAATGGAGGGAATATTTGCATATCACAGACTATTGTGTAACCATAAAAAAGTGA
GTAGAGCTATTTTAAAGTTAACTTGGGAACCATAATTTATTATTGTTAAGAGAGAAAAGC
AAACTCTAGAAGTATGTACAATACTCTGTGAAGTGAGTACTTTTTACTGCAAGTAGGACA
AACCCAATTCAATTGATTTAACAGGAAAttttttttctctttttgagacagggtctccct
ctgccacccaggctggagtgcagtggcatcatcgtggctcactgcagcctctcctcctag
gctcaaAAAAAAAAAAAAAAAGGAATTAATCTAATAGATATTTAGAGATGTGGATCTGGT
CTTGGCAGTGAGGTCAAGGCTAGACAGATATTTTGGTGGTATCGTTGAAAGCATAAGAAT
AGAAGACATCTTCAGAAGAAAAGAGCACAGGATTGAGAACTCAACTGAAAACATATGCAT
ATTTAGTAATAAGGGAAGAATTTAAAAATAATTTTTCTTAAAATCTTTTAACACTTGTTT
CAGTTATTTTATAGttttgtcttttttttttttttagacaagcgttcactcttaccaccc
aggctggagtgcaatggcagcaatctcagctcactgcaacctccgcctcccgggtttaca
caattctcctgcctcagcttcccgagtagctgggattacagatgcctgccaccatgcccg
gctgatttttgtatttttgtagagacggggtttcgccatgttggccaggctaatcttgaa
ctcctgacctcaggtgatccacccgccttggcctctgaaagtgctgagatgacaggcgtg
agccaccgcgccccgccACTTTTGTCTTTTGAAAATGCTTTTTCATAGTGATGAATGGAG
GAACCATAATGAAGAAATATACTTATTCTGTATGTGTTCTCACTATGTATTTACTAAATG
CCTGTATTTTTTACCTTTTTAGAGCTGTATTATAAAGCGATACTGTGAGAAAAGATTCGT
GTCTAAATACCTGGCAACAATTGGAATTGACTATGGAGTCACAAAGTAAGTATATTGTTT
CCCTGGGTTTGTAAGTTACATAGAAGTTCAGAACTTTCCAAAATGATCCATATTTGCATC
AGTGCTCTTGTGTAGGTAATCTTGAAATGGAGACTTTGAAGATAAGTTGGGAAAGATAGG
AATAGTAGACCTTTACAGGTATCTAGTGATCATAtcattcattcagcctgtgtattggta
ttgagcacatcccattcaccaggcctcgtgttaggtgtaggctacagcaatgaacatgtc
aacacaaagccTAAATGGCAGGTGTAACTTTCCAGGAAACATGTTTTTATATTAGCAGGT
CCTTCCAGCAGGTGTGTTTTTAGAGCATTTTGAAATATTCTCTCTAAAAAGTCTATAAAT
ATTGTGTGGAACATTTTCTACCAGAGAAGTTTTTTTATTGGTTTATGATCTTCATAGCTA
TTAGAATCCAGCAAAAATGggccagatgcagtggcttatacctgtaatcccagcacgttg
ggaggccgagacgggcggataacgaggtcaggagttcaagaccagcctgaccaacacagt
gaaaccctgtctctaagaaaaatgcaaaaattagccgggtgtggtggcacacacctgtag
tcccagctactcaggatgctgaggcaggagaatcacttgaacccgggaggcagaggttgc
agtgagctgagactgtgccattgcactccagcctgggcgacagtgagacttcatcacaaa
aaaagaaaaaaaaaaTGAATTGGGAAAAGTAAAGTTGGGTCCAATTGGGGATTTATCTGG
AGATGAGTCAGGAGGGGGTTGAGCTTGAAGAGTTGGATATAATTAGCAGGAAATACCCAT
ACAGTAGAATTGGGGTAGATAGCATACTCCTTAAACATGAAATTTCAGGTGTTCACTATC
TTGGCCCCACTCTGGCCTTTCCCCTTTTGTCTTTTCTGTTACACACTTTACTTTCCATCC
ATGCTGAACTGCTACCCTCAGACTTTCTACCTCAGCACCATTATCCAGCCTGTCCACTTG
GAACAGCCCTGCCCATTTCTCCAAGATATAAACATTCTCCTGTTCCCGTAAGGTCTTCTA
AACATGCCCTTtattggtcaggactctttttggttgcaaatgacagaaatccTAAAGTTG
TCTATGGTAtttatggtacttaccaaaaattgccttgtattgttattatttgtatatgtg
taatgtctcctgctagattataaactccctgaaaatttattagtataaattttctccaag
tgcctggcatagtgcttatacctaataggtactcaataaatatttattgTTAGGTAAGAT
AGGTACATCTAAAGAGGAAGTTTGCCAGATTAGACTATGAGGGCAATATTTAAGAAGGTA
GACTAAAGTTTTGACATATAGCTAGCAGAATGTCGATTAGGTGAAGAGTGGAGTCAAGTT
CAGATGTATCCTTCATGGCTTTTTAAAGTGGCCCCAGTAAATGGTAGAGTAAAACTCAAG
AGTTGTGTGTAATGCTCTTACAGCACCATTTTTCAACTGACAGCAGCAGAGGGTATTTCT
GCAAATTTTCTTTAAAGAATGAAAATTGTAGCTCTTGGCAGTGAAATGTATGAAGCTCTT
CATTTGAAATTCACATTTCTggcttggcacggtggctcatgcctgtaatcctagcacttt
gggaggccaaggcaggcagatcacctgaggccaggagtttgagaccagcctggccaacat
ggtgaaaccctatctctactaaaaatacaaaaattagccggacgtggtggcagttgccta
taatcccaactacttgggaggctgaggtgggagaatcacttgaaccccggaggcggaggt
tgcagtgagccaagattatgccactgcactccagcctgggcaacagagtgagactcctca
aaaataaataaaaataaaaaTGAAATTCACAttcttttttttttcttttccctgagacag
agtttcgctcttgtcgctcaggctggagtgcagtggcgcgatcttggctcactgcaacct
cagcttgctgcaacttccgcctcccgggtttaagcgattctcctgcctcagcctcccaag
tagctgggattacaggcacatgtcaccacgcccagctaatttttgtattcttagtagaga
cagggtttcaccatgttggccaggctggtctcaaactcctgacctcgtgatccgtccacc
tcggcctcccaaagtgttcggattacaggtgtgagccaccgcgtccagccTGAAATTTAC
CTTTCTTTCTAGTTTTCTTTTCCTCTTTCCTGCTTCAAAGCATAGGATTTCATCAGTGAT
ATAGTAGGACATCCTATTTAAGATAGTTTTGTTCTGAATTCATATAAGTAGCTAGTTTAT
TTATCTAAGATGTGAGAATTACCATATTATGCCAAAGGACCATGGTATAGTCAACAGACT
ATTTTGTTTCTGGCAGAAATTTTTTTGGAAGAGATGTTTGTCCCATGatgagtcaggagg
atataattgacagaaacctatttcaaaccaacttaagcaaaataaaagaaaatggatatt
aatcagttcacataatctagcaacaaggatgcagctgggcctcagagatggctggaATCA
TAGGGAATATAGATAGGTCATTTCACTACATCTCTCTCCCTCTCTACCTGTTGGCCTGGA
ATAACTTTTAAACATTCATCTTTGTGTTTTTCTTTTGTGTTTGAATTAtttatttttctt
ttttttttttttttgagacggagtcttactcagtcgcccaggttggagtgcagtggcgtg
atctcggctcactgcaagctccacctcccgggttcatgccattctcctgcctcagcctcc
tgagtagctgggactacaggtgcccaccaccacgcccggctaattttttttattttttta
gtagggacggggtttcactatgttagccaggatggtctcgatctcctgacctcatgatcc
gcccatctcggcctcccacagtgctgggattacaggcgtgagccaccgtgtccggccTAG
TGTTTGAATTATTTCTAATGTTCCTTTATCATTTTCCAATGGTGATTTTTCATGaaaaaa
aagactaggaacaaatatgctatgatgttaacagtagttaattctaatatgaatggttat
tgtttcccctttggttttattctttatttccaaatATCTGAAAACAAATTCACTATTGCT
CTTGCTCAAATAAAGATCACAAGAAAATTAAACAGACGTCATTAATATACATCGTTGTTA
TTCTGCTGTGTGATAACCAAATATAACCAGTGGTAATTAAGATGTCTCTTACTAAGTGAA
ATAAAACTTTTCATTTTCCTTCATCTTGCTCCTACTTATCCCAAATCAATTTTTCTTAAT
ACCATAGTAATAGCTACCCTTTGTTGGTTGGGAGCTGTGGACCAAAGTTTCTAGAAGTGA
AGGTGAAAGTGAAGTAATTGAGAATGCCTACTCCATGTGGGTTCAGTGTTCTTGGGATAA
GAAGGCAGGATCATCTGTCAGGTTGCTGACTGCTATTGTAAAGATGATCTGGAATGAGGA
AGAGGCACTAAGAAAGCTTCTTAAATTGCATACACATATCCTTTTGAAATTTATAAATGA
TATTAAGGTAAATGGAGAAACCATGACTTTCTTTCGGATTGTTTCCATTTGAACATTTCA
GGGTACACGTCAGAGACAGAGAAATCAAAGTTAACATCTTTGATATGGCTGGACATCCCT
TCTTCTATGAGGTAAGAAAGCCTTTTTGACAAAACCTATATCCAGTATTGTTGGTGGTTT
GGGGAGAGATCCAGAATTATATGAAACAACCAATATTGATATCATGTGTAAAATTGCATA
ATTTTAGCTTGATCGTGGCTTGCCTTCAGAGCCTTGAGTTAATAGACAACTGTTGATCTT
TTAGGTTATCCTGTTAAATAGTGGTAGGAAATTTCATTGCCAATATTTCAAACATTTCAA
TAAGACATTTTGACTTTCAGAGGACTTTTGCTTTTTACCTCATACTTTAGCCTAAAATGT
GAAAAAAAAAATAATTACATTTATGCTTGGGCTTAAGAACTCAGTGATGCGACTTCTTTC
ACAGCAGGGTACTGGGGTGATCGTTCCTATTCATGCCTAGTCATCTGCATTCTTTCCAGA
GAAGAAGCTAAAGCAACTACTTGATTTATTTTCATCTGCTTACCAGCTCTAAGTAATCAC
CAAATGAATCTCATGACCATTCTCTTTTGTTTTTCCTTCCTTGGGCTTTTTCATTTTTCT
TAAGGAGGTTttttgctcttttctggtttggccgtttcacttctgccttaatctttatca
tttccttctctctgcttgctttaagcttattttgctctttttgttttagattcttgaggt
gggatcttagattattgatttgagactttttccttttttaataaattcatttaatgctac
atatttccctctcagcacaactgtgtgtcccacaaattctgagatgttgtattttcattt
tcattcagttcaatgtatttctttaatttcccttgagactttctgtttgatgtatgagtt
atttagaagtgtgttattcaggccgggagcagtagctcacgtctgtaatcccagcacttt
gggaggccgagaagggtggatcacctgaggtcaggaattcgagaccagcctggccaacat
ggggaaaccctgtctctactaaaaacacaaaaatcagccgggtgtggtggcacatccctg
taatcccagcttcctgggaggctgaggtaggagaatcgcttgaacaggcggaggttgcag
ggatccaaaatcgtgccacttcactccagcctgggtgaaagagtgaaactccatctcaaa
aaaGAGAGTGTGTTATTCAAaaacaaacaaacaaacaaaaaacacaaaaaaaaacaaaAG
AAAaaaagtatgttgtttagtttccaagtgttaggagattttcctgttaatccttctgtt
actgatttctagtttgattccattgtgatcagagGCtgcctcggtgatgatggctgctga
ctgatgagggtggtggttgatgtggcagtttcttaaaataagacaacaataaagtttggc
acattgattgactcttcctttcatgaaagatttctctgtaccatgcaatgctatttgaca
gcattttcacccacattagaacttcattcaaaattggagtcaattcagttaaactctgct
gctgccttatcaactaagtttatgtaatactctaaattcttgcttgtcatttcaagaatg
ttcatagcatcttcactaggagtagattccatctcaagaaaccactttctttgctcattg
atatgaagcaactccttatttattttttatcgtgagactgcagtaattcagtcacatctt
caggccctacttctaattctagttctcttcctatttccaccacatctgcagttacttcct
ccactgatgtcttgaactcccacagagttatctgtaagggttggaatcaacttccaaact
cttgttaaggttgatactttgacctctcccctgaatcacgaatgttcttaatggcatcta
gaatggcgaatgctttctacaaggttttcaatttgctttgcctagagtaatcactatggc
agctgtagccttgcaaaatgtattttttaaacagtaagacttcaaagtcaaaattattcc
ttgatccatgggttgcagaatggatgttgtgttagcaggcataataaaaacagctttaat
ctcttcgtatttctccatcagaactcttgggtaattaggtgcattgtgaatgagcagtaa
tattttgaaaggaatccttttttctgagtagtaggtctcagtagtgggcttaaaatattc
agtaaactatgcttaaacagatctgctgtcatccagaccttgctgttccatttatagagc
acaggcagagtagatttagcataattcttaagggccctaggattttcattatggcaaatg
agcatcagctcatatagcccgtaacagctctgtcagcccgtaacaagagagtcagcctgt
cctttgaagcttttgaagccaggcatcgacttttcctctctagccttgaaagtcctagat
atcatcttcttccattagatctatctattccaagcctgtttcatctgcattgaaaatctg
ttgctttgattagccaccttcatcaatgatcttagctagatattttgaataacttgcagc
actacatcagcatgtgctgcttcatgttgcccttttatgttacgaagatggcttctttcc
ctaaacctcatgaaccaacaactgctagcttctgacttttcctctgcagcttcctcatct
ctctcagccttcatggaaatgaagagagttagagacttgctgtgcattaggttttggctt
aagagaaggttgtggctggtttggacttctatccagaccactaacgctttctccatatca
gcaatatgctgtctcactttcttagcattcatgtgttcactagattagcatttttaattt
cattcaagaagttttcctttgcattcataacttggctagctgtttggtacaaaaggccca
gcttttggcctatctgtttttgaaatgccttcctcactaagcttaatcatttaaaggttt
tgatttaaaatgagagatacatgactcttccttttacttgaacacttagaggccgttgta
ttgttattaattggcctactttcaatattgttttgtctcagggaagaggaaggctccagg
agtgggagagagatggggcaacagccatttggtggaacagtcagaatatagacaacattt
attaagtttgctgtcttaaatgaccttatatgttcatggtatcccaaaacacttaaaata
gtaacagatatcactgatcacagatgatcgtaacagacataataatgatgaaaagtttga
agtattataagtgttaccaaaatgtgacacacacataaagtgaacacacactgtggaaaa
atggcatcaatagacttgcttgacttagggttgccacagatcttcactttgtaaaaaaac
acaatatgtacatactgtgcaataaagtgaggtgTGCCTATGTGCCTTACATAGGTGCAA
TAAAGTGAGGTGTGCCTGCATCTGCTAGGCCCTGTGGGTGACACAAGGGAGGATACATGA
AGATGATGCATGTCTTCACATTTCTTCTAGTGTAGGAGGGAAGACAGCTGGATATGCTAC
TAACTGTAAAACTGGGCAGGAAGTGATGGCACTATGAAAGTACAAAACAGTATGGTACTC
CAGGGGACATAGAGATTACATTCTGTTTTGCAGGAGTAGGGGGCTGGATGGTGAGGAATG
GAACAGAGAAAGCTGCATGAAAGATACAGCATTATAGCCAGGGCTTGAACAATTAAAGAT
AAAGAGGTATCTGTTTCCAGATGGAGTTAGGAAGGCTTGGGCAAGTTTGGGGAATGAGAG
ATTCCCCAGTTTGAAGGTCAGGAGCTAGTGGGAGGATAAGACTGGGAAGGTTGGTGGAGG
ACTGATCAGAAACTTttaacatcatttgagaaagttggaactttggagaatagtttaaga
aggaagaagttgaggggtttcctgtgtgcatattgaatttgagattccaacaggacattc
agctggaagaatgttgtgctaattagaaatgcaggtctggaacctcagaggagagggctc
atcttggagattctcacagttgaaactgtacaagtggttgatgttgctgatttgggagga
aggattcaaaacgaaaggaagaaggcataggacaggatttgggggattttggtggtaagc
tggagtgggagcaatagagagaaggggagttggtgaaagagaatttaagagcctagggaa
tgtgatgtatgggagccaaggcagtgagagttttagaaaagaagagagagcccgtcgtta
actgctgtagaagggccaaggaccatgagtactgagGGAAAGGACTGGTGGGCTTCATCA
TCTTCAGTTCTTTCTGATTTTGTTGGTTTTAACTTTAGGGGATAGCTTCTTAGGTTTCTG
TAAACAAATAGGAGCACTTAATATCCTTGGTCCAGATATCTGCCTATGCCCAGAAACCCT
ACCCGATGTGTATAACATGTTTTCATTTCTTACTACATAGCTTGTGTGGGTCTGAGTACA
TTTGGGAATTTTGTGAAAAGAACATATAATATATGGGCTCTGTCAGGATTCTTTCTGGAA
CTTTGTCCCGGAAACCCCATGTGTCAATGCTGCTCCTTAACTTCTCTCTGGCCCTAATGT
TTGAGTATGCCCATATTTCATGCTGCCTCTTCCCACATTTGGAATGAAGCCCAGAGAATG
AATGCAAGGAAGGAAGGGGAAGGTGTTAAATAGACattgtttttcaggcaccatgctaag
tactttgcctgcattatctcatttaaccatcataataaccctgtgaagtaagtagtatta
tccccattttacagatgaggaaactgagacgcagagaggttaagtgacttgcccaagatc
acaaaactagtaagtaagtgtgaacccagatctgtctgactccagagcctgtgctctttt
ccattgtatcacactgaggctctgAGTTTGGAGTTCTAAAGTTGGTGTGCAGACCCGAGA
GTCAGGGAAGCTCTGCCTAGCACCCTGGGGGAAGCCAGCTTTGGGATGTGATTTATAAAT
GGCTGTACCCATTGCTGACACTTATGTCATTTTGGCCTTAAGTTCTTTTGAATTGCTCAC
TCACCTTCCTAATTCTTCCTAAGAAGAACTTTATATAATTGATGTTCTTTTAAGGTCTAC
TATAATTAAAGACTGATTGCCTCTAGGGAGTGGAACTGGAGGTGGGACGGGGTGGGGCAG
GAGGCTGTTGTTTTCCATTGTAAGTCCTTCTATGCTAATACATTTTTAGAATGACATTAC
TTTGATTCTATAAAAAACCCTCTAATGACCAGTAGAAACAGATACAATAGCAAACACTAA
GAATACACAAAAGAACACACTTTGCCAGGTTAATGACTGTGAGATACATTCTTATAACAT
CACAAAAACTACGTTTTGTGTATCTGTCCTTTTATTTGAAGGTTCGAAATGAGTTTTACA
AGGACACACAGGGTGTGATACTGGTCTATGATGTTGGGCAGAAAGACTCCTTTGACGCCC
TTGATGCGTGGCTGGCAGAAATGAAGCAAGAGCTTGGACCTCATGGAAACATGGAAAATA
TTATATTTGTAGTTTGTGCCAACAAGGTAACCCCTCTGGAAATGGTGTGTTCAGATTTCT
AGGGAAAGAGTGGAGCTTTGAGTGTTGGGAAACAAAAAGAAAAGAAAAATTCCTTATTGT
GTAATATGGAAATCAATAACCTTTCAAAACATAATGTCCCTAAGACAAAAACAAAACAAC
ACAGCAGCCTAAAACCTGCTATATCAAAATTTGTATACATTTTTTTTTTTCTGGTGCCAT
ACATGGGGAAGGATGTTGGTGACTGAGTGGGAGCAATGGTTCCTAATAATCAGACTCTGA
CCCGACTGGAGTAGGGGCATTAATTAGGTGATGTGGACTATGGAAAGGTGTGAAAAGCAG
ACTATGGCCCCAAGGGTATGGCAGATGTCATGAAGCCAACTTTCACAGAACTGAGTAACA
GCTGTTTTCCCAAGGGATCAGGTGGGACATTGCAGCAGCAGGCACTAGTCCTGTTGCCAT
AGAATATCAGTCTACATTCAATATTAAGTTTTGTTTCTGTCCCTTTGGTCCTGGTAATTT
TACACACTAGTGCAGGCATTTACTAAGAATAGCTTTGCCTTAGTAAAGGATTGACAGAGA
CCCTCACTGGGTCCATTCTAGTAGGACAAGATTGTAATCTTCTCTCTGTCCCCCGCCCCT
TCTATTTCAGATTGATTGTACCAAACATCGCTGTGTAGATGAAAGTGAAGGACGTCTTTG
GGCTGAAAGCAAAGGGTTCCTGTACTTTGAAACTTCAGCACAAACTGGAGAAGGCATTAA
TGAGATGTTCCAGGTAAGCTAGCATTTTGTTGTTTTAAGGTTTGTGTCAAGGCCACTGTG
CCAATTTTCAGTTTAAATTATAGGAAGCAAAAAAGTAATAGGAATTTCTCATTAGAATAA
GCTCTTTCTTTTCAAAGAATCTagtgagatagaaatagagaaagggggagagaaaggaag
agagaatgagaatgagtgaTCTGACTGCTGTCTATTTTAGATGAGACTTAGCTGATcacc
agaattacctgaggaaattcttaaaatacatacttctaggcttcagacctactggaagct
tatgttgcgatggagcccaggaatctatattttgaaaaagctctctctccaggcgattct
gaagatcatcaagtttaacaaAAGTTATTATACACTGCTTAAGCAGGACAGAGATTTTCT
TCAAAGCTACCTTTGGCTAATGGTATTACATTTATATGCATAATCAGATAGAAGCATTAC
TGTGGCAAAATTGCCTTGCCACCGCTAGTATAATCCTATATTGTAGCCCACAGGGGTGCA
GTTAGAGAATAGGAGACTGTCAGTATAGACTCCATCCAGTCACACATAAAAATAAGGCCT
CGCCAATCAAGCAGGAAATAGAGGGAGGCGCTCACATCACAACCTGAACAGATGGCCACT
TTAAAAAAACCTACTCATCTTGAGTAATTTTAAGGGAAATAGGCTATTTAAAACAATAAC
TTATAAAGTCAGCCCTTAATTATAGATACATTTGGAAGTAAGTGGTAGCATGAATAATGT
AGTTTTCTTCTTATGAATATATCTGATATTTTGGGAATTTTTAGCATTTCAAATAAAGTA
GTTACACTATAAAGAGTTGTTCTTAATTATTGAGTGGGATTGTACTTAATCTTTTATGCT
GAATTTCCTTCTCACAAGATGTCACTCCTCCTGCTAGAAGACAGATTTCTTCCTTGGCTG
ACAGGCTGAATTAAGCAAAAGTATTTTCTATTTCAAGATCAAATAAAGTTGATGCTGGTT
TGCCATGCTTTCTATTCTTTTGAGTACTTGGAGCTATGTGACTTTGTGCCTGTATGTGTA
CAATAATGATACCTAACCATTTGAATAGTACTTCACCATTCTGGagaattttacacattt
catctcatggagacttacagcaacaatgtgtggcaagtattgttatcatttcatatatga
gagcatctaagggtagtaaagtgatttgtccaaggGACATACTTGTTAGAAATGAGAttt
ttttcaacactttaaagatgctggtccattctcttctggcctccattgtgtgtcatgaga
tgttagcactcattctgactcttattaatctctgtacctaatgtgccctttttaccccct
ggctgctttcaagagtttctcttttctttggttttcagcagttagaatatgatgtgccaa
gatgtgattctcttcatttttattctatttaggatttactgagtttctaagattggtagg
tgggtgtttttcatcaaatttggggagttttctgttttgtttttgttttactattatttc
ttcagagtttttttggccacattctggctctctttaccttcttggcctccaattacatgt
atattagaccatttgattttgtcccagagtccctgaggctatatttatttttcttccatt
tttttatgcatttttcagattgcatagtctctgttgatttgacttcaccactgacaatct
actgttaaactccctgagggaagttttcagctctagaatttgcatttggttcccagtata
gttctcagttctctattagattctctgctcactcattaagagtatattttcctttaattc
tttgaatgtatttttctttacctctttgaaatatttataatagctgttttacagtcttca
tctgctaagtccaacatttgaaccatcttgggttcagtttctatttactaccttttttcc
tgactatggatcacatttacatgtttctttgtatgagtagtggtttttgattgaacacca
gaccttgtggataacacattgtagagactctagattctTTTATCTTCCTCAGAAGACCGT
TGGtttttttttctttttttgagacggagtctggctctgttgcccaggctggagtgcagt
ggcgcaatctcggctcatggcaagctccgcctcctgggttcatgccattctcctgcctca
gcctcctgagtagctggattacaggtgcccgccaccatgcccggctaattttttgtattt
ttagtagagacagggtttcaccgagttagccaggatggtctcgatctcgtgatctcgtga
tccgcccgcctcggcctcccacagtgctgggattacaggcatgagccaccgcacccagcc
TGACTATTGATTCTTGATTGAAGAATGTTTAGTGTTGATTTTTGATTCCTCAGGAGGCAG
TTTAATTATTGGCAAATTACAGTGAACTTGTGTTGGCTTGTTTTTTTGCCCTAATAGCAA
GGATTTGAAGGAAGTTCAAAGTGTTTCCCAAGCCCTTCTAATTTGGCAGGACTCAGCTTC
CAAATTCTGTCTCTTTTGCAGATCTTGTCAGCTCTTGGTTTTAGGTTTTGTTAGGATGAG
TCTATAATTTTTAGGGCACAGCCTTTCTGTGGTGCCTCAGTAGATGGTGGGGCAATTAAT
GAGGGGTTAAGGCAATATCTCCACTCTGACAAGGCTAAACCCTACTGTTCCCAGGATAGC
TCTTCTCTAGCACCACTAGACCTCAGGATATTGGTTTTGTTCTCAACCCCATAGCAGCTG
TTATCTGGTAAgccttgagtgatctcaccctatgcatatatagcccagcctttggccaca
gactcatgagagacccccatatggacttggtgcccagctctgcacagctctctcctctcc
aatggcctgctctgcagagtctagccacctcctccttagctcaatgagacttgtgtctgc
tcagactccagctctctgtgatgtggtcaggaaatggactccaagcagacaaccaggtga
ttggggggcttatctctcagggagccgtcttgcacttgctgttgtccactgccaacagtt
tttttccagttcgatagtagttgatggcaggaagtctagtccagtattcattactctgtc
atggctggaaCTCAGACATGAAATTTAAACAGGCTTTGGTCTCAATCCTAGTATTCTATA
GCCTACACTATGACTTGTCTCCTATAACCATGTGTGTGATGAATGAATCCTTGTGCCCTC
AGAAATCTATGAATATTCATATTTCAGGTTAACTCGTAGGCTAGAAGACAGTCTTACTGA
TACACAACTAGCAAACATCCGTGAACTGTGATCCCTTTTATGTGGCTTTTATCTTTTTAG
ATACATCTTGGATAGAACTAATGGATAAATTAGTCTGTTTAAAAAAAAAAAGCTAACAAG
AAGAGAATAATTACAGTATTCTATAAGTAAGTACTTAAAAGTAGTGCTTTCCTGCTGGTT
CAATTTAATAAATATTTTCTTTATTTCCCATCTACTTAATAGACATTTTATGTCAGGAAG
TAACATGGTTTTATCTGATTGATAACTGTTAACAGAGAGAGCAATATTAAGACAGACTAA
AGCCAAGCTAATACGTCTTGTGTCTTGGTCTCTAGTGGTATTCCTTTGACACCCCTTTTC
AGACGTCAAGGCTTCTTGTTAGGTTACCAAGTTGATTAGCTAATACTAGACATCAGAAAG
GAGAGTCTAAAAGAAAGATAAGAATTTTAGAAGATAACAGGAACTATAAAAGAATCCAAA
AAAGAAGAGGAAAAGATTTTTAAAGAAATTAGGAGGAGATATGTCCATTTAAAAGTGGCT
GTAGTGTGGTAAATGAGTATTATTCAATAATAATTACAGTGCACAGAACATGAAACATGA
GCAGGGTCAAAAAAGCTTTCACCTAAAaaaaaatcagaaaagtgtagccaggtgcagtgg
cacatacctgtaatcccagctgctcaggaggctgagacaggatcacttgagccaaggagt
ttgagaccagcctggccaacatagagagaccctgtctcaaaaaaaagaaaaaaaattgta
aaaatgggcaaagaataagaagtttgcagaaaaagaaaaggccataagcatttggaaaga
tacccactttcacttctaattaaagaaatgcaaatcaaactatattagatatatatcaga
ttagtaacacttaagatgtttgataatggtcagtgttaatgagggtatggagaagtaggc
actctgtctcacacacacggtgatgggaatgtaaactggtacagcttttttttttaacaa
cggttgtcagactcaaaaattaaaatgcgcatatactctttctcaacagttctgctttta
ggaatttatcctaaagcagtatccccacaagtgtactgagatgtatacacaaaagaaaaa
tttactgaagcactgtttatagtagcaaaaaaactagaaacaactgacttgtccaagaat
agagagttggttacacaaattatgggacagctacacaatacaatactgaacagtcattta
gaagaacaaagaaagtctctacatgtagctatagaaagattccaggatgcattatgtgga
aaaaaatacaaggtgctaagatgtgtttagtctgatctcctttagtacatgttgaaagag
tatggatctgtgtatatactggcatactgatggtaaatttttctggaaggatgctcaaaa
aaaattaacaatggttacctccaggagaggaacttgaggagtagagagacacagttttca
ttttacacttttctttactatttgaatttttctaacaatgttcatcattacttttgtTGT
TTTGGTTGGTTGGtttgtttttgagacagggtctggctctgtcacccaggctggagtaca
gtggcatgatctgggctcactgcagccttcacttcctgggctcaagcatcctccgacctc
agccacccaagtatctgagactacaggcgtgcaccaccacactcgggtaatttttgtatt
ttttgtgtgtgtggagacgtgggtttgccatgttgcccaggctggtctcaaactcctgag
ctcaagcaatccgcctgcctcggcctcccaaaatgctgggattacaggtgtgagccacca
tgccctgccCATCTGTTACTTTTTAACTTCAATTGTGGTTATCTGAAAGTAGGATTATTA
GCCACTTTAATTTTATTCCTTATACTTTTTGTGtattaaaatatatgaatatatatattt
aaatagtataaaagaaaaaaatCTTCCAAAGTGTGTATTTGCTTTATACATGACTTCTAA
GAGTTGCTGGAATATATTAAAAGTCTTTTAAGTTGATGCTTAAAAGGAATTCCTATTTTC
ACAAAATCATTTCTACCCTGGGTTATGTTTTCTTCTTGTAGACCTTTTATATATCCATAG
TTGATTTATGTGAAAATGGCGGGAAACGCCCTACCACCAATAGCAGTGCTAGTTTCACCA
AAGAACAAGCAGATGCCATTCGCAGAATTCGAAATAGTAAAGACAGTTGGGACATGCTGG
GAGTCAAACCTGGGGCCTCAAGGTAAGCGCTCTGGGATACTTAGTGCTGATTGCTATCAT
AAAGAAAGACTCCATCACCAAAATTATAGGTGCAGTATATCTTCCTCCAGTTGGCTGGAA
ATACGAAGATGTATGAAAATATATTAGAATGACTCAGTTTCACTGAATTAGCTGAATACC
AAAGAGACAAAATAGAGGGCACAGTTGCCTGGTGAGAAAACTGTGTCGTGTACGTGCATA
AATACTTCATGAAATGGTATGCTCTGCTTTCATCTGTCTGGAACAAGAAGAGCTTTGAAA
AGAACTAACAAAAGAgaattcttcaatcatagaatgttagaggaggaaagcacgttggca
atcaacttgtcaaacatttcattttataggtgggaaaactgggattcagtgagattaaac
atgttcaagaatccccggagttagtggtataattggttcttaccctggAACACTGTATGT
TTGACTGTCTCTGTCTTTGTCTCTAAAGCCCTGCAAGTTCCTCATCTGTGTGTGTATTTG
tttattttttttttttatttttatttttgagacagagtctcactcttatcaccccggctg
gagtgcagtggcgtgatctcagctcactgaaacctctgcctcctgggttcaagcaatact
cctgcctcagcctcctgagtagctgggattacaggcacacgccaccacgcccggctaatt
tttatatgtttagtagagatggggttttgccatgttggccaggctggtcttgaactcctg
gcctcaggtgatccaactgcctcagcctcccaaactactgggattacgggcgtgagccac
cacacccagccCTCTGTGTGTGTATTTATGTTAATTATTTTAGTCAAAAGAGTTATTTAA
GAAAAAAATTCAATCACTATTCTTTGTTGCTTGTACAAAAATTAAATTATTATTCATTAT
GGTTATGTAACTTTCAACGGTCTAATTCTACCGTTACTACACATATTGTAGTGTAGTACA
ATATGCGCCCAGACTCCCCCCACATACTTCACCCTTCCTACTTTTTCACCTTGATTCTCA
CAAAAGAAAAAAGTATGTCTTGAAATTGCCATGTCAGCACCCAAAGCACTACACATCTCT
TCTCCATTCTGACCTCACAGCGTATCTTCAAGTCCAGAAGGAAAGCGGGGAAGGGAAGGG
GAAAACTGTTATTGGGCACACTCATTCACCAGGTGATATTGAGGATGCTTTAAAACTGTC
AGGGAATTCAGATGACCTCGTGTAGGGCACAGAGTTTATCGGGATCTTTTTTTTTTTTTc
agtgctatactctttggtttattgtagatttttagtgggttttgaaattcgaaaatgtga
gtcttcctattttttttcaagattatttgactattaaggatctgttgtaattccatatat
attttaagatcagcttctccatttatgaaaaaaaaaaaagccagtagggtttcagtaaga
ttgcactgaatctgtatatcTGTATATTTTACATTTCTTTTTAGGCCTTCATAGTCTCTT
TCTGAATTCTTCTGTGTCATCTCCAAGGGATACTGGCTCTAAACTTAAGAAACAATTACT
TTATCTACTTGTTAGTAGACTTAGAACAATATTCATTAAGAAAGAAGAAACTTAGGGCTC
CTTATGTATTCACTTTGGTTAATTGAAATTTACCAGAACTTACAGGCCCCTATAGGTTTC
ATATCCTTAACCAATAGAAACATGTGCTTCTCTTACCTTTATTCCACTGGGCCTAGCAAA
CTAATTTTATATGGCACTAAGTACATTTGGGAAAAAGCCTTAAAACATTTTTTTCTTAAG
TTACAGAGAGTTTTGGTATTTGTTGACTGTTAACTGTGTTTACTGTTCTTGAACTTTAAG
AAAATCTTCGTCTTCAACGGAATTGATGTATTTGTTACATCTTGAGAGTTTCTCCCGCTA
CCTGCAAATCTTGAAAGGCACTCTTAGTGCAGAGGACCGGGTGTAACTACTGACCCCATG
TGGACACCCTCTCTGGGGAGGCAGAGTGGCTGGAAGGGCCCTTCCCAGGACTCCCTTGTG
GGGAAGAGGGAGGATGCTGTACCTTCCTCAAGGACACGGGGTCTTTGGGACAAATAAGAA
TTCTTACAATTCAAATTGCTTCAGAGAGGGAGAATGTCATTCTTGTTAGCGAATTATCAG
AATTACACATGTAGAAAAACAACACGCAGGGCACCAGGAAGGTCCCCCAGAGTATCCTTA
TGAAAGAAGGAGGTTCTTGCTAGAACAAGAAAATTCAGGACCCCTCTAAGAGCAGAAAGC
AGAAAAGGCCCTAGAATGTACGCCTAAGACTTGGAGAACTGTTAACATGACCCTATGACC
TCAGTCTCTCCAAGCTGATACATAAAACTTTCCATCATAGCCAAGGTATCAAAGGCCATC
TGACTTGGAGAGCCACATTAGAAATCCTTCGATAAAAATAAAGGAGAAAGGCTAGGGCAT
TTGGTAAAGCACCATATAGCTTATAGGATCACTGGAACCCTGAATTAGAAAAGGAAGGTG
GGAAATAAAACCATCTGGTAGAGACAGAGCTTAATCTGACTGGGGAGTGGCTGGGTACTT
AGAGCCCTCTGGGAGGCCTGACACCAGAGGATGATGACCAGTGGGGACAGGGACAGATGG
GTCCAGGCCCCTCCCCAGCCAGTTTTGGCTCTTTGAGGAGCTCAGAAGCCTGCAGCTCTC
TCCTGGAGCGCTGCTGGTTTATCGGAACCGCCGGATTGGAGAAGCACTGCTACTGCTCCT
TTCCTCTCTGGATAATACTGATCTCTGTCGTGTTTCTTCTTTGGTCTCGTGAGCTCATTG
TCATTCTGGACTACCCCTTTCCAGCATCCCTTGCTTGCTCAGTGGTGTCACCTTCTTGGG
CCTCAGATTCCTCGTGACCTTGACCCTGGAGCTCATTTCAGCCCCTTTCTTTTCATCTTC
TCCTCCTGGATATTCAGCTCATCATCCACTTCTGCCATTTCTTTCTTTATCTTTTATCTT
CCCTTGTTTCCTTCCATAAATACCTTAATCTAAACTTGTACTCACTCATGCCTGGGTTAT
GTAACAACCTCCTGTATCCTAACTTCAAGAAACAGTTTTCCCAGCACACACTTGTCATGA
AACACCTACTGTTGTGATTGTTTATCAGGCCCAGGTGTTGGGGTTGTTTTGCTTCCCGTC
TGTGCTGTGTTCGGGCTCCATTCCAGGCCACTGTTGGTTCTCTCCCAGAACCCCTTCTTT
CAGAAGGCAACTCTGGATGCCTTCCCTGGTGCCCAAGCCCTTattctttcaatcagcaaa
gatatgctgagtgcctgtgaggtgccaagtactgCCTGTTTTCATCTGATTATTATTTTA
CTAAGTGTTTTGTTAGCATTTATATACTTTTTGCATTGTGCAATAATAACTTTTTCAATT
TGTGTTATATATTACATACTATTTATTGGTTGGTTGTCTGTTTTCTAGTCCTTTAATCCT
GCCTTTGAGAAAGGGTAATAATTTAGGATATGTTCACTGTAAGAGATACTATGTGTGTCC
AAACAGCTAACATGCAGTGGGTTGGGCTGACTCTGTTACTAACATAGATCTTGGCTTCTT
TTCCCAGGGATGAAGTCAATAAAGCGTATCGGAAACTTGCTGTGCTTCTTCACCCTGACA
AATGTGTAGCACCTGGCAGTGAAGATGCCTTCAAAGCAGTTGTGAATGCTCGGACAGCCC
TCCTGAAAAACATCAAGTAGAAAGTACAGAAAAAAGCCACATGTGGGACTCAAATGCAAA
CAGACTTTCCCTAGAGGTGAAATAACCAACGTGGAGTTTTCCTTCCCAGAATCTCACTGC
TCTTTTCATTCATGTGTTGTCATTTGTATATCAGTAATTCAGGTACCCATTTCATAGACA
TTTTACTGAGAAATGACCTGCATTTGTATGAAGTGAACTGAGCGTCACACCCTGTACTTC
ATTTCATATTTCTAGATAATTCTGAATTTTTTTCTCATTCGTCAGCTCTGTAATTATAGT
ATCACTTAGACATTTCACTTGGGGAAATCCACAAGGTTCCTGGAGGAGGGAAGAGAGGAC
AAGAGGACCCTTTCACTTTTTCTTTTTTACGGAATTCATCATCAGAGAAGAAAATAACAA
AAATGGAAGCAAACAACATCAGAACCCCTGTAAGTTTGGTGTGACCTTACAGACAAGTTG
CTGCTTTTACAATGAGTTCCTTAGGTGGTATTTTAACCCATCGATCTATAATGATGACTC
TTGGCAGCCCTTTGGGAGTTTGTAAAATGAGGTGATACAGTTCTGAATTGAGCATTCCTT
TATGATATTCACTCTGTTCCTCTTCTGCAGCCACCAGTGGGAGAGACAAGCCAGTCCTAA
GAGAAAAGGTGGTGGCAGCCACAAATTCTAGGTACACTGGCTGCTGCCTATCCTGTCCCT
GGATCTGAGGCCTTTCCCTTGCCATAGAAATGGTTGCTGGTAGCAGTAGAGAGCACTGTG
CACCTGGGAATGAGGAATCAGGCCCCAAGACAGAAGTACTTGGAGGAgccagctgcagta
gtatccgcctgtagtcccagctactcaggaggctgagacaggaggattgcttaagcccag
gagctcaagtcccacctgggcaacatagtaagatcttgtctcttaaagaaaaaaaaaaaa
GGTACTTAGAGGTCGCACTTAAAGATTATGCACATCAGCAGAGGAAAGGCCAGCCAAGCT
TGGGGCAAGCTTGATGCAGTAGGAGAGACTCCTTATGAGGCTTAGCCCTTGTCTTACTGC
CAGCCTTTGCCACAGGCAGGTGAGAAAGGCAGGGCCACTCCTCAGCAAAGTTGGCCTCTT
CTACACTTCCTCACCAGTGTTGTTTCTTCCTTTTTTCCCCTCTTCCCCTTCCCGTCTTGT
GTTTTTTCTGAACCCCACATCTGCCATCATTTCTCTCCTCTAGAGTCCCTGGCTTCTGGC
CACTGCCTCCTCCCTCTTCTAAGCCTTGGCCTGAATCTGGTTGATCAGAGGCAAGTGTGG
ATCCTTTGGGTGGCAGTCAGGGGAGATCTCAGGGCCTCTGTTGGGAGGAATCTCTGTAAT
TCCTGCTTGGGCTCCAAATTTCTGAAGAGTAATATTTTTAAACTATAGCTTACAAAATAC
ATTCTCTGACCACAGTCTCCTCCTTGATATACAAGGGATGGATGAAGTTCATGTATTAGG
ACTGGCACTCCTTACGGTGCTTATAGAACTAGTCTCACCACTTGACTCATTACGTCGTCA
TTCTTGTTACATCACTCATACTTTTAGCTGCAACCACACTAATTCACATTTTTATATACT
TTCAATTAGCTGTACTAATTGGGGCTTGAAAGTATATAAAATCTTCCTGTCCTGTGAATT
TTAAAAAGCTATCCCATATCGATTGCCAAAGAGCATCTACCTTACCTCCTAAGAAGAAAA
GCCACTTTCTTCCAATCCAAGCCCACTGCAGCCTTGTGGATTTTCCACACAGCAGCTTTT
CACTGTATGCCTGTACTTGGGCTGCACTGAGCTTGTCTTCAGGAAACCAGAGCGTTGCTT
TATCATCGCACTTTTCATCTTGGTAATATCAAAACAACTTTTTAAATGAACTGATTGATA
TATGTTATTTCTTGCGAGGTTTTCCTCTGGCCTTTAACTGGCTTCTGAGGCTACAGAACT
CCAACCCAGAGTTCTTCGGGACCTAAATTTTGCTTAAGGAAGGCCTTTATCATGCTGAAA
GCACTCAGACATGTCTGTCCTCACAGCAGAATGTAGAAGTCATATGAATGAGGGATCGTG
CACGGTAGCGTCAGCCCGAATTGACACGACAACTCTGAATGTGTGGCCCTCTATGAAAGC
TGGTGCCAGTTTTCATCACTGTTATTAAATACTAGATTGGGAACCTCATTCAGCCGTATT
GCACAGATGAGCAATTACAGCAGAGAAAATTCATTAGTGCTCCCACTCATATCCTTATGT
GTGAGTTGGTGAAATTTAGCCTGAGCTTGATTCTTAGGTCTTGAGACTCAGTTTCCAACA
CCTTCATTATTAATGTTAAGAATGGCCATATACCACTTCATTTACGTAAAAGGAATAAAA
TAAGCAAGTTAAGCTTCAGGGTCCTAGAATTTTTCTGATTTCTATAATCCTTCAGCAGAA
TATTAAGAAATAAAGCATGATCTGCAATGGAAAGGTTTTTTTGGCACTAACTTCATGCAG
AATTTCACAGACATCTATGCATTAATTTAAATTCTTGGTGCAAATGTGTGCTTTGTAGTT
CAACCTTATTAAAAATTCTTCAGCCAGTTAGGATTTCAAAATACATTAGTGAGAGTAACA
GCTAGCAGAATAATTACAATGGCTAAAACGTTTTTATAGAGAATCTTGTTTTTCAAAAAA
GAATAAAAAGTTTGAATAGCTATTATTAAAGAAAAGCCATGTCTTCAACATCTGAGTCAC
CAAGAAGTAACACTTTTTAAACTTGTTAGAAATCCCTGGAGGCATTTCAAATTCATCTTC
TAACCTACCTAAGCACTTTAAAATACAGCCTCCTTCTGTTCCTCTGTTCCCCTTCATGCC
TCCTTTTGAATTGATATCTCAGCTGTCAATATTTCTTTGACTTCAGCATTGTTATTTTAT
TTCTCTATATCAATGTGTCCTTAGTTTTCTTAGCCTGTTAATTTAAAAATCCAGACTTGG
GGGTCATTGTGTTGCTACCCAAGAGAAAATGCTACAGTTTTATAGATTGCACATCATTCT
TTAAGGCATACTTTTACCTCAGGAAACTTACTCTAGTATGTTCTCATATATTGAATTCTC
AACTAAGTAACTATTTCTTTATACCTATAAACTAGTACCTAATTCACTGTTAGTTAAATG
AGCTATAGATAAGGCAGCTAAATTTCTGAAAGATAGCCAGAGTAAGTAAGCAGCCACTGC
AAGCTCTGAATCAGTTTTTTaaaaaaaagaaaaaaaaaaaaaaGGAGCTGTGCCCCATTG
AACAATGACAACATCACAAGGGGAAGGGAGGGATTTTGCCAAAAGTTAGAAAGGTGGAGC
TGTAAGCCATGTGCTTGTTGCCTTTGACAGTGACAGTGCGCGTCTTACAACTAATTCCAC
TAGGCATGGGAATGTCACCTCCTTTGCCACTGTACCCCATCAAGCTTACTCTGAATCAAA
GGTTTTGTAAAACTTTTGAAAATGAACTTAGCTGCAAAATATAGCTAACCACTTTCCATT
GCAAGCTTTGCAAAGTGAAGAGAGGTTCGTACTTCTCATAATTGGTATTTAGCACAATTG
TAAGATACAGTTTTACTGTTTGTACATCGTTTTTTTCCATTAAACTTTTCTAGAGAAGAC
AAAAGCTTACACTGGTGACATGGATAAGTGAGATGGTGTCTAACGAGCAGTGCAATATTA
GGCGGTGCAATAGAGGCCCTGTTGGCAAGATGAGTTTTGCTGGAGAGCTGGACAGTGTTG
GTTAGCTTCCTGCATTGATTGCCCCTGGGCGTTCTTCCCCCTTAACTGTGAAAGCAGAGT
CTATAAATGAACTCTTTGCTCTTACAAGGTAATTTACATATTTTCTTTCTGTTGAAATAA
CTGAAAATGTTAAATCTACCAGTTTATGTCTTGTAAACAGAGTGTCATATGTATTTAAGT
TGTGTATTTTTATAAAGTAAAGCCAAGTATCAAACACCGGTCTGTGGGCTGCATTTATTT
GTGGAAACACTGGTCTTTAATGGAAAACATACTAAGCTAGATGCCAATCCAGTTCCTCAC
CGACTGTGACCCTCAGTAAG
