# Supplementary material for: Reference based annotation with GeneMapper
Source: Genome Biol. 2006 Apr 5;7(4):R29. doi: 10.1186/gb-2006-7-4-r29 (PMC1557983; doi:10.1186/gb-2006-7-4-r29)
Supplement: Additional data file 2 — A gunzipped tar file containing the data set of orthologous genes in five vertebrates (human, chimpanzee, mouse, rat and chicken) that was used to compare pair-wise and multiple species GeneMapper [file gb-2006-7-4-r29-S2.tgz › 5verts/orth102/gg1.gff]

NM_213558	REFSEQ	CDS	101	187	.	+	0	gene_id "NM_213558";
NM_213558	REFSEQ	CDS	1639	1721	.	+	0	gene_id "NM_213558";
NM_213558	REFSEQ	CDS	2203	2272	.	+	1	gene_id "NM_213558";
NM_213558	REFSEQ	CDS	2665	2829	.	+	0	gene_id "NM_213558";
NM_213558	REFSEQ	CDS	3263	3385	.	+	0	gene_id "NM_213558";
NM_213558	REFSEQ	CDS	3857	4017	.	+	0	gene_id "NM_213558";
NM_213558	REFSEQ	CDS	6200	6332	.	+	1	gene_id "NM_213558";
