# Supplementary material for: Reference based annotation with GeneMapper
Source: Genome Biol. 2006 Apr 5;7(4):R29. doi: 10.1186/gb-2006-7-4-r29 (PMC1557983; doi:10.1186/gb-2006-7-4-r29)
Supplement: Additional data file 2 — A gunzipped tar file containing the data set of orthologous genes in five vertebrates (human, chimpanzee, mouse, rat and chicken) that was used to compare pair-wise and multiple species GeneMapper [file gb-2006-7-4-r29-S2.tgz › 5verts/orth102/pt1.fa]

>pt1
GCCTGCTGCCAGGCAGCGGCGGGGATGGCGAGCAGCGGAGGCGAGGCGGTGACGAGAGCA
GCGGCTCCGCCATTGGACGAGGAGGCCTGAGGGACGGGCCAGCGGTGCACAAGAAGAGAC
CGAGGCGGGTGGCCCCGAGAGAGCCAGGGCCATGGAGGCCAACATGCCGAAGCGGAAGGA
GCCCGGCAGGTCTCTCCGCATCAAAGTCATCTCCATGGGCAACGCCGAAGTGGGGAAAGT
GAGTACAGCGAGCCGGGAGGGGCGGGCCCCAGCGTGGCGGGGCGACGTGTCCATTGGCTG
GAAGGGCGGCCACTCAACAGCCTGGGGCCCGGCCTCCTCTCCGCCCCCAAGCAGGCCCGG
GTCTCAGCCGAGGGGTGCGGCTCCGCGAATGAAACTCCCCGACCTTTTTGACCTTTCCGT
TGCCCCCTCGTCCTCCGACGTCACTCTCCCGGAGATGGTGTCTGGGGTGGCCTCTAAGCC
TTGAATGTACCCCCAAAAGAGTAAGAAGGCCTGGGTCCCCATGAGGGGCCGTCGGCCTAG
ATACCTTGCCCGCGTTCTAGGGGGCCGTCCGGGACCGGGAGATGGAGGAAGAAAGTTTAG
TTCCCCCAGCCGGGCCTGGGAGCCGGCGGAACGTTATGGGGTGCGTGTGAGAATTTAGGG
TTCGCGAAACGGTGCCCGGCAGCCCAGATTCTGCATTCCCGTCACGAGAGAGCGTAACTG
ACGTTGACGTGTTTCACAGGGGAGGTGCAAGAGATGGCCAGGGTCCGCGCTGTTTTGTTT
TGCGTTGTGTTTTATTTCTGGTGGTGTCCCCATATCTGTTAGTTCCACCGCCCTTCTCTG
CCCCATCTGTGGTTCATCAGCTATAAACTCTCCTTTAGTATGTGGGGAGGGAAGGCCAGA
GGTAACCTGAGGCCTTTTCCCTTATGAATTCCAAGACGGCCTCCTCTTCACTCAAATTCT
TTCCTTTTGGGCAAGTGGAATCTGTTggttaagaacttcccaaggtcatcaaatcagtga
ccgaggaaagattagaacctaagtcttcacattcccactgcggtgctctttccgTCGTTG
TATGCGTTCAAAATCAACTCCGAAAGAGCTGTTAAGGcagtgcctagtccagtgcctggc
acccaggagatgctcagtaaatgtttacttagtgTTTATTTCTATGTAGCATGATCCCGT
ACTACTTTTGTGGGTATGTGCTAGCATAGTATTCACTGAAAGTCAACATTTTTTTGAACG
TCAGCTGTGTACGAGGTTTTTTTTTTTTCTAGGgactgggcacggtagctcaggcctgtg
atacatcagcactttgggaggacgaggcgggcggatcacttgaggtcaggagttcaagac
cagcatagtgaaatcctgtctctactaaaaatgcaaaattagccaggcatggtggtgcac
gcctttaatcccaactacttgggaggccgaggcgggagaatcgcttaagccggggaggca
gaggctgcagtgagccgagatcacgccattgcactccagcctgggcggcagagtgagacg
ccgtctcaaaaaaaaaaaaaaaaaaaGTAATTTTACTGTGCCTAATGATACAACATTAGA
AGCAGCTCagaatgcccagtgtcaccacatctacttaacatttttctagttttattagcc
agtgcaattagacaagagtaagagaatataaaaatattagaaaagagaaggtaaaattaa
cattatttgctaataatgtgattgtttacctggaaacccaaagagaattaactgaaaaac
tattagaaacattataaaaattcaataaagcaaaattattacccacaaattaataacttt
attgtgtccaaattatattcagttggaatgtgtaattgaaaaacaattttaatttacagt
tacaacaaaaataaagttcctaggtttaaacttaacatgaaataggcagcacctatatga
agacaagtttcaaactctacaaagggatataaattacttaggcaaatggaaagatatagt
ttttccttacgtgggattacacaatattgtatagatgtgaattactcaacctacaaatga
aattcaattccagtgaaaacatcaataagggtttttttttcccagaacataatacaagac
tactaaagtctttatgaaaaattaatgtgaaaacaacaaagaaaattgtggggaaaaaaa
agagaaatgaaagaAGACCAACTGTATCAGCCATTTAAAAATATTTTTCAggccgggcgc
agtggctcacgcctgtaattctagcactttgggaggccgaggcaggtgggttgcctgagc
tcaggagttcgagaccagcctgggcaacatggtgaaaccccatctctactaaaatacaaa
aaattagccaggcatggtggcgcatgcttgtagtcccagctactcaggaggctgaggcag
gagaattgccttgaacctgggaggcggaggttgcagtgagcccagattgtgccactgcac
tccagcctaggcgacagagtgagactctaaaaagaaaaaaaaaaTTTTTTTtcactgtga
tgatggtttttcaacgttcacagtttccaccagaaagattttccttagtgttcggtaaac
cttccttggatgtctATGAGAGCTTTGCATGCATTCCCATGTTGGTTTCTGTGATGTATA
AAAGTAGACCCCCATCTTACAAATAGGAAACTATGCCATGATAGCTGAGCCTTGACATCA
TCACGTTCTCCAGTTTGTGTTTGGTATTGGAAGTTAAAACATGATTCCCTTTTCAAGTTT
GGTTCTTGAGAGACTCACATGGTGTTGCTCAAGTACGTTTTGTGACAGGCAATAGCATCT
TAAGAATTCTTAAGTCCAAGAAGGGACTTGCTCCTGATCTCCCTGAAGATCTCTACCATT
TAATTAAGAAGTAGTTATTGTTCAAAAGCATCTTGAGATGAACAGAAAGGATAAGGATGG
TAAATTCTGTCTGATTCTGATAGAGAGGTAGAGTCACCCTTTGGCTCAATATTGTAAGAC
CAAGCAAATCCTCCCTCCCAGTTGGAAATGAGTAATCTACAGCCTCTGTCCTGGTCATAT
AAATTTGTCTATGTACTCAAGCAATAAAATGATTGtttaatttaaaaaaaatttttttta
aGCTACCAAACTTTTCCCattggtattgggaaggaaatatggagacatcagtggaacaga
gtagagtccagtaataaacccagatacgtaaggaaattcaatttacacaaatgtaaaatt
atgggaaaatagagaccatttagtaaatattgttggaacaactgTCTACTATCTGAGAGT
AGGTTGGATTCCTATTACATTCCTTTCTCAAAAATAAATTCTAggccggacacggtggct
cacgcctgtaatctcagcactttgggagaccgaggcgggcggttcacggggtcagatcga
gaccatcctggccaacatggtgaaaccccgtctctacaaaaaaAaaataataaataaata
aataaataaataaatTCTAGATGGATAAAAGATTTAAGTGTAACTTTTAAAAAAACGTAT
TATTTTGCCTTAGTTGTAAAAGTAACACATACTTACCCATTTTAAAGGATTTGGAAAATA
TAGGATAATATACAGGTAAAGCATTTTAAAGTTAAAAATTAAGGAATGCCTTAGTAAATA
ATCATTGACTCAAACAGCAAATTAAAACAAATGACAAAGTAACTAGCAAGCAATGAAATG
GAGGGAATATTTGCATATCACAGACTATTGTGTAACCATAAAAAAGTGAGTAGAGCTATT
TTAAAGTTAACTTGGGAACCATAATTTATTATTGTTAAGAGAGAAAAGCAAACTCTAGAA
GTATGTACAATACTCTGTGAAGTGAGTACTTTTTACTGCAAGTAGGACAAACCCAATTCA
ATTGATTTAACAGGAAAttttttttctctttttgagacagggtctccctctgccacccag
gctggagtgcagtggcatcatcgtggctcactgcagcctctcctcctaggctcaaAAAAA
AAAAACAGAAAAGGAATTAATCTAATAAATATTTAGAGATGTGGATCTGGTCTTGGCCGT
GAGGTCAAGGCTAGACAAATATTTTGGTGGTATCATTGAAAGCATAAGAATATAATACAT
CTTCAGAACAAAAGAACACACGATTGAGAACTCAACTGAAAACATATGCACATTTTGTAA
TAAGGGAAGAATTTAAAAATAATTTTTCTTAAAATCTTTTAACACTTGTTTCAGCTATTT
GATACCTTTGGCttttttttttttagacaagtgttcactcttaccacccaggctggagtg
caatggcagccatgtcagattggtgtaacctccgcctcccgggtttacccaattatcctg
cctcagcctcccgagtaggtgggattacaggtgcctgccaccatgcccggatgatttttg
tatttttgtagagacggggtttcgccatgttggccaggctaatcttgaattcctgacctc
aggtgatccacccgccttggcctttgaaagtgctgagatgacaggcgtgagccaccgcgc
cccgccACTTTTGTCTTTTGAAAATGCTTTTTCATAGTGATGAATGGAGGAAACATAATG
AAGAAATATACTTATTCTGTATGTGTTCTCACTATGTATTTACTAAATGCCTGTATTTTT
TACCTTTTTAGAGCTGTATTATAAAGCGATACTGTGAGAAAAGATTCGTGTCTAAATACC
TGGCAACAATTGGAATTGACTATGGAGTCACAAAGTAAGTATATTGTTTCCCTGGGTTTG
TAAGTTACATAGAAGTTCAGAACTTTCCAAAATGATCCATATTTGCATCAGTGCTCTTGT
GTAGGTAATCTTGAAATGGAGACTTTGAAGATAAGTTGGGAAAGATAGGAATAGTAGACC
TTTACAGGTATCTAGTGATCATAtcattcattcagcccgtgtattggtattgagcacatc
ccattcaccaggcctcgtgttaggtgtaggctacagcaatgaacatgtcaacacaaagcc
TAAATGGCAGGTGTAACTTTCCAGGAAACATGTTTTTATATTAGCAGGTCCTTCCAGCAG
GTGTGTTTTTAGAGCATTTTGAAATATTCTCTCTAAAAAGTCTATAAATATTGTGTGGAA
CATTTTCTACCAGAGAAGTTTTTTTATTGGTTTATGATCTTCATAGCTATTAGAATCCAG
CAAAAATGggccagatgcagtggctcatacctgtaatcccagcacgttgggaggccgaga
cgggcggataacgaggtcaggagttcaagaccagcctgaccaacacagtgaaaccctgtc
tctaagaaaaatgcaaaaattagccgggtgtggtggcacacacctgtagtcccagctact
caggatgctgaggcaggagaatcacttgaacccgggaggcagaggttgcagtgagctgag
accgtgccattgcactccagcctgggcgacagtgagacttcatcccaaaaaaagaaaaaa
aaaTGAATTGGGAAAAGTAAAGTTGGGTCCAATTGGGGATTTATCTGGAGATGAGTCAGG
AGGGGGTTGAGCTTGAAGAGTTGGATATAATTAGCAGGAAATACCCATACAGTAGAATTG
GGGTAGATAGCATACTCCTTAAACATGAAATTTCAGGTGTTCACTATCTTGGCCCCACTC
TGGCCTTTCCCCTTTTGTCTTTTCTGTTACACACTTTACTTTCCATCCATGCTGAACTGC
TACCCTCAGACTTTCTACCTCAGCACCATTATCCAGCCTGTCCACTTGGAACAGCCCTGC
CAATTTCTCCAAGATATAAACATTCTCCTGTTCCCGTAAGGTCTTCTAAACATGCCCTTt
attggtcaggactctttttggttgcaaatgacagaaatccTAAAGTTGTCTATGGTAttt
gtggtacttaccaaaaattgccttgtattgttattatttgtatatgtgtaatgtctcctg
ctagattataaactccctgaaaatttattagtataaattttctccaagtgcctggcatag
tgcttatacctaataggtactcaacaaatatttattgTTAGGTAAGATAGGTACATCTAA
AGAGGAAGTTTGCCAGATTAGACTGTGAGGGCAATATTTAAGAAGGTAGACTAAAGTTTT
GACATATAGCTAGCAGAATGTCGATTAGGTGAAGAGTGGAGTCAAGTTCAGATGTATCCT
TCATGGCTTTTTAAAGTGGCCCCAGTAAATGGTAGAGTAAAACTCAAGAGTTCTGTGTAA
TGCTCTTACAGCACCATTTTTCAACTGACAGCAGCAGAGGGTATTTCTGCAAATTTTCTT
TAAAGAATGAAAATTGTAGCTCTTGGCAGTGAAATGTATGAAGCTCTTCATTTGAAATTC
ACATTTCTggcttggcacggtggctcatgcctgtaatcctagcactttgggaggccaagg
caggcagatcacctgaggccaggagtttgagaccagcctggccaacatggtgaaacccta
tctctactaaaaatacaaaaattagccggacgtggtggcagttgcctataatcccaacta
cttgggaggctgaggtgggagaatcacttgaaccctggaggcggaggttgcagtgagcca
agattatgccactgcactccagcctgggcaacagagtaagagtccttctcaaaaataaat
aaaaataaaaaTGAATnnnnnnnnnnnnnnnnnnnnnnnnnnnnnnnnnnnnnnnnnnnn
nnnnnnnnnnnnnnnnnnnnnnnnnnnnnnnnnnnnnnnnnnnnnnnnnnnnnnnncagc
ttgctgcacttccgcctcccgggtttaagtgattctcctgcctcagcctcccaagtagct
gggattacaggcacatgttaccacgcccagctaatttttgtattcttagtagagacaggg
tttcacaatgttggccaggctggtctcaaactcctgacctcgtgatccgtccacctcggc
ctcccaaagtgttcggattacaggtgtgagccaccgcgtccagccTGAAATTTACCTTTC
TTTCTAGTTTTCTTTTCCTCTTTCCTGCTTCAAAGCATAGGATTTCATCAGTGATATAGT
AGGACATCCTATTTAAGATAGTTTTGTTCTGAATTCATATAAGTAGCTAGTTTATTTATC
TAAGATGTGAGAATTACCATATTATGCCAAAGGACCGTGGTATAGTCAACAGACTATTTT
GTTTCTGGCAGAAATTTTTTTGGAAGAGATGTTTGTCCCATGatgagtcaggaggatata
attgacagaaacctatttcaaaccaacttaagcaaaataaaagaaaatggatattaatca
gttcacataatctagcaacaaggatgcagctgggcctcagagatggctggaATCGTAGGG
AATATAGATAGGTCATTTCACTACATCTCTCTCCCTCTCTACCTGTTGGCCTGGAATAAC
TTTTAAACATTCATCTTTGTGTTTTTCTTTAGTGTTTGAATTAtttttcttttttttttt
tttttttttgagacggagtctcattcagtcgcccaggttggagtgcagtggcgtgatctc
ggctcactgcaagctccacctcccgggttcatgccattctcctgcctcagcctcctgagt
agctgggactacaggtgcccaccaccacgcccggctaattttttttatttttttagtagg
gacggggtttcactatgttagccaggatggtctcgatctcctgacctcatgatccgccca
tctcggcctcccatagtgctgggattacaggcgtgagccaccgtgtccagccTAGTGTTT
GAATTATTTCTAATGTTCCTTTATCATTTTCCAATGGTGATTTTTCATGaaaaaaaagac
taggaacaaatatgctatgatgttaacagtagttaattctaatatgaatggttattgttt
cccctttggttttattctttatttccaaatatctgaaaacaaattcactattactcttGC
TCAAATAAAGATCACAAGAAAATTAAACAGATGTCATTAATATACATCTTTGTTATTCTG
CTGTGTGATAACCAAATATAACCAGTGGTAATTAAGATGTCTCTTACTAAGTGAAATAAA
ACTTTTCATTTTCCTTCATCTTGCTCCTACTTATCCCAAATCAATTTTTCTTAATACCAT
AGTAATAGCTACCCTTTGTTGGTTGGGAGCTGTGGACCAAAGTTTCTAGAAGTGAAGGTG
AAAGTGAAGTAATTGAGAATGCCTACTCCATGTGGGTTCAGTGTTCTTGGGATAAGAAGG
CAGGATCATCTGTCAGGTTGCTGACTGCTATTGTAAAGATGATCTGGAATGAGAAAGAGG
CACTAAGAAAGCTTCTTAAATTGCATACACATATCCTTTTGAAATTTATAAATGATATTA
AGGTAAATGGAGAAACCATGACTTACTTTCGGATTGTTTCCATTTGAACATTTCAGGGTA
CACGTCAGAGACAGAGAAATCAAAGTTAACATCTTTGATATGGCTGGACATCCCTTCTTC
TATGAGGTAAGAAAGCCTTTTTGACAAAACCTATATCCAGTATTGTTGGTGGTTTGGGGA
GAGATCCAGAATTATATGAAACAACCAATATTGATATCATGTGTAAAATTGCATAATTTT
AGCTTGATCGTGGCTTGCCTTCAGAGCCTTGAGTTAATAGACAACTGTTGATCTTTTAGG
TTATCCTGTTAAATAGTGGTAGGAAATTTCATTGCCAATATTTCAAACATTTCAATAAGA
CATTTTGACTTTCAGAGGACTTTTGCTTTTTACCTCATACTTTAGCCTAAAATGTGAAAA
AAAAAAAATTACATTTATGCTTGGGCTTAAGAACTCAGTGATGCGACTTCTTTCACAGCA
GGGTACTGGGGTGATCGTTCCTATTCATGCCGAGTCATCTGCATTCTTTCCAGAGAAGAA
GCTAAAGCAACTACTTGATTTATTTTCATCTGCTTACCAGCTCTAAGTAATCACCAAATG
AATCTCATGACCATTCTCTTTTGTTTTTCCTTCCTTGGGCTTTTTCATTTTTCTTAAGGA
GGTTttttgctcttttctggtttggccgtttcacttctgccttaatctttatcatttcct
tctctctgcttgctttaagcttattttgctctttttgttttagattcttgaggtgggatc
ttagattattgatttgagactttttccttttttaataaattcatttaatgctacatattt
ccctctcagcacaactgtgtgtcccacaaattctgagatgttgtattttcattttcattc
agttcaatgtatttctttaatttcccttgagactttctgtttgatgtatgagttatttag
aagtgtgttattcaggccgggagcagtagctcacgtctgtaatcccagcactttgggagg
ccgagaagggtggatcacctgaggtcaggaattcgagaccagcctggccaacatggggaa
accctgtctctactaaacacacaaaaatcagccaggtgtagtggcgcatccctgtaatcc
cagcttcctgggaggctgaggtaggagaatcgcttgaacaggcggaggttgcagggatcc
aaaatcgtgccacttcactccagcctgggtgaaagagtgaaactccatctcaaaaaaGAG
AGTGTGTTATTCAAAAACAAACAAACAAAAAACACAAAAAACAAAAGAAaaaagtatgtt
gtttagtttccaagtgttaggagattttcctgttaatccttctgttactgatttctagtt
tgatccAnnnnnnnnnnnnnnnnnnnnnnnnnnnnnnnnnnnnnnnnnnnnnnnnnnnnn
nnnnnnnnnnnnnnnnnnnnnnnnnnnnnnnnnnnnnnnnnnnnnnnnnnnnnnnnnnnn
nnnnnnnnnnnnnnnnnnnnnnnnnnnnnnnnnnnnnnnnnacagcattttcacccacat
tagaacttcattcaaaattgaagtcaattcagttaaactctgctgctgccttatcaacta
agtttatgtaatactctaaattcttgcttgtcatttcaacaatgttcatagcatcttcac
taagagtagattccatctcaagaaaccactttctttgctcattgatatgaagcaactcct
tatttattttttatcgtgagactgcagtaattcagtcacatcttcaggccctacttctaa
ttctagttctcttcctatttccaccacatctgcagttacttcctccactgatgtcttgaa
ctcccacagagttatctgtaagggttggaatcaacttccaaactcttgttaaggttgata
ctttgacctctcccctgaatcacgaatgttcttaatggcatctagaatggcgaatgcttt
ctacaaggttttcaatttgctttgcctagagtaatcactatggcagctgtagccttgcaa
aatgtattttttaaacagtaagacttcaaagtcaaaattattccttgatccatgggttgc
agaatggatgttgtgttagcaggcataataaaaacagctttaatctcttcgtatgtctcc
atcagaactcttgggtaattaggtgcattgtgaatgagcagtaatattttgaaaggaatc
cttttttctgagtagtaggtctcagtagtgggcttaaaatattcagtaaactatgcttaa
acagatctgctgtcatccagaccttgctgttccatttatagagcacaggcagagtagatt
tagcataattcttaagggccctaggattttcattacggcaaatgagcatcagctcatata
gcccgtaacagctctgtcagcccgtaacaagagagtcagcctgtcctttgaagcttttga
agccaggcatcgacttttcctctctagccttgaaagtcctagatatcatcttcttccatt
agatctatctattccaagcctgtttcatctgcattgaaaatctgttgctttgattagcca
ccttcatcaatgatcttagctagatattttgaataacttgcagcactacatcagcatgtg
ctgcttcatgttgcccttttatgttacgaagatggcttctttccctaaacctcatgaacc
aacaactgctagcttccgacttttcctctgcagcttcctcatctctctcagccttcatgg
aaatgaagagagttagagacttgctgtgcattaggttttggcttaagagaaggttgtggc
tggtttggacttctatccagaccactaacgctttctccatatcagcaatatgctgtctca
ctttcttatcattcatgtgttcactagagtagcatttttaatttcattcaagaagttttc
ctttgcattcataacttggctagctgtttggtacaaaaggcccagcttttggcctatctg
tttttgaaatgccttcctcactaagcttaatcatttaaaggttttgatttaaaatgagag
atacatgactcttccttttacttgaacacttagaggccgttgtattgttattaattggcc
tactttcaatatggttttgtctcagggaagaggaaggctccaggagtgggagagagatgg
ggcaacagccatttggtggaacagtcagaatatagacaacatttattaagtttgctgtct
taaatgaccttatatgttcatggtatcccaaaacacttaaaatagtaacagatatcagtg
atcacagatgatcataacagacataataatgatgaaaagtttgaagtattataagtgtta
ccaaaatgtgacacacacataaagtgaacacacactgtggaaaaatggcatcaatagact
tgcttgacttagggttgccacagatcttcactttgtaaaaaaacacgatatgtacatact
gtgcaataaagtgaggtgTGCCTATGTGCCTTACATAGGTGCAATAAAGTGGGGTGTGCC
TGCATCTGCTAGGCCCTGTGGGTGACACAAGGGAGGATACATGAAGATGATGCATGTCTT
CACATTTCTTCTAGTGTAGGAGGGAAGACAGCTGGATATGCTACTAACTGTAAAACTGGG
CAGGAAGTGATGGCACTATGAAAGTACAAAACAGTATGGTACTCCAGGGGACATAGAGAT
TACATTCTGTTTTGCAGGAGTAGGGGGCTGGATGGTGAGGAATGGAACAGAGAAAGCTGC
ATGAAAGATACATCATTATAGCCAGGGCTTGAACGATTAAAGATAAAGAGGTATCTGTTT
CCAGATGGAGTTAGGAAGGCTTGGGCAAGTTTGGGGAATGAGAGATTCCCCAGTTTGAAG
GTCAGGAGCTAGTGGGAGGATAAGACTGGGAAGGTTGGTGGAGGACTGATCAGAAACTTT
TAACATCATTTGAGAAAGTTGGAACTTTggagaatggtttaagaaggaagaagttgaggg
gtttcctgtgtgcatattgaatttgagattccaacaggacattcagctggaagaatctgg
tgctaattagaaatgcaggtctggaacctcagaggagagggctcatcttggagattctca
cagttgaaactgtacaagtggttgatgttgctgatttgggaggaaggattcaaaaagaaa
ggaagaaggcataggacaggatttgggggattttggtggtaagctggagtgggagcaata
gagagaagaggagttggtgaaagagaatttaagagcctagggaatgtgatgtatgggagc
caaggcagtgagagttttagaaaagaagagagagcccgtcgttaactgctgtagaagggc
caaggaccatgagtactgagGGAAAGGACTGGTGGGCTTCATCATCTTCAGTTCTTTCTG
ATTTTGTTGGTTTTAACCTTAGGGGATAGCTTCTTAGGTTTCTGTAAACAAATAGGAGCA
CTTAATATCCTTGGTCCATATATCTGCCTATGCCCAGAAACCCTACCCGATGTGTATAAC
ATGTTTTCATTTCTTACTACATAGCTTGTGTGGGTCTGAGTACATTTGGGAATTTTGTGA
AAAGAACATGTAATATATGGGCTCTGTCAGGATTCTTTCTGGAACTTTGTCCCGGAAACC
CCATGTGTCAATGCTGCTCCTTAACTTCTCTCTGGCCCTAATGTTTGAGTATGCCCATAT
TTCATGCTGCCTCTTCCCACATTTGGAATGAAGCCCAGAGAATGAATGCAAGGAAGGAAG
GGGAAGGTGTTAAATAGACattgtttttcaggcaccatgctaagtactttgcctgcatta
tctcatttaactgtcataataaccctgtgaagtaagtagtattatccccattttacagat
gaggaaactgagacgcagagaggttaagtgacttgcccaagatcacaaaactagtaagta
agtgtgaacccagatctgtctgactccagagcctgtgctcttttccattgtattacactg
aggctctgAGTTTGGAGTTCTAAAGTTGGTGTGCAGACCCGAGAGTCAGGGAAGCTCTGC
CTAGCACCCTGGGGGAAGCCAGCTTTGGGATGTGATTTATAAATGGCTGTACCCATTGCT
GACACTTATGTCATTTTGGCCTTAAGTTCTTTTGAATTGCTCACTCACCTTCCTAATTCT
TCCTAAGAAGAATTTTATATAATTGATGTTCTTTTAAGGTCTACTATAATTAAAGACTGA
TTGCCTCTAGGGAGTGGAACTGGAGGTGGGATGGGGTGGGGCAGGAGGCTGTTGTTTTCC
ATTGTAAGTCCTTCTATGCTAATACATTTTTAGAATGACATTACTTTGATTCTATAAAAA
ACCCTCTAATGACCAGTAGAAACAGATACAATAGCAAACACTAAGAATACACAAAAGAAC
ACACTTTGCCAGGTTAATGACTGTGAGATACATTCTTATAACATCACAAAAACTACGTTT
TGTGTATCTGTCCTTTTATTTGAAGGTTCGAAATGAGTTTTACAAGGACACACAGGGTGT
GATACTGGTCTATGATGTTGGGCAGAAAGACTCCTTTGACGCCCTTGATGCATGGCTGGC
AGAAATGAAGCAAGAGCTTGGACCTCATGGAAACATGGAAAATATTATATTTGTAGTTTG
TGCCAACAAGGTAACCCCTCTGGAAATGGTGTGTTCAGATTTCTAGGGAAAGAGTGGAGC
TTTGAGTGTTGGGAAACAAAAAGAAAAGAAAAATTCCTTATTGTGTAATATGGAAATCAA
TAACCTTTCAAAACATAATGTCCCTAAGACAAACACAAAACAACACAGCAGCCTAAAACC
TGCTATATCAAAATTTGTATACATTTTTTTTTTTCTGGTGCCATACATGGGGAAGGATGT
TGGTGACTGAGTGGGGGCAATGGTTCCTAATAATCAGACTCTGACCCGACTGGAGTAGGG
GCATTAATTAGGTGATGTGGACTATGGAAAGGTGTGAAAAGCAGACTATGGCCCCAAGGG
TATGGCAGATGTCATGAAGCCAACTTTCACAGAACTGAGTAACAGCTGTTTTCCCAAGGG
ATCAGGTGGGACATTGCAGCAGCAGGCACTAGTCCTGTTGCCATAGAATATCAGTCTACA
TTCAATATTAAGTTTTGTTTCTGTCCCTTTGGTCCTGGTAATTTTACACACTAGTGCAGG
CATTTACTAAGAATAGCTTTGCCTTAGTAAAGGATTGACAGAGACCCTCACTGGGTGCAT
TCTAGTAGAACAAGATTGTAATCTTCTCTCTGTCCCCCGCCCCTTCTATTTCAGATTGAT
TGTACCAAACATCGCTGTGTAGATGAAAGTGAAGGACGTCTTTGGGCTGAAAGCAAAGGG
TTCCTGTACTTTGAAACTTCAGCACAAACTGGAGAAGGCATCAATGAGATGTTCCAGGTA
AGCTAGCATTTTGTTGTTTTAAGGTTTGTGTCAAGGCCACTGTGCCAATTTTCAGTTTAA
ATTAGAGGAAGCAAAAAAGTAATAGGAATTTCTCATTAGAATAAGCTCTTTCTTTTCAAA
GAATCTagtgagatagaaatagagaaagggggagagaaaggaagagagaatgagaatgag
tgaTCTGACTGCTGTCTATTTTAGATGAGACTTAGCTGATcaccagaattacctgaggaa
attcttaaaatacatacttctgggcttcagacctactggaagcttatgttgcaatggagc
ccaggaatctatattttgaaaaagctctctctccaggcgattctgaagatatcaagttta
acaaAAGTTATTATACACTGTTTAAGCAGGACAGAGATTTTCTTCAAAGCTACCTTTGGC
TAATGGTATTACATTTATATGCATAATCAGATAGAAGCATTACTGTGGCAAAATTGCCTT
GCCACCGCTAGTATAATCCTATATTGTAGCCCACAGGGGTGCAGTTAGAGAATAGGAGAC
TGTCAGTATAGACTCCATCCAGTCACACATAAAAATAAGGCCTCGCCAATCAAGCAGGAA
ATAGAGGGAGGCGCTCACATCACAACCTGAACAGATGGCCACTTTAAAAAAACCTACTCA
TCTTGAGTAATTTTAAGGGAAATGGGCTATTTAAAACAATAACTTATAAAGTCAGCCCTT
AATTATAGATACATTTGGAAGTAAGTGGTAGCATGAATAATGTAGCTTTCTTCTTATGAA
TATATCTGATATTTTGGGAATTTTTAGCATTTCAAATAATGTAGTTACACTATAAAGAGT
TGTTCTTAATTATTGAGTGGGATTGTACTTAATCTTTTATGCTGAATTTCCTTCTCACAA
GATGTCACTCCTCCTACTAGAAGACAGATTTCTTCCTTGGCTGACAGGCTGAATTAAGCA
AAAGTATTTTCTATTTCAAGATCAAATAAAGTTGATGCTGGTTTGCCATGCTTTCTATTC
TTTTGAGTACTTGGAGCTATGTGACTTTGTGCCTGTATGTGTACAATAATGATACCTAAC
CATTTGAATAGTACTTCACCATTCTGGAGAATtttacacatttcatctcatggagactta
caacaacaatgtgtggcaagtattgttatcatttcatatatgagagcatctaagggtagt
aaagtgatttgtccaaggGACATACTTGTTAGAAATGAGAtttttttcaacactttaaag
atgctggtccattctcttctggcctccgttgtgtgtcatgagatgttagcactcattctg
actcttattaatctctgtacctaatgtgcccttttttccccctggctgctttcaagagtt
tctcttttctttggttttcagcagttagaatatgatgtgccaagatgtgattctcttcat
ttttattctatttaggatttactgagtttctaagattggtaggtgggtgtttttcatcaa
atttggggagttttctgttttgtttttgttttactattatttcttcagagtttttttggc
cacattctggctctctttaccttcttggcctccaattacatgtatattagaccatttgat
tttgtcccagagtccctgaggctatatttatttttcttccctttttttatgcatttttca
gattgcatagtctctgttgatttgacttcaccactgacaatctactgttaaactccctga
gggaagttttcagctctagaatttgcatttggttcccagtatagttctcagttctctatt
agattctctgctcactcattaagagtatattttcctttaattctttgaatgtatttttct
ttacctctttgaaatatttataatagctgttttacaggcttcatctgctaagtccaacat
ttgaaccatcttgggttcagtttctatttactaccttttttcctgactatggatcacatt
tacatgtttctttgtatgagtagtggtttttgattgaacaccagaccttgtggataacac
attgtagagactctagattctTTTATCTTCCTCAGAAGACCGTTGAttttttttttttct
ttttttgagacggaatctggctctgttgcccaggctggagtgcagtggcgcgatctcggc
tcacggcaagctccgcctcccgggttcatgccattctcctgcctcagcctcctgagtagc
tggattacaggtgcctgccaccatgcctggctaattttttgtatttttagtagagacagg
gtttcaccgagttagccaggatggtctcgatctcgtgacctcgtgatccgcccgcctcgg
cctcccaaagtgctgggattacaggcatgagccaccgcacctagccTGACTATTGATTCT
TGATTGAAGAATGTTTAGTGTTGATTTTTGATTCCTCAGGAGGCAGTTTAATTATTGGCA
AATTACAGTGAACTTGTGTTGGCTTGTTTTTTTGCCTTAATAGCAAGGATTTGAAGGAAG
TTCAAAGTGTTTCCCAAGCCCTTCTAATTTGGCAGGACTCAGCTTCCAAATTCTGTCCCT
TTTGCAGATCTTGTCAGCTCTCGGTTTTAGGTTTTGTTAGGATGAGTCTATAATTTTTAG
GGCACAGCCTTTCTGTGGTGCCTCAGTAGATGGTGGGGCAATTAATGAGGGGTTAAGGCA
ATATCTCCACTCTGACAAGGCTAAACCCTACTGTTCCCAGGATAGCTCTTCTCTAGCACC
ACTAGACCTCAGGATATTGGTTTTGTTTCAACCCCATAGCAGCTGTTATCTGGTAAgcct
tgagtgatctcaccctatgcatatatagcccagcctttggccacagactcatgagagacc
cccatatggacttggtgcccagctctgcacagctctctcctctccaatggcctgctctgc
agagtctagccacctcctccttagctcaatgagacttgtgtctgctcagactccagctct
ctgtgacgtggtcaggaaatggactccaagcagacaaccaggtgattggggggcttatct
ctcagggagccgtcttgcacttgctgttgtccactgccaacagtttttttccagttcgat
agtagttgatggcaggaagtctagtccagtattcattactctgtcatggctggaaCTCAG
ACATGAAATTTAAACAGGCTTTGGTCTCAATCCTAGTATTCTATAGCCTACACTATGGCT
TGTCTCCTATAACCATGTGTGTGATGAATGAATCCTTGTGCCCTCAGAAATCTATGAATA
TTCATATTTCAGGTTAACTCGTAGGCTAGAAGACAGTCTTACTGATACACAACTAGCAAC
TGTGATCCCTTTTATGTGGCTTTTATCTTTTTAGATACATCTTGGATAGAACTAATGGAT
AAATTAGTCTGTTTAAAAAAAAAAAGCTAACAAGAAGAGAATAATTACAGTATTCTATAA
GTAAGTACTTAAAAGTAGTGCTTTCCTGCTGGTTCaatttaataaatattttatttCCTA
TCTACTTAATAGACATTTTATGTCAGGAAGTAACATGGTTTTATCTGATTGATAACTGTT
AACAGAGAGAGCAATATTAAGACAGACTAAAGCCAAACTAATACGTCTTGTGTCTTGGTC
TCTAGTGGTATTCCTTTGACACCCCTTTTCAGACGTCAGGGCTTCTTGTTAGGTTACCAA
GTTGATTAGCTAATACTAGACATCAGAAAGGAGAGTCTAAAAGAAAGATAAAAATTTTAG
AAGATAACAGGAACTATAAAAGAATCCAAAAAAGAAGAGGAAAAGATTTTTAAAGAAATT
AGGAGGAGATATGTCCATTTAAAAGTAGCTGTAGTGTGGTAAATGAGTATTATTCAGTAA
TAATTACAGTGCACAGAACATGAAACATGAGCAGGGTCAAAAAAGCTTTCACCTAAAaaa
aaatcagaaaagtgtagccaggtgcagtggcacatacctgtaatcccagctgctcaggag
gctgagacaggatcacttgagccaaggagtttgagaccagcctggccaacatagagagac
cctgtctcaaaaaaaagaaaaaaaattgtaaaaatgggcaaagaataagaagtttgcaga
aaaagaaaaggccataagcatttggaaagatacccactttcacttctaattaaagaaatg
caaatcaaactatattagatatatatcagattagtaacacttaggatgtttgataatggt
cagtgttaatgagggtatggagaagtaggcactctgtctcacacacacggtgatgggaat
gtaaactggtacagcttttttttttttaacaacggttgtcaaactcaaaaattaaaatgc
gcatatactctttctcaacagttctgcttttaggaatttatcctaaagcagtatccccac
aagtgtactgagatgtatacacaaaagaaaaatttactgaagcactgtttatagtagcaa
aaaaaactagaaacaactgacttgtccaagaatagagagttggttacacaaattatggta
cagctacacaatacaatactgaacagtcatttagaagaacaaagaaagtctctacatgta
gctatagaaagattccaggatgcattatgtggaaaaaaatacaaggtgctaagatgtgtt
tagtctgatctcctttagtacatgttgaaagagtatggatctgtgtatatactggcatac
tgatggtaaatttttctggaaggatgctcaaaaaaaatcaacaatggttacctccaggag
aggaacttgaggagtagagagacacagttttcattttacacttttctttactatttgaat
ttttctaacaatgttcatcattacttttgtTGTTTTGGTTGGTTGGtttgtttttgagac
agggtctggctctgtcacccaggctggagtacagtggcatgatctgggctcactgcagcc
ttcacttcctgggctcaagcatcctcctacctcagccacccaagtatctgggactacagg
cgtgcaccaccacactcgggtaatttttgtattttttgtgtgtgtggagacgtgggtttg
ccatgttgcccaggctggtctcaaactcctgagctcaagcagtccacctgcctcggcctc
ccaaaatgctgggattacaggtgtgagccaccatgccctgccCATCTGTTACTTTTTAAC
TTCAATTGTGGTTATCTGAAAGTAGGATTATTAGCCACTTTAATTTTATTCCTTATACTT
TTTGTGtattaaaatatatgaatatatatatttaaataGTAGAAAAAAATCTTCCAAAGT
GTGTATTTGCTTTATACATGACTTCTAAGAGTTGCTGGAATATATTAAAAGTCTTTTAAG
TTGATGCTTAAAAGGAATTCCTATTTTCACAAAATCATTTCTACCCTGGGTTATGTTTTC
TTCTTGTAGACCTTTTATATATCCATAGTTGATTTATGTGAAAATGGCGGGAAACGCCCT
ACCACAAATAGCAGTGCTAGTTTCACCAAAGAACAAGCAGATGCCATTCGCAGAATTCGA
AATAGTAAAGACAGTTGGGACATGCTGGGAGTCAAACCTGGGGCCTCAAGGTAAGCGCTC
TGGGATACTTAGTGCTGATTGCTATCATAAAGAAAGACTCCATCACCAAAATTATAGGTG
CAGTATATCTTCCTCCAGTTGGCTGGAAATACGAAGATGTATGAAAATATATTAGAATGA
CTCAGTTTCACTGAATTAGCTGAATACCAAAGAGACAAAATAGAGGGCACAGTTGCCTGG
TGAGAAAACTGTGTCATGTACGTGGATAAATACTTCATGAAATGGTATGCTCTGCTTTCA
TCTGTGTGGAACAAGAAGAGCCTTGAAGCTAATGTAACCTTAAAAAAGAACTAACAAAAG
AGAATTCTTCaatcatagaatgttagaggaggaaagcatgttggcaatcaacttgtcaaa
catttcattttataggtgggaaaactgggattcagtgagattaaacatgttcaagaatcc
ccggagttagtggtataattggttcttaccctggAACACTGTATGTTTGACTGTCTCTGT
CTTTGTCTCTAAAGCCCTGCAAGTTCCTCATCTGTGTGTGTATTTGtttatttattattt
ttttatttttatttttgaaacagagtctcactctatcaccccggctggagtgcagtggcg
tgatctcagctcactgaaacctctgcctcctgggttcaagcaatactcctgcctcggcct
cctgagtagctgggattacaggcacacgccacctcgcccggctaatttttatatgtttag
tagagatggggttttgccatgttggccaggctggtcttgaactcctggcctcaggtgatc
caactgcctcagcctcccaaactactgggattacaggcgtgagccaccacacccagccCT
CTGTGTGTGTATTTATGTTAATTATTTTAGTCAAAAGAGTTATTTAAGAAAAAAATTCAA
TCACTATTCTTTGTTGCTTGTACAAAAATTAAATTATTATTCATTATGGTTATGTAACTT
TCAACGGTCTAATTCTACCGTTACTACACATATTGTAGTATAGTACAATATGCGCCCAGA
CTCCCCCCACATACTTCACCCTTCCTACTTTTTCACCTTGATTCTCACAAAAGAAAAAAG
TATGTCTTGAAATTGCCATGTCAGCACCCAAAGCACTACACATCTCTTCTCCATTCTGAC
CTCACAGCGTATCTTCAAGTCCAGAAGGAAAGCGGGGAAGGGAAGGGGAAAACTGTTATT
GGGCACACTCATTCACCAGGTGATATTGAGGATGCTTTAAAACTGTCAGGGAATTCAGAT
GACCTCGTGTAGGGCACAGAGTTTATCGGGATCTTTTTTTTTTTTTTTcagtgctatact
ctttggtttattgtagatttttagtgggttttgaaattcgaaaatgtgagtcttcctatt
ttttttcaagattatttgactattaaggatctgttgtaattccatatatattttaagatc
agcttctccatttatgaaaaaaaaaaaaaagccagtagggtttcagtaagattgcactga
atctgtatatcTGTATATTTTACATTTCTTTTTAGACCTTCATAGTCTCTTTCTGAATTC
TTCTGTGTCATCTCCAAGGGATACTGGCTCTAAACTTAAGAAACAATTACTTTATCTACT
TGTTAGTAGACTTAGAACAATATTCATTAAGAAAGAAGAAACTTAGGGTTCCTTATGTAT
TCACTTTGGTTAATTGAAATTTACCAGAACTTACAGGCCCCTATAGGTTTCATATCCTTA
ACCAATAGAAACATGTGCTTCTCTTACCTTTATTCCACTGGGCCTAGCAAACTAATTTTA
TATGGCACTAAGTACATTTGGGAAAAAACCTTAAAACATTTTTTTCTTAAGTTACAGAGA
GTTTTGGTATTTGTTGACTGTTAACTGTGTTTACTGTTCTTGAACTTTAAGAAAATCTTC
GTCTTCAACGGAATTGATGTATTTGTTACATCTTGAGAGTTTCTCCTGCTACCTGCAAAT
CTTGAAAGGCACTCTTAGTGCAGAGGATCGGGTGTAACTACTGACCCCATGTGGTCACCC
TCTCTGGGGAGGCAGAGTGGCTGGAAGGGCCCTTCCCAGGACTCCCTTGTGGGGAAGAGG
GAGGATGCTGTACCTTCCTCAAGGACACGGGGTCTTTGGGACAAATAAAAATTCTTACAA
TTCAAATTGCTTCAGAGAGGGAGAATGTCATTCTTGTTAGCGAATTATCAGAATTACACA
TGTAGAAAAACAACACGCAGGGCACCAGGAAGGTCCCCCAGAGTATCCTTATGAAAGAAG
GAGGTTCTTGCTAGAACAAGAAAATTCAGGACCCCTCTAAGAGCAGAAAGCAGAAAAGGC
CCTAGAATGTACGCCTAAGACTTGGAGAACTGTTAACATGACCCTATGACCTCAGTCTCT
CCAAGCTGATACATAAAACTTTCCATCATAGGCCAAGGTATCAAAGGCCATCTGATTTGA
AGAGCCACATTAGAAATCCTTCGATAAAAATAAAGGAGAAAGGCTAAGGGCATTTGGTAA
AGCACCATATAGCTTATAGGATCACTGGAACCCTGAATTACAAAAGGAAGGTGGGAAATA
AAACCATCTGGTAGAGACAGAGCTTAATCTGACTGGGGAGTGGCTGGGTACTTAGAGCCC
TCTGGGAGGCCTGACACCAGAGGATGATGACCAGTGGGGACAGGGACAGATGGGTCCAGG
CCCCTCCCCAGCCAGTTTTGGCTCTTTGAGGAGCTCAGAAGCCTGCAGCTCTCTCCTGGA
GCGCTGCTGGTTTATGGGAACCGCCGGATTGGAGAAGCACTGCTACTGCTCCTTTCCTCT
CTGGATAATACTGATCTCTGTCGTGTTTCTTCTTTGGTCTCGTGAGCTCATTGTCATTCT
GGGCTACCCCTTTCCAGCATCCCTTGCTTGCTCAGTGGTGTCACCTTCTTGGGCCTCAGA
TTCCTCGTGACCTTGACCCTGGAGCTCATTTCAGCCCCTTTCTTTTCATCTTCTCCTCCC
GGATATTCAGCTCATCATCCACTTCTGCCATTTCTTTCTTTATCTTTTATCTTCCCTTGT
TTCCTTCCATAAATACCTTAATCTAAACTTGTACTCACTCATGCCTGGGTTATGTAACAA
CCTCCTGTATCCTAACTTCAAGAAACAGTTTTCCCAGCACACACTTGTCATGAAACACCT
ACTGTTGTGATTGTTTATCAAGCCCAGGTGTTGGGGTTGTTTTGCTTCCCATCTGTGCTG
TGTTCGGGCTCCATTCCAGGCCACTGTTGGTTCTCTCCCAGAACCCCTTCTTTCAGAAGG
CAACTCTGGATGCCTTCCCTGGTGCCCAAGCCCTTattctttcaatcagcaaagatatgc
tgagtgcctgtgaggtgccaagtactgCCTGTTTTCATCTGATTATTATTTTACTAAGTG
TTAGCATTTATATACTTTTTGCATTGTGCAATAATAACTTTTTCAATTTGTGTTATATAT
TACATATTATTTATTGGTTGGTTGTCTGTTTTCTAGTCCTTTAATCCTGCCTTTGAGAAA
GGGTAATAATTTAGGATATGTTCACTGTAAGAGATACTATGTGTGTCCAAACAGCTAACA
TGCAGTGGGTTGGGCTGACTCTGTTACTAACATAGATCTTGGCTTCTTTTCCCAGGGATG
AAGTCAATAAAGCGTATCGGAAACTTGCTGTGCTTCTTCACCCTGACAAATGTGTAGCAC
CTGGCAGTGAAGATGCCTTCAAAGCAGTTGTGAATGCTCGGACAGCCCTCCTGAAAAACA
TCAAGTAGAAAGTACAGAAAAAAGCCACATGTGGGACTCAAATGCAAACAGACTTTCCTT
AGAGGTGAAATAACCAACGTGGAGTTTTCCTTCCCAGAATCTCACTGCTCTTTTCATTCA
TGTGTTGTCATTTGTATATCAGTAATTCAGGTGCCCATTTCATAGACATTTTACTGAGAA
ATGACCTGCATTTGTATGAAGTGAAGAGAACTGAGCGTCACTTACACCCTGTACTTCATT
TCATATTTCTAGATAATTCTGAATTTTTTTCTCATTCGTCAGCTCTGTAATTATAGTATC
CCTTAGACATTTCACTTGGGGAAATCCACGAGGTTCCTGGAGGGAGGGAAGAGAGGACAA
GAGGACCCTTTCACTTTTTCTTTTTTACGGAATTCATCATCAGAGAAGAAAATAACAAAA
ATGGAAGCAAACAACATCAGAACCCCTGTAAGTTTGGTGTGACCTTACAGACAAGTTGCT
GCTTTTACAATGAGTTCCTTAGGTGGTATTTTAACCCATCGATCTATAATGATGACTCTT
GGCAGCCCTTTGGGAGTTTGTAAAATGAGGTGATACAGTTCTGAATTGAGCATTCGTTTA
TGATATTCACTCTGTTCCTCTTCTGCAGCCACCAGTGGGAGAGACAAGCCAGTCCTAAGA
GAAAAGGTGGTGGCAGCCACAAATTCTAGGTACACTGGCTGCTGCCTATCCTGTCCCTGG
ATCTGAGGCCTTTCCCTTGCCATAGAAATGGTTGCTGGTAGCAGTAGAGAGCACTGTGCA
CCTGGGAATGAGGAATCAGGCCCCAAGACAGAAGTACTTGGAGGAgccagctgcagtagt
atccgcctgtagtcccagctactcaggaggctgagacaggaggattgcttaagcccagga
gctcaagtcccacctgggcaacatagtaagatcttgtctcttaaagaaaaaaaaaaaaAA
AAGGTACTTAGAGGTCACACTTAAAGATTATGCACATCAGCAGAGGAAAAGGCCAGCCAA
GCTCGGGGCAAGCTTGATGCAGTAGGAGAGACTCCTTATGAGGCTTAGCCCTTGTCTTAC
TGCCAGCCTTTGCCACAGGCAGGTGAGAAAGGCAGGGCCACTCCTCAGCAAAGTTGGCCT
CTTCTACACTTCCTCACCAGTGTTGTTTCTTCCTTTTTTCCCCTCTTCCCCTTCCCCTCT
TGTGTTTTTTCTGAACCCCACATCTGCCATCATTTCTCTCCTCTAGAGTCCCTGGCTTCT
GGCCACTGCCTCCTCCCTCTTCTAAGCCTTGGCCTGAATCTGGTTGACCAGAGGCAAGTG
TGGATCCTTTGGGTGGCAGTCAGGGGAGATCTCAGGGCCTCTGTTGGGAGGAATCTCTGT
AATTCCTGCTTGGGCTCCAAATTTCTGAAGAGTAGTATTTTTAAACTATAGCTTACAAAA
TACATTCTCTGGCCACAGTCTCCTCCTTGATATACAAGGGATGGATGAAGTTCATGTATT
AGGACTGGCACTCCTTACGGTGCTTATAGAACTAGTCTCACCACTTGACTCATTACGTCG
TCATTCTTGTTACATCACTCATACTTTTAGCTGCAACCACACTAATTCACATTTTTATAT
ACTTTCAGTTAGCTGTACTAATTGGGGCTTGAAAGTATATAAAATCTTCCTGTCCTGTGA
ATTTTAAAAAGCTATCCCATATCGATTGCCAAAGAGCATCTACCTTACCACCTAAGAAGA
AAAGCCACTTTCTTCCAATCCAAGCCCACTGCAGTCTTGTGGATTTTCCACACAGCAGCT
TTTCACTGTATGCCTGTACTTGGGCTGCACTAAGCTTGTCTTCAGGAAACCAGAGCGTTG
CTTTATCATCGCACTTTTCATCTTGGTAATATCAAAACAACTTTTTAAATGAACTGATTG
ATATATGTTATTTCTTGCGAGGTTTCCCTCTGGCCTTTAACTGGCTTCTGAGGCTACAGA
ACTCCAACCCAGAGTTCTTCGGGACCTAAATTTTGCTTAAGGAAGGCCTTTATCATGCTG
AAAGCACTCAGACATGTCTGTCCTCACAGCAGAATGTAGAAGTCATATGAATGAGGGATC
GTGCATGGTAGCGTCAGCCCGAATTGACACGACAACTCACTGAATGTGTGGCCCTCTATG
AAAGCTGGTGCCAGTTTTCATCACTGTTATTAAATACTAGATTGGGAACCTCATTCAGCC
GTATTGCACAGATGAGCAATTACAGCAGAGAAAATTCATTAGTGCTCCCACTCATATCCT
TATGTGTGAGTTGGTGAAATTTAGCCTGAGCTTGATTCTTAGGTCTTGAGACTCAGTTTC
CAACACCTTCATTATTAATGTTAAGAATGGCCATATACCACTTCATTTATGTAAAAGGAA
TAAAATAAGCAAGTTAAGCTTCAGGGTCCTAGAATTTTTCTGATTTCTATAATCCTTCAG
CAGAATATTAAGAAATAAAGCATGATCTGCAATGGAAAGGTTTTTTTGGCACTAACTTCA
TGCAGAATTTCACAGACATCTATGCATTAATTTAAATTCTTGGTGCAAATGTGTGCTTTG
TAGTTCAACCTTATTAAAAATTCTTCAGCCAGTTAGGATTTCAAAATACGTTAGTGAGAG
TAACAGCTAGCAGAATAATTACAATGGCTAAAACGTTTTTATAGAGAATCTTGTTTTTCA
AAAAAGAATAAAAAGTTTGAATAGCTATTATTAAAGAAAAGCCATGTCTTCAACATCTGA
GTCACCAAGAAGTAACACTTTTTAAACTTGTTAGAAATCCCTGGAGGCATTTCAAATTCA
TCTTCTAACCTACCTAAGCACTTTAAAATACAGCCTCCTTCTGTTCCTCTGTTCCCCTTC
ATGCCTCCTTTTGAATTGATATCTCAGCTGTCAATATTTCTTTGACTTCAGCATTGTTAT
TTTATTTCTCTATATCAATGTGTCCTTAGTTTTCTTAGCCTGTTAATTTAAAAATCCAGA
CTTGGGGGTCATTGTGTTGCTACCCAAGAGAAAACGCCACAGTTTTATAGATTGCACATC
ATTCTTTAAGGCATACATTTACCTCAGGAAACTTACTCTAGTATGTTCTCATATATTGAA
TTCTCAACTAAGTAACTATTTCCTTATACCTATAAACTAGTACCTAATTCACTGTTAGTT
AAACGAGCCATAGATAAGGCAGCTAAATTTCTGAAAGATAGCCAGAGTAAGTAAGCAGCC
ACTGCAAGCTCTGAATCAGTTTTTTAAAAAAAAGAAAAAAAAAAAAGGAGCTGTGCCCCA
TTGAACAATGACAACATCACAAGGGGAAGGGAGGGATTTTGCCAAAAGTTAGAAAGGTGG
AGCTGTAAGCCATGTGCTTGTTGCCTTTGACAGTGACAGTGCCCGTCTTACAACTAATTC
CACTAGGCATGGGAATGTCACCTCCTTTGCCACTGTACCCCATCAAGCTTACTCTGAATC
AAAGGTTTTGTAAAACTTTTGAAAATGAACTTAGCTGCAAAATATAGCTAACCACTTTCC
ATTGCAAGCTTTGCAAAGTGAAGAGAGGTTCGTACTTCTCATAATTGGTATTTAGCACAA
TTGTAAGATACAGTTTTACTGTTTGTACATCGTTTTTTTCCATTAAACTTTTCTAGAGAA
GACAAAAGCTTACACTGGTGACATGGATAAGTGAGATGGTGTCTAACGAGCAGTGCAATA
TTAGGCGGTGCAATAGAGGCCCTGTTGGCAAGATGAGTTTTGCTGGAGAGCTGGACAGTG
TTGGTTAGCTTCCTGCATTGATTGCCCCTGGGCGTTCTTCCCCCTTAACTGTGAAAGCAG
AGTCTATAAATGAACTCTTTGCTCTTACAAGGTAATTTACATATTTTCTTTCTGTTGAAA
TAACTGAAAATGTTAAATCTACCAGTTTATGTCTTGTAAACAGAGTGTCATATGTATTTA
AGTTGTGTATTTTTATAAAGTAAAGCCAAGTATCAAACACCGGTCTGTGGGCTGCATTTA
TTTGTGGAAACACTGGTCTTTAATGGAAAACATACTAAGCTAGATGCCAATCCAGTTCCT
CACCGACTGTGACCCTCAGTAAG
