# Supplementary material for: Reference based annotation with GeneMapper
Source: Genome Biol. 2006 Apr 5;7(4):R29. doi: 10.1186/gb-2006-7-4-r29 (PMC1557983; doi:10.1186/gb-2006-7-4-r29)
Supplement: Additional data file 2 — A gunzipped tar file containing the data set of orthologous genes in five vertebrates (human, chimpanzee, mouse, rat and chicken) that was used to compare pair-wise and multiple species GeneMapper [file gb-2006-7-4-r29-S2.tgz › 5verts/orth102/rn31.fa]

>rn31
AGCGCACCAGCAGGACCCCAAGACCCAGTCCTCCTGGGCCCCGCAATGACGTCACGGCGC
GCTGTCATCGCGAGACTCCGCTCGCCCTCCGCGGCTCGCCGCTTCCCAACCGCCCGCGTC
CGTCCGCGGCCAGGCAGCGGTGGGGATGGCGAGCCGCGGAGCCAGGGTGGTGACGAGCGC
AGCGGCTCCGTCATTGGGCGAGGAGGCCTGAGGGACGGGCTGGCTGGGTGCTTAAGGACA
CCAGAACCCGCGGCCCCAGCAGAGCGAAGGCAATGGAGTCCAACGTGCCGAAGCGGAAGG
AGCCCCTCAAGTCCCTCCGCATCAAAGTCATCTCCATGGGCAACGCCGAAGTGGGGAAAG
TGAGTACCGCGTGCTGTGAGGGGCAGGACCTCCGCGTGCCAGAGCGACCTACCCATTGGC
TAGCAGAGCCACCACTCAACAGCCTGAAGCTCCGCCTCCTCGCTGTCTGCTCAGCATCCT
GAGCTCACTGGGGCTTGCGGCCTCCAGAAGAAAACAATCCTGACCTTTTTGACCTTTGGG
TTGCTGGCTCTTTGCTGACGTCACTGTTCCTAAGAAGGTGTCTGGGGTGGCCTCTGATCT
TTGATTGTATTTTGGAGGTAGTAAGGAGGCCTAGGTTCCAATGTCGGATGATCAGTTTAC
GTATCAAATCTTTTTTCAGGGAGAGGGTTGGGGAGAGTGGTTGCCAGCCTTGCTGTTTAA
AGTGAGGCAGTGAGGCATCCAGATTTAAAGGGATGCTAGATTCTGAAACATGTAGCCCTG
ATCAGCCTGGGAGCCTATATTCCCATCACCAGAGCATAACAACCCAGTATGTTTCTGGAG
ACTTGCACTGGCCACCCAGGATCCTGCGTTTTTAATTTCTCATACTGCCACATCCATTTT
TCTCGGAGAAGCCTTTAAAAAAAAATCTTTCAGAGTGTTCCATCTGCTGCTTATAAGCTA
TTAAACTTCCTCTCAGATGGGAAAGGCAGGGTGACTTAAGGCTTTCCCTAAATGAATTTA
GATGCGTATTACTCGTTTTCTTCCCTTAATGTGCGGAAACTTGGTTAAGAATTCCCAAGG
TCGACAGACAGTGACAGGGAAGGGATCAGAAGAGGAGTCCTTCAGTAAACCAAATGCAGA
AGGCCTCTAAAGAGAAAGTGTACATACTATATAAACcagtgccctgcactagaagacgct
cagcaaatatttattgGTGTTTTACTATTTAGCACGCTCCCATTCTACTTAAGTACCTTC
GTGTACGTGTTAACAAAACGTTCGCTGAAGATTAACATTTATTGACTACTAACTATTTTC
CAACTCTCTTTTAAAAAGCAGAGAgagttgggagtatagatcagttggtgctgtgcaaac
atggagagcagtttcacatccagaacccctgaaaaaatcttttaatcccagtgctaagca
agcacagatggttggattctgggacccactgaccaagtaacccagcctaatcagcaagcc
tcgggtcccgagagacgttgtctcaaaaagaaagatggctagccactggagaatgacacc
AAGCACTTGATTAAAACTCCCTTCACTACCTAAATTTTGGCTTTCCGTGTAGATAAATGT
TGGACAGTTTTGGAAAATGTGCTTAATACATTAAATGAAACTGTAGCCACTGGTTTATTC
ACTATTATTTTAAAGAAATATGTTTTCAAAATTAACATAGTATGTAAAGAGATACAAGGT
CGCTGATGAGTGAGGGTATTAGGTAATTTCAGGTCCAGGTCCGAGGAGACTTTGAAAATT
GGCATGGGACTTTGGGGTGCATTGACTGCCAGGGCAAGAAGCTGAATTGAGTTTAGATGA
GGGGCACAGAGAACTCTCAAGTTGCCCAGAGAAGGAATAAGCCCTCGGggctgagctggt
gtgaaaaccctaactgtataagcctagtggcctgagttcagctccagaacccagggtagg
aggagagaatcagattccaaaagctgccAGGCTCAATGCggcctgagagagctcagcaag
tagaagcactttggactcctgcagaggaccagcattcggttcccaacagctgcctcaaat
tagatggctcagcattgcctgtctctctctagggatttgatgccctcttctgtactctac
tgacacctgcatccacagacatacacatgcacacaGTTAAAATTGAGCTTAAACAtttta
aagtaagtcttcatgtgatagaattcacatagagttcacttatttcaaaaatacagttga
ttgattttcatttcattcacagagttatgaaaccactaccttgatcagttgtagaatatt
ttcatcatcccctggagggaacaagccccagcaattaacagactctccctagttccccta
gccattaactcacttcctgcctctatggatttgcctgtttgggcgagttcatgtgaatgg
agtcatatactacgtgacctttcactccagacttctttgacttgtataaggcgcaccttt
gctgtggtatatattaatatgttcttcacgtggtagagatgtattccatcatgtagatgt
catatattcatgtgagttttcgcttttggttatgggcactAAAGGTAATTATACTGTAGA
CTTGAGGTCTTAGGCCCTGAGTCAAATACGACTTTAATATTTTGATCCTTTTTCACTGGC
GGAGTCCTGGCTCGATTAACAGAGCTCGATGTAGGCAAGACCAGCTACTGTCATGTCTTG
TTAGCTCACTAGGGGCCTGCTGACTTAGGTGATGGCAGGATGTTTGAGTAGAAACCATCC
AGCAGATGCTTAGATGTGGGCGTGGGAAGAAGCGAAGGCTAGATATGGGTACTTAAATGG
TGTTGAATGTGGAAGGCCGAGAGAGGTCTGCAGGAGACAAGGTCAGAGCGATGGCCGTAT
AACAGAAAACACATCCACATTTAGTGTGAGGCTAAGAGTTAAGTTTTTTTCTTTAAAATC
ATCACTTGTGgcctggttggtggcacatgactttaatcctagtactagggaggcagagac
atgtttgaggccagcctgatctacatagcaagttccaggctagccaggTCCCTCTTAAAA
CCGAAGTAAAAACCTCACCTCTTATACTTGTTTCAGGCACATTATAGCTTTTGTTTTCTT
CTTGTCTTTTGGGGGTTGTTTTAGTTTTGGGTCAGTCTCATGTGGTTGAGGCTGGCCTTG
ATCTCTTGATGCTTCTGTTTCTCCAGGCATCCACTGCCACGGTAGCCAGTTGTTGCATTT
GGAAACTCTTCCATTTTAACTGGGGTGACTGAGGAGGCCCTAGTGAAGAAATGTGTTGTT
TCTAACAGCTTTCCAGAGTGTATTACTAACGTGTGCATCTTGATTTTCTAGAGCTGCATT
ATAAAACGCTACTGTGAGAAGAGATTTGTGTCTAAATACCTGGCCACCATTGGGATTGAC
TATGGAGTCACAAAGTAAGTATATTGTTCCTCTGGCCTGTGCATTATACAGCTCTCAGAC
TGGGTCCTAAGATAGCCTGCATCTCCTTCAGAGCATGGCGTGGGGTACACTGAGGGCTTT
GAAGGTAAATCTGAGAAGACAAGACTAAGGGACATTTTCAGGTACGTGGTGCTGTGCTCT
CAGCCAGCTGGTGTGTTAGGTGCCTGCCAGGACAGACGTGGTTTTAGGTGTAGCCCGGCA
GTGATGAACAGGCCAACACAAAGCCTGACTGGCAGCTGGAGCATCTAGGACAGATGTCTG
CATAAGCAAGCCTGACCAGCAAGTGTGGTTTTAGAACTGTGGAACCCAGCATGTAGATCT
GAGAAGAGTGAAGTTGGGGATCAGGGGAGATTTGTTTAGAGGTGAATCAGGAGTGGTTGG
AGAGAAAGTAGCAAGGGAAGCCCCACTGAGGAGTAGAATCAGGACAAAGAGCTCATTCCT
TACAGACTTCTGTGCCTTCGGCCCCTGAGCACCTCTTTATCAGTGAGGACCTTCGTAAGT
GACACACGTTAGCGTTTTCTGTGTTGTCTGTGGTGGTTGATTATTTCTGTATGTTTAAGA
CCCCTGACTTGAGAAAGGGGTCTCTTTTGCTAATGTTATTATTCATTCTTTGAAAGTTTT
ATGCGTTTGTATAATGCATTTGGACTAATCCACCCACCAGTACCTCCACCTCTgcatggg
tgtgaggccatccactctcggggcaacctactgtggccacatccccaaaagagagttact
ttcctccctcaggaaccatcaactgccaacagctcctccaccaagggtgggaccccaagg
gtccttcatccatgctgggatttagactggcttcatctggtcttgtccaggtgaccccgg
gggctgtgagttgatgtgtacagcagcctcgtcataactgtcagcagctgacgactatct
tcccccttgccagctcttccatgctctctgtcacctcttacctgggttccctgaactgtc
ttggtcaaggctgatagagaagatcacctacaattaaacattcctagttattgatacttg
tccctttgaccagtttttcctttctggttaactactccttacagaagcttctctgaccaa
agttgagagcaatacaggtctgtgggtctaaacataaatattgagaagttggtttgacag
aatgactattaagcaaaacaacaaaagtTATTTGTGTCTTCCCAGGCCTCATATATAATC
CGAAAGTGGTTGGTTACCTTCATGTCttagagtcttattgctgggaagaaacgctatgac
caaggcaactcttataaaggcaaacatttaattggggctggcttacagtttcagaggttt
agtccattattatcatggtgggaagtatggcagtgtgcaggcagacgtggcgctggagac
ggacctgagagttctgcatatggatctgcaggcagcagaaggatgctgtgtcctacacta
ggcatatgtagcttgagcatctgagacctcagaacccaccgtgacagtgacatccctcct
ctagcaagaccacacctcctccaataaggccacacctcctaacagtgccactcctaggac
caagcattcaaacacatgaatctgtgggagccattcctattcagaccaccatacccataa
ctgccatgccactgttacaccagtggacgtatcttgccaggcagattggtattgtagcag
taggttccaccaccagcggagatcgtgatctcttttctccccacatcctgtacaccatct
tgtggtacatataaccagccagcagggagggaatatccacgtcagtcacggtttatttct
ttatgtcctacatccaaagtgagtCCTGTAAAAagggatttggtatgttttctccaaggg
ccaggtacagtgcttctccctggtgactgctcaataaatattGATATACTTAGAGATGAA
AAAATTTATATCAGAATATGAAGGCAATATTCAAGAAGGTAGATAAAATTGGCGAGGTGT
ATGTATAGCAGAATGTCAGTTGTATAAAGCACAAGGTCGAGTTTACCTATGTCCTAGACT
GCGTTAAAGTCGTTCAAATCTATGGTAAAGTAGAACCTAAAAGTTCTATATAAATTCTAT
CACTGTTTTCAATTGAAAGCAGCAGGAGATGTTTTTGAACACTTTTCTCTAAAGTATGCA
GTTTATAACTCTTGAATGAAAGTTACAAAGCTCTTCATTTGAAATCCTCATTTCTTTCTA
AGTTTTTCTTTCCTGTTTTCTACTTCAGAGCATAGGAGTTCATCAGTGATGTGGTGGGGC
ATTCTATCCAAGGCAACTTTGATTACATCTTATTGACAAATGGAAATTGCTATGTAATGC
CATAGAATTGCGACTTGTTTGTTTGTTGAGTCAAAGTGAATTGAATTTATTCAATAGGCT
ATTTTGTGTATTACTAATTTTTTTAAAAATGTGATTATCCCGTGATGAGTATTCTGAAAT
TCCTTCCCAAGGAAGACACAAAGAATGCTTACCCCTCCTCTCAAGTCTCTATGGCTAACC
AAGGCAAGATTCCACCTAGGAAACCGACTAGTTTATTTTGCTTACGTAGGTAAGGGGTCA
TCTATGGTGTGGGTGTTCCTCTCACAAAAGTTGGCACCAGAAAGTCTTTACTCTGCTGGG
ATGAGGGCTTCCTCTAAGCTATATAAATGCTACCCCTAACCCTCAGTGGGTTACTCTAGC
TCTTCCCCAAGGCCATGTGCAATTAAGGCAGAGTTTCATACAACAGGTGTTGGGGAGCAG
GAAGAAACTCAGATGAGGGTCTTATGACCCCGTCCCCATGACAACCTCAGCTGGGGAGGA
TCCTTTGTAAGTGGGGAACTTGTTGGTTCAGGGTTGTACACTGAAGCATCTGAGGTGGAA
GGTGGGTACTCAGGGCTTATGTGTTCCAAACAAGGAGGCGGGGTTTATGATCAGCTTGCT
GGCTCCTATTGTAAAGTTTATCTGGAGTTAAGAAGAGGATGAAGAAACCTCTGGAAATGT
CACTCCTCTTTCCTTTTGAAATCCATAAATATCAGTACAGAAACACGACCTTTGAGATTG
TTTCCATCTGAATCTTTCAGGGTCCAAGTCAGAGACAGAGAAATCAAAGTTAACATCTTT
GACATGGCTGGACATCCCTTCTTCTTTGAGGTAAGAAAGGCTTTTTAGGAAATTTAAATC
TATAAGCAAACAAAAgcaaaaaagctgggcagtggtgagcacctttatcccaggaggcag
aggcagaggcagaggcagaggcagaggcagaggcagaggcagaggcagatggagtttgag
aacagcctggtctgcagagtaagttctagccagccagggctactgaggaaccctgtctca
aaagacaaaaCAAACAAGCAAAAAGAAAACTTTAAGTCCATTTAAAAGCAAAACAAAAAT
Cctgggcagtggggatgcacagctttaaggtagatctctgtgagccagcctgatctacaa
ggtaagttccaggacagcctgggctacacagaggcactgtctcaaaaaacaaaaCAAATA
ACAACCACCATGGCAGTAAAAATAAACTAAAGGAAAAACCGAAAACCTAAGTCCAACATT
GACATTGGAGACAGAGGGGATTAATTGAAGTGACTGGTATTCAGATCATCTGTAAAGTTA
GCTCATATTAGTGGCTTGCCTCTGAGTCTCAAGTTAGTGGATATTCCTTGATCACTTAGA
CTTTCCTGGAATAGAGATGGAAACTTTCATGGCTAATGTTTCAAACATTTTAATGTATCA
GCCATTTCCACCGTAAGAGGACGCTGACCTTGTACCTTATACCTCAGCCCAGGGTGTGAG
GGGTCAGTGATCACAGTCCTGCATGGGCAGTAGCAGCTCAGCAAGGTCACTCTTTGACAG
CAGGGTCTAGTGTGACCTTCCCTGTCACTCCCCAGCCACGCTGCTTCCCAGGAATAAGCC
GAAGCAGCCCTGCTAGGTGCATGTTCATCTGTGTGGCAGTCCCCAGACGGGCACGCACTC
CCTGTTGGTGACTTTTGCTAGCTTGGCCACTTCACTTTTGTCTGTATTGTCATTATTTCC
TTATTCCTATTAGCTCTGGTGTTATGTGGCTCTTTGCTCCGGGTTCTTGAGCTAGAGCCC
GAGCTAACAGTTGCAGACCCTTCTGTGCAGCGAGCGCTGTGGTTCTCTCCTCAGCATCGC
CTCCTGTGTCCGTCACACTGCATGATGCCTTCATTTTCATTTGGTTCAGTGGACTGGGGT
GAGGGCGTTTGCCCGTTCGTGTGTTTCACAGCTTCTTGAATCTGTATGCTGTGGATGGCT
CTTAGCACTTTTAGACATTCCAGCCATGCTCGCTTTGGAGGCAGGTTCCCCTGTCTCAGA
TGCTCACCTCACTGGGGCTGCGGCCACCATGCTTCCTGTTCTTCATTACACTTCTCAGCT
CCACTGTTCCTATCGATTTCTTTTAGTCCAGTAGGTCCCAAAGTCCCTGTTCATTCATTC
ATAGTCCTGTGTCCCAGTCCTCCCTCATGTCTCCTCCACCCCAGGTATacacacacacac
acacacacacacacacacacacacacacacacacCCCACTCAGATTGGGTGATTTTTGCT
GTAATACTGatttttaaaaattacattatttatttatGTGTATATGTGTAGGCACATGTA
TGCCATGgtgtgtgtgtgtgtgtgtgtgtgtgtgtgtgtgtgcgtgcatgtgtgtgtgtg
tCCTTTCACCACGTGGCTCTTTTGGGAATAGGACAGAGTCATCATGCTGGGCAGTGAGCA
TTGCCTGACTGGCTGCaagggtctctgcggtagtctctgactgccacagacagcagagca
acagtgtgcaggaggcgaggggcagttcagttcagcacgactcagtagccggtgttcaga
cttcgggagtctgaccctgagcagtttattttaggtatatttaagtatagcacaatgggt
aaaaacctttcctggtgataatgaactcaatcctgtgtgcacagtaaagcccagagtgag
ctgaatgaactgggtgtggctgcaccaaaatcctttgtaaagtacatgtgacacttgttc
tgtgatgagttctgtggagtgaccaaggacaagctcagtatgggtttgggggagggtcct
gtggggtcttggctgtacagatgctacagaggttaccagactgttagccaagcctactcc
cagtcttctgaatggataacaggttatacggccctgcctttaaaggtgcaaccctgtgtg
tttacattccagagtcctagagcttatctgtgagcacgaggacctccatacctcctacaG
CTGGTCCCCCCTTCACTGATTTTTCTCCTATCTCCTCCATTCAGCTAGTGATCCGTTCAG
TTAGTGATCTCAATCACTAAACTTCTTATCTCCACGGTCACAGTTCACGTTTCTGCAGTC
TTGACCAGGGCAGGAGATGCCCCCACCTCTCCCCACATAGGTGTTTGGCttttgtttgtg
agctgcctctttcctgtgtccttcactagtgaggctgggctttcctcaggcctttgtctg
tccctcatggcgttctctagacacctagagttgcttctccacatcttggcaaaagaatcc
ccagaactcgctagcatgccattcctctggtcccaaggaccttagctcgtctgccttagc
ttctgtccctcagaggttttagaattcatactttatacgtaatgtccaggattttacctg
ttcttaccaaagagtacaggaacgtatggctgcttccgtcttTTGAGAGGGACTTTTTAA
TGGTTGCATAATTTTCTACCTTGTGAATACACTAAGATAGAGAGGTAAAACAACTCCCTT
CTGTATGGGAAGCTTATGCCGGGTTTAATCAGTTTCCGAAGCTGAGCCTTTTGTCAGTGA
AAAAGGCACAGAGTTCTGGTTGATTTTAAGGCTGACCTAGGTGTTCTGAATATCAGAAAT
ACTAATGTAGATCTTGACTTATACAAAGATCATCTCATTGGAAAGTTAAACGATGTCAGC
ATACTCCTAAACACAGTGGTCATCTGCCAGTCACGGCTAGCTGTAAGTCAGTTTCTATGC
TAGACACTGGAAGCACAGAGTCCCATGTTCTTGTGGAGTGTAAGTATGTTCGAGAAGTAT
TCCTTAAGCCAGCGGCAAGTGCTGGCTCATTCAATACTATGATTCAGTGTCTCCCAGGGT
CAGAAAGTCCTACTGAGGAACATGACATTGGAACTGAGAGGCTGCGGGTATGCTAAGACT
TACACAGGGTGGGGTGTGGTAGTGTCTGGAGAACAGGGAGTCATGACAGGTTTGCTGCTT
TGTGAGCTAACCCTGTCCAGAGCTAAAGCTTGTGGCTGCCCTCCATTTGTCTGCAGCAGG
CTCTGGCCTTGCCTTTGAGGAGAGAGACTAAGTCtttgtgggtgtccctgtcagctgatg
ttcactaagctctaatacatcattctaggtatgtctgattgcagcgtctcagctccctgt
tctatatttgactcctattaatgcaatctaaaaatactttgggttttCAGGAGTTTGTGA
AAATAGAAGTATTAATTAAGAGAAACTCCTTAAAGTTACCTCTTCTGCAGTACCTTGTCA
CAGACATAGTCTGAGCTCTCTTCATGTGTCTTGTAGTTGCTGTCTGTGGTACAAACCTTC
CTTTTTGACAAAACCAAAAACACTCTCTTCTTTCTAAACCACAAGCTCACCAAAGTGTGT
CCTTGCTCAGCACATATGTTGTGAACACCCACAGACATCCCACAGTCCCCAGCTTCCTCA
TCCCCTGATGGAACTTCCACTGTTACCAGCCCCCTTGACAGGTTTCCCCAGGGGCTTGCC
AGGGGCAGCAGAGCCTCTCTTCCGTTGAAGAACATGCAGTCTCCTTTAGATGCCCTCATA
GGAACTTTCTGAGACCTCTGTAGTATTGTATTACATTAGAAGCTGTCTCAGCCTTTGCCC
TTCCCTTAGCTTCCTCACTAAACTTCGTTGTGATAAGTCTCCTGCCCATAATCGGAAGCT
GCTTCAGAAGACtagagtgatggagctgtggggtctactgagacatctgttttgaccttt
tctttttacaggtagggaaactaaggctggggtaataaaacaaccgtacccaagaccatg
taggtagctagtcctgagcttaaacctgagtttgagcagtATCTGTTGAACTTGCTTTAA
TCAAtctctctctctctctctctgtctctcacacacatacactcacactcacactcatac
acacattcactcatactctcactcatactcacacacacatatacactcacacacacactc
acacacacatgcacacacatacagacacacacacatagagcctcccctcactcacataca
cacacacacacacacacacacatacagacatactcattcatgcactcacacacagacaca
cacacacatagatccccccctcttacacacacactctcatacactcatgcaTTTTCTGGA
GACATGACCCGCAGTGAAAGTCTCCTCCCCCTTAGCCTCTGCTCTTGTCCTCTGTAGACA
TCTATATGTTCAGCCACTCAGTGAATCAGTGAATGTCCATTGGCCTCATGGGTGACCAGG
AATAGATATATCCAGGTGCCTTGACCTTAGTGTGGAACACAGCTGATGCAAATGCTGCCA
GCTGTGCAAATGGCAGCAGGTGACAGGAGTGTGCTACACGTGCAAACAGTagccaagcat
gatggtgcatgtggtaatcccaatacttggatgtggagtcaggaggatcaggagtacaag
tcatcatcagctaaaatggagtctttgaggctagtctgggccacaacagaccctatgtcc
aaaacaaacaaAAACAAAAATAGAGGATGTGGGGGTGGGGTGTGTAAGGTGAGGTGGGAG
TAGAGGAGAAAAGAAATAGAGACAAGTGTAACAGCTGTGGTGGTTTGGAGGCCAAAGAGT
TTACCCTCTGTTCTGTTCTGGAAGGTAAGATGGTGAGAAATGGAACAGGAGAAACCACAT
ATAAAATACAACATTATACTCAAAAGATTAAAGACAAGAACTCCAAACGGgggactgggg
gcacagctcagcagttagagcatttgctgcccttggagcaggccaggtgtgactctcagc
ccacattaagtggctcacaacctcctagctccagaggatccaacaccctcttctgacctc
catggtcacccatacCTTTGTGTGctctctctctctctctctctctctctctctctctct
ctctctctctcacacacacacacacacacacacacacacacacacacacacacacataca
cacacacaAATATTTTAAAATTTTAAGTCTTTTTTTTTTTTCTTAAGAAGCAGCTCTGGC
ATGCACCTTTAATTCCACTGCTCTGTTtttttcttttcttttttttttcggagctgggga
ccgaacccagggccttgtgcttgctaggcaagcgctctaccactgagctaaatccccaac
ccAATTCCACTGCTCTGAAGGCAGAAGAAAGTAACTCCCTTTTAAGTTTGAGGCCAGACT
GATGCATGGTGGATATCAAAACAGCCAAGGTTATATAGCGAAACACTGTCATGAGCCTGC
ACCCACCCCCTCCCAAGAAAACAAAACAAACCCAGCCTTATAACCCTGTTCAAATGAGAT
TGAGCTTCAGAGGACTTGGGGTGGGGAAACAACTAGGGGATTTTGGGCCAAGGCTGTGAA
AAGATAAGTTACAATGTGTCATGGTGCTGGGAAGACAACAGGGAGGATGACAGCAGTGTG
GTGAAGGTAGTGTTGCACGGTGGCTGCTGACAGGAGAGCGGACAGCCCAGCTGGCCCAGA
GACCACAGTGCTGCTTCATCCTGACTTCCCCTATTACGAAGGCTCCTGTGGTTCAGGTAA
GTCTGGGGCTGCCTAGCAGAACGGAGGTCCAGAAACTGAAGGGAGCAGACTGATCTTGAA
GATTGTTACAGCTGAACCTATGCACATGGTTGATGGCGCTGAACTGTAAAGAAAGCCAGG
AAGAAAGGAAGAGGGCCCAGGATAGCATTTGGAGAGGATTGGTATTTGACAAAGCAGAGA
AAAGGAGTTAGTAGAAGATAATTTATATGTATTTTATTACATGTATAATATATAtaaata
tattaatattttctatgctctcatgtacgtctgtgtacctggtgcccttggacgtcagaa
gagtgttgaatcccctagaattggagttaagcacattgtaggccacatgtggggggtggg
aatcaaacctgtgtcctctgcaagaacaacaggtgctcttacccaccgagctatctccta
aactcTGGTGGAAGAGAATTTAAgaggctaggaggatggctcactgggtaaagtgcttgt
tgcacaagtatgaggacctaactttggatcatcagtacctacataaagtcagctgtggta
gtacacacctgtaaccccagggctgtccaggcccaggggctccctgactatccatgaata
gcaatctgcaggttcagtgagagcgtttgtctacaaaatactgtgcagagtcagaggagg
gcacctgatatcaacctctggcctccacatgcacacaGGCAGTGAACGACCTGCACATGC
AAGTGTGCCTGCATATATGTACACACAAAGACAGATGtggagggagggagggatgggtgg
atggatggatagaCAAATAGGATAAACACACCTGGAAGATATGATGTGGGAGCCAAGGCC
TCAAAGCTCTGGCATAGTAGGGAGAGTCACCAGCTGCCAAGAAGGGCAGGGACTACCCTT
TGAGGAGAGAGATTATTAATCATtatcctagtcagtgttctgttgctatgaagggacact
gtgaccacagcaactcttacaaagggaagcactgaactggggcatacctacatggcatat
caacatggcaggaaacatggcagcatgcaggcagatgtggtactggaggagctgagagtt
ctcatccacaggcatcaggaagaaaagaacagctagtgtgtctggtcccttgaaacctca
aaggctaccctcaatgacacagttactccaatgagaccacacccacttcagcaaggccac
acctcctaatccttcccaagtagtgtcactccctgatgatcaagcattcagatacatgag
cctatgggggccattctcagtcaaaccacACAGCCATCTTCTGCTTCTGTTGTTTCTTAC
TGTGGTGGACTGCTTCTTAGATTTCTGTAATTTGTGATAGAACCTTATATTCTTGGTCAA
GGTTTTTGTCAGCTTATACTTTCATGCCCAGTATGAAAGATAAATGCCGGGGTTGGGGAT
TTAGCTCAGAggggttggggatttagctcagtggtagagcgcttgcctagcaagtgcaag
gtcctgggttcggtcctcagctccgggggaaaaaaaaaagataaaTGTTTCCCTCCCCCT
CCTCCATAGGGTTTTATTATATAGGTCAGATTTGCTTCAGActtactatgtagccagggt
ggcctcagactcactgtgcagtctaagcttgccataaactcacaatcctttctcagcctc
tgaatgctgctgtagcagacattgccaccatcccctgctTCTTCACTTCTGAATACTTAG
CTGGAGTGAGTCTGAGTGCATGGGGACCTCGTGAAAAGAACATAAAGCTATGTTCTCTGC
CAAGGTTCCGACTAGAATTCCTGCCCACCCAGCTTCTCGCTGCCTCTGCCTGCTGAGTTC
ACCCTGCACTTCTGTCAACTCTTCTGAGAGGTGCAGCCATGTGCCAGAGGGAAATGGCCA
TTTCTGATGAATTGTGTGAAGACAGTCAGAGTGCAGAGAGGAAAGGGAGAGGAAGCTGTT
Gtattgtgttcaggcgctgtgctgagtgtgttgccttcatgatctcccctggtgcagcca
ctgtacagtgtccttttacagatgaggaagtgcatgaaggtcctgtggtcagaccgtggt
cacacctctggtcgtgtggacctagagctgcctgccttctcagctgtgctccttgccatc
tgattgcactggctctGGGGTTGGGGGCTGAAAACTGACGTTCAGCCCTGGAACAGTCTG
GGAAACCCTGCTTAGGATGCTGGTTAACCGGCTGTGATGTGTGGTGGCAGCTGCCATCCA
CAGTCATGTCGTTCTGCTTGAAGCTCCTTCTGACTGTTCACCTGCCTTCCCGACACGGTT
TTTACATGACTGTGTTTCTAAGTCTGCCTACAGCTAGAGAGTGCTGCCTCTGAGGAGCCA
AGCCCTGTTTCCTCCTCAATATTCTCCTGACCTACAGATCCGTTTGTTTCATTTTTGATT
TTATATAAAGTCCTCTCGGAGGCAGTAAATACTGAGGTACAATAATGAGTACTTCAAATA
TAAAAAACGACCCAATTTGTTCATTAGTAACTGTGAGGTGCATCCTTACAATGATCACAG
CGCCAACTCCTCTTGCCTCTGTTCTTCCATCCGCAGGTCCGAAATGAATTCTACAAGGAC
ACACAAGGTGTGATACTGGTCTATGACGTTGGGCAGAAAGACTCATTTGACGCCCTTGAT
TCATGGCTGGCAGAAATGAAGCAAGAGCTTGGGCCTCATGGGAACATGGAGAATATTGTC
TTTGTTGTATGTGCCAACAAGGTAACTGCTTTGAATTGGTTTGTTAACAGAGTTGTGCTT
TTGAGGACATGAAAAGGAAAGagctgggtatgtggcttagccaaaaattccaggactcag
gagacaaaagcaggaggcctctgagtttgaggccagcctgagctatctagagttccaggc
caacatggCTGGTTTCCTGTCTTCAGTCTTCAAATacacacacacacacacacacacaca
cacacacacacacacacacacacacacacaGAATGGGGGCGTGTTATttttaacatagaa
atcagtagccttagccaggcacaggccttcagtcccagcattcgggaatcagaggcagga
tttctgagttcaaggctagcctggtctacagagtgagttccaggccggcctgagctacat
ctctaaataaataaataaataaataaataaataaataaataaatagtagcctttgaaaac
atgtctctgagacaaaacccacaaaaACCTGGCCTAACTGGATTTTTGTTCATTTTTCTC
TTGGGTTCAGCTTGAGGAAACAGTCTAGGGAGTAAACAGGAAAAGCTTAATATTTGTACC
TTGACTCGGTGGGAGGGGTAGTTCATGGCAGACAgcagacctcaggatggcctcaaactc
agaggcctcctgcttttgtctcctgagtcctggCCTCTTGAGTAGGACATGTAGTGATGC
AACTTTCACAAAGCACACAGCTGCTGCTTTCCCATGGGAGGAAGTGGAAGTGTGGTCTGA
ATTAGATGGAGAACCCGTCATTGGGCTTTGTTGTTTGGTCCTATTTAGCCTGAGTTTTAT
ACGGAGCTCTGAGGCTCAGGATAAAGACCTCACTGGGCCTGGTGTAGTGGGACAAGGTGG
ATCCCTTCTCTGTCCCCTCCTGACTTTATTTCAGATTGACTGCTCTAAACACCGCTGCAT
TGATGAAAGTGAGGGGCGTCTCTGGGCTGAAAGCAGAGGGTTCCTGTACTTTGAAACATC
AGCACAGACTGGAGAGGGGATCAACGAGATGTTCCAGGTAATCAGACGCCATTCTAGGGT
TCATGTCAGCCAGCGGGGCAGGTCAGGTAAGGTTCTGAGAAGAAGCAAAACAGGAATGGG
TGAGGTGGAGGGACAGAGAATCTGAGCGATCTGTTGAAGGGCAGACCCGGTTTATCATCT
TAGTCACCTGCtgtctcagatactgtcctcatcactgtcagaaacacctgaggagagcaa
cttaaggaaggcaaggggcttagatacagctgaagaggacaggccactgtggctgggaag
ttatggtgacaggaggttgaagcagacacactgaggaaacagagaaaggtgagcactgac
tggagctctgcttgcttgatttctattcagtccaggactccatcccatggacggtgctct
catggtttgggtgagctttcctagcccaatgtagaaaagccctcagactttcccccgtga
ttctaaatcccatcaagtagacactcacagtgaatttcacaCCTGGGGAAATTCTTCAAG
GTGCTTCGGACCTCTCGAAGCCTCATGTTACCATGGACCCTAGGGATATTTAACttttat
tttgtttgaaataaggtctcactatgttgccttgactgtcctagaacttgctatacaaac
tgggctggcctcaaactcaaaaagattcgcctgcttctgtctcatgagtgctgggctcaa
aagcatatgccaccacatctgactAGACCCTTGAAATCTGTGTCTTGAAGAAACACTCCA
GGTGTTGGTGGTGGTCATCAGTGTTAACAAATCACTGTGCTTCGCTGAGTTGAAAACCAG
ATTTCAAAACCATCTTTGGATAATGGTGGTACATTCATATGAAGCCTTACTGTGGCAAGT
TGACTCGCAGAGCAGCTCCCAACTCGATTGTTTAGAGAATAGGAGGCCATCATTGCAGAA
TCTAACTGGTCACATGTAAAAATCCAAAGGCAGTAGAAGGATGTGCTCACATGCTAGCCT
GAGTAGATGATGCTTTCTTGTTAGCCTGTGtatgtgtgtatacatacatgtttaggtgtc
ctctcaggtgtgtagagaggtcaagtgtctctcttgctttccaccttttgagctgggggg
tctcttggtgaactggagctcacatctagactggcaacgagacagtcaccaggatccacc
tgtctgccgcttccccactttagctctgcggctatgggcactgaccctgctcctggctct
gtaGCACCAGTTGTCACTTTTAAAAACCTACTTTTTAAAAGCTACTTAGAACAGTAAGTA
ATAAAGTCAGGGTCTGAGTATAGGTCCCTTTAGAAGGtgtcttagttagggtttctattg
ctgtggtggaacagcatcaccaagaagcaacttggggaggaaagggtttatttgactcag
gacaggagctcaagcagggcaggatgcgtgaggcaggagctggtgcagaggccttggagg
gctgctgctcactgcctttcttaccaaggaccaccaacccagggacggcttcacccacga
tggactgggccctcccccatggttcattaattaagaaagtcccctccagctgggtctcat
ggaggtgtttcctcaactgacctcaactttctctgtgatgtctccagcttgggtcaagtt
gacacatgaagctagccagtataGAAGTGGGGGTGTGAGTAAACTGTTTTTCTTCTTGTG
AGTATATCTGACATTTGGGGAATTTTTAGCTTTTCAGATACTGTAGTTATTCTGCAGAGT
CAGTCTTAATTGCTGTGTGGGATTGTATTGATTCTTTCTCACAAGAGGCCACTTCTGCAA
GACAGGTGCATGCTTGGCTGGCAGGATTTGCTATGCTTCCTCTTCTTTTtttttttttgg
ttctttttttcggagctggggaccgaacccagggccttgcgcttcctaggtaagcgctct
accactgagctaaatccccagccccTTCCTCTTCATTTGAGCACACTGGGCCTCACGTTC
ACCATGTGTGTGGTGCGCAACCATGCAAGTAACACTTGACAGCTCCAGATGTTCACATAC
CTCACCTTGAGATGTGTGACAGTGTGCGCTGGGTATTGTTTTTGTTTTATGTACAAGAGC
ATCTCAGTGAGTGCATGGAGTAACTGTGAGAGACAACACTTCTCTTTCCTTCTGGTTGAG
TACTTTAACTACATAGTCAGAGATCATTTGATTCACATACACAATGCTTCACTGTGCAAA
TCAGAATAGCTGGCATCTCCTTAGGGTAAACTCCATTCTCCTCTGGCCTCACTCATACGC
TAATTTATCTGTCTGTATTTACCTTTCCCCATTTTTGCTGCTTTGGGGCATCTGTCTTTA
TCTCTGGTTCGCAGGCCATGCTGAGGGTCTCTATATATATTCTACCTGGGATTTGTTCAT
TTTCTGAGATCgcctggtgcccatggaatccagaagagagttttgagtcctctggagctg
gagttacagtttgttgtgagccaccatgtgggtgctgggagtcaaacacaagtcctctgc
aagagcaacacttgcacttaactcctccagccccCACACCAAGAGAATAGGTATTTTTTC
ATCAAATATGGGAAGCCTTGCTGTATTTGCTTTGGCTTTGGtgtgtgtgcatgtgtatat
gtaatgccagaagacaatgttggggtcattcctgaggtgctaccccttgtatttttgagt
cggagtctgccactggcctggagatcatgaattcacctgggctgactgaccagcaagccc
ctggataccacctgcctctcattccttagtgctgggttacaagcccacattactgtgccc
agcatcttcagacaccagtacagggcatcggatcccattacagatggttgtgagccacca
tgtggctgctgggaattgaactcaggacctttggaagagtagtcagtgttcttaagctct
gtgccatctctccagcccTGTGCCCAACATTTTTAAAAAggagattaaactgagggcctc
atgttgtacagcaagtgagctgtctctccagcccATTTTTACAAAGAtttattttttaat
ttttttgtatatgagcattcgcctatctgtctgtgtactgtgtgcttgcctcatacccac
agaggccagaagagggtgttggagcccctggagctggagtttcaggctgctataagctgc
cattgggtactgggaaactgagcccaggtccttttcaagaacaatgagtacttttaatgc
taagccatctctccagcACTCAAATAAGGTATTTTTTAAAGATACATATTTTTGTTGTAT
ttttctttaccttctttcagcatttctgaagaatagctagttgttttgaaacctattaag
tccagcatttgaaccagttcagattcaggtcctactgagtgctttcccctgacattggtc
atgttttcttgtttctttgtgtgGTAGTGGTATTTTGAAGGCAACATTGTAGAGATCCTG
CATAATTCCTTCTTTCTCAGAAGAATATTGTTGCAGAAGCCATATCACAGCGGACTCCTG
TAAGCTTGCATTTTTGTTTAAGGTCAGAGATCTGAGGGAAGCCCTGAGTGCACTCTACAC
CTTCTAATTTGGGAGACTTCAGCTCCCAAAATCTGTCTTTCCTCAGTTGTGTTAGTTCTT
GGCTTTGGGTTTAGTTAGGGTGTGTGAAAGTCCTGAGGTACAGCCTTTCTGTGGTGCCTC
TGGGACTCCACAGGTGTTGATTAGGTGTTCTGGGAAGGCCAAGCTCAAGTGTCTTGGGCT
AGTTTTTCCCCTAGGGGAGAAAATGGGTTGTATTCTTAGTTCCCATCTGGTGAGCCTCTG
GAGGCCTCAGTTTTCATATGAATAACAGTTTTTAGCTAGAAATCTTGGAGGAAGCCTCAC
CTCAATAGGGTCCAGCACCGTCTGTCACCTTCCTGCCCAGTGCCTTCTCTGCTGCTGTTC
CACTGCTATAGCCTCATACTCTGATCTCTGCCTCCCTCTCTCAGTGGGACTCTGTGTCTG
TCTGATCCAAGTACAGCCTTCAGAAAAGAGTTAGTGGCTCACTTCAGTGACTTCATGTTT
GCTGTGTCCACTGCCTGAAAGTAGCAGCCTTGTGCCTCTGTTcagcacacactacagagc
tgcatgtggttcgacacatgtcatcctagtacttaagaggcagagacaggaggaccttgt
gttcagtattaccctctgctatgtagctagttcagggccagcctaggctatgtgagaccc
tgtctcaaaaaacaaaaCCAAAAAAATTCAATATTGTTTATAATGCCCAAAATGCTAGAC
AACTGGCTAGTCCAGGAATAGGGAATTAAATGAGTTTGCTATAACCACGTAATAGAATAC
TGAATCATTAGGAAGCAAAGAAGGACCTAAATGTAGGAAGATTCCCTGAAggaggtgcta
gggattgaacccaggtccttacttgtgctaagcaatcaccctaccactgagctgtatccT
AAgtctcattaagttactgaagctggtcttgaactcactgtatagtttgggcagaccttg
aactcctgcttctcctaccttagcctcccaagtagatgggatgacaggcatgcataccag
gcctggGCAAGATGGATTATGAAGGAAACTGCAGACTGCTAAGCATTGTGTTCATCTGAG
ATCTTTGTGTAAATGTTTATGTATTTGTACACAAGATTTGCTGGTAGCAGATGTTTCTGT
GGGGATACTAAAATATGCTAATGATGGCTATATTAGGGAGAAAGACTCAGGGTAGAAAAA
GACTTTCTATTTTACTATTTGAGTTTTTCTGATAGTGTTAGTCTATTACCAACTATTACC
AACTTCAAATGTGTTTCTTTGAGAATAGAATCattttaatttttttaaattagtaaattt
taaGCTAGCTAATACTTTTCTGTTTTAAAAATATGTAGTTAGGGGGTTGAGATTCAGCTG
TAGGGCACTTGCCTAATGGTTAGGGCACTTCTGTCCTCAGTGCCAAGTGGGGGTTTGGGG
AGGGGGAATAGTTCCTTTAAACAGTCTTCCAGTATCTTCCAACTGAAGTGTATTTCCTTC
ACTTGTGACTTTCAAGAGTTACTGAAGTGTGTGAAAGGAGCTCCCGTTTCAGAGAATCAT
CTCTGAGGTGTATTTTCTTCCCACAGACCTTTTACATGTCCATAGTTGACTTGTGTGAAA
ATGGGGGCAAGCGTCCTACCGCAAATAGCAGTGCTAGCTACACCAAAGAACAAGCGGACA
CCATTCGCCGAATCCGGACTAGTAAGGACAGCTGGGAGATGCTGGGAGTCAGACCTGGGG
CCTCAAGGTAAGCAGTTTTAGGATGCTTAGTTCTGGAAGAGACCGGGGCTCTCTTCCAAA
AGTTCTACCCAATCTTTCTCTTTCTGATTGGTTAGGAACTTGAAGATGTCTGGAAATAAG
TTTCATAAGGACTCTACCCCGCTAAATTAACACAGAGAAATGAAACAGAAGGCACACTGC
CTGCTGAGCCAGCTATGTCCTGTTTCTGTGGAAACACTTGAGGAGATGGCTTGCTCCACC
TTTGACTGTGTTGAGCAAGAATCTGACATAACCTAAGAAAACTTTATGAAAAGTAATTTT
TAAGTCATAGAGTTTTAGAAGAAGAAAGATCTTTCAGCTTGCTCTTCTTATTCTAGGGAA
CTGGGTTTCGGTGAGATGGGTGATCACTGAGGCCCCAGGGGACAGCAGTGTGTCCTGACC
CAGGAGCACTGTCTGCCTAGCTTCGTTCTCATGAATCTGCTCGTTCTCCGCTGTGATTGG
GTTATGTGTAGTTACCTGTTGTATTCTAAAGACTTGTTTAGGAAGagctgggcatagtcg
caccctgtactcccagcactgaaagagcacaaacttgaggcctgcttgggctggtcaaat
tctttctcaaaaggaaaaaTAAAGAGAgagctgggggtatttagttcagtggtagagaac
ttacacacacagctctgggatcagtctctaacacagaaggaaaaggaaAAGAACGTATTC
TTCGTTGTGCAAAAACAACTCATTGCTGAGTGTGGTAACATAATTGCTAATGATGCATGA
CTCGTGTGACTGGTTATAAGGGTATAAGGGTTTCATTTTGTTTATTTTTGAtgttttttg
gggagcgagttattttggattttttttaagctctggctaggctgtaactcactgtataga
ccaggctgtctctagctcacagaggtcccctacctctgcctcttaagtgctTAGGGTCTC
ATTTTCTCATACTACCCTCCTATGCGTCTCCCTTCGGCACCTTGACTGCCACAGTGGAAA
CACTTGACCTTGAAATTGCATGTCAGAAGCAACCTCTTTTTCTTCTTAGCCTCGTGGCAT
AGCTTCACAACCAAGGCAAAGGGGGAGAACTGGGAAGGCTGTTGGAGGGCCACCTGGACC
TCCCTGTGTGTCAAGAGTGCTCAACTCATACTGTGAAGGGACTCAGATGGGCTCGTGCAT
GCAGCAAAAGTTTATTGGTGTCTTAATTTCCCTTTGAACTCTCTGTAGTCTAATTCTGAA
TCTTCTTTGTCATTTGCAAGTGCTATTGGCTCCACTATTAAGGAGCCATTTCTTCACCTC
CTTACTCATAGATTTTAAGTAGTATGTATTGAAGAAAAAGAAAAGTTTGGCTCTTTATTG
ACTTTAGTTAACTAGAATCTACCAGAGCTTCCAGGGTCCCTGTGATTTCTGTTTCCATAA
CCCATATAAACACAAGTTTATCTTTACACAACCATGTCTATCAAATGACATTGAGCACCA
ACCCTTAGATTGTTAAGTTCTGGAGAATTCTGGTACTTGTTTGGAGCCAAATGTCATTAC
AGTTCTTCAACTTTAAAGAAACCTTACTGTCTGTAGGTAGCACTGATACATTGTTGACAC
CTTACTGTCTGTAGGTAGCACTGATACATTGTTGACACCTTACTGTCTGTAGGTAGCACT
GATATTGTTGACACCTTACTGTCTGTAGGTGACACTGATACATTGTTGACACCTTACTGT
CTATAGGTGGCGCTGATACATTGTTGACACCTTACTGTCTGTAGGTAGCGCTGATACATT
GTTGACACCTTACTGTCTGTAGGTAGCGCTGATACATTGTTGACACCTTACTGTCTGTAG
GTAGCACTGATACATTGTTGACACCTTACTGTCTGTAGGTGGCGCTGATACATTGTTGAC
ACCTTACTGTCTGTAGGTAGCACTGCTACATTGTTGACACTTTACTGTCTGTAGGTAGCG
CTGATACATTGTTGACACCTTACTGTCTGTAGGTAGCACTGGTACATTGTTGACACCTTA
CTGTCTGTAGGTAGCACTGATACATTGTTGACACCTTACTGTCTGTAGGTGGCGCTGATA
CATTGTTGACACCTTACTGTCTGTAGGTAGCACTGATACATTGTTGACACCTTACTGTCT
GTAGGTAGCACTGATACATTGTTGACACCTTACTGTCTGTAGGTAGCACTGATACATTGT
TGACACCTTACTGTCTGTAGGTAGCACTAAGAGGTTGTTGACACCTGCACCAATCTGGCT
CATCTAAAACTTTCCCTTAAGAGACTTTCCTATGCCTATAAATCTTTTTTCTTTTTTGAA
GCTTTCAAAGGTACTTTATTTCTTTATTTTTTCTTCAATATGCCATATTTTAATGAGTAC
ATGGTTCTTTGACTTGACATTCATTTATGAGTTGGTTTTGAAACAATTACTTGATTATCG
TACCAGCTGGCATGACTACTGATCTCTCCATTCCTTGGGGTGACTCTGCTAACGGGACAG
GTTCCACTCTATTCCAATTTGTGTGGCTGTATATGTTCATGTAGAAACACAGAAGATGCC
TCTACCTGCTACTATAGCATTTCCATATTTGTCATGGAAAGTAGGTGTCCTCTTCTGATG
GCTCTGCCTTGCTACCACTTGCTGAATGCTTCAAACAAGAAGATGGCTTAGTGTGTTTTT
GGCCAAGGACAACATCACGGAGACAAAGGTGGAACTGCGGTAACTACAGCTGCTGCCTTG
GTCGCCTATAAATCTTGACAGGCACTCAGTGAGAGGCCAGAATAACCCTGAGCCTGTCTA
GATGTAACCTCTAAAGCAGTGGCTCCCCTGCCCCTGTTCCAGACTCTCTCTTGGAGAAGG
AAGGGATTCCTCAAGGACACAGGGTCTTTGGATAAATACAGACTGGCTGTCCAAATATCT
TCCAAGAAGGAAAATGCCTCTTGATTCCTAATACCAGAGTACACATGTAAGGGTGGggga
aggtgactcagtgaataaagtacttactacacaagcatgaggacctgagtctggaaaccc
agcacccacttaaaagccaggcatgacagcatagtttataatcctagttttgggagggcg
gagacaggtgagtccctggggctcattggccagccagcctagccaaagcagccatgttga
ggcttaacagacctcgtcttaagaaataaaatgaaaagtgatagaggaagaccctgggtg
tcTAGATGAGTGTGCAAATGAGTGTGCATGTGCACGCATGTATGTGCACGCACATACACG
AGCATATGCATGTGTACACATACACACCCAACAAAAGGTTACATATTGCATATGTAGACT
ATAACATGCAAATCTAGAAAAGAAAGTCAGGACTCATCTAACAGCAGGAAAAGCTCTGGC
TCCTTTGCCTAAAACACAGGGAATTACTTCTATGACCCCAGACTAAGGTCACACTCCAGA
TTGACATCAGCTTTTTTATCATCTCCAAGCCAGCAAAGAGCATGTATTAATTGTGGAGGT
GCTATGAGAAGTCCTTCCATAAAAACAATGGTGAAGGCACTTAACCCAGCACCGTGCCAT
GCTGACAGGATCACAGGGACCCTGGTGACAAAGGAGTCCTGGGAATTAAAACCATGTGTT
GGGGACGGAACTCGATAGGAGCCTGGCACCTGAGGCTGATGAAGAGTAGGGATGGGGAAG
AGCCTGTCATCTCTGGGCCTTCTCTAGCCAGGTACTCTGGACCACGGAGTTGTCTCAGTG
TCTCCTCCCTTATCGTCTCTGGTTAGTTGTTGATTACATCGCTCCCTCCACTGACTTTTG
CTTCATGTTTTATAAGCTCTCTTGCCTTGGCTGTTCTCACACATACCTCCAGCTGAAATT
TTTGCTCTCAAGCCTGGGCTGCCGTGGCAATTACTTTCCTGTATCTTGACTTTGAGAACA
GGCCTCTCTACCATTCCTTCTCCAGTGCTCTGAATTCCCCACCCCATGCTAATCACAAGT
TCCTCTTCTTTTAGAAGCTTCTCCTGATGGATTACCTCTGGTTCCCAGATTCTCATTCCT
TCAGTTAGCAAAAGCTTGCTCTGTGCCCCCTAAATGTCTAGAGATGCCTGGCTGCAGCTG
ATCCTTCTTTGACGTCTCCTAGACTCACTTTTACTGTGTTTTCTACTTGTGTGCGACCTA
TTGTTTGTTTGTTGTTTTCTGTTCTTCTAGTCCCACCTTTGAGAAAAGGAGGTAATTGCA
TGGGAGATGTGTAGTGTGTTCAGATAGCTGGAATGCAGAATTGGGGGCCCACCTGGTCAC
TGACAGAGCTCGTCTGCTCTTTGCAGGGAGGAAGTCAATAAGGCCTACCGGAAGCTGGCT
GTGCTGCTTCACCCAGACAAGTGTGTAGCTCCTGGTAGTGAAGATGCCTTCAAAGCAGTT
GTGAACGCCCGGACAGCTCTCCTGAAAAACATCAAGTAGAGGCAGCGGAAACTACAGGCA
AGCTTAAGTGCAGACAGACTCCCTTTGAGGTGAAATAACCAACATGGAGTTTCCTTCACA
AATGCTCACTGTTGTGTCCCCTCCCTTGTGTATTAATAGTATGGGTGCCTGTTACCGTGT
GGTGGCCATTTCTCAGTGAGATGACCGATTTTGGGTGAGAGATAGCCTCGCATCTCTTAT
GCACTTCATAGCTTATTGCCAGATGACTGGGTGTTTGTCATTGTGTCATCGTTTATGCAT
TCACCTGAGTCCATGACCATGACTCACCTGAGCTTCCTCCCACCAACCCACCACCCGTCC
ATCTGCCCACCATCAGAGAAGGGAATAACAACAGGAAGGAGGATGGCAGGAACTAGCAGT
TGGCACCCAGCCCCTGGGAGCCTTGCACGCTCTGAGCAGTCTCTTGGTTAGTATTTTAAC
CATCAGCCTACATAGTTAGTagccaggcatggtggcatgtgcctgtaatcccagcactca
ggaggatgaggcaggaggattgtgagtttgaagccagtctggattggattattcagcaag
actgtcaaagagaaacCAGCACCTTTGTAGAAGATGTGATGTGAGTTGACACTGTTCTGT
CTGCCCGCCCTTCCAGAACACTGACTCTGTTCTTTCTCCAGCCACCAGGGGGAGACAAGC
CAGTACTAAGAGAGAGGCAGTGCCAGCCACAGGAGCTGGAGACCCTGAAGCTCATCCTGG
ATCCCAGGTCTTTACTCTGCCCTAGAAATAGTTGCCACTAGCAGGCAGCAGAGAATTCTG
TGTTCCTGGGAATGAGGGACCAGAAACCAGAACAGAAGCACTCGGAGGGCACGCTGTAGA
TTACTCGGGAATGAATGTGTGCTCAGCCAGCTTGGGCTTTTCCTGAGCTCCGGCCTGTTG
GGCACTAAGAAGGGCCTGCCATAAGGCTTGTCCCTGTCCTCAGTCCCCACCACAAGGGCA
GGTGAGAGGCAGGCAGGCGCTCTTCTGCAAGCCGGTCTCTTCCTTCTGCACCCGTGTTAA
TCTGTTTCTCCTCTCTTCCTGCTCTGTTGTTACACCCCACATCTGCCATTGCCTTTCTTC
TTGAATCCCTGGCATTGCCCCGGGCTCAGCTGACTTGAAATAAGTAGGACCCATTTGGGG
CACAGTAGGACATCTTGGGCCTGTGTGGGGCAGAATCCCTACAGTTTCTAAAGTTTCTGC
TTGGACTCCAAATTTCTGAATAGTATTTTTAAACTACAAGTATGACAGCTGATGTTGCAT
AGAGAAGCCTTACTCATGGTGTTGTTCCTGCCTGGTCCACAGGACTGGATGGAGCTGGCG
GAGCACTGGGACTCATGTCAGCCTTAGGGGAGCAGGCCCACTTCTCGATTCCTGTCATCC
CTCTTAACTGTGTCTTATTTTGAGCTGCAGCTACCTGTGCTACCTGGAACTCAAAGGATG
TAAAGCATCACCAGGCTATGACTTTTAAATCCCTACCCCATAATGGTTGCAGATAACATC
TCTCTCACCTAAGAAGACACGCTCTTGTCTTACTGTCTAAACACTTGCTGTCTTCTGGGT
TTTCTCCTTTCTCCACAGTAGCCTCACCTTGCATGGTGAGTTTAAAATGTTCTTAATGAA
CTCAGACCCATATAAAAAAGGTAAAGAGATCTGGTATATGGCTTTATGGCTTTTTCTAGC
CCCTGAATTTGCTTCTGAGATGATTAAACTCCACTTCAACGTTCCTGTGGGTCTCAGTTC
TGCCTGAGGCCTCTCTCACGCCTAACATGTCCGATTGTCCAACTGCTCCTGGAACAGAAG
GTGGGAGTCCTGAGGATGAGGGATTGTGCATGGTGCAGTCAGCCCCAGTGTGGGGCCCCG
TCTTCGCCTCATTCAGCGACATGGGCAGCTGAGCAGTTACGGCAGGACACTTTCCCACTC
ATATCCCTCCCTGCTGATGTGGTCTCTGCTTCATTCTTAGATCTTGAGACTCTGTTTCTG
ACATCTTAGTTACTAACATTTAGGGTGGCTACATAGTATTTATTTATTTATGTAATAGTA
ATAAAATGAAAAAGTTAAGTCTCAGGGTCCCAGAATTTTTCTGATTTCTATAATCCATCA
GCAGAGCATTAAGAAACAACAGAGCATGCCTCCAGATGTAAAGTGTTTTGAGTCCTGGCT
TCACGATCCGGTACAGACCTCTCCGTTCATTTAAACTCTCAGTGCAGGCGTGTGCTTTGT
CGTTCCACATTTTGAAAACTATTTGCACAGTTGAGATCTTAGACCATCAGCAGGAGTTGC
AACTCAGTCATTTCAGTGGCTGAGAATTTGTTTATAAATAACCTTGTTTCCCAAAAAAAG
GGTTAAAATATTTGAACAACTGTTATTAAAGAAAGCTGTGTCCTCCTCCACCTGAGTCAC
CAACCAGTGTCACCTCTTCACCTTGTTGGGAATGTCTGGAGGCATTTCAGAGTTGGTCTT
CCAACCTTCGCAAGCACTTTAGATCCCCCTCCCTTTGTGTCTGTGTTCTCTTGTGCCTCC
TTGGGAACTGCTAGTCCTCACTCTCAGTATCTGACTTAAGCACTGCCACTTTACTTCTCC
ATTTAAATGTGTCTGTGGCTTTACCAGCCTGTTAACTTACGAGTCCAGATGTTGAGGATA
AGATGCTGTCCTTCTATAAACTGTACACCATTCTTTAAGGCTTGTATTTACTCAGGAAAC
GTATTCTAGTATCTTCTCACTGATTGAAATCTCAAGTGACAAATACTTCTTTATACCTGC
AAAATGGTACCTAATTCCTTCTTAGTTCATGAGCCATAGGTCAGGCAGCTAGATGGTCAG
TGAGCCATAGGTCCGGTGGCTAGATGGCTGAAACCTTCGTCAGAGTAGAACAAGGAGCTC
CTGCCAGCACTGAGTCAGGGACAAATGGCTGTTCCACCCAGAGTGGCAGGAGGACAGGCT
TGCCATCTGAAGCTAGGAAGCAAGGAGCTGGCATGTTGTCTCTAGCAATGACAATGCTCC
CTCCTGGGTCAGCTCAGAAGGTTCTGGAACCGTGCTTCTCTCATACTCAGCCCATGGAGC
TAAGGCCCCAGCAGTTTTCTAAAACTTTCAAAGATGAATTTAGTTGCAAAATCAAGCTAA
GCAATTTCCACTGCAGGCTTTACAAAGAGCTGTTGGTCCTCTCATCCTGGTGCTGAGCAC
AATTTTAGACATGGTTAGTGCCCCTTGGACATTGATTGCTCCATTAACTGTCCCTGGGGA
GGATGAAGGTGTTTACTTGTGGTATGGGCGCAGTGGGTCTGTGTCTTAATGCACAGTGCG
GTGCTGGGCACGCTGGGAAAGGCCCTGGGTGAAAGGGCTGTTACTGAAGAGCTGGACAGT
TTGGGTTTGATCACTCCCCGTGCTGATCGCCCCCTCGCATTCTTTCCCTTGACTGTGAAT
GCTCTTACAAGGTAATTTACATATTTGCTTTCTGTTGAAATAACTGAAAGTGTTAAATCT
ACCAGTTGTGTATGTCTTGTATACAGAGTGTCATATGTATTAAGTTGTGTATTTTTATAG
AGTAAAGTCAAATAGCAAACACTGGTCTGCTGGCTGCATTGATTTGTTGAGACCCTGATC
TTGGTGTAAAACCAGATTAAACAAGAGTCTGGTTCCTAATCAGCTGATCTTCATT
