# Supplementary material for: Reference based annotation with GeneMapper
Source: Genome Biol. 2006 Apr 5;7(4):R29. doi: 10.1186/gb-2006-7-4-r29 (PMC1557983; doi:10.1186/gb-2006-7-4-r29)
Supplement: Additional data file 2 — A gunzipped tar file containing the data set of orthologous genes in five vertebrates (human, chimpanzee, mouse, rat and chicken) that was used to compare pair-wise and multiple species GeneMapper [file gb-2006-7-4-r29-S2.tgz › 5verts/orth103/mm34.fa]

>NM_008073
CAAAGAGAGCACAGCCCCATCTAAaaagaaagaaaagaaagagagaaagaaagaaaaaga
gcaagTAGATAAACCTAAAAGGACCGACCCTTGGGAATTCCTGTTAGTGCACCGGGCATG
AATGTGAGCGCCTTTCTGCTTCTCTCATTTGCCTTCCTGTGTACATCTCTGCGTGTACCA
TCCCCCTGCCTCAATTCTATTATCCTCTCAGACTTGGAAGCTGCTGCCTGAGCTGACGCT
TTGATGGTATCTGCAAGCGTTTGTACTGATCTTTATTTCTGCCCCCTGAATATTAATTTT
TAAGCTGGTAGCAATACATCTCTGAGTGACGGGACCTACTAGAGGCAGGTGGGGGGAGCC
GGCATCAAATCATCAGCATAATAATAATACAAAGGGGAGGGATTCTTCTGCAACCCAGAG
GCGAGAGGCGAGAGAAAAAAAAAAAGCGATGAGTTCGCCAAATACATGGAGCATTGGAAG
CTCAGTCTACTCTCCTGTATTTTCACAGAAAATGACGCTGTGGATTCTGCTCCTGCTATC
GCTCTACCCAGGGTAAGATGGGCCGTTTTCAGCGTCGTTTGGCTCTAGAGAGATGTGGGG
GAGATAAAAGGTTGTGGAAGCAGGGAGACCACCCAGATTTGAGACACTCTTTTGGAATTT
AAGCGTCACAATTTAGGGAAGAGTGACTATATAGGGTAGCAGAGAGACGGAAGAGAGAGG
AAGGACATATTGGTTTATTTGTTAATGAACTAGGTTTTATTTGTTTGTGTTTTGTTTCAA
AGAGCTTAAGCTCGTTTCATAGACTCCGTGTTCGGGGAATAGGTTTTGAATTTGCTGCAA
TCTGATATGAAGTGGGTTGTGCTTGCACACGCCGGCATTTGAGGCCATATTGAAGGCATT
TGGGTGGGGGGTCTGGAAGAGAAAATTACAAATGGGGTCCTGGCGAACACAAGCGTGATC
TGTGTGAGGGAGGATTGGGGGCGGGGACAGAGCTGTTTTTATTATACACTACAGTCTTCT
TTGGTCCTGCACCTGAGCTTTCAGTCAGCCAGGTTTTCTATCCAGCCTCATTGACCCGGC
AGCTGAATCCCAGTGAGGCAAACACGATTCAGCACCAAGGACAGCGGTCCAGCTAAGGGC
CTTATGGAAAGAGGCTTGTCAAACCATGCAGCAACCCTAAATCTACAAAGGACATCCATG
TAGTCAGGCCACTGGGCCAAAATACAGCAGAGAAGCCTGGGGACCCAGCACGGGTTAATG
TTACTCCTACCTTCAGATGGGAGGGGGACTACTGCACATGAGGTACTGAATATAGTTCAA
TGAATGTATAGGAAATATATCTGGAGCAGAGTTGGCCTGGTTGCAGACTTATAAAAAAAC
GTGCTCATCCAAGTAAATTCAGTGTCCAAATTGTGAAGTATGCATGAGTGATTTACAGTC
TTCCTGCACAAACAAAAGTGGGGCGAACTGGCTGAACTTCTGAGGATGGGTGATCCCAGA
AATGTGTTTCCTCTAGATTATTAACTACTTCCCTGAAGTAAGCCTATGAGAGCAGAATCT
CTCCATGCACAGATCACCACACTTCTATCCATGGAAGTAGCCCTCACCACATTACAGTTT
CCAACGAGAACTAACAGCAGGCTGGACGTCCACATTTTCCATGGCATGCACTTCTGTATT
AACATTTTGAGACAAACCACTATACAAACTACTCCAATGGTTGTGGCCTCCCCAACTTCT
GATAAAGGAATCTATGGGAAATATCAAGACACTACACCAAAGTTTTCTTGGAAGGTGATG
TAGTACTTATaacaacaacaacaacaacaataataaGCTTTGTTGCAGATATCTATACAT
TTTTCTGTCCTTCTTTCTCTAGTATTGGTGATAGAACACATTGATTTTGGACACAGAAGA
GAGTCAAGCAAAGCAAAGAGTAATATCTCCACTTTCTCAATTCAGGCAGGCAGCCTGTGC
TTAGCTCTTACCCCTTCGCCACTTTTCttgtttgtttgtttgtttgtttgtttgGTCCCC
CTCCCCTTGGCAATAGACACTGAGTACAGTAGATAGTTTCATTAAGAACTACAGGTTGAA
GAAGTTGTACCAGAAGAGGAGAGAAACACTGGGAATAATATCAAAAGTCATAAACCATAG
TAAAACCATTAAAATATTTTCTATTCAAAATCTCCACATATTTTCCTATCATATTTATGA
AAGTTAGTAAACTTTGTTTTGGGAATCAGAGCATCAATAAATTGAGTCTATCTTCCCTGT
ATTTCTTCAACCCATGAAACCTGTGGAATAAAATCTAGACCAGGCAGGAGAGAATGTATC
TGTTTTTCTTATTCCCATTCATCTTAGTAAACACTTTGTAACTGACTGCCTGAGTATATT
CTTATGTATTTCACCTCCAAACATTCTATTTTAACCCAAAAATATTACATTATTATTGCA
CGTGATGCAAATGTATTTAAGATAGTTTTTCTCTAACAACTCCACTTTTTGAATAAATTT
TCATCTAAAAACTGAAACTTGATGTTACTTGATTTTATTATCTTGCAATCGTAAGAGCAG
CTTAGATGGGCTTTAACAGAATTTTAAATGATGGATTTATGCGTTACAAGAATTCCAGAC
AGATAGTTTTTGTATCCTCACAGTAAGGTTAGAAGAAGTAACTACTGTAGTTTGGTTCAG
TGTATGTGATCAGAGTTCAATTTGCTGCAGTTCCATAAATGATTTGAATGGCTGAGCATG
CCATTAATCTCTAAAGTTGGTTCAGAGGTTCATGAGAGTGGTTACAATGATATTGAAAAA
AAACGAGATTCTAAGGGTCTGTGTTGTAAACAATAGCAGAGGAAGGTACTGAACATTGCA
GGAGAAGAAAAGAATCATTTAATGGACATTTATATTTATAAATCTCCAAATAAGCTGTGT
TTCCCATTGAACAACTAAACTCCCTAGATTGTGTCTACATCAAAGACAAATAAATCTTAA
AACAAAGCATAAGAATGAGCATGTTAGAAACGTATGTCCTTCCTTAGAGGGAGAATTTCA
CAAACTTGCATTTGCTCAACTTCCATGTATCTTGTTTACAACTTGTGagactctcttgaa
aatttactaaaatggaaattcctaaaccacacactggatgatgatcctgagtcatgaggt
ctgagtgaagtctaaggatgttaattttcacaagttctcagAGCTCCCTTTAAAGAAATA
GGTCTTTAGTCTGCCTACTTAGAAAAGTGTACTTATTATCATCGATGATGTTTGTAAATA
TTTTTTCCTACAATTTTGTTCATCTGGCACAGTAAATCATTTCCATATGCATGAGATTTC
GAATTGTACATAAATGACACACCATGAAAACCATTAAAGATTTTACTATATTTGTGTCAT
GTGTAAAAAGTTCTTGAAAAAAATTAGCATATGTACATATATAAATACCTATGTACGTAT
AGTCCCAAATTCTATATACCTCAAATACACATATTGGCAAATATGTTTTAAGTCAAATTT
TGAAAATTTGGTAAATTATTTTAATATAACTTCCGTCTGTCCCAGTTTTAAAATGTAGAA
ACATATAAAATACAACAGAAATGAATGGGTATAGTAGGAAACTTTTATATGAAGGAAGAC
ACTTTATTTTGATTACCAAAAATTATCTTATATTATATTTGGAGTGACAGATAATTATTT
TTCAAAGAATTAGAAATTGGTCAGATACAAGTTAGATTGAACTTTTGATAATCAATTTCA
AGTTTTTATAAAAGTTTTAAGTTTTTTACTGTATTTAAttttgagttgcagcataattaa
atatttctcctttctattccatcttccaaacaattccatatactccctccttgctctata
ttaagttatgacctctttttaacttaatttttgtcacattcatatgtgcatatacaCTGT
TATTGAATATGTTGTTAATGTTTATATTTATTTTATGTCCTTAGCTGTTGCTGAATAAAG
TGTTCCATATGAAATATTGAATACTGCGAAAGTTTTTTATGCCATAATTATGTTTTATAC
AGATTTTAACTTTTGCAAATCATAAACATAAAAGAAATACTCTGCTTTTGCAATTTAATT
CAACTTGTTTACAGGGTTAATCTCTATTAGCAAACTTGTTACTCTATATCTTTACAAATT
CTTTACCTTGTTTTATCTTGAAAACTACTTTTGCTTTTCATAAGCACATGCAATTGTTTT
AGTTGTCAACACAGGATTTAATTAGTCTGCCTTAAGCATCCATATGAAAGGGTAAAAGAG
CAGATGTATGTATGACTCAGATTTTCCAAGAATTCTTTCTCCATCCACCACACCATAGAT
CAAACACCTGGATAGTAGGCTGGGATTTCAAAACTATCTTTTGTTTTATTTTTTTGTTTT
GTTTTTAATGTCTAACAATGTGTAGCTCATACTGGGACTCTAGGTTGGTTTATAGGCTGT
CGTCCACAACAATTTGAAAATAAGATTTTCATTTAAATAATTAACTGCACAAATGCCTTT
TGATTATCTTACATTCACTTTGTGTTCAACTTAAAGTAATTAATTCACAGAAAATTTAAT
GGTAAAACCCTGTTTAGATATTTTATAATTTCCACTCAAATTAAAAGGAAGTCAAGATGG
GTTGTAAGGACATCACTCCTGTGTATTGTATTGTGCTACCAGGCCCATAGTTCTTTGTTG
GCTATAGCATCTTAGTTTGTGGAATATAGATGTTTAAAACTTTAAGCACAATGTAAATGT
CTCACAAGCAATCTTGTCAAACTACCATGCTGTGTTTACTTATCATTATGCACACGTATC
TTTCTATATGATCCTACATACATTCTTTTATCGTTACTTGTGGTTCTTTTGTATCTTCAG
CAAACCACTTCATCTTTTTAATAATTCTGTTATCTAGCCTGTTAGCAAAGACTATTTCAC
CAGACCACAGTGAAGATTATATATAATTGGCATACATATATAAAGCTCACTATATTTACA
TACATAACAGAAGCAAATTTAAAGTATGTCTATATGATTGCTGATTTTGAAGATGTCTTG
TTTTCCTTTAATTACCCAGCTGGAAATTGGTTCTAGAACACTGGAAATACTAAGCACTCA
TTGTAATTGAACCATGTCTCCAGTGAGATGACTTTTTTCTCTACGCATCAATATGAAAAA
AAATCATGGTGTATTTGTCTAAATTGAAATCCCGATTGTTTTGACAGCCATACTGCTTGC
CTGTCCAGACAGTTGAGTTAGAACTTTTAAACAGACTTCTGTCATCATTTTGGTAAGGTT
TCTGAAAAATCACTAATATGTATCACTTCAATAAAACCAAATTGTACTATATCTGTTTTA
GCAGATTCTAGAAAACATATATTATGTCAAAAATGGTCCTTGGATAAATTAAACTATTTA
ATCCAAAATTTTGGGAGGATTTCTTGGGATCTTAGAATTTACCAATTATATTGTCATTAA
ATGAAGTCATACTATAATATATAGATGGACATACTTAGGCACACCTGGCTTCTCAGTAGG
AGCTTTACATACTTAAGAACATACCAAATAGAACAGCTTAGATTCCAAATTATAATTTGT
ATTTGGAAAAGTACATTTCTTTTATGGCTCTGTGTATAAGTTTAATAGATTAACTTGGAT
TCCTTGACTATGCAGTAACTTCTATGTAATGACATCAGCATTTTAAAACTTTCATTGAGC
AAACCTACAGAAAAATTTTCTCAGTGTTCTTCAATTCCTTAAAAAACATATTAGAAAAGT
AAAAGATGAAAAGTTGAAATTAACTTAATAAAGGAGAAATAACAGCACTTTAGCAATGGT
TGGAAACTTAAATTCCAACTACGTGTATTTTAAAGGACAAAATTTTGCTTTTTAATTACC
TCCATCATTCTAGAGATTACTTAAATAGCCTTGCTATAGGATATCACAAATATCAAGACA
CAAACATTTTCACTTCTAAACGAAAAAGAAGTTCTAGGAATTGATAATAGATTTCAGTTT
ATATCAGTGTCCTTAGACCCTCAACAGACTTGTTAGAAAAGGAAGATACTATTTTCTCCT
TCTAAGAGTGTCCTGACCAAGAAGAAAGCAGATTAAAGAGCTTGTTTAGGAGTGCTTAAA
TATCAGTGTTAGTGAGGAGCAAGATGCCTGTCGTTACATTACTATTATACGACTGTAGTC
TGTTCAAGTACAGTGACCTGAAAGCAACTCTTAGTGTAACAAATCCCATTGATTGTTTTG
AAACATAAGAAGCCTCATCACGTCACACTTCTGGGAGAGCTTTTACTTTTTCATTAGTTC
TATACACTGGAAGTTGAATATCCTTTAAAAGAAAATAAAAAAAGGGCCCTATTAAGTTCC
ACATTAGTGGCTTAGGGTAAAAATAAAATTTAACTCCAAATCATATTAATCCTTGTAGTA
TAATATAAGTGAATATAAATACAGTAATAATTCTATATTATTATAAGATCATTGTGCAGC
TGTGCATAGATAAAGTACCGTGCAAATGGGAAATAAGTAACATTGACATTACACTCTCCA
CCCATTCATAAGGAAAACCATAAGAACAGAAAATAACATAGCAGTGGGCAAAACAAGGGA
TGTTTTTAAAAAGCAAGGATCCTTGGTAGTAATTGAAACCCTGCCATGTATACATGTTCA
GTTACAAAAAAAAATGTCTATGTAGTAGGCCAAATAGAAAGTAAATTCTGTAATTTATTG
AGGTAAATGTAGGTAAAGTGTCTCAAAACTACTGCTAAATATACCTTGTTGATATTTAAT
ATATACTTGTGTTTGGGAAAAATAAATGATAAATGGTCTTTTTGTTGTTTGGTAAATATC
AGTTATTTTTGTAAGTCACTTTTGAAAATATACTTAAAATACCTAGTTGTTAAACACTCT
ATACATAAAATTTGGAATAAATTagtcgaccatagtggtgcattcctttaattccagcac
ttaggaggccgaggcactaggaagtctctgagttcaaggctaacctggtctacatggtga
atttcaggacagcaaggtcaacatagaaagaccttatctcaaaaccaaaagcaaaaAAGT
ATAGAGAAATTTCCTTAATTTATTAAAGGGACAGTATTTGAGTTAGACTTACTATATCAT
CTATGTGTGAATTATGGAGCAGCATAGACCGGAAGATCTGTTCTTGATATTCTCAGTTGT
CAGTGTAATGTATGCAGATACAGGAGTATCTGTATCTGTACAGATACCAGGAGTGTATAG
AAATTATTAAACTTTAACTAGATAAATAGTATACAAAAGAAGCTTGTATGCTGTATGCTG
ACGGAAGAAAGCAGGGTGGAGTTTTAGGGCTAGGAAAACATAGGACACAGAACCTGAGAT
TCACAAACATTTGAAATTCATCTATAAGCATCTAGTTACACAGTTTTAATATAATGAAAT
TATTTTCTTTTATTGTTCCTCACGGTTCTAAGACTACTTCTGTAACAATCATTCACACAT
ATTACAAAATTATAAATGAATGGAGTTTATTTTTGAAGAAGAGTATACAATTTTTGAAAT
GACCTCTTAGTATTTAAAAAAATAACTAGTTAAAAGACAAACCCAATACAAAACAACAAA
AACAAAGGGCAGTGATGGAAACCACACTCTCTATGGCACTGACGTGACATAGACTATATT
CCCAAAACTTCAATGCGGATGTGTGTTATCTATGCTatataattttaaatatatcaaaaa
taataattatattatataacatatagtatagtgtattagtataaaacaagacatttgatt
atatcatataatcaaatatatatatatacaattgttataagtaatataTATTGCTTATCA
TCTCCAACTGATATACCGTCTTTAGTCTTTGTTAGTTCAATATAAATGGCCAAATATAGT
CATACAAGATACTATCTAAAGTATGCATGTCAACTGTATTCTATAGTTAACTCCAGAAAC
ATTAAAGCAAGATCATTTAGATATAACAAAACCAAAATTACAGAGATGGAAATATTCATA
TTTTAAGTGCAAAACAAAGTGAATGTCACATAAGAGTGCATATAAGGAACTTGTAGTGCC
TCAGCAGTTTGTATTTTAGTTCTATTTAAGTTTAGCATTTCCAATATAGAATATTTTGGC
AAAATTAAATGATAGTAGTCAAGTTAATAAATTAACACTTTCTCAACCCATTTACTTTCT
ATTTTATCTCTTCAATAATAAACAGAATTTAAATAAGTAGTTGCTAAAATAATGGTGGAA
TCAGGGATCAGTGGACAGGCATATTCACTGAAATGCTCATTTAAGATACTATCTTTTTCT
TTGATAAACCATATGGaaaattttttaaaaattattttCTTTTACTTCCTATTTGTCTCA
GGAAAGATAATTTTAGTGAATTTGTTTGCTTCTCTAGTATATGCCCAACaataattaatt
aataatatatattaattaacatataaaacaataatttaattaGATAATGAGAATCATTTA
ATTTTCTCTGTAAGATTTCTTTATTTTGAAAAGGAAGAAATAAAAATATTTTGTTTTATT
TTTCAGAAGTCTCTTTCTTTTAAACTTTAAATCCATCAAGTTTGGCTATAAACCAAGAGA
AGGCATACTATAACAAAACAACAGTTTTACAATGCATTCTAAGGTATGATAAAGTCTTTA
AGAGAACCAACCATTGAATGGTATTTGGCCAGACATTCTCTTGTAGCTAGGCATTTACTT
ACATAATGAGCCCCAGTCACTTATGTAAAAGGAAGGTGATCATTCCCCCTACGTCGACCT
CGAGCAAGATTGAAGACTGTCCCTGTGCCTATTACTGTTGTTACTACTGCAGGACCATTT
CCTATGTCTTTCTTAAATGTTACTCTCTACCACAGAAATCCTGTCTCCTTTTCTTAACTC
TAAATTTTGTGGGCATGCAAAATGTATTTTATTAAATATTTCTAATTACTTTGACTTCAA
TATTTTTAAATGGAGTGAGATAAGCAATCTGGGAAAAAGTCTGTAGTTTGTAGAATACCC
TCACTACTCATTTTAAGTATATTATTTCTGTGAACCAGAGATTATTTCTAATGATGTGGG
CAAAGATCTAATAAGAATGTATGTTACATCATAGGACTCCTCCCTGAATATAACATCCCC
AAATAAAACTAGAGAGATATTTATTTTCTAGTAGATGGTAAAATACTACTGACACTTGTT
CATTAAGCAAAATTACTAAAGTCATTATTGAGGATACACTTGGTTTGCCTATCTTGACAA
GTCAATTTTTGTTAGAACATATGCATTTAATGGTTAGAGGGTACTAGGAAAGATAAAAAT
ATAAGCTTATATTTTGCTATTCATGGTCATGAATAACTCTCCAATTTTTTTTGTGCCTCA
TTGATGTCATCATAGCAGGGGGAAatcatctgttacctaggttactgcaacagcaccaaa
aatacctttttgacaccatatttgcttcctaccaattcatttgtgacagatcagacaaaA
CTCCAAGCTTGCCTGTTCAATAAAAACCTAATCAAATCATTAAGTCTTTCAGGAATTAAT
GTATAGTTAGATGAGTTTTTATTGATAGCATTTTAAATATAAGTAGCCATAGATTTCTAC
TGTTACAATTAGTATTAATAAAATTAATTGTTTATGTATTTTCTTTTATGCTCATTATAT
TCTTCCACCCAATGATTTGAAGTACAATGATGTTGCATCTATGATAAAGTCTTTTAATGT
TGAGTTTTAATATATCTTTCAATCTTCAATGTATGTCTGCATTGAAGTGTATGGGACAAT
GTTGCTATCCACATTATTATATACGTATTTCTGAGACTTTCTCTTGCTGAAAGTATTTAG
ATGCAAAATTAGCTGTGTTGTAACACTACAATAATTTAGAAGTGTTTTGCATGTACAACA
GTGAAAGACACCAGATTTCACATCTTTAGACTGTAACTGTTTGCAAAAATCATGTGTCTA
TATGATCATTTATCCAAATGTTAGCAGCATAAAATAGATACCTTTTTTTTCCATAGATTT
CCTTAGAAATACATATGTGAGCAGCTTAGGTGAGCACTTATATCTCAGAGTCTCTAAGTT
GTGTGATGCCCAAATGTACTAAATAACCTACTTTCAATCACTCACGACTTACGCTGGAGG
CTCCCCAGATAAACTCTGACACGTGACAGTGGTCAAAAGAAAGGTGTtgtcatagtctgc
tgggactgctacataaaagtatcataggttgtggctaaaatacatgaatggaaccttgtc
tctcacacttctgtagaactgagatctgagattaGTCTGGTGTGCTTCCAGTGAGAGACT
TCCACTGTATGACAGAGCTTCCGGTATGCCACACTGGATGTAATTAGATGCCTTTAAACA
CCCGGCTCATTTTCTATTTTTCTCTACATTTGCTGTATATGAGCTTATTAGCTACCTTAT
ACTTTCTCTGAGCCATGCTATCTTCCACATGAATTTTTCATGAAAGAGTTACTTCAGAAT
TTTAGAGTTGTTTACACACTTCTTTTATATTTCATGCTTTAAGATGAAAGTATTAAGTTG
AATAATATTCACCAAACTAATTTTTATTTTGAAAACAAAATTAATAAAGTACCAACACAC
TACACAAACACACATACAGACACAGAGAGAAAATTTATAGTATTAAATATATACCAAATA
AAATTCACAATGCCATAAAATTACAAATATGTAAGCATTCAAATATTCATGGAAATATTC
ATAGCAGTTTTTGAAGGTTTTCTAGGTGATTCTCTGTCAAGTAGGTCATTTACAGTTTCA
CAGATTCAAGAAAGAAGTTCTTACAAAGACTCATTGTTGTTCCCACCTGCAGCACAATCT
CTCTGATGAACAAGCATCAAAGACATCCATCCTTTCAGACACACAAAGAATGAGAGAGTA
CCTCATCTAATTAATTCTGATTTTGAATAATTTCCCCAAATTTTAGCAGATATTTAATTA
AGTCTCAATGAAGTACATAAAAAAGTTTCAAGTGCATTTTAGGTAGAAGTTTGTTGAAAA
TAAAGGATTCCAGCCTATTTAGAGGAATTAAAATATGACATCTTGCTTTTCTATTAACTT
TCATATGTTATATACgctttattcctagtactatgacaggtgctaaagaacagagctaaa
taaggtaagcacttgttctcatggtactaatattgtagAATAAAAACATGTCTTTAAAAT
AGAGTGGTATATTACATATGATGATACTACAAGCTTACATTTATAATTTTACTCATAGCC
AATGGTATACCTGTGTATTGACCTGTTTCACTTATTTTTCCTGAGTCCAGGAAGTTGTAT
AACTAAGATATATTTTATCCTCAGTAATTTTTATACAACTACATCTACAAAATTCCATTC
ATGTTCCCCTGGCTGACATGGCCGAATATGTGTCTCTCCTGAGCTCCTAAGTACTGATTG
TGAAATGAAAGTGGAAGTTCAAGAACATAAATCCATTCCATCAATCCATGTGCTGGTTTC
TCTGTCTTAGTAAATATTCACTGAACTCCTAGTACTTTCTTGGTCCTATGTTTTCCTCAA
CATAACATGGAAACACACACAGACATACAGCCAAAGGCAGATGGTGacaccacacacaca
cacacacacacacacacacacacacacacacacacagacacacacacacacacacCAGCC
TTGCAGTGAGAAAGTAGACAGGAAAGAGATAAACAATGAACAACAGTAAAAGAAAAAAGA
AAACACACACACAGTGATGACAGTTTAACATAACAATGGGTATTAAAAACAAATCAAATA
ATAGGTTGGTGACATGAATAAAAATTAAATTATGGGAATTTACTTTTCATAGGATGAGCA
GGAAAAATAATTCTGAACAATGAATAAGAAGTCATAGTGattattttaattaaaaatttg
aaattattatGGGATTAAGTAAACATCATACCTATAATTAGAATTGTTTGAGGTAAAAAC
AAATACAAGGACCTCAGGGAATAGGATTTTGGCATAATTTGAGCACTAAACTAAATCCAG
ATGTTTGAACCACTATATCCAAAGGTAGAAAAGTaaaaaaaaaaaaaaaaaaaaaagaaT
TTGTGAAGCCAGAAACTATTTCTTAGTGCCCAGACTTACAACTATAGTATAAATTTAAAC
TGTAGCTCAAGTAAGGGCTTTGGGTTGGTGAGAATATTTCAGGATATCAGTCTCATTCTG
AAGGAAGATATGTACATATCCTTTGAAGAATGATGAATTCGGTAGTTCACATACCAATTT
CCAATCGCTTGACAATTAATTGATTAACTGTTGGAGTCTTGCTGTCTCAGAAATCTTAGT
ATGTCTTTTATCCAAACAAGGTCGAAAATCACATGTTAACTGTTGTTTTAGTCCAGTTAT
TTCAAACACAAATATTTATAGTAGTTATAAAAGTATCTCTCTGTATACTTACTGGTTTGT
TCATACAAATTTAGTTTCATGGTGCCAAAATTATAGCATAGAAAAATGGTAAGGAATTCC
TCATATAATAATTAAATTTTGTATTAGTTGGTTGATTTAAGCATTCTAAGGAATTGTCAT
GGAGAGGAATAGTAGATATCTTTTAACTTATCACCTATAAAGTTAGTTAGTGTGGACTGA
ATTTAGCAGAAGTAAAATTGATCTATATTGAAGATTGACATATTAAAACTTTAATATTTG
GGCAAGATATAATATTTTAAAATACAGATTCAATTTTTCCATAGGCACCTTCAGTTCTTT
TAGTTGTCAGCAGTTGTCCACTGCCTCTTGACTGGCAATTTAAAAAAGtttggagtgttt
tgactcagcagcccactagcatctatgacccccaaagctaaggatatcatccaatacaac
ctgaagctgacaacagtctctctctctctctctctctctctctctctctctctctctctc
tctctctctctctctctctctccctctctccctctctttggtttttcgagacagggtttc
tttgtgtagccctggctgtcctggaactctgtagaccagggtggcctcgaactcagaaat
ccggcggcctctgcctcccaagtgctgggattaaaggcctgcgccaccaccgcccggctg
ctactactttttcttctaacattctcaccaaagtatgttcaaatgcccccatttatgatg
ttcttttgttttttaaCTACACAATAATATTAATTTTGAATGACTAAATGGTTCTAACCT
TATGACAAGGTGAACGTTATCAGTTATTTAGTGTATGAATTATAAAATCCATCTGTTCat
aatataatttttaaaaattttCTAATGAAATCAACATGGTGGCTTAAAAACATGTTTAAA
TTTCACCCCAGAGTCATCTCCATATTAGAACAGGCTAATTGGGGAACTGGTGTTTGTGGG
ACAATATCATTCATATTTACCTAGTACAAATTCTTTCTTGTTTTTGCTGAGAGTAAGGGT
CTGTGTCAACATTGCTGAAATTAACCTGCATACAGAAGTAAGAGGAAATGTAACACCCTA
TCTAAACGCCAAAAATAAATACTTAAAGTGTCTAACAAAGTTACAAAACCACTGTACTAT
TTCAATAATAAAATATTCATTGTTGTAACCCTAGAAACCAAGATAAAATCTAAAGGTAAA
TATGTCTCTTTGAAATTCATCTTAACTTGTGAAATATAAAGCAAATAAGAGTACAGGACC
TTGAGCTAGTATTTGTTAGGTAAGTGCACAGTTCAAGCATAGTAGGACAACACTACAGAG
ATTTTAGATGGGGGACATCAATAAAATTTTGTTTGAATGTGGTGCGTTTAACTACCTATC
TGGATATGTGCAGATATTATATGGAAAAAAAAAAAACATGCCAGCCTTCTCTTTCTTACA
TCTGTTTGCAATGACCTTCAGACTTCACTAGACCTGGAGCAGTTTTGCCCTTGACATACA
GACTGTTTGGGAAGGTGCATAGATTTTTCTGTGCATCTATGGTTTTATTATAAACACATA
AAATTTGTGTATGTGCAGGAATTTATTTCTATTTTATTTTTCTTTCCCCTTTTGGATTTa
tgtatttatttatgttatgtatatgaatacactgtagctgccctcagactccagatgctg
atacaggtggttgtgagctaccacgtgcttgctgggaattgaactcaggacctctggaag
agcagccaatgctcttaactgctgagccatctctgtagctcTTTCTTTTTAATTCTGATA
GAAAAAAAAAAAACCCAAAACAAAACTATTATCCATCGCTTAAAATAGTGTTTGTTCTAG
AAGAAAATACTCATCTTTTCCACAAAAACAGCGAGCTTTAAAGTGGAGAGAGGCACTTCA
GTGGATTTAACCTTAGTGTCAAGTTAGTTGCACTGGGAGACAGATTAGTCATACTCAAAA
CGAATGCCAGATTGTAGTCATGTTAAGTGTTGTCTTTCTCTTCTACTTCAAGTGTTTGTC
TCCACAAATAAAAATAGAGGTGTTTGATACCAGCACCACACCTACCACTTTCTTTGTCTA
CCTGCAGCTGTGTCTTGCATGAGTACCAAATTTAAGCTGATTAACTGAAGGTTGAAAAAA
TCTAAATCTGTAAATCATCACTTTTGAAATTCAGCCACTCTCATGATTTCACAACCTTAA
CTGACATGTGGCAATTTACATATTGCATATGAATTTTATACTTTTGATTTATTTCATTTT
AATTACAGCACATGTAGTGCATGTGTGTGTGTGTGAATACATAAGTGTAGGAgtatgtgt
gtgcattttagtgtgaatacaggtgacatagatgccagaggtataggtattcctggagtt
gggagttacaggctgttgtgagctaaccaatgtgggtgctgggatctgagtcagaccatc
tggaagagtactattttctcataaccagggaaacatatctctaccccATTATTTACTGGA
CTTTTTAAAAAATTCCAAGTGCTAGTAGTTCAGTGTAATTTTCTAGCCTCGAGACATTCA
TTTAAAATATTGAAAAATAAATATTAGGTCACTTTTCATAATAGAAGACAGTTAGCTATG
AAGTAATTACAATAGAACCAGAATAATGTTACTTTGTTTTATTACATGATTTTTTATCTA
TCAGAAAAGTTGATTTTGTTATTGCTCTCTTTACAAAGTAGATTAGCAAACTTAAAACAA
TAGTTGAATGCCAATTACAGACAACTATTTATCAAATATGATTATATATGCTAAAAGAAT
ATTAAAAACACTGAAACTTTTTATATATCTGCTTAATGTCTTTTGATACTATGTCTAAAG
GACATTAAGAGAAAACTAACTTATGGATTTTTAACTAATTTTACAAATAACATATGCTAT
TATTGATGCATTCAATATTTTTAAATGATGTTATATGGACATGTTAGCAAATGCCAGGCA
CTTGGGTGATTTTGGAAAAATGCTGTTGAGGTCAGAAATAGCTAATGTGAGTCTAACTGT
CCTGTGTCTAACTTTTGTGGTTAATTAGTTTATTTTAAACTGATTTTGTTGTGAAATGAA
ATGTAAATAAGTGCACAAGGTGAAAATAGAAATTGAATATTGCACAATGAAGCAAAAAAT
TTGTGTTTTAACAAGCAACTCTGGAAAGAAAATATTGTTCAAAGTCCAGGAAATACCTTC
AGCTATTTGCTACTCTTTCTTCTCTTCCTTGCCTCTAATGAACTGCTGTCTACATGTTAA
CATTGCACATACCTTATCCTGCAttaaactttacatcaaatttgtatgtatatgtttgta
tgtgcatcatattttgtttagatttctattttttgagtttattttgttgcaagtacccac
acctagttaactttattgacatcgaggttttcattacatgacattgacaccaattcatta
catgtacatagcacattttctgaaataattctactatcaatttgggttatgttcatttct
gtctacggatcaatacaagcatgggtctacagatgtctttatgcatgaatttaagaatga
gtatctctatttttctggaatgaaacttcagatggaatggctgtattataggatgtacag
atgcacatgacagacagataatagcaaaccgttttccTCATACAGGTGTATTAAATATAA
ATACTCTGTGTCATTGCATATTTTGGTGGGGGGAGTTTAAGCAAAATAAAAACAAACCAT
GACAAGAGGGCTGTCTCAGAGCAAATGAATGATGGTAGCAATCCTAAAACACCATATAAC
TGTTCTATAACTGTGGAGATTCATTGTTCTTTGTGAGTATAGAGGTTGTGTTCATACTTG
AGTCTATCACCTTCTCCTATATTCCAATAGTCATCTGCTTTTTGTGAAGCAGATATGTTG
TGGGATGCTAATTCCAATTTGGAATTTAATGGAGGGCAAACAATTAAGCTAAAAACCTAG
GCATAGTTCAGCATCCAGCTGGAGTTATTGGCTTTCTGTGCATCATCCTCCATGAAACAT
ACAGGGAGACTTTCCATGGGTATTTAGAAAGTAAGCATCCTCTCTTTTAAAGCAAACTTT
TGTAAATGTTCATTCCTTCGAAGACTTAAAACAGGGGAGCAGAAAAAGAAAGAGCTGTCC
ACACCTTGTGACCACATGATCAAAGCAAATTTTTGTTTGATAGCATGCAGGAAAATTGGA
AGAGACAAAGATAAAGAGTCTAGTTTGTGGTGGTGTTTCATTTAtatttttttgagacaa
gttttcattatgtaacccgtgtataacccagaattcttacacattctgggactgcttcat
attcatggcagtcttcctgcatggattctcatgtgctgagaaaatagacataaacaacca
tgTTAAGCCTGAACCTGTGTTTTTAATTCACAATTTAAAACTGCTTTAATGCTCATGGAA
GTCCATCCTGCCTCTGCCATTATAATTATTTGTTTTCCTGTTTTCCAAATTAATGTGGAG
GTTCTGACACTTGTCTTTAAGATTCATTTCAGCTAGTGAAATTTATTTGTGATAGATTGt
taataaatattttttattttatGTGCTGGACTGTATGTGTGATAATTGATTGAGACAAAT
AGACATACTTATTGACAAATACAAACCTAATTCACAAAACTGAGCTGTATATGACCTAAG
AACATCATTCTAAGCTGGGTAATATGCTCTCAGAATAATCTACATGCATGTATGCTTTTT
TAAAATCCATTCATTGGTCAATTCTTAGCAATAACTATGAAGGCCAGCTAGATATTCACC
CAGGAAACAGACAAATGCATAGACTATTGAAGGCTCTACAAATGGAAATGCTGCTGTTTT
GAGTCCTCTATTCGTGAAAGCCAAGATATCTTCCAAGAGCTCCAGTTAGTCTAGAAAATA
GTATTGATCAAAGATCCCAGCGCTATGTCCTGATTCTTCTGCACTCTCATATGATCTCAC
TGCCTCTAGTCCAAGAGGTTGTGAATCGTCTACAAAATCCTCCCTCTTCAGATATATCCT
CTAGCTCATTCAATTGTCTGGTTTTATATGAGAATGCTGCTTTCCAAACACAACACAAGT
TGAAATGCAGCAGCTGATCACATCCATTAACTGAAATTGCAAGCTTTACTGTTATTCCCC
AGCAAGGGCACATCCAGTCATTGTTGTCTACAATGTCAAGTTTACAAAATTTGAACTTTA
TTAACTTTGTGCTGAGGGTTCCATATTGTTCACTGGATTCAGTTATAGCCTAATTTATCC
TCCTAAGTGAAAATGAGCTGGGACTATCATTTATCTTTTTGTTGTCTTCTTGATGACTAC
ACATAGAGcagcagttctcattgctgggttgcgacctttgaggagattgaatgacctttt
catagggtcacgtaagacatttggaaaacacaagtatttatattacaattgataacatag
caaaattacagtgataaagcaacaagaaaaataattttatgattgggggtcacggcatga
tgaggaactgcattgaagggtcatagcattaggaagtttgagaaccactgCAATAGAGAA
TTCTCTTATCCTAATTATTTCTCAAAGCCTTGCAGCACCTAGAAATATATATTATGCTTT
GGTAAATCAAAGTGCCTACTGATAATGATGAATGTGTATAATGATTTGTGAAGATAGCAG
TTACAGGAGAAACCATGCTTAGAACATGAAGGAGAGACACATTGAGGTTTTTTGAAGTTT
TTTTTTTTCTATAACACTGTGAATATTTAATAGTATCTATATTTGCTATTGTTATTTCTA
TGATAAAAACCAAGTATGCAACCATCAACACACCCTGTTTATACATAAGCTAACAGTTAT
CAGTGGATAACAGTTTAACAGTGGATCACTTAAATATCCCCATTCAAATTCCCAGAGGCT
TTGCAAACCCAGCGGTGGTAGTATATGACTGAGGTCATCCTCTGTCTTGAAAGATAAAAT
TAAAAGAACAAATCCCCACTGTACAAAACTTTTTAGTATAAATTATTCAAAGTTGTCACT
TTTCTGAAATATATGACCTGCCTGTGAGATATATAATGATATGCAAAACATTGTGCATAT
AAATCATTGTGTCTATAAAATAAATCTGAAACCAGTACCAACATAGCACTAGTGCACTGA
CTTCTAAACTACTCTAGCATGTGGGCTTAAAGTATTTAAGCATAAAAATAAATGAGATTC
CCTTTATTATGTTATTTGAATACATTGCCTATATGAGAGAAATAAAAATATAGAGTACAT
TTATGAGGCAGAGAATATGAATGGATTTAAATATCAGCTCATTTAAGCAACAAATGGAGT
TTAATTCTTGTCTTAACTGTCTGCTCTTgctgggcatggtggcgcatgcttttaatccca
gtacttgggaggcagaggcaggaggatttctgcattcaaggccagcctggtctgcagagt
gagctcctggacagccaaggctacacagagaaaccctgtctcaaaacgaaacaaaacaaa
acaaaacaaacaaaaAAACTGTTTGCTCTTTTATGCTGCGTATTTATTTAACCTAGAGCT
GTAATAAATCTATTAGAATATGGCATAGATAAATATATAAAACTCCTTATAATAACTATT
TGTTGACAGCAAACATTCCAAATATATACCAAAATCAAATATTTAGAATCTTTTATGTGA
TTGttttattttatttatttttttattttttGACTTACttttttattagatattttcatt
atttacatttcaaatgttatcccctttcctagtttcccctccaaaaatcccctatcccat
ccccccgcctctgctccccaacccacccactcctgcttcctggccctggcattcccctat
actggagcatcgaaccttcacaggaccaagagcctctcctcccattgatgaccgactTTT
ATGTAATTGTAACTGTACTTTCTTTTTTACAAGTCCCACCCTTTCATAAATAACACATTA
TTAGTTTTAAAATGAGATAATGTTTATAATTATGGCTTAGTTCAAACTATGTGTAAATTT
GCAAGAACAGAAATAAAAATGAATCCTGTGATTTACAACATGGAGACACAGATTCAAATG
AGTGAGGCAAATTGGGAACAGAAATCTATTACGTTCCAATGATTATGGAATTTTATGAAG
AACCTCACTTAATATGATAGATGGATCTTAGAGTTCAGCATTTCTAGAAGATCCACTGAG
GCTGTTTATGCTACAACTCTTGCTTAAAGAACATTACAGCAACCACTGTAGCATTTCACA
AATGAGAAGACCAAAGGTTTATGGACATGTTCCACACCATTCAGGTGGATTTTTTTAAAT
TAGGATAATTAATTTAAGAATAACTTTGATTGCATTTCTTATCCTTTTATTAGGATTTTT
TTCTTAATTAAAAGACACCACAAAGAGTACAAACTCTAAATAATTCCCAGGGGACTCTAA
TTGGACCCTGAACTTAGATTTTCAAGTAAGTTTATGTTTGCTTTCAAACCACACAACAGT
TAAATGAATTTTCTTAAATCATTCTGAGTCTCTTAGTGTCCATACATGCTCTCAATTTCC
CAAGGCGCCTCAGTTATTGGTCAGACATTATCATAGCCCATCTGTAAATACAGAAGCCCC
ACCTCCAAAGTCCAGAAGAAACAGTCTACCGTGATGAGGGAAATCGGTTGCTTTATTTTT
TTCAGACAAATCTGGAAATGATCCCAGATCATGCATCATCCCCTTTCATTTAGATCTCAG
CTGGCAGAGCTGCAGAGACGCTAAATCTCATTTACTTATAATATAGGGGCTCATTATTTT
TCTTCCTGGAAAACATCTGTTTTTAGGTCTTCTGAAGTAATCTTAGGTAAATGACTTCAA
GCAGCATTTACGGACTCAGGCTTTAGTTACAGGTTCCGAGCTGTTATGCTGACCCAGCAC
TGCTCACCTTATTTTAATACTTGTGATGGGCCTGAATACTAAATAACCATCTTATTCCTA
TACACTGTAATATGAGCATTGATAATGTCTCATGCTCAAAGTTTAAAAACTTTGATTTGC
CAAGTTTGAGTAGACAATCTCAGGTGACAAATTGAAAATTAATATAAAGGGCAGACCAGA
TATTTCTGACTTCTAAATATATGTTCTTAATTTCCCTGTTGTATTTTAACTCTTCATGTT
TATTTGGGCATTTTGAAGTATGGAAATAACACTGCCACTGATACATTTATTCTAAATAAC
CAATTAGGTTTTGTTTTAGCAATTGATAGGAAAGTGATAATAGTGGGAAAATTATTAGTT
ACACTCAGTGTAACATCCTTTCTTATAATTACGTGTATTTATGTTTATATTAAATGATTT
TTTTTGATCCTAGATGATAGACAATAAAAGTAATATTAATATGGTACCACTGTACTAAAA
GCACTCATTTGTTACTATGAAAAGTTTCTAAAAGTACAAGGCATATAAAATCACAAGATA
AGCATCATCTTATATTACAGAAAAGAGGATCCATCCATATATCTGAAATGGAAAGAGAGA
GGGTGGGGATTTAAAAGGCACTTACACTTTTGCGTGAGTAGTTATGGTAATAAAATACTA
TCATGATTACATTTGATGAACCAAACATATTCTTTCTTCATAAACTAAATAACTTAAATT
TTTTTCCCTGCTAAAAAGCCTTCCCCTTTCACACTAGTAAGATCTGGGTCATAGGATTAG
AACTCCATTAGGCAGTGCTTAGCAGTGCTTTGGTGAAATGAGGCTTTGAAACCCAGAGGC
AATTTCCTATCAAAGAGCTGGTCAAGGCTGCAGTGAGGTCTTTCTTTGGAGAGCTGGTTG
AAATACTGCCAGCGTATCTGATTCAGTATAGATACTCTAGAATGAAGGCTTGCCTGAAGA
TCCTATCCTCATTAAAGTACAAAATGTAAAATGGAATCTTTGGTATGTtattgtaaaaat
actttatttcaatcaggatttcttcccctctgtgaccatttagctcccagataaaagaca
cccacaacctttatatataataaattttaatcagcTTTTTCCATGTACTTTATTATTTTT
ATGTTTTGTTTTATAACTTCATATGGGAATATATCATATTTATATCTCTTTCATGCTTCC
AAAAGCAttattagttgagaatgttatatatgtatacaataatatatgatcatattcaca
catcttttcactttttactcacgctggagcctccaccaacacatccattctcctccccac
ttcattttctcttcttttttctaaatgaaattctctactaagtctaattagttttcccat
atgctcatgaatatgagactgtccactggagagtagacagcatactagtggccacctcac
caaacaacaatccattcttccccagcaattatcaatggacataagcacctcagtacctca
gagcttcatggggtgctccacactctattttggctggctggtttctctataggtacccag
agactctgtggattcaggatagtcataaccatgccgtttcctgaagaacacattccacag
cacaccttcatgtcctccagtcttgacattcttttaatctcctcttctgtgatatgccct
gagccttagcaagttcgggtgcattagggtggggaaggttgttaacaggtatgttgtgct
cacagcaaaacactcctaaattgttgaacagttgtgaattttggcactaacaatgtgtac
tgggaagaaaagcttctctggacaaagttgggagcagcctaggtcttgtaggtgtaaaca
taatctttatgaaacagtctgacagtttataaaaataacagcatcaggttccgctctagg
gtctatgacttcaccaggagtagaacagaataatggtaccaggcttgacttcccttctgg
aggaaaagactgcaaatcaatcagaaggcatggagttgccacacaatagtaaccaacaac
acaggtgcattagttgcaccattagacctatcttgcctggcagatcaatattgcactatg
caacattcagtgataggtGTCTGCCACCTAGCCCCAGGACTCTAGCTTGGTTCCCCAGCA
ACCACATGCTAGAACAGACTATCCCAGGTTGTTTGCTGACCTTTCCTCAAGTACTCACCT
CCACACTTGTGCCATGACACACTTTCCTACCCCCAATTAAAGAATTTCaaataaataaat
ataataaaaatttttaaaaatGTGATCTTTTCAAAGTTGCAATCTACTGTCTAAAACTAC
CAATTCTATACCATAATTAGAAGATTAAAACTAAATCTAAGACTGGGGTGTGAATCTTTA
TATGTTAACTTTCCACAATCCTCCAATTTCATCCTAAAGTACAGATTTCTGGAGTGCTGA
TAGTAGTGAAAGGAAAAGGTTGACAAGAACTTACATTTTCCTTGACCTTGAAAATAACAA
CAAAATTTTGCCTATGGAAAAGGAAGGGCTAGAACATGTGATAGGCAAGATAAAAATCAG
GAGACTCGATTCATCTTCCAAATACATTCCACACTTCTATACTGACTATAAAGAACTTCT
CAACACATATCAGCATATAATGCAGAAAGCATATAGTCCTGTGACTATTTGATATGTCAA
AACAATGAATTTTATTCACATGACTACAGTGTACCCAGCATCTCTGTGAGATTCCAGCTT
AGTTAAGATAGCTGTGACGACGACGGGTGAATTAAAGTCTGCTGCTACATTTTTCTTCAT
TGTACCAGTTTCTTAACAAAAGATAAATGGTTGGCTCTAGCCATCAGTACAAGAAAGTGG
AGAAAATACACATCATGTAGCCTGAGGACAGAAAAGGCAGTAAGCCTGAACTCTCCTCAG
TGGCTCAATTGGGGGAGGAGGGGCTGCTCTGAACACTGGGAGTTGGGAGCGAATCTAATT
ATCACTCTCTTATGTTCATTAATAGGTCGGAATAAGTTAACTTCTCAAAGGAGCAAGGAG
ACATTACAATGTTGTGGCTGAATTATTAGGCTGCATTATAATAACTTAAATATTATGTTC
ACAATTTTTTAAATGTCCTTTATGAGGCTGGGCAGGTTGGGAGAGATGAACATCAAATAC
GGAAAGGCAAAAATTAAAGATAACACATGGCTTATTTATAGATGGGAGGATATTTATAGA
GGGGAGGGTAGAACACCCTGGAAAACTGGAGGAAATATTTTAATCTCCGTCTGCACAGTT
TAGTTGATTAGATTAACCATTAGGTAAGCCCTTTGCTGTTTTTCTACATTGGTAAAGTCC
TGCCTCATTTCTCCTTTATTCTGGCTTGTTTATAGTAGAAGCCAACTCAGGAGTCATCTA
TGTGTTTGACGACCATTATTTTGTTTTCTTAGCTTCACAAGCCAAAAGTCAGATGATGAC
TATGAAGATTACGCTTCTAATAAAACATGGGTGTTGACTCCAAAAGTTCCAGAGGGTGAT
GTCACTGTCATCTTAAACAACCTGCTGGAAGGGTATGACAACAAACTTCGACCTGACATC
GGAGGTATGAGGAGGTTGTGGAGTCTGTGCTGTAGAAAGGGATGTACCAGCACTAGCTGC
TCAGTTAGAATGACATGTTGGTATTTTTCTAGAGCCAAAAATTTTAATTTATATTCCTAC
AATTTTAATATAGAGAAAAGGCAAGATgggcagtggtaccacacatcttatttctagcac
tagagagccagagctggccaatctcttgagtttgagaccaacctggtctacagagtgagt
tctaggacagacagggctatactgagaaacactctcttgaaaataaacaaaaCAAAACAA
AAAACCAATAacatacacccacacatacatacacaaacacacacacacacacatgcacac
acaAGAAACAGAAGAAATGACATATAAAAGGCAGTCAAGGTTGGGATTGTAATGGTGAAA
CTTAAAAGCTTCTAGATAGTTTTCTAGATCAAAGATTTTATAAAAAATATCACCTTCTTA
TGAAATGGCTCCAGAGGGAAAAGAAAGAAAGGTGAAGAATAGCAGAGAAGATGTTGGGTA
CATTCACTTATAGAACAACCATCTGAAAATTTCAGTGGCCTTAGCCATATGCATTATTTG
GCACCACGCTGCCAGAAGGGCTAACCTACGTTAAGCCAAACTGGGCTGACAGTCTACAAA
ATCGGCACTCAAGTTAGGAGAATAGTAAGAGAAAAGAAGGAGAGAGAAAGTGGAATATCA
TAAGGCTTAATGTTGGATTTTGAATTGGCACATTCACTTTTGTATAGATATTGTCTGTCT
AAGGTTTGCCAGCCCCAAAGTCAAGAGACAAGGAAGTAACCTCACTCACAGGAGGGAAAG
GGTGTGGATGTCAGTGTTGATGAAGAGTTCTGTCTGCCATAGAGATCTTGGGCATGGTAC
TTTCAAGGAAAATGAATAAAGATGAGACAAATGGGCTTGAATTTAAGCCCAGAACCAACT
CATGTATCTTCTGCTCATGAAATGTTAACTTAAAATAGATCATGCTCATTCGATCTTGAA
TGTTATAACACATATTTCTTTTTTAAAAATATTAGTTCTGTATAACAAATTGGTGTGAAA
CAGTTTCCATATAGTTTCTTATACTTTCTACACAGTTGCAGCATACAGTAGGTCATTGGG
GAAGATTTTGATTCGTTATTGGCTCGAGATGCATGAAGGGGAAGTGATAATAAATGCATA
AACAAGAATACTGTTGCTTTGGTCTACTTTGGACTTCTAGAACTTTGATTCCCTATCACT
CATTAATCACTTTCCTATGTGCATCAATCAAGAGTGGTCAGGAATCACAAACAGCTTCCG
GAGCCTGGGGGGGGGGCGGGGGGGGGTTGGGGATTGGGAGGAGAAAGTGAGGAAAACCAG
GAGAACTGAGAGAACATTGCAGAAAAGCAAACAGAAAGAAACATCTCTTGATTTCTACTA
CACTTGTTTTTTTTTAAACAACTTGATTAAAAGAAGATATTTCTTTGAAAACAAAAATTA
TTATGAAAATGTGAAGTATTGACTAGTACTAAATTAGTTGTGAATAAATCACTTCTAGTG
AGTCAGGCTAAAAAAAGCAGACAAAATGAATACAATTTTGTTCCTGGAAAAAACAAACAC
ACATCCCTGTAATTTTCCTTGCAGTGAAACCAACATTAATTCATACAGATATGTATGTGA
ACAGCATTGGTCCAGTGAATGCTATCAATATGGTGAGTTACAGAATTTAATTGTCTATAT
TTAGCTTAGAAATAAGCACTATATTTTTTGAAGGGAATGAAGATTTTGAAAAGAAAAGAC
AATATTACATTATATGATACTGTTTAGAATCAAATATAGTTTGATATGAAATTAATGTGT
ATAATTGTGATATAATGTTGATCCAAAAATACATATGAAATATGTCTTCTTTTTAGAAGC
TTGATGGTTTAGAAATAATAGTTTGGTTCAAATTAGAAATATTTCTCAGAGCACATACTG
TATATTTATATTTTCAACCCAAATCTGAATTGAAAAACTAGATTGAACatctaatatact
ataatgaaataaatatataatatattttattataaataatatggtaaattatagtaaaaA
CATAAATTCAGCTATATTGGTATAGCAGAAAGTTATTATTTCAATGCCATGCCTTATACC
GTAACATATATAACAACACAATAAATTATAGTGATGTTATGAATTAAACCTAGTATTTAC
CATGATAGAATAAATGTATTTTATGCTGTATTGTTATGTTCAGAAACACAGAGAGGATGA
CATAAACTTACAGTTACTCTCATTACTTACATAATCATTAAAGTAATCTCAGATGTTACA
ACCTGAGTATTTGGACCAAACTGTAAATATTTAAAGATAGTCTTATGTAATAATTTAGCA
TTGTCTGTGTTGGAAGTGTGTTCAAATGTAGAGCTTAGCTTCTGGTCAGAATGAGGCTCT
TTGGGAACTTCCCTTAGTTTTGTGAAACGTGGTTTTTACTGTCATTTTTTGGAGCTAAAA
TATGTCTAGATTTATTGCATCATTTTATTTTTTTAGCTCAGCATTAATTAGTTGAAAAAT
AGTTCATGAAATTTGTTGTTTACCCAATACGTAAAAATTTCagacagaagcaattttggg
ttaaaaattttgtaggtgggatggtgtccccatccctccagtgggtttctgtctgaatac
tggaggtggtctcttcaggttttacatcccactgttggacattttagctaagatcaccca
ccctgagtcctgggatcctctcatatcccaggtctctgggactttgtttctcctcaatcc
cagccctggcagctgcatctttccattcattctcctggtcctctggacctctctgctgac
taccctcttagagacaaaggggaaagggaatagagaaaagaactctgtaaggggaaatgg
gatgaggattatggatatgaataaataaaataattaatTAATGTAATTTTAAAAAAGGAT
TTTGAACTGAGAAATAACCTGTGTGCAAAGTGCAGGGTATAAGCAGTGGCCTGTAGTCTG
TCACAGTGAGACCCAGGAGCATGTGGTACAGGTGAAAGGATTGCAGAACAGTGTTCATGC
AGCAATATCCGTGCATCCTGATGTTGCATGTAGTAGTGATAAACCACGCCTGCCCTAGGT
GCCTCATGCTTTGCGACCTACAATGGAGTATGGGATACCAGATAAATAAGGAGGCCCTTT
TGAGTTTTCCATATTCTAAGAATTCTAAGTCGTTTTCATTTGTTCTGCTTTTCCTGTTTT
AGATCAATCTGACTGAAGTCAGTATATAAAGCAGTGAAAAGTACAGGAATGGTTGTTTGG
AACCATGATGCTGCTGCATAATTTAAGATGTCATTCATTGTTATAAGAGCCAGTTCTTTG
GATTATAGATGTACAGTGGTTTATTAAATGAGTGGACAAGTGAAAAACACACAGTCAGAA
ACTGACCCAAAGGAAGGATTTCTGAAGTGCTGAAGAATCacaaaaactaaaaccaacaaa
taaacaaaagcaacaacaaaaacCACACAAAATGTCAGCAAGATTTTGTTTTTCATTAAA
AACTCTCATACTGATGACAAAGTCAAAATGCTAAGACAAGTATCCGGGACCTTGAAGGTG
GACCCTTGTATTAGGGTTAGTTTTTCTTTTGTAAAAAGAGGGGTAACAAAGCACAACTAA
TAAAGAAGGATTTCCTCGGGATTGCCTATGAATGTGGCAGCCTCACCAGACCCACTGTTT
TCTAATTCTAGCCCTGCAGGTCTAAATGTCACACAGTACTTGCCTGTCTTTGTCTGAAGT
CACCCACCTTATATTTGATAGGCTCTTATAGTGAATTGTTATGTTCACCTGTCATTATTA
CATTTAAGAATATGCTTCATGAGAGAGATTAATTCAGCGTAAGAATCACTACCAATGTCT
TAATAAAATAACTTTATTCTAATCCACTCATAAATAAAAGTATTGCATAGCTAAGCAAAG
TGAGCAATTTAATTATGTTAATTGTATCTAGAGAAATGGAATAAACAGTCATAACTTCTA
GTATGTTGTCTTTTGAATTTGCTATTTGTCAGGGGCAAAGCATTTTATACATTTTCACAG
GGGTAACCATTGGGCATCTTTAGAGCCTTTCTTTTATTGTAAGGCAGCTGAACCTACAAC
TCTATTTAAGTATATTGGATGCGTAGGGCTTCGATTTTCTCTACAGTAGTGAACCTGGAA
CAATTATTCTTTTAGGTAACATTGGTACTTGGGACATAGAGGCAGAGGTCATGCTAAATA
TCCTACAGTGGATAAGGAAGCGCCCACCTCTACTTCTCCCTAGCAAATAATGGTCTGCCT
TCTTGTTTTGTATGTGTATGAAGGAAGGTAGTTACCAGGGTTTGGAGATTTGGCCAGAAA
TCATAAATGTCTGAAACTAGAGTAAAAGACAGTTGAGGTAGCGACCTCACCAGCAAAGCT
ATTGTCTGCTGATGCACTATCCCATGATGTCTCATACTGGCAGTAAGCACAAGattaaaa
aaaataaataaataaacattttaaatCTTCTGTTCTTTTTAAAACAGGAATATACAATTG
ATATTTTTTTTGCCCAAACCTGGTATGACAGACGTTTGAAATTTAACAGTACCATTAAAG
TTCTCCGGTTGAATAGCAATATGGTGGGGAAAATCTGGATTCCAGACACTTTCTTCAGGA
ACTCCAAAAAGGCTGATGCTCACTGGATCACCACTCCCAACAGGATGCTGAGAATTTGGA
ATGATGGTCGAGTTCTCTACACCTTAAGGTACTTCTTGAGGGGGTGGGGAAGAAGTACTT
GTTGAAAATAAGAACAAAATCAACCCTATGCTTTCAGGAAGGGAAGAAGGAGGGATAGAA
AAGGATTCTTAAGACTCTTTGCCTTCTATCTTGATGTCCCATGAACTAGAGTAACTATAC
TTTTTCTATGTACAGAACTTGCTAGAAGGTATATGACTATGAACTTGGCTCTAGGTTACA
TATCAACATTCTCTTTTACATAGCAAGCACCATATTTTTCTTGTTACATTTTATATTTAG
GCATATGAAGTGAAAGCAGATACTAAGTATTAGGAAAGGTGGAGCTACTGTATTTTCATG
ACCATTTGTGATCTTTAGAATCCTTGTATTGTAAGGAGACTGAAATTACAAATCTCTGTT
TAAGTAGCACTTGAATGCATGGAACTGTGACATACACTAAATGGCGAATGTGGAACTCTC
ACTCTGCAGTACAAATGTCTCCCTGCTTCTCACTAAATTACCTCCCCTTCTTTAATATCT
ATGAGTTATAGCTAGTGATTCTTTACCTGAATCTTGCCCCACAGGATTGTTACAGGTGAA
ATTAGTGACAGGCAAAATGCTAATCTTGGGGCATGGTATATTGTAAGATTTATTTATATT
TTAGAAATATCTAAACAATATACATCTAAGTTAACATATCATATGTACCAGTAAAATATA
TTTATTCTTTGTAAATGCTTAATACTAAACATATAAGGCATAATACTTTCAAATGATTTG
AAATCTCTACCATAATTGCAAAAGAAAGTCATTGTGCCTATTTTAGATTCAGTGGGAATT
TATTAAATTCCTGATAAGGTAATGACTAGAATTAGAAATGTGAAAATCAAAGTCTGAATG
ATAAATCAGAGTTCATTTGGCTTGTGAAATCTGCAATCATTCACTCTACCTCAAGTCTTG
TTATCATATTATAATGTTGTCGCCAATTTTGAGTTCTTATTAATTTGGGGAACAGTGTTT
AATTATAGAACCCTCCTTTAAGTGTCAATTATGATCTGCTTAAGACTTGAAACAATGTAT
GTATTTATAAAGAAAGATGATTTTTAATTTAGTTGCTTATCTAAGCTATAAATGTCTGAA
TATATGTGTGCATGTATTTGTAGAGCTATTAATACTTCTGAATCTATACTTATATCTGCA
ATCTATCTGTATTATCTTAATAAGAAGAATATCAATTTATTTTGAGAGATAATTCTAATA
AAAACCAGATTTAATTAAAATCTCATTTGGGAGTAAAGCCAAACTATTCTTTGAAGAATG
ATCGTAGAAACAGTGATTAAAGTCTCCTGCTGTGACGAAGAGTGAAGAGTCTAAGTACAA
ATCATAACCGTGTTCCTGGTCCCTGTGACCTTGAATACATTTCAGTGCAACGGAGCCATC
ACAGCATTTAGTACAGAAGTAGTTCAGTTCATCAAGGCTTCATAGGCCATTGAAAATACA
CATAAAGATTATTCATTGCTCTCTTGTACCACAAAACATCTAACATGTCCTCAATGAAAA
GTCATGCTAATTAGAAAATCCTTTAAATTTAATTTTTGTAAAATAACATTTCTATCACTT
AAGCAGTGGTATTGTAGCTTGTAAGAAATGTAGCTGACAAACATGAACATTCTGAAAGCC
ACCAATCATCACCATTACAGTTTGATTCTATTTTTTTTCTATGCCTTTCCAAAGGTAGTC
AGAACATCTATAATCCTTCAGATTTAAACTCCCTTCTTGAGTCACAGTCCAGGGCTTAAA
ACTGCACATCTTGAGGTTTTAAACTTTGTTTAAACTGAGACTCAATGGTGAAGTCATTCT
CATTGTCTCATTGTATGTGCATTTAGCATCTCTTGTTAACTTTTAGATATCCTCTCCTAT
AACATCTTATATAGGAAAATAATTTTATCTATCTACGTAGCTTGCTTTCTTTTTTTTTCA
TTTAATGTTAACTTTTATTCTCCATATGCACACACATATATACAATAAAGATAACATTAC
AAAGAAAATAAAAGGAAATAAAGGTAGATATGATATTATTTGGAGAGACAGAAGGGACCA
AAAACATGGGGAGAGAGTACTAAACAGAGAAATGAGTTAATACGAGCAGAGCAAACAATA
TACATATGCAAAACTATCACAAACCATTATTTTATTTATAAATGCAAATTAAAAGGAAAA
CTAGTTCATATATGTGCATGTGGCTGATGTTGCAGTCTCTATTTTGTTTTATCAATGTAG
CTTGCTTTCAatctatctatctatctatctatctatctatctatctatctatctatctat
ctatctatctatctatctCTGTTGTAAAAGTGCATACCAGTCCCTTGTGCAGCAGTGGTA
TTTTAAAACCCAGCTATGGCAATTTAAAAACAGCAAGTTCTTGCCAACAGAAGGCTTCGT
GTTAATTAGCTGATAAGATCAGAGAACTGTCAGCATTCATTTGATGCAAACATTAAACGA
GCTTAAGTTCCTAAAACAGTTTGTTCTCTTAAATAAGTTAAAAATATTCACTGAGAAATC
TCCTGTGTGCAGCTAATTTGCAAAAATAAATAAGATAAAATATAAAACAAGTATCCACAT
ATTTTGAATTAATGGAGTTGAGGTGAATTGGGTGGTTCTGTCTGCTATGTAAATAAAATA
TGCTCGGAAATAATTCTTGCCTAGAACTTGAATTTTATTCATAGAGGATCACTTTGTTTT
ATCAATCACAGTGTAAGATTGTTCTAGAAAGGATGTCAGTGTGCACTGTAAAAATGATGT
TAGCATTTTTTCTCTGTATGTTTATTGTTGTTCTAATTAGGCTAACAATTGATGCTGAGT
GCCAGTTGCAATTACACAACTTCCCAATGGATGAACACTCCTGCCCCCTGGAGTTCTCCA
GTTGTAAGTAATATTCTCCCCAGATTGTGCCCTGCCACCTGTAGTCACTCTAATTGCCTT
GTCAATTAATGCAGTGAATCTGAGAAATTGCATAGTGGCACTGAGCTTTGCTATTGATTT
TGACATCATTTTTTATTGTACTTCAAACTGTCCCAATTAAAACAATCTTTACAAGAAGAA
TTGATAGAATGGGCAACTCTTAAAAAATAGACAATGTGTCCAGACTGACTATTGAGGTGG
ACTGTAAGGCCAGGCCAGGACTCAATAGAACGTATACATGGTTGATACTATACCTCCAAT
ATCCTTCATCATGGGACTCAGAAGAATGTTATATAACACATTCTTAAACAAAGTATATTT
CACATTAACTCTGTTTTGTTGGTATAATATTTGTAAAAATGTATGATATGTCAACACTGT
AAAAGCCTGACTTATTATTTTCATCAGAGAAGATATTTTCAACATATCAAAGGGATTTTG
ACAACTCTACCACCAATTAAATATTAAAACTTCCACAGATATTCTAAAGCAAACAGGCCT
CACTTTTCTACATGAATTCCTATTTGTTCAATATCGATATTAGATTATCCATCTCTGCCT
TATTTCCGGTTTAGCAGTTAGATATTTTTGAATGAATGAAATGTTAATGATGGATTTTAA
ACAAGCATTTTCATCAACATAATTTCTCTTCAATAGAGTCAGAGAGACTCCTAAAATCAA
AATAGTCATGACCGTAGTTAATTTTAAAAGACAGAATTGATCATATGTAATTTACTTCAT
TACAATATCTAATATCTAATTTTACATATCTAATTTTCACTTTGTACTAGATACTTTTGT
ATCTTACAAAAGTGATATAAAGTACAAATACAACATTTAGAATATCCTTCATTGTTTACA
TTACATGCAACTAAAAGCGAGATTTTTAAAAGGCAGTTTTGACTTTCTTACTTTCAGTCT
TTTCCAGCAGGATTTGATATATATTTTGTTAATTTCCTGGGAGGCAAATTCCACAAGGCC
AGTCCAGTGTGCTCATATGACTTTCAGTTTTGTTCTCCCTTGGTATTTACAAGTTATTCA
AAGAAGGTGGTTGCTACCTCTGGCTGAGTTTTCCCATCTCATGGTAGATGGATATCCTCG
TGAAGAAATTGTTTATCAATGGAAGCGCAGTTCTGTTGAAGTGGGTGACACAAGATCATG
GAGGCTGTATCAATTTTCCTTTGTTGGATTGAGGAATACAACTGAAGTAGTGAAGACAAC
TTCTGGTAAGACATTCTTGAAAATTATTTTAACTCACACACACAGTCTGCAAAGCTTTTA
GATGCACAACTTACAAATGGCATTCAAAAAGGTAATGAAGTAGGTTCGGTTTTTTTTTTT
AGACAAAATGATAGCTGGTATTCTAGTTGCAGAGATAAATTCAAGTGTACTCTATCAATG
TAAGACAAATTGGATTTAAAATGGTTTGGTAAGTTTTGTACTAATTTCTCAAAGTGAATT
GCATTTCTTTGTGAAAATAGCATGTTTATTAGGCATAAATTAATTCATTCCTGTTCGGGA
GCATGTTTGATAATATATTGAAACAGCAACATTTCTAATAATCATCCAAGTAGCTGAAGT
AGGTGAGGACTCGTTGACCGCTGAGTAATTCAACATATTCAAAATATGTTTGTTGAGTCT
TCCAGAACTTCATGCAATGTATTTTTAACATATTGCCCCATCTTCACCCCAACCCTTATC
ATTCTTTCACTTCTTTCCACGAACTTAGAATTTCCTTTTCTTTTCTCCACTTTCCACTCA
GTTTCTGTGACCCAACTAGCATTGGGATTATGGTCTTTCTGATGTGTAAAGATTAGTCTA
TCAGAAGTCCCATCATGACACAGACAAACAAACAGAACCAAAATCTCCTTCCCTAGAGCC
TATGAAACAACAATAGCTCTTCATCTAGAGGGTAACTCACCCACTATGCCAGGATTTCTT
CTGGCATAGCCAGAAGAGCTTTCACAGCCTTTGTGCTGTTACTGTCACAATTCTGTGAGT
TCATATGGGCAACTGAATAGTGTGTCTAGAAATCACTGTTCAATTTAATAGTTTTATACT
GGCTCCAAACTGAATAAGATAACAAACTTTATGTACTAGATAGATCTGTCTAAAGTCACA
ATAACATCAATGATAAGCTATAGATACTGTGACATTATCTGAAACTCTCATGGGACTAAC
ATTTCCaaatattttatatgtattaaaataaataCTGAGTCTGTATGCATGTATacacac
acacacacacacacacacacacacacacCATAAAATGATACTGGCATTTAGGAAGCTGTC
AATCATTAAATACTTCTAACACTGCAATTGTTAAGTGCACACAGGACATTAAATTATTAA
AATAAGCTGAAAGTCAATATTTGAAAATGAAATCTCATGACTTTTAATGCtgggatggtc
tgaataagactgcttaacacagactcatgtttgaatatttggtccccagttccatgaact
ctttaagcaggatcaggaggtatagacttggaggaaatatatactggaaagttctatgtc
aatttgacacatgataagccatcagcgaggagggggtctgaactgagaaaatgcttgaat
atgattgggctgtaagcaagactgtagggtattttcttgataatgatagatgtgggcaga
tccagtccaatatggctggtaccatcctttggatgttagtccttggtgctatacaaaaac
aaactgagcaagtcacagagagcagggaaagataaacaacattcactctttatggcctgt
ccacttctgtgtccagtatccagctggtttgatttcttgtcctggcttccctcagtgatc
aggaactcaggatatacaagtcaaatgaacccttttctcctctttggttttcctcatgga
caaaaataacccaaactaattccaggtgcactgttgtgggtgggatctcagatttcaaaa
gcctgtggcattcacagctctgcctcatggttgtgtttcaatattcaagctctcagttac
tgttccagcatgctgcctgcctgcttgctcctaatcatgatggccattgactagccacta
aaattgtaagcctccagtaaactcttctgtaagatgccttagtcatagtgtctcagcaca
gtaatataaaagtagctaaTCTAGATGGTATGCTTTATAGATTAAAAACCCTCCATGGGA
ACAAGTTAGACGTATTTTGAGATAAGGAATGTTTCATATCtgtggtgacaattctggaat
ttttgttactttgaaaaatgcagaaatatttttaagaatgtattttccatttaatcccag
gtgtaggaatgtggggcttctttagactgtcctcagcagctgactatgatttgctttgtg
ctctagcagaggcatggttttacgagctgctggtagcttctgcgattgtatgacatttgg
aattctaggaacttttcagagtatacacacacactagggccctgagaggtgatggtggta
gttttggtcattcaatggggttgattgcagtttgttagtagtcatagacaaagaagaaac
aagaagaaagttactagatccaaggatctctctatttctctcccctttatccttctttct
tacctctctagacggtgaaaccagggtatcaatgatgagaaaaggaagaatccacaaagt
agcaaaaaccaactataCATATATGTAGTCAGTCTGAACTCTGAAAAGCTGAAATCAAGC
TCTGTGCATAGGGTTCCAACAACTCAGTGTTATGTCAAGTAAAAAAATACCCCCATTTCA
GACATAAACCTTATGTTCTCACCTTACTATTAATACTAAGGCAAGCCTTAATTATGTACT
TAAGTTTCTATCAGATTTCCAATGATTCCTTTTCATATATTCATAGGACATAATTTTTGT
ATTGAATAATATGGAAGGTATCTTATCTGTTGCTCAGAGATGAATAGATTCAGAAACTAA
ACAAAACTGGTATTTAGAAATCGGCCTTCAACACATCACTCTCCAAACTAGAGAGGGCTC
TGATCCCTGCACTGTTTTTACCACCCACAAGGTTCTTCTAAAGCCACTTTTGTTTTAGAC
AAGCAAGCACAAAGGTCAAAGCAGTGCTTAGAAAGGTGACCTTCTGTTCCTGGATTTTCA
GGCATACTGATCATAATGTACTACACCAGTTTGATTTTTCATTTGTTTCAGGCAGAATAA
AACAAAATCTCAAGGCTACCTTTTCACTAAAGCCTCCCATCTGTAAAAGTAATACTAAAA
TAATCTCCAGTCGTTATCTCTTCCAGAAAGAGAAGCTGGGATTAAGTTCTGCTGTATATC
CATATTTCTATATTTATCCCAGCACCCTAAAACAGAATCACAAACTCATGACTAGCACAC
ATTTGTTTAGTCATTTTGTTCCAGCAAGATGTTCAGCACAAATGGCAGCTGACGAAGGCT
GATGCTGCATCCTAAATCCCTAGTATAATCCCCTGCCCTCAGTGTCACTTGGATGCTGCC
TGAGGGCACTTATTAAGATATATGTGCAGAAGAGAATTATCTAATCACTTCTCACACAGT
ACAAGTTACCAAGGTCCCATAGGAAAATTAATCTTTCGAAGGAAGAAACCACAATGAAGC
AGTAGGAAAGGAAAATACCAGGTTGGTACAATGGCTTCGTTTAATGGTGGGTGGCTAGAT
TGAAAACTTATCATTTCTTTCTACTCGTTGTCCTTCCTTTTTGTGCATTTCTATTTCAAT
GGCCTCATTGAAAACAAAGGATTGAAAATTAATATCAGTACAGATAGCACGGCTTGATTC
TTGCAACAATTTGATCCTGGAAAATCTATTAATGTAAAATAACTAATAGAAGGTGCTGTG
AGTCTGAAGAGAGTGATGGGCAGACGGAGAACAGCATGGAATGCATTGCATTGCAAACTG
AGTGATTGCATAGCATCATCGATGGCAGCAGTAAGACCAGAGTTATCTGTAGCTTTGGTT
AGAGGAGGAGGAGGGTAAATGAATGATTAGATAAAGTGACATATCAAAGCCAGTATGTTT
CTGGTTGACATCAAGCTAACATCAAACATGCCCAGAGCATTCTCAGAACGGATGACACCC
TGATTGTAGAGGGGCATTTTGTGTACTACTTTAATGCTGTTCACATGTAGAATCTGGAAA
GATTGAGGAAAGTGGTCCCTTGCTCGTCATGGCTAGATTGGAAGCCATATGTTCAGTGTT
ACCTTTTTAAAATTAGATTACTGTATTTATAGCTAAGTTGATGCTTTTTTTAAATTAGCA
AAAGAAGTCAGAATCAGTTACTATGAATAGAAGTTACTGTGAAGTATAATAAACATAAAT
TTTAtatgtatgtacttatgtatgtatgtgtgtatatatgtttgtGCTCCCAAAACTGAG
TATATTGAAAAAGAGGAAGAAAAGGCTAAATGTACTACAACTAATACcacacacacacac
acacacacacacacacacacacacacacacacaAATGATGGGGAAGTTTGTACAGGAAAG
AATTCCTCACCAGTTAGGTCATTGCTTGCTTCTTCGTAGTTCTTAAATCATCTTATTTAC
TCTCAGTACCTCTGTGCGATCCCTGGAGAAAAATATTTTCCGGGTGGTAGATTAGTGTAG
CCCGTAGTGAGTACCTTCAATTCACTTACGACACTATCATGAATCCTGATCTAAGAATCC
TCCTTCCAAACTTCATCTCTTCTTGATGGTTCATTATCTGGTGGCAGCACCACCGTGGCC
CCCGTGAGGCAGGCATGAACACTCAGAGTCATGTCTCTGCCTCCCACACTTAATGATTCA
TGAAGGCACTTATGCCTCTGAAATCTCTTGTGTAACTGTCCTCCTTTCTGTTGCCGCTGC
CACTGTCCTAGTTCACAAATGTGTCTGTTCTTATCTGGACTATGTCGGCTGCTTATTAAG
GCATGTCCCTGTTGTCAGCCTCTCTCCGCGAAGGTGTGTGCCTTGTAAATTAAGCAAAGA
GAAGCAGAACTCCTTGAACAGTACAACATGCTCCAGAATTCACTCTATGGATATGGCGTG
CATCAGTTCCCCATCATAGTATTAGTTCCCAATACTAACCAATCACCAACTATGCTGATA
GCACGCTCTTCAGTGACTTTGAGTGTTTAAAATCTTTGTGAGGATGGAGGGCATGTGCAG
AGTATGAATTTATTTGGCCTGCTCCAAGGAGCTTGGTTTTTCTTATTACACTATTTTGCT
CCCATGCTGGTGCTGTGAGCCCCTGGTATACAAAGGCCAGCATATGCCAAGAACTCAACC
CATTCTCTCTACTGCTTGAGGTTCCAGTGTCATTCAGCATTATTTTCTGTATTTTCTCAG
CTCGTCACAAAATTTATCTGCTAATATAGGCCTGAAATGATCTTGCCTAGCCCATACTCA
AGTTCAATTTTAATTTTCTTTCTCTCCAACAGAGTTTTTAAAAGCACATGTCATTTtgtg
tgtgtgtgtgtgtgtgtgtgtgtgtgtgtgtgtgtgtgtgtgtAGAACTGCACTGTGCAT
GTGATGATCAATTCAAACCCATTGGAGTTAGTCCTCCTGTTTTCATCATGTAGGTCCTGA
GAATCAAACTCTCACAACACTGACTATCTTCTCCTAGATCCCACACACAGTATCTTATTT
CTGTCACACAAAATCTTTAACAAGTATATGCTTCCCCTTAGTGTTTTTACTGTTGCTTGC
ACTAAAACTATATGGAACCTTCTTTGACAGTGTGCATGCACCCTTAGATCCTGGTCACTC
AATTGTTCAAAACTGCTTCTACTCTTGATACTCATATGTTCTTCTCAGAAATCATTCACT
ATATCTGAGCTCAACATCACCACTGTTACAGGATTGCTCTAGGAATGAAGTTGGGTGTTC
TATTTAACTTTAAAAAAAAGAATCTagatgattcagtgggttagaatgcttgctgcataa
tctcagggatatgatttttgtatcggcagcacccacatgaaaaAATAAAGCCAAGTGAAA
AGTGGGAAGCTCTTTGTAAAGGGAAAGAAATTTCATTACAGTTACTATGACCACCTTAAC
TATTATTGAAATCCCATAAATTTCCAACCTTGAACCCCATTACCCTGTGAGAACACAATT
GCCTAACTTTATATAGGAATTTTTATTCTCAACCCCTATCCCTTCAGGTCATCCAATGTG
ACAATTTACTTTGATAAAACTATATCTGTTTCATGAATTAAAATAAGTTATGCAGAATTA
ATTTTTCCCACTTTACAGAGTTTAAACCAGGAATTCATTCTTTCTGCTCATATTATTAAT
ACTCAGAGAATTTGGTTGTCAGATTCTCTCCATAATTTGTGTGTTtctctctctctctct
ctctctctctctctctctctctctctctctctctctctctctctctctcGCTGTGTGTCT
GTGTGTGTGTAACTTTGTTCTCCCATGTTCTCACTCTGAGATGAAAAAGATAAACAAGTG
GTTCTCATAGAGGAACTTAAATTATTATGAACTAAATGCCTTCATAATGAACCAAAATAA
AATTATTATATTCTTCTTATCTACTGAACTTTCCACATTGTTTTTCTCAATGCATTTGAA
ATTGCTTCTGTCATAAAGCGCCTTTATACAGATTTTGTCAAAATTGTAGATTAGTGATTA
CTTACTTATTTGGTTTCTTTCACCTACTGTTTGAGCTCAGGCTAACAGTGACCTGAAGTG
GGAAGGGCAAAAACAAAAACAAAAAATAATAATGATTgaggtgagcatcagtttttatca
ctctctgctttcagacaggggatgttcaactgcctatagctcctgcaaccagaaattccc
cccaaataatgtatcaaacctaattctgagccaaataaactcttccctagctaaactgcc
ttgtctgaatatctaatattcaatttttgtcacagtaaccagaaaGTTACAAATACATAG
ATATATTTGTTTCTTAATTTTTTTCTTGCAATATATACAAAAGTACACATATTCTAAAAG
CCCTTGCCGTTAAATGTGTGTTCATGATAATCATTTGGGATACACAGACCCAATTTCGAA
TAACAGTCCATGGATAAAGTATATGCATTATTGATTGAGGTCTAGAATTACCTCCTAGTT
ATTCTTCATCTTTAAAACTTCTACATCATCTCCCAGTATGCAACACTGTTCTGTATGAGC
TAGCATGTATGTTGGCATACTCTATCATCTTTACTCATTTCCACTTGACTACTTGATATC
AAGTTCAAGTTCAACCCTTTTACATtctctctctctctttctctctctctctctctgtgt
ctctctgtctctctcACACACACATTGATTTATAGTGAAATAATTGTCTGAGTAACAATC
CAAGTTCCCAACTTAAGGTTAGTTTAGATTGCCAAAGAAATGAAAGAGATCAAAGGATTG
TTATTATAGTGCACTATATTAAGGGGAGAGGCAGAAAAATAAAATGAAAAAAAAAAGTTA
GTAAGGTTTTCTTGTATTAATTAAGTTAGAAGAGAGGAAACTTAATGGAAACTCAGCTAC
AGTAACATTCGTTTGTAGTCTTTGTATTTTTGAGATGATGTGAGTCATGAGTCTATTTTA
ACCAGTACATAGTTTCTAAAGTACTTGAAATAGTAACATACTATCTAAAAATATATTCTT
GAATGACTGTACAACCATAGACttttattttatttttaatattcaatttaaaaagttaaa
tttCATTTCACTTGAGGAAAATATTAAATAATGTAACTAGCCAGTGGCCTGGAGCATCCA
GGAGACGCTCTTCTAGCTCCGGAATGAAAATTTCTTATCTATAAAAGGAGTGCACTTAAC
TAAGATGTTTCTCTAAAGCCCTTGTCCTGAGCACTCCACAGCTCCTGCTGTAAGCAAGGG
TCCCTAGCCGATGGGTAAATGCAGTAGCTACTTTCTTCCTTGATAGATTTTTTCTTAGGA
TGCTGCTTCTTTTCTGAGTTTTCAGTATGATTTTGAAGAGAAATCAAGTGCAAACAAGTG
TATTGATATGTAGGTGATTAGTATAAGGAAAATGATAGTCTCCTTCATCTATTTTGTTTT
CTGGGATACTAGCACACAAATGTCCCACCCCCCACcacacacacacacacacacacacac
acaTTTAAAGATGGTAACTAAAAATGATAATTCACTTTTTATCAGCTGTAATACTGAATG
ATTCTGCTACTTTACACACTGTATGTTTGATTTTTAAGTTCCAATATTGTTCTGATATTA
TGTGGAAACTTTCTGGAAATGGGGTCCCAGAGGTGAGGAGAAACTACTTATAAATTCCAA
ACAAACAATGATTGGATTCAAGATGACATGTGTTCCTTGGCAAAAAGTAGTTGTGTGTTC
CCAGGAAGACAAAGCATGACCAGAAACTCATGTCTTTGTGAGACAAAAGACAAAAAGTCT
TATTGTCATTAGCCTCTGGAAATTATGCACAATACAGTTTTATTTCCACAGGTCTCTGAG
TATAAAATCACTATTTTCCATTTGATAAATGTAGATATGAGAATTTACAGACTTATGTAT
TCTGTTCAAAGATATTAAATGGACTCATTTACCAGACACATAGCTTTTTACCCTCATGAC
TCATTAGTGTATTACATGGAGAGTCACATTGGTTTAAAAAAGAAGCCAATTGTTGAATTT
AACAATGACTAaaattttccagttttgttgagtataggcttttgtagtaggatctgattt
ttttgaacttcctcagttctgttgttacgtctctcttttcatttctgattttgttaattt
ggatattgtctctgtgctctttagttagcttggctaggattaatttaccttgttgatttt
ctcaaagaaccagctcctagttttgttgattctttgaaggaaaggccactctgagaccat
cccaccttgggatccatcctatcagcagacaccaaaccctgacattattgctgatgtcaa
gaatttcttgcagagagtagtctagtatggctgtcctcagagaggctctgccattgcctg
attaagacagatgcagatacaggcgatcatcagactgagcctgggaatgccaatggcaga
gttagggaaaggactgaaggagttgaaggggattgcaaccccaaaggaagaacaacaata
tcagtgaaccagaccacccagagctcccagggactaaatcaccaaccaaggagtatacat
ggataggtccatggctcctgctaacatgtggcagaggattgccttaactggcatcaatgg
aaggggaggccctggtcctgtggaggcttgttgccccagcttagagggatgctataggag
tgaagcaggagcgggtgggtgggtagggaagcaccttcttagaagcaaaagggatgaggg
aagggatgggggcttgagaaggagagaccacgtaggggggcaacatttgaaatgtaacaa
aataaaataatcaatTAATAATAATAAAAAGAAGTAGGACACTAAATAAACAGCCCAGTA
ATACAACTACACAAATAAAGCTCCTGGAATCTTCACAAGGGACTAAGATATTTCTAGTGG
GACTATTTGACATTTCAATGAGGGAGACAGAAGTTTTAAGAAAACCACACAAAATACTTA
AACTAAAACTATTTCCTAAACCACATACTCTATAAAAATAGATGGTATAACTAAAAGATA
AATGAGataaataaaaatttaaaacataatatattgttttattGACCTGAAACAAATCTT
AAATATGACATTTTGGAACAAAAAGAGCTGTagtgtagagagagggcatcctatgtctta
gtctttgatagaaggcattcattctctcacaataaagtttaatactattttgttttgtat
tttaaatgtccttcaccatgcaagcttccatttttctcatttttctgagaCAATAAAATG
TTTAATGTGGAATGTTCTTATTTTTTTACTATCTACTGATATTATCAAGAAATTATTTAA
TTTTATTATGGTGTTTTATACCATACCAATTATGAGCATTGCATTTCTCCTACATACCCT
CTTGGTTCTATAATATTAACCTTTATATGTTTATGGCTTAAATTTGTTAGTATTTAAAAC
ATTATTTTAATATGAAGCCACAACACATATTGCAGTAGATTTCATTTTTTTACTATGTTG
GCTAATTTTTAACAAAACATATCTTCATAAAAATGGCTAACATTACAAACATGTATTAGT
GACATAAAATTCTTCCTATGACAACCAGTTATGGTCACTAGTAACCTGTGAAGTGTTTAT
AAACAGTAATTATTGCAATACATTTAATTAAATGATATTCTATCAGTTCTAGAAATGTAT
TAACACCTAATGTGATACTATAATTTACTAGCTAAAGAAATCTCTGCATCATAATTTCTA
GGTAGGTGTCACAAGATATCATAGAATTCACTATGTTTATATAAGTTTGTTCCTTGAAAA
ATATTATTTGAATAAATGCAATATAAATTTTTATGATTACTATTTAAGATAAATATAAGA
ATTACTCTCTTGTTTTGGACAGTAAGTGAAAACCAGTGAGATTATACACATTGTCTTCTT
AGTCAGTAGAATTCTTAAAGACACATCAGTGTCAGTATATAAAACTAATGTCTCCTATTA
CATGTGATGTTTTGAAGTAAATATAAAAAACATCAAATGATTCGTGAAAATTAAATGTGA
GGGAGAAAATGTGACCAAGAACATAGGGTCAGTACTTTAACTGCAATGAATATGTTTATT
TTCTGTGAATGGGTGATTCATCTGTGCTACATTTGCCTTTATAGAATGCTCTGCTCAATG
TTGCAGACCTAAAATCTTAGGTATGTATCATACAAAGAAAAGCAAATACCTGGAGAAAAC
AATGTTTCTTTCTCTTTATTTCATTAAAAGAATATTACTGAGAAGGTCACAACATTTTGC
CTTTGAAAAAAGCTTGGAAAGAATTTTATTTGGTGTGTGTGTGCATCTCTCTCTCTCTCA
ATCTATCTCtgtgtttgtgtgtgtgtgtgtgtgtgtgtgtgtgtgtgtatgtgcgtgCCT
AATGTCCATGCAGTCATGTGGGTATGAATGCACACATGTAGCAGACCCAtgtgtaggcca
gtatgtggaggtcaaaaaacaaccttgggtactattcattagtaattatccttcttgtaa
tttttgtggcagggcttttgactggcctagaggttaactgtaaatgctacagtgacccat
gaattctagggatccctctgtctctaccttctcaattctgagattgtaaaggtatgtcct
gactgttgtgttttataaaaaagaaagagaagagagcaagggatatgtttggtagaggca
tggtatggtacagaggcaggggtgggaggaggcattcttttcccctgatttatcatccac
atgaagggtatgatatagaataaagtttatttagggtgtggggaaagaagctgaggggtt
agtagagacagagaaagttagagagacaggagagagagagagagagagagagagagagag
agagagagagagagagagagagagaaagaagaagaagaagaagaagaagaagaagaagaa
gaagaagaagaagaagaagaagaagaagaagaagaagaagaagaagaagaagaagaagaa
gaaagaggaggaggaagaagaagaagaggaggaggggaaggaggaggaggaggaggagga
ggaggaggaggaggaggaggagagaggctggtcatgaacacctggagagagattgggaag
ggaatggagagagaaggggcagagagggaagagaggaagaataagaaagcaagaaaatga
ggagtaagcaagcaaccccttttatactgttagtcatacctggctgttgtcaggtaactg
tggggtggagtctagaagaaatggtaacaccagcaccttgaatttcatgtgagttatgga
gattgaactttggtttttatgattgtaTCACTCCAGACCACAATGTACCCTCGAAAATGA
TTTTCTGCCTGGGAAAACAAAGTTTACTATTATCACTAATTATTCATATAAATTACTTCA
CAAAAATGTCAAAATAACTATGTAAAAATATATcaggactagtgagttggcttattgtat
aaaagtacttgtcactcaaccaaagtcttgagtttgattccataggcccatatcatggaa
ggagaaaaacaattcccataagattttcactgatttctatgtgtgtaccatagTacacac
acacacacacacacacGTAATAAAAAGATCTTTAAAAGTTCAGAAAATCTCTTGTAATAA
AAGTACTGACAAATATGTCAATCATGAGTAAAAATGAAATTCTTTGTTGAGTTTATTGTG
TGCTTCTCTCTTTGCTTTCCATTGCTGTGTTAAAATACCCCAAAGATCAACCCAAGAGAA
GAAAATTTGAATTTTCACTCACTTTTGGAAACTTGAATCCATGGCTCCTTGGTCCTGTTT
CCCTGAGTGTGCGTTGAGGGAGAATGTCATAGTGGGAGCATCTGGAGAGGAGAGAAGTGG
CCAGGTCTCAAATATCCCTTCAAGGGCACACCCACAATAGCCCATTCCCTATATTAGGTG
TGATCTCTTTAAAGTCCCTTCACCCCCCTCCCCAATAGTAACATAGACTGAGCTTTGGTG
AAAATGGATAATGAAAAGACACTAAATTGGCAGTGCTTCCAATAACAATAAACTTAAAGC
ATAGATGTTTTTCTCTTCCAATTCAATCTCCATCTACTCTAAAGTTATAAGTTTATTGAA
GTAAACTTTCTTTCAGAATGACACAAAGATACACTAGAAAGTACCATCTCCTTAATGTTC
AGTTTTCAACTAATGCACAATATAAAACCTTTACCCATGTGGACTTTATTACAGGATTTC
TAGTCTGCTTACACTCATGTGACTATCAAGGCCAAATGCTTTCATTTTCTTCAATTATCT
CTCTTGTTCACTGCTGAATAGTGAGGAGTTCTGAAATATGAAAAATGATGTCTAACTCAT
GAACTGTGTAACAGCATGTTGTAAATTAGAGAGCAAATCAGGGGAAACAATTGTAATATC
AAACAATCGCAGTCCCTTGGTTGGTGATTATGACCAGCATATTCTTGACTAGAAATGAAA
TGAAGACAAAACAAGGTTTTAAGGATCAGTGGTAATTATAATTTTACTCAGAAAGAAATT
CATACAAAGAGATAAAGTGAGGGAGGTTAGGAAGTAGCAACAATAGTAAGGTCCTAAAGA
GAGGAGAGGGGATCTGATCAGAGTTTGGTTCATTTCAGTATTAGACAACCAGAAAGTGTG
TAGGACAGCTAAACATTCTTATATCTTAAATATCTGAGTTCATTTCCACAGGCATACTGT
TGAATAGAGAGGAGTCAGCAACTGCCTTAACATGAAGAATATAAGATAATTCAGTTTACT
CAAACCCTCAGCACGCCTTCTCCTTGCCCCTCAGGGGTATTGGCTTTGTTTTCAATCTAA
TGTTCCTCTCCTTTTGAATTCAAAATCAACCTATGCTATTATTGAAACTGTGGGAAAATG
AAACATAATAAATCCCAAGTGACAGCACATACATTGTGAAAGAAACAATCTTGTTTGTTA
AAAGACAAAGAGAATTACTTCATAGAAAAACACTTCAGGAGACAAATATGTAAAGCACAC
GACCAAAATATGCTTGAAGAAGAGCATTGAAATGGGTCCCAAAGAAATGCCAGAGCATAT
TCTTTCTAGGTATCATGTCATTTCATCTTTATGCTTGGAATTATATAGCATAAGCATCCA
CCATCAAAGACTAAATTGATTTTCATTTCAGTTGACTTCCTTTTGGTATCCACATTCATA
GGAGATGGAGGGTAGATAAAAATAGGGCCGTGCAGTTCTATGCATGGCCATCTGTGCCCA
CAGGCATTGTGTTGACTTCCCAGCTCTTGTGTAAAAAGCTGAAAGCTTTGTTGCTGCTTT
CCAGCATATTACTGATCAGCAATCTTACATAGCCAATTAACATAGTCTCCTTGTAATGTT
CAGAAGATCTACAACATCTGCAACAGAGTCCTATTATTTGTTTTCTATAATGCAATGCGA
CAGCTGGGATAGGGCAAAACCGTATAATTCCTGTTTAAGGCTTGTCATTTTAATCATAAC
ACCATATGGTCTAGTGACCTTGAGCAAGTCAGTTTCTATTTAAGGTAAAGAAACTGTTAA
ACTTGTGTTTGCGGAAAGATGTTTCTATTCCTTTATTTATCTTCAAATTTGTTTCCTTGT
TATTATTCTGCCATATCTCTATATATTTATAAATCTGTCTTTGTGAGTCTCTAGATCTTA
TCctctctctgtctctgtctctgtctctgtctctgtctctgtctctctctctttctttct
ctctctctctctGGTATCAGCTACTTGAATGCTGGTATAGTAGAGTCACTCTGCACTGAT
AAGCATGAACTAGACGAGACCATAATAGCAAATAGTATTCAAATTTTTTATACTTTAAAG
GCAAAACATTTGCTGGTAATTTTTTACTTTCACTTTCTGTTTGACTTCAAATCTTAGAGG
TCACATCTTAGTATCAATTGTCCTTGAAAAATGAAAAAATAAGTAACTGTGAGGGAACGT
AGGGCCCATGACAAAAATGTCTCTCACCTTCAGAGTATTCTCTTTCAAAGAGGTAATGTA
GGGTCCAAGACACCTAACCTGGCAAAGGACTTGTGATTTACAGAAACCTAGCTTCATACA
GAACAAGTTAAGAATACAGGATGTTTTTATGAGCACCATTGTATGTTGGTGAGAATAGTC
ATATGTTATAAATATGGGTAAGCTATCCCTGCTGAATTCTTGATATAGCTTCATTAATTA
TAACCAAAAGCAAACTCATATATATCAAACCGTGTTAAATTTAATTTTACAGATATTATT
CAGTGGTAATGTGTTAGAAAAATGAACTAGAATTATCTTCTTGTCAGTAGCAGGGAATAA
TTGAATGCAATCTAATATATAATGGTCAAAAGTAATGAAAGGGCCAGGTTATCTTGATGG
CTTGTTTTTGCATGATTTATGTATAAAAATACCTTAAGCTGCTTGTGTACAATAAGAATG
TAGTTAAGTGGTTTAAACAAAATTAAAGACTTTGTTGTAGTGGGTCTTAACAATGATATA
GATATTGTCTTCTCCTTCATGAAATATTATTTTAAGTTACTTTTATTACTAAAAGATTTG
GATCATtttctttttattttatgtatatgtgtaccttatctgcatgtatgtaacatgtat
aagtgtaccatgtgtgtgcctagtgtgaaaggtcaggagaaagcattggattccttcatg
tggagttcacaatctgtgattgtgacctattatgtgctggaaaccgaaccctagttctct
tcaagggcagcATGAAGCACTGATCTGTGACCATAGCCCTCAATCCCCACTTTTATTACT
TTTAATTCTCTCTCTCTGCCCACGTGTTCTTGGGAGCCAGAATCATGAGAACAAtgtagt
tgaagttcttatagctcgttatgagtcaccatgtgagcaatgggaactaagcccaagtcc
tcagcaataggatcaagtgctcataactgctgagccaacatttcagccccCATTCTTAAA
TTCTGTTTTATCAATGACTTCAGAATAAGTTAGCACATGGTAACCTGAAAGCAGGGACTA
GAGCTAATCAACAAGCACTCCAGCTGCAGCTGCTCTTGTCCACTGGGTTATGCAAATAAG
AATAGAAGAGAACTTCCATTTCATTGGCTGAAAAATACCTGAGTACAGAGGAACACTGAG
GCTTTAAGCTTCTGCCAATGTAAATCTACGCACAGATGAGTTCTGTGAACAGTGAGTGGT
ATGCTGATGCTCGATACAGGTGCTATAGGTATGCTACATATTTTACCAGAGTCTTTACTG
TAAAAAGCTTAATCACTTCAGAAAGTAGATCTCAAGTTCATCTTCAAAATAACATAACTA
ATAACTGTCAGAGCATGCTTTTAAACTCAGAGTTTGCATTGGGCCATGCTGGTAGGTAGA
GTTATAACTTAGTTTTATTAAAGAAACACAAACTATTTATGTGAACAAAAGTTGCTGTGC
TCATTCTCTGTCTGTCTCTGTCTGCCTCCACCTCTATCTCTCTCTTCCTCGCTGTATGTA
TGAATAAAACAAAGAATACTTTTCCAATGTAAACATGCCAACTGCATAATGTTATAAACC
ATTAAATATGATAATGAAGTTGAGAGCAATTTTTAGAGTACTACAGCTGATTTTTAACCT
GGCATATCCTTATCTGTGCATATCCCAAATAAAGATAGTTTAAATGCTTCCCAAGAATTG
AAATATTTTATCTATGACTCAATGGAACACTCTGGGTATAGTCACAGGGTTACAAAATTA
GCAATGCATCCCTTACAGTAAGAAGTTTAAAGAAAGACTACTGGGTAACATAAAATAAAT
GGGCCTGACATTCCAGATATATTTATCAAGATTAGTATATAGCAGGGCAAGTCACAAAAA
ACATCTTGGATATTACTTTGCTTATTAGATGAATAAGAATTATTATTACTCTGTCAGAAT
TGCTAAGTGACATAACCTTAATAATGAAAATGCATTGAGTATTTCAAATACTTGAAAACA
GACGACCATATGATCAGAACTGTATTTATTTTCACCATTTTATTCCTTAAAAAATTTTTT
TGCATGAAAATTCCTAAAAACCCTCTGGTATATTTAATGGTTCCAAAAAAAGAGAAGTGA
TTCATAATATATTGAAAGTGTAAAGAAGTTAGTGATTGATGCAATTGTCTTATTGTTGCC
TGGcaaagtgtgaatgctacagtcttactcagaagggggaagaaaataatctcagggaag
tagagggagataggtatctgggaggaagaggggagggtgaaggaaaaaggggagccagtt
cagatatgggaggagatgggggagaagtacagagggtcaggaatttgaaagtaggtatgt
aacagtgggggagggggaactggggggaagctactagaaagtcccagatgtcagggactc
aagaggtttccagtacccaacagggagggcattagccaaaatacccatcaagggggaaaa
agaacctgcagaaaccatatccagtggataaacagggcccccggttgagagatggggcca
cccacccatctcaaaaatattgattccttctgtcaaaaggaaatgcagggacaaagagtg
gagcagagactgaagaaaaggccatctagagattgccccacctggggatccatcccatat
acagtcaccaaaccagatactattgctgattccaagaagtgcatactgacaggatactgg
tatagctgtcctctgagaggccctgccagagcctgaccaatacagatatggatgtacaca
gccaaatatcggactgagagcagggcccccaatgaggaagttagggcaagaaccgtagaa
actgaggtggtgtgcaactccacaggaagaacaacaatatcaaacaaccagacacccccc
aaccccaaagctcccgggactaaactaccaaccaaagagtacagatgggggacccatggc
ttcagctggatatgtaccagaggtatgccttagcgggcatcactgggaggggagcccctt
ggtcctctggaggctctatgacccagggtagggggatgctaggttgctgaggcaggagtg
ggtggtgggtgggggagcaccctcatacaggcagcaggtggggggagatgatagagggct
tgtgaggggtaaattgggaaggggataatatttgaaatgtaaataaataaaataaccaat
aaaTAAATGAAAAAGATAAGTCAGCAGAAAAAAGGCTGTGGATGTGGATGCTGTTTAAAG
CCTGACTCATACAGTGACTTTGGGAGTAGTGATTGAGAAATTGTCAAAATATTGAAGGAT
TAGAATTTTTTGTTTTCTTGCTTGActttctttctttctcccttcctttcacccttcctt
ccttccttccttccttccttccttccttccttccttccttccttccttccttccttccct
tcttcttcttcttcttcttcttcttcttcttcttcttcttcttcttcttcttcttcttct
tcttcttcttcttcttcttctctctctctctctctctctctctctctctctctctctctc
tctctcAAAAAGTTCTCACCGTGTTTTCTTGTCTGTGCTAGAACTCTCTGTGAAGACCGG
GTTGACCTACCTCTGCTTAGATTAAAGCACACATGCACTACTTTGTCAAGGCTAAGTTGA
TTTTTGATTAACTCTGAGTGGCTCTGCGTGCCTAATACACACAATTTAATATCTGATTTT
ATTTTCCATTTCATATGATTATACCATGTTATATCCTGGTCATATAATACAAACAAAAGT
GTGCAAATCAGGAGCAACCCTGAATTTCTTAGCTGAATGCCTTTAATTGCTATAATTAAA
ACACGTTAAGTTTATTTTTATGATGTTGGTTACTGTATGCATGACATATGTATAGGAAGG
AGGACACTGCAAGGACAACTTTTAGAAGCTAGAAGATAACTTTGAGAAGCATGTTCTCTT
Ctcctagctttgtttttctgttgctatgattgacgaaaaccagctcgggaggtaaagtat
ttgaattacatttctacctaaaattccatcattgacagaagtcaatgaacataaggaact
taaggtagaacctggtggtagaaatggaggcagagaccacagagcaatcgtgtttattgg
cttgctttctctgactttctcggctaccttttctacatcacccatgcccacatgctccat
gctggcatatcacagtgggctgtccttctctatgtcaactagagatccttaactatgccc
atggaccagtacgacagacacaattcctcaagtgaggttttctctttccaggggactcta
actttgtcaccttaacaaaaactaTGACACAAGGATTCTTAGGTCAAATTCTTACAAATT
GCCAGACTTGTAGAAGATACAACTTTACCTAATGAGTTATGTTACAGGCCACTACTTGCT
CTTTTTTTAGAAATAAAGTGTTTAAAAATGCATTGCCTttatagaggagaaagtggggga
aagccttgaagatatgggcacagggggaaaattcctgaatagaacagcaatggcttgtgt
tgtaagattgagaatcgacaaatgggaccttataaaattgcaaagcttctgtaaggcaaa
agacactgtcaataagacaaaaaggtcaccaacagattggaaaaggtaacccaatcacaa
aagaacacacatgatatgcactcacagataaatggttattaacccagaaacttagaatac
ccaagatacaatttgcaaaacacatgaaactcaagaagaaggatgaccaaactgtggata
cttccatccttcttagaatggggaacaaaatacccatggaaggagttacagagacaaagt
ttggagcagagcctgaaggaatgaccatccagagactgccccacttggggatccacccca
taaacaaccagcaaacccagacactaggcagatgccaacaagagcctgctgacaggagcc
tgatatagctgtctcctgcgaggctctgccagtgcctggcaaatacagaagtggatgctc
acagtcatccattggacggagcacacagtctgaaatgaaggagccagagaaagtacccag
ggagctgaaggggactgaagccccatggaaggaacatgtatgaattaaccagtaccccag
agctccttggaactataccaacaatcaaagaaaacacatggtggaacttgtggctctagc
tgcataggtagcagaggatggcctagtcggtcatcaatgggaagagaggccctaagtcct
gtgaaggctctatgccccagtatagggaaatgccagcaccaggaatggtagtgggtagat
tggggagcagggggatgggggggaatatatgggaattttggaggggaaactaggaaaggg
gatagcatttgaaatgtaaataaagaaaatatctaataaaaaaGTACATTGCCTTGTATA
CAGCATTTCCCCCCCTCAAAAAAAAAACCTCATAAGAAAGGTAGTTTATAAAAATCAATT
CCCAGATTCCAATCCCATAAGTCTCTCTCTGTCCTCCATGTCCAGATCTAGAATTACTTA
AACATTCATTTTTTTAGGTCTCTGTTTCATGAGAGAGTGAGGCATATCATAACAATTAAA
AATAAATTTAAGAGTGAAAAACAATGACAAATACAGTCTAGAAACTGCATTAACTGGAAG
GTCTAGACAATGATTTTTTCTGAAGGATATTATAATTGGTTAGGCTTCTTGGTAGTTATG
TAATTATTAGTTATCCATCAGAATGTTAAGTAGTGCTTAGAGAAAAATCAAAAATTCATG
TAGAAAGCATAAATTCTTGTTGGGAGACACAGGCTCCCTGTAACTCTGACAAACAGAAGC
ACACATACCAGATGTGATGGTATTGATGGCCTCTCTTACTCACAAAGCTGTAGAGAAACT
CTGTGAGATAATGATGCCAAAAGTCCTTATAGCATACTGCAGGTGTTCCCAGATGAAACG
CTACACCATTGTTCTTGCTCTTCCTCTCATCATTATCTGTAAGATTTGCTGGTTTGATCT
TCTGAAGTCCGATTTTGTGGTTAAGATTCCAAAACTACACATACGTTTGTCCAGTGGGAA
ATTGTTGCATGAAGATAAAAACAAGAACAATAAAAACAAGCATAAAAACAATGAAAAATA
TCAAAAATCCAGAGGAAGAAGGCTGAACATGTCTGAAATGGCTGCTTCTCACTCCTGGGG
TCCTGCTATTAGACTCAGTCATCAGGACTTCAGAGCAATGATAAACACAGCCAGTTTGTT
ATCAAGGCGACTCAGAAGGCAGAGTTCAGCTTTTTCCTTACACGTTGGTATTTGTTGCTA
TTAAAGAATGAAGACTAATTGTGGAGAGGAAAGGGAGAAGGGTTACATTAAGATCAATCT
AAGGGAAGATACAGTTTAGATGGCATTCAGATTCCTGCATTTCTCCCTAAAACCAATAAA
GGACTTGCCAGCTGACATAGTTTTGAAGTCTCCAGTGGTATGAGAAAGGGTTGCCTGTAC
CTCTTAAAAACATTCGTTTACCTCTTTGGGGAATCAAAACTAAACTTACAGTAAGGAATG
CAGGGCAGAAAAAAATGAGAAATTAACCTCTCCAGAGAGATTTAGAAATAGGTTTAAAGC
ATTATCCTTTTTTATCTTAAAACAATAATGGCATTCTCTAGCCTCTAACTGCTGTGTAAG
GGAAAAATCATAAAATTTGGCATTAGTGTTAGTCCATATTCTATCTTCAATTTATTTATT
GTTTTTAAAAACCAAAAACCTACTTATATACTTCTCCCAGGATAATTGCTATTTATATTC
AGATTTCTTAGTTCACCATTGTTGTGataattaataatttattttatttttGAGTGAATA
TTAAATACAGCAAAATGCAATGGGAATTTCCCCAAAGAGCCTCTCTTGTTTACCACAAAA
ATCTGAAAATAGATATTAATACTGTCTGCCTTTCCTAGATATTTGACTCAAGAAAATTTA
GTAACTAGTGCCACCTCTTCACAGCCATTAGGAAAAATAAAGTTGTGAAATCAGAGTCCT
CCACAATGGCCAAGCAAGGTGAGAGAAGATTTGCTCTTCGGGATTTTCTGTGACTACGTC
AGATTCTGTGAAATTATGTCCAGAGGAAGAAAGGAAGAAGGGGAATGGAAGGGTATAAAG
AATTCACTACGGAACAGTTTGCTGTAGAAACACTCTACGTTCACACATGCATTTCTGAGT
GGGCCTTGCCAGGCTTCCAGTAGCTAGCAACAGGCTGCCCGGCAGGCAATCTCACACCCA
TAATACTCCCCAGGTGTTAACTGAGGAAAAAAATTAAAGGTCAACTAACAGATATTTCCA
GGTACCAGCTTTCTTACCTCCTAAAGTCTTGTTTACTATGGAATTTCACTGACATGAGGA
ATAGTCAGCAGTTTTTATATCTGTGAAGAGTTTGTGTGGCTTAGTGGCTGAGCCCATCCA
AATCATCTTAGGTGGGCAGGCTGTTTATCTACTGTCTTAAATTTCCCAGGATTTTCCTGG
CCCCCACACAAACACAATCTGAATTAGTACCAGTTTTTTTGGGGGAAAAGTTGTTTTTTT
CTTAAATACGAAAGAAATTTCCCTTGTTGCTATTTAACTAACAGATTTATAGTATCAATT
ATAATTGTCTTCAACTACTCCACTCACTGAGTAGCCATACAGTTCTGTAGATAGAATGTA
TGATGCTAAGAAACAAAAAGTTACTGGTCTAAGTAACGTAGCTATTAAGTAAAGGCTAGA
TCCTTCAAACCTGCCTGTATTCATGTGCAGGATGATCCAAGGGGCTACAGACAACGGTCC
AAATCTCAATTCAGCTCAGTTCAGCACCTTGATTATCTATGTGGAGACCCTTATGTTCAT
AATATCACTAACAATTTCCTAAAGATAAATTCCCTAGAGCAAACTATTGTTAATTGGAAT
AAAGATGAGCATACCTAGTTAGATTTTAAATAGTTTTTATATGAGTCTATGTGATGCATC
TACAAAGCACCCTATGTTCATAATATCACTAATAATCTCCTAACTGCATATTTTTTATGA
TAGGAGAGCACATCAGATCAAATGTGCTTCCAGAGTATGCATCTTCACTTTTACTTTTCT
GAATGAAAAAAAAAAATCATTATTCTAAAAATACTGCAAATGCTTAAAATACCTCAGTAT
ATATTTGAAATATAATTTGAAGGTATCAGAACAGTCATTATCTTGTTTAAGAGCTATTGT
AGTTAATTATCACTACACGGCTCATTTTAGGAAGTTGCCTGCCTCCACCCACCTTTCTTC
CTGGCAGTTGGGAGTCTTACATCAATTGCTTACAATGACTAGTATCTTCCAGACTCAGCT
GCTGCAGGAGCATTATCTGAGGGGTTCAGTTGCCATCCCAGAAATCCATAGCAGCCGTTG
CTTTGAAGAGTATTTTCTTACACAGCAAATAATGACCAGAACAGGTTTTTCCATTGTGGT
ACCATTTTAATACTAAGTTGGATGCTGTGTGGTTTCTATTTGTCTTTTAACTGCCTTTGC
CTTGCAAGTTCTGATCTATGGGAGTTCCTTTCTCCTCCAGGATTATCTatccatccatcc
atccatccatgcatccatccatccatgcatccatccatccatgcatccatccatccatcc
atccatccatccatccatccatccattcatctattacctgtctgtatatctatacctatc
catccatctatctatctatctatctatctatctatctatctatctatctatctatctCTT
TCTCTCTGAGCCAGGGAAAATAATTCAAAAAGAAAAACTTTCATAATTAAAGATCTCAAT
TAGTACTTAAAGTCATCCTATAATCACCAGTATATTTATATGAGCTACCTCTGCTACTTT
TGTTCATAATCTTCTTTCTGAGCCTACAATGTATTTGAATTTATGTGAACATGCTTATAC
AAACCCTTGGCAGTATGTGTTAGACTCTCTAGCATAAGAAGGTCAGTGAATTGATCAGAG
AAAATCATAAGTGCTAAATAGAAAGAGTGTACAGAACAGAATTTTAGAAGGAAATGTGCT
GAAAAAAAAACTGAAAAATATCCAGAAGGTTCCAAGTCAGTACTTAATAGAAAAATACTA
TATTCTGAAATTTTAAGTCACTAAGAATCAATTCAGAATTTACACACATATTATAATTTT
CAAAGATGATCATTAAAACACTTGCACCTTTATGGCTTATATCTTAAACCTTAAAGAACA
AATTGTACTTCTCCAAATTTAGGTTAGAGTAGGTGGCATAAGCTAAAAACGAGGTACAAa
ttaattgagaattagatgctatagaaataatgttagcaatttgaagcaataataacagaa
atgtttcaaaatgaaacacaggggaaaaaacatgagagaagttaagaaagcaacatcaac
tctagaacaaaagtaggcagccaaatccagctaatggcacaaagctcactttggaaacct
ccccaaaggcagcagacgtaagtaggaggaggaaaaaaatagctgaaaataaccaaataa
ttcatggattaagagaaacattaagattcaatctcatcaaattataatcagaggaaagaa
aacagaaactacagcaaattgcaccatttttaaattAGTGATTAAATTATCTTGTACAAA
ATAACGATAggcagaagagataccttagttaaaaggaattgctgcttttataaaggagac
agttgtatttcccagcaataatatgatggtttacacatacctaaaaccctagatcgagag
tcttcaccaccctttccatgcttctgtgatcacctgtacatatcacctgtacctgtgcta
cattgacctaccataggcaatatggcatacacacaaaaagaaaaAAAGAGAAAAAGAAAA
GAGACAAAAATGAATAGCTAAACAAGTcttacctgtgaatataaggacaaaaagattgta
ctaagggattatgatggtttagtaaagtggtagtttataagtcatctccaagatccatgc
cttcagtaggtctgtattgttggttaagattccaatactaaatatgatggtatgactgcc
actactacacccttgtggtgtaacattgcatcatgttggacttcttgtggttcaCTAATA
TTTTAGATGAGCATtgtgtgtgtgtgtgtgtgtgtgtgtgtgtgtgtgtgtgtgtgtgta
tgagagagagagagagagagagagagagagagagagagagagagagagagagagagagag
ggagagaTTTTGtgtatgcatatacacatatgtatgtttcaacaattagtgaaaaatatg
ctattaacttgaaagagaagaaggaggggatatgaagggttttggaaagaggaaagggaa
tggagttaaatacttctactataacctcaaaaataaaaTAAATATTTTAAAACTCAAAGA
AAAGACACATCTAGATTTGTTGTTAATAATGTTTAAATACATGAAATCTAGATAGTAGAA
TTTAAAAAAAAATCTAATGCCACAGATTTTGTGAGAGGGAAGTAGGGGATGCTAATTGAA
TTTCTTTTCTCTTATTTTCTGCAACCATAAAAATTATACTTTATATGAAGTAAAATCCCT
GTTTTAAGATATAACAACAACAACAAAAAAGAAAATTCAATCTACACATAGGAAGAAGCT
ATGAAAAATTCGTTAGAGAGACAACTATTTTGCAGAATTCCCAAGGCTTTCAAAATGCAA
TTAATGAATTAAAGACACAACCATACTTCCTCAATAATATAAGTAGCTGAggactagaga
tctagttggagacacagaatttagtctggcatgctcaaggccctgagtttgatcccttat
atcacagagaaaAAATGTAatggctgccaaacaagtacatgaaaagatactcaaaataat
tagcaattagaaaaatgaaatttaaagctaattcatgattcctcagtgaatccatcaaaa
taactataattaaaacagatagggtcaaggtgtaaagatatgaaactaaatggaTTGCAT
GTTCTAAACCTATATAGCCTATTATATATCAATCATGTCTCAAGATAAATGCATGAAAAA
TATATGTGGTCACTTACATTTCTTTTCTCAGAGGTGGCATAAAGCATGCCTGCACATAGG
TGCCCAGTGAATACTAACTTAATTCATAAATCAATTTTGAATTCTGATGGACTGAGCACA
TGCTGGGCTCTTCTGTTTCATTTAGTGCTTTGTGCCATTAGTTTCTGCTCAAAACTTAGA
CCACTCACTGGCAGAGGATACCTGTTGGTTTTCTCTCTGATTCAAAGATCTTTACAGTTC
TCCCTGCATTCTATTTCCAAGCTTTGCAAAGAGAGCCAAGTTAAGATAATAAAATTGCTT
TAAACACATGCAAAGAAAGAGAGaggggggaaggaaagaaggaaggaaggaaggaaggaa
ggaaggaaaaagaaagaggaaggaaggaaagaaggaaggaaggaaggaaggaaggaagga
aggaaggaaggaaggaaggaaggaaggaaaaagaaagaggaaggaaggaaagaaggaaga
aagaaagaaagaaagaaagaaagaaagaaagaaaggaaggaaggaaggaaggaaggaagg
aaggaaggaaggaaggaaggaaggaaggaaggaaggaaggaaggaaggaaagaaagaaag
aaagagagagatagatggaaggatggaaggGGTTCTTGGCACATTGAAGACTTCAATTAA
TAGTCATGTATAGAAATATTTTGTTACTGCAAGCCTCAGGCTCACTGGTGACTTTCTAGG
TATTTTGTACTAGCAGTGGCCTGGGATTTTCATTTTTGTTTTGATATTTGGGTGCAGTTG
CTAATAAAGCTGCTCTTTTTCTACTGAGATCAAAGTTTCAGGGTTTGCATTCATAAAACT
ATACTGACAAAGAAAAATTCCTTCTGGTGTGCTATTTATGACAAAGTAATGATGTTcaaa
acaaaacaaaacaaaaACATAGGAAAAGAGCATGTTTCTGTATAATTATGCAAAACTGGT
AAATATTAGAGTAGTATCCCATGACATGTGGGCTTTTACTACCTACTTGAACCTTCTGAA
AGGGTGATAAATGGTTTATGAATCTGTCTGCATACATTCTAGAATTATCAATAATTACAG
ATGGGCAAACATGGGTCTAGCCTGAAACAGGATACAGGGTAATGATGAATAGTGTCACTT
CTGCTAACACCATTACCCTACAACTCTATTCTCCTCCTTTAATTTCTCAGACCACTTTTT
ATTTTTTTTATCTGTTTCATTTTCTTTTATTCCTTTTCttttttttccattttttattag
gtatttagctcatttacatttccaatgctgtaccaaaagtcccccatacccacccacccc
cactcccctacccacccactctccctttttggccctggtgttcccctgtactggggcata
taaagtttgcgtgtccaatgggcctctctttccagtgatggccgactaggccatcttttg
atacatatgcagctCTTTTTAAAATGAATGAGTCACACACTTCGTTCAGATCCAACATCT
AGCCATGAATACATATTTTCTCCATCTTCTGCATGTGTTCCCCCCAAAAAACAGTATCAT
CATGGCAATTCAGCTTCTTCGATTTTTAATAAATATAACACCTGTGGTGAATGAGACCAG
ATCTTATATTTTCTTACCCATATTATCAACTCTTAGCAAGAATTTATCTCATCAGAGCCC
TAACATCTGCCTTGATGGAGTTAAATGTGATTAGATAACCATCCCTGAACCAAACAACTC
AGACATGGAAACAGTTATGTTTCTATATCTTCACATTAGCTTCAGAAATGTTATAAAACA
TCCAAATTCTATTCACATTTAGTGACTAAGGGAAAAATTCAGTAAAATCCTAAAAGAAAA
TTAGGGCATTTATGCCAAAGAAGTAATTGAGAGGTTGTTATTTTTATGGTTTTCATTTTT
CTTTAAAAGTGAAGAACATTAAAATAAAATTTAAAGGTAGGAAAATTGAAAGAGATGAAA
AGCTAAGCCAATTTAAAGACATTATTATTAAAATTTCTACTTCTCCTTTAATGTTAAGTC
CAGGGTTTAGCAGTAATAAAGACTCTGATCTCATGTATTTATTTAACCAGAGAAATAACC
CAATGAAAGACACGGGAGTATTGTTACAAAGCTTGATTAGTCGAAGTCTGCtttattaaa
aataacaatttaaataaaatctaataaatGCAAATTGATAAAGTTGGGAAAGTACAGATG
GTGAGATTGAGAGGGAATGAAGATAGTTTCCTACCAGAATCTAGAAATTTAGGAGACTTG
GAGTGTGTCTTTATTCTTTTAAGGACTATGCAAGGGAGTAAGGGGTAGTAGGTATCTTAA
AGTGTAATGGGATGGTAGTTTAAAGTTGTGTTAATGTTGTTGTGGAAGCATTTTTTTAAC
TGAGTTGTACATGAATCCCAAGCTAGATAATATTATCATGATGTAAAGAATACCAGGTAT
AAAGTTAAGACCATCTATGAGCATATTTTGGCCCTGTGTCCTTTAACAAATCTTCAATTC
CATGAGCTTCAGTTGCTTTTCCTTTCTACAACTGATGTTTTCTTAGCCAAATGATGGGAC
AGAGAAAGATTAAAACTCAGATGCTAACACTGCCACAGACAACACAAAAGGAAAATACTA
TAAGGCACAACTAATCTTAAGGTTTTATAGGATTATCACATTGAGGGCTTTGTTAATATT
GTGGAGTTCAGCCACCACTAAATATCTACAGACATAAACAACTGTGATTGCAATATATGA
ATGAGAGTAAATCTTGTTAAATGGAAGTCACACGGACTCTGAATATGTTTCTAGTTTCCT
TCATCCCCTGGAACTAGAAAACACACAGGAAAGAACCTATCCAGATAGTTTAAAACACTG
TCTAAGAATTCTCCATAAAATGAAAATACCTGGGAAAAGCAATTATTACACATCTGCCCT
TATGTTGCCCCTTCCCCACAAGATCAGCGGGAAGGGAGGGAATGTCACGCACTAATAGCT
CGAACAGAGATGCAGAGCTTACTTTCCAAATAGTTCTGTGAAAGTTGTCTATCTGGCAGG
AGCCAAAGTGCCAATTAGATTTCAAATTCCACATATTTTTCATGAACTGGCATGGTGAGT
GCTCAGGCATTGTTCAGATAAACAGGCTTTTCAAAGACCCTGTGTGAAACAAGGTAGGAA
GGGGAAATCTGTGCTTCATGGAagagagagagagagagagagagagagggagagagagag
agagataaagagagagagcgagCGCTGGGGTAGTGGAAATAAGATATATTAATTTGGCTT
CTGTCATGATTTACTCAGTGATCAATTAAGAAGTGGAAAAGCCCACTTTTCCTTATGTAC
CAGTCCATTTTTCTGCATGCCATTAGTTTGACTGGAGATCACAGAGCCTGGCAATAGATC
AAGGCGAGCATCTTTCTGTTTTAGCTACTGCAAGCCTGTTCTTTGGCAGAGATACTGTGA
GAGTATATTGATTTCATCTCAGGTTCTCATCTGGGTCATTCAACTCACATTCAGCAAGCA
CAGTTCTTTCATTGGAAGTGGCAGTGAGTGGAGACACTGTCAGTTTCTCCCTTGAGAAGA
GCTGACTAAGTGTGGGGACACTGCTTGCTTGTCTGGGTTTGTTTTACATAATCACATACC
ACAACTCTTCAGGGAACAATGCTAGAAGCTGCCCTGGCTTCCCTTCTTCTTCTTCCCATC
AGGGAGGGAAACATGAGCTATTGCAAAATGATCCTTGCCCCAAGCTTAGTTCTCAGCAGG
TACATAAGCAACATCTCCCATTGCCAAACCGCAGTGGCTCCTCTGGCTCCTCTCTTTCCA
CAGTTCGACACTTTCTGCTCAGCCACAGGAGCACCTGCATTTCAAATTTTCCCAGACTAA
AGCTGAGACATGAAGGATTCTCATTGTTTTATTTACACATTGAAAGAATTAAACAACCTT
GTGGTACAATCCCAGGTTCTGTGCTCATAGGTGCTGTGTTATTTTAATTGTACGGCCAAG
TACATTCCCCCTATCAAGATAGGTGCAGTACAGTGCTTTTAATGGAAGTTCACAACCAGA
ATATTTTTCTTTTGATATTTTGGTTTTTTTTGtttatttttattagatattttcttcatt
tacatttcaaatgctatcccctttcctagtttcctctcctaaaatctggtataccctccc
ccctctccctgctctccaacccacccactcttgcttcctgaccctggcattcccctatac
tggggcatagaatcttcacaagaccaagagcctctcctcccattgatgaccgactaggcc
atcctctgatacatatgcacctagagacatgagtcccaccatgtgttttctttgattggt
ggtttagtctcaaggagctctgggggtactggttagttcatattgttgttcctcctatgg
ggctgcaaaccccttcagctccttaggtcctttctctagctccttcattgatgcccctct
gtttcatccaatagatgactgtgagcatccactcctgtatttgccaggcattggcatagc
ctcacaggagacagctatatcagagtcctgtcagcaaaatcttgctgacacatgcaatag
tgtctgggtttgctggttgtttatgggatggatccttgggtggggcagtttctACAACCA
GAATATTTTAAGTTCAGAAGCAACAAGTGAAAGTCAATGGTACAGAACTGGGACAAATTA
ACATATTGACTCTATGGATGCAGTTTAAACTCTAACTCTTTGCTCTGTATTTCTGGtttg
gagacaatgtcttgctatgcaagggtgtccttttggttttgagctcaaaatacatctgct
ttagtttattgaaggttgaggttacctggtgcacccctatgtctggctTATCTTAATTCT
CCAGTTTTTCAATTGTAGCTAAGTTATATATTTCCCTTTAATTTTTGGCTTGTTTGTGTG
GTTTCTTGTTTTTGTTTGATTTAttttcaatatagggcttcttggtgtatcagaaccctg
ggcgtcctagacttgcttatgtagaccaagctggcctcaaactcacagagatctgcctgc
ctctgcctcccaagtgctgggattaatgaagtatgccaccatactcagctTTTCTTAATA
TTATTTTAATGAAAGTAGTCTAAATTGTATACTTTCTCTTTTCTAATTGGTATATATTTT
TAACTTACCTTACAATGATGTTAGTTTAAATAAATGATTTCCAAATTTGTTTACGTGGGG
GTGGGGTGGGGGGTGGGGTAGGGGTTGCTTCACTTATCATAGTCAAAGTGGCATAAGACA
TCTTATGTTAATAGACTCTTCCTCCTGCATTCACACATTAacatgcacatacacacacac
agagagacacacacacacacacagacacacacacacacacacacactcacacGTGTGTGT
ATGGACAAAACCTCAGGCCCAGAATTTGCTAATAAGATACTCATCTATAGCCCAGCCTCA
ATCTACTTTCCTATTGTAAAAGATGAATCCTATATACTTGTTGAGATTAACAGTGAGACA
AATTAAAAATAAAAATTGTCCACAGATGCTGATATGTGCAAACATCAGAATAAAGGGATT
TTTGCTTTGGTCAAGATCCAAGTGTTAGGCAGCATTGATTTCATCTTTCATATTAGAGGA
AAATATGACACAGTAAAATATAAATGAGAGCAGCTATTTTCTTTTCTCTGGTGTCTCAGG
CCAAAACCTACGGATTTTCACAAATGTTGCATGATTAACCTCTTGAAACAGAATTCTATA
TGCTGTTGAAAAATAGGTTGGTGAAAGGAGCTACGTTAACACATAGAGACCCTGCAGCAT
GCACAAATGCTAGAAAAGAAGAAGATTTTCCATTTTCTGAGTGAAAGACTGAAGAAAGGA
AGACAGGAACCTCAATTCTTCCATTATTGAAGAACCAGATTTCAAGTAGGCTGCAAATGC
ATTAAAGTGGGCATCAAGTCTTCCTAGAGAGATAGCTCCCAGTCAGCAAATGGTTGTCTC
TGTGCTGAGACAGAAATGTAGCAAACGCTAATGTGGTTCTTTCAAATTTAAAAGCCATTC
TTCACCCTCTTCCTTCCAAATCATATAAGTACTTATTCCACATCAAGAATTCATTGACTC
TGAAGATAAATCAGGAAATTAAGCAGAGGAAAGGCAAGATAAGGtatattaaaatttaaa
tgtattaatcttttttcaattttataattCAAGTCTTATTTACATAAGTAACAGAATTCG
GAAAAACAACTCACTTTGGATAAAATGAAAAGTCCAATTGTAGATGGAAATTCTGTGGTG
TAATTGGTGACTGTTAGCAGATCTTTAGGGCTCCACTTTCTAACCTGTTAAAATCAAGGG
CATATTCCTTTCTATGTCTCGCTTGAGCTCTGACATTATAATAGCATGAAGTCTAAATTC
TAACAGCATCAAAGAAAACATAGCAGATTTTCTATACAGTGAGGCCAGATAAAGTTTTGT
GTAGATAAGCAGAACATTATGCCCTTGTTCTTGATAATAAGGTAAAACAGAATGTCATTT
ATACAAAAACAAACCAACCGACAGGTACCAACTGCGAAGAAATGGAGAGATGGCCTTTGG
TGATCCTGTACAGGAATCTTGCAAGGGTGGAAACTTGGTGTGGGAGAGATGCCTACACTT
CATGACTCACACGTCTCTTCTCTTGAGAGGTTGCACTTAGAGCATATTCTGCTAAAAACT
CATCGAAACCCCCTCTGGAAGAAAATGCATGCTAATAGACCCTTTCCAGATCTGTTCTTT
AGAAAATGACAGACATATAATGCACATGAGGCAAACACTTTGACAGTATAGCTTAATCTT
TAATGTGTGAATTGAAAACATAAACAACTTTGAGTCTTGAAAGTCAAATGTAATGTGAAA
ATGTTAGAGGATACATATTTCTCTGTCTCCTCATTATTTTACTCACTTAACTTCAAAAAC
CAAATACTTAAAGTCAAATGCAGCAAAGACATTTTGGTGGGCAGAAGATGATGATGTTAT
CTAATAGCAGCAGAGATCTGAAATGCCCCTGTACACATATAGTCCCCTTACACCTCACAA
GGAGCGTCCCATAACCAGGGTGGCGCACATGCCTCTTAAGTTTCCATCCACCATGGAATC
TTGTCTGGGACTAAAAGCATACATGACAGCATGAGAGAGGAGGTCCTAACCAGGCGTTTA
GCAGGTTTATCTTGGATCACAGAAGAATGTGACTATGATTTTTTAACTTTGTGACATATC
CTGTCACAATATGGAAAAATGCAAATAGATTCCTCCTCAGTGTAAATCCAAACAAGGCAT
AACCCACACCTGGTGTTTAGAGATCAGAAGACCTTTAACGTTGAATGTTTTCACCTTTAG
GAAAGGGAAACCATTGATAGAAACATTCACCTTCTTCCATTAGGACTGTTTCACCTCTGT
GCCATTCTACCACTCTACAGAAACCCATCTCTGTTATCTTTACCAAAGGTCTAAGTGGGG
AGGATGACTAGTATTCCATGGGAGAAGACTCCAACATCAAACttaaaaaaataaatttaa
aaaGCTGGTTTCTAATTCTCCTCTGCCAAGTGGTTTTATTTATTTCTACATTTAAAACTA
AATATTTTTTAAAACTTTCATTAGTAATTTGACATGTTTTCCAAATGCGCCAACTTAAAT
ATCAAAATGACACAAAGCTACTAAGAATATAATCAATATTTATGTACTATTTTCACGAAA
TCTATCATCTGACTGAATTTGTAAATTTTAGAAAGAGTAAAGAGAAGTAGAGAGGAGAAG
TTATTTATCCAGCTTTATGTAAAGCTAAGTTGGAATTAAATTATAGTACTTCTGATAGTC
ATGTGTTTTCCTACAAAATTAAGGAGAGAAGTTAAGCTCTATGAAACTAATTGCCTAAAA
TATGTCATCATTTACACAGAACTCTGTGTGGGGGGTGATtttttcttatttatttttatg
taattacaatatttttcccttcacttccttccttccaacccctctcatattcctcttttt
gctctttatcaaatctgtggtcagtcttttcagtaatcattattacacatttatatatac
ctatatgtgcttgtgtgcatgcatgcatgcttgtgtgcatgcatgcgtgcgtgcgtgcgt
gcgtgcatgtgttcgtgcgtgcgtgcgtatgtgtgtgtgtgtgtgTtacatacctataaa
taacctgctcggcctatacaatgctagttgtatgcatgatttgagagcaaacaacttggt
attagaacaaatttgtgttttcttccctggggaaggctatctctTTAGCAGCTATCTTAA
AAATATCCCAATCATGAGTCAGAAAGCTTCTTGAGTGAAAGAATTCCACGGAGTTGGGGA
GAATTTAAAATTGAGTGCTGAGGACTAAAGGCCATGGAAGGCCATGTTTTTAAGCCTATA
ATTTTGCAGAACATCCTGAAAAATAATTTGACATCTCAGGCTTCAGTTTGCTACTTGGCC
TTTTGCAGGCAGTGCCTGAGGTTGCCTGGATTTGAACACTCGTAGTTTTATTTCCCAGTT
GCCTTGCAAGTGATTTTAGAAGGCTTGGCATTTTGCTGACATCAGGTCCTTCAACCTCAG
TAGAACCTCTTCTTTAAGAAAACATCCGGGCCTGAGTTCCACCCCTCAGCACAGCTTCAA
ATGCAAAATCATAAGAAACTCACTGAAGGAGAGATTGGGAGCAGGAAAAATAAAGCATGT
CTATTAACATGCTTATTTCTCAAAAAGAATAGTTTCTGGGCTCAGGGATATAATCATGAA
GAACATTTCTCTCCTGTGGCTGAGCTCAAGTACCTTCCTACTGATGATGCCATGACTTTA
GAGAATTAGCTAAATTAAAGATTGGCGACTTAATACTTCTCCTCCCAGGCTCCTCTTTGA
TCTCCACTAACTGAAAAAGGAGGCGGACTTGCAAGATAAATGTGCTTGCTTAGTGTAGCT
GTCTGATATCCAAGATACAAATGGATCCAGACCATTAGTGAAATCCCTTCATGGTAGTCT
GCAGCTTCACAGAAATGGCCTCTCTAATGGAGAACAAAGAGCAGATCATCAGGATCAATG
TAGCGAAACCTAAATGGCTCTTGACTGATCAGATAAAAGATAGGAAATGTGGGAGAAATC
AAGGCCCAGTAATCTTCTGATATCACAAAAATATTCCCGGACTAATTTTGGGATACAAAC
TCAGTTCTTAATGCTGACTTTCTTGTATTTTATGAAGTGATGGGCAATAAGGAGCTTTCT
TGAAGGAGCTTTTATCCTAAGAGAGGATGGATCAAGGGTCTGTGGGTGGTTGCAGATGTT
TTCAGGAAAGGCCTGTGAAGGGTCGCTTTGCCTTCACTTTGTCCACTTAATGCAATCTGT
TATTCCTGTGCCAGCATGACTCCACATAATATGTTCATGCTTTCATCGTGTTTCTGAGTT
AACAACTTTGACAAATTAATCATCATGTCTAACTCAACAGTCCATAGAGTCCATAGAGTC
TAAGCACTTGTTTAACTGTGAAGTTGATTCGGAGTTAATGACTGCGTGCTTTCTCAGATT
GTCGCCAATACCTCTTTAGATTCTCTTTTCTTTATTAACATCTAGTTTTACTAAGTGAGT
TACAGtatttattaattatttaaaataattCCTTTGCATTCCTAGAGTTAATAGCAGTCT
AAGAATTTATGATTCTAAATTTCTCTTGAATAGGGCTCCTGTTAGAGGTAAATTAAGATT
CATTTCTGCCACACACACTATATAAAACAATGAGTAGCTGTATATTAAATATTATTTATG
ATCCATGATTAGTCTGGCattgaaaatctgagctgaagagactaacataattttacccac
tcaaattcttcagttacattaagatAAGAATATATTTAATGGTGTTCATGGATGCAGTCA
TACTCCTATAAACAAGAATAATAGGATATCTTGCTATTCTACTATTCCCAAGAATTACAT
GCAGTGTTTTAACAATATTAAAAAATTTTGCCACTCATCAAGTAACTTACCTATTAATGT
CATAAAAGTTATTTCCCCAAACACTTATGCTCAGGAAACAGCTCCTTATTTGGACATTGG
TTTGAAAGATTACAAAATACTTCTATTCCATGAGCAAATGAGATCTACATAATACTTCTA
ACAGCAGTCTGGGTCTCATTATTTTGCTCTGGGAATTTAGATGATTTAGTCAAGTCTAGG
TACCTTGTTATCCTGCTTATCTCTTGCTACCATTGTTGCTTGTGCTTGGATTCTGGGACT
ATGTTTGCTATTGGGAACTACTCTGCACTTCTGTAAAACATATTTTAATATCTAGTCATA
TGTGTGCAGGAGGTAGACTTAATTAACTGGGAAATCACCTCCTCTTCTGATAGATAACAG
TGACCAACATACTCATTTCAAGTTACAGTTTCAGACATAAGAGCCAGAGTTATTTTATTT
AAGTAGATCCCTGGATGAATTCCTTGGCTTCGGTTCTGGAATTGGATGACAGCTTCAGAA
TAATGAATTGCACTACAAAGATCAACATCGGGCTGGGCATCTGTGGTGGGAATTTAGAAA
ATGAGAAAGAAGCTATAGCGTTAATGAGAGAAGCTTTGGTTAAAGAAATGCGGAGAACTG
ATGTTAGCAAGTCTCTCATGGTGTGACTCTACAGAAAAGCCACTGCGCTCTGAAGAGTTT
GTGAACACTGCATTCCTTTCATCTAAAACTTTTTTCTAAAGGGAAAACTCTAAAGGGTTT
ACTCAGACTGCCTTCTTAAGGTAGAATGTGTACCATAGAAGGCTGCATAGTAAATTAAGA
CAACTTTTGTCAGCAATCAGAAGCTCTGGTGACACAAATCAGCTTAATAAGAGAACTGCA
TTCAACTGTTGCTCAGCTTCCGACTCTGTCCCCTGTCCCTTCTCTACGTCTCTCTATATA
ACCACTGGTTATAGAGAGCTTGTTGtttttttgtttttttgtttttttttttttttCTGC
AGCAAGCATTAGGGTTTAGGAACCAAGAGTCTTGGTTTTGCCAGTGCTAAGTTGTGTCTT
GGATTAATATGTCTTCATGCATGTGCCTAAACAGGTTTAATCTCCCAGAGTGGTAGAGTG
GTAGAGACACCTCCCAATGTCCTTTCAAATGTCAATTTTCTACTGCCTGTCTAACAACCT
TTCTCTTATGGTTCAGAAAGGTGTTTAATGATGTTATAAATGTTACCCTACTTCATAATT
CCTAGCATTAATGAACTTTTTCTTATCTGTTTGAAAGTGTGTCGAGCATCACAAGTGTGT
ATGAGCTGTTTGCAtgttctcaggaacccaattattactcctattttaaaggagtgtgag
ttttagggaaataaagaagttgcctgaagtcacatgacagtttatgaaacgactaaactt
ttcaccctagcttacctgatgaggcccttgAAGCACCCTTGTACCACTCATGCCACAGTC
TGCATTTTTGTTCCTTGGGCTCAGGGCTCAATCTCCTGGATGCTTAATGGTTTGCTGGTA
TCATCCCAGGATAGATTTCTTTCTCTGGTCAAAACTAGTGTCATATCTGGATAGTGGGCC
CGCCATATCTTATTTTACCAGAAATAGCCTTGACTTAGGTGAGACCAAGGCTGTGGCAAA
TTTTGATCCTGAATCTCCAGGGTCTCTCTGTGAGCTAAGGCAAATACACACTTGGCTTTT
CTCTCTCATCTCTTGATTTCCTCATTCTTCTACCCTGAGAGTCAAACACTAACAAATCAC
TCACAAGAGTCATGGACCCAGCTCTTTTAGAAAGCCTGAATTTAATCAGGCCTGCTTCTA
CTATTGTTCCCTGTTCTTTCGCTCAGTAGAGAATCAGATGGAGTCTCCAAAAGGCAAACT
GAACCCCGAAAACTTATATCAATTACACTTTTAATTTTCAATTTTATCTTCTGTAGTTTC
TTATTTGTTCTTTTGCTTCAACATTAGAAGCTAAATAGCAGAATACTAAATAAAATCGGT
CTATCAGTGTGAATGAATACACACACACagaaagagagagagagagagagagagagagag
agagagagagagagagaACAAAACAAAAAGCAAACGAACAGAAACCCCAAACCCACTAAC
CAAACAAGCAAAGCAAACACACCTATCAGACGTAACATGAAAGAATGGGGTTGTTACCTC
ATTCACTAAATAGATGCAGCCAATAAATTGAGTTACTATAACAATCTTTGCATAGAGCAC
CTGGTCAAGTTAATATTCCTGTTCTTTTTTCTTCTTGGAAAGCAGAGATAACATTATTTA
AACTTACTGTGCTCTTGTATCTACATCACAGGTGATTAAATCTAGCAACTTCTACAAATA
TGTGTTTACAGTGCACTGCTTTGTTAATTAAAATTCAGTATTTTAAAAGCTACATGTATT
GCAAGATTTCCTAAACTAAAGCATTTATTCATTAACAAAAAAAATTGTTGACTTCTTTCT
GTATAATGCACATTGATGTTGCAGAAGAATAAATTATAGGACAAAATAGATAAAAACTAT
ATATCCCTCTGAATTCATAAACAAGATTTAATTGGGATCCGTAGGGTAACAAAGAATTTA
TGTTACTCAGATTCCCTTCATTACAATATTATTGATATATTACTATGAAACATTTCTGAT
GGTTTTTGGAAAACTAAAGACTTTTGTAGCTTACAGGAATAAATTGTAATTTGTTAAATA
AAAGGATTTATTTTTACAATGATGGACATATTAGAGATGTAACAAGATAGTCTTAAGGCC
AGTCTTTAAGATGAGAAGTCCCAAAATCAGGTGAGGTATTTAAGGTATTGAAAAAACTCC
TTCTAGGGAAGAAACAATATTCAAATGAGGCTGAAGTCATTAAAAGAGACTATGAAGCCT
TTGAATATAAAGGCTTGCAGTGTGTACTGGTATCCATAGATGGTCAATTCCAAGGTACTC
ATATGATGTGATCAGAGGGCAAAGAATACCTCTAAAAGGAAAGGACAATATGTGACCAAC
AGGAACAATGGCTAGAAAAGCAAACTGTGGGAAAGGGTAAAGTAGATCTAGACATCTGGT
CATAAAGTAGGAAGAGTCAAGATTGAACTAGGTCAGTAGGAACCAGAACTTGCTACAGTT
AAGAAAGTGTTCGACAAGGTTTACACTGCAAAGCATTCCCTAGTTGTTAGCCAGTTGTAT
CACTGAGCTTTTAAAGTGTACTTTATATTGCTGGGACACTGCTTCTTTTTATTTagttta
gtttcaatccactatcctgcctctaatatgtcctttttggcacaacatttttctgtggca
aattttgcccactggcttagttgccacaattggagcaactccatatggaggtaatagtgc
ttaatatcttctttgaagtggaatgggggtactgtaaggagcaaacatgtcttatattca
aaagatcttttaataatgaagtaacagtgtcatattttgtgattctctgatttttgaaga
ctgtctctatatgtagcataactgaattgtcaagcattgattattcttaactatttatta
tttgaataatcttggaaacacttgtactgagtattaaacttgcattacttaatcatccta
aacagtttgtactaacatctattaaaaggttctagtgtaagccttgtattcttaaatgag
ttctataggcataatgcctatctaagaggagcaatattaatttaaaattgtatatcagta
tatacttaaaaccaatgaaaaccttaaacctatatcaatacgcaaattctgtgtcaatgt
aaaaaattaattttttgtaaaaaatttaacttcaattttgaatcaaatataaagagttct
actaatgtatgagtatggctatagaatgttttaagagtaaatttaaaatcctatccttat
ttgactatttgtttaatttctataatattactatgtctccctctttttcgccctcttcct
ttacataagaaagaaggataaagaaggggaaaagaaagatagaaatcattgagtctaagc
tttctagtttaactctgtgtctaaagctatagtatgtaaatttttccttaaagttataat
acatccataattcataaaataatcagaaccctccatcacaatgtaaggaactgggatgat
atttttcttttctttgtttcttgttgaattgtggtgaaaaaatccttttggggggcttaa
agagaaataggaaaattggttttgtcaaaggacagctagttggtatcatttgtcatccat
ttgtctctatgtgctgagaaagttcatggtgttgttgaagtcctgattataacagtctga
aaggctggataggcaaagctagcctttctggagatgtcctggaagcaagtctttagagga
aacagctttgatgtagctgaggtaggatcatgcaggacgctggaatggaaagtcccagaa
tctcagtatccctgagtgtgaattttgtcaggcctgcctgtctttctcctcttctattct
gaaatatacaaaccttacaagcaatacatgactctgaaaagacattcatatagaaagtgt
aggttgtagagatcaataaaaaaaaaaaggtcaataaagaaagacaactgtctttcctta
gaggttagtttgatcacataatcaaactataatataaattaccattcacgctatcttaaa
ggatgatatgtaataatgtcatgagcattttgtatccaatgagagttattggctGTACAA
AGACATTTAACTCTCAGCTTGTCCCAGAGTTGTCTCTGTGTTGtctctctctcctctctt
tctcccccctcctctttctctctctccgtctctctctgtctctctctctgtgtctctctc
tctgtgtgtctctgtctctGTGTGTGTGTGTGTgagagagagggagagagacagagagaT
ATGTTGCTTGTTCCTGCATGGTTAGAAGGTTGAATTGAGTGAAGGAGTGAGAGACTATTT
CTCTATCTAGGAAGATGATACAAAGGAGAACAAAGTTAAAGAAATCACAGATGCATCTAA
TGTATTCATTGAGCTGGAGTTTGGAGAACACAAAAGGAATTATCGAGAAATACTTGGATT
AAAATTAAGTTATAAATTTGACAAATACAGATACATGAAAAGTTTCTTTCCTCAATGACT
ATTGGGGATTCTGTATTATATATTAAAGATATTAGCCTTAATGTCTTATTTATTTGGGAA
ATAATCTATTCAAGGTTGTCATTTTGCCTTGCACAAAACTTATGGAATTCATTATAATCA
GAAGTTCTCATTTTAAGTAGTAGACTTCCTTACACTTCTTTATGTCCCCTATATTTCATG
ACACATCTACAGTATTTTCTACATTAGGTTATAAAGGTAGTCTATTTATTTTATTTGTGT
GTTATGAAGGTAATCGATGTTTCTCTCTGTGTTGCATTTAGATTTACTTCTGAGTTTATA
TATGAAGTGTATATGGCATTTGTGTGTTCGGGTGAAGGACAGATTTAATTTTGGAAAACA
ATTTTATCTAATGAAAGTTAGTCAATCAACTCTCCTGCCATGGAGCATGTCCTCAATCTC
AATGTGGAAGGAGATGATAAAGGCAGGCTGAATGCGGTGTCTCATCACTTTTATTGCTGG
CTTCCAGTCGCTTCCTTTCCATCTAGCCCATTTAAAATAGGACCAGGTGTAGCATCATGC
AAACCTTAATTTTGGTATAGCTAATTCTAGTTAAGTGATCTTTGCAGAGCAGTGGTGACA
AAGGTTTATTGGTAAGAAAGACATACATGAAAAAACAGATACAGGTTGATCATTATTTGC
TTTCACCACTAACCTAATAGATATGCTCAGTTCTACTATATGGAAGCAGATTAAGCACTA
CGAGAGATGAAGAAAGTGAAGGTATATTTGAAACTCATTTGTTTTTATTTTTTCATTATT
ATGACAAAATAGTACAACACATGTCAACTCTTCAACCCAGTGCTTACATGAAGTGAGTGC
TTACCCTCACTAATGGTAAGTTAGCGGTACCTTCTAAATACCACAGAGCTCCTAGAGAGG
CAAATTCTCTCCATAAAACCATTAAGATTTTCAGAGTAAACAGTGTTGTGTATAAAAGAC
AAGGTGAAAtgaagtagaaccaattgaggcttattcatgactagcttacaaatgagacct
agagtaaatcacttttctaactgctggccctgctacctccccagtggtgtttcccaaata
cttgctgttcctcctatccatgtgcccatggtatatctcctctcatggtgccttctcctc
acctcacagtactctcctctctctcacttcaatcacgtaactcaaaaacctacccaccta
taatccacccagtaattggctgcagccatttttatttcaccaatagttttaaattaagga
acaacgtttgcacaagaaaaagctggtaactgagaattcactactggcctagacctttgg
gttcagagtgtagcattatcgtacgtgcactgcaacaaacggaacctcaacCATTTCctt
cctttttttctatctaaataaaaaggctctttctcttacaatgagaacaacatacagtag
gtacaattatgaaacaattatgaaaattattagataagaggcacattataaaagtccagt
ctgtatttggcaactcaggaaaaagtattctattttgtatcctgttctagtgagttcaga
gttctgtatctaaaacagtttctatcttaacttgcattatcaatctgaaaatatcttttt
tagaccaagagcatcatcataaatcccaaacaacttcagctaagagtaaaacaatgacca
tctagtccgcaaccctaagagttttattgactgactattaacttgctttccttaattaaa
gagtttgtaatagaaggtaataaggactggaattaaaccttgtaatttaaatgggttgca
taggcataaaatagctatacaagagttgaaacataaaataatcatgttggaacgaaatta
aatttacaatcttgtatcaatgtatacaaagatttatacgaataaaaacctacaaagatt
tatacgaataaaaaccttaaacctacataaatatgcaaaattctgtaccaatgtcacaaa
atataatctcaattttgcatcaacgtataaagatctttttcaatgtaagattatacatgt
aaaaattttcttgggcttgagagtacattaaataatctaccccactttgtctaatttctt
ataatatttctacatcctctccttttgttttcaaccaccatttccttacccaaggcagga
agaaagataaagggaaaggaaacagaaaagaaatcttttgattctaacctctctatttca
gttacgccatatccaagaccagaattatttgtaatcatcccctaaagtgacaacatatct
ataacttctaaaatgaccagatctacctcaacttaagggatcaggatgacagacttcata
taattgtttcctgctgaactaagaccaagaaattcttttggggggatccaaaaaaaatta
gaaaaatggttagttttaagaaagtgagttatagcacatgtccagtctctgtgtgctgag
aaagtacatgcttaaatgaagttccaattggaagagtttaagaatctggaccaagtgcgt
tagctgttttgaggttgtccaggaatcaagtctttagaggaaacagtttcagtacagttg
aggtaggatcaaggcagggagctggaacagcaagtcctagcatctcagaatctccaaagg
ttgcctgtcctcttggctttccattctgtaacatataaaccatagatgcaatacattgtt
ccataaagatatttgtacataatgtgcatggttcacttaacagatcaattaaggatggtt
ttctgatctttgagcagataaaatacatctgtttttctttaaaagttagtttggattata
tatcagattgtaatatcacttttcatttataccatttaaaagaagggtatgagctgggta
gtggtggcgcacaccttcaattcctgcacttgggaggcagaggcaggcaactttctgagt
tcgtggacagcctaatctacagaatgagttccaggacagccaggactacacaaagaaatc
ctgtccaaaaaattaaaaacaaaaattaaaagaaaaggaagggtatgaaaagttttgaag
attttgttttcaacaatatctattggctatgcaaagacatttttatgtctcagccagtct
cagagctgttgtcaatgtataggatcagtgaatatattttctgttttgttgatcctgcca
atctccatctttttgtctatagtcaagattttcagatggtcttccttggtcaaattttat
tttcaataatttgaatggaagatacagcttttctttcctgttgtaacaaatgtaaaattt
tcttcccgccataacatatctctttttttccatttttttaattaggatgtttataggctg
atctaattcagcagtcttttctaaaatccagtgaatcttagcagttgtGCTATTTGTACC
ATTGGCTTTTGTCAAACACTTACTAACTACAGAAGTTCAATGCTTTCATATGACTGTTTA
TTACCATAGATAAACAGTAACCAGAGCCTCATTCTTCAGTGTCATTGAAGGTTTGCCTCT
TCAAACCAGTCATAGAAAACTTCCTAAAAAAATAAGAAAAAGGAATAACATTTGTGTTTA
TTAACTCAAATTTTATGTTTCATGCCCTTAATTATAGAACGTATCTCTCTATGTATAAAC
AGAGATGGGGTTAACTTATGAAGTATTATGACTTTAAATATTAAGTGTCAGGACTTATCA
ATGGCACAGGTAGATTTAAGTGTCACCGTCATTGACTTGCTTAGCATTTAACCTTTGAGA
CTTGGGGAACTCACTGATGCAGCATTTTAAGAGGATTAGATTTTCAGGGCTCCTTGGCAT
AAGAGGAGCATATAAAGCATATAAAATGTGATGTGGTCTTGGCGATAAGACAGGCATCAT
GCTGTTTCTCTGAAGCTGCTTTGCTTTTAAGTGGCTTGGTCTTAGTTTTGCATCCATAAT
CCACTACTAAAAAATGTATAGAGTTTGTAAGCAAGGAATGTAGGTGTTCAGAAGTCATCA
ACTTATAATAGAGGCTGGTAGATAAGCAAACTGTGAGAGGCTAGACCCTTCAGGGAAATG
GAGAATCAAACCAAGATTAGAATCTTGTTAATGGTGAACAAAATTAAAGTTAAATTTTGA
GGAATCAGACCATGTAAACGTATAGGCTCTCACTTGCTCACAAAATACAAAAAATAGTTT
ATTATTTCTTCAAAATTCTTTATTTTGAAGGTATAGATGTAGATTAGTTGGTAGATAAGC
TGTGTTGTATCTTGTAATTTTGAGAGGTACAATAGTTTGTTTTATAGGAATGGTACAAGC
TGGTGACAGTAGTTTCACAAGCAATTTATTCATGTTCACTTTCCAAATCCATTGACTTTA
GATCGTCTTGAGTATATTATTTTTAGGAATAGCTATATGACTATTATTTAATTCATTAGA
GTTTTTAAAGTGTATTTCTTGAATTTTTCATATAAACTATTACACAGGAAGGttattttt
tggttttttgggtttttttgtttgtgtttttcttttttttttggcttggtttagtttagt
tttgactttttgcttgcttgctagtttgttggttGAATATAGGGCTTTACTATATAACAC
TGGCTGTCTGTGAATCTTTTAAAAATACGAAGTCAACCTATTGCAAGAAACTCACAAATA
CAAATATCACATGCTGAGAGTAAGGTAGTCACTCAAATACACACTTGCATCATCTCAGAG
TGTACATGTGTCAGTAGAATTCTGTTCCATTAGAATTGCCATTCAGAAGCAATGGATCTT
TATTTCAGTTTTACTGTTTCGTTATCTGTTACATGTATTCACTGAATTACTTCACCAATG
GAGAAAAGAAGTACTATAATAGTCAAAACTAGGAAAAACAAAACAATAGCTGTATACAGC
CTTTCATGTTTCATGTGTCCTTTTCCTGAATTTCATTTTTTTCTCAACGCCTAACATCAC
CCTTTGTTAGTCTAAATGTCATACTATATCCACAGTCACTTTTAAAACCCAAATGTTTCA
TAATATGCTTCTTGAACTTTAAAATATTCTTTATAATTTTATGAATATATCATCAAATAT
AAGGACTGCCCATTTTCTCTCAAGCACTATGCTAAGTACTGACTGTATGGTCCTGGGGCA
AATAGGCACTAGCCAGGGATTCATGCATGCACATGAAATCAGATGACAGCACTTATAATA
ACAACAGCACTCGAATGAAATTATAGTCATGAACGAACACAATTGCTATGAAACTACTAT
ATGATTCAGTGAAACCATAAGGAAATATCTCATTGTGAGAAAGGAACTATAATTTTTAAG
TAAAATATTATTTTGTAAGTCTCATTCACCAAGACACTCTCTAGTCGTCTGAATATATAG
AAGTAATATGTGGAAATGCTACTTAATGTGCAGTACATGACCCACAAGCAAGGCTTAGGG
CATAGAGGATATCCTACCACTCACACCCAACAGCAACCCTTGTACATTGTTGTTACATAT
AGAAGGTCAAGATCCAGAAGCATCCAGAAGAAGGAATACTTTTAGTATTCAAAAATACTT
TCTTTTCTCTCTGAAAGTATCATTTATGTTAGAAGAGCTGGGCTTCATCTCAGGCTGGAC
TGTATTTCATACTTTTGTTATTGCCTTTTTGCCCAAGTAGTTTGAAAAGAGCTTTCAAGT
TAGCTCTCCTGTAAAGTCTGAAACCAAGTGTGTATGTGTAAGAGTTGAACATATGCACAG
TGTTTAGTGAACATTCCCGTAGCTCAGTCCTTCTCTTTCAGGTGACTATGTGGTGATGTC
TGTGTCCATAGCTCAGTCCTTCTCTTTCAGGTGACTATGTGGTGATGTCTGTGTCCATAG
CTCAGTCCTTCTCTTTCAGGTGACTATGTGGTGATGTCTGTGTCCATAGCTCAGTCCTTC
TCTTTCAGGTGACTATGTGGTGATGTCTGTGTACTTCGATCTGAGCAGAAGAATGGGCTA
CTTCACCATCCAGACTTACATTCCCTGCACACTCATCGTGGTCCTGTCCTGGGTGTCCTT
CTGGATCAATAAGGATGCTGTTCCTGCCAGAACATCTTTAGGTGAGATGTATTTCTAGGT
GCTGTGGTCATCCGATATAAATACCCAAGAAAAGGAGTCTTTATACTTCTTTTTAAGTGG
GTTTGCCCTGAATTCAAAGGCAAAATGAAAATCCATGTTTTATTATCTTAATGAGTCAAT
ATGATtatctatctatctatctatctatctatctatctatctatttatctatcatctatc
tatctactacctattctatttaAAGTTTACTGCTTCTCTAGTTCTCTTTTTTAATTAGCA
TAGGTTTTCTTTAGtataattaataacaaataaaataaaatataaaCTGAACAAAAACTT
AATTTCAAGAGAAATTTGTGGTTTTCTCACATGCATATTCATGAGAGCTTACCACATATA
TCCTTTCTCAATTATCTGCTTAGTGATGATACCCAAGTTGGAGATCTGAGAAAGTAGAAG
TACTTTTGGAAAAGAAGCACAGTGAGTCAGGCACAATTGTTTTTTAGTGTCAACTCTTCC
CTTTTTCCTATCACACCACTCTTGGTTAATTCCAACACAAATGATTAGTGTGCTGATAAT
TAGACAAATTGGATCTTTCCAGAAGAGCCATCTAAATGATTAATAAGAGAGAAACACTTA
CTGACAAATCTAGGAAATGGAATTATTTTATAATTATTTGTAATTTAGTCAGTATTTTAG
ATATGGTAATCCATATCTTAGATTTTTCATCTTTTGCTTATTTGTAGAAGACTCTACAGA
CCAAAGCAAAGCTGACTCAACCAACATTATAATCTCTATCCACAGACTACATATAAAACC
TCAATACTCTTCATTAGCTATGTGCAAACCTAGTAACATAGGTCTTGATAACCCCCTGTT
GGGGAAAGTAGTAGAAGAACACAGATTATAAGGTCCAGTAATTTGAATTCCCAGCCATAT
ATAGAATAGGGGTATACAATAAACTGCATTATCCCCAATCCACGTTTTCCTCACATGTAG
AACAGGTAGCATTCCTGACTCATAATTTGCAGGTTTTTATTGGGCTAAAGTAACGTATTT
TATGCAAAGCACACTGAGCTTTGAAATGCTTCAAAAAATGGTAGTGACTCTTATCACTTC
TGACAAAATGATCTGTACCAAGTTATTAAACTGAGGGCAGAAGTGATTACTGAGGAAAAA
AAAAACACAACATTTGCATATCTGTCCTTTTCCAAACTCAATTTAGTTTCCCATCTGTTT
CAAAATGAAGTTATTTCAATTTTTTCTGATATATGCAGTACTTTGTGTTACAAATCCTAT
TCAACAATTCAAATATCCTGTCTAATGCTACATACTGAAACAAACTCCAAGTATGTTATG
CAAAACACTGGAAGAGTGTTTCTTTTTAGTGTGTCACCATCTCAGAAGAAATAGTAGATG
TGTTGCTCATCCCTGGCATAGAGCTTCCAATGTGCTACTGCATCACTGATCATTCAGTGA
AAATTTCATATTTATGATTAGGTATAACAAGTGTGCTGGTATATTCCAACCAACCATCTT
CCCCaaattatttttttaaatatttCAATCTTTCCTTTTGAAGGCCAGACTCTTTTCACT
AATATATCTTTTATGACCATGTCTAGCAACAAACCGTTTGAAAAAAAGATGTGTTGATGG
AGGGCCCTTCATAAGACAGGAAGCAGGTTCCCATTTGATGGAGTATTAATCAGGGATGCT
CAATGTTTCTAGCACAGTTTCTATGCTTTGCTATCATCAAATACAGAAGTTGAAATCATA
CACATTATCATATTTTAGGCCTGAGATAAATGAGCAAATTTGATGAATGTTAagtaatat
ccacaaagtcacacaatgagtttgtaacagatctgcaactTGGAAAATTGGTCATTGGTT
TGTCCTGGGTGTGAGGACTCTGAATTCTATTTGTCACCAAAGAAAAGAAGCCAAGCTGAA
CGTTCATCTCTTTTAAATTTTTCTCAGTTCTTTAGATTAGTGCTTCTTAAGTGTTGTAAT
ACATCTCCATCGCTAAGAATGTTCGGGAAGTACAGGTAAAATGTTCCCACCCATAAGGTA
TTTTACTTAATTTACCCCAAGCCTAGCCCAGGTCTTAGGCTATTGTGTTTTAATGTTTTA
GTTCCAAAAGAGTCAAGTCTGTCATTAGCTTTTGAAGCATGATTGTGAAGCTCCGTGACC
TTTCCAGGTATTGATCATCAAGATTTAAGTGAAATTACCTTGAACATATGCAGCTTTTGA
ACTTCTCATCATCAAACAAATAGAGCTGACTTGTATGATGTTAGAAGTCCTAAGAACACT
CAGAGATATGGGCCAATTAGTGATGACATATTTCTGGATCTTGTAACACATGGATGTGGT
TTTGTGCTCAGCTGGTGGCTGGTAAAAGTTAATCACGCTGTAGTGAGAGTGGGTACACAG
AAAGATGAAAACACATGTTGGTATTTTTCACTCAAATATTCTAAGGTAAGACAGCATCCT
GGAGAAGCTCACTTCATGCCAAAACCAGGAGTAATTAGCAAACGCTCTGTATCTCATTTC
TCTTGCCAAGGTAATAGAAATTTAATTTGTCCAGTCAGTAAAACTGGGTTTCAAAGTCAC
ATCATTACCTTATTGGTGGTTGGTGAGTCAGGTAAAACCATGACTTCTCTCCTTCCTATT
GTCATAGCTTTTCTTTTCTGTGACCCCACCAGGAAGAACCCTGGAAATATGGTGAAACAA
TTCCTCAAGCTATACATAGCATGATGAACTTTCTTGAGTCCTTAAATAACATCTCTCTGC
TTTGTGAGATCAGTACTTACATTATGTGTCAGAATTTGTTTGAATTAAGTGTTACATGCA
GGGTCTTCTAAAATGAACTCCTCTGTAGTTTCCACCAAAAATAGTTGCATTTTCACATTT
TCAACTTTCAAATATAGATTCAGGCCTGATTGTGGAAATAAAAGCTCAGTTTCCATATCA
GTTTTAAAGGTCTCTGCAAAAATAAAAGTGGCAATTAGGTACAATCAAGGAGTCCAATTT
GAATTAATGTGTACCCAACCTAATTAGTTTCTTTTAGCATAGGAAGTAGATCATCTCCAT
AATAAACAACACAAATATGTAACCATACTTGGGATTTTACTAGATGTCAGTGCTCTGGGT
AGTCAGTTTTCTATTAGAGTAGCAAGTATATAAAATAAATCAATATGCATGCAAGAAAGA
TTTATTTTAGTTCAAAGTTTCAATGGTGTCAGAACGTGGTCATTTAGCCTTGTTGTTCTG
AGCCATGGAACATCATGTTTGAAATTCATCAAGGAGGAAACCTGCTTATGTTACACAGAT
AGATGAGACATAGAGTAAGGGGATGGGACTGGCATCTTAATATCTCTTCACTTGCACACC
TCCAATTCTCTAACTTCCTCCCATGCCACTAAATGTTCCCCTGTGTCCCACAAGCATCAA
GATGAAGACTCTTATCACATGAACCCTTCAATAGAAGTTCAAATTCCCAAAATAATGCAG
TACACATACATTAATACATTATCTAACTGTCACAAAACCTTATAAAACTACACACTATTT
TACCATCCTCCACCCTAAATCTAACACTGCAAAAGCCAATAAAAATCCTCGGAAAATCCT
CCTACTAATAGCTGCTGGTGGAAACTCCAAGAACCACATTACTTCCCAAATCCAGATGAT
TCAATAGCTTCCAACTTCCTGGGATGTCATTCTATATATGTTCCTATATTTACAAATACA
TATGAAAATTAAAAATGTAGTCCAGTTTAAAGCAATTGACGTAAGGCTGCTCACGTTTTT
ATTGTATCTCTATCCTGTGGGAGCTTGGACAGAGCATCATCCGTCTTGTGCTCTAGGCTA
TCTCTGATGCCACCATGTGATTTGTTTTATTTTATTTTGCTGTCCATAGGAATCACTACT
GTCCTGACCATGACAACTTTAAGCACCATAGCCAGAAAATCTCTGCCCAAGGTCTCCTAT
GTCACAGCAATGGATCTCTTTGTATCTGTTTGCTTCATCTTTGTGTTTTCTGCTTTGGTG
GAGTATGGCACCCTGCATTATTTTGTCAGCAACCGGAAGCCAAGCAAGGATAAAGACAAA
AAGAAGAAAAACCCTGTATGTATCATTTTCTATTGGGACAACTGAACTTTTCATGAGGAC
AGGTCGTTGGGTTTGATGTGGTTAGCTCAACTCTACACTGAGGCTCAGTGCTGTGAGCTC
CATGATGAAAAGAAAATAAGTTAGCTATCAATGAGTACATAAAGGTTTAGTTATGATCAC
TAGTTAGATCAGACTTCCAAGATACTTTAAGTTAGACTCTTTTTGCAAATGTAATTATCC
ATTGTCTTCTATGTGTGTGTGTGTGTGGGGGGGGTGGAGGGTAAAGAATATTCAGATATG
CATATGTGTTTGAGTTATTTTTCTATATCTCAAGGACTTTGATGTTTCTGATAAATTTGC
tataataattttacataaatattttttaattaaaatCCACATCAAAGGCATTGCAAAGTT
AAGGTTCTTATAATTGGTTTAAGTTATACCAATTTATAAATAACTTAAAGTGTGTGCACA
CACATGTGTAGGGgtgtatgtgtgtgtttgtgtgtgtgtgaatgcatgtgtgcatgtatg
tgcacatgtgtgtgtgtgtgaatgcatgtgtgcatgtatgtgcacgtgtgtgtgtgtttg
tTTATGCAGGCATATGCATTTTTACTACTAAAATATTTCTACTCATTTGTATCCCTACAT
GTATTGTTTTGTTTCCAAAACAAATGAGTTGAGATAATGTGGACCTTCTTGTCTCTGCTT
TCTCATATAAAATAAGATGAATATATTAAAAACACATGTCAAATAAAGCTTCTATAAAAA
TTGTGATGAAGATCAATAAAGCACCGAAATATAAAAACATTAGAAAAAGTCACAAGAAGG
TTCTTAACCTTGATGGATGGCGATGGAAGTTGACAACCTGATTTTATTTTTTGGTAACTG
CTTGATTTGGCGACAGGTAGGATGACTTCTGATTGTACTAGACCTTAAAACGAAAGGATA
AGGAATAAGTATAGATAAGTAGAGCTTTGCCTTTTACTGGGAGTGTTGAGGACAGCATGT
AGATATTCACTTACCCACCTGGGCCTAATGTCTCTGTCACAGGAGTCCCCGTGACAGTAA
AATCTTATCTCCTTTTGAGAGGCTGACAGGAGTAATGGTTTTACCTTCTTGATTGACATC
CTTCCCTTGTTTTCTGCTCTGAGAGGCATGAGCAACATCACAGTGGGTACCTATCTGACC
ATAAATTGAGGGGTTGCTATAGAAAACTATTTGCATCTGACATTTATCCCGATGCACCTT
AGAAATACTGAAGAAATTTGACAGATGACACATTTGTTTGCAAGTAAGACTTGGTGGATG
GTAAACAAAATAGCACCATTCTTCTTACTGGTTAATGAATAAAGGAAATGCTCGATTTTA
ATGTCCCAAATATTGACCGTACTGTATGTGGTCCTTCTTTTCCCTGTATGTTCTTCAGTC
TCTACAGCTCCATCTTTTCATGTTCCTGTTTGATTTTTCTTGCTTGAAATTTCGTTTCTC
TACTTTGTCTCTCTCCTTTATTTCCTAAGTCATTTTCCCTCAAATAAGATGGCTGTGCTG
ATACTCAGTTGGGATGAGGTTGGGAGACAGGCAGGCTTCTAGGTGAAGGCTCAAGCCCTT
TAGCAAAAGCTTCCTGGCTCCCCTTATCAGCTGTGTCACTTCAGTGTAGAAATTGCTACA
GAGACAGAAATAGTTGGATTCTTTAAGCTAGGTGCATAGCaagagcagaaggaaaaaaaa
aaaaaaaaggaagaaagcagataggaaaagagaccagagaaaacaagaaaaTGTAATTCC
TGGAGAATCTTATGCACTTTCTCCTTTTAAGTCCCTTTGTTTATTTACCAGAACTAGTCT
AGATGGTGAAGGTGGGAAGAAACTGAAAACTTTCTTTCCTGTGTGATATGCTCTTCATGC
GTCACTGTCAGGACTCACGTGGTGGGGTCCTCTTAAACATAATCACCCAATTCACACTAT
TTTTCTACAGGCAAGTATTCACTAGGAGGCATCCTCCTCGCCACTGACAACATTGCCTTT
CATAGTCCAGTGCTTGTGGGGTCATTTGTAAATAATTGGATTACCAACCCCAACCATTTC
GGCTTTGGAACTTTAGCTATGCAACGTACGGCAGAGTTAGAGTCCACCTTCTGTGTTTAG
GCtttcagttcattttacttactgtgttttcaaaatgtatttttaatttgtcttattttg
tttctctttctctcttttttttccttttcctattttgttttattAAAAAAATATGCAATT
CTCTTTTCTGTCTACAAATCCAAAGCTTCTTCGGATGTTTTCCTTCAAGGTATACTGTTT
TTGGAATGGAAATTTCACTGCATGCGACTGCTGAATTAACTATTAATGCTTCCCATGGTG
CTTTATTGTTTTAATGAGTGAATATTTAAATAATCTACTAGTTTCTGGTACACATAAGGT
GAAGGACACTACACATACCTCTAGAGGTGATTCAGTAAACTAGACATAATTTGCATCTGT
TTTGGTTCTACCTTCAGCTCAAAACCACAAGGCAAATAGTGAGCATAGATAACAAGTCTT
CTATAAACCCCAAGTCCATTTCTCattatatatatatatataataaaatCCATTTCACCT
GTTATAATTTACATATATTTtatacatatacatgtgcatattcatatatatatataaata
cTGTTAAAGGTAAAGTTTAACTCTGTAAAGACTAATTAAAATGAGATTTAAAACTTGTTT
TATGAACTTAATCTCTATATACCTGAGAACTTTATATTAATAAAACTGCATTTATCAGAC
TGTAGGTTAAACTCCCCTTCCTTTCCTGCCAGGGTAATTGCTAGGCCTGTTGGCTCTGTG
AAATATTGAAATGAAATTTTTGTTCTCTCTATAACTGATTTAGAAACTACAGTTTATATC
CAGACACTTTAAAAGCTACCAAAAAAGCTTTGAGTTTTGCTTTAATTTTATTATTGGTCA
TGCATTGAACCTTAGATTACCTTGTCATTAACTGCAGTTCATTTTGCTAAGAAAAACTAA
AAGTAATGACTTTTTTTTGTAATTATCAATCTCATTCACTATATATAAACACTGATAGTT
TTAAGTTAGTGAATGTTAGACAAACTGCATACTTTTGATACATAAATTAAATTTTTGTTG
CATAAAATCAACGAACTTCTTTATTTCTCCATGAGTACTAGCATTTGCTACTAAAATTGT
TCAGTATAGTTGTTCAGTATGATGGGACCTATTTGCCTCTAAGTTAGCATGACATGCAAT
TTGATTTGAAAATCAATGCATTTTTATTTCTCTATTTTACTCACTTGCAGCATCATTAAC
TAGCTTCATGTAACTGGCTTAACATTTAATAATTACTAGAATGAGATTCCATGTAGTTTG
ATTTAAATCTTTATACTTTGATTTCTTTTGGTGGTCAATAGTCTTGCTGTAGCTATTAGC
TTGATGACATTATTTCCAGCTGCACTGCTTAAGCGCAAAATCTGAAACCTGCAACTGTGC
TATCTTTCTGAGTTCAATTTTACCATCGTAAGATCACGATGTCATAAGCAATTTTCTGAA
TACTCATTTTCAGATTCATCATCTCATTGATGACATTGTGGAAGTACTGTGTTATATAGC
TCCAGTATAACTAACTTTGCTCTCTCTCCTTACCTACCTTGTCTCAGGCCCCTACCATTG
ATATTCGTCCCAGATCAGCAACCATTCAAATGAACAATGCCACACACCTTCAAGAGAGGG
ATGAAGAATATGGCTATGAGTGTTTGGATGGCAAGGACTGTGCCAGTTTCTTCTGCTGTT
TTGAAGATTGCCGAACAGGAGCCTGGAGACATGGGAGGATACATATTCGCATTGCCAAAA
TGGACTCCTATGCTCGGATCTTCTTCCCTACCGCCTTTTGCTTGTTCAATCTTGTTTACT
GGGTCTCCTATCTTTATCTGTAAAGAGGTATGGGTTTTATTGATAGGGGTGTTATTCGCT
GAATCTTATGGAGACAAAATGCACTTTCTAAGTCCAACGATATAATCCCCTATGTGGTCA
CCGAATGTGTTTCTCTGTCTCAACGTAGTAATACATATAATGTCATACTATCCATGCCCA
ATCCGTGGTTATTGTAATTTGAATTTCAGCGTGCACTGTCCTTCAAACCTGCAAGGCAAA
GTAAAGTTAGAACAAGAGCTGTTACACTGAGCAAGATACCTTTGAGCAACAGCAATGAAA
ACAGTGGAAGCTGGGAGGGTTTAAAGTGGCATTATCAGTCTTTGACTCATATATAGTTTA
GTACAAAAGGTATAAAGCTGTGTACTATGTTCACTTGGGATCAAGTTGTGGTAAACTGGA
AAAAATTAGAATACCTCCCGTATCTGTGAAGAATCACAATAGAAAAGCCTAGATTAGAAT
TCTATTATACCTTTATTCCAAGGTAGAAAGCAAATTTCCTTCATATCATATGTACAGTGA
TGTAAATATTTCAGTAATGTAGAATGCTTCAGGTTTAATGCA
