# Supplementary material for: Reference based annotation with GeneMapper
Source: Genome Biol. 2006 Apr 5;7(4):R29. doi: 10.1186/gb-2006-7-4-r29 (PMC1557983; doi:10.1186/gb-2006-7-4-r29)
Supplement: Additional data file 2 — A gunzipped tar file containing the data set of orthologous genes in five vertebrates (human, chimpanzee, mouse, rat and chicken) that was used to compare pair-wise and multiple species GeneMapper [file gb-2006-7-4-r29-S2.tgz › 5verts/orth103/mm34.gff]

NM_008073	REFSEQ	CDS	449	552	.	+	0	gene_id "NM_008073";
NM_008073	REFSEQ	CDS	24093	24244	.	+	1	gene_id "NM_008073";
NM_008073	REFSEQ	CDS	25885	25952	.	+	2	gene_id "NM_008073";
NM_008073	REFSEQ	CDS	28848	29068	.	+	0	gene_id "NM_008073";
NM_008073	REFSEQ	CDS	31901	31983	.	+	1	gene_id "NM_008073";
NM_008073	REFSEQ	CDS	33108	33245	.	+	2	gene_id "NM_008073";
NM_008073	REFSEQ	CDS	80229	80381	.	+	2	gene_id "NM_008073";
NM_008073	REFSEQ	CDS	84290	84495	.	+	2	gene_id "NM_008073";
NM_008073	REFSEQ	CDS	86786	86809	.	+	0	gene_id "NM_008073";
NM_008073	REFSEQ	CDS	88188	88463	.	+	0	gene_id "NM_008073";
