# Supplementary material for: Reference based annotation with GeneMapper
Source: Genome Biol. 2006 Apr 5;7(4):R29. doi: 10.1186/gb-2006-7-4-r29 (PMC1557983; doi:10.1186/gb-2006-7-4-r29)
Supplement: Additional data file 2 — A gunzipped tar file containing the data set of orthologous genes in five vertebrates (human, chimpanzee, mouse, rat and chicken) that was used to compare pair-wise and multiple species GeneMapper [file gb-2006-7-4-r29-S2.tgz › 5verts/orth103/gg1.fa]

>NM_205245
GCCCCTCCTCCGCCCGCCGCCGACTTTCAGAAGAGATGCCCAACTTTCCCCTGCCTCCCC
ggcggcgcggagccgggcgggaggcggcggggctggagcgcggcgcagcgggTATCGGGG
GGGTCCCGCCGCNGCCGCCGCCGCTCCCCCCAAGCCCGGAGCCGGCCCTCGCCTCGCCGA
GATGCCCGCGATGGTCCTGCTGCTCTGCCTGGCCCTAGGGCCGGCGCTGCGTTCTGCCAG
GTAAGCACCCCGCCGGACGGACGCCCACCCGCTGCCTCAGTTTCCCGTCGGGGTGATGGG
CGCGGAGGAGGCTGGAGTTGCGGGGCGGCTTCAGCGGGGGTCTGGGTACCGCCGTGCCCC
CGGCGGCTCCTGGCAGCCCGCCTCGAGGCTCCGCGTCCCGCCGCACCGTGCCTTTGCGCT
TGGGGTCCCCATTTTGCACGCCCCGAATCGAGGGGACGCCCCGTTCCCCACACTGCCATC
CCCTCTCCGGCCGAATCCCACCGAGGGATGAGCGCTGGGGGGGCAACCAGAGGAAGCTCG
GCACCTCCCGGCCGCTCCGCGCATCACCGGAGCATTTCCACCCAGAGCTGCGCGGGGCGG
AAAGGAGCGCGGGGGACCCTCCGCTGCCCCCCGTCCCTCGGCACCTGTCGGGAGGGAACA
GCTCGGGCTCTGCCCCGCTCCACAGGTTGGCCCCGGTGTCGGTCCGGGAGCGCTGTGCTG
CGCGGATCCGGGCGAGGGGGCAGCGGGGCCGTGGGGAGGCGGGCACGGCTCTCCCCCAGT
GCCGGCGTTTCGTAGCGCCTTTCTGTAAACAGCAGTGAAAGGCCCCACGTACGAGGGGTT
TTCAAGtttctttttctttatttttttttcctctccttccttttttttatttttttttat
tttAATTTTAATTTTGTAGTTATTGTTACCATTTTAACAATTGCTATCCCCTCCGGTGAG
TTTAATGGCTGGATCGGGGAAGAACATGTCAGCAGATTGTTGCCCCCGGGGCTCGAGAGA
AGAGGGATTTCACTGGCTGAAGCTAATTGACAGAATAAGCCGCCTTAAAGCCGATCAAAT
CCCATTACAAATGCAGTCAGGGGCAGGGAGCACGAATCCTGCTACTGATGGTCTTCTCGG
CCAGACTCCCTGAACTCAGGGTGGCCAGGTCGGTCCATACTGCTGTCCTCCAGAGCCCGG
CCGTGCCAGCATGGAGACTGAGGGAGCAGCCCCGCAGCTCATGCCTGGCACCCAGGCTCT
AATTGGGTAGTTCAGGGCTGAGAGGGACCCGTGGTGGTCACGGTTCCTGTCATGCTGTGC
TTGGAGAGGGCAGGCTGCAAAATTGCACGGAGGTGATGTAAAGTCCTGTATTCACGTGCC
CTTGAGTGAGAAGCTGTACCCTACGGTCGGCCCAGGTTCCCTTCTGCCTGCTGCCAGTGC
CTATTTCTTCACTGAGCTGCAAGGAGAAGCGGCTGTGCATGGTGTGGGGGTGATGGAGCA
GCAGAGGAAGACTGTAGGAGAAGAAGGAGTAAAGGAGCAAGCAGTACCATTGGAGTCTCA
TCCTGCACTCACTGCATTTTTCTGACTGCAGACGGCCCTATGTTGACAGTGGGTGCCTGG
GTGATGAGCTCGGATCAGATGCAGTGTGTGCAAGCTCTCCTCCCAGCGTGTGCTGCAAGA
CCCCAGTGCGGGGTGGGCTGGATGCTCTGTGCTGTGACTCAGCACTCCCCAGGCCATTTC
CCCATCAGCATTTCCCATGGCACTGCCTGGCTGGGACCAGGCATCCAGCTCAGAGCCCTG
GAGGTATATCCAACACAGTGTTACACATCCAGAAAGCTGGCACTGACAGTGCAGGCTTCA
TCAACAGGGCTTCAATGGGTGTGCTGTGCAAGGAGAGGTACGACAGGTGAAACACATCGA
GTACTGTTCAGTGAGCCCCCTGTCCCTAAATTCTCTGCCTACTTCTAATTTAGATTAATT
TACCTGAATGTTCCCGTGCCTACAAGCCCTTGGAGGCATTGGGATGGGTGACAAGGACAC
ATTAGCATGCAGTAATTGGGATTGAGCGCAGTGGTGTTTCAGCCAGGTGAAATGTCCTTG
CACTGTGTTGCTGTCTGTTCCTGTGGCGCAGGCGAGGCATTGAGCTGCGTTCACAGAGGG
GTGGGACACTCACAGCCTGGGGTAAGCACCTTATTCTGGACATCTCTGCTTTAGGACTGG
GGATAGTGTGCAGGGCAGGCATCAGCACCCCGATGGTGGCACCTGTTAGTGTGAAATGCT
ACCAGCCCCAGACTTTGTCAGCACACCCAAGGCTGCTGGGCAGGGGCATGGCAGAGGTAG
GAGAAGCACTTGGTTCTTCTGGTCTCCATGCAGTTCCCCAGCCTATGCCACCAGGACTGG
ACAGAGCTGAGATACCCAGTGAAGGGGTAGAAGGGCTGCAAGTACTCAGCAAACTGGGAA
CGCACCTGCTGGGAACCACTTAGCTGGCCCTGCTTTTAATCTGCCCATCAGTGTGCTTTG
GAACCTCAGCATAACAGGTGCCTGCTCCAGTAAAGCAGAATAATGGAGGCAAGCAACTGG
CAGTGTCCTGCAGTAATGCCCCGGGTTGCCCAAGGAGGGCTGTCCAATCCCATCTGTACA
CATGGGCACATCATACAGGGCTCTTCCCTGCCATGCTGCCTCCTCAGAGCAGGACTCCCC
GCAGGTCCCCAGCTTTGTCCTGCGGTGTCCCCATGCCCTCCTGTGCCGCTGTCCTCATCA
CTGCACTCCCAGCTGCACCCTGTGGCTGTGAGCAGCAGTGCTGTGAGGTGGCTGTTTTGA
CATTTCCACGAGCAGAGGTGAGGAAATGTGGCTCTGCCTTTCCTCCTGGCTGCACGGAGA
CATATGGGAGCTGGCTTTCCCCTGTCACCCAGCCAGAGCCGTGTTGTGTGAGGAGACAGA
GCCACAGGGACAGCACTGTGCACAGGAGCACTGGGCATCGCTGCGGGTTTGCAGAGTGAC
GTTCCCATCTGCAGCTGGAGTGGGACATTCACAGCCTCCATCCCTTAGCTCCTGTCCCCT
GCGATAGCTCCTGGGCTCTTCCCTTGTAGTTTGAACTGGGGCCACTGGGACAGGGGCTCT
AGAGTGGCACCAGAGTCATATCTGGCCATGAAGAGCTGCTCTGTGTGTCTTACATGCATT
CACCGAAAGCGTATTTTCTCCAGCAAAAGCTGGCTCGCTTATGCTAAAATGGCTTAGTGT
GGTTTAGTAGCCCAGGATTAGCTGCATTAGaaaaaaagaaaaaaataacaagaagaagaa
aaaaagaagaagaaaaGTATTTTTGGTAGCGTCACTGCATCTGTAATACGGATGTGGCTC
CTACCCCAAACTGAAGGGTGTTCAGCAACAGTACAAAATGGGGAAAGCCAGAAGGCTGAG
GTCAGGGTATGCAGTCTGGCCTGGTTAGGGCCAGGGTGATGTTTAGAGCTTTGCCACAGC
CCCCTTTATGCGAGAGCTGGGTTGGAGGGGCAGCAGGAGGGCAGANNNNNNNNNNNNNNN
NNNNNNNNNNNNNNNNNNNNNNNNNNNNNNNNNNNNNNNNNNNNNNNNNNNNNNNNNNNN
NNNNNNNNNNNNNNNNNNNNNNCCCTAGAGATGCAAGAGCTGGGTTTGGAGGGGCAGCAG
GAGGGCAGAGTGACGTATCCTGGGTTGGGTCCCAGCAGGGTCAAGGGAACACTGACATGA
GGTTTTGCTGTGTTCCCACTCTGCTGAAGGCAGCAAGGAAAGCATCTGGGCTCACTCTGT
GTGCTGGGCTGTGGGCAGAGATGCACATCCCTCCATGTCCCCCCTAACCCCAGAAGCCAG
GTTTGGGGTGGGTGCAGCCCCAGGACTGCTGAACCGCCCCTGGGCCGCAGTTGGAAGGCA
GCGAGTTGGCACTGCTGCAGCTCGGGTAGGGAAGCACAACCTGACAGCCCTGCTTAAGAC
TCCTTAAGCCTCGTTAGGAAGCGCAGCGTGCAATCAGACAGGGAACAAGGAGCTGATGTA
GCAGCACCTAACGTGCAGAGGCAGGCAGGCAGCCACACACAGCCCAGCCCTGCTGGAAGT
TGCGTTCCAGCACCTGAAAGCTGGGAAGACGTAAGGAGTCAGAGTGTGGCTGTGAAAGCA
ACTTTCATCAGGGGGTTAAAAGAGGAGCTTTTGATAAACGAACAGCAACATGTCAGTGTA
ACACTTCTTTTCCCCTCATCATCTGCCTGGCATTGAAGGCAGCCGTGCAGCGGAGGTGCC
TGCTCACACCTCAGTGCTGTGGGCTCCAGCTGGGAGGTGTCAGCAGCAGGCAGCTCCTGC
TGCTGAGCCCCCTGCCTGGCACTGCAGTGGGACACGCTGACACAGCAGCCGATGAGCGGG
GTGGGATGTAGGATCACTCGGCATCCTCCCACCTGTATGGCTGTCATTGTAAGGACAGCG
TTGTGAATGAGCTGCCCAGAGTGGTGGCAGGTGGTGGGAGCTTTCCCTGTGACCACCTGG
GCATAATTTAATTAGATGGGGGTAGGAAAGCTCTTTTAGGAAAAGGGGAGGTACTAAAGG
TTTAGAGAGGGTGTTTGTGATAGGGAGAAGCTGCTGCTCGATGCAGTGTGTCCAAAGGAG
GACAAATGCTTGCTTGGAATTGAAAGATATTCCACTTTCCCCATCTTCAAGTGGGGAGGA
AGGGTTGGTGAGCAGGGAATGGGTTGTGGCAGATCACGGCCTGAGGGCAAAGGAGTTTGC
ATAAGGCTTTAATTTCCTGGGATCTGTGCAGGGCAGATGGCTGCGTGCCTGGTGAGCCAG
GCTTGCGTGCTGCCTGCTTGGTGGCTTTAGGACCTCTTCTCTGAAATGTTTTCTTTATAA
ATGCTTTTTTTTTTCTTCCCCCCTCCCCCCCCAGATACTGTTTGGCCACTGTTGCCTTCC
CCTGAAGATGCCCACTCCAGGTGTCAGCAGCCTTGAGCCCAGCTGAGGCTCCTGGGGTCA
GCAGGCAGCCCCTGGTTGGGACCCTGCAATGAGCAGAGTTGTGTCATCTCCGCAGCACTG
CTCAGAGGAGATCCCCGAGCTCCTCACACTCATCGTCCTCTTCCCTCCCCTTTAGTGCCT
CTGAAACCCAGCTGTGCCCCCACTCCCACTGAGCACCGGAGAGATGTCACAGTGATGTTT
CTTTTGTCTCTGCTCCAGGTGTGAGAGCACAGAGGAGTATGATTACGATTACCTCAGCAT
CAACAAAACCTGGGTCCTCACCCCCAAGGCACAGGAGACGGATGCCACGCAGATCCTCAA
CTCGCTACTGAAGAACTACGACAACAAACTGAGGCCTGACATTGGCAGTAAGTGTCCCTG
AGCTGTCGTGGGCAGCCCAACAGTGGGTGGTGACCTGGCCCAGGTTTTCCATTAAAAGAA
TGAGGCTGTTGTAGTTGGGCTTTTTGGTCAGGTGGAGCCACTCTTCTCCCTGCTGCACAC
CTACATCTCCCCCCTAGTCCTTCACTAGTGATTCCGGCCTCTCTTACATTTGTTTTATTT
TCTTTACAGTCAAGCCCACGTTTATCGATGTGGATATCTACGTGAACAGCATTGGGCCCG
TGTCTGTCATCCAAATGGTGAGTGGTACCGCTGCTGTAGGAGCAGAGCACTGCAACTGAG
GGCACAGGGTGTGGGAGGCAGGTGGGCCTCACTGCTGGCTCGTGTCCTGCTGGTGtcatt
acaagaaaggcattgaggccctagagcatgtctgaagaagggcaatggagctgtgaaggg
catgaggcacaagtgtcatggggagtggctgagggaactgggattgtttagtctggagaa
gaggaggctcagggcagacctcattgttctctacatctctctgaaaggagacagtagtga
ggtgcaggtcagcctcttctcttagataactgcaataagtaacggcctcaatttgtgcca
gggaaggttctggttggaaaaactccttctccagtagagtggtgaggcactggaacaggc
tgcctagagaggtggtggagtcactgcccctgggggtatgcaagaaaaagtagatgtggc
actgaggaacatgtttagtgggcatggtagggatgggctgatgattggactagttgatct
tagatgtcttttccaactttaacatttctatgattctaagaGGTGGATCTGTTTGATTTC
CTTGGGAAGAGGTGCTCTGACCTGTTGATAACTGGGGCCAGGAAGGCTTGATTGCTATTC
CTGGTTAGGAGCAATGTGAGCTCAGTGACCCTGCCATCCTCACAAGTTTTCTCATAGCCA
CCAGTCACGTGGATGGACATTTCTGCCTGATGCCATTTCCCTGCCAGGGAGAACATGGGC
ACCAGGACACTTCAGGTGAACTGCACTGCCCTGTCCGATTTCATGCTGTAGCAGCTGGGA
GAGGGAGAAACCATTGCCATGTATGGTGAGAAATTTGGGTGCCCAGGAAGCCTGCAATGC
TGGGAGGGGGAATCCGGAGGGGAGGGCCTCGTGTCCAACACCCTGCTTCTGCTCCTGCCA
TCTTAGATAATGCCACCATCACTGTGATGGCTTCTGCTCATGGTTCAAGCCTCTGCTGCA
TTGGGAGCTCTGGAAACACTCAATAGAGATGCTCCTTGCTCTGCAGAGCCTCCAGGCCAT
GCACTGGAGAGCAAGTGTTGATTATTTTTCACAGGAAGCTTTCATTACTGTTTTCAGTGT
GAAGTCATTTTTTATCTTCCATCACACTTTGAAAGACATGGGGCTATGTGGTAGAGAGGA
CAAAGGAGGGAGCCAGGGCAGTCTGACTCTTCTTGTCTCTCTCCATGAAGAATGGAGCAG
AAACAACCCCCCCCCTCTGAAAAAAAAGAAAAAGGGGGTGGAAAAAAAAGAGTTCTCCAG
ATGGGTATATTTTTGTTTTATTTTCCCAAGTAGAAAATTTCCACTGAGCAATGTCTCCAG
GGGATGGAGGAATGGCACTGTAGATGTAGGACAAGTTTCAATCCAAAAATCATTTCAAAG
TGGCCCTTCCTGTCATTGTATTTGTGGGTCTGGTCCCTGGGAAAAGAACCACAACCCATG
GTGCCTAACCCAGGCTGTATGGCTGTCACCCCTGGCTGCCAGTGCACACCTGCTTTGACC
TGCCTGAAAGTGTGCCAAGGAAATCAAGCCAAGCCACAGGGCATTTCCTCATGCCTCCTC
TTTCCTCTTCATCTGCTTCCTTTACCCTTTTATAGATCTCTTGGAAACCCCTCTCCTCTT
GGAGATCTGCATGACCACGCGGGGGGTGGGGAGCACAGAGTGGCTCAGAAGAACCCATTC
AGAGTTCAGCTCTTCTCCAAAGCAGAGGCACCAGGCACTGTTAGTCTGGTTTCCTAAGAA
ACAAAGCTTGTGCCATGGTGATGCATATGTGAGAATGTGCGTCCATCCCAGTCCTTGAGT
AGATTTCAATCGACTGGGCTAATAATCTGACAGCAAATACTGGGGCTTCAAGCATGTTAC
GTTTCTTCAGTACATTGTGAAATCAGGCAGATAAAACAGCTGTCTCCACCCCTCCCTGCC
CATCCTTGCCCCTTGTAGGGGTCACAGGACTTCCTCCCAGCAGTGACCAGAGATCTGAAG
ACACCTCCATATGACATCCCCAACTAGACTTTTTTATGGGCATTTCTCCTGCCCCATCCT
CTGAAGACACTTCTTAAAGGCATCCCTGATTCAAACTTGAGCTTAACCTTCCTTCCTGAG
CTGCTGGGCTGATACTAAAGGTCCTGAGGACAGCTAGACCTGGGCCTTGTCACCTTGGTT
GGCAGCCTTCTGCCATCTGCACCGTTGAATTCTTCTCCTGGCTTAGGAGAGAGGCTGCAC
CCACCTGTAACTTCTGAAGAACAAGAAGAGGGCTGTAACAAGGCTGCCACAGTGTCACGG
ACAAACTTGGCTGCTTCACCCTTTTGTTCTTCCCCACTGATGCAACAAATTAAGTCATTC
AGTAGGTCGTGCCAGCCACTGGCAGGCTGGCATCAAATGTATGATCCAGACTGTCTTTGC
TAGGCATGTAACATTACCATTTTTAGAGCTGCTTCTGTAAGGGAAGCTCTGCCTTCTCTC
AGCTGTCAGGCCTGTCCCATATACCTGATCTTTCCTTTTTTTTTTTTCCCCGTACACAAC
CTGAGGGAATGCACATTTCCATGGGAAGGGAACCAGAATCTCAGATCTGGATCTCTCCTG
AGCCCATGGTGAGATTTCCTTTAGCAGCTCTCCCTGTGCATCTGAGGTGCCTGCTGCAGA
TACAGAGCCTCATGCAAGCTGAAAGGCCCACTGGAGGGGAAATGTTGCATTGATCTCTTT
CAGGTGCATTGCAGTGACAGCATCTTGGGTGTAAACATTTCCCTTGCATGAGGCCTGACT
GTATAGAAGGTAAACACCTAGTTTTGCCTTAAGAAATACAACACCGTGTCTGTGGCTACT
AGGTTAGACCTGTACATCTGAAGGTTGCAGGAGCATCTGATGTGCTGGCAGAGGAGGAGG
CTCCAGGAAAACAATATGGTTTGTCTGTTGGTGTCCTGTGATCTTTTTCTCGCCCCTCAC
AGGGTTAATCACTCACTGCTGCCTTCAGCCCGGTGATGCTCTGTCAGTGCTTGGAAGCTG
GTCCTGCGTAGCTGCTGCTCAACCTCCAAATGATAAATCACGTCAGGATGCAAAACTGAT
TCCGGTCCTTAAAAATGAATAGGTGATTTGAAAATGCCCTGTGCCGGGTGTGAATTCTGC
ATCCTTCTCATCAATCACTTGTCATAAATAACATTAACATTCAGGAGTCAGCAGAACGCA
GGCAGGTTTGGAAGGGGAAGAAATGTAAAGTGATTTCCTAGTATCTCTTGTAGATCAGAA
TAGCAGCCTTGTTTCCTATTTAGGTACTTGAGCATATTTTACATTCTCTTCTATCTGTGA
AAAGGACTTTCTAAGCAATGCCAGCTCTGGGGCAGTCACCAGAAAGAAAGCAAGGAGATG
GTTAAATAATAGGAATAGGGTTTAGGAGCTTGTGGCCTACAGAAGGATACAACCCTACAG
AGGGCTGAGACAAAAAGGTGTGAGGATAAGCCGTTTCCATCAAGCCCCAGTGCTTCATGC
TCCATCTGCTGAGTGGGGTGGGGTTGTCAAAGGGGTACAAGTGGCTTCCCTATCCCCTGA
ACCTGTTGTGTTTGAGGCACCTGGGCTTCCCAGGGTATTGAGAAGATGCCTTTGGGGAAA
GGCACACGGCTGTGAGCTCTTCCAGGGCCGCCTGCTGCCGCTGGGTGCCAGCCAGCTGCA
CCTCAAGCCAAACGAGTTATCACACACCGTGCTGTAGCTTTCCAGGCTGTGCCACAGATT
TGGATGCCCAATTAGATTCCCATTAACGCAAACGGTGTTAGGTGTCCTTGGCATGTCACT
AAGGCTGGTGCAAAAACCTGCCTTGCTTCTTTAAGTCTATTTGCAGGCAGAGATGCCAGG
GAGGGCTGTGGTAGCTGGGGGTCTAGGGATGGAACTTTGGGTTCAAATTTGTCACTGTTT
GTTGGTTGTTTGCTGAAGGTATTTGCTCCTGGTTTTGTTTAGTAATGGCATTATCACTAT
AGATTATGGCTTTAACTGGTGTCAAGGGCACCTAGAGCTCTGGATCACCTTCCTTTAGGG
ATGCTTAACACTCAGGAAATGGTTCTGTAGAAATAAAGCATTTGAAAAGGGTTGGAGCCG
AGTGCCTTTCAGTCCGGAGGATGCCCATGAAGTGTCCATGAGGGTCAGCATGGGTGGGAC
TAAAAAACTGCTTCTGTTCCCAGCTTGACAATGGAGAAAGTCCTGCTCCCCAGTTCTTCC
CAGGGGTCTGAGTTACAACGTACTTTCTTTCTTGAGCAAAACCAAATGTGAAGCTCAAGG
AGTTTCCATAGAGAACATGGTGCAAGCACTGCAGCAGCCTCCTGGCCAAGTGGAGGGATA
CGTGCTTCTCAGCCAGGGGTTTGCCTTGGTGTCTTCAGGTGCTCAGGCTTAGAGGTAGTG
AAGGTAGAGTTATTTCTGGTGCTCGAGAGACTCCTCTGTGGTGCGCGTGAGGGTGTTAAA
AGCAGAGAAGATGCCCCTGTGTGTGCAATCCTGTAGCCAAACTTGATGAAAGGTCTTCTG
TGGGGATTGCACATCACGTTGGTCTTAATGATACCACAGACAAAAAGAGCAAAACGGGGC
TGTGCCACTCACCAGGAGCCGGATTCTGCTGCTCCTGAAGTGTGTGCGATTTCCATGGGG
TAGCACTGAGCTCCTGCCTCGCTATTGCAGCAAATTATTTTCCTACCTCCCCCACTGAGG
GGGAGACTGGTACCCGAGGAGGGTGATATGTCCAATCGCACGTGTTGAATATTCTCTCCC
TCCCCTCTTTTAGAAAGGAGAAGCTACACACGATTAAATTCATAATGCTGTGCCTGGCTG
CAGTAGTTACCATGCAACACGCTAACGAAATTGAGGATGAAGAACATATTTTCCCGTGTC
TAGAGTATTGCAGAATAGATTTAATAGATTTGCATGTATGATGCATCTGTGAAACCCTGG
GAAGAAGGGAGGAGGGGCAGGGGAAAAACAGGGGAAATGTTTATTCGTTATCAGATGATG
AATAATTAATTTACAAACGTTGTCTTGTTAACTATAAATTAAATCCTCATTTGACACACT
TTATAATTTAAAAGTATAAGCACAGCGTGAATGAAGAGAACTCCCCACTGACTGCTTTCA
TGAAATCCTGAGGAGCCGGGAGGGAAGGTCGGGCTGCCACAGCTAAAGCTGACGTGGGGC
AGCAGTGAGGAGGGGGCTGCAGCCCTGGGGGGCCGGGGCTCTTTGTCCCCACCTGCGGGT
GCTCAGCGGGGTTTTCTGCATGGAGTGGGGAGGCAGGGGCTGCCCACTCAGCCCTCTTCC
CTCATTGCTCCCTCCCCGCTTGGAGCTGTGGGTGGTTGAGAGGCTGAAGTGTGGATCTCG
GAGCAAAATCCCCATGGGTGCCACTGCGTGCGGTGAGTTGGCAGCTGTTTGTGATCGGCT
GAGCTGTCCCAGCAGTGAGGGCAAAGATCTCCAAGAGGGGAGCCGGGTTGTACCGTGCTA
AGTCTCACTGAGAACCCTTCAGCATTTAGTGGCATCTCGCTCTGAAGCGGAGCTGTGTCC
TGAGGAGCAAGCTGGGCTTGTGGGAAGGCAGCATGCATGGGAACCACTGCGGGAAGCCCT
GAGAGACAGCCCTGGTGTCAGGCTGCAAGGCTCGGGTTAATATCTTCATTTCTTCTTAAT
AGATGGGGAAAGCAAGACCGGTAATAATTGTCTGGCTCTGAGGATCACTTAAGTCTTGAT
TATACTTAGCTTCAGCTGCTTTGGAATAAGTAGGAAGGAAATGAAATGAAAATGGCTCGC
TTTTTAAGATGCTTGAATGTTGTGCTCTGGAGCGCAAGATAAGCCTATAGGTAAAGGGAA
CGTGTTACCTCCCCCTCCTTCCCTGATAATACTCCAGTGGTTGCACAGCACTTCTCAACT
GAAAGGACTTAAATACGCTTCACAAATCATCTGTTTAGGAGGCAACAGCACAGATTGCAC
CCACGGCTGGGGTGGATTGCAGTGTCTACAGCGTGCAGCAGTGTTCCGCCAAGGACCACG
CGTGGCTTTTGGCCTGCCTGATGCGCAGCATAGGAAACACATTCATGTAATGAGCAAGGT
CAGGTTTTGGTCCCCGATAAAGATGTATGTTGTAGAAATGTAAAGTGCTGGGAAATGAGT
ATGAAGGGTCCTGGTGCTTTTTCTGGCCATTGGTTTCCACGCCTGAGTGGCGGCTCGGCG
CAGCTCCTCACTGGGGCTGGCGGTGCGTTTATAACAGCTCCACAAATACTCATTTGCTCA
GAGTGCTCCTATCTCTCAATTCCTTGGCATTCAGAATTGGCCGCCTGAGCCTGGCCCAGC
GTGCCCAAGCATTAGGAGAGGGACTGTTCCCCATGTAGCCGCTCATGATCCCATGGTGGT
GCAGCTGGGTAGGCAGAGAAGGGCACCAGCCCTCCTGGAGCCAACGTTTGTCACTGTCTT
AAGAAGAAATCCATGAGGCCACTGAGGTACAGCAGCGGTCGTGTGCTACATGTGGGACAA
ATCATGAGCTGCACAGAAGGTCTAATGAAATAAATGAGTTACTCCCACCCTGAACATATC
CCAAGAGCTTCACAAGTTTCAGGGTCTGCTCCCAAACCTGATAAGGGCTGATTTATTCAC
TATGAATAATTCAACCAGCTCCATTTATTATCTAGAACATACACTAATCCCCTCCAGATA
TTTTCTGTGTGACATCCATGTCGGCATTTTATTTATAGGCTGTTTATTGTGCAGAAAACA
CGAGGAGTTTGTTATCAGCAAAGATGAACAAAGAGCTGGGGGTTTGCCTCTAAAATTTGG
AGCTCAGTAAAAGATGAAAATCTAGACAGCTGGATTCTGGAGAGGAAAAGTGCTTGTTCT
CGGAGGCATTTCAGAGAGCGAAGCCCCAAAGTTAATTAACATCCCCAGTCTGATGCTGAA
GGGGGATGGTGACTGCACCACGTTGGGTTTCTCAAAGTGCAGTGTCAATACCGTGCTCAG
GAAGCCCGCAGATCTCAGGCAGTGTGGGATAAGTCAGCATtcataattcatagaccatcc
tgagttggaagggacccataaggattactgagcccaactcttggatcctcacagggccac
tcaaaaatcagaccTAAAGCAAGTAATTAAGCAAGTGGCTTCTGTAAATTCTTTCACAGA
TCTGTGGTTTTTTTTTTTTTTGGCCTTCTGCTGGCAGAAATGGCTCAATTCTGCATTTAT
TTTGTACCAGCTGTTGGAGAAAGCTCCCATTTCTTCCTCTAATCTTAATGCAGGGTTTGG
TAGCCCAGAGCCCTTGCAGGTAGGGAAGGACGTTTACTGTGGTGAGCTGAGGTGCTTGTG
ATGTAACGTGCAATTCCTCACCCTTAACCACAGAAAACCTCTCTAACATTGTTCATGGCC
ACAGCATCTGCATCTAGGCCTCCCTTTCCAGGGGTATCCCCCAGCACAGGGGCTCCTGTT
GTTAACAGACTCTAATGACAGCCTTCCAAAAGCAGGGAGCTCTCCTTGCCCTAGGTGGGG
TAGTCAGGCTGCAGGGACATCCTTGAGCTCCAGTGCAATCTGTCTGAGTCAGTAGAAGCT
TTGCCCTCTGCCAGAGCATCAAAAGAAGCTTTGCTGAGGTGCACAGGTGTGGAAGTGGCT
CGGATCAATGAGAAGTAGGAATTCTGCTTGGGCGTGCCTGGGGGATGCAGGCTTGGAGCA
GCCACACAGCTGCAGCTCTTTGAGAGGAGTGCGGATATGGCTGTCTTCATCACAAACCCA
TCAGCTAATGGAGCTGCTCTTCAGGTACCCAGAGGCTGACGTCTCAGCACAGACATGGAT
TTGTGGCCAGGCCAGGAAGCATGTGTTTGACTCCAGTACTAATCTGTGCTCTGAACCTCA
TTAAATTGATTCTTCCAAGTCAAAGGGAAAGCACTATTGTGTCAAATTTGAAAGATATAG
GCTCTGAGCTGTACCAATAGTTGTCACTTGATGGACTGAATTATTCTTAAGGCAGTTGAT
TTATCTGAGCTGAAGGCTTTAGATCTCTCCACAGGAGAGTTCAGGATATTTAAGGTGCAT
GAGAGGAAAGTCAGTGTGGCGGTAGAGGCCAGGGTTTGTGATCTGGGGTTCACAGCCAGC
ACTGGGGGAGCAGCTCTCGCTCCTTCCTCCCACCTTAGTTGGGATAAACAGACAAAATTC
TTCAGCATTCTGAGGGCAAACGGGTTGAGGGACAACCAAAACACTGACATGTGGTGTCAT
CAGAATGCTCTGATTTGCTTTTCATATGGTGATAAATTCTGCCCTGTAACTAAAGCATCA
GAATGAGGACTGGGAAATAGAAGTTGAAAAGAAATGAATCAGATAAGGGTAAAGCAAAAT
ATTTTGTTAGCTTACTGATGGGGAAAAAGTTTCTAAGCAAAATGATGTGGTTGCAGTAAT
TCACTTTAGATTTTGACGCTTTGAGCTTATTTTCAGAAAAGTTTTTTTTTTTTCGGTAGA
TATTGGTTCTATTTATTTCCCTCACCCTCAGATGAAGCCATCCTACCATCTCCCTTAAAG
GCTGGCGTGAAATCTGCCTGCAGTAAGTGTGCAGTGAAATGGCACGTTTCTTCAAATTCA
GCAGCCGTGGGGGACCACAGGCAATATGCATCACAAACCTCTCCCTGCCTTGATGCTAAA
TGCTGAATACTTGCTCTGTTGCTTCCCAGTAGAGGTGCTGGGAGGTGGAGACAGGGCTGA
TGGTGTCAGGGCAGGGCTGCTCACCCCGGCTTCGTGTGCTGAGGCTGCCAGTGACCCGTG
ACACAAAGTGCATGTGAGCAGGCCTGAGCCTCCACATGGGGCTGTGGCAGTGCTCCGCTT
CTCTCTGCCTCCCCCCATGCATGTCTTGGGTGCCTCAGTCTTCAGCCTTTTGTGCAGGTG
GGAGATGTGTTCGGGTCACAAGTGAGGGGGCAGGTAGGGCTTGCAGCCATGCAACTGTAT
TGCATACAGAAGGCTGGCCTTCCCCAGCGCTGCTTTGTTTTGCTGCGGCCATTTCGCAGC
TGTGTTGCTGAGACAGGTCGCAGTAGTGCCAAATATAACAGCTCCTCAAACCCAGGAGAA
ATCACACCTGCTGCACTGTGGGCACAGAGGAGTGAGTTGGGTCAGCGGCCTTGGGCATAT
GCTGATGGCGTGGGACGTTTCATGTCCATCTTCATGCAAAGAGAGCTTTGTTGTGAGGGC
TCTGTGGTTCTCTCTGGCCTGCAGTTAGCTGGAAATGGTTTAGCCATCTGATGATCTCGA
ATGGCAGGTGGCGATGGTGGCTCCCAGGCAGGTGCACGGGGTACGTGTGAACCAAAACAC
AGGAGTGGGAGAAGGGGAACACCTCATCTCCAGGTGGCTGGGAGCAGGGGAGGTCAGAGC
AGGTATGCCATGAACACGGTAAGCCTTGCTTCTGACACTTCCTCTTGGATCTGCTTCTAC
AGGAGCTGGGGTGAGTTTTGGAAGGGGAGTACGCATAGAATGGATCTGAACCGAACAAAA
ATAGGGCCCTGGTTTTTGAGGAAAAGAGTCATATGCAGCAACTGGAGGCTATGGGAAGTA
AGCAGAGCAGCAGAGTGGCAGGTCCTGCTTGCCCAGTGGCTGGTGTCCTGGCTTCCAAAT
AGCAGTCACACCTGGCTGAAATATGGCTGTGTTGCTGGAAAGGAGAGTCACTCAGCCTGA
TGTCCCTTCTGTAACTGTGGCCCAGCTTGCTTTGCCCTTGAATATTCAACAATTGATACA
GAAATTGTCCTTCTTCTGTAACCTGATTCCTTTCTCCCAGCTGCTTCCCTCAGCCTGTGC
TCCCTTGAAATCACATTAGGCTGGGCTGTGATTTTATGGTAGCTTGAAAAGAAGAACTGA
GAAAGGAAAAACAACATGAAGCGGGGAGAAGGAGCTAAATTGAGGAACTGGCAGGGCCGG
GAGAGAAAGCTGGCAAGCACAGCAAGGGGCATGAGAGACAAGATGAAACAGGTTTCCTTG
AAAGAGTCACTGGAGCAGAGTGCGCTCGTTCTTTATCTAGGACTGGGAGAGAACAGTGTC
AGCAGTGATAGTTTCTGCACGGGGCACAAAGCCCTCCCCCTCTATGTAAGCAGAACTTCT
TCAGATTCTCAGATtttctttctttctttctttcttttcttttttAAATTTTAAGTATGT
ATTTTTTTCCTTGGAGATGAGGTTTCGAAAGGGATTTTTACATGCAAACACTGGTTTTCC
TCCTGGCCAGCACATGGTTTTCTTTACAATGGACAGCATCCCAGGGACATGGGCAGTGAG
GATGCACTGTGCCCTCTGAGACCTGTTTTGGTCAGAGGACAGTGTAGCATCTGCATGTGG
GACATGGGCCTGTCTCTTAGGTGTCATCCTGCTCACTGATTCTTGGAGAGCTGAGCCACA
CTGCCCACCCAAGGCTTTTTTCTCATGTGGTTTAGTTAGTGGTGGACTTGGTAGTGTTAG
GTTGATGGTTGGATTAATCTTACGGGTCTCTTACGGCTTAAATGCTTTTATGACTTCTCA
TGTGGGGCAGCCCTGGGAAGTCTGCTGGCCCATCACACACTGTGATTTATCCCCTGGGCA
CAGCACAGCTTCCATGGCTGGTGGTTAGCATCGCTTCTTCAGGACATCCTGCCAGCGTGC
TGCATGAAAAGGAGGTTTGAGAGCTCAGTGCTTGTTGGAAACAAGTAGGTCAGTCAGAGG
AGAGCATAGTTAGGAGAAGCTTGTAGTGCATTCCCTGctccacatactctgtccctaaac
tcctgcagttggccatggtaggagTCTGTTGGGACAAGAGGACACTACCTGACATTGTTT
GCCCATTCTTATCCTCTCTGGTTTTGCACACTGCTGTGACATGCTGTGCAATATCTGTGC
TGAGAGGATGCTTCCAGCTCTGATCCACATAGAAAGCAAAGCTCTCATGGCTCCCTTTCT
CTGCCACCCTTCCCTTGCCGTCTTGACCTCAAATCACAGCTTCTGTAGCAATTTCTCCAT
CATTAAGTCTGGAGTGGGAGGGACTTTCTTTATTCTCTTTGCATGACAATTAGCATCCAG
CTGAGATCATTAGGCATGTTTCAGTCCATAGAGAGAGTCAGTCCCTGCCCTGGAGAGCGT
ACACCTTACTCGATGAAGCAAAGTCCCATAAGAAGGTAGCAAGAGGGTGGGAAATGATGT
GATGCTTGAATAGGGCCACTATAATTGAAGCTGTTTCAGTTTGTGGGGATGTATGGGCAG
GGTAGCAATGCCTTCTTGATGAGGCAGAGAAGCAGAGTCATGAGCCACAGACTGAAGGGA
GTGCAGAGAGGGATAGGGACAGGAAGTGAATGAAAGCAGAAGGCTGAGACCACTGTAGAG
GTCTGCAGTTTGCAGCGAGTTGCTTGGCTTCTGTAAGATTCTCAGCTCTCCCCAGGTAGT
GCAGGAGGAACTGGGTGTAAGTGAGAATGAGAGCCTAAGTCTCAGAGGCAGTGTTGAATT
CAACACCTCTCAGTCCATTGGGTGAACCAGCAGCAGCAGCAGGCTATGTTGGGGTCTGGT
AAAAGAAAATAGTGCTGCTGCTGAACCAAAAGTCCCTTCTGCGTGAGGTGCCAGGTTGGA
GGTGGAGGGATACACCCAGATGGTGAGCCCTGCACCCAGCAGGATGCTTGATTTAATGCT
TAGAAATAATACAGCTACATGCTTCATGTCATTTATTAGCATTTGGTGGACTTTCCCACT
TCCCTTCATTTCATCTGTAGGCCATTTCCCTGCAGCAAGACACAGCTCTTGTTCTTACAT
CTGCTTTTGTGGGAGGAAGAGCTGAGGCAAGGAGCAGGTCCAAGCAGGAAGAACAGACCA
TATTCCAGGCAATAAGAGCCTCAGAGATGCCCCCATGAGGAGGGCCTGACACCCCACACA
CCCCTTTCCAAGGGTGTTCTGGACTGCATTCCCTGAGAGGGGATTAATGGGACTGCCCAC
CTTGCTTTGCCTGGAACAGGGGGCTGCAGCAGCTACTTCTGCTGTTCTGGGCAGCATCAG
ACTGCCCATAGTGGTGCTTCATTTTAATTGCAGTGGGTGGCATGGGAATGGGAGGTGCAA
TTAAAGGAATTCCAGCATCTCATCTGAATCTTACCAGACTGTCCTGGGGAAGCAGCCTTG
TTGAGTTAATTGCGCACAGTGAGAAGGCTCAGCTTTTAGCCCTTTCAAAGGAAATCTCTT
CTTGTCTCATCAAACACCCTATCAGCTTAAAGGACAAATAAACAAGAGCACCTGCCCGAA
GCGCTAAGTATTCTTTTACCATTATCCTATGAGGTTCTGTCCTCACCTTGTCTCTCCTGA
CACCTACTTTCTTCTTCTGGCGCAGAGTTGCTGCAAGACCAACATCATGCATTCAGAGGT
AAGGTTTGATATGCAAACAACACTTCAGCCATGAGTGGCTTTGCTTTGCAAGCAACCCAG
GCAATTCCTAGAGACCACAGTAACTGGGCTGCCTCCTTGCTTGGCTCTGAAGGTGTTTAC
ACATCACTTTCCACCCAGGCCATGCCCTGGCGTGAGGGTGATGTGCATACAAACTGAAAG
GAGGCAGCTTCTTCCCTGTGGTGCTTTGCATAGCACTTCATTAAGTGTTCAGGATCTTCC
TCTTTAATCAATTCTGTCCCATCTGTATATAGCATCCCATGCCTCTGCCTTTTCAATAAT
AGCCTCGTCGGGGACAGTGCAGACAGACCGTGCTTCTATAAACCAGAGTCTGGCTGATGT
CATGTCTCGACTCAAGGACTTTCCTTGATCCTTTGGGTAATGATTGTTAATCAGATGCTA
CAAAACACACACATCTTGCTCACATGCCCCTGAAGCTCACAGTGACAGATTTCTGTGTAC
TGGGTTACATTCCCATGAACAGAGGAGCAGGTACAATGAAAACCATCACCTGTCTTGGTG
GTTTCACATAAGGAGGTAACATACTGAAGGACAGTATGTGGCATTACAAGGGAACAACTC
AGACTGAAGGGTTTAGGGGAAAGAAGCAGTCTGGGCTTGTTGGTGGGTATAAAAGCCTGC
TTTTCCTGGTCAGCAGCGTTACTCAGAAGCAGGATGGTTAGCATTCAAACAGGCTCAAAG
CAGTCTGTGCCAGCAAACCAGTTAATTTTCATGGCCTTGGGTGGTCTGCAGCTGGGGACC
TGGAACTTACCAGAACTACAGCTGCCTATTTTGGAATCTGTAACTCTATGGGTCATCCTC
ACCACCGTTGCCAGTTTTATGTGGAGGAAGCTCTGGCAGGGAATTGCACTACAGGAAAGC
TACCTCAAAGTTTAAGTCTCTTTTTGTGCAGCTGGGACTGAGCACTGTGTCCCTGCTTGC
ACGTGCATGGGAGCAGTCATGAGCAGAGGGGTGTGGGAGCTGGCAGGCAGAGATATCAGG
AGGCAGCGCTTGGTGTTGAAAGCCCTGTCCAGCTCCATCTGCAGAGAATGCAAAGGTGAG
CAAACCATGATTGGGGAGTTTGCAATCGACAGCATAGCGTGTACAGCATGTCTTGTTTGA
AGGCACCTGACAAGAGCACAGGACATGGGGATGGTTTTTAACAGCGAGATTGTATTATAA
AAAGAACGCTGTCTCAACTGAGATTCCCTGGGCAGAGGCAAAAGACATTCAGACAAGGAC
AGCGCTGCAGAAGTGAAACAGATGGGAAGTTCAGTGTGTCACCTTGAAAACACAGATCAT
TGGAGCTCTGTTCCTGTTGTCCTTGAGAGCTCCCCCCGTCACTCCAGCATCATGGCCAGA
GAGCTCTCTGGGATGTGATTTGGAGAGGAGGATCTTGCAAACGTAGTGGAATTTATTCTC
CTTCTTTTGCTCTTTGTGTTGGGAAGACAAAACTGAGTCTCCCTTCACTCTGAGGTTTGC
ACGGTTCTGTTGCACTGGAGGTTTATTCCTTCCTTTCCATCACACCCTGCATTCAGGAGC
AGCACCAGAGCGGGGAAATGGGGGCATTCAGAGCAAAGTGGTCCTTACTGTGGGTCAGTG
ACAGGACTAGGGGAATCCTGGCACTGCCCAACCTCTGGCAGGCATCAACCGATGCTGTTA
GTGAAAGTACACTCTGCTGCCTTTTAACAGTGCTTACACATCATTCTAGAAGGCTGTTTC
TGCTCACGGTCTCGGTGGACAAGAAATTCTGCATCAGATTTGAAGGTTATTCTGAAATAA
GGTTATTTTATTTAGCTATCAAAGCATGGAGAGCTTCTCTAGACCTTTTGTGCGTTCCCC
ACAACGTGAAGCTGACTGCAGGGAGCAGCTCAGGTGTTGTCAGATCTGTTTGCAGGCAGG
GAGGGATGCGTGGGATGCTGTGGAGAGGGAAATGCTCGCCTGCACAAGGCTGTGTGGGTG
GGGAGTTGCTCAGCGCGGCTAGATCTGAAGGAGAAGCTTCCTAGCATGAGCTGCACCCAC
CAGGCCTTGAAAGAAATACACCCCATTCCTGGGTCTCCTCCAATATCTCCTGCGATTTTA
CTGAGTTGTGCAGCATCCCAAAGGGTGTGCCTGAAATAGTTGCCTTGTTCAGCTCTGTGA
TGAAGTGACAGCGTGGACCCATCGAATTCATGTCAGCCCACCTGAAACGCTAGCCATGCT
TCCCAGGCATGCAGGTTGCTCTGTTGTGCTGCGCAAGGGATGTGCTTGGAGATGCAGAGG
GAACTGGGTGCCACAAATAGAGAAAAATATCAGAGCAATAAAAGCTAGAATGAATCTAGA
TAGGGTATTAATCCCTCATCCCAGCTGTTATTTAGGATTTTTCCCATCTCTCTCTCCAGT
AGAGGAAAATGAAAGTTTCACTGTTTCTTGGTCTCTGTCTCCTCTATTTGGAGATTTCTT
TTGCTATTGAATGCAaaacaaacaaacaaacaaacaaacaaaAACCATGCCTTCAAAAAA
CTGAATTTGCAAACtaataataattattattattataaatctttaaatCCTTATCCTAAT
TTAGGAAGTCTTATCTTCAGCTTGTGGCTTTGCTTTTCTCTTTGGCATTTGTCAGAAACC
TGTGCTCTAAATAAAGCAGAGGGAGAATCTCATAGATGAATATGGAGGGACAGGTGCCAA
TACAGGTGTTGATTTGCAAATTACACAACACAAGGATCTTCTGGCAGTGCACAACTGTGT
TTATCTGGTGCACAAGGTAACCTGAAAATGCAAAATGTGGATTTCGGGTTGTGTCATGCT
AACCCTGTGAGTTTAAGCTGCTAGTCTGAAACTGGGCAGCCCTAACCTGTATTAGCTCTG
GTGATATGTGTTCCACAGGGTGGAACTTAATCTCGATTAGAGCTCCTGGGGTCAAATCCA
ACTGGAAATGCTGGCTGATTCCCCATGTGTGCACAGAGGTGAGAGAGGAGGCACAGGAAG
GAGCTAGCTGGAGCCAACTGTGGGGCAGTGCCTGCTGATGAGGGTGCCCAATAGCCAGCA
GGTCATGCTGGAAGCCTGACCAGATCCAAGCCCACACAGCCAGCAGTGCTGATACAGCAG
GGTGTTCCTTGGCTTCAGATAAATGCACATGATGGTATGTAAGTGTTCCAGTGTATCTCA
GCATTTGCTCTACTGATAGATTACTATATTATTTTATGACTGAAGTTTGGTGTAAGGTTG
CATTCACGCCAAAATGTGTGTGCTACTCCACGTGATCCAAATGGCACAGCCCAACTCTTA
GAGTGATACCTCTTTTTTTTCTCTAGTTCCTTCTGCTGAAAATCCTAAAAAGCCCATGCT
GTTACAGAGAAGTTAACAACCTCCATGTGCCGCACAGCAGATGGTACCGTAATGTTGGAG
GCGTTTTTTACaataaccttttttcacatggggaaattgaggtgtagagaagtCTCCTTC
TGATGCTTGAGAATGAATCAGTGGCAGAGACAAAACGCACGGGTGCAGGAGTTCAAGAAA
CAGCACTTCCTTAAGTTTTAGGGGCTGAGCTCATCCTGCTGCCAGGTCCCTTGGAGAGCA
GGTTGTTTTCTGGGAGTCCAGCTCCACGGAATGGATCTCACTGAAACATGGTGCTGTGAG
TCTTCTGAGGTAGGATCCATGGTGAGAAAAAGTGTCACTCCACACTGTTTTTGTTGCCCA
GTGCTGGTGCTTTGGGCAGCTTTGCAGCCAGCCATGTAAGCGATAGTCTCCTGATGAGAA
GTGAAGCACAAGGTCAGAAGGTCCTTGTGGAACCGCAGAGCATTCCCTTCACAATTACTT
CCTTGGAGGAAGGAGGAATGTGAAAAGTGCAATATCAAAAGGATCAGAGGACTGGCCATC
CAGAAAAGGCAGTGAATTATTCTCAGTAATAGCCAGTATTGGTGAGATGCCCAAATGCCA
GAGTTATACATTTTCGCATAAATCTTACCTCCGATAATTCTGAATGGAAACACGTTTGTA
AATACCAATGTTTCCCAATGGGCTCCCAATCTAAAGGCAAGGGACTTACCTCAGCTGGTG
AGCAATTCCTCATGAATAAGAGCCACTGAAATTAGATCAAACTACAAGACAGTGACAATA
ACAGCTCTGATTTTTCAGAAGAGCTGAATGACTTGTGTGCTACACTTTCTGCAGTGGCTG
TCAGTGGCACAAGAGGAGGTCTTTAATGCTGATTCCTTCTGAAAGCCTGGGCTTGACAGC
AAGTGCTAAACCCCTGGGATGTCTGACCCTTAGCTATACTGAAACTTTTGCATTGGTTGT
CCTAGACCCAAATAGTGAACTTCACAGCAGGGCCTCTGACCTGAGCAGCCAACCCTATGT
TGAGATCTCCCAGGATTTTCCAGCTCAGTGGTAGAACTGATGGGTGGCATCTAACCTGGA
TATATCGTTGCATTTTGTTGTTGTTGTTGTTGCTTTCTCCTATTTCTCCTCCTGAGGAGG
AGCAACGTAAGCTTGTAGTGACTCAAACAGGGCTTTCAGAAGTTTGTGATGAATGTCAAG
TGTTGTGTTATTTTGGCCCCAGCAGTTGGCAAGGAAAAGGAAATGGCCCCACAGAGAACG
AAGTCAGTCCTCCCCATTAGTGTTGTTTTTTTGGGCTTTTTCACTCTCGTCTTGCCTGTG
CTGTGCCAGTGCTTCTTTGTCAGCCTGTGAGCTCTATCTCACTGTTTAACAGCATAAGCC
ATGCCTCCATCACCACATACCCTACTTCCTAGCAGTAACCGTTGTGATCTAGAGCATTCA
GATGCTGGAGGGGTCTTTCCCCACCACCTGTGTTCAGGCAGTGGGCATGCTTGTGCACCT
GGCTTTGAGGAGTGCTGTTGTCCAAGCTTTGAGACTCTGAAAGGGAACGCTGTGCCTCCT
CATGTCTGTTTCGAATAATCTGTGGAGGCAATGCCATCACTTTTAACTTGCTTTAGCTTA
ACGTGCAGCATCTGTTTCTATTTAGAGCTATTTTAGGACCTCATTTTCATTACCTTGGCT
CATCCCCTTGTCTAACCAGGGTGAAGGATCAGCCTAGAGAGTGAATTGACCACCTGATGG
CATATGCTCTTTTTTCATGATCTCATTCCTATGCAAGGGACATTTTTGGTACCAATCATT
CATTACCGGTTGGCTGACAGTGGAGCAAGGGTGAGGAAAATGAAGCAGAGAGCTGTGTGC
TGCCCTGCTCTGCCTCCTCCAGGCAGGACATGATGTCCGAGGGAGTGCCCTAGGAGCACC
ACATTTATTTTAATGGCATGGTTTGAGAAGTGAGATCTGAACCAGCAGTGAGGGCAGCAG
AGGGAGGACATGCCACAGTTATAAAAATTACACTGAGATAAATCAATAGAGGGAGGAGGA
GAGATGGCAAAGTCAGACATTGTTCCTTTGCCCACAGGAGAAAGAAACAATGCTTCCATG
GTCATGGTTGTTTAACGCTGAAAGGGAGCAAAGACCAAGTCAAAGAGGAGCTGTCAGGAG
CAGGTGACAGCCATCAGTATGGGCTGGTGGACCTGGATTCAGGCTGGGGGCCTGGTTCAG
ACTACCACTGAGTGCCAGACATGTTCCTGCATGGCACTAATTAGCACCTTCTTCGTCAGA
CTGAAAAAAAGGGTAAGGAGCAAATTGATTCGCAGCAGCAGCAGCAAGCAGCAGAATGCT
GGACTAATGATGTGAACAAGTACCAGTCCAATCCGAAGAGGAGCTACCTCCCAGAAGTGC
TAGTTATGGGTTAGCTGGATACTTGTCCCTCACTAAAACCAAAAGTTCTCATTATGCTGG
AAACCCTGTTTTCTGTCTACAAAACACCCAAACAAATGTTGAACCAGTTGCACCAAAAAA
AAAAGAGATGGATCCATAGCAGCTCTTCCCAAGCTTCCTTCTCTAATCTTCAGCAAAATG
TATCTGCCCAAGAACCCTTAGTGTCTCAGTTATTCATATAAATGATTTACGCTCTGAGAT
CTGTATTTCACGGGGTTAATGCACAACACCACTATGGCTACACGTACAAATTAGGTGTAT
AGAGCACTGCTGGGCTTTGTCCTGATAAACAATAGAAAAAGCTGTCTGTCTGTGTTCTCT
GGTTAGCTGGCAAGCGGCTTTCCTTGCCTGTGTTTGAAATGTGTAGCTGAACTTAGGACT
GGATTTAGTCGGTGTCTGCACAGTGCTTGGCTCTTCCTACGTGTGGTGTGGATGTCCTGA
CCCTGAGCCAGAAGTGAGCTAGGAAGGTTGTCTGTGGATACAAACAGTGGCACCCAAACT
CCAGAGGTAAATGTTCTGACTGTGGCTCCAAATCGGTGGCCTCCAGACCAGGGGACATGG
CTCTGCTTTGCCTCAATCCCTCTCAGAAAGGTGTATTCTTCTTTCTCTTTCACAGGAGTA
CACCATTGATATCTTCTTTGCTCAGACATGGTACGACCGGCGTCTTCGTTTCAACAGCAC
CTTGAAGGCCCTCACACTGAACACTAATATGGTGAGCCGCATCTGGATCCCAGATACCTT
TTTTAGGAACTCCAAGAGGGCTGATTCCCACTGGATAACCACTCCAAATCAGCTCCTCCG
CATTTGGAATGATGGAAAAGTGCTCTACACACTCAGGTACGTGCAGAAGCTACTACAGCT
GGCTGCTGAGGAGAGGAAGCAAGGAGATGGTCAAGGTAGCATTTTCCAGCTGTTCTGGGA
CAGAGTAGTGGAGATGGTTCCCAGTGCTGATATTCCCAGACATGCAGTACTGGTTGCAGA
ATGGGCCTCCTCTTCCTAAGAAAAGAGCTACCCCCAAAATGTTGAACTATTTTTCTGTAT
CGTACTGAGACAGAAGTCGGAAGTACAAATGGTTTCCAACATGAAAATTGTTCTAATTTT
TGTGTTGGTCAGCCCAGTCATTTTGATTTGATAATAAACATCTGTGCTTTTTCCCCATAA
ATTCCCGCTCTCAGAAATGAATCTGAAAAGCTCACTAAACAAAAAGGCTTGTTGAATGTG
AAAATTAGATGTTTTTCCTCACTTTGAAAATATCCAAACATATGCTTTGTTTTGCTGCTG
TTTTGAAATGTCCCTGCAACCAGACTGATCTTCAACAAATTAGTGTCTCTCTTTTAAGGA
AGCGAGAACCCCTCTGTCACATTATGGTGTTGAAATCAAACTACCTTCACTAGCACAAAA
CATCAGCCTCGCTCTCTCTCCCTTTCTCTCTCAGGCTGACGATCGAGGCTGAATGTCTGC
TCCAGCTGCAGAATTTCCCAATGGACACTCACTCCTGCCCTTTGGTTTTTTCTAGTTGTG
AGTATCCATATTTTAAAAATAGTTTTAGAAGGCAAGTAGAGGAACTTCAGCACAGTAAAA
CTCTTTTTAAAGGAGACCCTGTTCCCTTTTTTATCTGCATTTCCACCTGATTTCTGTGTT
CCTCTTCGAAGGCCATTACCGATCATTCCCTAGAGCATCCTCCCAATCTTGGTCTAGAAG
AGGTATTCAGATACAGACTCACAGCACCTCTGAGTTTCTTCTTAATCTGGGTGGACTGTT
GGAGGTGTTTACTTCACTGACCTTCTGGTCATTCTGACTTCCTGAACAAGATATTCTGCC
TTGCAACTTCATTCTCTTCCTGCTCTCCAAGGGGACAGAGTAAGGGAGACTCCAGCTTTG
GGTACTTTCTGTGCCCATTGGTACAGAAATGCTGTATCTCCATTAGTAATTTTGCCTTTC
TGCACTGAGAGATTCCTGTCCTCGTGTGTTGGTTGGAAATCTGATTTAGTCATTGTAGTC
CTGTTTTGGCCTCTCCCGCTTTCCCTGCCACAGAGGAGATGCAACTCACACGGCTCTGAG
TTGCTTCAGAAGGAAGCAACAAGTTGAGGAGATACCACTGCCTCATCTTTTGCCATCCTT
ATTCTTTGCTAATTAACTGTACACACCATGCATACTTGATAATTAGAAACGCACTTTGAT
TTAGCTGCCAAGCTTTGCTCCTTTCCTCCCCTGAGGAGCTTTCTTGTAGGTGTCAAGGTC
TCTTCCTCACAGTAGGCTTGTTTCTTTGCCAAGAAAGCCAGAACCAGGAGAAGCCATGCT
CCGGCCTGCTGGAGCCAGATCTCCTTCTCAGTGGAAGACACAACCTCTTCTCCATACATA
GATCAGCTCCCAGGGTGAGAACTACAGAGACCCAGAGCAGGAACAGCCATGTTTCTTTCT
GGGTTGGCAGCTTTGTATTCTTGGTGTACTGATATCTGGGAGGGAAGAGTAACTATGAGG
ATTGGTGAAGGCCACATGCTGCCAAGGGATGCCAAAACCTTTAAAGACCTCAGGTTGGGG
GAGTCCTGCTGCACCAACTCAAATCTAACTCCCACCACTGCAGTCCTGCATTTCTAGCAT
TGCTTTTCCCTTCCCTAGGACTGAAATTGGTCAACAAAGGGAGATACAGTCCCTACACCC
ATTGAATGCAGGGACACCTAAGGTGACCTAATCAAGGGCATCAGAAATATCTACCTGAAA
GCTTCATGTTTAGAGAGGGTCTAGAATATGATGCAAGTACTTTTCTATGAGAGGGAGGCA
CACCATGTACTCTTTTGTTGATGTCTTTCCCCTTTCCCCAGATGGCTACCCACGTGAGGA
GATTGTCTATCGATGGAGACGCTATTCCATTGAGGTCTCTGACCAGCGCACCTGGAGGCT
TTACCAATTTGACTTCACGGGGCTGAGGAACACCTCGGAAGTCCTCAGGACTGGAGCAGG
TGAGGCAAAGGAAGACAGCCCACAGAAACACCAGTGGGTCAGAGACCTTGTGAGACGCAA
AGAGGCCACCAGACAACTCTGTGGGTGGAAGGGGAGGTCACAACAGTACAGCTAGAGGAA
CATTAAGAAAGGAAAGATGGACCTTTGCTAAAAGGAGAAGTAATGAAGATGAAAGGTGCA
GTGAAGCCAAAGCAGCGTAGGCCAGAACACAGGCACTTAGGAACTGTAGGGTGATAATGC
TGTGTGTGTAACCCTAATCAAAGGTTTATGAGGAAGAAGAGATGGAGTTCAGATTCCCTC
TTGATGGAGTATGTGGATGCTATGTAGATTCCTGGGAGACTGTAATCAGAACACACATGG
AGAAATCAGACCTTGCAGATTTCAATTCTGTCTTGGTCTTTCCTTCTTTAAAGTGGTGTG
AGGCTGAACACCTGAAATATAATTTAGGAGCCAGAAGCAATGCTGCATGTGTGAAGTAAC
AAAGAAATGGGGGCCCTTCAGCTCCTCACATCCCGTTTCCTTCCCACAGACAACCAAGGA
AAGCCTCTTTGGATCGCTGTATATGCAGTCAAATGTGCGTGGATCATATTTTTAAGTCCG
CTGACGCAGAAAGTTCAAGCAGTGCTTCTCCCACCCTGGAGAGAGCTACTATTGCCAGTG
CTGTCAGACAGCCTGTAACTTGGATAGAAAAGCAGCACAAACCAGGATGAGGAGTGGTGC
AATAAAAGGGTCTTGAATGCACCAGTTTGCCATTTGTAATTCTCTTTCTTGGTAATTGCT
TGCAGGCTCCATCTTAACCCTAGAGTTGTCGGTTTGCTTTCTTTCAGTCCTCACTATAAG
CCTCTGAAAAAGAGGAAGAACTTCGGCTGTGAGTTGCCAAATGAACAATTAGGATGTCTA
CCACCACATGCCTTTTCCAGGGGTAGAACCAGCATCTAAGAACTGATTGAAGGACACCTC
CTTTGTTGCAGCTCAGGTAGTTAGTTGACAAGTCAGGCCATGTAGCCTTGTTATAGCTAA
AAAGCTTTCTATAGAAAAGAAACCAGTTGAAGCAATCAGCTGAAGATGAATACTTTCCTG
AGTTTCTTCCCTGAAACTTTCCCCAACAGAATGCTTTTCAGTGTGCGTGGCCAGGCAGCT
GGCCAGTTAGGCAAACACAAAATCAGCTCTAAAATTGGTCATGAagccagaaagtcagcc
acagagccagcctgccagggaggtagccacgtagcccactacctgcttaaacagcaagcc
agcctaatgccagccagtcaCAAAGCCTACCTCAACGAGGCACACTGCTATCTGTGAAGC
TAGTGAGCTGAGCAGTCACAATGTCAGGCACAAAAACAGCCAGATGGGCACTTAAAACAA
CTAGTAAACTACAACAGAAACACTTCAAATTCTGAAGCTTTCTGTACCTTAGTAAGCTAC
ATGTTATGATTCCAATGTCTCTTTCACTTCTTTTTTTCTAGGGGAGTACATGGTGATGAC
GGTTTCCTTTGACTTAAGTAGACGTATGGGTTATTTTGCCATTCAGACCTACATTCCCTG
CATCCTGACTGTTGTTCTGTCCTGGGTTTCCTTCTGGATCAAGAGAGACTCTACACCAGC
CAGGACATCCCTCGGTAAGAGAAAAGGGCTGTTTCGTACATGTTGCTTGTTGACCACTGC
TGCAACACTAGCAGACTGGAAGTGTCGGAGTATGAAAGCTCCTAAAGCATTTAGGCATTA
TTCAGCTTAGTGAAGTCCACCCATCTTTCTGTTTATAGCATTGTCCTCAGGCTCGGCTGA
ATTTCTATCTATCTGTGCTTGCCTGGACAACTGGACTACTTGAATATAGCAAAAGACTGA
TTTCTTGATCTGAGTTCTGAACACAGTCTTCTCAAGCTGACAGTGTGGTATTCTTATACT
GAAAAAGGGAGAGGAAAGGGGTGTACTGTGGCACTGCAGCACTGACTGAAGATCTCCGGC
CACATGCATGCCTGCTACATCACCTCATCACTTCTCAGGGGCTCAGTGTAGGTCCAGTGG
CATCAGGATTGTAGGGTGATGAGCGAAGTTGCTTGGCCGTATAAATAGAATCTCAGACTC
TGGCAGGATCTGGAAGCTCGGTAGGTACAGACTTTGTCAGTCACACCATAGTGGGAGCTC
AGGGCATGGCAACAGTTCTACCAGATCTACTGTTTAGATCTGCTCCGCAATCTGCAGTGG
CTCTCTGAGGTACAATAAAGCTCATGCTGATTGAACCCTGCTCTGATAGGAGCTAGAGAG
AGCTTTACAAATCTTTAATGCACTTCAGCTGCATCTGTATTTTGCAGAAGGCTCAGCTTC
CCAGTGCTGTCCCTCCAACCAGCCCCACTGACTTTCCCTTTAATTGAAGATAGCATTCCC
AGCCCTGCCTGCAGGCCTCTGCAGCGTGAGAAGAGACACGAGGCCATCAGCATTAGGCAG
GGCTATTCAGAATCCATCCATTCTGAACATTCCTTCCCACCTCTCTATCAAAATCAATTT
CTTTAGAGGCCTGGATAGAGCCAGGAGAAGGAGGAGGGTGTCATTTCCAATGGAGGTGAA
GGTACACCATAGTCCATGGCTGTGGAAGGAGTGAACAGCAAGAGGCAAAAGGACACCACT
GTGGTGAGTGTCTCAAAAAACAGAGGCAGGCTCCCACAGGAGGCAGGCCTTCGCTGTAGC
AAAGGATGTCAGCACATCAAGAGTAATGTATTCTTCATACATATGATCCCCGCTACATTT
CAAGCCCATCGGCCTACATTAAAGCGATGTAAACTGGACCCGTTCCATTGGCATTTCAAA
TATGTGGGAAGTCACATCACAGTTGCTAATGCAAATGCAGTAGGAAAATAGGAAAATCTC
ATGCTATGCTCCCACCCAGAGCCAGTGGGGTGAGCACCTGTGAGACAGGTGGATTTAGAT
GAATGCTAGAGAGAGGAGCAGCTGAAATTGCTGCAGCTTCCTCCACATCCTAAAAGCAGT
GTCTGAGAGCACAATACCAACTCTTGGAGCTGATCATGTATTGGTTCCTAATGCCTGATC
TCTGAAAACAGGTTTGTGAGCACTAATGCTACTTAGAAATCCATTCCAAGCCCCATCTGA
GCCACAAGAGATTCATTACCGTCTCCCATCCAGTTGATGAGCCATTGGCCCAATTTTATC
CTGGGTACAAATACTCAAAGGGAGAACAGTTCAGCCACTGCCTGCCCAAAGACAGCTGCC
TAGCAGTTATTTCCTAGCATCCAAGCCATTGCACTCTGCATGCAGCCTTAAATAGAGTTC
AAGTTCCATGCTCCTTTACCAATACATGTTGATGATCTGTGCAACGTTCTGGTTTCAGAC
AGCTCTTTTTCCATGGTGCGTTGTCAGAATTACTGCAGGACCAGAGCCTGGCTAAGCAGA
GCAAAAAAAGGGACCAGACATCTAAAGAGGGGAAATTGAGGTGTTTGAGGGACTGAGAGC
ATGCTGAAGACAGAAGTGCTTTTCTTCATTACCCAAACTAGCTCTTTTTCCTCTTAGGTA
TCACCACTGTGCTAACAATGACCACGCTGAGTACCATCTCCCGCAAGCACCTTCCACGTG
TTTCCTATATCACAGCCATGGACCTCTTTGTGTCTGTGTGCTTCATCTTCGTCTTTGCAG
CTCTCATGGAGTATGCTACACTCAACTACCTGGTGGGAAACAAGAAGCCACTGGAGCACA
GCAGCAGGAAAGCCAGACTGGTAGGTGGAAGCAGCCAGCCAGCAGAGCTGCATACTGTTA
GAACTCCAGGTCTTTTAGGAATCTCTCTCCTGAGTCTGCACTGGAAACTGCTGAAATTGT
CGAGTGCCTGACGTGTACTTTGTTCATAAGGTCCTCAAATCAACCTGTGTGCTGGGTCAG
AGCACTTGAAATTCAGACACAACCAGAAAAATCCCTCGAGACTCCCATAAAACAAGGAGG
TCTCTGTCAGGGCCAGGAACCCTGCGCTCAATTGCTGGAGAGCTTGTCAGTATAGTTTAC
ATGACTAAACATAAATGTCCACTTTACGATAGAGCAATCCACACCCAGGCTCTTCAGTCT
TTACTGATTTAATCTTTAAGGATTACATAAGTATCTTAGGTCACAGAGATGCAGAGACCC
GCTGTCTTTTGTGGTCTGTCATCAGAAAATCTGCTGAGTGTGGAGACAGCGAGCCCAGAG
ATGCCATAATCCTCTTGAGATCTGCCTAGGCTTAGCGCAGATACATCTGACACATCAGAT
GAAACAGGCCTCTGAGCCGACACACAACTGAAAACAAAAAGACAGACCTCTACCTTCCCA
CTCTCCTTTCCCAGCACAGATGGAGAGAGCTCTTCCATGAGGTTGGTGATATGTCTTCTC
TACTGGAGCATGAGGTTAAGAATTGCAAACAGCCTTGCCCTAGCTATCCTCCAGCAGATG
ACAGCAACCAGAACACATACCTGAACTGTGTGCTCTGCCCTCAGAGACAGCAGAGCTCAG
GGGAATGAAGGAAGGGGCTAGTACAGCTGGAAAGCAAACACCCTACTTGCTGACTGTGGC
AAAGTTGGGGAATCATAGCAAGTAGATTTTTGCTGCCTATATCTGTGCCCTAGGATGCCA
GGAAGGAACTTCTCAGTCGTGCAGGTAACTGCCAAGTCTCCACAGTATGCCAATCAGATG
CAGAGAAGGGAGATGAACAGTCATGTCCCTCCACTGAACTGTGCCTATGTTATGAACTGA
CCAACTGACAGGTGGATAATTTTTGGTGTATAAAACACATTTTCTTGCATTTTCTTTTCT
TTTAATCCACTTACCCTTCCTCATTACAGCCACCCGCTGGTGCACAGGTGATGCCATCCT
TTACTGCTATCAACATTAACATCAACAACATCATGCACTGGCCTCCAGAGATAGAGGAGG
ATGAAGATGACGACCCTGGCTCTCCGTGCCTGGAAGGAAAGGAATGTGAGAGGTTCTTCT
GCTGCATTGAGGACTGTCAGACAGGGATGTGGCGGGAGGGGAGGGTCCGCATTCATATCT
CCCGCCTGGACTCCTACTCCCGTGTCTTCTTTCCCACTGCCTTCCTGCTCTTCAATATTG
TCTACTGGATTGCCTATCTCTATCTCTAGCGATTCTTCATCCTCAGCTGGAATGGACTGG
AGGCCAAAAAGATGAACTTTCCAAGGAGCATAGAGAGAACAGTGTCTCTTCTTGTTTAGT
TGATTGTCGCTCTGAACATTCCAAACTTCTTCCTACTCTCATCTCTTCTAAGAAGAACCA
GACAGTTTTTTTTGTTTGTTTGCTTTTTTTTAAACTTCCAAACCTATCTTTTTA
