# Supplementary material for: Reference based annotation with GeneMapper
Source: Genome Biol. 2006 Apr 5;7(4):R29. doi: 10.1186/gb-2006-7-4-r29 (PMC1557983; doi:10.1186/gb-2006-7-4-r29)
Supplement: Additional data file 2 — A gunzipped tar file containing the data set of orthologous genes in five vertebrates (human, chimpanzee, mouse, rat and chicken) that was used to compare pair-wise and multiple species GeneMapper [file gb-2006-7-4-r29-S2.tgz › 5verts/orth103/hs34.fa]

>NM_198904
ACCCCAAAGAGATGGACCCAGGGGAGAACGCGTAAGTGTGAGGGGCATGAGTATACACGA
GTGTGCGTGTCTTTCCCTCTCCCTTATTTGTCTCCGTATGAGTCTCTCCTTGTACCCTCC
CCCTGCCTCGATGATATTACTCCCCCAGACTTGGAAGCCGCTGCCAGAGTGACGCTTTGA
TGGTATCTGCAAGCGTTTTTGCTGATCTTATCTCTGCCCCCTGAATATTAATTCCCTAAT
CTGGTAGCAATCCATCTCCCCAGTGAAGGACCTACTAGAGGCAGGTGGGGGGAGCCACCA
TCAGATCATAAGCATAAGAATAATACAAAGGGGAGGGATTCTTCTGCAACCAAGAGGCAA
GAGGCGAGAGAAGGAAAAAAAAAAAAGCGATGAGTTCGCCAAATATATGGAGCACAGGAA
GCTCAGTCTACTCGACTCCTGTATTTTCACAGAAAATGACGGTGTGGATTCTGCTCCTGC
TGTCGCTCTACCCTGGGTAAGATGTGCCCTTTTTGGCGTCGTTTTGTTCTGAAGAGGTGG
GGGGAAGGTGTGGGGAGGGGTAACTCGGGAGACCACCCAGATTTAAAACACTCTCCTAGG
ATGTGCGGCTTTACAATTTAGGAGAGAGCGAATATATGGGGCGGGGACTGGAGGGAGGAA
AGTGGAAGGTCACTTTCGTTAATGTATTCATTTATTGGATTTTATTTTATTTTTTGTTTG
GTTTTAGAGTGGAAAAGGTAACCTCATAAAGACTAAATATTTAGGGAGTAGCATTTTGAC
ATTATTGCAATCTGATATCGGAGTGGGCTGTGCTGATACACGCCGGCATTTGAGGCCGTG
TTGCAAGCATTTTGGGTGGGGGTCTGATGGAGAAATTTACAAATGGGTCCTGGCGCACAC
CGGAGAGATATGTGTGAGGGAGCTGGGGGGAGGGGCGGCGGGCGGCCCTGTTCCTGTGTA
CTAAGGCATCGCATGCTTCTGCACCTGGCATTCTTAAGGTCAGTCAGCCAGGTTTTGCAT
CCAGTCCCATTGACCCAACAGCCAACTACCCGTGTGCAAACATGGTTCAGCACCAGGGAC
AGCAGTCCTGGTGAGGGCCAAAGGGATAGAGGCTTGTCTAACCTGATAGAACGTCTCTAA
ATATACTCAGGGCATCCACAGAGTCAGAGAGAAGGCCAATGAAGCCACGGGGCACTAATG
AAATATACAGATCCTGATCTGTTTACCTCTACTCCCTCCTTGATATGGGAAGGGGACTAT
TGGGCATAGGGTGGAGAACGTAGTTAAATGATTGCATAGGGGAATATACGTCTGGAAAAG
AGTTGGCCTTGCTGCAGTGTTGGAAAATATGCTGAACCAGGTGAATGTGATGCCATAATC
GTGAAGTACACATTAATGTTTTAAAACCTTGCTGCACTGAATAGAAAAAAAAAGGTAAGG
CTGGAGACTGGACTCCTGAAAACCCTGAGAATGTGTATGCCCTGAAGTGCCCGGCATTTA
AATTTACTTGAACTTTCCTGAGCTAAGAGTATTAGAGGAGCAACCATCCATGCAGCCTAG
CTGACTATTCGTCTACCTACCTAAGCACCTTCCCCGCTCTCCAAGCTTTCTAACTAGGAC
CAAAGCCATGTTAGAGGTCCACTATTTACATTACTTGCATTCTTCTATACTTTCATTTTG
AAATAAAGTTCTATAAATATACCTCTCATATCCTACCAATATAAAGAAAGACACAAACAA
AAACTAGCTATAGAAAATATCAAGACAGTGCCCTAACATTTTTTTGTGGGTCGACAATCT
TACATGGTAGTTGTAACAAAAGCAGCTGAAAAGGATGGAGGTTAAACTAGTTTTTAAAAA
AATTATTGAAACTAGGCAACTTCTCTGGCCCCCTCTTCTGTAAGATGGGTAATAAGACAG
ATAGATTTATGATAAAGAGACCCAGGCAAAACAAAGAGTGAAAGCCTCACTTTGGAGTTT
CTAAACAGAGAGAGGGTCTGCTTAACTCTTCCAGCACTTTTTGTACCTTACTAATTTACT
ATAAAAATAGAATGTATTTTCACTAGGATTATAACATTTCAGTAGCTTTCTCAGAATATG
AGAGGGCCTTTTACTGGAAACAGTCTTATATGTAATACAATTTGGTGAAATCCTGAAAAA
AGTAATTTTTTGATTCAAAATTTGAATTCATTTTTATACTTAAGGTTGTGGATAGCTATT
AATTTGTTTCGGAAATTAGAAAACAGTTACTTACTAAAAGAAAATATCTTTCCCCTATTT
CTACCATTAATGAAACCTGTGGATTAAAATCTAGACAAGACACAAGGGAATGTCTTTCTT
TTTGACTCATCTCCATCTTAGTAAACAGTTGTCTAACTTAATAGATAAAATATTATGTAT
TTTCTCTCCAGTAACCCTATTTTAACCTAAACATGTTTAACTTTACTATAGTTTATAAGA
AAATAGTATTTAAGATGTCTTCTTGTTGCCACAGCCCCACCTTTTCCATTTCAATGTCTT
ATACAAAGTAAATTTGATGATACATTTTAATTTTCAATTTGTACCAGACTATCTTAGATG
AGTTTTTTAAAAGAGCTCTATAAATATGAGCTATCTGTAATGGAAACTCCCAAAAGTGGT
AATTTTTACATTCTCTCATAGTGACAGAGAATGGAGTCATTGCTGTTTGGTGCAGAGAAT
GTGATCAGAGTTTCAGTCTGCTGCAATCCCATAAAAAAAGTCATTTGAATTGTTGAGTAG
GACTGGAGGTAAATAGAAGCTTTGATTTATAAAGTTGATCCTGAGGAAGGACAATAAATA
ACTGGGAAATATTTGAGACATGAGGAGTCCATAGGAAGTGGTACTTATGAAATAATACTT
TTGTGGTAGACAGTAGTAGCAGAACCACCTAGAAAGTTAAAGATAAATAAAAAAAAAATT
GGTTTTTTATTTATGTAACTCAAAAGATTGTTTTCGCCCTCATTAAGTGACAAAATTTAT
TAGTCTATGTCTTTACAAAAGTGAAACAAAGAGAAAAATAAAGCATCGTAGTGAGAATAT
TAATAACTAATATCTCTTCTTATAAGTGAAATAGTTAATTTCTGAAACCCAAAATTTTTG
AAACATTCACATAGcttgtgctgtcataaaaaataacctggggaacttactaaaatggag
attcctacactatacactgaatgcttttgaatcattatgtctggggagaaaaggaatatt
caacaggagtattttcaacaagtacccTAGACCTCACTTTGAAGAAAAGTGGTCTATACT
TTTCTGATTTCCAAAAGTTTATCATCATATTTAATATTTAAAGGTGTTTTGATTATTCAT
ACTTTATTATTCAGTTGGGCAGAATGAATCAATTTAACTTCAATCTTTTATTTGTATGTA
AATCATTGAGAATATTATACATATAACAAAGCATAAGGAATAGTATAAAGAATACACCAA
CATTAGTTATAAGAAGATATTGGCTCCAAAAAAATAAAacatatatacatatataaatgt
gtatgtgattatattgaaaaactatatatataccacatatatatgcataGAGATTTTAAA
ACAAATCTTATAACTTTATAAACTTTTTCAGTGTAATTTTATTCCATCTCAGAGTAAAAA
TACCCTAAAGGGaaaaaaatatatagaaaaacataaaaaataatttaGAGTAAATAAGAA
TAACTGAAACATAAAATGTTTTTATTTTATTAGAATAAAACAAGATTTTGTAATATACTT
AGAGTGACAAATAATTATTTTTCAAGGATAAATTGAGCAGAAATAAAATGGACTGAATTT
TTGATGATCTGTCTAAACTTTACTTTTAAGTGCTCATTCTGAATTTTTAAAAAGAAAATA
CAGTTAATGGTTTATACATATTTTCTATTTTTATCTGCTACCTAAACAAAGATGCTTTTG
ATGATGTTTCTTATGAGCTGCTAAAGTGTTTTTATTCCATAATTTTATTTTACATGTTTC
TTTAACTGGCTAGGACTATGCATGTAGAAAAAAATATTTTGATTCTTCAATATACCCTTA
TTTGTTTACAGAATTAATCTCTACAGACAAGCTTGTCATTTCCTGTCTTTCTAAATGCCC
CATCTGGTATCCACCAGAAAAATCTTTATTTCCTCAGCGTACTAAATTGCTTTAGTTGTA
GACAAAACCCTTCAAATAGTCTATCCTGAGGTAGACTGGGTAGACTATTTGAATGGTAGG
GACTCTACCTTTCAAATTCAAAAGGTTACCCTGAGGCCATTAACCTGAAAAAAAAAATAA
AGAAAAACAGAACGTAAATACTCATCACCCAGTATTTCCCAGAACCCAGTCACCCACTAC
TACCTAAACAAAACACCTGAATTGTAGGCAGAAGTTGAAAATTGGCTTGTAATTTAAATA
ATGAGTTATATAAATGTCTCTTTCACGTCCTAGATTCATTTAGATCAGGTAATTTCCTCA
AAATAATTGATTTAAAGCATATATATTTTAATGATAGAGGTCTCTGTTCTATACTTCAAA
AAATTGTTTCATTCCAAGGATTTCCGTTCAGATTGGAAGGAAGTTAAGACTAATTTTAGA
TACTGTATCTCTTTGCTATAAATATTATGTTACTAGGGTCCTGGCTACCTCCCTACTACA
ATTTCCCAGCCATTCCAAGACAGGCTTTTCAGTTTAGGTACAAGTAGGCTTTACTGGAAT
TATACATACTTATCGTTCTCCAAACACTTCTGCCAAATTGGCTGATTAAGAAGATTGAAT
TATAATGAAAAGTTATAATCAGAGTAGTTTGGAGATTGTTTGACCACTGTGGGTGTCGGC
ACAATTCAAATGCTTAAAGATTCATGATTTCAATTGAGATGAATATTCCAGATGTGATAC
TTTATTCAGGTAGACATGCAGAAGACAATGCGTCTTTCTGCTGCCAGGGGATCAGACACC
TATGTGACCTCTTCAAAGCCAGAAACCAAATAGCCATAAGATAATATCAATTTTATGCGC
TGCTTGTGTCATGTTATACATACACACTGAATCAAATAATACACACAAACACAAACACAC
ATACACAgacacaatcctgtgactccgcaaagtatttatcatcaaccacatttgagagac
taggaaaccaagattatagatagattaaatgacttacttaaacataatagattagaagca
ACATACtataataagtatgaatgtggatataagtaaacatgtatacatatataatgatgt
ttatatatgtgtatacatatGAATCATAATAACTTGGGTTTTTAGATCTGTCAATATTAT
CTTATGTGTTTTTTTAATCAGTTTGGGGTCTCAATCCATCAATAGTGTTCCTAGAAGTGT
AACAGGtagactggatgatctataagttatttactagttttaatattcatgattctctca
ttcTGTCTTCAGTTAATAGAATCTACAACAGATACTTTACATCCATTCAGCCCACTGAAT
AAATCAAAATGTCGAATCTATAGAAGGACATGGTTTAAGATACTCAGTCTCCACCAATAA
CATCACTATTACATTATGTTTTTTTGTTTTGATTGAAAGGTCTAGACAGAAATGCTTAGC
AGCAGTCTGAAATTAGGTTTTTTTTTTAATATAAGAGCATATTAAATGGAATTATTTAGA
GCTGAACAAATATTATGTTTAGAATATATATTTCCTCATTGTTTGTGTCTATGTAAGTAA
AGCATAGTTTAATCTGCACTTAATTATTCATCCAGAAACTTAACTATAGCATGTCATTCC
ATTTTTAAAGAGGAGATCTTGCTTTTTATTGAGCAAATCTATAGGAAACTTGCTCAATGT
TGTCCTCCAGTTTTCTTACAAAAATTCTTAGAAAAGTGGAAGACAAAAGTGAAGCAACGA
TACTCAATATTAAAGTAGAAATAATATTACAACTTCATATTTGGATATGTATAGTTTTAA
TATATAGATATTCAAAGATGACATATTTTTAATCACCCCAATCATACTAGCAACTGGTTA
ATTAATGTTACTATGTGGTAACAACAGAAAAGCTCTTATGTTTTAATTTCTAGAGTAATA
AGAAGCTATAATTTCTAGAAAGTAATAGGGATTTTACAGTTTTACAGAAACGTTTGCATT
CACAGTTTTATTCTCTCAGTAGACTCATGAATTAGATGAAAAagataatattttcttctg
acaactgtagaaaatgagatattgagagattaagggacttcttcaaggatcctttactat
tggctgtagaacagagttaagaccccctccttgaattcatagcGCAATACATCACATTGC
ACAAGTATAGTCACCCCCCGGCTTTTTTTATCTAAATGTAAGAAAATACTTTGGTTGTTT
AGAGATGTAAAAGTCCTCTCTAACTTGCATTACTGGGGAGGGTTATTTCCCATTCATTTG
TCCCCCATACTAGAGAATAAATTTCCTTTAAAAAAGGAAATAAAAAGCTCCTTTCAAGTT
ACACATTAGTGGTTTAGGGTAAAAATAAAACTTAACTCTAAATCATATTAATCCCTACAG
TATTATGATATAAGAGCACAAACTATGGCAATAATTCTATATTATTATAAAAATCATTGT
ATAACTCTGCATAGATAAAATACCATGTAAATGCTAAATAAGTAGCACTGATACAACACT
CTCCACCCATTCATAAAGAAAACCATGTAAGTACCAAACAACATAATCGTGGAGAAAACA
AGGGTTGTTTTAAAGCAAAGATCCTTTGTTATAATTGAAACCCTGCCATGAACCCAAGTG
TTGCTGTAAAGCCAAAGTCTACCTAGTAAGACAAATATACAGTGTGTATTTGCTTAAATA
CATCTAAAGAAATTGCAGAACTTACTGTATATTTATATAAATAAAATGGCAAAAACAAGC
TGAATATAATATGTCATTATAATCTTGATAGGAAAAAATGATTGATGCTTTCACGTGTTC
TTTTTTTGCTGGTTATCAGTTCTTTTTTATAAATTGCTTTTGAAAACACACTTGAGATAC
ATAATTGAGGAAAGCAACTCTAAACATAAAAGTAGAAATTAATGTATAATTTCTTAATTA
ATTTATGAAACGAATATCATTTGAGCCAATTCTGGGATTTTTGCATTATAGAGAATACAG
GCCAAATTTCCCCAGGAATTTTCTAACCACTCTTGTTTAGAGAATGCTAAGAGGTTGTAA
AAGTTTTTGTATTTGTAGTAGAGATAAGAATTGGCCTCTTAGTCTTTTTATGGTGGACAT
TTAAGAGTGAATTACCTGATTTCCGTAGGCAGAAGTGGAGCTACCTCCCACTATGGTAGG
AGATAAGTAATTGAACAGTTCCTTCTATTGCTAAACAAATAACCCTCTTCCACAAGTACT
CCTCTGTCATTTAATCCTTAAACTTCTATCACCTAGCTGCGAGGAGGGGGAAGGAAAGAA
AAGGCACTGAGGGTTGTTTTACTAATATTTTATAGAAAGTTCTATTCCTTCTTAGCAGTG
TACCACATCTATATTAAATGAGAATATGATGTTTGTCATCTTCTTTTCTCAGTATCGGGA
AATTAGTCATGATAACATAGGGAAAATTTTGTATAACATTGtgttccctgtgcaatgtgt
ttcacatatccactgattaactcacctttttgaagtttttgctcagagctcaccttctca
ataaagcctgcacctaccactcagtgtaatattgcaaactccactccaccttgtactcct
aagtcctctaatcctctctgctttactttgccctagtacttaCTTATAGCCTTTAGTAAT
TAATCAGAAAAAAAAATGTTATTTATTGGTTTATTCTTTTTACTTTTTGATTTTCTATCT
CTCTCAGCTAGAAGCCAGGACCCACAACAGAAGAGATGCCATTGATACAACTCACCTTTC
ATAGCATGCCTAGCCTCTAACGGATGTTCAATAATTATATGCTTAATTAAGTAATAAAAA
TTGCACTCATTTTCCCCCAAATTTTATTCTTTTCCTAAAAAGGAAATATTTTCAACTTTT
TTTACAGTATCTCACTGTAAGTCAGCATATATGGCTGTCAGGAAAAAAAAATAAAAGAAA
ATGAACAAACAAACCGTTTCCacagcatagtatacttgttaatagcataagctcttcaga
cacacttgatcagggttcAGTTTGATGACCCTCAGTCAACCAGTTTCACTCTGTCTTTTC
ATATTAAAAAAGGAAGAtttgggaagctgaggcaggaggatcgcttgtgcccaggcattc
caaactggcctgggcaacatggtgtgaccctatttcaagaaaaaaaaaaaaattaactgg
gtatggtagtgcacgcctgtggtcctagcttcttgggaggctaattcaggaggatcactt
cagcccaggagttcaaggctgcagtgagccatgtttgcaccactgtactcaagcctgggt
gacagagtgagaccccgtctcaaataaaaaGGAAGATAATAATTTTTCTTAAGTTTATTT
TGAGTAGGAATTGATATAATACATATTAAGGGGCACATAGTTAGTGACCTTTACATGGTG
TTATTTTTGTTACTCTTATTGTTATTGTTTAATACAGGACATTATTTATCCCCTGATATA
TCACCAGAGGCACAAGTACGCTCCCCATCCCTGCTAAACTCTGAACTTTGTGGGAGTGTA
GAAGAGGGATTTTTTTAAATACAACTTTTCTAATTCTTCAGTTTCTTGCTTTGACTTGTA
TGAGATAAGCAAATTGGGTAGAGGTCCCTGAATTTTGAGAATGCCTGTGTAAACATTGAA
CTTAGTAATATCTCTAACAATGTGAAATAGCTTCTATTTAAATGAGAAAATACATCCTGT
CATACAAGACTCCTTCCTGAAGATAATTTTGTCACTGTATGTAAAGAAGGATATTTTCCC
AAAGACATTGTAAAACATTATCCCTGAGTTGCTAGGCAAATTTATTCAACTCATTATTCA
GAGCAAACTCAGGTTGCTACTCTTGATGGTCAGGTCTATATTGGACAGCATGAAGTGGAA
GCAGTGGTTGTGGAATCTGGAGAGTAATGAGGAAGGAAACAATCTAAGCTGGTATTTTGC
TATTCAGGGTCATGACTAACTTTTCATTTTTCTTTGTGCCTCATACATCTGATCATATAA
CAAaattcaacatcatctgtcacctgggtcactacaacactgcccaaaatacctttctga
atatgtttttgctaccttccaattcactcaccacataatagACTTTTCCCCTGCAACTAt
ttttaaataaagacataatatagattcaataaattattcagaatttaatatacagttaga
tgaagtgttttccaaatgtatgcagtattataacaactacccctgtgtgtgtgtgtgtgt
gtgtgtgtgtgtgtgtgtgtgatgtttctatcacatcagtatgttttattgtgcttcttt
aataatcatcattcttcttctctccaatccctgcttgcccctggtagcctcttttccaat
ttctttcaccatagatttatatttttctgttgcacaacttcataataatgaaattaacaa
tgtgctttacctttttaacccagcttcttttgctcaacataatatttctgagatataata
cttatgcatatgagttcttttttattattatgaattccatggtatgaattacagtgcatt
tacccagtatccccttgatgcttctagtttgaggctaattgaaaacaaactgtcatgaat
gttattgtacaagtgttgctgtaggcatctgttattattcttgatgaaatgtctaggatg
tagcatagatgtattttattataagaaacttagcaaaacactatttcaatgtATGACAGT
TTAAGTTACTTTAAGTCATTGCAACCTTAGATATCATCTGTCTTtgcattagttatctat
gtctacattaccagttatccaaaagttagcagtttaaaataagaaacacgtcttattttg
cagtgtctgaggagcaggaatccaataatgggtagcttggtaattgcagtttaggatctc
tcgtaagattgcagtcaagttgtttagcagggtcctggccatcttaaggtgctagaaaat
caactttcatgctcactccaatgtggctattaaaaggaagttcccgtttcttgtcttttg
agctctacatggggttggagagttggagagaggagacagagaggattgggggaggaaagg
aggagggaggaagggagtgggagagagggctttcaagatgaaagccatagtctttacaag
aaagtgtcaaaaattatacaccatcgcttctgtcatatgctgttggtgatacagacctat
cctgatgtataatgggagggatctacatgaagCTGATTCCTACTTAGTAGGAAGTAGCTT
CTgctactaaaacaaaacaccatagaatacatggcttataaacaacagaaatgtgtttct
cacagttctagaggctggaagtctgagatcagaatgccaccatggctgggttctggtgag
ggccttctggtttgcaaattgctcttctcattgtatcctcacaAATAGTGTTATGCCACA
TTAAAATTAATCAGATCCCTTTAAACACTGGGTTTATTTTCCTGTCACCTTTACAGGCAT
TACTTTCAGAGCATCTTACtatatatatatatatatatatatatatattttttttttttt
ttttttttttttttgagacggagtcttgctctatcgcctgggctggagtgcagtggcttg
atctccgctcactgcaagctgcgcctcccaggttcatgcattctcccacttcagcctcct
gagtatctgggactacaggtgcctgccaccatgcccggataattttttacatttttagta
gagacgaggtttcaccatgttagccaggatggtctcaatctcctgacctcctgatccacc
cgccttggcctcccaaaatgctgggattacaggtatgagccaccgtgcccggccACCCCG
ACCTATTATTTTTTAAGCATGTCATCTTCAATACAGAATTTTCATCAGTGTGATGGCTCA
GGATTTGAGATATAATTTTGTTATAGATATTTTCCATTTAAAGTTTAAAAAGTGAGGTCA
TACATGGAACGATATTTAACTAAGTGAATTATTGTATTTTAAAGCCTGAAATAATAAAAG
TAACTTTGTCTAGATAAACAAAAGTCTACAACCTTTCAGTCACATTGCATGTCACTTCat
aaaaaaatcttttatatattaataattaaatttatttaatttgtttaaattaaatagatt
aatattatataattaataatttaaaaatgaaataaaatGAACTCAGTGTCATAAAAACAA
AAATATGTGAGTACTCACATACTCCTCAAAATATCTATTACAGTTGATTGTAATTTTCCA
GGTACTCTTGTGGTCAACAGGCCATTTACAGTTTCCATGGTCCATGATGGAAGTCCTCTT
GGGAGACTGACTTCCCTTTGCACGTGCAGCTCAATTTCTCTGATGACCAAGCATCACAGT
AAATTCTAGAAACTCAAATGAGGATGGAAAGATTTCTTGATTCAATTTTAGTCTCCTTTA
CTTCAGGTTGTAAGTGATATATACCAAGCAGATTCTTAACAGTTGTTTAAGTTTCAATAA
AATATATCAGAGAAGTGCACATGCACGTAAAGCACAAAATTAGAGATTGTAGTTTATACT
CTGATTCAGGTGACCTACACTATATTATACTCTCCTGAATTCCTATTTATTTTGTTAATC
ACGTTTTATTAATTCCTAcccactatgttgctagcaccctgccagctgctgaagatatag
tgctgaacaaggcaaacataatccttgctcttgtaaagcctatattctaggagaagggca
taatttaaaaaaataatatatataatatgATAATATATAACACTGCTTTTATAAATTTAC
TTGTAGACAATGTCATACCTATGTATTTATTTACTTCCCTTATTGATTCTGATACAAGGT
AATTGTGTACCCAGATATATATCTTATACTCAAACATTATTTAtttttattttatttact
tatttttattgagacagggtctcactctgtcgcccaggctggagtgcagtggtgcgatag
ctcactgcagcctctgtctcctgggttcaagcaattctcccacctcagcctcctgagtag
ctgagattacaggggtgcaccaccatgctcagctaatttttgcatttttaAACCCATAAA
CGCACATGATTCTGTTCATTTTTCCCCTGAAATAAGCTAACATAAGATACCATTTGGCCC
TTGTTGAGCTCTGAAGTACTGTGTTAAATGTAGAATGAATATAAATGCAAGGTGGACAAA
TTCCTTCCCGCCTACTTCCTGTCTTCCTGTCttcaataaatgtttattgagtttctaata
cttgcatgccactgtactaggaaatagatcttgatgtctgggggaaagcagacagtaaac
aaacaaactaaataagcttcaaattgtgatagtgttgaggaaataacttacaagtgtggt
gtgttgaaaataatcaaataaattttactttgcatatactggccagggaaggcaattatg
aataatggataagaagttgagactatgagagaaggaaaggagcccagcatgaaaatgttg
aagggaagaccattatcatcataggtaacagcaggtacaaggatccccaaagaaataagc
acttggtgtaatttaagaatgaaaggaaggtccaggtgactggaagattgattgagaatg
aaaaagtctaggggaagaacttgggaggcagaaagctatttcctaatgtacggtctcaaa
accattgtaagtaatttgaattgcattctaggtaagGAGTTTGGATAAGGGGTAAGACTT
CATATACTAATACCATCAGTTTCATTCTTAGGGAAAAGTGTACCTATATGATCTGGGGAA
TGGTGAGGGTTGCGTTTTACCTGCCAGTTTTCAGTTGCTTGGCAATTAACTCAAGTGCTG
ACTTTTAGCTTCATCAGAGTTATATAACGTGTTGTTCTACATCCTACTGCAAAATCTTAG
CGAGACCAAGAACCAGTTATTGATTTTACTATTATGTCAATGATTTAAAACATACTTATT
TTATGGCATTGTAATGAAATAATTGCATTATATTTAACTAATGTGTGTAAATAGATTTGT
TTTTACAGAGCTAAATACTTTGCATCTAATAAATGGCAAAGACTATTGCTAAATTCCAAC
TTAATTATTATGATTTGTGCATTAATTGAATGTTTAAAATTTTAAGGGATTCTCATAGAG
ACCATTGACAAAAGTATACTTATTTCCTACCGATAAAATTTGTTATTGAACTTAATCTGT
GTATAAATCCAGGCAAATAGTAAAAAAGAGATTAAAAATTGTATACAAAATTAATAGGAA
ACCAGAGTACTAGTTCATTAATGAAATTTTATTTCTCCCaaaaaattttttaaaatttta
aGCCCAATTATCTCATACTTTATTATTAGGAAATTTCCACAAATATCTAATGGCAGAGAA
TATTTTTTAAAGTTTAATGATTAGGTTACAGAATAATAGTTGTATTTTTAAGTTATCATA
CAGCATAATTGACCTCTTCGTGTATACTTACATACATTTTAACACATATATTTGTTCTCT
TGAGTACCATAAGCACAGCCCAAATCAGTATTCTTGGTTTGAGTGGTACTTATGGTACTC
ACAAGAACAAAACAAAAGCAAACAACAACAACAACTACAAAATCCTTTACTCCTTAAAAC
TGATCTGTTACTCATCATTGAAGATTTTTCTTTCAAGAATATAATTAGAGACACATACAG
ttcatttagcataatacttttgagattcatctaagttgttgatgtgtcaaataagcacag
gaaaagaggttcaacatcattagccattacccattaggcaaatgcaaattaaaatcataa
tatgatatcaccacacatctattagaatgggcaaaataaaaaccactctagcaagtccaa
gtgtggtgaggatgtgaagcaactcgaactacatagctagtatgaatgaaaatggtatag
ctactcaggaaaacagtttaggattttcttataaggttaaacatacacctaacatattac
acagtaattccatgcctaaatatttacatgggataattaaaaacttatCTTACAGAATAA
CAGATTTTAAAACACAGTGACTATCCAGCTAAGTTTTTTCCCAGAAATGCTTACGTAAAA
AATGATCACATTCAGTTTTCTAGACAAAATGAAGTTTTTTTCCCCTTGAGAGTACATACT
TGATTGAATTAATTATGAACTTTTCAGTGCTTATGTGTTCTGCCTTGATACTACTGGTGA
TTATGTACCCAATGGATATTAGAAAGACTAGAGAAAGTAATAATAGGGAAGATGGGGGAA
GAAGCATGGATTCTATAAGAGCCTAATTTTACAATATGCACATTAGTGTTGCAGCCGTTT
GTAAGAGATGATAATATACTGCCAGAAAAGACAGTACTTTATCTTGTTATTTCATTAAGG
CACTCTCATTTTGTAATATGAATTCATATTAATTTAAGGCTTTTAGCCTTATTGTGTGTT
GAAAGATCTAAACTTGTAAATCTGTAAATTACACAAACAGCCCTCTTCTATTATATAAAC
CTTTTTGACGTAACACATGCTTAAAATTGGTGTGAAGTTAGAATGTTTTCAAATTTCATT
GGGGATTTTTTATATTGTTCCAGAATTCCAGGAACAAATGTAATTTTGGACTTTCCAAAA
TGGGTTCATGAAGAACTAATTTGTTCACTCTCAATATGGAACTTTTTTAAAAAAGTAATA
ATTCTAAGTGCTAAGAATAGTGCTTAGCTCATAAGAGATGTCTGTGAATAAACACAAATG
AGTGAATGAACACAAATTTCTATAATCTGGAGTATTCATAATTCCTAGTTATGTAAATTC
ATATTATATAGAGATAAAAATAAGCTATTTATATAACGAGAGTAGGAGGAAGGAGGAACA
AGAACAGTACTAACAACAAGAAGAAAAAATAAGAAAAGACTTGATTAACTTTTAAAGCGA
ACAATAAAACCTTGATTTTGAGAAAATATTTTATCTATAAAGAGTCGATGAAAACTTAGT
AGTAGTCTTCTAGAATTGGCCATGACCACGAGGGCAGATTTGGCATTTGTTTACCTTGAA
TCTAAAGATGAATTTTTAGCACAATTTTAGAAAAGAAAGAAACAAACAAACAGAAAAGTA
TAAAAAAAGATGAACAAGAAAAATTTCCAGAATTATGGTCATTCAGATGTATGTACACAT
GTTGTTAAAACTAGTAGTGTATGAAAATGAAAATTTAATCAACTATCTGAAAAATTTTGC
TCCACCATTTCAAATATCTAAACATGAAAATAAAATTGGAATATTTCATTTCCTGTCACC
ATAGAGCAATATGAATTTTCAAATACATTCGATACATTTGAATATCTGCCTAAATATGGA
ACCAGCCTTCATTTTCATACACTTGTTCTCAGTGACCTTTAAATGATTCTAAATCTGAGA
CAGTTTAATCTTTTGTTCATGTGTCATGTCAAAGTGCACAGAAAATCTCCTATCCATCTG
TGGACTCCTTGCAAATATTTAAAAAATTATGTATGTTTGTATATATGAACGTTTTTGCTA
CAGAAAAAATCAAAAGTTTTATCGGTTCCTCAAAATATTTTGTATTCTAGAAGAAAACTT
TCTTCTTACCCACATAAATTGAGATTTGAAAATGAATGAAGAAAAACATTGATAGAAATA
ACCTCAATATCAAGTTGGAGATCCTGACAGAGCTAAGTCATGTTCTACATTGTGAGAACG
TTTTTGGTATTGTCTTGCATTGTTATTTAAGCGTTGTTTTTTTCCTAGCTGTTCAGGTAT
TTGTCTCCTTAAATAGATGAGGAGTGTTTTGATATCAGCATTATACTTTGTACTTCTTTC
CATCTGCACTGTTTTCAAAAAAGAGTCTCAAATATAAGCTGTTTAATGAAGGATCAAGAA
ATCTGAATCTGTAAGTCACTGTTTCCCAAGTTCAacgttttttgccacatctaagtaata
cgtggtcatttatgactgaacttttttcataaaacaaagtattttttcagtaaaattatt
ttatttaatgcatttaataaaaacaatacaaactggaaatcagtgtcacttttcatatta
gaagacaactgcaaataaattcaatggtaccagaacaatgtaatcaaattttaattacgt
attttgtctcccagatatgccaagcttgctcttgttctcttcagaaggcagattagcaaa
ttgaaaagagtggctaaagacaaattagaaataaactgagactttgccctcagtataatt
agatatgctgaaggaaaattaaaaagggaaaaactttctaattatatgtttcaatgtctt
ttaatactgtacctatgtgacacttaattaaaattgtctgtgtactagagcagatgtccc
aagccttaggaaatgctAATACGGGGCTATCTTAATATCACAAAAATATTGAAGATGATG
CTATTTTGAATTTTCAGTTTACCATGAAACACTATAGCAAGTGACGTCTGACTTACCTAA
AAGCAGTTACCAAAGTAATTATTTACTCTAAGAAAAGAAAGTCCAGGTGGTTCTATCATA
CTCTCTTGcagtagctcttaattacggctgcaccttagaattagctgaataccaaagtct
tggtctcatagagaccaattaaatcagtataaggtaggatttcagactggcatttcttta
aagccctccacttaatattaacatacagccagggataagagtgactAGCCTATGTCTTAT
TTTGAAAACTCAGTATATGCCGCACCTTGCATATTTGTAATATGTTAGTCATCATATAAA
TGAAGAAATACAAAGTATTTCCTACTTGATACATTTCTTGATGGTAAATAATTACGTCCT
TCTCTTTTATGGTTTGCATATCTTCTCTGGTTAAAATTGGTCTTGGATTTTCATAGAACA
TGGCAAGAAATGCAGTCAATGTGTGTTTCTGGAGTGAAGGAGAGGAAGCCTTCTTTATTA
CACTGACTTTGTCACCATGTTATCATTATAGTCCAATAACAAGTATAGTGTATAAGTTCT
ACCATTTGATAAAAAAAAAATGCTGCATGAGACTAACGTAATTATGAACCCACTTCAGGT
TACTGCCTTTAAAACTTCCATGTTAGTGTGTAGTGTGCAAGACAAGCTGTCCCAGTTTTC
CCAAGGTCATGCAGGTTATGAGGCCGTCAAtattgtatgtagtgatatttcacaaatttg
cattgttgtacgatatttcattatatgcatatgccatattttatttacccattttactgt
tgatttgagttttatttatttctgtatgtgacaaataatgcaactgtgagcttccttgta
catatATTAAGTGGAACGAGGTCATCATAGCTTTTATTCTGTAGCAAGGTATACACAAAT
GAGAAAGTGAAAATACTATTTTTAACATGTTGTAAATAATTCTACTGAAGTGCTTTATAA
AGAGATAAATGAGAAATATTCCAGTTTAATAATCATTTGTTAACATTTCTTTCTAACCAC
AATTTAACATGCATATTTTTCTTTCTATCCTACCCAGCATCCATGGACAGTTGACATGAC
TTTAGGATTTGTTCTTGTGTTAACCTTGGCTTGCtttgtttctttttttttagtactttt
ttttcttctttttttttttACtttttttttttacatttattttgagttcagtgatacaaa
tgcaggtttcttatataggtaaacttgtgttatgggggtttgttgtacagattatttcat
cacacaggtattaagcttggtgcccatcagttatttttcctgatcctctccctcctccta
cccttcactctctgaaaggccccagtgtgtgttgctcctctctatttgtccatgtgtcct
cattgtttagctcccacttataagtaagaatatgcggtatttggttttctgttcctgtgt
tagtttgataaggatagtggtctccagctccattcatgtccctgcaaaggacatgatctc
attgtttttttatggctgcatactattccatggtgtatacgtaccacattttttttttta
tccagtctatcactgatgggcatttaggttgattccatgtctttgccattgtgaatagtg
ctacaataaacatactcgtgcatgCTTTGTTTCATTATGGTCTAAAAAATATTTTAAATA
CATGTCATTTGAGTTTTCCCATGCAGAGAATCATCAGCACTTGAAGAGAGCAATGGCAAC
CATACAATAGCATGTTACATAGGCAGCTCCTTTTAGTATTAACTGTAATTGTTACATGGG
CACATATAGAAAGAGAGTGAGCCACTTACTAAGTTAATTTCCACAAATATTGAATCTTCT
TTTAAAAAATTCATACTCATATTTTGAAAACTATTCATCGGGTGTCTTGCCAAATGCCCA
ACACTTACAAAGTTTTAGAAAACAACACCTTTGAAGACAGAAGCAGTTCTTGTCCTTAGA
TGCTTAATGCTCTGCTTTTAACCTCCATAGCTAAACTTGATTAGTTTGTTttcttatgaa
gtattaatgttataaaaagcatataagattaaaatataactcaatgcattatcaaaaatt
gaaataaaaacccatgtaattgcaaaatgtgtctgaaaataaaatattgccaatgtccca
gaaaacgtcttctttctttcctagtttctgtcctctttctcttacctcaaataactgctg
tcctaactttgagcactacagataatttttcttgtcattaaattttatgtaacagaagtg
ttacatatttgcccatgtatataatgtctagacatcttttgctcagatttttatttttca
aatttattttgctgcatgtagcaatatttcacaaatttgaactgttgtacaatatttcat
tatgtgcataagccatattttatttatcaattttactgttgacttgagttctattttttc
ctgtatgtgacaaataatgcaaccgtgtactttcttgtacatgtctttaagtagacgtgt
gaatgcattttcttttggaaataatcaatagattaaatttctgggttatagagtacagaa
aatgttcattattagcagataatgccaaaatattttccctccagcagtatagagtcctag
tttctctacttcttttccCTTTTATTTAAGAAGGGTTGAAGCAAAGAATAAAAACAATAA
ACTATGATAGGGAGGTGTAATCCATAGAAAATGGACTCTAATGATAATTTCAGAACATAA
CCTGACATTGATTATTTTTTTCTGTTCTGTTCCCCACAATGAGCATCGTCACTGCCTCTC
CACGTTTTCCCTCCTCACCTTCTGAACTAACATAATTTTAATTTGGTATCTGTGAAGCTC
ATGCGCTTTTGGGGAAGCTGTTTTCATATTTTATGCTAGTGGTAGGTTTATATAATGAAG
GTTAAATATTTATCATTTTCTCATTCTCTAGCCACTGATATCAGTTTCATGTGGCTGATC
TCATTTAGGCTAGTGATATTAGAAAACAGGAGGCTTTTGGGGGGCTTTTAGAAAAGTGGC
TATTTTCCTCTTTTAGAGAGAGCTTTTGGAAAAGTTTATCTTTCTGTTTTTGTGGATACA
TACAAAGAAGCATAGAAGGGAAAAGTTGTTGCCAGAATCTTGTGACCACATAGATACTTC
TTTGGGTTGAAGTCAATGCCATGGAGGATAGAAGAGAGAGATAGAAAAAATTCTAAGATT
TTGAATACGTAGTTAAGGAACTGAGTCGAAACTCCCAGAAGCTCATCTTACCTTAGGATT
TACAATTATATCTGTCAGTGTCTCCCAATTTAGTTTGAATGTTGTGATACTTACAATTGA
ATTCATCTTAGCTAATAAAATCCCACAGACATTTATTTGATATGCATCATTTGTGGCTGT
TAATAAAGTAAACAATTTGCATTTTATATATTGCAAACTAAGTGTCTGTTAATTGATTCA
GCCAAACACACCAACAGCTGTTAGCCTAATATCAAAAAAAATTAAACAGGATGTGAGGTG
AGAAAGTAATTTTAAGTAGGACAATTTGTTAGCAGAATGGTTTACTTTCCTGCTCTAATT
CTACCCTGTTTGCATGTATACACTCACATGTGCACACTCATGCATAGAGCACCCTCTGAA
CAGGTTCTGCATAGAGAATTTGCATGTCCTTACTGGGAGGAATAAAATCCCACAGGCCAT
TGAAGGACCTATATGAAGGAGCAACTAGCGCCCCAATGGCCCCATCCATTGAACACCACT
ATGTCTCTAAAGAGTAGCCAGTCCTCCTGGATAGTACTGAGTGGAGTCCCCCTTCCCATG
ATCATATACTGAGTTCCCTTTGCCTTCTGAGGATGTACACTCACCTACTCTGCCTGTTCC
TACACTGTTTACCAAAGCCCACCTTTTGCAGTGGCTGAAGGACATCCTTTAAATTGAACT
AGCTTATATGTGTGCCTTGTCTCTGTTATATACATTGCTGTCCAAACAGAGGGAAGAGTT
TAAATGAGGCAGATGATCACATCCATTACGTTAAATTGCAAGCTTTCCTTTTATTCTTCA
GTGTGGGGAGATCAAATCATTTGTATCTGCAGTGGCAAGTTTATGAAACCTGAATGTTAT
TAACCTTGTGCTAAAGGCATCATGTCTTTTATTGGACTCAGGCATAAATTAATTTATTGT
CCTAAGGGAAAATGAGCTGGAACAATCATTTATTTTGGATGATCTTATTGTTTAATGCAT
GTATAGCTGTAGATTCTTTGGTCCTAATTTCTTTCTCAAAGCCGTGAAGAATAATGGTta
aatgtttagttttggccaactaaagtgactattatgattgtaacagtgcttctttatctg
taaaacaggaataattatgggaatatcagtgttttgaggattaagtgagagaatgtatgt
gaaatctttaaagttatacctagaacatagCGAATATTTTTAATATTATGACTTCTCCGA
GGAAAACTGGTGAGCAAAAAATTATTCCCACAAATCTTCATTGAGCACATActcatgaaa
tttatagtttagtaatgaagacagacaatagagaagtcaacaaatgcatattgtgataaa
ttctatgaaacaatctcttggtagaacatgtgatgggtgagtgggcaacaaatgtagata
agatagtcagaaatggtctctacgatgggatgtttgtattgaaacatgctaattagtaga
ttgaggagtggagcagaggaaaggttgaaggcagaaaggacagttacatgcaaaggttct
ggagTTTGGCCTGATTTCCAGAACTTAATTAATTCTCGGGTAACATGATGATGTACGGAA
CAAGAAATTCCTGTATTAATGATACTTTTGGGGCATGGGATTCCCAGTGGACCCTACAGC
CTTGTGAGAATCTAGAGTAGCAGTGAGTCCCTGTGCATGTGGTAAAGGAAGGAATATTTA
TGAGATGTAAGTAGTGTATATTCACAATTTAGAGGTGACAATGGAGCAGAAAATCCAATG
CATGGGAATTTTTATTAGAAAAGGTCAAAGATATCATTTTCCCGCATGTATGTCTTGATA
GATTTATTTTGACGTATAAAATACTTTGCATATGAACTCATTGCACTTATAAAAAAGTAA
ACCAAAAATTGTACCAAGAAAATATTAGTGACACCAATGTTATGAAAGGAAACattaaaa
atataaaaatagtttaaaaacacaaataattaatttttaaaatCCAACTACTTACCTGTG
TTAGAGAAGGATAAATATATATTCAGTCTTTATTATGTCAAACATCAATAGATTTAAGGA
CACCTGAACAAACAGACAAATGCCTTTATTTCTCATCCAAATATTTGCTGTTCTACTATC
CTGGGCAATGACTAGATTTTCCTCCTCTACCCCTAAACTTAGAGCTTTATTAAATATATC
GAAATCTGAAATACCTAGGTGGAAATTTAAAATTCCAGAAACTGCATGACTAATCTTCAC
AATGGCAAATATCCAGAATATGTACCAAAATTAAAATGTCTACAATCTTGTTAAAATTGT
GAGCAACCTCTCATTGAACAGTCTCTATGCAGTATTTGTTGTGTTTTATAAGCCACTTTT
ATCCTTCTAAATAAGATTGATTTTTACTTCTAATTACAAGTGTGAATTCCTGTTTGTAAT
CATGCCTAAATTCAAATTATGCATAAAACTGTAATGATGAGAATAAAAGTGAATAATCTA
ATATACAACATGGAGATTCAGATTTAGATCTAAAGCAGGAACGTGAGAATTTTTATTTAA
AAAAAACCCATCCCAacacatacacatacacgtacacgtacacgtacacttacacgtaca
tatacacatagacatacacatacacatacacataccatacacatacacatacacatacac
atacataCAGGACCAGGAATATGTGCCACTGGTCTAACCACTCTATAACTGAGAtcctca
aatattaatatgtatatgaatcatttgtgaaacttgttaaaatagcaattctgattccgg
ggtctgggtgggtcccagagctctgcatttctggcaagctcccatgcaatgttgctgctg
tggccccaggctctcactAAGGTGATTTTCTAACCATGAATATTTACAAAGACGAAAACT
TCACATTCTTTTCTGACACTATCACTCAGAAACTATCACTCAGATGACAAAAATGTTTTT
ATTATGGTTAGTTAATTGAAGGATAAGTTTAATTTCAGTTATTTTCCTCTGTAAGAAAGT
ATTTTTAATTATATGGTACCAGGAGGAGTAATAACTTCTAAAGGCCATTCCATGTAGATA
GGTACCTTTAGCCAGAAGTTCAAATATGTTTGCTCTCTATCCACTCAACTGTTGAGTGAA
TTCTTCAAATCATTATCAATCTGTTTCTGCCCAGACATTCTTATGGAGTCTACAGTTCCA
TAGAATGTTTCATCTAATGGTAAGACTTCATTATTCCTAGATAGCCTATCTGTGAATGCA
GAGGTTTTTATGTCCAAAGCACTCTAGAGAAAGAAACAGCGTAGCTTTAATAAAAGAAGT
TCCTTTTTTTAAAGACAAATCTGGAAACAGTCCCAGGTTATGCATCAGCTCCTTTAATTT
AGACCTCAGCTAGAAAAGCTTAGGAGAAGAAAAAGTTCATTTATTTATAATGTAGATGGC
CATTATTTTTCTTCCTGAAAAACATTTGTTTTTAGTTCTCCTCAGCCCATATTGCATTAA
AAGTCTTGAAGCAGCATACATAGATGTAGGTTTTTGTTACATGTTTGAAGCTGGTGTTAT
AAATCTATCAGTGGTCACtttataaaatgattaatataatatttataataatatttGTTC
CATTATTAAGGAATTTTGCTATTGATTAATtaataatataataattgtcatggacttatt
ttcagtactgcgtgttaggcactgtgctaagcacttaagcattgtcttaaccttacacgg
gaatgtaatatgagaactaatattaagcctattataagatgaaaactttgagacttatca
gggttaaataacttccccaaagttgttaacagtaagttccaggcaagccacaaatccaga
aagcagaactagcatttcctgattcccaaacaggtactcttAAGTACTCTATTTTACCTC
TGGATGGCTAAGTAGACTCCTGAAGTGTGAAAAAAAAACTAGGTGATGACTCTGAGGGAA
TTGTTGGAGCAATTCTGGAAATTAGTCTTACTTCTAAAAAAGTATCCCTTATCTTTTCAC
TTTATGTATTTTCCCTCCTGGTCTGCCAGATAATAGTAATAACGGTAATACAGCACCATT
ATACTTGACTCATTTATTTGTTGGCATAAGGAGGTGCCATAAACAAACAAACTAAGCAAT
TTAGTACATATTCCCTTTTCTTGAAGAAAATTTAATAGGGTGCATGTGTCTTgagagaga
aagagaaagagagagagagagaTTTTTTGAAAAGGCACTTTTGCAAGAACAATTTAAACC
GTAATATATTCTATTATGGCATCTGACGAACCTACCATATCCTTTTCTCATGAGTTATTG
GAGGGATTTGAAAATTACTTTACCAGAGAGCTTTTTTATTTTCTTTCCCTAAACCAGTAA
GATTTGGGTCAGAGGATTAAAGCTCTATTAGGCAGAGTTTAGCAGTGCTCTGGAGAAATG
ATGAATTGAAGCCCAAGAGGGATTTTTTTTCTGGCAGCACACTGGCCTCTGCTTGCGTGG
AGGCTTTTCTCTCTGAGAGCTGACAGAACCATTGCCCAGCCCATTATACCCACTATGGGC
ACTCTGTGAAATTAATGCTCCTTTAAACTTCCTATGCTCACTAAAGTGCAAGATGTAAGA
CACTGGGTATGTTAGGCCTTTTGCAGATGTATTTTTGTGATGTTTCCTAGTCATACAGCT
TTAAAGGAATGAAAAAAGAGGTTACTGTAATCATTAAGTTGACCCATGACAATAATTACT
CTTAAGACTTCATCCTCTATCCTTATTCTCAAACCAGATTAATTACATAATCATCTTCTG
CAATATTTAGTCATCAAGATCtatatatatgatgtacataaaacatatgtgcattcatgt
gtacacacatacatacacacacaggtatgtatatttaactacattgtacatgtatatata
cTTGATGACCGAGTATGAATGAAGAAAGGTGATAAATCTGGCTTGAGAATATATGAATAT
ATACATTTATTTATTCAAGGTAAGTGTGGCAATTATGTCATAGCTGACAAAATTCATTCT
ATACTATATGTTTAGAAAAATAAGGTAAAGATGGGGGCAGGGGTGGGAAATGTTATATTT
TAAGTTTGCATTTTTAAAAAATTTTACTCTAAACTACAAAAGTAACCAATATTCATTCAG
TGTTGATAAAAATGGAAATGGCAGCTTTTGCACGGGTGTGTGTGTTGCCCCTGGATCTGG
AAAATATCATCATCTTGGCGGGGTTGCCTTGGGACTTGGGTTAGGGGGAGAGGTAAGCTA
TAGGAATTCCAGTCCCCTTCCAGAGTCATTCTCAGGTGGCTTCCAGCCCAATTGCTGAAA
GGGTTTCTGATAGGTTTGGGCATAGTGAATATAATGAAAGAATATTATGTGGCTTTTTGA
TCAGTTATAACAAGTCATTTCATTTCTATGATTATAGCACATTAACTATTGCATTTGCCA
TGATAAAGGGTGGTTTAAAGTCTGTAACATTTTTCTTCATAGTACCAGGTTCTTAACAAC
CAAAGATAAATGATCCACCTTTGCCTTCAGTGCAAGTGAGGGGAAAAAATACACATAAAC
ACACCCTGGGGGAAGCAAAAGCAAAGAGATTGAGCTCTCTCCTTAGTGTTCAAGTTAGCG
GGGAGAGGCATGTCTGGCAGTTTGTGGGAGGGAATCTAATTATCAGTCTCTTACTTTCAT
TAATAAGTTGGGGCAAGTGAACTCCTCAAAGAAGGAAAGAGCAGACATTATACCTGAATT
CTTAGACTACATATGATCCTTTAACCTCCATTTTCACACAAATAGTTTTCTTATAATTCC
TTCAGGAGACTGGGAAGTAGGCAGAAAGAACATCAAATATGGGAAAAGTAAAAATAACTG
GCAAAACATGGTTTATTTGTCCATGGGAGGGCAAAGAATTCTGAAAACCTGAAGCGTACA
CTTGAATACAGTTAGTCTCCATCTATGCAGTTTAATTAGCACAACCCTCAAGGGAGAATT
TTCAGTTTAAACATTTCTTTTATCCTGTTTTATTTCTTCTTTTCCACTGGTGGTCTGTGG
ATAAAAGTCAACTTGTGTGTAATCTATGTGTTTTTTGACCAATATGTTTTTTCTTAGCTT
CACTAGCCAGAAATCTGATGATGACTATGAAGATTATGCTTCTAACAAAACATGGGTCTT
GACTCCAAAAGTTCCTGAGGGTGATGTCACTGTCATCTTAAACAACCTGCTGGAAGGATA
TGACAATAAACTTCGGCCTGATATAGGAGGTTTGTTAAAGTCTTTTGCGTTGTGCTATAG
ATAGGAGCACATAAACATGTCTACTTTAATAGATAAAACATCAGTGTAGTTCAAGAGCAA
GGAAGATTTAAATTATACTTTTTTATATGTTGTAAAAGTAGTGTTTAAATAGCATTCAGG
CCTATGAGTGGGAGAGGTGTCAATACATTCAAAATGAAGAAATATTATTTTCAAGTGAAG
CTTGAGAGCTAGAGTTAGAAATTCACATATTGCTAGATATCTCAGATAGAAGCTGTAGGA
AAAAAAAAACAATGACCCCTTTATGAAGCAACATAAACAAATCAAACAAGACAATAACAG
TAAAGAGAGGATATATTGTTTGCCTGTTTTTGTGTAACAAACAACCAGAAAATCTCAATG
ACATATGACAGTAAACATGTATATAATACTCCCCTCAGAGATATACTAATCTATGCTAAA
GCAAGCTGGAGCTGCTTATTTAGGGcaactgtactttacgtgttcctcgttctactcttg
ggaccagcaggtagctaggacaacccttctcacagtggtagaaaacagccagagagtaag
tagaagctcatgaggctgaatgcttaggcctagcactggcacactcgcttttgtatatat
attattagccgaagccaatcagatgatccagcccaaagtcgagaggcagaggaatagcct
TATCCAGGAGAAGGCAAGGATGTGAATGCCGGTTATAGAGAATTCAGTCCACCACAGTGA
GTTAGGACATGACACTTTCAAGGAAAAAAATAAAGAAAAGACTAATGCTCTTGTTGTTCA
TTAAGAGTTAAATAAAGATGGAGACCATGCATTTGGTCATGGATATTATACTACAGATTT
TTAATATCAGTCTTCTCTGAAAAATAGGTACATAATGGGTTTCCATATGGTTTTCTCATA
TTATCTGTGGTATCACAGGGTACAATAAATCATCAGGGAAGATTAATTTTGTGTTGGTGA
GAGGAGTGTGAGGATAATGTGGTCATTAAAGGAATCAACAGGGAACTGTGATCCAAAACC
AATTTATATTACCAGTTTGCTGTTTATGTCCACTTCATGTTCTGAATGCATATTTTTTTC
TGAGTTATTAAGCAATTATTTTTCTATATGGGTCCAGTCAGGGACATGCTCAAGTCAATT
TCAGAGCTTGAAGGAAACATGGTAAAATTCAAGATATCTGAGAGAAAGATGGAGAAAAGC
TAAGAGCAGCATTTTCTAATTTATTCATTTTTATGTTAGTTTTAAAAGGATAATTGGTTT
CAAAACTCTACTATGCGTGCTTGGTGCATGTGCATACTTAAGAAAGATATTTCTTTGAAA
ACAAAATAGTTATTCAAATGTGGTGAATTAGTAACTGGTACCAAATTAGTTGTGAATAAA
TTACTTCTAATGTAGCTAAATAAATCTATTCTAGAAAACAAAGATTAAAACATTAAAATC
TTGCACCTCTCTATGTGCACACATTTCTATGTTTCTCTTTACAGTGAAGCCAACGTTAAT
TCACACAGACATGTATGTGAATAGCATTGGTCCAGTGAACGCTATCAATATGGTGAGTTT
CCAAATAAAATTCTTTGTCTGTTTTATTAGCATGTTTGAGAGAAAATGTGATGTCATGGA
AATAGCAAAAGACATGCCAGCAAAAAATTTAAGTTTAAAACTTTAGAAGTGAAAGATAGT
CTTCCAGATCCTTTTTTTCTTGTAATATGAAGATAATTAAATGTTAAGTATTTTTATGAG
AATTAAATGGGACCATATATATAATTAATTTGTGTAAATATGCTATGCTGTTGAAATTCA
ACAATCGGTGTTTACTTGCCAAGTGCTACTTACTACAAAATAGGATATAGTACTCAACTA
CTTATTAGAACATTGATAGTTTGGTTCAAATCAGAAATGTTTCTCAGATAAAATAGTGTG
TCAGATGTAATAATAAATGTAATTCTGTTCTTATGTAACACTTTCTACCCAAATGTGAAA
TACAAAACTAGACTGGAGTCCAAaatatgatataatagagaatgtaaaatagagtagagc
agaatggagtacaacataacataaggtaatatagtattctatattatacaatattatata
tgatatagtaaaactataaGTTTAAAATCATGTTTACCAAGCTAGCAATAAAGATGCTCT
GCTAAGTGAGAGATTGATGTGCCAATCGAGGTGATATATCATCACCTGCATACTCCAAGC
TAATAAGTTTGCTTGTTTAGTCATTAAACAAATTCTAACTTCTTTATAACCATAATTCTC
AGAATATTTAGAGTTCTGAAATAAATTCTAAATATCTAAGAAGTAGAGGCTATATAGATA
GTTTATTTAAATGCAGAACTTTCTTGTTTTAGGAATAACAGTCCCCAGAACTGTTCTAGG
ATCAAAGTTTGTGAAATAATAGTTTTAAGAATCAAAGTTTTTTATTCATGGCTTTTCTTG
CCAAAATGTAGaatataaattaattaatttttatttCTACTGGCACATCACTAATTGGTT
GACAAAGGATTTCGTAAAACAGGTTCTTTTCTCATTACTTGTAGACTGTAAAAATGAAAC
TAAATGATGAACAAGGGTGGAATGACTTACAGGGTAGAAATGTAGCTAATCACAGTGACA
CCCAGTGGGAGGTGGTGCAAGGAAAGAAAACAGAACAATGTGATTGAGGCAAAAGACTCA
GGCCTAATGGTCTGAATTTCACACCATATCTGCTTTTTTTTTTTTACTGAAGTCAACCGC
TCTCCAGTTTAGTGATATGTATACTTGATGGAAATAATTACAGTAATTTGTCACTATAGC
ATTTAAGAATGCATTTTATGATAGAGATTAACAGAGtattataaattatttttaattgtt
aatttCATCTTGTTTAGAGAAAAGAACAAGTAAATAGTGTAAGTAAATAGTGAAAAAAAC
CCTCttcttgggggtttgttctctgccaggcatgatgcaaagcaccttttgttgattgcc
cttttctatcctaacacggcctacccagttagattcttcatgatccctattttaatatag
gccaactgaCTTTCCAGATCTCCTGCTTATGACTTTTTTGCATATTCTGTACTTTGTTTC
ACTCTACAGTGgtggttctgaatctgaacttctttttccctctcaggggatgtttgactg
tgtctggaggcaattttagttgtcattacttggcaggattgagtatgggtttggggtttg
ctactgtcatctaatgagtagaggccagggatggttctaaacatcccacaatgcccggga
cagccctcatggcaagaaactagctggctcaaaaCAACACAATGCTCTGCTCTATAGACA
TGGAAAGTAAAGGATTGTATCAAGGCTATCCTCTTTTGCCAGAACTCACTTAGACAGATC
TACTTTTTCATAAAAGTATCAAACATAGCTACAAAAGATGGGTGAGACAGTAACCTCCTC
AGCAAAACTCTAGCTTTCTTTTGAACTATTCAAAGCCAAGATAGCTTTGCTTCATATTGG
CAAAGAAAACAGGAATGAAATATACCAATATTTAAAAAGATAATCTTACTGTGTACAAAT
TTTCTGTTTATCATTTTATTAAAACAGGAATACACTATTGATATATTTTTTGCGCAAACG
TGGTATGACAGACGTTTGAAATTTAACAGCACCATTAAAGTCCTCCGATTGAACAGCAAC
ATGGTGGGGAAAATCTGGATTCCAGACACTTTCTTCAGAAATTCCAAAAAAGCTGATGCA
CACTGGATCACCACCCCCAACAGGATGCTGAGAATTTGGAATGATGGTCGAGTGCTCTAC
ACCCTAAGGTATTCTTTTGCAAAAGGAAAGGAGTAATTGTTAGGAAGAAAACAAACAAAC
ACAAAAATCAACCTTAAGTCTCTAAAAGAAAAAAAAAAAAGGAAATAAATTTCAAGACTG
CATCAGGGTTGGCATGCTATCAATTAGTATATGACATCAAAACATTAGTTTTTTCTTTTT
GTTATCAATGAGCTTTTTCAAAGCACTAATTATAGGCAAAGCTTATTTTCCACAACTGCT
GTGAAAACTATTTTTTGTCACAACTGACCTGAAATTTCCTTTGTCTTGCAAGATCATCTG
ACCTTTGCACCTACGCTTTGCACTCTTATGCTTGGCAATATCTTCATTTCCAAGGAAATA
GTTGCTAAAAGAGAATTTTTGAGGTGTATGTCTCCATACATCCTTCTCTTTTTAGCTTCA
CAATAGCAGGCACCTAGAATCTATTATCTTTCATCTCCTGGCACCCCACTTCCCATTATG
TTAATAGGCTATTTAAATTAATTTGTTGTCTATCTTGGGAATAGACATGGGAGAAAGTTG
AAGGAGCTATGGTTCAGCCTCTGAAATTAAATTCTGAAATTAAATTGTGAAATTAGAGTA
AAATGCTACCttaataaaataattattttatGCCATTACCTTAGCACTTCATACTTTGCA
TTTAAAACATTTTTACATTGAATTTTCTCATTGGTGGGAATACATTATTAGacagaataa
tagataagtacatagtcttacgaatcagacatccgactttggttcttagctctctctctt
actatctgtaggaactagggcaaCGCTCCAGCATTTCTATATAAAGGGACTTAGGGGCAG
CTATCTGGTAGCAGGACTTTTAGTGTTAGAAGCTTTGTTTGCATAGTAAGCATGATGTTT
TTACATGGTTATGTTTTTATTTAGAAAAATTAAGTGAGAACTGATGGAAATTATTGGGAA
AGAAAGCACAACCATGCTGTCCCACCCTGTACTGCCTCTCCCCCGACCTTGACATCACAA
CTGAGCaaactcttttacctttcatttctttaatttctataaaacagatatagttcttct
gaccttacggagttgctataaggacaaaatagggtgataagtaaagtgattaacatagag
cctgatatatagtaaATATAGaaaatattaaaattatttataCATTTTCAATCAAAATAA
GAATAATGCAATTCTAAATCTTCATATCAAATGATTCATGTTAAATGTGCTTGCTCAACA
TACAAAATATAATACTTGAATAGGCTCCAAAATCTTTATTAATTATATCAGTTATTAGAA
AAAGCCACAATTCCAAAATAAATTCATTCCAGGCATTTTATATTTATCATGGCTTTTGTA
AACTTAGAGATATAGTAATGACTGAGTTTATTtttatttatttatttatttattttgaga
cagggtctcactgtgtcacccgctggagtgcagtggcatgatctgggctcactgcaatct
ctacctcccagaggttcaagtgatgttcccacctcagcctcccaagtagctgggaccaca
ggcacgtgccactacaccctgctaagaatttttttgtatttttttgtagagatagtctta
ctatgttgcccatgtggtcttgaactcctaggttcaagcggtcctcaactcagcctccca
aagtctggggattataggcgacagccatggcatctggccAATGCCTGAATGTAGAATCTA
GTGGGTACAAAATTCGCCTGATACATCAGAGCTCAGTCCAGCTTTTGAAATATGAAGCCA
ATCATACTATCTCAAGTGTCTTTATTGTTCTTATAACATTGTAGTCATTTTGGGACTTAA
TTTATGGAATCATTACATTAGTTAGTTATGAAAGCCACCTCAAAAGTGTCACTAATGGAG
ATTCAATCAAAGCTTGAATGGTTACCAGTCTACATAGAGAGATGATTTTGTTCTGGCTAT
CTAAAATGAGCTATGAGTGTGTTTGTGTGTTTTTGTGCATGCCCAAAGACATTTAGATCT
GTATCTATGTTTGTATCTGCaattatattattttcaattttaataattCCAGTTTAATTT
GGAGTAATAATACTAATAAAATATCAAGTTTAATTGTAGCTTCCTTTATGAATAAAACTA
TTCTTCCCTTTGAAGAGCATATAAATAtatagtaacaatgattaaaacctccagctttga
aggtagataatcttgggtccaaatttcaactgtgcctcttgttatgtgactttggacaag
ttCAGGTACAATAAATGCATAATAATACTTATTAAATGAGGAAGCAATTCACTCTACCCA
GTGCTTCATAGTTAATTAAGGTCTCAATAATTATTAGATATATTTTAACATCAGTAATTG
CTCCGTTATATCATAGAATGATAGATTCTTAATTCTGTTCAATTAAAAATTATACTAATT
AGAAAATCTCTTAAAAATAAATTTTCCTAAAATAATACTTTCCTTACATCAATAATATCT
GTACAATGTAAGAGATATAGCTAAAAATATGAAATTTTAAAAATCATCAACCCATTACCA
TTACAATTTGAGATTATATTCATATTTACCCAAAGGTGGTCAAGACATTTGACTTTCAAA
TCTTCTCCCTCCTGGAGTTCCAGCCCAGGACTTGAGACTGAGAAAATCTGTATACTTTAA
TAAGAACTAACTAATAAGGCATAAACTAATTAAGATTTACTGGCAAACATTTTTCAAATA
TGTCTGTGTATGTGCTTTTAACATTTCTTGTTTTCCATTAGATATTCTTCTACTCTATAA
TATCCTATTTAATGACATCTTCTGGAAGATCCTAGTGACAGTGTAGTGTAGAATTAATGC
CACACCATTGTGCAACACAGGTATTTGTACACTCACCTTTAGCAATTAAAGCTAACAGCT
AACAAGTTCTTACAAACAGAAGGTCCTGCTTTAATTAGCAGTTAAGATCTTAGAATTATC
AACATTCATTTACAAGCAAACAGTAAACGAGCTTAAGTTCTTAAAACAGTTGGCTCTGTT
AAATATATTCACTGAGCGGTTTCACTTGAGCAATTAATTTGCAAAGAGAAAAACCAAAAC
CAAAAACTTAAGTGATCATAAATTTTCAATAAATATAGTTGAGGTAAGTGAGGTGCTATT
ATTTGGTCTGTGAAAATGAACAGACTACATTAAGTCTTATGTAATTTTTTCCTGGACTTG
GTGGATTTCTTCATTGGGGATCACTCTGTGTTTTCAATCAGAATGTGAGATATTCTCTAG
AAAAACAATCATTTAAAATTGTGCAAATTTACAATTTAAAATTATGTCTAAAATCCATCT
TATGTTTAATATCTTTCTACTTAGGTTGACAATTGATGCTGAGTGCCAATTACAATTGCA
CAACTTTCCAATGGATGAACACTCCTGCCCCTTGGAGTTCTCCAGTTGTAAGTAATATTC
CTTCTCCATTTGTATCCTCCCTCACCTACAGTCTTTCTGATTGCCATGTTAATTAATTGA
AAGAAGCATAACAAATTTCAAAGTTGTATTAAGTTATGTTACTGACTTCGATGATTTTGA
CCATCTCTTTCATCTTAATCCCAGCTTGCTCCGATTAGGGTGATTCCTGCAAAAGAAGGG
CTGATTTTATTAAGAATTACAATAGGTTTCCTTGAGTTGCAAACTTTTAATATATTGGTT
GCATAGAGCCTTTTTTTTTTTTGTAAGGGATTGTAAAGCCAACCCTGGACTCAATAGAAA
AGGTGCAATCTTTAATTATATATCCTCTTCCTTTCTCTCCTATGGGCCTAGGAAGGGACT
ATAGCAGCACATTGCTAGTTAAGGCCTGCCCCACAGGACAATTATTTCATTGATAAAATA
TATGTGAACTACTACTTGACACACATAAGATCAAATATAAAACCATTATTTTTACATTTA
TTATTTTTATCAGATAGATAATAGAATGTAGCAAGAGGATCCATGATGATCTAACACAGA
TTATGCTTTAGTAACCTTTACAAATATTTCCTGCCTGAATCAAAGCCAAGCAAACCTAAA
TTTCCCAAAACATTTTCCTTACTATTTGTTCAGCATCCATGAAAGGTCAATTGCTTCTTT
TACATTTTTTGTCTGCCAGTTGTACATATTGGACAGAATAAAAATCTGATTATAGATTTT
AAAAGTATGTTTGTAGAAATGTAATTTCTCAACCAGGGAGTCCACCAAGTCATAGTAATC
ACAGTTTGAAAAACGTTGATGATCAGAGAAGTAATCACCTGTTTATCACTTCATCAATAC
CAGAGGAAACCAGAGGAAAAATATCACTGGACATCATATTTACCTAGAAAAATTCTCATT
ATAAAACTTATTTCATGTTTTCCTGAATCCAAGAATGAAATATATTTAATTATAAAGTTA
AAGCTTCCCTGTGCTTTAGAGAGATAAGCCTTCCTTTCTTTTAATACTCCAATTGGGACT
ACTTCTTTCTTGCGTCAGCTAAAATTCAAGAACTGTTGATTTCTCTGCCATCAGGTGGCC
AGTTGAAAATGATCCTCTGAACCCAAACACAATTTAATATTACTCATTGCTATCAGAATA
ATTCAGTCACCAGCACATTCTCTGCCTCATATCATCAtttttgttgttgttgttgttgtt
ttgttttgttttgttttggacagggtctcgttctattgcccaggctggaatgtgcagtgg
tgtgatctcggctcactacagccttcgcttctggggctcaactgatcctcccaccttggc
ctccagagtagctgggatttcaggcacgcaccaccatacccagctaatttctgtattttt
tgtagagatggggcgtcgccatgttgcccaagctggATATTATCACTGTTTTCCTCAATT
TTCATCACATACTATCATATCTCTCTCCATCCCCTCCATCCCTTCTAGGGACTCTCTCTT
TTTTTTCCTCCCTCTTTAATTAATATAAACATATAATAGATAAAGCTGCATCAAAAGGAA
CAGAAAGGGGGAACTATGTGGGATTTTATTCCAAGTACTCAATCAGTGTTCATAATCAAA
CTAATCTTTACATGGCATTATTATTTATTATCACATAATAATTAGTATTATTAGTAGACA
AACTGTTAAAATGATTTCTGATTTTTATTTATTTTCTTGAAAAAGTTAATTCTGCAGTTG
ACTTCATAATAATGTTTATCCATTCAACAAATATACATTGACcatcaattctgtgagata
agtactattatcctccctataagaggacaaacaatttaggaggaaaaatatacacttgtc
cagggtagaatggctgggaaatggtaCTCATAACCACTACTTTATCTCACCTCCCCAGTG
TGATGTCTTCAATGAATACTCTCTGTTCTATTAGTACAAGCTCATTGATATCTTCCTCTT
AGCATTTCTACTTACTACTGCTTTGAATTGTGTATTTCTGTGTATATTAAAATGGAGTCC
CAACAAATTGAGAAAGAAAGATAATAAATAATTTAGGTTACGTTTTCCAACTATCTTCCA
CTTCAAATGCATTCTTTGGAGAAGTTTTGAGTCTGTACTGTCTTATTATTTTCTGTTTCT
ATGTGACTCAAAATCTTGCTCTGTTAACTGCCTTTCACTGTGATACAAGACTTTGTATTT
CTACTATTTATTATAGACTGGTCACTTGGTATGCACTATTCCAGATGATGTAAAGTATGC
ATATGGCATATATAAAATCACATGTAGTATACCTTCTATGTCATTTAAATTATTTTCAAG
AGTAAATTTGACCTTTGGATTTTTGAATCTAACTTCCCATTAGGATGCAAAGTCATTGCA
ATTTATGTTCTCATTGCAATGCCCTTTGGTCCAAGATCCTCATTTAGCTTGTAACTATCT
TTCTCAGTCTTTACCTCAGTGTCATGTTCATAGAAGATGGTTGCTACATATGCTAATTTA
TAATCATTTTTAATGTGAGCTTTCCTATCTCACGGCAGATGGCTATCCACGTGAAGAAAT
TGTTTATCAATGGAAGCGAAGTTCTGTTGAAGTGGGCGACACAAGATCCTGGAGGCTTTA
TCAATTCTCATTTGTTGGTCTAAGAAATACCACCGAAGTAGTGAAGACAACTTCCGGTAA
GATGCACTGGCAAAGAATTTCAAGTGACCCTTCCAGAGTTGAAATTTTGGTATATATGAA
TTAGAAGATTTTTCAATACCTCTCAATGAATGATAATCAGAAAATTAAATGAAGTGTTTT
AACTTTCTAGAGAAAATTATAATTGAAATTCAAGTAGAATAGATAAATATAAATATATTC
TACCAATATGGGAAAATTGGATTCAAATTGGATTAGTAAATTATTCCCTAATTTATTTAA
GGAAAAATGaatataattatgaaaaaataaaatatttattaGATGTACCTGTTTTAGAAA
GTATGTTTCATAATGTAGTGAAATCGCCACATTTCACACAGGAAGAGTGAATTTTTTACA
AATGCAGAAAAGTAAGCATAGTGGATATGGACCCATTCTCCATTCAGTAGTTTAATATTT
TAATCTTATCCATcagtggataatagaacaagccttgagtatcagacaggattgggttca
aattccaattgcatcagttataagctatagacattgggcaaatgtattgaatctctgaga
tcagcttttccagatacctaatgtgcattaaaaaaaattgcatcacaggaagacagtgtg
tatgcaaaatataaatgaaatgaaatgcttagaatgatagctggcacatagtgagcactt
ggtcattagtagctctTACTAATATTAATTATGATTATCAGATGTGCATGATAATATGGT
CAGGAATTGAGAtttaagacaagctaaaagtaaatatttttatattaaatctcatgattt
gtaatagttatcaattgttgatttaaaaccctctgtcgggcaagttagatatgtttccag
accagatatgtttctgtctcatgggtggccagtttgAACTCTCAGCAATGTTGCTTATAT
CCTCTATGTAGATTAATCCAACTACTCTTTTTAAAATTATGTTAATTTACATATGTTCGA
ATTTCAAATACAAACATTGTGTTCTCAGCTTACCATCTATTAAGATGTCATTTGAAGCAT
ATTTCCAAGAGTTGAGGTGTTTGCTGTTGATTTAGTCACAAACACCTGATTATTTTCTAG
AATTCATAGGAAATATTTTTTGCGTATGGAATAATTTGGAATCAGGCCTTCATCTACTTT
ACAGAGAGAAGCAAATAAAGGACCTACACAAAGATGGAAATTTATGATTCGATTCTACTT
TCAAAAGTACCATCCTTCAAATCAAAGAATTATCTGGCTGTAACATTGTTTTGAGCATTT
GCAACTGTCTCCTAAAGGTTCTTTTATTTGGAAAAAAGAATCTGAAAGAAGGTCATAGTA
ATGCTTGAGTATATTATTTTAAAATGGCCTTCTGTTCCATTATTTGCAAGAAACCTGACC
ATCAAGTATTAGTAGAACAATCtttttttttttttttgagaaggagtctcgctctgtctc
ccaggctggagtgcagtggcgagatctctgctcactgcaagctctgcctcccgagttcat
gccattctcctgcctcagcctccccagtagctgggactacaggcgcccaccaccacgcct
ggctaattttttgtattttttagtagagacgtggtttcaccttgttagccaggatggtct
cgatctcctgaccttgtgatccgcctgcctcagcctctcaaactgctgggattacaggca
agagccaccgcgcccggccTAGAACAATCTTTCATCTGGTTCAAAAAGGAAAAGTTCAGG
ATTGCCTTAGAACTGAAGTCTTCCATTGGCGAAAGAAAacacatacacacacacacacac
acacacacacacacCACGTAAAATTAATCTCCAGTTCTTCATGCTTCCAGAATGAGAAAT
TGGGCATTAAGTTCTGTTGTATATTCATATTTCTATAATTATTCCAGCACTCTAAAACAG
AACCCACAAACTCGTGACTAGAAGATTTCTTGTTTAGTTGTTTTGAGCCCAAGAGTGGTA
TGAAGAACTAATGGTGGAGACAGAAGGGTTGATTTTACATCACAGAGCCCAACATTACCA
CCTCCCCAATGTCTCGTGTGGAGGATGATCTAGGGAATTTACTATCTATTAGGAGACACT
TGTGGGAGAAAATTATCTACTTACTTTAAGCATAGCAAAAATAATTAACAAGGTCTCACA
AGGCTATTAATCTTCCTAAGGAAATCACAGCAAAACAGTATTGAAAAGATACTACATTTC
ACACTGAGTACCATCATGTAACTGATCTCATCAACTCCTTTGTGCATCCTAATATTGTGA
ATAGCCTTCACAGTTGGCCTTCTCTCCCACTCCTCACCCTGCTGGTTTGTATTTTGTGTG
TAGTACTATTTCAACGGGCTCGGTGACGAGAAAGGGCTGAATTGAACATTAGTGTTGATA
ACGAAAGGCAGGCTGATTTCTGTGACAGCTGATTTTTTTAATGATTGGAAGTTTTTGCTC
GATATTTGCTTGATTTTTGATGCTATTCTTATCTTCAAAGCATAGCTGTGTAACTAATGA
ATGTCTACAAGGAAGTTATGTTTACAAGTTTCTTGGGAAATTATCAGGAGATCAATCTTA
GCCAATTATAATGTGACTTTCTTTTAGACTTGTGGTAAATGTATCTCCCTTTAAGATGCC
TCTTTTGTAACTGGGGGAGAATATTGCCAAATTGCCACATAGCTTAGTGAAGGATTTTCC
AACCTTTATTCATTCAAGCTTTGTTATATCCAAGTAGTGACTGTACTTCTGATTCCTAAT
TTTTTTCTTTAAATTGATTCATGTGGGTTTTTTTCTTGAATGCGTAATGAATTTTATTAt
tttgttttaacttttaagttagggggtacatgtacaggtttgttatacaggcaaacttgt
gtcttgggtggggggttgttgtatggattattttgtcacccaggtattgagccaagtacc
tcttagttatttttcctgatcctctccttcctcccaacctctgccttcccaaagacctca
gtgtctgttgttcccttctatatgtccatgtattatcatcatttagcccccacttacaag
tgagaacatgcagtatttggttttcttgtcctgtatcagcttgataggggtagtggcttc
caactccatccatgttcttgcaaagaacatgttctcattttgtgtggctgcatagtattc
cttgatacatGGTTTTTTaatgaagttaattttttaaaggaaagttaatataaggaccat
aattggaaaaccaggacatttaacaaaaatacaagtgatataaaaatatgattaaaaaac
aagtgaatactcttacactttaagtgcatatatttgtgttccctagactttgaatatgtt
gaaaaagagagagagagaaaaggatattagagcttgagtaaagagcaattagtaccaaat
ccagacattctctttgatataaacagaagaatagaagcatttcatatgagagaatttgct
caccaggaaatttaatgctatgtgagagtccttgcatccaccacctgaatcatctcCTTT
ATTACTACTTTATTTGTACTACAGCTGAGAAAAATATTTCCCCTGTGGTGGGTCGATAAG
ATTTGAAGAATATTTTTAATTCATTGTCAATATGCTAGAACAGATTctggatccatgatt
tcttcttcaaactataattccttcctgattgttctatatctggtagaagaacaaccattg
ccccagtgagccaggcgtgaacactcagagtcatgtctctgcctcccacatctaatgaat
catgaaggcacttatgcttctgaaatatcttgtgtaactgtcctcttttcagttgccatt
gccactgtcctagttcatgattttgtctgttctcatctggaatgtgtcagtagcttatta
agttatgtgcctgctgtcaatttctctctcatctccagtctatGCCTTTCACCTTAATTa
taaaagctagcacttactaagcactaactacatgcaccatagcaagcactatgtgtaaat
gatctgctttctcataaccatagttaacatttactattaacacagatggtatcactgcag
atgagaaaattgagactttgaggggttcattttcctgcagaaatcaagggcaagcactgg
gacagaaactcaagtggtctgctctgacattcatactcttaatcacaacactatTTGACT
CCCATCATGGCCCAGTGAGCTGATATATCCCTTCATCATGTCTCAATAATTCAGTAGGTT
CAATTGAGCACAAGCTATTGTTTCTAGTATATAAGAATCTGGTCTCAGGAACTTTCCAGT
CTTGTTTTCTACAATTTCCCAGCTTGTGAAAGAACCGAACTATTAATATGTTTCTGTGTT
TAACTAACCAGTCTTACACTCACATTGAATCTCAATCTCTTTCTGTTTTGAATGACTTCT
TAATGCATCACTACCATCTCATCTCTATGACTTTAAGGCTTAAATCAGTGGCATCTCTTC
AACAGTGCCTTTGCTGATCTTAATACCAAAACAACTTGAAGCGATTTTTAagaatgttca
ccacgggagtcagacagctcaggttttaacaccagctttgccatttactagtggtgtgac
tttatataaatcatttaatatatccgagcccaatatcaccagtatcaacagggttgctcc
aaggattaagaaacatactacattaaaaatctgcctgacaagtgggaaggacttggcaaa
tggaagGCAACAATATTACTGTTATTATCACTATCATTATTATTCCATTAACTCCTCCAA
GAGCATTTTCACCCACCTTAAGAAAAcatgatttctatgtgccacattttcttaatccag
tctatcattgttggacatttgggttggttccaagtctttgctattgtgagtagtgccaca
ataaacatacatgtgcatgtgtctttatagcagcatgatttatatttctttgggtatata
cccagtaatgggatggctgggcacatatacaccatggaatactatgcagccataaaaaat
gatgagtttatgtcctttgtagggacatggatgaagctggaaaccatcattctcagcaaa
ctatctcaaagacaaaaaatcaaacaccgcatgttctccctcataggtgggaattgaaca
atgagaacacttggacacaggaaggggaacatcacacactggggcctgttgtggggtggg
ggtaggggagagggatagcattaggaaatatacctaatgtaaatgacgagttaatgggtg
cagcacaccaacatgacacttgtatacatatgtaacaaacctgcacgttgtgcacatgta
ccctagaacttaaagtataatatatatatatatatatatatatatatatatatttattta
tataAAATGAAAACATGATTTCTGCCTTGTGTTGCCTGGGCACTTGCTTTACTCCTCAGT
CCCTGACCCCTTACTCCACTACATAAGCTTCACAACAGAAACCTTCTTTTAATCATCTCT
AAGCCAGTCACCAGACTAATAGTCATAATGGACTATTAACCTGGTGGCTGACTTAAAGGT
GATTATAGATAATGGTGGTATTAATCACTTGTGACAATTACATTGATACAACAGTATATC
ATTCATCAATGAAATACATAATGTGGAATGCTATTATATATATTTTCCATTGCTCATTGT
GTTCTCTAAGCTAGAAGAGATTATTCTTTTTGTCATGTTGCCACGGCCAGCTCATCAAAT
TCTATCCATAATTTTTGACTCTTTTTTCTTCTCTGTTGTCATCCTGAGATGTGGGCTAGA
AAAGTGGACAAATGGGTTTCTTACGGGAAACTTACATTGGTGGGATCCTCCTGCCATCAT
AACGAATCACAAGGAAATATACCACATTTCTCCCAAATCAGAATACCATTAAATCTGTCA
TATTGTCTTTAGCAATGCATCCAAAACACCAAGGTTTCATGAAACATCTTCATAATTATT
TCTGGCATAACCATGTAAATTATTTTCTGTTTTTGTTGTTTTTAATCCCAGTTTTTTCTT
AGATTCCATGTTCTAGTTATATTTTCCTGATTTGTATCACAAGGAATATATAACTAGGAA
AATGAAAAATCTGTGTACCACTAAATTTATCTTCCTTTCCACCAGTGACATGCAGATCAC
AATTTCAAAACATCAGCTCCATGGATGAAGTTCATGCTTGTTGCCTGATTTCTAAAGTAT
ACATATACTGTATCTTTACGTGTTGGGCATCATTCTCCCATCATACTGTTCCCTTCCCTG
AGATTTTCTTACTATGTTACACCTATCCCAAAGTCTCTGCTCCtatttattttattattt
aataCCAAGTTCAAGTCCAACCTTCTCTGTCTACATCAATGTTTACATATGAATAAAATG
CTTCCTGAAATAGAGAACAATAGCTTCCACCTTTTAGGCTGTTTTAATTTAAATGTCCTT
GGTAAGGAGACATGCGTAAAACTTGACTCACGATTTAGATGATATATTTTGGCAGAAAAA
AAGGAAAGTTAAAAAGCTACAAGTTAATGGTACTTTTTAAATTGAAGAGGTTGGAAGGGA
aacaacaacaacaacaacaacaacaacaaaaacTAAATGAAAATAAAACCTAAATGAAAA
AAGAGAAATAAACAACTACAGCACCAATCCTACAGTCTCTTGTTACTCCTGAGTCTCAGT
GAGTTGTGAGCCTATTTTTAGTCAATACTAAATTTTTCAAACTACTTGAAGCAGCGTAAT
ATCTTAAAATAAACCAGTGGATGATTGCACAGTAATAGATTTTAATTTTATTTTTAAGCT
TCAATTTAGAAAGTTAGCTTTGGTCTCAGGAGAGAAAAGTGTATGAATTATGTAAATAGA
GCTGGGCCTAGAGCAGccatggggaagtcactttccctccttgggatgaaagttccttat
ctataaaaggagtacatttgattagatgcttctctaaagtccTCGTCCTCAGTATTTATT
CATAATCCCTGATATAACCAAGGTTACACTGTCAATATCCTAATCTAAGAGCCACTTTCT
TTATAAATGAATATTTTTCTAGAATGTTTTTCCTTGATCAAGTTTTCAATAAAATTTCAA
AACAAATACAAAAACATACTGCTTGGGGTTTAGGTTTTTAATTTAGAGGAAGCAGTTTTC
CCCCCTATCTATTTTGTTCTTAGTGATATGTTATTATACACATTAAACAAAAATGTTAAC
CAAAAATGATAACCTATTTTCTTTCCATTGTGATTCTGGAACATTTGTATGCTGTGTTAA
AAATCACACATTTGGATTTTAAATTCCAAGGTTGTGTTCACACTATCTAGCAGGGAGATA
GTTTTTAAGGGGCGgagggagatggcatagagaagttctgtgaaatcaaaggaaaattgt
ctggtttcaaggtgacacatgtcatttctgcttatgttccattggcgagaactagttgca
tattcccatagagatgaactgaggttgggaaatgtagctcaattttgggttaggaaagga
caatggattttatgactttctagcatctatgcAATATACACAATGGTATtttatttctca
caagaagcttctgagaaagatattctttttccatttgatagatgaggaaactaaggttta
gatgggctaagttatttgttcaaggATATTCAATGGGTAGAGTTATTTATTCAGATCCAC
AATTTTTACTCCATAAAGAAATGAATTAAAATAAAAACTATTCCTAAGCTTGATTATAGC
TATTTTTACAGAGACATGCAACAATGAAGTATTAGCACTTAATATGGTAGCCATATATAT
GAATCAACAATATGTTAACCTGTAGGAATACCAATTATCTTTAGATACAGCAAAAGTATA
AAGTGAGAAACTTAATTTAGCAATTATATCGTTTCATTTTTCATAAAAGTTATTTACTGC
TTATGAGATAGTATTATTTACTAGTTAAGTGGTCATTACTACTCACAAGTTAAGTGGATC
TGCACAAGACCATTCAAATCTGACTGTAATTCAAAAATTGTTGAATCCAGTGTATTTGTG
AAAACTTGTTCTTTGAAAAAAATCAATTTGAGAGAATATATAATGAAAGGTTTGCATGAC
TACTATTTACGATAAATTTTAAGATTAATATTTTTGACAGTCTATCAAAACCAACCAGAT
CAAAAAAGCATTTTTTTTTTTAATCCAAGTTGTTGGTATTTTCTAACCCAGCTGAAAATC
CTATTTTGCTACATTTAAGAGACATTTACATCAGTGTGACTGATATAACTAATAGATCTC
TAATAAACAGCTACTGCCCCAAAATAAATTTGAAAGACATTTTTTTTTTGAAAATGCAAA
AATGTGAGAGAATGAAGACTGAGCCTTCAGAGATGATACTCTACACATAAACTAATTGAA
GATTACTTTTACCCTATTTGATGTAAGTGAATGATTCCTTCATCTTATTCTTGCAGTTTC
AGAAAATAATGCTATTCAGCATTGCAGATACGCACTTTTAAGCATATCACAGACTGGAAA
TGGGCAGCAAATAGCAATAAGGAAAATGTATTCTTTTTAAAATATTTTACCTTCTTTTCT
TTAAAAGGAGATTTTTATGAAGGCCACAACATTGTGTTGCACAACATTCTAGAAAAGAAT
TTGCTGGGCATACAGATTAGGGGCTGACTAGAGTTTATTTACCATTTTCACCTGCCATTC
ATGTAATACATTTCATTTAAGAGATCAAGAACATCTAATTTTAGTAGTACATCCAGCAAA
ACAGAAACAGATAGTAAAACCCCAAGGAAAAAGGATTGACCAATATGTTAAACATGGTTT
ACAATGTCACttttttgtttgcttttattttttattttattttattattattattatttt
gagacagagtctcgctctgttacccaggccggagtgcagtggtgagatctcgactcatgc
aacctccacctcccagttcgtgcctcagcctcccaagtagctgggattgcacacgcacgc
cactatgcctggctaatttttgtatttttaatagagacggggtttcaccatgttggccag
tttggtctcaagctcccgacctcaggtgatacatctgcctaggcctcccaaagttctggg
gttacaagcatgagccaccatgcccagccTGGTTTGTTTTTGTATAAGGGTATCTCTGCT
GTTCAAGAAATTCACAGTGCTTTACAGTTAACATAGAAAAACACATCATAGATGTCTAAT
TTTTCACATTTCTCTGTTTTCCAATTTATCCACTCCAAAATTAACTACTCTTTTCAGTGC
ACCATGTTCCACAATGATGACAAGAAGATATACTAAAAAGTTCTATTCTCTTAAAATTAG
TTCTTCTTCCATGCCCACTACAAACCTAATTGTTTTGCCCATAAGCACTTCACTAGCAGC
TTTATAAGATGATATCTTTCTTTAGAAACACTGGAGTACAATAAATAAGTTACATTGCCA
ACAAGACTCAAAGATGAAAGCTTCAGTTTAGACAAGTGAGTTTACTGGATTAGTTTCCAA
ACATAATTTGTAATCTGCCTATACTCACATGACTAATAGCACCATGTACCAATGATATAC
TTTCATCATTACATCTATTGTTCATTGCTAAGTGGTGAAGAGTTATGTAGTATCAAAGAC
AATGTGTAATTCACAAACTGTGTAACGGTTCCTTGTTAAAGAGGTAATGCAATCATGGAC
ACCAATTGTAATCGCCTACTGATCACATTTCCTTATGGGTGGTTTCTTGTTACCAGTATT
AGTGACTAAGAGTGAAGTAGAATTGGTATAAAAATAAAATTTTAGGGCTAAATCTTAAAG
ACCAAGCCCAGTTGTAATTTCACTTACAGGGAAATTACTCCAAAGAGGTAAAGTCAGAGC
TTCTGAATTTTGACAGCCCATTATTTGACTCCTGCCTATAGCAGGGTCTTTAGGATGGAC
AGAGTTAAATTTCATTTTATTTCTCAACTAATAATAAACAACTGATAATTTTCATGGGAA
ATTTAAAAGATTCTTATATCCTAAACATCTGAGAAAgccctcattcccatgtaaaaataa
ttatgtagagctgaattatcacctgtctcaacatgtgggtaatacaatctccagtttacc
aaagtctctacTACTCCCTGTCCTATTTCCTATTTTTGGAGTTATGTTTTCTTCTTGAGT
TACTGTTTTCATATTTTGGAAAGCAATGTGTAGGTGTATCGCTATAAAAATGGGGAAAAT
TAGAGATAATTAATATGAGATAGCATATGTATCTGTAGAGATGaaaaatattattttatc
ttttaaaataaaaGATAATgggaggctgaggcaggagaatcgcttgaacccaggaggcag
aggttgtggtgagccgagatagcaccatttgcaccccagcctaggcaacaagagcgaaat
tctgtctcaaaaataaataaataaataagataaataaaGGGCAAAGAGGATTTTTCTATC
ACAAAATGACACTCTAAAAAATGAATGCTAAAACTATGACTTAACCAAAGTTTGCCTGAA
AATAAAGATTAGGTGAATTGCAAAGAAGTGCCAGAATTTTGTCAATCTAGATCTCACCTT
TTGACATTCTGCAACTGGGCTTATGTATCATAAATATCTAACATAAGCAATGTTAAGTTC
ATTCAGTTTATCTCTACTGTCCACTTTCATGGAAGATGGATTTTGAATAAAAATAAAATT
GCAAAGTTCTATATATGGACATCTGTGCCTGTAGTCTTCACCGTCTTTTAGTTTCTTTTC
CAACTCACATGTAAGCAGCTAAAAGCTTTGTTGCCGTttttggtttgttgccgttttgct
ttgttgtcgttttgctttgttGCCATTGTCTTGCACATTAGCAGTCTTGCATTGTCAATC
AAACTGATACTTTGTCCCTTTGTAGTTTTCTGAAGATCTACATAGTTAATGTTCTGCAAT
AAAATCCTATTCTTTACTTACTTTGATAAAATGAGGCAGCTGTGTATAGAGCTCTGCATA
CCCTATGATTCCCATTTAAAggtttccattttggttgtggtatcatgtagctgaatgacc
ttaaggaagtcattttctctttgaacctgcaatttcttcatctcaaaacaaataaaaatc
agactagactgattttgaaggtttacttcactcctgaaacactgtgTCATATTTCCTGGT
ATTTAACATCTCTGTTACGAAGCAAACATATGGTGGGTATTTGCGTTCTCTATGTCCCCT
AGAATTCCTAACAAAACTTTTATCATGTTTTCTTATTATGTCACATTCAGAAATTAACAG
ATTTACTTTGTCTGTCCCGTGTGGAGATCTTAGGTGAGGGAAGGGGACCAGGGTGTTGCC
ATAGAGATGGTTGATAAGTTAGCTAAGGTCTGATAAAATGAATTCAGCATGGAAACATAG
ACCTGCCATGAGTGGGAGGAGCAAGGGTGGATGCTAACTGAAATTACTGTGAATGAGAAA
TTGGGGATGGGGTGAAGGTAGGACAGTGGCTGTGACATGGCTTTCAGAGAGGAAGGAAAA
GATACTCAGGTCTTCAAACAGGAAGAAGATTTGCCATCAAGAGTGCATAAAAGGACCTTA
ATTTATTAGCCTATTATTTTGTTTTTAATATCTTAATTGTATAAATTGGCTGAACTTGTA
TAGTCCTGTGAGTCGGCAGTCAAaataataatgacaccactacctctaaaataataatga
taatgataataatgacaatatgtgctaacattgtgaagcactttctatacatcagctcat
tcatttttcacagccattccataatatgatgctcattttccagatgaAATTTCCAGGTAC
AACCAACCTTGTAGAAAAGTTGACAGAGAGGGTAAGAACCTTGTGCAATATCATGGTGTA
AGTTACTGAATAGACACTCATCTTTCCTGACTGACAGTCTGATTCCAATTATGAATTAAA
CACCAAGGGgtgtgcgtgcatgtgtgtgtgtgtgtgtgtgtgtgtgtgtgtgtgtgtTTC
CAGAAAGGATTACTCTTGGCCCTATTTCTTTATCTAGTGTGTAATTTATGTTCCTGTTAT
TGTTTTGGCatctatccatctaccaatctatctatctatctaatctatcctttatctatt
tatctTAAGCTGATTGCATATAAGTATGGTAGAGTCAGTCtgtattggtcagcttaatct
agacaatgctatggtaacaaataaccctcaaaatctcagtggattaaagtaagaaCAATC
TCAATTGTTCTACCTCCAGTGTTTCTTTATTCTGTGGTATATCATTCTCATAGCCAAAAG
GGGAAATAATAGAAGAGTAAAATTGTCCTTAAAACCTCTGCTTTGTGGGTCTTAAGTAAT
TTTGACTCACATTCTACTGACCAAAGCAAATCCCAAGAACAAGCCTGATGTCCATGGAAT
AAGATGCACAATGCTTTCACACAAAGGGGCACCAGGGAAGGCCTCTATAGGGATGGACTT
TGTAGGCAGGGGAAGCAAATATCTGGATTACAAAACTGTCACCAACAATTAACAATAGTA
TAATCCTTTATACTATACATGACTCACCTACCTGGCCATGTCGGAGGGGCCCAGTCACCA
GATCTCATGGAGTCTTCTCTAGAAGTAGTGGGGCAGGCAATACTCTGTGACATTTAATTC
TGCAATATGGGACCATAACtttgacaaagaccttagggaggttgaaaggaattcctaatc
acgtgaatggggaatagagtcccaggcTTGTGATTTGCCAGTTTTGGTTTCTGTTGGTTT
TCAGATCCCAAGATCATGTGCCAGGATAAGTTACTTTTAAAAAGAGAAAGGAATACCATA
CTCTCAGAGAAAATACTGCCCAAGAATGAAAATGTCTGTCTGAGAATTATCCTCTCAAAA
AGAGATTGTTTTGGGTCAAGACTGTCTCACTCTGTCAGTGACCTATAGCATGATTTCTAA
TTTATGTAAAATTGGTTTCAGAAGAGCAGGTGAGAACACATGATATTAACATGAAAATGA
TTGTAGGGTGATGGGAACAGTCATATTTTATAAACATAAGCAAAATTTTCTTTGTTGTAC
TGCTGGGACAGCTTTATTAATTACAAGTCCAAAATATTGGTCCTGTACTAAATTCAATTT
TACAGTTATTATTCGGTGTTAACTTCTAAGAAGCGATAAACCAGAATCATCTCCTTGTCA
GTAGGAGGAAGTAATTGAAAATGATTTAATAAAGAATGGCTACAAAATAATGTAAAGGTC
ACATTGTCTTGATTGTTATTATTCTTTTCATGGAAAAAAAAAATCCTTAATGTCTCTAAC
AGTCCTGTGTAAGAGGAAGATATTGTCAAAAAGAGTAGTTTCAAGCAACTTTTAAAATCT
TTTCCTGTATTTAATCTTAACAATTGAGCTACGATTTAACCTTTTCTTTAATGAAGCATT
CTTAATTTTGTTCCTCTGTTTTATAGATAAAGTACATGAAGCATAGTGCTAACAATAATT
TAAAATATTGCCATATGGCTAGTTATGAGTAGAACTAAAGCTAATTAACAAGTGTAGGGG
ACCCCAAGCAACTGTTCTCTCCTCTACCCAAGACTGAATTAGTACAAAACAGAATTGCCA
TTTCATTGGTTGACATTGAATAATTGAGTACTAATAGATATTTTGGTCCTAAAAATCTGC
CACTGTTAATATATGCACAGATAAGTAGTGTtggtaatgatatggtgatgataatgatga
tgatgatgaCGCAGATGCtaaagccaacttttgttgagcatttcacatatgaaagacacc
gtgttacgcgcttcacTAGAACTGTAAACTTGCGACAAATTTTTGCAGGTTTTTGAATTA
TGGATTCAAATCCTGAGCCAGTATTTGATTTTAGACTCAGCCCCAGAATTTTTGTTGAGT
CTTATTTGTAGGTAGTGGTGATTTGGTATAGCAGTTTTGTTTATTTTTTCTCCTCAACTC
TTTTTCTGCCATCCATGGTAGTTTTATCAAGGAAAAAAAAACCCAAACTATTGCTGTTCA
TAGAGGTTCTGATGgtgtgtgtgtgtgtgtgtgtgtgtgtgtgtgtgtctgtAATAAACA
TAATAAAAACACGTATTTTCAAGGTACTCATGCCAATTATATACTGTAACAGCCTGATAG
GTTTTATTGTTTGCAGTTAATGGCAAGAGTTTTGATAATTAACTCTAACCTAATATGTCT
AGTTTTCTTTTTATAGAAACAAGAGTGAGGTGGTAACAGGTGTATCTTGATCAAGGACAT
TTAAAATCCTTCCCATAACTGGACATATTATCTCTGTCTCAAAGGAAAACTCTGGGTATA
ATTACATAGGTGCTGTAATAGCAAAACTAGGCTAGAAGTAAAAAGATCTGGCTTTAAGTC
CCAGGTAAACTTATAAACATGTGAATATATTTGAGCAAAACTCTCTCTAtatatctatat
ctatatctatatctGTGCCAGTAAGCAAATTGACACATGAAATAAATGAATCATTTCTCC
CAACTCCACAAGGAACAAGGCTGAGATTGTGACTCAAGTTCCTACTTCTCACTCCTGGGT
TCCTGTGATCAGATTTTGTCATCGGGACTTAAGAAGGATGACAAGCTGATAACAATCTAG
GGTATTATTAAAGCGACACAAAAGGCAAAATTCTGACTTTTCTGCAACTTTGGTGGAAAA
TTGCTATTAAAAGATGAAGGCTAAATGTGGAAAGGAAAGGATAAAGAATGCTATACTCAG
AGGAAGACAGAGGAAGGTCGTATTGGGATGGCCCCTAGGATTAATGCACTTTAACGTAAA
GTGAAAAAGGGACTTGTAGCATTGGACTGTTTTGAAGTCCCCAGGGGCATTTGAGAATGC
TGGACCCAGTTAAATGCAGTCCTTTAAGTCATTTGAGAATTGAAAATTAAACTTTCAGAT
AAGGAATATAGGATGAAAGACAATTTGAAATTAGACTCCACACAGAGATATAGAGAAATA
TTTAAGAGAATTATCCTTTCATATTAAAACATTCAGTGCGTTCTCTTGTCTATATGTAGG
GATGCAAGGAGAATTACAAAACTCTGCATTACCTCTAGTCTCTATTCTGTCTGGGGCTGA
GAGAAACAAATGCTTATTTCCTCCTGAAAACTGATAACCTATTTTCAACTTTCCAAATTT
CTCTCCAGATAATTTCTGTTTACTTCAAGAGTTCATAGTTACCCAATGTTGTAATAATTA
TTAACATATTTTatttgttgaaaactactgtgtgcagcaaactacccatagcaattcatt
tatagtatatcataattctcttaagaactttgaagtagatatatgatcactaccctcctt
ttagagataagTTTCTTGATTATTTATTCTGGGCCTCCCATGTTCCCAAATAGGGTTCAA
GAAGGTAAATTTTCCTTGAGCAGCCCACAGTCCAATGAAATGACAATGATCGAGATGTAA
CTGAACTTTAGATAATTTTTATATGAATCTCTATGTGCTGAGACTGATGAAGCACCTACC
TTACACCGAAGTCTATGCTTTTTACTACAACGGAGCACATCAATGCCTACATGCTTCAAT
AGCATGTCATTCCCATTTTTATTTTTTTCTGAATGAAGAAATCATTGTCCTAAATATACC
TTAATTTCTCAAAATACCTTAGGATATGTTTGGAATATAATTTGAAGGTATTGGTATAGT
CATAATGCTGTTTAAGAGCTATTGTAGTTCTTAATTGTGACGGTTTCAGGGGCTTACTTT
AGCAAGCTGCCTACTTCCACCCACTCCTCTTCCTGGCATTTGGAATGATCGCCCCCATGC
TTGCCATGCCTAGTGCCTCTCAGACAGAGGCTGGTGGGAGAAATGTATCTGCAGCGTCCA
TCTGCCAGCTCCATACTGAAATAACTGGGGTTTACTTGAGCAGCCTTTGCTGAAACCTCA
GACAGTGGTAAAGGTGGTGTTTCCATAGTTGTGCCAACTTAACATTAAATCAGGTGCTAT
ATGTTTTATACTTGCCTTTCCCTGTCTTTTACATTCAATTTTTGGCCCATGGAAGTACCA
GGCACAACCTTTGCACCCATACATCTGTCATCTGTCTGTAATTCTAGATATGATAGTCAT
TTGATGTTGTGTCCAACAATTCCATCTTCCCTCATTCTCTCAGGGGTTCTTTCTGAGGCC
TAGGAGAATATAATATAATAGATCACACTCAAAGGGAATATTAAGCTCTTTTTGAGATTA
TTACTCTAGCATTGAAGTTTCATGTCTAAACCTGAGGTTATGCCTACTTGAATTCTCTGT
ACAGTGGAGATATTAGAGAGTTGCAGTTAGGACTCAAGAACTATAGCTTTTTCTTGACTA
TTCATCTTTCAACATAAGATGTAGACTTGGGAGGATTCTGGATGCagcatcagataatag
agacggcatgtgagctctcatgccacctctgcaagctgcatgaactcaggcagtttctaa
tctaccttagccacagtttacatgcctataaatagaaaataagtgttcaatttctctgac
catataggatccttgcaattattaaatgagattaaagtatatgaaaatggctctgcaatt
gcaaagcacTATATAACTTTACAGGACCATTTAAACTGAATTATACAAGAAGAGAACTAG
CCAGTTTAGATTAAGAATTCCCATTAAAACCTGGTAGTAAAAGCCAGCATTGCTTTCTTT
AACCAAGATATTATTCAATTAGATACTTTGTTCATTATTTGTTTAGTATTTGCTGAGCAC
ATATTGTATATAAAAGACTGTATCAAGGGATATCAGGTTCAAAGTTAAACAAGGCAAGGA
TTCCAGTGTTAATAAGTTTAAATTCTTACTTATTCATGCGAATCATTATAAACTGTAGAA
GCTCTACGCTTTTTACTGAAACCTCCCTCTGTCAAAAGTATGGACCAATGTCTGTGGCAA
TTTGAAGAGTAGATGCTCGTGAGTCATTCCATTGCATGTCCACATACTTCTGCTGAGTTT
AATATTCATCTAGAGTCAGTTGTGTTTCTGTCCAAACCTGTTAATGAATGTTGAACTATT
ATTTCAATGATACAATTTAAATATTACATAAGGCTATATAATTAGGTGTGAGCTAATTAT
TTGTAAATGCTTATAAAACAGTGCATATTAGAAAGAATGTTTACACTTGATCTTTTTAAA
ATTGATGAATTTGAGTGTGATTTGTATATGAATGATGACACTTGGATAACCAGTTGGCAG
ACTCTAGTTCAAAGCAAAGGAGCTTTGGATCTATTTTTTTTAAATGGTGGACAAAGTGTG
CATTTTGTAGATTTTTAGTTAAAATGCATTTTGAAACATTGTATAAATTATATTCATTAA
TAACTTATAAAAGACTCCTTTTCACCAACTGACCTAGTACAAGCTCTTTTTGTATTTGAT
AAGAAGGTTTCTCCTTTATAAGACTGACTGTAGATATAATGCCATGAACAtccaatttta
tgtttatctccttagcaactagcttagtgcctggcacatagtaggtgctttttaaagaca
tgctggagttgaaggaGGTAACTAGAAGAAAGATCATGAAGTGGAAGCATTTGAAATGAA
TCTTGCAAATAGGGAGAAATTGGGTTTGATAGTGTTGTGGACAGAACAGAAAGAGCATCA
ATGTGTCCTCTTAAGATCACGGGATTATCATTTAATGTAATTGAAGGCATTTGAATTTCT
ATATCTATAAAATGTAGAATAGCTAGCAGTCAAAGGGTCATATAGAAACTATGCATGCAT
AAATAAATCAGTGCTGTCATTAACTTTCCAATATCTTAGTGTCACTGAAGGCAAAAGTCA
GGTTTAAAAACATTCTTAACTTTAAATTACATAAGAAGCATAAGAAAATTTGTGAAATTG
GAAGAGTTCCAGACATATATTTCTTAATTCCTCTAGAATACACACAAACACATAAAAATA
AATGCTTACTTTAAAATTTGACAAGATATATATTTATGTAACTTGAACTAATTTTAAATT
ATTTAGAACCAAAATAAAAGTTGCATTGGCTAAACAGCGAGGAAGTTGAATACTTAAACG
CAATTCATAGAACCTATATCCTAATAACTATGAGTTAGGCCTCTGCTGCGGTGTTGCACC
TATTAAAAGCAAATCAAAACAAGCCAAAAATAAACAAATTGGACAAATGAAAACACACAT
ATACAAATTTTAAAACAGACAAAAATAACTGAATACATTTAAAAAATTAAATGATTATAG
AATTTACTTCCACTGAGTATATTAAAAGAATAGATAATCTATATAAACCGTTCGTTACAC
ATATTATTGAAGGGTTCCATCACTAGTATTGAGACATTCAGGAATAGTCTGTTTTATACT
TCAGATTATTTAATGTTTTTTATCTTCATGACAGACCACCCATTATATTTCAATTGTCTT
GAAATATAATTTTAAAAAGAGAGAAAAGATGAAAGATCAAATAAAGCAAAAAAGAAAGAC
TTTCACAAAGATATCTCTAGATAAATGGCTTCATCAGTAAATATATTTAAACATTAAAGA
AAAATAGTATTCTTATACAAACTACTTGAGAATGGAAAAGATAGAGCATGAATTTTGAGC
CCATTAAAACCTAACATAATAGTCAAAGACTTTGTAAAGCAAATaagaaaataaaaaaag
aaggaaggaaaggaaagaaaagaaaaCATTAAAATTACCTTATTTTGTTGATTCTTGTTT
ATGTTTATTTTTCATTTTAATATCTCTAAAATTTAGACATTTAAGAATAAATGCTATAAT
ATCTTGCACTATATATCTGGGAGTAGCTTCTGGCACAGTCAAGAAAGTACCAATATGAAA
ACAGCTTAGAATATATTCAACATGAAAATCATTGTATATTTGAAAACAAAGTGTTTAATG
ATAATTAAAAGATGACTAAATGTTTTAATATTCTATAAAGAGTTAACTAATCATATCTGA
GAAAAAAGAAGGGATAGATATTATTTGTTTTCTATCAATAAAATCTGTAAATCATCCTCC
TGATATTTTTTTTTCTAATTTCTATTTCTTCACACTTCAAACATTAAAAGTCAAAGATGC
ATTTGTTTGGAATTAGTCATGGATAAGATATAATCATCTTTATTGGACTCTAATAATGTT
CTAGGCATATGAAACCTTTATTTATCTAATTATCTAATTATTTTTGCATGATGATGGTAT
TGTCATACCACACATCTATATTTAAACAAATTTTCATATGGAACTTGATAAGCATTAACC
AATAAAAAATAATTATGCATTCTCAAAACAAATAAAAAAATTTAGTTGAGCTCAACCTGT
CTTGGGAGTTACAGCAAAAAGAAAAAAGTAACATACTTGTGTAAGTGTGTGTCTGTTTAC
ATATAATCACATGTATATTTTTAAAGACTGACAGTagcttcttttcattgggtatttact
atgtgtcaggatctgagctaagtgttttatggcattactctattaatcattgtagtagct
atgaggacttgtgttattattattctataggagagaagcagatttagagaagttaagaaa
tgtaccagtgggtcacatagtgtgtagcaaagccaagacttgtaaatgggcctgtctacc
tccaaagaatgtgtccataaccactgTGTTAATGTTTTTGTTTGTGTGTGAAACATTTAA
AATAATTATAACTATAGAAGCAACATCTTCAAACGACTGGTCATCAGGAAATCTGGAAGA
AAAGTGATTCTCTTTTATCCATATAAGCAAAATGCAGCAATGAATGATGAATCAAGGTGA
GGAATAACTAGGGTTAAAGCAATGCTCAGTAGAGGGCCTGAGAGGCATGAGGAAATAAAG
AAGCTTCCCCAGAGAGAAAGTGTTTGAGCTGGGTCTTATCATGAGATTTCAAATAGCTAA
AGAGAAAAAAGGGGCATTTAGGCCAGGATAGTAGTATAAATAAAGGCTATATGGCGGAAT
GACCAAGTGTTTTCAAGTGATTGTGAATGTTTTTGTTTAAGAGTCCAATTGGCAACACCA
TCTTCTTGCCTCCCATGTTCTAAAACAATAGAAAAATACAACAAATAAAGTGAGTAGAAA
GTGACCAAAGCATCATCTTTTTTACTGATATTCCTGATATTGAAACATTTTGCATATACC
TATGAGAGAAATTGCTTTATAATATTAAACTCCAGAACTAGAATTACCTATCTAGCAGAA
TCAGAATTACTCACCCCTAGAAAAACAGCATAGAATAGGTATGCCCTTTAGAGAGGCCCT
CCCGAGAAAAAGGAATAGGAAGGAATGCGGCAATGCACATTCAgttttgttttgttttgt
tttTTGATtttgtttgtttgtttgtttgtttTCCTCCAGGGTGGAGTTAAAGGACAGAGA
GAGGCTGGTAGTGTTATTCTAATGAAGTTCCTTCACAGGGAAGGAAACATGAGGAGTGAA
GAAAAAGCATCCCTCCACCTAGGCCAGACTTGAAAATCTGCATTTAGAATCTCAAAAAAG
CACTATTTCTTAATGCGCCGCATGACACACAGTGCTAGAGATCCAGTCCTTTATACCTAG
CTCTTTCTAAATATTCCTAATAGCTAATAAATAGAAGAATTGAAATACGCTTCTGCAAAA
TGATGCAAGGAATCTCATAAGTCACCAAGAAAGGGCATTACCTACACATAAGAGCAGTCT
CAAAATAAATAAGATGCAGTTTTTGCTGTTCTTTCTGGTATAAAGAGAtgtgtgtgtgtg
tgtgtgtgtgtgtgtgtgtgtgtgtATTTGCAACTAAGCATATCAAAAACAGAATAGAAT
GAAAGGTTTCTCAGCTTAGATGATGTCTCTTTGACCATACCTCAACTGTCTTCAATAGTT
CTTATAATTATGTCGGAAAAAATAAAACCCTGGGACAAATATGCTATATTCTGAGAAAAC
AGAAACTTTCACTTTCTGGTAGAGAAACAACTAGATAAATCTATTGCCTATTTTTTTCTC
TTAATTTCCAACATTTATATATATATTTATTTCCAGTTGAATCATTGAGCAAACTCTGTT
TGGTGCGAGTGTTCTTTTTAATCTTCTGGATATTCATTTTTACCCTGTTGCTTGCTCATC
TATCCTTTCTGTAGTGTCTGATTTTAATATACGTTTTAAAATTTTATCATGAAATATAAT
CAAAGAGTGTCTGGATTCTAGTGGCTAAGTCATTTCCCACCAAGATTTTGGATTATATAA
TCATTGAGGTCTCAACGCAAATGTAGATAGCAGCTTCACTTTAAGGCATGATGCATAAGG
TTTGAGGTCTTGTGCCATTTTTGATAGTTAGGATTCCCAGTTTTTAAACACTACTTGTTA
ATTGCTGAAAAGTTATTAAGGCAAGAAGACACGTCAGTTGTCCAAAGAACAGCAAGAAgt
tcaggttggttgagagtaggcatcaagcagaagaaaattttggtttaatcaaagtggtgg
tttgtcagatgaacgtaataaaagacaggagaattgagggagtggttgtaatgaccaacc
aaaaaacttacacagagtaaggaaggagagaccactgaggggatgagggaaggttataag
gtcatagaatcaatagacaaaggtctccataaagtaaaaagatttggaatgctagagtat
aagagtataagaggggcttaactggaaacaaataagagatgttgttccatagtaagattc
atgaaatagatattatggaaaggttacagttattaatttaaaaatagtaatgtcttgagt
atgccattgaagagggtgaatgaaatagtatggaggtcaacctcatacaccatccatcta
gagaaatttaagaaacttagaagacagagatttgtgggtcatatttttgaaacctcaaga
attaatacgaaagatgtggagtatgtgatagtgagccagtagttaaaatcttcaagaaat
gagggggtaatgacATTTcatattaagattagacatggtagattcaagtcagctagtgtt
ggtgcagctattgagagtatgactgaagaagtcgtacttgtgatttcatcttcaccccta
cagaTGAGGAAAGGCATTCTAGAGGATTGGATGTTTATCACAGTGTGCAATCCAGTGTTC
CACCCACCAGTGGGTCCCTGATAAATGGAAAAGCCTATGGAAATCATTGTCCTAGAGTAG
TGTGTGAACTCACTTTTGACCTCTATTGTGGGGGGATGGAATTATATTAAGTGTGAGACT
CCACTTGACATCTTTAGATAGAGTTAAAACTTTGGGAAAGGCAGATGTTATCCCAGCATG
AGGTTTCCCTCTGCACACCAAAGGTGGTAGATGGCCTAGGAAATgcttcacatcgtcccc
aggagtaattccaaataccttagcatgacatacatgacacttcacactcaattctccgag
cccatctttctccaccttccccttcacctaattctggcagtcaacattatagccacatga
actgtttgtagtttttcaaataactcaggctgccacatgcccgagggacttttcacttgt
ttcctctccctgaaacgttcttcacttgaaaactcctgtatgtccttgaagtctcTCATT
GTACATGCAAGGCACTTTGCAATCTGGAActctcttatttatcctgtatctacatttcct
accactgggagtggcttatagcagatgatcaacaaactctggttgttATAAGTTCATTTA
ATTTCCCATAGTAATTAATCATCCTGAACATTTTTAAATTTACAATTAGAAAATTCCAGA
GGTAATTTCCAGGCACCATTACCTCTGCAAACCTACCATCATTAGAATTCAACCGTGGCA
CTCTTAAGGATGAAAAGAAAGATAATAAAAGTCTTAAGTACAGACACGTAAGTAATGGAG
ATTAAGATAGCAGGATTGCCGGAAGCTCATAACTCTTGTTAAGAATTTTTAAAGCAAAGT
TATCAAATCTCTGCACAGTGGAAAACCTATGTGTTTTGAATATAAATGTAGTTTTTTTCA
TGAAAATCATCTTTTCACTAGTGCCTGTACTTTAGATATTTGTGGCTAATGGCATTTCCC
CAAAATTAAAAGTATGCTAGAAAAAAACTAAGATCATTCTAGGTTTATATTGGGTTGTTC
TAGTTTGTTTTCTTCATCTAATCACCTATATGGTATGCTCTAGTATATGACTAAATCTAA
GATTTATGTAAGATTATAAAATTTGGGGTATCTATATTTGTATCATAGTTCAACCATCAC
TGGAAGCTCATATCTCCATATGTGAGCAACACTGAGATAGGGTATTTAGGGCAGATTAGA
GATTCTGTTTTGTCAATGAATGAATGAATGACAATGAATTTGAGGGCTCTGGATATGATC
CTATCCTCCTATGCACCATGATACCAAAACCCCATTATTAAATATGTTGTCTCCTGAATT
CACCGTATTTTGTCTTCAGGAATCCCCTCCACAATGCAAATGCCCAAGAAAGGTAATCAT
TAGACAACTAGTATATTATGCTTTCTATCAGATCAATCAAAGGAAGGGAATGCAACACAA
AAAGATTTGAGCATAGACGtgaggaaactgacgatcgaaggatttcagtaacttaaagtc
atacacttagtaagaaccagagtcagggtgtgaatccagatttgttctgaAAACCACATG
GACGTAGTGAGAGCACAGAGTGCTGCTCAGGGTAAATGGTCTGTCAGGTGCCCTGTGTGA
AGTTATGCAGGAGGTGGAAAGCAAGGCTTTGGTCACATGGGACAGAGAGTATCAAGAGAC
CATTTCCCAGAGAAATGGAAAGCATGTGATATATAAATTCAGTATTTATCATGCTTTTAT
TTCAAATTATTCAGAAGAAGGGAAACTCCTCTTTTCTTTTACCTGCTGGCCCAATTTTCT
GAATACCCTCCCTTTCCTGGAGATCACAGAAGGTGGCTGCACGCCAAGCCAAACATCTCT
TCTGCTTAAGTTTTCCCCAGTCCTCTTTTCTGGCTGAGATACAGTGAGGAGGTGTATTGA
TTTCAGCTCAGATTCTCATCTGGGTCATTCAACCCGCATTCAGCAAGTGGCATTCTTTCA
CTGCTGGAGGCAGAGAGACACTGTCAGTCTCTCCCTGGAGGACAGTTGACTAAGTGTGGT
AAGACTGTTTGCTGGCATCCCTTCCCTTGTCTGGGTTTGTTTTACATAACAGCATGCCAC
AGCTCTTCAAGGAACAATGCTGGAAATGCCCCTGGCTTCCCTTCTCCTGACATGTAGGAG
GGAAACATGAGCATTTGCAAAATGCTGTTGCTCCAAACTCAGCTTTCAGCAGGCAGATAA
TAAATATTCCTCCATGCTGAGCTCCTTCCTCTCCTCTCCTCTCCCTCTTCTATCATATGG
TTATCTATGACAGTGAAGCTCTGATACTGTACTTCGACTTTTTGAGGAGGCAGGATGAAA
AGCAAGgggcttcagtttcatcatttctaggatggaagaattgaagaagttggtatctaa
ATGTGCATAATTCTGTGGTCATGGTTATCCTGTTATTATTTCAGTATCATGGACCAAAAT
CTCTGTGCATGTCTTTTAATGGAATGCCATTGTGAGAAATTTTTAAattaagaatcaagc
aactaaaattctacatctagatctggtactaattatgtgaccctgggtatataatttcaa
ctctctgagtcgcagttacagctggattaggtgatccttgatattctttctaactgcaaa
tagtctattatATACTTTCTTTTTTCCAGTTGGCATATCTTTTATTTACTTTAAAGTGAT
AGTATTTTAGAGAAATAATTTTAGAACTGAAAACACAGGAAGCCTTTTCGAATTTTATTA
GTTGTTGATTGGTGTATTTTCTTAATAAGAACAATAGCCAAACTGGCATAGGAAAGCAAG
AAAGTTTGTGATCAATGTTTATGTCACCAGAATTTTCTTTGCCTTTCTACAGAAGATAAG
CTACATGAAATCTTGGTGAATTTGACATTGGGTAAGGTTACAGATTTTCCACAAAAGTTG
ATACATGGCAAACAAGAAAAGGGAGAGTTTGTTTTTCTCCTTGTTCAGAACACAAGTCTT
AAAACATCACTAAGGGTATCTTTCTTAACGTGAAAAAGATTAAAATGCAAACCCAAACAA
AGAACTGTAATACACAACTAGATTCTCAAGATTATAAGACCCTATGAGTTACGTGAAAAC
ATTTAAAAAGTGAAAAAAAAAATGATAGTAACATTCAATaacatttgttaagcacccggt
ctgagtccttgtgctaaaacaccataggaatcatttatttaatccattcaacaaatctat
gagatacagatgataattttttccattttcatctgcgaaaaaaacagaccggacaagtaa
agtaacatttcttgctcaacattataaagcaaataaaggtcaaaCTAAGAAATAACAGGT
TTTTTCTAAATTTTTCATCAAATGTTGTATTCCTTAAATTTCAAAAATAAATTTTAGAGC
TTCCACTGTTAAAATTTGATACATATATTACATATGTCAATTTAAATAACAACACTATGa
atttttaaatattaaaattatatttaatGTTTACATagggttttcagagatctattattt
aattgaatttgttataatttatagggaagagaaagagaattagagaagagatcggattca
cccaagatcacacaaagtcacatataggcaggaattggaagctaggtctgctgactttga
atctagtactttGCCCACCAACACAGAAAGTTTCCTTTTTCAGAGAAGTTGAGCTTTTTC
GAACCAACTCTATATAGTATGGTAAAGTGTACAGAGGTTTTAAAATATATATTGGCAATG
ATTTTTAACAGATATCTTAAAAATATCCTTGAATTTCACAAAATGAAAAACTTCCTGGGT
GAAAGAATTCCATGGGGGCAGGGGTGTGATAGTTGAAAATCGAGTGCTTGAGAATAAAGA
GCAAGTAAGGTCAAGTTTTTAAACCTATAATTTTGCAGAATATTCCCAGGAGTGATTTGA
CATCTTGGGGAACATTTTGTGATTTGACCTTTTGCAACCACTGCCTGCAGTTGCCTGAAT
TTGAACAATTATTTTTTTTCTAGCTGCTTTCAAAGCCATTTTAGAAGGCTTGGTATTCTG
ATAACATTAGGTTTCTCTACCTCTGTGGAGCCTTTTCTTTAAGAAAATGTCAGTGCCTGG
GTTAGATTAATCAGGTCCGGCTTCAAATGCAAAGTTACCCAGGCTCATCAAAAGGGTGAA
AATGACAAGAAAAATAAAGCGCTTCTACTAATACGCTTATTTCTCCAAAATAGGTTTCTG
GGTTTGGCGTTATATTTATTAATGACATTTCTCTCTTTATCTCTTGATTTTGACCCATTT
GTGAGATAGAATTGTAAATTGAAGAGATAGTATTCAAATATCATCTTGATTGCAGGTAAC
CTTGGTTTGTAGGATTCGTTTTTATTTACAGCTGGGATTCTTACTTTTTCTCCTCCAAGG
CTAATATTTGGTATTTACCAGCTCAAGAGAGATGTGGATGTGGTAGAGCATACACTTGCT
TGGAATAGCTGGCTGACACCCACTGAGTCCCCATAGAAGGCATGGAGAGAGACCATGAGG
TCATCATCTAAACAGTAATCCATGCCTTGATTCAAGAGAGCTTATCAAATGAAGGACAAG
AGCAAGGAATTATGAGATCCATTCAATAAGAAAACACCTAAGTGATGAAGTGTCTTAATT
TCACCAAATAGATAACCAAAATGAGTAAAGTGAGAGGAGAAGCAGTGGAATCTTTTCTTT
CCAATACTTCTAAAAGGGTGTATATTTCTGTTCACAGGTCAGGAAAAAATGAGGGAAGAC
AAAGGACATTATGACTCCTAAAGAGGAGTGTCCCCCACAGCAAGTCCAGCTGAATATGTG
TACTATAGACTATAGTAAATGTTTCCTAAAAGCCTagtttcgtgataatatatctttgga
aaatgctaagttaaaggcaaacatcttctagtgcagaagcacatatgtgctaatgtgcgt
ggtgaacctccagtggtatcgcacgctgtttcacaaaAATCAAATGTTCCTGATTGAAGA
AGTCATTATTTTTAGCATATTATGAAACCAATGTTCAATGAAAAATATTACTTAGAAACA
TCACTTTAAGAGTATTCCCAACTATACTCTTCTTCTTTCTCCTCCACTGTATTCTCTTCT
TTCTTTTTTGTAATATTTTAAATTCTGGTGGTTCTCAAACTTTGGTAGGAATATTAAACA
AGGAATGAAATAAGCTATGAGCTGAAAGAACAAAAATTTGCAAGATTTATAATTATTAAG
GATTACAAATTATTTATAAAGACTAAACTTATATAGAATAAATATTTATAAAGACTTTTA
ACATGCATACTATCAATCCACAAGATAGCATCCATCTGAATATAATCTGAATCCACGTGC
CATGATTCAAATGTCCCCCAGTGTTCGTACTGCCCTTCCAAACTTTGCAGCTGTTAACTT
GTTAGAATTATTGAAAAATAATTGGTAAGCCTTGGATTTAGGGTCAAAATGTGGTGAGAC
ACCTACTCCAATATTAGTAGCTATAAGGAAGTTACCACAAATTTGAATATGTGTATACTA
GTCAGTGAAATATTCTAATAGTAAAACTTAGGTTTTGGGTGGCATTCAGAGTTCCTAGTA
GAGCCTTCGGCACCTAGGAGAAAATAAAAAATGGTGGTAATTACAACAAATATTGATTAA
TTACAACCAGTTATTGCAACAGGTATTGcaagaactctgtcaggttgctatggagaattt
tgtcatctctattttacaaaataggaaactgagtctcagattggttacttaaaataacct
cctaatatcacaaattagtttttgaccaatttgggacacgaacttggttcttactaaata
tactgtcctgtttttATAAATTGATGGATACCAAGCAATTTTTAAGGAGAACAAGATTCT
ATCTCCAGAGTAGATGGAAAAAGTTGTTCCCCGTGGATAAGGCATCTGTTTTTCAGGACA
GACCTGTGGACCAGGCATTTTTCTGTTGAGAATTCTTTGTTCTTTCAACACATCACAAAT
AGAATTTCTACTCATTTTCTCTGTGAAATGCAGTCTCATCATTTCTATGTCAGAAGGGCA
AAATGTAACATATCAACCCCAACTCTGTGGCTCTGGGATTACAACTCTGACAAATCAATT
ATAATCTCTTACTCAAAGGAGCATATCTAGCACTTACCTAACTATATATGGTTGAGTAGA
AGTAAATGACTGCAACATTTCTCAGAATTTATCAGGTCTTCACTGACACCTCTGTAGATC
CCATTTTCTCTATTAAAGCTAATTTTCTCATCAAAGTTAATAGATGCAACTAGACTATTA
TATCTGCTTCTTATTGGCACCTCTCTTCTGAAGTGCTGAAACTATTTCCATTGAACCATG
AGAGCTAAGAATGGAATATGAATTCACATTTTAAAATTTCTCCTGAAATGGGACTTCTGC
AAAAGGTAAATTAGATCTGTTAGTGTCACAACCATACTCTATACAAACATTAAGTACATA
TAAAAGAATATTTTGTTACCTTCTGACAAAACCTGTTGGTATGTAATTAGTCTGTTCCTC
AGAAATTGAGTTGAACAAAACAGCATAATTTTACTAATGCAAATATGTGAGCTCTAATAA
TGTATTACTGGCTCTAACAGTGGGTGACTGTAATAGTGTATTACTGGCTTTCATGGATGC
ATTAATATTAGTAGAAACAAGCATAAGATTGGCTACTTTACTATTACTCCTGAAGCCTGA
AGGTAGCCTTTTAACAAAGGAAAAAAAAATCACTCAACAGGAATATCACCTACCAATGTC
ACAGAAGTTATTCTTCAAATCGACTGTCCTCAAAAAGCTCTATGTACCACTTTTTCTATA
CTCTGTGTTCGAAAGATGACAAAACACTTTGCCTACTATTAGCAAATGTGTTTCTCACAA
TAGCCTTAGCAATAAGTTTGTTTATTCCTACTTTAGTGGGAGAATTTAAACAACTTACTC
GCATTTCTGTACCTTATTATCATGATTGCATGTGCTTTAATCCTGGGACTAGATCTGCTA
CTGTGAATTGCCCTGCGTTTATGTAAAACATGTTTTAATATCTAGTTAGATGTTTGCAGG
AGTTACAGTTAATTATACCAGGAAATTGCTGTCTCTTTCGATGGATCAAAGTAGCAAATG
TATTCATTTGTAGCTGTAGTTTTAGATTTCTGAGCTGGAGTTGTTTTATTTATGTATATC
CCAAGGTGAACATATTTGCTGCATTTTTTTGAACTTGACTATGGACTCAGACAAATGAAT
AGCATTACAAAATTCCACATTGGGCTAGGCATCTGTGGTAGCTTTTTTGGAGGGTGAGAA
AGGGAACCTCTTGCATAAAGAGAATTTTCTAGTAAAGGAAGGCAGAAAACTGGGATATCA
GCAAAGACCTAGCTCCATGAACCTAGAGAAAACCACTACATTTGGAGGCTTTGCAAATAC
TGAGCTTTCTTTCATCTAAAGCTATCCGCCAAGAGAAAATGTCTGCTTTTGTTGAGGCAG
AGGCAGGCTGGTATTCCAGACAAATGAGTTTTCAGCTTCCTAAAGCTAATACGTGCATTA
TATAATGTTCAAGAGTAAATGAAGGCTCTGTTTGTCATTGAGGGCCCCAGTTATCCAAAC
CAGCTTTCTATATTAACCACATTCTTGACATTCAACAATTAGTCAGCTTTCCACATTGTT
TTTGTTTGTTTTCTTTGGATTTATCATCATAGTCCTAACCACTGATTTAGAACACAGAGG
CTATTTTCTACAgaaggagtatgggtttataaggcaggattcttaggcctgccagtaggt
agctctgtctctttggataaagcatccttctttgatgaacgtcaactgcttaatctttaa
gaggatagaattggttggtatagatttattctaagacactttctaactctCTTTTTTGAA
TACTTAGTAAGTTTCTCCTATGTTTATTATGGGTCAGAACAGTGTTTAATCATATTTCAT
AGATTACTCTGCTTTGACataactgacattaacgtaccatcctatgtgccaggaattgta
ccaagaatggtatgtatattaactctttttatgttcacaatatcactgtgaagtggattc
tattattattcttactttacagataaagaagttgagactcagagacatagaaaagttgcc
tgaaatcacacaatcagttagtgacaggattcgaattttgaacccagttaatctgATATT
TGCCCTtgcagtggacactgttgatgcccctgccaccctatcacctttcttgaactcaca
cacccatctctcagatgcttaggggttggctgctgacagctcactacttgccactttttc
tagagaaataccactggccaaaataaagccatctcagctaagagacgaagaccatccctc
ctcagcagcctgcagGGAACACATTACTGCTCTCCTTCTAGGGAAAATGATTCAAACCAG
TTCCCATTCTTCAGTATAGTTCTCCACTCCTGCCCTCGGTGGATATTCAGATGGAGTCTT
TAAAGGATAAATTTAAACCAGAAAAATTATGTGAATGCACTTTTTAAAATTATATTTCCC
TCAATTGCTATTTTGTTCTTCACGAACTTAATAGATGAAATCAGAACGGCAAAGTTTTTA
AACAAAAACACACCTAGTAGACTTGGCACACTGTGGTGCTTGTGTTTTAGCAGCCAAACC
CATTTGTTCTCTTCTTTCACTAATTGGATCTGGCTGAGAATCTCAAATCACCAAATAATA
CTTTACTAAACATAATGCAGCCACTCTGATAAAGCTGATTTCCCTTCTCTCTTTTTTTTT
TCTTGGCAAGCATTTAGGATTGCTAACAGCTCACTGTGACCTTATATCCATTGACACTAA
GTTCAGCAAAAATTTTTCCAGAAGCAGTAATTTGTAATGTAAAAGTTTAATATCTTAAAA
GCCAATGTTGATCTCCACTTTGGTCTTAAAGACTTTTGGTGTATAGCTCATCTAGAATTT
TCTTCATGTCATACAGAGCTAAAGCatttatttatgtaacaaataattgtggaattccct
ctatgtcccaggcactgtgctagatgctcagaataaaatagtgagcaaaatagctagagc
tacatcccttatggaactcataAAATAATTATAATCTAGAGTATAATCCAGTATTCACCA
TCATATATTTTTATTGTGATCTTACTGAGCTCTTACTATGATGTCTTACTGAGGACATTT
GATGTAATAAGAGCTTCTTTCATGATGAGATACATTAATTGACGTTTGAAAAATAAATGG
AGTTAAGTGAGTAAAGAAAGATGGGATATTAGAGTTGAGGCCAGAGGAGGCAGCAGGTGA
AAGAACCCTGTGGGAAGAGGAAGCAGGGTGAGGAAGGCATGTAAAGAACTACAAGAACCC
CAATCAGTGAAGAATCACTATTTAATATGAGTCCGGGAATATAGTGAGGGAaaaacaaaa
caaaacaaaacaaCATATGAAGCCCTAGAGAACAAGTTAAAGAATTTTAGTGTGACCTGA
TATCAATGGGCAATTATTGAAGAGTCTGGAGGTATTTATATGTATAGGCATGATCAGAGG
GTAGAGAACATTTCAGAAGTTGAGAGCAACATATTGCAAACAAGGTCAAAATAATGAGAA
TTTTCCCCTTGGAAAAGCAGAAAATAAATCATATGGCTGAGCTAAAAGTGGGGAGATTAT
AAAGCTGGGATGGTTCAGGATGGATCAAGCAAACTGGGCCAGAATCACACGTTAAGCAGT
GCGAATTTCATACTGAGGTGCTCAAGGGGAATGACCTGAACAAATATGTACTCTAGAAAG
AAAAGCTTGGTTTagcactgtccaattgaatgttccatgatgaaggaactgctctacaat
ctgtaccgtccaatacactagtcactagctacatgtagctctcgcgcacttgaaatgtgg
tttgtgtaactaagaaagtaaatttaattttTTAAAGTATGTTTAATATGGCTACCATTT
TAGATAGGACAGGTGTAGTCGCATTGTGGAATATATGTGTGTGGggtggtggtggtggtg
gtggtggCATAGGTGGTCAGAAAGTTGGAATGAAGAAAAGGGGTAAAGAGATTATTCAGC
AATCTAGGGGAGAGATGATGGCAGGAAGAATAAAGATGGAAAAATCATAGAGGCAAGAAA
TAAAAACATTTAATTTACTTGTCTAGGGCTCAGAGGACACAAATAGAATAATAAGAGAGA
AAGACCTAGGTTAAATTTAGATTACCCATAGCCTTGATGCCAGGTTTAGAAGCCTGGGCT
TTCTCCGAAGAGGAGCGTGGACCTATTTAAGTTTAGTGAACATAGGTTTCTTTACTCAGA
ATTTTCAAAAATGTGCCTGTCAGAAAGTTTAATTGTGGTGTGTAAGATAAATTAGCATGT
GTCTGTTATATGAGAACTCTTGTGCCATTATGCAGCAGTGACTTTCTTGGCCTGACAACT
CCTTGATGGCAAAAGCTAGAGCTTAGCTATATATTTTTTCCCTCTCTTGACCTCACAGGA
CCTGGTTGGCAGGAGATATTGAATGTACTCCAGAAGAGTTAATGAGAGAATAAACAACCC
CGAGAATGGTGGGCAGGTGATGAATGCAGAAACTGCTTGAGAGTAGCCTTTATAGAAGTT
TGCAACTGATTAATTTGGAAATCTTTTATCCACAAAAATGTTCTGGATCCCTTAAGCTCA
GGGATTGGGATTCTGCCGAAAGACTGAGTATTCTACCTAGACTTCTAGGCACATAAAAAA
CCGTGGGAAAATTTTGGTGCCAATTGCATGGAAATATTTGAAAACTTTTTGTTTCTGTAG
TGTTTATCCAAGAAATTTTAAAATAAAATATGttttttatatactttcagattatcttcc
taaaagttcacatcattgtgtatccccaccaacagtgtgtacctctgatccctgtccaca
tcttttcaggaccaaacattaccaaggaatttattttttcctcaatctgacaggctaaaa
atgaaatactattatttgactttgaatttcactgatcccttctgaagttgagttttcaaa
tattttgtatttataagttcttcattcctttttttAGCTTAGTTAAAAATTTAGGGTTTT
TTTTCTCAATGACAAATGGGAATTCTTTATGTACTGGTCATATTAGCCTTTGAATTCTTA
TTTATTTTGGAAATATCTCACCACACTCAAATGTGGCGTTTTGCCCTTTAAAACTAGTTA
GAGCACTCTTtctttttcttttcttttctttctttatttctttttttctttttgaaacaa
agtctcactctgtcacccacactggagtgcaggagtctgaggtgaagtagaaagatctcc
acccacccactgcaacctgcaacctccacgtcccaggctcaagggatcctcccacctcag
tccctggagtagctgggactacaggtgcatgccaccacgcctggctaatttttggtattt
ttttttttttgtagtgatagattttcactacgttgcccaggctggtgttgaactcctgga
ctcaagcaatccatgtaccttgtgctccccaagtgaggggattccaagtgcgagccaccg
tgccctcactgcagtcttgataacacagaagtctgacattttacacagtcgaccccataa
cttttttcctttatgccttttaaattttatgttatacttgacaaagctttttccacacta
agattatatagatattctatagttttcattctgtagtatttatattcactcataaatttg
gatctttgttccatcttaaatttattttgtgtattagagtgaggtacagatctaatttca
GAAAACAATTTTCCCAAATGAAAACTCAATCAACTGTCCTGCAAGCCTTTGGTCAAAATC
AGCCTCATGGAATTATGTCCCCAATTCAAGTGTTTAATGAGGGATGCAAAAGCTAGATAG
AATGCATTGTCCCAGAACATCTCTCTGTCTATCTGGGTTGTAGAAAAAGAATAATCTTAT
GTCCTTTTAACACATTTAATTTAGAATCAGTTATGAGGCCCCCTATGTCTTAATCTCCGC
ATTACCTAATACACTGCTCTATGCATAGCAGTGATTCAAAATATCTGTGGACTTAAAAAA
GGAGCTAGAAAAAGGAATGTAAAGAAGAGTACAACACTATTTATGCCTTCAAAGTTAACC
TAGTAGAATAAGATACACTTTATTCAACTATCTTTTAGTTGAATAAGAGTGACGAGAGAG
GCACAAACTGAAGATATATTTGATACTTCATTTTTTCACCATCCTGATAAAGCATTTAGG
ATATTTACagataatatatgcaaaccattcagcccagtgtctacacatagtaggctttca
tgactggtaactTGAAAATTATTTTCTATTATTTCAGGGGTTCAATAGAGGGAAAGACTT
CTTTACCATGGAATCTTCAAGTTTTTAAGATGAGATAGTTTCATGTGGAAAATGAGAACC
TAAACGCTCCACTAAATATTAAATTTTAAAACTATCGTATGGTTATTTACCACTACAACT
TAAAAAAAAAAACCTGCCATTGATAGTCTTTTCCTAAAAGTAGACATAAGAATCTCACAC
ACAAAAAAGATAAACATTAATGGATGTTGTTTCAAATTATATGTCTCCGCTCTTCAATCA
TAGCCTTCATCTATAAACTCTAAATTAAGACCAAAGCAGGAATTAAACTCATACATAAAA
TACTGTAACTTTAATGTCATATGTTAGGATAAATCAATAGGAGGAATAAATCTGAAGTGG
CAGAAGTAACCACCTTTGACTTGCTTGGCATTTAAACCTTTTGGGCTTGGGAAATCCACT
GATGCCGCACTTTAAGGGGATTTGATTTTATAGGCTCTTTAGCCCAAGAGTTTTCAGGAA
TACAAAAAGCGACGTGGCCTTGGAGATATGACAGGTGTCAGGCTGTCACTGTGAAGCTGC
TTTGCTTTTAATGGCTTGTTCTCAAATTTGAATCCATAATCCACTGGTAGAAAAGCTGTA
GACTTGCTGGCAAAGATGAGAGATGCTCAGAAGCCATTACCTTATAATAGAAATTGGTAG
ATAAGTGGACCATGGAAGTTTAGACTCTGACCTAAAGGGAAGTGGATAATTGCATTGAGG
TAATTATCTTGTTAACTTTGGACAAAATTAAAGTTCACCTTTAAAAGTGCCAGATCATTA
ATACCAAAGTGCAGATCTTCATTCACTTACATGATAAGGTAAAAAGAAGTTACTAAAATT
GTCTAGCTTTATTTAAAACATGATAATTCGTAATTTTTTATTTAAACACATTTAAAATGT
GCAGAAAGCTCAAGGACTGGGAAAATAGGAGAAAAGGTACCCCTGAATATTATTATTTAA
ATGAAAAACCTTCCTTTATTACTTTGCTTTTCCTATCTGGAATAAGAGAGGATGCATTTG
CCTTTAGTATTCTGATCAAAGAAATGAGAAAGAAAAAGATGGATGTTAATAGAGGTCATC
TCAAATTAAATCTTTTTACTCTTCAGTCATAGCCTGTGCCTGTTATATTCTAAATTAGGA
CAAAAGCAGGGACCAAACTAATTTATGAAATGCTATGGCTTTAAATAGCTTATGTTCAAT
AAATTAACACAGAGAAGCATATGCTGTGGGAATTAGATAAAATCTATTATCATTGATAAA
AAATTTCTATCTTCAAGTCTTTAGGCACAGTTGCTAGATAATTGCTACTTATTGATCTCT
GGGAGGAAACTGATGTCCCATTGGAAGCCTAATTCCCTGATCAGTGCTAGGTCATGATCA
CTACCTCAGCCAGGTCTGACTTAAACAAGTAACTGTATGCCAATCTAACAAAAGGCAGTG
TTAAGAGGCATTCAAAACCCCACTTAGGAAATATTGCAAGGTTAGGGGACAGTCTACTCC
CTCAAAGAGCAGCCAATAAAGGCCTTTCTATTTCAGCAGCTTTGAGGGGTATGGGGTGAA
GCTTGAGAGTGGGAAAGAAAAACTAGACTGAGTAGTAATAACTCACCCCGCTAATTCAAT
CTTCTCTGCATGAGGCTTGTAGGGCACCTTATTTTCAAATCAGATCAAATCAGCCAAGTA
AGTAGGGAAACGTAGGCACAAAGCCAACTAATCAAGCTAAAAGATATGATTTGAATTTAA
TTATCTATGTATTTTACAGCAAAATATAATTTAGCAAAGAAAAAAGAAGCAACATTTGAA
AAGCTATCTCATTTATTCATCTCACATTGTGAGTGCAGATACAATATTTGAAACTGATAT
TCTCTAAGAATATTTTAAAAAGATGTAGTAACTGAGATGTGTTTCTCTAATATATTTTCT
GATTTTAAAAACTAAAATGCTTTAAAATTTTACTTGGGATGATTCAAAATGAATGACGTG
AAATTTTAAGAGCAACTTATGCATCATGACTTTAAAAAGAGACTTCAAATTGTGTCACAA
TAAATTGTTCTCATGCATCGCTACATGGTTATTCCTTTATTCTTTTAGTAGTGTTTCTTA
ATATATTCTCTGGATTATTTACATACATTTTGCTTCttttttttgtttgtttcttttctt
tttttagaaggagtctcactgtgttgcccaggctgtagtgcagtggcgccatctcggctc
actgcaagctccgcctcccgggttcacgccattctcctgcctaagcctcccgagtagctg
ggactacaggcgcccgccacaccaccaggctaattttttgtattttttagtagagacggg
gtttcaccgtgttagccaggatggtctcgatttcctgacctcatgatccgccctcctcgg
cctcccaaagtgctgggattacaggcgtgagccaccgcacccagccAAATTTTGCTTTTT
AATTCAAATGTTCCATAATATATCTTCTTGATTTTTAGAGAATTTTATGTGTACGATTTA
CAAAGGCATTAATTCATTTGCACGAttacttgacaaatgttactgaatgcctgttttgag
tcatgcagaatgctaactactagtttgcaatggtgagcttaaatgggaactgtttgtaga
ctcatgcagataaagtccagtagggggaaagatactgcaaaAATCACCACACAAATGAAT
ATACACTTAAAATGTAAAGTAACTGCCATAAAGGAAAACCATGTGATTCAATGAACATGT
GAAAAAATGTCTCATCATAGGAATTTAGTTATAAATTCTGAGTAAAATATTCATTTATTA
GTGTCAAGCACCAGGATATCCTTGTATGTTTTTTATAAAGATTTTGTCCTAAGAAATGAG
AGGAAATTGTTACAAAACCTAGAATGAATTGCAGACAAGATACGCACAATGTAGAAATAC
TGTTCCCTACCCTCCTCACCAAACATTTTTATAATGTTTGTGAAGTAGGAAGAAAGGACG
TCAGAAAGCACAGAAAGAAGAAAATATGATCAGTATGCTAAAAATGTTTCCTTCCATCTA
GTAGACAAATTGCTCTAAAAGAGTTGGGATTCAGTTCAGGTTGTGTTTCATTTTTGTTTT
TTAACCCAAGCGGGCAAAAATAGTTTTCAACATACCACTTGTAGAAAACTCTTAATTTAA
ATGTGTGTGCATAACCATTAAATACATGCTTAGTTTTAATGTTTTCCAGTGATTGATAAA
GGGTTGTATGGTGTTATCTTTGGTCTGTTCCAGGAGATTATGTGGTCATGTCTGTCTACT
TTGATCTGAGCAGAAGAATGGGATACTTTACCATCCAGACCTATATCCCCTGCACACTCA
TTGTCGTCCTATCCTGGGTGTCTTTCTGGATCAATAAGGATGCTGTTCCAGCCAGAACAT
CTTTAGGTGAGACACCTTTGTTTATGTTGCAGTTTCTCAAGATAAGTACCAAATACAAGT
AATTTTTATGTCCATTTCTATGTTGATCTGCTTTAAATTTAGCCTGCAATTGCATAGAAA
TACCATTTGTTTCATATTCAAGAGAACTGGCATTTTTAattcacaatagcaaagacttgg
aaccaacccaaatgtccatcaatgatagactggattaagaaaatgtggcacatatacacc
atggaatactatgcagccataaaaaatgatgagttcatgtcctttgtagggacatggatg
aagctggaaaccatcattctcagcaaactatcgcaaggacaaaaaaccaaacactgcatg
ttctcactcataggtgggaattgaacaatgagaacacatgcacataggaaggggaacatc
acacaccggggcctgttgtggggtggagggattggggaggaaaagcattaggagatatac
ctaatgttaaatgacgagttaatgggtgcagcacaccagcatggcacatgtatacatatg
taacaaacctgcacgttgtgcacatgtaccctaaaacttaaagcataataaaaaaaaaaa
aaAGATTTTTTTACTTCTATAGTTGGGTTCTCCTTAGTTACCTTGATAGGTTTTCTTGAG
TAACTTTTCTTAAGAAATTTTAGTTAACTATTTTTTAAAAACTGTTTTAATATTAACAGA
TGTGTTTGTTTAGTTCTCTGGATAAtatgctgaagctgcttgcaccagctcatgaaagtt
gattgtgtttatctcttcccaacttggtattcggtgatgccacattgttaatgtgaaatc
acccaaggaggaaatattaacaacatggaaacaaaagtcagggccttcttttttctagag
ttaattgttacacattcaccagcacgccattgGCTGTTGGCTATTCCCCACGAGTAATTA
TTGGGATAACATTTGAAGTAATCGGCTCTTTACAGAACAGCGATGGAAAAAATTATTTTT
GAGAAAACATATTTACCTGTGAAATTTTTGGGGGAAAAGCGACTCTTAAGATTATTTGCA
ATTTGCTCAATCTAATATATATGGTGATCTTTGTCTTGAATTTTCACATCTGTTTCTTCA
CATGGGGAAGAAGACTCACACAGACTAAAACAAAGCCCAACACATGAAACTTTTTAAAAC
CTTAACTAAAAATAAAGCTAGTGGACGTGAACAAAATTCAACACCCTTTCATCAGCTATG
TAAAACCTAGAACCACATCCCTTGCTAACTGTCTaaagagtcagtagggtgtaatagcta
ggaaattgggttttggagtcccacaaatatgggtttgacatcacacatttaggataacat
tagaatgtcatttaatctctaattcacagtttcctcatatataaaacatgtataatttcc
tgtacctaacttattgggttctactagggttaaagtattcgatgcaaattgcacataaat
agtaaagcctcagaaatgttggctactatAGTCATTTTCTGACAAAATGGTCTGTACTAA
GTTATTAAGCTGAGGGCAGAAGTGATTACTGGGGGAAAAGACATCATTTGCATATCTGTC
CTCTTCCAAACCTAATTTAGTTTCCCATCTGTTTCAAAAGAAAGTTATTTTGATTTTTCC
TGTTATATGTGGTACTTTGTGTTACAAGTCCTTCTCAAAAATTAAAATATCTTGTCTAAT
GCTACACGCTGAAACAAACCCCAAATATGTTGAGCCTATTACTTTCGGACTATTACTTGT
CACTATGAACAGATACATACTGTATTACAAGCTTCTATGTCTGTCATCAGAATGTCAGTC
TTGTACATCTctagtacagtgcctggaacatggctggtacctcaaataattgttcaattg
atgtatACACTTATGTATGGCTGGAGCAAATACATTGATGTATTCTAATCCACCCTCTTC
CCAAAAACATTTTAAGGAAGAGATTTCCAATCAATCTGTCCTCTTGAAGCCTGGATTCTT
GCTGGCCAAAATCTCTCTCATGACTTCTTGGGTAACTCATTTAACCCACTCAGTAAATAA
GTGTTCACTGGCAAAGGATCATGGTGGAAGAAGGGATCAAAGTGAGTGAGTTTTGGAATG
AGCAAGAGGCCCTTAAGCAAATAGCAGATAGGTGCTTCTACTTGTTTGTAATTTGTAAGT
CAGGAATGCTCAATATGGTCTCTATGTcttttctattcttcacaacacctgcatgtagaa
gttgctgtaatgatcattattatcacaatttttagagctgagctaaggaagtagaggtgc
tgcaaggttagatgacatccacaaagtcacagcataaggaggtagtagatctgCACCTCA
GCTGATGAGACATAGGTTTGCTCTGGGTAGGAGGCCTTGGTGAAGACCAATTGTAGGTAC
AGGTGAGAAGCGGAGCTGAGCCAGTTTCTCTATTTTAACTTTGCTGTCTCAGTTTTCTAG
ATcagtgctccttaaatttaattgaacatttaagtcactagaggactttttgaagtgcag
attccttagttcaaccccaggaaatgcttatctaatgtgtctagaacgtgacttaggagt
taggattgaaaaacaaacaaacaaaaaatccacaggtgattcaaacgtgcagtcgccttt
tagaaccCTGCTCTAGACTTCATTGAGTCCCATTACTTTTCTCAATGTTTACAATCCAGA
GTTAAATGAGAGGACCTTAAGCACACGCAGACCTTAAGCTTCTTGCCACGGAACAGTTAG
GCCATCTTGTTTGATGAGCAAGATAAATTTATCCACGTTGACTCAGAGATACTGGCTGTT
TTCTGAGCACAGAGTCCTAGAGTATGGGCAGCCACCATCTTGGAGCATATAAAAGTGAAT
GTAGTTTGGTGCCCAGGTGGTAGTTGGTGAGGCTTATTTCTGGTGTAGTGACAATGAATG
AAATGAAAATACCATTTGGTACTTGTCACCTAACTGCTTTGAGGTGAGGTAACATCCCTG
AAGAGCTTACTTCATGCCAAGACTGGAGGAACTGGTAAAAGCTATGGATATATTTCATCC
ACCCAGGTAAGATAAGTCTAACTTATTTACTTATCAAAATGGAAGCTGTCTTATTGTTGG
TTGAGGAGACAATATAAACCATCCCTACTCTGCCTCTCACTATTGATGTCATTGCAGTCT
CTTTCCTGTGGCTCCAGGCAGAGCCCTGAAAATATCATGAGGCAATTCTTCAAGAGTCTA
CTTCTACATGGCTTTGATGAATGCCTATGTAGCCTAAATAACATTTTCCCAATTTGCTGG
AACAGTATTTAACTTGCATGTCAAAATTTGTTTCTCCCAAATTATCACATGCCACATTTT
AAAAAAATTAACTCATCTACAGTACCTACCATAAATACTGACATTTTCACTTGTCGAGGG
TCAAGTATAGCCTCAGGCCTGATTGTAAAATGAAGGCCACAGTGCCAATTTAGTTTTTCA
GTCCTCTGCAAAAATATCAGTTGTGATTAGGTACAATGAGAAACTTACATGAATTAATGC
ATAGACAACCTAATAAAATGATTTTTAGTTAAGAAATAGAACTTTCTTTTCTAAAATAAA
AACTATCaatacctaatatttattaggattttacaaggtattggtaccctatgcacattt
ttaaatttaatctttactggagacttataaggttctccatcattaccaccaccactccca
gtttgtagatgaggaTCTCAAACCTCCCTAAGGTTCTACCATGATAATATGGAAGACGCC
AGACCCATATCACCTCCCCAGTCAGGAATCTACAATAGGTCCCATCTGTCTGGCACTTCA
TGCCACATATTTTTCATGTATTTATGGAGCTAAAATACTgtggttcagagcacagcattt
gaagtcgggctgcctaggtttgtatctcatctctaccacttactatcttgaacaagtttt
tattcctccaatgctcactgtttgtcacctgtaaaaataataataatagtaataataata
cttacattatagaagcattatgaggatcttgtgagataatagaaagtgcttggcacagta
tctggtcaaagaaaaagatcaataaatcttaactactttattTGCAATTAAAAATATCTC
CCAAAAGTCATAATTATGGATTCCTATTCTCAAACATAGATTGAGCATCTTTGATCTTTC
ATGTATATACTATGCATTGGCTCACTGTTTCACAcattcattgaacaaacatttattgag
tcccagcatgatgctccactgtgggattatagtagtcatttagacagattctgttttcat
agagtgtatagattagaaagggagaTTGGTTATTACATAATCAGGAATAGTATAGGAAAG
GGCCAATGGTATTTATAAACATAGTTCCCTTGATCATCTCTTTCCTGTATTAAAGGCTAC
CCTTCCTCTATAGCTATTTAAACCAACATCAGTCTTTCCACTGTCTGAAATTGCATAACA
AGTACGTATTTAGGAAACTTTCATACTAAGCTACAACTAAATGACCCAAGAGAACCACAT
GGTTCTTGGAAATGTAGCTGAACTCTTCAAAAATGGCTCAGACAAAGACTTGAACTGATT
AGGGAGACAACAGTAATTTTATTTCCTCTTACTTATCCTTTATTCAAGAGTGTTTTTGCT
TTTCTCAATTTTCTTCTAAGCATGTTCTACCAGTTACCTACTTATGAGAGAATAAGAGCT
TTACATCTTTTCCTGTATGACACTGGTGCTTTTCTCAGTATCTTCCTCTTCTCTTGCCCT
CCAAGTCTCTCTACCtctttctttctctttctttctttcttccttctttctttctctttc
tttcttctttctttctctttatttctttctttcattctttcttttttctttttctttctc
ctttctttctttctttttccttccttccttccttcctttccttccctccttccttcctct
gtctctctttctgtctgtctgtctttctTTTTgacagagtttttactcttgtcacccagg
ccggagtgcaatgccacgatttcagctcattgcaacccccgcctcccgtgttcaagtgat
tctcctgcctcagcccctcgagtagctgggattacaggcacccaccaccaagcccagcta
actttttgtatttttagtagagacaaggtttcactatgttggtcaggctggtctcaaatt
cctgacctcctgatccacccacctcggcctcccagagtactgggatttcaggtgtgagcc
accatgcctggccCGACCTGTTTCGAAGTTTCCCTAGCACTTCCTTTTGACAGAGGAGAA
TCTGGCTGTCCCCTAGAAGTCTCTTGGTTAGCAGTAATAGTCAGAATTGCACATCTTTAA
ATGATGCAAACTTTATTTTTCTTTTCTGTCCCCCGTAAGAAATATAAATAACAAAACCTG
GTAAAAGTTGGGATTATTGCTTTTAGAGTACAGAAAGATGCCTCCACTCAGGATTAGAAA
TGCCAAACtagaatcgtagaatggtaagataggtggaccttcaaagagttagtcccacag
atgagaaaactgaggcctagagtgttaagataacttaagttcctatagcaagagctagaa
cctatttgaatactgaatccattttgcctTTAGTATAAATTACACAACTTTTACATAAGA
GAGCTCCTCATCCTTCTCTGGTTGATAAATATAGGTTGTCTTGACATTGTTCCCTGTCAC
TAAACAACCACTGGAGAGGACAGGTTTGGAtaggtgcttttgtataattagtaaagtatg
agctttgaaatcactcatgtaatttctgtgttcaattctgtctgctacttaccaactatt
ggatgtggtactggtcctttagccttgttcttctgatctataaattcagaatgaaaatac
ctgctgtgaagattcaaagaaacaatgtatatgaagcgcttatcactgcccttggcagaa
ggaagttttcagtaaatattacctattatGTTACTTCTGAGATACTTATTTTAATCCTAT
AATAATCTAAAAAGAATCCATCAATCAGAGCATGTCACTTACACATAACCCACCTCCTCT
ATTTAGCATCTTTGAATAATTTCTCCCTGCAATTGGAATAAAATGTAAACTGTCTGCATG
TGCCACATTTTATAACTTCCTTTTTATCAAAATAATTTTAATCCCCTTGTCCCTTCCCAG
GTGCCAGGTCTTCTAAAAATTTAAATAACAGACAAGGTTTCTCTTTCTCAGAACCCTCCC
TTAATTTAATAATGATCAAAAggttagtttcttcttacattttaagctttactttaaaca
tcaacccctcaaaaaggtcttctctgagcattccatctaactagcttctcaccatccctg
tattctccatggcacataccataatgtaacattatacttttctctgctgacatgattcac
agtatatctctctcactaaaatataaggtacacaaaggccagaccaaatctattcatcag
tgtttgtcatttcaactgatacatagtagacaggcaataaatatttgtaaatagagtgaa
tTAAATCCACTTATACCTCCTTTCCCATTGCTGAAACTGCCCATCAGAAGTCATGAAACA
ATGTAGTCTCACGAGTGACTCAGTTACCCAACTTGCTTATGCAATCACATGACCTGTATT
ATTACACCTCTCTTCAGGTATCACCACTGTCCTGACAATGACCACCCTCAGCACCATTGC
CCGGAAATCGCTCCCCAAGGTCTCCTATGTCACAGCGATGGATCTCTTTGTATCTGTTTG
TTTCATCTTTGTCTTCTCTGCTCTGGTGGAGTATGGCACCTTGCATTATTTTGTCAGCAA
CCGGAAACCAAGCAAGGACAAAGATAAAAAGAAGAAAAACCCTGTATGTATCATTTTCCA
TTGGCACCATTGAAATTTTTATGATTTCGGTTTAGTTTGTTTTCATTAGCCTATCTGCAG
GCTAAGGCTCAGCAGTTTGGGCTCCAAGATGAAAACAGCATGTATGAGTTTAGCCAGGCC
ATAACGATTCATTTACAGTCATTAGTTACTTGAGAGAGACTCAAGTCTGTTTCTATTTTC
TGTGTCAGAGTTCTTATGCAAATATAATTACCTGCTCTCTTTATTTTGTGGAGACTAAAG
CCATTTTTGAGAAATGTGACCTTCTTCTTGTTGCTATTATTCCAGGTTTCACTGAttttt
tgagatggagtgtcactctgttgctcaggctggagtgcagtggcgggatctcggcttact
gcaacctctgcctcctaggttcaagcaattctcctgcctcagccccctgagtagctggga
ctataggcacacgccaccatgcctggttaatttttgtatttttagtacagacggggtttc
accatattggtcaggctggtctcgaactcctgacctcaggtgatccacctgtctcggcct
cccaaagtgctgggattagatgcgtgagccactgcgcctggccATGATAATATTATTAAA
TCACTGATATTTTAAATTAAAACTTCCATCTCAGGCATTCCACTAGGAAGCTATAAGGTC
CTTGAAGTTTCAAGGCTGACTACATTTTTGCAAATGATTTAGTGTGTGTATGGAGGTGGA
ATGTGGGTATTGTCACCAGATAATTTCTATTGATTTCATTCTCGAAATGTATCTTTTTGT
TTTTAAAACAAATGATTTACTATTATAtgggcaagttagttagcctccttgtgtgtttta
tatatatatatgtagtgtattatttaaaaacacttgtcttatggggctcctatgagaaat
aaatgTGGCAATGAAGGGCAAAACAAAAAATCCCAAAATATTACATAGTACTCTACACAT
GAATGTACTTAACATTAGTAGTTGGTGATGATAGTTGATTTTGATGATTTATACAGTTTC
CAGCCTGGATTGACTTCAGTGCCACAATTTGAAAACAGGGAGGATGACTTCTACTTGCAA
CCAAACTTTAAATAGTGAGGATGAAGCATAAACACAAATGCCTAAAGCAACTGTTTTTTA
TTGTGAGTGTTGAGGAGAGCACATAGTTACCCATTTACACACCTGAACAAAGTGGCTGGC
TCATAGAAATCCCCATGAAAGTTAAGGTCCATTCCCTTCCAAGATATGGGCAAAGAGAAT
CACCTGACAATCCTGGATCATGGCCTTCTGCTTTGAGAGCCGTAATAACGCTCTACCTAT
CCAACCCAGAGACTTTGGAGGTTGAATTGTAAGGAAGGAATTTAGCTGATTCTAGGTTGT
ATTCTGATGCAGCTGCAGAAACCCAAGTGAAATACTACAAGAGTAATGTGTTTATTTGAA
TGTAAGACTTTGGAACATGGAAAGAAAGAAACATCATTATTCTTGATTTAAAAAATGCTT
TCTTTAATTGCTCAAATATTTACAATGCTTTATGCAGTCCTTCCCTTCCCTGTCTGTTTT
GCCTCTCTCTGACTTTCCATTTTCTCTATCCTTGTTTTATTTTCCTTGTTGTGTTGTTTT
TGTTTGCTCCCTCTTGTTCACTTTCCATTTCACTCTCCCTCAAGAAGGTGGTTCTATTGA
GAGTTGGCATATTACCTGCCAGCTATAACAAGGACATGAGGACTGGCTTTCAAACAAGTT
CTGATGAGTCCTTTGGAAAAAGCCCCTTGGCCCTCTCTGTCAGCTACGCCATTGCAGAGT
AGATTTTGTTGCAAAGATAGAGGCAGATTCCCTTATTCAGGGTCATGGAAATGGCAGAAG
AAGAAAAGGCAGAGGAGAACAGGATAAAAATTTGAGAAAATGAAATTACCTGAGAATTTC
ATGCACTTCTTTTTAGGCAATTAGATGATTCATCAGAACTAGCAAGAAAATAAACTAGGA
ATGAGAAGCTGAAAGTTTATTTTCCTGTTTAATATGCCTTTTGGATAATTGTGTCAAGAC
TCACCTATTAAGTTATCCGTGATGATAATTAGAAAATAGAATCATAGTATTTTTAAACAG
GGGAACCAGGCAATAGAAAACTTCCTTGCAATTGAACAACTCTGGCTTCTTCAGTCAAGT
AATTGTAGATTAATTTATTAAAAATTTCACTAGTAATTACAAAATTACACTTAACTTTAA
GCAAATACTTTATCCCAAGCTCAGAACTCTCCTTCTGTGTTTATAATTTCAGTTCATTTC
ACTTACTGTGTTTTCAAAATGTAtttttaatttatcttgtctctctctttttttttcatt
ttttttctcctttttattAAAAACAAATGCAATTCTCTTTTCTGTCTACAAACCCAAAGC
TTCTTCGGATGTTTTCCTTCAAGGTATAATGTTTTTGGAATGGAAATTCACTGCATGCAA
CTGCTAAATTTAACTATTAATGCTTACATGGTGTTTTATTTTGTTTTATGAGTAGACATT
TAAGCATTCTACTAGAGATAATATGTTGGAGAAAGTTCTACAGACTTCTAGAGTTGATTC
AGCAACTATACACTAATTCACATAGGTTTTAATCTTACACCAAGCCCAAAAGCTATAATC
CCTGTGAGATGTCATAGGTAAAGAAGGCTGCTTTATCCATCAAAGCCAAAATGAGCTTCC
TCTTTTCAGATGAAAATGGGATTGAGTCTTACTGATTACGACTACCAAGTTTGTACTCTT
TTAAAACTAAAATTTAACTCTGTAAATCTTAATTCAAAATGTATTGGTTCATTACTGTTT
GTAAACTTAATGATTTCTGTTTTTCTGAACACTACCTGTAAGTTCTGTAAGAACAATATT
CTTTTTGAAAGGCTTTGAGTTAAAATATCCATTCCTTATTTCCAGAGTGATCCCTGAGCC
TTTTGGCTCTACTATAATGTGTTGCAATGAGATTTCTATTCAAATATAATAGCTGATTCT
GAGACGTTAGAATTTCTGTTTAGATTATGCTAAAATGAAATCATCCAAATTAACATTAAA
TATATCATTTAGTTGCATAGAAATTTACCAACTGGTCTAGCAGGAAATTTGACAAGTAGT
AACCTTCTTTTCTCAATTTCCATTCACATGTAGGTAAACATTGTTGACATTCTTAAGCTT
ATAGATGGTGAATATTAGAAAAAGAATCATAGTCCTTTAAAACATAAGCCATACCATTGT
GGTATACAATCAGGAAAATTCTGTATTTATATATATTTTAACATTTTCTATTAACATTTA
ATACATTTGCTCAGAGTAATGGGTTTTCTATTTGCCTATAACTAAGCATGACACAATATT
TGATTTCAGAATTGATGCATTTTTATTTCTCTGTTCCACTCACATGCAGCACCATCAAAT
GCCTTCATGTAACCAATGTCACATCTAATACTTACTAGAATAAGATTCCATGTAATTTGA
TTTAAATATTTAACTTTGAGTTCTTTTGGTGTTCAATCTCCTTGCTATAGCTATTAGCTT
GATGATATTATTTTCAGCTGCACTGCTTAAGCTCAAAATTTGAAATCTGCAAATGTGCTA
TCTTTCTAAGTTCAATTTTACCATTGTAGATCATGATGTCATAGCAATTTCCTGAGTACC
CATTTTCAGATTCATCATCACATTGGTGACATTGTGGAAAAACAGCCTAGGATCTCTCGA
GAACAACTAACTGATCCCTCTCCTTCCCTACCCTCGTCCCAGGCCCCTACCATTGATATC
CGCCCAAGATCAGCAACCATTCAAATGAATAATGCTACACACCTTCAAGAGAGAGATGAA
GAGTACGGCTATGAGTGTCTGGACGGCAAGGACTGTGCCAGTTTTTTCTGCTGTTTTGAA
GATTGTCGAACAGGAGCTTGGAGACATGGGAGGATACATATCCGCATTGCCAAAATGGAC
TCCTATGCTCGGATCTTCTTCCCCACTGCCTTCTGCCTGTTTAATCTGGTCTATTGGGTC
TCCTACCTCTACCTGTGAGGAGGTATGGGTTTTACTGATATGGTTCTTATTCACTGAGTC
TCATGGAGAGATGTCTGTTCTAAGTCCACTTAAATAATCCTCTATGTGGTTGATAATGAT
CTGAATCTGTTTCTATGTCCAAACCTGGTAAATTTTATAATGTCATATTGTTTGTGCCCA
GCCCTCCTTTGGTTAGTGTACTTTGAACTTCGATGTTTGCTGTGTTTCAAACCTGCAAGG
CAAAGTAAAATTAGAGCAAGAACATTCAAACCAAATAAGATATTTTTCAGCTACAGCAAA
TAAAACAGTGAAAGCCCTGACTATTTACAGTAGTGGTATCCTTACTAGATTCATAATGCA
ATTAGATAGAAAAGGTCCAAAACTGTACCCTATGTTCACTCCGGGTCAAGTTGTGATAAA
TTTGATCCCAATAGAATACCTCCCTCATTTAAGAAAAATCATAACTCACTTTAAATATGA
AAGCCTAGTCCAGAAATCTATTACACCTTTATCTCAAGATAGGAAGAAAATTTCCTCCAC
ATTCATGTACAATGATGTAAATATTTCAATAACTTAGAATGCTTCAAGTTTAGTGCATGC
ATCTCTTTAGATCCAAAATAAATGGACTGAAGTTATCATCCTATTGTCTTTTATTTTGTG
TCCTTGGGCTATAAAAGATTCCTGAATGTAATTATAAGGATTTGGGTTTGGAAATGGAGG
GAGGAATTTTCATTGCCTTCTCCCTCATGCATGAAGATTCGAACAGCTTATTTTTTCCTT
GTATGACATATTACAACACTTTAAGTAAAATATAGACTGGATAATCAACATTTGCCACCT
CTAAATATGCCCAATTTCATAACTAGAGTATAAAGTAATTGTATGTGCTTGCCGCTATTT
TTTTCTTCCTTTTAGGATGATAGATCATAACAGAACTTATTCTCCATCTCAAGATCTGct
tctagtgattgtgagtgccttgtgggcagaatccttgtcatttcctctttgggtctgtag
caccttgcatagtgcctggcatatagttggtgctcaataaatatggtttgaagtgaatTG
CCCTCACATGCTTCTGGCAAATCTCTGTGCTGGCCTGAAACCAGTGACTCATCTTCTCAC
ATAGGTGTTGTCAAGTGATATTTGATTTTGTAAAAATAACCAGTAGGATCCAAAGAACTT
TAGCTATTTATGTTCATCTTCAAAAAATTATTTTAGGCAAAGTCCATACTCCTTTTAAAA
CAATATTTATGTCCTATGTTTGTGTATAGACATGACTCTACTAGGGCATAATTAGAGTTT
GTGTATTATTTTTCCAGGTTTGGGGATGAGTCAGTCCTTGCCCATCCACAATTTTGTTTG
TGAACTTATAACAGGAATAAGCAAAATTCATACCTGACTAGTGTTCAGAATGTAGCATTC
TGTGCGAAAAAGTATTGAAGATTAGCTTTTAAAAACTGAAAAAAAAAAATGAATGACTCA
CATAGAGGTTGAGCCAATGACTGTGGCCTCATTAGATTACATTGTAGTTAAACAAAGCAA
TTTCTCCAGACTTAAAACATGATGAGTTGAGCTCTATCTTCATGTACTCATCCTGAATCC
TTATTTTTCTAAAATAGCACCCTTTGTTAATTATTTTTATGGAAATTATTACTCTGTCAT
AATTAAATCATAGCTAGTATAACTTTACAGATAACCTAAAAAGAATAGAAAAGAAGAGAG
AGTGGCTTTGTCAGTATAAAACCATGTAAAGTCATCATCAAGTCATCTGGATGAATCTTG
AAACACATTTAGCTGCCAGTTTTACAAACCTTTAATATATCAGTGCTCCAGTATATAACC
TCAAACAAATGTAAATAGAACGAATTATTTTCTTGTTTTGAATTGTCAATATATTAAATG
TTGACTCTTTGGGAGAGTTGTTGGCAAGTTTCAATGGTGAGAAACATTATTGTCAACTTG
AAATGTGTTCTGTAATGGGGACACTACAAAAAGCTAGCTTTCCAATGTGTGCATAGTATT
GGCAATATGaatatatattatatataatctaatacttattataaGCTGCTCCCTGTCTAT
GTATTTGGAAACCTTTTCACAAAGGGAATTGCCTAACATGTGGACTTTTACAATAAAAAT
GCTGCATTCTAATCCATGGTGGCATCTCAGTAGTCTGGTGGGACTGTTTGTCTTAGAGAT
TGTGACCTCTCTTTCCTGCCTCATTTCCCCAAATCCCCTCTCAGTGAGCTTT
