# Supplementary material for: Reference based annotation with GeneMapper
Source: Genome Biol. 2006 Apr 5;7(4):R29. doi: 10.1186/gb-2006-7-4-r29 (PMC1557983; doi:10.1186/gb-2006-7-4-r29)
Supplement: Additional data file 2 — A gunzipped tar file containing the data set of orthologous genes in five vertebrates (human, chimpanzee, mouse, rat and chicken) that was used to compare pair-wise and multiple species GeneMapper [file gb-2006-7-4-r29-S2.tgz › 5verts/orth103/gg1.gff]

NM_205245	REFSEQ	CDS	182	240	.	+	0	gene_id "NM_205245";
NM_205245	REFSEQ	CDS	5179	5327	.	+	1	gene_id "NM_205245";
NM_205245	REFSEQ	CDS	5530	5597	.	+	2	gene_id "NM_205245";
NM_205245	REFSEQ	CDS	24416	24636	.	+	0	gene_id "NM_205245";
NM_205245	REFSEQ	CDS	25235	25317	.	+	1	gene_id "NM_205245";
NM_205245	REFSEQ	CDS	26622	26759	.	+	2	gene_id "NM_205245";
NM_205245	REFSEQ	CDS	28242	28394	.	+	2	gene_id "NM_205245";
NM_205245	REFSEQ	CDS	30298	30500	.	+	2	gene_id "NM_205245";
NM_205245	REFSEQ	CDS	31590	31889	.	+	0	gene_id "NM_205245";
