# Supplementary material for: Reference based annotation with GeneMapper
Source: Genome Biol. 2006 Apr 5;7(4):R29. doi: 10.1186/gb-2006-7-4-r29 (PMC1557983; doi:10.1186/gb-2006-7-4-r29)
Supplement: Additional data file 2 — A gunzipped tar file containing the data set of orthologous genes in five vertebrates (human, chimpanzee, mouse, rat and chicken) that was used to compare pair-wise and multiple species GeneMapper [file gb-2006-7-4-r29-S2.tgz › 5verts/orth103/hs34.gff]

NM_198904	REFSEQ	CDS	390	496	.	+	0	gene_id "NM_198904";
NM_198904	REFSEQ	CDS	26218	26369	.	+	1	gene_id "NM_198904";
NM_198904	REFSEQ	CDS	27885	27952	.	+	2	gene_id "NM_198904";
NM_198904	REFSEQ	CDS	30028	30248	.	+	0	gene_id "NM_198904";
NM_198904	REFSEQ	CDS	33625	33707	.	+	1	gene_id "NM_198904";
NM_198904	REFSEQ	CDS	36279	36416	.	+	2	gene_id "NM_198904";
NM_198904	REFSEQ	CDS	74554	74706	.	+	2	gene_id "NM_198904";
NM_198904	REFSEQ	CDS	81498	81703	.	+	2	gene_id "NM_198904";
NM_198904	REFSEQ	CDS	84120	84143	.	+	0	gene_id "NM_198904";
NM_198904	REFSEQ	CDS	85483	85758	.	+	0	gene_id "NM_198904";
