# Supplementary material for: Reference based annotation with GeneMapper
Source: Genome Biol. 2006 Apr 5;7(4):R29. doi: 10.1186/gb-2006-7-4-r29 (PMC1557983; doi:10.1186/gb-2006-7-4-r29)
Supplement: Additional data file 2 — A gunzipped tar file containing the data set of orthologous genes in five vertebrates (human, chimpanzee, mouse, rat and chicken) that was used to compare pair-wise and multiple species GeneMapper [file gb-2006-7-4-r29-S2.tgz › 5verts/orth103/pt1.fa]

>pt1
ACCCCAAAGAGATGGACCCAGGGGAGAACGCGTAAGTGTGAGGGGCATGAGTCTACACGA
GTGTGCGTGTCTTTCCCTCTCCCTTATTTGTCTCCGTATGAGTCTCTCCTTGTACCCTCC
CCCTGCCTCGATGATATTACTCCCCCAGACTTGGAAGCCGCTGCCAGAGTGACGCTTTGA
TGGTATCTGCAAGCGTTTGTGCTGATCTTATCTCTGCCCCCTGAATATTAATTCCCTAAT
CTGGTAGCAATCCATCTCCCCAGTGAAGGACCTACTAGAGGCAGGTGGGGGGAGCCACCA
TCAGATCATAAGCATAAGAATAATACAAAGGGGAGGGATTCTTCTGCAACCAAGAGGCAA
GAGGCGAGAGAAGGAAAAAAAAAAAAGCGATGAGTTCGCCAAATATATGGAGCACAGGAA
GCTCAGTCTACTCGACTCCTGTATTTTCACAGAAAATGACGGTGTGGATTCTGCTCCTGC
TGTCGCTCTACCCTGGGTAAGATGTGCCCTTTTTGGCGTCGTTTTGTTCTGAAGAGGTGG
GGGGAAGGTGTGGGGAGGGGTAACTCGGGAGACCACCCAGATTTAAAACACTCTCCTAGG
ATGTGAGGCTTTACAATTTAGGGGAGAGCGAATATATGGGGCGGGGACTGGAGGGAGGAA
AGTGGAAGGTCACTTTCGTTAATGTATTCATTTATTGGATTTTATTTTATTTTTTGTTTG
GTTTTAGAGTGGAAAAGGTAACCTCATAAAGACTAAATATTTAGGGAGTAGCATTTTGAC
ATTATTGCAATCTGATATCGGAGTGGGCTGTGCTGATACACGCCGGCATTTGAGGCCGTG
TTGCAAGCATTTTGGGTGGGGGTCTGATGGAGAAATTTACAAATGGGTCCTGGCGCACAC
CGGAGAGATATGTGTGAGGGAGTTGGGGGGAGGGGCGGCGGGCGGCCCTGTTCCTGTGTA
CTAAGGCATCGCATGCTTCTGCACCTGGCATTCTTAAGGTCAGTCAGCCAGGTTTTGCAT
CCAGTCCCATTGACCCAACAGCCAACTACCCGTGTGCAAACATGGTTCAGCACCAGGGAC
AGCAGTCCTGGTGAGGGCCAAAGGGATAGAGGCTTGTCTAACTTGATAGAACGTCTCTAA
ATATACTCGGGGCATCCACAGAGTCAGAGAGAAGGCCAATGAAGCCACGGGGCACTAATG
AAATATAGAGATCCTGATCTGATTACCTCTACTCCCTCCTTGATATGGGAAGGGGACTAT
TGGGCATAGGGTGGAGAACGTAGTTAAATGATGGCATAGGGGAATATACGTGTGGAAAAG
AGTTGGCCTTGCTGCAGTGTTGGAAAATATGCTGAACCAGGTGAATGTGATGCCAAAATC
GTGAAGTACACATTAATGTTTTAAAACCTTGCTGCACTGAATAGAAAAAAAAGGTAAGGC
TGGAGACTGGACTCCTGAAAACCCTGAGAATGTGTATGCCCTGAAGTGCCTAGCATTTAA
ATTTACTTGAACTTTCCTGAGCTAATAGTATTAGAGGAGCAACCATCCATGCAGCCTAGC
TGACTATTCGTCTACCTACCTAAGCACCTCCCCCGCTCTCCAAGCTTTCTAACTAGGACC
AAAGCCATGTTAGAGGTCCACTATTTACATTACTTGCATTCTTCTATACTTTCATTTTGA
AATAAAGTTCTATAAATATACCTCTCATATCCTACCAATATAAAGAAAGACACAAACAAA
AACTAGCTATAGAAAATATCAAGACAGTGCCCTAACATTTTTTTGTGGGTCGACAATCTT
ACATGGTAGTTGTAACAAAAGCAGCTGAAAAGGATGGAGGTTAAACTAGTTTTTAAAAAA
ATTATTGAAACTAGGCAACTTCTCTGGCCCCCTCTTCTGTAAGATGGGTAATAAGACAGA
TAGATTTATGATAAAGAGACCCAGGCAAAACAAAGAGTGAAAGCCTCACTTTGGAGTTTC
TAAACAGAGAGAGGGTCTGCTTAACTCTTCCAGCACTTTTTGTACCTTACTAATTTACTA
TAAAAATAGAATGTATTTTCACTAGGATTATAACATTTCAGTAGCTTTCTCAGAATATGA
GAGGGCCTTTTACTGGAAACAGTCTTATATGTAATACAATTTGGTGAAATCCTGAAAAAA
GTAATTTTTTGATTCAAAATTTGAACTCATTTTTATACTTAAGGTTGTGGATAGCTATTA
ATTTGTTTCAGAAATTAGAAAACAGTTACTTACTAAAAGAAAATATCTTTCCCCTATTTC
TACCATTAATGAAACCTGTGGATTAAAATCTAGACAAGACACAAGGGAATGTCTTTCTTT
TTGACTCGTCTCCATCTTAGTAAACAGTTGTCTAACTTAATAGATAAAATATTATGTATT
TTCTCTCCAGTAACCCTATTTTAACCTAAACATGTTTAACTTTACTATAGTTTATAAGAA
AATAGTATTTAAGATGTCTTCTTGTTGCCACAGCCCCACCTTTTCCATTTCAATGTCTTA
TACAAAGTAAATTTGATGATACATTTTAATTTTCAATTTGTAACAGACTATCTTAGATGA
GTTTTTTAAAAGAGCTCTATAAATATGAGCTATCTGTAATGGAAACTCCCAAAAGTGGTA
ATTTTTACATTCTCTCATAGTGACAGAGAATGGAGTCATTGCTGTTTGGTGCAGAGAATG
TGATCAGAGTTTCAGTCTGCTGCAATCCCATAAAAAAAGTCATTTGAATCGTTGAGTAGG
ACTGGAGGTAAATAGAAGCTCTGATTTATAAAGTTGATCCTGAGGAAGGACAATAAATAA
CTGGGAAATATTTGAGACATGAGGAGCTCATAGGAAATGGTACTTATGAAATAATACTTT
TGTGGTAGACAGTAGTAGCAGAACCACCTAGAAAGTTAAAGATAAATAAAAAAAAATTGG
TTTTCTATTTATGTAACTCAAAAGATTGTTTTCGCCCTCATTAAGTGACAAAATTTATTA
GTCTATGTCTTTACAAAAGTGGAACAAAGAGAAAAATAAAGCATCGTAGTGAGAATATTA
ATAACTAATATCTCTTCTTATAAGTGAAATAGTTAATTTCTGAAACCCAAAATTTTTGAA
ACATTCACATAGCTTGTGCTGTCATAAaaaataacctggggaacttactaaaatggagat
tcctacactatacactgaatgcttttgaatcattatgtctggggAGAAAAGGAATATTCA
ACAGGAATATTTTCAACAAGTACCCTAGACCTCACTTTGAAGAAAAGTGGTCTATACTTT
GCTGATTTCCAAAAGTTTATCATCATATTTAATATTTAAAGGTGTTTTGATTATTCATAC
TTTATTATTCAGTTGGGCAGAATGAATCAATTTAACATCAATAATCTTTTATTTGTATGT
AAATCATTGAGAATATTATACATATAACAAAGCACAAGGAATAGTATAAAGAATACACCA
ACATTAGTTATAAGAAGATATTGGCTCCAAAAAAATAAAacatatatacacatataaatg
tgtatgtgattatattgaaaaactatatatatataccacatatatatgcataGAGATTTT
AAAACAAATCTTATAACTTTATAAACTTTTTCAGTGTAATTTTATTCCATCTCAGAGTAA
AAATACCCTAAAGGGaaaaaaatatatagaaaaacataaaaaataatttaGAGTAAATAA
GAATAACTGAAACATAAAATGTTTTTATTTTATTAGAATAAAACAAGATTTTGTAATATA
CTTAGAGTGACAAATAATTATTTTTCAAGGATAAATTGAGCAGAAATAAAATGGACTGAA
TTTTTGATGATCTGTCTAAACTTTACTTTTAAGTGCTCATTCTGAATTTTTAAAAAGAAA
ATACAGTTAATGGTTTATACATATTTTCTATTTTTATCTGTTGCCTAAACAAAGATGCTT
TTGATGATGTTTCTTATGAGCTGCTAAAGTGTTTGTATTCCATAATTTTATTTTACATGT
TTCTTTAACTGGCTAGGACTATGCATGTAGAAAAAAATATTTTGATTCTTCAATATACCC
TTATTTGTTTACAGAATTAATCTCTACAGACAAGCTTGTTATTCCCTATCTTTCTAAATG
CCCCATCTGGTATCCACTAGAAAAATCTTTATTTCCTCAGCGTACTAAATTGCTTTAGTT
GTAGACAAAACACTTCAAATAGTCTATCCTGAGGTAGACTGGGTAGACTATTTGAATGGT
AGGGACTCTACCTTTCAAATTCAAAAGGTTACCCTGAGGCCATTAACCTGAAAAAAAAAA
AATAAAGAAAAACAGAATGTAAATACTCATCACCCAGTATTTCCCAGAACCCAGTCGCCC
ACTACTACCTAAACAAAACACCTGAATTGTAGGCAGAAGTTGAAAATTGGCTTGTAATTT
AAATAATGAGTTATATAAATGTCTCTTTCACGTCCTAGATTCATTTAGATCAGGTAATTT
CCTCAAAATAATTGATTTAAAGCATATATATTTTAATGATAGAGGTCTCTGTTCTATACT
TCAAAAAATTGTTTCATTCCAAGGATTTCCGTTCAAATTGGAAGGAAGTTAAGACTAATT
TTAGATACTGTATCTCTTTGCTATAAATATTATGTTACTAGGGTCCTGGCTACCTCTCTA
CTACAATTTCCCAGCCATTCCAAGACAGGCTTTTCAGTTTAGGTACAAGTAGGCTTTACT
GGAATTATACATACTTATTGTTCTCCAAACACTTCTGCCAAATTGGCTGATTAAGAAGAT
TGAATTATAACTAAAAGTTATAATCAGAGTAGTTTGGAGATTGTTTGACCACTATGGGTG
TCAGCACAATTCAAATGCTTAAAGATTCATGATTTCAATTGAGATGAATATTCCAGATGT
GATACTTTATTCAGGTAGACATGCAGAAGACAATACGTCTTTCTGCTGCCAGGGGATCAG
ACACCTATGTGACCTCTTCAAAGCCAGAAACCAAATAGCCATAAGATAATATCAATTTTA
TGCCCTGCTTGTGTCATGTTATACATACACGCTGAATCAAATAATacacacacacacaaa
cacacatacacagacacaATCCTGTGactccgcaaagtatttatcatcaaccacatttga
gagactaggaaaacaagattatagatagattaaatgacttacttaaacacaatagataat
tagaagcaACATACtataataagtatgaatgtggatataagtaaacatgtatacatatat
aatgatgtttatatatgtgtatacatatGAATCATAACAACTCGGGTTTTTAGATCTGTC
AATATTATCTTATGTGTTTTTATAATCAGTTTGGGGTCTCAATCCATCAATAGTGTTCCT
AGAAGTGTAATAGGTAGACTGGATTATCTATAAGTTATTTACTAGTTTTAATATTCATGA
TTCTCTCATTCTGTCTTCAGTTAATAGAATCTACAACAGATAGTTTACATCCATTCAGCC
CACTGAATAAATCAAAATGTCGAATCTATAGAAGGACATGGTTTAAGATACTCAGTCTCC
ACCAATAACATCACTATTACATTATGTTTTATTGTTTTGATTGAAAGGTCTAGACAGAAA
TGCTTAGCAGCAGTCTGAAATTAGGTTTTTTTTTTTTTAACTTAAGAGCATATTAAATGG
AATTATTTAGAGCTGAACAAATATTATGTTTAGAATATATATTTCCTCATTGTTTGTGTC
TATGTAAGTAAAGCATAGTTTAATCTGCACTTAATTATTCATCCAGAAACTTAACTATAG
CATGTCATTCCATTTTTAAAGAGGAGATCTTGCTTTTTATTGAGCAAATCTATAGGAAAC
TTGCTCAATGTTGTCCTCCAGTTTTCTTACAAAAATTCTTAGAAAAGTGGAAGACAAAAG
TGAAGCAACGATACTCAATATTAAAGTAGAAATAATATTACAACTTCATATTTGGATATG
TATAGTTTTAATATATAGATATTCAAAGATGACATATTTTTAATCACCCCAATCATACTA
GCAACTGGTTAATTAATGTTACTATGTGGTAACAACAGAAAAGCTCTTATGTTTTAATTT
CTAGAGTAATAAGAAGCTATAATTTCTAGAAAGTAATAGGGATTTTACAGTTTTACAGAA
ACATTTGCATTCACAGTTTTATTCTCTCAGTAGACTCATGAATTAGATGAAAAAGATAAT
ATTTTCTTCTGACAACTGTAGAAAATGAGATATTGAGAGATTAAGGGACTTCTTCAAGGA
TCTTTCACTATTGGCTGTAGAACAGAGTTAAAACCCCCTCCTTGAATTCATAGCGCAATA
CATCACATTGCACAAGTATAGTCACCCCCTGGCTTTTTTTATCTAAATGTAAGAAAATAC
TTTGGTTGTTTAGAGATGTAAAAGTCCTCTCTAACTTGCATTACTAGGGACGGTTATTTC
CCATTCATTTGTCCCCCATACTAGAGAATAAATTTCCTTTAAAAAATGAAATAAAAAGCT
CCTTTTAAGTTACACATTAGTGGTTTAGGGTAAAAATAAAACTTAACTCTAAATCATATT
AATCCCTACAGTATTGTGATATAAGAGCACAAACTACGGCAATAATTCTATATTATTATA
AAAATCATTGTATAACTCTCCATAAATAAAATACCATGTAAATGCTAAATAAGTAGCACT
GATACAACACTCTCCACCCATTCATAAAGAAAACCATGTAAGTACCAAACAACATAATCG
CGGAGAAAACAAGGGTTGTTTTAAAGCAAAGATCCTTTGTTATAATTGAAACCCTGCCAT
GAACCCAAGTGTTGCTGTAAAGCCAAAGTCTACCTAGTAAGACAAATATACAGTGTGTAT
TTGCTTAAATACATCTAAAGAAATTGCAGAACTTACTGTATATTTATATAAATAAAGTGG
CAAAAACAAGCTGAATATAATATGTCATTATAATCTTGATAGGAAAAAATGATTGATGCT
TTCACGTGTTCTTTTTTTGTTGGTTATCAGTTCTTTTTTATAAATTGCTTTTGAAAACAC
ACTTGAGATACATAATTGAGGAAAGCAACTCTAAACATAAAAGTAGAAATTAATGTATAA
TTTCTTAATTAATTTATGAAACGAATATCATTTGAGCCAATTCTGGGATTTTTGCATTAT
AGAGAATACAGGCCAAATTTCCCCAGGAATTTTCTAACCACTCTTGTTTAGAGAATGCTA
AGAGGTTGTAAAAGTTTTTGTGTTTGTAGTAGAGATAAGAATTGGCCTCTTAGTCTTTTT
TTATGGTGGACATTTAAGAGTGAATTACCTGATTTCCATAGGCAGAAGTGGAGCTACCTC
CCACTATGGTAGGAGATGAGTAATTGAACAGTTCCTTCTATTGCTAAGCAAATAACCCTC
TTCCACAAGTATTCCTCTGTCATTTAATCCTTAAACTTCTATCACCTAGCTGCGAGGAGG
GGGAAGGAAAGAAAAGGCACTGAGGGCTGTTTTACTAATCTTTTATAGAAAGTTCTATTC
CTTCTTAGCAGTGTACCACATCTATATTAAATGAGAATATGATGTTTGTCATCTTCTTTT
CTCAGTATCGGGAAATTAGTCATGATAACATAGGGAAAATTTTGTATAATATTGTGTTGC
CTGTGCAATGTGTTTcacatatccactgattaactcacctttttgaagtttttgctcaga
tctcactttctcaataaagcctgcacctaccactcagtgtaatattgcaaactccactcc
accctgtactcctaagtcctctaatcctctctgctttactttgccctagtacttaCTTAT
AGCCTTTAGTAATTAATCAGAAAAAAAAATGTTATTTATTGGTTTATTCTTTTTACTTTT
TTATTTTCTATCTCTCTCAGCTAGAAGCCAGGGCCCACAACAGAAGAGATGCCATTGATA
CAACTCACCTTTCATAGCATGCCTAGCCTCTAACGGATGTTCAATAATTATATGCTTAAT
TAAGTAATAAAAATTGCACTCATTTCCTCCCAAATTTTATTCTTTTCCTAAAAAGGATAT
ATTTTCAACTTTTTTTTACAGTATCTCACTGTAAGTCAGCATATATGGCTGTCAGGAAAA
AATAAATAAAAGAAAATGAACAAACAAACCGTTTCCACAGCATAGTATACTTGTTAATAG
CATAAGCTCTTCAGACACACTTGATCAGGGTTCGGTCTGATGACACTCAGTCAACCAGTT
TCACTCTGTCTTTTCATATTAAAAAAGGAAGAtttgggaagctgaggcaggaggatcgct
tgtgcccaggcattccaaactggcctgggcaacatggtgtgaccctatttcaagaaaaaa
aaaaaaaattaactgggtgtggtagtgcacgcctgtggtcctagcttcttgggaggctaa
ttcaggaggatcacttcagcccaggagttcaagtctgcagtgagccatgtttgcaccact
gtactcaagcctgggtgacagagtgagaccccgtctcaaataaaaaGGAAGATAATAATT
TTTCTTAAGTTTATTTTGAGTAGGAATTGATATAATACATATTAAGGGGCACATAGTTAG
TGACCTTTACGTGGTGTTATTTTTGTTACTCTTATTGTTATTGTTTTTTGTTATTAATAC
AGGACATTATTTATCCCCTGATATATCACCAGAGGCACAAGTAGGCTCCCCATCCCTGCT
AAACTCTGAACTTTGTGGGAGTGTAGAAGAGGGACTTTTTTAAATACAACTTTTCTAATT
CTTCAGTTTCCTGCTTTGACTTGCATGAGATAAACAAATTGGGTAGAGGTCCCTGAATTT
TGAGAATGCCTGTGTAAACATTGAACTTAATAATATCTCTAACAATGTGAAATAGCTTCT
GTTTAAATGAGAAAACACATCCTGTCATACAAGACTCCTTCCTGAAGATAATTTTGTTAC
TGTATGTAAAGAAGGATATTTTCCCAAAGACATTGTAAAACATTATCCCTGAGTTGCTAG
GCAAATTTATTCAACTCATTATTCAGAGCAAACTCAGGTTGCTACTCTTAATGGTCAGGT
CTATATTGGACAGCATGAAGTGGAAGCAGTGGTTGTGGAATCTGGAGAGTAATGAGGAAG
GAAACAATCTAAGCTGGTATTTTGCTATTCAGGGTCATGACTAACTTTTCATTTTTCTTT
GTGCTTCATACATCTGATCATATAACAAAATTCAACATCATCTGTCACCTGGGTCACTAC
AACACTGCCCAAAATACCTTTCTGAATATGTTCTTGCTACCTTCCAATTCACTCACCACA
TAATAGACTTTTCCCCTGCAACTAtttttaaataaagacataatatagattcaataaatt
attcagaatttaatatacagttagatgaagtgttttccaaatgtatgcagtattataaca
actacccctgtgtgtgtgtgtgtgtgtgatgtttctatcacatcagtatattttattgtg
cttctttaataatcatcattcttcctctctccaatccctgcttgcccctggtagcctctt
ttccaatttctttcaccatagattatatttttctgttgcacaacttcataataatgaaat
taacaatgtgctttacctttttaacccagcttcttttgctcaacataatatttctgagat
ataatacttatgcatatgagttcttattattatgaattccatggtatgaattacagtgca
tttacccagtatccccttgatgcttctagttttaggctaattgaaaacaaactgtcatga
atgttattgtacaagtgttgctgtaggcatctgttattattcttgatgaaatgtctagga
tgtagcatagatgtattttattataagaaacttagcaaaacactatttcagtgtatgaca
gtttaagttactttaagtcattgcaaccttagatatcatctgtctttgcattagttatct
atgtctacattaccagttatccaaaagttagcagtttaaaataagaaacatgtcttattt
tgcagtgtctgaggagcaggaatccaataatggatagcttggtaattgcagtttaggatc
tctcataagattgcagtcaagttgtttagcagggtcctggccatcttaaggtgctagaaa
atcaactttcatgctcactccagtgtggctattaaaaggaagttcccgtttcttgTCTTT
TGAGCTCTACATGGGGTTggagagttggagagaggagacagagaggattgggggaggaaa
gaaggagggaggaagggagtgggagagagggctttcaagatgaaagccatagtctttaca
agaaagtgtcaaaaattatacaccatcgcttctgtcatatgctgttggtgatacagacct
atcctgatgcataatgggagggatctacatgaagCTGATTCCTACTTAGTAGGAAGTAGC
TTCTgctactaaaacaaaacaccatagaatacatggcttataaacaacagaaatgtgttt
ctcacagttctagaggctggaagtctgagatcaggatgccaccatggctgggttctggtg
agggccttcttctggtttgcaaattgctcttctcattgtgtcctcacaAATAGTATTATG
CCACATTAAACTTAATCAGATCCCTTTAAACACTGGGTTTATTTTCCTGTCACCTTTACA
GGCATTACTTTAAGAGCATCTTACCATACACACACACACACACACGCatatatatatata
tatatatatatatatatatatataAttttttttttttttgagacggagtctctctctgtc
gcccaggctggagtgcagtggcttgatctccgctcactgcaagctgcgcctcccaggttc
actcattctcccacttcagcctcctgagtatctgggactacaggtgcctgccaccatgcc
cggataattttttatatttttagtagagacgagttttcaccatgttagccaggatggtct
caatctcctgacctcgtgatcctcccgccttcgcctcccaaaatgctgggattacaggta
tgagccaccgtgcccggccACCCCTGACCTATTATTTTTTAAGCATGTCATCTTCAATAC
AGAATTTTCATCAGTGTGATGGCTCAGGATTTTAGATATAATTTTGTTATAGATATTTTC
CATTTAAAGTTTAAAAAGCGAGGTCATACATGGAACGATATTTAACTAAGTGGATTATTG
TATTTTAAAGCCTGAAATAATAAAAGTGACTTTGTCTAGATAAACAAAAGTCTACAACCT
TTCAGTCACATTGCATGTCACTTCataaaaaatcttttatatattaataattaaatttat
ttactttgtttaaattaaatagattaatattatataattaatgatttaaaatgaaataaa
atGAACTCAGTGTCATAAAAACAAAAATATGTGAGTACTCACATACTCCTCAAAACATCT
ATTACAGTTGATTGTAATTTTCCAGGTACTCTTGTGGTCAACAGGCCATTTACAGTTTCC
ATGGTCCATGATGGAAGTCCTCTTGGGAGACTGACTTCCCTTTGCACGTGCAGCTCAATT
TCTCTGATGACCAAGCATCACAGTAAATTCTAGAAACTCATATGAAGATGGAGAGATTTC
TTGATTCAATTTTAGTCTCCTTTACTTCAGGTTGTAAGTGATATATACCAAGCAGATTCT
TAGCAGTTGTTTAAGTTTCAATAAAATATATCAGAAAAGTGCACATGCATGTAAAGCGCA
AAATTAGAGGTTGTAGTTTATACTCTGATTCAGGTGACCTACACTGTATTATACTCTCCT
GAATTCCTATTTATTTTGTTAATCACGTTTTATTAATTCCTAcccactatgttgctagca
ccatgccagctgctgaagatatagtgctgaacaaggcaaacataatccttgctcttgtaa
agcctatattctaggagaaggacataattaaaaaaaataatatattatatataatgtGAT
AATATATAACACTGCTTTTATAAATTTACTTGTAGACAATGTCATACCTATATATTTATT
TACTTCCCTTATTGATTCTGATACAAGGTAATTGTGTACCCAGATATATATCTTATACTC
AAACATTATTTAtttttattttatttacttatttttattgagacagggtctcgctctgtc
gcccaggctggagtgcagtggtgcgatagctcactgcagcctctgtctcctgggttcaag
caattctcccacctcagcctcctgagtagctgagattacaggggtgcaccagcatgctca
gctaatttttgcatttttaAACCCATAAACGCACATGATTCTGTTCATTTTTCCCCTGAA
ATAAGCTAACATAAGATACCATTTGGCCCTTGTTGAGCTCTGAAGTACTGTGTTAAATGT
AGAATGAATATAAATGCAAGGTGGACAAATTCCTTCCCGCCTGCTTCCTATCTTCCTGTC
TTCGATAAATGTTTATTGAGTTTCTAATACTTGCATGCCACTATACTAGGAAATAGACCT
TGATGTCTGGGGGAAagcagacagtaaacaaacaaactaaataagcttcaaattgtgata
gtgttgaggaaataacttacaagtgtggtgtgttgaaaataatcaaataaattttacttt
gcatatactggccagggaaggcaattatgaataatggataagaagttgagactatgagag
aaggaaaggagcccagcatgaaaatgttgaagggaagaccattatcatcataggtaacag
caggtacaaggatccccaaagaaataagcacttggtgtaatttaagaatgaaaggaaggt
ccaggtgactggaagattgattgagaatgaaaaagtccgggggaagaacttgggaggcag
aaagctatttcctaatgtatggtctcaaaaccattgtaagtaatttgaattgcattctag
gtaagGAGTTTGGATGAGGGGTAAGACTTCATATACTAATACCATCAATTTCATTCTCAG
GGAAAAGTGTACCTATATGATCTGGGGAATGGTGAGGGTTGCATTTTACCTACCAGTTTT
CAGTTGCTTGGCAATTAACTCAAGTGCTGACTTGTAGCTTCATCAGAGTTATATAACGTG
TTGTTCTACATCCTACTGCAAAATCTTAGCGAGACCAAGAATCAGTTATTGATTTTACTA
TTATGTCAATGATTTAAAACATACTTATTTTATGGCATTGTAATGAAATTATTGCATTAT
ATTTAACTAATGTGTGTAAATAGATTTGTTTTTACAGAGCTAAATACTTTGCATCTAATA
AATGGCAAAGACTTGCTAAATTCCAACTTAATTATTATGATTTGTGCATTAATTGAATGT
TTAAAATTTTAAGGGATTCTCATAGAGACCATTGACAAAAGTATACTTATTTCCTACCGA
TAAAATTTGTTATTGAACTTAATCTGTGTATACATCCAGGCAAATAGTAAAAAAGAGATT
AAAAATTGTATACAAAATTAATAGGAAACCAGAGTACTAGTTCATTAATGACATTTTATT
TCTCCCAAAAAAGTTTTTAAAATTTTAAGCCCAATTATCTCATACTTTATTATTAGGAAA
TTTCCACAAATATCTAATGGCAGAGAATATTTTTTAAAGTTTAATGATTAGGTTACAGAA
TAATAGTTGTATTTTTAAGTTATCATACAGCATAATTGACCTCTTAGTATATACTTACAT
ATATTTTAACACATATATTAGTTCTCTTGAGTACCATAAGCACAGCCCAAATCAGTATTC
TTGGTTTGAGTGGTACTTATGGTATCACAAGAACAAAACAAAAGCAAACAACAACAACAA
CTACAAAATCCTTTACTCCTTAAAACTGATCTGTTACTCATCATTGAAGATTTTTCTTTC
AAGTATATAATTAGAGACACATACAGttcatttagcataatacttttgagattcatctaa
gttgttgaggtgtcaaataagcacaggaaaagaggttcaacatcattagccattacccat
taggcaaatgcaaattaaaatcataatatgatatcactacacatctattagaatgggcaa
aataaaaaccactctagcaagaccaagtatggtgaggatgtgaagcaactcgaactacat
agctagtgtgagtgaaaatggtatagctactcaggaaaacagtttaggattttcttataa
ggttaaacatacacctaacatattacacagtaattccatgcctaaatatttacatgggat
aattaaaaacttatCTTACAGAATAACAGATTTTAAAACACAGTGACTATCTAGCTAAGT
TTTTTTCCAGAAACGCTAACATAAAAAATGATCACATTCAGTTTTCTAGACAAAATGGAG
TTTTTTTCCCCTTGAGAGTACATACTTGATTGAATTAATTATGAACTTTTCAGTGCTTAT
GTGTTCTGCCTTGATACTACTGGTGATTATGTACCCAATGGATATTAGAAAGACTAGAGA
AAGTAATAATAGGGAAGGTGGGGGAAGAAACATTGATTCTATAAGAGCCTAATTTTACAA
TATGCACATTAGTGTTGCAGCCGTTTGTAAGAGATGATAATATACTGCCAGAAAAGACAG
TACTTTATTTTGTTATTTCATTAAGGAACTCTCATTTTGTAATATGAATTCATAATAATT
TAAGGCTTTTAGCCTTATTGTGTGTTGAAAGATCTAAACTTGTAAATCTGTAAATTACAC
AAACAGCCCTCTTCTATTATATAAACCTTTTTGACGTAACACATGCTTAAAATTGGTGTG
AAGTCAGAATGTTTTCAGATTTCATTGGGGATTTTTTATATTGTTCCAGAATTCCAGGAA
CAAATGTAATTTTGGACTTTCCAAAATGGGTTCATGAAGAACTAATTTGTTCACTCTCAA
TATGGAACTTTTTAAAAAAAGTAATAATTCTAAGTGCTAAGAATAGTGCTTAGCTCATAA
GAGATGTCTGTGAATAAACACAAATGAGTGAATGAACACAAATTTCTATAATCTGGAGTA
TTCATAATTCCTAGTTATGTAAATTCATATTATATAGAGATAAAAATAAGCTATTTATAT
AACGAGAGTAGGAGGAAGGAGGAACAAGAACAGTACTAACAACAAGAAGAAAAAATTAGA
AAAGACTTGATTAACTTTTAAAGCGAACAATAAAACCTTGATTTTGAGAAAATATTTTAT
CTATAAAGAGTCGATGAAAACTTAGTAGTAGTCTTCTAGAATTGGCCATGACCACGAGGG
CAGATTTGGCATTTGTTTACCTTGAATCTAAAGATGAATTTTTAGCACAATTTTAGAAAA
GAAAGAAACAAACAGAAAAGTATAAAAAAAGACGAACAAGAAAAATTTCCAGAATTGTGG
TCATTCAGATGTATGTACACATGTTGTTAAAACTAGTGTATGAAAATGAAAATTTAATCA
ACTGTCTGAAAAATTTTGCTCCACCATTTCAAATATCTAAACATGAAAATAAAATTGGAA
TATTTCATTTCCTGTCACCATAGATCAATATGAATTTTCAAATACATTCGATACATTTGA
ATATCTGCCTAAATATGGAACCAGCCTTCATTTTCATACACTTGTTCTCAGTGACCTTTA
AATGATTCTAAATCTGAGACAGTTAATCTTTTGTTCATGTGGCCTGTCAAAGTGCACAGA
AAATCTCCTATCCATCTGnnnnnnnnnnnnnnnnnnnnnnnnnnnnnnnnnnnnnnnnnn
nnnnnnnnnnnnnnnnnnnnnnnnnnnnnnnnnnnnnnnnnnnnnnnnnnnnnnnnnnnn
nnnTCCAGAAGAAAACTTTTTTCTTCCCCAGGTAAATTGAGATTTGAAAATGAATTAAGA
AAAACATGGATAGAAATAACCTCAATATCAAGTTGGAGATCCTGACAGAGCTAAGTCATA
TTTTACATTGTGAGAACGCTTTTAGTATTGTCTTGCATTGTTATTTAAGCGTTGTTTTTT
TCCTAGCTGTTCAGGTATTTGTCTCCTTAAATAGATGAGGAGTGTTTTGATATCAGCATT
ATACTTTGTACTTCTTTCCATCTGCACTGTTTTCAAAAAAGAGTCTCAAATATAAGCCGT
TTAATGAAGGATCAAGAAATCTAAATCTGTAAGTCACTGTTTCCCAAGTTCAacgttttt
tgccacatctaagtaatacgtggttatttatgactgaacttttttcataaaacaaagtat
tttttcagtaaaattattttatttaatgcatttaataaaaacaatacaaactggaaatca
gtgtcacttttcatattagaagacaactgcaaataaattcaatggtaccagaacaatgta
atcaaattttaattatgtattttgtctcccagatatgccaagcttgctcttgctctcttc
agaaggcagattagcaaattgaaaagagtggctaaagacaaattagaaataaactgagac
tttgccctcaatataattagatatgctgaaggaaaattaaaaagggaaaaactttctaat
tatatgtttcaatgtcttttaataccgtacctatgtgacacttgattaaaattgtctgtg
tactagagcagatgtcccaagctttaggaaatgctAATACGGGGCTATCTTAATGTCACA
AAAATATTGAAGATGATGCTATTTTGAATTTTCAGTTTACCATGAAACACTATAGCAAGT
GACATCTGACTTACCTAAAAGCAGTTACCAAAGTAATTATTTACTCTAAGAAAAGAAAGT
CCAGGTGGTTCTATCATACTCTCTTGcagtagctcttaattacggctgcaccttagaatt
agctgaataccaaagtcttggtctcatagagaccaattaaatcagtataaaaggtaggat
ttcagactggcatttctttaaagccctccacttaatattaacatacagccagggataaga
atgactAGCGTATGTCTTATTTGAAAACTCAGTATATGCCGCACCTTGCATATTTGTAAn
nnnnnnnnnnnnnnnnnnnnnnnnnnnnnnnnnnnnnnnnnnnnnnnnnnnnnnnnnnnn
nnnnnnnnnnnnnnnnnnnnnnnnnnnnnnnnnnnnnnnnnnnnnnnnnnnnnnnnnnnn
nnnnnnnnnnnnnnnnnnnnnnnnnnnnnnnnnnnnnnnnnnnnnnnnnnnnnnnnnnnn
nnnnnnnnnnnnnnnnnnnnnnnnnnnnnnnnnnCATGTTATCATTACAGTCCAATAACA
AGTATAGTGTATAAGTTCTACCATTTGATAAAAAAAAATGCTGCATGAGACTAACGTATT
TATGAACCCACTTCAGGTTACTGCCTTTAAAACTTCCATGTTAGTGTGTAGTGTGCAAGA
CAAGCTGTCCCAGTTTTCCCAAGGTCATGCAGGTTATGAGGCCGTCAAtattgtatgtag
cgatatttcacaaatttgcattgttgtacgatatttcattatatgtacatgccatatttt
atttacccattttactgttgatttgagttttatttctgtatgtgacaaataatgcaactg
tgagcttccttgtacatatATTAAGTGGAACGAGGTCATCTTAGCTTTTATTCTGTAGCA
AGGTATACACAAATGAGAAAGTGAAAATACTATTTTTAACATGTTGTAAATAATTCTACT
GAAGTGCTTTATAAAGAGATAAATGAGAAATATTCCAGTTTAATAATCATTTGTTAACAT
TTCTTTCTAACCACAATTTAACATGCACATTTTTCTTTGTGTCCTACCCAGCAGCCATGG
ACAGTTGACATGACTTTAGGATTTGTTCTTGTGTTAACCTTGGCTTGCTTTGTTTCTTTT
TTTTTTAGTACTTTTTTTtcttctttttttacatttattttgagttcagtgatacaaatg
caggtttcttacataggtaaacttgtgttatgggggtttgttgtacagattatttcatca
cacaggtattaagttggtgcccatcagttatttttcctgatcctctccctcctcctaccc
ttcactctctgaaaggccccagtgtgtgttgctcctctctatttgtccatgtgtcctcat
tgtttagctcccacttataagtaagaatatgtggtatttggttttctgttcctgtgttag
tttgataaggatagtggtctccagctccattcatgtccctgcaaaggacatgatctcatt
gtttttttatggctgcatactattccatggtgtatacgtaccacatttttttttttttta
tccagtctatcactgatgggcatttaggttgattccatgtctttgccattgtgaatagtg
ctacaataaacatactcgtgcatgCTTTGTTTCATTATGGTCTAAAAAATATTTTAAATA
CATGTCATTTGAGTTTTCCCATGCAGAGAATCATCAGCACTTGAAGAGAGCAATGGCAAC
CATACAATAGCATGTTACATAGGCAGCTCCTTTTAGTATTAACTGTAATTGTTACATGGG
CACATATATAAAGAGAGTGAGCCACTTACTAAGTTAATTTCCACAAATATTGAATCTTCT
TTTAAAAAATTCATACTCATGTTTTGAAAACTATTCGTTGGGTGTCTTGCCAAATGCCCA
ACACTTACAAAGTTTTAGAAAACAACACCTTTGAAGACAGAAGCAGTTCTTGTCCTTAGG
TGCTTAATGCTCTGCTTTTAACCTCCATAGCTAAACTTGATTAGTTTGTTttcttatgaa
gtattaatgttataaaaagcatataagattaaaatataactcaatgcattatcaaaaatt
gaaataaaaacccatgtaattgcaaaatgtgtctgaaaataaaatattgccaatgtccca
gaaaacgtcttctttccttcctagtttctgtcctctttctcttacctcaaataactgctg
tcctaactttgagcactacagataatttttcttgtcattaaattttatgtaacagaagtg
ttacatatttgtccatgtatataatatctagacatcttttgctcagatttttatttttca
aatttatttagctgcatgtagcaatatttcacaaatttgaactgttgtacaatatttcat
tatgtgcataagccatattttatttatcaattttactgttgacttgagttctgttttttc
ctgtatgtgacaaataatgcaaccgtgtactttcttgtacgtgtctttaagtagacgtgt
gaatgcattttcttttggaaataatcaatagattaaatttctgggttatagagtacagaa
aatgttcattattagcagataatgccaaaatattttccCTCCAGCAGTATAGAGTCCTAG
TTTCTATACTTCTTTTCCCTTTTATTTAAGAAGGGTTGAAGCAAAGAATAAAAACAATAA
ACTATGATAGGGAGGTGTAATCCATAGAAAATGGACTCTAATGATAATTTCAGAACATAA
CCTGACATTGATTATTTTTTTCTGTTCTGTTCCCCACAATGAGCATAGTCACTGCCTCTC
CACGTTTTCCCTCCTCACCTTCTGAACTACCATAATTTTAATTTGGTATCTGTGAAGCTC
ATGCGCTTTTGGGGAAGCTGTTTTCATATTTTATGCTAGTGGTAGGTTTATATAATGAAG
TTTAAGGATTTATCATTTTCTCATTCTCTAGCCACTGATATCTTTAAAGGTGTGGCTGAT
CTCATTTAGGCTAGTGATATAGAAAACAGGAGGGAATCCACnnnnnnnnnnnnnnnnnnn
nnnnnnnnnnnnnnnnnnnnnnnnnnnnnnnnnnnnnnnnnnnnnnnnnnnnnnnnnnnn
nnnnnnnnnnnnnnnnnnnnnnnnnnnnnnnnnnnnnnnnnnnnnnnnnnnnnnnnnnnn
nnnnnnnnnnnnnnnnnnnnnnnnnnnnnnnnnnnnnnnnnnnnnnnnnnnnnnnnnnnn
nnnnnnnnnnnnnnnnnnnnnnnnnnnnnnnnnnnnnnnnnnnnnnnnnnnnnnnnnnnn
nnnnnnnnnnnnnnnnnnnnnnnnnnnnnnnnnnnnnnnnnnnnnnnnnnnnnnnnnnnn
nnnnnnnnnnnnnnnnnnnnnnnnnnnnnnnnnnnnnnnnnnnnnnnnnnnnnnnnnnnn
nnnnnnnnnnnnCAATTTGCATTTTATATATTGCAAACTAAGTGTCTGTTAATTGATTCA
GCCAAACACACCAACAGCTGTTAGCCTAATATAAAAAAAAATTAAACAGGATGTGAGGTG
AGAAAGTAATTTTAAGTAGGACAATTTGTTAGCAGAATGGTTTACTTTCCTGCTCTAATT
CTACCCTCTTTGCATGTATACACTCATATGTACACACTCATGCATAGAGCACCCTCTGAA
CAGGTTCTGCATAGAGAATTTGCATGTCCTTACTGGGAGGAATAAAATCCCACAGGCCAT
TGAAGGACCTATATGAAGGAGCAACTAGCGCCCCAATGGCCCCATCCATTGAACACCACT
ATGTCTCTAAACAGTAGCCAGTCCTCCTAGATAGTACTGAGTGGAGTCCCCCTTCCCATG
ATCATATACTGAGTTCCCTTTGCCTTCTGAGGATGTACACTCACCTACTCTGCCTGTTCC
TACACTGTTTACCAAAGCCCACCTTTTGCAGTGGCTGAAGGACATCCTTTAAATTGAACT
AGCTTATATGTGTGCCTTGTCTCTGTTATATACATTGCTGTCCAAACAGAGGAAAGAGTT
TAAATGAGGCAGATGATCACATCCATTACGTTAAATTGCAAGCTTTCCTTTTATTCCTCA
GTGTGGGGAGAGCAAATCATTTGTATCTGCAGTGGCAAGTTTATGAAACCTGAATGTTAT
TAACCTTGTGCTAAAGGCATCATGTCTTTTATTGGACTCAGGCATAAATTAATTTATTGT
CCTAAGGGAAAATGAGCTGGAACAATCATTTATTTTGGATGATCTTATTGTTTAATGCAT
GTATAGCTGTAGATTCTTTGGTCCTAATTTCTTTCTCAAAGCCATGAAGAATAATGGTTA
AATGTTTAGTTTTGGCCAACTAAAGTGACTATTATGATTGTAACAGTgcttctttatctg
taaaacaggaataattatgggaatatcagtgttttgaggattaagtgagagaatgtatgt
gaaatctttaaagttatacctagaacatagtgaATATTTTTAATATTATGACTTCTCCGA
GGAAAACTGGTGAGCAAAAAATTATTCCCACAAATCTTCATTGAGCACATActcatgaaa
tttatagtttagtaatgaagacagacaatagagaagtcaacaaatgcatattgtgataaa
ttctatgaaacaatctcttggtagaacatgtgatgggtgagtgggcaacaaatgtagata
agatagtcagaaatggtctctacgatgggatgtttgtattgaaacatgctaattagtaga
ttgaggagtggagcagaggaaaggttgaaggcagaaaggacagttacatgcaaaggttct
ggagTTTGGCCTGATTTCCAGAACTTAATTAATTCTCGGGTAACATGATGATGTACAGAA
CAAGAAATTCCTGTATTAATGATACTTTTGGGGCATGGGATTCCCAGTGGACCCTACAGC
CTTGTGAGAATCTAGAGTAGCAGTGAGTCCCTGTGCATGCGGTAAAGGAAGGAATATTTA
TGAGATATAAGTAGTGGATATTCACAATTTAGAGGTGACAATGGAGCAGAAAATCCAATG
CATGGGAATTTTTATTAGAAAAGGTCAAAGATATCATTTTCCCGCATGTATGTCTTGATA
GATTTATTTTGACCTATAAAATACTTTGCATATGAACTCATTGCACTTATAAAAAAGTAA
ACCAAAAATTGTACCAAGAAAATATTAGTGACACCAATGTTATGAAAGGAAACattaaaa
atataaaaatagtttaaaaacacaaataattaatttttaaaatCCAACTACTTACCTGCG
TTAGAGAAGGATAAATATATATTCAGTCTTTATTATGTCAAACATCAATAGATTTAAGGA
CACCTGAACAAACAGACAAATGCCTTTATTTCTCATCCAAATATTTGCTGTTCTACTATC
CTGGGCAATGACTAGATTTTCCTCCTCTACCCCTAAACTTAGAGCTTTATTAAATATATC
GAAATCTGAAATACCTAGGTGGAAATTTAAAATTCCAGAAACTGCATGACTAATCTTCAC
AATGGCAAATATCCAGAATATGTACCAAAATTAAAATGTCTAGAATCTTGTTAAAATTGT
GAGCAACCTCTCATTGAACAGTCTCTATGCAGTATTTGTTGTGTTTTATAAGCCACTTTT
ATTCTTCTAAATAAGATTGATTTTTACTTCTAATTACAAGTGTGAATTCCTGTTTGTAAT
CATGCCTAAATTCAAATTATGCATAAAAAACTGTAATGATGAGAATAAAAGTGAATAATC
TAATATACAACATGGAGATTCAGATTTAGATCTAAAGCAGGAACGTGAGAATTTTTATTT
AAAAAAAACCCATCCCAacacatacacatacacatacacgtacacgtacacgtacactta
caggtacatatacacatagacatacacatacacatacacataccatacacatacacatac
ataCAGGACCAGGAATATGTGCCACTGGTCTAACCACTCTATAACTGAGAtcctcaaata
ttaatatgtatatgaatcatttgtgaaacttgttaaagtagcaattctgattccggggtc
tgagtgggtcccagagctctacatttctggcaagctcccatgcgatgttgctgctgtggc
cccaggctctcactAAGGTGATTTTATAACCATGAATATTTACAAAGATGAAAACTTCAC
ATTCTTTTCTGACACTATCACTCAGAAACTATCACTCAGATGACAAAAATGTTTTTATTA
TGGTTAGTTAATTGAAGGATAAGTTTAATTTCAGTTATTTTCCTCTGTAAAAAAGTATTT
TTAATTATATGGTACCAGGAGGAGTAATAACTTCTAAAGGCCATTCCATGTAGATAGGCA
CCTTTAGCCAGAAGATCAAATATGTTTGCTCTCTATCCACTCAACTGTTGAGTGAATTCC
TCAAATCATTATCAATCTGTTTCTGCCCAGACATTCTTATGGAGTCTACAGTTCCATAGA
ATGTCTCATCTAATGGTAAGACTTCATTATTCCTAGATAGCCTACCTGTGAATGTAGAGG
TTTTTATGTCCAAAGCACTCTAGAGAAAGAAACAGCATAGCTTTAATAAAAGAAGTTCCT
TTTTTTAAAGACAAATCTGGAAACAGTCCCAGGTTATGCATCAGCTCCTTTAATTTAGAC
CTCAGCCAGAAAAGCTGAGGAAAAGAAAAAGTTCATTTATTTATAATGTAGATGGCCATT
ATTTTTCTTCCTGAAAAACATTTGTTTTTAGTTCTCCTCAGCCCATATTGCATTAAAAGC
CTTGAAGCAGCATACATAGATGTAGGTTTTTGTTACATGTTTGAAGCTGGTGTTATAAAT
CTATCAGTGGTCACtttataaaatgattaatataatatttataataatatttGTTCCATT
ATTAAGGAATTTTGCTATTGattaattaataatataataattGTCATGGACTTATTTTCA
Gtactgtgtgttaggcactgtggtaagcacttaagcgttgtcttaaccttacacgggaat
gtaatatgagaactaatattaagcctattataagatgaaaacgttgaggcttatcaaggt
taaataacttccccaaagttgttaacagtaagttccaggcaagccacaaatccagaaagc
agaactagcatttcctgattcccaaacaggtaatcttAAGTACTCTATTTTACCTCTGGA
TGGCTAAGTAGACTCCTGAAGTGTGAAAAAAAACTAGGTGATGACTCTGAGGGAATTGTT
GGAGCAATTCTGGAAATTAGTCTTACTTCTAAAAAAGTATCCCTTATCTTTTCACTTTAT
GTATTTTCCCTCCTGGTCTGCCAGATAATAGTAATAACGGTAATACAGCACCATTATACT
TGACTCATTTATTTGTTGGCATAAGGAGGTGCCATAAACAAACAAACTAAGCAATTTAGT
ACATATTCCCTTTTCTTGAAGAAAATTTAATAGGGTGCATGTGTCTTgagagagaaagag
aaagagagagagagaTTTTTTGAAAAGGCACTTTTGCAAGAACAATTTAAACCGTAATGT
ATTCTATTATGGCATCTGACGAAACTACCATATGCTTTTCTCATGAGTTATTGAAGGGAT
TTGAAAATTACTTTACCAGAGAGCTTTTTTATTTTCTTTCCCTAAACCAGTAAGATTTGG
GTCAGAGGATTAAAGCTCTATTAGGCAGAGTTTAGCAGTGCTCTGGAGAAATGATGAATT
GAAGCCCAAGAGGGATTTTTTTTCTAGTAGTACACTGGCCTCTGCTTGCGTGGAGGCTTT
TCTCTCTGAGAGCTGACAGAAGCATTGCCCAGCCCATTATACCCACTATGGGCACTCTGT
GAAATTAATGCTCCTTTAAACTTCCTATGCTCACTAAAGTGCGAGATGTAAGACACTGGG
TATGTTAGGCCTTTTGCAGATGTAnnnnnnnnnnnnnnnnnnnnnnnnnnnnnnnnnnnn
nnnnnnnnnnnnnnnnnnnnnnnnnnnnnnnnnnnnnnnnnnnnnnnnnnnnnnnnnnnn
nnnnGcattcatgtgtacacacatacatacacacacaggtatgtatatttaactacattg
tacatgtatatatacTTGATGACCGAGTATGACTGAAGAAAGGTGATAAATCTGGCTTGA
GaatatatgaatatatatatttatttattCAAGGTAAGTGTGGCAATTATGTCATAGCTG
ACAAAATTCATTCTATACTATATGTTTAGAAAAATAAGGTAAAGATGGGGGCAGGGGTGG
GAAATGTTATATTTTAAGTTTGTATTTTTAAAAAATTTTACTCTAAACTACAAAAGTAAC
CAATATTCATTCAGTGCTGATAAAAATGGAAATGGCAGCTTTTGCACGGGTGTGTGTGTT
GCCCCTGGATCTGGAAAATATCATCATCTTGGCGGGGTTGCCTTGGGACTTGGGTTAGGG
GGAGAGGTAAGCTATAGGAATTCCAGTCCCCTTCCAGAGTCATTCTCAGGTGGCTTCCAG
CCCAATTGCTGAAAGGGTTTCTGATAGGTTTGGGCATAGCGAATATAATGAAAGAATATT
ATGTGGCTTTTTGATCTGTTATAACAAGTCATTTCATTTCTATGATTATAGCACATTAAC
CATTGCGTTTGCCATGATAAAGGGTGGTTTAAAGTCTGTAACATTTTTCTTCATAGCACC
AGGTTCTTAACAACCAAAGATAAATGATCCACCTTTGCCTTCAGTGCAAGTGAGGGGAAA
AAATACACATAAACACACCCTGGGGGAAGCAAAAGCAAAGAGATTGAGCTCTCTCCTTAG
TGTTCAAGTTAGCGGGGAGAGGCACGTCTGGAAGTTCGTGGGAGGGAATCTAATTATCAG
TCTCTTACTTTCATTAATAAGTTGGGGCAAGTGAACTCCTCAAAGAAGGAAAGAGCAGAC
ATTATACCTGAATTCTTAGACTACATATGATCCTTTAACCACCATTTTCACACAAATAGT
TTTCTTATAATTCCTTCAGGAGACTGGGAAGTAGGCAGAAAGAACATCAAATATGGGAAA
AGTAAAAATAACTGGCAAAACATGGTTTATTTGTCCATGGGAGGGCAAAGAATTCTGAAA
ACCTGAAGCGTACACTTGAATACAGTTAGTCTCCATCTATGCAGTTTAATTAGAACAACC
CTCAAGGGAGAATTTTCAGTTTAAACATTGCTTTTATCCTGTTTTATTTCTTCTTTTCCA
CTGGTGGTCTGTGGATAAAAGTCAACTTGTGTGTAATCTATGTGTTTTTTGACCAATATG
TTTTTTCTTAGCTTCACTAGCCAGAAATCTGATGATGACTATGAAGATTATGCTTCTAAC
AAAACATGGGTCTTGACTCCAAAAGTTCCTGAGGGTGATGTCACTGTCATCTTAAACAAC
CTCCTGGAAGGATATGACAATAAACTTCGGCCTGATATAGGAGGTTTGTTAAAGTCTTTT
GTGTTGTGCTATAGATAGGAGCACATAAACATGTCTACTTTATTAGATAAAACATCAGTG
TAGTTCAAGAGCAAGGAAGATTTAAATTATACTTTTTTATATGTTGTAAAAGTAGTGTTT
AAGTAGCATTCAGGCCTATGAGTGGGAGAGGTGTCAATACATGCAAAACGAAGAAATATT
ATTTTCAAGTGAAGCTTGAGAGCTAGAGTTAGAAATTCACATATTGCTAGATATCTCAGA
TAGAAGCTGCAGGAAAAAAAAAACAATGACCCCTTTATGAAGCAATATAAACAAATCAAA
CAAGACAATAATAGTAAAAAGAGGATATATTGTTTGCCTGTTTTTGTGTAACAAACAACC
GGAAAATCTCAATGACATATGACAGTAAACATGTATATAATACTCCCCTCAGAGATATAC
TAATCTAGGCTAAAGCAAGCTGGAGCTGCTTATTTAGGGCAACTGTACTTTATGTGTTCC
TCGTTCTACTCTTGGGAccagcaggtagctaggacaacccttctcacagtggtagaaaac
agccagagagtaagtagaagctcatgaggctgaatgcttaggcctagcactggcacactc
gcttttgtatatatattgttagccgaagccaatcagatgatccagcccaaagttgagagg
cagaggaatagcctTATCCAGGAGAAGGCAAGGATGTGAATGCCAGTTATAGAGAATTCA
GTCCACCACAGTGAGTTAGGACATGACACTTTCAAGGAAAAAAATAAAGAAAAGACTAAT
GCTCTTGTTGTTCATTAAGAGTTAAATAAAGATGGAGACCATGCATTTGGTCATGGATAT
TATACTACAGATTTTTAATATCAGTCTTCTCTGAAAAATAGGTACATAATGGGTTTCCAT
ATGGTTTTCTCATAGTATCTGTGGTATCACAGGGTACAATAAATCATCAGGGAAGATTAA
TTTTGTGTTGGTGAGAGGAGTGTGAGGATAATGTGGTCATTAAAGGAATCAACAGGGAAC
TGTGATCCAAAACCAATTTATATTACCAGTTTGCTGTTTATGTTCACTTCATGTTCTGAA
TGCATATTTTTTTCTGAGTTATTAAGCAATTATTTTTCTATATGGGTCCAGTCAGGGACA
TGCTCAAGTCAATTTCAGAGCTTGAAGGAAACATGGTAAAATTCAAGATATCTGAGAGAA
AGATGGAGAAAAGCTAAGAGCAGCATTTTCTAATTTATTCATTTTTATGTTAGTTTTAAA
AGGATAATTGGTTTCAAAACTGTACTATGCGTGCTTGGTGCATGTGCATGCTTAAAAAAG
ATATTTCTTTGAAAACAAAATAGTTATTCAAATGTGGTGAATTAGTAACTGGTACCAAAT
TAGTTGTGAATAAATTACTTCTAATGTAGCTAAATAAATCTATTCTAGAAAACAAAGATT
AAAACATTAAAATCTTGCACCTCTCTATGTGCACACATTTCTATGTTTCTCTTTACAGTG
AAGCCAACATTAATTCACACAGACATGTATGTGAATAGCATTGGTCCAGTGAACGCTATC
AATATGGTGAGTTTCCAAATAAAATTCTTTGTCTATTTTATTAGCATGTTTGAGAGAAAA
TGTGATGTCATGGAAATAGCAAAAGACATGCCAGCAAAAAATTTAAGTTTAAAACTTTAG
AAGTGAAAGATAGTCTTCCAGATCCTTTTTTTCTTGTAATATGAAGATAATTAAATGTTA
AGTATTTTTATGAGAATTAAATAGGACCATATATATAATTAATTTGTGTAAATATGCTAT
GCTGTTGAAATTCAACAATCGGTGTTTACTTGCCGAGTGCTACTTACTACAAAATAGGAT
ATAGTACTCAACTACTTATTAGAACATTGATAGTTTGGTTCAAATCAGAAATGTTTCTCA
GATAAAATAGTGTGTCAGATGTAATAATAAATATAATTCTGTTCTTATGTAACACTTTCT
ACCCAAATGTGAAATACAAAACTAGACTGGAGTCCAAaatatgatataatagagaatgta
aaatagagtagagcagaatggagtacaacataacataaggtaatatagtattctatatta
tacaatattatatatgatataatatagtaaaactataaGTTTAAAATCATGTTTACCAAG
CTAGCAATAAAGATGCTCTGCTAAGTGAGAGATTGATGTGCCAATTGAGGTGATATATCA
TCACCTGCATACTCCAAGCTAATAAGTTTGCTTGTTTAGTCATTAAACAAATTCTAACTT
CCTTATAACCATAATTCTCAGAATATTTAGAGTTCTGAAATAAATTCTAAATATCTAAGA
AGTAGAGGCTATATAGATAGTTTATTTAAATGCAGAACTTTCTTGTTTTAGGAATAACAG
TCCCCAGAACTGTTCTAGGATCAAAGTTTGTGAAATAATAGTTTGAAGAATCAAAGTTTT
TTATTCATGGCTTTTCTTGCCAAAATGGAGaatataaattaattaatttttCTTTCTACT
GGCACATCACTAATTGGTTGACAAAGGATTTCATAAAACAGGTTCTCTTCTCATTACTTG
TAGACTGTAAAAATGAAACTAAATGATGAACAAGGGTGGAATGACTTACAGGGTAGAAAT
GTAGCTAATCACAGTGACACCCAGTGGGAGGTGGTGCAAGGAAAGAAAACAGAACAATGT
AATTGAGGCAAAAGACTCAGGCCTAATGGTCTGAATTTCACACCATATCTGCTTTTTTTT
TACTGAAGTCAACCACTCTCCAGTTTAGTGATATGTATACTTGATGGAAATAATTACAGT
AATTTGTCACTATAGCATTTAAGAATGCATTTTATGATAGAGATTAGCAGAGtattataa
attatttttaattgttaatttCATCTTGTTTAGAGAAAAGAACAAGTAAATAGTGTAAGT
AAATAGTGAAAAAAACCCTCTTCTTGGGGGTTTGTTCTCTGCCAGGCATGATGCAAAGCA
CCTTTTGTTGATTGCCCTTTTCTATCCTAACACGGCCGACCCAGTTAGATTCTTCATGAT
CCCTATTTTAATATAGGCCAACTGACTTTCCAGATCTCCTGCTTATGACTTTTTTGCATA
TTCTGTACTTTGTTTCACTCTACAGTGgtggttctgaatctggacttctttttccctctc
aggggatgtttgactgtgtctggaggcaattttagttgtcattacttggcaggattgagt
atgggtttggggtttgctactgtcatctaatgagtagaggccagggatggttctaaacat
cccacaatgcccaggacagccctcatggcaagaaactagctggctcaaaaCAACACAATG
CTCTGCTCTATAGACATGGAAAGTAAAGGATTGTATCAAGGCTATGCTCTTTTGCCAGAA
CTCACTTAGACAGATCTACTTTTTCATAAAAGTATCAAACATAGCTACAAAAGATGGGTG
AGACAGTAACCTCCTCAGCAAAACTCTAGGTTTCTTTTGGACTATTCAAAGCCAAGATAG
CTTTGCTTCATATTGGCAAAGAAAACAGGAATGAAATATACCAATATTTAAAAAGATAAT
CTTACTGTGTACAAATTTTTCTGTTATCATTTTATTAAAAACAGAATACACTATTGATAT
ATTTTTTGCGCAACATGGTATGACAnnnnnnnnnnnnnnnnnnnnnnnnnnnnnnnnnnn
nnnnnnnnnnnnnnnnnnnnnnnnnnnnnnnnnnnnnnnnnnnnnnnnnnnnnnnnnnnn
nnnnnGATGAATAGCACATGGTGGGGGAAATCTGGATTCCAGACACTTTCTTCAGAAATT
CAAAAAAGCTGATGCACACTGGATCACCACCCCACAGGGGATGCTGAGAATTTGGAATGA
TGGTCGAGTGCTCTACACCCTAAGGTAAAAATTTGCAAAAGGAAAGGAGTAATTGTTAGG
AAGAAAACAAACAAACACAAAAATCAACCATAAGTCTCTAAAAGAAAAAAAAAAGGAAAT
AAATTTCAAGACTGCATCAGGGTTGGCATGCTATCAATTAGTATATGACATCAAAACATT
AGTTTTTTCTTTTTGTTATCAATGAGCTTTTTCAAAGCACTAATTATAGACAAAGCTTAT
TTTCCACAACTGCTATGAAAACTATTTTTTGTCACAACTGACCTGAAATTTCCTTTGTCT
TGCAAGATCATCTGACCTTTGCACCTACGCTTTGCACTCTTATGCTTGGGAATATCTTCA
TTTCCAAGGAAATAGTTGCTAAAAGAGAATTTTTGAGGTGTATGTCTCCATACATCCTTC
TCTTTTTAGCTTCACAATAGCAGGCACCTAGAATCTATTATCTTTCATCTCCTGGCACCC
CACTTCCCATTATGTTAATAGGCTATTTAAATTAATTTATTGTCTATCTTGGGAATAGAC
ATGGGAGAAAGTTGAAGGAGCTATGGTTCAGCCTCTGAAATTAAATTCTGAAATTAAATT
GTGAAATTAGAGTAAAATGCTACCttaataaaataattattttatGCCATTATCTTAGCA
CTTCATATTTTGCATTTAAAACATTTTTACATTGAAGTTTCTCATTGGTGGGAGTACATT
ATTAGacagaataatagataagtacatagtcttacgaatcagacatctgactttggttct
tagctctctgttttactatctgtaggaactagggcaaCGCTCCAGCATTTCTATATAAAG
GGACTTAGGGGCAGCTATCTGGTAGCAGGACTTTTAGTGTTAGAAGCTTTGTTTGCATAG
TAAGCATGATGTTTTTACATGGTTATGTTTTTATTTAGAAAAATTAAGTGAGAACTGATG
GAAATTATTGGGAAAGAAAGCACAACCATGCTGTCCCACCCTGTACTGCCTCTCCCCTCA
CCTTGACATCACAACTGAGCaaactcttttacctttcatttctttaatttctataaaaca
gatatagttcttctgaccttacggagttgctataaggacaaaatagggtgataagtaaag
tgattaacatagagcctgatatatagtaaATATAGaaaatattaaaattatttataCATT
TTCAATCAAAATAAGAATAATGCAATTCTAAATCTTCATATCAAATGATTCATGTTAAAT
GTGCTTGCTCAAACATACAAAATATAATACTTGAATAGGCTCCAAAATCTTTATTAATTA
TATCAGTTATTAGAAAAAGCCACAATTCCAAAATAAATTCATTCCAGGCATTTTATATTT
ATCATGGCTTTTGTAAACTTAGAGATATAGTAATAACTGAatttatttttatttatttat
ttatttattttgagacagggtctcactgtgtcacccgctggagtgcagtggcatgatctg
ggctcactgcaacctctacctcccagaggttcaagtgatgttcccacctcagcctcccga
gtagctgggaccacaggcacgtgccactacaccctgctaagaatttttttgtattttttt
gtagatatagtcttactatgttgcccatgtggtcttgaactcctaggttcaagcagtccg
caactcagcctcccaaagtctggggattataggcgccagccaaggcatctggccAATGCC
TGAATGTAGAATCTAGTGGGTACAAAATTCGCCTGATACGTCAGAGCTCAGTCCAGCTTT
TGAAATATGAAGCCAATCATACTATCTCAAGTGTCTTTATTGTTCTTATAACATTGTAGT
CATTTTGGGACTTAATTTATGGAATCATTACATTAGTTAATTATGAAAGCCACCTCAAAA
GTGTCACTAATGGAGATTCAATCAAAGCTTGAATGGTTACCAGTCTACATAGAGAGATGA
TTTTGTTCTGGCTATCTAAAATGAGCTATGAGTGTGTTTGTGTGTTTTTGTGCATGCCCA
AAGACATTTAGATCTGTATCTATGTTTGTATCTGCaattatattattttcaattttaata
attCCAGTTTAATTTGGAGTAATAATACTAATAAAATATCAAGTTTAATTGTAGCTTCCT
TTATGAATAAAACTATTCTTCCCTTTGAAGAGCATATAAATAtatagtaacaatgattaa
aacctccagctttgaaggtagataatcctgggtccaaatttcagctgtgcctcttgttat
gtgactttggacaagttCAGGTACAATAAATGCATAACAATACTTATTAAATGAGGAAAC
AATTCACTCTACCCAGTGCTTCATAGTTAATTAAGGGCTCAATAATTATTAGATACATTT
TAACATCAGTAATTGCTCCGTTATATCATAGAATGATAGATTCTTAATTCTGTTCAATTA
AAAATTATACTAATTAGAAAATCTCTTAAAAATAAATTTTCCTAGAATAATACTTTCCTC
ACATCAACAATATCTCTACAATGTAAGAAATATAGCTAAAAATATGAAATTTTAAAAATC
ATCAACCCATTACCATTACAATTTGAGATTATATTCATATTTACCCAAAGGTGGTCAAGA
CATTTGACTTTCAAATCTTCTCCCTCCTGGAGTTCCAGCCCAGGACTTGAGACTGAGAAA
ATCTGTATACTTTAATAAGAACTAACTAATAAGACATAAACTAATTAAGATTTACTGGCA
AACATTTTTCAAATATGTCTGCGTATGTGCTTTTAACATTTCTTGTTTTCCATTAGATAT
TCTTCTACTCTGTAATATCCTATTTAATGACATCCTCTGGAAGATCCTATTTAGTGACAG
TGTAGTGTAGAATTAATGCCACACCATTGTGCAACACAGGTATTTTTACACTCACCTTTA
GCAATTAAGGCTAACAGCTAAGAAGTTCTTACAAGCAGAAGGTCCTGCTTTAATTAGCAG
TTAAGATCTTAGAATTATCAACATTCATTTACATGCAAACAGTAAACGAGCTTAAGTTCT
TAAAACAGTTGGCTCTGTTAAATATATTCACTGAGTGGTTTCACTTGAGCAATTAATTTG
CAAAGAGAAAAACCAAACCAAAAACTTAAGTGATCATAAATTTTCAATAAATATAGTTGA
GGTAAGTGAGGTGCTATTATTTGGTCTGTGAAAATGAACAGACTACATTAAGTCTTACGT
AATTTTTTCCTGGACTTGGTGGATTTCTTCATTGGGGATCACTCTGTGTTTTCAATCAGA
ATGTGAGATATTCTCTAGAAAAAAAATCATTTAAAATTGTGCAAATTTACAATTTAAAAT
TATGTCTAAAATCCATCTTATGTTTAATATCTTTCTACTTAGGTTGACAATTGATGCTGA
GTGCCAATTACAATTGCACAACTTTCCAATGGATGAACACTCCTGCCCCTTGGAGTTCTC
CAGTTGTAAGTAATATTCCTTCTCCATTTGTATCCTCCCTCACCTACAGTCTTTCTGATT
GCCATGTTAATTAATTGAAAGAAGCATAACAAATTTCAAAGTTGTATTAAGTTATGTTAC
TGACTTCGATGATTTTGACCATCTCTTTCATCTTAATCCCAGCTGGCTCCGATTAGGGTG
ATTCCTGCAAAAGAAGGGCTGATTTTATTAAGAATTACAATAGGTTTCCTTGAGTTGCAA
ACTTTTAATATATTGGTTGCATAGAGCCTTTTTTTTTTTTTTTTTTCTGTAAGGGATTGT
AAAGCCAACCCTGGACTCAATAGAAAAGGTGCAGTCTTTAATTATATATCCTCTTCCTTT
CTCTCCTATGGGCCTAGGAAGGGACTATAGCAGCACATTGCTAGTTAAGGCCTGCCCCAC
AGGACAATTATTTCATTGATAAAATATATGTGAACTACTACTTGACACACATAAGATCAA
ATATAAAACCATTATTTTTACATTTATTATTTTTATCAGATAGATAATAGAATGTAGCAA
GAAGATCCATGATGATCTAACACAGATTATGCTTTAGTAACCTTTACAAATATTTCCTGC
CTGAATCAAAGCCAAGCAAACCTAAATTTCCCAAAACATTTTCCTTACTATTTGTTCAGC
ATCCATGAAAGGTCAATTGCTTCTTTTACGTTTTTTGTCTGCCAGTTGTACATATTGGAC
AGAATAAAAATCTGATTATATATTTTAAAAGTATGTTTGTAGAAATGTAATTTCTCAACC
AGGGAGTCCACCAAGTCATAGTAATCACAGTTTGAAAAACGTTGATGATCAGAGAAGTAA
TCACCTGTTTATCACTTCATCAATACCAGAGGAAACCAGAGGAAAAACATCACTGGACAT
CATATTTACCTAGAAAAATTCTCATTATAAAACTTATTTCATGTTTTCCTGAATCCAAGA
ATGAAATATGTTTAATTATAAAGTTAAAGCTTCCCTGTGCTTTAGAGAGACAAGCCTTCC
TTTCTTTTAATACTCCAATTGGGACTACTTCTTTCTTGCGTCAGCTAAAATTCAAGAACT
GTTGATTTCTCTGCCATCAGGTGGCCAGTTGAAAATGGTCCTCTGAACCCAAACACAATT
TAATATTACTCATTGCTATCAGAATAATTCAGTCACCAGCACATTCTCTGCCTCATATCA
TCAttgttttttttgttgttgttgttttgttttgttttgttttggacagggtctcgttct
gttgcccaggctggaatgtgcagtggtgtgatctcggctcactacagcctttgcttctgg
ggctcaactgatcctcccacctcggcctccagagtagctgggatttcaggcacgcaccac
catacccagctaatttctgtattttttgtagagatggggcgtcgccatgttgcctaatct
ggATATTATCACTGTTTTCCTCAATTTTCATCACATACTATCATATCTCTCTCCATCCCC
TCCATCTCTTCTAGGGACTCTCTCTTTTTTTTCCTCCCTCTTTAATTAATATAAACATAT
AATAGATAAAGCTGCATCAAAAGGAACAGAAAGGGGAAACTATGTGGGATTTTATTCCAA
GTACTCAATCAGTGTTCATAATCAAACTAATCTTTAAATGGCATTATTATTTATTATCAC
ATAATAATTAGTATTATTAGTAGACAAACTGTTAAAATGATTTCTGATTTTTATTTATTT
TCTTGAAAAAGTTAATTCTGCAGTTGACTTCATAATAATGTTTATCCATTCAACAAATAT
ACATTGACCATCAATTCCGTGAGATAAGTACTATTATCCTCCCTATAAGAGGACAAACAA
TTTAGGAGGAAAAATATACACTTGTCTAGGGTAGAATGGCTGGGAAATGGTACTCATAAC
CACTACTTTATCTCACCTCCCCAGTGTGATGTCTTCAATGAATACTCTCTGTTCTATTAG
TACAAGCTCATTGATGTCTTCCTCTTAGCATTTCTACCTACTACTGCTTTGAATTGTGTA
TTTCTGTGTATATTAAAATGGAGTCCCAACAAATTGAGAAAGAAAGATAATAAATAATTT
AGGTTATTTTTTCCAACTATCTTCCACTTCAAATGCATTCTTTGGAGAAGTTTTGAGTCT
GTACTGTCTTATTATTTTCTATTTCTGTGTGACTCAAAATCTTGCTCTGTTAACTGCCTT
TCACTGTGATACAAGACTTTGTATTTCTACTATTTATTATAGACTGGTCACTTGGTATGC
ACTATTCCAGATGATGTAAAGTATGCATATGGCATATATAAAATCACATGTAGTATACCT
TCTATGTCATTTAAATTATTTTCAAGAGTAAATTTGACCTTTGGATTTTTGAATCTAACT
TTCCATTAGGATGCAATGTCATTGTAATTTATGTCCTCATTGCAATGCCCTTTTGTAACT
GGGGGAGAATATTGCCAAGATCCTCATTTAGCTTGTAACTATCTTTCTCAGTCTTTACCT
CAGTGTCATGTTCATAGAAGATGGTTGCTACATATGCTAATTTATAATCATTTTTAATGT
GAGCTTTCCTATCTCACGGCAGATGGCTATCCACGTGAAGAAATTGTTTATCAATGGAAG
CGAAGTTCTGTTGAAGTGGGCGACACAAGATCCTGGAGGCTTTATCAATTCTCATTTGTT
GGTCTAAGAAATACCACCGAAGTAGTGAAGACAACTTCCGGTAAGATGCACTTGCGAAGA
ATTTCAAGTGACCCTTCCAGAGTTGAAATTTTGGTATATATGAATTAGAAGGTTTTTCAA
TACCTCTCAATGAATGATAATCAGAAAATTAAATGAAGTGTTTTAACTTTCTAGAGAAAA
TTATAATTGAAATTCAAGTAGAATAGATAAATATAAATATATTCTACCAATTTGGGAAAA
TTGGATTCAAATTGGATTAGTAAATTATTCCCTAATTTATTTAAGGAAAAATGaatataa
ttatgaaaaaataaaatatttattaGATGTACCTGTTTTAGAAAGTACGTTTCATAATGT
AGTGAAATCGCTACATTTCACACAGGAAGAGTGAATTTTTTACAAATGCAGAAAAGTAAG
CATAGTGGATATGGATCCATTCTCCATTCAGTAGTTTAATATTTTAAACTTATCCATcag
tggataatagaacaagccttgagtatcagacaggattgggttcaaattccaattgcatca
gttataagctatagacattgggcaaatgtattgaatctctgagatcagcttttccagata
cctaatgtgcattaaaaaaaaaaaattgcatcacaggaagacagtgtgtatgcaaaatat
aaatgaaatgacatgcttagaatgatagctggcacacagtgagcacttggtcaatagtag
ctctTACTAATATTAATTATGATTATCAGATGTGCATGATAATATGGTCAGGAATTGAga
tttattttaagacaagctaaaagtaaatatttttatattaaatctcatgatttgtaatag
tatcaattattgatttaaaaccctctgtcgggcaagttagatatgtttccagaccagatc
tgtctcatgggtggccagtttgAACTCTCAGCAATGTTGGTTATATCCTCTATGTAGATT
AATCCAACTACTCCTTTTAAAATTATGTTAATTTACATATGTTCGAATTTCAAATACAAA
CATTGTGTTCTCAGCTTACCAACTATTAAGATGTCATTTGAAACGTATTTCCAAGAGTTG
AGCTGTTTGCTGTTGATTTAGTCACAAACACCTGATTATTATCTAGAATTCATAGGAAAT
ATTTTTTGCGTGTGGAATAATTTGGAATCAGGCCTTCATCTACTTTACAGAGAGAAGCAA
ATAAAGGACCTACACAAAGATGGAAATTTATGATTCGATTCTACTTTCAAAAGTACCATC
CTTCAAATCAAAGAATTATCTGGCTGTAACATTGTTTTGAGCATTTGCAACTGTCTCCTA
AAGGTCCTTTTATTTGGAAAAAAGAATCTGAAAGAAGGTCATAGTAATGCTTGAGTATAT
TATTTTAAAGTGGCTTTCTGTTCCATTATTCGCAAGAAACCTGACCATCAAGTATTAGTA
GAACAATCtttttttttttttttttttttgtttgagaagaagtctcgctctgtctcccag
gctggagtgcagtggcgagatctctgctcactgcaagctctgcctcccaagttcatgcca
ttctcctgcctcagcctccccagtagctgggactacaggcgcctgccaccacgcctggct
aattttttgtattttttagtagagacggggtttcaccttgttagccaggatggtctcgat
ctcctgaccttgtgatccgcctgcctcggcctctcaaactgctgggattacaggcaagag
ccaccgcgcccggccTAGAACAATCTTTCATCTGGTTCAAAAAGGAAAAGTTCAGGATTG
CCTTAGAACTGAAGTCTTCCATCGGCGAAAGAAAACACATACACACACACACACGCCACG
TAAAATTAATCTCCAGTTCTTCATGCTTCCAGAATGAGAAATTGGGCATTAAGTTCTGTT
GTATATTCATATTTCTATAATTATTCCAGCACTCTAAAACAGAACCCACAAACTCGTGAC
TAGAAGATTTCTTGTTTAGTTGTTTTGAGCCCAAGAGTGGTATGAAGAACTAATGGTGGA
GACAGAAGGGTTGATTTTACATCACAGAGCCTAACATTACCACCTCCCCAATGTCTCATG
TGGAGGATGATCTAGGGGATTTACTATCTATTAGGAGACACTTGTGGGAGAAAATTATCT
ACTTACTTTAAGCATAGCAAAAATAATTAACAAGGTCTCACAAGGCTATTAATCTTCCTA
AGGAAATCACAGCAAAACAGTATTGAAAAGATACTACATTTCACACTGAGTACCATCATG
TAACTGATCTCATCAACTCCTTTGTGCGTCCTGATATTGTAAATAACCTTCTCTGTTGGC
CTTCTCTTCCACTCCTCTCCCTGCTGGTTAGTATTTTGTGTGTATAACTATTTCTACGGG
TTCGGAGACAAAAAAGGGCTGATTTGAACATTAATGTTGATAACTATAGGCATCCTGATT
TCTGTGACAACTGATTTTTGGATGAATGGAAGTTTGTGCACAATAATTGCTGGATTTATT
TTTTTGAAGCnnnnnnnnnnnnnnnnnnnnnnnnnnnnnnnnnnnnnnnnnnnnnnnnnn
nnnnnnnnnnnnnnnnnnnnnnnnnnnnnnnnnnnnnnnnnnnnnnnnnnnnnnnnnnnn
nnnnnnnnnnnnTGTGGTAATGTATCTCCCTTTAAGATGCCTCTTTTGTACTGGGGGAGA
ATATTGCCAAATTGCGACATAGCTTAGTGAAGGATTTTCCAACCTTTATTCATTCAAGCT
TTGTTATATCCAAGTAGTGACTGTACTTCTGATTCCTAATTTTTTTCTTTAAATTGATTC
ATGTGGGTTTTTTTCTTGAATGCGTAATGAATTTTATTAttttgttttaacttttcagtt
tgggggtacatgtacaggtttgttatacaggcaaacttgtgtcatggcgggggttgttgt
atggattattttgtcactcaggtattgagccgagtacctattagttatttttcctgatcc
tctccttcctcccaacctctaccttcccaaagacctcggtgtctgttgttcccttctata
tgtccatgtgttatcatcatttagcccccacttacaagtgagaacatgtagtatttggtt
ttcttgtcctgtgtcagcttgatagggatagtggcttccaactccatccatgttcttgca
aagaacatgttctcattttgtgtggctgcatagtattccttgatacatGGTtttttaatg
aagttaattttttaaaggaaagttaatataaggaccataattggaaaaccaggacattta
acaaaaatataagtgatataaaaatatgattaaaaaacaagtgaatactcttacacttta
agtgcatatatttgtgttccctagactttgaatatgttgaaaaagagagagagagaaaag
gatattagagcttgagtaaagagcaattagtaccaaatccagacattccctttgatataa
acagaagaatagaagcatttcatatgagagaatttgctcaccaggaaatttaatgctgct
atgggagagtccttgcatccaccacctgaatcatctcCTTTATTACTACTTTATTTGTAC
TACAGCTGAGAAAAATATTTCCCCTGTAGTGGGTCGATAAGATTTGAAGAATATTTTTAA
TTCATTGTCAATATGCTAGAACAGATTctggatccatgatttcttcttcaaactataatt
ccttcctgattgttctatatctggtagaagaacaaccattgccccagtgagccaggcgtg
aacactcagagtcatgtctctgcctcccacatctaatgaatcatgaaggcacttatgctt
ctgaaatatcttgtgtaactgtcctcttttcagttgccattgccactgtcctagttcatg
attttgtctgttctcatctggaatgtgtcagtagcttattaagttatgtgcctgctgtca
atttctctctcatctccagtctatgctTTTCACCTTAATTataaaagctagcacttacta
agcactaactacatgcaccatagcaagcactatatgtaaatgatctgctttctcataacc
atagttaacatttactattaacacagatggtatcactgcagatgagaaaattgagacttc
gaggggttcattttcctgcagaaatcaagggcaagcactgggacagaaactcaagtggtc
tgctctgacattcatactcttaatcacaacactatTTGACTCCCATCATGGCCCAGTGAG
CTCCTGATATATCCCTTCATCATGTCTCAATAATTCAGTAGGTTCAATTGAGCACAAGCT
ATTGTTTCTAGTATATAAGAATCTAGTCTCAGGAACTTTCCAGTCTTGTTTTCTACAATT
TCCCAGCTTGTGAGAGAACCGAACTATTAATATGTTTCTGTGTTTAACTAACCAGTCTTA
CACTCACATTGAATCTCAATCTCTTTCTGTTTTGAATGACTTCTTAATGCATCACTACCA
TCTCATCTCTATGACTTTAAGGCTTAAATCAGTGGCATCTCTTCAACAGTGCCTTTGCTG
ATCTTAATACCAAAACAACTTGAAGCGATTTTTAAGAATGTTCACCACGggagtcagaca
gctcaggttttaacaccagctttgccatttactagtggtgtgactttatataaatcattt
aatatatccgagccCAATATCACCAGTATCAACAGGGTTGCTCCAAGGATTAAGAAACAT
ACTGCATTAAAAATCTGCCTGACAAGTGGGAAGGACTTGGCAAATGGAAGGCAACAAtat
tactattattatcactatcattattattCCATTAACTCCTCCAAGAGCATTTTCACCCAC
CTTAAGAAAAcatgatttctatgtgccatattttcttaatccggtctatcattgttggac
atttgggttggttccaagtctttgctattgtgagtagtgccacaataaacatacatgtgc
atgtgtctttatagcagcatgatttatatttctttgggtatatacccagtaatgggatgg
ctgggcacatatacaccatggaatactatgcagccataaaaaatgatgagtttatgtcct
ttgtagggacatggatgaagctggaaaccatcattctcagcaaactatcgcaaggacaaa
aaatcaaacaccgcatgttctccctcataggtgggaattgaacaatgagaacacttggac
acaggaaggggaacatcacacactggggcctgttgtggggtggggggaggggagagggat
aggattaggaaatatacctaatgtaaatgacgagttagttgttgcagcataccaacatgg
cacatgtatacatatgtaacaaacctgcacgttgtgcacatgtaccctagaacttaaagt
gtaataatatatatatatatatatttatatttatataAAATGAAAACATGATTTCTGCCT
TGTGTTGCTTGGGCACTTGCTTTACTCCTCAGTCCCTGACCCCTTACTCCACTACATAAG
CTTCACAACAGAAACCTTCTTTTAATCATCTCTAAGCCAGTCACCAGACTAATAGTCATC
ATGGACTATTAACCTGGTGGCTGACTTAAAGGTGATTATAGATAATGGTGGTATTAATCA
CTTGTGACAATTACATTGATACAACAGTATATCATTCATCAATGAAATACATAATGTGGA
ATGCTATTATATATATTTTCCATGGCTCATTGTGTACTCTAAGCTAGAAGAGATTATTCT
TTTTGTCATGTTGCCACGGCCAGCTCATCAAATTCTATCCATAATTTTTGACTCTTTTTT
CTTCTCTGTTGTCATCCTGAGATGTAGGCTAGAAAAGTGGACAAATGGGTTTCTTACGGG
AAACTTACATTGGTGGGATCCTCCTGCCATCATAATGAATCACAAGGAAATATACCACAT
TTCTCCCAAATCAGAATACCATTAAATCTGTCATATTGTCTTTAGCAATGCATCCAAAAC
ACCAAGGTTTCATGAAACAACTTCATAATTATTTTTGGCATAACCATGTAAATTATTTTC
TGTTTTTGTTGTTTTTAATCCCAATTTTTTCTTAGATTCCATGTTCTAGTTATATTTTCC
TGATTTTTATCACAAGGAATATATAACTAGGAAAATGAAAAATCTGTGTACCACTAAATT
TATCTTCCTTTCCACCAGTGACATGCAGATCACAATTTCAAAACATCAGCTCCATGGATG
AAGTTCATGCTTGTTGCCTGATTTCTAAAGTATACATATACTGTATCTTTAAGTGTTGGG
CATCATTCTCCCATCATACTGTTCCCTTCCCTGAGATTTTCTTACTATGTTACACCTATC
CCAAAGTCTCTGCTCCtatttattttattatttaataCCAAGTTCAAGTCCAAACTTCTC
TGTCTACATTAATGTTTACATATGAATAAAATGCTTCCTGAAATAGAGAACAATAGCTTC
CACCTTTTAGGCTGTTTTAATTTAAATGTCCTTGGTAAACTAAGGAGACATGCGTAAAAC
TTGACTCATGATTTAGATGATATATTTTGGCAGAAAAAAAGGAAAGTTAAAAAACTACAA
GTTAATGGTACTTTTTAAATTGAAGAGGTTGGAAGGGAaacaacaacaacaacaacaaca
acaacaaaaacTAAATGAAAATAAAACCTAAATGAAAAAAGAGAAATAAACAACTACAGC
ACCAATCCTACAGTCTCTTGTTACTCCTGAGTCTCAGTGAGTTGTGAGCCTATTTTAGTC
AATACTAAATTTTTCAAACTACTTGAAGCAGCGTAATATCTTAAAATAAACCAGTGGATG
ATTGCACAGTAATAGATTTTAATTTTATTTTTAAGCTTCAATTTAGAAAGTTAGCTTTGG
TCTCAGGAGAGAAAAGTGTATGAATTATGTAAATAGAGCTGGGCCTAGAGCAGccatggg
gaagtcactttccctccttgggatgaaagttccttatctataaaaggagtacatttgatt
agatgcttctctaaagtccTCGTCCTCAGTATTTATTCATAATCCCTGATATAACCAAGG
TTACACTGTCAATGTCCTAATCTAAGAGCCACTTTCTTTATAAATGAATATTTTTCTAGA
ATGTTTTTCCTTGATCAAGTTTTCAATAAAATTTCAAAACAAATACAAAAACACACTGCT
TGGGGTTTAGGTTTTTAATTTAGAGGAAGCAGTTTTCCCCCCTATCTATTTTGTTCTTAG
TGATATGTTATTATACACATTAAACAAAAATGTTAACCAAAAATGATAACCTATTTTCTT
TCCATTGTGATTCTGGAACATTTGTATGCTGTGTTAAAAATCATACATTTGGATTTTAAA
TTCCAAGGTTGTGTTCACACTATCTAGCAGGGAGATAGTTTTTAAGGGGCAGAGGGAGAC
GGCATAGAGAAGTTCTGTGAAATCAaaggaaacttgtctggtttcaaggtgacacatgtc
atttctgcttatgttccattggcgagaactagttgcatattcccatagagatgaactgag
gttgggaaatgtagctcaattttgggttaggaaaggacaatggattttatgactttctag
catctatgcAATATACACAATGGTATtttatttctcacaagaagcttctgagaaagatat
tctttttccatttgatagatgaggaaactaaagtttagatgggctaagttatttgttcaa
ggATATTCAATGGGTAGAGTTATTTATTCAGATCCACAATTTTTACTCCATAAAGAAATG
AATTAAAATAAAAACTATTCCTAAGCTTGATTATAGCTATTTTTACAGAGACATGCAACA
ATGAAGTATTAGCACTTAATATGGTAGCCATATATATGAATCAACAATATGTTAACCTGT
AGGAATACCAATTATATTTAGATACAGCAAAAGTATAAAGTGAGAAACTTAATTTAGCAA
TTATATCATTTCATTTTTCATAAAAGTTATTTACTGCTTATGAGATAGTATTATTTACTA
GTTAAGTGGTCATTACTACTCACAAGTTAAGTGGATCTGCACATGACCATTCAAATCTGA
CTGTAATTCAAAAATTGTTGAATCCAGTGTATTTGTGAAAACTTGTTCTTTGAAAAAAAT
CAATTTGAGAGAATATATAATGAAAGGTTTGCATGACTACTATTTACGATAAATTTTAAG
ATTAATATTTTTGACAGTCTATCAAAACCAACCAGATCAAAAAAGCATTATTTTTTTTAA
TCCAAGTTGTTGGTATTTTCTAACCCAGCTGAAAATCCTATTTTGCTACATTTAAGAGAC
ATTTACATCAGTGTGACTGATATAACTAATAGATCTCTAATAAACAGCTACTGCCCCAAA
ATAAATTTGAAAGACATTTTTTTTGAAAATGCAAAAATGTGAGAGAATGAAGACTGAGCC
TTCAGAGATGATACTCTACACATAAACTAATTGAAGATTACTTTTACCCTATTTGATGTA
AGTGAATGATTCCTTCATCTTATTCTTGCAGTTTCAGAAAATAATGCTATTCAGCATTGC
AGATACGCACTTTTAAGCATATCACAGACTGGAAATGGGCAGCAAATAGCAATAAGGAAA
ATGTATTCTTTTTAAAATATTTTACCTTCTTTTTTTTAAAAGGAGATTTTTATGAAGGCC
ACAACATTGTGTTGCACAACATTCTAGAAAAGAATTTGCTGGGCATACAGATTAGGGGCT
GACTAGAGTTTATTTACCATTTTCACCTGCCATTCATGTAATATATTTCATTTAAGAGAT
CAAGAACATCTAATTTTAGTAGTACATCCAGCAAAACAGAAACAGATAGTAAAACCCCAA
GGAAAAAGGATTGACCAATATGTTAAACATGGTTTACAATGTCACttttttgtttgcttt
tattttttattttattttattattattattattttgagacagagtctcgctctgttaccc
aggccggagtgcagtggtgagatctcgactcatgcaacctccacctcccagttcgtgcct
cagcctcccaagtagctgggattgcacacgcacaccactatgcccggctaatttttgtat
ttttaatagagacggggtttcaccatgttggccagtttggtctcaaactcccgacctcag
gtgatccatctgcctaggcctcccaaagttctggggttaaatgcatgagccaccatgccc
agccTGGTTTGTTTTTGTATAAGGGTATCTCTGCTGTTCAAGAAATTGACAGTGCTTTAC
AGTTAACATAGAAAAACACATCATAGATGTCTAATTTTTCACATTTCTCTGTTTTCCAAT
TTATCCACTCCAAAATTAACTACTCTTTGCAGTGCACCATGTTCCACAATGATGACAAGA
AGATATACTAAAAAGTTCTATTCTCTTAAAATTAGTTCTTCTTCCATGCCCACTACAAAC
CTAATTGTTTTGCCCATAAGCACTTCACTAGCAGCTTTATAAGATGATATCTTTCTTTAG
AAACACTGGAGTACAATAAATAAGTTACATTGCCAACAAGACTCAAAGATGAAAGCTTCA
GTTTAGACAAGTGAGTTTACTGGATTAGTTTCCAAACATAATTTGTAATCTGCCTATACT
CACATGACTAATAGCACCATGTACCAATGATATACTTTCATCATTACATCTATTGTTCAT
TGCTAAGTGGTGAAGAGTTATGTAGTATCAAAGACAATGTGTAATTCACAAACTGGGTAA
CGGTTCCTTGTTAAAGAGGTAATGCAATCATGGACACCAATTGTAATCGCCTACTGATCA
CATTTCCTTATGGGTGGTTTCTTGTTACCAGTATTAGTGACTAAGAGTGAAGTAGAATTG
GTATAAAAATAAAATTTTAGGGCTAAATCTTAAAGACCAAGCCCAGTTGTAATTCCACTC
ACAGGGAAATTACTCCAAAGAGGTAAAGTCAGAGCTTCTGAATTGACAGCCCGTTATTTG
ACTCCTGCCTATAGCAGGGTCTTTAGGATGGACAGAGTTAAATTTCATTTTATTTCTCAA
CTAATATTAAACAACTGATAATTTTCATGGGAAATTTAAAAGATTCTTATATCCTAAACA
TCTGAGAAAGCCCTCATTCCCATGTAAAAATATTTATGTAGAGCTGAATTATCACCTGTC
TCAACATGTGGGTAATACAATCTCCAGTTTACCAAAGTCTCTACTACTCCCTGTCCTATT
TCCTATTTTTGGAGTTATGTTTTCTTTTTGAGTTACTGTTTTCATATTTTGGAAAGCAAT
GTGTAGGTGTATCGCTATAAAAATGGGGAAAATTAGAGATAACTAATATGAGATAGCATA
TGTATCTGTAGAGATGaaaaatattattttatcttttaaaataaaaGATAAcgggaggct
gaggcaggagaatcgcttgaacccaggaggcagaggttgtggtgagctgagatagcgcca
tttgtaccccagcctaggcaacaagagcgaaattccgtctcaaaaataaataaataaata
agataaataaaGGGCAAAGAGGATTTTTCTATCACAAAATGACACTCTAAAAAATGAATG
CTAAAACCATGACTCAACCAAAGTTTGCCTGAAAATAAAGATTAGGTGAATTGCAAAGAA
GTGCCAGAATTTTGTCAATCTAGATCTCACCTTTTGACATTCTGCAACTGGGCTTATGTA
TCATAAATATCTAACATAAGCAATGCTAAGTTCATTCAGTTTATCTCTACTGTCCACTTT
CATGGAAGATGGATTTTGAATAAAAATAAAATTGCAAAGTTCTATATATGGACATCTGTG
CCTGTAGTCTTCACTGTCTTTTAGTTTCTTTTCCAACTCACATGTAAGCAGCTAAAAGCT
TTGTTGCCATttttggtttgttgccgttttgctttgttgtcgttttgctttgttgtcatt
ttgctttgttGCCATTTTCTTGCACATGAGCAGTCTTGCATTGTCAATCAAACTGATACT
TTGTCCCTTTGTAGTTTTCTGAAGATCTACATAGTTAATGTTCTGCAATAAAATCCTATT
CTTTACTTACTTTGATAAAATGAGGCAGCTGTGTATAGAGCTCTGCATACCCTATGATTC
CTATTTAAAggtttccattttggttgtggtatcatgtagctgaatgaccttaaggaagac
attttctctttgaacctgcaatttcttcatctcaaaataaataaaaatcagactagactg
attttgaaggtttacttcactcctaaaacactgtgTCATATTTCCTGGTATTTAACATCT
CTGTTATGAAGCAAACATATGGTGGGTATTTGCATTCTCCATGTCCCCnnnnnnnnnnnn
nnnnnnnnnnnnnnnnnnnnnnnnnnnnnnnnnnnnnnnnnnnnnnnnnnnnnnnnnnnn
nnnnnnnnnnnnnnnnnnnnnnnnnnnnnnnnnnnnnnnnnnnnnnnnnnnnnnnnnnnn
nnnnnnnnnnnnnnnnnnnnnnnnnnnnnnnnnnnnnnnnnnnnnnnnnnnnnnnnnnnn
nnnnnnnnnnnnnnnnnnnnnnnnnnnnnnnnnnnnnnnnnnnnnnnnnnnnnnnnnnnn
nnnnnnnnnnnnnnnnnnnnnnnnnnnnnnnnnnnnnnnnnnnnnnnnnnnnnnnnnnnn
nnnnnnnnnnnnnnnnnnnnnnnnnnnnnnnnnnnnnnnnnnnnnnnnnnnnnnnnnnnn
nnnnnnnnnnnnnnnnnnnnnnnnnnnnnnnnnnnnnnnnnnnnnnnnnnnnnnnnnnnn
nnnnnnnnnnnnnnnnnnnnnnnnnnnnnnnnnnnnnnnnnnnnnnnnnnnnnnnnnnnn
nnnnnnnnnnnnnnnnnnnnnnnnnnnnnnnnnnnnnnnnnnnnnnnnnnnnnnnnnnnn
nnnnnnnnnnnnnnnnnnnnnnnnnnnnnnnnnnnnnnnnnnnnnnnnnnnnnnnnnnnn
nnnnnnnnnnnnnnnnnnnnnnnnnnnnnnnGTGCAATATCATGGTGTAAGTTACTGAAT
AGACACTCATCTTTCATGACTGACAGTCTGATTCCAATTATGAATTAAACACCAAGGGgt
gtgcgtgtgtgtgtgtgtgtgtgtgtgtgtgtgtgtgtTTCCAGAAAGGCTTACTCTTGG
CCCTATTTCTTTATCTAGTGTGTAATTTATGTTCCTGTTATTGTTTTGGCatctatccat
ctaccaatctatctatctatctaatctatcctttatctatttatctTAAGCTGATTGCAT
ATAAGTATGGTACAGTCAGTCtgtattggtcagcttaatctagacaatgctatggtaaca
aataaccctcaaaatctcagtggattaaagtaagaaCAATCTCAATTGTTCTACCTCCAG
TGTTTCTTTATTCTGTGGTATATCATTCTCATAGCCAAAAGGGGAAATAATAGAAGAGTA
AAATTGTCCTTAAAACCTCTGCTTTGCGGGTCTTAAGTAATTTTGACTCACATTCTACTG
ACCAAAGCAAATCCCAAGAACAAGCCTGATGTCCATGGAATAAGATGCACAATGCTTTCA
CACAAAGGGGCACCAGGGAAGGCCTCTATAGGGATGGACTTTGTAGGCAGGGGAAGCAAA
TATCTGGATTACAAAACTGTCACCAACAATTAACAATAGTATAATCCTTTATACTATACA
TGACTCACCTACCTGGCCATGTCGGAGGGGCCCAGTCACCAGATCTCATGGAGTCTTCTC
TAGAAGTAGTGGAGCAGGCAATACTCTGTGACATTTAATTCTGCAGTATGGGACCATAAC
TTTGACAAAGACCTTAGGGAGGTTGAAAGGAATTCCTAATCATGTGAATGGGGAATAGAG
TCCCAGGATTGTGATTTGCCAGTTTTAGTTTCTGTTGGTTTTCAGATCCCAAGATCATGT
GCCAGGATAAGTTACTTTTAAAAAGAGAAAGGAATACCATACTCTCAGAGAAAATATTGC
CCAAGCATGAAAATGTCTGTCTGAGAATTATCCTCTCAAAAACAGATTGTTTTGGGTCAA
GACTGTCTCACTCTGTCAGTGACCTATAGCATGATTTCTAATTTATGTAAAATTGGTTTC
AGAAGAGCAGGTGAGAACACATGATATTAACATGAAAATGATTGTAGGGTGATGGGAACT
GTCACATTTTATAAACATACGCAAAATTTTCTTTGTTGTACTGCTGGGACAGCTTTATTA
ATTACAAGTCCAAAATATTGGTCCTGTACTAAATTCAATTTTACAGTTATTAGTCGGTGT
TAACTTCTAAGAAGCAATAAACCAGAATCATCTCCTTGTCAGTAGGAGGAAGTAATTGAA
AACGATTTAATAAAGAATGGCTACAAAATAATGTAAAGGTCAGATTGTCTTGATGGTTAT
TATTCTTTGCATGGAAAAAAAAAATCCTTAATGTCTCTAACAGTCCTGTGTAAGAGGAAG
ATATTGTCAAAAAGAGTAGTTTCAAGCAACTTTTAAAATCTTTTCCTGTATTTAATCTTA
ACAATTGAGCTACGATTTAACCATTTCTTTAATGAAGCATTCTTAATTTTGTTCCTCTGT
TTTATAGATAAAGTACATGAAGCATAGTGCTAACAATAATTTAAAACATTGCCATATGGC
TAGTTATGAGTAGAACTAAAGCTAATTAACAAGTGTAGGGGACCCCAAGCAACTGTTCTC
TCCTCTACCCAAGACTGAATTAGTACAAAACAGAATTGCCGTTTCATTGGTTGACATTGA
ATAATTGAGTACTAATAGATATTTTGGTCCTAAAAATCTGCCACTGTTAATATATGCACA
GATAAGTAGTGTTGGCAatgatatggtgatgataatgatgatggtgatgaCACAGATGCt
aaagccaacttttgttgagcatttcacatatgaaagacaccgtgttatgcgcttcacTAG
AACTGTAAACTTGCGACAAATTTTTGCAGGTTTTTGAATTATGGATTCAAATCCTGAGCC
AGTATTTGATTTTAGACTCAGCCCCAGAATTTTTGTTGAGTCTTATTTGTAGGTAGTGGT
GATTTGGTATAGCAGTTTTGTTTATTTTTTCTCCTCAACTCTTTTTCTGCCATCCATAGT
AGTTTTATCAAGGAAAAAAAACCCAAACTATTGATGTTCATAGAGGTTCTGATGGAgtgt
gtgtgtgtgtgtgtgtgtgtgtgtATCTGTAATAAACATAATAAAAACACGTATTTTCAA
GGTACTCATGCCAATTATATACTGTAACTGCCTGATAGGTTTTATTGATTGCAGTTAATG
GCAAGAGTTTTGATAATTAACTCTAACCTAATATGTCTAGTTTTCTTTTTATAGAAACAA
GAATGAGGCGGTAACAGGTGTATCTTGATCAAGGACATTTAAAATCCTTCCCATAACTGG
ACATATTATCTCCGTCTCAAAGGAAAACTCTGGGTATAATTACATAGGTGCTGTAATAGC
AAAACTAGGCCAGAAGTAAAAAGATCTGGCTTTAAGTCCCAGGTAAACTTATAAACATGT
GAATATATTTGAGCAAAACTCTCTCTACATATCTATATCTATATCTATGCCAGTAAGCAA
ATTGACACACGAAATAAATGAATCATTTCTCCCAACTCCACAAGGAACAAGCCTGAGATT
GTGACTCAAGTTCCTACTTCTCACTCCTGGGTTCCTGTGATCAGATTTTGTCATTGGGAC
TTAAGAAGGATGACAAGCTGATAACAATCTAGGGTGTTATTAAAGCGACACAAAAGGCAA
AATTCTGACTTTTCTGCAACTTTGGTGGAAAATTGCTATTAAAAGATGGAGGCTAAATGT
GGAAAGGAAAGGATAAAGAATGCTATACTCAGAGGAAGACAGAGGAAGGTGGTATTGGGA
TGGCCCCTAGGATTAATGCACTTTAATGTAAAGTGAAAAGGGGACTTGTAGCATTGGACC
GTTTTGAAGTCCCCAGGGGCATTTGAGAATGCTGGACCCAGTTAAATGCAGTCCTTTAAG
TCATTTGGGAATTGAAAATTAAACTTTCAGATAAGAAATATAGGATGAAAGTCAATTTGA
AATTAGACTCCACACAGAGATATAGAGAAATATTTAAGAGAATTATCCTTTCATATTAAA
ACATTCAGTGCATTCTCTTGTCTATATGTAGGGACGCAAGGAGAATTACAAAACTCTGCA
TTGCCTCTAGTCTCTATTCTGTCTGGGGCTGAGAGAAACAAATGCTTATTTCCTCCAGAA
AACTGATAACCTATTTTCAACTTTCCAAATTTCTCTCCAGATAATTTCTGTTTACTTCAA
GAGTTCATAGTTACCCAATGTTGTAATAATTATTAACATATTTTatttgttgaaaactac
tgtgtgcagcaaactacccatagcaattcatttatagtatatcataattctcttaagaac
tttgaagtagatatatgatcactaccctccttttagagataagTTTCTTGATTATTTATT
CTGGGCCTCCCATGTTCCCAAATAGGGTTCAAGAAGGTAAATTTTCCTTGAGCAGCCCAC
AGTCCAATGAAATGACAATGATCGAGATGTAACTGAACTTTAAATAATTTTTATATGAAT
CTCTATGTGCTGAGACTGATGAAGCACCTACCTTACACCAAAGTCTATGCTTTTTACTAC
AACGGAGCACATCAATGCCTACGTGCTTCAATAGCATGTCATTCCCATTTTTATTTTTTT
CTGAATGAAGAAATCATTGTCCTAAATATACCTTAACTTCTCGAAATACCTTAGGATATG
TTTGGAATATAATTTGAAGGTATTGGTACAGTCATAATGCGGTTTAAGAGCTATTGTAGT
TCTTAATTGTGACGGTTTCAGGGGCTTTCTTTAGCAAGTTGCCTACTTCCACCCACTCCT
CTTCCTGGCATTTGGAATGATCGCCCCCATGCTTGCCATGCCTAGTGCCTCTCAGACAGA
GGCTGGTGGGAGAAATGTATCTGCAGCGTCCATCTGCCAGCTCCATGCTGAAATAACTGG
GGTTTACTTGAGCAGCCTTTGCTGAAACCTCAGACAGTGGTAAAGGTGGTGTTTCCATAG
CTGTGCCAACTTAACATTAAATCAGGTGCTATATGTTTTATACTTGCCTTTCCCTGTCTT
TTACATTCAATTTTTGGCCCATGGAAGTACCAGGCACAACCTTTGCACCCATACATCTGT
CATCTGTCTGTAATTCTAGATATGATAGTCATTTGATGTTGTGTCCAACAATTCCATCTT
CCCTCATTCTCTCAGGGGTTCTTTCTGAGGCCTAGGAGAATATAATATAGTAGATCACAC
TCAAAGGGAATATTATGCTCTTTTTGAGATTATTACTCTAGCATTGAAGTTTCATGTCTA
AACCTGAGGTTATGCCTACTTGAATTCTCTGTACAGTGGAGATATTAGAGAGTTGCAGTT
AGGACTCAAGAACTATAGCTTTTTCTTGACTATTCATCTTTCAACTTAAGATGTAGACTT
GGGAGGATTCTGGATGCAGCATCAGATAATAGAGATGGCATGTGAGCTCTCATGCCACCT
CTGCAAACTGCATGAACTCAGGCAGTTTCTAATCTACCTTAGCCACAGTTTACATGCCTA
TAAATAGAAAATAAGTATTCAATTTCTCTGACTATATAGGATCCTTGCAATTATTAAATG
AGATTAAAGTATATGAAAATGGCTCTGCAATTGCAAAGCACTATATAACTTTACAGGACC
ATTTAAACTGCATTATACAAGACAGAGAGACTAGCCAGTTTAGGTTAGTAGAATTCCCAT
TAAAACCTGGTAGTAAAAGCCAGCATTGCTTTCTTTAACCAAGATATTATTCAATTAGAT
ACTTTGTTCATTATTTGTTTAGTATTTGCTGAGCACATATTGTATATAAAAGACTGTATC
AAGGGATATCAAGTTCAAAGTTAAACAAGGCAAGGATTCCAGTGTTAATAAGTTTAAATT
CTTACTTATTCATGCGAATCATTATAAACTGTAGAAGCTCTACGCTTTTTACAGAAACCT
CCCTCTGTCAAAAGTATGGACCAATGTCTGTGGCAATTTGAACAGTAGATGCTCGTGAGT
CATTCCATTGCATGTCCACATACTTCTGCTGAGTTTAATATTCATCTACAGTCAGTTGTG
TTTCTGTCCAAACCTGTTAATGAATGTTGAACTATTATTTCAATGATACAATTTAAATAT
TACATAAGGCCATATAATTAGGTGTGAGCTAATTATTTGTAAATGCTTATAAAACAGTGC
ATATTAGAAAGAATGTTTACACTTGATCTTTTTAAAATTGATGAATTTGAGTGTGATTTG
TATATGAATGATGACACTTGGATAACCAGTTGGCAGACTCTAGTTCAAAGCAAAGGAGCT
TTGGATCTATTTTTTTTAAATGGTGGACAAAGTGCGCATTTTGTAGATTTTTAGTTAAAA
TGCATTTTGAAACATTGTATAAATTATATTCATTAATAACTTATAAAAGACTCCTTTTCA
CCAACTGACCTAGTACAAGCTCTTTTTGTATTTGATAAGAAGTGTTTCTCCTTTATAAGA
CTGGCTGTAGATAATAATGCCATGAACAtccaattttatgtttatctccttagcaactag
cttagtgcctggcacatagtaggtgctttttaaagacatgctggagttgaaggaGGTAAC
TAGAAGAAAGATCATGAAGTGGAAGCATTTGAAATGAATCTTCCAAATAGGGAGAAATTG
GGTTTGATAGTGTTGTGGACAGAACAGAAAGAGCATCAATGTGTCCTCTTAAGATCAAGG
GATTATCATTTAATGTAATTGAAGGCATTTGAATTTCTATATCTATAAAATGTAGAATAG
CTAGCAGTCAAAGGGTCATATAGAAACTATGCATGCATAAATAAATCAGTGCTGTCATTA
ACTTTCCAATGTCTTAGTGTCACTGAAGGCAAAAGTCAGGTTTAAAAACATTCTTAACTT
TAAATTACGTAAGAAGCATAAGAAAATTTGTGAAATTGGAAGAGTTTCAGACATATATTT
CTTAATTCCTCTAGAATACACACAAACACATAAAAATAAATGCTTACTTTAAAATTTGAC
AAGATATATATTTATGTAACTTGAAATAATTTTAAATTATTTAGAACCAAAACAAAAGTT
GCATTGGCTAAACTTAGTGAGGAAGTTGAATACTTAAACGCAATTCATAGAACCTATATC
CTAATAACTATGAGTTAGGCCTCTGCTGCGGTGTTGCACCTATTAAAAGCAAATCAAAAC
AAGCCAAAAATAAACAAATTGGACAAATGAAAACACACATACACAAATTTTAAAACAGAC
AAAAATAACCGAATACATTTAAAAAATTAAATGATTATAGAATTTACTTCCACTGAGTAT
ATTAAAGGAATAGATAATCTATATAAACCATTTGTTACACATATTATTGAAGGGTTCCAT
CACTAGTATTGAGACATTCAGGAATAGTCTGTTTTATACTTCAGATTATTTAATGTTTTT
TATCTTCATGACAGACCACCCATTATATTTCAATTGTCTTGAAATATAATTTTAAAAAGA
GAGAAAAGATGAAAGATCAAATAAAGCAAAAAAGAAAGACTTTCACAAAAATATCTCCAG
ATAAATGGCTTCATCAGTAAATATATTTAAACATTAAAGAAAAATATTATTCTTATACAA
ACTACTTGAGAATGGAAAAGATAGAGCATGAATTTTGAGCCCATTAAAACCTAACATAAT
AGTCAAAGACTTTGTAAAGCAAATaagaaaattaaaaaaaaaggaaggaaaggaaagaaa
agaaaaCATTAAAATTACCTTATTTTGTTGATTCTTAAGTTTATGTTTATTTTTCATTTT
AATAACTCTAAAATTTAGACATTTAAGAATAAATGCTATAATATCTTGCACTATATATCT
GGGAGTAGCTTCTGGCACAGTCAAGAAAGTACCAATATGAAAACAGCTTAGAATATATTC
AACAGGAAAATCATTGTGTATTTGAAAACAAAGTGTTTAATGATAATTAAAAGATGACTA
AATGTTTTAATATTCTATAAAGAGTTAACTAATCATATCTGAGAAAAAAGAAGGGATAGA
TATTATTTGCTTTCTATCAATAAAATCTGAAAATCATCCTCCTGATATAATTTTTTTCTA
ATTTCTGTTTCTTCACACTTCAAACATTAAAAGTCAAAGATGCATTTGTTTGGAATTAGT
CATGGATAAGATATAATCATCTTTATTGGACTCTAATAATGTTCTAGGCATATGAAACCT
TTATTTATCTAATGATTATTATTTATCTAATTATTTTTGCATGATGATGGTATTGTCATA
GCACACATCTATATTTAAACAAATTTTCATATGGAACTTGATAAGCATTAACCAATAAAA
AATAATTATGCATTCTCAAAACAAATAAAAAAATTTAGTTGAGCTCAACCTGTCTTGGGA
GTTACAGCAAAAAGAAAAAAGTAACATACTTGTGTAAGTGTGTGTCTGTTTACATATAAT
CACATGTATATTTTTAAAGACTGACAGTagcttcttttcattgggcatttactatgtgtc
aggatctgagctaagtgttttatgacattactctattgatcattgtagtagctatgagga
cttgtgttattattattctataggagagaagcagatttagagaagttaagaaatgtacca
gtgggtcacatagtgtgtagcaaagccaagacttgtaaatgggcctgtctacctccaaag
aatgtgtccataaccactgTGTTAATGTTTTTGTTTGTGTGTGAAACATTTAAAATAATT
ATAACTATAGAAGCAACATCTTCAAATGACTGGTCATCAGGAAATCTGGAAGAAAAGTGA
TTCTCTTTTATCCATATAAGCAAAATGCAGCAATGAATGATGAATCAAGGTGAGGAATAA
CTAGGGTTAAAGCAATGCTCAGTAGAGGGCCTGAGAGGCATGAGGAAACAAAGAAGCTTC
CTCAAAGAGAAGGTGTTTGAGCTGGGTCTTATCATGAGATTTCAAATAGCTAAAGAGAAA
AAAGGGGCATTTAGGCCAGGATAGTAGTATAAATAAAGGCTATATGGCGGAATGACCAAG
TGTTTTCAAGTGATTGTGAATGTTTTTGTTTAAGAGTCCAATTGGCAACACCGTCTTCTT
GCCTCCCATGTTCTAAAACAATAGAAAAATACAACAAATAAAGTGAGTAGAAAGTGACCA
AAGCATCATCTTTGTTACTGATATTCCTGATACTGAAACATTTTGCATATACCTATGAGA
GAAATTGCTTTATAATATTAAACTCCAGAACTAGAATTACCTATCTAGCAGAATCAGAGT
TACTCACCCCTAGAAAAACAGCACAGAATAGGTATGCCCTTTAGAGAGGCCCTCCCGAGA
AAAAGGAATAGGAAGGAATGCGGCAATGCACATTCAgttttgttttgttttgttttgttt
ttttgattttgtttgtttATTTGTTTGTTTTCCTCGAGGGTGGAGTTAAAGGACAGAGAG
AGGCTGGTAGTGTTATTCTAATGAAGTTCCTTCACAGGGAAGGAAACATGAGGAGTGAAG
AAAAAGCATCCCTCCACCTAGGCCAGACTTGAAAATCTGCATTTAGAATCTCAAAAAAGC
ACTATTTCTTAATGTGCCGCATGACACACAGTGCTGGAGATCCAGTCCTTTATACCTAGC
TCTTTCTAAATATTCCTAATAGCTAATAAATAGAAGAATTAAAATACGCTTCTGCAAAAT
GATGCAAGGAATCTCATAAGTCACCAAGAAAGGGCATTACCTACACATAAGAGCAGTCTC
AAAATAAATAAGATGCAGTTTTTGCTGTTCTTTCTGGTTATAAAGAGAtgtgtgtgtgtg
tgtgtgtgtgtgtgtgtgtgtgtgtgtgtgtgtgtATTTGCAACTAAGCATATCAAAAAC
AGAATAGAATGAAAGGTTCTTCTCAGCTTAGATGATGTCTCTTTGACCATACCTCATCTG
TCTTCAATAGTTCATATAATTATGTCGGAAAAAATAAAACCCTGGGACAAATATGCTATA
TTCTGAGAAAACAGAAACTTTCACTTTCTGATAGAGAAACAACTAGATAAATCTATTGCC
TATTTTTTTCTCTTAATTTCCAACATTTATATTTATTTATTTCCAGTTGAATCATTGAGC
AAACTCTATTTGGTGTGAGTGTTCTGTTTAATCTTCTGGATATTCATTTTTACCCTGTTG
CTTGCTCATCTCTCCTTTCTGTAGTGTCTGATTTTAATATACGTTTTAAAATTTTATCAT
GAAATATAATCAAAGAGTGTCTGGATTCTAGTGGCTAAGTCATTTCCCACCAAGATTTTG
GGTGATATAATCATTGAGGTCTCAAGGCAAATGTAGATAGCAGCTTCACTTTAAGGCATG
ATGCATAAGGTTTGTAGGTCTTGTGCCATTTTTGATAGTTAGGATTCCCAGTTCTTTAAA
CACTACTTGCTAATTGCTGAAAAGTTATTAAGGCAAGAAGACACGTCAGTTGTCCAAAGA
ACAGCAAGAAgttcaggttggttgagagtaggcattaagcagaagaaaattttggtttaa
tcaaagtggtggttttgtcagatgaacgtaatgaaagacaagataattgagggagtggtt
gtaatgaccaaccaaagaacttacacagagtaaggaaggagagaccactgaggggatgag
ggaaggttataaggtcatagaatcaatagacaaaggtctccataaagtaaaaagatttgg
aatgctagagtataagagtataagaggggcttaattggaaacaaataagagatgttgttc
catagtaagattcatgaaatagacattatggaaaggttacagttattaatttaaagatag
taatgtcttgagtatgccattgaagagggtgaatgaaatagtattgaggtcaacctcata
caccatccatctagagaaatttaagaaacttagaagacagagatttgtgggtcatatttt
tgaaacctcaagaattaatacgaaagatgtggagtatgtgatagtgagccagtagttaaa
atcttcaagaaatgagggggtaatgacATTTcatattaagattagacatggtagattcaa
gtcagctagtgttggtgcagctattgagagtatgactgaagaagtcgtacttgtgatttc
atcttcacccctacagaTGAGGAAAGGCATTCTAGAGGATTGGATGTTTATCACAGTGTG
CAATCCAGTGTTCCACCCACCAGTGGGTCCCTGATAAATGGAAAAGCCTATGGAAATCAT
TGTCTTAGAGTAGTGTGTGAACTCACTTTTGACCTCTATTGTGGGGGGATGGAATTATAT
TAAGTGTGAGACTCCACTTGACATCTTTAGATAGAGTTAAAACTTTGGGAAAGGCAGATG
TTATCCCAGCATGAGGTTTCCCTCTGCACACCAAAGGTGGTAGATGGCCTAAGAAATgct
tcacatcgtccccaggagtaattccaaataccttagcatgacatacatgacacttcacac
tcaattctccgagcccatctttctccaccttccccttcacctaattctggcagtcaacat
tatagccacatgaactgtttgtagtttttcaaataactcaggctgccacatgcccaaggg
acttttcacttgtttcctctccctgaaacgttcttcACTTGAAAACTCCTGTTTGTCCTT
GAAGTCTCTCATTGTACATGCAAGGCACTTTGCAATCTGGAActctcttatttatcctgt
atctacatttcctaccactgggagtggcttatagcaggtgatcaacaaactctggttgtt
ATAAGTTCATTTAATTTCCCATAGTAATTAATCATCCTGAACATTTTAAAATTTACAATT
AGAAAATTCCAGAGGTAATTTCCAGGCACCATTACCTCTGCAAATCTACCATCATTAGAA
TTCAACCGTGGCATTCTTAAGGATGAAAAGAAAGATAATAAAAGTCTTAAGTACAGACAC
GTAAGTAATGGAGATTAAGATAGCAGGATTGCCGGAAGCTCATAACTCTTGTTAAGAATT
TTTAAAGCAAAGTTATCAAATCTCTGCACAGTGGAAAACCTATGTGTTTTGAATATAAAT
GTAGTTTTTTTCATGAAAATCATCTTTTCACTAGTGCCTGTACTTTAGATATTTGTGGCT
AATGGCCTTTCCCCAAAATTAAAAGTATGCTAGAAAAAAACTAAGATCATTCTAGGTTTA
TATTGGATTGTTCTAGTTTGTTTTCTTCATCTAATCACCTATATGGTATGCTCTAATATA
TGACTAAATCTAAGATTTATGTAAGATTATAAAATTTGGGGTATCTATATTTGTATCATA
GTTCAACCATCACTGGAAGCTCATATCTCCATATGTGAGCAACACTGAGATAGGGTATTT
AGGGCAGATTAGAGATTCTGTTTTGTCAATGAATGAATGAATGACAATGAATTTGAGGGC
TCTGGATATGATCCTATCCTCCTATGCACCATGATACCAAAACCCCATTATTAAATATGT
TGTCTCCTGAATTCACAGTATTTTGTCTTCAGGAATCCCCTCCACAATGCAAATGCCCAA
GAAAGGTAATCATTAGACAACTAGTATATTATGCTTTCTATCAGATCAGTCAAAGGGAGG
GAATGCAACACAAAAAGATTTGAGCATAGATGtgaggaaactgacgatccaaggatttca
gtaacttaaagtcatacacttagtaagaaccagagtcagggtgtgaatccagatttgttc
tgaAAACCACATGGACGTAGTGAGAGCACAGAGTGCTGCTCAGGGTAAATGGTCTGTCAG
GTGCCGTGTGTGAAGTCATGCAGGAGGTGGAAAGCAAGGCTTTGGTCACATGGGACAGAG
AGTATCAAGAGACCGTTTCCCAGAGAAATGGAAAGCATGTGTGATATATAAATTCAGTAT
TTATCATGCTTTTATTTCAAATTATTCAGAAGAAGGGAAACTCCTCTTTTCTTTTGCCTG
CTGGCCCAATTTCCTGAATACCCTCCCTTTCCTGGAGATCACAGAAGGTGGCTGCACGCC
AAGCCAAACATCTCTTCTGCTTAAGTTTTCCCCAGTCCTCTTTTCTGGCTGAGATACAGT
GAGGAGGTGTGTTGATTTCAGCTCAGATTCTCATCTGGGTCATTCAACCCGCATTCAGCA
AGTGGCATTCTTTCACTGCTGGAGGCAGAGAGACACTGTCAGTCTCTCCCTGGAGGACAG
TTGACTAAGTGTGGTAAGACTGTTTGCTGGCATCCCTTCCCTTGTCTGGGTTTGTTTTAC
ATAACAGCATGCCACAGCTCTTCAAGGAACAATGCTGGAAATGCCCCTGGCTTCCCTTCT
CCTGATATGTAGGAGGGAAACATGAGCATTTGCAAAATGCTGTTGCTCCAAACTCAGCTT
TCAGCAGGCAGATAATAAATATTCCTCCATGCTGAGCTCCTTCCTCTCCTCTCCTCTCCC
TCTTCTATCATATGGTTATCTATGACAGTGAAGCTCTGATACTGTACTTCGACTTTTTGA
GGAGGCAGGATGAAAAGCAAGgggcttcagtttcatcatttctaagatggaagaattgaa
gaagttggtatctaaATGTGCATAATTCTGTGGTCATGGTTATCCTGTTATTATTTCAGT
ATCATGGACCAAAATCTCTGTGCATGTCTTTTAATGGAATGCCATTGTGAGAAATTTTTA
Aattaagaatcaagcaactaaaattctacatctagatctggtactaattatgtgaccctg
ggtatgtaatctcaactctgagtcgcagttacagctggattaggtgatccttgatattct
ttctaactgcaaatagtctattatATACTTTCTTTTTTCCAGTTGGCATATCTTTTATTT
ACTTTAAAGTGATAATATTTTAGAGAAATAATTTTAGAACTAAAAACACAAGAAGCCTTT
TCAAATTTTATTAGTTGTTGATCGGTGTATTTTCTTAACAAGAACAATAGCCAAACTGGC
ATAGGAAAGCAAGAAAGTTTGTGATCAATGTTTATGTCACCAGAATTTTCTTTGCCTTTC
TGCAGAAGATAAGCTACATGAAATCTTGGTGAATTTGACATTGGGTAAGGTTACAGATTT
TCCGCAAAAGTTGATACATGGCAAACAAGAAAAGGGAGAGTTTGTTTTTCTCCTTGTTCT
TAAAACATCACTAAGGGTATCTTTCCTAACGTGAAAAAGATTAGAATGCAAACCCAAACA
AAGAACTGAAATACACAACTAGATTCTCAAGATTATAAGACCCTATGAGTTATGTGAAAA
CATTTAAAAAGTGAAAAAAAAAATGATAGTAACATTCAATaacatttgttaagcacccgg
tctgagtccttgtgctaaaacaccataggaatcatttatttaatccattcaacaaatcta
tgaggtacagatgataattttttctgttttcatctgcgaaaaaaacagaccggacaagta
aagtaacatttcttgctcaatattttaaagcaaataaaggtcaaaCTAAGAAATAACAGG
TTTTTTTTAAATTTTTCATCAAATGTTGTATTCCTTAAATTTCAAAAATAAATTTTAGAG
CTTCCACTGTTAAAATTTGACACATATATTACATATGTCAATTTAAATAACAACACTATG
aatttttaaatattaaaattatatttaatGTTTACATagggttttcagagattctatcat
ttaattgaatttgttataatttatagggaagagaaagagaattagagaagatattggatt
cacccaagatcacacaaagtcacatataggcaggaattggaagctaggtctgctgacttt
gaatctagtactttgcccacCAACACAGAAAGTTTCCTTTTTCAGAGAAGTTGAGCTTTT
TCGAACCAACTCTATATAGTATGGTAAAATGTACAGAGGTTTTAAAATATATATTGGCAA
TGATTTTTAACAGATATCTTAAAAATATCCTTGAATTTCACAAAATGAAAAACTTCCTGG
GTGAAAGAATTCCATGGGGGCAGGGGTGTGATAGTTTAAAATCGAGTGCTTGAGAATAAA
GAGCAAGTAAGGTCAAGTTTTTAAACCTATAATTTTGCAGAATATTCCCAGGAGTGATTT
GACATCTTGGGGAACATTTTGTGATTTGACCTTTTGCAACCACTGCCTGCAGTTGCCTGA
ATTTGAACAATTATTTTTTTTTTCTAGCTGCTTTCAAAGCCATTTTAGAAAGCTTGGTAT
TCTGATAACATTAGGTTTCTCTACCTCTGTGGAGCCTTTTCTTTAAGAAAATGTCAGTGC
CTGGGTTAGATTAATCAGGTCCGGCTTCAAATGCAAAGTTACCCAGGCTCATCAAAAGTG
TGAAAATGACAAGAAAAATAAAGCGCTTCTACTAATACGCTTATTTCTCCAAAATAGGTT
TCTGGGTTTGGGGTTATATTTATTAATGACATTTCTCTCTTTATCTCTTGATTTTGACCC
ATTCGTGAGATAGAATTGTAAATTGAAGAGATAGTATTCAAATATCATCTTGATTGCAGG
TAACCTTGGTTTGTAGGACTCGTTTTTATTTACAGCTGGGATTCTTACTTTTTCTCCTCC
AAGGCTAATATTTGGTATTAACCAGCTCAAGAGAGATGTGGATGTGGTAGGGCATACACT
TGCTTGGAATAGCTGGCTGACACCCACTGAGTCCCCCTAAAAAGCATGGAAAGAGACCAT
GAAGTCATCATCTAAAACATGATCCCTTGCCTTGATTCAAGAGAGCTTATCCAAAGAAAG
GAACAGAAGCAAGGATTTTTGATATTCCTTCAATTAAAAAACCCCCTAACTGATAAAGTG
TCTTATTTCCCCCCGTTTAAAAACCAAAAnnnnnnnnnnnnnnnnnnnnnnnnnnnnnnn
nnnnnnnnnnnnnnnnnnnnnnnnnnnnnnnnnnnnnnnnnnnnnnnnnnnnnnnnnnnn
nnnnnnnnnAAGGAAATTTTGAGATCATTTCAATAGGAAAACAACTTAATGGAGGAGGTT
TCTTAATTTCACCCCGTTAGATAACCAAAAAGGAGTAAAAGTGAGAGGGGAGCAGGGGGA
ATTTTTTTTTTTCAATACTTTAAAAGGGGTGTATTTTTCTGTTCACAGGTCAGGAAAAAA
TGAGGGAAGACAAAGGACATTATGACTCCTAAAGAGGAGTGTCCCCCACAGCAAGTCCAG
CTGAATATGTGTACTATAGACTATAGTAAATGTTTCCTAAAAGCCTagtttcgtgacaat
atatctttggaaaatgctaagttaaaggcaaacatcttctagtgcagaagcacatatgtg
ctaatgtgcatggtgaacctccaGTGGTATCGCACGCTGTTCCACAAAAATCAAATGTTC
CTGATTGAAGAAGTCATTATTTTTAGCATATTATGAAACCAATCAATGTTCAATAAAAAA
TATTACTTAGAAACATCACTTTAAGAGTATTCCCAACTATACTCTTCTTCTTTCTCCTCC
ACTGTATTCTCTTCTTTCTTTTTTGTAATATTTTAAATTCTGGTGGTTCTCAAACTTTGG
TAGGAATATTAAACAAGGAATGAAATAAGCTATGAGCTGAAAGAACAAAAATTTGCAAGa
tttataattattaaagaatacaaattatttataaagactaaacttatatagaataaatat
ttataaaGACTTTTAACATGCATACTATCAATCCACAAGATAGCATCCATCTGAATATAA
TCTGAATCCACGTGCCATGATTCAAATGTCCCCCAGTGTTCGTACTGCCCTTCCAAACTT
TGCAGCTGTTAACTTGTTAGAATTATTGAAAAATAATTGGTAAGCCTTGGATTTTAGGGT
CAAAATGTGGTGAGACACCTACTCCAATATTAGTAGCTATAAGGAAGTTACCACAAATTT
GAATCTGTGTATACTAGTCAGTGAAATATTTCTAATAGTAAAACTTACGTTTTGGGTGGC
ATTCAGAGTTCCTAGTAGAGCCTTCAGCACCTAGGAGAAAATAAAAAATGGTGGTAATTA
CAACAAGTATTGATTAATTACAACCAGTTATTGCAACAGGTATTGcaagaactctgtcag
gttgctatggagaattttgtcatctctattttacaaaataggaaactgagtctcagattg
gttacttaaaataacctcttaatatcacaaattagtttttgaccaatttgggacacgaac
ttggttctTACTAAATATACTGTCCTGTTTTTATAAATTGATGGATACCAAGCAATTTTT
AAGGAGAACAAGATTCTGTCTCCAGAGTAGATAGAAAAAGTTGTTCCCCGTGGATAAGGC
ATCTGTTTTTCAGGACAGACCTGTGGACCAGGCATTTTTCTGTCGAGAATTCTTTGTTCT
TTCAACACATCACAAATAGAATTTCTACTCATTTTCTCTGTGAAATGCAGTCTCATCATT
TCTATGTCAGAAGGGCAAAATGTAACATATCAACCCCAACTCTGTGGCTCTGGGATTACA
ACTCTGACAAATCAATTATACTCTCTTACTCAAAGGAGCATATCTAGCACTTACCTAACT
ATATATGGTTGAGTAGAAGTAAATGACTGCAACATTTCTCAGAATTTATCAGGTCTTCAC
TGACACCTCTGTAGATCCCATTTTCTCTATTAAAGCTAATTTTCTCATCAAAGTTAATAG
ATGCAACTAGACTATTATATCTGCTTCTTATTGGCACCTCTCTTCTGAAGTGCTGAAACT
ATTTCCATTGAACCATGAGAGCTAAGAATGGAATATGAATTCACATTTTAAAATTTCTCC
TGAAATGGGACTTCTGCAAAAGGTAAATTAGATCTGTTAGTGTCACAACCATACTCTATA
CAAACATTAACTACATATAAAAGAATATTTTGTTACCTTCTGACAAAACCTGTTGGTATG
TAATTAGTCTGTTCCTCAGAATCTGAGTTGAACAAAACAGCATAATTTTACTAATGCAAA
TATGTGAGCTCTAATAATGTATTACTGGCTCTAACAGTGGGTGACTGTAATAGTGTATTA
CTGGCTTTCATGGATGCATTAATATTAGTAGAAACAAGCATAAGATTGGCTACTTTACTA
TTACTCCTGAAGGCTGAAGGTAGCCTTTTAACAAAGGAAAAAAAAAATCACTCAACAGGA
ATATCACCTACCAATGTCACAGAAGTTATTCTTCAAATCGACTGTCCTCAAAAAGCTCTA
TGTACCACTTTTTCTATACTCTGTGTTCAAAAGATGACAAAACACTTTGCCTACTATTAG
CAAATGTGTTTCTCACAATAGCCTTAGCAATAAGTTTGTTTATTCCTACTTTAGTGGGAG
AATTTAAACAACTTACCCGCATTTCTGTACCTTACTATCATGATTGCATGTGCTTTAATC
CTGGGACTAGATCTGCTACTGTGAATTGCCCTGCGTTTATGTAAAACATGTTTTAATATC
TAGTTAGATGTTTGCAGGAGTTACAGTTAATTATACTGGGAAATTGCTGTCTCTTTTGAT
GGATCAAAGTAGCAAATATATTCATTTGTAGCTGTAGTTTTAGATTTCTGAGCTGGAGTT
GTTTTATTTATGTATATCCCAAGGTGAACATATTTGCTGCATTTTTTTGAACTGGATTAT
GGACTCAGACAAATGAATTGCATTTCAAAATTCCACATTGGGCTAGGCATCTGTGGTAGC
TTTTTTGGAGGGTGAGAAAGGGATCCTCTTGCATAAAGAGAATTTTCTAGTAAAGGAAGG
CAGAAAACTGGGATATTAGCAAAGACCTAGCTCCGTGAACCTAGAGAAAACCACTACATT
TGGAGGCTTTGCAAATACTGAGCTTTCTTTCATCTAAAGCTATCCGCCAAGAGAAAATGT
CTGCTTTTGTTGAGTCAGAGGCAGGCTGGTATTCCAGACAAATGAGTTTTCAGCTTCCTA
AAGCTAATACGTGCATTATATAATGTTCAAGAGTAAATGAAGGCTCTGTTTGTCATTGAG
GGCCCCAGTTATCCAAACCAGCTTTCTATATTAACCACATTCTTGACATTCAACAATTAG
TCAGTTTTCCACATTGTTTTTGTTTGTTTTTTTGGATTTATCATCATAGTCCTAACCACT
GATTTAGAACGCAGAGGCTATTTTCTACAGAAGGAGTATGGGTTTATAAGGCAGGATTCT
TGGGCctgccagtaggtagctctgtctctttggataaagcatccttctttgatgaacgtc
aactgcttaatctttaagaggatagaattggttggtatagatttattctaagacactttc
taactctCTCTTTTGAATATTTAGTAAGTTTCTCCTATGTTTATTATGGGTCGGAACAGT
GTTTAATCATATTTCATAGATTACTCTGCTTTGTCataactgacattaacgtaccatcct
atgtgccaggaattgtaccaagaatggtatgtatattaactctttttatgttcacaatat
cactgtgaagtggattctattattattcttactttacagataaagaagttgagacttaga
tacatagaaaagttgcctgaaatcacacaaccagttagtgacaggattcaaattttgaac
ccagttaatctgATATTTGCCCTtgcagtggacactgttgatgcccctgccaccctatca
ccttcgttgaactcacacacccatctctcagatgcttaggggttggctgctgacagctca
ctacttgccactttttctagagaaataccattggccaaaataaagccatctcagctaaga
gactaagaccatccctcctcagcagcctgcagGGAACACATTACTGCTCTCCTTCTAGGG
AAAATGATTCAAACCAGTTCCCATTCTTCAGTATAGTTCTCCACTCCTGCCCTCGGTGGA
TATTCAGATGGAGTCTTTAAAGGATAAATTTAAACCAGAAAAATTATGTGAATGCACTTT
TTAAAATTATATTTCCCTCAATTGCTATTTTGTTCTTCACGAACTTAATAGATGAAATCA
GAACGGCAAAGTTTTTAAACAAAAACACACCTAGTAGACTTGGCACACTGTGGTGCTTGT
GTTTTAGCAGCCAAACCCATTTGTTCTCTTCTTTCACTAATTGGATCTGGCTGAGAATCT
CAAATCACTAAATAATACTTTACTAAACATAATGCAGCCACTCTGATAAAGCTGATTTCC
CTTCTCTCTTTTTTTTTTTCTTGGCAAGCAGTTAGGATTGCTAACAGCTCACTGTGACCT
TATATCCATTGACATTAAGTTCAGCAAAAATTTTTCCAGAAGCAATAATTTGTAATGTAA
AAGTTTAATATCTTAAAAGCCAATGTTGATCTCCACTTTGGTCTTAAAGACTTTTGGTGT
ATAGCTCATCTAGAATTTTCTTCATGTCATACAGAGCTAAAGCatttatttatgtaacaa
ataattgtggaattccctctatgtcccaggcactgtgctagatgctcagaataaaatagt
gagcaaaatagctagagctacatcccttatggaactcataAAATAATTATAATCTAGAGT
ATAATCCAGTATTCACCATCATATATTTTTATTGTGATCTTACTGAGCTCTTACTATGAT
GTCTTACTGAGGACATTTGATGTAATAAGAGCTTCTTTCACGATGAGATACATTAATTGA
CGTTTGAAAAATAAATGGAGTTAAGTGAGTAAAGAAAGATGGGATATTAGAGTTGAGGCC
AGAGGAGGCAGCAGGTGAAAGAACCCTGTGGGAAGAGGAAGCAGGGTGAGGAAGGCATGT
AAAGAACTACAAGAACCCCAATCAGTGAAGAATCACTATTTAATATGAGTCCGGGAATAT
AGTGAGGGAaaaacaaaacaaaacaaaacaaCATATGAAGCCCTAGAGAACAAGTTAAAG
AATTTTAGTGTGTCCTGATATCAATGGGCAATTATTGAAGAGTCTGGAGGTATTTATATG
TATAGGCATGATCAGAGGGTAGAGAACATTTCAGAAGTTGAGAGCAACATATTGCAAACA
AGGTCAAAATAATGAGAAGTTTCCCCTTGGAAAAGCAGAAAATAAATCATATGGCTGAGC
TAAAAGTGGGGAGATTATAAAGCTGGGATGGTTCAGGATGGATCAAGCAAACTGGGCCAG
AATCACATGTTAAGCAGTGCGAATTTCATACTGAGGTGCTCAAGGGGAATGACCTGAACA
AATATGTACTCTAGAAAGAAAAGCTTGGTTTagcactgtccaattgaatgttccatgatg
aaggaactctataatctgtaccatccaatacaccagtcactagctacatgtagctctcgc
gcacttgaaatgtggtttgtgtaactaagaaagtaaatttaattttttaaAGTGTGTTTA
ATATGGCTACCATTTTAAATAGGACAGGTGTAGTCGCATTGTGGAATATATGTGTGTGGG
GTGGCGGTGGTGGTGGTGGTCAGAAAGTTGGAATGAAGAAAAGGGGTAAAGAGATTATTC
AGCAATCTAGAAGAGAGATGATGGCAGGAAGAATAAAGATGGAAAAATCATAGAGGCAAG
AAATAAAAACATTTAATTTACCTGTCTAGGGCTCAGAGGACACAAATAGAATAATAAGAA
AGAAAGACCTAGGTTAAATTTAGATTACCCATAGCCTTGATGCCAGGTTTAGAAGACTGG
GCTTTCTCTGAAGAGGAGCGTGGACCTATTTAAGTTTAGTGAACATAGGTTTCTTTACTC
AGAATTTTCAAAAATGTGCCTGTCAGAAAGTTTAATTGTGGTGTGTAAGATAAATTAGCA
TGTATCTATTATATGAGAACTCTTGTGCCATTATGCAGCAGTGACTTTCTTGGCCTGACA
ACTCCTTGATGGCAAAAGCTAGAGCTTAGCTATATATGTTTTCCCTCTCTTGACCTCACA
GGACCTGGTTGGCAGGAGATATTGAATGTACTCCAGAAGAGTTAATGAGAGAATAAACAA
CCCCGAGAATGGTGGGCAGGTGATGAATGCAGAAACTGCTTGAGAGTAGCCTTTATAGAA
GTTTGCAACTGATTAATTTGGAAATCTTTTATCCACAAAAATGTTCTGGATCCCTTAAGC
TCAGGGATTGGGATTCTGCCAAAAGATTGAGTATTCTACCTAGACTTCTAGGCACATAAA
AAACCATGAGAAAATTTTGGTGCCAATTGCATGGAAATATTTGAAAACTTTTTGTTTCTG
TAGTGTTTATCCAAGAAATTTTAAAGTAAAATATGttttttatatactttcagattatct
tcctaaaagttcacatcattgtgtatccccaccaacagtgtgtacctctgatccctgtcc
acatcttttcaggaccaaacattaccaaggaatttatttttttcctcaatctgccaggct
aaaaatgaaatacttattatttgactttggatttccctgatcccttcctgaagttgagtt
ttcaaatattttgtatttataagttcttccttCCTTTTTTTAGCTTAAATAAAAATTTAG
GGTTTTTTTTCCCCAATGACAAATGGGAATTCTTTATGTACTGGTGATATTAGCCTTTGA
ATTTCTTATTTATTTTGGAAATATCTCACCACACTCAAATGTGGGTGTTTTGCCCTTTAA
AACTAGTTAGAGCACTCCTTTCTTTTCTCTTTTCTTTTCTTTCtttctttcttttttttt
tttttttttttgaaacaaagtctttcactctgtcacccacactgggagtgcaggagtctg
aggtgaagtagaaagatctccacccacccactgcaacctgcaacctccacgtcccaggct
caagggatcctcccacctcagtccctggagtagctgggactacaggtgcatgccaccaca
cccggctaatttttggtattttttttttttttgtagtgatagattttcactatgttgccc
aggctggtgttgaaactcctggactcaagcaatccatgtgcctcttgctccccaagtgag
gggattacaagtgcgagccaccgtgcccTCACTGCAGTCTTGATAACAcagaagtcttac
attttacacagtcaaccccataacttttttcctttatgccttttaaattttatgttatac
ttgacaaagctttttccacactaagattatatagatattctatagttttcattctgtagt
atttatattcgctcataaatttggatctttgttccatcttaaatttattttgtgtattag
agtgaggtacagatctaatttcaGAAAACAATTTTCCCAAATGAAAACTCAATCAACTGT
CCTGCAAGCCTTTGGTCAAAATCAGCCCTCATGGAATTATGTCCCCAATTCAAGGTGTTT
AATGAGGGATGCCAAAAGCTAGATAAAATGCATTGTCCCAGAACATCTCTCTGTCTATCT
GGGTTGTAGAAAAAGAATAATCTTATGTCCTTTTAACACATTTAATTTAGAATCAGTTAT
GAGGCCCCCTATGTCTTAATCTCCGCATTACCTAATACACTGGCTCTATGCATAGGCAGT
GATTTCAAAATATCCTGTGGGACTTAAAAAAAGGAGCCTAGGAAAAAGGGAATGGTAAAG
AAGAGTACAACACTATTTATGCCTTCAAAGTTAACCTAGTAGAATAAGATACACTTTATT
CAACTATCTTTTAGTTGAATAAGAGTGACGAGAGAGGCACAAAGTGAAGATATATTTGAT
ACTTCATTTTTTCACCATCCTGATAAAGCATTTAGGATATTTACagataatatatgcaaa
ccattcagcccagtgtctacacatagtaggctttcatgactggtaactTGAAAATTATTT
TCTATTATTTCAGGGGTTCAATAGAGGGAAAGACTTCTTTACCATGGAATCTTCAAGTTT
TTAAGATGAGATAGTTTCATGTGGAAAATGAGAACCTAAACGCACCACTAAATATTAAAT
TTTAAAACTATCGTATGGTTATTTACCACTACAACTTAAAAAAAAAACCTGCCATTGATA
GTCTTTTCCTAAAACTAGACATAAGAATCTCACACACAAAAAAGATAAACATTAATGGAT
GTTGTTTCAAATTATATGTCTCCGCTCTTCAATCATAGCCTTCATCTATAAACTCTAAAT
TAAGACCAAAGCAGGAATGAAACTCATACATAAAATACTGTAACTTTAATGTCATATGTT
AGGATAAATCAATAGGAGGAATAAATCTGAAGTGGCAGAAGTAACCACCTTTGACATGCT
TGGCATTTAAACCTTTTGGGCTTGGGAAATCCACTGATGCGGCACTTTAAGGGGATTTGA
TTTTATAGGCTCTTTAGCCCAAGAGTTTTCAGGAATACAAAAAGCGACGTGGCCTTGGAG
ATATGACAGGTATCAGGCTGTCACTGTGAAGCTGCTTTGCTTTTAATGGCTTGTTCTCAA
ATTTGAATCCATAATCCACTGGTAGAAAAGCTGTAGACTTGCTGGCAAAGATGAGAGATG
CTCAGAAGCCATTACCTTATAATAGAAATTGGTAGATAAGTGGACCATGGAAGTTTAGAC
TCTGACCTAAAGGGAAGTGGAGAATTGAATTGAGGTAATTATCTTGTTAACTTTGGACAA
AATTAAAGTTCACCTTTAAAAGTGCCAGATCATTAATACCCAAGTGCAGATCTTCATTCA
CTTACATGCTAAGGTAAAAAGAAGTTACTAAAATTGTCTAGCTTTATTTAAAACAnnnnn
nnnnnnnnnnnnnnnnnnnnnnnnnnnnnnnnnnnnnnnnnnnnnnnnnnnnnnnnnnnn
nnnnnnnnnnnnnnnnnnnnnnnnnnnnnnnnnnnnnnnnnnnnnnnnnnnnnnnnnnnn
nnnnnnnnnnnnnnnnnnnnnnnnnnnnnnnnnnnnnnnnnnnnnnnnnnnnnnnnnnnn
nnnnnnnnnnnnnnnGGATGTTAATAGAGGTCATCTCAAATTAAATCTTTTTACTCTTCA
GTCATAGCCTGTGCCTGTTATATTCTAAATTAGGACAAAAGCAGGGACCAAACTGTTTAT
GAAATGCTATGGTTTTAAATAGCTTATGTTCAATAAATTAACACAGAGAAGCATATGCTG
TGGGAATTAGATAAAATCTATTATCATTGATAAAAAATTTCTACCTTCAAGTCTTTAGGC
ACAGTTGCTAGATAATTGCTACTTATTGATCTCTGGGAGGAAACTGATGTCCCATTGGAA
GCCTAATTCCCTGATCAGTGCTAGGTCATGATCACTACCTCAGCCAGGTCTGACTTAAAC
AAGTAACTGTATGCCAATCTAACAAAAGGCAGTGTTAAGAGGCATTCAAAACCCCACTTA
GGAAATATTGCAAGGTTAGGGGACAGTCTACTCCCTCAAAGAGCAGCCAATAAAGGCCTT
TCTATTTCAGCAGCTTTGAGGGGTATGGGGTGAAGCTTGAGAGTGGGAAAGAAAAACTAG
ACTGAGTAGTAATAACTCACCCTGCTAATTCAATCTTCTCTGCATGAGGCTTCTAGGGCA
CCTTATTTTCAAATCAGATTAAATCAGCCAAGTAAGTAGGGAAACGTAGGCACAAAGCCA
ACTAATCAAGCTAAAAGATATGATTTGAATTTAATTATCTATGTATTTTAGAGCAAAATA
TAATTTAGCAAAGAAAAAAGAAGCAATATTTGAAAAGCTATCTCATTTATTCATCTCACA
TTGTGAGTGCAGATACAATATTTGAAACAGATATTCCCTAAGAATATTTTTAAAAGGTGT
AGTAACTGGGATGTGTTTCTGTAATATATTTTCTGATTTTAAAAACTAAAATGCTTTAAA
ATTTTACTTGGGATGATTCAAAATGAATGACGTGAAATTTTAAGAGCAACTTATGCATCA
TGACTTTAAAAAGAGACTTCAAATTGTGTCACAATAAATTGTTCTCATGCATTGCTACAT
GGTTATTCCTTTATTCTTTAGGTAGTTTTTCTTCATATATTCTCTGGATTATTTACATAA
ATTTTGCTTCttttttttgtttgtttcttttctttttttagaaggagtttcgctgtgttg
cccaggctgtagtgcggtggcgcaatctcggctcactgcaagctctgcctcccgggttca
cgccattctcctgcctcagcctcccgagtagctgggactacaggcgcccgccacaacacc
acgctaattttttgtattttttagtagagacggggtttcaccgtgttagccaggatggtc
tcgatttcctgacctcatgatccgcctgcctcggcctcccaaagtgctgggattacaggc
gtgagccaccgcgcccagccAAATTTTGCTTTTTAATTCAAATGTTCCATAATATATCTT
CTTGATTTTTAGAGAATTTTATGTGTACGATTTATAAAGGCATTAATTCATTTGCAcaat
tacttgacaaatgttactgaatgcctgtttggagtcatgcagaatgctaagtactagttt
gcaatggtgagcttaaatgggaactgtttgtagactcatgcagataaagtccagtagggg
gaaagatactgcaaaAATCACCACACAAATGAATATACACTTAAAATTTAAAGTAACTGC
CATAAAGGAAAACCATGTGATTCAATGAACATGTGAAAAAATGTCTCATCATAGGAATTT
AGTTATAAATTCTGAGTAAAATATTCATTTATTAGTGTCAAGCACCAGGATATCCTTGTA
TGTTTTTTATAGATAAAGATTTCGTCCTAAGAAATGAGAGGAAATTGTTACAAAACCTAG
AATGAATTGTAGACAAGATACGCACAATGTAGAAATACTGTTCCCTACCCTCCTCACCAA
ACATTTTTATAATGTTTGTGAAGTAGGAAGAGAGGACGTCAGAAAGCACAGAAAGAAGAA
AATATGATCAGTATGCTAAAAATGTTTCCTTCCATCTAGTAGACAAATTGCTTCTAAAAG
AGTTGGGATTCAGTTCAGGTTGTGTTTCATTTTTGTTTTTTAACCCAAGCGGGCAAAAAT
AGTTTTCAACATACCACTTGTAGAAAACTCTTAATTTAAATGTGTGTGCATGACCATTAA
ATACATGCTTAGTTTTAATGCTCTCCAGTGATTGATAAAGGGTTGTATGGTGTTATCTTT
GGTCTGTTCCAGGAGATTATGTGGTCATGTCTGTCTACTTTGATCTGAGCAGAAGAATGG
GATACTTTACCATCCAGACCTATATCCCCTGCACACTCATTGTCGTCCTATCCTGGGTGT
CTTTCTGGATCAATAAGGATGCTGTTCCAGCCAGAACATCTTTAGGTGAGACACCTTTGT
TTATGTTGCAGTTTCTCAAGATAAGTACCAAATACAAGTAATTTTTATGTCCATTTCTAT
GTTGATCTGCTTGAAATTTAGCCTGCAATTGCATAGAAATACCATTTGTTTCATATTCAA
GAGAACTGGCATTTTTAattcacaatagcaaagacttggaaccaacccaaatgtccatca
atgatagactggattaagaaaatgtggcacatatacaccgtggaatactatgcagccata
aaaaatgatgagttcatgtcctttgtagggacatggatgaagctggaaaccatcattctc
agcaaactatcgcaaggacaaaaaaccaaacactgcatgttctcactcataggtgggaat
tgaacaatgagaacacatgcacataggaaggggaacatcacacaccggggcttgttgtag
ggtggagggagtggggaggaaaagcattaggagatatacctaatgttaaatgacgagtta
atgggtgcagcacaccagcatggcacatgtatacatatgtaacaaacctgcacgttgtgc
acatgtaccctaaaacttaaagcataatacaaaaaaaaaaGATTTTTTTACTTCTATAGT
TGGGTTCTCCTTAGTTACCTTGATAGGTTTTCTTGAGTAACTTTTCTTAAGAAATTTTAG
TTAACTATTTTTTAAAAACCGTTTTAATATTAACAGATGTGTTTGTTTAGTTCTCTGGgt
aatatgctgaagctgcttgcaccagctcgtgaaagttgattgtgtttatctcttcccaac
ttggtattcggtgatgccacattgttaatgtgaaatcacccaaggaggaaatattaacaa
catggaaacaaaagtcagggccttcttttttctagagttaattgttacacattcactagc
acgccattgGCTGTTGGCTATTCCCCACATGAGTAATTATTGCGATAACATTTGAAGTAA
TTGGCTCTTTACAGAACAGCCATGGAAAAAATTATTTTTGAGAAAACATATTTACCTGTG
AAATTTTTGGGGGAAAAGCGACTCTTAAGATTATTTGCAGTTTGCTCAGTCTAATATATA
TGGTGATCTTTGTCTTGAATTTTCACATCTGTTTCTTCACATGGGGAAGAAGACTCACAC
AGACTAAAACAAAGCCCAACACATGAAACTTTTTAAAACCTTAACTAAAAATAAAGCTAG
TGAGACGTGAACAAAATTCAACACCCTTTCATCAGCTATGTAAAACCTAGAACCACATCC
CTTGCTAACTGTCTaaagagtcagtagggtgtaatagctaggaaattgggttttggagtc
ccacaaatatgggtttgacatcacacatttaggataacattagaatgtcgtttaatctct
aattcacagtttcctcatatataaaacaagtataatttcctgtacctaacttattgggtt
ctactagggttaaataaagtattcgatgcaaattgcacataaatagtaaagcctcagaga
cgttggctactatAGTCATTTTCTGACAAAATGGTCTGTACTAAGTTATTAAGCTGAGGG
CAGAAGTGATTACTGGGGGAAAAGACATCATTTGCATATCTGTCCTCTTCCAAACCTAAT
TTAGTTTCCCATCTGTTTCAAAAGAAAGTTATTTTGATTTTTCCTGTTATATGTGGTACT
TTGTGTTACAAGTCCTTCTCAAAAATGAAAATATCTTGTCTAATGCTACACGCTGAAACA
AACCCCAAATATGTTTAGCCTATTACTTTAGGACTATTACTTGTCACTATGAACAGATAC
ATACTGCATTACAAGCTTCTATGTCTGTCATCAGAATGTCAGTCTTGTACATCTctagta
cagtgcctggaacatggctggtacctcaaataattgttcaattgatgtatACACTTATGT
ATGGCTGGAGCAAATACCTTGATGTATTCTAATCCACCCTCTTCCCAAAAACATTTTAAG
GAAGAGATTTCCAATCAATCTCTCCTCTTGAAGCCTGGATTCTTGCTGGCCAAAATCTCT
CTCATGACTTCTTGGGTAACTCATTTAACCCACTCAGTAAATAAGTATTCACTGGCAAAG
GATCATGGTGGAAGAAGGGATCAAAGTGAGTGAGTTTTGGAATGAGCAAGAGGCCCTTGA
GCAAATAGCAGATAGGTGCTTCTACTTGTTTGTAATTTGTAAGTCAGGAATGCTCAATAT
GGTCTCTATGTCTTTtctattcttcacaacacctgcatgtagaagttgctgtaatgatca
ttattatcacaatttttagagctgagctaaggaagtagaggtgctacaaggttagatgac
atacacaaagtcacagcataaggaggtagtagatctgCACCTCAGCTGATGAGACATAGG
TTTGCTCTGGGTAGGAGGCCTTGGTGAAGACCAATTGTAGGTACAGGTGAGGAGCGGAGC
GGAGCCAGTTTCTCTATTTTAACTTTGCTGTCTCACTTTTCTAGATcagtgctccttaaa
tttaattgaacatttaagtcactagaggactttttgaagtgcagattccttagttcaacc
ccaagaaatgcttatctaatgtgtctagaacgtgacttaggtgttaggattgaaaaacaa
acaaacaaaaaatccacaggtgattcaaatgtgcagtcaccttttagaaccCTGCTCTAG
ACTTCATTGAGTCCCATTACTTTTCCCAATGTTTACAATCCAGGGTTAAATGAGAGGACC
TTAAGCACACGCAGACCTTAAGCTTCTTGCCACAGAACAGTTAGGCCATTTTGTTTGATG
AGCAAGATAAATTTATCCACGTTGACTCAGAGATACTGGCTGTTTTCTGAGCACAGAGTC
CTAGAGTATGGGCAGCCACCATCTTGGAGCATATAAAAGTGAATGTAGTTTGGTGCCCAG
GTGGTAGTTGGTGAGGCTTATTTCTGGTGTAGTGACGATGAATGAAATGAAAATACCATT
TGGTACTTTTCACCTAACTGCTTTGAGGTGAGGTAACATCCCTGAAGAGCTTACTTCATG
CCAAGACTGGAGGAACTGTTAAAAGCTATGGATATATTTCATCTACCCAGGTAAGCTAAG
TCTAACTTATTTACTTATCAAAATGGAAGCTGTCTTATTGTTGGTTGAGGAGACAATATA
AACCATGCCTACTCTGCCTCTCACTATTGATGTCGTTGCAGTCTCTTTCCTGTGGCTCCA
GGCAGAGCCCTGAAAATATCATGAGGCAATTCTTCAAGAGTCTACTTCTACATGGCTTTG
ATGAATGCCTATGTAGCCTAAATAACATTTTCCCAATTTGCTGGAACAGTATTTAACTTG
CATGTCAAAATTTGTTTCTCCCAAATTATCACATGCCACATTTTTAAAAAATTAACTCAT
CTACAGTACCTACCATAAATACTGACATTTTCACTTGTCGAGGGTCAAGTATAGCCTCAG
GCCTGATTGTAAAATGAAGTCCACAGTGCCAATTTAGTTTTTCAGTCCTCTGCAAAAATA
TCAGTTGTGATTAGGCACAATGAGAAACTTACATGAATTAATGCATAGACAACCGAATTA
AATGTTTTTTAGTTAAGAAATAGAACTTTCTTTTCTAAAATAAAAACTATCaatacctaa
tatttattaggattttactaggtattggtaccctaggcacatttttaaatttaatcttca
ctggagacttataaggttccccatcattaccaccaccactcccagtttgtagatgaggaT
CTCAAACCTCCCTAAGGTTCTACCATGATAATATGGAAGACGCCAGACCCATATCACCTC
CCCAGTCAGGAATCTACAATAGGTCCCATCTGTCTGGCACTTCATGCCATGTATTTTTCA
TGTATTTATGGAGCTAAAATACTgtggttcagagcacagcatttgaagtcgggctgccta
ggtttgtatctcatctctaccacttactatcttgaacaagtttttattcctccaatgctc
agtgtttgtcacctgtaaaaataataataatagtaataataatactttcattatagaatc
attatgaggatcttgtgagataatagaaagtgcttggcacagtatctggtcaaagaaaaa
gatcaataaatCATCTCTTTCCTGTATTAAAGGCTACTCTTCCTCCATAGCTGTTTAAAC
CAACACCAGTCTTTCCACTGTCTGAAATTTCATAACAAGTACGTATTTAGGAAACTTTCA
TACTAAGCTACAACTAAATGACCCAAGAGAACCACATGGTTCTTGGAAATGTAGCTGAAC
TCTTCAAAAATGGCTCGGACAAAGACTTGAACTGATTAGGAAGATAACAGTAATTTTATT
TCCTCTTACTTATCCTTTATTCAAGAGTGTTTTTGCTTTTCTCAATTTTCTTCTAAGCAT
GTTCTACCAGTTACCTACTTATTAGAGAATAACAGCTTTACATCTTTTCCTGTATGACAC
TGGTGCTTTTCTCAGTACCTTCCTCTTCTCTTGCCCTCCAAGTCTCTCTACCtctttctt
tctctttctttcttccttctttctttctctttctttcttctttctttctttcattctttc
ttttttctttttctttctcctttctttctttcttcttccttccttccttccttccttcct
ttccttccctccttccttcctctctctctctttctgtctGTCTGTCtttctttttgacag
agtttttactcttgtcacccaggctggagtgcaacgccacgatttcagctcattgcaagc
cccacctcccgggttcaagtgattctcctgtctcagccccttgagtagctgggattacag
gcacccaccaccaagcccagctaattttttgtatttttagtagagacaaggtttcaccat
gttggtcaggctggtctcaaattcctgacctcctgatccacccacctcggcctcccaaag
tactgggatttcaggtgtgagccaccatgcctggccCGACCTGTTTCGAAGTTTCCCTAG
CACTTCCTTTTGACAGAGGAGAATCTGGCTGTCCCCTAGAAGTCTCTTGGTTAGCAGTAA
TAGTCAGAATTGCACATCATTAAATGATGCAAACTTTATTTTTCTTTTCTGTCCCCCGTA
AGAAATATAAATAACAAAACCTGGTAAAAGTTGGGATTATTGCTTTTAGAGTACAGAAAG
ATGCCTCCACTCAGGATTAGAAATGCCAAACtagaatcgtagaatggtaagataggtgga
ccttcaaagagttagtcccacagatgagaaaactgacgcctagagtgttaagataactta
agttcctatagcaagagctagaacctatttgaaTACTGAATCCATTTTGCCTTTAGTATA
AATTACACAACTTTTACATAAGAGAGCTCCTCATCCTTCTCTGGTTGATAAATATAGGTT
GTCTTGACATTGTTCCCTGTCACTAAACAACCGCTGGAGAGGACAGGTTTGGATAGGTGC
TGTTGTATAATTAGTaaagtatgagctttgaaatcactcatgtaatttctgtgttcaatt
ctgtctgctacttaccaactattggatgtggtactggtcctttagccttgttcttcttat
ctataaattcagaatgaaaatacctgctgtgaagattcaaagaaacaatgtatatgaagc
acttatcattgcccttggcagaaggaagttttcagtaaatattacctattatGTTACTTC
CGAGATACTTATTTTAATCCTATAATAATCTAAAAAGAATCCATCAATCAGAGCATGCCA
CTTACACATAACCCACCTCCTCTATTTAGCATCTTTGAATAATTTCTCCCTGCAATTGGA
ATAAAATGTAAACTTTCTGCATGTGCCACATTTTATAACTTCCTTTTTATCAAAATAATT
TTAATCCCCTTGTCCCTTCCCAGGTGCCAGGTCTTCTAAAAATTTAAATAACAGACAAGA
TTTCTCTTTCTCAGAACCCTCCCTTAATTTAATAATGATCAAAAggttagtttcttctta
cattttaagctttactttaaacatcaactcctcaaaaaggtcttctctgagcattccatc
taactagcttctcaccatccctatattctccatggcacataccataatgtaacattatac
ttttctctgctgacatgattcacagtatatctctctcactaaaatataaggtacacaaag
gccagaccaaatctattcatcagtgtttgtcatttcaactgatacatagtagacaggcaa
taaatatttgtaaatagagtgaatTAAATCCACTTATACCTCCTTTCCCATTGCTGAAAC
TGCCCATCAGAAGTCATGAAACAATGTAGTCTCATGAGTGACTCAGTTACCCAACTTGCT
TATGCAATCACATGACCTGTATTATCACACCTCTCTTCAGGTATCACCACTGTCCTGACA
ATGACTACCCTCAGCACCATTGCCCGGAAATCGCTCCCCAAGGTCTCCTATGTCACAGCG
ATGGATCTCTTTGTATCTGTTTGTTTCATCTTTGTCTTCTCTGCTCTGGTGGAGTATGGC
ACCTTGCATTATTTTGTCAGCAACCGGAAACCAAGCAAGGACAAAGATAAAAAGAAGAAA
AACCCTGTATGTATCATTTTCCATTGGGACCATTGAAATTTTTATGATTTCAGTTTAGTT
TGTTTTCATTAGCCTATCTGCAGGCTAAGGCTCAGCAGTTTGGGCTCCAAGATGAAAACA
GCATGTATGAGTTTAGCCAGGCCATAATGATTCATTTATGGTCATTAGTTACTTGAGAGA
GACTCAAGTCTGTTTCTATTTTCTATGTCAGGGTTCTTATGCAAATATAATTACCTGCTC
TCTTTATTTTGTGGAGACTAGAGCCATTTTTGAGAAATGCGACCTTCTTCTTGTTGCTAT
TATTCCAGGTTTCACTGAttttttgagatggagtgtcactctgttgctcaggctggagtg
cagtggtgggatctcggcttactgcaacctccgcctcctgggttcaagcaattctcctgc
ctcagccccctgagtagctgggactataggcacatgccaccaagcctggttaatttttgt
atttttagtacagatggggtttcaccatattggtcaggctggtctcaaactcctgacctc
aggtgatccacctgtctcggcctcccaaagtgctgagattagatgcgtgagccactgcgc
ctggccATGATAATATTATTAAATTACTGATGTTTTAAATTAAAACTTCCATTTAAGGCA
TTCCACTAGGAAGCTATAAGGTCTTTGAAGTTTCAAGGCTGACTACATTTTTGCAAATGA
TTTAGTGTGTGTATGGAGGTGGAGTGTGGGTATTGTCACCAGATAATTTCTATTGATTTC
ATTCTTGAAATGTATCTTTTTGTTTTTAAAACAAATGATTTACTATTATATGGGCAAGTT
AGTTAGCCTCCTTGTGTGTGatatatatatatatatatatatatatatatatatatatat
atatataGTGTATTATTTAAAAACACTCGTCTTATGGGGCTGCTATGAGAAATAAATGTG
GCAATGAAGGGCAAAACAAAAAATCCCAAAATATTACATAGTACTGTACACATGAATGTA
CTTAACATTAGTAGTTGGTGATGATAGTTGATTTTGATGATTTATACGGTTTCCAGCCTG
GATTGACTTCAGTGCCACAATTTGAAAACAGGGAGGATGACTTCTACTTGCAACCAAACT
TTAAATAGTGAGGATGAGGCATAAACACAAATGCCTAAAGCAACTGTTTTTTATTGTGAG
TGTTGAGGAGAGCACATAGTTACCCATTTACACACCTGAACAAAGTGGCTGGCTCATAGA
AATCCCCATGAAAGTTAAGGTCCATTCCCTTCCAGGATATGGGCAAAGAAAATCACCTGA
CAATCCTGGATCATGGCCTTCTGCTTTGAGAGCCATAATACGCTCTACCTATCCAACCCA
GAGACTTTGGAGGTTGAATTGTAAGGAAGGAATTTAGCTGATTCTAGGTTGTATTCTGAT
GCAGCTGCAGAAACCCAAGTGAAGTACTACAAGAGTAATGTGTTTATTTGAATGTAAGAC
TTTGGAACATGGAAAGAAAGAAACATCATTATTCTTGATTTAAAAAATGCTTTCTTTAAT
TGCTCAAATATTTACAATGCTTTATGCAGTCCTTCCCTTCCCTGTCTGTTTTGCCTCTCT
CTGACTTTCCATTTTCTTTATCCTTGTTTTATTTTCCTTGTTGTGTTGTTTTTGTTTGCT
CCCTCTTGTTCACTTTCCATTTCACTCTCCCTCAAGAAGGTGGTTCTATTGAGAGTTGGC
ATATTACCTGCCAGCTATAACAAGGACATGAGGAGTGGCTTTCAAACAAGTTCTGATGAG
TCCTTTGGAAAAAGCCCCTTGGCCCTCTCTGTCAGCTACGCCATTGCAGAGTAGATTTTG
TTGCAAAGATAGAGGCAGATTCCCTTATTCAGGGTCATGGAAATGGCAGAAGAAGAAAAG
GCAGAGGAGAACAGGATAAAAATTTGAGAAAATGAAATTACCTGAGAATTTCATGCACTT
CTTTTTAGGCAATTAGATGATTTATCAGAACTAGCAAGAAAATAAACAAGGAATGAGAAG
CTGAAAGTTTATTTTCCTGTTTAATATGCCTTTTGGATAATTGTGTCAAGACTCACCTAT
TAAGTTATCCTTGATGATAATTAGAAAATAGAATCATGATATTTTTAAACAGGGGAACCA
GGCAATAGAAAACTTCCTTGCAATTGAACAACTCTGGCTTCTTCAGTCAAATAATTGTAG
ATTAATTTATTAAAAATTTCACTAGTAATTACAAAATTACACTTAACTTTAAGCAAATAC
TTTATCCCAAGCTCAGAACTCTCCTTCTGTGTTTATAATTTCAGTTCATTTCACTTACTG
TGTTTTCAAAATGTATTTTTAATTTATCTTGTCTCTTTTTTTTCGTTTCTTTTTTTCTCC
TTTTTATTAAAAACAAATGCAATTCTCTTTTCTGTCTACAAACCCAAAGCTTCTTCGGAT
GTTTTCCTTCAAGGTATAATGTTTTTGGAATGGAAATTCACTGCATGCAACTGCTAAATT
TAACTATTAATGCTTACATGGTGTTTTATTTTGTTTTATGAGTAGACATTTAAGCATTCT
ACTAGAGATAATATGTTGGAGAAAGTTCTACAGACTTCTAGAGTTGATTCAGCAACTATA
CGCTAATTCACATAGGTTTTAATCTTACACCAAGCTCAAAAGCTATAATCCCTGTGAGAT
GTCATAGGTAAAGAAGGCTGCTTTATCCATCAAAGCCAAAATGAGCTTCCTCTTTTCAGA
TGAAAATGGGATTGAGTCTTACTGATTACGACTACCAAGTTTGTACTCTTTTAAAACTAA
AATTTAACTCTGTAAATCTTAATTCAAAATGTATTGGTTCATTATTGTTTGTAAACTTAA
TGATTTCTGTTTTTCTGAACACTACCTGTAAGTTCTGTAAGAACAATATTCTTTTTGAAA
GGCTTTGAGTTAAAATATCCATTCCTTATTTCCAGAGTGATCCCTAAGCCTGTTGGCTCT
ACTATAATGTGTTGCAATGAGATTTCTATTCAAATATAATAGCTGATCCTGAGACGTTAG
AATTTCTGTTTAGATTATCCTAAAATGAAATCATCCAAATTAACATTAAATATATCATTT
AGTTGTATAGAAATTTACCAACTGGTCTAGCAGGAAATTTGACAAGTAGTAACCTTCTTT
TCTCAATTTCCGTTCACATGTAGGTAAACATTGTTGACATTCTTAAGCTTATAGATGGTG
AATATTAGAAAAAGAATCATAGTCCTTTAAAACATAAGCCATACCATTGTGGTATACAAT
CAGGAAAATTCTGTATTTATATAGATTTTAACATTTTCTATTAACATTTAATACATTTGC
TCAGTGTAATGGGTTTTCTATTTGCCTATAACTAAGCATGACACAATATTTGATTTCAGA
ATTGATGCATTTTTATTTCTCTGTTCCACTCACATGCAGCACCATCAAATGCCTTCATGT
AACCAACGTCACATCTAATACTTACTAGAATAAGATTCCATGTAATTTGATTTAAATATT
TAACTTTGAGTTCTTTTGGTGTTCAATCTCCTTGCTATAGCTATTAGCTTGATGATATTA
TTTTCAGCTGCACTGCTTAAGCTCAAAATTTGAAATCTGCAAATGTGCTATCTTTCTAAG
TTCAATTTTACCATTGTAGATCATGATGTCATAGCAATTTCCTGAGTACCCATTTTCAGA
TTCATCATCACATTGGTGACATTGTGGAAAAACAGCCTAGGATCTCTCGAGAACAACTAA
CTGATCCCTCTCCTTCCCTACCCTCGTCCCAGGCCCCTACCATTGATATCCGCCCAAGAT
CAGCAACCATTCAAATGAATAATGCTACACACCTTCAAGAGAGAGATGAAGAGTACGGCT
ATGAGTGTCTGGATGGCAAGGACTGTGCCAGTTTTTTCTGCTGTTTTGAAGATTGTCGAA
CAGGAGCTTGGAGACATGGGAGGATACATATCCGCATTGCCAAAATGGACTCCTATGCTC
GGATCTTCTTCCCCACTGCCTTCTGCCTGTTTAATCTGGTCTATTGGGTCTCCTACCTCT
ACCTGTGAGGAGGTATGGGTTTTACTGATATGGGTCTTATTCACTGAGTCTCATGGAGAG
ATGTCTGTTCTAAGTCCACTTAAATAATCCTCTATGTGGTTGATAATGATCTGAATCTGT
TTCTATGTCCAAACCTGGTAAATTTTATAATGTCATATTGTTTGTGCCCAGCCCTCCTTT
GGTTAGTGTACTTTGAACTTCGATGTTTGCTGTGTTTCAAACCTGCAAGGCAAAGTAAAA
TTAGAGCAAGAACATTCAAACCAAATAAGATATTTTTCAGCTACAGCAAATGAAACAGTG
AAAGCCCTGACTATTTACAGTAGTGGTATCCTTACTAGATTCATAATGCAATTAGATAGA
AAAGGTCCAAAACTGTACCCTATGTTCACTCCGGGTCAAGTTGTGATAAATTTGATCCCA
GTAGAATACCTCCCTCATTTAAGAAAAATCATAACTCACTTTAAATATGAAAGCCTAGTC
CAGAAATCTATTTCACCTTTATCTCAAGATAGGAAGAAAATTTCCTCCACATTCATGTAC
AATGATGTAAATATTTCAATAACTTAGAATGCTTCAAGTTTAGTGCATGCATCTCTTTAG
ATCCAAAATAAATGGATTGAAGTTATCATCCTATTGTCTTTTATTTTGTGTCCTTGGGCT
ATAAAAGAATCCTGAATGTAATTATAAGGATTTGGGTTTGGAAATGGAGGGAGGAATTTT
CATTGCCTTCTCCCTCATGCATGAAGATTCGAACAGCTTATTTTTTCCTTGTATGACATA
TTACAACACTTTAAGTAAAATATAGACTGGATAATCAACATTTGCCACCTCTAAATATGC
CCAATTTCATAACTAGAGTATAAAGTAATTGTATGTGCTTGCCGCTATTTTTTTCTTCCT
TTTAGGATGATAGATCATAACAGAACTTATTCTCCATCTCAAGATCTGCTTCTAGTgatt
gtgagtgccttgtgggcagaatccttgtcatttcctctttgggtccgtagcaccttgcat
agtgcctggcacatagttggtgctcaataaatatggtttgaagtgaatTGCCCTCACATG
CTTCTGGCAAATCTCTGTGCTGGCCTGAAACCAGTGATTCATCTTCTCACATAGGTGTTG
TCAAGTGATATTTGATTTTGTAAAAATAACCAGTAGGATCCAAAGAACTTTAGCTATTTA
TGTTCATCTTCAAAAAATTATTTTAGGCAAAGTCCATACTCCTTTTAAAACAATATTTAT
GTCCTATGTTTGTGTATAGAAATGACTCTACTAGGGCATAATTAGAGTTTGTGTATTATT
TTTCCAGGTTTGGGGATGAGTCAGTCCTTGCCCATCCACAATTTTGTTTGTGAACTTATA
ACAGGAATAAGCAAAATTCATACCTGACTAGTGTTCAGAATGTAGCATTCTGTGCGAAAA
AGTATTGAAGATTAGCTTTTAAAAACTGAAAAAAAAAAAAAAAATGAATGACTCACATAG
AGGTTGAGCCAATGACTGTGGCCTCATTAGATTACATTGTAGTTAAACAAAGCAATTTCT
CCAGACTTAAAACATGATGAGTTGAGCTCTATCTTCATGTACTCATCCTGAATCCTTATT
TTTCTAAAATAGCACCCTTTGTTAATTATTTTTATGGAAATTATTACTCTGTCATAATTA
AATCATAGCTAGTATAACTTTACAGATAACCTAAAAAGAATAGAAAAGAAGAGAGAGCGG
CTTTGTCAATATAAAACCATGTAAAGTCATCATCAAGTCATCTGGATGAATCTTGAAACA
CATTTAGCTGCCAGTTTTACAAACCTTTAATATATCAGTGCTCCAGTATATAACCTCAAA
CAAATGTAAATAGAATGAATTATTTTCTTGTTTTGAATTGTCAGTATATTAAATGTTGAC
TCTTTGGGAGAGTTGTTGGCAAGTTTCAATGGTGAGAAACATATTATTGTCAACTTGAAA
TGTGTTCTGTAATGGGGACACTACAAAAAGCTAGCTTTCCAATGTGTGCATAGTATTGGC
AATATGaatatatattatatataatctaataattattataaGCTGCTCCCTGTCTATGTA
TTTGGAAACCTTTTCACAAAGGGAATTGCCTAACGTGGACTTTTACAATAAAAATGCTGC
ATTCTAATCCATGGTGGCATCTCAGTAGTCTGGTGGGATTGTTTGTCTTAGAGATTGTGA
CCTCTCTTTCTTGTCTCATTTCCCCCAATCCCCTCTCAGTGAGACTT
