# Supplementary material for: Reference based annotation with GeneMapper
Source: Genome Biol. 2006 Apr 5;7(4):R29. doi: 10.1186/gb-2006-7-4-r29 (PMC1557983; doi:10.1186/gb-2006-7-4-r29)
Supplement: Additional data file 2 — A gunzipped tar file containing the data set of orthologous genes in five vertebrates (human, chimpanzee, mouse, rat and chicken) that was used to compare pair-wise and multiple species GeneMapper [file gb-2006-7-4-r29-S2.tgz › 5verts/orth103/rn31.fa]

>rn31
AGGCAGACAAAGAGAACACAGTCCCGTCTAAAAGGAAAGAAAGAAATGAAAAGAGAGCAA
ATAGATAAACAAACGTAAAAGGATGGACCCCCGGGAATTCCTGTGCGTGCATAGGGCATG
CATGTGAGCACCTTTCTGTTTCTCTCATTTGCCTTCCTGTGTGCATCTCTGCGTGTATCC
CATCCCCCTGCCTCAATTCTATTATCCTCGCAGACTTGGGAGCCGCTGCCTGAGCTGACG
CTTTGATGGTATCTGCAAGCGTTTGTACTGATCTTTATTTCTGCCCCCTGAATATTAATT
TTGAAGCAGGTAGCAATACATCTCCTGAGTGACGGGACCTACTAGAGGCAGGTGGGGGGA
GCCAGCATCAAATCATCAGCATAATAATAATACAAAGGGGGAGGGATTCTTCTGCAACCC
AGAGGCGAGAGGCGAGAGGAAAAAAAAAGCGATGAGTTCGCCAAATACATGGAGCACTGG
AAGCACAGTCTACTCTCCTGTATTTTCACAGAAAATGACGCTGTGGATTCTGCTCCTGCT
ATCGCTCTACCCAGGGTAAGATGGGCCGTTTTCAGCATTGTTTGGCTCTAGAGAGGTATG
GGGGAGAGATAGGGTTTTGGAAGCAGGGAGACCACCCAGATTTGGGACACTCTTGGGATT
TCAGCTTTATAATTTAGTGAAGAGTGACTATATAGGGTAGGAGAGAGACGGGGGAGAGAG
AGGAAGGACATATTGGTTTATTTGTTATTGAACTAGGTTTTATTTGTTTGTGTTTTGTTT
CAAAGCGCTAAAGCTCATTTCATAGATTCCGTGTTCCGGGAATAGGTTTTGAATTTGCTG
CAATCTGATATGAAGTGGGCTGTGCTTGCACACCGGCATTCGAGGCCATATTGAAGGCAT
TTGGGTGGGGGTCTGGAAGAGAAAATTACAAATGGGGTCCTGGCGAACACAAGCGTGATC
TGTGTGAGGGAGGACTGGGGGGCGGGGACAGATCTGTTTCTATTATATACTACAGTCTTC
TTTGGTCGTGCACCTGAGCTTTCAGTCAGCCAGGTTTTCTATGCAGCCCCACTGACCCAG
CAGCTGAATCTCAGATGGGCAAATACGATTCAGCACCAAGGACAGCGATCTAGCTAAGGG
CCCTATGGGAAGAGGCTTGTCAAACCATACAGCATCCCTAAATCTACAAAGGACATCCAT
GTAGTCAGGCCAGTGGGCCAAGACACAGCAGAGAAGCCTGGGGACCCGGCACTGGTTATT
GCTACTCCTACCTTCAGATGGGAGGGGGACTACTGCACATGAGGTAGTGAATATAGTTCA
ATGAATGTTTAGGAAATGTACCTGGAACAGAGTTGGCCTGGCTGCAGTCTTGAAAACATG
CTCAACCAAGTGAATGCAGTGCCCAAATTGTGAAGTATGCATGAGTGATTTACAGTCTTC
CTGCACAAACAATAGTGGGGAGAACTGGTCAAATTCCTGAGCATGGGTGCTCCCTGAAAA
GTGTTTCTTCTAGATTATTAAGTACTTCCCTGAACTAAGCCCATGAGAGTAGAATCCCTC
CAAGAACAGTGCAACCCTGGCCACATCACAGTTTCCAACAAGAACTAACAGCAGGCTAGA
AGTCCACACTTTCCATAGCATGCATTTGTATTTCACATTTTGAAACAAACCACTGTACAA
GCTACTCCTATGGTTGTGGCCTCCCCAATCTCTGATAATAGAATCTATGAAAAATATCAA
GGCACTCCTTCAGAGTTTCCTTGGAAGCTGATGTAGTAGTTGTAATAATAATAATAAAAA
GGCTAAGGAGTTGTGATTTAACTACTTTTCGGCCTTGTTAGAGATATCTATCCATTTCTC
TGACCTTTCTCTAGTATTGGGAACAGAACATGTTGATTTTGGACGCAAAGGAGAGTCAAG
CGAAGCAAAGAGTAAAAGTTGCACTTTCTTGATTCAGGCAGGCAGCATGTGCTTAGCTCA
TACCCCATCCCCACTTTTTTTGTTTAATTTTTCTTTGACAATAAACATTGATCATAGTAG
ATAGTTTCATTAAGAACTGAAGAAGTTTTCCCAGAAGAGGAGAGGAACACTTACCGGGAA
TAATATTGTAAGTCACAAACCGTAGTAAAACCATTAAAATATTTTCTATTCAGAATCATC
ACACATTTTCCTATTACACATTTTATGAAAGTTAGTTAACTTTGTTTTGGAGATCAGAGA
AATCAGAAAATTAGGCCTACCTTCCCTGTATTTCTTCAACCCATGGAACCTGTGGAATAA
AATCTAGATGTATCTGTTTTTCTTATTTCCATTCCTTTTAGTAAACAATTTGTAACTAAC
TGCCTGAGTATATTCTTATGTATTTCATCTCTAAACATTCTATTTTAATCCAAAAATATT
ACTTTATTATTAAATGTGTGTGACAGTATTTATGATAGTTTTTTTCCCCTCTAATGGCCT
CACTTTTTGAATCCAGTATCATCTAAAAAGTGAAACTTGATGTTACATATTACAATGATA
AGAGTAGCCTAGATGGCCTTTATCATAGTTTTAAATGTTGGGATTTATGTGTTATTAGAA
CTCTAGACAAATTTTTTTGTATCCTCACAGTAAGTAAAGAGGAAGCAACCACTGTAGTTT
GGTGCAGTGTATGTGATCCGAGTTTAATGTGCTGCAGCCCCATAAACGTTCTATCTTAAA
GGCCGAGTATGGAAAACTGAAACCTTGATCTCTAAAGGTGGTCCAGAGGTTGATGAGAGT
GATTACAATAATATTGAAGAAAAATATGGGACCCTGAGGGTCTATGTTGTGAACAATAGC
AGGTGAAAGGTACTGAACATTGTAGGAGAAGAAAAAAATGTTTAATGTACATTTTTATTT
ATAAATCTCTGAATAAGCTTTCTTTCCTATTAAATGACTAAACTCATTAGATTATGTCTA
CATCAAAGCAAAATAAATCTTAAAACAAAGCACCAGAATGAGCATATTAGAAGCTTATAC
TTTTCCTTACAGTGAGAATTTCACAAACTTAAGTTTGCTCAACTTCCATGTTTCTTGTTT
ACAACTTGTGagaatcacttggggacttactaaaatggaaattcctaaaccacacactgg
atgatgtttctgagtcatgaggtctgagtgaagtctaagaatgttaattttaacaagttc
tcagAGCTCCCGTTAAAGAAATAGGCCTTTAGTCTGCCTGTTTAGAAAAGTTCACTTATT
GTCATAGTTAATATATGTAAATATTTTCAACCCTAAGTTTTACTCGCCTGGCACCATAAA
TTAGTTGAATATCCATAAGCATTCTAATTGTAAATAAATCACTCATAAAAACCATGATTT
TACTATATTTGTATCATGTGTAAAATGTTCTTGAAAAATTTTAGCATATGTACCTATGTA
AATGTCTATGTAAATATAGTCCCAAATTCTATATACCTCAAATACATATATTGGCAAGTA
TGTTTTAAGACaaattttaaaaatttggtaaattattttaatataaCTTTACTCTGTTCC
AGTTTTAAAAGGTAGAAAAATAAAATACAACAGAAATAAATGAGCATAGGAAATTTTTAT
ATGAAAGAAGGCATTTCATTTCATTTTGATTATCAAAAACTATCTTATACTATATTTGGA
TTGATAGATAATTATTTTCAAAGAATTAGATTGGTCAGAAACAAATTAGCTTGAACTGTT
GATAATCAATTTCAATTTTAATTTTTCATAGTAGTTTCCAGTTTTTTACTGTATTTAATT
TTGGATTTCAACATAAATAAttcccctctctcttatatatttccagccatctcatatact
ctccccttgatctatttcaaattatgacctctctgtaaattaatcattgtcacattcata
catatTTTATTGAATATCTTTTTAAAGTTTATGTTTATTTCTGTTCTTAGCTGTTGCTGA
ATAAAATGTTTCATATGAAATATTGAAAATCGTGAAAGTTTTTCATGCCATAATTATGCT
TTATACAGATTTTAATTTTTGCAAACCATAAACATAAAAGAAATACTGCACTTTTCCAAT
TTCTTCCAACTTGTTTACAGAGTTAATCTCCGCGGGTGAGCCTGTTACTCTACATCTGTA
CACATTCTTTACCTTGTTTTATCTTGAAAACTACTTTTGCTTTTCATAAGCACATATAAT
TAATTGTTTTGGTTTTCCACCCAGGATTCCAATTAGTCTGCCTTAAGCAACCACGTGAAA
AGTTAAAAAAAGAGGACATATGTATGACTCAGATTTTCCAAGAATTCTTTCTCCACCACA
CCATAGATCAAACACCTGGATAACAGGCTGGGATTTCCAAACTATGTTTTTGTATTTTTT
GCTTTTGTTTTGCATTTAATGTCTCAGTATGTGTAGCTCATACTGGGACTCTAGGTTGGT
TTATAGACCGTTGCTCCACACCAGTTTAAAAAATTAGGTTTCACTTAGACAATTAGCTGC
ACAAATGGCTTATGTCCATACTTAATTAAGTCACAGAAAATTTAATGGTAAAAACATGGT
TACATATTGTATAATTTCCACTCAAATTAAAAGTAAGTCAAGACTGATTGTAGGGACATG
ATTCTTGTAGTTTGTTTTGTGCTACCAGGCTCATGGTTGCTTGTTGGATATAGCTTCTTA
GCTTGTCAAACAGAGATGTTTAAACATTTAAGCACAATGTAAATGTCTCTCAAGCAGTCT
CGTCAAGCTACCATACTTACCAGAACAGAGGGCAGGTAATTGCAATCAATAACACCACAG
GTAATAGCAGCTGATTTAAAATACAAACAGTTGTACTTTCTATGTGCACACATTTCCGCA
CTTACTGTGCACATGTGCCCTGTTTAACTATCACGATGCGCACATATCTTTCCATGTGAA
ACCACGTACATTCTCATGTTGTTACTCCTGATTTTTTTTGTATCCTCAGCAAACCCCTTC
ATCTGTTCTGTAATTCTGTTATCTAGTTTCTCAAGCCTGGTGGTGATCACTATTTCCCCG
GACCATAGCGAAGATGACATACAATTGGCATACACGTATAAAGCTCACTATATTTACATA
CATGACAGAAGTAAATTTAAAGTATGCCTATTTTATTGCTGATTTCGAAGATGTCTTTTC
TTTCACTAGTTACCCATAAGATGCCTCATGCTGGGAATTGGTTCTAGAACATAGAGATAC
TAAATGAGCCATGTCTCCAGTGAGATGATTTTTTTTCCTTTTGGCATCAGTCTAAACAAA
AATAATCATGGGATAATTGTCTAAATTGAAATCCAGATTGTTTTGACACCCATACTGCTT
GAACTTCCAGACGGTTGAGTTAAGACTTTTGTGATCAATTTAGAAAAGTTGTTTCTGAAA
AATCACAAGTATGTACCAATTTTACAGAGTCTAGAAAATATATATTATGTCAAAATGTCC
CTCAGATAAATTAAAATGTTTAACCCAAAATTTTTGGAGGATTTCTTGGGATCTTAGTCT
TTACCCATTATACTGTCATTAAATGAAATCACACTGTGGTCTATAGACCAACATACTTAG
GCAAACCTTAATATTCAGTAGCATTGTATACTTAAGAACATACCAAATGCACCAGATTGG
AATTTGTATTTGGAAAAATACATTTCTTTTATGATCACACATATTTAACTTAATTTATTA
GTTTAAATGTCATCACCATTTAAAATAGTTAAACGTCATCACCACTATGTCTTTCATTGA
GAAAACCCACAGGAAAATTTTCTCAGTGTTTTTCTTCAATTTCCTTACAAAAAGTCCTAG
AAAAGTGAAAGATAAAAAGTTGAAATTGATTTAATAGTACCAAATATTAAAGGGGAAATG
ACAGTATTTTATCACTGGCTAGAAACTTAACTTTAAAATATGTGTATATTAAAGGATATG
ATTTTGACTTTTTTATTACCTCCATCATGCTAGAGGTTACTTAATTAGTATTGCTATGGG
ATATCCCAATATTGAGACACAAACATTTTTACTTCTAGGAGAAAATGAAGTTCTAAGAGT
TGATAATAGGTTTCAGTCTTACTAGAATGTTTATATCAATAGTCCCTACATCTTCACCAG
ACTTGCAGGTTAGAATAGAAAGATACTGCTTTCTCCTTTCAAGAGTTGTCATAACGAAGA
AGAAAGCAGAGTCAAGAGACTGCTTAGGAGTTCCTACATAGCAGCTAGCGAGGTCCGAGA
TTCCCGTTGTTTCATTACTATTGTACAGACTGTGGTCTCTTCAAGTACAGTGACCTAAAA
GCAACTCCAGGTATAAGAAATCACATTGATTGTTTTGAAACAAAGAGGCCTCTTCACATC
ACATTCCTGGGAGAGTTTTTCCTTTCTCATTAGATCCACATACTGGAGGTCGAATATTTT
ATAAAGGAAAATAATAAAAGCCCTTTTTAAGTTCCATATTAGTGGCTTAGGGTAAAAATA
AAATTCAACTCCAAATCATATTAATCCTTGTAGTATTACATAAGTGTATATAAACACGGT
AATAATTCTATATTATTATAAGATCATTGTATAGCTGTGCATAGATAAAGTACCATGCAA
ATGGGAAATAAGTAACCTTGACATTACACTCTCCACCCATTCATAAAGAAAACCATAAGA
ACAGAAAATAACATAGTAGTGGGCAAAACAAGGGATGTTTTTAAAAGCAAGAATCCTTGG
TAGTAATTGAAACCCTGCAGTGAATATAAGTTCAGTTACAGAAAAAAGTCTATGTAGTAG
GTCAAATAGAAAGTAAATTCTGTAATTTATTGGGTCAAATTTAGGTAAAGTGTTTCAAAA
ATACCACTAAATATACCTTGTCAATATTCAATATACACTTGTGTTAGAGAAAGTAAATGA
TAATGGTCTTTTTGCTGTTTGGTACATATTAGTCATTTTATAAGTTGCCTTTGAAAATAT
ACCTAAAATACCTAGTTGTTAAACACTCTATACACAAAGCTTGATATAAATTagtctagc
atggtggttcatttcttaattccatggcactagaaagtttctgagttcaaggccagccta
gtcaatgtggtgaatttcaggacagaacaggcaacatagtaagaccttatctctaaacaa
aaagcaaaaATTTAAAGAAATTTTCTTAATTTATTAAAGGGACAATATTTGTGTGAGATT
TACTGTATTATCTAAGTAAGAGTTATAGAGCAGTTTAGGCTAGAAGATCTGTTCTTGACA
TTCTGAGTTGTCGTCTAAAGCGACACGACCAGAAAGGTATAGAAATAATTATTAAACTTC
ATCCAGATAAGAGATGCTTGTATGCTGCATGTTGCTGTTAGAGAGTAGGGTAGAATTGTA
GTGATAGGAAAACATAGGACAGAGAGCCTATCATTCACAAGCATTTGAAAATCCATCTAT
AAGCATCTAGTTACAGTTTTACTATGATAACACCCTTTTCTTTTATTGTTGCTCAAAGTT
TTAAATATACTTCTATAGCCATATTTCATACATATAGGAAAATTATAAATTAATGGGGTT
TATTTTTGAAGAAGAGTATACATGCTTTGAAATGTCATCTTAATACTTAGAAAATATCTA
GTTAAAAAATAAACCCAAAACAGAACAACAGAAACAAAAGTCAGTGATTAAAGCTACCCT
GTGCCCTATGGCACTGACTTGCCATAGATTAAATTCCCAAAACTTGAATGCGTTGTGTGT
TATATATGTGTATGTTATATAATTTAAAATATGTCAAAATAATACATAATTGCATTATGT
AACATATTATAGTATAGTAATATAAAACTAGACATTTGGTTATATAAATGGaaaaatata
tacttataagtaatatatagttataaataatatatatttCTCATTATCTCTAACTGATAT
ATCTTTTCTTAGCCTTTGTTAGTTCTATATACATGGTCAAATTCAGTCATAGAAGATACC
ATGACCACCTTAAGTATGCATATCAACAGTATTCTCTAGTTTACTCCAGAAGTATTTAAA
GCAAGATCATTTGGATAGAACAAAACCAAAACTACAGGAATGGAGGCATTCATATTTGAA
GTGCAAAACCAAGTATCATATAAGAGTACACACAAGAAATTTTTAGTGCCTCTACAGttt
ttattttaattttatttaaGTTTAGCATTTCCAATATATAATATTTTGGTAAAAGTAAAG
GTTATTAGTCATATCAACAAGCTAACTGCTTTCTTAAGCAATGGCTTTTCGCTATTCATG
AATAAACAAATAATAAATGAATAATTGCTAAACTACAAGAGTGGAATACTTGATCAGTGG
ACAGGCATATCTACTGAAATGCTCATTTAAGATACACTCTTTTTTCATTTAACAAACCAT
GTTAAAatatatatataatatataaatatatattatatacatatatatTTGCTTACTATC
TGTCTCGGGAAAGATAATTTTAATGAACTTGTTTGCCTCCTCCAATACGTGCTCaataat
ttaaatttatttaattaaataatGAGAGACATTAAATTTTCTCTGTAAGACTTCTTTACT
TAGAAAAGAAAGAAAGAAAAATACTTTTATTTTCAAAAGACTCTTTCTTTTAAACTTTAT
ATCCCTCAAGTCTGGCTACAAACCAAGAAAAAACATGCTGTAACAAGACAGTTCATTCTA
AAGTATGATGACGTCTTTAAGAGGGCCAACTACTGAGTTGTATCTGGCTAGACACTCATT
TGTAGTTAGGCATTTACTTACATATGAAGCCCCAGCCACTTATGTAAAAAGGCAGGCGAT
CATTTCTCTATGGTTACTTTGAGTGGTGACTGAAGGCTGTACTTGTGCCTGTTACTGCTG
TTACTACATTTCCTGAATCTATGCTATTTCTTCAATGTTTCTCTCTAACTCAGTAATCCT
GTCTCCCCTTCTTAACTCTAAATTTTGTAAGCATGCAAAATACATATTTTTAAGTCTTCT
AATTACTTTAATTTCTAAATTTTATAAATTCTCTTCTTTTGACTGCAGTAACATAATTAA
TCCTAGGAAAAGTCTGTAATTTCTACAATATCTGCACTACTCACTTTAAGTGTGTTATTT
CTGTGAACCAGAAACTATCTCTAACAATGTGGCAAAGATCTAATAAGAATGTATGTTGTG
TGGCTCCTCCCTGATTATAACAACCCCAAATAAAACTAGAGAGATAATTATTTTCCAGTA
GATGGTATCAAAATACTGACATTTGTTCATTAAGCAAAATTACTAAAGTCATTACTGAGG
ACATACTTGGTTTGCCTATCTGGACAGTCAATTCATTTTTGTTAGAATATATGCACTTAT
AGTTAGAGGGTACtgggagaggtgagaggcccgaacccagggccttgcgcttcctaggca
agcgctctaccactgagctaaatccccaaccccCAGCTAAATCCCCAACCCCCTCACAGT
CTTGAATAGCTCTCCAATTTTCTTGTGCCTCATTGATGTCATCATAGCAGGGGGAAatca
tctgtcacctaggttaccgaaacagcaccaaaaatacctttctaaccccatgtttgcttc
ccatcaattcatttgtgacagagcagAAAAAGCTCCGAAACTTGCATGTTCAATAAAAAC
CCAATCAAATCAGTGTTTCAGGATTTAAAGGATAGTTAGATGAGTTTTTTTGGTAGCATT
TTTCTAATATAAGTGGCCATAGATTTCTACTTTTAACATTAATATTAATGAAACTGAGTG
TTTATGTATTTTCTTTATGCTTGCTGTATTTTTCAACACAATCATTTGAGATACAATGGT
TCATGTACTGTAAAATCTTTTTAATGTTGAGTTTTAATATATCTAGCCATcttcacttga
tcttagccaaaaggccaagaagtgatTCTAGCCATCGTCATGGTGTGTCTGCATTGAAGT
TTATGTGACAATGTTGCCATCTACATTACTATGAAAGTACTTTTGAGACTGTGTTTTAAT
TTGTCTCGGTGAAAATCTTAGATATGAAAATAGCTGTGTTGTAGCACTACAATCATTTCG
TAGAAGAGTTTTCCAGTGTCCAACAGTGAAAATTTCAAAGTGCAAATTTCACAGCTTTAG
AATGTAATGTTTACAAAATATCATGCATctatataatcaattatccaaaagctagcagca
tgaaatagataggtcttcctcagatttcctcagaaacacatatatgagcagcttaggtgg
gcacttattgtccagagtctctaagtggcatgatgttCTACAGATATTTAAAGTCATTAA
GTAATATACTTTCAATCACTCGTGCCTTATGCTGGAGGTTACCCAGACAGACCCTGACAT
GTGACAGTGTTCAAAAGAAAAGTGTtgacttagtctcctgggacttctgtataaacgtat
cataggttgtgactaatatacatgaacagaaccttgtttctcacaatcctgtagAACCTT
AGTATGGCATGCTCCCAATGAGAGAGTTCTGCTGTATGGCAGAGCTTTTTGTTTGCCACA
CAGAATGTAATTAGATGCCTTTAAACACTAGGTTCGTTTTCTGTTTTTCTCTACATTTGC
TGTATATGAGTTGATTATCTACTTCTCATTTTCTTTGAGGAATGCTATCTTTCAATGAAA
TTCTCATGAGTTACCTCAGAATTTTAGAGTTGTTTGCACACTTGTATTATATTTCAGGCT
TTAAGATGAAGGTATTGACTCAGATAATATTCACACACCTAATATTTATTTTTGAAAACA
AAAAATGAATAAAGTGCCAACACACACACACACAGAGAGAGAATTTATAGAATTTAGAGT
ATTAAATATATATACCAAATAAAATTAACTGCTATAAAATCACAGATATGTAAGTATTCA
AATATTGTTGATAATATTCTTGACAGTTTTTGAAGGTTTTCCAGGTTATTCTCTGGCAAG
TAGGTCATTTACAGCTTCACAGATTCAACAAAGAAGTTCTTCCTAAAACTCATTGTCGTA
GTTTCAAGATGTTATATAGGCTCTGTTCCTAGTGTTATGACAAGTGCTAAAAAACAGAGC
TAAATAAGATAAGCACTTGTTCTTATGGTACTAATATTTCAGAATAAAACCTGTCTTTAA
AATGTAGTGTTGGATTACATATGATGATGTTATAAGTTTACCTTTATAATTTTACTGACA
GTCAGTTACTGGCTTGTTTCACTTATTTCACATGACTCCAGGAAGTTGTATAAGTAATAT
ACTTTATCCTCTGTCGTTTTTATACAACTACATCTACAAAGTTCCATTCATGTTCCCCTG
GCAGACATGGCCAAATATGTGTCTTTTCTGAACTCTTAAGTACTCAGCTGATTGTGGAAC
AAAAGTGGAAATTAAAGAAGATAAATCCATTCCATCACTCCATGGCCTGGTTCCTCTGCC
TTTAGTAAATATTCATTACACTCCTAGATATCTTGGTCCTGTTTTATTTTCAATATAAGA
TGGAAacatacacagacacacacacacacacacacacacacacacacacacacacacacC
AGCCTTGCAGCATAAAGGAAGACAGTAAAGAGAAAAACAAACAATAAAACAACAATAAAC
TAAAAAAGAAAACACACACACACGCACAATAACGGCACTTCCTTACAATAGGTATTACAG
ACAGATCAAATAAGGTTTGTAATATGATTGAAAATAAAATTATTCTGGACAACGAATAAA
AAGTTACAGTGATTATTTTAAGAGTTGAAATTATTATGGGGTTGAGTAAACATCATACTT
ATAATTAGAATGATTTGAGGTGAGAGCAAATGCAAGGACCTTAAGGAAATAGGATTTTGA
CATAATTTGAACACTAAACTAAATCCAGATGTTTGACCAGTTGTAAACAAAGGTAGAAAA
CTCAAAAGAAAGAATTTGGGTAGCCAGAAACTATTTCTTAGTGCCAAGACTTACAGCTAC
AGTATAAATTTAAACGGTAGCTCAGGTGAAGGCTTGGTGTTGGTGAGAATATTTCAGGGT
ATCCGTCTCGTTCTTAAGGAAgaattaccctagatccctagaacaaacgaaactcaagac
ggatgatcaaaatgtgaatgcttcactccttctttaaatgaggaaaaagaatacccttgg
cagggaagggagaggcaaagattaaaacagagactgaaggaacacccattcagagcctgc
cccacatgtggcccatacatatacagccacccaattagacaagatggatgaagcaaagaa
gtgcagaccgacaggagccggatgtagatcgctcctgagagacacagccagaatacagca
aatacagaggcgaatgccagcagcaaaccactgaactgagaataggtcccctattgaagg
aatcagagaaagaactggaagagcttgaaggggctcgagaccccaaaagtacaacaatgc
caagcaaccagagcttccagggactaagccactacctaaagactatacatggactgaccc
tggactctgaccccataggtagcaatgaatatcctagtaagagcaccagtggaaggggaa
gccctgggtcctgctaagactgaacccacagtgaactagtctatggggggagggcggcaa
tggggggagggttgggaggggaacacccataaggaaggggannnnnnnngggggatgtNN
TTGATTTCNGCACATATTTNNGNNGCTTGCNGTNNNANTTAAANNNCCTNNAGGAGTTTT
ATATATTTATCTACATCATATNNTAAAAGATTTACTACAGCNCAAAGTTAAATAGGGGGA
GTCTCTATTGCACTCANNCAGCNTANANGNGCNGNCNANNNNGAATNNNNCCGCANGTGC
TGCTTNNATGAGCTGTTNNTGANATNNATTCATATNCACTGCCTCATATANGNNNTCCAT
ATTTTCTTTCTNNNATATNGGNANNNNATNNNAATANNNNNANAGAGGGAATCTCATTTA
TTTTTATGNNTANATACNNNNNNNNNACTCATGNNNNNNNNNNNNNNNNNNNATGCACTG
NNNNNNNNNNGGNACTGNNNGNNNNNNNNNNNNNNNNNNNNNNNNNNNNNNNNNNNNNNN
NNNNNNNGNNNNNNNNNNNNCNNNNGNNNNNNNNNNNNNNNNNNNNNNNNNNNNNNNNNN
NNNNNNNNNNNNNNNNatgttgggctttaccatttattatcctttgtattgctggatttg
tagaaagataatgtgtaaatttggttttgtcatggaatatcttggtttctccatctatgt
tgagagttttgcaggatacagtaacctgggctggcaattgtgttctcttagtgtctgtat
gacatctgtccaggatcttctggctttcatagtttctggcgaaaagtctggtgtgattct
gataggtctgcctttatatgttacttgacctttttcccttactgcttttaatattctttc
tttattttgtgtgtatggtgttttgactattatgtgacaggaggagtttcttttctggtc
cgatctatttggagttctgtaggcttcttgtatgcctatgggtatctctctttttaggtt
agggaagttttcttctatgatattgttgaagatatttacttgtcctttgagctgggagtc
ttcactctcttctatacctattatccttacgtttggggttcagagctaaacaaagaattc
acagttgaggaatgccgaatggctgagaaacacctaaagaaatgttcaacatctttagtc
ataagggaaatgcaaatcaaaacaaccctgagatttcacctcacaccagtgcgattggct
aagatcaaaaactcaggtgacagcagatgctggcgaggatgtggagaaagaggaacactc
ctccattgttggtgggattgcagactggtaaaaccattctggaaatcagtctggaggttc
ctcagaaaattggacattgaactgcctgaggatccagctatacctctcttgagcatatac
ccaaaagatgcctcaacatataaaagagacacgtgctccactatgttcatcgcagcctta
tttataatagccagaaaatggaaagaacccagatgcccttcaacagaggaatggatacag
aaaatgtggtacatctacacaatggaatattactcagctatcaaaaacaacgagtttatg
aaattcgtaggcaaatggttggaactggaaaatatcatcctgagtgagctaacccaatca
cagaaagacatacatggtatgcactcattgataagtggctattagcccaaatgcttgaat
caccctagatccctagaacaaacgaaactcaagacggatgatcgaaaatgtgaatgcttc
actccttctttaaatgaggaaaaagaatacccttggcagggaagggagaggcaaagatta
aaacagagactgaaggaacacccattcagagcctgccccacatgtggcccatacatatac
agccacccaattagacaagatggatgaagcaaagaagtgcagaccgacaggagccggatg
tagatctctcctgagagacacagccagaatacagcaaatacagaggcgaatgccagcagc
aaaccactgaactgagaataggtcccctgttgaaggaatcagagaaagaactggaagagc
ttgaaggggctcgagaccccaaaagtacaacaatgccaagcaaccagagcttccagggac
taagccactacctaaatactgtacatggactgaccctggactctgaccccataggtagca
atgaatatcctagtaagagcaccagtggaaggggaagccctgggtcctgctaagactgaa
ccccctgtgaactagactatggggggagggcggcaatggggggagggttgggaggagaac
acccataaggaaggggaggggggagggggatgtttgcccggaaaccgggaaagggaataa
cactcgaaatgtatataagaaatactcaagttaataaaaaaaaaaaaaaAAAAAAAAAAG
GAAGAGATGTGCAGAATGATGAATTTGGTAGTTCACACACCAATCTCCAATCACTTGACA
ATTAACTTACTAACTATTGGCTTCCTGCTATCTCAGAAATCTCAAGGGCGAAATCATCTT
AATTGGCATAACAGTCCAGTTATTTCAAACAGAATTATTTATAGTAGTTATCAAAGCATC
TCTCTCTGCATATTCACTGACTTGTTTAAACAAATTTAGTTACATGGGGCTAAAATTTTT
ACTGCGGAAAAACAGTAAGGAATTTCTCGTACACTAATTACATTTTGTATTAGTTGATTG
ATTTAAAAATTCTAAGGACTTGTCATGGAGAGGATTAATAGATACGTTTTAATTTATTAC
GTATAAAATTAATTAGTGTGGACTAAATTTAACAAAAGTAAGATTCATCTATGCTGAAGA
TTGACTTTGTGATTTGGGCAAGATGGAGTTTTTAAAACTTCAGATTCAAATTTTTTGTAG
ACTCCTTCAGTTCTTTTAGTTGTCATCAGCTGCCCAGTGCCTCTTGACTGGCCAGTTAAA
AAGGTTTGGAGaattcagcaggtcactagcttctgtaaaccccaaagctaaggatatcat
ccaataccacctgaagctgacaacagattcccctgtctttctaccacttcctcatctgat
attatcaccaaagtaagttcaaatgccccgaattatgatttgatttatttttgtttttta
aCTACACAATAATATTAATTCAGAATGACTTAATGGCTCTAACCTTATGACAAGGTGAAA
GTTATCAATTCATTAATAAATGAATCATAAAACCACCttttattaatataattttttatt
ttCTAATGAAATCAACATGGTAGCTTAAAACATGTTTAACCTTCACAGCCATTTCCATAT
TAGAAAAGGCTAACTAGGACACTATCACTCATATTTTGCTGACACATATTCTCTCGTGTT
TTGCTGAGAGTAGAGGTCTGTGTTAACATTGCTGAAATTAACTTGCATAAAGAGGTAAAA
GGAAAAGCAATGTACTATCTAAACACCAAAAATAAATACGTAAATTGTCTAACAAAGTTA
CAAAACCACTATACTAAATCAGTAATAAAACATTCGTTGCTGGAACCCTAGGAACCAAGA
TCAAATATAAAGGCAAATGAGATCCTTTGAAATTCACCCAAACTTGTGAAAGAGAAAGCC
CATAAGAATTCAGCGTCCTGAACTAGTATTCATCAGGTAAATGCCCAGTTCAGACACAGT
AGGATAGACAATATTCTGGAGATTCTAGATGAGTGCATCAATAAAACCTTGTTTGAATGA
CTTTGAACTTGGTGCATTTAACTACATTTCTGGATATTTTGCAGACATTACATGAGAAAA
AATGCCAACCTTTTCTTTCTTATACCCGCTCTCAGGGAGCGTCAGACTTCACTAGACATG
GGACAGTTTTGCCCTTGACACACAGACAATTTGGGAGGATGCACAGATTTTTCTGTGCAT
CTATGGTTCTGTTGTAAATACATAATATTTGTGCTGGTGTATATGTAGGAGTTTATTTAT
ATTTTCTTTttcttccttttcttgaattttcttttttactttatgtatatgagtacactg
tatctgtccttggacatcagatgagagcatcagatcccattacagagggttacgagttac
catgtggttgctgggaattgaactcaggacctctggaagagcagccatctctcttaactt
ctgagccatctttctagctccTTCTTTTTATTTTTGACAGAAAAGAGAACAAAAGTATTA
TCCATTGCTTGAAATAGTGGTTGTTCTGGAAGAAAAGGCTCATCTTTCTCACAAAACATT
GAGATTTAAAGTGGAGAGAGGCACTTCAGTAGATTTAACCTCAGTGTCAAGTTAGTTGCA
CTGGGAGACAGATTATTCACACTCTAAGAGAATGACAGAGGATTGTCTTTCATGTTAAGT
GCTGCCTTTCTCTACTTGTTCAAGTGTTTTTCTCCACAAATAAAAATAGAGGTGTTTGAT
ACCAGCACAACACCTATCACTTTCTTTTCCTACCTACAGCTTTGTCTTGCATACGAGTCT
CAAATCCAAGCTGATTAACTGAAGGTTGAAAAAAATCTAAACCTCTAAAACGTTACTTTT
GAAATTCAGCCACTCTCATGATTTCACAGCAACTAAATGTCCTGTGGCTATTTACATTTT
GAATATGAATTTTTATGCTTTAGGTTTATCACATTTTAATTCCAGCATGTGCAGtgcatg
tgtgtgtttgtgtgtgcatgcataagtgtacatatatgagtatttttgtgtgagtacagg
tgacatagatgccagagatctagggttcccgggagctgggagtgcaggctgttacgagct
aaccaatgtgggctgtaggatctgagtcaggccttctggaagagtactatttcctcagaa
ccactgaaccatgtctccatcccATTATTTACTGGATTTTTTTAAATCTCCAGTGCTAGT
AGTTTGGTGTAATTTTATAACCTCAGCATATTCATTTAAAAAtactaaaaactaaaaatt
agtatcacttttcataatagaagacagctagctccaaagtagttgcaataaaaccagaac
aatgttactaTGTTTTTATTACATGGTTTTTATCTATCAGAAAATTTGATTTTGTTTTTG
CTCACTTTACAAAGCAGATTAGCACACTGAAAACAATCATTGAACGCCAATTACAGACAA
CTGAGACTTTACCAAATATGATTATATACGCTGAAAGAATATTAAAAACAGTGAAACATG
CTACATATCTTTTTAATGTCTTTTGATACTATGTCTACATGACATTCCAAATGGTTTGTT
TTCTCAGAATGATTAGAAAGGTTTAAGTTAAATAGGGACTGAATTAGTAGGACGCAAATA
TTAAAGACAGTGATATTTTTGATTGACAGTGTGTTTTGAGTTGTATACAAAAAACCAATT
GTTATTTATATCAAAAGTGAATTAAAGAAGTTTTAAATGTTTAAAAACGGTTATCCAAGA
AATTGTTTTATTCTTTTTCAAGGGCTCTTACATTTCCTACACCTCCCTATCACTTGAATA
CCGTTGGTTTGATTTCAGCTTTGATCAGTTAGGTCACCAAGTATAAAAAGTTCTGCTAAT
ATTTGTATTTGTATAAGGACCTTTACATAATTTTAATATGCAGGATTAAAAATGAGTTGT
CTAGATTGTGTTTGAGTATATGTTGTAGAAGAGGCAGCATTATGAAATCTGGAGTACAAT
AGTGAACatatataaaaatataaattattttttCTTTGAACTTATTCTTAGTGGTACATA
TGATCACTTTTAGGTCTTGCATGTTGTTATTGTTAAAATTTATCTTTGATTTTCATGCTG
GATCAGAACAAGGAGTGCAGAGTCTGATGATgggctatagctgatttgggaggatgcttg
cttgcttacagaaaatgctgggttttatccccatcacAATTGTCAAAAAAATAGTATTTT
TCTCAGTTTTCTAAATAAGGACATTGATTTTTTTCTAATAAATAAATTGACAAGGAAAAC
TGCCTATTAGTAATTATCCATTTATATTTCTTCCTAACCCTGTTTAAAATCAACTCTTTA
GTTTCCATCTTATGAGAGAACTGTCATAGTTGAGATGGCTTTAGAATTTGTTGCATGTTC
TGGTCTTGAACTTGTGCTGTTGGGACCTAAAACCTACATCTAGAGTATGTCAATGCATCA
ATTGCTTGTCCACACAGAAGGGTTGGTTGGCACTTAATGAGAAGAACAATGGCTGATAGG
AAATACAGTATAATGGGAAGATCATCTGCATAACCTTTAATTGTTGTATAAAACTATTAG
GAGAAAATTAACTTACAGATTTTAACTAATTTTACAAATAACACATGCTATTATTGAGCC
ATTCAATATTTTAAAATGATTTTAAATGGCTATCTTAGCAAATGCCAGGCAGTTGGATGA
TTTTGGAAAGATGCTATTAAGGTCAGAAATAGCTAATGGGAGTCTAATTTTCCTAACTTT
TGTGGTTAATTTGGTAATTTTAAGCTGTCTTTTTGAGAAATTAAATGTAAATAAGTGAGC
AAGGTGAAAATAGAAATTGTGTATTGCACAAAGGAGCAAAAGTTTATGTCTTAACCATCT
CTAAAAAGAAAATATTATACAAAAATCCAGGAAATACCTTCATCTACTTGCTAATCTTTC
TTCTCTCCCTTTGTCTCTAATGAATGGCTATCCTCATGCTATCACAAATACTTTATCCTA
CATTAAACTTTACATCATGTTTGTATATGTTTGTATGCACATCATATTTTGTTGAGAATT
CTATTTTTGAGTTTGTTTTGTTGTCGGTACCCACATCTTGTTAACTTCTTTGACATCCAG
CAACTTCATTCCATGACATTGATTGCACTTCATTCCAAGAACATCACACATTTTATGAAA
CAACTCTACTGGCAATTTGGCGTATATTCATTTCTATCTATGGGTCAACTTAGGAATGGG
TCTATAGATGTCTTTATGCCTAAATTCAAGATGCTATGGGCATGTATATCTTTCTGGAAT
AAAATAACAGAAGGACTGCATTATAAGAGGTACAGATGCCCAGGACAGAGAGATAATAGC
AAACTATTTTTCTCCCACAGATATATTAAACATAAACACTCCATGTCATTGCGCAATTTG
GGAGAAAAGAGTCAAAGCAAAATAAAAACAAACCATGATAAGAGGTCTGTGTCAGAACAA
CTGGATCATGGTAGTAATCCTAGAACATCGACTGACTATTCTTTGCCTGTAGAAACTCTT
TGTTCTTTGCAAGTATAGAGGTTGCCTTCATGCTTGACCCTATCACTTCCTATATTCCAA
TATTCATTTGCTTTATCTGAAGCAGATACATTTTGGGAAGCTAATTCTAACTCAGAATTT
AGTACAGGATAAATAATTAAATTCACCATCTAGCTGGCAATGTTGTCTTAGTGTACACCA
TCCTCGATGAAACACACAGTGAGACTTTCTGTGCCTGTTTGGAAAGTAAACATCCTCTCT
TTAAAGCAAACTTTTATAAATGTTTATTTCTATGAAGAACTTAGACAAGGGAGCAGAAAA
GGAAGGTTCTGACACTTGTCTTCATGATTCATTTCAGCTAATGAAACTTATTTGTAATAT
GTTGTTAATAAACATTTTTCATTTTATGTGCTGGACAGTATGTATGACAATTGCCTAACC
AATATACATACTTATTAACAGATACAAACCTATTTCCAAGAACCGAGCTACAAGTGAGCT
AAGAGAATCATTCTAAGCTGGCTTATGCACTCTCAGAATTATCTAGATGCATGTATGCTT
TTTTTATCCATTCATTGAACCCTTCTTAGCAATGGCTATGAAGGTCAGCTACACATTCAT
CCAGGAAACAAATGCACAGACTATTGAAGGCTCTTCAAATGGAACTGCTGCCATCTTGAA
TCCTCTATTCATGAAAACCAAGATATCTTCCAAGAGTTTCAGTTTGCCTAGAAAGTAGGA
TGGATCCAAGATCCCAGCACTATGTCCTGATTCTCCTACACTCTCATAGGTTCTCAATGT
CTCTAGTCCAAGTGGTTGTGAATCTTCTACTACATCCTCCCTCTTCAGATCTATCCTCTA
GCTCATTCAGCTCTCTTTCTTATATGAGAGCTTTGCTCTCCAAACAACACAAGTTGAAAC
AAGGCAGCTGATCACATCCATTAACTTAGACTGCAAAGTTTACTGCTATTTCCCAGCAAG
GGCATATCAAGTCATTGTTGTCTACACTGTGAAGTTTACAAAATGTGAACTTTATTAACT
TTCTGCTGAAGGTTCCATAGTGTTCACTGGGCTCAGTTATAAACTAATTTATTCTCCTAA
GGGAAAACGAGCTGGAAGAATCATTTATCTGTGTTGTCTCTTTGATGACTACACATAGAG
TATcagttcttatctgggggtcacaacatttggggaggatgaaggagcctttcattcata
taagggtcccataagatatttggaaaacacatgtatttgctttacagtttgtaacataac
aaatttacagtcataaagcaacgacaaaaataattttgtggttggggagtcaacgcatag
tgaggaactgtattaaagggtcatagcatcaggaaggttgagaaccactgCAATAGAGGG
TTCTTTTATCCTAATTTATTTTCAAAGTCTTGCAGTACATAGATTATAGCTTATGTATTT
GACAAACCAAGCCAAAGTGCCTATTGATAATTTTGAATATGTGTGTAATGATTTCTGAAG
ATGGCAGCTATAAAAGCACTCATATTTACAACGTAAATGAGAGACACATTGAGGTTTTTA
GTTTTTTTATAATACTTTGAATATTTAATAATATCTATATTTGCTATTGTTATATTTCAA
TGATAAAAACCAAGTATGCACCCACAAAGACTCATTGCTTAtttctttcttccttccttc
cttccttcctttctttctttccttccttccttccttccttctttctttctttctttcttt
ctttctttctttcttacttatttttttcggagctggggaccaaaccgagggccttgcgct
tgctaggcaagtgctctaccactgagctaaatcccccaccccACATTGCTTATTTCTAGC
CTAACAAAAGGGCTCAGTGGATCAGTTACACATCTCCATTCAGATTTCCAGAGTCTTTGT
AAAGCCAGGTATGGCAGTGCATGGCTGAGGTAATTCTCTATCCCTAAAGATAAAATTAAC
AGAGCAAACCTCCAATGTACAAGAATTTTTAATATAAACCATTCAAAGCTGTCACTTTTC
TAAAAATCCATGACCAGGGGATGTATAACGACATGCAAAATATTGTGCACATAAATAATT
GTGTCTATAAAATAAGTCTGCAATCAGTACCAACATAGTATCAGTGCATGGATTTTAAAC
CTCACTAGCATGAGTGGTTTAACAGTATTTTAAGCATAAAAATAAATGAGATTCCCTCTG
TTATTTTATTTGAATACATTACCTATATTGGAGAAAGAAAATATGGAATACATATATGAG
GCAGTGAATATGAATGGATTTAAATAACAGCTCATTTAAGCAGCACATGCGGTTTAATTC
TTGATTGTCTGCTCTTTTATGCTGGGTGAGTGCAATAGAGACTCCCCCTATTTAACTTTG
AGCTGTAGTAAATCTTTTAGAATATGATGTAGATAAATATATAAAACTCCTTCAGGCTAT
TTAATTTTTACTGCAAGCACCCCAAATATGTACAGAAATCAAATATTTAGAAATGTTTAT
GCAATTCTAATTGTACTTTTATTTACAAGTCCTGCCTTTTTTGTAAATAACACATTATCA
GTTTCAAAATGAGTTAATGTTTATAGTTATAGCTTAGTTTAAATCATTTATAAATTTGTA
AAAATGGAAATAAAAATGAATATCATGATTTAAAACATGGAGACACTGATTCAAATGACT
AAGGGAGACTGGGAACAGAAATTTATAAAAGAAATTGCAGGGATTATGGAATTTTAAAAA
GAGCCTCACTTATGACTGTAGATGGATCTTAGAGGTCAGCATTTCCAGAAACTCCACTGA
GTTCTGTAGGCTGGTTGCCGACACTTCTTGGTTAAAGAGCCTTAAGGCTCCTTAGCTTTT
CACAAATGAGAAGACTGAAGGTTTGTGGACATGCTCCATAGACACGCCATTCAGGTTGAT
TTTTTTAAATTGTGATAATTAATTTAAGAATAATTTTGATTGCATTTCTTCTCCTCTCTA
AGGAAGTCTTTTTAAATTCAAAGGTACCACAAATAATGTGAACTCTACGTAGTTCCCAGG
GGACTCTCACTGGATCCTGAACTTAGATTTCCAACTTTATGTTTGCTTTCCAGGCAACAT
AACAGTTAAATGGATTTTCTTAAATAGTTACCCGTCTCTTTGTGCCCAGGCATGCTCGCA
ATTTCACAAGGTGCCTCACTTGTTGGTCAGACATTGTCATAGCCCATCTGTAAATACAGG
AGTCCCAATTCCAAAGTCCAGAAGAAACAGCCTACCATGAACGAGGGAAATTGTTTCCCT
TTATTTTTCTCAAGACAAATCTGGAAATGATCCCAGATCATGCATCATCCCCTTTAATTT
AGATCTCAGCTGGGAGAGCTGTAGAGAAGCTAAATTTCATTTATTTATAATATAGGGGCT
CATTATTTTTCTTCCTGGAAAACATCTGTTTTTTTTTTTTGGTTTTTTTTTTTTGATTAt
tttttttttattaacttgagtatttcttatatacattcgagtgttattccctttcccggt
ttccgggcaaacatccccctcccctctccccttccttatgggtgttcccctcccaaccct
ccccccattgccgccctccccccatagactagttcactgggggttcagtcttagcaggac
ccagggcttccccttccactggtgctcttactaggatattcattgctacctatggggtca
gagtccagggtcagtccatgtatagtatttaggtagtggcttagtccctggaagctctgg
ttgcttgacattgttgtacttttggggtctcgagccccttcaagctcttccagttctttc
tctgattccttcaataggggacctattctcagttcagtggtttgctgctggcattcgcct
ctatatttgctgtattctggctgtgtctctcaggagcgatctacatccggctcctgtcgg
tctgcacttctttgcttcatccatcttgtctaattgggtggctgtatatgtatgggccac
aACATCTGTTTTTAAGTCTTCTGAAGTAATCTTAGGTAAATGCCTTGAAGCAGCATCTAC
GGACTCAGGTTTAGTTACAGGTTTTGAGCTGTTATGTTAACCCAGCATTGCTTACCTTAT
CATGATAATTATGATAGGTCTGAATACTAAATAATCATCTTATTTCTATACATTGTAATA
TGTGCACTGATAATCTCGGTTGGTTAAAGATGCAAAAAACATTTTTTGATTTACTAAGTT
TGAGTGAACTCTCTCAAGTTGCAAACTGAAAATTAATATAGAAGTTAAACCAGATTTTTC
TGACACTTACATACATGATCTTAATCTTTTTTGTATTTTGACTCTCAGGGTCTATTTGGG
CACTTTGAAGTGTGAAAATAAAACTCCCACttatatatttattttaaataaCCAATTTGG
TTTTGTTTCAACAATTGATAGGAAAGCAATAACATTGGGAAAATTATTAGTTACATTTTG
TGTGATATCCCTCCTTCTAAGTAAGTATATTTATGCCTAAATTAACTAAATGTTTTATTC
TAGTTGCTAGACAGTAAACGTAATATCAACACGGTACCACTGTGCTTGGAAGACTCATTT
ATAAATATGAAAAGTTTCTATAAATAGACATATCAAATCAGAACGTCAGCATCATTTTAT
ATTACAGGAAAGAAGATTCCTCCATGTGTCTGAAATGGAAGGAGAAATGGTAGCATTTAA
AAGGCACTTACACTTTTGCATGACTAGTTATGGTAATAAAATACTATCATGGTTACTTTG
ATGGACCAACCATATTCTTTCCTCATAAACTAAATAACTTGAATTTTTCCTGTTAGAAAG
CCTTCCCTTCTCACACTAGTAAGATCTAGGTCATAGGATTAGAACTCCATTAGGCAGTGC
TTAGCAGTGCTTTGGTGGAATGAGGCTTTGAGACCCAGAGGCAATTTCCTATCAGGGAGC
TGGTCAAGGCTGTGGTGAAGCCTTGCTTTGGAGGGCTGGTGGAAACACTGCCAGCCTATT
TGATTCAGGATAGAAATTATAGAATGAAGTCTTACCTGAAGCTTCTATCCTCATTAAAAA
ACAAAATGTAATATGCCCTCTTGGTATGCtgttgtagaaatatttaatttcaatcgagtt
gcaacccctctttgactatttaattcccagataaaatacacccaagacctttatgtataa
taagccttaaccagcTTTGTCCATGTACTTTATTATTTTATCAGTTTTGTTTTATAATTT
CATACAGGAATATGCTATATTTATTTCTGTCACTTCCATTCTTTCAAAAACAGCattgct
tgagaattttatatatgtatatcataatatatgatcatatccactcatcctttcattttc
aactcatgctagaacccccaccaacatacccattctccttcccacttcacgttctcttct
ttttctaaaattgcctaccaagtctggcaagtttttctcttatgccaatggataagaggc
catccattggagcaaagacaacataccggtggccacatcaccaaacaacaatgattcatc
attccctagcaattatcaatgcaagataacacctcagaggtgcatagcttcatgagatgc
tctcctatctatgctagcatttttgctgactggtttctctgtaggtaccaataacctatg
tgacttcatgattgtcataaccatgccatttccagagcacattcaacagcatggtctcat
cttccagctttgacatgtcctgagccttagcaggctccggggcattgaggtggggaaggt
tttaacagttatgctgtgctcacagccaaaccctcatgatttattgaccagttgtgagtt
tctacactaactatggctactgggaaacaaagcttctctgaccaaagttgagagcagcct
tggtctgtaaacataatctttgggaaatggtttgaccatttatgaaaataacattaggtt
cccctctagggtctatgacttccttattagtggtccagaattatggtaccaggcatgaat
tcccttctagaggaaaaacttacgaatcaatcagaagtcatgtagctaccccataagagt
aaccaaaaatgtacatgcgttagttgtaccagcaggggtaccttacctggcagagcaata
ttgtactgtgtaacgctcagtgataggctctggatgtcttttttccattaccagacttca
taaccatttttggcactataaaagctagccagtagggaggaattttcccagttggtttga
gattgattcctctagattttataggcaaaatgtgtggtatcttcagccataaaaatctta
tcatgtggttatggtgggcaattaagttatgctttgttgtttgggaaacctttgtaatat
cactgataagtaaattgtttcatcctttgtattatgattttcatttaataTAAAGTACAT
TGAACTacacacacacacacacacacacacacacacacacacacacCAGCTTACTAAATA
GTGCATCCCTATAAGGATTTTAATACATATTGATTTTAGATACTATATTCCAAACCCATA
AAATAAAAGATTACTGTCACTGTTTTCGAAGTTAGTGTTTACACTGAAAACATCGCCTTC
TTTCTTCTTTACTACCAACATTAATAACTCAGTCACCATTATGCTGTCTCACTCATCCAC
ATATTGTTATGTAttttcttttttttttttttggagctgaggactgaacccagggccttg
cactttctaggcaagtgctctaccactgagctaaatccccaaccccTTCTATTTTCtatg
tgtatatatgcatatatgatacatacctatgtacaaatatacctacacatatatttaaac
tacatagaaatatttaATTTATCCCTGTTGTATCTATAAATATTTCAATAATTGATATAA
TTAAAGAAAAGTGTGATTTGACATGGGGAAAAACAAGTCTCAGAAGATAAAGATACCCCA
GGATGCTTGCTGACCTTCCCTCAAGCCCTGACCTTCACAGGTGTGCCACGACACACTTGC
CTACCACCAATTAAATAGCTCCATGtaaataaatgtaataaaaattaaaaatatataCAT
TCTGTTAAAAGTGGCAATCTGCTGACTAAAACTACCAATTCTATATCATAGTTAGGAGAT
GAAAACCAAAGCTAAGGCTGGGGTGTGACTCTTTCTATGTGAACTTTCCACAATCCTCAA
ATTTCATCCTAAAGTACAGATTTCTGGAGTGCTAATAGATCTGAAATGGTAAGGTTTGGC
AAGAATTTACATTTTCCTCAAGCTTGCAAATTACAGTTAACTTTGACTGTGGGAAAGGAC
GAGCTAGAAGGTGTGATAGGGAAAATTGAATCACGAGGTCCAAGTCATCTTTCAAATCCA
TTTCTCATTTCTATACCAAATAGGAGGGATTTCTTAACAGGTTTTAGCATATGATGCTGA
TAACATATAATCCTGTGTTTATTTGATCCATCGAAGCAATGAATTTTATTGATATGACTA
CAATATATCCAGCATCACTGTGAAATCCCAGGTTAGTTAGTATTGCTGTGACAAAGAGTG
AAATAAAGTCTGCTACAACATCTCTCTTCATAGTACCAGTTTCTTAACAACTACAAGATA
AATGGATGGCTCTAGCCTTCAGTGCACAGAAGTCGAGAAAATACACATCATGTAGCCTGA
GGACAGAAAAGGCAGTAAGCCTGAACTCTCCTCAACAGCTCAATTGGGGGAGGAGGGGCT
GCTCTGAGGACTGTGGGAGTTGGGAGTGAATCTAATTATCACTCTCTTACTTTCATTAAT
AGGTCGGAATAAGTTAACTTCTCAAAGGAGAAAGAAGGAGCTGTTACAGTGTTGTGGCTG
AATTATCAGGCTGCATTACAATAATTTAAATAGCGTGTTTACAATTTTTTAAATGTCCTT
TATGAGGCTGGGCGGTTTGGGTGAGACGAACATCAAATATGGAAAGGCAAAAATTAAAGG
TAACACATGACTTATTATTAGATGCGAGGGCAGAGCGCTCTGGAAAACCCGGAGAAAATA
GTTTAGTCTCCATCTGCCCTTTAGTTGCTTAGATTAACCATCAGGCAACCTTGCGCTGTT
TTCTGCATTTGTGAGATCCTGGCTCATGGCTCCTTGACTCTGTCTTGTTTGTGTGGAGAC
CAACCCGGAAGTAATCTATGAGATTGGTGACCATTATTTTTGTTTTCTTAGCTTCACTAG
CCAAAAGTCAGATGATGACTATGAAGATTATGCTTCTAATAAAACATGGGTGTTGACTCC
AAAAGTTCCCGAGGGTGATGTCACTGTCATCTTAAACAACCTTCTGGAAGGGTACGACAA
CAAACTTCGGCCCGACATAGGAGGTATGAGGAAGCTTTAGATTCTGTGCTGTAGAAAGGG
ATGTACCAGCAGTAGTCACTCAATTAGAAAAACATATCGGCATTTTTCTAGAGCCAAAAA
AATTACAATCCTATAATTCTAAATATAGAGAAAAGGTGAGATgggaagtggtagcttacg
tctttaattctagtactagagagaaagagctggcaattatgtgagttcgaagccagccta
ctctacagagtgagttcaaggtcaggcaggcctggatatacagagaaacacatcttgaaa
acaaacaaacaaacaaacaaacaaacaaaAACAACACCAGCACACACACCCCAAAGAGAA
AGAAAGGGAAGGAAAGGCCTCTAAAAAGCAGACAAGCCTGGGATTGCAATGATGAAGGTT
AAGAGCTTCTAGAGAGTTTCCTGGATATTTCAAAGACTTTATAAAAAGTGACACGTTCTT
ACGAAACGGCACCAGAGAGAAGGAAAAGAAAGGTGAAGAACAGCAGAGAGGATActgggt
ccattcacctgtggaacgaccagctgaaagtttcattggccttagctgtaagcattattt
ggcagcacaatgatagaaaagctaacctaagctgagccaaactgggctgataatctctta
gtcagcacccaagctaggaggatctttttcacagtaagcgaaaaggaagagagtgaaggc
tctcgtaaggcttaatgttggggctttgaattggcacactcacttctgtttagatattgt
ccatctaagtaagatgtgtcaagcccagagtcaagagacaggaaagtactctcactctca
ggagggaaagggTGTGGATATCAACGTTAATGAAGCACTCTGTCTGCCATAGAGAGATTG
GGCATGGTACTTTCAAGAAAAAACTGAATAAAGATGAGACAAGTAGGCTTGAATTGGAGC
CCAGAACCATCTCATGTATCTTCTGCTCATGAAATGTTAAATTAAAATAGATCATGCTCG
TTCTATCTTGAATGTTACACCATGTATTTTTTTAAATATTAGTTCTAAAGAACAAATCTG
TGTAATAGGCTTCCTTAGAGGTTTCTTACACTATCAACACAGTTACAGCACACTGTTGTT
GGGGAAGATTTTGCTTTGCTATTGGTTAGAGATGTGTGAGGGCGAAGTGATGATGGTTGC
ACCAGCAAGAGTAATGTGGCATTACTGTTCTTTATGTCTACTTTGAACTTTTAAAACTTA
GATTCCCTATCACTCATAATAACTTTCCTATATGCGTCAATCAAGAGTGGTCAGGATACA
CACACAGCTTCCGGAGCTTGGAGGGATTTATGTGAGTAAAACCAAGAGATCTGAGAGAAC
ACTGTAGAAatggatgggaaactgggaaagggaataacatttgaaatataaataagaaat
atccaataaaaaaaTTGAACCAGAAAAAATGAAATTGCAAACAGAATGAAACATCTCTTG
ATTTCTACTGCACTGTTTTTTTCAAACAACTTGCTTCAAGAGGTATTTCTTTGAAGATGA
AATTATTATGAAAATGTGTGGTATTGAGTAGTACTAAATTAGTTGTGAATAAATCATTTC
TAGTGAGCTAGGCTAAAAAACAGACTAAATGGATACAATTTTGTTCCTGGCAAAACCAAA
CACACATTTCTATAATTTTCCTTGCAGTGAAACCAACATTAATTCATACAGATATGTACG
TGAACAGCATTGGTCCAGTGAATGCTATCAATATGGTGAGTTATAGAATTTAATTGGCTA
TATGAGCTTGGAAATAAGGACTATATTGTTTAAAGGGAATCAAGATTTTTGAAAACAAAA
TACATTATTACAGACCTTTTGCTTTTTCAGGTAATGATGCTGTTTAAAAATTGAAGATTG
TTGTCATTAAATCAAACATGGATAGATATAAAAATTGATGTGTGTAACTGTGATATAATG
TTAATCCAAAAATATGCATGAAATCTGTCTTCTTTTTAGATGATTGATGGTATAGAAATA
ATATTTTTGTTCAAATTAGAAATGTTTCTTAGAGCACATATTGTATATTTATATTTTCAA
CCAGAATTTGAAGTGAAAAACTAGATTGAATACCTAATATAAgggatccatcccattcgc
agacctaaaacccagacactattgctgaagccctgagaggctctgctagagcctgaccaa
ttagatgcaaatgctcgcagcaaaccatcagattgagcatggggactccaatggaggagt
gaggggaaggactgaaggaactgaagggctttgcaaccccatagaaagaacaacaacatt
gaccaaccaggccacccagagctcccaggactaaagcaccaaccaaagagtacacattgc
aggacccatggttctagctgcatgtgtagcagggaatgacataatctagaatcaatggaa
ggggaggcccttggtcctgagattgcttgatatcccagggtaggctgatgctaggatggt
aaggcaggagtgggtggatgggtgggggagacactcatagaagtggggagtggaggggat
ggtactggagtggaaactgagaaggagaataacatttgaaatgcaaataaataaaataac
aaataaaaaGAAAGAaatatagtataatttaatgtaagtaatatggtaaactatagtaaa
aaacagaaattcagctaaaataacatagcaaaaatattatttcaatgtcaagcataatat
agtaacatataaaagaacacaatacaTTTTTGTGATGTTATGAATTAAAACTGATGTTTA
AGCATGGTCGAATAGATTTATTTTATGCTGTATTGTTATATACAAAAACACAGATAGGAC
AACATAAAATTTCAGTAACTCTCATTACTTGCATAACCATGAAAGTAATGACAGATGTTA
CAACCTTTATATTCGGACACAAACTATAAATATTTAAAAAACTGTCTGTGAGTAAGAATT
TAGAGTTGCCCATGCTGGAAGTGTAATCAAAGGTAGACTTTAGCTTTGAGTCAGAATGAG
GGTCTCTGGGAACTTTTCTTAGTTATGTAAAATGTGGTTTTATTGCCATTTTGTTTGCAT
CTAAAATATGTCCAGATTTATTGCACCATTCTATTTTTTAACAAAGGATTAAGTAGTTGA
AAAATAGTTCATAAAATTGGTTGTTTTCCCAATACTTAAAAATGTCAAACagacaagagc
aatttggggtcaaaaattttcaaggtaagtttgtgtttatatctgtaaagttggtttctg
tctgactactggaggtgatctcttcaggatctatatccccacttttggacattttggcta
aggtcaccgatattgagtcctgggagcctccgccatcccaggtctctggggctttctaga
gtttccctccaacttcaccctcggcagctgcatatttccgttcattctcttgttcttctg
ggtctctctgctggctaccctcttagaagcaaaggggagagggagtagaggagagaactc
tgaaagggtgtatgggggggtcaagatttgggatatataaataaaggaatcaattaatac
aataaaaaAATTTTGAACTGAGAAGTAACCTGTGAGAAAGGTGCAGGGTGTACACAGTCG
ACTGTAGTCTGTCACAGTGAGACCCAGGAGTAGGGGATACAGGTGAAAGAGCGATAGAAA
GGCATGCAGTAACATACGCACCTCCTGACGTTGCATGTGGTTGTGATAAACTACGTCTGC
CCCTGATGCCTCATGCTTTACAACATAAAATGAAGTATGGGTTAAGTAAGGAGGCTCTTC
TGAATTTTCCATATTATAAGAATTCTAggggctggggatttagctcagcggttagagcgc
ttacctaggaagcgcaaggccctgggttcggtccccagctccgaaaaaaagaaccaaaaa
aaaaAAAAAAAAAAAGAATTCTAAGTTGTTTTCATTTGTTCTGCTTTTCCTATTTAAGAT
CAACCTCACTGAAATCAATATAGAAAGCAGTGAAGGGCATGGGAATGATTATTTGGGACC
GTGATGATACTACATAATTGAAGATGCTGTTCATTGTTATAAGAGTTGATTCTTTGGATT
AGAGATGCAAAGTGGCTTATTAAATGAGTTGACAAGGGAAAAGCACACAGTCAGAAACTG
ACCCAACGGAAGAATTGCTGAAAAATCacaaaaataaaaccaatgaataaacaaaacaaa
agcaagaacaaaaccaCACAATATGGCAGCAGGGtttttttttttttattaaaaaCTCTC
ATACTGATGATAAAGTCAAAACGCAAAGACCAGAAGTATCCAGGACCTATGTGTTAGGGT
TAGTTTTTCTTTTGTAAAATGAAGGTTAACAAAGCACTAGTAACAAAGAAGGATTTTCTC
CCCTCAGGACTGTGTACGAATGTGTCAGCCACACCAGGTCTTCTGTATTCTGATTGCAGT
CTTGCAGATCGGAATGCCACACAGTACTTGATTGTCCTTTTTCTGAAGTCATCCATTTTA
CACTTGATAGGCTCTGAAAGTGAATTTTTATGTTCAACTGTCATTATTACATTTAAGAAT
GTGCTCCACGGGAGAAATTAATCCAGCCTACGAATCACTCACTGCTATCTTAATAAAATA
ATTTGATTCTAACCAACTCGCAAATAAAAGCATTGCACAGCTGAGCAATGGAAGTAATTT
AATTATTTTAATCATATGTAGAGAAATGGAATAAACAATCGTAAGCTCTAGTAAGGTTTC
TTTCCCATTTTCTATTTGTCAGAGGCAAAGCATTTTACATATTTTGTATTTTCACAGGAG
CGACCATGTAGCATCTTTAGAACCTTTCTTTTATCGTAAAGCACACACACCTATAATTCT
CCATTTCAGTATCTTGGGTGCATGGGGCCGCAGTAGTGCTCTACAAGAGTGAACCCGGAA
AATCATTCTTGTAaggcgatatttagtgatacctggtgacatttagggtgaagtgagagg
tttgctactggtatttgggacttacatgcagagatcatgctaaacattctacagtcgaca
ggGGAACACTCACCTCTACTCCTCTCCAGCAAATGATGACCTGCCCCTTTGATTTGTATG
TGCGTGAAGGAAGGTACTCACCACGGATTTGGATATTTGATCAGAAATCATAAATATATG
AAACAGGTGTGAAAGAGAGGCGAGGTAGAGACCTCACCTGCTTTCTTTTGGACTATTCCA
TGCTGTCTCATACTGGCGATAAGCCCAAGACTGAAACTACGCAAACGCTTAAATCTTCTG
TTCTTaagactatacatggactgtccctgggctccaacctcataggtagcaatgaatagc
ctagtaagagcaccagtggaaggggaagcccttggtcttgccaagactgaacccccagtg
aatgtgattgttggggggagggcagtaataggggtggaggatggggaggggaacacccat
agagaaggggagaggaaggggttagggggatgttggccaggaaaccgggaaagggaataa
caatcgaagtgtaaataagaaatacccaagttaataaagatgaaaaaaaATCTTCTGTTC
TTTTTAAAACAGGAATACACAATTGATATTTTTTTTGCCCAAACCTGGTATGACAGACGT
TTGAAATTTAACAGTACCATTAAAGTTCTCCGATTGAATAGCAATATGGTGGGGAAAATC
TGGATTCCAGACACTTTCTTCAGGAACTCCAAAAAAGCAGATGCTCACTGGATCACGACT
CCCAACAGGATGCTGAGAATTTGGAATGATGGTCGAGTTCTCTACACCTTAAGGTAGTTT
TTTGGGGTGGTGGAGGGGGGAGAAGAGGTACTTGTTGGAAATAAAAGGGCAAAATCAACC
CCATACATTCAGGAAGTAAAGAAGAATGGAAAGAAAAGGAACTGGGTGCTTCTGCTTTCT
CTCTTGCTGTCGAATGAACTAGGGTCATTGTAAGTTTTCGATGTACAGAACTTGCTAGAA
GGTTTATGAGAACGAACTTGGCTCTAGAATACACATCAACATTCTCTTTTATGTAACCAG
CACTACATTTCCCTTATTCCATTTTCTATTTAGATGTATTAAGTGAAGACAGATGTTGAA
TATTAGGAGAGATGGAGTTACTGTACTTTCAGGACCATTTGGCATCTTTAGAATCCTTGT
TTTATTATAAGGAAACCTGAACGTACAGATCTCCATTTAAGTAGCACTTGAATGCTTGGG
ACTTTGACATACACTAAGTGGTGAACCCGGAACCATCACTGTGCTATACACTAACTTACC
ACCCATCCTTTACTATCCGTGAGCTATAACTACTGATTCTTTACCTGACAGGGAAGAAAA
TTGCCACAGAGATTTGTTACAGATGAAATTAGTAACAGGCAAAATGCTAACCTTGGGGCA
TGATGTATGTAAAATTCATTTATATATTAGCAAAATGTAAACAATGTGCATCTACATTAA
CATGTAATAGGTACCAAAATATATTTATTCTTTGTGATGCTTAACACTAAATGCATAAAC
CGTAATACTTTCAAATGACTTGAAATCTTTACCATAGTTAGATCGGTTACTGAGAAAAAT
GGCTCCAATTGCAAAAGAAACTCATTGTGTCTATTTTAGATTCATTGGGAATTTATTAAG
TTCCTGAAAAGGTAATGACTAAAATAGAGAAATAGAAATAAAAGGCTGTATGATAAATCA
GAGTTCATTTTGGCTTGTGAAATCTGCAATCATTCACTCTACCTCAGGTCTTGTCATCAT
ATTATAATGTTGAAGTCAATTTTGAGTTCTATTAATTTGGGGAACAGTATTTAATTATAG
AAGCCTTTTTAAAGTGTCAATTATGATCTGCATAAGACTTCTAACAATGTATGTATATAT
AAAGAGAGATGATTTTAATTTAGTTGCTTATCTGAGTTATAAATGTCTGAATATGTATGT
GCATATGTTTATAGAGCCATTTATACTTCCAAATCTATATTTGCATCTGCAACCTATCAG
TATTATCTTTAATTATAGTATCACTTTAATTCTGAGAGATAATTCTAATAAAATTCAAAT
TTAATTAAGATCGCATTTGTGAGTAAAGCCAAACTTTTCTTTGAAGAATGGTCACAGAGA
AAATGATTAATGTTTCCTACTATGAGGAGTGAAGTGTCTAAGTACAAATTGTAACTGTGT
CCCTGGTCCCTATGACCTCAAATAAGTTTAAGTGCAATGGGGCCATCAAAGCACTTAGTA
AAGAAGTAGTTCAGTTCATCCAGGCTTCATAGGCCATTGAACATACACAGAACGATTATT
CATTTCTCTGTTATAACATAAAGCATCTCAAATGTCCTAAAGGAAAAGTTATGTTAATTA
GAAAATCTTTTAAATTAAAATTTTGTAATATAGCATTTCTATCACTTAAGCAGTGGTATT
GTGGGTTTTAAGAAATGTAGCTCATGAACAGTTTGAAAACCAACAACCACCACTATTACA
GTGTGATTCTTTTTTTCCATGCCTGTAGTCAGAACATCTAGACTTCTTTAGATTTAAACT
CCATTCTTGAGGCACAGCCCAGGGCTTAAAACTGCACATCCTGAGGCTTTAATCTTGTAT
AAAATGAGACTCACTGGTGTAGTCTTTCCAATTGTCTCAGTGTGTGTGTGTGCATTTAAC
ATCTCTTGTTTGCATTTAGTTAATCCTCTCCTACAAAAGATATACTATATAGGATACcta
tcatccatctatctatctatcatctatctatctatctatctacttatctatctatctatc
tatctatcatctatctatctatcatctctactatctttctgtctgtctatctgtctgtct
atctatctatctatctatctatctatctatctatctatctatctatctatttatctatcc
atccatctatctCTGTCGTAAATGTGCACACCATTCCCTCTCAAATCCACCTATGGCAAT
TTAAAAACAGCAAGTACTTGCCAACAGAAGGCTTCATGTTAATTAGCTGATAAGCTCAGA
GAACTGTCAAGATTCATTTGATGCAAACATTAAATGAGCTTAAGTTCCTAAAACAGTTTG
TTCTCTTAAATAAGTTAAATATATGCACTGAGAAATCTCCAGTGTGCAGTTAATTTGCAA
AAATAAATAAGACAAAATACAAAACAAGTAACCACATATTTTGAATAAATGGAGTTGAGG
TGAATTGGGTGGTTCTGTCTACTATATAAATTAAGTTTGCTCAGAAATAATTCTTACCTA
GAACTTGAAATGTTTTTTTTCAAAGTGGATCACTTTGTACTATCAAGGACAATGCGAGAT
TGTTCTAGAAAGGTCGTCAGTGTGCATTGTAGAAATGATGTTAGCATATTTCTTTGTATG
TTTATTGTTGTTCTAATTAGGCTAACAATTGATGCTGAGTGCCAGTTGCAATTACACAAC
TTCCCAATGGATGAACACTCCTGCCCCCTGGAGTTCTCCAGTTGTAAGTAATGTTCTCTC
CAGATTGTGCCCTGCCAACTGTAGTCACTCTAATTGCCTTGTCAATTAATGCAATGAATC
TGAGAAATTGCAGAGTGGCACTGAGATTTGCTATTGATTTTGAAATCATTTTTATTGCAA
TTCAAAACTGTCCCAATTAAAACAATCATTGCAAAAGAATTGATGGATGGGAAATGCTTA
GGAAATAGACAATGGATGCCCTGACTAATTGTTGAGGTGGACCGAAAGGCCAGGCTAGGA
CTCAATAAAAAAGGTATAAATGGTTGATACTATAACTCCAATACCCTTCTTCCTGGGACT
CAGAAGGATATTATAACACATTCTTTAGAAAATTTTACCCCATATTAACACTGTTCTGTT
GGTATAATATTTATAACAATGCATGGCATACCAATACTGCAAAAGCTTACTTATTATTTT
CCTCAGACCATATAACATATCAAAAGGATCATGACAAATCTACCACCAATTAATTACTAA
AACTTCTATAGATATTCAAAACCAAACAGGCCTCATATTCTGAAATGTTCTCCTATTTGT
TCAACATCAATGTCAGATTATCCATCTCTGCCTTGTTTCTTGTTTAACAGTTAGACATAT
TTGAATGCATGAAATTTTAACAATAGATTTTAAACATGCATTTTCATCAACACAATTTCT
CTTCTGAAGAGTCAGGGAAACTCCTACAATCAAGAAAGTTACAACCGTAGTAAAATTTAA
AAGACAGTGACAAGAGAATTAATTGAGAATTAATCATCTCTTTATTTCATCAATTCCAGT
GATATAATGTACACAATATATATTCAGATGattatatatattatatatataattGTTCAC
TATATCTTATTTCATGTTTATCTATTTGAGTAGAGTGTTTTCAGTTATAAAGTTGGCATG
TCCTTAACCTTTAGAGAGATTAACCAAGTAGAGGTGCAATTCTATTGAGTCAGCTAAAAC
TCAGGAACAAGAAACATTTATGCTACCAGGTTGCAACTGACAATTTCCCCCTGAACCTAC
ACACAATATAATGCCATAAAAAAAAACAGTTACAAGTACCTCCTCAGAGTGTTTCCAGGT
GGCACCATGCTTTTTCCATTATCAGCGTGTCCTGTTACATGACCCCAACAATTCAGTAGA
TGTCATTTTTCTGCTCTCTTTTACAAGAGCAAACCGATTTAACCAAAAAGAAACAAAAGT
ATAAAGGAAAGAATATTTTCTTCAAAGAGAATTTCATATTTTATAGTCAGTGGTTATACT
CCCTTCACATTCTTAATATCTGGACGGTTGAAGTAATGTTTATCTCATCATTTCTTCATT
CATGCATCAATTCTTTTGAGACCACATTAGAGAATGAAACCAGTACCTTGTCCCATACAC
ATCCTACCACTGAGCTATATTGCCAATCTTTGCTTTTAGTTATATTCATATTCTACTGGG
AACAGGACATTCCCCAGTTAATTAAAAATAGTATTATCCACTCAGGAAATGTACAGTGAC
CATCAGTTGTATGGTATAGTAATAATAACAGCCTCTATTAAGAATTATCTATAAGTTATC
TACAGCTAGAGATTTCGTGCTCATAACTGTTTTACCCTGATTGTGAGTGCAATGCTGTTC
TCATGAAGATCTTCACATAAGCACTTTTGTGTGGTCCTATTAGCATTTGGGCATAATGAT
TTTAATTTTAAATTTCAATGTACGTTAAAACTGAATTCAAACTGCACCCTAAGACTATTA
TATTTTTCGTTTTCTTTGGTCTCTGTCACACACAACTGGtgtaatcctagcaatcaggtg
actataagagatgattgactcaaagccaacatgagctactgatatagaaatttcttattt
tacaaaccaaaaTCTAAAAAAAAAATCAAGAGACTGAATAACTTGATATTTGTTAATGTA
AAGAATCATAATATTAGGATAACTATTGGAGAAGCCTCTTTATTGGATCTTCTTCAATGT
TTCCTATGTCTACAGGACTGGCAAAATCTTGAACAATTGGCCACTGTTCAATATGAAACA
TTCTTTTACATATCACATCTTCATTTTGCACTGGGTATTTTTGTATCTTATCTCAAATAA
TACAAAGAACAAGTACAACATTTCAGATATCCTTTGTTGTTTACATTACATGCAATTAAA
AGTTTTTTAAAGGTAGTTTTGACCTTGCTACTGTCAGTCTTTTCTAGCAGGATGTGATGT
GAATTATGCTAATTTTCTGTGAATTATATGCAAATTCCTCAAGGCCACTGCAGGGCACTC
ACATGACTTTCAGCTTTTTTCTCCCTTGGTATTTACAAATTGTTCAAAGAAGGTAGTTGC
TACCTATGCCCAGTCACTCACTGTCATATTTAATGTGAGCTTTCTCAACTCCTGGTAGAT
GGTTATCCTCGTGAAGAAATTGTTTATCAATGGAAGCGCAGTTCTGTTGAAGTGGGAGAC
ACAAGGTCATGGAGGCTGTATCAGTTTTCCTTTGTTGGATTGAGGAATACCACTGAAGTA
GTGAAGACAACTTCTGGTAAGACATTCTTGAGAAGCATTTTCATTCACAGGCACAGGCTG
CAAAGGTTTTTGATGCATATGTTATAAATGGCATTCAAAGAGATAATGAAGCAGATTAAT
TTTTTTAGACAAAATGATAGTTGGTGTTCTAGTAGAATAGATAAATATACATGTACTCTA
CTGATGTGATGCAAATTGGATTTAAAATGGTTTAGTAATTTATGTAATAATTTCTTAAGA
GGAATTGCAATTATTCATGAAAACAACATGTTTATTAGGTATAAATTAATTTATTCCTCT
TAGGGAGTATATTTGCTAATATATTGAAATTGCAATATTTTTAATAATTTTACAAATAAC
TGAAGTAGGTGAGGATTTGTTGACTTCTGAGTAACTTAATAGACTCAAAATATATTTGTT
GAGAACTTCATGCAATATATTTTTAACATGTCCAACCCAACCATTACCATTCTATCATAT
CTCCTCACCAACTTTGTGTTTCCTTTTTTTCTTCCGTTTCCACCATTTCTGTAACCCAGC
TAGTATTGGGACTATAATCTGTTCTGGTGTATAAAGATTAGCCTATCAGAAGTCTCATCA
TAAAACAGACAACAAACAAAACCAAACATCctgaaccctcctttcccagagcctgtggaa
tggcattagctcttcttctagaggataactcaccctctatgccatgatttcatctggctg
gaacttgcacagtccttgtgcatgttgtcactgtcacactgctgtgcgttcatatggaca
actggatagcatgtatggaaatcactgttCAATTTCATAATTTTATACTGGCTCCAAAAC
TGGATGAGATGTCAAGCTTTACATACTAGATAGAACTATCTCAAGCCACAATGACATCAA
TGATAAGATATTGATACTGTGACATTATCTGAAATTCTCATGGGACCAACATTCTCAAAA
GCTTTATGATTTAAAAATAAATACTGAGAGTctctctctccccctctccctgtccctctc
cctctccctatccctctccctctccttccttccttccttctctctctctctcATATCATA
CCATAAAATGATACTTGTACTTATGAAATTGTAAATCATTAAATGCTTCTAAAACTGCAA
TTGTTGTGTGCATACAGGACATTAAATTATTAAGATAACCTGAAAGTCCATATTTGAAAA
TGAAATCTCATGACTTTTAATGTtggggtggtctgaatgaggctgcttaccatagacaca
cattttaatatttggtccccagttcagcaaattctttcaaaagggtcaggggatatagac
tgagtggagTATAAATAtatactggaaagctttatgtcaatttgacacatgataaagcca
tcagagaggtggaggtgttaactgaggaaatgcttgaatacaattgggctgtaagcaaga
ctgtagggcatttttgtaataataatagatgcgggcagatccagttcagtgtggctggta
ccatccctgggatggtgatccttggtgctgtacaaagacaaactgagcaagtcatgatgg
tggtggcaggggagacaagcaacactctttgtggcctgtccactcctacctccaatatcc
agcctggcttgatttcttgccgtggctttccttagtgatctgtgattcaggatatgaaag
tcaaatgaatctttttctccttaacttggttttcctcatggtgtttcatcagaacaatgg
aaaccctgactaGTTCAACgtgaatcattgtgggtgggtattcagatttcaaaagcctac
agcattcacagctctgcctcatggttgtgtttcagtagtcaagctctcagttactgttcc
agcactctgcctgccttctagctcctaatcatgtcggtcattgactatccactaaaactg
taagcctccagtaaactcttctgtgagatgccttggtcatagcgtcttagaacagtaaga
taaaagtaactaaTGTAGATCGTATGCTTTATAGATTAAAAAATCCTCTATGGGAGCAAA
CTAGACATATTTTGAGATGAGGAACATTTCATATGtgtagtgacaattctggaatttttg
ttactttaaaaaatacagaaatatcttaagaatatattattattttgatcccaggtgtag
gcatgaggagcttctttggactgtcctcagcatctgactgtgatttgccatgtgctctac
cagaggcatgattttgccagctgcaaacggtttctgcaattgtgtgacatttggaattct
agaaacttttcagatagaaatgctagggccctgagaggagttgatgatggttattaatca
ttgaatggggttgattgcagcttgttagcagtggccaaagaaacaagaagaaagaattta
gatcaaaagatctctctcttccctctctcctttctttccaatttagtgatagatggtcaa
gtcagggtatcaatgatgggaaaaagaagaaaccaccaagtagcaaaaaccatatatata
tatacatatgtacatatgtatatatgtatacatatacatatatgtatatatatatatata
tagtgtgtgtgtgtgtgtgtgtgtgtgtgtgtgtgtgtAGAAAATTTTAACTCTGAAAAG
CTGAATGCAAGCTCTGTGCAGTGTTCCAACTACTCAATGTTATTCTATCAAGTGAAATAT
GTCTCCATCTCCGACATAAACATTATATTCCCACTTTACTTATTGACACTAAGCCTTAAC
TATGCACCTGAGTTTCTATCAGATTTCCAAAGGTTCATTTTTATACATTTATAGGGCCCA
ATTTTTGTATTGAGTAATATGGAAGGTACTTTCTCTGTTGCTCAAAGATGAATAGAACCA
GGAACTAAACAAAACTGAAATTTACAAATTGGCCTTCAACACATCACTGTCCAAACTACA
GAAGGATCTGATCCTCCCACCGCTCTCACCACCCTCATGGTTCTTCTGAAGACTCCTTTG
TTTCAGAAGAGCAAGTTCAAAGGTCAAAGCAGTGCTTAAAAAGGTGACCTTCTGTTCCTT
GATTCACAGGGATACTGATCATCGTGTACTCGACCAATTTTATTTTTTCATTTGTTTCAG
GCAGGAAAAACAAAATCTCAACTCAAGACTACCTTTTAACTAAAGCCTCCCACCTATAAA
ACTAATATAAAAATAATCTCCAGTTGTTGTCCCTTCCCGAAAGGGAAACTGGGATTAAGT
TCTGCTGTATATCCACATTTCTGTATCTGTACCCGTACCCTAAAACAGCATCAGAAACTC
ATGACTAGCACGCTTTTGTTTAGACATTTCGTTCCAGGAAGACGTTCAGCACAAACGGCA
GTAGACTGAAGCCGATGCTGCAGCCTAGATTCCTGGTATAGTCCCCCACCCTCGATGTCA
CTTGGATACTGCCTGAGGGCACTTATTAAGATACATGTGCAGAATGGAATTATCTAATCA
CTTCACACACGGTACAAGCTACCGAGGTCCCGTAGAAACATTAATCTCTTGAAGGAAACC
ACAGTGAAGCAGTAGGACAGGAAAATGCTAGGGTTAATACAACGACTTCATTTCATCGTG
GGTGGCTAGATTTAACACTTACCATTTCTTTCTACTCGTTGTTCTTCCTTTTTTGTGCAC
TTCTATTTCAATGGCCTCATTGAAAAGAAAGTATTGAAAATTAGCATCGACACTGATAGC
ACAGCCTGATTCTTCCAACAATTTGATTCTAGAAAATCTAGTGTAGAAAGACCTGACAGA
ACGTGCCGTGAGACCTAAGAGAGTGAAGGACAGGCGTAGAAGAGCATGGAAAGCAAAACA
TTACAAACTGAATGATTGGATAGCACGGTCAAAGGCAGCAGTAAGACCAGGCGTTATCTG
TAATTTTGGTTAGAGGAGGAAGAGAGTAATTGAATGATTAAGAGAAAGGTGACATATCAA
AGCCAATATGTTCCTGGTTGATATCAAGTTAACATCAAAAAGGCCCGGAACATTCTCAGA
ACTGATGGCACCCTGGTTTTAGAGGAGCATTTTGTGTGCTACTTTAATGATGTTTGCTTA
TAGAAGGTTGAAAAACTGTGAGGAAAGACTGATGAAAGTCCTTGGCTCGTCATGGCTGAA
TTTGAAGCTGTATGCTCATTGTTATTTTTTAAAAATTGGATTACTGAATTTTTAGCTAAA
TTGATGCTTTTTATAAATTTGCAAAAGTAGTAAGTAAGTCAGAATCAGCTACTAGGAATA
GAAGTTATTGTAAAGTATAAGAAACATAAATATTAtatgcatgtacatacatatgtatgt
atgtgtgtatgtatatatatatgtatgtgtgtatgtatatatatatatgtatgtgtgtat
gtatgtatgtacgtatgtatgtatATTTTTGCTCCACGAACTGAGTGTGTTGAAAGAGAG
GAAGAAAAGGCAAAATGTACAATTAGTACCAAAGCTTATACCATATATATATATATACAG
GAAAGTATTCCTCACCAGTTAAGTCACAACTTCATAGTTCTTGACTCAACTTATTTACTC
TCATTATCTTTGTGCGATCCCTGGAGAAAAATATTTTCTGGGTAGCAGATGAGTGTAGTG
CTTAGTGAGTCCTTTCAATTCAGCTACTACATTATCACGATTCCTGACCTAAGAATCCTC
CTTCCAAACTTCCTCTCTTCCTGATGGTTCATTATCTGGTGGCATCACCACCGTGGCCCC
CGTGAGGCAGGCATGATCACTCAGAGTCATGTCTCTACCTCCCACACCTAATGATTCATG
AAGGCACTTATGCCTCTGAAATCTCTTGTGTAACTGTCCTCCTTTCTGTTGCCACTGCCA
CTGTCCTAGTTCACAAATGTGTCTGTTCTTATCTGGACCATGTCGGCAACTTATTAAGGC
ATGTCCCTGCTGTCAGTCTCTCTCTGCTAAGTGGTATGCCTTGCAAATTAAACAAAAAGC
CGCTGAACGTCTTGAACACTGTAACATGCTCCAGAATTCACTCCGTGGATATGGCTTATA
TCAGTTCCCCATATCACAATACTAAGTCAAATTACCAACGATGCTGATAGCATTGTCAGT
GGCACTGAGGGGTTTAATTCTTCCTGAGTATCAAGTGCATGTACAGAGTATAAATTTAAT
GGGCCCTGCTCCCAGGAACTAGGTCAATCTTACTTATTACACTATTTTTCTCCCCTGCTG
GTGCTGTGAGCCCCTGGTATACAAAGCCCAGCACATGTCAAGAATGAAGTAAGTTCACTC
AAACTTACTCTACTCCCTCTACCCCTTGAGGTTCCAGAGTCATGTCACCTTCAGCATTAT
CTTCTGTATTTTCTCAGCTTGTCACAAAATTTACCTGAAATGATCTTGCCTATCCCATAC
TCACATTCAATTTCAGTTTTCTTTCTCTATAACAAAGGTTTTTAAAACTCACCTACAATA
TTTCTAAAAGCACATGCCATTTATTAAgtgtgtgtgtgtgtgtgtgtgtgtgtgtgtgtg
tgtgtgtgtgtgtgtgCATGAACTGCAGTTTGCACGTGGCGATCAACTCAAACTCAGAGG
AGTTGACTCTCCCCGTTTCATAGGGCCTGAGCATCAAACTCTCACAACACTGACTATCTT
CTCCTAGGTCTTATGATCCAAATCTTAAACAAGTACCTGCTTCCCCTTAATGTTTTTACT
GGTATTGATCTAAAACTATATGGGATGTTCTTTGACTGTGTGCATGCACCCTTAGATCTT
GGTCCCTCAAGTTTTCAAAACAGCTTCTGCTTTTGGTATTCATATGCTCCTCTCAGAAAT
CATTCAGTATATCTGAGCTCCACATCACCACCATCATAGGATTGATCTAGTATTAAAGTT
GGGTGTTCTATTTAACTTAAAAAAATtgaggagataattcagtggataagaatgcttgcc
acataatctcagggatatgattttgtatccccagcacccacatgaaaCAATAAAATCAAG
TGAAAACTGTTTCAAGTGTTCTGACTTGTGGGAAGCCCTTTGCAGAAGGAAAGAAATTTC
ATTACAGTTACTATGACCCCTGTAACTATTACTGAAATCCCATCGACTTCCTACTTTGAA
TCCCATTACCCTGTGAGAACATAATTAGTGTCTAACTTTACATAGGGACTTTTATTCTCA
GCCCATAATCCTTCAGGCCACACAATGTGTCAATTTACTTTGATAAAACTATATTTGTTT
CAATTAAAATAAGTATTGAAGAATTCAATTTCCCACTTTACAGTGTTTAAACAAGGGATC
CATTCTTTCTGCTCGTATTATTAATACTCATAGAATTTGATCATCAGATTCTCTCCATAA
TTtgtgtgtgtgtgtgtgtgtgtgtgtgtgtgtgtgaaagagagagagagagagagagag
agagagagagagagagagagagagagagagaTTTGGTCTCCCATGTTCTCACTTTGAGAT
GAAGAAAATAAACGAGTCATTCTTGTAGAGAAACTTAAATTATTACAAAAGAAATGCCGT
CATAATGTTCACTGAACTTTCCACATTTTTTGTTCACAATGCATTTGAAACACTAACAGG
TCATAAAACACCTTCATACAGATTTTGTCAAAAAATGCAGATTAGTGATTATTTACTTCC
TTTGTTTTCTTTGTTTTCTTCACCCACTTTTGGAGCTCGGACTCAGAGTTATCTGAAGTG
GGAAGGGCaatatatatattatatatattatattatatataataataattgagctgagca
tcagtttttattactctatgctttctgacagtggatgatcagctgcctaaagctcccgca
accagaaattcccccaaataatgtattaaaccttctaattctgagccaaaataaactttt
ccctagtaaaattgctttGCCTGGCTACGTAATAAATAGATATATTTGTTTCTTAATTTT
CCTTGTACATCACCCCCACCATACAGTACTGTTCTGCATGAGCTGGCACACATGTTCACC
TTCTTGTCACTTATTTCTACTTCACCACCTGACATCAAACTCAAGGGCAACTCTTTGATA
TATACATTGATTTATAGTAAATAATTCTCTGAATACCAATCAAACTTTTCAACTTAAGAT
TAATTTAGATTGCAAAAGAGACTGCAGAGATCAAAGGATTGTTATTGAAGTGAACCGTAT
TAAGAGGAGAGGCAGGAAATAAAATGAAAATATAAAAGTTAGTAGGGTTTTCTTATTAAT
TACTATAAAAAAAGGAAACTGAATGGGAACTCATCTACAGTAGCATGAGTCTGTACTCCT
TGCATTTTTGAGATAATGTGAGTCATGAATCTATTTTAACCAATACTTAATTTCTAAAGA
AATAGTAACATACTATCTTAAAATAGATCCGTGAATGACTGTATAACTATAGACTTTTAT
TTTATTTTTAAGATTCAATTTAAATAGTTATATTTCATTTCACTTGAGGAAAATATTAAA
TAACGTAACTAGCCATTGGCCTGGGGCTTCTAGGAGAAGCTCTTCCAGCTCTGGAATGAA
AATTCCTTATCTATAAAAGGAGTTCTCTTAAGTAGATCTCTCTCTAAAGCCCTTGTCCTG
AGTACACCACAGCTCCTGCTGTTACCAAGGATACCTAGCAGATGTGTAAATGTAGCAGAT
ACTTTCTTCTTAGGTGGATGTTTTCTTAGGATGTTTATTCTCTGAGTTTTCGATGATTTT
GAAAAGAAACTAGATGCAAACAAATGTACTGACATGTAGGTGATAAGTTTAAGGGAAGTG
GTAGTCCCCTCCATCTATTTTGTGCTCCATGATACTAACAGACATATTTTTTTAAGTTGC
TAACTAAAAATGATATCTCATTTCTCTATCAACTGTAATACTGGGCTATTCTGTTCCTTT
AAACATTCTATGAATTTTAAATTCCAATTTTGCTCTTATATTATATGGAACCTTTATGGA
AATGCGTTCCCAGGGGTGAAGCGAAGCTACTTAGGAATTCCTAAAACAATTGATTGGTTT
CAAGGTGACATGTGTTCCTTGGCAAAAAGCAGTGTGTTCTCCCAGGAAGACAAAGCATGA
GCAGAAGGGACAAAAAGTCTTAATATCATCTAACCTTTGGGGATTATGCACAATACAGTT
TTATTTTCACAAGTCGCTGAGGATGGAGTCACTATTTTCCATTGGATAAATGTAGCATGA
GAATTTATAGGCTTAAGTATTCTGCTCCAATGTATTAAATGGAGTCATTTACCAGACACA
TAACTTTTTACCCACATGACTCATTAAGCATATTACATGAAGAGACAGATTGGTTTAAAA
AAGAAACTGATTGCTGGAATGCTGAATTTAAAAATGGCTAACAGtttccagttttgttga
gtacagacttttgttgtaggatctgatgattttcttgaatttcctcagtttctatagtta
atgtcgccctttttatttctgattttgttaatttggatactctttgctctttagttagtt
tggctaaggttatctatcttgctgatttttttcaaagaaccagcttctagttttgttgat
tcttcgaaggaaaggccatccagagactgccctaccttgggatccatcccatccacaggc
accaaaccttgacactattgctgacgccaagaatagccagcagacaggaacctagtatgg
ctgtcctctgagaggctccacaattacctgactaagacagattgagcccgtggaccccaa
aagcagtgttaggggaaggactgaggaactgaaggctagtaaccccacagagataacagc
aatgtcaaccaaccacacccctcagagctcccagggaccaaatcaccaaccaaagagtat
atatgggggatcatggctcccattatatatgtagcagaggattgccctatctgcaatcaa
tggaatgggggcttgttgccccatcctaggggaacgctagaggggtgaggcaggaatccg
tgggtgagggagcactctcttagaggtaaaagggaagaagataaggggtttgtgaagtgg
agaccaggaagggagcagcattcaaatgtaaataaatgcaataatcaatgaaataaaaaG
AAGTGGGACACTAAGCAAACTGTCCAATGATGCATCTATACAAATTCAGCTCATAGAGTC
TTCACAAAGGACTAAGAGATTTCTAGTACGAATATTTGACATTTCTACAAGTGATATAAA
AGTTATAAGAAAAGCACACACAATACTTAAACTAAAACATTTCTTAAGCTATGCAATATA
CACAAATAAATGGTGTAACTAAATGataaataaaataaataaaattttaaaaCACGGGTT
AATAATGTTTTAATGACCTGTAACAAATCTTAAATACGACATTTTGTAACAAAAAACAAA
AAAACCTAGaatgtttagagtgggcatcctatgtcctagtctttggtagaagacattcag
tctttcacaataaagtttaattctattttgttttgtattttaaatatctttcattacgtt
aaacttcccttttttctcatttttctgagtcatttttctcaaaaataaaatgtttgatgt
caaatgttcttttttccaccctccactgatattaccatgaaattacttaattttattatg
gtgatttatatcataccaattatgagcatcacattcctcctatataacttcttggtcctg
taatactaaccttttcatgtttggggcttgaatttgctaatattttagacattattttaa
tatgtagtcacaagacatattgctgtagttttGATTTATGTTGGCTAATTATTTTCCTTT
TCTTCTTTCTTTTATAAttttatttttctttgatattttatgtatttacatttcaaatgt
tatcccctttccctttccatccaatacccctccccttttcctgcttttatgaggatgctc
ccacttctacacacctacccacttcaatgccctggcattcccctacactggggaaatgag
gcttcacagggccaaggactcttcctcctattgatgctggacactgccattctccaagaa
tactcattggttggtgatttagtctctgggagctctggtggggtctggttgattgatatt
gttgttcttcctatggggttgcaaaacccttcagatccttctgtcttttctcttactcct
ccattaggattcccttgttcagtccaatgattagctgtaagcatcctcatctatatcagc
tgggttctagcagagcttctcaggagacactcatatatggcttctgccagcaagcatctc
ttggcatcagcaatagtgactgggtttggtggcagcatatgggatggatccttacgtagg
gcagtctctgaataaccttttcttcagtccctgctccactctttgtccctgtatttcctc
tcatgaatattttgttcttccttctaagaagaaatgaagcatccacattttggtcttcct
tcttcttgagcttatatgatctgtgaattttctcttaggtattccaattttgggggctaa
tattgatcagtaagtgcatacaatgtgtgttcttttgtaactgggttacccaagtcagga
tcatattttctagttctatccatttTATGCTAGCTAATTTTTAACAAAACATATCTCCAT
AAAAGCAATGGCAAAGATTGCAGAGACATGCTTTAGTAACATGAAATGTGTCTTATGACA
ACCCGTTATGGTCACTAGTAACATGTGCAGTGTTTATTGTCAGTAAATATTGTCATATAT
TTGATCAAATGATATTGTTTCAGTTCTACAAATATTTTATAGCTAATATAATACCATTAT
TTATTAACTAAAGAACTCTCTGCATCATAATTCTTCATGTCAGATGATATCATAGAATTT
CCTACATTAATATAAAATTTTTCCTTAAAATATTGCTTAAATAAATGCAATGTAATACTT
TCTGATTACTATTTAAAATAAATATATGTATGACTCTCTTGTTTTGACACTAAGTGAAAA
CCAGTATGGTTGGGGCATAACAAATGTAGAATTCTTAAAGACATATCAGTGTAAGTATGT
AAAACTAATGAATGTCTCCTATTACATGGGATGCTTTGAAATAAATATGAAACATCAAAT
TATTTATGAAAATTAAAATGTGAGTAAGAAAATGTGACAGAAAGCACAGGGTCAGTATTT
TAACTGCAAATGAATACATTTATTTCCTATGAATGAATGATTCCTTTGTGTTATATCTGC
CTTTCATAGTGACACAAAGGTACACTAGAAAGCACCATATCCTTAGTGTTCAGTTTTCAA
CTAATGCACAATATAAAACCTTTACCCATGAGTACTTTATTACAGGATTTCTAATCTGCT
CATGCTCATGTGACTATGAAGGCCAAATGCTTTCATTTTCTTCAATTATATCATTTGTTC
ACTGCTGAATTGTGAGAAGCTCTGACAACACTCTAGGACATAAATATGAAAAGCACACAA
CCAAGATATGCTTTAAAAATGGCATTGAAATGGGTCCAAAGGAAATACCAGTGCATATTC
TTTCTAGGTATCCTGTCCCTCTCACTTTTATGCTTGGAATTATATACCATAAGCATCCAC
CATCAACAACCAAATTGATTTTAATTTCAGCTGACTTCCTTTTGCTATCATAGGAGAGGG
AGGTTAGATAAAAATAGGACCATACAGTTCTATGCAAAGCCATCTGTGCCCACAGGCATT
GTGTTGACTTCCCAGCTCTCATGTAAGAAGCTCAAAGCTTTGTTGCTGTTCTCTGGCATA
TTACTGATCAGCAGTCTTACATAGCCAATTAACATAGTCTTCTTGTAGTATTCAGAAGAT
CTACAACATCTGCAACGATATCCTATTATTTGTTTTCTACAATGCATTGCGACAGCTGGT
ATGGGGCAAAACTGTATAATTCCTGTTTAAGGCTTGTCATTTTAATCATAACACCATATG
GTTTAGTGACCTTGAACAAGTCAGTTTCTATTTAAGGTAAAGAAAATTGTTGAGCTTGTG
TTCACAGAAAGATGTTTCTATTACTTTATTTATCGTGCAATTTGTTTTCTTATTATTCTG
CCATATCTCTATATCATTATAAATCTGTCTTTGTAAGTCTCTAGTTCTTATcctctctcc
agctccctctctccttccttccttccctctctccccttccccctcctcctcttccccctc
ctcctcttcctctctctctctctctctctctctctctctctctctctctttctctctcta
tgtctgaagctacaTGACTGCTGTTATAGTAGAGTCACTGCATTGATAAGCTTGAACTAG
ACTAGACTATAATAGCATATCATATTCAAATTTTTATACTTTAAAAACAAAATATTTGCT
GATAATTTCTTACTTTCATTTTCCGTTTGTCTTCCAATGTTAAGGTCACATCTTAGTATC
AATTGTCCTTGAAAAACCAAATAGTAAGTTACTCTGAGGGAAAATAGAGCACATGACAAA
AATATCTCTCAGCTTCAGAGTATTCTCATTCAAAAAGCTAATACGGGGTCAAGACACCTA
ACTTGGTCAAGGACTTGTTAATTATATAAACCTGGCTTCATACAGAACAAGTTAAGGAAA
CTTAATGTGAACATGAACATCATCGTATGTTGGTGAGAATAGTCATATGTTATAAATATG
GGTAAGCAATCCTTGCTGAGCTCTTGATAGAGCTTTATTAATTACAACAAAAGCAAGCTC
ATATATATCAAACTGTGTTAAATTTAATTTTACAGACATTATTCAGTGGTGATGTGAAAG
AAAAATGAACTAGAATTATCTTCTAGTCGGTAACATGGAATAATTGAGTGCAATTTAATA
TATAATTGTCAAAAATAATGAAAAGGCCAGGTTATCTTGATGGCTTGTTTTTGCATGATT
TATGTATGAAAAAACCCTCAAGCTTCTAGTAAAACTTGTGTACAATAAAAATGTAGTCGA
GTAGTCTACATCAAAATTAAAGACTTTGTTGTAGTGAATCTTAACatatatatgttatat
ttatatatatcttaacatatatatgtatatgaatatatatataACTTCATTTCCTCCATG
AAATATTATTTGAAGTTAGTTTTATTACTAAAATGTTTGGATCATtttatttttatttta
tatatatgtgtacctttcttcatgtaattaacatatataagtgtaccatgcgtgtgcctg
gtgcatgaaaagttcaggagaaagcattggattccttcatatggagttagaaatgattgt
gagctactgtgtgaatgctgggaactgaaccccagttttctacaaggttagagagaagca
ctgaactgtggccatagcccctgcctcctatttttatttctctctctctctctctctctc
tctctctctctctctctctctctctctctctctttctctctctctccgtccctccctccc
tcccccctctctccctctctccctctctcccNNNNNNNNNNNNNNNNNNNNNNNNNNNNN
NNNNNNNNNNNNNNNNNNNNNctccctctctctccctcgccctccctctctctccctctc
tctcGgtatgtgcatgtgcccagcccacatgtccatgtctgttcatgtccttgggggcca
gaagaatcagatccccgtaggcaaagttatagtcagatatgagtcagcaaggacacaaac
acgtgggtgcacacattttcattttacattttattctcagtttctagcccaaggcctctg
caatagcatcaagtgctcatagctgctgagctatcttttcggccccTATTCTTAAATTCT
GTTTTGTTAACCAATTGGGAATAAGAGCTCTGGCAAGCTATTACATGGTAACATGGAAGC
GTGATTGGAGCTAAGCAACGAGCGCTACTGGGTACAGCTGCCCCTGTAAATGAGAAAGAA
ACGGAAATTTCATTTCATTGGCTGACAACAAATATGGAGTACAGAGGGCCACTAGCGTTT
GGACTTCTGCCAATGCAAATCTGTGCACAGATGCGTAGTGTAGACAATGGAATGCTGATG
CTAGGTATAGGTGTTAATAGGTGTTGTAGGTAAGCTAGACACTTTACAAAAGGGTCTTTA
CTGTAAAGATAAATGACTTTAGAAGGTAGATCTCAAGATTATCTTCAAAATCACATGGCT
GGTAACTGTCAGTGCATGCTTTTAAGTTCAGAGTTTGTATTGGGTCTTGCTGGTTAGGTA
GACTGATAACTTGGTAATTTTGTTAAAGAAACACAGTTTATGTGAACAGGAGTTGTTTTG
CTCAATCTGtctgcctctgcctctgcctgtctctgtctctgtcgtctctgtctctgtGTG
TGTGTGTGTATGAATAAAGCAAAGTAATGTAAACATGCCAATTGCAAAATGTTACAAACT
ATTAAATATGATAATGAAGTTGACAGCAATATTTGGAGTACTGTAGCTGATTTTAACCTG
GCATATCCTAATCTGTAGCATATCACAAATAAAGATAGTTTAGATACTTCCCATGATAAG
AAATATTTTATCTGTGACTCAAAGAAACACTGTGGGTATAATCATGGGGTAAGGAATTAG
CAATGCATCACTTTCAGTAAGAAGTTTAAAGAAAGACTACTGGGCTAACATGAAATAAAT
GGGCCTGACATTGCAGCTAGGCTTATCAATATTAGTATATAGTAGGGCAAATCACAAAAA
TATCTTGGATCTTACTTTGCTTATTAGATGGATAAGAATTATAATTACCGTGTCAGAATG
ACAAGTGACATAACCATAGTAACTAAAATGCATAGAGTATTTCAAATATTTGAAACAGAT
AACCATATGATTAGAACTGTACCTTTTTTCACCATTTTATTCCTTAAAATATTTTTGCAG
GAGAATTACTAAAAATTGGCATATTTAATGACTCCAAAAAAGAGAAGTGATTCATAATTT
ATTGAAAGTGTATAGGTGTTAGTGATTGATGGATTGGTCTAATTGTGCTTCCCTGGTACC
TTTTCATTAAGACAGCAGAAAGAAAGGCTGTTGATGGGGATGCTGTTTTTATGCCTGCCC
CATGCAGTGATGTTGGGAGTAGTGGTTGAGAAATTGTCAAAAGAATTGAAGGATTTGAAT
TGAAACAAAAATTCAACAAGTTTGCTTGACTCTCCCCCCctctctttctttcttcctttc
tttctttctCCCCACCCCAttttttaagaaagggtctctcattggctgtccttgcctgtg
cttgaactctctgtgtagaccaggttgggcttgaactcacatagatactcctatctctgc
ttggattaaatgtatgcaataccatatcaggGTTGACCTTATTTTTTATTAACTCTGTGT
GGCTCTGCATGCCTAATACATCCAATTTAATATCTGATTTTATTTTCTGTTTCATATGAT
TATAACACTTAATGTCCTGATCATGTAATACAAACAAAAGTGTGCAAATCAGGAGCAATC
TTGAATTTCTTCGCTTAACACCCTTATTTTTTATAATACAAAATTTGTGTTTATTTTTAT
GATGATGGTTACTGTGTGCATGACATATGTATAGGAAGGAAGACATTGTCAGGGCACACT
CCTAGCAGCTAAAGGACAACTTTGAGAAGCCCATTCTCTACTTCTAGCCTTGTTtttctg
ttgctatgtttaaccaaaaccaacttgggaggtaaagtatttgacttacatttctatcta
aaagccaatgaaggaacttaaggtggaacctggaggccaaaactagggcagagactacag
agaaatagtgtttactggcttgcttcctccgactttcctctgactttctcatctgccttt
ctacattcctcatgcctacatgttcagggttggcatatcacagtgggctgacctccttta
tgtcaactagagatccttaaccacacctagaggtcaatctcatagacacagttcctcaag
tgaggctctctctttccaggtgactctaactttgtcaccttgaccaaaactGTGACACAA
GGATTCTTAGGTCAAATTCTTACAAGCTGCCAGATTTGGAGGACATACATCTTTATGTAA
TGAGTCATGTCTTAGGCCACTGTTTGCTATGCCTTTAGAAATGAAGTGTGTAAGTACATT
GCCTTGCATACAGCCTTCCGAAAAATAAACCCACAGGCATGGTAGCATATAAAAATCAAT
TCCCAGATTCCAAACCAATAAATCGCTTTCTACCCTCCCTTTCAAGGTCTAGAATGACTT
AAACACTCCTTTTGTTAAGTCTCTGCTTCATGAAAGAATGAGGCATAGAAATTGCACTGA
CTGGAACGTCTGGTTGTTGATTATTTTCTGAAGGATATTACAGTTGGTTTGTTTCTCCGT
AGTGTTTGTATTTATTAATTATTGATTGGAATGTCAGTAGTATTGAGAGAGAGAAAAAAA
AACTAGTGTAAAAGGCATTAATCCTTGCTGCAAGACCCAGGCTTCCTCTAACTCTGACCA
GCAGAAGCAAATCTTTTCATCCTTTTGTATGTTAGATCTTCAACTTTCAGATGTGTTGAT
ATTGATAGCCTTCCTTACTCAGAAAGCTGTAGAGAAACTCCAGTAGGATAATGATGACAA
AAGTCCTTATAGCATATTTCAAGTGTTCCCCCGATAAAATGCCACACTATTGTTCTCGCT
CTCTCTCTCTCTCATCATTACCTGTAAAATCTGCTGGTTTGATCTTCTGAAGTCAGATTT
TGTGGTTAAGATTCCAAAACTACTCATACTTTGGTTCAATGAGAAACTGTGGCATAAAAA
TAAAAAACAAGAACACTAAAAAAAGCATAAAAACCAATAAATCATATTGGAAATGCAGAG
GGAGGAGGCTGAGAGTATCAGAAATTGCTGCTTCTCACTTTTGGGGTCCTGGTATCAGGC
TTTGTTGTTAAGACTTTAGAGCAATGATAAATACAGCCAATTTGTTATCAAGGTCATTCA
GAAGGCAGAGTTCTGGCTTTTCCTTACACATTGGCATTTGTTGCTGTTAAAAAATGAAGA
CTAAATGTGGAGAGAAAAGGGAAAGGTGTTATATTAAGAGAAACTTATGAGAAGATACAG
TTTAGATAGCACTAATATTCCTGTCTTCTTACCTAAAAATAATAAAGGACCTGCCACCTT
ACCTAGTTTTGAAGTCTCTTGTGGTATGAGAAAGAATTGTCTGTACCTCTTAAAAAACAT
TCTTTTACCTATTTGGGGAATCAAATTTAAACTTACAATAAGGAATGCAGGATGGATGAC
AAAGAGAAATTAGCCTCTCCAGAGAGATTTGAAATAGTTTGAAGGCATCATCCATTTTTA
CCTTAAAACAATCATGGCATTCTCTAGCCTCTAACTGCTGTGCAAGGGAAATTAAAAACT
GCATTAATGTTAGTCTATATTCTATTTTCAAATTATCTTCTTAAACCTACTTATATACTT
CTCCCAGGATAATTGCTATTTATATTCAAGCTTCTTAGTTAGCCATTGTTGtaataatta
ataatttattttattttGAGTGAATAATAAATACAGCAAACTGGAATGGCATATTCCCCG
AGGAGTTGCTCTTGATTACCACAAAATTCTGAAAATAGATATTAATGCTGCCCACCTTTC
ATAGATTTGACTCAAGAAAACTCAGTAACTCATCCAACCTCTTCACAGCCATTAGGAAAC
AAAATAAAGATTTGAAATCAGCTAGAGTCCTCCACAATGGCCAACCAAGGTCAGAGAAGA
TTTGCTCTTCAGGATTTTTTGTGAGTATGGCAGACTCTGTGAAATTGTGTTCAGGGGGAT
AAAGGTAGAAGAGGGATGAAAGGGTATGAAGAATTCTCTAAGGAACAGTGAATGTTTACA
CAGGCTTTTCTGAGAGATGCTGGCCAGGCTTCTAGTAGCTAGCTACAGACTGCCGGCAGC
AGGCAATCTCACACCCGTAATTCTCCCCACATGTTAACTGAAGGAATAAAAAAATTAAAG
GTCGGCTACCAGATATTTCGGTGTACCATCTTTCTTTCATCCTAAAGGCTTGTTGATTAT
GGAATTTCACTGACATGAGGAATAGTCAGCAGTTCTATGTATGTGAAGAATTTGTGGGAC
TTAGTGGGTGAGCACAGTCAAATCATCTCAGGTAGGCAGGTGGTTGCTCCACTTTTTAAA
GTCCCTCAGAATTTTTCTGGCCCCAAAACCAACACAACTCTGAATGAGTACTGGTTCTTT
GGGGGAAAGTCTTTTAGAATTACAAAAGAAATTTCCCTTTGTTGCAATTTAAGTGCTAGA
TTTACAGTATCAATTATATTTGTCTGCAATTACTTCACTCACTGAGTTGCCATACAACAG
TTCCGTAGATGGAATTTACGATGCTAAGAAAGAAAGAGTAACCGACTCAAAGAGTATAGC
TATTGAGTAAAGGCTAGATTCCTCAAACCTGTCCCAATCATGTGCAGGATGCTGCAAGGG
GCCCCTGACAGTGGTCCCAATCACAGTTCACCTCAGCTTAGTACCTTGATTATCTATCTA
GGGCTCTCTATGTTCAAATACCACTAATAACCTCCTGAAGATGAATTTCCCTGGAGCAAA
TGATCATTCACTGGAATAAAGATGAGCCGTATCTAGTTGGATTTTGCACAGTTTTTATAC
AAGTCTACGTGATGCATCTACAAAGCGCTGACCACACATATCTGTATATTTGTATTAGAG
GAGAGCACATGAGTTCAAACGTGCTTCCAGACTATGCATCTTCACTTTTTCTTTCCTGAA
TGAAAAAAAAATCATTATCCTAAAAATACTGCAAATCCTTAAAATACCTAAGTATATATC
TGAGATATAATTGGAATGTATCAGAACCGCCATCATCCCGATTACCAGCTATTGTACTCA
GTTATCACTACAGCAATCATTGAAGGAAGTCGCCTGCCTCCGCCCACCCTCCTGGCAGCT
GGGAGTCTTGCTTCAATCGCTTACAATGACTAGTGTCTCCCAGACGTAGCTACTGCAGCA
GCATTATCTGAGGGGTTCGGTTGCCATCTCAGAAGTCACTAGCAGCTGTTACATTGAAGA
GTATTTGCTTACACAACAATGTCCAGAGCTGGTTTGCTCATTGTGTATGAGTTTGATGCT
AAGTTGGATGCTGTGTGGTTTCTAGTTGTCTTTTTCCTGCCTCTGCCTTGCAAGTTTTGA
TCTATGGGAATTCCTTTCTTCTCCTGGATtatctgtctgtctatctgtctatctgtctat
ctatctatctatctatctatctatctatctatctatctatctatcgtccatctatctatc
tatcatccatctatctgtctatatctatcaatctatctatagtccatctatctatcatct
atctatctatctatctatctatctatctatctatcgtccatctatctatcatctatctat
ctatcaatcaatctatctatctatctatctatctatctatctatctatcatctatctatc
tCTAAGGCAAGGAAATTAGAACTAGTTAAGGTATAACTTGGGTGGCAGGTTATCTGTGGT
TCTGACCTTTATACAGTGAGGAATTTGGCCAAGAGACAATATCAGTTTATGTTCAAGCCT
CTGGTTCATCCCCCTTCTGGTCTGCCCCTGGACTGCTCCCCACCCCATTATTATTACTAt
tttatttttaaattaaatataattacacaatttctctcttccatttctccaaattctcca
atataaatacttattgttctcttttaaattcatggtttctttttcaaatatgtatgcaca
cacatatgtgtgtgaatatctatatctatatctatctatctttctatctatatacatata
taaacttcgtataatttctcagtctgtataatgttaacggtatgtatGCCTTCACAAAAG
GAATGCATGGTAGTTATGGAGGGAGGTAGGGAAATGTGATAATAATATGTGCTAAACTCA
AAAAGTAAAAGAAATAATTAAAAAGAAAAACTTTCAAAATTAAAGATTTCAATTCGTAAA
GACATGCTATAATCACCAGTATATGTATGTGGCCCACTCCGCTGCCTTTGTTCATAATCT
TTTTTTTGAGTCTGCAATGTATCTGGCTGTATGTGCACATCCTCATACAGACCCTTGGCA
GTATGTGTTAGACTCTGTAGCATAAGCAGGTCACTGAATTGACAAGAGGGAGCCGAGGAA
GTCATAAGTGCCATGTAGGAAGAGTGCACAGAACAGAATTTTGGAGGGAAGCAAATATGC
AGAAAAAGAACTGGAAAATGTGCAGAAGGTTCTACATTAGCATTTAATAGAAAAATATTA
TATCCGGAAAAATTTAAATTCCTAGGAATTAATTCAGAATTGACACACCTATTACAATTT
TCAAAGATGGTCCCTAAAACACTTGCTTCTATCTTAAACCTTaaagcacaaattgaactt
ctccagattaaggtacatgagctaaatactagatataattagttgaggattagatactgt
aaaaacaaaattacaaaatgaagcagttataacagaaatatttcaaaatgaaacacagga
aaaaaagaacatgagagaagttaagaaagcaaccttaaactcttgagcaaatgtaggcag
tcaaatacaactgatgggacacagctcaatttggaagcctccccaaaggcagaagacata
agcaggagtaagaaaaataggagaaaataaccaaataattcatgaattaagagaaacatt
aagattcaatctcatcaaattaaaatcaagggaaagaaaatagaaactacattaaatttc
atcattttaaaattggtgataaaATTATCTTTTAAGAAATAATGATgggctggagagaca
gctcagttaaaaggaattgcggctcttatgtagtaggtagctgtatttcccagcactggt
gggatggtttacaagtacctaaacctctagatatagaggatttgacaccctggcttctgt
gatcacctgtacatatgtgctacattgacctaccataggcaaTcacacacacacacacac
acacacacacacacacacacacacGAAAAGAAAAGAGATAAAAATGCATGGTTAAACAAG
TAttatctgtgaatataaggacaaatagagtgcactgaggggttttgatggttttgtagg
tttctctccaagatccaaccttcaattgctctggatagttggttaagattctagtaccaa
aaatgatggtatgactgccactgctaatccttctgggctattgttccatgctggtccttg
ttgtgatccaCTAGTATTTTAGATGAGCtgtgtgtgtgtgtgtgtgtgtgtgtgtgtgtg
tgtgtgtgtgtgtgtatgtctgtgtgtgtatgtgtgtgtgCatacatatgtatatatcaa
caattaatgaaaactatgctatgaatgtgaaagagaagaaggaagtgtgtatatggggtt
tagaaagaagaaagagaaatggggtgatataattctattataatttcaaaaataaaaTAA
ATACTTTAAAACAAAGAAAAGACACATCTTGATGAATTTCTAAAAATGGTTAAATTGTGC
CATCTTGATAGTAAATATAATTTTTAAGAAAAGTAAGGAATGCTGATTAATTTCCTTTCT
CTTATTTATTGCATCCATTAAAATAAATCATACTTTGTTCAAAATAAAACTCCTCTGTTT
TAAAATATAACAAGAAAAAGAAAAGGCAATCTACACACAGGAAGAAACTACGCAAAATTT
GTTATACAGCGAGAGCTATTTTGCACAGTACATAAGGCTTTCAAAATGCAATTAATGAAG
AAGGTAAAAATTCAACCATACTTCCTCAAAAATACAGGTAGCTGGGGACAAGAGAACTAG
TCAGGGGCACAGTCTAGGCATGCTCAAGGCCCGCGTTTGATCCCTcacatcatagagaaa
aatgtgactggcaaacaagtacatgaaaagatactcaatataattagcacttagaataat
gaaatttaaagctacCTAATCATCAGAAGGAATATAATTAAAACAGCTAAGGTCAAAATG
TAAAGATAAATGGATCGCATTTCCAAAACCTATATAGCCTATTAAATATCAATCAATACA
AATGCTTGAACAACATGTGTGGTCACTTACATGTCTTTTTTCACAAAGGTGGCGCACAGC
ATGTCTGCGCGTAGGAGCCCATTGAATGCTAACCTAATTCATATGTCAATTTTGAATTTT
GATGGAGTGAGCACATGCTGGGCTCTTCTGTTTCATTTAGTGTTTTGTGCCATGTGTCTC
TGCTCATAAGTTAGAACACTCACCTGCAGAGGATGCATGTTGCTTCCTCTCTGATCCAAA
GCTCTTTACAATTCTCCCCACATTCTATTTCCAAGCTGTACAGAGAGAGCCAAGTCAAAG
TCACACAACTGCTTTAAATGCATGCgaaggaaggaagaaaggaaggaaAGGATGGCAGGA
TGGGCAGGTTTCTGGAACATTATAGACTTCAATTAACACTTAGTTGTTAATCATATATAG
AACTATTTGGTCATTGTAAGCGTCAGGCTCGCTGGTGACTTTTTATGTATTTTGTAGTAG
CAGTGTACAGTGGCCTAGAATTTTCATTTTTGTTTTGATATTTAGGTGCAGTTGCCAATA
CAGCTGCTCTCTTTCTACTGAGATCAAAGTATCAGTGTTTGCATTCACAAAAAAATGTGG
ACAAAGAAAAAATTCCTTCTGGTGTTCTATTTATGACAAAGTAATGATCTTAAAAATAAA
CCTAAGAGCATAAGAAAAGAGCATATTGCTATGTAATTATGCGAAACTTAAATATTAAAG
GAGAGTAGCCACCCAAGACATGTGGGCTTCGAATACCTACTCGAACCTTCTAAAAGTGTG
ATAAGTAGCTTATGAAACTAATTGCATACATTCTAGAACTATTATTAATTATGGATGGAC
AAAAATGGGTCTAGCCTGAAACAGGATTTAGGGGTAATGATGAGTAGTGACACTTTTGCT
AACACTGTGACACTAGAACCTATTCTCCTCTGTTCTCTCAAATCACTCTTTTAAATAAAT
GAATCACACCCATCCTTCAAATCTAACATCTAGCCATGAGTACATATTTTCTCCATCCTT
TTCATGTCTGGCCACCTGGGAGAGTCCAAGCATGACAATTTGGCTTCTTAGAATTATACT
AAATACAACACCTACAGTGGATGAGACCAGGTTTTATAGGTTCTTACCATATTATCAACT
CTTAGCGAGAAATTATCTCAGCAGAGCCTACTATCCCCCTTTATTGAGTTAAATTTGATT
AGATAACCATCCCTGGAGCAAACAGCACAGACACGACAACAGTTAGGCTTTTATATCCTC
ACGCTAGCTCTGGAAGTGTAATAAATGCGCAAATGCTACGCACCTTTAGTGACTAGGGGA
AAATTTGAGTAAATTACTAAAAGGAAATTAGGGAATTTAAGCCAAAGAAGTAATTGAGAG
GTTGTTTATTTTTATGGTTTTTATTTTTCTTTAAAAAGTGAAGAACATTTAAATAAAATT
CAAAGGTAGGAAAAGTGAAAGAAATGAAAAGCTAAGCCAATTTGAAGATATTATTATTAA
ACTCTGTACTTCTCCTTTAATGTTCAGCCCAGGAGTTGGCAGTAATAAGGACTCTGATCT
CATGTATTTATTTGACCAGAGAAAGAGTCCAATGAGAGAAATGGGAGTATGATGAGTCAA
AGTCTGCTTTGTTAAATTTAACAATTTAAATAAAATCTAATAACAAAAATGTAAATTGAT
AACTCTGGAAAACTACAGATTGTGGGGTTCGTAGCCACTGAAAGCGATGAGAGTGGTTTC
CTACCAGAATCCCGGGTCAGTAGGCTATCTTAAAGTTCAATGAGACGGCATTTTAAAGTT
TTGTTAGTGTTGCCATGGAAGGACATTTTTAAAACTTAGATGTATGTAATATGATTCCTG
AGTTAGATGATGTATCATGGTATAACGAATACCAGAAATAAAGCTAGACCGTCTTTGAAC
AGGTATTGGCCCTGTTATCTTTAGCAAAAACTAATTCTATGAGCTTCAGTCGCTTCTTCT
TTAGACAACCGATATTTTCTTAGGAAACCGATTGGACAGAGAAAGACTAAATCTCGGTTG
TTAACATTGCCACAGACATCACAAGAGGAAATTACAATGGGGTACAACTAAGCTTAGCGT
TTTGCAGGATTGTCAAATTGAGGGCGTTGTTAGTACTGTGGAGGTTAGCCATTACTGATA
TCTCTACAGACataaataattatgtaaataattatatataataatGTATGCATGAGAGTA
AATCTTGTTAAATTGGGCTCACACAGGTTCTGAGTATGTTTCTAGTTTCCTTCATTCTAT
GGTACCAGCAAACACATAGGAAAGAACTTTTCCAGGTAGCTTAAAACATTGTCTCTCTAA
GAATTCTCCAGAAAATGGAAAGTCTGGGAAAAGCAATTATTACACATCTGTCCTTATGCT
GTACTTTCCCCACCAGATCAGCCCTAAGGTAGGGAACTTCACACAGTGGGAGGAGCTTAA
CAGAGCTATGGAGCTGACTTTCCAAATAGTTAAGTGAAAGCTATTGGGCAGGAACCAAAG
TGGCAGTTTCAAGTTCCACATATTTTCCATGAACTGGCATGGTTAGTGCTCAGGCATTGT
TTATGTAAACAGGCTGTGCAAAGGCCCTGTGTGATACTGGCTAGGAAATAGAAGGGAAAC
CTGTGCTTCATGGTACAGAGGTGAGCAGGGAGTGGGGAGGGAGGGAGAGAGAACTGGGGT
GGTTGGAAAATGATGTATGAACTGTACTAGTCCAGTTTTCTGCATGCCATTAGTTTGACC
AGAGATCACAGAACCTGGCAATACACCAAAGCAAGCATCTTCTCTTATTAGCTGCTGCAA
GCCTGTTCTTTGACGGAGATGCAGTAAGAGAGTGTATTGATTTCATCTCAGATTCTCCTC
TGGGTCATTCAACCCACATTCAGTAAGCAGAGTTCTTTCACTCTAAGTGGCAGTGAGTAG
AGACCCTGTCAGTCTCTCCCTTGAGGAGATCTTGGTGACACTGCTTGCTTGTCTGGGTTT
GTTTTACATAATCACATACCACAACTCTTCTGGGAACAATGCTAGAAGCTGCCCTGGCTT
CCCTCCTTCCTCACACCAGGGAGGGAAACAGGAGCAATTGTGAAATGATCCTTGCCCCAA
GCTTAGTTCTCAGCAGGTACATAATCAACATCTCCTGATGCCAAACCGCAATGGCTCCTC
TGGATCTTCTCCCAGTTATAGGCTGTCTGCTCAAACAGCAGTTTCTGCATTTCAAATTCT
CCAGGACCTAAGCTGAGATGTGGAGGACTCTAGTTGTCTTATTTACACATTGAAAGAACT
AAAGTCTCTGTGGTAGAATCTGTTTCTGTGGCCATGGATGCTTTATTACTTGTATTGCAC
TGGTCATCACATTGCCCCTATCAGAATATGAACTCTCTCATTTTTAATTGGTATATATTT
TTAATTTATCTTATAATGATGTTAGTTTAAATAAATGATTTCCAAATTGGGGCGCACCTC
GCTAATCATAACCACAGTGGAATAAAAAATTTTGTGTCAGTAGAACCTCCTTCCCCCATG
CGcacacttacacgcacacacacacacgcacactcacacacatgcacacacacagacaca
cgcactcacgcatgcacagacacacacacatgcacacacacaggcacacacatacatatg
cacatacacacacccacacactcactcacatgcacacacacattcacacatacaTCCGTA
GACAGAATCTTAGGCCTTGAACTTGCTAATTAGATACTCTTCTTTAGCCCCGCCTCAATT
TCCTTTCCTTTTGTAAAAGATGAATCTTGTCAACTTGGTGAGATTGTCAGTGATGTCGAT
TAAAAAAAATGTCCACAGAAGCTGATGGATGGCAAACATGAGAACAAAGGGATTTTTACT
TTGGTCAAGATCCCAGTATTGGACAACATTGCCCGCATCTTTCATAGTAGAAGAAAATAT
GACACTGTAAAATACCATTGAGAGCAGCTATTTTTCTTCATCTGGTGTTTCATAGCAAAG
CCTACAGATTTTCACAAATATCACATGGTTTGCCTCTTACAACTGTATTCTATGTGTTAA
AAAATATATGTTCCACATGTTAAAGGTATATGTTCTATATGTTAAAAAGTAGGTTGGTAA
AAGGAGCTACAGAAGCAGCATGCACAAATGCTAGAAAAAGAGGAAGATTTTCCCTTTTCC
TGGGTGAAAGACTGACAAAAGGAAGGCAGGAGCCTCAATTTGTCCATTATTGAAGAACCA
AGTTTTAAGTAAACTGCAAATGCATTAAGGTGGTCGTAAAGTCTTCCTGGAGGGACAGCT
CCCAATCCTCAAATGGTTGTCTCTGTGCTGAGACAGGACTGCAGCAAAAGCTAATGTGGT
TCTTTCAAATTTAAAAGCCATTCTTGACCCTTTTTCTTACAAATCATTTAAGTACTTATT
CCACATCAAGAATTCATTGACTTTGGAGATAATTCAGGAAATAAAGTCAAAGAAAGAAAG
GCAAGATAAGGTCTATTAAAATTTTAATGTGTGAACCTTGGTTCAATTTTATAAATCAGA
TATTATTTACGTGACAATATTCAGAAAAGCAACTCACTTTGGATAAAATGAAAAGCCTAG
TTGTAGATGTAAAGTCTGTGGTTTGATCAGTGACTGTTAGCAGATCTTTAGGGCTCTACT
TTCTAACCTGTTAAAATGAAGGGCATATTCCTTTCTACATTTCTCCTGAGCTCTGACATT
GTAATTGCCTGAAATCTTAATTCTAACAGCATCAAAGAAAACATAGCAGATTTTCTATAT
AATGAGGAGGCCAGATACAATTTCGTGTAAATGAACAGAACATTATGCCCTTGTTCTTGA
CAGTAAGGTAAAACATAATGTCATTTATACAAAAACAAACCAATCGACAGGTACCAACTC
CAAATGAATGGAGAGATGGCCTCTGGTGATCCTCTACCCGAATCTTGCAAGGGTGGAAAC
CGGGTGTGGGCGAGATGCCTACACTTCATGACTCACACGACTCTTCTCTTGAGAGGTTGC
ACTTAAAGCATATTCTGTTAAAAACTTCTCCAAATCTTCTCCGAAAGAAAATGCATGCTA
ATAGCCCCTTTCCAGATATGCTCTTTAGAAAACGACAGACACATAACGCCCATGAAACAA
ACACTTTGACAGCATAGTTTAATCTTTGATGTGCGAATTGAAAACATAAACAACTTTCAC
TCTTGAAAATCAAATGTAATGTGAAAATGTTAGAGGCTACACATTTCTCTCTCAATCTCC
GCACTATTTTACTTCAAAAAATTGCTTAAAGTCAAATGCAGTAAAGGCATTTTGGTGTGC
CAAAGAAAACGATGATGTTGTCTAATTGGAGCAGAGGAGTGAAAGATGCCATCTTGCTTA
TCCCTTCAGCCTGCACAGTTGGCCTGTATCATGAAGCCTTCCCTAAACCTTACAAGGAGC
TTCTAGGATGTAGTACTTGCCTCATAAGTTTACATCAACAGCGGGATCTTATCTGGGACT
AAAGCATGTATTAGAACATGAGAGAGGAGGTCCCAATCAAGTCTTTAACAGGCTTTGGCT
TGTTTCACAAAGAAATTTGACTACAATTTTTTGACTTTGTGACATGTCCCCTGTCAAAAT
ATGTAAAAATGCAAAGAGATTCATCCTAAGTATAAATCCAAGCAGGATCTAGTCCACAAC
CGGGTTTTAGAAATCAGAAGACCTTTAGGAGTGAATGAAAATATTAGGAAAGGGAGACCT
TTGATAGAAACAATCAGTTTCATCCATTAACACTGCTTCACCTCAGTGCCATTCTAACAC
TCTATGGTAATCCGTATCTGTTATCTTTACCACAGCTCTAGGTGGTAAGGATGACTAGTA
TTTCTTTTTCCAGTTGTGAGAACTCTTCAATATTAAACTAAAAAAAAATCAAAAAGTTGT
TatatcatttgagatgtaaacgaatggaatgcttaattttaaaaaaaGCTGGTTTCTAAT
TCTTCTCTGCCAAGTGGtttatttatttctacatttaaaaataaatatttttaGAACTTT
CATTAGTAATTTGACATGTTTTCCAAATGTGACGATTTAAATATCAAAATGACACAAAGC
TACTGAGAATATAATCAATATTTATGTAGTATTTTCACTAAATCTatcatctgactgaat
ttgtcatattttagagagaaaagataaagaacagtagaggggagaagatatttacccagc
ttcacttagtaagctggaattaaattttagtactcctgatagtcatgtattttctTCACA
AAATGATTTCCTGAAAGAGAGAAatataaatatatttccttcttaaatataacctgctca
gcctatacaatgtcagttgtaggcatatttttcgagcaaaccactttgtattaggtaaca
acttggtgttctcttccctggggaagacaatttctTTAGCGCCTCTCTTTAAAATATCCC
AAACACAGGTCAAAAACTTCTCGAGCGAAAGAATTTCACTGAGTTGGGGAGAATTTAAAA
TTGAGTGCTGAGGACCAAAGGCCAAGTAGGGCCAAATTTTTAAGCCTACGATTTTGCAGA
ACATCCTGAAAAATAATTTGACATCTTGGGCTTCGGTTTATTACTTGACCTTTTGCAATC
AGTGCCTTTGGTTGCCTGGATTTGAACACTCATGGTTTTATTTCCCAGCTTCTTTGCAAG
TGATTTTAGAAGGCTTGGTATTTTACTAACATCAGGTCCTTCAACTTCGGGAGAACCTTT
TCTTTAAGAAAACATCAGGGCCTGAGTTACACCATTCAGTCTAGCTTCAGATGTGAAGTC
ATAGGAAACTTATTGAAAGAGAGATTGGGGGAAAGTGAAAATAAAGCATTTTTTATTAAC
ACGCTTATTTCTCCAAAAAATTAGTTTCCGGGCTCATGGATATAATCAGTAAGAACATTT
CTCTCCTGTGACTGAGTTCAAGTATCTTCTTACTGATGATTCCATTACTTCAGAGAATTA
GCCAAATTAAAGGTTGGCTGCTTAATATTTCTCCTCCAAGACTCCTCTTTGATCTTCACT
AACTGAGAAAAGGAGGGAGACTTGCAAGATAAATGTGCTTGCTTAGAATAACTGTCTGGT
ACCCAAGGTAGAAATGGATTCAGACCATTAGTGAAAGCCTTTCATGACAGTCGCTAGCTT
CACACAAATGGCCTTTCTAATGGAGAACACACACCAGATCATCGGGATCAATGTAGGATG
GGAAGATCTCGATAGCTCTTAACTGATCAGATAAAAGATGGAGAGCATAGGAGAAATCAA
GGCCCAGTCTAATTACTTGAAATGATCTCCTGGCATCACAAAATATTCCTGGACTGATTT
TGGACACAAACTCGGTTTTCAATGCTGACTTTCTTGTTTGTACAAAGTGACAGCAATAGA
GAACTTTCTTGAAGGAGCTTTTATCCTAATTGAGGAGGCATCAAGAGGCTGTGGGTGCCT
GCAGATGTTTTCCAGGGCAGGCCTGTGGAAGTGTTGCTTCCCCTTCACTGTTTCCAATAA
GTAGGATCCGTGATTCCCGTGCCAGCGTGACTCCATGTAATATGCTATGTCTTCATTGTG
TTTCCGGTTTAATAACTGACAAATTAATCATCATGTCTAGTTCAGCAGTGCATGGAGTCC
TTCCTCTCTAAGTGCTTGTTTACCTGTGAGGTGGATAAGGAGTTAATAACTGCATGTTTT
CTCAGTTTGTCACCAATACCTCTGCAGACCTTCCTTTCTTTATTGACGTCTAGTTTTACT
TACAAAGTGAGCTCAGTAGTTATTAAAATAATTCCCTTGCACTGTTAAGAGTTAATAGAT
AGCAGTCTAAGAATTTGCAATTCCAAATTTCTCTCTAATAGAACTTCTGTTAGAGGTAAA
TTAGGATTCATTTCTGTCGCACACTATGTAAAACAGTGAGCAGCTGTATATTAAAGACTA
TGTACGATCTGTGATGAGTCTGCCATTGAAAATCTGAGCTGAACAGACAAGCGTAATTTT
ATTGGCTCAAATGCTTCAGTTATATTAAGGTAAGAATATATTTAACGCTCTTCATGAATG
CACTCAGAATGCTAAAAGCAAGAATAATATGGTATCTTGCTATTCTATTATTCCCAAGAA
TTACATGCAGTGTTTTAAGAATATTAAAAATTTTGCCACTCATCAAGAAACTTACCTATT
AATGTCATAAAAGTTATTTCCCCAAACAGTTATTCTCAGGAATCTCCTCCATATTTGCGC
ATTGGTTTGAAAGATTACAAAATACTTTTATTCCATAAGCAAATGAGTTGAACACAATAC
TTTAGCCACAGTCTGTGTCACCATTATTTTGTTCTGGGAATTTATATGATTTAGTTAAGT
CTAGGTACCTTGTTATCCTTCTTATCTCTTGCTCCCATTGTTGCTTGTGCTTAGCTTCTG
GGACTAGATTTGCTATGGGGAACCACTCTGTACTTGTGTAAAACATGCTTTAATATCTAG
TCAGATGTTTGCAGGAGTTAGGCTTAATTGACTGGGAAATCACTTCCTCTTCTGATGGAT
AACAGTGACAAACATATTCCTTTGAAGTTCAGTTTCAGACATAAGAGCCAGAGTTATTTT
ATTTAAATAGATCACTGGATGAAGTCCTTGGCTGCAGTTCTGGAATTGGTTGGCAGCCTC
AGAGTAATGAATTGTGCTAAAAGGTCTACATTGGGCTAAGCACATGTGGTGGGATTTTAG
AAAATGAGAAAGAATCTATTGCATTAATAAGAGAAGCTTCTGTTAAAGAAACGCAGAAAA
CTGGTGTTGGCAAGACTGTCATCGTGTGGTCCTACAGGGAAACCACTGCACTCTGAAGAG
TTTGTGAACATTGAATTCCTTTCACCCAAAACTTTTTTAGGGAAAACTCTGAAATCATTT
ACTCAGACTGCTCTCTACGGTAGAATGTGCACCACAGAGGGCTCAATAGTAAATTAAGAC
AACTTTTGTCCTCAGTCAGGAGCTTCAGTGACACAAATCAGCTTCATAAGAGAACTGCAT
TCAACTGTTTCTCAGCTTTTGATTCTTTCCCTTCTCTATGTCTCTCCATTTTATTAACCA
CTAATGGAAAATAGAGACTTTTTTTTAGTTCTTTAGCAAGCATTAGAGTTTAGGAAACAA
GAGTCTTGTGTTTGCCAGTGCTAAGCTCTACCTTGGATCAATATGTCTTCTTCATGCATG
GGCCTCACCAGGTTTAATCTTCCAGTGTGGAGGAGACACCTCTCGAGTTCCTTTCAAATG
TCAATTTTCTACTGCACATCTAACAACATTTCTCTTATGGATCAGAATGGTGTTTAATGG
TGTTATATAAGTTACCTTACCgggttggggatttagctcagcggtagtgcgcttgcctag
cgagcgcaaggctctgggttcggtccccagctctgaaaaaaaagaaagagatccacttgc
ctctgcctgctaggggatgggaataaaggcatgtgGGCACAAAATAAGTTACCTTACTTC
ataatagctagcattaatgaacctttccttatttcttgaaagtgtgtcaagcgtcataca
cgtatgagctcttttcacgctctcaagaaaccaattattattcctattttgaggataagg
aatgtgagtttcagggaattaaaatatttgcctgaaatcacatgccagttaatgAAATGA
GTGAACTTTACACCCTAGCTGACATGATGGGGTCCCGGTACCACCTTGTACCACCGATGC
CACTGCCAACTTTTCCGTTTCCTTGGGTACAGGGGTCAATCTCATGATTGCTTAATGGTT
TACTGGTAACAGCTCAGGATTGTCTCTTTTTGTGGTCAAAACAACTGTCACATCTGGAGA
GTAGGGCTACCCAATCTTATTTTTACCAGGGATAGTCTTGTCTCCAGGTGAGAACAAGGC
TGTAGCAAATTTTGTTCCTGAATCTCCAGGGTCTCCCTGTGAGCTAAAGCAAACATATAC
TTGCCTTTCCTCCCCGGTCTCTCTTGATTTCTGTATTCCTCTACTCTGAGAGTCAAAAAC
CAACAGATTACTCACAAGAGTCGTGGAGTCAGCTCTTCTGGAAAAGCTGAATTTAACCAG
GCCTGATTTCACAATTGTTCCCCNNNNNNNNNNNNNNNNNNNNNNNNNNNNNNNNNNNNN
NNNNNNNNNNNNNAATTTTCAATTTTATCATCTGCAGTTGCTTTTTGTCCCTTTGCTTCA
ACATTAGAAGGAAAATAGCAGACAGATAAAATCAATCAATATGTGTGTGCACACGTGGac
acacacacacacacacacacacacacacacacCCCAAAACCCACTAACCAAACAAGCAAG
CTAAAACACAGCTATCAGACTTTGCATGGATAATTGTTAGTTTCAGTAACTAAGTCTGAT
TTTTACCTAATTCAGTGAATAGATCCAGCTGACAAGCTAAATTACTATTGCAGTGTTTGC
TTAGAGTGACTGGTCAAGTTGATATTTCCATCAACTTCTTGGCAAGCAGATAACATTATT
TAAACTTACTATGCCCTTATATCTACATTGTAGGTGATGAAATCTCGCAATTTACACAAA
AGGTGCTCCTACAGTGCATTGCTTTGTAAATTAAAATTTAGTATTTTAAAAGCTACATGT
ATTCCAAAATTTCCTAAACTAAAGCATTCATCATTAACAAATAATTGGTGATTTCCTTCT
GTATAATACACATTGATTTTGCAGAAGAATAAACTACAGGACAAAATACATAAAAACTAT
ATATACCTCTGAGTTCATAAAAAAATTTAATTGTGATCCATAGGGTAACATAAAACTTAT
ATTACTCAGATTCCCCTTATTACAATACTATTGATATATTATTACAAGAGAGTTCTGAGT
GCATTTGAAAAATTAAGGACTTTTGTAGATGATAGGaatttattgttatttgataaataa
aatatttatttttaCAAGGATGGATATACTAGAAATGTATCAAGGTAGTCTTAAGGCCAA
TCTTTAAGATGACAAGTCCCCAAATCAGGTGAGATATATAAGGTACCAAAAAAACCCCTT
CTAGAAAATAAACAATATTCAAATAGGGCTGAAGTCAGGTAAAAGAGACTTTGAAAGCTT
TGAATACAAATTTGCAGTATGTACTGATATCTGTAGATGACTATTGATCAATTCCAAGGT
ACTCGTGTGATGTGATCAGAGTACAAAGAACCCTTCTAGAAGATAAGGATAATGTATACC
AAACAGGAACAAAGGCTAGAAAAGCATACCCTGGGAAAGTGTAAAGTAGATCTAAGTAAC
TGGTCAGGAAGTAGGAAGAGTCAAGCTTGATCTAGGTGAATAGAAACCAGAACTTGTTAC
AGTTAAGAAACTGTTGGACAAGCTTCACAATGCAAAGCACTGCCTAGTTGTCAGCCAGTT
GTATCACTGAGCTTTTAAAGTGTACTTTAGATTGCTCAACTACTGCTTCTTTTTATTTAG
TTCAGTTTCAATACactatcttgcatacaatttgtccttttgggggcagctttttatctg
tagatggaatcaagacaaattttgcccagtgggtggcttcccacattggagcaactccat
acggagtgaatgctgctcagtatgaagtggaataggggtactgtcaggagcagacctgtc
ttgtagtcaaaagaacttttaataactaaataacaatgaatgtcatgttttgtgaatctc
tgattttttaagacaatctgtctctttctatagcatagcttatttgtcaaacattaatta
ttcttagctatttattatttgattaatcttgagaacacttgctgtaattaactaaattat
aatctaatatgactatgagtttcactatctgagaattaacttgcattacttaatcatcct
aaatagtttgtactagcatctatcagaaggattgggtccaagtcttgtattcttaaatga
gttgtataggcacaatgcctatctaagaggaacaatattaatttaaattgtgcataatta
tatacagagtcatactgatgaacaccttaaacctgtttgaatacataaatcgtgtcagtg
taagaaattataacttcaattttgcatcaaatataaagatatccaccaatgtaagattat
ggctatataatgttttgtttaagagtgaacttaatatcctattcctatctgtgtatttgt
ttaatttctataataatactatattcccctttccttttccacccccttcgattacctaag
aaagaatgataaagaagaggaaaggaaaggtagaaatccctgagtctaaGCCCTCtagtt
taactccctgtctaaagctatactatttgtaaattatcccttaaaatgacaatacatcta
taattaataaaataaccataaccatgcatcccaatgtaaggaactgagatgatgattttc
tttctctctctctctctctctctctctctctctctctttctttctttctttctttctttc
tttctttctttctttctttctttctttctgtttctggttgaattggagtgaagaattcct
ttctgggcgcccaaagggaaatagaaaaattggttttgtcaaaagaaggctagttggtat
catttatcatccattctctatgtgctaagaaagttcacagtttagctgaagtcctgaagg
taacagtctgaaaggctggatgggcaagctagcttttctggaaatgtcctggaagcgagt
ctttagaggaaaaagctttgatactgaggtaggatcaaacagggagttggaatggaaagt
cccagaatcttagcatcccagagtgtgaattttgtcaaggctgtcttttctctccttcca
atctacaatatacaatccttatgagcaatgtgtaactttgcaaagacatgtgtatggcaa
atgtaaggtgtacagatcaattaaggaagatcaaaagagaaaggcaactgtttttctcta
gaggttagattgatcacataatcaaattataatgtaaatttcattcatgctatcttaaag
gatggtatgtaataataggtcatgagaattttgtttccaataagagttattggctGTGTA
TAGACATTTAAGTCTCAGctggtcccagcgttgtctctgtgtacagggaagtacatatta
ccgttaacatcagaatacaaacaacatcaagatgacccacaacaGCACAAATCTAGATGC
TGTGGAgtctctctctctctctctctctctctctctctctctctctctctctctgtgtgt
gtgtgtgtgcatgcctgtctctgtctcttcgtctgtctccgtctctgtctctgtctctgt
ctctctctctgcctgtctctgtctctttgtctctgtctctgtctctctgtctctctctct
gcctgtctctgtctctttgtctgtctccgtctctgtctatctttctctctctgtctctct
gtctctctgtctctctatctctgtctgtctctgtgtgtgtgtgtgtgtgcgtgcgtgcgt
gtgtgtgtgtgtgtgtgtgtgtgtgtgtgtgtgtgtctgtgGTGATGGCTGTTCATGCAT
GGTCAGAAGGTTGACTTGAGTAAAGGAGTGAGAGATTATTTTTCTAGGAAGGAGATGATG
CAAAGGAGAGTAAAGGTAGAGAAATCAAAGATGCATCTAATAGAAATATTTAACTTCATT
TAGTTGGGGTTTGGAGAAACAAAAGGAATTATCAAGCAATACTTGGCTTAAAATCACGTT
ATAAATTTGAGAAATACAACTCTAAGAAAAGTTTCTTTCCTCAATGACTATTGGGGATGC
TTATTATTGGGGATTCTTATTATATATTAAAGAGATTAGTCTTGATTTCTTATTTATTTG
GGAAATAATCTAGTCAAGGTTGTCTTTTTGCCTTTCACGAAAATTATGAAATTAATTATA
ATTAGAAGTTCTCATTTTAAGTAGTACTCTTGTTTTTTATTTCTTTATGTCTCCTACATT
TCATGATGCATCTGCAGTATCTTCTACATTAGGTTATAAAGGTAGTCTATTTATTTTGTT
TCTGTGTTATGAAGGTAACCCATTTTTCTCTGTGTTGCATTTAGATTCACTTCTGAGTTT
ATATTTGAAGTGTGCACAGAGTTTGTGTGCTAAGATGAAGGACAGATTTAATTTTGGAAA
ACAATTTTATCTAATGAAAGTTAGTCAATCAACTCTCCTGCCATGGTGGGAATCCTCAAT
CTCAACGTGGAAGGAGATGACAAAGGCTAGAATATTTTGTATCCTCATATTTGTTGCTGG
CTTCTAGACACTTTCTTGCTATCTAACCCCTTTAAAGTAGGACCGACTGTAACACCATGC
TACTTTATTTTTGGTACAGCTACCTGAGTGTTCTTTGCAGAGCAGTGGTGAAAAGGGTTT
GTTGGTAAGAACGGTAGATGCGAAAGTAAGGTAGAGTAAACCAATATTTGTTTTCACCAT
TATCCTAGTAGATAAGCTCAGTCAAACTCTGTGTAAGCAGATCACGCATCATGAGAGATG
AAGAAGTGAAGGTGTATTTGAAGCTCACTTTTTGTTTTTAATTTTTTTCATTATTATGAC
AAAGCATTTAGGACATTTTCATAAAACACATGCCATCTTCTCAACCCAGTGCTTACATGA
AGCAAGCCCTCACTACGAGTAACTTCTAGGTACCTTCTAATCACCACAGAGCTCCTGGAG
AGGCAAATTCTCTCCATGAAACAATTATGATTTTCAGAGTAAACAGTTTATTGTATAAAA
GACATTgtagaaccaatttaggcttatccatgactagcttacaaataaatgagacccaaa
ctaatctacttttcttactgctggcctggctagctccccagtcatgtttcccaaatacct
gctgtttctcctggccatgtactcgcggtctatctcctctcatgttgtcttctcctcacc
tcaatgttctttcctctctctcacttcaaccaggtaactaaaaaacccatccacttataa
tccctccagtaattggctgcacccatttttatttagccagtagttttaaattaaggaaca
aagtttgtaccacaaaagacggtaactgtgagcattcactcataggactttgggtataga
gtatagcattataatacacagcaacagaccaaacctcgacaAtttcccccattttttgtc
caaataaaatcaaataaaatggctctttttcttacaatgaaaacaacatacagggggaac
aattatgaaacaattaggaaaactatcaagtaagaggtacattataaaagtccagtttgt
tttcatttggcaactcaggggaaagtattctgttatgtatcctatcccggtgagttcaga
gttctgtgtctacatcaatttccattttaacttgcattatgaacctaaaaatatgttcct
agatgaagattattgccttaaatcctaaacaatttaagcttatagtaaaacaacgactat
ctagttagtcttcaacctcaAGACTTTGActaactattaagttgcattccttaattaatc
taaaaagtttgtaatagcaggtactaaaaggactggagttcgtattttaagtgaagtgca
taggcattatagctatacaagagttgaagcataaaataattttgttgcaacaaaattaaa
tctaaaatctcgtatcaatgtataacaagatttataccaatgaaaaccttagcctgtata
aacagaaaaattctgtaccagtgaaacaaaatatagcctcaattttgcattgaaatataa
agatgtttattaatgtaagattatgcatataaaatgttcttgggcttaagagtagattca
ataatctatccctccttttttctaatttcttataataattctatatactctttttgttct
caatccccctttccttacccaaggcaagaagaaagataaagggaaagaaaaaagaaaatg
aatctcagattctaacctctttactttgtttcctccttgTCCAAGGCCatagctatttgt
aatattcctgtaaactcacagcatatctataagtcttaaaatgaccagaagtatccatcc
caacttaaaggatcaggatgacagtcttcttataattgcttcccactgaatcaaagcaaa
aattaattttgggggcccaagaaaattataagtagttttaagcaagctagatgtagcaat
tgttgtccagtgtctgtatgttgagaaagtgcaggcttaaatgaattcccaactggacca
agagtctgcaccaagctgttttgatgctgttctggaagcaagtctttagaggaaacaact
ttgatgcagttgaggtaagatcaaggcagggagctggaacaCCCAATAATTTGGACAGAT
AAAGcttttctttcctgttgtaacaaatgtaaaatctccctcccaaacgtaacacatctc
cttgcttctgttttttttttttttaattagggtgtttatgggctgatccaattcagcagt
cctttctaaaatccagtgtatcttagcacttgttctatttgtctcgttgacttttGCCAA
ACATTAACTCCAGAGTTCCAATGGTTTCATATGACTGTTTATTACCATCGGTAAACAGCA
GCTAAAACCTCATTCTTCATTGACATTGAAGCTTTGCCTCCTCAAACGAGTCATAAGAGA
CATCCTAACAAATAAGAAAAAGGATTAACATTTGTGTCTATTAATTCCAATTTTACGTTT
CATGTCCTTAATTATAAAGTGTATCTCTCCAGTATAAACAGAGATGGGGTTTATTTACCA
AGTGTTATGACTTTAAGTATTAAGTGTCGGGACTTATCAATGAAACAGATAGAATTAAGT
GTCACCATCATTGACTTGCTCAGGATTTAACCTCTGGGGCTTAGGTAAACCACTGACTCA
GCACTTTAAGAGGATTAGATTCTCTGGGCTCCTCAGCATAAGAGTTTTTAAGCATATAAA
ATGTGATGTGGCCTTGGCGATAAGACAGGCATCATGCTGTCTCTCTGAAGCTGATTTGCT
TTTAAGTGGCTTGGTCTGGGGTTTGCATCCATAATCCACTGTGAGAAAAGGTGCAGGGTT
TGCAAGCAGGGATGAAGGTGTTCAGTAGCCATCAGTTTATAATAGAGGCAGGTAGATAAG
CAAACCGTGAGAGGCTAGATCCTTTAGGGAAATGGAAAATCAAACCAAGATTAGAATCTT
GTTAATGGTGAACAAAATTAAAGTTCACTTTTTAAGAGTCAGACAGTTAATGTAAGAATG
TAGGCTCTCACTTGCTCACATAATGCACAAAAATAGTTACTAAAATTGAAGTGGTTGAAA
TTCTTTATTTTGAAGGTACAAATGTAGATTGGTTGAAAGATGAGTCATGCTGTTTCTTGT
AATTTTAAAAGCCACAATAGTTTGTTTTATAGGAATGGTACTACCTGGTGACAGTGGTTT
CACATGAATTTATTTATGTTTTATTTCCAAAACTGTTGACTTTAGGAGTGTCTTAAGAAT
GTTATTTTCATGCATAGCTGTATGGCTAGCCTTTAATTTCTTAGAGATTTTATAACTACA
TTTCTTGAATTTTTTATATAAATTCTTAGACAGGTtttgttgtttgtttatttgttttta
ttgttgttgttgtttgtttggtttggtttagttttgtttgtttgcttgcttgcttgtttg
ttggttggaaatagggttttattatataacacaagctgtctggggactcactgtgtagcc
cagaaggctataagtactgataggctatcaacctgcttcatgatgggattatagAAAAGT
TCCATGGTAGATTCAAAATAATGAATTCTTTTAAAATTGCAAAGTCAACTTATTGCAAGG
AACTCACAAATACAAATATGACACTCTGAGAGTAAAGTTGTCACTCAAACACATGCTTGC
ACCATCTCAGAGTCTACACGTCTCAGTGGACTTCTGTTCCATTAAAATCATAATTCAGAA
GCAATGGATCTGTATTTCAGTTTTACAGTCTCATTATCAGCTACATGTATCCACTAGATT
ACCTCAAAAATGAAGTAAGGAAGTACTAGACTATTTGAAACTAGAAAAAACCCAACAGCT
GTATATGCTCTTTCCTCTTTCATGTGACGTTTTCCTTGAATTCCATTCTTTCTCAACTCC
TAAAATTACCCTTTGTCAGTCTAAATGTCGCACTGTATCCACACTCACTTTTAAAACCCC
AATGTTTTCAAAATCTGCTTCTTGAACCTTAAAGTATTCATTATAATTTCATGAGTGTAT
CATCAAATATTAGGACTGCCCATCTTCTCTCGAGGACCATGCTAAGTACTGGCTGTGAGA
TCATGGAGAGAATGGGCGCCATCTGGGGATTGGTGCATGCACATAAAGTCATATGACAGC
ACTTACAACATCCACAGCACTCAAAGGAAGCATAGTCATGGATGAGCACAACTGCTGTGG
AAATACCATATGATACAGTGAAATCATGAGGAAATAGCTCGTCATAGGAAAGGGACTGta
aattttaagtaaaatattattttataaGTCTCAATCACCAAGATACTCTCCAGTGGTTTG
TATATGTATGAGTAAAGTGGAGAAATTGTTACTGAATGTGCATTACATGACCCATAAGCA
AGGCTTAGTCTATAGAGGGTACCCTCCCACTTACAGCAAAGAGAATCTTGTACATTGTTT
CTACATATGGAAAATCAAAATCCAGAATCATCCAGAAGAAGAAATACTTTTAAGATTCAC
AAACACTttctttctttttctttttctttttttttcctggagctggggaccgaaccaaga
gccgtgtgcttgctaggcaagcgctctaccactgagctaaatccccaaccactcacAAAC
ACTTTCTTTTCTCTCTGATAGTACCATTTCTTCTAGAAGGGCTAGGTTTCATCTCAGGTT
GGATTATATTTCATACTTTTGTTACTGCTCTTTTGTCCAAGTAGTTAGAAAAGAACTTTC
GTGCTAGCCCTCATGTAATGTCTGAAATTAATTGTGTGTGCAAATGTTGAACGCATTCAC
AGTGCATTCCCATAGTTCTGCCTTTTCTTTCCAGGTGACTATGTGGTTATGTCCGTGTAC
TTTGATCTGAGCAGAAGAATGGGGTACTTTACCATCCAGACCTACATTCCCTGCACACTC
ATTGTGGTTCTGTCCTGGGTATCCTTCTGGATCAATAAGGATGCTGTCCCTGCAAGAACA
TCTTTAGGTGAGAGAGATTTCTAGGTGCTGTGGTCATCCAAGATAAGTACCTGAGAAAAG
GGGTCTTTATTTTTCCTCCTAAATGGTTTGCTCTGAGTTGAAAGGCAAAGTGAAAATCCA
TGTTTTATTATTAAAGACTGTCAATATGATtatctatcatctatcatcaatttaccacct
atctatctttctgtctgtctatctatctatctatctatctatctatctatctatctatct
acctgcctatctatcatcaatctatTCTACTTAAAGTTTACTACTTTATAGTTCTACCTT
TTTAATTAGCATAGGTTTTCTTTAGTACaattaataacaaatttaaaataaaataaaaaC
CAAACAAAAACTTAATTTCAAGAGAACTTTGTGCTTTTTTTTTCCCACACTGCTGCTAGC
CTCCATATCTATTCATGAGAACTTTCTCAATTATCTGCTTAGTCATGACACAAAAGAAGT
TTGAGATTTGACAAGGCAGAAGTATTAGTATCTTGAGAAGAGGAGCACAGTAAATCGGGC
ACAGATGTTTTTTAGTGTCAACTCTTCCCCTTTTCCTACCACACCACACTTGGTTAATTC
CAACACAAATAATTAGTGTGATGATATTTAGCCAAATTGACTTTTTCCAGAAGAGCCATC
TAAATGTTTAATAAGGAACACTTATTGGCAAATCTAAGCAAGAGAATCATTTCCTTATTA
TTTGTAATTTAGTCACTATTTTAAATATGGTGATCCCTGGCTCAGATTTTCATCTCTTGC
TTATTGGTGGAAGAAGACATCTACAGACCAAAGTAAAACTGACTCACATGGATATTATAA
CCTTCATCCACTAACTGACTATAACACAATTCTCTACATTAGCTATGTGCAATCTAGTAA
CACAGGCCTTGCTAACTGCCTGGGGGAGTGGAGAGTAGTACAAGAACATGAAATATAAAG
TCCAGTAATTTAAGTTTCCAGCCATCTATAGAATAAGGGTGTATAATAAACTGCATTCTC
TCTAATCCATGTTTTCCTTACATGTAAAACAGATATCATTCCTGATTCATAAGTTGCAGG
TTTTTATTGGGCTAAAGTAACTTTTTTTTTGTAAAGCACACTGAGCAGAGAAATGCTTGA
AAAATGGTAGTGACTCTTATCATTTCTGACAAAATGATCTGTACCAGGTTATTAAACTGA
GGGTAGAAATGATTACCGAGAAAAAGACAACATTTGCATATCTGTCCTTTTCCAAACCCA
ATTTAGTTTCCCATCTGTTTCAACATGAAGTTATTTTGATTTTCTGGTATATGCAGTTCT
GTGTGTTACAAATCCTGTTCAACAATTCAAATATCCTGTCTAATGCCACATACTGAAACA
AACTTCGAGTATGTTAAGCAAAACACTGCAAGAGTTTTTCTTTTTAGCGTGTCGCCCTCT
CAGAAGAAACAGTAGATGTGTTGCTCTTCCCCGGCATAGAGCTGCCAATGTGCTACTGAG
TCAAAAATTATTCAGTGAAAATTTTATGTCTATGACTAGATATAACAAATGTACTTATAC
ATTTCAAATAAACCATCTTCCCCAAATTATTTTCTTAAAAATTATTTCAACGTATTTCCT
TCTGAAGGCCCAAATCTTTTGACCAATATGTCTTTTATGACCACGTGACCATTCATTTCA
ACTATTTAGAAATAAGTGTTCCCTGGCAACAAACCATTTGAAGAGAATGTTAAAGCGTGT
TGATGGAAGGCCCTTGATGAGACAGGAGGCAGGTTCTCCTTTGATGGTATATTAATCAGG
ATGCTCAATGTTTCTAGTGCAGTTCTTTTGCAATTATCACATGCAGAAGTTGTAATAATA
CAACTTATCATATTTTAGACTTGATATAAATGAGCAAGCTCGGTCAATGTTAAGTAGTAT
CCACAAAGTCACACAATAAGTTTGTAACAGGCTTGCAACTTGGAAAGTTGGTCATAGGTT
TGTTCTGGGTGTGGGGACTTGCTGAATTCTATCTGTCACCAAAGAAAAGAACCCAAGCTG
AATGTTCATCTGTTTAAAATTTTTCTCAGTTCTTTAGATcagtgtttctcaaatgtagct
atacatttctatcactaagaatgtttgggaagtacatgtaacttactcccacccatgagg
tatttaatttaCCCCAAGTCTAGCTTTTGTGTTTTAAGGGCCAAATCTTCCATTACTTTT
AAAAATATAACTGTGTATTTGTGAAGCTCCATGATCTTTTTAGGTGTTTGTCATCAAAAT
TTAAATGAGATTACCTTGAAAATCTGCAGATTTTGAACTTCTCTTCACAGAACAGATAGC
AAAGGCCCTAATAACAGTGAGAGATATGGACCGATTTTTGATGACATATTTCTGCCTCTT
GTAACACATGAGTGTAGTTTAGTGCATAACTGGTAGCTGGTAGAAATTAATCATAATCGT
GAGAGTGGGTGCATAGCAAGATGAAAACACATGTTGGTCTTTTTCACTCAAGTATTGTAA
AGTAAGACAGCATCCTTGAAAAGCTCACTTCGTGCCAAAACTAATTAGGGAAGGCTGTGC
ATCTCATTTCTTTTGGCAAGGTAAGATAAATTTGATTTGTACAGTCGGTAACACTCGGTT
TCAAAATCACATCATTACCTTATTGGTGGTTGGTGAGTCAGGTGAAACTGTGATTTCCCT
TTCTCTTAATGTCATAACTTTTCTTTTTCTGTGACCCCAAGAAGAACCTTGGGAATATGA
CAAAGCAATTCCTTAAGCTACACATGGCATAGCCATGATGAACTTTCTTAATTTCTTAAA
TAATATAGCTCTGTTTTGTGAGATCAGTACTTATGTTACCTGTCAGAATTTGTTTTTAAA
TAATAAGTGTCACAGACAGGGTCTTCTAAAATGAGCTCATCTTTAGCTTCCTCCAAAAAT
AGTTACATTTTTACATTTTCAATGCTCAAGTTAAGATTTGAGCCTGATTGTGGAAATGAA
AAGCCCAGTTTCCACATCAGCTTTAAAGGTCGCTGCAAAAATAAAAGAGACAATTAGGTA
CAATCAAGGAGTTCAATTTGAATTAATGTGTACTCAACCTAATTAGTTTCTTTTAGCATA
GGAAGTAGATCATTTCCAAAATAACAACACAAAATTTCTAACCATACTTGATACTTTACT
AGATGTCAGTGCTTTGGGTAGTCAGTTTTCTATTAGAGTAATAAGCATATAAAATAAATC
AATATGACTGAAAGAGAGGTTTATTTTGGTTCAAAATTTCAAAGGTTTCAGAACATGGTC
ATTTGGCCTTGTTGTTCTGAACCATGGGACATCATGGTTGAAGATTATGAAGGAGGAAGC
CTGCTTACGTCTTGCAGATAGATGAGAGAGGGGATGGGACTGGTGTCTTTATATCTTTTC
ATCTGTACATCTCCAATGCCCTAACTTCTTTCCATGCCACTAAATGTTCCTTCATGTTCC
CAAAGCATGAAGATGAAGACTCTTATCACATGAACCTTTTAAAGACAGTCCCCATTCTAA
AAACAACCCTGCACAGATACATTAGTACATTGTCTATTTACCACGATACTTTGTAAAAGT
AGACACTATTTCCCCATCCTCCACCCTAAACCTAACCCAGTAAAAGCCAAAAAGAATCCT
AGGGAAACTCCCCTACTAATAGCTGATGGAGAAGTCTTCCAGAACCACTTTCCAAATCCA
GATGATTCAATAACTTCCAACTTCCTGGGATTTCATTATACATATTTTCCTGTATTTACA
AAGTACATATGAAAATTAAAAATGTGGTCTTGTACAAAGCAATCGATGTGAAGACGCTCA
TGTTTTCGGTGCATCTCTACCCTATAGGAGTGTAGCGTATCATTCCTCGTGCGGTTGGGA
TATCACGGGTGCCGCCATGTACTTTGTTCTTATTGTACTTTCTATAGGAATCACGACTGT
CCTGACGATGACCACTCTCAGCACCATAGCCCGGAAGTCTCTGCCCAAGGTCTCCTATGT
CACAGCAATGGATCTCTTCGTCTCTGTTTGCTTCATCTTTGTGTTTTCGGCTTTGGTGGA
GTATGGTACCCTGCACTATTTTGTGAGCAACCGGAAACCAAGCAAGGATAAAGACAAAAA
GAAGAAAAACCCTGTATGTATCATTTTCTACTGGGACAACTGAACTCCTGGTGAAGACAG
GTCATTAGGTCTGATATGGTTAGCCCATCTACACACTGAGACTCAGTACTTTGAGCTCCA
TGGTGAAAAGGAAATAAGTTAGCTTTCAACGAGTCCATCAAGCTTTAGTTATGATCACTA
GTTGGATCAGAGTTCCTAGATGCTCTAAGTCAAACTCTTTATGCAAATGTAGTTACCCAT
TGTCTGCAGTGTTTATGTGCGGGGTTAAAGAAGATTCAGATATGCATACGTGTTTGAGTT
ATTATTCTATACGTCAAGGACTTTCTGATCAATTTGTTATAATATTTTTACATAACTGTT
TTTTGAATTAAAATTCACACAAAAGGCATTACAAACTCTAGGTTCTCATATTAGTTCAAG
TCATACCAACTTATAAGTAACTTAAtgtgtgtgcatacacatgtgtagggtgtgtgtgta
cgtgtgtgatttgtgtgttcacacgtgtgtgtctgtttgtttatgcaggtatatgCATTT
TACTACTAGAATACTTATACTCACTTTATCCCTACATGAATTGTTTTGTTTTCAAAACGA
ATGAGTTGAGATTGTATGGGCTTTCTTATTTCTGTTTTCTCATACAAAATAAGATGAATA
TATTAAAAAAACAAATGTCAAATGGGTTTCTATAACATTTTATGATGAAGAGCAATAAAC
CAATGAAATATAAAAACATTATAAAAAGTCACATGAGGGTTCTTAACTTTGATGGTTGGC
AAAGGAAGTTGACAAGCTGATTTTTTTTTTTTTGGTAATTGCTTGATTTGGAGACAGGTA
AGATGACTTATACCAAACCTTAAAATGAGAGGATGAAGAATATGCATAAATAAGTAGTTT
ACTGGGAGAGTTGAGGACAGCATGTAGATATGTACTTACCCAACTGGGCCTAATGTCTCT
GTCGCAGGAGTCCCACTAACAGTACAATTGTATCTCCTTCTGAGAAGGGGACAGGGATAA
TGACCTTACTTTCCTGATTTACACCCTTTCCTGGTTTTCTGCTCAGAGGCATTAGCAACA
TCACAGTGGCTACCTATCTGACCATAAGCTATGGGATAGCTATAGAAAACTCTATTTGCA
TCAGACACTTATCCTGGTGTTCCTCAGAAATACTGAAGAAATTTTACAAACGACACATTC
GTTTGAAAGTAAGACTTAGTGGAAGGTAAATAAACTAAAATCGTATTCATACTGGGTAAT
GAAAAGAAGAAATGCTTGATTTTAATGTCCCAAATAGTGATTATACTGTATGTGGTCCTT
CCTTTTCCGGTATGTTCTTCGGTCTCTACCTTTTCACCTTTTCATATTCCTGTTTGATTT
TTCTTGCTTTAAATTTTGTTTCTTAACCTCGTCTTTCTCCTTCATTTCCTAAGTCATTCT
CCCTCAAATAAAATGGCTGTGCTGGTATTCATTTGTGAGGAGGATGGGGAGACAGGCTTT
TAGGGCCTTTAGCAAAAGCCTCCTGGCCTTTGGAATCAGCAGTGTCTCCTCAGTGTGGAA
ATTGATACATAGAAATAGTTGGATTCTTTAACCTAGGTGCATAGCAATAGCAGAAGAAAA
AAATGAAAGCAGACAGGAAAAGAGATCAGAGAAAACAAGAATATGTAGTTCCTGGGGAAT
CTGATGCACTTTCTCTTTTCAAGCCACCTCATTTATTTCCCAGAACTAGTCTAGATAGTG
AAGGTCTAAGAAGCTGAAAACTTACTTTCCTGTTTGGTTTTTCCCTGCACTCCTCATGGT
CAGGACTCACATATGGGGTCCTCCTTAAGGATAATTACACAATTCATACTATTTTCTTAA
ACGGCAAGTATTCACTAGGAAGCATCCTCGCAACTGACCTTAGCTTTCGGAGTCCTGTGC
TTGTGGGGTCCTTTGTAAAAGATTGGATTACCAGTCACACCTTTTCACTTTCCAACTTTA
GATTACCAAATTACAAATTACCACAGAGTCAGAGCACACCTTCTGTGTTTATGCTTTCAG
TTCACTTTACTTACTGCGTTTTCAAAATGTATTTTTAATTTGTCTTATTTTGTTTCTCTT
TCTCTCCTTTCCTTTTCCTTCTTCTTATTAAAAAAAAAAACTACGCAATTCTCTTTTCTG
TCTACAAATCCAAAGCTTCTTCGGATGTTTTCCTTCAAGGTATACTGTTTTTGGAATGGG
CATTTCACTGCATGCGACTGCTGAATTAACTATTAATGCTTCCCATGGTGCTTTATTGTT
TTTAATGAGTAAGCATTTAACTTATGGACTAGATGACAGGACACTGAAGGTGGAGACCTC
TAGAGTTGATTCAGCAATGAGACATACATTGCACAGGCTTTTTCTACGTTCAGCTCAAAA
CCACACAGCCAATAGTTATCATAGGTAACAAGGCTTCTGTACATCTGAAGTTCATGCTTC
ATCATGTGTAAATGGAATCCATCTCACCTGTTACGATTTACATATACTTcatacatatac
atgcacacacacaaatacacatacacaggcacgcacatgcatgcatgcatgcacgcacac
acgcacaAACCGATAAAGCTAAAATTTAACTCCGTAAAGGCTAATTAAAATGAGATTTAC
AACTTAATCTCTACATATATTACAGCTTTATAATAATAAAACGGTCTTCAGCAGACTGTA
GGTTAAACTCTCTTTCTTTTCCTGCCCGGGTGATTGCTGGACCTGTTGGCTCTGTAAAAT
ATTGAAATGAGATTTTTGTTCTCTCTAATAATTGATTTAGAAACTGCAGTTTATATCCAT
ACACTTTAAAGGTTATAAAGGAGCTGTGAGTTTTGCTTTAATTTTACTGTTAGTCATGCA
TTGAATCTTAGATTACCTTGTCGTTAACTGTAGCTCATTTTGCtaaataaataaataaat
aaataaTAAAAAGAAAGAAAGAAAAAAAGATAAAAATAATGATCTGTTTTGAATTTTAAA
TCTCATTCAATGTATATAACCAATGACAGTTTTAAGTTTCAAGTTCAAACTACATATTTC
TAATAAATTAAACCTTTGCTGCATTATATCAATGAACTTCTTTATTTCTTCATGCATATT
GGCATTTGCTACTAAAATTGTTCGATATAGTTGTTCAGTACAATGGGTTCTCTTTGCCTC
TAAGGTAGCATGACATTGCAATTTGATTTGAAAAATCAATGCATTTTTATTTCTCGATTT
TACTCACTTGCGTTACCATTAACTAGCTTCATGTAACCGGCTTCACATCTAATAATTAAT
AGAATAAGATTCCATGTGGTTTGATTTAAATACTTATCCTTTGGTTTCTTTTGGTGTTCA
ATAGTCTTGCTGTAGCTATAAGCTTGGTGACATTATTTCCAGCTGCACTGCTTAAGCTCA
AAATCTGAAATCTGCAACCTTGCTCTCTTTCTGAGTTCAATTTCACCATCGTAGATCACG
ATGTCATAAGCAGTTTTCTGAATCCTCATTTTCAGATTCATCATCTCATTGATGACATTG
TGGAGAAACGGTGTTACATAGCTCCAGCGTGACTAACTGTGCCCTCTCTCCTTACCCACC
CTGTCTCAGGCCCCTACCATTGATATCCGTCCCAGATCAGCAACGATCCAAATGAACAAT
GCCACCCACCTTCAAGAGAGGGATGAAGAATATGGCTATGAGTGTTTGGATGGCAAGGAC
TGTGCCAGTTTCTTTTGCTGTTTTGAAGACTGCCGAACAGGAGCCTGGAGACACGGGAGG
ATACACATTCGCATTGCCAAAATGGACTCCTATGCTCGGATCTTCTTCCCTACCGCCTTC
TGCTTGTTCAATCTTGTTTACTGGGTCTCCTATCTTTATCTGTGAGGAGGTTTGGGTTTT
ATCGATAGGGGTCTTATTCGCTGAATCTCACGAAGAGAAAATGTCCTTTCTAAGTCCAAC
GATCTAATACCCTATGTGGTCACTGAATGTGTTTCTCCGTCTCAACCTAGTAATACATAG
AATGTCCTACGATCCGTGCCCAACTCTCCTTTGGTTATTGTAATTTGAATTTTAGCGTGC
ACTGTCTTTCAAACCTGCAAGGCAAAGTTAAGTTAGAACAAGAGCTGTTAGACTGAGCAA
GATACCTTTGAGCAAAAGCACTGCAAACTGAAATCTGTGAGTGTTTAAAGGGGCATCATT
AGCCTTTGATTCACGTATAACTTAGTACAAAAGGTATACAGCTGTGTGCTACGTTCGCTT
GGGGTCACGTTGTGGTAAATTGGAACAAATTAGAATATCTCCCGTATCTGTGAAGAATCA
CAATAGAAGAGCCTAGATTAGAACTCTATTATACCTTTATCTCAAGGTAGGAAGCAAATC
CCCTTCATATAGTTATGTACAGTGATGTAAATAGTTCAGCGATGTAGAATGCTTCAGGTT
TAAT
