# Supplementary material for: Reference based annotation with GeneMapper
Source: Genome Biol. 2006 Apr 5;7(4):R29. doi: 10.1186/gb-2006-7-4-r29 (PMC1557983; doi:10.1186/gb-2006-7-4-r29)
Supplement: Additional data file 2 — A gunzipped tar file containing the data set of orthologous genes in five vertebrates (human, chimpanzee, mouse, rat and chicken) that was used to compare pair-wise and multiple species GeneMapper [file gb-2006-7-4-r29-S2.tgz › 5verts/orth104/mm34.fa]

>NM_010250
AGTATGAAGGACTCTAAGCCCAGGGGCCGTTCCCTAGCAAACAGGGTTCTTCCTACTGTC
CCTCACTCGTCCTGGTTCTGCAACAAGCAGGGATTTAGCCATATGTGTGGGAGTGTGCGA
GGGAGAGCAAGTCGAGGACAGAGCGCTCTCCACACGTGTAAGCCTACATCTCCCTGCTTC
CTAGCTTGCGTTCATTCATATGAATGCAGTGGTTAAATATTTGATCAGAGGTAGCAGAGT
TACAAGGATCGGTTGTGCTTTAATGAGCACACCTTAGAAGAGTATGCTCATAAATATCAA
GAGAGAAAAGATCCTAAGAGTGGCCCCCATCTCTAACCCTTTCTACCCTTCCCTTCCCCC
ATTTTTCAGTCCCCCTTCCCCCCCAAAATAGAGGAATGCTTGCAGCAGATTGAAGAAGGA
TTTGAGCCGGCAGCTACAGAGATGGGGATTAGGGCCAGAGTGCAAGTTAAATTGCGCTGC
ATATAAAAAATGGGCGGATTGGTGTCCAGATCCAGTGGCTGGTACCACCTTCCTTTCTAA
AATAAAATCTCTCTGGCATGAAGTCACCGCCTATTTCACATCCGGTTTGCGCTGGGACGT
ATTACTACTGTCTTGGTACAGAGAAATCTTTTGTTGTATAGCTGCAGATTGGATATTGGG
AAGCAAATTTGGGTATGAAATCTCCAGTGCAGGAGCACGCAGAGTCCATGATGCCTCAGA
CCGTGTGAGTGAGCGCGGCGCGAGGACGCCCTCCGCCCGGCGCGCCCGCGCTCGCAGACT
CGCGCAGCTCCGACTCACCGCGATCCTCTCTCCCACACTTTTCTCCCGGGTCTGGAGCGA
TCCGGTGCCCAGAGGGGGCCCCGAGGTAAGTGAGACTTCGGACCACGATCGCCCAGTGCT
TGCAACCTGCCTTTGTCCTAGCTGGAGAGGCAGAGATGTTCTAGCAGGGAAGCGAGCAGG
AGCAGGACAGGAGCTGAAGCTGGGAGCAGGTAGAAACAAGGAATGTTTTCTTCTTTCAGG
GTGAAAACTGCAGCCTTATAGGAGTAGAtttttctctctcgctctctctctctcttcctg
ctctcctctttAAGGAAGATTAGAATGTACCCTGAGGGGTGGGTGGTGACATGTTGTTTT
GATCTCtctttcttcttcttttttttcctttctctcttttttcttttcttttcctcttct
ttttttCTGTCCAAGGGGAGCTGCGGTGAGTTGGGGAGTGGCTCTGGGGGTTGCCATCAG
CTAAAGTTAAGAGGTTAGGACCAAAAACCTGTCACCCTGCTCCATTCTAGGGAAGACTGG
CTCACCCTGCTTGAACACGTCTCTTCTCCCCTTTCCAGCCACCACAGCTGAAATGCCCTC
TGGTGTAGGGGTCTCTCCCATTCTGGAAATGAGAAGCTGAACTTACTTGCTCTGGGTGGC
AGGGGAGGTGGGTAGTGGAGCATGCTTCTAGAGAGGGGAAGGATGGAGGTGGAAAGGGGG
CAAGAGACAGCTTCGTGCTGCCTTTCAACTGTTCTGTTTGTATTCGCAAGAAACTTTCTT
CCTCCACAACTGAAGTGCCACGGCAGGTTTGTTTTTCTGCAAATATGAGAAGAGTGCAAG
AGCTATGGTGTCTTGCCATGGGAATCTCATTCTCTCACCCATTCAAGACTTTCTTTCCTT
TTCTAGAATCAGTGGCGATTAATAGGGTTAAGAGAAGTTGTTTCCTCTTCAAAACAGATG
TTAAAACATGCTTTAAAGAAAGAATTACCATTGTGCCATTTGGATGCAATATTTTCACAT
AATGATATTTATCCAAGATACCCTGTCATAGTCTACTCCTGTGTGTCAAAACCGGTCACT
ACATTTAAGAGAACACTATGAGGAAGCTCACGGTGCTTATCTCTACATAATTTCATTCTA
AATGAATTCTGCTTCCCTGCTTACATGGCTGTGTGTGATGGTTCTTACTGATTGGAATGA
TCCGGGAGAGTGTAGAAAGCATTTTGTTGATGTATTTAAAGGCATACATACCACATGGAC
CTAGAGAATGCTTAATGTaaaaaaaaaaaaaaaaaaaaaaacaaaaaaaaaCCCTGGGTT
TTATAAAGCTTCCATCTATTCACGGTTGACCCTACTAAGGAGTTAAGAATCGAGAAAGTG
GGAAAATAAAATACATGTAATAGTTTTCATAGTAGGACCAGGATTAATTTCAGTGCATTT
AAGTAACTACATCTGCTTTTTAGCCAGGTAGTGCTCAGGATTTTAAAATTTGGCTTAATA
ATTATGTATATACACATAATTATGTGAATGTATAACACACACACATAGACATTTCTATAA
CTCTTCTGTTCCATACACATTTATTCCTCCAGTATCCTCCTACCATATCCAAGTTCAACA
ATCAGATAATGATTGATTGCAATTTACCTAAGTGGGAATAAATATACCCTCCTTTTCATG
CGAAGCAAACCACTTAAGCTTCCATCTGTTGGAGACAAAGTGTTTTCTAGCAGCACCCTG
GAAGAAATTAAAGGACGCTTACAAGATAtgtgtgggtatgtttgtgtgcattgatgtgtg
tgtgtgtgtgtgtgtgtgtgtgtgtgagagagagagagagagagagagagagagagagag
agagagagagagggagagagagagggggagagggagagagagagggagagggagagggag
agggagagggagagggagagggagagggagagggagagggagagagagagagagagagag
agagagagagagagagagCCCAGCACATGGCCTGACTTTAAAGTGTATCCTTTAGCTTCA
CAGAAACATTAGTGAGCATATTTAACAACCACAGAGGAGAAGCACGACTCTGGCATTCAA
CAGTGTGTTTCCAATGGTTTTTATAAAGAGGCAGATACAGTTGCTTCTGAAATCAAGGTA
TCTCCAGAATTCAGGGATGCATTTTGTCAACAGAGGTGTTAGTCTACTAGATCCCACGTA
ACCACATGCCCTCCTTTTAGAGACACCAAGTTTAAACCTTTCAGTACAGATTCCACCACA
GGGACCCGAATCAGAAAGGTCGTTTTGAATAAATCAGCAAGTAATAGAAATGCAAAGGCT
ACTCTAGAGTAATTTTGTCACCTGAAACCATTTCAAGTTTTATAGGATAAATTAAAATTC
TGGTACATTTCTGAATGGAAAGGTGGTACGGAAGGTGGGGAGTGGATGGGCCAGGTTTCC
ATTGCTTCCAATGAGTGTCATATTCCAGTGAGGTCATTTCCTGACTTCAAAGCATTCATC
GGAACTGCCTCAGTCAGCCCTAGTGGTTATAACCTGATGTTTCTTGCAAGACACACTGAT
CTCTACTTATTCCACTTTTCAGCTGTGCAAGCCCGTGATGAAGAAAAGTCGGGGTCTCTC
TGACTATCTTTGGGCCTGGACCCTCATTCTGAGCACACTGTCGGGAAGAAGGTGGGGGCA
TTTTCTTTAAAATCTGCATGACAATTTCTGTAATTTTTTATTTATTCCATCAGGGGGAAG
AAAATTGTCCATGGATGAATTCATGACTAAGGGAATTCAGAAAACTTTACTGCAATAAAA
TTTCAGCTAAGACTAAAGAAGAATAGAACATGAAAATAACTTTCTTGTTTGGATGCTCAC
GAGAATACACTTAACAAGCTTTACTTTTAAATTTAAACTAGGAAATGTATGAATTCAACT
CTTAAGTCTGAAACAACTTTTTAGTTTTCATTTGTAACTGAGCAAAAAATATATAATTTC
CTAATTTATGGGAAAAGTTACTAGATAGTTATAAGTTAAGTTTTCAATAGGAAATTTTCT
AACTATTTGCAAAATCATAGAGTAACTCACAAAAGCATGGAAGttaaaataatattttag
aataaaaataagttaaaataatatttataaCGTGAATGCCACATGACTAGAAACACATGT
ATATTGTGTTTTAAACCATGGTTAATAAAATCAATAGAGATAGAATATACCAGATGATTG
CTGTAAAATACTAGATAAAAATTAAATTTTGCTCATTTAGTATTAATATCAAGAAGAAAT
GTTGTGAATCAATTTCAGTAAGTTGAACTAATAAATGTATTTTCTAATGATCCAATAAAG
AACATGAGATTGTAATAGCATTTATCTAAATGATCAAATATTTTATATTGTTCTCTACTT
TAATAGTTTTTTGTCTAGTCTATTCTTGTGCCTTACTAAAAGGTGTTCAGCATATAATAA
AATCCTAAACTCCTTGAAGTGTAATAGGAAGTGAATCTTTATGAGTAAAAATCAGAGCTA
TGGAATCATCTGGAAAGGCAGACATTTCTGAGGATTGGTTTAAAATGAGATGCTGGCTGT
GTTACTTTTTAGTATTATCGCATAAACAAATATCGGAAGAAGAAGATGCATATTACAGTC
TGATACTCTTAATTTCAGGAGTTAAGTGATCAGTGATTTTTGAAAAATTATATGGAGTGT
TACTATTATAATGACCTGTAGATGGAGTTAGTGCACAGTGTTTTATTACAGAGTTGTTCA
TGTGGAATCAAAAGCAGGTTCAGTAACTGACATTTCTCTTCAAAAATGAGTATTCAGTCT
AGGGCATTCTGTGTTGTTATTAGTATTTATTCACTCCCAAAGTCATCTTAGTTCCTCTCC
TGAGTTCTGTGGCAGTTGTAATTTAAATAGGAAATTAGATGTAAGGTTGAAGATGAGCCT
GATTACAAAATCACAGTAAAGAAAGATTCCCATTCCAAATGGAATAACAGGGCTGGTTTT
GTTTGGGAAGGGGCTGATCTCTTTGGTATTTGCATTCCAATTCAAACAATTGCTGACAGC
AAGATTCATAAGCTTAAACAATTTCTTGTGTTTTACATAAGCTGTGGAAACACACCACAC
GCACAGATAAAGGTAACAGATACCCGGGATTCTGAGGGCTGTGTTAGCAGTCTAATCACC
TTCTGTTGTTTCTCTAACTTATCATCTTTTCTTTCCTAATTTCACTGCTTCCCCCCTAAG
AGTTTTCTCTATGGAGAGTTTCCTGAATCCCTAGATGTGTTCACATCTCTTTGTCTTTAT
CAACACGACCTTCCAGTGTCCTTGAAAGATGATGGATGGTATTTGTTTTTGTGACATTGA
ATTTTTACAAGTATTTACTTTCTGAAAGCCGATCTTGCTTTTACCTTACTACTGTCATCT
GCCAATGAGACACGCAGGAAGTCACAAACTCACTGAGAACTTGATTTAAGAAATAAAATA
AAACAACAAGGTGTTTAATTTTGCCAAATGAGAATAAGCTCTTAATCTGTGTGACATGAA
TGGATTAATGTTTAATTTAATGAAATGAAAAATGGTCTTGTGGAAATAAATTCCATATAT
TTAGTGCCATAGAGAAATTTTACGTATAACTATCAAGTTAAAACTTTATCAGAAAAGCAG
TCTTTGAAAGTATATACAACTCAGTTAATGTCCATACAGTTAGGATAGGCATTCAAACAG
AAGCAGTGAAGAGTCACATTAAAGTTTATACTTTCAGTATTGAATATCTTTTATGCATTT
ATCCATGAAAGAATCAGTACTAGAAAAATAAATTAACTTTGCATCTTTAAAGTGGCCATT
ATTTACATTCAGTCCTTCCTTAGTCCCTTCTATTGACTGTGGTTAATTTGGTGTATGGTG
TGTTATATATCTGCAAGttttaaataaaattttataaaattaaGAAAAAAGGAAGTGGTC
TGAATTTTGCTTATACAAAATTAATTATTTGCAAAACAGCATTTGTTTCTGAGGTGAAAA
TAGATTATATTTGGCATCCCTGTCAAAGAAGTGAATTCCGGTTTAAAACACCATTATTTT
GCTCACATTTATTTATTAACCATATAACTATGTACAAGTGAAACAAAAAGAATACTAAAA
TTTAAATATAAAGTATATAGGTTTATTTCCCTTTCTTAATTTTACACCCTGTACCTACTT
AAGCTTTTCATTCAAGGTCAGAGCTTTCACTGAGATTTGTCAGCAAGTGTAATTTTTTCT
AAGATAGAAACTGCTTCTCTCTGAGGATTTGAAGGTGTCATGCTGGTCATTACATAAAAC
ACGATTAATTCTGCATAGATAATAGACCGGTTGGTATAGAAACACAAGTTATAGGAAGTG
CATCCCTATGTGGTTGAAAGCTAGAATAATAATACTGAAAGACTATAGCCCCAAACAGAA
AGAACAGGAATGACCGTTCCTCTACAGAAGGTTGAAAATAAAGTCTTATTCCAGAAAGTG
AAAAAAACTCATTTCTGACCTCTGCTTTGCCCTTAAGTAGTTGTGTCTTAAAACACGATG
CCACCTTATATCTAGAGTGCATCTTACATCGTGTTGGCTTTTCCCAACACTTCTACTATG
TCTAAACCCAGAAATGACCAAAGTTAAAGAAAATAAAGGTTTGAATGAATCTTCATTGCT
TCATACATCTTAAGGGAAATCAATACACTCATAAAAATATAAATAACATAATAAATGATT
TATGTATCTTCCTTTCCTAAATATCTTAAAAGAACATCCAAAAAATCAAAATAAAAAATG
TATGGAAACGAAATGGAAGGAGTTTTGATATTTAAAAATTTGCATACTAAATAAAAAAGA
ACCTTTGAATTCATTGTGTAACTCACATATAGATATACATACGTAGAAGATAAATAATAT
AGATCAAGCCCTCCAAATTGTTTCTTACAGTATGAGTTAACAGTCTTCTTTGCTCAGAGA
AGGTATGTCTCTTCTAGAACTTGCTGTGCTGAGAGCTGAAAACGTAGAGTTAGAACTCAT
TTTCTATATTAAAACTAAAAGCCTACCACCAATGAGGCCACACAGGAGACAAGGACGAGA
GTCTTAATGACATTCAAACTCCCAATAGCAAGTTAAGTAAGAAACTCTGAGGAAGGCATT
GAATCGAAAGAGGTTTTAGTGGAAATTTGATGCTATTATTTTCTATATCCTTCCCTCAGC
TATGGACAGCCCTCCCAAGATGAACTTAAAGACAACACCACTGTCTTCACAAGAATTTTG
GACCGACTGCTGGACGGTTATGACAATCGTCTGAGACCAGGTTTGGGAGGTGAGTTGTAC
TCTCACATTTTTCTTTGAGAAAGTTTAGTATTATTAAATATTTACCTATTTATCTCTAAT
TTCTCTTCAAGCAGTAAACAAAAATGTTAGCATATTGACTGATAATTCATCATATTTTAA
TAGTCCACTCAGTGCTAGTTCAATTTACTAAGATCATTTTGTGCACATAGCTATATATAG
TGATGAACAGGCACAAAATTCTCACAATGACACAAAAGAGATATGTATTTTTGAAAACAC
AATTTTTCTGTCTGATAAATTGATTGTACAAAAATGAAGATAATATTCTCCCTTTCGGTA
TAAGATTTATTAACTTCACCTCTTATATCTGTACTGAATTCAAAAGGGTATCTATAATTC
TATGCTGGAAATACTTATTTTAGAAGATTGTGTAGCCAATCATATCTTTGTGTTATATGA
CCCCATATCCTTGATCAAAAGTGAATAAAATAAATGGTAATATTTTATTTTTTAACCATG
TAATTGAATGTAATTCTTTAGTTCTCTTTAGTAAATTTTAATGCTTCTTTAAAAAATAAT
TAGTTGATTAATTGACTAATGAATTTGTTCAGAGGAAATTAATGTTTGATtatatatata
tatacacacatatatatatacatatatgtatgtatatatatgtaatagatacacacatat
gtatgtatataCACACATTAATCCTTGAAAAAATAACACACAACCTCATATATTTGAGTA
AAGGCAATTGAAGCCATATCAAAATATTTGTCTTAAAGTAAAACAAATAAAGCAAGGAAA
GGAGTTGAAATTCCAAGTCTCATGAGAAACCAACATACCACTCTATAACTCTAAGTTACA
GCTGATTTGTCACCTTCTTCAAAGCAACAGAAGCCAATAGTAATATTTAATTAGCAGTAT
GAAAGCCTCCTTTAAAGTTAGAACACATAAAGAAAAATAAGCTGAAGAGCTCAAACACTG
CTTTTCAAAAAAAGGTATGAATTTAGATTCATTCATTCATTATTGTTCAGAAAtgggact
ggaatgaaaggcttggcacatgctaggcatatcttactcctgagttacattcacagaccc
CCATTAAAATTACATAGCTTGCATATTATTATCACATGTTAAGAGAAAAATGTCAAGAGT
TTCAGATTTTGCAAatatatatataattgcaatatattatatataatattttaatacata
ttttcatatatacatatgtatgtatGCTTACCAAGTATACCTTCTTATCAAATTCAAACA
TTAATTTTTGTACATGATATTTCTTTAGGTTTGGTCTAAGTCTTGTGTTCTTTTAACTTC
TTGGGGAGAAAATATTATTCTAAAGTTGCTGAATATAATATTATGTGTTATATATAAACT
CAGATACTAAAAAATATGAGGAAAGAGGGTAGACACATTGAGTCTAGTGTCTCAAAAGCC
ACCTAGGGAGCTTAGGAAGACTCATTGTCAAGAAAAATAAAACCTTACATTTGAGACAGA
GTATGAGAAAACAGACATCACAGCTCTGTTCCTAGTGCAGTGATAGAATGTCATTGTATG
TCTAAGCATCTGAATTGATGCTAAAACAATTGCTCTCATGGCATACAGTTTAAATAAATT
ACAAAGAATAAGACTAAGGGGCCAGGTACTCACTGGTTGGTTGATACAGATAAAAAAGGT
GAAGTCTTCTGAAAATGCTGACAAATTATATGCATTTCCTTGACTGACTGTCCATCCTGC
TGTCCCAGGTTGATCCTTACAATAGTAATAGGATGAACCTCATATGCCAAAGCTTCATTC
ATTCTAGTTTATGAAATCATATTTGATACTTTATTTTGTATGTATGAATATCCTCTGACA
GGTGTGCATGTGGCACTCAGTTTAAGGATTTTATATAAATACACACTCACACTCACACAC
TTGATTTAATGATCAGTTGTAATTGTACTCTTATTGCAGTCTAAATAACAAGGCATTACT
GCTGATTTTCCCatatattattattaattatatatGCTTACTTTTTACTAAACATATTCT
ATGTACACTTAAACTACAGAGAGCCATATATATTGCAAATGACGAAACAGCCTAACGTGT
ATATTTAATGTGAAGATTTGAGAACTATGGTATCAGGGGAtttttttaaattaaattatt
ttattcttgtacattccgaaagttgctcccctgtttcgtcacacacacacacacacacac
acacacacacacacacacacacacacacgcacacacacacaGGCATGCACAAACTTGCTG
Cctctcctccccattgcccacccacccacctcaccctgaccagcatccctcttcccttgg
gcatcaagtttccacaagattaagctcatcctctcccactgTGACTTTCTTAAACAAATG
ACTACATTAGTTTATCAGAATAATACTTTTTACGTTTATATAATCACTTAATCTCTGAAA
ATAGTAAAACAGACTTGTGGTTTATTTCTATGAACAGAAAAATGTTTCATTCCATAACGA
TGGAAGATAACAGAAATTCAGAATCTAGAAAAATACATTTTAAAAATAATGTCTTTTAAT
CTCTAGAATTAATTTTGCTATTTTACATTCTTGAAAATACTGAATTAAACAATGTGATGG
TTATAAAGACAAAGGAAAACACAGGTGAAATCTTCTGTTTCTATTTTAAATGTTGGCCTG
GAATATAGTGAAATCACCTTATTTTATACATTTTGATGACATTTGTAATTTTAAGATACA
AATATGTGATTCTTTTAGGGTTAAAACAATTTGTGTACATTTTGATGCTAATTGTAGTTA
GAATATGAATTATACTTCCAAGTCATTGATTTTGTAATATAGTCAGCTATGAATTTACAG
AAAATGGGTAACTTTGGTACTGACTACTTAAATCAAAATGCTCTTATTTTCTTTGGGTAT
AAAGGATTTAATTTTATGTTTGCTATAAATTTCAGATAATTCAAGCATGGCATGGTTAGT
AGTAAATTCTTTTAACGGAATGAGCTTCCTGTCCATATTATCATTATGGCtatatttttt
tatataattcatttattttCAGAAGAAAATACTATGGAAGGAAAGAGGAGACTATTTTCC
CCTTGtttatttatttattcacttgacatcctgattgctgcccctcacctacttttggtt
ccccttcaaacaatccttcccccataccctttccccttctcctctgagagggtggaggcc
tcccctgagcatcatctcccttccctccatcccactggcacatcatgtctcAAGCAGATA
AAAATCTTATGTGAAAACAAAGCAAAAGTTTCCCCAGAGTTTGTGCATGGTTATATCTGA
GATGACATACTCCTAGAAAAGGGCCCTGCTGTCTTCTTTGTTATGGTCAAACTGTGAAAA
AGCAAGGAGTTTAGTCCCGAATATCCTCACGGAATGATAATGAAACTTAACATTATGTAA
AGAATTCCTCCCTAAGCAGATCCTGCATGACTTATTCAGTTTTATTATTTGAGAGTGTAT
ACCAGGATGGAACTAGGAATGAAATCCATTACTTCATAGACCCAGGTATTGGAAATTAAC
TTGAGAATATAATAGCACTATTTTAAAAGGCTAGGGCCAAAAGTCAACCAGAGGAAGACA
AAGTAGAATTATAACTTGAATAGAAATTTTCTGACAGGGATTGTGGGTTTTTAGTTGCAC
ATAGGTGAACTTAAATGATTAGAACAAGTACAACATTAAGACTTTAATGTAGATGAGAAA
ACTAGAATTCAAATTATGAGTAGCTAGAAAATTTTTAGAATCATCAACAATTATTAGATT
CTTTTTCATTTATATTCTCTTGCTTTCGTGGCAAGAAAACAAGAGAATCTTCTTCGTCCA
CCAGATAATTCAGAGTGTTGGAATAAACCAAGTTCAAGTCTAGAAGTGTGACATAGAGCA
GTAAAGATTGAAGATCAGAAGGAATGGGAAGATAAGAAAAGATAACTTCAAGTAGAAAGC
AAACAGAGACTAGGAGATGAGGAATGGGAACAGAAGAAGCATCCGTACGACAGACAGGTC
TAGAGACAATTCTGAAGCAGAGGAGGCAGGGCTGGACAGAGGTAGAGACATAGAGCTTCT
TGTGTTTGTCTGTAAACAGGAACACATGTGAAGTTCCCAAGGAATCCATTTTCTGTTTTA
TTCCGTGTGTTAAAATGAACTATGGATGTCTGGATGTTCTCGACTTTTCCCCAACTTAGG
AACTGAATAGACTTGGGTGAAATTCGATTTGACTTTATATAGGAGCCATTCCAGTTTCTG
GAATTGTAGACCAATAAGCCACTGAAAGAGACCTAATGCTTACTGCTGAAGAGACTCTTC
AGGGGTTTTAAGAACAAACAATACAAGCAATGCCCTTCTAGGAATAGCCTTTCTTTTTAG
TCCTTTCATAAATATGGAGGAGGCCCCTTCCATTTTGTGATATGCTTCATTCTCACTATA
AATCAGACTAGCATACAGCAAAtgtactgtactgtactgtactgcacAGGTCTCCTCACT
AGCCTAAAGTTGTCTTCTTCCTCATGTTTCAGGCAGCTGCCTTTTAAAATAGGCTTTCAT
CTAAAAACAACTTCATTTCACTCTTTCAAAAACAAATTCCACTAAATCCACGTTTAAGTA
GAATATGAATGAGATAGAGAACAAGAGATAAAATCTTGGTGAAGTCATAACTAAACAGCA
GACAAAAACTGGTCCCATTCTTTCTTTCTGGTGTTTCTTGGAAATGCTGTTAACCATTTC
taaatttatttttaaatttaattGTAACAAAGAATGCATGGAAAGATAGATAGCTCTTCA
TAATTTTCTCACCAAACCACGCAGCTAAAGAAAGCCAATAAAAGAGATATAAGTGAACAT
TTCTAAAGTCACCAGCATAGATGGCTGAGTAAAAAAAGTAGTTTATAGGTTTTTAGACAG
AGAGTGATTGTATCCCTGTTAAATAGTAGTAGTATTTAATTAAATATTTTTTCTTTGTGC
TTTCAATATTAATTTATTTAAATTCTTTGATTTTGATCTTGTTTTATTTATTTTATTGCT
AGAGGAAAAATGGCTAATAAGGGTCTAAGCACCTCATTGAGCCATTGGGAACCCTAGATA
CTCAAAGTATTTTAGAAGTATTGTATTGAAGAATTAATCTACGTTTCTAGGTTTATGGAc
tggctacttttatgtcaacttaatgcaatccaaggtcatttggaaacaggaaactcaatt
gaaaaaatgtcccccattaaattggcatgtaccctacatgtggtgcattttcttaattga
tgatccatgtggaagcttccaggtgcttccatcctaagcaagtggtcttgcatgttgcaa
gaaaatattcagagcaatacgtaaggaagcatgacattgaaaaccattgccccatgactt
gtgaatctgctatttcttctaggttggcctgaacttagttctggctttgatttctcttgg
tgaggaagtatgatgtggaagtgtgtgctgaagtaaaccctttcttcacaaagctttatt
tggtcatggtggttatcacagcagtagaaaatctaactaaaacaGTACAATTAATTTATC
TTTTATCAtggaagaaggagaatcaggagttcaacgttatcatgggggccaaaataaatt
caggcaagctctgctacaagacaccctgcttcaaaaTGAACACTGAAGCTAAAACAAAGT
AATTTCCCAGTCTTGAGTTAGTCAAACCTGTATACAATTTTTTTAGACTAATTGTTAACA
AGAAACTAATTGATTACAAGAAACCTCAGTTTGAAAGAGCCAACTTGGCTGAAGTTCTTT
GTCACTGGAAAAAATTGTATTTGTTTCTTAGGGAATATACTTGCATTTCGTTTTTGTTTT
TTGTTTTTTTAAATATTAGAAAAGTAGAAAATTAAAAGCGAGTATATTTTGTGCAATTGT
TAAAAGTTTAAGTCACTAGAAATGAGGAAAATATTAAAAATTACTCTCtttaaatttact
tttatttaaattaaaattttaatttatgaacttcatttaaaataaaaaaaaaaaaGACTT
GCAAATAAAATAAGTATCAACACCCCAAATTAACCAGACCCAAAGACGATACATGTCAGT
GACCTGGGTAGTTAAGTGGTGGGCCTGAGTTGTACAGAAGTTATTAAAGGAAATTGCTTG
TCAAATTATGTTTCTGTTAGAGATTGTTATTTCCAGTGGTGGATAAGTGCATAAAAATAG
ACTTGATAGTGAAGAAGTAGAATCCAATGTGAAATGTCAGAGCCACAGAAGGACTATTTA
AATTCTTTTTAGAAATCTAATTTAGTTGCCTAATTTATAAGATAGCTGGTATTAAAAAAA
AACCTTTCATGATTATTTGACTTCCTGTGTAGTATTGAGATCAGAGAGAAAAATTATATT
CATGTTTAACTAACAGTAAAGCACTGATTTTGTATTTGTGTTTGGAAAAATTTTAAACAG
CTTACATATCTTTCACAATGTAAGTGTTAGATAATATTTAAAAGGTTATACACATTAAAA
TATCAAAAAAGCAATGTAAAGGGGTCTGCTTATTTAATCTCTTCTCATTGGTGTTATATT
TATTTGATAAGAAAATGATCTTGAATAGAGGATTTAACATTTCTACACTTCGAATCCTTC
ACTTTAAATTTATTATAGTGTTTTTGGAACTTGAATGCAAGCCGTGGAGCAGATGTTTAG
ATATTTGCAAATGCAACATCCTTCCACAGGAATAGTAGATCTAGACAGTCTGTGACATAG
TTGTATTTCAAGAGAAAGACAGCTACCAAAGCTCCAAGAGACACGGTTCAATGAACAGAG
CATCCCTCTGAATCTTTACTATTTGAGATCTCCAGTCGGCTCAAGGATCCAACTTATGTA
ATGGATCTCTAAGCTAACTAAGGAGTGTTACAGCATAGTTATAAACATTTGACTCTAGTC
TTTCCTGTTGTATGTCAATCATCTACATGACCAATGCCCACAAGTTTCCTCTGCGATGAA
AGGAAACCACTGAGACTAGGTTCAGGTCACAAAGGCCCATCCTAGAAAACAGGAATGGGT
AATTTCTTCTGCCCCTATCATTAACCTTTTCCTATCCTTTGCATTTCCCATCTTTATTCC
AGTCCCATGGTGGAGTCTCTAAAATATTTTCTGTGTATTATTTCACTTTATGGTAGAATG
TAATGAAAATTTACACAATTTTCTTGATAGAAGAGTCTGAGAGTTATGAATTACAGAGAA
CTACTTTGAATTTAACAGGGAGCTGGTTTCTATGTAGTGGGATATTATTCAGTATTTCTA
TGCTATTATCATAGATCTCAAATACTACATGGGATACCCAACCTCAAACTGTTATATAGA
CATATACATATAAAAATAACTTATTTTTCCAAGACTACCAGGTAAACCCTTTCAATCAAG
TGAGCACTCTCCCAGAAGATTCCACTACTAAGACCATAGAAAGAAGAAAATTTTCAGTGG
AAATGAGGTATAAATCATGCCCGATAGTAAAATTTATCTTTCTTCCACATAGATGCTTGT
ATCATTTGAGGTCCCTAAACTCCAAACCATTAAATGGTCAGGGACTTGTTAGATGTCCTA
ACACATAACTTTACTTTATATCCAGTTTTAGTTGGTAAACACAAGCAAATAAGGTTGATT
TAAAAATCAACCAGAGAAGAGTTTCCTTTTTTTTTCCCCCTTTATGGCATTAGGAGGATA
GTAAGACTGGGAGATAAATGTTGGCCAGTGCAATACATTGCCCCAGAATATTGTCAGCTT
TTCAACAGCACCATTTTAAACTAAGAGTTTTGCATTAATTTTATGATGCTGAATAATGCT
ATTCATTTGGTTGCGATATCGGATTTCATAAATTAAGAGTGCATAAAAACTTTCCCAATG
AATATTTCTGAATTGCTCAGTTGACAGCATTTCTTCGAACATGTGGCTAATGCCCCATTA
AACAAGCTGTTGTGATGGGTATTGCTAACACGTTGCCCACAACTCTCCCATCTCCCTATT
CTTTTTATTATAGTCACTCTTATACTCCACTATTCACAGAGCATCAGTTATTTTCTGGAG
GTTCAAGTAGCATAATGTTACTTCCGTACCCAAAGGTTTTCTGTGGCATTAGAACAAAGG
TTGGATGCTGTCTGCCATCCACTCCAATGTAGTCTCACTTACTTCAAAGCATTATCTCCT
CCCGGGATCATCAGAATCTCCAGGCCCCAGACATGTCAATCATTTTCTTCCCTTACATAG
TCATCTATCTACCCACCTGTCTATCTCATCATACCTATATATGAAGTCTTGCTTAAATAA
ATCTTCATTTAGAAAGCTAAGAGCTGTACTACGGAACAGAAATAGTAGTGTTTTTTTCTC
ACCATTTTATTACTGTTATATAGAATTGTGTCTGTTTAGCGTACTCCAAATGACAAGTAA
GTTTAATTCATACAGATAACAGATGTAAATCACTTTAATTTTTGTTTGAGTTCTTATTTA
TTCACTCATAAACTGAATCAAAATATATTTACAAAGATGCAAGGAAGGTACCTAAAATCA
CATAGCTTTTCTAGAAGAAAATCAAAGTGAAAATCAGACCCCCTGTATGCTCAGTCGAAT
GCAGTCATCCTAATTTTACTATACTGCTTTTTTCCTTTATGCTCCTGGCACTGACTATCC
TTTTGAAATATCACTTGAAAGCCTTCATTATTTCAATCCTTTCAGTGGGGTCTTGGCATT
GCTGGAAAATCCAGATCAAAAGAGATTTGTTCCCTGGAAGTTAGGTGGTACAACCGTTGT
ATATGTTTAGACACACCACTGAAGTGTAGGCTTGCTTAAGGACttaatttttaatataaa
tttattattttGATTTATCATTATCTTCTTTAAATAGGTAAAAATATTCATCATTGTGAC
TCCATTTTCTATGAAGTAATCATATATTTTCCTTAAAATATCAATATATGCATATATTTA
TATCTAGAAAAATTATTGAATTTCAATTGCATTAACAGTGGTAAGTAATGGCCTTCATAA
GGAAAACACCTTTAGTGAAATTCTTTGAATATTTATATCTTTGAACAGTTCTTCCACTCA
AGTTATTTTAATTGATTTATATTTTTCAGCCAAGTCTTTAGTTACATAACAGTTTCAGTC
ATATTTGGTTTTGCTTGGTTGTACATATTTTTACCTATCTTATTTAAGGCTTGTGACTGC
TGATATATGCTAAGAAGAACACATTGAAACAAAATGTGTTGGTTCCTTTTCATTCGATAT
CTAGAAAGATGCTGGTATTATCCAAGTACATATTAGTGTAGTATTAAATCAGTGAGTTCT
GGTATTAGAGCATATGATTTAATATTAATCTTCTTTAATTtagataggtaggtagctaga
taaatgatatatataagtagatagatagaagatagatagagagatagatagatagataga
tagatagatagatagatagatagatagatagattagatagatagaagattgataTTACTT
GTGACTTTCATTGAGGAGAAGGACCTGGGAGGAATATATTTTCTAAGCACATGGGCAAAA
TCAGGTTCCCTAGCAATGCTATCAAATTTTTCCATTTGATATCTCCTTGAGATTTTTAAA
CCGGTTTAATTTTAGCTAGACCTCAACTAGAACACGTAAAGACTTGGCTATTTCTGCTTA
GCCTTGGTGCTGAGCTTAAAGAGGTATTAGTTTCAAGTCACCACTTCTTATCCTACACAG
GGAGGTAACCATGCCACTGAGTTTTGCTGAGATTCATTTGTAGAGATGCTCTTGCCTAAG
ATTTGCTGATTGGGATTATAAAGAAGAGTGACTCACAGACCTCTCAGGGCATTTCTAGTG
TGCTACTTGTGAAAAGTCCATTTTGGTTAGAGAGCTTGCCTTTCCTCTGAATTTTGGCTG
AGATGAAAGAAGTATGGTATAAGGATAGTCACAGAAAAATGAAAATGTAATTCAAAATTT
TCCATTTGATATCTCCTTGAGATTTTTAAACCGGTTTAATTTTAGCCCCAAACATGATCT
ATTATGTTGACTTCAAACTCAACATGAAACTTTTGTGGTTTTAAAAGAGTATTCCTGAAG
AACTTTAGGAAACAAACGGGTCAATAGGACTGACTAATTTACTTAGACCATAGTGTCTTA
TGGACATTAAGATGGGAAAGGTCAGAGAAAGAGTTCATTTTCCTGTTGAAATTGCTTTGT
GCCTCTCAAGAGTTGAGTGACAGGCTGAGTTTCACTTAGCTATGCATCTCCCCTCTCTTA
TGACATCATTCATCCTTCCGTTATAATCTCCATAATCCCTCCTAGGCATACTTCAGGTAC
TGACCTTCTGTTTCCtccccctctcttccttctttcccttctccttccccttctttctat
cctctcctctctcctcccttcccatcctcttccctttgtctaggttttcatccctctctt
cccctctcactcctttcctttccacttttgcttctctttccccttccccttctcttctcc
tctccttccttctttaccccttccatttttctgcctctctcctctatctgtctgccttct
ttactttctctttttgctttccttcttGCCCATTTGGAGGATGAAAAGGAAAATATCAGA
TACTAGTAATTGTAAACTATTTAAAGATAAACGAATGATTACAGAATATAGTAAGAAAGT
CATTTCAGATTCTTTGGACACAGAGATTTAAGATCAGATTTCTTGGGTTGGAATATAGTG
AAAATGAACAAATCTTACAGGCAAGTGACTGTTAAACAATAAAGTGAAGTGTCTGAAGTT
TATGAACTAATATGGTAAATAAGTTTCAGGCCATGGATGAAGAAGATATGATGAAATAGA
TTTTTAAAATGTAATTTTAGTCATTCATGCAAATTACTTTACAATTTTTTCTATTCTCTG
TATGGCATGGGTATAATTATGCATGGCAAAAGATGAACCTATCACGTATCATGTTGTATT
TGCTTGGTACAATGGTCTTTATAAATATGATTTTAGTCCTTCAAAATTGTTGATTATGTA
GCTAGTCACCTATTAACTAACAGTCTTAAAATAACAAAGGGCAAAAGGTACCCTATAAGT
TCTGTAAATTTTCGTTTCACTCTTTCAGGCCACTTCACTGTGCATGATAATCCAAATTGG
TTGATAGTAAAAAAAAAAAATCTTCCAGTCCAATTTCTTTAAATCTTTTGATTTTCAAAT
TTTTGTAATAGAAGCTAAGTTGTCTTCACACATAAGAAAAAGATACTAGTGACACGGATT
TGTAAGAGAGTGACCCAGGTTGGCAAATATATGCCAAAGTGTAGACAAATTAGCCAGCAT
TCCTTAAATAAGCATGCATCTCAAGAAAGAAAAGTCAAAGATAAATTTTCCAAGTGTAAA
TTTTTTTAGGATAAATTTTCCAAGTGTAAATTCTGTTATCTTTCTTTTTGTACATTTTCC
TGATAAGATATGTCTAGAGTATTGTATCATATAAAATACAAGTTGTAGATGTAGAAGATA
AAAATTAAAAGAGATACTACAAGGTATGATATGCTCTTGCTTTTCTAAATATGTGGCATT
GATTTTCCCTTTGTTACTGTTTGTTGAAAATTGGTCAAAGCAGTGTAATAAAATGTGACT
AAGTGGAGTAATCTTAATATGAACAGAATTCACATGCATGAAAATGTTCTAGTGAAGTAC
ACTATGTAACTAAGTTTTAGTTATCATATAAAATAATGAGAGGTTTTAATTAGAAAACAA
TCATAGTTAAAAGTATATGGAGGCAAATATCTATGATGGATATACAGTGATCTAGGAGGG
TGGATGCTAGAGGATGCAGAGCCAAGATTGTAGTGGAGAATGGGTAACAGCACTGAGATG
CAGGGCTAAGCACCTGTGCATTTTCCACTACAGCATGACGAGGCTTGAGATTAGAAGTGT
GATCTTAACACACAACTTTATGTCTTCTTGTTACAAGCTATGAAAAAAATTAAATCTGCT
TTAAGAGTGAACCAGAGATTATGCTCACATGAAGAAACTTACTGGGCTGTTTTAATATCA
AAGAACTATTTTTGCTCAGACAAGAAGAATTGAAATGGTTAACTAAAGCAAGATTTCCTC
CTCTAATTGATTTTGTTGAATGAGATTACCATCTTTGCAGTATAGTTATTGGAGGCTCAA
CTGTCCATGGATGAGTTGCTGAAAGAGACACGGTTACTCTTGAACAACAAAAGACTTTAC
TATTGCAGAGACAGGGTGATGTTTTCAATGTCCTCTGATAAAGCTAGAAATGGAAGCATG
CATGATGGTAGCCTGTAAAAGACTAGACTGTAATTTTTCAGAGTAGATGAAAATTATATA
ACTCCCTTTTTTCTGTTGTCATTCCTCAACAAATCATTTCCTTTCACCCAGTCATATTTT
CCATTTCTTGGTAGTAACTGTGTTCCTTTTAAAAGATCTGTGTTGAGTTGTCAAGAAACT
GCAAGAAATATGTTTTAGTGCTTTATATATAAGCCATCAGAGGCCACTATAATAAAATCG
CATTCAACGTAAAACAGCGTACTAAATTAACTCTTTCCATGCCACAATATGTAGCTCGTC
CTCCAAGTTGAAAATGCTTCCATACTTGTCATATTTTTTCCTAGGGAGTAATTTGGATAA
TTCAGTTATGATCTAGTAACAGAAAGTAATCATTTGTAAAGCATACACTTGAGACCTTAA
AGAGTCTATAATGTCTGCTCTGCCTTCCTCTATACCTCCCAAGGGTAGACAACATACCTG
AAAGATTTGTCTGGCTATGTAAAAATATTTAAACTTTAGACATATTACTATGGTAACATA
TTTCTTTCTATAATCTGAAGTGGTTCAGGATCACTTAGGCAAGTGTGGCCGTTCTTTAAG
AATTCATTAAGAAGCAGCCGAGATTGCCTGAAAGTCAGCCTCTCAATATTTAGGATCTTT
TCTCCTTTGAAAATATTAACTGTGAAATTCCACATGCAAGCAGTCAATTATCAGAACTAC
ACAGTAGACCAATTTCAGAAATGGCTAATCAAAGCCAATAAATTTCCCATTTGGGTGTGA
GTTTGTGATAGTGAGCTCTAAGAGCATCTGTTGATAGATACTCACTAGCCCAATTTCCTG
CTTCATCAGAGCGTGTAACTGAAGTGAAGACCGACATTTTCGTCACCAGTTTCGGACCAG
TTTCAGACCACGATATGGTAAGTGACACTGTGTGTGTTTAAGTTCTTGGGTTTTGTTTAG
GTAACtataattacatcatttccccttccctttcctccctgcatttcctcttaagcaccc
tctacttccttgtgcctaaatgaaatcgtggtctcattttctttgatattgctatatatg
tctaaggatatcaatatagtgcttaggccatttagtggtgtgttgggggggtgtgatttt
aggattcaccacttgctattggataacaaattagggactcatctcaagagaagactaatt
ccgtcactttcagcactgtttagttaactgtagttcttcctcaatggataaggctgtgtg
agaattactcctttccatattaccataatcactggtattgtacttcttcaggtcttgttt
aggcagatacattgttgaagtattatgagtgatacttgcctgtcatttctagTATTGTCA
TTTCTAGTATTTTTAAAATGTGTGTTTAAAAGAAAAATATTTGAGAAACAACTTGAAATG
CCTTTGCTGGTCATAACTTGGTGTCTTTGTGGCTTTGTGTGATTACAAAAAATGCATATA
TTTATATATATTGACAATATATTCATATCACATAATACAgagagtgggaagggcagaggc
aggtgatggagagggagaagtagagggggaagtggaagtgcaaggggaaggaaagggaga
CAGACAGACAGACACACACagagagagagagagagagagagagagagagagagagaaaga
gagaATATCATTCAACCATTGCAGTGTTCTGCCTTTCACCCCTTAAAGTACTGATCTTCT
TGACTTCTGTCCAGAGGACTCACCAAACCCACCCAGCACCTTTCCCTTTAGTTGTGAGAC
CAGGTTGATTCTGGGAGGCTACGCTTTCAGAAGTAAGCACTACTGTTACAGAGCAAGCAG
GCATTTGTACCGTGACATGGCTGAGTGCTTTTTGACTATATATAAAAAATGGATATCAAA
ATTGAATGAATACTTTACCTTAATTAGAAAGAGAAGAATAATTgagagagagagagagag
agagagagagagagagagagagagagagagagagagaaagCTTTGTTGCAAACTGCTCGT
CAAATTATTTCTAGCAGTGGAACTGTGGGTATCCATCCTTCTTTTTCTTACAGAACATCT
TCAAAAACATAGGAGTTGACATCAGTATAACCAAATCATTGTAATGAGGCCATTAAAACA
TACCACTATGAATATTTTAGATATGTATTATTATTTTCAAATGCTATTTTTATTAGTACT
TAATACAGATGTGCTTTGATTTCTCAATAGCTCAGAGAGAAATAAAATAAAAGTTGCAGA
TATTTTTTCTGGTTTAAAAGAAAACTCAAGAGAGTTTCTGTCTGTATCCTATATGATGCA
TACTCAATCTTGCCACTCTCCCCGATTCAGTCACAGTCTTAAATACTTGCATGTTCTCAT
GGTGAAAACCATGATTAATATAAGGCAATACAGACTGTGAGTTATCAAGTCTGGCACTAG
GAATAAGTCTCACCACCACTAGCAGTCTGCCTTCAAAAGCCAATATAAAAAATCACATCC
ATATGAAACACAGTGTTAAACATTCTGGGTAAAAAGCAATTCTTAAAGAAAAACGCTCAT
TGTCTCTCAGATGTCTGTGTTATTATAGGCATAGGCCCCATTCATGTACAAGTGTATTCA
TGagcccagcagtggtggcacacgcctttaatcccagcacttgggaggcagaggcaggca
gatttctgagttcgaggccagcctgatctacatagtgagtcccagaacagccaaggtgac
acagagaaaccctatctagaaaaaccaaaaAAAAAAAAAAAAAAAAGTTTTCAGGCTTTA
AATTacacatgcacacacacacacacacacaaacatgcacacatgcacatacacataaat
atacactttatacacacatcacatactcacagacacacacacacacacacTCTCTCTCTC
TCTCCAATTGTACTTTTTTCATTTCTACATTCATCTAAGCATTACATTTCCACAGGGAAC
CAAATTGAGAAAGAAAGCCATTTATCATTGACACAATACCAAATTAACTTCCCCAACTTG
TATTTCAATCAAGTTCCTTGACATAAAATTCAACACAACTTTTGGCCACATGCATAATAC
AGCTTGGTGATTTTTTTTTTTTTTTACAAATTAATGTCTTTTTATCTTAAAATGATGCCA
AAAAATTGCAAAGACAAACTTGTCTTTCTGATATCATAGCATGAGTGGATTGCCTTGTTT
AAATGGTGTAATTAATTGCTAGTTGCTTTATGATAGAGCTAGAAGTCTATATGCCTACTA
AAAAACATGAACCTCATGGGTCAGAGAAAGCTAAACTGTCCTTCTTGACTTCTGAATATT
TTGAGGAGAAAGACAAAGGAGTGCAGGGCATGGGATTAGAATAACATATTGgttttgttt
tgttttgttttgttttgtcctggttttgatttttttctttttttttttttcttggatatt
ttctttacttacatttcaaatgttatctcctttcctgtcttccactccaaaaaaacaccc
tccccctaacacttctgcccttcctcctgctcaccaacccacccagtcccacttcctggc
cctggcattcccccacactggggcatagagccttcacagtacccagggcctctcctcctt
tggatgaacgactagaccatcctctgctacatatacagctggagtcatgtgtaccaccat
gtgtactctttggtcggtggtgtactccctgggatctctgcgggtactggctagtttata
ttgttgttcctcctccaaggggctgcaaaccccttcagctccttgggtcctttctctagc
tcctccactgggacccttatgAGAACTTTTTAAACTTTTTTAATGATAATTCTTCCTCTT
TTATTCTATCTGGCAGAATGCCGATTATGAAATGCAGTTTAAGAGGTGGTGTTAGGGAAC
AATGCCCAAAGGAAGCTAAATCTGAAAAATAAATAAATTTCCTTCAAATATTTAATAGGC
CTTAATTATATTTTATCTTAAAATATAtttatatttttaaagaacttccttcatatatac
aatgcattttgatcaaatacactcccatttctgtctttcccctttaactactaccaaact
cacacaacagtgtctcaatttcaacttcatatacgatcattttgaaccccgagatcattt
tgaaccccgagtccaatttgtactgccagtatgtttgcagggccagagcacaggcaggca
agcaggggtcatatttcaaataaaaactgttttccccatctcccagggacatcagttgcc
atagctcttcagctatagggctagaactccctccatgctggactttgactggcttttgat
tttTGAATTATTGGCTCAGTTTAACTGACATTCAAAGAACCAATGAGGTTATGGTTTTGG
CTTAGAATAAATATACATAATATATATTTTTAGTTATCATTATTCCTAAAGCAGTCAAAA
ATGCATTTCACATAATGGTCTTTCTTATTGCCTATAATTTCTGAAACAGTGTTTGACTTG
TTTTGTGTTATGATCAAGTTAGGCTTTGCAAGTGATTTGCAAAATGGGTCCTGGAACTTG
TACCTGATCTCTTGCAAGAGAAGATCAATTATTTAAATAGTATTATGGGAAATCAAGTAT
GAAAAGGAGCTTTAGATGGCAGAATGATAAGGTTATtttcttttcttctatcgtcctttc
ttcctgcctttcttccttcctttctttctttctctctgtctctctttctttctttctttc
tttctttctttctttctttctttctttctttctttTAAAATAAAGTTACTTTTCAAAACA
GGAAAAAAAAACCTTTGCCTATTTTTAAAGTAGAAACTAATAAATTGCCCAATGAATAAT
AACCATATTTGCATTTGTTGCATTTGTTATTACTGAGTGTTTTCAATGTTTTTAAATCTT
ATTTTATTTTATCTTTATTTCAAATCATTCAGCTCACTAGTATTCTCATCTGCATGCTTT
CAGAAAAATGAAAGTGACCCACTAGCTAACAGTATCACCTGAAACCTGGGCAGCCCATCC
CTGAAGACTGCTGAGCTCCCAAGGCATCTAACTTCATTTAGAATAAAAAACAAAATGAGG
TCAACTCCCTAAGCTTATTTTAAAAACCATTAATTGGCCATCAAACAGCACATTCCCAAG
GCACTAGGTTCTGTCAGAAATATCCAGGCTGCACAATCACACAGTCTTGCTTTCCATAGT
ATTTAAAATGTATTAAGTCAAGGCACACACAGATGGCTTAAAAAAAAAAAAAGGTCTGAG
CCGGAACACTGAATACAATATTTATTTAGGTACAAAGTGAATGTTTTGTCCCAGATCTTG
AGAATAAGTCTCATATTCTCCGGGGACCTACTCTATTAAGCAGAGAAACTTGGGGAGAAT
TTTTTCTTGTTGAGGTGGGAGCTATGACTCTGGAACTTGAATAAATCCTACAGCAAGCCT
TTGCATTTATTTAGGTTTTTTGTTTTTTGTTTTTTCCCTTCAGAGTCCCATCTTCTGTAT
TCTCCTTTTGTCTGTCTTGACTGGGACTCCTTTCTCACTGTCTTAAGGTTCCCATTTTAT
AACTTTTCCAAAGTCACTGTTTCCAAATACCACTTGATTCCAAGCTATAGACAATCCTAG
TTCAAAATTGTGTTGATAAAATTAAGAAAACAAATAATAGGTATTGACTCTACATGCACA
GTTCCTAACACTATAGGTCTTCCACCTGCCTTGTCCCCACGTTTGGAAGAGGGAAACATG
GCGCATATTGGTCCAAATGTCCATTCTTAACCAAACGCATTGTGGTCATGGAGGCTAAAA
CACGCCATAGAAGGAAGCCTGGGAAGCTGCCCGTTTCTACCACGTGGGCGGTTCAGAAAC
CGGAAGAGAGTGTTTCTGTTTGTGGTTGGGCAGGATTGGATCGCAGTCTACTGCTTTTGT
AAGGTTTTATTTCTAATTAGTAAAAAGTGGGATATATCTTACCCTTAGTAATGTCAGTCT
Gcctgtctctctgcctttctctttctctctctctgtctctctctgcctctgcctctctcc
ctctctgtctccatctctctttctctctctctgttatatttgaacaagaattgtttcaaa
ccaaataggagtttcATCGTCAGCCATTAGCACAGACAAATAAATCCTAGTAAAAATATA
AAAAGCACACAAATGTTAGGATGTGGGAAATTTGACGTAATTTTTGGAGTCATTGCTTTT
GGACATATCTTGTTGAAAATTTCAACTAAAATTTTAAGTTTAATTTGCATTTAACACTTA
CCATGCTTTCACAGACAAGACGAATTCAATCACAACAAACAAAACCCTCCTTATAGCTTG
CAAATGAATCAAGCATTTTGATTTCTGGGAATATTGTTTACTAGAGCACGCTTGGTATGT
TGATTTAACTGTAAACATTCTCTGTAGTATAAGCCAATGTAAACTCATTCAGTTGTATGG
AGAATATCTGGCTGTAGCTAGACAGAAAAAAAAAATAGAACAGTCATCAGATATCATATC
CCTGTCCCATAAGCCTGTCTATTATCCAGACACGGCACATATACACAAGCAAACTAGACA
TATTTTGAATGATAAGCAACTGTTCTCAAGTACAATTGTCTCATCAGCCAATCCATAATC
CCCCTTCATGTGTTCTTCTGCTAACACTCAAGGTTTAAGAATTTCTCCCTCTGCTGAGTT
TAAAGGATGCTTATCAAATGTTTGCTGTGAATGAATTCCCATCATGTATCACAGTGACTT
TCACCTGACACTTCCTGACATAGAAAAAAAATCTAAGCAACAAGCATGGTAACTTGTTTG
GCCTGCATCAACAGAATAGTATCATTTTGCTTACTTCCTTGATTATATTTCAATCATCAA
TAAGCCACATGGTGCATTAGAAGACCTTCACCAATGATGTTACTTCATAGATCAGTAATG
GTTGGTCAATATCACATTTATGCTATAAGGGCACGTATGCATTCAGATTTTACAGAGCAT
TCTTTAAATCATAGGAAAAAGACAGGTATTTAAAACCATGCACAAAAGGCTTAAAGGCAG
ACATTATTCTGTATGTCCTAAGGACAACATGTATGGGATTTAAAAGCAGCTGTTATCAGA
GGGATCGGGCTTCAGAAGATTAGAAAAACATGGCATAATGTTCTGCAGCTAGACCCCTTC
TGGTTTTGAGTATGCGAAGATTAATGGAGAGTGTGGTAATCTTTATTTCGAACCATTGGG
TTCTAAATTTAGTGTCAATGTAGCAAGTCCTTCACAAGGAAGATGAATACTACCCTTTTC
AATTTCAGAAGCTGGGAAGTCACATCGCTTGTTTTTAGATGAGCAGATGTTTGTCTCTGG
GTAATGCCATAAGGAAAGCTCTGCTTATTCAGATAAATAGATTCCTGGCTGTGAATGATG
ATGAGGTTCACACATCTCTCATGTGATATACACACACACGTGCAATCACTAACGCGCACA
CCACACTTTGCATTCTTCCCTCTCTCCCCACTCTTTAGGTaaacaaacaaacaaacaaac
aaacaatcaaacCCTCCAAATCAACAGTGGAAATTTAGCTTATTCCACATTTTCCTGGTC
TTGTTCACCATGAAGGAAAATTGAAACACTACATATATTGTTTGTGTAAAAACAAGAAAC
AAAAAGCCATTTCTTTAGCCAAAGAATTTTTACATCTGTAACAGCACCAATTTAGCTTGA
GTTTGAATATGAAGTTTTCAGAGAACACAGAGGGGTCTGTAAATATTATGCTTTATTTTT
ATGGCTAAAATTCCTTTATTCAAATATACCCCTTTATATAAAACCTGAAAATATGAGGTT
TTTAAAACTGTAGTATATTGTGTTTCTTTTATTATTGGTGACAAAGGAAGTTTTTGTTTG
AGAACAATTTTCTTTCTATAATTTTTTTCATATAGAAAAGAAACATACttctttcttcct
tccttccttccttcctttcttcctttcttccttccttcgtttctttctttctttctttct
ttctttctttctttctttctttctttctttctttctttctttctttctttctttctttct
ctctctctttctctctttctctctttctctctttctttcttttgttctttctatgtatga
atgtatgtatgcatgcatgtatgtatttatgtatgtaCATGTATAAAATTATTATAAAAG
CCATCATTTATTCCTCTAACACTAAACATCTAAGTGCCACCACAAGTTTGCTCCCAAAAA
CATCACCTAAGCCACAACAAGATTCCAGAATCTTATTTGTAAGGTATTGGTATGGCAAAT
ATATAAAACTGTAAACTCTGCTCTTTTCCAAAATTATATAGGAGTATACAATAGATGTGT
TTTTCCGTCAAAGTTGGAAGGATGAAAGATTAAAATTCAAAGGACCCATGACAGTGCTCC
GGCTAAACAACCTTATGGCCAGTAAAATCTGGACTCCAGATACATTTTTCCACAATGGAA
AGAAGTCTGTGGCCCACAACATGACCATGCCTAATAAGCTCCTGCGTATCACAGAGGATG
GCACTCTGCTGTACACCATGAGGTAAGGACAGCCATGGTTCCTGCAGGAAACTGTCCATA
CTTTTTGTTCTGTCACAAGAAGAAAATCATCAGGGCGATGTGCCATAATTGGGTTTTTGG
TTTCCTACTTTTATAAAATCCTGACTTTTCATATAAAGCACATAAGGTAGCAAGGCAAGC
CTTCCAACTTCTGTCACTGCCTTCAACTAAATGCAAACACACACTGGCAGGACTGGCTAG
GCCATCTTAAGAAAGACAAAAATCTATTAAAGATATCAAATTCTCCACAGTATTCTGACG
ACATCAGCAACAGCTTTCTTCTCataaatagataaataaatagataaagaaacaaataaa
taTTCTCCTTTCATTAAAATATGGAAGGAGTGCATCTGCACCAACTGGAGCGGTTTCCTT
CACATATGGGATCACTCATGACCACTTTTCTTTGAGAAAGTTCCATTGTTTTCAAGTATA
TCATCTCCCAGAGTGAGCCTACCATTGGCTTAGTGCATGCAACCTTCCAATCCTTCACAT
TTGAAGGTGCGCTGCATATTTTCGAGGTGCTGTAGCTTCAACTGTGCTGGTCACAGCATT
GTCCAAACTGGAGAAATCTCCTTGCGGAGAGCAAAGTGGGGAAACTCACAAGTACCACAG
CCTAAGCACTTGTTTCAACATAAACATTTACAGAAGGGGCTTTAATAGAACCATGTCGAG
CAGAAGACTCAAGTTTGGGTTTATTTGTGGTTTTCCTTCTTCCTGGAGAAGTTAGCAGGA
CAATTTTAACCTGAGGGTTTTTCTGTGTTGAATCTGAGAGGTAGAAAAAAAAAAAAAGAA
AGAAAGAAAATGCTTTTTTACATTTGAAGTGATAGAGGTAATGTGTAGAGATAAATTCAC
GTTAAACTAGGGAAGTTGGCTGGATAAAAGAATCAGGATAACCTGGCTGGATAAAAGAGT
CAGAACCACCCAGTGAGAAGACAACAGAGAGATTCTTGCCATGCTCTAAATCCAGTTTTG
TTTTGAGAAGATAAAAGGCCCTAAGATCAGGAAAATGGACACTCAGTGTTAGACATTTCT
ACATGTTGTTATGTAATTATTTGACTCTATCTGGTTTAATTAATCAGAACAATTCCCATA
GCTGGGTGGATTAGTGGGTGCTCTCTGTTATAAGAAACACCAGCAATTCTTTCTCCATCT
TCAAAATCCAATCCTGTCCATTTTCACTAAGCAAACACAAAATTATAGAAATCAGTCATG
GTAGCTCCCTTAGTTCATTTGGATATTGGGAATATGGCACGGGTGTGCACTTTACTTCCA
TCTCTTCTGTTTGCTAAGGTTAATACCATCCTACTCTAATTATCAATATCTAATCTATAG
AGCTTTTATTTGTATTCTGTGTTCCCTTAATAAGGTTGACCGTGAGAGCTGAATGCCCAA
TGCACTTGGAAGACTTCCCTATGGATGCCCATGCCTGCCCACTAAAATTCGGAAGCTGTA
AGTAAATTTACTTCAAACTATCATTATTTTTTTGTCTACTAGtttatttatttattcact
ttacatccagattgctattcccctcccagtctcccctcctctacctcctttccctttctc
ctccccattctgagaatggggaggccccactgggtatcaacctaccctgacacactaagc
cactctaggactccccactgagataaacaggcagcccagttagggtagaagatccacagg
caggaaacagtccaagtaagccctgctctagttgttggggaaccagcatgtagactgagc
tgcacattctctatacatgtgaggtccaggccatatattctttttggttgatggttcagt
ctctaggagccctcacgggtccaggttatatgactctgttggtcttgtagagttcctatc
ccctctgggtccttcaattcttcccccacctcttccaaaagactttctgaatcctgtcta
ctgtttggctgtgggttgctgcatcggtcagctacttgttggaggctctcagaggacaat
tatgctaggctcctgtcttatttttatgagagatctatgaacttgagcaagagATTTCCA
ATTAGTTATGATCTATTGGAGAGTCACAAATACATAGACAGCAATGTGTTACAAGAGTTG
GCTTCAAGCAGTAGGCCTTAAGTGTTTTTCttaattttttactttttaaaacatatttta
tatttatGTATGTGTGCCTATAtgtgctggataattttctgtacatttatacaagctaga
cttatatgaaaggagagaacctcaattgagaaaatgactccatatgatctggctgcaaga
tatttttctttttttttaattagtgattgataggaagggcccaactcattgtgtttgatt
ccattcctggtttggtgatcttgACACATCTCATCACAGCAATAGTAACTGTCACTAGGA
TACTATGTGAGCGAACCTCAGGCATgtgcgaacacctgtggaagccagaagagggcatca
aatttactgaagttggcatgagaagtggtgatgaactgcctgatttctgtgcagggacct
aaactcaggacgctgagaagagcagtgcacactcttaaccactgagtcatctctccagct
ccCATGTTATTGTTATTTACTAAAGTAGAAACCATGGGTTAAATCATGTAGTAGAAAATA
GTATCTAGTGGTATTGGTAGAAAAGGGAAAGGAGTCTTGTACCTCATAGATACTTTTTCA
TCCTCTTTAGAAGGGATCACAGTATTTACTTTATATTTTTCTAGTGTGGTTTTAAGAAAT
TATTCACAAGTGGCCAAAGACAGGTGTATAGATGCATTATCTTAATGGAGGCAGATTGTT
AAGGAGACATCTAGAAAATAATTTATTGTCATTATCATCTTAAAGATTTTCCAGGTCAGT
AGGACTGTCCCATGGCATTCATGAATTTATTTATGCTTTTGCTCCCATTTGATTGTATCA
TAGACATACTCCAATGTGTTAACTTTCTGGATGTGTACTGTTTAATAGCATCAAGGAGGA
CCTTTGTGTAGACAAAGGAACTTTGAGCTGTAGAGCTGGCCTCTCTCAGCTTTTCTTTCC
CCTTCTATTTCTGACTATCATGCATACATAAGGTGAAGATAATGTATTTCTGGCTTCCTG
CAGAGGGGGTTTCAGACAAGGACTGAGTCAAATCCAGTTTACCTAACCGGCTTACTGTTC
CCACTAGACAAGCAGACTGAGCAACTATTTTGGTAAAATATGATTCATAGAGGAAAAATA
GTGATCGTGTAGGATGGGAGCAAGCAAAGAAAATAGCAAAGTGCCTCCATGTGCCTAGCA
GCTCAGTCATGGGGAGTCATTGTTCTCTATTTATAGATCACATTCTATCCCGAAGACGCG
GGATTAATAGCACTCAAACCTGTCACCTAAACAGGACTTTAGAGAGGACTACCCTTCCCC
ACCCTTTTCTTATTTTGATGCATTCCTTACATCGTGGGCTCTTGGGTTTTCTCCTGAGTG
GCAGTTACATTTCTAACCATGATGTCATTATTTGTAACTTGGATGCCAAATAGTACATCA
AATATATCAGGCCTTATTAGTTCCCCCAGCCCACAAAGTAACCTTAGATAGGAGAAGATG
ACCCACCATATTTTTCCTGAGCCAATATTAATTCATTACCAGTATCACAATATCATTAAA
ATGATGTTCCTAGATAATTATGTCCCTAGATATAAGTATTTTACGCCCAACTTTAATTAG
GCTTCAAATATGTTCGTATTTGGTCGTACAGGTTTGTTTGGGTATTTTTGATTTTTTTTT
AATTAAGTGTGGTCAGCTAAAAAAAAAAGGGGGAACCATGCATTTTCATATAAGATATGT
AGAGGTCACTATTACTAATGTACACTTAGTGGCTTAGTGTTGTATCTTTAAAAGGGAATG
TCTTTAGATGAAGTTCCTCATCAGAAAACGTCATCTATAGCACTTGTATCTGTTTTCAAG
AAGATGAGGAACAGTTAGTAAAGAAAAAGAGAATTCAATAGCTGCTTCACAAAGATCAAA
GGTTTTCCTAAAGTCCTAAAAATCATCTATTTATATCTATGTATGATGAGATATGTTTTA
CTTTGCCTAGGCTGTCAGAAAAGGTTGGGTAGAAAATATTTTCATGTAGAAACGTTTTCA
GTTGAAGGATTTGGGAGGTATTTTAAAAGGAAGGAAGTAGAGCTTGAGAAAACAAAGAGC
ATATCATACAAAAAGAATGAAGTTAAAGGAAAATACATGAGCAGCGTTCCACCTGGCTAT
GTCTCTTCCGATCATTTTTGCTATGCACTGCTCTTTCCTTTGTCACATCTATGTTGCTTC
CAGTTCCAACTCTCACATCTTAGCATAGACAGCACCTCTTAAGTTCTTTCCAGATGATTC
TGGAGAGATTTGTAAACATCACTATCAATCTTCTGGGTTCTCTTTCCAACATATCTTATA
ACAGTTGTCCCTGTATCGTTATTCATTATTATTTGTGTTATGAATACTCTTTACTGTATG
CAGGCTACTACTTTTATAAGACTAAGGTATATTATATTTAGCGTTTTCTAGTGCAGAGAA
TAACACAATTCACTAAATAAGCATTTATGGAATAAAGGAAAGTTGTACTAACAAGCTTTA
AGTGCTCTTTTGCTTTTCCACATTGAAACTTCTGAGGGAATGGAGAAGGTTTGAGGAATG
AAGGGAAAACCTGAAGACCTGGGCTCTGAAGCTGATAACAAGCACCACAGCTTCATTTAA
CAGCTCTCCTCTTGACATTAAATCCGGGCTTGACTATAAGGCTATTTCGTAACCATAACT
AGTGCCTTTTGTTTTTACCATTACTTCCTAGATAATGTGATTTTTGAAAGCATGTCCTCA
AGTGTTTGACTAAGCAATGGAAGATATTTGTCAGTTTTCTTATATTTAAGAATTATCAAT
TCAAATAAACTACTGAGGTACCCTCCTTCTGTCTTCTCTTCCATAAAGCACCAGCTTGCA
TTACAGGAGTGTATTCCTCATTTAGGGAGATTTTTAGCAGAAGCCATGAGTACTGAGTGA
TGTGAAGCTTCATTGTACTGGAGCAGAGGCCTGTATATCTCCATATACCATGGGACTTCT
AAGAAATGAAGTACAAGACAGCAAAGATAACATACCAAATTTCCCTCTCCAAGCCCATTA
GCATTCCAGAGACCACCTAGCCACTGTTGCCAACAAGTACATAATTCGGTAGCAGGAGAT
TTAGCTTGCTCCAAAATGACCTGTTCTCTAGAATTAGCTTCCCTGACATTTACAGAACCA
GTATACTTCCTTGGCTTTTGTGCACAGAGTGGACATTTTTCTAGAAAacacacacacaca
cacacacacacacacacacacacacacacacacacGGCAAATAGGATAGAGTAGAATGAA
TAGCATTGTAAGCTGCCTTCTCCCTTAATTCTACTCCCACTTTGCTCTCTAAATAATATG
ATGAAAGCATGAGGCCACTGATGCTTTTCTCTGAGGCACATCAGTCCATTCATGCTTTCA
CAAATACAGTGTGTCTACTTCTGCAAGAAAACAAAGATTTGCTCTGATCAGAAAAATATA
TGTCGTTGAAAAACATATCCGTGGGCTCCAACTCCGGTACACTGTTCTCTTCTAAGAGAC
TTTTAAACATCACATTTTATACCTTCATAATTGATAAAAATTGTATTAATCTGCACAACA
GTAAAATGATTTCTTCATTTATCCAATTAAACACACACACACACACAAGAAAAGATAAAA
ATGTTTAAAAATCCACAGGAGTGAATCTAGATTACCCATTTGCCACTTAAATTTGTCTCA
GAATACATTAAATTACTTTCTCACAATTGCCCATACAAGTTTCTTCAAGAGATAGCTGTA
TGAATGGACTTTCAAAGGGTGATGGGGCAGACAGGGTGCAGACATATTATGGGGAGCAAG
ATCTCGGGTTTTCTGCTTCACTCAGTTCAGAGTAAAGTGACCTTCCAAGTTTTGATTCAC
AGGCAGTATTTGTTTATGTAAGGGGCCTCATCTACACGTAAAAGGCAACCataatttaaa
aatcttataatattttatCTTGGCCAAATACATATTTGTACACTGTTCTTAAGCCTGGGT
TTCAGGGTTACATTGAACAGTTGAgtattaagaattcaatgagttctaagaaagtttatc
tttttgggggggggcttctccaaaacataattgaaattatactttataactgttggtata
aagatgactacaggccaggttaggttatattgatcttagattttaaataaattaaaacat
tttcatggccttctgaaagtgttttggtctctgggcaggatgccaaatgtaactaatgga
caagttggccACTGGCCAGTGAATCAAGCTTCTATCATAAGGACAACCTTTGCTACCATG
CCCTCCCATCAAATAATCTAAAGCAGCTAGCTTTTTCTCCTCTGATACCCCTTAAATTAT
TAAAATCATTGTGCATCTAAACAGGGGACAGCATCTCAGCCCTTGTGAAGAGGATATTCT
GGTACTGGGAAACAGAAATGCTGTAAAAtcttctctttcctgcttccctcttcttttcct
ccttccatctatcctgctcttcctccctcacttccggcattccttcctttctATCCACTT
GTCTGTCATGTCAACTGATTAAGGATTCATGAACCAGAACCTCATATGGAAGATTTGTTG
ACTGACTTGGCAAATGAAAATAAGTGAGAAAGGGGGTCTATAAGATAACTTCTCATGCCA
ATATTTATAAATATAGTCAATTTAAAAGGTTGCCAATATAATTCTCTTGTCCAAATGTTC
TGCAGCAACATTTCTGATGTTAGTTTTCCACTTAATGTAAGCATTGCATGGCTCAACTTC
CTGTGGATCCAGAATTGTTGTCTCTAATCTTACGTTAGCTCTCATGTTTCCTACTATGGC
CACACTAATCTTCTTCAATTGAGAAACCCCGTTGCCTGAAATAAAGATGAATAAATAATC
AATAATGAAAACATATCTATTGAACAAATTCTTTCTGGTGACCTCTGTTTGCGTTCTTTT
TGGTACTGTGTTTTATAAAAGTGTTGACTCTGAGACTTTCCAAGTCCTTCTCCAAATCTC
AAATTGAGCCCTCCCTCTGTCCATTTACCCAGTGGTGTATACTCTATCTCACTCTGTGGA
ATTACATCTTTATTTGCCTGTCTATTAATGAGTCCTTTACATAAAGATTGTAAGTCACAT
AAAGTCACCCACCTTGTATATGGCTCTTTTTGTATCACCAGCACAGTGCTGTATCCTTTT
TATGAGCTGAACATGCTAAATATGAACAAATGACTGAAAGAAAATTTCAGAAATATGTAT
ACCTATATTACCAAGCAACTGAGTATGTGAGCTTTCATTTCTAGCTTGCCATCTGCAACA
ATGTGGAAAGAAATATGAAGATGATGGAACAATCAGCTCATTAGGAGAATCATAGAGGCA
GATGCACATGTGTACTATTTTCTCTTTTTAATCTCAGATGCTTATACAAGAGCAGAAGTT
GTCTATGAGTGGACCAGAGAGCCAGCCCGTTCAGTGGTTGTAGCAGAAGATGGGTCACGT
TTAAACCAGTATGACCTTCTTGGACAAACAGTTGACTCTGGAATTGTTCAGTCCAGTACT
GGTAAGTTCCATTGGATTATTTTGGAGTTAATGGAAGGAAGAGGAAAAAGTATTGTGAGA
ATTTAAGAACTCTGTGATTCCCTCAGTGATAGAGAAGTCAGAATAGGGAATGAGAAATTT
TTCCAGAGCTATACCTGTCATTCATTATCTTCTGGCTTCTCTTTATTTTCACAATAAGAA
TCTGGTTCTAgggtgggtagaggagtgggggtgggtgggtatgggggacttttggtatag
cattggaaatgtaaatgagctaaatacctaataaaaatggaaaagaaaaGACACAGTCAA
AAAAAAAAAAAGAATCTGGTTCTATAAGATCATGGCAGCCTGGGATATAAACAGAAAATT
GGGATATAAAATGAGGGATGAAAGTTTGTATTAATTCATTATGCCTTCAATTTACCAGTA
CAATGTAGTAACTCCGTAGTATGTGAGGAATAATCAATCAAAACCATGCAAATCATTGCA
GGCAATATCATTATAAAAATATAGGCCATTTTGTGACCTCTAGGTCCCACTTATTGCCAT
ACATCAACAGATTGTGCTTAAATTCACACATTAATCACTAACTGTAGAacacacgtgcac
acacacacacacacacaaacacacacacacaTGCCAATTTGCTTTTTTTCCTTTTCATGA
GACTATCCTACAGCTGAAGCCAAAGGAGGTATATACACTACTTAGCCTTTCATTTTTTAA
TTGAAAGTAGATAATGTGTGATTCTTTTTAGTGTTGAAAACAACTCTAGTCATACTTTCA
AACAACATGAGACACCACTACTAAGTGGAGGTCCTGAGGTTATGGCAAAGTATTATACAA
AGGCCCCCAATTTATACAAGGGATTGTCTTGTATTATTTGAAATCTGATAATGGAAACAA
AATAATTATAAATTAAATCTGAGATACAACAAATCAGAAACGTTATGCTTTCCTCAAAGC
TTTGTATTTTAAATGTGCACAATTCCTAAAATATTTTCAAGAGCTAATTATGTTTAGCAC
ATCTTACAGAATTTAAAATTATTTAACACTCTTTAATTTGTGATTTTTAAAGACAGTGTC
CTACTCATTTACATGAAGAATGATGGTAGTTTTCTCAGAaaacaaacaaacaaacaaaca
GCAATAACAACAAAGTTCGGTTTTCAGGTTTTATCTTGGGACCTTAAGAATGTTAACATT
TTCAAGTAATTGATCAGCCACTTAATTTTTAAATGCGATGTCTCTTTTTCTTGTTTAAAA
ACACCAATAACAATTTTAGGAGCATAAATAGCTATGCTTCTTGTTCTATATGATGGAGAA
GCTCTGCCCTCAGCTTTGCCTTTACCAGCCCAGCCTGTCACTTTACTGTGAGAAAGAAAG
ATGTGGATCAACATCCTGGTCCTGTTCTTACAAGCCTGTAATGTTGGATCAGTTCTTTAT
CCAGAAAGAAATCTATCCTTCATCTAAGGAGACAGAAATAGCAAACTTTTCATTAAAGGC
AAGATAGTGGCTGGAGATGAAGCTCAATATAAGAGCCTTTGCATAGTATGAGTAAATGTC
TGGGTCTATTATTATACCTAAAATGATACCTAGAAATAGGGTTGAAGCTCTAGTTAAAAC
ACAGAGGAATATCACACAATTGTTGCTCAAATTATTGAATAATTACTGTTACTCTGGTTC
TAAAGCCTTTTTTTAAATCTTACAACATGTGCTGATAAAGATACCCAAATATGCTCTGTT
TACTTCTTTAAAATGAGCATTATAATAAGTCGGGTATCATGACAGTCACTGGAGTTTCAA
TGATGCCACAGCACAGACCTTGCTCTCATGGAAGGCGAAGTCCTGAGTGGATGAAAATAT
AAACTGTAATTATCAAAATGGGTGCTAAGTGCTGTGTGAATGCTTTTGtgagggcaaaga
tcatgtcagttttctttatccctatcattttctatagtagctgttccagagaaggcattg
aataaatattttgagcaaataaGAAAAAAAATGTAGCATAGGCTAATTGAGGAGAGATTA
CTGCAGGAGGTAGAATTTCACATTATTAGTGTTAGAGCTCTGTTGGAAAACAGTAGCCAT
TATTCTATGTACTTTCCATTTAGTATCATATATAGACACACATTTATTCTTTTATAACAG
TGGTTGGTGATATCAAGGAGACAACCACACTGCAGTAATAGACATGCAATAATATATACA
ATTCTGGAAGTTGGTATGGAGAGAAAAAAGGACTCTTGTAGATCTATTTTTAATGACTCT
GAACATGCCATGATAGCCCACTGTAGGACCAGATCCAATGTTTTTAGAATTAATTCTTTT
GTGAAATGACTATTTAGTTGCTAAAGAGTTATGCCGCTAGCATTCAAATTGTTCATAAAA
GAGTAACATATTCAAAAAGAAAGGGGCTGAGCCAAGGGGGTGAAAAATCAAGTCTTGGGT
CATTGAGCTGGTGAACTCCCTATGTTAGGCTTACTTTAAATAACCATTCTGTAATTGAAA
AATAAGTATAACTGCACACAGTAGTAGACCCCTTATTAGTAAATATTTGAACACAGAATG
ACAGTAAATTCTCAAATATAGTAAAGTGTGATATACATCTTCAACACTTCAATAAGAAAC
CAAATTATTGGTCTCTTTGGGTCCATTTTAGCTCAAGATTCTCTGTAGGTTTCAGTGGAA
AGCAGCAGAGATCCTGTGCAAGATTGTCAATGTGATATTTCATGACTCATTGTAGAGCAC
TGAAGACATAAGATAGATGACACTGAGTGGAATTACCTACGTGGTCCTGCCAGGAAACCA
GAGAATGATGGCACTAGAACACAAAACAACAGtacctatctatctatctatctatctatt
tatctatctatctatctatctatctatctatctgtctgtctgtctatctatcatctacct
atcAAAACAACTTTTTTTGGGGGGGGGGTCGGTTTGTCCACCTTAATATCTTTTGCAAGG
GCGCAGTTAATTCAGATTGGCTGTTACAAGCTTAGAAAGTAATATCCTCCTTATATATAA
ACACTCATCGTATAATCCTAGTGACATGCTTCAGGTGCAAAAACCTCTGCATAACTTTGA
CAATGGAAGAAAGAGAATGGTAGAGATACTACCATAATATGCTCGATTCTAAGTCAGTTA
TTACAGGTCATTTACAGAAATTGAAGTCGTTACATTGACCATTAGGATAAGAATAACACC
AGTATCCAGAAAGGAATGAGAAAGTAATTCATCCAGGGGTTTTAATATGTTCAAGTATAA
CTTCACATGCCTTATTTCCAGAGCAAATTTGATCACAGGACATGTGAATAAGCTTGGGTA
TCTGAATGGCGATCTTTTATTCTTAGAAAATGACAAAGAAAAATGATATGATCATCTTGT
TTATATATGGAGACTTTTCTAGATGGTGTCTGAATAATGACTTTTCAAGATCAACATCAG
CAGGAATTATCTTATCTGATAGTGGATCATACTGAATCAACCATAATGGCTAGAACATGA
TCTCCAGGGAAGGCTTCTGTAGTTTCTCATCCAATAATTCATATTTAATGTGAGAGAAAA
GATATAGTTAGGCTAAGAGTTCCGTGATCAGTCATGTTTTCTTATTTCCATGGTATGTGG
AAAAATACTTCCATTAGACTATATGTTTAATAACATAAGTGGACTGAAGGTTGACTTCCC
TGGTCAGTGAGATTAAATGTCTACCATTCTTATCTTTATATTATACATCTAAATAAGATT
TAGGATAATATATATGGTCACATATGCTCTTAGATTTTAGCTTCATAGTATCCTAGGAAA
TAGGAGAGTGGAGCCCAGGAAACCAACCAAGATGTTTAACATATATTTGAGAAAGCCACT
TCTAAAATGACTTGAAATGCCAATTTGCCAAATTATACCGCCTTTCTTCCTTACATTGTC
CTAAAATTTACTCTGAGTTATATTAGGAATATTGTTACTTTTAATTTATAATCTTCCCTC
GGGTTATATAATCTCTAAGGATATTACAATTCTTCTATATTTTAATTTGACATGCTTAGT
AGAAATGCTCTTGGTGTCTAGACTTTCAATCCATATTATGATATGGTCTTTTCTCTTTTG
TTATTCTTTCATTTTTAAATTATTACAATTTGATTCTGATACTGCTGTCACTTCTGTCAC
TTATTTGAAAGTTTTATGCCAATGCTCTTTAGATTTTATTTAATTTAACATGCTTTCAAA
ACAGTAGAAGCCCTCCTGTTCTTTCACAATCTCTCAGAAAAATATGTTGTTTATAATATG
TATAATGTCAAATAATATCTCCCAGAACCATATTCGTTACACCCTCTTCACAAAAATGTC
ACAATGCAAATAACAAAAGATGATGGAATATATGTAGATACTCATCTTCCTGACATTTTA
TGAAAGATGGGATTTTTTTTTCCTTTAAGCTGATGACATTTTTCAGATCACAATAGAATG
AGTTGTGAAGAATAATAAAGCATACCCCTGGGATGGTGAAACATAACATTGGCACATAGG
CTATATATTAGCAAAAGTCTCAGAAAATTGAGTTTTTATCCTATTAGGATCACTTGTTTT
CTTTCTATTGACCTTGAAGTCATTACCAACAATATACAATAATATAGTTTATAGATTTTA
AAAATGAAACATAATTTTATTAATGAGTATAAAGAACAGTTCTAATTAAAGTACAAAGTA
CTTGTACATATTCAGTAAATGGTAGTTGCCAGTAATACCCAATAGAGATGAATGCAGGAA
TGGTTTTCTTTTGTAACACTGATAGTATTTCTTTTGCAAATACGTTTTAGAAATTTTTAT
GGAGTGTCCTGTTAGAGCAGTTatccttcagccacatagtgtttttactattgtacagac
aagaaaactcagaggaaaaaaaaatgtctacttgaggtgcccaaggctatacaacaagaa
aatagatctaagtattaaactcaaatAAACTCATTTTCTTCAGAGGCTAATAAAATTTTC
CCTTAGGACATTTCTTGCTACCCTGCTGAGGACCTGGTATTTGGGCTGTTCTCAATTCAT
TCATGAACAAAATGTTTAGCAACAGAAGCCGTGTAGAGTTTGCTTGGCCAAGGTACTAAG
CTGATGTATGGAAGAACATGAGCCTGTATTGCAAGTTAAATCTGTGTTATAGAAAGCCTT
GACTACAGAGGAGAGTTTGTTCTCTACTGTATGTAACGCAGGCCATTTCCATCCTCATCC
CAGGGAAGGAAAGATCACCCGATGCTGTTATCTGGCAGTTGTGTTGCTAGGTGCTTAGCT
GCACAAACTCAGCAGCTTTTATTCAAACATTCCAAAGAAATTTGAAAACATAAGTGGATA
ACAGAGAAAGAACTGATGCGGCTAGAACTGGGAAGCAAAAATTTCTTAGAGTCTGTTTCT
CCATTAACAAGACTACAGTTTTACACAGAGAATGAATTGGAAATATTTACATGCTAATTT
GCTAATGATAACGATAGAGAAGCTGTCAGAACAGGGTGTGATTTCCTTCTGGGAGGTAAA
TGCCTCCTCCTTGAAACCAGAGTGTTGGTAGCTCTTCTCCCTTCTAGTATAGAATTACTG
AAGACATTTAATTTCTAGTGCTCTTGCTTTAGGGTCCCTGTTCCAGGTAAAGTCAAGAGA
TATAACTAAATAATAAACAATCCACAAGACAGACTTTAGCCATGAGCAATTGTTGAGTCC
AAATGTCAACTGTACATGTGAGGGACTTTGGTATAATGAGTGAATATGTTAGCGTTCTAC
TGCTATGAAAAATCAAGAACTTGTGGAAAACATTTAAAGAGGAGAAAAGTGTTCCTTAGC
TCAGGATTTTTCATATCCAATTCCATGATTGAATGATTTCATGGGTCTAGGGTTATGTTG
CATAAAAGAAGATAAGGCACTAAGCCTAAGGCAGACCAAATCTTCTCATCTTAAGAAGCT
AGGAGTCTCAAAACAATGTTTACTATGGTTAAATGCCAGTCCAAGGCAGAAGACTTGAAA
CTCCCAAGAATTTAGTTAGTATAAGTCCGTCTTCAAGGACTGCAGAAGCAGCAGTCTAGT
GCCTATGCGCCCGGACAGCAGCTAAATAACTCTGGCAGTGTTGTGCATATTCCTATACTT
TGGCTTCCCCCTTCTTAGCCACTGACTTGGTTAATCTACATTGAGAGCAGATTGAATGAC
TTTACCCCTTAGTTCCCTGAGTCATTTCCCACCTCCAGAAATACCCTTGTTGAGACATCT
AGAAGTGTGCTGTACCAATCCACTCAAGTTACCCTGGAAACCAATTCTAGCTTTGTTTGT
TGGGCTCATTGAATCTATCGCATCACTTTCAGACTCAATCTGGAAATACAAGGCCAGCTT
TATCTCTTATGTATATGATAGAACAATGGAAGAAGGAAGGAAGAATTAGAAGATTTTAAT
ACCTCCATGATATCCCCAGAGACAAGTTGATCTGTATTTAAAAACTGTTGCTTTTCTTTG
TTGGACAAAGGCCTTTCGCTCCAGGTTATAAGTGTCATGTGGAAACAAGATATGTCTAAC
CTCTAGAACTTTCTTTCCTTTGATAACCTAAGGAAATAACTACTTTTAAAGGCACATTAT
TCAACCTCACTGTGCATTTCATCCTCTAGGAGAATATGTGGTTATGACGACTCACTTCCA
CTTGAAGAGAAAAATTGGCTACTTTGTTATTCAAACATATCTGCCGTGCATAATGACAGT
TATTCTCTCCCAAGTCTCCTTCTGGCTCAACAGAGAGTCAGTACCAGCAAGAACTGTCTT
TGGTAAGTGCTAATCAATATGCATGTAGACAGGTGTAGAGGGTACTTATTTCATGACTGT
GTCAATGCAAGGAGGATGGAAAAAAAGTTAAATATGTGTTAAATCTGAATTTAGTATAAG
AAAAACATTTGGAGACTTATCATTTTCACTAAGATATGATTTTAAACTAAAGTCTTTATG
TAGAAAACTGTTTTTTCAATACAAATAGATGACttaataaaatttaattttaaattttGG
CTTAAAAGGTAATGAGACAGATACTAAAAGCACTTACTAGATTAAAAATACAATGACCTA
AACTTTAAATTCTACATATTATATGATTTTTAAAGAATCTTTAAAAAAATAGCAACAGAC
TTTCTCATATTAGAGAAACCAAAATTTTCTTAAGAAGAGGTCATTAGTGATCCTTGCCAT
AGACAGATATCTCCTTTTACCTCTCAGGTGCACTCCTAAAGAGTTAAAAGTAGACTCTTT
CCTATTAGAATCTCTAAAGTAATCTCAACATTCCAAGTTAAAGGTATGTAATGGAAAATT
ATTTGAATAGTGAACACCTTGTCTAATGTGAAAACAAACCTACTAATTCAATATATTAGA
GTTCACATTCCATAGAAAGGAGTGTTTCCTGATGGAATCCCAGGGGCACCACCATAATTG
CACTTTTCAGACTAATGAAAGCAAGACTTGCAACAGTAAACTTATCAATGATGTCACATA
ACCAATGATGTTTTATTTGAAATACACTGAGTTATGGCTGTGTTCTGGAAATAAAATGAA
GTAGTAAACTGCTTGCACATCCATGACATGTATGGTTGAACTTGAAATTTAAATGATCAT
AAAATTATAAAATAACTATAAAGAATAGTTATTATGTGATTTTATACCAGTCATTTTCAA
TTTGATTCACCATATTATATTATTTAAACCTAAAATTTAGACAGTATTATTATGAATATC
ATATTAACTTGAAACCAAATGAACATAACGGTAATTATGTTAATTATTCATCTCAGGTTA
GGAGCTACTAGGTGAGGTGTTGAGGAGTCAAGATAAGATATGCGCTCCAGATGCCTTGTA
CTTAATGGTTGCACAGTGCTATCACCTTTGCTTCATCCTGCTGCATTAAGCTGGCACATA
TTGGGTTCACTATGGTCCATGTCATTCACTTAGAAGTAATAGCCACATGTCTATTGCTGG
AAGACATGTTCAACCAGATTTCTTCTACAAATAACTACTATCTACTTGCTGCATTGAAGT
TCACATGTTCCACACTGAAAAAAAAATCTGTGAATGTTTACAATCAATTCATATGTAGAG
ATTCTGACACCCCTAACATCCACAGTGTACAAGAGATAACACAGCAGTTCTCTTAAAAAG
AGATACAGATTGCCACATCTGCTCCACAGTGTCTTGTCTTCTGAACTTGGCAAATGCTTC
CATGTTGAAAATCACATAATCTGTTCTCTGATCTTCTGACAACAGTTTAAGCACACAACT
AAATTAACCTGCAAAATGATTTGCAGCTGCAGAGTAAATGAGCAGTGCATTCAGGTTCAT
TTTTCTTTGTAGCCATTTGTCAATGCTAACAACCATCCAATCCACTAAATACAGACCTCT
TGAGAGATGTTGGCCTCTGCATGGGCATCTCATCTGAGCCTTTATCTTACCAGGAAATAA
ACACTGAACTAAATACATGATATAGTTCAGGTTTTGTGATTTGTTTTATTTTAAAAGAAT
GTACCAGTATTTTGTCTCATGACAACTTTTTCCTCTCTTGCAACCGGCCAAGTCTACCCT
TTCTATTTGGAAATTCGCCAAAGTGTTTCAGTGTTTTATGAGTCCAAAAACATTGCTTGT
ACCATTTTCAATGATCTTATATTACAATTGACCCAAGACCTTTTGGTAAACATAGCTGTA
TAACTGTAACCTCAGTTTATAGCAAGTACTTTTGTGTACAAAGTCATATATTTATAGTGT
TTGAGCTTGACAAAAATCACAAATACATTTTTTCTAGCCCTTTAGCCTTTTAACATTTAT
TCAGTACATGATTCTATTCTTTTTAGCCTGAACTTAGCACATTCCTCTGAGTTCCATGAA
TGCCTAAGCAGGTCACTAGTATGTAAAGAAATACCAAAAGAGAAAAACAGCAACACTAGA
TTTATAACCCTTTGTTAAAAAGCAATGAAGAATGCAGGAAAGCTGAAGTCTGCTCTATGA
CTTGAAAAGATGATCTTTTTCTCTTCTCATGCTCTCATTTATTTTCAGGCAATGCCATGT
AAACTTTCTTCTAAAAATGGCCCAAGTTTTAGGTTTAAATTTACCCAGTAACAAGtatat
aatttttttctatttaattaattaGTCTGAGCTCCTATTTCCAGTTTAATCTACATGCAA
GGAAGGAAAACCAATGTTTAAGCTGATCACAGAGGAAAGATAAAATATGCAAATTATCAC
ACCTAACCTTTGAAGTTTAACAGTCATACAACACATTTTTGTTCCTTTCTGTATTTTGGT
AGGGGTTTTAAATCatacatacacatgcacacacatatatgcacatacatataACTTAAG
CTACTCAGTACTAGTCTTAGTTTACACAGTTTGAGGGTAAGATCAATAGTGTGCAGAGAG
ATTACTTTTGATATTTGCTTACATACATAAACTGAACTTCAGAGAACTGGAGTTTATGGT
AGTAGTAATATATAATAAAGAACACAGGCATTTTTCTTCATAGTCATTAAGTTGCCATTA
ACCATTAAACTGAGAATTAAGCATTTTTATTATATAATCTTTTTAATACTCTCAATAACT
TCGTGTTTTAGAGTTAATAAAATCAATTAGTAAGGAAGAAATTAAAAGCAACAATACAAA
AACCTAAGACTGTGGGGAAATTTTTCCCAAGGTCGTTTCCCAAGGTATAGTTCAGCAATT
ATAGAGCTGGGATTTGGAATTGGGCTCCTCTGTTCCCCAATTACTGACTTTTAATTACCT
TGCTATCTGCTCTAGTTGATATTGATATGTAAATCTGGGGGCAGTTCATCAGTTAATATT
CTTTAGGTTGGTTATGTAATAAGGAACTGGCCCCAGTAATTTTTGAACCCAATGCCATCC
AAACCTCGAAATAAACATTTTCTACAGTCCTGCGCATATGCCATGAATATCATTTAATAA
ATATTCTACTGTATTCCTTCTTAATCATTTCACTATCTAGTGTAGTTAAAAGACTATCTA
CTTAAAAAAAAAAAAAAAAAGACTATCTACTCTGATATTCCTGGAAGACCTAAGAACGTT
GGTTGGTTTAAAGCAGCTTACAAAAATGTTCCAACAGCTGCATAACACAGCTGATTTTCT
AAAACTATCAACAGGAGGAATTAGTCCTCACTTCAGCATCGTAGATTGCCAGCTCCTAAC
TTGGGAATGCATTAGTTCTCATCTTTAGGTTATTAGATGTAATCCTCACCATAATGGTTG
AATGACTGTGCAAAGGTTGTTCTTTCTGAGAGTTTCACTGATGGCATGGGCCATGAGGGG
ATGAAGATGGAATCAGCCATTTTGCAGATACAGTGGTTAAGGTCTGTGAATTCACTTACC
AGTGTACTAAATATTCGGTCCAGTCCTTGGAATAGCTCAAGGCTGCTCTGTGGTGATCTC
TCACTCTTCCTGGCAGAATTGCTTTGAACTATTTTTAAATGTTTGCATTTTTTTTCTAAA
GAAATCTCACAGCATTAAACTCAGTATATGGTACCAATACAGTGTGTTCCATATGGTAGT
TCAAACAACAGGAAAGATAACATTATCCACACTCTATCTCATAAAAATATCTAAATAAAA
TAGAACTAACTTACAATGTGCTTTTACTGTGAATATAGGTCGCTTAAATCCCTACAGAAT
AGGGAAAATGAGGCAACATAGAACAAAGAGAAGATCATGGACACTTGGATCAAACAAGTT
TTACCCCATAGCCATTTGATTTTAAGCAAAGTATGTCAATTCTATATGCAAGTAGATGTG
CATGTTATTTTGCACAGGAAGTTTTATGTAACTTGCTATCCACTTATTCATACACATGCT
GCTTCCAGGAAATGGGTGAATTCTTTTGAACGAGAAGTAGTATATGAAAAAAGCTATAAA
TGTGGAAAATTATCATTCCCCAAGTTGTTACTTACCTTTCTGCTTCCAAGGACTAATTGA
ATTTCATATTTCTGCATGTGGGACAAAGACTATTAAACAGCTCTATAAATATCTCTGAGT
ACCACAGGTATTAGATATCTAAGATATATATGTCAAGAGTAGGGTGCATTGAATAATATC
AGTCCCTATCCTATATAGGATATGCATACAAGATGGCTATTTAATGAAGTTTACTGTTTT
AGTAACGTATTCTGAATTAGGAGAGTACTCTATCTCTTCTGAATGACCCTAAATACTGCT
GTGCAAAGTATATTGAGGCCATATTCTGACTCCACCATCACAATCAAAATAGGGTGAATC
TGgatgtgaatccagatgtgaatccagatgtgaacccagatgCTTTTGGTTCCCCTTTGA
TCAAGGGAACAAGCACAGGTCTGCTGTAATAAAATTTTCTGTAGTGAACCAATATATTTA
CTTAATTTCTCTCCTTTTAGGAGTGACGACTGTTCTGACTATGACAACCTTGAGTATCAG
TGCCAGAAATTCCCTCCCGAAGGTGGCTTATGCAACAGCTATGGACTGGTTTATTGCAGT
ATGCTATGCCTTTGTTTTCTCAGCTCTGATTGAGTTTGCCACAGTAAACTATTTCACCAA
GAGAGGGTATGCGTGGGATGGCAAAAGCGTGGTTCCAGAAAAGGTAAACACCACAATGGC
TCTTTGTTATATGAGGATTCTGAGACCTTATGCTTTTTAGATGTAATAAGTTGGTTTGTG
GAATTAGATGCAAGAAAGTAGTGACTGGGACTCCTTTCTTATTCTCATAGGCTGTGAATG
ATAAAGTAACAGTGGGTTGTTTTGTTTTTACTCATAGCAGAGGTTGTTTGGGTACATTGA
TTTGCAGATAGAGAATAGAGGAAAGAAGGAGGGACATTCAAAGGGGAAATTTTCTATTCA
AATGTGGCTTCTCTGTTTGTTTTAAGTACCTGTTATCAGATGCAAACTATAATTTTCCTA
TTCTGGTATAAGTTCTGTAGCAAAAGCAGCATACTCCTTCGACTGCTTTCCCAAGGTTAT
TTTCATGTTTTAGTTAGGTTATATTTGAAAAATTAACTACCCTCAGCTTTCATTCCAGTC
AAGAATAGGCATACTTTCCAAGTCCCAAAGCAGACATGCCCTTGATATATTACGTGCGAA
CATAATGGGAACCACCATCCTATAGCTGCTTCCTTAGAAAAATGTTGTAATGCACAGACG
TGAGCCACACAGATAACCTAGCAATTTCTAGTAGCCTTAATTTTAAATTATAGACaacca
ggtacattggcacacctgtcttcaattatagtacttgagtggcagaagcaggcagatctc
tatgagtttgaaactaaccaaggctgtatagtcataccctatctcagaaaagcaaTCata
ataataatgataataatatcagcaataataataatCCATGAACAAAGTATAAATAAACCT
TAATCAAAATGATGACTATACTTTATCCTAATATACACAGTACAGAAAAATGCCAGTTTA
ATAGCTGTAACCCATCAAAGGGTTCTGtttatattctgtatgtatataaatcatcaaaat
cccatgaatatttttttcttatattacacctttagttagtctacatttaaagtgctcaat
acctaaacatgaataatggAAAATGTGTGAGCTCACGTAACTCTGAAAAATAACAATTAT
TTAGGAGAATCTACTCATGGGCGGCCTGCAAAGCAGCCTGAATACTTGCTGTTGATTCTG
AATTTGTGGCTGGGAACAACCTGGAGTGGTCCTTTCATGTAACCTGGCCTCACTCACACA
ATTGCGATTAAATTAAGTTTGCAAAGTAGCTGGGAAAATTTTGGTGGCCTCACATATCTT
AGGCCTCTACTGGCTGCCAGGGAGTCTAACCGTGTACCCGGTCTCAAGCCACTCCCTAGT
CTACCCTAGGCTTCTTTTCTTGTCCAGAATACTGTTTCTAGAAGGCGAAACTCGAGGCTG
AAAAGTATTTTGAGTTCAGTATCCTAAGCTTATATAACGTTGCTATTACTCTGAGTCTGC
TTTGCATTCAACCAGTGAAGAAACATATTCTACCTCTTGATCCGAAAGGTTACAAAACAT
CATCTGGCTTTTCAAATGATCATAGTGTGTTAGTCATAAATTACAGACTTTAGATTTTTA
AATCAAGGAAAAGAGTTTTGCAGCAAGTGCTGTTTTGCTCAGAAACATCATTTTGTTTCT
CACTGTATGCTAAATAAGTTATTTTTTTTTTCTTCTCCAGCCAAAGAAAGTAAAGGATCC
TCTCATTAAGAAAAACAACACATATGCTCCTACAGCAACCAGCTATACCCCTAACTTAGC
CAGGGGTGACCCCGGCTTGGCAACTATTGCTAAAAGTGCGACCATAGAACCGAAAGAAGT
CAAGCCTGAGACAAAACCACCAGAACCCAAGAAAACCTTTAACAGCGTCAGCAAAATCGA
CCGACTGTCAAGAATAGCCTTTCCGCTGCTATTTGGAATCTTTAACTTAGTCTATTGGGC
CACGTATTTAAACAGAGAGCCTCAGCTAAAAGCCCCCACACCCCATCAATAGGTTCTTTT
AGTCGTATTCTGTTGTTCAGTCCTCTGCACCGAGAATTGCTTTCTGTTCTCAACGCAGTG
ATTCCTATCTGCTTTACTGCCTCTGTCCTAAAGAATTTGAAGGTTTCCTTATTTCCATAT
TTCATACAAGAACAAGAGACCCCTGTCTGACAGTCCAGAGCAGAGCAGAGTATTCAGCTC
AGGGACAGGATTCTGAGAGGAAGCCAGGGAGCAAAAGCATGTCAGACGGAGATAGACAAG
AGGAAGAGAGAGGGTAAGAAGGTCCAAAGATAGGAGAAAAAGTAGAAAAAACCAGAGCTT
AACTGTAACCACAGAGTCATTTGTAGATATATATTTCCAAATATTCTAAAAAAATATATA
CGTCAAAAATATTTTTGTGTGAAAGTGTTTAAAAGGGCAAATAACAAATGTTTAATGAAC
TTTAAACCTATGTCTTTATTGCACAAATGATATAGTGTGCTTATGTTTTTATTCGTCAAT
GTTGAAGCTGATATATAGATTTAATGTTTTGTTTGTCAAATTAAAAATTCCCTAGGCTTT
CTCTTTTTAAATTTCACTATGTAATATTTTGTTGTTAAATGCTATTTTAGAATGTAAGAA
AGCCTAACAAATAGGGCAAGGTGGGGCTATCACTGTAGCATTCTGAATCCAGTGTGGGGG
AAACCCTTTCAATGGGCTACACTGCTGTCATCTGAACTTTTACCAGTAGACTCTATAGAG
ATCAGCCAGCCTAACACAGATGTTTACTTGATAGAATCTGAAATAAATAAAAGAATGGAA
TAATTTAAAAACTATCCTTTTTACTCTTATTCCCAGATAGCCCATTCACCCAAGAATTCT
CTATTCTTATGATGAAGATGCTTTCAGAGGGGCAAATCTATTTTGCAAGCTCTAGAATTG
TTGAATGTATTCTTTTATATAACTACATCAAAAGCTTTAGATTGAAATTTATGACTAGCC
AACaaaaaatagaatatataaattatatatgtaaatattCAGCATGAGATTGTACATTTA
ATTTTTTTTTAAGTTATGTTCTTTAAATATCATGAGGGATCTCCACTTTTAGCTGTTAGA
TGTTGTTAAATGCTATGGAAATACATTTAGAGCCTGCATTTAAGAACAGAACAGCCTGTA
GGAGACAGATGCCACTTAAAACATATTGAGTATGAAATTCAATTATACCGAGAACTCTCA
TAACTTCACTGCTGCCCTGTGTTCAATAGTAGATCAGTTGCTATCTGCTCGAATTATGTC
ATACCATATTTTCCTATTTTAGGCTATTGTGATAAAGAGAAAAAATAGGGAAGAGTAGTT
GGAGCTAGAAAACCAACTGTATATTATTTCTCTATTTGCTGATACCAACTATTTCAATAA
GTGCTGTACCATATGTAGCATCTAATATAAAATACATGAAAGAATGTACAGGAACTAGCT
TTTATTGAGTAATATTATTACAGTTCATTTATACTGCAGCAATATATTTGTAGGTATACT
ATGTAAGGGCTTTAAATAAAAGAGGTCCATTAATATTCCTTATAAAAAATTCTAGCCTTT
CATTATTGCCCAGATGTTTTAGAAGTAAATATTTATGAAGAAGGTATTTTTGAAGTCTCC
TTTTGTCTGATAGATTTTCACAGATATTTAACATTAGTTCAGAATCCACGGATCATGGTC
TAATCACATTTATAAGACCATGATATAAGCCTTTTAGCATAATGGCCAAATAAGACAATT
AGAATCCATACCTGAGTTTTGAGCAATGTTATTCTCAAAAAGCTGCTATCCAATGATGTT
GGAAAACACACTGCCTGTGTTTCCCTAAAACGACAAATCTCTGGTTTCATCTTAAATGTG
CTTCATTGTTTGATTTGGTCCTGCCTAAATTTCATGAGCTATGCCAAAAAAAAAAAAAAA
AAATGGCTGAACAAAGGACATTTCATGTATAGATATGTATAGAAAATAAAATAAATTATG
GCTCTAACATCCGTGTTGCCGTTTATCTTGTTATTTTCCGGCGTTAACCTAACATGTTTA
GTGCGAGTATTTTATCTTCCAGACTCCTCATGCCTAGGTTTGGGTCTGTAT
