# Supplementary material for: Reference based annotation with GeneMapper
Source: Genome Biol. 2006 Apr 5;7(4):R29. doi: 10.1186/gb-2006-7-4-r29 (PMC1557983; doi:10.1186/gb-2006-7-4-r29)
Supplement: Additional data file 2 — A gunzipped tar file containing the data set of orthologous genes in five vertebrates (human, chimpanzee, mouse, rat and chicken) that was used to compare pair-wise and multiple species GeneMapper [file gb-2006-7-4-r29-S2.tgz › 5verts/orth104/mm34.gff]

NM_010250	REFSEQ	CDS	3398	3471	.	+	0	gene_id "NM_010250";
NM_010250	REFSEQ	CDS	7020	7129	.	+	1	gene_id "NM_010250";
NM_010250	REFSEQ	CDS	20410	20477	.	+	2	gene_id "NM_010250";
NM_010250	REFSEQ	CDS	28002	28222	.	+	0	gene_id "NM_010250";
NM_010250	REFSEQ	CDS	29615	29697	.	+	1	gene_id "NM_010250";
NM_010250	REFSEQ	CDS	35798	35941	.	+	2	gene_id "NM_010250";
NM_010250	REFSEQ	CDS	42630	42782	.	+	2	gene_id "NM_010250";
NM_010250	REFSEQ	CDS	47421	47623	.	+	2	gene_id "NM_010250";
NM_010250	REFSEQ	CDS	49241	49552	.	+	0	gene_id "NM_010250";
