# Supplementary material for: Reference based annotation with GeneMapper
Source: Genome Biol. 2006 Apr 5;7(4):R29. doi: 10.1186/gb-2006-7-4-r29 (PMC1557983; doi:10.1186/gb-2006-7-4-r29)
Supplement: Additional data file 2 — A gunzipped tar file containing the data set of orthologous genes in five vertebrates (human, chimpanzee, mouse, rat and chicken) that was used to compare pair-wise and multiple species GeneMapper [file gb-2006-7-4-r29-S2.tgz › 5verts/orth104/gg1.fa]

>NM_204318
CATGAAGTCACAGCCTATTTCACATCCGGTTTACCCTGGGACGTATTACTACTGTCTTGG
TAAAGAGAAAGCTTTTGTTGTATAGCGGCGGTCGGAATATCGGAATAGAAATTCGGGCTC
CCAACCCGGAGGAGCGGAgcggcggcggcgggcgatggccgaggcggagtgagcggcggg
gccggagccgcgcagcctccgcgccgcgggcgggagcgcagcggcggcacagccgggcag
cggcgccgCGGACCCGCGCCCGAGGGGCTCCGGTAAGGGCGGCTGCTGGCAcgcaccgcg
cgcacacacacacacacacacacacacacacacaggcacacacatacacacacacacCGC
CGCACCGCACACGCACACCGCGCACACCGCACCGCTCCGGGTGCTGCCGGCTGCGGGCAC
CGCGTCCCGCCGCGCAGGCGGctgctcagctcagctcagctctgctcagctctgctctgc
tctCCCCGCAGGTACCGCCGGGTCGGGGTGGGTTTTTCCTACCCTCTCCAGCTCGAAAAT
CCGCAGCGATCGAGGGGCGTTTGCACATTTCTTTCGTTTATTTACCTTTTTAGCGTGGTC
GGGTTTCCACTCGGAAAAGGTGGATGGGTTTGGGGGGGTTTGTTATTTATTTATTTTGCT
CCCAGGGAGGCGGTGGGAGGGGTGGCTCGCTCAGGGCGAGGGGGAAATACAAAGTTGAAA
TGCCGGGAGGAAGACAAGTCCAAATTTGCGCCTCGGAGCCGTGCAAATCTCTCACTGGGG
GTCAAAATGCATCAAAATGCCTCttttttttttttcttttccttttttttttttcttCCC
CCCCCCCCCCTTTTTTTTTTTTCCAGTGGGCGCTGCTGGAATGCTCGCAGCCGCGTGGCT
CCTTCTCCCATTTTGAACGGGGAAAGCAGAGCTGGTGCCCAGCGGTGTGAGCCGGGGGAG
GCCGGGGGCAGGGGATGCTGCTGCCCTGCGTCCCTCAAAGTCTTCACCGTTTGGTTTTTC
CAGCTGCCAGAAACTTTCCTCCTCTCGGATTTATAGCGCCTTTCTGGATTTGTTGCAGGA
GGGAATGGTGTGAAGGGGCTTGGGGGGGAGCGAGCGTGGAGCTCAACAGATCAAGATAGT
TCCAAATAATTCACTTTCCCTTCCTCAGCCGGAGAAGCCTTTTGCAAAGGCAGAAGTTGG
CGGGACTGGGAGAAGGTGATTTTGGAAGCCAAAGATGTTGCCTCTCCATCTGTGAGGGGG
CTGATCCCAGAGCAAGTTCAGATGCAATCTCGTCCCTGAAAATCTTCCTCCCTGCCTTCC
GTCCGGCTCCTTCCCACCCAGCCAGATTAGCTCGGCCCCACTTAATGCTTATCTGCCGAT
CATTTGTCTATAAACGCATTAATTATATCTCGCTGCTTACATGCGGCTTTGTAATGATAT
TTTATTGATTTAAATTGTCCCTGAGGGTGTGCAGTGAATTGGGATAGCTTTATTTAAAGA
TACAAGAGCACTTCTATGCACAGTGCTTTGTTTTCTCAGGCAGTTTAAAAACTCCACGAT
GGGGGGGAAAAGACGGGCTCCAGATTTTGTTTGTTTAATGTAATGGATGGTAAAAATCAA
CTGGATTCCAGTGCACTGGATATGCAAGGGGACCTGCAGCATTTCCTGGGCAGCCAGTTG
AATCTAGAACACCGATTCCACAAACGTCAGCCAACTTTGTGTTTTATGGTTCATTGGAAA
GCAAAAAAAACAATCTGGTTGTGTTACTTTTTACTCAAAGGTAAACTGAGAGTAACTCAC
TCTGGAGAGAGGACAGGAAACGTTTGGAGGTGAGGAAAAGGCTCTAATGCAAATCCACTT
CCCAGCAGCAGTGAGAGCCTGCTAGGGACTTAGGAGATGGTGTGTAGGATGTCAAAACGT
GGTTTCATTGAGTTGTGCCCTTTAGCCTGACAAAAATATTACTGTGCATACGTAGCAGGA
GATTACAGAGTCAGAGTCTGATGATTGCACTCCTTTTGCGACACAAATATCTTAGGGAAG
AAGAGAGGAGTTACAGCCAGAGGAGAAAGTTGCTGCTGCCACACCAAAGCAAAGCAGAGG
CTGTGGGGGAAGCACCGCTCTCCTCGGGCACACAGATACACACTGACACCTTCCAGGAGC
TTTGGGAGGGGTCAGACTGGCTCAAGTCGAACAAGAGAATTACACTTGCTTACCTAGGAA
TGTTAGGGAGATGCCTTGTCAGGAAGGAATGCAGTAAGGACTGTCTCAGAGTTTGGGAAC
AGCAGCTATAACCCATCATTACTTTTATTGAAGCCCAAGAATAATGCAAACAAGAACACG
CCCTGAGTGCAACATACATTCATCTCAAAGCTTCTGTGTGCAAAAGCAGAAGGAAAACAA
AATGGCCAAGGCCCCCCCTTAGGCTGGATGACACGAGCGCTGGTGTTGTGAGGTCACTGT
CTGACATCAAATTAGTCTGCCAAAGTCGCCTAGATGGGATGGTTTCTTCCCACAGGACCT
GCTTTAATACACAGAGCACTGACGATTATTTTCCTTTCAGTTCCAGAGCCCACCATGAAG
AGACTCCTCGTTCTTTGCGACTGCCTCTGGGCCTGGAGCCTGCTGCTGAATGCACTGACT
GAAAGAAGGTGAGGAGATGTTTTTGAATGCACCGACGTGTTTTGGGAACCTTGAGTTTAA
CGCGGCAGCGTAATATTGCATGGGCTGCACTACTGCTCAGTGTATTGGGGAAAGTTAATC
CCTGTTCAAATCCCAGATAAATCTAACTAAGAGAAGATTGAAAGAAAACTGCAATTTGTT
CACATAACTATTTTTTTTTAGCAGTATTGTGAATAAAACAACACAATATCTATCTAAAAC
AAGCTAAAAGTAAAGGGAGTTTTAAACACCAGTCCTTTATATTCTTACAGAATGACTGCT
TGGGACTAAAACTTTCTTAGGGGGAAAAAGCTGTAATTAACGCATCTTGTTCTGACTTTT
ATTTTTAATTTAAGTGCTTGTTGGTAACTTTTTCTCCTGTGGGTGCTGCTGGGGCGCTCC
CAGCCCCATGGCTTCTTCTCCCACATTATCCCCAGGGGAAAAGGGAATAGAAGTCGTTTT
TGTTGGGTCAGGATTGTGTTCTAAGTCAGTACCTGTCCTTGTGACTCCAGAGCAGACCTC
CTTGGTGAAGAGGGACTGCTTGGGTAAGGAACACCCAGCTCCAACCTGGCAGCTGAACTA
TTTGAAAGACAACGTTGCACCAAATCTCTATGGAATGTATGTAGAAGTTACCATCTAAAA
ACAGCATTCGGAACAAAGGGTAGTGGTACAACACATTATCCAACAGCTAATAGGTTAACT
AAGAACTGTAAGGTAGTTCGGAGAATACCGAAGTCTGTGCAATTCAAAAATCAGTGAAAG
GAGTTAGGCAGACTGGCAGATATATTTCTGTATCTTGAACATATCTGTGTCTTGTCAGTA
GTGCTGCCCCATGACCCAGCAGCAGCTTCAGTTTTGCTGCATTGAAAGTGACCCCTAAAA
GATTCATTTGAGCCTGAATGTCCACAGCGTCTTCTCACCTATGAGCTGCTCTAGGTAAAC
TAAGCTTCTGGTACCTTGATGAATTTCTATAGACTGAAATGTGCCAAGGGGCAAAGGTTC
ATCTGCACAAAGGTTGGAAAAAAAAAATCTCCCCTCTTAAAAAAAAAAGAAGAAATAAAA
GCAGGTGATTCATTTAACATATAGAATAAGTATGATGTTTTAGAAGAAACACCTTTGTTT
TGATAATACATTAAGAAATGTGAGGTTTTCAAGTGTTCATGAAGTCCTACACCCAGCCTG
CCTAGGTAATTCTGAGCAAACGTGTGGGGGGGGGGGGGGNNNNNNNNNNNNNNNNNNNNN
NNNNNNNNNNNNNNNNNNNNNNNNNNNNNNNNNNNNNNNNNNNNNNNNNNNNNNNNNNNN
NNNNNNNNNNNNNNNNNNNNNNNNNNNNNNNNNNNNCATACAGTCACTTTTTCCACAAAT
GTACATATTCTACATGAATTGCATCTGTTTTCAGAGCCATTTTGTCATGGTAACTTCCCT
TGCCTTTTCTTCTGGATTGCTGTTAAATTCTTTAAGAAAAAAAAACCCCAAACAATTGTC
AGACCAAACATTTGTGATGCAGAAGCACACCATTCTTCATGAAAAAGAAAACACAAAATC
CAGAACAGCACTGGGACTGCTTTAACATGGGAGTTTTGACTGAAATATCTCAGTCCCTGT
GGAGCTGCGGTGTGCTTTATACACTCACAAGTGTTCAGATTCTTCCTGTTGTGGCGATGT
GTCAATTAAAACCAGCCCTAATGCTGCTCTTTACCTCTGAAAAACATGGTGGAAAGAACA
GGTGAGGGCACTGACAGATGCAACAGCCAGGGTGGAAGCGCTGTGTTGTATTGCATCCGC
TCACACTGTGCTGCCACAACAGCCCATCTTTCTGACAGCACTTCTGCAAACATACTCACT
TATTTACCCCTAGAATTTCTCAAGCTTCTTGATATCCTTTTGCCACCTCAATTCTGATGA
CCTTCTGCTATCCTTGAGGGATGTATGTGCAGCAGCTTGTTTAATGACAGTGAGTGTTAA
TAGAGAATGTAATCCAATGAACATTCCTGTATTGCAATTCTACATAAGACATACAAGAAA
AAATGCTTTGAAAGATACTGCTCAGAGGAGACAGCAGGAGAACTTGTTACTTACTGACGT
AGAGGAAAAATAAAAGAAAAGCATATTGGCATCTTAAAATGCAACTGTGGGTATGAACAA
TAAATACAGATCAACCTAATCTGTATTAAGTGAAATTGCATGACGTGACTAGAAGTAATG
CGTAGTATTACAAGCATTTTTAAAAGGCTGTTAGAGACTTTTTTCTTCTTAATTAGGAAC
AGTGATTTATATGCATTAAAGTACCTTGAAAACTGTTCTCTACAAGTCACATACTATTGA
AGTAAAACAGTGCTGTGAATATCAGTTCTAGAATCCACCACAGGGCGANNNNNNNNNNNN
NNNNNNNNNNNNNNNNNNNNNNNNNNNNNNNNNNNNNNNNNNNNNNNNNNNNNNNNNNNN
NNNNNNNNNNAGGATGTCTGACTTACAGCAGGATGTGGTTGTTTACAGATAATAACTTTG
CAGCTACTTAAGGAGGAACAGATTGTTCTGCATATCAGTTAATATTCCTTGCAAGACAGC
CTTTACTGGTTAGAGCAGAAGACTGCTCAACTGTCAGAGCTCTGAGAGCCATGTACCACC
CGGGCTGTACAGATAGCAAACTGCCCAACGAGTCATGGTTGTGGCTAGACCTGAGCCTTA
CAGAAGTTTCTGGTACTGCACTGTTGATTCAGTTCAGTAGCAAGCATGAGAAAGTGATGT
TCTGCAAAGCAGTGTTTGTATTTCAGTCATGATGACTACACATGTTTACGATGGAAGTCT
TCCCAGCAATGGATGAAAAAATGGTACTGGGCTTGGCTTTAAGACAACTGTAATCTATGA
TTAAGGGAATTATCTATGATTGGAAAGGTTTCAGATTTAAGAAAAAAGTCGATTCTGATG
CCTTTTAGAGCAGACAGGAACCACTAAGCCCAAGGACTtcgttctgatttgtaatgatgg
aagtaagattgtggtagctgagatcaaagagcttaattctatccttgttcaagcaaaatt
tcaggacCTTTGGCTGAGTTAAGAGTTATACATTCGGAATCTGCAAGCAAAGCTTCAGAG
ATACGACAGATTTCCATCCCAAGAAGTGGTTCCATTACACATTTGAAAGGAAAAATGGGA
GACATTCCTCTGAATGTAGCCACTAGAAGAAACCAGGAAATAAAGCATGATTCTTTACAG
ATTTATGATAGTATACACTCATATGATTTACTTATTTACTCATAAAGACATCTTTGTGGG
ATTCTTGGATTTTGTTGTTTTTTTTTTAACATTTATTTTCAGTTCTTAAATATCAGTGCT
CTCAGTCACTGTGTATTTATTAGCATGCAATTCCTTCATTATTTACTGTAACACGAATGA
GCCTTTTACTGAAGAACACATTGGAATATTATAAAGATTACTGAATAATGAGATACGCAT
TGGGGAACCGAAGTTATATTTGCTCACCTCACCCTTCATGGAATGGCACTAGTTTTCCTC
AGATTTTACTAAAAATGTACAGTTTAAAAGTAAAACGTTTAAGTGAAAGAACCCTGTATT
GTAATTTTCTGGAGCAGATTCTATGACCATAAATCAGTATAATCAAGATTAGACACATTT
TTGGAATTATTGCTCTGTAAGGTTCCTAGCTGATGGCTGTATTTCAGTTTTAACTGTTCT
GTATTTCAGCTATGGACAAACCTCATCGCAAGATGAACTTAAAGACAACACCACAGTATT
TACCAGGATACTGGATCGTCTGCTGGATGGTTATGATAACCGCCTGAGACCAGGACTGGG
AGGTGCGTTAAAATTTTAAGTGTTAGAGAAAAGAAAAACAGTTAAAACAATGTCATTTTT
CCAAGATAAACCTGTCGTTCTTCAACTTATATTTATATAAATGTTGATATGTAATATCTG
TTTTTTTTATATAAAAAAATGCTGTGCTGACTCCCCCATACTCAGTTTTCACATGTTTTT
GCTCAAAGTAAGAAAATGGTTGACAATTCTAGACCTCTGAATAGCTATTAAAATGTTGAA
TGTAGGAAGAATAAAAGATGTGACCTGACAAATGGCAAAAGTTTATGAATCAGACCTAAA
CAGCACATTCAAACATGCAAAAATCCCACTGACTAAGAGTAAGAGGATCTGGTTTTAAAA
GAGAAAACATCAATCAACCTTAGTCATATAAATGTCTCAGAGAAGTTTATAACATTTTTT
CTCCACTGGGTATGTCAGGATTTGTTTCTGTAACATTTTGTCTTTGCAAGTTGGTAAAAA
TGTCTTTCTTCTGCTCTCAGGGCTGAATCCATAAAAGGTATGAAACCACATAGCAATTAC
ATCTTTATAAAAATGTTCTTACAAAGCCTGCTCCTTATCAGCATCCCTATGTTGACTCTG
ACTTGTTCGTCAAAGATATGATCCCATAACTGGGTCTTAAAAGGTTGTTGTTCATAAAGG
TAGAGATTTTAAATGTACCACTTTTACCCTCCAGcaaaaaaacaaaaaaacaaaaaaaca
GAGCAACACACCCACCCCACAAAGTTCACTTAACCAATTTCATATACCAGTTCTCAGCAG
AACCACACTGTAAGAAAAAGAGGGCACATTGCATTAAGAATTCTTATGTCATCTGCTGCG
GATGAAAGATAATTAAAACTAATCTTGTTCTGTGACTCAAGGCTACCATCTTGCAATAGC
TCTTGCACTATGAGCCAGCTTCTTCCATGGTTTGACTTCACTGACTTACAAGAATGACTA
GAGATAAAATTCTGTTTATAAAGGGTCCATTAAGAAAAAAAAAACATTTAAAGATGGGTT
GGTTTGTAGTTTTTTGTGTGCAGTTTCAGATCATATAAAACAAAACAGGAATCACTTCTC
TACTGGTACTTTTGCTTATTTGCTTGTAAACCTTTGGATTAGTAGAGAAACAAATGCTCC
TTAATCTTTGATTAATGCAACTGTAGAATTCAGTAAGCTACTATATCACAGTAAATAAAC
ACAGCACAGAAGGCAATAAATAAACGAAACTGCAAACTGTGTAAAGTCTGGTACATGTCT
ACAAGAAAAATCTGAGCACATAATGATTTCTTGTGAGTTTTGTAGCTATTAGGATTTATT
TTATTGTTTTGAAGAGTAAACAAAAGGAGACACAGAAAGGAACTTCTCTCCTTCTCTGTA
TTGCAATCCAGAGATTGGTCACAAGGTCAGTGTAGACCCAGGCCAAGGAACTGTAAGACT
ACAGTTTGCCTTTTACTCAATACAACGTACGGTTATGATGTCAGAACCTCAGAATAAATT
TAATGTCTCTCTTCTATTCCTCAGTGTGGAACACTAGAACTAAGTGTATCAAGACCTTTA
GAGAACCCCACATCAGATGAAATTCTGTGCAGTAGATTCATGTTTAAAACGCTTGATTGA
AAAGACAATTTTATTCCACAAACTACGGACATGCATATAGGCCAATAGTTTTAATTATAA
TGCCAATTTATAATAAAGGGTTTACTCAAGAATTTTGAAGTTCAGCTTTTCAAACCATTG
AGCTAAAAAACCTCAAGATGATGTAATTTTGATGTATTTCATTTAGATAATTTGGGGGAA
TATATTCTGACATGTTCCAGACATAGAAACATCCAGCAAGAAGCACAGATGGATGTGTCA
GTATAGCATGGTTTTGGAGGTGGATGTTCAACAGCCTTCCATTACAGCTTGATCCACTGC
TGGAAGTTCAAAATGTTTACTCTCTTTTTTTCTGTGTCTTCTAAGAAAGAGTAAGTGAAG
TAAAACAATGCATGGTAGAGTTACTTTCTCCTACAGAAAGGGCCGGATTGCAGAAAACTC
TCTGCTTATCCCTCTGAGACCTTTCCTTATCTACTACACATATACATACTTCAAATATAT
GGAGAACTGAATTACATACATGAACAGAAACAAAGAAGAGAATGGATTTGTGATGAATTT
TGAACCTCTCTTTCAGCATGTGTGGAGTCAGCACTTGATTCATTTTAAAGCCTCCCTTTT
TTAACATCTACTTTTGAGGTATCACTTTAAAATGAAAAAGAAAAATGCATATGCTCTTCA
GACATTTAATACTATTATTTGTCAGTTTAACTAGTAAGACTGTACCTGAAATAAAGCGAA
TAGCTCTGAGCATACTGCTAAACAAAGAACAAATTACTTCTCCTTAGAAAGAATATAAAA
AAATATGCATTAGGTGACCCATCGGGAAAAACTGCTGAATAACTGAATATGTGCATTATT
TTGAAGAACAGCATTGTGGCTAAAATTAATCTCATTTTTCTTTAAAGGAAAAACACAGCA
CTTTGTTATGCATTGACAAATTTCCACCTGTTATCAATAATTATTGATATAAATTGTGTT
ATTTAGATGTTCACTGCCTCCATATGTGGGCACAGTCATTTAGTCAGAAATCACTAGGAA
ACAGCATCCTTAGCATCCATCCATAAACATGGAGAGATAACTATATCTACAGTTATTTCT
GCTTGGAAAATAGAACTTTCAAAACGAATCTAAAAATGTTCTGAATCACACTAGAGGACC
TCTATTAGCCCTACAAGAGGATACTCATGTACAAGAAGGAAGCTGGAGGGATTGTACAGA
GTAATGTATTGAAACTGAAAAAGAGGGAATCATGTTAGACATTAAGAGAAAAAAAAAACA
GTGAAGTCACTTAGGTAAAAAGCTTCATTTTCCTGTGTGAACTGCACGGATACTAGTACT
AGGAGTGAAAAAGATGTTGCTCCCTTTTCAAAGGCACAGTGCTGAACAAAATAAAGAATC
AGACCATACTTTGAAGGAGTCCTATAAGGAAGAAAACTGAAGTCAATGTTTGGGGACCTC
TCATAGCAAAATTCTGTATCTACGGTGGGAGTTAAAAAGAACAGAACAGCAATAAGAAAT
GATTAAAAAAAATAAGCTTTGTGAATAAATGAATATCACATTGACTTTTGTTCTGGGATG
TCTTCGTGTTGGGAATAGATATGAGTCCTGGCTTACTACCATGGCAGGCTTGGAGGGCCA
CAGGGCAGAGAGAGCTTGCACAGGGTATGTTGTTTGCACCTGGTGCTTGAGATTAAATAA
CATGATACCACACATAGCTACAGAATTTTTTTAAACTATCATCTCAGTAATGTACACATC
TCCTCTATGAAGCTAAATGGTATCAGGTGGTCTGTGACCTCTTAACTTAGTAACTGCAAA
TGCCATTTATCCCTTTGAGAGGGATTTTGTAGTGTGAAGATTGGTTAATATAGAACTAAG
AACAAGACCAGGTTTGATCAGGCAGGTCAGAGAAAATCTCCCTAAATTGAATTTGTTTTT
ATTGTTGGGTTGGCCATTAGAGCATCCCAAATAGACCACAAATACTACTTTAGTATTGAA
CAGAATTATATTTTTATAATGTTATCAGTAAGGGATATTTGTTATCTGTCTTCTGTGATG
GATATCAAAACTGAGTGTGACTGTCCGTAAGTGGAATGTTGGTCCATCTCAGGCACTTCA
TTACTTCCACACAGTGCTTATTTTTAAAATGATGGAGAATAAACTTGACAGTATTATGTT
AAATAGGTTTTAAAATTCAGCTTTACGAGAACATTGCATATAAATATATGATAAACTGAC
CTTTTGGTGATTGTGGCCCCAATGGAAATTGTTTAGTTTGAACTCACATCTAAACTTATA
ATTTTGAGAAAATATGGTTCTAATCTGTATGTGCAGTAAAAATTTAGTTAAACCAGTTTG
TTTCTATTCTAAATGAAAATAGAGACCTACACTGAAGCTTACTCATAATCCCATAATGAA
GAAGCATCAGATACTATACTTCATACTTTAAGAACTGAAAGGGCTTATTTTGGTCTTTTT
CCAACCCTGTAGGTACCACATTGATGTAAGGACAACTGTAAAAAGACAGAAGACCTCAGG
AAAATAGCTTTGATACAACAGTAGGGAGGCAGCTTTGAGCTGTTAATTGCTGTGGGGAGA
GCTAGCATGAGACGACATCACTCTCAGTCATCCCTTTATAGCAGCATGGACTATGGCTGA
ACAATCTCAGGACAGCTCACTGTTCTCCATTTTGGTATCTACTTTTGCAAAAGCAACCAG
TGCAACTAGTCCATGTGTAGTTTTTCTTCAGTTTGAGCAGTTTATGCTATACAGGCATCT
AATTCCCTTTCATTCAAAACCACAGGAAGACTCTTCTCCATTTTAATAATTATAGCACAC
ACTTAAACAAGACATGCAGGTGCAGTATCAAAAATAAGGAAATTAATTTAAAACTCCAAA
ATGAGTAATTCTGATAAGCCTTACGTTCATATGTCAGCAGGTGAGAAAGGGAAATAGTTA
ATGTATAGTTTTCTATGATAAGCGGGCTTATTTCATGCTGTTAAAAATCAATCTATATTC
CTTATTGTGTTCTCAACTTCTAATCCAATCACAATCCTAGAAATAATAAGCTCCCTGGGA
ATTTAGATCTAAACATTTATCGTTTTTACGTATTAATTTAAAGAGTTTATCCTAGCATCA
TTACCAAAACACAGTGATTGTAAGCAGTGACAGTAGTTTATGCTGACTGATGCTTTCATA
GGCATATCTGGATCAACATAATTTCCCCCGATACAAACTAGTTTATTGCTTGCTGTGGCA
TTCTGGAGTCTACACGTTAGACACAGTAGTCATTTTGCTGATCAATAATCAGTTGGACCT
TACAGTGTACATCATTAAACAATGTAAAACTAGTTGGTCACtaataatttttttatttat
tttttaaatGGAGTTACATGACTCACAGATATCCTTATATTATCTATCCCTGGTTCAGGA
GAAAGATGTTATAGTCAAGAGATACGGCCAATGTCTTCACAATTGATGGATTTATCCCCA
GCAGTAAGATCAGCTCCTGGCCTGAGCTTGTTTTGTTCAATGGCTTAGAATTTTCTCTAG
TTCTTAAGGACATTGTGAAGGTTTCGAACATAGATCAGGATTTGAAGTTCCTGAAAAAAA
TCTCAGTGCATTCTGAGCATGTGAAGCACAGTTTAAGCCTTCCCATGGTATTCAAGCTCT
AAACTGAACATGGTTAACCTTGATTCTAAATATATATATCCTAACTGTATGCATACAGTA
AATGCATCTTCTTTTCAGGAGTGACTCACAACTTTTGAAGCTCTAAACACAGCACAGTTG
AATCATCTATTTAGTAAAACAGTAAACAAGAATTTCAGAGCTTCCACAGAGATTTGGAGG
GGCTCATCTATGTGTTCATACACATTTCCACATTTTTCTCACTCCTCTTGAAAATGTGGT
ACATACCAAAAGAAAAACTAATCATCTAATGATGTGCACAGTGGTTTTTTTTGGATTTGA
GGAGGACAGTGATCAGATAGTATGCAAAAGCCTAACTGGTGTGATGATAAGAGTCTTTTG
TGATTTCAGAATCCAATTTTTCTATTATGTATTACAGGTTTTGTGTCACCTAAATTATCT
TTGCTGCAATATAAATATGAAAGGCACCACCAGTTTTTCTATTGATTTTCTCAAAAACCT
TCCATCTTAATTTGGAAGCCTTTAGTTTCCATTTTGTTTCCCCAAAATTAAGCTTTAACC
TCTACACTATGACCATGTGTCTCCTAAATCTCTGAGTTCATACTACTAAGAATGAATCCC
TTGGGGCTGAAGAGCTTCCAGCATCTTCTGTTTCCTAATGACACTTGTGGAAATGCCTCA
GTAGAAAGGAAGTACAGAAATGGCAAGTCAGAATGAAGGATCTTTTAAGGGGTTGTCTGA
GATTCATTTCTCAATATGCAGAAAGCTAATAGATTTCATGATGATACTAGTTTCTCAGTC
CCAAGAACAGGTGATACAGCAACTGTAACTTAAAAAGTATACTCAGCAGTGACTTACTGG
ACCTTGTGAGAACTACATCATCTTTTTCTGCTGGCTGTTTCATATGAGACTACAGCCTTT
ACTTCTTGAGCTTTGTAAAAGTGATGAGCTGAAGGAGAGAACACTCTTCTTCCAAGCCAA
GTACTTTCTGGATAACCATATGCTTCTTCCCGTAATAGAAGATTAAATTCTCACTGCGAA
CTTCTTTAAGTCAAGAGTCAATTAGATGTCAAAAGTATACTTAAATTCTTCCGAGTCAGT
TGAAAAGCTTGTAAACAGTGATAAGGTCATGCCTTCATTTCACTGGAGAGCCAAGGAGGA
AATTGCACCTATCTAATGGTTTCGTCAGATTCAAAGAACCAAAAGAACCACTATTAAGCA
ACTCAGCTACATCACAGTACTTTACTTTCTCTAATCACAAATACTAAACTAGAAGTTTCA
TCCTTCAGTTTTTCCAACGAGTGCTACAGGTTTCTTTTCCTACTACCTGATTTTTGAAGT
GATTTTCTAACAGATTAGAAGAGTCATTCAGTGCACTACAGGAATGATGGTAGAATCAGA
AGCAGTTTCACATTCAAATTTCTGCTGTCTTACCATGAGGGATTTTTTTTGTACACATAT
TAAAGTTTTTTTATTAATCTGATTAAACATGTATATTGACAAGATGTAGAGTCTTCAGAA
TGCAACTGAAAACCTTATGTACACTGTAGAACACTAACTCTCACTAGAATTTTTGGGTTA
TATACCAAAACGTATGTTTCTGGTTAACTGCAATTTCATATTTCACTTCTCTTTGTAACG
AAACTTCAATTAATCTTGTTTGCTCCCAGATGGAAAAAAATAAATAAATAAGACAACAac
acacacacacacacacacacaAAAAACAAAAAACAAAAAAAACAGTATCATCACCAACAA
AAAAAAAAGCAAATCTGATGTGTTTCCAAATCAGAGGATTCtattaattattttcattta
cttattttacagtatttaaataataatatataaatGTTACAGACCgtacagtaaataagt
atacaggtgttgtacagcatacacagaagttaggctggtaagattaccacattgaagaag
ataaccagatataaaggaaagatactcaccagtgtgtaacaggcttgcaaaaactccaca
aggagcaatcaccaggaagagatcctttcccactggcagtcagcccttaaatggtgtcta
ggagaggtgcagccaggctccaccccttctggtcatacaggtgaactgccttcacctgtg
ctcccagggcttcctcagtgcttgcctcaggtgatcaatcagaggttcaggctgttattc
aacagttcccatacaTACATATATGTGTTTCTTAGCTTTATAATAGTTTTTGCTTCGCTG
CATGACCTTCGCTTTCTGTACACGTACTTTTCTTTTAGCCTCTTGAAAATTATTTTTAGT
GTCACAAATTTCAAAAATTATTTATTTTATTTGAAAAGTTATTTGAGAAATGCAGATCTC
CTTCCACATTTGAAATTCCCACCaaaaaaaaaaaaaaaaaaaacaaaacaaaaaaCAATC
CACACTAGTTAGTATAGTGCTTATAGTAAATATTCAGTCTGAGTTCAGTGTAAGTTCTGA
GAGCTGATGGGGTTAGCTCCACTCAACACTGTTAGGATGTATGCCTTCAGGTGGTGTTAC
TCCCTGCAACTATATTTAACTCAACAGAGTTATTTTGATACTTGCCATCCTGGGTGAATA
TTTTCTGATGTGTATCCTAGAAAATACTAGTATGCTCAGCACTGACTGGTAGTCCGAGCA
TAGGGGGCAGGGAGAGGATGGAGAGAGATTAAGTTTGTGACTTTCTTAAAGGAACATTAA
ATAGTGGATCTCCAGAAGCCAAATGTTTGTTTCTGTATGGAAATCAGACAGACATCAAAA
AGATAAAGTAGGGAGGTTGAGATTATGTTCACTTGGAAAAGTTTTAACTTGTTTTTGTTT
TCATAATCAGGAGTAATGAAGCCATCTCATGCAAAAAATAAAACAAAAACCCATCTCCAC
TTTTTTATACACCAGAATGTATTTTATCTCTCTCTTTTTTTCTATGCTTCTGTGTCTCAG
CACTAAATACATATCTCATAAGCTTAGGGTTAATTATTAGAGACCTTCAATCAGCTTGCC
CAGCAGCACTGGGTACCCAATAAGACTTCTAAGTACAGTGTAAAATATTTAGCACTGTTT
GTAATGTCAGACAAAAACCTTTAATAGTCAAAGAGTGACAGGATTTCTACAACAGCAGAA
CTATATCTGCTGTTTTTCAGCACAAGTCGTGTCTCAAAGAGTCCTACAGAAACATGATAA
TAAAAAAAATACTGTTGCTGACAATATTCACTGTGAAATTACATTGAGAAGCAATAAATT
ATCAGGACTGTATTGTAGACCAATTTTAGAATTGCTAATCAAAACCAATAATTTTTCTAT
TTATTGTGAGAATTGGTAATGGTTAGATCTAATGAAGACTGTTGATAGACACTCACTGTC
CTAATTTCCTGCTTCATCAGAGCGTGTAACTGAAGTGAAGACTGACATCTTCGTCACCAG
CTTTGGGCCTGTTTCAGACCATGATATGGTAAGTGATGGCCTACATTTCTAGAGCATTCA
TTTTCTCTTGTCTTTTTAATTTGAAGGATGGAGGATGTAAGCAATAAGTTATTTACTAAT
TTTAAGCCTGTTTTTTTTTATAAGCCCTTGATTCCAAAATGCTGTCAGCGTTTATGTGCA
GTGATTCCTGTCAGCTGTGACTGCATTTAAGTGCCCTGAAATTAGCATCCTCGATGACTT
TAATAATGTATTCTAACATACCTTATATTTGCTACCTAATATATTAAGAAATGCATTAAG
GTTTGGATCAGTACTCTTCTGAGAATGATCGCTCAGGTCCTTGCTGGCACATCACTGATC
CAATTTGCTGAGAAAGATCATAATCTTAAAACGCAATTAACACTTGTGCTTACAATGTGA
CATCCGTACACTCTAACCTGTATTTTTATATTACAAGCTACTGATCAATGGGAAGTGAGT
TTCCTCAAACTTGGCTGCTGAAAGAGAAGATTAATGAGAGAATTAGTGTCACTTCTTTAT
GGCATGAATATGAAAATCAAATTGCCAGATAACTGCAGGGGATTCAGAAGTTCAGAAAAC
TGAGTGAAGATGTTGTGATCCCTGGTCTTAAGAGATAAAAAAATGTGTAAAAATATGGAT
AAAGTACTTTAAATTATGCATATAAATGAGACCTTCACAAGTAGGTTGCTATTGACAGGG
AAAGCCTGGTTTGCAATTACTAGTATCTGTTGGATCCTGTGTAAAGATGAATGCTGAAAA
CATCCTCATTAGTTTAAATGGGGGAGGGGGGGAAGAAAAAGAAAGAAAGAAATTTCAATC
TTGTAACTGCCTGCATTTAACTGGAGGCATTCACaaaaacaaacaaacaaacaaacaaaa
aaaaaaaaaggaaagaaaaaaaaagaaCAGAGAAATACAATTTCTAGATATTAGTCTAAA
TTATACATTAAAATGTGAGAATTTTTTTGGATTAAAGATTGCTACTGATATCTACTCTTT
TTGCTCTGGTGATTGGTTGAGCAATTTTTGCTTCCCCAGTTCTGTCTGGAAATAGATAAC
CAACCATGAAGCTAAATGAGAACTACAGACACAGTCATGGGTCTAGTACATACTTGATTT
TTAGTTATTAAGCATTGAATTAAAATTGTAGCAGCTGTAGCTTATGAGTGCGGTTGCTTT
ATTTTTTTAGAGATCTGTCTTTTTAGATAGTTAAAATTTCCTTAAAATTAAACTCATTTG
AAGTATTAGACTGGATACAGATGCTTGGAGGAGGTGAGAAGAAAAAGGGTACTAGATACA
TGCTGGTGAAAATACAAGTTAATACTTGTTAGAGCAGCCTGACTAAGCTATTGTTTGATC
TGTTGAGTCAGATTTACTAGTAAATTCAAATAAGGAACAGCAAGTTATCAAACTGGCACT
GATCATTTCCTACACGCAGACATAAATTTAGAGTAACCAGTGACCCTGCTGTGTTATTTG
GGAATAGTGTGTCTGGACTTCAGTGTGTACTTACAGTTGATAGCTTCATATGATTTCACT
ACTGAGTAGAAGGTAAAGATAATTTGATGTTCCTGGGAAAACTAATATTTGCATAGGATT
TGGGTTTCAAGGATAAAATACTGAAGTAAAAAATAATCTACTTTCAAAATTAGGAATAAG
TATAGTTGGAAAATAATAAATTGAGCTCAGTGTAGCTGCATTATTATAGCATAAGCAATC
ACTGCCAAAAAACATACAGGCAGGTGTTCACAGATTTTGAAAAGCAAGAGACCACAGAAA
AGGATTTAGTGTAATACTCCTACTCACCTCACATAGAAAGTAAAGTGTGTACAGCCTACT
TATGCTAACTCTTCTGCTTAAGGAAACGTGTGAAAATAAGAGAAAAACATAGAGAGAAAG
ATCAAATGAAGAGCTTATCAGAATATAAATTTATGTTAATTCCATGCACATTTAATGCAA
AGCCTTCTGTGCGTATTACAAGTTGGTTGTCGACACTTGAGGGCTACCCCAAATTTGCTC
CAGTGAGCAGACTGACAGTCAGTGTTGACTGGATTATGGGATTTGGTCACAGGAAGGCCT
CACAGGCATCTGTATTGGCATGCCATGGGGACGATGCACTGCTGTCTGAGCCTAGACTGA
TGGTTTGAGGCTGGGAATGAGCTATTCCAGCTGACGCCATATGTTATAAAACTACAGCCA
CAGTGAGACACCAGCATACCTAGACCATCTGTTTGCAGGAATCCAATGAGGCAGTTATAT
AGATAGTAGGCTGATATATCAGGCAGTACATGGTGTTCCTACCCACTCTCAAGACACTCT
TTTTTTTAGGAACAGCATAGACATAACCTGTTATTCTATAAAGAGAATGCCTTCGCTCCA
TCTTAAACCTGGGAATAAAGTTAAACAGGAGAAAAACACCTTTGGAAATAAAAACATCTA
ATCTTGGAAGAACCTCACAGATTTTGAGGCATGATCTCTCAGATCGTGGACTGAACTAAG
GAGCAGATAACTGTCATTTTTGTGAAATTTATATATGTATATACATTGTCTAGAATAAGA
AGCATTTAAAAATAATTTTGTTCGTTTAAAAAAAAACAAACACAAAAATAAACCAACAAC
ACAGTTTTCCCAGTAAGCCTTCATTCCCACTGCTTCTCTACTGTATGCTCCTTGGGAAAG
AATTTCTGTCTTTGTACCTTCCTGTACGTGACCCAGTACAATACAGACCGTGGTGTGGTC
TACCATGTGCATAAACAATTCCCAGGGAGAGAGAACAGATGAGTAGATTAGAGAATGTAT
AAAGTACTAAAGATTTCCTGCCTGAATCTCACATTTAGGACAAAGTACTGTAAATATTTA
GTACTATACAATTCATTGCCAAAGTGCAAATAGGAATCTTCTTTCTTTACCTGCACGCTA
AGGATAGAAGACTCTCCTCTGTGGAAAATTTATACTGAATTTTATCTTGCTCACCCACTT
GCACATAAAACAGTGCTATAGTATACAGTTTGTTCTGATGGCACTCTGTGGTGGAAGAAA
GCTATAATCAGAGTAAGAGTATCTGATGACTTGATCTTAGAGATCAGCTGTCTGTCAGGA
TTCATTTGAGGAGAATTATTGTACATGTTAAAGTGGGTAGTGAAAGCTAAGGAGGTAAGA
CAGCTCAGCCAAAATGGTTTATGGTGCAGCAGCCTGGGATAGAGAATGATGCAGTTTATG
CCAGGCATGATCTGTCAGCTCCTTTTTAACTGAATTTTGTCTTCTGCTGTCAGATTCCTT
TACCAAACCTCCCAGACTCTTTGTTCTTCCAACATCAGAATCCTATGCTCATATAAAGGG
AAGACCCAGACTCCCTTCTCTAAACCTGTACCACCTCCCACTCACCTTTGCGGTTGCAAG
AGAAAATGAATGGCTTAGATGCACGCTGAAGTGGTATCACCATCTGGGCATGTATTTTAC
TCTTCCCATGCATGTACGAAGAAATCCTTGGAGCTGAGGAAATACAGTATTTTAATGCCA
CCTACTGCCTTTTGTACTTCCTCTGTTTTCTACTCTTCTACACATTTGGGACAAGATTTT
GCGCAAAGTTCAACCTGAGGCTCTGATCTAGCAAGGTTTTGAAGGAAGATGTAGCTATAA
GTGCACAACTGCTGCCACTGAAGCTGAACAAATCCAGCCTGCAGCAGCACACTGAGCATG
TGATTAAGAAAGTGAAAATGCTATTATCTTTGCAATTAAATATGCATCAACATGATTCAC
AGGTCTCAGATGCAAAGAACAACAACAACAACAAAGATCATACCCTGGAAATACATCTCA
GTGTCTGTAATAAACTTATTTAGGTGTTTTGAGCCCTGAAAACAGGAAAAAAAAATACCA
CAAGACTATTACCACCAATACTTGCTGATAGTTGCATAAGTAATAACAAACTCACAGTTG
CTTATGTTGTATGGTGCTGCCATTTTTTTTCAATAAAAATCACAAGTCTAAGGGAGACTG
ATAGAGAAAGATTTTAAATGTTCATTCCACAATGTTTCTCTTTACTAACATAGTCCTTGG
GGAAGCTCTTTTACTTGTAGCACTGCGTGCCAGAGACATGTGCCTTCAGGATTTGCCATC
AGTTATTGGCAGGAGATCTCAGAAAAGGTTCAATTTCTCAGCCAAAAGATTATCATTCAG
GGTAATTTGAACACTGTTTGCATAGATGCTTTTGACATTTATCACAAAATCATAATCAAG
AATGATGGAAGGGACAGGATAATCCCATATAGCACTTCCACTTTGGGATGGGGTATTTCC
CCATGTAAATATTTTAGTATAATGTATCCAGCAGACTTTTCTGTATTTTCTCTCACCCCA
GTGCGAAACTATGCTGTTCTATTTAGAAAGCACCAACATATGTTTTCTAACTTCACCCTC
TGCCTCTTAATTTCTAAAATAAGTAAATTTGTAGAAAGTCGTCTTCCATTTCATAATGAA
CGTTGGTTATTTTGATTCTCCCTGTATACACTGAACTCAACCAATACATCTCTTCCCCAT
TTCCCCAAACTATAACTCTTGGTCCAAAGCTGTCCTCAGCTTGTTCTCTCTCTAGTGCAA
TAATTTAGACTATAAGCCATTTCATGTCCCATAAACCAGATCACATAATTTTAGTGAGCC
ATGAGCTTTTCGTAAGTTGACTGCATGTTCACGCTAAGGAGGCACCTAGAACAAAAGGCT
CTGGTAAGATCCTGCCTCACCAGGCTTGTTTTATTCCAAGAGACAAATTCTTCCTGTGCA
ATACACAATGGCTCAGTGTCAGCAGGTTCATATTACAGTTCTATGGAAGGTGAAAGCAAA
AGGAGAAAAGGGTGGATTATATTGTTTCCTATATCTTATACCTACAATTCTTTCTAACTT
TTGATATGCTATTCTTCCTAACATTTATTCTGTTCAATACAGTAATGATATTGCAGCTGC
TAAATAACCGGCTTCAGATACACTGTAAGTAATTTAGAGAATAAATGTTCTGATAATTAC
TAATTTCACTAATGGTCTTGCTTTAAGGGAACAGTAAGATTATAATTTTCAAATTCCTGT
GTTGCAACACATGGCAGTATTACCTTTTCTTTTCTGAATTGGTGTAGGAATACACTATAG
ATGTATTTTTCCGCCAAAGCTGGAAAGATGAGAGATTAAAATTCAAAGGACCCATGACTG
TTCTCCGGTTAAACAATTTAATGGCCAGCAAAATTTGGACACCTGATACCTTTTTCCACA
ATGGAAAGAAGTCAGTGGCTCATAATATGACGATGCCAAATAAATTATTACGAATTACAG
AGGATGGGACACTGCTGTACACAATGAGGTGAGCCCTCAAATATTTTATCTTTCACTTAG
TTTGACAATTTAAGTTGGTAAAGCAAGTAATTTTCCAAACAGGAAACAGGTTCCTTTTTG
AGGATTATTTGATTCTCGTTTAATAATCTTTTTCACAATAGGTCATAGAATGATGGACAA
AAAGATGTCTTCATGTGTTTTGTTTTCCTTCTGCTGTGCTACCTTTACACATGCTGCACA
TTTCTTAATACCCAATTTTGAGAAGTTGCCTAGAGAGTTAGGAAACAGTCAATTAGCAGA
GGACCTTAATTTTGAGTTGCTTTCAAGGATTCCATCAGCAGAatagaattacagaatagt
tcaggttggaaggtaccttaaagatcacctacttccacgtctcccatcatgacctgggac
acgttcctcaagaccaggttgcccaaagccccatccaatgtcaccttgagctcttcctgg
gGAAGCTGAATAAAGACTGAAAGTGCAATTTAACCTAGCCCCCTCGATCACATGAAAGGT
TCTTTCTGCATCCTATAGAAGGTAGATTCTAAGAACTACAGATAAGCAAAGAATTGCACA
TTCTAATTTCTTGTGCTTATTGGGAATACAGAACATGAGAATCTAAAAATGGACATTTAT
TATTCCATCTGTAAAAAGAAAAACATTTCACTAAAGTATTTGAGTTGTTGGGGTATTATT
TATTTATTTTCTTGTTCTGGGATCATTCCTATTGTTAACATATTATTCCTTTTATGACAA
TAATAGCTTGAGCTAATCAGTCAGAAGCAGAGGTCGTTATTTCAAAATAATGATGATGCA
CAGTGATGGAAACATTCTGAATTGAAAAGACCCATGGACAGAGCAATGAAAGAAATGACA
CGTTGTCTCTATGTTGCTATGTTTATGTGACTCTTCTGTCTGAAAGTCAAGATGGATAGT
TCAGTACATGGGTGAACAGTGAGCTTTCTTTTAACAATTCTAAAAATTGTTAAAAGCAGT
ACAAGTATTTGGAGAAAACAAAGTCTCCAGGCATTTGAGAGCGTGTCAAATATGTTCAGT
TTATTCTGAAAACATCTTTTAAGACTGCCGAGGCGAGGGTACAATCTGGTTGACTGGTAC
TTACACAAGTCTAGGTCAGTTTCTCTTTCCTGGCGAAATGCTTGTTCAGGAATTAATTCC
GAAGAACACTACCTTGGCAGCATGCTGTGCACATCTCTTTTTTGACCATAACAATTTCTA
TTTCCTCATCTTTGTAAGTGTCTTAATGCAATCTTCTGCCTGGCATTCAAGTATTGCGGT
CCATTCCTTGCTGATGTGTGTGTGAGACGTGATCATTCCAGGAAATGTTTTTAGTTTATT
TAATTTCTCATACTGAGCAACATGTTTGCACCCATGCTAATAGCAACAAAATGATTTCAA
CAAATGTCTCAATGTCCCGAACTGGACAATTTAGTGATGGCAGCATGGAAACGATTTTGC
TTTCTGAGATTTTAGTCCTCAGACCAAGTTAGAAGTACAAGTATATCTCTGCTGTACAAT
GAGACATGGTAAAGAGCAGTCAGTTTCACTGCTGTGTTTACAAAGGTCTATCTGCATCCG
GAGACAGGCCATTCAGGTCCTGCTCTAGCTGCTTATTAATCGCATAACAGATGATAGACT
ATTTCATGTGTCTTAATAGAATTCTATTTACTATTTCTATGAAAGTTGATTAAATGTGTC
TTTTTTGCTCATTGATCCGTTATAGATTGACTGTGAGAGCAGAATGTCCAATGCATTTAG
AAGACTTTCCTATGGATGTGCATGCTTGCCCCTTGAAATTTGGAAGCTGTAAGTTTATTT
TTAAGTTGAGATTTCTCCATTTTAAGGCCACTTTATAGACATATTATGCAGCTGAGTAAA
CATCAAGGTTTTAATTTTGGGTGCTTTTAACTTTTAATGGTAGTCTCAATCTTATATATG
TGTGTATTTCATAAAAATTCATGTAATGAGTAAAACATAGAAATGTCTTAAACACATTCC
AATGTCATGCCTGGACATTCACAAAGGAGAAAAATGGTATCACCCTTAACTTCTAGAAAA
GTAGCTTGTCAGACACAGGATGTTGTTAATCTTAGGGTTACTTTTTGTTGTTGCtatttg
tgtatttatttatttatttaACGTCACAAAGTCAGTTTTAAGGATAAGTAATACAGACCA
TGAATAACTCAATTGGTTTAGGTACAAATGATTTTCCTACCACGATTATGCATGTTTAGA
ACAAAATTCCATCTAAGATTACAATACCATTCATATTTCGATCATGCAACGTTTCTGGAA
GTGGAAAACGTCACAAAACTCCAAAGAGAGACTGCAACTTGCAACAGTTTTAACCGTACA
TTAGAGAACACACCAAACAAAACATAACAAAGCATTGAAATCAGAGTAATAGCTGACACC
GCTTCAGATAACATGAGAATTTCTCCCCAAAACTTGAATTTGAGTAGCAGCCCACATGAC
ACCGATGCTTAAAAGTTTGCTAAACTTATTATTACCAgaggtctgctctgaaagtaatgc
ctcctcttttacttcattcgcctgcaatgtcagagacagatgttggtgagatggcagcag
aggttgaaccttcctaccaacattgcattacattttattgccatgtgacagattggcagc
acaggggcagtctgacaaaatggcatctgacatggaagtgtgtaggaggcaaaggtgtgt
cactgaattcctccatgcagaaaaaatggcacccattgatattcagtgacacttgctgaa
tgttgatggagaccaaacagtggatgtgagcacagtgagacagtgggtggagtgtttcag
cagtggcaacagtgggtcacttgcacaggtgcagatctttatgagtggagcatgcaggct
tttgttcaccactggcataaatggatagctaatggtagtgactacgctgaaaaatggtgt
tttgtagctgagaatttgctctatcagatggtgttattgtggtcttcatatctgttgtag
tttccatggacacagaaaggaggcattacttttggagtgacctacTTACAACCCCCTGCT
TAAACTCTTTAAGGAAAGGGGGAAAAAAAGTGAAGATCTGCTTATTTCATTCAGTTCAAC
ACAAACTAGGAAGATAAAATGTGTGGAAAATATAATATTGTACAAATTGTTTTCTCAGTG
GCTATTTTTTTCTAGTAGAAATGGGTCATTTCACTGATAATGGGTGCTTAGTGACTTGAT
CTATTTTAGAAGCCAACAAACAAAACACTCAGTTCATTCTTCACATGGTCCCAGACAGGA
TGATAATTTATTTGGGCTGACTACCTCTATGCTTACTATGAGAAAGCACTGGTGTTTTCT
CTTTAAAAAGCTGCTAGCCTCCTAGATACAATTTACAGAACAGAAGCTTATACAAACTTG
AAGTATAACTGACAGGAATAGCTTAGTACTTGAATGTCAAGCTTTCTTACAGCAATACCA
ATAAACCTTTTGAAATTTCCTGTAGAACAAAAAGAGGAAAAGAAGTCTTAGAGTATAATA
TAGAGTAGATAGCAATGGATCTTTGATCAATAACAGCATATCTGTGCACTTGGGATCACC
TGGGATCCCACCTATACTGGAAGCAGTTGCCGGAGCAAATTTCTTTTGAAATGCATATTG
AATGTATGCTGGATCTGGAAGACAGAAAGATGGATAAGCATGCATAAAACCTTCTGATAG
AAAGCTAAACCATCAACAGTTTTTGAACAAATGTGAACTAGCAGACTGAATTTTCATAGA
CTTGATAAGACGTCTGTCAGCACAACTGTATATCATTAAGCCACAGCCTTAAACATCAGA
CACTAAAGTGCGAACAATAGTTTCCATTCTTTTCCTATATTCATCTATTTTTGGCTCAGT
GTGTCCCAGATTAGAGTACTCTTGGCTCAACGAGTGCATGGTTTTTCAGATTAGTAGGGA
TCTTGCCTTGATTAAATGATGAAGAGATAAAGAAATTATGAAAAGGATAGATAATACGGA
TGCAAATACAGTTCTGGAATCACACCACAAGGTGAAAACAAGACAGAAAAAATATGTGCA
AGTATTTCTGAATACCATTTGTATCTAAATTTGTTTCCATTTCATTCTGCAATACatttt
tattatcataatatatattatttCCCCTAAATTAACAAAACCAAAGGATAATCAAACAGT
GTTATTTCTGACTGAAATATCATTTATTACTCTAAATTCATAAGGTGATAATTAGTATTC
CAGTCTCATAGTGTGGGCCATTTTATTGCACAAACTATTTGCAGTATTTTTTCCATTTTG
AACACAAACTGGCTATTATCATGCCAGCTGTCCTAAACAGGACCTAGCAAAGCAAGTGCT
TCCAAATGCTGGGAAGCGTTGTGAGACAAGATCAAAGCATTTTCAGGGAAGCTGCATTCT
CCTAATAATTTTAAAGGAGTTTATAATCTGGGGTAGTGTATTCTGCAGCATGCTTGTACT
GCAAACACTGCAGAGGAATTCACTGTCCAAAACAGGACCTTAAATCTGGACCTCCCCCAT
CCATCTCATCATATTATACATCATAATTACCAGATTATGAAGTATTTCTGTCTCAATATT
TGGTTATTCATAAATAGAAATACTTCTCACTGGACAAGTGGCTAGACTTGGACAAGTAAT
CGAAACAGGTCTCATAGTTGTACATATAAAAAGAGAATAAATTTATTCTTACAAAGAGAA
TACATTGTAACTTCAACTTAATTGCTGCTTTTTCAGTGAGAATCACCTTCCAATACATTT
GGGAGATTCCCTTCAGACAACTCCAGTAATTGATGAAATTAATCTTAATGAACTGAAGAA
TTTACTGAGAAAGACCTTTAATTGTAATGAAAGCCACTTTTTATGTGCAAATTGCAATAC
TAGACTTAGTAGCTCCCCAAGGTAGTGTTTGCCCAGCAGTATTTGTTTTGAATTAAATTG
GATAAGAGTTTTTCCATGTCCTCCACTGTTATCATCTCTTGTTGGAGCTGGATTCAGAAA
AGCCCCATACTGAAGGAGTGGCACATCTCCCATGGACTCTGCCTGTACTGTAGAGGCCAA
TAAATGCTTGACCCAGCTCCAAGGCTAAAATGATTTGCCAAAATAGCAGCTTAAGCTAGA
GGTTATTCCAATGTAAATTCAATGTGACAAATGCTAAAGAGGCTTCTGGAACAACAAAAA
GCCATATGTTGGCATAACAAAATCAGAAAGGCAGCTGCTGTCCTCAACCCTTCCCACAAA
AATCTGATTGTCCTCAATTCTTCCCACAAAAATCTGATTGTCAGTATAAAATGAAGGCAA
CTCTGCAAAGCAACAATGAAAGGAGCAAAAGAATATGCTGCTACTTATGCAATATGTCAA
CTGAATCCTGAAGACAGGAGGGGGAACACACGATCCGTGATGAAAATGGTGAACCAAACA
TGGCTGGATGGCAGTCACTGGGCCCATGGGCAGGGTAGGGCCCATTTCCAGCACTGGTGA
GTGTGCTGCCTTCCCTCCGAGTTCTCATCCAGTGGTCCTCAGCAGTTCAGGATATCAGCC
CCCTCTCACAGACTTCATGTGTACTTCAGAACAAGTATAGTGTTTCTAAGCTGATACTAT
CCACTTTTCTTTATTTGGCTAGAATAGCAGACAAACTCTTGTACTTACTGTGGCCATTAT
TTTTAAGGTCAGAATTATAAATAAGTAGATTTGCATTTACAGTTGCTTCCAAAAGAACTA
TGTATATGTTACAGTGCTTGGGGAATATGAAGTCTGAGGGCAAAAGCAACCTTGCACTTC
AATAATGCAGGATCAAATGCCATGCAATTAATTTACCAGTACACTCCATCTAAAACCACC
TCTTCAATTACTGTTATCTCTTATACTGATAAGATAAAATTATCAACTCACAAATGAGGT
CAAGTGAATCAGATTCTTCCTTTCCCTTTCCTGCTTACCAGTTCTGAAATGTACAGGGAA
AATCTCATCCAGCAGGTAGGAGTCAGTTAGTCATTTAAATATACATTTATAGTGGCATTT
TAGATGACCTAAGATGTCCCATCTGGCTTCCAGCTGCCTCTGGTGGGAGCAAGCTTTACG
TAGGTTCTAATCACATTTTCAGTCCCATACATGTCTTGGATACTCCTAGGTGTCAAGAAC
GACACTCAGTGCTTCGATGTAGACAGCTAACTCCCACCTCAACTGCTCAAAGCAAGAGCT
GTCAGACCACAGACTACACAAAATGACAGAACAGTATTGCAAGACTAAGATAAAAAATAG
TGTATAGTTTAATTCCTGAAACAATATAAATAAAATACTAATAGCACGAAACATCTGGAT
GGCATATGTAGGATGCTACTAAATATCTATATAACATGCTTAACAAATCGAGATTGGAGA
GTCAAGAAATCCAGCCTCAGAGATATCTGCTATGCCTGTTGTAGAGCAAAGGCAGTGTGA
GAGGGGGATGCCAAAGCAGAGGGCTCTGGTCAGGCTAACGAGGAGGTCAGTGAAACTACT
CTGAGATGGACTTAGTTTATTACAGTGGCCCAGGCAACACCACACCACCACAACCTGAAA
ATACTGGGCTCATCTTTCTTGATAGTTGATAAAAAATAGAAAAAGAGCTTGAGTTCTTCA
ATGCCCCTGAAATTCCATACCTAACTCTCCTTTCTGATTATTTAGATTTTATACAGTTAG
GAACGATGCAAGAAAGAGGAAGTCCTTCATACCACTGAGGATGAACCTTAAACTTGCCCT
ACAGCATCTATTTATCTGACCATCACAAGGACAGGCATAGGCCATAGTCAAAAAGTTGCA
GTAAGCTAGTTTTGTGTGGGATTTCTGTAGGTGGTGAAAGAGAAATTAATGTTCAATCTA
CTGCTCATAACAATGGTCTGTTAAAAGTCATACGGCAACAGAAGGTGAAAAGCTGAAATG
TGCTGTATTTGTTTTAAATTAGATGCTTATACCAGAGCAGAGGTTGTGTATGAATGGACA
CGGGAACCAGCAAGGTCAGTGGTTGTGGCTGAAGATGGCTCTCGACTGAACCAATATGAT
CTGCTTGGACAAACTGTGGACTCTGGAATTGTTCAGTCCAGTACAGGTCTGTGAAAAAGG
TTTGCTGGGAAGGGTTGTGGTTTTTCTTTAATGGAAGATCTTTAACATCAAAGCAGAACT
TAGAGCAGAAGAAGAAAAACTCAAAAAACAACAGATGAAAGAGTGAGTGAGGGAAATTGC
AATATATGGCTTTTAGGTTAGGAAAACATAGCTCTGAAAAGATAAAATATCCTGGGATTA
TTTCCTGCTTTAATTGGTTGTTAAAATACTTCAACAGTTACAAAGCTTCCTATAGTGGTG
AATCTAACCAGAAAGAAAGCAAGCAATCTATGCTATAAAGAATCTTTCCTCATATCTTTA
TCATATTATCTGCTTACTACATATAAGCGCATCAGAATATGAGTCCTCAAAAAACATGTT
CCGGAGACAGTGAAATAAGACGCTGAAAGTAAGCATATACTTTCCCAAGGAGGTATTTAG
AGGGTGAAAAAAAAATTCATTGAATTAAGAAAAAACATTTGGAACGTCTAAACATAGGAT
TTGTGTATCTTAAGTTCTGCCACCAGCGTTAAATCTAAAACTACTAAAAGTGAGATAGAA
AAAAATAACCCATGTTTTCATGGGTTTTCATGAGCCTTTGAAACTGGCTATTTTTTTTTT
TTTTTTTTCACTTTCCAATTTCTGTTACAAGATTTAATCTTTGGGATTTTACTTTAATTA
CTTTGGAAGGGCACAAAGATCTAAACATAGTCATAAGCTGAGCACTGAGGATGAACAAGA
GCTCAAAGTGTTGTCTGGCTTGCATGTTCAATGGACCAGAGAGAAGCACTCCATTACAAG
TAACTGTATGGCTTTGAATGCCCATACATTTGTGACAGAACTCCAGAAAAAACACACCTG
CCTAAACCAAACTTTCTAATGTGTCATTTGTAAAGCAAACAGGCATTTAAGAGAAAATGA
ATCAATTTATTATGAATCCTAATTAATGCCTGATTTATTTTTTATTTAGCTTGTCAGTAT
TTATTTGTAAGTACACCTAAGATATAAACTTTATGTTATACTAATAAGCATAATATATTT
CCAGTGCTCCAATTTTCAAGTTACTGCTTGGAAGCTTCTGTTCAGTAGATGTAATCTTAA
AAGTAAGTGGAATGGCAGAAATAAGGACTTTGCATAAGAACAATGTCAACAGAACTGCTT
CCATAGACTTGTTACTTCCATTGTAATGATTTGATCATTACAATGATTTGACCACTGGGC
AGATAAAAGGAGAGAGAACTTTTGGCCTGGCCACAGCCAGAAACGTTCCTGTTGATGTCT
GTGGAGCCAGTAATTCACCCCACCTGCCCCTTCTGAAGCTATTCACTCAGACCTCGGCAC
CTGCATGGTTGTTTTTTTGCATTCACCACCAATACTTTGCTTACCAGCTGCAGTACAGCA
GCAGCAGTACAATTAGAAGAGACTCATGAGCTTGGGAATGTCCAATACCAGATACAGTTC
AGGGTAATTAGACAGTAATGCGAGAAGCACCGTTTAAATCCTTAAGACAGATAATAAATC
TTTAAACAGAACTGAAGGCAAACCTAAGAAATGTAAAAACTCATGTTGTATGTTCAAGAA
AAGACTAAATTATATTTCTTTTGCCCATGATATTTCATAGGATTGAATTCTGCCTCATTT
TTGTGCCTGACAGAACTCTTTACCACTCCCATCCTAAAAGCAGTATAATTAATATTTGCC
TAAATAAAATGCTATTGTCTAGATGCAGAACAGGTTTATAAAGAATACAATGGATAAAAG
CTAAAAATAAGCCCATAAATAATCTTTTTAGTACCAAATTTGCAACCCTCTTTAGTTAAT
ACCAATTAAGAAAAGCGGTGGAAGAAACTTGTTTGAAAATTCAGTGCCTCAACAGAAAGT
ACTTCTTGACAGTTGCTTTCACCAAGATAGTGGTGGGGATCAGAAGTGGTTAATGGTCAT
CTTTCTCCCCACTAAGACAGCTGGGCAGCCATCTCAACACAATCCTCCAGCACATCTTTA
TCCTCTCATCATCTGTTTTAAGACACCATGTAGTTAAAACTGTGAAATCCCTCCCTTTTT
CCAGAGTTCTGGAGGTTGACTCGTGACAAAAAGACAAAAGGAGCTGAAGTCAATCTTCCC
TAGGAGTTCCCAGCACCTCTATTAGGCAAGAAAACGATACTCTCACACAGCTGATCCTAT
GGTTCATTAAGGGAAACTTCAGTTAGGCAATTTTAAGATATTTACAGTTGTCTGGAATTC
TAGACACAAATTTTCCAAGAATTTTGGCAGACCTGGGCTACCTTAGGTAGATATTATCGA
AACTATAAATGATTTGATGAAATTGCTACTCTATTTTGTTGATTTTTTTCCCAGTGATAG
TGGACCATCTGCTATCCTCATTTCTGGGTCTAGAACCAAATTCTGAGTTTTTAATGAAAA
GAGATCTACAATTTGTATTATTTTTAAAAAACTGAAGTGTTTTTTTTCAGTCTACTTATT
CACTCGTGCCATCAGAGGAAGAATCTGTTCTGTTTCCTTACATGTGCGGGTTCTACAGGC
TTAAATACAGCATTCAATAAGCAAAATAATACTGTTGCTGCCATTTTTCTTAAGCAGGGA
GCCAGTCATTTTTAAGTTGTATGTGCAATTTCTGTCACTCTTCAACTATCAACTCCTATT
GACTCAGATGGACTTTAAAATCATACTATTTCTAAGTGCTTGAACAGATGCACAAAGGGC
TTGGGAAATTTTCCATTTACATAGAATTGTTTCGCCACCTTGAAAACATTGTTTGGCATA
GAGAATCAGCAGGGTTTGTTCTCACCAAATGGTATATTCTTTTCCTATTGTTCTAAAAAC
CTGCTGAGAGAATACTTCTTAAGAGGGGTTATTTTCTGTTGGGTTACACAGCATAAGAAG
AGAAATATTTTGCTTTAAACTAACGTCAAGGAAAGCCTTATTTCTACCCACAGTGATAGG
ATAAGTATTATTATAGTAAACTCATTTCCTGCTTTGAACCTCACGTCTGCATGTCATTAA
AATTAATGTGATGCACATTAAGTTAAGGTGCCCAACTGATTAACTGGGTTTATTAAAAAT
AGTTTAAAGAACATAAAGTAATAGGTCTGATCTGACTTCACTGAATATCAACCATTTCAT
TATAAGGACACAGGTTAATTTACAGTACCTGAACACTGACTCTTAATTGTGAAACATCAT
AGAATTAAGGGCTGCTTAAATACTGCAGCAGAAGCGCTGAGCACAGACACAAACTCTCCC
AGAGCACTGGAAAGACTGAAATATGGACATGGTTCAAAACCTTAGGTTAATGTAAATGGA
GGAGTTGTGTGGCCACTTTGAAAGGTTTCATATTGTGTAATATGTATAAATTAAATGTCC
TGTAGTTATTTAAATAAATCTCGTTAAAAGATCTACAATATTTTAATAAATGATTTGAGT
CCATTGGTATTTTGAGGACCTAAAGAAATGTCTTTGATTTTTAACTGAAGTGTAGGCATT
ATTCTAGGCCTGTGTTTTTCTTGATGCACTCCTCGTGGCACTGTCTGCCTTCTAACTCAG
ACCTGTTGTAGCATTGAACTGATGAGAGTAATTCTGGACGTTTTAATTGCCTTCATGCTT
TGAATCCTGTTCTCATTTCTAGAGGTTAAAAATACTTTCATAATTTAAGCAGCTAAATAA
AGTTTCAGAGCAGAGCAATGTGTTCACTCTGTATTCTTAGCTTGCCTTCTATGATCGCTG
AATTAATTCTGGCATACCATTGTGAGCATTCTATATGAGATTGCATTAAAATAGCTATAG
CAGATAAAATTAAATTACTGTTTTTTCTCACTAGGATAGTCATTCTTCATAAGATTACAA
TCACTGTTGTAGGTTGTTGTGGTGAAAATTAAAGAACAATGGGTAAAAATCACATCAACA
ACCACCATGTTGCTCTGGGAGTTCTATTTTTTGATAGAAATTTTTCCTTGTATAGCCTTT
GCTCTACCTGTAATTTTTAATTGATTCTCTTTTCCCCATTTGCTCCTGACTTCTATTTTA
TATTGAATCAGATCAGGAGTATTATCACATCCTATCTATAAGACTTCCTTGGGGTTATAC
ATTGAGCAAGATTGCTCAAATGAAAGTTCTTTTAGACTTTCTTTTAAAGAAAAGTGCATT
TAACATGCTCAGTGTATAAGCAGTCAATGTCTAGACATAGTTTTTCAATCCAATTTAAGC
TTTTACTGTTCAGGAGCAACGGACTCTTTCCAGATGCCTGTATTTTAAAAGAGAATAATG
GTGACTTCACGTCATCTCTAATCTAGACAGAGGTTTTCATCCAGTTACATTTCCACCTGT
TTCATTCCTAAGATAATGTCCATTGTATACAGAATCAATCTACACTGAACAAAATGCCAT
AGCTATAGGTTTTCCAATCTTTTGAGAATATACTGTACTTCAAAATATGTTTTCAGTGAT
GTTGTAAATAATGGTCTGAAAATAAGGCATTATTTGCTATCGTCTGGAAAGAAAGATTTA
TAGAGTTATATAAATGCTAACTATGCCTTCTGTATGTAATTGGAATACACAAATCATATG
TTTTTGTAGCACCCAAAGCGCTAGTGGTAATGAAAATATTCTATATTATTCTTGCATTGG
CCATTTACTGGGCAAGAGAATATTAATTTAGTAAGGTACTGAAGTTAGTAGGGAAGGGAT
GCTTAATATTCAGACTAGATAAAGCACAAATTTTGATAATAAAAACATAACCACATCAAA
AATTATAATTTAAGCTTGAAGCGCTTCTGACTTGCTGTCATCACTTGGTCTTTGGATGCT
GTTTCCATGTGTATATTACAGCAGTTTTCCAGCTTCTAATGGAATGAAATCTTTCACAAG
AGGCCTAAACAGCCCCCAATTAATGCAGACGTTCATTCACTACTTAGTGGAGATGAAAAG
ATGAGAATTTAATTAGTGCTTCCCAGAACTGTCTAATTTTGTTATTATTATTGGAACTTC
AGAATTTGCTTTATTAAATGTTTTCTTTGGAGCTGACCCATTATAATTTGTGGGTTTTTT
TTTCTTCTTAATCATAGTTGTACATATAACGAAAAGTGACTTCATTTAAAGTCTCTTGAT
TTTCATATTTATAAAAGCTTTACTGTTTATTTTCTTTTTTGTTTATTTTTAGGGGAATAT
GTTGTTATGACTACACATTTTCACTTGAAGAGGAAGATTGGTTACTTTGTCATTCAGACT
TATCTGCCATGCATCATGACAGTGATACTGTCACAGGTGTCCTTCTGGCTCAACAGAGAA
TCTGTTCCAGCAAGAACTGTATTTGGTAAGAAAGACTTACAAACTCATTGGCAATGACAT
GCCAAATAAATGTAAGAATTTTTATGGCAAAACTGTTATGTGCAGACTGATATTGGAGCA
GAGCATGTGTACTGCACTACATACAGGCACAAGAAATAATGTTTCATTGTGAAGACGCAC
CAGAAACCTATACAAGTTCCAAACCTTTTAAATTGGGAGTAAAATTGGACCTGAAAATAT
CTTGAACAATCTATTCCAGTTCAACATTTCCAGAACAGTATGTATATGAACAAAACATTT
TTGATGACAACAGTGACATCCATGGGGGGGACTGTCAGAAAGTTTTAATTAAAGGTATTG
GTCACTTGACATCCTTGACACCCTCAGCCTCTTTGAACATTTTTAGCTTTAAAATCCCCT
TAGTAGGATGCTAATAATGATCTGTTGAAATCAGTGATGATTTATTGTGCTTACAGCAGT
GAATAGATGCACGCAGTAAAACAAGGGAATCTGAAGGACTTTAAGTTTATACAGTTGGTC
CCTAGTGCTTTAACCACCGCCGGCAAACACTTATTTTAAAATGAGGAACAAACAACTAGC
ATAGTCTTTGAAGATAAGAATCCAAGACAAGCAGTTTGTTAAAAGAAGAAGAAAAAAAGA
AAAAGAAATAACATAACTTTAACTAAGGAAAATAGAACCTGATATCTCTATGATGTGAGT
TAGTCTTTTTTGTGATGTATGGATGGGACACCCGAGCACATTTGGCAGGAGGATGCAAAA
AGCACAAAGCCAAGCTGGCTGTCACACTCACTCCCTGCCTTGGGGCAGTAGGATGCCATG
GGCCCTCCTGCTTTGCATGAGGTAATTTACCCAGTGGCACAGCTGGAGAGAGTTACAAGG
CCTGATGTTGAGAAACACGCAGACATTGAAACTCTTGTTGATCAAAAGCTGTTTTTATTG
ACCTTTCTCAGGCACTCTTCATAGATGAGCTTTAGTTTCCCAAAGCCTCTGGAAATAATT
CACAACTTCCATAACCTTGGACCTCATGAACCAAGTAAAGACTTTTTGTAGATATATGGA
TGTGCATTTACAGAAGAACGGTTTAAAGCACAAGATAATTACATTTTATTTACATAATGT
GGTTTAGATTAATGTCTAAAATTACTTCAGAAATTTTATCATTGACTGCACTGAGGATTG
ATCTGGGACTTTTACGAGCCTGTGTACTCAGAGCTACTGAAATTGTATCTATTTTATCTC
TCTTTGCACATGCCGTTTAAAAGGAAACGCCAGGTCAGCATTTTGCAGTGCCATACTTCA
TTGTCCCTAGATAGAGGACATTTCCTAGTCTCACAATGAATAATATATAATACTGCATGA
TCTCCAGATGCTATCTTGAGAGGCTCAAGAACCCGTGTATTTTTGCAAGTTCTTTTAGAA
GACAGTTATTTAGTAAACAGTGTTATGTTTACTCCATCATTAGGTATCATGATAGGTGAT
TTTTCCACTTCCTAACAGCAGTAAAAAAACATCTCAGGATATTTTGCACGAACGAATGTA
TACAGAAACACATCTTACATCTCTTAGCCCACTTACTATCACAGATAATATAAATTATAA
ATCCTGCTTTGCACAAAAGAAACATAAGCTTGCTGATAATGAGTCAAATATGAGATTAGG
TTGTCTCTCAGGGAAGGGAAATTGCTTTTTCACTAGGCACTAAAATTTCAAGCTCTGTAC
ACTAGTATGTAAATACGCTGTTCATTATTTGGCCTATTTTAGACCACTGCACATTTTCAC
TAACGCTCAGTGCAGCAAAGATGAACTTGCAAAACATTCAATACAGGATACTGCAGTTGT
CAAGGTAACTTGTGGACATATGATTTGATGTAAATGTCCAGCCTACGCTTGCAGATTTTG
CAGAGTGAGTTCGGTGCAGCCCTGCCACCGCCAGTGAAAGCTCCATGGGGAGCTAAAGTG
TCATCAGCTATTGGAGCTCTGATATCACAGATGCACATAACATTATTATTGTTCTTAAAT
AAATTCTGTGCTATTTTGGGGGGCATCAGGGAACATCTGTAATAATATGAATTTAAATAA
ATGTAATGCTACATAAAGCTTAGTGAATTTGAGTATACGTATGAAGGAACATACACTTCA
TAAACAATTTTAGCATTAAGAATAACCAGGCTAAGTAACACAAAACCAATGAGCTTCTAA
GTTTTATGtttaaatatattagaatatatttatataaatatattagatatattaGAACTA
CCTCAAGAAGTACACATGTGAATTGATATATTTTTAGGGCAATTTACACAGTAAAAGGTA
AGGAAGAGCAATGATAATTCCTTATGCTCCAGGAAGCTTTAAGTACAAACCAGTCCAAAA
CTTATAAAGTTATTTACATCCCCATTTAAAAATTACCATTGTACTAAAACAATGGGAAAG
AAGAAAAGTATAAAACAGATGTTTCAAAGATCCCACAACTTCTACAGACCTTGAAACTTG
ATATCTTCAGGTAGCAACTGCATTTAAGTGGAGAGGTCCACAAGAATGATGGGTGAAGAT
GAGGGTTTCCTATCTACTGCAGTAGCTGAGAACTGAAGTGCAAAATAAAACCGCTGATAT
GAAGACAAAACCTGTTTGCTTTGCAGGAGTGACAACTGTCCTAACAATGACCACCCTGAG
TATCAGTGCGAGGAACTCACTCCCTAAGGTGGCCTACGCCACTGCCATGGATTGGTTTAT
AGCGGTGTGCTATGCCTTTGTGTTTTCTGCCCTCATCGAATTTGCAACAGTGAATTACTT
TACAAAGAGAGGCTACGCATGGGATGGCAAAAGTGTTGTTCCTGAAAAGGTAATGCCACT
TAATATCTACTCCAACAATTCACATTATGTCATACATGATCTCCATATAATTTTTAATAG
CTGTTGGTTTTTTTGTTTTGTTTTTAGAGGGAAGGCAGTTCATTCTGCAGTGTTTGAGCA
AGCTAAAGTGTCCGTGCCATAGTATATATGTAGAGAAAAATCTTGTGGCTGCTGTATTTA
TGTTTCCAGAGTATATAGCTCCTCAACTTAAAGAGGATTGCCAAGTGATAATGATCAAAT
CAATCAATGCAGGGCTTTTTCTTGCCTTTGATTACGTTCATTTCTCTGTTTTTTAAAAAT
AGAAATATTGTTATTTTTAATTCTTAGCCTATATATGAAATTGGGTTGTTTCAGGAGTCA
GTAACCCTGATCCGTACCTCCCTCAAGGCAAAGGAGGACATCAGGTTGTCTCTTTGTTGG
GATCAGACTGTCTGTAAGTCACATATACATCAACAAATTGTTGCAGATGTACAGGGAATG
AAAGTTTCCTATTTCCTATGAAATATCATGTGAGCTCCTTCTGTGAGGAAGCTCATTTTG
GTTATTTTTTAAGAGATCTTGAAAGAGATTTTTAACTTGCCTAATTGCTTATTGCCTAAT
TGCTTATGAACATTCACAGATTAGAGAATCAGCAGAATAAATATTTGGAGGAGCAGATGT
TACTCATTGGTATGCGAATATATGTGTTTAATTCAGGAATGTACGGATAGGGTATATAAA
TATTCTTTGTTGTTACTGTTTTTTCTATTTTCGTTGTGTAAGTCATTCAGTGATAAAATA
GAAATAAACTTCGAACATACACACAGTGACAACCAACATAAAAGCATCATGGAACAAAAT
GAAGTAACTTACAGGACTGAGTGGTGCCACTGCTGGTCAATATTTTCAGTTATTGACGAT
ACCTCCATTGAAAGTCATTCTTTTCTGTTTTTCTGTGCTCTTATCCGCATTATACCTATT
TTTTAAAGAATGAGTTACATTAATAGAAAATATTAAATATTGATTGTTCCCTTTTTAATA
CTGTCTACCTACTAACATAAGTAGCTATAACCAGCCATTTCTTTCAAAGAAAACTAAATT
TTTTTACCaaaaaaaaaaaaaaaaaaagaaaaaaaaaggaaaaaaaaggagaaaaaggaa
aaGCACAGTATTCAAATACTGCCTGAAACATTGGAAGATGTAAGATTTTAAATTCCCTAG
CAGGTGAGGGCCTTCATACATGCTTTGTTATAAGGCAACAAGGGTAAAGCGTGTTATCTG
CAGACATTACAGAAAAGCAAGCAAAGTAAGCTAACAGTGAACAAAGCATCACAGATTGAT
AAAGTTGGGGCTCTTGTTAGCTATTCCACTACCTTTTCATGAATTCAAATTTGACATAAA
GTATCAGGCCCCTGATTGGTATCAGGCCTTCCTGTGGATCAGATTCCTCATGAAATTTGT
ATCCGTAGGCTGAGTGTCCCCTGACACTTCTACGATGTGGTTCTTTGCCCTGCTGGATTT
AGAGCTGCTCATTAGCACTTCTTGCCGATGGGGAAACAGTATGGGCTTCATATCAAGCAG
CCATGTCAGCAGCCCTCCTGCTCAGGAGGAGAGAAAGGACATGAAACCAGAAAGCCTTCT
GACTTCATCTTTTTTTCTGAGTATTTTTTTTTCAGCTGTTTATTCATCTTACTCAGCAGA
TATATTCTAAGACATTTTGAAGCTTTTCCTGAGCCTCAAGCTACGGTGAACAGTATTGCC
TTGAAACAAAGAGCATCTACACCACGGGCACTATCTGAATCCCCTTTCCTATGAAGAAAC
AAATTTAACTTTTTATCAATACATGTTTCCTTCCGGAATGGGGCTCTATGCTGTGCTTCA
ACAAGTCTCCACGTGCCCTCATGCTTTTGCAGCTTTCCTGCACATTCTCAGACGTCCTGC
AGGAACCTTCCTGTTCACTTAGTGTTCATCTCCttaattttttatttataaaataaaGCC
CCCACTCCACCCCCCTCACTGCTTTGTCTACTTAGCTATTAAACTATAGTCAATCTGTCA
TAAATAGTACTGTGACTATTTTAAAAAGTACTTTCTTTCTGGGATGGCTGCATCTTGTTA
ACAGTTCTATTTGTTTTTCTGTGAAATGATGCAATAAAACCACTCCTACTATTTTCTCTT
TATCCATATTATCATCTTCTGCCTTGTAAAGGACCACATGGTCAACATTCCCCCTTTTTC
ATCCCCCTCAGCGAAGCGCTGCCTAATGATTTTCCAAGCTCTTGGTATTTTATTGTTACT
TGTTTTTGTTTTCTGATAACTACTGTCTTTCTTTACACCTCCTTATCCATCCACTACATT
TAACATCTACGTTTATTCTTGTGTAGTTACTGGAGGAAGGGCTTGGACTCTCTACAACTG
TGACAGTTGAATTCCAGGTGCTAACCCCACACGTCAAAATTTATCTGTTTTTCTCCCCCA
CAAGTAGAAAACTAGACAACATAAGGACCCAGCTGAAAATCTACATTTACTTTCTGATTA
GTAAGTTCTTCGCCACTGGAAAACATTCAATACAGTCGTGCTTTACAAAATGGGTTGGCT
ACAAAAATCATGTAACTTCTTAAGACCTTGTCTTCAGAATGTCATTTCAGCCATTACGAT
CCAATTGCAACATGAAAGTAGGAACTGAAAATTTCTTTCCCTTAATTCATATGCTTCTGG
TGTAAATCCTTAGTATAAAAATAAGATGACTCATTTGGCATGTTTCTAAATAATCCACTC
TTTTGTGTCATGGTCACGTGATATTTTTATTGTATATTTTTTATGTAAGAACTGTGTTAG
AATTAATCACAACAACGCTGTTTGTCTTAATATTGGAAAATTACACTCAGAAGTTCAGCA
TCTTTTAAGGTTCTTATGCTGGTCAAGTGGCAGAGTTGATTAAGGGAGTGTTGAATTATG
AATGGTTCATCACTGCTCATTACCATTAAAGGTAATTTTGTCTAACAGTGAGCCTAGCTA
TCAGGTAAGTCTTCGCTATCCATCATATAATTTAGTTTAAGTAATACAAACAATCCAGAT
GAGTGATTCTGTCTCTGTCTTCATTGAAGTATTTTGCATGAGTTGTGTACCCTGACATTA
ACTTCTTACTTACAGGTTATCATGACTTGTGGTATAATTTATAGCAAAATTTCATTGTAC
TTTTTTAGTATGCGACCTATTGAGAAGCCAGTAAGAATAAAATATTTTCTTCTTTCTTTA
GCCAAAGAAGGTGAAGGATCCTCTCATTAAGAAAAATAACACATACACAGCTGCAGCTAC
AAGCTACACTCCTAATATTGCAAGGGACCCTGGGCTGGCAACCATTGCTAAAAGTGCAAC
GATAGAGCCCAAAGAAGTTAAGCCAGAAACAAAGCCTGCAGAACCCAAGAAAACTTTTAA
CAGCGTCAGCAAAATTGATCGACTATCAAGAATAGCTTTCCCATTGCTTTTTGGAATCTT
TAATTTAGTCTATTGGGCCACCTATTTAAACCGGGAGCCTCAGTTAAAAGCCCCAACTCC
ACATCAATAACCTCATTTATTCATCTAGCTTTGTTTTGTCTTTTGCTCTGGGAATTGCTT
CCAGTTTTCACATACAGTAATTCCCATTTGGAATATCATAAAGGTTTCTTCATTTAACCA
GAAGTAAAATATATCTGTATATTTAAGAACCCTATATACAAGGGAGAGAACAATATAAGC
TATATACTTTGGGAAACGGATTCTTAAAAAGGGAAAGAAAGTTCTAGTACTGaaaaaaaa
aaaaaaaaaaaaGGCAAGCATTTGTAGATAGCTTCATACTGAATGTCCCCAAGATATACT
GTATATGTATGTGAAAAAGATATTTTTATTCAATGGATTGTGAGGAGCAGGAAA
