# Supplementary material for: Reference based annotation with GeneMapper
Source: Genome Biol. 2006 Apr 5;7(4):R29. doi: 10.1186/gb-2006-7-4-r29 (PMC1557983; doi:10.1186/gb-2006-7-4-r29)
Supplement: Additional data file 2 — A gunzipped tar file containing the data set of orthologous genes in five vertebrates (human, chimpanzee, mouse, rat and chicken) that was used to compare pair-wise and multiple species GeneMapper [file gb-2006-7-4-r29-S2.tgz › 5verts/orth104/hs34.fa]

>NM_000806
CTCGAGGCAAAGGAATGATTCCGGAAATGGAGATATGATTCTCAAACCTAGAAATGATCG
GAGTGATTTATTAGTTAAATATTCTTCGTCCAGGAACCCAGCACAATTCAGAGGTAACAG
CGCCTGCGTTTTCTCCATGATAACATAGACAAACAGTTGCCTCCAAAGGTAAAAACCCGG
TTCCGGAGGGTATTCTTGCTGTCCTCTAAGCTACAGAAGAAGGTGGGGTGGAAAGCGCTC
CCAACCTGAGAAAGTGCGAAAGACTCTCTAAATCCAGTAGCCAATTTCCTACCTGCCAGA
ACTCTTTCCTACCATCCGTCACCATTCGTGACTCTGCAAGACACGGGGACTTAGACATAT
GTGTGGGAGTGTGTGTGTGAGGGAGAGAGGCGAGACGAGTGCTCTCCCCACACGTGTAAC
CCTGCATCTCCCAGTTTCAGAGCTTGCGTTCATTCATATGCAGGCAGTGGTTTAATATTT
GATCAAAGGTAGAATAGTTGCACTAAATAGTTGTATTTTTAATGGGCTCACCTTAAAATC
GGGTGTTCATAAATTGCAAGTGTGAAAAGACTCTAAGTGCAGTCCGTATGTCTCTCACCC
TTTCTACCCTTCCCTCCCCCATTGCCGCTCCCCCCAAAAAGAGAAGCTTGCAGCAGATTG
TAGAAGGATTTGAGCCTGCAGCTAGAGAGAAGGGGATTAGGGCCAGAGTGGTGCAAGTTA
AATTGTGCTGCATATAAAAAATGGGCGGATTGGTCTCCAGATCCAGAGGCTGGTACCACC
TTCCTTTCTAAAATAAAATCTCTCTGGCATGAAGTCACCGCCTATTTCACATCCGGTTTG
CCCTGGGACGTATTACTACTGTCTTGGTAAAGAGAAATCTTTTGTTGTATAGCTGCAGAT
TGGATATTGGGAAGCAAATTTGGGTGTGAAATCTTCAGCAAAGGAGCACGCAGAGTCCAT
GATGGCTCAGACCAAGTGAGTGAGAGGCAGAGCGAGGACGCCCCTCTGCTCTGGCGCGCC
CGGACTCGGACTCGCAGACTCGCGCTGGCTCCAGTCTCTCCACGATTCTCTCTCCCAGAC
TTTTCCCCGGTCTTAAGAGATCCTGTGTCCAGAGGGGGCCTTAGGTAAGTGCGACTTTGG
ACCACGATACACAGACAGAGCTTTGAACGTGGCTTTTCCTAGCTGGAGAGACAGGAATGT
TATAGTCggggggggggggcggggggagacggggggagagagagagagagagaagaaggA
gagcgagcgagcgagcaagggagcgagcAGGACAGGAGCCTGATCCCACAGCAGGTAGAA
ACAACGAAATGTTTTTCTTTCAGGGTGAAACCGCAGCAATATAAGAGCATTATTATTATT
TTTTTCCCGCTGTCTTTCTTCTTTTCTTCTCCTCTTTCTTAGGCATATTTGAATGTATTC
CGCAGGGTGGGTGGTGGCATGTTGTTTTGGTCTTTTATTTATTTATTTATTTGCAAGGGG
GAGCTGGGGTGAGTTGGGGAGGGGCGTCGGGGGCCATCATCTAAAGTTAAGACGCTGGGA
CGGAAAACCTGTCTCACTGTTCCATCATCCTAGGGAAGGCACGCTCTTGTCCTGGCTGCA
AAATTGCCTGTTTTTCCCTTTCCAGTGGACGCTGGTGAAATGCCCTCTTGTGTAGGGGTC
TCTCCCATTCTGAACACGAAAACTCAACTTAGTCTTTGATATGGATGGCATGGGATGGTA
ACGTTTGGAGCGTGTGTCTGGGGGAGGGGGAGGTTGAAGGTAGAAAGTGGTAAGACTGCA
GCTTAGCCTTTCTTTTAAACTATTATGTTTGTATTTGCAAGAAACTTTCTTAACAACTGA
AGTGCCATGATAGGTTTGTTTTTCTCTTTTAAAAATGTCAGAAGAGGGCAAAAATCTATG
GTGCCTTGTCAAATGGTTTTGCTGTGTTTTGTTTACCCATTCAGATATTCAATCTTTTTA
AAAAGATCAACAAAAATTAATAGGGCTAAGAAAAGTTGTTTTTCCCTTGTAACAAACGAT
GAAGATTAGTAAAAGGGTAAATTAAAATTTTGCAATTTAGATGTAGCATTTTAACATAAT
ATTTATCCAAGATTTCTTGTCATAGTCAACTAATCTGTTTCAAAACCAGTCACTAAATTA
CTAAATTAAGGAAAAGCTATGACGAGGCTCAGAGTTCTTATCTCTAGACCATTTCGCTCT
AAACATATTATGTTTCATTGCTTACAAGCCTGTTTGTAATGGTTTTTAGTGATTTAAATG
ATTTCCCGAGACTGCAGAAAGCATTTTGTAGATGTATTTAAAGGCATACCACATTAAACT
ATAGAGGGTTTAATGAAAAAGAAGCTTTAAAAGATTGCAGTCTATTAATCACTTACCCTA
CAAAGAAATATAGATTAAATACTTTGAACATTCCTTATATTATGACTGGAATTAATTACA
GCACATTAAAATGTTACCATAGCTGCTCCTTATCCAGGTAGTGCATTGAATTTCGAAAAC
TGACTCCACACATAGACTATATACATTTTTAATTCTCTAAGCTTTCTGTACTCTTCCAGT
TCTCCAACATTCCACTACCAAGTCTAAATTCAACAATCAGATGGTGATTGATTGCACTTT
ACCTAAGAGGTAAAAAGATCCCTTTATTCATGCAAAGCAAAGCACTCCAGCTTCCATCTG
TTTGAGATGAAACATTTTCTAGCAGCAACCTGGCAGAATTTGAGAGGGCTTGAAAGATAt
gtgtgggcatgtttgtgtgcatttgtgtgtgtgtgtgtgtgtgtgtgtggtttgtatgtg
AGAGAGATCAGCACATGGCTTGACTATAAAGTGTGTCCTTTAGCTTCACAGAAACATTAG
GAAGCATGTTTAACAAAGCAGTCACAGGAACAGAATAAAAGCACGACTCCGGCATTCAAC
AGTGTGTTTCCTATGTTTTTAAATAGAAATAAATACAGTTGCTTCTGAAATCAAGGTACC
TGCAGAATTCAAAGAGGAATTCAGCCATCACAACATGTTAACCTATCCCCTCCAATCCCT
AAATATGTTCTTCCTGTTAGAGACACCAGCTTAAAAATTTTAATGCACAGTTCACTGTGG
AAACTGAAATCTTAAAAGTCCAAATATTTAGATGATAAACAACAAGAAGAGAATAAACCA
AACTATATTCTAAATATAAAACCTAGAGATAAACAACTCACAGTTTTTATGTTGAGCAAT
ACTGTCACCTGAAAGCGTTTCAGCTTGTATTCTTTTACAGGAGAATAAGGACACTGATAT
ATTTCTGAATGGAGAAATGGAAGGGAAAGTGGAGAATGGATGGTCCAGGTTTCCATTGCT
TCCAATGAGGTGTCATATCCCAGTGAGGTCATTTCCTGACTTCAAAGCATTCATCTAAAC
TGCCTCAGTCAGCCCTGGTGGTTATAACCTGATGTTTCTTGCTAGAGACATTGATCTCTA
CTTATTCTACTTTTCAGCTGCTCCAGCCCGCGATGAGGAAAAGTCCAGGTCTGTCTGACT
GTCTTTGGGCCTGGATCCTCCTTCTGAGCACACTGACTGGAAGAAGGTGGGGACACTTTT
TTAAAAATCTGCATGAAAATTTCTGTAACTTTTCATTTATTTTATCGGGGGAAGAAAATT
GTCCTCAAATGAATTTATGACTAAGGGAATTCAGAAAACTTAACTGCAATAATTTCCAGC
TAAGAATAAAGAGGAGCAGTATGAAACAAATCATTATGTTTGCACGTTAGTTAGAATACA
ATTAACAAGCCATTGTTAAGACATGTATTAATTCAACATTTAAGTCTTAGATTGAACTTC
TCACTGTTCAGTTGGAACTGAACAAAACGTGCGGTTTCCTAATTCATAGAAAAAGTTACC
CCAATTAGTGGTTGCATACTGTGTAACCTGATTTAACAACAAGAAAATTTCTAGCCTATT
GTAAAGATCATAGAGTAACTTTTGTGTTTATAGAAATGGAAAGTTTTAAATAATATCTGT
TATTTGAAAATCACGTCTCTCTAAATGCATATGCATATCACGTTTTGAAATTGTTATCTA
TATAACTAATAAAAGTGGACTATATGAGACAAATATTTAAGAACTTTGGTAAAATCAAAT
TTCCCTATTAAAAAAACAATTACTAATTGTTTATAAAGCTTAATCATAGTCAAAATATGT
TCTAATGATCCAATCAAGCATGTGAAATTAATATAATAGAAACTATTTACATGACTAAGT
ATTACAGATTTTTCTTTATCTGCTTTTGTATTTCTTGTGTAGCCTATTCCTGTGACCCAT
AAGAAGGTCAGACATATAATAAAAACATGAGTTTATTCAAAATGTAATGGCAAGGGAACT
CTTAAGAGTTAAGATAGGGAGATGGAATAGTCTGGAAAGACATATGAATTTAGGAAGATT
TATTTTAATTCAGAAGTTTTCTGTTGTTGTTTTTTGCTATTGTGTATGGTAAACACTGAC
AGACAGGCATTATTATCAGATATCCTTAATGAGAGAAGTTAAATGTCTTTACTGCTTTTG
AAAAATTATATGAAGTGTTACTATTGCAATGACCTGTAGATGGAGTTAGTGCACAGTGTT
TTATTATATAGTGGTTCATATGGAATCAAAATCAGGTAATGTAACTGGCATTTCTCTTCA
AAATATATATTCAGTTTAGGAAACACTACATTGGGATGAGTGTTTAATACAAAATGAATA
AGCATCTTATTCGTAGGGTTTTTTTCTGGCAATTAAAACTTGACATAGTAAGTTAGAAGT
AAAGATGAAATGTCATTAAAAAATCACGTAAAATAAAGATTTCCATTCCAGCTGGGAAAG
CAGAACTGGTCTTGGGGAAAAGGCAGTGGTCTCTTTGGGCATCTGCATTCCAATGCAAAC
AATTGGTGAAAACATTTGTAAGACAAAACCAGGAAGAAAAGCATTTTCTGAATTTTATAT
AAGCTGTAAAAACTTAGAGGGTGTAGATAAAGGTAATAAACACTCTATATTTTAAGAATT
GTTTTAATAATTTAAGTTTATTTAGTCATGTTACCCCATTTCATCTTTTATTTCTTCTTA
TTGTATTGCTTTCTTCCTCAGAGTTCCCGATCAGGGCCTCCTCACAACTTAGGGTGTTCT
AGCATTTATTTTCCATCTTTATCAAGATGACCTTCCAGCATCCTTGAAAGATGCAGGAAT
GGCAGTTGATTTTGTGACAATGAGTTTTTATAAATAATTGCATTCACAAAACTATTTTTG
CCTTACTGTTGTCTTCTGCCAATGAGACATACTGGAAGACACTTAGCTTGTTGAAAATTT
GATTTAAAAAAACAGCAAGATGTTTAATTTTGCCAAAAGAGAGTAAGCCCTCAATCTGCA
TGGCATCAATGTTGAAATTAGGAGAATGAAAAATTGTTTCAAAGAGACACATTACATATA
TCCAATATTATGGATAGCCTTTAGTTTTAGTAACTTTATCAAATTAAAACTTTATCAGAA
TAATAGCCATTGCATTTTGCCGATACGAAATTAATTACCTGCAAAACAGTGTTTGTTTTT
GAAATGATTTTTTGATCATATATCTTGCTGCTGTCAAATAAGTGAATTCTGGCTTCAAAT
GTTACTATTTTTCTTATATTTATCAGTAACATCAACACACAGGAATGAAGCCCAAAGTAT
ATTAAGTAGAAAATACAAAAGTGATATATTTGTGGCAGTTTCTTAGTTTACACCCTATAT
TCATTTTGCTTTTGTACTCAAGGTCAGAACTATGATTGAAATATATCAGTAAATGTGATC
CATCCTAAGATAGAAAACAATTCTCTCAAAGGATTTTGGAGTTGTCATGCTAATCATCAC
ATAAAATATGATTCAAGGAGCATAGATAGCAATGTGATTGATGTAGGAAATACACAATTT
TTGAACTGAGGTCACTATGTGGTCGAAACACAAAGACTAATAATGGTAAGGGACACAGGC
TACATCTCCAACTAGCAACGTTTAAATATAAATAATTATCCCAATATAGAAGAAGAAAAT
AAAGTTTcagactagaatttgaagaaagctaggttctaggtcaaggtttgctcacaaata
ggtgtgccttcttaaacaaaacactaaaactgtgctacagcttagtcaaccacaaattaa
gattattgaacttgatctttctaaaggttctttttacatctgaGACTAGAAATAATAAAA
ATTAATTAGATGTTTGAGCAGACAAATTTTAATCATTGGGTCATGAATCTTAAGAGGAAT
GGAAATTTGCACACTGATGTAAAAATATAATTGTCCTAAGAAATGTTTTACCTAAATCTC
TTAAAAGAACATCAAGAAAATCCCACCAAAACACAGACCTATATGAAGTGAATGAAGGAA
AGGATGTTGGTAGGTAAAAACTTAGGCTTTTGCTGCATGTTAAATAAAAAAGAAAATCAG
TTGTTTTGGTAACTCTTTTTAATTTGGAAAGAACTTTCCTAGGTTTGTTTTCTCTATTTT
TTTTTATGTGCATTAGCATTCTTGCTTGCTCAGAGAAGACGTGCATTGCAACGTAATAAA
CATGATAAGAATTCAAAAAGTAAACAGACAGAAGTCATTTCTTACAATTTTCCTTTCACA
TTTAAAAACTGaaaattaaaaatataattaaatGCCCAGAGTTTAAAAATAACATTCCTT
TTTACCTTGTGAAAAAATAATTTTCAAGTTAAGATTCAGTAGAAACCAAAGTAGAAAAAC
TGAGAAAGGATTTATTTGGAAAGAGGTTTTAGTAGAAATGTATAATTTAGCTATTGCTTC
TCTTTATGTTTTTTTTCAGCTATGGACAGCCGTCATTACAAGATGAACTTAAAGACAATA
CCACTGTCTTCACCAGGATTTTGGACAGACTCCTAGATGGTTATGACAATCGCCTGAGAC
CAGGATTGGGAGGTAGGTTGCATTATTGTATTTTTGTTTTAGAGAATAATATGAGATCTT
TACTATCACAGCCTTAATTTACCTCTAAATGGTCAAATAATAAAAATGGTGACATGTAAT
TTAATGACAAATCTATTTTTAATGGATCACTCTATGTTAATTCAAGTTACTCTGTAGTTT
CATATCCATACGTAGTAAAAGGCAGACACAAACTTCTAATAATGACACGAAGCAGATGCT
ACATTTATATGATAAGCACAGTACTTTCTGTGTAACGATTTTATCATATAGGTAAAAACT
GGGATAATATTCTATCTTCCAGCACAATGACTGCAGCTATCTCACCTGGTACTGGTATGT
TTGCATTTAATTCCAACAGGATATCTTTGATTCTATTGGTTCAAACATTTATTTTGGAAT
ATTTCATATTGATCCACTATTATGTGTTAAATTGCCACCACCTCTAGGATAATAGGGGAA
TGAGATAGATGGTAGTGTTGTGGTTTAACTGTGCATTTGAACTTATACCCTAATTTTCTG
TAATACAATTTTATTTTACTTGGTATATCAATTACTCGGTTATATTGATACATTTCTGCT
TAGGAAGAAGACAGCACTTAATAACATAATATATATATAACAATAAGAGTAAATAGTTCT
AGGAATTGCACACATTTGAATAACACTTGAATAAGATAATCAAACTATCTTATTTGGTTA
AACAAAGACTAATGAAGCCAAATCAAAATATTGATCTCAGAGTAAAACAAGTGAAGCAAG
GAAATAAATTTTCTTTCAAAGTCACACAGAAAACCAAGGTTAGAATCCATGATTCCCAAC
TATAGCTGATACTGAACCTTTCCTAAAGCATTTGTAGTAGCTATTTAATAGCAATATTTA
AATAGTGATTAAATGGCAATATTAAGACAGCCACTTCTTCTTCATTTAGACAGCACAGAT
AAGCAAAGAATAAAAAGCTTACAAATTCAAACAATGATTTTTCAACTAAATGGTTGCATG
GATTTACAGTTACTTTTAAATAAATATTTTGCACAGTATAATGACATGGTTGTGTATTAT
GGGTCTATTTTGAAGCTGCCAAATGTCATTAGAGTCTCAGAGGTTTAAGGGAAACTGCCT
TGGCAAAGACACAACCCAAATATATGTCAAAGGTCTTACCAGGTGTCCTTTCTAATCAAT
TTCAAACATTCATTTTAGGACATACTATACAAATTTCCCCAGGTTTAGACTTCACCAAGT
TTATATTGAAGTTTTTAGAAAAAATTCTTTAAGTCAAAATAGAGTGGTCACAAAATGGGG
AGCCTAATTTTGTATATGATATGTTAAAACACTGCTTGTGTACATTTAAACATCTCAATT
GGCTTCaaattttttttaatttataaaatttGCGATAAATTACAAAACTAGCTAGATGAG
GAATGTATGAAAAGAAGAAATAGCCAGGCTAGTGATATAAATTTTACATAGCAAGACTTT
TGAAAATACTGGTTGTAATGTATCTGATTACTTTACCTAATCTCCTCCCTACCCTATGAT
CTCATTCCCTAAAAAGTCAGCAGAATTTTACAACATATTTAAAAAATTTCTCTTCATCCT
AGTTTAGAAAATTCTATTTAATATTTTGGCATGTAAATATGAGTATTATTTGACAGATTT
GTGCATCATCTTCAATTTATTAAATAGTTTTACACACAAACTGTTAAAATATTAGCCATG
TGGTTATATTATTGTTCAGAGTGCATGTAGCAAACTGTGACTGTTCATTTCCTTTTAATT
GCATAGAATAACTCTTTAATAAATGTATACTTTAACCCATTCATCAAATAAATTTTAGGT
GAAATTATTTTAACTAATTCTCATATGCACTCCTAGACCCTGGAGAGCCATAGAACTTGA
AGATATAAAGATTAGACTGAGAGTATATTGAAAAGCTAATTTTCAATACTGGTGATACTG
GTAGATTTGCTTACAGGAATAACTACATTAATTCATACTGCCACACTGCTATTTTTGTAG
AATCTACTTTTATCATCCAGTTAATCCCAGAAAATAACAAAAATAGATATGTATTTAAAG
AGCAGAAATAGTAGTTGTCCAAGTATAGACAAGCTATCTTCCTTTTAGTGAAATGAGCCT
AATATGCTACAATAATTCCAGGACTTGAGAAAATTAACAGTGGATGTGCTTTTATCTTTA
CTAAAGATGGTTTTTCTGATATTTCTGATTCCTGGTAACAATGCCTTTTGAGGGTATGAT
AGAAATTAAAACAAACAAAAAAGTAGCTCAAATATTTTCTCTATTTTTATTCTAAACATC
CTATTGGAATTTAGTACACTTAAATGTGATGGATTTGAGATTTATGAAAAAAACTTTGAT
ACTGATTAAACTTTTTTTTAAATATTCTTTTTTTGGAATTTTTTTTAATCCTTAAGGAAT
AAAATGGCACATGTTTATTACTTATATCTACAGAGTCATCAACATTTTAAAGTACATTTT
GAGAAGGTATCTGTCATTAGAGAACTATAGTTTAAAATACTAAGTACAGTTTTAAGACAT
CTTGAAAAACATAACCAGCCATAGACTTAGAGAAATGTGATAATACCATGATAGCTGGCT
GCTATTAAGTTGACATTATTGTGGCTTTTTTTTTATTTTTGCAGATTTGAAGTACTTAAT
TTTATTCATCTACCATGAATTTTTGGTACTTTAAGTATGACATGCATCCCAGTAGATCCC
AATTGCAAAACAGACCCTCCCTTTTTACTTTTTTTTATAGGAGCCATTTGCCTCCAGATG
AAAAGACTATGTAAAGGAAATAAGTGAGATTATCATTAGCTTCTAAGGGAGTAAAAGTTT
TCCCTTAGTAATTTTATGATCACAGCTAGGATGATTTCCTCTTGCAACATAAAGGTGCCC
ACTGTCTTCTTTATTATGACAAAAGTCTTTTTTTATATAAAAGTAACAACATTATGCAAA
AAACGGGGATTTTTGCTTCTGAATGTCCTCAGGAAATAGAAAAATGTGATAAGCTGAGAC
TTGAGACTAATACAAGAAACTCCTGTATTTGCAAATCCATCATGACCTGTTTTTTAGAAA
CACACACTGCATCAGAAGGTATAGCACTGTTCTTAGTTTATATGTACCTTGGATTCAATA
ATTAGAAAACAAAATATATAACTTGGTTAATCTAGATGATAGGAATCAGTTTGCAAATAC
TGTAAAACTATTTTAAAAGACTGCCTTTTCAGGGATAAGAGCAACCATGCAGAACTGCAA
ATAAAAGGATGACTAATAAAGAGGTATCTCCAGGAAGGGATTTTTAAAGGTAGGAGAGCT
ACAAAGGATTAGAATACGTGGAATTCTAAAAATTTAATATGGTCTATTTGGGATTGTAAA
GAGAAAAATAAGATAGCTATGTTCATAATTTAAGTGCAATGTCAATGAAGACACTTTTAA
ATAGACTTGAGTTAAAATAATCAGTATCCAGAAAATAAAACTAAAAATTATCAGTAATTA
CTGGATTCATTCTTGTCCATAATCACTTTATTTGGTGGCAAGGTGTGGGGGGCTGCTACT
TTCTTACAACTAGAAGCTGAGCAATGTATTTGAAAGAACTCTTACCTAAAGCATGGTCAG
TGTagaagaataaaataaggaaaaaaggataaaagtcagaaaaaatgggaagatgtgaaa
gaaaaaagttaaaaaaaaaaggaaagcaaaagaggatagaaaataaagagagaacagagg
ggagggagaggaattgaggaagtgaagaagagcaaaacagaggaaatgaaaaATGAGAGG
AATTAATCTCATGAGCCTGGGGAGACTCAAGTGTCCCTTGATCAATTTATATGGCTCTTT
TAGTTTTAAATCAGGACGAAACCAAAATTTTCCCAGGAAATTCATTTTCCCAAGTTTTCT
CCTCTTTGCCCGTATTATAATAAATGAAGGAAGCCTGGATGTTCTCCAGCTTCCTAAAAA
ATTAAATAATGCTCCTGCTGTACTGCACCCATCTGCGTGAAATTTCAGTCACTTTCATAT
TGGCTTCCCCTGCACTTTGGGCATAGGACAAAAATAATCCATAAACAGAGATTTGAAGCT
GAATTTTGAAGGAAGATAATCAGGCTTTTATGGATACTTAATACTCTTCCAGTGATATGT
TTCTCCTCCCTTTTGCCCCACCATATATACAGGCTACACTTTATTTACAATAAGCCAAAA
TCCCAGGTGAGCCACACTGATGTACAGTTTATCACTAAGAGGTGATGCCACCAAGCTAAG
GGTTTTTTCTTCTTCTGTACATATGCTCATTTCCACATATCTAACTTACAAAAGATGTAT
TATTCTATAAACACATTCATTTCACTTCTTGGAAAACAAATTAGGGCAGATACTTCTTTA
ACTAGAACACAAACATGCTATAGCTGAAGGAATGAGGTCTTGAGTCACATTTTGAATTTC
CGAAGAAAGACCTTTTCATCCTCTCTCTCCCTGTTAATGGTAGTTCCTGGAAATATTGTT
ATAATATCTGAATCAGTCTTCAACTTAATATCAGTGTATACTAACTTGGATGATAAATGC
CCATCAAAAGTTTTGTCCTCAAACCACATAGATAAAGACAGCAAAGGAAACAGAGATGAT
TGTGTATTCCTAAAACGACAAATCCTGAGAGAAGAGTGGAGAGGCAGATGATAGAGAAGT
AAGATTGTAGGTAGAGAATGGCCTACCTTTATCCCTGCTACACATTTAACAGATATTTAG
TTAACATTTTCTTTTTCCTGTAAATGTTGTAGATTTGGATTTTTTTGGTTTTGGGGGTTT
TGTTTTGTTTTCATTTATAGAGTTTCTTTGACAGCGTCAATTAGAAGAGCGTTAGTAACT
GGAGCTGTCTCTGAATGTATTTTAACAGTAACATATTATTTTACAAATCATTTATGCCTC
AGAGCAGACTTTCTCCTTACCATCATATTTTTTCCTAATCTTGAATTATTTATGCCAATA
TAAAACCTTTAAGACTAACCTTTAGCCTAATTGTTGCAAGAGATCTCAGCTTTAAGATGT
AAGAATTCCCAACTCCTAATGCAAGGCAGCTGGGTTGGAAATTCCCTGCAGTTGGCAAGA
TGCTGTTGGCTTCTTAGGGAATTGGCTTGGGTCTTGGGTTCCATTTCTTTATGTAAAAGT
AAGAAAAAATGGAAAACTAAGAGTGCTCTAAAAAGATCAAAGTATTTTTTGTGCAACTTT
GTAAAATTTAGGTGACTCGAGGATAGGGAAAGCAGCACAGTTTAATTCTTTTAAAATTCA
ACTTTGAGCTGTCCCGGGATGATAAAATGCCTGATATTCATGTGATCTTTTGATTTTTTA
ATATCCCTTGTAACATTGAGATCAGAGAGAAACATTTTGTTCATGTTCAACTAATGTCAA
AATATCTATTTTGTATTTATATTAAGAAAACAAAATTTCAAAAAATAGGACAAGATAATT
TCAGTCACAAAGTGATAGCATTAGATAAAATAATCTACATTACTGACGATTTCCAAATAA
AATTAAAAGATGGTTAGGTTTATCCAATCTCTTGTTGTTGTTTTTGCTGTGTTTACTTTA
CTAGAGAATAGCCTTTAGTATTATGTTTTGAAATTCTACTCTGGAATCCTTCCTTTTGAA
TTTGCTGTCGTTTTCTCTGTGGCTTTTAATGCAAGGTATGGAGCAGATGCTCAGACTTTG
GCAAAATGCAATACATTTCCACAGAAATACTGTACCTAGACATTTCATAATTCAACAAAT
TATAGAGAAAAGGTAGTTACCAAAACCCCAAGAAGAATTGTTAAAATGAACAGAGAATAC
CTTTTAACATTTACTGGCTGAGGTCTACCATCAGCTCATGAAGCCACATTGTCTGATGAA
TTTAACTGAGCTACCCAAAGGAATGTTCTAGCGTGTTTAGACAACTTGCTACTTTCATCT
TTTCTGTGGTATATAAACTATCTACCTGATCAGTGCCAATATTTTCCTGAGATAaaatga
aactactgccatgtttgtctttctgtgcctgccttatttcactcagcataatcacctcca
gttgcatccatgtcacatgttctcacttattagtggaaattaaaaatcagagaaattaaa
cccatggagacagagagtagaaggatggttatcaggcagggtagggtaatggggggaggg
aggtggggatggttaatgggtacaaaagaaagtacaaaaaagtaggaaaaatgactaaga
cctagtatttaatagcacaacagggtgactataatcaataacaatgtaactggacatttt
aaaataactaaaagagtataattggattgtttttaacatgaagaataaatgcttgaggtg
atggatatcctgttttctatgatgtgattatgatgcattgcatgcttgtatcaaaacatc
tcatgtaccacatagatatatacacctattaggtatccacaaaaaattagaaatgaAACA
TTTACAAAAAAGTAACCACTGCAACTATGTCCAAGTTATAAGGTGCACAGTATTAGTAAA
CAGCCATTTTTTGTGCAGCTACTCTTGACCTTTTTATATAGTTTCAATTTCCTGTGTTGA
TTCCAGATCCAATGTGGGATTTTAACAAAATGTTGTCTATAGATCATTCCTTTTTTTTCT
GGCAGAATCAGAATTCTGTACTTGAAAAATAACGTAGTGTTCCTGAGATGAGAATCTCAT
TTGCTATACGTCACAGAATGCCATTTTTGGAAAACTTAAGAGAAAGCAAGGCCCTAAGTA
TTGGCATATTTCTGTAAGATTGTTAATAGTATTATTCTCGTATAACAAAATGCTACCCTG
TGAATGTGAAATAGGGTGCCTGAGAGTTATCACAGTTTGTACAATTTTGATCAAGACTTA
TACTGattactcactgcatgcttgtatccaaacatctcaggtactccgtaaatgcataca
cctactatgttctcacaacaattaaaaATTATAAAAATTTAAAAAAGACTTCTACTGACC
AAAAGAAACCCATTGCTCCAACAGCAAAATATACATTTTTTTCTAAAGATTAGCCCTATG
TCCATAGAAACTGCTCATATTACAGCATATGGAGGTAATTTATCAGTGGAAATAAGATAA
ATAGCTCCTGCAATAATATCGACCTTTCTTCCTAGGACATGCTTGTATCATCTGAGTTCT
TGGAATCCCAAAACACTGAAGAATCAGGGACTGGTCAAACGCCTTGAAACTTGGGTGTCT
ACCCCCATATCTAGACTTAGTAGCTGAATACAGCCAAAACTAAGTAGCTCTACATATCAT
CTAGGGGATAGTTTCCTGTTTTTCTGAGGCATTAATTGAATGGAGATGAAGGACAGGGGA
CAAAAATGTTGCTCCAATCAATCAGGTCAGCAGGGAGCTGGAACATTGCTTTATCCAGGA
GTATACATTGATGTTTATGTAGGAGCCCAGGATATTTTCAGTTTCCAAACAGGACCATTT
TAAAGTAGGGTTTTCAGATACATTTTATTATAATGACTAATATTAGTCCATTTAGTCTCC
ATGTGGTGCCTACCTCTGTGAATCAATAGACACAAAATAGCTTAAATAAGGCAATAGACC
TCCATCATCAGTTATGAACCCATGGAACTGTTACTCTGAGTTCCTCAGCAGACAGCATTT
CCGGGGAAAATATGGCCAATACCATATTAAACAAATGGTTGTGATAGGATTACTAACAAA
ATACCACCTACAATTCTTTCTTATTCATTCCCTCCTCCATTTTTTTTATTACAGTcactc
ttgcatttcactattcacacagcatcagctatcttcttagactgcaagttacatcatttc
atttcattacccaaaggcttcctactgcatcaaaataaaggtcaactgctagctgaaatg
cacagggctcttcagatatggtcccacctacctctagattgtcatcttgtgccatgatct
tcagcatcaccaggatccagatatactgcactttctgtttcttaaacataacacatttaa
cacatttattttcacctcagatcctttgcCTCCTTCTTTTTTTTAATTTTTTTCCTCTCC
TTAATGTATTTCCCTGGATCTTACTAAATTTTTCCCATCTTTAAAGTCTCATTTCAAGTT
TTATCTCTTCAAATGACATTTTTTCAGAGCATTTATAATCTGAATTTAATTAGCAGAATG
TGTATATATGTGTTTTTGCATAACTCTGTAGGTACTCACATCTCTATCCATCCCCTAATC
GACCTAAAATATGTTTTTCCTAAAGTAAGTATGTGGTTTgctacagaggaacagaagcat
ttacagttttactcatcattgtattactgttacctagaagagtgcctaagtggcacatag
aaaatgtttaataaacatttattactaaattaatgtacgcaatagatgcctctcaaagtg
ttttggcaccacagtgttatttgaacatcactccaatgctatgtagtcatttgagcaggt
attatttcttcatccaaaatgtaagaatagagactcagagagattaaagtattgcaccta
aaatcacatagcttgttctcgagaaaaatcagtttaaatctgagtatttagatgcttaat
ctattgtgcttactacttattttactactctgcTTTTCTCATTTTTGCCTCCAGTACTAA
TCTCATCTTTTTGAATTATCGCTTCAAAACATATGTTATTTCAAAACTTATCAGCAAGAT
ATCAATATTGTAGAAAATTCCCAGGAAAAACAGATACCTGTTGTCTGGGAGTTAGGGGAT
GTAatatatagtatttgtgtatatatatatatacacatatacagtgtgtatatgtaAAAG
TGAGGATGTGGTTTGAGGAAAATGATTAAGTTTATATTTGAATAGAAAGTGGAtgtgtta
gactattcttgaattgctatagagaaataactgagacgggtaatttataaagaaaacacg
atttattggctcagtattctgcaggctgtacaagcatgacactggcatctgcttggcttt
tgatgagggcctcaggaatttccaatcatggtggaaggtgaaaggggagcagatgtatca
catggcaaaagcagaagtgagagagagagccacacacttttaaatgaccagatctcaggt
gaactcagagatagagagctcaattatcaccaaggagatggcccaagccattcatgggga
tccacccccaaaatccaaacacttcccaccaggccccagctccaaaattgggaattaaag
gtgcacatgagatttgggcggggacaaatatccaaaccatatGAGTGGATTTATGTGGAT
GGTGGCATTCCAGGAAAGGAAATTTTACTTGTTTTCATGTCTTTCTGAGTTTTTTAAACT
TATATTTTGAAGCTTTTTTTTTTCTAACAACATAATGTATTATATAGTTATATACGCCTC
AAGCGTACCCTACAGCTTTTGAAATATCTTAGAGTAGCAGCCCcaaataatttggggaaa
catgggtaaacaagtttgaccatatttatttaagacatgatttctcagagacattaggat
gttaatgtTTTCAACAGTGTTAGAAAATTAGCAGAGTTTTCCAGCCACAGAAACTTCCCC
CCTTGCTGCCCCGCCACTGGACACTTGCCAAGAGCTGATGACAAATCAAATGAAAGAATT
TCTTGGGTATGTGGCAAAGGAGATATATTAGAGAGGAAAGTATAAGGAGGGGTTTATTTT
CATTGTCATAAGCTATGTTCTCATTTTGAGCTTTTAAAAGGGTAAACTGCAGATAATTCC
TACATCAAGGGGCTCATTTAAGCAGTTTGAAGTAAATTAATTTTtttttcttttattatt
atactttaagttttagggtacatgtgcgcattgtgcaggttagttacatatgtatacatg
tgccacgctggtgcgctgcacccactaactcatcatctagcattaggtatatctcccaat
gctatccctccAAAAATATTGTATTGTTATTGAAGGGAATATCTCTGATTCAAAATTATT
TTTTTAGCTGACTTACACATTATGTGTAGGGTATAACATGACCTTCTAGGGATAAATTTA
TACTGACAGTCTTAACTCTTCACAAGTAAATTGCTAAGGGAAAAGGGCCAGCTCTTGATT
TCTAAAGGAAATGATCATTTTATAAATTCAAAGGAATTTATAAAAGGTGAATCACCTTTT
TTATGTTATATGCCAGAGATGCAAATACCCTGGCATATAAATATTTGTACATGGCTAGAA
AGATCCTCCAGGTGTTTAAGATACTCTTGGGAAATATATAGTGTACTTTAGCAAGACTTA
TTAACTCTTTAAGGACTCAAGAGTACATTTTATAAATGTTTGTTTTCTTGCATTAAATCA
TAACTGAGTTATCCAAATTATTCCCGGGGaaaaatataaattaaaaataatttaaaaagt
aaataaaataaaataaaataaaataaatataaaaaataaaaaagtaaaTGAACTGTTAAA
GATACTGCACTGCATTTTTCAGAGCTAGAGATGAAAATTATAAAGTCATATTTTTCGTTT
TCACCCCTCAACAAATTGTTCCTTTTCTGAAAGCATTGTTTTTCTATTTCTTGGAGAATG
GCAGTATTTCTCTGGAAATGTCTGTGTTCAGTTATTATAGCACTATAATTAATATGCTTT
ATTGGTTGATGTATGTGCCATCAGAGAACAATATAATAAAATCACATGGAATGTGAAACA
GAATATATTAAGTGAACTTTTTCTGTGCCATAATATGTTCTTCTCATCCTGAAAATTGAA
GAGACTTATATGGGATGTCATATTTTCCCCAGGGAATAATTGGATAACTCAGTTATGATT
TAGTGCAAGAAAGCAAACATTTATAAAACATACTCTTGAGTCCTTACAGAGTTAATAACG
CTTGCTAAAGTACACTATCTATTTCCCAAGAGGAGCCTAAATACCTGGAGGATCTGTCTA
GCCATGTAAAAATACTTAAGCTTAAGCTATACCAACATGTTAATGTATTTTCATTACAAT
GTGAAGCAGTTTAGTATCATTTAGGCAAGTATGTCCACTCTTGAAGAATTCATTAGGCAG
CAGCTGAGTTTTCCATAAAGTCTGCCTCCCAAAGTGGCATATTTAGGCTTCATTCTCCAT
AGAAAATATTAACTGTGAAATTTTATGTGTAAGCAGTAAATTATCAGGACTACACAGTGG
ACCAATTTTAGAAATAGCTAATCAAAGACAATCAATTTCCCATTTGGGTGTCAGTATGTG
GTGGTGAGATCTAATAAGGACGGTTGACAGACACTCACTCGCCCAATTTCCTGCTTCAAC
AGAGCGTGTAACCGAAGTGAAGACTGATATCTTCGTCACCAGTTTCGGACCCGTTTCAGA
CCATGATATGGTAAGTGGACACTTTATCTTTGCTTTTCTTGAAGAATTTTTAAAATTTAA
CTTTTCAAAGAAAAATATAAACTAAGTTCTTAGGGAGCAACCTGAAAAGTCTTGGCTATA
CTTTTGTGTCTTTCTGTGTGTAATATGTAATATGTAATATAATATTTATACAATAGAAAA
ATACTCATTTGCATTCCAGATCAGACCTATTTCCATGATTTTCAACCACTGCAGTCATCt
ttttttaaaaaatattttaaatGATTGGTTTGCCTTGGTTAATACCCCACAAGCCATACA
GTATGAGTTATGTTTCATTTTAGTTAGCAGGCCATGTTGATTCAAGGATGCTGTTTTCAG
GCAACCAGAACTGTTATAGAATGGCCATAAACATTATGATTTCTAAATTATTTTTGGCTA
CTAAAAACTAAAAGGAAATGAGTGTAAAAGTTGGCCAGAATTAGACAAAAATACTTAAAA
CACACCACCAGGAAACATTCTGCTTCATTGCAAAAAGCATTCATTAAAGTATTATCCAGA
GTGGAAATACAATGAATCTATACCTGCTCTTTTTTTCTAGTTCAAATAAATTAACATGAA
TTTCTCTTCTGTCTGATGGGAGTTATAGAGCTCTACAGAAATTATATAATATTCCTGAAC
TAATAACAGCCAAGGTTCTATATAAGCAAAACATCATAAAGTGGTCATGGAAACATACCA
TTATGAATATTTCAAAGATACATTAATTGAATACTATTTTTGAAATGCCTCATGTTAGCA
CCAGCTTACTGTAAAAGTATTTTGATTTCAAAATAGCTCACAGAGGGTCAGAATAAAACT
TACAGAAACTATGAATGGCAGAGTAAAAGCCCTGACAAGTTCTGAGGTAAAACAAACAAA
ACTATATTTTATCTGGTGTTTTCACAATTGTATTTGCCCAAGACCTTTTTTGTCATTTGA
CCCCTGTTTATATTCTGTAGAACTAATATTCTGTGAAGTGAACGTTGGGAAATTCTGGCC
AAGAGGATAATCAGATATTTTAGATTTTAAGACAAGTTTTGAAATATGCCAACTGGACAA
AGAAAAATATGTGGAGTATATAAGAGGtaacagagtggtaactaagaatgcagatttctg
aaccagattgcctggtttataatgccagctacttcacatagaagggtatatccttaggga
agttacttaatatctctccagatcagtttcttcatgtataaggtgggattaataatgcca
cttaACAAATTTTAGCCATTACTAATATGCAAGAAATATAATATGAAAGTCAATCATACT
TGTGAATGTATGCATCTTACGATTTATTTTGTAATTATGGTCAGTCTGTAGACCACTTTA
TTGAAATAACATGTGATACAATGTGTTTTACTAAATTGACAACTCTCTGAGGACTCATGA
TTCTCTCATGTTGGAACTCAGTCTTCCCACACTATTCTCTCATGGTACTTTTATAGTTAA
GAATGCTTATTAGGTCCCAGTCATGTTTAAGGTCAAATAAAAACTGTTCTGCCTGTATTC
CCATAAATGATTTTGCCACTCTCTGTCACTTGTTCCCAATATTAACTATTTGTTTTAGTC
CTGCTTTCTGCAAGGcagtacagtgtgggggttagcagggctggctctgggattcaagct
ggttgaatccaaatctcaccatcagcagcagcatgaccttgaacaaattgcttaagcttc
taaggctcaaagtctttcaaatgtatatattattatagttgcctattccttcaacatttt
tataagttttaaatgagatgtgcaaataaagtgtctatcaatagtgctcaataaatgata
gctattattATTTTTACCTCTGAGCTCCTTATCATGCCATGCAGACCTCATGGAAATTTC
TTCTACTCTTTACCCATCTAAATCAAATACTTCCGCAGAGGCCCAAATCAAGACCCAAAC
GCTTTATGAAATCATTTTTATTAGTCCAATAAAAAATTGACTTTCCGTTTTTGTATTCTA
ATCACATGTATTGACTATAAAATACCTTTTAGCTTTCGGCCACATATATAGCACTGCTTT
GTAAACTTATTTCTCTTATTTATAAATAAATATCTTATTTTCTTAAATTGTTGCCAAACC
TGTAAAGGCACATGTGTTTCACATCTTTCACAGTATTAGTTCATTGTTATTTTAGAGTAA
ATGTTAAATTACTCTTTTCTTGGTGATAGGTTTAGGAGCCTATAATATTAAAAAAAAAAT
GAGGTCTTGTGGGACCTAATAAGTTATGCCCTCTTTCTTATCTGTGTTCTGAAACTTTGA
GATATAAGACAATAGGGTAGAAGGCATGGGGAATTAAAATGTCATATATATTGCTAATAA
TGATGATATTACAGAATGTGACTTATATCTGTAGACAAGTAGATTTGCAGAGATTAGGCA
CCAGAATCAACCAGATTAACCCACCCAGTCATAGGCAGTGTTGACTTTCCTTTGCTGGGG
TGTACATTATGCATGTAAAACCTCCAGCATGGAAGAGCACAGGAGAATTTTTCACTCTTA
TAGGCAGCCAGCAGCCAAATGGAAAAGACAAGAGAAAAGGACTGAAATAGGTAAAATTGA
TGTTTTTTTTCCAAATTAACCTATCAGATTAAATCCCCTTCCTTCCTTCTTTTTTCCCCA
GTAGAAGAATTGGGGAATTGGGAGCATACAGAAATTTCCTTTTTCTCATTGATGAAAACA
TCAAGAGAGGGCATGCAACATTCAAAAACATCACACACTGATGGCAATACTCATCTTACT
ACTTATAATAATGTAAAATTTGCTTAATGGCCATTCTATCTCAGTCTCTGGCACCTGGCA
TGGTGCTCACAGAGTCAATGTCCAATAGGAGTTGTTAAAGGACAATGCCCAAATGAAGCC
ACAGGCGATCAAAAGCCTTTCTCTTTTCTTAAAAAATAGGTGACATGCCTTTGAGTTATT
GCTTCAGATTAATTGTGATTCCATAAACCAATGTTGGAGTTTTTAAATCTTAGAATAGGC
TTTTTGATACACCTTCAAACCTGTGATTATAATCTACATTTTATATTTTACATTTGGTCA
AATATCAGGAATAAGGAACAGCGTGTCCAACCAACAATATTCCCTATTGCCTAAAACCTC
TGAACAAGACAATGTTTCAATTGCTCTGTCAAATGATCAGATTAGCCATAGGTCTGCCAC
TGGTTTGCTAGTAGCTGGTAGAAATTGTATCTGACCACCTTGCTTTAGAAGATTAATCAT
TTAAATTACATTATAGGAGAATTGTGTACAAGAAGAAGCAGCATGATTTAGAAGCAATCA
AAATTAGAAGGCAGAAAGACAAAGCTATTTTTCAAAATGGGAAAATTTTGTAGTTTTTAA
AGTGAGAACTAATAAATTAATCTACGTTAATAACATAACAAGATTTAATGCtattgaatg
cttacaacacattaggcaccatgctaaatgctttctagaaatttcatctaatccttgtgc
aaaccttttagctaagtattattcttgtctacatttcctggagaaggaaagtgacctgct
agctaagtgtagcaacttgaacccaggttatttagcCCTAGAGACTCCATAGCTCCCAAG
GCATCTGACTTCATCTGGAATAGCAAACAAAATTAGGACAATTCTCTAACTTTATTTTAA
AAACCATTAATTGGCAATCAAACAGAACATTCCCAGGGCACTAGGTTCTGACAGAAATAT
CCAGGCAGTACAATCACAGAGCCTTGTTTTCCATAGTGCTTAAAATGTATTAAGTCAAAA
TACACACAGATGGTAATAAATGGCACAGGCAGGAACACTTCAATACAATATTTATTTAGG
AACATAGCGGATGTTTTGTCCCAGATCTTCAGACTAAGACTCACATTCTCCAGGGACCTA
CACTATTGAACAGAGCAACTCATACTTTTCACTTGAGTGGTGGGGGCTGGAGCCTGGAAA
CTTGAGCAAATTATTTAGGAGAGGTTTACCTTTGTCCAACCTCTCTTCCACGGAGTCCCC
TCTTCTGCATTTTGTTTTTAGTTAACTTGGTTTCGGCCACCTTCTTACTTTCCTTAGATT
TCCTTTCCTACAATCCTTCTAAAGAGAAACACATTTTCATGACCAGCTACATAAAAACCT
AATATAAATTTGTGTTGATAAAATAATAAAATGGGAGACAGATaataatttctaactttt
actaacagcttcctatgttctaggcactcttaaaagatattctcacaagtctcaactcac
ttctcacgattgcagggtgaattatcccattttatagattaagaaactggggacttagca
agcgtaaaataattacctaaggccactcagcaggtaggttcagaacTTACATCCATAGTC
ATTATGCTATAGTTCTGCTGCTCGCCTCTCTCTTTTTCTAGCTTCCTTAAGAAGGGGCTT
Tggccaggcacagtggatcactcctataatcccagcactttgggaggccgaggcgggcgg
atcacctgaggtcaggagtttgagaccagcctgaccaacatggcgaaaccccatctctgc
taaaaatacaaaattagccaggcctggtggcgcatgcctgtaaatcccagctactcggga
ggctgagactgagccaggagaatagcttgactcaggaggtggaggttgcagtgagctatg
accgcgttattgcagtccagcctgggcaacaaagagtgaaactccttcagaaaaaaaaaa
aaaggaaaaagaaaaaaagaaagaaagaaaggaagaaagaaagacagacagacagaaaga
aagaaagaaagaaaaagaaagaaaaaacagaaaaagagGGGGTTCTGGCTAATCTTCATC
CAGAAGCCCACTCTTGGTCTAATGAACTGTGCCCATGGGGCAAGGTCATCTTATAGGACT
AGCTTCTGGGAACTACCTGCTGCTACCACAGCAATCACACAGGGAGAGTTCTCAGAAATG
GGAGACCAAATATTTACACTGTTGGTTAGGCAGAAACTAATTTTCATCAACTGCTTTTAT
TTCATTTTGTATTTCAACTTCTAACAGTGCAGAAAATGGAAATGAAGATTAACCAGCGAG
TGTTGCTCtgtgtgtgtgtgtgtgtgtgtgtgtgtgtgtgtgtgtgtgtgtgtgtgtgAC
TGGTACAGTATTTGAAGGAAGAATGTCCTAAATGAATTTGGGGATTCCATTGTCTGTCAT
TAGCACAAATAAAGCTGGTGACAAACACAATAAACATGTGAACATCAGGATGTTGGCAAG
TCTTGACATAATTTTTTGAAATTATTGCCTTTGGGATACATCTTGTCAAAGATTTGGTAA
TACATCTAGTTTCAGTTTAGTTTATACTTAACATTTATTTTATTTTCATAAAACCTCTTT
GGAGCAAGCAAATAAAATGAACCAAAGGCTCGATTCATGGGAACGTGGTCACCTTCAGCA
TCCTTGGAACTTTGATTTGCAGGTGGCCATTCATTCCTTCTGCTGTTGACCAATCTAAAG
TCATTCAGTTGGACAGAAACTAGAGCTTATATGGCTAAGACCTGAGTAACAGAAAATTTC
GTCACATATTATATCCCTACCTCACAAGCTTGTCTGTCATCCAGAGAGGAAAACCTGCAC
ATCCTGAGGTAGATCCATCCACCCAGTTTTCCTGACAGGCATTGGCACATTGTATCACTT
GCTGATATCATCCACAGTCTCCCTTCCCATGGAAAATACTATTCTATGCCCATCGTACAC
CTTCATGAGTTTTTCTTACAGTGCCCAAGCTTAAACAGTCCCTCCTTTGCTGAATTTATT
AGGTGCTTAAGAGATATTTGTTGGTGAGTAAATTCCCTTTATGTATCTATCACAGTGCCT
TTCATCTGACACTTCCAGACACAAAATCCTAACCAGGAAACAAGGTAACTTGTCTTGTCT
ACAAAGACAGTCTGTCACCGGATTACACCTCCTTGTTTCTATCTCAGTAAGCAATTAGTA
CTATATCTGGTGCATTATAATACATTTAATAATAATTGTTAGTTACTTGATCAGTAAGGG
CTCAGTAATGCCAAACATGTGCCAGAGAACACACCTTCATTCAGCCTTCACCCAGTATTG
CTTAAGCCCTTGGAAGGAGACATGTAGTTAAGTTCGTACACGAAACTCCTAAACACATAC
ATTTTATTTTGTAGGTCCTAATAACGATATGTTTAACATTTAAAAAACACAACTGCCTTG
TGATGTAAAAGGGCTTAAAGGATTAGGAAAATGTAGTATGATGTTTTCAAGTTAGTTCTC
TTTCTGGTTTGGAGTATACTTAGATTAACGGAGAATGTGGTAATCTCTATTTCAAACCAT
TGAGCTCCAAATTTAGTGCCAGTGTGGCAAATACTGCAAGAAAGATGGATATTACCCTTT
TCAATTTTAGGAGCTGGTAAGTCACATTGCTTGTTTTCAGATTAGCAGATGTTTGTCTCT
GGGTATTGCCATAAGGAATGCTGTGTTTATTCAAATAAATAGATTCCCTGGCTGTGAATG
ATGATGAGCTTCAAACATTTCTCATGTGGCTTATACACATGTACAATCACAAACACATAC
TCACACACACCGACATACTCTGCATTCTTATTTTTGTTCTTTTTCTTTTTGAAAAGGATT
CAAATTACCAGTAGAAGCAGTTTCTTTGTTTTCACAATCTTCTTTAATGTGTAGGATAAT
TGAAAGTCTATATACATTATCTGTGAAAAAAATGTTTATTTCGCCAAAAAAAGATGGAAT
TTTTACATCCATATTGGAATCACAATTTACTTGGGTGTGGGCATGAGGTTTTCAGAGACA
ATGAGAGGGCCCCCAAAACACTAGGCTTTATCTTTATGGCTGGAATTGTCTAATTTAAAC
ATTTTTTTCCTGTGCATAATACCCTCTAACATGAGTTTGTTTTAAAATTGTGATATATTC
TATTTCTTCTAGTGCTGCTGTGATAGGGTGGAGGTGGGGTGTTACTTTCCTTTTACATAT
CTGAGCAGATAATTGGAAAAATTTTTCTGACCAAAAAATATGTCAGGCATTTTAGATATT
TTTTTTAAAAAATCATTACACCAACCAGTGATTCTCCTGACATCAACATGTACATGCTAT
CACACGTTTACTTCTAAAAACATCACCTAGCTAACATTATACTTCCAAAGTTGCAAAAAT
TATGCACTGTCTGCGTTAGATATTTGCATTGCAAAATACAGCACAGTGAACTCTTCGTCA
TTTTCCAAAATTACCTAGGAATATACAATAGATGTATTTTTCCGTCAAAGCTGGAAGGAT
GAAAGGTTAAAATTTAAAGGACCTATGACAGTCCTCCGGTTAAATAACCTAATGGCAAGT
AAAATCTGGACTCCGGACACATTTTTCCACAATGGAAAGAAGTCAGTGGCCCACAACATG
ACCATGCCCAACAAACTCCTGCGGATCACAGAGGATGGCACCTTGCTGTACACCATGAGG
TAAGGATGGCTGCACTGCCATTCATGAATGTTTCTGTACTTCATTCCCTTCCACTTGTAG
GCAATCATCAGGCTGATGAGCCATGGTGGAATATTTGCTTCCTTGTTTTTCAACCTTAAC
AATCTTAAAAATCTCTCCAACCTGTTCTAATTCCCTCAGTCAAGGATGAAGTATTATTTA
TGCAAATGTTTATTTGCTTACATCTAGTTTTATTCTTAAATAATTTTCTGTAGCTAGGTG
GATTCAATATAAGGAACTTCCTCTCCCTACTATAAAACTCATATATTCCTTCATTCCAGT
AAGACCTAAATTTCTAGAAGCCATCTAATGATCTACATCTGAAAACATTCCTACTAAAAA
TGAAGTAATAAAAAACAAAAAATATGGAAAGTTACAAAATTCATAAAACACAGATTCATG
TAGACATAGGTATTTTAAGAAGTATTTGAATTCACAATGGCGTTGATAGCTAGACGAGAA
TATAGATACTATTAATTTTGCTCAAACTAAAGACTACGTATACATTTCTGTTTTATAAAC
ATTTCCCTCTCTTTAAGATTGCTGTAAAGCTTAGCATCTATTAAGTGTTGAATACCTTAT
GACTGAATGAAGGAAACATGAATCAAATAAAGTTTTGAATTTTATATAGAAAAAAAGAGA
TGTTTAAAAGTATTCCTCATTTATGAGAAATTAAGAATTGTCTGGAACTCATTCTTGAGA
GCAGCAGTAATTTATTCCCAGATGACTTGTTAGATACGAGTTTTTTACATTTGGTCAATA
CACAGTAATTCAGATTTTTCAATTATTTCTTTGGTACAAAAAGGTAATAAAGGTAAAATC
CTAAATTTATGGATTGTATGCAAGTACAGTAATATTTTGCCTTTGGAGAAAGCTGCCAGA
ATGCCTAGCTTTTCAAATGCAAACATCCAAAAGAAAAGAAAAGAAAAAATTCTTCAAGAG
ACACTTTGGATATTGAGCCAACTAATTAAAATGTATTAGGACTTAAAAAAATCTAAAAGA
TAGAAATAGAGGACCAATGGACACATGTGTTGAGAACTTTCTAGATTATCTAAGCAGGAC
CTATTCGTAATTGAAATTTGAAATATTCCCCCCTGATGAAACACCATACACTTGGCTTTG
AGCCTAAATCCAGTACTCATTCCTCTTAGATGGCAATTTTCTGAGGAGAGACTTGCATAT
CCTAAGTGGTTTATTGATTAATGGTTTCTGATGTATACAGTGTTCTTCATCTGTATCTTT
CATCTCCTAAAATTTTCCTTTGCTAATGTGTTTTTACTTTCTTTAATAATTTAATTTAAG
AATGCAATTTAATCATAAATTTATACTTTGTATATTTGCTTTAGTTGGTATTCTAATCAT
TTAATGATTGACTATAAATCTATCTTACTACGTTTCTTGAGCTACTTAATAATATGGGTA
AATATGCTTGCTAAAAATCATATGAAGGACATGAATATCAATTTCCTTATAATTCTACAA
ACTGAAAGCAAATATATTTCAGTGAACTTCTTTCTTAGCAATCCAAAAAAAAACAAAACA
AAACAAGAATAGATTTCACATCCACAGAACATCCCAGGGACTAGAGAGAAGCACAGCAGA
GTCCTAGCTTCAATTAGATGGTGGGTTTGTAAATAAAACGAAATGGTTTGCAAGTAGTGA
GATCATGTATGGAGATGTTGTATTAATCTTAATCTCACAAAGCCTGAGGACACATCCCCC
TTCAGCTTTTCCTACCTTCTTCTATGCATTTGGTGCTATTTTAGAGAAAGAAGCAGAGAG
AGATGCACTTAGAACAGGAGAAATTCTCTTCTCTTCCATGCTATCCATGTCTTCCTCTCA
AGCAAGGATAAAGTAGTATTTACGCAAGTGTTTATTTGCTTACATCTAGTGTTATTCTCA
AACCATTTGCTATAGCTGAGTGGATTAATTAATGGTCGTTTTGGAAAATATTAACAAGGC
TTGCCCATTGTACAATATCAGGGGTTGCCTTGTTTCTTAAAGCAAACAAACAAAAGGATA
GAATCCACTCATTATTGTAAATATGTATTTTTAGATCATTTGATTATTAACAGCTCAGCA
TAACCCTGCAATTATGCCTTCTTTGTTAATATATTTGCTACAGTTAATAACATTCCACTT
GTACTTATCAAGAAGTATCTAATCTATATGGCTCTTGTTTGTATTCTATGTTTCCCTTAA
GGCTGACAGTGAGAGCTGAATGTCCGATGCATTTGGAGGACTTCCCTATGGATGCCCATG
CTTGCCCACTAAAATTTGGAAGTTGTGAGTAAATTTATATGGACTTTTCTTGATTGTAAG
TCATTAAGCAAGAGATCTCTAGCTATATCTGTGAGAAAAACGCGTAGATAAGGGAATCAA
GAAAATTTAAACAGCAATATACCACATGGACTTTCCATAAGTAGTGCTCTGTGACTTCAC
TTTTTAATGTTGCTTCAAGAGAGAGCTTATTCTTTATCTACTGAACTAGAAAGCATGGAT
TAAACTAGTTATTGAAATAATTCTATTTATGCTGAATTTGTATTTATAGAAAAAGAAGTG
AAGTATGGATGCTTCTACCTCATGGATAATATTTTCCTCTCAATTAATGGAGATCATTGT
GTCTATTTTATATCTTTACTGACACTTGTTTGATCTTAAAAATAATTAAATTCGTTTACC
AGATTAAAGTGTTGGTAAATGGCAAAGGACAGTAAGTGTTTCTTAATAATGAAGCCTACA
CCAAACTGATGTTGCAAAAAACACAAATACCCTAATCATAGTCTTAGAAAATTAGCTGAT
ATGTGTGTGTATCTCATGGCATTCATATATATATATATATATTAGTGCTCTTGAAAGTAT
CCTGGATAAATGCCCTTCATAATAACTTCCTGGGTTTCAGCTGTTTGAAAATATTCAGAA
ACACCTTGGAGCAGCCAAGAGAAAAATGACTGTGAGAGTCAGGTTCTCCGGTCTTTTCTT
TACCCTTCTGCTTTCAACTGGTTTACATGCATGGAGTGAGTGGGAATAATGTATTCTTGG
TTTCCTGCAGGGGAGTTATGTACAAGGACTGAGTCAACTCCTGGACTACCTAACCGATTT
TCTGTTCTCACTAGACAGGCAGTCTAAATGACTATTTTGGTGAAGATATGATTCATAGAA
AAATAACAGTGGTAGTGTAGGAAGACAGAAAGTAAAGAAAATAGCAAAAGGCCTTCGGGC
TCCTAGCAGCATCAGTCCTGGAGAGAGAATTTTATTTATAAATCCCATTTTGTACTGAAA
CTCGAAGATAAACTGCTTCAAAAACTCTAGGTTAAACAGACATTTGGTGATAACTCCCTT
CTCCCTGCTTTTTTCCCAATTTAATATACATTCCTTAATATGAACGATTATGTTTTCTCC
TGAATAACAGATCCATTTGTAATAATGACAATATGTGCTACATGTTACTTGCATGTCAGA
TAGTACATTAAATATTTGTATATTTATAAGTTCATCTAAATCACAACCTAATCTTACAGT
taggaagatcatacgccgtagtttgcctgggacagtatcggtttatgcctaatatactgg
tatactttttttaagagacaaggtcttgctctgttgccatggctggagtccagtggcaca
atcatggctcactgcaggcttgaccccctgggctcaggcaattgttctgctttaggcttt
tgagtacccaggactacatacatgtgccaccacgcctggctgatttgtaacttttttgta
tggttgtggtatagacagggtctagctatgttgcccagtctgtctcacactcctggtctc
aagtaaaccttccaccttggcctccctaatttttgggattacaggcataagccacagtgc
ccagcctggtataaatactaataattcccccttttatcttaaaaaatcctaatttggaaa
atgaactgcatATTTTTAAAAATTAGTCAGGAATGCTTTCAGCAGTGAGAATAGCTGAAA
AAAGGAGAGTTTATCATTTTATATAAGATGTGTGAAAGTGAGTGCTGATAGATTTCTGAT
TGGTTCAGCATCCTAACAAGGCCACTGTCTTAAGATGTCTTTAGATATTCTTTCTCATCA
CAAGATGGCTGCTGTAACTCCAGTCAATGCAATTCTGTTTGTGATAGAAGGTAATAGTTG
GTAAAAATGAAAGGAGTAATGCCTATACGAAAAAGATAAAAGCTTTCCCTAAAATCCTAG
TGGAAATCTACTTACATCTCATTAATCAAATGTCTCACATTGCCAATGATATTTGCAAAG
AAGGCTGGAAGTAAATATTTTTAATTGGACACATTGTCAACCTGAAGAATATTAGAGGTA
TTTTAAGAAGAGGTAAATGTATAGTGAGTAGAAAACAGTGTCTCATATAAGAAAATTGAA
GCTAAAGAAAAATAAGTAAGCTGTTttccacctcagagccatatgctcttttctttgctt
ggattactcttcccttggttcttagcatggctgacttctatctctccacatgtcagcata
aatgtcatctcccagggccttccctgatgaccttatcgaaatttgcttacagtctcacca
gtcttgttgatcacaatgcacatttattttataccatttatcacagcaatgatgattcat
tttatttattggttaacttttgtattgcctggagactgtaacgtcacgagagaaggacat
actttgttcagcttttcctagcacaaaggcaaatacactgtaggttctcagtaaatattt
attgaatggataaaGGTTACAAGACTCAGGCTTTAAATGCCCCTTCACTGTTTAAGCTTC
AGAAAAGAGAGTGTAAGACCTGTGGGGAATGAAACAGAGCAGACTAGACATTGAAGTGCA
GGCTTTGACGGTCATGCTTAGCGGAAAAGAACACCATGGCTAATTACCACTGCCTGGCAT
TGGCACAAGAAGAGGCAGGGGCAGTCCATTTGTTGTCCAGTCATTTCTCTGACCTGGCCT
ACTTAGCATATTTCAAAGGTGAAGAAACTGAGGCAAGAATGGGCTAAAAATATTTTGACT
CATTTTTCGAAGTAAACACCTTGCCGAAATATCAGAGAAAAGAATAGACAAGAGGAGTTT
TCAATAATTTAGTGGAACAGTCTGTAATAAATGTTTATGAATATTCTGAAGCAACCTTAT
CCATATGGTGATAAAATCTAAAGTTGAGAAGCAGTCTTTCTTACCGTTCTCTATTAGATT
CTGATTGTTAAGGCTAACTTAAACTTTCTACTGGTTATGGATAAAGCTCTCTTTATAAAG
TCAGCTAACCCGAGGGCAATGTGCATGATACAACTGTGATCGTTTCACTGCTTTTGAGAA
ATATACCAAATAAGGCTTTGTTTCCAAAAGAAGAGATTTGGGTTGCAGATTCTGACATAA
AGACCTAGGCAAAAGCTGAATCTATTAAGGCCTTAATATATGATTGTCTTTTGGCTAATT
ATCAAAAAACAATGCATTGCAAACACACTGAGAGGAATGAGTCAAAATTTGAATGAATTC
TGAACAATGTACgactttagaaatcattttgttcatgtggctcatacaaatggaaacaca
gagactcataaaagtgaaatgaTAGTGTCAATTAGCAACTCTCCTGATACTAAGTAATAT
ATGTTCCCAGTGTTTTACCACCACAGAGTTCTTTCATAACACCAACCAAAACCTTCTTGT
CttttttattttattaattaatGtttttgagacagggtctctctctgttgcccaggctgg
agtgcagtggcacaatcagggctcactgctggctcaaccttttgggctcaagtggtcctc
gtacctcagcctcctgagtagctgggactacaggcacatgccatcacacctggctaattt
tcaaataaatttttgtagagacagaattttgccattttgcccacactggtctcaaacccc
tgggctctatagatctgcccatgttggccttaaaaaatcctgtgactgcagaaataagcc
accgtgcccagccACCTTGTGGTCTTATTTCTAAAACTTTTTTGGGGGCATTATAATTTA
TTTGAAATTGTAACTTAAAATTTTTGGCTAAGTAGCTGAAGACTCTTTTTAATCTCACTT
TTCTTATGCTGATGTCTCTGGTCAAGTACATTTTCATAGGAACTATTTTCTGGTTACTAA
AATTTAAGGAAACAATAGGATATATCATCTTTGCTAAGGCCTTAAGTATATCTGTATTCT
CCATCTTAAAATACTAACTTGCATCAGGTGAATCTACCCTTCATTTTGGAAGATTCTCAT
GGAGAGACATGGATAATGAGTCATCTGCACCTTCACAATGATGTCATGTTTGTAGTAGAT
GGCCTATACATTTTCATATGCAATGGTGCTTCTATGAAATTGCAAGAAATGAGACACCAA
AATTATATAAAATGAAAAGTCAATGGTAACACATTTTTCCCCCTCTACAACTATATTAGC
AGCTCCGTAACAACACATGACAAAGTATAAAAAGATAGGGTGCAGACACTTTTGCTAACA
GCAGTGCAATATAAAAGCAAGAGTTTTAGTTTGTTGTGAAATGACACAAGATCTAGACTT
GGTTTCATCACTAATTGCACAACCACCAAATATCTTTGCTTGGCTTATGCAAACCTATCT
AATATACAGTTTTGCCTAGAAAAACACTTACAAAACACAGTAAAGTCAAATGAACGGCAT
cctaagtctttatcttggttttcccagttattagtaatgtctgcttaaacaagtcattta
tttttttccctcagtttaccatccgtaaaatgcaattaaactctatgacttttgaggcat
ttgcaaattgaacattcaatcattccatgTTACCATAAACTCATTATGTCTTCTTAGGTA
AGATGCTTCCattaaaaaacaataatttatcatattaaaatattaGTAAATGTGGTTATC
TACAAATTGTAAACGATAGGGTCCTTCTCAAACTAGTGTGCTCTGCCTTCTTCTAAGAGA
TTTGTAAATCACATTTTACATCCCTCCTAATAGACACAGTACTGCTATACACAATGGTGA
AATGCTTTCATTTTTAAGACCATGAGGATAACCACAATTAAAAAGGAAAAACAAAGATAA
ATTCAAAATTATCCATTTCGTACTTTTACATGTCCCATGAACCACTAAATTTTTAGTTCA
TTCTCTTAAACTTATGGAAAATTTTGTTTTTAAAAACCATCTGATTATAAATTGATGCAG
AAGTGATATTGGAACTGGCAGGCTACCCTTATAAAATCAGGGAACACTGGCTACATTTTT
CTGCATCACTCACCTCAGTGAAAAGTAATCACATTAGAAGCTTTGTTTTAGGGACTGAAA
GGCATGGCTCACATCTTTTTTCAGACAGCCTTATTTTCATGTAAAAAAGCAACTATAGTT
TTACACCTCACTATATCTTATCTGGGGAAAATGTGTATTGGACAGAACACAAAAGCCTGG
TTATTTAAGTGGGGATTGGGTCAAAcagaggtgcattatgacttttatgagccctaggca
cttttgcctttggaggccattcctccaagaagaaaattaaaattatttcatgaccaggtt
gctacaaagatgaatataatccagattatattatattcactttatctttggatttcaaaa
gaaattaaaatatttttgtggcctcctaaaagtattgagggcctcaggccctgtgcctaa
tggagaagttgacTGTTGGCCAATGAGTCAAGCTCTTGTCATAGGCCAACATTTACTATG
ATGCCTCCCCCTCAAAAACACTGGAAACAGCTTGCTTTTTCTAAAGTGATATTTTCTTTA
ATGTTTAACCTCATTCTGCATCTAAATAGAAGAGAGTACGTACTATCATTCCAACCTATG
TGAAGTGGGTGTTATAGGACTAGAAATCAGAAAAGGTATGGAATTCCTTTTCCTTCTCTT
TCTCTCTCACTCTATGCAATCTCTCCCTCTAAACTGTGTAAATTATCCATCAGAATTATG
ACCTAACCTCTTATTAGGAGATGGCCAAGTTCAAAGTGACATGGCAAATAAAAATGATTG
AGAAGAGTGATAGAATGTAACTCATCATCATGGAAAATATCTATAAGAAGGATAATCAGT
AGAAAAGAGGAGAGTAAACTCAGACTTGCTAATGGACATGCAGCAAAATTTCCAGTGATT
TTTACATTTATCATGACCTTCGCATTTAACATGACCTTTTCCTGGCTTAACAataatttg
gaccaaagctactgcctctaacctcatttcatctctcatatgcttcactctagtcaaact
ggtcttcctcaaactagtcaagcttttgcctgcAATAGAAGAAAACacttgggaggctga
gacaggaggattacttgaacccgggaggcggaaattgcagtgagttgagatggtgccact
gcactccagcctgggtgacaagagtgaaactgcatcaaaaaaagaaaaaaaaaaaagaag
aagaagaagtagaaggagaaggagaaggagaaggaggggcagggggagggggaggaggag
gaggaggagaaggagaaggagaaggagaagaagaagaagacacttgttagtttgtctatt
ggacaaactcttccccaagattttcacatgcatctgccatgtatttgtataaatgttacc
tcctcagagacgactctgtctgagccccttaccttacttaggataagtctccatcccttc
attctctatccttttactcggttgtgtatgactctatcacacttatctctacttgaaatt
acatacgtatttgcttatatgtttttgtccccactgctacaatgcatattccataagata
aagaacatttgttcttatattcactactgtatccccagcacagtattttgtcctttgtag
atccttataaccatttgttggaagagtgaatAAATGACTAAAAAAAAAAAATCAGAAAAC
GTGTTTTAGTTTTTGTAAATTAAGGGACATAAGCTCATCTTTCCTAGCCTGCCCTCTGGA
ACCATGATATAGAAAATATGAAGCTGATGAAAGGTACCAACTAAATAAGAGAATTGAAGT
GGTAAAATATATGGATCATTTTCTACTGTTTCCTTTTAGATGCTTATACAAGAGCAGAAG
TTGTTTATGAATGGACCAGAGAGCCAGCACGCTCAGTGGTTGTAGCAGAAGATGGATCAC
GTCTAAACCAGTATGACCTTCTTGGACAAACAGTAGACTCTGGAATTGTCCAGTCAAGTA
CAGGTAAGTACGATTTTGTTACTTCAGTTATGGAGGAAGAAGAAGAATAATATTTTGTGA
GAACTCAATGAATCATTCAGTAACACAAGTCTaggagagagaacatttcactaaattggg
catcagttgagctgggaactaatgtaaactcggtagacctgtgaccttggacatgtcatt
taatgcctcttggcctctgtttctgtttgtttgtttgcaaattgagAAACTGGCTATAAG
TAATTACTGTAGCACAACAGGTAGCTATGTGAACTCTTAGAGATGAACATCTGGGTTAAA
TCCTTATTCCCCAACCTTGTCAGTTGTTTGTAGTCCccttgcagggtggttggaagaaat
acattaaattcttaaagagtacttatcacaattcctgacccatcaaaagcttttcataaa
tAACTATTTATATAGTCTAGGCTCCACATATTACCATTAGTTAATGAATTTTGCTAAATT
TGTAGCAGTGATTATTACACGCAGGACATCAAAAAGCCAATTCCTTCTACAAATTCGTTT
GTATCTCTAACCAAGCATCTTCCGCAGCTAAAGCCAACAGAGTCATAACCACATTATTGA
TCACTCCATGTGGGAATTAAAAGTAGGTAGCATGCCATCCTTTTTAGTGTAGTAACTGAT
TTACTAATTCTATACTCAGAACTAGACCTGACACTGTGGAAAAGCTGGACCCACATCTTT
AAAGTTGTTTCGAACAATAAGATAAAAGTTTTGTTATTCAAGTGTCCATTTTGTACTATC
TGAAATGTGATCATCAGACCAGATAATTATAAATAAAAACTGGACTCAAACAATTAGAAA
AATACATGCCCCACAAAGCCCATTATTTACTGAAAGCTTTAACGAGGGTCAAGAATTATT
TTTCCAAAATTATGTCTTTCAAAATTTAAGTTGACTTTATTCACTCTTATTTTTTATTTC
TAAGGAAATACGATTTAGTAGTAAATAAGAGGAGTGGTGATAAAAAAAACTTCTTCTGAT
TTCATGCTTTATATTGGGACCCTCACAAGCATAATACATTCCAATAATAGGTCGACCTCT
CTTGCTATGATTATTAGACAAGTTCTGACTAACAGGATCTGTCTCTTGCTTGCTTAGAAG
CCCTCATTGCTAGCCCAGAAGCTTAAATGTTTATGTGttttattttttttttaaaaaatG
GAAACTGTTTCTCTTTTTTTCTTATTTCAAATCCAAgtggcatagtggaaaggtcatagg
ctttgtagtgagggagatgtgaactcaagttctgatcttgtcgcttagaagctttgtgac
tttgggcaagtcatttGTTCAGTTGGAAACTCTAGTATTGCCTAAGTAATGATAGTCCTG
TATTTTGTATTAAAGATGAAATAATATAAAATATTGCAGAGTGTTATATAATAGGTACTC
AAATGGTAAGTAAGAGCTGTTGCTATGGTCCTGAAATACCCCAGAACATGAAAAATGCTC
AAGATTTTTCCTTCTTACAACATATTATGTTGGAAAAGATATGAAAGTAAGCTGTGTTTA
CTTTTTAAAACTTGAATGTCATTATAAGCTGGATATAATGGCAGTCACTACAGATTAAAT
GATAGACAAGCTCAGATTTTGCTGTCATGGAACTTGAAGTCTAAAAGAAATTGAACACAT
AAACTGTAATTATCAAAATAGGTAGTTTAAGTGCTGTGATTAACATTTTtttgtgatgga
agagaccacatctgtcttctctatccctattattttctgtagtagttgagacataggagg
cattgaacaaatattctgaattaatgaatAAAAAGTAAATCCAGCTTAAGATGATCTAGG
AAGGATTGTTGCAGGAATTGATTTTTCATTTTGTTAGTCTGAATATATTGGGGGATAAAT
AATCACTCTCTAGGCTCCAGGCAGACCAAATAATGCACACATAACTTTTCCTCAAGGAAC
TCTTCATCTATTTTTGTTAGAAAGGAAGTTGGAGAATGTTGGGAAACAAATCAAATGCAG
TAGTATGCAGGCATATATGTATGAAGTCTCAAAGGTTGCTTAGAGGAGGGAATATTCCTG
CTCTAATTTTAGCTTTAACAACCTTAGTCATGTTACTATAACCCTCTTATGCCTGAGATC
CCATGTGTTCAAAATTAGAGGCTTAGTCAAAATAATGGAGGCCTTCCTCACCTTTGGCTT
TCAAGGGATTCAACCTGTCTACATTCTGGATACTCAGAAAAAATACGCAGTCATTTAGTA
GAATGAGAGACAGTGGCCCAACCCATTGACACCTATGAGGGTAGACCTCATGGGCTGGGC
CCACTAGAAGTCATCATTCTGTGCTAGAGCAGCAAGTTCACCTACATAAAATAAAAGCTT
TTTCCTGTCACCACATAGTGAATATTAGGGGGTAAGAAGAACAATGAGCAAATTCTCAAA
TGGAAGCTCAGTTTGATGTACGTTTCAACTCCACAGTAACGCTGAATTATACTTCCTCTG
GGACCACTTTAGCTCACCAAGAGTCCACCTTGATAGATTTCAGTAGAAAGAAACAGAGAC
CTTTGTGTAAGGTCTGCAATGCTGTATTTTACATCTCTTTGTGGAGCCCTGAAAACATCA
AAATAAATGACCTTGAGTACCATTACCTTCCTGTTTCTGTCAGAAGACTAGAGAATGATG
GTGAGAGAGAACACACACATTGAGAATGACTAGATAAAAGGCATCTTCTTCTACTTTAAA
ATTCTCCCTGGAGAGAGAATCATTCAATCCCCTTGGTAGTTTAGAAAGTGCTACTTACCT
GCCACCAACACATGGGAAAACATAAACACACAATCCTACTGACCTCTTTGAGTCAAAATA
CTTTCTAAATCACTTCATTAACATAAGAGGCAAGAAGATGGAAATCCTAGCACAATATTT
GAATTTCTAGTTCAGTACACATACATTAGAGGTACAATTCCTTCCTTGGATACTACCATT
AAATTTAGGAAAAGAATATTTAGTTACAGCCTTAGTTTTAAGTGTACTTACTCACCTGGC
AGAAAAATACTACTGGACAGAGTATATGGCAGAGAAATAGGCAAACGGGAAAGATGATCC
AGTTAGTTTTCAAATCCAATATGTCTTTATTATTCATTCATTTATCCACGTAATCCTTAA
ATCACTTGTTCATTTACtgtgtctgacacggtgactgggcttgaagaagagagatgaaag
gcacaaaacccctgcccttcagaagttcttagttgagtgagataaatagctaacatgcAT
TGGCACTGTTCTATTCTTCAGatctaatactcacaaaaatcctagaattgaggtaatatt
attatccccattttatagatgggatatatgggggcccagagaagtttaaacattattcca
aggtcatacagctgggaagtggcagaactgggatttgaacctgggttgtcaacctgcagg
gtatgtactctcaactacatgtcatacCAATAACAGGCATCAGAGACACATGAGATGTGG
Aagcatagttgctaagagtatgaaccctgaagttatactacaaagatttcaatgctggtt
ttgcaacttatttactgtgtgacttttgacaagtgttttaatttttatggtttttttttt
ttgtatgtatctttttcatgagctattgtgagatggaaataagaaaatgcatgtaaactg
cctagaagagtatctggtttgtaaaatgtatgcagtaagtgtccgatattactATTAATA
ATAAGAGTAGGCctgggtgcagtgagtcatgcctgtaatctcagcactttgggaggctga
gacaagcagatcagatcacttgagaccaggtgttccaaaccagcctgggaaatgtggaga
aaccccatctctacaaaaaattaaaaaattagctggccatggtgttgcatgtttgtagtc
ccagccacttgggaggccaagatgggaggatcacctgaacccagggaggtagaagcttca
ctgagtcgagactacaccactgcactccaacctgggtgacagagtgagaccctgtctcaa
aataataataataaaaataatactaatagtaaAGCTAGTGTAAGGGAACTACATGATGGC
ATAAAGGAGGAAGGGGGTCATTTCTACTTGATGTGTCAAGGGTGGCATAACCCCTTGTCT
CTTCCCACCCTCACCACATTATGCTTTCTAAGTAAGTCTTCAAGGACAGCCCATGCAAAA
ATTACTACAGTGACTTAAGGCCATGAAATATAACTTATAAAGAAAAACAAAATAATGAAA
TTGATCACGAAGCATAACAATATCAGTGTCCAGAAAACATTAATAATGTAATGCCATGCA
ATGTTTTAAAAACACACAGTGATGACTGCAAGTTCTCCATATTTACCTAAATAAATTTGA
TTATAAGAAAATTTGATAAGTTTGGTGAAAAAGAAAGTTTCTTCTGAATGACTATTGTTA
ATCCTTAAAAGAGATGACTAAGAAACATTGTAGTATTCTCTTTTTTGGACACAGAGTCGT
CTCTGCATGAGTTGATGTAATCATGACCCAGAAGGGTCAAGATAATAAGAAAAGCAACAG
TCTTCTTTGACTATGGAGTAACATTGGTGATCATCATTCATCCAAAGAGCCTAGGGGCTT
CCATTTATGAAGCCTAGTACATGGTCTCCAGAGAAATaattataactatagaatgtaagt
cctgggaaaaaaaaaagacttctgtggtcatttggtcaaaccatttatatttcaaatgaa
gacatggtcccagagaggctaaatgaTCTAGAACTATAATGAGTGTCCCCTTATCTCTAT
TTAGAATCTCTGAAGCAATTAAAAAACATAACCACCACTTTCTCAATAACATTTTTGATA
GAAAATTCCTTTTGCAATATTAGTATCCATAGAAAACACCAAGTTTAGAATACTTGGAAG
GAAAATGACAGCTTCACAAGGAATCAATGTTCAATACAATTTTGTTGAATGACCAAGTGG
TTGATCTCTGACTTAGAGAGAGAATGCATGTCTGTGTTTTTAATCTTCATACTGTAAATG
TCCATAGAAATAGAGTTTTTAAAaagtgctttcactcagattatgtaattttatcctcac
atcctcctaggagacagttaaattaaaaactattatattaattggacaaatcgggaaact
gtagccaaatgaacctatgcaaggtatttacctccaagtaactaatatttgagaaggcaa
agattgaaagccaggtctAAACAAATCTTTAATGCTGTTTTGAAAAATTATATTAGTTGC
TTTTCTTCCACTCTCCTTAATTTTGTTTTGCAATATATCAGAAATATTGTCACATCTAAT
TTGCAAGCTTCCTTCAGGGTTAAATAAACTGCAAGAATATTTGAATGACAATTCCCCTAG
ACTGTTGAAGGAGGGAAAATAATTTGACATGCTTTGTGCATAAGCACTTGATGTCTAGAC
GTATTATTTCAATCCAATTTAGGTGACTTGGTTTTTTGTTTTTGTTGTGTTTTTCTTTCA
TTTTAAAGCTATTACAACATGATTCTGATGTTGCTTCCCTTTTCTTCCTTATTTGAAAGT
TTGTGCCAACACTCTTAAAATTGTATTTAATTTAGGAAAAGGTTTCAAAACATTGGAATT
TCTTCTGTTAGGGAAAATCTGTTAGGGAAAAAGTTGTTTATAAAACAAATATAATGTCAA
ATAATAGCTCTTCAGATCTCCAAAAATTATATTCTTTTCAGGATCTTTGCAAAAATGTCA
TGTTGAGAACAACAAAAGATAATGGAATGTATACAGACACTCATTTTTCTGACATTATAT
ACAGATGAATTTTTTTCTTTGAGCTGGTGACATTTTGCAGGCTGCAGTTGAATGAATTGT
TAGGAATAATAATGCATGCCCCTGAGATGGTGAAGTGTAGCATGGGTATGTCCACATGAG
ACTATATTTTAGTAGTGTTTTGGGAAAATTGTTTTTCTACATTTTTCTTAAATTTGGATC
ACTTTCTTCTTTTCAAATGACCTTAAAGATATCACTAGAGGAACACACAGAAAATAATAA
GAAATTAATCTGGTAACATTCCATTTGTCCTTTAAAAGAAAGATTCTTATGAATTTTGTT
TTGATTGAGTGACCGTGAGCCTCAGTGCATCCATTTTCACTATATGAAGGTATTAAATAC
TGAGGATATGGCCGGTCATGCTACATAACCAAATAACTATTCTTCTTTTAATTAACTTTC
AGTTTGGTGGGAGGAATATATGTATGTAGTTAAATAACTAAAATGCAAAGTATGATATAT
TATAAATATATACAAGAGATATAAAGTTGAACACAGTAAGTGTTTAGTAAAGGGCAGGTG
CTATTATCAATAACAGTTAATAATGAAAGCAGGCATAAGTGCGTAGATAATTTCCTGCTA
CAGAAAGCAGGATGTGTTATTCTACCAACACTTCTACCAGTTCTGATTGAGGAGAAGTGT
GAAGAAAATGGAGAAACAAATTAAATTTATTTTAACATTATAATGTGGTTACATAGTATC
ATCTTAATTAGAGCCATTCTTCTTTATTATCCCCATATTGTGCTTCTGActattttgtag
acaagaatactaagggtaagagagtttaagtgacttatcaaaagctacacggcaagaaaa
tagcagatctgggttttgaagtcaaattcatttgcttccaaaTATTAATACATTTTCTTC
CATAGGACAATAATTTCTATTCCACTGAGGACCTGGTACTTGGGCTGGAACCAACCTATA
GATGAGCAAAATATTCAGCTGCAGAAGATAGGTAGAGTTTTGTAGGCCAATATATTGAGA
TGTTGAAATATTCGAAGAGACAAGAGAATTCAGTGCATATTAGAACTATGCTATGCATAC
TCTTAAATACAGATTAGGAAGTTTGCTTGTTACTTTGTAGAGcttgagtcactttatatt
gtcacacaagagaggggcagctgtttgctactggcctctagtaagtagagtccaggaatg
ctgctaaacattctgcaatatataggacagccaccttcaataaatgattatctgttcaaa
aatgtcaatagtgctgaggttgagaaagcctAATGCTGCTAATCAGTCTCCATTAAGATA
TTTTAAGTTAAAAAAAAAGAGTGGCAGAATCGCACATGTGAAAGATCACTCTACATCAAA
ATTTAGGAAAAATTGGAGTTAAGATGTGACTACAGCCTATATTAACCCTATATTTTGAGT
GAATAAGGCTAAACAATCCTAAGATTTTTAACTGAGAAAGTATAAGGCAAAAAGAGAAAC
AATAAGACTCTCCTGCAATTTGGGTTGTGTGTCTACTGCTTTATACCTCTAACTGAAGTC
AGAATTTGAAGTGTTTAAGGACCTTGGAGAGCACCTAACTAGACCACTGTTTCCCAGATC
AATCTAGGAATTGGGACAAACTCAAAATCTGGTTATTAATACAGATTTTCCTGACCTTTC
AAAGAATGGTTTgtaaatctagttgggatttgaagaactgcattcttcaaaagtttccca
ggtgatcctgGAAAATAAATTTTGAGAAACAaaagattctagcccactctccttattttg
tagatcaggccatgctaaattactcttctgatgtcaaagagatatttaatgcagttttgg
agctaaaattaaactgtcctgaTGTACACGCCAAAGCTTCTTCAGTAGGTATTGTGGATA
TGCTCTGTAATGGACACACTGGAGATCTGATCTGTTTCTGACCCATTGGTCTATGTCACA
GGGTTTAGCATATTGCCTTCTCAGTCAATTTAAGGATTGGAAAGCCAATCCTTAAATATA
AACTCAGATTTGTTCCTCCAATATGTGATGTATTTGAATTAAGAGGTAAGAATATCTTTA
AAGACTCTGGCACCTCAGTCTCATCCTCAGAGTCATTTTACTGTGTGTTAAGTATGTCTC
TTTTATTTTCTGGATAAAAACTTTTCCCTCCAAGAACTGGATGTCACATGGAGAAAGGAT
GTGTCTAATTCCCAGACCTTTGGTACTCATAGTAAACCTCAGAGATTACCTTTTTCTAAA
GTCAAATTGCTCATCTTTCTTGTGTGTTTTACTTCTCAGGAGAATATGTTGTTATGACCA
CTCATTTCCACTTGAAGAGAAAGATTGGCTACTTTGTTATTCAAACATACCTGCCATGCA
TAATGACAGTGATTCTCTCACAAGTCTCCTTCTGGCTCAACAGAGAGTCTGTACCAGCAA
GAACTGTCTTTGGTAAGTCCCAATCAAGATACATACGCAAGGAAGGGTATGGAAGACAAG
TTATGTCATATCTGTGACACTGCAAAGAGAAATAAAAAAAAATATACACTCAAATATTAA
GTTCATATAACAGAAAGTTTCAAGGAATTGCCACTCTCATTATGGTATATATTTTTTAAA
ACTATTTAACTAGCAAGCTGTTTTAGTATTTGTGAATAGATGGCATTAATGAATATTTGA
TTTGATATTTTGAGGTAAAAATGAAGTGAAGCAGGCATAAAATGCataatattaaaaact
cataaataaaaacttaatatttaaacaatatatttagaatatataaCATGAATCACTGAG
TTGTTCGAGAAGCTTAGAAAATATCAGCAGAGCTACTTATTTACATTTATAAAAAGCAGA
GCTTCTTTAAGTAGGGAGAGCCAATTAATGACCACCATATCACTACAGGAATAAGTCACT
TTACCTGATGTGTGCACTTCTGTAGAGTTACATGCATTCATTTTTTCTATTACAATATTT
TTAATGACCTACATGCTTCAAGTTAAGAAATCTAATTGAGTATTGTTTAAAGGGTAAACA
ACCTTTTACAAATAGGAAAACTTATTTCCTCATGTATTATTTTAGAGGGTGCATTTGATA
TAAAAAGGTATTTCCTGCCTATATCCCCGTATACTATTTCAACTGTATTTTTCAGGCTGA
TAAAAATGAAAGATTCCAATACAATATCTTCTAGACACAGAAAGCAGTAGTGAACTGAAC
ACAAATCACCACTCTCGTTATGAAAATTGCATTCTGAAGCTTAAAATTGAGTAATCATAA
AATCAAATGCTTTtatactaggcgctattctatacaattagcctgtattacttaactata
aaacaaattctatctactattattatttccatttttaaaagtgaaatctaaggaacaaca
gattaagtaatctgcccatagttagaagctattagatggagccaggacgaagaccctagc
atttagctctggagtctgttcgcctaatgacaatgctgtatcgtCACCTCTGAGCTATCC
TGCTGCAATGAAAATAATTGAAATGGGAGTATTGTGGTTAACTTCATTTGGAAATCACCA
CTACGTATTTATTGGTGAGAGGTGCAATTATCAAGGttcattccacaaatatcaactagg
cacctgctgtttttaagagctgtgctaAAGGATAAAAGCCTTAAGAAGCTTATAGTCTAA
ACTGAGGATTATTCACCTGAAGAGATTCCTATGGTATCATTTTTCAATAATATGTAGTGT
ATGAAAAATCAGTTATCTCAGAAAAAAAGCAAGACTCTGCTACAAGTACCAGAAACGTGT
ATTTTCTTCTGAACTTGGCAATATGCTTCTAGATTGGCAAACACCAAATCATTGCTCCGA
CAATTGCCTAAGCATATAGCTAAATTAATATTCAGAATAATTGCAGCTGCAGAACAAAAG
AGCAGTTCATTGCATACTCATTCTTTCCCATTACCACGTGTCGATATTAATTAGCAATGA
ACTCACTAAAGACGAAGTCTTGTTAAGATGCTTATATCTGTATGAGTATGCCTTTTTCTC
ACTAGGAAATTAaaacaaacaaacaaacaaacaaacaaacaaaaacaaacaaaaaacaCA
GGACAggccgggcacggggcccacgtctgtaatcccagcactttgggaggccgaggcggg
tggatcacgaggtcaggagatcgagaccatcctggccaacatggtgaaaccccgtctcta
ctaaaaatacaaaaaattagctgggtgtagtggtgggtgcctgtagtctcagctactcgg
gaggctgaggcaggagaatggcttgaaccctggaggtgcagctagcagtgagccaagatc
gtgccactgcactccagcctggagcaacagagcgagactccttctcaaaaaaataataat
aataataataataataataataataataataaaataaACACAGGACATATTTATGTTTTA
TTTTATTTTTGTAGTATGAGTACAACACTATATTGGAAAAGGTTCCTTTAAAAGGTGATT
TACCCCTTCCCACACCAACGAATTCTACTCTTTTGATTTGAAAATTATTTACAGCATTTC
AGATGGTGTATGTCAAAAAACATTGCTCTTAACTTTTTCAGCAATCTTATATCTCAACAG
ACTCATGGCCTTTGATGAACATAACTATATGTCTGTAAACTTAGTTGTGACAAGTATTTT
TGTGTTTCAAGTTTTATGTTTCTAATATTTTAAGTTCACTAGAATCACAAATACAATTTT
CTAGACTTTTAACCTTTTAACATTTATTTTGTACACATGTTTCTATGCTTTTTAGTTTGA
ACTCAGCACATTTTTTTTTCTGAGCTCTGTGAGAAGCCTAAAAGGATCATGTAGATTCAA
AAAGAAAAAAACAAAAGAACCAAACAAACAAACAAAAGTTGTACTTTATAACCATTTATT
AAAAGACATCCAGAATGAAAGAAGGTTGCAGTCTATCTTGTGCCTTAGAAGACCATATTC
TTGGTTTTCCATGCTGTCTCTCATCTGgaggcagtgtggtcacttaattttgctgccaaa
tacatccaagtttgagattcagtctcgccacctaccagctgcatggcattggcaaattta
cttcctcttatggagcttcagttgtctgttaaatgaaagtaCAAGGAAAGTAAAGTAATG
CTGTTTTTTAAAAATTTAGCAAATAAAAAAAATATACATTGTCAGGTTCCATACTTGTAA
CTTAAAAGCTGTTCAACAAATCTGTGTTCTTTTCTCTTTTCCTATAACAGGAATTGTATT
TTCCTATGGCACAAATTGTATCTTCATGTTAATCTTCTCAACTGCTCTTAATTTATGGAC
ACATTTGGTTTAAAAATACCCGTTACCACATTACTTCTGAGAACTGACTACATAAACCAA
GATTTTTTTAAAAAAATTGAATTTATTGTAGTAGGGATTTATCAAAAAGGACTAAAGTTG
TCAATTataatagtcattagttttgcccttattatcaggctaagagctaaacacttcatt
gcattaccttacttaatattcatgatagccttctgagttaaacttattaaatcaacttac
aagaaaaaaattttataaaccccagaagctcgtgattttaagtcaattttctcaacgtca
ttcagcagttatagaacagggatttgaaactcggttgccctgGACTTTCAATTACCCTAA
TATTTGCTCAAGTTAATACTGACATGTAAATTCAGGAGCCTGAATTTACAAGTCATTGCA
TTTAATCCTCATGATAGTCTTTTGAGTGAGTGAGCAAAAATGTCCTTCtcctagaatttc
aacaatggtatagacagtggagagaatgaaaaacaagtcatcccttttacagatatgggc
acagagttcctacaggttaaatcacttagcagaggtcatagagctaataagtggtaggat
tgagactagTCACTGGAAGAAGTCAGAATTATTTCTACAATATGTAGCCTGATCCACCCT
GAATGGGTAACTGTGACTGTTTTTTTAACATTTTTATATGGTTTAAAGGGAACCTGACAG
CATTATACTTTTGTACTGAGTATAGTGCATTACAAATAGTAGGCTGATAGTATTTGGTAA
ATGAACATTAGAGGGTATCATCTTTCTCATACTAACATATAATTGTGTAAGTAAACTAAA
ATGGGCTAACTTGAAAACTTCTTTTGAATAGAGGGCATTTTAATCACTAGGGATGGATTT
GCAGAGTAGGAAAGATGAGGCAGTCTTATCAGAAAGAAAAAAGATTCTAACAttcgaatc
agaaaaactggtgttcagatgttggtactgctacttcttagctgtgtattctctagcaag
ttacataaAATGTATTATtatatatatgtgtatatatatatatgtgagtgtgtgtctata
tgtatatGAGACACACATGTTTCTATCTATATATGTCAGATTTAGGAATTTCTTTAAAAA
TGTAGCTATTTTTGAATCAGGAAAGATAGTGTAAAACCATGAGTCAATAAAGTGGCAATT
TTCCCCGAATAGTTCAATTATCTATAAATTATCAAAAAGTCATTCACTTTCTGGTTTACA
TATTTGGGGTACATAGAATATTAAACAGAGCTGAGTATCCAGAAGTTACCTGTGGATCAC
AGGCAAGTGAAGATCTGTGATTTCTATATCAAGAACTAGGTACAGTGAGGAATGTTATTT
CTTGTTTTACCCAGGACACCCATGTTCAAAGCGCCAATTTAAAGGAGCTTACTATCTTCT
GAAGAGCACCTCAATAGCAGAGCAATTTATTCCTACAAGATATCCCCCTCAATGCTGCCA
TTCCATGAATCACAGACTACACTGGGGTTAAATTAAGACTCATCAATTCTAAACCAAAAT
AAGATGGTCTAGAAACCACATTCTGTCATGATACTGTTGATTTCCTTTTGTTCAAGTAGG
CTGTCCCATCATGATGAAATTTCACAGTATGAACTGGCATCATGTATGTTTTTTTTTTTC
TTTACAGGAGTAACAACTGTGCTCACCATGACAACATTGAGCATCAGTGCCAGAAACTCC
CTCCCTAAGGTGGCTTATGCAACAGCTATGGATTGGTTTATTGCCGTGTGCTATGCCTTT
GTGTTCTCAGCTCTGATTGAGTTTGCCACAGTAAACTATTTCACTAAGAGAGGTTATGCA
TGGGATGGCAAAAGTGTGGTTCCAGAAAAGGTAAATGCTTTAATGGTCACTGTAGTACAT
CAATATTATGTCTCTTTAAACCTATGAAATGAGATGTTTTGGCCTGTGGTATTGGATGGA
GTATGCAGAATAATAAGGATTCTTTTTTTCTTATGTCGTAAACAATTAAGTGCCATGATA
ATTTTGTTATTGATAAAGGGAGAGGTCATTTAGGTGAATAGATGTACAAAGTGGAGGAGA
TAAAGGAGAGTCAGGAAGGCAAACATTTCTAGTCAAATAGGCTTTCCTGTGGTTTCTATT
GATTTGAGAACAGTTTTAATGAACCTGATATTAGGAGCAAATAAACTTAGTCAAATCCTT
TATTTACCAAGTGCGTTATAATTTTATAACTTGAAAGTTATATTCTTTTGGTTGTTTTCT
GAGCCTAATCATTTGGTCATAAATGTATAACCATAATGCCTCAATTAAATTAAGTTTGCC
ACATGAACCATCCCTAGTTCTCTGCAAAGTCAAGGGCAGGCACATTTTCTCTTTCCAAAA
TAGACATATGCTTTAGGGATCATAACACACAGAAATTACCAAGAAATGCCTCATGGTAGA
AAATGTTCAAGTTAAGAATACTGCTGCTTCTCTCAATTAGAACCTATTACACAGTATGGA
TTTTATGTCACAGCTTGGGAGGATAGCTGTGTTTGTGGGGTTTGAAGAACAAGCGTGACA
AAATGCAAGTAAGCTTTGGGATGCTGTGATGAAGAGCAAAGACAGAGACAAAGAGATTTT
AAGATGTTTAGAAATAATCTAGAAGGAGTCACTTGACATAAGCTTTTCTGAAACTTTATT
CTATAGAATATTAGTTTCTTAAGATACTCTCTGAAAATTTAGTTCTTTGTTGATGCCCAC
TTGAATATTGctgcatactgtatttcctggtcacagcatattaaaggggctaagaaattc
tgtagtaaataaactggcttaactgtgtttatcccaTAGTTAAACAAATGCATTAGATAA
GAAAATCCTCTGTAGTGGTAACATCTACCTTATTTAATAAAATCTAAGGTGTTGTACTTC
TTGATGGCAAAAGGCTATTAAATACTGCCTGCatttttaatttattataataaGACAGGC
ATAAATTATGTTTTTAAATTCCTAAATAAGGCACAGATTTAGGCTGCAAAATAAGGGCCA
CCTTGCTCAGCAACTTATAATTTTGCTTCTCACTGTTTACTAAACAAAATGCATTGCTCT
TTCTTTCTACAGCCAAAGAAAGTAAAGGATCCTCTTATTAAGAAAAACAACACTTACGCT
CCAACAGCAACCAGCTACACCCCTAATTTGGCCAGGGGCGACCCGGGCTTAGCCACCATT
GCTAAAAGTGCAACCATAGAACCTAAAGAGGTCAAGCCCGAAACAAAACCACCAGAACCC
AAGAAAACCTTTAACAGTGTCAGCAAAATTGACCGACTGTCAAGAATAGCCTTCCCGCTG
CTATTTGGAATCTTTAACTTAGTCTACTGGGCTACGTATTTAAACAGAGAGCCTCAGCTA
AAAGCCCCCACACCACATCAATAGATCTTTTACTCACATTCTGTTGTTCAGTCCTCTGCA
CTGGGAATTTATTTATGTTCTCAACGCAGTAATTCCCATCTGCTTTATTGCCTCTGTCTT
AAAGAATTTGAAAGTTTCCTTATTTTCATAATTCATTTAAGAACAAGAGACCCCTGTCTG
GCAGTCTGGAGCAAAGCAGACTATGCAGCTTGGAGACAGGATTCTGACAGAGCAAGCGAA
AGAGCAAAGTCATGTCAGAAGGAGACAGAATGAGAGAGAAAAGAGGGGGAAGATGGTTCA
AAGATACAAGAAAAAGTAGAAAAAAAAATAACACTTAACTAAAACCCCTAGGTCATTTGT
AGATATATATTTCCAAATATTCTAAAAAAGATACTGTATATGTCAAAAATATTTTTATGT
GAAGGTGTTTCAAAGGGTAAATTATAAATGTTTCATGAAGAAAAAATTTTAAAAATCTAC
GTCTTTATTACACAAACTATGGTGTGCTTATGTTTTTGTTTTGCTTTTTAAACTGATGTA
TAGCTTTAACATTTTGTTTCCAAAGCTGAAGATCCCCATTCTTTCTCTTTGAAAAAAAAA
AAGGCCTAATGCATTATTTTGTCATAAAATGCTATTTTAAAATTCATGGAACTTTCATAC
GTAAAGGTGCAGTTGCTCATTGTAGAGCACATTTAGTCCAATGAAGATAAATGCTTTAAA
TAGTTTACTTCACTTTCATCTGAGCTTTTACCACTAGACTCAAGGAAGAATAATTTTAAC
AGACATGTATACTCCATAGAAACTAAACTAAAATAGTTTAAAAATATTCCCTTTTTCACC
CTATTTTCAGATAGCACATGAGCCCAACACTCACTTAATTCTCATTATGAAGATGTTTTT
AGAGGGGCAAAAATATTTTGCAAGCTCTGGAATTGTTGAATGTATTCTTTTATATAACTA
CATTAAAAGCTTTAGATTGAAATTTATGACTAGCAAACAAAAATAGAATATATAAACGAT
ATATGTAAATATACAGCATGAGATTGTACATTTTTTACTTTTTTAAAATTGTGTTCTTAA
AATATTGTGTAAGAATCACTGCACTTAGCTGTTGGAATGTTGTTAAATGCTATGGAAATA
CATTTAGAACCTGCATTTAAGAACAGAACAGCAAGTATGAACCACATGGAACTTAAAACA
TATGGGTGTGAAGTCCACTTATGTAGACAAAACTTATAATTTCCAAACTGTTGTCTAGTA
TACAGTGATCAGTTGCTCTCTGTTCAAGTCATTCCACACATTTCCCTATTTTAGGCTATT
ATAATATAGAAAGAAAATGGGAAGCATTAGTTGGAGCTAGAAAATGAACTGTATATTATT
GCTATATTTGCTAATACCAACTATTTCAATAAGTGTTGTACCATATGTAGCATTAAATAT
AAAATACATAAAAGAATGTACAGAAAATAGCTTTTATTGAGTAATATTACATTTCATTTA
TACTGTAGCAATATATTTGTAGGTATACTATGTAAGGGCTTTAAATAAAAGAGGTCCATT
AATACTTCCTTATAAAAATTCTAGTCTGTTTCATTACTGCCCAGATGTTTTAGAGATAAA
TATTTATGCAGAAGGTATTTTTGAAGTCTCCTTTTGTCTGATAGAGTTTAACAGATATTT
AAATTTAGTGCTCAGAATCCACAAGTCACGGTCTAAACACACTTAGAATACTACAGCATA
AATCTGTTAGCATTATTGCCAAATAAGACAGTTGGGATCCAAACCCAAGTCTTGAGCAAT
GTTTTTCTCAAAAAGCTGCTATCCAATGATATAGGAAAATACATTGTGTTTTCCTAAACA
CACTTTTCTTTTTAAATGTGCTTCATTGTTTGATTTGGTCCTGCCTAAATTTCACAAGCT
AGGCCAATGAAGGCTGAATCAAAGACATTTCATCCACCAATATCATGTGTAGATATTATG
TATAGAAAATAAAATAAATTATGGCTCTAACTTCTGTGTTGCTGTTTATCTTGTTATTTT
TCGGCGTTATACTAATGTGTTTATTGAGAGCATTTTACCTTCCAGACTTCTCATGGCTAA
CTTTTGGT
