# Supplementary material for: Reference based annotation with GeneMapper
Source: Genome Biol. 2006 Apr 5;7(4):R29. doi: 10.1186/gb-2006-7-4-r29 (PMC1557983; doi:10.1186/gb-2006-7-4-r29)
Supplement: Additional data file 2 — A gunzipped tar file containing the data set of orthologous genes in five vertebrates (human, chimpanzee, mouse, rat and chicken) that was used to compare pair-wise and multiple species GeneMapper [file gb-2006-7-4-r29-S2.tgz › 5verts/orth104/gg1.gff]

NM_204318	REFSEQ	CDS	2575	2648	.	+	0	gene_id "NM_204318";
NM_204318	REFSEQ	CDS	6370	6482	.	+	1	gene_id "NM_204318";
NM_204318	REFSEQ	CDS	15141	15208	.	+	2	gene_id "NM_204318";
NM_204318	REFSEQ	CDS	20328	20548	.	+	0	gene_id "NM_204318";
NM_204318	REFSEQ	CDS	22286	22368	.	+	1	gene_id "NM_204318";
NM_204318	REFSEQ	CDS	27563	27706	.	+	2	gene_id "NM_204318";
NM_204318	REFSEQ	CDS	32873	33025	.	+	2	gene_id "NM_204318";
NM_204318	REFSEQ	CDS	35667	35869	.	+	2	gene_id "NM_204318";
NM_204318	REFSEQ	CDS	39122	39430	.	+	0	gene_id "NM_204318";
