# Supplementary material for: Reference based annotation with GeneMapper
Source: Genome Biol. 2006 Apr 5;7(4):R29. doi: 10.1186/gb-2006-7-4-r29 (PMC1557983; doi:10.1186/gb-2006-7-4-r29)
Supplement: Additional data file 2 — A gunzipped tar file containing the data set of orthologous genes in five vertebrates (human, chimpanzee, mouse, rat and chicken) that was used to compare pair-wise and multiple species GeneMapper [file gb-2006-7-4-r29-S2.tgz › 5verts/orth104/hs34.gff]

NM_000806	REFSEQ	CDS	3513	3586	.	+	0	gene_id "NM_000806";
NM_000806	REFSEQ	CDS	6860	6972	.	+	1	gene_id "NM_000806";
NM_000806	REFSEQ	CDS	18423	18490	.	+	2	gene_id "NM_000806";
NM_000806	REFSEQ	CDS	25819	26039	.	+	0	gene_id "NM_000806";
NM_000806	REFSEQ	CDS	28262	28344	.	+	1	gene_id "NM_000806";
NM_000806	REFSEQ	CDS	35260	35403	.	+	2	gene_id "NM_000806";
NM_000806	REFSEQ	CDS	43600	43752	.	+	2	gene_id "NM_000806";
NM_000806	REFSEQ	CDS	48368	48570	.	+	2	gene_id "NM_000806";
NM_000806	REFSEQ	CDS	49813	50124	.	+	0	gene_id "NM_000806";
