# Supplementary material for: Reference based annotation with GeneMapper
Source: Genome Biol. 2006 Apr 5;7(4):R29. doi: 10.1186/gb-2006-7-4-r29 (PMC1557983; doi:10.1186/gb-2006-7-4-r29)
Supplement: Additional data file 2 — A gunzipped tar file containing the data set of orthologous genes in five vertebrates (human, chimpanzee, mouse, rat and chicken) that was used to compare pair-wise and multiple species GeneMapper [file gb-2006-7-4-r29-S2.tgz › 5verts/orth104/pt1.fa]

>pt1
CTCGAGGCAAAGGAATGATTCCGGAAATGGAGATATGATTCTCAAACCTAGAAATGATCG
GAGTGATTTATTAGTTAAATATTCTTCGTCCAGGAACCCAGCACAATTCAGAGGTAACGG
CGCCTGCGTTTTCTCCATGATAACATAGACAAACAGTTGCCTCCAAAGGTAAAAACCCGG
TTCCGGAGGGTATTCTTGCTGTCCTCTAAGCTACAGAAGAAGGTGGGGTGGAAAGCGCTC
CCAACCTGAGAAAGTGCGAAAGACTCTCTAAATCCAGTAGCCAATTTCCTACCTGCCAGA
ACTCTTTCCTACCATCCGTCACCATTCGTGACTCTGCAAGACACGGGGACTTAGACATAT
GTGTGGGAGTGTGTGTGTGAGGGAGAGAGGCGAGACGAGTGCTCTCCCCACACGTGTAAC
CCTGCATCTCCCTGTTTCAGAGCTTGCGTTCATTCATATGCAGGCAGTGGTTTAATATTT
GATCAAAGGTAGAATAGTTGCACTAAATAGTTGTATTTTTAATGGGCTCACCTTAAAATC
GGGTGTTCATAAATTGCAAGTGTGAAAAGACTCTAAGTGCAGTCCGTATGTCTCTCACCC
TTTCTACCCTTCCCTCCCCCATTGCCGCTCCCCCCAAAAAGAGAAGCTTGCAGCAGATTG
TAGAAGGATTTGAGCCTGCAGCTAGCGAGAAGGGGATTAGGGCCAGAGTGGTGCAAGTTA
AATTGTGCTGCATATAAAAAATGGGCGGATTGGTCTCCAGATCCAGAGGCTGGTACCACC
TTCCTTTCTAAAATAAAATCTCTCTGGCATGAAGTCACCGCCTATTTCACATCCGGTTTG
CCCTGGGACGTATTACTACTGTCTTGGTAAAGAGAAATCTTTTGTTGTATAGCTGCAGAT
TGGATATTGGGAAGCAAATTTGGGTGTGAAATCTTCAGCAAAGGAGCACGCAGAGTCCAT
GATGGCTCAGACCAAGTGAGTGAGAGGCAGAGCGAGGACGCCCCTCTGCTCCGGCGCGCC
CGGACTCGGACTCGCAGACTCGCGCTGGCTCCAGTCTCTCCACGATTCTCTCTCCCAGAC
TTTTCCCCGGTCTTAAGAGATCCTGTGTCCAGAGGCGGCCTTAGGTAAGTGCGACTTTGG
ACCACGATACACAGACAGAGCTTTGAACGTGGCTTTTCCTAGCTGGAGAGACAGGAATGT
TATAGTCggggggggggggggcggggggaaaccggggggagagagagagagagaaaaagg
ggagcgagcgagcgagcaagggagcgagcAGGACAGGAGCCTGATCCCCCAGCAGGTAGA
AACAACGAAATGTTTTTCTTTCAGGGTGAAACCGCAGCAATATAAGAGCATTATTTTTTT
TTTCCCCCCGCTGTCTTTCTTCTTTTCCTCTCCTCTTTCTTAGGCATATTTGAATGTATT
CCGCAGGGTGGGTGGTGGCATGTTGTTTTGGTCTTTTATTTATTTATTTATTTGCAAGGG
GGAGCTGGGGTGAGTTGGGGAGGGGCGTCGGGGGCCATCATCTAAAGTTAAGACGCTGGG
ACGGAAAACCTGTCTCACTGTTCCATCATCCTAGGGAAGGCACGCTCTTGTCCTGGCTGC
AAAATTGCCTGTTTTTCCCTTTCCAGTGGACGCTGGTGAAATGCCCTCTGGTGTAGGGGT
CTCTCCCATTCTGAACACGAAAACTCAACTTAGTCTTTGATATGGATGGCATGGGATGGT
AACGTTTGGAGTGTGTGTCTAGGGGAGGGGGAGGTTGAAGGTAGAAAGCGGTAAGACTGC
AGCTTAGCCTTTCTTTTAAACTATTATGTTTGTATTTGCAAGAAACTTTCTTAACAACTG
AAGTGCCATGATAGGTTTGTTTTTCTCTTTTAAAAATGTCAGAAGAGGTCAAAAAGCTAT
GGTGCCTTGTCAAAGGGTTTTGCTGTGTTTTGTTTACCCATTCAGATATTCAATCTTTTT
AAAAAGATCAACAAAAATTAATAGGGCTAAGAAAAGTTGTTTCTCCCTTGTAACAAACGA
TGAAGATTAGTAAAAGGGTAAATTAAAATTTTGCAATTTAGATGTAGCATTTTAACATAA
TATTTATCCAAGATTTCTTGTCATAGTCAACTAATCTGTTTCAAAACCAGTCACTAAATT
ACTGAATTAAGGAAAAGCTATGATGAGGCTCAGAGTTCTTATCTCTAGACCATTTCGCTC
TAAACATATTATGTTTCATTGCTTACATGCCTGTTTGTAATGGTTTTTAGTGATTTAAAT
GATTTCCCGAGACTGCAGAAAGCATTTTGTAGATGTATTTAAAGGCATACCACATTAAAC
TATAGAGGGTTTAATGAAAAAGAAGCTTTAAAAGATTGCAGTCTATTAATCACTTACCCT
ACAAAGAAATATAGATTAAATACTTTGAACATTCCTTATATTATGACTGGAATTAATTAC
AGAACATTAAAATGTTACCATAGCTGCTCCTTATCCAGGTAGTGCATTGAATTTCGAAAA
CTGACTCCACACATAGACTATATACATTTTTAATTCTCTAAGCTTTCTGTACTCTTCCAG
TTCTCCAACATTCCACTACCAAGTCTAAATTCAACAATCAGATGGTGATTGATTGCACTT
TACCTAAGAGGTAAAAAGATCCCTTTATTCATGCAAAGCGAAGCACTCCAGCTTCCATCT
GTTTGAGATGAAACATTTTCTAGCAGCAACCTGGCAGAATTTGAGAGGGCTTGAAAGATA
tgtgtgggcatgtttgtgtgcatttgtgtgtgtgtgtgtgtgtggtttgtatgtgAGAGA
GATCAGCACATGGCTTGACTATAAAGTGTGTCCTTTAGCTTCACAGAAACATTAGGAAAC
ATGTTTAACAAAGCAGTCACAGGAACAGAATAAAAGCACGACTCCGGCATTCAACAGTGT
GTTTCCTATGTTTTAAAATAGAAATAAATACAGTTGCTTCTGAAATCAAGGTACCTGCAG
AATTCAAAGAGGAATTCAGCCATCACAACATGTTAACCTATCCCATCCAATCCCTAAATA
TGTTCTTCCTGTTAGAGACACCAGCTTAAAAATTTTAATGCACAGTTCACTGTGGAAACT
GAAATCATAAAAGTCCAAATTTTTAGATGATAAACAACAAGAAGAGAATAAACCAAACTA
TATTCTAAATATAAAACCTAGAGGTAAACAACTCACAGTTTTTATGTTGAGCAATACTGT
CACCTGAAAGCGTTTCAGCTTGTATTCTTTTACAGGAGAATAAGGACACTGATATATTTC
TGAATGGAGAAATGGAAGGGAAAGTGGAGAATGGATGGTCCAGGTTTCCATTGCTTCCAA
TGAGGTGTCATATCCCAGTGAGGTCATTTCCTGACTTCAAAGCATTCATCTAAACTGCCT
CAGTCAGCCCTGGTGGTTATAACCTGATGTTTCTTGCTAGAGACATTGATCTCTACTTAT
TCTACTTTTCAGCTGCTCCAGCCCGCGATGAGGAAAAGTCCAGGTCTGTCTGACTGTCTT
TGGGCCTGGATCCTCCTTCTGAGCACACTGACTGGAAGAAGGTGGGGACACTTTTTTAAA
AATCTGCATGAAAATTTCTGTAACTTTTCATTTATTTTATCGGGGGAAGAAAATTGTCCT
CAAATGAATTTATGACTAAGGGAATTCAGAAAACTTAACTGCAATAATTTCCAGCTAAGA
ATAAAGAGGAGCAGTATGAAACAAATCATTATGTTTGCACGTTAGTTAGAATACAATTAA
CAAGCCATTGTTAAGACATGTATTAATTCAACATTTAAGTCTTAGATTGAACTTCTCACT
GTTCAGTTGGAACTGAACAAAACGTGCGGTTTCCTAATTCATAGAAAAAGTTACCCCAAT
TAGTGGTTGCATACTGTGTAACCTGATTTTACAACAAGAAAATTTCTAGCCTATTGTAAA
GATCATAGAGTAACTTTTGTGTTTATAGAAATGGAAAGTTTTAAATAATATCTGTTATTT
GAAAATCATGTCTCTCTAAATGCATATGCATATCATGTTTTGAAATCGTTATCTATATAA
CTAATAAAAGTGGACTATATGAGACAAATATTTAAGAACTTTGGTAAAATCAAATTTCCC
TATTAAAAAAACAATTACTAATTGTTTATAAAGCTTAATCATAGTCAAAATATGTTCTAA
TGATCCAATCAAGCATGTGAAATTAATATAATAGAAACTATTTACATGACTAAGTATTAC
AGATTTTTCTTTATCTGCTTTTGTATTTCTTGTGTAGCCTATTCCTGTGACCCATAAGAA
GGTCAGACATACAATAAAAACATGAGTTTATTCAAAATGTAATGGCAAGGGAACTCTTAA
GAGTTAAGATAGGGAGATGGAATAGTCTGGAAAGACATATGAATTTAGGAAGATTTATTT
TAATTCAGAAGTTTTCTGTTGTTGTTTTTTGCTATTGTGTATGGTAAACACTGACAGACA
GGCATTATTATCAGATATCCTTAATGAGAGAAGTTAAATGTCTTTACTGCTTTTGAAAAA
TTATATGAAGTGTTACTATTGCAATGACCTGTAGATGGAGTTAGTGCACAGTGTTTTATT
ATATAGTGGTTCATATGGAATCAAAATCAGGTACTGTAACTGGCATTTCTCTTCAAAATA
TATATTCAGTTTAGGAAACACTACATTGGGATGAGTGTTTAATACAAAATGAATAAGCAT
CTTATTCGTAGGGTTTTTTTCTGGCAATTAAAACTTGACATAGTAAGTTAGAAGTAAAGA
TGAAATGTCATTAAAAAATCACGTAAAATAAAGATTTCCATTCCAGCTGGGAAAGCAGAA
CTGGTCTTGGGGAAAAGGCAGTGGTCTCTTTGGGCATCTGCATTCCAATGCAAACAATTG
GTGAAAACATTTGTAAGATAAAACCAGGAAGAAAAGCATTTTCTGAATTTCATATAAGCT
GTAAAAACTTAGAGGGTGTAGATAAAGGTAATAAACACTCTATATTGTAAGAATTGTTTT
AATAATTTAAGTTTATTTAGTCATGTTACCCCATTTCATCTTTATTTCTTCTTATTGTAT
TGCTTTCTTCCTCAGAGTTCCCGATCAGGGCCTCCTCACAACTTAGGGTGTTCTAGCATT
TATTTTCCATCTTTATCAAGATGACCTTCCAGCATCCTTGAAAGATGCAGGGATGGCAGT
TGATTTTGTGACAATGAGTTTTTATAAATAATTGCATTCACAAAACTATTTTTGCCTTAC
TGTTGTCTTCTGCCAATGAGACATACTGGAAGACACTTAGCTTGTTGAAAATTTGATTTA
AAAAAACAGCAGGATGTTTAATTTTGCCAAAAGAGAGTAAGCCCTCAATCTGCATGGCAT
CAATGTTGAAATTAGGAGAATGAAAAATTGTTTCAAAGAGACACATTACATATATCCAAT
ATTATGGATAGCCTTTAGTTTTAGTAACTTTATCAAATTAAAACTTTATCAGAATAATAG
CCATTGCATTTTGCCGATACGAAATTAATTACCTGCAAAACAGTGTTTGTTTTTGAAATG
ATTTTTTGATCATATATCTTGCTGCTGTCAAATAAGTGAATTCTGGTTTCAAATGTTACT
ATTTTTCTTATATTTATCAGTAACATCAACACACAGGAATGAAGCCCAAAGCATATTAAG
TAGAAAATACAAAAGTGATATATTTGTGGCAGTTTCTTAGTTTACACCCTATATTCATTT
TGCTTTTGTACTCAAGGTCAGAACTATGATTGAAATATATCAGTAAATGTGATCCATCCT
AAGATAGAAAACAATTCTCTCAAAGGATTTTGGAGTTGTCATGCTAATCATCACATAAAA
TATGATTCAAGGAGCATAGATAGCAATGTGATTGATGTAGGAAATACACAATTTTTGAAC
TGAGGTCACTATGTGGTCGAAACACAAAGACTAATAATGGTAAGGGATACAAGCTACATC
TCCAACTAGCAACGTTTAAATATAAATAATTATCCCAATATAGAAGAAGAAAATAAAGTT
Tcagactagaatttgaagaaagctaggttctaggtcaaggtttgctcacaaataggtgtg
ccttcttaaacaaaacactaaaactgtgctgcagcttagtcaaccacaaattaagattat
tgaacttgatctttctaaaggttctttttacatctgaGACTAGAAATAATAAAAATTAAT
TAGATGTTTGAACAGACAAATTTTAATCATTGGGTCATGAATCTTAAGAGGAATGGAAAT
TTGCACACTGACGTAAAAATATAATTGTCCTAAGAAATGTTTTACCTAAATCTCTTAAAA
GAACATCAAGAAAATCCCACCAAAACACAGACCTATATGAAGTGAATGAAGGAAAGGATG
TTGGTAGGTAAAAACTTAGGCTTTTGCTGCATGTTAAATAAAAAAGAAAATCAGTTGTTT
TGGTAACTCTTTTTAATTTGGAAAGAACTTTCCTAGGTTTGTTTTCTCTATTTTTTTTTA
TGTGCATTAGCATTCTTGCTTGCTCAGAGAAGACGTGCATTGCAACGTAATAAACATGAT
GAGAATTCAAAAAGTAAACAGACAGAAGTCATTTCTTACAATTTTCCTTTCACATTTAAA
AACTGaaaattaaaaatataattaaatGCCCAGAGTTTAAAAATAACATTCTTTTTTACC
TTGTGAAAAAATAATTTTCAAGTTAAGGTTCAGTAGAAACCAAAGTAGAAAAACTGAGAA
AGGATTTATTTGGAAAGAGGTTTTAGTAGAAATGTATAATTTAGCTATTGCTTCTCTTTA
TGTTTTTTTTCAGCTATGGACAGCCATCATTACAAGATGAACTTAAAGACAATACCACTG
TCTTCACCAGGATTTTGGACAGACTCCTAGATGGTTATGACAATCGCCTGAGACCAGGAT
TGGGAGGTAGATTGCATTATTGTATTTTTGTTTTAGAGAATAATATGAGATCTTTACTAT
CACAGCCTTAATTTACCTCTAAATGGTCAAATAATAAAAATGGTGACATGTAATTTAATG
ACAAATCTATTTTTAATACATCACTCTATGTTAATTCAAGTTACTCTGTAGTTTCATATC
CATACGTAGTAAAAGGCAGACACAAACTTGTAATAATGACACGAAGCAGATGCTACATTT
ATATGATAAGCACAGTACTTTCTGTGTAACGATTTTATCATATAGGTAAAAACTGGGATA
ATATTCTATCTTCCAGCACAATGACTGCAGCTATCTCACCTGGTACTGCTATGTCTGCAT
TTAATTCCCACAGGATATCTTGATTTCTATTGGTTCAAACATTTATTTTGGAATATTTCA
TATTGATCCACTATTATGTGTTAAATTGCCACCACCTCTAGGATAATAGGGGAATGAGAT
AGATGGTAGTGTTGTGGTTTAACTGTGCATTTGAACTTATACCCTAATTTTCTGTAATAC
AATTTTATTTTACTTGGTATATCAATTACTCGGTTATATTGATACATTTCTGCTTAGGAA
GAAGACAGCACTTAATAACATAATATATATAACAATAAGAGTAAATAGTTCTAGGAATTG
CACACATTTGAATAACACTTGAATAAGATAATCAAGCTATCTTATTTGGTTAAACAAAGA
CTGATGAAGCCAAATCAAAATATTGATCTCAGAGTAAAACAAGTGAAGCAAGGAAATAAA
TTTTCTTTCAAAGTCACACAGAAAACCAAGGTTAGAATCCATGATTCCCAACTATAGCTG
ATACTGAACCTTTCCTAAAGCATTTGTAGTAGCTATTTAATAGCAATATTTAAATAGTGA
TTAAATGGCAATATTAAGAAAGCCACTTTTTCTTCATTTAGACAGCACAGATAAGCAAAG
AATAAAAAGCTTACAAATTCAAACAATGATTTTTCAACTAAATGGTTGCATGGATTTACA
GTTACTTTTAAATAAATATTTTTCACAGTATAATGACATGGATGTGTATTATGGGTCTAT
TTTGAAGCTGCCAAATGTCATTAGTGTCTCAGAGGTTTAAGGGAAACTGCCTTGGCAAAG
ACACAACCCAAATATATGTCAAAGGTCTTACCAGGTGTCCTTTCTAATCAATTTCAAACA
TTCATTTTAGGACATACTATACAAATTTCCCCAGGTTTAGACTTCACCAAGTTTATATTG
AAGTTTTTAGAAAAAATTCTTTAAGTCAAAATAGAGTGGTCACAAAATGGGGAGCCTAAT
TTTGTATATGATATGTTAAAATACTGCTTGTGTATATTTAAACATCTCAATTGGCTTCaa
attttttttatttataaaatttGCGATAAATTACAAAACTAGCTAGATGAGGAATGTATG
AAAAGAGGAAATAGCCAGGCTAGTGATATAAATTTTACATAGCAAGACTTTTGAAAATAC
TGGTTGTAATGGACCTGATTACTTTACCTAATCTCCTCCCTACCCTATGATCTCATTCCT
TAAAAAGTCAGCAGAATTTTACAACATATTTAAAAAATTTCTCTTCATCCTAGTTTAGAA
AATTCTATTTAATATTTTGGCATGTAAATATGAGTATTATTTGACAGATTTGTGCATCAT
CTTCAATTTATTAAATAATTTTACACACAAACTGTTAAAATATTAGCCATGTGGTTATAT
TATTGTTCAGAGTACACGTAGCAAGCTGTGACTGTTCATTTCCTTTTAATTCATTTCCTT
TTAATTGCATAGAACAACTCTTTAATAAACGTATACTTTAACCCATTCATCAAATAAATT
TTAGGTGAAATTATTTTAACTAATTCTCATATGCACTCCTAGACCCTGGAGAGCCATAGA
CCTTGGAGATATAAAGATTAGACTGAGAGTACATTGAAAAGCTAATTTTCAATACTGGTG
ATACTGGTAGATTTGCTTACAGGAATAACTACATTAATTCATACTGCCACACTGCTATTT
TTGTAGAATCTACTTTTATCATCCAGTTAATCCCAGAAAATAACAAAAATAGATATGTAT
TTAAAGAGCAGAAATAGTAGTTGTCCAAGTATAGACAAGCTATCTTCCTTTTAGTGAAAT
GAGCCTAATATGCTACAATAATTCCAGGACTTGAGAAAATTAACAGTGGATGTGCTTTTA
TCTTTACTAAAGATGGTTTTTCTGATATTTCTGATTCCTGGTAACAATGACTTTTGAGGG
CATGATAGAAATTAAAACAAACAAAAAAGTAGCTCAAATATTTTCTCTATTTTTATTCTA
AACATCCTATTGGAATTTAGTACACTTAAATGTGATGGATTTGAGATTTATGAAAAAACT
TTGATACTGATTAAACTTTTTTTTAAATATTCTTTTTTTGGAATTTTTTTAATCCTTAAG
GAATAAAATGGCACATGTTTATTACTTATATCTACAGAGTCATCAACATTTTAAAGTACA
TTTTGAGAAGGTATCTGTCATTAGAGAACTATAGTTTAAAATACTAAGTACAGTTTTAAG
ACATCTTGAAAAACATAACCAGCCATAGACTTAGAGAAATGTGATAATACCATGATAGCT
GGCTGCTATTAAGTTGACATTATTGTGGCTTTTTTTTTATTTTTGCAGATTTGAAGTACT
TAATTTTATTCATCTACCATGAATTTTTGGTACTTTAAGTATGACATGCATCCCAGTAGA
TCCCAATTGCAAAACAGACACTCCCTTTTTACTTTTTTTTATAGGAGCCATTTGCCTCCA
GATGAAAAGACTATGTAAAGGAAATACGTGAGATTATCATTAGCTTCTAAGGGAGTAAAA
GTTTTCCCTTAGTAATTTTATGATCACAGCTAGGATGATTTCCTCTTGCAACATAAAGGT
GCCCACTGTCTTCTTTATTATGACAAAAGTCTTTTTTTATATAAAAGTAACAACATTATG
CAAAAAATGGGGATTTTTGCTTCTGAATGTCCTCAGGAAATAGAAAAATGTGATAAGCTG
AGACTTGAGACTAATACAAGAAACTCCTGTATTTGCAAATCCATCATGACCTGTTTTTTA
GAAACACACACTGCATCAGAAGGTATAGCACTGTTCTTAGTTTATATGTACCTTGGATTC
AATAATTAGAAAACAAAATATATAACTTGGTTAATCTAGATGATAGGAATCAGTTTGCAA
ATACTGTAAAACTATTTTAAAAGACTGCCTTTTCAGGGATAAGAGCAACCATGCAGAACT
GCAAATAAAAGGATGACTAATAAAGAGGTATCTCCAGGAAGGGATTTTTAAAGGTAGGAG
AGCTACAAAGGATTAGAATACGTGGAATTCTAAAAATTTAATATGGTCTATTTGGGATTG
TAAAGAGAAAAATAAGATAGCTATGTTCATAATTTAAGTGCAATGTCAATGAAGACACTT
TTAAATAGACTTGGGTTAAAATAATCAGTATCCAGAAAATACAAATAAAAATTATCAGTA
ATTACTGAATTCATTCTTGTCCATAATCGCTTTATTTGGTGGCAAGGTGTTGGGGGCTGC
TACTTTCTTACAACTAGAAGCTGAGCAATGTATTTGAAAGAACTCTCACCTAAAGCATGG
TCAGTGTAGaagaataaagtaaggcagaaaggataaaagtcagaaaaaatgggaagatgt
gaaagaaaaaagttaaaaaaaaggaaagcaaaagaggatagaaaataaagagagaacaga
ggggagggagaggaattgaggaagcgaagggagcaacacagaggaaatgaaaaatgagag
gaaTTAATCTCATGAGACTGGGGAGACTCAAGTGTCCCTTGAACAGTTTATATGGCTCTT
TTAGTTTTAAATCAGGACGCAAATAAGGTTTTCCCAGGAAATTCATTTTCCCAAGnnnnn
nnnnnnnnnnnnnnnnnnnnnnnnnnnnnnnnnnnnnnnnnnnnnnnnnnnnnnnnnnnn
nnnnnnnnnnnnnnnnnnnnnnnnnnnnnnnnnnnnnnnnnnnnnnnnnnnnnnnnnnnn
nnnnnnnnnnnnnnnnnnnnnnnnnnnnnnnnnnnnnnnnnnnnnnnnnnnnnnnnnnnn
nnnnnnnnnnnnnnnnnnnnnnnnnnnnnTATGGATACTTAATACTCTTCCAGTGATATG
TTTCTCCCCCTTAATGCCCCACCATATATACAGGCTACACTTTATTTACCCATAAGCCAA
AATCCCAGGTGAGCCACAATGATGTACAGTTTATCACTAAGAGGTGATGCCACCAAGCTA
AGGGTTTTTTGTTCTTCTGTACATATGCTCATTTTCACACATCTAACTTACAAAGATGTA
TTATTCTATAAACACATTCATTTCACTTCTTGGAAAACAAATTAGGGCAGATACTTCTTT
AACTAGAACACAAACATGCTATAGCTGAAGGAATGAGGTCTTGAGTGACATTTTGAATTT
CAGAAGAAAGACCTTTTCATCCTCTCTCTCCCTGTTAATGGTAGTTCCTGGAAATATTGT
TATAATATCTGAATCAGTCTTCAACTTAATATCAGTGTATACTAACTTGGATGATAAATG
CCCCTCAAAAGTTTTGTCCTCAAACCACATAGATAAAGACAGCAAAGGAAACAGAGATGA
TTGTGTATTCCTAAAACGACAAACCCTGAGAGAAGAGTGGAGAGGCAGATGATAGAGAAG
TAAGATTGTAGGTAGAGAATGGCCTACCTTTATCCCTGCTACACATTTAGCAGATATTTA
GTTAACATTTTCTTTTTTCTGTAAATGTTGTAGATTTGGATTTTTTTGGTTTTGGGGGTT
TTGTTTTGTTTTCATTTATAGAGTTTCTTTGACAGCGTCAATTAGAAGAGCGTTAGTAAC
TGGAGCTGTCTCTGAATGTATTTTAACAGTAACATATTATTTTACAAATCATTTATGCCT
CAAAGCAGACTTTCTCCTTACCATCATATTTTTTCCTAATCTCGAATTATTTATGCCAAT
ATAAAACCTTTAAGACTAACCTTTAGCCTAGTTGTTGCAAGAGATCTCAGCTTTAAGATG
TAAGAATTCCCAACTCCCAATGCAAGGCAGCTGGGTTGGAAATTCCCTGCAGTTGGCAAG
ATGCTGTTGGCTTCTTAGGGAATTGGCTTGGGTCTTGGGTTCCATTTCTTTATGTAAAAG
TAAGAAAAAATGGAAAACTAAGAGTGCTCTAAAAAGATCAAAGTATTTTTTGTGCAACTT
TGTAAAATTTAGGTGACTCGAGGATAGGGAAAGCAGCACAGTTTAATTCTTTTAAAATTC
AACTTTGAGCTGTCCCGGGATGATAAGATACCTGATATTCATGTGATCTTTTGTTTTTTT
AATATCCCTTGTAACATTGAGATCAGAGAGAAACATTTTGTTCATGTTCAACTAATGTCA
AAATATCTATTTTGTATTTATATTAAGAAAACAAAATTTCAAAAAATAGGACAAAATAAT
TTCTGTCACAAAGTGAAAGCATTAGATAAAATAATCTAAATTACTGACAATTTCCAAATA
AAATTAAAAGATGGTTAGGTTTATCCAATCTCTTGTTGTTGTTTTCGTTGTGTTTACTTT
ACCAGAGAATAGCCTTTAGTATTACGTTTTGAAATTCTACTCTGGAAACCTTCCTTTTGA
ATTTGCTGTCGTTTTCTCTGTGGCTTTTAATGCAAGGTATGGAGCAGATGCTCAGACTTT
GGCAAAAGTATTTGGCAAAGGTATTTGGCAAAATGCAATACCTTTCCACAGAAATACTGT
ACCTAGACATTTCATAATTCAACAAATTATAGAGAGAAGGTAGTTACCAAAACCCCAAGA
AGAATTGTTAAAATGAACAGAGAATACGTTTTAACATTTACTCTCCGAGGTCTACCATCA
GCTCATGAAGCCACATTGTCTGATGAATTTAACCGAGCTACCCAAAGGAATGTTCTAGCG
TGTTTAGACAACTTGCTACTTTCATCTTTTCTGTGGTATATAAACCATCTACCTGATCAG
TGCCAATATTTTCCTGAGATAaaatgaaactactgccatgtttgtctttctgtgcccacc
ttatttcactcagcataatcacctccagttgcatccatgtcacatgttctcacttattag
tggaaattaaaaatcagagaaattaaacccatggagacagagagtagaaggatggttatc
aggcagggtagggtaatggggggagggaggtggggatggttaatgggtacaaaagaaagt
acaaaaaagtaggaaaaatgactaagacctagtatttaatagcacaacagggtgactata
atcaatagcaatgtaactggacattttaaaataactaaaagagtataatttgattgtttt
taacatgaagaataaatgcttgaggtgatggataccctgttttctatgatgtgattgtga
tgcattgcatgcttgtatcaaaacatctcatgtaccacatagatatatacacctattagg
tatccacaaaaaattaaaaatgaaacatttacaaaaAAGTAACCACTGCAACTATGTCCA
AGTTATAAGATGCACAGTATTAGTAAACAGCTATTTTTTGTGCAGCTACTCTTGACCTTT
TTATATAGTTTCAATTCCCGTGTTGATTCCAGATGCAATGTGGGATTTTAACAAAATGTT
TTCTATAGATCATTGCTTTTTTTTTCTGGCAGGATCAGAATTCTGTACTTGAAAAATAAT
GTAGTGTTCCTGAGATGAGAATCTCATTTGCTATACGTCACAGAATGCCATTTTTGGAAA
ACTTAAGAGAAAGCAAGGCCCTAAGTATTGGCATATTTCCATAAGATTGTTAATAGTATT
ATTCTTGTATAACTAAAATGCTACCCTGTGAATGTGAAATAGGGTGCCTGAGAGTTATGA
CAGTTTGTACAGTTTTGATCAAGACTTATACTGattactcactgcatgcttgtatccaaa
catctcaggtattccgtaaatgcatacacctactatgttctcacaacaattaaaaATTAT
AAAAATTTTAAAAAGACTTCTACTGACCAAAAGAAACCCATTGCTCCAACAGCAAAATAT
ACATTTTTTTCTAAAGATTGGCCCTATGTCCATAGAAACTGCTCATATTACAGCATATGG
AGGTAATTTATCAGTGGAAATAAGATAAATAGCTCCTGAAATAATATCAACCTTTCTTCC
TAGGACATGCTTGTATCATCTGAGTTCTTGGAATCCCAAAACACTGAAGAATCAGGGACT
GGTCAAATGCCTTGAAACTTGGGTGTCTACCCCCATATCTAGACTTAGTAGCTGAATACA
GCCAAAATTAAGTAGCTCTACATATCATCTAGGGGATAGTTTCCAGTTTTTCTGAGGTAT
TAATTGAATGGAGATGAAGGACAGGGGACAAAAATGTTGCTCCAATCAATCAGGTCAGCA
GGGATCTGGAACATTGCTTTATCCAGGAGTATACATTGATGTTTATGTAGGAGCCCAGGA
TATTTTCAGTTTCCAAACAGGACCATTTTAAAGTAGGGTTTTCAGATACATTTTATTATA
ATGACTAATATTAGTCCATTTAGTCTCCATGTGGTGCCTACCTCTGTGAATCAATAGACA
CAAAACAGCTTAAATAAGGCAATAGACCTCCATCATCAGTTATGAACCCATGGAACTGTA
TTACTCTGAGTTCCTCAGCAGACAGGATTTCCAGGGAAAATATGGCCAATATCATATTAA
ATAAATGGTTGTGATAGCATTACTAACAAAATACCACCTACAATTCTTTCTTATTCATTC
CCTCCTCCATTTTTTTTATTACAGTcactcttgcatttcactattcacacagcatcagct
atcttcttagactgcaagttacatcatttcatttcattacccaaaggcttcctattgcat
caaaataaaggtcaactgctagctgaaatgcacagggctcttcagatatggtcccaccta
cctctagattgtcatcttgtgccatgatcttcagcatcaccaggatccagatatactgca
ctttctgtttcttaaacataacacatttaacacatttattttcacctcagatcctttgcC
TCCTTCTTTTCTTAATTTTTTTCCTCTCCTTAATGTATTTCCCTGGATCTTACTAAATTT
TTCCCATCTTTAAAGTCTCATTTCAAGTTTTATCTCTTCAAATGACATTTTTTCAGAGCA
TTTATAATCTGAATTTAATTAGCAGAATGTGTATATATGTGTTTTTGCATAACTCTGTAG
GTACTCACATCTCTATCCATCCCCTAATCGACCTAAAATACGTTTTTCCTAAAATAAGTA
TGTGGTTTgctacagaggaacagaagcatttacagttttactcatcattgtattactgtt
acctagaagagtgcctaagtggcacatagaaaatgtttaataaacttttattactaaatt
aatGTACTCAATAGATGCCTCTCAAAGTGTTTTGGCACCACAGTGTTATTTGAACATCAC
TCCAATGCTATGTAGTCATTTGAgcaggtattatttcttcatccaaaatgtaagaataga
gactcagagagattaaagtattgcacctaaaatcacatagcttgtTCTCAAGAAAAATCA
GTTTAAATCTGAGTGTTTAGATGCTTAATCTATTGTGCTTACTACTTATTTTACTACTCT
GCTTTTCTTATTTTTGCCTCCAGTACTAATCTCATCTTTTTGAATTATCGCTTCAAAACA
TATGTTATTTCAAAACTTACCAGCAAGATATCAATATTGTAGAAAATTCCCAGGAAAAAC
AGATGACTTGTTGTCTGGGAGTTAGGGGATGTAATATAGTGTTTGTGTGTGTGTGTGtat
atatatatatatatatatatatatatatacacacatatacagtgtgtatatgtaAAAGTG
AGGATGTGGTTTGAGGAAAATGATTAAGTTTATATTTGAATAGAACGTGGATGTGGTAGA
CTATTCTTGAATTGCTATAGAnnnnnnnnnnnnnnnnnnnnnnnnnnnnnnnnnnnnnnn
nnnnnnnnnnnnnnnnnnnnnnnnnnnnnnnnnnnnnnnnnnnnnnnnnnnnnnnnnnnn
nGAGaataactgagacgggtaatttataaagaaaacaggatttattggctcagtattctg
caggctgtaaaagcatgacactggcatctgcttggcttttgatgagggcctcaggaagtt
ccaatcatggtggaaggtgaaaggggagcagatgtatcacatggcaaaagcagaagtgag
agagccacacacttttaaatgaccagatctcaggtgaactcagagatagagagctcaatt
atcaccaaggagatggcccaagccattcatggggatccacccccaaaatccaaacacttc
ccaccaggccccagctccaaaattgagaattaaaggtccacatgagatttgggtggggac
aaatatccaaaccatatGAGTGGATTTATGTGGATGGTGGCATTCCAGGAAAGGAAATTT
TACTTGTTTTCATGTCTTTCTGAGTTTTTTAAACTTATATTTTGAAGCTTTTTCTTTCTA
ACAACACAATGTATTATATTGTTATATACGCCTCAAGCGTACCCTACAGCTTTTGAAATA
TCTTAGAGTAGCAGCCCCAAATAATTTGGGGAAACATGGGTAAACAAGGTTGACCATATT
TATTTAAGACATGATTTCGCAGAGACCTTAGGATGTTAATGTTTTCAACAGTGTTAGAAA
ATTAGCAGAGTTTTTCAGCCACATAAACTTCCCCGCTTGCTGCCCCGCCACTAGACACTT
GCCAAGAGCTGATGACAAATCAAATGAAAGAATTTCTTGGGTATGTGGCAAAGGAGATAT
ATTAGAGAGGAAAGTATAAGGAGGGGTTTATTTTCATTGTCATAAGCTATGTTCTCATTT
TGAACTTTTAAAAGGGTAAACTGCAGATAATTCCTACATCAAGGGGCTCATTTAAGCAGT
TTGAAGTAAATTAATTTtttttcttttattattatattttaagttttagggtacatgtgc
acattgtgcaggttagttacatatgtatacatgtgccacgctggtgcgctgcacccacta
actcatcatctagcattaggtgtatctcccaaagctatccctccAAAAATATTGTATTGT
TATTGAAGGGAACATCTCTGATTCAAAATTATTTTTTTAGCTGACTTACACATTATGTGT
AGGGTATAACATGACCTTCTAGGGATAAATTTATACTGACAGTCTTAACTCTTCACAAGT
AAAGTGCTAAGGGAAAAGGGCCAGCTCTTGATTTCTAAAGGAAATCATCATTTTATAAAT
TCAAAGGAATTTATAAAAGGTGAATCACCTTTTTTATGTTATATGCCAGAGATACAAATA
CCCTGGCATATAAATATTTGTACATGGCTAGAAAGATCCTCCAGGTGTTTAAGATACTCT
TGGGAAATATATAGTGTACTTTAGCAAGACTTATTAACTCTTTAAGGACTCAAGAGTACG
TTTTATAAAGAATnnnnnnnnnnnnnnnnnnnnnnnnnnnnnnnnnnnnnnnnnnnnnnn
nnnnnnnnnnnnnnnnnnnnnnnnnnnnnnnnnnnnnnnnnnnnnnnnnnnnnnnnnnnn
nnnnnnnnnnnnnnnnnnnnnnnnnnnnnnnnnnnnnnnnnnnnnnnnnnnnnnnnnnnn
nnnnnnnnnnnnnnnnnnnnnnnnnnnnnnnnnnnnnnnnnnnnnnnnnnnnnnnnnnnn
nnnnnnnnnnnnnnnnnnnnnnnnnnnnnnnnGGCGGTATTTCTCTGGAAATGTCTGTGT
TCAGTTGTCATAGCACTATAATTAATATGCTTTATTGGTTGATATATGTGCTATCAGAGA
ACAATAGAATAAAATCACATGGAATGTGAAACAGAATATATTAAGTGAACTTTTTCTGTG
CCATAATATGTTCTTCTCATCCTGAAAATTGAAGAGACTTATATAGGATGTCATATTTTC
CCCAGGGAATAATTGGATAACTCAGTTATGATTTAGTGCAAGAAAGCAAACATTTATAAA
ACATACTCTTGAGTTCTTAAAGAGTTAATAACGCTTTGCTAAAGTACACTATATATTTCC
CAAGAGGAGCCTAAATACCTGGAGGATCTGTCTAGCCATGTAAAAATACTTAAGCTTAAG
CTATACCAACATGCTAATGTGTTTTCATTACAATGTGAAGCAGTTGAGTATCATTTAGGC
AAGTATGTCCACTCTTGAAGAATTCATTAGGCAGCAGCTGAGTTTTCCATAAAGTCTGCC
TCCCAAAGTGGCATATTTAGGCTTCATTCTCCATAGAAAATATTAACTGTGAAATTTTAT
GTGTAAGCAGTAAATTATCAGGACTACACAGTGGACCAATTTTAGAAATAGCTAATCAAA
GACAATCAATTTCCCATTTGGGTGTCAGTATGTGGTGGTGAGATCTAATAAGGACGGTTG
GTAGACACTCACTAGCCCAATTTCCTGCTTCAACAGAGCGTGTAACCGAAGTGAAGACTG
ATATCTTCGTCACCAGTTTCGGACCCGTTTCAGACCATGATATGGTAAGTGGACACTTTA
TCTTTGCTTTTCTTGAAGAATTTTTAAAATTTAACTTTTCAAAGAAAAATATAAACTAAG
TTTTTAGGGAGCAACCTGAAAAGTCTTGGCTATACTTTTGTGTCTTTCTGTGTGTAATAT
GtaatataatatttataaaatagaaaaataCTCATTTGCATTCCAGATCAGACCTATTTC
CATGATTTTCAACCACTGCAGTCATCtttttttaaaaaatattttaaatGATTGGTTTGC
CTTGGTTAATACCCCGCAAGCCATACAGTATGAGTTATGTTTCATTTTAGTTAGCAGGCC
ATGTTGATTCAAGGATGCTGTTTTCAGGCAACCAGAACTGTTATAGAATGGCCATAAACA
TTATGATTTCTAAATTATTTTTGGCTACTAAAAACTAAAAGGAAATGAGTGTAAAAGTTG
GCCAGAATTAGACAAAAATACTTAAAACACACCACTAGGAAACATTCTGCTTCATTGCAA
AAAGCATTCATTAAAGTATTATCCAGAGTGGAAATACAATGAATCTATACCCGCTCTTTT
TTTCTAGTTCAAATAAATTAACATGAATTTCTCTTCTGTCTGATGGTAGTTATAGAGCTC
TACAGAAATTATATAATATTCCTGAACTAATAACAGCCAAGGTTCTATATAAGCAAAACA
TCATAAAGTGGTCATGGAAACATACCATTATGAATATTTCAAAGATACATTAATTGAATA
CTATTTTTGAAATGCCTCATGTTAGCACCAGCTTACTGTAAAAGTATTTTGATTTCAAAA
TAGCTCACAGAGGGTCAGAATAAAACTTACAGAAACTATGAATTGCAGAGTAAAAGCCCT
GACAAGTTCTGAGGTAAAACAAACAAAACTATATTTTATCTGGTGTTTTCACAATTGTAT
TTGCCCAAGACCTTTTTTGTCATTTGACCCCTGTTTATATTCTGTAGAACTAATATTCTG
TGAAGTGAACATTGGGAAATTCTGGCCAAGAGGATAATCAGATATTTTAGATTTTAAGAC
AAGTTTTGAAATATGCCAACTGGACAAAGAAAAATATGTGGAGTATATAAGAGGtaacag
agtggtaactaagaatgcagatttctgaaccagatggcctggtttataatgccagctact
tcacatagaagggtatatccttagggaagttacttaatatctctccggatcagtttcttc
atgtataaggtgggattaataatgccacttaACAAATTTTAGCCATTACTAATATGCAAG
AAATATAATATGAAAGTCAATCATACTTGTGAATGTATGCATCTTACGATTTATTTTGTA
ATTATGGTCAGTCTGTAGACCACTTTATTGAAATAACATGTGATACAATGTGTTTTACTA
AATTTGAACAACTCTCTTGAGGGGACTACATGATTCTTCTTCATGGTTGGGAACTCAAGT
CTTTTCCCACACTATTCTCTTTCATGGTTACTTTTATAGTTAAGGGAATGCTTATTAGGG
TCCCAGTTCATGTTTTAAGGTCAAAATAAAAACTGTTCTGCCTGTTATTCCCATAAATGA
TTTTGCCACTCTCTGTCACTTGTTCCCAATATTAACTATTTTTTTTAGTCCTGCTTTCTG
CAAGGcagtacagcgtgggggttagcagggctggctctgggattcaagctggttgaatcc
aaatctcaccatcagcagcagcatgaccttgaacaaattgcttaagcttctaaggctcaa
agtctttcaaatgtatatattattatagttgcctattcctgcaacatttttataagtttt
aaatgagatgtgcaaataaagtgtctatcaatagtgctcaataaatgatagctattattA
TTTTTACCTCTGAGCTCCTTATCATGCCATGCAGACCTCATGGAAATTTCTTCTACTCTA
CCCATCTAAATCAAATACTTCCACAGAGGCCCAAATCAAGACCCAAACGCTTTATGAAAT
CATTTTTATTAGTCCAATAAAAAATTGACTTTCCGTTTTTGTATTCTAATCACATGTATT
GACTATAAAATACCTTTTAGCTTTCGGCCACATATATAGCACTGCTTTGTAAACTTATTT
CTCTTATTTATAAATAAATATCTTATTTTCTTAAATTGTTGCCAAACATGTAAAGGCACA
TGTGTTTCACATCTTTCACAGTATTAGTTCATTGTTATTTTAGAGTAAATGTTAAATTAC
TCTTTTCTTGGTGATAGGTTTAGGAGCCTATAATATTAAAAAAAATGAGGTCTTGTGGGA
CCTAATAAGTTATGCCCTCTTTCTTATCTGTGTTCTGAAACTTTGAGATATAAGACAATA
GAGTAGAAGGCATGGGGAATTAAAATGTCATATATATTGCTAATAATGATGATATTACAG
AATGTGACTTATATCTGTAGACAAGTAGATTTGCAGAGATTAGGCACCAGAATCAACCAG
ATTAACCCACCCAGTCATAGGCAGTGTTGACTTTCCTTTGCTGGGGTGTACATTATGCAT
GTTAAACCTCCAGCATGGAAGAGCACAGGGGAATTTTTCACTCTTATAGGCAGCCAGCAG
CCAAATGGAAAAGACAAGAGAAAAGGACTGAAATAGGTAAAATTGACATCTTTTTCCAAA
TTAACCTATCAGATTAAATCCCCTTCCTTCCTTCTTTTTTCCCCAGTAGAAGAATTGGGG
AATTGGGAGCATACAGAAATTTCCTTTTTCTCATTGATGAAAACATCAAGAGAGGGCATG
CAACATTCAAAAACATCACACACTGATGGCAATACTCATCTTACTACTATATAATAATGT
AAAATTTGCTTAATGGCCATTCTATCTCAGTCTCTGGCACCAGGCATGGTGCATCACAGA
GTCAATGTCCAATAGGAGTTGTTAAAGGACAATGCCCAACTGAAGCCACAGGCGATCAAA
AGCTTTTCTCTTTTCTTAAAAAATAGGTGGCATGCCTTTGAGTTATTGCTTCAGATTAAT
TGTGATTCCATAAACCAATGTTGGAGTTTTTAAATCTTAGAATAGGCTTTTTGATACACC
TTCAAACCTGTGATTATAATCTACATTTTATATTTTACATTTGGTCAAATATCAGGAAAA
AGGAACAGCGTGTCCAACCAACAATATTCCCTATTGCCTAAAACCTCTGAACAAGACAAT
GTTTCAATTGCTCTGTCAAAGAATCAGATTAGCCATAGGTCTTCCACTGGTTTGCTAGTA
GCTGGTAGAAATTGTACCTGACCATCTTGCTTTAGAAGATTAATCATTTAAATTACATTA
TAGGAGAATTGTGTACAAGAAGAAGCAGCATGATTTAGAAGCAATCAAAATTAGAAGGCA
GAAAGACAAAGCTATTTTTCAAAATGGGAAAATTTTGTAGTTTTTAAAGTGAGAACTAAT
ACATTAATCTATATtaataacataacaagatttaatgctgttgaatgcttacaacacatt
aggcaccatgctaaatgctttctagatatttcatctaatcctcgtgcaaaccttttagct
aagtattattcttgtctacatttcctggagaaggaaagtgacctgctagctaagtgtagc
aacttgaacctaggttatttagcCCTAGAGACTCCATAGCTCCCAAGGCATCTGACTTCA
TCTGGAATAGCAAACAAAATTAGGACAATTCTCTAACTTTATTTTAAAAACCATTAATTG
GCAATCAAACAGAACATTCCCAGGGCACTACGTTCTGACAGAAATATCCAGGCAGTACAA
TCACAGAGCCTTGTTTTCCATAGTGCTTAAAATGTATTAAGTCAAAATACACACAGATGG
TAATAAATGGCACAGGCAGGAACACTTCAATACAATATTTATTTAGGAACATAGTGGATG
TTTTGTCCCAGATCTTCAGACTAAGACTCACATTCTCCAGGGACCTACACTATTGAACAG
AGCAACTCATACTTTTCACTTGAGTGGTGGGGGCTGGAGCCTGGAAACTTGAGCAAATTA
TTTAGGAGAGGTTTACCTTTGTCCAACCTCTCTTCCACGGAGTCCCCTCTTTTGCATTTT
GTTTTTAGTTAACTTGGTTTCGGCCACCTTCTTACTTTCCTTAGATTTCCTTTCCTACAG
TCCTTCTAAAGAGAAACACATTTTCATGACCAGCTACATAAAAACCTAATATAAATTTGT
GTTGATAAAATAATAAAATGGGAGACAGATaataatttctaacttttactaacagcttcc
tatgttctaggcactcttaaaagatattctcacaagtatcaactcacttctcacgattgc
agggtgaattatcccactttatagattaagaaactggggacttagcaagagtaaaataat
tacctaaggccactcagcaggtaggttcagaacTTACATCCATAGTCATTATGCTATAGT
TCTGCTGCTCGCCTCTCTCGTTTTCTAGCTTCCTTAAGAAGGGGCTTTggccaggcacag
tggctcactcctataatcccagcactttgggaggcccaggcgggcggatcacctgaggtc
aggagttcaagaccagcctgaccaacatggcgaaaccccatctctactaaaaatacaaaa
ttagccaggcctggtggcgcatgcctgtaaatcccagctactcgggaggctgagactgag
ccaggagaatagcttgactcaggaggtggaggttgcagtgagctatgaccatgttattgc
agtccagcctgggcaacaaagagtgaaactccttcagaaaaaaaaaaaaaaaaaaaggaa
aaagaaaaaaggaaagaaagaaaagaaagaaagaaagaaagaaagaaagaaagaaagaaa
gaaagaaagaaagaaagagaaagaaagaaaaaacagaaaAAGAAGGGGCTCTGGCCAATC
TTCATCCAGAAGCCCACTCTTGGTCTAATGAACTGTGCCCATGGGGCAAGGTCATCTTAT
AGGACTAGCTTCTGGGAACTACCTGCTGCTACCACAACAATCACACAGGGAGAGTTCTCA
GAAATGGGAGACCAAATATTTACACTGTTGGTTAGGCAGAAACTAATTTTCATCAACTGC
TTTTATTTCATTTTGTATTTCAACTTCTAACAGTGCAGAAAATGGAAATGAAGATTACCC
AGCGAGTGTTGCTCtgtgtgtgtgtgtgtgtgtgtgtgtgtgtgtgtgtgtgtgtgtgAC
TGGTACAGTATTTGAAGGAAGAATGTCCTAAATGAATTTGGGGATTCCATCGTCTGTCAT
TAGCACAAATAAAGCTGGTGACAAACACAATAAACATGTGAACATCAGGATGTTGGCAAG
TCTTGACATAATTTTTTGAAATTATTGCCTTTGGGATACATCTTGTCAAAGATTTGGTAA
TACATCTAGTTTCAGTTTAGTTTATACTTAACATTTATTTTATTTTCATAAAACCTCTTT
GGAGCAAGCAAATAAAATGAACCAAAGGCTCGATTCATGGGAACGTGGTCACCTTCAGCA
TCCTTGGAACTTTGATTTGCAGGTGGCCATTCATTCCTTCTGCTGTTGACCAATCTAAAG
TCATTCAGTTGGACAGAAACTAGAGCTTATATGGCTAAGTCCTGAGTAACAGAAAATTTC
GTCATATATTATATCCCTACCTCACAAACTTGTCTGTCATCCAGAGAGGAAAACCTGCAC
ATCCTGAGGTAGATCCATCCACCCAGTTTTCCTGACAGGCATTGGCACATTGTATCACTT
GCTGATATCATCCACAGTCTCCCTTCCCATGGAAAATACTATTCTATGCCCATCGTACAC
CTTCATGAGTTTTTCTTACAGTGCCCAAGCCTAAACAGTCCCTCCTTTGCTGAATTTATT
AGGTGCTTAAGAGATATTTGTTGGTGAGTAAATTCCCTTCATGTATTTATCACAGTGCCT
TTCATCTGACACTTCCAGACACAAAATCCTAACCAGGAAACGAGGTAACTTGTCTTGTGT
ACAAAGACAGTCTGTCACAGGATTACACTTCCTTGTTTCTATCTCAGTAAGCAATTAGTA
CTATATCTGGTGCATTATAATACATTTAATAATAATTGTTAGTTACTTGATCTGTAAGGG
CTCAGTAATGCCAAACATGTGCCAGAGAACACACCTTCATTCAGCCTTCACCCAGTATTG
CTTAAGCCCTTGGAAGGAGACATGTAGTTAAGTTCGTACACAAAACTCCTAAGCACATAC
ATTTTATTTTGTAGTTCCTAATGACGATATGTTTAACATTTAAAAAACACAACTGCCTTG
TGATGTAAAAGGGCTTAAAGGATTAGGAAAATGTAGTATGATGTTTTCAAGTTAGTTCTC
TTTCTGGTTTGGAGTATACTTAGATTAACGGAGAATGTGGTAATCTCTATTTCAAACCAT
TGAGCTCCAAATTTAGTGCCAGTGTGGCAAGTACTGCAAGAAAGATGGATATTACCCTTT
TCAATTTTAGGAGCTGGTAAGTCACATTGCTTGTTTTCAGATTAGCAGATGTTTGTCTCT
GGGTATTGCCATAAGGAATGCTGTGTTTATTCAAATAAATAGATTCCCTGGCTGTGAATG
ATGATGAGCTTCAAACATTTCTCATGTGGCTTATACACATGTCCAATCACAAACACATAC
TCACACACACCGACACACTCTGCATTCTTATTTTTGTTCTTTTTCCTTTTGAAAAGGATT
CAAATTACCAGTAGAAGCAGTTTCTTTGTTTTCATAATCTTCTTTAATGTGTAGGATAAT
TGAAAGTCTATATACATTATCTGTGAAAAAAATGTTTATTTCGCCAAAAAAAGATGGAAT
TTTTACATCCATATTGGAATCACAATTTACTTGGGTGTGGGCATGAGGTTTTCAGAGACA
ATGAGAGGGCCCCCAAAACACTAGGCTTTATCTTTGTGGCTGGAATTGTCTAATTTAAAC
ATTTTTTTTCTGTGCATAATACCCTCTAACATGAGTTTGTTTTAAAATTGTGATATATTC
TATTTCTTCTAGTGCTGCTGTGATAGGGTGGAGGTGGGGTGTTACTTTCCTTTTACATAT
CTGAGCAGATAATTGGAAAAATTTTTCTGACCAAAAAAATATGTCAGGCATTTTAGATAT
TTTTTTTTAAAAATCATTACACCAACCAGTGATTCTCCTGACATCAACATGTACATGCTA
TCACACGTTTACTTCTAAAAACATCACCTAGCTAACATTATACTTCCAAAGTTGCAAAAA
TTATGCACTGTCTGTGTTAGATATTTGCATTGCAAAATACAGCACAGTGAACTCTTCGTC
ATTTTCCAAAATTACCTAGGAATATACAATAGATGTATTTTTCCGTCAAAGCTGGAAGGA
TGAAAGGTTAAAATTTAAAGGACCCATGACAGTCCTCCGGTTAAATAACCTAATGGCAAG
TAAAATCTGGACTCCGGACACATTTTTCCACAATGGAAAGAAGTCAGTGGCCCACAACAT
GACCATGCCCAACAAACTCCTGCGGATCACAGAGGATGGCACCTTGCTGTACACCATGAG
GTAAGGATGGCTGCACTGCCATTCATGAATGTTTCTGTACTTCATTCCCTTCCACTTGTA
GGCAATCATCAGGCTGATGAGCCATGGTGGAATATTTGCTTCCTTGTTTTTCAACCTTAA
CAATCTTAAAAATCTCTCCAACCTGTTCTAATTCCCTCAGTCAAGGATGAAGTATTATTT
ATGCAAATGTTTATTTGCTTACATCTAGTTTTATTCTTAAATCATTTTCTGTAGCTAGGT
GGATTCAATATAAGGAACTTCCTCTCCCTACTATAAAACTCATATATTCCCTCATTCCAG
TAAGACCTAAATTTCTAGAAGCCGTCTAATGATCTACATCTGAAAACATTCCTACTAAAA
ATGAAGTAATAAAAAACAAAAAATATGGAAAGTTACAAAATTCATAAAACACAGATTCAT
GTAGACATAGGTATTTTAAGAAGTATTTGAATTCACAATGGCGTTGATAGCTAGACGAGA
ATATAGATACTATTAATTTTGCTCAAACTAAAGACTACGTATACATTTCTGTTTTATAAA
CATTTCCCTCTCTTTAAGATTGCTGTAAAGCCTAGCATCTATTAAGTGTTGAATACCTTA
TGACTGAATGAAGGAAACATGAATCAAATAAAATTTTGAATTTTATGTAGAAAAAAAGAG
ATGTTTAAAAGTATTCCTCATTTATGAGAAATTAAGAATTGTCTGGAACTTATTCTTGAG
AGCAGCAGTAATTTATTCCCAGATGACTTGTTAGATACGAGTTTTTTACATTTGGTCAAT
ACACAGTAATTCAGATTTTTCAATTATTTCTTTGGTACAAAAAGGTAATAAAGGCAAAAT
CCTCAATTTATGGATTGTATGCAAGTCCAGTAATATTTTGCCTTTGGAGAAAGCTGCCAG
AATGCCTAGCTTTTCAAATGCAAACATCCAAAAGAAAAGAAAAGAAAAAATTCTTCAAGA
GACACTTTGGATATTGAGCCAACTAATTAAAATGTATTAGGACTTAAAAAAATCTAAAAG
ATAGAAATAGAGGACCAATGGACACATGTGTTGAGAACTTTCTAGATTATCTAAGCAGGA
CCTATTCATAATTGAAATTTGAAATATTCCCCCCCCCGATGAAACACCATACACTTGGCT
TTGAGCCTAAATCCAGTACTCATTCCTCTTAGGAATGGCAATTTTCTGAGGAGAGACTTG
AATATCCTAAGTGGTTTATTGATTAATGGTTTCTGATGTATACAGTGTTCTTCATCTGTA
TCTTTCATCTCCTAAAATTTTCCTTTGCTAATGTGTTTTTACTTTCTTTAATAATTTAAT
TTAAGAATGCAATTTAATCATAAATTTATACTTTGTATATTTGCTTTAGTTGGTATTCTA
ATCATTTAATGATTGGCTATAAATCTATCTTACTACGTTTCTTGAGCTACTTAATAATAT
GGGTAAATATGCTTGCTAAAAATCATATGAAGGACATGAATATCAATTTCCTTATAATTC
TACAAACTGAAAGCAAATATATTTCAGTGAACTTCTTTCTTAGCAATCcaaaacaaaaca
aaacaaaacaaGAATAGATTTCACATCCACAGAACATCCCAGGGACTAGAGAGAAGCACA
GCAGAGTCCTAGCTTCAATTAGATGGTGGGTTTGTAAATAAAACCAAATGGTTTGCAAGT
AGTGAGATCATATATGGAGATGTTGTATTAATCTTAATCTCACAAAGCCTGAGGACACAT
CCCCCTTCAGCTTTTCCTACCTTCTTTTATGCATTTGGTGCTATTTTAGAGAAAGAAGCA
GAGAGAGATGCACTTAGAACAGGAGAAATTCTCTTCTCTTCCATGCTATCCATGTCTTCC
TCTCAAGCAAGGATAAAGTAGTATTTACGCAAGTGTTTATTTGCTTACATCTAGTGTTAT
TCTCAAACAATTTGCTATAGCTGAGTGGATTAGTTAACGGTCGTTTTGGAAAATATTAAC
AAGGCTTGCCCATTGTACAATATCAGGGGTTGCCTTGTTTCTTAAAGCAAACAAACAAAA
GGATAGAATCCACTCATTATTGTAAATATGTATTTTTAGATCATTTGATTATTAACAGCT
CAGCATAACCCTGCAATTATGCCTTCTTTGTTAATATATTTGCTACAGTTAATAACATTC
CACTTGTACTTATCAAGAAGTATCTAATCTATATGGCTCTTGTTTGTATTCTATGTTTCC
CTTAAGGCTGACAGTGAGAGCTGAATGTCCGATGCATTTGGAGGACTTCCCTATGGATGC
CCATGCTTGCCCACTAAAATTTGGAAGTTGTGAGTAAATTTATATGGACTTTTCTTGATT
GTAAGTCATTAAGCAAGAGATCTCTAGCTATATCTGTGAGAAAAACGCATAGATAAGGGA
ATCAAGAAAATTTAAACAGCAATATACCACATGGACTTTCCATAAGTAGTGCTCTGTGAC
TTCACTTTTTAATGTTGCTTCGAGAGAGGTTATTCTTTATCTACTGAACTAGAAAGCATG
GATTAAACTAGTTATTGAAATAATTCTATTTATGCTGAATTTGTATTTATAGAAAAAGAA
GTGAAGTATGGATGCTTCTACCTCATGGATAATATTTTCCTCTCAATTAATGGAGATCAT
TGTGTCTATTTTATATCTTTACTGACACTTGTTTGATCTTAAAAATAATTAAATTCGTTT
ACCAGATTAAAGTGTTGGTAAATGGCAAAGGACAGTAAGTGTTTCTTAATAATGAAGCCT
ACACCAAACTGATGTTGCAAAAAACACAAATACCCTAATCATAGTCTTAGAAAATTAGCT
GATATGTGTGTGTATCTCATGGCATTCatatatatatatatatatctatatatatatata
tatatatatatatatatatatatTAGTGCTCTTGAAAGTATCCTGGATAAATGCCCTTCA
TAATAACTTCCTGGGTTTCAGCTGTTTGAAAATATTCAGAAACACCTTGGAGCAGCCAAG
AGAAAAATGACTGTGAGAGTCAGGTTCTCCGGTCTTTTCTTTACCCTTCTGCTTTCAACT
GGTTTACATGCATGGAGTGAGTGGGAATAATGTATTCTTGGTTTCCTGCAGGGGAGTTAT
GTACAAGGACTGAGTCAACTCCTGGACTACCTAACCGATTTTCTGTTCTCACTGGACAGG
CAGTCTAAATGACTATTTTGGTGAAGATATGATTCATAGAAAAATAACAGTGGTAGTGTA
GGAAGACAGAAAGTAAAGAAAATAGCAAAAGGCCTTCGGGCTCCTAGCAGCATCAGTCCT
GGAGAGAGAATTTTATTTATAAATCCCATTTTGTACTGAAACTGGAAGATAAACTGCTTC
AAAAACTCTAGGTTAAACAGGCATTTGGTGATAACTCCCTTCTCCCTGCTTTTTTCCCAA
TTTAATATACATTCCTTAATATGAACGATTATGTTTTCTCCTGAATAACAGATCCATTTG
TAATAATGACAATATGTGCTACATGTTACTTGCATGTCAGATAGTATATTAAATATTTGT
ATATTTATAAGTTCATCTAAATCACAACCTAATCTTACAGTtaggaagatcatacgccat
agtttgcctgggacagtatcggtttatgcctaatatactggtatacttttttttaagaga
caaggtcttgctctgttgccatggctggagtccagtggcacaatcatggctcactgcagg
cttgaccccctgggctcaggcaattgttctgctttaggcttttgagtacccaggactacc
tacatgtgccaccacgcctggctgatttgtaacttttttgtatggttgtggtatagacag
ggtctagctatgttgcccagtctgtctcatactcctggtctcaagtaaaccttccacctt
ggcctccctaatttttgggattacaggcataagccacagtgcccagcctggtataaatac
taataattcccccttttatcttaaaaaatcctaatttggaaaatgaactgcatATTTTTA
AAAATTAGTCAGTAATGCTTTCAGCAGTGAGAATAGCTGAAAAAAGGAGAGTTTATCATT
TTATATAAGATGTGTGAAAGTGAGTGCTGATAGATTTCTGATTGGTTCAGCATCCTAACA
AGGCCACTGTCTTAAGTTGTCTTTAGATATTCTTTCTCATCACAAGATGGCTGCTGTAAC
TCCAGTCAATGCAATTCTGTTTGTGATAGAAGGTAATAGTTGGTAAAAATGAAAGGAGTA
GTGCCTATATGAAAAAGATAAAAGCTTTCCCTAAAATCCTAGTGGAAATCTACTTACATC
TCATTAATCAAATGTCTCACATTGCCAATGATATTTGCAAAGAAGGCTGGAAGTAAATAT
TTTTAATTGGACACATAGTCAACCTGAAGAATATTAGAGGTATTTTAAGAAGAGGTAAAT
GTATAGTGAGTAGAAAACAGTGTCTCATATAAGAAAATTGACGCTAAAGAAAAATAAGTA
AGCTGTTttccacctcagagccatatgctcttttctttgcttggattactcttcccttgg
ttcttagcatggctgacttctatctctccacatgtcagcataaatgtcatctcccagggc
cttccctgatgaccttatcgaaatttgcttacagtctcaccagtcttgttgatcacaatg
cacatttattttataccatttatcacagcaatgatgattcattttacttattggttaact
tttttattgcctggagactgcaacgtcgtgagagaaggacatactttgttcagcttttcc
tagcacaaaggcaaatacactgtaggttctcagtaaatatttattgaatggataaaGGTT
ACAAGACTCAGGCTTTAAATGCCCCTTCACTGTTTAAGCTTCAGAAAAGAGAGTGTAAGA
CCTGTGGGGAATGAAACAGAGCAGACTAGACATTGAAGTGCAGGCTTTGACGGTCATGCT
TAGCGGAAAAGAACACCATGGCTAATTACCACTGCCTGGCATTGGCACAAGAAGAGGCAG
GGGCGGTCCATTTGTTGTCCAGTCATTTCTCTGACCTGGCCTACTTAGCATATTTCAAAG
GTGAAGAAACTGAGGCAAGAGTGGGCTAAAAATATTTTGACTCACTTTTTGAAGTAATCA
TCTTGCCGAAATATCAGAGAAAAGAATAGACAAGAGGAGTTTTCAATAATTTAGTGGAAC
AGTCTGTAATAAATGTTTATGAATATTCTGAAGCAATCTTATCCATATGGTGATAAAATC
TAAAGTTGAGAAGCAGTCTTTCTTACCGTTCTCTATTAGATTCTGATTGTTAAGGCTAAC
TTAAACTTTCTACTAGTTATGGATAAAGCTCTCTTTATAAAGTCAGCTAACCCGAGGGCA
ATGTGCGTGATACAACTGTGATCGTTTCACTGCTTTTGAGAAATATACCAAATAAGGCTT
TGCTTCCAAAAGAAGAGACTTGGGTTGCAGATTCTGACATAAAGACCTAGGCAAAAGCTG
AATCTATTAAGGCCTTAATATATGATTGTCTGTTGGCTAATTATCAAAAAACAATGCATT
GCAAACACACTGAGAGGAATGAGTCAAAATTTGAATGAATTCTGAACAATGTACAacttt
agaaatcattttgttcatgtggctcatacaaatggaaacacagagactcataaaagtgaa
atgaTAGTGTCAATTAGCAACTCTCCTGATACTAAGTAATATATGTTCCCAGTGTTTTAC
CACCACAGAGTTCTTTCATAACACCAACCAAAACCTTCTTGTCttttttattttattaat
taatGtttttgagacagggtctctctctgttgcccaggctggagtgcagtggcacaatca
gggctcactgctggctcaaccttttgggctcaagtggtcctcgtacctcagcctcctgag
tagctgggactacaggcacatgccatcacacctggctaattttcaaataaatttttgtag
agacagaattttgccattttgcccacactggtctcaaacccctgggctctatagatctgc
ccatgttggccttaaaaaatcctgtgactgcagaaataagccaccgtgcccagccACCTT
GTGGTCTTATTTCTAAAACATTTTTGGGGGCATTATAATTTATTTGAAATTGTAACTTAA
AATTTTTGGCTAAGTAGCTGAAGACTCTTTTTAATCTCACTTTTCTTATGCTGATGTCTC
TGGTCAAGTACATTTTCATAGGAACTATTTTCTGGTTACTAAAATTTAAGGAAACAATAG
GATGTATCATCTTTGCTAAGGCCTTAAGTATATCTGTATTCTCCATCTTAAAATACCAAC
TTGCATCATGTGAATCTACCCTTCATTTTGGAAGATTCTCATGGAGAGACATGGATAATG
AGTCATCTGCACCTTCACAATGATGTCATGTTTGTAGTAGATGGCCTACACATTTTCATA
TGCAATGGTGCTTCTATGAAATTGCAAGAAATGAGACACCAAAATTATATAAAATGAAAA
GTCAATGGTAACACATTTTTCCCCCTCTACAACTATATTAGCAGCTCCATAACAACACAT
GACAAAGGATAAAAAGATAGGGTGCAGACACTTTTGCTAACAGCAGTGCAATATAAAAGC
AAGAATCTTAGTTTGTTGTGAAATGACACAAGATCTAGACTTCGTTTCATCACTAATTGC
ACGACCACCAAATATCTTTGCTTGGCTTATGCAAACCTATCTAATATACAGTTTTGCCTA
GAAAAACACTTACAAAACACAGTAAAGTCAAATGAACGGCATcctaagtctttatcttgg
ttttcccagttattagtaatgtctgcttaaacaagtcattttatttttttccctcagttt
accatccgtaaaatgcaattaaactctatgacttttgaggcatttgcaaattgaacattc
aatcactccatgTTACCATAAACTCATTATGTCTTCTTAGGTAAGATGCTTCCattaaaa
aacaataatttatcatattaaaaaaattaGTAAATGCAGTTATCTACAAATTGTAAGCGA
TAGGGTCCTTCTCAAACTAGTGTGCTCTGCCTTCTTCTAAGAGATTTGTAAATCACATTT
TACATCCCTCCTAATAGACACAGTACTCCTGCTATACACAATGGTGAAATGCTTTCATTT
TTAAGACCATGAGGATAACCACAATTAAAAAGGAAAAACAAAGATAAATTCAAAATTATC
CATTTCATACTTTTACATGTCCCATGAACCACTAAATTAAGTTTTAGTTCATTCTCTTAA
ACTTATGGAAAATTTTGTTTTTAAAAACCATCTGATTATAAATTGATGCAGAAGTGATAT
TGGAACTGGCAGGCTACCCTTATAAAATCAGGGAACACTGGCTACATTTTTCTGCATCAC
TCACCTCAGTGAAAAGTAATCACATTAGAAGCTTTGTTTTAGGGACTGAAAGGCATGGCT
CACATCTTTTTTCAGGCAACCTTATTTTCATGTAAAAAAGCAACTATAGTTTTACACCTC
ACTATATCTTATCTGGGGAAAATGTGTATTGGACAGAACACAAAAGCCTGGTTATTTAAG
TGGGGATTGGGTCAAAcagaggtgcattatgacttttatgagccctaggcacttttgcct
ttggaggccattcctccaagaagaaaattaaaattatttcatgaccaggttgctacaaag
atgaatataatccagattatattatattcactttatctttggatttcaaaagaaattaaa
atatttttgtggcctcctaaaagtattaagggcctcgggccctgtgcctaATAGAGAAGT
TGACTGTTGGTCAATGAGTCAAGCTCTTGTCATAGGCCAACATTTACTATCATGCCTCCC
CCTCAAAAACACTGGAAACAGCTTGCTTTTTCTAATGTGATATTTTCTTTAATGTTTAAC
CTCATTCGGCATCTAAATAGAAGAGAGTATGTACTATCATTCCAACCTATGTGAAGTGGG
TGTTATAGGACTAGAAATCAGAAAAGGTATGGAATTCCTTTTCCTTCTCTTTCTCTCTCA
CTCTATACAATCTCTCCCTCTAAACTGTGTAAATTATCCATCAGAATTATGACCTAACCT
CTTATTAGGAGACGGCCAAGTTCAAAGTGACATGGCAAATAAAAATGATTGAGAAGAGTG
ATAGAATGTAACTCATCATCATGGAAAATATCTATAAGAATGATAATCAGTAGAAAAGAG
GAGAGTAAACTCAGACTTGCTAATGGACATGCAGCAAAATTTCCAGTGATTTTTACATTT
ATCATGACCTTCGCATTTAACATGACCTTTTCCTGGCTTAACAATAATTAGGACCAAAGC
TACTGCCTCTAACCTCATTTCATCTCTCATATGCTTCACTCTAGTCAAACTGGTCTTCCT
CAAACTAGTCAAGCTTTTGCCTGCAATAGAAGAAAACacttgggaggctgagacacagga
ggattacttgaacccgggaggcggaaattgcagtgagttgagatggtgccactgcactcc
agcctgggtgacaagagtgaaactgcatcaaaaaaagaaaaaaaaagaagaagaaggaga
aggagaggagaaggaggggcagggggaggggggaggaggaggagaaggagaaggagaagg
gagaaggagaagcagaagaagacacttgttagtttgtctgttggacaaactcttccccaa
gattttcacatgtatctgccatgtatttgtataaatgttacttcctcagagacgactgtg
tctgagccccttaccttacttaggataagtctccatcccttcattctctatctttttact
cggttgtgtatgactctatcacacttatctctacttgaaattacatacgtatttgcttat
atgtttttgtccccactgctacaatgcatattccataagataatgaacatttgttcttat
gttcactactgtatccccagcacagtattttgtcctttgtagatccttataaccatttgt
ttggaaagagtgaatAAATGGATTTAAAAAAAAATCAGAAAAAAGTGTCTTAGTTTTTGT
AAATTAAGGGATATGAGCTCATCTTTCCTAGCCTGCCCTCTGGAACCATGATATAGAAAA
TATGAAGCTGATAAAAGGTACCGACTAAATAAGAGAATTAAAGTGGTAAAATATATGGGA
TCATTTTGCTACTGTTTCCTTTTTAGATGCTTATACAAGAGCAGAAGTTGTTTATGAATG
GACCAGAGAGCCAGCACGTTCAGTGGTTGTAGCAGAAGATGGATCACGTCTAAACCAGTA
TGACCTTCTTGGACAAACAGTAGACTCTGGAATTGTCCAGTCAAGTACAGGTAAGTACGA
TTTTGTTACTTCAGTTATGGAGGAAGAAGCAGAACAATATTTTGTGAGAACTCAATAAAT
CATTCAGTAACACAAGTCTaggagagagaacatttcactaaattgggcatcagttgagct
gggaactaatgtaaactcagtagacctgtgaccttggacatgtcatttaatgcctcttgg
cctctgtttctgtttgtctgtTTGCAAATTGAGAAACTGGCTATATGTAATTACTGTAGC
ACAACAGGTAGCTATGTGAACTCTTAGAGATGAACATCTGGGTTAAATCCTTATTCCCCA
ACCTTGTCAGTTTTTTGTAGTCCccttgcagggtggttggaagaaatacattaaattctt
aaagagtacttatcacaattcctgacacatcaaaagcttttcataaatAACTATTTATAT
AGTCTAGGCTCCACATATTACCATTAGTTAATGAATTTTGCTAAATTGTAGCAnnnnnnn
nnnnnnnnnnnnnnnnnnnnnnnnnnnnnnnnnnnnnnnnnnnnnnnnnnnnnnnnnnnn
nnnnnnnnnnnnnnnnnnnnnnnnnnnnnnnnnTTTTTTGTAATCCCCATGCGGGGGGGG
TTGGAAGGAGATCCATTAATTTTTTGGAGAGTGGGTTATCACAATTCCTGACACATCAAA
AGCTGGTTCATGAATAAGTATTTGTATAGTGTAGGCTCCGCGTAATACCATTAGTTAATG
AATATTGGTAAATTTGTAGCAGTGATTATTGCGCACAGAACATCAAAAAGCCAATTCCTT
CTACAAATTCGTTTGTATCTCTAACCAAGCATCTTCCGCAGCTAAAGCCAACAGAGTCAT
AACCACATTATTGATCACTCCATGTAGGAATTAAAAGTAGGTAGCATGCCATCCTTTTTA
GTGTAGTAACTGATTTACTAATTCTATACTCAGAACTAGACCTGACACTGTGGAAAAGCT
GGACCCACATCTTTAAAGCTGTTTCGAACAATAAGATAAAAGTTTTGTTATTCAAGTATC
CATTTTGTACTATCTGAAATGTGATCATCAGACCAGATAATTATAAATAAAAACTGGACT
CAAACAATTAGAAAAATACATGCCCCACAAAGCCCATTATTTACTGAAAGCTTTAACAAG
GGTCAAGAATTATTTTTTCAAAATTATGTCTTTCAAAATTTAAGTTGACTTTATTCACTC
ATTTTTTATTTCTAAGGAAATATGATTTAGTAATAAATAAGAGGAGTGGTGCTAAAAAAA
CTTCTTCTGATTTCATGCTTTATATTGGGACCCTCACAAGCATAATACATTCCAATAATA
GGTCAACCTCTCTTGCTATGATTATTAGATAAGTTCTGACTAACAGGATCTGTCTCTTGC
TTGCTTAGGAGCCCCCATTGCTAGCCCAGAAGCTTAAATGTTTACGTGTTTTATTTTTTT
AAAAAAATGGAAACTGTTTCTCTTTTTTTCTTATTTCAAATCCAAgtggcatagtggaaa
ggtcataggctttgtagtgagggagatgtgaactcaagttctgatcttgtcgcttagaag
ctttgtgactttgggcaagtcatttGTTCAGTTGGAAACTCTAGTATTGCCTAAGTAATG
ATAGTCCTGTATTTTGTATTAAAGATGAAATAATATAAAATGGTGCAGAGTGTTATATAA
TAGGTACTCAAAGGGTTTAAAGGAGCTGTTACTATGGTCCTGAAATATCCCAGAACnnnn
nnnnnnnnnnnnnnnnnnnnnnnnnnnnnnnnnnnnnnnnnnnnnnnnnnnnnnnnnnnn
nnnnnnnnnnnnnnnnnnnnnnnnnnnnnnnnnnnnTCAAACGGTAAGTAAGAGCTGTTA
CTATGTCTCTGAAATATCCCAGAACATGAAAAATGCTCAAGATTTTTCCTTCTTACAACA
TATTATGTTGGAAAAGATATGAAACTAAGCTGTGTTTACTTTTTAAAACTTGAATGTCAT
TATAAGCTGGATATAATGGCAGTCACTACAGATTAAATGATAGACAAGCTCAGATCTTGC
TGTCATGGAACTTGAAGTCTAAAAGAAATTGAACACATAAACTGTAATTATCAAAATAGG
TAGTTTAAGTGCTGTGATTAACATTTTtttgtgatggaagagaccacatctgtcttctct
atccctattattttctgtagtagttgagacataggaggcattgaacaaatattctgaatt
aatgaatAAAAAGTAAATCCAGCTTAAGATGATCTAGGAAGGATTGTTGCAGGAATTGAT
TTTTCATTTTGTTAGTCTGAATATATTGGGGGATAAATAATCACTTTCTAGGCTCCAGGC
AGACCAAATAATGCACACATAACTTTTCCTCAAGGAACTCTTCATCTATTTTTGTTAGAA
AGGAAGTTGGAGAATGTTGGGAAACAAATCAAATGCAGTAGTATGCAGGCATATATGTAT
GAAGTCTCAAAGGTTGCTTAGAGGAGGGAATATTCCTACTCTAATTTTAGCTTTAACAAC
CTTAGTCATGTTACTATAACCCTCTTATGCCTGAGATCCCATGTGTTCAAAATTAGAGGC
TTAGTCAAAATAATGGAGGCCTTCCTCACCTTTGGCTTTCAAGGGATTCAACCTGTCTAC
ATTCTGGATACTCAGAAAAAATACGCAGTCATTTAGTAGAATGAGAGACAGTGGCCCAAC
CCATTGACACCTATGAGGGTAGACCTCATGGGCTGGGTCCACCAGAAGTAATCATTCTGT
GCTAGAGCAGTAAGTTCACCTACATAAAATAAAAGCTTTTTCCTGTCACCACATAATGAA
TATTAGGGGGTAAGAAGAATAATGAGCAAATTCTCAAATGGAAGCTCAGTTTGATGTACG
TTTCAACTCCACAGTAACACTGAATTATACTTCCTCTGGGACCACTTTAGCTCACCAAGA
ATCCACCTTGATAGATTTCAGTAGAAAGAAACAGAGACCTTTGTGTAAGGTCTGCAATGC
TGTATTTTACGTCTCTTTGTGGAGCCCTGAAAACATCAAAATAAATGACCTTGGGTACCA
TTACCTCCCTGTTTCTGTCAGAAGACTAGAGAATAATGGTGAGAGAGAACACACACATTG
AGAATGACTAGATAAAAGGCATCTTCTTCTACTTTAAAATTCTCCCTGGAGAGAGAATCA
TTCAATCCCCTTGGTAGTTTAGAAAGTGCTGTCCTACTTACCTGCCACCAACACATGGGA
AAACATAAACACACAATCCTACTGACCTCTTTGAGTCAAAATATTTTCTAAATCACTTCA
TTAACGTAAGAGGCAAGAAGATGGAAATCCTAGCACAATATTTGAATTTCTAGTTCAGTA
CAAATACGTTAGATGTACAATTCCTTCCTTGGATACTACCATTAAGTTTAGGAAAAGAAT
ATTTAATTACAGCCTTAGTTTTAAGTGCACTTACTCACCTGGCAGAAAAATACTACTGGA
CAGAGTATATGGCAGAGAAATAGGCAAACGGGAAAGATGATCCAGTTAGTTTTCAAATCC
AATATGTCTTTATTATTCATTCATTTATCCATGTAATCCTTAAATCACTTGTTCATTTAC
tgtgtctgacactgtgactgggcttgaagaagagagatgaaaggcacaaaacccctgccc
ttcagaagttcttagttgagtgagataaatagctaacatgcATTGGCACTGTTCTATTCT
TCAcatctaatactcacaaaaatcctagaattgaggtaatattattattcccattttata
gatgggatatatgggggcccagagaagtttaaacattattccaaggtcatacagctggga
agtggcagaactgggatttgaacctgggttgtcgacctgcagggtatgtactctcaacta
catgtcatacCAATAACAGGCATCAGAGACACATAAGATGTGGAagcatagttgttaaga
gtatgaaccctgaagttatactacaaagatttcaatgatggttttgcaacttatttactg
tgtgactttagacaagtgttttaatttttatgggtttttttttgtatgtatctttttcat
gagctattgtgagatggaaataagaaaatgcatgtaaactgcctagaagagtatctggtt
tgtaaaatgtatgcagtaagtgtccgatattactATTAATAATAAGAGTAggcctgggtg
cagtgagtcatgcctgtaatctcagcactttgggaggctgagacaagcagatcagatcac
ttgagcccaggtgttccaaaccagcctgggaaacgtggagaaaccccatctctacaaaaa
attaaaaaattagctggccatggtgttgcatgtttgtagtcccagccacttgggaggcta
aggtgggaggatcacctgaacccggggaggtagaagcttcactgagtcgagactacacca
ctgcactccaacctgggtgacagagtgagaccctgtctcaaaataataataataaaaata
atactaatagtaaAGCTAGTGTAAGGGAACTACATGATGGCATAAAGGAGGAAGAGGGGT
CATTTCTACTTGATGTGTCAAGGGTGGCATAACCCCTTGTCTCTTCCCACCCTCACCACA
TTATGCTTTCTAAGTAAGTCTTCAAGGAGAGCCCATGCAAAAATTACTACAATGACTTAA
GGACATGAAATATAACTTATAAAGAAAAACAAAATAATGAAATTGATCATGAAGCATAAT
AATATCAGTGTCCAGAAAACATTAATAATGTAATGCCATGCAATGTTTTAAAAACACACA
GTGATGACTGCAAGTTCTCCATATTTACCTAAATAAATTTGATTATAAGAAAATTTGATA
AGTTTGGTGAAAAAGAAAGTTTCTTCTGAATGACTATTGTTAATCCTTAAAAGAGATGAC
TAAGAAACGTTGTAGGATTCTCTTTTTTGGACACAGAGTCATCTTTGCATGAGTTGATGT
AGTGATGACCCAGAAGGGTCAAGATAATAAGAAAAGCAACTGTCTTCTTTGACTATGGAG
TAACATTGGTGATCATCATTCATCCAAAGAGCCTAGGGGCTTCCATTTATGAAGCCTAGT
ACATGGTCTCCAGAGAAATaattataactatagaatataagtcctggggaaaaaaaaaga
cttctgtggtcatttggtcaaaccatttatatttcaaatgaggacatggtcccagagagg
ctaaatgaTCTAGAACTATAATCAGTGTTCCCTTATCTCTATTTAGAATCTCTGAAGCAA
TTAAAAAACATAACCACCACTTTCTCAATAACATTTTTGATAGAAAATTCCTTTTGCAAT
ATTAGTATCCATAGAAAACACCAAGTTTAGAATACTTGGAAGGAAAATGACAGCTTCACA
TGGAATCAATGTTCAATACAATTTTGTTGAATGACCAAGTGGTTGATCTCTGAGTTAGAG
AGAGAATGCATGTCTGTGTTTTTAATCTTCACACTGTAAATGTCCATAGAAATAGAGTTT
TTAAAaagtgctttcactcagattatgtaattttatcctcacatcctcctaggagacagt
taaattaaaaactattatattaattggacaaatagggaaactgtagccaaatgaacctat
gcaaggtatttacctccaagtaactaatatttgagaaggcaaagattgaaagccaggtct
AAACAAATCTTTAATGCTGTTTTGAAAAATTATATTAGTTTCTTTTCTTCCACTCTCCTT
ACTTTTGTATTGCAATATATCAGAAATATTGTCACATCTAATTTGCAAGCTTCCTTCAGG
GTTAAATAAACTGCAAGAATATTTGAATTACAATTCCCCTAGACTGTTGAAGGAGGGGAA
AATAATTTGACATGCTTTGTGCATAAGCACTTGATGTCTAGACGTATTATTTCAATCCAA
TTTAGGTGACTGGGTTTTTTGTTTTTGTTGTGTTTTTCTTTCATTTTAAAGCTATTACAA
CATGATTCTGATGTTGCTGCCCTTTTCTTCCTTATTTGAAAGTTTTGTGCCAACACTCTT
AAAATTGTATTTAATTTAGGAAAAGGTTTCAAAACATTGGAATTTCTTCTGTTAGGGAAA
ATCTGTTAGGGAAAAAGTTGTTTATAAAACAAAAATAATGTCAAATAATAGCTCTTCAGA
TCTCCAAACATTATATTCTTTTCAGGATCTTTGCAAAAATGTCATGTTGAGAACAACAAA
AGATAATGGAATGTATACAGACACTCATTTTTCTGACATTATATACAGATGAATTTTTTT
TCTTTGAACTGGTGACATTTTGCAGGCTGCAGTTGAATGAATTCTTAGGAATAATAATGC
ATGCCCCTGAGATGGTGAAGTGTAGCATGGGTATGTCCACATGAGACTATATTTTAGTAG
TGTTTTGGGAAAATTGTTTTTCTACATTTTTCTTAAATTTGGATCACTTCCTTCTTTTCA
AATGACCTTAAAGATATCACTAGAGGAACACACAGAAAATAATAAGAAATTAATCTGGTA
ACATTCCATTTGTCCTTTAAAAGAAAGATTCTTATGAATTTTGTTTTGATTGAGTGACCG
TAAGCCTCAGTGCATCCATTTTCACTATATGAAGGTATTAAATACTGAGGATATGGCCGG
TCATGCTACATAACCAAATAACTATTCTTCTTTTAATTAACTTTCAGTTTGGTGGGAGGA
ATGTATGTATGTAGTTAAATAACTAAAATGCAAAGTATGatatattataaatataaataa
GAGATATAAAGTTGAACACAGTAAGCGTTTAGTAAAGGGCAGGTGCTATTATCAATAACA
GTTAATAATGAAAGCAGGCATAAGTGCATAGATAATTTCCTGCTACAGAAAGCAGGATGT
GTTATTCTACCAACACTTCTACCAATTCTGATTGAGGAGAAGTGTGAAGAAAATGGAGAA
ACAAACTAAAATTTATTTTAACATTATAATGTGGTTACATAGTATCATCTTAATTAGAGC
CATTCTTCTTTATTATCCCCATATTGTGCTTCTGActattttgtagacaagaaaactaag
ggtaagagagtttaagtgacttaccaaaagctacacagcaagaaaatagcagatctgggt
tttgaagtcaaattcatttgcttccaaaTATTAATACATTTTCTTCCATAGGACAATAAT
TTCTATTCCACTGAGGACCTGGTACTTGGGCTGGAACCAACATATAGATGAGCAAAATAT
TCAACTGCAGAAGATAGGTAGAGTTTTGTAGGCCAATATATTGAGATGTTGAAATGTTCG
AAGAGACAAGAGAATTCAGTGCATATTAGAACTATGCTATGCATACTCTTAAATACAGAT
TAGGAAGTTTGCTTGTTACTTTGTAGAGcttgagtcagtttatattgtcacacaagagag
gggcagctgtttgctactggcctctagtaagtagagtccaggaatgctgctaaacattct
gcaatatataggacagccaccttcaataaatgattatctgttcaaaaatgtcaatagtgc
tgaggttgagaaagcctAATGCTGCTAATCAGTCTCCATTAAGATATTTTAAGTTAAAAA
AAAAAAGAGTGGCAGAATCGCACATGTGAAAGATCACTCTACATCAAAATTTAGGAAAAA
TTGGAGTTAGGATGTGACTAGAGCCTATATTAACCCTATATTTTGAGTGAATAAGGCTAA
ACAATCCTAAGATTTTTAACTGAGAAAGTATAAGGCAAAAAGAGAAACAATAAGACTCTC
CTGCAATTTGGGTTGTGTGTCTACTGCTTTATACCTCTAACTGAAGTCAGAATTTGAAGT
GTTTAAGGACCTTGGAGAGCACCTAACTAGACCACTGTTTCCCAGATCAATCTAGGAATT
GGGATAAACTCAAAATCTGGTTATTAATACAGATTTTCCTGACCTTTCAAAGAATGGTTT
gtaaatctagttgggatttgaagaactgcattcttcaaaagtttcccaggtgatcctgGA
AAATAAATTTTGAGAAACAAAAGATTCTAGATTTTGTTTTGTAGATCAGGCCATGCTAAA
TTACTCATCTGATGTCAAAGAGATATTTAATGCAGTTTTGGAGCTAAAATTAAACTGTCC
TGATGTACACGCCAAAGCTTCTTCAGTAGGTATTGTGGATATGCTCTGTAATGGACACAC
TAGAGATCTGATCTGTTTCTGACCCATTGGTCTATGTCACAGGGTTTAGCATATTGCCTT
CTCAGTCAATTTAAGGATTGGAGCCAATCCTTAAATATAAACCCAGATTTGTTCCTCCAA
TATGTGATGTATTTGAATTAAGAGGTAAGAATATCTTTAAAGACTCTGGCACCTCAGTCT
CATCCTCAGAGTCATTTTACTGTGTATTAAGTATGTCTCTTTTATTTTCTGGATAAAAAC
TTTTTCCTCCAAGAACTGGATGTCACATGGAGAAAGGATGTGTCTAATTCCCAGACCTTT
GGTACTCATAGTAAATCTCAGAGATTACCTTTTTCCAAAGTCAAATTGCTCATCTTTCTT
CTCTGTTTTACTTCTCAGGAGAATATGTTGTTATGACCACTCATTTCCACTTGAAGAGAA
AGATTGGCTACTTTGTTATTCAAACATACCTGCCATGCATAATGACAGTGATTCTCTCAC
AAGTCTCCTTCTGGCTCAACAGAGAGTCTGTACCAGCAAGAACTGTCTTTGGTAAGTCCC
AATCAAGATACATACGCAAGGAAGGGTGTGGAAGACAAGTTATATCATATCTGTGACACT
GCAAAGAGAAATAAAAAAAATTATACACTCAAATATTAAGTTCATACAACAGAAAGTTTC
AAGGAATTGCCACTCTCATTATGGTATGTATTTTTAAAACTATTTAACTAGCAAGCTGTT
TTAGTATTTGTGAATAGATGGCATTAATGAATATTTGATTTGATATTTTTAGATAAAAAT
GAAGTGAAGCAGGCATAAAATGCataatattaaaaactcataaataaaaacttaatattt
aaataatatatttagaatatataaCATGAATCACTGAGTTGTTTGAGAAGCTTAGAAAAT
ATCAGCAGAACTACTTATTTACATTTATAAAAAGCAGAGCTTCTTTAAGTAGGGAGAGCC
AATTAATGACCACCATATCACTACAGGAATAAGTCACTTTACCTGATGTGTGCACTTCTG
TAGAGTTACATGCATTCATTTTTTCTATTACAATATTTTTAATGACCTACATGCTTCAAG
TTAAGAAATCTAATTGAGTATTGTTTAAAGGGTAAACAACCTTTTACTAATAGGAAAATT
TATTTCCTCATGTATTATTTTAGAGGGTGCATTTGATATAAAAAGGTATTTCCTGCCTAT
ATCCCCGTATACTATTTCAACTGTATTTTTCAGGCTGATAAAAATGAAAGATTCCAATAC
AATATCTTCTAGACACAGAACGCAGTAGTGAACTGAACACAAATCACCACTCTCGTTATG
AAAATTGCATTCTGAAGCTTAAAATTGAGTAATCATAAAATCAAATGCTTTtatactagg
cgctattctatacaattagcctgtattacttaactataaaacaaattctatccactatta
ttatttccatttttaaaagtgaaatctaaggaacaacagattaagtaatctgcccatagt
tagaagctattagatggagccaggacgaagaccctagcatttagctctggagtctgttcg
cctaatgacaatgctgtatcgtCACCTCTGAGCTATCCTGCTGCAATGAAAATAATTGAA
ATGGGAGTATTGTGGTTAACTTCATTTGGAAATCACCACTACATATTTATTGGTGAGAGG
TGCAATTATCAAGGttcattccacaaatatcaactaggcacctgctgtttttaagagctg
tgctaAAGGATAAAAGCCTTAAGAAGCTTATAGTCTAAACTGAGGATTATTCACCTGAAG
AGATTCCTATGGTATCATTTTTCAATAATATGTAGTGTATGAAAAATCAGTTATCTCAGA
AAAAAAGCAAGACTCTGCTACAAGTACCAGAAACGTGTATTTTCTTCTGAACTTGGCAAT
ATGCTTCTAGATTGGCAAACACCAAATCATTGCTCTGACAATAGCCTAAGCATATAGCTA
AATTAATATTCAGAATAATTGCAGCTGCAGAACAAAAGAGCAGTTCATTGCATACTCATT
CTTTCCCATTACCACGTGTCGATATTAATTAGCAATGAACTCACTAAAGACTAAGTCTTG
TTAAGATGCTTATATCTGTATGAGTATGCCTTTTTCTCATTAGGAAATTAaaacaaacaa
acaacaacaaaaaaaaaacaaacaaaaaacaCAGGACAggccgggcacggggcccacgtc
tgtaatcccagcactttgggaggccgaggcgggtggatcacgaggtcaggagatcgagac
catcctggccaacatggtgaaaccccgtctctactaaaaatacaaaaaattagccgggtg
tagtggtgggtgcctgtagtcccagctacttgggaggctgaggcaggagaatggcttgaa
ccctggaggtgcagctagcagtgagccaagatcgtgccactgcactccagcctggagcaa
cagagcgagactccttctcaaaataataataataataataataataataataataataat
aaaataaATAAACACAGGACATATTTATGTTTTATTTATTTTTTGTAGTATGAGTACAAC
ACTATATTGGAAAAGGTTCTTTTAAAAGGTGATTTTCCCCTTCCCACACCAACGAATTCT
AATCTTTTGATTTGAAAATCATTTACAGCATTTCAGATGGTGTATGTCAAAAAACATTGC
TCTTAACTTTTTCAGCAATCTTATATCTCAACAGACTCATGGCCTTTGATAAACATAACT
ATATGTCTGTAAACTTAGTTGTGACAAGTATTTTTGTGTTTCAAGTTTTATGTTTCTAAT
ATTTTAAGTTCACTAGAATCACAAATACAATTTTCTAGACTTTTAACCTTTTAACATTTA
TTTTGTACACATGTTTCTATGCTTTTTAGTTTGAATTCAGCACATTTTTTTTCTGAGCTC
TGTGAGAAGCCTAAAAGGATCATGTAGATTCAAAAAGAAAAAAACAAAAGAACCAACCAA
ACAAAGTTGTACTTTATAACCATTTATTAAAAGACATCCAGAATGAAAGAAGGTTGCAGT
CTATCTTATGCCTTAGAAGACCATATTCTTGGTTTTCTATGCTGTGTCTCATTTGGAGGC
AGTGTGGTCACTTAATtttgctgtcaaatacatccaagtttgagattcagtctcgccgcc
taccagctgcatggcattggcaaatttacttcctcttatggagcttcggttgtctgttaa
atgaaagtaCAAGGAAAGTAAAGTAATGCTGTTTTTTAAAAATTGAAGCAAATAAAAAAA
TGTACATTTTCAGGTTCAGTACTTGTAACTTAAAAGCTGTTCAACAAATCTGTGTTCTTT
TCTCTTTTCCTATAACAGGAATTGTATTTTCCTATGGCACAAATTGTATCTTCATGTTAA
TCTTCTCAACTGCTCTTAATTTATGGACACACTTGGTTTAAAAATACCCATTACCACATT
ACTTCTGAGAACTGACTACATAAACGAAGATTTTTTTAAAAAATTGAATTTATTGTAGTA
GGGATTTATCAAAAAGGACTAAAGTTGTCAATTataatagtcattagttttgcccttatt
atcaggctaagagctaaacacttcattgcattaccttacttaatattacataatagcctt
ctgagttaaacttattaaatcaatcttacaagaaaaaaattttataaaccccagaagctc
gtgattttaagtcaattttctcaaggtcattcagcagttatagaacagggatttgaaact
cggttgccCTGGACTTTTAATTACCCTAATATTTGCTCAAGTTAATACTGACATGTAATT
TCAGGAGCCTGAATTTACAAATCATTGCATTTAACCCTCATGATAGTCTTTTGAGTGAGT
GAGCAAAAATGTCCTTCtcctagaatttcaacaatggtatagacagtggagagaatgaaa
gacaagtcatcccttttacagatatgggcacagagttcctacaggttaaatcacttagca
gaggtcatagagctaataagtggtagggttgagactagTCACTGGAAGAGGTCAGAATTA
TTTCTACAATATGTAGCCTGATCCACCCTGAATGGGTCACGGTGACTGTTTTTTTTAACA
TTTTTATATGGCTTAAAGGGAACCTGACAGCATTATACTTTTATACTGAGTATAGTGCAT
TACAAATAGTAGGCTGATAGTATTTGGTAAATGAACATTAGAGGGTATCATCTTTCTCAT
ACTAACTTATATAATTGTGTAAGTAAACTAAAATGTGCTAACTTGAAAACTTTTTTTGAA
TAGAGGGCATTTTAATCACTAGGGATGGATTTGCAGGGTAGGAAAGATGAGGCAGGCTTA
TCAGAAAGAAAACAAGATTCTAACAtttgaatcagaaaaactggtgttcagatgttggta
ctgctacttcttagctatgtattctctagcaagttacataaAATATATTATtatatatat
gtgtatatatatatgtgagtgtgtgtctatatgtatatgAGACACACATGTTTCTATCTA
TCTATATAGGTCAAATTTAGGAATTTCTTTAAAAGTGTAGCTATTTTTGAATCAGGAAAG
ATAGTGTAAAACCATGAGTCAATAAAGTGGCAATTTTCCCTGAATAGTTCAATTATCTAT
AAATTATCAAAAAGTCATTCACTTTCTGGTTTATATATTTGGGGTACATAGAATATTAAA
CAGAGCTGAGTATCCAGAAGTTACCTGTGGATCACAGGCAAGTGAAGATCTGTGATTTCT
ATATCAAGAACTAGATACAGTGAGGAATGTTATTTCTTGTTTTACCCAGGACACCCATGT
TCAAAGCGCCAATTTAAAGGAGCTTACTATCTTCTGAAGAGCACCTCAATAGCAGAGCAA
TTTATTCCTACAAGATATCCCCCTCAATGCTGCCATTCCATGAATCACAGACTACACTGG
GGTTAAATTAAGATTCATCAATTCTAAACAAAAATAAGATGGTCTAGAAACCACATTCTG
TCATGATACTGTTGATTTCCTTTTGTTCAAGTAGGCTGTCTTATCATGATGAAATTTCAC
AGTATGAACTGGCATCACGTATGTTTTTTTTTCTTTACAGGAGTAACAACTGTGCTCACC
ATGACAACATTGAGCATCAGTGCCAGAAACTCCCTCCCTAAAGTGGCTTATGCAACAGCT
ATGGATTGGTTTATTGCCGTGTGCTATGCCTTTGTGTTCTCAGCTCTGATTGAGTTTGCC
ACAGTAAACTATTTCACTAAGAGAGGTTATGCATGGGATGGCAAAAGTGTGGTTCCAGAA
AAGGTAAATGCTTTAATAGTCACTGTAGTACATCAATATTATGTCTCTTTAAACCTATGA
AATGAGATGTTTTGGCCTGTGGTATTGGATGGAGTATGCAGAATAATAAGGATTCTTTTT
TTCTTATGTCGTAAACAATTAAGTGCCATGATAATTTAGTTATTGATAAAGGGAGAGGTC
ATTTAGGTGAATAGATGTACAAAGTGGAGGAGATAAAGGAGAGACAGGAAGGCAAACATT
TCTGGTCAAATAGGCTTTCCTGTGGTTTCTATTGATTTGAGAACAGTTTTAATGAACCTG
ATATTAGGAGCAAATAAACTTAGTCAAATCCTTTATTTACCAAGTGCGTTATAATTTTGT
AACTTGAAAGTTATATTCTTTTGGTTGTTTTCTGAGCCTAATCATTTGGTCATAAATGTA
TAACCATAATGCCTCAATTAAATTAAGTTTGCCACATGAACCATCCCTAGTTCTCTGCAA
AGTCAAGGGCAGGCACATTTTCTCTTTCCAAAATAGACATATGCTTTAGGGATCATAACA
CACAGAAATTACCAAGAAATGCCTCATGGTAGAAAATGTTCAAGTTAAGAATACTGCTGC
TTCCCTCAGTTAGAACCTATTACACAGTATGGATTTTATGTCACAGCTTGGGAGGATAGC
TGTGTTTGTGGGGTTTGAAGAACAAGCGTGACAAAATGCAAGTAAGCTTTGGGATGCTGT
GATGAAGAGCAAAGACAGAGACAAAGAGATTTTAAGATGTTTAGAAATAATCTAGAAGGA
GTCACTTGACATAAGCTTTTCTGAAACTTTATTCTATAGAATATTAATTTCTTAAGATAC
TCCCTGAAAATTTAGTTCTTTGTTGATGCCCACTTGAATATTGctgcatactgtatttcc
tggtcacagcatattaaaggggttaagaagttctgtagtaaataaattggtttaactgtg
tttatcccaTAGTTACACAAATGCATTAGATAAGAAAATCCTCTGTAGTGGTAACATTTA
CCATATTTAATAAAATCTAAGGTGTTGCACTTCTTGATGGCAAAAGGCTATTAAATACTG
CCTGCatttttaatttattataataaGACAGGCATAAATTATGTTTTTAAATTCTTAAAT
AAGGCACAGATTTAGGCTGCAAAATAAGGGCCACCTTGCTCAGCAACTTATAATTTTGCT
TCTCACTGTTTACTAAACAAAATGCATTGCTCTTTCTTTCTACAGCCAAAGAAAGTAAAG
GATCCTCTTATTAAGAAAAACAACACGTACGCTCCAACAGCCACCAGCTACACCCCTAAT
TTGGCCAGGGGCGACCCAGGCTTAGCCACCATTGCTAAAAGTGCAACCATAGAACCTAAA
GAGGTCAAGCCCGAAACAAAACCACCAGAACCCAAGAAAACCTTTAACAGTGTCAGCAAA
ATTGACCGACTGTCAAGAATAGCCTTCCCGCTGCTATTTGGAATCTTTAACTTAGTCTAC
TGGGCTACATATTTAAACAGAGAGCCTCAGCTAAAAGCCCCCACACCACATCAATAGATC
TTTTACTCACATTCTGTTGTTCAGTCCTCTGCACTGGGAATTTATTTATGTTCTCAACGC
AGTAATTCCCATCTGCTTTATTGCCTCTGTCTTAAAGAATTTGAAAGTTTCCTTATTTTC
ATAATTCATTTAAGAACAAGAGACCCCTGTCTGGCAGTCTGGAGCAAAGCAGACTATGCA
GCTTGGAGACAGGATTCTGACAGAGCAAGTGAAAGAGCAAAGTCATGTCAGAAGGAGACA
GAATGAGAGAGAAAAGAGGGGGAAGACGGTTCAAAGATACAAGAAAAAGTAGAAAAAAAA
ATGACACTTAACTAAAACCCCTAGGTCATTTGTAGATATATATTTCCAAATATTCTAAAA
AAGATACTGTATATGTCAAAAATATTTTTATGTGAAGGTGTTTCAAAGGATAAATTATAA
ATGTTTCATGAAGAAAAAATTTAAAAAATCTATGTCTTTATTACACAAACTATGGTGTGC
TTATGTTTTTGTTTTGCTTTTTAAACTGATGTATAGCTTTAACATTTTGTTTCCAAAGCT
GAAGATCCCCATTCTTTCTCTTTGAAAAAAAAAGCCTAATGCATTATTTTGTCATAAAAT
GCTATTTTAAAATTCATGGAACTTTCATAGGTAAAGGTGCAGTTGCTCATTGTAGAGCAC
ATTTAGTCCAATGAAGATAAATGCTTTAAATAGTTTACTTCACTTTCATCTGAGCTTTTA
CCACTAGACTCAAGGAAGAATAATTTTAACAGACATGTATACTCCATAGAAACTAAACCA
AAATAGTTTAAAAATATTCCCTTTTTCACCCTATTTTCAGATAGCACATGAGCCCAACAC
TCAATTCTCATTATGAAGATGTTTTTAGAGGGGCAAAAATATTTTGCAAGCTCTGGAATT
GTTGAATGTATTCTTTTATATAACTACATTAAAAGCTTTAGATTGAAATTTATGACTAGC
AAACAAAAATAGAATATATAAACGATATATGTAAATATACAGCATGAGATTGTACTTTTT
TACTTTTTTAAAATTGTGTTCTTAAAATATTGTGTAAGAATCACTGCACTTGGCTGTTAG
AATGTTGTTAAATGCTATGGAAATACATTTAGAACCTGCATTTAAGAACAGAACAGCAAG
TATGGACCACATGGAACTTAAAACATATGGGTGTGAAGTCCACTTATGTAGACAAAACTT
ATAATTTCCAAACTGTTGTCTAGTATACAGTGATCAGTTGCTCTCTGTTCAAGTCATTCC
ACACATTTCCCTATTTTAGGCTATTATAATATAGAAAGAAAGTGGGAAGCATTAGTTGGA
GCTAGAAAATGAACTGTATATTATTGCTATATTTGCTAATACCAACTATTTCAATAAGTG
TTGTACCATATGTAGCATTAAATATAAAATACATAAAAGAATGTACAGAAAATAGCTTTT
ATTGAGTAATATTATTACATTTCATTTATACTGTAGCAATATATTTGTAGGTATACTATG
TAAGGGCTTTAAATAAAAGAGGTCCATTAATACTTCCTTATAAAAATTCTAGTCTGTTTC
ATTACTGCCCAGATGTTTTAGAGATAAATATTTATGCAGAAGGTATTTTTGAAGTCTCCT
TTTGTCTGATAGAGTTTAACAGATATTTAAATTTAGTGTTCAGAATCCACAAGTCATGGT
CTAAACACACTTAGAATACTACAGCATAAATCTGTTAGCATTATTGCCAAATAAGACAGT
TGGGATCCAAACCCAAGTCTTGAGCAATGTTTTTCTCAAAAAGCTGCTATCCAATGATAC
AGGAAAATACATTGTGTTTTCCTAAACACACTTTTCTTTTTAAATGTGCTTCATTGTTTG
ATTTGGTCCTGCCTAAATTTCACAAGCTAGGCCAATGAAGGCTGAATCAAAGACATTTCA
TCCACCAATATCATGTGTAGATATTATGTATAGAAAATAAAATAAATTATGGCTCTAACT
TCTGTGTTGCTGTTTATCTTGTTATTTTTCGGCGTTATACTAATGTGTTTATTGAGAGCA
TTTTACCTTCCAGACTTCTCATGGCTAACTTTTGGT
