# Supplementary material for: Reference based annotation with GeneMapper
Source: Genome Biol. 2006 Apr 5;7(4):R29. doi: 10.1186/gb-2006-7-4-r29 (PMC1557983; doi:10.1186/gb-2006-7-4-r29)
Supplement: Additional data file 2 — A gunzipped tar file containing the data set of orthologous genes in five vertebrates (human, chimpanzee, mouse, rat and chicken) that was used to compare pair-wise and multiple species GeneMapper [file gb-2006-7-4-r29-S2.tgz › 5verts/orth104/rn31.fa]

>rn31
TCCCTCTCAGACGGGGAATCTTCCTGCTGTCCCTAACTAGTCCTGGTTCTGCAACATGCA
GGGATTTAGACATATGTGTGGGAGTGAGCGAGGGAGAGCAAGAGGACAGAGCGCTCCCCA
CACGTGTAAGCCTACATCTCCCTGCTTCGTAGCTTGCGTTCATTCATATGAATGCAGTGG
TTAAATATTTGATCAGAGGTAGCAGAGTTACAAGGATCGGTTGTGCTTTAATGAGCACAC
CTTAGAATAGTGTGCTCATAAATCTCAAGAGAGAAAAGATCCTAAGTGTAGCCCCCATGT
CTAACCCTTTCTACCCTTCCCTTCCCCCATTTTCCAGCCGCCCTCCCCCCCAAAATAGAG
GAATGCTTGCAGCAGATTGAAGAAGGATTTGAGCCGGCAGCTACAGAGACGGGGATTAGG
GCCAGAGTGGTGCAAGTTAAATTGCGCTGCATATAAAAAATGGGCGGATTGGTGTCCAGA
TCCAGTGGCTGGTACCACCTTCCTTTCTAAAATAAAATCTCTCTGGCATGAAGTCACCGC
CTATTTCACATCCGGTTTGCGCTGGGACGTATTACTACTGTCTTGGTACAGAGAAATCTT
TTGTTGTATAGCTGCAGATTGGATATTGGGAAGCAAATTTGGGTATGAAATCTCTAGTGC
AGGAGCACGCAGAGTCCATGATGGCTCAAACCGTGTGAGTGAGCGCGGCGCGAGGACGCC
CTCCGCCCGGCGCGCCCGCGCTCGCACACTCGCGCAGCTCCGGCTCACCGCGATCCTCTC
TCCCACACTTTTCTCCCGGGTCTGGAGCGATCCGGTGCCCAGAGGGGGCCCCGAGGTAAG
TGAGACTTCGGACCACGAATGCCCACAGCTTGCAATCTGCCTTTGTCCTAGCTGGAGAGG
CAGAGATGTTCTAGTGGGGAAGAGAGCAGGAGCAGCAGGACAGGAGCTGAAGCTGGGAGC
AGGTAGAAATAAGGAATGTTTTCTTCTTTCAGGGTGAAAACTGCAGCCCTATAGGAGTAG
ATTTCTCTCTCTTCCCTCTCTCCTCTTTGAGGCAGATTTGAATGTACCCTGAGGGGTGGG
TGGTGACATGTTGTTTTGATCtttcttctttctctttttttaatcttttcttttcctctt
ctttttttttttCTGTCCAAGGGGAGCTGCGATGAGTTGGGGAGGGGCGCTGGGGGTCGC
CATCAGCTAAAGTTGAGAGGTTAGGACAGAAAACCTGTCACGCAGTTTCATTCTAAGGAA
GACTGGCTCACCCTGCCTGAACACAGCTCTTCTCCCCTCTCCAGACGCCACAGCTGAAAT
GCCCTCTGGTGTAGGGGTCTCTCGCATTCTGGAAATGAAATGCTGAACTTATTTGATCTG
GGTCGCAGGGGAGGTGGGTAGTGGAGCATGCTTCTAGCGAGGGGAGGGATGGAGGTGGGA
AGGGGGCAAGAGGCAGCTTCGGGCTCCTTTTCAACTATTATGTTTGTATTCGCAAGAAAC
TTTCTTCCTCCAGAACTGAAGTGCCAAGGCAGGTTTGGTTTTCTCCAAATATGACAAGAG
TGCAAAAGCTATGGTGTCTTGGCTTGGGAATCTCTTTCTCTCACCCATTCAAGACTTTCT
TTTTCTAGAATCAGTGGGGATCAATAGGGCTAAGAGAAGTTGTTTCCCTCTTCAAAACAG
ACGTTAAAAAAACAAAAACAAAAAACAAACATGTTTTAAAGGAAGAATTATCATTGTGCC
ATTTGGATGCAATATTTTAACGTAATGATATTTATCCAAGATGCCCCTGTCGTTTTCTAC
TCCTGTGTATCAAAACCAGTCACTAAATTAAGAGAACGCTGTGAGGAAGCTCACAGTCTT
TATCTCTACATCATTTCACTCTAAACGAATTCTGCTTCCTTGCTTACATGACTGTCTGTG
ATGGTTCTAACTGATTGGGATGATCGGGGAGAGCGTGGAAAGCATTTTGTTGATGTATTT
AAAGGCATACCACATGGAACTAGAGAATGCTTAATGTAAAAAAAAATTAATGAGTTTTAT
AAAGCTTCCATCTATTCATGATTGGCCCTACTAATGAGTCAAGACTGGGGAAAGTGGTGA
AATAAAATACATGTAATAGTTTTCATAGGAGGACTGGAATTATTTTCAGTGCATTTAAAA
ATGTAACTATATCTGCTTCTTAGCCAGGTAATGCTCAGGATTTCAAAATTTGGCTTAATA
ATATACATACACACGTAATTATATGAATGTATAacacacacacagacacacagacacgca
cagacacacacacaTTTCTATAATTCTTCCATTCCGTACTCATTTATTCCTCCAGTATCC
TCCAACCATATCCAAGCTCAGCCATGAGATAATAATTGATTGCACTTTACCTAAGTGGGA
ATAAATATCCCCTTCTTGCCATGCAAAGCAAACCACTTAAGCCTCCATCTGTTTGAGACG
AACCGTTTTCTAGCAGCAACCTGGTAGAAATTAGAGAATGCTTACAAGATATGTGTGGGC
ATGTTTGTGTGCATTGAtgtgtgtgtgtgtgtgtgtgtgtgtgtgtgtgtgtgtgtctgt
ctgtctgtctgtgtgtgtgtgtgtctgtctgtctgtgtgtgtgtgtgtgtgtgtgagaga
gagagagagagagagagagagagagagagagagagagagagCGCAGCACATGGCCTGACT
TTAAAGTGTATCCTTTAGCTTCACAGAAACATTAGTGAGCATATTTAACAACCACAGAGA
GGCACGACTTTGGCATTCAACAGTGTGTTCCCAATGGTTTTTATAAAGAGGTAAATCCAG
TTGCTTCTCAAATCAAGGTGCCTCCAGGATTCAGAGATGTGTTCTGCCAACAGAGGTGTT
AGCCTACCAGGTCCCACCTACCCACATGCCCTCCTGTTAGAGGCACCAAGTTGAAACCTT
TCAGTGCAGATCTGCCACAGGGACCCAAATCAAAAAGGTCAGGTTTTTTTCAGACACTAA
ACAACAGCAACATGGGATAAACCAGCAAGTAATGGTAAGGTGAGGGCTACTCTGGAAACC
AACCCACAGCTCTTGTGTGGAGCAATTTTGTCCCCTTGAAAGCATTTTGACTCCTATAGG
GTAAATGAAGATACTGGTATATTTCTGAAGGGAGAGGTGGGTCGGAAGGTAAAGAGTGCG
TGGTCCAGGTTTCCATTGCTTCCAGTGACTGTCATATTCCAGTGAGGTCATTTCCTGACT
TCAAAGCATTCATCGGAACTGCCTCAGTCAGCCCTAGTGGTTATAACCTGATGTTTCTTG
CAAGACACATTGATCTCTACTTACTCCACTTTTCAGCTGGACAAGCCCGTGATGAAGAAA
AGTCGGGGTCTCTCTGACTATCTTTGGGCCTGGACCCTCATTCTGAGCACTCTCTCGGGA
AGAAGGTGGGGGCATTTTCTTTAAAAATCTGCATGACAGTTTCTGTAATTTTTCATTTAT
TCCATCAGGGGGAAGAAAATTGCCCATGGATGAATTCATGACTAAGGGAATTCAGAAAAC
TTTACTGCAATAAAATGTCAGCTAAGACTAAAGAAGAATAGACCGTGAAAATAACTTTCT
TGTTTGGATCCTCGCTAGAATACACTTAACAAGCTTTTGTTTCTTCCTAAGAAAAATTTA
AACTAGGAAATGTGTGAATTCAACTTTTAAGTCTGAAATTGAACTTTTCAGTTTTCATTT
GTAACTGAGGGGGAAAAAATGTAGTTTCCGAATTTATGGTGAAAAGTTACCAGATTAGTT
ATTGTATGCCCTGCAAGTTCTAAGTTAAATTTTCAACAGGAAATATTCTAACCATTTGCA
AAATCATAGAGTAACTTACAAAAGCATGGGAGttaaaataatattttaaaataaaataag
ttaaaataatatGTATATGTTGAATGCCACATGTCTATAAACACATGCATATTGTGTTTT
AAACCACAGTTAATAAAATAGGGATAGAATATGCCAGATGATTCTTGTAAAATACTAGAT
AAAAATTAAAGTGTGATAATCTAACATTTTTTTCCCTAGGAGGAAGTGTGGTGAATAAAT
TTCAGTAAGTCAAAATAGTAAATATATTTTCTAACGATCCAATAGAGAATACGAGATATT
GTGATAATTATCTAAATGATCAAATATGTTATATTGTCCTCTATCTGCTTTAATAGCTAT
TTGTCTAGTCTATTCTTGTGCCTCATTAAAAGGTATTCTATGTATAATAAAATCCTGAAC
TCCTTTAAGTGTACTAGGAAGTGAATCTTCATGAGTTGAAATCAGAGATAAGGAACCAAC
TGGAAAGGCAGACATTTCTGAGGATTAGTTTTAAATGAGACGTTGACTGCATTGTTTTTA
ATATTATCTCATAAACAGATATCAGGGGAACAAGACACATTACTCTGATAATCTTTAATT
TGAGGAGTTAAGTGATCAGTGATTTTTGAAAAATTATATGAAGTGTTACTATTATAATGA
CCTGTAGATGGAGTTAGTGTACAGTGTTTTATTACAGAGTTGTTCCTGTGGAATCAAAAG
CAGGTTCAGCAACTTGACATTTCTCTTCAAAACGAGTATTCTTTTTAGGGTACTCTATGC
TGTTTTTAGTATTCATATCCCCCGCCCCCCCCAAGTTATCTTAATCCTTCTAGAGTTTCT
GTGGTAGTTGTGATTTTATAAAGGAAATCAGATGGAAGGCTGAAGAAGCATGATTACAAA
ATCACAATAAGGAAAGATTTCCATTCCAAATGGGAGAGCAGGGCTGGTTTTGTTTGGGAT
GGGGCTGGTCTCTTTGGTATTTGCATTCCGATTCGAACAATTGCTGAAGGCAAGGTTCGT
AAGCTGAACAGAATTTTTCTTTGCATTTTACATAAGCTGTGGAAACACAAGCACAGATAA
AGGTAGCAGATACCAGGGACTCTGAAGGTTGTGGTAACAGTCTAACCACCCTCTGGTGTT
ATTCTGACCCATCACCACCTTCTTCCTATATTGATTGCTCTCTCCCTAAAAGTTTTCTTT
AGGGACAGTTTCCTGAATCCCTAGGTGTGTTCGCATCTCTTTGTCTTTATCAAGACGACC
TTCCAATGTCCTTGGAAGATGATGGATGGCATTTGGTTTTGCGACCATGAATTTTGACAA
GTACTCACTCTCAGAGAACTGAGATCTTGCTTTGCCTTACTGCTGTCATCTGCCAATGAG
ACGGGCAGGAAGTCACAAGCTCAGAGGAAACTAGATTTAAAAAACAAAATGAAACAGCAA
GGTGTTTCATGTTTGCTAAGTGAGAGTAAGCTCTCAATCTGCGTGAGGTGAATGGATTAA
TGTTTAGTTTAATGGAATAAAAAAAAGGTCTTGTGGAAATAAATTCCATATATTTAGCAC
CACAGAGAAATTTTACTTATAACTATTGAATTAAAACTTTATCAGAAAAGAAGTATATAC
AACTCAATTAATGTCTCTACAGTTAGAATAGCCAGAACAGAAGCAGTGGAGTCACATTAA
AGTTTATACTTTCAGTATTGAATATCTTTTATGCATTTATCCATGAAAGAACCGGAACTA
GAAATACAAATTAACTTTGCCTCTTTAAAGTGCCTCTTATCTGCAGTCAGTCCTTCCTTG
TCTCCTACTCTTTAGCCTGGTTAAATTGGTGTGTGACGTTTTATTTATCTTCAAGTTTTA
CATAAAATTTTATAAGATTAAGAAAAAGAAAGAAATGATCTGAACTTGGCTCGTACAAAA
TTAATTACTTGCAAAACTGCTTTTGTTTCTGAGGTGATAATAGATTATATTGGGTGTCCC
TGTCAAAGAAGTGAATTCTGGTTTAAGACACCATTATTTTGCTTACATTTATTGATTAAC
CATACAACGATTTCCAAGTGAAGCAAAAGGAATGCTAAAATTTAAATGTCCAGCGTATAG
GTTTGTTACCCTCTCTTTGTTTTACACCCTATACCCACTTGAGTTTTGCACTCAAGGTCA
GAGATTTCGGTGAAATTTGTCAGCAAGTGTAATTTTTTTTTCTGAGATAGAAACTGCTTC
TCTCCAAGGATTTTGAAGTGTCACGCCAGTCGTTACATAAAACACAATTAATCCTGCATA
GATAATAAAGTGGTTGGCATAAGAATCACCAAGTATGGGGAGTGCAACCCTAGATGGTTG
AAAACTAGAAAATAGTACCAAGAGACAGAAGCCAAATCCCCAAACAAAAGAACAGGAATG
GCTGTCCCTTTGCAGAATGTTGGAAACAAGCTCGTGGTCCAGAAAGTGAAAAAAATTCAT
TCCTGGCCTCTGCTTTGCCCTTAAGTACTTGTGTTTTAAAACATGAAGTCACTTTACATC
TAAAGGGTGTCTTACATCAAGAATGTCGCTTTTCCCAACAGTTCTACCATGTCTAAACCC
AGAAACGACCAAAGTTAAAGAAAATAAAGGTTTGAATAAATGTTCATTTTTCATACATCT
TAAGAGGAATCAACACACCCATAAAAGTATGAATAACATAATAAATGATTTATGTATCTT
CCTTTCCTAAATATCTTAAAAGAACACCCCCCCCCAAAAAAAATCAAAAGCACAAATATA
TGGGAAGGAAATGGAAGAAGGAGCTTTGGTACATAAAAATTTGCATATTACATTTAAAAA
AGAAACCTTTGAACGAGTTGTGCAATTCACATATAGATGTACCTACGTAGATAAATATAA
TTTAGATCAAAGCCTTCAAAACATTTCGTGCAATATGAGTTAAGAGTCTGGTTTGCTCAG
AGAAGATATGTCTCTTCTAGAACTTGCTGTGCTGAGGACTGAAAATGCAGAGTTGGAAAT
CATTTTCTATATTAAAATTAAAAGCCTGCCACCAACGAGGCCACACAGGAGAGACAGGGA
CCAGAGTTATAATGACGTTCAAACTCCCAACAGCAAGGAGATTAAGAAACTCTGAGGAAG
GTTTTGAATCCTAAGAGGTTTTAGTGGAAGTTTGATGCTATTAGTCTCTATGTTCTCCTC
TCAGCTATGGACAGCCCTCCCAAGATGAACTTAAGGACAACACCACTGTCTTCACGAGGA
TTTTGGACCGACTGCTGGATGGTTATGACAATCGTCTGAGACCAGGCTTGGGAGGTGAGT
TACACTCTCACGGTTTTTCTTTGAGAAAGTTTAGTGTTACCAAACATTTATGTATTTATC
TCTAATTTCTCTTCAAGCAGCAAATAAAAAAGCTAGCAAACATGCTAGCATATTGACGGA
TAATTAGCCCTATTTTAATAGTCCACCCAGTGCTAATCCAATTTACTAGGACTGTTTTGT
GCACATAGTTATATAGAGTGATGGATAGGCACAAAATTCTCACAATTACACAAAAGGGAT
GCATATTCTTGACAAGCACAATTGTTTTTCTGTCTAAGAAATGCATTGTGTAAAAATGAA
CATAATAGTCTCCTTTTCAGTATAAGACTTATTAACTTCATCTGTTAAAACTATACTGAA
TTCAAAAAGCTAACTCTAATTCTATGCTAGAAATACTTAATTTAGACGATTGTGTAGCCA
ATCATATCTTTGTGTTATATTACCCCATATCTATAATCAAAAGTGAGTAAAATAGATGGT
AATGTTTTATTTATAAACTATGCATTTGGATGTAATTCCCTAGTTCTCTTTAGTAAATTT
TAGTGCTTCTTTAAAAATAATTAATTGATCAATTGACTAATGAATTTCTGTTTGGGGAGA
AAATAACGTTTTCtatgtatatacatatgtaatagatattcatacatgcatatgtataca
cacacaATATTCCTTGCAAAAAATAACGCTCAACCTCATGTATTTGAGTAAAGGTGAACG
AAGCCACATCAAAATATTGGCCTTAAAGTAAAACAAGGCAAGCAAGGAAAGAAATTGAAA
TCCACTCCATGACTCTACATTAGAGCTGATTCGTCACTTTTTTCAAAGCAGCAGAAACCA
ATAGTAATATTTACTTACCAGTATGAAATGCCACCTTTCAAGTTAGTCAGAACTGATACA
GAAAGCTAAACTTAAGAACTCAAACAAAATGTATCATGCATTTAGAATTTCTCATTCACT
CGTTCATTCATTCGTTGTTCAGAAATGGGACTAGAACGAAGGGCTTGGCACATGCTAGAC
GTATCTTGTTTATAAAATATTTTATGCATATATTTGCAAAAACACTATATATATCTTTAT
CAAGTGTACTTTCTTATCAAATTCAAATGTTAATTTTTCAACATGGTATTCCTTTAGATT
TGGTCTCAACCTTGTGTCCTTTTAACTTCTTGGGGAGAAAATATTATTCTTAAGTTGCTG
AGTATAATATCATGTATTATACATAAACTCAGATACCAAGAAATGTGAGGAAAGAGGCCA
GTGTTTCAAAAACCGTCTAGGGAGCATAGGAAGACTCACTGTCAAGAAAAATAAAACCTT
AAAATTGAGATGGGGTATTGGTAAAATGGCCAGCATGTCTCTATTCATAATGCAGTAATA
TAAGGTCACTGTATGTCGGAGCATCCGGATTGATGCTAAAAAAATTGCTTTCATTGCATG
CAGTTTAAATAAACTACAAAGACTAGGGATAAGGGACCAAGGACTCACTGGGTTGTTGAT
ATGGATTAAGAAGTGAAGGCTTCTGAAAATGATGACGTATTTTATATACATTTCCTTTAC
TGAATGTCCGATCTGTCCCAGGTCAATCCTTACAGTAGCAGTAGAATGAACCTCATATGC
CAGATCTGCATTAATTCTCGTTTATGAAATCATATTTGATACTTTATTATGTGTGTTGAG
TATCCTCTTAAAGGTGCGCATGTGGCTTTCAGTTTGAGGATTTTATATAAACACACACAC
ATCTGCTTTAATGATCAGTTGTGATTGTACTCTTATTACAGTCTAAATAACAAGGCATAA
CTGCTGATTTTAATACATATTATTATTAATCATATATACTTACTCTTTAATAAATGTATT
CTACACACACTTAAACTACAGAGAGCCATGTATTGCAAATGAAGAAACAGCCCAAAATAT
ATATTTAATGTAAAAATTTGAGATCTATGGCATCAGGAGATTCTTTAAattaagttattt
tattcacttgaattctgaaagttgcccccttccaggttcccttcctcaagttcttcacac
acacacatacacacacacacacacacacacacacacacacacacacacacacacacttgc
tgccactgagagggtgcttccccgtctgcccacccactaccacctcaccccctccagcat
cccttttctcttgggcatcaagtttccacaggattaagggcatcccctcccactgGGATT
TTCTTAAACGTTTCTTTAAGAAACATTCATTTATCAGaataatatttttaaatttatata
atCACTTAATCTCTGAAAATGGTAAAACAGACCTGTGGTTTAGGGAACAGAAATAATGGT
TCATCCCATAAAGATTAGGTATACTTTTTTTTTAAGCTAACAGAAATTCAGGATCTAGAA
AAACACATTTTTTAAAAAATAAAGTGTTTTAATCTCTAGAATTAATTTGGCTATTTTTCA
TTCTTGAAAATGTTGAATTATACAATGCTATGGTGAAATTTTTCTTCTGTTTGTATTTTA
AATGTTGGCCTGGAATACCATGAAATTAGAAGCATAAAATTTGAGGTCTTTTATCTTAAA
TTTTCATATTGCCTAACCTTATTTTATACATTTTGATGACATTCTTACAAATATGTGATT
GCTTTAGGATTAAAACAATCTATGTATATTTTGAACCTAATTGCAGTTAGAATATGAAAT
AAACTTCCAAGACATTGATTTTTGTAATATAGTCAACTATGAATTTATGGAAAATGGATA
GCGTTGATACTGGCTGGTTAAATCAAAATGTTCTTTTGTGTGTGTGTGTACAGTATTTAA
TTTTATGTTTGCTATAAATGTCAGATAATTCAAGCATGGCATAGTTAATAGTAAATTCCT
GTAACAATATGGTCTCCCCATTTATATTATCATTATTATTTTTGACATAACTCATTTATA
TTCAGAAGCAAAGACTATAAAAAGGAAAAGCAGAATTTTTTTCTTCCAtttattatttgc
ttctttacaccctgattgttgcccccccacctccttttggcccccactcaaacattcctt
tccccgtacccatctcctcccctgagagggtgggggcctcccctgagtattgccctctct
ccataacccctggcgcatcaagtctcAAGCAGAACCTTTATCTTACGTGAAAAATGAAGC
AAAAGTTTTCTGGTAGTTTGTGCATGGTTGTATCTGAAATTACATTCTTCTAGAAAAAAG
GCCCTGCTGTCTTCTTCATTATGGTAAAACACTGTGAAAAAGACAAGGGTTTTTGTCCTG
AATATCCTCACAGAATGATAATGAACCATAACACTATGTAAACAATTCCTCCGTATAGAG
GTCCTCCATGACTTGTTCAGTTTTATTACTTGGGAGTGTATACCAGGATGTAACTAGAAA
TGAAATTCATTACTTCAAAGATTCAGGTATTGGAAATTAACTTGAGGATATTATGACACT
ATTGTAAAAGGCTAGGACCAAGAGTCAACCACAGGAAGACAAAATAAAACTGTAACATGA
AGAGAAATATTCTGACAGGGATTGTGATTTTTTTTGTTGCACCTAGGTGAATTTAAATAG
ATTAGAACAAGGGCAACACTAAGTCCTTGATGTACAAAAAACAAAAAGAAATTAAGGAGC
CAGTGAAATACGTACATCAAATACAAAATAATTGCAGAAAATTGGGTTAAAATTATACAT
AGCTAGAAAATTTATAGAATCATCAATAATTACTAGATTCTTTCTCATTTATAATCTCTT
GCTTTTGTGGCAAGAAAACAAGAGAATCTTCTTCCACCAGGTATTCTAAGAGTGTTTGAA
TAAACCAAGTTCAAGTCTAAAAGAGTGACATAGAGAAATAAAGATTGAAGACCAGAAAGA
ACAGGGAGATAAGAAAAGATAACTTCAAGTAGAAAGCAGACAGAGGCTAGGAAGCAGGGA
CTGGGAATGAATGGGTAGCCGAAGCATCCAATGAGGGACAGGACTGGAGACAATTCTGGA
GCAGAGAAGGGAGGGCTAGACAGAAGTAGAGACATGGAACTTGTGCTTGTCTATAAACAG
GAACAAACTGAAAGTTCTCAATGAATCTATTTTCTAATTCTTTTCTCCATGTGTTAAAAT
GAACTATGGATGGCTGGATGTTCTCGACTTTTCCCCCAAGTAAGCAATGGAAGAGAATTG
GGTGAAATTTGATTTGCTTTTATATAGGCTCCATTCCAATTTCTGGAATTGTCAAACAAT
AATTCACTGAGAGACCTAGTGCTCAACGCTGAAGAAAAGTTTCAGAGGTTTTAAGGACAA
ACAATACAAGTAATGCCCTTCTGGGTATATCCTTTCATAGAAATGGAGGAGACCCCTTCC
ATTTTATGGTGTGTTTCAGTCCCACTGTGCATCAGGCTGGCATTCAGTGAATGTACTGTA
CTGTATAGGTCTCCTCACTAGCCTAAAGTTGTCTTCTTCCTCATGTTTCAGGCAGCTGCC
TGTTTAAAATATGCTTTCATCTAAAAACAAATTCATTTTACTCTTTCAAAAACAAATTCC
ACTAAACCCATGTTTAACTAGAACATGACTGAGAGAGAGAACAGGCTATAAAATTTTAGT
GAAGTCACACCTAATGGCACACAGAAACTCCTTTTCCACTCTCCCCTTTTTGCTTTCTGG
TGTTCCTTGGAAATGGTGTTAACAATTTCaaattttatttttaaatttaatCGCAACAAA
GAATGAATGGAAAGATAGATAGCTCTCAAAGATTTCATCACCAAACCATGTAGATAAGGA
AAGCCAATGAAAGAGATATGTCAATATTTCTAATCTTATAAGCATAAATAATTGATTAGA
AAAGTTTATAGTTTATAGGCTTTTAGACAGTGATTGTACCCCTGTTACATATTAACAGTA
GTTAAATATTTTCATCTGTGTTTGAAGTAGTAATTTATTTAAATTCTATGGTTTTCATCT
TGTTTTATTTTACTTTATTTCACTGCTAGACGAAAAACTAGTTAATAAGGGTCTGAGCAA
CTCATTGAGCCATTAGCAGCCCAAGGTGCTCAAACTATTTTAGAAATATCATGCTGGAGA
ATGAATCTCTGTTTCTAGGCACATTCACCAGTGACttttatgtcaacttaaaacaatagg
aagttatgtggaaacaggaaactcagttgaccaaatgttccccattagactggcatgtac
cctccgtgtggtgcattatcttaattgatgatccaggcagaagctttcaggggcttctat
cgtaagcaggtggccttgcatgttgcaagaaaatattcagagcaatacataaggaaccat
gccgataaaaaacattgctccatgacttgtgaatcagctgctcccttcatgttggcctga
acttacttctggctttgctctcccttggtgaggaagtgtgatgtggaaatgtatgctgaa
ataaaccctttctcccccaacctttgttcggtcatggtggttattacagctgtagacaat
ctaacagaaacaGTACACTTTATCATTAGATTTTCCTGGTCCTAgcctttaatccaaact
cttgatagcaggaggcaggagaatcaggagttcaaactcaccgtgcgtgtcaaaataaat
tcaggcaagctctgctgcaagaaaccctgcttcaaaaTGAACTAAGAAACTTAAACAAAA
TAACTTCCCGGTCTTGAGTTAGTCAAGCCCATATAAAATCTTTTAGACTAATTTTTAACA
CAATGATTACAAAAGGACTCAGTTTGAAAGAGCCAAGTGGCCTGAAGGTTTTTTTTGTCA
CTGAAAAATTTAATATTTGTTTCTTAGGGAATATATGTGCATTCCGTTATGTTTTCAAAT
ATGAGAAAAGTGGGAAACTAAAAGAAAGCAAAAATGAGTAGACTGTTGTATATTTTGTGC
GGTTGTTAAAAGTTTAAGTCATTAGAAATGAGGAGAATATTATAGCTTAGTTTTCtttaa
aatttacttttatttttaattaaaattttaattCATGAACTTCATTATTTAAAGGAAGAT
TTGCAAATAAAATGAGTTTCAACACTCCAAATTAACCTGACCCAAAGACAGTACACGTCA
CTGAACTGTGCAGTTAGGTGGTGGACCTGAGTTGTGCAGAAGTTCCTAAAGGAGATTGTT
TTTCGAATTCTAATTCTGTCAGAGATTTTTCATTTCTGGTGGTGGATAAGTGCATAAAAA
TAGATTTGATAGTGAAGAAGTAGAATCCAATGTGAAATGCCACAGCCTCAGAATGACTAT
TTTAATTCTTTTTAAAAATCAAATTTAATTGGCTAATTTATAAGATAGCTGGTACTAGAA
AAACCTTTCATGATTATTTGGTTTCCTGAGTAGACTCGAGATCAGAGAGAAAAATTATAT
TCATGTTTAACTAATACTAAAGCAGTGATTTTTTATTTGTGTTTGGGAGAATTTCAAACA
GCTTATATATATCTTTCAAAATGCAATAGTGTTAGATAAAATTAAGAAGGTTATATATAC
TAAAAATATCAGAAAAGCAATTTAAAAGATTCTGCTTATTTAATCTCTTCTCATTGGTGT
TATATTTATTTTATAAGAAAATGATCTTATAGAGGATTTAAAATTTCTACACTTCAAATC
CTTCACTTTAAATTTATTATAGTCTTTTTTTTTTTTTTTACTTTGAATGCAAGCTCTGGA
ACAGATGTTCAGATGTTTGCAAATGCAACACCCTTCCACAGGAATAGTAGAACTAGACAG
TCGGTGACATAGTTGTATTTCAAGAAAAAGACAGTTACCAAAGCCTCAAGAAACATGGTT
CAATGAACAGAGAATCCCTCTGAATCTTTACTCGCTAAGATCTCCAGTTGGCTCATAAAT
CTAACTTACATAATGGATCTCAAAGCTAACTAAGGAATGTTATAGCATATTTATAAACAT
TCTATTCTGGTCTTTCCTGTTGTATGTCAATCATTTGCATGACCAATGCCCAGAAGTTTC
CTTAGAGATAAAAGGAAACCACTGAGACTATACTCATGGGTAATTTCCTGTGTCCCTGTA
TTTAATCTTTCCCTAACCTTTGCACTTCCCATCTCTATTCCAGTCCTGTGCTTGAGGCTC
TAAAATGTTTTCTGTGGATTATTTCATTTTATGGTAGAATGTGAACTCTACAAATGAAAA
TTTATATTCTTTTCCTGAGAGAAGATCCTGAGAGTTACAAATCACAGAGAACCACTTTGG
ATTTAACAGAGAGCTAGTTCCTATGTGGTGGGATATTTCTTGCTATCGCCATGCTGCTCT
CATAGATCTCAAAAACTACAAGAAACACCAACCCTTTATATAGATATATACATATAAAGA
AAGTTATCTTTCCAAGACTACCATGAACACCCTCTCCTTCAAATGAGCCCTCTTCCAGAA
GATCCTATTCCTAAAACAATAAAAAGAAGAAAATTTTCAGTGGAAATGAGGTTTATATCA
TGCCTGATAATAAAATTAATCTTTCTTTTGCATAAATGCTTGTATCATTTGAGGTCTGTA
AACCCCAGACCACTAAATTGTCAGGGACTTAGTAGATGTCTTAAGTTACAACTCTTTACT
GTTTATGCAGTTTTAGCTGGTAAAAGCAAACAAGTAAGGTTGGTTTACAAATCAACCAGG
GAAGCAGTTCCTTTTTTTCCCCTATGGCATTAGACGTATAGTAAGACTGGGAGATAAATG
TTGCCCATTGGTATTTGTGTGGGATCCCAGGATATTGCCAGCTCTTCAATAAGACCATTT
CAAACTAAGAGTTTTGCATTTATTTTATGATGCTGAGTAATGTTATCCATTTGGTCTCGA
AATTGTACTTCATAAATTAGGAGTGCACGAAAACTTTTCCGAtgaatatttctgaattgc
tcaattgacagcattttcacCGAACATGTGGCTAATGCCCCATTAAACAAGCTGTTGTGA
TGGGTATTGCTAACGCGTTGCCCACAACTCTCCTATCTCCCTATTCTTTTTTTAATTATA
GACACTCTTACATATTTACACAGAATCAGTCATTTTCTGGAGGTTCAAGTACAATAATGT
CACTTCTACGCCCAAAGGCTTTCTGTGGCATTGGGACAAAGGTCGGTTGCTTTCTGCCAT
CCACTCCAATCTCGTCTCATTCACTTCAAAGCATTCTCTTCTATCATCAGCATCTCCAGA
TTCCAGACATGTCAGTTGTTTTCCTGTCTCCTACATAGTCATCTATCCACTCACCTGTCT
ATCTAGTACCCATCTATCAAGTCCTGCTTAAATAGATTTTCATTTATAAAGATAACAGAT
GTGCCACGGGACAGAAGCATTAGTGGTTTTTTCTCACTGCTTTATTGCTGTTATACAGAA
CTGTGTCTGTTCAGCACACACAAAAGGACAGGTAAGCTCAATTCATACATATAAAAAGGT
AAATCACTTTAATTTTCAGTTCAGCTCTTATCTACTCACTTATAAACCAAAACAAAGATA
GGTTGACAAAGACGCAGGAAGGGCACCTGAAATCACACAACTTTCCTACAAGGAAATGAG
TTAAAATCGGACCCCTTAGACCCTCAGTCGAATGCATGTCTTTCTAACTTTCCTATAGTG
CTTTTCTTCCTTGTCCCTCTAGCACTGATTGTCCTTTTGAAATATCACTTGAAAGCCTTT
ATTATTTCAATCCTTTCAGTAGGATCTTGGCATTGTTGGAAAGTTCAGGTCAAAAGAGAT
TTGTTCCATGGTAGTGAGGTGATGCAAACCTTGTATATTTCAGGTACAGCAACGAAAGGT
AGGCTTGTTTAAGGACTGGTTTTTAAATGTAAATTGATTATTTTGATTTATCATTAGGTT
GTCCAAATAGGTAATAATATTCATCATTGTGACTCCATTTTCGATAAAGTAGTCGTACAT
TTTTTCCTTGAAAATATGAACATATGCATACATTTATAATTAAAAATCATAGAATTTCAA
TTACGTTGACATTGGCAAGGCCTTCACAAGGAAAACACCTTTGGTGGAATATTTATATCT
TTGAACAGTTCTTCCACTCAAGTTATTTTAATTGATTTATATTTTTCAACCAAGTCTTTA
GTTACATAAGGGTTTCAGTCATATTTGGTTTTGGCTTGGTTTTACGTATTTTTACCTATT
TTATTTAAGGTTCCTGGCTGCTGATATATGCTGAGAAGAACACATTGAAACATAAAAGAT
GTTGGTTTCTTTTCATGTGATCTCTAGAAAGATGTTGATATCATCCAAGTATGCCCAAGG
ACATGCTAGTGTGGTATTAAATCAGTGGGTGTGCTACTTGTGAAAGGTCCATTTTGGTCA
AAGAGTTTGTTCTTCCTCTGAATTTAGGCTGAGACGAAAGAAGTATTTTATGAGGATAGT
CACAGATGAGTGAAAATATAATTTAAATGTAGCCACTTGATATCTTCTTGAGATTTTTAA
ACTTGATGTTTTAGCTTAAAACATCATCTATTATATTGGCTTCATACTCAACATAAAACT
TGTGCATGATTTTGAAAGAGTATTCCTGAAGAACTTTGGGAAACAAACAGGTCAGTAGGG
CTGACTGATTTACTTAAAACAGTGTCCTATGGACATTAAGATGGGAAAAGGCAGGGGAAG
TGTTTATTTTCCTGTTTTGATTGCTTTATGCCTCTCAAGAACGGAGTGGCAGGCCGAGTT
TCACTTGACTTGCACCTTCCCTCTCATTATATCATTTAGCCTTTCCTGCTAATTTCTGTA
ACCCCTCGCAGGCATGTATTCTCCAGGTATGCAGCTTCTGTtttccttccctcccctccc
atccccttctgcccctcgcttttcctttccttctccttcttgccctcccttctcttcctc
ttctcattgtcttgcttctcatcccttcctttcctcctttggatctctttctccattctc
ttctccttccttctttacctcctccattctttctgtctccccctccatctgtctgctttc
atttctttctCATTGTTTCCTGTCTATTTGGAGGATTAAAACGGAAAATATCAGATACTC
GTCATCGTGAACTTTTAAAAGATAAACCAATGATTAGAGAATTTTCAGAAACAATACTAA
AAAAGTCATTTCAGATTCTTAGGATACAGAGATTTAAGGTCACATTTCTTGTTTTATAAA
ATAATGAAAATGAGCAAATCTTAGAGGGAAGTGGCTGTTAGAGAAGAATACAGTGAAATG
CCTAAAAGTTATGAACTGATATGTTAAATAAGTTTCAGGCCAAGGGAGATGAGAAAATAG
ATTTTAAAATGCAATTCTAGTCATTCTTGTAAATTACATTCTCTGTATGGCATGGGTACA
ACTATGCATGGCAATTGATGAACCTAAATCTAGCCATGTGTCCTGCTTTATTTGTTTGGC
ACAGTGGTCTTTATAAATAAGATTTTAGACCTTCAAAATTTGACTATATAGCTGGTCACC
TACTAACCATCACTCTTAAAATAATGGAGGGCAAATATTACCCTGTAAATTTTGTAAATT
CTCATTTTACTCTTTTGGGCCACTTCACTGTGCAACAGATACTAGTGACATAGATTTAAA
GGAGGGTGCCCCAGGTTGGCCAGTGTATGCCAAACTGCAGACAAATTAGTCAGCATTCCT
GAAATGAGCATGCTCCTCAAAAGTGAAAAGTCAAATGTAAAAGCAGACATAACTTCGATT
CCACATGTCTCTAGGTTATATGAGataatttatatagataatatatttaatattCACCAT
AATATTTAAACTTGAACCTTGGAAAAGCTGTGAGTTTGACTCAATTGATTGAAAACAAAA
GCACAACAGGAATATCAGATCATATAATGACTATATATCCAAAGAACGAATTTAGTTACA
GATTCTTCCTACTGACCAGTTCCAGTGGATTTAACAGCCAAAAAGTGGATTAGGAGAAAA
TAAAAAACATACTACATAGTACCACATGCTCTTGCTTTTCTAAATATGTGGCAGTGATTT
TCCCTTGGTTATTGTTCATTACATTGTAATAAAATGTGACTAAGTGAAGTAATCTTAATA
TGAACAAAATATCCATTCATGAAAACGTAGTGAAGTACACTGTATAACTAAGTTTTAGTT
ATCATATAAAATAATGAGAGCTTTTAAATTAAGAAAAAATCATAGTTAAAATACATAGAG
AGAAATATCTCTGATAGATGCAGTTGTATGAGGAAGGATGCGAGAGGACAGAGAGACAGG
AATGGGAGAGGAGAATGGGAAACAGAACTGAGATGCATTGCTGGCCCCTGTGCCTCTTCC
ACCACAGCATGGCGAGGCTGAGATTTGAAGTATGATCTACACACACAATTCTGTTGCCTG
GTGACACACTATGAAGAAAATTTCAAGAGTAAACCGGAGGTTATGATTATTGGATTGTTT
CAGTACCACAGGAATGGTTTTGCTCAGAGAAGAAAAATTGAGATGGTTATCTCAAGCAAG
ATTTCCTCCTCTAATTGTTTTCGTTGAATGAGATTAACATCTTTGCAATACAGTTCACAC
TGAAGTCTTGAGTGTCCAAGAATTAATCGCTGAAGGAGATAGGGTAGCTCTTGATCATGA
AAAGACTTCACTGCTACAGAGACAGGGTGATGTCCTCAGTGTCCTCTGATAAGAGAGAGA
ACGGAAGCGCACACGATTAGAGCCCTTAGGAGACGAGACTGTCGTTTTCCAGAGATTAGA
TGAAAATTATATAACCCTCTTTTCCGTTCTCACTCCTCAACAAATCATTTCCTTTCAGCC
AGTCATGTTTTCCTGTTCTTGGTAGTAACTGTGCTCCTTTAGAAATATCTGTGTTAAGTT
GTCACGAAACTGCAAGAAATATGGTTTATTGCTTTCTCTATAGGCCGTCAGAGGCCACTA
TAATAAAATTGCATTCAACATGAAAAAGCATACTAAATTAACTTTTTCCATGCCACGATA
TGTACCTCATCCTCAAAACTGAAAATGCTTCCATATTTGTCATATTTTTTCCTAGGGAGT
AATTTGGATAATTCAGTTATGATCTAGTAACAGAAAGCAATCATTTGTAAAGCAGACACT
GGAGACCTTAAAGAATCCATAAAGCCGGCTATGACTTCCTCTACACCTCCCAAGGGTAAA
CAATGTACCTGAAAGGTCTGTCTATGTAAAAATATTTAAACTTCAGGCATATCACTATGG
TAACATATTTCTTATTATAATGGAAAGCGGTTCAGTATCACTTAGGCAAGTGTGTCCGTG
CTTTTAAAAATTCATTAGGAAGAGGCCGAGATCTCTGGGCAGTCAGCCTCCCAAGGTGGC
ATATTTAGGATCTTTTCCCCGTTGAAAATATTAACTGTGAAATTCCACGTGCAAGCAGTC
AATTATCAGAGCTACACAGTAGACCAATTCCAGAAATGGCTAGTCAAAGCCAGCAAGTTT
CCCATTTGGGTGTGAGTTTGTGATAGTGAGCTCTAATAGCGGCTGTTGATAGACACTCAC
TGGTACCATTTCCTGCTGCATCAGAGCGTGTAACTGAAGTGAAGACGGACATCTTTGTCA
CCAGTTTCGGACCCGTGTCAGACCACGATATGGTAAGTGACTTTAAGTGTTTAATTTCTT
GGGTTTTGTTTAGGTATTTAAttaagatttaataattatatcatttcccctcccctttct
tccttccattcccccttaagtaccctctactttcttgttcctacttgaaatcatgctctc
cttttccttgatattgtttatatgtctaaggatataaatacgccgcttagcccatttaga
ggtacttgtatgtatgtgatttttagagatcaccacttgctattggataacaaattatgg
gctcatacctagggtagaccaatcccctccttcagcacagcccagttgcctgtagctctt
tctcagtggttaaggccttgtgagaattgctcccttctatattagcacgacttcttcagg
tcttctttaggcagactccttgagtgacacttGCCTCGTTTCTAGTGTTGCTATTTCTGG
TATTTTTAAAATGCATGTTTTAAAAGAAAAAATATTGGAGAAACTACTTGAAATGCCTTT
GTTGGTCATAACTTTGTGTCTTTGTGTGTATTACAATAAATACATATGTATATATTAACA
TACACACACAAGAagagagaaagagagagagagagggagagagagagagagagagagaga
gagagagagagagagagagagagagagagagagGATTTGTATCTATTAACAAACCTTTCA
CTTTAGGTGATTCTGGGACACCATGCTTTCAGATGCTAAGCACTGCTATTACAGAGTAAG
CTGGCATTTGTGCCATGCCATGTCTGGGTGCTTTTTGACTGTATATGAAAAATGGATATC
AAAATTGAGCAAATACTTTACCTTGATTAGAAAGAAAAGAATAATTGAGAGGGAGAAATA
CAGGAGAGAGACATGTACTTTGTTGCAAAATGCTCATCAAATTATTTCTAAGAGTGGAAC
TGTGGGTGTCCATCCTTCCCTTTCTTATAGAACATCTTCGAAAACATAAAAGTTGACATC
AGTATAACCACACCATTGTAATGAGGCCATTAGAACACACCACTATGTATACTTTAAATA
TGTATTAGTATTTTCAAATGCCACTTTGTTAGCACTTAATGCAGATATGTTCCGATTTCT
TTTTCTTCTTTgaggggccttgcaaatcttgtgcatttcagtaaattcctgagatttgga
gcattcctgggtcttagctcggtccaggatgcattgctctagttcgcaggaaattgttaa
gcaataTCCCGTCCTCAATTAGAAAATGTGAAAATTGCCCATTAGAAAATGAGTTTTGTC
CCAAGATGCATTGAATGAATACTTTTGAAATATGTTATTTGATAGAGCTCAATATACAAC
AATGTTTTTTAAAGCCACCACTCAGTTTAAGTAGCATTCCAAAAGAAATTAACAAATATT
CCTTAAGTAGGAAATACTTATATACCCTATCTCTTTCATCATTTAAAAAAATTGCTTGTG
GGgtgtgtgtgtgtgtgtgtgtgtgtgtgtgtgtgtgtgtgtgtacgtttgtgtttacat
gtgtctgtgtatgtacctagaagccagaagaacaggtcagattccctgtcactagagtta
cagaagactgtaggctgcccagcatatgtgctgggaaacaaaatctcatagtgtgagaga
gtagcaggtaatcttaacctccacgctatttttctttccccTTTTTATACttttattgga
tattttatgtatttacatttcaaatgttatccccttccccagtttccccatctctcatcc
cccctccccctgcttctatgaggatgctcccactcccacccacccacactcccacctcac
caccctggtattcccctacactggggaaatgagccatcacaggtccaatggcttctcctc
ctattggtgcaagacaatgccatcttctgttacatatgcacctggagcatggttcctcca
tgagtactcttttgtaggtggtttctatttcttaatagctctgagAAAAATCAGATAAAA
GTTGAATTTTTTTTTCTGGTTTAAAAGGAAACTCAAATTTTTCTGCCTGTATTCTGTATG
ATGCATACTCTGTCTTGTCACTCTCCCCTACTCCGTCACAGGCTTAACTACCTGCATGTT
GTCATTGTGAGAACCCCGATTACTATAAGGTGATACAGACAGTGAGTTATCAAACTTAGT
TCTAGGAGTAAGCCTGGCAGAGTTAGTCTCATCACCAGTAGAAGTCTGTCCTTGAAAGCC
AATATAAAAAATGAAATAGAATGTTAAATATTTTGGGTAAAAATTAAAAAAAAACAAAGG
CCCATTGTCTCTCAGATGTCTGTGTTATTATAGGCACTCATTCATGTAAGAGTATACATG
ATTTAAATTATATGcacatacacacacaaacatgcacatacacacaaacattcacataca
caaatacaaacattgcacacattttacacacacacacCTATTGCATTTTTTCATTTCTAC
ACTCATGTAAGCTCTATATTTCCACAGGGAACCAAATTGAGAAAGAAAGGCTTAATAAAG
CCATTTATCATTAACACAATATCAAATTAACTCCCCCAATTTGTATTTCGGTGAAACTCA
TTGACATAAAATTCAACACAGTTTTTGGCCAAATGTACAGTACTACTTGATGAATTTTTT
ATTGCAAATTAATGTGTTTTTTTTCCTTAAAGTAATGTCAAAAATTGCAAGGACGAACTT
GTCTTGCTGAGGTCATAGCATGAGCGTATTCCCTCATTTAAATGGAGTAATGAATTACTA
GCTGCTTTAGGACAGAGCTAACAGTCTATGTGCCTACTAAAATGAATCTTGTGGCTCAGA
GAAAGACAAATTGTCCTTGAGTTCTGAGTATTTGGATAAATAAATGACCTCCaaatatat
aatagactttaattatattttatcttaaaatatatttatattttttaagaacttcattca
cggacgcaatgcattttgatccaatgcactctggtttctgtcttttcccctttaactact
accaattccacacaacagcatctcaatttcaactccgtgtactctcagtttgaaccccga
gtccaatttgttctgccaatatgttcgcagggccatccaccagagcacaggcagccaagc
acgggtcagatttcgaatgaaaactgtttccccacgccccagggacatcggttgccaatg
gctcttcggcaatcgggctaaaactttatgcgccccacctccgtgatggatttgaattga
cttgattttgCTTCTGAGTTATTGGCTCAGTTTAGATGAGAGTCAAAGGACCAATGAGGT
TAGGCTTTTGGCTAAAAATAAAGGTACATAAGAGGACACTTTTAGTTATCATTATTCCTA
AAGCAGTCGAAGCTATGTCTCACATATGATCTTCCTCATTGCCTATCATTTCTCAAACAG
CTTTTGACTTGTGTTTGTGTTATGATCACGTTAGGTTTTTGCAAAGTGGGTCCTGGAACT
TGTTCCTGATGTCTTGCTACAGAAGACTAATTATTTAAATAGTATTAAGGGAAATTAAGT
ATAAAAAGGAGTTTTAGATGGCAGAATGATAAGGTTACTTTTCTTTCTTTTTTAATAAGG
TTACTTTAGAAAACAGCAAAAACTTTGCCTCTTTTTAAAGTAGAAACTAATAAAAATATC
TAATTAATAGTAACCATATATGCATCTGCCATTACTCAGTGTTCTCGAGGTTCTGAATTC
TTTTTAATCTTATTTTATCTTATCCTCATTTCCAACCTTTCAGCTCAATAGCATTCTTCT
CTGCATGCTTTCAGGAAAGGAAAGTGACCCAGTAGCTAACAGTAGCACCTGAAACCTGGG
CAGCCCATCCCTGAAGACTGCTTGGCTCCCAAGGCATCCAACTTCATCTAGAATACAAAA
CAAAATGAGGTCAACTCCCTAAGCTTATTTTAAAAACCATTAATTGGACATCAAACAGCA
CATTCCCAAGGCACTAGGTTCTGACAGAAATATCCAGGCTGCACAGCCACACAGCCTGGC
TTTCCATAGTATTTAAAATGTATTAAGTCAAGGCACACACAGATGGTTAAAAAAATGGTA
TGAACCGGAACACTTCAATATAATATTTATTTAGGTACAAAGTGACTGTTTTGTTCCAGA
TCTTGAGAATAAGGTTCACATTCTCCGGGGAACTACTCTATTAAGCAGAGAAACTTGGGG
AGAATTTTTTCTTGTGGAGGTGGGAGCTGTAACTCTGAAACTTGAATAAATCCCTCAGCA
AAACTGCATTTATTCAGCTTATAATTTTTTCCCTTTAGAGTCCCATCTTTTGTGTTTTTC
TTTTGTCTGGCTTGACTGGGACTTCTCTCTCTGTGTCTTTTTTTTTTCAtttttttatct
ttattaacttgagtatttcttatttacatttcgattattatttcccttcccggtttccag
gccaacatctccctaacccctctccctccccttctatataggtgttcccctccccatcct
ccccccattaccaccctccccccaaccatcacattcactgggtgttcaatcttggcagga
ccaagggcttcctcttccactggtgctcttactaggctattcattgctacctatgaggtt
ggagcccagggttagtccatgtatagtctttgggtagtggcttagtcctggaagctctgg
ttggttgacattgttgttcatatgaggtctcgtgccccttcaagctcttccagacctttc
tctgattccttcaacagggatcctgatctcagttcagtggattgctgctggcattcgcct
atgtatttgctgtactctgggtgtgtctctcaggagagatctacaGTTGCCATTCGATAT
GTTTCCAAAGTTACTTTTTCCAAATACCACTTGATCCCAAGATGTAAAGAGGCCTACTTT
AAAATTGGGTTGataaaattaataaaaaataataGGAATTGACTCCACACCCGCAGTTAC
TAACAGTATGGGTCTTCGCCATGCCTTGTTCCTGCTTCCTAGAGAGGGAAACATAGCTCA
TATTGGTTCAAATGTCCATTCTTAGTCAAACACATAGTGGTCATGGAGGCTAAAACATGT
TGTATAAGGAAACCATGGAAGCTGTCTGCTTCTACCATGTGGGCAGATTCAGAAACAGGA
GTAGAGAGTATTATTGTTTGTGGCTAGGCAGGATACGACCGCAATCGACTGCTTTTGTTA
GGTTTCATTTCTACTCAGACAAAAGGGGGAATATATTTTACCTCTAGTAGTGTTGGTtgt
gtgtttgtgtgtgtgtgtgtgtgtgtgtgtgtgtTACATTTGAAGAATTGTCTCAAACCA
ATGGGGTTTCATCGTCAGCAATGAAACAGATAAATAAAGCCTAAAAGCCCAATGGAAATG
TAAAGAGAGCACACAAATGTTAGGACATGGGACATATTGACATAATTTTTGGGGTCATTA
CCTTTGGACATATCTTGTTGAAAATTTCAACTAAATATATTTTAAGTTTAACTTTCATTG
AACACTTACTATGCTTTCACAACCAAACCAAACCAAAAAACCAAAACCAGAACCCTCTCT
ATCGCTAGCAAATGAATCAAGTGTTTTGATTTCTAGAAACACGGTTTCCTTAAGCATGGT
TGGTATGTTGATTCACCTGTAAACATTCTCTGCAGTCTAGACCAATCTGAACTCATTCAG
TTGTATGGAGAATAGCTGGCTGTAGCTAGATAGAGAAAAATCGAACCGTCATCAGATATC
ATATCCCTGACCCAGAAGCCTATCTGTTATCCAGACATGGCACATATACACAAACAAGCT
AGATATATCTGAATGATGAGCAATTGTTCTCATGTAGTATTGTCTTATCATCCAATCCAT
AATCCTCCTCCATGTGTTCTTCTGGTAACACTTAGGGTTTAATAGTTTCTCCCTCTGCTG
AATTTAATGGATGCTTAGCAAATGTTTGCTGTGAATGAATTCCTATCGTGTATCACAGTG
ACTTTCACCTGACACTTCCTGACGCAGAAAAGCCCAAGCAACGAGCATGGTAACTTGTTT
GACCTGCATCAACCGAATAGCATCATTTTGCATATATGTCACTCACCAATTAGCCACATG
ATTCATTAGAAGACATTCACAAATGATGTAATTTGAGATCAGTAATGATTGGCCAATATC
ACACCTATGCCAGAAGGGCAAGTACACACTCAGACTTTACCAAGTATTGTTTAAATCATA
GGAAAGAGACAGGTATTTAAGCCGTGCACAAAAGGCTTAAAGCCAGACATTATTTATTCT
GTATGTCCTGAGAATGACATGTATAGGATTTAAGAGCAGCTGTTTTCAGACGCATCAGGC
CTCAGAAGATTAGAAAGACATGGCATAATGCTTTTCAGCTAGCCCCCTTCTGGTTTTGAG
TATGCGAAGATTAATGGAGAACATGGCAATCTTTATTTCGAACCATTGAGTTCTAAATTT
AGTGCCAGTGTAGCAAGTAGTGCACAAGGAAGATGAATACTATCCTTTTCAATTCCAGGA
GCTGCTAAGTCACATTGCTTGTTTTTAGATGAGCAGATGTTTGTCTCTGGGTAATGCCAT
AAGGAGAGCTCTGCTTGTTCAAATAAATAGATTCCCTGGCTGTGAATGCTGATGAGGCTC
ACACATCTCTCATGTGACACACACACATGCAATCACTAACTCACACACCTCCACATTTTG
CATTCTTCTCTCTCTCCCTACTCTTTGGAGAAAAAAAAACTCCTCCAAATTAACAGTGGA
AATTGATTAACTTATTCCACATCTTCATATTCTTGTTCACTATGTAGGAACATTGGAAAG
CTACATACATTAACCGTGTAAAAACAAGAAACAAAGGCCATTTCTTTAGCCAAAGAAATT
TTGCGTCTGTAATGGCACCATTTTGGCTTGAGTTTGAATATGAAGTTTGTAGGGAGCACA
GGGGAGCCTTATTCTTATGGCTGAAGTTCCCTGATTTAAATATACCCCCTTTATATAAAA
ACCTGCAAATATGGGCTTTTTAAGCTGTGGTTTATTGATTTTATATTATTACTGCTGTCA
AAGGGGTTTTCTTGTTTGAGAATAATTTTCTTTCTATAAACTGTTTTTTCCATATATTAA
ACAATTTTCTGTCtctatctataatctatctatctatctatctatctatctatctatcta
tctatctatctatccatccatccgtccatttatctgtctgtctGCATTTGTGAATTTACA
TATGCATGTATGTATGAACATGCATGAAAAATATTACAAATGCCATCGTTATTCCTCTAA
CACTAAGGTGTAAGTGCCACCACAAGTTTGTGTCCCAAAAACATCATCTAAGCCACATTG
AGATTCCAATACCTTATTTGTAAGATATTTGTATGGCAAATATGTAAAACTGTAAACTCT
GCTGTTTTCCAAAATTATACAGGAATATACAATAGATGTGTTTTTCCGCCAAAGCTGGAA
GGATGAAAGATTAAAATTCAAAGGACCCATGACAGTGCTCCGGCTGAACAACCTGATGGC
CAGTAAAATCTGGACTCCAGATACATTTTTCCACAATGGAAAAAAGTCTGTGGCCCACAA
CATGACCATGCCCAATAAACTCCTGCGTATCACAGAGGATGGCACACTGCTGTACACCAT
GAGGTAAGGACAACCATGATTCCTGCAGTAAACTGTCCATACGTTTTGTTCTGCCACAAG
AAGGAAATCATCAGGGTGATGTGCCATAATTGGGTTTTTGCTTTCCTACTTTTAAGCATT
AATTTATTCTTCTAAGCAATCATAATGCTCTAAAGTATGATTCATGCATGTAATGTTAAA
TAAAATGTAAATGAAAACTAGATTAAATAATTCAACATTGCAGGGATTGTAATTTCAACC
TGTTTTAATTCAGCATGAGGACCTTCCTGAAGTCCTTGTTAAGAATTGCATGTCTCTCTG
CAGTCCAATAAAGTATAAGTTAAAATTCTAGAAGTTCTCTAATGGTAGATATTCAAAGGT
ATTTCTACAACAAAGAAAGAAAAATGAAAAGTATGGCTCTATATCATTTTTTTTAAAAAT
TCACATGGAAATATGTATGTGAAGAAATACACAATTTCTCAAATAATATTCTTAGCTGGA
GATCATTTGGCTTATTCTGAAGACtatgtatgtatgtatgtatgtatgtatgtatgtatg
tatgATATAAAATGGAGTATACTGTATTTTAGGAATAGAGTAAAGGAAGCATGAATCACA
AAGACAAAAGTGTTAGTTAATGTTTATAGAAATATGTGTTTTTATATAGTCTTAACTTGG
AAATTTTGAATGGTCTTTGATTTATTCTTCGATCATTTTGTGAAAACAATTCTGTTATAT
TTAAATAAAAATTGGCCACCCAATATAACTATTGATTGGAATACTCAATGCTTCTTATGT
TCGGTCATTTGTTTCATTAAAATATGATGGCACATCTGCCTTCTGATCCTAACCTCCCAG
AACCTATGCACCAACCATTTCATTAAACTGAGAAATCCAATCCAGGAGTACCTGTCCCTA
ATTACACCTGACAAGTATAAAATTCTTTCTGTATGCGCCAATCATCGAAAGCAAAGGTTT
CTTTCTTTAGTAAACTCCCGCCTTTTTATCTAAAGCACCTAAGACAGCAGGCGAGCGGTG
GGCCCTCCATCACAGCCTTCTACTAAACGCAAACACACATCGGCAGGGCTGTCTAGTCCA
TCATCATAATAGAATGAAAATCTACTAAAAATATCAAATTGTCCAAAGTCTTCTGAAGAC
ATCAGCACAGTTTTCTTCTCataaatagatagataaacaaacaaacaaataaataTTCCC
CCTTCATTACAATGTGTATAAGTGCATATGGAAGCAGAGCTTGCACCAACTGAAGCAATT
TTGTTCACATATAAGCTCACTCATGACCCCTTGTCTCTGAGAACATTCCATTGCTGTCAA
GTATTTCTATTTCCCAGGGTGAGCCTACCATATATTTAGCCTCTGCAACCATTAACATCC
CTCGCATTTCAAACTGCACTGCATATTTCTGATGTGTGTGCTGGTCACAGGGGGATCCAA
ATGGGAGAAATCTTGTTGTACAGAGCAAAGGGGAAAGAGTTCTCAAGTACCACAACCTAA
GAACCTGCTTCAAATTTATTTACCAAATTGTATTTTCAAAATGAGTATTCATAGAGCCAA
CTTGAGCAGAAGACCCTTGTCTGGTTTTATTCTTATTTTCCTTCTTCCTGAAGAAGTCAG
CAGGACAACTGTAACCTGAGGGTTTTTCTGTGTTGAATCTGAGAGATAGAACAAAAGAAA
AGCCTTCTTTCCTTTCCAAATGATAGCGGTAATATGTAGAGTCACATCCACATTTCACTA
GGGAAACAGCTGGATAAAAGAATCAGGGCCACCATTGAGGAAACGACAGAGAAATTCTTG
CCCAGACCTGAATTCAGTTTTGTTTATACAAGATAAAGGGACCTAAGGTCAGGAAAATGG
GCACCCTGTATGATGCATTTCTATATGCTGTTATGCAGTTATTTACTTGATTATATCTAG
TTCAATTAAACAGAACGATTCCCATAGCCAGGTGGATTAGTGGGTGCTCTCTGTTATAAG
AAACACCAGCAATTCTTTCTCCATCTTCGAAATGCAATCTTGTCCATTTTCACCAAGCAA
ACACAAAATTATAGAAAAATCAGTCATGGTGGATCTTTCTAGTTCATTCATTCATTGGGA
ATATGGCACGGGTATGCATTTAACTTACATCTTTTCTGTCTGCTAGAGTTAATACCATCC
TCCTCTGTCAGCATCTAATCTAAAGAGCTTTTGTTTGTATTCTATGTTCCCTTAATAAGG
TTGACTGTGAGAGCCGAATGCCCCATGCACTTAGAAGACTTTCCCATGGATGCCCATGCC
TGCCCACTAAAATTTGGGAGCTGTAAGTAAATTTACTTCAAATTATAATTGTTTTTATCA
GAGATCTATGAACTCAAACAAGAGATTTCCAAGTAGTTATGGTCTATTGGAGAGTCAAAA
TACACAGAGAGCAATGTATAGGACACAGCGTCTCCTATAAGTAGTAGCCCTTAGATGTTT
TTCTTACATTTTTACTTTTTAAAACATTTTATATTTGTTTATGTACGTGTATTTGTGCCT
ATAtatgctggctaattttctgtaaaacttacacaatctagactcatctaaagggaggga
acgtcaattgagaagatgactgcatatgatctgtaaggcttttttttattaaattagtaa
ttgatagggagggcccagctcattgtggatgattccgctcctggtctggtgatcctgACA
TAGCCCATCATAGCAATAGTAACTGTCACTTGGATACAAtgtgagtgtacatcatgcatg
tgtgaatgtctgtggaagccagaagagagcattgaatttactgaagctggagtgagaaat
ggtcatgagttacctgacctgtgtgcagggacacaaactcaggaccctgagaagagcagt
gcacgctctaagtcactgaatcgtctctccagctccCCTTTTATTTTTAGTCACTAAAAT
GGAAACGACATGTTAAACCATAGAGTAAGAAAATAGTATCTGGTGGCATTTGTGGAAAAG
GGAAACGATGCTCGCATCTCATAGATACATTTCCATCCCCATAAAAGGGTATTGCAGCAT
TTATTTTATATTGCTCTGATATTGTTTTAATAAAAATTCGCAGGTGGCCTAGGACAATGT
ATAGATGCTTTTTCTTAATAGAGGCTGAATGTTAAAGTAGCTATCTAGAAAATAATTTAT
TGTCATTGTCATCTCTAGTAATCTCCAGGCCAGTAGGACTGTCCCATGACATTCATTAGT
TTATTTACACTTTTGTTCCAATTTGATTGTATCATAGACCTGTTTCCATTGGGTTAACTT
AAGGAATGCATACTGTTTGATATCATCAAGGAGTACCTTCGGGGAGACAAAGGAGCTTTG
AGCTGTAGAGCTGACCTCTCCGAGCCTCTTTCCCCTTCCATTTCTATCATGCATACATAA
TGTGAGGATAATGTATTTCTGGCTTCCTACAGGAGGGTTTTAGACAAGGACTGAGTCAAC
CCCAGTTTACCTAACCGGCTCACTGTTCCCACTAGACAAGCAGACTGAGCAACTATTTTG
GTAAAATATGATTCATAGAGGAAAAATAGTGATCGTGTAGGAAGACAGCAAGCAAAGAAA
ATAGCAAAGGGCCTTCATGTGCCTAGGAGCTCTAGTCATGGGGAGTCATTGTTCTCTCTT
TATAGGTCACATTCTATCCTGAAGACTCTGGATTAATATCCTCCGAATATGTCGGCTGAA
CGGGACTTTAAAGACGACTACCTTTCCCCATCCTTTTCTCATTTTAATGTTCTCTTTACA
CCATGGGCTCTTGGGTTTTCTCCTGAGCAGTAGCTGCATTCCTAACTGTCATGCCATTAT
TTGTAACTTGAATATGAAATAGTGCATCAAATTTATCAGGCTTTATAAGTAATCTTTCTT
CCAGCCCACAAAACCTTAGATGAGAGAAGCTCACCCATCATATTTTTCCTGAGCCAATAT
TAATTCATTATCAATATCACAATATCATTATAATAATGTCCCTAGATAAAAGTATTTTAT
TCCCAGATTTAATTAGGCTTCAAATGTGTTCTTACTTGGTCAATGAGTTATAGTTCTGGT
ttttgttttgttgtgttttgttttTTTATGCATTAAGATTTGCTTCAGCAGTGTGGACAG
CTAAAGAAAAGGGACCATACATTTTCATATCAGATGTGTACAGGTCACTATTGATTGATG
TCTGCTTAGTGCTGCATCttttttcccttttttattggatattttatttatttacatttc
aaatgttatcccctttcctgtctgaaacccccatcccatcctccctcaccctgcttcttg
agggtgctctccaccaacactctcattaccttctgcctccatgccctggcattcccctac
actgaaatatcaaaccttcacaggaccattgatgtcctacaaggctatcctctgctacat
atgcagctggagccatggacccctccacagatactctttggttggtggttttgtccctgg
aagttcttgggtgatatttttgctcttcctgttgggttgcaaacaccttcagctccttca
gtccttaactcctccattgggcaccctgtgctcagtccaatggttggctgtgagcatccg
cctttgtatttgtcagcctctggcagaacctctctggaggcagctataccaggctcctgt
cagtaAAGGAATGTCTTTACATGAGGTTCCTCATCACAAAATGGCATCTCAGCACTTGTA
TCTGTTTTCAGGAAAACGAGGAATAGTTAGTAAAGAAAAAAAGAAACCAGTGACTGTTAA
ACAAAAATCAACGTTTCCCCTAAAATCCTAATAATCGTCTACCTATATCTCTGTAAGATG
AACTGCATTTTCCTTTGCCTATCCTGTAGGAAGTAGATAGTGAGGAGAAAACAAATAGTG
TGTCGTAGAAAAAGAAAGAAGTTAAAGGAAAATGTGTAAGCAGCACTCCACCTGGGTGCT
TCGCTTCTAATCTTTTTCCTGTGCGTTGCTCTTCTCGTCCTTTCTGTCTAACTTCCTGTT
CCACCTCTCACATCTTAGCATAGACAGCACCTCTTGATGATTCTGTAGTAATTTGTAAAC
AGCACTATCGATCTTCTTGATTCTCTTTCCAACTTATTTTATAACATTTGTCCCTGTATT
CATTTTTATTTGTGTTATGAATACTTTTTTTTTTACTGTCTACAGACTACTACTTTTGTA
AGAGCCGGGTATGCTTTAATTAGCATTTTCTAGGGCACAGCGTAACACAATTCAATAAAT
AAGTATTTATGGAATAAAGAGAAATTGTTCTAACAGGCTTTAAAGGCCTTTTTGCTTTTC
CACATTTAAACTTCTGAGGGGATGGAAGAGGTGTGGGGAATGAAGGGGAAACTGGAAGAC
CTGGGCACCGAAGCCAACAAACACCACATCTTCATTTGACGGCTTCTCTGTTGATTTAAG
TCTAGGGTTGACTGTATGTAGTACTACTGTGAGGCTATTTCATGACCTCAACTAGTGCAT
TTTGTCTTTAAAATTACTTCCTAGATATTTTGAAATCATGTCCTCAAGTATTTGTCTAAG
TAATTGAATGTGATTGTCAGTTTTCTCATATTTAAGAATTATTCATTCAAATAAACTACC
GAGATTCCTTCCTTCTGTCTTCTCTTCCATAAAGCACCAGCTTGCATGATAGGAGTGCAT
TCCTCATTCAGGGAGGGTTTTTAGCAGAAGCCAAGAGTACTGAGTGATGTGAAGCTTCAT
TGTACTGTAGCAGAGGCCTGTCTTGTCTCCATACACCATGGGACTTCTAAGAAATGAAGC
ACAAGACAGTGAAGATGGCGTACCAAATCTCCCACTCCAAATATATTAGCATTCCACAGA
CAATCTCAGATACAAAATGCTACCATCTAGCCACTCTTGACAACAAGTGTACAATAAAGT
AGCAGGAGATTTGGTTTGTTCCAAAATGACCTGATCGCTAGAATTAGCTTCTCTGACATT
TACAGAACCAATGTAGTTCCTTGGCTTATGTGCACAGAGTGGACATTTTTCTAGAGAAAA
ACATGTCTCAAATAAGATGGAGAACAAATAGCATTGTAAGCTGCTTTTTCCCTTAGTTCT
GTGCCCAGTTTGCTCTCTATAAAATGTGATGAAAGCACATGGCCACTGAGGCTTTCCCAA
GAGGCACATTCAGTCCATTCACACTCTCACACATACAGTGTCTACTTCGGCAAGAAAACA
AGGATTTGCTGTGACCAGAAAAATTTATGTTGTTGAAATATATATCCATGGGTTGTAAGT
AATATTATACGTCTCCAATTCCTGTACACTGCCCCCTTTTTAAGAGTCTTTTATTTTTTT
TTCTGtttttttttattaacttgagtatttcttatatacatttcgagtgttatttccttt
cccgtttccggacaaacatccccctcccccctccccttctctataggcgttcccctcccc
atcctccccccattgccaccctccccccaacaatctagttcactgggggttcagtcttag
caggacccagggcttccccttccactggtgctcttactaggatattcattgctacctatg
aggtcagagtccagggtcagtccatgtatactctttaggtagtggcttagtccctggaag
ctctggttgcttggcattgttgtacatatggggtctcgagccccttcaagctcttccagt
tctttctctgattctttAAGAGTCTTTTAAACATCACATTTTATACCTTCGTCATTGATA
AAATTATATTACTCTGAACAACAGTGAAATGCTTTTCTCTTTTACCTACTAAAAAATAAC
CACAAGAAAAGAAGGAAATGTTGAAAAGTCCACAGGGGCGAAGCGAGATTACCCATGTAC
CACTTAAATGTGTCTCAGAATACATTAAATTATTTTCTCTCAATTTTCCATACAAATTTC
TTCAAGAGATAGCTGATGTGACACATATAATTAATGATGGGGCAGACAGGGTGCCTGCAT
ATAATGGGGGAGCAAGATCTCCGTTTTTCTGCTTCACTCAGTTTAGAGTAAAGTGACTTT
CCAAGTTTTGATTCAAAGGCAGTGTTTGTTTATGTAAGGAACATCACCTTCATGTAAAGG
GCAACCATAATTTAGAATCTTAAAATATTTTAGCTTGGCCAAATACATATTTGTACACTA
TTCTTAAACCTTGTTTTGAGAGTTCTATTGAACAGACTAGTGTTAAGAATTCAATGAGCT
TGAAACAGTTTTATCTTGGGCGTGGGGGAGCGTAGTTCTCCAAAACATAATTGAAATTAT
AGTTCATAACTGGTGGTCTAAAGATGACTACAGGCCAGGTTAGGTTATATTGATCTTAga
ttttaaataaattaaaacattttcatggccttcagaaagtgttttggtccctgggcagtg
tgccatatgtaactaatggataaactggccACTGGCCAGTGAATCAGCCTTCTATCATAA
GGCCAACCATTGCTATTGTGACCTTCCATCAAATAATCTAAAGCAGCTAACTTTTCCTCA
TCTGATACCCCTTAAATTATTAAAATTGTTGTGCATCTAAACAGGGGACAGCATCTCAGC
CCATGTGAAGTGGGTCTTCTGGTACTGGAAAATAGAAATGCTACGTAATcttccattttc
tattgctcccttcttttcttcctcccatctaccccattcttcctctctcactttcttcat
ttcctcctttctttcCACTTGTTTCTAATCTCGACAGATTAAGAATTCATGAGCCAGAAT
CTAATATGAAAGATTCCTTGAGTAAGATTGACTTGCCTAATGAAAATGAGTGAGAAGAAG
GTTCTATAAGATAACTTCTCATGCTAACCTCTCCAAATATACACAATGTTAAGAGGTTTC
CAGTGTAAGCCTCTGGTCTAAGTGCCCTGCAGCAACATTTCCAGTGTTAGTTTTGCACTT
TCCATGGCTCAACTTCATGCGAATGCAGGGTTTTTGTTTCTAATCTTACTGTAGATCTAA
TGTTTCCTACTTTAGACACAATAATCATCTTCAATTGAGTCACTCCTTTGCCTGAAATAA
ATATGAATAAATAAACAATAACAAAAACATGTCTATTGAAGAAACTCTTTCTTATGACCT
CTGTTGATCTTCTTTTTGGTCCTGTGCTTTATAAAAGTGTTGGCTCAGAGCCTTTCCAAG
CTTCTCTAAATCTAAAATGCAGCCTTCCTTCCATTCCTTCACTCAGCTGTGTATGCATTA
TCTTGCTCTGTGGAATTATATCTTTATTTTCCTGTGTATTAATGACCCTTTTACATAAAG
AGTTTAAGTCACATAAAGTCACCCACCTTGCACATGTCTCTTATTGTATCACCGGCACAG
TGCTGTATCCTTATTGTGTGCTTAACATGGTAAGAGTGAACAAATGAGTGAAAGAAAACT
TCAGAAAAATGTATATTTATATTACCAAGCAACTGAATATGAGCTTTCATTTCTAGCTTG
CCATTTGCAACAATGTGGAAAGAAATATGAAGCTGATGGGACAATCAGCTCATTAGGAGA
ATCATAGCACAGATGCATAAGTGTACTCTTCTTTGTTTAATCTCAGATGCTTATACAAGA
GCAGAAGTTGTCTATGAGTGGACAAGGGAGCCAGCCCGCTCAGTGGTTGTGGCAGAAGAT
GGGTCACGTTTAAACCAGTATGACCTTCTTGGGCAAACAGTTGACTCTGGAATTGTTCAG
TCCAGTACTGGTAAGTTCCATTTGATTATTCAAGAAATAATAGAAGGAAGAGGGAAATGT
ATTGTAAGCATTTAAGAATTCAGTAATTCTCTCAGTGACAGAGAAGTCAGAAAAGAGAAT
GAGAAAATTGCCGAAAGATGAATACCATAGAGCAGCAGAATGTAAAATCTGAGCCCACAG
TGCTATACCTGTTGTTCAGTATCTTCTGGCTTCTCTTTATTGTACAAGAAGAATCTGGTT
CTATAAGATCTTGGCAGCCTGGGATATAAACAGGAGTTGGGCTATAAACTGAGGGATGAA
CATTTGTGTTAATTCATTATGCCTTCAATTTGCCAATTGGATGTAATAACTCTGCAGTAT
GTTGGGAATCATCAACCATGTAGATGATTGTCTACAAGTCTTTGAAGGCAATGCTATTAC
AAAAATTCTAGGTGTTTTGTATCCTCTAGGTCCCACTTATTGCCCCCCCCCACAAGCCAA
TTTGCTTTTTTCCTATAGCTAAGACTATCCTGCAGCTGAAGCCAAATGAGTTATATACAC
TACTTAGCACTCCATTTTTAAATTAAAAGTAGATAATGTGTGATCCTTTTTAGTGTTGAA
ACCAACACTAGTGGTATTTTCAAATTACATGAAACATTACTATTAAAGTGTACATGAAGG
TTCTGAGTTTGTGGCAAAGACTTATACAAGGAACTCCGATTTATACAAGGGACTGTCTTG
TATTATTTGAAATCTGATAATGGGAAAAAAGTAATTATGAATTAAATCTCAGATACAACA
AATCAGAATTTATGCTTCCCCTTAAAGCTCTGTATTTTAAACAAGGTCAATTCCTAAAAT
ATTTGTTGAACTGATAATAATGTTTTAGCACATCTTACAGAATTTACATTTATTTAATGC
TCCTTATTTTGTAATTTTGAAAGACAATGCCCTACTCTTGTACAAGAAGAGTGATGCTAA
TTTTCTCAGAaaacaaacaaacaaacaaacaaaAACAGCAACAATAACAACAAAGTTCTG
TTTTCAGATTTTATCTTGGGACCTTAAGAATATAACATTTTTGATCAGCCACTCAAGTTT
TATAGAAGAtctctctctctctctctctctctctctctctctctcaaaaacaaaaacaaa
aaacaaacaaacaaaaaacCCCCCATACCCATACCATTTTTAGGAGCATAAATAATTTTG
GTTCTTGTTCTATAAGATGGAGAAGATCTGTCCTCAGCTTTGCCTTTATTAGAAATGCAA
ACAGCATAGGGGAAAGCCTCActttactgtgagaaagatgtggataaacatcctggtcct
gtcacttacaagcttggggatgtttgaccagttctttatccagacagagatctttccttc
atctAAGGAGACAGAAATAGCAAACCTTTCGTTAAGGCAAGATAGTggctggagatgtag
ctcaatatgtgagaactactgcatagcatgcataatcgtcttggtctatcattataccta
aaaagaTACCTAGAAATAGGGTTGGGGCTCTAGTTAAAACACTGAGGGATATCCCACAAT
TGTTGCTCAAATTATTGCACAATGACTGTCATTGCAATCCTAAATCTGTTTTTTAAAATC
TCACATCATGTGCTGAGAATGACACCCAAATATGCTCTCTTTACTTCTTTAAAATGAGCA
TTATGATAATCTAGGATCATGACAGGCACTGGAGTTTCAATGATGCCACAGCACAGACCT
TGCTCTCCTGGAAGGTGAAGTCCAGAGTGGATGAAAATATAAACTGTAATTATCAAAATG
GGTGCTAAGTGCTGTGTgaatgtttttgtgagggcaaagatcacgtctgttttctttatc
cctattattttctttagtagctgtgccagagaaggcactgaataaatattttgagtaaat
aaGAGAAACTGCAGCTTATGCTGAGGAAGGATTACTGCCAGAGGTAGCTTTTCACATTGT
TAGTGTTACACCTCGGTTGGAAAACAGTAGCCATTTTTTTTACATACTTTTCACTTAGTA
TCATACATACAGGGGCATTTAATCTATTAGGACAGTGGTAGGTGATGTCAAGGAAGCAAC
TTCACTGTAGTAATGCACATGCAATAATATATACAAGTGGGGAAGATGGTGTAGAGAGAC
AAAGGACTCTAATGAAGTTCTACCTCTAATGACTCTGAGCATGCCCTGATAGCTCTCTCT
AGGACCAGATCCAATGTCTTTAAAATTAATTCTTTTATCAAATGACCATTTAGCTGCTAA
ATAGTCATGCCACCAATATTTTAATTGTTCATAAAAAAGTAACATATTCTCAAAGAAAGG
GGGCTGAGCCAAGGAATAAAAATTAAGACCTGGGTCACTGAGCTGGTCAATCCCATATGT
TAGGCTTACTTTAATCATTCTGTAATTGAAAAATAAGTATAACTGCACACACTAGGAGAG
CCCCTTAGTAGTAAATAGTTAGAAACATAATGACAGTAAATTCTCAGATATAGTAGCTGA
GTGTGTTGTTCAGCTTCAACACTTCAATAGGAAACCAAATTATTCTTCTTTTGGGCCCAC
TTTAGCTCATCAAGATTATCTGTAGGTTTCAATGGAAAGCAACAGACATCCTATGCATGA
TCATCAATGACTATGTTTCATACCTCATTGAGGAAACATAAGATAGATGACACTAAATGA
AATTACCTCCATGTTCCTTCTAGGAAACCAGAAAATGATGTCACTAAAACACAAAACACC
AGtatctatctatctatctatctatctatctatctatctatctatctatctatctatcta
AACAACAACTTTGTCCACCTTAATGTCATTTGCAGGAGTCTAATCAATTTAGACAGCTTG
TTATGAGCTTAGAAAGTGATGTCCTTCTTACCCATTAAACACACATCTTGCAATCCCAGT
GACATGCTTCAGGTGTAAAAACTTCTGCATCACTTTGATAATGGGAGAAAGAGAATGGGA
GAGATACTACCATAATACTCAGGATTTTAAGTCAGTGATTACAAATCATTTACAGAAAAT
GAAGTAATTGCATTGACCATTAGGACAAGAATAATATCAGTATCCAGAAAGGAATGAGAA
AGTAATTCATCCAATGATTTTAAAATGTTCAAGTATGACTTGACAGTGCTTTTTTTTCCA
AAGGAAATTTGGTCATAGGACATGTTGATAAGCTTGGAAAGTAAGTTGTTTCTTCTGAAT
CACTATCTTTTGCCCTTAGAAAAATGACTAAGAAAAATGATGGGATCATCTTGTTTAGAT
GTGGAGGCTTTTCTAGATGGTGTCTGAACAATGACCTTCAGATCAGCATCATCAGGAACC
ATCTTATCTGATAGTGGATCATAATGGAGCATCCATAATGGCTAGAACACGATCTCCAGG
GACGACTTTGTGGTTTCCTAGTCCAATAATTCACATTTAAAACGAAGGAAAAGATATAGT
TAGGCTAAAAATTCTAGTGCTTAAATGTTTTCTTACTTCCGTGGAATGTGGAAAAAAACC
TTCAATTTAGATTATGTGTTTAATAACATTTTACAAATTGATTGAATGTTCATTTCCCTA
ATTAATGAGATTAGATATCTACTACTCTATCCTTACACTATAAATCTCAATACGATTTAG
TATAGTAAGTATGGTCATATATGCTGTTAAATTTTCGCTTCATAGCATCCCAGGGAATAG
GAGAGTGAAGCCCAAGGAAAGCAATCAAATGTTTAACAAACATTTGAGAAAGCCACCTCT
AAAATGACCTGAAATGCTAATTTACCAAATTATAACCTCCTTTCTTTCTTACATTCTCCT
AAATTTTACTCTGTAATGTATCAGAAATATTGTCACTTTTAATTTATAAGCTTCTCTCAG
GATATTACAATCCTTCTATTCTTTAATTTGATATGCTTAGCGCATATACACTTGTTGTCT
AGACTTTCAATGAATATTAAGATATGGGCTTTTCTCTTTCATTCTTTTTTGATTTTCAAA
TTATTACAACTTGATTCTGTTATTGCTGTCACTTCTGTAACTTACTTGAAGGTTTTATGC
CAATGTTCTTTAGGTTTTATTTAATTTAAAATGCTTTCAAAGCAGTAGAAGCCCTTCTGT
TCTTTCTCAACCACTCCGAAAAATATGTTGTTTATAATATGTATAATGTCAAACAATAAG
TCCCAGAACCATATTCTTTACATACTTTTCACAAAAATGTCACAGTGCAAATAACAAAAG
ATGATGGAATATATGTAGATATTCATCTTCCTGACATTTTATGAAAGATGGGATTTGTTT
TTCCTTGACGCTGATGACATTTTTCAGATCACAATGGAATGAATTGTTAAGAATAATAAA
GCATACCTCTGGGATGGTGAAACCTATCATTGGAACATAGGCTATAGGTTTTAGCAAAGG
TCTCAGAAAAATGAGTTTTTATCTTATTAGGATCACTTATTTTGTTTCTATTGACCTTGA
AGTCATTACCAGCAATATACaattaatatatatatattaaaatGCAAACATGTTATTAAT
GAGTATAAAGAGGGGCTGTAATTAAAGTATAAAGTACTTAGTACACATTCCATAAATGGA
AGTTGCCATTAATACCAATTGATGATGAATGCAAGAATGGTTTTCTTCTATAACACTGTA
TTTCTTTTACAAATACTTCTCTCTATTCTGATGCGAGTGAATAGTAAAGAACGTGGAGAA
AGTAACTAAAAGGTATTTTTGCATTTTTATGGAGTGTCCTGGTTGAGCAGTTAACCTTCC
TTCAGCCACATCATGTTTTTActattttatagacaagaaaactcagaggaaaaaaaatct
acttgaggtgcccaaggctatacaacaagaaaatagatctgagtattaaactcaaactca
ttttcttcagagGCTAATAAAATTTCCCCTTAGGATATTTCTGGCTACCCTGCTGAGGAT
CTGGTATTTGGGCTGTTCTCAATCCATTCATGAACATGTTTAGCAACAGAAGTCATATAG
CGTTTGCTTGGCCAAGGTACAAAGATGTTAAGATGTATGAAAGGATATGAGCCTGTATTG
CATGTTAAGTCTGTGCTATAAGAAAGCTTTGATTACAGGAAAGAGTTTATTCTCTACTGT
GTGTAGTGCATACCATTTTCATCCTCATCCCACGGAAGAAAAGATCACCAGATGTTGTTA
TCTGGCAGATATGTTACTTGGTGCTTAGCTGCACAAACACAGAAGCTTTTTTCAAATATT
CCAAAGAAATATGAAAACACAAGTTGATAACAGAGGAAAAAACTGATGTGGCTAGACCTG
GGAAGCAACTGTTTCTCCTTTAACAGGACTACAATTTTATAGAGAGAATGACATGGATAT
ATCTATATGCCAATTTGCTAGTGATAATCAGAGATAAGCTGTCAGAACACTGTGAGATTT
CCTTCTGGGAAGCAAGTCCCCCCTCCTTTAAACCAGAGTGTTAGATAGGTCTTTTCTCCT
TTGGTATAGAATTATTGAGTAAATTTAATTCCGTGGCCTCTTGCTTTAGAGTTCCCTGTT
TCAGGCtagatagatagatagatagatagatagatagatagatagatagatagatagata
gatagatagaGATAGAGATAGTGATacacacacacacacacacacacacacacacacaca
caATTCACAAGACAGGCTTTAGCCATGAACAATTGTTGAGTCTAAAATGTCAATTGTACA
TGTGAGAGACTTTGATGTAGATAATGGGTGTATATGTTAGCTTTGTAttttttattggat
agtttttattggatagtttaaatttcaaatgttatcccctttgtcggttcccacctctcc
catcagccctgcccctgcttctatgagaatgctccccgtcccatgcacccactcccacct
caacaccctggcattccctatactgggaaaataaaccttcataagacccaggacatatcc
tcctgttggtgccagacaattccattctttgctacatatgcagccgaagtcatggtttcc
ccatttgtactgtttggttggtggtttagtctctgggaattctggggggttcttgttggt
tgacattgttcttcctgtggggttgcaaaccccttcagctccttcagtcctttctctaac
tcctccatagggagtcccaatgctcagtttgatggctagctgcaatcatcttaatttgta
tctgtaagattcatgcagagtctctcaggagacattcctatcaggttcctgtcagcaagc
acttcttagcattggtgtcctgggctttttgttatatcaaatgaatttgcaaattgctcc
ttctaactctatgaagaattgagttagaattttgatggggattgcattgaatctgtagat
tgctttcaacaagatggccatttttagtatattaatcctaccgatccatgaacatgggag
atcttttcatctcctgagatcttcttcaatttatttctttagagacttgaagttcttgtc
atacagatctttatttgcttggttagagtcacattggggtattttatattatttgtgact
attgagaagggtgtcatttttctaatgttttttgcagcctgtttatcctttgagaggttg
aaggctactgatttgtttgagttaatattatatccaggtgctttgctgaaattgtttatt
aggtttaggagttctctggtggaatttttggggtcacttaagtatactaccatatcatct
gctgatagtaatattttgacttctttctctccaatttgtatccctttgaccattttttta
ggtctaattgctctggctaggactttaagtactatattgaataggtacggatagaatcgg
cagccttatctagtccctggttgtaaaggcatttcttcaagtttctctctgactagtttg
atgttggctactggtttgctgtatattgcttttattatgttaccattgagtagaacattg
ttcagcttccatgagtatgggggttttctgtcatttttgttgttattgaagacctgaatc
agtctatggtgatctgatagaatgcatagaattatttcagtcttcttgtatctgttgatg
cctgtttcgtgactgattatatggtcaattttggagaaggtaccatgaggtgctgagaag
aagttcaattcttttgtttttggatgaaatgttctgtagatatctgttaactccatttga
ttcataagttctgttagtttctctgtgtctctgttaatttgtttccacgatctgtctgtt
gatgagagtagagtattgaagtcttccactattattgtatgaggtgcaaaatgtgctttg
agtttaagtaaaatttcttttatgaatgtaggtgcctttgcatttgtagcatagacattc
agaattgatagttcaccttggcagattttttcctttgatgtgtacaaagtgtccctcctt
accttttggacaatttttgtttgaaagaaaattatatttgataatacaatgactacttca
acttgtttcttgggaccatttgcttgaaatttttttccagcgtatttctctgaggtagtg
tctgtctttgtcactgattgtgttttctggatgcagcaaaatgctgggtcctatttatag
atccagtctgctagtctgtctttttattgtggatttgatttcattgatattaacagatat
taaggactagtgattgttgtttcctgttttgttgttgttgttgttgttgttagaggtgga
attatatttgtgttgctatcttcttttgcacttggtgaaagaagattactttcctgcttt
ttctagggtgtagttttcttccttgtgttggagttttccatctcatcatttgaagggcta
tatttgtcaaaagatactgtgtaaatttggttctgtcatgtaatatcttggtttctccat
ctgtgttaattgagatagtacagttggctggcatttgtattattctagggtctgtataac
agctgcccaggttcttctagctctcatagtctctgttgaaaagtctggtgtaattctgat
aggtctgcctttgtgtgttacttgacctttttctcttactgtttttaacattcgttcttt
gttttttgcatttggtgttttgactattatgtaacagaaggagtttcttttctggtccaa
attatttggagttctgtaggcttcttatatgttcattggcatctctttctctgggttaga
gaagttttctttcataattttttggaagatatttattgccctttaatttgggaatcttca
ctctcttctatacccattattcttagctttggtattttcattatgtcatggatttcctgg
atgttttgggttaggagctttccgcgttttgcattttgactattctgtcagtgttttcta
tggtattttctaccccaaatattctctcttctatctcttgtattctgttggcgatgcttg
catgtatgactctcaatctctttcctaggttttctatctccagtgttgtttctgtgattt
cttttttgcttctatttccatttttaagtcctggatggttttgttcaattccttcacctg
tttgggtgtgttttcctgtaagtctttaagggatttttgtccttcctctttaagggattc
tacttgtttacctgtgtttgcctgtatttctttaagggagttatttatgttcttactaaa
gtctgctaccatcatcaagagatatgatttttaaatccagatcttgctatttcagtgtgt
tgaggtgtctaagacttgctgtggtgggagaactgggttctgatgatgccaagcagcctt
ttttctgttgcttaggttcttaaatttgcctctccccatctcgatatctctggtgttaat
tgatcttgctgtctctcactggagcttgtccctcctttgggcatgtgagcctatggtctt
aggagtgagagcacttctgggtgactagctttcttgggtgggatttgggtatcaagggct
gtgggacaggtttagctctgggcacatttagagactgaatagatcctttcccaggctcct
ccatgcttccactgccctgtatatactggtgagtgcctctttggagagttataggagcaa
aagttgggtctgacttgtgggcttaggagtgagagcactcttgggagacaagctctctcc
aggcaggacttggttatggagggctgtaggacagccttaacttcagggcacacatggaga
taagcaggttcctataccaggttactctgcagttcctgtgccctgtgtgctcctggcgtc
tccctctttaagcagttattggagagaaagtggggtctcatctgaaggcccaggagcaag
agcactcctgggagaccagctctctctgcgaaggactgggtacagagggctataggacag
tcccagctctaaggtgcagatggagacaagaaCTGTATGTTAGCTTTCTATTGCTATGAA
AAAACAAGTACTTAAGGAGAATATTTAAATAGGAAAATGTATGCCTTGGCCATGATTAGA
TGGTTTCATGGATATGTTCCATAAAAAAGTTAAGGTCCTTAGCCTGAGGCAGATTAAATC
TGCTCATCTTAAGAAGCTAGGTgtctcaaaacaagatgtactatgtctaaatgccagtcc
aagacagaagatttaaatctcccaggagctgagatagtgtaagtccaccttcaaggactg
cagaagcagcagtctagtgcctatgaaccagtacagcagcaaaatcactctccgagagtt
gtacatgttcctgtacttgggcttcccccttcttggccactgggttgttcaatctacatt
cagagcagatcgaactactccttacctccctgagtcatttcccatctctagaaatgccct
tgctgagactccagaagtgtgctctaccaATCCACTCAAGTTACACTGGAAACCTATTCT
AGTTATGTTTGTTGGGGTCATTGACTATCACATCGCTTTCAGATTCAGTCTGGAAATATA
AGCTCAGCTTTATCCCTTTTGTATATGACAGAACAATGGAAGAAGGAAGGGAGAATTAGA
AGATTTTAATCCCTTTATGTTATGCCTAGAAACAGTTAATGTGCATTAAAAGATGTTGCT
TTTCTCACAAGGGCAAAGGCCTTTCCCTCCAGGTTATAGGTGTCCTGTGGAAACAAGATG
TGTCTAGCCTCTATAACTTTGCTTCTTTTGAAAACCTAAGGAATAACTTCTTTTTAAGGG
CACATTATTCAACCATACTGTGCATTTCACCCTCTAGGAGAATATGTGGTTATGACGACT
CACTTTCACTTGAAGAGAAAAATCGGCTACTTTGTTATTCAAACATATCTGCCATGCATA
ATGACAGTCATTCTCTCCCAAGTCTCCTTCTGGCTTAACAGAGAGTCAGTACCAGCAAGA
ACTGTCTTTGGTAAGTGCCAATCAATATGCATGTGGACAGGTATAGAGGGCACTCACTTT
ATGACTGTGTCATTGCAAGGAGAATGAAAAAAAGATGTTACTACCTGTCAAAATCTGAAT
TTACAATAAGAAAACGTTTCTAGAATTATTGTTTTCACTATGATATGATTTACAAACTAT
TGTCCTTATTAGACTGTTTTGTTAACACAAATAGATTGCttaataaaaattaattttaaa
ttttGACATAAAAGGCAGTGAGACAGACATCAAAGGCAACTACTAGATTAAAAAAAACCA
TCTTAAAACTTTAAATCCTACATAGTATATATTTTTTTGAGAATCTTAAAGAAATAGCAA
CAGACTACTTTCTTACATTGGTGAAACCAGAATtttcttttcttttcttttTTTTTTTTT
TGTTCTTTTTTTCGGAGCTGGGGACCGAGAAACCAGAATTTTCTTAAGAGGAGGTCATTA
GTGATCCTAGCCCTAGACAGATAGTTCCTTTTACCTCTCAAGTGTACTGCCAAAAGTTAG
AACTGGACTCTTCACTATTAGAACCTCTAAAGTAATCTCAACATTGCAAGTTAAGGCTAT
GTAATGGAATCGTATTTGAACAGTGAACACCTTGTCTGATGTGAAAACCAACCTACTAAT
ACATTATTTTAGAGTTCAGATTCCATAGAAAGGAAAGTTTCCTGATGGAATCCCAGTGGC
ACCAGCACAATTGTACTTTTTAGACTAATGAAAACAAGATTCGCAACAGTAAACTTATCA
ATTCACATAACCAATGACTTTTTTATTCGAAATACACTGAGTCATGGCTGTGTTCTGGAA
ATAAAATGAAGTAATAAACTGCTTGCATACCCTTCCCTTCATGACATGTATGGTTGAACT
TGAAATCTTAATCATCATAAAATTATAAAATATGAAGAATAGTTATTGTGTGATTTGATA
CCAGTCATTCTCAACATGATTCACCATATTATATTATTTAAACTAAAATTTAGACAGTAT
TATTGTGAACAGCATGTGAACTTGAAACCAAATGAACATAAAGTTAATTTTGTTGATTAT
ACTTCTCAGGTTAGGAGCTACTAGGTGAGGTACAGAGGAGTCCAGGTAAGATATGAGCTC
CAGATGCCTTGTACTTAATGGCCCCGAGCTATCACCTTTGCTTCGTCCTGCTGCATTAGG
CTGGCACATACTGGGTTCACTGTGGTCTGTGTCATTTACTTAGACGTAATAGCCACATGT
CTATTGCTGGAAGACATGTTTATCCAGGTCTCTCCTACAAATAACTACTGTGAGCATTGA
AGGTCACATGCTCCACACTGAAAAATCTTTGAATGCTTCCCATTAATTCCTGTGTAGAGA
TTCTGGTACCCCTACTATCCACAGTGTGCAAGCGCTGCCATACCAGTTCTCTCAAAAAGA
GACACCGACTGCCCCCTCTGCTTCGGAGCGCCTTGTCTTCTGAACTAGGCAAAGACTTCC
ATGTTGAAAAAGTCACATGATCTGTCCTCTGATCTTCTGACAACAGTCTAAGCACACAGC
CAAATTAACCTGCGGCGAAATGATTTCCAGCTGCAGAGTAAACAAGTGGTTCATTTCAGG
TCCAGTTTTCTTTACAGCCATTTGTCAATGTTAACAACCATTCAATCCACTAAAGACAGA
CCTCTTGAGAGATGCTGGCCTCTGTATGGGCATTCCATCTGAGCCCTTATCTTACCAGGC
AATAAACACTGAATTAAAGACACGATGTGCGTTCAGGTTTTGTGGTTTGttttttttttt
attttattttaaaaGTATGAACCAGTATTATCTTGGAAAGCATTTTTTTTTCTAATGACT
ACTTTTTCCTCACTTGCTCCAGCCAAGTCTCGCCTTTTTATTTTGGAAATTCGCCAAAGC
GTTTCAGTGTTTTATGAGTCCAAAAAATACTGCTTGTAACATTTTCAATGATCTTATACC
ACAATCAACCAATGACCTTTTGGCAAACATAGCTGTAGGACTGTAACCTCGGCTATAGCA
AGTATTTTTGTGTACAAAGTCATATAGTTATAGTGTTTGTGTTCAACAAAAATCACAAAT
ACATTCTGTCTAGCCCTTTCGCCCTTTAACATTTATTCAGTACACGATTCTATTCTTTTA
GCGTGAACTTAGCACTTTCCTCTGAGCTCCCTGAATGCCTAAGCAGGTCACTAGTATGTA
AAGAAAAGAGAAAACAGCCACACTAGATTTATAACAGTTATATCAAAGCAATGCAGAACA
TAGAATGCTGAAGTCTATTCTATGACTTTGAAAATCTAATTGTTTTCTCTTCTTATGCTC
TCAGTTATTTTCAGGCAATGTCATGTAAATTTTCTGCTATAAAGGGCCCAAGCTTTAGGT
TTAGTTTAACCCAGTAACAGCTATACAACTTTGGTCTATTTCATTAGTCTGAGCTATTTC
CAGTCAAATGCAAGTACAAAGAGGGAAAACCGACGTTTAACTTGATCACACAGGAAAGAT
AAAATATGTAAATTATCACTCCTAACCCTTGGAGGTTTTTTCCTTTCTGGATTTTTATTG
GTAGGGGTTTCAAATCATAAACACACATGCACATACATATATGCACACGCATATTCCTTA
AGCTACCCTGTACTAGTCTTAGTTTACAGAGTTTTAGGGTAAGATTTTTAGTTTCTGGAT
TATTCTTGACATTTGCTTACATACATAAACTGAACTTCAGAAAACTGGAGTTTGTAGTCA
CAGTAATATATAGTAAAGAACACAGGCATTTTTCTCCATAGTTATTAAATAGCCATTAAC
CGTTAGAGTGAGAATTAAGTATTTTTATTGTATTATCTTATTTAATATTCTCAATAACTT
TATGTGTTAAAGTTAATAAAATCAATTAGTGAGGAAGAAATTAAAAGCAACAATATGGAA
GCCTGAGACTGTGGGGGAAAATTTCCCAAGGTCATTTCCCAAGGTATTATTTGGCAATTA
TAGAGCTGGGATTTGGAATTGGGCTTCTCTGTTCCCCAATTACTGACTTTTAATTACCTT
GCTATCTGCTCTAGTTGATATTGATATGTAAATCTGGGCGCAGTTCACTAGTTAATATTC
TTTAGGTTGGTTATGTAATTAGGAACTTGCCCCAGTATTTTCTGAACCCAATGTTATCCA
AATCTCAAAATAAACATTTCCTACAGTCCTGGGCATATGCCATTTAATAAATATTCTACT
GTCTTTCTTCTTAGTCATTTCATTTTCTAGCGTAGTTAAAAGACTATCTACTTTGATATT
CCTGGAAAACCTAGGAACATTGGTTGGTTTAAAGCCGCTTACAAAAATTTTCCAACAGCT
GCGTAGTCCAGCTGATTGTCTAAAACTATCAACAGGAGGAACTAATCCTCGATTCAGAGT
CATAGGTTGTCAGCCCCTTCCTTGGGAATGCGCTAATTCTCACATAATCCTCACAATGAG
GTTTGAGTGACTGTGCAAAGGTTTTCCTTCCTGAGAATTTCACTGATGGCATGGGCCATG
AGGGAATGAAGAGAGAATCAGCCATTTTGCAGAAACAGTGGATGAGGTCTGTGAATCCAC
TCACCAGAGTGTTAAATGTGTGGTCCGGTCCTTGGAATAGCTCAAGGCTGCTCTGTGGTG
ATCTCTCACTCTTCCTGGCAGGCTTGCTTTGAACTATTTTTAAACGTTTGCAAATTTTTT
TTTCTGAAGAAATCTCACAGCATTAAACTCTATGGTACCAATACAGTGTGTGCCACATGG
TAGTTCAAACAGCAGGAAAGATGTTATCCACACTCTATCTCATAAAAATATCTACATAAA
ATAGAACCGACTTACAAACCATTTTTACTCCGAATATAGGTCGCTTAAATCCCTAGAGAG
GAGGAAGAATGAGGCAGCAAAGAATGAAGAGAAGACCACGGACACTTGAATCAGACAGGT
TTAAAGACAAGTTTTCCCCATAGCCATTCGATTTCAAGCAAAGCATGTACATTCTAGATG
CAAGTACATGTGCACGCTATTTGGCACGGCAAGTTTTACGTAACTTGCTTTGCATTTATC
CAGACACATGCAGGAAATGGGTGAACTCTTTTTGAACGAGAATTAGTGTATGAGAAAAGC
TACAAGTGTGGTAAATTACCATTCCCCAAGTTGTTACTTAACCTTTCTGCTCCCAAGGAC
TAATTGAATTTCCTATTTCTACATTTGGGACAGAGACTATTAAACAGTGCCATAGATATT
ACCAGAGCACCTCAGGTAATAGATATCTAAGATATTTATGTGAAGAGTTGTATACACTGA
ATGCTATTATTTCCTCTCCTATATAGGGTGTGCATTCATGACGGCTATTTAATGAAGTTT
ACTGTTTTGGTAACAGATTTTCAATTAGCAGAGTATTCTATTTCTTCTGAAGGACCCTAA
ATACTGTTGTGCTATTGATCACAAACTATATTGAGGCCATATCCCGTCTCCACCACCACA
ATCAAACCAGGGTGAATTAAAATGTGAATATGATGCCTTTGGTTCCCCTTTGATCGGAAA
TGAACCCGGATCTGCTGTAATAAAATTTCTATGGAGAACCAGTATATTTATTTACCTTTT
CTCCCTTCAGGAGTGACGACCGTTCTGACCATGACAACCTTGAGTATCAGTGCCAGAAAT
TCCCTCCCAAAGGTGGCTTATGCAACGGCCATGGACTGGTTTATTGCAGTGTGCTATGCC
TTCGTGTTCTCGGCTCTGATTGAGTTTGCCACAGTAAACTATTTCACCAAGAGAGGGTAT
GCGTGGGATGGCAAAAGCGTGGTTCCAGAAAAGGTAAACACCACAAAGGCTCTTTTGTTA
TATGAGGATTCTGAGACCTTAAGCTTTTTAAATGGAATAAGTAAGTTGGTTTGTGGAATT
AGATGCGAGAGAGGAGAGATGAGGACTCCTTTCTTATTTTCTTAGGCTGTAAATGATAAA
GTACAGTGGATTGCTTTGCTTTTGTTCATAGCGGAGGTTGTTTGGGTAAATTGCTATGCA
CGTAGAGAATAGAAGAAAGAAGAAGGGGCATTCTAAGGTGAAAATTTCTGTCCAAATGTG
CCCTCTCTGTTTTTTTCTTAACTATCTGATCTCAAATGCAAATGAAAACTATAATTTTCC
TCTTCTGGTATAAGTTTTGTAGTTTTAAAAAAATGCATACTCCTTCAGCTGTTTTCAGGA
GTTTAATTATTTTCATGTTTTAGTTGGGCTATGTTTGAAAAATTAACTATCCTCAGCTTT
CATTGCAGTCAGGAATAGGCAAACCTTCCAAGTCCCAAACAGACATTCCCTTGATATATT
GTGTATCAATCAGAACCACTATCTTATAGCTGCTGCCTTGTGGAAATGTTGTAATGCACA
AATGGGAGCCACACAGATCACGTAACAATTTCTAGTAGCCTTATTTTAAAAATGTAAGCa
accaggtaccttggcacacgtgtcttcaattctagcacttgattggtggaagcaagcaga
tctctatgagtttgataataaccaaagctatgtagccatacactatttcagaaaaGtagt
aataatgataatgatgatgatgatgatatcaacaataataatCCTTGAACAAAGTATAAA
TAACTCTTAATAATAATAATGAGGGCTATACTTCATTTTAGTATATACAATACAGAAAAC
AAACTGGTTTAATAGTTGTAACCCatcaaggagttatactacagtctgtatgtatataaa
tcatcaaaatcccatgcatacttttttcttctagtataccattagttagtctagatacat
ttaaagtgctcaatacctaaacgtgaataatggcAAGTGTGTGAGCTCACACAACCCTGA
AAAAGGACAATTGTTTAGGAACATCTACTGATGGACGGCCTGCAAAGTGGCCTGAATACT
TGCTGATGATTCTGTGTTTGTGGGTGGAGTGTTCCTTTCAAGTAACCCGGCGTCACTCAT
ACAATTTACGGTTAACTGGAGTTCCCACAAAAGCTGGGAAATCTTTGGTGTCCTCTCCTA
TCTGTAGCCTCAACTGGCTGTCAGGGAGTCTAACAGTGTACCCAATCTCAAGCCATTCCC
TAGTCTAGCCTAGGCTTCTTTTCTTGTCCGGAATACTGCTTCTAGAAGGGGAAGTCTGAG
GCCGAAAAGTGTTTTGAGTGCAGTATCCTAAGCTTACGTAACATCGCTGCTGTTACTCTG
AGTCCGTTTTGCATTCAACCTGGGAAGAAACAGATTCCACCTCTTGATCTGCAAGGTTAC
AAAACATCCTCTGGCTTTTCAAATGATCCTAGTGCATTAGTCACAAATTACAGAGTTTAG
ATTTTTAAATCAAGAAAAGAGGTTTTGCAGCAAGTACTTACCGTTTTGCTCAGAAAAACC
GTTTTGCTTCTCACTGTATGCTAAAGTAAGTTATTTTTTCTCCTCCAGCCAAAGAAAGTG
AAGGATCCTCTCATTAAGAAAAACAACACATATGCTCCTACAGCAACCAGCTATACCCCT
AACTTAGCCAGGGGTGACCCCGGCTTGGCAACTATTGCTAAAAGTGCGACCATAGAACCG
AAAGAAGTCAAGCCTGAGACAAAACCGCCAGAACCCAAGAAAACCTTTAACAGCGTCAGC
AAAATCGACCGACTGTCAAGAATAGCCTTTCCGCTGCTATTTGGAATCTTTAACTTAGTC
TATTGGGCCACGTATTTAAACAGAGAGCCTCAGCTAAAAGCCCCCACACCCCATCAATAG
GTTCTTTTAGTCGTATTCTGTTGTTCAGTCCTCTGCACTGAGAATCGCTTTCTGTTCTCA
ACGCAGTGATTCCTGTCTGCTTTACTGCCTCTGTCTTAAAAGAATTCGAAGGTTTCCTTA
TTTCCATATTTCATATACGAACAAGAGACCCCTGTCTGACAGTTCAGAGCAGGGCAGAGT
ATTCAGCTCGGGGACAGGATTCTGAGAGGAAGCCAGAGAGCAAAATCACGTCAGAAGGAG
ACAGACAAGAGGAGGAGAGAGGGTAAGAAGGTCCAAAGATAGGAGGAAAGTAGAAGAAAA
ACAGAGCTTAACTATAACCACAGAGTCATTTGTAGATATATATTTCCAAATATTCTCAAA
AAATATATCCGTCAAAAATATTTTTGTGTGAAGTGTTTAAAAGGGCAAATAACAAATGTT
TAATGAACTTTAAATCTATGTCTTTATCGCACAAATGATATAGTGTGCTTATGTTTTTAT
TTGTCAATGTTTAAGCTGATATAGAGATTTAATGTTTGGTTTGTCAAATTAAAAATTCCC
TAGGCTTTCTCTTGTTAAATTTCACTATGTACTATTTTGTTGTTCAATGCTATTTTAGAA
TGTATGAAAGCCTAATAAATAGGGTAAGGTGAGGCTGTCATTGTAGCATTCTGAATCCAA
tggaggaaaaaagaaaaccctttcaatgggcttcattgctatcatctgaacttttaccag
tagactctatggagatgagccagcctaacacagatgtttacttgatagaagctgaaataa
ataaataaataaattagataatttaaaaactatctttctttttactcttattcccacaca
gcccattcacccaagaattctctattcttatgatgaagatgctttcagaggggCAAATCT
ATTTTGCAAGCTCTAGAATTGTTGAATGTATTCTTTTATATAACTACATCAAAAGCTTTA
GATTGAAATTTATGACTAGCCAACaaaaaatagaatatataaattatatatgtaaatatt
CAGCATGAGATTGTACATTGAATTTTTTTTTAAACTTACGTTCTTTAAATATCATGAGGG
ATCTCCACTTTTAGCTGTTAGAATGTTGTTAAATGCTATGGAAATACATTTAGAGCCTGC
ATTTAAGAACAGAACAGCCTGTAGGAGACAGATGCCACTTAAACCATATTGAGTATGAAA
TCCAATTATACCGAGGACGCTCATAACTTCACTGTTGCCCAGTGTTCAATAGTAGATCAG
TTGCTATCTGCTTGAATGATGTCATACCATATTTTTCCTGTTTTAGGCTATTGTGATAAA
GAGAAAAAAATAGGGAAGAGTAGTTGGGGCTAGAGAACCAACTGTATATTATTTCTCTAT
TTGCTGAAACCAACTATTTCAATAAGTGCTGTGCCACGTGTAGCATCCAATATAAAATAC
ATGGGAGAATGTACAGGAACTAGCTTTTATCGAGTAATATTATTATTACATTTCATTTAT
ACTGCAGCAATATATTTGTAGGTACACTATGTAAGGGCTTTAAATAAAAGAGGTCCATTA
ATATTCCTTAAAAAAACAATTCTAGCCTTTCATGATTGCCCAGATGTTTTAGAAGTAAAT
ATTTATGAAAGAAGGTATTTTTGAAGTCTCCTGTTGTCTGATAGATTTTTCACAGATATC
TACCATTAGTTCAGAATCCACCGATCATGGTCTAATCACACTTATAAGACCGTGACATGA
GCCTTTTAGCATAATTGCCAAGTAAGACAATTAGAATCCACACCTGAGTTTTGAGCAATG
TTGTTTTTTTTTCTCAAAAAGCTGCTATCCAATGATGTTGGAAAACACAGTGCCTGTGTT
TCCCTAAAACGACAAATCTCTGGTTTCATCTTAAATGTGCTTCATTGTTTGATTTGGTCC
TGCCTAAATTTCATGAGCTATGCCAAAAAAAAATGGCTGAACCAAGGACATTTCATGTAT
AGATATGTATAGAAAATAAAATAAATTATGGCTCTAACATCCATGTTGCCGTTTATCTTG
TTATTTTCCGACGTTAACCTAACATGTTTAGTGCAAGCATTTTATCTTCCAGACTCCTCC
TCGTGCCTAGGTTTGGGTCTGT
