# Supplementary material for: Reference based annotation with GeneMapper
Source: Genome Biol. 2006 Apr 5;7(4):R29. doi: 10.1186/gb-2006-7-4-r29 (PMC1557983; doi:10.1186/gb-2006-7-4-r29)
Supplement: Additional data file 2 — A gunzipped tar file containing the data set of orthologous genes in five vertebrates (human, chimpanzee, mouse, rat and chicken) that was used to compare pair-wise and multiple species GeneMapper [file gb-2006-7-4-r29-S2.tgz › 5verts/orth105/mm34.fa]

>NM_148673
TCTGGGTCaaaaaaaaaaaaaaaaaaaaaaaaaaaaaaaaaaaaGAGCCAAGCGCTTGCA
AATGCGCATGTGCCGATCTCCCGGAAGTTATCTCTGCGCAGCCGGAAGAAGGCAGGGAAC
CCGGAAGTAAACATTGCCGAGTCGCTTCGTTTCTGGCGGATGGTTTTGAGTGGTCTGCGG
CGCGACTGGGTAAGTTGGGGTTCTGAGATTGAGCAGACGAACTGGGGACCTCGGGGAGCG
GGTATCCCCTGCAGTGAGTCCTCGCGGTGATGAGCCGTCGTGGAACGGCGGACCCGGGTG
GAGACTGTGGCCCAGGACGCAGGCGCCGCCCTCGCGTTCAGCCGGACCGAGGCTGACTCC
TCAAGGAAAAGCCCTGGTCACTGTAAGCCGGACATCCTGAGCAGCCCGTACCGAAGCTGA
GCCCTCTGTCCCCAAAAGAGTTCCTTTGAGGTTCAGTTTTTTCCGTTAGGTGGAGATGAT
CTTATTTTGTGAGGGTCAAATTAGAATGTCCGTATTGCATCAGTGAGTGGGAGCTGTTAA
AGTTCTAACTCGGAGAGAGCCGGACCCTCTGCAGAGCAGTGGAACCTAATGACAAAACAC
TTCAGTCCCTCTTAATCTTGAATGTGACAGGCCTGCACTCCAGTGTCTGTGGTTTGTAAC
AGGGGTTGAAAGACCAACTAAAGTCAGGCTTGGGTTTGCGATCTGTCGTCTCTCACTAAT
GTCTTGTTATCTGAAGGTGTTAACCCCCCCCCCCCCGCCCCAAACTTGTTTCCTCACCAT
AAAATAGGGTGGTTGTAAAGATTTGGTGACGGTCTGCATGGTAAATTAAAGAAATGGTAA
CTGTTAAAATGAAGATGATTAAATCTGTGCTTCTAGTATATACTACCACGGATTTCTAAC
ACTTCTGTTTTTATTTTTAAGTCTATTTTATTTTAATTATGTGTATAAGTAGGTAGGTGG
GTTTGCCCTTGTAAGAACGTGTGTAGTCTTCttggaatccctgtagctggagttagggac
agttgtgagccacctgacatagatgctgagaactgagttagggttgtctacaggagcagt
aggtgaaccgtctcacctgccccATACACAGACCTCTAtggtggcatatgcctataaagc
cagaactcgggagatggaggcagACACAATTTCACAGGAAAGTCATGGAGTTTAAGGAAT
GCTGTGGATAAATACTTAGTGTTCTGGGTGTGGATGTCATGTACACAGTTGGTTGTGTAG
ATTTGAAGATCAAATGAAAAGTCTAGGGCAGAGAGATAGTATGGAACCCCAGTAGTGGGA
TACTGTTCCTCCTGAATCTTGGCAACTGGTATTGTTTAGAGTGGTGAGTGAGGCTCTTGC
TGCTCTGTAAGGAATCAGCCTCTAAATAAACGTGTGCAAATAGATGAGCCTGCAGAGAAG
TCGAGAACAGGAGAGGTGTTCACGGAAAACCAGTAACATGTTATAGAAGCCAAAGAATGA
GAATCTCTGACAAAAGAAGGCATGGAATGGTCGGGAATGGAAATGAAGTCAGTGACCAGA
GCAGAGGAGTGCAAAGCAGAGGTATAAAAATAGGCACACTATGAATATGGGTGATTTTGT
GGTGTGTGTTTGTGTGTGTGTGTgagagagagagagaggcagagacagagagaACTAGAT
ATGCTAGGCATCCCTGAATGTAGACAGACCCATCTCTAtttttttctaacaaggtctcat
gtcttgaactctctatatatccaagggtgaccttggtcttctgatcctatattcacatcg
agattgctggatatcaagtatgcaccaccaggcctagtttttgttgcactggcaatcaaa
cttctgctaggcaaacgctctatcaactgaggcttcatccccagcccTGAACTTTGGTAA
TTGTTAAGGCATTGGGCCTTCAAGGGGAACAGTGATGTGCTCTGGTTTTTTTAGGTTTTT
GGGgtttttttgtttgtttgtttgtttgtttTCCTATGGAAGATAAGTTTGAGACATGCA
GGAGGGCTAATTTAGGAACATCTGTATGAAAGTCTTTGAAttttttttaaagatttattt
attgttatttgtaagtacactgtagctgtcttcagacacaccaaaagagggcatcagatc
tcattacacatggttgtaatgctgggatttgaactcaggacctttggaagaatagccagt
gttcttaaccactgagccgtctctccagctccTTAAAATTTTATATACATGGCTTTCTCT
GCTTACAAATTGGAGTGTTGAGAGAATTGGCGCTAAGAATACGTAAAGACTttttttcat
tttgagacaaggtctcactatatagccatggctagctgtggattcaatatgtagaccaac
ctagttccagactagcctccaactccagaatatccacatccctctgctctccaggtgcta
ggattaggttgtatattacagtgcccagttTGTAAAGCCTTTTGAGTAAGGGAAACCGTT
Agaaccagtgagatggctcagcgggtaaaggcacttgctgctgacctgatgacctgagtt
tgatccctgggacccacgtggtgactgggggagaaccaactcctacaagttgatctctga
cctctgtagtgataattttggagttctggtttcttttaaaaacatagaaatattataaga
atatgttatcattttaatcccaggtggggctgcttcggactgttgcagtagctgactgtg
atttgcttcatgccctagcagaggctttgccagcaactgcaggtagttgctgtgttcatg
tgacatttggaattctggggacttggacttagagggtaaataaatgctagagccccaaga
agtggggtgggttgttagttgttgggggttgttgttgattgctgggggttgaggtttgtt
aggtaatcttgtgcagacaagaagaaaaaaaaatcagatatcctgacaacaaagatcaaa
cttgccccaaggaactcagtgccccaatcagcaggaagtatgctaatgataaccttgcct
cctttctgactcctggctttcttcagggatctcttttcttccctctctctcctttcctct
cttttatctagtgatagggggttgaaaaggtaaaagaaaggggatgaagaaggatgggag
aggaaagaacccacaaagaagccaaaTCCCACTAAAGACCTTCCCATACACTCCATGGCA
CGCTCGGTCCTTACCCGACCCTTCCACACGCCTGCACACACAAAAAATAAATAAAATGTA
AAGAAACCCTCCTTTATAGGCACTTTGAAAGAATAAGAACATAGGAGACTGGAGAATGCT
GTTAGTGCAGCAAGGACCCAGTTTTGATCACAACACCATAAAAAGTTTGTGAAGTagcca
tgtctggtggtgcacgcctttaatcccagcactcgagaggcagaggcaggcagatttctg
agttcaaggccagcctggtctacagagtgagttccaggacagccagggatacacagagaa
accctgtctcaaaaaacaaaaCAAAAAACAAAAAAAAAGTTTGTGAAGTAAGAGGGAGAA
AAAAAGTGTAAGCGAGAGAGACCCTAGGAAAGCTCACCGTGCTCAGACACCGTTCAGTAG
TGTCAGGGTGTATTCCAGGAGACCTCCATTACTGTACAAACTTCTCTTGTTTAGAGGATA
CCAGTTCACCATGTCGGCGGCCGCTGTGGACCCAGTTAGTGCGACACCCATGACGGGATC
AAAGGAGATGAGTTTGGAGGAGCCGAAAAAGATGACCCGAGAGGACTGGAGGAAGAAGAA
GGAGCTAGAAGAACAGAGGAAACTGGGCAATGCTCCTGCAGAAGTCGATGAAGAGGGAAA
GTAAGTCTTCTGTTGCTGGTGTGTTTAAATCCACCCCCAGTTCATCGGGGGCCCACCCTT
TGCTTTGGTAGGGGGTTGTCCTTTATTGTTCGCAGAATGTGTGTTCTTCTTTCTCATCTC
CTCAGACTCATAAGTATGTAGTTTAGTAGACAAATGCTACTAAAGAGCTCATAGTGACTA
GCAGTTGTCCTTTTTGACCTTTTTTCTGCCCCCAGCCTAAAGTGGCTACTTTCCCATGCT
CTTATTTTGAATTTTTCAAATCTCTGAATTGTAATGCTTCTGTGATTGCTTTACTCAGTC
GGCTGTGTGCACTAGTTTAACTTTCAGCTCCGATGGAGGGAGCTCGCTAACCCCTCCCTC
CGTCTCCTTCCAGTTGTACCTAAGTCTCCGCATCTCTATTAGAAAGTTCCTCGGTGTAAT
ATGACACCGTACATCTTTATTCTTAGTTCTTCAGTTAATGGAGATAGCAACCGTCTTCCC
TCTCCATCCCACGGCAGGGTTTCTGTTCTTAGCCTCTGTGCTCACTACCTTTGTGGTTAA
AATGCCATTTTCAAACTTCCTTTTTCACAATTTCACTTAAATTTTATTACAGAGATATCA
ACCCTCATATTCCTCAGTATATTTCTTCGGTTCCATGGTACATTGATCCATCAAAGAGAC
CCACTTTAAAGCATCAGAGACCACAGCCAGAGAAACAGAAGCAGTTCAGTTCATCTGGGG
AGTGGTACAAGCGAGGCGTAAAGGAGGTATGTGGGTGGCAGCCTGTGTGCCCTTTTGCCG
GTGGAGGTTTTTTTTTTTTATGAAGAACTTAAGAACTTTGAATGTGATGCTGTTTAAAGT
AGGAAGGTATTGTGTGACCCTGGTGTTGAAATTCACAGTGTACACAGTGTTAGTTCCAGT
CTTTTCTTATTTCTTCTTTTATATTATTAAAACCTTTAAACTTGGTCATCTCAGAACATG
AAGGCTACCTGGtcttcctttttttaaagatttactttattatgtatacagcatacagtg
ttctgcctgcatgtattccgacaggccagaaaagggccccagatcccattacagatggtt
ttgagccaccatgtggttgctgagaattgaactcaggacctctgaaacagcagacagtgc
tcttaacctctgagccatctctctagccccTGGTCTTCCTTTTAACAAATAAAGTCTTTT
AGTAGACAAGATAGTGAGAGCCAAAGTTACCTCTGATAAGAAGTTTGTTTTGTTCTTTTC
TGTCCTTGAACAGAATTCTATAACTACCAAGTACCGCAAAGGTGCATGTGAGAATTGTGG
AGCCATGACACACAAGAGGAAAGATTGCTTTGAGGTAAGTTTCCTCCAAGCCTGGTGGGA
AAACGTCAGCTAGCCTTTTGTTTTCCCCTTGTTGGAAAACTTCTATTTCCTAAAGTTGTT
TTAGAAAAATAAAAATGAATTTGCTTGAATTTAGTCTGGTATCATTACAGTTTCCTGTCC
AAAGTCTGCCTGGTAACTAAAGACACTAAAAATGCCGTGGTGTGCCTGCGCCAACTCTGT
AAACGTTGCAGGGAGTCTTCTGTGTGCTGCAAGTTCTTAGGGAGAGATCTGCTGCCTTTC
AGAGACCGAGGCGGGTTGGAGCTAAATTCACAGGAACTAACATTGCTCCAGACGAGCACG
TCCAGCCCCAGCTGATGTTTGACTATGATGGGAAGAGAGACCGCTGGAATGGCTACAATC
CGGAAGAGCACATGAAGATTGTCGAGGAATACGCCAAGGTTGATCTGGTAAGCAGTTCCC
TGCTTTCTACTTCCCTAGAGAAGTTCCATTCTGCGGTGTCTCTAACCTGACAGCGCTTTT
GCACATCTTGGGGTGCTCTGAAGAAGGTGCCATTTCTTATAGTAGCATGTCTAATTCAAT
GGTGAATGTGGTGTGGTGGCCCTACTTGGCAGCAGTGTATCCCTCACCCCCTCCCCACCC
CCtgaaacaaggtctttctatgtagtgctaactgtcttagaacttgctgtggagaccagg
ctggccttgaactcttgcatctgcctcccagatgctatgattaaaggcaagtgccaccac
acccggctGGCAGCAGTTTCTTGAGTTTTTAGTTCCAGTGTGACCAAAGACACTAGACCT
GTAAGAACAGACTGACATCCAGATCTTCTATTACttggttgtttatggcagtctcatcat
gtaaccctagcttgcctagatctcactatgcagatcaggctagcctaaaactcacagaga
tctggctagctgcctcctgagtgccgggattaaagaaaggtgtgacatcaccacacacag
ctGATTCTGGCTTTTAGAAGTTCTGCAGTCTTCATCCCTAGCTGCAGCTTGTGTCTAAGG
CTGCTTTATAGTTGTCTCACATCCCATGTAAGAATAGCTGATTCGAATAGTTGATTCCTG
TACGAGGAATATGGACATGTGCCAGCATGCCTGGCAAGATCACGGGACAGCATATAAACA
TCTAGATGTCATGTTTTTCTGAGCATTGAAACATACAAAAAGAGACCTGACCCTGCTGGA
GATTGGTCAGCCAGTCACTGTGAGTCAGCAGCGCCTGCCAGTGTTGTTGGGGCTCTCTCT
GCAGATAAATCTAGGCTTGTTCATGCAAGAGGCTAACTCTCTATAAACCTGCCTGTCCTT
TctcctcctcctcctccccttcttccttttcctcctccttctTTGAGACCCAAAATCCTA
CAGCTAGCTCTAAGGACCAtttctttttctttttctttttctttttcttttctttttttt
tttttgttttttttttttgtttttatttttgtttttgtttttgttttttgtttttgagac
agggtttctctgtatggccctggcagtcctggaactcacttgtagaccatgctggcctcg
aactcagaaatctacctgcctctgtttcccaagAGGACCATTTCTGAAAGCACTAAATTC
ACCCACTTTAAGTATGTACAATTACATTTAAATTGCCATCTGAATGTTGTAAGTAAAATT
TAAATGTCTTTATTTTTTAGGCAAAACGGACATTGAAAGCACAGAAACTGCAAGAAGAGT
TAGCCTCTGGAAAATTAGTGGAGCAAGCTGTAAGTAAAGATACAAGATAGTCAAGCAAAA
TATTCAGACTCTTTAAAAcagtggtcctcaacctgtgggtcatgaccccttttggggtca
aacagttggttcacaggggttacctaagaccattggtaacagcacacacgtcaggcagct
tacagctgtctgagaccccagctccaagcaactcagtgttctcttcggccctccaaggaa
acacacacacatgtgcatgcacacccacaGACACGTACATATGAAAGACATTCTATATCA
ATAAAGTAGTTCACAGTAGCTACTGTGTCAGAGTGTATGTGCTTGGGACAGGTGAGAAGT
ACTAGAGCGTGTTGTTGAAATAAACCAGCCAACCTTCCCTCCATTTCACCTCCTTCCCTT
CCCTTcagtgctaggaattagactcagggtctggtgcatgctaggcacacaGCGAACTTC
TCCCATATACCCATTTATAGCATGTTTTTTAAATTTGAAGTAATCTAAATGAAAAGGATT
TACAGTTGTTTTCCTTCTTTCCTGATGCAGAACTCTCCGAAACACCAGTGGGGAGAAGAG
GAACCCAACTCTCAGATGGTAAGGCGTGCTGGTCCTTCTGGCTGCAAGCTCTCCTAGTCC
CACTGGCTCGGCGTAATCGCAGTCATGTGATAACTTTAAGTCACACAGTGAGCCTTTGTT
TAAAGGGGAATGAAAACAAGAGCACAGTGCTGCGTCTTTTTGCTCAGTTTTCTCGTCCCC
AACTCTTCCTTTCAGGAAAAGGATCATAACAGTGAGGATGAAGACGAAGACAAATATGCG
GATGACATTGACATGCCTGGGCAGAATTTCGACTCTAAGAGACGCATTACTGTTCGCAAT
CTCCGGATTCGTGAAGATATTGCAAAAGTAAGTCACGTCAGCCTGACCTCCGGCTCTGAG
AGATAGAGGTTCCGCACTTGCCCTGCCTGTGCAGTGTCTGTGTGTGGTTTGATTAGTGTA
ATTAGAGGTACTTGGAAGGCCGGCAACGTCGCTTCTCCTTGTACAGGACCTACACGTATG
CTTAGTTAATCAGAGCCTACTCTTCTGCCCAGCTGAGGCCTTTCTTGCTATAAATCAGTG
GTAACTCAGTCTTCAAATATTTTTCCTTTCAGTATTTGAGAAATTTAGATCCAAATTCTG
CCTATTATGATCCAAAAACCAGAGCGATGAGAGAGAATCCTTACGCCAATGCAGGGAAGA
ATCCAGATGAGTAAGTATCCAGTTAAACTTACTGACTTTGGTGTAAAGGGTTCTGAGCTT
TCTAAGTTGATTTTATAAGTGAGTTTTTCTTAAAGCAGTCTCTAACAACTGTGCTTTCAG
AGTGAGCTACGCTGGAGATAACTTTGTTCGATACACAGGAGATACCATCTCCATGGCTCA
AACACAACGTAAGTGTTTGTTCTATACCAAACACTTTATAGGCCTTTTATTTAGACTTTA
GGGATGAggaccagcaggatggctcagggtgcctgctgtcaggcttgacaccggagtgct
gtccccagcatccacatggtaaatcgagagaatggaggagtcccctggcctctcatgtgt
tctgtggcatgagcatttgcacatgcaGATAAATCAATGTAAAGAAGGAAACTGGAGATC
TGAagacaggcatgatggcatatgtctatgaccctactacctgggacaccaaggcaggaa
gattgccacaagcttaaggcAACTGTCTCAGAAAAAGCCAGCAGTCAGAAAGAAAAGAGG
GAGATGGGTGATGGCTACTTAAAGCTTGCTTTAAAAATGCAAAACCACAAGGAGCTATCA
ACTCATTGAGACACTTTAAATTCTTCTAGTGTTTGCTTGGGAAGCCTACGACAAGGGGTC
TGAAGTGCATCTCCAGGCAGATCCGACAAAACTAGAGCTGCTGTATAAGTCCTTCAAAGT
CAAAAAAGAAGACTTCAAAGAGCAGCAGAAGGAAAGCATCCTGGAAAAGGTAAGGCTAAG
AAACCTTTACCTACTGCGTTAGAGGCATTAAGCTTGGTGTGCAGTACGGAGAGCCCCTTT
TAACCCATGAGGCTTCTCTTCCTGTCCTCCTGCCAACTCAGTTGGTACAGACTTTTGCAT
CACTCACAACCCTCCGAGATGGAGTGCTAAGATAAATGCCTGTTCTTTCTCACACGTTGT
TATGGCAGTGGGTCCCTGAACCTGCACAGCTCACACCTGCGTCACAGTCTTGCTTTCTCA
ATCCCAGCCCAGCATTCTAAAATGCTTTCTGAGGGCTCCAGGGCAAGGCCACAAAGTATG
TCCCCATGTACAAAAcacacctttgctttcgtcacattttctagcttccacacatccaaa
ctccagggatggagaaattggctccaactcttgatggggaaacagtaaagttgtgaggca
aagaatatTGGGCATGTGCACACAAAAATCTCTGGCCATCTTGAAACTACCAGATAACTA
ACAAGGGAAACTTCTTATTTACCCGGAAAGATTTATTTACCATAAAGATTTGATATAAAA
GTTTGGTTATAAAATGTGTTTTAAAATGCTCAATGTCCTTTAGTACGGTGGCCAAGAACA
CCTGGACGCCCCTCCAGCTGAGCTGCTCTTAGCCCAGACAGAAGACTACGTGGAGTACTC
CAGGCATGGCACAGTCATTAAAGGCCAGGAGCGGGCTGTCGCCTGCTCCAAGTACGAGGA
AGACGTGAAGATCAATAACCACACGGTCAGTGCTCGCTGGGCTCCGGGCTGTTTCTCTCT
CACACACTTGAGCAGGCTGACCATCGGCTTCTCTGtgctgctgctgctgctgctgctgct
gACGGCTTAGCTTAGCTTTATGATCTGCTTTCTGAAGTGAAAAAAAAATATTATTTCATC
TGCATGCTTACCCAGAATCAACACGGTTTTTGTATGTTGTACCATTTATACTTTGTCTGG
GTTTGAATGTACACACATGCAAGTTGTATTTAATAGTTTTTGGCAGAAATATTTGGAAAT
CACAGGTATGACATTTCACTCAAGCACGTCTTCTAAAAACGAGTGTGCACATGTGCAGGG
GTTAAGTTAGAGTTGACGTCCTCCGTCCACTGGTGTGTGCATCCCAGGAGTCCACTCAGG
CCCATCAGCCTTGTGTGTGAGCACATTACCCTCTGATCCTTCTCTCGGTTAAGCCTGTAT
TGATCATTGACCAAGTCCTGCTCTGCATCCGCCTGTTTCCTAGCAGGGTCATAACCTCCC
CCGATCCCTACATGCCTTAAAACAAGAATTGAGGGTCAAAGCCCAGATTTAGTAGAGCCT
AAatttttggcaagaatatatagtagatgatactgtgttccttagtgcattacatcataa
agcgTGcgcacacacacacatacacacacatatatataTTTggtgctggggattggacct
agggcctcattcatgcttagcatggtctgccactgagctacaATCTTGACCCCATTTGTT
GTGAACCTAAACTAACAAAACTTTAAACATCAAGGATCAGTAAACTTAAAACTGTAGCTG
TACTATGTAGAGTAGAAAGAGCCAAACAGACCTCACACACTGTCAGCAAAATACAGTCTA
ACAAGGGTCTACGCACTGTTCAGCAAAGCCACTTATTAACAGTAAAACCTTCGGTTTGAA
ATGTTTCACACCTTAAGAGAATCAAATACTAAATTTTTTCATAGACTTTTTTGGGAGGTT
GTGGGGTGGGAGTCAGTTTATTGAGACATGGTTTTACCCAGGCTGGCTCAAACTTGAATG
TTCTGTCTCCATGCTGGGATCATGCCTGGCTTTTAAGAATAGAACTTAGACCATTATAAC
TACAGTGCCCAGCTTTCCAGCATTTGAAGTTGACCCACCCTCTGTCTCTGTTTTACCCAA
CAATGGAAATAAATTCAAGGTGGCTGCATCATTCTATACTCCTGTCAGCGGGATGGAAGA
GTCTCTATCCCCAGGCTCCTTTCCAGATAACCTCTGTCTCTGTCTCTCTCTACAGCATAT
CTGGGGATCTTACTGGAAAGAAGGCCGCTGGGGATACAAATGTTGTCACTCGTTTTTTAA
GTATTCCTACTGTACTGGAGAAGCTGGGAAGGAGAGCGTTGTGAGTATTACCCTCTAGCT
TTTCTCTGTGTGGAGGAGATGAGTAAGGAGAtgaggtggggtttcatgtaggcatggcta
gccgagaagtcaccctggccagcggtgcccctgagcttctgactgtgctcaggcctggct
ttaggaggtgctcgggatggggcccagggcttcgaaggctaggcaaggactctaccaacc
aaggcacagccatagcccTTGTCCTCTAGTTTTTAAAGGTGTAAGACAGTCAGGCTGCAT
AAATCCTACCTTCTCATGTTTCAAGTTCTAACCTGTTCTTCAAATGATTCGTAACTATAG
TCTTCAACTGAAATTACATTTCTTTCCCCACAGAACTCAGAGGAGTGTATTATAACTGGT
GCGACTGCAGAAGAGTCTGTGAAGAAACCTCAGGCCCTCCTGGAGGTCAGTGTGTGACCG
TCTGCTCGGGATCACTAAGTCCTGAGCAAGCGGGTGTGGAAACGTGCCTGAGCTCTGTAC
TCACGTAGCCTTTCATTCTCCCTGACAGCTACATCAGGAGAAACTAAAAGaggagaagaa
gaagaaaaagaagaagaagaaACACCGCAAGAGCAGTTCTGACAGCGACGATGAGGAACG
GAAGCAGGAGAAACTGAAAAAGGTACTTTGTGACATCTCAGTCAGGAAAGTGACACGCAG
CAAGCCAGACGGGGGCGGGGGTGGGGAGTGGGCGCTTGGGGCTGATGCTGCCATTCCTGC
CTGCCTGCAGAGGAGACCACCCTGAGTGATTGTTTGCTCAGATCATGTGAGTCTGACtgt
gtgtgtgtgtgtgtgcgcgtgtgtAcactcatgcagaggtcagaaggtaggtggcccgag
ttggttctctccttccaccatgtggattgtggagatgaagctggagtcatccggcttggc
agcagttgcctatatgtactgagccatctcgccagccccTTAACAGAGTTTCTTTAACTT
CTTAAAAAACATCATAGAACACTTTGTACTCTATGGAAAATAATAGATGAGCCAAATAGT
AAGTGGTTGTTGTTTCATAGTGCAGGGGCTGACTCCATTCTTTCAGACAGTGGGGTTTGA
TAGAACACTCTATTCCATGGGGCCTTTTGTGGTCGGGTGTGATGGAGATTCATGGTGCTG
CTTTTTCACATCTCGACACAGGCACTGAATGCAGAGGAGGCTCGCCTTCTTCACGTGAAG
GAGATCATGCAGATTGACGAGCGGAAGCGGCCCTACAACAGCATCTATGAAACCCGAGAG
CCCACAGAAGAGGAGATGGAGGCCTACAGGATGAAACGGCAGAGGCCCGATGACCCCATG
GCCTCTTTCCTAGGACAGTGACTCGTCAGGATTGGACACATACACAGCATGTTCTTTCCA
GCTCCTTGTCACCGAGAGATAGAAAATCTTTATCTGTCCTTCTTGCTCCCTGACATTAAT
AAATTTTTCTGAAGTCTCAAAGTCTTCTCAACAGTCAAGAAACCAAGCAAGCAAGCAAGA
GCATCCAGTTGTGATTAGGGTTAAAATCATCCATCCTAATTAATGATTTGGAAAGTTTGA
CTCTCTTCCTCTCAAGTGTCTTGTGGAGTCTgcatgatggctcgtcttgtaatgccggca
cctgagagtggtggagacaggggggtcaagagttcaaggtcagccgagtatggtagtgca
cacctgtaatcctggcactcaggagactgaggcaagagcctcgtagcattagctgcatag
caagtttgaaaccagtctgcactacatgaggctttgtctcaaaatgaaaaaGTTTGAGAT
TATCCTAGGCTACATAGCAAGGTGATTTCAAGAAAGAGATGAAGGAAGGAAGGAAGAGAA
AAACAAAGTCATTTGTTCATAGTGAGGTCTCCAGCTATGTACATGCCGTCAGTCCTCTGG
TCTCTTGAATGTAGCCCCACCCTGTAGGTCCTCTCAAAGCCAGAGCCCTGTTCTTAAATT
ACTAGTGATTCTAGTAGTGACATCGTTAGTAATTTAACTCTATAATTGCAGTTACAGCAT
TTGGTTTTTGCCATCTAAGATTTTCTTGGTTTTAAACAAAAATATTCTATCTTTATCTGC
AGCACAGAGGGAAATCTGCCGGGCATCAAATATCTGTGTCCCCCATAATCCTAATAATAA
ATCTATTTTTCATTCAGTTGTTAAACGTTGGATTTTCGTACACTTCCTTATACCTTACAT
CTTTTAATGGTCGTTGACTGCTTCACACTTACCTTGCTGAACATGAACTTTCAGACCTAG
AAGTCACTTTTATGATTTATGATATATGATGTGTTTTTTACTATTGTATGTCATTTAATT
CTGATCTGTTTAATGCTACAAAAGTAAAGTTGAAAAGATCTAAGACATCTAGTTACCTAG
ACTGTACCCAGCAGGTATCACTTGGTAAAAATACAAGAGCAAAGCCACTTGAGACTGAAG
GTTCTTTAAAGACCGTAAGGATGGCTTCCGACGTGTCATGCTGCTGCTGTGATCTTCAGC
CTGCCTTGCCTGGAAACATGGCAAAGACAATGCTGACACCACTCCACTGTGAGAGCATAG
TCTGGGGACACTGACTCAGCGAGTGTGTTCCAGACTGACTTCCAGGACACTGTGTGACGT
CAGCATCTCAGACAGGCAGGAGAAAAGCACCAGATACCTGGCTTTCCATGGTGTGAGCAT
TCAGACTGAGATTAGAACCGCAATGCAggcttggggaattggctcagtcagagaaggcct
tgctttgcaaggatggtaaagagaaagcagaccagccagatgcagtcagtggtgtatgct
tgtaatcccagccctggggaggcagagaaaaatacctaaggctcaggctcaccagctcag
ccaaatctgcaagtaccagaccagtgaACAGCTCCGGAGGAAcaggttgttctctgacct
ctacacgtatgccacgcttgtacccacacacgcgcacacacacaGACTTATAATGCAAAT
GGATCTCTGATCATAAAGGCCAAAATTGTGTTCTATCTCTACCTCGACATGGGTGGTTCA
ACACAAAGTCGGTTATTGGTGTCTATTTTGTGTATTTTCTTTTGTTAATAAAGATGCAAT
TGAGAATATTTAGCCATGAGTTGTTTGAAGTACCCCTGTTTGGCAGAGAAATGGACTATG
GGGATGCTGAAGAACGTGGCTAAGTTTTGTGTTTACAAGAAACTTTCAGCA
