# Supplementary material for: Reference based annotation with GeneMapper
Source: Genome Biol. 2006 Apr 5;7(4):R29. doi: 10.1186/gb-2006-7-4-r29 (PMC1557983; doi:10.1186/gb-2006-7-4-r29)
Supplement: Additional data file 2 — A gunzipped tar file containing the data set of orthologous genes in five vertebrates (human, chimpanzee, mouse, rat and chicken) that was used to compare pair-wise and multiple species GeneMapper [file gb-2006-7-4-r29-S2.tgz › 5verts/orth105/mm34.gff]

NM_148673	REFSEQ	CDS	3731	3900	.	+	0	gene_id "NM_148673";
NM_148673	REFSEQ	CDS	4493	4646	.	+	1	gene_id "NM_148673";
NM_148673	REFSEQ	CDS	5174	5254	.	+	0	gene_id "NM_148673";
NM_148673	REFSEQ	CDS	5523	5687	.	+	0	gene_id "NM_148673";
NM_148673	REFSEQ	CDS	6981	7049	.	+	0	gene_id "NM_148673";
NM_148673	REFSEQ	CDS	7591	7638	.	+	0	gene_id "NM_148673";
NM_148673	REFSEQ	CDS	7816	7947	.	+	0	gene_id "NM_148673";
NM_148673	REFSEQ	CDS	8193	8290	.	+	0	gene_id "NM_148673";
NM_148673	REFSEQ	CDS	8401	8468	.	+	1	gene_id "NM_148673";
NM_148673	REFSEQ	CDS	8910	9049	.	+	2	gene_id "NM_148673";
NM_148673	REFSEQ	CDS	9644	9805	.	+	0	gene_id "NM_148673";
NM_148673	REFSEQ	CDS	11096	11200	.	+	0	gene_id "NM_148673";
NM_148673	REFSEQ	CDS	11554	11625	.	+	0	gene_id "NM_148673";
NM_148673	REFSEQ	CDS	11729	11842	.	+	0	gene_id "NM_148673";
NM_148673	REFSEQ	CDS	12382	12561	.	+	0	gene_id "NM_148673";
