# Supplementary material for: Reference based annotation with GeneMapper
Source: Genome Biol. 2006 Apr 5;7(4):R29. doi: 10.1186/gb-2006-7-4-r29 (PMC1557983; doi:10.1186/gb-2006-7-4-r29)
Supplement: Additional data file 2 — A gunzipped tar file containing the data set of orthologous genes in five vertebrates (human, chimpanzee, mouse, rat and chicken) that was used to compare pair-wise and multiple species GeneMapper [file gb-2006-7-4-r29-S2.tgz › 5verts/orth105/gg1.fa]

>NM_001006146
CATGGTGACTGCGCGACGGTTCCGCAGGGGACACGGCGCCTTTAAGGGGCGGGGCTCCGG
GCCGCGGGGCATTGTGGGGCGGCGGCGCGGCCTGGTGGGTAAACAGGCCTTGGTGGTGTT
CTGTCGGGTGGGTTTTGTGTGGGTGTTGAGTGGTTGTTGTGCCGGGGGCGGCTGGGTGGC
GGCTTCGGGCTGTGAGGGGTACCTGAGGAGAGCCTCGTGGGGTCGGGCCGGGTCGGAACG
TGTGCGGTTTGTTAGTGTTTCAGGGGGAAGTAAAATGGCGTCTGGGACAGCGGTAAACGC
AGCTCCTTCGGGAGGGCCGGGCGATGTGAGCCTGGAGGAGCCGAAGAAGATGACGAGGGA
GGACTGGAGGAAAAAGAAGGAATTGGAGGAACAGAGGAAGCTGGGGAATGCGCCTGCTGA
GGTGGATGAGGAAGGAAAGTAAGTTCTGTGAAACAGAGATACATCAGAAGTTAGCAGTTT
TGTTTGTGAAGCAGGCTTATGTTCACCTGGTTACAGAGTTGTGAAGCTGAGCTTAACGTA
AGAGTTATTTGTTAAGCTGAATTGTGTGGTGTGTTTTCCTGTGCCACGTATCGATTTCAT
AATGCCTTTTACAGGGATATCAATCCTCACATTCCTCAGTACATATCTTCAGTCCCGTGG
TACATAGATCCTTCCAAAAGACCAACCCTAAAGCATCAGAGGCCTCAGCCAGAGAAGCAG
AAGCAGTACAGCTCCTCAGGAGACTGGTACAAACGGGGAGTGAAAGAGGTATGGGGATGA
TTTGTGCTAAAACAAAGCTTTTGTTTATTCCTGTGCGATAAGATAAGAGCCATTGACACC
CTGCAGTTCCTGGTTATGTGTTTTGGAGGGTGAGAGGAACTGGATATGTGCACTTAGCAA
GCATTACCTGGTGTTTGATGATCACCAAAATGGCCTTTTGAGTTTGGTTGGAGCACGTGT
GGTTTAGTTGTGTTAGAAAAACAAATACAGCAGTTGGTGGAAATATATATATGAATCTTT
CTGCAGGTCTGTTTAATGCTGTGTTCTTTTGCTATTTAGCACTCTATAGCTACCAGATAT
CGGAAAGGAGCTTGTGAGAACTGTGGTGCGCTGACACATAAAAAGAAGGACTGCATGGAG
GTAAACTTGATGCTGTTGATATCTTAATGGTTCAAAAGTGAATGTGAATTTAGTGAAAAA
TGCCTGGGTATAGGTAAAATCACAGTTACTGTGGAAAAGACTACAGGTATTAAAATGCTG
CTTGAAGTTATCTAAAGCAGTTGCTTTGTAGGGAAAATAAAGAGCAAAACGAAGAGAAAA
GTAATCACCATTTAATTCTGCTTGTGATAAACACTGCAGTGAAAGTCAGAAACGTCTGAC
ATTTAGTTCCTTGTGTTAGTGTACTTCAGTTCAAGTGCTGGTGTGCACATCTTTCTGTTT
CTTGTTGGCCAGAAGCAGTCCTCAAAGATTATTTTACTTGCTTTCTTTATTGTCTAAAAC
TGAGTTAGAAAATGTTAGAGTTAGAAATGGGGTTCTTTGGAATCAGTTGCAGTTATTTTG
AAATACAGAACTGAACTACTTGCGTTTATTTACAAGTCAGAGGCTTATCATGCTAAGCTT
AACTGGCTTTACAAGAGCTCTGATCCCATTTTTAAAGAGTGGTATCTCTGTATGTTTCAA
TTGGATCGACTGATCCGACCTTTTTGTATGTTTTTTGCTTCCAGAGACCCAGGAAAGTTG
GAGCAAAGTACACAGGCATGAATATTGCACCAGATGAACATGTGCAGCCTCAGCTGATGT
TTGATTACGATGGAAAGCGGGATCGCTGGAATGGTTATAACCCAGAGGAGCACATGAAGA
TTGTAGAGGAATATGCCAAGGTTGACTTGGTATGTAGGTGTTACAGTTCACTGGGGAAAG
ATGTAGTGTTTGGGTTCACTGTGAGGAGGAATGTTTGTTTGCACACTGCTGCTGTTAGAC
CTTGTGTTGTATCAGTAATGGAAAAACAGGTGCATGCTGTGGTAGCAGGCTTCACTAGAA
ATAGAGAAATTCAGATCTGAGTATGGCTCTGCCATACTAAGTGACTCTCCTAATTGCTTG
CATTTGCTAGACAAGCCCTATAATGTACCGGCCAAGGTGCAGATTAATTTGTAGGCAATA
AAGAATTTCTAAGCTATGCTTACTATCTAGAGTCCTTTTTGTTACTGTTGTAGAACAGTG
GCTATTGGTACATGTCTCTGTGACTCTGTGATGTCATACACATAAAAACTTACTTTGTGC
TGCTTTAAAATATCATTTACTTGCTAAAATGTCACGATTCTTGCACGAATTCTAAATGCT
TACGCTATCTCCCAATGAATTACCTGAGCCACTGAAATTCCTGACTATGTTATGAGAACA
CTATGGTAAACCACATTAGTCCTCAAACACTACTGAACTAAAATATGCTGTATTTCTTTA
ATTAGTTTGCACATAGCAACAAGTACAGCTGCATGAGCTTGCTTTTCTAACAGTATACCA
TAAAACAGTGAAATGGTTAGTTATGTACCATTTCCTTTCCTTGGGGCTCTAAAAACAGTG
TGATGAGTCTGAAGCATAGAGGAGATTTCTTTCAACTTCAGGCTGCTAATACtttttaaa
ttattttttataaGCACCCAGAGAACTGGAAGCCCGTTTTCTTGTAATAATAGATTTTTA
AATGGCAGTGATCACAATAAATGCGTATGATATTACTCCATGCTTGCTATTAAAAGGGAA
TTTTAAAACAAATGCATTTGCACGATATGCAGGCCAAGCGTACGCTGAAAGCCCAGAAGC
TTCAGGAAGAGTTAGCATCAGGAAAGCTGGAACAAGTGGTAAGTACACTGAACAATTTAC
TTTTGTTTAGGCTGAATAAAAACCAAACAGGTGATTTCTGCTCTCAGCTGCGTTTACTCT
CTATACACAGTTTTCTGTTGCTTTTTATACCCTGCAAAATATCAAGTTCTTTGTAGTACC
AGCTGGTTGTGTGTCGTGTACAAGAATTCAGAGTACCTTCTTTCAAATGAGTGACTTTGT
ATTTCGCTGTTGGACAAAACTTCCTTCTGATTATTAACCTTATAAAATTAATGATGTGGT
ATTTTAGATCAGAAAGCTCTTTTTTCTTATGTTAGTTCTGCTCATACCCTGAGATGCATG
TTGGGTTTTTTTTAAATTTAAAGATTGTTTTGTCTAATATTGAAGTAGTGATCGTTGTGT
GGATTGTTTTGTTATGGTTGGTATAAATGGGGATAGGAAGATATCTTCTTTATCCTAGAA
CCAGGCTTGTTTCTTCAGTCATTGCTATGACTGTTCGCTGTGTCTCTGATTACGTGAAGG
CTGAGCATAGATATTTCCCTCTGGACTGTAACAGTGCAAAGTCTGCATCTTCCACTTCTG
CAGTTTCCTCTTATATTACATGCAATGCTTTTGATAATATTTGATACAAAATTCTAATTT
TAAAGGCATGCGTATTTTTTTTCTAAGCTCAATTTCTGAGTTTTAATTCCAGGTTTCTAA
CGTGGAGAAAACATAGTCAAAATAATGTTTTAATTGGTATTTTAAGACAGAAGGCATTGA
GCAATAGATGCTGTACAATCGGAAATCCATTTTCCAGAGGTTGTCACCCTGCATTTTGTC
ACCATGTGGTAGAGTGAACCAATCTCTGACCCAGGACAAAATTCAGTGTTCTGACCTTCC
AGATAAAAGCTGTTGTGTTTTTTCTTTTTTTATGTCTGTATTCAGTGCAGAATAACATTT
GAAGTTAAAGGCTAAGCAGGTGAATAAAAAAATTGGGTTTTGTTTCTCCAGATTGAATTC
TGTGTTCTGATTCGAGCTCAGTATTCTCGTCAGTGCTAATTAAATGCATGCATACTTATC
tttttaatatttttttaatttttCAGAATTTAATCTTGGATTTATTTGCATGATGTGAAA
TACTCAAATCTATTCTACTCTAAATGTACAACAAGCTTTAGGTGGTAGTGACAGTGCTGA
GCCTTTGCAAGAATGGCAAATCCTAGAAATTCAGTTGGTATTTCAATGACAAGGTCCATA
ACTTGTGTTATGAGCTCTTCCCTAGGATATTCAACTTGTAGTGATCTCTGTGCATTTTGT
GCCACAAGTACACTGTATTTTTGTATCCAGCATCAGAGTCTTGCTTTGTTTTGTCTTGAT
CTGCCTGCCACCTTTCCTCTCTGCACTATCTTATCTTCTCTGCTGATGTGCTCTTTGTTT
GCTGCAGAACTCCCCAAGACACCAGTGGGGAGAAGAGGAACCAAATTCACAGACAGTAAG
ATGAATACCCACTGCATCACACCATGGGCAGAAAAAAGGACCTGTAGTTAGTGAAACAGC
AAAACAAGGGTGGCATAAGGGTTTCAGAGTTGGGTTTGCGTCACTGGCTGCCTGTTCTTC
TTTCATCAAGGGTTTTTTAATTAATTGTTGTTTTATTTTGTGTTTTTTTTAACTCCTGTG
TGTTGTCAAACCTTAAAGGTGTCAGCAAGTAACTGCTTCTTAAGGCACGGTATGATTTGT
GCAGGGTAGCTTTTGTAATTTTATATCATCACAGTTATAGTTTTCTAACTGGAGGAAGTG
GAAATCCTTGATGAGTATTTCTGGAATGATGAATGTAACTGCATGATCCATAAGCACACT
TAAGCCCATTTTTAATGAAACCACTAAAATCAGATCCTTATACTTGTCTGTAGAGTGAAT
GACTGCCTCTAACTAAAAGTTGTCCATCTCTCTTCTCAGGAAAGAGATCATAACAGTGAA
GATGAAGATGAAGATAAATATGCAGATGATATTGATATGCCTGGGCAGAACTTTGACTCT
AAAAGACGTATCACAGTTCGGAATTTACGTATTCGGGAAGATATTGCAAAAGTGAGTAAA
GAATACTTTACAGTTGTTCTTTTTTTTTGTCATATTAGTTGATTTTTAAAAGTGGAACAC
TCTGTCACCACTGAGTTTGAGTGTGGGTCCCTGTGTTTGGAAGTTAAGGTCAGTTCTCAG
CTCACCTCCAGCTTATGTTGGGACTTTTTCAAGGATACTGTCCTTTTAAAATGTCTTAAG
TTGAGGCATCAGCAGTAATTTCAGTTCTTTGAAAAACAAAAATGTTAATAAAATACCTTA
TGTGTTGTGTTCTTCCCCTAGTACCTGAGGAACCTAGATCCAAACTCCGCTTATTATGAT
CCCAAAACGAGAGCAATGAGGGAAAATCCATATGCCAATACAGGCAAGAATCCAGATGAG
TAAGTTGAAACGGAGTCATGCTGGTGCATCCAACAAAACTCTGTTAAAAATGAGATGGCT
TTAATAGTTCTGTATTTTATTTTGAATCCGTATGTCATGTTATTAATTAATATCTCTGGT
CAGTTGCAGGAGGAGGGGTCTTTCAATAATGTTTTACAGTAAACATGTGGAAGATATTCT
ATTTATTAACTTAGTGGTTTAGTATATAGAAGTAGTATTTTTTTGATAGTGGTCTTAGAT
CTTCAGAGGTACGTGAACTGTCATTTACTAATCTGATATAGAGCAAGGATTAGAGCGCTC
TCTTTTCTCTAGAAATGGTGTTTATGAACAGTGATGATGCTTATGCATTTCATAGTATTT
GAGTAACCAAATCTAAGACTTTCTCCCTTGTTTGCTGGGAGGCATTCAGCACAGCAGACC
TCTAGCATGGAGTGTCTGTTCCCTGACTAAGTGCCAGAATCAGGTACAAAAACTCCCTGT
GTATTCCTAGAACCTGCACAGAAAAAGTCTGAATGTTTTATTGTTGTCTAGGTAGATCAC
TTGATTAAAGAGTACTGTAGGAGCGCTCTTGGTTGCACATAATGCTCTCTCACCTAAAAC
CTGAGTCAAGCACTTGAGCTGTGACCCTGCCTTGACCCGTGTGGTGCTGTGGACATACAA
AGTAGACAGATTGCAAGTAGAAACACTAATTCAGGGTACAGTAATTGGATTAGCTTGCTG
CCTGAAATAGGATGGCAGTGGCTAAATGACAGCAAATAATGCTCTTTGTACCTCTCCTTG
CCCCCAGATAGAGTGAAGCTAGTCAGTTTTATTTCAGATGCAAGTGCTTCCTCTTCTTCC
CAGTCATAATTTGACCGTTATTGAATCTGTGTTTCTGCTACAGTATTGCAGACTGGAAGC
TTTGCAGGGTAGTTGTGGGGAGGTGAAAACTGAATTGTTAACATAATTTGATTTGTCAAC
CTGTGTTCCAGCTACAGTTTGTGAACCTCTACAAAGAGGTGAGCAAAAGGTAACCAAGGG
CAGTAAAGCTCTTACCAGGCTTAAAATCACTGAAATGCACTGAAGCTGAGAAGGAAAGAT
TAATAAATCCAAATGCTGAGAATTGCTGCTTGAATATCACCTGCTGTTCACACAGTCAGA
CCCAAACATGACTCACGGTGTCTTAGGTGGAGCTCCAAGAAAGTGTCACAAAATGTACCC
AATAAATGTAGGCACTGGATATTCTGAAATGCTCCCCGATACTTTTATGACTGCTGGGAG
CCTAGGCTTCGATTTCATGTATTGAGCTGAGTGCTCCCTTCTCCCCCTCTGCTTGTAACT
CAGGGCACAGAGAAGTTTATTTTCCTGGTAGTGTTGCATGGCTGCTTTTAAAAGACAGTC
ACATAAGCTGCATGCTAAAAATAATATTTTTCTCTTTTGCAGGGTTGGTTATGCAGGTGA
CAACTTTGTTCGTTACACTGGAGATACCATTTCAATGGCACAGACTCAGTGTGAGTGGTT
TCTGGTTTTCTGTGATTTACTGGGCTTTTTGTGTTGGGTTTTGTTTCTTGGTTGGTTGCT
TTTAAGGAATAGACTTAAAGGACTTAAGTTAACACTGCTCTTCTGCAAAAGAAAAGTCTT
TCTTAGATTGAGGCTTTCTTTCAATTTACTACAAAATTGAAGATTGAAATTTGAATGAGT
ACCTTAGTTTGAAAGTAAACACTGAGTGATGCCTCTTTTGTATACAGTGTTTGCTTGGGA
GGCTTATGACAAAGGCTCTGAAGTTCATCTTCAAGCAGACCCTACAAAATTAGAGCTGCT
CTATAAGTCCTTCAAAGTGAAGAAGGAAGACTTCAAGGCACAGCAGAAAGAAAGCATCCT
AGAGAAGGTAATACACATTTGGTTTTATTTGGTTAGAATTCTGTTGAGTTTGAATTCTGG
TTCTTAGGGAACAAATACATAATGTTATGTGAAAACACAACAGCTATTCTAATGACCTTC
ACGATATGTAAATTAAAAGATTTATATACGCTATCTAATCTATTGGGATCGTTGTTTAAT
ACAGGAACCTGTAAAAAAAAAAAAAAGATACCCCAGCAGCTGCATCACAGAGCTTCCTTT
AATTTTTTCATCTCTTGACAAGCAGAATTTTCAGAATGTAGTTTTAGGTGAAGTCttaaa
aaaaaaaaaaaaaatcttttatattttGCTATTGTTTTCTTGGCCAACTGATGAAGAATT
CAGTAATCCATGTAGGTTCTGACTTTGCCAATGTGAAAGTGTGGAGTGGGGGGGGGGGGG
GGGCGGAATGTGCTCTGGTTATACTAAGGTTGTACTTCCAGCCTTTGATTTGATCTGAAA
AGTTTTCCGCTTGAAACATCTTTAACATAAGGAAATCTGCTGCTGTAGTCCTCCAGGAAT
AAAAGTAAACGTCAGTGGCCATAGGAGATGCATTTCTCTTAGCCTTTAGTGTTGTATTTC
TGGATTTATGTACTATGAATAGAGAAGGCACCGAAGGTGACATTCTTGGAATGTATGCTT
AACTATATAGGTTTTCTTCAGAACTCTCACAGTAATTTCTTCTTGCATTATAGTATGGAG
GACAAGAACATCTAGATGCCCCACCAGCTGAATTGCTGCTAGCTCAAACAGAAGATTACG
TAGAATATTCTAGACATGGAACAGTGATCAAAGGACAAGAGAAGGCTATTGCTTGCTCTA
AATATGAGGAAGATGTGAAGATTAACAACCATACAGTAAGTACCTAGTGTAAGGAAACAA
AAAAAACCTTCTCTTTGGAAGGGAATGACATATAGTAGATGCAGCACAATATAAAACAGT
ATATAAAATTCCTCCTTCTACAAAGGAGGTAAGGAGGAATTTTGACCTCTCACTATTACA
GCATGAATTTTAAGAGTTGTGATGACCATCTTAAACTGAAGAGGAAGTTACTGTGTTCCC
CTTTGATGTGAATGAGTTGGCCACATCCTGTCTTGTTGTTTGTTTATTTTTAGATTATAC
CTGTAAAGCTAATGTAAAATTGCTTATTTCTCATAACTTCCCCCCTGTGGGCTGTTTGAA
TAGGTTACTCATCAGGAAATAATGGCAGGAATAAATTGCATCCTGCCTCTTAGGGGAGTG
TCATTATGATCGTTCTGTCATCTTTTCTTGCAGTGCATTTGGGGTTCCTACTGGAAAGAA
GGCAAGTGGGGTTACAGATGCTGCCACTCATTTGTCAAGTTCTCATACTGTACAGGAGAA
GCTGGGAAAGAAATTGCTGTAAGTATATTCTCCTTTTGTTACTTCAAAAGAGTTGGAAAG
CATTCATTTCTGTAAGCCTTAGATGATTTTGCTTTTTCTAAAGTTGTCCTTCAGCTTTCA
AACATGCTTTGTAAATGGATATCCTTTCTTTCGTCTGCTGTACAGAATGCTGAAGCAAAC
TTACTAGAGGAGCAACCCAGGGAGGAGGAGCACATGACAAAACCAAAAACACTGATGGAG
GTGGGTTGTTTCCCTTTCTAAGGGAGATATTTTTCTTCATCGCTTTAAGCAACCCAAAAG
CATGTGTAACTACAAAATTATTTAAGTCATTTCAGTAAGTCTGGAAGTTATCGAGTGTAA
TTATTATATCATTTATATCTCTATTAAAAACTAAGCTCTCGGTATTGGTAGTAGACAGTT
GGGATTTAATGGCTTGAACATTACAACTGTTTACTGAATCTTACTGCTGCTATTTTTCTA
CCTTGTAGATCCACCAAGagaaacagaaggagaagaaaaagaagaaacacaagaagaGCT
CAAATTCAGACAGTGAGGGTGAGGAGAAAAAGAAGCAAGAAAAACTTAAAAAGGTACATT
CAAAAACACGATTTTTTTTTTTGTGGCAAAAAGAGCTTCAGATGCATTCTACATCAGGTT
TATGAAGTCTGTAATACTTCTGCAGTAGAATTTTGTGGACTGTTCATGTTAATTTTGAGC
CAAAGCAAATTCAGAATGCTGTTATATGTTCTATAGTACATCGCTGTTATTTCCTGTTTC
TCAGGCAAACATGCAGCAGATAGCTTTGGAAGACTTAGTTTAGAAGATACAGAATACTTC
CTTCCTGGTCACCTATTACTTACGCAGATATATAAAAGACATCACAGAACACAGCAGTTC
GAGTATTAAAGCAAGTTGCAGAGATCAGAAGCATTGTCAATGCTCAACATAGCAGTTTTT
AATCTCATGGTTAGGCACCAACTCACAGCTAACAAAATAAATACATCCATAAGCTATCCT
GTCCACTGCTGAATGGACCCTGTGCAAGCACAGCACCATGTCCTTGGGTATCCAAAGCAA
ATTAACACTAAATAATAGTTAATTAAAAAAAAAAAGTAGGGTTTTTTGCTTTTCTAATAT
CATCATAGTAGTTGGAGGAACTGAAGAATTTGTATTTCAAAAGGCATATTCATCTATAAG
ATTACACCCTAACTGGAAAAAAAAGACAAAACAACCCCCTAAGATGGCATGTTTTTGTAC
TTCCAGGATCGTGATTACTTTTTAGGTAGAACCCAGGAGTTTCTTACTTGATTTTAGCAA
TTGGAAAGGAGTATCTTGTGTGCAAAATACCAATTTACCATTGTCTTGTGGTAAAGACTA
AAAAATGAGCATTAAACAGCACACAAAGTATGCTGTAGGTGGCTAGGCATGTGTGCATTG
CTTATCCCAGCATTCTGCCTGCTCCATCTTTGTTATACTAGGATTTGGTGTAACATTTTG
TTGGTTTGTTTTATTATTTCTTTTTAATTTATTGCTTTTTTTTCTTCCATTTCAGGCATT
AAATGCAGAAGAGGCTCGTCTCCTGCAAGTTAAAGAAATTATGCAGTTAGATGAGAGGAA
GAGACCATACAACAGCGTATACGAGACCAGGGAGCCAACAGAAGAGGAAATGGAAGCTTA
CAGAATGAAACGTCAGAGACCTGATGATCCCATGGCCTCTTTTTTTGGACAGTAGTTGTG
CTAAAGATCATTCCAATACCCAGAACTTTTTTGTTTTTTCCATGCTTGTTTACAAGTCTG
TAGACAATTCTATTCAATGCAGCTAGGAAATGCCAGAAATGGCAGAGATTTGTGCACCAC
AGAGGCTGGTGAGAAATTCTTTCAGTAGACTTGAGCAGTTTAGTACTTAAAACAATGTta
tatttgtatgtatatatacagtcacaaatatatatgtacataagtgtataaatgcattta
aaaaaacatacaCTCTAAATTCTTGATTGGAAGAGAAAAGATCTGATGCTGGCTGTAATT
CCAGAAGTTCCAGGTTCATTTGGCTACACATACAGACTTAACTAATTCAATAAAACTAAC
TACAATGAAGAAGTGATCAGTAGGTGTCACTGTTAATGTATAGCAGTAATTGTTGCCTAT
AAATTTGTACAGCTATTGAAGGCTAACTTTTATTTGTAAAAGGGCTTGCCCGTCACATGG
CTTTAAAAGGAGAAATAGTTTTTGATCAGTTCTTACTGAGTATTTTGGCATGTAAAAATC
ATTTTGTACAGTTTTGATTAAATTAATGTAAAGGTCTTAAAAACCATCTAGGTGTTGTAA
TTACAAGTTCAGGAGAAGCTGATTATGGAGCTTTAAAATTCTCATTATGTTTCTGCAGGT
GTCAGTGCACACTTCAGCTGCAGAGATCTAAGTTGTTCGGTTTTGTTTCATAACAATATA
CATCTTATCCTTATAACCTCCTGAGTCCTGTTACATGGTGTGAAAGTGATGGTTACATAT
CAGTACACTCTGCTGGCATGCAGCATCTGCGTTGTGTTTGGAAATATTTGTCCTTGAACT
GTGGATTCTCCACTGCAACTATTAAAAGCTGCAGAAATGGGTGAAAAGCTTCTTGCCATA
GCTTTGTTCTTGGGAAGGTTGAGAATTAGTGCAGAGATTGCTTTTGTGTTTTCACAAAAA
ACAGGGATTTAAAAGTCAGAG
