# Supplementary material for: Reference based annotation with GeneMapper
Source: Genome Biol. 2006 Apr 5;7(4):R29. doi: 10.1186/gb-2006-7-4-r29 (PMC1557983; doi:10.1186/gb-2006-7-4-r29)
Supplement: Additional data file 2 — A gunzipped tar file containing the data set of orthologous genes in five vertebrates (human, chimpanzee, mouse, rat and chicken) that was used to compare pair-wise and multiple species GeneMapper [file gb-2006-7-4-r29-S2.tgz › 5verts/orth105/hs34.fa]

>NM_006425
GGCCCCCCTCCGCCCCCGGCCCCGCCAGGAAATTAGTGCGCATGTGCCGGTCATCCGGAA
GTTACCGCAGTGGCCGCCGGAATTAGGCGAAAAGCCGGAAGTAAACATTACGAGATTGGC
TTGGATTCTGTCGGATGGACTTGGGGCTAGCTGCGGCGGGGCTGGGTAAGAAAATATTGT
TAGAACTTGCGGGCGACGGGGAGTTGGGGAACCTGAGAAAATGAGTCGAAGGCTCCTAAT
TATTGGATATATCTTCACGGGGGTGATGAGCCCTCAGGTGTTGAGGGAGCGAGGACGGGG
GACCGAAAAGCCACTGTCCTGAGACCCATTCATGGCACTCGTGCCCTGCCAGGCCAGGCC
TGCGTCTTCAGGGAAACAGTCGGGATAACTATGAGAGTGTCGCCTTTGTGGCGGTGCCTC
GAAGACCTTGAGCAATCCCCGGACTGCGAGCAGGGAAAGCTGCTTCCAGTACCCAAATTG
ACAGACTGTATTTCCTCGCCAGAAAAATTTACTtgagcttcagtttttcctgttaagtcg
agatgatccgacttcagtggggtatcatgcgggtataaatgaaaacatctatgtaagtaa
agcgctaaacagtgtcttacgtaagccctcagtaagtgggagctattactGTTTTTAGTT
GGAGAAAATAGGTCCCTCCACAGCGACGGAAACTAGTGCGTACAACTTGGTGACTATAAT
ACTTTATTCAGTTTTAGTTTTTAATATTTTAGGCCCAGAAGCCAATGTTCTGTGGACAag
tataacatactggtttagagaactgactttggagtcagagttgtgtttgaagtccttatt
tcttactacaatgtgttcttggctgaggatcttacctctcagaacctgtttcttcactgt
aaaatggtgttcatcagacctatctactgggcttattgtgaagattagatgaggtgatac
acgGTAGGCTCGAGAAATGGTAGCTGTTTTAATAAAGATTAAATTTACCGTTGTTGTGCT
TCTCTTCGCAGTATATTTAGGCCATCAGTTTATATGTTACACAAATATATGTGGAGGTTT
TCTATAGGTCAGACATAGAAGAGAACACCTTTGAGAAGCATCGTAGACCCCCAGGCATTG
AGCACTTTCCACTGggaaagagcttgtgtaaaggcccagtgtctacagggagcacggttt
gttagaggaactagaggaactacaagaaggtctatgtagttagtagagaaggaagcgggg
atagttgtaatggtgaggctggaaggtaggcaggtgccagaccatggtggaccgtgtagg
tgtgttaaaaagatgtcagtttttagagtacgaatgataaaatcctttggagcgtCAttt
ttttttttttttttttgagacgtagtctagctctgtcgcccaggctggagtgcagtgacg
caatatcagctcactgcaatatcggcctcctgggttcaggtgattctcctgtctcagcct
cccgagtagctaggattacaggtgcacgccaccacgcctggctgatttttttgtatatgc
ttagtagcgacggggtttcgccaggttggccaggctggtctcaaactccttacctcaggt
gatccgcccgcctcggcctcccaaagtgctgggattacaggtgtgaaccatcgcacccag
GTGTcactattcgttatgatagttattagccacttgtggttattgagactggaaatgtga
ttagtttaaataagtgtaaaacccatatcaacttttaaagacAGAGTTGTTTTTTTTCTA
ATTCAAATttgcaattataatatgttggatatattacattaaataaaatcttgtaaaagt
aattttacctgtttatttttacttttttaatgtgactactggaaaacataaaattacatg
tgggactagcattgtatttctcttagatggtgctgTATTGAATTTTTGGACGGTACTGca
ttggaggattttaagcttgggcagtaggacattgtattaatctgttttcacattgccaat
gaagacatagcccagacctgccaatttactaaagaagtaagtttgttggacttaacagtt
ccacgtggctggggaggcctcacaaacatggtgaaaggtacctctcacatggcggcaaca
atagagaatgagagccaagcaaaacgggtttccctttatcaaaccatgagatctcgtgaa
acttattcattaccaggagaacagtatgggagaaactgccgccatgattcagtgatctct
cacccggtctctcccacaacacttgggaattacaggagtacaattcaagatgagatttgg
ctggggacacagagccaaaccatgtcagacatgatatgatcagatttgtgttttgaaaaa
ttaacactgcaatgtggagaattgattggagggaatcagaagagtccagtaagtaggaaa
aagtaataacttacactagggtggtagcagtaagaatggaaagaagtagatgcatttgaa
tgatactcaaaaggtgaaaataactgttcttagtgatgagatagatgtagggataagctg
aagcacttaatgtaaagggacggatggtgttgtctttcattaagatagggaagagtagga
gattagatttcagagggaagatcatgagattgaattaagacgtattgagtttaaatgcct
ctggcctctaagtggagatgtcaagtaagcaattggatatatgtatctgaagctcagata
aaaagtcttgaatagaaaaatacgttgttcctttattattttttattttatagaaaaata
agttggagagccagcagtgttgtattgtgaccattgaagccttggaagtaaatgagctta
tccattagtgggagtttagagtggcttaaaaggtgctgactgagccttgaggaatccaac
attaaataactgggcaaaatttgatgacaagagaggtacaagaaaaaccaagagggccag
gcacagtggctcacgcctgtaatcccagcactttgggaggccaaggtgggcagatggcct
ggggtcaggagtttgagagcagcctggccagtgtggtgaaatcctgtcactacaaaaaat
acgaaaaaattagccgggcatggtggcgggcacctgtaatcgagctactcgggagactga
ggcaggagaatcgcttgaacctgggaggcggaggttgcagtgagctgagatcatgccact
gcactccagcctgggcaacagagcgagactctgtctctaaaaaaaaaagaaaaagaaaaa
ccaagagaatgtagtgtcagggaagtcaagacataatatataaaaagggaaggaacagag
ctgaaaaatgtccattggatttagcacaatggtccttgatgacttaatgatgtaactctt
ttctttagaatggtagggaatggagggctaagttagagtgagtgaggatgaaaatagaag
gtgaggaaatggaggcagtgaatatagataactcttgagatattcattcttgaaggggta
cagagataggacCCTCTTTTCTCTCATTAAGAGTTACTGTGTTAGAAAAGTTTGAGACAT
ACACAGAAAGAGGGATTAAGGATGGATATGAGAAAAGAGTCCTGTGAAATTTTAAATACA
CGTGTGTGTCTCTCTCCATTTGTAAATTGGAGTTGAGAGAGAAACAGTGCTAACAGTATG
TAGAGACCTTGAGGAGGGGGAAGAGACCCTTCCTTACACATAATATAGGAGAAAAAAAAA
CATATGAAACAGTATATATTATTAGGATGTATTTTTGGTAGTTTGAGTGAATTCATGAAG
GCCTACTTTTTACTGTAAGTTTCACTTCTTTTCCTAGAGGAGGCCAGATAACCATGTCAG
CCACAGTTGTAGATGCAGTTAATGCTGCACCCCTATCGGGGTCCAAAGAAATGAGTTTGG
AAGAACCAAAGAAGATGACCAGAGAGGACTGGAGAAAGAAGAAGGAGCTAGAAGAACAGC
GAAAATTGGGCAATGCTCCTGCAGAAGTTGATGAAGAAGGAAAGTAAGTACTTAATTTTT
TGTATGATCCATTCATTCAGAATTCAAATTCATGTCTACTTAGTTTATTAATTTTTCATC
CTTTGAGAGGAACCTCTCTTCATTTATGTCATTTTTGTTttttattttatcaaactcata
tgcatatggtttaataatgaaattatgttgaagggcttataatgaatagcaacagtcctt
ttttaccgttcccacccctggcctgctctacagaagtgactgctatgaaatctttctatt
ttgagtttttctggttgttaccgtcacatctctagataataatacctacacaattatttt
aattaattgactatagacattatttgaaccaaaacttcttgtgatagaagatttagatta
ctaacacacatctctattttccttcctctcttgtcccccttcagttatatcactattctt
agttTCTTAGTTGGAAATATTTTCACTCtaaaataaattacttctttatttttaattatt
ctttattataGTATAGAGATAGCAACCTTGTTCTCTTCCCCCTACCACTGCAATATTTCT
GTTCTTAGATTTTGTATAAGCTACCTTTGTAATTGTAATACTGATTATTTTCCAATTTTA
TCCttaaattttttttttttttactttaattaCAGAGACATCAACCCCCATATTCCTCAG
TATATTTCTTCAGTGCCATGGTATATTGATCCTTCAAAAAGACCTACTTTAAAACACCAG
AGACCACAACCAGAAAAACAAAAGCAGTTCAGCTCATCTGGAGAATGGTACAAGAGGGGT
GTAAAAGAGGTATGTAGGCAACCTGTATACATCTTCATGGATATGGAGAGTTTAAGAACT
TAATGTAAGAATTTTTAATGCAATACTATTTAAAGTAGAAACAGATAATAAAACCCTTTA
TCTGGTATTGAAATTCACAGTGCATTACTATTTTATCTTTGTGTTTCTTATATAAATTTT
ACACTCCTGAACTCTTTAAAGTTTCACATTTATAAATGTGTGGAGACTCTAACTTATTTT
CCTTTTAACAAAGAAATCATTTCCCTAGACAAAATAGTAATGAGAGTCAAAGTTATTTCT
AACTTACGTGGTTAAGACATTTTTGTTTTTCTTTATATATATTTATAGAATTCCATAATT
ACTAAGTACCGCAAAGGAGCATGTGAAAATTGTGGGGCCATGACACACAAAAAGAAAGAC
TGCTTTGAGGTAAGTTCACCTTTGAAAATTTTGAAAACCGTTGTCAGAGTCTTTCTTTTT
TCTTTGTCAGAGAGCTAACTTCTCTTTTTCTGAAATCACCTATATTTAGGTACAAGTTAA
ATAAAAATTAGTTTCAGTGGAATTGGTTCAACACCAACAAAATTTTCTACTGTAAGACTA
ACTGTAAATTGAATAGATCGTAAAGTGCCCACTCTGTAAAAGTTGTATGAAGTTTTCCTT
TGGGCCATAAAAACTTAGGAAAAGATTAAATCTTACTCTGTTTTTAGAGACCTAGGCGAG
TTGGAGCCAAATTTACAGGTACTAATATAGCTCCAGATGAACATGTCCAGCCTCAACTGA
TGTTTGACTATGATGGGAAGAGGGATCGGTGGAATGGCTACAATCCAGAAGAACACATGA
AAATTGTTGAAGAGTATGCCAAAGTTGATTTGGTGAGCAAAATTCCCTGCTTTCCTGGGG
TTTTTAAAGAATCGTCCTTTTGCTGTATCTCTAGCAGCTCTACTTTTCAAATCTTGAAGC
ACTTTAAAAATGGTAGCATTTTTATAATAGTAGTACTACTGTATAGGCTACCTTTATAAT
TGTAATATTGAGTAAAGGAAATAGTGTGCTAGCCATACTTGCCAGCAGTTTCTTCTTATT
TGATTCTTATATTGGTCCTTTACTCCCTGACTTAGGTAGCAAAAGATATTGGAAGCATGA
AGACAGATTAGTGTCCAAAGCTTTTGGTTTTGTGAGGTTAGAAATGTATGGCCCCAAGCT
ATAGCTTGCCCATGAACCTATTTTATAGTTGCCTCCCATAGCATTTGGGAGTAGTAGAAA
GGGAATGGATAATTTGTTTCAGAAAATTTTATTTTATTTTAACCCAACTTCAGTTTTTAC
TGTTATGATTTGACCTATTCACCCTTATTCCTTTGAAGTCATAGTCACACTGCCTTTTtt
ttttaattagaggtatcattttaaaattataagatttcatataaaaatctggatttcatc
ttttcttgaatattgtaatatatggtaaccccacgcctgcctggtaagagtcagtcatct
agagttctgtggcaactgcttgtttttgtcagggcttgctccctgcaatttactactgat
gccatttggctcagtttacattaatgCCTGGTTCAAACACTGTGTAACTCCTGCTCTTTA
TAGAGTAATAGGTCTAGGGCTACAAGGAATCCCAAAGAGATAGGTTTGTTCAGTGACCTT
TTCTGaaataaattaatttaaagttattcattttaaatatataaaaatttaGGTGGTGAC
TTGAATGTTGTAAGTAAAATTTAAATGTTTACTTtttctttctttctttctttttttttt
ttttAAAGGCAAAACGAACATTGAAAGCCCAGAAACTCCAAGAGGAATTAGCCTCAGGAA
AATTAGTGGAACAGGCTGTaagtaatgaaaatgatcaataaaaaggttttatttctttta
aacaaagaaatgaaaattgaaacaagaattcattttatagctcttcagttaggaagagag
aaatgctattgggggaaaaataaaactgatactttgtatacagttcatagtaatataaat
tgatgcagtcagtttgggaacaatattgccactatttatatttagacacacacaaacatt
tactttttcaagttaaattattaaagctatccatcctaaagaattttctagagtttagaa
aaatcatgatgcataaagatagtacagcatttttcacaatagtaaagaaattggaatagc
ttaaatgtccaggaacagggaattggttaagtgcatctgcatggtgtaatgctgtgtagt
tcttaaaaTGGCATTTCTCAAGACTTCATTAACAACACTGGTTAACACTTGTATTTGAAT
AATACATGAAAAGATAGTATAATATTATCACACAGAAAAAAAGACCAGAACACTAGTTTT
TATTTAATGTAGAATTTATGAAtttttctttctatttctttagtattttctgcatttccc
acaatgaatatgtattagttatataactgggcaaaaCATTTTTTATATGAATGAAAGGTC
TATTGCAGCCAGTTTTTTTTTCTTTTTTAAAAATCCTTGTCAATAGAGTAAATATATTAT
GCATATTAGAGTTGTCAAGTTTCTTTTTAACAAATCTAGGCACAAATAAATAGTAAACAT
TTATAGTTTTTTAGTTTAAATTTCTAAAAGGGACTCTAAACCATGTATAAGTAACAAAGC
AAACAGAACTTGAAATAATTACCAAGTAAGCAGTTACCGAGTTACTAAGGTAACCTACCA
GGCAAGTTAACATTGTAAGTTACCAGATAGGTGTTTAAAATCCATCTCTggccgagcaca
atggctcacacctgtaatcccagcactttgggaggccgaggcaggtggatcatctgaggt
caggagttcgagactagcctggctaacatggtgaaacctcatctttactaaaaatacaaa
aattagctgggtgtggtggcgagcacctgtagtcccagctactcgggagaatcgcttgaa
cccaggaggcagaggttgcagtgagccgagatcacgtcactgtgctctagcttggatgac
agagcgagactctatctcaatcaatcagtcaatcagtcaatcaatAACAAAATCCATCTC
TGCTCCATGAGACATACATGCTCTTAGAAAAGTGAATTTGCCggccgggcgcggtggctg
acgcctataatccgagcactttgggaggccaaggcgggtggatcccaaggtcaggagatc
gagaccatcctggctaacacggtgaaaccccgtctctactaaaaaatacaaaaaattagc
cagtcgcggtggcgggcgcctgtagtcccagctactcgggaggctgaggcaggagaatgg
gtgaacccaggaggcagagcttgcagtgagccaagatcatgccgctgcactccagcctgg
gcgacagagtgagactccgtctcaaaaaaaaaaaaaaGTGAATTTGcctctctgagctgc
agtttagtatgtctgaaatagaaatgataacacctacccccaggAAGCTTATATACATAT
CACATAGTAAACACTGGGTAATTAGTAGCTATTATTGTTGTGATTATTTTTATTTATTAC
TAACTTTGGGAAAAGAAAAAGGGCCTGTTTCTTTTGTTCTAATGTATTCTCTGTTGTTTG
TTGTAAACGTAATGTAATTTATTTCCCCAGTAAGGATACTTAATGTATGTAAGGGGCTAA
TGATTTTTGCCCACTTGGATGCTTGGATTAttttttttttatatactttaagttttaggg
tacatgtgcacaacgtgcaggtttgttacgtatgtatacatgtgccatgttggtgtgctg
cacccatgaactcgtcatttagcattaggtatatctcctaatgctatctctccccgctcc
cAGGATGCTTGGATATTAAGATGAACCACATACAGTAGATTTAGAGACTTAGCTGTCACT
ATAGAAATGTATGTAAATGTCTTTGGTGAACTAGCAAATAGTGGGAACTCaaaaaaatta
ttttttacaaaatatttatatttctaattttGAAAGTAACACATATTAAGTGGAAAAAAA
TTAGAACATAATATAAAAAAGAAAATATCCCTGTGTTAATTGTGAACATTTTGAAGTAGG
CCTTTCCAGGTCTCTCTTGTCCACATATACCTGTTCATGTGTGCTAGAATACAAAATGTT
TCTTACATGAATCCATCTTTATATATTCATTTATTACCTTCTTTTTTAATTTAACAACAT
AGAGTACAGTGGGAACGTGTTTTCTGTCTATATTTATAGACCTATAGCATCATTTATTTT
TGTATGAATTCACATGGCTCAAAAATTAAAACAATTTAAGAAGATGCACAGCGAAGTCTC
TCCACCCCTGTTTCTATCCACCCTAACACTAAACTTCCCCTCGCCCCAACTCTTTTGTGT
ATGTGTGTGGCTCCTTTCAGACTGTCTTGAATAAATACAAATACAAATATATACCCTTAT
CCTATCTGTCTCTCCCCTCCCCTTTTTTTAATCAAAAAAGTTAGGAAACGATACATACTT
TTCTGCCCcttggatagaatcacttttaatggccgttcagtgttccatggagtgcaatac
attatataaccagtgatctattaatttgattttttcccagtgttttgaaaaaacattgca
catatacaacactgcacatcacattcttatacatctttatataattgacatgatactagg
ataaccttctagaagtgtatttcagtgagtttgtatttctaaaatttttatgacatatca
cttagccatcattcagaaaagccatgcagatttatgcttccatctatatagtatatatac
atacacgtgtttctgcatctcctcactaatgctataatgtattctctttttTTTTAAGTA
TTTTTAATCTTTGAAGCCTTTATGAAGGGACATGATGAAATACCACGTTAGTGTAGGCAT
TCTGTGGAGTTAGAAAGTATTCTGACCAATTGCTAGCGAAGAAAAGTGTATCCTTGTGAC
AAGGAGTTTGGCCTCTCCTTAAATTACAATACTGTGTCACTTGTAGATTTTTTTCATTGC
CCAAACTTCACTTTGGCTGTGAAGACATGAACCCAGTAATATTTTCTTTTTGGACTTACT
AGGAAACTAGTAACGTTTAATGAATACAGTATGTCTGAAGACTAACACATTTAGAAATTA
ATATTTATTGGGTACTTTGGACATCTTAATCTTTCTGTTACCATTTTGTGGTTATAATCT
TAATTAAAATTCTCTTGAAATTTGCTGGCTTTATAGACAGTGTAATAAAATTATTTACAA
TGGCACTCTTGTATTCAGAATTTTTGCGCTCATTATAACTGAGAAGTGTGAGAGTTTGTT
CAGTTAGAattaagttttattatcttaatacttatttataagttacatattatatattat
ataataaatatttattatatataatataaatataatatataataaaatatattttattat
ataaatatattatttataataagataataatactttattatcttaATAATAAAGTTAATT
GGATTAAGTGGAATGAGATTATGAATGATTTTTCTTCTTTCATGATGCAGAATTCTCCAA
AACACCAGTGGGGAGAAGAGGAACCAAATTCTCAGATGGTAATACATATTTGCTGTCTCT
GAGTATATGTTAAATTTTTAAATTTCTGATGGCTAATAATAAATAACACTAATAATAGCT
TTTAAAGAACACAAGTAAATAAGGGTTTGGTTAAAGGGAAAGGGGAAAAAAAAGAACTAC
ATGCTGCTTTCTTTTCTTCTTACTTTTCCTTCCTCTCCCTCTTTTAGGAAAAAGATCATA
ATAGTGAAGATGAGGATGAAGATAAATATGCAGATGATATTGACATGCCTGGACAGAATT
TTGACTCCAAGAGACGAATTACTGTCCGGAATCTCAGGATTCGAGAAGATATTGCAAAAG
TAAGTCTTGTCAGCTTAACATACATATTTGAAAAATACTTGTCTTCCCAGCATAAATTTT
ATCGACTCTGGGTAGCATATGGATAATATAGTCAGAGTCATTCTAAGATAAGGTTTCATT
CTGTTTTTTCTCTTCACCTGAACCCCAGAAATGTATACACACATTTATTTAATTGATCAT
GTTCAACTCCTCCAACTAGTCTGCTGAAATCTTTTTGCTGTGAGTAAACATTAATTCTTT
AAATATTTTTTTCTTCTAGTATTTGAGGAATTTAGATCCAAATTCTGCCTACTATGATCC
AAAAACTAGAGCAATGAGAGAGAATCCTTATGCCAATGCAGGAAAGAATCCAGATGAGTA
AGTATCAAGTTAAATGTACAGATTTTAAGATGAGAGAAAGTTAATTGTTTTCTGACCTGA
CCATAGATGGTGTTCATTTTAATTCAGATTCAGTTTTACGAATTAATTTTCCTTAAATCA
ATCTCTGAAACATTTTCTTTATTTGTATTTACAGAGTGAGTTATGCTGGAGATAACTTTG
TTAGGTACACAGGAGATACCATTTCAATGGCTCAGACACAGTGTAAGTGTTTCCTCTATG
TCAAGCCATTTTATATCAGCTCATAAGACGTTTGGGATTGTTTAAAGCTTGTTTTCAAGA
AGCATACAGTAATGCAGCTGCCAACTCACTAAGATGTTTTGAATTACTCTAGTGTTTGCA
TGGGAAGCCTATGACAAGGGATCTGAAGTGCATCTACAGGCAGATCCTACAAAGCTAGAG
CTGTTGTATAAGTCCTTCAAAGTCAAAAAAGAAGATTTCAAAGAACAGCAGAAAGAAAGC
ATCCTGGAAAAGGTAATTTTGACCAAAATGCTAAAGAAGAACTTCTGTTAAAGAGAAGTT
ACTAGTTAATAAGCGTTAGTTTTACATTTGGAAAATAATGCAAAGAGAGCCCTCTTAATC
CATGAAGAATAGTCCTTTTCTTCCTTTCTCTTAGTCAGATGGTAATTTtgtatgagcttt
tgcagcaaaacaagctacctcaaatcttaatagcttaaaataaacatttattgtttctca
cagttggccaagtctcctggtctgggcttgctcagctgaggttagatgatgaactaagat
ggcctcactcttgtgtttagcagttaacaggctaattgtcctaaggggacctcttctggg
acagctcatctccaccccatgtggtctttcatcctctagtagggtagcacagctttttaa
aatggcattctcagagttctagagagtggcagcaaaaagtgtgctgtggtacataagtgc
ctttgcttgcatcacatttgccaactttcattggtcaaagcaaataacatggtcaggccc
agattcaagggacagagaaagacttcgtctcttgatgggaagaaaagcaaagccctgtgg
caaaagggcatgtatagaaagataagaggaatttatggccatcttGTAACTTACTGTACT
CAACAGATGAATAGCAACTGAGACATCTTCTATTTGCCTCAGAAAAAATTTGTGGCTTTT
TTTTTCCTACTGTGCTTTCTATAACAAAACCCAGTAAAGAATGTTCCCTTTCTTTCTGAT
TAGAAATAAATGTTTTCTGGAAATTTAAATGCAAATCAGGTTGTAAAATGTATTGAATAA
TGTCCAATGTCCTTTTAGTATGGTGGCCAAGAACATTTGGATGCCCCTCCAGCTGAATTG
CTTTTAGCCCAGACTGAAGACTATGTGGAGTACTCAAGACATGGGACAGTCATCAAAGGA
CAGGAGCGGGCTGTTGCCTGCTCTAAGTATGAGGAGGATGTGAAGATCCACAATCACACA
GTATGTGCTAAACTGGAACAATTTTGTGTCCTTGTTGGTTTTGCTCTGTATTGCATTTTT
CCACTACAACTTTATTAGCTAACCATTTGTATTCTCTATGCtttaaaaaaaaaaaaaaat
tttaaCTGTTTCAtggaattttttcaaaaatagaaaaattttgaaggaatactatgttca
tctatatacccatcatctaaattctgaaatttttaacatattgccttatatgctttgtct
agttgtatgtgtgcatatgcacagttttACATATATATGTAAAATACACATATATACACA
CATATAGTTTatgtatatatttatttgactgaaacatttggaaattatgtatatcatgac
attttatccataaacgctgtatcacatatctccttaaaatgaggattttcttctatataa
ccacatcgacattattgcacttcagaaaattaacattatatcacctaatatctagtcatt
aatcacattttccaaaatatacagaaaaatgcctttaacacctattttttgttttagtca
gaattcgtttcaaatttcttttgatcgttatgcggttattatgtctcttttctagagtgt
atctcttcattttcatgacggtgaccatttaacagattaggccaattagtttgtaaattg
tctcatattctgtattgactggttcctagtagtgttatataacttgtttctctatccctg
tatgttttataaataggaatttaggtctaacggcttgattggatataagttaaatatttt
gacaagaatatttaataagtaatgtagtatattCATATTGCATTGTAAACATCATAAAGC
ATATATTGTCCTTTGCTGTTCTCTTGAAGTAACCAAACTACAATTGTCTCTCTTAGTTGA
gggtcaaaaacctaactccctataggagccagaccagtgatcatacatgagtgaagtgag
ccaggcaaattgtacaaactggagaacacaagccctatctaatggggcatccactgttca
gcaacagctgattattgccaagtggttatataggcccagaatttcccactcctacgtttt
tcaagagaagtcagataccctaaatttttTAATAGGCTTTTGGGAATAGAATTTAAGAGT
TTTGTAACTACAGGTCCTGCTTCTCACACTTCAGGTCAGACTACCTTCTCCCTGTTAGCC
AGCCTTGAATCCCCATAATTTTTCTCCCAAATTACCTTTAATGggctgtattattttata
ctcttatcaacagtatacagaagtttctaatttcAGCTTCCTTTTTAAGCTTTTTAATTT
CTCTCTCTGCAGCATATCTGGGGATCGTACTGGAAAGAAGGCCGATGGGGATACAAATGC
TGTCACTCTTTTTTCAAGTATTCCTATTGTACTGGAGAAGCTGGGAAGGAGATTGTTGTA
AGTAATTGTCTTTGGTTCTTAAAGGTATAAAACAACCGAAGCTCCTAAGTCAAACTAAAA
CATGCTGTCTCATGTTTCAAATTTTAACTTGTTCTTAGATGATTAGTAACTATGACACTC
AACTCAAATTACATGTATTTCCCACAGAACTCTGAGGAGTGTATTATAAATGAGATAACT
GGGGAAGAATCTGTGAAAAAACCTCAAACCCTCATGGAGGTAAGTTGATAATCATTTGTC
CTGAATTTTTAAGTCCTGGAGGGAGGGCTTTAAAACCTGCACCTGAGtttttttttttct
tttgaaacagaatctcattctgtcgcccaggctcgagcgcagtgcacggtctgggcccac
tgcaacttccgcctcctgggttcaagtgattcttgtgcctcagccgcccaagtagTGCAC
CTGAGCTTTGTTTTCACATTAATAACACTGCATTTCAATCCTCCCTTTCAGCTGCATCAA
GAAAAACTGAaagaggaaaagaagaagaagaaaaagaaaaagaagaagCATCGAAAGAGC
AGTTCAGATAGTGATGATGAAGAAAAGAAGCATGAAAAATTGAAAAAGGTAATTTGTGAA
GTCTAAATAGTAAAAGTGACAAGTAGCAGTAttctttgttttttgggttgtttttatttt
tttgagacagggtcttgctctgttgtccaggctggagtgcagtggcacgaccgcagctca
ctgcaagctccacctcataggctcaagcaattcttctgcctcagtgtcccaagtagccgg
tattacaggcacatgcccccatgtgcagctaatttctgtatttttttatagagccaggat
ttcaccatgttgcccagtctggtctcaaacttctgagctcaggtgaactgcccacctcat
cctcccaaagtgctgggattgcaggcatgagccaccgTTCTTGCCAGTATTATTTGTCAA
GGCCTTTATTTGTAATGGCCTGTGatctagtcctgtctccaaatgcatttttacaatgat
gaaacaagcctagagtctgagtgatttgctcaagTTATATTAATGGAGATATTGTGAGGT
GTAGGTATTGCCTTCTTCTTGGAGTATTTAGTAATTATGACTAATGGACAGAAGAAATGT
GCATTCTAAAGCATTTTAGAGTTATTGGCATGTTGACCGGAAAGAATTGCCTTCTAGCTC
CGTAGTTTGTAAGTTTTGGCAAGTCCTTGAGAAAAGTCAGAATTGTAGTCTCTACCAGAA
GCATCATTTGTGAGCTTGTATAAGTAAAGTGAACCTCatttaatttttgttattaaataa
aatttCTTCAACATTGATTTAAAATGTTATAGAATGTTTTGTGCTGTATAAAAATATCAT
ATAAGCCAAATAGTGATTAGTTGTAGCTTGACAGTAGAAGGGCTGACTCCAAAGCTCTTT
CAGGCAATCTGCGTTTTTGATAGAGCAGTTCATATTCAGTGGGGTGTGTTGGTACTCTGC
CACTTTTGAAGAAAAGACATCTGATGTAGAGCTGTGATACACATTTTATTCCTCTCACTA
TAGGCACTGAACGCAGAGGAGGCCCGCCTTCTTCATGTCAAGGAGACCATGCAGATTGAT
GAGAGGAAGCGGCCTTACAATAGCATGTATGAAACTCGAGAACCTACTGAAGAGGAAATG
GAGGCATATAGAATGAAACGTCAGAGGCCAGATGACCCCATGGCCTCTTTCCTTGGACAG
TAGCAACTAGTCAGAAGACCATCCAAGATAGATGCAGCTGATACATTCTTTTCAGCTTCT
TATTGATGATTGTAGATAGAAAAATCCTTGTTTATTCTTCTTGCTGCCTGGCTTTAATAA
ATATTTCAGATGCCTCACAGTAAGTTCACTCCTTTCCATACTGAGGAAACAAGAAAAGAA
GAAGAGGCACATGAAGTGTGCTTTTGGGAATAGAATTTAAAATTGGATTAAGATTTTA
