# Supplementary material for: Reference based annotation with GeneMapper
Source: Genome Biol. 2006 Apr 5;7(4):R29. doi: 10.1186/gb-2006-7-4-r29 (PMC1557983; doi:10.1186/gb-2006-7-4-r29)
Supplement: Additional data file 2 — A gunzipped tar file containing the data set of orthologous genes in five vertebrates (human, chimpanzee, mouse, rat and chicken) that was used to compare pair-wise and multiple species GeneMapper [file gb-2006-7-4-r29-S2.tgz › 5verts/orth105/gg1.gff]

NM_001006146	REFSEQ	CDS	275	438	.	+	0	gene_id "NM_001006146";
NM_001006146	REFSEQ	CDS	615	768	.	+	1	gene_id "NM_001006146";
NM_001006146	REFSEQ	CDS	1060	1140	.	+	0	gene_id "NM_001006146";
NM_001006146	REFSEQ	CDS	1725	1889	.	+	0	gene_id "NM_001006146";
NM_001006146	REFSEQ	CDS	2793	2858	.	+	0	gene_id "NM_001006146";
NM_001006146	REFSEQ	CDS	4780	4911	.	+	0	gene_id "NM_001006146";
NM_001006146	REFSEQ	CDS	5182	5279	.	+	0	gene_id "NM_001006146";
NM_001006146	REFSEQ	CDS	6703	6770	.	+	1	gene_id "NM_001006146";
NM_001006146	REFSEQ	CDS	7008	7147	.	+	2	gene_id "NM_001006146";
NM_001006146	REFSEQ	CDS	7854	8015	.	+	0	gene_id "NM_001006146";
NM_001006146	REFSEQ	CDS	8434	8538	.	+	0	gene_id "NM_001006146";
NM_001006146	REFSEQ	CDS	8686	8760	.	+	0	gene_id "NM_001006146";
NM_001006146	REFSEQ	CDS	9009	9113	.	+	0	gene_id "NM_001006146";
NM_001006146	REFSEQ	CDS	10076	10255	.	+	0	gene_id "NM_001006146";
