# Supplementary material for: Reference based annotation with GeneMapper
Source: Genome Biol. 2006 Apr 5;7(4):R29. doi: 10.1186/gb-2006-7-4-r29 (PMC1557983; doi:10.1186/gb-2006-7-4-r29)
Supplement: Additional data file 2 — A gunzipped tar file containing the data set of orthologous genes in five vertebrates (human, chimpanzee, mouse, rat and chicken) that was used to compare pair-wise and multiple species GeneMapper [file gb-2006-7-4-r29-S2.tgz › 5verts/orth105/hs34.gff]

NM_006425	REFSEQ	CDS	3894	4063	.	+	0	gene_id "NM_006425";
NM_006425	REFSEQ	CDS	4716	4869	.	+	1	gene_id "NM_006425";
NM_006425	REFSEQ	CDS	5209	5289	.	+	0	gene_id "NM_006425";
NM_006425	REFSEQ	CDS	5568	5732	.	+	0	gene_id "NM_006425";
NM_006425	REFSEQ	CDS	6669	6737	.	+	0	gene_id "NM_006425";
NM_006425	REFSEQ	CDS	10491	10538	.	+	0	gene_id "NM_006425";
NM_006425	REFSEQ	CDS	10728	10859	.	+	0	gene_id "NM_006425";
NM_006425	REFSEQ	CDS	11120	11217	.	+	0	gene_id "NM_006425";
NM_006425	REFSEQ	CDS	11375	11442	.	+	1	gene_id "NM_006425";
NM_006425	REFSEQ	CDS	11573	11712	.	+	2	gene_id "NM_006425";
NM_006425	REFSEQ	CDS	12559	12720	.	+	0	gene_id "NM_006425";
NM_006425	REFSEQ	CDS	14053	14157	.	+	0	gene_id "NM_006425";
NM_006425	REFSEQ	CDS	14308	14379	.	+	0	gene_id "NM_006425";
NM_006425	REFSEQ	CDS	14632	14748	.	+	0	gene_id "NM_006425";
NM_006425	REFSEQ	CDS	15724	15903	.	+	0	gene_id "NM_006425";
