# Supplementary material for: Reference based annotation with GeneMapper
Source: Genome Biol. 2006 Apr 5;7(4):R29. doi: 10.1186/gb-2006-7-4-r29 (PMC1557983; doi:10.1186/gb-2006-7-4-r29)
Supplement: Additional data file 2 — A gunzipped tar file containing the data set of orthologous genes in five vertebrates (human, chimpanzee, mouse, rat and chicken) that was used to compare pair-wise and multiple species GeneMapper [file gb-2006-7-4-r29-S2.tgz › 5verts/orth105/pt1.fa]

>pt1
GGCCCCCCTCCGCCCCCGGCCCCGCCAGGAAATTAGTGCGCATGTGCCGGTCATCCGGAA
GTTACCGCAGTGGCCGCCGGAATTAGGCGAAAAGCCGGAAGTAAACATTACGGGATTGGC
TTGGATTCTGTCGGATGGACTTGGGGCTAGCTGCGGCGGGACTGGGTAAGAAAATATTGT
TAGAACTTGCGGGCGACGGGGAGTTGGGGAACCTGAGAAAATGAGTCGAAGGCTCCTAAT
TATTGGATACATCTTCACGGGGGTGATGAGCCCTCAGGTGTTGAGGGAGCGAGGACGGGG
GACCGAAAAGGAAGCCACTGTCCTGAGACCCATTCATGGCACTCGTGCCCTGCCAGGCCA
GGCCTGCGTCTTCAGGGAAACAGTCGGGATAACTATGAGAGTGTCGCCTTTGTGGCGGTG
CCTCGAAGACCTTGAGCAATCCCCGGACTGCGAGCAGGGAAAGCTGCTTCCAGTACCCAA
ATTGACAGACTGTATTTCCTCGCCAGAAAAATTTACTtgagcttcagtttttcctgttaa
gtcgagatgatccgacttcagtggggtatcatgcgggtataaatgaaaacatctatgtaa
gtaaagcgctaaacagtgtcttacgtaagccctcagtaagtgggagctattactGTTTTT
AGTTGGAGAAAATAGGTCCCTCCACAGCGACGGAAACTAGTGCGTACAACTTGGTGACTA
TAATACTTTATTCAGTTTTAGTTTTTAATATTTCAGGCCCAGAAGCCAATGTTCTGTGGA
CAagtataacatactggtttagagaactgactttggagtcagagttgtgtttgaagtcct
tatttcgtactacaatgtgttcttggctgaggatcttacctctcagaacctgtttcgtca
ctgtaaaatggtgttcatcagacctatctactgggcttattgtgaagattagatgaggtg
atacacgGTAGGCTCGAGAAATGGTAGCTGTTTTAATAAAGATTAAATTTACCGTTCCTG
TGCTTCACTTCGCAGTATATTTAGGCCATCAGTTTATATGTTACACAAATATATGTGGAG
GTTTTCTATAGGTCAGACATAGAAGAGAACACCTTTGAGAAGCATCGTAGACCCCCAGGC
ATTGAGCACTTTCCACTGggaaagagcttgtgtaaaggcccagtgtctacagggagcacg
gtgtgttagaggaactagaggaactacaagaaggtctatgtagttagtagagaaggaagc
ggggatagttgtaatggtgaggctggaaggtaggcaggtgccagaccatggtggaccatg
taggtgtgttaaaaagatgtcagtttttaGAGTACGAATGATAAAATCCTTTGGAGCGTC
Attttttttttttttttttttttgagacgtagtctagctctgtcgcccaggctggagtgc
agtgacgcaatatcagctcactgcaatatcagcctcctgggttcaggtgattctcctgtc
tcagcctcccgagtagctaggattacaggtgcacgccaccacgcccggccgattttttgt
ttagtagcgacggggtttcgccaggttgggcaggctggtctcaaagtccttacctcaggt
gatccgcccgcctccgcctcccagagtgctgggatttcaggtgtgaaccatcgcacccag
ctGTcactattcgttatgatagttattagccacttgtggttattgagactggaaatgtga
ttagtttaaataagtgtaaaacccatatcaactttgaaagaTAGAGTTTTTTTTTTCTAA
TTCAAATttgcaattataatatgttggatatattacattaaataaaatcttgtaaaaagt
aattttacctgtttatttttacttttttaatatgactactggaaaacataaaattacata
tggggctagcattgtatttctcttagatagtgctgTATTGAATTTTTGGACGGTACTGca
ttggaggattttaagcttgggcagtaggacattgtattagtctgttttcacattgccaat
gaagacataccccagacctggcaatttactaaagaagtaagtttgttggacttaacagtt
ccacgtggctggggaggcctcacaaacatggtgaaaggtacctctcacatggcggcaaca
atagagaatgagagccaagcaaaacgggtttccctttatcaaaccatgagatctcgtgaa
acttattcattaccaggagaacagtatgggagaaactgccgccatgattcagtgatctct
cacccggtctctcccacaacacttgggaattacaggagtacaattcaagatgagatttgg
ctggggacacagagccaaaccatgtcagacatgatatgatcagatttgtgttttgaaaaa
ttaacactgcagtgtggagaattgattggagggaatcagaagagtccagtaagtaggaaa
aagtaataacttacactagggtggtagcagtaagaatggaaagaagtagatgcatttgaa
tgatactcaaaaggtgaaaataacggttcttagtgatgagatagatgtagggataagctg
aagcacttaatgtaaagggacggatgatgttgtctttcattaagatagggaacagtagga
gattagatttcagagggaagatcatgagattgaattaagacgtattgagtttaaatgcct
ctggcctctaagtggagatgtcaagtacgcaattggatatatgtatctgaagcttagata
aaaagtcttgaatagaaaaatacattgttcctttattattttttattttatagaaaaata
agttggagagccagcagtgttgtattgtgaccattgaagccttggaagtaaatgagctta
tccattagtgggagtttagagtggcttaaaaggtgctgactgagccttgaggaatccaac
attaaataactgggcaaaatttgatgacaacagaggtacaagaaaaaccaagagggccag
gcacagtgactcacgcctgtaatcccagcactttgggaagccaaggtgagcagatggcct
gaggtcaggagtttgagagcagcctggccagtgtggtgaaatcctgtcactacaaaaaat
atgaaaaaattagccgggcatggtggcgggcacctgtaatcgagctactcaggagactga
gaatcgcttgaatctgggaggcagaggttgcagtgagctgagatcgtgccactgcactcc
agcctgggcaacagagcgagactctgtctctaaaaaaaaaagaaaaagaaaaaccaagag
aatgtagtgtcagggaagtcaagacataatatataaaaagggaaggagcagagctgaaaa
atgtccattggatttagcacaatggtccttgatgacttaatgatgtaactcttttcctta
gaatggtagggaatggagggctaagttagagtgagtgaggatgaaaatagaaggtgagga
aatggaggcagtgaatatagataactcttgagatgttcattcttgaaggggtacagagaT
AGGACCCTCTTTTCTCTCATTAAGAGTTACTGTGTTAGAAAAGTTTGAGACACATACACA
GAAAGAGGGATTAAGGATGTATATGAGAAAAGAGTCCTGTGAAATTTTAAATACACGTAT
GTGTCTCTCTCCATTTGTAAATTGGAGTTGAGAGAGAAACAGTGCTAACAGTATGTAGAG
ACCTTGAGGAGGGGGAAGAGACCCTTCCTTACACATAATATAGGAGAAAAAAAAACATAT
GAAACAGTATATATTATTAGGATGTATTTTTGGTAGTTTGAGTGAATTCATGAAGGCCTA
CTTTTTACTGTAAATTTAACTTCTTTTCCTAGAGGAGGCCAGATAACCATGTCAGCCACA
GTTGTAGATGCAGTTAATGCTGCACCCCTGTCGGGGTCCAAAGAAATGAGTTTGGAAGAA
CCAAAGAAGATGACCAGAGAGGACTGGAGAAAGAAGAAGGAGCTAGAAGAACAGCGAAAA
TTGGGCAATGCTCCTGCAGAAGTTGATGAAGAAGGAAAGTAAGTACTTAATTTTTTGTAT
GATCCATTCATTCAGAATTCAAATTCATGTCTACTTAATTAATTTTTCATCCTTTGAGAG
GAACCTCTCTTCATTTATGTCATTTTCGTTttttattttatcaaactcatatgcatatgg
tttaataatgaaattatgttgaagggcttataatgaatagcaacagtccttttttaccct
tcccaccccggcctgctctacagaagtgactgctgttaaatctttctattttgagttttt
ctggttgttaccgtcacatctctagataataatacctacacaattattttaattaattga
ctatagacattatttgaaccaaaacttcttgtgatagaagatttagattactaacacaca
tctctattttccttcctctcttgtcccccttcagttatatcactattcttagttTCTTAG
TTGGAAATATTTTCACTCtaaaataaattatttctttatttttaattattctttattata
GTATAGAGATAGCAACCTTGTTCTCTTCCCCCACCACTGCAATATTTCTGTTCTTAGATT
TTGTATAAGCTACCTTTGTAATTGTAATACTGATTATTTTCCAATTTTATCCTTAAATTT
TTTTTTTTTACTTTAATTACAGAGACATCAACCCCCATATTCCTCAGTATATTTCTTCAG
TGCCATTGGTATATTGATCCTTCAAAAAGACCTATCTTTAAAACACCAGAGACCACAACC
AGAAAAACAAAAGCAGTTCAGCTCATCTGGAGAATGGTACAAGAGGGGTGTAAAAGAGGT
ATGTAGGCAACCTGTATACATCTTCATGGATATGGAGAGTTTAAGAACTTAATGTAAGAA
TTTTTAATGCAATACTATTTAAAGTAGAAACAGATAATAAAACCCTTTATCTGGTATTGA
AATTCACAGTGCATTACTATTTTATCTTTGTGTTTCTTATATAAATTTTACACTCCTGAA
CTCTTTAAAGTTTCACATTTATAAATGTGTGGAGACTCTAACTCATTTTCCTTTTAACAA
AGAAATCATTTCACTAGACAAAATAGTAATGACAGTCAAAGTTATTTCTAAGTTACGTGG
TTAAGACATTTTCTTTGTTTTTCTTTATATATATTTATAGAATTCCATAATTACTAAGTA
CCGCAAAGGAGCATGTGAAAATTGTGGGGCCATGACACACAAAAAGAAAGACTGCTTTGA
GGTAAGTTCACCTTTGAAAATTTTGAAAACCGTTGTCAGAATCTTTCTTTTTTCTTTGTC
AGAGAGCTAACTTCTCTTTTACTGAAATCACCTATATTTAGGTACAAGTTAAATAAAAAT
TAGTTTCAGTGGAATTGGTTCAACACCAACAAAATTTTCTACTGTAAGACTAACTGAAAA
TTGAATAGATCGTAAAGTGCCCACTCTGTAAAAGTTGTATGAAGTTTTCCTTTGGGCCAT
AAGCACTTAGGAAAAGATTAAATCTTACTCTGTTTTTAGAGACCTAGGCGAGTTGGAGCC
AAATTTACGGGTACTAATATAGCTCCAGATGAACATGTCCAGCCTCAACTGATGTTTGAC
TATGATGGGAAGAGGGATCGGTGGAATGGCTACAATCCAGAAGAACACATGAAAATTGTT
GAAGAGTATGCCAAAGTTGATTTGGTGAGCAAAATTCCCTGCTTTCCTGGGGTTTTTAAA
GAATCGTCCTTTTGCTGTATCTCTAGCAGCTCTACTTTTCAAATCTTGAAGCACTTTAAA
AATGGTAGCATTTTTATAATAGTAGCGGTACTACTGTATAGGCTACCCTTTATAATTGTA
AATATTGAGTAAAGGAAATAGTGTGCTAGCCATACTTGGCAGCAGTTTCTTCTTATTTGA
TTCTTATATTGTCCTTTACTCCCTGACTTAGGTAGCAAAAGATATTGGAAGCATGAAGAC
AGATTAGTGTCCAAAGCTTTTGGTTTTGTGAGGTTAGAAATGTATGGCCCCAAGCTATAG
CTTGCCCATGAACCTATTTTATAGTTGCCTCCCATAGCATTTGGGAGTAGTAGAAAGGGA
ATGGATAATTTGTTTCAGAAAATTTTATTTTATTTTAACCCAACTTCAGTTTTTACTGTT
ATGATTTGACCTATTCACCCTTATTCCTTTGAAGTCATAGTCACACTGCCTTTTTTTTTA
TTAGAGGTattttaaaattataagatttcatataaaaatctggatttcatcttttcttga
atattataatatatggtaaccccacgcctgcctggtaagagtcagtcatctagagttctg
tggcaactgcttgtttttgtcagggcttgctccctgcaatttactactgatgccatttgg
ctcagtttacattaatgCCTGGTTCAAACACTGTGTAACTCCTGCTCTTTATAGAGTAAT
AGGTCTAGGGCTACAAGGAATCCCAAAGAGATAGGTTTGTTCAGTGACCTTTTCTGaaat
aaattaatttaaagttattcattttaaatatataaaaatttaGGTGGTGACTTGAATGTT
GTAAGTAAAATTTAAATGTTTACtttttctttctttttttttttttttAAAGGCAAAACG
AACATTGAAAGCCCAGAAACTCCAAGAGGAATTAGCCTCAGGAAAATTAGTGGAACAGGC
TGTaagtaatgaaaatgatcagtaaaaaggttttatttcttttaaacaaagaaatgaaaa
ttgaaacaagaattcattttatagctcttcagttaggaagagagaaatgctattggggga
aaaataaaactgatactttgtatacagttcatagtaatataaattgatgcagtcagtttg
ggaacaatattgccactatttatatttagacacacacaaacatttactttttcaagttaa
attattagagctatccatcctaaagaattttctagagttcagaaaaatcatgatgtgtaa
agatagtacagcatttttcacaatagtaaagaaattgaaatagcttaaatgtccaggaac
agggaattggttaagtgcatctgcatggtgtaatgctgtatagttcttaaaaTGGCATTT
CTCAAGACTTCATTAACAACACTGGTTAACACTTGTATTTGAATAATACATGAAAAGATA
GTATAATATTATCACACAGAAAAAAAGACCAGAACACTAGTTTTTATTTAATgtagaatt
tatgaatttttctttctgtcctctttctttagtattttctgcattttccacaatgaatat
gtattagttatataactgggcaaaaTATTTTTTATATGAATCGAAAGGTCTATTGCAGCC
AGTTTTTTTTTCTTTTTTTAAAATCCTTGTCAATAGAGTAAATATATTATGCATATTAGA
GTTGTCAAGTTTCTTTTTAACAAATCTAGGCACAAATAAATAGTAAACATTTATAGTTTT
TTAGTTTAAATTTCTAAAAGGGACTCTAAACCATGTATAAGTAACAAAGCAAACAGAACT
TGAAATAATTACCAAGTAAGCAGTTACCGAGTTACTAAGGTAACCTATCAGGCAAGTTAA
CATCGTAAGTTACCAGATAGGTGTTTAAAATCCATCTCTGCccgagcgcgatggctcaca
cctgtaatctcagcactttgggaggccgatacgggtggatcatctgaggtcaggagttcg
agactagcctggctaacatggtgaaacctcatctttactaaaaatacaaaaattagctgg
gtgtggtggtgagcacctgtagtcccagctactcgggagaatcgcttgaacccaggaggc
agaggttgcagtgagccgagatcgcgtcactgtactctagcttggatgacagagcgagac
tctatcgcaaTCAATCAGTCAATCAGTCAATGAATAACAAAATCCGTCTCTGCTCCATGA
GACATACATGCTCTTAGAAAAGTGAATTTGCCagccgggcgctgtggctcacgcctataa
tccgagcactttgggaggccaaggcgggtggatcccaaggtcaggagatcgagaccatcc
tggctaacacggtgaaaccccgtctctactaaaaaatacaaaaaattagccagtcgcggt
cggcgggcgcctgtagtcccagctactcgggaggctgaggcaggagaatgggtgaaccca
ggaggcagagcttgcggtgagccgagatcatgccgctgcactccagcctgggcgacagag
tgagactccgtctcaaaaaaaaaaaaaaaGTGAATTTGcctctctgagctgcagtttagt
atgtctgaaatagaaacgataacacctacccccaggAAGCTTATATACATATCACATAGT
AAACACTGGGTAATTAGTAGCTATTATTGTTGTGATTATTTTTATTTATTACTAACTTTG
GGAAAAGAAAAAGGGCCTGTTTCTTTTGTTCTAATGTATTCTCTGTTGTTTGTTGTAAAC
GTAGTGTAATTTATTTCCCCAGTAAGGATTCTTAATGTATGTAAGGGGCTAATGATTTTT
GCCCACTCGGATGCTTGGATTAtttttttttttatactttaagttttagggtacatgtgc
acaacgtgcaggtttgttacgtatgtatacatgtgccatgttggtgtgctgcacccatga
actcgtcatttagcattaggtatatctcctaatgctgtccctccccgctcccAGGATGCT
TGGATATTAAGATGAACCACATACAGTAGATTTAGAGACTTAGCTGTCACTATAGAAATG
TATGTAAATGTCTTTGGTGAACTAGCAAATAGTGGGAACTCaaaaaaattattttttaca
aaatatttatatttCTCATTTTGAAAGTAACACATATTAAGTGGGAAAAAATTAGAACAT
AATATAAAAAAGAAAATATCCCTGTGTTAATTGTGAACATTTTGAAGTGGGCCTTGCCAG
GTCTCTCTTGTCCACATATACCTGTTCATGTGTGCTAGAATACAAAATGTTTCTTACATG
AATCCATCTTTATATATTCATTTATTACCTTCTTTTTTAATTTAACAACATAGAGTACAG
TGGAAACATGTTTTCTGTCTATATTTATAGACCTATAGCAtcatttatttttgtatgaat
tcacatggctcaaaaattaaaacaatttaagaagatgcacagcgaagtctctccacccct
gtttctatccACCCTAACACTAAACTTCCCCTCACCCCAACTCTTTTGTGTATGTGTGTG
GCTCCTTTCAGACTGTCTTGAATAAATACAAATACAAATATATACCCTTATCCTACCTGT
CTCTCCCCTCCCTTTTTTTTAATCCAAAAAGTTAGGAAACGATACATACTTTTCTGCCCc
ttggatagaatcacttttaatggccgttcagtgttccatggagtgcaatacattatataa
ccagtgatctattaatttgattttttcccaatgttttgaaaaagcattgcacatatacaa
cactgcacatcacattcttatacatctttatataattgacatgatactaggataaccttc
tagaagtgtatttcagtgagtttgtatttctaaaatttttatgacatatcacttagccat
cattcagaaaagctatgcagatttatgcttccatctatatagtatatatacatacacgtg
tttctgcatctcctcactaatgctataatgtattctttttttTTTTAAGTATTTTTAATC
TTTGAAGCCTTTATGAAGGGACATGATGAAATACTGACCACGTTAGTGTAGGCATTCTGT
GGAGTTAGAAAGTATTCTGACCAATTGCTAGCGAAGAAAAGTGTATCCCTGTGACAAGGA
GTTTGGCCTCTCCTTAAATTACAATACTGTGTCACTTGTAGATTTTTTTCATTGCCCAAA
CTTCACTTTGGCTGTGAAGACATGAACCTAGTAATATTTTCTTTTTGGACTTACTAGGAA
ACGnnnnnnnnnnnnnnnnnnnnnnnnnnnnnnnnnnnnnnnnnnnnnnnnnnnnnnnnn
nnnnnnnnnnnnnnnnnnnnnnnnnnnnnnnnnnnnnnnnnnnACTAGTACGTTAATGAA
TACAGTATGTCTGAAGACTAACACATTTAGAAATTAATATTTATTGGATACTTTGGTCAT
CTTAATCTTTCTGTTACCATTTTGTGGTTATAATCTTAATTAAAATTCTCTTGAAATTTG
CTGGCTTTATAGACAGTGTAATAAAATTATTTACAATGGCACTCTTGTATTCAGAATTTT
TGCGCTCATTACAACTGAGAAGTGTGAGAGTTTGTTCAGTTAGAATTAAGTTTTATTATC
TTAGTAATACttattatttataataagttacatatatattttattatataataaatattt
attatataatatataataaaatattatattttattatatataatatatattatatttatt
atatataatattatattttattatatataatatataatattatattttattatatataat
atataatattatattttattatatataatatataatattatttataATAAGATAATAATA
CTTTATTATCTTAATAATAAAGTTAATTGGATTAAGTGGAATAAAATTATGAATGATTTT
TCTTCTTTCATGATGCAGAATTCTCCAAAACACCAGTGGGGAGAAGAGGAACCAAATTCT
CAGACGGTAATACATATTTGCTGTCTCTGAGTATATGTTAAATTTTTAAATTTCTGATGG
CTAATAATAAATAACACTAATAATAGCTTTTAAAGAACACAAGTAAATAAGGGTTTGGTT
AAAGGGAAAGGGAAAAAAAAAGAACTGCATGCTGCTTTCTTTTCTTCTTACTTTTTTTTC
CTTCCTCTCCCTCTTTTAGGAAAAAGATCATAATAGTGAAGATGAGGATGAAGATAAATA
TGCAGATGATATTGACATGCCTGGACAGAATTTTGACTCCAAGAGACGAATTACTGTCCG
GAATCTCAGGATTCGAGAAGATATTGCAAAAGTAAGTCTTGTCAGCTTAACATACATATT
TGAAAAATACTTGTCTTCCCAGCATAAATTTTATCGACTCTGGGTAGCATATGGATAATA
TAGTCAGAGTCATTCTGAGATAAGGCTTCATTCTGTTTTTTCTCTTCACCTGTACCCCAG
AAATGTATACACACATTTATTTAATTGATCATGTTTAACTTCTCCAACTAGTCTGCTGAA
ATCTTTTTGCTGTGAGTAAACATTAATTTATTCTTTAAATATTTTTTTCTTCTAGTATTT
GAGGAATTTAGATCCAAATTCTGCCTACTATGATCCAAAAACTAGAGCAATGAGAGAGAA
TCCTTATGCCAATGCAGGAAAGAATCCAGATGAGTAAGTATCAAGTTAAATGTACAGATT
TCAAGATGAGGGAAAGTTAATTGTTTTCTGACCTGACCATAGATGGTGTTCATTTTAATT
CAGATTCAGTTTTACGAATTAATTTTCCTTAAATCAGTCTCTGAAACATTTTCTTTATTT
GTATTTACAGAGTGAGTTATGCTGGAGATAACTTTGTTAGGTACACAGGAGATACCATTT
CAATGGCTCAGACACAGTGTAAGTGTTTCCTCTATGTCAAGGCATTTTATATCAGCTCAT
AAGATGTTTGGGATTGTTTAAAGCTTGTTTTCAAGAAGCATACAGTAATGCAGCTGCCAA
CTCACTAAGATGTTTTGAATTACTCTAGTGTTTGCATGGGAAGCCTATGACAAGGGATCT
GAAGTGCATCTACAGGCAGATCCTACAAAGCTAGAGCTGTTGTATAAGTCCTTCAAAGTC
AAAAAAGAAGATTTCAAAGAACAGCAGAAAGAAAGCATCCTGGAAAAGGTAATTTTGACC
AAAATGCTAAAGAAGAACTTCTGTTAAAGAGAAGTTACTAGTTAACAAGCGTTAGTTTTA
CATTTGGAAAATAATGCAAAGAGAGCCCTCTTAATCCATGAAGAATAGTCCTTTTCTTCC
TTTCTCTTAGTCAGATGGTATACAATTTTATATGAGcttttgcagcaaaacaagctacct
caaatcttaatcgctgaaaataaacatttattgtttctcacagttggccaagtctcctgg
tctgggcttgctcagctgaggttagatgatgaactaagatgccctcactcttgtgtttag
cagttaacaggctaattgtcctaaggggacctcttctgggacagctcatctccaccccat
gtggtcttgcatcctctagtagggtagcgcagctttttaaaatggcattctcagagttct
agagagtggcagcaaaaagtgtgctgtggtacataagtgcctttgcttgcatcacatttg
ccaacttccattggtcaaagcaaataacatggccaggcccagattcaagggatagagaaa
gacttcgtctcttgatgggaagaaaagcaaagccctgtggcaaaagggcatgtatacaaa
gataagaggaatttatggccatcttGTAACTTACTGTATTCAACAGATGAATAGCAAGTG
AGACATCTTCTATTTGCCTCAGAAAAAATTTGTGGCTTTTTTTTTCCTACTGTGCTTTCT
ATAACAAAACACAGTAAAGAATGTTCCCTTTCTTTCTGATTAGAAATAAATGTTTTCTGG
AAATTTAAATGCAAATCAGGTTGTAAAATGTATTGAATAATGTCCAATGTCCTTTTAGTA
TGGTGGCCAAGAACATTTGGATGCCCCTCCAGCTGAATTGCTTTTAGCCCAGACTGAAGA
CTATGTGGAGTACTCAAGACATGGGACAGTCATCAAAGGACAGGAGCGGGCTGTTGCCTG
CTCTAAGTATGAGGAGGATGTGAAGATCCACAATCACACAGTATGTGCTAAACTGGAACA
ATTTTGTGTCCTTGTTGGTTTTGCTCTGTATTGCATTTTTCCACTACAACTTTATTAGCT
AACCATTTGTATGCTCTATGCtttaaaaaaaaaatttttttaaCTCTGTTTCATGGAATT
TTTTCAAAAATAGAAAAATTTTGAAGGAATACTATGTTCATCTATATACCCATCAGCTAA
ATTCTGAAATTTTTAACATATTGCCTTATATGCTTTGTCTAGTTGTATATGCGCATATGC
GCAGTTTTACATATATATGTAAAATATATATACACACATATAGTTtatgcatacatttat
ttgactgaaacatttggaaattatgtatatcatgacattttatccataaacgctatatca
catatctccttaaaatgaggattttcttctatataaccatatcgacattattgcacttta
gaaaattaacattaattctatatcacctaatatctagtcattaatcacattttccaaaat
atacagaaaaatgcctttaacacctattttttgttttagtcagaattcgtttcaaatttc
ttttgatcattatgcggttattatgtctcttttctagagtgtatctcttcattttcatga
cggtgaccatttaacagattaggccaattagtttgtaaattgtctcatattctgtattga
ctggttcctagtagtgttatataatttgtttctctatccctgtatgttttataaatagga
attcaggtctaacggcttgattggatataagttaaatattttgacaagaatatttaataa
gtaatgtagtatattCGTATTGCATTGTAAACATCATAAAGCATATATTGTCCTTTGCTG
TTCTCTTGAAGTAACCAAACTACAATTGTCTCTCTTAGTTGAgggtcaaaaacctaactc
cctataggacccagaccagtgatcgtacatgagtgaagtgagccaggcaaattgtacaaa
ctggagaacacaagccctatctaatggggcatccactgttcagcaacagctgattattgc
caagtggttatataggcccagaatttcccactcctacgtttttcaagagaagtcagatat
cctaaatttttTAATAGGCTTTTGGGAATAGAATTTAAGAGTTTTGTAACTACAGGTCCT
GCTTCTCACACTTCAGGTCAGACTACCTTCTCCCTGTTAGCCAGCCTTGAATCCCCATAA
TTTTTCTCccaaattacctttaatgggctgtattattttatactcctatcaacagtgtac
agaagtttctaatttcAGCTTCCTTTTTAAGCTTTTTAATTTCTCTCTCTGCAGCATATC
TGGGGATCGTACTGGAAAGAAGGCCGATGGGGATACAAATGCTGTCACTCTTTTTTCAAG
TATTCCTATTGTACTGGAGAAGCTGGGAAGGAGATTGTTGTAAGTAATTGTCTTTGGTTC
TTAAAGGTATAAAACAACCGAAGCTCCTAAGTCAAACTAAAACATGCTGTCTCATGTTTC
AAATTTTAACTTGTTCTTAGATGATTAGTAACTATGACACTCAACTCAAATTACATGTAT
TTCCCACAGAACTCTGAGGAGTGTATTATAAATGAGATAACTGGGGAAGAATCTGTGAAA
AAACCTCAAACCCTCATGGAGGTAAGTTGATAATCATTTGTCCTGAATTTTTAAGTCCTG
GAGGGAGGGCTTTAAAACCTGCACCTGAGTTAttttttttcttttgaaacagaatctcat
tctgtcgcccaggctcgagcgcagtgcacggtctgggcccactgcaacttccgcctcctg
ggttcaagtgattcttgtgcctcagccgcccaagtagTGCACCTGAGCTTTGTTTTCACA
TTAATAACACTGCATTTCAATCCGCCCTTTCAGCTGCATCAAGAAAAACTGAaagaggaa
aagaagaagaagaaaaagaaaaggaagaagCATCGAAAGAGCAGTTCAGATAGTGATGAT
GAAGAAAAGAAGCATGAAAAATTGAAAAAGGTAATTTGTGAAGTCTAAATAGTAAAAGTG
ACAAGTAACAGTAttctttgttttttgggttgtttttatttttttgagacagggtcttgc
tctgttgcccaggctggagtgcagtggcgcgacctcagctcactgcaacctccacctcat
aggctcaagcaattcttctacctcagtgtcccaagtagccggtattacaggcacatgccc
ccatgtgcagctaatttctgtatttttttatagagccaggatttcaccatgttgcccagt
ctggtctcaaacttctgagctcaggtgaactgcccacctcatcctcccaaagtgctggga
ttgcaggcatgagccactgttctcgCCAGTATTATTTGTAAAGGCCTTTATTTGTAATGG
CCTGTGATCTAGTCCTGTCTCCAAATGCATTTTTACAATGATGAAACAAGCCTAGAGTCT
GAGTGATTTGCTCAAGTTATATTAATGGAGATATTGTGAGGTGTAGGTATTGCCTTCTTC
TTGGAGTATTTAGTAATTATGACTAATGGGCAGAAGAAATGTGCATTCTAAAGCATTTTA
GAGTTATTGGCATGTTGACCAGAAAGAATTGCCTTCTAGCTCCATAATTTGTAAGTTTTG
GCAAGTCCTTGAGAAAAGTCAGAATTGTAGTCTCTACCAGAAGCATCATTTGTGAGCTTG
TATAAGTAAAATGAACCTCatttaatttttgttattaaataaaatttCTTCAACATTGAT
TTAAAATGTTATAGAATGTTTTGTGCTGTATAAAAATATCATATAAGCCAAATAGTGATT
AGTTGTAGCTTGACAGTAGAAGGGCTGACTCCAAAGCTCTTTCAGGCAATCTGCGTTTTT
GATAGAGCAGTTCATATTCAGTGGGGTCTGTTGGTACTCTGCCACTTTTGAAGAAAAGAC
ATCTGATGTAGAGCTGTGATACACATTTTATTCCTCTCACTATAGGCACTGAATGCAGAG
GAGGCCCGCCTTCTTCATGTCAAGGAGACCATGCAGATTGATGAGAGGAAGCGGCCTTAC
AATAGCATGTATGAAACTCGAGAACCTACTGAAGAGGAAATGGAGGCATATAGAATGAAA
CGTCAGAGGCCAGATGACCCCATGGCCTCTTTCCTTGGACAGTAGTAACTAGTCAGAAGA
CCATCCAAGATAGATGCAGCTGATACATTCTTTTCAGCTTCTTATTGATGATTGTAGATA
GAAAAATCCTTGTTTATTCTTCTTGCTGCCTGGCTTTAATAAATATTTCAGATGCCTCAC
AGTAAGTTCACTCCTTTCCATACTGAGGAAACAAGAAAAGAAGAAGAGGCACATGACGTG
TGCTTTTGGGAATAGAATTTAAAATTGGATTAAGATTTTA
