# Supplementary material for: Reference based annotation with GeneMapper
Source: Genome Biol. 2006 Apr 5;7(4):R29. doi: 10.1186/gb-2006-7-4-r29 (PMC1557983; doi:10.1186/gb-2006-7-4-r29)
Supplement: Additional data file 2 — A gunzipped tar file containing the data set of orthologous genes in five vertebrates (human, chimpanzee, mouse, rat and chicken) that was used to compare pair-wise and multiple species GeneMapper [file gb-2006-7-4-r29-S2.tgz › 5verts/orth105/rn31.fa]

>rn31
GTACAACTTGCGCGGACCGCCTCTCTGGGTCaaaaaaaaaaaaaaaaaaaaGCCAAGCAA
GTGCGCAGGCGTCGATCTCCCGGAAGTTATCGCTGCACTGCCAGAAAGAGGCAAGGAACC
CGGAAGTAAACATTGTCGGGTCGCTTCGTTTCTGGCGGATGGTTTTGAGTGGTCTGTGGC
GGGACTGGGTAAGTTGGGGTTCTGCGTTTGAGCAGATGAACTGGGGGCCCTGGGTCGCAG
GTATCCCCTACAGTGGGTCCTCGTGGTGATGAGCGGTCGTGGGACGCGGACCCGGGAGGA
GACTGTGGCCCAGGACGCAGGCGCCACCCTCGCGTCCAGCCGGACAGAGGCTGAGTCCTC
AAGGAGTACTGGTCACTGTGGGCCGGACATCCTGGGCGGCCTGTACCGAGGCTGACCCCT
CTATCCCCAAAAGAATTCCTTTAAGGTTCAATTTTCTCGTTAGATGGAGATGATCTTATT
ATGTGGGGGTCTAATTAGAATGCCTGTATTGCTGTCAGTGAGTGGCAGTTGTTGTTCTAA
CCTGGAGAGAGTAGGACCCTCGGCAGAGCAGTGTAATCTAATGACAGAACACTTCAGTCT
GTCTTAATCTTGAATGTGACAGGCCTACACTCCAGTGTCTGTGGTTTGTAACACgattta
aaggaccaacagtaaagtcaggcttgggtttgagatctgtctctctgactaatgtctagt
cgtctgaaggtgtttaacctccccgaacttgtttcctcgccacaaaatagggTTGTTGTA
AAGATTTGGTGACGGTGTGCACGGCAAATTAAAGAAATCTAAATTGTTAAAATGAAGCCG
ATTAAGTCCTCCCAGTATACTTAGGCTACCACCGATTTCTAACACTTCTATTTTTGTTTT
TTAAGTCAAttttattttagttatgcgtttaagtgggtgggtgggcttgtgcccttgtaa
gaacatgtactgtcttcttggaatccctgtagctggagttagagacagttgtgaggcacc
tgatgcagatgctgagaactaagctgtaaagtcagtacttgggagacggaggcaggagga
tccgaagtttattctttgctacctaggctatgggacatccggtctcaaaacaaaCACCCA
TGGATATTTTCAGTGGGTCACACACAGAAGAGAACTTTGAACAGCACCTTAGACATCTGG
TCACTAAGCACTTAGCATAGAAAGTCACCCGTTGACTATAAGAGAACTGCTACCGAAGCT
TGGTTGGTTGTGGCTTGGGGGAGGGGGAGGAGTGTTCGGTGAGAATTAATCAATTAGCTG
TGAGGCTAGAAACCAGGTACCAGACTTTGGCTGATGGATGTTACCAGTCTTGGCCTATAG
AATTGGAATAATAGCATCCACTGACTctgcactgtctggtgtgatagctgctagtggctg
ttgagactggaaatgtgacttgtccgTTTAAAACTAAGAGttttcgcgacaggatttctc
tgtgtaatagccctggctgttctggaactcactgaagatggccttaaactcacagagatc
tgcctgcctctgcctctcaaatgctggaatgaaaggcatgcaccaccacttcccagcCAT
AGCAGATTTTAAAACCAAGTTGATTTTTCTGTTGTTTATTGGAAGTTGAAGTTATGCTGT
GTTGGAAATATTTAGCTAAGAAATTTTTCTGAAAGCTGATTTATTTATTCTGTGTATTTt
tttttttttttggtcagaatcctgctatgaaggccattctggcctgactgacatgatcct
cgtgtgttaCAGGCATTTACTACCGTTGGCCCCGATAATTTCTTTAATAATGTCAATCAG
AAACAACGAGTTATATATGTTGTCATCCCTACTTTTCTATATTGCTCTGGAGAGATGTTG
AGCTTGAACAGTGGGCATGTGATCAGATTTGTATTTTGAAATATTAAACTGTACAGTATG
TATAAATTAATTGGGTAGAATCAGAGGAGACTGGTGAGTCTCAAAAAGTCACAACATGCA
CTAAATGCGTAGGGTTCGATATGAAAGGAGTATGTAAACGGTGATATTTAGAAAGTGAAA
ATTTCTATTAGTAACAACATGGATGGGAGGATACACTGAACACAGAGAGCTGTCACTGAA
AAGACTCAGTTTCCCAGGAAAGGCCTGGAGCTGAAGGCACGCTGTGGAGAGACTCTTCCG
AGGGTCATaggtggagatgtcatgtacgcagttggttatgtagattcagagatgaaatga
aaattctggagcagagaaataaTTCAGAACAGTCCTACTGTTCCCCCTGTGTCTTGGCAG
CCGGTATTGTTTGGAGTGAGGAATCGGTCTCTAAATAAATGTGTACAAATGAGGAGCCTG
CCAAGGAGTCGAGAACAGGAGAGGGGTTCATGGAGAACCAGTAGGATGTTATAGAAGCCA
AGAATGTCTGACAGAAGAAGAAACATGTGCAAGAAGGAAAGATGTGCAGTAGATTTACAC
GGTGATTGGTAGTCACCTGGTTAATGTAGCGGTGGCCCTCGGTGGATTGGTTTGGAATGG
AAGCGAAGTCAGAGTGACCAGGGCTGAGAAGGGCAGAGGTGTAAAAATAGACACACTATG
AATGTAGGTGATTGGGGGGGGGGGGTGCTAGGCATCCCTGAATATAGACTGGCCCATCTA
CAtttctttctgataaggactcatgtagcacaggttagtcttgaactctctgtatagcca
agggtgatcttgaatttctggtcctgtattcacatccagattgctggataacaggtatgc
accaccatgcctagtttttgccacactggaaatcaaacttctgtgcatgctaggcaaacg
ctctatcaactgaggctttgtccccagccccTGAACTTTGGTAATTGCTAAGGCACTGGG
CCTTCAAGGGCAAGAGTGATGGGCTCTGTGGTGgtttttttttgtttgtttgtttgtttt
tgttttgtttttgttttttgttttgttttttttttttggttctttttttttcggagctgg
ggaccgaacccagggccttgcgcttcctaggtaagcgctctaccactgagctaaatcccc
agcccctgtttgtttggttttggttttgttttttttttgttgttgttgttgttgtttttt
tttttgACTGTGGAAGAAAAGTTTGAGAGATGCAGGAGGGCTAATTTAGGAACACCTGTA
TGAAAGTCTTTGAAAGAGCATGTGCCTTTCTCTGCTTACAAATTGGAGTGTAAAGAAAAT
TGGTGCTAAGAATATGTAAAGACTTTtttttcttttttgagacaaggtctcactatacag
ccttggttagctgtggattctatatgtagaccaacctagttccagactatcctctaactc
ccaaatatccacatgcctctgcttcccaagtgctaggattaagatcgtatattccagtac
tcggttTTAGAGCCTTTTGAGTAAGGGAAAGAAGCCATTAgaaccagtgagatggctcag
cgggtgaaggcatttactgccaacaacctgttgacctgagtgtgatccctggacccacat
ggtgattaggggagaaccaactcctacaagttgacctctgacagttgtagtgatagtttt
ggagttttggcttctttaaaacacagaaatataagaatatgttctcattttaatcccagg
tgtagggatatggggctgcttcagactgttgcagcagctaactgtgattcgcgtcatgcg
ctagcaaagtcatggttttgccagcaactgcagatagtttctgcagtcatctgacatttg
gaattctgggggctttttagagggtatataaatactagggccctgagatgtagggtgggt
tgttagttgttggggggctgttgttgattgttggtggtcgaggtgtgttaggtaatcatg
tacaaagaagaaagaagaagaaaaagaaattagatatcctgacagcaaagatcagacttc
ccccaaggaactcgatgacccatcagcaggaagtaggctaacaataacatctcccccttt
ctgacccctgactttattcagagatctcttttctttcctctctatccttttctctctttt
atctagtcgttagagggttgaaagtgtgaaagaagggatgaagaaggtggaagagaagaa
gagcccacaaagaagctaaatccagccacagacctgcccatacagtccatggcatatgcA
GTCCTACCCAGCCCTTCTACACACCTGCACACAAAACAAATAGATAAAATGTAAAGACGC
CCTCCTCTATAGGCACGTTGAAAGAATAAAAACAGGAGACTGGAGAGTGCTGTTTAGTGC
AACAAGGACCCAGTTTTGATTGAAACACCACAAAAAGTCTGAAAAGTAAGAGGGAGAAAA
AAGTGTAAGCAAGAGAGACCCTGGTAAAGCTCACAGTGTGTTGCTTGGACACGGTTCAGT
AGTCTCACTGGGTGTATTCCTCCTCTACTGTAAAAACTTCCTTTCTAGAGGAAGCCAGTT
CATCATGTCGGCGGCAGCTGTGGACCCAGTTAGTGCCACACCCATGACGGGCTCAAAGGA
AATGAATTTGGAGGAGCCGAAAAAGATGACCAGAGAGGACTGGAGGAAAAAGAAGGAGCT
AGAAGAACAGAGAAAACTGGGCAATGCCCCTGCAGAAGTTGATGAAGAGGGAAAGTAAGC
CTTTTCTCTCGTGATCTGTTTCAGTTCATGCCCAGTTCATCAGGTTTCCACCCTTTGCTT
TGCTAGGAGACCGTCCTACCATTTGCAAAATTTGTATTCTTCTTTCTTGTTTTCTCAAAC
TCATATGTATATAGTTTAGTAGACAAATTATACCAAAGAGCTTATAGTGACTAGCAATTG
TCCTTTTTTACCTTTTTTTAGTCCCCAGCTACTTTTACATGCTCTCATTTTGAATTTTTC
ACATCTCTGAATAATAATGCCAGTGTGATAATTTTAATCAGTTGGCTGTGGGCTCTAGTT
TAGCTTTAAACTCTGTCTCCTTGCAGTTGTACCCTCAGTCTCGCTTCTCGATTAGAAAGT
CCCTCCATGTAGTATGTGTACATCTTTATCCTTAGTTCTTCTGTTCGTGGAAATAGCAAC
CACCTTCCCTCTCCCATCCCACTGCAGGGTCTCCGTCCTTAGCCTCTGGGCCCACACCTT
TGTGCTTAGAAAGCCATTTTCAAACTTCCTTCCTCACAATTCCACTTAAATTTTATTACA
GAGATATCAACCCTCATATTCCTCAGTATATTTCTTCAGTTCCATGGTATATCGATCCAT
CCAAGAGACCCACTTTAAAGCATCAGAGACCACAGCCAGAGAAACAGAAGCAATTCAGTT
CATCTGGGGAATGGTACAAGAGAGGTGTAAAGGAGGTATGTGGCAGCCTGTGTGTCATTT
TGTTGATGGAGATTTTTGTGAAGAATTTAAAACTTTTAATGTGATGCTGTTTAAAATAGG
AAGGTATTGTGTGACCGTGGTGTTGAACTTCAGAGTCTATACAAATGTTAGACTTTTCTT
TCATACATTTTATATTTTTGAAACCCTTAAACTTGGTCATCTCAGAACATGAAGGCTACC
TGGtctttttaaggatttatttattatgtatacagcatacagtatatgcctacatgccag
aagagggcaccagatctcataataaatggctgtgagccaccatgtggttgctgggaattg
aactcaggacctctgaaacaacagacagtgctctcaacctctgagccttctctccagccc
cGGTCTTCCTTTTAACAAATTAAGTCAGTAGACAAGATAATGAGAGTCAAAGTTACTTGT
AAATGACTCTGATAAAAGAAAGATGTCTGTTCTGTTCTCTCTGTCTTTGCACAGAACTCT
ATAACTACCAAGTACCGCAAAGGTGCATGCGAGAACTGCGGAGCCATGACACACAAGAGG
AAAGATTGTTTTGAGGTAAGTTAGCTCCCAGCCTGCTGCGAAACCGTCAGCCAGCATTTT
GTGTTCCCCTTGTCGGAGAGCTTCTGCTTCCTAAAGTTATTTAAAAAAATAAAAAGTAAT
TTGCATGAATGTAGTCTGGAATCATCAAAGTTTCCTCTCAAAGACTGCCTGGTAATTAAG
GACATTAAAAACGCCACAGTGCCACACTGACTCTGGGCTGCAAGTTCCTAGGGAAGATCT
GTTGTCTTTCAGAGGCCAAGGCGGGTTGGAGCTAAATTCACAGGTACTAACATCGCCCCA
GACGAGCACATCCAGCCTCAGCTGATGTTCGACTATGATGGGAAAAGAGACCGGTGGAAT
GGCTACAATCCAGAAGAGCACATGAAAATTGTTGAGGAATATGCCAAAGTTGACCTGGTG
AGCCAGTTCCTGCTTTCTGCTTCCCTAGAGAGGATCTATTCTGCTGTGTCTCTAACCTGA
CAACGCTTTTGCACACCTTCAGGCGCTCTGAACATGGCGCTGTTTCTTACAGTAATGTCT
AATTCAGTGGTGAAGGTAGTGTAGTGCAGCACTCACCCCCCCTGCCCCCtttttttccct
gagacagggtctttctatatagtgctaactgtcttttatcttgttatgcagtccaggctg
gccttgaactcttgcatctgcctcccaaatgctttgattaaaggcaggaaccaccgcacc
tggctGGCAGCAGTTTCCTAAGGCTTTTATTCTTTAGTTCCAGTGTGACCAAAGGCATTA
GACGTGTAAAAACAGACTGACATCCAAATCTTCTTATAtttacttgtttgtttgtttgtt
tgtttgtttgtttgtttgtttgtGGCAgtctcatgatgtaatcctggcttgcctagatct
cactgtgtagaccaggctaaaactccagagatctgtgtgcctgcttcctgagtgcgggat
taaagaaaggtgtacatcaccacacagagctggttttggctttttggagctctgaaatct
tcatgcctaagctacagcttgtgtctAAGAACTGCTTTATGGTTCTCTGGCATCCCACAT
AAGAATAGCTAACCTGTTTAAGAAAACTGAATATTAATCTAACTTCAATTGTTTTCTTTT
AAATAAACAATGACTCTGTCTTTCTGTCTTCTTACCCAAATTCTTTCAGAACAGTAGTCT
ATTCTGCAATTTTTTCATTTTTTTTTTCTTCTTTTAAGGAATTACAGATTATTTTAAAGC
TCATGTGTTTTTGTTTTGGGGGTCAGTTTCTATTTTGTTTTCATTTTTATGGGTACCATG
TAACACCCATATAGCTAAGGATGGTTCTGAGCCTCTTCCTCCTCTATACTAGGATTAAGG
GCATGTGCCACTCTTCCTGGCAAGATCATGGGACAGCATATAAACATCTAGATGTCATGT
TTTCCTGAGCATTGAAATATCCAGTAATCTGACCCTGACAGAAATTAGTCAGCCAGTCAC
TGGGAGTCAACAGCGTCTGCCACAGTTGTTGGGGCTCCCTCTCTGCAGTTTACATCAAGG
CTCATTCATGCAAGAGGCTAACTCTCTATAAGCCTGTCTGCCCTTCCTTTACCCAcctct
tccttcctcctcctcttcctcttcctcttcttcttcttccttctcctcttcctcctcctc
ctcctTTTTTGAGACTGGATATCCTACAGCTAGGTCTAAGGACCATTTCAGAAAGCACTA
AAATCACCCACATTGAGTATATACAATCCAAATGGCCACCTGAATGTTGTAACTAAAATT
TAAATGTCATTATTTTTCAGGCAAAACGAACATTGAAAGCACAGAAACTGCAAGAAGAGT
TAGCCTCTGGAAAATTAGTGGAGCAAGCTGTAAGTAAAGATACAAGTTATTTAAGCAAAA
TATTCATACTCTTTAAAACCgtggttctcggcctataggtcatgactccaaacaactagt
tcacaggtcacctaagaccatgggaaaacacagatatttatattatgaatcataacagta
gcaaacagatagaactagcaacaaatatttttatgattaggggtcaccataacatgaaga
actgtattaaagggtcacagcattcagaaggttgagaaccactgCTTTTTGAAATGGAAC
TTAGAACAAGAATTCATTTTATAGGTCTATAGTTAGGAAGGATCTGAACTTCCTGTCTCC
ATCCACTTTTTGCATATGTGCTGTACTGTAGTGGGGTTTGAACCTAGATTGCAAACATTC
TGACAGCATTTTCTATTTGAACTTGATTTTTAAAAAACTAATGAGGTTTggggtcagtga
gatggcacagtcagaaagggcacttgccatggaagcttggcagctttggtctgagccgca
gaacccacgtagaggtggcaggagagaactggcctccacatgtgcacagtggcatgcgcT
GACCCAAGACTACATGGAAAGGGAACTAGTCGGGATTAACGAGCATGATGCAGCTAAAGC
CTAACCAGATGGNNNNNNNNNNNNNNNNNNNNNNNNNNNNNNNNNNNNNNNNNNNNNNNN
NNAAGGGAATGCACACACACATGTGTGCACACCCACAGACCCTACATATGAAAGACATTA
TACACCAATACAGTCTGTTTGGCTTCTGGTTTTACAGACACTAATACAACTTATTGTTCA
CAATTGCATGCTTGTGTCAGAATGTATGTGCTTAGGACAGGTGAGAAGCATCAGAGCATG
TTGTTGAAATGAACCAGCCAACATCCCCCACCCCCCTTCCTTCAGTGCTGGGGATCAAAC
ACTCACCCATGCTCATTTATAGTATGTTTTTAAAATGCTAAATAACCTGTAAACTAAATG
AAAAGGATGTATAATTACTTTCCTTCTTTCCAATGCAGAATTCTCCAAAACACCAGTGGG
GAGAAGAGGAACCCAATTCTCAGATGGTAATGCTTGCCTGCCTGCCCGTCCGACTGCCGC
TCTCTCTAGTTTCAGTGGCTCGTAGTCATAGTAATAGCTTTAAGTCACACAATAAGCCTT
TGTTTAAAGGGGAAACAAGACCACAGTGCTGCGTGTTTTTGCTTAGTTTTCTTGTCCCCC
ACTCTTCTTTCAGGAAAAGGATCATAACAGTGAGGATGAGGACGAAGACAAATACGCGGA
TGACATTGACATGCCGGGGCAGAACTTCGACTCCAAGAGGCGCATCACTGTTCGGAATCT
CCGGATTCGGGAAGATATTGCAAAAGTAAGTCAGGCCAGCGTGACCTACAGCTCGGACAG
ATGGCCGGTCCACACTTGCCCCTGCTTGCGCAGTGCCTGTGTGTGGTTTGATTAGTGTAA
TTAGAGCTGCTGCGAAGGACGGCAGCGTCTGCTGCTCCCTCTGCAGGAGCCTGCGTGGAT
GTTCAGTTTCTCGGAGCCTACCCTTCTGCCCTGCTGAGTCCTTTCTTGCTGTAAGTCAGT
GGTAACTCAATCTTCAAATGTTTTCCTTTCAGTATTTGAGAAATTTAGATCCAAATTCTG
CCTATTATGATCCAAAAACTAGAGCGATGAGAGAGAACCCTTACGCCAATGCAGGGAAGA
ATCCAGACGAGTGAGTATCCAGTTAAACTTTCGGACTGGTGCAAGGGGCCAATGCTTTGA
TTCTGTAAATGAGTTTTTCTTAAAGGAAAGCAATCTCTGAGACAACTCTACCTACTGTGC
TTTCAGAGTGAGCTACGCTGGAGATAACTTTGTTCGATACACAGGCGACACCATTTCAAT
GGCTCAAACACAACGTAAGTGTTTGCTCTATACCAAAGCCTTGTGTATAGACTTTAGGGT
TGAggaccagcaagatggctcagggtgcctgctgtcaggcttgaggaccggagttctata
aaacagacatgatggCATATGTCCATGACCCTACTACTTGGGAGACCAAGAAGATGGCCA
CATGCCTGAGGCAACTGTCTCAGAAAAGCCGGCAGACAAGAAAGAAAAGAGGGAGAGGGG
ATGGGAGAGGTGCTGTGAGCATCTACTTAAAGCTTGCTCTAAAAAAGCAGAACCACCATG
AGCTGGCACTCATTGAGACACTTTGAATTACTCTAGTGTTTGCGTGGGAAGCCTACGACA
AGGGGTCTGAAGTGCATCTCCAGGCAGATCCTACCAAACTCGAGCTGCTGTATAAGTCCT
TCAAAGTCAAAAAAGAAGACTTCAAAGAGCAGCAGAAGGAAAGCATCCTGGAAAAGGTAC
CACCAAGAAACGGCTTCACTTACTGCATACGAAGCATTAAGCTTGGTGTACAGTACGGAG
AGCCCCTTTCACCCATGGACCATCAGGAACCATGGTCCTGTCCTTCCACCAAGTCCCTTG
GTACAGACTTTTGCTTCAATCACAACCCTCCAAGATGGAGTATATAAGATAAATGCGTAT
TCTTTCTCACGAGTCGTCATGGCAGTGGGTCCCTAAACAGCCCCTCACATCTGCATCACA
GCGTCTTGCTGTCTCATATCCTAGCCCAGCATTCTAAAATGCTTTCTGAGGGTTCCAGGG
CAAGGGTACAACATGTATGTCCCCGTGCACAGCACACGCCTTTGCTTTGGTCGAGATTCC
TAGCTTCCCTTTGGTGGGAGACgtaaaagggtcacatccagactccagagatggagaaat
cagccccatctctcgatgggagaagcagcaaggttgggagggagccaaaggatgtccgta
cgcacccaaagagagttatggccatcttgaaactacCTCACTGACCAGATAGCTACCAAG
GGAAACATTTACCTCAGAAGATTTCCTGATGCTTCTCAGTTTCCTTAGGAAAGCTAGTTA
GAAACAAAACCCAAAATATTTTATTTGTTGTCATTGAAAATAAGCCCTTCCATAGAGATT
TGATATAAAAGCTTGGTTGTAAATGTATTAAAAACACTCAATGTCGTTTTAGTATGGCGG
CCAAGAACACCTGGATGCCCCTCCGGCTGAGCTGCTCTTAGCGCAGACAGAAGACTATGT
GGAGTACTCCAGGCATGGGACTGTCATTAAAGGCCAGGAGCGGGCTGTGGCCTGTTCCAA
GTACGAGGAAGACGTGAAGATCAATAACCACACGGTCAGTGCTGGGCTCTGTGCTGTTTC
CCACAGAACTTCATGGTTGAACCTTGATTTCTCTTTGTTGTTGACATTATAGCCTTGCTT
ATAAATTTTTTTCTGGAAGTGAGAAAAAATGTTACTATATTTATTGCATGCTTACCCAGA
ATCAAAACATCTTCTGTCTGTTATACCATTTATACTTTGTCTGAGTTTGAATGTACACTA
GTATGTATATTAACACATGCATGTTGTATTTACTAACTTTTGGCAGAAATATTTGGAAGT
TACAGATCAGATATGACATTTCACTCAAACAGTTTATCATACATCTAAAAATGAGAACTC
TAGATAACCCTGCAGACCTGCCGTGCCTCAGAAACTGACATTAACTTCTTAATTCATTCA
GCCTTACTCAGGTTGTGTGCGTGCGTGCACACACATGTGCAGAGGTTAAGTTAGAGTTGA
TTTTCTGCTTCCACCTTTGTGTGCATTCCAGGAGTCTACACAGGCCCATCAACCTTGTGG
GGAGCACATTACCCTCTGACCCCTCTCAGTTAAGCCTGTATTGATCATTTGTTGGTGGTT
TTCCCTTGTCCAAGACGATGGTCATTGGCCAGGTCTGGCATGTAAACTGTCTCATGCTCT
ACATTCGACTGTTCCCTAACAGGATCATAACTTCTCCTGTTCCCTACAGGTCTAAAACAA
GAATTTAGATCCAAAGCTCAGACTAAGGAGAACCTATATTTTTTGGCAAGAATGTGTAGT
AGGTGATAATGTGTCCCTTCGTGTGTTAACATCATAAAGCATAtttctatgtctgtattt
tttggcactgaggattgaacccagggcctcatacattctgccaccgagctacgatcttga
ccccATTTGTTGTGAACCTAAACTAATAAAACTTTTATACATCAAGGACCAAAGAAGTTA
AAAGCTGTATCTGTACTGTGGAGAGTAGAATGGGTCAAGCAGAACTCAGACACTCTCAGC
AGTCAGCACTCAGTGCAGTCTGTCCAGGATCTATGCACTGTCTAGCAGCGCCACTGAGTA
TCAGTAAAGACTTCCTGAGACTTTTCTGGGAGGTTGTGGGGTGGGAGTCAGtttattgag
acatggttttacccaggctgactcaaacttgaatgttccctcttctgcctcctcagtgct
gggattataggcacatgccaccgtgcAGGCTTTTGAGAAGAGAACATAGACCGTTATAAC
TACAGTGCCCAGCCTCCCAGCATTTGGAGTTGATCTAGCCTCTGTCTCTGTTTTACTTAA
CAATGTAATATTTTTCTCCAAAAATGCATTCAAGGTGGCTACATCATTTTGTACTCCTGT
CAGCAGGATGGGAAAGTCTCTAATCGTAGGCTCCTTTCCAAATAACCTGTGTCTCTCTCT
GCAGCATATCTGGGGATCTTACTGGAAAGAAGGCCGCTGGGGATACAAATGCTGCCACTC
TTTTTTTAAGTATTCCTATTGTACTGGAGAAGCTGGGAAGGAGAGTGTTGTAAGTATTAC
CCACTAGCTTTTCTCTTTGTGGAGGAGATTGGTAAGGAACgagatggggtttcatgtagg
catggccagccaagaattcactctggccaggggtgaccctaagctgactgtattgccacc
acctcccagatgcgaggttacacatgtgctctggcctggctttaggagatgcaagggata
agacccagggctttgcaggctaagccaggactctaccaaccaagccccagccccagcccT
TGTTCTCTAGTTCTTAAAGGTTGCATAGATCATATCTTCTTACATTTCAAATTCTAACCT
GTTCTTCAAATGACTCAAAACTATAGTCTTCAACTCAAATTATATTCTTCTTCCACAGAA
TTCAGAGGAATGTATTATAAATGATGCGACTGGAGAAGAGCCTGTGAAGAAACCGCAGAC
CCTCATGGAGGTCAGTGTGGAATCCTCTGCTCTGAATCTCTTGAGTCCTGAGGTGGGAGT
TGAACCGTGTACCAGAGCTCTGTATTCACACAGCCTTTCAATTCTCCCTGTCAGCTGCAC
CAGGAGAAACTAAAAGaggagaagaagaagaaaaagaagaagaagaaACACCGAAAGAGC
AGTTCTGACAGTGACGACGACGAGGAAAGGAAGCAGGAGAAACTGAAAAAGGTACTTTAT
GACATTTCAATAAGAAAAGTGACAAACAGCAAGCCAAAAGGGGGCGGGGCGAATACTGCC
ATTCCTGCCTGCCTACCTGCTGAGTTTTGGAAATGAGGAGACCGCCCTGAGANTGTGTTG
TTTGCCCAGGTCCAGTAGTGGCAATTGTGTGAGTCTGACtctgtgtctgantntgtgtat
gtgtctgtctgtctgtctgtgtgtatgtgtgtgtgtctgtgtctgtgtgtgcctgtttgt
gtgtctgtgtatatgtctgtttgtgcacntgtgtgtctgtgtctgtatttctgtgtgtgt
gtgtgtgtgtctgtgtctatgcctgtgtgtatgtctgtttgtgtgtgtgtgtgtgtgtgt
gggtctgtgggtctgtgtgtatgtctctgtgtgtgtgtgtgtgtgtatgtgtgtgtgtgt
gcctgtttctgtgtctgtgtgtatttctctgtgtgtgtgtgtgtgcgtgcctgtttgtgt
gtctatgtgtatttctgtgcctgtgtgtgtgtgtgtgcctgtatgtgtgtctgtgtgtat
ttctgtgcctgtgtgtgtgtttgtgtgtgtgtgcctgtttgtgtgtctatgtgtatttct
gtgcctgtgtgtgtgtgtacctgtttgtgtgtctgtgtgtatgtgtgtgtctgtgggtgt
gtgtgtactcatgaagaggtcagaagactggcaggagttggttcttctgtcatgggttgt
ggagattaaacgggagtcctcaggcttggcactagttgcctttatgcactgagccgtcac
accagccccTCGACAGAATTTCTTTAACTGATTAAAGAATGTCATAGACCATTCTGTGCT
CTATGGGAAAAGTCAAATGTGTCCAGTAGTGACGGTTGTTTGGCAGTGCAGGGACTGACT
CCTCTATTCTTTCAGACAGTGGGGTTTACAGAGCACTCTGTCCCATGGGGTCTTCTGTGT
CCGCGTGGTGGGGATTTATGGTGCTGAGTTTTCGTGTCTCACCACAGGCGTTGAATGCAG
AGGAGGCTCGCCTTCTTCACGTGAAGGAGATCATGCAGGTTGATGAGCGGAAGCGGCCCT
ACAACAGCATATATGAAACCCGAGAGCCCACAGAGGAGGAAATGGAGGCCTACAGGATGA
AACGGCAGAGGCCAGATGACCCCATGGCCTCTTTCCTAGGACAGTAACTAGTCAGGGTCA
GACACATACACAGTGTTCTTTTCAGCTCCTCTCGGCCTGTAGATAGAAAGTCTTCATCTG
TCCTGCTGTCTGACATTAATAAAGTTTTCTGAAGTCTCCAAGTCAGTCTCAACAGTCAAA
CAAAGCAAGCAAGAAAGACCATACAGTTATGATTAGGGTTAAAATCATCCTTCCTAATCA
ACGATTTGGAAGGAGAGTTTGGATCTCTTCCTCTCTAGTGTCTggcatgatgactcatgc
ttgtaatgccagcacctgagagtggtagagcaggggaaccaagagttcaaggtcagccGA
Gggtggtgcacacctgtaatcctagcactcagcacactgaggcaggagactcccagcatt
aactacatagcaaggttggaaccagcctgcagtgcatgaggctgtcctaaGCTACATAGC
ANAATGATCGGAAGGAGGGAGGNNNNNNNNNNNNNNNNNNNNNNNNNNNNNNNNNNNNNN
NNNNNNNNNNNNNNNNNNNNNNNNNNNNNNNNNNNNNNNNNNNNNNNNNNNNNNNNNNNN
NNNNNNNNNNNNNNNNNNNNNNNNNNNNNNNNNNNNNNNNNNNNNNNNNNNNNNNNNNNN
NNNNNNNNNNNNNNNNNNNNNNNNNNNNNNNNNNNNNNNNNNNNNNNNNNNNNNNNNNNN
NNNNNNNNNNNNNNNNNNNNNNNNNNNNNNNNNNNNNNNNNNNNNNNNNNNNNNNNNNNN
NNNNNNNNNNNNNNNNNNNNNNNNNNNNNNNNNNNNNNNNNNNNNNNNNNNNNNNNNNNN
NNNNNNNNNNNNNNNNNNNNNNNNNNNNNNNNNNNNNNNNNNNNNNNNNNNNNNNNNNNN
NNNNNNNNNNNNNNNNNNNNNNNNNNNNNNNNNNNNNNNNNNNNNNNNNNNNNNNNNNNN
NNNNNNNNNNNNNNNNNNNNNNNNNNNNNNNNNNNNNNNNNNNNNNNNNNNNNNNNNNNN
NNNNNNNNNNNNNNNNNNNNNNNNNNNNNNNNNNNNNNNNNNNNNNNNNNNNNNNNNNNN
NNNNNNNNNNNNNNNNNNNNNNNNNNNNNNNNNNNNNNNNNNNNNNNNNNNNNNNNNNNN
NNNNNNNNNNNNNNNNNNNNNNNNNNNGGAGTTTTATACATTTCCTTATCCCTTATATCT
GAAATGCTTAGCTTTTAATGGTCAACTTTGATTATTTCACACCTTGCTGAACGTGAACTT
TCAGACATTGAAGTCACTTTTATGATCTATGATGTGTTTTTACTACTGTGTGTCATTTAA
GTCTGCTCTGTTAACAGTTACTAAGCTAAGGTTGATATCCAGTTACCTAGTCTGTGTACC
CAGCAGGTATCATTTCATAAAAACAGAATGGAAAAACTTTAAAGACGTGAGGACGGTTTC
CAACACATGCATGCCAGTGAGACCGCTGTGATCTAAAGCTGGCCTGGCCTAGAGACGTGG
CAAAAACAATGCCAACGCCCCTCCATTGTGAGAACATAGTCTGAGTACACTGACTCAGCG
AATGTGTTCCAAACTGACTTCCAGGATACTGTGTGACGTCAGCACTTCAGACAGGCAGAA
GATAAGCACCAAATACCTGGCTCTATGTCAGCATTCAGCCTGATTTAAAACTACAGTTtg
agggattagctcaatcagagaggggctggctttgcaagcataaggttgtgagtttgagct
ccaggacccacattaaagggaaagcaggccagccagatgcagtggtgtatgcttgtaatc
ccagccctggggaggcagagaaaattacctgaggctcaaaggctagccagctcagccaaa
tctgcaagtaccagaacagCTTCGGAGGAAGAAGCTATTCTCCAACCTCTACAAATATGC
CATGCTTGTACCCACACACGCCCACACAGTTATAATGCAAACAGATCTCTGATCATAAAA
GCCAAAGTTGTGGTCTGTATCTACCCCAACATAGGTGGCTCAACAGAAAATCAGTTATTG
GTATCTATTTTGTATATTTTGTTGATGAATGTGCAATCGACTATTTTGCTATGAGTTATT
TGCAGTGTCTTAACTGTTTGGCCGAGGAATGGGTTATAGGAATGCTGAAGAAAGTGGCTA
