# Supplementary material for: Reference based annotation with GeneMapper
Source: Genome Biol. 2006 Apr 5;7(4):R29. doi: 10.1186/gb-2006-7-4-r29 (PMC1557983; doi:10.1186/gb-2006-7-4-r29)
Supplement: Additional data file 2 — A gunzipped tar file containing the data set of orthologous genes in five vertebrates (human, chimpanzee, mouse, rat and chicken) that was used to compare pair-wise and multiple species GeneMapper [file gb-2006-7-4-r29-S2.tgz › 5verts/orth106/mm34.fa]

>NM_207692
ACGCCCGTACTGCCCAGCCTTGCCCACCCCCAGTCTCAATTGGTCCCGCCTGTCTGGATA
TCCTAGTTCTGATTGGCTGGCCTAAGAATCCGTCAGACTGAGCGCCgcggcggcggcggc
ggcggtggcagcagcggAGCAGAAGGGAACCGGACCGGAAGGGTCGCAGCGCCCCGCGCC
CCTCACACCCACTGCGACGGCGAcggggcggagcagagcggggcggggcgACCGGGTCCA
GGTCGTGGAGCTGGGTGCCGCCAGAACGCATCGCCGCCAGCGTGCCCTCCCTCTGCCTCC
GGCGCGGCGGCGCGGAGCCGAGGTGAGCCGGGCGGGCGGCTAGGCCTGGCGGGGCTGCTC
GGGCCACGCAGGGCCTGGGGTGCGGGGCTCAGGGGGTGGACTGCTCGGTACTGCCCGGCT
ATCCACGGTTCCGCGGTCGTTCTCTCCCGCCTGGTGTGTGCAGCCCCAGGGCTGCAGGCC
GGCTGTCTGGCCGGGCCCCAGCAGACCTGCCCGCAGGGATCTGTGGGCGCCTTTCCTCCA
GCTGTGAGGCACGTCGCTGCACCCCGCTGCATGCCCTGGAGCCTGAGCTCTGGTCCCCGC
GACCTTGGCGGTGACTGCGACCCTCACTGGCCCTCTGCTTTCCCCTCGGGAGTAATGGTA
GAATGTCTAGGGTTTGGTCGGGGTTGTTAACGGGCAGTGTAACTGTCTCAAAGCGTTAGG
GCAGAGAAGCCTAAGGCGCACATTTGAGAGCATCTGAGTGGGTAAATAAATGCTCCCTTG
CTGATGTGAGTGTCGTAGGAACTCCCCCTCATCCGCTTAGAGTCCTCCCCCACTTCTGCC
CCCCCTCCCGAGCCTTGTCATTCATCTTCAGTGCCCAGCAAAGCCAGAGTGGGCCCTGCC
CACCTCCTCCGCCACTCCTTCCCCTCTTAACAGAAGCAGATCTCTGCTCTCCTATCCTAA
GCTCACCTGCCTTGGGCATGCCAAAATCATTTATTTACCTCAGGACCTTTGCACTTCGAT
TTCTCTATGTTCAGAGTTGTCTATAAGATTTTTACCCAGCTGTCTTCTCTCACATCGCTT
CCTCCTGTGGTTCAGTGTCTTGTTATAGGCGAGGCCTACCTAGCTTGACCACCCTTTTCC
CTCGCTTAGTCATTCTCGCTCATCAGTTTCTTTAATTTTCCATCCAGTACCTACTCTGGA
TTGATGCTATCTGATTTATTGCCCCGTCCTTTTTGTATAGCATGGTGAGTACAGGTAGTT
GTTTCATCTGTAAAGTCAGATCAGTGAATGAACAGTAAGACCATCCCTGCCTATTATTAT
CTCTGCTTTGTCCATTTTGTTGGTGACTTTAACTTGTGAAACTTGTAAGCAAACAGACGC
TGATTCTCACTTTGTGAAATATTTTCATGTTTTTAATCTCTTTCTAGTAGCTGTCAGAAC
AATTTGTGATAAAAAAAATACGTTTTGGTAAGAGTTTTGCTCTGGCTTCCTTCCACAcat
tcaggagttatctactggattctgtattatctaggtcatgctttctgctgggctctgggg
acacaaaggagatagcaacagggtaccgtcccccagagagtccaggagccccatagagca
gactggcatgcacacagTTCTAGGACAGGATATGACACCAGCTATAGTGAAGGGTCTGTG
CCCTAGAAATGGAGGGTGTGGGGTGGGGGTGCTGGAGGGCCTTGAGCAGGGACAGACAGA
AAGTGAAAGGGCAAGATCAACAAGGAACTCTGCTCAGTCTGGAGCCAAGAATCAGCCCTC
CAGGGCAAGTGTGGGGCTTTATGGGGTGCTGGAGACCCCAGAGCTCCAGAACTTGGTTCA
GCAATTTTTGTAAAAGCCAGGATTCCAAGTTTGTATCTGGACTCTGATATGTCAGTGTTG
GCAATAGCTAATTAAAACTAGCTATTTGGTGCCAAGCCAAAATGCGGACCTCATGCAGCA
CTGCTAACCTCCTGAGCAGGCAGTGTGGGAGGGAGAAGCATGGAGGAGCAGGAACTGTAG
CCTGAGGCCAGAGGAGCTAGGCCCTGTTCCCCAGATACCAGCCAGGCACTCATTTGAGTG
TGGCTGGCACACTGGGttccacagaggaagaaacggaggctcagtgcttcagcagtttgc
ttcagcgcaggcagccagtgagaactcgaacccagattgccctcaatctaaggttcTCAG
CTCTATTTGTGTTTGGTTTTCGATTTGTTCTGGAAGAACAATAGCCAATCTATAAATGTT
TCTCTCCTCCCTTTCAGAAGAGTCCTGCATAGTTAAAAATAATTGTCGTTTTTGGGGCAT
AATCTCTGGAGAGCTTTGGTTTTCCTGAGGTTTTAATTTGCAGGGTCTCGGGACTTTATA
ATTACTTGTTAACGGATACTTTGCTGTGTCCTTTATGAATGGTCAAAGGTATACTTGGAT
TTGTCAGTTTCAAATGGAAAAATAAGTCTTAACCTTCTGTACAAATCAAAATGCCAAACA
AAGTAATTATTAATGAGTTACTAATTTTTAAAAGCTTATAAGATAAAACAAAAATCTGAT
CTTAAAAGAAAACTATAAACTTGTCAGTAGGCTGCTATATTTGTCTACATACAAAGTTAT
CTTTCACACCTGGCTAAGAAGGTGGCaattttattaaaaaataattattaatGGTTTATA
CTTGACCTCTGTGTGAATTGATTTCAATAGCAGTCTGTTAGTTGTTTATGATGGGGACTT
TCAAATTTGTTAAAAAAAAATAAACAGCCTAGTATCAGTGTCTACAGGTTTCAACTCTGA
CAGTCTTGTTCCATCCCTGACCTTAGATCCTTGACATCCCATTGTTCTGTCCATGAACTT
TTTAGTCTATGTCCCTAAAAGACAGGGCCTCTCTTAAACTTTTAAAAGCAGTAATTCTTT
CATAGCATCAAGTAACCAGTCAAAACTCAAATTCCTAGGTGTCTTGTGTATCTTACAGTT
TCTGTAATCACTTGAAAGTAGAGTCAAGTTtttgttgtgattattggtcttttcagttct
ctgtttgtttttatgttttattttatggtgtttgttttgtgggttgtttgtttgtttttt
tttctttcagatatgacttcatactcattatgagtgaatggcccaggctggcctcaaatc
catggcaatcctcctgtttcagcttcccatgtgctagaattatagtcaaaaggcaccaca
ctcagctAGATGTCTTCAGTGTGTTGCTTTTCCTGCTTCTCTTCTGTTTTCCTTGTAGTT
CACTTGTAGAAGCAGCTGGTGGTTCTGGAGTGTCTCCATGGTTGGGTTTTACAGATGCCA
TCTCTGCAGTATGATATAGAGTTTCTGTCTCCTGAGACATACGAGGTGAATCTAGGTGAC
ACCCACTGAGATTGAGGGTGGACTCAAGCCATGGTGCCTTCTCAGCTGAGCCGGACTCAC
AGCTAGAGGCGTCCTGAAGTTCTGTGCTCATCAATGTCTTACAGATGAGGGTAGCTGCTT
GGCACTGGATAAGTAACTGTTCCACAAGGAACCTGGCTTGAGACCTGACCTTAACCTTCC
ATACTGCCTTCCCACACTTATCCTTTTACTAAGCTTTGCTTTAAACTGACAATGCCTGGG
CTGAACAATGGGCCAGGGTTCAGAAATTAGCCAGGTACAGCCTCTACCACTGAGGAGCTT
GGAGCAGAGCTTTCTACACAGAATGGAAGGAGAGCTTGGTGCTGTTTAAAGGGATAGGCC
GAGTAAGGAACCTTGCATGAAAAGTAGGTCCTTGAAGAGTAGAAGGGACAGGGACATCAG
CTAAGGCAGATGGAGCCGCTGAGCAGAAGTCTGCAGGTGTGTCTGGTATCCAAGAGCGGG
CCAGAGGGCTTGCTGTCTGCCCTTGTGCTAAGGACGGCTCATCAAGCTCTCAGAGTCACT
GATGAAAGCATTCAGACAGGAAAAGGGTGGAATCGCTGTGTATTTTCACCAGATCTCCTT
TTAaaatttcttattgtggaacagttacagatcttcaagaagctgcgaaatcccgtctat
tttttacccagttttctccatcgattgtatatttatataactccagtacagaatcataac
aggaagttaggcattgctacagtatgtgtacaattcagtatcgttttctcatgtgcagat
tcctgaaccaccattgccaccacaggatacggaaacctattaccatccccacggtctccc
ctactgcccctttgtagctgcctaactcaccAGCTTCCACTAAGCATATTCCCTGGCTAT
GCAGTGGCAAATAGGATTCCATGCTTCTGCCTAACAATCCCTTAGAACAGTTGCTCTTAC
TACATCTTCTACCTATGGTTAGTTGAATTTAAAGACTTGAGAATCCATGAATATGGAGAG
CTACCAAatcagtgctgcggcttttttcagtgctgactaatattccacagtctaggtatg
tagccatggatatttgtgctatttctagttttgatctgtcacagaactgttctgagcatc
tgtggctggtccttatgtgggcagatagctctcaGCTAAGGGGCTTGGTACCTGAAAACA
GGGCTAGCAGGGAAAAATTTGCCAGGCATTAAGTGTTGAGGGTGAGCACCATGTTTTGCA
TCGAGTACATACTGTAATAAATGAACAGAACTTCAGAAAGGAGGCCCTGCAAGGCTGCTC
CAAGGCTCTTAAATATCAAATGGATACGTTTGCCTAACTACAACGCAGCATCAAGTCAGG
AAATTGGATAGTGATGTTGATAGTGATagtggtagagcgtttgcctagcatgtgagagtc
cttcagctcagtccccagcaTGGGGCAGTTAAATTGCCATAAGCTAGGGTTTTTTTCCCG
TGAGAATTAACATAGGCTAATGAGAACTTTATGAGAAAAATGTCAGGAGCATGTTTTGTA
ACAGGGCGACTAAGACGCTTTTAGACATAGCAACAGTCCGTTTAAATTGTGCATCTGAAA
TGTCAGTGTGATTAAAGGGTTAATTGAGTGTGAATCACTCAGTCTTCCTCAGAGAAAAAG
TGTGCAGGTGAGGGACGCCTGTGTTGCTCTGGTGTGGTGGTGACCAGCCCTCAGACAATG
CTTTGTGTCCCACACTATTCAGAGATGTGGGACTGGTGTGTTAGGAggaaggaggatgct
gtggtgagacacacctcaactcagtgctgggccgcactgggaatttgggcaacaccttac
tccccgaaacctcagcttcttcctttttgttggatgatagtgcacccctcataggttact
tgagggaatctgaaatgTGTCTCCCAGAACCTGAGCTGTTCTCCTCTCTCCAGTCATCTG
TCTCAACCCACCCTCCCTGCCGGTGTCACAAGGCCATTTTATAACATTTCGTTTTAATTG
AATTTTTTTGTTTAGTTTTTTAATGTAAATATATGAGGTTTAAAACAGAACAGAAAGTTT
TAATGGGAAGAAGGAATGTTTCTCACGTCCCATTTTTCTGTTCTTGCTGGTGTGTAGTCT
GGAGTGTGTGTGTGCACATGTATGCTCACCTTTGTAGGTGTTGTGCGTGTATACTCCTTG
AACACAGATTGACATTTATTATGTGAATTTTATTCAAGTTACTTTATTTCCTTTTTGTAT
CTTAGATAGCTTTCCACGCCAGTACGCACAGACCCTGTATTGTGTTTAATGGCTTCATTG
TACTTTATGTTTTGAGTTGTTTACAGTCTTGCTGGTTAGCTATTTTCCATTCTTGTACAG
ATATTTTTTAATATTACACACATATCCGCACTCCATATATTTCTGGGCCTGTAATTTCTG
GGTTAAGATTCACATGCATGTACACTATTAGCTATTACTTGTATGATTGGCCACCTTACA
GTTCTCACCAGGATTCACACGTGTCTTTGTCGGTCGTGTGAACAAACATGAGGACAGGCC
TTGCCTCTGTGAAGCCTTCCCTTATGACAGTCTCTGGGCACTGTTCTACTCCCTTCTGTG
CTCCCTTGACCtgctctggagtgaacccagggtctcatgccaggcaagcactctaccacc
aagtttcctgcccaacTTGTATCTCCCTACTTTTTGAGAAGAAGCTCATGGCCTAGGGAA
AAGAGAGACCTATAAACACCTTTATAGCCCCAGCTGAGTGTGCTGCCAAGACTGTAGAAG
TGGCTTGGATGGAGCCCTGTGTTGGACCGTGACAGTGACAGCAGTGTGGCTAATGCAGTT
GCTTGAGGGGTGCTTGTACTTCCAGCTTACAAAACAAGCCGGTCCTTCTACCTAAAATGA
CATTCCAACTGAATAAATCCATTAGTAGCTAACTTACATGTTTTCTCAGGTTGTCTTGTG
TGTGGGGGAAGGGCGGGGGGGGGGGGCTCTTTATCTTGTTCTCCTCAGCCCATGTGTAAC
AAGAGGAGTGTTTAGGGGCTTCTTAGTTGACTTTCTTCTTGCCTAACAAGATAACTTTAT
TTTCATTTTAGAATGATTTTAAATCTTGAGATGAAATTATATAATTCTTGAGCCTAGTCT
ATCAGCTCTAATCCCCAAGTTCAAGGCAGCTAGCCTGGTATTGTACTAGTCCAGCTATGG
AATGTGAGCAGCCATAGCAAAGAGCTATGGGAATGAAGGCCAGGTCTGGCCACTTTCACG
AAACAGGCCCATCTGTAGGTTACACAGCTCATACCAGTGTCTCTAATACTGGTAAAAGGC
TTGTGTCTCTGGCATATGGCTCTCAATCTGTGGTTTATCACTTGAACCTGAATCCATACA
CTTAGAGGACTATTCCACTTATCTCTAGAAGTTCTAGAATCAATCATTCCAAAACAATGC
CCCCATCTGTGGCCGAGACTTCTAGACATAAGCTGATGGCACAAGAAGGAAGTGGATGCG
ATGCATTAGTGACATAGTAGTCTCGCTGTGGCTGGGAAGAACGTGTGGATTCTTTTCTCC
AGAGGTGGCTCTTTCCCCACCCCCAACCCCATTCCTGTTTTTAATATGAACTCACTGTCT
TGTGCATGCTAGCACTCGGCTACTGAGCTGTGTCGCAGCCCCAAGATATTTTATTATAAT
CCAGTCCTTTAAAAGATGTGGCCTTTGTGCATCTCAAAAATCCCTTCCTTTCAgggctag
agaggttgagagcactgactgctgtcccagaggacccaagttccattcccagctcacagc
tgttcaggcacacacacaaGCATTCAGACAAAGCACCCAGGTGCATAAATTAAATAAATG
TTAGAAAATACTTGTTTTAATTCTTTCTTTTCATTGTTTCATGATCTTACACTACTGAAA
TGTCTTTTTGGAGTGGAGGGGGTTATATGCCCCTTGCTTAAATGGAGAGCGTGGCCAAGC
TGATTTACCCATTTTGACCATGCCATCTGAAGTCCCAGCAGATCAGAACCACTGTGTATA
CAATCTGTATGTGTATGCATACAAGCTCATCAGCTCACTCTGCTTCTCTCTCTCCTCAGG
GGTCTGACGAAGGCAGCAGCCCTCAGGATCCTGTATGACACTACATCATGAGTGACAGTA
AAAGCGATGGTCAGTTTTACAGTGTGCAGGTGGCGGACTCAACTTTCACTGTTCTAAAAC
GTTACCAGCAACTGAAACCGATCGGCTCTGGAGCCCAAGGAATTGTTTGGTAAGTCTGGG
CTGTTCTAATAGCACAGACGAAGCCTTTAGTAAAAAGTGAAACTACTGAGTAAGACTTTA
GTAGCACTGATTAAAAAAATAATCTCTCTTGTAGAATTTGAGCTAAACTAAATCAGTCCT
TGCTGTAGTTATATACAGTCATGTGTAGGATACAAACTCAATTTTTCATTTGCTCTGTTG
TTGGCTTTATTGATTTATTTGTTTGTTATCTTTTCATTTGCCTTGCCATTATGATATCAG
AATGATTGGTGTAACCGGAATTTGGCGTTTTATTCATTTCTTCATCATGGCCACCTTCTC
CCCCCTCCTCCTTTTATTCCCAATCACTCCTGTTCATTTCCAGGCGCCATCATTGCAGTG
CCTTGCCATTCAATGGCAGGATGAGGCCAGGCAGTGTCATTATCACACCATGGATTAACC
AGGAAGGGATGCTGTGTGAGGGGTTGGGCTGGCCGTCTCTTCTTTGGTGTCTCTCTTCAA
CTATGTGTCCAGCCCAGGACGTCAGAACCATTAGTCTGACCCTGAACCTTAGGCTCTTGC
ATGGTAAGACAGTCAGCTGCTGCGACATCACTGGCCAGACAAAGGTAACGTTTCTCACGT
GTTTTCTAGACCTCTGTTGTCAGCACCTCCCAAACTTTTTAGTCTGTAGTGTTCTGAACA
AAGCTTTTTTTCCCCCCTGCTAATCAACAAGATTATTTTTTGTCTTTAAAAGAAATTGCG
ATTGCTGGTGATTgccgggtgtggtggttcatgcctttaatccccatacttgggaggcaa
aggcaggtgatctctttgagttcaaggccaacctggactacaaagtgcatccaggacagc
tagagctacacagaaaaaccctctctcaaaaaCCCAGAATATATAAATAAAATACTGTGA
TAAGATAAAAACATTTCATGTTTATAACTGGTAGGCCAAGAGAATTGAAAATGAAAGAAC
TCTCCCAGGCATTCTGGGAGGAGAGCTTTGGTTTCCTGTGACGACACTGAGCCTAGCGTC
ATCAGTGGGTTCAGCTGAGACTCCGCTGCAGACTGATCAGGGAGACCTGCCTGCTCTTTT
CCTCAGTGAGGGCAGCCGGGGCCCTGGTGCTCGGGATTGCAGATTAGGAGGCTCAGAGGA
GAGACTGAGGAAGGAGAAGGCGCTACATGAAAGAGTGTGTGCACAGTGGGGGCTTAACAG
TGAAAATGTGCTTTAGTGCAGATAGAATGTCCTTTCTCTCAACTGCTCAGGAGCAGAGTA
TTTCTGAGTTTAGACTTTTCTCACATTTTTCAGTATTTGTGTTTACTGATAGGCATCTGT
AATTCCAAAATCTGAAATCTGAAATTCTCCAAAATCTAGCACCATGATAGAAAATTATAG
AAAGAATATTATATATTTGCTTGATTGTAACCTTTCTTATTTGGAATTAATAATTTGATA
AGAGGATTGCCGAAGGGGAACAGGAATTACTTTGGGGGCGTTTACTTTAGTGAAGTGAAT
AGTGTATATTATATAACCATGCCATCCTCCGTGACCCTCTCTGTATATGTAATGCAGTTG
AGGACAAGGAAGGCTCATTGACTTTTGTCTCCCATGGGTTCAGGGGGTAGGTCTAGGTCT
AAAGCAGTTGTTGGTGTCTTGGGACTTTAATTCACTTAGTTAAAGCTTGATGACTTTGAA
TCACTGATATTTTTTATATGACCAGGGCTCTGACCCAATCTCTGTTCAGGATCTTCATAA
TGATGAATAAATCAATATTAATAAAATTCCTTAGAATCTCTCAATAAATTATATTCATCT
CCATAGGACACTGATTACATTCAAGAACTGTGTAgggctagagaggaagctcaatggtag
agcacttgtctagcatgtgaaagtacctgagtttcttgccagcaccaaacagaaaCatgt
atacatatgtatgttatatgtatttaaatatacatacatgaatttgtgcacatgtatata
tattcatgtgtacatacttatatatatatttatatatatacttgaatacatatgcagaca
tatacagatatacccatacatacctacatatacatacatatgtacacacatgcttccata
cacatatatatatatatatatatatatatacatatatgtgtgtatgtatgtgtatacata
tatatgtatatataCTCACTTTAATTTTATAACTGTAGCTGAGAGTTTTATAGTACCCAC
CCACCTTAAGTTCTAACATAGGAAAGTAAAACTTCAGAAGTGATTGTACCTCTCCCCTCC
CCCTTTCTACTTTTGTATTTATCCTTTGGTATCAGATAGGATAGGAGGGTGATCTGGTAA
TGGCACATTCCTATAAAACAAACCAAAAAAGTTTACTTTTGCTAAAATAAACTCAACAGT
GGGTGAGCTGCTACTTTGACAATAGGCTCTGAccaggtggtggtggcgcacgcctttaat
cccagcacttgggaggcagaggcaggcagatctctgagttcaaggccaagctgatctaca
gagtgagttttttctcgctctgtagtataggacagccagggctacacagagaaaccctgt
ctcgaaaaaacaaaaAACAATAGGCTCTGGATTTTCTGTCTTAGATGGTTAAGATCCAGT
CTTTTTTCTGTTGATGGTCCAGAGCTGCTTTTTGTCAGCGTCATACTACCAGTGAACCTT
TAGGGTGtgtgatgggcagaatactgtttcctcagatagagccacattctaaccctggaa
tcctatgaatatgtgaccttacaaggcaaaatgaattttgcagacctgattatatcttaa
tatccaagcagaaggattactgtaagcagcaggccaaactgggttacatagtgagttcat
ggccacctttgatggaatgccatctaaaatccaaagcaacaaatcaatgacctggaggtg
ggaggattgccctggtgggccgactgtggagtgctgtggggcagggatgcaggaagcttc
tagaagttgggaaaaggaaggaaatggattcttcccagagccttcatgagggtcacagct
gagttgaccttactgttagccccttaggactcgttttggacttctgaactccagaagata
gataataaatgtatgttattttaaatcagtaacgcgtggccattcagtagccacaagaaC
AGCACTAGAAGTTAATGTAGAGGCAAGTGTGTTTCTACAGCTCTGAGAAGTAAAATGTGT
TAGCACCAGTCAGTGGTTTCCAAACTAGTCAGTTCCATTAAATTAGACCATGGTAGACAC
ATAAGGCCAGCTGTGCACAGGAACCACAGTGTAGGTTGGTTCTGGTCCTGATGGTCTACA
GACTTACATGTAAAGAGCTGGGGCCAAGATAAAATATTCTGACCCTAGTTTTATTTTTGC
TTTTGTTTGTACTGTTAGGCGTCACTCGGGGCTTCGGGTGTGCTCTGCAAGCCTCCTTGC
TGAGAGGCTCCCAGGCCCTCCCTCCCTTCATGTTCCAAATTGCCTTTACAGTTTTGGACC
TATTTGATTTGTTTCTGTTTTTGTTCCTTAGAAGATGGTACTAAAGCTTATTAGGAAATA
GGTTTTTTAATGTTACCGTTTTAGAGTATAAATGCCAACTAAATTATATTTACTGTTTAC
TCAGATGTAGTGTCTGCTTTTCCTCTCTCCTTCTAAAACCCCGAGGTGTTCAGCCCAAAA
TGTAAACCTGTGGTTCCGTGACATGCTTACCCCTTTTCTTTAAGTTTTTAATATTGGGTT
TGGCAGTTCCTAGGAGTAACAGTTACTGTAAGGTAAGGAGTACCCTAATTTAAAATATTA
GTATAGGTAGATCGAACGGGCTTGCCTTTTAGCTTTCTGTAAGCATGAACATTGGTCTGG
CTGTACATTTTCTTATTTTCCTCTATAAATATAAACAAACCATAAATAATGTCCAGAATA
AAATGTCTTTGAGGCTGTTGATGTGAATGTctgtgagataggagacttgagttctgagcc
cagtacagatctttgacccaagttctttgtgaccttgggcagcccactgtgtcttaatga
gtgtttacattttcacctctaaaataatggCTTGAAACTTTTGATTCAAGGTGATAAATC
AAAGAGCTAAACAAAAGAGAATTACAATCACCAGTGAATGAAAAAGTTCTAATAAATTTC
TGCAACATTAAAATAAGTTGGGGTCTTGGTCCAGATAACACTGCAGAGGAAGAGAGTGAG
CAGAGGGGTTGTGTGAAACAGGAAAGGGCCTTGAACCACAGAGCTCTGGGGCATGGGAAA
TGTAGATATCACAATATAGAAAATGAGGATGAGATGGGGGAGGAGGCTAAAGCCAGGAAC
ATTAAAACATCTGTGAAACAGTCCAGTTCCCACCATGTCCACTGTCCTCCATGCTCAGCG
TTTGTCCTTACAGGGCTAATAAGATACTGAAGAATCAATATTACACCAAGCAAACCTAGC
ATAGGAAACCCATCATTGAGGCTTCCCTGTTTCTTGGTCATTTAGATTCTGAGAGAGACT
GCTTGAACTGTCCTGTGGCTCGAGAATAGGAATTAGGTCCTGGGGCTCTCTGATAGGGCC
TGGGTAACCTCTGCTTTGTTTTGGTGCCACTGAAAGGCCATACCCTAAAAGTAATGGGGT
TAACTTGAGTGAGGCACGGCCCCCATCCAGTTATCATTCACTCCTTGAACTTATACAGTG
GCGAGTCTAAACTGTTCATGCCCCATGTGCCCAGTAGAAGCAAATATAAATTCTGAAGAA
GGATAGCATTGCCCTGGATTTCAGATTACTTCTAGAGCAGCTTTATAAATGCAAGGTCCA
ACACAATAAAAAAAATGGCTAGGTGCACAGGGagataagacaaaaggatcagatcaacag
aagattccagcatcattagatccaaaattttaaatagctgtggtgatatgttcaagatgg
taaaagaccagatgaaagctttggtggaataacaagaactttaaaaaagagaactaagtg
gaaattagatgtgaaagtgaaagctatggtaattgaattacaaacctaaaaaacatgttt
gcaaatattagttgtaactgaagagagagttagcaatgtggaaaatacatcagcagaaaa
taaaatactcctaatgaagccgcagagaccaaagagtaggaatacagaagagaCGAtgtg
ttaatgttttattccataatacattaccataaaattagtggtctaaaattgctcacattg
attacctgatggtcattctTCatcagagaatgcaaattaaaacaatgttcttatggacat
ggtgaaatacattcagcccaaagggtaaaaagtaagttcatgatgcaaatgttggtgaaa
acgttcacacacaactcttaggcatggattctgggcacactgctgatagacacagacact
gatggaactacgtcagaagagagtctggtcttatctgctaaagtagaatcggtgcgctcc
cgcttagctctctgcatgcatgagaggcatgctgaaaggactgcagccatgcacatgcat
gtcgatggcagtgattcttgtcattacttgaaaagtgaaaataactgagttagtgagagc
agcaagtgacagtctcacaaaggaatgttatagcaatgacagtgaattctagtactcaga
ttcgtgggtgagttataaatgcagtgttgagtgataggtcataggcaaaaataagagata
gagtTATGTGTAACATGTTGAGTTTGTGAGAGCAAGAAAGTGACTGTCTTAAAGCCaaaa
gttaggccaatgttagtggtgcacacctttaatccaagcacttgggaagcagaaacaaga
gaatctctgtgagtttgaggccagcctggtctacacagtgagttccaagacagcaaggac
tatgtagaaagatcctgtctcaaaacaaacaaaaAACAAAAACAAAAAAAACAGAAGCAG
AAGTTATTTTCTTTCTTGAATGACAAATGGACAATGATAACAATTGGGAGGGATTGTTAA
GGGGACATTTGGAGGCTCCAATAGAGCATGGCTCTTTGTGATATATCATTGAGCAGAGAA
ACAAAAAAACAAAAGAGTGACTCTCAGATATAAGCCTCCCTCCCCACTAaacagcactga
agctgggagcagtagagcaatggccttagtgtgttctgtgaggaaattgattttcagctt
aaaagacagactatcaaagccgaaggcagagtaaaatcattttGTTGTCTGGGGACATTC
CTTAAGGAGTACTCCAACAATGAGACAACACAAGAGCTTGTAATACAAGAGGCCAGATGG
AGGATAAGTTCTGTGAAGCAGGCTTTGAGATGTCTTCAGAAAAGGGCTGGGTCAATTCTA
AGTGTAGAAGTCTGAGTGGGAGAACACGGTACTGGTGGTGGGCTTTGGAAAATGGCTCTA
AGGAAAAAGATGTTTATTAGAACCTTGTGGAAGGAAGTATAGAAAGAGGTGTGGTCTGCT
TAGAAACAAAGGCATGGAGTGTTCAAACACTTGATAAACTGGGAGGACGGAGAACCCATT
GCCTCCATATAGCAGACATTCTAATTTTGTGTGTATGATTGGCAGCAAGGATTGTGTGAT
CTTTGGGAAGTGAAGTATAATTTCAGCTCTGCAACTAGTAGTATTTACGTGAGCACATGT
ACTTTCCGGATGGTTGTCAGTGTTTATAGACAGCTGGGGGAAACAGCACAGAGGCCTAGC
TGTCAGTTTAAAATGAAGATGCTAGCAAGCATGACTGTTTAAGACAAAGGTTTGGAGGAA
GAGGAGGATAAAGAGATAAAGAGAGCAGGGGAAAGCGTACTAGTCACCTTATGTTATTGG
GGAAGAGCAAGGTAAAGTGCATTACAGGAAACCCTGACGTACCATCAAATAAGGCTGTGA
GGGTGGGGAGGAGCCAAGTAGGTGGCTAAACCCTCAGTTTCATACTAGGCAGTGTCTGTC
CCTTTGAGTTACGAGTTGTTCTGGAGCTGGGACAGGCAGGAGTAGAGGAGCTTGTCTCCA
TGCGTTTAGAACTAGTTCATTTGAGTAATTTTGTACATCAAAAAATGTTTTATTGATATA
GGTATATGTGTTTATTTTATtgccttagttaggtttctattgctgtgataagacaccaga
atctaaaacatgaggagaggaagaaaggggtgccagggcaggaacctggaggcaggaact
gaagcagaggccatgaggagggctgcgtactgacttgctcctcctggcttgttcagactg
ttttcgtataccatctagaaccacatacccagtggtagtaccacccacgtgagctgggct
ttccacatagtcgctaatcaagaaaaggctctgcagtctagtgagggcattcactcaatt
ccttctagcaaaatgactccagcttatcaagttggtaaaaaactagccagtacatacata
catacatacacacacacacaaaagagaaacataaatatacatacataaatacacacagag
agaacagagagaaacacatgcatatacatacacacatacataGAGTGCttcaaatacata
tatattataaagtagctaaattcagctaatttacatatacagttttcttacatgttttct
gcagtgagaacatgtaacatctacttttttaagcaattttaaagaacacagtataagctg
agtaaggcagttatacacctttaatctcaatactccagagtcagggggcaagcagataac
tgtgaatccaaggccaacctgatttacatagcaagtttcaggagtacatagagaaccttg
actcaaagaagaaaaaGAAAATAAAGAAAAGAAAAAAATTACACAGTGTAGTAGTAGTGT
TATTAACTGAAGACACCGTGCTGTTCTGTGTAGCCCTTGAACTCAGTCATTATTCTTGTT
TGTCTAAAAATTCAGACAGAATCTTTTGAGATCAGAAAGGTGAATCCAAGAAACACACAT
ACAAGTGTACACATGCACACAGGTTTATTAATGATTTATTTTACAATAGATCTTTATACC
ATATATTCATATGAGTAGTGAACTTACCTTTGAGCATGTGGGCTCACCTATGACTTGTAT
ATATACATATCCATATAAATGTAATAAATGCAGTGGTTTTCCTTAGACAGTTCCACAATG
GCCAGTCTTTAAGTTAAAAACAGGTCTAATTACATTAGAGTTATTGAGCAGAAAGAATTA
ACAGAAAGGGATAAAGATAAACAATATTACAAATAGAATAAACTCCCAGAAGCGGTGTTT
AAGGAGACGCCTGGGCTCCCAGGTTGTACGTAGCAGTCCTGAGCCCTTGTTGAGCCATCA
GAAGACCTCTGCATGACGACGCAGTATTGTTAGCTGGAAACCCTAAGACATGTCATCATG
CCTCTCGCTCTCCATAGCTAGTCTCTGCAGAAAAATTAACACTGACTTCCATGAAGGGAT
GTGAGCGCTGGAAACTGGAGCTTCAGATCTTACTCACACTACACAAGGACGCATCACTTC
CTGCACGATTTTATATATAGCGAGTGCTTACATTGGGAGTTTGTATCTTGGTAGTTTACC
GTGAGCTGAGACTTTGGCTTCTGTTTCCTTTCAGAGTCTTTGGCCTGGGAAAGCATAATC
AGTCAAAACAGATTTATTAAATTCCTTCCATGAGCTCAACTATGGCATTTCCAGAATATA
CTGACATTTTAATCAGTGATAACAAGGAAGTTTTAAATTTCTTGTTGTGTTAAATGGAAA
ATTTCGTGCCTTGACCTGAGTTTTGTGCTTTGGATTAAATTACCTGGTTCTGAACCTGCT
AATCTTAGCTAACTGAAAATTATAAGTAGGAAGAATTGCTGAATCCCTCTCCAGCTGCAG
CCAAAAAGCATGGTGCCTCTGGGGAGGGACTAGCCCGTCCAGCCCGGCCACTTCACTTTC
TGGATGTACATAAAGCTTGATTGGGGAAGAGCAGAAACATTTCTCCTTGCCTTGTTATTC
TCTTTGAAAGACAGTACATCAAATGTATTTCTCCATTGCTATTTTCAAAAGCCATTTTAA
TAGGCTGTTTATTATATTTCCTAATTATAGTGCTGCTTTTGATACAGTTCTTGGGATAAA
TGTGGCTGTCAAGAAGTTAAGTCGTCCTTTTCAGAACCAAACGCACGCAAAGAGAGCCTA
CCGTGAACTCGTCCTCTTAAAGTGTGTCAATCATAAAAACGTAAGTCATGGCGCTCCTTT
GTGTGCTTTGATGTTAGTGGTGTGACCAGACCGAAGATTGGCTGATGAGGAGAGAAACta
taaaatagattacatttttttcaaaaattaaaaaatattctttattaCATCTAGTTATTG
GGGGGGGGGATGCCACTGCTCACTGTGGAGGTGAGAGGACAAGCTGCCAGGTGAGcctaa
tcttgataccaaccctaccccatcctaacagctaaccctaaccctgaGAATAAATAACCT
GCCAGAATCAGTccctaaccttgaccctgacccttacctaacccctaaccttagccctat
cacctaaccctgaccctgaccACAATTGGTTCTCTTTAGGAGAGAGGTTCTATGTGGGAC
TCTGGGATCTCACTCAGGTCAGTTATCAGTTTGTGACAGTGCCTTTACCCCCTTCCCTCT
TCTCAGCCCCTGAAAGAGATCAGTCTATGACATCTGTCTCCAGTTTTAGATGAGTGGAGA
CTACTTAAGATTGTACTAAACAGTTTATGTTCCCCTTTGTCTCAATACTTGTGCTAGACC
TCTCTATATGGTGACATTGAGTATGCCACTAAGATCAGTTTATTCTTTTGTCACATTGTA
TTCTTTTAATTTGGGGGGAAgctggggattgaatccaagctcttatgtacacaaggcaag
tactctgcctctgagccatatcctcacctccACTCAGTTTGGTTTTTGAATTGGTTTTAG
TTGGTTCAATGTTTGTTTTATTTTACTCTTCAATTTTGTCACTTTACAAAGATATGTTTA
TTATTTTTAAAAATTCAGGTAGTATAAGTTAGAAAGCAAAAATCCCTGGGCCTTCAACCA
CCAGTCACAAGTGTGAGCATTTCAGTAAGCATCCTTGCTTATGTATATTTACATATGTAT
AAATGAGACCAAGTATGCTACTATTCCTCTTTTTATACCAAGAAGAATGTTGATAAATTT
CATACACTTTAATAGACACAACTGTAATATATTTTTAAGTGGCTGTATATACAGATATAT
AATAATTTAGTTAACAAATtgtgctgggttgtgttgttgttgttgttgttgttttttgtc
aacttgacacaagctagtgtcacctggggaagggaacctcaattgtgagaatgccttcat
catactggcttataggcaagtctgtgattgatgtgggagggcccagtgctcctagactgt
gtttaaaaaacaaggtgagcaagccgtaagctatgttcctccatggcctcaccttcagtt
cctgcctctaggttccttgcttgagtttctgccctgactttcctttctgatagattataa
actataagcaaataagccctgtcttccccaggtttggctacagtgttttataacagccat
ggaaagcaaactaagataCACATAATTTTGTTGGGTAGATTATTTCCAGTTTTGCTTTTT
CTGTTAGAAGCCATGGTGTAATGAATGCCCTCTTCATACAACTTGGTCTACATATCCAGG
CAGGTTATTGCTAGCCAAACAATCAGCCTAGCCCCGGTTTTCATACACGCTGACAAGCTG
ACGTCAGGGCGCACTGTCAGCTATGCTTGATGGGAGGCTTCTGAGGGCACATCTTCCTTC
ACATTCACCAGCACTGGCTGATACTGGTTTTGCTTTTCTTTCTGCCAGTCTGCTACATGA
CAAATAATCTTATCTTAATCTGTGAGGTTGAATTTCTTTTCATATGTTTATGGGATGTGT
GTGCATGTATGTGTGTACAAATCTGTACATGTGTGAGCATGCCtgtatgtatgtgcaggt
ctgggtgcacatgtgaaagctggaggttgatgtcaggcgtctttatgaattactccccac
cttatatactgaggcaagatgtctcagttgaacctagagcttgctaatttggctagtcta
gctatccagcttgccctagtgatcccgtctccatcttctgagccccgaaaatacaagtgg
gacaccattcccattgacatttgtgtgggagctaggagtctgaactcaagtcttcactga
gccatatctcgagccccAACTGTTTATTCATTGAAAATTTGCTTTTCATGGTTGCGGCTC
TACTTTTATCTTACACTGTTTGGTATCTTTTTAAAATCACTTGTAGGTGATTTTACATAT
CAAAGTTATTAACCCTTTCCATTTGGggattttgctatatagcccaggctaaccttgaac
tctgaggctgtccttaaacttgcaatctcctgcctcagcctcgtaagtcctaaagttaga
gaaatgccacccatgcccagctTCAACTGTTTCTCCCCCTTTCCCATTTGATCTCATATG
TTGCTCTAGTATGCTGATTTTTTATTTAATTTTGGCTTTGTTTTAATGTAGTTAAATATC
CTAGGTTTCCTATCATGTTTAAAATACTTTGTTACACCAGGAAATAGAATGTTTGCCCAT
ATTCTTCTCTGCTTTATACTTTAGAATTTTAGACTTTATCCATTTTGTTTCCCAAGACTG
AAGGTGGATACAGTTTCCTTCCCATTCTTGCTGGTTACCCCTTCTATCTGATGAGTAATT
ACCCTTTCTCTTGTTCATGTGAAATGACTGAGGGTGTGTGTTTGAAACACATGGTTTGTA
AACACAGAGGCCACAAGGAGCAAGCAGTAAGATTGGCTGCTTAGCCCCGTAAGGGAATAT
AAGGCTATGAGACCTCATATTCATCACCATAAAGTATAAGCTCAGCCTTCTTATTTAAAA
ACTTTTCAGAAAGTTACATATAGTATTTGAATTTCCAGTTAGCACAGTGGAAACTATGCT
AGCATAGCATAGATACTTAAGATATATCTCGTTCTACCTGCATGTATACTGCAGGctagc
agaaggcaccagatctcactatagatggttatgagcccaccatgtggttgctgggaattt
agctcaggacctctggaagagcagtcagtgctcttaaccactgagccatctctccagccc
cCAGCATAGTGCTTTTCCAACCattatttttatattttacatatatttaaattCCATAGT
AATGATTTAAGTTACTAGGGTCATGTGAGTGATTCTGTTAAAAGCACATCTTACTTCCAG
TTGGTGGTTAAGTATTCCAATGCTGTGCACTAGGATGCTTTGGTAACAACCATAGTAATG
AGAAATATTGGGTTCTGCAATCATTTTTCTACCTTTAATACATTTCAGTGTACACCAATT
TTTATACTCAATCTGACATACTAAAGTATAATTAATTTTCTCTTTTCAGATAATTAGCTT
GTTAAATGTGTTCACACCACAAAAAACGCTAGAAGAATTTCAAGATGTGTAAGTATCTTT
TGCATCAGATTGAAAATTTAGAAACTCAGTGATTTATATTTAGAAAACataggccatttg
caagctcgggaccctagggtgccacagtgccaaagaacaaggatgcctgcggtgttgctt
ttaatctaaggctgtgagcctgaggactcagagCTGTAGTATATAAGgcctagcattctg
attccaaaacatgaaagtctgtttcagctctcagaggagagtctccttcattctctagat
ttgctcattcaggatcttgctctatgctttgtactcagtgcattcagactcacataataa
ttactacccaaacaccctccaaaacacccctcacgtaaggctgccagcgcagtattcctt
ggcctagtcaagttgCTGACTTCAATTCCTCGTCACAGGGTAGATGGGGAAAGATCACAG
TGAGGCAGTAGGAGAAAGGCTTAGGGGAGGAGCGGTTTGTTCTGCAGATACTGGGACAGA
GTGGAATTGACATGGAAGGTGTAGCCAGAGTAAACGAGCAGCAGTGGAGCTTAGCTGGTG
TGTGCTGCTACCCAGAGGTCTGGGTGGCTGGGTATGTGTGACAAGGGGGTATGGCTTAGA
GAAGTAGCATGCATAtaggaaaggaagccagagtgagatttcccacatagcagtgatctt
acctgacatattttaaaagaacacttggttttgaggggctgagaatccactgtgagaggt
aggacaaaaaggcctagttagtatggggaggcaatcactgcagttcatatgagaggttca
agtgggtaatgggaagggcttgagattagacaccaacactgtctgagggtgaggcctagc
atctgccgatgctagatgtgagagagaaattgaaagccacacataaaggcttttggctga
gatatggagaactatgagaggaccagacttggggtgctaagtagctagactcacaagtag
ttttagacatgaattcagagacactattgactgtccaagtggaacagtgaagtgggtaga
gaggaaagaacctggtgttcaggaggggcctggattaaaggaatggaagaataatctata
aatggtccttcaaggcacagcaacctggatagcaccaagacaggaacagtgagaggagag
ccaggatctgactccagccgctccaacaaaaggaagcaattaggcacagaaagcagccaa
gTTCTTAGCACTGGCCTTTGGGTCTCTGCAGATGTGGAAGTCATCAGTTTGGGCAGACAC
TAGGCATATGCTGAGTCAGAATGTCATGACAAGCAGTGGAGGGGAGTTAGAGATGATGTG
TCTAAGCACCTCTGTGGGCTTGGGGTGGGGCTATTATGCTGCTGGTGGACCGTGAGCTTG
AAAGTTGTATGGTCAGCCTTAAAAGACAGATTTCACCTAggggatggtagcacatacctt
taatcccagcactcaggaggcagaggagagggatctcagagtctgtggccagcttggtct
acagagagttccaggacagccagggctacccagagaaaccctgtcctgtctgaaaaagcc
aaaAAAAAAAAAAAAAAACACCAAAAATCACCAGAAAAAAAAAAAAGGTTTCATTTTTTA
TAGCAGTCCAAATACATAACCAACCTGTTCGGAAAGTTCAGAGTTCCATTTACCCGCTGT
ATAAACCCTCTACATTAGCAGCCCTGCCAGAATCATGTATTGTTAAAGAGCAAGAATCTA
CAGCAGCATGGTATAGATGTTGAAAGGATGATCTAACAAAAGATAGATAGGTGGACAGAC
AGACAGACACATGGGTTAATAAAAGTAGAAAAGTTTGTACGAGATTGTTTCCATGGTTAA
AAAAAAGTTCTGTTTATAATTTGAAAGGCAGAAAAACAATGAGTAAGTTAGTTGTTTGTA
TATTCTTTGGGTAATTTTACAGACTCCTATTATATATTTGATTCTTTTCAAGCTACTTTA
TTAAAAGTGCTTTTACTTCCAGCATGCAGTGTTAATACCCCGTCGGTACTGCTTCATAAT
GATTGTGAGCTAAGACTCATGAAGGAATGTTTAAAAATATTACTAATGAGTGTGGTTGGT
CTCTTTTTGAATACTCAGGTACTTGGTAATGGAACTAATGGATGCTAACTTATGTCAGGT
TATTCATATGGAACTGGACCATGAGAGAATGTCCTACCTTCTCTACCAGATGCTCTGTGG
CATCAAGCATCTGCATTCAGCTGGTATCATTCATAGAGTGAGTAATCACATAACTGTATT
TTTAAAAGGACCATTTGGTCGTCAGTCATCTAGTTACAAAAGAACTTAATGTTTTTATGT
ATGAGTGTTTGTGTGGTGTATGTGCACATGTGTGAGTGCACACTTATTCATGTGTGTTTA
AAGGCCACGAGGTCAGTTTTGGCCTTATTTCCTGAACCTGGAGGGAGGCTGGTGGTCTCC
TGACTCCGCCTCTCCGACACCCCCAGCACTGGTTTCCAGTTCCATGTGTAAGCACCCTGG
CCTTTCACATGGCCGCCGGGGGTTTGAGTTCAGTTCCTGGTGCTTGTGCTCACTCCCTGA
TCCATCCCCACCCTAAGAACGTCTTTTTCTTCTTTTTAAAGTTTGGTACTTTGAGAGTCC
AGGTTAAGCCGTGGAGTCATACTGTGTACAAAACACTGTTCAGATCAGCTTTTCCCCTCA
GCCACTGTAAACACAGAGGTAGGGGGCCACCCTACTGCAGAACAATCTTGGTTTTCTGGT
TTAGCCTTCCAGTTTGTAGTAACTTTTtttttctatgtagccccagctgtcctggcactc
actctgtagaccaggctggcctcaaactcagtgatcctcctgcctctgttgccaaaggcc
tgtgctggCTTCCCTTCCCTTGTGCACCCCCATAACCAGGTTTTTCAAAGTGTAGCCTTT
GCTGCCACCAAGTGGTCATTCCAAGCAATAGACCTTCTGATGGTAAAGTTCACTTTTAAA
TAGTAACTAAGATTCCTAATGAATCATTCTATTTCTAAAAATTCCCCCAGACCTCCAAAT
AACTGAGGCCACTTTTTAGTTTTATTTAGGACACTGAATTTTCCATCAACAATATGATGC
TTATTTTCTTCCCTCATGCAGAAGGCTTTTTAAAAGTGTAtttatttttattttatgtat
ggatgttttgtctgcatttatgtctgtgtaccacatgcatgaatggaggccaggaaaagg
catcagatcccttggaactagagttccagatagttgtaagccaccgtgtgagtgttggga
cctgaaacaaggtcctctggaagagcggccagtgcccttaaccaccgagccatctctcca
ccctcGCCCCTCTTCCTGTAGGCATTCTTATTGTCTCTTAACTGTTGCtttttgtgtggt
gctgagatggagcctcagatgctgctcataggaggcaatgctttactactgagctatggc
cgtcagccTTACAATACACGTTTAATGAAATGTATGCTTTATGATAACTTCCCAGATTTA
CAAGCTGTATTGATTTTTGAGGGGACTGTTTTCCCTTACTTGGAGCCGGAGGTGAGGGCA
GGAGAATGCCCCTACTTCCTGGAAACTTCATGAGACTATGGCGTGTACTTGCCTTTTGTG
GAATGTTTGGTCCTTTAGCCTACAAGCAGGTGAGACAGAGCCCAAAGTAGTGTATGTTTT
GCTTAGCACAGTGTTTAGAATCCATGATGATCTGAGACAATGTTGTGTGTCCACCTTGCT
CCCTGCCTAGCTCCCTGTCTTACCGGTTCCTTCTGGATCCCTTGTACACTCTTACCTCAC
ACACTCACATCTGCGACTGCTTGGGAAAGGTATGAACGTTGTCATTGAGATGTTCCAAAC
AACCCTCAGGTACATCAAACTGGATGACAGGCCTCTGTGAGTGAGGAACCCAAGTGAGCC
TCCGCATGGCAGTGTATGGTCCCCTTTAAATAGGGCCTCACATAGAGAAACATACCTTCA
CTTTTGCTGTTAATGCAATTTGTcacgcctgtcatggagaactcaggatgagaagggtca
tcagttcaaggtcagcttgcgccatatagcaagactcttgtctccaagaaacaaaaTGGC
TTCACAATAAATAAAACTTTTAATTATTTGAAAGTTTTAGAGTGAAACAGGACAAAAGGT
AAAGTTTTGTCCCTCGCCCTTACCACTTTTACTTTATATAAATTCACAAAATTGGGGAAA
ATGAAAACCTCTCTCAGCCCTGCAGCCACTTGGAGACGCCCACAGTAGCAGGCTGCCGAG
CTCCTTCCAGCTTTGCACAGGTGCTTCAGTGCTCACCTGCGCCAGTGCCAGCCAGCCCGC
CTGCCCAGTGTCTGTCCTTCACAGTTTCAAAGTCGGACTCCTCTCAACAGAACCAAATCA
GCAAATGGGTTGATTTGCATTTGTATTCATCAAGGATCACATGGTTGCATAAATAGTTAT
GAAGCCTGCATTCCCTCTTCTTTCTCCTATTTCTGTCTCCTTTTGAAGCAAACTTTGAAt
ttagtttttgttatttagaatttgttattgttgtttgttttggttttggtttttgccttt
tttatgtGGCGACAGGGATGAAGGCAGAGCCTTGTGCATCCTAGGCCAGCACTCCATCAC
TGGGCTGTGTCACCAGCCTGACTTTCCGTTCTCTTAATGAATTACTCTAGTGCTCGTTTC
TGTGTCTCAGGGCAGTGTGTTTAGAGCTCTTTGACCTTTTTCAGTTTGTGACATAAGATA
CTGATATATTCCTCGTCCACAAACCCAGCCGTCATCCCTGTGACCCTCTTCCCCTACCTT
CCCACTTTAGTTACAATATGGCTCTGTTTGGTCAGGGTTGTGATTTACATCCTCATAAAC
ATGAAAGTTTCTCATTTGGCAGGCATCAGCTGGGATGCCCCTTGcacagacacccagagc
tttatttctattagcctagctggccagcagatggcagtaaagtAGACAGCTGTTCCTGTC
ACCACACTTTTTAGGCGGGTATGGTCTGGACCAGGGGCTGTTTCCCCTTCTCTAGGGCTC
ATTGACAGATGAAGGCTTTCACTGCTGAGTGGTTTCCAGTGCTGCGTGTGTACTGCGTTT
GTCTTCTTTGGAAGCGGTGCTGCTGTGACTGCCCACGCGGCTGTGCTGCTTGTCTGCATG
CTCAGGCCTGCTAGTAGTAAGGTGcctccatactcttggggtcttcatccatgcattcaa
ctggctgcagatcaggagtatttggaaaacaaacatttcatctgtactaaaaacagacaa
atttttgtgtgtgtgtaattactccctatataatagcattgctttagttattataatcat
ctagatatgagttagacaatcccagaggttgtgtgtaggttatatgcaaatgccatttca
tgttatgtgagagacttAGAGGCTTTCAGGTTTTGAGCAAAGAAAAACATGGCCACCTGA
CATGTCTAGAGGCAGGGTCTCAGAAGCCATGTGCCTACCTACCCTCTTTCCCGTTCTTAC
ACACTTCAGTAGCCGCTCATCTCACAAGCCCTTGTTGGTGTGATACTGTGTAGTTAACAT
GCTGTGATTCATTTAAATACGTGAACAATTTCTTTTCTAGGATTTGAAGCCTAGCAACAT
TGTAGTAAAATCAGACTGTACCCTCAAGATCCTTGACTTTGGCCTGGCGCGAACAGCCTG
TACCAACTTTATGATGACTCCCTATGTGGTAACTCGATACTATCGGGCTCCAGAAGTCAT
CCTGGGCATGGGCTACAAAGAGAATGGTAAGTACAGTTAGGACTCCAGACTGTAAGCAGT
GAGGTAGCATTCCCACCGTCACTGGCACGCCCTTCCACAAGGACCATTGGAGACAGTTTG
AGCACTGTGCCTGCAGGCCACAGATAAGAACAGTTTCTTTTGTCTTCCCCaactctggct
ggcctgaaactgccatagaactctgccagcctctgcctcccaaatgctggaattgaaggc
atgtgtcaccatgctgaacctcaatgtttgatCACAGAGTATTGTGCACTGGAGCCCCTG
TGCCTCTCTCTCTCCGTGAGCAGGCCCATGTCACCCACAGCACTGAGACCTCTGTGCTCT
CATTACCCTGGTTGCCAACACTGAATGGCTTCACTCGTTTTTGTAATAATATGAGTGGAA
TAATGTACCGTGTTTTCTTTCATGTAAAGCTGGTATTTTCTTAGATCAAAACTTCACCTG
TTCTAGCTGTGTCAACTAAATAAATGCTAAACATTAGCTATTAATAAATTCATGTGATTA
TTTATGAAGGGACAACAAGGGAGCTTTGCTGAAGTCTTCTGAGATGAGTCTGAGTGTGAA
TTTTTGTACATATTTTGTCACCTGCTCTGAGAGGCACAGTGCCCCTCAGTAGCTGTCTGT
GCTTAGCTCTCCCTTCCCTGTCTGAAACACAGGACTCAGTCAGGCCCCATGCTCAACTCC
ACACTAGAGGGCAGTTACTACAGAGCCATGCTCAAGCAGGGCCTTACCCAGAGTCCAGCC
CTTACTAACAGGCTGCCACCTTTCTGATATGGCCATTTAAAAAATGCTCATTCAGATGTG
GTGTCAGGAGTTGACAGAAGTTCTACCCAATGAATATTTGCTGGGGCTGCCCATGTCTGG
GAGGTGGTTTAGAAACGAGATGCGAGGCTCTGGCTGTTTTTTAATCACCTGATATTTGGT
AGTGGACATCTGGTCTGTCGGGTGCATCATGGCAGAAATGGTCCTCCATAAAGTCCTGTT
CCCAGGAAGAGACTGTATCCTTCACAGGGAGAGACCCAGTACTTGGCCCTGGAGGCTGGG
GTGGGGCTGGGGATGTGACCCTGAGAATTTTGTGTTTATTAGAACTTTCTGTGTCTGGTT
TTTTGTTTGTTGCTTTTTTTTTTTTTTAAGCTGTAAAGTATTGGATTCTTTGGCACTAAA
ACTACAGATTGCTGCAAACTGGAGGCTGAAGGAGAGGTCAGCAACCATTCATATTGTGTG
AAAAGCGCACCCTTAGCTAGGCACTGATATTTCCATGTCTGTGTGTCCAGTACACTGTTA
GAATCCCTTTCTCTTCACTTTTGTTTTGTTCATGACACTTCATAATTTTATCATTTCATT
TTATTTTCAGTTGATATCTGGTCAGTGGGTTGCATCATGGGAGAGCTGGTGAAAGGTTGT
GTGATATTCCAAGGTACTGACCGTATCCTTCCCCAGAACCTTGACCCTGGCCATGATCTC
CATGCTGGGGGCAGCATGTTGTGCCTGCGCACTGCATACTCAGGAGGAACTGTCGGGTGC
AGACTGTGTTTTCTGAGGGTCTTATTTTTACATTGGTGTCACAGACCAAGTGGCTCAGTT
TTATACTTTCACTCAAATACCTGTGACAGTTCTGTTAATCTAAACCAGGTATATTCGCTA
TTTTATCAGAAATAGCTAGATGTGTAAAATTACTATCTTTGTTAAATATATTCTGGTATT
TAAGTAGAAATACTATTTTACAAATTAGTCGATTCTGTTAATTAACTGGGAAAGGAGCAG
TCTAAACTTAACAGGATAGCATGCATGTGTGATTTAAGTCATATATGATCCTGTTAGTTC
CTGGTGTGATATAAGAGCTGAGGCAGGCTATTCAGAGTTAAGTGAAACTTGTATCAGAAG
CAATGTATTATACTTTCTCGTTTGTTACTTTGTTGACATTTTATAGACATTTCTAAAGAT
TCCAGGCAGACAGGTATCTGTGACACACTGGGGAAGGTAAATTTAAACACAGAAGATGAC
TCATACCCTGGTCAGCAAGTCACATCAGCAGGAGGTTTTGTAAAGGGAGCCGACGGCATA
GGGCACTAGCTCTGTCCCCTCGTGTGTTCTTCCATTTTCCACATTCTTCACACTAACATG
CGTCTTCATGCTTCCATTTGTGTTCTAACCCCTTATATTTTCACTGGTCTTTGATTTTGT
TTTTGTCATGAAAGCTTACTGTGTCCTCTGTCTGGTAGCAGACCCATGCTTCAAGAGAAA
CCAGGCTCAGTAGTCAGGGTTTAGAATGTGTGTACTTCACAAAAAGTGCTTTAATGTTTA
TAATTTCATGAAGCAACTTACTCAAAACATGGGTCCCTCAGAGTCTGAGCTTAGAATGAA
CGTATTTTACTCTACTCATCCCTTCACATTGTCCTCATAAGTTACAAAAGATGCCAAGTT
AAACATAGCATTTTAGTTTGCTCTAATAATTTATCTGACTTTTTTCTATAACTGTACCTT
GGATTTACTTGTACTGTTACAAGTAAGGAAGCCTTTATTTTACAAGTAAAATCAACTAAA
GGGAAAGTTGAGGTATTCTGCAGCCAGAGACTTAGAAACGCTGTGTGGACTTGTCATGAG
TGGTCAAGGTGATGGGCTATAGTGTCAGTTAAGAGTACTTTGTAACatttatttgtttat
atttttatttattaataattactttttccaaaaagtaaaaataaataaaaatgtatgtac
ttttgcatatactttaatgattttaaattataatttaaaatactttatatattaaCATGT
TATGATAGCAGTAGTTGATGTTTTACATATAAGGTTACTTAAAGTCCTTTACAGTCAGgc
caggtgtggtggtgcacgcctttaatcccagcactcgggaggcagagacaggtggatttc
tgagttcgaggccagcctggtctacagagtgaggtccaggacagccagggctacacagag
aaaccctgacttgaaaaacaaacaaacaaacaaacaaacaaacaaacaaaAAGTCCTTTA
TAGTCACATGGAAATTAACATCCTTTTCTAAAGGAAGTTTTGCTTACCTTTTCAAAGATT
AAATCAAAAAGTTTGGCGATTTATAGAAAGGCTCCAGAAACCAAGTTGAGGTTCTCAAGA
GGTTTGCCTGTGATGTTGGTAGAAAAGTAAGTGTTGTCCTCACAGTGGCTTGTGAGAAAG
AAAACACTTGAGCCAGGCTAGGAGAAGCCTAAGCTCAGATGGTGCCCACGGCAGCTGTGC
ATCCTAGAGAGACTCAGATCTCTCTGGGCTATGCTTCCTTTttttgttttgttttttttt
tttttttgttgttgtgttttgttttattttgttttAAATGAAACCTGTGCTCTACCCACC
CAGAAGGCCCACCATGCTTTCTCAGGTAAGCCCCACCTGCACCCCATGCCACCTCCTGTC
ATCTATCAAAATGACCCTGTAGCACTAAGCCAGACATACTGAGTTCCTGCCCATTTCTAG
GCACCTCATCCAAGTGATGGGGTAAAAGGCTCACTGCCAAGATGACTTGAGGGTAGGTTT
TCTGTGACAGTAAGAAGTAGGGGACAGAGCAGAAGCTTAGAGTCACCCAGAAAGAAATGG
CAAAGGCTCACTCCAGGCCAGTGGACTGATAGCACAGTTGGGCCTGGAGGCTGCGTTTGC
TCTGAGGGCCTGCCCTTCAAATGACTTTGTGGATTTGGAGCATCCAATCTATGAAGTGTG
GAATTCAAAGGAGAGATTTGGAGTAAGGAAAATGTGGGAACCGTTGGTCTGGTGCTAAGC
ATTGAAGAGATGAGCAAAGGCTCAAGGAAAAGGAGTCAGCACTCAGAACTGACACCGGGT
TTAGTGGGCGCCTCAGGCAACCTTTGTGGAAACAGTTGTCAAGATGACTAAGGAGGGAGG
TCTGAAGAGAGTGTGCTCTGGAGAGCACGAATGGGTAAGGATTAGAGATGCAGGTCTCAG
AAagcaggggcagggaatgtaaaggaaagtgcttgctgttaacatggaagaacatcatgc
ttgagtgagaacagaaggttccggtagcgatcacgttggggttagaacagcaagaaagaa
gaatatgagacagttgtccttcagtaggtgagagggtgaggtaggtgggcttggctttta
gccaggagcccagatggttcccagtggtaaGTAGCATAAGATATGGGGGTGGGGTATCAT
AGCACTGTTATGATTAGTCTTCCCAGTGAGCGCTGAGCATGAGGGAGAGGTGTTAAAGTA
TAGGAGAGATACGCGTGAGCCAGGTGTCCTGTTTTGGCTAAGCACCTAGATAAAATGTGT
GCATCATTCTGATTTGGCAAAGCATGTGGAAGGAGAAGAGGAGGAGGAGGATTTTCTCAG
AACTGAGTTTGTGTGGCTGCCCTAGGTGCTTTCCCAGTGGTGTAGATGCACATTCTGAGA
ACGCCTGATACATTCCAAGCTCTTGCTTATGTGATTCCGTAGCTTGCATTGTCTCATGTA
CCTGTTTACAGCTTCACTGTCACTTTCCACAGTCCCAGTCATCCTAAGTATAGCAGGCAT
CCTGAGAGCAGGCAAGGCTGGGGTCAGCTGCCCCAGGAGTGAGGAGGTTGCTCTGAGGAG
GACTGACTCCAGCACCCTGACTGGGTAGTGCATGCTGGCTGTGAACCCCAAGTCACTTAC
TCTGAAAGGAAGAAAGAACACATTACTAGATGCTGAAGGGATGGACTGCTGCCAAGAGAA
ACAGAATGGCCTCTGAAACATCATTGTCTAAGGCAGTTTCAGGAGGGAGTGTGGTCTGAG
ATAGGCCAGAACCCAAGCCCCTCCCCTCTCCATGCTTCCCTTCCTTGGACAGCCTGTCTC
ACAGGCTCTGCTGCCCAGCTGTGAGAGAGGTCAGATTGATTCATTTAGAGAGAGACCTGT
AAATCTCAGGTAGCTTTAGTAGGAACATTGATTTCAGTTTGCTTATGTGATATTTATTTT
CTGTTTAATCATTTATCTCATAGGTTAAATCATTTGTCATAATTTTATTTTGAATTATAA
TAGGAAAACATAGATTATGTTGATTTAATGAACCATGATCATACTTTTTAAGATTCAGAG
TATAAGAGTTTTTGTTAATGGATTTAGAAATCCAAACCTTATTTAAGTCTTATTCCAAAA
TGTTTCTGCGGATCCTCTAGGATGGCCTAGTTACTTACTTGTTCATAGATATGTTAGAAC
TTTCCTTTGCATGAGAGGACTGTATGTATTATGACTATGAAGCATTTTAGTTGTATTTTC
CTCAAGAGAATCCTTAGATATTGATCAATGGAATAAAGTTATTGAACAGCTAGGAACACC
ATCCGCAGAGTTCATGAAGAAACTTCAGCCAACTGTAAGGAATTATGTGGAAAACAGACC
AAAGTACCCTGGAATCAAGTTTGAAGAGCTCTTTCCAGATTGGATATTTCCGTCAGAATC
TGAGAGAGACAAAATAAAAAGTAAGGCACTCTTTTATCTCGCACTTGTTTCTCTAGCTCT
TAACTCTAAAGTCCGTGTATGTCAAGAGGTGCAGTAATGGAAACCCTGAAATAGAGGCTC
TCAGAGTCTGACATTCAAAGGCACCACAGAGGGAATGCTTTAAAGGACAAAAGTCTTGAC
CTTGCTAAAACATTGTCACTAAATACCCAGAGCAGTCTAGAAACCCCTTAGGTTACGCAG
TGAGTgggaaaacacttgcctgcaagtgtgaggatttgagcttgtctccccagcatgact
caaagcacaagtgtggctgcctgtgcctgtgacccacactctggggtggagagcagtggt
cctggaagcttggtgacagccagtctaggggaactgggtgcttctagttcagtgagagac
cctgttataacagaaggaggggaagaacaataaggcaagacagccaacttcccctctagc
ctcAGAGTACATCTTACACTCAAACATTCATGTGCATATATCATACACGTTCACGCACAC
ACATAAGACCCATATTGTGATGTCACCAATCTGAATTCAAAACAATTTCAAATATAAAGA
ATACTTCAATAAGGATTCTAGACAGAAACCATTGAGTGTGGCCCAGTGGGAAAGGCCCTC
ACTGTCCTAATGTGTCCTTCCTAGAATGTGGTCACCTGAGAAAAAACAATAGCTTTGCTG
TCCTCCACACCGGGGTGAGCAGCACCTTGGTCACAAAAACCCCAGCTTTTCTTTGTGAAC
TTTTCATTGCTGAGACCTTGCTGAGGCTTCTTATTACGTTAATTAGCTTCTTGATTTTTT
TCTTGGCTACTAACCTCTAGATTAAAAACAAAAGCACTGTTTACAGCTAGGCAAAGCAGT
GGTCCCTGTGAGGCTATACTCTGGGACTGTGGGTTACTCAGAAGGTTTTAAATTTGTTCT
AATGTAACACAAAGAATAATACTCCTGATACTTCATGTCCATACTCCTGGCAACACCATC
CTAAGAGAGGTGCTTGCTACCTACTGTACTGTGGCTTCATAGCTTCAGGTCATCTGGACA
CTGGTCTGAGGTTACCTAGAACCCCCACCTCACATGCTAAAAGCCTGGTTTGTAATAGTG
GCCATTGGACTTTTAAAGGTTGTGAGCCGTGTTGATCTTGAAACTCTTAAACATTTTCTG
AAGTCAGCATGTCTCTTTACTGTCCATACGCTCACATTTGATTCTTTATTGTGTGGCTTC
CTCTTTTCCACGGTAGCAACATAAGTACATCATTTGTTTACATCCTAGCAAGTCAAGCCA
GAGATCTGTTATCAAAAATGCTAGTGATTGATCCAGACAAGCGGATCTCTGTGGACGAAG
CCTTGCGCCACCCGTATATTACTGTTTGGTATGACCCCGCTGAAGCAGAAGCGGTAAGTT
CTCTGGAAAAAACGTCTGCGTAGAGGGCTCACTTTAAAATACTGGGCCCACTGTCTTTGG
ATCTTCCTTCTGTTGGTCCAGAATGGCTACATGAGGATAGCAAGTTGTTACTTTTAGGGC
CCTGACTTCAAAAATAGAAACCTTGCTACCTGAGGCCTAGGTTGGCCCCTCTCTTGGCAC
TGCTGCTGGGGCTGAAGCTGCAGAGCTCAGGAGTGCACTGTGGTGGATGTTGGCCTTATG
TTTATAAAGCTGATGTGTAATAATAACTTAGGAAGCATCTGCTCATGCCTGGCACTGGGC
CATGAGCTTTGCTTACATCTTAGTCAGAGCCTCAAGTCAGAGAACCTAAGCAGCCTTCCC
AAGTGACACATTAGCTCACATCTCCCCACCACATCTGGGCATCTCACCCTCTTAAGTTTT
CTTCACAGCATCCCTTGTAGATGTCCTTTAGTTATGAGTAAAATACTAACACAGTGGGTG
TTCACTTCATGCCAGCTGGGGAGCACTGTTGTAGCCTGGGTATAGATGTAACTGCCATTG
TACTGTTGTGTTACATCAAAAGAATCAGGTTTATGAGCAGCCAGGCTATGGAATGTTCCA
TTCGCGAGCTGCTGGCTTGGGCATGGGTGTCCTGTCAGGAAGAACTGTGAACTGGAAGTA
TATTCTAGGAAAGTACCACACCTCCCTCAGCCCCCACGCAGTTGACCTCAGAGCTGCCTA
TTGTTAGTAAGTTTGTGATTCCATTTGGGCTATGTCTGCAGAACATTTTGAGGTCATGTG
Atgtactggctagttttgtgtcaacttgacacaggctgcaggtatcacagagaaaggagc
ttcagttgaggaaatgcctccatgagatccaactgtaaggcattttctcaattgttgatc
aagggggaaaggccccttgtgggtggtgccatctctgggctggtagtcttgggttctata
agagagcaggctgagcaagccaggggaagcaagccagtaaggaacatccctccatggcct
ctgcatcagctcctgctttctgacctgcttgagttccagtcctgacttccttggtgatga
acaagcagtatggaattgtaagctgaataaaccctttcctccccaacttgctttttggtc
atgatgtttgtgcaggaatagaaaccctgactaagacaTGTGATGATTGAGATTTATTAT
TGATGCTTGCTTTTGGTTAACTTTCTGTAACTGTTTTTTAAACTGATAAAATATTCTTTC
AAAATAAACATCTAGAACATGTTAACTAAACTAAATCCATAAGTAGACTCGAAACATTCT
AAGTAGCGTTATCTTCCGAGCATGGCCCATTAGTTTTGAGCTATCGACCTGACATGTCGT
TTCAGCCACCACCTCAAATTTATGATGCCCAGTTGGAAGAAAGAGAGCATGCGATTGAAG
AGTGGAAAGGTAAGACCGGTCCTTTCTTAGGACGTCCCATAGTCCACAAGAACATGCTCC
CATAGCCCTATAGAACATGCTTTTTACTTTTTATTCATACTAGCCTCTTAGGAAGGACCT
AGAAACCCCAGGGTCTTCTCTTCCCGTGTTCAGCTCAGAACAACTGTGACACCAGCAGTG
TTAGAGTAGAATATATATGACATCATACTTTGCTTCAGGTGAAGTGCAAGGACTTTTCAT
GATTTCCCATCATCACATACTGATAACAGGCCTGGAGGTCAGTAAGCATATCACACTTCT
TGATAGCATGGGAGTTTAAAGCAAACCCAGTATACAGGCCACATATTCCTTACAAGATTC
CTGTCTAAACAGATATGGGGGAGCCCAGACATGGGACATGTGATTGTCTGTGTATATTAA
GACATGTAGTTATGTTTTAAAATCTAGTTTGGAGGAAATTGCCAAAAATAGGCAGGAAGG
TATTACTAGAGCTTTAAGATGTGCTACACAGATCAGTGAACTAAGTTGGTTAACAAAGAA
GCAAAACCTGGAGGCTTTCATCATGACTTGGAAGCAGGGTTAAGAGTAACTAAGGGCCAT
AGTCAGCACAGGTCACCGTTGGTCATAGACCTTCCAGACTGGCCAGAGTGGGCCAGTAGC
CCACTCATGCACACAGTCATCATGGCAATGAGCATCATCTGTGCTTACAAAATGCTGCTA
ATGTCAGCTCCTAATAACGCCATGTGGCAGCCAAAGGAAGTTGAGGCATCCCAGGGCCAG
GCTGGTGCTTGAGATCTGGAGGCAGAGTTCGGTGCCGGGGAAATGACAAGTGTCTTGACT
TCTGTTTCTCTTTGAAGAGCTAATTTACAAAGAAGTGATGGACTGGGAAGAAAGAAGCAA
GAATGGGGTAAAAGACCAGCCTTCAGGTTGGTGATTGCTTTAATTTTGTTGTCTAATATT
TTCTTTGTCTATTCAATGCTTATAAATGTCAGTGATGTGTTAATGTCACTTGGGCCACCT
TAGTGTGACACTGTCACCTTCTGGCTTGTCCTAATGCTGGTGGCAGTGACTTTGCACTCA
TGTCTTTTGAGGTGCCAGGCCCTAAGCTGCATTTGAAGCATTCCTGTTGTGACCTTGCGG
CAGCTGTTGTCAGCTCTGTTGAGAGAGGAAGGGATTGGGTTTGAGGAGTTTTCGAAATGT
GTGGCTGTCTCTGCTCAGATCCATCCAGTTTAGAAAAGGAAGGACTTTGTGCAGACCTAA
GACCCTGTGTACTTTATTTTGCTCAGGCCATGCTAACACATGGGTAGGAGGAGGTAGGAT
AGCTTTATTTACCTTTGAAATTAAAATAATGGTTTCCTGACTCGCTAGACAAAAATAAAA
TCTACACCAGGCACCAAACTTTCCTTTTTGGGTGTATATTTTAGAAAGCATTTTTATCAC
AAAAGATTCATTTGAATCCTGATGCTTTTTTTCTGTATACGAGGTGAGATATGTCTGTTG
TAAATGAAATGTCCATGACACTTGGATGCTACGCAGACCTAAACCTCTTGTGGTAATTGT
AAGATAAACTCATCCATTTTCTTTTAAGGTCTACTTGAAGTATATCTTTTAAGTAATCAA
CATGGTCTTATGTGACCACAGGGTGTGGGGGGAGGGTATTGTAGGGAAAGTCCAAGACTG
TTTTGAAACTGAACCAAAGAAGGACTCAAGGAAAAATCCTAGAAGCTCAAAGTATAGTTG
AGCAGTCTTGGTTCTGTTGATCATTAGGATCAGGAAACTGCAAGGCACAAAATGGAGAGG
TAGCCTGAAGCCCCATGCCTGGCGTGCAGGATGCGTGCCTCAGATTTTATTCCATTTGGT
TTTCTTAGCACAGATGCAGCAGTAAGTAGCAAGGCTACTCCTTCTCAGTCGTCATCCATC
AATGACATCTCATCCATGTCCACTGAGCACACCCTGGCCTCAGACACAGACAGCAGTCTC
GATGCCTCAACAGGACCCCTGGAAGGCTGCCGGTGATATGTATGTTGGAGACGGCGCACT
TGTCTGTGAAGGAACTCTCACTTCCATGGCCCCGAGCGCGTGGGAGCTGATGGAACCAAA
TCGAAAAACTCCATGTTCTGCATGTAAGAAACACGATGCCTTGCCCTGCTCAGTTCCAGT
AGGATTGCCTGCTTAGACTATAAAATGAGGCAGACTATGTCTGAAGAAAAAGTACAAACC
ACACTGTTAGAAATTTTGTTCAAGATCATTTCAGGTGAGCAATTAGAATAGCTGAGTTTC
TTTTCCAGTTGTGTGGTATCTGTGGTGACAGCTCATGTGTAACTGTGGGGACTCGTATGC
ATGTGACCACAAATGCTTGCTTGAACTTGCCCATGTAGCACTTTGGGAATCAGCATTTAA
ATGCCAAATAATCTTGCAGGTAGTTCTGCTTCTAGAATAATCTCTTAATCCTCTTTAGTA
ATTTGGTGTCTGTCCACAAAAAAATAGATTATGTGTATTAATTGGCCACCGTCATATATC
ATATCTTACCCACTTTATGGTATGATTTATTCTATCTTTTGTATTTCAGAAGGaatataa
ttaaatttatttaataaataaaaataCAGCTATTCTTAAATTTGTGATGTTTTAGGCTGA
GAATTACCACTGCTCTATGTAGACACTCTGTGCCCTTTAAACTGCCCACTGTGGGATACT
TTATGTACAGCTTTCTGCATGACAAAGTTCCCAGTTGTATTCCATGCTGCTTAAGACATC
TGTCACCTTAAATCCTGCCCACGAATTTCCTTTTTCTTGTTCCTTTGGACATGGATCTAG
AATCCTCCACAGAACTTCACCTTCTTTATCACAAAGCACCCCATCTCAATAGAATGAAGC
GGCAGGCTCCTGAACCCACTGCCTAATGTTGGCATAGAGCTGACAGAGTGGCTTCCCCAG
AATGGTCATTGAATGGTGCCTCCTTCCCTGAACCCACCCATCCTTTGCTCCCCTCTCCTT
ATTTAAGGTGAAAGGTGATGGGGTCTCACAGCCGTTCCCTCTGCAGCCTTCCCTCCTGAC
TTTTCTTTCTCACTGACAGAAGCCACCCCGTCCAGCCAGAGCGCTTGGTCTCCTAGGAGA
CTGAGCTCACTCACTGTGCCTGTTGGCTGCTGTCTTTTTCCATTTTGTGGAGGCATTTCC
TTTTTCTAAGGGAATTCCTCAGATGTTCTAGAAGCACTCAGAAGAACACAGAAGAAATAT
TCTAGAGAGTAGGGGTTCATTCTTGAATATTTTCTGATTTAAAACTGCTCACCTGAAATT
GATACTTTCAGATCCTGATCTGTAAATTACTCAAGATTTGATAAGAGGCTGAGTTCTCTG
TGTTGCTGCAGAAATGGAGTTGGGACGGTCATACCGTGGCTACCTGCGCTCAGAGCATTT
TCTCCCTTGAGCTTATTTTGTTAACGATTCATATCTTGTGTTCAGTTACTTTGGGAGCTA
TGGAGTGTGTTCTAGGAGGAAACTTGATAGCTTTTATGAAAAGTACCATCTAATATGTGA
TTCTGTCTGCACCCGTTGCATCCTAATGGTTGGTCTGATCATTGGAACCTTTAATGGACA
ACATTAATCTGAAATCTGAAATAAGGATTAGCTTTGTATCATATATGGATACTTTCAGGT
ACAGAGTGGAAATGCTAGTGTGGGTGGGGGCTGAGACACCTGTCTATGGCTTCAGGTTAT
TGGGCCCTGGGAGCCTGAAGTCCCACAGTGCATCAGTCAGCATCATGCTGTGCTCTTCCT
GCTGATGCACATTCTTTAAATGACTTCCCGGAAACTTAAGGAGGAAATACAGAAAGGAGC
TGTATCATCTACCCTACACTGTAAGGGGAGTGTGCTATGATAGAGGCTCACCCTGGTCCC
ACGGGCAGGAGACAGCTGTGAGTGGATCCAGGTGCCCCCAAAGAGCGGCTTTCTCTCTCC
CCTTACTCTGCATATCCATTGAGTCTGTTGTGGATGGAGTCTGTGCTGGTGTGCTCAGGG
TCTTGTGCCAAGACCCTCTTCCATCCAGGCAAGTGCACCTATGACCGGCCTCAGAGCCCC
AAAGAAATACCTCACCCCAGTTTCAGGGTCCTCCCTCCTGAGCCTAGATTTGCCAGGGTC
CTGGGACAATGCGAATGGTTTTGAACTAACTTCTGTAGGCAAATGCTGATGTTGGATGAA
GAACTGAAAAATGTGCTCAACTTTTTCATCTTTTCTATTTTATTTTTGTAATTTATATTG
TACACCCTGGAAGTCACTATTTTGGACATGTATTTTTATAAACCGGGTAACTAATGATTA
TCTGGAATTTGCACTAGGTTAGTTTTTGTTGTTGTTGGCTTAATTTTCAGCCAAAAGTGG
AATGACTGCCCCTTCCAGGTCCGGGTTTCCATTTCAAGCGCAGGTCTGGAGGGCAGACAT
GTCCAGCCAGGGTAGGAGAGCGGCCTCAGAACACAGGCTGCTCAGTGCCTCGAGCATTGG
GCCTGCAGACAAAACCAGGCTGTGCTCTCAACTTTAGAACACAAAGACCAGACCCCCGGT
GTGAGAAGGAGAAAGCCCTCCATTGGCCCTTGCTGACAGCCGGGGCCTGCATCTAAAGCA
AAAAACCCAACCCTGGTTTCATCTGGGCTGAGTGGTGTGTGAGTCTGTCTGCTGACTCCT
CTGATGTCCCATGCCGATAGTCAGTACAGGTGTGACCTTTCAGATCGCGTATCTCAAAAG
TGGCTTTGCCTAATGTTTTATAATAAAATATGTCATGTGCTTTGATTGGTGGAAAATAAT
ACAAACTACATTTTAAAAGAGAAAATGTACAGCATGTCCAATTCCTGTGTGTTTCAAAGT
GACAGTTGACTGTATCTCTCCACATCACCATTTTGATTACAAACCTAACACGAATAGATG
T
