# Supplementary material for: Reference based annotation with GeneMapper
Source: Genome Biol. 2006 Apr 5;7(4):R29. doi: 10.1186/gb-2006-7-4-r29 (PMC1557983; doi:10.1186/gb-2006-7-4-r29)
Supplement: Additional data file 2 — A gunzipped tar file containing the data set of orthologous genes in five vertebrates (human, chimpanzee, mouse, rat and chicken) that was used to compare pair-wise and multiple species GeneMapper [file gb-2006-7-4-r29-S2.tgz › 5verts/orth106/mm34.gff]

NM_207692	REFSEQ	CDS	7608	7729	.	+	0	gene_id "NM_207692";
NM_207692	REFSEQ	CDS	16891	17020	.	+	1	gene_id "NM_207692";
NM_207692	REFSEQ	CDS	20330	20388	.	+	0	gene_id "NM_207692";
NM_207692	REFSEQ	CDS	22519	22657	.	+	1	gene_id "NM_207692";
NM_207692	REFSEQ	CDS	26081	26246	.	+	0	gene_id "NM_207692";
NM_207692	REFSEQ	CDS	27611	27682	.	+	2	gene_id "NM_207692";
NM_207692	REFSEQ	CDS	31578	31760	.	+	2	gene_id "NM_207692";
NM_207692	REFSEQ	CDS	33049	33173	.	+	2	gene_id "NM_207692";
NM_207692	REFSEQ	CDS	34566	34629	.	+	0	gene_id "NM_207692";
NM_207692	REFSEQ	CDS	35478	35546	.	+	2	gene_id "NM_207692";
NM_207692	REFSEQ	CDS	36494	36636	.	+	2	gene_id "NM_207692";
