# Supplementary material for: Reference based annotation with GeneMapper
Source: Genome Biol. 2006 Apr 5;7(4):R29. doi: 10.1186/gb-2006-7-4-r29 (PMC1557983; doi:10.1186/gb-2006-7-4-r29)
Supplement: Additional data file 2 — A gunzipped tar file containing the data set of orthologous genes in five vertebrates (human, chimpanzee, mouse, rat and chicken) that was used to compare pair-wise and multiple species GeneMapper [file gb-2006-7-4-r29-S2.tgz › 5verts/orth106/gg1.fa]

>NM_205095
GGGAGGCCATTGTGGCTGGGGCGGTCCTGCGCGCCGGAGGAGGTGGAGGCGGCCGCGGAG
GTGGCTGCGCGGCTCGCGAGCGCCGCGCCCCGTCCCGCTGGAGCCTGACCGAGTGAGGAG
ACGGTGAGGGAGGCCGCGAGGAGGGCGTTGCGGGCGGCGGGGCCGGAGCCGGAGCTCCCC
GAGCTGAGCAGAGCCCCCCGGCCCTGTGCCGAGAGGAGTCCCCGGCTCTTcccgcgggcc
ccgcccgccgaggcgcagccggggcTGGGCTGGGCTTCCCCGCGTGTCGCTGCCCCGGGC
CCGGCCCTCCGGAGCGGGGAAGGAGGCGGAGGGGCCGAGCTGGGGGCCCCTTTCTTCATC
TCGGCCCTGCCGTGCCCCTCGCCCTTCCCGTGCCGCATTGCTGCCCCTgcccggccgcgc
ccgctgcctgccctcggcgccccgtgccggccctggcagcgctcggtgcccggcggggcg
ggcgggggACCGCGCTGTGCTCCTCCGCGACAGAAACCGCACGAGTGAAGGAATTCCGTG
AGCGCGCTCGCTCGCCTCTACGGCTGCTCCGTCATTTTACAGCGGACTAATCGCACGGCA
GATACACGTTTGAACTTTTCCCCTCCGTCTCCCGGCCGAGGTGCAGCCGGTGTTTGCTTT
CAGCGTTTGTTTAGCAGCTAAATGACACCGGGGCCGGTGGCTGTCGGTGAGATCTGCTCA
CTAATAGCTTCGGCTGGTTAAAGACCGAGGTGCTTCTCAGAGAGCTGAGTGGATAAAGCC
AGTGTTGGTTAATTTGCAGAGTACGTTTGTAAAGGTGAATATTCTGTGTGGTTTCCCTGC
CTTTCCGTGCTGTGTGTGTGTGTGCACCCTGAGTTCTTTCTGTCTGCAGTGCAGTTTAGC
CTGAAGTTCAGTTTCTTGATGTTCACTGTGATAACGTTTCTGTATCCAAAGCAGCACAGG
GAATGTTCCCAGCTGTTCCAACCTGTTTGCTTCAGAAGCTTTTGACGTGGAAAATATCCA
GAGAATGGATCTGGTTAATAATAAGTTGCCATTTTAATAGGTGCCTTTTGCAGAGGTGGC
TGGTGCAGTATGTATGTACACTGTAGTGCAGTTGCTTTCAACCCCTAAATACTTCCCTAC
TGCAGTTCTGTATGACAGCTGATACATTTATAGGAGGTGGGTTTGCTGTGTCTGTTTTCC
TATGTTTGATTACTTTACTTTGCATGAACTGAGGCTGAAAACCACTTCTGTGAGCACTTG
TGATCTCTTTGCATAGAGTAAAATCAGCTTTATGCTTTTTAATTTTTCCAATTGTACGAG
CACAGTATTAAAACAAACACAGAAACCTGCACCCCATTTATCTGCATCTCATGCGTGCTC
AAAAATAGAAAAATATCGTGAAACACAGCGACTGAGTGCCCTTATCAGTATGCAGAAGTA
TGTTTGCTGACTGTCCCATGAATGAATGACTTCCACGTTTGGCAGAGCTCCTGTTTGCTG
CACTAGGAAGCCATAAATGAAAAGGTGTATTTCTGAAATGGAAGTAATGCCAACTTCCAA
AAGTTTCCTGTATGGGAGATGTGTGGGATATGTTGTGTACCTGCTAGGGGGAGTGATGAA
TCGCACTGTCTCAGGTAGCAAAGTAACAGCTCAGGTTTAAGAAACTTACTTGTCAGATGT
GCTTTTCCCTCTTGAGTGATGGGCAGTGTTCTTATTCAACAGATTTAGCCCCAAAATAGA
CTCTGAGCCTTTAAATTATGTCAATACTTATAGTCTCCTGGCATTTTGCTTTACTCTAGT
GTGTATATCTGAAGTAACCGAAGTCATGCTGCTCCCAAGCAGTGTGCAGCCCAGAGCCTG
GGGCTCAGGAGAGGCTGGGTGCTCAGCACAGTGAGCTCCAGAGGATGTCTGAGTACACAG
AGCTTGTGTGTTGTGATTCACAAATCCCTCTTTGGGTCTCATCTAAAGATCCTATCCTGG
TCTTTAAACTGTTTTCAAGTGATGACTTTGTACAGATGAGACTTCTTAAAGTGAGGGTTC
TTTGGTTCAGGATCACTTCCTTTCCCCTCTGCTTCTTTATCACTTACAGAACAGCAGCGA
TCCTCATTAACCCATGAAGGAATACCAGCACAGATCTCACATAACTAACGTCTAATTTGA
TTTCCAGCGTAATCCACATTTACACTTTTTTCCCCCTCTTTAAGCCCTTTTCAGAGAGAG
AATCCTGACCTTTTCCTTAGTCTTGTTTTTCCAGCTATGTCTGTCTTCCAGCATTTGGAG
ATGTACAGAAAATACCAGGGCTGCTCAGGGGTTGTTAATCAAAAAGTGTGGTGCATCGGT
GCCTATAGCTCTGGAGTGATAAACGACAGGAAGGAAGAGTGAGTTCATTCCTTACTGTCT
AAATAGCTGCTGGAGATGACCAGATTGAGTATTTACTTTGTAAAATGCTGCTTGGATTTT
GAGGTACTGGAAATTAAAGAGGACTCTGGACATTTCTTGAGGATGCCTTAAGACTAACCA
TTACCATTCTGACTTTAGTCTCCGTTAGTGTTTGCAGCTTTATGTCTTTTTGTCCTCGTA
TGTTTCCTGTGTTCCTGTGCCCAGGCTGTGGAGAAGACGCTGATCCATCCTGCTCCCACC
TGGGAAGGGATAGGCCCATATTCTAATTCCTGAAGCTACTCGTGTAGCTCTGTGCCCTTC
CAGGATGTGCTTCTGGGTTGCTCTCGAGGCTCTTCTGCTTTGCATGGGCTCACCAATGTT
CTGTAGACTGGTGAGGAGGGAGAGAAAAACTGCTCTTTCTTTAGCTACAGCTGATGTGGT
ACCGCTGGGTGGTTAGGCCAGCTGCTTATAGGGAAGGTGATCTGCTTTTATTTCCTGTTT
TGGGGAACTCTTGGCTGTGTGATTTAGTCTGGGCTGTAATGGCACTATCTATCTATCTAT
GATGATGTGTGTGAAGTTAAAAACTGGAGAATTTCTCAGAGACCTCTTTGGTTATCGCTG
AGGTAATTGTCATAAGGCATGGAGGCAAGATGGGTGCCTGGGAAAGCAAGCTCTGTGCTC
TCACTACTGTAGTGATTTGGAATTGAAGAGTTGTAGTCCACTACCTCAATCTCAGGTCTA
ATTCATTACAGACAGATTTTAGTGTAGCACCAACATCCAGCAAGGGAGAGCCCGTAACTT
CCTTAGGGAATCTTCTCTAGTACCACACCTCTTTGCAGAATGGGCTTTGTTTCTTCTTCC
CTTTCCTTCGTATCTTCTAAAATGCCTAATCAAAATCTTCATAGCTCATTGCTAATCACC
ACCTCCATTGTGTTCATACATTATTTCATTCCTCCTTTCTTTGGTCTTTTGTGCACTTCC
TCCTCTTGTCTGCTTCCCATAAGCAATCCAGTTAAGGAGGTGTCTTTTCCTCCTAGGCCT
TGCTCCTTGCTGCCCTCTGGACTCAGTCTTTCAGAAAGTCTAGTTGCAGCTTTGAGATGA
AGGCAGATGAGAGAGGTGAACTGCAGTGTAACTTCCTGGCTGGAATTGCTTTTTGCCTGT
AGTTTGCTTTTGCCTTCATTGAAGGGGATTGTTAACATACAAACAAAACAGTCCTCAAGC
ACTGTAATGCATGTGGGATAAGACTTACTGTTACAGCATGGCTGGGTCTTTCAAACTTTA
GTACCAACTCTCTTAATTCTTGTAGGACTTGAAGTACGCTAACTGATGGCATGGGATGTC
AATGTGTATTAAAGGCAGGAGGAAGGAGAGTGGGTGGTGATAGCAGTTACTCAAAGTTAC
GGAAGTTCTGAGTCCTGGAGTCTCCTACAAGGAGAGAGTTGTTGCCTGGGGGTGGTATTG
TTTGTTTTTACAGTTGTTTACTTAGCTGCTTTTTGCTTTAGGGATTGGAATGAAGTGTTT
GCTTACAGCTGGGAAAGGTATGATTATTTGTTGTCTCGTCTGCAGGGGTTTTTCATTAGC
AGTAGTTGTAAGTGAAGCTGAAATAATGCTTATTTAATAGTGTGCTATTGAAAAATTCAT
GTGTGTTAAAATATGCATAATCTATTTTCCATCTTGTCTGCCTTGAATTACTCAGATTGA
ACATTTGTTTTCTTTTTTCTTTAAGATCTTGAAGCCTGTACCAGGTCCTTGAGAGAGAAA
ACTACATGACACTACACCATGAGTGACAGTAAATGCGATAGTCAGTTTTACAGTGTTCAA
GTTGCAGATTCAACATTCACTGTACTAAAACGCTACCAGCAATTGAAGCCCATAGGATCA
GGGGCACAGGGCATTGTTTGGTGAGTAGTAAAGATTTTATTTAAACATAAAAAGCTCTCT
AAATGCATAACAAAATTTGAATGTGTTCCTGATAGGGGTCCCAGGATGTCAAATGTTATC
AGAATCGATGAGTGCTTTGTCTCATACTACAGGGTTGTGATGGACTAAATAGTTACTAAA
ATACCTGCCTGCAGTAGTTCATGTGGGAAACTAGCTTTTGTTTTGATTTTAGGGGAAAAG
TAATATTTGGATAACGACATAAATGGAGAGGGTCAACAAATTTCCTTCTCATTAACCACT
TTAGTTTTGTTTTGGTTCTCACCTTCCCCATGTAGTTATACTGTTACAGTGTAAGGTATG
ACAATGAGATGGTGAGAGATTCTGGGTTTTACTCGTTTCTTCATCACGGCCCCCTTTCTT
CCCCCCCTTTTATCCCCAATCACTCCTGTCCATTTCTAGGAGCCATCAATGCAGTGCCTT
GCCATTAACTGGCAGGACGAGGCAAATCAGTGTCATTGTCACTCCATGGATTAACCAGGA
AGGGATGCTGTGAGGGGTTGGGCTGGCCGTCTCTTCCTTGCTGTGTCACCTCAGCTATGT
GTCCAGCCTCCACTGGCCCAGGACGTGAGAGTCGTTAGTCTGATCCTGAACCTTAGTCTC
TTGTATGGCACCACACCTCTGGGCCAGCTAAAGGTAAACACTTTCAAATGTTTTTTAGAC
TGCAGCAGTCTATTCTGCACCACTTACTGCCAGCCCTTGTTTTGTTGGGCAAAACTTACT
GGGTAACAGCAGCAGTTCTTATCAGTGCGATTTTACAATTCCATACATGAGGGAGCAGGC
AGATACACTTAGGAGCTCTGTAGTGTCAGACTTAATCAGAAACACGTGGTGGGTTGTTCG
TGCTTTAAATCCAGTCTGCAGTTTCTGTCTGCCTGTAAATTGTGCAGAATAAGTGTGATG
ACTCATATTGTGAGCAACCCTTTATACAGCACCTGCCCATGACTTTCTGGCTTTTTTTAA
ACCTTAAAAAATGTTTTATACATAGGAAAGGAGTGCTAACAGATGAAAAAATAAGTAAGA
TGAGAACACTGCATCTCATTCTTCTTCAGTGGGCTGAGTGAGGAACGGGTAGGCGTGCTA
GATATTGGTATTAGTGTTTGGGTAAGCGTTAGTGTAGTGCAAACGTGTTCTGGGTATAAA
TATTCTTAATGATATGCTGGTTATAGATTGCATGCAAGAATTTAGGGTGGTTGTAATTGC
TTCTTTCATTGGAAGTAGTGAATTTCTAAATGACATGGCTTAAACTAGGCGTTGCTTCAA
AACAGTTGTGGTAGTGCTAAGGTCATCATCTTGGGTGGAGAAAGGGATGATCTGATTTAT
TGACTTGTTTTGAGAAAACTTGATTTTTGGAACAACAGATGAAAACATTGCATAAATCTT
CTTCATGTGAAACATCTGAAAACTATGTCCAAATTGAATGGAGAAGGTGCAAAATCGAAA
TTTCTCCGTAAAAGTCCCTAGAATACCCAGGGGAAATATGCAAAATGTAAGGGTACGTAA
TGTAGACACCTCACCATAGGATGAGTGCTATCCTGTCATTTTTGACTAGGAAAGTCTCGG
TGTCATTTGCGTGTTGTGTAAATGAAATACAAAATGAGAATTCTAGAAAATGAAAAAGGA
ACTTGGTTGCTTTATGTAGAGTTTATTTGTGTATTTTCTATACAAAGTGTGTTTCTATAC
GTGACTTTTCACACTTCTTAAGTTCTAGCATGCTCAAAACCTTAGAATCTATTTACAAAT
GAGTGACTCCTTGCACAGTGATTTTCTGGAAATAAGTTTTGTTTTAGACTTGATATCAGT
TTTTCCTTTCTTGCCCTGGATTTCCAATGTTTAATTAGTCAGTCTGATTTTTTCTGTCCC
AACAGATTTATTCTGTCCTTCAAGATAGCAAAACTGTGATCTTACAAACTCGTGTGAATT
TGTGTTGTGCATGACTTTTCCTACAGTTGCACTTGAAGAAGAAGTCAGGAGTTTGTTGCT
GTCTGCAAACCCATGTTTGTGCAGCAGGGAAAGAGGGAGTGAAGCAGGAATCCACAGCAG
GAGCACGTTGCAGTTCAAGGCAAAAGTCCTTTGCCTACAGAACTGAAACGTGATTTCTCG
CTGTAATTTAGGCCGAGATGTTTTGTTTACAAGCTCCTTGTGCACATGGCGTCTTTACTC
CTGATATTAAAAGCTGGCTCAAATGCAAACTCTTAAAAGTACTCTGAAGACCGTAATAGA
ATTCACTGTGATCAGATTGATGTCACTTTTGGGTGGGAGGACAGACGTGGAGGTTCTTCA
GAGGTACCCGATACAGATTCTTTATGGAGATGCAGTGTCAGTCACTCTCACGTGGATAAG
CAAAAAAAAAAAAAGGTACAGGTGAAGCTGTTTGTATGTGCTGGGATGGAGTCTTGACAC
ATACCTGGTTTCTCAGATTGCAAAGGGATATCTTCCCTGAAATGGCTGTCCCACTGTTGC
AGTGGTCTTGCTGCTCATGACTGGCTTGAGCAGCTGTTTATTGCGGACCCTGTTGGTTAA
TGGCTGTTTGCTAATACCAGGGTGCTGTTAAAGCCATTAATATGCATAAAATTGTACATA
AAATGTCTTCTAGATGAAATATTGGAAACACCAGAGCTTTCATCTTTCATATCTGGGAGG
AGAACAGTTTCTCACTGGCTCCCTTCCTCCCATTTTGTGTTTTGTTTTGCATAGTTAAAT
AAAAAAGCTTTCAATATGAGAGCGATCGTATCTCTGAATAATAACTTGCGTGTGTCACAG
AACTGAGTCTAAATGAAAACTAGCAAGCCTTTAATGAAAACAGTGCAGTGATTGAAATGT
GGGCACTGAACCGCGCCTCCCAGGAAACAGCATCTTGTGGATGAACCCTGCTGAATGGTG
GTGGTACCTTCTCCAGTAGGGGAGGCAGTGGTGCGATGTTGGTAAACTTCATATAGTTTG
AATATTGCTGCCAGAGATGAGCTGCACTCCTTGTAAGAGTGCTGTAATATGGTGGTCCTT
CACATCTGGTGCTGTATGTGCCCTGATGAGGCAGGGAAGGAGCTCACAATGTGGCAACTT
TGGAAAAGATGTGAGTGAGAATTCTTTCCTACCGTATGAAAGTAGCATTGAATGGAAATC
ATGTGAGCATCCTTATTTAAAGCTAGAGAGGTAATAGATTGGAACTCCTGTGTCGTTCCT
GGTATGCATTTGCAGGTATTTTGTTCAATTCCCTGTGTGTTAATAATGAAGAATATTCCA
ACCTTAGTCTTGTTCTGGATATACACATAATTTAGCCTTAGATTCTCACAGTTTTTAAAG
TGTTTGCACCTGTACCTTAAAATACAGAGGGAAAGAACAACTGAAACAAACTACCAAATT
AATGGTGCTTTTCATTTTTAAGCTGTTTCATTGCTCCCTACAATGCGTAAATCTTCCATA
TTGATTTTTGTTTTTTGCTGAAACCAGGCAATTAATTTTCTGCGAAGCACTAAAATTGCT
TTGAGTTGTAAACCATCCACATAGATGAGAGCACTGACGCCTGCAGGACAGATCAGTTGT
TGGGACTGTTCTTTAGGGAAGATAAACTAATACTGCAAACGTTAAATGACTGTCAGTCAG
CAGCAGTGCCCAGAAAATTCCCAAGAGTACAGACTAAGCTGGAAATACAGGCAGCTGAAA
TACTACTTAAATGTGCTTAACGTATTTTTAGATCTCTCAATTTTCAGCAGAAGTCTCAAG
TCAGCAGATTCTGTCTTATATTGGGGGGGGGGGGAGGGCCCAGAAGGCTTTTCATGAGAA
TCTCAGTGGCTTCTGTTCAGCCTACCTTTGTTTTTTAAGGAATGTTTAGATTCTTTTTTA
ATGTGTTTTTTTTTCTAAATGTAAAATGAATGTAGTGTAAGCAGCTTAGTTGGTATTTAT
TTCCTCAAGTTTTGCTTTCTTTCCACGTTCCCATCTCCCCTCTCCCCTCACCTCTCCCAA
AGCAGACTTCAACTTAAGCTGTTTGTCTTTGACAACTTGCAGTGCTGCATTCGATACAGT
CCTTGGGATAAACGTTGCTGTAAAGAAGTTGAGTCGTCCTTTTCAGAATCAAACCCACGC
AAAAAGAGCTTACAGAGAGCTTGTTCTTTTAAAATGTGTCAATCACAAAAATGTAAGTCT
GCCTTTGTATTTCCCTCTCTCATTCGCTCATATCTACAAAGCTCAGGATTTACTTTCTTG
CAAATCTTTAACCAAAGTAGTGGAAAAAATGAGAAACCAGAAAAAATTGCAGTGGGTTTT
TACAGTTGCTCACAATGTGTGGTTCAGCTCTTGGGTGAGCTGTTTGGAGGATGAACAGAG
TGCCAAGAACAGGAGGCTCTTACTGCAGTGTCACTATGGGTTTACCATCAGTGTGGACTT
TAGAGATGGTTTTGCTGTGGTGCATTTGCCTTTTTACATCCAACTGCAGCAAGGCCTGTT
TGGCACTGGGTTTGGTTGTGGGCTTGGCTCTTCTAGCTGCTCTGTAGTTATATTTCCTGA
GTTTATGCAGGATTTTTATTGAATACAATGTTTGACTGGTGGATTTGGAAGTTATAGCGG
TGCAGCTTGAAAACTTACCAATAAACACAGCTGAAATGCAGACATACCATGCATGCATAC
AAGGTCATTGAGCCTTCTAAGATACTAAGCCATAATGTCAGTACTTGAACGTACGAGTAC
AAGAATATAAGGATCACAGTGTGTTGCATTGTGATGCCAATATGAACTGAAAACAGTGCT
GATTGTGAAAGTTTTGTACTCAAGTGTCAAAATTCCTGAAGTCATAATCTTCTAGAGCTG
CTGAAATAAGCTTTTGGTGGAGTGCAGAAGTAGCAGAATGAAGGCAAGGTTGTAATTGTG
GATGGCAACATAGTAATGGTAGCAGTTCTTTTAGAAATAATGTGTCAGGATGTAAATTGA
ATGGGATGGCATGGGGCCCCTCTGCTTGTTTGGACAGTCTTAGTTAAAATTTCTTGCCCA
GTACACGATTTAAATAAGAGATTATTGTTTATGTGGGGAAAAAGGAATGCATTTAAGGTC
CTGAAGAAGGGCATGGGCTCAAATAACTTGGAGAAAAAAAAAAAGTTAGTGCCCTGTCTT
AGTCCCTTCAGCACGTGCTGCAGTTTTCAACTGTATTTGAAACAACAGTTCTTCAGTGTG
AGTGAGTTAAGTGAAACCAAGTAATATTAAATTGTGTTCAGTGCCAGTATGCGCTTGGCT
TTGAGCCATAATTTCTGTAATAATGGGATTATTACTTGAATTAAAGCTGAAGCTTCTTTT
TTCTTTATAGATAATTAGTTTATTAAACGTATTTACACCGCAGAAGTCACTAGAAGAATT
TCAGGATGTGTAAGTATTAGATTTTTGTTTTAATTTTCCTGACAAATATTCATCTAAGCT
GTAGCAGCTTAGCTCCGGTATCTCACAGTCTTTATGCTGAAAGTAGAGGGTAATTAAAGT
CTGAGTTTAAGCTAAAGCTCGTCTTTCTTAACCCTTCTGAAATAAATTGAGAAATAAAGT
TGTTTCGCTACAAACAAAATGGAAGTGGTTAAGAGTTATTTACCTCTTATCCATTTGTTT
GTCTTTCTGTGATACTTTGCTGATTTCATATACATCTGCTTTGTGTGTATTGTCTTTAAT
AAAGGGGTCACTCCTGGATAATAACTTGATCTGGACAGCCAGATATAATGTGGGTAGTGA
TTTTTTTGGTTGGTTGTTGttttttttcttttttttttttttttttGTGTACTAATCACA
TTTGTACCACGGTGTCTTTGGCCTCAATTTAGAGCTGAATATATCCACATTTTATGCCAG
CTAAGTCAATCAAGCTAGATAAGATCCATGGTGATTTAATTCTGGGATATTCACACGTGC
CAGTGAATGACCCTAATTTTGAAATTGTGTTAATGCATGATATTTTCTTAAAATCATAAG
CTTTCTTAATGTTCTTACGGTTTATGAATGTTTTCTTATGCTTCAGATATTTGGTTATGG
AACTGATGGATGCCAACTTGTGCCAAGTTATTCATATGGAATTGGATCACGAACGAATGT
CTTATCTCCTTTACCAGATGCTATGTGGTATCAAACATCTCCACTCAGCTGGTATCATCC
ACAGAGTAGGTAGTATTAGATCATTACTGATATTCTTTATGAACACAGATGTTCTTACGA
ACCTGAGGGGTAGGCAGGGAATTGTTTTGTATGTTGGTAGTTCTTTTGTTTGTACTATTA
CTTAAAACTGGAGATTTTCAGATTTGAAGATGAAAACCAATGTATTGTTAACGGATTTTA
AAACAGATCAGTTCTGTGGATTTAAGTGATGCTGAACTGATTAACTCATGAAACGTGAGC
AACTCTGTACTTTCCAAATTACTAAAGAATGAGTCTTTCAAATTTAATATTTGACATTTA
CAAGTTGTATTATCAACTGGTTGTTCATAACTTTTAAAGCCCTGAGCGTGCTTCATGCAA
CTCCAATTCTGGTTTTCTGCAGCTGCTCTTTGTATTTTCCATGACAGTCATGCTTGGGGT
TGGTTTTTTTTTTGTTCCTTTCTTGTTCTTCTTTTCCCCTATTTCCTGGACATACCTTTT
AAATCTCTTCTCCCTGATAGTTGAAAAATTCAGTCAGCTTCTAGTCTAATATGCTTTTTT
TCTTCATGTTCAACCCACAAACATAATTGAGAACCTCTGCAAATTGCAACAAATCTTCTT
TGCCTTGCTGAAAAAATCTACCTTTGTGTGTAGTTAACATGTAAGAGACTGAAGGGGAGG
GCTGGAGCTCCAGCTGAACTCCACCTGACTTGTTGGCTGTGATTTGGAGCTAAAGGGGAG
ACAAAATGTTTGCTGAGAAATTTGAACCCATTGAAGCTAACAGAGCAGTTGGACAGAACT
GGTGTTGGTTGAACATGGAAATGGGCCGTTGGTGAAACCAAACTAACCAAACTGTGAACA
GCTAAACAAAGGCAGGAAGTTTATTTAAATAGGGAGGCTGAAGTGGATTGTGTCAGGTTA
GTCTGGGACCAAAGCAAAAAGACCTGTCAAGACCTTGAGTGGAAACTCTGGATTAGATGA
GAGATTGGATTTTGGAAAGAAGCCAGGCTAGGAAAGGGACAGAACTTGGACAGCTCAAAG
GAATATGTCTAGGGATGACTTAAAAGAGTCTGTGACTAAACAGAGCTTGAAATAATGTAT
GTGACACCAACCTCTGTTATTAATAGATGAATATTGAAATCTGATACGCCTCACATGGCC
CAGCATTATAACAAGATGAGATAACAAATTTCACTGCCAACTACTGTAAATAATTATTCA
GTTATTTCAAGAGAAAAGTCTGTGCGGGAGATTAGAAACTGCAAGCAAGCTGATTCAATA
GCATTCTGCAAAAATGTGTTGCTTTCCTATTTGCATGTCCCTGACTCTCTTAAGTAAAGG
AAGTTCTGCACCTGAAAGCATAATTCATGTGGTTGAATCTACGTCAAATACTTGAACAGA
GTCAAAATATACATCTGTAATTCAAATTCTTGTGATTGTAAATGAATGTAAAACTGCTAT
TGTGAGGTGAACTGGTGGTGTTACTGACTTCAGAGGGGCGGGGGGTGTATTATTCAGTTT
GTAGATCCTTCCTTAACTGCACTAATTTCTTGTTAGGATTTGAAACCCAGCAACATAGTA
GTAAAATCAGATTGTACACTCAAAATCCTTGATTTTGGACTGGCAAGAACAGCGTGTACT
AATTTTATGATGACGCCATATGTAGTAACACGATATTACAGAGCGCCAGAGGTTATCCTT
GGAATGGGATATAAAGAGAATGGTAAGTTACTGGAGTAATGCTTTAAATTGTTTGTCTAG
AGCGTATGTGTCTCCAAACATAATAGCCTTAAAAGGCTGGGACGGAGCTAATTTCCCTCT
GCTATATCTATTTTTAATGCTAATCATGTTACTGGAGATTATTAAAACATAAAAATAAAA
TGTGCAATAAGTATTTTGTGGAGAATAAGAGTTTCCTACTGTATCCGTATCTCCATTTAG
CATGTACTGTTCCTGCTTCCCTGCTGTCTTACCTTTTCCTCTGTTGTCCTGTTGCCATTT
TCTCTATCCTACCAATCTATGAGATTCTATGCTGCATGATGTTTTAGAAAACCAACTAAC
CGATGATCAGTGTATAAATAATAAACTTTTTATCATTGTGATTTTTACTGTGAAGCATAT
TCTAAGTCTGTCCCCTCAGTGTCTGTGATGACTTCATTAAAAATCTATTTCAGACTCTCC
AATAAACCATGTAGTTTATTTTCCTCAATCTATATAAATAGCACTTAAGAGGCTGGGTGT
TGTACTATGTATATAAAGGCTTTAATATATTGAACATTCAGCCAACAAAACTACTCACAA
GGAAACTGTCCTTGACCCGCATTACTGTTTTACTTGCTGATATTTACTGGCTGCAAAGTA
ACATTCTGCCTCCTCTGGTCTTCTAACCTAGTACATCTTCTCAGTTTTTCGCTGGGGCAT
GGGGGTACCTTGCTGTTTATAAGGTTAGCTGTGTGATACAAGGGACGCACAGAACCTTGC
TGAGCCACTGAAAAATTTACATTGATTCACGTGGCACTTGTTCTACTGCAAGTGCTCACG
TGGATGAGAACTTCTATGGAGGCAGTTCTGGATGGGACAAAAATACTTATCTGCACGACT
ATAAATAAACAGTGTGAATTTACAAATAAACAGTTGTGATATTTAAAAAACCTCTTTAAT
CTTTTGTCCTTGTTACACCTAACATATGATAGTGGATATCTGGTCTGTTGGGTGCATTTT
GGCAGAAATGGTCCTCCATAAAGTCCTGTTCCCAGGAAGAGATTGTATCCTTCTGCACGG
TCGTTTCAGAAGTGTAAATGCTGATTATATTTTACAAAGTGCTGAAAACAAAATTTAGCA
GCAGTTTAATTTGTTGGCGTTTAAATGGTTGAAAATTCACGTTAGCAGTTTGGTTTTCCA
CATTGTTGTGTTTTATTGTAGATGCTAGATGTCTTCATTTTGTTTGTTTGTTTTCCTCAC
TTTTGTTCATGATACTTCATAATTTGATCATTTCATTTTTACTTTCAGTTGATATCTGGT
CAGTTGGTTGCATCATGGGAGAATTGGTGAAAGGTTGTGTGATATTCCAAGGCACTGATC
GTATCCTTCCCTAGTCATCCTTGAAACCTATTCCACTTCCAACAGAAACATATTTTGATC
TGTATAAAAGCATAAAGCACTGTTTTCAATCATGTTTTAGTAGATCTACCGTAAGCTACG
AAATTAGTGTCATTGACCAAATTGTTGAGCTTCCTATTTTATTTTCTTAGCAGACTATAT
TTGTTGTAATTTGTACTGATTGAATCTGTAGAATTTATATTAAGAGCTTCAGCTTTTCTA
TCTTTAATAGAATGCTGGTAGGTTAAAGAAAAAAGCATTACCTGTTTTTTCTTACTGTTG
TTCTTAGTAGATAAGTGTTAGAAGCAGAAATCTACGAAGTTAGCTTTTACTGTGCATGGG
TTTTGCTTCCTATTTGGTTCAACTTATTTTTAATGTACGAGTTTTTTGAGTTTCAACCAG
ATTTTTTTTTCTCACTCATTAGGATGCTGCTGTCCAGTGAGTGCTGATTGCAAGCACACT
GCATGAAATCTATTTTTCTTACTATTATTATTTAATAGAAAAACAACTTTTTAAATTTTT
TGTTATCATTTTATGAAAACTTTATTTTGGACTTACTTTTTCTCTAAGATTATCATTCTT
TCCCTTTCCCCTCCAGTATTTTTTGACCCAAGTTTGTCTTCACAGAATTGTACTCGGTTA
TGTGATAGAAATTGTGGGAACCTTTCTGTATTGGAAATAAAAATCTTTATGCCCTCGTGC
CCTTAGACTTGGGAAGTCTCAATAACGTATTACTGGGTCAGAGAGAAGCATTTACACTTT
GTGAGGTGAATAAAAATGATCATTTAATCAAATACATATTCTTCAAATAATCATATGTGT
TTAAAAGTATTTCCTAGGAAAAGAAATGAAAACAGTGGACTCATTATCAAGTTCCAGCTA
AAGGAAAACTTGGATTTAAACCCATTCCATCCTTTATGAAAAATAGTCTTGCATAGTAGT
AGTGTTCTAGGGCAAGATATTCCAAACTGATCAGTAAGTAAATAGAATGCAGTAGGTACA
GTTAAACCACAGTTGCCCCTGAGGGCTGTAAGGCACACGAAACTGAAGGACCTGTGGTCC
AAGATTTCGAAATAATATGTTGTATAATAGTTCTGCTTGTCAGGAAGGAGAAGCTAGGTC
CACCACTCAGAATACCAGGTATATGTCCCTATAATCTTTTCACAGATACACGTCTCGTAG
AGACTATTTTAAAGTTTCATGACACTAATCTTCAGCAGTTGATCGTTTATCAGTTAGTTG
CATAAATGATTGTTAAATAAGTCTGTTTTCTGCCTTTCTTCCTTTCTATATTGTTTTACC
TTTTAAAGCCTTCAGACCAACCTAACACAATTCTTCATATATGTTACGTGTCTTCCACCT
GCATGTCAGCATGGGCTATTTTGGTTTGTTCATGAAAAAGGAAGGAAATTTTGTCTGTAT
TCATCGAATATACAAGTTACCATTTGTTGTTCGCTGGAAGTTGCTGAAGCTCCACCAGTC
CATATTTCAAAGAGTCTGCCCTTCTATCTTATCAAAATGCATGGCTGTGCTTAGGGTTTT
TTCCTTCTGAGTCTTTCAGTTCCCTTTAATGTTAGATACTGACAGATAAGTCATGTTGTT
GACTTAAGCAGTTATCAGTCTGGAATAATTGCAGTTGTCATTTTCTTCTAGCTGCAGCCA
CAAGTCTGTTTTGACTACATGGGCTAAGGGGGATGGATGCTGCTGTGCATGGCCTTGGGA
GTTTCTGGTTTTTAATTAAATTTTGATATGTCCTGGTGTTTTGGTATTTCGATCAGTGTA
TTGCCTAACGATGTGCCTGTGGCTGTCTTCAGGAGAACCTGCTCTCGGATCCAGTAGTTT
GTACGTTGCTGTATGGTCAGCAGGGATTTCTTGGAGAGTTGCAGCAGAACCCTGCTTGGG
CTGAGATGCTCCACACCATCAAGGTGGAGGATGGGCTGGACCTGCTCCTGGCCATAGCCT
GAGCTGAGAGGCTGGCAGTTGCTGTTGCACTAGAGATGAAAAACGTAGAAGAAACACCTA
GTGTAGATACTGGAGATGAAGTAATGGAAAGCCTTGAGGCACCAGAGAATGTTTTCAGTG
CTCTTCTATGCAGGAGGTGAAGGAAACTGCCTGACTGATGGAAAAAGCATGAGAGCATAA
CCATGATTTCTTGGGAAAAGTCATGCTTTATTATTAATTGATTATAATAAGGACTCTGTT
TTCAACATTTTCTCCCAGAGTCCCACACAGCAGACAGACACTGCTATGGACTGAACGGTT
CTGGGTTACTTTTAACCTTGGGGTCATTAGTTGAACAGACAGGGTAATTTTGTCTGCAGA
CTGCAAGGTTATTAGAGGGACACTGCATGCTTTGCATCAGCATTAAGGTTTTCTCCTGAC
TGGGTTTCTGTTAATGGGCATAGCTTATTTCATATCCAACCTGTGTTGGGGAAAATATTT
TTTCAGTTGTTTTCCCCACATTTGTATTACTGGAGTGGAGTAGATCCCCCACCCCCAAAC
CACCATAGAATGCTATGATACAGATCTGTGCTGCTGCCACTCAAATCATTGACTTTTTCT
TGAATCTGGACTGGTGGAGCTCTTGCACAAATTACTTTTCCAACAAAATTTCCTGGCGTG
TGTCAAAACTTGCTTTGTGTGTGCTCTGTTTCAGCATGAGAGTTAATAATACTGACTTCT
TAATTCTTATTTTAATATTGTTTTTCCATTGGAATGTATTGAATAAGCAGATACTATTTT
CAATCTTTGCATCAGAAGTCTAAATCTCTAATGGGAAGCATATTTCTGGATGTATTTTTG
GCATGCTAACAAAAGTAAGTGCTTCTTAAACTGCAGTGTTTTTTAACTATAATACAAAGT
GCAGTAGTTATGTCTTGTTAAGAAATTGGTGTGAGAATCAGTAGTTTGAAACAAAAGATT
CTGAGTTCAGATATGGGTTTGTGGTTAGGCTGCTAGAACTGCACATTCCCTTCATCAGGA
AAAATGCAAAGTGTTGATCTGAGTAAACTTACTGTATTAGCATTGTTGATGCTGTAGAAG
TATGTAGAAGGCATACCACGTATTATGTATTATTTTATGTATTTTTGCCTACCATCAAAA
ATCTTCCACGTGGTGCTGTTAGGTGTACGTCAGATGATTCACCAGCAGCCTTTCTTTCAT
TCACTTCTAGAATGTTGTTGATGTTAGATTGAAGTTCTTGTTTTATTATTAGTTCAGGTT
TTCAGCTTTTCAGATCTCTGTAAGTGATATTTTTGTGTAGCGCAGACCTCAAATTCTGCA
GCTGATTTTCCTAAAGATATGGTGCAGATATTGATCAATGGAATAAAGTAATTGAACAAC
TAGGAACGCCCTCAGCAGAATTCATGAAGAAACTACAGCCTACAGTGAGGAATTATGTAG
AAAACAGGCCAAAATATCCAGGTATTAAATTTGAAGAGCTCTTCCCAGACTGGATATTTC
CATCAGAATCTGACCGTGACAAGTTAAAAAGTAAGACAGATTTTTTTCTTCTTATGAGGT
GTTAATTTAAAATGTTTGCAATACATATAATTAAAAAAAACTAACCAACAACTGATATAA
AATATCTATATTGCAATGGGTGTTGACATAAGATCTCTACCTGCTGTTTTTTCCATGTAT
GACATTCTGATTTTTCAATATTAGTTCAGAAATGCAAAGGTTTAATTCACTTCATTCTAT
TTAGTTCATTTCATTCAAATGTGTTGAATGTTTGTGGCTGAAATGTTTCAGAAAGTAGTA
CTCATTAAAGTTAGTTATATTTTTCTGGTTCATATGGGAATGTAATTCACATCAGCTATA
CCTGCACCTTAGGTAAATGACCAAAAAGTTGACAAAATCTATCCTATGGACAGACATAAG
GCTTTATACAAAATAAGCAACAGCAAGTTATTTTATGATACTGCATTTGTAGTTCAGACA
AAAAAAGAACTGTCAGTCAAATGGCACTGCGACAACGAGTAGCCATTTACTGTGCACTTT
AAAATGTGGTTTGTGAGCAGTAGTTGATGACAAACTGTGACCGATGCAGCAACACAACTG
TTCAAAATTGAGATTGGTTTATGTCAGCTGCAGGGTTTATGTTTTGGATTACAGTAAAAT
AACATTGACATTAGAGGATTGTGACCTCCTTTTGAAAGAAATCTGCAGCAGCGTAGGAAA
GCTGCCATCTCTGTGCCTGTCCTGGCAGTGCAGCCTAATGCTGCTGGGTATTGAGCAAGA
CGTGGAGCTTCAGTCCTACAGTGCTGATTTAAAAGTGAGAGTGCTCAGTGAGACCTATTT
AACTCTGTGGGATTAGAAGTTACGTATTCACATGTCACCAACAAATGGGACATAAGCATA
GAAGCTTAAGAGATCTGTTCTTGTATGCTTTGTCAGATATTTAAAATGTACAGCTCCTTA
TGCGTATGTTCTTTTTCATTTTTACTTTCTAGCCAGTCAAGCTAGAGATTTATTATCAAA
GATGCTCGTAGTAGATCCAGACAAGAGAATTTCCGTAGATGAGGCCTTACGTCATCCCTA
TATTACGGTCTGGTATGATCCAGCTGAAGCAGAAGCTGTAAGTTTGCATTTAAAATAAAT
TTTAAGATATTAGTTCAGTAATTTTAAAGAATAACTTTAGTTTGGATCCAAATGCATGCT
TTGGACTCGCTTTTTGGTTAGTGAGAGATGCATGTAAGCTCTTAAGTTAATGTTTGAGGT
GGAACCACCTGAAGAGCTGTCAGTGAAGCGGAATAGATACAGTTTTGAAAGTGGTTGTTG
GTAGCTCCCTTTGTGGAGAGCGTTGCCTGCAGGGTGGTAATCTGCTGTATTTTGGGTAGT
GGGCTGCATCTGAGGCCCTGACAGACCTTACAGAAGTTCATCTTTAGTTGATGCTTTTAA
ACAGCATTTCAGTGGGAGGTAGAACCTAAATTCTGGAGATGTAAAATGAATGTAAATCGG
AGATGTAGGGAATAGATTGCCAGAGGAAGGTAACAATTGCCTAAGAAAATGATCATATTT
AGTTTTGCCTGCTATGTAATGGGTAACATGCAGACTTCTCTTTGTAGCCTCCACCTCAAA
TTTACGATGCACAACTGGAAGAGAGAGAACATGCAATTGAAGAATGGAAAGGTAAAAAGG
GAGCATGAGCAATGACGTTCATTGTACTAACTTGTACTGTGAGCTGTGTGTTCTTGTCGT
GAGTGTGCTGGGTTGTGTAACTGACTGGAACGTATTCAGAATATGCAGTACTGCTTATGG
TAATGTGAAAATAAATTGATAATGGAAAAATGTTCTGTTTGGAATAAATACGTATGCGTG
TATGTATGCTCTGCAGTAGTAAATCCTGTCCTCTAGAAGAGTTGAAGGTGAGCCATCCTG
TGTGTACCACACCACAGAGAACCAAAACAAAACAATGGATCTTTGTTACGTTTAGAAGTC
TGTGATATTTTATTTTGGTGCTGTGTCCTAAATCTAGTTCTGACCCATGTAGTGGTACTT
CCAGACTGACCTATAACTATTTAATTGTACCTTTATGCGTTTGTAAATAGTACTTGAATC
CCTTGTGATCTTAATTATGTTTTTTCTGTCTCTTCTTTTATCCCTCCTACCTTATAAGAA
TTAATATACAAAGAAGTAATGGATTGGGAAGAAAGAAGCAAGAATGGTGTGGTAAAAGAT
CAGCCCTCAGGTTAGTCATCGTTTCAGTAGTTCTTCTATAACGTTATGCTGCATAGAGTG
ATCTGTTGGACTAAAGGAATGAAAAAAGTCCTACTCGATACAGGTAGGCAAAAGTTCTGT
TATTACAGACAAAGATTCTGATCAGCCTTTGGAGATCCGTGGGCAGTAATTCTTCATCGT
TATGAAACGAGTTGTATGAAAACAAGTCTTAAGTCCTGGATATCCAATTCACTGAACAGT
CTTCTCCCCAGAAGGCTCCCTCATCAGCTGGAATAATGGATGCCATGTTACAACAGCTGT
TGTGCAGATGTATTTTATGCTGAATGCTTTTTCTTGGCTTTGAATGAATGTGTACCTTTC
ATGCACATTCAAACATTTTTAGAGCTTTTTATTTTAAGACAGCTAATAGTATGAAGTATT
TTTGCCTGTAGTTGAATCCTTAATGTTTGTTGCTGTTCTTTTGGTTCAGTATTTGGGATG
TTGTGCTGCAGGCTTTAAGTGTTAGGAAACTTAATGCTTGCTTTTCTACTGTTTAATGAT
TTGTCTATTGTCTAAGAATTTCTCTGAGGAAAGTGATGTGCTCAGAGCCTAGAAGTGTGG
TTATTTGTGCTTGCAATATTGTCTTGCCTCAGATTTTATTATGTTTGGTTTACTTAGCAC
AGATGCAGCAGTGAATAGCAACACCAGTCCTTCCCAGTCATCATCTATCAATGACATTTC
ATCCATGTCAACAGAGCAAACATTGGCTTCAGATACAGACAGCAGCCTCGATGCCTTGAC
AGGACCCCTTGAAGGATGCCGATGATCAGCCAGGATTGCAGACTTAACTTTGGAAAAGAA
CTCTTGCTTCCATTGGGCCTGAATTGCTTGTAAGTTAATGGAACAAAGTAGAAAAACTCC
ATGTTCTGCATGTTCTGCTAAAGTAATGCCTGTTTTTATGTTTACTCAGTTGTTATGAAA
CTGCCTGCTTAATGTTGTAGAATGAAAGCAAATCAATGTCTAAGGAGCaaaaaaaaaaaa
aaaaaaaaGTTTAGACACTATTACAGGCTTTTCTTTGTTTCAGCCTATTTCAGGTGAGCA
GTTATAATAGACTTCTAGCCAATAACTTCTCTTGAGTGAGTTCA
