# Supplementary material for: Reference based annotation with GeneMapper
Source: Genome Biol. 2006 Apr 5;7(4):R29. doi: 10.1186/gb-2006-7-4-r29 (PMC1557983; doi:10.1186/gb-2006-7-4-r29)
Supplement: Additional data file 2 — A gunzipped tar file containing the data set of orthologous genes in five vertebrates (human, chimpanzee, mouse, rat and chicken) that was used to compare pair-wise and multiple species GeneMapper [file gb-2006-7-4-r29-S2.tgz › 5verts/orth106/hs34.fa]

>NM_139068
ACAGCCACATTGTCTTACATACCAATAAGTTCAGAACTCTCTTACGTGAGCTGCGTATGT
ACTTCCGGTAAGAATGCACGTTCATTCTGTTTTTCTTTGAAGGGATCTGAAACTTGCCCA
CCCTTCGGGATATTGCAGGACGCTGCATCATGAGCGACAGTAAATGTGACAGTCAGTTTT
ATAGTGTGCAAGTGGCAGACTCAACCTTCACTGTCCTAAAACGTTACCAGCAGCTGAAAC
CAATTGGCTCTGGGGCCCAAGGGATTGTTTGGTAAGTATGGTCTGTTTTAATAGCGTGGA
TTGAGTTTTTGCTGTAATAAAAAGTAAAACTAAAGTGTCAGGATTTAGAAACATTGATGA
TTAAAAAAAAAACTCTGTTATAGGTTTATGAGCTAAATTGAATCAACTGCTTGCTCTAGT
TCTGTGTAGTCAGGCTGTAGGGTACAAACCCATATTCTTAGAATGCTGCAGGAATTTAAA
TAGGTAGCAAGttttcttttttgtttgtttctttttcctttcattttttttttcatttct
CCTGTCATTATGATATCAGAGTAGTAGGTATGACAGTGAGTTGTAACAGAAATTTGGAGT
TTTATTCATTTCTTCATCATGGCCACCTTTTCCCCCCTCCCCTTTTATTCCCGATCACTC
CTGTTCATTTCCAGGCGCCATCATTGCAGTGCCTTGCCATTCATTGGCAGGATGAGGCCA
GTCAGTGTCATTGTCACTCCATGGATTAACCAGGAAGGGATGCTGTGTGAGGGGTTGGGC
TGGCCATCTCTTCCTTGGTGTCTCACTTCAACTGTGTGTCCAGCCCAGAACGTCAGAATC
GTTAGTCTGACCCTGAACGTTAGTCTCTTGCATGGTAAGACGGTCAGCCGCCGCAGCATC
ACGGGCCAGCTCAAGGTAAAGCTCTTCACATGTTTCCTAGACTGCAGCTATCAGCACTTC
CCACACTTTTTACCCCTTATTTTTCTGGGCAGAActtttttttttctttttctttttctt
tttttttGGTCAATGAAAACAGGATTACCTTTGCGCCTAAAGAAACCGTGGTGCAGTTAA
ACATCGCGTGTTTACAGCTGGTAGGCAGAGGGGGTTGAGGGAGAAGAAAGCTCTTTTCGA
TGCTCTAGTAGGGTAGTTTACATTTCCTTGTAGAGATGTTGGGTTTGGAGAATCTTTAAC
GATGATTTTTAACTGATCCTTTGTTGCGGAGACCTATGATCAGGGAAACAGTTGTTTTTT
TCAGCCCTGGCGGCTGAAGGCCCTGGGAGCTAAGAGGAAATTGCAGTCCAGAGCTTCTTT
GAGAAGCTAAGGCGGGAAAGGGACTGTTTGGAAGGAATGCCCAGCTTGCATCTAAAGTAA
TGGTGATCTTAACTTCCTGATGACACATGCTGTATCGGCACTTAAATCCAGTGTGCCAGA
AGAAGTGTTAAAGGTggccgggcacggtggctcacgcctgtaatcccagcactttgggag
gccaagctgggcagatcacgaggtcaagagatcgagaccatcctggccaacatggtgaaa
ccccgtctttgctaaaaatacagaaattagccaggtgtggtggcacacacccgtagtccc
agctactcgggaggctgaggcaagagaatcgcttgaacctgggagatggaggttgcagtg
agccaagatcgcgccactgcactccagcctgggcgatggagcaagactccgtctcaaaaa
aaaaaaaaaaaaaGTTTTAAAGTTAGTGGAGGATGGTTCAAATTAGGAAACTTTGATGGT
AATGGAAAGTTATAAACAACAAAGCATTCTTTTGGTTTATAACCCATCTCCTATTTGGAA
TTAGATGATAATTTGACAGATAATTTGATGTGTGCATGCGAGAGAGAGAGAGAAAAAGGA
GAGAGGGGGCAAGAAGGGAGAAATGTCGGAGGTCTTGGGGAGTTGTTTGTGGCTATAGAC
AGGTAGCTGttttatttatttatttatttttttgagacagagtctcactttgtcaccagg
ctggagtgcagtggcgcgatctcagctcactgtagcctccgcctcctgggttcaagcagt
tctcctgcctcagcctcccggtagctgggactacaggcgcacgccaccacacccagctaa
tttttgtatttttagtagagacagggtttccccatgttggccaggatggtctcgatctct
tgacctcatgatccacccaccttggcctcccaaagtgctgggattacaggcatgagccac
tgcgcccggccTACAGGTAGCTGTTTTAAATACGTGCTTCATTTATCCCAGCTGGCATGT
CATTCACTTGCTTTTGAAGGTTGGTAGTAATGTGAATAGTGTATATTGTAGAATCACCAT
GAGCTCTGCCATAACCCTCACTGGTGGTGAATCGAAGGACTAGGAAGGCTCACTTGCTTC
TCCCGTCTCACGGGGTGTTAGTGGTAGGCCTGGGACCAAAACAAGCTGTGGGCCTTTGGG
ACCTTATTGCCTGTACCACGGAGAGACTTGTTGAAGACTTTGAACCACTGATACTTTGAT
AGGTCAAGGCCTCTGACCCACCTTCTGTTTAGAATCTTAGTAATAATGAACAAATATTCA
CTAAACACCTATTAAACAATTTTCATTTAATTGTATTTATCTCTATAAGACAATTGTTAC
ATTCAAGAACAGTTTCAATTTTTATAGCTATAACTGACTTTCAGTTTTATGGTATCCTTC
TATCTTATGTTCTAATAGGGAAAGTAAACACTTTATAAGTGATTTTCGCTTCCTTTTCAC
CTTTCTCTTTTCTCTGTATCCTTCACCAGGCTATGAGGCACCAAGTAGAATTGGGAAATA
ATCTAGTTACGGCACATTCCCGTTTCAAAAAAGAAAAAAAAGCTTGCTTTTCCAAAAATA
AGCTCAACAGTAGATTAGCTAACACTGACAAGAGGAATTGGATTTTCTATCATATTTCGT
ATTAAAATATTGGCATTATGTAGTTAATTGATGATCTGAAACTTCCTTTCATCACTATTG
TACTTGAAAATCATCTGTCAGTGATTCTTTGGGGAGtgtagcatgcagaataatggtccc
gcctgagatgtccacgtcctaatccctggaatttgtatatttctttacatggcaaaagga
atttagccggtgtgattacattaatggtcttgagatgggagggttatcccaggtttagtt
gggtgggtccttcttacaaaagggagacaggaaggtcatagtcagagatgtgatggcaga
gcgaagtttggagtgatgtggggccacagccaagcaatacaggaagcctccaaccagctg
agagaggcagggagcagactccccccagagcctgcagaaggagccacgcagccctgctta
cctcttgaggcataagatgcattttggacttctcacctccagaactgtaagatagtaagt
ttgtgtggctttaaagcagtaaattggtggttacttgttacaatagcaataggaaactaa
ttcaCAAGCATGTGTATTTCTACATTTTTGAGAAATATAACAGCAACAGTGTATGGTTTA
TGCAACTAGTTAATCTTCTATTTAAATTAGAGCTTTATGAAGGGCAGGTGTGCAGATAAA
CCAACGTGCAGGTAGGGCCTGTGACCTGTACAGGATTAAATGGAAGAGCTGGAGCCAGAA
GAAAATATTCTGGTTCCTAATTTTGAATTGTTTTTATAGTTGTCTTTGATTTGTTTATTT
GTTTTTGTTCCTTTAAATATGTTAGTAAAATTTATTAGGAAATAAGtttttaaattttaa
aatattttattttatttttgagacggagtcttgctctgtcaccaggtggagtgcagtggc
gtgatcttggctcaccgcaacctccgcctcgcgggttcaagtgattctcctgcctcagcc
tcccgagtagctgggattacaggtgtgcgccaccacgcccagctaattttttgtatttta
gtagagatggggtttcaccatgttggccaggatggtctccatctcttgatctcgtgatct
gcccaccttggcctcccaaagtgctgggattgcaggcatgagccaccgcgcctggcctaa
aataagttttaaaatataattttGAAGTATTCATAAATATCAACTGTGTTATAGTACAAT
TAAATAATTGTAAGATTTTGAAGCTCTAGTGGAGAAAATGTATGTACATTTCTTTCATAC
ATATATTCAGTTTTTCTTTCTCCTTCAAAAATCTCAAGTTTGGCCAAAATAGTAAAGATT
ATTTGCTTTACGAAACCATTCTATGAAATGCTTAACCTTTAAAAAAGTGTTCAATATTGA
GTCTGGCGGTTCTTAGAAGTAACAGTTACAGCCTTAACATGAAATAATTGGTATAGCGTG
TTCCTTTTTGTGTCCTCAAGTTCTGTATAAACATGAGTACTGGCCTGTTCTTAACATGGt
ttattttctattaatataaataaataaaaaCATAACAATGTTCACAACAAAATTTCTGTG
ATAAAGGAGACATGGTTTGAGGCACaggatggctgtgattcagaagacttgagttctgag
tccagctcttttcctcagcgaagagttctttgtgagcagggcaaatcagtttctttatgg
gcctcaatattttcacctgtaaaatgagtggtttggaACTTCTCATTTAAGATGGTGGCC
CGAACACCTGTACAAAGATAAGAGGGCAGTAATAAGTGGAAGACAGTTTTAACAAATTTA
TGAAATATAGAAAGTAGCTTGAATCTTGTGATACAGATAAAACAGCAGATAAAGTGAGAA
TAAGCAGCTGAAGTATGTGCGTAAGGAAGAGAACCTAGCTATAGTAAAACTACAGAGGCT
GTGGGCATAGAGATGACAATGAAGAAGAGATGAAATGAGTGGCTAAAACTAGGGCTGTTA
ATTAAAAGTGTGCCTGTGAAACAGCTGTGCCAGTTTTCTGCCAACATTCCCACTGTCCCC
CATGCTCAGCATTTTCCCCTAGAGAGCTAGTAAGTTAGTGAGGAGTTACTAGGTCAGGAT
CTGGGGAAGCACAGAAGCCTAGTGAGGGGAGCTTCAGCATGTGGGGCTGTCTTTCCCTTG
GGGGCATTTGAAAATTCTGGAAGGGGCTGTTGAGAGAGTGTTTTGGACTGCCCTGTGGCT
AGGAGACAGGGATGAGAGTCCAGGGCCCTCTAATATTGTGTGGCAAACTTCTTTTACTTG
TGTTGGGACCAATAAAAGGCTGCTTCCTAGAAGTAAAGGTAACTCAGAGATTGGCCCTTA
TAGGCACTGCCACTCAGCTTCAGATTATCATCTCATTTGCTGAACTTGTATGGGGGTAAA
CAAaaattgctagtgcccccaggtacctagtagaaataaatttaaattctttgtggaaga
agacagcatcatattagataaaattatttctagatagcaaacagttttatacgtgcaagg
cccagtctaggcacacaaggagatatgacaacatgaataaaatcctgcagaaacagcaga
caaaagaaacagatccataggagatattggcattattagatccacatttttaaatagcta
tgatattacgttcaaggtgataaaggcaagattaaaagttttggtggagaaatgaaaact
tcttttaagaggaataaatcaaaattctagaagtaaaaactatagtaattgaattatgaa
tttaatatgtgtaacagcatgctagatataactgaagagagatttagtgacctggaggag
aggtcagcaaaaagtatccagaaTGAAAGCTGCAGAGGCAAAAATGGTAGAAGAGCCCAA
AACAGAGAAGgtgttagttttctattgctgcataacacattaacacaaacttagttgttt
aaaacaacacctattgattatctcatagttctatagtcagaaacctgggtgggtttgcct
gggttctttgcccagcatctcacaaagctgaagtcaagatttcgactgggctgggctcag
ctcacagatggaggttctggaagggtatctgcttccaagctccttcagcctgttggcaga
gtctagttccttacagctttaggtctgtggttcccaatctcttgatctctttcagtcagg
cgctgctgtctgctcccagaggctgcatgttttccttctcaagtgacctcctccatcttc
aaggcagcagtggcatgcccagtccttcccatactcacatctccctgattttccaccctt
tccatgagccagagcaaactctgcctttaaagggctctcgtgataagaataggcccacct
ggataatcTGCGTTTTGTTAaattaatgagtacgtttagcccttttgcaagatgcagggt
cagtatatgtacccctccccctgcaaaattgcatatttatatactagcagcatatagaaa
atgaaaatttgaaaaggataccacttaaaataggataaaaacttttaaattatcatatct
ggaggaaaaatctaacaatatgaaagacttgtatacaaaaagctaaaaaaattagaaaaa
atagagaaaactgaaatcgtggtgggatgtctgattttcagagttagaatatttaatacc
atgaaggtcatttttcagacttgtctagagtgattgcaatcaaatctcagtcgtcttaaa
aaacaaagaaatgaacaaactgattttaaaatttatatgtaaaaataaaaaccctagaat
ggtcaagacacccattaagaagggaggaacactccctctgcgagatgtgaagacttacca
taaaactggtgatcaagctggtgtcgtgtggtgcaaggagaaacagtggactagccctga
aacagagtcatgcatgtgtgggcttctgacttatggcagtggtggcctgtggagcaatga
ggaaaggctagccttttaaataaatggacataggaatgttcatgtagaaaaaagtgaaat
ttgaccccaacctcatattatacacaaaagtgaatgtcagttgaattgctgtaaatatat
aaggcaagccagtaaagctatttgaacataatataggagaatgtcttcatgatctttggg
gtagggaaggactcctttaaacacaacataaaaaaacatttatctgctggatgtggtggc
tcatgcctataattccagcactttgggaggccaaggtgggaggatcgcttgaggccagga
gttcaagaccagcctggccaacataatgagactccccccatctccactttaagaaaaaaa
aaaattatcatagaagattgatcaattttgtattaaaattaagaaatgttgtttatttta
aaaaaccaagatcaagaaactgaaaagataagcatagatgtgagaagatatatgactgaa
aaaaaatctcttgttcagaatatgtaaagaacaacagtcaagaagattataaagatagac
aaacaaatagtcaataggttgtcacaggaggatacccaaataacctataaacaggaaaag
tgctcaatgccgttattcatcaagatagtgcaatttaaaactgcgacgaaataccattcc
acactcagcagaatggttagaaactaagctgttggtgataccaagtgctggtgaggatgt
ggaaccacccagaggcagctctcagatgtgacccctcgtgtactggaaccacgcagaggc
agctctcagatgtgacccctcgtgcactgctggcagctgtacaaatttgtagaaacgctc
tggcaaagagtttgacattatctactgaaatacaatggatacgttcccactcttagttgt
ctactcatcagaaacacatgcataggggatccggagctgcgtacaggaatggtgatgact
gtgtgttctgtaatagattgaaaactaaaaacaactgaaatatctatcaacgtaatgtga
tatagttatacaaaggaatcttatagcaatgatggaaggagttatagctacatacagcaa
caatggatgagtcccataatattgagccacagaagtcagacacagaagatttcaaaaaac
aggcaaaaataaactgggagctccagggtgcatgctttagctggtaaagcaagaaagtga
ttattgtacatgtcaaagcagttatcactggtggacaggagggaCACTAATTAGTTGGGG
GTGTGAGAAGCTTTTGGGATACAGAGAGAACATGACTGATAAATCATTGAGCTGGGAAac
aaaaaaagaagcaaaggaatcagtacagtatcgggcataagcctcctcactgtcagcact
cagtgtggaaatcagtggaaaagtgccttcaaagttctcacagaaaattgattttaaact
cagaaaacttattatcaatcaagggtgggggcagagcaataccatctatcttccatgcac
cttttctgaggaaattccttgaggatgtactccagcaagagaggcaacacaagagcgtaa
tgcaagaagcagtggggactgtgaaaagaaatcccaggatggtggCTGCATGGCAGGTCT
TAAGGAAGCTGCAAGAAGAGTGTCTGCAAATCATGTGGAGGAGATGCCAGACAACAATAA
TGTAAGAAGCTAGGAAGTGCCAGTGATAGGCTAAAGAGTGTCTGCAAATCATGTGGAGTA
GGTGCCACACAACAGATAATGTGAGAAGCTAAGATGTGTCAATGATAGGCTAAAACTGGC
ATTTTTTATTAGTAAAAACTAATAATAATCTAGAATGTAATAAAATCTATTATTTATTAG
AAATGTGTGGGGAAAACTAGAAAAAATCATGGTCTAATTATGAAACAAAGAGGACATGAT
GTTTGAGCAGTTGATGAAATATAAGAGAATCCTTTGTCCTTGATCCTGGAAATAGTCTCA
CCCTCTTATGAGTGGCAGCAAGAGCCATGTGATCTTTAGAAAATGAAATGTAATCCCAAC
TCTGGCCGTTAGTGATATTTACATTGTACACATACACACCTACACTCCATGTATTGATTT
TCAACTTCTAGAAACATCCTAAAGAAGAAATACAGAAGACTTAGTTATGAATATATGGTA
AATGGAGGAGAAAGGGATGGAACAGTCTCATTTTACGTAAGCAGAAGTCAAGACGTTCCC
TTCAGAGTTGAAGAAGCGTGAAGATTAGGGGTGTTACTTAAAGACGTAACCAGGGAAAAC
CCAAAAAGCAGAACAACAAAAAAAataggaggtgttggcgattggggatttcaaggaagt
ggccaaatactcagttttcgtaatggggagtaggtgaatcatttctaaagctgataaatg
aagagatagtgataacaatgtattctttgagtgaccgcaataaccacaaccaggaataac
tgaaggtagttCCTCATGGAGCTGAGCTACAAGTGGGGAAGCTTATGCCCACTTAGATGC
TTAGACTTGGTCCATTTGCCTTGTTTTAGCCAAAAACttttttaaaatgacaaataaaaa
ttgtatatatttatcatgtccagcatattgttctgaaatatgtatacattatggactagc
taaattgagcgaattaacatatgcattacctcacatactttttaaaagtttctgatgaga
acaaatctactctcatcaattttcaagaatacaatacattgttattaactgcagtcacca
tatctcacagtagacctcctgaccttattcctcctatctaactgaaattttgGACAAAAA
CTTTTGATACCAAAAAAGTGTGTCTGTTTTCAAATTCTTTTTttctttttctttttcttt
ttttttttttttgagaccctgggcaacagggtctcagtctgtcacccaggctggggtgca
gtggagggatcagtgctcactgcagtctcgacccccggctcaagcagtcctcccacctca
gtcccctgagtaactgggtctacagacatgcaccaccacactcagctaatctttgtattt
tttgtacagacaaggtttcactgtattgcccaggctggtctcaaactcctgggctcaagc
gatctgcctgccttggcctcccaaagtgctgggaatacaggcataagccaccacacctgg
ccTATTTTCAAATTCTTGAGTCTGAGAAGTATATAGGTATAAATACATACATGGCTACAT
GTATGTCAATGACTTGTTTCACAAGTGGATATATCCTTCTCATTTTATAATTCATATAAA
TGGTGCAATTTGCATATGAACCTGTGGATTTACATATGTATATAGACAGACACATAATAT
GAACTGAATTAAAGTAAGGTAGCTTCTTAACCAAATGCTACAACAGATAGCCTTCAACTT
TAAAACAGATTGAATTAGGTTCGAGTTTGGCAAAAGCATTAATAGAAGAGAATAAATGTA
AACAATGTTATAAACTCAATGGAATAAAGAAATAGAAACAGTATTTAAATCAGTGCTTAG
GTTCTCAGGTGGCCTTTAGTAGCTGTTAGCCCTCATGAGTAGCCCAGAGGTGATAATACA
AATGATACTATTTAGTACCAGTTTGAAACCTAAAAATGTGTAATCAGGCTACTTGATTCT
TCATGTCTATTTTCTGGAGGAAAATGAACAGAATTTCAACAGGAAACGAGATGCTGGAAA
CACAGCCTGTAGATTTTATTCTTACTATAGTAGTAGGAGGAGATAGTTCTAAAAGAACTT
TATATAGCAGTTGCTTACGTTAGAGATTTTGTATCTTGAACATTTACCATGAGCTGAAAT
TTTGGCTTCTTTTCTTTTTAGATACTGTTATTTGTGAAAAAAACACAGTGATTCAAAATT
TAGATTTATTCTCCTCATGAATTCAGCCATTTCCTCTACTGTGATATTCCAAAATATACA
CATTTTAAGACAGGAAACAGTGACTTTGTTTCCAACTTCTTGTCATGTTTAAACTGAAGA
TTTCATTTCTTGACTGGTTTTATGCACTCTATATTAAATTACCTGGTTTTGAATGTAATC
TAAACTATGAAACCTTGGTGTGTGAAGGATTGCTGAACCCCATCTTAACTGTGGCTGAAA
TGTGCCTCTGCAAAGGAGTTAGTACATGCTGTAGTCTTAGACAACTCACTCTGCTCTTCA
TATGTGCAAGTACCTTGAATGAAATAAGCAGATTTTTCCTTGTTACTTATTAAAAAGATG
ATATATTCAATGTATATTCTGGCATTGCTGTATTTTCCAAAACCGTTCTAATGGATTGTG
CATTATATTTCCTAATTCTAGTGCTGCATTTGATACAGTTCTTGGGATAAATGTTGCAGT
CAAGAAACTAAGCCGTCCTTTTCAGAACCAAACTCATGCAAAGAGAGCTTATCGTGAACT
TGTCCTCTTAAAATGTGTCAATCATAAAAATGTAAGTTATGTATGTATTTTGTCTGTGTG
CTTCCATATTGTCAATAATGTGGTAATCTTCAGGGTTTTCTGGAGATACATTGAGTTCAG
ACCTAGGATAAGCTAAGGATAAAAATGGCTATTAACATTGGttttttgttttttgttttt
ttgtttttttgtcgcccaggctggaatgcagtggcgcagtctcggctctctgcaagctcc
acctcccgggttcatgccattctcttacctcagcctcccaagtagctgggactacaggcg
cctgccaccacgcccggctaattttttgtatttttagtagagatggggtttcaccatgtt
agtcaggatggtcttgatctcctggccccatgatccacctgccttggccttccaaagtgc
tgggattacaggcgtgagccaccatgcccggccTATTTTTTATTGATAACAttctttttt
tttggagacggagtctcgctctgtcgcccaggctggagtgcagtggtgggatcttggctc
gctgcaagctccacctcccgggttcatgccattttcctgcctcagcctcctgagtagctg
ggactacaggcgcccgccaccacgcccggctaattttttgtatttttaggagagacaggg
tttcaccgcgttagccgggatggtctcgatctcctgacctcatggtccgccagcctcagc
ctcccaaagtgctgggattacaggcgtgagccatggcgcccggctGATAAAATTCTTAAT
AAACATTGAGGAAATCAAAGCTAGAAAGAGGCATCATTATGGTGCATAGGAATTTAGGTC
ACTTAACCAAAGTAGGAATATCAATTGATACTCTGTTTCTATAAAATAGGAACAGTATTG
ATCTAACAAATTGAGAAACAACTAAATATTTTGTGGAAAGATGTTGTTCTATAAGTAGGT
TTTTACCTTGTATATGACACACCAGTTTCAAATACACGTTATTAGATGATGTTACATTTA
GAGTAGCTATTCTTGGAAGCTCCACAGAAATCAAAGCACTAAATTTTACGGAGAAATAAT
GTTTCTAGAAAATGAAGTTGGGTTCAATCAAGCACATTGTTTGTTCTCCTAGTGGTCGCT
GAGCATTATGTTGATAACGTTGCCATGTTATAAAATTACAAAATGTTggccgggtgcagt
ggctcacgcctgtaatcccagcactttaggaggccgaggcgggtggatcatgacgtcagg
agatagagaccatcctggctaacatggtgaaaccccatctctactaaaaagtacaaaaaa
ttaaggagggtgaggtgggagaatggcatgaacccgggaggcagagcttgcagtgagctg
agatagcaccactgcactccagcctgggcgacagagcgagactccgtctcaaaataaata
aataaataaataaataaaATATAAAACGTGAAATCTGGTtttttttgttttgtttttttg
agacagggtctcattctgtcacccaggttgtgattctcccacctcagccctccaagtagc
tgggaccataggcgtgcgccaccatgcttggcagtttttaaaattgtttgtagaggtggg
gtcttaccaccttgtctaggctgatcttaaactcctgagctTCCTTCTTTTGAGTCTGTG
GCTTGAGTTGGTTTAAATTTCTCTAATGCATGCTTTATTTTACtttttcttttttttttt
tttttttttgagacggagtctcgctctgtcgcccaacctggagggcagtggcgcgatctc
agctcactgcaagctccgcctcccaggttcacgccattctcctgcctcagcctcccgagt
agccgggactacaggtgcccgccaccacacccagctaattttttgtatttttagtagaga
caggggtttcaccatgttagccaggatggtctcgatctcctgacctcgtgatctgcctgc
ctcggcgtcccaaagtgctgggattacaggcgtgagccaccgcacccggACTTGTTTTAC
TTACTTATTTAAAAAATTTTTTCAGGTTACaaaaaatatatattatttttaaaaattcaa
acaatataaaaaagtaaaaactcctgaataccgccacccacagattactagcattaacag
tttggtgagcattcttATGCATACATGTGCACAAGTACATAAACAAGATTAATCGTGTTA
TTCTTCATCCTGCTTTTCTCCTCGTGCAATGTTGGTAGACCTCATATACTTTAATGAACA
TAGATATGAGCCAGTttttaaatggttgcatagcacagatgcacagtaatttatttaaga
gactgccagccgcctgttgttggatagattgttttgtttctcactgttataagcagtgct
gcaatgaacattctaacgcctgaatttttgcatactcgtccaggtgaatttcttggccaa
cattgtcaggtcagagtacacacacttctagtttaaaatatactgacaaattgacctcaa
ggaagactattagtttgatattttcattaagagtatttgagaagctgggcacggtcactt
cacctgtaatcccagctacttgggctgaggcaggagggtcgcttgaagccaggagtttaa
ggcacacctgggcaacaaaacaagaccccatctcctaaaaaaaaaaaaGTATCagccggg
cgctgtggctcacacctgtaatcccaacactttgggaggccaaggcaggtggatcacctg
agtcatgagtttaagaccacgttggttggccagcgtggtgaaaccccgtctctactaaaa
atacaaaaattagctgggcgtagtggtgggcgcctgtaatcccagctcattgggaggctg
aggcaggagaatcacttgaacccaggaagcataggttgcagtaagccaagattgcgccat
tgcactccagcctgggggacaagaatgaaactccatctcaaaaaaaaaaaaaaagtgtct
gagaacgtctgttacttcagaatcccccagcactacatactgttgattttttttgttttg
cttttgccaatttgataaataaatgatattttatttttattggtgaggttgttacttatt
tttatgtgttttggtaatttaatttttatggcctttatccatttttcttttggactgctg
gtctcttcTGCATTTGTAGGAGGGttttttttttaaatattaaaaCTATTGCCCTTTACT
TTTTTTTTTCCATTTGACATTATTTATGTTGTTGACATACTGATTTTTTATCACCCATTT
TTTGTTTCATTTTAATGTAATCAGATCTCTTAGGTTTCCTgtcatgtttagaaaagattt
tctacgctaggattatataaatgtttatctatattctgaggttttatttcatgttttaga
tttaagtctttgttccatttagagtttttcttggtataaagattgaaatatggatgcagt
tttatttttgtccttagctaaccaatcaccccaatcctgtataatggataattcatcttt
ccctcaGTCATCTGGAATGACTGAGGTTATGTGTTTGGTGCCTAAGCCGTGGGACTCGCT
GTTTACACCATGGGCTGtgtactggttcgttcccgcactgccataaagagatacccaaga
cagtgtaacttataaaggaaagcggtttaaataactcatagttgcgcatgatgtgggaga
cctcaggaaacttgcaatcatggcggaagacgaaagggaggcaggcaccttcttcacaag
gcggcaggagagagaaaagtaaagagcaaagtgggcagtgctccttagaaaaccatcagg
tctcctgagaactcactcactgtcacaagaacagcacgggggaaaccgcccccatgatcc
agtcacctcccaccaggtctctccctagacacgtggggattatggggattacaattcaag
atgagatttgggtggggacacagccaaatcatgtcaGGGTGCCAGGATGGAGGCCTGCCG
CAGGATCAGCTCTTTAACCCTCTTTAGGTAAAAATATGATGCTACGAGGCCTTTCACTTT
ATCACACCAAAAACAAGAGCTTAGCCTTCATATTTCAAACCTTTTTAGAAATTTGTGCGT
AGTATTTAAGTTTTCAGAGTTAACATACTGCTTTAATGTCTTTTTACCTGTAAATTCTAC
TTTTTTATGTTCAAAAAGACATTATGTGTTTAAATTCTGTAATAATTAAGTTACTAGGGA
CACATAAAAGTGATTTGATTAAAAGTGCATCTTTCCTTTAATTGATGTTTAACTTTTCTC
AAATGCCATGTAATTGGTAAAAGCAGTAATAATAAGAAGTACTGAATTCTGCTGTGATTT
TTTTCCCGTCTTAATGCATTTCAATATTAAACTTAATTTTTGTAATCAAGTAATCTGACA
TATTGAAGTATAATTAATTTTCTCTTTTCAGATAATTAGTTTGTTAAATGTGTTTACACC
ACAAAAAACTCTAGAAGAATTTCAAGATGTGTAAGTATCATTTTTATTCAGTAATGCACT
GTACATCAAAGAATGAACATCTAGAAAAGACAGCAACTGCTTTTTATACTTAGGAAATGT
AGGTGGCAATACATTTTGTGACATCACAGATAACTTTCTCTGTTGCAGAGAAATATTTAG
AAAATTTGATAGTTATATTTAATTATTTGTACCACATGGGTTTTCATCTTCATAACAGAT
AAAGGATGACTGGAAAGAATTCTTCAGAGCAGACCAGGATCACTAATGTGTTTTGCTGAA
CTATAAAATGTTTTTCTCAAATCCCTGATAGCCAGGATTTTAGGGTTCAGGAGTTTATGA
GTATTACTTAAAATGATTAAGTCACTAATTCTATTTAAGATTCTGTATTTCCAGAATCTT
AAGTAGAATCATCTTACTAACAGTGAAATGAAGTATTAATCTATTGAGAGGCATAATGCC
CAACTTCATCCTGAATTTATTGGTGTGttcagtcattaacaaatatctgattgccctctg
tgtgctgggcactctctgggacttggcctacctggcttccctggagcctgtcagggaaga
tagacaagccacatgataaatgaggaaagcatgtagtccattagaatgtgctaggtgctg
tggacaaagggtggagctgggtcaggggatcaaaagtgctgagggttggacttgaggctg
cagttttaaataaggtggctggggaaagacctccatgagttggtgacattcgaagaaagc
cttgaaggggataaagaagttggtctggccgggtgcggtggctcacgcctataatcccag
cactttgggaggccgaggcgggcggatcacgaggtcaggagatcgagaccatcctggcta
acacggtgaaaccccgtctctactaaaaatacaaaaaatcagccgggcgtggtggcgggg
gcctgtagtcccagctactcaggaggctgaggcaggagaatggtgtgaacccgggaggtg
gagcttgcagtgagccaagatcgcaccactgcactccagccagggcgacagagcaagact
ctgtctcaaaaaaaaaaaaaaaaagaatttggtgccgcagatactttgggggcaagtaga
atggagatagaaggaacagacagcgctcaggacagcagtggatgcccgcctggtgttttc
caagaccatcaagaggtggcgtggctagagatgagggagcaggggaagagaagagggtga
acaccacaagcctctaggccgttgtaaggatgtcttttgctctaaggcaagtcagagtaa
gagtcttagcagagcagtgagctcacctgccttctgtttgaaaagcgtaactctggcatc
tgggttggtaacccactataaggggtgggggcatggaacatcagttactgctgttgcagc
agttctgttaagggatgacggagggtccatttggcccagaggggtaataggaagggtgag
aggggaagagactggatgctgaaatggttctaaagatagagccatggtattagctgatag
atgagatgtgtggtatgagagagaggaattgagaatgacacctagatttttggcctgagc
acctgaaggatgagggagctctcaactgagatgatgaaggctgtgagaagagcagactgg
gctagggatggaatcaggagttcagttctggagatggctttaagatgcctgttagacatc
aaggtggaactgggaatagggaggcagaggaatgagcctggagttcaggagatatgtctg
aattgaacgtaggaatttgggagctgatggcctgtaactgagatcactaagaaagtgagt
gtggttacagaagagaagagggtcaaggaccagttgctgggtattttgacagcgagaagt
tagagacaggacagggcagggcccgctgggattataggactggccagtggatttagcagc
atggaagacatcagtggcctcgaggaggacagtttcagcagaatggtggctgcacaaacc
tgatccaagtgggattaagaaaaaaatgggagaaggctgagtgcagtggctcatgcctgt
aatcccaacactttggaaggcccgaggtgggcggatcacttgaggtcaggagttcgagac
cagcctgggcaacatggcaaaaccccgtctctactaaaaatacaaaaactatccaggcat
gatggctgttttttttttttaatttaattttcagttctgggagtccgaggcatgagaatg
gcttgaacccgggaggtggaggttgcagtgaggcgagatcacgccactgcactccagtct
gggtgacagagtgagaccctgtctcaaaaaaatttaaaaaataaaaagaagggagaagaa
ttggagatagcacatgagacacctctttggggagttttgcttgcaaagggagcaaagaat
cggggcgttgctaagcggggagtggggtcaagtgtcctttttgttgttGTTGTATAATCA
Cttttaaaaacgtatatattgtagagcaatttagagccacagcaaaattgagcgggaggt
actgagttcctgtctgtctccagccccttacgtgcagagcctcccccgttctcagcatct
cccaccagagggtacatgtgttgtgattgatgagcctGTAACAGCATGGTCTTTAGGCTG
GTACGGAGAATTTCAGCCAAAAATGTAAGAAGTAGGAAAATTTGTGTTTGAGATTCTATT
TACCATGCTATAAAAGGTTGTTGTTTTTTTTTTTAATTTTTAACTTGTAAGACGTTAAGT
TTGTTATTTATATATTCTTTGGAAAATTTTTAGAAAGTTCCATTATACCAAGTTATCTTT
TTACTTTAGCCAGTGCAGTGATTGGAAGTAAGTTACAGTTTCATGAAATTTAGTCATAAA
GGAACTTTGGATAATTTTCAAATAAATAACTGACCTTTTCTCCCTCAGGTATTTGGTTAT
GGAATTAATGGATGCTAACTTATGTCAGGTTATTCACATGGAGCTGGATCATGAAAGAAT
GTCCTACCTTCTTTACCAGATGCTTTGTGGTATTAAACATCTGCATTCAGCTGGTATAAT
TCATAGAGTAAGTGGTGATGtattaattttatttttaaaaaCAATCATTTGGTTGTCATA
ATCCTTTACATACAAAATAACATTTAAAAAAAATTGTTAGGCTTGAAAATCCAAATAGAT
GATGGAATCATATGGTGTTTTAAGAGAGTCATTCTAGGAGGCATCTGTGGAGCCGCCTGG
CCTGCCAGGCTAGACCAGCTGCTGTGGACACAGCCAGGTACTGCGCTCTCAGTCAGATAC
TGCGCAAGAATACATTGTTTTAAACttttcattttaaagtaacttaaaacttagagaaaa
atttcaagaataggacagagaacttccaactaccatttatctacattcacctgtttttaa
tatatttgccatatgtgAAATCCCATTTTTAATGAGCAAGGAACTTAAAGGCCAAGTAGT
CAGTGAGACAGCTGCTTGAGAACTCTCTTTCTTAAATAATGACCCACATATCCATTTCTC
TTATCCTAAAATTCTGCCGTGCCAGCTTCCCTGCATCACTGGTGGGAGTGGCCAGACCCT
GCACCGCAAGGGTTCAGAGCAGGCCTGTGGGCTCAGCAGAGGCCGGGATTTGAATAACAG
TGTGACTGTACTGTCAGGAAAAACATTTAATAAGCTAGGGAGCGATAATATAATTAATAT
AATTCTCTCTAAGCTGATTTTACAATTTTTTGTTATTATTACTTGTACGGCTGTGTAAGC
AGACTATCATGATAGATTTTTTTTTTTCACAATTTGATACCAATACTTCAGTAGCAAAGA
AAATGAAATAAACTTCTTCCTGCCAAAAAACAGTACATTTTTCATAAAAAAGAAAGATGG
AATTGATGTAATAGGTGAAGAACAATTAAAACTTGTCAAATAAGGCCAGTAAGAAAACCC
CAACAGTTAACAAAATCTGTTTTCAATGACATATTACAGAACAATTAAAAAGCTACATAA
AAATCAGTGTTACCTACTTATTAGAAATACATTTTAATTCACCTGTAGATCCAAAAACAT
TTAGACATACAGACAAAATTTTGTATTAACTGACAAAAAAACCCACACTACCTATTGGAT
TCATGTTGCTTAAAGGGTATCTACAGAATTCTCACCTCAATATTTTCGTGTTAAATAAGG
TGGAAATCAACAGTCCAGAGATGGTCATTAGAAATGAGCCACTGACAAACACAATATATT
TATAACTTGTATAACATTTCATTCATGTGCATGTTTTGAGCATTGTGGAATATTTAATTT
GCATCAGGCTTTCCAAATTCCTTAAATTTATAAGATTTGTTCTCAGTGGGAGTTCTCAGA
TGACTTTTGaaataattattaaaatgaaaatttatttGCAAACTACTAGGGTTTAGATAC
AGAATACCTTCTTGTATTTAAAGATCCATCTCCAGTTTGCATACATCATGTCTTTCAATG
TGCCGGAGAGAAACAAAGGCATCCCCACGTTCTTTACATTTATAGGGTTTTTTAGAAATG
AGTTCTTTTATGTCTTCAAGTAGAACTGGAAAGACTGAAGACACTACCACATTGTTTACA
TGCATAGAATTTTTCCTCAGTAGTAGTTTTGTTTCGTATTTTCAAAGGGAAATGGAAGAG
TTCCATGTGCTTTTTAATGTGCTCAGAGGTAACTGGAACATATAAAGGCATCATCACATT
CCTCATATGCATGTTATGTAAATTATACGGTTTTCCTCCAGTATAATTTCTTTCATGTTT
TCAAAGATAACTGAATTAACTGAATGTTTTCCCCAAATCCTTACATTCTCAGGATTTCTA
CAGAGTATGAGTTTTTTCATGTTTACATACAGGACTGGAATATCTAAAGGCTTTGCCACA
TGCCTTACAGTCATAGGGTTTCTCTCCAGTTTGAGTTCTTTCATGTTTACATAGAGAACT
GGAATATCTGAAGACTTCACCACATTGCAAGTCTGAAGACTTGACCACATTCCTTATAGT
CAAAGGGTTTCTCTCCAGTATGAGATTTTTCATGTTTACCTAGAGAACTGGAATGTCTGG
AGACTTGACCACATTCCTTACAGTCAAAGGGTTTCTCTCCAGTGTGAAATTTTTCATGTT
TACATAGAGAACTGGAATGTCTGAAGACTTGACCACATCCCTTACAGTCAAAGGGTTTCT
CTCCAGTGTGAGTTCTTCCGTGTTTACATAGAGAACTGGAATGTCTGAAGACTTGACCAC
ATTCCTTACAGTCAAAGGGTTTCTCTCCAGTGTGAGATTTTTCATGTTTACATAGAGAAT
TGGAATGTCTGAAGACTTGACCACATCCCTTACGGTCAAAGGGTTTCTCTCCAGTGTGAG
TTCTTTCATGTTTACGTAGAGAACTGGAATGTCTGAAGACTTGACCACATTCCTTACAGT
CAAAGGGTTCCTCTCCAGTGTGAGTTCTTTCATGTTTACATAGAGAACTGGAATGTCTAA
AGACTTGACCACATTCCTTACAGTCAAAGGGTGCCTCTCCAGTGTGAGTTCTTTCATGTT
TACTTAGAGAACTGAAATGTCTAAAGACTTGACCACATTCCTTACAGTCAAAGGGTTTCT
CTCTGGTATGAGATTTTTCATGTGTTCAAAGGGAGCTGGAATGCCTGAAGGTGTTACCAC
Attttttttttttttttgaaacagagtcttgctctgttgcccaggctggagtgcagtggt
gtgatcttggctcactgcaacctccacctcccaggttcaagcagttctcctgtctcagcc
tcccaagtagctgggattacaggcacctgccaccaaatttggctattttttttttttttt
ttttttttagtagagacaggatttcaccatgttggccaggctggtctcgaactgctgacc
tcatgatctgcctgcctcagcctcccaaagtgctgggattacaggtgtgagccactgcgc
ccagccACATTTTTTATATTCATAAGGTTTCTCTCCAGTATGAGTTCTCTCATGTGTTTG
GAGGTAACTGAACCGACTGAAGCCTTTATCCCATTTTTGACATTCATTGGGTTTCTCTCC
AGTATGAGTTCTTTCATGTCTTCTAAGGGAACTGTGTTGACTGAAGGCTTTGCCACATTT
TTTACAGTTATAGGATTTCTCTCCAATATGTGTTCTTTGATGTCTTCACATGGAGCGGGG
ATGACTGAAGGCTTTGCTACATTTCTTACATTTATAGGGTTTCTCTCCAGTATTATTTCT
TTTATGTTTCTGAATGGAACTGGAAAGAGTGAGTCTTTTACCATATTTCTTAAACACATG
GAAGATTTTTCACATTGTGAGCTCTTTATGTCTTTGAAAGTAACTACAAAAACTGAATCG
TTTCCCACATTTCCTACATTCACGGGGTTTCTCTTCAGCATGAGCACCTTTATGGTTATG
AAGGTAACCAGAATGTCCAAAGGCTTTCTCACATTTCTGACATTTATAAGGTTTTTCCCC
ACTGTGAGTTCTTTTATGTTTTTGAAAATAACTGCAAAATCTCAAGGCTTTACCACCTTT
CTTCCATTCACAGGGTTTTTCTCCGTTGTAAATTACTTTGTGTCTTTGAAGTAAATAGAG
AAACTTAAATGTCTTCCCACATTTCTTACATTTATGAGGCCTGTTACCAGTGTGTGTTAC
CATGTGTCTTTGGACATTTGTGAGAGAAATGAAGGTTTTCTCACATTGTTTACATTTGTA
TGGCTTCACCCCACGTTTCTCCCATGCATGTAGTTTGTGTCCAGAATGAGATAAGATGTG
CCTATTAAGGGATGAAGGACATGTGAAGACTTGTCCACACACTCTGCATTCACATGAATT
TACATCAGCAGAAATTTTCTTCTTCAGGTTCAGATTTGGAATCTGGCCGAATATTTCTCC
ACAATGACTACCTTCTTTACATTCACAGAGTCTTTCTCCCATAGGACTTCATAAATTTTT
TCCAGAATTATTGAAATGACTTTCACTGTTCTGGTCTTCCCATTTGTTTCCATTTCCTGG
CTTCCAGGATTCTATGGCATCCTGCTTAGGGATCTCCAAGGTCACAGGGTGACAGTCTGT
GGCAGAGCCACCTAGGGCCTCCTGGCCCGAATTTTTTCTAAAAAACAATTAAAATACTGA
GTGAGACTAGAGGCAGAGATAATATAATTTTATCGGAAATAGATATTCTTAGCATTCCCT
GGATTATTACTATACTAATTTTATCAACAGATTGCCATTAGATTTTATGTTCCAACAGCA
AGAGGTCATCTTTTTGCTGAACTGAAATCTGTGGGGAAGAAGCTAGTGAGAGACAAGAAC
AGCAGAGCCTGTTACTACAGAAATAAGCAGATGGGTTTTAGATGGTGGAGTGGTAATAAT
TTTTTCAGATCTCTTTTGCCAGGAAAGATTGGTTCCATCACAGCCATTGAAGGCCTCCCT
TGGGGGTAGAGCCCACCGACCCACAGAGGGCAGGGTTGTCTCGTCTCAAGCCTCAGGTCT
GTGGCCCAAGGGCAGCGTCAGGGATAGCTCTTGTCCTCCCAGGGCTAGCTGACAGCCTCC
CATCTGCCATCTAGTGTACTGTTTTTTAAAATAGAACCTTTGCTGCCATCAGATGGTCAG
TTAAAATAATATATTGGTGACTTTGCTTTAAAAATAGTAACACTAGGCTTCTGAATTAAA
GATCTCCTGATGTACCATTCTATTTCTGTTCCTGAAGTTTCCACAGACCTTCATATAATT
TAAGGTACTCTTGATATCTCTTAAATACATTTTATTTATGCTTTAGAATAATTTCCCAGA
TTATTAGTCTTACTACATTAGGCCTTATTCATTTTATAAGGGGAAATGGTTTGTCTGACT
TGTTCCCCCTTGGGCCCCAAGGTAAGTGGGAAACAATGGCCTCCTGTCACTGGGGGCTTT
GTGAGAGCTGCAGCGTCGGCAGGCCTTTTTTATGGAATAGCCGGTGCCTGCAGCCTGAGT
CAGATGGGGCCCAAAGGAGTGTTTGGTTTGCCCAGCACGAGGTATAGAAACCTAAGAAGC
CTTCAGAAAATGGCCCTGTTGCCATCCCTGCCTCCTGCTCACCATCCCCACCCACCTGGC
ATCTTGCTGTGTCCTCTCCTCCCTGTCACCTTGTTCCCTGCTGCTTCCCACATCCATGGC
CTTGCCAGGCTCTCCCCACATCTGTGTCCATGTGGGAGAGTGATGCATGCTCACTGTGGG
GAAGTTCCAAACATTGCACAGGTGTATAAAGCAAAGGGGGAAACTCCCTCTTGCCCCCTG
CCCCCCTGCCCCACCCCTGCCCACATCCCAGGAAGGGAGGAGCCCTAAGTTAACTGTTCT
GTGTGGACTGCACCATCCTTTGTTCCATCTACAGTACCATGCACAGAGATAGACACACTT
TTAATTTTGCCTATTAAAATGGTTTAATACAAAACATAAATTTTAAGTATTTGAAAGATA
AAGTTTTGCCCATGATATCCCACCGAAGTATATACTTTATATAATTCAAAAAATGAAATG
CAAGTAACCCAGCCCTCTGTTAGCACCTGGAGATGGCCAGTGAGAGCACGCTGGTGCATG
TCCTGCCTCACTCTGCATGGCACCTCTCTGTTGACTGATGTTAACACCAGCATATCTGTA
CTTATGTCCTTTTGAACTTACATCCTTCAAAGACAGGATCACCTTGCATATAACTGCGTA
GCAACTTCCTAAACAGGTAGCTTGGTTTGTTTTtttaaatcaaggatcaaatatttctat
aaatatttatgaaaaacagatacctccacctctccctttatttctctctccctagaagca
aactccttcagttcatttagctgattattttggtctctatttccatattgaaataatatg
cttagctctttcttcattgatcctttctcagtttggggcataagatgctgatttagcttc
ttaccaacccagccctcaccctcggccttcctcgccctcctcccaggctggtggatgtga
tggtgtttggctcgttgcgtcatcgtgagcgtgtaaatgctttgcacagcagaccttccc
ctttcaccttttgttccctggagttaacaaacacttatactctatttgtgtgaggttttt
gtttgttttggggggtagtttctgtgttcttggtggtaattcaaccctaactcttccatc
aggcatctgaattttctctcagcacatgtagatgtcttgggtatttcatcagtttcatct
tctcaggaacctctcccaagcctcagccctgttcccctttgcactggctgccactgcacc
tgctcgaaggggctgtcctggatctcccttggtgattttgtgggggtttccttcatctgc
ctcccatgttggattccttgcttgctgtccttgtctctcagattacccccttgttttggt
gggacgcatcctccaaaagcttcctaaattgccacaggggagagaaattttttgaggcct
caaatgtctgaaactctttattctgccctctcacatgatgagtagtgtggttgtgtgtag
atgtgtgtagaattcttagttacagatcagttgcgctcagaatggcggaggcagtgcctg
tggtagcaaggcatctagcatggctccggagtttcttagtgccatctgatgtttttttag
atggagtctcgctctgtcgcccaggctggagtgcagtggcatggtcttggctcagtgcaa
actctgcctctcgggttcacgccattctcctgcctcagcctccctagtggctaggactgc
aggcgtccgccaccacgcccagctaattttttgtatttttagtagagacagggtttcacc
ttgttacccaggatggtctcgatctcctgacctcgtgatccgcccgcctcggcctcccaa
agtgctggattacaggcatgagccactgtgcctggctgatgactaaccttttttaagtgc
tgtggttttgggttttggtttggttttatctctggaaacttttaaactcagttatttatt
ccttgtattctgagatgttttgatgtatgccttgatgtgggcattttttctttagttttg
ctgggcacttggccttcagtctggaagcacatattatagaggtctgagaaatttatatca
tttctttcagaatgtcctcttaactccattctttattctttttctctgaagcACGAGTTA
ATTGACACTCAtttgctcttaaaagttcctttttacagcattctgttcttgttgcatgta
tatactatcatctctgaggataagcttttgttgaagggttttatcactccctgcattgtc
tttctctactgagagttccctttttagtgtgttaggtccctccctgtcacacgcaaggct
ttccccaaatgtctggttggatcatgtttaagattgaaacattaggccaagcacggtggc
tcatgccagtaatcccagcactttgggagactgaggcgggcagatcacctgaggtcaaga
gttcgacaccagcctggtcaacatggtgaaactctgtctctactaaaaatataaaaatta
gctgggcgtggtggcaggtgcctataatcccagctagtcaggagactgaggcaggagaat
ttcttgaacccaggaagcggaggttgcagtgagctgagatagtgccattgcactccagcc
tgagcaacaagatcgagacttcgtctcaaaaaaaaaaaaaaaaaaaagagattgaagcat
taaaggctgactggaagtactgagtgaatgggtaaattgttaaagaatgggtgtctcttg
gaccacaggcagccacaggtgtcaccttctgtaggttttttctctgggcaccatttaatt
tctctggaaaaggccccttcagtcccttggtggagggatgtaagcctggctgctggggta
cagggCTGTGCTTCTCATGTGGCAGAGCGCAAACTCACCAGGCAGCCCTGTTGCAGGCAG
GCCTCACCGTGCCTTCCCTGTTGGTACCCACAGGACTGTGCATGCGGCGCCTGTGGCCCT
GCACCTGGAAGCTGGGCATCAGTTTCTCTGCGTGAAGGGCCAGCAGGAGTGAGGAAGGAG
TGGAGCCTCACTTCTGGGATGGAGATGGGGATCTGGGACATCTACTACGTACTTGGACTT
TCAATAAAATGAAAACTTCTCCAAGTGCTACCCTTGCCTCTTCTGCCTCCATAGCACCTG
CATTTCACTTGCTGAGCCTTTCCTGGGTGTCGTGGCCATTTATAGAGGTTGGCATTTCCT
TCGCTCAGCTAGGGCATTTGGGCGGCCCTGCAGCTTCCTGTCCCTGTAGCGTGGGGCTTT
TCGTGGGCGGCTTCCGCATGCCACGGTGGGTTAGACAGGCGAGGGACTGGCCGGGAGGAG
GCCTGTGCGAGAAGGAAGGGGGAGCAGCCAGAGGAGGCAGCAAATGCTAGCTGAACGTAG
TGCAGTCCTGGCCCCTCAGAGGCCTGGTCCAGACTGCGGTGCAGCTCTGAGGGCCtccgg
tgtcacacaggaacgggcctgcctcagcatccctgcccggtcggcccctggctgacggct
ctgtgggaggtgtgccctggcagggacagagggtaggtgcagacaccacactgggccatc
tgtcactctcactcctgtggcgggagaccaaggagtgcatttccgtggaccccacaGTCC
ACCCTGGCCCCCTCAGCTCTACTTCTCCACATAAGTTGGGAATGGCTTTCCTGTGGCGCC
CATGGTTCTCTCTTCCTCAGGGGAAATCTGGAAGACAGAGGTTAGTGGGACACCCTGTAG
TCCCTGTCACTGTGGTCTCTCTGCTGGCTCTTTCCCTACCCTTTCCTGTTATTCATACCC
TCAGCTCTCACATTGGCAGGCCTCTGTGGCTTGCCTGGCCTGTGTCCCAGGCCTTCATTC
CTGAGCCGTCTGTGTCTGGtggctctcagtgggccacagggtcccaggccacccagtggc
cgtctccccagtcctcagtgtgtagccggagcggaggcgcttggcaggtggagtaacgcc
cacacgagttccttggcctgtgagtaagagtcgtcacagtgggaaggccaaatggaaacc
tgaaactgcccccaagatagtaaatcaaaaacaagatcacaccctgcagggcccggggtg
ggtggaggagactagggccaccatggaagcctcaggggagcagagacagtggtatcttgc
atcccagtctaactcgttagtccagcccttgaagaagctgcatggattctggagaatgac
cccagacggccacaggcttacggcactggcagtcctggccgcagctgctgtgcatgtcaa
ggtgcagttgttgctggagcagattaataaggcctcaggtctggcatgttgatggggcaa
atgcatcctccacactgattagaagagaggcccagacagcgcccacactgctgcaggctg
gacagcaatgttctctcacagccttgctctaagcctttgctaacgttcccaccctcccat
aacatggccgcaagagacctggcccaGACTTCACTTATGCCCTGACCCCTGACCCCTGAC
CCCACGAACCCTGCAAGTGGAGGAGCCCTGAGAGTGTTTGGGGTCTTCGGGTTTCAGTGT
CTACTTAGAGCTGTGTCCATTCATCCTCAAGAGTGCCTGGCTGTTCTTACCCGGTGGGTG
GCCACAGGTACCTGTGGGGAAGGACCGGCAAGGCCAGACAGTGGACACCTGTCATGATGT
GCTCCTTCCTGGGATACCTCTCAAGCAGTGGGTCTGGATCCCAGAGTTGAGCGGGCAGTG
GGGGAGGTCAGCACCTGCCCCACTCATGCTGCGGGTGCTGTGGGTACCCTCACTGCTGCC
CACAGGGTAGCGTTGGGTTCCAGGCATTTTGGGAGCCAAGCCCCGATCCAGGCGTCACTT
GGATCTGTACTTGGCATTTGTCTTCTTTGTTCTGAGTGATTTTCAAGACTTGAAGGGGCA
GAACTGTCTTTCCTCTGCTGTCTTGAAATTGAAGTGAGGTGTTGGGAAGCTGCCTCAGGT
TGTATTTCGGGGGTGACTAGAGAGGGTCCCAGGGTGCGGGGAGAGCACCTCCTTAGCCAC
CTCCCCATTGGCCACACAGAGCACCCACACAAGCTTGGGACtttatcaccacagtcttcc
agcagacggcagtaaagtgtGCTTTTCCTGTTaaattagtatgtgatgacagttttttga
cagatggcagtgtcttcagatgagcgtgtttctggcgcactggggttcacagagctggca
ggcagcccGTGGAGATGGTTCCACTGCTGCGTCTGTCCTTGGTAGAACCAGGCTGTCCTT
GTCTTCCTTGCTCCTGCGGCCGTGCTGTTAGTTCTGGGTGGGCTGGGCTTCAGGGCCTGC
TGGCTGGGGAAGTGTGTGCATTTCACACCTCAGAAATCAGCCTCCTGGAGAGAAAGTGCC
CACTGCACACCCTCTGTGGCCTGAGGAAGCGCCTGTTTCTGCTTCTCCCGCCAGCACCGA
GTCTGCTTGCTTTCCATCGCTGCCAAGTGATAGACTAAAAATGGGCATTCATTTTGGGTT
TTTAAAGAAGATTTTTGTGAGATTGAGCATTATTTTATCTGTTAGTAATTTATGTTCTAA
AATGCCTGTTCTTGTCATACTCTTTGATTTTAAAAAAGGAAACAAGAAGCGAATTCGTTC
ATTTGGTCTTAGCTCCCTGACTTGGTCCTCACAGCGGAGCGTCCCTGGTTGAATGTGGGC
TGCTTCTCCCTGGCTTTCCTTCATGCAGGGAGGCAGCCCGGTTTCTTCCTCTCAGGCCTT
TCTGGGAACCGGGGGTGTCTGCACAGTACTCTAAGGTGGAATGGAGGGGCTGGGGGCCTC
TTTTTGGGGCCAGGTAGAGATTGTGACTGCATTTTTAAACATTATATGTTTATCATTTAA
ATCTTACAGAATCTAGGAAGCCTAGAAACAGGTCACTTAGCAGCATGGCAGTGTAATTGT
ACCTGTTGTCAATGTCGAAATGGCTTCCTGCTTGCCCTGATGACAGCCCCACAGCCTTCA
CTGAGGCATGCCGCCTGCAACCCCCCTTGTGGCCCATCAGTTGGGGTGTCTTACAGGCAG
GTGCTAGGCAGTGCTACTGAACCTGCAACTTCCTGGGTAAAGTATCCTCATGCCTTACGC
CATGTCAGTGGCTTGGCAGTTTGACATTGCAGGTGCACTACTCTTGTGAAAAGAATGGGT
GTGGGTTGTTTACAAGTCACAGTTTCTCAAGTGAGTTTGCAGGCCGAAGTCCCCAGGCAA
AAGTCAAATTCCTAAGGCCTGAGGAAGGGGCTAGGGTGGAGGATCAGCAGGAAGAAAATC
CCTTAGTTATGAGGGAAAAGGTTGCAGAAGTTGTGTTAAGGCTTTGCAAGTCAGGTGGAA
TATGATGCATGTCttcattctgcagacacttcccaagtgtctgctcgcgccaggcgtgct
tctgagtgctgagAGCTCACACAGAGTCAGCACTGGGGAGGGAAGAGAGGTGGCAACCAG
AACATGAGCAGGTGAGTTTTTGTGCCACGTACAGATGGAGACAGCAGCACCAGTGCTGGC
GTGTCTTTGTGGCGAAGGTGAGAAGATTGGAGGTGGATGATCATGGAATTGCTCTTCCAA
GGAGAGAAAGAGCCATGGGAAGATTCCAGGATCAGACGATTCTAGACctgtgctgtccag
tatggcagccactaaccacaggaggctgtggagcactcaggatgtggccgtgctgcagtt
gtaaaatacatactggacttcaaaggctcagtactaaaaagagaatgtaaaatatctcag
tatttttcttatgttgattacattttgaaatgataatattatggatatattgggttaaaa
aaatatactgtatgattaaaattaatttcacctatttctgcatgctgttgagcatggcta
gtagaaaatgtaaattatacacatcgttcgcattatatgacattgtctgtgggacagcac
tgCCCTGGACTGACAGACAGCATGAGGACCTTAGCAAGAGAGAGTCAGAGTATTGGGGAA
CTCAAGTCCAGGCGTGGAGAGCAGGAGGGGGCCGTGTGTGCTGGACTGACAGCATGAGGA
CCTTAGCAAGAGAGAGTCAGAGTATTGGGGAACTCAAGTCCAGGCGTGGAGAGCGGGAGG
GGGGCATGTGTGCTGGACGTGTAGATGCATGGATGGAGGGTAGATAGGACAGCCTGAGGG
CCTGCGAGACCACAGAAAGGGCAAATGGGGGCCATGAAGGTTTCCACTGGGGGTAAGGGG
CACCATCTGACGGCTTTAGGCTGATTTGTTTTAGTTTCAATTTGAGAGTAAGATTTTCCA
AAGTTGTTCCCAAATCTCAGAGTTCAGTTCACTCCCTACACTCTCACACTGGCTTCACGA
CCCTCACGGATGTGAAGTAGTTTATTTAGCATGCTTCATTCATTTTACTAATTTAAGCCA
TTTCTTTCCTAGGATTTGAAGCCTAGCAACATTGTTGTGAAATCAGACTGCACCCTGAAG
ATCCTTGACTTTGGCCTGGCCCGGACAGCGTGCACTAACTTCATGATGACCCCTTACGTG
GTGACACGGTACTACCGGGCGCCCGAAGTCATCCTGGGTATGGGCTACAAAGAGAACGGT
GAGTATAGCCGGGGCTGGAAGAGGCTGGGATGTTTAGAAATTGCTCTAGCGGTGGTCTCG
AGTTTTTTCTCTTTCCTTTGAACCATATGATATATACTGTGGGGACTGTTACACCCAGAA
TATAGCATGATCCAGAGATAAGAAATAATTAATTGTGTTTTTCCATTGGTTAAAATCATT
CTCTTTTAAAAATTCACTTTTAAAATTGTTATTTTTGAACTTTTTAATCAGAGTTAAGCT
GTCTATAGCCAAGTGTGCAAATCCTGAGTGTGCAGCTCAGCTGAGGTGAGCACACCCACA
GCAGCAGCAGCTCTGGCCTCCCCATGGCCCCTCCTCGCAGCCCACGAGGCTGGCCAATCT
CCTGATCTCCAGTACCATGGATCAGCTTTATTTGTTGGTCTGCATATTGTTTTTTTGAAT
TTGATGTAAATAGAATAACACATGTTTTCATGTAAAATTGGTGTCTTTTTACATCAAAAC
TTAGCTTATTCTAGCAATATCAGAGCTCTTTGAAACTTGGCTTTTAGCAAATTTGTTGAA
AATAACGAAATCACGCTTACTTATTTTTAAAAAGACTGAAAGTTTGCCCGGGTCATCTGA
AATGAGTTTTGCTACAGGTTCATCTTGCTGCGTTGTAGCTTGTGTTCCCACCCTGAGGGG
CACAGCTTCATGTGCTTCCTGTGGAGGGGAGAGAAAACTTGATCCCCTGTTCACTTCTCC
CCTCGGCCCGCCAGCAGGGCACTTAGAGGCCTCTGCTGTCTGTCTGAGGCCCCACAGATG
AGGGTGGGCACCGTGGAAGTCTGGGCCCCTCTAGCAGGGCCTCACCTGCAGTCCTGCAAG
CCAGCCAGCCTGTGCCGCCAGTGAGTGCTGCTGCCTTTCTGACGGGGCAGTCTAGAAAAT
GATCGCTCAGGAGGTGTGGTATCAACAACGCACAGAGGCTCCCGCCGGCAAGCTAGTGAC
GTGTACCGGGTTTGTCCTGGGAGGGGGTTTGAAGAAAAAAGATGGGGGACTCTAGCTGGT
TTTTAATCCCCTGGTGTTTGGTAGTGGACATCTGGTCTGTCGGGTGCATCATGGCAGAAA
TGGTCCTCCATAAAGTCCTGTTCCCGGGAAGAGACTGTATCCTTCACAGGGGACCCGGTA
CTTGGCCATGGAGGCTGGGGTGGGCGTGTGGCCCTGAAAAGCTTTGTGTTCACAGGCACT
TCTTGTTTCTGGTTTtttgtttgtttgtttgtttgtttTAAGCTATAAAGTATTGGACTC
TTTGGCACTAAAACCCCAGATTGCTACAAACCGAAGGCTAAAATAGAGGTCAGCAATCAT
TCATATTGTGTAAAATGTCACCCTTAGCTAGCAATTTATTTTTCCATATTTGTGTGTTTA
GTGCACTGTTAGAATTCCTTTTCCTCACTTTTGTTTTGTTCATGGCACTTCATAATTTTA
TCATTTCATTTTATTTTCAGTTGATATCTGGTCAGTGGGTTGCATCATGGGAGAGCTGGT
GAAAGGTTGTGTGATATTCCAAGGCACTGACCGTATCCTTCCCCGCGACCTTGGCCCCGC
CATGCTTTCTTAATGCCTCAGGCAGCATGACCACCTGCTTACACGAGCGCTCACGAGGAC
AAAGTCGTAAAATCCACTCCAGACTGTGTTCTAAGGGGGGCTTTACTGTATTTGTTAATT
AGTGTCACAAGCCAAGTGGTTCAATTTCATTCTTTATTTTTAACTTGACTACCTGTGATG
ACTTTGAGACTTAGAGTTCAGTTAAACCGATTATATTAGCTCTTAATTTTGCCAAAAATA
GCTGGACACATAGAAGAAATTATTTACTCTTTGATAAGTATATTCTGATATTTAAATGAA
AATACTGTATTATTTAGTTTATTCCGTTAATTTAACTAGGAAAGATGCTATCTAAATTTA
ATAGGCTAGTGTGCTTGTGTGCTTTAATTAAGTACTATTTTGTTAGTTACTGGTATGCAT
TGAAATATTTTCCCCCAAAGTAAGAACTGAAGCACATTACAAAGGACCTAAGTGAAAGAG
ATTAAAATGAAAATTTTGTGAGGAACAATATGTTAAACTTTCTTGTTTGTTACTGTGCTG
ACATTTTGTAGAATTTTTTTTAAAAATCTGTCTAGTGGGTTATTTTGTGACACACTGGGG
AAGTCAAAATAAATGTAAAATGAAAGAGATAAACTCATACTGTAGTCAGCAAGTCATGTT
AGAGATACAGCAGAAAGGAGAATAACTACTCTAATTGTTACAATAGCCTTCTTTCCTCAT
TTGCCATTCTTCCATCCTCAGTATTTTTTACCCTAACATGGTTCTTCACATCTTCCCTTT
TTCATTTGTGTTTTAACCACTTAGTTTTTCATTAGTCTTTGACTTTGTTTTCGTTATGAA
AGTTTAAATTGGTCTCCATCCTTGGGCAGATTGATGGTTGCTTTTAAGGAAATCAAGCTC
CATAGTCAGTGTTTTGTATGTATCTTAGGAAAATAATTTCAGATTTTAATAATTTTATCA
AAGTGGTCTCCTTATAAATTCTTCACAGTGCAAACTTAAAGTGAAAATATTTTTATTTCT
CTCATTTTATTTACCTTTCTTTACATTTTCTATATCATAGATTATATAATATGTCAAGTT
ATTTTATTTGTTCTACTAAATTTTCTAGCAGTTTCCATAGCCTCATCTCAGATTCACTTG
TTGCAACCTATAAATAAGGACGTCTTTATTTTGCAAGTAAACTTAATTAAAAAGGGAAAA
GTTGAAAAATTAAAAGACTAATAATTTAGAAATATCTACTTAATGTTCAGTTTGTCTCAA
TTCTTACTCATTTTGTGCCATTCCTTGTTTTATTACAAAATGTTTTCTTCAAAAAGTACA
AAAATGAAAAATGTGAGTACTTTTTGGTGCATTTTAGTAAGTAAAATTAAAATTCCTGCT
ATACATATGAACATTAATGTCAGTAATTAATAGTGTTATATATAAGGTTACCTAATGTTA
TTCCCAAAAGCCACACAGAGTTTAACATCATTTTCTAAAGAAAATTTTGCCAACTCTTTC
AAATATTAGATTGAAATTTGGGAGATAGAAAAAAGTTGCAGAAATCAGACTGAGGGTCTC
AGAGATTTGCTTTAATTTGCGACCCAGGGTAGAAAAGGAACTCCTGTCCCTGCGgtggtc
tatgagaaagagaaagctttagcccggccacctcgggccccagctcagactcctcccctt
ggcagccatgcatccttgagaaatttagggcctctctgagccttggtttccccttctgta
aaatagACCTGTGGTCTGCCTGCAGCTTCACGAGAGTTAGACAACAGGGTCCACTGGGCT
TGTCGGAATTATTGTTCCCCTTCCCCCGTCCCTCTCATCTGTCCCCCATCCCTCCCACCT
GTAGGATGCTGGGGTGGAGTCCTCTCGGGGAATCTGTGGGTCTCCTCTCACAACTGGTTT
AATTTCTAGTCCTTTATCATTAACCCAGCAGATATTTCTCTCACCTGCCCATTTCTGGGT
GCCtagtctgactgagatgcaaagaggctcctcccagctgctgaattgagggtggatcgt
caagggcagggcagagcaggagaacagagcagaggctgccatcatccagaggagaggtgg
aggcccccagcaggcgggtaggggtgtggccggggagatgggcttgtactctgctttgaa
gctggacccTTCAAGGAGCCTTGCTAGGGTTtggagatgtctgttagacagtggaattta
ggggcaaggtctgggatagagagatcaaagtgggtgtcatccgtctgtcggtagccttga
agcctaggactggtagcgagcacttgcaggggaggaagagaccaggacccgggacttagc
ccccttgaggtggagggacaaagggaatagggaaggaaatggagaaggcactcacgtgac
ccctcctcctagagtgtggtgactgagggaggctcattcacatgaggagatgaggacggg
ggattggcccctgggccttgtgatggctgctggcagccatgatgggcacagcatttatgg
agtggagggaagaaagcctgatgggagtatgtttgagagaaaatgagaggctgggaatta
gagacacaagtgtagacagctcttttttctttccttttttttttttttttttcctttgag
acagagtctcactccattgcccaggctggagggcagcgatgcgatctcagctcactgcaa
cctctacctcctgggttcaagcgattcttctgcctcagcctcccgagtagctgggattac
aggcgcccgccaccacgcctggctaatttttgtatttttagtagggccagggtttcaccg
tcttggccaggctggtcttgaacacctgaccttgtgatccacctgcctcggcctcccaaa
gtgccgggattacaggtgtgagccactgagcccgaccgacagctctttatggaagttttt
gctgcaaataggaataagaaataaagcgataggtagggccaaaggaaagcagctactgtg
ttaacataggagaaaacaccatcatttaccaacgtggtggaatgtattggtagagtgcaa
aatgtcgatgatgttggagaaggaagagttgagggagcttgtccttgagtcaggggggtt
agggtctagagctgagcaggcttagtgtagccgggagcccagatggttgctgtgtggcaa
atggcacacagatgctgggtgggtgcatcctgggaagtctgtgggagtGAGCAGGCAGAA
GAGGTATCAAAAGTATAAGGTGggctgggcgcagtggctcacacctataatcccagcact
ttgggaggccgaggcaggcagatcacttgaggccaggaattccagaccagcctggccaac
atggcgaaaccccatctctactaaaaataacaaaaattagccgaccgttatggcaggtgc
ctgtagtcccagctacttgggaggctgaggcacgagaattacttgagcccgggaggtgga
ggttgcagtcagccgagatcatgccactgcactccagcctgggcgacagagcgagactct
gtctTTATTTATATATGTATATATGGCAGAAGGAAAAGGTGTGAGACAGTTTTCACATTT
TGGCTAAATAGGTAAATAAAATGTGGGCATAATTCTGATTTGACAATATGTATGAACCAG
GAGTAGGAAGGAGAATTTGCTAGTGAATTGAATGCCAGAAACACATTTCCTGAGCGGGTC
TTTTGGAAGTATAACATTTTGGAAGAACTGAGTTCATGTACCAGTTCCCTAGGTTATTTC
ATGGTGATGTAAGTTCATTTTTCTAAGACATGCCTCAGTGAGCACTTTTTTAAGCTGCTG
TTGATGCTATTTTTTTCTCACTTGCATTCTCTTGTATAGCGAGTACAGTTTCAGTGTcac
tttcccacatgtaatcctaattatcccaagcctaacaagcaccctgtggaataggcaaag
ctggtaatgtctgcattgaacaaataaggaaacagaccccaaggaagcctgactttcctg
acacactgagtgtttaatgcagagttgagtctgaaacccaggtcACGCACTTTGAAAGGA
AATAAAATGCATTACCTAGGGATCGCAGTGATGGTTGGGAAGAGTCAGTTCCAAGTAAAA
TAGAGCATCATTTGAAAGCTGTCGCTGGGCTCAGtctaagcccagttgcttggttcccag
ctgtaaactgaggaggtcagataggtctctccacaggtcccttGAGATCCTCTGTTCTTT
AGAGAGCTGTGAATGAATCTAAGGTAGCATTAGTATGAAAACTGATTTCAATTTGCTTAT
GTAATGTTTATCTAATTTCGTGTTTAATCATTTTTGCTATAGGTATTCTTAGTTATAAGA
TAAACTTTATTTTGAACTAGAGTGGGAAGGTGTGTAGACTTCATTGTGTTGATTTAATAA
ACTGTGATCATAGTTTATGAAGATGCAGAGTGTGAGAGTTTTAAAAAATAGTGTAACTTG
GAAACCCAAACCTTATTTGAATATTATTTCAAAATTCCGCTGCTGATCCAGTGGGGTGGC
CTAGTCGATAGGTTTAAATATTATTCAAGTGATGCTGCCGCATGTACTGTGAATACAAGG
TACTTCAGTTGTATTTTCCTCAAGAAACTCCTTAGATATTGATCAGTGGAATAAAGTTAT
TGAGCAGCTGGGAACACCATCAGCAGAGTTCATGAAGAAACTTCAGCCAACTGTGAGGAA
TTATGTCGAAAACAGACCAAAGTATCCTGGAATCAAATTTGAAGAACTCTTTCCAGATTG
GATATTCCCATCAGAATCTGAGCGAGACAAAATAAAAAGTAAGATATCCTTTTTTTCTTA
TACTTGTGTTTTGTAATTCAGGTGGTGCTTTCACTCTTTCATGTTTGTATTCTAAAAACC
TGTGTTTTGGGAGAGAAAGTCATTTTAGGCCTGAAGTCTGAGGTACGAAGGCACTGAGGA
GAGAAAGCTTAAAGGTCTAGAAGCTTTATCCTCTATAAGACGGCTTAATTGAAGCCTTTG
GCCAAAATAAAAATAATCAAATCAGTCTGAAAGAATCTTATGTTACAGTTACAGCAACTG
GAATTCAAAAAGTTTTCAGGTAAGAAGAACACTTAATGCAGATTCTAGAGTCAGAAGCGA
TGTGACAGTTGTTCGATGAAAAAGGTCCTTCCTCCCCACCTTCTCCTGCACCCTTTACTA
CAGTGTGATTGTTTAAGGAAAAAGAAAAGATTTGATTCTGTCCGCATGAAGGTAAACTGT
GCCTTAATCAGAAAAGCCCCAGTCTTTGCTTATTCAGGTTGTGAACTTTAATTGACAAAA
CCTAGGTGAGCCTTATATTTAACTAAGTTATTGAACTTGTTTTTCTTTTTCCTAAATACC
AATCTGTAGATTAAAAAAAAAAGTGTAAGTTGCCAGCACTGTATACAGCTAGGCCAGCCA
GAAGCATCTGTGAGTGTTTTATCCTGTGGGAATGTGAGATTGTTGTGTGGTTTGAAAAGT
CTGTTCTAATTTCATTTCGATGTGACTTAGAGAAAAATACTCCCCCGTGCCTCATGCCCA
CACTCTGGGCAGTGCCACCCGCAGCTCGGCAATTGCCACCTTCCTTGCTGTGGTTTCCCA
GCCTTGGGCCCTGCCCAGACATTGGTCTGAGGCTGCCTGGTGCTCTTCCCCACCACCCTG
GGAGCCCAGGTTTCTCTTCCCCTTGCAGATCCAGAGGCGTAAAACTACATTTGGAAACCT
GGTTTGTCATGAAAGTGGACATTTGACTTTTTCTTAAAAATGTTTGGGTTATggctgggt
gcggcggctcacgcctgtaatcccagcactttgggaggctgaggcaggcggatcacgagg
tcaagagatcgagaccatcctgcctaacacagtgaaaccctgtctctactaaaaaaatac
aaaaaattatccgggcatggtggcagacgcctgtagtcccagctgcttgggaggctgagg
taggagaatggcgtgaacccgggaggtggaacttgcagtgagccaagattgcgccactgc
attgggcgacagagcgagactccgtctccgaaaaaaaaaaaaaaaaTTTTGGGTTATATT
CATCTTGAACCTATCAAACATTTCTCAAAATTAATATATCTTTGTTCTATCTGTGTTGTC
ATATTTAGTTCTTTATTGTATGATTCTGTTTGTTTCATATTAACAGCATTAATTTAATAT
TTGTTGTCACCCTAGCAAGTCAAGCCAGAGATCTGTTATCAAAAATGTTAGTGATTGATC
CTGACAAGCGGATCTCTGTAGACGAAGCTCTGCGTCACCCATACATCACTGTTTGGTATG
ACCCCGCCGAAGCAGAAGCCGTGAGTATCTGTTTTGAAAAGATTTATATAGAGAGGCCAG
GCTTATATTTCCTTGGATCTTGTCTGTCCGTCCAGAGTGGCTACATATGGGTAGCAAGTT
CTCCATTTGGGGGCTCCCAGTTACAGAAAGGCCAAGTGTTGTCTGAGACCTGGGTCGCTT
GCTCTTTTGCTGCTGGAGCCCCAGCTCAGAGTACCTCGGGAATGAACTTCCGCTTTGGTG
CTACCAGTCTCCATTTTGCAAATGCTGCTGTGAGCTCATAGTTTATTAAGCATCTATTCT
GTGCCATTGGCTTTGGTTACATCCTCTTGTTTAGGCCACTTAACCAGAGAGGCTGAGCAA
CTTGCTGAAAAATCACACGTCTGTTTATCCTTCCCTAAAGGCATTGTAGCTCCTGGTTCC
CCCGCTGGAGGAGCTCCACTCTGAGTTTGGTGCTCACGTGCGTGTTTCTGTGTCAGCACT
GGTGTGAGTGAGCTTTAGCTGTGAGGGAAATCACTGCGTAGTGGCAGGCTTCCTTCATGC
CATGAGTGAAATACATGTTTATGTCATGGCCTGTGGTTTTGCCATCAGTTTAAACATTGT
TTTATATAAAAAGAATCCAATTTATAAGCAGACTTTTATAACAGTCCATTTATGAGTTGG
ACATTGGATTTGGGAGTTCTCCCATGAAGAAAATGTAAAATTTGTTCTAAGAAACAACAG
TACCTTCCATAGCTGCCAGCACAGTGCCTTGTCCATAATGGGTCTCTGGGAAACAGCCTG
TGATGATGAGTTTCTAATGACATCTGGGCAGATGTCTGCGTTTTGAGGTCAGGTGATTAT
TAAGAGGAACATAATAACTCTTCTTTGGTTAACTTTTTCATAATTATTTTGATTCTAAAG
TTGATATAATATCACATGACAAATCTTTATTAAACCACGTGTTGAATTAAACTAAATCCA
TATCATAAATAGACTAGAAGTCTTCCAAGCAATTTTACCTTTTTTAGTGCCTCATTTTTT
TTTGAGGCATTACTGTTGACTTTACATATGATTTAATTTTTAGCCACCACCTCAAATTTA
TGATGCCCAGTTGGAAGAAAGAGAACATGCAATTGAAGAATGGAAAGGTAAAGATGGAGC
TTATTTTGATCCTTCCTTTTGACATTTCTTCCAATCCTGTAGAGCAGAGGCTTTTCATTT
TGTGACATTTCCCTTCAGGAAGGGGCAAGAAACCCTGCGACCCACTTAGCCTCTTTCTCC
CCAGTTTCCAGTAGAAAATGAACTTGAAGAGAACAGAGTTAGAGAGGAACATTTATGAAT
TTCTTATCATTTGCTTCAAGAGGGAAAAATAATATTTTTTTCATGGCTTTTCACATATTG
ATTTATAAACTGAGCTTAGTAATTGTATCATACTTATATTGATTGATATGTTTTTAAGCC
ATGTAGTTGTACATATGTTTTAAAATCTAGTTTGGGGGAAATTGCAGATTGAAAATATGC
AAATAGGTATTATTACCACTATAAGATTAACCAAACAACCCACAACAAACTATACCTGTA
ATGAAGAGGTTGAACTAACAATTTTTCATTAAGAAGCAGGATCAGTAGTAACTGAGAACC
ACAGTCAGAGTCAGTCAACACTGATGAGGGTCATGCCCCAGGGCCATCCTGGGGTGTGGG
AGTGCCGGTTACCTGTGTGTGCCCGTGCTCAGCAGTGCATGCACACAGCGTGCTCACTGG
CCTCAGTCAATGCTCACTGGCCTCAGCGAATGCTTGCAACGTGCTAATGTTGGTTTATGA
ATACTGACATTTTAGGAATCCCTCATCACTTACTTCGTAGGTAATTAGTTTTTCTTACAG
ATGAAAGTTGAGGAAAACCGAAGTTGAAATTAAGAAAAGACTTAGGCCTGTGGATTCATT
TCTGGCCAGTGTGGGGGGCTCCTAGCCCACATGTGGGTGCTGGTTACCTTTGGAGAACCC
CAAGTAACCACATAGAGAAACATATTCAAATGGGTGTGAGAATATCCAATCCCCTACAGT
GTTCTGTGGGAGCCACTCCACTTCATAAAGCCCCCTTATGGATCCAGAACCACCCTACAT
GTTTTGCTGCCTTACTAGTTGCATTGAAAAAGATGTAATGTAGTccaggcgcagtggctc
acacctgtaatcccaggactttgggaggccaagtggggcagatggcttgaggccaggaat
tcaagacaagcctagccaacatagcgaaaccctgtctctacaaaaactacaaaagttagc
caggcatggtggtgaacacctgtaatcccagcaatttggatggctgaggcatgagaatca
cttgaatccaggaggtggaggtttcagtgagtcaagaccatgccactgtactccagcctg
gatgacagcatgagactgtctcaaaaaaaaaaaaaaaaaaaagaagaagaaGAAAAGAAA
AGATATAATGTATCAAAATATGAATATTTTGGTCCAGGTAGACTATATTACTGAATTGAC
TCTGTCTTACAATTAAAAATAACAAATCGCAATGCCTTTGTTCCAGTTGATTTGGAAGCA
GAGTTTAGAGATACAGTGAAACTGTTTAGAAACTGATTAAGCATTTTAACTTGTATTTTT
ATTAAAGAGCTAATTTACAAAGAAGTCATGGATTGGGAAGAAAGAAGCAAGAATGGTGTT
GTAAAAGATCAGCCTTCAGGTTAGTGATTGCTTTAATTGATTGTATGATATTTTTCTTTC
CCTATTCAACtttttttttttgagacagagtttcgttctgtcgcccaggctggagagcag
cggcgcgatctctgctcactgcaacctccgcctcctgggttcaagcaattctcctgcctc
agcctcccgagtagctgggactacaggcacgcgccaccatgccctgctaatttttgtatt
tttagtagagacggggtttcaccatattggccaagctggtctcgatctcctgaccttgtg
atctgcccgcctcagcctcccaaagtggtgggattacaggcacgcaccaccatgcctggc
taatttttgtatttttagtagagacggggtttcagcatattggccaagctggtctcgatc
tcctgacctcgtgatccacccgcctcagcctcccaaagtggtggggttacaggcgtgagc
caccgcacctggcGTCTTTCCCGATTCAACTTTTATAAATGGCAGCAACATGTGAAATGC
CAGCCTGGCTAGCATCAGATTTAAAAACCGCTGTATGAATAGCCAGCCTTTTTGGCTTGT
CATAGTGGTGGTGGTGGTGGATGACATTttactgatgtgccaggcactgaactttgttat
aagcatttctctttcatctttgcaataactgctgtcacctccatttacagatgaagaaat
tgaatttaaagCCTTTTCAATGTTGATAACCCTTTGTACTGGTCCCACCCAAAATGCCAA
TCTAAGTAAAATGGAGTATGGTATTCTTTTTGAGAAAATTGTTGATATCATTTTCCCATT
TTTCTGCTTGATCTACTGATCTTCATAGTGGTGGAAGCCTCTAATGACCAGGTAGTTGTA
TGATCATGAGACTCTGATATGAGTCGTGTTCACTTACGTCTGAAGGATTCTTCCTGTTTA
CTAAATGAAACGCTCACGTTATATCATTGTCTCTCTCCCACTCCCACTGGGAAGCATGCA
CACACATGTGTGCGGATGTGCAGAGAGCACAGCTTACTTTTTATTCTTGAATTTTATGTT
CAACATGACGTATGTGTCAAGCATCTAGAGATTATATAACTTCAGCAAGAACTTAGGTGC
TTGTTAACTGAGCACACACGTATGACTGCAGACGTCGATCTCAGAGAGTGCATGTTGTGT
TTTTATTCAAACCAGACTAAAATATGGATAGTAGGAAGTAGGATAGTTTCATTTGCTTTA
AAAGATTAAAATGTCAGTTTTCTGGAGTTATAAAACCATAAAATATACAAGGCCACTAAT
TTTTTTCCTTTTTCTGGTATATAGTCTTTATTTATTGCAAAAGATTTCTTTGAAAGTTGA
TGCTTTTTTTCCTGTAGATTTAGTGTTTATGTTATAAATTGTTACAATTCAAGTGTCTGG
TGACACTGGAATCCTAGTCAGGCTTAAGCTTTTGTGATACTGCATTTTCAGATAAATATA
GCTGTGTCCTTTTGATGTCTGCTTGAAAGCAGCAGGTATTTTTTAAGTAGCTAACATGAT
TATACATGGCCACATATATGTTTAGCTACTGAGAAAAAAAGAAGAATCTTGCAAGGAAAG
ACATAGGAATATGGGACTCTTGGCCCAAAGAAAGACTCAAGGAAAAGTTCAGAAAGTCCA
GCTGACTGACTTCTTGTCTATACTCATAGTTAGGATTGGGAAACTGCAAAAGGACAGAGC
CGAGAAATGGCCTGCAGTCTCGCTGCCTGGATTTGCAGCAATGTCGTGCCTCAGATTTTA
TTATATTTGGTTTTCTTAGCACAGATGCAGCAGTAAGTAGCAACGCCACTCCTTCTCAGT
CTTCATCGATCAATGACATTTCATCCATGTCCACTGAGCAGACGCTGGCCTCAGACACAG
ACAGCAGTCTTGATGCCTCGACGGGACCCCTTGAAGGCTGTCGATGATAGGTTAGAAATA
GCAAACCTGTCAGCATTGAAGGAACTCTCACCTCCGTGGGCCTGAAATGCTTGGGAGTTG
ATGGAACCAAATAGAAAAACTCCATGTTCTGCATGTAAGAAACACAATGCCTTGCCCTAC
TCAGACCTGATAGGATTGCCTGCTTAGATGATAAAATGAGGCAGAATATGTCTGAAGAAA
AAAATTGCAAGCCACACTTCTAGAGATTTTGTTCAAGATCATTTCAGGTGAGCAGTTAGA
GTAGGTGAATTTGTTTCAAATTGTACTAGTGACAGTTTCTCATCATCTGTAACTGTTGAG
ATGTATGTGCATGTGACCACAAATGCTTGCTTGGACTTGCCCATCTAGCACTTTGGAAAT
CAGTATTTAAATGCCAAATAATCTTCCAGGTAGTGCTGCTTCTGAAGTTATCTCTTAATC
CTCTTAAGTAATTTGGTGTCTGTCCAGAAAAAGTCGATTTATGTGTATTAATTGGCCATC
ATGATGTTATCATATCTTATTCCCTTTTATGCTATGATTTATTCTATCTTTTGTATTTCA
GAAGACatataattaaatctatttaataaataaaaatatataGCTTTTCTTAGATTTGTG
ATGTTTGGGGCTGAGAATTATCACGGCTAAAACCAAGACACTTATGTGGACATCTTGTTT
TCTTTAAACTGTCTTGTCTGGGATGAT
