# Supplementary material for: Reference based annotation with GeneMapper
Source: Genome Biol. 2006 Apr 5;7(4):R29. doi: 10.1186/gb-2006-7-4-r29 (PMC1557983; doi:10.1186/gb-2006-7-4-r29)
Supplement: Additional data file 2 — A gunzipped tar file containing the data set of orthologous genes in five vertebrates (human, chimpanzee, mouse, rat and chicken) that was used to compare pair-wise and multiple species GeneMapper [file gb-2006-7-4-r29-S2.tgz › 5verts/orth106/gg1.gff]

NM_205095	REFSEQ	CDS	4159	4280	.	+	0	gene_id "NM_205095";
NM_205095	REFSEQ	CDS	8323	8452	.	+	1	gene_id "NM_205095";
NM_205095	REFSEQ	CDS	9611	9669	.	+	0	gene_id "NM_205095";
NM_205095	REFSEQ	CDS	10307	10445	.	+	1	gene_id "NM_205095";
NM_205095	REFSEQ	CDS	11977	12142	.	+	0	gene_id "NM_205095";
NM_205095	REFSEQ	CDS	13429	13500	.	+	2	gene_id "NM_205095";
NM_205095	REFSEQ	CDS	16828	17010	.	+	2	gene_id "NM_205095";
NM_205095	REFSEQ	CDS	17973	18097	.	+	2	gene_id "NM_205095";
NM_205095	REFSEQ	CDS	18588	18651	.	+	0	gene_id "NM_205095";
NM_205095	REFSEQ	CDS	19139	19210	.	+	2	gene_id "NM_205095";
NM_205095	REFSEQ	CDS	19858	19874	.	+	2	gene_id "NM_205095";
