# Supplementary material for: Reference based annotation with GeneMapper
Source: Genome Biol. 2006 Apr 5;7(4):R29. doi: 10.1186/gb-2006-7-4-r29 (PMC1557983; doi:10.1186/gb-2006-7-4-r29)
Supplement: Additional data file 2 — A gunzipped tar file containing the data set of orthologous genes in five vertebrates (human, chimpanzee, mouse, rat and chicken) that was used to compare pair-wise and multiple species GeneMapper [file gb-2006-7-4-r29-S2.tgz › 5verts/orth106/hs34.gff]

NM_139068	REFSEQ	CDS	150	271	.	+	0	gene_id "NM_139068";
NM_139068	REFSEQ	CDS	11302	11431	.	+	1	gene_id "NM_139068";
NM_139068	REFSEQ	CDS	15872	15930	.	+	0	gene_id "NM_139068";
NM_139068	REFSEQ	CDS	18889	19027	.	+	1	gene_id "NM_139068";
NM_139068	REFSEQ	CDS	31573	31738	.	+	0	gene_id "NM_139068";
NM_139068	REFSEQ	CDS	33201	33272	.	+	2	gene_id "NM_139068";
NM_139068	REFSEQ	CDS	37956	38138	.	+	2	gene_id "NM_139068";
NM_139068	REFSEQ	CDS	39556	39680	.	+	2	gene_id "NM_139068";
NM_139068	REFSEQ	CDS	40724	40787	.	+	0	gene_id "NM_139068";
NM_139068	REFSEQ	CDS	42308	42379	.	+	2	gene_id "NM_139068";
NM_139068	REFSEQ	CDS	44180	44196	.	+	2	gene_id "NM_139068";
