# Supplementary material for: Reference based annotation with GeneMapper
Source: Genome Biol. 2006 Apr 5;7(4):R29. doi: 10.1186/gb-2006-7-4-r29 (PMC1557983; doi:10.1186/gb-2006-7-4-r29)
Supplement: Additional data file 2 — A gunzipped tar file containing the data set of orthologous genes in five vertebrates (human, chimpanzee, mouse, rat and chicken) that was used to compare pair-wise and multiple species GeneMapper [file gb-2006-7-4-r29-S2.tgz › 5verts/orth106/pt1.fa]

>pt1
ACAGCCACATTGTCTTACATACCAATAAGTTTAGAACTCTCTTACGTGAGCTGCGTATGT
ACTTCCGGTAAGAATGCACGTTCATTCTGTTTTTCTTTGAAGGGATCTGAAACTTGCCCA
CCCTTCGGGATATTGCAGGACGCTGCATCATGAGTGACAGTAAATGTGACAGTCAGTTTT
ACAGTGTGCAAGTGGCAGACTCAACCTTCACTGTCCTAAAACGTTACCAGCAGCTGAAAC
CAATTGGCTCTGGGGCCCAAGGGATTGTTTGGTAAGTATGGTCTGTTTTAATAGCGTGGA
TTGAGTTTTTGCTGTAATAAAAAGTAAAACTAAAGTGTCAGGATTTAGAAACATCGATGA
TTTAAAAAAAAACTCTGTTATAGGTTTATGAGCTAAATTGAATCAACTGCTTGCTCTAGT
TCTGTGTAGTCAGGCTGTAGGGTACAAACCCATATTCTTAGAATGCTGCAGGAATTTAAA
TAGGTAGCAAGttttcttttttgtttgtttcttttttctttcattttttttttCATTTCT
CCTGTCATTATGATATCAGAGTAATAGGTATGACAGTGAGTTGTAACAGAAATTTGGAGT
TTTATTCATTTCTTCATCATGGCCACCTTTTCCCCCCTCCCCCTTTTATTCCCGATCACT
CCTGTTCATTTCCAGGCGCCATCATTGCAGTGCCTTGCCATTCATTGGCAGGATGAGGCC
AGTCAGTGTCATTGTCACTCCATGGATTAACCAGGAAGGGATGCTGTGTGAGGGGTTGGG
CTGGCCGTCTCTTCCTTGGTGTCTCACTTCAACTGTGTGTCCAGCCCAGAACGTCAGAAT
CGTTAGTCTGACCCTGAACGTTAGTCTCTTGCATGGTAAGACGGTCAGCCGCCGCGGCAT
CACGGGCCAGCTCAAGGTAAAGCTCTTCACATGTTTCCTAGACTGCAGCTATCAGCACTT
CCCACACTTTTTACCCCTTATTTTTCTGGGCAGAActttttttttttctttttctttttc
tttttttttGGTCAATGAAAACAGGATTACCTTTGCGCCTAAAGAAACCGTGGTGCAGTT
AAACATCGCGTGTTTACAGCTGGTAGGCAGAGGGGGTTGAGGGAGAAGAAAGCTCTTTTC
GACGCTCTAGTAGGGTAGTTTACATTTCCTTGTAGAGATGTTGGGCTTGGAGAATCTTTA
ACGATGATTTTTAACTGATCCTCTGTTGCGGAGACCTATGATCAGGGAAACAGTTGTTTT
TTTCAGCCCTGGCGGCTGAAGGCCATGGGAGCTAAGAGGAAATTGCAGTCCAGAGCTTCT
TTGAGAAGCTAAGGCGGGAAAGGGACTGTTTGGAAGGAATGCCCAGCTTGCATCTAAAGT
AATGGTGATCGTAACTTCCCGATGACACGTGCCGTATCGGCCCTTAAATCCAGTGTGCCA
GAAGAAGTGTTAAAGGTggccgggcgcggtggctcacgcctgtaatcccagcactttggg
aggccaagctgggcagatcacgaggtcaagagatcgagaccatcctggccaacatggtga
aaccccgtctttgctaaaaatacagaaattagccaggtgtggtggcgcacaccccgtagt
cccagctactcgggaggctgaggcaagagaatcgcttgaacctgggagatggaggttgca
gtgagccgagatcgcgccactgcactccagcctgggcgacggagcaagactccgtctcaa
aaaaaaaaaaaaaaaGTTTTAAAGTTAGTGGAGGATGGTTCAAATTAGGAAACTTTGATG
GTAATGGAAAGTTATAAACAACAAAGCGTTCTTTTGGTTTATAATCCATCTCCTATTTGG
AATTAGATGATAATTTGACAGATAATTTGATGTGTGCATGCgagagagagagagaaaaag
gagagagggagcaagaagggagaaaTGTCCGGAGGTCTTAGGGGAGTTGTATTGTGGCTA
TAGGACAGGTAGCTGttttatttatttatttttttatttttttgagacagagtctcgact
ttgtcaccaggctggagtgcagtggcgtgatctcagctcactgcagcctccgcctcctgg
gttcaagcagttctcctgcctcagcctcccggtagctgggactacaggtgcacgccacca
cacccagctaatttttgtatttttagtagagacagggtttccccatgttggccaggatgg
tctcgatctcttgacctcatgatccacccaccttggcctcccaaagtgctgggattacag
gcatgagccactgcgcccggccTACAGGTAGCTGTTTTAAATACGTGCTTCATTTATCCC
AGCTGGCATGTCATTCACTTGCTTTTGAAGGTTGGTAGTAATGTGAATAGTGTATATTGT
AGAATCACCATGAGCTCTGCCATAACCCTCACTGGTGGTGAATCGAAGGACTAGGAAGGC
TCACTTGCTTCTCCCGTCTCACGGGGTGTTAGTGGTAGGCCTGGGACCAAAACAAGCTGT
GGGCCTTTGGGACCTTATTGCCTGTACCACGGAGAGACTTGTTGAAGACTTTGAACCACT
GATACTTTGATAGGTCAAGGCCTCTGACCCACCTTCTGTTTAGAATCTTAGTAATAATGA
ACAAATATTCACTAAACACCTATTAAACAATTTTCAGTTAATTGTATTTATCTCTATAAG
ACAATTGTTACATTCAAGAACAGTTTCAATTTTTATAGCTATAACTGACTTTCAGTTTTA
TGGTATCCTTCTGTCTTATGTTCTAATAGGGAAAGTAAACACTTTATAAGTGATTTTCGC
TTCCTTTTCACCTTTCTCTTTTCTCTGTATCCTTCACCAGGCTATGAGGCACCAAGTAGA
ATTGGGAAATAATCTAGTTACGGCACATTCCCGTTTCAAAAAAGAAAAAAAAGCTTGCTT
TTCCAAAAATAAGCTCAACAGTAGATTAGCTAACACTGACAAGAGGAATTGGATTTTCTA
TCATATTTCGTATTAAAACGTATTAAAATATTGGCATTATGTAGTTAATTGATGATCTGA
AACTTCCTTTCATCACTATTGTACTTGAAAATCATCTGTCAGTGATTCTTTGGGGAGtgt
agcatgcagaataatggtcccgcctgagatgtccacgtcctaatccctggaatttgtata
tttctttacatggcaaaaggaatttagccggtgtgattacattaatggccttgagatggg
agggttatcccaggtttagttgggtgggtccttcttacaaaagggagacaggagggtcgt
agtcagagatgtgatggcagagcgaagtttggagtgatgtggggccacagccaagcaata
caggaagcctccaaccagctgagagaggcagggagcagactccccccagagcctgcagaa
ggagccacgcagccctgcttacctcttgaggcataagatgcattttggacttctcacctc
cagaactgtaagatagtaagtttgtgtggctttaaagcagtaaattggtggttacttctt
acaatagcaataggaaactaattcaCAAGCATGTGTATTTCTACATTTTTGAGAAATATA
ACAGCAACAGTGTATGGTTTATGCAACTAGTTAATCTTCTATTTAAATTAGAGCTTTATG
AAGGGCAGGTGTGCAGATAAACCAATGTGCAGGTAGGGCCTGTGACCTGTACAGGATTAA
ATGGAAGAGCTGGAGCCAGAAGAAAATATTCTGGTTCCTAATTTTGAATTGTTTTTATAG
TTGTCTTTGATTTGTTTATTTGTTTTTGTTCCTTTAAATATGTTAGTAAAATTTATTAGG
AAATAAGtttttaaattttaaaatattttattttatttttgagacggagtcttgctctgt
caccaggtggagtgcagtggcgtaaacttggctcaccgcaacctccgcctcgcaggttca
agtgattctcctgcctcagcctcccgagtagctgggattacagatgtgcgccaccacacc
cagctaattttatgtattttaatagagatggggtttcaccatgttggccaggatggtctc
catctcttgatctcgtgatccgcccaccttggcctcccaaagtgctgggattgcaggcat
gagccaccgtgcctggcctaaaataagttttaaaatataattttgaagtatttataaata
tCAACTGTGTTATAGTACAATTAAATAATTGTAAGATTTTGAAGCTCTAGTGGAGAAAAT
GTGTGTACATTTCTTTCATACATATATTCAGTTTTTCTTTCTCCTTCAAAAATCTCAAGT
TTGGCCAAAATAGTAAAGATTATTTGCTTTATGAAACCATTCTATGAAATGCTTAACCTT
TAAAAAAGTGTTCAATATTGAGTCTGGCAGTTCTTAGAAGTAACAGTTACAGCCTTAACA
TGAAATAATTGGTATAGCGTGTTCCTTTTTGTGTCCTCAAGTTCTGTATAAACATGAGTA
CTGGCCTGTTCTTAACATGGtttattttctattaatataaataaataaaaaCATAACAAT
GTTCACAACAAAATTTCTGTGATAAAGGAGACAtggtttgaggcacaggatggctgtgat
tcaggatacttgagttctgagtccagctcttttcctcagcgaagagttctttgtgagcag
ggcaaatcagtttctttatgggcctctatattttcacctgtaaaatgagtggtttggaAC
TTCTCATTTAAGATGGTGGCCCGAACACCTGTACAAAGATAAGAGGGCAGTAATAAGTGG
AAGACAGTTTTAACAAATTTATGAAATATAGAAAGTAGCTTGAATCTTGTGATACAGATA
AAACAGCAGATAAAGTGAGAATAAGCAGCTGAAGTATGTACGTAAGGAAGAGAACCTAGC
TATAGTAAAACTACAGAGGCTGTGGGCATAGAGATGACAATGAAGAAGAGATGAAATGAG
TGGCTAAAACTAGGGCTGTTAATTAAAAGTGTGCCTGTGAAACAGCTGTGCCAGTTTTCT
GCCAACATTCCCACTGTCCCCCATGCTCAGCATTTTCCCCTAGAGAGCTAGTAAGTTAGT
GAGGAGTTACTAGGTCAGGATCTGGGGAAGCACAGAAGCCTAGTGAGGGGAGCTTCAGCA
TGTGGGGCTGTCTTTCCCTTGGGGGCATTTTAAAATTCTGGAAGGGGCTGCTGAGAGAGT
GTTTTGGACTGCTCTGTGGCTAGGAGACAGGGATTAGAGTCCAGGGCCCTCTAATATTGT
GTGGCAAACTTCTTTTACTTGTGTTGGGACCAATAAAAGGCTGCTTCCTAGAAGTAAAGG
TAACTCAGAGATTGGCCCTTATAGGCACTGCCACTCAGCTTCAGATTATCATCTCATTTG
CTGAACTTGTATGGGGGTAAACAAaaattgctagtgcccccaggtacctagtagaaataa
atttaaattctttgtggaagaagacagcatcatattagataaaattatttctagatagca
aacagttttatacgtgcaaggcccagtctaggcacacaaggagatatgacaacatgaata
aaatcctgcagaaacagcagacaaaagaaagagatccataggagatattggcattattag
atccacatttttaaatagctatgatattacgttcaaggtgataaaggcaagattaaaagt
tttggtggagaaatgaaaacttcttttaagaggaataaatcaaaattctagaagtaaaaa
ctatagtaattgaattatgaatttaaggtgtgtaacagcatgctagatataactgaagag
agatttagtgacctggaggagaggtcagcaaaaagtatccagaaTGAAAGCTGCAGAGGC
AAAAATGGTAGAAGAGCCCAAAAGAGAGAAGgtgttagttttctattgctgcataacaca
ttaacacaaacttagttgtttaaaacaacacctattgattatctcatagttctatagtca
gaaacctgggtgggtttgcctgggttctttgcccagcatctcacaaagctgcagtcaaga
tttcgactgggctgggctcagctcacagatggaggttctggaagggtatctgcttccaag
ctccttcagcctgttggcagagtctagttccttacagctttaggtctgtggttcccaatc
tcttgatctctttcagtcaggcgctgctgtctgctcccagaggctgcatgttttccttct
caagtgacctcctccatcttcaaggcagcagtggcatgcccagtccttcccatactcaca
tccccctgactttccaccctttccatgagccagagcaaactctgcctttaaagggctctc
gtgataagaataggcccacctggataatcTGTGTTTTGTTAaattaatgagtacgtttag
cccttttgcaagatgcagggtcagtatatgtacccctccccctggaaaattgcatattta
tatactagcagcatatagaaaatgaaaatttgaaaagggtaccacttaaaataggataaa
aacttttaaattatcatatctggaggaaaaatctaacaatatgaaagacttgtatacaaa
aagctaaaaaaattagaaaaaatagagaaaactgaaatcgtggtgggatgtctgattttc
atgagttagaatatttaataccatgaaggtcatttttcagacttgtctagagtgattgca
atcaaatctcagtcatcttaaaaaacaaagaaatgaacaaactgattttaaaatttatat
gtaaaaataagaaccctagaatggtcaagacacccattaagaagggaggaacactccctc
tgccagatgtgaagacttaccagaaaactggtgatcaagatggggtcgtgtggtgcaagg
agaaacagtggactgacctggagacagagtcacgcatgtgtgggcttctgacttacggca
gtggtggccttgtggagcgatgaggaaaggatggtcttttaaataaatggacataggaat
gttcatatagaaaaaagtgaaatttgaccccaacctcatattatacacaaaaatgaacgt
cagttgaattgctgtaaatatataaggcaagccagtaaagctatttgaacataatacagg
agaatgtcttcatgatctttggggtagggaaggactcctttaaacacaacataaaaaaca
tttatctgctggatgtggtggctcatgcctataattccagcactttgggaggccaaggtg
gggggatcgcttgaggccaggagttcaagaccggcctggccaacataatgagactccgcc
catctccactttaaaaaaaaaaaatttatcatagaagattgataaattttgtattaaaat
taagaaatgttgtttattttaaaaaaccaagatcaagaaactgaaaagataagcatagat
gtgagaagatatatgactgaaaaaaaatctcttgttcagaatatgtaaagaacaacagtc
aagaagattataaagatagacaaacaaatagtcaataggttgtcacaggaggatacccaa
ataacctataaacaggaaaagtgctcaatgccgttattcatcaagatagtgcaatttaaa
actgcgacgaaataccattccacactcagcagaatggttagaaactaagctgttggtgat
accaagtgctggtgaggatgtggaaccacccagaggcagctctcagatgtgacccctcgt
gcactggaaccacccagaggcagctctcagatgtgacccctcgtgcactgctggcagctg
tacaaatttgcagaaccgctttggcaaagagtttgacattatctactgaaatacaatgga
tacgttcccactcttagttgtctactcatcagaaacacatgcataggggatccggagctg
cgtacaggaatggtgatgactgtgttctgtaatagattgaaaactaaaaacaactgaaat
atctatcaacgtaatgtgatatagttatacaaaggaatcttatagcaatgatggaaggag
ttatagctacatacagcaacaatggatgagtcccataatattgagccacagaagtcagac
acagaagatttcaaaaaacaggcaaaaataaagtgggagctccagggtgcatgctttagc
tggtaaagcaagaaagtgattattgtacatgtcaaagcagttatcactggtggacaggag
ggaCAGTAATTAGTTGGGAGTGTGAGAAGCTTTTGGGATACAGAGAGAACATGACTGATA
AATCATTGAGCTGGGAAACTCAAAAAGAAAGCAAGGAATCAGTACAGnnnnnnnnnnnnn
nnnnnnnnnnnnnnnnnnnnnnnnnnnnnnnnnnnnnnnnnnnnnnnnnnnnnnnnnnnn
nnnnnnnnnnnnnnnnnnnnnnnnnnnAGCTTATTATCAATGAAGGGTGGGGGCAGAGCA
TACCatctatcttccatgcaccttttctgaggaaattccttgaggatgtactccagcaag
agaggcaacacaagagcgtaatgcaagaagcagtggggactgtgaaaagaaatcccagga
tggtggCTGCATGGCAGGTCTTAAGGAAGCTGCAAGAAGAGTGTCTGCAAATCATGTGGA
GGAGATGCCAGACAACAATAATGTAAGAAGCTAGGAAGTGCCAGTGATAGGCTAAAGAGT
GTCTGCAAATCATGTGGAGTAGGTGCCACCCAACAGATAATGTGAGAAGCTAAGATGTGT
CAATGATAGGCTAAAACTGGCattttttattagtaaaaactaataataaataataatCTA
GAATGTAATAAAAGAATCTATTATTAGAAATGTGTGGGGAAAACTAGAAAAAATCATGGT
CTAATTATGAAACAAATAAAGAGGACATGATGTTTGAGCAGTTGATGAAATATAAGAGAA
TCCTTTGTCCTTGATCCTGGAAATAGTCTCACCCTCTTATGAGTGGCAGCAAGAGCCATG
TGATCTTTAGAAAATGAAATGTAATCCCAACTCTGGCCGTTAGTGATATTTACATTTGTA
CACATACACACCTACACTCCATGTATTGATTTTTCAGCTTCTAGAAACATTCCTAAAAAA
GAAATACAGAAGACTTAGTTATGAATATATGATAAATGGAGGAGAAAGGGATGGAACAGT
CTCATTTTACATAAGCAGAAGTCAAGACGTTCCCTTCAGAGTTGAAGAAGCGTGAAGATT
AGGGGTGTTACTTAAAGACATAACCAGGGAAAACCCAAAAAGCAGAACAACAAAAAAAAT
AGGAGGTGCTGGGGATTGGGGATTTCAAGGAAGTGGCCAAATACTCAGTTTTCATAACGG
GGAGTAGGTAGATCATTTCTAATAGCTGATAAATGAAGAGATAGTGATAAAAATGTATTC
TGTTGAGTGACCGCAATAACCACAACCAGGAATAACTGAAGGTAGTTCCTCATGGAGCTG
AGCTACAAATGGGGAAGCTTATGCCCACTTAGATGCTTAGACTTGGTCCATTTGCCTTGT
TTTAGCCAAAAACttttttaagaatgacaaataaaaattgtatatatttatcatgtccag
cataggttgttctgaaatacgtatacattatggactagctaaattgagcgaattaacata
tgcattacctcacatactttttaaaagtttctgatgagaacaaatctactctcatcaatt
ttcaagaatacaatacattgttattaactgcagtcaacgtatctcacactagacctcctg
accttattcctcctatctaactgaaattttgGACAAAAACTTTTGATACCAAAAAAGTGT
GTCTGTTTTCAAATTCtttttttctttttctttttctttttttttgagaccctgggcaac
agggtctcagtctgtcacccaggctggggtgcagtggagggatcagtgctcactgcagtc
tcgacccctggctcaagcagtcctcccacctcagtcccctgagtaactgggtctacagac
atgcaccaccacactcagctaatctttgtattttttgtacagacaaggtttcactgtatt
gcccaggctggtctcaaactcctgggctcaagcgatctgcctgccttggcctcccaaagt
gctgggaatacaggcataagccaccacacctggccTATTTTCAAATTCTTGAGTCTGAGA
AGTATATAAGTATAAATACATACATGGCTACATGTATGTCAATGACTTGTTTCACAAGTG
GATATATCCCTTCTCATTTTATAATTCATATAAATGGTGCAATTTGCGTATGAACCTGTG
GATTTACATATGTATATAGACAGACACATAATATGAACTGAATTAAAGTAAGGTAGCTTC
TTAACCAAATGCTACAACAGATAGCCTTCAACTTTAAAACAGATTGAATTAGGTTCGAGT
TTGGCAAAAGCATTAATAGAAGAGAATAAATGTAAATAATGTTATAAACTCAATGGAATA
AAGAAATGGAAACAATATTTAAATCAGTGCTTAGGTTCTCAGGTGGCCTTTAGTAGCTGT
TAGCCCTCATGAGTAGCCCAGAGGTGATAATACAAATGATACTATTTAGTACCAGTTTGA
AACCTAAAAATGTGCAATCAGGCTACTTGATTCTTCATGTCTATTTTCTGGAGGAAAATG
AACAGAATTTCAACAGGAAATGAGATGCTGGCAACACAGCCTGTAGATTTTATTCTTACT
ATAGTAGTAGGAGGAGATAGTTCTAAAAGAACTTTATATAGCAGTTGCTTACGTTAGAGA
TTTTGTATCCCTTGAACATTTACCATGAGCTGAAATTTTGGCTTCTTTTCTTTCTTAGAT
ACTGTTATTTGTGAAAAAAACACAGTGACTCAAAATTTAGATTTATTCTCCTCATGAACT
CAGCCATTTCCTCTACTGTGATATTCCAAAATATACACATTTTAAGACAGGAAACAGTGA
CTTTGTTTCCAACTTCTTGTCATGTTTAAACTGAAGATTTCATTTCTTGACTGGTTTTAT
GCACTCTGTATTAAATTACCTGGTTTTGAATGTAATCTAAACTATGAAACCTTGGTGTGT
GAAGGATTGCTGAACCCCCATCTTAACTGTGGCTGAAATGTGTCTCTGCAAAGTGAGTTA
GTCCATGCTGTAGTCTTAGCCAACTCACTCTGCTCTTCATATGTGCAAGTACCTTGAATG
AAATAAGCATGATTTTTCCTTGTTACTTATTAAAAAGATAATATATTCAATGTATATTCT
GGCATTGCTGTATTTTCCAAAACCGTTCTAATGGATTGTGCATTATATTTCCTAATTCTA
GTGCTGCATTTGATACAGTTCTTGGGATAAATGTTGCAGTCAAGAAACTAAGCCGTCCTT
TTCAGAACCAAACTCATGCAAAGAGAGCTTATCGTGAACTCGTCCTCTTAAAATGTGTCA
ATCATAAAAATGTAAGTTATGAATGTATTTTGTCTGTGTGCTTCCATATTGTCAATAACG
TGGTAATCTTCAGGGTTTTCTGGAGATACATTGAGTTCAGACCTAGGATAAGCTAAGGAT
AAAAATGGCTATTAACATTGGttttttgttttttgtttttttgtttttttgtcgcccagg
ctggaatgcagtggtgcagtctcggctctctgcaagctctgccccctgggttcatgccgt
tctcttgcctcagcctcccgagtagctgggactacaggcgcctgccaccacgcccggcta
attttttgtatttttagtagagacggggtttcaccgtgttagtcaggatggtcttgatct
cctggccccatgatccacctgccttcgccttccaaagtgctgggatcacaggcgtgagcc
accattcccggccTATTTTTTATTGATAACAttctttttttttttttggagacggagtct
cgctctgtcgcccaggctggagtgcagtgggcagtggtgggatcttggctcgctgcaagc
tccacctcctgggttcatgccattttcctgcctcagcctcctgagtagctgggagtaggc
gcccgccaccacgcccggctaattttttgtatttttaggagagacagggtttcaccgtgt
tagccgggatggtctcgatctcctgacctacatggtccgccagcctcagcctcccaaagt
gctgggattacaggcgtgagccaccgcgcccggctGACTAAAATTCTTAATAAACATTGA
GGAAATCAAAGCTAGAAAGAGGCATCATTATGGTGCATAGGAATTTAGGTCACTTAACCA
AAGTAGGAATATCAATTGATACTCTGTTTCTATAAAATAGGAACAGTATTGATCTAACAA
ATTGAGAAACAACTAAATATTTTGTGGAAAGATGTTGTTCTATAAGTAGCTTTTTACCTT
GTATATGACACACCACGTTTCAAATACACGTTATTAGATGATGTTACATTTAGAGTAGCT
ATTCTTGGAAGCTCCACAGAAATCAAAGCACTAAATTTTACGGAGAAATAATGTTTCTAG
AAAATGAAGTTGGGTTCAATCAAGCACATTGTATGTTCTCCTAAGTGGTCGCTGAGCATT
ATGTTGATAACGTTGCCATGTTATAAAATTACAAAATGTTGTggccgggtgcagtggctc
acgcctgtaatcccagcactttaggaggccgaggcgggtggatcatgacgtcaggagata
gagaccatcctggctaacatggtgaaaccccatctctactaaaaagtacaaaaaattagg
gagggtgaggtgggagaatggcatgagcccgggaggcagagcttgcagtgagctgagata
gcaccactgcacgccagcctgggcgacagagcgagactccgtctcaaaataaataaataa
ataaataaaATATAAAACGTTAAATCTGGTTTTTGTTTTGTTTTGTTTTTTTGAGACAGG
GTCTCATTCTGTCAcccaggttgtgattctcccacctcagccccccaagtagctgggacc
ataggcgtgtgccaccatgcttggcaatttctaaaattgtttgtagaggtggggtcttaa
ccacattgtctaggctgatcttaaactcctgagctTCCTTCTTTTGAGTCTGTGTCTAGA
GTTGGTTTAAATTTCTCTAATGCATGCtttattttactttttcttttttttttttgaaac
ggagtctcactctgtcgcccaacctggagggcagtggcgcgatctcagctcactgcaagc
tccgcctcccaggttcacgccattctcctgcctcagcctcccgagtagctgggactacag
gtgcctgccaccacacccagctaattttttgtatttttagtagagacgggagtttcacca
tgttagccaggatggtcttgatctcctgacctcgtgatctgcctgcgtcggcctcccaaa
gtgctgggattacaggcgtgagccaccgcacccggACTTATTTTACTTACTTATTTAAAA
AATTTTTTCAGGTTACaaaaaatatatattatttttaaaaattcaaacaatataaaaaaG
TAAAAACTCTTGAATACCGCCACCCACAGATTACTAGCATTAACAGTTTGGGGAGCnnnn
nnnnnnnnnnnnnnnnnnnnnnnnnnnnnnnnnnnnnnnnnnnnnnnnnnnnnnnnnnnn
nnnnnnnnnnnnnnnnnnnnnnnnnnnnnnnnnnnnGAATACCGCCACCCACAATTTACA
AGCTTTAACAGTTTGGTGAGCATTCTTATGTAAACATGTGCACAAGTACATAAACAAGAT
TAATCGTGTTATTTTTCAGCCTGCTTTTCTCCTCGTGCAATGTTGGTAGACCTCATATAC
TTTAATGAACATAGATATGAGCCAGTttttaaatggttgcatagctcagatgcacagtaa
tttatttaagagactgccagccccctgttgttggatagattgttttgtttctcactgtta
taagcagtgctgcaatgaacattctaacgcctgaatttttgcatactcgtccaggtgaat
ttcttggccaacattgtcaggtcagagtacacacacttctagtttaaaatatactgacaa
attgacctcaaggaagactattagtttgatattttcattaagagtatttgagaagctggg
cacggtcacttccacctgtaatcccagctacttgggctgaggcaggagggtcgcttgaag
ccaggagtttaaggcacacctgggcaacaaaacaagaccccatctcctaaaaaaaaaaaa
GTATCagccgggcgctgtggctcacacctgtaatcccaacactttgggaggccaaggcag
gtggatcacctgagtcatgagtttaagaccacgttggttggccagcgtggtgaaaccccg
tctctactaaaaatacaaaaattagctgggcgtagtggcgggcgcctgtaatcccagctc
attgggaggctgaggcaggagaatcacttgaacccaggaagcataggttgcagtaagcca
agactgcgccattgcactccagcctgggggacaagaatgaaactccatctcaaaaaaaaa
aaaaaaagtgtctgagaacgtctgttacttcagaatcccccagcactacatactgttgat
tttttttgttttgcttttgccaatttgataaataaatgatattttatttttatttgtgag
gttgttatttatttttatgtgttttggtaatttaatttttatggcctttatccatttttc
ttttggactgctggtctcttcTGCATTTGTAGGAGGGTTTTTTTTTAAATATTAAAACTA
TTGCCCTTTACTTTTTTTTTTCCATTTGACATTATTTATGTTGTTGACATACTGATTTTT
TATCACCCATTTTTTGTTTCATTTTAATGTAATCAGATCTCTTAGGTTTCCTGTCATGTT
TAGAAAAGATTTTCTACACTAGGATTATATAAATGTTTATCTATATTCTGAGgttttatt
tcatgttttagatttaagtctttgttccatttagagtttttcttggtataaagattgaaa
tatggatgcagttttatttttgtccttagctaaccaatcaccccaatcctgtataatgga
taatttatctttccctcaGTCATCTGGAATGACTGAGGTTATGTGTTTGGTGCCTAAGCC
GTGGGACTCGCTGTTTACACCATGGGGTGtgtactggttcattcccgcactgccataaag
agatacccaagacagcgtaacttataaaggaaagcggtttaaattgctcatagatgcgca
tggtgtgtggagactctcaggaaacttgcaatcatggcagaagacgaaagggaggcaggc
accttcttcacaaggcggcaggagagagaaaagtaaagagcaaagtgggcagtgctcctt
agaaaaccatcaggtctcctgagaactcactcactgtcacaagaagagcacgggggaaac
cgcccccatgatccagtcacctcccaccaggtctctccctagacacgtggggattatggg
gattacaattcaagaagagatttgggtggggacacagccaaatcatgtcaGGGTGCCAGG
ATGGAGGCCTGCCGCAGGATCAGCTCTTTAACCCTCTTTAGGTAAAAATATGATGCTACG
AAGCCTTTCACTTTATCACACCAAAAATATGAGCTTAGCCTTCATATTTCAAAACTTTTT
AGAAATTTGTGCATAGTATTTAAGTTTTCAGAGTTAACATACTGCTTTAGTGTCTTTTTA
CCCATAAATTCTACTTTTTTATGTTCAAAAAGACATTATGTGTTTAAATTCTGTAATAAT
TAAGTTACTAGGGACACATAAAAGTGATTTGATTAAAAGTGCATCTTTCCTTTAATTGAT
GTTTAACTTTTCTCAAATGCCATGTAATTGGTAAAAGCAGTAATAATAAGAAGTACTGAA
TTCTGCTGTGATTTTTTTTCCCGTCTTAATGCATTTCAATATTAAACTTAATTTTTGTAA
TCAAGTAATCTGACATATTGAAGTATAATTAATTTTCTCTTTTCAGATAATTAGTTTGTT
AAATGTGTTTACACCACAAAAAACTCTAGAAGAATTTCAAGATGTGTAAGTATCATTTTT
ATTCAGTAATGCACTGTACATCAAAGAATGAACATCTAGAAAAGACAGCAACTGCTTTTT
ATACTTAGGAAATGTAGGTGGCAATACATTTTGTGACATCACAGATAACTTTCTCTGTTG
CAGAGAAATATTTAGAAAATTTGATGGTTATATTTAATTATTTGTACTACATGGGTTTTC
ATCTTCGTAACAGATAAAGGATGACTGGAAAGAATTCTTCAGAGCAGACCAGGATCACTA
ATGTGTTTTGCTGAACTATAAAATGTTTTTCTCAAATCCCTGATGGCCAGGATTTTAGGG
TTCAGGAGTTTATGAGTATTACTTGAAATGACTAAGTCACTAATTCTATTTAAGATTCTG
TATTTCCAGAATCTTAAGTAGAATCATCTTACTAACAGTGAAATGAAGTATTAATCTATT
GAGAGGCATAATGCCCAACTTCATCCTGAATTTATTGGTGTGTTCAGTCATTAACAAATA
TCTGATTGCCCTCTGTGTGCTGGGCACTCTCTGGGACTTGGCCTACCTGGCTTCCCTGGA
GGCTGTCAGGGAAGATagacaggcaacatgataaatgaggaaagcatgtagtccattaga
atgtgctaggtgctgtggacaaagggtggagctgggtcaggggatcaaaagtgctgaggg
ttggacttgaggctgcagttttaaataaggtggctggggaaagacctccatgagttggtg
acattcgaagaaagccttgaaggagataaagaagttggtctggctgggtgtggtggttca
cgcctgtaatcccagcactttgggaggccgaggcgggcggatcacgaggtcaggagatcg
agaccatcctggctaacacagtgaaaccccgtctctactaaaaatacaaaaaattagccg
ggcgtggtggcgggggcctgtagtcccagctactcaggaggctgaggcaggagaatggtg
tgaacccaggaggtggagcttgcagtgagccaagatcgcaccactgcactccagccaggg
cgacagagcaagactctgtctcaaaaaaacaaaaaaaaaaacaatttggtgccgcagata
ctttgggggcaagtagaatggagatagaaggaacagacagtgctcaggacagcagtggat
gcccgcctggtgttttccaagaccatcaagaggtggcatggctagagatgagggagcagg
ggaagagaagagggtgaacaccacaagcctctaggccattgtaaggatgtcttttgctct
aaggcaagtcagagtaagagtcttagcagagcagtgagctcacctgccttctgtttgaaa
agcgttaactctggcgtctgggttggtaacccactgtaaggggtgggggcacggaacatc
agttactgctgtcgcagcagttctgttaagggatgacggagggtccgtttggcccagggg
gtaataggaaggtgagaggggaagagactgggtgccgaaatggttctaaagatagagcca
cggtattagctgatagataagatgtgtggtatgagagagaggaattgagaatgacaccta
gatttttgacctgagcacctgaaggatgaaggagctctcaactgagatgatgaaggctgt
gagaagagcagactgggctagggatggaatcaggagttcagttctggagatggctttaag
atgcttgttagacatcaaggtggaactgggaatagggaggcagaggaatgagcctggagt
tcaggagatatgtctgaattgaaggtaggaatttgggagctgatggcctgtaactgagat
cactaagaaagtaagtgtggttacagaagagaagagggtcaaggaccagttgctgggtat
tttgacagcgagaagttagagacaggacagggcagggcccgctgggattataggactggc
cagtggatttagcagcatggaagacatcagtgaccttgaggaggacagtttcagcagaat
ggtggctacacaaacctgatccaagtgggattaagaaaaaaatgggagaaggctgggtgc
agtggctcatgcctgtaatcccaacactttggaaggcccgaggtgggcggatcacttgag
gtcaggagttcgagaccagcctgggcaacatggcaaaaccctgtctctactaaaaataca
aaaactatccaggcatgatggctgtttttttttttttaatttaattttcagttctgggag
tccgaggcatgagaatggcttgaacccgggaggtggaggttgcagtgaggcgagatcacg
ccactgcactccagtctgggtgacagagtgagaccctgtctcaaaaaaatttaaaaaata
aaaagaagggagaagaattggagatagcacatgagacacctctttggggagttttgcttg
caaagggagcaaagaatcggggcgttgctaagcggggagtggggtcaagTGTCCTTTTTG
TTGTTGTTGTATAATCACttttaaaaacgtatatattgtagagcaatttagagccacagc
aaaattgagcgggaggtactgagttcctgtctgtctccagccccttacgtgcagagcctc
ccccgttctcagcatctcccaccagagggtacatgtgttgtgattgatgagcctGTAACA
GCATGGTCTTTAGGCTGGTAAGGAGAATTTCAGCCAAAAATGTAAGAAGTAGGAAAATTT
GTGTTTGAGATTCTATTTACCATGCTATAAAAGGTTGTTGTTGTTTTTTTTTAATTTTTA
ACTTGTAAGACGTTAAGTTTGTTATTTATATATTCTTTGGAAAATTTTTAGAAAGTTCCA
TTATACCAAGTTATCTTTTTACTTTAGCCAGTGCAGTGATTGGAAGTAAGTTACAGTTTC
ATGAAATTTAGTCATAAAGGAACTTTGGATAATTTTCAAATAAATAACTGACCTTTTCTC
CCTCAGGTATTTGGTTATGGAATTAATGGATGCTAACTTATGTCAGGTTATTCACATGGA
GCTGGATCATGAAAGAATGTCCTACCTTCTTTACCAGATGCTTTGTGGTATTAAACATCT
GCATTCAGCTGGTATAATTCATAGAGTAAGTAGTGATGtattaattttatttttaaaaaC
AATCATTTGGTTGTCATAATCCTTTACATACAAAATAACATTTAAAAAAAATTGTTAGGC
TTGAAAATCCAAATAGATGATGGAATCATATGGTGTTTTAAGAGAGTCATTCTAGGAGGC
ATCTGTGGAGCTGCCTGGCCTGCCAGGCTAGACCAGCTGCTGTGGACACAGCCAGGTACT
GCACTCTCAGTCAGATACTGCGCAAGAATACATTGTTTTAAACGtttcattttaaagtaa
cttaaaacttagagaaaaatttcaagaataggacagagaacttccaactaccatttatct
acattcacctgtttttaatatatttgccatatttgAAATCCCATTTTTAATGAGCAAGGA
ACTTAAAGGCCAAGTAGTCAGTGAGACAGCTGCTTGAGAACTCTCTTTCTTAAATAATGA
CCCACATATCCATTTCTCTTATCCTAAAATTCTGCCGTGCCAGCTTCCCTGCATCACTGG
TGGGAGTGGCCAGACCCTGCACCACAAGGGTTCAGAGCAGGCCTGTGGGCTCAGCAGAGG
CCGGGATTTGGATAACAGTGTGACTGTACTGTCAGGAAAAACATTTAATAAGCTAGGGAG
CGATAATATAATTAATATAATTCTCTCTAAGCTGATTTTACAATTTTATTTTATTATTAC
TTGTACGGCTGTGTAAGCAGACTATCATGATAGATTTTTTTTTTTTACAATTTGATACCA
ATACTTCAGTAGCAAAGAAAATGAAATAAACTTCTTCCTGCCAAAAAACAGTACATTTTT
CATAAAAAAGAAAGATGGAATTGATGTAATAGGTGAAGAACAATTAAAACTTGTCAAATA
AGACCAGTAAGAAAACCCCAACAGTTAACAAAATCTGTTTTCAATGACATATTACAGAAC
AATTAAAAAGCTACATAAAAATCAGTGTTACCTACTTATTAGAAATACATTTTAATTCAC
CTGTAGATCCAAAAACATTTAGACATACAGACAAAATTTTGTTCAACTGACAAAAAAACC
CACACTACCTATTGGATTCATGTTGCTTAAAGGGTATCTACAGAATTCTCACCTCAATAT
TTTCGTGTTAAATAAGGTGGAAATCAACAGTCCAGAGATGGTCATTAGAAATGAGCCACT
GACAAACACAATATATTTATAACTTGTATAACATTTCATTCATGTGCATGTTTTGAGCAT
TGTGGAATATTTAATTTGCATCAGGCTTTCCAAATTCCTTAAATTTATAAGATTTGTTCT
CAGTGGGAGTTCTCAGATGACTTTTGaaataattattaaaatgaaaatttatttGCAAAC
TACTAGGGTTTAGATACAGAATACCTTCTTGTATTTAAAGATCCATCTCCAGTTTGCATA
CATCATGTCTTTCAATGTGCCGGAGAGAAACAAAGGCATCCCCACGTTCTTTACATTTAT
AGGGTTTTTTAGAAATGAGTTCTTTTATGTCTTCAAGTAGAACTGGAAAGACTGAAGACA
CTACCACATTGTTTACATGCATAGAATTTTTCCTCAGTAGTAGTTTTGTTTCGTATTTTC
AAAGGGAAATGGAAGAGTTCCATGTGCTTTTTAATGTGCTCAGAGGTAACTGGAACATAT
AAAGGCGTCATCACATTCCTCATATGCATGTTATGTAAATTATACTGTTTTCCTCCAGTA
TAATTTCTTTCATGTTTTCAAAGATAACTGAATTAACTGAATGTTTTCCCCAAATCCTTA
CATTCTCAGGATTTCTACAGAGTATGAGTTTTTTCATGTTTACATACAGGACTGGAATAT
CTAAAGGCTTTGCCACATGCCTTACAGTCATAGGGTTTCTCTCCAGTTTGAGTTCTTTCA
TGTTTACATAGAGAACTGGAATATCTGAAGACTTCACCACATTGCAAGTCTGAAGACTTG
ACCACATTCCTTATAGTCAAAGGGTTTCTCTCCAGTATGAGATTTTTCATGTTTACCTAG
AGAACTGGAATGTCTGGAGACTTGACCACATTCCTTACAGTCAAAGGGTTTCTCTCCAGT
GTGAGATTTTTCATGTTTACATAGAGAATTGGAATGTCTGAAGACTTGACCACATCCCTT
ACAGTCAAAGGGTTTCTCTCCAGTGTGAGTTCTTTCATGTTTACGTAGAGAACTGGAATG
TCTGAAGACTTGACCACATTCCTTACAGTCAAAGGGTTTCTCTCCAGTGTGAGTTCTTTC
ATGTTTACATAGAGAACTGGATTGTCTAAAGACTTGACCACATTCCTTACAGTCAAAGGG
TGTCTCTCCAGTGTGAGTTCTTTCATGTTTACTTAGAGAACTGAAATGTCTAAAGACTTG
ACCCACATTCCTTACAGTCAAAGGGTTTCTCTCTGGTATGAGATTTTTCATGTGTTCAAA
GGGAGCTGGAATGCCTGAAGGTGTTACCACAttttttttttttttttttttttttgaaac
agagtcttgctctgttgcccaggctggagtgcagtggtgtgatctcggctcactgcaacc
tccacctcccaggttcaagcagttctcctgtctcagcctcctgagtagctgggattacag
gcacctgccaccaaatttggctaattttttttttttttttttttttttttagtagagacg
ggatttcaccatgttggccaggctggtctcgaactgctgacctcatgatctgcctgcctc
agcctcccaaagtgctgggattacaggtgtgagccactgcgcccagccACATTTTTTATA
TTCATAAGGTTTCTCTCCAGTATGAGTTCTCTCATGTGTTTGGAGGTAACTGAACCGACT
GAAGCCTTTATCCCATTTTTGACATTCATTGGGTTTCTCTCCAGATATGAGTTCTTTCAT
GTCTTCTAAGGAAACTGTGTTGACTGAAGGCTTTGCCACAGTTTTTACAGTTATAGGATT
TCTCTCCAATATGTGTTCTTTGATGTCTTCACATGGAGCAGGGATGACTGAAGGCTTTGC
CACATTTCTTACATTTATAGGGTTTCTCTCCAGTATTATTTCTTTTATGTTTCTGAATGG
AACTGGAAAGAGTGAGTCTTTTACCATATTTCTTAAACACATGGAAGATTTTTCACACTG
TGAGCTCTTTATGTCTTTGAAAGTAACTACAAAAACTGAATCGTTTCCCACATTTCCTAC
ATTCATGGGGTTTCTCTTCAGCATGAGCACCTTTATGGTTATGAAGGTAACCAGAATGTC
CAAAGGCTTTATCACATTTCTGACATTTATAAGGTTTTTCCCCACTGTGAGTTCTTTTAT
GTTTTTAGAAAATAACTGCAAAATCTCAAGGCTTTACCACCTTTCTTCCATTCACAGGGT
TTGTCTCCGTTGTAAATTACTTTGTGTCTTTGAAGTAAATAGAGAAACTTAAATGTCTTC
CCACATTTCTTACATTTATGAGGCCTGTTACCAGTGTGTGTTACCATGTGTCTTTGGACA
TTTGTGAGAGAAATGAAGGTTTTCTCACATTGTTTACATGTGTGTGGCTTCACCCCACGT
TTCTCCCATTCATATAGTTTGTGTCCAGAATGAGATAAGATGTGCCTATTAAGGGATGAA
GGACATGTGAAGACTTGTCCACACACACTGCATTCACGTGAATTTACATCAGCAGAAATG
CTCTTCTTCAGGTTCAGATTTGGAATCTGGCCGAATATTTCTCCACAATGACTACCTTCT
TTACATTCACAGAGTCTTTCTCCCACAGGACTTCATAAATTCTTTCCAGAATTATTGAAA
TGACTTTCACTGTTCTGGTCTTCCCATTTGTTTCCATTTCCTGGCTTCCAGGATTCTATG
GCATCCTGCTTAGGGATCTCCAAGGTCACAGGGTGACAGTCTGTGGCAGAGCCACCTAGG
GCCTCCTGGCCCGAATTTTTTCTAAAAAACAATTAAAATACTGAGTGAGACTAGAGGCAG
AGATAATATAATTTTATCGGAAATAGATATTCTTAGCATTCCCTGGATTATTACTATACT
AATTTTATCGACAGATTGCCATTAGATTTTATGTTCCAACAGCAAGAGGTCATCTTGCTG
AACTGAAATCTGTGGGGAAGAAGCTAGTGAGAGAGAAGAACAGCAGAGCCTGTTACTACA
GAAATAAGCAGATGGGTTTTAGATGGTGGAGTGGTAATAATTTTTTCAGATCTCTTTTGC
CAGGAAAGATTGGTTCCATCACAGCCAGTGAAGGCCTCCCTTGGGGGTAGACCCCACCGA
CCCACAGAGGGCAGGGTTGTCTCGTCTCAAGCCTCAGGTCTGTGGCCCAAGGGCAGCGTC
AGGGATAGCTCTTGTCCTCCCAGGGCTAGCTGACAGCCTCCCATCTGCCATCTAGTGTAC
TGTTTTTTAAAATGGAACCTTTGCTGCCATCAGATGGTCAGTTAAAATAATATATTGGnn
nnnnnnnnnnnnnnnnnnnnnnnnnnnnnnnnnnnnnnnnnnnnnnnnnnnnnnnnnnnn
nnnnnnnnnnnnnnnnnnnnnnnnnnnnnnnnnnnnnnTTTGCTTTAAAAATAGTACCAC
TAGCTTTCTGAATTAAAGATCTCCTGATGTACCATTCTATTTCTGTTCCTGAAGTACCAT
TCTATTTCTGTTCCTGAAGTTTCCACAGACCTTCATATCATTTAAGGTACTCTTGATATC
TCTTAAATACATTTTATTTATGCTTTAGAATAATTTCCCAGATTATTAGTCTTACTACAT
TAGGCCTTATTCATTTTATAAGGGGAAATGGTTTGTCTGACTTGTTCCCCCTTGGGCCCC
AAGGTAAGTGGGAAACAATGGCCTCCTGTCACTGGGGGCTTTGTGAGAGCTGCAGCGTCG
GCAGGTCTTTTTTATGGAATAGCTGGTGCCTGCAGCCTGAGTCAGATGGGGCCCAAAGGA
GTGTTTGGTTTGCCCAGCACGAGGTATAGAAACCTAAGAAGCCTTCAGAAAATGGCCCCG
TTGCCATCCCTGCCTCCTGCTCACCATCCCCACCCACCTGGCATCTTGCTGTGTCCTCCC
TGTCACCTTGTTCCCTGCTGCTTCCCACATCCATGGCCTTGCCAGGCTCTCCCCACATCT
GTGTCCATGTGGGAGAGTGATGCACGCTCACTGTGGGGAAGTTCCAAACATTGCACAGGT
GTATAAAGCAAAGGGGGAAACTCCCTCTTGCCCCCTGCCCCCCCCGCCCCACCCCTGCCC
ACATCCCAGGAAGGGAGGAGCCCTAAGTTAACTGTTCTGTGTGGACTGCACCATCCTTTG
TTCCATCTACAGTACCATGCACAGAGATAGACACACTTTTAATTTTGCCTATTAAAATGG
TTTAATACAAGACATAAATTTTAAGTATTCAAAAGATAAAGTTTTGCCCATGATATCCCA
CCGAAGTATATACTTTATATAATTCAAAAAATGAAATGCAAGTAACCCAGCCCTCTGTTA
GCACCTGGAGATGGCCAGTGAGAGCACGCTGGTGCATGTCCTGCCTCACTCTGCATGGCA
CCTCTCTGTTGACTGATGTTAATACCAGCATATCTGTCCTTATGTCCTTTTGAACTTATA
TCCTTCAAAGACAGGATCACCTTGTATATAACTGTGTAGCAACTTGCTAAACAGGTAGCT
TGGTTTGTTTTTtttaaatcaaggatcaaatatttctataaatatttatgaaaaacagat
acctccacctctccctttatttctctctccctagaagcaaactccttcagttcatttagc
tgattattttggtgtctatttccatattgaaataatatgcttagctctttcttcattgat
cctttttcagtttggggcataagatgctgatttagcttcttaccaacccagccctcaccc
tcggccttcctcgccctcctcccaggctggtggatgtgatggtgtttagctcgttgcatc
atcgtgagcgtgtaaatgctttgcacagcaggccttcccctttcaccttttgttccctgg
agttaacaaacacttatcctctatttgtgtgaggtttttgtttgttttggggggtagttt
ctgtgttcttggtggtaattcaaccctaactcttccatcaggcatctgaattttctctca
gcacatgcagatgtcttgggtatttcatcagtttcatcttctcaggaacctctcccaagc
ctcagccctgttcccctctgcactggctgccgctgcacctgctcaaaggagctgtcctgg
atctcccttggtgattttgtgggggtttccttcatctgcctcccatgttggattccttgc
ttgctgtccttgtctctcagattacccccttgttttggtgggatgcatcctccaaaagct
tcctaaattgccacaggggagagaaattttttgaggcctcaaatgtctgaaactctttat
tctgccctctcacatgatgagtagtgtggttgtgtgtagatgtgtgtagaattcttagtt
acagatcagttgcgctcagaatggcggaggcagtgcctgtggtagcaaggcatctagcat
ggctccggagtttcttagtgccatctgatgtttttttagatggagtctcgctctgtcacc
caggctggagtgcagtggcatggtctcggctcactgcaaactctgcctctcgggttcacg
ccattctcctgcctcagcctccctagtggctgggactgcaggcgtccgccaccacgccca
gctaattttttgtatttttagtagagacagggtttcaccttgttacccaggatggtctca
atctcctgacctcgtgatccgcccgcctcggcctcccaaagtgctggattacaggcatga
gccactgtgcctggctgatgactaaccttttttaagtgctgtggttttgggttttggttt
ggttttatctctggaaacttttaaactcagttatttattccttgtattctgagatgtttt
gatgtatgccttgatgtggacattttttctttagttttgctgggcacttggccttcagtc
tggaagcacatattatagaggtctgagaaatttatatcatttctttcagaatgtcctctt
aactccattctttattctttttctctgaagcACAAGTTAATTGACACTCAtttgctctta
aaagttcctttttacagcattctgttcttgttgcatatatatactatcatctctgaggat
aagcttttgttgaagggttttatcactccctgcattgtctttctctactgagagttcctt
ttttagtgtgttaggtccctccctgtcacacgcaaggctttccccaaatgtctggttgga
tcatgtttaagattgaaacattaggccaagcacggtggctcatgccagtaatcccagcac
tttgggagactgaggcgggcagatcgcctgaggtcaagagttcgacaccagcctggtcaa
catggtgaaactctgtctctactaaaaatacaaaaattagctgggcgtggtggcaggtgc
ctataatcccagctagtcaggaggctgaggcaggagaatttcttgaacccgggaagcgga
ggttgcagtgagctgagatagtgccattgcactccagcctgagcaacaagatcaagactt
cgtctcaaaaaaaaaaaaaaaaaaaaaaagattgaagcattaaaggctgactggaagtgc
tgagtgaatgggtaaattgttaaagaatgggtgtctcttggaccacaggcagccacaggt
gtcaccttctgtaggttttttctctgggcaccatttaatttctctggaaaaggccccttc
agtcccttggtggagggatgtaagcctggctgctggggtacagggCTGTGCTTCTCATGT
GACAGAGCGCAAACTCACCAGGCAGCCCTGTTGCAGGCAGGCCTCGCCGTGCCTTCCCTG
TTGGTACACACAGGACTGTGCATGCGGCGCCTGTGGCCCTGCACCTGGAAGCTGGGCATC
AGTTTCTCTGCGTGAAGGGCCAGCAGGAGTGAGGAAGGAGTGGAGCCTCACTTCTGGGAT
GGAGATGGGGATCTGGGACATCTACTACGTACTTGGACTTTCAATAAAATGAAAACTTCT
CCAAGTGCTACCCTTGCCTCGTTCTGCCTCCATAGCACCTGCAGTTCACTTGCTGAGCCT
TTCCTGGGTGTCGTGGCnnnnnnnnnnnnnnnnnnnnnnnnnnnnnnnnnnnnnnnnnnn
nnnnnnnnnnnnnnnnnnnnnnnnnnnnnnnnnnnnnnnnnnnnnnnnnnnnnnnnnnnn
nnnnnnnnnnnnnnnnnnnnnnnnnnnnnnnnnnnnnnnnnnnnnnnnnnnnnnnnnnnn
nnnnnnnnnnnnnnnnnnnnnnnnnnnnnnnnnnnnnnnnnnnnnnnnnnnnnnnnnnnn
nnnnnnnnnnnnnnnnnnnnnnnnnnnnnnnnnnnnnnnnnnnnnnnnnnnnnnnnnnnn
nnnnnnnnnnnnnnnnnnnnnnnnnnnnnnnnnnnnnnnnnnnnnnnnnnnnnnnnnnnn
nnnnnnnnnnnnnnnnnnnnnnnnnnnnnnnnnnnnnnnnnnnnnnnnnnnnnnnnnnnn
nnnnnnnnnnnnnnnnnnnnnnnnnnnnnnnnnnnnnnnnnnnnnnnnnnnnnnnnnnnn
nnnnnnnnnnnnnnnnnnnnnnnnnnnnnnnnnnnnnnnnnnnnnnnnnnnnnnnnnnnn
nnnnnnnnnnnnnnnnnnnnnnnnnnnnnnnnnnnnnnnnnnnnnnnnnnnnnnnnnnnn
nnnGCTGGCTCTTTCCCTACCCTTTCCTGTTATTCATACCCTCAGCTCTCACATCGGCAG
GCCTTTGTGGCTTGCCTGGCCTGTGTCCCAGGCCTTCATTCCTGAGCCGTCTGTGTCTGG
tggctctcagtgggccacagggtcccaggccacccagtggccatctccccagtcctcagt
gtgtagccggagcggaggcgcttggcaggtggagtaacacctacacgagttccttggcct
gtgagtacgagtcgtcacagtgggaaggccaaatggaaacctgaaaaagcccccaagata
gtaaatcaaaaacaagatcacaccctgcagggcccggggtgggtggaggacactagggcc
accatggaagcctcaggggagcagagacagtggtatcttgcatcccagtctaactcatta
gtccagcccttgaagaagctgcatggattctggagaatgaccccagacagccacaggctt
acggcactggcagtcctggccgcagctgctgtgcaggtcaaggtgcagttgttgctggag
cagattaataaggcctcaggtctggcatgttgatggggcaaatgcatcctccacactgat
tagaagagaggcccagacagcgcccacactgctgcaggctggacagcagtgttctctcac
agccttgctctaagcctttgctaacgttcccaccctcccataacatggccgcaagagacc
tgCCCCAGACTTCGCTTATGCCCTGACCCCTGACCTCACGAACCCTGCAAGTGGAGGAGC
CCTGAGAGTGTTTGGGGTCTTCGGGTTTCAGTGTCTACTTAGAGCTGTGTCCATTCATCC
TCAAGAGTGCCTGGCTGTTCTTACCCGGTGGGTGGCCACAGGTACCTGTGGGGAAGGACC
AGGCAAGGCCAGACAGTGGACACCTGTCATGATGTGCTCCTTCCTGGGATACCTCTCAAG
CAGTGGGCCTGGATCCCAGAGTTGAGCGGGCAGTGGGGGAGGTCAGCACCTGCCCCACTC
GTGCTGCGGGTGCTGTGGGTACCCTCACTGCTGCCCACAGGGTAGCGTTGGGTTCCAGGC
ATTTTGGGAGCCAAGCCCCGATCCAGGCGTCACTTGGATCTGTACTTGGCATTTGTCTTC
TTTGTTCTGAGTGATTTTCAAGACTTGAAGGGGCAGAACTGTCTTTCCTCTGCTGTCTTG
AAATTGAAGTGAGGCGTTGGGAAGCTGCCTCAGGTTGTATTTCGGGGGTGACTAGAGAGG
GTCCCAGGGTGCGGGGAGAGCACCTCCTTAGCCACCTCCCCATTGGCCACACAGAGCACC
CACACAAGCTTGGGATtttatcaccacagtcttccagcagacggcagtaaagtgtGCTTT
TCCTGTTAAATTAGTATGTGATGACAGTTTTTTGACAGATGGCAGTGTCTTCAGATGAGC
GTGTTTCTGGCGCACTGGGGTTCACAGAGCTGGCAGGCAGCCCGTGGAGATGGTTCCACT
GCTGCGTCTGTCCTTGGTAGAACCAGGCTGTCCTTGTCTTCCTTGCTCCTGTGGCCGTGC
TGTTAGTTCTGGGTGGGCTAGGCTTCAGGGCCTGCTGGCTGGGGAAGTGTGTGCATTTCA
CACCTCAGAAATCAGCCTCCTGGAGAGAAAGTGCCCACTGCACACCCTCTGTGGCCTGAG
GAAGCGCCTGTTTCTGCTTCTCCCGCCAGCACCGAGTCTGCTTGCTTTCCATCGCTGCCA
AGTGATAGACTAAAAATGGGCATTCATTTTGGGTTTTTAAAGAAGATTTTTGTGAGATTG
AGCATTATTTTATCTGTTAGTAATTTATGTTCTAAAATGCCTGTTCTTGTCGTATTCTTT
GATTTTAAAAAAGGAAACAAGAAGCGAATTCGTTCATTTGGTCTTAGCTCCCTGACTGGG
TCCTCACAGCGGAGCGTCCCTGGTTGAATGTGGGCTGCTTCTCCCCGGCTTTCCTTCATG
CAGGGAGGCAGCCCGGCTTCTTCCTCTCAGGCCTTTCTGGGAACCGGGGGTGTCTGCACA
GTACTCTAAGGTGGAATGGAGGGGCTGGGGGGGGCCTCTTTTGGGGCCAGGTAGAGATGn
nnnnnnnnnnnnnnnnnnnnnnnnnnnnnnnnnnnnnnnnnnnnnnnnnnnnnnnnnnnn
nnnnnnnnnnnnnnnnnnnnnnnnnnnnnnnnnnnnnnnnnnnnnnnnnnnnnnnnnnnn
nnnnnnnnnnnnnnnnnnnnnnnnnnnnnnnnnnnnnnnnnnnnnnnnnnnnnnnnnnnn
nnnnnnnnnnnnnnnnnnnnnnnnnnnnnnnnnnnnnnnnnnnnnnnnnnnnnnnnnnnn
nnnnnnnnnnnnnnnnnAGTATCCTCATGCCTTACGCCATGTCAGTGGCTTGGCAGTTTG
ACATTGCAGGTGCACTACTCTTGTGAAAAGAATGGGTGTGGGTTGTTTACAAGTCACAGT
TTCTCGAGTGAGTTTGCAGGCCGAAGTCCCCAGGCAAAAGTCAAATTCCTAAGGCCTGAG
GAAGGGGCTAGGGTGGAGGATCAGCAGGAAGAAAATCCCTTAGTTATGAGGGAAAAGGTT
GCAGAAGTTGTGTTAAGGCTTTGCAAGTCGGGTGGAATATGATGCATGTCTTCATTCTGC
AGACACTTCCCAAGTGTCTGCTCGCGCCAGGCGTGCTTCTGAGTGCTGAGAGCTCACACA
GTAAGCACTGGGGAGGGAAGAGAGGTGGCAACCAGAACATGAGCAGGTGAGTTTTTGTGC
CACGTACAGATGGAGACAGCAGCACCAGTGCTGGCGTGTCTTTGTGGCGAAGGTGAGAAG
ATTGGAGGTGGATGATCATGGAATTGCTCTTCCAAGGAGAGAAAGAGCCATGGGAAGATT
CCAGGATCAGATGAttctagacctgtgctgtccagtatggcagccactaaccacaggagg
ctgtggagcactcaggatgtggccgtgctgcagttgtaaaatacatactggacttccaag
gctcagtactaaaaagagaatgtaaaatannnnnnnnnnnnnnnnnnnnnnnnnnnnnnn
nnnnnnnnnnnnnnnnnnnnnnnnnnnnnnnnnnnnnnnnnnnnnnnnnnnnnnnnnnnn
nnnnnnnnnAACTAGAGAACCCCTAAAGCCCATCCCTGCAGGTCGAAttctatgttgatt
acattttgaatgacatattatggatatattgggttaaaaaatatactgtatgactaaaat
taatttcacctatttctgttcatgctgttgaacatggctagtagaaaatgtaaattatac
acatcgttcacattatatgacattgtctgtggaacagcactgCCCTGGACTGACAGAGAG
CATGAGGACCTTAGCAAGAGAGAGTCAGACTATTGGGGATCTCAAGTCCAGGCGTGGAGA
GCAGGAGGGGGCCGTGTGTGTTGGACTGACAGAGAGCATGAGGACCTTAGCAAGAGAGAG
TCAGAGTATTGGGGAACTCAAGTCCAGGCGTGGAGAGCGGGAGGGGGGCATGTGTGCTGG
ACGTGTAGATGCATGGATGGAGGGTAGATAGGACAGCCTGAGGGCCTGCGAGACCACAGA
AAGGGCAAATGAGGGCCATGAAGGTTTCCACTGGGGGTGAGGGGCACCATCTGACGGCTT
TAGGCTGATTTGTTTTAGTTTCAATTTGAGAGTAAGATTTTCCAAAGTTGTTCCCAAATC
TCTGAGTTCAGTTCACTCCCTACACTCTCACACTGGCTTCACGACCCTCACGGATGTGAA
GTAGTTTATTTAGCATGCTTCATTCATTTTACTAATTTAAGCCATTTCTTTCCTAGGATT
TGAAGCCTAGCAACATTGTTGTGAAATCAGACTGCACCCTGAAGATCCTTGACTTTGGCC
TGGCCCGGACAGCGTGCACTAACTTCATGATGACCCCTTATGTGGTGACACGGTACTACC
GGGCGCCCGAAGTCATCCTGGGTATGGGCTACAAAGAGAACGGTGAGTATAGCCGGGGCT
GGAAGAGGCTGGGATGTTTAGAAATTGCTCTAGCGGTGGTCTCGAGTTTTTTCTCTTTCC
TTTGAACCATATGATATATACTGTGGGGACTGTTACACCCAGAATATAGCATGATCCAGA
GATAAGAAATAATTAATTGTGTTTTTCCATGGTTAAAATCATTCTCTTTTAAAAATTCAC
TTTTAAAATTGTTATTTTTGAACTTTTTAATCAGAGTTAAGCTGTCTGTAGCCAAGTGTG
CAAATCCTGAGTGTGCAGCTCAGCTGAGGTGAGCACACCCACAGCAGCAGCAGCTCTGGC
CTCCCCATGGCCCCTCCTGATCCCACGAGGCTGGCCAATCTCCTGATCTCCAGTACCATG
GATCAGCTTTATTTGTTGGTCTGCATATTATTTTTTTGAATTTGATGTAAATAGAATAAC
ACATGTTTTCATGTAAAATTGGTGTCTTTTTACATCAAAACTTAGCTTATTCTAGCAATA
TCAGAGCTCTTTGAAACTTGTCTTTTAGCAAATTTGTTGAAAATAACGAAATCACGCTTA
CTTATTTTTAAAAAGACTGAAAGTTTGCCCGGGTCATCTGAAATGAGTTTTGCTACAGGT
TCATCTTGCTGCGTTGTAGCTTGTGTTCCCACCCTGAGGGGCACAGCTTCATGTGCTTCC
TGTGGAGGGGAGACAAAACTTGATCCCCTGTTCACTTCTCCCCTCGGCCCGCCAGCAGGG
CGCTTAGAGGCCTCTGCTGTCTGTCTGAGGCCCCACAGATGAGGGTGGGCACCGTGGAAG
TCTGGGCCCCTCTAGCAGGGCCTCACCTGCAGTCCTGCAAGCCAGCCAGCCTGTGCCGCC
AGTGAGTGCTGCTGCCTTTCTGACGGGGCAGTCTAGAAAATGATCGCTCAGGAGGTGTGG
TATCAACAACGCACAGAGGCTCCTGCCGGCAAGCTAGTGTACCGGGTTTGTCCTGGGAGG
GGGTTTGAAGAAAAAAGATGGGGGACTCTAGCTGGTTTTTAATCCCCTGGTGTTTGGTAG
TGGACATCTGGTCTGTCGGGTGCATCATGGCAGAAATGGTCCTCCATAAAGTCCTGTTCC
CGGGAAGAGACTGTATCCTTCACAGGGGACCCGGTACTTGGCCATGGAGGCTGGGGTGGG
CATGTGGCCCTGAAAAGCTTTGTGTTCACAGGCACTTCTTGTTTCTGGTTTTTTGTTTGT
TTGTTTGTTTTAAGCTATAAAGTATTGGACTCTTTGGCACTAAAACCCCAGATTGCTACA
AACCGAAGGCTAAAATAGAGGTCAGCAATCATTCATATTGTGTAAAATGTCACCCTTAGC
TAGCAATTTATTTTTCCATATTTGTGTGTTTAGTGCACTGTTAGAATTCCTTTTCCTCAC
TTTTGTTTTGTTCATGGCACTTCATAATTTTATCATTTCATTTTATTTTCAGTTGATATC
TGGTCAGTGGGTTGCATCATGGGAGAGCTGGTGAAAGGTTGTGTGATATTCCAAGGCACT
GACCGTATCCTTCCCCGCGACCTTGGCCCCGCCATGCTTTCTTAATGCCTCAGGCAGCAT
GACCACCTGCTTACACGAGCGCTCACGAGGACAAAGTCGTAAAATCCACTCCAGACTGTG
TTCTAAGGGGGGCTTTACTGTATTTGTTAATTAGTGTCACAAGCCAAGTGGTTCAATTTC
ATTCTTTATTTTTAACTTGACTACCTGTGATGATTTTGAGACTTAGAGTTAGGTTAAACC
AATTATATTAGCTCTTAATTTTGCCAAAAATAGCTGGACACATAGAAGAAATTATTTACT
CTTTGATAAGTATATTCTGATATTTAAATGAAAATACTGTATTATTTAGTTTATTCCATT
AATTTAACTAGGAAAGATGCTATCTAAATTTAATAGGCTAGTGTGCTTGTGTGCTTTAAT
TAAGTACTATTTTGTTAGTTACTGGTATGCATTGAAATATTTTCCCCCAAAGTAAGAACT
GAAGCACATTACAAAAGACCTAAGTGAAAGAGATTAAAATGAAAATTTTGTGAGGAACAA
TATGTTAAACTTTCTTGTTTGTTACTGTGCTGACATTTTGTAGAATTTTTTTTAAAAATC
TGTCTAGTGGGTTATATTGTGACATACTGGGGAAGTCAAAATAAATGTAAAATGAAAGAG
ATAAACTCATACTGTAGTCAGCAAGTCATGTTAGAGATACAGCAGAAAGGAGAATAACTA
CTCTAATTGTTACAATAGCCTTCTTTCCTCATTTGCCATTCTTCCATCCTCAGTATTTTT
TACCCTAACATGGTTCTTCACATCTTCCCTTTTTCATTTGTGTTTTAACCACTTAGTTTT
TCATTAGTCTTTGACTTTGTTTTCGTTATGAAAGTTTAAATTGGTCTCCATCCTTGGGCA
GATTGATGGTTGCTTTTAAGGAAATCAAGCTCCATAGTCAGTGTTTTGTATGTATCTTAG
GAAAATAATTTCAGATTTTAATAATTTTATCAAAGTGGTCTCCTTATAAATTCTTCACAG
TGCAAACTTGAAGTGAAAATATTTTTATTCCTCTCATTTTATTGACCTTTCTTTACATTT
TCTATATCATAGATTATATAATATGTCAAGTTAGATATTTTATTTGTTCTACTAAATTTT
CTAGCAGTTTCCATAGCCTCATCTCAGATTCACTTGTTGCAACCTATAAATAAGGACGTC
TTTATTTTGCAAGTAAACTTAATTAAAAAGGGAAAAGTTGAAAAATTAAAAGACTAATAA
TTTAGAAATATCTACTTAATGTTCAGTTTGTCTCAATTCTTACTCATTTTGTGCCATTCC
TTGTTTTATTACAAAAAGTTTTCTTCAAAAAGTACAAAAATGAAAAATGTGAGTACTTTT
TGGTGCATTTTAGTAAGTAAAATTAAAATTCCTGCTATACATATGAACATTAATGTCAGT
AATTAATGGTGTTATATATAAGGTTACCTAATGTTATTCCCAAAAGCCACACAGAGTTTA
ACATCATTTTCTAAAGAAAATTTTGCCAACTCTTTCAAATATTAGATTGAAATTTGGGAG
ATAGAAAAAAGTTGCAGAAATCAGACTGAGGGTCTCAGAGATTTGCTTTAATTTGCGACC
CGGGGTAGAAAAGGAACTCCTGTCCCTGCGgtggtctatgagaaagagaaagcttagcca
ggccacctcgggccccagctcagactcctccccttggcagccatgcatccttgagaaatt
tagggcctctctgcgccttggtttccccttctgtaaaatagACCTGCGGTCTGCCTGCAG
CTTCACGAGAGTTAGACGACAGGGTCCACTGGGCTTGTCGGAATTATTGTTCCCCTTCCC
CCGTCCCTCTCATCTGTCCCCCGTCCCTCCTACCTGTAGGATGCTGGGGTGGAGGCCTCT
CGGGGAATCTGTGGGTCTCCTCTCACAACTGGTTTAATTTCTAGTCCTTTATCATTAACC
CAGCAGATATTTCTCTCACCTGCCCATTTCTGGGTGCCTAGTCTGACTGAGATGCAAAGA
GGCTCCTCCCAGCTGCTGAATTGAGGGTGGATCGTCAAGGGCAGGGCAGAGCAGGAGAAC
AGAGCAGAGGCTGCCATCATCCAGAGGAGAGGTGGAGGCCCCCAGCAGGCGGGTAGGGGT
GTGGCCGGGGAGATGGGCTTGTACTCTGCTTTGAAGCTGGACCCTTCAAGGAGCCTTGCT
AGGGTTtggagatgtctgttagacagtggaattcaggggcaaggtctgggatagagagat
caaagtgggtgtcatccatctgtcggtagccttgaagcctaggactggtagcgagcactt
gcaggggaggaagagaccaggacccgggacttagcccccttgaggtggagggacaaaggg
aatagggaaggaaatggagaaggcactcaggtgacccctcctcctagagcgtggtgactg
agggaggctcattcacatgaggagatgaggacgggggattggcccctgggccttgtgatg
gctgctggcagccatgatgggcacagcatttatggagtggagggaagaaagcctgatggg
agtatgtttgagagaaaatgagaggctgggaattagagacacaagtgtagacagctcttt
tttctttccttttttttttttcctttgaggcagagtctcactccattgcccaggctggag
ggcagcgatgcgatctcggctcactgcaacctctacctcctgggttcaagcgattcttct
gcctcagcctcccgagtagctgggattacaggtgcccgccaccacgcctggctaattttt
gtatttttagtagggccagggtttcaccgtcttggccaggctggtcttgaacgcctgacc
ttgtgatccacctgcctcggcctcccaaagtgccgggattacaggtgtgagccactgagc
ccgaccgacagctctttatggaagtttttgctgcaaataggaataagaaataaagcgata
ggtagtgagggccaaaggaaagcagctactgcgttaacatgggagaaaacaccatcattt
accaacgtggtggaatgtattggtagagtgcaaaatgtcgatgatgttggagaaggaaga
gttgagggagctcgtccttgagtcagcacgggggttagggtctagagctgagcaggctta
gtgtagccgggagtccagatggttgctgtgtggcaaatggcacacagatgctgggtggat
gcatcctgggaagtctgtgggagtGAGCAGGCAGAAGAGGTATCAAAAGTATAAGTGggc
tgggcgcagtggctcacacctataatcccagcactttgggaggccgaggcaggcagatca
cttgaggccaggaattcaagaccagcctggccaacatggcgaaaccccatctctactaaa
aataacaaaaattagccgacagttacggcaggtgcctgtagtcccagctacttgggaggc
tgaggcacgagaattacttgagcccgggaggtggaggttgcagtcagccgagatcatgcc
actgcactccagcctgggcgacagagcgagactctgtctTTATTTATATATGTATATATG
GCAGAAGGAAAAGGTGTGAGACAGTTTTCACATTTTGGCTAAATAGGTAAATGTGGGCAT
AATTCTGATTTGACAATATGTATGAACCAGGAGTAGGAAGGAGAATTTGCTAGTGAATTG
AATGCCAGAAACCCATTTCCTGAGCGGGTCTTTTGGAAGTATAACATTTTGGAAGAACTG
AGTTCATGTACTGGTTCCCTAGGTTATTTCATGGTGATGTAAGTTCATTTTTCTAAGACA
TGCCTCAGTGAGCACTTTTTTAAGCTGCTGTTGATGCTATTTTTTTCTCACTTGCATTCT
CTTGTATAGCGAGTACAGTTTCAGTGTCACTTTCCCACATGTAATCCTAattatcccaag
cctaacaagcaccctgtggaataggcaaagctggtaatgtctgcattgaacaaataagga
aacagaccccaaggaagcctgactttcctgacacactgagtgtttaatgcagagttgagt
ctgaaacccaggtcACGCACTTTGAAAGGAAATAAAATGCATTACCTAGGGATCGCAGTG
ATGGTTGGGAAGAGTCAGTTCCAAGTAAAATAGAGCATCATTTGAAAGCTGTCGCTGGGC
TCAGtctaagcccagttgcttggttcccagctgtaaactgaggaggtcagataggtctct
ccacaggtcccttGAGATCCTCTGTTCTTTAGAGAGCTGTGAATGAATCTAAGGTAGCAT
TAGTATGAAAACTGATTTCAATTTGCTTATGTAATGTTTATCTAATTTCGTGTTTAATCA
TTTTTGCCATAGGTATTCTTAGTTATAAGATAAACTTTATTTTGAACTAGAGTGGGAAGG
TGTGTAGACTTCATTGTGTTGATTTAATAAACTGTGATCATAGTTTATGAAGATGCAGAG
TGTAAGAGTTTTAAAAAATAGTGTAACTTGGAAACCCAAACCTTATCTGAATATTATTTC
AAAATTCCGCTGCTGATCCAGTGGGGTGGCCTAGTCGATAGGTTTAAATATTATTCAAGT
GATGCTGCCGCGTGTACTGTGAATACAAGGTACTTCAGTTGTATTTTCCTCAAGAGACTC
CTTAGATATTGATCAGTGGAATAAAGTTATTGAGCAGCTGGGAACACCATCAGCAGAGTT
CATGAAGAAACTTCAGCCAACTGTGAGGAATTATGTCGAAAACAGACCAAAGTATCCTGG
AATCAAATTCGAAGAACTCTTTCCAGATTGGATATTCCCATCAGAATCTGAGCGAGACAA
AATAAAAAGTAAGATATCCTTTTTTTCTTATACTTGTGTTTTGTAATTCAGGTGGTGCTT
TCACTCTTTCATGTTTGTATTCTAAAAACCTGTGTTTTGGGAGAGAAAGTCATTTTAGGC
CTGAAGTCTGAGGTACGAAGGCACTGAGGAGAGAAAGCTTAAAGGTCTAGAAGCTTTATC
CTCTATAAGATGGCTTAATTGAAGCCTTTGGCCAAAATAAAAATAATCAAATCAGTCTGA
AAGAATCTTATGTTACAGTTACAGCAACTGGAATTCAAAAAGTTTTCAGGTAAGAAGAAC
ACTTAATGCAGATTCTAGAGTCAGAAGCGATGTGACAGTCGTTCGATGAAAAAGGTCCTT
GCTCCCCACCTTCTCCTGCACCCTTTACTACAGTGTGATTGTTTAAGGAAAAAGAAAAGA
TTTGATTCTGTCCGCATGAAGGTAAACTGTGCCTTAATCAGAAAAGCCCCAGTCTTTGCT
TATTCAGGTTGTGAACTTTAATTGCCAAAACCTAGGTGAGCCTTATATTTAACTAAGTTA
TTGAACTTGTTTTTCTTTTTCCTAAATACCAGTCTGTAGATTAAAAAAAAAAAAGTGTAA
GTTGCCAGCACTGTATACAGCTAGGCCAGCCAGAAGCATCTGTGAGTGTTTTATCCTGTG
GGAATGTGAGATTGTTGTGTGGTTTAAAAAGTCTGTTCTAATTTCATTTCGATGTGACTT
AGAGAAAAATACTCCCCCGTGCCTCATGCCCACACTCTGGGCAGTGCCACCCGCAGCTTG
GCAATTCCCACCTTCCTTGCTGTGGTTTCCCAGCCTTGGGCCCTGCCCAGACATTGGTCT
GAGGCTGCCTGGTGCTCTTCCCCACCACCCTGGGGGCCCAGGTTTCTCTTCCCCTTGCAG
GTCCAGAGGCGTAAAACTACATTTGGAAACCTGGTTTGTCATGAAAGTGGACATTTGACT
TTTTCTTAAAAATGTTTGGGTTATggccgggtgcggcggctcacgcctgtaatcccagca
ctttgggaggctgaggcaggcggatcacgaggtcaagagatcgagaccatcctgcctaac
acagtgaaaccctgtctctactaaaaaaatacaaaaaattatccaggcatggtggcagac
gcctgtagtcccagctgcttgggaggttgaggtaggagaatggcgtgaacccgggaggcg
gagcttgcagtgagccaagattgtgccactgcattgggcgacagagcgagactccgtctc
caaaaaaaaaaaaaaaaaaTTTTGGGGTTATATTCATCTTGAACCTATCAAACATTTCTC
AAAATTAATATATCTTTGTTCTATCTGTGTTGTCATATTTAGTTCTTTATTGTATGATTC
TGTTTGTTTCATATTAACAGCATTGATTTAATATTTGTTGTCACCCTAGCAAGTCAAGCC
AGAGATCTGTTATCAAAAATGTTAGTGATTGATCCTGACAAGCGGATCTCTGTAGATGAA
GCTCTGCGTCACCCATACATCACTGTTTGGTATGACCCTGCCGAAGCAGAAGCCGTGAGT
ATCTGTTTTGAAAAGATTTATATAGAGAGGCCAGGCTTATATTTCCTTGGATCTTGTCTG
TCCGTCCAGAGTGGCTACATATGGGTAGCAAGTTCTCCATTTGGGGGCTCCCAGTTACAG
AAAGGCCAAGTGTTGTCTGAGACCTGGGTCGCTTGCTCTTTTGCTGCTGGAGCCCCAGCT
CAGAGTACCTCGGGAATGAACTTCCGCTTTGGTGCTACCAGTCTCCATTTTGCAAATGCT
GCTGTGAGCTCATAGTTTATTAAGCATCTGTTCTGTGCCATTGGCTTTGGTTACATCCTC
TTGTTTAGGCCACTCAACCAGAGAGGCTGAGCAACTTGCTGAAAAATCACACGTCTGTTT
ATCCTTCCCTAAAGGCATTGTACCTCCTGGTTCCCCCGCTGGAGGAGCTCCACTCGATGA
GTTTGGTGCTCACGTGCGTGTTTCTGTGTCAGCACTGGTGTGAGTGAGCTTTAGCTGTGA
GGGAAATCACTGCGTAGTGGCAGGCTTCCTTCATGCCATGAGTGAAATACATGTTTATGT
CATGGCCTGTGGTTTTGCCATCAGTTTAAACATTGTTTTATATAAAAAGAATCCAATTTA
TAAGCAGACTTTTATAACAGTCCATTTATGAGTTGGACATTGGATTTGGGAGTTCTCCCA
TGAAGAAAATGTAAAATTTGTTCTAAGAAACAACAGTACCTTCCATAGCTGCCAGCACAG
TGCCTTGTCCATAATGGGTCTCTGGGAAACAGCCTGTGATGATGAGTTTCTAATGACATC
TGGGCAGATGTCTGCGTTTTGAGGTCAGGTGATTATTAAGAGGAACATAATAACTCTTCT
TTGGTTAACTTTTTCATAATTATTTTGATTCTAAAGTTTATATAATATCACATGACAAAT
CTTTATTAAACCACGTGTTGAATTAAACTAAATCCATATCATAAATAGACTAGAAGTCTT
CCAAGCAATTTTACCTTTTTTAGTGCCTCATTTTTTTTTTGAGGCATTACTGTTGACTTT
ACATATGATTTAATTTTTAGCCACCACCTCAAATTTATGATGCCCAGTTGGAAGAAAGAG
AACATGCAATTGAAGAATGGAAAGGTAAAGATGGAGCTTATTTTGATCCTTCCTTATGAC
ATTTCTTCCGATCCTGTAGAGCAGAGGCTTTTCATTTTGTGACATTTCCCTTCAGGAAGG
GGCAAGAAACCCTGCAACCCACGTAGCCTCTTTCTCCCCAGTTTCCAGTAGAAAATGAAC
TTGAAGAGAACAGAGTTAGAGAGGAACATTTATGAACTTCTTATCATTTGCTTCAAGAGG
GAAAAATAATATTTTTTTCATGGCTTTTCACATATTGATTTATAAACTGAGCTTAGCAAT
TGTATCATACTTATATTGATTGATATGTTTTTAAGCCATGTAGTTGTACATATGTTTTAA
AATCTAGTTTGGGGGAAATTGCAGTTTGAAAATATGCAAATAGGTATTATTACCACTATA
AGATTAACCAAACAACCCACAGCAAACTATACCTGTAATGAAGAGGTTGAACTAACAATT
TTTCATTAAGAAGCAGGATCAGTAGTAACTGAGAACCACAGTCAGAGTCAGTCAACACTG
ATGAGGGTCATGCCCCAGGGCCATCCTGGGGTGTGGGAGTGCCGGTTACCTGTGTGTGCC
CGTGCTCAGCAGTGCATGCACACAGCGTGCTCACTGGCCTCAGTCAATGCTCACTGGCCT
CAGCGAATGCTTGCAACGTGCTAATGTTGGTTTATGAATACTGACATTTTAGGAATCCCT
AATCACTTACTTCGTAGGTAATTAGTTTTTCTTACAGATGAAAGTTGAGGAAAACCGAAG
TTGAAATTAAGAAAAGACTTAGGCCTGTGGATTCATTTCTGGCCAGTGTGGGGGGCTTCT
AGCCCACATGTGGATGCTGGTTACCTTTGGAGAACCCCAAGTAACCACATAGAGAAACAT
ATTCAAATGGGTGTGAGAATATCCAATCCCTCACAGTGTTCTGTGGGAGCCACTCCACTT
CATAAAGCCCCCTTATGGATCCAGAACCACCCTACATGTTTTGCTGCCTTACTAGTTGCA
TTGAAAAAGATGTAATGTAGTccaggcgcagtggctcacacctgtaatcccaggactttg
ggaggccaagtggggcagatggcttgaggccaggaattcaagacaagcctagccaacata
gcgaaaccctgtctctacaaaaactacaaaagttagccaggcatggtggtgaacacctgt
aatcccagcaacttggatggctgaggcatgagaatcacttgaatccaggaggtggaggtt
gcagtgagccaagaccatgccactgtactccagcctggatgacagcatgagactgtctca
aaaaaaaaaaaaagaagaagaagaagaaGAAAAGAAAAGATATAATGTATCAAAACATGA
ATATTTTGGTCCAGGTAGACTATATTACTGAATTGACTCTATCTTACAATTAAAAATAAC
AAATCGCAATGCCTTTGTTCCAGTTGATTTGGAAGCAGAGTTTAGAGATACAGTGAAACT
GTTTAGAAACTGATTAAGCATTTTCACTTGTATTTTTATTAAAGAGCTAATTTACAAAGA
AGTCATGGATTGGGAAGAAAGAAGCAAGAATGGTGTTGTAAAAGATCAGCCTTCAGGTTA
GTGATTGCTTTAATTGATTGTATGATATTTTTCTTTCCCTATTCAACttttttttttttg
agacagagtttcgctctgttgcccaggctggagagcagcggcgcgatctctgctcactgc
aacctccgcctcctgggttcaagcaattctcctgcctcagcctcccgagtagctgggact
acaggcatgtgccaccatgccctgctaatttttgtatttttagtagagacggggtttcac
catattggccaagctggtctcgatctcttgaccttgtgatccgcccgcctcaccctccca
aagtggtggggttacaggtgtgagccactgcacctggcGTCTTTCCCGATTCAACTTTTA
TAAATGGCAGCAACATGTGAAATGCCAGCCTGGCTAGCATCAGATTTAAAAACCACTGTG
TGAATAGCCACCCTTTTTGGCTTGTCATAGTGGTGGTGGTGGTGGATGACATTttactga
tgtgccaggcactgaactttgttataagcatttctctttcatctttgcaataactgctgt
cacctccatttacagatgaagaaattgaATTTAAAGCCTTTTCAATGTTGATAACCCTTT
GTACTGGTCCCACCCAAAATACCAATCTAAGTAAAATGGAGTATGGTATTCTTTTTGAGA
AAATTGTTGATATCATTCTTCCATTTTTCTGCTTGATCTACTGATCTTCATAGTGGTGGA
AGCCTCTAATGACCAGGTAGTTGTATGATCATGAGACTCTGATATGAGTCGTGTTCACTT
ACGTCTGAAGGATTCTTCCTGTTTACTAAATGAAACGCTCATGTTATATCATTGTCTCTC
TCCCACTCCCACTGGGAAGCATGCACACACGTGCGTGCGGATGTGCAGAGAGCACAGCTT
ACTTTTTATTCTTGAATTTTATGCTCAACATGACGTATGTGCCAAGCATCTAGAGATTAT
ATAACTTCAGCAAGAACTTAGGTGCTTGTTAACTGAGCACACACGTATGACTGCAGACGT
CGATCTCAGAGAGTGCATGTTGTATTTTTATTCAAACCAGACTAAAATATGGATAATAGG
AAATAGGATAGTTTCATTCGCTTTAAAAGATTAAAATGTCAGTTTTCTGGAGTTATAAAA
CCATAAAATATACAAGGCCACTAATTTTTTTCCTTTTTCTAGTATATAGTCTTTATTTAT
TGCAAAAGATTTCTTTGAAAGTTGATGCTTTTTTTCCTGTAGATTTAGTGTTTATGTTAT
AAATTGTTACAATTCAAGTGTCTGGTGACACTGGAATCCTAGTCAGGCTTAAGCTTTTGT
GATACTGCATTTTCAGATAAATATAGCTGTGTCCTTTTGATGTCTGCTTGAAAGCAGCAG
GTATTTTTTAAGTAGCTAACATGATTATACATGGCCACATGTATGTTTAGCTACTGAGAA
AAAAAGAAGAATCTTGCAAGGAAAGACATAGGAATATGGGACTCTTGGCCCAAAGAAAGA
CTCAAGGAAAAGTTCAGAAAGTCCAGCTGACTGACTTCTTGTCTATACTCATAGTTAGGG
TTGGGAAACTGCAAAAGGACAGAGCCGAGAAATGGCCTGCAGTCTCGCTGCCTGGATTTG
CAGCAATGTCGTGCCTCAGATTTTATTATATTTGGTTTTCTTAGCACAGATGCAGCAGTA
AGTAGCAACGCCACTCCTTCTCAGTCTTCATCGATCAATGACATTTCATCCATGTCCACT
GAGCAGACGCTGGCCTCAGACACAGACAGCAGTCTTGATGCCTCGACGGGACCCCTTGAA
GGCTGTCGATGATAGGTTAGAAATAGCAAACCTGTCAGCATTGAAGGAACTCTCACCTCC
GTGGGCCTGAAATGCTTGGGAGTTGATGGAACCAAATAGAAAAACTCCATGTTCTGCATG
TAAGAAACACAATGCCTTGCCCTACTCAGACCTGATAGGATTGCCTGCTTAGATGATAAA
ATGAGGCAGAATATGTCTGAAGAAAAAAAGTGCAAGCCACACTTCTAGAGATTTTGTTCA
AGATCATTTCAGGTGAGCAGTTAGAGTAGGTGAATTTGTTTCAAATTGTACTAGTGACAG
TTTCTCATCATCTGTAACTGTTGAGATGTATGTGCATGTGACCACAAATGCTTGCTTGGA
CTTGCCCATCTAGCACTTTGGAAATCAGTATTTAAATGCCAAATAATCTTCCAGGTAGTG
CTGCTTCTGAAGTTATCTCTTAATCCTCTTAAGTAATTTGGTGTCTGTCCAGAAAAAGTC
GATTTATGTGTATTAATTGGCCATCATGATGTTATCATATCTTATTCCCTTTTATGCTAT
GATTTATTCTATCTTTTGTATTTCAGAAGACatataattaaatctatttaataaataaaa
GTATATAGCTTTTCTTAGATTCGTGATGTTTGGGGCTGAGAATTATCACGGCTAAAACCA
AGACACTTATGTGGACATCTTATTTTCTTTAAACTGTTGTCTGGGATGATTG
