# Supplementary material for: Reference based annotation with GeneMapper
Source: Genome Biol. 2006 Apr 5;7(4):R29. doi: 10.1186/gb-2006-7-4-r29 (PMC1557983; doi:10.1186/gb-2006-7-4-r29)
Supplement: Additional data file 2 — A gunzipped tar file containing the data set of orthologous genes in five vertebrates (human, chimpanzee, mouse, rat and chicken) that was used to compare pair-wise and multiple species GeneMapper [file gb-2006-7-4-r29-S2.tgz › 5verts/orth106/rn31.fa]

>rn31
GATTGGCCCCGCCTGCCTAGATATCCTTGTTCTGATTGGCTGGCCTGAGAATCCGTCAGA
CTGAGCgcggcggcggcggcggcggcggcggcagctgcggAGCTGAAGGGAACCCGACCG
GAAGGGTCGCTGCGCCCCGCGCCCCTCACACCCACTGCggcggcgacggggcggagcaga
gcggggcggggcggCCGGGTCCGGGTCCTGGAGCTGGGAGCCGCCAGAACGCATCGCCGC
CAGCGTGCCCTCCCTCTGCCTCCGGCGCGGCGGCGCGGAGCCGAGGTGAGCCCGGCGGGC
GGCTAGGCCTGGCGGGGCTGCTCGGGCCGCGAAGGCCTGGGGTGCGGGGGGTGGGCTGCT
CGGCACTGCCTGGCTTTCCACGGTTCCGCAGTCGTTCTCTCTCGCCTGGTGTCTGCTGCC
CAGGGCTGCAGGCCGGCTGTCTGGCCCGGGCCCAGCAGACCTGCCCGCAGGAGTCTGTGG
GCGCCTTCTCTCCAGCTGTGAGGCATGCTGCTGTACTCCGCTGCATGCCCTGGAGTCTGG
GCTCTGATCCCCGCGACCTTGGCGGTGACTCTGACCCTCACTGGCCCTCTGCTTTCCCCT
CCGCAGTAGTGGTAAAATGTCTAGGGTTTGGTTGGGGGTTGTTATCGGGCAGTGTAACTG
TCTCAAAGCACTAGGGCAGAGAAGCCTAAGGCGCACAGTTGAGGGCGTCCGAGTGGGTAA
ATGCTCCCTTACTGGCACGAGTGTCGTAGGAACTCTCATCCGCTTAGAGTCCTCCCCCAC
TTCTCCCCCCAACCCCCGCCCCAGTGCCTTGTCATTCATCTTCAGTGCCCAGCAAAGAGC
CAGAGTGGGCCCTGCCCACCTCCTCTGCCACTCCCTTCCCTCCTAACAAGAAGCAGATCT
CTGCTCTCCTAGCCTATTCACCTCACCTGCTTTGGACATGCCAAAAATCATTTATTTACC
TCAGGACCTTTGCACTTTGACTTTTCCATGTTCGGAGTTGTCTATAAGATTTTCGCCCTG
CTGTCTCTTCTCGTATCACTTCCTCCTGTGGTTCAGTGTCTTGTTATTGGCGAGGCCTGC
CTTGACCACCCTTTTCCCTCGCTTAGTCATTCCCGTTCATCAGTTTAGTTTTCCTTCCAG
CACTGACTCTGGTTTGATGCTATCTGATTTATAGCCCAGTTTTTGTATAGCACTGTGAAT
ACAGGTAGTTGTCTGGTATATTGACTCTCGTCTCTAGAGTCAGATCAGTGAATGAGCAGT
AAGACCATCCCTGCCTATTATCTCTGCTTTGTCCATTTTGTTGGTGACTTTTAACTTGTG
AAACTTGTAAGCAAACAGACTCTTATTCTCATTTTGTGAAATGTTTTAATGTTTTTAATC
TCTTTCTAGCACCTGTCAGAACAATTTGTGATTAAAAAAAATTACATTTTTGCTAAGAGT
TTTGCTCGAGCTTCCTTCCACACGTTCAGGAGTTATCTACTGAATTCTGTATTATCTAGG
TCATGCTTTCTGCTGGACTCTAAGGACACAAAGGAGATAGCAACAGGGTACCTTCCCCCA
GAGAGTCCAGGAGCCCCGTAGACACAGACTGGCAAGCACACAGTTCTAGGACAGGATGTG
ACACCAGCTGTAGTGAAGGGTCTGTGCCCTAGAAATGGAGGGTGTGGGGTGGGGGTGCTG
GAGGGCCTTGAGCAGGGACGGACACAGAAAGTGAAAGGGCAAGATCAACAGGGAACTTTG
CTCAGCCTGTGGCCAAGAATTAGCCCTCCGAGGCAAGCGTGGCATTGTGGAGTGCTGGAG
ACCCCTGGAGGTCCAGAACTTCGTTCAGCCTTTTTTTAAGAGCCAGGATTCCAAGTTTGT
ATCCGGACTCTGATATTTTAGCGTTGGCAATAGCTAATTAAAACGAGCCATTTGGTGCCC
CGCCAAATGCGGACCTCATGCAGCACCGCTAACCTCCTGAGCAGGCAGTGTGGGAGGGAG
AAGCTTCGAGGAGCAGGAACAGTAGCCTGAGGCCAGAGGAGCTAGGCCCTGTTCACCCAG
ATACCAACCAGGTTCCacagaggaagaaatggaggcccacagtgcttcagtagtctgctt
cagcgcaggcagccagtgagaacctgaaaccagattGCCCCTCCATCTAAGGTTCTCAGC
TCTCTTTGTGTTTGCCTTCCATTAGCCAATCTATAAACGTTTCTCCTCTCCTTTCAGGAG
AGTCCTGCATAGTTAAAAATAATTGTTGTTTTGGGGGCATAATCTCTAGAGACCTTTTGC
TTTCCTGAGGTTTCAATTTGCAGGGTCTCAGGACTTTATAATTACTCGTTAACAGATGCT
TCGCTCTATCCTTTAAATAAATGGCCAGGAGTGTACTTGAATGTGTCAGTTTCAAAAGAA
AAAAGGCTTAACCTTCTGTACTAAGAGAAATGCCAAACGGATTAGTTATTAATGAGTGAA
CCAATTTTTAAAAGCTTATTATATATAGGATAAAACAAAATCTGATTTTAAAAGAAAAGT
ATTAATTGGTCAGTAGGGCTGCTATTTTTGACTAAATATGAAGTTATCTTTTACACCTGG
CTAGGAAGGCGGCAATTTTATTTTAAAAACAATAATTCTTAATGGTTTGTACTTGGCCAC
CGTGTGAGTTGGATTTCAACAGCAGCGTTTAGTTGTTTGTGATGGGGACTTTCAGATTTG
TTATAAAGTGGATGGCTTTACCAGCGTCTACACGTTTTAACTATGGCAGTCTCTTTTCAT
CCCTGATCTCAGAGCATGTAAACTCTCCTCACGTTGTGTTGAAGCAGATCCTTGACATCC
CGTCATTCTGTCCATGAACTTTTTAGTCTATTTCGCTAaaacaaacaaacaaacaaacaa
GGTTCTCTTAAAATTTTAAAAGCAGCCATTCTTTCATAGCATCAAGTAACCAGTCAAAAC
TTGAATATCTAAGTGTCTTGTGTATCTTACAGTTTTTGTAATCATTTGAAGTTTTTGTTG
TGATTATTGGTTGATGTCTTTTCAGTTCTCTCTGTTGGCTTTTATCTTTTGGTGCTTATT
GTTTTGGGGGTTGTACGtttgtttcttctttcagatatggcttcccactcactatgtagc
ttcaaatccactgtaatcctcctctctcagcctctcgtgtgctagaattatagtcaaaag
gcaccacactcagctACATTTCTTTAGTTCGTTGCTTTTCCCTCTTCTGTTTTCCTTGTG
TTCACTTGTGGAAGCAGCTGGTGGTTCTGGAGTACCTCCCTGGTTGGTAAAACCCAACCA
TGATGCCATCTCAGCATTGTAATATAGTTTCTGTTTCCTGAGAAGTATTGGGTGATTCTA
GATGACACCCACTGAAACTGAGGGTGGACTCAAGTCACAGTGCCTTCTCAGCTGAGCTGG
ACTCACCTCCGGAGGCATCCTGACGTTCTGTGCTCATCTCTGTTTTACAGATGAGGGTAG
TTGCTTGGCACTGGATAAGTAACTGGTCCACAGGGAGGCTGGCGTGAGATCTGACCTTAA
CCTGCTCCACTCTGCGTTCTCACATTTATCTTTGACTAAGCTTTGCTTTGAACTGGCAAT
GCTTGGCCTGAATAATGGACCGGGATTCAGAAATTAGCCAGGTACAGCCTCTACCACTGA
GGAGCTTGGGGGAGAGCTTTCTGTACAAAATGAAAGGAGGGCTTGATGCTGTTTAAAGGG
ATAGGCAGATAGGGAGCCTTGCATGGAAAGTAGGTCCTTGAACTAGGGTTTGAAGGAGGG
TGAATGCTGGCCAGAAGAGTCAAAGGGACAGGGAAGTCAGCTAAGGCAGATGGAGCTGCT
GAGCAGAGGCCTGCAGGTGTGTCTGGTATCCAAGAGGGCCAGAGGGCTTACTGTCGCTGT
CTGCCCTTGTGCTAAGGACTTGAATCAAGCTCTCAAAGTCACTGTCGAAAGCATTCAGAC
AGGAAAAGGGTGGAATTGCTGTGTATTTTCACCACATCTCTTTTTAAAATTTCTTATTGT
AAAACACTTACAGATTAAAGAAGCTGCAaaatctcacctaccttttacccagttttctcc
attgattgtatatttataactccagaacagaatcgtaacaggaagttggcattgctacag
tgtgtattcagttcaatatctctttaatgagataaagttttctgattcctgaaccaccac
tgccaccacagggtacagaaacttgttagcatcctcaagggctcccgtgatgcccctttg
tagatgcctcactcaccagcctccaccaaccataatccctagcaactaagatctgttcca
tatatctacaattttgtcttttgaagaaCCCCTATGGGCCTGTATTATGGAGTGACCTTT
CAAGGGTCACCAGCAAGTAcagctgtctcccagcattctcagaggaactggatccaagat
ggtgccagagtctatgtgtgtttgagtcatataaaatggtgcagtatgagtgtacattct
ctcatatgccttccaccatctctacagcacttacaacacaaagaaaataatacaaagcta
ttgtattacatgacttgggagaaatgacagaagaatgtactataagtgttcggtacagat
agaattacccCCAAATGTTGCTTTTGATTTATAATGAttttaattgacacataaaaatta
tgcctgttaatggggtgcgctgtggtattttgatacatgtgatatttaaattaggtcaca
ttgcatctggatcattgaatatcttatcatttcacgtcataaaaaccttcaactacattc
tagctacgtgaagtgtgctaagtatgttaatgtgatttgcaccattatgcaattacacat
agaatttcatgcttctacctaactatTCCTTAGAACAGTTTCTCTTACAAAGTATTTTCT
ACCTATGGTTGGTTGAATTTAAAAACTTGAGAACTCATGAATATGGAGAGCTACCATGGC
TTTTTTCAGTGGTGACTAATATTCCACATTCTAGATGTGTATACATGGATATTTATGCTA
TTTCTAATTTTAATCTGTAACAAAGCTGTTCTGAGCACGTATGGCCAGTCCTTATATGGG
CAGTAGCTCTCAGCTAAGGGACTTGGTACCTGAAAACAGGGCTAGCAGGAAAAAAATCTG
CCAGGCTTTAAGTATCGAGGTGAACTCCATGTCCTGTATCAAGTACCTCCTGTAATACAA
GAATATAACCTCAGAAGGGAGGCCCTGCAAGGCTGCTCCGAGGTTCTTAAATATCAAATG
ATTATGTTCACCTGACTACAATGCAGCTTCAGGTCAGGAAATCGTAGATACAGACATCAT
CcaatggtggagcacttgcctagcaggtgagagtccgtccactcagtccccagcacGGGG
GCAGTTAAATTACCATAAACTGTTTTCTCATGAGAATTAACATAGGCCAATGAAGTACTT
TATGAGAAAAATGTAAGGAACCTGTTTTGTAACAGGGTGACTCAGAGTCTGTTTTTAGCC
ACAGCAACGGTCCATTTAAATAGTGCATTCTGAAACTTTAGTGTGATTAAAGGGTTAACT
GGTTGTGAATCACTCAGCCTTCCTCAGAGAAAAAGTGTGCTAGTGAGAGCAGCCTGTGCT
GCTCTGGCATGGTGGTGACCAGCCCTCAGACACATGGCTTTATGTCCCACACTAATTGGA
GATGTGGGACTGGTGTGTTAGAGGAAGGAGCATGCTGTGGTGAGACACCTCAGTTCAGTT
CTGGGCCACACCGGGAATTAGGGCAGTGCCTTACTGCCCCGAGACCTCAGCTTCTGCCTT
ACTGTTGGAGCATAGCGCACCCCTCATAGGTTACTTCAGAGAATGTGTAAGTGTGTCTCC
CAGAACCTGAGCTGTTCTCCTCACTCCAGTCATACCTGTCTCAAACCACCCTCCAGGCAG
GTGTCACAGGCCATTTTATAACATTTCATTTTAACTGAATTTTTTATTTAGTTTTTTAAA
TGTAAATATATGAGGTTAAAAACAGAACAGAAAGTTCTAATGGGAAGAAGAAATGTTTCT
CACCTCTCATTTCTCTGTTCTTGCTGGTGTGTAGTCTGGAGTGTGTGCATGCGTGCACGC
ACGTTATGCTCACCTGTGTACCTGTTGTGTGTATATACTCCGTGCACACAGATTGGCATT
TATTATGTGAACTTTAATTCAAATTACTTTATTTCCTTTTTGTATCTTAGATATCTTTCC
AAGCCAGTATACACAATCCCTGTATTGTGTTTAATGGCTTCATTGTACTTTATGTTTTGA
ATTGTTTATAGTCTTGGCTGGTTCGCCATGCTCCATTCTTGTACAGATATCTTTGAATAT
CATACACACATACTCCCCCATGTATTTCTAGGCTTGTAATTGCTGGGTTAGGATTCACAT
GCTTGTATGTCATTAGCTAAAACTTGTATGTTTGGCCACCTTATAGTTCTCACCAATATT
TCACAAGTGTCTTTGTCTGTAGTGTGAACAGACTTGAGGACAGGCCCTGCCTCTGTGAAG
CCTGCCTTTATGACAGTCTCTTTGTTCTGTTCTACTCCCTTCTCTTGTGCTCCCCCAACC
GGCTCTggaatgaacccagggtctcatgccagacaagcactctaccacagagttacctgc
ccagcTTGAATCTCCCTACTTTTTGAGAAGAAGCTCATGGCCTAGGGAAAAGACAGACCT
ATAAAAGCCTTTATAGCCCCAGCCAAGTGTATTGCCAAGACTGTAGAAGTGGCTTGGATG
GAGCACTGGGTTGGACCATGACAGTGACAGCAGAGAGCTCATCTAGGTTTGGGGGTTGGG
CTAATGTGGTTGCTTGAGGAATGATTGTGCTCCCTAACTTGGAAAAGAAGCTGATTCTTT
TACTTAAAATGCCATTCCAACTGAATAAATGCATTAGTAGCTAAACTTACATGTTTCTCA
GGTTGTCTTATGTGGGGTGGGGGTGGGGCTCTTTATCTTGTTCTCATCAGCCATGTGTAA
CAAGAGGAGTGTCTAGGTGCTTCTGAGTTGACGTTTTTTTCTTGCCCAACAAGATCACTT
TGTTTTCATTTTAGAAGGATTTTAAATATTGAGATGAAATTATATATTTCTTGAACCTAT
TACTTCTAATCCCCAAGTTCAAGGAAGCGAGCCTGGTATTGCACTTGTCCATCTGTGGAA
TGTAAGCAGCCATAGCGAAGAACTCTGGAGTTGCCAGAGAAGACTGAGATTTGCAGGAGT
CACACCCTGGGCAGGTGGTCCATGGCAAGGCCATTCAGTAATCTGGCTGGCTCCTACTGG
TTCAACTGTACCTAGCATGTGGCCTCCATTGCTTGTTTGACCTTATACTTTTGTTTAAAC
CTTTACTAACATGTTTAAGGGAAATCCTAGGTATTATTGTATTAAGAAGAAAGTTGTCAT
TGCAGAAAACTCACCAGGTGGACATTAAGTATCACATGGTGGAACAAAAAGGCAAAGATT
TGATGGAGCTATAGAAATAATGAGGCCGTAGGGGAAAAAAATCACTTATGGAATGTTTTT
GCTCTTGGCATCTTAATTTAAAAGACCAAAGTAATAAGCTCACTAATGTTTCAATTAACA
TTGCCCAACCTTTCACAGGGTGAGCATAGCAGTCACATTGCTCTCATCTCTAGCCACTGT
GACTGAATGAGCAGTGGAGACTAAATATCAGTTTAGTGGAGAAAGGAGTTATTTCATTGT
CTGTGAGGGTACAGTCCACCTCAGCCTCTACAGACCAGGAAGCAGTTGGTGCTTAGACCA
GCCTCCATACCTGCCCTCCAGCAGCCTGCTTTGTCCAACCAAGCCCTGCCTCCTGCAGAT
ACTGCAGCCTCCCCGTAGCACCACCGGCTCAAGCATGAAGCTATGGGAGGTGTTCCACAT
TCAAGCCTAACTGGAAATCAACTTGCTGCCCAAACCAGAAGAAAATTACTTTCTGAGACC
ACTGGCTTATAGCCATGTTTGTGAATACACTTTGAGTGTAGTTAATTATTTTACTGTGAG
CTATAGCTGAGTTTGGGGTGAAGGGAATGAAGGTCAAGTCTGGCCACTTTCATGAAACAG
GCCCATCTGTGGGCTGCACAGCTCATACGGGTATCTCTAATACTGGTAAAAGCCTGGGAC
TCTGGCATGTGACTCTCACTTCGTCCTTTATCACTTTAGCCTGAATTCATATACTTAGAG
GATTATTCCACTTATCTCCAGAAACTTGAGAACCAATCATTCCAAAACAGTGTTCCCATC
TGTGGCCGAGACCTCTAGACATAAGCTGATGTCACAAGAAGGAAGTGGATGAGATGCATT
AGTGACATAGTAGTCTCACCATGGCTGGGAATAAGTGTGAATTCTTTTCACCAGAGGTGG
CTAAACCTCACTCTGTTTTTAATGTGAACTCACTACCTTGTGCATGCTAGTGCTCAGATG
TGTGCTGCATCCAAGCCCCAAGATACTATATTATAATCATGTCTTTTGTGCATCTCAAAA
TTCCTTCTTTTTagagctggagaggttaagagccccaactgctctcccagaggacccagt
ttccattcccagcacccacgtggcagctcacaactgtcCAGGCACGCACATACATGCACA
CAGACAAAGCACCCAGGCGCATAAAATAAATGTTAGAAAAAGTTTGTCTTAATTCCTTCT
TTTCATCTTTCCACTCATACCACTGAAGTGTCTTTTGAGGCCTGGGGGGGATGCACCCCT
TGCTTAAGTTAAAAACTTGACCAAGCCGATTTTCCCGTTTCAGCCATACCGTCTGAAATC
CCAGCAGATCAGAACCACCGTGTATACTGTTTGGTAAGCTCATCAGTTCATTCTGCTTCT
CTCCTCAGGGATCTGACAAAGGTACCAGCTCTCCGGAATCCTGTATGACACTACATCATG
AGTGACAGTAAAAGCGATGGCCAGTTTTACAGTGTGCAAGTGGCAGACTCAACTTTCACT
GTTCTAAAACGTTACCAGCAGTTGAAACCAATTGGCTCTGGAGCCCAAGGAATTGTTTGG
TAAGCCTAGCCTGTTCTAATAACATAGACGAAGCCTTTAGTAAAAAGTGAAACTGAGTAA
GACTTTAGAAGCACTGATTAAAAAAATACTCCCTCCTGTAGATTTTGAGCTAAACTAAAT
CCTTGCTGTAGTTATATGCAGTCGTATGTAGGATACAAGCTCAGCTTTTCATTTGCTCTG
TTGGCTTCATTGATTTATTTGTTTGTTATCTTTTCGTTTGCCTTGCATTATGATATCAGA
ATGATTGGTGTAACAGGAATTTGGCGTTTTATTCATTTCTTCATCATGGCCACCTTCTCC
CCCCTCCTCCTTTTATTCCCAATCACTCCTGTTCATTTCCAGGCGCCATCAGTGCAGTGC
CTTGCCATTCATTGGCAGGATGAGGCCAGGCAGTGTCATTATCACACCATGGATTAACCA
GGAAGGGATGCTGTGTGAGGGGTTGGGCTGGCCGTCTCCTCTTTGGTGTCTCTCTTCAAC
TATGTGTCCAGCCCAGGACGTCAGAACCATTGGTCTGACCCTGAACCTTAGGCTCTTGCA
TGGTAAGACAGTCAGCTGCTGCGACATCACTGGCCAGACAAAGGTAACGTTTCTCACATG
TTTTCTAGACCTCTGTTGTCAGCACCTCCCAAACTCTTTAGACTGTAGTCTTCTAGACAA
AGCtttttttttttttttttttaaatCCCTGCTAATCAACAAGATTATTTGTGTCTTTAA
AAGAAATTGTGATTGCTGGCGATTgctgggtgtggtggtgcatgcctttaatcccagcac
ttgggaggcagaggcaggtgatctctgtgagatcgagaccagcctgggttacaaagcaca
ttcagaacagccagggctgttacacagagaaaccctcaaaaaaccaaaaTAAATAAATAA
AAATACTGTGATAAAATAAAAATATTTAATGTTTATAGCTGGTAGGCCAAGAGAATTGAA
AATGAAAGAACTCTCCCAGGCATTCGAGGAGGAGAGTTTTGGTTTCCTGTGAAGGCATCA
TCAGTAGGTTCAGCTGAGACTACTGCAGACTGGGAGATCTTGCTGTTCTCCCCCATGTGG
GCAACTGGAGGCCTGGTGCTCTGGATAGCAGTTGAGGAGGCTCAGAGAAGAGACTCAGGA
AGGAGAGAAGGTGCTGCATGAAAGAGTGTGTGCACAGTGTGCCAGCTGTGTGCACAGTGA
GGGCTTAACAGAGAACTGCTCAGGAGCAGAGTATTTCAGAGTCAGACTTTTGTCCCACTT
TTCAGTATTTGTGTTTACCGATAGGCATCTCTAATCCTGAAATCTGAAATGCTCCAAAAT
CTAGCAGTCTGAACACCATGATTGAAAGTTACAGAATGGATATTATAATAGAAAGTTATG
ATCACTCACTTGATTTGTAGCCTTTCTTATTTGGAATTAGTAATTTGATAAGAGGATGGA
GGAAGGAACAGGAATTACCTTAGGGGAGTTTACTTTAATGAAGTGAATAGTAAATATTGT
ATAACCACATGAGATCCACCATGACCCTCTCTGTGTATGTGGTACAGTTGAGGACTAGGA
AGGCTCATTGACTTTTGTCTCCCATGGGTTCTGGGGGTAAGTCTGGATCTAAAACCATCG
TTAGTGTCTTGGGACCTTAATTCACTTAGTTAAAGCTTGATGAGTTTGAATCACTGATAC
TTTTTAAATGACCAGGACTCTGACCCAATCTCTATTCAGGATCTTCATAATGATGAGTAA
ATCAATATTCATTAAATTCCTCTTTAGAATTTCTCAATAAATTATATTCACCTCTGTTCG
AGAACTGTGTAgggctagagaggaacctcagtgatagagcacttctctagcatgtgaaag
tagctgggtttcttgtcagcacAAAGAGAAacatatatacatatgcatgtacatataaat
atacgtacatgcagcatgcatacataaatacatgcatacatacatgcttatatatacacc
catgtatacatacttagtatgtatatacacatacatgaatacgcatgcgcacatacacag
atatacatgtctatgtacatatatacatatatgtacacatatacttccatacatgtatat
gacatgtatgcatacatgcatatatatatacatatgtatataTACTTTAATTTTGTAACT
ATAACTGACATTTTTATAGTATAGTATCCTCTCACCTTAATTTCTAATATAGGAAAGTAA
AACTTCAGAAGTGATTGCACCTCTCCCCTCCCCCTTTCTCCTTTTGTAGTTATCATTTGG
AATCAGATAGGATAAGAGGGTGATCTGTAATGGCACATTCTTATAAAACAAGCCAAAAAA
GTTTACTTTTGCTGAAATAAACTCAACAGTGGGTGAGCTGCTACTTTGACAATAGGATTT
TCTGTCATTGATTGTTAACATCCAGTCTTTTTGCTATTCATGGTCCAGAGCTTCTTTTCA
TCAGCATCATACATTTAAAACTCTACCAATGAACCTGTAGGGGtgtgatgggcatagtaa
tatttcctcagatatagccacatcctaaccctgaatcctgtgaatgtgtgacattatagg
gcagaggaattttgcagacctgattatattgatgatcttaacatCCaagcaggaggatta
ctgtaagtagcaggccagactgggccacatagtgagttcaaggccatccttgatgagacc
ccatctgaaaaacaaaGCAACAAATCAGTGATCTGGAGGCAGGAGGATTGGCTTGGTGGG
CCAGTAGAAGTGGAAGTGTTCTTACAAAATGGAGTCAGGAATGTCCTGGTCACAAAAAGA
GTGTGGAGTGCTGTGGGACatacaggaagcttctagaagttgggaaaaggaagggaatgg
gttcttcccagagccttcataagggtcacagctgagctaaccttacgttagccccttagg
actcattttggacttctgaactgcagaagtgtacaataataaatttgcgttgttttaagt
caataatgtgtggccattcagtagccacaaacagcactagaagctaatTAGAGGCAAGGG
TGTTTTTACAGGTCTGAGAAGTAAAATGTGTTAGCACCAGTCTGTGGTTTCTAAACTAGT
CAGTTCCGTTAAACTAGACCATGGTAAACACATGAGGCCAGATGGGCACAGGAACCACAG
TGTAGGTTAGCCTGCTGACCTACAGAGTTAGGTGTAAGAGCTGGGGCCAAGATAAAATAT
TCTGACCTGGTTTCATTTCGGCTTTTGTTTGGGCTGTTAAGCATCAGACTCAGGGCTCAG
CAAGCCTCACTGCTGAGCTGCTCCCAGGCCTCCCTTCCTGCTCCCAGTTGTCCTAACAGT
TTTGGCTTATTTGATTTGTTTCTATGTTTTTGTTCCTTAGAAGATGCTAGTAAGGCTTAT
TAGGAAATAGGTTTTTAGTGTATACTTTTCCTTTCTCCTCCTAAAACCCCAAGGTGTTCA
ACACAAAATGTAAACCTGCAGCCCCATGCATGCTTACTTACCCCTTTCTTTAAGGTTTTA
ATATTGGGTTTGGCAGTTCCTAGGAGCAGCAGTTACAGTAAGGAAAAAAGGACCTTAATG
CGAAATAATGAGTATAGGTCGATCTGCATGGTTTCCTTTTAACTTTCTATAAGCAAACAT
TGGTCTGTCTTTAAATTGTCTTATTTTCCTCTATAAATATAAACAAACCATAAGTAATGT
CCAGAATACTATGTGTTTGATAAGGAGGTTGTTGATGTGACACTCAGAATGTCTGTGACA
TAGGAGACTTGAGTTCTGAGCCCAGTGCAGATCCTTGGCTGAAGCTCTTTGTGACCTTGG
GCAACCCACTGTGTCTAAATGTGTGTTTACATGTTCACCTCTAAAATAACAGCTTGAAAA
TTTTGATTCAAGATGATAAAGAGCTAAACAAAAGAGAATGACAATCAGTGAATGGAAAAG
TTCTAATAAATTTCTGCAACATTCAAATAAGTTGGGATCTTGGTGCAGATAACACAGCAG
GGGAAGGGAGTAAGTAGAGAGTTGTGTGAAGCAAGAAAGGGCCTTTCTCCCGCAGAACTC
CAGGGGACGGGAAATGTAGAGATCACAATACAGAAAATGAGGATGAAATGGGGAGGCGGC
TAAAGCCAGGAATGAAAACACACCTATGAAGAAGTGCAGTTGCCTCCAGAGTCCTCACTG
TCCTCATGCTCAGCAGTTGTCTTACAGAGCTAATAAGACACCGAAGAATCAATATTATAT
CAGGAAAGCCTAGTATAGGAAACCCATCATCTGGGGCTCATCTGTTTCTTGGATCTTTTA
AATTCTGAAAGGGACTTCTTGGACTTGTGGCTAGAGAATAGGAATTCAATCCTGAGGCTC
TCTAATTCTAATAGAGCCTGGATAACCTCTGCTTTGTTTTGCCACTGAAAGTCCATACCC
TAGAAGTAATGGGGTTAACTTGAGTGAGGCACGGCCCCCATTCAGTTACCATCCACTTGT
TGAACTTACACAGCGGCAAGCTTAAACTATTAGTGCCACCCATGTGTCCAGTAGAAGCAA
ATATAAATTCTGAAGGAGAGAATTGCCCTAGGTTTCAGATTATATCTAGAGCAGCTTTAT
AAATGCAAAGTCCAAAACAATAAAAATGGCTAGATGCACAGGGAGATAAGACAAAAATAT
CAACAGAGGATCCGAGCGTCATTAGGTCCAAAATTTTAAATAGCTGTGGTGATATGTTCA
AGATGATAAAAGACAAGATGAAAAAACTTCAGCGAGATAACAAGAACTTTACAAAAGAGA
ACAAGTGGAAATTATAGATGTGAAAGTGAAAGCTATGATAATTGAATTACAAACCTAAAA
ACATGTTTGCAATTATTAGGTGTAAATGAAGAGAGAATTAGCAGTGTGGAAGATATATCA
GCAAAAATACTCATAATGAAGCTTCAGAGACCCAAGAGTAGGGATACAGAGGAGACGAtg
tgttcattttttattattccctaataaattacaataaaactagtggtctaaaatagctca
catttattacctGGTGGtcattcttcattagagaatacaaattaaaacaatattcttatg
tacacggtgaaatacttacagcccaaaggtaaaaagtaagctgtgttgttggtgatgcca
aatgttggtgaagacgttcacatacaactctcaggcatggactcttggcacactgctgac
ggacacagacactgatggacccatgttggaagagagtctggccttatctactggggaatc
tatgcactcccacctagctatctgcacgtctgagaggtgctggaaagactggagctatgc
acatggatgtcaatggcagtcattcttgtcattacttgaaaagtaaaaataacaagttag
tgagaacagcagtgacaatcacacaaaggaatattatagcaatgacagagtaaattctag
tactcagatttgtgggtgaatcataaatacagtgttgagtggcaagtcacaggaaaaaat
GAGAGATAGAGTTATGTGTAACATGTTGAGTTTATGAAAGCAAGAACGTGACTGTCTTAG
AGCCAGAAATTAGgccagggttggtggtgcacacctttaatcccatcacttgggaagcac
taaagctggagagccttaatgttcTGTGAGAAAATCGATTTTCAGCTCAAAGGACAGATG
AAAACAGAGTAAGATCATTTAGTTGTCTGGGGACATTCCTTAAGGAAACACTCCAACAAT
GAAGACAACACAAGAGCACGTAATACAAGAAGTCAGTCAAATGTAAGAGGCCAGAAGCAG
GCCGAGTTCTGTGAACAGGCTTTGCGATGTCTTCAAAAAAGGATGGATCGATCTAAGCAT
AGATGTCTGAGTGGGAAGACATGGTACTGATGGTGGGCTCTGGAAGACGTCTCTTAGGAA
AAAGATGTTTATTGGAACCTTGTGGAAGGAAGTACAGAAGGAAGTGTGGTCTACATAGAA
ACAAAAGGAGAGTGGTCAAGCACTTGATAGGCTGGAAAGATGGAGAGCCCATCTGCCTCC
ATGTAGCAGACACTCTAATtgtgtgtgtgtgtgtgtgtgtgATCGGCAGTAAAGATTGGC
CTTTAGGAAGTGAAGTATAGTTCCAGCTGTGCAACTAGTGATATTGTGATATTTACTGAG
CACACGTACTTTCCTGTTGGTAGTCCATGTTTATAGACAGCCGGGGGCGGGGGGACAGCA
CAGAGGCTTAGCTGTCAGCTTAGAACGGAGATGCTAACAAGCATGACTGTTTAAGACAAA
GGATTGGAGGAAGAGGGAGAAGGATAAAGAGATAGAAGAGAGCAAGGAGAGCGTAATAGT
CACCTTACGCTGTTGGGGAAGAGCAAGGTAAAGTGCATTAACCCACTTACAAAGGGAACC
CTGAAGTACCATCAGAACAAGGCTGTGAGGGATGGGAGGGGGCCAAGTCAGAACCCTTGA
ACTCAGTCACAAAGAAAGGTGAATCTAAGAAACACATACAAGTGTACACATGCACACAGA
TTCATTAATGGTTTATTTCACAATAGATTTTTATACCATATGTTCATATGAGTAGTAAAT
TTGCCTTTGAGCATGTGGGCTCACCTATGACTTGTATATATGCATATCCATAAACATATA
ATAAATGCAGTGGTTTTCCTAAGCCAGTCTTTAAGTTAAAAATAGGTCTAATTAAGTTAG
AGTTATTGAGCAGAAAGAATTAACAGAAAGGAGTAAAGATAAACAGTATTGCAAATAGAA
TAAACTTAGAAGCAGGGTTTAATGTGACGCCTGGGCTCCCAGGCTGTGTGTAGCAGTCCT
GAGCCCCTGTTGAGCCCTCAGAAGACCTCTGCCTGACGACACTGTGTACTGCTAGCTGAA
AACCCTAAAACATGTGACCGTGCCTCTCACCCTTCCATATCTAGTCTCTGAGAAAAATGA
AGACTGGATTCCATGAAGGGATGTGAGGCCTGGAAACTGGAGCTTTAGATCTTAGCCTTA
CTATAAAAGGATGCATGACTTCCTGCAGGATTTTATATATAGCAAGTGCTTACATTGGGA
TTTTGTATCTTGGGAATTTACCATGAGCTGAGACTTTGGCTTCTGTTTCCTTTCAGATTC
TTTGGCCTGGGAAAACAGAATCAGTTAAAACTTAGATTTATTAAATTCCTTCCATGAGCT
CAACCATGACATCTCCATGATACTCCAAAATATACTGAAATTTTAATCAGTGATAACAAG
GACGTTTTTAATTTCTTCATGTGTTTAAAATGAAAATTTTCATACCTTGACCTGTGTTTT
GTGCTTTGGATTAAATTACCTGGTTCTGAACCTGCTAATCTTAGCTAACTGAAAATTGTA
AGTAGGAAGAATTGCTGAATTCCACTCCAGCTGTAGCCAAAAAGCATGATGTCTCTGGGG
AGGGGTTAGTCCATCCATCCAGCTCTGCCACTTCTCTTCCCGTATGCATAAGCTTGACTG
GGGAATACCAGAACATTTCTCCTTGTCTTGTTTTTCTCTTTGAAAGACAATGCATCAAAT
GTATTTCTCCATTGCTATTTTCAAAAGCCATTGTAATAGGCTGTTTATTATATTTCCTAA
TTATAGTGCTGCTTTTGATACAGTTCTTGGAATAAATGTTGCTGTCAAGAAGTTAAGTCG
TCCTTTTCAGAACCAAACGCATGCAAAGAGAGCCTACCGTGAACTTGTCCTCCTAAAGTG
TGTCAATCATAAAAATGTAAGTTACTGGTACTCCTGTGTGCTTTGGTTTTAGTAGTGTGA
TCAGATTGAAGATTAACTGATGATGAGAGAAACtataaaaagtttaaatttttttcataa
aattaaaaaatattctttattaCATCTTGGGAGTTACATACATTACATACATTGGGAGTT
AGTAGTGGGACATGGCACTGTTCACTGTGGAGTTAAGAAGAAATCTTCCAGATCAGccta
accttcacactaaccccagcccaaccactaacaactaaccttaatcctaaccctaaccct
aaccctagccctgaaaacaatctgccagaatcaccctaaccctaacagtaacccctaacc
ttgaccctgagcctaacctctaacccctaaccctaactctaTTACCTAACACTGTGACCC
CGACCATAATTGGCTCTCTTTAGGGGAGAGATTccatgtgggactctgggatccaactca
ggtcagccatcagcaggctttgtgacagtgcctttacccacctgaccctcttctcagccc
cTGCAGAGAACGGTTCATGACATCTTTCTCCAGCTTTAGATGAGTGGAGACTATTTAAGA
TAATACTAAACTGTTTGTGTTCCCCTTTGTTTCCACATGTGTGCCAGACCTTTCTATTTG
GTGACATTGAGTATGCCACTAAGATCAGTTGACTCttttgtcactttttttttttttagt
ttgaggggaagctggggattgaatccaaggtcttatgtacacaaggcaagttctctgcca
ctgcaccatatccctcaccTTCGTTTGGGTTTGTGTTTTGGATTGGTTTTAATTTATTCA
ATGTATATTTTATTTTACTCTTCAATTTTGTCAGtttataaaaataaatgtttattattt
ttaaaaattCAGGTAATGTAACTTAGAAAGTGAAAATCCCTGGGCCCTTCAGCCTCAGTC
ACTAGTGTGGGCATTGTAGTGAGCATGCTTGTTTATGTAAATTCACATATTTATAAGTAA
GATCAATTACTCTATTATTCCCTTTTTATCCCAAGAGGAGTGTTGGTAAGTTTCATATAC
TTTAATGGACACAGCCATAATACATTTTAAATGGTTGTATATACAGATATACAATAATTT
AGTTAATAAATtgtgctggttggtttttggtcatcttgacataagctcgtgtcatctgat
aaaagggaactccagttgagaaaatgccttcatcagattggcctataggcaagtctgtgg
ttgatgtgggagggccagggctcctagactgtatttaaaaagcaagatgagcaagccata
agctgtgcttctgcatggcctctgcttcgattcctgcctccaggttctttacctgggttt
ctgtcctgactcccttcttgatagattgtaagctgtaagcaaataagcctgtcttcccca
ggtgtggcttcagtgttttatagcagccatggaaaGCAAACGAAGATACAAATAGTTTTG
TTGGGTGGATTATTTCCAGTTTTTTTTTTCTGTTAGAAAACATGGTGTAATGGGTACCCT
CATTCATAAAACTTGTTAGGTTATCGCTGGTCAAATGATAAGCATAACCTGGTTTGTATA
TATGCTGACAAGCTGATGTCAAGGCATACTATCAGCTTATACTTTGATGGAAAGATTCTG
AGGGCACATCTTTACATTCACTAGCACTATGTAATACTGGTATTGTTTTTTCtttttgcc
aatctgatatatgataaataatcttattttaatttgtgaggttgaatttcttttcatatg
tttCTGTTCATATGCAATCATTTTTCTATCCGTAACACATTTCAGTGTTCAATCCAATGT
ATCAATCATACATGCATGCGTGTGTGCATATATGTGTGTTCAAATTTGTACGTGTGTGGA
CATGCCTAtgtgtgcaggtctgaatgcacatgtggaggccagagatgatgtcaggtgtct
tcctgaattactctccatcttatatattgaggcaagatgtctcccttgaaccagaacttg
ctaatttgactagtctacctagccagcttgctctagtgatcccctgtctccatcttccga
gtcctgaaaatacaggtgggccactattcccgttgacgtttatgtggtgctgggagtctg
aactcaagtcttcaCTGAGCCCCAACTATTTATTTACTTTATGGGAAATTTGCTTTTCAT
GATTGTGGCTCTATTTTCTCTTACACTGTTTGGTGTCTTTTTAAATTCATTTGTAGGTGG
CATTAAAAATTAAAGTTATTAACCCTTTTCATTTTGTgattttgctatgtagcccaggct
aacattgaactctgaggctggccttaaacttgcaatttcctgcttcagcctcgtaagtgc
taaagttatagaaatgccacccatgtccagctTCAACTGTTTCCCCCCTTTTCCCATTTG
ATCTCATGTGTTGCTTTAATATGCTGATTTTTTTGTTTAATTTTGGCTTTACTATAATGT
AGTTAGATATCCTAGGTTTCCTATCATGTTAGGAATATTTTATTACACCAGAAAACAGAA
TATTTGTCCACATTCTTCTCTGCTTTACATTTTAGTTTTAGACTTTACCCACTTTGTTTC
CCAAGACGGAAGGTGGATAGTTTCCCTTCCATTCTCGCTGATTACTCCTTCTATCTGGTG
AATAATTCCCCTTTCTCTTGTTCGTGTGAGATGATTGAGGGTGTGTACTTGAAATACATG
GTTCGTAAGTACAGAGGCCACAAGGAGTGAGCCATAAGGAGGTCAGCTGCTTAGCCTCGT
AAGGGGATGTAAGGCCATGAGGCCTCAGTTGTCACCATAAAGTACAAGCTCAACCTTCCT
ATTTAGAAACTTTTCAGAAAGGTGCATATAGTATTTAAGTTTCCACAGTTAGCATAGTAC
tttttaaaaaagatttatttatttgttatgtatacagcgttttacttgtttgtatactgt
aggccagaagagggtaccagatctcattagatgtttgtgagcccaccatgtggttgctgg
gcattgaactcaggatggctggaagagcagtcagtgttcttaatctctgagccatcactc
cagccccCAACATAATACTTTAATTACTGCTTCTCCAACCATTATTTTTATCTTCTTACA
TATATTTAAATTCCACAGTAATGATTTAAGTTACTAGGGGCTCATGAGTGATCTATTAAA
AGCACATCTGAATTGGTTGTTAAATTTTCAATCCTGTGCCCTAGAACACTTTGGTGACAA
CCATAATAATGATAAATATTGAGTTCTGCAATTATTTTTCTATTTTCAAACATTTCAGTG
TTTAATCCAATTTTTATAATCATTCTGGCATACTAACATATAATTAATTTTCTCTTTTCA
GATAATTAGCTTGTTAAATGTGTTCACACCACAAAAAACGCTAGAAGAATTCCAAGATGT
GTAAGTATCTTTTGCATCAGATTGAAAATTTAGAAACTTAGTGATTTATATTTAGGAAAC
ATAGGCCACTTGTAAGCTCGAGACCCCAGGGTACCACCAGTGCCAAAGACCAAGGATGCA
GCAGTGTAGCATTTAATCTGAGGCTGTTAGGCTGAGGACTCAGAGCTGTGGTATAAGTCT
TAGCACTGTGACGCCGGAACCCAGGAAAATCTGTTAAAGCTCCCGGAGAAGAGCCTTCTT
CCTTTTCTACTCTTCCTCGTTCGGGATCTTGCTCTATGCCTTCATACTTTGTGCATTCAG
ACTCAGAATAATTACTGCCCAAAATGCCCTCCAAATCACACCTCACATAGGGCTTTCTAG
TCAAGTTGCTGTCTACAATTCATCATCACAGGGAAGATGGAGGAGAGACCACAGTGAGGC
AGTAGCATGAGGAGAAAGGCTTGGGGGTGGGGAGAGGTTTGTTTAGAGCATGGCTGGTGT
GCACTGCTACCCAGAGGCCTGGGTGGCTGGGCGTGGGGCTCGGGGTGGAATCACACAGTG
GGAAGGGTAGCTTAGGAAAGTAGCATGCACTTAGGAAAggaagccagagtgagatttccc
acagtgcagtgaactcacctgacatattttaaaagaacaattgtttttcttgggctgaga
attcactgagaggtagggacaaaaaggcctacttagcatggggaggcaaccatagcagtt
catatgagaggtCCAAGTGGGTAATGGGAAAGGCTTGAGGTTGGACACCAATGCTGTCTG
AGGGCCCTAGGAGCTGCTGATAGATGTGAGAGAGAAATCCAAAGCCACACatgaaggctc
tcagctgagatatggagaactgtgagaggaccagactgggggtgccaagcaggtagactc
acaaggagcgttttagacaagaattcagagttcctatccaagtggaacagtgaagtgagt
agagaggaaaggacctggtattcaggaaggaggctggattaaaggaatggaagaataatc
tataaatggccattcaaggcacagcagcctggatgtcaccaaggcagtTGACACTGTGAG
AGGAGAGCCAGGTTCTGATTCCAGCCACGCCGACAAAAGGAAGCAGTTAGACACCGGAAG
CAGCCAAGTTCCTAACAGTGGCCTTTGGGTCTCTGCAAATGTGGAAGTCATCAGTTTGGG
CAGAGAATAGCATAGGCCAAGTCAGAATGTCATGACGAACAGTGGAGGAGAGGTAGAGAT
GATGTGTAAGCGCCTCTGTGGGCTGTGGGGTTGGGGTGAGGGAGCTATGTTGTCACCGCA
AGCAAAAACCATGTGCTGGTTGATGGACCATGAGCTTGAAAGTTGTATGTTTATCCTTAA
AGGACAAGTTTCACctaggtgatggtggcacacacctttactctcagcactcaggaggca
gggagagggatctcagagtttgtggccaacttggtctacagagaattccagggcagccag
ggttacacagagaaaccctctctgaaaaaaaagaaaAAGAACgggctggagagatggctc
agtggttaacagcactgactgctctaccagaggtcctgagttcaaatcccagcgaccaca
tggtggctcacaaccatctgtaatgagatctgatgtcctcttctggtgtgtctgaagaca
gtgacagtgtactcacatatataaataaataaatctttaaaaaaaaaaaagaAAAAAAAA
AAGAACAAAAAAAAGTTCAGATAGATAACGAACCTGAGCAGAGAGTTCAGAGTTCCCATT
ACCTGCTTTGCAAACCCTCATCGGCAGCCCTGCCAGAGTCATGGATGCTAGAGATCAAGT
GTCCACAGCAGCATGGGATACATGTTGAAAGGATGATCTAACAAATGATAGATAGGGAGG
TCAGTGgacggatagacagacagatagacagacaCAGATAAAAAAGGAAAGTTTGTATGA
GATTGTTTCCATGGTAAAAAAAAAAATGTTTATAATGTGAGAGACAGAAAGGCATTGGGT
AAGTTAGTTGTTTGTATGTTCTTGGGAAATTTTTACAGAGTCCTATTAAATATTTGATTC
TTTTCAAGCTACTTTATTAAAAGTGCTTTTCCTTTAGGCATGCAATGTTTATATCCCATT
AGTACTGTTTCATAACAATTGTGACCTAAGAATCATGAAGGGATGTTTAAAAATAACAGT
AATGAGAGTGGCTGGTCTCTCTCAACTACTCAGGTACTTGGTTATGGAGTTAATGGACGC
TAACTTATGTCAGGTTATTCATATGGAGCTGGACCATGAAAGAATGTCATACCTCCTCTA
CCAGATGCTTTGTGGCATTAAGCACCTGCATTCAGCTGGCATAATTCATAGGGTAAGTAA
TCACATAGTAACTTATTCTAAAAATAACCATCATCTGGTCACCATCATCTAGTTACAAAA
GAACTTAATATTTTTATGGGTGAGAGAGTATGAGTGTTATGTGGTGTATGTGCGCATGTG
TGAGTGCACACTTATTCAtgtgtgtttaaaggccagaggaggagcccaggtgttcacttt
tagccctatttccttgagacaggagcttgaacctggagggaggctggtggccagcaagcc
ctagtgattctcctgcttccacccctccaaaatccatggccctggttttcagttgcatgt
gtaacttagcttttcacatggcactgaaggtttgaactcagatcctactgcttgtgcctg
ctcactgatccatctccccagccccAAGAATGTATTTTTCTTTTTTGTTtttttgttttt
gtttttgtttGGTACTTTGAGAATCCAGGTTAAGCTGTGGAGTCAAACTGTGTATAAAAC
TCTGTTCAGATCAACTGTTTTGCCCAAGCCCCATGCACTTCAACCACAGAGGGTAGGGGC
TACCCTACTGCAGAACAATCTTGGTTTTCTGGTTTAGTTTTTCAGTTTGTGGTAACTTTT
TTCTCCtttctgtgtggccctggctgtcctggaactcactctatagaccaggctggcctc
aaactgagtgatcgtcctgcttatgccgcctgagtgctgggattaaaggtgtggaccacc
actgcctagcCACTTTGCAGTAACTTAAAACTTAGAGAAAAATAGAAAAAAATAGACAAG
AACACCAAAATACCAATGACCCCCAAATCAAACCATTGTTAATATTCTTGAAACTCCCTT
TTTCATGAGCAAGGAAATTGGATTGGAGACAAGAGAAAACCAATGGTCAAGGAGCAGTGG
TGTTGTCACTGTCAGACTTGAAATGCAAAGACTAGGGAGAGATAATGTGATTGACGTTCT
GGCCTGGTTTCATAGGTTTTCAGGTTTTAAAAATCTGTACCACTGTATAAACAGAGCATC
ATGACAGAGTTTTAAATACCCACTgctggaagaattcagaggctaagaggagttgctgct
cttccagaggccctgagcttggttctcagaacccaggtcagacagttaacaactgcccac
tccagaggatctgacacccactgctggcctccaaaggtgccccacacccacacattgcta
cacacacacacacacacacacacacacacacacacacacacacacatatatatattacta
aatataactttaaaaaaTACTCAACATGTTACATGAGACAAAAAGCAGATTTCCCTGGGA
ACATTACAGCTTTCTCTGACTGCTTCCTTGCTGATTTTGCCTGGATTGTCTTCAGTTTTG
CTTCAACAGTGAGAAGTTCCCTTCTGCAGGGAAGAATACTGTGAAATATAGTGAAGCCTG
TTGATACAGGACACTTGGCAGGATTCTTTCTGATCAGTTAGGTGCCAAGAAAGGTTGGGT
CTAGCACAAGCCACCGAACCAAAGCTTCACAGGGTGTACCCCATTCCCATCCTCGAACAA
CTAAGATCTGACCCTCCCAACTGTGTCCAAAGGCCTGTGCCGGCTTTCCACAGTCCATTC
CAGTGTGCAACCCCATAACCAAGTTGTTTTTCAGAGTGTAGCCTTTGCTGCCACCAAGTG
GTCGTTACACGTAACAGACCTTCTGATGGCAAAGTTCACTTTTAATTAGTAACTAAGACT
CCCCTAATGAGCCATTCTGTTTCTAACGTCCCCAGACCTCCTATAGCTGAAGCTCCTTAA
GATACTGCATTGTCCGTCAACAATAGGATGCTTAGGCCTTTTAAAAGtgtctttatttta
tgtatgggtgttctgtctgcatttatgtatgtgtaccacatatgtgaatggaggccagga
aaaggcatcaggtcccctggaactagagttccaggtggttgtaagccaccatgtgagtat
tgggagctggaacaaggtcctctggaagatcagccctaacttctgagccacctctccacc
tcACCCCCTCTTCCCGAAGGCATTCTTAGTTGtccgtccgtccttccttccttccttcct
tcctccctccctccctccctccctcccttccttcctttctttcttTTACttgttcatttg
agacagggtttctctgtgtagctctgactgtcctggaactcactctgtagaccaggctgg
tcttgaactcagaaatccacctgcctttgcctcccaagtgctaggacgaaaggcatgtgc
cactgccacctcttattgtctcctaaatatattgctttttgtgtggtgcagagaacagaa
actaggatgctgttcacatgaggcagggctttaccactgagctGTGGTCATTGGCCCTAT
AATACACGTTTTAATGAAATGTATGCTTTATGATAATTTTCCAGATTTACAAGCTGTATT
CATTTTTGAGGAGGAAATGTTTTCCTTTATTTGGAGCTAGAGGTGAGGGCAGGAGAATGT
CCCCTAGTTTCTGGAAACTTCATGAGACTATGGCATATACTTGCCTTTGGTGGAATGTTT
GGTCCTTTAGCCTAGGAACAACACTCCTGCCTACAAGCTGGTGAGATAGAACCCAAAGTA
GTATATGTTTTGCTTAGCACAGTGTTTAGAATTCACGGTGGTCTGAGAAAATGTTGTGTG
TCCACCTTGCTCCCTGACTAGAACCACATCTTACCAGTTCCTTCTGGATCCCTTGCACAC
TCCTACTCACACACTCACATCTGTGTCTACTTGGGAAAGGTATGAGCGTTATCATTGAGG
AGATGTTCCAACAACCCACAGGTACATCAAACTGGGTGACAGGCCTCTGAGTGAGGAGCC
CAAGTTAGCCTCTGCCTCTCACATAGAGGTACATACCTTCAACTTTGCTGTTACGGTGAC
TTGtcacacctgtaatggggaatacagggtgagaagggtcataatttcaaggacggcttg
agccatatagcaagactctatctcaaagaaacaaaaTGGTTTCACAATAAACAAAAATTT
TAATTATTCAAAAGTTTGAGAGTGAAACAGGACAAAAGGTAAAGTTTTACCCCTTGCTCT
TACCACTTTTACTTTATATAATTCACAAAATTGGGAAAAATGAAAGCCTCCCTCAGCCCT
GCAGCCACCTGGGGACGCCCACAGTAGCAGTCTGCTGTGCCTCCTTCCAGCTTTGCACAG
ATGCTCCTGTGTTCACCTGTGCCAGTCGGCCACCTGCCTGCTGAGTGTCTGTCCTGAACA
GTTTCCGGGTGGGAATCCTGTCCACAGAACCATGGAACTTGCTAAGCAAACGGTCGATTT
GTATTGGTATTCATCAAGGATCAATAATTGCACTAATGTTTATGAAAGCTGTGTTCCCTC
TTCTTGCTCTTATTTCTGTCTCCCTGTAGAAACAAACTTTGAATTTAGTTTCGTTGTTCT
TGTTGTTTGTTTTGGTTTTTGGTTTTGCtttttttatgtgtgacagggataaaactagtg
catactaggtaagcactccaccactgggctatgtcaccagcccGACTTTCAGTTCTTTCA
ATGAGTTACTCTAGCACTCCTTTCTGTATCTCAGAGCAGTATGTTTAGATCTCATTGACC
CCTGACTTATTCCTTGTCACAAACCCAGCCCTCATCCCTGTGACTCTCTTCCCCTACCCT
CCCACTTTAGTTACAATATGGCTATTTGGTCGGTGTTGTGATTTACATCCTCATAAACAT
GTGACAGCTTCTCACAGCTGTGCCGGTACCAAATCCGATTGCAGTTGCTGCTGCTCTGGT
GTAGATGGTAAACAGAGCAGTATGGACTTCAGTTGGGGTTGTGGGGGAGGGTGGGAATCC
ATTCACAGGTGTGTGCAGTAGATGGAGATAGTCTCTTGTAGGTTTCCCAGGTCTGTGTTA
AATCTCCATCTTCACCCTAACCTAGGGGGTTTGGATCAGACTCCATTTACTACTCAGCCT
TCATCAAACTCCCCCAAGTGGAGGAGGTGTGGTGATGTTTAGGCTCTTCCAGCTCAGCAT
ATACTGAGAACTTGTCACCTCAACTTGTCACTTGTTCCCGCTTTCCCACTGTGCAGCCAC
CTTTGTTACTTTTGAGCAAGGAAATCCAGACGGTAGACACATGGCATCTTGTCATCCTCC
TTCCCAGGACAGCTCTTCAGTCAGTGGTTCTGGATCTGGGATTTGAACGTGCAATTGTGG
TGATTAAATCAGGGTCACACAGGCACATGTGTGTGCACACACCTAGCTTTTCGGCTCTTG
CCTATTTTGAGTGTAGCTATTGGCCACCTCTATGGCTGCCATCTTGTAATAACCACCACC
CTTTACAGGTCAGCTGTCATCATGTCTTCACTTGGTTTCTTGGTTTCTGTATTTTGGATG
GTCCTCGAGATTTGAAGAGGCAAAGCACTGAAAGTGAGTCTTCAAGTCCAGAGATAGTTA
AATGCTGACACTGTTTGTATTGTGAGGGCTGACTGGAGAGAGTCCGTCGGTGTTGGGAGT
GCTGAGCAACCTCAGTGACCGCTTTTCAGTTTTCCTTTGGCAGACATCACTGGGATGACC
CTGGCACAGAGCGCCAGTGCAGACAGACAGCCAGGGCTTTGTTTTATTATCCTGGCTGTC
CAGCAGATGGCAGTAAATAGACAGCTGCTCCCCTCACCACAGCCTTTAGACAGGTATGGT
CTGGACCTCGACTGCTTTCCTGTTCTCTAAGGCTCATCGACAGATGAAGGCTTTCACTGT
TGACTGGTTTCCAAAGCTACATCTGTACTACGTTTGTCTCTCTTAGAAGCAGTGCTGTTG
TAGCTGTCCTTGCCTGTGCAGCCATGCCACTGCCTACGTGCTCAGGTCTGGTAGTGGTAA
AGTGCCTCCTTACTCTGGGTTCTTCATCCATGGACTCAAGTATTTGGAAAGCAAACATTT
CATCTGTGCTGAACACAGACACATTGTGTATGTGTGTAATTATCCCTGTACAatagcatc
attttaggcactataattatctagatatacgttaggcagtcccagaggttgtgtgtgtag
attatatgcaaatgccatctcatgtcatgtgagagacttACAGGCTTTCAGATTTTGAGC
AAGGAAGCAAGTGGTCGTGAGGCTACCTGACTTGTGTAGAGGCAGGGTCTCAGAAGCCAT
GGTGCTATCTATCCTACCTGCCCTCCTTCCCGTTCTATACACTTCAGTAGCTGCTCACCT
CACAAACCGTCATTGGTGTGAAATCGTGTAGTTAGCATGCTGTGATTCATATAAATATGT
GAACAATTTTTTTTCTAGGATTTGAAGCCTAGCAACATTGTAGTAAAATCAGACTGTACT
CTCAAGATCCTTGACTTTGGCCTGGCACGGACAGCCTGTACCAACTTTATGATGACTCCC
TATGTGGTAACTCGCTACTATCGGGCTCCAGAAGTCATCCTGGGCATGGGCTACAAGGAG
AATGGTAAGTAGAGTTAGACTGCAGACATTAAACAGTAAAGTAGCATTCCCATCATCACT
GGCCGGTCCTTCCTCAAGGACCATTGGAGACACAGTGTAAGCACTGTGCACCTACAGATG
CCTGTAATCCACAGATAAGAACTCACTTATTTTGTCTTTTCATTCGTCAgttttttgttt
tttgtttttttttgtttttgtttttttgtttttttccaactctggctggcctgaaactgc
catagagctctgctagcctctgcctacaaaatgctggagttaaaggcatgtgtcatcatg
ccGAACCTCCTTGTTTGATCAGAGTATCATGCACTGGGACCTCTGTGCCTCTCTTGTGGG
CATGCACACATCGTCCACAGCACTGGGACTTCTGTGCTCTCATTATCTTGGTTGCCAACA
CTGACTGGTTTTAAAAAAATCTTAATATGAGTGGAATAATGTACTGTGGTTTTTTCCGTG
TAAAGTTGATTTTTTTTTTTTTAAGATCAAAACTTCACTTATTCTAGCTGTGTCAACTAA
AGTGGTCTAAACCTTAGCTTTTAATGAATTCATGTGACTATTTGTGAAAGAACAACAGAG
GAGCTTTGCTAAAGTTTTCTGGAGTGAGTTTGAGTATGGATTTTTGTACGTATTTGTTGC
CTGCTCTGAGAGGCACAGTGCCCTCCAGTAGCTGCCTGTGGTCAGTGCTCCCTTTCCTGT
CTGAAGCACAGGACTTAGTCAGGCCCCATGCTTAACCCCACACTAGAGGTCAGTTACCAC
AGAGCCAGGCTCAAGCAGGCCCTACCCGAAGTCCAGCCCATACTAATAGGCTGCCACCTT
TCTGATGTAGCGATTTAAAAAACGGTCATTCAGATGTGCTGTCCGGAGTTTATAGAAGTT
CCACCCAATGAGTATGTGCTGGGGCTGCCCCTGTCTGGGAGGTGGTTTAGAAACAGAGAT
GTAAGGCTCTCTGGCTGTTTTTTAATCACCTGATATTTGGTAGTGGACATCTGGTCTGTC
GGGTGCATCATGGCAGAAATGGTCCTCCATAAAGTCCTGTTCCCAGGAAGAGACTGTATC
CTTCACAGGGAGAGACCCAGGACTCGGCCCTGGAGGCTGGGGTGGGGGTGGGGGTGTGGC
CCTAAAGAATTTCATGTTCATTAGCACTTTCTATGTCTGGTTTTTTTGTTTGTTGCTTTT
TTTAAGCTGTAAAGTATTGGATTCTTTGGCACTAGAACTACAGATTGCTGCAAACTGAAG
GCTGAAGGAGAGGTCAGCAGTCATTCATACTGTGTAAAAAGTGTACCCTTAGCTAGCCAC
TGAGTTCCATGTCTGTGTGTCTAGTACACTGTTAGAAGCCCTTTTCCTCACTTTTGTTTT
GTTCATGACACTTCATAATTTTATCATTTCATTTTATTTTCAGTTGATATCTGGTCAGTG
GGTTGCATCATGGGAGAGCTGGTGAAAGGTTGTGTGATATTCCAAGGTACTGACCGTATC
CTTCCCCAGAACCTTGACCCTGGCCATGATTTCCATGCCAAGGGCAGCATGATTGCGCCT
CCTTACTGAACACTCAGAAGGAACTGTCGGGATGGGGACTGTGTTTTCAGGGGTCTTCTT
TTTAAATTGGTGTCACAGACCAAGTGGTCCAGTTTTATACTTTCACGCAAATACCTGTTA
CAATTTTGTTAATCTAAACCAGGTATATTAGCTCTTTTATCAGAAATAGCTAGATGTGTG
AAATTATTATCTTTGTTAAATATATTCTGGTATTTAAGGGGAAATACTATTTTACAAATT
AGTTGATTCTGCTAATTAACTGGGAAAGGGGCAGTCTAAACTTAATAGGCTAACATGCAT
GTGTGATTTAAGTCATATATGATTCTGGTAATTATTGGTACGATGTAAGAGCTGAGGCCG
GCTATGCAGTTAAGTGAACAGATTGAGTGAAGCTTATATCAGAAGCAGTATATTACCCTC
TCTCATTTGTTACTTTGTTGGCATTTTATAGACATTTCTAAAGACTCCAGCCAGGCAGAA
AGGTATCTGTGACACACTGGGGAAGGTAAATTTAAACACTAAAGATGACTCATCCGGTGG
TCAACAAGTCCACATCAGCAGGGAGGTTTTGTAAAGGGAGCAGACAGTGTAGGGCGCTAG
CTGCATCCCCTTGTGCGTTCTTCAGTCTTTAACACGCTTCTTCATGCTAACACGCTTCTT
CATGCTCTCCTTTTGTGTTCTAACCCCTTATATTCTCATTGGTCTTTGATTTTGTTTTTG
TCATGAAGGCTTACAGTGTCCTTTGTCTGGTAGCAAACCCATGCTTCAAGAGAGACCAGG
CTCTGTGGTCAGGGTTTGGAATGTATGTACTTCACAAAAAATGCTTTAATGTTTATAATT
TCATGAAAACAACTTTCTTAAAATATGGATTCCTTACAGTATGAGCTTAGAATGAATATA
TTCTATTCTACTCATTCTTTCACATTTCCTTCTTAAGTTATAAAGTATGCAAAGTTAAAT
AGAGCATTTTATTTTGCTCTCATGATTTCTCTGTCTTTTTTTCTATAACTTTATGACCTT
GGAGTTACTTGTACTAAGTTATAAATAAGGAAGGCTTTATTCCCTTAAATAAAGGGAAAG
TTGAGGCGTTCTGCAGCCAGAGACTTAGAAACACTATGTGGACTTGTCACGAGTGGTCAA
GATGATAGGCTGTAATGTCAGTTAAGAATAATTTTGTAACATTTCTTGTTTACATTTTTT
GATTTATTAATAATATTTCCAAAAAGTAAAAATAAATGAAAAATGTATGTACTTTTGCAT
ACACTTTCataattttaaattagaatttaaaatactttatatattaaCATGTTACAGTAG
CAATAGTTGATGTCTTATATATAAGGTCACAAAGGGCTTTAAAGTCACATGGAAGTTAAC
GTCCTTTTCTAAAGAAGTTTTACTTACATTTTCAAAGATTAGATCAAAAAGTTGGCGATT
TATAGAAAAGCTCCAGAAACCAAGTTGAGGTTCTCAAGAGGTTTGCCTACAATGTTGGTA
GAAAAGTAAGTGCTGTCCTCACTGTGGCTCGTGAGAAAGAAAACACTTGAGCCAGCCTAC
CAGAAGCCTAAGCTCAGACAGCGCCCATGGCAGCTGTGCGTTCCAGAGAAACTCAGATCT
CTCTGGGCTATGCTTCCtattttttttttttttccttttttcttttttttcggagctggg
gaccgaacccagggccttgcgcttgctaggcaagtgctctaccaccgagctaaattccca
accccACTTCCTATTTTTTAAAAAATGTAACCTGTGCTCTACCCACCCAGAAGGCCCACC
ATGCTTTCTCAGGTAAGCCCCACCTGCACTCCATGCCACTCTCTGTCTTCTATCAAAATA
ACGCTGTAGCACTAAGCCAGACATATATATGGAAGACCTGCCCATTTATTTCTAGATACC
TCATCCAAGTGATGGGGTAAAAGGCTCACTGCCAAGATGACTTGAGGGGAGATTTTCTGG
GACAGTAGAAGTAGGAGACACAGCAGAAGCTGTGAGACACCTAGAAAGAGATGGCAGAGG
CTCATGGCAGGCCAGTTGGTCTGATGGGAGGGTTGGGCCTGGAGTCTGCATCTGCTCAGA
GCCTAACCTTCCAACAGCTTTGGATTTGCAGTGTCTCTGAAGTGTGAGAGTCAAAGCAAA
GGTTTGGAATAATAAAAATGTGGAAATCATTGGTCTGTTGATCGCACTAAGACCTTGAGC
TGGTACTAAGCACTGAAGAGATGAGCAAAGGCTTAAGACCAAGGGAAAGGAGGAaggact
tggagttaaccactgggtttagtgggtgccgctggcagccttaatggaaacagttctcaa
gacgactgaggagggaggtctgatgagagtgttccagagagaacaaggggctaagaatta
gagaTGCAGGTTTCAGAAAGCAGGGGCTGGGAATGTCAAAGGAAAGTGCTTGCTGTTATC
AGGGAAGAGCATCATGCTTGAGTGACAACAGAAGGTTCCGGTAGGATCATGTTGGGGTTG
GAACAGCAAGAAACAAGAAGAGACCATTGCCCTTCAGTAGGTGAGAGGGTGAGGTAGGTG
GGCTTGGCTTTTAGCCAGCAGCCCAGATGGTTCCCAGTGGTAAGCAGCATGAGATGAGGG
GGCGGGGCAGCACAGCACTTTTATGATTAGTCTTCACAGTGAGCAACGAGCATGAGGGAG
AGGTGTTAAAGTATAAGAAGGATGCATGTGAGCCAGGTGTCCTATTTTGGCTAAGCTCTT
AGATAAAATGTGTGCATCATTCTGATTTGGCAAAGTGAGTGAAGGAGAAGAGAAGGAGGA
GGATTTGCTCAGGATTTGACTCTGAACCCATTTCCTGAGCAGGTCTTCCAAATTAGCACT
CTGAAAGAACTGAGTTTGTGTGGCTGCCCCAGGTGCTTTCCCAGTGGTATAAATGCATAT
TCTGAGAAAGCCCGTGACATTCCAAGCTCCTGCTTAATGTGATTTCATAGCTTGCATTGT
CTCGTGTACCTGTTTGCAGCTTCACTGTCACTTTCCACAGATACTGTCCCAGTCATCCTA
AGTGTAACACGCACCCTGATAGCTAGGTAAGGAGGCTGCTCTGAGGAGGACTGACTCCAG
CACCTTGACTGGGTAGTACACGCTGACAGTGAACCCCAGGTCATATACTTCTAAAGGAAG
AAAGAACACATTACTAGATGCTGAAGGGATGGGCTGGTGCCAAGAGAAACAGAATGGCCT
CTGAAAGCATCATTGTCAAAGGCAGTTTCAGGAGGGAGTGTGGTCTGTGGGATAGGCCAG
AACCCAGGcccctcccctcccctcccctctccAGACTTCCCTTGGTCAGCCTGTCTCACA
GGTTCGATGCCCAGCTGGGAGAGAAGTCAGATTGATCTCGAAAGTTCTTCTCTCATTTAG
AGACCTGTACATCTAAGGTAGCTTTAGTATGAACATTGATTTCAGTTTGTTTATGTGATA
TTTATTTATTTTGTGTTTAATCATTTATCTCATAGGTTGAATCATTTTTGTCATAATTTT
ATTTTGAATTATAATAGGAAAACAGATTATGTTGATTTAATGAACCATGACCATACTTTT
TAAAGATGCAGAGTATAAGAGCTTTTATTAAGTGATTTAGAAACCCAAACCTTATTTAAG
TATTGTCTCAAAATGTTTTTGCTGATCCTCTAGGGTAGCCTAGTTACTTTCTTGTTCATA
GGCATAAACAGTTTTTCTTTGCATGAGAGTATTGTATGTATTACGACTCTGAAGCGCATT
GTAGCTGTGTTTTCCTCAAGAGAATCCTTAGATATTGATCAATGGAATAAAGTTATTGAA
CAGCTAGGAACACCATCCGCAGAGTTCATGAAGAAACTTCAGCCAACTGTAAGGAATTAT
GTGGAAAACAGACCAAAGTACCCTGGAATCAAATTTGAAGAGCTCTTTCCAGATTGGATA
TTTCCGTCAGAATCCGAACGAGACAAAATAAAAAGTAAGGCATTCTTGTATCCTGCACTT
GTTTCTCTAACACCTGAACCCTAAAGCCCATGTATGTTAAGAGGTGAAGTGCTAGAAACC
CTGAAATAGAGGCTCTTACAGTCTGATGTTCAAAGGCACCACAGGAGGAAAACTTTAAAG
GCCGAGAGTCTTGACCTTGCTACAACAGTGCAGCCAAAGATTCAGATCAGTCTGCAAACC
CTTAGGTTATAgggtgggaaagtgcctcgggcagacacacttgccctataagggtgagaa
cttgagttttcatcaccagcatcactcagaaggcacaagcatggctgcctgtgcccgtaa
cccaccctctggggctgagaccagtggatcctggaagcttgctgaccagccagtagggga
actgggagcttccagttcagtgaggaactctgtcataaaggaatgaggaggagaacaaga
ccaccaactccccctctagcctcagagtacatcttacccacactcaaacaTTCATATGCA
TATACCACACATGTTCATGcacgcacacacacacacacacacacacacacacacacacac
aAGACCCATATTGTAATGTCACCAATCCTAATTCAAAACCATTTCAAATATAAAGAACAT
TTCAGTAAGGATTCTAGACAGAAACTATTAAGTGTGGTCCAGTGGAAAAGGCCCTCGTTG
CCCTTCTGTGTCCTTCCTAGAATGTGGACACCTGAGGAAAAACAATAGCTTTGCTGTCCT
CTATGCCAGGGTGAGCGGCACCTTGGTCACAAAAGCCCCGACTTTTCCTTGGCTGTATAT
GTTGTGAATTTTTCATTGCTGGGACCTTACTGAGCATTCTGAATTAAAGTTAATTAGCTT
CTTGGTTTTTTTTCTTACTAACCTCTAGATTAAAAACAAAAACACTGTATACAGCTAGGC
AAAGCAGTGGTGCCTGTGAAACTATACTCTGGGACTGTGTGTGTTACTCTGAAGGTTTTA
AACTTGTTCTAATGTGACCCAAAGAACAATGCTCCTGCTACATGATGTCCACACTCCTGG
CAGCACAGTCTTCAGAGAGGTGCTTGCTGCCCGCTGTGCTGTGGCTTCATAGCTTCAGGT
CATCTGGGTACTGGTCTGAGGCTACCTAGTACCCTCACCTCACATGCTAAAAGCCTGGTT
TTAATAGTGGCCATTGGGCTTTTAAAGGTGTAAGCTGTGTTGGTCTTGAACCTCTTACAC
ATCTTCTGAAGTCAGCATGTCTCTTTGCCCTCCATACTTTCTGTTTGATTCTTTATTATG
TGGTTCCTCTTTTCCACGGTAGCAATGTAATTGCATCATTTGTTTACATCCTAGCAAGTC
AAGCCAGAGATCTGTTATCGAAAATGTTAGTGATTGATCCGGACAAGCGGATCTCTGTGG
ACGAAGCCTTGCGCCACCCGTATATTACTGTTTGGTATGACCCCGCTGAAGCAGAAGCGG
TAAGTTCTCTTTGGAAAATGTCCGTGTAGAGGGCTCACTGTACAATCCAGGACCCACTGT
CTTTGGGTCCTCTTTCCGCTGGCCCAGAATGGCTACATGAGCACAGCAGGTTGTTAGTTT
TAGGGTCCTGACTTAAGCAGTAGAACAAGTGCTGTCTAAGGCCTAGGTCAGTAACCCTGG
TGGCACTTGCCGCTGGGGCTGTAGCTACAGAATGCTCAGGAGTGTACTGTGGTGTATGCT
GACCTTATATTGATAAGGCTGATGTGTAATAATAatttatgaggcacctgcttcatgcct
ggcactgggctatgagctttgtttacatcttattcagtccCTCAAGTCAGAGAGCCTAAG
CAGCCTTCCCAAGAGACACATCAGCTCACATCTCCCCGCCGCATCTGGGCTTGTTTCTTC
ATAGCATCCCTCGTGTGATGATCCTTAGCTATGAGGGAAATACACCGTGGGGAGTTTACT
TCATGGCAGTGGTGGAACACTGTTGTGTCCTGGGTTTAGATTTAACTGCCATTGTAACAT
TATGTTATATCAAAAGAATCAGATTTATGAACAGCCAAGTTATGGACTGTTCCATTCATG
AGCTTGTGGCCTGTGCATGGGTGTTCTGTCATGAAGAATGTGAACTGGAAGTATTTTCTA
AGAACATACCACACCTCACTCAGCTCCCACACAGCTGACCCTCTGAGCTGCCTATTGTTA
CTAATTTTGTAACTTCACTTGTGCAATGTCTGCAGAACATTTTGAGGTCATGTGATTATT
GAGATTTATTACTGATAGCTTGCTTTTGGTTAACTTTCTGTAATTGTCTTTTAAACTGAT
AAAATATATCATGCTTACAAGAAAAATCTAGAACATGTTAATTAAAATAAATCCATGAGT
AGACTCGGAACATTCTAAGTAGTGTTATCTTCCCAGCATGGCCCATAAGTTTTGAGCTAT
CGACCTGACATATCATTTCAGCCACCACCTCAAATTTATGATGCCCAGTTGGAAGAAAGA
GAGCATGCGATTGAAGAGTGGAAAGGTAAGAGTGGCTTGTTTAGATCCTTTCTTATGACG
ATCCCATAGTCGTACAGAGCACACTCCCATAGTCCACCACAACATGTTCCCATAACCCTC
CAGAACACATTTTTTACTACTTATTCATACTAGCCTCTTTGGAAGGACCTTGAAAGCCAG
AAGCCGCAGTGTCCTCTCTTTCCACTTCCCAGCTGAGAACGACTGTGACACTAGCATGTT
AGAGTAGACTATGTATGGCATCATAATTTCCTTCAGGTGAAGCAAAGGACTTCTGTGTGA
CTTCCATCATCACACACTGATGTGTGGCCTGGTCACACCCCTAAGTGTTCACACTTCTTG
ATAGCGTGGACGTTTGGAGCAAACCCAGTATACAGGCCACATATTCCTTACACAGATCCC
GTCTAAGCAGGTATGGGGGAGCCCAGATATGGCACATGTAATTGAATGTGTATATTAAAC
CATGTAGTTACGTATTTTAAAATCTAGTCTGGAGGAAATTGCCAAAAATAAGCAGGAAGG
TATTACTAGCACTTCAAGATGAACCCCAGTCACAGTGAGTGAACTAAGATGGTCAACAAG
AAGCAGACCCTGGAAGCTTCCATTATGATGCGGAAGCAGGTTACAGTAACTAAGGGCCAT
AGTCAGTGCAGGTCAGCACTGATCAGACTTTCCAGATTGACATGCCAGTGGCCCACTCAT
GCACAGTCACCATGGCAACACGCACAGTAGTATATGCTTGCAGTATGCTGCTAATGTGAG
CCCCTAGTAACATGTGGTAGCCAAAGGAAGTTGAGACATCCCAGGGCCTGGGGTGGCTCT
TGGGATCTGGAGGCAGAGTTCGGTGCAGGGGAAATGACCTAAGCATCTCGACTTCTGTTT
CTCTTTGAAGAACTAATTTACAAAGAAGTGATGGACTGGGAAGAAAGAAGCAAGAATGGG
GTGAAAGACCAGCCTTCAGGTTGGTGATTGCTTTAATTTTGTTGTCTCATATTTCTTTAC
CTACTCAATGTTTATAAATGACAGTGATATATTAATGTCACTTGGCTATCTTTGTATGAC
ATTGTTACCTTCCTGCTTGCCCTGATGCTGGTGCAGTGGCTTTGCACTCATGTTTTTTGC
GGTGCCAGCCCTAAGCTGCATTTGAAGCGTCCCTGTTGTAACCTTGCTGTAGTCGTCGCC
AGCTCTGTTTAGAGAGGAAGGGGTTTGGATTTGAAACGTGTTTGAAACGTGTTGCCCTCT
TTGCTTGGATCCATCCAGTTTATAAAAAAGGATGTCAGTGCAGACCTAAGATTCACGTGC
TTTAGTTTTCTCAGCCACAGTAACACATGGGTAGTAGGAGGTAGGAGGGCTTTATTTACC
TCCGAAATTAAAATAATGATTTCTTGACTCACTAGACAAAAATAAAATCTAAAGCAGGCG
CTAAAGTTATCTTTTGGGGTGTAttttttttttcggagctggggaccgaacccagggcct
tgcgctcgctaggcaagcgctctaccactgagctaaatccccaaccccTGGGGTGTATAT
TTTAGAAAGTGTTTTTATCACAAAAGATTCATTTGAATCCTGATGGTTTTTCCTACAGAT
GAGGTTTGTCTATTGTGGATGAAATGTTCATCACACTTGAATCCTTCTCAGGCCTAAGCC
TCTTGTGGTAGTTGTAGGGAGAATTCATCCATTTTCTCTTAAGGTCTATTTGAAGTTAGC
AGGTATATCTTTTAAGTCATCAACATGGTCATATGTGACCACATACACATTGCCCGTGGT
GCGGGCAGAACAGGGGACTATTGTAGGGAAAGCCCAAGACTGATTTCGAAACTGAACTAA
CAAAGGACTCCAGGAAAAATCCCAGAAGCTTAAAGTGTAGTTGAGCAGTCTTGGTTCTGT
GGGTCATTAGGATCCGGAAACTACCAAGCACAGAATGGAGAAGTAGCCTGAAGCCCCACG
CCTGGCGTGCAGGATGCCGTGCCTCAGATTTTACTCCGTTTGGTTTTCTTAGCACAGATG
CAGCAGTAAGCAGCAAGGCTACTCCTTCTCAGTCGTCATCCATCAATGACATCTCATCCA
TGTCCACTGAGCACACCCTGGCCTCAGACACAGACAGCAGTCTCGATGCCTCAACCGGAC
CCCTGGAAGGCTGCCGATGAAACCTCGCAGATGGCGCACTTGTCTGTGAAGGACTCTGGC
TTCCATGGCCCTGAGCACATGGGAGCTGGTGGAACCAAATCAAGAAGCTCCATGTTCTGC
ATGTAAGAAACACGACGCCTTGCCCCCACTCAGTTCCAGTAGGATTGCCTGCGTAGACTG
TAACATGAGGCAGACGATGTCTGGAGAAAAAGTACAAACCACACTGTTAGAAATTTTGTT
CAAGATCATTTCAGGTGAGCAATTAGAATAGCCGAGTTTCTTTTTCCAGTCGTGTGGTGT
CCTTGGTGACAGATCATGTGTAACTGTGGGGACTCGTATGCATGTGACCACAAATGCTTG
CTTGAACTTGCCCATGTAGCACTTTGGGAATCAGTATTTAAATGCCAAATAATCTTCCAG
GTAGTTCTGCTTCTAGAATAATCTCTTAATCCTCTTTAGTAATTTGGTGTCTGTCCACAA
AAAAATAGATCATGTGTATGAATTGGCCACTATCATATTATCATATTTTACCCACTTTTA
TGGTATGATTTATTCTGTCTTTTGTATTTCAGAAGGaatataattaaatttatttaataa
ataaaaCTACAGCTTTTCTTAAATTTGTGATGTTTTAGGCTGAGAATTACCACTGCTTTA
TATCGACACTCTGTGTCCTTTAAACTGCCCACTATGGGAAACTTTACGTACAGCTTTCTG
CATGACAAAGTTCCAAGTTGTATTTCACTCTGCTTAACGACTTATGTCACCTTGAATCCT
GACCACACATTTCCTTTTTCTTGGTCCTCTGAACTTGGATCTAGAATCCCTCACAGAACT
TCACCTTCTTTATCACAAAGCACCCCATCTCAGTAGAATGAATCGGCAGATTCCTGAGCC
CCGCTGCCTAATGTAGAGCTGACAGGGTGGCTTCCCCAGAACGGTGGGTGGGTGCCTCCT
TCCCTGAGCCCACCCATCCTTTGCTCCCCTCTCTTTATTTAAGGTGAAAGGTGATTGGGT
CTCATAGCCTTTCCTTTTGTAGCATTGCCTAACTTGTCTTTCTCACTGACAGAAGCCACC
ACGTCCAGCCAGAGCACATGGTCTCTTAGGAGACCGGGCTTACTTACCATGCATGTTTGC
TGCTGTCCTTTTCCATTTTGTGGAGGCATTTCCTTTTTCTAAGGGAATTCCTCAGATGTT
CTAGAAACATTCAGAAGAACGCAGAAGAAATATTCTAGAGAATTAGGGGTTCATTCTTGA
ATATTTTCTGATTTAAAACTGCTCACCTGAAATTGATACTTTCAGATCCTGATCTGTAAA
TTACTCGAGATTTGGTAAGATGCTGAGTTCTCTGTGTTGTTGCAGAATTGGAGTTGGGAT
GATCATACCTTGGCTACCTGCGCTCAGAGCATTTCCTTCTTGAGCTTATTTTGTTAACAA
TTCATATCTTGTGTTCAGTTACTTTGGGAGCTATGGAGTGTGTTATAGAAGGAAATTTGA
TAAGAACTTTTATGGAAAGTACCATCTAATACGTGATTCTGTCTGCACCAGTTGTATCCT
AATGGTTGGTCTGATCATTGGAACCTTTAATGAACAATGTTAATCTGAAGTAAGGATTAG
CTTTATATCACATGTGGACACTTTCAGTTACAAATGCTAGTGCGGGTGAGGGCAGAGACA
CCTGCCTNNNNNNNNNNNNNNNNNNNNNNNNNNNNNNNNNNNNNNNNNNNNNNNNNNNNN
NNNNNNNNNNNNNNNNNNNNNNNNNNNNNNNNNNNNNNNNNNNNNNNNNNNNNNNNNNNN
NNNNNNNNNNNNNNNNNNNNNNNNNNNNNNNNNNNNNNNNNNNNNNNNNNNNNNNNNNNN
NNNNNNNNNNNNNNNNNNNNNNNNNNNNNNNNNNNNNNNNNNNNNNNNNNNNNNNNNNNN
NNNNNNNNNNNNNNNNNNNNNNNNNNNNNNNNNNNNNNNNNNNNNNNNNNNNNNNNNNNN
NNNNNNNNNNNNNNNNNNNNNNNNNNNNNNNNNNNNNNNNNNNNNNNNNNNNNNNNNNNN
NNNNNNNNNNNNNNNNNNNNNNNNNNNNNNNNNNNNNNNNNNNNNNNNNNNNNNNNNNNN
NNNNNNNNNNNNNNNNNNNNNNNNNNNNNNNNNNNNNNNNNNNNNNNNNNNNNNNNNNNN
NNNNNNNNNNNNNNNNNNNNNNNNNNNNNNNNNNNNNNNNNNNNNNNNNNNNNNNNNNNN
NNNNNNNNNNNNNNNNNNNNNNNNNNNNNNNNNNNNNNNNNNNNNNNNNNNNNNNNNNNN
NNNNNNNNNNNNNNNNNNNNNNNNNNNNNNNNNNNNNNNNNNNNNNNNNNNNNNNNNNNN
NNNNNNNNNNNNNNNNNNNNNNNNNNNNNNNNNNNNNNNNNNNNNNNNNNNNNNNNNNNN
NNNNNNNNNNNNNNNNNNNNNNNNNNNNNNNNNNNNNNNNNNNNNNNNNNNNNNNNNNNN
NNNNNNNNNNNNNNNNNNNNNNNNNNNNNTCAGGTTATTGGGCCCTGGGAGGCTGAAGTT
TCACAGCGTCATACTGTGCTCTTCCCTCGGATGCACATTCTTGAAATGACTTCCCTGAAA
CTTAAGGAGGAAATCAGAAAGGCACTGCATTATCTGCCCTACACTGTAAGGGGAGCATGC
TGTGATAGAGGCTCGCCCTGGTCCCACAGACAGGAGGCAGCTGTGAGTGGATCCAGGCGC
CCTCAAAGAGTGGCTTTCTCCCCCCTTACTCTGCCTATCTATCAACACTGTTTTGGATGG
AGCCTGTGCTGGTGTGGACAGGGTCTCATGCCAAGACTCTCCTCCATCAGGCAAGTGCAC
CTAGGACTGGCCACAGCGCCCCAAAGAAATACCTCACCCCAGTTTCAGGGTCCTCCCTCC
TGAGCCTAGCTTTGCCAGGGTCCTGGGACAATGCGAATGGTTTTGAGCTGACCTCTGTAG
GCAAATGCTGATGTTGGATAAAGAACTGAAAAATGTGCTCAACTTTCTCATCTTTTCTAT
TTTATTTTTGTAATTTATATTGTACACACCCTGGAAGTCACTATTTTGGACATGTATTTT
TATAAACCGGGTAACTAATGATTATCTGGAATTTGCACTAGGTTAGTTTTTGTTGTTGTT
GGCTTAATTTTCAGCCAAAAGTGGAATGACTGCCCCTTCCAGGTCTGAGTTTTCATTTCA
AGCGCAGGTCTGGAGGGCAGACATGTCCAGCCAGGGTAGGAGCGCGGCCTCAGAACTCGG
GCTGCAGAGTGCCTCAAGCACTGGGCCTGCAGTCAGAACTGTGCTCTCATCTTTAGAACA
CAAAGACCAGTCCCCGGTGTTAGAAAGAGAAAGCCCTCCATTGGCCCTTGTTGACAGCCA
GGGCCTGCATCTAAAGTAAAAAGCCCAACACTGGTTTCATCTGGGCTGGGTGTGTGAGTC
TGTCTGCTATGACTCCTCTGATGCCTCATGCTGGTGGTAAGTACAGTATGACCTTTCAGG
TTGTGTATCTCAAAAGTAACTGCCTAATGTTTTATAATAAAATATATCATGTGTTTTGAT
TGGTGGAAAAATAATACAAACTACATTTTAAAAGAGAAATGTACAGCATGTCCAATCCCT
GTGTGTTTCAAAGTGACAATTGACTGACTGTATCTTTCCACATCACCATTTTGATTACAA
ACTTAACACGAATAGA
