# Supplementary material for: Reference based annotation with GeneMapper
Source: Genome Biol. 2006 Apr 5;7(4):R29. doi: 10.1186/gb-2006-7-4-r29 (PMC1557983; doi:10.1186/gb-2006-7-4-r29)
Supplement: Additional data file 2 — A gunzipped tar file containing the data set of orthologous genes in five vertebrates (human, chimpanzee, mouse, rat and chicken) that was used to compare pair-wise and multiple species GeneMapper [file gb-2006-7-4-r29-S2.tgz › 5verts/orth107/mm34.fa]

>NM_021510
TCTCTCTGTGACGCAAGTGGGGCGGGGCCGGCAACAGGGTGCGCGTGCGCAGAGCTTGCT
GGAAGGGCTTTATTTAGCCTGCGCAGGCGCCCGCTTATCATTTCTCCTCAGCCACGCCGA
GGCTTTTTGTGGAGGTGAGTGACTTTCCGTCTTCGACTGCTGCCCGAGCTCTCCACGGAC
ACCTCTTTGGGTGACGATTGCTTGTCGCTGAGCTTAGGTTCTAACCTGAGGGGCCGTGGC
AGGCGCAGGCTGCCCCTGGGAGCCGCGAGTGTCTCGCCGGCGTGGCAGCGCCGCCTAGGC
CTGCAGGCCGCGCCGCTTTCTATTGTGTGAGATGTCTGAGGAGGCGGAGCGGAAGCGGCG
GCCGCCATTTCCTCGTCTCAACCGTGGCTGTGGGCCAGGGTCTTATTAGCTTGGCGCCTC
GGCCCTGGGCGCACTGGGCGGCTTTGGGCATCGGGTCGCTAGCCGAGGCCGGGTTGCATG
CTTGAGTCTCCGGGGCCCAGGCATCCTGACGGGCGGGACTCGCATGGCGGCGCCCGGTGC
CCGCTGTGCGCCGTGAAGTGGGAGGGCCATTTAAATGCCTGTTTTCTCAGACGCGTTCCT
GACCCCCACCCCCACCCCGCAGCCCCGCAATCTGTGTGGACGCCAGGACCACCGAAGGGA
CGATGATGCTGGGAGCAGAAGGCGGAGAGGGCTTCGTGGTGAAGGTCCGGGGCTTGCCCT
GGTCCTGCTCCGCGGATGAAGTGCAGCGCTTTTTTTCTGGTGAGTTGAGGCGGGAGTTGT
CAGTGGGGCCCGCggctgggccgggccgggccgggttggggcggggcgggTCTCCCGGGC
GCCCCCTAGCGAGTCGCGGCCACCAGCGGTTTCCCCAGGCGGCTCGCGCTCTGTTGGCCG
CTGTTACGCAATGGTAATTGCGAAATCCGCACCCCCCCCAACCCCCTTGGGGATGCTGGT
GGCCCTGCTGAATTTGTTTTCTTTTAAAACTTTTTCTGTCTCTATGCATCAATCTGTGCA
TTCTGGAGTAGTCTAAGAAAAATTTAAGTAGGGAAAGATGTGATTTCTTCTCAAGTCGTG
TAAGGTTTTGTAAAAAGGTACTTGTAGTGTTGACCTTACCATCTGAATTTAGCTGTGGTA
ACAGAAAACGATCTGTAAATCGAGCCCCAAGTATACTGCAAGCAATTGCAGGGGGCCGTT
GCCGTCCGGGTTTGAGTTGAACTGCAGCTTGGAGCCTTTAGTTGTTAACATTGGTCCCTT
TTCGGATGAATATTGAGCTGGAGTTTGGATTTGAATGAAATTGTTATGTGGTTGCTGATA
GAGGGAAGCTGACATGGTACCCAAACAAGAAAATGCTGTGAAGTCACCAGATCCAGATGA
GATTATTCTGAGATAGTGTACCAAGAGATGGTTAATGGAAACTTAGAGGCAAGGTGGTAG
CTTCATTTGAACTTTTTTTtttttttttttcgagacagggtttctctgtgtagctctggc
tgtcctggaactctgtagaccaggctggcctcgaaatcagaaatccgcctgcctctgcct
ccccagtgctgggattaaacgcgtgcgtcaccactgccctgctCCATTTGAACTATTTTT
GAGCATTGAGTTACCTTGTTGGACTAGGAATATATCCTGTATATGAGATAATTTGATCGT
GTTCTGCTTGGTCAGTCTTTTTAGGCATGTTTTTTTTTTTTTGGTGTGTGTGATGACAGG
AATATGCATTTTATCTGTAGTGGTTTTAAATCCTGTATTAAGCGTTGTTTTCTTTTCAGA
CTGCAAAATTCAAAATGGGGCTCAAGGTATTCGTTTCATCTACACCAGAGAAGGCAGACC
AAGTGGCGAGGCTTTTGTTGAACTTGAATCAGAAGATGAAGTCAAATTGGCCTTGAAAAA
AGACAGAGAAACTATGGGACACAGATATGTTGAAGGTTTGATTTACATTGCCCTAGTAAC
AGTAAACGTTTAAACACATAGAGGTCTTACCCCTTCTGAATTTTAGGTATTTGACCGCAT
GGAAATGGTCATCTAAGGGAGTTTATGGCAGCTCTTCCTAGTTATCTAAAAGCCCAGGAA
ATCTGAACTTTGTTCTCCAACTTAATTGACTAATTCTAAGCACCTCTTTCAGTATTCAAG
TCAAACAACGTTGAAATGGATTGGGTGTTGAAGCATACTGGTCCAAATAGTCCTGACACA
GCCAATGATGGCTTTGTACGGCTTAGAGGACTCCCTTTTGGATGTAGCAAGGAAGAAATT
GTTCAGTTCTTCTCAGGTATGTAGTCCTGTTTGTTGCTGAGCAGTGAGGTATGGCAGCTT
CTGGCGACATGAATTAGTATTAGTAGACCTTTAAAAAGTTGAATAGTCTAGGTACTTAAA
GTAGGCTGTTGAATATATGTTGTTGAATTCACATTTTCTTCCTGGAGACCTTCAAATAAC
TTAAGCCCATCTTAAAGGTGGAAATTAGAAGTATTTCCAAAGTGTTAACTTTGCCTATAT
TTAGTATTGTAGTTCAGAGTAGACCTTTGAGGATTCTACTCAGCCATCTTAACTTCCTCA
TATTGCTGTTTAGCAAAGTACTTCAAGTTAAAGGTAAGCTCTTTTAACATTAGATTAGTG
TGAGTCTAGATTGTTACAGTTTATGGTGTTATAACTTATTTTCCGTCATGGGACCAGAAA
TATTTTAGCTAGTGTAATTCTCTGTATGAAAATTGTTATGAAAGGAACTTGGCTTAGGTA
GCCTATTAGAAGTCAAAAAAGTAAATTGTAGCAAGTGTAGGTTGAATGCTTGTAGTCTCA
ATATGAAAGCAGTATAGAAGTTTTTGAAGTTGTTCTGGGCCTAAAGTATTTGAATGTTTT
TATGTTGAAGAGCTGATAGGATTTGCATGCTTAGCAGAATGTTAAATCTTGTATATTTTA
AGTACTATTAATACTCTTGATGACATAGACAGAATTAATCAAATATCTTAATAGTTTTTA
GCATAGTATGTATTAGAACTTTGACTAGAACTTTATATATGTATCAATTTGTAATATTTT
ATAGTTTGAAATCAAGTCTGTTTTGTTTTATCTAAATTGGTGAGAATTGAATGCTATCTG
TCAACGTTAAATATGAACATAATTTCATATCTTCTAGGAAAGTGCTTTAAGGCCTTTTTG
TAAGCTTGGGAATGTATCCACGGGAAGGATTTTTCATAGACGGAATTTCCAGAAGTGAAT
CATACTACTGTTAGAACATAAGAGTGCATGATTGCTTTGTAGATAGTTATTGTTGAAAGT
TTAGTTTGTATGTTTGTCAATTATGATTTTTAAAATGTTTTCAATTTTTACATAAACTGT
TTAAATGTGTAATTTTAAAATTGAAGTTCCAATAACTTAAAAAGAATTGAAATATATGAG
GTTAAAAGGTTTCTTATTTTACTTAAATTGTTATTTTAATGCTTAAAAAATTTAAAGTTC
TTGTATAATTCTATTAAGATGCATAGATTAAAATGTTTTTAATTGTTGAATTCTTAATGC
ACCCTCTGGAGTATAACACTTTTTTTTCTTTACTGTATATACTATGCCTTGGGTGTGTTA
AGAATTGAGTTATACTCTTTATAGTGGAACTTCTTATTATTGCAATGCATATTTTAAGAG
TACTTGTTGAAAGCATACCATTCACCTAAAGTTAAAATTCTGGTTTATTTAAAGCTATAA
GAAGAATCATTTCTGGGCTTGTGATGTTAATATTGCCCCCCTACTGGGGTTATTTGTCCT
TGGGTTGAAGGGTTGGAAATCGTGCCAAATGGGATAACATTGCCGGTGGACTTCCAGGGG
AGGAGTACGGGGGAGGCCTTCGTGCAGTTTGCTTCACAGGAAATAGCTGAAAAGGCTCTA
AAGAAACACAAGGAAAGAATAGGGCACAGGTGGGGATGGATGGTTGGTTGGATATGTCAC
TTTTCTTATGGTAAACAATTAAATCCATATTCTCTCTGCTTAGAAAGAGGAAATTACCCA
TTTCCTATTCCCAGTTAATTGATAATCTGCTATAACTTCTAAATTTTCCCAGTTAATGTA
TTTCATTCAAATTAAACTTTAGGCTTTAAAATTATCCCTAGTTTATTGGGCTGTCTTTAC
AATTTTGTAGGACTTTTAGTTTATTAACCCTAATCAATAGAGTTGAGAGACTATGGCTTT
AAAAAATTACTACAAACCTGTCTTTAGCTGTAATAACACCCATATAGGAAATTAATATTA
CCATAAGAAAATGTGATACTTTCTGATCTTGTTTTTAAAGTTGAAATGCAACAAACTTTT
TCTTGCTGTATAAATATTCTGCATATGTATTAATAAGCATAGCTTTCAAGAAATTGTCAC
AAAGGGTTTTATTCTCTTTGCTTGTGACTATTTTTCATTGAAGCATGCGCTTTTTTACCT
ATGCTGATTCCTACTAAAAGCATAGGCTGGGTACTGGCGAAAAGAAGTGTGTAGTGTGGG
CTAGACTGTTGGTGGAGGCTGGCTTTTTAGCCCACTTGCTACACATACTGCCAAAGGAAT
TGAAATAATGAAAGTTGAGTGGAATTATTCCCTCCTAAACCATTTACTTAATACTCCTCT
CTGCCTCTAAGGCTGGGCTCTGCCTCAGAGGAGTTTATTTTCTTTTTTTCTATAAAGTTT
AAATAGTCTTTTGAGTGAATTTTCTGGTCATTGCCTATACAAATAAATGTAAGAAATCTG
GCTTTAAATATTAGTCAGTTTCATGGCTATGACTAAATTGTTTTTCTTGTATAACAAAGT
AATTGTATGACATGAACTAATGTTTTCTCTCCCCTCCCCATTCCCCTTCCTTTTGGACAA
TGCTTTAGGTATATTGAAATATTTAAGAGCAGTCGAGCTGAAGTTAGAACTCATTATGAC
CCACCACGAAAACTTATGGCCATGCAGCGGCCAGGTCCCTATGACAGACCTGGGGCTGGC
AGAGGGTATAACAGCATTGGCAGAGGAGCTGGTTTTGAGAGGATGAGGCGTGGTGCTTAT
GGTGGAGGTGTGTATATGCTGAACCAGCTTCCTTTGTGTGTGTGTGTTGCTTCCCCCCAC
CTCCCGACTAATTGTACTTTTTTTCTTTCAGGCTATGGAGGCTATGATGATTATAATGGC
TATAATGATGGCTATGGATTTGGTTCAGATAGATTTGGAAGAGGTAAGGTAAGAATTGAA
TTTCTCAATTGAAGGATATTTACACATTTGTCCATCTAGACCTCAATTATTGTTTTTCAG
GAATGTCTGACCACAGATATGGGGACGGTGGCTCTACTTTCCAGAGTACAACCGGACACT
GTGTACACATGCGGGGATTACCATACAGAGCTACTGAGAATGACATTTATAATGTACGTG
TTCAACTAAATTCACTTGGGATAATTCAGTACAGTAGTAAAAATAATGGGGTGATCATTA
TACATTTTGATTGTTAAAAGCTGTCTAATTTTAAATAACTTGTATTTTAGTTTTTTTCAC
CACTCAACCCTGTGAGAGTACATATTGAGATTGGACCTGATGGCAGAGTAACTGGTGAAG
CAGATGTTGAGTTCGCAACCCATGAAGATGCTGTTGCAGCTATGTCAAAAGATAAAGCAA
ATATGCGTAAGTGTGATTAAATTATTTGTAACCTCAGGCAGTTCAGTGACAAGCATTTAG
AATAGATTAGTAAGGGGATATATAGGAAAGATTTGATCTCTAGTGAGGAAGCTTGGTTGT
ACTGAAGGAAGCTTATGTGTGTGTGTGTGTGTGTTTTTAAACCTATTGGGATTTGTGATA
AGATATAATCTTGAAGTTTGACCTTAGTTGATATGATAGTTCAAAGATAAGTGTTTTAAA
AGCTAGTTCTTAACTAACATGGGAATTTTCTTTTTGCCAAAAACATTTGTGATTCACAAA
TTACTTTTAAATTGCTTAACTTGTTTTCTTTTACAAACTAACAATTTCAAACTTTTTTTT
TCTCATTTCAGAACACAGATATGTAGAGCTCTTCTTGAATTCTACAGCAGGAGCAAGCGG
TGGTGCTTACGGTAGCCAAATGCTAGGAGGCATGGGTTTGTGTAAATATCACTTTAGTGT
CTTTTTTTAAGCTAACCTTGTATGCCTTTTCTCTCATTTCAGAACACAGATATGTAGAAC
TCTTCTTGAATTCTACAGCAGGAGCAAGCGGTGGTGCTTATGGTAGCCAAATGATGGGAG
GCATGGGCTTGTGTAAATATCGTTAGTTTTTTTAAAAACCAAAACATTTATATCTGTATA
AGTAGATAATAAGTTAAGTTTTAATATATATTTAATTAGCACAAGAGTTTGTTAGAATAA
TAATAACATAAGTTACAATAATAATTTTAAGTTAGGAAACAAATTTAGGCAGAGATAGAT
TCTTAATTTGAACAAATTTTGTAGTTAGTGTATTAGTTACTAAAATCTTGAAGTAACATA
AAGCTGCTTAGGTAGATTACTCAACGTTAAGTACTTCTGCTTGGGGGAGGGTTCTATTGA
AAATTACATTATCTGTCTATAAAGTTTAAGTCTAAAATACTTAGTAAAAATATAGGATTA
AAATTTAATTAGTTGGGCATAATTAATTAGGTATTAACTGATAGCCTGTATAATGACATA
TCTAAATATATATTGAGCTAAGGAGGAACCTTATTAAACTAAAGTTTCAAAACATGGTCA
CAAAATACTTCTATTTAGGGAATCATGTGTATTTAGTCCTTAACCCTTTGGTTTATAAAA
CATTTGACTAGCTCATATGATTAATATAAAGGTTAGTCTGGTTATAGACAATTGGAGTCT
TGTAGATAGTAGGCAGAAGGAGACAGTAATGTAAGAACAAGACTGGAAAATTGTAGACAT
AGAATTACAAGCCCGGTACCACCAGGTACCACATTGGATAAGGAACAAAGCTCTAATGTT
CTCTTAACTTAACAGCAAACCAGTCCAGTTACGGTGGCCCAGCCAGCCAGCAGCTGAGTG
GTGGTTATGGAGGTGGTTACGGTGGCCAGAGCAGCATGAGCGGATATGGTGAGTGATTTT
TCTCATATACTTGGAGTAGATTTCTTTAGTTGGGGGTGATAATAAAGGCTCTTTTAAAAA
AGAGTGGGGTATTTTAAATGTTGTTTTTTATTATAATACTTAATTTGCAGAAATAGTCAT
TGGGGAGGAGAAGCATATGTTCTATTCATTGCAATTTTGGAACAGAAAATATCTGTGTTT
ACTAAAACATTAATTTGCTTTTCTGTTGTAGCATTAATTTTTTGACACGGTGATTCTTAA
ATATTTAGAATGGTGGTTGGGTTCAGGGATAATATTTTACTAATTGGTTAAGCTAGGGAT
GGTGTTTTTTGTTTTTTGTTTTTTTTTTTTCAATTGGTCTAAAGAATGGTGATTTTGGTA
TTATAGTCTTACCCTACAAAATCCTTTTGCAGACCAAGTTTTACAGGAAAACTCCAGTGA
TTTTCAATCAAACATTGCATAGGTAAATATTTTCTCAAAAAATATAATTTAAATTCCCAA
TAGCAAATACTGATAATGTTGTGATAACACTTTCTATAGCAGTCAGTGACTGACTTAACT
CCATGGAGGCTGCCATTTTGGGCACAGTGAGTTGCCTATAGTCCAACTTTTTTGTCCTTT
AACTTTTGCTTACCATGAATAGACAAAGCAAAAGACTTCCCCTGTGCTCCCTATTCATAC
ACATCGTTCAATGGACACATAGTACATGTTTATGGTACAATTTTTTAAAATGCTTTGTGT
ATCTTTAGAGAAACAAAGTAATTTTGCAATTTTTGAAAAACACTAGTTTTCCTTTAAACT
TAAATTTCCACGTTGATCCTGAAGAATCCACTTAATGGTAGCACAAGAGTCTGGCAAGTT
GGTACTGCAGAGAAAAGGGTTTAATTGAGATTTGTTTGGAGTCGGGATTCCCTTTCCCAG
ACAGCATCTCACCACTTGGACAGCAGCCATTTGCACTCGTATACTTTTTAAATTTTTTCT
TGGAATGCTATTTTATTTTACTGATTATTTAGCATCATTCCTAACTTGTCAAATGGATCT
CTTTACAGGTAGCCAAGGAGCAGTGAACAGCAGCTACTACAGTAATGGAAGCCGAGCATC
TATGGGCGTGAATGGAATGGGAGGGATGTCTAGCATGTCTAGTATGAGTGGTGGATGGGG
AATGTAATTGATTTTGATCACTGACTCTTGGTCAAAAAGAAATTTTTTAAAAAACCCCTC
AGTTTAACAGATTTTGCAATCCATCCAGCCTTGTGGTTTTATGCCTGCTCTTAAGTGAAC
ATTGGCGTCGCTCAAAGAAGGCTCAATGTTGAGCATAGCAGTCACCTAGGATGATAGAGC
AAAGCTGAGTGAACTGTAACTGTTAAACTTAATTCCTAGCTTTTCTCTAGTTACTGTAGG
ATGTACGTAAGCAGTAAGTGTATTTAGGTTAAAGCAGTTGAATTATGTTAAATGTTGCTC
TTATACATACATTGAACACTGTTGATGCATGTTGAAAAACATGCTTTTTTGTAAAACTAT
AGGAGCTGCGTCTACAATTAAAGTGATACATTTGGCATGTTTGTTAATTCTAAATTTATT
TGATAACCTGTAAGGCACGTGAGTTTAAAGCTCTTTTTTTTTATTTTTAAGTTAATGGAG
AAGTTTTGAGAGACAATACCATTATTTTTTAGGATTTTTGGTCTTAGTGTTTGTATGAAA
TTCTGAGGCCTTGATTTAAGTCTTTCATTGTATTGTGATTTCTTTTTAGGTGTATTGCGC
TAAGTGAACCTTGTCAAATAAATCTTCCTTTTAAAAGCTACACTCTGTCTGTGCTTTAGT
GTCCTGTGAACTTGATGTTTTATTTCTGCCAGGTCTACCTTTCTTGCTAGGACAGGCTGG
CTAGGCTAGCTAAAGTT
