# Supplementary material for: Reference based annotation with GeneMapper
Source: Genome Biol. 2006 Apr 5;7(4):R29. doi: 10.1186/gb-2006-7-4-r29 (PMC1557983; doi:10.1186/gb-2006-7-4-r29)
Supplement: Additional data file 2 — A gunzipped tar file containing the data set of orthologous genes in five vertebrates (human, chimpanzee, mouse, rat and chicken) that was used to compare pair-wise and multiple species GeneMapper [file gb-2006-7-4-r29-S2.tgz › 5verts/orth107/mm34.gff]

NM_021510	REFSEQ	CDS	663	759	.	+	0	gene_id "NM_021510";
NM_021510	REFSEQ	CDS	1800	1955	.	+	2	gene_id "NM_021510";
NM_021510	REFSEQ	CDS	2153	2296	.	+	2	gene_id "NM_021510";
NM_021510	REFSEQ	CDS	3791	3929	.	+	2	gene_id "NM_021510";
NM_021510	REFSEQ	CDS	4869	5047	.	+	1	gene_id "NM_021510";
NM_021510	REFSEQ	CDS	5132	5203	.	+	2	gene_id "NM_021510";
NM_021510	REFSEQ	CDS	5260	5393	.	+	2	gene_id "NM_021510";
NM_021510	REFSEQ	CDS	5511	5646	.	+	0	gene_id "NM_021510";
NM_021510	REFSEQ	CDS	6012	6071	.	+	2	gene_id "NM_021510";
NM_021510	REFSEQ	CDS	6163	6252	.	+	2	gene_id "NM_021510";
NM_021510	REFSEQ	CDS	6976	7068	.	+	2	gene_id "NM_021510";
NM_021510	REFSEQ	CDS	7473	7522	.	+	2	gene_id "NM_021510";
