# Supplementary material for: Reference based annotation with GeneMapper
Source: Genome Biol. 2006 Apr 5;7(4):R29. doi: 10.1186/gb-2006-7-4-r29 (PMC1557983; doi:10.1186/gb-2006-7-4-r29)
Supplement: Additional data file 2 — A gunzipped tar file containing the data set of orthologous genes in five vertebrates (human, chimpanzee, mouse, rat and chicken) that was used to compare pair-wise and multiple species GeneMapper [file gb-2006-7-4-r29-S2.tgz › 5verts/orth107/gg1.fa]

>NM_204496
TGCCGGCCGGCGACGGGGTGGGGGCGGGCGGCGCGTGACGTCAGCGCGCAGCGCAGCGCG
GCCGGCGGCTATTTATAGGCGCGGAACGGCGCTGCGCAGGAGCAGGCAGGCGGGTCGGGC
CTGGGCAGGCCGGCAGTTTCATCGCGCCTCATCCCCGCGGGAATAGGGAAAAAGAGGTCG
GAAAGTCGCGATCCGCCTTCGTAGAAGCCTCTTTTTGGCGTTCGCTAAGCTTTTGTCTCC
GTCTGTGCAGCGCTCGAGCGCCCCCGTCGAGCTTTTGTCTTCTCTCGGGCCCTGTCTGGA
AAGGCGCGGCCAAGATGGACCCCTGTCACACCGAGGAGACCGAGGGCGAGATCCCCTGCT
TGGGTAAggccgcgcggcggcgggtggcggccggggACGGTGTCCCGTGAGGAGAAACCG
GTGGGGGTGGGGCGGTGGGTGGGGGANNANGNAAAAANATANNTAGGGAAAAAGAAGGGA
NAAAAGANTAGGTATAAATCAGTGCTAAGGTTTNNAGGAGTAGAAAAGAAGATAACNNGC
CTATTTTTTTTTCCCCTCGTCNACTTTCCTTGGTTTCTTTTTTTGCTCGNAAAAATTGGT
TTTCTCCATAACATATTTAAGGAGGCAGACAGGAATAAAACTCCGCNATGTCNTCCNATA
AACTTNAGAAAATCGNATAANAATTTTTNATTAAATGTTTTANTGATATCTTAANNTGAA
AAAATTATCNCNTTCTTCAAANATTNNANANNCACCTTTTGCNGANNNTCTTAATAAAAT
TTCNTTTTCCATTTTGTGAAAACCTTAATTAANNNNNNNNNNNNNNNNNNNNNNNNNNNN
NNNNNNNNNNNNNNNNNNNNNNNNNNNNNNNNNNNNNNNNNNNNNNNNNNNNNNNCCCCC
CTCCCCCCCCGCGCCGCGTGCGTCGTGGCGGCCGTTGAGCTCTGGGTGGGGGGTACAGGT
TGAGCCGTTCGGCTGGGCGGCTTTGGAACGAGGCGGGGGGGCGGGGGGCGGAGAGAGCAT
AGTGCCGCGGGCGGGCGGGCTGCTGCGCGTTTGTTGTCCTGCCGACGGCTCCCCCCGCTC
CCTGCCGGCCTCGCGGGAAGAGTGGGGGAAGGGGAATTCCGTTCATGGGGGAGTTCGTAA
ATAAGGCACCCTTAAATGAGTTTGTTCCAGGTGTAATCCTTCTGACTGCAGTAATGCCTG
ACCTTAAGTAGTGTAAATCCCTTGAAAACAGCCATTTAATGATGCAGAAGTTGAAAGGAA
AGGCTCTGGACGCCATAACAGTCTCGTCTTAAAATGGTGAACTATGCCAATAATTGCAAA
ACAACCCTGCCCCAGCGCCTGGTATCTGTATTTACCAGTTGTCAGCTGCTGATAACTGCT
TAACTCCTCTGTGGTTGGAGCCAGTTACCAGCCCGTGTTATTTTAAAATCTTTATTAAAG
AGTAGAGAATATACACAAAATGAAATACATTACCAAGGCACTCTGTATTTTTCTTTAAAA
TACACAGTAAAGGCTATCTAAAAAACCACAGCTCAGACAAACAAAAAGCTATTTTTCCGA
GGTTTATAAGTTACACTGACAATACATATAGTTTAGCTAGAATGTTGAAGACCACATGGC
TGTTTGGTTTAACTTGAGCTCCAAGCATTTCATGTAAATCTTAATTCTTCTTAAGAAGTC
AGGAAAGATTTGATCTGTGAAAACAAAGCATATATTTATCACGTTTTAAAAAGAAATGGC
AGGACACCAGAAGTTTCCCCTTTTCTGAAGGAACAAAGGAGTTGTTACTGTATGGTCTCT
AGTGCTGTTTTGCCTCTACATATAATTCATGATCTGAAATGCCTTTTACTATAATTAGTA
CTAGATAGACTTGAGTAACTTAAATAATTAATTAGAAAGATAGGGAAGGTAGCTTTACAG
TATACTGTTTCATTAAAGAAAAATGGATAAGCCTTCATTAAGTAGCTCTTCCTTGGGAAG
AAAGGGATTGTCTGAAAATTGAGCCAAAGCTCTGCTTTGTTTTCCATAGTGGAAAATGCA
AATTCATAGCAAACACCACCATGTTACGTTGACTGAACATTATGCACCCAAGCATAGATT
TAGATTTCAGATTTAAACATTCATCTTTAGCATTGATGATCAGAACAAGACAGAAAAATA
GTTCCTAGGATTTCTTCTGCTGTGGACTGGGTACACAGTAGTTAGCTACAGCAGACTGCT
TTAGAGCACTTATTCCCTGATCTTGTCTTTCCACAGAACTAGCAAACATCACTTTGTCTT
GTGAACTCAGTCTTTCTTCTGACTGTTGCATTTCTCTTTTCTTAGTTAGTGTCACATCAT
GCACTTAAAGCTGCATGTAATCTTTCTTTACATTTGTCAGACATGTTCTGCTGTCCATGA
AGAGCCTTGATATTAGAATTTGAAGGAGCATAAGTAGCTCTGATCTCACTAGGAGTTTTC
TAAAGGCATCACGGCTGGTATGAATTGGACGGTACCACTGTGTGAACTATTTAATGAATG
GTATGGCAGTGCAGACTTCACAGGGAGCAGTCAGTCTGACTGGTCCAGCTGCTGTGCACT
GTTTGTCCTCCACAACTGTCCCTTTTTAAAAATAAGTTTTTCCCTTGAACTGCTTCAAGT
AAGGAATTAAATGGTTTTGTGGAGGAAAACTACATCCATGTGATGAAGGGGGCCAATTGT
AGAAGCCCCAGATTACTACTACATAATGCCTGTGTTCTGAATTTTTAAGGTAATATATTA
AAATCATAAAATTCCATGACTTACAATTATTACTGTAGAAGAAGACATGTAATACTTACC
TCATCAATCAGGTACTCCTGTTTAATTTTATCATTTTTAAAATCTTCATTAACATCCAAA
ACTAGAATGGGAATCTCTTTAAGGTTCTCAAAATCAACTCTGTTAAAAGATGAACATTGT
TTTACAAATTACTTTATGTAAGTTTTACTTGCATAATGTTCTGATTGCTTTCCAAGACAT
CTCATTACCATGTACACTTGGGATGCTGATGACTTTGGTATAAAGCCCTAGTTCAAGTCT
GTCGTTAATCACTCGTCATCAGTGCATCACTGTAGCATACATTTCACAGGTCTGGCCCTT
TAGTGTCTCAGTTGTTGGTAGGGAGAGAAAAACATTCTTTATGCTTCTCTACCTCAATCT
TTTTGCTGTGGAGACAACTATCAGGAACCCAATTTTTATAAAAGGGAATGAATGTTTCCT
TCTGAAGTACCTCTTGCCCTGTGTGTCCCCCACCACCTTTGTAGTTAGCTGCTAATCCAT
TTACCAAGATGAAGTTTTAAAGCTCCCTTTGGTGGGAACGACATCTGTAACAGGTTATAA
GACTGGTGTTGAAAACGGCTAGGAGACAAGCAAGACAGTTTCAGCTACAGGCTGTGCAAC
TAGATGTCACTTAAATCACTCTTCTTTTAAGAGAACTTGAAAAGTATCTCCAAAATGCAG
TAAAGGGTGCTGAACAGCATTCTAACTTGCATTAAAAATACAGGAAATGTTTGCTCATGG
GTTTGGAATGAGTACACAATGTAAATGTTATAATTCCACAACACTGTAATACGTTCTTCT
CTCCTGAACTCTTGGGTCATCCTGCATGAATTACAGACTTAGTAAAAGCAGATGTGTCTG
TTCAGTCTAACATACTTTTCCTGGAATTGTTTTGAATCTGTTAGTACACCATCTGGAAGT
AGTTTTGTTTATTTCAGCTGAAAAGTCATGCTTGCCTACCAAGAATATCCTGAATGCTTT
TATGATCTTTTTGTTGTTGCAGTGACATAATATGCTGATGTCATTTATTACTGCTGCAGT
TAGTAATAAATGTTTAACCTCTTGCTTTGCATTCTGTAGAGTATTTCAGGTTCTTGTAGG
AAAAACCTGAAGTTAGCGTTCACATCCAGCTAATTCCTATGTGAGGAAAGCTAGTAAATA
TATGACTCAGTGAGTCCAGGGGGGAAAAAGACACGCAGAGATAGCTTAGTCACTGGCATG
TTTCCTTCATGTAAGAGACTGCCAAAAGCCTTTCTGATAACTGCTTATTTTGAAGCTAGG
ATTAATATTTAAACCTTGCTGAGACACAGTCATCCTAGTTTAAAGGTAATCAGGACTTTA
CCTTCCCTTACATTGGAAGTTGCTTAGTAAGGGAATAGCCACTGAGTCCAATTTCAACTG
CCATATTCCTGTGTACTTCTAAATTTAAAGAATTGCTGGAGAAAAATCACAACTGCATAG
CTTTCCAGTTGAAGATAATGCTTAAGTCATTCCAACTATGCCTGAGTGAAACTAGTTAGG
TCTTAGTTCAACAGGTTATTTAAGCAATTTTGCCCACAGTAGTGGTCCAGGGGAAACAGG
TTCCTACCTCATAGTTTTTTCATAAAGCCAGGTCTCATGTTTATAGTGGAGGTTTTCCAA
ATACTCGAGGTCAATTCCTTCCTCCTCTTTTCTTCCCCTCTTCTGTAGTCTTTCCATGCA
TTTCTGAAAAATTGCAAGCCTGAATGTTAACAATGTATTAAAGGCTAAATCAGCTAAACA
GCAGTCATTAAATCAGAGCCATTGATGGGCAACATGAAAAATTATGAAGGTTACAAAAAG
CATTAGACATCAGTGAACATTAATTTGAATGCTTGGAAGAGTCAAAAGTCAACAGTTCTT
ATTGAAAGATTTTCCTTCTCATACACTGTTGAAGTACAACTTCAAAATCAGCTTTGGATG
CTTAGTGACTAGGAGATAATAGCAAAAACAGCATTTGCAGCCATCAGAGTAGCAGCTCAG
AAAAGATATGTTGAATTTGGTCTCTAAATCAGATCTGAGTTTACGACAGGCTTCTCATTC
TTTTTGGAGAAGAAAAGGCTGGTTCAGTGTGTTAGTGTGTGCAGTCACTGCAGTATGTCA
TGAATACTTCAGTATACCTGAGGTGTGGTCCTTAGGTAGATGATGCCATCCAGTTCTATT
TCAGATTGAAACTGATTTAAAAGCCATGAGTGCCAGTCCTGATAGATAGCCCACTCTGTT
TCATTGATGTTTCCAGATTCAAACAGGTTAGAAGCAAACACATACCTGCAATGAAAGACA
CTACTTAAATACTTCCCATCAGAATCAGTACTGAGCATCAATGACATAGTTGTGTATCTG
TATTGCCCCCAACATCATTGAACTCATGCCTGTTGGTTAAAACTGCTTCTTGCAGATGTT
ATTTAAAGTGTTGGAGCTGTTATCCAGCTCAGTGTTGAAACTTACTCTGAACTCTTGTTG
CATTGGATCATTACCTGTCACTGTACACAGATCTCTCAAAAAATTGCACTGGATGTTCTG
CTTCATGCAGCTTGGCTGAGATGGGTTTCAGCTGTGCCCTTACTCGGCTCAAGCAGGCGT
AGGTCTGAAAAGTATAAGCCCATCTTGTAGGTTTATCATACAGCATTTGAAGTAGGTTTC
CTCCACTCTTCTGAGATGTTGAAAGTTCCTGGGGAGAAGAGAGAAGACTTTCATAGGGTT
TTATTCCTTGCTTAACCTGAAGTCTAGTATGTCTCTTAAGGAAAGCACAGTGGGGATGAC
TGAATGGTCTTAGGAGGAAACAGCATCTCTACAGACTGAGTATAGGTGATTTTTGGCACA
ATTTCCTTGGCCAATGACTGCAGTTTTCCTCAGGCCCCCAGGTGCAGCGCACCCACCTTG
CACTCATCCTCACTGGTCTGGATGTTGCACCACTTGGCGATGGGCTCAGGGATCACCTCC
CACTCATCGCTGTGCTTCTCGAGCAGCCTGACGAGCGTAGACTTTCCAGCTGCTGCAAAA
GATTCGTAAAATTCAGAGTGTGAGTGTGGACTGGGCTGTTCTAGCAGATAGGATAGCGGC
AGCCGAGGTTTAAGAGGCTGCAGGCTGCGTTTGTGCAGTGCCTGGACGTGCGGAGCCGCG
TGTGTGTACGGGCCCTGCCTTTGCATCTCGGGAGGTGCTCGGAGCAGGGCCAGGCGCAGG
CTGAGGGCCGCCCGCACCGTGCTCGAGTACCTTCTGAGAAAACGGTGCTAATCTGCAGCA
CCGGGGCTGGGTCCGGGCGATAAGGACGTAGCGGGGCCTTcgcggggcggcccgcgccgc
cATTTTAGGAGCAGGCAGTGCCGCATTGTTGGCGGGCTGGCGGGGGAGAGCGGGGCTGCT
GCGCCTGCGCGGCGCTGGGGCCGGAGAGGGGGTGAGAGAAGGCCGCCGCGCATGCGCGAC
GCGGACGTCCAGCTGGCGGCGGCCGAACGTCGGTCTGCAGCGCCGCTTGCGGGCGGGTGC
CGGGCCGCGGGCGGGAACTCCCGAGCGGAGTGTCAGGCGGGGGATCGCGGCTGCTTCCAC
GTGGATGCGGCCGCGCCAGGAGGAACCGCGTTCTGGTGCCCGGCGGTCGCCAAGGTGACG
GGACTGGGGTGCATAACAGGGATGGGGNNNNNNNNNNNNNNNNNNNNNNNNNNNNNNNNN
NNNNNNNNNNNNNNNNNTATTCCTGTGTACTTCCAAATTTAAAGCATTGCTGGAGAAAAA
TCACAACTGCATAGCTTTCCAGTTGAAGATAATGCTTAAGTCATTCCAACTATGCCTGAG
TGAAACTAGTTAGGTCTTAGTTCAACAGGTTATTTAAGCAATTTTGCCCACAGTAGTGGT
CCAGGGGAAACAGGTTCCTACCTCATAGTTTTTTCATAAAGCCAGGTCTCATGTTTATAG
TGGAGGTTTTCCAAATACTCGAGGTCAATTCCTTCCTCCTCTTTTCTTCCCCTCTTCTGT
AGTCTTTCCATGCATTTCTGAAAAATTGCAAGCCTGAATGTTAACAATGTATTAAAGGCT
AAATCAGCTAAACAGCAGTCATTAAATCAGAGCCATTGATGTGCAACATGAAAAATTATG
AAGGTTACAAAAAGCATTAGACATCAGTGAACATTAATTTGAATGCTTGGAAGAGTTGAA
AGTCAACAGTTCTTATTGAAAGATTTTCCTTCCCATACACTGTTGAAGTACAACTTCAAA
ATCAGCTTTGGATGCTTAGTGACTAGGAGATAATAGCAAAAACAGCATTTGCAGGCATCA
GAGTAGCAGCTCAGAAAAGATGGTATGTTGAATTTGGTCTCTAAATCAAATCTGAGTTTA
CTACAGGCTTCTCATTCTTTTTGGAGAAGAAAAGGCTGGTTCAGTGTGTCACTGCAGTAT
GTCATGAATACTTCAGTATACCTGAGGTGTGGTCCTTAGGTAGATGATGCCATCCAGTTC
TATTTCAGATTGAAACTGATTTAAAAGCCATGAGTGCCAGTCCTGATAGATAGCCCACTC
TGTTTCATTGATGTTTCCAGATTCAAACAGGTTAGAAGCAAACACATACCTGCAATGAAA
GACACTACTTAAATACTTCCCATCAGAATCAGTACTGAGCATCAATGACATAGTTGTGTA
TCTGTATTGCCCCCAACATCATTGAACTCACGCCTGTTGGTTAAAACTGCTTCTTGCAGA
TGTTATTTAAAGTGTTGGAGCTGTTATCCAGCTCAGTGTTGAAACTTACTCTTAACTCTT
GTTGCATTGGATCATTACCTGTCACTGTACACAGATCTCTCAAAAAATTGCACTGGATGT
TCTGCTTCATGCAGCTTGGCTGAGATGGGTTTCAGCTGTGCCCTTACTCGGCTCAAGCAG
GCGTAGGTCTGAAAAGTATAAGCCCATCTTGTAGGTTTATCATACAGCATTTGAAGTAGG
TTTCCTCCACTCTTCTGAGATGTTGAAAGTTCCTGGGGAGAAGAGAGAAGACTTTCATAG
GGCTTCATAGGGTTTTATTCCTTGCTTAACCTGAAGTCTAGTATGTCTCTTAAGGAAAGC
ACAGTGGGGATGACTGAATGGTCTTAGGAGGAAACAGCATCTCTACAGACTGAGTATAGG
TGATTTTTGGCACAATTTCCTTGGCCAATGACTGCAGTTTTCCTCAGGCCCCCAGGTGCA
GCGCACCCACCTTGCACTCATCCTCACTGGTCTGGATGTTGCACCACTTGGCGATGGGCT
CAGGGATCACCTCCCACTCATCGCTGTGCTTCTCGAGCAGCAAGACAAGCGTAGACTTTC
CAGCTGCTGCAAAAGATTCTTTAGGGTCAGAGTGTGAGTGTGGACTGGGCTTTCTAGCAG
ATAGGTAGCGGNNNNNNNNNNNNNNNNNNNNNNNNNNNNNNNNNNNNNNNNNNNNNNNNN
NNNNNNNNNNNNNNNNNNNNNNNNNNNNNNNNNNNNNNNNNNNNNNNNNNNNNNNNNNNN
NNNNNNNNNNNNNNNNNNGCGGCGGGGCCGCGGCAGCGCCTCTTGGCGGGAGCGGACATG
GCGGGAGCGCGGCGCTGCGGCTGCTGCCCGCTTTAAGGCTCCCGCCGAGCGCTGGGCGGG
CACTCCCCGCGCAGCCGCGGCCGCTCCCCTGAGCGCCCCCTCCCCCTTTCTTTTCCCGCT
CTGATTTGCATCAGCCTTAGCGAGTTCCCCGCGGCGGTGGTTACATACCAGGTGTTCGCC
CCCTCCTCCCCACACCCTCCACCGGTGCCGGCATGCCCGGGGCTTTTCCGCGCGGTTACC
CCGGGTTGGGTTCTGCGGGCGCTCGGTCGGAACGCGGCACGTTCGTTCCGTGTGAAGGGT
GTGGGTGCTCAGGCAGCGCTGCTGCAGTTAACGCCGGTCACTCTGCTGTCTCCAGCAGTG
AGATGCAGGGTGAAACGTAGCTAGGGCCAGTGTGTTTGGAGGAGATGGGAGGGATTAATA
TTTTCCTTTATATTAATTGTGACCCATGTCTCTTCTTTCCCCATCTCCTACAAACACACC
AGGCTTCAGTGACCGAAGCGAGCAGATTGTTTCACGTGGTGTAGCCTCAGCCTTTGAAGC
TGGTAAGTGCCAGTTCCCGCACGCCTCCGCTCGGTCAGAGCTCTCCACACGCCGTGTCGG
AGCGGGTCGGATGGCGGCGGTGCGGCCCGGCGGGAGGCCGGGGGGAAGCGGCCTGCGGGG
CATGCGCAGTGTGGAGAGCGGCGCTCAGAGGCGCGTGCGGGCAGGCCCGGCCCGCGCTGT
GCGCGGGAGTGAGCGCCTTGGCTTTGTTCAGCGCAGTAGGCAGGGGACGCATGCGCACAC
ACCGTgggggaggggggaagggaggcgggagggggagCGTAGATTAGCGAGGACGCATGC
GCAACTTGGCGGGAGCGGCGCGGGGAACGTCTGCGTAGGGGGTTTGTGTCCCGGGGCGGC
CGAGCGTGGTGGCGCTACAGAGCATGCGCAGGCGGGCCCTGCAGGGGGGGGAGAGAGGCT
CCCCGGTTggccgcgcggggcgcgtgcgcgccgccccAGCCACGCCGAGGTCGCAGTGAG
CGGCGCAGCCCGCTGTCGGTGGCCGCACGCCGCGCTCCCGCCGAGCTCCGGGCCCCGAGC
CGGAAAAGAGTGCGGTGAGCGTCGGCTGGCGCTGCCGGTCGTCGGGCCCGCCCGGGCGGT
GCGTGGGGTCGGGGTTCTTTGTGCGGCGGAAGGCCCGGCCCAGCGGAAGCGGGAGTACCC
GCCGCCATTTCCTAGCGCGCTCTCGCCACAGGCTCGCCCGCTTGCTGCCGCCTGACTGGG
ACTAGGCGCTCTCCGGACAGCGGATCAGGCTCGGAGCCCTAGAACCACCGCGGAGCCCCA
CCATGTGTGCGTGCGGGGATGGGGGCTGGGCGCGGGCAGGGGGGCGGCTGCGCCGGGCGG
GAGCGGCTCTGTGTGTGTGAGGCGGGCAGTGGTCCGAGGTAGAGGAGGCTCGGGTGGGAG
GGCCGGGCCGGGGGTCCGCCGGGCGCTCTGAGGGGTGCGGGTGGTGGCCACGCTTGGCGG
GGGCTCAAAGGGACTGCTTTGGTCTTCTGCAGCCACCACCGAGACCGAGGCGGAGCCAAA
TCTGACCTCCAATGTGATGCTGAACACCGAGAGCAGCGAGGGATACGTGGTGAAAGTGAG
GGGACTGCCCTGGTCCTGCTCCACCGAGGAGGTGCAGAGGTTTTTCTCTGGTAAGTAGAA
GTGAGGGAATAGGGGTTTAGGGGGCTGGGATTCTTCGGGGTTTCTCCTGGAATGCTGCAG
CTGGTGGTTGAAGGAAGTTCAGGGTGCTTCAGTAGTCAGCAAAGCTTGTGAAGCAAGTGC
CCCAGCTAGGATGCAGTGTAGAAAGCCTCACTTCTCAAGCTGGACAATTGTAGCTAAGGG
CTAATTGTAGCTGACACACCTACAACTTTTTTGAGCCACCGGGGCAGAGGATCTTCTGCT
TGAATGAAAATTCCTTATTTCAAGCTTAAAGTAGTTCTTGTTACTGTTGTAATTGGCTAT
TTCAGGAATTTGATGCATTAGATCTGGTCCTGACTTAGTTCATTATGGTCCACTTGATTG
TTAGTACTTATCTCAATTTATGCTGACAAGAAAGCCTGTCAGCTGTGATCAAAGGCATAT
TTAACTTGACTCGAGGCAGTAACACATTTTTCTaaaaaaaaaaaaaaaaaaaaaaaaCCG
ACTATTTTGCATGGATCCATAATGTTTAGTCCTTTAGTCCTGAGCAGAAGGATAAGTTGA
TTTTAGCTGAGCCCTTAATTAAAAATGGCCTATTTGAACAAGAACGCTATTATCTCTGTC
TTATACAATTTCATTTATTTTTTTCCTTTTAGAGTATCTGAAGCTTTTAAAGCTACCACC
TTCCTCTAACAACTAAACTAATGGAGCTTCTTGTATCTGTTTTTCAGACTGCAAAATTCT
GAATGGAGCTTTGGGTATCCGTTTCATCTACACGAGGGAGGGCAGACCAAGTGGAGAAGC
ATTTGCTGAACTTGAATCAGAAGAGGATGTGAAATTGGCATTGAAAAAAGACAGAGAAAC
AATGGGACACAGATACGTTGAAGGTTTGATTTGGTCTAGTAACTGACTAGATGTATTTGT
ATTTGGTGGGTTTTGGTAATTTGTTCTGTCTCTAAAATGCATGTGAAAGGACAAATGGAC
TTCTGTTGTATCATAAGTTGATTAGTTTCAAGGCAGATGGCTTTAAAAAGAGCTGAGCGT
TCCTCAATGCATTAATTCTAAGTGCCTTTTACAGTTTTCAAGTCAAACAACGTTGAAATG
GATTGGGTTCTGAAGCATACTGGTCCCAACAGCCCTGATACGGCTAATGATGGTTTTGTA
CGTCTTAGAGGACTCCCATTTGGCTGTAGTAAAGAAGAAATTGTACAGTTTTTTTCAGGT
ATGTGGGGTAAAAGTACTAGCTGTAGCAGTAATGGTTAATGCTAAAAGGAGGAAAACAAC
TAACAAAGCCAGCAACCAAAAAAGAAACAACCCCCAAAACAAAAATGCACTCCTGGCTGC
CCAGTAATACTTCCAGCAGTATGCTGATCTGTATTAAAAACAAACTAATTATCTGGACTC
ATGAGATAATTTCTTAGGTATTTATTTTACTAAATAACTCATGAATCTTCCAAAAGCTGT
CCTAACTCAGGTGTGGTGCACACTGTTCCAAGGAAGGATAGCAGGAAACATTTTGCTTTC
TAAATCACAAATGAACAGTTCAAGTGGAAGGATGTTTCCTCTCAGCCTAAGCTAGTTCAC
ATGGCTAGTTCTGACTTCTGTGAAGGATATAAGAAAGGCAGTGCATCGTGTCAGTGATTT
CTTAAAAAATTACGGATTTACTACTGAAAAATACCCCAGGTAAAAACAAACAGCACCAAA
CAGCAAAGCCATCCTGCTGCACTGTGCCGAAGTACACGTTTCCCGTTCCCATCCCACTTC
CCCTTGGTGTTGAATAGCTTAATCGTTTTTGATGGAGAGAGAATGTCTTGTTGACTTTAA
TTCTCACTTTCTTGCAGCTGTTGTGTATATTTTCTTATTTTCTTAGCAATGGGGATGCCG
TTGTAAATGTTAAGGATGAAATCTGTTCACCTATTTATGATCAAATGTGTCAGCATTTTT
GGAGTAGTAACTATCTAACTGTAAATGTTACAAGTGGCTAGACTGTGTTACTAGCAGCCT
TTAGATGACTCACCCTATTGTTTTTTTTTTAAAGTATTCAAAATACTTCTTTGAGTTCAG
AAGGCTTTACTGTATTCTGAATTAGTAATGCATTTTGCAAACGAGCAGTTCCAAAGTGTG
TACATTTTAACTTGACTTTGCTATGGTTAAATTATTTAATCTTTAAAGACTGTTAAATGT
GCTTAGTATATAAAGTGTGCCTCTTCTGTTCTTTAGCTTTGAAATACTTTTGAAATTCAT
GATTTTTCTTAATTAAGCACTTCTCTAGATATAAAAATACTGAAAGTTTAACATTTGCGT
GATTATTTTACTTGACTGAGCTTTAGTAAAAATACTTGTTATGTGAAGTTGTTTACCTTG
ATGTGTTTGAATCTGTTACATTGAAAAGTTCATCTTATAATCAAATACTTTCACAGAGTT
GAAAAGATTTTTGAACTGTAACCTTCTTAATGCACCCTGCCTTAGATGCCTTTTCTGAGG
AGTTATCTTTGACACTCAGAACTTGTCTGTGCTCTGCAGGGTGGATTAAGAACATGAACA
GAATGGTATGTGATGATACATTTCTTCTGTTTACGTGCTTTTTCCTCTGGTGTTCTAGAA
TCAACATACCATTCATTTACAAATACTAAACTTCTGGTGTATTTAAAGCTATAAGAAAAC
TCATGACTGGGCTTGTGATGTTAATATTGCCCCCTACTGGGGTTATTTGTCCTTGGGTTG
AAGGGTTGGAAATCGTGCCAAATGGGATAACATTGCCGGTGGACTTCCAGGGGAGGAGTA
CGGGGGAGGCCTTCGTGCAGTTTGCTTCACAGGAAATAGCTGAAAAGGCTCTAAAGAAAC
ACAAGGAAAGAATAGGGCACAGGTGGGGATGGATGGTTGGTTGGATATGTCGCTTTTCTT
ATGGTAACCAATTAAATCCATATTCTCTCTTCTGAAAATGTTCATGTCCAAACAAATGCA
GAATTCTGGTCTCTAACTTGGTCAACAGTTAAAGGCACTAACTTATGTGCAGCATGGCAC
AGGCTGTCTGCATTGACTGAAAACATAAAATTGGGCTTAGCTTGCGTGCTTTGAAAACGT
GCTCATTCTGGAGGTGTGCAAAACCAATAGCTTGAAAGTGGCAAAGTTGAGAGACTATGG
CTTTAACTTCTCAAATAGCACCAATTATGCCTTTAGCTCTAAAGTCATGCACAGTACTCT
CATTACCATAAGAAAATGTGATAATTTCTAAACTTGTTTTATAAATTGAAATGTAACGAA
TTTTCTTACTGTATTAATCTTCCATGTGATAAGCATAGCTTTCAAGAAATTGTCACAAAG
GGTTTTTATTCTATTTTACTTGTGACTATTTTTCATTGAAGCATGCACTTCTTGCCTATG
CTGAATCACTGAAGCATAGGCTGGGTTCATTAGCACATGCAGAGCTTCTTGTAGCATCCT
GATGGGTTAAAATCCTGGTGGAGATCAGGTTTTTAACCCTCTGCTTGTATTGCCACATGA
GCAAACAGTGCTGAGTTGAGTGGACGTCGGTCCCTCCTATCTTTTCTTGACTAACACTTT
AAATTTGGGGGAGGGGGTGGGGATTCAGTCTTGCTCCCCCACCCTTAAGGGTGGGATACT
GTGAGGTATGAGGAGCATGTAAACCCTTCAGTAATTGTAATTTCTTGAAAATACACTGAT
TTAAGAGTAACGTAGGGTATTTTTTTATTTTTAGTAGTATGTCATTGCCTGTATAATGTA
AAGAAACCTGGCTTAAAATACGCTGCCAGTTTCAAGGCTCTGACTGAATGTCTTGCTTTA
TTGTGAAATTGTAAGGTCTTCTGTGGAAGGAATTAGAGACTGACTACCTCCTGTGGAAAC
AATTTTTAGGTACATTGAGATCTTCAAGAGTAGCCGAGCAGAGGTGCGCACTCACTACGA
CCCTCCACGCAAGCTGATGGCGATGCAGAGGCCAGGTCCTTACGACAGGCCTGGTCTTAC
CCGCGGATATAACAGTCTTGGTAGAGGAAGTGGCTTGGAGAGGATGAGGCGCGGTGCTTA
CGGAGGAGGTGAGTATGTGCAGCCCAGAGCGAGCTGCTCGTCCGGGAAGCAGCAGCGCTT
GGAGCTGGCGGTCTGGTTTGTATAACGTGTCTGGCTTTACTTCTTTCGGAAGGAATAGAA
CTTCCTGGTACTGTTGTGTGCAGCGTGTTTGTGGACGTTGGACATTCCTGCAGTTGAAAT
GATCATGTTGTCCTATCTACTTACAGGTTATGGAGGTTATGATGACTACAATGGGTATAA
CGATGGCTATGGTTTTGGTTCTGATAGATTTGGGAGAGGTAAGCTATCTCTAATAGGAAT
TGTAACTACCCTTCAATACATATAGAACAGAAACTTAAATACATCTGAAAGACCTAGAAT
GGACTCTCTTCTCTGCAGGAATGTCGGACCACAGATACGGCGACGGGACGTCCACCTTCC
AGAGCACGACTGGCCACTGTGTCCACATGAGAGGTCTGCCCTACAGAGCGACAGAGAACG
ACATCTATAACGTGAGTTCCAGATCTGCTGTTCTCTTAAATACTGAGGGTGCTGCAAGTG
GTAACTGTGCTGCTGTTCAGCAAGTGTTCCTACATAGAGAATGACCTGCTGTAAAACCAA
GCTGCTATATTGGTGCATTGTAATCTCTATTTTGTATATAGTTCTTCTCACCTTTGAACC
CTGTAAGAGTACACATTGAAATCGGACCAGATGGCAGAGTGACTGGAGAGGCAGATGTTG
AATTTGCTACTCACGAGGATGCGGTGGCCGCTATGTCCAAAGACAAAGCAAACATGCGTA
AGTGTAACTGTTGTGAATACACAGCTTTAGGAAAGGCATAGCACTGCTCTGTGCTGTATC
TGTTTACTTGGAAGTGGGATGCCAGGCATTCTGTTTCAGCCTTTCTTGCAGTGAGACTGT
GAATTTGATGTGAAGTGCTCTCTCTTTTCTTTCAGAACACAGATATGTAGAACTCTTCTT
GAACTCAACAGCAGGAGGAACTGGTGGTGCCTATGGCAGTCAGATGATGGGAGCAATGGG
TATGTGTAAACAGTCTGACTGTCCTTGTTAAATAAGAGGTTAATGTTTGATGAAGCTGAC
TAATTTTGCTCAGCTTAAAAACTGAAATACAGCATTTTATCTTAATCACACAGTCAAGGA
ATCTGAAGGGGTGGTTCAAGATTGGAACACTAGCACGTTGGCAGGTATGTAAACCTTCAG
AGTATTCCTGTTTAACAATTAATAGGTTGAATGAACTGATGCTAAGTGTAGGTGTGTATG
GTGGGATGAGTGGCTCCTAGCAGTGTGGTGGTGTGGAAGTGTAGTGAGATGCCTCTCCTT
TTTATGCTACTGCCCCTTCCTTTTTGGAAACGAGAATGTAGGTTGGTGATGAAAGGTGTA
TCTGTCCTGTGTGCTCTGCCACTCAAGCTTGGTTTTGGTGGCGTGGGAATGTGTTTCAAA
TTCAGGGCACGTGTTTGAATTGCTCTACTGAACTCCAGCATTGTCTCAAAAACTTAAAAT
GTGCATTTGTAAGACAAGTCTTCAGTGATACTCTGTTGCTCTAAAGCACATACACCTTTC
TTTATGCCTTGCTTGTGTGGTTTCTTAGACCTTAACATAGTGGGTGGTATTTTGGGACTG
CTTTGAAGGGGGGAAGCTGGGTATCTGTATGGATACAGTGTTGTGTCTGTAGTGTTTTAA
TCACAAAAAGCTTAAAAAGTAATGCTGATATCTTAACTGTGGGGAATGTTCTGTATGAGT
ACATATAGACAAGAAGTAGGTGAAGAGCAGTGTTCAGTAAGCTTAAGGAGAGATCTCCTG
TCAGGATTGTAGACAAAAATAACTCCAAGTTCTGTGTCAAGAGTGTCCCCCGAAGGGCAG
ATGTTACTGACAGCAGGCTGTGAAGTCACTTGCACCTCCATTCTCAGGATGTGCATTAGG
TAACAGATCTGTCCCACAATATGGAGTGCAGTTATGCAGGTGAGGCAACGGAAGCTGCAA
GAGTAAACCCTCTCGTTGTGCTTGAAATCAGCAAATACTTGCCATACTTCTTAGAAGTTT
CTGTTGCTGCTTGATTATAGGAATACTTGTTCAAACTCAGTTGTTTAAGCTTGATACATT
ACCTATTTAGGAGGAAGGTGAATGAGCTATTTTCCAGAGTATGGTGGGACTGTTGATAAC
ACGCAGACTTTTAGACAGCTTTGTAATGTTTGTATCCTTCCCCTGAAAGGAAGCCAATCC
AGTTATGGTGGCCCAGCTAACCAGCAGCTGAGTGGGGGTTACGGAGGCGGATATGGTGGT
CAGAGCAGCATGAGTGGATACGGTAAGGCCGTCTGTTCGCTGCCTTTGTGGGACTGCAGC
CAGCTCCAACATGAGGTCCTGCTTGTTGGTGTTGAAGGGCAACTGTATAGAGGGGGCTGC
ACAATGCCCAGAGTGAGTTAGAACAAGAGGGAGATAAATTGAAAATGGGAATCTATTGCT
AGGGAGAAGCTTGCTAAATCATTGTTCTGAAGTGGATAGGGAATGCCAGTCTCCAGAGTT
CTCTTGATCACTTCTTAACTTCCACTGTGGGTACTGGAGGCTGGCCTGGTACAAATGCAC
CAGAATGAATTGGTGGGGAGGGGAGTATGTGGGGGGAATGGGTACTCTCCATAGGAGGGT
AACAGAAAATGCTGAGGCCTTTGGAAAGGGGGGAGGGCAATTGTTGGCTCACAGAGCAAG
CCAGTCCGATTTTGGATATGGAGCTTTGGCCCGCAGTTCTCAGTATTGGGCAGAGGAGGT
GGTGTTACAGTGAGATGCGTGAGAGCTGATGGCTGCAGCTGACATCCGTGTGTTTGGTAA
TGTGCTGTTTGATTTCCACCCCAGACCCAGGGAGTCAGGGCGCCATGAACAGCAGTTACT
ACAGCAGCGGGAACCGCGCGTCCATGGGAGTGAACGGCATGGGCGGGATGTCGAACATGT
CCAACATGAGTGGTGGCTGGGGAATGTAACCAATGGCTGACTTTTGGTCAAATCTTTTTT
AAAAAACAAAAAAACAAAAAACTAAGTTTAACAGTTTTGCAATACAAGCTTGTGATTTAT
GCTTTACTGTAAGTGAAATCAGGATTGTTATTTTAAACCTTTCAGGTTCAGTATTTTTGA
ACATACAGAATGAACTTTCATCTAGGATGTAATAACCCAGTTGAGCAAAGACTATAACTG
TTAAACAACTCGGAGCGTTTCTCAAGCTAGTTTTGTTGTAGGAGTGTATTTAAGCAGTAA
GCGTATTTAGGTTAAAGCTGTTTGAATTATGTTAAATGTTGCTCTTATACCATATTACAT
CTGACACTGTTTTGAATACATGTTGAAAAAAACATGCTTTTTTGTAAAGAACCAATATAG
GAGCTGTGTCTGAAATTCCAAGTGAACATTTGGCATGTTAGTTCTAGTTTATTTCTTTTA
ATACCCTGTAAGGCACGCTAAAGCTTTTTTTTTTAAGTTAATGGGGGAAACGTGTTGAGA
CGCAATACGGCTACTTTAGGATTTCGGTCTTGGTGTTCGTATACAATTCTGAGGCCTTGA
TTTAATCTTTCATTGTATTGTGATTTCCTTTTTAGGTGTATTGCGCTAAGTGAAACTTGT
TAAATAAATCTTCCTTTTAAAAACTGGAACTCATTTCTTCTTGAACTTCTGCATCTAGCT
GTAGCACAGAAGTTGAGATGTGACAATGCTTCTTTGTAGTCAATAATCATGCTACGCTGT
GTCTGCC
