# Supplementary material for: Reference based annotation with GeneMapper
Source: Genome Biol. 2006 Apr 5;7(4):R29. doi: 10.1186/gb-2006-7-4-r29 (PMC1557983; doi:10.1186/gb-2006-7-4-r29)
Supplement: Additional data file 2 — A gunzipped tar file containing the data set of orthologous genes in five vertebrates (human, chimpanzee, mouse, rat and chicken) that was used to compare pair-wise and multiple species GeneMapper [file gb-2006-7-4-r29-S2.tgz › 5verts/orth107/hs34.fa]

>NM_005520
AGCTCTTTGTGACGCAACGGGGCGGTGCGGGCAGCTGGCTGCGCGTGCGCAGAACTCGCA
CAAGGGACCTTATTTAGGTTGCGCAGGCGCCCGCTGGCCATTTCGTCTTAGCCACGCAGA
AGTCGCGTGTCTAGGTGAGTCGCGGTGGGTCCTCGCTTGCAGTTCAGCGACCACGGTGGG
TACCGTTTTTGCGAGGATTGTTTGTCCCCATATCTCTGGGAGGGCCACGGGGACCTTGGC
GAGCTGCAGGCTGCCGTCGAGAGCCGCGAGTGGTTCGCTGAATCTCGGCACCGCCGCTGA
GGCCTGCAGGCCGCGCCGACTCTATTGTGTGAGAAGTCGGAGGAGGCGGAGCGGAAGCGG
CCGCCGCCATTTCCTTTCCTCTACGCTGGCTCTCGGCCCGGGCCCCCACGGTTCGGGGCG
CCGACAGCTGTTGCTCAGGACAGCTTTGGGGGTCCGGTCGCCGGACGAGGAGGTGTTGGA
GTCGCCGGGGTGGGTGCATCCGCCCGGTTTTTGCTCCGTgggggggcggtgcgggcccgg
gcgcgccTCGGAGGCGAAGGACAGCTTAATTGGCGCTCTCAGTTCTGGTCCTCCCCGCTT
TGCAGTTTGTTTCGACGCCGGACCGCGTAAGAGACGATGATGTTGGGCACGGAAGGTGGA
GAGGGATTCGTGGTGAAGGTCCGGGGCTTGCCCTGGTCTTGCTCGGCCGATGAAGTGCAG
AGGTTTTTTTCTGGTGAGTTAGAACTAGGACGCGGGAGTTCGAGTTCGAggccggggcgg
gcgggctggcgggcggccgggctggggcggggcggggcggggcgggccgggccgggccgg
gccgggTGGGACCCGGGGCGCCCCCTGGCGAGGCGCGGGCGACTACACTCACCGCTGTGC
TGCTCGCGCCCGGCGGCCCGCTGTTACGCAATGGAAATTTCGAAAGCCCCGCCCGTCCTC
CTGGCCCTTGGGGGAGTGCGGCAGGTTTGGCAGACTTTGTTTTCTTTACCTATCTTTGAA
CACCAGCTTTTCTTTTATGGGTGtctttttttctttttcttttgagttggagtctctgtc
acccaagctggagtgcagtggcgcgttctcggctcactgcaacctccgcctcctgggttc
aagcgattctcctgcctcagtctcccgagtgtctgggactagaggcgcgcaccgccacgc
ccggctaatttttgtatttttagtagagacggggtttcactattttggccaggctggtct
cgaacatctgacctcaagtgatccgcccacctcggtttcccaaaatgctgggattacagg
cgtgagccaccgcgcctggccCGGGTGTCTTTTTTCGAAAGGATAAATTGGCATAGGTGG
GATTTCCTCCTCAATCTTGAGAAAATGGCCGAGTGATTAGACAAATAATAGTAATGTTTT
GCAATATCTTGAAGTGTAACCTCTTGTTTCCAGTTTTGGTGTTTTCTTAAAAAGGAGCAT
TCTTCGGAAAGTTAAAATGTCACGTCTTAATTTCAGTTTTCCTAATCAAGATTTGATAAT
TGAAGAGTGTTTTCttatctagttcttaatctggctcactatacagttgaagacactgaa
gcccagggaagtgTTTTTGCAGTACATAGGTTTCCTGAATATTTTCTATCAGAATGTCCT
TGTTCCTATTATTAGACTGGGAAAAAGAAATTAGACTGATTAAAATTCTATTTGGATGAA
ATTAACAGCTTTTGGCAAGACGTTTGTAGTATTGACTTACTATCTGAATTTAGCGTTGGT
AACGGAAAGCGACCTGTAAAACAAGAACCAAGTACGCTGGAAGCCGCCTTGCAGGGGGCA
ACACTGGGTTTGGCTTCAGCTGTGCAACTTGGAGCATTTTAGCTTGGTAACACTGATCCC
CTTTCAGGTGAGTATTGGGCTTGTAATTTGAATTTGAATGAGAAACCGTAATGTGGCTAC
TGGTAAGGTAAAACGGATAAATGCCCCAGACCAAAACAGCTCGCAACGAAGTATGTTTGC
CGTAAAGTCACACAGTCCAGGCTTGATAATCTTCTGAGAAATTGATAAAAGATGTGTGAT
GTAGACATGAGTAGCAAGGACTAAAGAGATAAATTCATTCTGAAACTGCTTTGAATATTG
TATGTTGTTGATGGGTTGGAAATATATCACCTTAGGAATGAGTTTGTTTTTTTTTAATTG
GAGTTTTAGGAGTTGGTAATATCGTGGTCAGTATATATAGGCTTCACAAGTTATGTAATT
TGTAGTGGGGACATGGAATAGACATTTCATCTGTGTCACCCAGAGGTGGTTTTAGGTTTT
AAATTCTGTATTAACGGTTGTTTTCTTTCCAGACTGCAAAATTCAAAATGGGGCTCAAGG
TATTCGTTTCATCTACACCAGAGAAGGCAGACCAAGTGGCGAGGCTTTTGTTGAACTTGA
ATCAGAAGATGAAGTCAAATTGGCCCTGAAAAAAGACAGAGAAACTATGGGACACAGATA
TGTTGAAGGTTTGATTTACATTGCCCTAGTTACAGTAAATAAAGCATTAAACAATAGAGG
TCTCACCCCTTCTGAATTTTAGGTATTTGACTGCATGGAAATGGTCATCTAAGGGAGTTT
GTGGCAGCTCTTCCTAGCTTATCTAAAGACCCAGGAAGTCTGAACTTTGTTATCTAATTT
TCCAAAAGTGACTAATTCTAAGCACCTCTTTCAGTATTCAAGTCAAACAACGTTGAAATG
GATTGGGTGTTGAAGCATACTGGTCCAAATAGTCCTGACACGGCCAATGATGGCTTTGTA
CGGCTTAGAGGACTTCCCTTTGGATGTAGCAAGGAAGAAATTGTTCAGTTCTTCTCAGGT
ATGTAGTCATGTTTGTTGCTGAGCAGTGAGTTTTGGCTAGCTTATGGCAAGGTGATTTAA
TAGACGTTAAAGTTGAGTAGCTTAGGTATTTCAGTAGGTTGTAAATTGCCAATGAATTAA
TGTTTTCTTCCTAGAGACCTTCAAATAATTTAAGCCCATCTTAAAGGTGGAAATGAAGTA
CTTCCAAAATGTTAACTTTGCCTATATTTAGTATTATAGTTCAGAGTAGATCTTTCATTG
AGGATTGCCCTCAACAGCTTAACTACTTTCCTCACATTGGTGTCCAGCTAAGTACCTCAA
GTTAAAGGTAAGATCCCTTTACCAGCAGATCATCAGTGCGATGAATTAGGTTGTTGTAAA
TTATGGCAAGTGTCTGTGTTGCAAGAGACACGTATTTGGGTCATGTGACCAGAAGCATCT
AATGGTCTAATTCTCTTTAATGCAAAAGTCGGTTTATGAAAGACTTGGTTTAACCTGTGT
GGTATAAACTTACTGAAAATCAGATGTAGTGAGAGTAGTTTGAATGCTTGTAGTCTCAGT
ATCTGAAATAAGTGTTTTGAAATTGTTCCTGGGCCTAAAGTATTTGAATGTTTTTATGCT
GAAGAGCTGATAAGATTGCATGTTTAACAATGTTAGATAAGATATCGTATATTTTAAGTA
TTAATATTTATGATGTGATACGCTGGAAGCAGGAAATCCTTTCATGGTTTAGTGTAGTAT
GTTAAAAATTGATATATGTATCGAGTCCTAATGTCAGAATTTTTAAAATCAAGTCTGTTT
TGTTTTGACACTAAATTGGTGAGAATTGAATGCTGTCAACGTTAAATATGAACATAATTT
CATATCTTCTAGGAAAGTGCTTTAAGTCCTTTTTGTAAGCTTGGGAATGTATCCACGGAA
AGGATTTTTCATAGACGGAATTTCCAGAAGTGAATCATAACTACTGTTAGAGCATAAGCA
TGCATGATTGTGCTGTGTAGATCAGTTTTGTTGAAAGTTTAGATTGTTGTGTTTGTCAAT
TATAATTTAATGTTTCAGTTTTTATATGAAATGTTGTAAATGTATACCTTTTTAAAAACT
TGAAGTTCCAATAACTTAAAGCATTGAAATATAAAATGAGGTAAAAGGTGTTTTGAATTT
AGTAAAACTGTTATTTAATGCTTAAAACTTAATTGAATTGTATAATTCTCAACATTAAGT
TGCATAGATATGTGTTCTTAAGTTGTTGAATTCTTAATGCATCCTGTGTTCAGCAAGTTT
TTTTTAATATATACTGTACCATGGGTGTGTTAAGAATAGTTATACTTTATAATAATGGAA
CTTCATATTATTGCAATGCATATTTAAAGAGTACTTGTTGAAAGCATACCATTCACCTAA
AGTTAAAAATTCTGGTTTATTTAAAGCTATAAGAAGAATCATTTCTGGGCTTGTGATGTT
AATATTGCCCCCCTACTGGGGTTATTTGTCCTTGGGTTGAAGGGTTGGAAATCGTGCCAA
ATGGGATAACATTGCCGGTGGACTTCCAGGGGAGGAGTACGGGGGAGGCCTTCGTGCAGT
TTGCTTCACAGGAAATAGCTGAAAAGGCTCTAAAGAAACACAAGGAAAGAATAGGGCACA
GGTGGGGATGGATGGTTGGTTGGATATGTCACTTTTCTTATGGTAAACAATTAAATCCAT
ATTCTCTCTGCTTAAAAGAAGAAATTAATGTTTTGTAGTCCTAGGTAATTGATGTTTTGC
CATGATTTCCAAACTTGTGTCAGTCCCACGTTACACGCAAACTAAATTTTAGGTTTGAAA
TTTGTCCCTAGTTAATTGGTCTGCTTGACAATTTTGTGAGTCTTATTAACCCCAATCAAT
AGAGTTGAGAGACTATGGCTTTAAAAAATTAATGCAAACCTGGCTTTAGCTGTAATAACA
CCCACCTAGAATAAATTAATATTACCATAAGAAAATGTGATACTTTCTGATCTTGTTTTT
AAAGTTGAAATGCAACAAACTTTTTCTTGCTGTATATAAATATTCTGCATAGTATTAATA
AGCATAGCTTTCAAGAAATTGTCACAAAAGGTTTTATTCTCTTTGCTTGTGACTATTTTT
CATTGAAGCATGCGCTTACCTATGCTGATTCTTACTAAAAGCATAGGCTGGGGTATTTAT
TGGCGAAAGGAAATGTGTAGTGTGGGCTGGACTGTTGGTGGAGGCTGGCTTTTTAGCCCA
CTTGCTATACATGCTGCCAATGGATTTAAGACTTGAAATGTTGAAAGTTGAGTGGAATTA
TTTCCCTCCTAAAACATTTATTTACAGTACTCCTCTCTACCCCTAAGGTTGGGCTCTGCC
TCAGAGGAGTGAGTTTTTTTTTTTTTTCTATAAAGTTTACATTGTCTTACTATTTATTGA
GTGAATTTCTGGTCATTGCCTATGCAAATATAAGAAATCTGGCTTTAAATATTAGTCAGT
TTCATGGCTATGACTAGATTGTTTTCTTGTATAACTAAATACCTGTATAAAATGAACTAA
TGTTTTCTCTCCCCTCCCTACCCCTTCCTTATGAACAATGCTTTAGGTATATTGAAATCT
TTAAGAGCAGTAGAGCTGAAGTTAGAACTCATTATGATCCACCACGAAAGCTTATGGCCA
TGCAGCGGCCAGGTCCTTATGACAGACCTGGGGCTGGTAGAGGGTATAACAGCATTGGCA
GAGGAGCTGGCTTTGAGAGGATGAGGCGTGGTGCTTATGGTGGAGGTACGTGAGGATTCG
TAAGGTTCGGCAAGTCGTCTGTTCCTTTGTCTAGGTGTTTTATTTGATTGATTGTACTTT
GTCTTTCAGGCTATGGAGGCTATGATGATTACAATGGCTATAATGATGGCTATGGATTTG
GGTCAGATAGATTTGGAAGAGGTAAGGTAAGAATTGAATTTCTCAGTTGAAGGATGCTTA
CACTCTTGTCCATCTAGACCTCAATTACTGTTTTTCAGGAATGTCTGATCACAGATACGG
GGATGGTGGCTCTACTTTCCAGAGCACAACAGGACACTGTGTACACATGCGGGGATTACC
TTACAGAGCTACTGAGAATGACATTTATAATGTAAGTGTGAGATGAACTCACAAGTCAAT
ATTTCAGTATGGCAGTAAGTCAGCCTTATTCTATAAATGTGAGCACTATGTTAGAAATTT
TAGGTTTTTTTTGTAACGTTAGAAAGTTGGTTGAATTCTTTGAAATGCCTTGTGTTGTAG
TTTTTTTCACCGCTCAACCCTGTGAGAGTACACATTGAAATTGGTCCTGATGGCAGAGTA
ACTGGTGAAGCAGATGTCGAGTTCGCAACTCATGAAGATGCTGTGGCAGCTATGTCAAAA
GACAAAGCAAATATGCGTAAGTGTGATTGAGCATTTGTGGGCTCTTAACAGGTGATTGTG
TGACTAACATTTACAATAGAGAAATGGAAAAATAAGGATATATGAGAAGTTTCCTCTCCA
GTAATAGATTAATTCTTGGGGGATGCGGGGGCAGTGTGTTGAAGGTTTGGGTTTTAAAAA
TTAGTATAACGGATTTGTGATATGCACATCTTGAAGTGTATATCCTTAATTGACAATACA
GATGAATATGTAAAGGCTAGATTTTGGAGTTAAAGTAGATCACCTAAGAGAAGTAGCTAG
AATTTCTTTGCCAAAGTATTTGAAGTTCACAGATCTGCTTGTTTAAAAACTTTATAAAAG
TGCTTATTCTGTTTTGTTTCACCAACAAACATTTTCAAACTTTTTTTTTCTCATTTCAGA
ACACAGATATGTAGAACTCTTCTTGAATTCTACAGCAGGAGCAAGCGGTGGTGCTTACGG
TAGCCAAATGCTAGGAGGCATGGGTTTGTGTAAATATCACTTTAGTGTCTTTTTTTTAAG
CTAACCTTGTATGCCTTTTCTCTCATTTCAGAACACAGATATGTAGAACTCTTCTTGAAT
TCTACAGCAGGAGCAAGCGGTGGTGCTTATGGTAGCCAAATGATGGGAGGCATGGGCTTG
TGTAAATATCGTTAGTTTTTTTAAAAACCAAAACGTTTATATCTGTATAAGTCAATTATA
AGTTAAGTTAATCTATTTATTTAATAAGTTTAGCATAAGAAACTTAGGCAAAGCAGTTTC
TTGATATTTGAGTTTTGTATCTGGCTTACTTAAATCCTTGTGAGTTATGAAGTTCCTTAG
GATAGATAATTCAAATTAGGTTTAAGTAGTCTTGGGGGAGGGGACTACGGAGTGAAACTA
CTTAAATTTTCTAAGTATAAAGTTTAAATCAATAGCAAAACAGGATTAAGATAAATGTGG
GCATAATTAGGTGTATTGACATGCCTTTGATGTATCAAACTGAGGGGGAACCCACTAAAT
CCAGTCAAGCAGTTTCATAAGATCTTCACAAAATGCCTCTACTTACGGAATCATGTTGAT
TTTAGTCCTGCTGATGTGTGTACCGTTAGCACTTTGGTTTATCAATATTTGACTGGCTCA
AATGATGGATAGAAGGGTGGCCTGGTTATAGACAGTAGGCAGAAGGAGGCAGAGGGTTAC
AGTAATGTAAGATCAAGACTGGAAAATGATAGCTATAGAATTACAAGCCCGGTACCACCA
GGTACCACATCACATAAGAAAAAAGGTTCTAATGTTTTCTTAACTTAACAGCAAACCAGT
CCAGCTACGGGGGCCCAGCCAGCCAGCAGCTGAGTGGGGGTTACGGAGGCGGCTACGGTG
GCCAGAGCAGCATGAGTGGATACGGTAAAGCCTGTTTGTTACTGTACTTAGAGTAAGTTA
TGGTAAAGCCTGTTCATTACTGTACTTAGAGTAAGTTATGGTAAAGCCTGTTACTGTACT
TAGAGTAAGTCGCAGGCAGGTGCCTTTAGTTGGGAAGATGCAGGCTCCTTTCGGTGAAAT
TGGGTTATGAAATGTATGCTTTCAATCCAAATGTAACTGTTTTTACTAGCTAATTTTCAG
AAACAATCATTGGGAGGGGGAAGTGTTCTTTGAATTAAGAACTAGTCATTGCAGCTTTGG
AATACTGTCGAGCCAGAAAATATCTGCCTCCATGTATTAAAACATTAAATAAAGTTGTTC
ACTTTTTTGTCTTTTGGTTAGCATTAAGTCAGTTTTAGACAGAGGGAGAATTTGAAATAG
TAGAATGGTGGTTGGGTTCAGGATCGTATTTATTAGTCAGTTAACCTAGGATTGGTTTTA
TTTATTTTTTTTCAATTGGTCTAAAGAATGGTGATTTTGGTATTATAGTCTTACCCTACA
AAATCCTTTTGCAGACCAAGTTTTACAGGAAAACTCCAGTGATTTTCAATCAAACATTGC
ATAGGTAAATATTTTCTCAAAAAATATAAATTCCCAATAGCAAATACTGATATGTTGTAA
TAATGCTTTCTATAGCAGTCAATGGCTCTGACTTAACTCCATGGAGGCTGCCATTTGGGC
ACAGTGAGTTGCCTTTAGTCCAGCTTGGTTGTCTCACTTCCTGCCCACCATGAATAGGAA
AAGCAAGAGACTTCCCCTGTGCTCCCTTTTCTCAAATGCCATTCGAGGGACACATTGTGA
ATGTTTATGTTAAATTTTTTTTAAAAATGCCTTGTTTAGCTTTAAAAATACGAAGTAATT
TTGCAATTTTTGAAAAACACTAGTTTTCCTTTAAACTTAATTTTTCATGTTGATCCTGAA
GAATCCGTTAAAATGGTAGCACAAGAGTCTGGCAAGTTGGTACTGCAGAGAAAAGGGGTT
AATTGAGGCTTGTTTGGAGTCGGGATTCCCCTTTCCCAAACATGCGTCTCGCCACTTGGA
CAGCAGCCATTTGTACTCGTATACTTTTTAAACTTTTTCTTGGAATACTATATTTTATTT
GACTGGTAGTCTGATATTACTCCTAACTTGTCAAATTGATCTCTTTGCAGGTAACCAAGG
AGCAGTGAACAGCAGCTACTACAGTAGTGGAAGCCGTGCATCTATGGGCGTGAACGGAAT
GGGAGGGTTGTCTAGCATGTCCAGTATGAGTGGTGGATGGGGAATGTAATTGATCGATCC
TGATCACTGACTCTTGGTCAACCttttttttttttttttttttttctttAAGAAAACTTC
AGTTTAACAGTTTCTGCAATACAAGCTTGTGATTTATGCTTACTCTAAGTGGAAATCAGG
ATTGTTATGAAGACTTAAGGCCCAGTATTTTTGAATACAATACTCATCTAGGATGTAACA
GTGAAGCTGAGTAAACTATAACTGTTAAACTTAAGTTCCAGCTTTTCTCAAGTTAGTTAT
AGGATGTACTTAAGCAGTAAGCGTATTTAGGTAAAAGCAGTTGAATTATGTTAAATGTTG
CCCTTTGCCACGTTAAATTGAACACTGTTTTGGATGCATGTTGAAAGACATGCTTTTATT
TTTTTGTAAAACAATATAGGAGCTGTGTCTACTATTAAAAGTGAAACATTTTGGCATGTT
TGTTAATTCTAGTTTCATTTAATAACCTGTAAGGCACGTAAGTTTAAGCTTTTTTTTTTT
TTAAGTTAATGGGAAAAATTTGAGACGCAATACCAATACTTAGGATTTTGGTCTTGGTGT
TTGTATGAAATTCTGAGGCCTTGATTTAAATCTTTCATTGTATTGTGATTTCCTTTTAGG
TATATTGCGCTAAGTGAAACTTGTCAAATAAATCCTCCTTTTAAAAACTGCACTCTGTCT
TGTCTGTGCTTCAGTGTCATGTGGACTGAGTCTTGGTGCTCTGTGCCCACCTGGGGCCTA
GGGCCACATCTCTGGCTTGGCAGTTGAGGCT
