# Supplementary material for: Reference based annotation with GeneMapper
Source: Genome Biol. 2006 Apr 5;7(4):R29. doi: 10.1186/gb-2006-7-4-r29 (PMC1557983; doi:10.1186/gb-2006-7-4-r29)
Supplement: Additional data file 2 — A gunzipped tar file containing the data set of orthologous genes in five vertebrates (human, chimpanzee, mouse, rat and chicken) that was used to compare pair-wise and multiple species GeneMapper [file gb-2006-7-4-r29-S2.tgz › 5verts/orth107/gg1.gff]

NM_204496	REFSEQ	CDS	315	363	.	+	0	gene_id "NM_204496";
NM_204496	REFSEQ	CDS	8823	8882	.	+	2	gene_id "NM_204496";
NM_204496	REFSEQ	CDS	9873	10010	.	+	2	gene_id "NM_204496";
NM_204496	REFSEQ	CDS	10728	10883	.	+	2	gene_id "NM_204496";
NM_204496	REFSEQ	CDS	11075	11218	.	+	2	gene_id "NM_204496";
NM_204496	REFSEQ	CDS	12724	12862	.	+	2	gene_id "NM_204496";
NM_204496	REFSEQ	CDS	13870	14048	.	+	1	gene_id "NM_204496";
NM_204496	REFSEQ	CDS	14247	14318	.	+	2	gene_id "NM_204496";
NM_204496	REFSEQ	CDS	14398	14531	.	+	2	gene_id "NM_204496";
NM_204496	REFSEQ	CDS	14682	14817	.	+	0	gene_id "NM_204496";
NM_204496	REFSEQ	CDS	14976	15059	.	+	2	gene_id "NM_204496";
NM_204496	REFSEQ	CDS	15174	15224	.	+	2	gene_id "NM_204496";
NM_204496	REFSEQ	CDS	16250	16342	.	+	2	gene_id "NM_204496";
NM_204496	REFSEQ	CDS	16885	17009	.	+	2	gene_id "NM_204496";
