# Supplementary material for: Reference based annotation with GeneMapper
Source: Genome Biol. 2006 Apr 5;7(4):R29. doi: 10.1186/gb-2006-7-4-r29 (PMC1557983; doi:10.1186/gb-2006-7-4-r29)
Supplement: Additional data file 2 — A gunzipped tar file containing the data set of orthologous genes in five vertebrates (human, chimpanzee, mouse, rat and chicken) that was used to compare pair-wise and multiple species GeneMapper [file gb-2006-7-4-r29-S2.tgz › 5verts/orth107/hs34.gff]

NM_005520	REFSEQ	CDS	637	733	.	+	0	gene_id "NM_005520";
NM_005520	REFSEQ	CDS	2373	2528	.	+	2	gene_id "NM_005520";
NM_005520	REFSEQ	CDS	2735	2878	.	+	2	gene_id "NM_005520";
NM_005520	REFSEQ	CDS	4363	4501	.	+	2	gene_id "NM_005520";
NM_005520	REFSEQ	CDS	5447	5625	.	+	1	gene_id "NM_005520";
NM_005520	REFSEQ	CDS	5710	5781	.	+	2	gene_id "NM_005520";
NM_005520	REFSEQ	CDS	5838	5971	.	+	2	gene_id "NM_005520";
NM_005520	REFSEQ	CDS	6121	6256	.	+	0	gene_id "NM_005520";
NM_005520	REFSEQ	CDS	6660	6719	.	+	2	gene_id "NM_005520";
NM_005520	REFSEQ	CDS	6812	6901	.	+	2	gene_id "NM_005520";
NM_005520	REFSEQ	CDS	7552	7644	.	+	2	gene_id "NM_005520";
NM_005520	REFSEQ	CDS	8175	8224	.	+	2	gene_id "NM_005520";
