# Supplementary material for: Reference based annotation with GeneMapper
Source: Genome Biol. 2006 Apr 5;7(4):R29. doi: 10.1186/gb-2006-7-4-r29 (PMC1557983; doi:10.1186/gb-2006-7-4-r29)
Supplement: Additional data file 2 — A gunzipped tar file containing the data set of orthologous genes in five vertebrates (human, chimpanzee, mouse, rat and chicken) that was used to compare pair-wise and multiple species GeneMapper [file gb-2006-7-4-r29-S2.tgz › 5verts/orth107/pt1.fa]

>pt1
CCGGTTTTTGCTCCGTggcggggcggtgcgggcccgggggcgccTCGGAGGCGAAGGACA
GCTTAATTGGCGCTCTCAGGTCTGGCCCTCCCCGCTTTGCAGTTTGTTTCGACGCCGGAC
CGCGTAAGAGACGATGATGTTGGGCACGGAAGGTGGAGAGGGATTCGTGGTGAAGGTCCG
GGGCTTGCCCTGGTCTTGCTCGGCCGATGAAGTGCAGAGGTTTTTTTCTGGTGAGTTAGA
ACTAGGACGCGGGAGTTCGAGTTCGAggccggggcgggcgggctggcgggcggccgggct
ggggcggggcggggcggggtggggcgggccgggccgggccgggTGGGACCCGGGGCGCCC
CCTGGCGAGGCGCGGGCGACTACACTCACCGCTGTGCTGCTCGCGCCGGCGGCCCGCTGT
TACGCAATGGAAATTTCGAAAGCCCCGCCCGTCCTCCTGGCCCTTGGGGGAGTGCGGCAG
GTTTGGCATGACTTTGTTTTCTTTACCTATCTTTGAACACCAGCTTTTCTTTTATGGGTG
TCtttttttctttttcttttgagttggagtctctgtcacccaagctggagtgcagtggcg
cgttctcggcttactgcaacctccgcctcctgggttcaagcgattcttctgcctcagtct
cccgagtgtctgggactagaggcgcgcaccgccacgcccggctaatttttgtatttttag
tagagacggggtttcactatgttggccaggctggtctcgaacatcggacctcaagtgatc
cgcccacctcggtttcccaaaatgctgggattacaggcgtgagccaccgcgcctggccCG
GGTGTCTTTTTTCGAAAGGATAAATTGGCATAGGTGGGATTTCCTCCTCAATCTTAAGAA
AATGGCCGAGTGATTAGACAAATAATAGTAATGTTTTGCAATATCTTGAAGTGTAACCTC
TTGTTTCCAGTTTTGGTGTTTTCTTAAAAAGGAGCATTCTTCGGAAAGTTAAAATGTCAC
GTCTTAATTTCAGTTTTCCTAATCAAGATTTGATAATTGAAGAGTGTTTTCttatctagt
tcttaatctggctcactatacagttgaagacactgaagcccagggaagtTTTTTTGCAGT
ACATAGGTTTCCTGAATATTTTCTATCAGAATGTCCTTGTTCCCATTATTAGACTGGGAA
AAAGAAATTAGACTGATTAAAATTCTATTTGGATGAAATTAACAGCTTTTGGCAAGACGT
TTGTAGTATTGACTTACTATCTGAATTTAGCGTTGGTAACGGAAAGCGACCTGTAAAACA
AGAACCAAGTACGCTGGAAGCCGCCTTGCAGGGGGGCAACACTGGGTTTGGCTTCAGCTG
TGCAACTTGGAGCATTTTAGCTTGGTAACACTGATCCCCTTTCAGGTGAGTATTGGGCTT
GTAATTTGTATTTGAATGAGAAACCGTAATGTGGCTGCTGGTAAGGTAAAACGGATAAAT
GCCCCAGACCAAAACAGCTCGCAACGAAGTATGTTTGCCGTAAAGTCACAAAGTCCAGGC
TTGATAATCTTCTGAGAAATTGATAAAAGATGTGTGATGTAGACATGAGTAGCAAGGACT
AAAGAGAGAAATTCATTCTGAAACTGCTTTGAATATTGTATGTTGTTGATGGGTTGGAAA
TATATCACCTTAGGAATGAGTTTTTTTTTTTTTTTAATTGGAGTTTTAGGAGTTGGTAAT
ATCGTGGTCAGTATATATAGGCTTCACAAGTTATGTAATTTGTAGTGGGGACATGGAATA
GACATTTCATCTGTGTCACCCAGAGGTGCTTTTAGGTTTTAAATTCTGTATTAACGGTTG
TTTTCTTTCCAGACTGCAAAATTCAAAATGGGGCTCAAGGTATTCGTTTCATCTACACCA
GAGAAGGCAGACCAAGTGGCGAGGCTTTTGTTGAACTTGAATCAGAAGATGAAGTCAAAT
TGGCCCTGAAAAAAGACAGAGAAACTATGGGACACAGATATGTTGAAGGTTTGATTTACA
TTGCCCTAGTTACAGTAAATAAAGCATTAAACAATAGAAGTCTCACCCCTTCTGAATTTT
AGGTATTTGACTGCATGGAAATGGTCATCTAAGGGAGTTTGTGGCAGCTCTTCCTAGCTT
ATCTAAAGACCCAGGAAGTCTGAACTTTGTTATCTAATTTTCCAAAAGTGACTAATTCTA
AGCACCTCTTACAGTATTCAAGTCAAACAACGTTGAAATGGATTGGGTGTTGAAGCATAC
TGGTCCAAATAGTCCTGACACGGCCAATGATGGCTTTGTACGGCTTAGAGGACTTCCCTT
TGGATGTAGCAAGGAAGAAATTGTTCAGTTCTTCTCAGGTATGTAGTCATGTTTGTTGCT
GAGCAGTGAGTTTTGGCTAGCTTATGGCAAGGTGATTTAATAGAGGTTAAAGTTGAGTAG
CTTAGGTATTTCAGTAGGTTGTAAATTGCCAATGAATTAATGTTTTCTTCCTAGAGACCT
TCAAATAATTTAAGCCCATCTTAAAGGTGGAAATGAAGTACTTCCAAAATGTTAACTTTG
CCTATATTTAGTATTATAGTTCAGAGTAGATCTTTCATTGAGGATTGCCCTCAACAGCTT
AACTACTTTCCTCACATTGGTGTCCAGCTAAGTACCTCAAGTTAAAGGTAAGATCCCTTT
ACCAGCAGATCAGTGCAATGAATTAGGTTGTTGTAAATTATGGCAAGTGTCTATGTTGCA
AGAGACACATATTTGGGTCATGTGACCAGAAGCATCTAATGGTCTAATTCTCTTTAATGC
AAAAGTCGGTTTATGAAAGACTTGGTTTAACCTGTGTGGTATAAACTTACTGAAAATCAG
ATGTAGTGAGAGTAGTTTGAATGCTTGTAGTCTCAGTATCTGAAATAAGTGTTTTGAAAT
TGTTCCTGGGCCTAAAGTATTTGAATGTTTTTATGCTGAAGAGCTGATAAGATTGCATGT
TTAACAATGTTAGATAAGATATCGTATATTTTAAGTATTAATATTTATGATGTGATACAC
TGGAAGCAAGAAATCCTTTCATGGTTTAGTGTAGTATGTTAAAAATTGATATATGTATCG
AGTCCTAATGTCAGAATTTTTAAAATCAAGTCTGTTTTGTTTTGACACTAAATTGGTGAG
AACTGAATGTTATCTGTCAACGTTAAATATGAACATAATTTCATATCTTCTAGGAAAGTG
CTTTAAGTCCTTTTTGTAAGCTTGGGAATGTATCCACGGAAAGGATTTTTCATAGACGGA
ATTTCCAGAAGTGAATCATAACTACTGTTAGAGCATAAGCATGCATGATTGTGCTGTGTA
GATCAGTTTTGTTGAAAGTTTAGATTGTTGTGTTTGTCAATTATAATTTAATGTTTCAGT
TTTTATATGAAATGTTGTAAATGTATACCTTTTTAAAAACTTGAAGTTCCAATAACTTAA
AGCATTGAAATATAAAATGAGGTAAAAGGTGTTTTGAATTTAGTAAAACTGTTATTTAAT
GCTTAAAACTTAATTGAATTGTATAATTCTCAACATTAAGTTGCATAGATATGTGTTCTT
AAGTTGTTGAATTCTTAATGCATCCTGTGTTCAGCAAGTTTTTTTTAATATATACTGTAC
CATGGGTGTGTTAAGAATAGTTATACTTTATAATAATGGAACTTCATATTATTGCAATGC
ATATTTAAAGAGTACTTGTTGAAAGCATACCATTCACCTAAAGTTAAAAATTCTGGTTTA
TTTAAAGCTATAAGAAGAATCATTTCTGGGCTTGTGATGTTAATATTGCCCCCCTACTGG
GGTTATTTGTCCTTGGGTTGAAGGGTTGGAAATCGTGCCAAATGGGATAACATTGCCGGT
GGACTTCCAGGGGAGGAGTACGGGGGAGGCCTTCGTGCAGTTTGCTTCACAGGAAATAGC
TGAAAAGGCTCTAAAGAAACACAAGGAAAGAATAGGGCACAGGTGGGGATGGATGGTTGG
TTGGATATGTCACTTTTCTTATGGTAAACAATTAAATCCATATTCTCTCTGCTTAAAAGA
AGAAATTAATGTTTTGTAGTCCTAGGTAATTGATGTTTTGCCATGATTTCCAAACTTTTC
TTGTGTCAGTCCCATGTTACACGCAAACTAAATTTTAGGTTTAAAATTTGTCCCTAGTTA
ATTGGTCTGCTTGACAATTTTGTGAGTCTTATTAACCCCAATCAATAGAGTTGAGAGACT
ATGGCTTTAAAAAATTAATGCAAACCTGGCTTTAGCTGTAATAACACCCACCTAGAATAA
ATTAATATTACCATAAGAAAATGTGATACTTTCTGATCTTGTTTTTAAAGTTGAAATGCA
ACAAACTTTTTCTTGCTGTATATAAATATTCTGCATAGTATTAATAAGCATAGCTTTCAA
GAAATTGTCACAAAAGGTTTTATTCTCTTTGCTTGTGACTATTTTTCATTGAAGCATGCG
CTTACCTATGCTGATTCTTACTAAAAGCATAGGCTGGGGTATTTATTGGCGAAAGGAAAT
GTGTAGTGTGGGCTGGACTGTTGGTGGAGGCTGGCTTTTTAGCCCACTTGGTATACATGC
TGCCAATGGATTTAAGACTTGAAAATGTTGAAACTTGAGTGGAATTATTTCCCTCCTAAA
ACATTTATTTACAGTACTCCTCTCTACCCCTAAGGTTGGGCTCTGCCTCAGAGGAGTGAA
GTTTTTTTTTTTTTTTTCTATAAAGTTTACATTGTCTTACTATTTATTGAGTGAATTTCT
GGTCATTGCCTATGCAAATATAAGAAATCTGGCTTTAAATATTAGTCAGTTTCATGGCTA
TGACTAGATTGTTTTCTTGTATAACTAAATACCTGTATAAAATGAACTAATGTTTTCTCT
CCCCTCCCTACCCCTTCCCTATGAACAATGCTTTAGGTATATTGAAATCTTTAAGAGCAG
TAGAGCTGAAGTTAGAACTCACTATGATCCACCACGAAAGCTTATGGCCATGCAGCGGCC
AGGTCCTTATGACAGACCTGGGGCTGGTAGAGGGTATAACAGCATTGGCAGAGGAGCTGG
CTTTGAGAGGATGAGGCGTGGTGCTTATGGTGGAGGTATGTGAGGATTCGTAAGGTTCGG
CAAGTCGTCTGTTCATTTGTCTAGGTGTTTTATTTGATTGATTGTACTTTGTCTTTCAGG
CTATGGAGGCTATGATGATTACAATGGCTATAATGATGGCTATGGATTTGGGTCAGATAG
ATTTGGAAGAGGTAAGGTAAGAATTGAATTTCTCAGTTGAAGGATGCTTACACTCTTGTC
CATCTAGACCTCAATTACTGTTTTTCAGGAATGTCTGATCACAGATACGGGGATGGTGGC
TCTACTTTCCAGAGCACAACAGGACACTGTGTACACATGCGGGGATTACCTTACAGAGCT
ACTGAGAATGACATTTATAATGTAAGTGTGAGATGAACCCACAAGTCAATATTTCAGTAT
GGCAGTAAAAGTCAGCCTTATTCTATAAATGTGAGCACTATGTTAGAAATTTTAGGTTTT
TTTTGTAACATTAGAAAGTTGATTTAATTCTTTGAAATGCCTTGTGTTGTAGTTTTTTTC
ACCGCTCAACCCTGTGAGAGTACACATTGAAATTGGTCCTGATGGCAGAGTAACTGGTGA
AGCAGATGTCGAGTTCGCAACTCATGAAGATGCTGTGGCAGCTATGTCAAAAGACAAAGC
AAATATGCGTAAGTGTGATCGAGCATTTGTGGGCTCTTAACAGGTGATTGTGTGACTAAC
ATTTACAATAGAGAAATGGAAAAATAAGGATATATGAGAAGTTTCCTCTCCAGTAATAGA
TTAATTCTTGGGGGATGCGGGGGCAGTGTGTTGAAGGTTTGGGTTTTAAAAATTAGTATA
ACGGATCTGTGATATGCACATCTTGAAGTGTATATCCTTAATTGACAATACAGATGAATA
TGTAAAGGCTAGATTTTGGAGTTAAAGTAGATCACCTAAGAGAAGTAGCTAGAATTTCTT
TGCCAAAGTATTTGAAGTTCACAGATCTGCTTGTTTAAAAACTTTATAAAAGTGCTTATC
CTGTTTTGTTTCACCAACAAACATTTTCAAACTTTTTTTTTCTCATTTCAGAACACAGAT
ATGTAGAACTCTTCTTGAATTCTACAGCAGGAGCAAGCGGTGGTGCTTACGGTAGCCAAA
TGCTAGGAGGCATGGGTTTGTGTAAATATCACTTTAGTGTCTTTTTTTTAAGCTAACCTT
GTATGCCTTTTCTCTCATTTCAGAACACAGATATGTAGAACTCTTCTTGAATTCTACAGC
AGGAGCAAGCGGTGGTGCTTATGGTAGCCAAATGATGGGAGGCATGGGCTTGTGTAAATA
TCGTTAGTTTTTTTAAAAACCAAAACGTTTATATTTGTATAAGTCAATTATAAGTTAAGT
TAATCTATTTATTTAATAAGTTTAGCATAAGAAACTTAGGCAAAGCAGTTTCTTGATATT
TGAGTTTTGTATCTGGCTTACTTAAATCCTTGTGAGTTATGAAGTTCCTTAGGATAGATA
ATTCAAATTAGATTTAAGTACTCTTGGGGGAGGGGACTATGGAGTGAAACTACTTAAATT
TTTTAAGTATAAAGTTTAAATCTAAAATAGCAAAACAGGATTAAGATAAATGTGGGCATA
ATTAGGTGTATTGACATGCCTTTGATGTATCAAACTGAGGGGGAACCCACTAAATCCAGT
CAAGCAGTTTCATAAGATCTTCACAAAATGCCTCTACTTACGGAATCATGTTGATTTTAG
TCCTGCTGGATGTGTGTGCCGTTAGCACTTTGGTTTATCAGTATTTGACTGGCTCAAATG
ATGGATAGAAGGGTGGCCTGGTTATAGACAGTAGGCAGAAGGAGGCAGAGGGTTACAGTA
ATGTAAGATCAAGACTGGAAAATGATAGCTATAGAATTACAAGCCCGGTACCACCAGGTA
CCACATCACATAAGAAAAAAGGTTCTAATGTTTTCTTAACTTAACAGCAAACCAGTCCAG
CTACGGGGGCCCAGCCAGCCAGCAGCTGAGTGGGGGTTACGGAGGTGGCTACGGTGGCCA
GAGCAGCATGAGTGGATACGGTAAAGCCTGTTTGTTACTGTACTTTAAGTTATGGTAAAG
CCTGTTCATTACTGTACTTAGAGTAAGTTACGGTAAAGCCTGTTTGTTACTGTACTTAGA
GTAAGTCGCAGGCAGGTGCCTTTAGTTGGGAAGATGCAGGCTCCTTTCGGTGAAATTGGG
TTATGAAATGTATGCTTTCAATCCAAATGTAACTTTTTACTAGCTAATTTTCAGAAACAA
TCATTGGGAGGGGGAAGTGTTCTTTGAATTAAGAACTAGTCATTGCAGCTTTGGAATACT
GTCGAGCCAGAAAATAGCTGCCTCCATGTATTAAAACATTAAATAAAGTTGTTCACTTTT
TTGTCTTTTGGTTAGCATTAAGTCAGTTTTAGACAGAGGGAGAATTTGAAATAGTAGAAT
GGTGGTTGGGTTCAGGATCGTATTTATTAGTCAGTTAACCTAGGATTGGTTTTATTTATT
TTTTTTCAATTGGTCTAAAGAATGGTGATTTTGGTATTATAGTCTTACCCTACAAAATCC
TTTTGCAGACCAAGTTTTACAGGAAAACTCCAGTGATTTTCAATCAAACATTGCATAGGT
AAATATTTTCTCAAAAAATATAAATTCCCAATAGCAAATACTGATATGTTGTAATAATAC
TTTCTATAGCAGTCAATGGCTCTGACTTAACTCCATGGAGGCTGCCATTTGGGCACAGTG
AGTTGCCTTTAGTCCAGCTTGGTTGTCTCACTTCCTGCCCACCATGAATAGGAAAAGCAA
GAGACTTCTCCTGTGCTCCCTTTTCTCAAATGCCATTCGAGGGACACATTGTGAATGTTT
ATGTTAAATTTTTTTAAAAAGTGCCTTGTTTAGCTTTAAAAATACGAAGTAATTTTGCAA
TTTTTGAAAAACACTAGTTTTCCTTTAAACTTAACTTTTCATGTTGATCCTGAAGAATCC
GTTAAAATGGTAGCACAAGAGTCTGGCAAGTTGGTACTGGAGAGAAAAGGGGTTAATTGA
GGCTTGTTTGGAGTCGGGATTCCCCTTTCCCAAACATGCGTCTCGCCACTTGGACAGCAG
CCATTTGTACTCGTATACTTTTTAAACTTTTTCTTGGAATACTATATTTTATTTGACTGG
TAGTCTGATATTACTCCTAACTTGTCAAATTGATCTCTTTGCAGGTAACCAAGGAGCAGT
GAACAGCAGCTACTACAGTAGTGGAAGCCGTGCATCTATGGGCGTGAACGGAATGGGAGG
GATGTCTAGCATGTCCAGTATGAGTGGTGGATGGGGAATGTAATTGATCGATCCTTATCA
CTGACTCTTGGTCAACCttttttttttttttttttaagaaaaaaaCTTCAGTTTAACAGT
TTCTGCAATACAAGCTTGTGATTTATGCTTACTCTAAGTGGAAATCAGGATTGTTATGAA
GACTTAAGGCCCAGTATTTTTGAATACAATACTCATCTAGGATGTAACAGTGAAGCTGAG
TAAACTATAACTGTTAAACTTAAGTTCCAGCTTTTCTCAAGTTAGTTATAGGATGTACTT
AAGCAGTAAGCGTATTTAGGTAAAAGCAGTTGAATTATGTTAAATGTTGCCCTTTGCCAC
GTTACATTGAACACTGTTTTGGATGCATGTTGAAAGACATGCTTTTATTTTTTTGTAAAA
CAATATAGGAGCTGTGTCTACTATTAAAAGTGAAACATTTTGGCATGTTTGTTAATTCTA
GTTTGATTTAATAACCTGTAAGGCACGTAAGTTTAAGCTTTTTTTTTTTTTTTTTAAGTT
AATGGGAAAAATTTGAGACGCAATACCAATACTTAGGATTTTGGTCTTGGTGTTTGTATG
AAATTCTGAGGCCTTGATTTAAATCTTTCATTGTATTGTGATTTCCTTTTAGGTATATTG
CGCTAAGTGAAACTTGTCAAATAAATCCTCCTTTTAAAAACTGCACTCTGTCTTGTCTGC
TTCAGTGTCATGTGGACTGAGTCTTGGTGCTCTGTGCCCACCTGGGGCCTAGGGCCACAT
CTCTGGCTTGGCAGTTGAGGCTGT
