# Supplementary material for: Reference based annotation with GeneMapper
Source: Genome Biol. 2006 Apr 5;7(4):R29. doi: 10.1186/gb-2006-7-4-r29 (PMC1557983; doi:10.1186/gb-2006-7-4-r29)
Supplement: Additional data file 2 — A gunzipped tar file containing the data set of orthologous genes in five vertebrates (human, chimpanzee, mouse, rat and chicken) that was used to compare pair-wise and multiple species GeneMapper [file gb-2006-7-4-r29-S2.tgz › 5verts/orth107/rn31.fa]

>rn31
CTTTGTGTGACGCGAGTGGGGCGGGGCCGGCCACGGGGTGCGCGTGCGCAGAGTTTGCTC
GGAGGGCTTTATTTAGGCTGCGCAGGCGCTCTCCTATCATTTTTCCTCAGCCACGCCGAG
GCTTTGTGTGGAGGTGAGTGGTGTTCTGTCTTCGTTTGCTACCAGAGCCCTCCACGGACG
CCTATTTTGGTGACGATTGCTTGTCGCTGAACTTAGGTTAAAACCTGGGGGGCCGTGGCA
AGCACAGGCTACCCCTGGAAACCGCGAGTGTCTCGCCGGCGTGGCAGCGCCGCCTAGGCC
TGCAGGCCGCGCCGCTTCTATTGTGTGAGATGTCTGAGGAGGCGGAGCGGAAGCGGCGGC
CGCCATTTCCTTGTCTCCACCATGGCTGTAGGCCAGGGTTTTCTTAGCCTAGACCCTCCT
CAGCACTGAGCGCACAGAGTGGTGTTGGGGATCGGGTCGCTAGCCGAGGCCGGGTTGCAT
GCTTGAGTCTCCGGGGTCAAGGCAGCGTACCGGGCGGGGCTCCCGTAGCGGCGCCCGGTC
GAACCCCGCAGGGCGCCTTGAAGTGGGAGGGCCATTTAAATGACTGTTTCTTAGACGTGT
TCCTAACAACCCCACCCCCCTCCCACCCCGCAGCCCTGCAGTCTGTTTCGACGCCAGGAC
CAGCGAAGAGACGATGATGCTGGGAGCAGAAGGCGGAGAGGGCTTCGTGGTGAAGGTCCG
GGGCTTGCCCTGGTCCTGCTCCGCGGATGAAGTGCAGCGGTTTTTTTCTGGTGAGTTGAG
GCGGGAGTTGTCAGTGGGGGCCCGCggctgggccgggcggggcggggcggggcggggcgg
ACCTCTGGGCGCCCCCTAGCGAGTCGCAGGCACCAGCGGTTCCCGGGCTCGCGCTCTGCC
AGCCGCTGTTACGCAATGGTAATTGCGAAATGCCCCCTCCTCCCGCCCCCCTCCCCTTCT
CCCATTGGGATGCTGGTGGCCCTGCAGAATCTTTTCGGTCTCTAAGCACCAATCTGTGCA
TTTTGGAATTGTCTCTGAAAGAATTCAGTAGGGAAAGATATGATTTCTTTCCTGGTCTTG
AAAAACAAATGGAGCAGTACAGACAAGTGATAGTAATTTCCCCTTTGAAGCGCTACTGCA
CTTCCTTACATATATTCACTTGAAAAGAGGCATTCTGCTTTGGAAAAGTTCATTTTTCCT
GATTAGGATTTGGTCCTTGAATTCATGCTCTAGGTCTAGTTAATTAAAAAACTGGATCCC
TTTACAACTGAGAACCCTGAAACCCAAGAAAGTTTTGTCACTGTAGAATCTTACTTATTT
TTACACTATGTGTAGGCTTTCTGAATAATTTCTATCAGAATCTTATTCCCACTGTTGTAA
GAGAAGAGAGGTGTATTTCAAAAACATTGACAAGTTTCGTAAAAAGGTACCTGTAGTGTT
GACCTTACTGTCTGAATTTAGCTGTGGTAACAGAAAACGACCTGTAAAACAAGACTCAAG
TATACTGGAAGCAATGGCAGGGGGCAGTTGCCATCGGGTTTGACTTGAGCTGTGCAGTTT
GGAGCCTTTAGTTGTTTACATTGATGCCCTTTCAGGTGAGTATTGAGCTGGAGTTTGGAT
TTGAGTGAGCAGTTATGTGGCTGCTGATAGAGGAGAGCTGACATGGTACCCCACCCAGAA
AATGCTGTGAGGTCACCAGGCCCAGATGAGGTTATTCTGAGACATTGTGCAGAGATGGTT
AGTGGATACTTAGAGGCAAGGCAGTAGCTTCATTTGAACTGTTTTTGAGTATTAAGGTAC
CTTGATGGATTAGGAATATATCCTATATACCAGGTAATTTGATGGTGAGTGATCAGTTTA
GTCTTTAGGAGTGGGtttttttttttttttttttaatGATGACAGGAATATGCATCTCAT
CTGTATCACCCAGAGGTGGTTTTAAATTCTGTATTAAGCATTGTTTTCTTTTCAGACTGC
AAAATTCAAAATGGGGCTCAAGGTATTCGTTTCATCTACACCAGAGAAGGCAGACCGAGT
GGCGAGGCTTTTGTTGAACTTGAATCAGAAGATGAAGTCAAATTGGCCTTGAAAAAAGAC
AGAGAAACTATGGGACACAGATATGTTGAAGGTTTGATTTACATTGCCCTAGTAACAGTA
AATGTTTAAACACATAGAGGTCTTACCCCTTCTGAATTTTAGGTATTTGACCGCATGGAA
ATGGTCATCTAAGGGAGTTTATGGCAGCTCTTCCTAGTTATCTAAAACCCAGGAAATCTG
GACTTTGTTCTCTAACTTAATTGACTAATTCTAAGCACCTCTTTCAGTATTCAAGTCAAA
CAACGTTGAAATGGATTGGGTGTTGAAGCATACTGGTCCCAATAGTCCTGACACGGCCAA
TGATGGCTTTGTACGGCTTAGAGGACTCCCTTTTGGATGTAGCAAGGAAGAAATTGTTCA
GTTCTTCTCAGGTATGTAGTCCTGTTTGTTGCTGAGCAGTGAGGTATGGCAGCTTCTGGC
GACATGATTTAGTATTAGACTTTAAAGTTGAGTAGTCTAGGTACTGAAAGTAGGTTGCTG
AATATATGTTGTAAAATTCACATTTTCTTCCTGGAGACCTTCAAATAACTTAAGCCCATC
TTAAAAGGTGGAAATTAGAAGTATTTCCAAAGTGTTAACTTTGCCTATATTTAGTATTGT
AGTTCAGAGTAGACCTTTGAGGATTCTACTCAGCCATCTTAACTACTTCCTCATATTGCT
GTTTAGCAAAGTACTGCAAGTTAAAGGTAAGCTCTTTTTAACATTAGATTAGTGTTGAGT
GTAGAGTGTTAGTTTATTATGGTGTTTGTTGTAAGAACTTATTTTTGGTCATGGGACCAG
ACATATTTTAGATAGTGTAATTTTCTGAATGAAAATTGTTATGAAAGGAACTTGGTTTAG
CTAGTTTATTAGAGGTTAAAGTCAATTGTCGCAAGTGTAGGCTGTATGCTTGTAGTCTTT
ATGAAAACAGTATAGAAAGTTTTTGAAGTTGTTCTGGGCCTAAAGTATTTGAATGTTTTT
ATGTTGAAGAGCTGATAGGATTGCATGCTTAGCAGAATGTTAAATCTTATATGTTTTAAG
TACTATTAATATTCTTGATGACATAAACAGAATTAGAAATCTTTATGGTTTTTAGCATAG
TATGTATTAGAACTTTGACTATAGAACTATATATATGTATCAATTTGTAATATTTTGTAG
TATCAAATCAAGTCTGTTTTGTTTTATCTAAATTGGTGAGAATTGAATGCTAATCTGTCA
ACGTTAAATATGAACATAATTTCATATCTTCTAGGAAAGTGCTTTAAGGCCTTTTTGTAA
GCTTGGGAATGTATCCACGGGAAGGATTTTTCATAGACGGAATTTCCAGAAGTGAATCAT
ACTACTGTTAGAACATAAGAGTGCATGATTGCTTTGTAGATAGTTATTGTTGAAAGTTTA
GTTTGTATGTTTGTCAATTATGATTCTTAAGTAATGTTTTCaatttttatataaatgttt
aaatgtataattttaaaattGAAGTTCCAATAACTTGAATTGAAATATGTAATGAGGTTA
AAAGATACCTTATTTTACTTAGCACTGTTATTGTAATGCTTAAAAAATTTCAAGCTGTAT
AATTCTATTAAGTTGCATAGATGTTTTTAATTGTTGAATTCTTAATGCACCCTCTGGAGT
ATAAAGCTTTTTTTCCCTTTACTGTATATACTGTGCCTTGGGTGTGTTAAGAATTGAGTT
ATACTTTGTAATAGTGGAACTTCTTTTTATTGCAATGCATATTTTAAGAATACTTGTTGA
AAGCATACCATTCACCTAAAGTTAAAATTCTGGTTTATTTAAAGCTATAAGAAGAATCAT
TTCTGGGCTTGTGATGTTAATATTGCCCCCCTACTGGGGTTATTTGTCCTTGGGTTGAAG
GGTTGGAAATCGTGCCAAATGGGATAACATTGCCGGTGGACTTCCAGGGGAGGAGTACGG
GGGAGGCCTTCGTGCAGTTTGCTTCACAGGAAATAGCTGAAAAGGCTCTAAAGAAACACA
AGGAAAGAATAGGGCACAGGTGGGGATGGATGGTTGGTTGGATATGTCACTTTTCTTATG
GTAAACAATTAAATCCATATTCTCTCTGCTTAGAAGGAGGAAATAACCCATTTCCTATTC
CCAGTTAATTGATAACCTGCTATACTTCTAAATTTTCCTAGTTAATATATTGCATTCAAA
TTAAATTTTAGGTTTTAAGATTACCCCTAGTTTATTTGGTCTATCTTTACAATTTTGTAG
GACTCTTAGCTTATTAACCCCAATCAATAGAGTTGAGAGACTATGGCTTTAAAAAATTAC
TACAATCCTGTCTTTAGCTGTAATAACACCCACATAGGCAATTAATATTCCCATAAGACA
ATGTGATACTTTCTGATCTTGTTTTTAAAGTTGAAATGCAACAAACTTTTTCTTGCTGTA
TAAATATTCTGCATATGTATTAATAAGCATAGCTTTCAAGAAATTGTCACAAAGGGTTTT
ATTCTCTTTGCTTGTGACTATTTTTCATTGAAGCATGCGCTTTTTTTTACCTATGCTGAT
TCCTACTAAAAGCATAGGCTGGGTATTGGCGAAAGGAAGTGTGTAGTGTGGGCTAGACTG
TTGGTGGAGGCTGGCTTTTTAGCCCACTTGCTACACATACTGCCAAAGAAGTTGAAATAT
GAAAGTTGAGTGGAATTATTCCCTCCTAAACCATTTACTTAACAATACTCCTCTCTGCCT
CTAAGGTTGGGCTCTGCCTCAGAGGAGTTTGTTTTCTTTTTCTTTTTTTTTTTCCTATAA
AGTTTAAATAGTCTTTTGAGTGAATTTCTGGTCATTGCCTATGCAAATGTAAGAAATCTG
GCTTTAAATATTAGTCAGTTTCATGGCTATGACTAAATTGTTTTTCTTGTATAACTAAGT
AATTGTATGACATGAACTAATGTTTTCTCTCCCCTCCCCATTCCCCTTCCTTTTGGACAA
TGCTTTAGGTATATTGAAATATTTAAGAGCAGTCGAGCTGAAGTTAGAACTCATTATGAT
CCACCACGAAAACTTATGGCCATGCAGCGGCCAGGTCCCTATGACAGACCTGGGGCTGGC
AGAGGGTATAACAGCATTGGCAGAGGAGCTGGCTTTGAGAGGATGAGGCGTGGTGCTTAT
GGTGGAGGTGTGTAGTGCTGTTGATATGTTGAACCAGTTTCTTTTGTGTAGGGTTTTTGT
TTGTTTTTTCTTGACTATTGGTACTTTTCATCTTTCAGGCTATGGAGGCTATGATGATTA
TAATGGCTATAATGATGGCTATGGATTTGGTTCGGATAGATTTGGAAGAGGTAAGGTAAG
AATTGAATTTCTCAATTGAAGGATACTTACACACTTGTCCATCTAGACCTCAATTATTGT
TTTTCAGGAATGTCTGACCACAGATATGGGGATGGTGGCTCCACTTTCCAGAGTACAACA
GGACACTGTGTACACATGCGGGGATTACCATACAGAGCTACTGAGAATGACATTTATAAT
GTAAGTGTTCAAATAAACTCACTTGATAATTCAGTACAGCAGTAAAAAATGGGTGATCAT
CATACTTTTAGATTTTTAAAAAGTTAACTAATTTGGAATAACTTGTACTTTTTAGTTTTT
TTCACCACTCAACCCTGTGAGAGTACATATTGAGATTGGACCTGATGGCAGAGTAACTGG
TGAAGCAGATGTTGAGTTTGCAACCCATGAAGATGCTGTTGCAGCTATGTCAAAAGATAA
AGCAAATATGCGTAAGTGTAATTAAAAACTCAGGCAGTTGAGTGACAGTGTTTAGAGTAG
AATTGAGAATTCTTACCTTACCTCTTCTAAATCTATCCAAACCAAATCCATAGCCATCAT
TATAGCCATTATAAGGGGATATATAGGAAGATTTGATCTCTAGTGGGGTAGGGATAGCTT
GGCTGTACTGAAGATATATATGTTTTTAAACCTAATTTGGGATTTGTTATGAAGATAAAA
TCTTGAAGTTTGTCTTTAGTTGATATGATAGTTCAAAGATAAATGTTTTAAAAGCTAGTT
Aggactggagagatggctctgtgtctaagagcactgactgctcttccagaggtcctgagt
tccaatcccagtgaccacatggtggctcacaaccatcggtaatgggatctgataccctct
tctctacagtgtagtcatataataaatgaataaatcttttttaaaaaaGCTAGTTCTTgg
ggttggggatttagctcagtggtagagcgcttgcctagcaaacgcaaggccctgggttca
gtccctagctccgaaaaaaagCTAGTTCTTACTAACATGGGAATTTTCTTTTTGCCAAAA
CATTTGTGATTCACAAATTACTTTTAAGTTGCTTGACTTGTTTTCTTTTACCAACAAACA
TTTTTAAACTTTCTTTTTTCTCATTTCAGAACACAGATATGTAGAACTCTTCTTGAATTC
TACAGCAGGAGCAAGCGGTGGTGCTTACGGTAGCCAAATGCTAGGAGGCATGGGTTTGTG
TAAATATCACTTTAGTGTCTTTTTTTAAGCTAACCTTGTATGCCTTTTCTCTCATTTCAG
AACACAGATATGTAGAACTCTTCTTGAATTCTACAGCAGGAGCAAGCGGTGGTGCTTATG
GTAGCCAAATGATGGGAGGCATGGGCTTGTGTAAATATCGTTAGTTTTTTTAAAAACCAA
AACGTTTATATCTGTATAAGTAGATAATAAGCTAAGTTTTAATACATATTTAATTAGTTT
AGCATAAGAGTTTGTTAGAATAATAATTACATAAGTTACAATAATCTTAAAGTTAGGAAA
CAAATGTAGGCAGATAGATTGTTTGAACAAATATTTTAATTGATGTATTTCTAAAATCTT
GTAAGAACTGCTTAGGTAGATTACTCAAAGTAGATATGAGTACTTCTCTTTGGGGGAGGG
GACTATTGAATATTACATTATCTGTCAATAAAGTTTAAGTCTAAAATACTTAGTAAAAAA
TATAGGATTAAATTTTTAATTAGGCATAATTAATTAGGTGTTAACTGATAGCCTGTATAA
TGACATCTAAATATATATTGAGCTAAGGAGGAGAACCCTATTAAACTAAAGTTTGATAAG
ATGGTCACAAAATGCCTCTATTTAGGGAGTCATGTGTATTTAGTCCTTAACCCTTTGGTT
TATAAAACATTTGACTAGCTTATATGATTATAAAGGTTAATCTGGTTATAGACAATTGGA
ATTTTGTCATAGATAGTAGGCAGATGGAGACAGTGATATAAGAACAAGACTGGAAAATTG
TAGACATAGAATTACAAGCCCGGTACCACCAGGTACCACATTGGATGAGGGACAAAACTC
TAATGTTCTTTTAACTTAACAGCAAACCAGTCCAGTTACGGTGGCCCAGCCAGCCAGCAG
CTGAGTGGTGGTTATGGAGGTGGCTATGGTGGCCAGAGCAGCATGAGCGGATATGGTGAG
TGTTTTTTTCATATACTTAGAGTATGTTTTAGGTAGGTTTCTTTAGTTGGGGGTGATATG
CAGGCTCCTTTTAAAAAGTGGGGTATTAAATGTATTTTTTCATTATGATTCTTAATAGCT
TAATTTACAGAAATAGTCATTGGGGAGGATATATGTTCTAATCATAATTTTGAACACTAT
CAAACTAAAACATCTGTGTATTAAAACATTAATTTGCTTTTCTGTTGTAGCATTAAATTA
ATTTTCGACAGAGTGATTCTTATGTTTAGAATGGTGGTTGGGTTCAAGACAGTATTTTAC
TAGGGATGGTATGTGGTTTTTTTTGTTTTGTTTTTTTTTCAATTGGTCTAAAGAATGGTA
ATTTTGGTATTATAGTCTTACCCTACAAAATCCTTTTGCAGACCAAGTTTTACAGGAAAA
CTCCAGTGATTTTCAATCAAACATTGCATAGGTAAATATTTTCTCAAAAAATATAATTTA
AATTCCCAATAGCACAGACTGATAATGTTGTGATAACACTTTCTATAGCAGTCAGTGACT
CTGACTTAACTCCATGGAGGCTGCCATTTTGGGCACAGTAAGTTGCCTTTAGTCCAACTT
TTAAGTTCTTTTACTTTTGCTCACCATGAGTAGGCAAAACAAAAGACTTCCCCTGTGCTC
CCTATTCATACACATCATTCAGTGGACATACAATACATGTTTATGGTACAATTTTTTAAA
ATGCTTTTGGGTAGCTTTAAAAACAAAGTAATTTTGCAATTTTTGAAAAACACTAGTTTT
CCTTTAAACTTAAATTTCCACGTTGATCCTGAAGAAATGGTAGCACAAGAGTCTGACAAG
TTGGTACTGGAGAAAAGGGTTTAATTGAGATTTGTTTGGAGTCGGGATTCCCTTTTCCCA
GACAGCGTCTCACCACTTGGACAACAACCATTTGCACTCGTATACCTTTTAAATTTTTTC
TTGGAATGCTATTTTATTTTACTGATCATTTAGCACTATTCCTGACTTGTCAAACGGATC
TCTTTACAGGTAGCCAAGGAGCAGTGAACAGCAGCTACTACAGTAGCGGAAGCCGTGCAT
CTATGGGCGTGAATGGAATGGGAGGGATGTCTAGCATGTCTAGTATGAGTGGTGGATGGG
GAATGTAATTGATTTTGATCACTGACTCTTGGTCAAAAAGAAATTTTTTTAAAACCCTTC
AGTTTAACAGTTTTTGCAATCCAGCCTTGTGGTTTTAATGCCTGCTCTCTTAAGTGAACT
TTGGCATCGATCGCTCAAAGAAGGTTCAATGTTGAACATAGCAGTCACCTAGGATGATAG
GGCAAAGTTGAGTAACTTTAACTGTTAAACTTAATTCCTAGCTTTTCTCTAGTTATGTAG
GATGTACGTAAGCAGTAAGTGTATTTAGGTTAAAGCAGTTGAATTATGTTAAATGTTGCT
CTTATACATACATACATTGAACACTGTTGATGCATGTTGAAAAGACATGCTTTTTTTGTA
AAACTATAGGAGCTGCGTCTACAATTAAAAGTGAAACATTTGGCATGTTTGTTAATTCTA
AATTCATTTGATAACCTGTAAGGCACGTGAGTTTAAAGCTCTTTTCTTTTTTTAAGTTAA
TGGAGAAATTCTGAGACGCAATACCATTACTTTTTAGGATTTTTGGTCTTGGTGTTTGTA
CGAAATTCTGAGGCCTTGATTTAAGTCTTTCATTGTATTGTGATTTACTTTTAGGTGTAT
TGCGCTAAGTGAACCTTGTCAAATAAATCTTCCTTTTAAAAGCTACACTTTGTCTGTGCT
TTAGTGTCCTGTGGACTTGGTGTTCTGTTTCTGCCAGAGGTACAGGTCCACCTTTCTTGT
TATGACAAACAGGCTGGCTAGC
