# Supplementary material for: Reference based annotation with GeneMapper
Source: Genome Biol. 2006 Apr 5;7(4):R29. doi: 10.1186/gb-2006-7-4-r29 (PMC1557983; doi:10.1186/gb-2006-7-4-r29)
Supplement: Additional data file 2 — A gunzipped tar file containing the data set of orthologous genes in five vertebrates (human, chimpanzee, mouse, rat and chicken) that was used to compare pair-wise and multiple species GeneMapper [file gb-2006-7-4-r29-S2.tgz › 5verts/orth108/mm34.fa]

>NM_019411
CCCGGCTCCACGGTGCGCAGCTCTGGGTCCCGGCCCCACTCCGTCGCCCTCCCCGCGGCT
CCCTGACGCTGGCGTGACGTCACCACGCCGGGCGGCCGCCATTACAGAAAGCCGAGTCCC
GAGCTAGGGCGAGCGGAGGAGGAGGCACAGCGGCCGGCGGCCGAGCACTGCGGAGCGAGC
CAGCGGGCCGGCGCCAGCGCCCAGCAGCCGCCTGGGGCCGCAGAAAGCACCCCGGGAGAG
CGGCGGCGGCGTGTGCGTGTGGCCCGGGTGCGGGCGGCGGCGCGGGAGCAGCGCGGAGCG
GCAGCCGGTTCGGGCGGGCGGCATCATGGACGAGAAGTTGTTCACCAAGGAGCTGGACCA
GTGGATCGAGCAGCTGAACGAGTGCAAGCAGCTCTCCGAGTCCCAGGTCAAGAGCCTCTG
CGAGAAGGTGAGCTGCTCTCGGCCGCGGGTGCGGCCTCTGCCCGGGCCCGCCTATCAGGA
GGCCGCGGGGACGGTGCAACATGGCGGCACGGAGGCCAGACCCCCGAACCTAGCAGCCCG
GCGCCCGGCGCTGCCTGCGGCGACTCGCGAGGGACCCGGCGCCCCCCGCCTCCCGCGCGC
TGATTGGATGGCGCCGCCACCGCGGCCTAAAATGGCGCCGCGCGCCGGACTCCGGGCTTC
GGAGCCTCCGGGCCGAACCCGGCCCGACCCTGGGAAGTGGGGCGGCCGGGACCCTCGGTG
GCCCGGCGAGGGACTGGCTGGGCTTTGCGCCCGGGAACGGGTTCCGGACTCATGGAGTCA
AAGCATTGCGCTTGCACTCGGGCTTGCTTCGTGGAGCGGGCGCTGCCCACAGGGTCCCCC
ACAGCAGGGCTTGTAGGCCAGACCCCAGCGCCTATGGAAAGGTCACCTCGCTTTCCTGTC
GGTCTCCACGCCTCGGCTTCCCCGGAGCCCTGTTTAAAGTGTGTGTTTAACGATTATGAA
GGGAGTCGCTAACCCAGTTCCTACGAAGGTCATAGTGGTAGTTTGAAGGGAGGAATATAA
AGTTTTCTTAGTTGGACAAATGGAGGATTTGGTGAGTCATACTACAACGAAGAGCTTTGG
GATTGGAAATACAGTGTCACATTAATTTATGATGTATATGCTGACTCAAATTGGGTAGTG
TGAAACCCTTCTGTGTGTAACGTACTTGGCGTGGAGCCATTTATTTTTGAATGAGCAACA
TAAACGGGAAGAGAGTCAAATTTTTTATCCTCTCTGGTTGCAAAAGTTTCTTGGATTGTA
TTTTTGTGGCTACAATCAGCAGTAGAAATCCCCGTGTTGACCGATTTCTCTATTTCAGAC
ATGGAACTGAGTCCACTCCTTGAAGTGATAACTCGGTATCTCAGGTTATCTCATTCCATT
GGTTTTCTCCAAGAATTGGGGAAGCAAGTTGTTCATGTTGTATTCTTGAAGTCTTAATTA
ATGCAATTTTCTATTAGAAAAATGTGTCTCCACTTCATTTTAGCTTTTCTTTTCAGGGTT
AATTTAACATTTAATTTTAGTGCAGAATTATGGATTATGTTAGTAATTTGTGTTAGCAGG
AAGAACTTTTGGAGCACAGAAGATGCTCATTCTTTTGTGGCTTGGTGTAGAAAGGAGATT
CTTGAGGTTGAATATTTTCTGATGACACAATTTTTCAGAAAATGCTGAAAACCATTTTGG
TTAAGTCAAATGTAGATTTATCCCTTCCCTCCTTCCTTCCATCCCAAgtatccctggctg
ccctggtactggttatgtagagccagggtaactttgaacttgtgacattccttgtgtctc
tgcttcctcaggtgctgggatgacgtgtgtgtATGTGTGTCTGTCTGTGTGTTATAACAC
GCCCCACTTGAATCTCTAGTGTTTTGATCTTTGTTTCTCTCACATCAAACAAGGTTGGTA
TTTTTAAGGTTTAGAAGTAAGCCTTTTAAATATTACTTAGTAAATCTTGCCAGGTCTCAG
TCTCTAATTGCTGACTCGGAGTGAAGGGCTTTATGTGGACATTGGATGACTAGTCATTTG
TGTGACCACTCATTGGACTGTTCGGTAGACCTGGACACAATTACTTTTCATTTCCCAACT
GAGTGATTGTAACTGGCTTTTTCAGGTAAACGGTTTATTTGGTCCTTGTTTCTGTACTTA
AAAATAGTTAACACATGCTCCAAGATTACATGCTCTTAAGAAGGCAACCAGAACACAATG
AAGAATATGTTATGCATATTTTCAAGGAACTTTTAATCTAGTTGGAAAGACTAGGGTGGC
ATTGTTAACTTGACCCTCGAGAGcagtggttctcagccttcctaatgctgtgacccttta
atacagttcctcatgttgtggtgatcccagtcataaaactattttgttgctacctcataa
ctgtaattttgctgctgttttgaattgtaaatatctagtagtgtgcaggatacctgatat
gtgacccctgtgaaagggtcgttctggtcccccaaaagAACTGCTGCTGTAGAgttacct
ggataggaagtctcagaaattgtctacctagcagatcaggttggcttgtgagtatgttta
ggagcatcttccttatgttgagatgggaagacacacccactgtggatggcaccattccct
agattgggAGGGAGGGGTTCTCAATTGTGTAAGGGTGGGGGGAGCTCCCTATGCAAAGGT
CCCCAAatgacctgagtttggccccttccttataggactacatggtagaaagaacatact
ccttcaagctgtcctctgaggtacacacacAAGTAAATGTTACAGTGTGAACATGCATTC
ATTGCTGAGTTTCTCATgaggtgatatgagcacctctctcagattcctgcagctgtgact
tccctactgggatgaactaggagtgtgaaccaaaataaaTGTGTCTTGAagccaggcata
gtgatatgcccctttaattctagcattcagggggatcgctgatctacagatcaagttcaa
ggatagatagcaaggggtacacggaaaaaacctgtctcaggatggaaaaacaaaaCTAGC
TTCCCAGAGTTATTCTTGGAGTGTCTTTATTATTACCAACAAGAAACTAATGTATGGAAA
TGAGTAGGACACGGATCATCAGGTAGATTTGCTTTGGGAAGACTAGAGATACTAGATGGG
ATGAGGGCTGACGCTTAACGCATTCAGGAATTTTCACATCTTCCAGAAACTCAGATATGA
GGCTACTTAGCTTAGGTCTCTTTTTCTCAATATGTATAGATGTTAGGATTTTAatgtatg
tatgtgtgtattatgtatgcaaatgtatgtaGAggtggccatggaggccagagagggtgc
tggatcttctggaacctggtggttttaatccactggacttggatgctgggggcccagctt
taatcctctgtaaaagcagcatggactcttacccactgagacattttggtagccTAGTTT
TCATTTTAGAGCCACATAAACAGTAGTGCTTGAagccaggtatggttgtgtatgcctttg
atcccacattagggaagcaggggctagacagaATTACAAGGTGAGACTTTATCTCCACCC
CCCCCAAAAAAGTAAATAAATAGTTTTAAAATCTGTTTTAAAGTTTCCTTGAAATAGATT
GCTTTGGTGAACATTGTTATCCAACTTCCTTGCTTTTAATTGTATTTAACTTTTGTAACT
ATGTAAACTTTACAAACAATACTAATGTTTAGACAGTGAATTGGTTGCCTTGTACCTGTA
CAAGGTATGCCACTTCCCACTTGTAATATTTTATTGCCAGTTCAGTGGCAACATGAAAAC
GACATTTGCTTTTGGTGAGATTGCCCTTTAAACATTTATTTTTTCATTTATTTTATTTGT
GAGATAGCTGTGTTCTGTaactcaccatcctcctgcttcagtgtcctgaatgctggagat
atatgccaccatttccagctTTAACAAAAAATTTGAAAACAATCTGAGTTTTTCACCAAT
TTAGTAGTACTTGTTAAAGAACCACACCCATTAAAGATAACTTCTGggggctggagagat
ggctcagtggttaggagcactgactgctcttctgaaggtcctgagttcaattcccagcaa
ccacatggtggctcacagccatccgtaatgaggtctatcaccctcttgtggagtgtctga
gacagttacagtgtacttacatataatataataaaataaataaatctttaaaaaaCAGAT
AACTTCTTTCTGATGCTCTCAAAAGAAGGAATGATAGCATCAGAGGCTTCCCTTATGTAA
AGATAGAAATAAGCCCACGAGCTCACTGTGGTTAAATAGCTGAGACCTCTGTTCTGTACA
TTGTCAACAATAGCAGTGTGGCTTCCAAGCAGAAAGGATCATAACAGTGGTGACATGGTT
TTTTTTATTGCTGACTCATTAAAAATAAAGATGGGCTCCAAGTTTCTACCCAAGCTCCGC
TTACTGTGTGTACATGTACCTTGCCGTTTAGGGACCTTGGTGTTTTGGGTGAGCACATGC
AGTTCCATCTTAGGCACAGTTCCATCCACAGATGGAAAAAGGTAAATACTATCAACTTGG
Tgagtgtggttataaatgcttataatcgcagcactctggaagctcatgcaggaggatggc
caagagtcaaaggcatatggacttctgtgacagtctaatctatatagtgagctctgggtc
agccaggacttgggaaggagttaggcagatccttgagtttgaggacagccaggattacat
tagagaggtcctgtctcTATCTAATACAGACATTATAATGTCAAATAAATAGAGACATTA
TGATGTCATTTAGCTTAAACATTTGTTACTTGAGAATGGAAAAAAGAAACTGCTTGTTAT
TGATTTGATAAGCTGATTTTTTTGTTTGTATttttgttttcttgagacaaggtttctctg
tgtagccctggctgttctagaactcagtctgtagaccaggctggcctcaaactcaagaga
tttttcaagtgctgggattaagaacatatgtcatcaccaccGCGTTGTTAAGCTAAACTT
TTTGATCAAGATGACATTCTTTTTTTTTTTTAAGAtttattttattatgtgtatgggtgt
ttgcctgtgtatatttatgtgcaccaagtacatgcctagtcctgattggaattgtgggtg
gttgttagccaccaagtgggtacttgaaataaaacccgcgtcctttgcaagaacgagtgc
tctgaactgctgggccatctctcccaccccCAAGATTAAgttcttttttttttttctttt
ttttcttttttccggagctgaggaccgaacccagggccttgggcttgctaggcaagcact
ttaccactgagctaaatccccaaccccAAGATTAAGTTCTTATATAAAGTAATATATTTA
TTAGTTTAAAAGGCTCTTTGGCAGTTTCCATAGCAGTAGTTAAAATATTAAGGACATGTT
AGAATGTTTTTATTATACTTTGGCATAGTCACTGTTGTTGATTGTAGATACAAAGCAAGG
GCTTGGAATGGTTAAGTGGCTGATATGGAGGGCTGGAGTTAGGTTGCTTGGGGTAATGAC
TTCTAATCCCAGCGTCCCCGTCTTGCTTTCAGAGCCCTGTTGAGGTAGTAATGATGAAAA
GCGCATGTGGGTTGGGCAGCATGGACTGTGTTCTTGGTGATTCTGTAACCTGAAGCATTG
TCTTCCTGCTGCTGCTGCCAGGTCCATTCAATCCATCTGATGATGGAGTTGTCCCACTCT
TGGAAACAGTGATTCTTTCATTTTCATGTGGCTAACTTCATTTGTCCCTCAAATAAGACA
GGTGTGATGAAAATGGCAGGTCATTTTGTCAGTCACATAGTATAAATCATAAGGAGAGAC
TAAATTATAAAACATTCTAATAAAGGTAGGTGATTTTGTTGTTGTTGCCAGGTATTTATA
AAATGCTGTTCTTTTAATTTCTGAAGCCTCCACACACCTATGAGTTTGTTCTGTGTGCGC
CTGGCATAGAGTGGGATTGCATCTTGGATTAACTGAATGAGAAGTATGTTCTCGTGCTGA
TTCCTAGGTCCTCCTTTTGTTCTTGTAATTCTCTGCTTAAGTAAAGCTGAATGTTGTGTA
GTGGCAAGAATGATGGGCCCTGGAaaccagacctgctagtgtatggagtctcagctattt
agaggttgaggtagaaggattgattgcatgttcaaaactagccacatagttttgagactc
tgtctcaaaataaatgaaTAGAAAGCTAGGGATGTATAGTTCAGCCATATACCACCTGCC
TGGCTTGCACAAAGCCCAGCCACAGAAAGAGGGAGTGACCCATCCTGTAGGAATGAGTGA
GACAACATTCATTTCTATATTCAGTCTGGTAAGTCAACATTTGTCATGTCAGAGTTAACA
GTGAAGTGTCTTTTTAGTGTGTAGAAAATAAGCACCAAGTTGAGAGTTGAGTCTTAAGGG
CGCTAAGGGGACCAGCACTTTGTTGCTACTGTGACTTTCTCTTATTATttcttcttcttc
ttcttcttcttcttcttcttcttcttcttcttcttcttcttcttcttcttcttcttcttc
ttcttcttcttctcctcctcctcctcctcctcctcctcctcctcctcctcctccttctcc
tcctcctcctcctcctcctcctcctcctcctccccctccccctcctcttcctcctcctcc
ccccctcttcttcctcctcttcctcctcttcctcctcttcctcctcctcctcctcctcct
cctccttcttcttcttcttTAAAAAAATAAAAACTCATCTTTGGGAAAGCCATCCCTTTT
ACTCCTGTGCTCTAACTAAGCTAGGAGGGGGATGTTTTGTTGGTGGTGTCATTGTTTTAA
ATAGCTTTCTTTATAGGAGCAGGGTAGGCTAAAGAAGGGAGAGCTCTCTAGCTGCCAGTT
ATGGGGGTGAGAGGTGACTGTTGAACAATCTGGGATTAACTGCTTCATTTCTTCACAGTA
CAGAGGCTTTTTTTCCatttatttatttatttatttatttatttttaaatttgtttcttt
tatgtatgtgagtatgctgtggttgccttcagacacaatagaagagggcatcggatccct
ttacagatgattgtgaacaaccatgtgcttgttaggaatagaactcaggacttctgaaag
agcagtcagtgctgagccatctctccagccATGTTTTACCTGTTTATAAAGTGGGGCTGT
GTATTTAGAAGGGTGAACACAGTAGAGAGAGTATGTTTCTGCGTCCTGGGCATTTGTGAA
CTAGATGCCCAGCTGGCTGGTCCTCCTCCATCCCCTCCTTCCTGTTTCAGTCAATTCTAG
TGTAGATGGCATTTTTAAGTCCATGTTTTTATGTTTTCTGGTTAATGGTTATCCTTCAGA
TGGTAATTCTTACCCTTGTATTTGGGCAGAGCAAAAAGGCTTTGGCTCTAGACTGGCCAG
CAGTTTACCTGGATAAGGGTACTTGGGAAGTTGAGTTCACAAAGGATTTGCAGAGCTGGC
CACGCTTCTGTTTTATAGTCCCTTGACCAACCCCTTAGGCCTTCACTGCTGAATTTTGTC
TTCATGGCATAACTCTACACAGACTTATTAGTTTAACTTTTCACTCTAATTAATAATAGT
AAAGTTTCAGCCATGTGGTGATGCACTGCACTTGGAACCAAGAAAGAAAGAAAATTTTGC
TTATAGGTCACTGACCATggaagttggttttctgttactgccaagtggggcccagagatt
gaattgtttgttgggcttggcagcaaaaacctttacctgctgagccatcttgccCTGACA
AGAAACATTAAAACTAACATTAGCTTTTATATAAGATGATTGATGGTTAATGTCTACTTC
CAGAGACTACCCAAGGGCAGAATTTGTGAAATACAGTATGTCTATAATAAAGCATTGATC
ACCCAGTGTGCTGCATCGAATTTCCCTCAGTAAAGACCTGCTTGGAGCACTTTTTTGTTT
ATATTATTTGTTTGTTTTGAATGGGTTTGTTAGCAGACAGGGTCTTACTGTTCGCTGTTT
TTGTCTTATGAGAGTTGGATTTACAAAATCAGGTATGTTCCCCTACACCTTGCCAAAAGT
ACATTATTATTTTGAAGGGAAGACACTATAAACATAAACCTTTAAGAAAGTGCCTCTAgg
gctgatgagatagatggctcagtgggtaagagcactgactgctcttccaggggtcctgag
ttcaaatcccagcaaccacatggtggctcacaaccacccataatgagatctgatcacctt
cttctggtgcgtctaaagacagctacagtgtacttatatataataataaatctttaaaaa
aaataagaaAGTGCCTCTAATACTAATATAGTAAATACAGTAGGCTAAAACTTGGGGGTG
AGGGTGGAAGAAGAGAGTAGGTCTCTAGAGGCTTGCCCAGCTGACTCAAGGCTATATGAA
CACTTAGTCTCAAGGGAAAAGGGTATGTGTGGAGGGACCATCTAAGACATGTGAGGCCGG
GTTATAGGCCAACCTAGATTATATAATGAAGTCAAGACCTGCATGTACTGTTAGGGAAGC
CCTGTGTTAGAAGTCAAGGGGTAAGGCTGTAGGTAAGTGGCAGGACCCTAGACTATGAAG
GAAAGAAAACTCTGTATTCATCATGTttgattggttggttggttggttggttgattgatt
gattgattgattgaaggaatgaagtatccacactttggtcttcctttttttgagcgtcat
gtgttttgcaaattctatcttgggtattctaagtttctgggctaatatccacttatcagt
gagtgcatatcatgtgtgttcttttgagtaggttacctcactcaggatgatatcctccag
atctatccatttgcccaagaatttcataaattcattatttttaatagctgactagtactc
cattgtgtaaatgtaccacattttctgtatccattcctctgttgagggacatctgggtcc
tttccatcgtctggctattataagcagggctgctatgaacatagtggagcatgttaccag
ttggaacatcttctggatatatgcccaggagaggtattgcgggatcctctgggagtgcta
tgtccaattttctgaggaaccgccagactgatttcaagagtggttgtacaagcttgcaac
cccaccaacaatggaggagtgttcctctttctccacatcctcgccagagtctgctgtcac
ctgagtttttgctcttagccattctgactggtgtgaggtggaatctcagggttgttttga
tttgcatttccctgatgattaagaatgctgaaaattttttcaggtgcttctcagccactt
ggtattcctcagtagagaattctttgtttagctctgttccccattttttaatagggctat
ttgattttctggagtccagcttcttgagttctttgtatatattggatattagtcccctat
ctgatttaggattagtaaagatcctttcccaatctgttggtggcctttttgtcttattga
cagtgtcttttgccttacagaagctttgcaattttatgaggtcccatttgtcgattctcg
atcttacagcacaagccattgcagttctgttcaggaattttcccctgtgcctttgaggct
tttcctcactttctcctctatgagttcagtgtctctggttttatgATTTATTTAAATAGA
ACCAAAAATGAACATTAAATGATTGAGTCAGTATTGGAAACAAGGGATTTGTTTTGCTTG
GGCACACACACCTTAAGTATCAAGATGCCTGCTATGTGATGCAGTGGTTTGTTTTTTGTT
TCTGAAACAGTTTTTTTgtctagtttgatttttgagacaaggtttcttcctggctgtcct
ggagctcagatccacctcctcttcccaagtgctagggttaaaCCTAAGACAGCCTTGAAT
TCCTCATCCTCCTGCCTCTATTTCCAAAATACCAGACATTCGCAACCACATAGTCTCTAC
CTTTTTTTTGTTCTTGTTGTTTTTAATGGTTGGAAAACAGGGTCTGCTTAAACGTAATCA
ACTGAGCTCCATTGAGATGATCTCAGTCCAACACCAGAGCATATGGTCAGGAGGCAACTG
AGCACAGCCTTCCCTTGGTGGGGGCTTGGCCTGGTTTTGCCTCCTGGTTTCGGATCTGCT
TAGTTGGGCCTTATCATCCATAACTAGTACAGTGTTGTCTTCTCTCTTTTTGGCTGATTC
CGTGGTTAAGGAGAACTTGATGGTGGTGGTCTACTGTGCACGCTTGCTTCTTTGGGGCCA
TCTGAGGGTGTTTGGCTCCCTATAGAAACTATATCTTCATGGATTGCTGGAAGATAGGGA
AGGTGAGAAACAGGCATAGCTGTGGATATCTATCTCAGCACTACTTTTCTAAACCACAGA
GCCATCTTTCCAGTCCTCAACTAAGTATTTAGCAAAGAGTGTAGCTTTTTTTTTCTATAG
TATAAGTTAACTAGAAATGGCAAAACtagccccagctgttctgaaactctgtcctgaagc
tcagaaatttgcctgttcctgccttccaaatgttaggattaaCATTGGTAAGTGTTGCAT
CAGCAGAGAAATTTGAAGGCTGGGCttttgtttttccagatggggtctctacagtgtagc
tctgactatcctgcagaccagaatcacagagatccatctgcctgtccctccagtgctgag
atcaaaggtctgcattaccacaaccagcCTGAGCAAAATGTTTTGGTGTAAGCAAAAGGg
gagtcagtgaggtggctcagtggttaaggtgttagttaccaaacctgactgcctaagttt
gatttccaggccccacatgatgggaagagagatttacttccataaattgAGTGTTGAATG
CATGCATACGATGGTTCACAGGTGTGTCTCCCCCCTCTGCTCCCACTACTTAGATGTGAT
AATTTTAAAAATGTTTTCTTTTGTTTGGGTACAAGAGTAAAAATGTGAGTATGAAAATGG
ATCTATCACATTAAAGAGTTGTAGTATATCCAACTTTGAAAGCAGATTGATGAAGGCCTA
CATACAGTTCCATTAAAGGTCTGTAGAGGTTGGCTGAGGTAGTGCTTACTCTTAATCTCA
GTACTGGGCAAAGGCTGTATTGGCCAGATCAGCATACagagagagagagagagacagacc
gacagacagagaaagaaggaggaggaggaggggaggagagGCCAGCCTAgtatgtatgta
tgtatgtatgtatgtatgtgtgtatatatatatgtatatatatatgtatatatACATACA
TACATACagagagagagagagagagagagagagagagagagagaTACCTTGACTTAAAAA
ACAAAACTACCAGgtgatgacacatactttaatcccaccactcaggaggcagaagcaggt
ggatctctgagtttaaagccagcctagttagtctacagagggagtttcaggacagccaag
ggctacacagagaaaccatgtctcaaaaaataaaaATAAATAAATAGTGTAAAGATTTAA
AAGGTCATGAAGGTTCTTCAGGCCAGCCTTGTCTCTTAGTTTTCCTAGTTGCACAGTAAT
CTACATCTACAGCCTTTATTGTCTTGGCATTTAAAGTAATTTATTTATTTTtattttttt
tataacatattttcctcaattacatttccaatgctatcccaaaagtcccccataccctcc
cccccccccccacttccctacccactcattccctttttttttttttggctctggcgttcc
cctgtactggggcatatacagtttgcgtgtccaatgggcctctctttccagtgatggctg
actaggccatcttatacatatgcagctagagtcaagagctccggggtactggttagttca
taatgttgttccacctatagggttgcagTAATTTATTTTGGTGTAGTAATTATCTTAGTG
TTGATACATTGAGACAAAAATCATAAAGCACATACAAAACCAGTTCTTTGTAAGCTTGCT
TTTTTTGTTGTTTTTGTGTATCCTGGGACtgaagagatggctcagcagcagctggtggca
cacacctttaatcccagcacttgggaggcagaggcaggcggatttctgagttccaggcca
gcctggtctacagagtgagatccaggacagctggagctatacagaaagaaaaaccctgtc
tcaaaaaacaaaaCAAACAAACAAAAAAAACCCCAACAACAACCACACTTGTTGCTCTTC
CAGAGTATCTGATTAAGCTCTAAGTGTCTATGTCttgtaagctgccatgtggattctggg
aattaaatccaggtcttagaagagcagccggtgctctttaaccattattgagccatcttt
ccagcccTTTAAACTGAAAATATTCTTCTAATCTTGGAGGATGTCTAGAAATAGGCTCCC
CAAAGTCTTTGGAGAATAAAAAATAGTGATTGTTCAACATGGTTTTACTTAGGACAGCAT
GGGTAGATGTGAGAGGGTACTTCAGTGTTACTGACACAGACTCTATTTTCAAAGATTCCA
GCTTTTTTAAAGCATAGAGACTGTCATTTCAAATGTGTAGCTAAGGTTGCCTTCATCTTA
AATTGTGGTAATATTACATTGTTACCAGTAGGCATCATCTTTGTTCTCTATGTGGGGGCA
GGTGTTTCTTTTGAGAGAGGATCTCCATATGTAATTGTCCAGACTAGCCCTCAATGCTGG
GATTACAGGCTAGTTGAATTTCAGTGTGGACAATTGGTCGTGTATCTAATTAAAATGGTC
TGCCTTTCCTTCCTCCTACTTTAAGTCTTCTTTGTTCATTTAGTCTGTTCTCTTTTTCTC
CTTACTTAATTACAGCCTTTCTCTTCTCCTTTGCCATGGGAATGACCTGTTTTCACACAC
CAGTGTCCAGTGTCTAGCACAGGGTGGAGTCACTCAGATGGCATAGCAAATAATTGTCTT
CCAGTATACATTTTTAGCATACATAGCTGCCTGTTGACTGAATGATAGTTTCTACACGCA
GCCTAGAATGCATGTATGCTACATTCTAAGAAAAAAAAATATATATgatttatttattta
atgtatgagtatactgtagctgtctttagacacaccagaagagggcattcgatcccatta
cagatggttgtgagccaacatgtggttgctgggaattgaactcaggacctctggaacaga
gcagtcagtgctcttaatcctgctgagccatctcttcagctcAGGAACTTGATATTTCTT
TATAAAGAAATAGATGAAATGGGGCGAGGGGAGTAAATGTCTTAACCTCCAAAGAAAATC
AAGACTAAGAAACCTCAAAGCCTGAGGAGGTAGCATTAGATGCTCTTTTTCCACCCTCtt
aaattaatttacttaatttattaatttactgtctgtattctctgtgccattgctgtgtag
tacccttagaggccagaataggtattggatcacctggaagtacaaatagatgtgagccac
catttgggtgctgagaattgaccctgaaagagcagccgatgctcttacccactgagtcat
ctcttcggtccAGGTCTTGTTCATTATCACTGACCTTGTGTGGATGTTACTAGTGTCTTC
AGTATTCTAGTGAGGTGGATATTTGATAGCCTTTACAAATTGATGCTGGCCATTGAATGC
CATCCTGGTACGTATTCTCTAGATGTCCACCACAGGTAGCTAATGGGTAGAGTGTGAACC
AGTGGGCTCTTGAGGACTGAgtaagctccttgccagcaaacctgagaacctggatttgat
taccagaacccacatgggtagaaTGTGCACACATGCACACAAAATACACAGTGTGATTTT
TACAGTTAAAAATGTTGGACctagagagatagctcaacagttaagagcactaactgctct
tccagaggtcctaagttcgattctcagcaaccatctggtggctcacagccatctgtagtg
ggatctcatgccctcttctggtgtgtctgaagacagccacagtttactcatagataaaat
aaataaacctttaaataaaTACTCataaatatatataatttaaaatgttaatatCAGTCT
TGTGTTGCAAATGCCTATGGTTTCATATTTTACAGGTTCTGTTTCTTGAACAAAAGCATC
TTTGTTAGTGCTGTTTAATGCTGAATGTATTGCTTTATTTTTTTCTTTATCTGTAGGCTA
AAGAAATCCTGACAAAAGAATCCAACGTTCAAGAGGTTCGATGTCCAGTCACTGTGTGTG
GAGATGTACATGGGCAATTTCATGATCTCATGGAACTCTTTAGAATTGGTGGTAAATCAC
CAGATACAAATTACCTGTTTATGGGAGACTATGTGGACAGAGGATATTACTCTGTTGAAA
CAGTTACACTGCTTGTAGCTCTTAAGGTAATTTTACTTTTTTTTGTTTGGGCCTTTTGAA
CTGGGTAAGAGCTATCTGAAAGGTTCTTTTCCATTTGGTACATTCATCTGAATGTTGAAT
TTTAGAACAGACTTCCACGGTTAAGAATGCAAAATAATGTGACTGTCAATCATCATCTGC
ATTTGGAGCTAGGAGATGATTGAGAACACAGTGCAATGGGATACCTCAGGGCTTTTGTTC
TCttctgttttgtttgagacatagtctcaatgcatagctctggctgtcctgaaactcact
atgtagatcaggctagcctcactcagagttcatagcgctgtgattaaaggtgtgcatcac
tatgcccagctGCTTTTTTTTTTTTTAAATGTTAGCAAACCAGTCAAGTAGAAGTTTTGG
TTTAGTACATTGGCTATCGAAGTAATATAGCTTCCTTGACATATTAGGAGAATGTAACTA
GCCATGTTGAATTATTTATATCATTTGATAGTTCTATGAGAATTTCACTGAGGGAGAAGA
ATTAAGAGGAAAGGATCAGATTCTGTGAAGAAAATATGTTTTCTTAAATATTAGAAAAGG
ACTTGGATCTAAATGTCCAAGAGTGAGCAAATACCTAAACAGTAGTTTATTCTCGTGGAG
TAACTTGCAGGCATCGCACATCACCTAGTAAGGATTAAAATGAGAACTGAAGGATGCAGT
CCCAATGCTGGTAAGGCCGAGATAAAAAGGCTTGAGAGTTGGGGCCAGCCTGGCTTATGC
AGTAAAAATCTTTTCTTTAAACATAACAAATAAAAGAAGCAAATTTTAGAATTCCTTGGT
GTCATTTGTAGGTCTGAAATATAGAGGTTAAGAGTACACCCTGACACACCATGGCATTGA
TTTTTTTTTTTTTTTTAAGGCATCCGTCCTTAAATGTTGCTTGACTGTACCTCAGGAGGG
GGAAGCTTTGCCCCTTTTCTAGACAACATTTTCATTTTTATCACAAAATATTCTGAGCAA
GAAACTTGCTGTTAGTGATTTTCTAATATTAGAGAAGCAGTTTCAGCCAGAGCTGTCTTT
AATTAGCATCTGCATTGCATAGAATTATCAAGTGGAGAGTTTAGAGTAGATGGTGGGCAG
TTTGTGTGGTGACTCCAGATACCCTGAAAGAAGCTAGTAGCTCGGCATCACATGGAAGGA
GCAGGCTGCTTTTAAGAGGTTATAATACTACTGGGCACTTCAaagcagaggctagctaat
ctcttaattcaacaatagcctaatccaagatagaaagcactcaccagccaagactccatg
gcgaccctgcctcaaaaaaacaaCAGAATTCATTACCAAGGACTAAGATTGCACTGTGTT
TTCCTAAATGTCATAAGCCCAAATCCTAATTCCCTGTCCACCAGAGTGATTGTACATCTC
TATAACTCCATCCCCAATGAGGTAGAAACAAGAATTCCTGATGCTCACTGCTCAGCTAGC
TTAgccaatgagacactgtctttaagaaggtaggtggccatttctgaggatgacacccaa
gtttgtcctctggccttcaggtatacatgaacataGGGAAGAAGATGGGAGACTACATGG
AGAAAACAGCTGTCTATAAATGAAGAAAACCCCAGCTCTTCTGACAGGCACCACGGAGGA
CAAGCACCCTTGTAGTGTATGGGCCCACCTCGAGACTAATGGCACCTTACCAATGAATAC
TGTGGGAAAGGTCGTCCTTTCTCAAGTGGTGTCTGAACAAGTGTATCAAAATAGATTCAT
GGCTTCACTGAATAGCAGAGGTTAAAAATCTAGGAGAAAAGAATATCTATGCTCTTGGTT
AGGCTCAGACTTCTTAGCTGTGTTCAGGGAACGATGATCCAgggaatgcagcctagtgtc
tatagagtgtttggttagcatgcaagaaaccaccctggatttgatcccagcacagtgtaa
gtacgtgatgaattatacaggcttgtaattctaacattcaggagatggaggGACAGTTCT
AGGTTAGCATTGGATGTATAAAACCTTGCCTCAAAAATTCATAAAAACCAAGAAAATTTA
ATGTATTAAAACTAAGATTTTCTATTCTTTAAAAAATGTAGCAAAGTTTATAAAAACAAT
TGTTCAAATTGTTGTATTCTTggtgcttcatattgaactcagcctcttgcatgctagcac
agattcatcactgagctatagccttaCTTCAGATTTTAAACATTTTTGCAGTTGCTTGTT
AATTTTGTGTAACACTGTGTGGGTACAAACATACCACTAAATATGTCTTGTagttagtta
tctccttccaccatatgggtcctagaaatcaaactGGCAGCTAACAGATAAAATGTAGCC
ATATTGTGTCTTATGACTTGGGCTATCTTgggccagtgagatgacatagtgagtaaaaga
cagttaccactaaacccgatgacccgaatttgagcactggaacccacatggatgaaatga
gaggacACATACGTGCACTCACAATAAATGAAATGTAATTTTAAAATCAGACTTGGTGAC
AGGCACCTTTACTGTCAGTCATCTCATAAGATAGGTCTTATTTTTATTGTTGTTGTGTGG
TGGTTCTGGGGAGTGTTGTTTGCGTTGTACAGTCTCTAAGCCAAGGCTACCCTCAAGTCC
TCAAGTTGGTTGCAGTCTTTGGGGGAGGGGGCttgagacaggatcaggctgtaagaaacc
tcaaaccctgatccttctgcttctcccaaatactaggattatagacatggaccagcatgc
cTAACCTTAGATAATCTAATTTTATTTGTTTGTTTATTTCTTGACATTAGTTCACATTTA
ATTATTACAGCCACTGACTGTAGTGGACTATTAACACACCTTCATTTACATTCTttttgg
tttttcgagacagggtttctctgtgtagccctggctgtcctggaactcattctgtagacc
aggctggcctcgaactcagaaaaccacctgcctctgcctcccgagtgctgggactaaagg
cttgtgccaccacgcccggctTCATTTACATTCTTGATTAGAGTGATTATCACCTTTTTG
GGTGTTCTGTGACAGTGGCTTGGAGCCTGTGCAAAGCACATGGAGGTCTGAAAATCTTTC
AGTTACAAGTTGGCTAAAGCAAGCGTCCTTTCTAGTTCCTTTAGCTGCATATTGCCTTGG
GTAATCATCATTGTATCCTCTTCTATGGCACTTTTGTTTCTTTTAAATTCTTTCCTGGCC
CAGTCCTAAAGGTATTTTTAGTCAGAATCACTTGGAACTTGCCTAATCGCTCGCAAAATC
TTTCTGTAGAGGAGGAGAACTTGCTGCCTTCTCATGAACTGCTTCAGCGTCAGGGCCGCA
GGAGGCAAGCGGGAAGCCGCCCTGTTGCCTACCGATAATCTGATTTTAAATGGGCAAAGT
ACTGAAGGGCTACTTCATACTAGAGGGTACATGATGGCTACTTCATACTagaggatacat
gattagtaaggacatggctagttaacatcattagttattagaaaaatcttacgttaaagt
cccaagtgccaacttcacgtcggttactaagacagtggctgcagtccataccaagtgtcc
tgtcaggaatgtgaaACGAGctttaagctctcaccttactctcatctctagccctccttc
tctctcttccttctcccctctctccacgtggccatggccggccggcctctttctttctac
cttctctctttctctctgcctttctacaataaagctctaaaaccatTAAAAAAAAAAGGA
ATGTGAAATGAGTTTGCCACTTTAAAGAATTGGTGAAGTTACATATAAATCGATCATGTA
GCCCAATAGCTACACTCTAGGAATATGTTCAAGAGAAAAGAAAGCATGTGAGCAGATGAG
CTCAGTAACTAAGAAACAGGAAAACTGGAGCAGATACAGGAACCATGGGTTGTGGCCTGC
CCTCCCCCGATGCTAGTGTGCAGCTGTGAAAGGAGCACACCCTCATCTGTGCTGTAGCAT
GGTGACTCAGGATAGCTCGCGCTCCGTGGGATATGCAGCACAAGAAACACTAAAATTTCT
AGAAAAGTCATTCTCAAGACAGAAATAAATGAGTGGTTGTCCGGCTGGAAGAGTGGGGCC
ATTGCAGATCGGGAAGGAATCTTGGCAAGACTCTAAAACTGAGTTATGGTAATTGTTGCA
TAACTAAATTTAGTAAAGGTCAGAAAAAAGTATGATTTTTATTTCACACAAGATGGTGCA
GGGGGTTTGGTCTTAATTGAGATATTGGTAAGCATTTTATAAACCTTTAATTAAAAATGC
TTATAATCATcaggctgtggtagcccatgcctttaatctcagagctcaagaggcagaggc
aggtggatctccttgagctgaagaacagccagggctacacagagaaacccACCCTTGAGA
AACAGCAACAGCAGTTTTAAAAAGTTTATCATCTAATTTCAGTTCATTGAAGTTTAGAGA
TGTGCACTCTCAGCCCCTCCTCCTCTCAGTTGGAACTCTGGATTTACCTATAGAAAGTTG
TATGAAGTGTCTTGCTTTTTGTTTTTTTTGGAAAGAGCTGGCATCTGTTGTCGTTTTCTT
TAGGTTCGTTACCGAGAGCGCATCACCATACTCCGAGGGAATCACGAGAGCAGACAGATC
ACACAGGTTTATGGGTTCTACGACGAGTGTTTAAGGAAATACGGAAATGCAAATGTTTGG
AAATACTTCACAGACCTTTTTGACTATCTTCCTCTCACTGCCTTGGTGGATGGGCAGGTG
TGTGTACCATAAAACTCACTTCTGGGTTTCTTCCTGTTTCCAATAATTGTTTTCTTGGTG
TTTAGCAGGCAGTGATTTTCCATTTGGGGATACATTACTAAATACTGATAAGTTCTTTTC
TAGGTGCTGAACTGTCAGGATAAGATCATGGGGTGGAAAATGTAACCTATTCAGCTTTGG
GGGCTCTTTGTAGAGGGGTCTGGGAGATGGAAGGCATTGTTTACCAGTGTGAGGGGGACT
GTCAGGCTCTGGAGGGACTGTGGGTAAGCTAGAAAAACACTCTTTAGAAGGAACCTCAGG
GATGGTGGTTGGTCAGGAACAGGAATAGATACTGTACTCTGTAGTTGGTATTAGGTCGAA
CAATAGCCAGTTATTCAGGGTCCATCCTCATCGAAACAGAGCCTAGAACTGATGTAGCTA
AATGGTGTCAGCTCCTGTCTAATGTGTAGTCCAAAGAGTTCAGTTTCTCTTAGGTGTAAT
TAGCACTTGTAATCAATCTTTTTAGATCTTCTGTCTACACGGTGGTCTGTCACCATCCAT
AGACACACTGGATCACATCCGAGCACTCGATCGCCTACAGGAAGTTCCTCATGAGGTATG
GCTGACAAATTCTCAGACACTCCTTAGGAAAAACAAAAATCGTTTAGCTGTAGCATAATT
TATCATATGTTCACTCGGGTTTCAAAATGAAATGACATGAGCTCCTTACCATTGCTCATT
AGACGTTTAGAAGCCTTCCTGGTCGTCACCACTAGCCCATCTGTCTAATAATAAAACTCA
GATACACGGGCAGATGGGGCAAGTTACTGAGTGCAGTGTGCCTTGTGGGAATTGATTTTC
ATTTCAGAGATACCTTTACTGCAAAAGTTCAGCACACATACTAAGAATGTGATTTTTGTA
GAGTGTTGCTTCTGGTGAATTATCAAATGAAGAATTCCACATTTGGAAGTCAGTTTAATA
ACTTATACCTGCTTTTTAGGGTCCAATGTGTGACTTGCTGTGGTCAGATCCAGATGACCG
TGGTGGCTGGGGGATATCTCCTCGGGGAGCTGGTTATACCTTTGGCCAAGATATTTCTGA
GACATTTAATCATGCCAATGGCCTCACGTTGGTGTCCAGAGCTCACCAGCTGGTGATGGA
GGTATGTTCTTTTCTTGAAACCTGTCAAATTAACTGTAGTAACTGAAGGAAAGGAGTTTG
ACACTGATGCTGTCAGCAAGATGTCCTTTATTCCTAGAGTCTGCCATGGGAGCTAAACCC
TCTTCAGTAGATGGACAGTCAGAGGAAAGTCAGATCCATGGCTGATAGTGGGCATCCACT
TAATGACTCGGAGGGACTTGGGATTAATGATGAAAGGATGAAGATGCAGAGCGAATGAGG
AAGGGTATAATATATCGCAGTGGTTTATTTCACATTATCTAGTTTGTTTCTTTATAGGAA
AAGAAAGAAACATCAAAATGTTGATGCCCTTTAGATAACTGGCTTGTAGATGATTTGAAA
GAAGCCTTTCCTCTGGTAGGGGTCTTACCTTAAAACATTGACTGCCATACTTTGAGAATG
AGATGAGAACATGGAGCATTCAAACTATGGCAGTGGGCAATCTCTTATTCTATAAGAGTT
TGTTGTCAGTACTGATGGTCAGCCAAGTATAGTGGTGCATGCCTCAttagttcattagtt
agctagtttgctggttggttagttatttagGTGGCAGCTAAACTGCCTTGTAATCCAGAC
TAGCCTAGACTGTACAGTGAGACCCAAAAAATAGTTCATTTTAAAATCAAGTTTAAGGTT
TGTCttagggctttattgctatgaacagacatcatgaccaaggcaactcttataaggaca
acatttaattgaggctggattacagattcagaggttcagtctgttatcatcaaggcagga
acatggcaacatccaggcaggcatggggcaggaggagctcagagttctacatcttcatct
gaaggctgctagcagaatactggcttccaggaagctaggatgagatcttatagttcacac
ctactccaagagggccacacataatagtgccacttcctggcccaagcatacacaaaccat
cacaAGGTCATGTCAATGAAAGACAGTATCTACATTTGGTGATGGGTAATATTTAAGTTG
ATTTGGTTGGTTGGTTTGttggtttttgcgggatatgttcgccatgtagattaggctgtt
ctccatgcagattaggctccatgtagattcacctgcctctgcctcctgggattgaaaatg
tgtaccaccatgcctggctTGTTTTTCAATGCTTAAGACAAAACAAAAACAgggctggag
agatggctcagcagttaagatcactgactgctcttccagaggtcctgagttcaattccca
gcaaccacatggtggctcacaaccatctgtaatgggatctgatgccctctgctggtgtgt
ctgaagattgcaacagtgtacttacataaaacaagtaaataaatctttttctaaaaaaGT
ATTTTTTTGGCAACACAGAGAAACCCTGTCTCAAAAAACCCCCAAAAACAAACAAACAAA
AGTATTTTGTTTGTTTGTTTTAGCAACACATTGTTAAATGTACATTTTATAGGTTATGAG
AAATACAGAAAATTAACCCCTTTGGAGTTTTTCTATCTTAATGTATTTTTCTGTTTTAAT
GGGTTCATATTTATGTAGGTTAGTAAGGTTTGTTTGGTTTTTTTTTTTTTTCCTGCCTCT
TTTTTACAGGGATATAACTGGTGCCATGACCGGAACGTAGTAACAATTTTCAGTGCTCCA
AACTATTGCTATCGTTGTGGTAACCAAGCTGCAATCATGGAACTTGACGACACTCTTAAG
TATTCTTTGTAAGTATCTACTCTGAGCTAGCTTTGTGTTGTCCAGCCCTGCTTAAACCAA
AGCATAGGTTGTTGACTTTTGACTAAATTTTTGTGGGAATGAACCTACACATAATAGAAA
CTAGCACTAGTGTCTCTTATTTGGTATGAATAACTTGTATGAGTTACTAGGTCttcaacc
tatagtcctaatttatagtccaccattgaggggaagctgaggcaggaactagaagcagct
cctcaaataacatctacagccTAGATGTAATGTTACCTTCCACcagaggcaggaggaact
ctgtgagtgaggccagcttggtctatatacagagtttcaggggctatatcaagaagccat
gactcaaacaaaacaaaGCAGAGAGAAGTGTGTGGGCCCTTGCTTGTtgcttatgctcaa
ttagctttcttcattcttaaacagatgaaggctctctgcctagggaatggtaacagccac
ggtgggcgtggtgttcttacatcaattaagatggtcttccacagacatgctcacaggtcA
ACCTGATTTATATAAGTCTAGTCCTCAGTTAGAACTGTTCCCAGGTAATGGTTCTCTTGT
GTctggttaacagctaaaactaaccatgtgtttgtagcccaagctggtctagaactgtga
ttttcttgcctcagtttcccaagtggtaatgttagagctgtgccccaatatacctagGTC
TATTAAAGTTGGGTTCTATTCTTTTAAAATGTACTGAAGTTGGATGGGGAAGAAAATTTG
AAAATTTGGAAGATGTTAGTTTTGTTAACTACATGGTATCTTCTGGAGTAGTAACACTGA
GTCTTCCTTGTTTTTCAGCTTGCAGTTTGACCCAGCACCTCGTAGAGGCGAGCCACATGT
CACTCGTCGTACCCCAGACTACTTCCTGTAATGAAAATGTAAACTTGTACAGTATTGCCA
TGAACCGTATATTGACCTAATGGAAATGGGAAGAGCAACAGTAACTCCAAAGTGTCAGAA
AATAGTTAACATTCAAAAACTTGTTTTCACACGGACCAAAAGATGTGCCATATAAAATAC
AAAGCCTCTTGTCATCAACAGCCGTGACCACTTTAGAATGAACCAGTTCATTGCATGCTG
ACGCGACATTGTTGGTCAAGAATCCAGTTTCTGGCATAGCGCTATTTGTAGTTACTTTTG
CTTTCTTGAGAGACTGCAGATATAGGATTAAACATTAACACCCGTGAGTCCAGTTGACTT
CACTTAGCTGTAGCTTACTCAGCATGACTGTAGATGAGGATAGCAAACAATCATTGGAGC
TTAATGAACATTTTTAAATAAGTACCAAGGCCTCCCCTCTTGTTGTGTTTCTTTCAGGGA
TACCATTAATTTAATTGTATGATTTGTCTGCACTCAGTTTCTCCCCTTCTCAAATCTCAG
CCCCGCGTTGTTCTTTGTTACTGTCAGAAAACCTGGTGAGTTGTTTTGAACAGAACTGTT
TCCCTCCTGTAAGATGATGTTACTGCACAAGTCACCGCAGTGTTTTCATAATAAACTTGA
GAACTGAGAAAGTCAGGTTTGAATTGTATCAGTGGGCACGACTGGTGCTGTTTATTAACA
AGATAAATCTATTGATCAATTTCAGAATTTGTAGAATCCCAGGTAAAGAAAAATAAAGAT
CAAGGCCACTGTGTAACCTCTCTGGCAACTCCTTGGTGTTCTTCAGAAGAACTTGGGGAC
CTGTTTGTCTGACATACCGCAGTTTGTCTTGTTGCTGGCCTGCGCTTGTGAAAGGAAATC
TGTGCT
