# Supplementary material for: Reference based annotation with GeneMapper
Source: Genome Biol. 2006 Apr 5;7(4):R29. doi: 10.1186/gb-2006-7-4-r29 (PMC1557983; doi:10.1186/gb-2006-7-4-r29)
Supplement: Additional data file 2 — A gunzipped tar file containing the data set of orthologous genes in five vertebrates (human, chimpanzee, mouse, rat and chicken) that was used to compare pair-wise and multiple species GeneMapper [file gb-2006-7-4-r29-S2.tgz › 5verts/orth108/mm34.gff]

NM_019411	REFSEQ	CDS	326	427	.	+	0	gene_id "NM_019411";
NM_019411	REFSEQ	CDS	14397	14606	.	+	0	gene_id "NM_019411";
NM_019411	REFSEQ	CDS	19264	19437	.	+	0	gene_id "NM_019411";
NM_019411	REFSEQ	CDS	19946	20035	.	+	0	gene_id "NM_019411";
NM_019411	REFSEQ	CDS	20420	20581	.	+	0	gene_id "NM_019411";
NM_019411	REFSEQ	CDS	22210	22328	.	+	0	gene_id "NM_019411";
NM_019411	REFSEQ	CDS	23179	23251	.	+	1	gene_id "NM_019411";
