# Supplementary material for: Reference based annotation with GeneMapper
Source: Genome Biol. 2006 Apr 5;7(4):R29. doi: 10.1186/gb-2006-7-4-r29 (PMC1557983; doi:10.1186/gb-2006-7-4-r29)
Supplement: Additional data file 2 — A gunzipped tar file containing the data set of orthologous genes in five vertebrates (human, chimpanzee, mouse, rat and chicken) that was used to compare pair-wise and multiple species GeneMapper [file gb-2006-7-4-r29-S2.tgz › 5verts/orth108/gg1.fa]

>NM_001006152
TCCTGCCCATAGCGCGCAGGCGCGGTCCCTCCCGGCTAATACGCACGCGCCGTCACCTCC
CATGGCGGCTCCCTCCCCTCCCCGTAGTGTAGTCGGGGCTGTGACGTCAGCAGCGGCGGC
CATTACACGGGCAGTGCGAGCGAGAGAGCGGCAGAGCTGCTGTGTGTAGGGCGCTGTTCC
GCCCGCCGCTCCCGTACCTTCTGCTGAGCTGTGGCTGCCGGGAGCGCGTTGTTGGGGCCT
CCAGGGGGAGACGGCAGCAGCTGGTGAGGAGGAGGAGGAGGAGGGGGCGAGTGAGCGGGT
GTGTGCGGGATGGAGGAGAAGGTGTTCACCAAGGAGCTCGACCAGTGGGTGGAGCAGCTC
AACGAGTGCAAGCAGCTGTCCGAGGGGCAGGTGAAGAGCCTCTGCGAGAAGGTGAGCGGT
GGGCTAggctggggtggggggggagggcggtgtgcggccgcggggacggtggtgcgaggc
gggggtggCTCCTTCCGGCCCGGTGGCCGCAGAGGGGGCTGTGAGGGGAGCGGCGCGGAG
CGGTGCTGGGGCTGTGGGGCGGCTCTGCGGGGCTCCCTTCGGCGATCCACGCGCGGCCCG
GTGCTGGCTGAgccgcggcccctcggcgggcagcgccgcggcctggccccgccTCCCGCC
TTTTCATCGCCTCCTAAAATggcgccgccgccgggatccgcggcccgagacccccgcgcg
ccgccgccgggcccggcccTGCTCCGCCGCCCCTCGGGTACAGCGCTGCTCTGTGGGGAC
GGCTGCGGGCGGGCTGTGTGACGCGGGGAGACGGTGCGGGGCGGGCAGCGTCACAGTGAG
CACAGAGCTCCGTGCTGCGCTCCGACCTGCTGTGAGCCCAGCAGCTTTTTTTTTTTCTTT
CAGTTTGCCTTAGAATTATAAGACCACGCTTATTAATGATTGAAACGGAAGGTTAGATTG
ACTTTGGGAGTCGTTTTTTCAGAATAAAATGGCTCTTTGTGAAATAAAGCTCGTGTCGCT
GTTTATTTCTGCAGTGACTGATGGGGAGCATTGGGATCCGCACACCGGAATGATGTGCTG
TGCTGTTTGTGTAGTGCAGGAAGGGCTTAAAATCAGCCCCTGATAGACTCTGCTCTAGAA
ATTAAAGGGCATGATAGCTGTAGTGTAGTGGTACCCAGCTGTATTGACCAGTTGCAGTCT
AATTCTGAATGGAATTCAGCTCAGCTATCAAGGTTTATTATTTTTCCTTCAATTACTGGA
GGTTTTATTTTCATGCATCCTTAGATTGAAGGAATTGCCATTTTGGGGGAGATCTGGAAA
TCAATGTGTATGGAAGTTATTGATGTACTTGGTTCTAAAGAAGGCTGCATGCCTACCGCA
GGAAGAAATGAGGGTATTTTAAGTTTGGCACCATGCCTTCAAATACTACAGCACGTTGGT
TTAGGAGCAAATTGTTTCCAGAGGACTGCGCGTGGACTTAGAATTAACTGGCAGTGCTTT
TGGCCAGACAGGTTCTTACTGCGTCCAAATTTTAGTTGCCTGATATTCCAGCAACTTGAA
ATCGTAACCATTAGATATGGTTTGTGCGTTTTAAATCGTTTTGCAAGCAAGTAGCAGTTT
AGGGATTGTTTTTCATGCATGTCTCTAGTGACAGCGGTCCAGCTTCTTCCTTGTGTCCCA
TTTGCCATCACTGATTTGCTGATTCAAGGTCTGTATCTTGGGTGGGTATTTCTAGTAAGG
CTGTATGGTAATCTGCAGAAACCCAAGGAATAAATGAAATGCTTTCCATTCACTGGATGT
TCTGGATAGGTGAGCAGTGGGCATATGAATAGATACTCTGTACAAAAGGCACTATAGTTG
TATTCATAACTGTGCGAGGATGGAGGTGTTTTCATTTTTTCCTAATGAAGAATTGAAATA
GACTTTATTTCTGGATGAGCGTGTAACGTTCATCATCAAAATAGATTCTTGACACTGGGG
AAGAAAAGATTGTTCTAACCTGAAATGCTTCTCATAGGTTCAAGGCAAGGAATCACGATG
CAGGTGGGCTCCGTAGGAGCAGTGAACTCTTCTGGTGAGGCTGAAGGAATGATAAGTGAC
AAGCTGCAGGAATTGTTTGTTTAGTTAAAGGTGTTGGAATTAGGTTACAGAAAGCTGTCT
GTCCAACTGCTGTCCAAATGCTGTATAACACGAAAACAGGAGGGAGACTGATGTGAAAAT
GCCACTGAGCAGCAGGCAGGCTTTGCCACAAGTTGGGTGTGTTGGAGCCAGCTCCAGACC
AAAGGTGGAATTTCTTTGGGTAGTGTGACACTGTGCTTGAGATAAAGCTCCTTCTCTTAC
TGGGTTGTGATCAACACTTTGTGAGGTAAATCCAGGCTGTCTGTATTAAGGAAGGATGAT
AACTACTGGTGGATTTACCGGGGCTTCCTGCTAGTGGTAGGTAAGGTGCTGTGTGATTGC
CAGTGCAAGCAATTGGATGCTGTCCCCAGAGGCCCAAGCTTCCCATTGTCCTTTTGTCCC
CTCCGGTGGGTTGCTGTGTTCCCAGAAGCAGGGCATTAGTTGAATTCTGTGCCTGTCTGC
TAAGGGTCCTCATTTACCCTGTTTCCAGGCTTCCAGCACCAGCTCTCAGCAATACTGAAT
TATGCATCATGTTTTGATTGTTGTCAGTGGTTGCATGCATGCAGTCACACCCAAAGGTTA
TGTTTTTCCATGAAGAGCTTACATGTGAAGGATGGTGTCAAGTCTAGTTACTGTTCCAAA
TGACTGGCGAAGACCCTATCAGACAGAAGCTGTCATTCCTCACTGCGTTGAGCTGTAGCT
AGGATAGGAAAAAGTAATCATTCTTGTGAGGGCTTTTCCCCATAGCACACTGTTTATTAG
GTGATCTTCCTGACTGGTATTTCTGGATCTTCTGAGGCTTTGTTTGTGAAGACTGGTGCC
TGTCTAGTAAGACTAAGCCCGAGGGCTCTGTTGTGTTTCAGTACTGATACCAAAAGAACG
TAACAGCTATTTGCAAACACAATGTAATGCAGCATAGTAACTAAATGTGGCCATTCATGC
ATCGCAGTTACTCTCTTGGTGCATCCTGTGCTGTGCCTCATTACCTCAGTGATGGTAACT
GGTAGAAATGTCCTCTAGAGCTAGGAATAATTTGTAGTCACAAATAATATCAGCTTTCAC
AGTCTTGAAGAAAGTCTGAGTGACAAATTATTCTAATGTTAATATTTTCTATTAATTTTG
CTACACCAATGACAGATTTTATGTGCTTTAAGTATTCATTAAGTGGTAGCTTTGAAGAAT
TGTTATAAATATGTGCCTCACTCAAGTATGGCATTTATTATATTGGCCACATTTGTCCTG
CTGAGGCTGAATTGTATACTGATTGCTGTGTACAGAGGAGAAAGGAAGTCCTTTATGGCC
AGTTGAGGTTTTTTTCCGCTGCCCACTTAGAACAAGGCTGCTGTTCTTTTCCATCCTTTG
TGGGAAGTGGTCTCGATGGGACCATTGAGATGCATAGCTCAGGGAAGGTGGTATGGCAGT
GCAGAATGGAAGGCAGGAGTGAGCTGCTTTCATGGATGCAATCCCCATTGGTTATTTCAG
AATGCATCTCCCTCTGGGTGGAGGAGATGTCTGGGAGTCTCTCACTGGGAAGAGCTGGGC
TGTTAGTGGGTTTGAACATGGCACCCAGTTTCTTGAAGCAGACAGTCTGGTTGTATGCTG
TGTGGAATTGCCAGGGCTCTCACTGAGTACTTCAGATGTGTTTTACTGGTAACTGCATGG
ATGGTGCTGCTATCTAAAAATTTCTTAATTGATTGAAGTTCTCGTATCACTAAACACTAT
TCCAGAAGCCTTGATTGACACCTTGTCTCCGTAGCTTTTAATCTGTAACAAAGTTTGTGA
TCACACTTGCTATTTGGTCTGTCACCATTGCTAACTTTCCTAGTATAAGTGTTTCTGGGC
TGTGCTGATTTCTGGTACATGACTTGTCAGTGGTGGCTTTTTTATTTTTTTCCTGTCATC
TGCCACCTTTAACACCAGATCTTCCACGTTAGATATTCTGAGACAAATTGTTCATGAGAA
CAAGCCAAACGTGTACTCACTGCAGCTATATGAACTGCTTGAGCTCCTTCAGCTTTCTTT
CAGCACCATGGTTCTAGGAGGGCAGTGTGTTACTGATGCAGCTTGCTTTTGGGTCAAAAG
AGAAACCTGTGGTCAAAGTTCACTTCTTGTGTAGCACAAGACAAGAGAGTTTTGTGAAGC
ATGCTGTTTCAAGCTGTTACTGCCCTGATATCTCTGCCCCACTTCTTTAGAGGCACTGTT
CCCTTGTCTCCTCTGTATTGGCTTTGTTCAGGACGTGTTGTGTGTCCCTACACTTCTGAC
AGAAGAATGGGTGTGGAAGGCACAGTGTTTCATGTCCTATTTGCTACCACATTGGCTTAT
GGAGTCAGTAAAAAAGAAAGTGGTGGTGGCAGGAGGGCCCTCTTTAGTTGTTTCTATGGC
CTACGGGAGGACAGGAGAAGACTGGGGACTCCTTTGTTACTGCCTATTGAAGTTACCTGG
GGATGGAGCTGTTAAACCATCCATCTTTGGAGAATTACAGGTGAGAAGGTTTTTGTGATG
TTTTAATAACTGCTTTAGGTTATTGTGGAATGCTTTCTCAAAGAAAGACACTTTCACGCC
CCGTGTTCTTACGATAGCATTAATATAAAATGAAAAGTGCTCCCTTGCACAGAAGACATT
TGAAGTGTCAGCCTTGCCAGCCTTCTCACCTGTTTCTGATTACAACACTTTGGTTATGTG
TATGAGAAATTTGTCTTATGCACATCGCTTCTTGTAGCACCAACAGCTTTCTCTTTGGCA
TTCTGTGAAATTGAGTTGTGCTGGTGTTAGTACTTCTTTCTTTTAATTAGTTTTTACTCA
CCACGTTCATTGTAATCAGATGGAGTGAAAGATATTCCAGTGTTGTCATTTTGGGCATAG
CTTAAAATAACAGAAGTGAGCATTTGTAAGTCAGAGCAAGTTTGTACTTGAGTTTCTACA
GTGTAAGGGTAACGACATGGACAAGGCTGTAGATTGATGTCCCTTTCCAGATCTACTTCT
GGTAAAGCTGTTGCCTCCCAAGATCTGATGACAGTGCTGCTCTGTGACTGCTCCAGGCTG
TGCTCAGTTAGTCATCAAGGTTGCCTTAAACAGCATGATAACCTTACCTGTCTGGCTTTG
GCATGAGTTATGGAGGGCTTGTGCAAATGGCTCTGCTGAGAGGCTCGAAGGAGCAATGAT
AAAATTTCCCTTCTCGCTTAGGGACCCTTAAACACTACACCAGCATTCAATAACACAGTT
GTTGCTGTAGACTTCTTTCTTTAGACAATATGTTAAACTGGAAAAAGCAGGCAGTTTATT
CCTGGCTAAAGAATAAATACCAGAGCTCAACTAATCAGCTGAGCAACTCTCTGATATTTC
TTCAGGGTATGTAGGAAATACCTTCCAATATAGGTGTTGAATCCTTGCTCACTGGTTTTG
AAGTACATATCTTCAGCTTGACACATGTGCCTGCCCAGCCTTCCAGCTCATTCCTCACTG
CATTTAATATCACTGTGCCTAGCTGTGGATGGAGTTATTTGAACAAAAAGTTTGGAAAAC
CTTTCAAATTTGCCACCAGGCAGTTTAGCTTCATTTATCAGACACACTAGTTTAGGAATG
GCTTCAGCCTATATCTTTTTTTAATTGCTTGAGCAGTAAAAAATGAATTCAGCTTGCTAT
TATAGACAGAGCTGAGGATTGTAAGTGGTCAGCTTCATGCATTATTACTGTTACTCATTT
ACTTGGATCTCCAATATAGAGAGGAACCCATCTGGCTTTCCTAATTTATTTGGCTTCTTT
TACATTCTTAAAAGATTTTTCTTTTTCCTAGATTGTTTAAAGTTCAAAATTAAGGGCACA
AAGTTATCTTGAATATTGTGAAATAATGATGACATTGAATTCTGTTGGGGATGCCCCTTC
CTGTCCTCATTTTCTCTCTGGTCCACTATTGTTACTTAAATAGCACTTCCTCTTCTCCTA
AATCTCTCTCCAAGGGAAATAGCATTCTTTTCAGTTACTATTAGATATGTAAGGCTGCTA
ATGATTTTTGCAAATTGAGGTTGAGGGGAATATCAAGACTGTACAAAGTGTCTGTCGTTT
TGCAATACAAAGGAATAGAGAATTACTTGGCAAAAGTTTACTGCCTGTAATTATTCTTAC
AGACCTTCTCAAATTCATAGGAGAAATAAAGTGATTGATTGTCTCATTTTATCTTACGTG
CAGTGCTGGCATTAGGATTAATATCTGGGTTGGCCAGTGTCTTGTGTTTATTCAGTTACT
ATTCTAACCAAATAGAAATTGCTAAAAGAGTGAGGCAGCAATTGTTGCTCTTCTGTAGAG
TGGCAAAGAAAGGTGCTTAGATGTGTGTTGTGAAATACTAAGCTGGTTTGTATTAATCTT
TTTGGGTTAGGTGTCTGTGGTTTGCTTACATAGTCATTGAGATAGAGGCCGCTATTCTTT
TGTACGCTTTGAGCTTACATACAACTTCTGAGTTCATTTGTCAGTTCTGTTTGCCCAGCC
CTGAGAAAATTAAGGGCCACAAATGTGCAGTGAGTGCATTGTGACACACATTGCCAGGAG
CTGCACTGTGACTGAGCAGGCATGCTGTTTCGTTCACCTAGTTCCAAACCTCCAGAATGG
CCTGCAGTGAATGACGTTAGTGATGGTGGTATAGGTGCTGCTCACCAGGACAGAGTAGAA
AGGATGCTTCTGTTTCAGTCATGGAAGAGTATTTTGCTGCTGTTAGTACTTTTGTGTTGG
ATGGAAATGCTGTTTTTACTTGCTGTGGAATACTAAATAGTTAAACGTTAATTGAAAGCT
TTGAATTTTAATTTTATTCCTGCATATGCATTCACACTGAACTCCTTAGTGGATTCTGAA
GTTCAGAATAAAGCAGGTTCCCTTTTGTGCTGCGTAGTCTGGCTGCTGTCTTAACATCTT
CACAGGAGAATGATATCAGAGGCCTGATGTCTCTACTTTTGTTTCAAAAGTCAGACTGTA
AAAGAAAACCCCTTTTGCTCTAAAACCAGCCCATGTTTGATCTGAATGTCTTTCCTCTGC
AGGTAGGGGCTGGGGTTGGGGAACACTTGAAGGAAACAGAAATGCATTTATTTTGTAGAA
GAGCTGCTGACTTTGCACGGAACTGGGATCTATTCCAGGTGGTGATGCTGGCCGGCTAAA
ACCAGCCTTCATCCCAATTAGCTGATCATTGTGGCTTTAGTCACATCCTGTGCATCTTGA
CGACAGGAAGCTATGGGTGTGGTTGAAGTCTTCGATCTCAACAAAATATCTTTATGGTAA
CTACAGATGCGTGACTTCGTCTTGGTTACAGTGGATGCCTTTCCATACAAGCTTTATTAG
ACAGCACAGTGGCTTACAGGTGTGAGTTTTGGTCTTCCAAGAATGCATTACAAATTTCCA
CTGTGACTGCAGAGCTGTGTTATCTCATTAAAGTGATGCTTATTTTTCCTTTACTGAGTT
AGTATTAATCTTTTGATAAGTGCTTTATTGCACTGATTCAGCATTGCACAGCAGTTTCAA
ACACTGTTTTTATGGCTCAGTGAAGCCACAGTAATGTTTCCTGCTTTTATTTTTTTCTGT
ATGATGTGCCTCACAGAGTAGGTACTTGGTTTGAGCTATCAGCGGTTCTGCTGGAAGGTA
ATGATCTGAGGAGGGGAAGGCATGAAAAAGAAATACATTGCGTGTTCTGAAAACAAAAGA
GAAATTGTATGCTGATGAATTGAAGAGATTTTTCAGAAATAGACCAGTTCGGATTTGTTT
TATGAGCTATGGTAGATGATGTATTCTGCTTATGAAGCAAACTTGCTTGCCCTCAGCAGT
GTGAGAGTGGCTGGGTTGCAGCCCTCGAGGCGCTCAGCTCTGAGCTGTAATCTCTGTCTT
GTTGGGCAGAAATTTAGGCAGAGAATGAGGGAAATGGGAGATACTCAGAGTGCCGGCAGC
TCCTGCCTTTCATTAAATAAAATCCTGCAGATCTGAAAATCAAATCTCAATAGCTTTAAT
GGTCAGACATCTTTTTTGAATTTTTTGCACCCCAGCCTGTTACAAAACGTGGTGCTTGCT
TGGATCTTTCTGTTTTAAAACAACGGAGCTAACTTCTGTATTTTATGAACGGGTTTTTAT
TGTTTGGCTTTGGCATATAAGATGGTGCTTTGTAAGCAACAAAAATACAGTGCTTTACTG
TTCATTCTTCAGTTTCAAAGATGTGCAGCAATCCTGGAAGGTTTGGATCCTTAAATTGTA
GGCTTTATTTTCGTCTGGTAATACTTCTGTTACTCTAAAGTGAAAATTCGTTTTCTTGTG
CCTTTAAACTAGCATTAGTTTGAGTCCCGTCTGCTGGCTCTCTTGATGGAGTTTGCACAA
GTTGCTTTTTCCCCAGAAAAATGGTTGAGTAAGCAGATACTGCAGATACTGAGAAGTGAA
CTCCAGTCACTGTGACTGAACTGACGTGTGTTTGATACGTGCTTACTTTCTGTTCGAACT
TTGAGATCGCTCTAAGTGTAGCACATGACTTTCCACATCAGCAACTGTTGTGTAGGACAG
ATTTTACTGAGTTCTGGTACTGTTTTTCCTTGTGTCTATCAGCTGCATGTAGGGACTTGT
CGCTGCAGTGTTGCATGCTGCTGACATTGGGCATTTGCTTCAGTTTATTGACTTTGTAGA
ATACATGTTAAACTTCCTGTGGAGTCATGAGAACCGAAGACCTGCAGAAGCTCAGAGCTC
TCCTAATGTTAAGAATTGTTAAGAAATGAAAAATGTCTAAGAAACAAAAGCACTGGTAAG
TGCTCGAAAAATCTTTGAGTTTCAGAATTGCGTAACTGTTTATGTAGAGATAGGCAGTGA
AACCTGAATGTTTCAAAACGTTAGTGTTAAAATACTGTGAAGTATTGCACTGCCATCCTT
GGCAATAGGTCACAGGGTTCTTGAAGTGGGAATCGGTGTGCCTGTCACTTCCCTGCTCCT
CCCTCATCAGGTGGCCTGACTGAGCACTGCTCTGCTGTGTTGGAGGCTGCTGTGGTGCTC
TGCTGCTTCCCTGCTGGGAATAAGCACGGTCACTGTTGGTGGCACATCCATTCTGGGGAG
GGATCTAAATAATGTGACTGAGCTAATAGCATCATCCTGGGTCTTGAAACAAAGTAAGAT
TGCCTGGGCTGGCGTGTGGTCCCGTACAGAGCTGGAGTCACCCGTGCTTAAGTGATATTA
GTAACTGCTTGACTCTGTGAATCTTGTTGTGAAATTATATTACATCTACTCTTGTCTTGC
CAGCTTGTGTTTCTGTAGTGTCACAGTATATTCCAACAGTTGTGGCTTTACTCTTTTTAT
AGGAACTGAAAATCAGGAGCAGGGTGCAGCTGATGGTTTTTCAGTGCTATTTTCCACTTC
CAACTCTCTCGAAGCTCTTTTTTAGAGACCAGTATACTGCATAAGCAGTTTGGTGTATGC
CACTGCTAATGCTGTGGGACATAAAACTGTAAATGGGCTAAGCAGCTCATAAGTTGGCAT
TTCATTAAACTTGCTTCAAGAACATGAAAATATTTAGATGACTACACCAGCATCCCTTTG
CTGCAGGATTTAAATGGAGATTGCTATTTTGCAAGTTGACCTGGAACCGTCGTCTTCTAT
TTGAGTAGCTGTCTGACTTACCTATGTGCTCGGTCGTATGCATATCTGAGCCATTTAATA
TTTCAAAAACTGAGGAAGTGACAACTCCGCAGAGGATGATGCCATTTTAATCTCGGTCAG
CATAAAAGTTGCAAACCTTTGATGAAAAATGAATGCAGCATTCCTTGTGTGACGCTTCCA
GTGCATTACAAAAATCCGACAGTAGAAAGCATTCTAATTAAAGAACGCTTTTTTATATTG
AAGTGCTATAAGTCTCTGTAACTTTCTCTGTCAAAAGGAGAACTAGGATGGGTAATGCTT
CTGACTGTAATGGTGTATTAGAGGAGGCCCACGCTGTTAGAACACCTCCAAAACATCCGG
TGAGTGTCACTGCATTAAAATGAACTTAAGTCAGGCTATCTTAAAATAAATTGATGTTTT
TAGCATCTACCGCAAGCCGCCAGCTACCCATCTTTGGCACAAGGCACAATGTGAGTGGAA
ACTCATATGAGCTTGACTTTTGTTGTAAATAGGTCTGCAGAGTAGTTTAACTTTGTTACT
CATGATTTTTAATATCTCAAGCTGAGTGTTGTGCAGGGTACTTAACCATGACTGCATTTT
GCATTTCTTCCTAGTGTTGAATGGAATCTTTGCATCTCCATCATTAAAGTCTATGTTGCT
GGCACTTGGTGTTTGAAATGGTTGCTGGGCTGGGTAGCTTGGATAATGCTCAGGAGCAGT
GAGACCACATCTGGGGATGTCCATCACTGTCCAGCTAATGGCTTCACAGCTAGAGTGGGA
GTTTGGACAGAGCAGCATGTTCCTTAATGAGCCTGGTTCTTGTTGGGACCAGGTATTTAA
TCTCTTGTTTAGCTTTTAATTTCAGATATTTTGTTCCTAACCTTCCAAATCTCCTGCTTT
TCAAATGCTGATGATTCTTGTCCTACAGTATCTCAAGATACTTCTCTGCTTAGCAGAAAG
CCTCAGAAACAAGTATGCAGCTTTAGATGTCAGCTTAGGTTTGAGTTGTTGGGTTAGGTT
TGAGAAGGCAGCGAGAGAAATGACCCTAAAATGAATGTGGTGTTGCTCTTCTGCCTGTCT
CTTATGCTGTTGCATGCTTCAGGGTATTTGGGATTCAGAGTGGCTGTGTGTAGGTGGTAT
TTAGTGCTGCTACCGTGAGTTTTGTGGGCATCCCATCTTATGGGATAGAATGCAGTTTTC
GTATTCTTGGTAATATAATGAGGTTAAAAATATCCTTTGTGAATAGGAGCATCGATGCTT
GAAAGGCATAAGTCTTCATAGATGGTAACTTGTAAACTTGTTACTATTTATATTTCTAAT
GCCTCCAATACTCCTTTGATTTAGGAAATTATTGTGGCATGTATTTATAGCTTGTTCTCA
GAGTAGTCACCAGCAACTGGCATCATGATGATAAGACTGAAGAATTCTGGCAGTATTTCC
AAATTACCTTTTTGATGCTATAATTAGCTTGTGCTATTTGTATGAATAACCCTTGTCAGC
AACCTCTGTGTGCGAAACCTTGGGGAAGAAAATGAAGAGAACAAAAATCTGCTTTTTACT
TCTGCTTATAAAAGGCATGTTTGTGCAAACTTAGAACACACACAAAGTTACTGCGTGGTT
GGTAATACCTCTCTGAACGTTGGTTGAGTTCTTGCTTCTGCTTCAGGTAGGATCCTCTAC
TGCATTCAGAGAGATGCACACATGAGTAGCAAACTGTTATCTCACTTCTGAAGCAAGACA
TCTGAAGTGTGGGACCCTGCAGGAGCTCTGGCTGGTTGACACAGCCATGTTCACCTCCCA
GATTTGGCTGTGTCTGAGTTCAGGCTTTGGAAGGCTTGGGAATAAGCCATTTGCATGGTT
GTAGGCTTACTGCGAACTTTACAGTCCCAGAGATGATGCTCGTTGGTCTGAAGGCAGTTG
TGCTACCTTTCTTGGAGCCGCTTTATAGAACATGTCAGTTTTTTCTAAGCTGGAAACTAA
TTCTGAAATACCCATTTGTTGCTGGGTGAGGGGGGAAAAAACAATTCTTCAAAAAACAAA
AATACTTTTAAAATTCTATAGCATGAAGCAGAGTCTTTCAAGTAGATAAACTTCTATTCC
ATATGCCTCAGACAAGGACAAGAATTGATAAAAAGGGCAGGTAATGTTGTAATGTTGCAA
ATGGTGGAGCATACTGTGAGGAAAAACTGCTCACAGACAGTCTTACAACTTCTTCATTTT
TGTTTTTAGGCTAAAGAAATCTTGACAAAAGAATCCAATGTACAAGAAGTGCGATGTCCT
GTCACAGTGTGTGGAGATGTGCATGGACAATTTCACGACCTCATGGAACTCTTCAGAATT
GGAGGCAAATCACCAGACACAAATTATTTGTTTATGGGGGACTATGTTGACAGAGGTTAT
TACTCAGTTGAAACAGTCACGTTGCTTGTAGCTCTTAAGGTAATCTTTCTTCTGTACCAT
CCAGTATAAAATGTGTAATTATTGTCCTGACTGCGTTTGATACCAGTTATGAATTTACCG
CAGAGGTTTTGTAAGTAGAAAAACTGAAATGTTGTCTGTGTTGTCACAAATATTTTTGAC
AAACCTATATGGGGTTAGTATTTCTGAAAAGCCCATGTAACTTTTTGTAAAGGGAGTGCT
GCATTTATTTTTATTCTCTTTAAATGTGGAAGTAGCAGTCTTTAAAAATGTGAGATAACA
GCTTAGTGCACAGGGATAGTGAAGTCCACTGGTAACAGTGGATAAAACCTCTACTTCATC
TCAAGGCTTCTGGCAACTGAAGACTGGCAACATCTAGCTGTTATTTCTTTTCTTTCCTTT
AAGGTTGTAATTTAATTTTTTTCTTATTGCTTAATGGGCATATTATGGGGAGGGGAAGAA
AAGCAAAGTGTGGTTTTGGGAAATGCATGTTGTCGTGCCCCTAAAATATCTTCAACTATT
ACGTTTAGGTCCGTTACCGTGAACGTATCACGATTCTTCGAGGGAACCATGAAAGCAGGC
AGATCACACAAGTATATGGTTTCTATGACGAATGTTTAAGAAAATATGGGAATGCAAATG
TTTGGAAGTACTTTACAGACCTTTTTGATTACCTTCCTCTAACCGCCTTGGTGGATGGCC
AGGTAGAGTTAACTTGGACAGAGTTAAATGTTGCTGGTTGTGAAGGGAGCTATTAACACT
GCATTCAGTGAGCTCTCAGCTTGAAAATAATCTCTTGAAAAGTTTTCTTAATTATTTATA
CTAAACAATTATATTTTTTGTACTAATAAATGTAAACAAGTGAAATTTCATAATGCATCT
CTTTCAGATTTTCTGTCTACATGGTGGCCTCTCTCCATCAATAGATACGCTGGATCACAT
CAGAGCACTTGATCGCTTGCAGGAAGTTCCTCATGAGGTATACTGAAAATTAATTATCTT
ATTCATGATTCAGCATATGTTGGGTATTTTAATGTATACAAAGGCAGAAAATCAGGTTCA
AAACGATGTAGCAATTCGAAAATGCCTGTCTTGCCTAACTAGTCTTCTGCAGGAAAATTA
AGGGCTGTGTTCTTGCCTAAAGTTACAATGCATGTTTTAATATCTCAGAGGTGAGAACTA
CTTCTGTGAAATTTTTTCATTAAAATTAACTTCCTTGTTAGTATTTCAGGCTTTAACTAC
ACTAACAATTGTAGCTGATAGAGGTGGGGTTTTTCTTAGATAACTTTTCTAAGCCTTCAA
GAGGAGCTGCAGTAAGCTGTGCAGGGGCATGAGTGTGTAGATTGTGTTTTTTGTTTTTAC
TTTTATTTTTTGCTTCAATTTATGAAATACTTTCCAAATGTCTTACAGGGTCCAATGTGT
GACTTGCTATGGTCAGATCCAGATGATCGTGGTGGCTGGGGAATTTCTCCTCGAGGTGCA
GGTTATACGTTTGGACAGGATATTTCAGAAACCTTTAACCATGCTAATGGCCTTACATTG
GTTTCAAGAGCTCATCAGTTGGTAATGGAGGTAAGCAGCAAAGGCTGTGTGTTTAAGCTG
TTGATAGTGCAGTTAGTTGTGGTGCCTGAGATGTGCACTTGGCCTTTTTACAAGGTAAAG
GGATGTGTGTGGTTTTCTTCTTAGTCTCTGGTGATCCCTAGAAGTTGACCTCTAATCATC
AAAACCAGAACCCACACCTAGCTTTAAAAAGATTGTGTAATTCAAAATTAGTATTTTAAT
TTTTAACAGTGTAGTGGAGAACTCTTGCTGTTTTTTAATGCGCTTATCTAATGCTGACTA
GGAAGATGTTATATGCTATGGTGCAGTTCCTTTTTTCCTTTTTCAGTTGAGAAGAGAAAT
AAACATACAGCCTTAATGTTATTTAAAACTGCAAAGCCTATGTAGGGTTTTGCACGTTGA
AATTCAGTTTAGTAGTCAGTTATGGGGTGCAACAAATGAATATGGTTTTCCTAAATAGTT
TATTTTCCTCTCCAGGGGTACAACTGGTGCCATGATCGGAATGTAGTAACAATTTTCAGT
GCTCCAAACTATTGTTACCGTTGTGGCAACCAGGCTGCAATTATGGAACTTGATGATACT
TTAAAATACTCCTTGTAAGTATGCCTAAAAATGAGATCCATGTTGCACGTGATTTTAAGA
TTTGATAAGTGGTATTTTGCTACAGTAACTATTTATGGTTTTGAGGTATGGTTTTTACCC
TGTACACCTTCAGGGGGTGATGTGACAGTGGAATTGTTGGGCTAGTCCATATGTAGAATA
TTTTCCAGTCAGATATTGGAAAGTGTTGTTGTTGACATTCAGACAGATGTCATTAAGCTC
ATTATATACAATAAAGTCAGTTTAATTAAATACTACAGAAGTATGTAATTTGAATGTTGG
AGTACTGTCATACCTGAGGTAATTATGCCCACCTGTAAGTCTAGGGCAAGAGACTTACAA
TCTTGTTAGGACATTGACTTTTGGAGCTGCTATAGCAGTTTTACTAATAAATGAGGAATT
GTATACAGCGTTGTGTAATTTACCTCTTTGATAACTACTGGAGACTTTTAATGTCTAGAT
GTATGCTGATATCTGATCAATTTGAGTCTTAAAAGCCAAAATTTGTTTCTTTCAAGTCCA
TAGAAGTAATCCGAAGATGAGTTTAAAATAATTCAGAAAAAATACCTGAATGTAAATGGA
ATGCTGTCATTAACACGTATGCTTTTCAGTTTGCAGTTCGATCCAGCGCCGCGCAGAGGT
GAACCGCATGTTACTCGTCGCACCCCGGACTACTTCCTGTAAAGAGATTATAGACCTGTA
CAGTATTGCCATGAACCATACGTTGACCTAAAGAAAATGGGAAGAGCAACAGTAACTCCA
AAGTGTCAGAAAATATTTAACATTCAAACTTGTTTTCACATGGACCAAAAGACGTGCCAT
ATTCAAATACAAAGCCTCTTGTCGTCAACAACTGTGACCACTTTAGAATGAACCAGTTCA
TTGCATGCTGAAGCAACATTGTTGGTCAAGAAACCAGTTTCTGGCATAGCGCTATTTGTA
GTTACTTTTGCTTTCTCTGAGAGACTGCAAATAATAAGATGTAGACATTAACACCTCGTG
AATACATTTAACTTTCCATTTAGCTATAGCTTTATTCAGCATGACTGTAGATAAAGATAG
CAGCAAACAATCATTGAAGCTTAAAGAACATTTTTAAAATAAGTACCAAGGCTTCATATT
TGTTCTGAAACTGTTTGTTTGTTTTTATTTTCAGGGAATACTGTTTAATTTAATTGTATT
GATTTTTTTTTTTGTCTGCACTCAGTTCCCTTTTCCACTCTTTGCCCAACCATATTGTCC
CTTGTAATTGTCCAGGCATAGTGAATTACTTTGAACAGAACTGTTTTTTTCTGTAAAACA
ATGTTACTGCAGGACAGAGCTGCAGTGTTTTTCATAATAAACTTGTGAACTAAGTATGGA
AAAATGTCAAATTCTAATTGCATCTCAGGTCAGCTCTGGTTTATTAAACTAATGCACAGC
TGGATAGGTTTTATAAACCTGGATAGAAGTTTCCACCA
