# Supplementary material for: Reference based annotation with GeneMapper
Source: Genome Biol. 2006 Apr 5;7(4):R29. doi: 10.1186/gb-2006-7-4-r29 (PMC1557983; doi:10.1186/gb-2006-7-4-r29)
Supplement: Additional data file 2 — A gunzipped tar file containing the data set of orthologous genes in five vertebrates (human, chimpanzee, mouse, rat and chicken) that was used to compare pair-wise and multiple species GeneMapper [file gb-2006-7-4-r29-S2.tgz › 5verts/orth108/hs34.fa]

>NM_002715
TAGTCCGGTTCGCCGCTGTGCGCACTGCGCATGCTCCAGCTCCATCCTTCCCTTCCCCCA
CCACCCCGCCCTCCGGGAGCCACGCCCAAAAAGTCAAGGCGCTTCAGTTACCAGCCGGCT
ACGTCGCGCCTGCGCTTTGACCCCCAGTTTGCGCCCCAACTCCGGTCGTGCGGCCGCCCG
GGGAGGGCTCTGCAGTTGCGCAGCTTGCTCCCCGGCCCTTTTCCCCTCCGCTCCCCGCCG
CCTCCTGACGCCGGGCGTGACGTCACCACGCCCGGCGGCCGCCATTACAGAGAGCCGAGC
TCTGGAGCCTCAGCGAGCGGAGGAGGAGGCGCAGCGGCCGACGGCCGAGTACTGCGGTGA
GAGCCAGCGGGCCAGCGCCAGCCTCAACAGCCGCCAGAAGTACACGAGGAACCGGCGGCG
GCGTGTGCGTGTAGGCCCGTGTGCGGGCGGCGGCGCGGGAGCAGCGCGGAGCGGCAGCCG
GCTGGGGCGGGTGGCATCATGGACGAGAAGGTGTTCACCAAGGAGCTGGACCAGTGGATC
GAGCAGCTGAACGAGTGCAAGCAGCTGTCCGAGTCCCAGGTCAAGAGCCTCTGCGAGAAG
GTGAGCTGTAGTACGGCTGCGGACAGCCGCCGCGGGGCCGAGCCCGCCGAGGAAAAGGCG
GCCGTGAGGAGGGTGCAACATGGCGGAGGCCGCCGGTCCGGGCCCCCCGAGTCTCCGAGA
CCGGCGCCCATCCTGGCCGGCGGCGGCTTCCTAACGACCCGGCGCCCCCTGCCTCCCGCG
CAGGGATTGGTTGCCGCCGCCGCCTAAAATGGCGCCGTTCACTCGACTCCTGGGCTTTTG
AGTCAGCCGGCCTTGGCGCCAGACGAGGTGGCAGGGGGAGCGGAGACCCTGTGGGTCATC
GTCAGGGACGGTTTTGAGGGTGAGCTGGCTTGGATTCTGCGGCTTGGGAATGGAGCCTGG
GCCTCTCCGGTGGGCTGAGTAAGAGTCTTGCCGCTGGTACCCAGGCCTAGTTAGGTCCAG
AGCTGCCCAGAGGATCCCCCAAAGGCAGTCTTGTTAGGCCGTATCCCAGAACATACCTAA
AGGTCACACAGCTTTAGTACCCCTTGGTGGTTTGTATTAAACTCACCAAGCGATCTTCTC
CAGAAATCAAGGTAAGGGGTGTCTTTAAGAATTTTTAAATTATTCTCTTAACCTAATTTT
TACGAAGGTCATGGTGGTAGCTATAAGGGAGGAGTGTAACTTATTTTTCATAGTTGGAAG
AAATCGGGAATTTGGTGAGTCATACTACATAAGGAGCTTTTGGATTGGAAATCAAGTGTC
GGTTGAATATGATTTATATGCTGACTCAAAGCCTTCTCTAAGCTTAACACACTTGGCATT
TTGCCGTTTATTTTTAAAATGAACAACATAAAATGGAAGAGCGGTAAATTTTGTATCTTT
GTTGCAAAAATTACTTGATAGTATTTTGTGGCTGCAAGTAGTAGTAGTGATAATAACTGT
CGACTGAGATTGTATTCCAGACATTGTGCTTAGTGTTTAAATAATGTCTCACATACACTG
AAAATAGAATGTTGTAGTCCACTTAGTAACACTAAACTTTATATTAGCTAATTCCCTTTT
GTTTTCCCCTGGGGGTTGGGGAAACAGGTAGTTAATTTAGCTATTAGCTTTGTGTTGTAT
TTTTAAATTCTTGTAACTCAGTTTTCTAAAGTACACAAAATGCTGATCTCTGCTGTGAAC
ATTTTAACTTCCCTTTTCAAAATTAACTTTGCAGCACGTCACTTTAGTACAGAATAGTGG
AGTATCATATTAGCATTTTGTATCCGTGAAAAGAATTAATGGAGAACTATTATCCTGATT
TGTTTCTGGTTTGATGTGAAAATTAGGTTCATGAGTTTGACGTATATGTTTCCAAGACAG
GCTTTTTTAGAAACCATGTTGTGAACAATTGGAATTTAAGTAAGTCAGATTTAGATTTGT
TTCTCCCAAGCCTGAACAAAACTACTACTAGTGGATGAGGTGGCACATCATCTGTTGGAG
ATGCCTTTTAATGGTAGCGATGTATTGAATCTCCTGTTTCTTTACCCTCTCACGTCAAAT
GAGGTTGGTATTTATTTTAAAGGTTTAAAATTGGCCTTTAAAAATGAATGTATATTGCCA
GGTCTTAATTTCTAGGTACTGTACATGATGATCTTACCGATTTTTGGAATTCAGTGCATT
ATATGAAAGACTTTTAAGTCAGTAGTTGGCCAGTTGACTAGTCTTTTGAAGAAAACGTGG
AAAGGAGGGAGGTAATGACGTAACTGGAAGACTGGACTGCGAGTTAGATTTGGACATGAG
TCCTTCTGCTCTTACTTGAGTAATTGTGACAGACTTTGGGACAGCCACTTCACTTGTCCT
TGTTTTCCTGTCTATAAACTAAAATGTGTTCTGAGATTATACAGTCAATTCCGTTTTAAA
TTAGTAGTGTGTTTAATATTGAACATCTATTGAATATCTAAGATTGCATACTCTTTTGAG
GGAAATGAAAAGCAATGAAGAATAAGTATGCTTATTGTCGAGGAGCTATGAATCTAGTTT
GAAAGAAAAGCATGGTATGAAAAGGTGTGGGAGATGGAGCATGGAAGTAGAGGGTTTGTG
TTGGAAACTGTTGTAGAAGATAAGATAATACTGGATGCTAGAGTGGGGTGGGTGAAGCTG
ATGCATCTAATATTGCTTTCCACATCTTTGTAAAACTAAGATGTAGTGAGGTAAATCTCC
ATTGCTTGCGCTGCTTACGCAAATTTTAGTTCTGAGTGCCAAAAAAGATGGAAATAATAT
TTGAGAGTAGGTGTTATATAAAAGTTTCTGTGGAATGGATCCGTTTTGGTGGATATCATT
ATACAACCTTCATACTGTTTATAACTGGTAAGTAAGTATTTCAACTTTCAGGATGATATT
AAACTTCCAAACTAAATTAATTTGAAGACAGTTTTTTGGGTATGTAGAATCCATGAACTG
ATGTTTTTTGTACAAGTCTTTCTAGTAAAACAAAAGCTGTCTTTCACTGTTAATATTTGT
GTGCCAATGGCATCTCTGGGTGAAAGCTACATATGTGCTTTTTGGTGTGATTGCCTTCTA
AAGAGTAATTTTGAAAATTTGAGGGCTAATTTTTTTCATTAGTGTATAATAATAGTATTT
TTTGAGAAAAAAGATACTTGTTAATAGTTGATAATTTCTTCAATCATAAGAAGGAATGAT
AATGTAAAAGCCTTCCTTCTACCCACCTAAATGCCTGATTTGAAGGGGAAATATTTAAAT
AGTAAAAATAGATGTATACCATAAGAGGTCATTGTTACTAAAAAATCCTGAGGCCATTAT
TTTGTTAACCCATCAACAATTAACAGTGTTACATGTTCAGAACTGAGAGAATCTAAGTAT
GCATTTATAAAAGACAAGAGTGAACATGGTTTTTATGTTACTGACTAGCTAAAAAGAATT
TTAAGATGTGATTAAGACTTATACAAAAGCCAAGGTTGTTAGTGTATAGTATACTTTGTC
ATCTTGAGAATCATAATTTGTTGATAGTTTAATAATTTGGTGTGCAGCTTTGCCTCAGGC
TCAGTTCTATAATCAGCATTACATCAGTATAACTGGCCGGGTATGTTTCAATCTACAGAT
TGAAAGGAGTAAATAGTATCAACTTGCTTTTGCATTGACTACAGTAAACAATCTTTTATT
ATGTGACTTCAGCTTTGTTTTAGCTTGGGTATGATTTCTTGGCTTTGTGCTTACCAAACA
TGTGGAGAACGTTGTTTGATAGCCAGATTTTTTTTTTTCAAAGAAGTTCTTTACCTAGGT
ATGCTGTTTTCCATTGCTTTGCAAGCACTATAAATAAAGTGCAGTCATTAGTCATTAAAA
TGTTAGTTTTAACATTTGTTACGTGAGTATGGAAAAAACAAACTGCTTCCTTCTAATTAG
ATGAGCTGAAAAATATTTGACCAAGATGACATTCTTATATGAATTGGGTAATATGTTGCT
GTGAGTATGTGTGTACGTTTCATTTTAAAGGGTGTTTGGCTCATTTCTCTAGAAGTGATT
TGAATATTGAGGACAAGCAGGTGGGGGAAGCATGTTACAGAACATTATTTTTATCATACT
TTTATAAGAtattgttctcagttacagatgcaactcaaagactcagaaaggtaaagtgac
ttgactaaagGGGCTAAAAGTGAGATTGCCAAGGCTTGTGGATTCTAAGCCTAATGTTCT
GGTATTGCTTCACAGATCCCCTTCTGTTTTCAGAGGTAGTGTTAGTAGTGAAAGATGTAG
GTAAATTGGGGCCAAGCTAAATTGGGAAGTCAACACTTTCATAAAATAAAACtttttttt
ttttttttttttgagataaggtcttactcttttgcccagtctggagtgcagtggcgcaat
ctcggctcactgcaacctccacctcccaggttcaagcagttctcctgcatcagtctccct
agtagctgggattacaggtacccaccaccatgcccagctgttttgtatttttagtagaga
tgggatttcaccatgttggccaggctagtctcgaactcctgaccttcagtgatccaccca
cctcagcctcccaaagtgctgggattacaggcttgagccagcgcgcctggccAAGACATT
ATTTTTATTTTCATTGCTTGAAAGCTTCCTATTCATGTTACATACTGTTGTTCCTCTTTG
TCTTGGAAAGAGTAATTATTATTCAGTTTTGGATGTAGCTGACAACATTTGCCCCTCAAA
TGAGATTGGTGAGATGAAAACCCTAGATAATTTCCCTTGTATTCTTAGTATAAATCATGA
TCCAGAGACTGAGCTCTAAAGTATTCTAATAAAGTATAACTGACTTTTTATATTGTTTAT
TGCAACTTATAAAATGCCTCTTTTCagcagggcaaggtggctcacacgcctgtaatccta
gcactttggaaggccacggcaggcggatcacgaggtcaggagaccaagaccaatcctggc
taacacggtgaagccccgtctctacttaaaaatacaaaaaattagccgggcgtggtggca
cacacctgtagtctcagctactggggaggctgagacaggagaattgcttgaacctgggag
gcggaggttgcagtgaaccaagattgtgccactgcactccagcctgggcgacagagggag
accccatTCCCCCCGGCCCCAAAAAAGCCTCTTTTCATCCTCTTGGCTTCCACAGTCAAA
TGTCATGCATGTGTGTATTTGTTTCATGGTCTCCTAGGCAGGAAGCTGTAATGCAGTTAG
TTTGGAGTTGACTTCATGAGGAAACAGAAAAGGTGAACATTCCCACTATTCAGAAACACA
GGTTCCCCAACCCTCCCTACGTTCTCCACTGGGACCAGAATTGTATGTTTTCAGAAAATT
GGCTGTAAGGCTAAGTTGAAGCTCATGTACTGTAGAAAGAATGAAGGACCCTTCAGGAGT
ATGTGGGATAACATTTGTATTACCAGTCTGGTGTGGCCCTGTTTTATGGCAGCAAATATG
TTCCCTATCTCATGGTAAGTCAGGTTTGTCAGAGTTACCTGTGAGATAGCCTTTGCTTAG
TTTGGAAGGGGTAAGTTAGGAAAACTAAGAGACTGGGTTTGGTGGGGTCTTTTATCAGGG
TACTGAGGAGAGAGGCAAAGCTATATGTAACAGGGAGACACTATTTATTCTTTCTGCTTT
GACCCATTTCTCTTACTTCATTATCATCCTTGCCTGAGAAAGCTGTCAACCTCCACTCAT
ACACAGGCAGATCTGAATTGGATGAGAACCATGAAGGAGGAAGATTTTTGTTTTTGTGGG
Cttttttttttttttttttttttgagatagagtctcacagtcgcccaggctggagtgcag
tggtgtgatctcggctcactgcaccctctgcctcccaagttcaagcagttctcctgcctc
agcctcccaaatagttgggattataggtgtgtgccaccacacccagctaatttttgtatt
tttagtagagacagggtttcaccatgttggccaggctggtcttgaactccttacgtcaag
tgatccacccatctcagcctcccaaagtgctaggattacaggcatgagccactgGCACCA
GACCTGTTTTTGTTTTAAATAGATTTTCTTTTGGCTTCTGGGGCAGAAGTGGTAGACCAG
GCTGAAGAAGGGAGAGGTGTCTATTGTCAGTAAATGGCTGAGAGGTGGGGTTTGAAAGAA
TGGTAAAGAACAACCTGAGATTAACTGCtttttttttttttttttttttgatacggagcc
tcgctctgttgcccaggccagagtacagttgcatgatctcggctcactgcaacctttgtc
tcccacgttcaagtgtttctcctgcctcagcctcctgagtagctgggattacaggcatgt
gccaccatgcctagctaatttttttatttttagtagagacagggtttcatcatgttggcc
aggctggtcttgaactgctgacctcaagtgatccgcccgcctcagcctcccaaagtgctg
ggattacaggtgtgagccactgtgcccagctAACTGCTTAACTTCTTCACATTGCAGTAT
TATTGCCTGTTTATTGGTCTGTTGTGGATTGTGGTTTAGAATGGATGAACAAGGCAGTGA
CACAGATGCGTGTATATCTGAATCTGGGTATTTTTTAAACTAAATGTGACCAGTTGGCCA
GTCCCTCTTGCACCCTGTGTTGCCACTTCTGCCTTAGTTTAGTCATTTAGTTGCTACTAC
AGATGGGGATTTTTACCCTGCTGGTGTTGAGGCTGGAAGGTTGCAAACCTTTGTCCTAGA
TGGGGACGAGGAGTAGAATGGGAGACAAGCAGTAGCATGTGTTTACCTGGCCAAAGGCCT
GCAAAATGTAGTTCACAGAGGTTATGGAGTGTCATTGATGCTATCGTGTGACAGTGTACA
TTTGATTTTGGAACCAGTATTTAATAAACCTTCATTGTATGCATTATTGTCACTATTGAG
CTTTGTCTAAAAAGCACTACCTTATTCTCGTGTATAAGGATTTCTTAGTTTGGTTTTGCT
CTAATTAATAGCACAGTTTTGGATTAGTCAGGAGATTGACTTTATAGTTAATTCTAGATA
GGGAATGTTTTAGAATGCTTGTGCCGGTGGTGATCAAGTAACTTATTTTTCTGCCACTAA
TCTGTAAATGAGCAATAATGCCCACTATCTATTTCTTTTGGCTGGCTTTACTTAATAAAA
TAGGCTTAAGACATGCTTTAGGATGGGGtagaattctagtaatggaatcaaccttaaaga
ccatctaggctggcggggcacagtggctcacgcctggaatcccagcactttgggaggctg
aggtgggtggatcacgaggtcaggagatggagcccatcctggctagcacggtgaaacccc
gtctctactaaaaatacaaaaaatttagccaggcatggtggtgggcgcctgtagtcccag
ctgctcgggaggctgaggcaggagaattgcttgaacccagcaggcagaggttgcagtgag
ccgagatcgtgcccctgcactccagcctaagcgacagcaagactccatcttaaaagaaaa
aaaaaaaaaagaaagaaacaaccatctagactaattcatcttacacagatgagggaggaa
actgagacccagagtggttgaatcttgttcaTGATGTATTATTGTGACAATTTTTTAATA
AGTAGATATATAGCAGCATTTCTCAGTTGTGTAGTAGATTAAAACTTCTTTTTCTATGCA
GGAATGATTGGGAGTGTTTAATTCATTCACATATGTAGGTTAGTTGGTAAAGGTTGAGTT
TAGTCTATTGTGCATATGAGACATAGGGCTTTAAGGATCTTTCCTTTTGGTCAGAGGCAA
AGGTGATATTGCAGAAACAGATGGGAAAACTCACAAATTTTATATTTTCTTTTATTACAC
TTTTAGAATTATCCCTCATTCCCAACATTTTTCTTTTATTTAGGTCCTAAGCCTTAGAGC
CAAACAGAAAATACTAGTTACTAGAATATTACCTGGAGGGTTAAACTTTTAAAATATAAC
CATACTGATTTTAATCAAAGAAGATTGAAATGTTTCGTGAAATATTAGTGGTATCTGTTC
AGTGTAGTTAATGAAAGACAAGTagtcatgcaccacataatgacattttggtcagtggtg
gactgcatgtgatggtggtcttatgaaattataatggagctgaaaaattcctatcacctg
gtgaccttgtaatgtcatagtgtaacactttatattgtttatgtttagttatacaaatac
ttaacattatgttaacagttgcctacagcattcagtacagtaaatgctgtacaagtttgt
agcctaggagcaataggctatccaatagcttaggtttgtagtagtctatactatctagat
ttgtgtaagaccactctgtgatgttcacacaacaactaaataatttgatgtatccctgcg
attaagcaacacatgattAGTATGAAGAATGGTTTGATAGTTGAAGGAAATTAACTCAAA
ACTCATTTGCTTCCAGGGCTAGTAATATGTTCTACATCATGTATCACCCCACGCCTCAAA
CTCTAGCCCTGTACACTAACTTATCACAAACCTTGGATTTTTTTGCACAATTATCAAAAT
GACATATCAAACCAACCGTACATCTTGACATAAAAACAGTATGAGACAAAATGAAATTCT
CTTGGGATATTGAAAAAATTTTTTTTGCCTGTGAATTTAGTAATTTTACTTATTAAGAAT
TTTCAAATGATTTCAGTTCTTAAACTGAAAAATAAAATTCAAAAATTAATTGCATTTTTT
CCAGTGTTTCTTCTATGTCTTTATATTGGTAGAACTGTCCAACTATATGGTAAGGATGTG
AAATGTTAAATTTACTTGAACTAGAGTTACAATGAACATTAGAATTAATAATCAGACttc
ttttttttttctttttttgagaagggagtttcgctcttgttgcccaggctggagtgcagt
ggcacggtcttggctcaccgccacctccaccttccagattcaagcaattctcctgcccca
gcctcccgggtagctgggattacaggcatgcgccaccacacccagctaatttttgtatta
ttagagatgaggtttctctgtgttggtcaggctggtcctcaaactcccgatctcaggtga
tctgcctgccttggcctcccaaagtgctgggattacaggcgtgagccacttcgcccggcc
AATAATCAGACTTTTAGTAGTAAAATTACTTTCAAAAATGGAGATTCCTTTGTCAAATAG
TACTATTATTAGTACTAAGATTGTAAAGAGGTTATTTGTGTCTGATTTTGAGTTTGATGC
TACAGAGAAGACAGGTTAGGCCTGCATTGACGTTTTTCATCAAGGGCAGAATTGATGATA
CAGAAACTTGATTTCTGTCTAggcatggtggctcatacctacaatcctggtgctttggga
ggcggaggctggaagctcactcgagactaggagtttgagaccagcttgggcaatgtagtg
agaccaccgtttctacaaaacaaaaaaCAGGTTTCTTTAGTTAAGTATAAATCATTGATC
TGTGATTAATCCAAACACTTTTTCCTCAGTATAGACCTTGGGGTTCTTCGGTGTTTGACT
ACCTTCTTTTGAAGGAAACCACttttttttttttttttttttgaggcagtctcactctgt
tgcccaggctggaatgcagtggcacaatctcagcccactgcaacctccgcctcatgggtt
caagtgattctccagcttcagcctcctgagtagctggcattacaggcatgcaccaccatg
cccagctaatttttgtatttttagtaggggagggggtgtttcgccatgttgcccaggctg
ttctcaaactcctgacctcaagcgatccacccaccctggcctcccgaagtgctgggatta
caggcatgatccaccgtgcccACCCGAAACCACTTGTAATATACCTTTAGGAGAATGCTT
TTAGTTACATCATGATCCCTTTCATGTAGCTAACAACAAAAATGAATATTAACCCCAAAT
ATTGGAACTCGTATTTTGAAGCAAGTTATTTCTTGGTATACTTTAGTGCCAGAATTGGTA
CTGTTATGTGATTAACTGTTTTTGAGACTAAGAAAATATTTTGCTGGACATCTGATGAAA
TTATCTTAAAAACAGTGCTTGGGTGTTTTCCCTGGAGTGTAGTGGCAAGAGTACTCTGTT
GTCCATCAGAGCCACTTGCTGCTCTCAGCTGGCCTTGCTGTTGAATGGCATAATCTGATT
TCGTTGGAGTACCCAAGTCCTAAGATTTGAAGAATAAGGGTTATTATCTCAGTCTCATCT
TTTCTCTGAGATAGCATTTGTTCAGGAAATGTTATCTGTTTTCAATGGTGAAGGGAGTGA
GAGTCTGCTTAGGAGTTACTGTATACATTAAACATTGGTGACCGGACTTTAAAGAATTAG
Aggctaggcctggtgacttacacctataatcccagcagattgggaggccagggcaggagg
atatcttgagcccgggagttcaagaccagcctaggcagcatagtgagaccctgtctctac
aacaaaatttttacttttttatttttatttttatttttattttttgagatggagttttgc
tctgtcacccaggctggagtgcagtggcatgatcttggctcactgcaacctccacctcct
gggttcaagcgattctcctgcctcagcctcctgagtagctgggaccacaggcgagggcta
ccatgcccagaatatttttgtattttttttttggtagagatggggtttcaccactttggc
caggctggtcttgaactcctgacctcaagtgatccacctgcctcggcctcccgaagtgct
gggattacaggcgtgagccactgcacccagccctacgaataatttttaaaaataaattag
ttgggtgtggtggcacacctgtggttctagctactctgtgaggctgaggcaagaggattg
cttgggtccaggagatctagactgcaatgagctgtgatcatgctacagcactcgaagcct
ggggaacagagcaagaacttgtctcaaaaaaaaaaaaaaaaagtaaataaaTATTAGACA
CTTCTCAAGCCCTAGGTCCCAATTGATTGATTTTTTTTTTCTTGGATGCAGGATTCCAAA
ATACTTCAAGGTCATTATTAAACATTTAAAGTTAATGTCATAATGTTAACGATGCAAGTT
TAAGATGCTGATATAAAAAGAAGCTTGAGTAGTTGTCGTGTAATCTTAGGATTAAAGTAT
AGATTTTAAAATGAAAAACTCTTAGAAAATGGCAAGACGTGATAACTTTTCTTAATAATT
GTAGGAGAAAAATTACAAAGCAAAAATGGGCATAGAAAATTTCTGGCTATATATTTAAAA
AATAAGAGAAACAAAATGCCAAAAAGTTACTTAAAATAACAGTTTAAAATAGTTTATACA
AATACTTCAGAACATCATCTAGCTCTTAATGATCAGATGTTCAAAAATATTCATGGACAA
CTTGTATAAGAGGAGAAATAACTGATGGTAAATAAACATGGAATAAAAAGTTTGTACTCA
GAAATGAAAAATGCCAATTAAATTAGTGATACCACATTGTATATCTGAAATAGCTGAGAA
TGAGTATATTCTTTCATTTATTATTGTATAACAAATTGGCATAATTGAGTTTTATAGTAC
ATATGAAACAAAAAAAGTTAATGCTATTTTGCCCTGTAATCCCACAATTAAAGCTTTTTG
AAAGGAAATAATTCAAATGAGCAATAATACTGTACACGTATAGGTCTATTTAGAAGGGCA
TTATGTAGTTTTAAAAAATCACTATAATGTAGAAACGAGTTAGTATGAAACTTTAGGACA
CAAAATGAGATGCCAGTCAATTATAAGTAAGAGGTCTGTGTGGGTAAAAACTGAAAGGTA
ATAGAAATGAGAAGAGTTCTGGTTGGTAAGAATAAGATAGTTATATATCTTAAAGCTTTC
AGTGAAATCTTAACCTTTTAAttttttttttagcctttttttgttagttttgagagagag
tcttactgtgttgcataggctggagtgcagtggcacgatctcagctcactgcaacctctg
cctcctgggttccaataattctcatgccacagcctcccaagtagctgggattacaggcct
gtgccatcttacctggctgatttttgtatttttagtagagatggggttttaccgtgttgg
ccaggctggtcccaaactcttgacctaaagtcatccacctgctttggctcccaaagtgat
agaattacaggcgtgagccactgtgcctggGCTTTTCAGCCTTTTTTTAATGCAAAGAAT
TGTGACATGGTTGTAATCATTTTGTGCttttatttatttattttgagatggtgttgttgc
ccaggctgaagtacagtgacatcatcatagttcactggaaccttgaactcctgggctcaa
gtgattcttctgccttagcctccttagcagctgggaccacagagtgcaccaccatgccta
gctaatttttatttttcgtagagacagggtctcgccacattgcccaggctgatcttgaac
tcctgagctcaagcaatcctcctgccacagccttccaagtagctggtactacaggtgtgt
accactatgcccagctAATattttaatttttttgtagagatggggttttggtgtgttgcc
caggctgagcagtaatattttgaaaggaatcttttttttttttctgagcagtaggtctca
gtaatgcacttaaaatattcagtataccgtgctgtaagcagatgtgctgtcatccaggct
ttgttgttccatttctagagcacaggcgtagtagatttagcataattcttaagtgctaaa
gaatggcttaaatgctttcagaatgttgaatgagccttggcttcaactgaaagtcaccag
ctacattagcctctaacaagagtcagcctgtccgttgagggtttgagggcaggcattgac
ttctctagctagtaaagtcctaagtggcatcttcttccactagaaggctatttcgtctac
attgaaaacctgttgtttagtgcaaccaccttcatcacttatcttaggtagatcgtctgg
gaaacttgttgtagtttttatattggtacttgatgccttatcttgcccttttatgttatg
gaaatgggttcttaaatctcatgaaccagtctgctagctttaagcttaacttctgcagct
tcctcacctctattagcctttatagaattgaagaattaggacctacctctgaattaggct
ttggcttttaagcgaatgttgtggctgatttgatctatccagaccactaaaactttgtcc
gtatctgcaataagactgtttggcttacttactatttgtgtgttcactgaagtagcattt
ctaatttccttaaagaacttttcctttgcatttataccttagcagtttggtgcaagaagc
ctacctttaggcctgtctggagtttccatatgccctctcctaagtttaataatttctaac
ttttcatttaaagtgagagatatgcaactcttcctttcacttgagcatttggaggccatt
gtagggttattaattggcctaatttcaatattgtgtctcaggggatagggaggcccaagg
agagggagagacagaatggccagtcagcagcagtaagaatatatacgacatttattaagt
tcattgtcttatgggcacggttggtagtgccccacagcaattacaatagtaacatcaaag
atcactgatcacatatcaccataacagatacaatagtaatgaaaaagtttgaaataattt
tagaagtaccaagatgtgacaaagacaagaagtgagcacatgctggtgggaaaatggtgc
tgataaacttgctccacacagggttgccatgaagctttgattgattaaaaaaatgcaaca
tatgcaaagtgcaataaagagaagcacagtaaaatgaggcatgcctgTAGTTATTGTGTG
CTCTTAAGGAAATTACTAtttttgagatggagtctcactgtcacccaggctggagtgcag
tggtgcggtctccgctcactgcaacctcgcctcccaggttcaagtgattctcctacctca
gcctcccaagtagctgggattacaggtgcctgccaccacgcctggctaatttttttgtat
ttttagtacagatggggtttcaccatgttggccaggctggtttcgaactcccgacctcaa
gtgattcatccgccttggcatcccatagtgctaggattacaggcgtgagccactgcactc
agccAAAAATAATAAGTGGTTAGTGAATCTGTTGTTGGTTCATGTACTTTTAAAAATTGT
CTTCCActgggcgcagtggcttatgcctgtaatcccagcctttgggaggccaaggcgggt
ggatcacctgaggtcaggagtttgagaccagcctgggcaagatggtgaaatcctgtctgt
actaaaaaaaaaaaaaaaattagctgggagtggtttgcatctgtaatcccagctactcaa
gaggctgaggcaggagaatcacttgaacctaggaggcggaggttgcagcgaaccgagatc
gcaccattgcactccagcccgcgcaacaagagcgaaactctgtctcaaaaaaaaaaaaaa
aaaTTGTCTTCCATGAAAAACAGCATGGATGATTTATGAGCTTTAGTTTAAGCCTGCTTT
GTTTGTAATTTCATGTTACTACAGTGGTTATGATGGCCTGTATTCAAGAATGTTGAGTCT
GTGGGTCATTTATCTTATAGCTGATTATTTTATAGTGGGTTGGAAATAAGGTTGTGGGAT
TTCTGAATCCAAACCAGAATGCTGAGAGGACATTGGTAATAAGATAGTGTCCTCAgtggt
gcatgcctgcagtcccagctactcgggagactaaggtgggaggattacttgagcttggga
gatcaaggctgcagtgagccgtgatggtgccgcactgcagcctggacaacagagcaagac
cttgtctcaaaaaaaaaaaaGATTTTAAAAAGTATCCTCAAAGATTGCTTTTCTTCAAGT
TAATCTGCAAATTTTTGGATTCTAGGACAGTATGAGATGTTAACTTCCCACAGTTACTTG
TGATAAGGTCTTACTAAGAGAATCGCCTCATTCTAGTTTTAACCTTGTTCTTGGAAGTTT
ATACCAAATTTTTGTTTGCTTGAAATTCATTCATTTCAGTCTATACCATTTGACTGAATT
TCAGAAGGGTTCTGATAAATCAAAACCAGTGTGGTACTAATTACAttcttttttttcttt
tttgggatggagtctcgctttgtcacctaggctgtagtgcagtgacatgatcttggccca
ttgggttcaagtgatgcccctgcctcagcctcctgagtagctaggattacaagtgtgtgc
caccattcctggctttttagtagagctggggtttcactatgttggtcaggctggtctcaa
gctcttgacctcaaatgatccacctgccttggcctcccaaagtgctgggattacaggcat
gagccactgtgctcggccCTAATTACATTCTTTTAAAAACTTTATCTTAATTTTTTTCCC
AGATGTTGACCATATTAGCTAAGAAATTTGAGGTCCTGGAAAAATGTTTTAGGGGAAGCA
AAAGGTTTGGTATGCGTGTTTTGCTTTTGCTTGTCTTTCAGTTCTTAATTCAGGTGATAT
GAGACTTTACAGAAGTCAAAATGCCAGAGTAAAAAGGTGGTTATTAAAAATAAAAAACCT
CAAATGTCAAAATTAAGTTACTTAAAAGTCTGGTTCTACCATTTACTTTGAGTATTAAAC
TAGACAGTTGAGATTGTATAACCATCTTTGAAAATGATGGTTGCTAAAGGTCTGGAGGCT
CTGGAGGTGATCCATAAAGCCGCTCTTATTAGGTGCTTTCAGGATTTATAAGGCCTAAGT
CCTTGTGATAGCACAGCTTATCTTTATTTTGtttttagttttttttttttgagatggctg
tctaccaggctggagtgcagtggtatgatcacggctcactgcatccttgaccgtcctggg
gtcaagtgatcatggctgactgcatccttgaacttctgggctcaagcgattctcctagct
cagccttttgggtacctaaaactgcaggtgtgtgccaccacagatggctaattttttatt
ttattttctatagagaggggtctcaatatgttgttgcccaggctggtctctgaactcctg
agcatcctcccgcttttaccttccaaagtgttgggattacaggcatgagccgctgcactc
gCCAAAATGATCtttttttttttggacagagtcttgctctgtcactctggctgtagtgca
gtggagcgatcttggctcactgcaacctccgcctcccaggttcaagctattctcatgcct
cagcttcccaagtagctgagattacgggcctacaccacaacacccagctgttttgtgttt
ttagtagagacggggttttaccatgttggccaggctggtctggagctcctgacctcaagt
gatccactcgcctcagcctcgcaaagtattgggatttgggattacaggcgtgagccactg
cacccagccCAAAATGATCTTTTATATGAACATCTGTAGCTTTTATTGTTCTACTGTTCT
GGTGTAGTCTGTTTTATTGTTGTAACTATCTGAGAGCTGGTAAGTTGAGACCAAAACAAC
AACAACAAAACAACCAAAATCATGCTTAAAACTGGTTCTTTCCAAGGTTGCATTTTTGTT
AAGATCTACTTAATAGTTGATTGGATGATTTTTTTTTTTTCCCCCTCCGGTCTGAGGGAT
GGTTGCTTCTACTGTATACCACTGTTATCGCCAGTATTTAATTATATTTGTTCTGGTCTG
TGAAGTTTGGTAGGAAGGGAAGAAAGAGCTCTGGTTGGCTTTTCTAGATTGACAAGTTAG
AAATTTCACTTAAGAGTTAACTGTTCTTTTTATTTTAAAGGACAATTTGATAATGTCAAC
ATTTAAAAACCAAACTACTAGATACACTAGTTAAGTTCACTTCATAGTATCTTCTCTCAG
GAAATGTGCCTGCATATGTATACAGAGGAGAAAATACGAGGATATATATTGCTGTAGTTT
CACACCCCTCTGCCATTGTAATTGGTCAGGGGAATACTCTGCCTCCACTATGAGAAAATA
ACCAGCTGTCTCAATAAATGTTATGTATTATTATATATTGTTAGAAAAGCAGGCTGCTGA
ACAATATTGTTTCTAGTTTAAAAATGCAAAGGAAAACTATTGTTTCTGTAGACATACAGT
ATGTGTGTAAACTTTGTAAACAAAGTTTTAAAGGATATACAGACACTCCCcaatttttcg
acttaatgatggtgtgaaaatgatagctattcaatatacccctcagtttatgatgggact
acatccagataaatatatcataacttgaaaacattgtaagctgaaaacacactgttgact
cgattatatttacgataggattatctggatgcagctgtgttacaaattgaggagcatctg
TACATCAAAATTTTATTGGTAACTTTGCCCAAAGGGGGTGGGATTGTGTAGGGTGCTCAA
AGGGAACATTTCATTTTATCTGTGCCGAAATTTTTTACAAGAATGTATTACTAATTTGTA
TAGTTTAAAAAATAGATAACACTGTTTATCGGTGTGATTTGCCTAAATTGAAATAAAAGC
AACAAATAGCATTTAGACTTAATTTTCCTTCATGATTTGAATAGAAAATTTGAGTCAGTT
GTAGTAAGGAACTTCAGGCAGTCCTGAAAGTCAACTTTTTATTATTAATACAGAGAATAG
CTTTGCAGATAAACAGATATTCACAGAAGTATATTAACATTTAACTTCTGATAGCTTTAA
ATGTGAAAATTACATCATGGCAAGATTTACATGGTATATAACCATCTGTTTGCTTATGTC
ATGCCCTTTTAAAACTTCTGAATAACTTTTGCAAGTTTCTTCTCAGTGTAGGACTTATTT
CATTTAGTTATTTTCATTAATATATGATAGGTGTTAAAAAAACACTAGATGTGGTATTAA
TGCCAGACAGACTTGGTAATGGAATAAGCCTAGTGAATTTGTGTTTTTTAGTGATAGTAA
ATGGGAAGTTGGAATTACCCTGCAGAGAAAAATTTCAGAATGAAGTAGGATTTGATAATA
ATGGGTTGTACATATTTCTTAATAGGTATCTCAGGCCAGTATAgtggctaacgcctgtaa
ttcagcactttgggaggcagaggtgggcaaatcatttaagctcaggagtttgaggccagc
ctggacaacatggtgaaacctcacctctacaaaaagtgcaaaataggcatagtggtgcac
acctgtggtcgcaattgttcatggagactgaggcaggaggatcgtttgaacctgggaggt
ggaggttatagtgagccgagatcatgccactgtactccaggctggtctggaactcctggg
gtcaagccatccacccgccttagcgtcccaaagtgcagtggttcttaaacttggttgcac
actgggaaaaggaggggtgggggtgcttaaaaattattgatggcttgattccagtctcca
aaattctgactttattaggggaaggaatgggcattggtgtttttgtttttgttttgagac
agagtcttggtctgtcacccaggctggagtgcagtgatgcgatcttggctcacggcaacc
tccacctcccaagtttaagcaattctcctgcctcagcctcccaagtagctggtactacag
tcatgcaccaccatgcctagctagttttttttatttttagtggagatggggtttcgccat
gatggccaggctggcctcaaactcctgacctcaagtgatcggcccgccttggcctcccaa
agtgctgggattacaggtgcgagccaccgcgcctggctgggcattgggatttttaatgtg
cagctaagattgcataccaatgCTTTGAACCCAGTCCTTGTCATCTGTGGTTGTCATGGC
TCATTAGCAACAATTCTCTGGTAATTTGTTTTGGTATCTTATGTAAAGTGGTCTCTCCCA
GTTTCCCTCTCCCTTTCCTTTGTGACACTTAACACAGTGTACTTTTGGCTTGGTTACTTG
TTTGTGGTCCTTCTCCCCTCTACGGTAGTgggaatgagccatcttgttcaccactatatg
tccagttgctagcatggggctggtacaGATGGTTGAGCAAATGATTTTCTCACAGGTATG
AGCCACAGTGCTTGGCCAAAAACATGTTTTTAAAAAGTCAAACAGggctgaggtgaggtg
gcttatgcatgtaatcccagcccttgggaggatgagggtggaggatcacgtgagaccccg
tctctacaaaaaagtttgtgaaaattagccagccatggtggcgtgtgcctgtggtcccca
ctactgaggtgggaagattcctgagccaagaagatccaggctacagtgagctatgatcat
actactgcactccagcctgggtgacaaaatgagaccctgtctcaaaaaaagaaaaaaaaa
gaaTCTTTGAGTGCTGCATTGTAGTTAGAACTCTGAAGGTAAGGAAGTAGATACCTGAAT
GTCCTGTTCGATTTTCATTGGTTTTATGTGACAGCTAACAATTAGTATTTAATTAGATGG
CTATTTGATAGGTTTTTAAAAAACTCCTGGTATTGATGATAGGAATGCATATTTTTTCCC
TAGGTAACAGGGTGAGATAGCTAATGGATTATAATCATATCTCACTTATTTTAATGGGTT
CATAAATGCCTGCAATTTTATCTTAGACTGAGTCTGCCCCTTAAGCTACATTAAGTGTAA
GTAAACAAATCTTTGTTAATATTGTTTAATGCCAAATGTATTGCCTTATTTTTGTCTCCC
ATCTGTAGGCTAAAGAAATCCTGACAAAAGAATCCAACGTGCAAGAGGTTCGATGTCCAG
TTACTGTCTGTGGAGATGTGCATGGGCAATTTCATGATCTCATGGAACTGTTTAGAATTG
GTGGCAAATCACCAGATACAAATTACTTGTTTATGGGAGATTATGTTGACAGAGGATATT
ATTCAGTTGAAACAGTTACACTGCTTGTAGCTCTTAAGGTAATTTCAATTTTATGTTGGG
GCATGTTGAAATGGGTAAGACAGTCCTCTTGAAAGTTTTTTTTCCCCCAGTTATTTTCTC
TATCTGAATGTTAAAACAAAATTCCACATTTAGGAATGCATATGTTCAGGTTTTGGACTT
AAAAATCATAGGCGTCTGCGTTCTGAGTAAGGGGATGGTACAGAATCAAAACAAAAGGAG
GAGAATGAATGCCTCAGTCAGATTGTTTGAAAAAATAggctgggcgtgatggcttatgcc
tgtaatcccagcactttgggacgctgaggtaggcagatcacctgaggtcaggagttcgag
accagcctggagaacatggtgaagccccatctctactaaaagtacaaaaaactagccggg
ggtggtggcgggtgcctgtaatcccagctactctggagcctgaggcaggagaattgcttg
aacctgggaggcggaggttgcagtgagctgagattgcgccactacacgccagcctggaca
acagagcgagactgtctcaaaaaaaaaaaaaggaaaagaaaaaTGTTAGAGGGCTGGTCA
AATAGATATTTTAGTTCAGTAAATTGGGGTATGGAGAGGTAATATAATTAGATTTGTGTT
TTTAGATACTTTTGAAGTATTATAAATATATAAACATACCAAATGTCAAAATGTTTTAAA
TCagctggtcacggtggctcgtggctataatcccagcactttgggaggacaggacaaagt
gagcatattgcttgagtccaagagtttgtgaccagcctgggcaacatagtgagaccttgt
ctacaaaaaaataataataattaaccgagtgtggtggcacaggcctgtagtcccagctac
tcaggctgaggtgggcagagttgcctgagcccaggaggtcgtggctgcaatgagacttga
tcttgccaccctacactctaacttggggaacaatgagaccctgtctcaaaaaaaaaaaaa
aaTATCGAGGAAGAAGTTCAAGAAAAAAAAGAATTTTTCTGAGAAATTCAAGAAAACATT
TGCTGTAAATATTTAACAGAGAATATTATGTACATTACATACATTATGTATGTACATATG
GTTTAGCTCAGTTGAATAGTTTCCAGCCATTAACCATGACAGTAATAATCTAGACTAggc
tgggtgcagtggttcacgcctgttatctcaacactttgggaggctggggaaggcgggaag
gatcacttgagtccaggagtttaagaacagcgtagtcaacataaaccccatctctacaaa
aagttaaaaaaaatagccaggtgcagtggtgcatgcttgtagtctcagctactcaggaag
ctgaggtgggaggatcacttgaacctgggaggtcaaggctacagtgagccatgatgcacc
actgcactccagccgtgtgacagagcaagacccctgtgtctttaaaaaacaaaaaTCTAG
AATGGTAGAAATGATAACCGAAAAAAGCAAGTTCCAAAATTACATGCATTACATGCCAAT
TGTAGCTTTGCAAAGTGTACTGATGATGATCTGAACATGAAGCAAAAGATGGTAAAGAGC
TGTTAGGGTGGCAGGCTTCCGCCTTTCCCTTTAAATAAATTGTTTGACTTTACCTTTACC
CAAAAATCTTGGGGAGATTTTTTCCCCCCTAGGCAACAGACTGATTTTTATTATTAAAGA
ATATTCAAAATGATAAATGGCTGTCACAGACTTTCCTAATATTAGAGAAGCAGTGAGATG
TGGTTTTAGCGTGAGCTGAATTTTCTTGATTAATATCTGAATTGTGTAAAGTCCTACGAA
ATATTTTTGGAGATCGttattttctgcatctgtaaaatgaaggagttggactagatggtG
GAAGGTTTCTGCGGTGACTCCAAATACTATGAAAAGAGCTAACCTGTGCTAAAAACCCAG
GATGAATCCCAGTGCTCAGAGGAATGAATGTGCTACCTTTaagagtatgcaagcagcctg
ggcaacctagtgagaccccatctcttcagaaaacaattttagccagacatggtgacatgt
gctgtagtcctagccactctggaggctgaggtgggaggattgcttgagcctaggaatttc
aggctgcggtgagctactccactgcatttgagcctgggcgacagagtgagatcctatctG
GGGGGAAAAAAACTTACTCATGGAGGTTAatgggctgaattgtagcccccaaaattcatt
tgtctaagtcctaacccacagcacctcagaatgtgactgtatttggacaggtaattaagg
taaagtggggtcacatggttggaccctaatccagtgtaagtggtatccttattagagatt
aggacacagatggggagaagataagacagatggagaagatgagcatccataaatcaagga
gagaggccatcagaagaaaccaactgtgctgacaccttgatcttggacttctgcctctgg
aacagtgaggaagtaaatttctgttgtttaagccacctattctctgatgctttgttgtgg
cagccttagcaaaagaatacCGggggaaaggatgtttctttcagtaaatggtgctgaagc
aaatggatcagaatgtatcatagaactaaatgtaagagctaaagctacaaaacttctaga
ataaatcagaaaatctttgtcaggttagttaaagattcttagatataacaaaagcacagt
ccataaaaaattgaaaaatcggactttatcaaaattaagattatgttttttcaaaagatg
acaccagaaaaaAAGTActtgtattcagatatttaaaaaaaaaaaacttttacagctcaa
taacaagacagataattgtaaaatgggcaaaatatttgaatagatattttacccaagaag
atgatacatgagtggtcagtgagcacatgaaaagatgcttgatatcaattgtaatcaggg
aaatgcaaattaaagtaactgagttactacttcacatctattagaatggctgtaatcagt
aaggttgataataccaagtgttggttaataccggagattaaactcttcatgcattgctgg
tgggaatataacatggtctagctactttgaaaaacagtttgactgtttctcaaaaagtta
aacgttaccaggtgatccaacaattatattcttaggaatcttcctaaaagaaatgaaagc
atatgtccacagaaaaacttccatgtatatgattatagcaacattattcatagtagccaa
aaacctcagtaacataattgccagttcatcttaactgtgaatagagaaacaaaaaatggt
atagccatacagtgaaggactgtgcaactatgaaaaggaacaaaccactgatctatgcca
gaacatgggtgagcctcaaaaatattctaagtgatatttagccaaaagactacattttgt
attccatttatatgacatttctagaaaagacaaactcaagacagtaaatcagtggttgcc
aggagctggagtgggagtggagagtgactgcaggagggatctttttgggataatggaaag
gttctaaaactggattgtggtgattgttgcataactataaatttgtgaaaaattactgaa
ccgtaAAGTAATTTATGGGGTTTTAATAGCCCATTGATTTATGTTTGGTATAAAGTTGGT
GGTAGAGGGAGTTTGATTTTAGTTGAGATGAGGTGGGCAAACACCCCATGGGCATTTAAA
AATTCTGTAGAGCTGTGGTTTTGGTTCACTATGATATGAGGATGTGTGCTGTTTTTTCAA
CAAAATTGTAACTGCATTTTTTTCTATAGAAAGTTTCTTGAATTTTCATTGGTTTTTGAA
AGAGCTAGTTGTTTATGTTTTGCATTTTATTGTTTTAGGTTCGTTACCGTGAACGCATCA
CCATTCTTCGAGGGAATCATGAGAGCAGACAGATCACACAAGTTTATGGTTTCTATGATG
AATGTTTAAGAAAATATGGAAATGCAAATGTTTGGAAATATTTTACAGATCTTTTTGACT
ATCTTCCTCTCACTGCCTTGGTGGATGGGCAGGTATGTGGATCTAAAACTCATTGCTGAT
TATTTCAGAGAATCTGCTTTCTTTAGTGTTCAGGTGCTTATGACTCTTTCCACTCTTAAC
ACCCCTTTGGGGATATTTTTTAATAGATATTGATAGCATTCATTCAAACTTAAAAAAAAT
TTAATTTGACAAATGTGTCCAACTTTTTTAAGTGCATTATTCTTTATATCAGGCACTGAA
CTGTATGGTGGGATCACAGGGGTGGGTGATGTAGCCCATTTACCCTCTCAGACTGTTTTT
GGACAAGTCTGGGAGATGTAAGGAGCTAATTATTGGCCTAGGTAGATGTGCACACAAAAG
AACTTACAATAAAATTTTATGAGTATGAAGATACTAGTCTCTGGCAAAGGGCAGGAGTGA
TATCCAAGAAGTTTTCTCAAAGGAGCTGTTTGAAGTGGAGTCTGGTTGTGACAGCGATGG
TCTATTAGGAAGAACAGGAGTGTACTCAATAGTTCAGAGTGGGCTGGAGCAAAGATGAAC
CCTGCAAAGTCAAGTCTCATTCAGGCAGAGCACAGAAACACCAGAGGGGCCAAGTGATGG
GGGTgcccagctcattttttaaaatttttgtagagacacagggtcttgctgtgttgctca
ggttggtctcaaactcctggcctcaagcagccctcctgcctcagcttcccaaagtgctgg
ggttacaggcatgagccactgtgcccagccAAGAATGTTTACAAATTTTTTAGGTGAGGT
TAACCTTTTAAACCACTCTTTTCAGATCTTCTGTCTACATGGTGGTCTCTCGCCATCTAT
AGATACACTGGATCATATCAGAGCACTTGATCGCCTACAAGAAGTTCCCCATGAGGTATG
ACTTTTATTTGATAAAATTCTTTCAGAAAACTTATTAGGGAGTGGAGAAGTTTAAttgta
agttcattagatgtattctctcatataattctcaaaaacaacttgaggtgtgagcactct
tgtctgccctgttgttcaaaagaagctgacattaagaaacctgccaagatcacaacagct
gtgaagctgggcttattaggacctgggttgtctgtcttagactctgAAATTTGCATAATA
TAGGCAGATTAATTAGGGCATGTTGCTGCTGGGTCCCATGGATGTCAGCTGTGTCTCATA
AAGTCTGCTGGAAAATACATCTTATTTGATGCAGATGTTTGACTTCAACTGCACAGTCTA
TTAGCATTGTCCACAAACATCACTCAAAAAGGGTGGCTTAGGGTGCTGCTTCTGATGAAT
TACTCAAATAATGTGTTAACCATGTTTGTAAAAGGCATTTTATAACTTGAAGTTATTTTT
TAGGGTCCAATGTGTGACTTGCTGTGGTCAGATCCAGATGACCGTGGTGGTTGGGGTATA
TCTCCTCGAGGAGCTGGTTACACCTTTGGGCAAGATATTTCTGAGACATTTAATCATGCC
AATGGCCTCACGTTGGTGTCTAGAGCTCACCAGCTAGTGATGGAGGTATGCTGTGTTCTC
TGAAATATGACTTGTTTTTTTAGTAAACTTAAGGAAAGAAGATATTAGGGAGTTTTAAAT
TAATGACATTTGTGAGAAATTCCATCTATTCCTTCTGATGAGTTTATCATTATAGCCTGA
GCCTTTTCAGTAGATGCACACTACTAGAATTAAAAGCTCAAGCTTTTGATTACAatgaat
ccattaacatgttttcagagaaatctgaatgactaggaagtacttgagatttaagagtgg
gaaagtaagatatagggagttggtgtgcatgtatgatattttatgatcccaatgttattt
cgtatatttaatgtatgtatgtaggagagactggaaagaaatacacgaaaatgttttaag
tggtcctttggatgctaggattacaggtgatttGAAAGAAGGGAAAGAGGCAAAGGTTCT
TGACATGGCACACTGATTAGAATATTTTTAAAATAAGGTCCTAATTAGATTAATACTAGT
ACAACTCTGTGGTTATCAATAAAATCTGACTTTGCTAAAGGTAAAGAAATTGTGAACAAT
ACTAAACAAAAAGTAACAAAAGTAGCTCATGCATTCAGGTGGATGGACTTTGAGGAAATG
AGGCTGGAGATCCTAGAGGCATATTGCATTTGTTCCTGGGCAGTGACCAACTTAACAGGC
CTTTACCTGTGACTGACAAAATTGGTAAGGTTCTGGTCTCCAGGATTAAGTATCTACTTC
TCTAGGGAATGGCCACTTAAATACTTATTCTTAAATCATGTTTTAAGGCCACTGCAAGAG
AAGAGGCTAATGAGACATTGTCATTTACAGCAAGGCAGATACATGAGAAGTATTTCATTC
TTTGGTGGTTGCTGCTGTTTGTTAAAGCCTTTTTTTTTTTAAAGTACTAAAAAAAAAACA
AGTTTTGTAATTAGGGGGAAAATAAATACATGTGTACCTTACAGGTTGTATAAAGTACAG
GAGATTATTAAGTCATCCAGAAAAAAAGCATTAACATTTCTTAAGCCCCTTTGGCAGGGG
TGGGAATGAGTAGAGATTTTTTTCTCTCTTGAGTGAAGTAACATTTAGTTGAATTGAGGG
AGTAAAGTAAGATTTTTGTCTCCTTTTCCTTGCAGGGATATAACTGGTGCCATGACCGGA
ATGTAGTAACGATTTTCAGTGCTCCAAACTATTGTTATCGTTGTGGTAACCAAGCTGCAA
TCATGGAACTTGACGATACTCTAAAATACTCTTTGTAAGTAATTCTACCTGAACATTTTC
TTGCATTACTGAATATGTAGGGTTTTGGtttatttattttgagagagagggtgtcactat
attgcccagtcttgtctcgaactcctaggctgaagtgatcctttcaccttggcctcctag
agtgttggggttacaagtataagatacagtgcccagccTGAATACATAGTTTAAATGTGA
GGTTTAAGAGTTTAAGGGggccaggcgcggtggctcatgcctgtaatcccagtactttgg
aaggctcgggtggatcacctgagatcaggagttcgagacaagcctgaccaacatggtgaa
accccttctctactaaaaatacaaaaattagcccagcatggtggcgcctgcctgtaatcc
cagctactcaggaggctgaggcaggagaatggcatgaatccgggaggcagaggttgcagt
gagccaagatcgcgccactgcgttccagcctgggcaacagagcgagacttcgtctcaaaa
aaGTGTTTATTAAGGGATTATGCTATGTCAGATTCCAACTTTTATTTTTAAGTTTTGTTT
TTTTTTTAATGGATCTACATTGAAACACACCAACAGGAACTTATTATATATAGATCTTCG
TATGAATTACTAGGTTTTTCACTTTTAAAACCATGTTTTGTGtttttttgttgtttgttt
gttttttgagacggagtctcactctgtcacccaggctggagtgcagtggtgcgatcttgg
ctgactgcaagctctgcctcccgggttcacaccattctcctgcctcagcctcccgagtag
ctgggattacaggcgtctgccaccacgcccggctaatttttttgtatttttttagtagat
atggggtttcaccgtggtagccaggatggtcttgatctcctgacctcgtgatccgcccgc
ctcagcctcccaaagtgctgggattacaggcgtgagccactgcgcccggccAACCAtgtt
ttgttttgttttgtttGAAATTTCAGTCAAGGTAAAAACCATGTTTTTATAAAAGCATAG
TCTCTGTGGCTGAAGTTGCCTTGACTCTTTCAAGGGGAGTACAGTTAACAGACCATTATC
ATTAAGGTTCTGTTACATTAAGACAAGCCAAAATTGAATAGGAAGTGTAAAGTTTGGAAG
ACTCATGTTCTTGATCTTGATTGTCACTACATGGAGGTCGTGGAACATAAACCATGAATC
GGTCTTGTTTTTCAGCTTGCAGTTTGACCCAGCACCTCGTAGAGGCGAGCCACATGTTAC
TCGTCGTACCCCAGACTACTTCCTGTAATGAAATTTTAAACTTGTACAGTATTGCCATGA
ACCATATATCGACCTAATGGAAATGGGAAGAGCAACAGTAACTCCAAAGTGTCAGAAAAT
AGTTAACATTCAAAAAACTTGTTTTCACATGGACCAAAAGATGTGCCATATAAAAATACA
AAGCCTCTTGTCATCAACAGCCGTGACCACTTTAGAATGAACCAGTTCATTGCATGCTGA
AGCGACATTGTTGGTCAAGAAACCAGTTTCTGGCATAGCGCTATTTGTAGTTACTTTTGC
TTTCTCTGAGAGACTGCAGATAATAAGATGTAAACATTAACACCTCGTGAATACAATTTA
ACTTCCATTTAGCTATAGCTTTACTCAGCATGACTGTAGATAAGGATAGCAGCAAACAAT
CATTGGAGCTTAATGAACATTTTTAAAAATAATTACCAAGGCCTCCCTTCTACTTGTGAG
TTTTGAAATTGTTCTTTTTATTTTCAGGGATACCGTTTAATTTAATTATATGATTTGTCT
GCACTCAGTTTATTCCCTACTCAAATCTCAGCCCCATGTTGTTCTTTGTTATTGTCAGAA
CCTGGTGAGTTGTTTTGAACAGAACTGTTTTTTCCCCTTCCTGTAAGACGATGTGACTGC
ACAAGAGCACTGCAGTGTTTTTCATAATAAACTTGTGAACTAAGAACTGAGAAGGTCAAA
TTTTAATTGTATCAATGGGCAAGACTGGTGCTGTTTATTAAAAAAGTTAAATCAATTGAG
TAAATTTTAGAATTTGTAGACTTGTAGGTAAAATAAAAATCAAGGGCACTACATAACCTC
TCTGGTAACTCCTTGACATTCTTCAGATTAACTTCAGGATTTATTTGTATTTCACATATT
ACAATTTGTCACATTGTTGGTGTGCACTTTGTGGGTTCTTCCTGCATATTAACTTGTTTG
TAAGAAAGGAAATCTGTGCTGCTTCAGTAAGACTTAATTGTAAAACCATATAACTTGAGA
TTTAAGTCTTTGGGTTTTGTTTTAATAAAACAGCATGTTTTCAGGTAGAGCTTAAACTAA
ATGATGTGTTTACTTAGTGCAGTTTCTGGTTATGAATATTATATTGCTATGTGTATATTA
TATGGACTCTTTAAAATGATTGACAGATTGGCAAATTCTTAAATCTTTGTACATTGTTGA
GTCATATGTTCTTAGAGTTAAATTTGTCTCAGATAAGAAAGTGTTAAAGCATTAGCCTGT
GTCAAGTTCTTTGAGTGATACTAGTGAAACCAAATAGAAAACTATTGTTGGATCATGATT
TAGTCTTATGTACATTCACCCGAAGACAAAAATGGTACTTAAAGTGGCAGTGTTCAACAT
TTAATGAGTTTTTCCCCTTTTATCCTTCGAATAGGATTAGATGTTTAAAAAAAAGTTCTT
CTG
