# Supplementary material for: Reference based annotation with GeneMapper
Source: Genome Biol. 2006 Apr 5;7(4):R29. doi: 10.1186/gb-2006-7-4-r29 (PMC1557983; doi:10.1186/gb-2006-7-4-r29)
Supplement: Additional data file 2 — A gunzipped tar file containing the data set of orthologous genes in five vertebrates (human, chimpanzee, mouse, rat and chicken) that was used to compare pair-wise and multiple species GeneMapper [file gb-2006-7-4-r29-S2.tgz › 5verts/orth108/pt1.fa]

>pt1
TAGTCCGGTTCGCCGCTGTGCGCACTGCGCATGCTCCAGCTCCATCCTTCCCTTCCCCCA
CCACCCCGCCCTCCGGGAGCCACGCCCAAAAAGTCAAGGCGCTTCAGTTACCAGCCGGCT
ACGTCGCGCCTGCGCTTTGACCCCCAGTTTGCGCCCCCAACTCCGGTCGTGCGGCCGCCC
GGGGAGGGCTCTGCAGTTGCGCAGCTTGCTCCCCGGCCCTTTTCCCCTCCGCTCCCCGCC
GCCTCCTGACGCCGGGCGTGACGTCACCACGCCCGGCGGCCGCCATTACAGAGAGCCGCG
CTCTGGAGCCTCAGCGAGCGGAGGAGGAGGCGCAGCGGCCGACGGCCGAGTACTGCGGTG
AGAGCCATAGGGCCAGCGCCAGCCTCAACAGCCGCCAGAAGTACACGAGGAACCGGCGGC
GGCGTGTGCGTGTAGGCCCGTGTGCGGGCGGCGGCGCGGGAGCAGCGCGGAGCGGCAGCC
GGCTGGGGCGGGTGGCATCATGGACGAGAAGGTGTTCACCAAGGAGCTGGACCAGTGGAT
CGAGCAGCTGAACGAGTGCAAGCAGCTGTCCGAGTCCCAGGTCAAGAGCCTCTGCGAGAA
GGTGAGCTGTAGTACGGCTGCGGACAGCCGCCGCGGGGCCGAGCCCGCCGAGGAAAAGGC
GGCCGTGAGGAGGGTGCAACATGGCGGAGGCCGCCGGTCCGGGCCCCCCGAGTCTCCGAG
ACCGGCGCCCATCCTGGCCGGCGGCGGCTTCCTAACGACCCGGCGCCCCCTGCCTCCCGC
GCAGGAATTGGTTGCCGCCGCCACCGCCGCCTAAAATGGCGCCGTTCACTCGACTCCTGG
GCTTTTGAGTCAGCCGGCCTTGGCGCCAGACGAGGTGGCAGGGGGAGCGGAGACCCTGTG
GGTCATCGTCAGGGACGGTTTTGAGGGTGAGCTGGCTTGGATTCTGCGGCTTGGGAATGG
AGCCTGGGCCTCTACGGTGGGCTGAGTAAGAGTCTTTCCGCTGGTACCCAGGCCTAGTTA
GGTCCAGAGCTGCCCAGAGGATCCCCCAAAGGCAGTCTTGTTAGGCCGTATCCCAGAACA
TATCTAAAGGTCACACAGCTTTAGTACCCCCTTGGTGGTTTGTATTAAACTCACCAAGCG
ATCTTCTCCAGAAATCAAGGTAAGGGGTGTCTTTAAGAATTTTAAAATTATTCTCTTAAC
CTAATTTTTACGAAGGTCATGGTGGTAGCTATAAGGGAGGAGTGTAACTTATTTTTCATA
GTTGGAAGAAATCGGGAATTTGGTGAGTCATACTACATAAGGAGCTTTTGGATTGGAAAT
CAAGTGTCGGTTGAATATGATTTAATTATGCTGACTCAAAGCCTTCTCTAAGCTTAACAC
ACTTGGCATTTTGCCGTTTATTTTTAAAATGACACAACATAAAATGGAAGAGCGGTAAAT
TTTGTATCTTTGTTGCAAAAGTTACTTGATAGTATTTTGTGGCTGCAAGTAGTAGTAGTG
ATAATAACTGTCGACTGAGATTGTATTCCAGACATTGTGCTTAGTGTTTAAATAATGTCT
CACATACACTGAAAATAGAATGTTGTAGTCCACTTAGTAACACTAAACTTTATATTAGCT
AATTCCCTTTTGTTTTCTCCTTGGGGTTGGGGAAACAGGTAGTTAATTTAGCTATTAGCT
TTGTGTTGTATTTTTAAATTCTTGTAACTCAGTTTTCTAAAGTACACAAAATGCTGATCT
CTGCTGTGAACATTTTAACTTCCCTTTTCAAAATTAACTTTGCAGCATGTCACTTTAGTA
CAGAATAGTGGAGTATCATATTAGCATTTTGTATTCGTGAAAAGAATTAATGGAGAACTA
TTATCCTGATTTGTTTCTGGTTTGATATGAAAATTAGGTTCATGAGTTTGACGTATATGT
TTCCAAGACAGGCTTTTTTAGAAACCATGTTGTGAACAATTGGAATTTAAGTAAGTCAGA
TTTAGATTTGTTTCTCCCAAGCCTGAACAAAACTACTACTAGTGGATGAGGTGGCACATC
ATCTGTTGGAGATGCCTTTCAATGGTAGCGATGTGTTGAATCTCCTGTTTCTTTACCCTC
TCACGTCAAATGAGGTTGGTATTTATTTTAAAGGTTTAAAATTGGCCTTTAAAAATGAAT
GTATATTGCCAGGTCTATACATTTCTAGGTACTGTACATGATGATCTTAGCGATTTTTGG
AATTCAGTGCATTATATGAAAGACTTTTAAGTCAATAGTTGGCCAGTTGACTAGTCTTTT
GAAGAAAACGTGGAAAGGAGGGAGGTAATGACGTAACTGGAAGACTggactgcgagttag
atttggacatgagtcctccttcttctcttacttgagtaattgtgacagactttgggacag
ccacttcacttggtccttgttttcctgtctataaactaaAATGTGTTCTGAGATTATACA
GTCAATTCCGTTTTAAATTAGTAGTGTGTTTAATATTGAACATCTATTGAATATCTAAGA
TTGCACTCTTTTGAGGGAAATGAAAAGCAATGAACAATAAGTATGCTTATTGTCGAGGAG
CTATGAATCTAGTTTGAAAGAAAAGCATGGTATGAAAAGGTGTGGGAGATGGAGCATGGA
AGTAGAGGGTTTGTGTTGGAAACTGTTGTAGAAGATAAGAGAATACTGGATGCTAGAGTG
GGGTGGGTGAAGCTGATGCATCTAATATTGCTTTCCACATCTTTGTAAAACTAAGATGTA
GTGAGGTAAATCTCCATTGCTTGCGCTGCTTACGCAAATTTTAGTTCTGAGTGCCAAAAA
AGATGGAAATAATATTTGAGAGTAGGTGTTATATAAAAGTTTCTGTGGAATGGATCCGTT
TTGGTGGATATCATTATACAACCTTCATACTGTTTATAACTGGTAAGTAAGTATTTCAAC
TTTCAGGATGATATTAAACTTCCAAACTAAATTAATTTGAAGACAGTTTTTTGGGTATGT
AGAATCCATGAACTGATACTTTTTGTACAAGTCTTTCTAGTAAAACAAAAGCTGTCTTTC
ACTCTTAATATTTGTGTGCCAGTGGCATCTCTGGGTGAAAGCTACATATGTGCTCTTTGG
TGTGATTGCCTTCTAAAGAGTAATTTTGAAAATTTGAGGACTAATTTTTTTCATTAGTGT
ATAATAATAGTATTTTTTGAGAAAAAAGATACTTGTTAATAGTTGATAATTTCTTCAATC
ATAAGAAGGAATGATAATGTAAAAGCCTTCCTTCTACCCACCTAAATGCCTGATTTGCAA
GGGGAAATATTTAAATAGTAAAAATAGATGTATACCATAAGAGGTCATTGTTACTAAAAA
ATCCTGAGGCCATTATTTTGTTATCCCATCAACAATTAACAGTGTTACATGTTCAGAACT
GAGAGAATCTAAGTATGCATTTATAAAAGACAAGAGTGAACATGGTTTTTATGTTACTGA
CTAGCTAAAAAGAATTTTAAGATGTGATTAAGACTTATACAAAAGCCAAGGTTGTTAGTG
TATAGTATACTTTGTCATCTTGAGAATCATAATTTGTTGATAGTTTAATAATTTGGTGTG
CAGTTTTGCCTCAGGCTCAGTTCTATAATCGGCATTACATCAGTATAACTGGCCGGGTAT
GTTTCAATCTACAGATTGAAAGGAGTAAATAGTATCAACTTGCTTTTGCATTGACTACAG
TAAACAATCTTTTATTATGTGACTTCAGCTTTGTTTTAGCTTGGGTATGATTCTTGGCTT
TGTGCTTACCAAACATGTGGAGAACGTTGTTTGATAGCCAGATTTTTTTTTTTTTTCAAA
GAAGTTCTTTACCTAGGTATGCTGTTTTCCATTGCTCTGCAAGCACTATAAATAAAGTGC
AGTCATTAGTCATTAAAATGTTAGTTTTAACATTTGTTACGTGAGTATGGAAAAAACAAA
CTGCTTCCTTCTAATTAGATGAGCTGAAAAATATTTGACCAAGATGACATTCTTATATGA
ATTGGGTAATATGTTGCTGTGAGTATGTGTGTACGTTTCATTTTAAAGGGTGTTTGGCTC
ATTTCTCTAGAAGTGATTTGAATATTGAGGAGAAGCAGGTGGGGGAAGCATGTTACAGAA
cattatttttatcatacttttataagatagttattgttctcagttacagatgcaacccaa
agactcagaaaggtaaagtgacttgactaaagGGGCTAAAAGTGAGATTGCCAAGGCTTG
TGGATTCTAAGCCTAATGTTCTGGTATTGCTTCACAGATCCCCTTCTCTTTTCAGAGGTA
GTGTTAGTAGTGAAAGATGTAGGTAAATTGGGGCCAAGCCAAATTGGGAAGTCAACACTT
TCATAAAATAAAACtttttttttttttgtgataaggtcttactcttttgcccagtctgga
gtgcagtggcgcaatctcggctcactgcaacctccacctcccaggttcaagcagttctcc
tgcatcagtctccctagtagctgggattacaggtacccaccaccatgcccagctgttttg
tatttttagtagagatgggatttcaccatgttggccaggctagtctcgaactcctgacct
tcagtgatccacccacctcagcctcccaaagtgctgggattacaggcttgagccagtgtg
cctggccAAAACATTATTTTTATTTTCATTGCTTGAAAGCTTCCTATTCATGTTACATAC
TGTTGTCCCGCTTTGTCTTGGAAAGAGTAATTATTATTCAGTTTTGGATGTAGCTGACAA
CATTTGCCCCTCAAATGAGATTGGTGAGATGAAAACCCTAGATAATTTCCCTTGTATTCT
TAGTATAAATCATGATCCAGAGACTGAGCTCTAAAGTATTCTAATAAAGTATAACTGACT
TTTTATATTGTTTATTGCAACTTATAAAATGCCTCTTTTCagcagggcaaggtggctcac
acgcctgtaatcccagcactttggaaggccacggcaggtggatcacgaggtcaggagacc
aagaccaatcctggctaacacggtgaagccccgtctctacttaaaaatacaaaaaattag
ccgggcgtggtggcacacacctgtagtctcagctactggggaggctgaggcaggagaatt
gcttgaacctgggaggcggaggttgcagtgaaccaagattgtgccactgcactccagcct
gggcgacagagggagaccccatTCCCCCCGGCCCCCCTGCCCCAAAAAAGCCTCTTTTCA
TCCTCTTGGCTTCCGCAGTCAAATGTCATGCATGTGTGTATTTGTTTCATGGTCTCCTAG
GCAGGAAGCTGTAATGCAGTTAGTTTGGAGTTGACTTCATGAGGAAACAGAAAAGGTGAA
CATTCCCACTATTCAGAAACACAGGTTCCCCAACCCTCCCTACGTTCTCCACTGGGACCA
GAATTGTATGTTTTCAGAAAATTGGCTGTAAGGCTAAGTTGAAGCTCATGTACTGTAGAA
AGAATGAAGGACCCTTCAGGAGTATGTGGGATAACATTTGTATTACCAGTCTGGTGTGGC
CCTGTTTTATGGCAGCAAATATGTTCCCTATCTCATGGTAAGTCAGGTTTGTCAGAGTTA
CCTGTGAGATAGCCTTTGCTTAGTTTGGAAGGGGTAAGTTAGGAAAACTAAGAGACTGGG
TTTGGTGGGGTCTTTTATCAGGGTACTGAGGAGAGAGGCAAAGCTATATGTAACAGGGAG
ACACTATTTACTCTTTCTGCTTTGACCCATTTCTCTTACTTCATTATCATCCTTGCCTGA
GAAAGCTGTCAACCTCCACTCATACACAGGCAGATCTGAATTGGATGAGAACCATGAAGG
AGGAAGATTTTTGTTTTTGTGGGCtttttttttttttttttttttttttttttttttttt
gagatagagtctcacagtcacccaggctggagtgcagtggtgtgatctcggctcactgca
ccctctgcctcccaagttcaagcagttctcatgcctcagcctcccaaatagttgggatta
taggtgtgtgccaccacacccagctaatttttgtatttttannnnnnnnnnnnnnnnnnn
nnnnnnnnnnnnnnnnnnnnnnnnnnnnnnnnnnnnnnnnnnnnnnnnnnnnnnnnnnnn
nnnnnnnnnnnnnnnnnnnnntcccaaatagtgggatttataggtgtggtgccaacacag
cccagctaatttttgtatttttagtagagacagggtttcaccatgtgggctaggctggtc
ttgaactccttacgtcaagtgatccacccatctcagcctcccaaagtgctaggattacag
gcatgagccactgGCACCAGACCTGTTTTTGTTTTAAATAGATTTTCTTTTGGCTTCTGG
GGCAGAAGTGGTAGACCAGGCTGAAGAAGGGAGAGGTGTCTATTGTCAGTAAATGGCTGA
GAGGTGGGGTTTGAAAGAATGGTAAAGAACAACCTGAGATTAACTGCttttttttttttt
tttgatacggagcctcgctctgttgcccaggccagagtacagttgcatgatcttggctca
ctgcaacctttgtctcccaggttcaagcggttctcctgcctcagcctcctgagtagctgg
gattacaggcatgtgccaccatgcctagctaatttttttatttttagtagagacagggtt
tcatcatgttggccaggctggtcttgaactgctgacctcaagtgatccacccacctcagc
ctcccaaagtgctgggattacaggtgtgagccactgtgcccagctAACTGCTTAACTTCT
TCACATTGCAGTATTATTGCCTGTTTATTGGTCTGTTGTGGATTGTGGTTTAGAATGGAT
GAACAAGGCAGTGACACAGATACGTGTATATCTGAATCTGGGTATTTTTTAAACCAAATG
TGACCAGTTGGCCAGTCCCTCTTGCACCCTGTGTTGCCACTTCTGCCTTAGTTTAGTCAT
TTAGTTGCTACTACAGATGGGGATTTTTACCCTGCTGGTGTTGAGGCTGGAAGGTTGCAA
ACCTTTGTCCTAGATGGGGACAAGGAGTAGAATGGGAGACAAGCAGTAGCATGTGTTTAC
CTGGTCAAAGGCCTGCAAAATGTAGTTCACAGAGGTTATGGAGTGTCATTGATGCTATCG
TGTGACAGTGTACATTTGATTTTGGAACCAGTATTTAATAAACCTTCATTGTATGCATTA
TTGTCACTATTGAGCTTTGTCTAAAAAGCACTACCTTATTCTCGTGTATAAGGATTTCTT
AGTTTGGTTTTGCTCTAATTAATAGCACAGTTTTGGATTAGTCAGGAGATTGACTTTATA
GTTAATTCTAGATAGGGAATGTTTTAGAATGCTTGTGCCGGTGGTGATCAAGTAACTTAT
TTTTCTGCCGCTAATCTGTAAATGAGCAATAATGCCCACTATCTATTTCTTTTGGCTGGC
TTTACTTAATAAAATAGGCTTAAGACATGCTTTAGGATGGGGtagaattctagtaatgga
atcaaccttaaagaccatctaggctggcggggcacagtggctcacgcctggaatcccagc
actttgggaggctgaggtgggtggatcacgaggtcaggagatggagcccatcctggctag
cacggtgaaaccccgtctctactaaaaatacaaaaaatttagccaggcatggtggtgggc
gcctgtagtcccagctgctcgggaggctgaggcaggagaattgcttgaacccaggaggca
gaggttgcagtgagccgagatcgtgcccctgcactccagcctaagcgacagcaagactcc
atcttaaaagaaaagaaaaaaaagaaacaaacaaccatctagactaattcatcttacaca
gatgagggaggaaactgagacccagagtggttgaatcttgttcaTGATGTATTATTGTGA
CAATTTTTAAATAAGTAGACATATAGCAGCATTTCTCAGTTGTGTGGTAGATTAAAACTT
CTTTTTCTATGCAGGAATGATTGGGAGTGTTTAATTCATTCACATATGTAGGTTAGTTGG
TAAAGGTTGAGTTTAGTCTATTGTGCATATGAGACATAGGGCTTTAAGGATCTTTCCTTT
TGGTCAGAGGCAAAGGTGATATTGCAGAAACAGATGGGAAAACTCACAAATTTTATATTT
TCTTTTATTACACTTTTAGAATTATCCCTCATTCCCAACATTTTTCTTTTATTTAGGTCC
TAAGCCTTAGAGCCAAACAGAAAATACTAGTTACTAGAATATTACCTGGAGGGTTAAACT
TTTAAAATATAACCATACTGATTTTAATCAAAGAAGATTGAAATGTTTCGTGAAATATTA
GTGGTATCTGTTCAGTGTAGTTAATGAAAGACAAGTagtcatgcaccacataatgacatt
ttggtcagtggtggactgcatgtgatggtggtcttatgaaattataatggagctgaaaaa
ttgctatcacctggtgaccttgtaatgtcatagtgtaacactttatattgtttatgttta
gttatacaaatacttaacattatgttaacagttgcctacagcattcagtacagtaaatgc
tgtacaagtttgtagcctaggagcaataggctatccaatagcttaggttcgtagtagtct
atactatctagatttgtgtaagaccactctgtgatgttcacacaacaactaaataatttg
atgtatccctgcgattaagcaacacatgattAGTATGAAGAATGGTTTGATAGTTGAAGG
AAATTAACTCAAAACTCATTTGCTTCCAGGGCTAGTAATATGTTCTACATCATGTATCAC
CCCACGCCTCAAACTCTAGCCCTGTACACTAACTTATCACAAACCTTGGATTTTTTTGCA
CAATTATCAAAATGACATATCAAACCAACCGTACATCTTGACATAAAAACAGTATGAGAC
AAAATGAAATTCTCTTGGGATATTGAAAAAAATTTTTTTGCCTGTGAATTTAGTAATTTT
ACTTATTAAGAATTTTCAAATGATTTCAGTTCTTAAACTGAAAAATAAAATTCAAAAATT
AATTGCATTTTTTCCAGTGTTTCTTCTATGTCTTTATATTGGTAGAACTGTCTAACTATA
TGGTAAGGATGTGAAATGTTAAATTTACTTGAACTAGAGTTACAGTGAACATTAGAATTA
ATAATCAGACttcttttttttttctttttttgagaagggagtttcgctcttgttgcccag
gctggagtgcagtggcacggtcttggctcactgccacctccaccttccagattcaagcaa
ttctcctgccccagcctcccgggtagctgggattacaggcatgcgccaccacacccagct
aatttttgtattattagagatggggtttctctgtgttggtcaggctggtcctcaaactcc
cgatctcaggtgatctgcctgccttggcctcccaaagtgctgggattacaggcgtgagcc
actttgcccggccAATAATCAGACTTTTAGTAGTAAAATTACTTTCAAAAATGGAGATTC
CTTTGTCAAATAGTACCATTATTAGCACTAAGATTGTAAAGAGGTTATTTGTGTCTGATT
TTGAGTTTGATGTTACAGAGAAGACAGGTTAGGCCAGCATTGACGTTTTTCATCAAGGGC
AGAATTGATGATACAGAAACTTGATTTCTGTCTAggcatggtggctcatacctacaatcc
tggtgctttgggaggcggaggctggaagctcactggagactaggagtttgagaccagctt
gggcaatgtagtgagaccaccgtttctacaaaacaaaaaaCAGGTTTCTTTAGTTAAGTA
TAAATCATTGATCTGTGATTAATCCAAACACTTTTTCCTCAGTATAGACCTTGGGGTTCT
TGGGTGTTTGACTACCTTCTTTTGAAGGAAACCACttttttttttatttttagatttttt
acgagaggcagtctcactctgttgcccaggctggaatgccagtggcacaatctcagccca
ctgcaacctctgcctcatgggttcaagtgattctccagcttcagcctcctgagtagctgg
cattacaggcatgcaccaccatgcccagctaatttttgtatttttagtaggggagggggt
gtttcgccatgttgcccaggctggtctcaaactcctgacctcaagcgatccacccaccct
ggcctcccgaagtgctgggattacaggcatgatccaccgtgcccACCCGAAACCACTTGT
AATATACCTTTAGGAAAATGCTTTTAGTTACATCATGATCCCTTTCATGTAGCTAACAAC
AAAAATGAATATTAACCCCAAATATTGGAACTAGTATTTTGAAGCAAGTTATTTCTTGGT
ATACTTTAGTGCCAGAATTGGTACTGTTATGTGATTAACTGTTTTTGACGAGCTGAAGAA
AATATTTTGCTGGACATCTGATGAAATTATCTTAAAAATAGTGCTTGGGTGTTTTCCCTG
GAGTGTAGTGGCAAGAGTACTCTGTTGTCCATCAGAGCCACTTGCTGCTCTCAGATGGCC
TTGCTGTTGAATGGCATAATCTGATTTCGTTGGAGTACCCAAGTCCTAAGACTTGAAGAA
TAAGGGTTATTGTCTCAGTCTCATCTTTTCTCTGAGATAGCATTTGTTCAGGAAATGTTA
CCTGTTTTCAATGGTGAAGGGAGTGAGAGTCTGCTTAGGAGTTACTGTATACATTAAACA
TTGGTGACCGGCTTTTAAAGAATTGGAggctaggcctggtgacttacacctataatccca
gcagattgggaggccagggcgggaggatatcttgagcccgggagttcaagaccagcctag
gcagcatagtgagaccctgtctctacaacaaaatttttacttttttatttttatttttat
tttttgagatggagttttgctctgtcacccaggctggagtgcagtggcatgatcttggct
cactgcaacctccacctcctgggttcaagcgattctcctgcctcagcctcctgagtagct
gggaccacaggcgagggctaccatgcccagaatatttttgtatttttttttttttggtag
agatggggtttcaccactttggccaggctggtcttgaactcctgacctcaagtgatccac
ctgcctcggcctcccgaagtgctgggactacaggcgtgagccactgcacccagccctaca
cataatttttaaaaataaattagttgggtgtggtggcacacctgtagttctagctactct
gtgaggctgaggcaagaggattgcttgggtccaggagatctagactgcaatgagctgtga
tcatgctacagcactcgaagcctggggaacagagcaagaacttgtctcaaaaaaaaaaaa
aaaaagtaaataaaTATTAGACACTTCTCAAGCCCTAGGTCCCAATTGATTGATTTTTTT
TTTTTTCTTGGATGCAGGATTCCAAAATACTTCAAGGTCATTATTAAACATTTAAAGTTA
ATGTCATAATGTTAACGATGCAAGTTTAAGATGCTGATATAAAAAGAAGCTTGAGTAGTT
GTCGTGTAATCTTAGGATTAAAGTATAGATTTTAAAATGAAAAACTCTTAGAAAATGGCA
AGACGTGATAACTTTTCTTAATAATTGTAGGAGAAAAATTACAACGCAAAAATGGGCATA
GAAAATTTCTGGCTATATATTTAAAAAATAAGAGAAACAAAATGCCAAAAAGTTACTTAA
AATAACAGTTTAAAATAGTTTATACAAATACTTAAGAACATCATCTAGCTCTTAATGATC
AGATGTTCAAAAATATTCATGGACAACTTGTATAAGAGGAGAAATAACTGATGGTAAATA
AACATGGAATAAAAAGTTTGTACTCAGAAATGAAAAATGCCAATTAAATTAGTGATACCA
CATTGTATATCTGAAATAGCTGAGAATGAGTATATTCTTTCATTTATTATTGTATAACAA
ATTGGCATAATTGAGTTTTATAGTACATATGAAACAAAAAAAGTTAATGCTATTTTGCCC
CGTAATCCCACAATTAAAGCTTTTTGAAAGGAAATAATTCAAATGAGCAATAATACTGTA
CACGTATAGGTCTATTTAGAAGGGCATTATGTAGTTTTAAAAAATCACTATAATGTAGAA
ACGAGTTAGTATGAAACTTTAGGACACAAAATGAGATGCCAGTCAATTATAAGTAAGAGG
TCTGTGTGGGTCAGAAAACTGAAAGGTAATAGAAATGAGAAGAGTTCTGGTTGGTAAGAA
TAAGATAGTTATATATCTTAAAGCTTTCAGTGAAATCTTAACCTtttattttttttttag
cctttttttgtttgttttgagagagagtcttactgtgttgcataggctggagtgcagtgg
cacgatctcagctcactgcaacctctgcctcctgggttccaataattctcatgccacagc
ctcccaagtagctgggattacaggcctgtgccatcttacctggctgatttttgtattttt
agtagagatggggttttaccgtgttggccaggctggtcccaaactcttgacctaaagtca
tccacctgctttggctcccaaagtgatagaattacaggcgtgagccactgtgcctggGCT
TTTCAGCCTTTTTTTAATGCAAAGAATTGTGACATGGTTGTAATCATTTTGTGCttttat
ttatttattttgagatggtgttgtttcccaggctgaagtacagtgacatcatcatagttc
actggaaccttgaactcctgggctcaagtgattcttctgcctcagcctccctagcagctg
ggaccacagagtgcaccaccatgcctagctaatttttatttttcgtagagacagggtctc
gccacattgcccaggctgatcttgaactcctgagctcaagcagtcctcctgccacagcct
tccaagtagctggtactacaggtgtgtaccactatgcccagctAATattttaattttttt
gtagagatggggttttggtatgttgcccaggctgagcagtaatattttgaaaggaatctt
tttttttttttctgagcaataggtctcaataatgcacttaaaatattcagtataccatgc
tgtaagcagatgtgctgtcatccaggctttgttgttccatttctagagcacaggcatagt
agatttagcataattcttaagtgctaaagaatggcttaaatgctttcagaatggtgaatg
agccttggcttcaactgaaagtcaccagctacattagcctctaacaagagtcagcctgtc
cattgagggtttgagggcaggcattgacttctctagctagtaaagtcctaggtggcatct
tcttccactagaaggctatttcgtctacattgaaaacctgttgtttagtgcaaccacctt
catcacttatcttaggtagatcatctgggaaacttgttgtagtttttatattggtacttg
atgccttatcttgcccttttatgttatggaaatgggttcttaaatctcatgaaccagtct
gctagctttaagcttaacttctgcagcttcctcacctctattagcctttatagaattgaa
gaattaggacctacctctgaattaggctttggcttttaagcgaatgttgtggctgatttg
atctatccagaccactaaaacttttgtctgtatcagcaataagactgtttggcttactta
ctatttgtgtgttcactgaagtagcatttctaatttccttaaagaacttttcctttgcat
ttataccttagcagtttggtgcaagaagcctacctttaggcctgtctcgagtttccatat
gccctctcctaagtttaataatttctaacttttcatttaaagtgagagatgtgcaactct
tcctttcacttgaacatttggaggccattgtagggttattaattggcctaatttcaatat
tgtgtctcaggggatagggaggcccaaggagagggagagacagaatggccagtcagcagc
agtaagaatatatacgacatttattaagttcattgtcttatgggcacggttggtagtgcc
ccacagcaattacaatagtaacatcaaagatcactgatcacatatcaccataacagatac
aatagtaatgaaaaagtttgaaatggttttagaagtaccaagatgtgacaaagagacaag
attgtaggcacatgctggtgggaaaatggtgctgatagacttgctccacacGAATnnnnn
nnnnnnnnnnnnnnnnnnnnnnnnnnnnnnnnnnnnnnnnnnnnnnnnnnnnnnnnnnnn
nnnnnnnnnnnnnnnnnnnnnnnnnnnnnnnnnnnTAGgcaaagtgcaataaagagaagc
acagtgaaatgaggcatgcctgTAGTTATTGTGTGCTCTTAAGGAAATTACTATTGCTAt
ttttgagatggagtgtcactgtcactcaggctggagtgcagtggtgcggtctccgctcac
tgcaacatcgcctcccaggttcaagtgattctcctacctcagcctcccaagtagctggga
ttacaggcgcctgccaccacgcctggctaatttttttgtatttttagtacagatggggtt
tcaccatgttggccaggctggtttcgaactcccgacctcaagtgattcatctgccttggc
gtcccatagtgctaggattacaggcgtgagccactgcgctcagccAAAAGATCAATAAGT
GGTTAGTGAATCTGTTGTTGGTTCATGTACTTTTAAAAATTGTCTTCCActgggcgcagt
ggcttatgcctgtaatcccagcctttgggaggccaaggcgggtggatcacctgaggtcag
gagttcgagaccagcctgggcaagatggtgaaatcctgtctgtactaaaaaaaaaaaaaa
aaagttagctgggagtggtttgcatctgtaatcccagctactcaagaggctgaggcagga
gaatgacttgaacctaggaggcggaggttgcagcgaaccgagatcgcgccattgcactcc
agcccgcgcaacaagagcgaaactctgtctcaaaaaaaaaaaaaaaTGTCTTCCATGAAA
AACAGCATGGATGATTTATGAGCTTTAGTTTAAGCCTGCTTTGTTTGTAATTTCATGTTA
CTACAGTGGTTATGATGGCCTGTATTCAAGAATGTTGAGTCTGTGGGTCATTTATCTTAT
AGCTGATTATTTTATAGTGGGTTGGAAATAAGGTTGTGGGATTTCTGAATCCAAACCAGA
ATGCTGAGAGGACATTGGTAATAAGATAGTGTCCTCAgtggtgcatgcctgcagtcccag
ctactcgggagactaaggtgggaggattacttgagcttgggagatcaaggctgcagtgag
ccgtgatggtgccgcactgcagcctggacaacagagcaagaccttgtctcaaaaaaaaaa
aGATTTTAAAAAGTATCCTCAAAGATTGCTTTTCTTCAAGTTAATCTGCAAATTTTTGGA
TTCTAGGACAGTATGAGATGTTAACTTCCCACAGTTACTTGTGATAAGGTCTTAATAAGA
GAATAGCCTCATTCTAGTTTTAACCTTGTTCTTGGAAGTTTATACCAAATTTTTGTTTGC
TTGAAATTCATTCATTTCAGTCTATACCATTTGACTGAATTTCAGAAGGGTTCTGATAAA
TCAAAACCAGTGTGGTACTAATTACAttcttttttttcttttttgagatggagtctcgct
ttgtcacctaggctgtagtgcagtgacatgatcttggcccattgggttcaagtgatgccc
ctgcctcagcctcctgagtagctaggattacaagtgtgtgccaccattcctggcttttta
gtagagctggggtttcactatgttggtcaggctggtctcaagctcttgacctcaaatgat
ccgcctgccttggcctcccaaagtgctgggattacaggcatgagccactgtgctcggccC
TAATTACATTCTTTTAAAAACTTTATCTTAATTTTTTTCCCAGATGTTGACCATATTAGC
TAAGAAATTTGAGGTACTGGAAAAATGTTTTAGGGGAAGCAAAAGGTTTGGTATGTGTGT
TTTGCTTTTGCTTGTCTTTCAGTTCTTAATTCAGGTGATATGAGACTTTACAGAAGTCAA
AATGCCAGAGTAAAAAGGTGGTTATTAAAAATAAAAAACCTCAAATGTCAAAATTAAGTT
ACTTAAAAGTCTGGTTCTACCATTTACTTTGAGTATTAAACTAGACAGTTGAGATTGTAT
AACCATCTTTGAAAATGATGGTTGCTAAAGGTCTGGAGGCTCTGGAGGTGATCCATAAAG
CCGCTCTTATTAGGTGCTTTCAGGATTTATAAGGCCTAAGTCCTTGTGATAGCACAGCTT
ATCTTTATTTTATTTTTAGtttttttttttttttttgagatggctgtctaccaggctgga
gtgcagtggtatgatcatggctcactgcatccttgaccctcctggggtcaagtgatcatg
gctgactgcatccttgaacttctgggctcaagcgattctcctagctcagccttttgggta
cctaaaactgcaggtgtgtgccaccacagatggctaatttttttttattttctatagaga
ggggtctcaatatgttgttgcccaggctggtctctgaactcctgagcatcctcccgcttt
taccttccaaagtgttgggattacaggcatgagctgctgcactcgCCAAAATGATCtttt
ttttttggacagagtcttgctctgtcactctggctgtagtgcagtggagcgatcttggct
cactgcaacctccgcctcccaggttcaagctattctcatgcctcagcttcccaagtagct
gagattacgggcctacaccacaacacccagctgttttgtgtttttagtagaggcggggtt
ttaccatgttggccaggctggtctggagctcctgacctcaagtgatccactcgcctcagc
ctcgcaaagtattgggatttgggattacaggcgtgagccactgcacccagccCAAAATGA
TCTTTTATATGAACATCTGTAGCTTTTATTGTTCTACTGTTCTGGTGTAGTCTGTTTTAT
TGTTGTAACTATCTGAGAGCTGGTAAGTTGAGACCAAaacaacaacaacaacaacaaaac
aacCAAAATCATGCTTAAAACTGGTTCTTTCCAAGGTTGCATTTTTGTTAAGTTCTACTT
AATAGTTGATTGGGTGATTTTTTTTTTTTTTCTTTCTCCGGTCTGAGGGATGGTTGCTTC
TACTGTATACCACTGTTATCGCCAGTATTTAATTATATTTGTTCTGGTCTGTGAAGTTTG
GTAGGAAGGGAAGAAAGAGCTCTGGTTGGCTTTTCTAGATTCACAAGTTAGAAATTTCAC
TTAAGAGTTAACTGTTCTTTTTATTTTAAAGGACAATTTGATAATGTCAACATTTAAAAA
CCAAACTACTAGATACACTAGTTAAGTTCACTTCATAGTATCTTCTCTCAGGAAATGTGC
CTGCATATGTATACAGAGGAGAAAATACGAGGATATATATTGCTGTAGTTTCACACCCCT
CTGCCATTGTAATTGGTCAGGGGAATACTCTGCCTCCACTATGAGAAAATAACCAGCTGT
CTCAATAAATGTTATGTATTATTATATATTGTTAGAAAAGCCAGGCTGCTGAACAATATT
GTTTCTAGTTTAAAAATGCAAAGGAAAACTATTGTTTCTGTAGACATACAGTATGTGTGT
AAACTTTGTAAACAAAGTTTTAAAGGATATACAGACAGTCCCcaatttttcgacttaatg
atggtgtgaaaatgatagatattcaatatacccctcagtttatgatgggactacatccag
ataaatgtatcataacttgaaaacattgtaagctgaaaacacactgttgactcgattata
tttacgataggattatctggatgcagctgtgttacaaattgaggagcatctgTACATCAA
AATTTTATTGGTAACTTTGCCCAAAGGGGGTGGGATTGTGTAGGGTGCTCAAAGGGAACA
TTTCATTTTATCTGTGCCGAAATTTTTTACAAGAATGTATTACTAATTTGTATAGTTTAA
AAAATAGATAACACTTTATCAGTGTGATTTGCCTAAATTGAAATAAAAGCAAGAAATAGC
ATTTAGACTTAATTTTCCTTCATGATTTGAATAGAAAATTTGAGTCAGTTGTAGTAAGGA
ACTTCAGGCAGTCCTGAAAGTCAATTTTTTATTAATACAGAGAATAGCTTTGCAGATAAA
CAGATATTCACAGAAGTATATTAACATTTAACTTCTGATAGCTTTAAATGTGAAAATTAC
ATCATGGCAAGATTTACATGGTATATAACCATCTGTTTGCTTATGTCATGCCCTTTTAAA
ACTTCTGAATAACTTTTGCAAGTTTCTTCTCAGTGTAGGACTTATTTCATTTAGTTATTT
TCATTAATATATGATAGGTGTTAAAAAAACACTAGATGTGGTATTAATGCCAGACAGACT
TGGTAATGGAATAAGCCTAGTGAATTTGTGTTTTTTAGTGATAGTAAATGGGAAGTTGGA
ATTACCCTGCAGAGAAAAATTTCAAAATGAAGTAGGATTTGATAATAATGGGTTGTACAT
ATTTCTTAATAGGTATCTCAGGCCAGTATAgtggctaacgcctataattcagcactttgg
gaggcagaggtgggcaaatcatttaagctcaggagtttgaggccagcctggacaacatgg
tgaaacctcacctctacaaaaagtgcaaaataggcatagtggtgcacacctgtggtcgca
attgttcatggagactgaggcaggaggatcgtttgaacctgggaggtggaggttatagtg
agccgaggtcatgccactgtactccaggctggtctggaactcctagggtcaagccatcca
cccgccttagcgtcccagagtgcagtggttcttaaacttggttgcacactgggaaaagga
ggggtgggggtgcttaaaaattattgatggcttgattccactctccaaaattctgacttt
attaggggaaggaatgggcattggtgtttttgtttttgttttgagacagagtcttggtct
gtcacccaggctggagtgcagtgatgcgatcttggctcacggcgacctccacctcccaag
tttaagcaattctcctgcctcagcctcccaagtagctggtactacagtcatgcaccacca
tgcctagctagttttttttatttttagtggagacggggtttcgccatgatggccaggctg
gcctcaaactcctgacctcaagtgatcggcccgccttggcctcccaaagtgctgggatta
caggtgtgagccaccgcgcctggctgggcattgggatttttaatgtgcagctaagattgc
ataccaatgCTTTGAACCCAGTCCTTGTCATCTGTGGTTGTCATGGCTCATTAGCAACAA
TTCTCTGGTAATTTGTTTTGGTATCTTATGTAAAGTGGTCTCTCCCAGTTTCCCTCTCCC
TTTCCTTTGTGACACTTAACACAGTGTACTTTTGGCTTGGTTACTTGTTTGTGGTCCTTC
TCCCCTCTACGGTAGTgggaatgagccatcttgttcaccactatatgtccagttgctacc
atggggctggtacatagtagtcactcagatggttgagcaaatgaTTTTCTCACAGGTATG
AGCCACAGTGCTTGGCCAAAAACATGTTTTTAAAAAGTCAAACAGggctgaggtgaggtg
gcttatgcatgtaatcccagcccttgggaggatgaggctggaggatcacgtgagaccccg
tctctacaaaaaagtttgtgaaaattagccagccatggtggcgtgtgcctgtggtcccca
ctactgaggtgggaagattcctgagccaagaagatccaggctacagtgagctatgattat
actactgcactccagcctgggtgacaaaatgagaccctgtctcaaaaaaagaaaaaaaaa
agaATCTTTGAGTGCTGCATTGTAGTTAGAACTCTGAAGGTAAGGAAGTAGATATCTGAA
TGTCCTGTTCCATTTTCATTGGTTTTATGTGACAGCTAACAATTAGTATTTAATTAGATG
GCTATTTGATAGGTTTTTAAAAAACTCCTGGTATTGATGATAGGAATGCATATTTTTTCC
CTAGGTAACAGGGTGAGATAGCTAATGGATTATAATCATATCTCACTTATTTTAATGGGA
TCATAAATGCCTGCAATTTTATCTTAGACTGAGTCTGCCCCTTAAGCTACATTAAGTGTA
AGTAAACAAATCTTTGTTAATATTGTTTAATGCCAAATGTATTGCCTTATTTTTGTCTCC
CATCTGTAGGCTAAAGAAATCCTGACAAAAGAATCCAACGTGCAAGAGGTTCGATGTCCA
GTTACTGTCTGTGGAGATGTGCATGGGCAATTTCATGATCTCATGGAACTGTTTAGAATT
GGTGGCAAATCACCAGATACAAATTACTTGTTTATGGGAGATTATGTTGACAGAGGATAT
TATTCAGTTGAAACAGTTACACTGCTTGTAGCTCTTAAGGTAATTTCAATTTTATGTTGG
GGCATGTTGAAATGGGTAAGACAGTCCTCTTGAAAGTTTTTTTTCCCCCAATTATTTTCT
CTATCTGAATGTTAAAACAAAATTCCACATTTAGGAATGCATATGTTCAGGTTTTGGACA
TAAAAATCATAGGCGTCTGCGTTCTGAGTAAGGGGATGGTACAGAATCAAAACAAAAGGA
GGAGAATGAATGCCTCAGTCAGATTGTTTGAAAAAATAggctgggcgtgatggcttatgc
ctgtaatcccagcactttgggacgctgaggtaggcagatcacctgaggtcaggagttcga
gaccagcctggagaacatggtgaagccccatctctactaaaagtacaaaaaactagccgg
gggtggtggcgggtgcctgtaatcccagctactctggagcctgaggcaggagaattgctt
gaacctgggaggcggaggttgcagtgagctgagattgcgccactgcacgccagcctggac
aacacagcgagactgtctcaaaaaaaaaaaaaaaaaaaaaaaggaaaaGAAAAATGTTAG
AGGGCTGGTCAAATAGATATTTTAGTTCAGTAAATTGGGGTATGGAGAGGTAATATAATT
AGATTTGTGTTTTTAGATACTTTTGAAGTATTATAAATACATAAACATACCAAATGTCAA
AATGTTTAAATCagctggtcacggtggctcgtggctataatcccagcactttgggaggac
aggacaaagtgggcatattgcttgagtccaagagtttgtgaccagcctgggcaacatagt
gagacctcgtctacaaaaaaataataataattaaccgagtgtggtggcacaggcctgtag
ttccagctactcaggctgaggtgggtagagttgcttgagcccaggaggtcgtggctgcaa
tgagacttgatcttgccaccctacactctagcttggggaacagtgagaccctgtctcaaa
aaaaaaaaaaaaaaaTATCGAGGAAGAAGTTCAAGAAAAAAAAGAATTTTTCTGAGAAAT
TCAGGAAAACATTTGCTGTAAATATTTAACAGAATATTATGTACATTACATACATTATGT
ATGTACATATGGTTTAGCTCAGTTGAATAGTTTCCAGCCATTAACCATGACAGTAATAAT
CTAGAATAggctgggtgcactggttcacgcctgttatctcaacactttgggaggctgggg
aaggcgggaaggatcacttgagtccaggagtttaagaacagcctagtcaacataaacccc
atctctacaaaaagttaaaaaaaatagccaggtgcagtggtgcatgcttgtagtctcagc
tactcaggaagctgaggtgggaggatcacttgaacctgggaggtcaaggctacagtgagc
catgatgcaccactgcactccagccgtgtgacagagcaagaccccctgtgtctttaaaaa
acaaaaaTCTAGAATGGTAGAAATGATAACCGAAAAAAGCAAGTTACAAAATTACGTGCA
TTACATGCCAGTTGTAGCTTTGCAAAGTGTACCGATGATGATCTGAACATGAAGCAAAAG
ATGGTAAAGAGCTGTTAGGTAAAGGGTGGCAGGCTTCCGCCTTTCCCTTTAAATAAATTG
TTTGACTTTACCTTTACCCAAAAATCTTGGGGAGATTTTTTTTCCCCCTAGGCAACAGAC
TGATTTTTATTATTAAAGAATATTCAAAATGATAAATGGCTGTCACAGACTTTCCTAATA
TTAGAGAAGCAGTGAGATGTGGTTTTAGCGTGAGCTGAATTTTCTTGATTAATATCTGAA
TTGTGTAAAGTCCTACGAAATATTTTTGGAGATCGttattttctgcatctgtaaaatgaa
ggagttggactagatggtGGAAGGTTTCTGCGGTGACTCCAAATACTATGAAAAGAGCTA
ACCTGTGCTAAAAACCCAGGATGAATCCCAGTGCTCAAAGAGGAATGAATGTGCTACCTT
TAAGAGTGTGCAAGcagcctgggcaacctagtgagaccccatctcttcagaaaacaattt
tagccagacatggtgacatgtgctgtagtcctagccactctggaggctgaggtgggagga
ttgcttgagcctaggaatttgaggctgcggtgagctactccactgcatttgagcctgggc
gacagagtgagaccctatctgaggggaaaaaaaCTTACTCATGGAGGTTAatgggctgaa
ttgtagcccccaaaattcatttgtctaagtcctaacccacagcacctcagaatgtgactg
tatttggacaggtaattaaggtaaagtggggtcatatggttggaccctaatccagcgtaa
gtggtatccttattagagattaggacacagatggggagaagataagacagatggagaaga
tgagcatccataaatcaaggagagaggccatcagaagaaaccaactgtgctgacaccttg
atcttggacttctgcctctggaacagtgaggaagtaaatttctgttgtttaagccaccta
ttctctgatgctttgttgtggcagccttagcaaaagaatacCGGGGGAACGGATGTTTCT
TTCAGTAAATGGTGCTGAAGCAAATGGAtcagaatgtatcatagaactaaatgtaagagc
taaagctacaaaacttctagaataaatcagaaaatctttgtcaggttaaagattcttaga
tataacaaaagcacaatccataaaaaattgaaaaattggactttatcaaaattaagattg
ttttttcaaaagatgacaccagaaaaaAAGTActtgtattcagatattaaaaaaaaaaaa
cttttacagctcaataacaagacagataattgtaaaatgggcaaaatatttgaatagata
ttttacccaagaagatgatacatgagtggtcagtgagcacatgaaaagatgcttgatatc
aattgtaatcagggaaatgcaaattaaagtaactgaggtactacttcacatctattagaa
tggctgtaatcagtaaggttgataataccaagtgttggttaataccggagattaaactct
tcatgcattgctggtgggaatataacatggtctagctactttgaaaaacagtttgactgt
ttctcaaaaagttaaactttaccaggtgatccaacaattatattcttaggaatcttccta
aaagaaatgaaagcatatgtccacagaaaaacttccatgtatatgattatagcaacatta
ttcatagtagccaaaaacctcagtaacataattgccagttcatcttaactgtgaatagag
aaacaaaaaatggtatagccatacagtgaaggactgtgcaactatgaaaaggaacaaacc
actgatctatgccagaacatgggtgagcctcaaaaatattctaagtgatatttagccaaa
agactacattttgtattccatttatatgacatttctagaaaagacaaactcaagacagaa
agtaaatcagtggttgccaggaactggagtgggagtggagagtgactgcaggagggatct
ttttgggataatggaaaggttctaaaactggattgtggtgattgttgcataactataaat
ttgtgaaaaattactgaaccgtaAAGTAATTTATGGGGTTTTATAGCCCATTGATTTATG
TTTGGTATAAAGTTGGTGGTAGAGGGAGTTTGATTTTAGTTGAGATGAGGTGGGCAAACA
CCCCATGGGCATTTAAAAATTTTGTAGAGCTGTGGTTTTGGTTCAGTATGATATGAGGAT
GTGTGCTGTTTTTTCAACAAAATTGTAACTGCATTTTTTTCTATAGAAAGTTTCTTGAAT
TTTCATTGGTTTTTGAAAGAGCTAGTTGTTTATGTTTTGCATTTTATTGTTTTAGGTTCG
TTACCGTGAACGCATCACCATTCTTCGAGGGAATCATGAGAGCAGACAGATCACACAAGT
TTATGGTTTCTATGATGAATGTTTAAGAAAATATGGAAATGCAAATGTTTGGAAATATTT
TACAGATCTTTTTGACTATCTTCCTCTCACTGCCTTGGTGGATGGGCAGGTATGTGGATC
TAAAATTCATTGCTGATTATTTCAGAGAATCTGCTTTCTTTAGTGTTCAGGTGCTCATGA
CTCTTTCCACTCTTAACACCCCTTTGGGGATATGTTTTAATAGATATTCATAGCATTCAT
TCAAACTTAAAAAAATTTAATTTGACAAATGTGTCCAACTTTTTTAAGTGCATTATTCTT
TATATCAGGCACTGAACTGTATGGTGGGATCACAGGGGTGGGTGATGTAGCCCATTTACC
CTCTCAGACTGTTTTGGACAAGTCTGGGAGATGTAAGGAGCTAATTATTGGCCTAGGTAG
ATGTGCACACAAAAGAACTTACAATAAAATTTTATGAGTATGAAGATACTAGTCTCTGGC
AAAGGGCAGGAGTGATATCCAAGAAGTTTTCTCAAAGGAGCTGTTTGAAGTGGAGTCTGG
TTGTGACAGCGATGGTCTATTAGGAAGAACAGGAGTGTACTCAATAGTTCAGAGTGGGCT
GGAGCAAAGATGAACCCTGCAAAGTCAAGTCTCATTCAGGTAGAGCACAGAAACACCAGA
GGGGCCAAGTGATGGGGGTGCCCAGCTCAttttttaaaatttttgtagagacacagggtc
ttgctctgttgctcaggttggtctcaaactcctggcctcaagcagccctcctgcctcagc
ttcccaaagtgctggggttacaggcatgagccactgtgccgggccaagtaatgggggtgc
ccagctcattttttaaaatttttgtagagacacagggtcttgctctgttgctcaggttgg
tctcaaactcctggcctcaagcagccctcctgcctcagcttcccaaagtgctggggttac
aggcatgagccactgtgcccagccAAGAATGTTTACAAATTTTTTAGGTGAGGTTAACCT
TTTAAACCACTCTTTTCAGATCTTCTGTCTACATGGTGGTCTCTCGCCATCTATAGATAC
ACTGGATCATATCAGAGCACTTGATCGCCTACAAGAAGTTCCCCATGAGGTATGACTTTT
ATTTGATAAAATTCTTTCAGAAAACTTATTAGGGAGTGGAGAAGTTTAAttgtaagttca
ttagatgtattctctcatataattctcaaaaacaacttgaggtgtgagcactcttgtctg
ccctgttgttcaaaagaagctgacattaagaaacctgccaagatcacaacagctgtgaag
ctgggcttattaggacctgggttgtctgtcttagactctgAAATTTGCATAATATAGGCA
GATTAATTAGGGCATGTTGCTGCTGGGTCCCATGGATGTCAGCTGTGTCTCATAAAGTCT
GCTGGAAAATACATCTTATTTGATGCAGATGTTTGACTTCAACTGCACAGTCTATTAGCA
TTGTCCACAAACATCACTCAAAAAGGGTGGCTTAGGGTGCTGCTTCTGATGAATTACTCA
AATAATGTGTTAACCATGTTTGTAAAAGGCATTTTATAACTTGAAGTTATTTTTTAGGGT
CCAATGTGTGACTTGCTGTGGTCAGATCCAGATGACCGTGGTGGTTGGGGTATATCTCCT
CGAGGAGCTGGTTACACCTTTGGGCAAGATATTTCTGAGACATTTAATCATGCCAATGGC
CTCACGTTGGTGTCTAGAGCTCACCAGCTAGTGATGGAGGTATGCTGTGTTCTCTGAAAT
ATGACTTGTTTTTTTAGTAAACTTAAGGAAAGAAGATATTAGGGAGTTTTAAATTAATGA
CATTTGTGAGAAATTCCATCTATTCCTTCTGATGAGTTTATCATTATAGCCTGAGCCTTT
TCAGTAGATGCACACTACTAGAATTAAAAGCTCAAGCTTTTGATTACAatgaatccatta
acatgttttcagagaaatctgaatgactaggaagtacttgagatttaagagtgggaaagt
aagatatagggagttggtgtgtgtgtatgatattttatgatcccaatgttatttcatata
tttaacgtatgtatgtaggagagactggaaagaaatacacgaaaatgttttttaagtggt
cctttggatgctaggattacaggtgatttGAAAGAAGGGAAAGAGGCAAAGGTTCTTGAC
ATGGCACACTGATTAGAATATTTTTAAAATAAGGTCCTAATTAGATTAATACTAGTACAA
CTCTGTGGTTATCAATAAAATCTGACTTTGCTAAAGGTAAAGAAATTTGTGAACAATACT
AAACAAAAAGTAACAAAAGTAGCTCATGCATTCAGGTGGATGGACTTTGAGGAAATGAGG
CTGGAGATCCTAGAGGCATATTGCATTTGTTCCTGGGCAGTGAACAACTTACAGGCCTTT
ACCTGTGACTGACAAAATTGGTACTGGTTCTGGTCTCCAGGATTAAGTATCTACTTCTCT
AGGGAATGGCCACTTAAATACTTATTCTTAAATCATGTTTTAAGGCCACTGCAAGAGAAG
AGGCTAATGAGACACTGTCATTTACAGCAAGGCAGATACATGAGAAGCATTTCATTCTTT
GGTGGTTGCTGCTGTTTGTTAAAGCCTTTTTTTTTTTTTTAAGTACTAAAAAAAAACAAG
TTTTGTAATTAGGGGGAAAATAAATACATGTGTACCTTACAGGTTGTATAAAGTACAGGA
GATTATTAAGTCATCCAGAAAAAAAGCATTAACATTTCTTAAGCCCCTTTGGCAGGGGTG
GGAATGAGTAGAGATTTTTTTCTCTCTCGAGTGAAGTAACAGTTGAATTGAGGGAGTAAA
GTAAGATTTTTGTCTCCTTTTCCTTGCAGGGATATAACTGGTGCCATGACCGGAATGTAG
TAACGATTTTCAGTGCTCCAAACTATTGTTATCGTTGTGGTAACCAAGCTGCAATCATGG
AACTTGACGATACTCTAAAATACTCTTTGTAAGTAATTCTACCTGAACATTTTCTTGCAT
TACTGAATATGTAGGGTTTTGGtttatttattttgagagagagggtgtcactatattgcc
cagtcttgtctcgaactcctaggctgaagtgatcctttcaccttggcctcctagagtgtt
ggggttacaagtataagatagagtgcccagccTGAATACATAGTTTAAATGTGAGGTTTA
AGAGTTTAAGGGggccaggtgcggtggctcacgcctgtaatcccagtactttggaaggct
cgggtggatcacctgagatcaggagttcgagacaagcctgaccaacatggtgaaacccct
tctctactaaaaatacaaaaattagcccagtgtggtggcgcctgcctgtaatcccagcta
ctcaggaggctgaggcaggagaatggcgtgaatccgggaggcagaggttgcagtgagcca
agatcgcgccactgtgctccagcctgggcaacagagcgagacttcgtctcaaaaaaGTGT
TTATTAAGGGATTATGCTATGTCAGATTCCAACTTTTATTTTTAAGTTTTGTTTTTTTTT
AATGGATCTACATTGAAACACACCAACAGGAACTTATTATATATAGATCTTCGTATGAAT
TACTAGGTTTTCACTTTAAAACCAnnnnnnnnnnnnnnnnnnnnnnnnnnnnnnnnnnnn
nnnnnnnnnnnnnnnnnnnnnnnnnnnnnnnnnnnnnnnnnnnnnnnnnnnnnnnnnnnn
nnnnTGTGGAGATGTGCATGGGCAATTTCATGATCTCATGGAACTGTTTAGAATTGGTGG
CAAATCACCAGATACAAATTACTTGTTTATGGGAGATTATGTTGACAGAGGATATTATTC
AGTTGAAACAGTTACACTGCTTGTAGCTCTTAAGGTTCGTTACCGTGAACGCATCACCAT
TCTTCGAGGGAATCATGAGAGCAGACAGATCACACAAGTTTATGGTTTCTATGATGAATG
TTTAAGAAAATATGGAAATGCAAATGTTTGGAAATATTTTACAGATCTTTTTGACTATCT
TCCTCTCACTGCCTTGGTGGATGGGCAGATCTTCTGTCTACATGGTGGTCTCTCGCCATC
TATAGATACACTGGATCATATCAGAGTACTTGATCGCCTACAAGAAGTTCCCCATGAGGG
TCCAATGTGTGACTTGCTGTGGTCAGATCCAGATGACCGTGGTGGTTGGGGTATATCTCC
TCGAGTAGCTGGTTACACCTTTGGGCAAGATATTTCTGAGACATTTAATCATGCCAATGG
CCTCACGTTGGTGTCTAGAGCTCACCAGCTAGTGATGGAGGGATATAACTGGTGCCATGA
CCGGAATGTAGTAACGATTTTCAGTGCTCCAAACTATTGTTATCGTTGTGGTAACCAAGC
TGCAATCATGGAACTTGACGATACTCTAAAATACTCTTTCTTGCAGTTTGACCCAGCACC
TCGTAGAGGCGAGCCACATGTTACTCGTCGTACCCCAGACTACTTCCCGTAATGAAATTT
TAAACTTGTACAGTATTGCCATGAACCATATATCGACCTAATGGAAATGGGAAGAGCAAC
AGTAACTCCAAAGTGTCAGAAAATAGTTAACATTCAAAAAACTTGTTTTCACATGGACCA
AAAGATGTGCCATATAAAAATACAAAGCCTCTTGTCATCAACAGCCGTGACCACTTTAGA
ATGAACCAGTTCATTGCATGCTGAAGCGACATTGTTGGTCAAGAAACCAGTTTCTGGCAT
AGCGCTATTTGTAGTTACTTTTGCTTTCTCTGAGAGACTGCAGATAATAAGATGTAAACA
TTAACACCTCGTGAATACAATTTAACTTCCATTTAGCTATAGCTTTACTCAGCATGACTG
TAGATAAGGATAGCAGCAAACAATCATTGGAGCTTAATGAACATTTTTAAAAATAAGTAC
CAAGGCCTCCCTTCTACTTGTGAGTTTTGAAATCGTTCTTTTTATTTTCAGGGATACCGT
TTAATTTAATTATATGATTTGTCTGCACTCAGTTTATTCCCTACTCAATCTCAGCCCCAT
GTTGTTCTTTGTTATTGTCAGAACCTGGTGAGTTGTTTTGAACAGAACTGTTTTTTCCCC
TTCCTGTAAGACGATGTGACTGCACAAGAGCACTGCAGTGTTTTTCATAATAAACTTGTG
AACTAAGAACTGAGAAGGTCAAATTTTAATTGTATCAATGGGCAAGACTGGTGCTGTTTA
TTAAAAAAGTTAAATCAATTGAGTAAATTTTAGAATTTGTAGACTTGTAGGTAAAATAAA
AATCAAGGGCACTACATAACCTCTCTGGTAACTCCTTGACATTCTTCAGATTAACTTCAG
GATTTATTTGTATTTCACATATTACAATTTGTCACATTGTTGGTGTGCACTTTGTGGGTT
CTTCCTGCATATTAACTTGTTTGTAAGAAAGGAAATCTGTGCTGCTTCAGTAAGACTTAA
TTGTAAAACCATATAACTTGAGATTTAAGTCTTTGGGTTTTGTTTTAATAAAACAGCATG
TTTTTCAGGTAGAGCTTAAACTAAATGATGTGTTTACTTAGTGCAGTTTCTGGTTATGAA
TATTATACTGCTATGTGTATATTATATGGACTCTTTAAAATGATTGACAGATTGGCAAAT
TCTTAAATCTTTGTACATTGTTGAGTCATATGTTCTTAGAGTTAAATTTGTCTCAGATAA
GAAAGTGTTAAAGCATTAGCCTGTGTCAAGTTCTTTGAGTGATACTAGTGAAACCAAATA
GAAAACTATTGTTGGATCATGATTTAGTCTTATGTACATTCACCCGAAGACAAAAATGGT
ACTTAAAGTGGCAGTGTTCAACATTTAATGAGTTTTTCCCCTTTTATCCTTCGAATAGGA
TTAGATGTTTAAAAAAAAGTTCTTCTG
