# Supplementary material for: Reference based annotation with GeneMapper
Source: Genome Biol. 2006 Apr 5;7(4):R29. doi: 10.1186/gb-2006-7-4-r29 (PMC1557983; doi:10.1186/gb-2006-7-4-r29)
Supplement: Additional data file 2 — A gunzipped tar file containing the data set of orthologous genes in five vertebrates (human, chimpanzee, mouse, rat and chicken) that was used to compare pair-wise and multiple species GeneMapper [file gb-2006-7-4-r29-S2.tgz › 5verts/orth108/rn31.fa]

>rn31
CTGGGCTCCACAGTGCGCAGCTCTGGGTCCCGGCCCCACTCCGTCGCCCTCCCCGCGGCT
CCCTGACGCCGGCGTGACGTCACCACGCCGGGCGGCCGCCATTACAGAAAGCCGAGTCCC
GAGCTAGGGCGAGCGGAGGAGGAGGCACAGCGGCCGGCGGCCGAGCACTGCGGAGCGAGC
CAGCGGGCCGGCGCCAGCGCCCAGCAGCCGCCTGGGGCCGCAGGAAGCACCCCGGGGAGC
GGCGGCGGCGTGTGCGTGTGGCCCGGGTGCGGGCGGCGGCGCGGGAGCAGCGCAGAGCGG
CAGCCGGTTCGGGCGGGCGGCATCATGGACGAGAAGTTGTTCACCAAGGAGCTGGACCAG
TGGATCGAGCAGCTGAACGAGTGCAAGCAGCTCTCCGAGTCCCAGGTCAAGAGCCTCTGC
GAGAAGGTGAGCTGCTCTAGGCCCAGGTGCGGCCTCTGCCCGGGCCTTCCTATTAGGAGG
CCGCGGGGACGGTGCAACATGGCGGCACGGAGACCAGACCCCTCGAATCTAGCAGACCGG
CGCCCGGCGCTGCCTGCGGCGACTCGCAAGGGACCCGGCGCCCCCCGCCTCCCGCGCGCT
GATTGGATGGCGCCGCCACCGCGGCCTAAAATGGCGCCGCGCGCCGGACTCCGGGCTTCG
GAgccgccgggccgggcccggcccggcACTGGGAAGCGGGGCGGTCCGGACCCTTCGTGG
CCCGGCCAAGGACTGGCAGTACTTTGCGCCCGGGAACGGGTTCCGGACTCCTGGAATAAA
GGCATTGCGCTTGCACTCCGGCTTGCTTCATGGAGCGGGCGCTGCCCTGAGGGTCCCCCA
CAGGCGGGCTTGTAGGCCAGACCCCAGCGCCTGTGGAAAAAGGTCACATCGCTTTCGTGT
GGTTTTCCACACGTCGGCTTCCTCAGAGCCCTGTTTAAAGTGTGTGTTTAACGATTATGA
AGGTAGTCAGTAACCCAGTTTCTACGAAGGTCATAGTGGTAGTGAAGAGAGGAATATAAA
GTTTTCATAGTTGGACAAATGGAGGATTTGGTGAGTCATACTACATGAAGAGCTTTGGGA
TTGGAAATCCAGTGTCACTTTAATTTATGATGTATATGCTGACTCAAATTGGGTAGTGTG
AAACCCTTCTGTGTGTAAGTACTTGGCATGGAGCCATTTATTTTTAGAATGAGCAACACA
AACGGGAAGAGAGTCAAATTTTTTATCCTCTCTGGTTGCAAAAGTTTCTTGGATTGTATT
TTTGTGACTACAAGCAGTAGTAGAAATCCCCATATTGGCCGATTTTTCTATTTCAGACAT
GATGTTTAGTCCACTCCTGGAAGTGATAGTATCTCAGGTTATCTCATTCCTTTGGTTTCC
CCCAAGAATTGGGGAAGCGAGTTGTTCAGCTGCCGGGTCATGTTGTATTTTTGAAGTCTT
AATTAGTGCAGTTTTCTACTAGAAAAATGTTCGTCTCCATTTTAGCTTCTCTTTTCAGAG
TTAATTTAACATCTAATTTTAGTGGAGAATTAAGGATTATGTTAGTAATTTGTGTTAGCA
GGAAGAATTTTTGGAGCACAAAGAATGCTCATTTCTTTGTGGTTTGGTGTAAAAAGGAGA
TTCTTGAGTTTGAATATTTTCTGATGACACAGTTTTTCAGAAAATGCTGAGAACGATTGA
GGTTTAAGCCAAATGTAGGTTTATCCCTTCCCTCCTTCTCTCCCAAGTATctggctgccc
tggtactggttatgtagccagggtagctttgaacttgtgacattccttttatccctgctt
cccaagtgctgggattacgtgtgtgcgctaTACCATTCAAATGTCCCACTTGAATCTCTA
GTGTTTTGATCTTTGTTTCTCACACATCAAACAAGGTTGGtttttttttttttttttttt
tttttctcggagctggggaccgaacccagggccttgcgcttcctaggtaagcgctctacc
actgagctaaatccccagccccAAGGTTGGTATTTTTAAGGTTTAGAAATAAGGCTTTTT
AAAAAATTACTTAGTAAATATTGCCAGGTCTTAGTCTCTAATTGCTGACTCGGAGTGTAG
GGCTTTATGTGAACCTTGGATGACTAGTCATTTGTGTGACCACTCATTGGACTGTTAGAC
CCAGACACCATTACTTTTCCTTTCCCAACTGAGTAGTCCTCGTTTCTGTACTTAAAGATA
GTTAAAACACATACTCCAAGATTGTATGCTCTTATGAAGGCACCCAGAAAACAATGAAGA
ATACCTGGTACATTTTCTCAGGGAACTTTTTAACATAGTTGGAAAGACTAGGCTGGCATT
GTCAAATTGATACTCAAAGAAcagtggttctcagccttcctaatgctgtgaccctttaat
acagttcctcatgttgtgttacggtgacccccatccgtaaaactattttgttgctacctc
ataactgtaattttgctgctgttctgaattgtggatatctagtgtgcagtatatccagta
tgtggcccgtgtgaaaaggtcgttcaggctcccCAGAGACCTGCTctagagtcacctgga
taggaagtctcaggaatgttcatctaagtcaggttggcctctgagcatgttttaggagca
tcttcatttatgttgagatgggaagatacacccactgtagatggcaccattccctagatg
ggagggaggggtatTCAACCGTGTAAGGGTGGAGGGTGAAGGAATATCCCTATGGGAAAA
GTCTCCAGTGCcctgagtttgaccctttccttatagaacctacatggtggaaagaatgta
cttcaggttgtcctctgaggcatacacacAAGTAAATGTAACAGTGTAagcatgcatgcc
ttcattgctgtgtttctgatgaggtgatgtgagcacctccctcaaattccctgctgtgat
gaactagggctgtgaactaaaacctgtctcttgaagccaggcatagtggtgtgccccttt
aattccagcattcaggggaatctctaatctacagaccaagttcagggatagcaagggcta
aacagagaaccctgtctcaggatggaaaaaacaagactaaactagctgctgaaagttatt
tttgctggagtgtctttattcccaacaggaaactaaactaTGGAAATGAGTAGGACACTG
ACCCTCAAGTAGGTTTGCTTTGGGAGAACTCTAAGACACTACATTCTGAGATGGGGTGAG
GGCTGAAGTTTAACAGCATTTTCACATCTTCCTGAAACTCAGATGTGAGGCTAGTCAGCT
TAGATCTCTTTTTCTCAATATGTATACATGTTAGGATTTTAATGTATGCATGTCAACAGT
AGCAGTGTTGCTTCCAAGCAGAAAAGATCCAAACTGgggtttggggatttagctcagtgg
tagagcgcttgcctagcgagtgcaaggccctgggttcggtcctcagctGGGGGGGGGGGG
GTCCAAACTGCATCATAACAGTGGTGAGCGTGGTTTTCATGTTGCTGACTCATTAGAAAT
AAAGATGGCCTACTGTGTGTGCACCTTGCTGGGGTTTTGGGTGAGCCCATGCAGTTCCAT
CTTAGGCACAGTTCCATTGACAGATTGAGACGAGTAAATCTACCAACTTgctgagtatgg
tcatgtgtgcttataattcccagcactctagaagctgatgcaggaggatggccaagaggc
agatgaacttccgtgagttcaaggccaatctaatctatatagtaagctctaggtcggcca
ggactTGGGAAACAGGTAGGCAGATCTTTGTGCTAGAGGATAGCCAGGGTTACATTAGAG
AGGTCCTGCCTCAAATATAGACAGACACTATGAGGTCATTTAGTTTAAACATTTGTTACT
TGAGAATGGAAAAAGGAAACTTCTTGTTATTGATTTGATAAGCtggttggttggttggtt
ggtttgtttgtttgttTGtttgtttattaatgagacagggtttttccctgactgtcctgg
aactcactctatagaccaggctggccttgaactcaaagatctacctgcctgtttcctaag
tgctgggattaaggacatgtgtcatcaccactcATTGTTAAGCTAAACTTTTGACCAAGT
TTGCATTCtctcttttctttttaagatttattttgcctgtgtctatgtatgtgcaccatg
tgcatgcctggtcctcttggaggttgataggaattatggatggttgtaagccaccaagtg
ggtacttgaaataaaactcaggtcctttgcaagaacaagtgctctaaactgctgagccat
ctctccCACTACCAAGATTAAGTTCttatataaagtaatatatttattaatttaaaaGGC
TGTTTGGCTGTTTCCATAGCAGTAGTTAAAATATTAAGGACATGCGGGAGAGGCATGCTA
GATTGTTTTCCTTATACTTGGGCATGGTTACTGTTGTTTGTAGATACAAAACAAGGACTT
GGAAAGGTTAAGTGTCTGGAGTTAGGTTCCTTGGGGTAATGACTTCTAATCCCAACGCCC
CCGTCTTGCTTTCAGAGCCCTGTTGAGGTAGTAAGGGAGAAAGGTGCATGTAGATTGCAT
GTAGATTGGTCCGGCATAAACCGCATACTTGGTGATTCTGTAAACTGAAGCATTGTGTTC
CTGCTGCTGCCGGGCTCCATTCATGTCATATAGTGTTGTCCCACCTCTCCTGAAAACAGT
GATTCTTTCATTTTCATGTGGCTAGCTTCATTTGTCCCTCAGATAAGATTAGGTGTGATG
AAAATCATAGGGCATTTTATTTGTCACATAATATAAATTATAAAACATTCTAATAAAGGT
AGGTGTTTTGTTGATTTTTTTTTTACCATAGGCATTTATAAAATGCTATTCTTTTAATCT
CCAAAACCTCCACATACCTGTGAGTGTGTTCCGTGTGCTGCTGACAGAGTGATGTGGCAT
CTAGGATTAACTGAATGAGAACTATGTTCACATGCTGGTTCTTACGTCCTCCCTGCTCTC
TGCTGAAAGTTCATAATTCTGTCTAACTACTTACCATGAAGGTGGATCTTGTGTGGTAGC
AAGAATAATGGGCCCTTTAGagtcccaactattcagaggtgaggcagaaggatttgcatg
ttcaataccagcctgagaccctgtctcaaatgaagagaaAGCTAGGGATGTATAGTTCAG
CCATATAGCACCTGCCTGGCCCTCACAAAACCCAGCCGCAGAAAGAGGGAGTGACCCATC
CTATAGGAATAAGTGTGACAACATTCATTTCTATATTGTCTGATAAATCAACATTTGTGT
CATGTCAGTTAACAGTGAAGTATCCTTTTAGTGTGTAGAAGTAAGCACAGAATTGCACGT
TGAGTCTTGTGAGGGGACCAGCAGCACTTTGTTGCTACTATGATGTTCATTCTCTTTCGT
TCGTTCGTTCTTATTTCCTTTAAAAAAAATAAGAAATCGTCTTTGGAAAAGCCATCCTCT
TATTCCTTTGCTGTGGGCTGAACTGGGTTTAGGAGGGGGAATGTTTTGTTGGTGGTGTCA
TTGTTTAAATAGCTTTCTTTATAGGAGTGGGGTAGGGGGAAGAAGAGAGAGCTAGAAAAC
TGCCAGTTATGGGGGTGAGAGGTGACTTCAACAATCTGGGATCAACTGCTTCATTTCTTC
ACAGTACAGTGGTTTTACCTATTTATTTTTATGTATTTTTGAAAttttttaaaagatata
tttatttattaagtacactgtagctgtcttcagacacgccagaagagggcatcagatccc
attatagatggttgtgagccaccatgtggttgctgggatttgaactcaggacctctggaa
gagcattcagtgctcttaactgctgagccatctctccagccccttttaattttatgtatg
tgagtatactgtctatgtcttcagacacaccagaagagggcattggatcccattatagat
gtgagacaccatggagttgctggggattgaactcagaacctctggaaaagtagtcagtgt
tcttgaccactgagccatctctccaccccTATGTAtttatttttttaatttgtttatttt
acatatatgaatacactgtagctgtcttcagacacattggaacaggacatcagaccccat
tacagatggttgtgagccaccatgtggttgctgggaattgaactcaggacctctggaaga
gcagtcatccctcttaactgctgagctatctcttcagccAGGTTTTTTACTTATTTATAA
AGTTGGGTTCTATATTGGAAGGGTGAACACAGTGGAGAGAGTATGTGTCTGAGTCCTGGA
TATTTGAACTAGTTGACCAGTTAGCTGGTTGCTCCTCCATCCTCTCTCCTTCCTGTTTAT
AGGTGGAGGTTTTTTAAGTCCATATTTTATGTTTTCTGGTTAATGATTATCTTGCAGATA
TCTTACCCTTGTGTCGGGACAGAGCAAAAGGCTGCAGCTTTGGCTCCAGACTGCCCCAGT
AGTTTACCTGGATAGGGGTACTTGGGAAGTTGAGTTCACAAAGGCTCTGCAGATCTGGTT
GTACTTCTGTTTTGTGTTCAGTTAGTTGGTCAGCACCTTAGGCCTTCACTGCTGAATTTT
GTCTTCATGGCATACCTCTACACAGACTTACTAGTTTAACTTTTCACTCTAAATAATAGT
AAAGTTTCAGCTGTGTGGTGATGCTTACCTTTAATTCCCAGCACAGCTTTTGGAACCAAG
AAAGAAAGTTTTGTTTATAGGGCATTGAAGgtagaagttggttctctacctctgccaaat
ggggcccagaggttgaattgggttttcccaggcttggcaacaaaaacccttacctgctga
gttatcttgccCTGACAAACATTAAAACTAATGTTAGCTTTTTTACGTGATTGATGGTTA
ATGTCTCCTTCTAGAGACTGCCCAAGGGCAGAATCTGAGAAATACAGAATGTCTATAATA
AAGCATATTATTGACCGTCCAGTGAGCTGTATTGAATTTCCCTCCAGAGCATATCTTGGT
TATGAGGCAGCCGAGCATAGCTTTCCCTTGGTGGGGGTTTGGCCCAGTTTCGGATTTACT
GCTTAGTTGGGCCTTGGTGTCCATAAGGAGCACAAGTGTGTTAAGGAGAGCTTGATAATG
GTGGTCTACTGTGTGCATGCTTGCTCCTTCTTTGGGGCTGTTCTGAGGGTGTTTGGCTAC
CTATAAAAACTATATCTTCGTGGGCTGCTGGAAGGTAGGGGAAGGTGAGAGATCCACATG
GTTGTGGATATCTCAGCACTGCCTTTTTGTTTTCAAAGCCCTGGATTTGGTTTCTGGGAT
GGCAAGAACAAGTTCTGTTGCTTTCCTTGTCATTTTGATGAATAGCTGGAGTTGGGGTCA
TGTGCTTCTAAGTCAGCCAGtcttaaagatttatttattttatgtgaatacactgtcact
gtcttcagacacaccaacagagggcctcagatcccattacagatggttgtggctaccata
tggttgctgggaattaactcagaacttcgggaagagcagtcttaaccactgagccatctt
ttcagtccTCGGCTAAGTATTTAGGAAAGAGGGTGACCTTTTCTATAGTATAAGTTAACT
AGAAATGACAAAACTATCTGCCTATCAAAGAAATGATGAGTATGTGGTCGGGGTTTTATT
TTATTTGTTTGCTTTGTTTTGTTTTTAAATTATTGTCTTTGAACAATCTGCCCTGGATGG
GTTACAAGGTCTACTTCACACAAACAAGCCTGCTTTTCTGTCATCTTATTTGATGGTTGG
AGTGGCCCATATTTAAGAATATCCAGTCTATAGGTAACGTATAGCAGGCTGACAATAAGG
TCTTGTTTAATAGACTGTTTCTAGTTTTAACCTTATTATAGGGAGTTCTATTAATTTTTT
TTCTTGGAATTGAATGTTCAATCTTTGTTATTTGAATTTCAGAAGGGTTCTGATGACTCA
ATTGTTATGGTACTAAATTACATTATTTTTTTAAACTTTATGGGTTTTGTTTTATTTTTG
TGTTTGtttgtttgtttgttaaggtttctctgtgtagccccagctgttctgaaactgtcc
tcaaactcagaagttcacctgcctctgcctcccaaatgttaggattaaaggggtTTGTTG
TGTTCATTTCTCTGTTTGTTATTGTAAGTGTTATCAGCAGAGAAATTTGAAGGCTGGGGt
tttgtttttccacacagggtctctactatgtagctctgactgccttggaatagttaaata
gaccagaatcacagagatccatctgcctccccctcagtgtctgcatcacCACACCAGCCT
GGGCAAAATGTTTTGGTGGAAGCAAAAGGgggttcagtgaggtggctcagaggtttaagg
tgtcagttacgaagcctggctgcctactttgatcccaggcaacacatgatgggaagagag
acttccatacattgAGTGTTGAATGCATGCTTACCATGACTCACAAGTGTGTCTCCCCCC
TCTGCTTCTACTACGTAAATGTGATAATTTTTTTAAAAATGCTTTCTTTTGCTTTAGGTA
CAAGAGTAAAAATGGTAGTGTGAAAATGGACCATTTTAAACACTCCAGTGTTATAACACT
AATCAAATTATTTTGAAAAGTTCTACCAAATTAAAAGTTGTATTATATCCAACTTTGAAA
GCAGATTGATGAAGGCCTACAGTCTGTCTGTGGTTGGTTCCATTAAGGTCTGTAGAGgct
gggtggggtagttcttactcttaatctcagtactgagcaaaggctgaattggaggccagc
ctggtatacatagagagaccttgacttaacaaaataaaTAAAACTGCTGGGcaccactca
ggaggtagaggcaggcagatatcttgagtttaaggcaagcctggttagtctaccaaggga
gtttcaggacagccaaggctacacagaaaccctgtctctaaaaaacaaacaaacaaacaa
acaaacaaacaaacatacatacatacatacatacatacatacatacatacatacataGTG
TAAAGGTTTGAAAGATCATGAAGGTTCTTCAGTCCAGCCCTCGGACTCATGTCTCTTAGT
TTTCAGTGCACAGTAGTATCTCTATAGCCTTTATTGTCTTGACATTTAAAGTGATCTTAG
TGTTGACAAATTGACAAGATATAAAAATCACATATAAAGCCAATTCTTTGTAAGTTTGCT
CTTTTGTTTTTGTGTATCTAGCActaaagagatggctcagcaattaagaacacttgttgc
tcttccagaggctctgattcagctctcattgtctatgtctggtggctcacagccacctgt
gatgtgactttaatttcagtagatttgatgccctcttttggtttctgtggatatttatac
atatgtggcatacaaacacataaaaataCACAAAGtttttttttctttttaatgcgcatt
ggcattttgcctgcatgtatgtctgtatgaggtattgggtcacttggaactggagttaga
aacagttgaaagctgccgtgtggggttctgggaattgaacctggatcctagaagagcagc
tgacgctctttaaccattactgaaatgatctctccggccACATAAAAATCTCCTTTTTTT
TTTTTTTTTAAAGCCATATGTTATTAAAGTGTGCAAGTACATCATCAGGTTTGGTAGCAA
AACTCCTTTACTGCTAAGCCAGCTCTCCAGCCCCTGTTAAAACTTTTTTAATAGATGGCT
TGATTACATCTGATATATACCACTACTTTTTCCTATGTTAAATCATTACTGTTTTCTGAA
ATTTGGCCAGGGCAGGAAGAGAAAGACCTAACTGACTTTCTCAAATTTACTTACTGttta
aattttttttttaatttGCTGGGtttttttttgttttgtttttttgttttttttttgttt
ttttttttttttgttctttttttttttttcggagctggggaccaaacccagggccttgtg
cttcctaggcaagcactctaccactgagctaaatccccaaccccTTAATTTGCTGTTTTg
atcaaattcagattattggagttagtggtaagcacttttatcctctaagccatcttgctg
gtcTTAACTTTCCCGGATTTAGAAGTTAAAGACTTTCCCATAATGCTCATTCTTTTCATT
TTCACTATGATAGTGCTGACGTTAAACATGCAATTTACTGGACAACATGAGTAAGTATCT
GCTCCTGAGAATAGAGCTCTAGATGGTACGTGTAGGAACAAATCCTAGGAGACATATTGC
TGTGACCTCATTGTACACCTCCTTTGACTGTAGTTAGGGAATCTCTATATTCACCAAGAA
TTCAATGGGGTCTGAATCTGCATTAAGAACTGGGAGAGGTggggttggggatttagctca
gtggtagagcgcttgcctaggaagtgcaaggccctgggttcggtccccagctccggaaaa
aaaaaaaagaactgggagaggcatgtttgtTTAAAAAGTAGGCTGCCAAAGACGTTAGTT
CTAGAGGCAAAGGAAACTACTAGTTTCTGTAAGCAACATGTGTGACAGGTTTAAAGTTGG
AGAAAACACCACAAAATGCCACTGGTGGTTATTTCACCTCGAAAATGGTTGTGATTTATA
GGGATATTTAGTGTTGTGTGTGCCTTTTAAAAACAAATACATCCTTTTTGGCTAAGAAGT
ATTTCTTTTAAATTGAAAATAGTCTTCTAATCTTGGAGGATATCTAGAAATAGGCTCCCC
AAAATCTTTGGAGAGTAAAAAATAGTAACTCTTCAACATGATTGTATTTAGGATAGTATG
GGTAGATTGGGGGTGGGGGAGCCCTTCAGTATTACTGACAGACTCCATTTTCAAAGATTG
CAGCTTTAGGGAATAAAGCAGAGAGACCTGTGTCTCAAACGTGTAACTCAGGTTTCCTTC
ATCTTAAACTGTGCTAATGTTAAATTGTTACCAGTAGGCATCTTTTTTCTCTAAGTGGGG
TTTGGATGTTACTTTTGACAGAGGATCTCCATAAGTAATCGTCCAGGCCGGCCCTCACTG
CTGGAATTATGTATAGGATAGCTAAAGTTCAGTATGGGCAATTGGTTGCATATCTAATTA
AAATGGTCTGCCTTTCCTTCCTCATACTCGGTCTTGTTTGTTCAGTCTGTTCTCTTTTTT
CTCCCAACTACAGCCTTTATCTTCTTTGCCGTGGGAATGACCCGTTTGGCACACCAGTGT
CTAGCACGGGGTGGAATCACTCAGATGGTATAAAATAGAATTGTCTTCTAGCATACATTT
TTAGCATACATAGTTGTCTGTTGACTGAACGATAGTTTCTAAATGTAGCAGCCTAGAATG
TATGTATGCTACATTGGATATTTTAAGATGAGAACTTTATATTTCTTTATAAAGAAATAG
AATGAAATGGGGGGAGGGATTAAATGTCTTAACCTCCAAAAAAATCCAAGACCAGGAACC
CTGAAAGCCTGAGCAGCTAGCATTAGGTGCTCTTTTTCTCCCCCTCCTTTAAATTAATTT
ACttacctgtatgtatttctctgtgccacttctgtgcagtgctcttaaaggccagagtag
ctattggatcacctagaactacagataggtgtgagcaaccatataggtgctgagaattga
ctttgaaatcgcagccagtgAGTCATCTCAGCCCAGGTCTTGTTCATTTTCCTTGATCTT
GTGTGGATGCTACTGATGTCTTCATTATTCTATTGAGATGGAAATTTGATAGCCTTTACA
AATTGATGATGATCGCTGAATGTAATCTTGGTACATAGTCTCTAGATGTCCACTATAAGG
TAGCTAATGGATAGAGTGTAACCATATATAgccagttggctagtgagatgactaagtccc
ttgccagcaaacctgagaacctggatttgattactagaacccacatagtgCGCACAAAGT
Gtaatttttaaaattaaaaatgatggggctggagagatagcttaacagttaagagcacta
actattcttccagaggtcctgagttcaattcctagcaaccaaccatatggtggctcacaa
ccatctgtaatgggatctgctgccctcttctggtgtgtttgaaaacaagtgtactcatga
taacataaataaaccttttaaaaataaatataatttaattaaaaatGTTGATATCATTCT
TGTGTTGCATATTTTACAGGTTCTGTTTCTTGAACAGAAACATCTTTGTTTGTGCCATTT
AATGTATTGCTTTATTTTTTCTTCATCTGCAGGCTAAAGAAATCCTGACAAAAGAATCTA
ATGTTCAGGAGGTTCGATGTCCAGTCACTGTGTGTGGAGATGTGCATGGGCAATTTCATG
ACCTCATGGAACTCTTTAGAATTGGTGGTAAATCACCAGATACAAATTACTTGTTTATGG
GAGACTATGTGGACAGAGGATATTACTCAGTTGAAACAGTTACACTGCTTGTAGCTCTTA
AGGTAAGTTTACTTTTTTTGTTTGGGCCTTTTGAACTGGGTAAGAGCTGAGATGTTCTTC
TCCTACCATGATTTATAGATTCATCTGAATCTTAATTTTAGAACAAATTTCCACATTTAG
GAATGCAAAATAATGTGTCCACGTCTGCATTTGGAGCTAGGAAGATGGTTCAGAACACAG
TGCAATGGGATACCACAGGAGTGAGTTAGTTAGTTTGtttgtttgtttgaaacaacctca
atgcatagctctggctgtcctgaaactcactatgtagaccaagctagtctcaaactcagg
gttcatagcttgcctctgtcttacaagtgctgtgattaaaagtgtgcactactatgtccA
CCTGGGttgtttttgttttttgttttttgttttttttttgtttttttttgttgttgttgt
tgttgttttttttttaagatttatttatttattttatgtacagcattctgcctgcatatg
ttactgcaggccagaagagggcaccagatcccattacagatggttgtgagccaccatgtg
gttgctgggaattgcactcatgacctctggaagagcagtcagtgctcttaaccactgaac
cacctctccagccccAACCTGGGTTTTTTTAAGTGTTAGCAGCCCGACCAAATAGAAGTT
TTAGTTTGGTACATTGGCTATGGAAGTGCTGTAGCAGCTGCCTTGACGTATTAGGAGGGT
GTAACCAGCCATGCTGGTTGTATCATTTGACAGTCCTGTGAGAATTCTACTGAGGAAGAA
TTAAGAGGAAAGGATCACATTTCTGTGAAGAAAATATATTGCCTTTAATATTAGAAAAAG
AATTTGATTTAAATGTCCAGAGTGAGCAAAAAACTAAATAGTTTGTTCTCATGGAGTAAT
TTGCAGGCATTACACATCACCTAATAGCATCTGCCTTAAAGTGTTACTTGGCTTTACCTC
AGGAGGGAAAAGCTATACCCtttttttttttccggagctggggaccgaacccagggcctt
gcgtctgctaggcaagcgctctaccactgagctaaacccccaaccccCTCTATACCCTTT
TCTAGGCAACATTCTCATTTTTATCACAGAATATTCTGAACAAGAAACTTGCTGTCAGTG
ATTAATATTAGAGAAGCAGTTTCAGCCAGAACTGTCTTTGATTAGTATCTGAGTTGCATC
GAATTATTAAGTGGAGAGTTCTGAGTAGATGGTGGGCAGTTTGTGCAATGACTCCAGATA
CCCTGAAAGAAGCTCAGCGTCATCCACTCGGTGGAAGGAAAGGGCTCCCTTTAAGAGGTC
ATAATACTACTTCATATACCTAgctgatctcttagttcagtggtagtctgatccaacgta
gaaagcactcatcagccaagactctatggtgagaccctgtctcaaaaaacaaaCAACAAC
AACATACTCTATGTGCCAAGGACTAAGAATGCATGCATGGTtgtcttcctaaatgtcata
accccaaatcctaattccctgtacaccagagtgtgactgtccatctataattctagccct
aaggaggcagagacaggaatcctgacactcactgatcagctagcttagtctaatgagctc
caggccagtgagacactgtctctaaggaggtaggtggccatttctgaggatggcacccaa
gtttgtcctctggcctccaGGTGTGCATGAACATAGGGAAGAAGATGGGAGACTACATGG
AGAAAGCAGCTGTCTATAAATGAAGAAGATCCCAGCTCTGCTGACACCATGGAGGACAAG
CACCCCTGTAGTGTATGAGCCCGCTCTAAGACTAATGGCAGCCTTAGCAAATGAACACTG
GGAACGGTTGTCCGATCTTAAGTGGTGTCTGAACAAATGCATCAAAACAGATCCTTGGCT
TTAATTAATTTTAAAAAAGCTTATAATCTAATTTCAGTTCATCGAAGTTTAGAGATATGT
ACTTCTTAATCCCTCCTTTTCCTCTCAATTGGAACTCTGGATTCCCCTATAGTTTTATGA
AATGTCTATTGCCTTTTTTTTTTCCTTCAAGAACTAGCATCTGTGGTTCGTTTTCCTTAG
GTTCGTTACCGAGAGCGTATCACCATACTCCGAGGGAATCACGAGAGCAGACAGATCACA
CAAGTTTATGGTTTCTACGATGAGTGTTTAAGGAAATACGGAAATGCAAATGTTTGGAAA
TACTTCACAGACCTTTTTGACTACCTTCCTCTCACTGCCTTGGTGGATGGGCAGGTGTGT
GTACCATAAAACTCACTGCTGGTGTCCTTTCTCCAGTCATCTGCTCTCTTGGCGTTTAGC
AGGCACCAGTTTTCCATAGTGACATCTGTATCCCTTTGGGATACTTTTTAGTAAAACTGA
TAATCTTTTTTCTATGTGCTGAACTGTCAGGATAGGATCATGGGGGTGGAAAATGTAGTC
CGTTCAGCCTTGGGGGCGTTTGCAGAGGGATCTGGGAGATATAAGGGATTGTTTGCCAGC
CCTGAGTATGCGGATGACTGTCAGTCTCTGGAGGGACTGGGTAGCTAGAGAAACACTTTG
TCGAAGGAACCTCAAGTGATGATGGTTGGTCAGGAACAAGAAGACACAATTGGTAGTTGG
GATTGGGACAGAACAACAGCCAGTTCTTCAGAGTTCCATCCTCAGTGAAGCGGAGAGCTT
AGAACTGATGTAGCTAAAATTTGGGGGTTCCTGCTAAAGTGTAGTCCAAAGATTTTCGGT
ATTGTCACCATTTGTAATCAATCTTTTTAGATCTTCTGTCTACATGGTGGTCTTTCACCA
TCCATAGACACACTGGATCACATCCGAGCACTTGATCGCCTACAAGAAGTTCCTCATGAG
GTATGACTTTGATAAATTCTCAGAAACTCTTTAGGAAGAACAAAAATTATTTAGTTATAG
CATAATTTATCATATGTTGACTAGTGTTTTCAAAATGAAATTACATCAGCCCCTTACCAT
TGCTCATTAAAATTAAGAAGATTTCCTTGTCATCACCACTACCCATCTGTCTAGTAATGA
AATTTGGATACACAGGCAGATGAGACAAGCTGTTGAGCGCGCTGTGCCTTGTGGGAATTG
CTTTTCATTTCAGAGATGCCCTAACTGCAAAATTCAAGCTGTGTTCAGCAGGCATACTCA
GAATGTGATTTTGTAGAGTGTTGTTGCTTCTGGTGAATTATCAAATGAAGATTTCCACAT
TTGGAAGTCAGTTTATAACGTGTACCTGCCTTTTAGGGTCCAATGTGTGACTTGCTGTGG
TCAGATCCAGATGACCGTGGTGGCTGGGGGATATCTCCTCGGGGAGCTGGTTATACCTTT
GGCCAAGATATTTCTGAGACATTTAATCATGCCAATGGCCTCACGTTGGTGTCCAGAGCT
CACCAGCTGGTGATGGAGGTATGTTCTTTTCTTGAAACCTGTCAAATTACTTGTGGTACC
TGAAGGAAAGGAGTTCCTTTCTGTTACCGTCAGTGAGATATTCTTTATTCCTGAAGAGTC
AGCCACTGAGCTAAACCCTCTTAAGTCAAATGAAAGTCAGGTCTGTGGTTGATAGTGGGC
ATCCACTTACTGTTTCTTCAGGTTCTTAATAACTCAGGGGACTTAATGATGTGATGATGA
GAGGGTGAAGATGTGGAGCCATGGAGAAGGGTATAGTATATTGTGGTGGCTTGTTCCACA
TTTATCTAGTATGTCTCTGTGTAGGAAAAGAAAGATTAAAATGTTGATGTTCTTTGGATA
ACTGGCTTGTATGTGATTTAAAAGAAGCCTTTGCTCTGGTAGGGTTCTTACCTTGAAACA
TTGGCTACCATACTTTGAGAATGAGGAAATGGAACATTCAAACTATGGCGGTGGGCAATC
TCTTGTGCTAGAGTTTGTTGCCAGTACTGGTGGTCAGCCAAGCACAGTGGTGAATGCCTT
gttggttcattagttagctagtttgctggttggttggttggttggtAaggctgcagccaa
actgccttgtaatccagaccagcctagactgcaaagtgagaccctatctccaagaaCAGT
TCATTTTAAAACCAAGTTTAAGGTCtgtcttagctagggttttactgctctgcagacacc
atggccaaggcaacttttacaaggacaacatttcattgaggctggtttataggtccagag
gttcagtccattatcatcaagacaggaacatgacagcatctaggcaggcatgttgcagga
ggagctgagaattctataccttcatctgaaggctgcttctagaatactggcttctaggta
gctaggatgagggtcttaaagccacagtgagtggcacccctacttgaaccagtccacacc
ttctactaatgccactctttgggccaagcatatgcaaaccatcacaAGGTCATGTCAGTG
AGAGACGAGTTTATTTATAGTTGCATTTGATGGATAATATTTAAGATGATTtggttggtc
tccatgtaaactaagctggcctcaaactagagattcacctgccttctgagattgaaggtg
tttgccaccattcctggttTGTTTTTAAATGCTTAAAACAAGACAAGACAAAACAAAAAT
ggagctggaaagatggcttagcactggctgctcttccagaggtcctgagttcaattctca
gcaaccacatggtggctcacaaccatctgtaatgggatccgatgccctcttctggtgtat
ctgaagacggtaacagtgtacttacataaaacaaaaaaaatttatttttaGCAACACCTA
TGTGGGTAAGTAGGTAATTTTTTTTCTGTCTCTTTTTTTATAGGGATATAACTGGTGCCA
TGACCGGAATGTAGTAACAATTTTCAGTGCTCCAAACTATTGCTATCGTTGTGGTAACCA
AGCTGCAATCATGGAACTTGATGACACTCTTAAGTATTCTTTGTAAGTATCTGCTCTGAG
CTAGCTCTGTGTTGTCCAACTCTGCTTAAACCAGAGCACTGGTTGACTTTTGACTAAATT
TTTGTGGGAATGGATCTACACATAACAGAAACTAGTTTCTCTTGATTGGAGCCTGGTATG
AATTACCAGGTCTTCAATTttttgtttgtttgtaacagggtctctatatagctctgattg
tcctggaattcaatgtgtagaccaggctggccttgaactcacagagatccatctgcctcc
cagttgctagtacaaaagacctatgctactacactcATCGATCTTCCAACTTTTAAACAC
ATATTTTTACTTTAAGTGATCTTACTATAGAAGGGGCCCCAATGTGTGAAAAAGTAACCT
TGCAGACTAAAGTTGGCTCTTTTTGAAGTACAGTTATAACCCATgttcaaagctataatc
ttagcgtttgggagactgaggcaaaggcaagagggttgcaaagttaaggacatcctTGTG
TCTGAAAACAATGTAGGAATAGGGGAACAGTTGTTCAGCCTATAGTCCTAGTTTATAGTC
CACCCTTGAGGGAGGTTGAGGCTGGAACTAAAAGTGCTCCTCAAATAACATCCACAGCCT
AGATGTAATACTACATTCCACCTGAGACAGGGGGGTTTCTATAGAGTTCCAGTGGCTTTA
TCAAGAAGCCATGACTCgggttggggatttagctcagtggtagagcgcttgcctagtaag
cgcaaggccctgggttcggtccccagctccgaaaaaaaaaaaaagaaGCCATGACTCAAA
ACCAAAAGGCAAAGCTGGTGTGTGTGTGCGCCCTTGCAtgctgctgctgctgctgctgTT
CCcttagccttcttcattcttaaacaggtaaacaggtcagggctccccgcctagggaatg
gtaacagccacagcgggcttggtgttcccgaacctggtaagacagtcttccacacacatg
ctcacaggttaacctgatttagataagtctagtcctcagttggaactgttcccagatgat
gattctctgtgtcagattaacaattaaaactaaccggggctggggatttagctcagtggt
agagcgcttacctaggaagcgcaaggccctgggttcggtccccagctccgaaaaaaaaga
accaaaaaaaaaAAAATTAAAACTAACCATGTGTGAGCAGCAGTCCCTGACCCCAAAATA
AACCAGCAACttgaaacagattttgctatatggttttagtcagcccagagctctatcgat
ccactggggcctctgcctgccaagtgctgatgttagagctgtgccccagtatacctagct
CTATTAAAGTTGGATTCTATTCTTTTAAAATATATTGAAACTGGATAGGGAATAGACCAT
AAAAATTGAAAAACAGAAGATCTTAATTTTAATAAATACATGAGTGTCTTCATAAAAACA
GTGAAATCGTATTTTGCTTTTCAGCTTGCAGTTCGATCCAGCACCTCGTAGAGGCGAGCC
ACATGTCACTCGTCGTACCCCAGACTACTTCCTGTAATGAAAGTTTAACCTTGTACAGTA
TTGCCATGAACACCGTCTGTTGACCTAATGGAATCGGGAAGAGCAGCAGTAACTCCAAAG
TGTCAGAAATAGTTAACATTCAAACTTGTTTCCACACGGACCAAAAGATGTGCCATATAA
AATACAAAGCCTCTTGTCATCAACAGCCGTGACCACTTTAGAATGAACCAGTTCATTGCA
TGCTGACGCGACATTGTTGGTCAAGAATCCAGTTTCTGGCATAGCGCTATTTGTAGTTAC
TTTTGCTTTCTTGAGAGACTGCAGATCTAGGATGTAACATTAACACCTGTGAGTCCAGTT
GACTTCCACTTAGCTGTAGCTTACTCAGCATGACTGTAGATGAGGATAGCAAACAATCAT
TGGAGCTTAATGAACATTTTTAAATGAGTACCAAGGCCTCCCCTCTTGTTGTGTTCTTTC
AGGGATACTATTAATTTAATTGTATGATTTCTCTGCACTCAGTTTCTCCCTTCTCAAATC
TCGGCCCCGCGTTGTTCTTTGTTACTGTCAGAAAACCTGGTGAGTTGTTTTGAACAGAAC
TGTCTCCCTCCTGTAAGATGATGTACTGCACAAGTCACCGCAGTGTTTTCATAATAAACT
TGAGAACTGAGAAAGTCAGGTTTGAATTGTATCAGTGGGCACGACTGGTGCTGTTTATTA
AACAAGATAAATCTATTGATCAATTTCAGAATTTGTAGAATTCCAGGTAAAGAAAAATAA
AGATCAAGGCCACTGTGTAACCTCTCTGGCAACTCCTTGGTGTTCTTGAGAAGAACTTGG
GGACTTGTTTGACAGACTGCAGCTTGTCTTGTTGCTGGCCTGCGCTTGTGAAAGGAAATC
TGTGCTGCTTC
