# Supplementary material for: Reference based annotation with GeneMapper
Source: Genome Biol. 2006 Apr 5;7(4):R29. doi: 10.1186/gb-2006-7-4-r29 (PMC1557983; doi:10.1186/gb-2006-7-4-r29)
Supplement: Additional data file 2 — A gunzipped tar file containing the data set of orthologous genes in five vertebrates (human, chimpanzee, mouse, rat and chicken) that was used to compare pair-wise and multiple species GeneMapper [file gb-2006-7-4-r29-S2.tgz › 5verts/orth109/gg1.fa]

>NM_001001606
AAAAATCTGGCTGTAGCTTGGGAAGTTCTATTCGGGGCTCTTCCAACCTCCTCCGCCCAC
AGCTGCTCCTACAGTTGAAGTGGCAGCTCATACTGTGAAGATGCACTGTTTGAAAATTAT
GGCATTCCTTTTATTCTTCTCGCTGCTGCTCAGCCAGGTAAGCACAGTTAACTATTTGAA
GTGGTGGTTCAAACGTCAGGCAGCAAAGAGGTGCATGAATGAGAGAAACTGGCAGGAGTC
AGCAGCATGGGTAGAGCTCTTCTCGCAGATTCGGCATCCCAAAGAAGCAGAGTGACTGCC
TAGCGAATATGGGTTACTCTGAAAAGTAATTGAGCAAGTAACTCTGCCTTCCCTCCCAAA
GTAACTAGAACGTTGATTTTTAATAACTCTTTCTTTAGGACTCTGATACAGCAATTGTAC
TTTAAGAAAGCAATGTCTGAAAACAAGAAAGATTTAAAGTCCTGGggaggctgtggatgc
cccatcctgcaggcattcaaggccaggctggatgtggctctgggcagcctgggctgctgg
ttggagaccctgcacatagcagggggttgaaatgagatgagcattgtggcccttttcaac
ccaggccattctatgattctatgactcCTTCACTTAAAAGTGTTTAAGGTGATTGACTCG
AGCATCAAAAAATGACTCATGCCTGCTGCTGCTGCACGTTCCTGACAGTTGGCTGCAACT
CTGTTCCAGGTGTGCTGTGCTTCCCTGCACCAACCACAGCCCCTTCTGAGACTGAAGCGG
ATGACGCCTTTCTGGAGAGGAGTCTCACTGAGACCTGTTGGAGCCTCATGTAGGGATAAC
AGTGAATGCATCACAATGCTATGCAGGTAACTAACCCTAATCGATATCAAGGCTCAGAGA
TGCTTGATGCTGTGTTATGTAGAGGAAGTTCCTACTTATTCTCAATCAAATAAGATATGG
GATTAATTCTGTGCATAAAAGAAAAGGATGCCAGGAATAAGGATGGAGCAATAGATTCAG
ACCTCTTTTGTTAGCAGTACAAACAGAGCAGAGTCCGAGTGCCCTTGATGACAAGCCTTA
GCCATTGCAATGCAACCCCAAAAAAGTCATCAAAAAAAAAAAAAAGAACACAGAATTCTA
GGCTGAATTTAGGTACTGAGGCCTTAAAAATCAATCCTTAAAGCCAAAACCGTACACCTT
AAAGCATGTATTAATTAATAGGGACTACTGAAGCTCTCATTTTGAAGAGAGCTAAAAGAC
TAAAGCAAATATTCCTGAGTTGCCATACACACTGAGTATGAATAAATTGTCCAAACACAT
ACAAAAAGTGATGCTGAAGTTACTCAGTGATTGAAAGCTGATTTTGTGTGGCACCTTCTG
TACTCCTGCCAGAAAGCAAATGGAAGAAGAGTAGAATCCATGCATCATCTGCACGCAAAT
GCTACAGGAAAGGGTAGTCAGGCTCCTCTTTTGCATGCATTTGAAATGCTTCCTTTGGTT
CTACTGACTAACATGGATGAACTGTAACAGCAGCTACAGGAAGATAAGTAGACAGAAAGG
TGTCTTTTATGTATGATTTGTACACCACTGTCTGGCTATTTAGGCCTGGGTAACGTACTC
TGGAGTCACCATGGAAAGCAAAGAACGTAAAATGAATAAAGTCAAACTGAATCAAATCAG
TGAGATCAACAGCAGCACCAGCACTGCGACAGCTGAGTAAGAGGAGCACTGCTAGGGCCA
GACAGATGTGTGTGAGCCCTACAGGGCTGCCAGTCTGAGCTGTCAGTGCCTGATGATGTT
TTGTCCTCCAGGAAGAACCGCTGCTTCCTTAGAACGGCCTCCGAGTGACCTGCCATTAAG
AACAGCTGCCACTGTTACTGCTACCACGGCTCAGCTCTGCTTGTGACATATTTATTGACC
ACTCAGAAGCTACGACAGCAGATCAGCG
