# Supplementary material for: Reference based annotation with GeneMapper
Source: Genome Biol. 2006 Apr 5;7(4):R29. doi: 10.1186/gb-2006-7-4-r29 (PMC1557983; doi:10.1186/gb-2006-7-4-r29)
Supplement: Additional data file 2 — A gunzipped tar file containing the data set of orthologous genes in five vertebrates (human, chimpanzee, mouse, rat and chicken) that was used to compare pair-wise and multiple species GeneMapper [file gb-2006-7-4-r29-S2.tgz › 5verts/orth109/hs34.fa]

>NM_052971
AACTAGTCTCAACTGGTTCGTTGGTATATAGGTCTCTTCTCAATGTTCCTAAAGTGCATG
CAGTGGCATCCCCCTCAAGGCCTGGCTCCATGATTCTGAGAGGACTAGAATCAGGACAGT
CAGATCTGTGGTCACATCCTGCCCAATTCCAGCTCTGAGGTCCATCAAACCATCTGCTTC
TCCCTTGGCAAGAAGCTCCCTCTGTCTGACTGGCAGCAGGGTCAGTGGCCATCCTTTTCT
ACCTTCAGCTGTTGTGCATCTCCTCCACGTTTTCCTGGAGTAAAGGAACAAGCAGGTTCT
TATCCAAATACCCAACCTGTGAAGATGAGACGGCCCTTGGGAAGAGGTATTAGCCAAGTT
TTCAGTATGATGCCCGGCAGAAAGAATTTGTTGTCTTTGTCTTAAGCTTATTATCCTCCC
AGGTCATAGGAAGATCTAAAGTCCAATCAGTCTCCTTACTCAGAATTCACAGCTTTCCCC
TCAAACTTAAAATGCCCATGTCATTTCACGAGTACCCATAACTACCCATCGTTTAGATAC
ATGTCCTCCCTTGGTCTAGAAATCTGCAGCAGTTCCTACTTAAACTGATGGATGCTTTGG
GCTTTGGAGGTATCTCATCCCTATGCCTGTTGCCCTGAAGCTGCCGGAAGGAAAGGCCCC
ACTCAACTACTGGGAAGAAAGCCCATAATTCAAGGCTTTTAATACAGTCACTACACAAGC
TCTCCCTCTGATTTAGGAGATCTTGTTACCTCCTCATCTACATGTGCTTAAAAACAAAAA
GAAACCTATAATTATTCAATTCACCTGTGGTCCAAATAAGTCTCACATCCAGCCATTCCC
CTGAGAGGGCAGGAGGCCAGACTTTGAACTTTCCACAGCTGGGTCTTCATTTTACTAGTG
AGATAAAGAGGTGCAGATTAGGGTGACAGTCCATCTAAGCAAGTGGACGATCTGGGGAAC
TGTAGGCCTTGCTGAAGCATCCTCCCACAGAAAGGAGATAAGGGCCTTATCCAATTGGCT
GTACACAATAGATCAGTGCTTCTTTCCTAGACAAGGCTGAAAGGGGCCAACATTATTTCT
GAAGACTTCATTATTGGAATTCTATGGGAGTGATCTCACTGAGCTATTTTGGAATAGAAA
TGTGGCTAGTTGCCTGACCTCCCTCAATGGTTTCACGTGGCTTTCAAAGGGAAGGAAGGG
CAGTGCTGACTTTTGGTAAAATGGGCGAAAGGGTCCATGCCAGCAACACAATCACTCAAA
GTCCAGATGAGGGATCAGTAAATACAACGTGCCTGAAAGGTGGCCCTTGAGCACATTCCT
CCGGTAGACATTAACTTATTAAATTGATTCTGATTACAAATATAAACTTTGCCCCCATCT
CACCCAGTAACAATGCAAGAGTTGATGTCAGTCTATAAAAGGAAGTAGGAACTGTCCCTG
GCTTTCAGGCTCCAACATCCTCCCCCTGTCAAGATGTGGCACCTCAAACTTTGTGCAGTC
CTCATGATCTTCCTGTTGCTGTTGGGCCAGGTAAGGAGGGAAGGATACTTATGTGTGTGT
GTGGAGTGTGGAGATGATAGTGGTGGTGGAACTTGAAAGCTAGATTCAGTCCTGAGGAAT
GGTTCCTCTGTTCTGAGTCTACAGCATCTGCGGAATGGAATGATCACTCTTCCAAGGTGT
GCAGCAGGGTGTCAACACTTTCATATCTGAATGTCTTTGCCCTTACAGATAGATGGCTCC
CCAATACCAGAAGTGAGTTCGGCAAAGAGAAGGCCACGGAGAATGACCCCATTTTGGAGA
GGGGTTTCCCTCAGGCCTATTGGAGCCTCCTGCCGGGATGATTCTGAGTGTATCACAAGG
CTATGCAGGTACTCCCTGAACCTGGGAGCAGGGTTGGGCCAGAGAGCCCTGGGAAGCTGG
GCAGAGGAGTGACAAGGGGACACATGAACCTAAGAATAAAGCTGGGATGGAGGAGTTCTA
GACTGAGACTGGGAGCTCCATGGAAAATCCCTTAGGAGTTAGGAGCCAAGAACAGCTCTA
TGTGGGTACCATGAAAGAGTGGTGCCTTTCCATTCTTCAGTCTTTCCTGAGACTGGACAG
ATCAAGCAAAGAGGAAGGAAATGCAGCATAGGTGGCCCTGGTCATTCCTAGACCCAGTCT
TAAAAAACTACCCTTTCTTTTCCCCTAGAAAAAGACGCTGTTCCTTAAGTGTGGCCCAGG
AATGATGTACATACCAGGGAAAGAAAGGACAGCAGTCACCTCCGACAATGCTCCGTTCTA
TGGAATATTGATTAACTGCATTTTGGCTGGAGACACCCAAGTGAAGCAATCTTGTATTTT
TAATATTTAAAGGCAGATGTACGCTTTAAATTGGTCTCCATTTCTTCTTAGAATGTTGAT
ATATGGATAAGCATAACTAAACTTGTCAATTTAGAGTTTATTTTTCTATGGATACTATTA
AATGTCTCAAATTGAAATTTTAGCAGTCTGGAATTCAAGCTTTTGAGGGAAAGAAGGATT
CATTTTGTATACTAAAGAAAAAAACAGCATTGCCCAATAATGTGTTAACTTCTC
