# Supplementary material for: Reference based annotation with GeneMapper
Source: Genome Biol. 2006 Apr 5;7(4):R29. doi: 10.1186/gb-2006-7-4-r29 (PMC1557983; doi:10.1186/gb-2006-7-4-r29)
Supplement: Additional data file 2 — A gunzipped tar file containing the data set of orthologous genes in five vertebrates (human, chimpanzee, mouse, rat and chicken) that was used to compare pair-wise and multiple species GeneMapper [file gb-2006-7-4-r29-S2.tgz › 5verts/orth109/pt1.fa]

>pt1
AACTAGTCTCAACTGGTTCGTTGGTATATAGGTCTCTTCTCAATGTTCCTAAAGTGCATG
CAGTGGCATCCCCCTCAAGGCCTGGCTCCATGATTCTGAGAGGACTAGAATCAGGACAGT
CAGATCTGTGGTCACATCCTGCCCAATTCCAGCTCTGAGGTCCATCAAACCATCTGCTTC
TCCCTTGGCAAGAAGCTCCCTCTGTCTGACTGGCAGCAGGGTCAGTGGCCATCCTTTTCT
ACCTTCAGCTGTTGTGCATCTCCTCCACGTTTTCCTGGAGTAAAGGAACAAGCAGGTTCT
TATCCAAATACCCAACCTGTGAAGATGAGACGGCCCTTGGGAAGAGGTATTAGCCAAGTT
TTCAGTATGATGCCCGGCAGAAAGAATTGTCTTAAGCTTATTATCCTCCCAGGTCATAGG
AAGATCTAAAGTCCAATGAATCTCCTTACTCGGAATTCACAGCTTTCCCCTCAAACTTAA
AATGCCCATGTCATTTCACGAGTACCCATAACTACCCATCGTTTAGATACATGTCCTCCC
TTGGCCTAGAAATCTGCAGCAGTTCCTACTTAAACTGATGGATGCTTTGGGCTTTGGAGG
TATCTCATCCCTATGCCTGTTGCCCTGAAGCTGCCGGAAGGAAAGGCCCCACTCAACTAC
TGGGAAGAAAGCCCGTAATTCAAGGCTTTTAATACAGTCACTACACAAGCTCTCCCTCTG
ATTTAGGAGATCTTGTTACCTCCTCATCTACATGTGCTTAAAGACAAAAAGAAACCTATA
CTTATTCAATTCACCTGTGGGCCAAATAAGTCTCACATCCAGCCATTCCCCTGAGAGGGC
GGGAGGCCAGACTTTGAACTTTCCACAGCTGGGTCTTCATTTTACTAGTGAGATAAAGAG
GTGCAGATTAGGGTGACAGTCCATCTAAGCAAGTGGACGATCTGGGGAACTGTAGGCCTT
GCTGAAGCATCCTCCCACAGAAAGGAGATAAGGGCCTTATCCAATTGCCTGTACACAATA
GATCAGTGCTTCTTTCCTAGACAAGGCTGAAAGGGGCCAACATTATTTCTGAAGACTTCA
TTATTGGAATTCTATGGGAGTGATCTCACTGAGCTATTTTGGAACAGAAATGTGGCTAGT
TGCCTGACCTCCCTCAATGGTTTCACGTGGCTTTCAAAGGGAAGGAAGGGCAGTGCTGAC
TTTTGGTAAAATGGGCGAAAGGGTCCATGCCAGCAACACAATCACTCAAAGTCCAGATGA
GGGATCAGTAAATACAACGTGCCTGAAAGGTGGCCCTTGAGCACATTCCTCCGGTAGACA
TTAACTTATTAAATTGATTCTGATTACAAATATAAACTTTGCCCCCATCTCACCCAGTAA
CAATGCAAGAGTTGATGTCAGTCTATAAAAGGAAGTAGGAACTGTCCCTGGCTTTCAGGC
TCCAACATCCTCCCTCTGTCAAGATGTGGCACCTCAAACTTTGTGCAGTCCTCATGATCT
TCCTGTTGCTGTTGGGCCAGGTAAGGAGGGAAGGATACTTATGTGTGTGTGTGGAGTGTG
GAGATGATAGTGGTGGTGGAACTTGAAAGCTAGATTCAGTCCTGAGGAATGGTTCCTCTG
TTCTGAGTCTACAGCATCTGCGGAATGGAATGATCACTCTTCCAAGGTGTGCAGCAGGGT
GTCAACACTTTCATATCTGAATGTCTTTGCCCTTACAGATAGATGGCTCCCCAATACCAG
AAGTGAGTTCAGCAAAGAGAAGGCCACGGAGAATGACCCCATTTTGGAGAGGGGTTTCCC
TCAGGCCTATTGGAGCCTCCTGCCGGGATGATTCTGAGTGTATCACAAGGCTATGCAGGT
ACTCCCTGAACCTGGGAGCAGGGTTGGGCCAGAGAGCCCTGGGAAGCTGGGCAGAGGAGT
GACAAGGGGACACATGAACCTAAGAATAAAGCTGGGATGGAGGAGTTCTAGACTGAGACT
AGGAGCTCCATGGAAAATCCCTTAGGAGTTAGGAGCCAAGAACAGCTCTATGTGGGTACC
ATGAAAGAGTGGTGCCTTTCCATTCTTCAGTCTTTCCTGAGACTGGACAGATCAAGCAAA
GAGGAAGGAAATGCAGCATAGGTGGCCCCGGTCATTCCTAGACCCAGTCTTTAAAAACTA
CCCTTTCTTTTCCCCTAGAAAAAGACGCTGTTCCTTAAGTGTGGCCCAGGAATGATGTAC
ATACCAGGGAAGGAAAGGACAGCAGTCACCTCCGACAATGCTCCGTTCTATGGAATATTG
ATTAACTGCATTTTGGCTGGAGACACCCAAGTGAAGCAATCTTGTATTTTTAATATTTAA
AGGCAGATGTATGCTTTAAATTGGTCTCCATTTCTTCTTAGTATGTTGATATATGGATAA
GCATAACTAAACTTGTCAATTTAGAGTTTATTTTTCTATGGATACTATTAAATGTCTCAA
ATTGAAATTTTAGCAGTCTGGAATTCAAGCTTTTGAGGGAAAGGATTCACTTTGTATACT
AAAGAAAAAAACAGCATTGCCCAATAATGTGTTAACTTCTCAAT
