# Supplementary material for: Reference based annotation with GeneMapper
Source: Genome Biol. 2006 Apr 5;7(4):R29. doi: 10.1186/gb-2006-7-4-r29 (PMC1557983; doi:10.1186/gb-2006-7-4-r29)
Supplement: Additional data file 2 — A gunzipped tar file containing the data set of orthologous genes in five vertebrates (human, chimpanzee, mouse, rat and chicken) that was used to compare pair-wise and multiple species GeneMapper [file gb-2006-7-4-r29-S2.tgz › 5verts/orth109/rn31.fa]

>rn31
CTGATTACAAACAAACTTTGCCCCATCTCAGCTGGCAGCCATGAGAAAGGCAGATAGGTG
TCAGTCTATAAAAGGAGACGGGAACTGCCCCCTGGCTTTCAGGCTCCAACATCTTCCTTT
TGCCAAGATGCTACAGCTAAAACTCTTTGCAGTGCTTCTGACTTGCCTGCTGCTGCTGGG
CCAGGTAAGAAACACACATGTATGTTGGACATAGTAGTGGCGTGGCACTCAGACTCAGTT
CTTAGAAATGCGGTTCAAACTCCTGTAACCTGGAAAGAGCCCTTCTGAGGGTGTGCAGCA
GAGGGTGGGTGCTTCCTCAGCTAAAGTAAATATGCCTTTGCTCTACAGGCCCAAAGCTCC
CCAGTACCAGAACTGAGTTCAGCAAAGAGAACCCGGAGAATGACCCCATTTTGGAGAGGG
GTTTCCCTCAGACCCATTGGTGCCTCATGTCGGGATGATTCGGAGTGTATCACAAGACTA
TGCAAGTATGTGATAAACCTGGGTACAGGGTGGACCAGAGAGCACTGGGAACCTGGGAGA
GATGAGATCAGAAAACACAGAGCCAGGGGTAAAGCTGAGATgggagggagggagggaggg
agggagggagggagggagagagagaggAGagacagacagacagacagacagacagacaga
cagacagacagacagacagacagaGTGAGCACGCACTATGGAGCTGCAAACGTCATGGAG
GAGAGTTCCTGGATAGCCAAGAACCTGAACACTGGACAGATGAAACAGGAAAAGGAGGCA
GCAGGTGTCCCGGGACTCCTTAGGGCTACACCCAAtctttttttttttttttcttttttt
tttttttttccggggctggggaccgaacccagggccttgcgctcgctaggcaagcgctct
accgctgagctaaatccccaaccccGGCTACACCCAATCTTAATCACTTCTTTTCCTCCC
CTGCTAGAAGACGACGCTGTTCCCTGAGTGTGGCCCAGGAGTGACAGTCATACTGGGGAA
GTCACCTCCAACAGTGCTCCGTTCTATGGAATATTGTTAACTGCATTTTGGTTGGAGAAA
CTTAAGTGAAGCAATCTTGTGTTTTTAATATTTAAAGACAGATACTTGCTTTAAACTGGT
CTCCATTTCTTATTAGACTGTTGTTGATTTGTACAGACGTAACTTTGTCAGAGTTTATTT
TTCTACAATACTATTAAATGTCTCAAATCTAAGTACTGGCAGTCTGGAATTGACACATGG
TTGGCTCCTTCACACCTTATAGATGACAGTAGTTGCTCCCTAACCAGTGCTGCTCCACCT
GGGAGGTGAG
