# Supplementary material for: Reference based annotation with GeneMapper
Source: Genome Biol. 2006 Apr 5;7(4):R29. doi: 10.1186/gb-2006-7-4-r29 (PMC1557983; doi:10.1186/gb-2006-7-4-r29)
Supplement: Additional data file 2 — A gunzipped tar file containing the data set of orthologous genes in five vertebrates (human, chimpanzee, mouse, rat and chicken) that was used to compare pair-wise and multiple species GeneMapper [file gb-2006-7-4-r29-S2.tgz › 5verts/orth11/mm34.fa]

>NM_007561
TTGTAATCCGGGCAGGATAAATCAGACGAAGAGCAGCCTCCTAGCCGGATTTCTCCGCCC
GAATTTACTTTCCAGATTTCTTTTCTTTGCCCTCCTGCTTCTTTGCTGGCCCAGGGATGA
CTTCCTCGCTGCATCGGCCCTTTCGGGTGCCCTGGCTGCTATGGGCCGTCCTGCTGGTCA
GCACTACGGCTGGTGAGTAGCCCTAGGTGGTATGTCCCAGCTCCTACTCCAGTGGGTGGC
GAGGGAGAGAGCCTGCAGAGGCCGAGCCCTGTGCTCTCCCCTCGCAACGTGTGCTCTCGG
ATCCGGGTGGAGGAGCCAGCCAGGGAAATCACCTTCGGTGTTTGCGTGTTGTTTCCCGTC
CCTACTCCCGTATTCCCTGACCCCTCCCCCACGGGGGGAAAAAGACATATTGGGTGTGGT
ATCTTGACATTTTTAGCTGTGAGGTAATGCAAGGATTAAAAATAATATTTTAATCACTAG
TGAACTGTCTATTAGATTTTTGGAGATAAAGGTGGTTTTTTTACTTTGATGGAAAGAAGC
AGATTTGGTTTACAATAAAAAGAACAACTAGACACACACTTGATTGAACCTTATTTTTAC
ATTTAGATCACTCTTTGGGAATCCACATTACTTTTCGTTATTTAAAAATGTTACCTGAAA
AAAAATGTTACCTGATGAATAGAGTAAACGTTGAGGAAGTCACTGTGTGAGAATCTTGAT
AACAGTGTATACTAACACAGTTGATGTCATCATTAATATTGTTTTGCTCCCAAGAATCTT
AACTATTCTCTGTCTCTTTATCCTGGATATTCTTAACTTTGTATCCCTTTGGAATTACTG
TTGGGCACAGAAGTGTTTTTGATAACTTTTCTATTAGTCATCTGGCGTCTGTTGGTTTTC
CTGTCATTGAGACAATTTTGACCTCACATCAGACTTCGAGGAGATTTGACTCCTGAAAGT
TCTTTGACATTTTCCTAACGTGTGAAAGGAAATGCTACTCCCCTTTCCTTTGGCCATTTC
CTCTTTACTTCTCAATCGCCTTGAGAAAAAAACAACTCATATTCTCATTGCAGTTATTTT
CAAGCAACAGTCTTCTGTGATTTGCTTTTAGAAAATTTCAGGAATGAATTCTTAAATAGT
CACATGAAGTATGCATTTAAAATTGAGTACACAAAGTAATGGTTTTACAATTTTTTAAAA
AGTAATTTTCACATTCAGTGAATTCTTCATTGCTGTATTAGACACAGAGATTACTTGTTT
AATTTACATTTTAGATGTCTGTTCTGGGAAAATACTGAAAGAAAATTTGAAGTTCCCTTT
TGTGAATTTGATACTATTGTCTATATTGATTAATATGTAGTATTTCATATTTTTAGTTAT
GAGTGTAGTCTTTAATGGCAAAGCCATTTCTCAAGCACCATTATATTTAGAGTTTTAATA
ATGAATCTATGTATTGTTAAAAATCATGGGAAATATGATTTGATTACATATTGAAACTTG
ATATTTTAATATTTTCGATTGTTTCAATTATCTTTGAAGCAAAACTGAACACATTTCCTC
CAAATTTCCTTGTTAGCTGTTTAAATTCTCTAACCACAAATCATGTGGTTCCTGTAAAAT
ATGAAAAGAGTAAAAATGGCCTTGACACGTAAGCAGTCATTCGGCAAGCAGAAGCCCAAG
AACATTTTGTTTTAAAATTTTGATCATTTTGATCGTTTTAGAATCTTTAGAATACAGATT
CTCATTTATAGTGTTGTGCTGATAAAAATCAGAAAAAACACCCCAAAACCCAAAACCCAT
TGATTTCAAAACAATTATTTAGTAAATGGATTTATTTTGTCTTCTTTTTAAAAGGGTTAT
ATTTAAAGAATCCTTGTATAAAAGTGAGCTTAGCCAGCCCCCTCCCCACCCCCCATGTTA
TATATGATGGCATCTTTGAAGCTGGATTTCAGAGCTGTAGTAGCTGAGtttactgagtgc
ttgctatgcaccaacaagtattaaatgacctttatatatatttcctcctccagtcaggcc
tctcgacaattctgcgttgtaggtttttattattattttccttttacagcatttgagaga
gaattaagtataaaactttaagtaactcatcacatagtaaattgtggagccaggattaaa
acctgtatctttctCTTCCTCCTTGGTGTTAACAACAGCAGCAGAGCCAGCAACAACTTC
CTCTCCTTGTAACTGGAACATGAGATAAAGCAATGCTTTTGCCAGGTTAACTTTGAAAGG
AGGTTTGGATATTTATAAACTAGTGGTGTAGGTACTGATCATGCACTGCCATGGTTCTGA
ACATGTAAAAACTTTGTCTAAcaggtggatctctatgagttcaaggtcagcaaggtctta
gtgagtgctaagacagccagggctacatagagaaaccttgttacagagaaaagacaaaaG
AAAACTTTGCCCAGTAGTGGATTATCTAGTGCAGCTTCACTAAGTACAAAGTGACTAGGG
AGGGTCTGTGTAGATTTGGAGTATACTGATGAAGTGATGTAACTGGTAGGTGCAATTGAT
GTAATTGAATAGGAGAAAAAATATTGCAAGACTAATAAATATTATGTCATTCTTTGGGAT
CCTGGATACGTTATCTTTGGTGGTGGTGGTGTTTTAGGGCAGTGtgtcctgcaactctgt
gtagtctagttggatgcaagctcttggcagttctgtctcagcctcccaagcactggggtt
acaagtgtgagctaccaagtcAGCTTTACTAAATATATAATTTCTTTTGAGATGATTTTA
ATCTCTTTTACTCTGAGTAAGTTTTGGACTCCCTAATTCTAAGAACAGTCGATATGCAAA
TAATTGGAATTTGTTAGAAAATAGAGATGTACTTGCttaaaataaattattttaataaaa
atttGTTAAATGCACTCACTACCAGCTTTAATAAGGTAATTCAGGCTTGCTTGGGGGTCA
GCTTTTGTAATACATCTGAAATAATTCTTTTGTCAATATTTCAGTTTTATCTCTCTTCAG
GAATATAGTTGTCTAAAGTGAGAAAATCATGTTTAGCATTATTGAGTGGTTAGTGAATTT
TGTCAAGTAGCTAACTGTAAGTTTAGTAATCTTCATTTGTGTTTCTCAGTTTGGACACTA
CAAAAGTTACCTGAGTTTCTTGATGAGTATTTTTTTCTCTGTAGTTTAGTTATACTGAGT
TAATTTGTATATAACACACTTTTTTGAGGGGTGGGGAGTTCTTTACCCACAGAATTTTAA
AAGAGATGCATGCTTTATATCATCAGTGCTAACTGAATCTGAGTATGGTGGATGGTCACT
TTTTTTTTTACAAGATTATTTGCAGCCACAAAATCTTCATATCATATAACAACTATTTAT
CTTGTTTCATTTGTCTTTTTGTGGGCTCAAATCTGGAGGGAGGGAGAGTAATACCTACCC
TACCTACCTAGGAGCAGTGTGTGTCGAGGCAGTGACAAAGGGCAAGAGGGCAAGCCTAGT
TCCACTGGCATATATGCAGATTTTATTCCTCTAACATTCCATTGTCCTGTCAAGACATAA
CGCTGCGTGAAAAGACAAGATGTATGAAATAGTAGATTTGTGTATAATGAGGCTACATGT
AACATATGAAGCATCGTATAATTATAGAGGAATGAAGAATTCAGAATACCAGTCTACTCC
AGAGGATTGGGAAGAGGGTACAGAAGGGCATTTCTCTTATTATTTGAATGGAGCTTTGCA
TGAAAATCTTACAAACTTTGGTTTTTACATCCTGGATTATCACCTGTAGTATCACTGTTA
GTGTTGTCTGTGAAATACAGTGTCtcccagcactccggagacagaggcaggcggatctct
atgagttcaaggctagcctgatctaagcaagctccaggatagccaaggctaacagagaga
aaagccctttctTGATGGCAGTGACGATGAAGACagaaaagaagagaaaagaaaaaaaaG
ATTTCATATATAtttttttaaagatttatttattcattatatgtaagtacactgtagctg
tcttcagacactccagaagagggagtcagatctcattacgggtggttgtgagtcaccatg
tggttgctgggatttgaacttcggaccttcggaaaagcagtggggtgctcttacccactg
agccatctcaccagcccTTCATATAttttataatgtcaagaattaaattcagggcttcct
gtataccaggcagatatgcttatcactgagttataCTCTTtactggctggttttgtgtgt
caacttgacacagctggagttaccacagagaaaggagcctcccttgaggaaatgcctcca
tgagatccagctgtaaggcattttctcaattagtgatcaaggggggaagggcccattgtg
gatgatgccatccctgggctggtcttcttgggttctataagaaaacaagctgagcaagcc
aggggaagcaagcaagccagtaagtaacatccctccatggcctctacatcagctcctgct
tcctgacctgcttgagttccagtcctgacttcctttggtgataaacagcagtatggaagt
gtaagctgaataaactctttcctcctcaacttacttcttggtcatgatgtttgtgcagga
atagaaaccccgactaagacaGTTTTCAAGCCTCTTATTTTGAGATTGCTTTGTAATctg
acatattgctacatacatagaggatgcttaataaatacttagtgaatgaatTATGAAAAG
GAGTTGGAggactgaagagatgatgagcgcttgctgcacttgtagagaatgttgttttta
tccccagcacccacacatggtagctcataacaatctataactccagtcccagaggatatg
acctcttctggcctttgcaggtaccaggcatgcacacagtacacttaacatacatgtaaa
caaaatatttgtagccataaaatCGATGTTTAAAAAATGGAAAGGgtcgggcagtggtgg
tgcgcgcctttaatctcagcacttgggaggcagaggcaggagtattttgaagccagtata
gttgaagccagcccagtctacagaatgagttctaggacagctagggctatacagagaaac
cctgtctataaaaaccaaaaAAAAAAAAAAAAAAAGGAAAGGAATTGGAACCTAATTCAT
TTTAGCAtagaggttcaaagacaactctgtggagccatttctctcctttcacttttgtgt
gggttttggggactgaattcaagttgccaggcttatttggcaagcacTAAGCTGCCTTGT
TTTTTGTTttttgtttttccagacagggtttctctgtatagacctggctgtcctggaact
cactttgtagaccaggctggccttgaactcagaaatcctcctccctctgcctcccagatg
ctggaattaaaggcgtgcaccatcactgctcggcGCACTAAGCCTTCTTAATGGCGTGCT
TTTTCTTGGTCTTAAGAATGATACTTTATTTAGTGAGGAGGGCTTTGCTCACTCAGTCTT
CTGTTAATTTAATTTGCATtttggtttggttggtttggtttggtttggtttggtttgTGG
TGCTGGAGCTCAGGCCCAGGCTCTTGAGTATGATAGTGAAGCACTCTTTTGGCTGTATTC
TCAGTCTTGGGTTTTGTTCCCCCCCCCCATTTTACTTTTTCCCTACTTCTATCAATACCA
CAACTTGTTTGAAAGAAATGTGTATGTGTGTTCTAAAAATTACTTTTAATTTAGTTAGCA
TAGAAAGTAATAGCTTTCCTTGTGGCACTGTAATACATGTATGTATATGTGTCTTTTATG
TTCTCTCTTCTTTATTTTGTGTGAGCTTGGCTCTAAAACCTGGGTCTAAATGATTTAGTC
TTTAGTCCTTTCCAAAAGCAATGGAGATGACTTTGAATACTATAGCCTTTATTTAtttat
ttacatgagacaaggtctccctgtagcttggctggttttggacttgttatagagctgagg
ctggGAAAATGCTGAGGTTGTAAGATAGACTTGTTTTATTATCATTGTTCCTTTTGATCT
GTGAGATGGATATGATAAGACTGCATATAAAATGTATGGATAGTTTGTGTGGAATTGGAA
ATCTGGTGATAAATGGTAAGATTTTAAGAattagttttttgcttgcatgttagtctgtgt
gtcatgtgtgttcctggtgcctgtggaagctagaagagggagttagataccttggagctg
ggttacagaggttgtgagtcacccaccatgtaagtgctgggaatcaagcctagtcccctg
gaagagcagctagtacttttcaactgttgagccatctctccaagccTGACAGAAAGGGTT
TTATTCTTTTTGAAGTAAGCAGGTATTTTACTAGTATTATAAAATAATGTTACTTTAAAC
TTTTTTGATACGTTATAGTATAAAATATATTAAAAAGAAAGTATGGATTTAATCTATAAA
ATGAGTATTCCAAAAATAAATTCTTAGGTAAATAATTTGACCTTTGATTTAAGTAAGAAA
AGTGATCAGAGAAGAAAAAAATGACCAGTTTACCTTCAAAATCTCAGTTAGTTTACATTT
TAGCCACAGTTTATCTTTTAAGCTGAATGGATTTTTAATGACTTCTTGTAAGTATGAATT
TCTTTTAAGGCTTGGACAGAAAAATTTTAGGATGTGTTGCCTTAACCAAAGTATTCATCT
AGAACATGTGTATGTGCTCGCTTGCTTCTATAGTTAATATAGTGCTTGACAAGAAGTGTT
GAGCCTTTTACAGTTTCTGTTTGGATATGCATGACTGGAGTGGCTAGAAGGGTAGGTAGG
GGAGATCTGGAAGGAAGAGCAGGAGTATGCTCTCAGCACACATCTACGATGCCCCTGTTG
GCAGTTTCTTTGTAAGCCTGCCCATGCTCGGGCAGGAATCTCATGATGGATGGTGAGATA
TGATGGGTTGGATTGCATGCTGTATGAAGCAAGAGTGGGTTCTTGGTGGACTGTTAGAAT
TTTAGAATTTTTTTCCTGTCTTCTTTGATTTCTTTGGGTGTCTTTTTGCTCTTCCTAATT
TGCTTTTAGAACACTTCTCCCCTGTCTAGCCCTCAGTAAAGAGCAGTGAACACTTCCAGG
TTTCCCTGGCCTAAACTTCTTCCTTTCTGCTCATTCCTAGTGCAGATGCCACCAGATTGA
TTGACTGACTGACTTTCTTTTGAAAGGTAGCATCTGTAACCTAGCTGGCCTGTCCCAACC
TGGTCTCTTCCTGTCTCAGCCTTTCTAATGCCACACCCAGCTAGCATTATTTTCCTAATT
GCCAAATCTAGTCACGTTTCAGCTTTTTGACTTATTTCTTCTTCTGTTTCTCTCCCTTGT
GGAACTCCCTCTTTGCTGTTCCTCGCATGGGCTTTAATTATCTTTGGGAGTAAATGATGC
CAAAGTGAAATGCAACCAGGACTGGAAGTTCTGAGTTCCTGCTTAGGGTTACTGCTGGTT
GTTTACTTTGGGCAGATTCCCTGGTTTTGGCTTCTGTATCCTCATAGGAATACGATTCCA
ATTGAACTGAGGGGGGTGGCCTGGATGACACTGTACTTATGCAGTCTTTTTCCTTATGGA
ATGAGAAAAGCCAGTGGTCCACATAGTTATTCTTAGATATATAAACATTTTGAACAatat
atatatatatatatatatatatatatatatataCTTTTTCCCCCTTTCTCTTATACTGAT
GATAGtcaaattcaagtccttctgcatgttaggcaaaccctatcccattgagatacatTA
TAGAGCCAGTATTTCAAATTTATCATAGATTGGGGAAAATTTGAGGCATTTCTAAACTAT
AACAGATCACATTGAGaaaaatatagtttaattaaaaatatgttttatattGATTGCATG
TGTTGAATTAGCCCAACAAAAGTGTAAAGGTGGGCTCCTTAGAGCTGTGCTTTACTGAAA
ATAGAAAAATGATGCACACCAAATATGTAAGGTGTACTTTACAAATAAAGGACTTTAAAT
AATAGAAGTTTAGTTAAGATTAGATTCATCTTGgctgagcatggtgacacgcaccattaa
tctcagcactcaggaagcagagacaagtggatctctgtggagttcaagaccagcttggtc
tacatagtgtgctccagaacagccaaggctatatggagagaccctgtctccaaagaaATT
TTTTTTCTGCAGTCTTTTTCTGCCATTATTTTTCCTAGCCTTTAAATTTAAAGTAAATAA
TGCCAAGAGAGTATCAGCTCAGTCTTTGACCCAGGTATCATATATTTTAAATCAATGAGA
TCTAGTTAGTcatccatccatccatccatccatccatccatccattgaagcagtctgtca
ctttgtagcccagcctggtcttgaacttctagtggttttcctacctcagcctctgaagtg
ctggattataggcctgagccCACATACATAGCTTGCTATTTAGACTTAGGTTAATGTGGC
TTTTTGTCTTTTGCTTTTTTGTTTAGCAGTGCTAAcatgctaggcaagcactttacaact
gagctaccttcagaccTCAAGGTTTAAATGcagcgttactgatttttaattcgtatgtca
taaaattcagccacttaaaatacataatttagtgagttttgttataATATGTAAGATTTG
TCATTTTAAGCAttttttttttttttttttttttttttgatttttcgagacagggtttct
ctgtgaagccctggctgtcctggaactcactctgtagagcaggctggccttgaactcaga
aatccgcctgcctctgcctcccaagtgctgggattaaaggcgtgcgccaccatgcccggc
ACATTTTCTAAtttttaaaacattttttaatttttatttatatgagtacactgtagctgc
catcaaactagaagagggcatcaaatcctgttacagatggttgtgagccaccatgtggtt
gttgggaattgaactcagaacctctggtgagcggccagtgctcttaatcactgagccatc
tctccagccccATTGTAAGCATTTTCAAATGTACATATTCACAATGTAAGTTGGGTGTCC
Ttgcctttaatctcatgaggcaagtgaatgtgagtttgaaagttctaagatagttagggc
tatgtagagagaccctatctcaaaaaccaaaacaaaCAGAAAAGAATCACAATGTGATAC
TTGTATAAccaaaacctcttcatcatcctatataaaaacttaaaatccttaaagtaataa
ctccctatttcttcctccttccagccAAGAATTGGGATTACAAGCATAGGCCACCGTATC
CAATTTTAGCATTCTTATGGATTAGCCATTCTCATTTTGTAGGGCTGAGAAAAGAACCAA
TTAAATTTTACTTCACAGCACTTAAGTATTTGAGGAGGATTTTGATTGATATTTTATTTT
AACCTATCAGTAAACCTGCCAGAATAACTTAAAAGTTTAAAAAATATTTTAGTCCTTTGA
AAATTTTTAAAAAGTGTGTTTTGATTATATTCCTCCTGTCTTCCCCTCCCCATCTCTTCC
TAATCCACCTCCCTACCCCACCAAGTCAGGCACCCATAGCCATTGCCCACACCTCTCTCA
GACATGTTTTTGCTCAATGTGTGCtcctcctctttccctcctcctctcttctccttcctt
cctgtttccatctcctcttgtcgctctgctgggtccagtttgtactagtcatagattcct
ttgtgttgtgtgggatcatacactggagtatggtcaacctaccaggagccacactcttaa
agaaaactgactttaccttcctcagaagccactgtccatagctcttaagttatggatggg
gctcatgaaaccctcaccctgcatgctagaatgttgacaggcttgatcctctgaaggtct
taagcaggcagctacagctgctatgagttcatgagtacagagttctgtcatgtccagaag
acctctggctctaacactccctcttctgcaattattcttgagccttgagacttgtgtgtg
actgtagatacctgatttgtggctgagaactccagtgacattttctgcactctggctact
tgtgagcttcttggttaaccgctgttcactttacaaaggagcttctctgatgagattgga
gagctgcactagcccatgagatacaaattagaaggcagtttATTGTTTTGGTTTTTTACA
AGTGCTGTTTCTTCTTCCTTAATGAGATAAACTGAAAAAACTTTGTTAGGACATATGTAA
AAAATTAATTTTTAATCAATATACTAGTCTTAAGTAGACTACTATGAATGTTTTAGGAAT
CTTTTGTCCCCTCTAGATGAAATTTGGTATGTTGGAATCCCTGTCTAGTAAATTATGAAT
TTGTTTTCTATGTTTTGATTTCCCATTTTATAATTCTACTAGTTGACAGGATGAAACAAT
CTCTGTTTTTTCCTTTAATTAAAAAAAAAGATTTAGGTggtagtggtgattaatgccttt
aatttgagcacttggtgaggcagaggcaggtgaggtggatctctgagttccaggctagcc
tggtctacagagcaagttccaggttagttagggctacacagagaaaccgtatctcacaac
aaaaacaaaaACAATCAATCACTAAAAGATTTAAAGTCTCCGAGAAGGAATTATGTTACC
TCTTGCTATAACATGATGTTTTGTGGTATTAGGAATCAGAATCCAAGGCCCTGTGCATAT
ATATAAGGCCTTTACTCTATTTTACCACTGAGCCTGGGAAGAATTTTTGAATAGAAATGT
TTTACTAAAAATGAGGAGAAACGTACCATCCTTCAAACCTTAATATGTTCTATGTCCACT
TTTGTAAGTTTTTTCTTTTGGCTTACTGTTTTGGTTATTGCTCTGTCCTTGCATGTTTTA
TGTTTGTAGTTGGAGCTTTTATTCTTTTGCTTCCCTCTTTTGGAGATAGGCATTATAGAT
ACTCATTTATATTAAAACATACAGGCTAGAACATCTTTTGAGTAGTACATTTAAAGAGCC
CAGAAGGAATTGCATTAAAGTACAGGGTATTGCTAAGGAATTACGAATCTTTAACAGTGA
AGAATATCATCTGGAAAGCTGAGAGGTAAGCATGACTACTTGGCACTACTCTTGAAAGGT
ATCATCTAGCTTCCTGTCCATAGCACCGTGACAGGCACGAGTAATTACTCTTCGCTTCTC
TATGGTGAAGTGTGGAGCACATAAAGGGGTGGAAGGGTCATCTGTGCGTTTAGCTGAGGC
ATTCATTAGTTCCCTCATTCTGGGAAGCTAATAGAGTAAGGAGGGTCTTTGATTACCATG
TCGTTCCTGGAGTGTTACTTGTAGCTTCTTTTATCTTGATtgtgtgtgtgcgcgcgcacg
cacgcgttcagctcaaaggacaacttgtgggttttaattctctgcttccaccatgtgggg
ccttgggattgaacttagatggttaggcttggaggcaagtacctttaccagtagaggcct
tacctccccccccCTCCCCCGTTTgtgggttacagggatcaaactcaggcctacaggctt
gttcagcaagcattATTTCCCTAATATTGTGttatttatttatttatttatttTGCAGTT
ATgggctcaaacctagggccttacacatggtgggcaaatgctttatcattTATTTGAAGG
AAGATAGAGTTTGCATGCATTCTTAGAGATTAGTGTGGTTTTCTACAGTCcagtaattct
gaggttatgtggcacatcaaaatcacttgagggacttgttcaagcagattatatatagag
tactgcctgtggtgtttttactgtattgctaggctgagatctggaaatttatatttatat
aaattcctaTATTTATAGGAAGTACTAAGAAATTTCTGATATTGCCAGTTTGGGTTTGAT
ACTTCGACatttataaataataaatgtaataaatatCTGTTGAATGATGTAGGCTAACAT
ACTAGTTTTAGATGTTATTCTTTATATTTTCAAACAAATTCTTTTCTTTTAGACTTACGG
tttcattttatgtgtgtgagtgttttgctgacatgtatgtctgtgtaccacagaggtcag
aaaaagccatcggatcccctggaactggagtttatagaaggttgtaagtcttcatgttga
tactgggaatcagactggggtcctctgcaagaaaaagtactctcaactgccgagccatct
ctctagccccTAAACATTAAAACAAAAAAAGTGTTCTTGTTACTATgtgtgtctgtgcaa
gtgtagagggccacttgtagatctgattgtctccttccctctgtacacgagttccaaggg
tcaaactcgggtctcctggcttgctcagtgagcatcttttcccactgagttatcttaccA
ATTCGTAGATATTATTTTTGTAAGCCTTTTCCATAACTCATAGGTTTTTGTCAATAATTT
TGAAAAGTACTGGCTTATTTGATATAGATGaatagtgttcagggtatggtctcaagatta
gtagcatcagaatcccctgggagattcttagaaatgcagattGTTTTAATTCCATGCCTT
TGACATAGTAATATGAATTTTGACTTGTTCTGTGTAAGTTTGATGCAGCCTTAAGCATGA
AAATCACCAGGGGTGCTGGAGGTGAACCCAAGGTCTCATGAACTTTGCTGCTGAGCCACA
AACTCAGCCTAACCCCCTCCTATTTTAGAAAAGATAAttttgagatataattttaagtag
cttaatctggccttgaacttgttgatgaatagctgggaatgactttggatttctgatcct
cATATCattaattctaaatattatataatatttaactgtattatgtaagtattatatatt
aattttGGAACATTAGGATAGTTAGTAAATTGGACTCTATTTGAATTTTTTCAATTTTCT
TAGTGTGATTCCTTTTATATAAAGGGTAAAAAATATCTTTGCATGTGAATAGGAGAAGAG
AAGAGAGATAAGATAGAAGTATTTTAGAAATATACATTTTTTTTCTATAAAGGAACTTCT
GTAGTTTGGGTACTTGTAAAGCACTATAAAAACGTTGCCTTACTCAAACTCAACTTTTCA
GCATGTGTTCATCATGTCTGAATCCTAACTAAAAGCATTTTTTAAAGTAAAGAAAGAATC
CATTTACATTATTTTACTTATCACTTATTAAAACTGATATTAAAATATACAAGTTTTTAA
AAAAGCTTTGGGTTTTCTTATTTCAAGAGCCATGTACATGTATAAAAGGTCAACCTTACA
GTGCAGAAATCTTGCAAACACTGTTTTAACCAAATAGACAGGATTACTTTCAtcctgttt
atagtgtatattatgtgacacaatgtggtagaataatcctttacttttttagtcttccaa
aacccataatcctattctaaccatgagaaaacctcagtatgtgacaccttctgtccattg
cctgattagtatatctcaaaattgttaaggtcattaaagacaaagaaggctaagaaagtg
tcatagcctagaggagcctaaagacacatgatgaccaaatataatgtgttgtcttggatg
ggtcctgtttcagaaaaaggacttgaggaggaaactagagaaacatgagtaaagtgtgtt
tagtcagtcagtaacatactagtattggcttactaattataccatatagtaatgaaagat
tttaGTGTTCTCTGTACTACATGTAAACATTGCTGTAAAATAAAAACTACTCCAAAATAA
AAATTTGTGAAAAAAAGCACAGTGCTCATTTCAGAAGTATTAGGAAAACAGAGAAATAAG
AAAAGAAAAGAAAGAAAAAACCCACAATCCTTACTAAATATGAGACTTTTTGAATATCAT
ACTCTTCTGCCCCCACCCCAGGGCTCAGGATTGAGGTCAGGACCTTGCACAAGAGTGCTA
CTCCAAATTGCTTCTTGAATATCTAATTTGATTTAAGTCTTTTCCATGCATCCCTTTGAA
AGTGATACTTGCTGTGATATGTTGGTGTATGTGTGCATGTAGCCTTAAACCTATTTTTTA
TAAGTATAATCTGAATTATAAagacaaggtttcactatgtagcccatgctgcctagactc
atttctcagcctcccgaatgttgggattttggtgtgtgtcacTTTTTTCTTTCTTTGTTC
TGTCTGTACTGACTCTGGGTGATTTCATACAGTCTTTTTGTTGTTGTTGTTGGTGGTGGT
GGTGGTGGTTTTTGttttgtttttcgagacagggtttctctgtgtagccctggctgtcct
ggaattcactctgtagaccaggctggcctagaactcagaaatctgcctgcctctgcctcc
tgagtcctgggattaaaggtgtgcgccaccactgcctggtttaatttcatacagtcttag
gactttaattggcttctagaggatgagtttcaaatgtatttctTTCCTAAGTTGCACTTT
ttttttttaatggaggttgaatccagggcctccttgactgtgtatgctaggcaagccctc
tcccacactgggctccagctccagccTGGATATCTtgtctaaaactgaactgagggtgct
ttccagtttgtcttataaatttaccttgtttagcaaattagaaattctaacttttccagt
gtgtagtctgcaaataggaaatgttttttgtctctttttctttttttttcttatttcatt
caatctgacaggaaactctcttggttaccttgatgatatgtatggattgtgactgctttt
attagttccactgctgtcaccttaatctaaatgtccccactatcttctcaggtgtaatgt
ttcactaaccttttttcctctattaatacctgttcttattacatgtcttttaatataaga
gctttggtgacctttattaaatatcatgttccccctttgctGGTTGTTCCAGGGATTGAA
TTCAGGACAGCCTGTGCTAGGCTAGTGCTGAACCATTGAGGTATCTGTACTGTCCTTTAC
TTTCTGttttgagacagggtcttagaaagttgcctaggcttgccttgaattcaagagata
gcccaaattgatctcaaaacttgtgatccgcagggtgtggtggcgcgcgcctttaatccc
agcactcggaaggcagaggcaggtggatttctaagttcgaggccagcctgtctacaaagt
gagttccaggacagccagggctatacagagaaaccctgtctcgaaaaaccaaaaCCaaac
aaaccaaaacaaaacaaaaacaaaaaaaaGAAGAAAGTTAGATGTCTTAGAATAGGTTAC
ATTTAAATTGCTTTATACTATATAATTTGACAGTGACTATAATAAGTAAATCTGTATGCT
GAGGGAGTAAGGGAATAGTCACATAAACAGTTTTTGTTTATTTATGTTTATTTTGttatg
ttaatctcatatgtgtgaatgtcttgcctgcatgcatgtatgtgtaccatatgcatgcct
ggtgcctttagaggccaaagaaggtgttggtgtccatggaactggagttacaggtgatgc
agtcaccatgtgggtactgagaacagaaagggtcctttttaagggcagcaagtgctttca
attactgagccatctctctagtcccAGCATTTCTTGAGTGTTCAGTATATTTAAATTCTT
TTTATATTTACTGTTATCTCACTGTCCACTAAACCAACTGAGCAATATTATTTTTCTCTT
TTCTTGTGTGTGTGGGGGGGTTAGCTTTGAACCCAGGGTCTAAAGTATGCTAGGTAAGAC
CTTTATCATGCAGCTGTCAACCACTTTTGTTGTTATTGCTTTTCTTTCTGTAGAAGTACA
CATCTACTAAGTGGGACACCTGAGATTAAGTTCAAGACTTTATTGCTCCAAAGCAAGACA
TTCATATGACATATAGTGTTAACCTGAAGATATAAAAGGACCCTGTGTAGTGGCTTATAA
CCTTAGCACTTGGGAATCCAAGGCGACGCTGAGAAAGCTAATGAAAGTGTGTCTTAAAAA
ATACCTCCACCCCCAATTAAATAAACAGACAAAAAAGCTTGGATGGGCTGCCATTGGAGC
TCCCTTGGTGTATAGGAAGCCCACAGCTTAATCCCTAGCGTTTGGTAAATGTGTCAGTGG
TGAGTGCACTTGAAATAGAAGTTAGGAAGCTCACCAGTACAGTGTCATCCTAGGCTGCTT
ACTACATTAGACCTAAGCTGGACTGCGTAGAAACTACACATTTAAGAGACAAAAGAGACA
ACAACAATAAAAGTGTTTTAGATATCCAAAAAATCTTATATTTAATTATTCAAGATAATT
GATCAACTGAATTGTATCTCAGTTATAGTCTCTTATTTTGCTATTAAATATAGCAGATAT
TTGAGGTTTGTTTTTGTTTGTAATATTTAAATGTTGATGGATATAAAACCTTTCCTTGAC
AATACAAAGCTTCAGTTGTGGAAAACAACAGTTAGAGTAGGAGTGTGATGATGACATCAG
TTAGGGGAGGATATGTTTATAATGTTTCCATGTGTTCATAGTGATTAGAATCCCAGGGGA
CCAGTCTAGTATGAAGAGTAACTTTTTATTTAGTGAGTACACCCAAAGCAGTAAGAAAGC
AAGCTTAAAACAGTCAAATGAAGTTCTTCCTTAACGTTTTGAAGCATAGTTTTATATGGA
TATGGCTGTTGAGTTGTTTTTGGCCAAAGCTCATGTGTTAGCTTGATGAAATGTTATAAA
AATGTTAATTTATGAACTTATTTTAGCTTTAATGCTAATCTTTTCCCCATTCATGCATCT
ACTTTCTAGGAATCATTGTTTTGTCCATATATTTAGATTTCTGAGAAGTTCCTTTTTCTG
TTTGttttcttttttgtgacaggttcactcttttatgtacctctggctagcctggaactc
actatgtggatcaggcaggccttgattgcacagagatttgcctgcctctgccCTACAGAG
TCATGCACTATCACTATTGTCTAAGTCATTCTTTTAAAAGCAAAATGCGGGGTTGggggc
tagagagatgttttagtgagtaagagcactggcagttctcaacaaaggattggattgggt
tctattcccagccctacctgagaccttataaccatctgtgaatccagttccaggggatct
agtgccttctggcctccaacggcaacagtcatgtgcatcgtatactaacataaatggagg
caaaacactcaaacacttaaaaattaaagataaaAGATATGGGTTGCTTTTGTTTTTTTG
GGGGGGCTATAGAGTAGAGAACATGATTCTATGTTCCATCCTCATCATTAGTAAAAAAGA
TTGTCTTTGATTGGTAGTAAGTTGAACTTTAACGATCTAATACATCATCTTCTATCATCT
CTACATAAAGAGATTATCTTGTTTAGCCTTTTTATAGCTTTTATAGCTTTATGAGTTCAT
AAATTTTATATGTAGTTTTAGTACTGGAGAGTCCTGTGACTATTACttttttaatttttt
aatttttaattttttGAGAAAAGGTCCACAGTAGCTGGAATTCTCTGTCCTCCTGTCTTA
GCTTCTCAGGCATTTGGTTGTAGATCTGCACCACCATATCTAGGCTTGGGGATATTACTT
AACGTAGGCAATTGTACTTGAAGGAGAACTCTGAATAATGAAATAAGTAACAATAGTGAA
TGGATGTTAACAAACATCAGTGCTACATTACTGGGAGAATGTCCTTTTGTTCTGCATTTT
TCATTTTGTAAATTAGGTAAGCTGTTGTTGAAATCTTCACAGCCTATTTGACTTATTCAG
GCCACTAATTATAGAATTTGTTGTTTAGAGCATGACATCTTTTTGTTAAGGTGCTAAGAG
AGATTCCTGTGAGATTCAGCTTAGTCATGTCCTTAGCAATTGTCTTGAGAATTATGTTGG
AAAAGCATTGAATTTCTACAGCAAATGAATATTTCATTGTTGTTTAAAGAAAGTAGTTCT
ATATAGATTCACAAAAAACAACCCTGAAACCTATAAAATAATACTTATATATTAGATACT
GCTGAGATATTAGTAACAAGTGAGATAGATATATGTATTAATAGTAACTTCCACATTTTG
AGTATCTACTATGTATCAAGTGTGATGAGGGCTGGGtctctctctctctctctttctctc
tctctctctctctctccctctctccccatccctccctccctccctccctccttccctgcc
tccttctctccctttctttctccttccttccttccttccttccttccttccttccttcct
tgagacagggtttctttgtatagtcctggctgtcctggaactcactctgcaggctggcct
cgaactcaagaaatctgcctgcctctgtctcccaaattctgggattaaaggcgtgcacca
ccactggccggcacctacctacacctccctccctcccttcctccctcccttcctctcctc
ctctctttctctctttctctctttctttcCttcgttgttgttttggtttttttgtttttg
tttgtttttgttttttgttttttcaagacaggtctccaactcagatatttgcctgcctct
gcctcctgagtgctgggattaaaggcatacaccattactgcctaccttttATTTTCATTT
ATTCATTtatgtgtggatgagcccatgtgtgtggaagtcagaagacaagttggaagtttt
ctttttccagcttgtagacttcagagatcaaactcaggtcatcaCACGAGTTAGAATGAT
AATCTCTTCAAACTAATTGTATAATATTTAGTTTATTAGAAGAAGGTTTTCTATTACTTG
ATCAGTTGTTTTCCATTTATCATATATTTATTAAGTATCTGTCATGTATAATTGTGTTAG
GGTATAGAAATGTGAGTTATGATTCTAGTATTTGTTTAGAACATGACATCTTTTTGTTAA
GGTGCTAAGAGAGATTCCTGTGAGATTCAGCTTAGTCATGTCCTTAGCAATTGTCTTGAG
CAAATGTGATCAGCTGCTAAATTGTGGGTTTAAATATCTAGATTTGGCTAGATAAGAggt
agtatatgcctatagtaccagttgctaggggagctaaggttggagattagctatgggttc
agcctaggcaacatagccaggccctCCTCTTTAAGTAAGTTACTGGAGAATAACtgtgtt
ggctagttttatgctaacctgacacaagctacagttacctaaaaggagggaacctcaatt
gagaaaatgcctcttaagatctggccataggcaggcatggtagcacatgcctttaatctc
agcactcaggaggcataggcaggcagatttctgtgagtttgaggacagcttggtgtacag
agtgagcttcagaatagccagggctacacagagaaaccttgtttcaaaatccagaacaca
acaacaacaacaacatcaaagatctgtctgtaaggcattttctttttttttttttaaaga
tttatttatttattatatgtaagtatactgtagctgtcttcagacactccagaagagggc
gccagatcttgttacagatggttgtgagccaccatgtggttgctgggatttgaactctgg
acctttggaagagcagtcgggtgctcttacccactgagccatctcaccagcccccggcat
tttcttattagtgattgattggggagggcccagcccattatgggtgctgctatccctggg
ctggtggtcttgggttctataagaaagcaagctgggtaagttatgaggagtaagccagta
cccttcatggcctctgcatcagctcctgcctctgagttcctgctcagtttaagttcctgc
cttggatcctctccatggacaatgactctgtgtgtctaagccaaataaacctttccctcc
tgaagttgcttttggtcatggtgtttccacagaaatagtaatccttactaggacaTCAAC
CAAATATGGATTAGACATACAGAATGCTTATATAGGCAGTAATAAAATGATAGTATCAGT
GTAGAAATTGTATAAGTCACTGTTCAGGTACTAAAAAGGACCTAAAATTTCCTTGAGGCT
TGACTAAGGAACTGATTTTATTACAGAGTTCTTTGGAAGAGCATCCAGATGGAGGAGACG
GGACTAAATACCTTGTAAATGTATGAGCCAATTGGATGAGTTGAGGTCAGGAAGGCATGC
TTATTTGGCATGTGTTAGCTCAGTTGCGAATCTTAGATATAAATAAGGAGGTATCATCCT
tgtggtggtttgaataagaatgcccccaccccccaggtttgtatatttgaattcttaatc
attaggaagtgacactgcttgagaaggactcaagaggtttggccttgttgagaagtttgt
gttctcgttctctctctctctctctctctctctctctctctctgcgtgtgtgtgtgtgtg
tgtgtgtgagtgtggtgtattttgaggtttcaaaccaagccaggcccagtggctcttcct
gctgtctgcagatccagacatctccagcaccatgtctgcctgcttgccaccatgctccct
gccatgatgataaacaagccccaattaaatgctttcttttatcagagtttctgtagtctg
atgtctcttcacagcaaaagaatactgactaagacCCCCTTACAACAAGAAAGGGTTGGG
AAGTATATATAGTTAAGGAGCTGTTAGTCAGAGTGACTAACAGAATAGATATGCACACCA
GATCTCAAATATAATATCAATGAGCATATtttatttgtttgcttatttatttatttattt
tggttttttgagacagggtttctctatatagccctggctgtcttggaacacactttgtag
accaggctggccttgaactcagaaatccgcctgcctctgcctcccaagtgctgggattaa
aggtgtgtgctaccactgcctgactACAACATATTTTATAACAAGTAAATTAAACCATCT
CTTCAGGCCCTCAAAAGAgtatgtatgtatgtatgtatgtatgtatatatgtatttatga
gacaggatctctctacatgtctgggctgtcctagaactcactgtgtagaccaagttgacc
cagagatccacctgcctctgtctcTAAGAAAGttaaaaatatttttttaacttaaaaaaa
tgtacttttaataaatatGTTTTACTTctggatgtcgtagtatactcttatcccagctct
caggagtcagaggcagggggagctctgtattcaaggcctgcctgatctacatagagagtt
ctaggacagttgggtacatgttgagGTGTCTTTGGAAATATATATATACAGTGTTCAAGG
GCCAGGTGTCATTTGTATTCTCATTTAAAGGGTATGTAACCTTTTTTTCCTCACGTGGGC
ACATACATAGTCAGTGTATCACTTTGAATCTGTTGTGTTTTTTGTTGATAAAATTCTCCC
CAATCATAATGAAATGCTCTTACAGTGTTTTTGGCTTTGATGGGGGGGGGGTCATTAGGA
CATTTTttccctccctccctccttccctccttcgctccctccttccctccctccctccct
ccctccctccctccctcccttccttccttccttcctttcttttttgggagctgaggactg
aacctaggcccttgcttttaactctaccactgagctaaatctccagcccTCAACATTTAA
TTATTCTTAGTTATTTTAAAATAATAGTTTGTAGTGTTATTTGGTGTTGCCAGTTTTTAT
GTTTGGACTAGATTGATAGAGTTACTTGAAGTTGTTATGACAACAAAGTCTCTGATCCTC
CCCACCCACCCCACGCCCTAAAAAAAGGAAAAAGAAAAGAAAAGAATGATGGGGAAGTGG
CTAGGGACTGGGCTGAGGGTAAGCCACATGTGGGGTGGAGTGGGGCACAGCTAAGCCAGG
CATGGCGCCGGGGCTGAATGTAGAATGGGCTGAGACATGAGTCCTCATAGAAGAGAAAAC
TGTTCAGAGTTAATGAGATTCCTTATATCTCATTGATTCTTTCTTGTTAAGTGTTTGCAA
AGCTTAAACCAAGATGTATCACTGCATACTCTTCCTATCAGAAGAAACTTATGTTGGGAA
ATTAGCCCTTCTCCACAAAAGCATTATCCTTGTAGTGGAGATGTTATGAGCCCAGATGAA
TTCTTAGCAGGCAGTAGAATGACTGGGAAAGAATTAGGGTAAGGTCTGAAGGAAATGATT
AATTTTCAGAAGAACCAACATAGGCTGCAGCCTGATTCCTAATCTGCTATCTCAACAGCA
ACAGTTCACTGTTTCTTATCTTAATATTTTATTTAGCCTTTCTCATTATTAAACGTTCAG
AGTATGTTCATAGAGTATAAATTTATTTAtttttgaggcgggttcttactatgtggcctg
gatgtcctgaaacttatgtagacaaggctgtcctcacactcagcacttgctgtcactcag
cactgagattgaaggagtgtgtcattatggcaggcCCATAGGCTTTTGCTTTCTATAAGC
CTTGTTCATCTGCAATACTCCAGGATATTAAACATTTATTTTCTTCTTCAGGAACATTTC
ATATACTTCATATAAATATATGAACATATATTTAATCTTTTTGCAGTCTGTGAGTCACAA
TTAGGGCCTCATTGTATGTTTGGCTGATGCACTGAGTTAATCAGTTCTACTTTTAtattt
atttatttatttatttatttTTGGTttttggtttttcgagacagggtttctctgtgtagc
cctggctgtcctggaactcactttgtagaccaggctggcctcgaactcagaaatctgcct
gcccctgtctcctgagtgctgggattaaaggcgagcaccaccacacccggctTTAtttat
ttttttagaaagagtctcatatataccaaatttgaacccattgtagctaaggataacttt
gaactcctaatctttctgcctctgttcctcatttgctataaatataggcatgtgGACCCA
GCCTTACAGGTCTACCTAATACTGAATTTTAAACCTCTTTAAGTTATGCttaatttatat
aaaataattttaaattaataacttaaagatacaattaggagaaatacaagtggccaataa
atagttgaaaaagttttcagtatttttagctatcaggggaatgtaatttaaaactgctct
aaagccaggcatggtggtgaatgcctttgatccctgtactctgaaggcacaggcaggtgt
atctctgagtttgaggccagcttggtttacagagtgagtccaggatagccaggactacac
agagaaatggtctcccaaaaTAAAACTAACCAACCAACCGACACCCCCCCCCAAACCTGC
AAAAACACAAAAAACCTGCTCtgtgatttcatcttaccccacttagcatggctcttaaca
gataaaaccaatggtaacatgctgatgaggatgtggagagaaaaggacccttatgcatag
ctggtgggaatgggaactggtacagctactctgggagtcagggtagaggatcctcaaaaa
gcataaatacagctactgtatgaccctgccctataccactcctcagtatttatataaaga
ttctagtataatgtgctactacttgcatatcctatgttcattgctccactgttcacaata
gccaaaaactggagccaacctggacatccatcagtagatgagtggataaagaaaatttat
atatgttcaatggaacatcattaagttagaaagataaataaaactgtgacttttccagga
aaatgaatcccagtggacTTTGGGATctttcctttcctttcctttcctttcctttccttt
cctttcctttcctttcctttcctttccgtgtgtgtatgtatgtgtgtgtgtgtgtgtgtg
tgtgtgtgtgtgagagagagagagagagagagagagagagcgagagagagagagagaaag
agaATATGAGAATGAGAATGAAAGGGTTTCAAAGAAAGGATGGGAAGAAGGAATCTAAAC
AGAGGTAGGAGAGAGAGAAAGCGGACTCAGAGAATATATGTGACATGAAAGAAGGGAGTA
ATTATTTGGGAGGCGATAAGGACCCTCAAAAGAGGAGAGAGATGAGGGAGGGCTGTGGAG
GAGGGGAATGATAAGAACAAAGTAAAAAAAAAAGTGACTTGTATGTATGAAAAATGCCAC
ATGAAACATGTTACTTTGTATACTAATTTAAAACACTTAAAATACAATTAGTTCCAACTA
ATATAGGTCTATTACAAAAAAGTTCAAATTGTTTAAAAGGGTGTATAATGAAGTGAGCAG
TGAACAGCACTTCTATTATCTAAACCAAGGAGAAGGTGGCAGTTTTTTTTCAGTTAGATG
TCGCTTAGCCTATCCAGTATGCTAATACCTTTTGTCTGCATGCCTCCAGTTCAGTAGCAG
CGCGTGATGGAGCAGGAGCGCTGGGCACTGCCAGCAGCACTGCACAGCTCATCTGATTTT
AGTTGGATGGCAGAGTGAATGAAAGACGTCTACTAGATTGTTTTAATCCAGTGAATGCAT
GTTTTTCTGGTAGTAGATACGGTCACAGTATGTTGAGAACATTGTTGAAACACATTGAAG
GAAAGGTACTTAGAAATGAGAATACGTGGTTTTCTTTGTTAATGCATTTGAAAGTGTTTA
ATAAAGCTGCTTTCATATAGATTGGTAATCCTTAATATGTATTGCACGTCAAGCTTCTAT
TGTTTGGTACAAATCAGTAAGCTGTTGTATTCATTATCTAATATCTTAACATGATATAAA
TAAGAAGTAAGTGTTTAGAGGGTTAGTTTTAAAGCAAAAGGATGAACAAAAATGTTAAGG
TTTCAACCGGAGTCACAGTATACTATATCTACTTCTTAACAAATATATATCACCTAATTA
ATAGTTTATTTTTTGTTAAACGATTTTCAGACTGTCCACATTTATTTTTGAGATTGATCT
GTGATTATGATGCAGTAAAATGTTGGAAATTCTTTTTTTGTTGTTTTGTTTTTTCGTGGG
AAATTCTTAAAATGAACACACAACAAAGAATAGTTGGGAAGCTTTTTGTAAAGAGCTCTG
TTGTCAGCATAGTTTTGCCTGTGCGTCCTGCTTATTTTAGGAGAAGTCTATAATGCCTAC
TAGTCCTGTTGCCAGGACTTCATTAAGCTAATGCTGGCTCGTAGCCAGGCATTCAGTTGG
TCAAAACCCCACACTTCCCTGTGACCTAAGAAGCGCAGTCGAGAGAAAGGGAGTGAAGGA
TGGGGAGAATGCAGAGAGGGTTGGAATAGGGATTTTTATACAGTAACACAGAtttttttt
ttaagatttatttattattattcattagtacactgtagctgtcttcagatgcaccagaag
agggcatcagatctcattacagatggttgtgagccaccatgtggttgctgggatttgaac
tcagtcagtgctcttaaccgctgagccatctcgccagacccAAGTAACACAGATTTTTAT
TGAATCAAGTACATTTAACAGATTTTTAGAATTAACTTAGGCCTCTTAAGCTCTTATATT
CTATAGTAGCATTCTGTTGTTTTTGTTAAGAAACAATACTGATAACAAAATTGTTTTCTT
TTTTTTTTCTTGTGTAAtttctttctttctttctttctttctttctttctttctttcttt
ctttctttctttctttctttctttctttcttttttcctttTTGAttttcaagacagggtt
tctctgtgtggccctgggtgttttgtaactctgtagtctaggctatcctcaaattcacaa
gagatctatctgcctctgccttctgagtgccaggactaacagtgtgtgctgctacctcag
ggcacttttctgtgtAATTTTAAACGGACTAATACTTTTCCTATTTTAAAGAAATAGAAA
CTTGATTAGAAATAGTACCTCTACAAAGTTGATGTTagccgggcatggtgctgcacgcct
ttaatcccagcactcagcaggcagaggcaggtggatctctgagttcgaggccagcctggt
ctacaaagtgagttccaggacagccagggctatacagagaaaccctgtctcgaaaaacca
aaaaaaaaaaaaaaaaaaaaaaaaaaaaaaagaaaaaaaaTGTTGATGCTGATTTAAGTA
AGTAAGAAGGctaaggagtgtgaggcaggtgagttccaggacagtcacggagctatagtg
agactctgtgtcaataaaataaaaTAAGCAAATAAAACTggtctggtggcacaggtcttt
ttaatccaggcatttaggaagcaggcaggtagatctctctgagttccagtatagcctggt
ctgcatattgagttgcaggacagccagggctatgtgagagtctctctaaaacaaTACCAC
CATCCCAAAAAAGAAAAGATGGAATATTTTGTATTTTGAGGATGTATTTAAAGAAAAAGA
TATTCAAGAGCATTTACTTTGTGTGTGTATTATTTGATTTCCTCATTGGACGGCCAGATA
CCTGGCAAGAAGTAGCTTGCTGTAGATTGAATGTTAGAAGCGTATCACCTATGATGGTTA
GTTGTTTTTACTTTTATATTatgtatgtttgcataccacttacatacctggtgccctcag
agtccagaagggggtgtcagatgtgttgacactgtatttggaagctgacttgtaggtagg
tgttgggaattgaatctggattctctgagagcagtcagtgttcttaacagctgagactct
atctctggtggttatattgttgacttgataatattgagtcattgaagagaatctcagcga
ggggttgtgtagatcaagttggcctatgagtgtgtctgtggggtagtgtcttgtttactc
cttttaattgatgtgggaagaccctgtgcactgtgggtgccatcattccttagacaggga
tcatggacagtaaaagtaaagggaggtggccaagcacaagtaggcattcatgtatttatt
tttcctctctactttagattctgcatgtggctagctgctttaaggtactgccttggcttt
cctgcatacataaactataacctagaattataatttgaataaaccctttcagggtgtttt
gttgtaacatctgggaaggaagctaggataCTACCCATTTTGGTGAGGAAGGCATGTAGT
GGAGTGGCTTTCAGCTTTTCAGCTTtggcagtggaagcacaaagcttcttgctcacatct
cagtagaataggaatcagagaaaggagaatgccagtgttgacctttttattcagtcaggg
aatctgaggccagggatggtactagtcacattcaaggcaagtctttttccttgacttcct
tgactgtaagccttttccacaaatattttcagaaacaatgctcccaggcatttaattaat
ccaataaagttgacaaaatgaaccaccacaCAATGGTTAAATATTATGTGATAACTAAAT
TTCATTTTGCCAAATATTTGGTGTTAGGTTTTAAACCCAAGGTCTTACACATGCACACAA
ACAGCCCACCCTTGAACTATATCTTTATTCCTAGAATTGTAGTATAGTATTTGTGGTTAG
AACTATCATTTATATGTGAgtatgtgtatgagtgtctgcctgctgtagcatgtgtgtgga
gttctgaggacagcttggaggtgggcagggttggttgtctcctatcatgtgaatccccag
agttgaacttgggttgtcaggattggcagtaagtgctttttactcactaagccatcttgc
cagcccTACTTACttgagacagtatctcacatttattacatatcagaggctgctttgagc
tttcagtctttctactttttcctcccaggtattgggattacagacTTCATTCTCCTACCT
GTCTAGAAATAAAGTTTAAACACCTAATAAAATGACTCCTTTGTAGTCATCCCAGAGCTG
GTTCTTTTCTTTCACCAGATTTGTAGGTTAATGTCCAGTAGTTAGCAATGAACACCATTG
ACTTCATAAGTGACAGTTAATGACCTTCAGATAGTAGTAACATCTACTATGAGGATTCAG
AGGACCAGAGACTTTATTTACCTATTTTGATTTATGCAGCAAAACTACTTTACTAAAATG
TGTATGTTAGAAAATATTCTTAAAAATCTTTGGCCTTgggctggagagaaaactcagcgg
ttaagagcactgactgctcttccgaaggtcctgagttcaaatcccaacagccacatggtg
gctcataaccatccgtaatgagatctgatgccctcttctggggcgtctgaagacaggaac
agagtacttacatataataaatgaataaatctttGGGCTGGAGTGATCGGGGTTGGAATG
AGcagaagtccggatttcaattcccagcaaccacatgatggctcacaaccatctgtacag
ctacagtgtacccatatacataaaataaataaacaaatcttaaaaaaaaaaGGCAGAACT
TCagccagacatggtggcacatacctttaatcccaatacttaggaaacaaagacaaaggc
ataagagtcactggtagtttgaagccagtcagTCTTAATCTCTATTCCAGGGGGTCCAAC
AGGCTGACTTTTTTTTCATACTTCAAGAGTAATGTACTATAGAAGATTCAGTGTATAAGA
AGAATATGTCtttttttttaaagatttatttatttattatttgtaagtacactgtagctg
tcttcagacactccagaagaaggagtcagatctcattacggatggttgtgagccaccatg
tggttgctgggatttgaactcaggacctttggaagagcagtcagagctcttaaccgctga
gccatctctccagGTCAGAAGAATATGTCTATGCTAAGCTAATACTGTGTTTGCCAAAAT
GTTAAAAGTGCTACTCTTAATACATTTTATTTTCAATTTTGTAATTTTTCATAAAATAGT
ATTTTGAAAAAAGATTTTAtttacttttatgtatgggtgtcttgcttgcatgtatgtttg
gtgcggtatcaggggaagatagtggcagaattggacatgagtcctctggacctggaggac
cttttatagatggttgctagttgccatgtggatgctgggaactgaacacaagcccttcgg
aagagcagccagtgctcttagccattgggccatttctctagccTATAATATTTTTTTTGT
ATTAGCAGTGCCCCCTCCCCCGACACATACTTAAAAACAatgtgtatgagtgcttttgcc
tttatgtttgtctgtgtatcacatgcatccctgtttgtccttggaATACATGTGCACTGT
GGCATGCGTGTGTATCTACACATGTAACACACACACAAGCAAATAAGTGTAAACTCAAAA
TACAGATAGATACACACAATGGAAAGGCATCTGTTAATCACTGTATGCCGAAGATTGCCA
GTAAACTAATGACTACATGCTAGGGAAAAGGCTTAGCTTTATCCTAGGTTCCTTTTTCAG
AAATTTCTATTAGGTGCTGACAACTTTAAACGAGGTAAAGTGACCCTATGATTACTATtg
tataaagtttagaatgactgatcaaattaactagcatattaactacttcaaacatttatc
atttattCATTCTCTTTTGAACCACATGGTCTAACAGTGAGTTCTATTACTAATTATTAT
TATTATTAATGTGAGTTCCTCACATTACCAAATCATCTGCTCACACAGCAGTTTGCACAT
tacatacatacatacatacatacCAACAAAATGAATCTCTAAAACTCTGCTTTTAGtttt
ttttttaaagacttatttatttgttttatgtatatgagtacaccgtagctgtcttcagac
acaccagaagagggcatcagaccccattacagatggttgtaagctaccatatggttgctg
ggaattgaactcaggacctctggaagagcagtcagtgctcttaactgctgagccatctct
ccagcTGtttgttttgtttttgagacaaggtttttttgtgtgtgtgtagctttggctgtt
cctgaacgaactcactctgtataccagggtgacctcaaactcacagagattctgcctgcc
tctgcctctggagtgctgggataaaggcgtgcttcaccaccacctggttACTTTTAGttt
tgttttttccccccgagacagggtttctctgtgtagccctggctgtcctggaactcactt
tgtagaccaggctggccttgaactcagaaatccacctgcttctgcctcccaagtgctggg
attaaaggcgtgtaccatcactgccccggctCTTTTAGTTTTTTTTAAAGCAACTTTTTC
TATTTCTTTATATTTTTTAAAAGCAACTTTATGTGATTAATTATATAGCATATGTTTCAT
AGAACTGTTTGTATGAACTTCTGGTCAATATTTTTACTATAATATTAATAAAGTAGAAAA
AAGCTATTATGATTCAGGTTGTGTCAAAGACTGTTTCCTCTCCTTTCTTGCTAACTTTTA
CTGTCAGACTCTTTGAATTTAGAGACCAGAATTAGAACTAGTCTCCAGTTTTTTATTATA
TTGTAATTTAGATATTAATGGAGTTTTGTGGTCCTAAAGCCTGAAAAGAAAATCAGATAG
AGTAGTAACTATTGTTGAATGGTTAGTTGCTAATCCCTGGTGTTTTTATTCACTCATTAG
AAGTCCAGACAAGAAAAGGTTGAATGTTGGCAGGGAGCCTGCACCAttgtgtggcctaag
gcgaaacagaactgtggtctctctgattcaaagagcaggaagtgagagctgttaaaggag
ctaaaatacccaactcttctctttcttttatggtctctcttttgatatatttcttaaaat
atcatttaacattatttgaagaaaagaataattaaaatgtagattattcacatgagcttt
gccattctttattatttgtacaatgctcattaaaatacagatagaaaaatatttaTTTAG
AAAAAGTAATTATATCATTTTTATGTTTACCCTACCAACATGCAACTCTATCTGAttttc
ttttcttttctttttttttttggtttttcgagacacggtttctctgtgtagccctggctg
tcctggaactcactttgtagaccaggctggcctcgaactcagaaatccgcctgtctctgc
ctctctctgtgctgggattaaaggcgtgcgccaccacacccggcCTATCTGATTTTCTTT
TCAGGCTTTAGGACCACAAAACTCCATTAGTATCTAAATTACAATTTAAAAATGTTGCCA
TTTTTATATTTGTGAAATTCCCACTGAAAATGCAGATATAAAGTACGCCTttttatgtgt
atgtgtgtacctgagtatatgtatgtataccatgtgtatgtaggagcctacagagatcag
aggaggttagaggaggctgtcagatctctggaattggaattatagaaggttataagcatc
catttgggtcctggaaactgaatctgtctggtgaaagaggagtaagtgctcttaatccct
ggaccatccagccccCAGATATATAGATATTTAATTTCAgctagggatgtgattcatgat
ttgttagagtgtttgcctcacacccacaagtccctaaattcagtttccagagccatgtaa
actggacacagtggtatacacatacagcgtcaacacttaagaaactgaggcaggaggata
aagctatcctttgccagtgagtttgaggccgccctgggctatattacaccctggtgtatg
tttggaggaccacgaacaactttgtaaagtcagttctcccttccaccatgagggttctgg
atcaaactacgctgccaggcttgTTTACCACGTGGttttttttttttttttttttAATCA
GAGTCAGCTAACTGGCTCCGGttgtttctcttctcagggtacacacattggttcagaatt
ctaccttcaacttacaggtgaataggacagactgagacgaagaggtattatgtgtttccc
tgttagcgtctttccttctgtgctgtcatgcacacagcacaaatagctggctaatttagg
agaataataaaagcaagaaaTGTGTATCTGTAGTTAGTACCTTAATGGTGGTTGTGTTCT
GGTCCTTAGACTTGAGTAGCAGAATCCATACATTATTTTGAGTACTGATATTTTTGTTGT
GTCCATTAGTTATTAGTTTTGTAGTTATTGGTACCGTCTATCTTGTTCAGGTACTTTTCT
TTTTAAAAGACATATAAAGGttatgtttacttttatgtgtatgaatgtgttgcctgtata
tatgtatgtgcaccatgtgaatgcttgtgtctgtagaggccagaagctgttgggaccctg
aactggaattacaggaggttatgagctgttgtctgggctcttgcccaacctgatcctcca
gaagagcaagtgctcttgaGTCCCATTGTTCATTCTATCTCTTAGTAATATTGTGTTCAC
ATTTTCTTCTGCCAAGATCCTTTTAAGTTAGTATTTCATAAACAGGATTGATTGGGAAAA
ACCAAAATCTCTCTATTGTTTGAAGATAATGATATTTCTGACTATGATCAAGCCTCCGGT
GATCAGTAAAGTACTGAAGGAGCTTCGTCTTCTAGAGAGTGACTTTTACCTTTGCATTTT
CTAGGTCAGAAAGTAATTTCTATCCTCATTTCTTCACAGGAAGTATGTATTTATGGTTGC
TTTTTAGTTTTCATTATTAACTATCTGCCTAATTATACAAGTTAAGTTCCTTCCCATAAA
AGATTGGTTTTCACAGTTTTTTGCttattgttttgagatacttttactatgtattatagg
ctgtctttgatgtactgtatatcctggagtgtccccagagtcatagcaatcctcctgtct
ccgtttcctgaatgctgagattataatcatgcgtccctgctcttgAAAATTTTTTGTTCT
TAGCTTTTCCTTATCATCAAGCTGTTGGCTATATTGACATAGTGGGGTCTAAAAGCTAGG
GTGGGGTATTGGACAGATTAGTGTGAATGACACCAGAGCTCTCACTCACTTAAGTATATA
AAAGCTTCGAGCATTGTCCCCAGCATATAAGGTGCATACCAGTGATTTTTACAGTAAAAA
CTCAGTTTCTTCTAAGAGTGAGGCCTTTCCAGGCACTCTAGTCAATGTTCTATCTTTGAG
ATTTTAAAGAAACAGGAAATAGGGCGTAGGACCTACAAGGAAACAGGAAGGTTTCCCATG
TTGTTATTTCACATTCCATTTTAATTATCTTGGAAACACAAGGGAATCATAAAACAATGG
TTGTATAAGTATTTTTTGTATTTTTATCTGTTTTATCTTTCTCTTGTTTTTATTATGTTA
TCATTTTAGGACACTAGACACAGAGTCTTTTCTGTTTGGACATGTCTGGAATGCCATGAA
TTGATCCATCATTACTAGGGACTAAGTGAACGTTTGTCAAAAAGATACTGCGTTTTCTTT
CTAATTTCAAATTATTAGCTAAAAAGAAACCAGAGTTCTCTTCTTAAATGTTCATTAAAA
CAGTTTTATGACCTCCTGAATACATAAGTCATTCAGGtcaaccaggatgtggggagacga
tgagagttatataagcagtaacaagtgaagctgatggtgttataaatgagtgacaaccat
gctgaaaaagttggggaagacaggactagcctgagttatttcagaaaactaagatgaaag
acaagatgaattacacataaacattatgtgcttggttagtttcttcatcagaggagtgag
ttagccagcagttgttcctgtgtacttgcattaacaaataagaatagtgtgcatactgag
agtaggcttttttttggggggggggtGGGGGttcgagacagggtttctctgtgtagccct
ggctgtcctggaactcactgtgtagaccaggttggcctggagctcagaaatccacctgcc
tctgcctcccgagtgctgggattaaaggcgtgcgccaccatgcccggctTGAGTGtactt
cttaaccttcttcttccctgtgaggatctagaagttatgccacccatagtactggtcaga
tcttgatttcttgtaacattctccaagtgaaacaaaaacaacccccctggagaaatggtt
gattactagcctaggggagaaaaaaaatcaagatatagctggattatttaatgatatagg
aaggttacaaagtactcaaaaaatgatatgggtacatggaagtatagagccagctttaac
aggtacttccaataggccagagctgggacaaagtaaatgatggtatctttggatcaagag
ccatacagtaaaagaaatttcttccaatccatagtagcataaacagatgtgaaaGAGGAG
ATGTCTTTTATGTTAAATAGTTTCAATTTAATAAACTACTGTTTAGAATACTTCTATTTT
TCTAGTAAAATTGTAGGAAAATACCACAATGTATTCCTTGGTAAAATATTGTTTCATGaa
attttaaatttatatttaatataCTATCCACCAGTTGTAACTCAAAAATCATTTTGTATA
TTGAACTAATTTAACTATTGATAAGGATAAACTATTTTTAATACAATAAATCAGTTTGTC
TTTATTTAAAAAGAATCTTTTTATCTAGGCTGTAGAAGTTGGAATACTGCATGATCCTTT
CAGGTTAGTGAGCTCCGTGCTCCTGAAAACATTTGAGGAGAGCATGGTAGGAATGGTACA
TTAAGATGAATTCTTATTTTTTTGAGAATTTGATTTCTGTTTATTTTTTAATAGTATTTC
ATAAATCTAACTTATTTATGGTCCTATTCCTAGAAAACAGTTTTACATTTTTGTAAACTG
TCTCTGTTTGTACTAAAAATCACTTCAGTGTAAATTGGCTTTGTTGCGCTTGTAGGTTTT
GTAACAGCAGGACTTAGAAATTCTCTATTATCTACTTGTCTTGAAATTGGAATAGAATTA
AATTTATGCTTTTCCCTCCTTAGTTCTGTATTTTTTTAATATTATTCAAATGGAAAATTC
TTTTTATCAATTACCATCTATTTTGGATCTCTTTTTCCTCAAAAACCTTAAATTTAACCT
CTTTCTGGAATTTGAGCTTGACTGTTCATATCTGTAATTTTTCAGTTGTTTTTGCAAGTA
AAATTTAACTATATTCTATTAAAAAACCCATTTCATTcacacacacacacacacacacac
acacacacacacacacacaTATATATATATATATACCTCCCCCCCCTTTCCTTTTTGTCT
TGTTAAGAACTTTTGAACATcctcagcctccaacgtgctggaactacaggtgtataccat
gaccaccagctACAATCACTTTCTGTAACATCTCTACTCAATTATAATACACATAACTAC
TAAATTTATTTAGCCTAAAGGATTCAACATgggattggagaggtggttcagtggttaaga
gcactgctgtttgtccaaagacctggttcagtttccaggacctatgtgacagttcacaac
catgtgttactccagttctatgggaactgatggcctcttctggcctctgtgggcaccagg
cacacaagtggttcacaaacatatgtgcaggcaaaacactcatacacataaaatCAAGTA
AATCTACAGAGAAACCCTGTCTCAAAAAACCaaaaaaaaaaaaaaaatcaagtaaatctt
ttttttttattttaGCATATTCACAGTTAAACTACTATCACTTACAAGTAATTTTAAAAT
ATTTTTATGggggctggagagatggctcagaggttaagagcactgactactcttccaaag
gtcctgagttcaaatcccagcaaccacatggtggctcacaactatccataatgagatctg
acgccttcttctggtgtgtttgaagacagctacagtgaacttacatataataataaatct
ttGGGCCGGAGCGAGcagaggtcctgagttcaattcccagcaaccacatgatggctcaca
actatctgtacagctataatgtactcatatacataaaataaataaataaatctttaaaaa
Tatttttacatcacaaaaagtcttcgacccattattaatagtttattcattctttaactc
ctgataatcactaaccagttttatctctgtgaatttctcattctggacatttcatagaag
tttaatcaagtaatatttgtcctttcgtgtgtggtttatttcactgaacatactttcaag
atttttccattttgtagcattaatcaTAtgtgtgtgtgtgtgtagtatgaacgtatggag
gtcaggttgacagtgtttttctctcattctctaccttatttttgagacagcatctctcat
tgaacctggagctcactaactgactagactggctggccagaaaatctgtaaggctttctc
gtctccatctcttaccagtgaagtgcaggtgcatgttagcatgcccaccttttcatgtgg
gtgctagagatctgagccaagtccctatgcttccgcagcaagcacttcacttgttgagcc
atatccTTGATCCTCGTTTTATTTTTAAGTTCATTTTAAATAtcattacttgatagatac
ttgattgtttccacttttcagtattatgaataatattgttattaatgactatgtgcaagt
ttttattgggtatattcctaggagtaaaattgctggTCTGTATATTTTAAGTGTTAGTTC
TTTTTATATGATGGACACCCCAATAGGACCCTCTGCATTCTGTCAGCCACCTTTATTTAT
ACTTTGAAGCATGGGAATTACAGATTTTGATAAAGCAATTTTTTTTTTTttttgtatttt
caaaactctgtgtagcctggctgtcctggaacttgctctgaagaccagactcgcctcaaa
ctcaaagagatcctcctgcctctgcctcccaagtgcagggattaaaggcatgcaccatta
ctgcccagcAAAGCACAGATTTTCCATTCTACCTTCTGTGTTATGTCTTTCCTTCAGTGG
TTAGAATAGTGTTTCAtaatccatgcttgcaaagatgtgctgggcctatgctttttttcc
ctgaggattatatagaatttaacaatctttgagctattttagttaatttttgttaataac
ttgaaactaggaggtatcaacttgattgttttccatgtggttatccagttgcaacactgt
ttgttagaaaggttagtttttttttccttattaaattgtcttggcatcgtcttataaata
agtttatcaaactggagatggtgctacatgcctcttactcactgcttcggaggccaagga
atgactatcacaaattcaaggccagcctggggcacacagtgagaccttgtctcaaattag
aaaatctgttaattaatttactacttttatctgaatggccaacttctgttccacagatgt
gtgtatttttcttcatgacaatacgacactgttcttatttggtgatttgaagtaggattt
gaaatcaggatagagaaatcatttttttttaatcttttggtcatattattttagctgttc
taggtgctttgaatatcagtataaagtttaaaagccagttactagttgttaccaaaaagg
caactactgtttgatagggtttgcactgaataagcaggtaagtttggggaattctgccac
tcacagcattgtcctgacactctgtacaagtgaaatgtctgctgagagctttattttttt
ccaataatgttcttagctttcggtgtatgaattttgcactCACTACTATTTTCTACATAG
AAAAATAGTAGTGCTAATCTTTTAGTATCTTCTCTTTTTACTTTCCCTTTTCTGTTCTGA
ACCAAACGGGACTTAGTCCCAACAAATTTATTTTTTGAAATTCAAAGCAGTATTTGAAGA
TATTTAAAATGTTTTGTTTTGTATTCCCCAAGATAAGTTATTATGTAGGTAGGGAATATT
TCTATTATATTCTAAAATTTACTTCTCTTTCAGGAGTAGCTTATAAGAATGGCCATTCAT
gggctaaggaaatggatgggtcctttgggtaaagttcctgtgtgggcatgaggacctgag
ttcaaatcaccagtgatcatgtaaaagatgctgtaaccctaacactaggggaacgcagag
acaggtgcatccccaaagcttgccagctagccagcctaggtgaaatggtaaattccagct
ttgttgagatggattctgtgttagtaatggaagacacctaatgtatacaccTTTCAACAC
AGAATGATCATTCATTGTAGTGTGGGCAAAAACAGTGAGCCATCCAAAGCCTTCCTATTT
ATATcactaggatacaagcactttgagggaataacactatcttactcataccacactcca
ggtgtagaatactgatgccacataacaggcacttaataaacatttgACTCTTTAATGGCT
GTTACTGCCAGTCCTAGGATAGAAAGCCTGTTAACGGCATGGAATGGTCTTATCTGCCTG
TTTGTTTAGTTGTTGCTCTGGATTAGAAAGAACAATGTTTTGGGTTTTTTTGTTTGTTTG
TTTTTTCTATTTGAGAGAGCTGAAATGAACTGACTTTTAGTCAAACTGAGTTGTGATTTG
TGCATGTGTGTTAGTTACCTTTTACTTGTTTTAGGAATTtgtacagagaaagttaataac
aggcctgaggctgctgttcttagaaagccctgcattcctagttggccattggctagcata
tgtgatttgtgtttggggTGTTTTGGAGTGCTCCCACtgagtgtgaccctgcaggtgtcc
aggaagagaagtgaacctgcaaagagacaagaatggaaggttcggattgacttgatcaac
ctgggtcagatttctgaaagtctgatgccaggtggttcattgtcagaatatttaaaacac
agtacaatttgggaaaaagtttccaagcagtaatcattcccattccaggtttccaggcaa
caatcattttaattccaggtgcacaataaagcttaaggtgtgattacatagaaacttcat
tacaaagtgcaggaccatggctcagggggttaagagcacttgcactcttgcagaggcctc
aggctcagttcctggcagttacatgatggctcacatccacgtgtaactccagttccaagg
gatccgaggctctcttctggcctccaagggcaccaggcatatagggaaaaaatgtgcata
tgcataaaaagtaaaaataaaTCTTTTAAGGAAAATATTTGTGGTGTTCAGATgatgact
cagtttgcaaaatggttgccatgtcagtgtgagaagttgagtttggatccgaaatactca
tattaataaagaaagagcagcgtaaagcttgcgctgaagaggcacagacaggtggctccc
tggattctggctagctagcctcatctatttggtgagctctaggttctgagactcttttcc
aaaaaataaagtggaCAacacacacacacacacacacacacacacacacacacacGAGAT
AGGGAAAATATACTCTCTTTCCTTATAACTGGAGTGCTACTCTGTCCTTAGGCATGTGTT
CTGGGAAAAGGATATCCTTGCTTCAGTTATTCAGTTATTTGCCCCATGCCTGCAAGGTTT
CTGTGCTGTTTATTTTAGATAGTTCATTTTGACACTTAGATAAACAGAAGCCAAGCACAT
AAGCATACCCAGAATTAGTCCCTGAACTATGTTCCAGGGCAGAGATAAGATGCTTAGACT
TCTCCAGTACAGATAAATATATTACAACTACTAGAGGATAAGTGTTGTGAGACTTTTGGA
TTGTTTAGACATAGAATGGCAGTGAAGATTAAAAAAAAAAAAAAGAAGGATAACccgggt
gttgtgtcttgtgcctgcactccctgccttcagggttagagcaggaatgtgatgccaaga
tcaatcagcctgggctatacagcatgttccaggctagcctgggcttcaaagGGTTGCTGT
CTTTCAGGGAAATTCACTTGAAATTATTCATAGTGAATACAGCAGATGTTCAGGATAGTA
GTCATTTTTCATGTCTATATTTTGTCTTACTAAGACAGCTTCATTTTATTTGCATTCTCT
AAACCAGAGCTCTTGTGCATTTTGTTCCCCAGTTTTCATCTGCCCACCAGTAAACTGTTA
GTTATTACTGTAATGTTTTTGCCTCCTAAATCTCAGAATATAAATTGGCTATTTCTGAAT
TCTAAAAAAGTTTTCTAGAATTAATTTGAAAAATGTTTCTCTATAATTCTGTATAACTTC
TAGATTTTTAGATTTATGGATGCCAGACTTTGGAGACAAAAAAAGTTTAGGCTCTTCTCA
AAATGTTAGACCAAACAACATGTCCTGTGGATAAACCCAAGATTGTTTTTGTCTTTGTTG
AAATCCTCCTTTTTTTTCCCTCCTTGTTTCAAGTCTTCCTCATTGATTGAGTAAACTCTG
TTCTTTGACTTTCCTGAGTTGATAGTTTTGTGGATGCATGCCTGTTCATTAAGCATCCTG
CCAGTTACCACCATGCCTCTCATTCCTACATTTTCTGCTTTTGTCTACTTTTGGTTAGTT
GTCAGATTTACCTGTATTTTCATACAGTGACAAGCATGTATTTCTATTTATATCTTTTAA
GTAAACCAATAAAAACTCTATATCGTGAAAGATACACCAGCATATAGAACCTTTGCATTT
TAAATCTATgtttggatgtgttgccaatctggtcttgaattcttgggctcaagtcatctg
ttctcagctttctgagtagatagctggactacagacaccatctgcccggTATGCCTGTAA
TTTTAAAAAATTGACTTTGTATTTGAGAATTAATTGAAATTAAACAAAGGTTAAAAAAAT
TAGTGTTTAAATTTTTGGCACTAGAATGTCCATgccattaaaaaattttaggccacaggg
tagtgacacacacctttaatcccagcacttgggaggcagagacaggtagatttctgagtt
ctggtgggccaccctggtctacaaagtgagttccaggacagccagggctacacagagaaa
ccctttcttgaaCCCTCCCCCCACGCCCCCAAAAATTAGTATGTGTTATTTTCTTTATCT
GAAAAAAATTCCATACTTTGTTTGTTTTCGTTTTttgtttttcaagacaggcttcgaact
cagaaatctgcctgcttctgcctcccaagtgctgggattaaaggcatgtgccaccactgc
ccggcAAGACCATACTTTTACAATTAATTTAAAAAATAGCATCCAAAGTGAGGAGTTTCA
TTATGGCATATACATATATTTTACTTTCAAATTCTTTTTTTATTGAAAACATACCATTGA
ATATCAAAAAGTACAATAAAAggggctggagagatggctcagcggttaagagcactgact
gctcttccagaggtcctgagttcaaatcccagcaaccacatggtggctcacaaccatcta
taatgataactgataacctcttctggtgtgtctgaagacagctacagtgtactcccatac
ataaaataaataaatatataaatctttTTAAGAAGTACAATTAAAAGAATATTATTTAGA
TACATGACATGTTTGTTCAATTTTAAAAAAACTGAAGAGAAATATGTATACAGTTATAGT
TAATCCTTCCCAGGTTGGAGAAAGGAACGAAAATTAATTTTTACATTTGAAAATCAAGTG
ACCATATCCTATTAtctctctctctctctctctctctctctctctatctatctAATCTAA
CGTATCACACAGAGACACACACACACAGACAATGTGATTTCAGAATGGAGAGCCAAGAAA
ATATCTAAGTTTTGAACAAGAAACAGAATTTCATTTGGTTGAGAATTAGAATTAACTACA
CTTAGCACTTGTAatcctgagtttgaaactaacttgggctacgtagtaaatccttatctc
aaaaaaaaaaTAAATAAAATAAAAAGGCTGAATTTCATTATTTACCTAATGATAAAGAAC
AGAAGGCCCACACCCCTTTTCATCTTCTTATTTATTACATAAACATATGCATATATGGAT
TAGTTATGAATATTTCATTTTTCCTATATCATTAAAAATCATTTACTGTTTATTTATGTG
TGTGTGCATGCACGAGTAAGCATACATGCAtgcgtgtatatgttcacatgtaccatggtg
catgtgtagaagtcagaggacaatttacaggagttagttctgttcttcgacagtgtgggt
tccagaaatcaaactcaggactttaggcttggtgacaagtatgtttacatattgaccctt
ctcattggcccTTTTCCTGTATTTATCAAAGGTCAGACGCCATAGCATAAATGTCTTCTC
TTCCTTAGTCATGTGTGGATGGGATGGTATTTGGAGAGGATAGTTCTTCCGCTGCAAAGC
TATTTTGCATACTGTATTTATCACCCCTCATTTGGCATAAGTAGGGGTTGAATTTTGTCA
GGAGATTTTTGTTTCCTTTTTTCCTTTTTCCTTTTTAAATTGGAAGTATTAATAAAAGTC
ttatatttaaaaattatttaaGTTGCTTAAGCTTCCATAACTTGATAAGATAGATATTTG
AAGGTTGATTCTAGCTTTGCGTGCTTGGGATAAATCCACCAATTACTTATCATTTTGAAA
TTCTCAACTATAGAGTGACCTTATAATTTTCTAGAATAAATAATTTTGTTTTCAAAAACT
CCAGGGAGTTCTCTTTTTATGCATTGCTTCCCTTATAAAATGTTATATGTGAGTtcttcc
tcctcttccgtctccttctttgagacaggtgctcactatgtatccttgattggcctagag
cttgctatgtagctcaggctgaccttgatcagagaggtctgcctgcctctacctccccaa
agctgtaattaaagccatgtgccacAGACATCTTTGTTATTTGCTGCAGTGTATACCAGG
CTCTGCCTTCTATCTTGCTGAAAGAGCCCTGGGATTGCAGGTGTGTACTACTTCCAGAGT
TACAATGGTTTCTGGGCAAACATGACACCCATGCTTGCAGGACCAACACTACTCATTGAG
TCAAGTTTTTCTTTTCTTTTACAATttattattattattgttgttgttgttgttattgtt
gttattttgagacaggtctcatacatcccaaattgtcctgaattccctctatagaccagt
ctcccctagaactcagaaattcatttgtctcttcctccatctgaatgttagggttaaagg
tgtgtgccaccaggtcTTAATTCACTTAATTTGATTATATTCAGTTTCATCTATTTTCCT
ATAAGTGACATAACTTTCTTCTTCTTGGCTGAAAAAAAAAATCTCtatgttggttctaaa
acttagctcttgtgagtgtgcttcaaaaatacctgatctgtaaatatccctatgaggtgt
tgacttggaatccttggtataaatactcagtagtggactagctgggctgtaccatgtact
acatttgttgttggatatatgtatattacaaacatccatactgatttccatagttactag
atgactttatcttcctagaagcagtataaggaagggttcccatcagcttttgtttttaaa
actatacccttttgatgagatgtaatctaaatgtagttttaatttgcctgtctctaataa
ctaggaggtttaacatttcttTGACATTTCTTCATATATCTAAGAATATATGAAGAAATC
TGTAGAatagtatttgcaaagggtgttttgaccttttcattttctttttgtattctagcc
ccttttcttgactcattactgtagctaagatatcaagcaatatagtatattgagtaagaa
tggataagtgagctaggtgtggtggcacttgtctttaattccagctctgggaaggcagaa
gagggtagagttcaaggttatctatccacagccatagagggagttccaggctaggcaggg
atatactcagtgagatcctgtctcggaaaggaaagagggaaggggaaaaagggtgggggg
agggaaaaagggggaagaggggaaaatgagggaaaaagggaaaaaagaaaggaagaaGAA
GGTGGTCACGCAggcctgcaagatggctcaatgggtgtaggtactgcctccaagctcgat
gacctgagtttgatctcagggtccacatgatCTCAAAATATTTTCTGACCTCCAAAacac
acacacacacacacacacacacacacacacacacacacCTCACCCCTCTAAAGTTTAAAA
AAAAAATaaagtgaatgtccttgtcttgttttgattttagtggagatgtttttgagtttt
tactagttagtatgattaatgttggctgaagatttgtcatatgtatcttttaggagttat
attttttgtatctctagtcttttcagggcttttgtgaagggatgttggtatagtctaaac
tcttttatatcagttgagatgcaattatgatttttctgcttgaggctattgattgttact
tacattgacttacatatgaaccatcctttcctctctgctatgaagccaacttgatcatgg
tgaatgattttttttttttctggtgtgtttttcaattctgtttgtagtattttattgaaa
atgtttgatctaagcttagcagggaaattggtcagtaattttattcctttttgtttttgc
ttttaaataaaaagagtttggtagtgtccttttctgttctgtggagtggtttgagaagCC
TTAGAAGCCATTGCTATGTACTTACTAATTTTTGGAGGAGTCATCTTGCCTTGATTTTTC
GCGTTTCTTGTGTTTTTGTGTTAGGACTTAAACATCTGGGGTTAAGTCATTGGTTGGGAT
GTTTTGTTTGTTTTTACCTTCTTATTCTTTCAGTGTAACTGCTTGCAGTGTTCAGGAGGG
AACGGGATCGTGTTTAGTTGAGTGTCATTTTCCTGTGCTAGACTAGCATTGAGCTTCAGT
CCCTGCACTCCCCTGAGAGTAGAATACTGTCCACGAAAGCAATGAGTTCTCATTTATTCT
AGTTCTACTTCCATTGCATTCCTTCTCAGGTTCCCAGATGCCTTAGAACTCTTGTCTGAG
CTATAAATTGAGTTTCCTTTTCTTGGCTTTTTGCAGTCTCTGATAACACGGACTTCCCTT
CTTTAGTGTACTGATCTCTCATGAAAGATATGAAGGACTGATATGGAGTCTACATTCTCA
TTTTGTACAGAACCCTTATTCCTGATGTCCCTTCTTCTTAAAATGTTTATCTGAAGGGAA
CAGTTGTGCCACCATGCCAGTAGCTCTGACTTCTAGCTTATATTTTTGAATTGCTAGGGA
TATATATAtgtatatgtatgtgtgtgtgtgtgtgtgtgtgtATTGCTCTTTTGTTGGTAT
TAGTGAGTATTTTCTAGGATATTTTAAAGTAATTAAAAAATATATGCATCAAGCCACATA
AGTTTTCATTGATTACTATCTGGTTTGGTTTGTACAAATAAACTATATTACAAAAATTTG
ATAACTGTAACTCTATATACCTTCTGTTTACTTGGCTTTGTACTTTGAAAGTACTTTGCA
TAGCAGTCAGTGTGGCAGGTCTGCTTATATATGCTGGGTGGACAGAGTCATCAAGCCTGT
CAATGCTTTTCTAGACTTCTTTGTTATGTTCAGAAACATTAATTTAATAAGTAATATGCA
TTGCTGAAGTGCTCCTAAATTATACTATTCCAATTCTATACACTTCAAATAAAGAACtgt
actggctagttttgtgtcaacttgacacagctggggttatcacagagaaaggagcttcag
ttgaggaaatgcctccatgagatccaactgtcaggcattttctcaattagtgatcaaggg
ggaaaggccccttgtgggtgggaccatctctgggctggcagtcttgggttctataagaga
gcaggctgagcaagccaggggaggcaagccagtaaagaacatccctccatggcctctgca
tcagctcctgctttctgacctgcttgagttccagtcctgacttccttggtgatgaacagc
agtatggaagtgtaagccgaataaaccctttcctccccaacttgcttcttggtcatgatg
tttgtgcaggaatagaaaccctgactaagacaAGAACTGATTCAGAAGGTCCTAAGAGAG
TATTGGTTATGTTTAGTGATTATCTTTGCTACTCAAAGATACTAGGAAAGCAAATTTTAA
AAAACTAAATAAAGATCAGATGTTGCTTTTTGATAACCTTTTACTTCTTTGGTATTTTCA
CAATGCTGGTTAGTGGTTTTTAATCCGGTCATATGGCAAATGCTAAAAATCAGCTAAATT
ACATAATATATTTGAAGAAAGACAGGTTGGCATTAAAGTAAGGAACAGTTATGTTCCTTG
AGGAGCTATTGAACATTTCATCTGGTTATtttatttatttatttatttatttatttattG
tttttttttttttttttttttttcccttgagacagggtttctctgtgtagccctggctgt
cctggaactcactctgtcactctgtagaccaggctggccttgaactcagaaatccgcctg
cctctgcctcccaagtgctaggattaaaggtatgtgccactattgcctggccatattttc
tttcttttttttttttgtctttGAAATAGTACTATTTTTCCCttttttattattattatt
agatatttatttcatttacatttccaatgctatcccaaaagtcccccacaccctcccaca
cccactcccccacccacccactcccacctcttggccctggcgttcccctgtactaaggca
tataaagtctgcacgatcaatgggcctctctttccactgatggccgaccaggccatcttc
tgatacatatgcagctagagacacgaactctggggggtactggttagttcatattgttct
tccatctatagggttcatattgttcttccagctcctccattgggggccttgtgatccatc
caatagctgactgtgagcatccacttctgtgtttgctaggccctggcatattctcacatg
agacagctataacagggtcctttcagcaaaatcttgctagtgtatgcaatggtgtcagcg
tttggaggctgattatgggatggatctctgggtatggcaggctctagatggtccatcctt
ttgtttcagctccaaactctgtctctgtagctccttccatgggtgccttgctcccaattc
caggaaggggcaaagaaaccttggtcttcgttcttcccgaacttcatgtattttgcaaat
tgtatcttatatcttgggtattctaagtttctgggctaatatccacttatcagagagtac
atatcatgtgagttcttttgtgactgagttacctcactcaggatgatgctctccaggtcc
atccatttgcctaggaatttcataaattcattctttttaatagctgagtagtactccatt
gtgtaaatgtatcaTTtttttttcaggcagggtctctctatgtagtgctggctggcccag
aactagctatgtagaccaggctggtttgtaactcagagagatttacttgcctctacttcc
caagtgttaggttaaaggtgtgcaacaccaggcctggcCTATGTGGTGGATTTAAAGCTA
GTTTAGAACATGGTAtttctcttttttcttttctttccttttctttttttcttttgagat
agggtcttactttgtagctctgctgttctggaagttactgtgtagagcaggctggcctgt
aatttactcccagcctctgcctcccttcccacgcccctgctgggttggattaaaggtata
taccaccatgctcttttgaagatggttttcttttcctttttcttttttcttttTGGAAGA
AGTCAAGTTCCTTTTTtttttttttttttttaagatttatttatttattatatgtaagta
cacggtcgctgtcttcagacataccagaagagggagtcagatctcattacggatggttgt
gagccaccatgtggttgctgcaattttaactcaggacctttggaagggcagtcagtgctc
ttaaccgctgagccatctatccagccTGTTTTTTTTTTTTTGAACAGCAGAAATATTTAA
TGGTGGACAGAGTGATAAGAAGTATATGTGTAAAGGAAGGCTGTTATCAGGGAATATATT
TTCTTTAATTTCTTATTATTTGGATATAAAAATTAATGTCCAAAAGTGCTGGAAGGTGTg
gataaagagatggttcagtagtactgctcttccagaggatctaaattcagttcacagcaa
ccatgtcaggcagctcacagttaccttatctccagctacaggaacttctaatgcctctgt
cctatgtgagcacctcaactcaTGTacacatacctacacacacacacacacacacacaca
cacgcttaaaaaataaagataaatcttgaaacagaaaaTTATCGGGTAAGCATAAGatta
aaaatttattcaataattaaatttGAAGGATTTAATCTTACTCAAATTAGATTATCATAT
ATTATTAAGTGAAATCTTAAAGGTTATTACAATCAATGGTATTATCAAAGAAACATCAAT
TTATCATTGTGTTCTTTGTTCTTTTGTTCAGCTTCTCAGAATCAAGAACGGCTGTGTGCA
TTTAAAGATCCATATCAACAAGATCTTGGGATAGGTGAGAGTCGAATCTCTCATGAAAAT
GGGACAATATTATGTTCCAAAGGGAGCACGTGTTATGGTCTGTGGGAGAAATCAAAAGGG
GACATCAATCTTGTGAAACAAGGCAAGTCATTTTTCTCTAAAATTATTTACCtttttatt
ttatgtgtattggtgttttgcctgcatgtatctctgtgtgagagaatcagatcttgggag
ttatagacagttgtgtgctatcatttgggtgctgggatttgaacctggaccctcaggaag
aacagtgggtgctcttaacagctgagccatcttttcagtcccCAAGTAATACTTTTTTTC
CCCCTTAAAATTGCTTAGTGTTTTTTGTTTTTGTTTTTTCTTTTGGGTGCTGGGAATCAG
ACCCAGACTATGATGCACACGGCAGGATCTCTGCCACAGGGCTGTCTTCAGCACTGCTTT
CATACAGTTGGAGCTTATCTAGAAATGACGTGTAGGTAGATTAAAGCCCTACCCAGAAAA
GTAGTATATAAGAAGATAAACACATAAATATATCTATTTATTCACCCACAAGCTCCAAAT
TCATAAAAGAAAGTTTACGTTTAGTCTAGTttgtttgtttgcttgcttgcctgcctgctt
gctttcttgGCtaaaatagggcctcactgtgtaaattagcccagcctggaactcacagag
atctgccatcttttgcttcccaagtgctgagactaaagttatggtccaccatgcctggGC
TTTTAGTAACATCTTTCTCTTTACAAGTTAAAGTTTGTGAATGAAGTTTGAAAAAAACAA
AAAGACTATTCAGAAAAGCCAAGGTCTACAACTCAGTTCTCttaaaaatatattattttt
aatattGATTTGTTCCCTTTAGGTATATTTTCTATATACTTTAATATTTATATGAATACC
AGTCTTCTTTTAAAATCAGGGTAATGTTACATAAAAATGTTCTCCTCTTTTCCCTCCATG
TTATTATAAGTGCTCTCTGAAAACTTGTGTGCCTCAGCACCGTGTTCCACTGGGAATATG
CATCCCAGTTTACTTACATGTTTTGAACACCATGCTGTTAGCAGGTTTTCACTGAAATGC
ATTATCTGGCAATGAAAAATTCCAAACATAAAAAAGTTGTGTCTGATTGCtttttatttt
tatttattctttttttaaaaGTAGATTCTTTAAAGTAGAATCAATAGATCATAAAAATGT
ATGGTTATGCTCTAGATTAAAATTGCTAAGTTTTTCCAAAATTACCATCATACACACATT
GATTACAGAACTGTATGCAAGTGAATGTCACTCAGTCTTTGTTATGATTGTATTATTATT
TTAAAGTTAAGGACAATGTAAATCTAAAATAGTTGGACTTTGCTGTTTCTTCAGTAATTC
TTATATTATGGTGCAGTTAAGCATAATTGTTTTGTTGTTTGCTTTTCCCTGTGAAATGTC
TGTGGTACCGTTTTTATTTAGGTTTCTTTATGACTACATTAGTTTTATAAGACTGCAGGT
ATTTCATAATTAGTTGTTATATTTACCATATTGCTTCCTAACTAACTTTAATATCGATCT
GTAGGATGTTGGTCTCACATCGGTGATCCCCAAGAGTGCCACTATGAAGAGTGTGTAGTA
ACTACCACCCCACCCTCAATTCAGAATGGAACGTACCGCTTTTGCTGCTGTAGTACAGAT
TTATGTAATGTCAACTTTACTGAGAACTTTCCACCCCCTGACACAACACCACTCAGTAAG
TATTTACAGTAATTTCTTTATAATTCCTTGTTCTAGAAGTTTTGAAAATATAAATAGATA
AACATTCAAGGTTAGTAAAATTTTCTCTAAAATCTTCAAAGTAAGATACCACCACCAGCA
AAGCATTGGTATATTTATTATCAACGAAATCTGAATCAAGATACAGTTTTCCCTTTgtct
ggcatgatggtgtgcggttgtaatctcagaactccagaggctgaggcagaaggattgtaa
actcaagacagcctgagctacctggtgagttcttaccagtctggactacataaaacacca
tacctcagcaaacaaacagaaAAATCTAAAACCCACTTAAGGAAGGGAATTTGGTGATAT
CAGATGTAcatgatggcacatgcctttaatcctgacacttgggaggtagatggatctctg
tgagtttgaggccagtctggtttgcatagcaagttctaggccaaccagggctacacagtg
agaccctgtctgaaaaacaaaaTAAAACAATAATAACAAAAGGAGAGAGGAGAGAGATGG
GGGTTAGGGGGTGGGGGGTGGGGAGACTATAGCTGTAGTTtggcctgtgactgaagtcct
attcattctggaggccaatgaaggagggtcacttgaggtcatgtattcaagtctagtgtg
ggacatatagagaaattctaactcaaGAAACAGATAGCAGCTCAcatgataacacaggcc
tttaatccagcactcggaggcagaggcagatgaatctatatgactttgaggccagcttgg
gttacatagcaagttctaggccagccagagcttcatggtgaggccttgtctcaaaTGAAA
AATCCAAATCCAAAGTAAGAGCGAaaaccaaccaaaccaaaccaaaccaaaccaaaAAAC
CAGCCAAACAAAATGAACATCAACAACAAAATCCTTCATAGTAGATATACATGTAACTAT
TGACCATGAAATTGAAACTTGGAATACATGTTATTGATATAGACTTAGGAATTTAAACAT
ATCCACAAATGCATTGCACATATTATATGCATATGTATGTAGTCATATAAAATGTATGTG
CaattaaatataaatttaaaaatttaaaCATACATACtgtggtggcttgaatgagggtga
cccctataggtttatatgttgttgcttggtctccagttggtggaactgtatgggaaggac
tagaatgtgtgaccctgttggaggaagtgtgtcactgggagtgagttttgaggtttcaaa
agcccacaccattaactgttagctttctttctttgcctcgtgcttgtggatcagatataa
gctctcagctcctgctataacactatgccttcctgcccctatgctacctaccatgatggt
ccccaatgggctctttttttataagctgccttggtcatggtttcttttcacagtgataga
aaagtaacaaagGTAGAAACTgggagtggcacattgctgtgacaggcttggaaatgctac
tttttgaagaaatgcatgagactttggattaggagaacagttaatgcaggaggcatggcc
atactagtatgagcttggaagacagtattgctgagagtactatgggctatggaggaccaa
ctcaacaggtttcaaagaggaacaatattagcaactaggctagagtctgtttttgttata
ttttggcaaagaatatagttgctttttgtttttgtcctaagaatctgtttgaggctTTCT
TGTGTGGGTCTCAGGCATAATGAGAAGGCACTCTACTCTAAGCTGTATCTCTATCtgtct
tagttaggatttccattgctgtatagagacaccatgacaaggcaactcttataaaggaca
acaCTgggtagagcttcaagtctacccccacagtgatacacttcctccaacaaggccaca
cctcctaatagtgccacttcctatgggccaagcatattcaAACCACCACCCCACCCCACA
TAAACATTTCTTATTTCTTTAAAAAATGAAAAAAAAAAAGGCAGAAGcattccagtaaca
ataagcctgcattgtgcccagatcttagtctgtaatagtgttctctgctaaaagaaacta
tttctctttgagaaaatatttattccataacaagagcaaagtaagcccaaggctgaaata
ctttatgctagaaagtaaaaattaccaaaaatggtggagactcaccttaaagatgcagga
gccatgcacctggttccctgtggcattggttgagctagctggggaagagctggaaagctt
gtcctcatggtgcaagtgtgggagatctgttgggctgactcgcttagctaccaccaaggc
ctaggtccagggctttgagtgggcccaccccaacatctaccctgtctgtgagctgctgga
gcatgaaggggcctgtcctacagacccaaagcggtaggacttccttgactcatggcaaca
ggatgtccaagaggagtcctggtggggatccagtattgatattgtagtagaagcctacct
tgaaccagactagtaactctttgaagtgagcatttgcaagtaaatctgtgtggacaaaag
gctcactgtgggacacactgtgacatattgcagcttctacaacaatttttgtttgtttgt
tttgctgggaggttgcaagggctgaaggcagatacagagggacagggagatgagtgggat
tggggtgcgtgatgtgaaattcacagacaaccaataaaaagctaaagaaaaaaaaagatg
caggagccagctctgtagaaccccttcatgggctcaaattggggaagtttgaattcaaga
atagctgagtacaataatgaattacaaccatttgaaGGAACTGAAGCTCACGAGTAAATG
TCAAGTGCTAACTGAAAATACAGGAGTATTGGGATTGGTCAGTCATCATTCAGCTTCCAT
CATGTAGGTCAGAAAGGAAGTATCAAAGAGGACCATATATTTGAGAGCAAGTTCAATGAG
GAGCCAGAATATTTGTATGGTTTTAAAATGTCTCCAATTTAATTGTAAAGGAAAAATTAG
TAATTGGGATATggggcctagctcagtggtatagattatttgcctaggtttcacagatcc
ctaggttcaatcccTTGGGTTATAATAAATAAGGAGGAAGAGGAGGGGTTGGGGGATTAT
TTGTTTTTAATTTTTAGATTTAtttattttactttttgtgtgagtgtattgcatatacgt
atgcacgggcaccaaatgcatacctggaatctgaagaggtcagaagaactgcagttatgg
atggttgcaaaccaccatgtaggtgctaagaactgaacccaaatcatcttcaagagcagc
aagtgttctaactactgagccaactttctagACTTGGGAGGGGTGTATTTATAAAAGTTA
GTGCCCTGCAAGACAAAGAGAAACTGGAAAAGAGCTCCTTTAAAGAAGGGGTAAGGGggt
aaatgcttgttatgcaaacatgaaggactgagtttggatctccagcatcaacataaaagc
tggaagtggtgacatgtatgtatcacttcaaagatggggaggaaggatatggagacagga
ctaccctggagctcaccaagtcagtgagcttcaggttcaatgaaaagactgtctcaaaaa
gaaagtagaaagtgaaaaaggaagacagctgctgtagaactctagctcccacacccacaa
gcacaaccacaTCTACATGCATCCCACCCACACACAGACAAGCACACATATATAACACAC
AAAAACAAAAAAATGTAAACATTTTGttatttttatattccatttacatgtgtgtgtgta
agaatgtgcatgtaagtgcagatgtcatggcaggccagaagaaggaattggtggagttac
aggtaagccatttcttgtgggtgtcatgatccaaacttgggttctctgcaagagcattag
gtactattacccagagaaccatctcttcagccccATAAAACATCTAAGTGTTAAAAGAAC
TTTTCAACTAAGCGTTATTTGAACTGCTATAATGGGCTGCCCTAATAATAACGAAAATgt
tccattcccaggtctcatcaaaaaagttgatcatgttggcatgggcttgcagtgtcagct
ctggggagacagacagggagagaatgaggctcactgtccagccagtgtagctaaataaga
aagccccaggtcctcttgagagaccttgtctcagaaaacaaggtagacagtgcctgagga
agaatgacaccaagctgtcagctggcctccatacacacaaagtgcacgcacaGCTGTATG
TACACAAGTACCTCTGTGTGTGCATGCACGTATGCACACGCTTAACGTACAGTGTGCTGA
AGGCTAACATGAGTCAAGTAAATAAATGGATGTTTAATATTGCCTCAATGGTAAACTTTG
CTGCTAACAAAATTGTGGTTAAATAGTAGCCTGAGTATCTAAAAATAAGAAAATATATAA
GGAAAATGTCTATTGCATATAAAATATTACATAACTACTGAAGCATACAGCTGtaaaatc
agggagagtggtgcaaactaggatcccaccacttggagacgtggatgtgaagattcaaag
ttcaaggtcagtctcagctatttagtaaattcatgaccaccctgggttatatgtgatcct
gtttcaaaaaaaCTAATAAGTAAATAAATAAACATATCAATAAGTATTATGAAAATACAT
AATGATGTTGAAAATATTTATATTATGTTAAACAAAAATTCTGGgggtctggagagatgg
cacagtggttaagagaactggctattcttgcagaagatccaaatttgattcccagtaccc
acatgggtatctcataactaactgtctataactccagttccagaggaccttgtgcccttt
tctggcttccatgggtaccagtcataaaagtaatacacagacatatgctcaggcaaaaga
cctagactaataagaaagaataaaATCTGAGGGTGTAATAATTGCATCTTACTAATATAA
TATTGCTAAAATTTGAGAGATTACAAAGATACTGTTTCCCCACACCTTCCTGTTTCTCTT
GCGGAAcactattttagtctagacaggcctctaactccctatgtatccagactggctaca
aacttgaaatcttcctgtttttacttctcaagccttgcaattacaggtgtgcagcactat
accagactTGTTTCTTTTTTAAAAAGTGCCCATTGGGGCTGGAGAGATGTAgacccagct
tagagtcctagcactcacatagtggctcacaacaatctataatttcagccccagacaatc
tgatgccattttctgacatctgcaggcactagttatatgtattgtacacagacatacatg
cagaaaaatatacatatacataaaatttaaaaatTTAAAAATATTTGAAAAGGTTAAGTT
TATGCCCCCCTTTTgtacacatgtggtacataggcatttatgcaggcaaaacccccatac
acataaaataaTAAAATTACATTTTTTCCAGCTATAAAATGGAAAGGTATGTCTATTGAA
AGCTGGTTGCTACTTTCTGCTAAAAAGACAAAGACGGCATAGTTAAAAGGAAGTGTAGAT
CACAACAAAAATGATGGGCCCCTCATTTATATTTGTGTTTGTTTGTTTGttttgtttttg
cttttggagacagggtttctctgtatagctctggctgtcctggaactcactttgtagacc
aggctggcctcgaactcagaaatcctcctgGATGTGACAAACCAATGTCTTGGCCATAAA
TGAGTCTCTTACTTCGCTGAACCACAGAGCTTCACAGTCATTCAGAGATTAATTTGATGT
AAAGTTAGGACTATGGAGaatttatttattattttatttaCCTTTAGTTTTACGTTTTAA
AAAGTTATAGATTTTATGAATTTTTTTCTCCATTTTTGTttttgtttttatttttgagac
agggtttctctccataatccaggctgaccttaaactcacagaaatccacctgcctgtttc
ttgagtgctggggttaaaatcctgaacccctccacccagTGATTCTTGAGAATTATTATA
AAACTATATTTCATAGGTTTTTTAGAAACCATGAGATGACCACATAGCAATAAAATCTCT
ATAGACTATCAATCCTTGTTTTTGTGGGCTGTTATTAAAAGATTTAAAAGAATATAAAGT
CTATGGGTTCCTTTTATTGAAACATAAATGTAGTGTCTTTTAAAGTAATTAAATACTAGC
CCTTAATTATTAATATTGAAAAGAGCTATATGAACACTATTCTATTTACAATATAGATTC
TACTCTTATTGTAGATTACtgtattaattatagttttggttgttgtgaagagataccctg
atcatggcaactatcataaaggagagcatttaattggggctgacttagagttttgggatt
tattccattattatcatggttggaagcatgatcacacagaggctggagagatggctgaga
gttctatcagcagatcagcagacagcggaaaaagagtcaggcactaagcttgagcatcta
agacctcaaaagctccctctccacacccctagttacacacttctacctgtcctaatagtg
ccactccctgtgggcctatgaggtccattttcattcagaccaccacaATTACCAGCCAAT
TCTAGTTGATAAGGACTTTAATCTCTGTTCAAAATATGAAAAAATAAAAAAGTCATTGCT
CTTTTTTCAGTTTTGGCAATTGAAGCATAGTTACTTATTTTATCTTCTAGGAAGATTAAT
TACTACCATTAAAAAAATAAAGGAATTTTggagctggagagatggctcagtggttaagag
cattggttgcactcccagaggtcttgaattcaattcccagcacccacatggtgttggctt
acaaccatctgtaatgggatcaggtgccctcttctggtgtgtctgaagacagcgacagtg
tactcatatacatgaaatgattttaaaaaataagaattcttaaaaaaaaaaaaGAATTTT
ATAATTAGAAATCCAAACTAGTTATTTTTACTGTAACTCTTATTAGTTGGGGTCTGAAGC
AAAAATTCTGTTTAGGACAATGTTACCAGAAAATTTTCTAAGATAAAACTGGCTAGAGAT
GAGGGCTAAGGGCTCATAGTTAATACCTAATACTTTCTGTGCCTAAATTTTTATTTTCCA
AAGATTTTCTCCTTTTGCTAGTATGTTTCAGAGTTTTGGAACAGATTTGATTGCTTTCAT
TATATGAGAATCTTAAAAAATACTAAGGAGTTCTTgggctggggtggtagctcagaggtt
aagaacacttgctattcttccagaggaccagggtccagcatccagcgctcacagggtggc
tttgtcacaaccagctataactccagctggatccatgcctccttctggcctcagcgtgaa
tgtaatgcacatacatacattcaggcaaaacacccgtacatgtaaaataaaactaaaTAA
ATTTAAATTTAAAAAGATGTTgctgggcagtggtggcacatacctttaatcccccaggac
ttaggaggcagaggcaggcatatctctgtgaggtcacggccatcctgatctatagagtaa
gttccaggccagtgaggactacacagagaaactctgagtcgaaaaagcaGGAAacacaca
cacacacacacacacacacacacacacacacaATTCTGTACCTACTTAATATACAATTTA
AAGTAGACTTAGGTTCAGATAAAGTTGTGGAGTTAAGAAAAGATAAATTTCTTTCTTCCA
TCTGAGATCTTACTTTCTGAGGAAGGAACATGCTTTCTCTATTGCATAGTGTCCGAGTCT
GAAACTGTTAACTTTTCCTAGGCACTGTCCTTTCTTCACTCAATATCGGTCCTATTATTA
GCATGGTTTTCCCTTGGTCTTAAGACAGTAGTTGCAGCTATCTATTTAATGGGGCTTTAT
CATAAAATACTTGTATTAAACTTTAAAATAGTAAAAAATGCTGTTCTATATGCAATAAGC
GTCTAATGAGAGTTATTAGACTGAGCAGCCTGTTCAGCACCTGTAAGACAAGCACTTAGT
GATGTCATAGGTACTGGGAAGCAGCTGAGcaacatctttgaacatgtgatatgtggcaga
tagatactcttctcttattactctctctatactaacattttaatttcaccctttcagaaa
cattatgaaatagtgactaccattttcttagtttacacggaggacaccaaggcttagata
tataaaagtaacatacctgatgctctgtagtaacaagtgatagagtcaagattgaaatct
gggtgttctgacgccaggatatgtttcatcagtatacAAACAGTGAGCACTTTATATTTT
GTTATGGGCTGGGTTAGGGGATAGATTCTTTTTTGAAAATAATCATTTCCTAAAATTCAA
GAACCCTGCCATGATTTTCACTGTAACTGTATATCCCTAAGAATTCTACATTTTCtatat
tatttaatattttcttaaaatcatctaattaattaaatttttatatatatttataaattt
attttaagcctgtgaatgttttgcctgtatacatgtatgtgtatcacatgcctgtttgat
cccctgggtctggagttatatgaatgttatatgtgggtaatgggaactgaacccaggttc
tatccaagagcagcaagtattcttagtcatagagccctctttccagtcACCTACATATAT
TTTAAATGCTTATCATTGTTGTGAATGAAAAGAAATATTGTAAAGGTAACTTTAAAGTTT
ATTTAGAAACAAAACAAAAGCTGTATACACATaaaataaaatatatcaattagctagata
ttgttgttttaaaggttgaagctggcactttctgtgttaaaaaaaattggcaaatgtttg
agaggtaatcggtaaactactaccaagttgagatttttctctcaattagacaagagaaag
aaaatATTTATcaggaaggacatgtgagtttgaagccagcctggtcgacagagcaagttc
tagaacagccaggactactcagagaaaccctgtctcaaaaaaCAAGAGGGGTGGAGGGAG
Ggaagaaaagaaagaaagaaagaaagaaagaaagaaagaaagaaagaaagaaagaaagaa
agaaagaaagaaagaaagaaagaaagaaagaaagaaaaagaaagaaagaaagaaagaaag
aaagagaaaggaaggaaggaaggaaggaaggaagaaagaaagaaaATACTCATTAATACG
GTCTATGCAGCACTGAAAACCAAAAGTCCAGTCACTTAGGTAAACTGTGTTAGTCTGAGG
TATTTTACAGTCATAGGCTTTACTCTGCTTAATAAGAAAATCAGTTTGTgaggctggaga
gatgacttagtggttaagagcacaccctgctttcccagaggacccagactgggttcccag
cgtccacaggagtcaggtgacaactgcctgttctttagtgtcaggagagacagtgcctct
ggccaccatgggcacttgcactcatatgcacaggcagacacacaTGCACACCATTTAAAA
AAGAAAAGCAGTTTTTAAGTGATTGAACTTATATCTATAATATTTACTTATCTTGTTATA
CTTTTAAGAAATCTTTATGTATTTGTAGATTCACAATTTAAAAGAAGtatataattatta
aaatttttGGAAACTTGTTTTTAGAACATTTTCTTGATATCTAGTATCGCTATAATTAGC
CTTCCTAACTATATAAACAAGATAATTAAGTCAGTAGAGAAGCAAGCAAAAAACTGTTCA
TATATATTTAATTCATTAATTAAACCTAATTCATTCTATTGAACTTTGGCAGTTCTTTTG
TGAATGTCAGGATATAAATGTAGAATTCTTTTATTTTTTCACTTACATTATTCATTACTT
TGAAGTTGGGCCAAATGATGAGAAACAAGATTGAATTGCATCTAAACCCAGGTTTAGGAA
ATAACATTATAATTTTATTCTGTGTTGTTAATATTAGAAATTATAATATCTGGCAACAAA
TGTCTTCATCTTCACACCAAGCTAGGAAAGAAAGCTTACAGTCAGGAAGCCAGTACTGGC
ATGGGGCCACAAGTAGTCTATGACCTCAGTTTTAGTGTTTCTCCCTAAGGGCATGAAATA
GAAAATGGGAAATAAGGATGGATCAAGATGCTTGTTAGTTTAAGAGCCAAAACAAGACAT
ATTTTTATACTTATTAAAAGAAGAAAGAACAAAAAATTATGTGCATATTTTAGGACAATA
ATTATTTTGAAATAATTAGGAATAggcctggagagatatctcagcagttaagaacactga
ctgtttttctagaagttctgagttcaattcccagcaaccaagtggctgtttacaaccatc
tataatgggatctCTTGGCATTCTtgtagtgagaattttgctttctttaaaaacacaaaa
atattataagtatgtctttttgttttaatcccaggtgtgggatatggggctgtttcaaat
tgtccacagcagctgactctgatttgccgtgtgctctagagtgattttgccagctgcata
tagtttctgtgagtgtgtgacgtttggaattctggggaatatactctaaagaaggtatat
gaatgctaaggccctgagaggcagggttgttgttgattagttgcagtttgttaagtagtt
ctgtgcaaagaagaaataagaagaaattagatatcctgatggcaaagatcaaacttgcct
caaggaacttgatgttcttagccagcaggaagtagtctaccgataatgtagccccctttc
ccgtcttgtctactgttaggcgtttgaaagggtagaagaaaggggtagagaaggatggaa
gaaagaagaacccacaaaaataagtccagctacaCAttccactccctggcccccataggt
ttttaggcatattgtaatgcaaaattcattgttttcaacttcaaagaccccatagttatc
acagtattagcactgtttaaaagtacaaagtctcttcagagaccaagagcaatctcttaa
gtgtaacccctgtaaaatcagaacgaagaagcagattgcatactccaccgtactgtggcg
caaggtgtgcgtcaccattctgacagggaggaaccggagcacagtgaggaggaggagcgt
ctggagcaggactgaagccagccaggcagactccagactccgaatccccatgtctgatgc
cacagtgctcttcagctttgctgcctgcagcacacctcttttctcttgggctggttccat
tccctgttagctttccttggcaggtatcccaagcttctggcatcttcaacatcttggggt
ttccaaagcaatccaggctttaccttcacagcttcaccaagtggctttctttggcctccg
tgtagggacatctctgccacacacctggccttagtgcctgtccttagttgtggagggata
tttcataacctttgttcaatccttgactctaaagccagaacaatgtgaccaaagccacca
agttctgctgcttcctggggctggaacatgacccccttcttcaaatacattttcaccact
ttctgattttgatgatttccttcactgcctaaacctggttgttctggagctccctccata
gaccaggttggccttgaactctgaaatttcccatgcctctcccaatttgagtgctgggac
taaaggtgtgcaacaccacacctgaccctaagcttccctttagttccttttcacaggttg
gaagcttagctgggtgggatcttgccctgaagtcatcactccctttattccacttagcat
cagacttttctttaatgtggtcatctccttgaacacaggacttagctccattctacttcc
tggtgccccttttctcctcaaactgtgtattttatatatttttccttgcttagcttgctc
ctcttaattatagatctccataagcagggccacacagtcaatactaggttgtctggagat
ttttttctgccaaagctcttaatccataactattcagtttaacctcaggcagattttttt
tggacaggggagaaagtagccacattctttgccaaaatatcacaagattggtctcttggc
cacacactattacattgctctgacacctcttgaactggttccccatggctcaaatcaccc
tcagcaccattgtcttctgtgcttctacttggatggcccagtaagccccacttagagcag
tcaCAGTCTCAGCAGTTTACTTAAAGGGAAGATGGCTCAGCAATAAGCTGTCATTTATCA
CTTCTTTGAAGCTCCTATTTTAGCAAATAATAATAAAAATACATTGATTTTTACATGTAC
ACAAACCATTTTCTGATTCTGAGCCATGGATAACCTGGTCCACTCTATGGTGGAGACATT
GAGACACAAGGAAAGGTAGTGAAAATAGGTTTTTACTCTTCAGGtttgtgctgctatatg
aaaatttttgaggcttggaattataaccaacagaaatgtgtttggctgacagtatggaaa
tttgaaaatAAGTCTGTCCTATGGTAGAAAATGAAAGAACGCAAGAAAGCATATGAGTGA
GAGTGGAAGGGTCACATGCATCCTTTTCATAGGAGACAAATCCCTAAACTGTATTAACCC
ATTCCTAAGGGTGACATTCTCAGACTTGGCAACCCGTTAAAGGTCCCATCTTTGAGGTGG
ATATTAAGGTCAAATTCAAACCATAGCAACGCTCAGTAAAATGTCATGTAAGCAAGAAGA
TGTCAAGTGCTGATGGTATCAATGTATCTGCATATAGTTTTGCAGTTTTTCAGTGTTTTA
TATCATTGGAAATAAACCACACTGTATAAAATTGTCACTTGAATAAAAGCAAAAGGCCCA
TACCCAATTAGCTATATGGTTTCAGTGCATTGTCATATGATTAGTGAGCTTTTATCTGCT
AATTTATAAAAGACTACACTCAGCACTGAACAACATTTACTGGAGAATGTCTTGTATCAT
ATAATAGAAAGAAATAAAATGTTCATAGGAGATAAGTTTAAGTTGTCTGCCAAGTACAAA
TGTAGTAGGTTATTGGAGACATAAGAATATATTCTTTTTgagactggagaggtggctcag
cattggatattcttccagaggatccaagttcaagtcttagcacccacatggtggcttaca
actgtctgtagctctagctcctggaaatctgacacgctcacacagacatatgcaggcaaa
acaccagtgcacataaaataaaaataaGTATCTTTTAGAGTTTTATTTAAAGCCACATTT
TTGTTCTGTCAATGCATATATTTTgggtttggtggtacacacctttaatctcagcactca
gaaggagagacaagaggatatctgtcagtttgaggtcagcctgttttgcataatgagtac
atagtccctgtctccaaaataaataaataaataaataaataaataaataaatccagaaat
aaaaCCGCTCTGAGGCCACAAGCTTGAAGTCATGTGTCAAAAGTGACAACAAATTATTGA
TGAGGAAGAGTAGTTACTAGAACATGAATACCGCAAGTCTTACTCCTCTTTCCATTCTTC
AAACACGATAGTGTAGACTGGCTAGCTTATAAAGTTTATTTTGACTCACAGCGTTGGTCT
GTGTTCAGAGGGTCACATTTAGTGATGGCTTTCTTGCTGGCAGAGGTCTTGGGGTGGGTA
GGCAGGAGATGAGAGCTTGTGAAAAGACTTAGCCAAAGCAGACCCACTCCTCAGATGTCT
CTTTAACTCCGCTGATTCATTAATTACTTTAATGAATTTAATTACATTCATGAAACCAGA
GCCTTAACAACTCTTAAAGATTTTTATCTGGTCCTATCTCCTAATGATATCTTATAATGG
AAAATAAATTGTTGTTGTTTTTTGTTTGGGGTTTAAGACAagacagaacctcactcatat
gtagcactggctagcctggagctttctgggtagaccaggctggcctcaaatttacaatga
tctatcttatctgcctctgcctGTACCATGCTTGGTTGGAGAGATTAAATTTTAACGTGA
AATTTGGAGGTGATAAACCACACTCAAGCCAAACGTTAACATAATCTGAATCTTTTAAAA
ACATATTAAATCTCCTAGCTAAATTACAACCAGTACTATCATTCCTAATTGGATAGTAAA
TAAAATGTCTTTTAAGGTGAAAAACTATAACAACAATAACAAAAAAACAAACTGCGGACT
CCAGTCAGTTTTCTGatttgcatctctaagaatctcctagggagtggtgatggtcttcca
gggacctagcacacttggaagaccattgGAATAGAGAACACATTTAGCTAGAGCTCTCAG
GAGTTACTTCCAAAGCCTCATCATAGAACAAGACCACCAAGAAAGTTAATGTATGGATAC
ATATAGTAGACCAACATAAAATCACATCACCATACCCAAGAAGCCAGCACATTCTAAAAC
TACCCCTGCCATACTTTATACCTGACAAATGTTTCCTGTACAACCTTTTTGTACTTATAA
GGTAGGTGAATCAATACAGGCCTCTGCTGATACAGTATTTGGTAGACAAGGGAAAAAAAG
GTCTCCCAAAAATATGTGGACCCTTTAGTGTCATCTACAAGACGGTCTAGAAAATACAGG
ATTTTTGCACTCCATCTTTAGTGCACCAGGAGGGCACGGTCTGAATTATTATCTCAGTAT
CATATGACCCAACCCCATCCCACCATGCCACTGTCCCTTATATTCCTCACCTTCCTTTGT
CGTGCCTTCCCTCAGAAGCCTTTGTGGTTGTTTTGTTTTGTGCTTTTAGCCCTGCACTCT
AGTGATAAGTCTTTGTAATCAGGTCTACAAACGTCCTTAGGATGTTGTTACGGACTTCCC
ATTTTCTCAGCAACCTACTTCCTCTCgtgtgtgtgtgtgtgtgtgtgtgtgtgtgtgtgt
gtgtgtgtgtgtgATTCTAGGTCTGTATCCAGGAGAAACAGCTTCAAATGTTTGAGAAAA
TTTTCTCAAGAATTTTTGTTTATGTAACTTGTAAGGAAATAAATCAGCCCTCTTAATTAT
TCTACCTAATATATTACATTAGCTTGAGCTAATTCAGCTGCCTAAATATTTGAAAGTCTA
AGCACCCAAGACATTAAAACAGTTATATTTTCTAAAATAAGTTTTGTTATTCATTAAAAA
TTATTTCATGGTAATAAATGGGAAATGATTAGCTGTTTGACACAGGACATGATACTGGAA
TGACTTTCAAGTATTAAAATTATTTAATAATGTCACAGGAACACAGTCCATGTGATTATA
AATTCTGGGGACAAATAATTTAGCTCAACACAGATATTTCCTAGAGTATGATTATTATTA
TTCATTCTGTGATGGTTCTAATTCATTAATGTGCTTCATGATTAACAGTTCTTTGAAAGT
GTTGTAATACATTGAACATTATTCTTTCTTTATTCCACACAGTGAAAAGAAAAACCCAGA
GAGTAAATCCCAAACTCAAGAGTTTTATTTCTGAGAATTGGTCCTTTGTTATATTAGTCT
Ggggatttattagactttacagtctctggtctgagtagtccttcaatggatgtctcgtgg
tagaagagcaaagaattcagtagttgttcagtccacaggatctggatgtctcagcaaagt
ctacctgctagagtcccagagaattcctagagagctgctagtcttcagtctacattggaa
taccaaagaagtaaattctaatcccagcaaagtaatttctcagtaacaggatagatgaac
ttgccagtggcaatgagggcaagcagaccaaaagctttaaaaaactttcttctatgtcct
tttaagtgggctagcaccagaagttatagctcagatttagggtggaccttcccacctcaa
aaaattcaatcaagaaaatccctcccagctgtgcacagctgcttgagttctagttaattc
cagatgtaggctagatgacaacaaaaattagctgtcacCTTAGTATAAAATGCCTGTGAT
TTGAAATGATTAGAAacaaagttactcattgcagcattgttacagcaaaacagaagtaac
caaatgtacatcagtagagagcaggttACGTTACTTTGCCACAATAGTATAAAAAAATTG
TATGAAGTTTTAGAATTTATTCAGATTAAATACAGATAAGCTTCAAGGAAATATTAAGTA
CTTCAGAAGAGGATATGGCCATGCATTCCTATTTGTTTCTTTATTCTACATACATAAGGA
AAATTTCAAAAATACAAATATATATGCACATGTATGTGGTTGTGTGTGTGCATTGTTGAG
AACTAGAGATGTTAAGAAGACTTCTGAATAGCTCAGCATTTTTGTGTCAGTGTATTGTGT
ATTCAAATTTAAGAGACATAAATTTAAGAATTATTTTGAGTAAAACATTTTAAGATCTAA
CATTCTAGATAATTACAATGTTAAATGCTAACAGTATCAGTACTTTATAAATACTGAAAT
TTGTATTACTCTATTTTTATTTATATGTATGCAATTACTATTTTAAAAAATAAGTTCTTT
TTTGAAAACCATGAGCTCTAACCTCTGAGCCATCTCTCTGGCCTCAttaagtgcaaagct
tagcttttgtaagtgtgtctacactgtcatagagtctccaaaagtcgctctgatcttgca
gagttgaaactatactcataactccccattccgtggttcctccacgcccgagaggattac
attcacacttcctaatcttaggggtttgaccactatagaaccacatccatagaaatgaaa
ttgtaAATTTATGTTCCTTCTACTTTTATAGAAGATTTTCTTTATCTTCATTTCAGACTT
AAAAGTAAAGTTAAAAAGAGGGGGGAGATCATAATTGAGTAACTGAAAAGCAGTAAATAA
GATAATTTTAGgctgggcgtggtggcacacacctttaatcccagcactttctttgacagg
cagaggcaggcggatttctgagttcgaggccagcctggtctacagagtccaggacagcca
gggctacacagagaaaccctgtctcgggaaaaaacaaaaaaaaaacaaacaaacaaaaaa
aaaccaaccaaacaaaaaaacaaaaaaaaaaaaaccaaaacaaacaaaaaaaaagaaGAT
ACTTTTAAAAAGTAAAAGACTAcaggctgatttctgtaagttccaggccactctggtcta
cacagtgggttccaggacagccaaagctggacagagaaaccctgtcttgaaaaaaAGGGG
GAGGGGAATGGTAAAAGACTgggctggagagatgggtcatcaattgagatcaccagctgc
ccttcagaagatcggggttcagttcccagcaccggtatggtggctcacaaccacctctaa
ctctagtttgaggatctaatatccttttctaaccgctgaggttcctgtataaagttggtg
cacagtcatacagtcagccaTGTACTCTGACACAAAATACATATTTTTGAAATTTTAAAC
TATAAACAAGGAAATTAAAAGTTAAAGAGAACAAATACTACATGTTTTCCTGTTTTGTTT
TACTCCTTCCTTATGACCCTTTTCTCTTTAATTTTCACTTTATTCTCCCTCCCCTCCCTG
TGTGTGTTCATTTTTCTGCGGTTCTTTTGTAAATCAAACATAAAATGTCTTGACAATTAG
CATGCCATGGCTTGTTTTTGTTTATTGTTATTTTTGTTTTGTGTAATCTAAGAGCTAGGT
CAGGATGTTTAACCAGATAAGGTAAATTAAAATTGGCCTTAAGTATTCAGTGTTAAATTT
TTGTTGAAAAGTAAAAAGAAATGTAAAGTCTTCCCCTACTCAATTTTTAAAAACTACTAA
ACATAAACATTAATCGGATTGTGGTTACTGTATATGTAGTATTCCAAGCATGTTAGTTAT
GTCAACATTATTCATTCCATATAAAATGTTTGTGAAAATGCTAAGCTGTGTGATATAGTT
TGGAAATATTTTAGCAGTCTTAATTATTGTCTTAGAAATTCATTAAGCTCTTTAATTGCT
TTGATGTTTAAATAGTAGTACTTTGCTTTTATGAAAAACACATTCCTTGAAGGAAAAACC
TAAAGGCCTAATTTGCTTCTCTGCTCAGAGTGGTTAAAGATTAAGCAGAGGACATAACCA
CTGCTGTGTTTTATTTAAACCTCTCCCTGCTGGTTGCTGCACATGTAACAATGTTGTTCT
TTCTTTGACACAGTCCCACACAAAAGCTGAGTGTAGTAAGGAAGCAGACAGCCTGCCTCC
AGTAGTAGCCCCCGCCTGGCTCCAGGATATGTAAACAGAAACATCCCAGGCTCCAGTGAG
GCAGACCACGGGTCCCTGTCTGTTCTGTACTCAGGAAGTGCTTGCCTGGGAAAGCCCAGC
CATTGCACATAGGCATACTTAGCAGTGTTTGGGTTTGGCTGAATATTTAACTGAGGACAC
TAAGAGAAGAAAAAGAGGGTATATTAGGGCAAAGGAATAAGAAATTTCATGTTATATGTA
TATATAACATATGACATAGAAAGAATCACTTTAATGGCTGGAGAGATGATTTAAGAGCCT
ATATAGACATAGGTATATGTGTtctcattctctttgtctctctatctctgtctctttctc
CTGGCCTCTGGGAGTATCTGCACTCATATGCACATACCCACTCACAGACATGAATACATA
CACATAATTAAAAATAAAACAGAAATCTTTTTAAAAGGAATTACTTTAAAGAAATAAAAA
TGAGTTTTCCAGTCAAAAGCTTTTTTTTTTTTTTAATTACACACATATGATTACACATAT
TGCAATATTTTTCCTGGCAGGTTTTCAGTGATGTCAAGTTTTTAGACTATATGACATAAC
CTGGAATGTTCCTAATTTGAGACATTTAAATACCATATGTATGTTTTTAAACATGTTTAA
AAGTCCCTTAATACTTTTTTTCACCCTCTCTATTTGCGAGTTAATGAATTAAAGCTCCTA
TTTTTCCATTTTCAGTTATATATTTAAATACCTTTTACTCTGTGGAAAGAAATATGTAAT
GCAATAGGAAAGGAGTCCCCCTACCCCAGCCCCACCCCCACCTGTCAGTAGTGGTACCTC
TCATGTTACACAATTGCTATACTGAGCTCCTCTCAGTTCCTAGAGATGTGGGTGTGTCTT
GAAAATAAAATATTTTCTGTTTTAGTGGGTATGCGTAGTCACCATCCCCCTTACTCTCCG
ACTTAGCTACATCTCCATCCCTATCAGTGAATTCTTAGGCATGTCTACATGTATGATATA
CAAGTggggttaatcttcatgactggttttgacagcacatttcagatatgatgccagaat
aacaggctataaaagaagacaatagatGGTACTTAAAGGTTAAATGTgggctggagggat
ggttcagagggtaagagcactgactgctcttccaaaggtcctgagttcaaatcccagcaa
ccacatggtggctcacagccatcccataatgagatctgatgcccttttctggtgtgtctg
aagacagctaaagtgtacttatatataataataaataaatctttGGGCCGGACTGAGCGA
GTGGAGTTGACCTGAGCGAGcagaggtcctaaaattcaattcccatcaaccaaatgaagg
cccataaccatctgtaCAGCTACAATTTACTCATATACATtaaataaataaatacataaa
taaataaatCTTTAAAAAAATTTAAATCTgccaggtgtggtagtacacatctttaattcc
agtacccagggtggaggcaaatggatgtctttgagtctgaggccagcctggtctacatag
tgagctctaggacagttagTatgacaacaataacaacaataataatataaaataacaatt
atggtgatgataacaataataaAGCCTATTGAAAGTAACAATGAAGGGACAAATAAAGAT
TCCTAATTTAAATTTCAGAAGGAAATTAATACCCACTACCTATTAGAATGCTAACTCTAA
CATGAAAAAAAAGAAAAGAAAATATTTCAAGCCAGCATTCACCATGGTCTTTGTTCTTTG
CCATTTCTGTCTCTTTAATCATCTCTGTCTTAAGTATCGCTACTCTTGCTACCTCGGTGT
TCTTTTTGTCTTGTCTTTCATTTATCACGTTTTTGTTTTGTTTTGATTATAACAGAACAT
TATTGATTGGTAGttatttattattttatgtgtaggaatgttttgcctgcatgtatgtgt
gtgtgtgtaccacacgcatgcctggtgctctcagaagccagacgagtgtattggatttcc
cagaactgatggttgtttatagacagctgtgagccatgtgggtgctgaacctgagtcctc
tgtaagagcagcaagtgagttcaatcattgaATAGTATTTCTACCTCTTACTTACTGATG
TTTAAGAGAAAATACTATGCCCCTTGTTTCTAATTTGAGAAGAGCCTAGATATTGTCTTT
ATTTTTGCTTAAtttttctgagaaaagtcccattctgtagcccaggctggcctcaaactg
tattgatgaaggttttcttgaactcctgattgttttgcttgcatctcccaaatgctagta
ttactggtgtgtatccacATGTTTAGCTGaaattttatttttataaaataaaGTGcagtg
gttctgttttactaaaggtttcactttctgaggtcttagttaaatacagttaaccttaac
tcaaaaaatgttaaattgtaaaatctagaaatgaacaattcataagtttttaattgtgca
cagtttagagtaatgcaatTCAATTAACACCATTCGACATCATttctttttttttttaaa
gatttatctatttattttatgtatgtgagtacactatagctatacagatggttgtgagcc
ttcatgtggttgttaggaattgaatttttaggacctctgCTTGCTCTGGTCAACGCAGCT
TGCTCTGGTTGGCCCCGCTCGCTCAGTCCCTGCTTGCTCTGGCCCaaagatttatttatt
attatacgcaagtacactgtcgctgtcttcaaacacaccagaagagggcgtcagatctca
ttacggatggttgtgagccaccatgtggttgctgagatttgaactcaggacctttggaag
agcagtcagtgctcttaaccgctgagccatctcaccagcccATTCGACATCACTTCATGT
GAGATGTCAATAGCTATTGTTCTAGCGTATTCATATGGCATGTGTTCtgtggtggtttga
atgagagtggcttgcataggctcatatatttgaatgcttggtccccatgagtggagcgga
ttaggaggtgtggccttgttggaggaggtgtcactgggggtaggcccagtctctctctgc
ctgctgtctgtagcctgtggatcagaatgtaaagttctcagctaccacttcagcaccttg
tctgattgtttcctgccatgatgatcatggactaatcttctgaaactgtaagcaaggcct
cagttaaatgctttctttcataagtttgccttaaccatggtgtctgccacagcaTTGAAC
cttgccttgtaggtgcttaatagctgtctcagttgtcaggttgatggttgtggtatcacg
ggtgctgatgtcattttatttatttagtaatggtcccaaatgattagagtagtgctgaca
attttagtactctctgtttttgtaaattattttgttattacttatcattgacctcttgct
atgcctatgcctaattttttaagttacactttatcagagatatAAGAAAAAAAAAAAAAA
CCCAATACAGCAGGTGCCTTGAAGCatgaaatggcacagtgtttacatacattccatgca
tacctttccaaatacttcaaattatctctatttctgtaaaaatcatctttagattactta
taatgataatacaatttaaatgcagtataaatagttcttattaccatattgcttagaaaa
taaagaccaaaaactaagtctatacacatgcaataTGAATAAATCACCATAGTTCTACTT
ATGTATTACACATGTATGACACCTTGTCACCTGACCTTGAGAGAGACTGAAAATCTGTGG
ATGACAGGTGCTGCGCTGGACTTcctaaacatcacttccttcatggcgatccattgtagt
ggttagtgcatgaaaaaccgaggttttgtctttgaaattttcttggtttctctcaagtat
ttttagtttatggtttgttgtatatacaaatgtggaacccacgaattcggagAAGCAGTT
TGGATCAGGACTATCAGAGGCATCTACTAACCCTTCTGTAATGTCCTCATAGACAGGGAA
GTGTACTGTATTAGTCTTGTTTTGTCTTTTTGGGTGTGTGTATGTATGCGTGTGCGCACA
CACACAGATGTGGAATGGTACTgtgccttggtatagatgtagagatcagaggtcatattt
tgggaattggttctttctttctatctatcatatgagccctggggattgaactcagatcat
cagggttgatggaagtcacttgactgagccTTAGCAGCCAAGGGATTGATTTTATATATA
TATATCTTGTGTTTAAAAACCACAAGTTATTTAATCATATATGTGTTGAAATAATGTTTC
CTTTTTGAGTTCAACAAATTCTTAAATAAGTTATTATTTTATTGAGTACAATCTTATAAC
AGAATGAGCTAGGTTAAAAATATACTattcggtcctttaatgatattgtgcaaccattat
ttctatgtagttccaaaacattttcatcaccccacaagggaaattctctatctagtaaaa
aataactcccttctccctcttttcccatgcctagcaacttctaacctgcttttagtctct
atggatttacctgtttctggatatgaatgaaatcataaaatacaggacctttagcatctC
ATCTTCGTAGGTGTATTACATTGTTATTGATAAGTGTATGAACATTCGCATTTCTCCTTG
TAGAGCACACAGTGATGCTGTGGAGGTTTTCGTTTGAAAGCCTATTTCCAGGaggttttc
gtttgaaagcctatttccaggtctttgtgtatatgcctaggaacaaactaccaaatgtta
gataaattctaaaaacgttctgagaacctactaaactgtttactacatctgtaccatttc
atattcccatcagcagtatgtaagtttttagtttttctatatccttaacactttttattt
ttcttcttcctttttaatCTTTAAAAATAGTTACAGACATGCTACTATCTTTCTGTAGTA
AGTTGAGTTAGGGTTTAGTATTGTAGTGAGTTGAGGCTGTTTGGAGGGGGGTGGGGGATG
GTTGGTTGATTGGCTTTTTTCtttttctgtgtactggagagggatccagggacttgcaaa
tgttagacaaacactctaccactgagttagatccctagccAAAGATGAGTTTCCATATAC
AGTCTTTCCCTCTATAAATTACTGTATGTTAAAGTATTGTTAACTACATTTATCAGTATG
TTAAAGTCTACTGTCTAGTAATTGTCTTATAATTTAAGAGTATTTCATGGCATCAACATA
ATCTTCTGTAGAAATACTGTCAATACCTTTTATTATGCAGTTGTGCAGTATTTGAGATAA
TTCACTGGAGAAACACTGCTATTGAGGTTTATCATTTGGTATAGAATATTCAAGTTTGAC
CACAAGTAAGATAATTTTAATGTACAGTCTGCTTGATTTTAATTGACTGCAATTAAAATT
GTCAATCAAgatggtgtatgcctttaatcctagtacttactaggctcagacagggggttc
tctgatttcaaagtcagcctggtttacaaagagagcttgtcacagtgaggtcctctgtca
aaacaaacaaacaaacaaaacagaaacccaagaaacaaacaaacaaacaaacaGAATTAC
AAGtttaaaatttcaaaatatattatattttattttGACCGACTGTAAAGAATGTTTAAG
TAAGGATAGTGTGGCCTTGCCACTGGTCAAATACTACCTATAAAACCTATAGTGAAAACC
AAACATGGAtttcttttttttttaatatttgtttattcatttattacatgtaagtacact
gtagctgacttcagacactccagaagagggcgtcagatttcattacagatggttgtgagc
caccatgtggttgctgggatttgaactcaggacctttggaagagcagtcagtgctcttac
ccgctgagccatctcaccagccccAAACATATATTTCATGGGCGATCTCATTCTGCATTA
AACTCTTTACTGATAAGTAGTTGTTTGTATTTTGTATATACACTGCTTGGATCTAGTTAT
TTTTTTATAGATCTTTAAACATGGTGACAAGTGTATCCTCCAGTTTTCTCTCTCTGTTTA
AGACATTTTCATGCGTTTCTACTTTTCATAGAATTATTGCATCCCTGTTCTTCTCCTACT
CCTAGGTATAACCTAGTTTATGGACATCCATTTCCAAGGTATTAtatagataagataccg
ataagtatagataagctatagataagATCTGACCCATAGATGGAGCTACCACATAAATGT
TTACGTGTtcacaccagccttatactctagatacatatgttcccattctgcaagtaaata
aatgttggttcatgaatgcagacattttctcaaggtcaaattaataagtggagggactga
gcttcaggctcaatttagatttagctgcccacaaagaaatgttcttttcattAATATTAA
TGATATCAATACTAATGATCTTAATTACCATCGATTGCATAGAAGTTTATGCTCTAGTAA
ACTCTTAGATGCCCCtcaagtttcataacagatatgtgaggtacacagcactacttttta
caaaggaggaaatgaggcacacaaaagtctagcaacctgttgaggtcTACTGAGTACATG
GTTTCAAGCCAAACATGAagctgggctcagtggtgtacacctgtagtcttacatttagga
ggcagaggcaagaagattgcagaggccagcctctgctactgtctagttatttttctattg
ctgtgattagactcagtaaccagacaatttttttaaatatagagtttatttggggcttat
agtttcagagggtagagtttatgaccatcatggtgggaagcttggcagcagacatgcaca
catggtgctggagctaagaactcccatcttgagctacaatcatgaggtggagaaagagac
taggggaatgcttctaatcttttgatacctcaaagcttccccacagggacacacctcctc
caacaaagctacaactcctaacccttcccaagtagttttccaaccaaggaccaagaatgg
aaatacgtgatcctatgagggtcattctcattcaagctaccacGACTACATGGCAtatgt
gtgtgtatgagtgcagacaccctcaccttcaggctagagaagatgacagatcatatggag
ctggagttacaggtggtggtgaactgcgtgatgtggattctgggaacaggacttgggtct
tctgaaagagcaatatacactcctaaAATTACAAGTATTTTAAGTTTATATAAGATAATC
TATATGACCAAATCATGCCATTTATAACTATCACAAATTGATTTTTCTCTATTTTTCACA
CAAGAATATTATTGATTTGATTATATATTAATACAGGTTTCCTAAAAGCTAGTTTGTTGG
TATTAAATAAAATACTTTTCTTTTTTTCTTTTAGGTCCACCTCATTCATTTAATCGAGAT
GAAACGATAATCATTGCTTTGGCATCAGTTTCTGTGTTAGCTGTTTTGATAGTCGCCTTA
TGTTTTGGATACAGAATGTTGACAGGTAAAACAAAATACTACTTTTGGTCTTATCATTTA
GTAAACATGCCATTTAATCAGaatttattttctttaagttttttttttttttaacattta
tttGTTTAGTTATTGTGTAAAGGGAGGacggtcatacgtgaatggaagtcagaggataac
ttgcaggagtcgttttttccttctactatgtggattctagggaccaaattcaggtcatca
tgtttggtgacatacagcttcaccacttggtgaactgcttgccagccccATGGTTTCCCT
TTAAAAACCTCCGTGGAAAATCCATGTACAAACACACATAGTTGTCTCCATTTTCAGCTT
CAACAAACATTTTCACCCAATTTTTACAAGAATTTTTTAAAAtttatttttattattgtg
cctgtgcttgcctatgtgtatcatatctgtgcttcttggaggccagaagatggcattgca
tcgcttagagccagaattatggtggtggtTTAGGAATCAGCACTTATTCATACATTTTAG
TAATTCTACCAGAATTTTCTTAAAAATTCAGTATTATAATTTTATACttttttttttaaa
gatttatttatttatttattatatgtaagtacactgtagctgtcttcagacactccagaa
gagggcgtcagatcttgttacagatggttgtgagccaccatgtggttgctgggatttgaa
ctctggaccttccgaagagcagtcgggtgctcttacccactgagccatctcaccagcccA
ATTTTATACTTTTAAACTGAGTCATCATGGAATTATCTCACAGAATTCTGCTGTCATGCT
GTTCATTATTTATCTTCATCATTATtatatattatatatatgtatatatatatTATTCAT
TATTAGTGATTTGTTTTAACCCCTGCTGCAGCTCTTCTTAACTGTAATATATTTTTAATT
AAtttatttttatttcatgtacatttgtgttttgcctgaatgtatgtctgtgtaagtaag
gatatcagatcccctaaaactagagtttgagacagttgtgagctgccacatggggctggg
acttgaacctgggcctctggaagagaagctagtgctcttgacaccactgagccatctctc
cagtcccTTAACTGTAACTAACATTAAGAGGTTGGCGTTTTCGTTTTAAGAAGGCTGTGT
ATCAGTAAGTGTTCTCACTCCTCTAGGAGACCGGAAACAGGGTCTTCACAGCATGAACAT
GATGGAGGCGGCAGCAGCAGAGCCCTCCCTTGACCTGGATAACCTGAAGCTGCTGGAGGT
AAGGCTGTGCTTAGGTTGTTGTCTGTTCTGCTCATTAGCCACTCTCCTAATTAGTACTCG
TTCATCTCAGGAGCTATTTAGAAATAAGCCTTTctgagcctggtcgtgcacacctgtaat
tccagcagtcgggaagcagaagaaaggatttcctcaggttccaggccaacctggtctgtg
aagcaagtttccagccagggcagcatagtgagaccctgccttaaaaaaaGTGGAGAAGGA
GAATGTCTAAGTGTGTTTGAAATGGTGTGTAGTTTAAGCACTGAGAGAAGTACCAACTGA
AACATGGAGTTTTGCCCAGGATTTATATTTTCCCACAGTGGAGTTTGAGGCATGCCTCTG
CCTtttctttctttctttctttctttctttctttctttctttctttctttctttctttct
ttctttctttctttctttctttctctctctctctccttccttccttccttccttccttcc
ttccttccttccttccttctttccttctttccttctgtcctttccttctttccttctttc
cttccttctttccttctttccttctttcttccttttttcCttttgttttgttttgttttg
ttttgttttgttttgttttgttttgttttgttttgagacagggtttccctggctgtcctg
gaactcactttgtagaccaggctggcctcgaactcagaaatctgcctgcctctgccttcc
aagtgctgggattaaaggcgtgcaccaccacgcccACCGCCTCTGCCTTTCAAATGCTGT
GTTTTGATAAGACTTTATTTCAGAGGGCTGTCTTTGTTTATAAAAATAATGGTACAAGAc
tgggtatggtgacacgcctttgattccagtgcacaggaacagaggcagactctgactttg
acgctagcttggtttacatagagagttttaggatagccagagctgcatattgagactctg
tttaaaaaaaacaaaaCAACAgagtctggagagatgatgtctcagtggataagagcactg
actgctctttcagaggtcctgagttcaattcccagcaaccacatggtggctcacaaccat
ctgtaaggggatctgatgccctcttttggtgtgtctgaagacagcaacagtgtacttaca
ataaataaataataaataaataactctttaaaaacaaaCCAAACaaattaaaaaaaaata
ataatatGTTAAACATGTATAAAGAAATGATGATAccagctgatagtggtacacaccttt
aatcccagcccctgtgaaacagaagcaggcagatctctgtcagtaccaggccagcctggt
ctacagaacaaggctacacagagaaacacattctcaaaaaaccaaaCTAGCTCACAAAGA
AAATAGTGGTAAATCACCAACCTGTTTTAATGAAAATTCCCTAGAAGCCAAAAATAAAGA
GAACTGGTTACATTTTGCTATTTCTTTGTGCATTGAGTAAATTTTTATTCCATTATAGAT
AATGTGTATATTTTACTGTGGAACCCTCAGACTCTTGCTAATTTCTCATGTGTGATGGTT
TTCAAAAAAAGATTTAATTTAATTGTAATTGTGTGTGTATGTTTCTGCATttctgcatgt
ggtatgtacacatgagtacagctgcctgtgaatactagaaaggggtcttgacgctcctgg
agctggagttataggcagctgtgagccatctgcagtgcatgccgggaaccacacttaggt
cctctggaagattagtatgctttcatccactgagtatctctctagcccTGCGTGGtgttt
tttgggtttgtttgtttgtttgtttttgttttttgttttttttgtttttgttttttgttt
tttggtgttttttttttttggagacagggtttctctgaatagccctggctgtcctggaac
tcactttgtagaccaggctggcctcgaactcagaaatccacctgcctctgcctccccagt
gcctccccacgcccggctTGCGTGATGATTTttgttacttgtttttgtaagcagttgact
tggttaaacatatactacaaacgtgtcttttgggcagaagctcaactctcagttcagttA
CCTAGAATCTGTCTCACGTGGTCACTGAATtccttgctctggtttctcttttggaggcat
cttccctcaccctgtagaagctctagttgccacagattacatcctctggttcaaaagacc
ttttactgtcatttgtagttccactactcaaagctgatttgagtcagctttcaagagaaa
acccatagaaaaggttagctcgccatatatgcattcttttcttctgtgcctcgatgcctt
agactctaactgcttttgcttatataacagtgtatctaggccttccttgggtttactttt
cattttgtccagagtattttgctctcatcaattggaaggttagtcaggtaggagcttcat
cagctacaccagatgcagaTGCTGGCTGCTTTTTGGTAAGGAATAGACTGAAAGCAGAGC
TGCTGTATATCATGGGGAATTGTAGGGGCTTTTGTTGTTGTTGTTGTTTTCATTTTAGTA
AATTTAATTGTTCAATTTCAATGTGAATTAATAACTTGCCTTTTTAAAAACAAACTTACA
GCTGATTGGACGGGGTCGATACGGAGCAGTATATAAAGGTTCCTTGGATGAGCGTCCAGT
TGCTGTAAAAGTATTTTCTTTTGCAAACCGTCAGAATTTTATAAATGAAAAAAACATTTA
CAGAGTGCCTTTGATGGAACATGACAACATTGCTCGCTTCATAGTTGGAGACGAGAGGCT
CACTGCAGACGGCCGCATGGAGTATTTGCTTGTGATGGAGTATTATCCCAATGTAAGTTC
TTTAGAAAAAAGATCCTGCCATTTATTTTATCAGCACTTTGTTTGACATTCATTCTTGTG
TAAGCACCTTGTCTCATCAGAAGCTTATTGTAATTTGTGGTTGAGTACTCTGAGGTGAAC
AGGTACATACATAcagtcatcccttagtgtcctcaggcaattgcttctaggacacctaaa
acacgtgtgcgcacacagacacagacacagacacagacacacacacacacacacacacac
acacacacacacagacagaagttcaagtccattatataaaattccatgtagcatttgtat
ggttgcatatcattttttgatcatacagtgaaaatgccatgttaatagttattcactgtt
atactgtttatttaggaaacaatgacaagaaaaataatgctatatacagatgcaaAGATA
ATCTTTGGGTTTTATTTGTTTGTttttcttgactttattggagaagaaaccaagatctga
acatgctaagcaagtacttttccacgtagttacctccccatcccTAGATACTTTTGATAT
AGTTGATTGAAACCTAGAATGTGAATCTGCAGGTATAGAGGACTGACTGTAGAGACTTAC
AAATATGTATTCTATTTATAAATTATAACAATATTGTTTGTAAAATTTGGTAAAAAATTT
TTTTTCAAGTTAATCTGATTGTCCAAAGAAGTGTTTAAAAGGAAATAATCATCCATAATT
TTAATGTTTCAAATAttaggattaatgttgctgtgatgaaccactgttaccaaaagcaaa
ttgagcaagaaagagCCAACTGAGAAGTGCTGCATACTGGCTTGCTCATCTGCTTTCTTG
TTTTGTGGTGGGGGTTGTTGTTATCATCTCTAGATATGATAGGCCTTTGtatgtagctct
tgctgtcctggaactcactgtgcataccaggttagcatcagattcacagagatgtgcctg
cctctgcctgagattaaaggtgggggccaatgtggttggctTTTTTTGTTATTGTTTGTT
TGTTTGTTTGCTTTGGGATGTATGTGGGTTTTTATcctgcttttttatagaacccaagac
catcagcctctaatcactaattatgaaaatgccctacaaacttacctataggaagacatg
actcagatgactggagtttgggtcagttacataaaactagtcagcataCTCTCTTCTTTT
CTTTTCAAAAATACCTTATCATTATCATTATATCTTCATGGAATCCTAGCCTATGCAAAT
CCTTAAGAAGGTTGCCTAACTTGCCTTTTCTTGTTGAAGCAAATTAGTTTCAATGTTTGA
TATCTTTTTTCCTTTATACAGGGATCTCTGTGCAAATATCTGAGTCTCCACACAAGTGAT
TGGGTAAGCTCTTGCCGTCTGGCTCATTCTGTGACTAGAGGACTGGCTTATCTTCACACA
GAATTACCACGAGGAGGTAAGATGAATGAAATTTTAATCATATTTTAGAAGAAAAATAAT
AATTTATACTGTTAAAATTTGAATATTAACTAATTGAAAGATCCAGCATGAAGAAACATA
TTTGAATATAACAGAAAGAAATGCAAGATGGATCTCATTAAGAATTTGAAGACTTTCTTT
CTAAAAGTATACTTAAAGCTATTTTTAGAAAAAATTATTTGGAGGGAGTGTATCTCAAAG
GTAGAATGCTTTCTAAGCATATATAAGACCTTTGATCCCTAATATCATAATATCAGACAA
AAAAATCCTAGAGGTTTTTTTTAGACCTCTTGAAGTTTATTTGTGAACCTTAGGTTAATT
CTCTTCGCTAGGCTATATTTTCCTTGTATTTGTTTTATGTGAATAAATAACAGAGTATTA
GTTTTAATATTACATGGATCTTTTATTTCATAAGCTGTAATACTCAAATATCCTTTTATA
AATTAAGGCTCTGCTACCTAGAGTCAAGGAAAGGAGGAAATAACAGTGGCTTTACTTATA
CATTTTTTTTCCTCATATACATAAGAATCTCAAGAGagccaagcatggtggctcgtgcct
ttaatctcagcagtcaggagcagcagcttgtagatctgagtttaaggccagcttaagttt
acacaacaaggttcaggtatactaggactatatagtgagacctgtttttaaaaaCTCTCG
GGgccgagtgagatggcacatacttatagtcctcacacacacgagggtgaagcaggcttg
tgcactgtaggccaactgggatgcctagtgattctgagccattctttaagacatagtgag
acctggctcccaaaaaGAGGAGGAGGAAACCACGAGACAgaggattgagatgatgggcca
gtggtagagcacttgatgagtgtgcacgaggtgcttggcttcagtccctagtaACAGTCA
AAACCAGAGCTTAAAGAGAGTGTCGAGGAGGACTGGTTGGCAGCATGGCTCAAGGCTCCT
GCAGTTCTTCTCTGCTGTCCTTCACATGTGGCTTTCATTTCACGGTTATCCCATTGTCCA
TTGTGCATAGGTAGCCCggggggggggggggggggggAAGAGGGACAAAGGATGGAATTG
TCCCTTCCACTTCCAGAAGTTCCTGTCCTGCTCATATTAATCCACACTTACCCACTGCAG
ACCAGAAATGCACTTGTTTTGTTTTGGCTGAGTGAACTGCTGCTGAGACAGTGTAGGTTC
CGTTATTGAGTGAGAGTGGATGGCAGTCTTGGCCTGGTATTCAAGCTATCTTCTAGTCCC
AGATGGAGCTACAGTCTTCCGCAGCTGTATGCGCGTCTGTTAGATCCCTTCCTTCTCACT
TTGTTTCGTGTGCACTGCAGCACAGGCTCCCTAAGTTAGCATGGCTGTGAAAACCGTGCC
TCTGCGCTTTCCTGGGCTTTTACTTCTGTACCACAGTTTGTCATTCTGTAACTTGTCACT
GCTCCTGTAGTCTCCCTGACCTCTTTAGTGAGGAGAACTTTAATGTATCCGTTTCTTACA
TCTTTGTTCCATATTATAATAGCATGGATCATCTTTTCTAGCTGATGCTTCATATATAAA
TAATTTCTTCTGAATAATTTATTGGCTCATTTACTTGACATCCGTTCCTGAGTACAAGAT
TGATCTGTTATTGCCTGCGTCAGCAACTTGTGCTCTTGCTTCATTGTTTTAGCACATTAG
CCTTGGACTATTTCCTTACTTTTAAATATTATAACTCCTTTTGGAAGCTGGCTTAAAACA
GAATTTAAAATATCTTCCTAATTCCTCTTTCAAGGTTTGCATGATTCAGCAAGGTTTTAA
ATCAAATACTGGCTGAATTTTTTTTTTAACCTAAGCAAAGCTATTTTCCCGAAACATTAG
CTAGTGAAAGCACTGGCTTCTAGAACTTTGTGTCATAGCATATGTATTTGAATTTTTGCT
CTTACCTAATTACTTCAAAAATATTCCCAAGTATATTTTTCAAAATATTTAAAGTATCCT
CTCAggggttgggggatgttcagtgttaaaatacttcctgagcaagcatgaaagcctgag
ttcagctccttagaacgcacacaaagaacacccgggcactgcagtgaacatgttacttca
gtactgaggagcagagtcaagaggattgccagcctagctaaaatgacttcaggttcaagg
agagactctatgtcaaTTTTATTTTAAATTACATTGGCCTCTTTCCAGCGTCTGTTCACt
gtttgtttgtttgtttgtttgtttgtttgtttgtttgagataaggtctttctatgtagct
ctagcttttctggaactctctaagtagaccaggctagactcaaactcaagagttctccct
gcctctgcttccagggtactgggaataaaggtgggtgccatatgcccTtgtctcaaataa
atgagtgaagaagtgattgtgggagacgtctgacctctgctctccacacacctgcacagg
gcacacacaCTCACATACACACACACTCACGTACACCATACCCAATTTTTATAACTTCTC
TCTTTTATTATTGTTTTTCTCTCTCtctcaaatgtataaatacaacctgctatccagatg
cagtgttgcatgcctttaatcctagaatcgggaagcaggtgaatatctgtgagtttgggg
tcatcctggtgtacagagtaagttccatgacatctagagctacatagtgagatcctgtct
TGGAagagagagagagagagagagagagagagagagtgtgtgtgtgtgtgtgtgtcagtc
catgcctgaatccattcagtgttgctcatgtgcatatagggctgactactttgaattaga
taattagggggtttactctataggagaactgattctttctcagtggtcattaattgcctt
tagctctttttctaggggttgagatgtgagatttccccatttttgttggcatatcaaatt
gatattgtcattgttcagatgatttcatggatgtagcttccctgtcctgtataggagacc
gtctcttaccaggcgtcctggtcctctggctcttgtggtctgttcaccccttcttgtgat
gttctgagtctagtgtaggtgttgtgttgtgtgtatatcgtatcagttggagttaaacac
ctcatggtgagttgctatttacactttgacctgttgtggctttctgtaatggtttccatc
tgctgcttaaaagaaagcatctttgatagctacacttatttgtgggtataaggataagta
tttagaatgtaattattctggtttaagaaatttgagccatagtttctcAGTTGATACTTT
TTCTAAATAAGCTAGCTAACTGTGTGTGTTTTACTCATAACAAATATTCCTTTTGGTATT
GCCTCCTTTTGTGCCTTAAAAATGAAGAGaaagccaagcatggtagcaccaatctgtaac
taaaccactttgaggtagaggcaggacagtcaggagtttagctatatagagaccatcctg
atttacgtgaaaccctgtctgaaaaaaCTAGCCAACCAGCCTACTAACCAACCAACTACA
GTAATGAACACAAAACAAAAAAAGAATGAAATGAAGAGAAAAACAAGCTTGTAAGAGAAT
TGGAATTGTTGGATTCAGTTGAATGCTTAGTGCTTACCAGCTATATACGTAAGAGGAATC
ATTAGAAAATGGTGATGGTTTGAAACTGTCGGGTTTGGTCTGGCTTgagtcttgctgtgt
catttacagcaggctcaatctcatgatcttcctgcctctgcatcctaagtgctgggatta
cagacctgggccttgacatccagctTTCTTTTCCCCAGACCCATTTTTTTAGAAGACAAC
TAACAGGAGGAAGAAGCACTATCTTTTATTTACATGTGTGTGGCTCCCACTATCTGCATG
TTAATTTAATCTCCACTAGCTCCACTCACACACTAATAAGTCTTTGAAATTATCCAAACA
GATCATTATAAACCCGCAATCTCCCACCGAGATTTAAACAGCAGGAATGTCCTGGTAAAG
AATGACGGCGCGTGTGTTATCAGTGACTTTGGTTTATCCATGAGGCTAACTGGAAATCGG
CTGGTGCGCCCAGGGGAAGAAGATAATGCGGCTATAAGTGAGGTGAGCCTAAAAACATCA
CACCAGCATACTCTGAAATCATGACATGCAACAACAGTTATCCTTGTGCACTGTCATTTA
CTGCACTATGTGAGTTAGAAAATTAGGAAATACCAAAATACATTGTATAAATAAATACCC
ACCTAAGGTTGTCAGTTCATTTTGAAATTCCAGCTCATTTAAACAGACATTATGGAGAAG
TATCTTAGAATTGATTTTTTGTTGTTTATTTTAAAAGGGAACTTCATTAGATTGGTTACT
GTTTGTTTTGCTGTTTTTTTTTTGTTAGTTGTGttttattttttatttaatttaattaat
tgattaattaatttttttgagacagattctctttatatatcccatttggccttgaattta
tctttctcctctgaggactgagattttaggcaagtgctaccagactctgcCAGGAATTGA
CTTTTGAAGTAAGGTTGCTAAGTTTGAGATAGGACAGTCTACTCTCTGAATACAATGTAA
CATATTCTTTCTGACCCTTTTCTCTGCTTTCACATGCATAGATGTACATATTTGCAGTTT
TTAAAAATATTATGTGATGTATATATTGCTTTGCAATTTTCTCACTGTGTTTGATGGTTT
TTATTTTACATTATTGACTATACTGTAAAGGTGGGCAATGAGTTAGGCAGTTCACTAGAG
AGCAGCCTGCAGCCTCATGGATCTTAAAAGTTGGCACAGGAACAATTGCTTTCTTCTTTC
TCATCAACGAGTAGGTTTTGCTAAAGCAGTTAATACTGTTTAATTATTAAGAAGGGTAAG
ATTGCTGAAGTATAGTATAAAATGGGCTCAGTGACCTGCTTAGGGTCTAATCGTATCCTT
TATAGGAAGACATTTTATATATGACCTTTGGTGTAGTGTTTGCCCTTCAGAATATTTTGC
ATTCTCTTTCTTTAAAATGCCACTTTTAATTGACCAGGTTGGCACAATTCGCTATATGGC
ACCAGAAGTGCTAGAAGGAGCTGTGAACCTGAGGGACTGTGAGTCAGCTCTGAAGCAAGT
GGACATGTATGCGCTTGGACTCATCTACTGGGAGGTGTTTATGAGGTGTACAGACCTCTT
CCCAGGTGAGAACTGCTGTTAGATTTATCAGTGTTTTATACCCTCTTTCTCGCTTACATT
CAACAATTCAATTGGATACAATAATCTTTTTTCCTTTGCCATCTTAAAATGTAATATTCA
GAATAGAAATATCATTAACAGAATTAATTAGATCAGAAAGTTTTTTGCTAAAAAATTACT
CCAGGggagctggagagatagctgaacagttaagagtactggctcctcttctagaggtca
cgagttcaattcccagccaccatatggtagctcacaaccatctgtagtgccctcttttgg
gtgatcactcatatacatacatataagtaagtaagtacataaatAAATAGCTCCAGGTTT
TCATTGAGTTGTTTCATTCTGGTAAGAAGTCCTCAGCCCTCACTCCCTCTGGCCTTCTGC
ACGCACATACACATAGCTGCACACAGACACACATACATATCAATACaattaaaaataata
aaaataagtgttttaaaagtatatatctaatatattaGAAGTTAATATTCTAGTGAGTTA
ATCAAGATATTTTTCTGAAAATAGCAGTAATTGGCAACTGGGATTTTGGCACACTTTTTG
TTCGATTAGGTTTTTTTCCCCCATTTTAACATATAGTTTTAGTTTTAGAAGAATGTCTGA
ATTACTCCTTTATTAGCATAATATAATCTGTAACTTGCttttattttattttatctttta
aagatttatatattttatgtatatgactacaccattgctctcttcatacaccccagaaga
gggcatcagatccctctgatggttgtgagccaccatgtggttctgggatttgaactcagg
acctctggaagagcagtcagtgctcttaaagtctgagccatctctccagccctgctttta
ttttatttattttattttattttattttattttgttatgttttgtttGTTGTTTAATAAA
GGGTCTCACTGGATAGCCCTTACCTACTAGTGCTGTCCGTGTAGCCCAAGCCACTTTCTA
CCTTGTGCATGCCCCATGTCACTTCCTCCTGAGTTCAGCTTTCACAGTCATGCATTCCAC
TCCTAGAGAGCTATGCGTGTGCATGCCCGTGTATATACACACCTATGGGAAGGCCCTGGA
TCTCATATTTGTATAGTAAGCACTTTACTGAGTTGGGTCATCTTTTCATAAACttgtttg
tttggtttttttgtttgtttgtttgtttTTGTTTTTAAAGTACCACAACTAAAGGATGAC
TATTGCTTTTGTTCTAAAAAATAATAAATAGCAGTATTAATggttggggtatggcttggt
ggtagagtacctgcctcttaagtgcaaaagccttgggtttaatccccCAAAAAGGGATTA
AAAGCCCTCAGTTTTGTACGTATGGAGGCAATTAAGTCTTGTTTATGGAACAGTATTTTA
GAacatacattgcatacattcatgcatacatgcatacatacatacatacatacatacata
catTTGCCAAAATACTGTTGTGCAAACATGTTCAGGTCTCCAGTACCCATGTAAAAAGCA
GCAGCAGCAGCCTATGACTTTGTATACTAATTTTAAAAGTAAAATAGAAAGGATTATAAA
AGGTTAGAATTCAGAGGTAAGATTTTTGTTAATTAATagtctcagcttaatgaaaagcat
tctagagatggataatggtgattgatgcacagtgggaattgtatttaatgccacagaact
atgcactcaaaacaattagaataatagatttctttgtttgtttgttttaggtatcattct
acaacaatttaaaaaaAATAAGAGAATTACATTGGGATACTTTTACTATTACTATACAAA
TATCTGAGAAAAACAAAGGAAGAAGTTTTTATTGAAGTTTTAGAAATCTTGATCTATAAT
TGCTTAGACCTCTGTGTTTGTACAGCACATCATATCAGGAGCTTGTGGCAGATGAGCTCT
TCATGGGAGACAGGAAACAGAAATAGTCCAGACAATATTTATATTTCCATGTGGACGTCC
TCCTCCTGGTCCCACACCACATATTTTACCACCTTCCAATAATGTCATATATCATGAATC
ATCAGGCTCTCGTGATCTATATACAtctggagatgccctcacagatgccccaaatgtttg
actcgctgaggtacttcttaatccattcaagttgatgatcaagattcattaaccatcaca
ATACCTATAATTTTGCCATTCTAAGAAGAGCACATTAAGAACAAATCCAGAGATGAAATC
TGATTCTAGAGAAGTTATCTAGAGGTCTTAAAAATAGTGAGAGTAgggctggaaaaatgg
ctcagtggttaagagcaccgactgctcttccaaaggtcctgagttcaaatcccagcaaac
atggtggctcacaaccatccataatgagatctgactccctcttctggagtgactgaagac
agctacagtgtacttacatataatcaaccaatcaatcaatcaatcaatcaatcTTTAAAA
AAATAGTGGAACTTAAAAGAAATGTTAAGTCAGGAGGGTGATTTAATTGTGGAGATGTTT
GAAGAGGAATATTGATAGATAACTGAGGaaattattattttattttttaaGTTTTAAGAT
tatcttagttactgttctattgctgtgaagagataccacagccaaggcaattctttaaaa
gaaagcatttaattggatgctcacccacagtttcagaggcttagttcattatcatcatgg
cagggagcatagtagcagacatttcaggcatggtgctggagaagtagttgggagctacat
cttgattcatgtgggatgggcttttgaaacctcaaatgccgctcccagtgatgcctccaa
caaagcacacaccttttgacccttctaatcctatcaaagtgttcaattccctgttgaccc
agcatctagagatgagtttatggagacgagtcttactcaaaccatcacaATGATTTTTAC
ATTTTATGAGTATTTTAACttgtttttttgagacagtgtttctctgtgtagtcctggcag
atctggaacttgctctgtagatcagactggcctcaaactcacagattgacctacctctaa
ctcccaaatgataagattaaaggcgtgcatcacccaccacacctggctTTAAGATAATtt
attatcattattataattattattattTGATTAAGAGGAGCTTCTGTTAAATAAAGAAGA
CAGAAACTATATGAAAAAGAATATGAGAAAAGTGTTAAGAAAGCACAAGCAGAATATACC
GGGTACTTTTCAAACCCTTTTAAAAGTTATGtattttaattttatgtatatgaatgactg
gtttttggctgcatgtatgtttgtgcaccacatgaatacctggtacctatgaaatccaaa
acagggtatcagatcatctgaaacttgaatttcagacagttgtgaaccgccatgtgggtc
tagtgcccttttctagcctctgtagacaccaggcacacacacacacaagcaagcaaaacc
ctcaagtgaataaaataaaatataaaAATAATTTTTAAAACCTAAAGAGTGttatataat
aattataaaattCTTAAGATGTTTTTGTTTATTTCAAAATGCAAAATATGTTTTGAGGCT
GACTGAAAACATGTAATGAAGGCTGATTCTATAAAATATTTGTAAAATAATTAGTTAGAT
ATCTTAGCATGATTAAAGAATAATTGCTACAGCATTTAGATGAAGGGAGAAAGAAAAAGA
CAAGAGAAAGGAAAGAAATAGAATAATGTCATTTGAGATGGGAACCAAAAATGACTCTAA
AGTAGACACACACTTAACCAATCCAGAGGAGGTAAGAGGAAAGGAATGCTAAATGACAGG
GTCAAATATTTGATCTTTTCTCAACAGCTTGAAAGCAAATGAGATTATAGGACTTCCCTT
TAGCAATCCAGTGACTATAAAGCCTTAAGAAAATCTGTTAAGGGTAGTATCTCCCATCAT
CATAGGAGATTAACATTTTTACATCTGAAGTGTATTAATAAAGTTAGCTCCAAATAAGTA
TCTATTGAAAAACTAGATTTTGAAGTATAAATATTTGGTAGAATTTTTTTGGAGAGAGAG
AGAGAGAAAAAAAAAACCAAGCATGCATGTACTTGTTTGTGCATACATGGGTTCACGTAC
Atgtggaggccagaggtcaaccttgggtatcattcttcaaaagccattctcattttatga
aacaaggtctctttctgtggcttgggcatgctggttcagctgagttggctggctgtggag
ccctaggaatctgcccatctctgcctccccagtgctagtacatatcacagtggtgggctt
tttagatagatgttagcagcctaacacagggtctcatgtctgcatggcaaacagtttaca
gacttagccacctcccagcctcTCTTGCTAGTTGTTAGTGTTAAAACTTGCATTTACACA
AAAGCACGCACTAATTTCTTATAGTAAATTTTGAAGTTAGAATTTGAATGATCTTAATAA
AACAAGCAGAATTATTAAATTTTAGTTCTGCTAACCTAATGTTTTGTGGGAGAGGAAAGC
TAATAAATACCTGGGAAGTATATACACCATCATGTGCGAGGCAGACCAGCTGTGCTAGTA
AAGTACTGCTTGCAGGTAATTTGAATTGGAATTGGTTGTGTAATATGAGGTAGGTTTCAA
GGATCAAAGTGCTATAAGCCAACATCTTTAAATCTTTTAGTTTTGTCTTAGAGTTGGATG
TTGATATTAATTCGCTTTAATCTTAAAAATATGCAGAAATGTCACCTGTTTTTAAATGCA
ATGCAGTAGTCTAGTAACTTGGGCTTTGTTGaataaattataaaaatatacaattaattt
ttttaaattgttaaaattGTTAGAAATATTGGTAGAAGGCAAGAATTATCTTGAATTTTC
AAATAGGAGCAAAAGCTTGTCATGTTTTATGGTTTTTTCCATCTGGGTCATTATACCTTT
TAGTGCTGTGCAGTGAGATAAGGAACACAGACATTACTGCTTTCTGACaggaagattgaa
acatgcaagagttaaatgactttcccgaggaagagatgaagcccagattagaaccAGAAT
GCCCAAATCACCATCACTTCTAATCAGTCTTGTTATTTTAGTGCATTAGAGTGAGTGGTG
GTGAGGCGCCAGGAGGACAGTAATTCTTTTGTGTTCTTTGCCAAGAGTCTTGTAGGCcag
tggttctcaacctgtgggttgcaagcgcttcagcaaatttgtatctccaaaaatatttat
attctatcttctgttcataacagtagcacagttacagttatgaagtggcagtgaaaatac
ttttatggttggagtcaccccagcatgaggaactatattaaagaaccccagcattcggaa
ggttgagaaccactgTTCTGGGCCTTTGGATTTTATGCGTTAGTCCTAAGGAGTCTTCTG
TATGTCTCTATGTGTTCATTAATATACTTTATCACATTTAGTGAAAGTCCACAGTGTTCA
TTGTGATCAGCTAATTGTGCCTATTAGTGACATACACATTTGTCAAATACTGAGAAGGTA
GTGATGCTTTACATTCTAGATTTAAATACTACTTGTAAGAGGAAAACTAAGCAATGTCAT
GGTCATTGTCATACACATTTTTTATATAGGATTAACTTAGCTCCCTAAGTtagctcattt
gatatagtgccgtgtagcttgcacaaggtcctgagttcagtcctcagcgccacatagccc
tgctgtgctggtgtatctctgtaatgtaagctcctaggaaatgacagcaggaggatctag
ttcagagccatccttggctatcataaggaatatgaggccagcctggaatacatgagatcc
tatctccaaaagcaaaaCAAAACTGAAAAATTGTGGTATTTGATACATTCTGGCTGAACT
AGAATAGAGCCAATAACCTGATAAGGCATAGTGATTATTCAGTCTTTCCTCTTTAATTTG
GTGGCATATTATTGTACTAAATCCTGGCATTTTTGACTATTTTCTAATATGAGGTTAGAG
TTCAGGCGTAATTTTAAATACTAAGTATTGTAATATTTCCCTCATAAATTAAATAGCAGA
CAAACTCATTTTAAAATACCTGTCTAGTCTAAGATAGAACTACCTAGTAGAAAACTTACT
TAAAAAGACACCAGAccaggcagcggtgattaatctcatcactttgaagacagacagatc
tgtgtgaatttgtgaccagctgggtctacagagtgagttctatctaggacagccagggct
acacgagaaaccttgtcttgaaaaaacaGAGAACAAAACAAAACAAAAGCTGTCCAGGGC
TCTGGGTTAAAGTGTGTACTTAGCATGTTCATACTTAGTAGTAAGTAATTACTTAGTATA
TACTTAGCAAGGCCTTAAGTTTGATCCTCAATACTAAAGAATAAGTAAAATATCTGTATA
GCATTGAAGCTATTTTATCAATAAATTTTGTCTCTGAAATTTGCATTTATTCTTGAAAGG
TTTTGATATATATGATTTCTATGCTATGATATATAATATGCTATCTAATTCATATGATTT
GATGTTAGAAATAGCTCTGCTGTTCTGTCCTCTAAGATAACTAGAAATTCTATCATTCTT
TTCTATGAATACACAGGTGAATCTGTACCAGATTACCAGATGGCTTTTCAGACAGAAGTT
GGAAACCATCCCACATTTGAGGATATGCAGGTTCTTGTGTCCAGAGAGAAGCAGAGACCC
AAGTTCCCAGAAGCCTGGAAAGAAAATAGCCTGGTAAGAAAATGAGGGCTTCTCACTAGA
ACTAGATGAGGAAAAATGGAAGCCGCCCAGCTTtggtgattcacatctgtcccccaccac
tgggctgagaaaaaagaattacatgttcaaggccagcctgggcttcaatataaaacactg
tcAGAGACAAGCTGGGTGATGTGTAGAGTTGAGTATATAACCAACTGGATCTAGGAAGTT
CAATAACATAAAAACATCATAATTGTGTTTGTGTAAACATTTCCTATACAACAAAATATT
GAGCTTGGTGTCTTAGGAGCCACACACTATATTGCTATAAGCTCTTGCAATTTGGGAAAG
ATTGTTTATAAAAAATACCATCCAGGACTCCTTGGTTCCTTGTCATCTGTTTTCTCCTGT
TCTTTTTAGGTTCTACCCAGAAGCAACATTTTTAAAATCTTATATCTTTCTCTTACTTTT
GGATAATTTTCTTTCTTTGCTGAAGTTCCACTTAAGTAATTATATTACCATGTGTGTTAG
GTGCTAAACATTATAATCCTTGCATGTTTAAGAACATTCCATCTTGATATCATATATGAG
TAATAATTAACACAGTAACCGTTTCAAAGAGTGAAAATGTCCCCTGGCCGCCAGTCTTCA
TAATAAAAATTTGGATGTAATCCACTCTTACTCCATTTTGGGGCAGGGGGAGTATATGAT
AggtgcacatttgggggtcagaggacaatttggtagtcagttcttgccttctgccttgtT
GAGGCAAGGTTCCTCTTTTTATTTCTGCCACACTGCTTACTCCAGATTGCCTAGTTCATG
TCAGTTCTGTCTCCATCACCCATCTCACAGCACAAGTGCTGGGGCTATGCATACATGACA
CTTTGAATGGGTTCCAGTGACTGAACTCAGAGCCCAGGTTGTCATGCTTGCCTGAATGGT
GATTTTTACCTACCAGCCTTTCTCACACAGACCTCCATTGCTTTCTGGtttttttgtttg
ttttttttttttttttggttggttggttggttttttttctctctctctctcttttttttt
tttttttttttttttttttccttttgagataagatttcggtcagctcagactgccctaaa
accctctacatagctgaggatgactttaaatgcactatccatctgcttctacctttcACA
TCTTGGCtgactttgttactattttagaagtaacaagacaccatgatcaaggcaacttat
aaaacatttaattgaaggtttgcttaagttacaaagtgttagttcgtgatcatcatgaca
ggatgctcgtggtagcatgcaggcaaatagtcagctatctgagaaagtgaggctgagcct
gatgtgagcttttgaaaccctcagtgacaacacacctcctccatcaagggcacacctcct
aacccttcccaaacagttccactagttgaggatctggcatccaaCCCACAACATTGGGAT
TAGAGAAATGTACCACCATACCCAGTTTtttgtttgcttgtttgtttgtttgAAAGCTTA
TTTTGccttagcagttttgaaatttcacttgggtgaaatttagcatggatcttttcacac
atttctccccctgagtattgaatagatttttcagtgtgaaaattcaggactttcctcaat
cagaagttctccagtgtttcttctaatattatttctttccttatatttttttgaccttga
attctcaaactaatattgaaccatctgacacttcaagtctgaatttcttttttgtatttt
ccatctttttgGTGGTGATGGTGGGGTCTGGGAAACAGGCTACATGAGCCCATACTAACT
ACATAACTGAGCATACTTTGGGTCCCCACCTTCGTGTCTGAAGTGTGTGTGTCACTGTGC
TGACTGTGTGGTGTTGTCCTCTAACTCAGTCTCATTTATGTTGGCAGTCCACCATCTGAG
CTAACCAGCTTCCGTCTGGTTTTCATCATTGCTCAGCGTTGTTCAGGACTTGCTCAGCTT
TACCCTTTGAGTCTTTGTTAATTTCTCACTAGTACTGTTGTAGCAGTTCTTTCTTCAGTG
TATTTTTTTTAATTCCTggatggcaggatggttcatcaggccaaggcccttgccaccaag
cttgatgacatatttcagtccctggaatccaaagtggacagagaactgactgatgcaggt
tgttctctgacagctacatgcacaccccagcacatgcCATTCTCCCCCAGTAAATGAATG
AAAAAATGTTTATTTCAGCTTCTGCAGTCATACTTATATTTCTAAGAGGCTTCACATTTC
CTCAGTGATCTCTTTTTAAAGGAGGTAGTAATAACTACTTCTGAAGGTATTCATTACAAT
TTTATACTTAGTACAAATTAATTTTCTTAACTATAATTAAAGAAAAAGCATAAAGAAATA
TAGTAATATAAATAATTTCACTATATATTTTACTTTCCATTTACAGATTGTCTTAGTCAG
ATAGAATATTTTATTGTTATATCAGAGACTAGAGAGTCCCTGTATATTTCCATTCAGATA
TACTGAACTTTATCTTATTGTTCATCTTTGTTAATAGATTAATGTCAAAGCAAGCTTGTG
TTTCAAATGAGATTGAAATCTTTAAGTATATGGTGttattattgttatttattattatta
ttattTGGCTTCATATACACACAATTGCCTCCAATTACAGTGTCTGCTGTGAGAACTTGG
GCAGCGCCTTAAGAGCCCCCAGTAGCAGATGGGAGGATATGTTATACTTTACCAGGGTTC
TACAGAGCTGCTGACCCCATGGGAAAATGTCTATGAAATCCCTGAAAATTTGTTAAAATA
AATTGCAACTGCTTTTCAACTTCTTTAAATTGTTTGATTTCCCCACAACTAAGATCTGTT
TGGAGTATCTGTTTGTAACCCTACTATTGGGGGATATGCAGCACATGCAGATTTACCTGA
AAATTTTGTACTTCTAATTTAGATGAAGTTGCTAAGTAAGGGATTTGTAATACTTGGTTT
ACTGCCAACAAATCCATTTAAACCTGATAAGATACAGCCAGGGGTGGGGGTGGGGGGGAC
AGTTTCACTGCAGTAACAATACAGTACAGGAGTTAGGGAGGAAGTAGATAGTTTATTAAA
ATGACTAACAGTTCGTTAATTTGCTCTTAAAAATGAAGAGCTATTTAAAATACAGTTTAT
TAGCTCTTATAATTATTTGTACTTTTAAAATTTTAGGGTAGagaaccccatttaactttc
ttatagagcatgtctaatagcaatgaactctgtagatttgatatatctgggattatctta
atttcttcattattgaaggataattttatttgatatataattcttaacagttgttgcctt
tttcttttaattttttttttattaatgtatgagtgctctgctgcatatacatcttcctgc
ctgaagagggcatcgtatcctcctatagatggttgcgagtcaccatgtggttgctgagaa
ttcaactcatgacctctggaagagcaaccagtgctcttaaccactgagccatctctccag
cccctgaacagttgttttctgtttcagtgctttaaatatgtcACACCTATctggcttcct
tgagtttactttgtagaccaggctgctctcaaactcacagagatccactcctctgcctcc
cattggattaaaaccttgtgtcaccagacccagTGCATTTGTATGCACTCATTTGTATGA
GGGTATtggaactagagttacagacagttgtgagctgccacgtagttgctgggatttgaa
cccaggtactctggaaaagcagtcagtgctcttaactgctgagccatttctctagacctc
tccttccatctttattcgaattctggtgatcaatcttacatcacccagcttgtgcagcaa
gtgactttgccctctgagtcacctcATGCTGTTCCTTAAAACTCACTTTTGAAGTGTGAT
TAGTGGCTATTGACAACAGGGTTGTGAATTAACAGTAGTGATGTAAATCCTAGGCCTTGA
AGAAGCACATTCTACTCACCATAGTTGTTTGGTCCTTTGAGTAGTTCTTCAAAGAGCTAA
CTTAAAACTTCCTTATTTACTTACTCTTTTGCTTTTAGGAATTCTTCACTTTTCACTTTT
TTAGAAGaatattttattatatttttaaaaatattattttGGagcctaacatggtggctc
acatctttaatcccagcactaggaggcagaggcaggaggatctcagagttcaatgctagc
ctcctcttcagagtgcatttcaggatagccagggttccacagagaaaccttatctggaaa
caaaacaaaCAAACCAAAAAACTACACACATAGAAAACCTGATTTTCTTTGACATATTTT
AAATTAAAAACCTGAATATCGTTTTTAAAAACAGCAATTGTCTGGTGTGTATTTTGTGCT
ACAGGCAGTGAGGTCACTCAAGGAAACAATTGAAGACTGCTGGGACCAGGATGCAGAGGC
TCGGCTCACTGCACAGTGTGCTGAGGAGAGGATGGCTGAACTCATGATGATATGGGAGAG
AAACAAGTCTGTGAGCCCAACGGTCAACCCAATGTCAACTGCTATGCAGAATGAACGGTA
AGGTCCTGAGGGGTTTGGTGTCTACCTGAAGGTGTCAGCAACTGGTACCAAATAAAGGAC
AGGAATAAATACTGGCAAGCCAGCATAATAGTGTGGTAACTCACACTTATTAGTGTGAAA
GGTTATCATTTTTCTTTCAGTGTTCCCATTTTAAAACGTGAtttatttttgttattttaa
ttatgtgggtgtgggagcagggatgtgcagatgagttagggtgagataaggtctcccaga
gctaggattatatttgtgagctctggtgctgtgaactgaattcaggtcctctcaagaaaa
acgtatgttcttaaacactgagctgtctctGTGCCTTCCAGTATTTCCATTCTTATTCTG
AAAATATTAATTTGTTATGAATACAAGACAGAATATGTATTTTTATATCTAAAGATACAG
GAAAGTTAATTAGTCTTTATTACCTGGTCATACTGGCATACACCATTAGCACTTGGATCT
CCGAGTTCAAGGCCACCACAGCCAGAGCTACACAGAGAAACAATGCCTTGAGAAAAACTA
ATTAATTAATTAGTCTTTATTAATGTAACTTGCCTTTAATGTGAAAGGTAAAATATTTTC
ATAGTTGTAAAAAGTTTGTCACTACTTCTACATATATGTGGTATATCTTTTGTTGTTATT
AGTGGTCATCTCTCTTTTTAAGCAAATAAAACTGACCTAGCTGCTGTTTCACTGGACACT
AAGACTTTCAGACTGCCTATCCAGTGCTCTTCCTTAAAAAAAGACTCTACTAATACGTTT
ATATTAACATAACCCAAAAGTGGCCTTTCTACTCCACTGTGAATATTGTTTTATGAACAT
TTAATTTGTTAGAACTATAATTTTGAATCCTAAATAGAAAGGCTTTCTAACAAAATTaac
taggcatggtatagttaatgcctgtcgtttcagagcttgggaggctgaggcaagaggatt
gccacaagttcaaggccagtttacactatattatgaattccaggccagtctgggctgagg
atgaatacctggtctccaaaGTTGAAAAGCCAAAACATCTGTATAATTTGGCACTTGTAA
ATAGATCATCTATATTTCTTGGTTCTGTATTTGGGAGTAAAAATAACAACtttattactt
tatataataaatatttaaaaGTTTCAGAAAGACACCCAGGAAAATATTACCAGGGTACAT
GTAGATAAAAGTATACTTTTCTTGAAATTTTTCCCTATTTTCTATTCTCCTTTGTAAGAG
CAGTTTGTGTTATGTGCAGTTTACACTATTAATAAATAGAATGGGCTTCAGCTATACACC
TTGCATATGGCAAATGAAGGAGAATAGAGACCAGCTGTTCTAAATAGAACACTTTACAAA
TATTAGAAAAATCTTCTGTTTCCATCGTCATTCTATATTTCTACTGCCCTACAGTCTGTA
AACGATGCATTTATTCATCTCTCAAGATTCAGCTGAAgggactagagagatggctcagtg
gttaagagcccttgttgctcttgcagagaaccctagttcagttcccagaactcacccaca
tggtgacacctaaacatgtgtaactccgattccaagagtccaactccctattctaacctc
tacaggtaccacacagacacatggtgcacacagtatctacaggcaaatacttacatacat
aaaataaaGCCTTAAAGGGTTAGTTGAAGCTTCTACTTTAAATACTTGGTAATTTTTCTT
GAATGCTAAGAAAAAAACCTATGTCTCTCTTTTCTTTTGACTTTTCCCCCCTTGTGTTCT
CACCTCTACTTGGAATGGGTCCTCTCACCTCTAGTCTCTCCTGAGTTTCCTTAAATGGTA
GTTCATTCACTAGGTATATGCACTGTAGGCTTTATTTTATCGAGCCTTAACCTCTCCATA
TCTTAGCTTTTCATGGTTGTACAACACCACCttctttttttctttctttttttttttttt
tCTtttggtttttttgagacagggtttctctgtgtagtcctggctgtcctggaactcact
ttgtagaccaggctggcctcgaactcagaaatccgcctgcctctgcctcccaagtgctgg
gattaaaggcgtgcaccaccatgcccggctAACACTACCTTCTTAAATGTGTATTTGTTA
TTTGTTGATATTATAAATTGTCATCCTCTGCAATGTAGCAATCTTTTTTTGTAGAACCTA
TTTTCCTACAGCTGCTAAGTCTCTTCTGTAATATTTTATCTGTTAATGTCTCAGTCCCTT
GGTCACCTCAGTGAAGGCTATCCCTAATGACTTCTGTAATGAGATTTTAAATAATTATAG
AGTAGTTAATAAATGAAAGGATAAGTATAGGCAGTCCAGAACTGTCGTGCCCAGGAGTGC
TGACACTGGCTATGTACTTCAGTAACTGTAGAACCGTCCCGAATCTTGGTTTCTCTATCT
GAGTGCTGTATTCTACCTCATGTCCTAGCTCTACAACTTACCCTGATAGTGGCTTCCCAT
GAATATGCCACATTGTTAGTTTGCTTTTAAATGAGCATGTTTTGGAAAAAAGAAAATTTT
CTATGTTCTTCTTATTATTCAGCCATTTGAACCTAGTCCATAACATATTTGTTGAGCTAT
ACGTTTGGATCTAGTATTACAAAAATACAAAATAAATACATCCCATGGTTCCTCTAGTTA
CAAAACTATCTGTTTGTACACATATACAGTTCATTAAAAATGTACTGGTTTTTGTTGGTT
ATAAAATTATAGGTGAGATTTTTTAAATTAACTCTTTTATATATTTTTTCTTACATTTTG
CTTTTGTTctgccaaggccagaagatgatattggatctgcagggactggaattacaggca
tctgtgagctgtcatgtgggtgctgggaatcaaagagtagctgatccacttaacaactga
gtcatccctccagccccAAAGTTAACTCTTGTAAAACAAAACAATGAGCACCCATAAAAG
TTCTATTCTGGAACCACAGAGAGTTTCACAGAATCTTATAGACTGTATTAAAAAAATACC
TCATAAAGTTTGTATTTACCAAGCTGGTAATAATTATCAGGATTTTGAAGTAATCTCTTA
AAAATTAGTTCAGAGTAAAATAGGActgacagtctgagtctgattcctgagacccacact
ttggaaaagagcaaactcccaggagtagcctctgacttccatgcatgccccatATATATT
AAATAAATGAGTGCAATAAAAAGAATGTAAAGCACAAAATAAAAGCAGTGGGACTTTGGA
ATCAGTGGTGTTTGCTTGGGATAGACAGTTTGTTGTCAGTTTGTATTCTCAATGTCATAC
GTTTTTCTCTCTCTTCAAGCAACCTGTCACATAATAGGCGTGTGCCAAAAATCGGGCCTT
ACCCAGATTATTCCTCTTCCTCATATATTGAAGACTCTATCCATCATACTGACAGCATTG
TGAAGAATATTTCCTCTGAGCATTCGATGTCCAGCACACCATTGACAATAGGAGAAAAGA
ATCGAAATTCAATTAATTATGAACGACAGCAAGCACAAGCTCGAATCCCTAGCCCAGAAA
CAAGCGTCACAAGCCTGTCCACAAACACAACCACCACAAACACCACCGGCCTCACTCCAA
GTACTGGCATGACCACTATATCTGAGATGCCATACCCAGATGAGACACATTTGCACGCCA
CAAATGTTGCACAGTCAATCGGGCCAACCCCTGTCTGCTTACAGCTGACAGAAGAAGACT
TGGAGACTAATAAGCTAGATCCAAAAGAAGTTGATAAGAACCTCAAGGAAAGCTCTGATG
AGAATCTCATGGAGCATTCTCTGAAGCAGTTCAGTGGGCCAGACCCATTGAGCAGTACCA
GTTCTAGCTTGCTTTATCCACTCATAAAGCTCGCAGTGGAAGTGACTGGACAACAGGACT
TCACACAGGCTGCAAATGGGCAAGCATGTTTAATTCCTGATGTTCCACCTGCTCAGATCT
ATCCTCTCCCTAAGCAACAGAACCTTCCTAAGAGACCTACTAGTTTGCCTTTGAACACCA
AAAATTCAACAAAAGAACCCCGGCTAAAATTTGGCAACAAGCACAAATCAAACTTGAAAC
AAGTAGAAACTGGAGTTGCCAAGATGAATACAATCAATGCAGCAGAGCCTCATGTGGTGA
CAGTAACTATGAATGGTGTGGCAGGTAGAAGCCACAATGTTAATTCCCATGCTGCCACAA
CCCAGTATGCCAATGGCGCAGTGCCAGCTGGCCAGGCAGCCAACATAGTGGCACATAGGT
CCCAAGAAATGCTGCAGAATCAATTTATTGGTGAGGATACCAGGCTGAATATCAATTCCA
GTCCTGATGAGCATGAACCTTTACTGAGACGAGAGCAACAGGCTGGCCATGATGAAGGGG
TTCTGGATCGTTTGGTAGATAGGAGGGAACGGCCATTAGAAGGTGGCCGAACAAATTCCA
ATAACAACAACAGCAATCCATGTTCAGAACAAGATATCCTTACACAAGGTGTTACAAGCA
CAGCTGCAGATCCTGGGCCATCAAAGCCCAGAAGAGCACAGAGGCCCAATTCTCTGGATC
TTTCAGCCACAAATATCCTGGATGGCAGCAGTATACAGAGTAAGTGGAGGGGTTATGCAG
TACCCTTTGGGACAGTTAAATAAAATAGAATCATGTTGCATTTTCAACTAGTGACTCTTT
ACCTTTATTACTTCCAGAGACAACGTGACTGGACCTTGGAAGTAATAAGATGATTGTTGT
TTTCTTTCTTTCTCCCTCGACCCCCCTTTTCTCTTTGGTCAGTGACAGTTTGAAAAGCTA
GTACCACAAGTAGAAGAATTACCAAATGTAATCTGTGTTCTGCTTGATGGCTTTTCTCTG
TGTGGTTCATATCTGCTGTGACAGATGAAATTAAATCAGTATTCAGTAGTGTCACGGCAC
AAGTAGTGACATCACATCATGTTTACTTCTGAAATATTTGCTACACATGTTAATATGTTA
AATCTATGTTTAGTTTTTAACCTTAGTAAGTCTTTGTTTGGTGTGtgtgtgtttgagata
aagggtctctaagtcctggctggcctggaacttgctatagtccaggctggtcttaaactc
atgaagtgctgagattaggagtgtgccagcacacccagATCTTAGTAAATCATAGAAGTC
AAGGGACTTCTTTTATGTGTTTTATGCTTTCTTAAACTAAAGAATGGGCTGAAAAAAGGT
CTCAGGATAGCAACTATCTACCCCTTGCctagaggtgtagctcagaggcagaacacctgc
ctgaaacatacaagactcagattttggtctctagaaccacaaagaaaACCTGGCCCTTTG
CTTAAGTGATTTATATGGCAAGCCAGTTGACACACCCTTTTTGCTCCTGTAACCATAAAG
CATCTTTTCAAGTATGAAAACAGAGAATTAATGGGAAAATGGTCATCCCAACAAAACTAT
TACATGTTAGAGGCCTTTTGATTTGGTTCACTTTGGACATTTTTTGTTTTGCtttgtctt
ttttgagacaaggactcattctgtaactcacagtggccaaggctggacttgaatttaata
tccttctgcccctgattcctaggaacttggattccaggagtgcatcacccacccACTGCT
AGCCCCACTGTCAGCCCTGCTGTCAGCATTAAGTCAAATGATATGTGTTTTTAACAAGTT
GGAATCTACACCAGAGCAAAAGAATTTGAGAATACAATTAATAATTTTGAATTTTCTTAG
TTCTTGTGAGTTTTAATTATTTTTTAGATAAGACTCAAAACTGAGTTGGTTGAATTTTGC
TTAGAAAAACATTGCCTAGCTTGATCTCACATATTTCAAGAAGTGTCCTTCATTGGGTTC
TATGCTGACTTGACCTGTTTGTGAAATTTAGCCCTTTTACTTTCCCATCCAGCTTCGTTT
GGTTTGGttttggtaaagggttttatatagctcaggcaggccttgtgcagtagctgtgtg
gtggaggagcatcttgagccttgatcctcctgcctctacttccggggtgctgggattacc
atatgcaccaggactggcactctagtggttctgggctggagcttaggaccctttgcattc
taggcaagcactccaccagctacatcatatacccagcAAATTCCTTTACTTTTAAATATT
TTCCTTTTACACAGCTCATTTCCTATACTTTTGTTTCCAGTAGGTGAGTCAACACAAGAT
GGCAAATCAGGATCAGGTGAAAAGATCAAGAGACGTGTGAAAACTCCATACTCTCTTAAG
CGGTGGCGCCCGTCCACCTGGGTCATCTCCACCGAGCCGCTGGACTGTGAGGTCAACAAC
AATGGCAGTGACAGGGCAGTCCATTCTAAATCTAGCACTGCTGTGTACCTTGCAGAGGGA
GGCACTGCCACGACCACAGTGTCTAAAGATATAGGAATGAATTGTCTGTGAGATGTTTTC
AAGCTTATGGAGTGAAATTATTTTTTTGCATCATTTAAACATGCAGAAGACATTTAAAAA
AAAAACTGCTTTAACCTCCTGTCAGCACCCCTTCCCACCCCTGCAGCAAGGACTTGCTTT
AAATAGATTTCAGCTATGCAGAAAATTTTAGCTTATGCTTCCATAATTTTTAATTTTGTT
TTTTAAGTTTTGCACTTTTGTTTAGTCTTGCTAAAGTTATATTTGTCTGTTATGACCACA
TTATATGTGTGCTTATCAAAAGTGGTCTCAAAATATTTTTTTAAGAAAAAAGCAAAAACA
ATGGATTGCTGATAAtcagtttggaccattttctaaaggtcattaaaacagaagcaaatt
cagacaggtttgactgcaatggtgtctggtatccatgttttatTTCTGGGCACAAGCTAG
TTATGTGTTAACGTGTTTTGACCATAATCTGTTGGACATTCTTTT
