# Supplementary material for: Reference based annotation with GeneMapper
Source: Genome Biol. 2006 Apr 5;7(4):R29. doi: 10.1186/gb-2006-7-4-r29 (PMC1557983; doi:10.1186/gb-2006-7-4-r29)
Supplement: Additional data file 2 — A gunzipped tar file containing the data set of orthologous genes in five vertebrates (human, chimpanzee, mouse, rat and chicken) that was used to compare pair-wise and multiple species GeneMapper [file gb-2006-7-4-r29-S2.tgz › 5verts/orth11/mm34.gff]

NM_007561	REFSEQ	CDS	117	192	.	+	0	gene_id "NM_007561";
NM_007561	REFSEQ	CDS	49052	49222	.	+	2	gene_id "NM_007561";
NM_007561	REFSEQ	CDS	50705	50875	.	+	2	gene_id "NM_007561";
NM_007561	REFSEQ	CDS	76895	77005	.	+	2	gene_id "NM_007561";
NM_007561	REFSEQ	CDS	78207	78298	.	+	2	gene_id "NM_007561";
NM_007561	REFSEQ	CDS	80942	81172	.	+	0	gene_id "NM_007561";
NM_007561	REFSEQ	CDS	82522	82636	.	+	0	gene_id "NM_007561";
NM_007561	REFSEQ	CDS	86642	86802	.	+	2	gene_id "NM_007561";
NM_007561	REFSEQ	CDS	87758	87905	.	+	0	gene_id "NM_007561";
NM_007561	REFSEQ	CDS	94637	94773	.	+	2	gene_id "NM_007561";
NM_007561	REFSEQ	CDS	99245	99417	.	+	0	gene_id "NM_007561";
NM_007561	REFSEQ	CDS	102800	104079	.	+	1	gene_id "NM_007561";
NM_007561	REFSEQ	CDS	105701	105951	.	+	2	gene_id "NM_007561";
