# Supplementary material for: Reference based annotation with GeneMapper
Source: Genome Biol. 2006 Apr 5;7(4):R29. doi: 10.1186/gb-2006-7-4-r29 (PMC1557983; doi:10.1186/gb-2006-7-4-r29)
Supplement: Additional data file 2 — A gunzipped tar file containing the data set of orthologous genes in five vertebrates (human, chimpanzee, mouse, rat and chicken) that was used to compare pair-wise and multiple species GeneMapper [file gb-2006-7-4-r29-S2.tgz › 5verts/orth11/gg1.fa]

>NM_001001465
ACAAGGTTGGCTTGGTTTACAACCTGGGAACAATTAAGTAACGCGTGGTTGCTAAAGAAA
CCAGCTAACAGTTGCATAACTTACGCTTGCAAACAAATGATGCAGGCTATGCAATGAAAT
TTTCTTCAAACATTTGCAGATCCATTTTGAAACATCTTCTGAGGTTTTTTTTTTGCCTCT
TTGTAAAAGTAACTTCAGGATTTTTACTTCTGACTGTTGGAGTACAGTTTAAGGAATAAC
AATTTATAGTTCATGATGGTGTGGAACATAAGTTTCCGGAAGACTGTAGTCTTCCTATTA
TTAAAGTTAAAATTGTATGAATGAAGTCAGTGACAAAAAATATTTTTCATTCTTTGTCTA
AAGCTGCACAGAGTGAGGAGCGGCTGTGTGCATTTAAGGACCCGTATCAGCAGGACCACG
GAATCAGCGAGAGCCGAATCTCCCAAGAGAATGGCACCATTTTGTGCATGAAAGGTAGTA
CCTGCTATGGACTTTGGGAAAAAACACGAGAAGGAGACATACATCTCGTAAAACAAGGTA
TGTGACATTTTGTTGTAAGGGCACTAGTTTTTGCTACTCTTCAGCTTTTGGTAATGTAGC
AAATAAATCTGAGGATGCTCTGTTGCAAAACTGGTTGTTTTGTTTGCCCATTGTTGTACT
AGTAGTAAATTCCCATTTAGCAATTTTGAATATGAACAGAAAGTTTTTTGAAATAAATGA
TTTATGAAAGAAATTAAAGAGCCCAATGTACAAGGAAAATAAAACTCATATTACTCGTTG
TTAAGGATGTCCAGAGGAAGATAACTGTCTTGAGTGTGCTTTAGCATACTTATTGAGTTA
ATGATGTCCAGAGGAAGATAACTATCTTCAGTGTACTTTAGCATACTTATTGATATTATG
ATAAATTCAAAAGTGAATGTCTGTTTAAAAATGTACATTCATATCAATTGGATGTTTGTT
AACAAAGGGAACTGCAGCTCTAGAACAAAACTGTGACATACTGATTGTCAATTCATTATT
TTTTTGCTGAGAGCATGATGGCAGGAAGGGGTAGAATGTCTTGCAGTTGCTGAAGATGAG
CTTTGATTTCCATTTTCAGGGACTCTGCTAGGTTATTTGTGTACAAGTTAATGTAGTATA
ATGTATGAACAGAATGAAAACCAGTTAACAAACGTGCAGTTCAGTTTGGTTGCTCGCTTC
TGCCCCTACACTGCCTCCTTCTATTCCAGGCTTGTTGATAAACAATGCTTAACTGCCATT
GACCATATTTGAGAAGGGTCAGTTGCTTTAGGAAGAGAAAGCCTGCACTAAGCAAAAAAT
AAGCTGTGGTAGAAGATTCCAGTAAGATTCCAGTTGACAATGAGAAGGACAGAATTGTTA
GAAATCATGCCAGAAGCACCAAATTATTGATGTGGTCTTGTTTTCTAGTTCTAAGAAGAA
GACTAAGTCACAGTTTTGTCTAGACTGTGGATCAGATGGTGGTGGTGTTGTCTTGGTATC
AAGGAAGTGGGGAATAGGATACTTAGAAGGCTCAAGAACTCAGGTTTTGTCATACTGAGG
TGTACAGGTAGACACCTTTGATGCTGATCAGTACCATTGCCTGTGTTTCTTCTTGTCTAT
CACAAATTCTGAAAGAAATTACCCAGTTGTTGATTTAAAAGGTGGTAATGAAATGATGAA
ATAAATTATAACCGTTCCCGCTCCATTGCAACGTATAATTCAGTATTATATGGTACTGAT
CTCTATAGGTGTGCTTAAATTGTCCATGCAATAAAATTAATTTAACGCCCCCTTTACAAG
AATAATTATATAATTTACCTCTTTTTACAGGATGCTGGTCTCATATAGGAGACCCACAGG
AGTGTCACTTCGAGGAGTGTATAGTTACAACCACCCCTTCCTTGATTCAGAATGGAACAT
ATCGGTTCTGCTGTTGTAGCACTGACTTATGTAATGTCAACTTCACTGAAAACTTCCCAC
CTCCTGACCCAACCGATACGACGCCTTACAGTAAGTCAGAGGTTTCCATTTCTGTCATTT
CATGGTTGAAGTCATTTAGAGAATGATTTTTCTTTTGTGCACTGTAAAATATGAAACATG
ACCTTTCTAACTGTACACAGCAGAAATAGCAAACAGAACAGATATTTTCCATATAAAGTT
TAATGTGTTATTTATTCCATGGTGCTTTGCAAAGAATGAGTTAAATGTTTACAAGTATTT
GTTTAGGAAACTGCTGAATGCATATTATGTTTCTAAAATGGTCTCTAATCTTGGGTGCTT
GGAAGCCTAACTGAGGAAGCCTGTGGGGATATTCAGAAGAATTCAGACTTATCTTAAAAA
CAAGTCAAGAAGTTCATTAAAATTATGACACATTTGAAAAGTCTGCCACGTCTATTCAGT
TCTGTTTCATGGATAGCTTTGGGCAGCGGAAGCAGTCCTAAGAGAAAGTGATCAGGCTGC
AGAGATTCTCTCTAACAGTCTTACAGTGCTTTGAAATGTGACTTTTCTTTTGTATACCTC
TGGTAGAGATTAACTTTGACTTAACATTCAAAGAGTACTAGTTTGAGCAATTTAGTTTTC
GTTCAAATTAGATTACCTATACATTTATTTATTATAATACAAACATAGTGCGTCGATCCA
AATCAACATATTAGACCCCTTAACCTTCTGTTTCAGAATGAGGGTCATGACTAACAGACA
CTCTGTAATGCTGCCTTCCAAGCATTAAGAAGCACAATTGTTTAACCTAATCTAAACTTC
TGGACAGCCTTTTCTAAATACAAACTGTGAAAGAGAAATTGAATAGTGGCAGGCTTGTAA
ATGGAAATGCAACTGCTTCAACATACTGAGAGTTCTTTGTCATAGAAAAGTGGTTTGTGA
AATGAAGATGACTTTAATGGGATGGTATTTACAGCAATAGAATGTAAAAAAAAGTAATTT
GTATTTAGGAATGATAATTCAAAGAATTCACGTAGTGTTGATGTTGATGCTCTCAAAAGT
AGCTGTAGTGTAGAGTTTTTATAACCAATTTTGGGCAAAATGAGGGCCTGGCATGTTAAC
GGGGAAAAAAAGAAAAGTAACCTTTTATTGGGAAAATGCACTGGGTAAAGGGAGCTGGCA
AGATGTACGGTGCCTTTTGTCTGATAATACTATTTGTACAGTAAGCATGACTGTTTGGAA
CCTTTGTCAGAGCTTAGTACTGTGCAGTGATGAACAGACACTACTTGACTCTGGTAATAG
CTGTGTGATAGAGCTCCCCAAACATGACTGGAGTTACTACTGTGCAGGAAATTCAGACAG
GAAAGAAAAAAAGCATGTAGTTCCTTTTCCCTCTCCATCCTCCTACCTATAAAACAACTC
ATGTTTGTGCTTCTCTAAGGATTGAAATTACAGTCTGAATTAATTTATTGCATGATAACA
TTTCCACATAGTTTTTAGATTGAACTTCTAATACTGAAAAATCTAGCCTGACTTGCAAAG
TGAGAGGAATAACATATTAAACGTGTAACACAGTCCTTAATTCACCCAGCTGTAATTGAG
TGTTGCAGCATACATTTCTACTGACTCAAACTGTTTTAAGTTATTGTGTCACCTTCCATT
TTCATAATATGCAAATTTTGCTTTAGGCATAAGCAAAGTAAGTTGCTTTCTGGCACAGTT
GTTTGCTTATGTTAGCTGTGCTAGAGATGGAGGTTGGCTGTTCCAGCAACAAGGATGGCC
TTATTTACTATTCTGATACTTTATTTATAAAACTACTGCTGCATTTGTTGGAGACTGGGC
TGCTTCTGGCAGTGTAAATTCCATACACGCTCAGCACTGTGGAGGCAGATGTTCTAGAAT
GTTAGAAGTATGAACAAAAAAAAGGTTACTTCACAAACTCCTGCAACTTCTCTGAACTGG
AGTTGGACTGGCCCTTTCCCGGCCCTCTTGACTCTTTCTAAAACCCATTTTGAAGCTGTA
AGATTTAGTTTTGCTACCTCAATACTGAGGACAAAATTTTTGCACAGTCCTATGGCAAAT
CTTCTAGTTATTTCAGTATAACCTCTAGATTGTACATGTTCACCTATATTTTTTATAAGA
TATTACAATTTTTGCACGTGGAAAAGTTTTTCAATGGCAGAAAATAAGCAACTTGGACTG
ATAGAACTGTATTTATCTCGATGATGCTATAAATTTCATGGCATGTTTGACTAGTATGTG
GTTAATTGTGTGAAGCCTAATGATTTCAGCCAACAGTCGATCTGAAGGATCTGTGTAAAC
TGTTAAACTCTTGAGTTAAAACCTTCCCCAAAAAAGAATAAGATTTGAATTTGTATGATC
ACTTGGTTGTTATGTAGGACAAATAACAGTAGTGCATTGAAAGATGTACCTAGAATATAA
ATGTTTCAAGACTAGAAGTAAGTTAATTAGAATTTTTAGATGCGTTAAATACAACAAGAC
CATTGTTCTCATTAAATTCATGAAGTGTTCTCACAAAAATTACACTTAATTTTTATGTCT
TTTAGGATACAGAGAAAGTTTGTATCATAACCATATCTTCATGGAATGGAGTACATTATT
TTTGTGTAGGTTAATTCTCATTTTGTCAGAACGCAAATACAGAAAATCCATCCTATCTTG
TAACAAAACATTTATAAACATAACAAATAAGGTCGAGGTCAAACTGGTTTTTGAAGCCTT
AAATTTAATCCTTTTTGCTTCTTAATTTGCAGGTGGTAGACGATCATACATTTGAGTAGT
CATAATATTATCTTGTTCTATCTTAAGAGTAATCCAGAAAGATTCAAGTAGTTATTAGTT
GATTGGCTGTCCCTCTAGCTAGAATTTTGCAAATGCTGTGTAGTCCAGAGCCCACAGTCT
TGAGATATTAAAAATGCCAAGATTCAGTTAGCTGTTTCCGGAAGTGCCAGAAGTAGAGAT
TGGAGCATGGTGTTAGTTTCAGATCTGAAGATTTTTATCTGTGTAGTTTAGGACTACTGA
AATGCAGAAGTTCAAGAACAACTTTGCATCCTCAGCTCTCACTTTTCAGTCAGAGTGGGT
GGAAATACTTTCTCATGCTTTGCAAAATTACCCCTGGGTAGATTCATTATTCTTACGTCT
TATGTTTTCACAAAAAGAACTCCACCATCTTAAGTTCAGATAGTATCTATATATACCCTT
TAACCCCACTTCAAAAGGGCCAGCTATTTCTTTGGGTAAATGTTTTGAGATGTGTATTTA
CTCTGTTGCCTTTGTCCAACATTTATTTTGAGACTCTTGTAAACTACCTGCCCCTTGTAT
CTATAGAATACTTTCCAAATTCTGAGTTAATTTGAAGGTAACTTCATTAATTCTCCATTC
ATTCATAATGACCATTTAAATAGAACTTAAGCAACTAAAGAGATAAATGCTCTTTCTCAT
TGGTCATAGATATATTGTTGTAATTAATCATTTAAGTTAAAATAACATTAGGATCAAAAC
AACAAAGCCATTTTTAATTATGGTTTCTTTTTTCCTCAAGGCTGCATTCCTGGCACTGCG
CATAAATTAATCTCACAGCAACTGAGTGTTAAGTATACATCTTTGCATGACGTCTAATGC
ATTTGTAGGATACATGGGAAAAATCCCTGGCAACAAGAGCTGAGCATTGCTGGTTCATAC
TATTGTTGAAACAATGTAGGTGTTTTTTTAGCTCATAACCACAAATGGTGGCTATGATTT
TTAGAGAACTTTGAAACTTATATTATGTAAGGACGCTGAAATTTGGTTATGAAGAGGCTG
CTGCCTCGTGCAACAAAGGAAGCTGGTGTTTCTTTATTCTAAACCACTGATGGATAGATT
TATCTCTCCACTGTACCATCTTGGCCTTTCTTGGCCAGGTTCTTGCTACATATGTATCTG
GTTTTAAGTACTCACAGAATTCTGTGGAAACTTAGCTAAGGAAAGCTTCCATTTTTAATA
ATGTAATTATTAAAGTGCATGGCTGGGTCAGGTTAATTAAGGTAGTAATAGAAGGTTTGA
TTCAGCCATTACTTTTGAGAGGTAGCAGTTAGACTCATGTTGCTGTGGGCATGTGGCCCA
ACCTTGCTTCGCTGAAGTTGAATTAGATCACATCATGGTAATTTTGCAAAGTCGTAACAC
TGTTCTCTTTCAGTTCTTATCTTGAATTGCTTGTTCTGAGAGAGTAGCACCCCATATTAA
TTTGTAGTTGAAATGTCTTTTCTTTCAGCTGGATTTATCTTGGCAAGTGCAGAGCTTGGT
CAGCAAAGTTTTCAGCGGTTGTTTGAGCAGTTCTTCCATTTATGAGTCATATAAGAAAAC
ACTGTAAATGAACATTCTCCCCTATTTGTGTGAAACTTGTCCTTCTGATGATTTTGATGT
ATAGAAAATGGAAAATTACAAACCTTTGCAATGTGTCTGATCTTATGTTTTGAAAGATGG
AGGCAGGAATGATCCACATGAGGACTAAGATTTATACCCTTGAAATAGCTGGGCGTAAAT
CAAACACATCTTACGCAGCTAAGGGTTAAAATGCTGTATGTCATCAATGTATCTTCACTA
TTTTATGAGGCAGGGAAATGTATGTGGGAAAGTAGCAGTAAATATTAAGGAAGTAGTTAA
GGGCCTACTTTTATTGTGTGTAGGAGCACAATATTATGCCTCCTAGGAAGTTATTTACTG
GGACATTGTAGAAAATAGAGTTATAAAGGGAGAAAAAGTAGAAGTGAAAGTTGCTATGGG
GAACAAACAAACAGTATTATAGCAATTAGTAATCTTTCTAGGTGGTTATGTAGAAATTCA
AGTGAAAGCCTTAGTTTCTGTACGATCACTACGTTTTGCAAGTCACCCAAGACTACAGGT
CGTGCTTGTTGAGTAACTTCAGTTCAGTGATTCTCATTACAAACAGATATATCAAAAGCA
GAATCTCTTACAGATTGCTGTTAGCAGCACTTAATGTTTTAACTTCTAAGACATTATATT
CTTTTGAGATTAAACTGGCGTCTTTACTGAATTTAAAATTAAAGCTTTGATGTACAATTG
GAGCTTGAATATGAAGGCAAAGCCTACTTAGAAAAGCTGTACATGTAAATTTTTTCTCTT
ACAGAAACATTTAATCAGGAAGGTGAAATTGAAATGTTCTACTTACGCTGAGATTGAAAT
ATTTGGAAATGCAAAGCTTTTACTATGCACCAAAGCTACAAAACACTGAACACTATGTTA
AAGAAATGTTTGTTCTTATTTTAAATTGGAGAAACATTTCAAGTATTATTTTTACTACTA
GAAACCCCCCAAGTTTTATACTGTATTTCCTGTTGCTTTATCAGTCTGCACCGGGTAGGA
AAGCTGTACAAGGTAACTTCAGAGCTGTGCTAGCACAAATCATTTTATGACCTGGCAATT
CAAGAACAAGAACCTTTGCAAACTTCCTTTAAAAATATGTGAGAATCTAAAAAAACCACA
ATCTTTATCTTGAAATATTGCATTAATAGTGTATATTACACTATTGTATTGATGTGTTTG
TGAAGTACTAGCACTATAGCTGCACTTTGTTTCAGAGGGTTTAAAGCATTGTGCTTCAGA
GTCTGTAGAGAGCTCAACTCTTCAAGTACATGTGGGCATAACTTACAATCATCTGAACAG
CATTGTAGTCATCTTTGACATGTCTTGTATATTTTTAGTACCACGTGGCAAATGTTTTAT
TTCAGTTTCAGACCCAGAATGAAGACAGGAAGCATCAGTTTTTCTGAAGCATAGCTAGTA
ATCTTTTGCCTTCTTCAGATGTAGTGAAAACATGTGTTGTAAATTGACTAGCGTCTGTAA
ATAGGTGATTCACATTGCTTGTATTGCGCAGTTCTTGAGGCTGTCATTTGCATCTCTATT
GGAAATCAACTGCTTAGAGTTGGTATGTTTTACGCACTTCTCAGAGTTTAAAGATATGCA
AATATCTTTGGTAATACAAATATTGTAATGTGTTCCAATTTTTTTGAAATGCTATTTTCT
GACTTTCGTATTGATGTTAATAATATGACTTAATTAGCCTATATATGTTGTGACGATGCA
TTTTGGAGCTTTATTGTGAGTACCTTATAGATGCAAGGCATAAATAAGACTGACGAGAAT
GGAACTCAACGTGTAAATAATAAAGATTAGAAAAAGGTGGTAATATTTTTACCTCCTCCC
TCCTTAAAGTGAAAACAGGAGCAAGCAAGATTGCTATACTTTTTGTCTTTATTCAGATAC
TACGATATACAGTAAACATTTAACATTATTCTAAACAAACCATACGCTGCCCATATGTCT
TGAGGGTGAATGGACATAGCAGGATGCTTTTTGCAGACATCTGTGATCAATGGATTTTCT
GATGTAGTAGCAATATAGACTTCTAATAAATGCTTTCTCCACAATTATTAGGTATTAATA
ATGAATACTTACTAATTTCTAGCTCTTTTATTTCTACACCTCTAAAATTCTAAGACTGCA
TGCTGTAAATCTTAAAAGATCAGAATGAGTTACCTATGATTATAATTCAGTCAGGAGTAG
TCATATCTGGTGTATTTAATGCTAAGATATGACATAATTGTTTATGCCCTTGAAGTTTGA
GTATAAAACATGAGAAAGCATCAGTGACAAATTCAGCAGTTTGCCATTCCAGTCTTCTGT
GTTTTTAAGTTGATGACACTGCACTCAGTGAGATGTTACTACAGGGGGTTGCCCTAACTA
GTTATATTGACTAAAGTAGCCAAGATACTGTACTCTGTTGGCAATACTCAGTAAAAGGTG
ATGTTAGGCCAGTTGCATTCGTCATATTTGATTTATTTATTAATTTCAACCACAGTTCTA
CTCTGTTGTTCTTTTTTTAAAGGTTGAAATTAATGGAGTTTAGATGAAAAGGAACAAGAG
CTCTGCAAAGCTCAGTTACAAAGCACTGCTAGGTGCTGCCAGCAGCTATAGATAAATTCC
CATCCCCAGTTTTGTCTGCTCCTGGTACAGTGCTAGAGAGAAAGGTTTGTGACTGCAAGC
TGCTAAAATAGTATGAGGCAGGCTTGGGAGTGGGAATGCTAAGCACAAAACTGAACATTG
CTTATAAATATTTAGTCCATTGTTAACTGTTCAGTATTAATAAAATTATCTGTGTGGATT
AATATTTTGATCACAAAAAGCCTTCCATGTATTTTTCTTACTCCTTAATTGGACGTTTTC
TCTAAGCCTCACTTATTACTGTACTATATGCTAAGCTGGCTGACAAAAGTATCTAATCCT
GTGTCATGGTTCTGTCTAAGACAGTTTACACTCTCGATTCTGGAACTGATGCAGTTTTGA
AAGGAAGCCTTAGGGGTTTGGCACATGCTGGGTGACTGGAACAGTTCCCTGTGAGCTCAG
CTGCTTTGCAGGCTCCCCTGCACTGCATGCATACATTGGCACCGGGGAGCTCAGCCTCCT
GAGCAGAGACAGGTCTGTAGGGTGGGTACAGGGATGTGGGCTCTGCAGAGCTGCTCTTTT
ATCACTGGTCTTTTGTGGGCTTTTTTTGGTCAATTTCTTTATCTGGCAAATATGGTGAGC
CTGAAAATCCTACATGTGTTAATTTCTAGCTCCTGTCTTTATGAAATGATGTGCAGTGAC
TCTTCAAATGGGAGATTACCTGGAGGTAAACCAACAGTGGCGTTTTACAGTCTGGTAAAT
AAATCCTCTAGGTTTTTAATAATGTAGTAAGCTGCTCCTAGGAGCATTTGAATTGTTTTT
AGATTAAGTGTTCTTAAAACAGCTTGAATTCAGTCAGTCAGATGTCAGCGGGCTCCTGCA
GAGGCAGGTGTGGAGCAGGCCGCCTTCCTGCCAGGGGCAGCACTGTGTCCAGCCCCCCCC
CCAGGTCTTCTGTTTGGAGTATAACCGAGGGCAGGAGCTGTATTTCATGGAAGCTAAAGT
TTGTCATCTTGTCAGGCAAAATCTCTTTATGTGGAAGGATACTGAGAATCGGGATTTTTC
ATTTATTTATTCCTTATGAAGAAAGGCTTACGTCCTTTTCATAAATGAAGTGAATGGCAA
ATTCTAGTAAGTGCCTCAGGTACTGAACTGTGAATGAGCGACTAGCTGTACAGTCAGAAC
ATGGAGTTTTATAGCTGGGCACCTAGCTCCTGAAAAGGTGCATGTATCATCCTGACTACA
GGCATTTCTGTTTTGTTCTTAGGAACTGAGCTGTCTGGGATGTTCTGAAGTCACAGATCT
GAGGTGTTCTTTTGGCTTTCTGCCTAACAGAAACCATGGGCTTGAAAGAACAGAGAAGAG
CTCATAGAGCACCCAGGGAAGCCCACACAGACAGGAAAGCATCATGTCAGTGTGCTCCTA
GTTTTTCAGTTCAGTGCTGTTGTTTTGTTGCTATCTAAACAGGAGATGATGACACTGAAA
TCTTCACAGAGACACCAGTGAATGCAATTGTGCTCTTGAAAGAGATTCAAGATGATAATA
AAAACCTATCTGTGTTGATTTTACAAACAGGAATGCTGACTGTTGTTGGTAGAGTAAATT
AGAGTGAAGGAAATTCATGAAAGTGCATGCAGTAGACAGGTATAAAATATGAAGAATACA
GTTCCTCAATCTGTAATTTCTTCTGTATATGTGTACTGACTCTTTCTGTGTTTCTTTGTT
TTGAAGTATTTGTATGCATTACCCTTTCCAGTCACATTGCAGTTGGGATGTTGCTTCTGA
GTTTTTTGAAATAGTTGTTGATATATACAATGCATTATTATTGTCCCTGTTTCATATTAA
ATAAATAAGGTGAACAGTGCCCTGTTGTAATGAACACTGGTTCCTGAGCATgagggaatc
aacaattcctattttagtgtaatctgcaactttactatgtgtgcattcaagtcctctatt
gagatcatttatataaacgctagaaagaactgggccttacatgaggaggaactcaaccag
tgactggccaccagcctggtgtaaccttctttacgttagtcattggagcccagcccatcg
gccagttgtttgcccaccatgttttatatttgtctagctgtttgctggacattttgtcca
gaaggatactgtgagaaacagtattgaaattaaaaaagatttcatcaactggcgtttctt
ggttgcctaagtgaataaccttgtcataaaagggaattagattcgttaaacagggctttt
ccgttgtgaacccatgttggcaatgaccagtgtctgtgttgtcttccagatgtttttcaa
taactcccagaataatcctctccataattttggtacaccaaaatgaAGTACATTTCCCCA
CCCCTGCAAGTGtaccctatccatgtaggtgttcaaggccaggttggatgaggcttcaag
cagcccaacttattgtttggcaactctgcttggctcatgaaagggggctgtgactagatg
atcattagagtccttccattgcaagccattctgtgattccgtgTGAGTGGGGTGATGGCG
TATGTTTGTGTATGTGAAACTTTCCCTTGTTGCAGTTCTCATTTTGACTGTTGGGGGATT
GCAGAATATATGATTTTGGCTTTCATGCTTTCAATATCAGAATAGGTGTGGATCTTTTGA
ATAGTGAATGTAATCAGTTTTCTGTAAAAAATTCATGTATCTCTTTTGATCATCTGTGTT
TTCATTTGGGACATGAAGATATTTATTCCGCAGCATATTTGGTAATTTGAAATGAATGGA
ATAGTCTTAGAATCTAACTTAATTTTCTAGTTTATTTCAGTTAATTTGGATATTACACTT
TTATACATTAGTTGTGCAGATATATCTGAAGGGGAGAAGTTAGAAATTCTATTTGAAAGG
GCAAGTAAAGAAATTGTGAAGTGGGAAGTGTGAAGACTTAATATTGCTGTAGCTTTTGTA
TTTTAGCATCGAAGGAGAGATTTGGCATTTTCAGAAGCATGAAGGTCTTAATTTTCTAAG
ACACGATACAAAGTTGCATTGAGGCTGAACTTTTGAAGCCTTTAATACTTCTGAATATCT
TTGAAGGTTCCATTGAGATGGTTTCAGTAGGACTGTTTCAAGTTTAATCCTAATAAGTAT
TGCATGTATCCTTCTTGGTGCTAGGCCAGTTATTTCATAAAAGTTCCTGAAGAATCTATG
GATAATATTACACAGCTTTTTACTTTGGCTTGGATTTTGCCTTCCTTTAGGCTGGTAGCA
TGAAACTCATTTAGAAGTGTCTGCAAGCCTGTAAGTATTTTCCTAGGCTAGCAAAAAATT
CATTGTTCCAGACATTCTTATTGACTTCAAACTAAATATACTCTGAGGAAGGATAAGGGA
TTGTTGCAGCCTGCATACAAGCACTTTTCACTGTAGTAACACTTGGAACGGGAAGTAAGA
GTTATAGATGACTCTTTCCTATGCAGAACCAATATATTTCCATTTACCATTGAGTGACAA
CTCAGAGCCATGTATGTCAATGTGTGCACAATCAGGATGTGTGTATCTGAGGAATACACA
ATGCTCTAGCTAGCCCTAGCCAGACCTTCTGCGTGGAGCCACTAAGATTATTGTTGCTTG
GTCACAGTTCCGTTTCTCCCATTAAAGCAGTAACTCACCATAAGAGTAGTTAGAAATAGA
GTTTTAAAACTCAGCAAATTAGTATGAATGTTATAAAACACAAGCCTGAACTCCTGGAAG
GTAGATACCTAAACTGCAGTGCATACAAACTGATTATACACTAACTGTTGTTATGTTTCC
CTCCATTTCTGTTCTCTGTGGATGTAATTGCAGTGAGTAAGGCAAAATGGATGGTGCTGA
TTGAGCTATTGTGAATTACATGTGGCAATGTTCTTCCTCTGAGTGCAGGTCCAGGCACTG
CTGTCTCCAGGATGACATGGGAAAGCAGAGAAAACTTGGTGAAAACGTATTGTGAAATAA
AGCACAGAAAAACACCAGCATTCATGGCTAGATGAATATATAGAAAATATCTTCATTGTT
TTTTGAAAAAGTTTTTTACTGACTCTGCAGAGTAACTCAAGCTCCCCTGCCTTTGTGAGC
ACTGCCAGCAGATCAATCACACACTTGCAAGCAGTGCTGATGGAAATGGGAAACGTTCAA
CACTACGTGTAGGTTTGGGTGTGTGGAGCACTGCACACACCCACATTGGACACTCCCAGC
TGCAGAGCCATTCATAGCATCTTCAGAGCAAACTAAAAATGTGTGTGGGTGAAATAAATA
CACACTGTAAACCAAAAGCGTTACGCATCTCCTGAGTGCGGTGCCAGGAGCTCAGGGAGG
CATGCTGTCCTCAGGCCTTGCAGCTCTTGCAGAGGTCTTGTACAGGCACACTCAGTGAGA
GAGTGCCGTGAAAGACGTGCTCAGCTTTGGAAATAGGAGACTTCTTACATCCTGCCCTAA
ATAAAGAGTACTTAGCGCGTAACGGCAGTAGGAGAGTCTGCATCAAGGAGTTGTTTTTAA
ACTGATTTGAGATTTTCTATATAGCTCAGACATGCTAATGTTTTCTTATTTTGATATGGA
TCAGTTAAATGTGATTTTTTTAAAATTTTTTGTTTGTTTGTTTTTATAGAAACCATCAAG
CTCTGCTGTGGGGAGAAAGTTTTCATAGTAGGCTCAGAGTGTTAAGTATCTGTTACAAAG
ACAATAATGTTTAAATTTTGCTAATGGAGGAAAACTCATCAATTGTAAATCCTGTATTTT
ACTGGCTATTCCAGAAGAGGCAAGTGAACTAAGGTACCGAGATATGTCTGCACGACGACT
CCCAACTTCGCTGGACTTGGTCCAGCTCTGAATTATTGTGTGGTGCTAGAGGCTGTAGCA
GACTCTGCAGAGCAGGGAACAGAAACAAGCACAGTCCTGCATTCAGTAAGAGTCCAGCTG
GGTGGTCACCACGTTATACATGCTAAGAAATAGAAGTTTCCAATAGCAGGGGCCGTGATG
AGCTAAATATTTAATTAGCACTCTAGGATCATACTTCATTTATGTGTTCTTCAAAGACAT
GCTCGTTTTATGACTGCACACTTGCTTGCTAACTTGTCAGTTGGAAGGTGAGCATAAACT
GCTAAATTTTGAGATTTTTTTTAGCAGTGTGTGTAAGAATTCAAGAATTCATGCAATTTA
GTGATTTACAGTTGCTACTCAAGCAGGACCTAAAGCATATTCATTATCACAGTGATGTCA
AAAGCACGCCATATAATTGTTCTCTGTGGTATTGCATTTGTAATTGCTGTTGTGTTATGT
CAGTAGCAGTGTCTTATTCCCAAAAGTGCTATTGACACAGTGAAGTTCAGTGTTATGATG
GAGCTCTTGAGTTTGGTAGGTAAGCTTTTCCATTCTTTCAAGATTATGATACAGCCAAAT
AGTAACCAAATAGGTGCTGCTAACTGCAGTTTTTCGCTTTTCTTCTGGTAAAGCAAGTAT
GGTGTCTTTTGAAGTTTCAGTATCTACTTGCTGCTGAAATGTAGCTGTATTTGTTTTGTT
TAGAACATAGTCTCTATACATGTTCTTGATAGCTAGCTATGCTATAGCAGTGCTCTAGAC
TCCTCACAAACCTTCCATGGATTTGAAATTTTAAGCAAAGAGTTGTTTAGAAAGAAAAAT
ACAATATATATATATATAGTGCAAGCTGAAAGTATAAAGTCGATTAAAGTACCCTGTTTC
AATTGACAGTCAGTTAATGGGGTTATAGAATTACATATTGCTAAATCTGATTTCTTTTAA
GACTGGTGTGAGAATGGTGGGCAAAAAAATTCACAAGTCTATTGTCATAATTTTGGGTGA
CAAATTCGTGTTAAAATTGGGCAACTTTCATAGTATCTTTGAAATCTAAAAGTCCTTTGG
TGCCCAGCTGGGAACCAGATGAGTCATATCAAAACCTTGGCTATGACTGCTTGTGTTCTG
TGGTGTATTAAAGCAAGCACACCTGTCAGGTGTCATTCTCAAGTTTAAATTAGTTTTGTT
TGACAAAAAAAGATTTCTATTTATTTTGTGGGACTTGAGTATTTTGCCATTCATTTAATG
GGATTTCATGGTACATTCAGGATTTGAGTAAATCAGATTGACAGAAGCCTGCTTTATATT
CATTTTTAAAGAGGCTGTGTTTCCCATTCTAATTTCTACCTTTTGAAGCAAGCATTTGTG
TAAACATATCTTCTGAAGTTACCAGTCTTAAAATTTAATTGTACAGTGTCGTTAAACAGT
TAAAATCAGTACACAGGGCTATGACAACTTCAGCGTTTGTTGTAAGAATCATTTTAATTA
CATTGAAAGCATATTTAATATAGAAGAGCTGCAGATATGTTATAGTTTAGTAAGCCAATG
GGTTTTGTTCAGTCTCTGAAAATAATCTAGAAATCACACAGATTCCAACATGGTTAAAAA
ATCGGTTCCACAGGATTGTTCAGTGTCTCCACATTACCTATTTGAATTTGTGTTGAAATA
TTTATTGCTGGTTTCATACAAGCTTGTTACTGTGGGGCAGACAGAGCATGTTATACAAGT
GAGGTCAGCTGTATTTCTTGTATGCCCATGGTGTAACACAAATTGATGGCTTTGATAGCC
ACCTTCGCGCTGGATTGATGTGTATTTGTTTTGGCAGGGGTGCTGCCTTCCAGATCTTCC
TTCCTCCCCGCTCCCCATAATCTCCCTGCTGTCTTTCTTACTCAGCTCACTGCTCAACAT
AACTGTGGTTGTGCCGAGCATAACCATGCAGCTGGTGGCACTGCTGGGGTGGAACACGCA
CCTGGAGCAGGAGGCAGGGAGCGAAGCTTGAGCTGGCACTCATGCTGCAAGAAATGAACA
TCAAACGATGTCTGCATTTCATCTGAAGTCAAGCACCTAGATCTGTAGAAGAATTTTGCA
TAAATGCAAACTAAGGATTGGTATTTATCATTATTGCCTTTCTCATCTtcatgttatttt
aaaataatcagaatatcctttgaagttagggaagttactgtttctatgttgtataactgg
ctaaactaaagcacagagaaacaaagtgacctacctaatatcaggttattcaatatcaaa
tccagctttatagttcaagttctggAAAGTGCTTCCTTCCTTGAAGGGGAAAAAATTGCA
TTGACAGATACATAACATATGCACTTGTGTGCCCTCATACGAGCTGTAGTTATGTATTTG
AAGGAGGACACTTCAGCCGACACCTTGGAAACGGAAGCTGTGTGTCAGTGGAGTCTACTA
TCTTGCTGGGGTTTACCTGAGGGGAAGGCCGTTCCCTCACTGTGTCCTTGTACCCATTGC
CCTTTTGCCCGCTGTGTGCTGGGTATGCCTTTGCCTCCTTCTGCCATGCTTTGCTGTGTT
TGCAGATTTCCACATACTCTTCTGTTCTTCTCTTAGTTTCCTTCTACTTAAGGATGTCCC
CAAATATCTGCCATCTCATGTGTGTGAAATATCTTTGAGAAGGTGGCTTTTCCTGACAGG
AGTTAGCTGAATCTCGGTGTTAACCAAGGGTAGGGTTGGAGGGAAATAGCTCTTGTGAAG
GTCTCTTAGCTGGGGAAAATACATCTTTCAGCAGAAACCAGGGGAGGTTCAGTGGGGTCA
CTGGCCACAGGCACACAGGTGTAGACATGGGCGATATCAGTGTCTGGATGGAAGCAGAAC
AAGGAATGGGAGTGAAAGGGGGATGAAGATACACTGATACTGACTGAGAGTGCTTAGGTC
TCAAGTAAAGGAGGAGAAGAGAATGTTCATTGCATTTCTCAGGGACCTTAGAACAAGGAG
GAGAAGGATTTGGGGCTTTCTGTTTCATCACTCAGTAGCTTCTAAAAGGAATTTCATCTG
AGAGCATGAAAGGGAATCTGGTGAATATTAGGAATTATTTGGCCCTACAGAAAAGACAAC
AGGGAAAAACAGAGTGTGAGTGAGGATTAGGGGGGAAAACGGAGCGCACGCTTTCATCTT
AGACTTTGCCCTCCTAAGTCATGGTAGGAGAAGCTGGAGCAGATGCATACTATGGAATAC
CATGTGGTGTTTGGGTTGGCATTAGCCAGACGAACGCTATCTTTGGTAGCTGTTGCTAAA
ATATCAGACAGGTTTACCTCACTGCTTTTAGCAGGTACTTCAGTATCTAAAATTACAGAA
CCATGTACATACAAGAATGTGCACTGTACCGAGATGTTCTGGAGTCTGAAGATCTACGTT
GTAATACCAAAATACTTACTAAACTGAAGGATTACAACATTAAGCTGATTTAGGACGCTA
ATTCTGAAAGACTGGGGCAAAAACCAGAAGCGTTATGAAGGGTTTTGTCAAACTCCTTCT
TGCTGTATCATTTTGTATAGATCTTGTTTTTTCACTCAAACAGATTATCTGCCTACAATT
GAGCCCTAATTAAGATTTTGGTGCATGGCTCAGGCAGGGATTTGGGAACACCACACCACA
CAACCATGTCTGACAAATCGGTTCAGTTCTCATTGTGTGTTACAAAAGCTGACTGAGGAA
AAACATCCCAACTCCTCACTCGGTGGTGCCCAGCTCCAGTACCAGGCCGCGAGCCTCGCA
TTGCTTCCCCACAAGCAGGGCAAGAGCAGCTAGGCAAGCAGCACGGCCTTGCTCTCTGTG
GCAGCCCCAGACAAAGCAAGCATTGCACGGAAGCAGACAGCGTGCCTCCAGCCTCAGCCG
CGGCCTGGCTCCACGCTCTGTAAACAGCAACATCCGAGGCTCCGGCGTGGCAGGCAGTGG
CTGCCCGACTGGTGTGTGTGCAGGAAGCGCCTGCTTGTACAGGCCCGGCTGCACTGCTCA
GCCCTAGCACGGCCCTCCTGCCAGCAGTCCCAGGCTGACAGAGCAAGGCAGCACCACCAG
CTCGGGGATGGCCATCCTGAGCTCACTGCTATCGAAGACACAGAATGTGCGAGCGTGCTG
GAGCACAGCTGCCTCCTTTAAAGGAATTTGCGGTTTGGGGTTCACGTGCTCATATGAAAA
TACACATTCAGTGTTTTGATGTCATTTTTGTGCTTTATTTTTAGTAGAGCAATATGCCTG
GGAACATTAAGAATATGAAATATGTAGCTATTGAGCCAGCTGGATTTCAAGTAACTTTAA
AGAGGCTTTATGAAGCATGTTTGTTTGCAGCACATGCATTTTTTTGTTCCAGTTTCTACA
GACCGTGGCCCAGTGCCATTATGTTACTGCCACTCTTAGCACTTGGTGTGGTGAGAAGGA
AGGCCTTTAGGTTCACCAGCTATAGAAGGGGATAAAGTAGATGTTTTTCCAGCCATTTTA
TTATTGAAAAAAAGTCACAACTATATTATTTTTATATGGAAGGTGTTCCCAGTATGTGGT
TTATTGTCCAAGTCAGTATTCGTTTAAGCTTGAATGCAGGTTTCAGGTCTGCACTGAAGT
GCCGTTTGCTTGAAGTAAGACATTTCTTCTCTTTCTTTAGTTAATGAATGTTTAGCTGTG
TCTAGGGCACTTCAGAAAGGTAATCTAAATCTGGGATTGGCTTTGAGTTGCTGTTAAATT
TACCTACATCATGATTCTAAGGGAGTATTTGAGCAATGTTAGAAATGGCACTGAAAACTC
ACGGAAGAAAAGGCAAAGAGCTTGGCTTGAGTTTTTATCTACTCAGAAGTTATTTCTCCA
GCAATGTGACAGGCTGCTAATTTGCATCCCTGTGTCTACTCATCAAAGGAAGAGCCGTTA
GAGATTGCATAACCCACTCCTTTGCCAAAGAAATTACCACACATGCTTAATTCTTAAATT
TTATGTATCAGCACAGCCCTCAGTTTTCAAAACAAACAAAGATAATGAATCCAATATGTG
CAGCCTGGACTGCTGGTAGATGCTCCTCCAGAAGAGGATGGGGACTGGGGAAGGGAATCC
ACCTCTGACCACTTGGGCACAGGGAGCTCCCTTTGAGAAAAGGCCCAGAGAATTCCCATC
CAACCTGCAGACTGACAGCAGGTTTCCAAAGATGTCTGCCCAACTTCAGCTGTAGCAGAC
TTCCTCTGGAGCATGCTATGGAAAATTATACAGCTTAAGCTGTAAAATCTCTATGTTCAG
GCATCCTCTGAGGAGCTCAGGGGACCTGCGGTGCATTGTTGCCAGGTCGGGATATTACTG
CAGCACTCATGGGGGTCTGGTGTTTACTGAAAGCGCAGGGTGTGGATGTCTGCAAGATTA
CCTGAGATTCTGCTCACCTCTGAAATATAAACAGAAATGTTAGCACTCCAGATGTGAAGA
AAAGTACAAAAAGATGCCGTGACAGATACTTCAATATATGCATGATTTTATATAAAAGTA
TGATAGTGAATGCAAACTGGAAAGATATCAGTGACTGCTTAAACATTTTCTTCAAATAAT
GAGATGACTGGAAATAGTGCAAACTTTCTGCACCAACTGAACTTTTCAGTCCTCAGTAGA
AAACAAGGATTTGCTCTTGAGTCTGGGCAAGAAACATCCATTTTCAGTTATGAAAGAAAA
TTGCCTTAGGTTTACTGCTTGGCAGGGTTGTTTTGCTAAGGAATGTTGCACCATCTCTCA
CAAAAAAATACTCTTCCCATTGTGCTTTTCATCTGTGCCAGCACCACATGCTCAGTCTTT
TTCCACAGAAGTTTCTTTGGTAACCTCAGCCATTGTGTACTCAGACGCTTGGATGTAAAA
TAGTGGTTCTTACTTGAACCTTGCTTTGATTTTTGCTGGTGGTCACAGCAATCTGTACTA
GATATTTACATTTTACACTGTCTTAGGTTATTACAAAATTTTGATGTGGATTAAATTTTA
TTACTAAGTTGTCAAATGCTGACAGAAGGGTACGGTCTCTCTTCACATTTACAGATGCTT
AAAACAGAAATAAGGTAATACTTATTTTAAAGCACGCACCTATAAAAGTTTAGGTGCATG
GCAAAAAAAGTCTGCAGGGAAAAAGAAGTTTAGGAAATGCTGTTTTTTTTTTTCCTTTCA
TTATTCTCAGCTGGCCATATGAGCAGCAGGGTTTGCCTTGGGGAACCCAGGCTGTGGCAG
GCAGGTTGGAACTTCCAACCTAAGCTATTCTGTGATTGGATATTTGTATGGAAAACTGGA
AATAGCTCCTGCTGGAGTTCATTGTGGAGATCTGTAGAGAGTAACTCGAGAGGTATTGCA
GCCTTATGGTACCAGCTTAACTGAGAATGTGGGTTTGAATGCATTTAGCTGTGTGACTGG
GTTTTCTCTTTGTGTGTTGAAAAGTCTACTGTAATATCTAAAAGGCTGCTAATGTATGTT
TCTTTCTTACAAGTTCTCTGCTTGATTTTTTTCTCTTACATGTTCTTCCCTGAACTGAAC
AATTTCAAGATTCGCTTGAAGTAATTTGAATCATTTTGATATGTTGTTTATATTGGAGGT
ATTCTTATTATTTACTCTTGACATGCTGAAGACTGAGCCCTCACATTGCAGGGTGGTGGA
TCAGCAATGAGGTAGAGCTTGGTAACAAATGGTTGGCCTGGCTTGCATAGTAAGGTCCAT
TTCATATAACTGTGTGTAGGTTGAGCAGATAAACAGATTATTCATTGTACATTATGCATA
GATGTTTTATAAGCAACCACGGAGTATTTAAATTAAAAAAAAATCATCATCATCATAATC
ATATAAGTACAAATAAGTGTTTTTTTCTTTTTTTAATGCAGAAACTGGAAAATAAAGCAT
ACTTACCATGACATTGTTAACCTGGCAGAAAATACAAAGGAGTTTATAGGCTTTTGGAAT
AGTTGATAATCACATATTTTTTCAAAAAGCTGAGACTTTGTTGTTGTAAAAGTTATAGGC
AGCGACTGAGAGAAGAAATGGAACTTGAAACACAAGTAGAATTAATCATGCTCACAGTGT
CCCTTTTGCAGTTTGGAGAGTAAGTTTGCAGTCCTCTACAGCTGAAGGCCACATTGTCTG
CATGCTTCAGCCTTTCCTCTCGAGTTGTGTTTATGATTTAAATGTAAGGTTTCCCTCATG
TTTCTGATCTCATCCTTAATATCATTATCATTCCTAAATAGAAAAGCAACTTCTGTAACA
GACTGGCAATGAACATATTGAATCGATCACATCAAAGAAATAGTTGTAGGATGGCGTTAA
GACTCCACTTCTTTTTAAAGTGATCTGCATGGACAGATCTCTGCGTCGCTGTGTAATTGT
GCTGACTTTGATCAGAGTCCACACAGCTGGAGTTGTTTTGAAGAATCAGATGTTACTATG
CTGTGAAGGTTGAATGATGGTGTTCTCCTTATTTTTTGGTGACTACTGTAACTTGGTAGT
TACTTGGTGTTAGGGTAGTTTAACATTTTGATACCAGCTGGAATGCTACTTGGCCCCTGC
AACACGTTGATACCAGAAATTCTGTGGGAGCACAGGTAAATTTTTAAAAACTGGTTTTCA
TTATAGACAGTAATTGAAGTATTTTTCTAACCCGCTGTTATATGGTGCTTATCTAAACTT
AAGCACACACATGTATTTTCTAGAATTATTTACTACTGTGTGACAAATACACAGCTGGGA
GTCATTTACTTGAAAAGCAGGCAGCTGATTTTTAACAATTTGAGTGAAAAACTTTGATAA
CAATACAAGGGTCTGGCAGAAATTGGTTTGACATGCGAACATCCTGTATTATGTGGCCAC
CTCTATTTCCAAATTACAGTTATCAGAACACAAATACAAAGGTATTCGGGGTTGTTTTCA
TACTACGTATGTAGATACTTATATAGAGTGTACGTGTGTGTGTGTGTACATCTCTATACT
TAGCATTCAAAAATCTCAAAGTCTAGAGTTTCATATTCAGTCATTTAAAGAGAAGGAAAC
AACGTAATTGCTTTCATTGTTCTAAGGGCATCTCCTTGGTTAGCTTTATGTTGTGATTCA
GTCTTATTTACATAACCAAATATTTCGCCATGGGATTCCTAGTTTTTGAACATGGCAAAC
ACTCGCCGTTCTCATAGCTTCCTTAAGATTTCTTATCCTAACAGCAATCTCTGCTGTGTC
CCAGGTTTGATGCCCAGGGGATGAAGATCTTGCAGGCAGCAACAGTGAGCCCTTGGGCTA
TAGTGCTTTAGCAGCTTTGATGCTTTCTCCTCCTGATTTTCCACTCGGTACCTTGCACTT
TCAGCAATAGTTTTAGAGTCAATAGTCTGATGCACTATGAATTGGAAAATGTGGCAATTC
TGTATGGGTTCCCATGGTCTCTCAGCGAAGACTGGAATGTTTTGCCTTCACAGCACAGAC
TATGGCCCTTGAACTGACAGTAACATATCCGGTGGTGGATAACGGAGGCTTTatcataga
aactttggattgtttgagttggaagggccccttaaggagcatctggtccaactgccctgc
aataaacagggacacctacagctagatcatgttgctcagagccccatgtctacaggaatg
gggcatccactgcctctctgggcaccctgttccagtgcttcgctaccctcagtgtaataa
acttcttccatatatccaatctGTTTATCTGGAGGGAAGATGCACTATGGGCAAGGACAG
CGAAGGTGCAGATGGCCAGAGGTGTCATGGTGTTTGCTGATGGGAAGGGAAAGCACGGGA
ATCTTCCACGTTCCTTTTGGCTTCAAAGGAGGAGTGCTGAAATGTTTACAGGCTCTTTTG
CCATTGGCCATCGTTACCTGGTTTTGTCCCAGTTTCCTTTTTTTCTCAGAATGTTCTTTG
GTAATAGGATAAATGCTGATTTTTAAAATATGAAAATAAAACATACAGAAGAGGCATTCA
TTTTTGAAAGTTAAATTACAGAAAAATAAAAGAAGAAGCCTTTTCAACCGCAGATGCAGA
TCGCAATGCTTCAGCACTAATTAATATTACAAGCTTATGTTTATAGTGGAAAAATTAATT
GGAAGGAAAAATATTATTCCTCATGATGTCATTAGCACTGTTGGCATTTTTCTTTCGTTG
TCATCTCTGAGGAGAGTTAGGAAAGCAGCAGTAGGAAAATTGTGTGTGGTAATATGAAAG
CTAAATTTTAAAATCTGATTTACCAAAGATATTGTAGCAGTGTTTGGCAGCTATTATGGC
AGAGATGTCTTAGGGGAGGAAAGAGAAATGCCTGACAGTGTGCATAGGGAGTATCAGAAG
TGCAGGGCCAGGTTCAGCCTGATGACTGGTTTCTGACCAAGCACTGGAAGCATTGCTCTG
AAATGCCTTATTTGTGAATGCCTTTGATGAAATTCTCCCCCTACACTGGGTCTGTTGTAC
TTGGGGTTTGGAACACAGAAACAAGCTCTGTGCTGCTGGCAGGGTCGGCACACTGCTGGG
AGCAGCGCTCTGCGGGTTACCAGCTGCTCCCCAGCCAGGAGGAGGGCATCTCGATTTTAA
TCACTTGTGCTGCTTTTTTTTTGTGTGTGTGTGTGTGCTTACCAGGCTGCTGATAGTGTT
TGTCACGATATTTCTTCATGATGTAATGGGTGCACTTCAGAAATTATTACAGCAGAATTA
CTGGTAGAATTGTTTCCAGACAGAAGTGCTGGGTGCCTTCTAAATAGCGCAGGCATTGGT
TACGCTTTGTTTCTTTAAGCTGCAGCTTGAAGAGTCAGTAGCTCTGTGCTCCCTTTCCCA
CACAAACAGGTTGGCTCTGATGATGACTTGGGCCTTACAACAGCTTTTGGTGACTTATTC
TTGTTTCAAGCAGTTCTGTTTTAGATTGGAAGCTGAAGTAGGAATTTTTTCATTCTCTCT
GCTAAGTAGTAACAAAAATTTCACCATGGAAGAAGCAAATATACTAACCCCTGCTTACAC
AGCATAAACTTGAGGGAGCTTTGCTGATAGTCTGTGTACAAGGGTGGGTAGATTTGTGCT
CCGTAATCAACTCTACAATTATTACATTTCCTACAGACGGCAGCTCATCCTCTCAGCATG
TCTTCCTATGAATTCCTAtgtgttgagggacatggtttagcgggaaccattggtgaaggg
cgaatggttggactggatgatcctgtgggtcttttccaaccttagcgattctatgattct
atgaATTCAAACTGTTGTTTTTTTATGCAATACAGTGGTTTGGGAATAATATTGGGATAC
CAATATTCTTGGTCTGGTATTTGAAGGTAGTGTCTAAAAGTTGATGCAGTTCCTTCTGTT
TGTCACTGAAGAAATACCCAAACATTGTTGATGATCCCAAAAGATTGAATCAGATTATTG
AACAGCAGTTATGCATATTCAAAACAGTGTCTTACCCACCCATATGAACTTGAACTGTAC
ACTACTAATCTGTTGAAATGTTCGGTTACCATCACTGAGGAAATGATCCTGAAATTTGTA
AAAGTTGCTTGACAGTCTGGCAGTAGTAATTCCTACTGTAGGACTGACTGCGACTATCGA
ATAGTTGACAACACTGTTTTAAAATGTTTATAAGAAGGAAAAATTGGTTCAGGATAAGCC
AATTTTATGTTTTGTTAAGAAACAGCTCTGCTTTaaaaaaaaaaaaaaaaaaaaGTAAGT
TTATTTTCCTGTTGAACAGCAGGAAAGTTCTTTACAGTTATTTGGCGAATGCAGAGATAC
CACTGAAGATAAAAAGTTTCCAGAGGGAATGGTCCATCAAGGACCAAGAACGCAATGATC
GCTTTTCTCGATGTGTTTTTCTACTACTGATCTCCACAAAACTTTGTTATTTGGGACTTC
TTGTTGCTGCCAGGCCCCATAATACATTTAATCACATGCTTCTAATGGGAGAAAGCCAGT
GTACAAATGCTGCCAGACTCCCTAAGTAGCTGGTGCACCTCAGAATACCCTTCCCTGGCC
CATGCTAGGAGCGGAGAAGCAGCAAAATCCTGTTCCAGAAGGCAGGAAGGAAGCAGGATG
GTGCCCAGGTGGGAGGGGTGTGCTGTCGGCCCTTGGATTCTAAGAGTAGCGAGAATGGAG
CAATCAGACTTGGGCATTAGATAATGTTTGGGAAACAGTTGTGGAAATGACTACTGTATA
GGCAGTAGGAGGACTGTAAATGGCTACACGCTGATTATGTGGCCCAGAAAATACAGCAGA
GGTTATAGCAGGAAGCTCTGCCCCTCATAACCTGCATTATTTTAGTGTCAAGATGGTATC
TAACACCATCTTGAACTGATGTAAAAGAAACCAAACAACGTTACGTATATGCAAATATGT
ATGTGTGTTTCTGTCTGCATTTTTATTGATAAGCAAAAAAAATTAAGCTATTCCATTTAC
AAAAATAGAATAGTCAAAATTATGATTTTCCTGCCAACAATTATACATTTTCATGCTCTT
ATGTAGTATTTTATATTGCTTTGTGTCATATAAGGTTCCTTTATGTTGCGTTTTTTAAAT
ATATAGTCTGTGAGTGGGTGTGTATAGGTACATAGTTTGAGTTCATAATCTAGGTGAAAA
CTGGAACCTCGGGTTTTTAATCTCCAAATGATAGAAATCCCAACTATGATTGCATAGCAC
AGTGCTCTGTGGCAGTAGTGATGGCATTTCTTTTGACAGGACAACTTGGAATTTGATAGT
GTCGTGATTACCATGAACTCCCTCTTTTAGAAGGGTTTCTCTGATATGTGCTGTGTGTTA
TTTTTGAGGGGTAATTTTTCAGGTAAATAATCACATCTTAAATGCACTCTATTTGTTttt
ttgtttggttgtttttgtttttgtttttatttttgttgttttgttttACCAACTTTTTAG
TAGTTCTGCTTACCATGACAACTTTGTAAAAATGGAAGCTGATGTCTTTCACGCTTGATT
TCTTTTCTTATCTATTTCTCCAGTGTTCATCCATGCTGGGAACTGGAATAAATGAATCGT
GTTTAACTTCCTATGAATGCAGTTTAAGCAGTGAATTTGTCTGTTTATTCAACTAGTGTA
GACTGGGATAAATTTTATTTCAGTCTCACCTAAGAATTTACCTAATGTTTAAGCCTTGTG
TGCATTATATATTTTGTGGTTTTAGAATAGTTAGGTCTTGTTATAAGTCTTTTAAGGAGT
ACTTTTAGCAGTATATAAGACAAGTTTAAACATAGTTCGCAAACTTGGTTTTAAAGCCAA
GGTAAATGAGGTCTTGTAGTGCCACATTCCTGTGCTTCTGACATCAGAGGAATATCTGCA
GTAAGAAATTTCTGTGTTAAAGTGGCTGAATATTTACATGCCTGAAAGAAGCAAGATTGG
AATCTGATGTGGAGTAGCAGTAAGGTAACCACTGAAGACAGAAACAAATGTTTACATTAA
AACTCTTTCCCCCTCCCTCAGAAAATAGTGAGATGCAGTGAAATCAAATTGGATTTTTGT
TTAAATTAAAAAAAAAAGTGTTTTTAAAAGGCTAAATATGAATTGCAACATTATTAGCCT
TTTTTTAAATTTATTTTACTTTTTTACTGAGGCTTTCATTCTAGTGGTGGaataataata
ataataaataaGCTTAAGGTTATAAGCCTGATTCGTAACAGGGAACTTGATTAAGAAATT
GTTAGCTGAGCAGGAGTGCCTCAGTTTCACCTTGGATGGCTGTGCTGAGCTTTTCCAGAT
AGAAAGGAGATTCACTTTCAGGTTCCAGTGCCTTTCTCTGATGCCTTTTGTTGGCAGTGA
AGGAGTAGGGAAAGCTGCAGATCAGCTGGGCTTGAGATGATTAGCTCCCCTGTCACCCTT
GGATTTTAAGAGGAAAAAGAGTTTAGTGCAATTTCTTGTAACCAAGAATGTGTTTTTTTC
CTCATTGTAATAACATTTTTTTTACAGACCTGACTTTTTCAAATTTACTATTAGAGTCTT
CATCTTGTTTTCTTTCAGATTCTTCTCATTCTTTTCATCGGGATGAGACGATAGTCATTG
TCCTTGCATCTGTGTCTGTACTAGCTGTCTTGATTGCTGCTCTGTTCTTTGGATACAGAA
TGCTTGCAGGTAGAGTTGGATGACCCTATTTTTTAATATTGTTCTTCAGACTGTTTCTCA
AAATTACGCATATGTTTTGCCTTCTCCCCATGTCTCTCATACGTGTTTGTATGTAATGCT
CCCCTTTCTTCTCTCTAACATTTTTTGGTGATATTCCTTTCATAACAGTTCAGAGAGATT
TATGATTCTTTTGCCAAGTTGGCATTTAGGGGCCTGCTTTTCCCCAACGTATCCTCTACT
CAACACGATAACACAGTAACTTACAGTTACTGCCAATGATATTTAATTATCAAAACAGGT
GTGTGGCAGGTTGCTTTAAGTTTGTAGCTGTCAGCACCTTCGCTGCTGATTTTACTAATT
CAGAAGAATTTAGAGGATTCCTTTCTATTTACATACACTATGTGTTAGTGCCAAGTCCAA
GGCAAGTTTGCATTTTCACGTATAGTTATGTCACAAAAACAGAAAGTGTCTGATTCCCTT
CCCATTCCTTTCTGTACAGGAGACCGTAAACAAGGATTGCACAGTATGAACATGATGGAG
GCAGCAGCATCAGAGCCCTCATTGGATCTGGACAATCTTAAGTTACTGGAGGTAAATGTT
CAGCTGTTTCTTAATCATTTTTTTTTCCAATGTAAGAAAAAAATTTTTTACAGTAGTTAT
ATTTTGTCTGGTTTTGTTAGCAGTATTGTATTAGCTAGAGCACATTCTATCCTGAAAAGA
AAATATTAAATGCTGGAAAGTGATTAATGGGGACGAGGGGAATTTAAATGTGCTGTATTT
CAGCATTGCATCAAACTCCTTTTCTTTTACTCAACTCTGATCACTTTAAGTACAATATCC
TACAGAAGTCACCTGAAGTGCTTTAGTAACACCTATTGGAGTATAGAATTTACTGTAGGT
AGGGCTATGTATTTCCATAGTTGTGCTTTTATGTATTGTCATTAATCACAGTGGAGTACT
CTGTACTTCCATGGTAGTAAGGGGCCAACTAGAACCTTCAGCTGAGCTTGGTGTCAGATG
CATCATCAGAAACCTGAAAAATGTTATACTTTCACTTGGTACTTAGTAGAACTTGCATGT
AATTTGTAAAAGCTTTTTGCTAGAAAAAATATCAGTATAGTGACTGTGAAAGAGATTGAG
AGAGGTACTTTTCTTCCTGTTGCCCATCAAAATTGCAATCAGAGATGCTGGCTGCAGGCA
TGGCATCCTCCTGCAGTGTGCTCTGGGCAATGGGGAAACTAACCTGCAAAGAAACTTGGG
TGGCTTCTGCCAACAAAAAGTACTGGAGGCAGAGTTCACAAGAGTACAAAGGCGCGTATT
GTACGAGTGTGTAAAGCCTCAGATGAAATCACTCATATGATTGGTAGTCTTGAAAAAAGC
ATCAGCTTTGTTGGAGAGATCTACTACAGGGTCTTCTGTCTTCTTTCTTAAACATTGAGT
TGACATCTCACTTCCAGCCATAGGGCGTCACAGAAAAAAAAAATGTCTTCACCTGTGCTT
GCTTTTTCACATCTCTGGTAGAGATGTGAACATACTGTGTGTTTGTACCTTGAACTGACT
GACTTTGCAGTCCACTATGAGGACTCTCTGACATTGGAGGACTGAGAAATGAAAAGTATT
ATCTGTTAAATGATATTTTCTGCTAAACAATATTATTATTTTTAGAATCATTACTTTATA
ATTCCTTCTGCTTTCCCCTCCTCCTCTATTTGTATGTATTTCTAAAAGTAAAAAGATACT
TGTCTATGAAAACCTTACATTTTTACATTCAGGTCTTCCTGTAAACTATTTGAATGCAAT
AGACTTAAATTCTTATGTAGTTAGTGTTTTGAGCTTTAGAAATTAGGACTCTTCTTGAAG
GTGGTCTAGTGTTCTGGTTTAGAACAGAGATTGCATCTTTCTTCAGTTGCCATGGAGATG
GAAAAGGCTTTTCTGTGAAGACAGTCTTAACATTGTGGGAGCTAGAATAAAGATTTACAG
GTAGCACAGAGTTGATTATTCCTTCCTATTAAAACTCATTTATCTTCTTCGGAATCTGTT
TTGCACTGCAAATGCATGTAGGGTCGTTATTAACCTAAAACGTATGGCTTGTAAAGCTAT
CCTAAGCCTAAAATGTATAGCTGGAGTTAATTAAAATTGATCACATAAAAGCTATAAATG
TTTAATAGTCAAAAGTTTAATAAGAGAATTATCAGCATAACGCATATGGATTTATTGATG
TTCTATATAAAATGGCTGAATAGGTTATTTACAGTTTATTTAATGGGTATGCAGACTGTA
GGTCAATTTAGTAATACAGATCTCGGTGGGCCTATCCTAGGATTTCCAGCTCCAAAATCT
CTTTTATGACAGTATTCTAATTCTGGTCTTCAGTACAAAGTATTTGTTATTTCCCACAGT
GTAATTGAGTATAAAAGTTGGTATATAATCTTTGTTGAGTGCGATCTCTGATTTTTGCCC
TTACTTGTTATTGAATGAACTAATTATTTACTTTTTTTTTTTGCAGTTGATTGGCCGGGG
TCGATACGGAGCAGTGTACAAAGGCTCCCTAGATGAACGCCCCGTTGCTGTGAAAGTATT
TTCTTTTGCTAATCGTCAAAACTTTGTCAATGAGAGGAATATTTACAGGATTCCACTGAT
GGAACATGACAACATTGCCCGCTTCATTGTGGGAGACGAGAGATTCACTGCAGATGGGCG
TATGGAATATTTATTGGTGATGGAATATTATCCCAATGTAAGTGCTTCAGAGAAATCAAT
TGGATTTGTTTAGATTCCTAAGAATAGCCACATAAAAAGGATGTACTTCAGCCTCTGACA
ATTCTTGCACAGTAGCCACCTTTGCCTGGTGTAATGTAAAAATGATCCATATACATACAA
TTTTGATGAACTGTAGTATGTTTTCCTGTTATACCCTTTAAGGTTACCCAGTTACTGCTA
CCAAATGTAGTCTTACAAATTCTTGGCTGTAATATTTTGCTTTTGGTTATATTGCGGGTT
TTTTTTTAATCAACTGTGGAATAATCAAGGGCAGTATTTGAAGAATAGTTTTTACTTAAA
AAAATAATTAGTAAACTTAAAACTACTTGATGTAAAAAACATTACACTTCCATCAAGGTC
GTTGCAACCTCACTCAGTAGCTGCAGCTGGCAAGGGTTTTCTACAACAAAACATAAGGCA
GCCAGTGTTGTTGTTTGTGGCACTGTAAATCGTGAGGTGTTTTTATACTGCTACCTTCTT
TAAAGCTTCCTGTGGCATACCCTACTTGTTTTGTTATACCATACATTGATACTGAAGAAG
TTTTAAAGCAGTGTTGCTTTGCAGAACCGTATCTTCCGTTCTCTCCGCACAGCACAATTC
TTTGAACACAAATTCAAAACAGTCAATCTGGTTTTGCTGTTTTCTTGAATGAAAGACTTT
TAGTTGACACGTAATTCGATTGGAAATTTTGTGTCTTCTATAAACAGGATCTGCTGTTAA
CAATCTACTTGAATGCACAGATGAGGCTTACAACATATTATCGGATACTTTCCCAATATG
GTGTTAAAAACAGCAATATTAGCCTGAAATCAATCCACTGGTGGTTTGGAAGTCATTGGA
AAAAGTGCACAGCAGGTGTAATTAAGGCACAGTACAGTCCTTAATTCAGTGAGCAGATGT
TCTGCTGTTTGCTGAGCTAACAGCAGGGAAGGAACCCTGCTGTGGAAGTGCTACTAGAAG
GGAATGGCGCCATTCAAACTGTAGTCATAAAACTTGCTTCAATAAGAGGCAACACATGCA
AGACGTGCAGCTGAAATACTCCCCATCCAAAACATCATTTTTCTGGGAAGAAGGTTTCCT
TCTTGGAAGTAGAAACGCACAAAATAGAACATTTTAACATAGAAAATTGTTTTTGGTGTT
GCTTGGGTGAAAGCAAGACAGATTAAATTAAACCAAATCATGATATTATCCCAACACCAA
ACAGATGAATGTGCAGGAGCAAGTAATAAAATGGGGGATATGTGTGTTGGCTGATCAACA
CGCTGTTGTGATGCTGCAGTGAGATACAGCAGGTAAATGAGCAGTGCGTAAGTTGTGAGG
GATGATACAGCATACTTTAGATAATAGTCACAGAATTGTGTCCCTGGTGCTCAAACATTC
ATGTCTTTTTAGAACAATTGAAACGTTTTTTAAACAGTGGAGCTTTATGGTTGGCAGAAC
AAAACAATCAGTTTTATCAAAAGTCATAATCAAAACAAATGTCCTCAATTTAATTCTTGA
ACTCATGACTCTAAAAAGAATGATCTCCAGTACAGATCTCCCTCTCAAAATCTTAACTAA
AACTAGTTGTCATTTATACTGAACTTCACTAAGAGCATAAAATCACAGCTCTCAGCCAGC
TTAAGAATATGTGGTAGTTAGAAAGCTCTGAGATTATTATATGATGTTTCCCACTTAGGC
CACAACAATAGTATCATTGCCTCCATTAGAATGGGCTGGAGTGATGGATAAAGTGGAGAT
TTATGCATCAGAAGAAGATATGTGATCCATATTGGACTGTGCAGTCTACCTCCATATAAT
TTAAGTCTATAGATAAGCAAACCATTTCATCTGAGTATTTCACATTTTACGTGTTATCAC
ATGTGGACTTGAGTAAAGAGAGGACTACACCTGAGATTTAGGCCTGGCATAGTGACCAGA
ATTTTTTGTGAACCTCTTGTTTTGGATTTGGAATTTATTGCTATTGTAGTACTGAAAGGA
AGCTGGTAGGAGTCCTTGTACTTCTTGTAAATAATTTCACATTTTCCTTATCACCTATGG
CTTTGTTACTCACTTGTAAATGAATTCTCAGGTTGTTCTTACCAAAATCTATCTGAAGTT
TGTATGACAGtattttaaataacttaaaaaaaaaaaaaaaaatCTCATCAGAGTTTACAC
GTGCATAGTGATGTTGGGTCTGTTTTCACCAAGGAGGATATCTGTTTATGGGTTCCTTAT
TCCATACAGTCCAAATCTGAAAAGCTGCAAGACTTTTGTAATTTTATTAAGGGGTGTCAG
TAATTGGCTTTTAGTTTTAGCACTGGATTAAAAAAAATTCTAAGTCTTCAGTCATTTTAA
ATGTTGGTTATCTGTGTGCATTTAAACTGTGCGTGTATTATGTACCTGAATACTGACTCC
AAATGGACTGAAATGGCAAATGCTTGCAGTTATTTTTAACCAAGTGTTACTTAACTGATG
TGCCAATCAAGTGTTTTTATTTGCAGCTATGATAGCAGGATGTTGCATTTTAGTGCATCT
TTATGATTAAAAATTTAAACAGGCAGAAGATGGTAGTCATAGTCATAAATAACCATTACA
ATATGCATGCAGAGAAGGCTGGACCTCTTGTTCTTTATGCTTGGGGATTTGCTTTGTTTA
AGCTGTGGATATTGTTACTGAGGACTGTGCATAAAAACGCACACAGACATTACAGTCGTA
GACCTGCCCCTTTTGTCATGTTGTCTGTGTTTCTAGAATATTTCACTGTCACAATTGACA
CTCTTTGTTTTTAAGATTTCACTGTAAATGATAATGATTTCTTTTTAAAAAAAAAGAACC
AGCATTTTATTCACATTTGAATTCTCTTTTTAAAAAAGTATGAAATCCTTTTCTCCCATT
TCTTCAGTGTATGTTGATTCGCTCTTAATCTGAGCCTTCTTTGAGCTTTTTTGTTTCAAT
GACTGAACTAATCGCAGCAGGTGAGATGCCGGTGAGAGATGTTCAGTGTTCTGTAAATGC
TAAGGGTTCAAAGTCCACTAATCAGTAATCCCAGCTGTTACGTCTGCAGGTACCCTTCTC
CTTCTGTTGTTCAGTAACAACTTTTTAAGAATAAAAGAAATTAGTATTTTTCTTTTGTCT
GTAATACTTTACTCATAAAGGCAATCTCTGTTATTATGCAATGTAAGTTACATTTTCTTT
TCAGTTTCCTTACATAAACTGAATGGCACCACTAAAAATTAATGAAACTTTGATCTAATC
TTGTGCTTTATAACATCTGGGTAAATACAGAAGCAGTTGCAGGAATGTGACATTTAAGAG
CAATGGGTAAAACTATCCTCCTTCAAGATTTTGACTTGATTATTCATTTTGCAACTTGGT
AATTATTTTAATCTAGCATTATTTCATTTTTGATAGGGTTCACTGTGCAAATATCTGAGT
CTCCACACAAGTGACTGGGTGAGCTCTTGCCGGCTGGCACATTCTATAACCAGGGGCTTG
GCGTACCTGCACACAGAGCTACCTCGAGGAGGTAAGGCCAAGAAGGGATGCCAGAGTGTT
CAAGATGTTGCCATTTCTGTCAGGTAGAAGATTGCTGCCTTTATTTTTCATTTGTGACAG
TACAGTGAGTAGGAAATGTTTAATCCAAATAGAGATTCCTCACAACTTATATGCACAACT
TATGTGTTTTTCCTATTGAGCAATTCCACTGTGGGCTGTGCCAGTGACGCTTGCATGAAA
ACAGGGAGTAAGAGCCAGCAGTGTCCCAGAGACAGACAAGAGGAGGAGGCAGAGCTGTGC
AGTGCTGCTGTATCATGGCAACAGATTACTGGGGACCTGAAGCACTGGGTGTCTGTCTAA
TAGAGAGCGAGCAGATGGAGTGTTCTGTTTGTTTACTGCAGTTCCAGCACAAACCAGCAA
AGCAATTTTTAGTTTGTGTGTGAACTGTATACGTGAAAAATAACTACATTTCTTAACTCC
ACTGTAGTTTTATCGTATCTCTTGGTTTTTGTTGAAGGGTGAGGTCCCATTCTTCTCTGT
ATATAAACGATATTGCTGAATTTTTAGTTATTTGGTAGAGCACTGGATCTGACAACATGT
TGATATATCTATTTTATCTCTGCTCATTCGCTTCAGCCCACCGTTTCAGCCAGTGAAGTA
TCACAATTATGTAACAGGTATTCTGTGCTATAACAGGCTGCAGAATGTGGCCTGGCACTG
AAGCATTAGCTTTTTGGCAATAAATAAAAGGATGGCAATATGAATTCTACATGAAGGTGC
TAATGTTGAGATTAAAGTCCTAAACCGTATATCTCAAATGTTAAGCACCAGCTCTACAAA
AGAATGGAAACTGATGATACTGTTAAAAGTGCAAGGCTGAAAATACCTAAATCAGTATTC
CTATGCGTGATTGAAACTGCAGCTATCGTCTTAACATCATTGTCTAGAAATATGCAGACA
GGTGTGTTCATTAGCAGACAGAAGATGTGTAAACCTTCCATCATAAAGAAGAGACAGCCA
TAGGCTGAACTGGATGAGCTAGAAAGTAACTCACAGAGTAGAATAAACTGCATAGTTAAC
TGGTTCTGTAGTGCTTGCTGTTTTACTAAATAAATTGCATGTAAATGAGGAACGACCGAT
ATTACTCTTTGGAAAAGATCAAATCCCTTGCAGGAATAACATGTACAGATTCTCTGGAAT
AATATTGTCTACATATCTTCTGAATAGATGCCAATCCCAATTATAATTTAAGTAGCTGGT
ATTGCACTGAACAGAGGACTGTAGGTATGAAAGAGAACATTTGGAATGGCTGTCAGGGCT
GTAGCAGTAGGTCTGTGCTTAAGTACATAGTGTCTTCCCTGCCAAAATCATGCTGCAATA
TCCTTTGGAAATAAGCTTACTGGCAAACACTAAACCTGTATGCAATGGTAACCCAGTATA
AAGTGTAAAGGCAGTGAAGCTCTGAGTGCCAGTCTGTTTTCTTTAGATAGCATACTGCAG
AGCTCATTATAAGGAAGCAAATATATTAGCTTTCTACAAGATAAGTTGATTTTCTGTTTA
TAATAGGTGAGCAGACTTAATGAGGTTCTCTCATTTTGCCAAACAGTAGAACTGCTCAAA
TAATAACAAGCACTTTCATATGTCCAAATAGACCATTACAAACCTGCAATATCCCATCGT
GACTTGAACAGCCGCAATGTACTGGTAAAGAATGATGGAACATGTGTAATTAGCGATTTT
GGGCTCTCCATGAAGTTAACTGGAAACAGACTGGTGCGCCCAGGTGAGGAAGACAATGCA
GCCATTAGCGAGGTAAGTACAAATAAAGATAAGCCAGCATATAAAGGAAGGCAAATTAAT
ATGGAAGTAACATGGAGAAAGAGATGTTGTAAGGTTGATATTATGGTGGTACAATTCTTT
TGATGGGGAATTGCTGCAGTAGGGGCAGCCTTGGAGGTGGAAGCTTTGCATATGAGAGAT
GATATATGCAAGGGGGTATGGTTACAGAGGTTACAAAGATGTGGGTGCAAGCCCCATGAG
TCTTGTGCTGCAAACATTACTTAAGCCCAGACAGTCTTTGGAAATTGAGGAAGGAAGAtt
tttcttcttttttttctttttttttCCCTCCCCTTCCATGTCCTACAACCACTTATTTCT
CTGTGTGTCATCTGTAATTTGATGGACTTTAAATAGATACAACAGGGAAAATAAATGTGC
GTAGAAAGGCATGGAGCAGTTGACAACAAACTAGGACAGAATAGTGGGGGaagcttgaaa
gagtaaactatgagaaaagattgaagtaattagagttgtttagtctagtgaagtaaagat
ggaggcaagtcttcaaatatgtaaacaagtgctacaaagagaaaggaacaaactgtttgt
ggtcagtttggattggaagaaaggtaatgggattattttgtaggtcagtttaggttagtt
gtgaagaaaccttttgaatctccagaagtcagggactgctagggaagactgtagaatttg
catccttctgtgattttaaggaacacactggaaaagcatctgataggaatgggttaCAAT
GGTTTCCGGGCAGAAAGAGGAAACTGAGTTCTTAAGCTTTGTTTTCGATGATGCAATGAT
TCAGAAAGTGCTTGCtttttattatttttttaataaGCATAAATGGCCAGACATCTCAAT
ATGGGCTACTCAAATAATAGTTCAAACAAAGACTGAAAGCCCCCTGCTGCCTCAGGATAA
TTGTCATCTGTGCTTTTACAGTGAGTCTTTACATTTCATTTACAGAATGTTTCACAGTGC
TAATCAGCATCCTTTAGAAAGCAAGTGTTACAGTAGTAATATCTAGTGCACAGGTGCTTT
TTTTAGATCTCCTCTCGCTGAAGAAAGAATGGGGAAACCATTATTTAAAAAATAGGGATG
TACAATAGTCCTTTGACAAAGTACTGTCCCGTAAGGACTGATGAATGACTGCTCTAATCT
AATATAGGTTTTAGTGAGACTAGGCCGCTGATAAGAGTAGCAGCTGAGGGCATTGATTAG
AAGAGAATTGTATTTTCCATCTTAACTTCTAGAAAACACTGaaatatattaaaaaccaaa
aaaaaaaaaaaaaaaaCAACCCAACATGCATGCTCCAAAAAAAATCGATAAAGAACTCAA
AACCTTTACAATAAAATTGAATTTGGAAATTACTTCTTGATTTAAAGCTTTGATTTTTGC
CTTTCCAGGTCGGTACAATCCGCTATATGGCCCCAGAAGTGCTTGAAGGAGCAGTGAACT
TAAGGGACTGTGAATCTGCTTTGAAACAAGTAGATATGTATGCACTAGGCCTCATCTACT
GGGAGATATTTATGCGATGTACAGACCTCTTCCCAGGTAACTAAAAGAACTAGAAGAAAC
AATCAGAGAAGAAATATTAGTTCCTAGTCATGGCTTTTTAAAGTGAAGAAGGGAAATAAT
TTATCATTCGTTTTTTACTGTTAAGCTGGTGCCATCTAGCGTTTGAGATGGTTATTGTTA
ACAGTACACTGTGTTGGTGACTGCAGCGAGGATCATGCTGACAGACTTCAGATTGCCTGT
TAAAGCAATTTGCAGGCCACACGGCAGTGCTGTTTGAATACTGTTGTTATTGTCCAGATC
TCATGAGCGCTGGTAGTTGGATTGATGGCAAAGGCAGTACTTTCAGTACTTAGACCTGAT
ATAGTGCCCAAAATATCTTACAGACCTTCCTCATGAACAAGTGGATGGAAAAGTGCTGTA
ATTTAATGTGCTATTTATCCATTCATACTTTTTCTTGTCACTATTGAAAATAAAATTCAG
GTAACATGAATCTTGTAAAATAAAACTGGAGGAAATAAACTGTTAACATGCAAAAAAAGG
TATAGTGACCTCCATCTTCTTCCTGAGTTATAGCATATAGAGTTAATATGACATGCAGTA
TTCCCTCTGTAGTTAAGCAGTTGCACTGTACATGCAGGGGCTTGTAATCTGTTTGGATTT
CCTCCCAGAGTATGCTTAATGTTGACATTTCACAGGCATTAGGTGTCATCCTCAGGCTCC
AGGACATTCTGAAGGTGCCCCTCAGTCAATAAAATTTGAAGATGTTTTGAGAGCTTTTCA
AACAAGACTTAATTCATTTGTAGTTAATTCAGCATTTCTGGGGACAGGGAGGGAAGCGGA
AGAGCGTAGGTTTGAGGGTGGAGTCAGAATATCTTGATAGGCAACAACTCTGATGCTGCC
TTTCATCACTTGAAAGCCCTTGCCCTGCCTTCCCCCCCCACCCCCCCAGTCTGTGACTTT
GTTCATTCTCTCTTTTGCTAACAGGGGAATCTGTGCCAGAGTACCAGATGGCTTTCCAGA
CAGAAGTCGGAAACCATCCCACTTTTGAAGATATGCAAGTCTTGGTGTCCAGGGAAAAAC
AAAGACCAAAATTCCCAGAAGCATGGAAAGAGAACAGCTTGGTGAGATAGAATAAGTACT
AAGAAACAATCAAGCCAGCTATAAAGTGGTATCATTTCTTAAAAGCAATTTTTATATTTG
GATCAAATGCCCACATATTCTCTGGATGCTGGATGAGAAATATTTTATGCCTTTTGAAAT
CTAACAGACTAGTAATGCATTTAGATAGTAGGCAAAATGTAATCCTCCAATACTGAAGTT
TCACGAGCATTTTTAATAAACTGTTTCTGAAGAAGTATAGTCCTCAGAATTTGTAGTGGC
TACAGTTTATAGCAATTATAACTACGCTCAGAAATTTATGTGGCTTCATTTGATCTACAG
TTTTTATTTGCAAAAGTAAAAGCAGAGTAATGCTGTTTGTTGTTTTGAATTAGTAATGCT
ATGGCTTAGAGCCTTGCTTGCTGCTGCAGGCTGACAAGTTACTGCAAGTCAGCTGAACTC
TGGTAAGAGTCTGTGTGCTTGCTTTCATCTGCAGCAAAGGTGAGGTAATGCGACTCCCCT
TAGCGTGGTGGGGGTTGTTTCTTTTATAACAAGCACAGTGAAATGTCGACAGTCTCTGGG
TTCCACCTGGTAACATGATGGCGTATTTAAGCAAGCATGGAAATTCACATATTTGACTCA
TCTAAAAAGATAGTTTTAGGAATTCACTTTCTGAAATGATGCCTTTTAATCTTCAGAGAC
TTTGCTAGTTGATAAGTATGTAGCTACTGTGCAGATAATGGGGAGCCTAAGGCCTCATCT
CTGCTGGTACTTGTAAATATGTATGAAACCATTTTCAGAGAGGAGCATAGCCTCTGGTAT
TAACAGTGCTATAAAACATGTTGTAACTGAGTTGGGAGCTTCATAGAGAACTTCTCTTAC
TGCACAGTTTGAGCCAGTCTTAACAAAAGCTGAAAAATAAAAATCCACACCCAAACTGTA
TAGGAAATCAAGCAGCGACTGTTTTAACTACAGCCATGTTGGCAAATGTGGTGTTGGAAG
AACCTGAGCTCGACAGCTCGTTTTGAAGACAGTTCAAACAAGCAATTAAAGGTTTGTTTT
GTTTTGCAGGCTACCATTTTACATGCCAGTTGTGTTCTTATAAATTGATAGACTCCAGTA
TTAGTAGACACTGACCTAGTATTACGATCCCCATATGTAAACTGTTTAATACATTCTTTG
TGGTGTCACTAACATTTTTTCAACAATCCAAAATAATAATAAAATAATGTTCAGCCTTAA
GGATGGATGTATATCATCACTTTACAAGAGAAGAAATAAAAAACAGTAACCTGTAGTTCT
CTAATAGGTATTAAAAAACGCGTTCCACCCTATGCTAGTCTAGGATAACATCTCAGTAAG
CACTCTAGAAGAGATGTCTTAGAAAAATAATCTCACCCTGGACCCAGGTCCTTACCTCCT
GTGTCTTACATAGGAGATAAAAAGCTTCTCTCCATTATTTTAAGGTATGCTGACATGTTA
GATTAAAACACTTTCAGGCGTATTGATTTATTAGAGATATCTATGTACTCTTTTCCTTTT
AGAAATACAATTAAAAACCAAATTGTTTAGGTCGCATAATTAAGGCATTCTAAAGATGTG
GAATCCCCATTTTATGATTACTTATGCAGTCTCAGTCTGCTTCTTGAACACTTTTTATGA
TATAGACCTTGATTAGTGGTATTGTTTTTCACAGTATGAATCAACAATCTGAGCAGATGA
TGTGCATAAAATAATGTCAGGGTGATAAACTGAGTTGGAATGTTACCAGCATTTCTGTTT
CACTTGCCAAGCCCAAACCAGGGACTATGCTTGATTTCAAAGGTCGAGACAGAAGGATAT
TAGTAAAATAAAAATAATGCAACTTGCTATCTTTCACCTTTTTTTTCTCAATGGTGAATG
TTGAAGTAGATTCCTTTGAACCTGAAATAAATAGAAAATGCATTATTATGATAAATGTGA
AGCTTTAGAACTTCAGTCTTGTTAACTATCTATACTGTCATCACTGTGTTCCTTTCAGTA
TCCTTTAAACACTGAAAGAAAAAGATTTGCTGGAGGAGAGACCAGTAAATTTAATAATGA
TTACATTTACAGCTGGTGAAACCTGCAGAGAAGAGCTTTAAATAGGAGCAAGATAGGAGA
TGAGGGTGTCCACTGACTTAAAGATGCAACTAGATTGCAACTAACTGAAATACTAAAAAC
TGAATGAAGCCTTTTATTTTGGTAGAGAAAACGTATCAAGTATTCCATGCTGACATTGTC
CCTGATGGTGTTTTCAGACTTGCATCCCTCAGCTGCAAGTGGTTTAACTGCTTAGCCTCT
CTGATTGATTGTGGGAAGGGAGTTAGAAGATTTCCTTGTGTGGGAGCTCATCCCCACCTG
TGCAGCCGTAGCTGCATCACTGAGCAGCAGTGACTTGCCAGATGCAAGTGATGCCAGAAG
CCTGCTCTGTGGGCGAGGAGCTCTTCACTAACAGGCAGAGCTACTCCTGGCTTTTCCTGC
CAGAAGCGAACAAGGCAGTTCTGGCACAGAAACAATCAGCAGGCCCTACTGAATGCTTCA
GTGCCCAGCTGGGGCTGTTAACAGTCACTGGTGCTGGAGAGATTAAAGCTGAGCCGAGAT
GTGAGACATCCTGGCAAACGGTGGGCTGTCATTGGGCAGCAGGGGCCCATAAGCGTCTGC
CTGTTTTCTGTGCTCAGGATGCTGTAGGAGCAGAAATGTTCAGTGCTCGTAATTTCAGTT
GTCTCCAGGTCTTTGACCATAAGGCAGCATGATTTGATGGTCTTGAGCTCTAATCCTGAC
TGCCCCATTCACCCCACAGTGTGATCCCAGGGAAGTGTGTCTGTTTCCATTTCTCTGTCT
GTTAAACAAGGGCAGCAGTAATCTCCTCCCATAGTGCAGCCAAATTCATTGATATTTATG
AGGTATTTGAATGTTACATTAGTGGACAGAAGAAGAAAAGCCTGATGAACTGGGCAAGGC
TGTGTCAATTGCATACAGTGCAGGGCAGCAAAGCAGGGACCATTAGCTGAATTGTGAGGA
CGCCAACTATGGTGTTTCCAGAGCCACCACCAAATCCTTTTATGTGACTTTCATAAAGCA
GGGAGAATGAGCATATGTACATAAGCAAGGGCAGGCTGAAGGTTGCATGAAGAACTCTAA
TTTTTCCTAAATAATTATCTTCCCAGTTTGTGCGTATGAGGTATGATAATATTAGTCCTG
CACCGCTGTTGTTACTAGCATAAACTACCATGGAGCGAAATCGTGTTGTGTGTCTTCCAT
TTCTTTTTCTCATCAACTTGTGATTATTTTCATCCATGCAGAATGCTGTCATAGAACAGT
GAATTAGAAGCACAATATAAAGGGAAAATAATGTAAGAAAAAGTGGTTTTGTTTGTCTGT
CTCACGGCAGGCTGTGAGATCACTTAAAGAAACAATCGAAGACTGCTGGGATCAAGATGC
TGAAGCTCGATTAACTGCCCAATGTGCTGAGGAGAGAATGGCAGAACTCATGATGATTTG
GGAGAGAAATAAATCAGTTAGTCCAACAGTCAATCCAATGTCAACTGCCATGCAGAATGA
GCGGTAAGAAGAGAAAAAATTGATTTTAGTCAGCAATGAATGTCCAATGCTTAGCTCACT
CTAGGAAGCTAGAACACACCATTCACTTAACGTTTCTGCGTAATGTTTAAACATGTTATG
GGGGCTAGTCTGCATATGGGTTTTGTGTATGATCTTGATTGTTTTTATTGCATGAATCCA
CAAAATAAACATTTTAATGGCATTGGATTCTTACAGTCGCCGGAATTCAGACACCTTGTA
TGTAAACAACTGTTTTTATCACAGTGAGGCCCGTTAAGCTGAGTTTAGACAAACTATCCA
AACAAGCTTAAAAAGACATAAAGTGACTATGAATTGTGTTTAAAGACTCTTCTCTAAGTG
ATGCATTGAACTTCTGTTTAAAATATTCTGCTATAAGCTATGAGCGTTCAGACAGTAAGA
GTTCAGGAAATCACCAAGACTCGAATTTATAGCTATTCAGTTTAAGAACTACAGAGTACT
TGTTAAAGTCATTGTTATTCTGGCCCAGTGAGAGAGATGATGAGTGCATCTCTTCTCCTG
TTATAAATGATGCAAGAATGAGAATTTGCAGAACTGACATTAGTGCTAAAATATTACACA
CCAGAGATCTGGATTTGAGAGAAGGGTAGTGTTAGCAGGGTTTCTCATGAAATATTTCTG
TTTAAAGCATGGAACACCTAAATTGTTAAAATTATACATTTTTCATGGTTTAGGAGCTTC
TGACTCTTTCCTAGCATCATTTTCTGCATCCTATACTCTTGAGTATACTTCTTGTTTCCC
TTCTTCAGCATCACTTCTCTGCAACTAGAGCAGTGCCTTAGCAATGAACTGTACAAATAC
AAGTATTGGACAAATAGGAGAAAATTGCTGTTATGTGATTTACTTGTGTTAATAATATTT
GTGTCAAAACTGCTGTCCTAGTAAAATGATGTTCTGCTTCCCAGGATTTTTCAAAGAGGA
TCTCAGTTTTTTTATTGTATCTGTCCTTAGTTTATGCATGAAAAGAAATAGACATTCAGC
TCTCTTAAATTAGAGACTTTATAATATGTGGCAATATTTACATATATGATCTTAATATCA
CTGATTTTTTTTTCTTAAAGGAACTTGTCACATCATAGACGAGTGTCAAAAATAAGGCCG
TATCCAGATTATTCTTCTTCTTCCTACATTGAAGATTCAATCCACCACACTGACAGCATA
GTGAAGAACATTTCGTCTGAACATTCGATGTCCACTACGCCGCTGACTTCAGGGGAAAAG
AATAGAAACTCCATTAACTATGAGCGGCAACAAGCACAAGCTCGCATCCCTAGTCCTGAG
ACAAGTGTCACCAGTTTGTCCACCAATACTACTACCACCAATACAACTGGCCTCACTCCT
AGCACTGGCATGACCACCATATCTGAAATACCTTATTCAGATGAAACAAACTTACATACT
ACAAATGTCATGCAGCCAGGTGGGCCCACGCCAGTTTGTCTGCAGCTAACAGAGGAGGAT
TTAGAGACAAATAAACTGGATCCAAAAGAAGTAGATAAGAATCTGAAAGAAAGTTCTGAT
GAGAATCTGATGGAACATTCGCTCAAGCAGTTTAGTGGACCAGATCCACTCAGCAGCACT
AGTTCCAGCTTGCTTTATCCGTTGATAAAACTTGCAGTAGAGGTGACAGGACAACAGGAT
TTCACACAAGCTAGTAACGGTCAAGCATGTTTGATTCCAGATGTCCCATCTGCTCAGGTC
TATCCTTTACCCAAGCAACAGAACCTTCCGAAGAGGCCTACTAGCCTTCCTCTAAACACC
AAAAATTCAACGAAGGAGCCACGGTTAAAATTTGGTGGCAAGCACAAATCAAACTTGAAG
CAAGTTGAAACAGGTGTTGCCAAGATGAACACTATCAATGCTGCAGAACCTCATGTGGTG
ACCGTTACCATGAATGGAGTGGCTGGTAGAACCCACAGCATAAACTCTCATGCTGGCACA
ACCCAGTATGCCAATGGGGCAGTGCCGTCTGGTCAGACAGCCAGTTCAGTAGCACAGAGG
GCCCAGGAAATGCTTCAGAACCAGTTCAGTGGAGAGGATAGTCGACTGAATATTAATTCA
AGCCCTGATGAGCATGAACCATTGTTGAGGCGGGAGCAGCAGGTTGGCCATGATGAAGGT
GTTCTGGACCGCCTAGTAGACAGGAGAGAGCGACAACTTGATAATGGCCGAACAAATGTT
AATAACAATAACAGTAATCCGTGTCCAGTGCAAGACACAGCTACACTCAGTATCCAGAAT
GTAGCCAGAAATCCTGGGCAGACTCAGACTAGAAGAGCACAGAGGCCTAATTCGCTGGAT
CTATCCGCCACAAATAGTTTGGATAGCAGTAGTATGCAGTGTAAGTGCCAGCAGAACTTG
AACAAGGTTCCCTGATGAATTTTTTTGCTGAACAACTATGTATATCTGCTTGAAAATACT
TCTGTGTCCCCTTTCACTCCTCAAAGCGTGCCTACTAATCTCATATGAATTCAATTTCTA
TCAGAACTATTTCAGTCTTCTCGATAAATTCCTCTGTTCGGTCCTTATCAGCTCCAGAAT
GTTTTAGGTCATTATCTTCTTTCCACATACATGGAAAAAATCTGTCCTATTCTGTCTACT
TTGATACAGGGAAGGGAGCAATTTCTACTCTTGTTATTTGTTGCGAGGCATCTACCTTAG
TAGTGGCAAAGGTTATTGAAATGTCTCCTGTTCCTTCCTTCAGGGACACATTTTGCCTTC
TTGTCCTTATTTTTCATCATTCATAAGAGTAGCTGGCTCTAAGATGCATTGattaaaatt
atttttattataCACTTATATTATAACTTTGTAACTTTTAAAGCAACTGATATTACTGTA
TTAGTCCAGCCTAGATGGGCAGTCAGGCATTCTCTAGCTTGCTATCTGAGCTTCTACAGT
TAAAGCAATCCTTTGTCGGTTCACTACATACATATTAAAAAATAACCAAAGTAGTTAGAG
AATGGGTTTTAGTAGACTCCCTCAGAAAAACTGCCTTAGATTTTTAAGCCTGAAAATGTA
AGAGGTTACAATGAGAATTTCCTCATCACGGTAAGAATGCAGTCATAGTTATAGTTGAGT
ACATACAATGAGTTTCTTTGGAGTCCGTGGGCTATTGGAGAGACTTCCTAGATATATACT
GAATACGCTGTCATCATCAAACGATACTTGCAAACCTCTATGTTTAGGTAGAGACTGTCA
TGCTAGCAAATTAACCTGGGCTGCCAGGCATTGCATGCTTGGAAAGAAAAAGTTTATAAA
TGAGCTAGAATAGATCTTTTAAGAAATATAGTTGAATATTCAGCAATTGAATGTTTAAGC
TTTCCTTTTAAGTAGGAAACCTTATTTTTTGTCTTTACTTGTTAACTTGAGTTGAAATTT
TATTGAAGTaaaaaaaaaaaaaaaaaaaaaaaaaaaaaaaaGATTAATGCAGTAACTTCC
CTTAATTGAAAATTAAGAGGAAAGCAACATATTTGAAGGTTAAGATCAGATTTCTACTGC
TAAATTTTTGTTTTCTTCCAGTTCTGCAATGCAACATCCCAAATCCTGATTTCGGATCCT
AACAGAGAAAATAGACTATTTGCCTCCTGGCAAAGGCCTGAGCTCTTGCCTGGGGTTTTG
TATGTGAAGAACTGCTTTGCGAGGCCAAGTAGGATTAGGGGATCTGTGATTTATTTATGC
TTTTAAATGTTTAGCCTTTGCTGTGCTGTAGTAGCTACATTTTTTTTTTTGTACCTTCCA
TTACAGGTAATGTAAGATACTATGATTGCAAAAGCCCCTCAAATATCAAATGCTGATTCT
GCTGTTTGATGCCAATGTGCATTCAAGGTAACACAAATTACTTCACTGAAGTAATTTCTG
ACAGAGAACAGAATCTGCCCCCTTGTTTTAGTGACAGCCACTGTCCGCTGCCATGTCTCT
GCCATACAGTTGCTAAACTTATTAGGATTTTCTGCTTTTTGTTCTGTTCTGCATGTGTAA
CAATCCTGCGCTGTCCATTCTGTTCTTTCCTGTAATGCTATCTTTCTGCTTGTTGTTGTC
GTTGTTCAGTAGGTGACTCCTCACAGGACGGCAAATCGGGCTCAGGAGAGAAGATCAAGA
AACGTGTGAAAACTCCTTACTCACTGAAGCGATGGCGTCCTTCGACATGGGTCATCTCCA
CTGAGCCGCTGCACTGCGAGGTCAACAATAACGGCGGTGACCGGGCAGTGCACTCCAAAT
CCAGCACTGCTGTTTACCTTGCAGAAGGAGGCACTGCCACCACAATGGTATCTAAGGACG
CAGGAGTGAACTGCCTGTGAAATACTTTAACAGCCGACAAATGACCTTTTTCTTTTCCTT
TTCATTATTTGAAACATACAGAAGACATTTTAAAAAACTGCTTTCTCCTCCTGTCAGCAA
CCCCTATCAAGGACTCGCTTTAAATAGATTTCAGCTATGCAGAAAATTTTTAGCTTATGC
TTCCATATTTTTTTATTTTGATTTATTTTTTGAACGTTTTTGCACTTTTATTTAGTATCG
CTAAAGTTAAGTCTGTCTGTTTTGACCACGGAATATATATATGTGTATCAAAAATGTGGT
CTCaaaatatttttttaaaaaaacaaaaaaaGGTATTGCTGATAATCAGTTTGGACCAGT
TCCTTAAGGTCACTAAGATCATAAGCAGACTATAAGACAGGTTTGACTGCGGTGGT
