# Supplementary material for: Reference based annotation with GeneMapper
Source: Genome Biol. 2006 Apr 5;7(4):R29. doi: 10.1186/gb-2006-7-4-r29 (PMC1557983; doi:10.1186/gb-2006-7-4-r29)
Supplement: Additional data file 2 — A gunzipped tar file containing the data set of orthologous genes in five vertebrates (human, chimpanzee, mouse, rat and chicken) that was used to compare pair-wise and multiple species GeneMapper [file gb-2006-7-4-r29-S2.tgz › 5verts/orth11/hs34.fa]

>NM_001204
CTCCCCCGCTCCTACCTCTCCTCAGCCTTCGCCAGGGCCTCCCCAACCCTCTCACGGTTG
TTCTGCGAAGGCGTGGGGACTGTGAGCTTGTCCATGGAGGCAGGCACCTTTTTTGATCCA
GTCAAGGAAGAGGATTTGTTGTTTTCGAAATCAGAGTGAAGGAAGCACCGAAGCGAAACT
TAAGGAATCCTGCCTTCCCGGAGCCGCGGGCGATGCGACTAGGGCTgccgggcgccgccg
ccgcccgTCCGGCTTCGTCCTTCCCGGCAGTCGGGAACTAGTTCTGACCCTCGCCCCCCG
ACCCCGGATCGAATCCCCGCCCTCCGCACCCTGGATATGTTTTCTCCCAGACCTGGATAT
TTTTTTGATATCGTGAAACTACGAGGGAAATAATTTGGGGGATTTCTTCTTGGCTCCCTG
CTTTCCCCACAGACATGCCTTCCGTTTGGAGGGCCGCGGCACCCCGTCCGAGGCGAAGGA
ACCCCCCCAGCCGCGAGGGAGAGAAATGAAGGGAATTTCTGCAGCGGCATGAAAGCTCTG
CAGCTAGGTCCTCTCATCAGCCATTTGTCCTTTCAAACTGTATTGTGATACGGGCAGGAT
CAGTCCACGGGAGAGAAGACGAGCCTCCCGGCTGTTTCTCCGCCGGTCTACTTCCCATAT
TTCTTTTCTTTGCCCTCCTGATTCTTGGCTGGCCCAGGGATGACTTCCTCGCTGCAGCGG
CCCTGGCGGGTGCCCTGGCTACCATGGACCATCCTGCTGGTCAGCACTGCGGCTGGTGAG
TAGCTCCGGCCGGCACGTCCCGGCCACTGCCCCTGCGGGTGGCGAGGGAGGGAGCCCGCA
GAGGCCGAGGCCTGTGCTTGCCCTTCGCCATGCGTCCCCCCGATCGCGGTGCAGCGGAGC
TGCGACCCGGTGCCTGCGCGCCTGCCCCATGCCTTCCAGGGAAATCGCCTTTAATATTCT
TGTGTATTTTCCTATCCCCACTTCCATATTCCCACCCCACCCCCCTTTACGGGGTGAAAA
AGACATATTGGGTGTGGTATCTTGACATTTTTAGCTGTGAGGTAATGCAACGATTAAAAA
TAATATTTTAATCACCAGTGAACAGTGCTTATTATGAGATCTCTGGAAACAGACCTGTAG
atttttaaaattattattataaaGAAGCGGTTTTGGCTTATAGTAAAAAGAACATCAACT
AGAGAACACACACTTGAACCTTATTTTGAAATTTAGATCACTCTGGGAATCCATGTTCCT
TTCATTATTCAGAAATGTTACCGAATGAATAGAATAAATGTTGAGGAAGCCAGAACTGTG
AGATTCTTGATATATTGTATTATACGGTTTGATAACTTTACTGTTAGTCATCTGGCATCT
ATCTATTGGCTTTGCTGTCGAGACAACTTTGACCTGACATTAGACTTCTAGGAGATTTGA
CTCCGAAAGTTCTTTGACATTTCACTAAAGTCTAAAGGGTGGTAGTCATCCTTTCCTTTG
GATATTTTCATTTCAGTTCTCAGAAACCTTAGGAAAAAGACCTTATCTTCTATTTGCAAC
TATTTTTTCAAGCAGCCTTTTGGTGATTTGCTTTTAGAAATTTTCAGGAGTGAATTCTAC
ATATAACTCGTACACTTGGTTTATGATGGGCAAATGGATTGTGCTTTTAAAACGAGTAAA
GGACCAAATGACCCTTTCGAATTACTTTTTTTCTTTTGATAAGTGTGTTTCACATTAAAC
AAATTTCTCATTGCTATGTTAGATACAGAGGTTACTTGCTTATTTTCATTTTGAAAGTCT
GATCTAGGAAAATGCCGAAGAAAATTTGAAGTTTCCTTTTATGCTTTTGCTATTGTTGAA
TAATGTCTACTGTTGATTAATGTCTGTTAAATTGATGATAAATCTATATGGTTCTGTTAA
AATAATTTGAACTTCTGAGTTTACTTTAAAACTGatattttaatatttttaataattGTA
GTTGCTTTCAGAGTAAAAATGATTTTTCTCTAAATTTCTTTATATTGTGTTAGCTATTTA
AATTCTCTAGCCATAAGCCATGTGGTTCCTGTAAAATATGGAGTAAAAGGCCTTAAACGT
TCCATGAGCAGAAATCTCAGAACATAGGCTTTTCAATGTTATTTGTTATTCTTAACCTTT
TTAGAATATAGATTCTCATTTATGATGACGTGCTCATAATATTGTGATCAGAACTGATAA
AAGTAAGAGAAAAAGCATTTATTTAAAAATAAACTTAATTTTTGTTTGGTAATACAATCA
TCTTAGAATAGTGTCTCTTAAAAGGGAGAGAGTAAAAGAATCACTGCTTAAAAGTGGTTG
TAGTCTTTTTTTTCTTTGGTATTGCATAGCACCAGATGACAAAATTTGTGAAGCTGGATT
TCAGACCTGTAACAGTAATGataatagctagtatttattaagtgcctgccatgcaccatc
agctattcaaataactttacatatattttttcatttcgtcttcatgacaattctatgttg
taggttattatcattccccttttccatagagggagagtaaagtacagagaatttgaataa
ctcaccacacagtcagtaaattatggagccaggattATAGTGTGCGCCCTCACATACCAC
ATTAATGGTAACAGCAGCACTAGCAGCAACAACTTCTCATCTTATTGGATATATGAGATG
GAGTAATTAGCCTTCACCAGATCAACCTTTGTAAAGAAGCAGGGACACTTACAAGGTGTT
AGTGCAGCAGTGGTTATGCAAATGTCGTAGTTCTGAACATGTAAAACTTTGCTTGGCCTA
ATATTGAAGTGGCTAGTGCAGCTTCATTAAGTGCAAGCTGATTAGAGAGGGCCTGTGTGG
ATTTGGGTTACACAGATGCAGTGATGTTAACTCGACAGGCGCAAATGGTGCAGCTGAACA
GGAAAATAAATCCTAGAAGACTGATTGATAGCACATCCTTTTTCGGGGTCATGGATAAAT
CATTTCTTTTGATTCCCTCTTTCTCACTTATTGAGTTCTTGGACTCCTTAATTCTTAGAA
CATtttctttctttctttctttctttctttcttttttGTTCagacagagtatcactctgt
cgcccaggctggagtgcagtggcacgaccctggctcaccacaacttccgcctcccaggcg
caagtggttctcctgcctcagcctccagactagctgagattacgggagcccaccaccatg
cccagctaatttatttttattttttgtatttttagtggagacggggtttcaccattttgg
cagggtggtttcgaactcctgacctcgtgatccacctgcctcggcctcccaaagtgctgg
gattacaggcatgagccaccacaccccgccTAATTCTTAGAACATTTTCTATGCCCCCCC
CAAAAAAAAAAACAACTTATGAAAAATAAGATGTGCTGGCTTGGTTTATGAATGAATTCT
TAATAAAAGAATACAACACAGCTATTATTTAAAGGTCAACTTCTGTAATGCGTTTTAAAT
AATTCACTTGATTAGATTGCAATTTTACATACATCTCTTGAGGAACACACACATTATATA
AAGTAAGATTAATCTAATGTTAGTGAATATTACTGAGTAACTGAAGTTTAGTAATCTTCA
TTTTAGTTTttctcaaagtgtgggtactgcaacagaattacctggggttcttgataaaaa
tgcatatttttggccctatagtccagatgtactgaatgaatctctctgggagaacccccg
caaAGTCTCACTCAAGCAGGTGCTTGAGAAGCACTGCTTTATATCATCAGTCCTGATTGT
TTGGAtttctttctttttttttttttttttgagttttgctcttgttgcccaggctggagt
gcaatggtgtgatctcggctcactgcaacctccacctcccgggttcaagcaattctgcct
cagcctctcgggtagctgggattacaggcatgtgccaccactcctggctaattttgtatt
gttagtagagacagggtttctccatgttggtcaggctggtcttgaactcctgatctcagg
tgatctgcccgcctcggcctcccaaaatgctgggattataggtgtgggccactgtgcctg
gccctggccctggccctggccctggccctggccctggATTTCTTTCTttctttttttttt
tttttttttttttttttgagacagagtctggctcggtcacccagactggagtgcagtggc
gccatctcagctcactgcaacctctgcctcccgggttcaagtgattcttctgcctcagcc
tcccaagtagctgggactacaggtgtgcaccaccacacccggctaatttttgtattttta
gtagagacgtggttttaccatattggccaggctgatctcaaactcctgacctcgtgatct
gcctgcctctgcctccgaaagtgctgggattataggcatgagccaccacgcctggGCTGG
ATTTCTTAAATATGGtgattcagtgacattttgctgtgtaattattggcaaccacaaaat
cttagtggcatgcaacaataggcatttattctgctcCATGTGTCTCTTTCTGGGGTCCAG
GCTAGAGGGAGAAGTAACATCTATCTGGGGGAGGCTTGTGTCATGGCATTGGCAGAAGTG
CAAGAGGCCAAGCCCAACCCTACCAGCACATTTCCAGACTCTGCTCTCCTAACATCCCAT
TGGCTGACCGAGTCATATGGCTAGGCTAAGCTCAGAAACAAGAGGTATCAAAGTACACTT
TGCCTGTGATGAGGCTAATGTAATATTTGGATATATAGTACTATTGCAGAAGAACGAAGA
ATTGAAATTCTCAGTAGACCACATATAACCAGTAAGATGGTCCAGAAGGGAGGCTTTTCT
TACCCTTTGAAGAGGGCCAACCTCTTAATTAGTTTTTTGCATTAAAATGATATAAACTTT
GGTCTCTACAAAAGCTATTCTGGCATGTGGGATGATGTGATAGTAGTGGTATTGATGTGG
ATGAGTAGTGAGGTGAGAGATAACTGTTCACACAAGACAAAACCTTTCCTTCATTAAAGG
CCAGTTTTTTTTTTAACAAAAAGAGAAGAAATTGAATATTGATCTCTAATGGGTAAATTC
TAACCATTAAAAAAATACTGAGTGGAATCTGTGTGAATCAGTTAATTTTATAATTGGCCA
CACCACTTATTTTGGCACCTACTCATAGATTGCTGTGCTGCTGGATATCAGTttttgttt
ttgtttttttttttttttttttgagatggagtcttgctctgtcacacagcctggagtgga
gtggcacgatctcgactcattacaacctccacctcccaggttcaagccattctcctgcct
cagcctcccgagtagctgggattataggtgtgcaccatcatgcctggttaatttttgtat
ttttagtagagatggggtttcactatgctagccaggccggtctcgaactcctgatcttgt
gatccacctgccctggcctcccaaagtgctgggattacaggtgtgagccaccacacccgA
aatttttttatttttagtagagatggggtttcaccatgttggccaggctggtctcaaact
ccttacctcagctgatccacccaccttggcctcccaaagtgttgggattacaggtgtgag
ctaccgcacctgaccAGGTATCAGTTTTATGTATTTGCCTTGTCCTTCCTACTGATAATT
GCTTCCAGAGGACAGTATTCATGTCTGATTAGTTTTATAATTTAGTAGACATTTAAGAAA
TACTTAGTGAATGAATAATAAATAGGAATTTCAACCAGGAATATTCTAGGGTTGTTTATT
GACTCAAATAACACACCAATAACTTTTTCTTTGTCCTAGTTCCTTCAACTATAAAGTATG
TAGTTTAAGAGGTATAGTGGGAAGACCACTGTTGGGAGTTAATGAGACCTAGATTCTATA
TGATTCCGGGCAAATAGGTTACTTAACATAGTTTTCTTACTTGTAATAATATGGGGTTGT
ACTTGATCATtttgaaatacagattcatgggtaccccactagacctactgaatccaaatc
tctggacaacgagcctgggaatctgcctttgatgccctcatcagccagtaaattttaggt
acctttgagaactactgGATCTAAGATTCTTTCTAACTCTCAAGTTCTATAACTTTATTT
CTACTTTTTGTGGTAATTACTACTTAATCTATATCTTTTATTGCTTAATCTGGTAAACAT
TAGGAACAAACATTTCTTAATTTGTGCATTAAGCAATTACCCAAAATCTTTTCCTTTTAA
AAATTTGCAGTGTGGCctgggcgaagtggcttactctgtaatcctggcacttggggaggc
caaggcaggcggatcacttgaggtcaggatttcgagaccagccctgctgtacaaaaaata
caaaaattTggctgggagctgtggctcacacctataatcccagcactttgggaagccaag
gcgggctgataacctgaggtcaggagtttgagaccagcctgactaacgtggtgaaacccc
gtctctactaaaatacaaaattaggccagttgccatggctcacgcttgtaatcccagcac
tttgggaggccaaggtgggctgatcacctgaagtcaggagttcgagaccaacccggccaa
cgtggtgaaaccctgtctctactaaaaatacaaaattagccgggtgtggtggcacatgcc
tgtaatcccagctactcgggaggctgaggcatcgcttgaacctgggaagcggaggttgtg
gtgagccgaggttgtgcctttgcactccagcctgggcaacaagagcgaaactctgtcaaa
aaaaaaaaaaaaagaaaaaaacaaaattagccacgcgtggtggtgcatgcctgtaatcct
agctactcaggaagctgaggtaggagaatcacttgaacctgggaggcggaggttgcagtg
agccgagatcgtaccactgcactccagcctgggtgacagggcgagactccatctcaaaaa
aaaaaaaaTTACTATTTTCAAAAGCACTAATATTggctgggcctggtggctcatacctgt
aatcctagcactttgggaggccgaggctggtggatcaactgacgttaggagtttgagacc
agcctggccaacatggtgaaaccccatctctactaaaaatacaaaaattacccgggcgtg
gtggcgggcgcctataatcccagctacttgggaggctgaggcaggagaatcacttgaacc
cagtaggcagaggttgcagtgagccaagattgtgccactttactccagccttggcaaaag
agtgaaactccatctcaaaaaacaaaacaaaacaaaaaaaCACTGATATGAAAGATTATA
TGCATGCCTAGAATCACAATGCCCAACACTGTACCTTAACCCTGCCTTGTGCATCAGTAA
CGTTTAAAATACATTACCCAAATTATCAAGATATAGTGCAAAATGTGTGCAATCATTCAC
GTCTTAAATGTGTCGACGGTGGACTTGGTGGAAAAATTATGAGACATGATAAAGTATTGT
GCCAGAGGCATTGGCCTAAGAATTTTAGATGGAGTTAGGTATTTGGGACAGTTAGGTATT
TGATCCACATCTCTTTCTGGAAGGTTAGATGCAAATGGAGGTTGAGAAATTTCAGtttct
ttctttctttctttctctttctttctttctttctttctttctttctttctttctttttct
ttcttttctttcttttctttctttctttctttctttcgacggagttttgctcttgttgcc
caggctggagttcaatggcaagatctctgctcactgcaaccttcacctcccgggtacaag
tgattcttgtgcctcagcctcctgagtagctgggattacaggcatgcactaccacaccca
gctaattttgtatttgtagtagagacggggtttctccatgctggtcaggctggtctcgaa
ctcccgacctcaggtaatctgcctgcctcagcctcccagagtgctgggattacagacgtg
agccaccgcacctggccAAGAAATTTCAGTTTCTTAAAACCAGATCTCACTTCCCCTTTC
TCCTTCAAGACAGTAGTTTGCCCTTATAATTGGTGTCAAAAATGTACATGATCATGTACT
TTCATTCTGCCCCAGTAAGTTTAGTGCAAAATAGGAAAATTTAGAACAAAATGTGTTAAT
GATAAGTGTGAAGGGATGTATAAATATTTGGCCAGTAATCCAAATTCTTCAGTTTTTTGT
TTCATTTAGATGAGGAAATAGTTAAGACTTTCTATTATTATTAATCTGTGTTCAGTCTTT
GCTTTTGTAAATAAGAATAGTCTGTGAGCAAATCTATGTAATTGTAGTAGACACACCAGG
CTAACCTTTTAGGGCAAGCTTTTTTTTTTGTTTTCATTTGAAAAATTAAGAGAAAAAATA
TTAATCTTCACACAACCCTAACACTTTTTGTTTTGGTATGTTTTCTTCTAATTAAAAAAA
AGATGCttttttttttttttttttttttgagacggagtctcgctttgttgcccaggtggg
agtacagtggcgtgatctcggctcacgacaacctccacctcctgggttcaagcgattctc
ctgcctcagccgcccgagtagctgggactacaggtgtgcgccaccatgtccggctagttt
ttgtatttttagtagacacggagtttcactgtgttggccaggctggtctcgaactcctga
cctcgtgatctgcccgcctcagcctcccaaagtgctgggattacaggcgtgagccaccac
gcctggcAAAAAAAAAAAAAAAAGCATGTATTTTTATATGGTTGTGATTTTATAATATCT
ATTAATTATATCTGTTTTTTTTACATAGAATAATATAGTCATGTATATGTGATCTTAATA
ACTAtcattttttcataattgtgtgatattccattgagtgtatttgttatttacttaatt
catattgggagatgtttaggttgtttccgattttcttctctaataaacaatgccatattt
aatacttctgtgcgtatgtcctgcttgttgtttgatttatttccAAGTTCTTGTTttgac
ctatctgtagcatgagccaatttaatccttttttttcatccttcaagtactttcttcatt
tggcttttaagatactattctctcttgatttttctcctacctcaccagcaactttgatag
ttcctccttatgtccctgatggctaaatgttgtgtttcaggattcagtctttagaccttt
tctctgtctgcacccaccctcttggtgatctcatccagttttatggctttaaatagcatc
taaaggcgtacaagtttcaaatttatttctatctcagacttctttccttgaaattctgtt
gcatgtagccaactgtgtatctgtcgtatctacttggatgtctgatattcatcacaaact
taacctgtccaaaactgaacttctgaagctgcttcaccagacctgttcctcctatgtctt
agcctattcagcaaatgtcagttctatccttccagttgttcaggccccaaattagagata
tctttgtctcttctctttctttttttcacattcttatccaatctgatagcaaaaactctt
ggctttaccttcaaaatatatctagaatcttattgcttcttaccacctccactgtgctac
taccttaatctaaaagccactatcttctcttacttgtacttttttactagactctgtttc
ctctgttaacgtctttgctttattacagtctcctttcaacatagtagcctgagtgaccct
tttcttttcttttttttttttgccagacagagtcttgctctgtcgtctaggctggagtac
agtggcgcgatctcggctcactgcaacctctacctcccggattcaagtgattctcctgcc
tcagcctcccgagtagatgggattacaggcgcgtgccaccacgcccggctaaattttttt
tgtatttttagtagagacgggatttcactgtgttagccaggatggtctcaatctcctgac
ctcgtgatctgcccacctcggcctcccaaagtgctaggattacaggtgtgagccactgcg
cccgggcagacccttttcatacataagttagataagacatttctttgcttaaaactattg
tcttcccatctcattcagaataatagtcacagtcatttaaaatattgtacacaatctggc
ttctgcaatttatgacctcatGTGCCAGCCTGTCTTGCTCAACTTTCATTGGGCTTTTAA
CTTTACAAACTAGGAAAGATTCTGAAAATTAAATATTTTAGAAGAGATTAGGTTTAAGAT
ACCTTATTCTATCTAATTTGACAGTGGCTACAATTAGTTAATCTATATTGGGGAAGTGAA
GAGACACATGAGCATTTCTCATCTTTAGTATAGTTACTAATActaagggccttacatatt
tactgtgttatctcattatcctctaaacagactgatcagtactattatttttctttattc
tgcagatgagtaaactgagTAAGTGGGACACTTGGGAATCAAGGTCAGGCCCCTATGGCT
CCAAAGCAAAACATTCATATAATACATAAAGTGTTAGTCTAAAGGTATAAAATACTTGGA
ATCTTTTAGGCATCTGAAAATCTTACTGGTATTTTGATCATGCCAGAATAATTGTCCAGA
TTGAACTATGTCTTAGATATAGTCTCTTCTTTTGCTGTAAATGACAGCAAATATCTTAGG
TTTTGTTTTATGTGTAGCATTCAAATGTCAGTGGATAATAAAAAAATTCATTGAAGATTC
AAAGCTTCAGTTTTGGAAAAGAACACCAGTTAGATTAGAAGAGTGATGATGACATATTTA
GTTGAGGTTACATTTTTAATGTTTCCATGTGTTCTTAGTGATTAAAACCCCATGGGGCCA
GTCTAGTGTGAAGAAAAACTTTTATTTAGTTACTTCACAAACGACTGTATTGTAGTGATA
AGAAAGGCAAGATTAAAAACAGTCAAATGATATGAAGAGATGAATTTATTCATGTTACTT
ATTCAAACAGAGTTTTATGTGGGATATAACTTTTCTGAGATACTTAATCGTTTTTTCCTT
TGGCTAAACCAATGTGTTAGCTTGATGAAACGTTATCAAGAATGCTAATCTATAAATTCA
GTTTAGTCTTTCACACCAACTTGTTCCATTTGTACAGCTGTTTCTTAAGAATCATTGTTT
GGCTGTcacggtggctcatgtctgtaatcccagcactttgggaggccgaggtgggtggat
taactgagatcaggagtttgagaacagcctggccaacgtgatgaaaccctgtctctactg
aaaatacaaaaattagctgggtgtggtggtgcatgcctgtagtcccagctacttgggagg
ctgaggtaggacaatcgcttgaacccgggagatggaggttgcagtgagccgagattgtgt
cactgcactctagcctgggtgacagagcgagactccatctcaaaaaaaaaaaaaaaaaaa
aaaaaCATTGTTTGTCCATATACTTAGGTTTGTAAGAAATTGAGTTATTCTGATTCCTTG
CTAAGGCCTTCTTTTAAAAGCAAGATACgccgggtgcagtggctcacacctttaatccca
gcactttgggaggccgaagcgggcagatcacgaggtcaggatatcgagactagcctggct
aacacggtgaaaccccgtctctacaacaaaatacaaaaaagaattagttgggcatggtgg
tgggtgcctgtagtcccagctactcaggaggctgaggcagaagaatcccttgaacctgag
aggtggaggttgcagtgagccgagattgcgccactgcactccagcctgggcgacacagtg
agattcagtctcaaaaaaaaaaaaaaaGCAAGATTTTAGTCTTAGGTTTTTACTGTGTTC
TACTCTAAGCATCTAATAGGCTTTATATTTCACATTACCCTTTTAATGAAAATAGATTAA
ATTCAGTAACTGACATTCTTTAATAGATTAAATTCTAGTTATTTGCAATTAAAAGTGTGg
gctgggtgcagtggctcgcgcctgtaatctttgggaggctgaggcaggaggattgcttga
ggcctagagttcgagaccagcctgggcaatataatgagaaccctgtctctacaaacaatt
tttaaaaatcagctgagtgtgagtctgtagtaccagctacttgggaggctgaggtgggag
gctcactgaagcccaggaattggagactgcaatgagctgtgatcatgccactgcacttca
gcttgggtgacaggttgagaccctgtctcttaaatttaaaaaacaaaaaaggctgggtgt
ggtggctcagggctgtaatcccagcactttgggaggccagggcgggcagatcatgaggtc
aggagattgagaccatcctggctaacatggtgaaaccccgtctctactaaaaatacaaaa
aattagcttggcgtggtggcatgcgcttgtagtcccagctactcgggaggctgaggcagg
agaatcgcttgaacccgagaggcagagtttgcagtgagacgagattgcgccactgccctc
cagcctgggcgacagagtaagattccatctcaaaaaaaaaaaaaaaaaaaGACTTGTTTT
TGCTTTTGATTTTATCATTTCTTTTAAAAAACTTTTTGTTATTTAAGATTCTAAAATTAT
ACAAAGTCATTGTAAAAGGGTTTTATAAAtttatttttttttttttgagactgagttttg
ctcttgtccaggctggagtgccatggctcgatcttggctcaccgcaacctccgcctcctg
ggttcaagtgattctcctgcctcagcctcccgagtagctgggattacagtcatgtgccac
cacgtccggctaattttgtgtttttagtagagatgggtttttccatgttggtcaggctgg
tctcgaactcctgacctcaggtgatccgcccgcctcagcctcccaaagtgctgggattac
aggcgtgagccactgcacctggccCATTAAAAAGGGTTTTTAAACGATGATGATGGTGAA
GTGTAGAAATGATAATGAAGTatacaaaaaaaaaaaaaaatcgtctcgtgtttccttaat
cccatttcctggatgtaaccagtgttaatagttggtgtataatctttaatgcttttttat
atgtgctataaataaatatctgtataattagaatttgcttctaaacaaggtggaataata
ttgcgtatattgtacataaagttttgtgattattgatctgggacagttctagaagtaaga
tcatgtggttagaaatttgtacatttaaaatcttgaaatgaactgctagaatttcttcaa
aataggttgtactgtcatttctaccagtagtgtatgagaacctcccttttctttcgtgtt
tttttttttttttttgagacagagtcttgcgctgttgcccaagctggagtgcagtggcac
gatcttggctcactgcaacctctgcctcccaggttcaagccatcctcctgcctcagcccc
ccagtagctggaattacaggcacgtgccaccatgcctggctaatttttgtatttttagta
gagacagggtttcaccatgttggctgggctggtctcgaacccctgacctcaggtgataca
catgcctcggcctcccaaagtgctgagattacaggtgtgagccaccgtgcttggccgaga
atctcccattttcttataccttttcaaatactacgtaatatcattcttttcaatttttgc
cagagcaaaataaatgatatcttgttggtttagagtcctttaattattagtggagccaag
cttttcatgcttgtcagccagttgtatttctctgaattgcctattctaatgatttgtttg
tttttctTACTGATTTAAAGGTGTTACATGATATAAATATATGATATAAATGACTTTATG
CAATTACAACTGCTTTTTTTTTCCTTTATGACATCTGGTTTTGTGTTATCTTAGGAAAGC
CTCTACCTTATGTACAACTACCAAAAATGCTTTTAGTAAGTAGTCttttttttttttttt
ttttttttttttgggagatggagtttcactcttgttgcccaggctggggtgcaatggcgc
aacctctgcctcccgggttcaagtgattcttctgcctcaggctcccgagcagctgggatt
acaggcatgtgccaccacccccagctaattttgtatttttagtagagacagggtttctcc
atgttggtcaggctggtctcgaactcctgacctcaggtgatccgcccgcctcagcctccc
aaagtgctgagattacaggtgtgagccactgcgccTTAGTAAGTAGTCTTATAGTTttgt
tgttgttgttgttgttgttTTTCAAtaaaatagggccttgctctgccacccaggctggag
tgcagtggtatgatcacagttcactgtaacctcaatctcccggaagctcaagtgatcctc
ccacctcagcctcccagtagctgggactacaagtgtgtaccaccatgcccggctaatttt
tttattttttgtagagatgggggctaggctgctcttgaactcctgggctcaagcgaccct
tttgccttggcgtcccaaagtcctggaattataggcatgcaccaacacacctgaccAGTG
TACACTCtttttttttggagacaggctgtcacccaggctggagtgcagtggttcaatctc
agttcactgcagcgtctgcctcccaactcaggccatcctctcacctcagccccccgagta
gctgggattatagatgcatgccaccatgcccggctaCAGTCTACACttttttcttttttt
tttttgagatggagtcgcactctgtcgccaggctggagtgcagtggcgcaatcttggctc
actgcaacctccgcctcccgggttcaagcgattctcctacctcaacctcctgagtagctg
ggactacaggcgcgcgccaccacgcccagctaatttttgtatttttagtagagatgaggt
ttcaccatattgcccgggatggtctcgttctcttgacctcgtgatctgcccaccttggcc
tcccaaagtgctgagattaaagatgtgaaccaccgcacccagccTACAGTCTACACTCtt
tttttttttttttgaaagaagtctcgctctcgtcccccaggcttgagtacaatggctcaa
tcttggctcactgcgacctccgcctgccgggttcaaacgattctcctgcctctgcctccc
aagtagctgggattaaagcgcctgccatcacgcctggctggtttttgtattttttagtag
ggatggggtttcaccatgttgtccaggctggtctggaactcctgacctcaggtgatccac
ctgcctcagcctcccaaagtgctgagattacaggcgtgagccactgtgcctgaccCAGTC
TACACTCTTAACTGCTGGACTGTACTGTCTCTTACATAGTCAAGTTGTCTTCTCATCACT
GAATTCCAAATAAAGAAAGTGTTACATTTGAGTTGAAAGTATCATTTAGGGACAGGTTAT
TTGATACGTGTAAAATATACTTCTGCGGACATGTCACAGTATATTTTATGTGTGTCATGG
TAAGTAGGTGACCAATATCAATTGGGTAAAATGCCTGATCATTGGAACCCAGACATTTCT
GGCTCTCATTGTAGAGCCTTACTTATTTTCATTTAAAAATGTCTAAGAGCTGTAGTTGTT
TGAGTTTCTAGCTTTAAAAAGTTAAGGGAGCATCTggccgggcgcggtggctcacgcctg
taatctcagcattttgggaggccgaggcgggcagatcatctgaggtcgggagttcgagac
cagcctgaccaacatggagaaaccccgtctctactaaaaatacaaaattagccgggcgtg
gtggcacatgcctgtaatcccaactacttggaaggctgaggcaggagaattgcatgaacc
caggaggcggaggttgcggtgagccgagatcgtgccattgactccagcctgggcaacaag
agcgaaactccgtctcaaaaaaaaaaaaaaaaaaaGTTAAGGGAGCATCAAATAGGTAAA
TAAATGACTAGTATCAATGACTTAAAATGGCTCAGCATGTACCTATATTTAATACATTCA
GAACAACTTTGAGTTAGAACCTAGTCTCTGCAGTTGGTGTATGGAAATACATAGCATAAA
CTGGAATTAAACTGGAATTCTTTGTCACCCTAGTAGTCCATTCTAGTAGTCCTATTTCAC
AGGATGTGATACACTTAAGGTTAGAATAATGGTAGCAAGAGATAAACAGACAGAGTTTGG
GGAGTCTGGGAGAGGAAGGAGACAAAATATTTTACTAAGTTTCTCTCATACTGTCTTTCT
ATCTCCACCCAAACTGCCCCAGCTTGGTGTAGCCTTATTGCCCTTGCCTTTGCTTTGATC
TATACTGGAGTAGGCTCCAAAACGGTGTACGATTCTTTGACTGTGACCTCTGGTAGTAAT
TTAAAAATATATATAtttttttgtagggacaggtctcgccatgttgcccaggctggtgtc
aaactcctaggcacaagcgatcctcctgactcagcctcccaaagtgttggggctacagct
gagagctactgtgcccagtcTAGACAGTAGTTTTAATGTTAGAAAGCCTTGAGGGTACTA
CTTGAAGCAAAGAATTATATTTGAAAACAGAATTCTAAACAGTGAAATAAATGACAGTAC
CAGAAGAAAGTTAACAGATAGGAATATTAAAATTACTAAGAGAATATACTCTGTGGGTTG
CATTTATCACCTGTAAGTTAGGTGAGCTGATTCTTGAAATCTTTTCAAGCCCATTTTACT
TATTTAGGTCACTAATTATAGAGTTTGTTGTTTAGAAGATGGCATCTAATTAAGGTAATg
agagagcgagagagagagagagagagagagagagagagagagagagagagagagagagaT
TCCTGTGAGATTCAGCTGAGTCATATCATCAGTAATTATCTTGAGAACTGTGTTGGAGGA
GCAGTGAATTTCTGTTGCTAATGAATATTTCATTATTGTTTGAAGGAACCGGTTGTATAA
AAGATTACTCCTggccgggcgtggtggctcatgcctgtaatcccagcactttgggaggat
gaggcaggtggatcacctgagatcaggagttcaagaccagcctggccaacatggtgaaac
cctttctctactgaaaatacaaaaaagttagatgggcatggcggcaggaacctgtaatcc
cagctacttggaggctgaggcaggagaattgcttgaacccggaaggcggaggttgcagtg
agccaagatcgtgccattgcactccagcctaggcaacaagagtgaaacaacgtctcaaaa
aaaaaaaaGtaataataataataataataTTTCCCCCAAAATAACTGACATTCATAAAAT
ATACAGAGAACCATATTAGATGCTTACTAGAAGTAACAGATTAAGTAAAATAGCTACTGT
TTAACAAAAGTAACTTCTccctttatgagtgcctgctatgtgtcaagtgaaatgcagtgt
ttttacatacattttccttagatcctcagagtagctgaaaggtagatatttttcctgttt
tagagttagggaaacagactaacagaataagtactttgtctaaTGATATGTAAAAATAAT
TATTGAattattcatcgagtacctccttgtggcaggtattatactacgtgctttatttaa
cctgattcttatatcagctttctttttcatatatttatgaaaaatatagattttttcata
aataaagatattgaggcacagagaggttaaataaatcatccagagtctagaaagtgacag
aactgtatttcaaaccagtatcttcttgatttctaaaagtctttacttttttttattttt
ttttttttgagacagagtctcactctgtttcccaggctggagtgcagtggcgcaatctcg
gctcactgcaacctccgcctcccgggcaagcggttctcctgcctcaacctcctgagtagc
tgggactacaggtgcccgccaccacgcctggctaatttttgtatttttagcagagacagg
atttcaccatattggccaggctggtcttgaactcctgatctcgtggttcacccgcctcgg
cctcccaaagtgctgggattacaggcatgcgccaccacgcctggcaagtctttactctta
accatgtttcctctcATGACTTCTTCATGTTGTAAGATACAATTTATCACATTGACTTGC
CTTTCAACTTTTAAATTCTGTGAATTTTTCTCTCTGTAAACTAAGCAAGGTAGGACAAGT
CGATTAATATCTTTACACCAATTGTGTATAAGGAATGTGTGATTCATTACCAGAAAGATT
ACTATTCTTGATCAATTCTGTTTCCAAATTAGAATGTATTCACTGAATATATACTATGTT
TAACTGTGTTATGATACAGAAGTGTGAATCTTGGTCCCAGAACTGAAGCTATTATAGGAT
AAGAACATAAACATGATGGTTTATGCTCAACTACTAAATTGTAAGTTTAAAAATCCAGAT
TTGGAGTAAGATATACAGAATGCACATAGATAGTAATAATTTGGGCAATGGATAAGTCAC
TGTGGCTGAACAGGTAGGGATAAAAGCTTACAGTTCCTagctgaatgcggtggcccatgc
ctgtaatcccagcactttgggaggctgaggcgggtggatcacctgaggttgggagttcga
gaccatcctggccaacatgacaaaaccccggctctactaaaaatacaaaaattagccagg
catgggggcgggagcctataatcccagccactcgggaggctgaggcaggaggatcgactt
gaacctgggaggcggaggttgcagtgagctgagattgcaccattgcactccagcctgggc
aacaagagtgaaactccatctcaaaacaaaaaacaaacaaaaaacaaaaaaaAAAGCTTA
CAATTCCTTTGAGGCTGGGCTAAGGAAATTGGCCTGATGATGGAGATGTTCTTTGGAAGA
GCAGCCAGGTGGCAAAGGCACAGTGATCAAATATGTGATTAATAGGAGTGATCCAGTCCT
AAACAGGGATAGAGGCTGAGAGGCCTAGTCAAGTGGTCTAAACTGCACATGAAAAGGAAG
GGAAAAATCGGTAACTTGAGCAATCCTTTATCATCCCTACAGCCACTCAGTTTTAGGTCT
GATCAGCAGTTATTCCACTGAGCTGCTGGATGAGCTGAGGGTGGTGATGAAGGCTGAGTT
ATTTGGTATATATGTAGTCTACCTTATTTAATATTGGCTCAGTTGCTGTACTCAGCTCTG
AAGACTTGAAATCTGGCTGATGGGTTATCATTCTATGTGAAGAAAGTATTGTAAGGGGAG
TATAGATGGTTAAGGAGGTAGCAGTAAAAGCAGTGCAGAAGAACAGAGATGTGCATGTAA
GAGCTCAATGATACTGTTTAGGGTTGCATTTACCAGGTAGATTCTTCTCACTATTTTTAT
TCTTGATAGCTGGGGTCTTTGGGACATCTAGGCTTATCTATTTTGTTTGGCTGCAAAAAA
GTCAGGTAAGAGGAAACACTTGGAAAGCAAAAAATAAATGAAGGCAGAGAACATCATAAA
GAGATATATGAAAAGAAGCCCCATTTAAATTATTTGGTAAAATGTGATATACATGGTACA
TCAGAGATATTGCATGCTTGGATTTTTTGGATTTTACAGATACAGCAACAATGTATTTCA
TTGATGTGAATGCCTTAGAGTTATCTTGAGCAAGAAACTAtttttttttttgaaacggag
tttcggagtttcgctcttcttgcccaggctggagtgcagtggcgcgatctcggctcaagg
caacctctgcctcccgggttcaagcaattctcctgcctcagcctcccaagtagctgggat
tacagtcatgcgccaccacgcctggttaattttgtatttttagtagagtcggggtttctc
catgttagtcatgctggtctcgaactcccagcctcaggtgatccacccgcctcggcctcc
caaagtgctgggattacaggcatgagccaccgtgcccagccTGAGCAAGAAACTTTTTAT
TGATATCTTGAATCTCCAGTATAATAAAGTTGGGAGCAGGGTCaataaatataaataaat
aataCTTTTTCCTCAAAAATATcatatttttttaaacctaagacatcatcaatcatagga
gacaccactaggaaaaaaacactgccaagtaaattatgaaactatagtgattgtaaaact
aaccccaatttcagaaatgttgcgatgtgCAGTACATACATTATACAGAAGTTAACTATC
AATTAATATCTCCTTGAACCTTTAGAACTTGATCTATAGTCTCACTTAAGTAGATTACAG
TAATAAGAAAGTCAGTCTCTGGTTTCAATATTTTGTGACTGGATATCTATAGGGAAAAGT
AAATGTAGGTAAGTGTAGGtttttttttgttttttttttttgagtcagggtctctctctg
tcacccaggctggagtgcagtggcacaaacatggctccctggggcctccactttctgggc
tcaaacaattctgctgccttagccttacctgagtagctgggactacaggcatgccaccac
gcccacctaatttaaaaaattttttttagagacagggtctcaccatgttgcccaggctag
cttcgaacttctaagctcaagcaatcctcccacctcagcctcccaaagtgctgggattat
agacgtgagccaccatgcctggccAAAAATGCTTCCTTATATTGTCATCTTTAAAGATTT
TCTggccaagcatggtggctcccgcctgtaatcccagcactttgggaggctgaggtgggc
ggatcacctgaggtcaggagtttgagaccagcctggccaacatggtgaaacccggtctct
actgaaaatataaaaaattagccaggcacggtggcaggcacctataatcacagctactca
ggagctaaggcatgctcctgagattggagattgcggtgagccaaaattgcaccactgccc
tccactctgggcaacagagcaagaccctgtctcaaaaaaaaaaaaaaaaaTCTATACTTA
CCTGTACTTACTTTTCTTTATAGACATTTAATCATAAAATATTGAAACCAGAGACTCATT
TTTTCTTATTACTGTGATCTACTTAAATGAGACTGTAGATCAAGTTCTAAAGGTTCAATG
AGATATCAATTGATAGTTAACTTCTGTATAATGTAAGCTGTCTCAAAACAAAATAATATA
AAGATTTCCTTTTGTTTTTAGGGAAATTTCTCATTCAGCTCTTTTCTAATTGCAGGTGAA
AACAACTGGCTTTTTTTTTAAAAAAAGCTATATGTGAAGCAAATCGTGTGCTGTTATGCA
CCTAATTTTGCCATGTATGCTTAATGAAGGAGGCAGGAGGCCATTTAGCCATCAAGGGAG
ATAACTTGGCCTAGTGCTTTTCTGCAGGGAAGCAGTTAAAATAAGTTTGAAGAAATTATA
TATTTAAGGAGAAGGCAAGTTTGTAACACACTAAGACAAAATATTAACTGCTGAGTTTTG
AATATTCTTGTGGTTTTCCCATGTCTACTGACATTTGAACATTGTTTAGTAATACTATAA
GGAGATATTGAGCAAAATAAGTTGGAACCCTGCCTTCTGTAATCTAGCTTTTACATGTTT
ATGTAGATTAGGTTAGGTTAAGAGAAAATACCGTAGTATTTTGTAGCTATACAAAGCATC
TGGAtccctgacttcaatggcacttatgtacttgttaagaagacagatcatagccgggtg
cggtggctcacgcctgtaatcccagcactttgggaggccgaggtgggcagatcacctgaa
gttgggagttcgagatcagtgtgatcaacattgagaaaccccgtctctactaaaaataca
aaattagctggccatggtggcgcatgcctgtaaccctagctactcgggaggctgaggcag
gagaattgcttgaacctgggaggcggaggttatggtgagccgagatcgtgccattgcaat
ccagcctgggcaacaagagtgaaactgtctcaagagaaaaaaaaaagacagatcataaat
aagtagatacataaaggaacaagatcattagagattgtgataaatgccacagggctatat
tagagggtaattggggaaggccactcacattagataaagggggtcagtgaagctttcctt
atgaggtgagacctgaggaataatcagccagatatgtgaataattgcaggaaaaacattc
caggtagaagaacagaaagtgtaaaggctaggaggtaagaaagagctcgatatttcacag
gatcggaaaggagcttgttgtggctcgaatgttgtgaactaggaagagagatgcacaaca
aggggttagacaggcaggcaggagccaaatcatttggggatttgtaggccatagtaaaga
tgaagtttgaattttattttgagaaaataagaaatgctttagaaagagtttaagcagagt
aatttcataatctaattttcatttttcaaagaccactctggtttatcggtagagaagaat
tagaggggaggcataggaaaaacaagaagactggttaggcagatgtgctagtcaagatgg
ccaagggtagtggcaggttggaTTTTTTCCTCTAGTACTGTCAAGTAGCATTTTGGTATC
ATTGCAAGCCTACTTCTCTAATATACTGTTTTTTAAATAGCAGAGACTCTTTGGATTTAG
AGTGTATAGTTGAGTgctgggcttgatggccaatgcctataatcccagcactttgggagg
ccgaggcaggaggattacttgatcccaggagttccagaccaatccggggagcatagtgag
atcctgtctgtacaaaaaataaaaaattagcagggtgtgatggcactcacctgtattcac
agctgctcaggagcctgaggtgggagaatcacttgagaccaggaggagttcaaatctgca
ttgagcacagatgatgccactgccctccagcctgggtgacggagcgagaccctgtcttaa
aaaaaaaagaaTACATAGTTGAATTAGTTTATTATTATTATGgagatgagatcttgctct
gtcactctcaggctggagtacagtggtacaatcatagttcactgcaacctttaaatcctg
ggctcaagccatcctcctacttcagcctcctgagtagctaggactacaggtgtataccac
catgccaagctaatttttttttttttttttttttggtagagacaacgtctcgctatgttg
cccaggctggtcttgaactcctggcttcaagaggatcttcctgccttggcctccaaaagt
tctgggagtacagggtgagccatcatgccACCCTTAATGTAGTATTCTTTGACTGCAGAA
TTAGATTTGAATTGAATAATACAAAAGCTGATTTTTAACTATGCCTTGACTGAAAACTAA
ATTCTTTTAAAAGTACTGGTAGAGGAAGTAGTCTTAGAGTTTAGTAGATGATAATGATAA
TAGCACACATTGCTGTTTTTTCATAGTTAATGAGCATAATGGTTATATTTAATGAGAGTT
TTAAAATTTATGTTTTTATTTCTACTTGGTGATTTTCATAACAAATTATACTTAGGCTCA
GGTCTCAATATAATTATCTGATTAGTGCATAGTTTTAAATCTTTAACTTTGCCACTAGAA
ATACACTTAATTTTTAATTTAGCTACTAATTGTGAAACATTTTTGTTTAGTATTTTGTTG
TTTTATTCATGTAAATCAATTTAAGCCTTTTCTTATTTAAATTACTTAATTCTACTTCTA
TAATCTATTCTAATACTGAATTCCGAACTCTCCTAAATTATTCTTGATTTAGATAAAATG
GTTTTAAGCTGGTAACTTTAAAAAATACAATTACTTCAAAATAATACACATACATGACAG
AAAAAATTCAAATTGTGAAAGGGCATAAAATGGAAAGAATATTTTATAACATTCTTATTA
TCTAAGCCAGGCAAAGGTTGGCAGCTTTCTTTCAGTTGGATGTCACTCAGCCTATTGAGT
ATGCAAATGTCTTTTGTTTGCATGCCACCCAACTCAGCAGTAGTGAGTGAAGGAGAACTG
ATGAAGATTGCCAACAGTACCTCACATCTCATCTCCCCTTTTATATAAGAGTAAAATTAG
ATGGCATGTGGTGGCAATACCTGAAAGGAACATGGTTCTAAGAGTGAATTTAAATAGTTT
ATCATTTGTATTAATAGATGTTTTTTACTCCAGTAGGTGCACATTTTTCTGGTAGTGGAT
ACAGACAATTACAGTGTACTAAGAACTTTGCTGAAGCATTTCAAGGCAAAGGTATTAAAA
TAAAAATAGATAAAAGTGGTTTGTTTTGCTAATGAATTTTGGAGATAATGATCAGTAGAC
CGCATTTACCAAGTGTGGCACGCCAACTGAAATATCTTCATCTTCTGTATAGGTTGTTAA
TCCTTAATACATATGTAATACTTAGTCTTTTACTTGGTATAAGTCAATGAGATGGTTAAT
CTTCATTATATAACATTTTAAGTTGATATAAATGAGCAGTATTTTGGGGGTTTTATTTTT
AAAGCAAAAGGTGAGCCAAAATATTAATCTTTAACAAATATAGTGGACAAAAATTTGTTG
AGAAAGTTTCAGATTAAGGAATCATGCAGCATCAACCAAGGAGCCTCAACATAATAATTA
ACCCAGCTTCTTAACAAAGATATGATTTAATTTTTGTTGTTGAATGATTTCAAGACTACA
TTTTCCTTTTGGGATTGTTCTGTATGATGCAGTAAAATGTTGGAAATCACAGTGATTGCT
TAAAATGAACATGCTGCAAAAAGGGCTCAAAAGTGCTTTTTGTAAAGAGCTCTATTGTTA
GTACAATTTTGCTCGTGGGTCCTCTGTCTTTTAGGGGAAGGCTGTAATGCCTAAAAGTTG
CCAGTGCTTCATTAAGCTAATGCTGAATTATAGCCAGACATTCAGTGATCCAGACCCCAG
ACTTCCCTGCCATCCAAGAGGAGCAGTTGGGGAAGGGAATGAGGTGGAGGTGGGAGGTGG
AATAGGCCTTTTTTACGTAGTAACTTTATGTATTTATTGTGTCAAATGAGTTTAGCATAC
TTGTGTTATTAGAATCAATTTggccgggtgtggtggctcacacctgtaatcccagcagtt
tgggaggccaaggtgggtggatcacaaggtcaggagttcaagaccagcctgaccaacatg
gtgaaaccctgtctctactaaaaatataaaaagttagccgggtgtggtggcacacgcctg
tatcccagctactcaggaggctgaggcaggagaatcgcttgaacccaggaggcggaggtt
gcagtgagctgagatcacaccactgtactccagcctgggcaacagagtaagactccgtct
caaaaaacaaaaaacaaacaaacaaaagaaaGAATTAATTTAAGCCTTGAATGCTCTCTA
ACTTTTTCTCCCATTAGCCTTTCCATTTTTTTTTTCAGTTAATAAGAAACAATACTGATA
GCAAAACTTGCATtgtgtgtgtgtgtgtgtgtgtgtgtgtAttttttttgagacagagtc
ttgctctgtcactcatgctggagtgcggtggcatgatcttggcttgctgcaacctccgcc
tcctgggttcaagctattcttatgcctcagcctccctagctgggactacaggtgcatgcc
accctgtgttgctaatttttttttttttttgagatggagtttcgcttttgtcgtctaggc
tggagtgcaatggcgcgatctcagctcacagcaaattccgcctcccgggtacaagccatt
ctcctgcctcagcctccggagtagatgggattacaggcatgcgccaccacgcccggctaa
ttttgtatttttagtagagatgggatttctccatgttggtcaggctggtctcaaactccg
gacctcaggtaatccaccctcctcggcctcccaaagtgccgggattacaggcatgagcca
ccgcgcctggctgtcctgctaatttttgtatttttagtagagatgAAccctctccctccc
cttcccctcccctcccctcccctcccctcccctccTCttttcgagacagagtcttgctct
gttgcccaggctgaagtgcagtggcgtcatcttggctcactgcagcctccgcctcccggg
ttcaagcaattctcctgcctcagcctcccgagtagctgggactacagttgcgcactgcca
cgcctggctaatttttgtattttttgtagagatggggtttcaccatgttggccaggatgg
tcttattctcttgacctcgtgatcctcctgccttctccttccaaagtgctgggattacag
gcatgagccTTTTTTTCTCGTATAATTTTGAACAAAATAATACTTAGTTTTTCATTCAAA
TTAGAAATTTAAGTAAAAGTGATACCTCTAGAAAGTTAACGTTTGACTCATTTTAAGAAA
GCAAGATTATAATAGGGTCATCTTATTTGTTCAGATTCTTTAGATTTCATATTTTTATAT
TTTAAAAAGTTTCAAACCTACTGAACATTTTACTTTATGTGGATGTACACTCACTTAAGA
GTGAGATATTgcagggcgtggtggctcacgcctataatcccagcacttttggagtccaag
gcgggtgatcacatgaggtcgggagttcaagaccagcctgaccaacatagagactccctg
tctctactaaaaatacaaaagtagctgggtgtggtggcacatgcctgtaatcccagctgc
ttgggaggctgagggaggagaattgtttgaacctgggaggcggaggttgtggtgagccga
gattgtgctattgcactatagcctggacaacaacagcaaaactccgtctcaaaaaaaaaa
aaaaaaGTGAGATATTAAGGGCTTTTACTTTCTATATTTTATATTTCTATGATACTTGAA
TATCATTTTACCAAATTTGTAAGTCTTATAATTACTGTGATTAGAAATATAATTTTAAGC
CCTAATAAAATGACTTATTGTCATTTTAGAGCTAAAATTTGTCTTGTTTCTTTGGGTTGt
ttttttttttttttgagatggagtcttactctgtcacccaggctggagtacagtggcatg
atctcggctcactgcaacctccacctccctggttcaagcaattctcctgcctcagcctcc
caagtaactgggattacaggcatgcaccactgcacccggctaatttttatatattttttt
agtagagacagggtttcaccatgttggccaggctggtctcgagctcctggcctcaggtga
ttcgcccgccttggcctcccaaaatgctgggattacaggcgtgagccactgagcctggcc
TAAAATTTGTCTTTTGCTAGGTATATGGATTTGTAGATGAGTGTGCAGTAGCAATGATCA
TAGTTTATTTTATGAATTAATAGTTAATGAACATCAGATATTGGTGATACAGCAATAAAC
GAGATAAATATATTTCCTTTTGGAGTTCATAGTTAAGGTTTGTtacatgggttgggtata
ttaggttgggtatattgggtggtgctaaagtttgggcttctactaatcccatcacccaaa
tagtaaacatagtacccaataggtggtttttcaacccgtgccctcttccctccctgcttt
tggagtccccagtgtctatcgttccaatctttatgtgggtgGAGACtttttttttaagac
aggatcttgctctgccaggctggagtgccaggttggaggctcactggcacctcaaccttc
caggctcaagcaatcctcccacctcagcctcccaagttgctgggagtacaggcgtgtgca
ccatgtccaggtactttttaaattttttgtagagacagggtctcgctatgttgcccagga
tggtatcaaacttctggactcaagtgatcctcccatctcagcctcccaaagtgctgggat
tacgggcacgagccatctcacctagccCTGTGCACTTTTTAAACTCCATTTACAACATTG
GTCAGCTTTTTCTTATTGTACTATAAATTGGACATTAATGAAGTTTTGTGGTCCTGAAGC
CTGAAAAAAAAGTCAGATACAGTAATTAGAACTGTTTAACTGTTCCATCATTTCCTCTGC
TATCTTATTTTTATTCATTCTGTAGAAGTCCAGACAGGAAAAGGTTGATTGTTGGTaggg
tgactatataatttgcaagtcccagggcaaaataaaaatgggggctcccttattcaaaaa
gcaggaaaaggggcagggcgtggtggctcatgcctgtaatcccagcactttggagggctg
aggcgggcggatcacgaggtcaggagatcgagaccatcttggctaacacggtgaaacccc
gtctgtactaaaaatacaaaaaattagatgggtgtggtggcgggcacccatagtcccagc
tactcaggaggctgaggcaggagaagggcatgaacttgggaggcggaacttgcagtgagc
caagatcaagccattgcactccagcctgagcaacagagcgagactccgcctcaaaaaaaa
aaaaaaaaaaaaaaaagcagggaaaatgtgctgctaaaggtactaaaatatatacctttt
ttctttctttgtagtgtctccttcaacttgtcatattttaaaaaaatttatcatctaatg
tcagtctaagcaaagaaaaattagaattttaaatcattagcctgtattttactgttcatc
cctatatgttgtgtagtgtccatttaaaatgcaaatataagaatatttacctcatttgtg
gaaactgaaattatacagtcattttgtagttgcacttgcatgtgtagtttgtttttgcta
gaacagtagaaactctgtacaaacgaactcagtggtttgtatttcacttcttgatgaata
catattctaccaacattctaccttctgcttactgatgagtagggaaggactgagaagaaa
aggaattatgggtggccctatctctacctttacttttatgttattatatccagcataagt
ggttgattaatataggcaagtaataggagaaataaaggatataatagggttccttcattg
ttagtttcataaaacaccattgccttctttctgtgttccgagtaagttgtagccccttgg
ggctgtgagcaaccccctccagtgagaattaatacaattttctttgtactcTATGGCAGA
GAAGATGCTCTTACTTTGTTTTGTTTTGAGAACCCTGGCTAGTCCTTGTCAGGAGGATGC
TAGGCTTTATGGGTTTAAGGAAATTGGTTATATGCTGTTAACCATTTATACAGTAATAAA
TTGTTTAATAGGAATTTAAGGCCCAGGCCATAACAGGAGTCCTACTGTTTTATTTTCTGG
AAAGTGAATGTAGTTTCATGAGTGTGGAATATTTGTAGCATATTAAAATTGCTCTCTAGG
TACAGTTAGCTTATCCCTTATGGTTTTACCCTGCTGTAAGGGGAAACCATACAGAATTGA
GCATCAATGAATAAATAAACCTCTGCCAGAGATTGGCAGGCTTTTTGGATCATGGTGTCA
TTCCAAGTTAGGGTTAGGCACACACTAGAGGCTGTGACTTGGTAATTCAAGTGTTTCACT
TGGTTGCTACTGTGCCCTGGCTGCTATGCAAGGATGGCAAGAATGGCGTAATAAACTTAA
AGCTGTAGTAATGCTATAATTGTCTGATAGTAGTGATTAAGGTCTGGGTTAGTATACCCG
AGGAGTCCTGTTCAGGTGTTATTCTTTTTTCttttttactttttctttttcttttttttt
tgagacagagtttcaaacttactcgattgtcacccaggctggagtgcagtggtgtgatct
cggctcactgcaacctctgcttcctaggctcaagtgattctcctgcattagcctcccaag
tagtttgaactacaggcatgtgctaatttttgtattttttttttttgagtagagacaggg
tttcaccatgttggccaggctggtttcgaactcctgacctcaaatgatccgcctaccttg
gcctcccaaagtgctgggattacaggtgtgagccactgcacctggcctaatttttgtatt
tttattagagacgggactttgccatgttgctcaggctggtcttaaactcctgacttcaaa
ctcctgatccatccttcttggcctcccaaagtgctgggattacaagtgtcagccactgtg
cctggccTCAGCTGTTATTCTTCATGCGTATATTTGTTTTGTTCATTTGGGGCACCTTGT
TGGTTATCATAAATTTTGGTGTGATCAGGTACTGCTCCTTAATAATACTGTATTTggctg
ggcgtggtcgctcacgcctgtaatcccagcactttgggaggccgagacgggtggatcacg
agatcaggagatcgagaccatcctgacatggtgaaaccccgtctctactaaaaatacaaa
aaaatcagccaggcgtggtggcgggcgcctgtagtcccagctactcgggaggctgaggca
ggagaatggagtgaacccgggaggcggagcttgcagtgagccaagatccagcctgggcga
cggagttccgtctcaaaacaaaaacaaaaacaaaaaaaaaaCTGTATTTATACTTTATTC
TGCATAACTTCTTTTAACTCAGGATTTCtttttctttttcttttcttttttttttggaga
cggagtctcgctttgtagcccaggctgaagtgcagtggcgtgatctcggctcactgcaag
ctccgcctcccaggttcactccattctcctgcctcagcctcccgagtagctgggactaca
ggtgcccaccaccacgcctggctatttttttgtagttttagtagagacggggtttcaccg
tgttagccaggatggtctcgatctcttgacctcgtgatctgcccgcctctgcctcccaaa
gtgctgggattacaggcgtgagccaccgtgcctggGCTTTAACTCAGGATTTCATAAAGA
AAACAAGATTGAGAAAAACCAAATCTGTTTGTTGTATAAAATAATGTATAGCTCTGAATA
GTCATGTCTGATTTTGGGTAAAATGCTAAAAGACTATTCTTCTATGAAGTGCTTTTTACT
TTTGCAGTTTTAGGTGGCAAAATAATTTCATATTCTTATTTCCTCACAGAAACCATATGT
CTGTGGTTGCTTCTTAGCTCTATCAAATATCCACCTAAGTGCACCAGTAGGTTAAATTGT
TTCTCATAAAAGGTTAGTTTTGACAAATTTTTGCTGTTAGCTTTTCATTATCACCAGATC
TTGACTGTACTGGCACAATGGTGTATAAAATCTAGAGAGGAAACAAATCAATGTGAACCA
TAGCATAGTTAATGGGTCTTCTCCAAAGCACTTATTTGGTTAGATAAAAGTACATAAagc
acttctcactgtgtctggtacagaggggaggcatgcaacaaatgtttttagaataaataa
aAATTCAGTTCTTGTAAGCATTAGTATTAATTACATGAAGGACTTCCAGGCACTGTAATC
AGTCTTCTATCTTTGAGATTTGAAAGAAGCAGGAAATAGGGCGTAGGACCTACAAGGAAA
CAGGAAGATTATCCATGTTTTTATTTCGCATTCCACTTGAACTATCTTGGAAACACAGGG
TATAACATCAAACAATGGTCATATAAGTATTTTTTAAAATTTGTTTTTATCTGTTGCTTT
ATCTGCTTTGTGGTATATTATTGTATTCTATGTCTGGACATGTCTGGACGTTTTCAGTTG
ATTCATTAATATCAGGAGTAGTGTGAGTGTTTCCTTGTCAAGGAGATACTGCATTTTCTT
CCTAGTCCCATAATTAGCCAAAGGAACAAACTACTCTTCTTAAATGTTCATCAAAACAGG
TATATGAGTctgggcgcagtggctcacgcctgtaattccaacactttgagaggccgaggt
gggtgaatcacttgaggccaggagtttgagaccagcctgggcaagacggcgaaaccttgt
ctctataaaaaatacaaaaattaatcaggtgtggtggtgcacacctgtaatcacagctat
ttgggtggctatggcatgagaatcacttgaacccagaaggcggggaagttgcagtgagct
gagatcgcgccacttcattccagccttcatgcagagcaagactctgtctcaaaaTATATA
TATAAGATTACACATATATTTCAAAAAAATTATATTTTCCAAAACCAAAAACCCCACAGG
TATATGATCTGTAAAACAggctggacatggtggctcatgactgtaatcctagcactttgg
gaggctgaggcaaggaggatcacttgaacccaggaatttgagacttgcctgggcaaaata
gtaagactctgtctctattaattaaaacaaaaacaaaaACAAAAATGACAGACATATGAT
CTCCGAAACAAACGAATCATGCAGGtcaaccaggatgtggggagaactcaaaaaggtata
taaacaataacacacaaacctaattgtattataaatggataatacactgaaggggttggg
gaagaaaataacttgtctaagatactttggaaaattataaggctaaagacaaaaagaatt
atatgcaaatattgtggtgtcattagtaagtttctttctcataggggcaggggttagcaa
ttctactttatatatatacttaacagtaaacaaattagaaaatattgtggataataagac
ctaggttcctaactctctccactgagaggacctagaattaggaataccacagtagcagtg
accacaatagtgccccagatcttgatttcttttctttttctttttttttgacagtgtctc
accctgtcgcccaggctggagtgcagtggcacggtcttggcttactgcactctccacctc
ctaggttcaagtgattctcctgcctcagcctccctagtagctaggactataggcatctgc
caccacgcctggctaatttttgtattttctgtagagatgggatttggtcatgttgtccag
gttggtctcaaactcctgacctcaagtgatccgcccgcctcggcttcccaagatgctggg
attacaggtgtgagtcaccatgcccggccccagatcttggtttctaaataacattctcca
ctaataagaacccttgagaaatgactgattccaggactgaggcagggaaaatcaaaatga
acctgaaacatttaatggtatcagaaagtaactaaaaaatgataggggcatatgaaagga
tctaaccaacttgaagagatagttccattggtcaaagctaagacaaaataaataatcata
gtattggattcgaatccatagaatataataaatatcagtgagtccatactaatataaaca
agggagaaaggacagcctatctatctagctagctagctatctgagacagtctcttgctct
gtcacccaggctggagtgcagtggcacgatctgggctcactgcaagttccacctcccggg
ttcacaacattctccttcctcagccacccgagcagctgggactacaggcgcccgctgcca
cgcccggctaatttttagtatttttagtagagatggggtttcactgtgttagccaggatg
gtctcaatctcctgacatcgtaatccgcccgcctcggcctcccaaagtgctaggattaca
gacgtgagccactgcgcccagtctttttatttttaaaaataataataaaaaatagtaaac
tttatttttagagcaattttatgttcacagtaaaattgagaggcagctctttttttgttt
ttacagtagaatttcagttaataaatagaaggagtgatggaaatagaaaatcatcattag
gcgatctccatggcaggttcttgttgcaggcaagaatcaaccaatggatgctaaaattag
tgggtgaaagtgtggtaagaaacacggtatttaaataggctctaagtatctgccctacaa
aatacttattcattacaaaggggaacctttgtaatgtaacactggagaaatctggatata
ccactctaacctggtgacacattgacatctgtcagaagacaaaaattttgacaaaccaag
tttaaagattaattggcttttattagcaattcatgaatcaggcagcatcccatctaaaga
tttacaaaggcactccaatgagctgagcagtggaggcaggctttattggtagaaaaaagc
tgaagaaggcagaaacaaggaaaaagagtgattgctcattacaaaattactttccttgta
gggttaaaacagaggaacttcattatcttgctagcacaaataaactgggccccttctgat
tggttgctgtgaatggcctgtttgttggaaaactggcccattttattgttcagtttgatt
atgtggtgcctagcaggagtgactccattcaggttttgtgtgctctgttggagtctagtg
tagaaactcagcccaaaacagtggctttctatacgtttatttaacacgtcagatgcttcc
tgatgcagtgcactgagaaggacatagcatcgcctctgtggtattttttgccaggaaagg
taatttttgtctaatcatgagaaaacagagataaacccaaattgaggaacattctacaag
ataacttcccagtactttaaaaaagtctcaaagtcataaacaagaaagaactgagggact
attgcatattggagcgatctaaagaagtattacaatttgtggaattcttgattaaatcct
ggaccagcaaaaggacattagtgggaaaattgatgaaattcaaatgagatcttatattga
agttaattgtgtcagtgtacatttcctggttttcataattgcaagtgattatgtaaggtt
tgttaatattaggagcagctgggtaaaggttatacaaaaactctatactatttttgcatt
ttttctgtaagtttaaaacattttccaactaaaaaGTTGAAAACACATGTATTAGAGACA
CATGCGTATGTGTCTCTAATAATCTTAAATATATTTAAGATGATAGAAGGAATTCTTGAG
ATAGTAAAATGAAGTCACCAAAAAACAAACAAAGAAACAAAACGAAATCACCAAAATCTA
TCAATAAATTTCAGGTAATACTTTTGGCAGATTCAttctttgagatggagtctcactctg
tcgcccaggctggagtgcagtggcgcaatctcggctcactgcaagctccgccttctggat
tcacgccattctcctgcctcagcctcccgagtagctgggactacaggtgcccgccaccat
gccctgctaatttttttgtatttttagtagagatggggtttcactgtgttagtcaggatg
gtcttgatctcctgacctcgtgatccgcccgcctcggcctccgaaagtgctgggattaca
ggcgtgagccaccgtgcccggccGTTTCTGTTATACtttaaaaaatataatttatatttG
GCACCTATATTTCTCAATAAAAATATAAGCAGGAATTTTTAGTTTTGTAAATTTTATAAT
CTGGGTCTAATAAATCTTAAAGGGATACTAGAGTTTATGTAATCATTAACCACATTATTT
TAGACATTTTTTTGTGCAAACTGATTTTCTTATGTTTATACCTATGGTCTTCAGTAATTA
CTATTTCACTGATAGTTGTAAGAATATGAAATTAAGGCAGGAAGAGGAGAAGTATTAGTT
TAATGTGTACTATATGCTGTGTGTGTGTGTGTGTGTACACACTTACATGCTgttgattct
cattgttcttggattccatatttgtaaatgttcctactcactgaaatttatttgtaaccc
ccaaattaatatgcatagtgtttttgtagtcatataaggatatctatagagctgtgaaaa
atgtaagtcacctgatgcacacgttctcagctgaggtcaaacaaggccacattctgactt
cttgtttcaggtctcatgccataaacaaatgtcctgttcgtggcccatttagtgccatat
ttttctcatttttgtgctttttgctggtgatttcactgttcaaaatggcccacaaatata
gtgctaaagtgttgtctggtgttctaagtgcaagaaagctcttttccttagggagaaaat
acctatgttagataatcttcagtcagtcatgagttatacaggcatgaattatagtgctgg
tagccaggagttgagtgtcagtgcatcaacaaaatatattaaagtgactttaaacaatca
cacgcacacaaaacaacattatatattgatctgttaatgcaaatgtggtgagcacaggct
tatagcaatctaaccttgtatttctcctagaagcaatggttcattgttcactaattcagt
gtttgcaataactatatagaacataCAAGAATCATTTGTATGTGTGTGATACCCATCTAT
Ctaatatatattacatattgttcattatatattaaaaatgttattaattatattactttt
tttttttgagatagggtctcactctgttgcccaggctggagtacagtagtgttattttgg
ctcactgcaacctccacctcccgtgttcaaatgatcctcccacctcagtctcttgaatag
ctgggaccacaggcgtgcactgccacgccgccaaattttttgtatttttagtagagatga
ggtttcaccatgttgcctaggcggtgtggaattcctgagctcaagtgatctgcccacctt
agcctcccaaagtgctgggattacaggcatgagccaccacgcccaaccttatattattaa
tatatGTTTCATATATACATATACATACAcaggcataccttgtttattgtgcttcactat
tgcacttcacagataactgtgttttgaacaaattgagggtttggggtaactctgcatcaa
gcaagtcactcaacaccatttttccaacagcatgtgctcttttcatgtctgtgtcatatt
ttggtaattcttgcaatgttgcaaacattttaattattacatttgttatagtgatttgtg
atcagtgatctttgatgttactattgtaattgttttggggcaccaggaaccacacccata
taaaatggcaaacttaataaatgtttgtgttctgactgttctatcagctgttgttcccct
gtctccctgttttcaggcctccccgtttcctgagacacaaatattgaatttaggccaatt
aataaccctgcaatggcctttaagtgttcaagtgaatgacagagttgcacgtttttcact
ttaaatcaaaagctaaaaatgattaggcttagggaagaaggcatgctgaaagccaagaca
ggctgaaagctaggccttttgctccagttagccaagttgtgaatgcaaaggaaaagttct
tgaagaaaattaaaagtgttactccagtgaatacaggaatgataagaaaattaaacagct
ttattgctgatagagaaaaagtttaagtggtctggatagattaaactaactacaacattc
ccttaggtcaaaacctaatctcagagcaacaccctaaccctcagtcttgtttttttcttt
tggagacagagtctccctctgtcgcccaggctggagtgcagtggttcaatcttggctcac
tgcagcctccacttcctgggttcaagcaattctcctgcctcagcctcctgagtagctggg
actacaggtgtgcaccaccatgcccggctaatttttgtatttttagtagagatggggttt
cgccacattgtccaggctggtcttgaactcaggtgatccgcttcccttggcctcccaaag
tgttgatattacaggtgtgagccaccgtgcccagccccctcagtcttctgtgaaaactga
gagaggtaaggaagctacagaagaaaagtttaaagttagtagaggctgaatctcaacaga
ttttcaatgtagatgacacatttttatgttggaagaatataccatctaggacttttataa
ctggagagaaattgttgggctcagtggctcacacctgtaatcccagcactttgggaggcc
gaggcgggcagatcacctgaggttgggagtttgagaccagcctgaccaacatggagaaac
cctgtctctactaaaaatacaaaaaattagctgagtgtgttgctgcatgcctgtaatccc
agctacctgggaggctgaggcaggagaattgcttgagcctgggaggcggaggttgcggtg
agccaagtttgcgccattgcactccagcctgggcaacaagagcggaactgcatctcaaaa
gaaaaataaataaataaataaacgtaactggagagaaatcaatgcctggcttcaaagctt
caaaggacaagtcagctctcttgttaggggctaatacagctggtgactttaagttgaagc
cgatggttatttaccattttgaaaatcctagagcccttaagaattatactaaatatgctc
tgcctgtgctctatgaatggaacaacaaagcctgaatgacagcacatctgcttacagcat
gacttactgaatattttaagcccaccattgagaactactgctcagaaaaaaagattgctt
tcaaaatattactgatcattgacaatgcacccgatcacccaagagctctgatgtagatgt
ataaggagatgaatgttgttttcatgcctggtaagacaacatccattctgcagcctatgg
atccaggagtaattttaactttaaaatcttatttaagaaataatatttcataggctatag
ctgccatagatagtgattcctctgaatctgagcaaagtaaatgcaaaacattctggaagg
aattcaccattcaagatgcctttaagagaatcagtgattcatgggaggaggttaaaatat
cagtactaacaggaatttggaagaagttgattccaacctttatggatgactttgataggt
taaagacttcagtggaggaagttactgcagatgtggtggaatagcaagagaactagaatt
agaagttgaacctgaagatgtgactgaattggtgcagtctcatgagaaaatttgaatgga
ggaagagttgcttttttttttttctttttcagaaagggtctcactcttgcccaggctgga
gtgcaatggcgtggtcacagctcactgcagcatcaacctcctgggctttatcaacccacc
tcggccttccaagtagctggaactacaggtgtgcactaccacacctggataatttttttt
tttttttttgagatggagtcttgctctgtcgctaggctggagtgcagtggtgcgatctcg
gctcactgcaacttctgcttcctgggttcaagcgattctcctgcctcagcctcccaagta
gctgggactacaggcacgtgccaccacgcccagctaatttttgtatttttagtagagacg
gggtttcaccgtgttggccgagatggtctctatgtcttgacctcgtgatccgcccgcctc
agcctccctaaatgctggcattacaggcatgagccactgtgcccTGTTTaaaagttgctt
cttatggatgagcaaagaaagttgtttcttgaggtggaatctacttgtgcagacgctgta
aacattgtttaaatgacaacaaaggacttttttctttttctttttctttttttttttttg
agacagagtcttgcgctgttggccaggctggagtgcagtggtgtgatcttggctcactgc
aagctctgcctcctgggttcacacgattctcctgtctcagcctcccgagtagttgggact
acaggcacccgccaccacgcccggctaattttttgtgtttttagtagagacgggatttca
ctgtgttagccaggatggtctgaatttcctgacctcatgatccacccgccttggcctccc
aaaatgctgggattacaggcgtgagccgtggcgcccagccTAGCACAtttttcttttttg
aaatggagtctccctctgtcgcccaggctggagtgcagtggcacgatcttggctcactgc
aacctctgcatcccaggttcaagctattctcctgcctcagcctcctgagtaactgagatt
acagggacctgccaccatgcccggctaatttattttttttgagacggagtttcacttttt
ttgcccaggctggatggagtgcaatggcacgatctcggctcaccgcagcctccgccttcc
gggttcgagcgattctcctgcctcagcctcctgagtagctgggattacaggcatgcgcca
ccatgcccgtctaattttgtattttttagtagagacagggtttctccatgttggttaggc
tggtctcaaactcccgacctcaggtgatacgcccgccttggcctcccagagtgctgggat
tacagacatgagccactgcgcccagccTTCCATGAAGTATTTTTAAATTAAGGAATGTAC
ATTACGttttttgttttgtttttttgagacggagtcccaaggcaggagtgcaggggcctg
atcatggctTTTTCTATATTCCttttttttttttcttttttgagacagcgtctcactctg
tcacccaggctggagtgcagtgctgccatctcggctcactgcaacctctgccttctgggt
tcatgccattcttccgcctcagcctccccagtggctggaactacaggtggccgccaccac
gcccggctaattttttgtttttttagtagagatagggtttcaccgtgttagccagggtgg
tcttgatctcatgacctcctgatctgcccaccttggcctcccaaagtgctgggattacag
gtgtgagccaccgtgcctggccCGTCATGtttttttttagacctaatgccattgcccact
taacagactacagtataaacataacttatatatgtactgagaaaccaaagaattcatgtg
atttgccgtactgtgatatttgctttattgcagtgttctggaactaagcctgcaatatca
ctgaggtatgcttgTATTTCTTATCTAATCTTTCTAAAGCATCCAGGcccttctacatga
ggagtgagaacagacaaaattaagtgatttgcccaatataatagccagaactcagggtct
ggttccaaagtctgcagattaaaaATCTCTTTTTAGATGACATTATCTGTTTTGCCTAAG
ACATACAGTAAAGGCATCTGTAAATTTATCTTGACATTTAATTAGATGtgttgacaaaaa
gactcaaactctgtaaaatatttgaagagatttattctgagccaaatatgagtgaccaag
ggcccatgacacagccctcaggcaatcctgagaacatgtgtccaaggtgcttgggttaca
gcttgattttatacattttagggtggcagaagttatagataccagtcaacacatgtaagg
tgaacattgtttcagttcagaaaggggggacttccaggtcataggcagattcaaagattt
tgtagttaagttaccctctgaagacctggaatcaatagaaggaaatgtctgggttaagat
aaggggtgggggagaccaaggttcttatgcaaatgaagcttccttgtagcaggcttcaca
gagaatagattgtaaatgtatcttatcagtctttaaaaggtgccagactgttagtggatt
ctcttctggatcagggaaaagacctggaaagggaaggggattctctgcagaatgtggatt
ttcccaagagacagctttgtaggctatttcaagatatggcaaataaacatatttggggtt
aaaatattctgatttctttccttatctgtcatgtgatgttatgtcagagtcaggtaagcc
acattatgtagggttaaataaaacccctctgatgagactatggtttgtaaggcgtgactc
cccaggtccctcagatagaaatttgaggagaagaaaaaggtcagagtttagtcctcaGAT
GGCAAGAATAGTAAGATTTCCCTCATATCTTTCTATTTGAAAATTAAATTGCCTTCATTT
TAAAGTCAAATTTAACATTATGTATTTTTGTTTTAACAATTTACTTTTTTATTCAGCGAT
TCACTTATTTAAAATGCCATGTACTAATTAGCGTAACATTTTCTAGGTAGTTTTTAAAAA
TTTCTTTTGGGATTTATGTTTATTTTTGTTCAtttatttatttttattttctattttttg
agatagagtcttgctctgtcactcaggctggagtgcagtggcaagatctcagctcactgc
aacctctgctgcccaggtttaagcgattctcttgccttagcctcctgagtagctgggatt
acaggcgcgtgccaccatgcttggctactttttgtatttttagtagagatggggtttcag
catcttggccaggctggtcttgaactcctgaccttgtaatccacccgtctcggcctcaca
aagtgctgggattacaggcatgagccactgcacctggTGTATGTTTTTTTTAAATGAAGT
CTTAACTGGGAAATGTGAAACAGTGAAGTATTTCAGTTTCCATAAGTAAGATCTTAAATG
TTTAGAGTGTCAAATGTCTCTAGAAGAAAACAGCGTCTTGTTGATTCTTTAGCTTTTCAC
TACTCTTTACAATGCTTTTCCCCGAAAAGCAATATGAGAAATTAGAAAAAAGGTTATTAA
AAACCCAAGGGggccagacacagcgattcatgcctgtaatacgcgcactttgggtggcca
acgcaggaggatggctttaggccaggagtttgagaccagtctggccaacatagtgagacc
tcgtatctaTTTTACatattttaaaaattatattaaaaaattaaaaaaatCCCAAAGGGA
ATGGAATGATAGTCATTTGCTGTAAAGAAATCAGAAGATTTTCATAATAATGCTTTTATC
CCTTCCATTTTTCCTCTAGAGTTATAATTGAATAATTAATTGCCTTATGTTGCTTATTGC
TTATAATAATTAGGGAAATTAGGATGTATCTAACAAAAAATAAAAGACTAAGAAAAAAAT
ACAAAAGACTCTTGACCATCAAAAGGTAGCTTTATAAACATCTATTCAAAATACATTTAT
TCAAAGAAATAATGAGCAATTACAAAATTAAACTTGAGAATATCCTTATTAAATAAGATA
GTATAGTTAATTAAAATAATTTATACAGAGAAACTGTGAATTTTATTGCTTTGTCTTAAA
ACATTCAGACTCCTTTCTAACATTGTTTACAGTTAAGGTTTTTGGGTTTAAGTTGAAGGA
TGAGGCCTGCTAACATTACTAAATATGCGTTTATAACCCTATACGTCCTGTCTGGAGTAT
GCAAACATCTGTAGAAGCATGAtttttttttttttttttttttttttttttgagacagag
tcttgctgtcgtccaggctggagtacagtggcatgatcttagctcactgcaacctccacc
tcccgagttcaagtgattctcttgcctcagcctcctgagtagctgggaccacaggtgcat
gccaccatgcctggctaatttttgtagttttagtagagatggggtttcaccatgttggcc
aggctggtcatgaactcctgacctcaggtcatccacctgccttggcctcccaaagtggtg
gaattacaggcatgagccaccacgcccagccAGGATGAGGAGTTTTTAAGGCAATATAAT
GCAATATTTAGTAATTGATTCCTTTAATCTATGAGGTCCAACTTAGAAGGAACAAAAATG
TTACCAGGCTTCATTTAAAAAAGAGAAATTGAggccagccatggtggctcacacctgtaa
tcccagcactttgggaggccgaggcgggtggatcacttgaggtcaggagttcaacaccag
cctggccaacatggtgaaaccccgtctctacaaaaatacaaaaaaattagccgagcatgg
tggcacacgactataatcccaggtacccgggaggctgagacaggagaatcgcttgaaccc
aggaggcggaggttgcagtgagctgagatagtgccattgcacaccagcatgggcgacaga
gtgagacttcatctcaaaaaaaGGGAGAAATTATAttgaggccagcctggacaataagac
cacatctccaaaaggaaaaaaaaaaaAAAAAAAGTTTAAAACCAGGTCAGGACCTATTTG
CAGATGTACAGTTATCATCACAGAAGGCTTTCTTCTCCAGAAATTTAACTTTGTAACTAG
TATTCTTAGCACTATAGTATTTGATAGCAAAGCTACCCGCCCCCACCTTTTTTTTTTTTT
TTAAAACAAGTTTTGCATTATACAAGACTGAATGGTGCTTGGCAGAGAGGAATTTTAAGA
ATTTGGAAGggcaggagaatggcgtgaacctgggaggcagagcttgcagtgagcggacat
tgtgccactgcactccagcctgggcgacagagtgagactccgtctcaaaaaaaaaaaaaa
aagaaTTTGGAAGTAGGGAGGTGAATGGAACTAGACTTTAACTGTAGACTAGAAGCTTCC
CTTTCCCAGTCTCTGCCCATTAAAAAAAAAAAAAAGTCACTTCCACTAGAAGATTCATAG
ATGTTGGGAAAACACAACTGGGGGAACTTTTGATTTTCTTTTTTAATGTGGGATGGGTTG
AGCAGGAGTACTCAAGAAATTGATAGGTAACTGTAGAGTAAATAACATGTAATGTCATTT
TAAAGTTTGTATTTTGTTGTGGTGGTTGttttgagatggagtctcgctctattgccaggc
tggagtgcagtggtgcgatctcggctcagtgcaacctccgcctgccaggttcaagcggtt
ctcctgcctcagcctcccaagtagctgggataacaggcacaaaccaccacacccagctaa
tttttgtatttttagtagagacagggtttcaccgtgttggccaggctggtctcgatctcc
tgacttcgtgatctgcccgcgtcggcctcccagagtgctgggattacaggcgtgagccac
tgcacccggccGTTAAAGCTTGCTTTAGTAAGCAGAAAACACTTTCAAAGATACATGTGA
ATGACAGCTGCTATTTGTCTTGTAGCTGATTCAAAGTACTCATCATAAAGTTGttttttt
gttttttttgagacggagtcttgctctgtcgcccaggctggagtgcagtggggcgatctg
ggctcactgcaaactccgcctcccgggttcccaccattctcctgcctcagcctcccgagt
agctgggactacaggtgtccgccaccatgcccggctaattttttatatttttaatagaga
cggggtttcaccgtgttagccaggatggtctcgatctcgtgacctcatgacccgcctgcc
tcagcctcccaaagttctgggattacaggcgtgagccatcgtgcccggccATAAAGTTTT
TTAAGTTAGCCATTTCCAGTGTCTGATCTTCAGTGAAGTTTGTAAATTGTttttgttttg
ttttgttttgctttgttttgagatagagtctccctctgtctcctaggctggagtgcagtg
gcatgatctcagctcactgcagactctgcctcgtgggttcaagcgattctcctgcctcag
cctcctgaatagctgggattacaggtacatgtcaccacacccagttaatttttctgtttt
tcgtagagatggggtttcaccattgttggccagactggtctcaaactgctgacctcaggt
gatccacctgcctcagcctcccaaagtgctgggattacaggcatgagccactgcacccgg
ccTGTATATTCTTTTAAAATAATAAAGATAGGGAGCTAGATATTAGTAAAAAGTAGCAAC
AAAGATGTAAGGATCAGATGATGACCCAAGGACTGttagtggagggttttgccatgttgg
ccaggctggtcttgaactccaaacctcaagtgatccaccctcctcgcccacccagagtgc
tgggattacaggtgtgagccaccatgcccagctGACAGGTGAAATACTAAAAAATAACAT
GGCTAGGCTCAAAAATGAAGCTTAACACCTCCTTGGAATAGAAAAGCAAAGTGTTCTACC
TAACTGAACTCTGGGGCCAGAAGTTGGCAGTTTTTCCCATGATTTCTTGCCAGGCTGACA
GGGTCCAAAAGTGACCATGTGAGAAGGAGATCAGAACTTGGCTCCCACTTCAGACACGGG
GGCTGTGTCTCCTTGAAAGGATGCCAGAAAGAGAACAGCATCTTGCTTCTTGGTGTTAAA
AACTTTTTTCATTggccaggcactgtggcacacacctgtaatcccagcagttgaggagga
tggggtgggaggattgcttgagcccaggagttcaagatcagcctaggcacagtggcaaga
cccttttctgtctctacaaaaattttaaaaatttctcgggatgttggcgtgcgcctgtgg
tcccagctactcaggacgctgaggcaggggtatcgtttcagccaggaattcgagtctgca
gtgagctatgatggcgccactgtactctggcctgggcaatagcataagacctcctctcta
aaagagaaaTGATAAAAggccaggtacagtggctcatggctgtagtcccagcactttcgg
aggccggggtggttggattgcttgaggccaggagttcaagaccagcctgaccaacatggc
gaaaccctgtctctactaaatatacaaaaattatatttgtttaattacataccacggatg
tggtggcccgtgcagacgtcccaactacatgggaggctgaggcgtgagaattgcttgaac
cttagaggcggaggttgcagtgagacaagatcatgtcactgccctccagcctgggtgaca
gagcaagactgtctcaaaaaaaaaaaaaaaaaaaaaggccaggcacagtggctcacccct
gtgatcccagcactttgagaggccgaggcgggcagatcacttgaagtcaggaatttgaga
ccagcctggccaacatggtgacaccctgtctctaatgaaaatgcaaacgttagctgggca
tagtggcatgtgcctgtaatccctgccacttgggaagctgaggcaagagaattgcttgaa
cccaggaggtggaggttgcagtgagccaagattgtgccactgcacttcagcctgggcgac
agagcaggacttcgtctgaagaaaaaaaaaaaaaCACGTTTTTTATAAGCTGTGGCCCTA
ggtctggcgtggtggctcacgcttgtaatcccagcacttttggaggctgaggcgggtgga
tcacgaggccaggagttcgagaccagcctggccaacacagtgaaaccccgtctctactaa
aagtacaaaaattagctgggcgtggtggcaggcgcctgtaatcccagctactctggaggc
tgaggcaggagcattgcttgaacctgggaggtggaggttgcagtgagctgagatcgctcc
actgcactccagcctgggcgacagagcgacactccgtctcaaaaaataaaataaaaaTAA
GCTGTGGACCTAAGGAATATGAGAATTAAGAGATACCCTTAGTACCAGAAATTTAGCCAA
TATACTCACTTGCTCTATAAAGGCATCTGCAATATCCCCAATGTCTTTACAAGGTTGGCA
TCTCAAAATACCATTATAAGACCTAGTTTTGGACTGAGAGCAAGAGATAGATATGTTAAA
ATAACTTTTaagataaatttaagacaacttcaagacaaattttaagagattaattgagca
aacattttttttttttccccagagatggagtctcgctctgtcgcccgggctggagtgcag
tggtgcaatctcggctcactgcaacctccacctcctgggttcaagcagttgtcctgtctc
agccttcctagtagctgggactacaggcacatgccaccatattggtcaggctagtctcga
actcttgacctcaggtgatccacctgcctcaccctcccaaagtgctaggattacaggtgt
gagtcaccatgcccagccgagcaagtaattttttatgagtcaggactacccctatcttca
ccccttgccccagccagaatagattcagtctgccgctagtgctgctgcatggttggagag
gatttatggacagaaaaaggaaagtaatgtacaggaaacagaagcgaggtacagaaatag
ccgattggttacagcttggcatttgtcttatttgaacatggtttgaagatttggcaacat
gtgattggccaaaactttgtgattgatacaagagtatgttataatctgtttacacattga
gttgggttacagttcactatatagaaaaatctctgggccgagattaaaggatatgaggag
acagctttaggctaaactttatttaacaGATATAGAGGGGAAGCACCTGGAAAGATGCTG
TGGAGGAGTTGGTGAGTGGGAGTTGGAAGATAGAGAAACAAACCAAAAATCCAAGTTGGC
AAAATCACATTTTGAAACATCTGAAAAAATAAATCTTATTTAAAAAATCTTTATGTGaaa
aatttaaagcttttagaagaaaaaatatatccttttgaccttggtctaaaaaagaattta
tttaaaagggcacaaaaaccaaaaataataaaaggaagattaatacattgaattgcattt
taaaaTtctatacagcaggatgcattacaaagtgaaaaaacagctacagattgagtaaga
tatttgtaacatatgtaatcaagtaagaattatccaaaatatgaaaaatattttttaaaa
aggtaacaatccaaaagggaaatgtgaaaggatttgaataggcaattcacaaaataggaa
acctgtatggttgatacatacttgaaaagatgcatccttaaacaaagaaatgcTTGAAAG
AAGGATAAAAAATGTTTTGGATGGTCTTACATTAGCAATTAAATGCTGTGGCCAGAAGTA
ACACTTTActtaggccctgagtgattaggatgatcagagcttgcctggtgacccatagga
aatagaacacgagcaagaaataaacttctgttatttaaagccactgagattttgggattg
ttattgcatataatttagtttatggccgggtacggtggctcacgcctgtaatcccagcac
tttgggaggtcatagtgggctgatcacctgaggtcaggagtttgaaaccagcctggccaa
catggtgaaaccccatttctactaaaaatacaaaaattaggcaggcgtggtggcgggtgc
ttgtaatcccaggtactcaggaggaatcgcttgaacctgggaggtggaggttgcagtgag
ccaagattgtatcactgcactccagcctgggcgacagagcaagtctccgtctcaaaaaaa
aaaaaaaaaaaaaaaGTAAATTTTggctgggtgtggtggctcatgtctgtaactccagca
ctttgggaggctgaggtaggaggatcactcgaggtcaggaatttgagacccacctgggca
acatagtaagatcccgtctcttcaaatatttaaaaactagctgggcgtgggtggcatgca
cttgcagtcctagctactcaggagggtgaggcagaaggagtgactgagcgtgggagtttg
aggcttcagtgagctatgacagtgccactgcacactagcctgggtaccaagttagaccct
gtctctttaaaagtaaaataaaataaaTTGctctggttaccatgtagagattggattata
agaggatgttgagaaaccactaaggaagtcattaaagttattcaggcgagatatgatgat
actcaagactaggatggtgcattggataggacgtggtatatttagatggaatctagtgat
aatattgaaggcgggcttggcgaggtgtttcacacctataatgccaaaactttaggaggc
cgaggcgggaggatcacttgagccctagagttcgagacaaacctgccaacatagtgagac
ccccgtctctacagaaaatacaaaaattagccaggtgtgccaagtggtgatgtgtgcctg
gtacttcccagctactcaggaagctgaggtgagaggattgcttaggcccgggagattgag
acctcagtgagctgagatcgcgccactgcacttcagcttgggcatcaagcaagaccctgg
ctcaaaaaaaaaaaaaaaaaaaaaagggcaggtatattggatttagtgaacaattggatg
tgTTATGTATTTCTGCAACAAAATTTTTACAGTAAGCAAACAGTGCTTTTGTGGACCAAA
AATCAAATTAAGTAAAAAGAAAAAAAAAAAACAAGAAGCAAGCCCTTAACAAGGCTTTGT
TTTCCTCTGAACCTTAAAACTTTTTCGTTCCTATACTATCATTTCTCTGAGGTAGTTTGA
TTTCTTCACTTCATTTACATTTTTTTCCATTCTCACAGTATTTCTCTAGTTAAGAATTGT
ATTATGCCTCTACTGCACCATTATAGGAAATACTTTTTATggttggacattgtggctcac
gcctgtaatctcagcactttgggaggccgaggtgggtggattgcttgagctcaggagttt
gagaccagcttgggcaacatggccaaaccccatctctacaaaaaacacaaaaattagcca
ggcatggtggcacgcagctatagtcccagctattcaggaggcgaggggtgggaggatcac
ttgagcctgggaggtggtagttgcagtgagctgagatcatgccagtgtgctccagcctgg
gtgacagagtgagatcctgtcttcacaaaaataaacaaacaaacaaataaaataaaTAAT
ACCTTTTATTATTTACCTCTGATCTATTCCTATTACAGTTCCGCATTCAGTGTAATTTCC
CCTAGGGGTAACTGCAATTTCATTTTTTTAATATACCCAACAAAGAGCTGTAGCTCCCTC
CTGTCTGCAGATCAGTGTTTATAGGACAGAATATAATATTCTACTATGCTAACTTTACCT
TTTACCCTTTTCTTAGCACGTGCACACACATGTGTGCACATACTGTCAGAGtccctattt
ctctctctctacacactgccagtctctctcccttgtcatactgtcagagtccctatttct
ctctctctacacactgccagtctctctcccttgtccccgcagtcgagtctgtctctctcc
ttctgtttctctctctctctttctctctctcttttttttttaagagacgggcttactcca
tctgccaggctggagcgcaatggtgcggtcatagctcactgcatcctcaaactcctaggc
tcaatcagtccttccactttagcctccagagtagctaggaccacaggtgcatgccaccac
accctggctaattttaaaaaagttttttttttggtagagatgggtcctcgctgtgttgcc
agactggtcctgaactcctgggctgaagcgatcctgcctgctcagcctcccaaagtgttg
ggattccaggtgtgagccactgcctccagccTTTCTCTTACACATGTGTACACACGCATA
CTGTCTTATAGTCCATGAAAATGGAAAGATTTATTCCAATGGTTCTGTTCTTAATATTCT
CAAATGCCTTTATATCTCTTGATATCTTGGCATTTTCAGGTTCATCACAAATTCTCCATC
TTTCCACATATATCTAACTGTAAGCCTTTGCATGTGCCCATAGtgttactggaaaggggt
cttgatccagaccccaagagagggttcttgcaccttgtaagaaagattttggggtgggtc
cacagagtaaagcaaaagcaagtttaagaaagtaaagTATTTTGTGTGACTTCAGGGCCT
ATACTAGTTCCATttggccccataaatatctctagaatctattcctttcttgttttcctc
tgctcctgcctttatcagttctctccttgtattattgcagtaggtttctagatggtaaat
gtccctcttttcttcttcccccaatctctttttcatactccgccagagtacttttctaaa
atacaaatctattcattttattcccctgcttaaaattcttcagtggttccttgtggccta
caaaatgaagttcaaactccttatcatggcacatccatcatctggttcctgcttacattt
tcagcatcatttcctactactactccccctttcccactctgcattccagtaacactgaac
tatttatggttactggaacttaacacgttcttgctaagcttttgcttatgatacgtccct
tgcttggaatttccttctctcctggtctgctttttgaatctttacttatctatgacagtt
tagctcaagtTATATTTCTGTGATGCTGATATTTTAAAATATTCCTTGATATTCCCTAGA
GAGATTGGGCAGTATAttagtctgcttgggctgtgtattagtccattttcacactgctat
aaagaacttccttgagactgagtaatttataaaggaaagaggtttaattgactcacagtt
ccacatgactggggaggcctcaggaaacttacaatcgtggcagaaggggaagcaggtgcc
ttcttcacaaggcagcaggagagagaagcatgaagtgggaacttccaaacacttgtaaaa
ccatcagatctcttgtgaacccactcactgtcatgagaacagcatgggggaaactgcacc
atgatccagtcacctccctcccttgacacgtggggattatggggattacgatttgagatg
agatttgggtggggacacagagccaatccatatcaggttgcagtaacaaaatactgtaga
atatgtggcttaaacatattttcagaaacttactttcttccaatgtggaggctagaagtc
caagatagggtgccagcagtcaggttctggtgagagctctgggttgccttccactgtgaa
attagagagaaagaaatctctctcttataaggccatcaatgcatttggattaggacccca
tccttatcatctcatttaacctaaattagtacctaaaagccctatctccaaatatagtca
cactgaggggggatagggcttcattatatgaattttgggggaacacagttcagttgtagc
aGTATGCAGTATTTGTTGAAAGAAGTGCTACAGTCTTTTTGTTttatgattcactgttta
catgattgtctttcccattagattacacatttcttgagagttgggattgtTTACTTTTTA
AAATATTCTTCAGACTTTGAATATGTGGAATTGTTGAATATGTGGAGTTGTTGAATGGGC
TAAGTTAATTGCATTATAGGATGGGATTAATGATGTATATTTAAGTAAGGTAGACGCCTA
GAGTAGGTCTTCTGGACTGCTAACTTTGACTGACATTACTGATGAATCATTTTGACCCAT
TCTTTTTGCCTAGCTTGCCAACTGGATGGGTCCTTTGGTTATATATACTTTCATTCAAAG
CATTTTATAACATTAACAACTTggacaggcgcggtggatcacacctgtaatcccagcact
ttgggaagctgaggcaggtggatcacctgaggtcaggagttcaagaccagcctgaccaac
atggagaaaccctatctctactaaaaatacaaaattagccaggtgtggtggcacatgcct
gtaatcccagctactcaggaggctgagacaggagaattgcttgaacccgggaggcggagg
ttgcagtgagctgagatcacgccattgcactccagtctgggcaacaagagcgaaactctg
tctccaaaaaaaaaaaaaaCTTGATGAACTTAATCTATATTTTAAGAACTCTAAATGATT
AAAAACTTTAGAAAGAATTGGGATTTTTCACGATTAGAGGAGACCAAGATATATTTCCTC
AGCTGTTAAACAACTTCAATCTGCTAAAATATGCTACTTCATTAAGATTTTGGGAAAGAA
ATTTTAAGTAACAGTTTAATGTTTTGGTGTCCATCATGTCTCCTTTGCTGGAGCAATAAT
AGATTTTGCATATATTTTATTGTCTTTTGTGTAGAAAGCATGGTATAAAGATAAATACAT
TAGAATACAAAAATTGCTCCCTCTGGATGATGTTAAAAATAAGACACATGTTTTTCAAGG
TATTCTGTTGCTGTTGatgagttttgagagtaatacaaacataggtatgaattttgttaa
tactgcttttcagtgagcctggtcaattaaacctctttgagtctcagttttctaatctgt
aaagtgATACATTTATATTACAATTTGGTTTATTTAAATGCATTTTAAAATTGAAAATGT
AAAACATTCATTTATagtcatgcaccacttaatgatgttttttggtcaacagcagaccta
atgaatatatgatggtggtttgtaagattgtaatattgtatatttactgtactttttctg
tgtttagatacataaatacttaacattgtgttatgttagtattgcctacaatattcagta
gtatagtaacatagagtacaggtttgtaacctaggagcaatagactttataacctaggtg
tgtagtaggctataccatgtaggtttgtgtaagaacactctatgatgttcatacaataac
aaaatctcctaacaaggcatttctcagaacttattcccattgttaagccacaatgactgT
TTTAAAATTCTAACAGTACAAAAGAGTAGCCAATGAAAAACTCTTTTTTTCTACTCTAGA
TCTCTAATTCTTTTTCTTCATCTTTAAAGTGACCATTGTTAAGTTTCTTACGTTTTTCCA
GAAATATTCTTTTTATATATAAATATAGGTACTTATATATTAAGTATAGGTATGTGTGTG
CATATGTACAAATGTGTGTTTGGGGTTGCCATTAAAAACAATAAGTTATGTAGAATAACT
AGTATGAAGCAAAACAGTACAGCAGATTTTAAATGATGAATGTTATTAACTCTCTTCCCT
TTCTTTCATCAAGGCTTCTTAAGGGCTTATGCAGTCAGAAAATTCCTTTAAGATTTGTTT
TCATTTTGTAATTTGAAATGTTAATTTTCAGATCACAAAGGTTGTCCATGTTCACATATA
AGCAGAAAAGTAATTAATATCTAACACCAGGTAATGATTTATTCCTTGCCGGTTATTTGA
GATTTTTCTTTACCATGCTGTTTCATTCCATTAGCAcagtggtatttaagtagaggtgat
tttgcactcaaggacatttggcaatatgtggagacattttttggttgtaacatctaggag
atactgttaacatttactggatggaatctagggatgctgtaacacgtcttaccatatgtg
ggacagcctccacaacaaagaatcatctggcacaaaatgcaagtattactaaggttaaaa
aaaccGTAAGTTAGCATAAATAATAATGAATTAAGTATAAGTTGCAGCCTCGCTCATTCT
TTAATTATAGTTTGTGTTGACTGTTTATTTTGTGattttattattttattattttaaaaC
TAAAATGATCCTAGATTAGATGTTATCTAATATGCAACAGATAGGTACATCTGTTCTGTT
TCTCAGATTCTGATCTTAAAGTCATTTTATCATATAGCATTGGCATTTGTTTTGCAAGTT
TTTACCTTAATTAAAAATAAATCAAAGGCAGCAGAAATCTGTGTGTTTTGTTGTCGTTGT
TGTTAACTAAAATGATAAAGGGATCCTCAGCTGTTAAATCTACTTTGTTGTTTTGAGGTT
TGACCTGGCCTTATTCCATATATAGCCATCTGCCAGCTGGTAAGGTGGTATCTAGTAAGG
ATATTTAAGAGTGTTGCCTTGCCAGATCTAGCCGTAAGCAAGTCCTATATCTAAATTAAC
CTTTGAGGCTGAAAATCATATAGCCATCTGCCAGCTGGTAAGGTAGCATCTGTCTAGGAT
GTTCAAGAATGTTACTTTGCTAGATCTAGAGGCAAGCATGCTCTCTGCTAAATTTCATCT
TTACTGGACCTCCAGGATCTTTAGGACTtgtattagtcaggattctccagataaacagaa
ccaataggagtaagtagataggtaggtaggtaggtaggtagatagatatatgtatagata
gataCAcaaggggacctcagaaagttcatggaaaatgcatattatgaaaaaactctgcat
gtttttcaaaaattttttgtgccaaaataaacttgaacaggatctagtttgaggcactaa
ggaaggctaagacatcagtttgaaaaaagctcctatcaaagcaacatgaattctactaaa
attgaagcaagaacaaacataaaatttatagtgaaactttggtagaagaatggtgaaatc
attgatgctttacaaaaagtttatggggacaatgccccaaagaaatcagcagttttacaa
atggataactcgttttaaaaaaggacaggacaggccgggcatgatggctcatgcctgtaa
tcccagcactttgggaggctgaggcgggcggatcacgaggtcaagagatcaagaccatcc
tggccaacatggtgtaaccccgtctctactaaaaatacaaaaattagctgggtgtggtgg
cgtgcgcctgtagtcccagctgctcgggaggctgagccaggagaattgcttgaacccggg
aggcaaagattgcagtgagccaagatcgcacgactacactccagcctggcgacagagcga
gactctgtctcaaaaaataaataaataaaaaaggacaggacagtgttaaagatgaagctt
gcagtggcagactgcaaggaaatttgcaaggaaaaaattaaccttgtttgtgccttattt
gaaggggacaaatgattaacagcaaaaacaatagcgaacatcacagacatctcaagtgat
tcagcttacacaattctggctgaaaaattaaacttgggcaaactttcatctcattggggg
ccaaaaccattgcacccaaatcagctatagacgagcagtgctttcaatggaatttttaaa
caaatgggatcaagatcctgaagcatttcttgaaaaaattaaaacagatgaaacatgtct
ttaccaatatatcctgaagacagggcataattaaagcaatggctaccaagaggtggaagt
ggtccagtcaaagcaaaatggactggtcatggcaacagttttttgggatgctcaaggtat
tttgcttgttggttttctggagggccaaagaatgataacatctgcttattatgagaatgt
tttgagaaaaccaaagctttagcagaaaaacactagggagaaatttgttaaagagtcctt
ctccaccatgacaatgctcctgctcattcctgtcatcaaacaagggcaatttttaaagag
tttcaatggaaaatcaatatagtcctgatttggctccttctgacttctttttgtttccta
atctttttgtttgtttgtttttgagatagtgtcttgctctgtcacacaggctggagtgca
gtggctggcacaatcttggctcactgcaaccttgacctctggggctcaagcgagcatcct
acctcagcctcccaagtagctaggactacaaggtgtgccaccatgcctggctaattttgt
ttattttttgtagagatgagatctcagtatgttgcccagtctgggctcaaactcatgcct
ggtgacacagtgagactctgtctcaaaaaaaaaaaaaaaaaaaaaaaaaaaaaatatata
tatatatatatatatatatatttatttatttatttacgtctataatcccagcaatttggg
agactgaggtgggcagctcacttgagcttaggagttgcagacccgcctgggcaacatggt
gagaccccttctcttcaaaaaaattcaaaaataagctggATAggctgggtgtggtggttc
ctgcctgtaatcacagcactttgggaggccaaggcaggcagatcacctgaggtcaggagt
ttgagatcagcctggccaagatggtgaaaccccgtctctactgaaaaaagacaaaaaaat
tagccaggtgtggttgtgggcatctgtagtcccagctactccggaggctaaggctggaga
attgcttgaacccatgaggcagaggttgcagtgagctgagatcatgccactgcactccag
cctgggcgacagagccagatcctgtctcaaaaaaaaaatacatatatatatatatatata
tatatatatatatGtttttgtacagttatacagtatgttcgtgttttaagctaagtgttt
tattataagagtaaaaatgttaaaaacagttaaaccacaggttaaaaagtttatgaagta
aagttagagtaatctaaggttaatttattatcaaggaaataaaaaacaaaagtaatgttg
tctaagtatagtgtttatgaagtctacagtagggtacagtaatgtcctaggccttcacat
tcacttaccgctcacacactgacctagagcaagttctagtcctacaagctccattcatgg
taagtgccctatacaggtataccatattttatctttcatactgtatttttgctctacttt
ttctgtgtttagatacacagatactattgtgttgcagcaacctacagtattcagtggaat
agctatacaactatcctatagtctagaagtaataggctatatcatatagcctaggtatgt
aataggctatgtcatccaggtttctctaagtacactctatgatattcatacgatgaagtc
acctaacaacaaatttctcagaacatatttctgtcattaagccacacatgactgCCTTAA
GTATTGTTCCATGAAATTTTTATTTTAGTTTTATGTTTACCTTTGCATTTGGTCATGATT
CAAAAAAGCATTTCTTATACTATGTTTCTTTCTATACTAAGTTAACTATAAAATGGTACA
TCACTGGTAATAGTGATAATAAACCGGCCATTTTCATGAAAACTTAGTTTTATCTTggct
aggcacagtggcttacgcctataatcccagcactttgggaggctgaggcgggtgaatccc
ttgagcccagagttagagaccagcctgggcaacatggtgaaaccccgtctctacaaaaaa
attagttgggcatgatagcctgcgcctgtggtcccagctacttgggggcctgaggtggga
ggatcacctgagcctaggtgattgaggctgcagtgagccctgattgtgctaccgcactcc
agcctgatggatagagtgagaccctgtctcaagaaaaaaaaaCAACAACAGCAGCAACAA
AAAAACCCACAAAAACAAAAGCCGAAAAGAAAAGGAAACTTAGTTTTATCTTGACAAAGA
TATCTAATTTGCTTCTAAGCTTTTTAAATTGAAACAATGCatggcctatcttttgaattt
gtgagtttgccacccctgaaaacatctaagtagatcatctgtcagagatgttacaggtag
gatgaattcctgctttattatggaaaatttgacttctagttctttccaagtaatatttta
taattctaACTTATATATGTGGTCCTATTCCTAGAAAATGATGTATTCTTTTCATACAGT
TTTTCCAGTGGTACTGAAAATAACCTCAGCCCGAATTGGCTTTGTTAAACTTGGAAGTTT
TTCAAGAAACATGACTCTAGAATTCTTTACTAGGTCTTCGCAAAATATTTCGCCTTGCAG
TAAGAATTGTGTTCCTCTCATATCTCTTTTTTTCCTTATTTCCATGCTTTCCCATTTTAT
TCACATGGACAATTTTTAGTCAATTAGCATTTATTTTGGGGCTTCCTCAAAAACTCTAAA
ttttttttttgagatggagtctcgcttggtccgaggctggagtgcagtggcgtgatctcg
gctcactgcaacctctgtctcccaggttcaagcgattcttctgcctcagcctccagagta
gctgggattacaggcgggcgccaccacgcccagctaatttttatatttttagtagagatg
gggtttcaccattttggccaggctggtcttaaactcctgacctcatgatccacccgcctc
tgccttccaaagtgctgggattacaggcgtgagccactgcgcccagccAAAAAACTCTAA
ATTTACCTCTTTAGGAATTTCAACCTGACCATTTGTATCTCTTCTTATATTTTCAGTTGT
TGCaataaattttaactttttttatgttattttataaaattGTTTCCATTCATATATACA
TTTTCTtttttataacagctttattgggatataatctacatagcatataattcacccatt
aaaatgcagaattcagtgctttttagcgtatccacagagttgtgcaactgtcaccactgt
caattttagaacatttttcttacaccactaagaagtcccatgtccattagcagtaattct
tcattcactccctccccaagcctctggcaaccactaatctactttctgtctcaaatttgc
ctgttctagacatatcctgtaagttgagtcgtatcatataatatatagtctttggtgact
ggcttctttcactcagcataatgttttcagggtccatccatgttgtaacatatatccagc
acttcatttccttttattgcccaataacattctattacggatatactgcatttcctttat
cctttcatcaattgatggacatgcggttgtttccactttttagttattgtgaataatgcc
attatgagtattaacgtacaaatttttttttgtggacatatgtttttatatctcttgcat
atacccaagagtgaaattgctgggtcaggtggtTAAGGCGTAAGAGTTCTTTTTATggcc
aggcacagtggctcatgcctataatcccagcactttgggaggtgaaggtgggcggatcac
ctgaggttgggagttcgagaccaccctgaccaacatggagaaaccctgcctctactaaaa
atacaaaattagccaggcatggtggcgcatgcctgtaattccagctactcaggaggctga
ggcaggagaatcgcttgaacccgggaggtggaggttgcggtgagccaagatcacgccatt
gcactccagcctgggcaacaagagcgaaactccgtctcaaataaataaataaataaataa
ataaaagttctttttatattctggatactagtactttgttagttatatgacttgtaaatt
tttcccccattctgtgagttgtcttcactttctttatggtgtgttttgaagcacagaagt
tttaaattttgttgacattctatctatttttccttttgttgtgctttttggtatcacagc
taagaagctattacctaatccaggatcataaaggatctacacctatgttttattctgaga
tatttatagatttacttattacgttttgcgtttctgatccattttcagttaatttttgct
tatgatacaaggttaggggatccaactttattcttttatacatggatatctagttatcac
agcatcatttattgaaaagggcaattttttccccattgaattgtcttggcacccttgtca
aaaatcagttcaccatatatataagggtttatctctgaactctcaattccattccattga
tgtgcatgtctgtctttatttcagtaccacactgtgctacagtctttatttgttgctttg
tattacgttttgaaatcaggaaatgtgaatcctctgactttgttcttctgtttcaagatt
gttttggctattctgggtcctttgcatttccatataaagcagcagcttgtcaatttctac
tcgaaaggcagctggtgtttgaaagagattgcattgaatatgtagataaatttggggagt
attgacatcttaataaatattaagtcttataatcagtgagcatgggatgtctcttcattt
gtttagataagattactttttttcagtgatgttttgccattttcattgtgtaaatcttgc
acttcttctgttacatttattcctaataattttgttcttttgatgctattatgaatgggc
tcattttcttaatttcgcatttggattgctcattgctagtgtacagaaatacaattgatt
tttatatattgatgtattctgcaatgttgttgaacttttattagctctagtaattttttt
gtaggttccttaggatttgcttatatacaaGCAAATTTGGATtttgtagattccttagga
tttgtttatatgcaaatcctaaggaacctacaaaaaattactagagctaataaaagttca
acaacattgcagaatacaagaccatgccatcttcaaacagagatgacttgacttcttcct
ttctaatctgtatgtctttttatttcattgttctttttctttcttctttatttttacttt
ttgtctcctttccctggctaggggaatctccagtacaagtttggataggtttggggaagc
caacatttttgtctcgttcctgatcttcgaaggaaagtttttagtttttcaccattaagt
atgctgttagttgtgggtttttcttttttcttttttctttttttttagtatttattgata
attcttgggtgtttctcggagagggggatttggcagggtcataggacaatagtggaggga
aggtcagcagataaacatgtgaacaagggtctctggttttcctaggcagaggaccctgcg
gccttccgcagtgtttgtgtccctgggtacttgagattagggagttcaagcatctgttta
acaaagcacatcttgcaccgcccttaatccatttaaccctgagtggacacagcacatgtt
tcagagagcagcgggttgggggtaagattatagattaacagcatcccaaggcagaagaat
ttttcttagtacagaacaaaatggagtctcccatgtctacttctttctacacagacacag
taacaatctgatctctctttcttttccccacatttccccctttcctattcgacaaaaccg
ccatcctcatcgtggcccgttctcaatgagctgttgggtacacctcccagacggggtggc
ggccgggcagaggggctcctcacctcccagacggggtggtggtagggcagacacactcct
cagttcccagacggggtcgcggccgggcacaggcgctcctcacatcccagacggggcggc
ggggcagaggcgctccccacatctcagacgatgggcagccgggcagagacgctcctcact
tcctagacgggatggctgccgggaagaggcgctcctcacttcccagactgggcggccagg
cagaggggctcctcacatcccagatgatgggcggccaggcagagacgctcctcacttccc
agacggggtggcggccgggcagaggctgcaatctcggcactttgggaggccaaggcaggc
ggctgggaggtggtggaggttgtagcgagccgagatcacgccactgcactccagcctgca
atcccaggcactcggcaggctgaggcaggagaattcaggcagggaggttgcagtgagccg
agatggtggcagtacagtccagccttggcttggcatcagagggagaccggggagaccggg
gagaccggggagactggggagagggagagggagagCagttgtgggtttttcatagatgcc
tttatcacattgagaatgatcctttctattcctaatCATGAAATGGTGTTGTATATTTAT
TAAGACATTAAATACACATTGACTAGTATTTATTTGCTTTCCCACATAGAAAATATTATT
ATTATTGTTATTAtttttcttggagacggagtcttgctctggtcacccaggctggagtgc
agtggcacaatcttggctcactgcaacgtctccctcctgggttcaagcaaatcaccttcc
tcagcctcccgagtagctgggactacaggcgcatgctgccacacctggttaattttttgt
attttagtggagatggggtttcactgtgttgcccagggtggtctcgaactcctgagctca
ggcaatccacccacctcggcctcccaaagtgctaggattaAGAAAATATTCTTAATACTA
GTCTTTCAAAGTTTTCTTCTCTTATTTTCTCTCTTCTACTTTGAAGGGAAAGCAGGGATC
AACGTAAGAGTGCAATAAATATCTTTTTTGAAATTCTAAACACTAAGGTTGAATTGTCAC
TAATTTACTTTATTTAAAAATCATAAAggctgggtgcggtggctcacgcctgtaatccca
gcactttgggaggccgaggcgggtggatcacgaggtcagcagatggagaccatcctggct
aacacggtgaaaccccgtctctactaaaaaaaaaaaacaacaaaaaacaaaaattagccg
ggcgtggtggcgggtgcctgtagtcccaactactcaagaggctgaagcaggagaatggcg
tgaacccgggaggtggagcttgcagtgagccgagattgcgccactgcactccagcctggg
cgacagagcaagactccgtctcaaaaaaaaaaaaaaaaaaaaaaaTTATAAAATGTggcc
aggcgtggtggctcacgcctgtaatcccagcactttgggaggccgaggtgggcgatcacc
tgaggtcaggagttcgagaccagtctggccaacatggtgaaaccccatctctaccaaaaa
tacaaaaattatctgggcatggtggcaggtgccagtaatcccagctactcgggaggctga
ggcaggagaatcgcttgaacccaggaggcggaggttgcagtgagccgagatcacgccatt
gcactccagcctgggggacaagagcgagactttgtctctcaaaaaaaaaaaaaTTATAAA
ATGCATTGAAAGTGGGATAATGGAAATGTTTTCTTGGGGGAGTCACGTACTTCATCTGGG
TTAACCTGTTACAGAGGGAGTTAGTCTAAGTGAATCTTAAAATTGTTATCCTCAAATTTC
AGTGATCTTTTACTTTATAGCTTGTATGCTTCTATGGTcccccagcaagaaatcttgtac
tcattagcagttattcccagttcttttccacacacactcccctatcccagctgtaggtaa
gtactagtttactttctgtttcagtatcttcacctattttgggtgtcttatataaattga
aatctataaattgtagtcttttgtgattaacttcatggttcatccatgttttagcgtata
tcggtacttcctttctttttttttaaactatggcaaatcatataataaaattcactttcc
caacaattttcaagtatatagtacaatattgccaacaacatgcacattgttatgcaacag
atgcccaggatccccctatcctgcatggctgaaagtctacatccaccaaacacaacttcc
tacttcaccctccctctagctcctggcaacaaaccaccatttgactttctgtttctgtga
gtttcactgctttagatgctttatataagtatgcattatttcatcttttgtgactggtac
acttctcttagcataatgtcctcaaggttcatccttgttgtagcatatgacaggatttac
ttctttttaaaagactgaataatattctcttgtatgtatataccatattttgtttatctg
ttcatctgttgatgtacatttaagttgcttccacctcttgcctattgtgaataataatgc
agtgaacatgtgtACtgtggactgaattgtgttctcctcaaattcatatattgaaaccct
aactcccagtgtgactgggtttgtagataaggcctgtaaggaggtgatgataaaggttaa
ataagataaggttggggcctaatccaatagggctggttcctttataagaagaggaagaca
ccagatcttttttctacactgtgggaagacacagcaacaacatggccatctgtaagccac
gaagagagctctcaccaggaactgatggatagcacctggatcttggactgctcagatagg
tttatacgatctagtctgtggtattcagtagcccaagctgactaatataATGGCTGtgtg
tgtacaaatagcttttcaagattttttacaattcttttatacagtgggaaaactgtattc
tatttatacccagaaatagaattgctagaacatgtagtagttctatttttaattttttga
ggaacttccatattgttttccatagcggctgcaccatttttcattcccaccaacagtgta
caagggtcaaggattccaatttctttatatattcaccaacacttactttctgCctctgtc
tctctttctctctctctctttctttcctttctttctctctctctttctgtctctctcttt
ctctctttctttcttctttttttttcaagacggagtcttggtctgtcacccaggctggag
tgcagtggcgcgatctcggctgactacaacctccacctccctggttcaagcgattctcct
gcatcagcctcccaagtagctgggattacaggcatgtgccacaatgcccagctaattgtt
ttatttttaTTTTTATTTTTGGTAGAGACTATTGGTCTTTGCCCACTAAATTGGAAGATA
TATTACCTTGTAATTGCCTTCAGAGCAGGGTTTTCCTCCTTTAGCTCATTGACATCTTGT
ACCAGATAATTTTTTTTCCAGATAATTTCTGTGTGTGTATATGGAGGAGCCATATGTGCA
TTGTAAGATTTTGCCAGCATCCTTGACAAATGTTGGTGGTACTACCGACTAATAACATAG
TGGTACAAATGTTAGTGGTActaccgacaaatgttagtggtactaccaccggttgtagtg
acaaccaaaaatgtctccagacatctccaaatatcccctggggcgtaaaactgcatatca
ttgagaacTTTATGGCCCTAAAGAAAGAGATACAGTTTTATTCTCTGCTCGCTTTCTTTT
CTGTTAGTCTTGATTATTTGTCATTTACAATATTTAACCTTGCTCAGCAAAATTTTAACC
TTTCAAATAAAAGAAGTAGGTTACTGCTTTAAATTATTGCTAAATAATTCTCAGGGCAGG
TTTTTCTAAGTGAATTTGAACTTAGAAACATAGAATAGAGATGGATGAAAGTATCCTCat
tttatttgtttttttataagaaaatttatttttgaaataatttGGGGCACATGTGCTTGT
GAAGAAATCCGTAGATATTGAGAGAGATGAAGTGTTAAAGATAGTTTAATTCAACAAATT
TCTAAAAAAATAACAAAACCTAGAGAAATTATGTAATTTGTTTTTTGTGTTGGTGTTGGT
GTATATAGTTACATCAAAAATTTTAAAGACTTTAGTTAGATGTGTTCTACATGTGGAACA
CTTTTGTGTTGAAATGTTTTGTGGAGGTCACTAGTGATTTTTAGAACACTATACATGTAC
TAAAATGTTCTATGTAATATTGGATGGAATGATCCATTGTTTTATTTACCCTTCTTTTTC
TCTAGAACTTAACTCTACATTTGGAAGTAGTGTATCTTACATTTTTTAATTTTTAATAAC
AAAGCCAAATAATCTTCTCAGTGAATTAGAAACTTAtttatttattttttgagatggagt
ttcacccttgtttcccaggctgaagtgcaatggcacgatctgagctcactgcatcctccg
cctcccgggttcaagcaattctcgtgcctcagcctcccaagtagctgggattacaggcat
gcgccaccatgcctggctaattttgtatttttagtagaggtggcgtttcaccatattggt
caggctggtctcgaactcccgacatcaggtgatccacctgccttggcctcccaaagtgct
cggattacgggtgtgagccaacacacctggccTAGACATTTTTTAAAGTGTAGTAAATAT
GTGACATACTGGCAATGTTGCATCACCATATACTTGAAAATGCTATCCAGATGCTTTTTT
GTATAGGAGTCCCACAAGATATGCAAACATTtttatttatttatttatatttgtatttat
ttatATAtttaagacagagtctcccccatcacccaggctggagtgcagttgggtgatcac
agctcactgtagcctcaacctcccagtctcaagccatcctcctgtctcagcttcccaagt
acctgagactacagatgtgtgccaacatgcctggctaattttttaatattttgtagagac
agggtttcaccatgttgcccaagctgatctcaaactcctgggctcaagcagtccaaccat
ctcagcctcccaaagtgctgggattacaggggtgagccactgcacctggccTatttttag
ttttttgaggaacctccaaaccattctctgtagtagttttattaatttacattcccacca
acagtgtataagggttcccttttctccagacccttgcagcatttgttattgcctgtcttt
tgccatgttgccagggttggtctcaaactcctgggctcaagtgatcctcccgccttggcc
tcctaaagtgttgcaattgcaggcataagccaccatgcctagcCCTACAAACATAAtttt
ttttttttttttttttgagacgggagtcttgctctgtcgcccaggctggagtgcagtggc
acaatctcggctcactgcaacttccgcctcctaggttcatgccattctcctgcctcagcc
tcccgagtagctgagactacaggcgcccgccaacacacctggctaattttttgtattttt
agtagagatggggtttcaccgtgttagccaggatggtcttgatctcccgacctcgtgatc
tgcccatcttggcctcccaaagtgctaggattacaggcataagtcactgcgcccggccAC
AAACAATTTTATACAAAGAATTTGAAATTTGAAAATTAACACAggctgggcgtggtggct
cacgcctgtaatcccggcactttgggaggctgaggtgggcggatcccctgaggttgggag
ttcaagaccagcctgacaacatggagaaaccctgtctctactaaaaacacaaaattagct
gggcatggtggcgcatgcctgtaatcccagctacttgggaggctgaggcaggagaatgct
tgaacctgggaggcagaagttgtggtgagccaagattgcgccattgcactccagctgggg
caacaagagcgaaactccgtctcaaaaaaaaaagaaagaaaaTTATACATTGTTGAAATA
ATTTTATTTCATTAGATATGCATAATAATTTTTAGCTCTACAATTTTATGTTCGCTTGTG
TTTTTGAGTCTGTAAATCATAATGATGGGCCTATTGGGCATTCATTTCAATATAGTATTA
GTGTAACAGAGCAAAGAGTATATGAATACTCATGATCCTACCACATTTGGGGATATAGTC
TGTAGACCCTTTTTGTGCCCATGTGCACACACTCACATACAtttttttttttttgaaaca
gagtcttgctctgttgctcaggctggagtgcagtggtgccatctcagctcactgagcctc
tacctcccaggttcaagtgattcttccgcctcagcctcctgagtatctgggatcacaggc
atgtacctaccacgccctgctaatttgtgtatttttagtagagacagggtttcaccacgt
tggccaggctggtctcaaactcccgacctcaggatccactcactgcgacctcccaaagtg
ctgggattacaggtgtgaaccactgcacctagccATAAATTTTTAAAAATGCAGTTACAT
TATGCTGGTGTTTAATACGGTCTTTCCCCTCTAAAAATAGATTGTAGATTggctggatgt
ggtggctcacacctgtaatcccagcactttgggaggccgaggtgggcggatcatgaggtc
aagagtttgagaccagcctggccaacatagtgaaaccctgtctctattaaaaatacaaaa
aaattagctggacatggtggcagatgcctgtaatcccagctacttgggaggctgatgcaa
ggagaatcacttgaacctgggaggtggaggttgcagtgatccaagatttcgccactaccc
ttgagcctgggcgatgctgtgagactctgtcAACAAATCACATCTAAACAATTTTTCATG
ACTGCATAGTATTTTATTTTGGGGTATAGTATGATTTTGACAACCTAAATATATCTATAG
AGAACTGATTACTggccgggtgcagtggctcacgcctgtaaatcccaacactgtgggagc
ctgaggtgggaggaatccttgaactagcttgtgcaagagggcgagaccccatctctacaa
aatgtgttttaaaatactagacaggcatggcggcatgtgcctatagtccagctactcggg
aggctgagctgggaggatcccttgagcccatgagtttgaagctgcagtgagctgtgattg
caccattgcactccagcttgggtgacagagcaagaccctgtctcaCATACACAAGAAGAG
AGAAATGATTACCAGTGTTTGCTATTACAAATAATGTTCTAGTAAGTAAGTACACTTATA
CATATTTGtatttttttaatataaaaatttGAAAGGGAATGTGGAGTCTTAGGAAGATCC
ATATTTAAAATTGTTATTTTATGATGCTCTCCAGGCAGGTTATAGAAAATTATGTAGGTT
AAGAATGTTTCTAGGATATTCAAAATTTAGTCCTCTTTTAAGAGTAGGTAATGAGGATGG
CCACCCATTGCAACATGGGTTGAAAAAATAGAGTCATCCAAAaccatctcatggaattct
tatttatttgtttatgggtttatgacttatatttacaccattagaatataacaccttaag
ggtaggtgggcactgtcttattcccagcatttttcctggtttagaatactgccgggcaca
taacccacacctaataataagtatttgACTTTTTTTTTTGAGACAGAGTGTTggccaggc
gcggtggctcaagcctctaatcccagcactttgggaggccgaggcgggcggatcatgagg
tcaggatatcaagaccatcctggctaacatggtgaaaccccgtctcttctacaaatacaa
aaaaaattagccgggcatggtggctggcgtagtcccagctactcgggaggctgaggcagg
agaatggcgtgaacccgggaggcggagcttgcagtgagccgagattgtgccactgcactc
cagcctgggcgacagaaggagactccgtctcaaaaaaaaaataaaaataaaaaataaaaa
aAAAAAagtgttgctctgtcgcccaggctggagtgcaatgacttggtcttggctcactgc
agcctcctcctcccgggttcaagcagttctcctgcatcagcttcccgagtagctggaact
acaggcacgtgccaccatgcctggctaattttttgtatttttattagagacggggtttcg
acatgttagccaggatggtctcgatctcctgaccccatgatccgcctgcctcggcctccc
aaagtgctgagattacaggcatgagccaccgcgcccggccTCTTTAATGACTGATTTTTG
TGTAGACTCCAGGATATATAAGCCTCTTAGAGGTTTAAGCGTGGCTTATGTGCTTTTCTG
TGGTTTAGCTGTTGGCTCTGAATTAGGAGAGAACAATATATCTTATTGCTGTTTGGGAAA
GCTTGGATTATTTTGTCAGTTTAGAATTGgtgtgtgtgtgtgtgtgtgtgtgtgtgtgtg
tgtgtgtATTTTTTGTTTTAATCAGCTTTTGCTTGTCTTTCTCTTTAGGtgtacagaaaa
gagttaaaatagcaggcctggggtgggggtggcagctcacacctgtaatcccagcacttt
gggaggccaaggcaggcgaggtcgggagttcgagaccagcctgaccaacatggagaaacc
ctgtctctactaaaaatacagaattagccgggcatggtggcacatgcctgtaatctcggt
tactcaggaggctgaggcaggagaatcgcttgaaaccgggaggtggaggttgcagtgagc
caagattgcgctgttacactccagcctggtcaacaagagcgaaactccatctcaaataaa
taaataaataaataaataaataaataaataaataataaaaaaataacagacctgagactg
ctatctttagaatggcctgcttgcaacttggcccttagctggcatttaggaatttagatt
ttgggagtgttcccaccatccccaaaccgatatgagtggtttactatgcctaaagtgttt
gtgcaaacagtgtggaaatatgctttatattgaatgcctccctttcttctgggaatttgg
atacctgctaggctaagtatgcctctgtgacccatgacccaataaaaactttggacactg
agtctctaatgagcttccttggttaaacaacatttcacacgttttgtcacaattcactgc
tagaggaattaaatgcaccctatgtaactccacggaactgatggaagtttacacctggtt
ttctcctgactttgattcatgtcttttcctgttgctgagtttggtttgtattattttgct
gtaatatattatagccttgaggctgggtgcggtggctcacgcctgtaatcccaacacttt
gggattacacccagatgaggtgggtggattgcctgaggtcaggagttcgagaccagtctg
gcccacgtggtgaatccccatctctactaaaaatacaaaaaaaaaatagccaggcttgat
ggcatgcacgtgtgatcccagcaatctggggggctgaggcaggggaattgcttgacctag
ggaggtggaggttgcagtgagccaagatggcaccactgcactccagcctgggcaacagag
cgagactccgtctcaaaaaacaacaacaagaacaacaacaaaaaaagcattatagccttg
agtacgactttgtgctgaattctgtgggtcTCAGGGATCCCCAACACAACATCAAATTTG
AGAACATCCTGAGCAGGTAGGTACCTTATGAAGATTTTGATCTCTTTCCTACTATGATCT
TTCTCTGACATCATGAGAATGCTCAGCAAAATGATAATTTAATCTGTTGTATTCTAGATA
CAGAAATATGTAAATTAAGGGATGAATATTTTATTTTTGAAAGGATTATTTGCTTTACAA
AAGATTTCACCATGggctgggcgaggtggctcatgcttgtaatcccagcactttgggagg
ccgaggcaggtggatcacctgaggttgggaggttgagaccagcctgaccaacatggagaa
accctgtctctactaaaaatacaaaattagccgggcatggtggcgcatgcctataatccc
agctacttgggaggctgaggcaggagaatcgtttgaacctgggaggcggaggttgcagtg
agcccagatcatgccattgcacttcagcctgggcaacaaaagtgaaactccatctcaaaa
aaaaaaaaaaaaaaaaaGATTTCACCATAAGATTGGGAAAATAGAGGACTCTTGCTTGAT
TTATATACTTAAATTTAGAAATTTGAGTTTACACTAAATTTTATAGGGACAATTATGTTA
GATTAAGATACTCTGTTTTTCATATATTTCATAACAGAATTTGTGATACTCTGAAATCCC
AGTTGTATTTGTCTTGAGAAGTTTGTGTTCTGGGAAAGGAATACTGTTGCTTCAGCTATT
TAGTTATTTGCCCCATTACTGCAAGGTTCCTGTGTTGTTTATTTTAGATAGTTCATTTTG
ACATTTAGATAAACCAAAGCCAAACACACAAGCATGCCCAGAATTAGTCCCTGAACTTCA
TTCCAGGGTAAAGATAAGACATTTAGACTTCTCCAGTACAGATAAATATATTACAACTAC
TGAAAAATGGGTGTTATGTGACTCTTGTATTTTTAGATACAGAATGACAGTGAAGGTCTT
AAAAAATTTCTATCAGTTAAACTTATGGGAAAATTTATATTCACTTATAGATCCTACTTT
TCAATTATAGGTTATGCCTAGGATTCTGTGACTCAATAACACCTTTTAATAACACGAATG
AAAAATATTTAAATTCCCCTGAACTATATGTTGTCCTATTCAGCTCTATATTGTGTCTTG
CCTTTGAAAAAATGGACttcattgaggtataaactgcatctatttaaaactgtacaattc
cagccggacacagtggcccacgcctgtaatcccagcactttgggaggccgagacgggagg
atcacctgaggttaggagttcgagaccagcctggccaacatggcaaaaccccgtctctac
taaaaatacaaaaattagccgggtgtggtggcaggtgcctgtaatcccagctactcgggt
ggctgaggcaggagaattgcatgaacccaggaggcagaggttgcagtgagccgagatcgt
gccattgcactccagcctgggggacaagaacgagactctgtctcaaaacaacaacaaaaa
actacaatttgatgagtttttgttttgttttttgttgttgttgttgtttttgagacagag
tttcacccttgttgcccaggctggagtgcaatggcatgatctcagctcaccacaaccacc
atctcccaggttcaagcgattctcctgtctcagcctcctgagtagctgggattacagtca
tgagccaccactcctggctaaattttttgtgtgtttttagtagagatgcggtttctccat
gttggtcaggctagtctcaacctcccgaccttaggtgatccgcctgcctcagtctcccca
agtgctgggattacagtcgtgagccactgcgcctggccaattcggtgagtttttataatt
gtataatagtcatgaaactccccaccatactcaacatacagtacatttttatcatccccc
aaagattccttatgcccctttgtattctgtttgccccttgcccttagcaccaggcaatga
ctgatctgctttagattactttgtattctctaggatttcatatgaatggaatctatatgc
acttgtgtgtgatgtcttttgctctgaacaatgtttttgatatttatccatattgttaca
taatctattccttttattgctgagtagtaacttatatggatgtatcacattttgttgatc
accaatttatgaacagttgtttacgtattgtaaataaattgctattgtatgagtttttgt
gtgatatatgatttcattttcctgTTTTGTTTTTGGTTTTCATTAATAAAAAAGATTGGT
TCTAGTAgtcaggcattgtggcttgtgcctatagtcccaactatccagagaccaaggcag
gaggatcacttgagcccaggagttcaagtccagcctgggcaacatagcaagaccctgtct
cttaaaaTAATTGGTTCTAATAGTTCTTGTTAGTGGCAAAAATTAGGGGAAAGAAGTACA
TCAATAatttacttattcaataaatacttgttgaatgccaagtataatgccatgtgctta
aaacacaatggtgaacaaggactcagcccctgctcttattttagcttatactttaatgaa
caagctaaGCACATTTACAAGTAGTAAGAATTATGGGGATTGTGTGCATAAGTATAGAAT
GTTATGGAAGTATGTGATAGGGGATCCCGCCTCAGTGGTCTGGGGTAATTAGAGTAGGAG
TCTTCAGAGAAATGTTTAAGAGGAACAGAAAGTAAATAAATGAGGCACTCCAGGTAAAGA
GAACAGAATGCATGAAGGCCTTGATGTGAAAAAGAGAATGGTACTTTATGTGTGCTATCT
Ggatgaagctggagggatttggagtttctagattatgtaggtccttgtacaacatcttaa
ggattttggaaattttcctgaagatggtaggaaatcactaaaatgtttcaagcaaggacg
tgacgtgatcAAATTGTGGATCTTATCATTGCAGTTTAATATATACTGTCTTTTTTTTTT
TTGAGTAAATTATTTATAGTCCCTTCATTATCAGAAATTCTGCCCattatttaaaattct
attacttttaataataatttttaGTAAtactaagtatatacccaaaaggaaggaaatcag
tatatcaaagagatgtttgcactcccctgtttacttcaccattgttcacaatagccaaga
tttggaagcaacctaagtggccatcaacaggtgaatgaataaagaaaatgtggtacatat
acacaatggagtactattcaaccataaaaaagaatgagattctgttatttgcaacaacat
ggattggaggacattatgttaagtgaaataagctaggcacagaaagacaaattttgcatg
ttcttacttgtttgtgggagctcaaaattaaaacaattgaactcatggagatacagagta
gaaagatggttatcagaggctgagaagaatagtggcagagggggtaaggacagggcagaa
gtggggatggttaatgggtacaaaagtataattagatggaatgaataagatctaatattt
gatagcacaaggtgactacagtcaacaataatttattgtacattaaaaataactaataga
gtataattggattgtttgtaatacaaagaataaatgcttaaggggatgcatatgccattt
accctgatgtgattgttaactcattgcatgtctgtatcagaatatttcatttacctcata
tatacctactatgtacccacaaaaataaaaaaATTTTTTGTAAGAGATGCTATCAAGAAG
GTGAGTAAAATATTGCAGTAAGACTAGGACCACTCCCCATTTTATTATTTTATTTCTGAA
TAAGTAAAAAAAtttatttttaatttttgtttttgagacagggtctcactgtcacccaag
ctggagtgcagtggcgtgaacttgggttactgcaatcaccacctcccgggctcaagtgat
cctcccaccccagcctcccaagtagctgggactacaggcacacaccaccacacctggcta
attttttgtatttttggtagagatagggttttgccacgttgcccaggctggtctcaaact
cttgagctcaagcgatccgcccaccttggcctcccaaagtgctgagattactggggtgag
ccactgcacccagccCTGAATATGTAGAATTTAAATATGCAGATGCTACTGGAATACTAA
AGTTTTAAATTCCCATTTATGTAAGAGAAGGCTACTTGCTGGAAGTAAATCGGGGATAAA
GCCAAGAGGCCTGGTATTTGATTTTCGGTAACAGTCTATAACCAAGTAACTTACCTACTA
ACTTATCTAGTTACTTGTTACTTGTTATCTAGTAACTTGTTACGTTATTGAGCACTCATT
TATAGTACTTGCTCTGAGTCTGTGAGGAGGAAGTCTTTAGGAGAAGCAGGGATTATCAGA
ACAATTTACAGTTGTGCTTTAATGGACAAAACCAAAACATGATTACAATTTGACAATTTT
GTTTATATATAGTGCTTAGTATATTTATATAAACTCTCTAGAGCTGCACTATCTAAAATA
GCACTAGAGACACGTGGTTATAttagttggcttggactgccacaacaaaatacaatagac
tcgatgtcttgaaacaacagcaatttattttttcacagctctggaagctgggaagtccaa
gatcaaggtgctagatgacttggatccctggtaagggctctattcctggcttgcagatgg
ccaccttctctctgtgtcctcacatagcacagagagaggaagcaagctctgcagtgtctg
ttcctatagggtactaatcctatctcatgacgtccttgaaacctagttacctccagaggc
tccatgtccaaataacatcacattgtgggttagggtttcagtaagtgaatttgaggggga
cacaaTTTTAAGTCTTACAGCAgtggctatttaaatttacattgcaattaattgaaatta
aaacaatactaaaaattcagttcctcagtcacactaaccgtatttcaagtgcttaatatc
caaatAAGGTgactgagagtgatggttcacacctgtaatcccagcactttgggaggccaa
gttaggaggattggttgagcccaggaaattgagaccagactgggcaacatagccagaccc
catctctatctaaaaaataaaaataaaaaaaTATGACTACTGGTTACTGTATTAGACAAT
GTAGATTATAGAATATTTCCATTTTCACAGAAAATTATATTGGATGGTGCTGATATATAG
TATATGGAAGTCTGTCATGATAGCTATTGATACACAAAAGACGTTAGTCTTATTTTGAGT
GAGATACAATGCTGTGATTGTGTCTTACTTGAAGTCTGCTTTCCTCAGTAAAAATCCATT
ATAATGAACTCCTTTAAGAAGTGGAGAGTTTTTTGTTTGTGGGGAGTGATTAGTTTTATT
TTAAAGTGTTTTTTGGCCCAAAATGGTTAGTTTTATTTTAAAGTGTTTTTGGATTATTTT
CATGGTATGTTCTTTTGTGTACTTTTTATCTTAAAATTAAAGTAGTATTgccaggggcgg
tggctcacgcctgtaatcccagcactttgggaggccaaggtgggcagatcatgaggtcag
gagatcgagaccattctggctaacacagtgaaaccccgtctctactaaaaatacaaaaaa
ttatctgggtgtggtggtgggcgcctgtagtcccagctacttgggaggctgaggcaggag
aatggtgtgaaccggggaggcagagcttgcagtgagccgagattgcgccactgtactcca
aactgggcaacagggtgagacccgtctcaaaaaaaaaaaaaaaaaaaaaaaaaaaaaaaa
aaaaaaaGTTAAGTAGTATTGCTAATTACCTGTTTCAGATCTCATCACAAAGGACACTAt
gtttttttgtttgtttgtttgtttTTGtttttttgagatgaagtcttgccgtgtcgccca
ggctggagtgcaatggctcaatctcggctcactgcaacctccgcctcccgagttcaaatg
attcgcctgcctcagcctcccaacttgctgggattacaggcgcccaccaccacgcccagc
tgcccagctaagttttgtacttttagtagcgatggggtttcaccatgttggtcaggctgg
tcttaaactcctgacctcatgatccgcccatctcgaccttccaaactgctgggattacag
gcgcgaatcactgcgcccgaccGATTGGTTCTATTTATGTAGCACTTttctttctttctt
tcttttttttttttttccagagggagtctcgctctgtcgcctaggctggagtacagtggc
acgatctcagctcactgcaacctctgcctcctgagttcaagcaattcttctgcctcagcc
tcccaagtagctgggactataggcgtgtgccaccacacccggctaatttttgtattttta
gaagagacggggtttcaccatattggtcaggctggtcttgaactcctgacctcaggtaat
tcaccagcctcggcctcctaaagtgctgggattacaggtatgagccactgtgtccagACT
GTATAGCACTTTTCAAAGCCCTTTCATATATCTCTGCTACTCACAGTGAACCCGAGTGTG
GAGATTGCATGTAAACTATACAGTATACATGGCTTCATATGTGGGTGTCTCTTAGAAGAC
ACACAATAGTGTGAACTCTCCTAATAACTGTATATAAATGTGTAAGTTGAACCTGTATTC
TTTCCTTTTTTCACTCCTTTCTTTTTTTTAAAGTGCCTTGGGATTTTTAGAAGGGGATAT
ACCTTTCCAATAACCCATATACTATTGTCTGCCAAATTGACCATATTTTCAAAACAGATT
TATtatctatctacctacctacctacctatcaatcatctgtctctctatTGAGAGACACT
AGTATTAGCATCTGATCCAAAACAATGAATGAGATTAAACCTCATGTAATAAGATTTTGA
GTTAGAATAATAAATAGCCTTATATGTGTTTGGGTTTTGCATACTGTAGCTGTCATATCA
TGTTTCAGTTATTCATTGCTTCAGATGATTAAGGGTTTTTTTTTTGTGCTCAGCCTTAAT
ATAGCTCATTTATCATGAACATGATATAATAATTTTTCATGACTATTATCTATTTCTAGT
GATTTCTTCATCAATATAGATTTATAATGACTTTTTTTAGAATGAAAGAAGAAACAGAAA
AATGACATAAAGATCAATTATTTTTAGCAAGCAATAATATAAAGATATATTATTTTTAGC
AATATTTtatatatatatatatatatagagagagagagagagagagagagagagagagTA
TTATAGATAAGCCATTAAAATCTTTGGAAACCTATGCTAATTTTTCTGTGTCATACTTTC
ATCTTTTTCCCCCAACATCATATAGTAGAATGAGACACTTCTACTCAAAGGACAAGACAT
AGATTGCAAGTTTGACttttttggttttttttgaaatggagttttgctctgtcacccaca
ctggagtgcaatggtgtgatcttggctcactgcagcctccgcctctggggttcaagcgat
tctcctgcctcagcctcccaagtagctgagatgacaggcacacgccaccacgctcgggta
attcttgtagtttttagtagagatggggtttctccattttggccaagctggtcttgaact
cctgacttcaggtgatctgcccactttggcgtcccaaagtgctgggattacaggtgtgag
ccaccatgcccagACTTTACTTGTTTTTCAAGTAAATGATTGGACACCTTCAGTTTAAAT
GATATGGTAACACATGGACAATTCTGTATAGTGATACTTTTTGTTTAAAGCATTTATTTG
CCatatatataatatttaaaaaatttttgagccaggtactgtggctcactcctgcaatcc
cagcacttccggaggccaaggcaggaggatcacttgagtccaggagtttgtgaccagcct
gggcaacatagcaagaccttgtctctgcaaaaaaaaaaaaaaaaaaaaaaaaacgcacac
aaaaattagccgggcttggtggcatgtgcttgtggtcccagctactcaggagacttaggt
gggaggatcccttgagcctgaaagccggaggttgcagtgagccaaggttgtgccactgca
ctcaagctgggcaatattactgagaccctgtctcaaaaaaaatttttttttttaaattaa
atGCTTAATTCTCTTATAGTCTATCTTTGTTAGTGTGCTCAGTTAGAATTTGGCCTCTGC
TGTATTCTGTCAAATTGTCCTCTTTATCCTTTCTATAGCTCTGAGTTTAACAGATCTTTA
GAATAGATGATAACCAGTGGTGATTGTTTCTTTAATGTGCACATTTTTCTTTATTCAAAA
AGATGGCTTTCTTTTTATTTGACGTGTATTTTTTGCATTCTCTAACCCAATTTTCTTATA
CATTTGGGACTTCAATTTGTATCTGCCTATAAGCAAACTTACTTATAATTACAATTTTTA
TCCCTGCCAAATCTTCCCTGTGTATAAATTGGTTATCATTAGGTTCTAAAAAGTTTTTAT
AGAGTTAGTTTGAAAAGCTGTTCTTCATAATTGTGTACAGTTTCTAGAGTTTTACATTTA
TGGACCTACCTTGCATGCAATATCTTGAAGACAGAAAAAGTGTAGGCTGTTCTCAAAACG
TTGGAGTGAGAAAGTAAGATGTCCTGCTGCCAAATATAAAGTTGTTTTTATACTGTCTCT
CTGCTGAAAATCCTTTTTATTTTTCTCCTTTAAGCCTTCCTCTTTGATTGAGTGCACTCT
CTTCTTTTCTAAGGTTTTCGTTTTTTGGATACTTGTTTAACAAACTTTTTGTCAGCTACC
ATTTGGCAGCTCACTTTCACAACCCTCACACTCCTCTTTTTACCTACTTTTAGTTGTTTG
GCAAACATCTATATTTTTGTACAACTTTGGCAAAAATGATTTATCAATGTAGCTCCATAC
CTGTTGAATAAAAATAGTAGAAATTATACATCACAAGAAATAGAACCTTATTAAGAAttt
tctttacatttaacttttaagttcaggggtacatgtgcaggtttgttatatatgtaaact
tgtgtcatgggggtttgttgtacagattgtttcatcacccaggtattaagcttagtattt
cattagttatttttcctgatcctctccctcctcccaccctccaccctttgctggccccag
tgtgtggggttcccctctatgtgtccatgtgttttcatcatttatctcccacttataatt
gagaacctgtggtgtttggttttctgttcctgtattagtttgctaaggataatggcccca
aaaccatacaaattctggaagacagcctaggcaataccattctggacataggaacaggca
aagttttcatgacgatgccaaaagcaattgcaacaaaagcaaaagcaaaacaaaaaacaa
aagcaaaacgagatttaattaaacataagagcttctgcatggcaaaagaaactatcaaca
gggtaaacagacaacctacagaatgggagtaaatttttgcaaactatgcaactgacaaag
gtgtaataaccagcatctataaggagcttaaacaaatttacaagaagaaagcaacctcgt
taaaaagtgggcaaaggaaatagatagttttcaaaagaagacatgcatatggccaacaat
tatatgaaaaaacggctcagtatcactgatcattagagaaatgcaaatcaaagtcacaac
gatatatcatctcacactggtcaaaatggctattatcaaaaagtcaaaaaataacatatg
ccaggaaggttgtggagaaaaaggaacacttatacactgttggtgggagtctaaattaat
tcagccattttggacacatgcacgtgtatgtttgttgcagcactgttcacaataacaaag
acgtagaatcaatctaaatgcctatcagtgctaatctggataaagaaaatgtggtaaata
tacaccatggaatactatgcagccataaaaaagaaTTCTTAAAGGTTGATTCTACATCTG
AAAATTACTTGAAATTAAACTAAAAAAGCCCAGTGTTTAAATTTTTTGGCATTTGACATT
AGAATATCCATGCTATGGAGAAAAAGAAAACTTTAAGAATATTTTTTAAACAGAGAAGAA
GAACATACTGTACTGATATCTTGAAGGATTTCAAGCTAAACTAAAAATTCAATAGAAAAA
ATAAAATTAGTGCTAAAGGAAGTAAAGAACAGACATTGTAGTACAAAATTGAATAAGAGG
ATTGGAAGAACACCTTGAGAAACTCTCACAGAAGCAGAGGAAACAATGAGAACGATAAAA
GAGAATGTGCTGATTTTGGAGACCATGGATCCATAATCATATATCCATAATATAATATGG
ATCCATGTCATCATTTCCAAAAAAAGACATAAGAAAAATGAATGAAAACAGTTAACAGAG
CATACATTAATATTATTTTCCTGACCTGAGAAAAGACCAAACtttttttttttttttttt
taagagatagggtatcactctgttacccaggataggctacagtattgccctagtaaccca
gactctagggtgcagtggtgcgatagttcaccatagccctgaactcctgggctccagcta
tccatctgcctcagcctcccaagtagctgggactgcaggcatgcactaccatatttaaaa
attttttaattccttgtggttaccttactgtgttgcccgggctggtgcaaactcctggcc
tcaagcagtccttctgcctcagcctcccaaagtgttgggattacaggcacaagacgctgc
actcggccACACCAAACTTTTTATATTGAAAGTATTGATTATCAAAAACACATATAATAA
AAAGAGAACAggccaagtgcagtggctcatgcctgtaatcccagcactttgggaggccaa
ggtgggtggatcacctgaggtcaggagtttgagaccagcttggccaacatgaaacctcgt
ctctactaaaaatacaaaattagccgggcgtggtgatgcatgcctgtaatcccagctact
tgggaggctgaggcaggagaatggcttgaacccgggagacggaggttgcagtgagtcgag
atcatgccactgcactccagcctgggcagcagagcaagactccgtctcaaaaaaaaagaa
CAATACTTAGATACATGCTAGTATGTTTGTTGAATAAAAGAACATCAATAAGCATGTGTA
ATTAGTCTAACCTTCCTAGGTTGTTGAAAAGGAACTAAAATCAAGCTTCACCTCCAAAAA
TATAATGCTTATAATGACCTGTGCAAACAGTTTTGAACAAAAATGATAATTCCAGGAAGA
AGGGGAAGCTAGAAAATTGAGAGTTTTAAATCAGAAGCAGCAGTTCAATTGAGAATAAGA
ATTGACTGGATTCAGTTGTTTAGCTAATGATAAGAAAAAAAGAAAAAATGACATCCCTTT
GACATTTTCTTAGTTATTCCACAAACATATCTGCATAATTTATATTTTATTGTATTTTTC
TTATCTTTTTAAAGGTAAGAAATCGTAATATACTTTTTTCTTTTTTTATCATTCAATTTC
tttttttattattattataccttaagttctagggtactgtgcacaacgtgcaggtttgtt
acatatgtgtgtagtatacattttctttgttgTTTCCCGTATGTGGTTGGGGTAGCATTT
TGAAGAGATGGTCTTTCCACCTGCAAAGCTATTTGTATATTAGAATATTTAATTCTCCTG
GGGACTGGACTAAAAGCCAGTGAAAATGCTTCAGGCATTTTGACAGGTAAACCAAAACAA
AGTAAAATACCACTTCCACACATTTCCAAATTCTTCTCCCTTGCATGCAGTCCTGCCAAA
ATTAGGAACCACTAttttttttttttttttttgagatgaagtcttgctctgtcgcccagg
ctggagtgcagtggcgtggtctcagctcactgcctcccggattcaactgattctcctgcc
tcagccttctgagtagctgggattacaggcatgcgcctgcatgcccagctaatttttgta
tttctagtggagacggggtttcaccatgttggcccggctggtctcaaactcctgacctcg
tgatctgccagcctctgcctcccaaagtgctgggattacaggcgtgagccaccgtgccca
gGCTAGTAACCACTGTTTATCTATTAATTTGTACTCAGGGTGTTAATAGAGCacgttaat
tgattttttgaatattgaaccaggcttgcatatctgggataaaccacCCCGTACCTTTTT
TTTTTTTTAACTATACTTTTTTTTTAAATGCTGAACTATCCACAGGCCCTTATGGTTTTG
TTTTttgttgttgttgttgttgtttttgttttttgagatggagctttgctctttttgccc
aaactggagtgcagtggtgcgatctcagctcactgcaacctacacctcccaggttcatgt
gattctcttgcctcagctcctgaatagctgggattacaggcgtacaccaccatgcccggc
taattttttgtatttttagtagaaacagggtttcaccatgttagccaggctggtctcgaa
tgctgacatcagttgatctgcctgccttggcctcccaaagtgcctgggattacaggtgtg
agccactgtgcctggccAACATTGGATTTTTCAGTTGTATTACCAGTTTTATGTTCAAAA
CTCCTTTAAGAGGTTCTATTTTTATGCATTGTCTTTACTTAACCCAATCTCTTCatttat
aaatatgtaaatattatgtatttagaaaatatataatGGTAAAGTTTGAAAGGATGCCTG
AGTAACCAAGAACAGTGGTTTCCTGGGGTGGAAGGAGGGCAACATCGGAATAGACAAATG
GGAACAAGGGTATGAGTGAAGCTTTTCACTATATAATCATTTATAAAATGGACAGATTGA
TCGGCTGACACTAAAGTTCTTTTCAGTGTTCTAATCCTATGAATCATGTCTAGAATATTT
AAACTATTGATAAAAGACCAGCATCTACAAAATTTTTAAGTTTTCTTATTATTGTTGGTT
AATTTCATCTCCAGAATTTAGTTATTAGTTTTGTTCAGAAACATTATTTAAATAAATCAG
CCTCAGTGCTATGGTGCGTATGAATTAAGCCATACTAAAGGTACACATCCAAAATAAAGA
AACAAGTCAGAAGCCCCCAAGGAATATATTGGCCAAGTGTATTAGACTATTATTTTAGCT
AATCAAACACATTAGGAAAGCCTACTGTAAGAAATGAAATTAAAGATCAGATATTGCTTT
CGATAACCTTTTACTTTAGTATTCTCAGCAATGTTGGTAAATATTTATTAGCTGATAAAT
TATGTGGCAAATGTTCTACAAAAATTAGTTAAATCGGATTATGTGTGTGGAGAAAGATTG
GCATTAAAAGTACATTAGGTTGTCCTTTTAGGATAAGTCTATTGAGCATTTCTTTTTCTG
GTTATTATATTGATAATTTGAATAACAGAAAGTAATTTTTTTggtcgtgcatggtggctc
acgcctgtaatcccagcacttttggaggcctagttgggtggatcatctgaagtcgagagt
tcgggaccagcctgaccaacatggagaaaccccatctctactaaaaatacaaaattagcc
gggcgtggtggcacatgcctgtaatgccagctactcaggaggctgaggcaagagaatcgc
ttgaacccaggaggcagaggttgcggtgaggcgagattgtgccattgcactccagcctgg
gcatcaagagcgaaactctgtctcaaaaaaaaaaaaaaaaaaaaaagaaTTTTTTtttat
tgaagtataatttatacctgaagttcactcaatttaagtgaacaattcagttattttttt
tgcaaatgtacacacttgtgcaatggttaccagtttaattttagaacatatatataccct
aaaaagaaaccatgtacccattcatagttactcTTTGTATCATTAGTTTACCATACCTAA
TTATGTATGTAACTTTGTATAACTGACTATAAAATATGATAAAAGTAAGTACTATGCAAT
TTCCAGAATTATTCAGCCTTCTAGGTTTGTTTTGAAGACTTGGTAATTTTGAACATGGAC
ATTTTCTTTGATGATATTTTTTATTTGGACACCAAAATTATTTAATAGAAGCAAGAGTGG
TGAGAATAATTTGAGTACGAGGGGATTGCTTTTGGGAAATGAGAATTTTAAAATTTCCTT
CTTGTTTGGAGTTTACAAATGAATTCATGAACAGAAGAACGTCATTGAATGTAAAATTAG
AAATTTATGTAAAGATTTCAGTTCAAATAATTTAGTAGGGAAATTTATGAAGTCATTCGG
ATAAGACAAAGattttatataatattttgaaaacattaaataatttGTCATTCCTTTATT
TCCTTTATTTTAGCTTCGCAGAATCAAGAACGGCTATGTGCGTTTAAAGATCCGTATCAG
CAAGACCTTGGGATAGGTGAGAGTAGAATCTCTCATGAAAATGGGACAATATTATGCTCG
AAAGGTAGCACCTGCTATGGCCTTTGGGAGAAATCAAAAGGGGACATAAATCTTGTAAAA
CAAGGCAAGTGATACTTTCCTTACCTGAAATGACTGTGTTTTATACAATTGATATTTATC
TAAAAAGGACATGGGAGTATGTTAAAATCCTGTTCAGAAAAACAGTGAATTTAAAAGTGT
ATATATAAagccaggtgtggtggctcatgcctgtaattccagcacttttcgaggctgagg
tgggcggatcacttgaggccaggagtttgagaccagcctgggtaataacatggtgaaacc
ccgtctctactaaaaatacaaaaattagtcgggtatggtggtgtgcgcctgtggtcccag
ctactcagtaggctgaggcaggagaatcactgaacctggaaggcagaggttgtagtgagc
tgagatgtcaccagtgcactccagtctgggcaacagagcaagactccatctcaaagaaaa
aaaaaGTGTGTGTATATCTCCACAAGCCCCAAATTTATAAAAGGCTATTTATTTTTAGAT
TATTTTTAAAACATCTTTCTTATAATGTTATACATGCCCGTTCTATGAATTTTGGAATAT
ATAGAGAACTACAAAGAAAACAAAAGTCTACAATAATATACTCTTTAAAAATATTTTTAC
Tggccgggcgtggtggctcacgcctgtaatcccagcactttgggaggccgaggcgggtgg
atcactaggtcaggaggtggagaccagcctggctaacacagtgaaaccccgtctctacta
aaaatacagaaaattagccgggcgtggtggcgggcgcctgtagtcccagctacaggctga
ggcaggagaatggcatgaagctgggaggcggagcttgcagtgagccgagatcgcaccact
gcactccagcctgggcgacagagcgagactccgtctcaaaaaaaaaaaaattaggaacat
actgtataaacaatttcatatccagttttctccaccttaattataagcatttttccatgt
ctttaaagaatctctgaaaacctttttaacttttgcacaacatatcattgtatatatgta
tcatagtttacttacagattattctattggtagacattatgttattttcatgttttcact
gtaatgcatagtgaaacacagttgttcagtgaacaactttaaacataattttttgattgt
atgtgattgtttcttgaaatagatcccttgatgtagaattattaggttataagatatatc
aatattttaaagactgtataaaaatttccatgtggctttctaaaagtactgttcatttat
attctctccaacactgtatgaacgtgtctgtgttactgaatcatttttctttttttattt
ttattttttgagatggagtctcgctctgttacccaggctggagtgcaatggtgggatctc
ggctcactgcaacctccgcctcccgggttcaagcgattctcctgcctcagcctgccaagt
agctgggactacaggtgcgcaccaccacgcccagctaatttttgtattcttagtggagat
agagttttgccatgttggccagggtggtctcgatctcctgaccctcatgatccgcccact
tcggcctcccaaagtgctgggattacacgtgtgagccaccgtgcccagccatttttctga
tatatattatttatttatttgttattgtatttttgagacagaatgtcactctgtcgctca
ggatagagtgcagtggcacattcatggctcactgcaaccttgacctcctgggctcaagca
atccccccaagtcagtaggaccacaactaggcaccaccattcccagctaatttttaagtg
tttgtagagatgtggtatggctgcgttgcccaggcaggtctcaaattcctgggctcaagt
gatcctcctgctttggcttcccaacgtgctgggattctaggcgtgagccaccgtgcccag
ccatattattttttaaacctaaaacaatatatttggtatagacaaaaatgaaaccttact
cttgctttaataattcttcgattagctgggtgcagtggctcacacctgtaatcccagcac
tttgggaggccgaggcaggcagatcacctgagctcaggagtttgagaccggcctgaccaa
catggagaaaccccatctctactaaaaatacaaaattagccgggcatggtggtggcacat
gcctgtaatcccagctactcgggaggctaaggtaggagaatcgcttgaacccgggaggtg
gagattgcagtgagctgagatcgtgccattgcactctagcctgggcaacaagagtgaaac
tccgcctcaataaataaataaataattcttagattaatcatgcagttaaaccttttttgg
tggccttttcccccccatgaaatgtctttggtatcctttaccatttttctgttTCTTAAA
AATATGTTTCCTGTTGATTTGCAAAACTGTTTCATAGCTTACACGTACTCTCACATTTAT
TGAAATTACTGCTTAGTTTGTTGTTTTTCTCTTAGTTTTCTTTATCATATTGTCTCCTTT
TTTGTATTCATATTGATTTATAGGATGTTGGTCTCACATTGGAGATCCCCAAGAGTGTCA
CTATGAAGAATGTGTAGTAACTACCACTCCTCCCTCAATTCAGAATGGAACATACCGTTT
CTGCTGTTGTAGCACAGATTTATGTAATGTCAACTTTACTGAGAATTTTCCACCTCCTGA
CACAACACCACTCAGTAAGTAAAGTAACCAACTTTTCTTTGTATTTCCTTTCTCCAAAGA
TTTGCAAAATATAAAAAAACTTAAAAAACATTCAAGGTTGAagccaggcgtgatggctca
tgcctgtaatgccagcactttgggaggccgaggtggatggatcacctgaggtcagagttt
gagaccagcctggtgaaatcccgtctctgccaaaagtaaaaaattagccgggcgtagtgg
taggcgcctgtaatcccgctactcaggaggctgagacaggagaattgattgaacccggga
ggcagaggttgcagtgagccaagattgcaccattgcactccagcctgggcaacaagagtg
aacctaaaagaaaaaaaaaaTTCAAAGTTGTTGGGAGTGAGAGGTAGAGTTCCAGCATCA
TAAGATTACATCTGGCAAACACCTGAAATCCGAAAGCGATGCACCAGGACTTCCAAGGCA
TCAATATATTACTAAATAACTTTGGTAAAATATAGTACTggccaggcacagtggctcatg
cctgtaatttcagcactttaggaggccagagcaggaggagcacttgagcccaggaactga
agaccagcctgggcaacatagtgagatcccatctctaccaaaacaataaataaattagcc
aggcgtggtggtgcgcatgtgtagttcagctatttgggaggctgaggttggagatttgct
tgagcctaggaagttgaagctgcagctattgtgccactgccctctaacctaggtgacaca
gcgagactctgtctcaaaataaaataaaaTGTAGTACTTtacaacctgtatggagggaaa
tttggttaagacaactacatgtgtgcttactctttcacctagctttcatatttcttggaa
tttatctggaagatacatcttcaatagtacgaatatacatagacattgagttgtttactg
cagtgttatttgtaactgcacaatattaggaagtaaatgtccaagaataggagattagtt
gaaatatactatggtacatacatgtaatggagtaccaactatacagctataagaaaaaaa
taagatctctatgaactagcacagagtgattttcaccggtaatattagatgcaaaaagta
catatagtaggctgtcttgtataggactggaaggaaaataaaaaagcctatctattattg
acttacctttaaaaaaagaaacaaagaataaatagaaaataatgaacttggttatttata
agggatccaaggaatgagacagaaagaatatggaagggagtgaatgttctctgagtgtag
ctttttttttggtttttgtttattttttggttttgttttgttttgtttttttgagatgga
gtttcgctcttgttgccgaggctggagtgcaatggcacgatctcggctcaccacaacctc
tgcctcccaggttcaagcgattctcctgcctcagcctccctagtagctgggatcaggcat
gtgccaccacgcccggctaattttgtatttttagtagagacggggtttctccatgttggt
caggctggtctcgaagtcccgacctcaggtgatccacctgcctcagcctcccaaagtgct
gggattacaggtgtgagccaccgtactcggcctgagtgtagctttttgtatgtagttttt
actgttggcatcgtgtcactattctacgtaagcaaacaaaattaagtacctaacaatgga
aaggagaaaaattcttcacagtatacgcaaactgaaataaatgaacccaattttattttt
attttatttatttatttttttgagacagaatcttgcttttgtcaccctggctagagtaca
gtggcacgatcccggctcactgcaacgtccacctcccaggttcaagtgatctcctgtctc
agcctcccaagtagccaggataacaggtgtctgccaccacacccagctaattgttgtata
tttagtagagatggggtttcgctatgttggccaggctggtctcaaattcccgacctcaga
tggatgatccgcccacctcggcctcccaaagtgctgagactacaggcctgagccaccgcg
cccggccccaattgtatttcatattactataataactaccctgataccaaagttattgaa
agataagggggggaaaaaaagccctgaagagaaaaagaactaattcaagtgatttataag
cacagtatttgactatatacactcttgtgcaagacgtgatataaaggatggaggagaatt
gcaaacaaatactgaactcttttgagaagatttgtcttttagtagtgtgggcaaagcaat
tctgaaaccatcgtagatgcattataggattaagaaaataagttgaggctgggtgcaggg
gctcatacctgtaatcccagcactttgggagactgaggcgggcagatcacgaggtaaaga
gatcaagaccatcctggccaacatggtgaaaccccatctctactaaaaatacaaaaatta
gctgggtgtgctggtgcatgcctgtaatcccatctacccaggaggctgagacaggagaat
cacttgaacctgggaggcggaggttgcagtgagccgagatcatgccattgcactccagcc
tgggcagcaagagtgaaacgctgtctcaaaagataaaaataaaaaaaaggaacgaagcct
tcttagaaaaatgatttatcccaagactggagcaggatagatacaagataagcctgggac
atcttgtaatgttttaataatttttgtaagaaagtaaggaaagaggccgggcgcggtggc
tcacgcctgtaatcccagcactttgggaggccgaggcagctggatcatgaggtcaggaga
tcgagaccatcctggctaacaaggtgaaaccccgtctctactaaaaatacaaaaaaaaat
tagccgggcgcggtggcgggcgcctgtagtcccagctactcgggaggctgaggcaggaga
atggcgtgaacccgggaagcggagcttgcagtgagccgagattgcgccactgcagtccgc
agtccggcctgggcgacagagcgagactccgtctcaaaaaaaaaaaaaaaaaaagaaagt
aaggaaagagcctgtaatcccagcactttggcaggccaaggcaagaggactgcttgatcc
cagaatttcacaaccagcctgggcaacatagaccttatctcaaaaaaaaattaaaaagta
gccaggtgtggcacacgcctgtagtcccagctacttgagaggctgaggtgggaggatcac
ttgaacttgggaagtcaaggctgcattgagctgtgatcaggcccctgtactccagcctgg
gtgacagtgagaccctgtctcaaaaacaaaacaaagcaaaaaaaggaaggaaaagtacct
aaaaatatcatggagacttgtcataaggacacaggagccagctggaaggaactcccactg
gctaaatctgggtcaatttgagtgctaaacaagtacattaatgaactgtgaaccactgga
aggaaaatgaatcatgagtagaatgtcaagtgccaactggtaaatgtaggattgctggag
ttggcagcttatcattctgcaaccattgtgttaaggattggatcaggcaagaatcatcaa
aggatcctaaatctaggggcagtttcaatgaggagccaggatatttgcatgccttccaca
tatctcaagggaaaagttagtaattataaaatgggaaaaatggacaccttgaccaggtaa
taaaagttaacattattaaagaaggacacatggaaatccatgatacctagagaaggacac
ataactaatatagtactatattccagtcaagaatgcataacctgaatttaatcatgaggt
aatatcacacaaaccccaaattaggaatgttctgttacaaaaagggggatcgcatttttc
aaaaatgcgaatgtcatataaaacagactgtgggaaaggtctaggtcaaaggaagcaaaa
aagactggacgactaggcagtgcctgtcttttactggatgagaagaatgtgataaaggac
atgatgattagagaaaaatgttgtttcaatgttaaatgtgctgaagctgataatactgtg
gttttataagagaataaccatattcttaggaaataatctaagaagtgtttaagaataaag
gaccatgattctactgtgtattggttcaaaaaaagattgtgtgtgtgtgtgtgtgtgtgt
gtgtagaaagaggtaataaaagcaaacagtaaaatggtatcagtaggtgaataggtaaat
ctgggtaaaagtatatggtgtattctttgtactattcttgtgactgttgtgtaaggttta
aattatttccaaataaaaattttaaacaatttttaaaGTTTAAAAAGTTAAAATATAGCA
CATCTCAAGAATTTTCTTAGTCAACCAATTATAACAGACCATACTCTAGGATCATCAGTT
TTGGATTATTTCCTTTGATTTGTTGATGAAGCACTAAACTGAAAGCAATAGGAAATTTTC
TTTATAGCTGTAGTTTCTACCTATTGAAGGCCATTAGCTTCTATTAGGAGATTGTATTGA
ATTGGATACATTTATTTTTCACAAACAAAACAAAGTCTCTAATTTTCACTTGTACTTCTA
GCTAGATGAAAGAGAGAAAGTggccatgtgcggtggctcacacctgtaatcccagcactt
tgggaggccaaggtgggtggatcacctgaggtccggagttccatgccagcctggctacca
aggtgaaaccccatctctactaaaaatacaaaaattagccgggcatggtggcgcatgcct
gtaatcccagctacttgggaggctgaggcagaagaatcacttgaacccaggaagcagaga
ttgcagtgagccgagattgcaccactgccctctagcctgggcaacagagactccgtctca
aaaagaaaaagaaagagagaaaGTGAATTTGTTCATACATATCCTCAAAGATCTTTACAG
CTGCCTTACATTTCAGATTGTTACCTAGGTCTTAGTTTAGTTTACTATAACCTTTTGACC
CAAAAGTAGGAATATTGCCAGCTAGGAATCAGTAATGCTATTGCAATAAAAAGGGAAAGT
GTTTTAAGTAAAGCGCTCTAATTTGGAAGCATTAACTCAATTTATATATTTTGTTCTTGA
GACAAAAAAATTGAGTGAAGTTAAAGTTGGCAAACAAGATCAGTTTTGGCTTTTGCACTA
ACCTCAAGAAAAATAACTACTGTAATATCAAATGTCAGACATTTAGTCTGCAATTGCTAG
GTGTTTAACCaaaataaaaataattttatttGTTGAAGTTTAAAGAAAGAAAATATAAAA
ATCAGAAACAGAACTTTTGCTCATGGCCATATAACAATAAATAGAAAGTTTGGTGATGGT
GAGTTTTTTCTCCTTTAAAATTTTTCATTATggcagggcacagtggctcatgcctgtaat
cccagcactttgggatcgcttgatcccaggagtttgagaccagtctgggcaacatggaga
aaccccatctgtaccaaaaatacaaaaattagctgggcatagtggcgcacacctgtgatc
cctgctacttgggaggctgagatgggaggatcacttgagtatgggaggatcacttgagtt
tgggaggcggaagttgctgtaatccaagattgcgccagtgcactccagcctaggctacag
agtgagaacctgtcttaaaaaaaaatgaacataaaaaTTTTAACAAAAACACATTTTAAA
ATTACAAAAAACTggccaggcgcggtggcttacgccactaatctcagcagtttgagaggc
caaggcgggcggctcacttgaggtcaggagtttgagacatcctggccaacatggaaaaac
cctgtctctactaaaaatagaaaaaattagctgggtgtggtagtgggcgcctgtaatccc
acctattcgggaggctgaggcacgagaatcgcttgaacccaggaggcggaggttgcagtg
agcagagattgtgccattgcactccagcctgggcgacagagtgagacactgtctcaaaat
aaataaaataaaataaaataaaataaaatagccaggcgcagtggctcatgcctgtaatcc
cagcacgttgggaggccgaggcaggcggatcatgaggtcaggagttcaagatcagcttgg
ccaatatggtgaaaccccatctctactaaaaatacaaaaattagctgggcatggtggcac
acccctgtagtcccagctgttcgggaggctgaggcagaagaattccttgaacccaggagg
cagaggttgcagtgagccgagatcatgccactgcactccagcctgggcgacagagcgaga
ctctgtctcaccaaaaataataaaataaaaaataaaaTTACTAAAAACTGTGCAAACTTA
GCAAAGAAATAAGTGGATCgccgggcacggtggctcacatctataattccagcactttgg
aaggccgaggcaggtggatcatgaggtcaggagttcgagaccagcctggcctatatgacg
aaaccccatctctactaaaaatacaaaaagtatagccaggtgtggtggcatgtgcctgca
gtcccagctactcaggaggctgaggcagaataatctcttgaacctgggaagtgaagcgga
ggttgcagtaagctgagatcgtgccactgcactccagcctgggcaacagaaagagattcc
gtctcaaaaaaaaccaaaaacaaaacaaaacaaaaaaGTGGGTAGTGTGGGAAGACTGTG
GAAAGGTTAttttttatttttttgaggcggagtctcgctctgtcgcccaggctggagtac
ggtggctcactcggctcactgcaagctccgcctcccgggttcacgccattctcctgcctc
agcctcctgagtagctgggactacaggcgcctgccaccacgcctggctaatttgtttttg
tatttttaatagagacggggtttcaccgtgttagccaggatggtctcgatctcctgacct
catgatccgcccgcctcggcctcccaaagtgctgggattacaggcgtgagccaccgcgcc
tgCTGGAAAGGTCACTTATTATTCCTATAGTTTTGTATTGTTTGAATCTTTAATTTAAAA
TGAGAATATATTCATGTATTATTTGTGTAACCAATAACCTGCTTGTTTatttggaaaaag
agaaaaatgacataagtagcaaggaaaaaaataatctccaatagtctctacacccatata
caaccattgttaatatttagaatgtttctttccagtcttttctctTTTATTTTTGCGTAG
CTGTATTTGTAATATACATCCATTTTAGATCCTGCCTTTTTGTTTAACATAAATATTTTC
CAGGTTACTATATATGTTTCATAGTTGTCAGGTTTTTGTTTTGTGTTGTTGTTTTTTGAT
TCGGTCTCGTTCTGTTGCCCAGGTGGGAGTGCAGGTTTTTTGTAtttgtatttttagtag
tttggccaagctggtctcgaactcctgacctcaggtgatccacctgcctcggcttcccaa
agtgttggaattacaggcgtgagtcaccacgcccggccACATTTTTATACTTTTTCAAAA
TACTAGTGTaacatctcacgtaccccataaatatatatacctactatgtacccacaaaaa
taaaaaATTAAAAAATATATATTAATGTAGAAGGCACAGGATAAGAGAAATATAAGGTTG
CATCCTTTAGGAAAATATTAATTCTTTAATGCAGTAGTAACAAAATTCCATTTACACATT
ATTTATTGTTCATCAGACAGTTTTCATTCTGAAGTTTTGCTAGCTCTGCACTTCTGAATG
CCAGCCTCTATCCCGTATCTACCCTACCTACCTACCTTGCTCCTCTTCTCTCAAAAAGTA
ATCCTTTTTCATGTTGGGGTTTTTAAAATTTTACATTACTTATTTGCCTGATGAACAAAG
CAAAACCTGTTAACTGACCTGGCTTTTACTGATAAACTCAGTGGAAGCTTTTCGTCTGTA
AAATCTAAGTCCCggccgggtgcagtggctcacgcctgtaatcccagccctttgggaggc
caaagtgggcagatcacctaaggtcaggagtttgagaccagactgatcaacatggagaaa
ccccgtctctactaaaaaaaaatgcaaaattagccgggcgtggtggcacatgcctgtaat
ctcagccacttgggaggccaaggcaggagaatcgcttgaacctgggaggcggaggttgca
gtgagccaagattgcagcattgcactccagcctgggcaacaagagtgaaactctgtctca
aggttaaaaaaaaaaaaaaaaaaaaaaaaaaaTCTAAGTCCCAAGCATGTATGGTGGAAT
TGACCAGTGTTTAATAAATATCTTCTGAAATACTAGACAGAATTGGTTGCAGACTATGAA
ATAATTTCCATGTCTTTATTTCAACAACTGCAATTTTTATTGTCTTTTTAGGATTTCCAA
TTCCATGTGTCCCTCTCTTCCTGCCTTAACTGTGTCTCATTTCCTTATAATGTGCTCTCT
GATTACTGAGCATTTTCTGCGTATTTTCATATGCAAAAACTAATTACCCATCTAATAATT
ATTTAGTGGTTTCAGATACAGACGTACTATAATAGAGTCATAGATACATGGAAACATTTA
AAATACATTCAAAACCAAGATGAGACTAGCCATGATTTGAGTAACAAGCATCTTTAAAAT
AATGTTAAATAggctgggtgcggtggctcatgcctgtaatcctagcacttggggaggccg
aggcgggtggattgcctgagttcaggagttggagaccagccttggtaacacaatgaaacc
cgtctctactaaaatacaaaataattagctgggtgtggtggcatgcgcctgtaatcccgg
ttacttgggaggctgaggcaggagaattgctggaacccgggaggcggaagttgcagtgag
ctgagattgcgccattgcactccagcctgggatgcagagcgagactcaaaaaaaataaat
aaaaTAAGTTAAATAATAGTTGAACAGACACAACTTTGACTAAGAATACACGGACAACTT
CAATATACTGTTTTGAGCACTTCTCAAAATGTCTCATTAAAAACAACACATTTTGTATTA
GCTGTAATATGAAATTAGCTTAATCAACTGCCAAAAAAAAAAAAAAAAGGATAATTTGAG
GGAGAGAAGCATAAGGTTTCACTTGATTGTTTGGAATGTTAtatagtgtaatgattaaga
gcataggtcatcagtcgtagtgcctgggttaaaaaccttgctgttaaacttgctaaacat
aaccttgagcagattatttagcctctgtgcatcaattacttcatatgcaaaataatagta
tccaatttatgtgggtgtttagattaaacaagataatacactaaagtgcccacatagaga
agacattcaataaataacagttaCTTTCTTAGGAAATAACTGTCTTTAAGTCATTTTAGA
AACTATTACAAACATCCTCCCCCATATCATTTTCCTTTTACCATAAAGGATACTTTTCTG
CTAATTTTTATTTATTATGTATGAAAGCCTATATTCTGTGATTTTTTTTTTAATTTGAAG
GATTGTTATTGAGTTTCCTATGATATTTGTTGTTTCCTATGTCCTTATACTTGAGAAACA
GAACACATACTATTTCCTGCATCTTTCATACACAGAAAAAAAATAAAAGCTAagccggga
gcggtggctcacacctgtaatcccagcactttgggaggccaaggcgggcggatcacaagg
tcaggagtttgagaccagcctggccaatatgatgaaacccacctctactgaaaatacaaa
aattagctgggcatggtggcaggtgactgtagtcccagctacttgggagactgaggcaag
agaatagcttgaacctaagaggcggaggttgcagtgagctgaattcaccccactgcactc
cagcctgggcgacagagtgagactccatctccaaaataaataaataaataaataaTAAAA
GCTATAGGAAGTTGTTCCTGAAAAACCAGATATTCTGCCTTTTTTCCTCCAATTGTATAT
TTGTAAAAGTGTTTAGCAATAAGTAAGAGGcagtggatcctcattgttcctgaattccgt
tttgccccccttttacttgctaaaatgtatttgtaaccccaaaaccaatattcacagtgc
tttcatggttattcctagacatgcacagagtggcaaaaaattcaagtcacccaaggtgca
cgttcctagcttaggttgaagaaggctatgctctgccttcttgtttcagttgtcatactg
taaacaagtatctttttcagtctatttagtggtattcttttgcatttttatgctttttgt
tgcttttgtggtttgaaatggcctgcaagagtggtgccaaagtgctgtctagtattccaa
agaacaagaaggctgtgatacaccttcaggagaaatacgtgtgtgaggtaaaattcattc
aggcatgagttatagtgctgttggccatgagttaagtgtcaatgagtcaaccatatacaa
ccatatacagtatgttaaataagttgtctttaaacagaaaaacataaaagaaggctatgt
atttggaatgggttgacagaacgttgtgacttgaggctcTTTTTaagttaacagggcatg
gtggcatgtgcccgtacttccaaagtagtcccaactgtttggaaggctgaggtgggagga
tcatttgagcccaggagtttaaggctacactgagctatgatcactctactgcactccagg
tggggcaacaaagcaagaccGCTCTAAGAAGggccaggcatggcagctcacacctgtaat
cccagcattttgagagcctgaagttggtggatcacttgagcccagcagtttcaatagtaa
cttgggcaacatagcaaaaccccgtctctacaaaaacaaaacgaaatgaaagaacaaaaa
gattagccagttgtggtggtgcatgttgtagtctcagctatttgagaggctgagatggga
gaattacctgagcccaggaagtcgaggctgcagtgagccatgattacaccactgcactcc
agcctgggtgacagaccgagaccctgtctcaaaccataaataaaaataaaaaagaagaaa
aaaaTCAAAAGTGTATATATtgtggtaggcagcttctgacatggttcccaatgatccctg
cctcctggtattctcacccttgtgtaatcctgtccttctgaatgtgagctagacttaata
acttgattttaacaaattagacaaaagtgatggtatatcacttctgtaattaggttttaa
aagaccatgactgttattttgctgatgtgttctctctggctcttcttttgtgcttgctct
gttgaagagggccacttgacaaagaactgaggtcagctaacttgccaatacccagcaagg
aactgaggcccatagtccaacaatttgtgaaccctgccaacagctattgagtgagctcag
cgatagatactgtcttagttgagtcttgagatgactatggcaccagcctacaccctgatt
acagtcttgtaaaagatcctggcagagcacttatataaacagtatgtagattcccataga
aactgtgagataataaaatttttttaaTAAAAAAAAGtagagcagtttaggttgatagca
aaattgagaggaaagaagagaattcccgttatctcccctctgctcccacacatgcatagc
ctcccccattatcaacattcccaccagagtggcacataatacagttaagtatttgtattt
acacattaAAACCTCCAAACACATGCTTGAGATGGGGTGTGCAGTAATAAGCACTACTGT
GTTTTAACCTTTGGCAGCTTTTATTCTTTCCTCCCAACTTTCAATTATTTTCTTTTCATT
TCCAATTTTTTAACCTTTCTCTACTTGAAAATAGTGACCAGTTtctttttggttatagtc
atcctaatgtgtatgatgtaatatctcattatggttttggttttcatttccgtaatgaat
aatggtgatgagcatcttttcctgtgcttcttaaacattgtatattttatttggtaaaat
gttaattcaaacccattgcccatataaaaattgtgcatatttgtctttttattgttgagt
tgtaaaagttctttttacatagtagatacaagtctcattctttggcttgtcattttactt
agttggtggtattctttgaggtacatagttttgacatttttaatgaagtctaatttatct
ttttttattttgtcactctgaaaccattttctttttctttttcttttttttcttttaaat
ggagcctcactctgtcgcccaggctggagtgcagtggtgcgatgtcagctcactgcaacc
tccacctcttgggttcacgctattctcctgtctcagcctcccgagtagctgggattacag
gtgtttgccaccatgcctagcatttgtatttttagtagagatggggttttgccatgttgg
gcaggctggtctcaaactcctgacctcaggtgatctgcctgcctcggcctcccaaagtcc
tgggaatacaggtgtgagccaccacgcccaacctgaaaccattttctaatacacagtcac
aaaggtttgctgttgtgtttttttcttggggttttatagttttagctcttacatttaggt
ctgtgatccattttgagttaatttttgtatatggcatgaggtagggagtccaacttcatt
cttttgtttgatatccagttttccagtatcttttgtggaaaatattatttttcccaattg
aaaagtcttggtatccttgtcaaaaatcaattgacaggccgggcacggtggctcatgcct
gtaatcccagcactttgggaggccgaggcgggtggatcatgaggtcaggagatcaagacc
atcctggctgacacggtgaaaccccatctctactaaaagatacaaaaaaattagccaggc
gtggtggcatgtgcctatagtcctagctactcaggaggctgaggcaggagaatggcatga
atctgggaggtggaggttgcagtgagccgagatcgtgccactgcactccagcctgggcga
cagaccgagactccgtctaaaaaaaaaaaaaaaaaaaaaaaaaaatcaattgaccgtaag
tgcaaaggtgtatttctgaactcttaattctattccattcatcaatatgtcaaggatcca
ttgatccttatgccaggaccacactgtcttgataactattgctttgtaattagttttaaa
atagagaaagctgagttctccaactttgttcttctttttctttctcttctcttttctctt
ctcttctcttctcttctcttgagatggagtttcactcttgttgcccacactggagtccaa
tggtgtgatctcagctcactgcaacctccgcctcccaggttcaagcaattctcctgcctc
agcctcccgagtagctgggattacaggcttgcactaccatgcccagctaatttttgtatt
tttagtagagacagggtttcaccatgttggccatggctggtctcgaactcctgactcagc
tgatccgcctgcctcagcctcccaaagtgctgggattacaggcgagagacaccgtgcctg
gcctgtttttctttttcaagattattatggctgttttgggttccttgcatttccatatga
attgtgatcagttttccatatctgaaaaaagacaactgggattttgataggcagtttggg
gagtattgctatattaacaatagaaagtctcttaattcatgaacacgatatctttccatt
tatttagaccttatttcatttatttcaacaatgttttatagtttactcagtgtacaagcc
ttacagttcttttgttaaatttattcctaattattttTCAGAGCAGTGTTTTCTGTCTTA
GTCAAGACAGCTGCATGTAGTGTATGTACGTTACAATAAATTATTTTGTAAAAAttttag
ctgtggtaaaatacacaaaatgtgaaatttatcgtcttaccatttttaagtgtacagttc
agtatagttcctattgtcgtacgaccaatctccagaactcttcaccttcaagtactgaaa
ctctatacccattaaataacaactcactattaccccttcttctcaggccctccagccacc
ctctactttctgtctctatgaatttgactactctaagtatatcatataagtagaatcata
tcatatttgtctttttgcaactagctcatttcacttagcatagtgtcatgaaggttcatc
catcttgtagcatgtgttagaatttttttgaaggctgaataatattccattttacgtaaa
tactacatttattcatccattcatccatcgtggacacttgagttacttctacctcttggc
tattatgaataaagctccaatgaatgtaggtatacaaatatctctttgagaccctgcttt
caattcttttggatgtataccaagaaatagaattgcagaatcatgtgataaaaatgctat
ttttaattttttttaagagacagggtcttgctttgttgcctagactggagtgcagtggca
cgatcatagctcactgtaaccttgaactcctgggctcaaatgatcctcctgcctcagcct
cccgggtagctaggattacaggcacatgaccccatgcctgtctaattttttttttttttt
tgagacggagtctcactgtgtcgcccaggctggagtacagtggcacgatctcggctcact
gcaacctccgcctcccaggttcaagcgattctcctgcctcagcctactgagtagctagga
ttacaggcacccgccactatgtccagctaatttttttgtatttttagtagagacagggta
tcaccatgttagccaggctggttgcaaactcctgaccttgtgattcacctgcctcggcct
ctcaaagtgctgggattacaggcatgagccaccacacccggctgctacctggctaatttt
taaattttattttagagataggatcttactatgttgtcaggctggtcgtgaacattcagc
ttcaagtaatcctcccacctcagcctcccaaagtgcggcgtgaaccactacgcctggcct
agttttaattttttgagaacctacaagggttccagtttcttcaccttcttgccgtcactt
gttattttttttaaatagtcgctgtcctaatgggtgtgaggtggaatgtcattgtggttt
tgttttatatttccctaatgattggagatattgagcatctttttatgtgcttgttggcca
tttggaaaaatacctattcaggtcctttgcccattttttaattgggtcatttgttttatg
ttgttaagttgtaggagttctttatatattttggatattaaccacttatcagatatatga
tttgcaaatattttctcccatagcttgccgtttcactcttttgattgtatccataatgtg
caagtttttatttttgtttttgtttgttggttggtttttgtttttttgtttttgtttttt
ttttgagatggagtctcactctgttgcccaggctggagtgcaatggtgtcatctcagctc
actgcaatctccgccccccaccccgcctacccgcccaggttcaagccattctcctgcctc
agcctcccaagtagctgggattacaggtgtgtgctaccacatctggctaatttttgtatt
tttggtagcgatggggttttgccatgttggctaggctggtatggaactccctgacctcag
tgatccgcccacctaggcctcccaaagtgctgggatctattataggcatgagccaccacg
cccagccCAAAGTTTTTACTTTGGATGTAGTTCAATTTATCTATTCTTTTGCTGCCTGCA
AGAGGTAATTCTTTATTTGGTATTGGAACTTGTTACTCAGGAATGTGTTCTTTTgaccgg
gtacagtggctcatgcctgtaatcccaatacttcaggaggctgaggtgggaaaatcattt
gatgccaggaacttgagaccagcctgggtaatatagtgagaccttgtctctgaaaaataa
aaagaaaagttagctgggcatagtggtgcacacctatagtcctagctactccagaagctg
aggcagttggatcacttaagcctaggagtttgaggctgcagtgaggtgtgactgcacTCA
Ggcatcatgagagagtatcttactctatataactaacccagaagatgataaaaatttgaa
gtaagatttctatacattgcttttaagctatggtaaagtcaaaaaattttaagtcgggaa
gcatcTGTATTTCTCATTTTCAACTGTTACAGGAACTACTTTAAACAGCACAGATATTCT
AAACACATCACTTTGGTTGTTCCCCCAATACTTGTCTGTTGTTTAAAAATCAAGGCTTTG
TGTTATAATATGCTGTTCAGTGTCAGTGTCTAATATttccttccttccttccctccctcc
ctcccttccttctttccttccttccGAAAAAAAATAAggccgggcgcggtggcttacgcc
tgtaatcccagcactttgggaggccgaggcgggtggatcatgaggtcaggagatcgagac
catcctggctaacacagtgaaacgctgtctctactaaaaatacaaaaaattagcgggctt
ggtggcaggcgcctgtagtcccagctgctggggaggctgaggcaggagaatggcgtgaac
ctgggaggcggaggttgcagtgagccgagatcgcgccactgcactccagcctgggcgaca
cagcgagactctgtctcaaaaaagaaaaaggctgggcgcggtggctcacgcctgtaatcc
cagcactttgggaggccgaggcaggtggatcacgaggtctggagatcgagaccgtcctgg
ctaacacggtgaaaccccgtctctactaaaaaaaatgcaaaaaattagccaggcgtggtg
gcggttgcctgtagtcccagctactcgggaggctgaggcagaagaacggcatgaacctgg
gaggtggagcttgcagtgagccgaaatcgtgccactgcactccagcctgggcgacagagt
gagactccgtctcaaaaaaaaaaaaaaaaaaaagaaagaaaGAAGAAAAAAAAtagagat
gaggtctcactctttcacccaggcttgtttcgaactcctgggctcaagcaatcctcccga
ctcggcctcccaaagtgctgggattacagacatgagccactgcgcccagccAATGCCCTA
ATAGTTTCTAATTATTTTTGAATAATATAAATGGTAATTAATGCCTCTGTTTTTTAATTA
TAGAACTTTAAGATGTGTTTAGTGATCCTAAGTATGACTGGTTTTTACCTGAAACTTTTt
tttgtagggttgccataataaattatcacaaatagggtgactaaaaataacagaaatttg
ttcttggacagctttggaggccagcagtctaaagccaaggtattggctgagttggttcct
tctggaggctgtaaaggagaatctgttacatgccttgagatctcctagctttgacaggtt
tcagtaaatcattggtgttcctcggtttgtagctgcgtaattctaatctctgcttctgcc
ttcacatggccttcatctctatgtgtctcaaatctccctttgcctttatctttttttttt
tttttttttgagacagagtctcactctgtcacccaggctggagtgtagtggtgtgatctc
agctcactacagcctctgcctcccgggttcaacggattcttctgcctcagcctcctgagt
agctgggactacagttgcacacgaccatgcctgcttattttgtatttttggtagagttgg
gctttcaccatgttgaccaggctggtctcaaactcctgacctcaagtgattcgcccgcct
gggcctcccaaagtgctgagattacgggcatgagccagggcacccagcccctttgccttt
atcttataaggacatctgtccttgaattcaggaaccaccatatgcaggatgatctcaAGA
TCCTTAATTGCTAAGTGAGGGCTTAGTGCCTAGGGTGAGGGCAAGGGCAGTTCTCTAAAG
AACTGCCATTGGCCTTTAGGATAAAACATCAgttgtaccagaccatcccaagcattgaag
gattttaaagttcctggtctacactcattaatgccaatagccctctaaccctaatatgac
aattaaaaaaaatgcccccatacactttcaCATCCCTTTCCCAGCAGGAGGAGGAATGCT
TGTCTTAAGAAAGAAAGGATATTTAGAACATATATTGCCTTACTTCTCCATGCTAATGGA
AGGCATAATGTCATACAGAAAAGTAGAAAACAGACACAGAATTAGTGTCTCTCTTTTGAA
ATTGTCTACTTACCTATCAACATGAGTTCTGAAATATTTGTATTATTTTGAAATAGCAAA
ATAATGAGACAggccgggcagggtggctcacgcttgtaatcccagcactttggtggggca
aggcaagcggatcacttgaggccaggagtttgagaccagcctggccaacatggcgaaacc
ccatccctactaaaaaatacaaaaaaacttagcctgcctggtggtgcacgcctgtagtcc
cagctactcaggcggctacagcacaagaattgcttgaacttgggaggtggagttggcagt
gagccgagatcgcatcactgcacctgggcaatagagcaagactgtctccaaaaaaaaaaa
aaaaGACACATTAAAGGCTTATTGCACATGTTCGTAGTCTTATTTCAATTTTTATTCATC
TTCAGAATGAATTATATGGACCATTCTACTTAGAATAAAGAACTTTAAgactgggcatgg
tggtttacacctataatcccagcactttggcaagccaaggcaggagaattgcttgagtcc
aggagttcaggatcagcctaggcaatatagtgagaccctgcctctacaagaaatttttaa
aaaaattagctgggtgtggtggtgcacgcctgtagtgccagccactcaggagtctgaggt
gggaggatcacctgagccccagggagatggaggctacagtgagctgtgTATTCTCATGGG
TCTTATATTTTGAAAGAAATTATGCTGTACAAATTATACTTATTATAATTGATTTCCCCA
TTTTTATTAATAAAAAAATGCCTGCCTAATAGAGCTTTTTATCCGCATGATAGCAAACTA
TTTTTTAATTATGTTCTGAAAATAAAATTTTACTTAAGCAAAGACACCTGGCATATGTAA
GCCTATGAAGCTTTATTATGCATAAATAAGTTTGATTTTCAAGAGGTTTTTTTTTCTAAC
ACTGAAAGTAACTTAGTCTGTTTTATAATAGTCATCTAGGAACTTAATGGCTAAAGAAGA
CCCCAGGTTGGGCACTTCTAATGAATTTGTAGACTGAAAATTGAGAATTCTGTATAATGA
ATCAGATTCATACATCAGAGTTAATACTAACAAGAATTTGAACATAATAATTTTCCTGGA
ATAGTAAGTAGTTTGTCTTTATATCACTAATAAATAATGATCAGATTTCCATGAAACTTG
AATTACAGTTAAAAAATCAATAAGATAAAAACGTAGAGGATAATATTTGAGGCTGCTTCT
CTATCACAAATCAATGCAAACGCCAGAACACTGCTATAAAGTCAAGTGTTCTATTCTGAA
GGGTTTACTTTGCCTGTATTGCACCACAATCAAGTTATACTTTTTGTATTTTTCTGAACT
GGTCTGGGTTCAGTTTCCTCGAAGAAAATACCACCTAGCTAGTTTATGTAAGAAAGGACA
GCAAATTATTAAAATGATTGCAGAATTGTTGAGAGCACTTGAATaatgatcctcaaactt
tagcattaatcagtatcagtttggaggcccttgaaaacagattgttggccccaccctcaa
gatttttTTACtataggggtgcaccaccaacacccggccaatttttgtaattttaggaga
gattgggtttcgctattttggccaggctggtcttgaacttttgacctcaggtgattagca
tgcctcacccttccaaagtgctgggattgcaggcgtgagcctccgcATGCCACTGCGCCC
AGCCTATTTCCAGTATAATCTTGTCATTAGTGCTCCCCATCATGTATTTATTCATGTATC
Cattcattcattcaacaggtattgaatacacactatgcatgcaagccactttcaaatatt
ggcaataaagaggtgaataCGATTTTGTTTCTCATTCTCTTTATTATCCCTATCCGTGAA
CTCCTGTTGAGGGTATAAAGGTGAATATGTCAGGAAGGAATATGGGTAGATTGGAATATT
GTAATTATGCCAATAATTACAATATTATGACATAAGTGCTGACAGTATTATAAAGCATTT
TATAAATACTGAAAATTGTGTGAGTTCAGGTGtttatatgtatattcttaatattttaaa
aataaaaCATCTTTTGAAAAAGGTGAGAACCACCCTTAGACTGTTTTTTAAAATGTGAAA
TTTACTGTCTTAACCTTTTTAAACAAAAAAACAAAAAAACAgagtcaggttctcactctg
tctcccaggctggagtgcggtggcatgatcatagctcacagcagcctcaaactcctgggc
tcaagtgatcctcccacttcagcctccctagtagctagaatcttttttttaatgttttgt
agagacagggtcttgctgtgttcctcaggatggtctcaagctcctggcttcaagcaatcc
tcctgcctcggcctcccaaagtgctagaattacaggtgtgagccagcatgcACAGAGTTT
AACCATTTTTAAAaatataaaatttactctcatagtaatttttaagtgcacagtttagta
gcattaagcacattcacattattgtgtaaccaacctccagaactctttttgtcttgcaaa
actgaaactctatacccattaaacaactcaccaatctcccctgctcccaacccttggcaa
ttaccattccactttgtgtctgatgaattttactacttgagatacctcatataagtggaa
tcataaggtatctgtctttttgttactttttttttttttttttgaggtggagttttgctc
ttgtcgcccaggctggaatgcaacggcacaatctcagctcactgcaacctctgcctcctg
ggttcaagtgattctcctgcctcagcctcccgagtagctggtattacaggtggctgccat
tacacccagctaattttttgtattttaagtagagatggggtttcaccatattgaccaggc
tggtctcaaactcctgacatcaggcgatccaccctccttggcttcccaaagtgctgggat
tacaggcgtgagccaccacgcccggcctttgttgttcttttgtaccattttgtgtactgt
ttttcagattTTAAAGTAAATGGAGATATGAAAAAAGAAAAACAAAGTTAAGGGAACGAA
AAGCAAGGAATAAGACAATTATAAAAGTAAAGACAGTGGTGATTAATTTAAGTCACAATA
GATGGAATTCCTATATAACCTAGAGAGAAAGTTAGAATATAATTGGACTAAGAAGAAGGT
GCTGAAGATAGAAGTAGATTTAAAGTTGTAGTTTAAGGTTTATACATCTCACAAGTGGTA
AATAAATGTTGATCTTTAGGAATATTACATATCTTACCCCACAAAACAACTGAAGTGCTG
TGTTTTAAATAAACAAACATGATTAATTTTAACAGTGTTAAAAATTCATTTTATAGTTAG
TAGTGGGATTCTGGGCATTACTTACAGACTCCTTTGTTTGGATAAAATTTTGTCTACAAT
TGTGAGAAAAACATGGACAGAATTTTTAGAAAATTGAAAGTTTTATATGTTGACACACAC
CTACGTAAGATGTTACATGGGCAGTAGTAGGCATACTAAtatatcagtcagctgttgctg
ataatacttcatcagcaagccacccctaagctcagtggctttaacaacaagcatttattc
tcataatcataggtttgtagaacagctggattttggctgatctaggcaggactcagcttc
aggcttcaggatcAATTCATATCTTTTTGTCTGGGACCCACGATCAAGGGGCAACATTTA
CTCAAGCTTCTATCAATAGTGGATTGCCTGCTCATAAGAAGTGCAAACGCAGCTACCcaa
gcatattttagatttctgctcgccttatatttgtcagcttctcattggtctgatcaagtt
atgtggccagattcaaagtcaaggggcaaggaggtacactccatctatcacgaggccgtg
gcagaaggtggatatatttTCATTATAGGGAAGTGACAATTTTAGGAAGTAAAGAGAGTT
ACCTTCTAAAGTCAAAAGGTATGTACACACACACACACACACGAGGTTGTACTAAATATA
TAGCTACTCAAAGATATGTATATATACACAAATGCACACACACAAGTATGTATTGGAACC
TATACATTTAGTACCACTTATTTTTTGTGTATGGTATACATTCATTTCCTTGAAAATGAA
AATAAGTTCTTTGCATGTAAGAATGGACATCCAAAATGTACCCACAATGATATAAATAAA
AAATACTTTTCTCACTCTGCTAGCTTTTACTTTTGTCTGTTTTTGTTTTATTTTGTTTTA
AAACCAAGATAGAGTTGGATTAAAAATAGAACTTCCTGCATATGCCAGAATTTCTCCAGT
GCTTCTAAGCAGGACATGTGAATGCCTCTGAGACAGGTTTGCAGACAGAAATATGTACAG
GGAGAAAGAAGAGAACATAAAAGAATAGGAAGGGTAAAGAGTAGGATTAGGGAAAAGAAG
TGTCTGTTTTAGAGATCAAGTACCAGCAACAATTAATCTAAACTCCCCTTAGGGTCATCA
GTGCCCTTGATATTGTTACTTCCTTACTCTCACTATATAAGGAGTATGGTTTGTAGGATC
TGAGCAATGTttttttgtttttgttttttgttttgttttttgttttttgtttttggagac
agagtcttcttcttgcccaggctggagtgcagtggcacaattttgactcactgcaacctc
agcttcccaggttcaattgattctcctacccgagtagctgggattacaggcatgcaccac
tatgcccggctaatttttgtatttttggtagagatggggtctcgccatgttgcccaggct
ggtctggaactcctgggctcaagcagtcctcccacctcagcctgctgagtagctgggact
acacagatgcgccactacacccggctaatcttttaattgtttgtagagatggggtcttgg
caggttgtctaggctggtcttgaactgctgggcttaagtgatcctcccgccttgggctcc
caaagtactgagattgcggtcatgagccactgctccgagcCCACCCTACCTCTTTATTCC
CAAGCTTTTCTGTCTATTCTGTTCCTTCCCTAAGTACGTCTCtttttttattttttattt
ttttttgagatggagtttcactctgtcccccaggctgaagtacagtggcacgatctcggc
tcactgcaacctccgcctcccgggttcaagcaattctcttgtctcagcctccagagtagc
tgggattacaggcacccaccactacacccagctaatttttgtatttttagcggagaccag
gtttcatgatattggtcaggtcaggagatccacccgcctcagcctctcaaagtgctggaa
ttacaggcatgaggcaccacgcctggccAGGTGCATCTTTTACTAACTCTGGCCTGCCTT
ATTGCTGACTACTGCCTCTAGTGCCAAAAGAGAAACAACTAGAGGATGTACAGCCTATTT
GTCTGCTTCATTTAAAATTCTTCTCTTAGCAACAAAATTAAAGTCCTAAATATAACTAAA
AAATCAAATGTATACATTTGTGGAATGTAAAAGGAATTACACACAATGTTCTTTTTATTG
TCATTATAGTCCCCAGGCTCCTTACAAGGAAAAGTAGCTACATTTGTTACATAGAAAAAC
AGCCCtgaattattttcagctacatacaaacaccatggttaaatcttcaaaacatattac
tgaactgaagaagcaaggcacaaaaattccatttatataaaattcagaaataggcaaaaa
aactcagcattcagtgatagtaatactattaagaaaagcaaggaaatgattaccacagaa
gtcagaatagtgactatttctggggcagaggaaggatgttaggaacaggtaggagcaggt
aggagacttttgggacccttggtgttgtattttgtggccttggtgctagttacataagtg
tttgcttcatcatgattcaccaagctctgcattttgtattataaacattttcgtgtatAA
TGCTTATACATTATACACGAAAATGTATATAATTTTGTGGGTTATATTTTGTAAGGTTTA
AAAAATGGAAGTCAGGATGGGCGGTTACAAgtggtgactcacgcttgtaatcccagcact
ttggtaggcctacgcaggcagatcacttgagaccaggagttcgagaccagcctggccaac
atagcaaaaccccttctctactaaaagtacaaaaattagccaggtgtggtggcaggcacc
tctaatcccagctacttgggaggctgaggcaggagaatcacttgaacccaggaggcagag
gttgcagtaaacagagatcccgccattgcactctagcctgggcgacaatagcgaagctct
gtctcaaaaaaaaaaaaaaaaaaaaaaaccaaaaaaaaaaacaaaaaGGAAATCAGTGTG
CGAAGTGGGAAAGCTAGAGCAAGGGAAACAACTAGGAAACAGACCAGGAGAAATTTAATG
GGGAAAAAAAGTTATTTGTTTTTCTCCAAATATCTATCTTGTTTTCCTTATAAGAGAGCA
AAGGTTACTATGATAATTAAAATAACATAAAATGAATTGAGGGAGTTGCCTGCTGATGTG
ATTCATATTTTGTTGTTCAATCAGTAAATAACTGGAAGATACAGCTTTCACTTTGATAGT
CAAATTAGTTCATGGTCATTTTCTGAAAACAGTTCTTGAGTATGGATTCTGAATTTAGAA
CTGTCATTTTGTAGAGCAGTTAGGAAAATTGACGAGGGATCTTTGAGTGACATAGTCTTT
GGTTTAGTTCTATATTGTGAGTCTCGTGAATTTTCTGTATTGTGAATTTTATTTTTAATT
TGTTTTGTTTTAAATAATGACTATTATAGTGACTAGGTTTCCATTTTTCTAGTGGTAACT
TTAGGCTTAAATGGACATTTCTTACTCAATTAGGTTATTGGTGTTTTCTAAGAATCATTA
AATACTTTTTTTTTAAAGTTGTATAGAGTAACAGACTCTGTTCTATCATATCTAAAAAGT
ACAATCTTAGTACAATAGAGGTAATTAAAGTAGAATTATACCAAAAATACTTTGAGAGCA
TATTTAATGGTGTTTTCTTTATTCTTCGATGAAATGTTTTGATGTACAATGGTCTGCAAA
TTAATTCTTCTATTTTTCTTGTATTTTTAAAATTCCTAGTCTGTTTACTTAAATGTGATC
TTTCCATTTTTTATTTAATGATTTTATTCCAATCAAATATAATTAACTGTTTTAATTCAT
TCTTTAATAAAATAAACAAATTGCTGAAATTGTCTCTCCTAATCATAAAATAGCTATTTA
AAATACACTCTAAAGAAATTAAAATTGTAAATACTTATGGAGCTAAAAGTTAAGGAGGAG
GGGCACTGAATGTTTTTCCCATTTTTTCATGTCTTTTCTAACCTTTTGGCGGGGGTGGAA
TTTAACTTTAGACTGTTATTTCTCTCTCTTCTTCAGTTTTTCACTGTTTCTTTCATAATT
CACTCATCGAATGCCTTGATTCAATTAGCCAAGTATGGGCTATTTTTTTTGTTGTTATTT
TTTGCTTTTTCTTCCAAGCTAGATCTATTCAAAATGATTAACAAGTTAAATTTAAACCAG
TCTTTCATATTCAGTATTAACTACTTGTTTGAAAAAACAAGAAATCTGCCCCCTCTCAAT
TTTTTAGGGCATTAAATGTAAACATTAGTCTGATTATGATTACTGCCATTCCAAACATAT
TAATTAAAAGCAACGTTTATTTCCTATAAAAACATTTGTTCAAAACATTGAGCTCCACAA
TAAATCATAGTACAGAAACAATATCATAACAATTTGGATTATTTTGCTAATGAATTCACT
TAACTGATCACATCGTTTTGGATTTAAATGTTTTTCTCTACTTGTATGAAAGCTACATTG
CTTGAAAACTACAAAAACTAATCCCCAATTTGCCTTTCTACACAGTGGTAAAAGATTAAG
GAGCTGACATAACCACTAGTGTGTTATATTTAAGCTTCCCTTTGCTGCTTGCTGCACATG
TTACAATGTTGTTCTTTCTTTGACACAGACCCAGACAAAAGCTGAGTGTAGCAAGGAAAC
AGACAGAACGCCTCCAGTAGTGGCCCCCGCCTGGCTCCAGGATTTGTAAACAGAAACATC
CCAGGCTCCAATGAGACAGACAGAGGTTCCCTGTCTGTTCTGCATTCAGGAAGTGTTTGC
TTGTATAAGCCCAACTATTGCACAGGCATACATAGTAGTGTTTACATTTGGCTGAGTATT
TAACTGAGAAAACTTAATAGGGAAGAAAAAGAGGGTTTATTAGAGGTAGGAGAACAAGAC
AATTCAGGTATAACATAGATGTAGCATATGTTATGTAAAAAGGTTTTTTTATTTTGAAGA
AATAGACAACAAAAAATAGGAGTTTTCTAGTTAAAGGCCTCTTTTGCACGTACACGTGAA
TACACATATTGAAATATTTTTCCTGGCAGTTTTTCAGGGATCTCATATTTTTAGACCATG
TGACAGAGGCTTGGAAAGTTTTTATTTGAAATTTAACCAATCATATGGTTTATAAtgaaa
tgggaaaagttcccttgtcctgacagggtgcgtgatgcggggtgtggctcacttcttaag
tgccccgctgctcagacctctaggggaccatacagacaggtaggctgtggggctccgacc
tcacaacagtgtctaggagtgaatgtttacagctcctgaatccgcagtgggcgtgtgtta
cagggtgctcttttagtttgccatctataggcggcttgtgttagctcaattagaccccct
tccttatcacaaggacagagggatttctgtatcccagggtttcctgccttggtgtacggg
aagagtcggctcacacctgggcttggagaatgagtgcaaggtttattagtagaagtagct
ctcagcagatgggggaaccagaagggagatggttttctcctggagttgggccgcttggtg
gccagggctctcctccgtctgccccagccaaactccgcgtcgttgtcgttctgtcgacgg
cctgccggcgtgcgggtgcctatcgttgtgctcttctgctggcgtgctcctctcgacgac
cagccactttcttccgccgatgtgctcctctttacgtctggccgcctgtgtgtctgcctg
ctagggtctcgggtttttataggcccaggatggggacatggcgggtccgggtggtcttgg
aaatgcaacatttggacgggaaagcaggagtgcctgtcctcacctaggtctgttggggtg
gagccctagtcagggacgcacctttctctacccattacttacctccccacttccgtgtca
TTTAAGGAGGGCACACTGTTCCCTTCCCAGCACTATAACATGTTTAAAATGTTTTAAAAC
TTTTTTCATTCTCTCCAATATATGAATTAATAATCCATTTCAGATTTTGAATTAATGAAT
GTTTAATGTAAAAGTTTTGTTAAATTTTCTTTTATAAATTTGAGAATAAAAGCAAAGAAT
GCTGAGCCTTCAAAAAACTGTATGAGAAGACTCATTATACAGAGTTTTGGAAGTAGGAGG
ACCTTAAAAGTCACTTACAAGATCACTTATTTTTATTTTATAGTTTAATGTATTTTAGTA
ACAAACAGGAACAGCAAAAAGACAGCGTTAAAAACGTGCTTGAATGTAGGACAACTCAAA
AAAGTAGAGTGAACAGATGGAACCTACTCTATGATTAAAATGCTGCAAACATCATTTAGT
TGCTGTCAATAAGAAATTTACTTATTTTCCAAAAATCCAAATGCAGGCATTATCCAGAAA
AATTTAACAGGTTTATTTATAATTGTTATggccaggcatggtggtttatgcttgtaattc
cagcactttgggaggccaggacaggcagattgcttgagcccgggagtttgagaccatcct
gagcaacatggcaaaaccctgtctctacaaaaaataaaaattagccagacatggtggcat
gagaccagatgcttgggaggctgaggtgataggatcgcttgagcctgggaggctgaggct
gtagtgagccatggtcataccattgcactccagcctgagcgacaaagtgagaccctgtct
caaaaacaaaaacaaaaaaaaatcaaaagaaCAAATTAAATAATTGTTATGAAGTTGAAC
TTCTAAAACTTGTTCACTGAAATGTTTTGACCCGCATTAATGCTTTATGTCCCACATTTA
TATTGAAAATCCACATGCAAATAAAAATGGAAAAACCACCAATACCTCATTTCTGTTCCT
TATTTTTTCACTTACAATCTTATACTTAGGTGCCTTTTGACCCTATGGGGAAAAAATAAT
GTTCAGAACTACtgagaggtgacagcgtgctggcagtccttaccgccctcgctcgctctc
agcgcctcctctgcctgggctcccactttggcagcacttgaggagcccttcagcccacca
ctgcactgtgggagccactttctgggctggccgaggccggagcccactccttcagcttgc
agggaggtgtggagggagaggcgcgagcaggaaccagggctgcgtgccacgcttgcgggc
cagctggagttccgggtgggcatgggcttggcgggccccgcactcggagcagccggccag
ccctgccggccccaggcaatgaggggcttagcacccgggccagcggctgcggggggtgca
ctgggtcccccagcagtgccagccaaccggcactgctcttgatttctcaccgggtcttag
ctgccttcccgcggggcagggctcgggcctgcagcccgccatgcctgagcctcccacccc
ctccatgggcccctgtgcggcccgagcctccccgatgagtgccgccccctgctccacggc
gcccagtcccattgccaagcggtgagACAatcgctgagcggtgagagcatcacctatccg
caagcagtgagtaccatcggacccctttcgcttgctattctgtcctgtctttccttagaa
ttcgggggctaaataccgggcaccttattggccagttaaaagtgactagcgcagctgcca
gagtaaagacacgggtgtcaggctttctgggaaagggctctctaacaacccccgactctt
cggagttgggaccattggtttgcctagaaccagcttccgcttttcctgtacttctggact
gagtcaagggtcgacaaagaggaaagccatgcagctccggggtcccaacaacaagttggt
tgaccctgcggccatgggcagaactctcaaaggcatgtcacccaagtgagacttgcccat
ctatcgtatctatcctgacccttgccccctgggtcctaatgcctgccagacaaacttcct
ctcacctcttttctctgaggctaattagacccacttctaaaaattgctacctgtctctgg
tgcttttctagtttctcctataagaatgatttctagtataaactccaggactctgttacc
ttctttaggcacctgggctcaccaatcagaaagacataatttttgcccaaagccctgtca
cagtggggactacctggaattttaggatccctcctcagactaacaggcctaacaaaagct
attcctgaagctaggatatggggagccttagaaattgtatccttcctattcatataagtg
aggacaaaaggtgtcactcttccaaccctggagatcccttccctccctcagggtgtggcc
ctccacttcatttttggggcataacatctttataggacaggggtaaagtcccaagactaa
caggagaatgcttaggactcttaacaggtttttgaggatgcgttggtaagggccactaaa
tctgatttttctcagtcggtcctccttgtggtctaggaggacaggcaagggtgcaggttt
tcaagaatgcgtcggtaaggaccactaaatccgaccttcctccgtcctccatgtggtctg
ggaggaaaactagtgtttctgctgctgcgtcagtgagcgcaactattccgatcagcaggg
tccagggaccgttgcaggttcttgggcaggggttgtttctgctgctgcattggtgagcgc
aactattccgatcagcagggtccagggacagttgcatgttcttgggcaggggttgtttct
gctgctgcgtcggtgagcacaactattccgatcagcagggtccagggaccgttgcgagtt
cttgggcagggggagaaacaaaacaaaccaaaaccacgggcggttttgtctttcagatgg
gaaacactcaggcatcaacaggctcacccttgaaatgcatcctaagccattgggaccaat
ttgacccacaaaccctgaaaaagaggcggctcatttttttctgcactacggcttggcccc
aatattctctttctgatggggaaaaatggccacctgagggcagtacaaattacaatacta
tcctgcagcttgaccttttctctaagagggaaggcaaatggagtgtcttaccttatgttc
gagctttcttttcattgagggagaatatacaactatgcaaagcttgcaatttacatccca
caggaggacctctcagcttaccaccatatcctagcctccctatagctccccttcctatta
atgataatcctcctctaatctcccctgcccagaaggaaataagcaaagaaatctccaaag
gaccacaaaaacccccgggctatcggttatgtccccttcaagctgtagggggaggggaat
ttggcccaacctgggtacgtgtccccttctccctctctgatttaaagcagatcaaggcac
acctggggaagttttcagatgatcctgataggtacatagatgtcctacagggtctagggc
aaacctttgacctcccttggagagatgtcatgctactgttagatcaaaccctggccttta
atgaaaagaatgcggctttagctgcagcccgagagtttggagatacctggtatcttagta
aagtaaatgatagaatgacagctgaagaaagggacaaattccctactggtcagcaagcca
tccccattatggatccccactgggaccttgactcagatcatggggactggagtcgtaaac
atctgttgacctgtgttctagaaggactaaggagaattacaaaaaagcccatgaattatt
caatgatgtccaccataaatcagggaaaggaagaaaatccttctgccttcctcgagcggc
tacgagaggccttaagaaaatatactcccctgtcacctgaatcacttgagagtcaattga
ttctaaaagataagtttattacccaatcagccacagataccaggagaaagctccaaaagc
aagccctgagccctgaacaaaaatctagaggcattattaaacctggcaacctcggtgttc
tataatagggaccaagaggaacaggcccaaaaggaaaagcgagatcagagaaaggccgca
gccttagtcatggccctcagacaaacaaaccttggtggttcagagaggacagaaaatgga
gtaggccaatcacctggtaggtcttgttatcagtatggtttactaggacactttaaaaaa
gattgtccaatgagaaagaagctgccccctcatccatgtccactatgccgaggcaatcgc
tagaaggtgcactgccccagaggacgaaggttccctgggtcagaaggcccaaccagatga
tccaacaacaggactgagggtgcccggggcaagtgccagctcatgtcatcaccctcactg
agccccgggtatgtttaactattgagggccaggaaattgacttcctcctggacactggcg
cagccttctcagtgttactctcctgtcctggacgactgtcctcaaggtccgttaccatcc
gaggaatcctgggacagcctgtaaccaggtatttctcccacctcctcagttgtaattggg
agactttgctcttttcacatgcctttcttgttatgcctgaaagtcccacaccgttattag
ggagggatatattagccaaggctggagctattatctacatgaatatggggaacaagttag
ccatttgttgtcccctacttgaggagggaatcaaccctgaagtctgggcattggaaggac
aatttggaagggcaaaaaatgcccgcccagtccaaatcaggttaaaagatcccaccagtt
ttccttatcaaaggcaatatcccttaaggcctgaagctcatacaggattacagaatattg
ttaaacatttgaaagctcaaggcttagtaaggaaatgcaggagtccctgaaacaccccaa
ttctgggagtacaaaaaccaaacggtcagtggagtctagtgcaagatcttagactcatta
atgaggcagtaattccactatatccagttgtacccaacccctataccctgctctctcaaa
taccagaggaagcagaatggttcacggttctggacctcaaggatgccttcttctgtattc
ccctgcactctgactcccagtttctctttgcttttgaggatcccacagaccacacgtccc
aacttacatggatggtcttgccccaggggtttagggatagccttcatctgtttggtcagg
cactggcccaagatctaagccacttctcaagtccaggcactctggttcttcaatatgtgg
atgatttacttttggctaccagttcggaagcctcgtgccagcaggctactctagatctct
tgaactttctagctaatcaagggtacaaggtgtctaggtcgaaggcccagctttgcctac
agcaggttaaatatctaggcctaatcttagccaaagggaccagggccctcagcaaggaac
gaatacagcctatactggcttatcctcgccctaagacattaaaacatttgagggggttcc
ttggaattaccggcttttgccgactatggatccctggatacagcgagatagccaggctcc
tctatactctaatcaaggaaacccagaaggcaaatactcatctagtcgaatgggaaccag
aagcagaaacagcctttaaaaccttaaagcaggctctagtacaagctccagctttaaggc
ttcccacaggacagaacttctctttatatgtcacagagagagctgggataactctcggag
tccttactcagactcgtgggacaatcccacaaccagtggcatacctaagtaaggaaattg
atgtagtagcaaaaggctggcctcactgtttaagggtagttgcagcagtggccatcttag
catcagaggctatcaaaataatacaaggaaaggatctcactgtctggattactcatgatg
taaatggcatactaggtgccaaaggaagtttatggctatcagacagccacctacttagat
accaggcactactccttgagggactggtgcttcaaatgcgcatatgcgtggccctcaacc
ctgccacttttctcccagaggatggggaaccaatcgagcatgactgccaacaaattatag
tccagacttaggccgcccgagatgatctcttagaagtccccttaactaatcctgacctta
acctatataacgatggaagttcatttgtggagaatgggatacgaagggtaggttacacca
tagttagtgatgtaaccatacttgaaagcaagcctcttcccccagggaccagtgcccagt
tagtggaactagtggcacttacctgagccttagaactgggaaagggaaaaagaataaatg
tgtatacagatagcaagtatgcttatctaatcctacatgcccatgctacaatatggaaag
agagggagttcctaacctctgggggaacccctattaaataccacaaggaaattatagagt
tattgcacacaatgcaaaaacacaaagaggtgggaatcttacactgacaaagccatcaaa
atgggaaggagaggggagaacagcagcataagcagctggcagaggcagcagaaaggaaag
aaagggacaggaagtcaaagaaagagacagagaagagacaaagaagtcagaaagaggaac
agacacagaaagagagttaaaaagagaggaagagacaaagaagaagttgaagagaaagaa
agagagatggaagtagtaaagaaaaaacagtataccctattcctttaaaagccagggtaa
atttctatctacccagccaaggcatattctacttatgtggatcttcaacccgtatctacc
tctcaaacagtttgcaagaaataacaaaatctatccttactgtataatcccaaatagact
ctttggcagcagtgactctccaaaaccgccgaggcctagacctcctcactgctgagaaag
gaggactctgcaccttcttaggggaagagtgttgtttttacactaaccagtcgggggtag
cacaagatgccacccagcgtttacaggaaaaggcttctgaaatcagacaacgcctttcaa
attcttataccagcctctggagttgggcaacatggcttctcccctttctaggtcctgtgg
cagccatcttgctgttactcgcctttgggccctgtatttttaaccttgtcaaattcgttt
cctctagaatcgaggccatcaagctacagatggtcttacaaatggaaccccaaatgagtt
caactaacaacttctactgaggactcctggaccgaccctctggcacttcccctggcctag
agagttcccctctgaaggacactacaactgcagagccccttctttgcccctatccagcag
gaaatagctagagcggtcattggccaaattcccaacagcatttggggtgtcctgtttaga
ggggggattgagaggtaacagcgtgctggcagtcctcacagccctcgctcactctcagcg
cctctgcctgggctcccactttggcggcacttgaggagcccttcagcccaccactgcatt
gtgggagcccctttctgggctggccaaggccggagcccactccctcagcttgcagggagg
tgtggagggagaggcgcaagcaggaaccggggcggcgtgccgcgcttgcgggccagccgg
agttccggttgggcatgggcttggcgggccccgcactcggagcagccagccccgggcaat
gaggggcttagcacccaggccagcagctgcggagggtgtactgggtcccccagcagtgcc
agcccaccggcgctgctctcagtttctcactgggtcttagctgccttcccacagggcagg
gctcgggacctgcagcccgccatgcctgagcctcccaccccctccatgggcccctgtgcg
gcccgagcctccctgatgagtgccgccccctgctccacggcgcccagtcccatcaaccac
ccaagggctgaggagtgtgagcgcacggtgtgggactggcaggcagctccacctgcagcc
caggtgtgggatccactgggtgaagccagctgggctcctgagtctggtggggacatggag
aacctttatgtctagctcagggattgtaaatacaccaataggcactctgtatctagctca
aggtttgtaaatacaccaatcagcaccctgtgtctagctcagggtttgtgaatgcaccag
tagacactctgtatctagctactctggtggggccttatagaacctttgtgtcgacactct
gtatctagctaatctggtggggacgtggagaacctttgtgtctagctcagggattgtaaa
cgcaccaatcagcgccctgtcaaaacagaccactcggctctaccaatcagcaggacgtgg
gtggggccagataagagaataaaagcgggctgcccgagctagcagtggtaacccgcttgg
gtccccttccacactgtggaagctttgttctttagctctttgcaataaatcttgctactg
ctcactctttgggtccatactgtttttatgagctgtaacactccccgcaaaggtctgcag
cttcactcctgaagccagcgagaccaggagcccaccaggaggaatgaacaactccagaca
cgccgcctcaagagctgtaacactcaccgcgaaggtctgcagcttcactcctgagccagc
gagaccacaaacccaccagaaggaagaaactctgaacacatccgaacatcagaaggaaca
aactccagacgcaccacctgaagagctgtaacactcactgcgagggtccgtggcttcatt
cctgaagtcagtgagaccaagaacccaccaattccggacacaCTACCAATAAAAGGAAGA
AGATAATATTTTTTTAACAGGAGTTTTCCATCATAGTAGAttcttttttttttttttttt
ttttgagagagtcgcactctgtcactcaggctggagtgcagtggcgcaatctctgctcac
tgcaacctccacccttcgagttcaagcgattctcctgcctcagcctcccgagtagctggg
attacaggtgcctgcccccgtgcctggctaattttttgtatttttagtagagacggagtt
tcaccatcttggccaggctggtcttgcactcctgacatcatgatccacccgccttggcct
cccaaagtgctgggattacaggcgtgagccaccatgcctgaccCATCATAGTAGATTCTT
AAGGATGCTTTCTACAAATGCATTGTGCTAGTTGGATATCTTTTGGCATGATTGTTACAC
GTTTGGCATGGATAACATACAGGTTAATGTCTTCAAAAAGGCCAACCAGATAGGCCTACT
GAACCAAAGAGATAGCTATTTTCAAAACACCAATAGCTGTACTCTAGATGTGCCAATCTA
TTTTGAAGTCCCAAACAATTTCTCACCTCAGACACTGGAAGAAAATTTGCCAATCAGAAG
TTCAGGGGACTTCTGATTAGGACTTATTACAGAGTGCCTCGCAAATAGGTCTGTAATTCT
GAGGTTTCTTCACCTATCCTGTAGAGGACACTCTCTTAGGAGCAGCTTTTTTtttttttt
tttttttaataaattttggaaacaggattttactctgtcttctaggccgcagtgtagtgg
cgcaatcatagttcactgcagcctgcaactcctgagctcaagcaaccctcccaactcagc
ctcctgagtagctgggattacaggtgtgagcactgtgcttggTCTCTTATGAGCAACTTT
TGTAACCACTTGCTTACTGGATGCTTTACTTCCAGTTGATTTATGGACATTGTTGTGCCT
TTTATGAGCCATGGTATAGAGACCTCCTTACTTACTCTCCTCCTTTGGCTGGAGCTTGGC
AAGCTAGAGGtggtgctggcactctataaccactttattttatggataaagaagtaagag
cctagaaaaattatataatttgtccacagtggctaaagtgggactaaaacttatgagctc
ttttcactaaactactttaccaCTGTTACCTGAAATATTTTGGGAGTGTAATATTATCAA
TAATAGACTACTTATTTCCTAACAACTGGTTGTTAATGATAATGTTAAATTATAGTTAAA
TTTTGAAGTTAAATCACTGTTCGTCATGGTTGCTAATATTTGATGTAATGCCTTAGGACA
AATTTTCCTACCTAGGTGTCTTAGTCAAAGTAGTGTGGACTGGGTACTTAGTTCTAGAGT
CTGGGAAGTCCGTGTCCTTAATAGTGCCTGCAGATGGTTGTCTTCTCATTGTAACTTACA
TGTTATGTGTAACTCACATGCCAATGTTCTCACATGGCAGAGAACAGAAAGATAGATCCT
GTGTCTCCTCttttttaatttttaattaattaattttttttttgagacagagtctcactc
acccaggctggagtgcagtggtgtgatatcagctcactgcaacctccgcttcttgggttc
aagtgattctcctgcctcagcctcccaagtagctgggattacaggcacacaccaccaagc
ccagctaattttttgtatttttagtagagacagggtttcgccatgttggccagcctggtc
tcaaactccttacctcaaatcctcaagtgatccacccaccttggcctccactttacagac
atgagccaccatgcctggccttttgttttgttttgttttgtttttttataagggcccaaa
cccattcatgagggctctaccctcattatataattaccttccaaaggttctacctccata
tactgtcacgttggggatttaggcttcaacatacgaatttgcagggcacatattctgtcc
ataggccgggtgcggtggctcacacctgtaatcccagcagtttgggaggccgaggcgggt
ggattacgaggtcaggagtttgagaccagcctgaccaacatggtgaaaccctgtctctac
taaaaatacaaaaaattagttgggcgtggtggcatgtgcctgtaatcccagctacttggg
aggctgaggcaggagaatcgcttgaacccagaaggcagaggttgcagtgagctgagatcg
cgccactgctctccagcctgggtgacaagagcgaaactctgtctcaaaaaacaataacag
caaaaaaattagccgggcatagtggcgtgcacctgtaatcccagctactcgggaggctga
ggcaggagaattgctagagcctgggaggcgaaggttgtagtgacccgagatcgtgccatt
ggactccagtgtgtgcaagagagtgagactctgccttaaaaaaaaaaaaaaaaaaaaGGA
ATTCATTAAATGTTCAGCTGTTTCTTCCTCCTCACATGTACAGTGGTGTCCTCCTCCACT
CACTGCTTTACCTAGGATAAGAGCAGCCTTGGGTCTCTTCACTCTTGGAAGAGTCTTTTC
ATATTCTACTTTTAAATCCATTTAGTTTCCTTTTGTCCTTAGATCTTATTTTTAAAGAAA
AGGTTATGATTTTTAGGTTTTCTGACTTGTTATCAGGGAAGTGTTTTGGCTTGTTACTAA
GATGGGAATAAAATTCTTTGCATCTTTGTATACTCTAAGCAGAAGTGGGAGTCACTTTTT
TTCACATTGGTCgagacagcatcttgctctgtcacccagactggagtgtggtaacacaat
tatggctcactgcatcctcgaactgctgggcatgagcagtcctcctgcctcagcctccca
agtaactgggactataggcatgcactaccacacccagctaattttttattttttgtagag
acaaagtcttgctctatcacccaggctgatctcaagctcctggcctaaagcggttctccc
agcttagcctcccaaaatgctgagatcacaggcatgaactactgttgcctggcctttttt
catcttttttttttttttcctgagatggagtttcactcttgttgcccatgctggagtgca
atggcgccatctcggctcactgcagcctctgcctcccgggttcaagcgattctcctgcct
cagcctcatgagtagctgggattacaggcatgtgccaccatgcccggctaatttttgtat
ttttagtagagacagggttttaccatgttggctaggctggtctcgagctcctgacctcag
gtgatccacccgcctcagcctcccaaagtgctgggattataggtgtgagccactgtgcct
gtccCCTTTTACACATTTTAACATATGTGATATGATAAGTCATTTTATCTTATCTAAAAA
GCTGTCATTTGAGGCtattattattattattattattattattattattattattattTT
Tgagtctcagtctgtcacccaggctggagtgcagtggtgtgatcttggcttactgcaacc
ttcgcctcctaggttcaagcgattcttctgcctcagcctcctgaatagctgggattacag
gcacgcaccaccacacctggctaatttttgtatttttagtagagatggggtttcaccatg
ttggtcaggctagtctcaaactcctgacctcgtgatccacccgcctgggtctcccaaagt
gctgggattacaggcgtgagccactgcacccagctGAGTctattatttccttatcaccaa
gaaaaagaaataccatcaagtaattttacaatgccacaaatatgatatatcccactgtag
gagattttaaggtgtgatcaatgtatgtattaaaattgatgaaatatggGagttgtcacc
tatgtaaatgtgaacttgattgttaactctggcagaatgtccactcagcagcaacccttc
agtgtttctgtcaacaaaccatatgagaagtcagatgagttgtattgtttgaaaatgttt
cattgGATAACAAAATGTTGATGGTTGCTAACGCTTAGTGATGGGCATTTGGAATTTGTA
TGTACACTCCACTTCTGTATATAGTAGTAAGTTTTTTATAATAAAAAGATTAAAACTAGA
ACAAGCaaccttccattggcactttctggcatgatcaagaaagcatctgcattaaaattt
tcagtgtcgtgttagtggatggaaagaaaattccagagacaaaagtcaaaagaatgtttt
aaagaaatgttgggttatgatctcagtgatgtttttaatgacacataaggtagaaatgta
tggaaaaataggacacagttgacaaatttgaaaagatattcagaagaatctaactctaaa
tatgaaaaagttttaggaatacctacaccaatttattttgcatctgtttttctttttaca
ggctgtatgagagtgattttaataatctctgtccaaataagtctaaaggagcttatcaag
aagtaaagcataacattctaggggataagtcatagttggtcgtagtttaagcagcatact
ttttAGTATCTCTTATTTTGAATAAAAAAAAATTAAGTACCATGTATATAGTTAATCATT
TTTAGTGTTTCCAAGATACTGCTTTTCTTCATAGGCTATAAAAAGCTTTTGTTGCTTATA
TTAGTAACAAAAACAATTTTGCAAATGGAAACATTTCTAGAAACCTTACtatttatatta
gtattatataaatttatCCAATTTCCAGAAATTTGGGTAATGCTAAAATCACTTTCCAAC
AACTAAGACTAGGAAAATTGTCATTTCTATTTTGTAATAAAAGCTTGATAAAATACACAT
TAGTTAGCTATATGCAATGTTCTCATAATTTAGTAAAAGCAAAAAAAAGCCTAGAAAGCT
AAATCTTAGTGGAAAAATCTTTATTATTAAATTTTCAAATGTACTAATTCTGTGCTTTTT
ATGTACAACTTTTGGTTTTTCAGGTTTTTCCAAAATCTAACCTTTGTTACattaaaattt
taatattttatttaattGGTAATGTCCTTTAAATAACATTAATCTAAATTTTCAATACTG
AAATTTAAACATGTCCACatatttaagaattaaaaattagatttttaaaaaataaaatta
GATTCCTTATCACTTCTCATTCCTAGTTGAATTCAAAATACATTTTTCAAATAAGTAATA
TGGTTCAGTTCTTTTGGGAATTATAACATTGGATATCTTAACTCATTTCCAGAGACAGTT
TTATCTGTAATGCCatattaatattacatttaatatttaattttattttttataCAGAAG
ACAAGATAATCTTTATTAACTCATATTTACTTGAATTACACAAGAATGTAAGAACACATT
TAAATATTCAGTGTTTCTCATTTGGATGTGGCAAAACTTTGTTTCACGTTAGACTACGAA
TTTTTTTATTGTAACAAATATTTAAAGAAATACCAGTTTTTggctgggcgcggtggctta
tgcctataatcccagcactttgggaggccaaggtgggcagatcacgaggtcaggagttcg
agaccagcctgaccaacatggtgaaaccctgtctgtactaaaaaatacaaaaattagctg
ggtgtggtggcgcgtgcctgtaatcccgctacttaggagtctgaggcagaaaaatcactt
gaacccaggtggcggaggttgcagtgagctgagatcgtacatctgtgacatggataatat
tcagtgataaaaggaaatgaactgctaagccacaaaaagacatggaggaacctaaagtac
atattgctaagtgaaagaaggcagtctgaaaagtctgtatattgtatcattccaactata
tgactttctggaaaggaaaaactataggcacataaaaTATCCTTGTATAGTCATGAATCT
ATAAATTATTTAGTTTTGTGTGTGTGTATGTGTATGTATTGAAAATAGTTTATCTTTTAG
GTTTAGCAAATTCTAAAATGAGGTTTTTTTTGTttttttttgtttatttgtttgtttgct
tttgagacggagtcttgctttctcacccaggctggagtgcaatggcatgatcttggctca
ctacaatctctgcctcctgggttcaagtgattctcctgcctgagcctcctgagtagctgg
gattacaggcaagcgccaccatgcccagctaatttttgtctttttagtagagctgtggtt
tcaccatgttggtcaggctggtctcaaacccctgaccttgtgatccgtctgcctcagcct
cccaacgtgttgggatgacaggagtgagccaccgcacctggctTTAGTTTTTTTTTTTtt
tttttgattgaagtaaaattcacataacttagaattagtcatattaaaatgtaccactca
acacattcatagtgttgtgcaactattacctctgtctagttccaaaacattttcatcacc
ccacaagggaaaccctgtatctaataagcagtcactccctatttcttcctctcccagtcc
ctggcaactactaacctgctttctgtctatgaatttggcctattctgagtatttcatttc
aatggaatcatagaatattcaaccttttgtAAAtcctttgtaggaatataccacattttg
tttatccattcatcagttcatgaacatttgtgttgtttccactttcgggtgttgtaaata
gtgatgctgtgaacatgcatgtagaagtttttgtttgaacacttgtttttggttctttct
gatatatgcctaggattggaattgctgggtcttatggtaattccatgtttaactttttga
ggaactcacaaactgttttctactgtatacttaccatttcatatcccacttgcaatgtac
aagagttataatttatccacatccttgccagcgctttttattttctttttttttaattgt
agccatgccaatgtatgtgaaataatatctcactgtggtAAAATGAGTTTTATATGTAGC
TTTTCTGCCTGTAACTTACTCTGTATGTTAAAAGGAGGCACAATGATCAATGTGTTAAAA
TCTATTAATATCTGAAAAATGggctgggcacagtgactcacacctgtaatcccagcactt
tgggaggccaaagtgggcacatcaacttgaggccaggagttcaagaccgatctggttaac
atggtgaaaccccatctctactaaaaatacaaaaaattatccaggtgtggtgctacaaac
ctataatcccagcaactcaggaggctgaggcacaagaattgcttgagtctgggatgtgga
gtttgcagtgagctgagattgcaccactgagctccagcctgggcgacagagcaagactct
cttaaaaaaaaaaaaagaaagaaagaaaaaaGAAAATATAATAAATGGTCTGCAAATTAA
GAGTATTTCAGTGTTGTTTCAACATATCCTTCTATAGAAATATAGTTTAGACATTTTAAT
AAGCAACTTCTACTTAATTTGATTGAGACAAATAAATTCATTAAAACAGGAATGCCCATT
AGAGGAACTCTTTGCCGTAGAGGCATCCTACTTTGCCATAGAAGCTTCTAATTTGAGTAT
AATATGCTTGATTTTGATTGAATATAAAGAATGAATAAAGATGCTGGCAGTCATCAAGCG
CAGCTTctgatcagtattaccaaacattgcataactacatctagttaaacaatgaacagc
tctttcatagggcaactcattctgttttagacaggtctgtttataagccatgcttttctg
tatgctcaactaaaGGCTCTTATCCTTGAAGATACACTGATTGGAACTGGTTATTTGatg
tgaagacagctatcatatcctcccaagttttcttttttttcctcatcagatgctttcagt
tctttctacccatcacagttcagaggtctcaaaccttcatagttgtacttgctctctttt
ggatatgctctagtttgtggccatccatcctaaagggtatttgctctagatgcgatctga
cccacagaatGGAACTTAACACATAAAATGTTTACATGTTTGTGATAGCCCTgtgattta
cctatgtgtgttcccattccattctgcaagtgagtaaacttgggctcagataggagaaga
aactttcctaaggtcatatgttaagtggaagaagtgagcttcaagtcctattcagattta
actgcctccaaagccatgctattttcattAATAAAAATACCAATATTGATAAGTGTAACT
ACCATTTATTGCGTAGATAATATATGCTTTTTTAAAAAAAAACTTTAAtttttttttttt
ttttaaagaaacagagtctcacttcatcacccaagctggagtacagtgatacaatcatgg
ctcactgcagcctcaaactcctgggcccaagcaatcctcctgccatagccccctgagtag
ctgggactacaggtgcatgccaccatgcctgactaatttttttttttaatttgttttaat
gtctggcattttgctatgttgtccaggctggccttgaccttgtggcctcaagtgatcctc
ctgcagcagcctcccaaagtgttgggattataggcatgagccactgtgcccagccAGAta
atatattcttgacgttgtgttaagtacttagactaccatctaaatcttacagctaacttg
ggaaatacagagtactatttttataaatgaggaaattgaggATTTAAAACCAAATGTGAT
TCTAAAACTGTTAGATTCTAAGACTCTTGATATTATACTATCCTGTCTAATCTGTTTCAT
GGTATTGTTGATGTTTTAATAATTAGGAGCACATCTACTTGGTGTTTTAGTGTTCCAAAT
CTATACAGAATAGTCTGTATGATTAAAAAATATAATTTGTAATTATCACATTTATTACTA
ATTTTTTCTTTCATTTCCTTTGATGCAAAAacattactaatttgattatacatgggtaca
gcctttctaaagggcagtctgtcagtatttaacaaaaTACTTTTTTAAAAAAAAATGACA
TTTCAAAATTTGTTTTCTTTTAGGTCCACCTCATTCATTTAACCGAGATGAGACAATAAT
CATTGCTTTGGCATCAGTCTCTGTATTAGCTGTTTTGATAGTTGCCTTATGCTTTGGATA
CAGAATGTTGACAGGTAAAAATTACCATTTTTTGTCCTATTGTTTATTAAACATGCAATT
TAATCAATTTATTTGCTCCTTTTAAATTCCGTATGTTAAAAAAAATAGTCTCAAAGTTAT
GCAAAATAcacccagcctcaatagtatcacgtatggacagtattgtttcatttaaattat
cagtcactacccctttccatgccactggattattttgaagcaaatcacagatatcatata
tctgtaaatatttaattagatattatatatctataaatattatctctacaatacaagagc
tttttttaaaatttattttattttattttattttatttttgagacggagtctcgctgtcg
cccaggttggagtgcagtggcgcgatctcggctcactgcaggctccgccccccagggttc
acgccattctcctgcctcagcctcctgagtagctgggactacaggtgcccacctcctcgc
ccggctaattttttgtatttttagtagagacggggtttcaccgtgttagccaggatggtc
tcgatctcctgacctcgtgatccgcccgccttggcctcccaaagtgctgggattacaggc
gtgagccactgcgtccggccaatacaagagctttaagaatacatatccataataccattt
tcacatctgaaaaaataacagtaattcctcagtatcatcaaatgtcaagttggtTCTAAT
ATACTTTAGGTTTGATGGACTGTTTAGGAAATCAGCGTTCATTGATTCATTTGAATAACT
TCTATACAATCTTCTTTAAAGTTTTTATAATATTGCTTAGGGTTTTAAACTTTTAAAGTA
AGTCATCATGGGAGTGTCTCCCAGAATTTGGCTTTCATGCTATTCTGCATTCATCTTAAT
TTATAGGTATTACCTAGTTTAGTAAATAGCTTTACTCCTATTGACATTAGGCATAAATCT
TGCTGCTAATCTTTCTGCAGCTCTTCTTTTTAAGTGTAATATTATAAAAAGTGTAAAAAG
ATATTCATTTTAAGAAAACCATATATTAGTAACCTGTTTCCTGTTCTTATAGGAGACCGT
AAACAAGGTCTTCACAGTATGAACATGATGGAGGCAGCAGCATCCGAACCCTCTCTTGAT
CTAGATAATCTGAAACTGTTGGAGGTAAGTTTGCCGTTAGATTATGGACTGTTGTTTCTA
CTGTGATACTAGACCTGGAACAGTGACTTCATTCAATCATTAAGACATTCattcatttat
ttaaccctatttactaaattacaattttttgtcaaggcctattctaggcactaggaacat
aggtgaacaatgtctcctggggcttctatttgaattggggagtctacagacaggtacagg
aatgtataatataattgcaagtagtagtaagtgctatgaagaaaagtacagtggataaga
aagtgatgaaaagggggttattaaagaaaatatgggccaggcgcagtggctcatgcctgt
aatcccagtactttgggaggttgaagctggtggatcacctgagatcaggagttcaagacc
agcctgaccaacatgaagaaaccctgtctctgctaaaaatacaaaattagccaggcatgg
tggttcatgcctgtaatcccagctactcaggaggctgaggcaggagaattgcttgaaccc
gggaggcagaggttgcggtgagccgagatcgcaccattgcactctagcctgggcaacaag
agcgaaactctgccacaaaaaaaaaaaaaagaaagaaagaaaaaGAAAATATggccaggt
gcagtggctcacgcctgtaatcctatcactttgggaggctgaggcagggggatcacttga
ggtcaggagttcaagaccagcctggccaacatggtgaaaccctatctctactaaaataca
aaaattaactgggagtggtggcgcccgcctgtagtcccagctgcttgggaggctgaggct
agcgaattgcttgaacccagaaggtggaggttgcaatgagccaagatcacgccactgcac
tctaggtgacagagcaggaatccgtctcaaaaaataaaaaagaaaaagaaaatatattta
gaaagaggttgacctttgattagagatttgtacagggtatgagaataaagacatgaaagt
ttgagaagagtgtgccacaagggaTCCATAATAGACAACAAATAAATACTCCTTGTCTGC
ATATATTACATATTTTTATAGATACATAAGGCTCTTTTATATAGAATTTAAGTTTCATTT
GGTGATATCTCAGAAGCTACATTAAAAGTGTTACCATGATGAGTGTTTTTATATTTATTA
AGAATGACTTGAAAACTATGGTCCCCAAACCAGAGACTATTAAATAATAGATGTGATAGA
TTTGACTATATAAAAAATTGTAAGAACTTTCTGTTTTGGGAGAGACATACCATAAACAAA
GATAAAAGCCAAATTTGAAAAATAAATTTCAACATTTCAACATATAAGGGAAAACTTGAT
AAAGAACTGATATAAATCAAGATGAAAGAAACATTCTATAGCAAATGGACAAAAAggctg
agtgctgtgactcacacctgtaatcccagctcttttgggaggccaaagtgggtggattgc
ttgagcccaggagttcaagacaagtcatgggcaacatggtgaaaccccatttattttgta
aaaaatacaaaaattagctgggtgtggtggcacatgcctgtagtcccagctactcgggag
gctgaggttgaaggatcacttgagcccaagaggtagaggttgtggttagcctaggtgaca
gagaccctgtctcaaaaaaaaaaggacaaaaGGTATTAACTGCCAATTCACAAAAGAAGT
AAGTGTGGCTAAGAAATGTACAGTAAGATGTCCAATTTACAAGGCTGAAAGAAATACTAG
TTAACCCATGGAATTTTAGCCATGATTAAGTGATAGAAACACTTCCAAACATTGCTGAAT
TAACTATATATTGATATAACCTTTTTAAAGGACACTTTGTATAATTTTGATCTGGAAACA
GTGTATGAAACACAACATATATCCTTAAATAAATGATGGTAAATCCCCAACCTGTTTTAA
TAAAAAGTAAAAGCAATCCCCAGAAGCCAAAAATAACGagaatgggttacattttgctgg
ttctttgggtgttgagtaatttttttgtattctggatattgtgaatattgtattgtggaa
cactgaactcaaaaattagctgggtatcatggcacgcgcctgtaatcctagctactcagg
aggctgaggcaggagaatcacttgaacccgggaaacggaggttgcagtgagctgagaccg
tgccactgcactccagcctgagtgaaagagcaagactatctcaattaaaaaaaaaaaaaa
aGATttttttttgttgttttagtaagcaataaacttggttgaacacataccacaaatctg
tttggggcagaagctcaaatctcagttcagttattttatctttttttttttttttttact
ctgtcatccaggctggagtgcaaggcatggtctggggtcaccgcaacctctgcctcccgg
tttcaagtgattctccagcctcagcctctatgtagggatctttatgcaagtatttaagtc
tccacaaaagtgactacaggcgcatgccaccacgcccagctaatttttgtatttctagta
gagatggggttttactgtgttggccaggctggtctcaaactcctgacctcgtgatccacc
cgcctcagcctcccaaagtgctgggattacaggcgtgagccaccacgcccggcctcagtt
attttatctttagctggAAACTCTCTTGTATATTCACTGGGCTTtcctctctctgaattt
ctcctttctagggttctcccctcattttctagcaactgtggctgtccaaaatatgtcctg
agtttcccaaggccagaacaattttctgttcttcttttttcttttttttttttttgagac
ggagtctcactcggtcacccagtctggagtgcagtggcgcgacctcggctcactgcaagc
tctgcctcccaggttcacgccattctcctgcctcagcctcctgagtaagtgggactacag
gcgcccaccaccacgcctgactttttttttttttttttttttgtatttttttagtagaga
tggggttttaccgtgttagccaggatggtctcgatctcctgacctcatgatccacccacc
tcagcctcccaaagggctgggattacaggcgtgagccaccgcgcctggccTCtttttttt
ttttttttttttttttttaattgagacagtcttgctctttcgcccaggctggagtgcagt
ggcgcggtctcagctcactgcaacctccgtttcctgggttcaagtgattctcctgcctca
gcctcctgagtagctaggattacaggcgtgtgccatgatacccggctaatttttgtattt
ttagtagagacagggtttcaccactttggccaggctggtctcgaactcctgacctcaagt
gatctgcccacctcagcctcccaaagtgctgagattacaggcatgagccaccacacccag
cctagaatggttttctttagcaattttagttccactgcacagtgctgatttcagcctgcc
ctcaggataaaagtcataaaaatgggtagcttgccccataccacttttttctcaaagctt
taatgcctctcaagatctatctgcctttagatctttcttttttttaaattttgtccagca
tttataaatgttctctatgggcaggctgggtctggtaggagcttcatcagccatactaga
acagaaTTTATTAATTTCTTGATAATGGAATAAACTGTAAGCAACAGAGAGCTGTAGCAT
TCTGTTTAAATTTGTACTTTATTATTTAGTAAATTTGATTGTTCAATTGTGATATTAATA
CCTTGCTTTCTTTAAAACACTTGCAGCTGATTGGCCGAGGTCGATATGGAGCAGTATATA
AAGGCTCCTTGGATGAGCGTCCAGTTGCTGTAAAAGTGTTTTCCTTTGCAAACCGTCAGA
ATTTTATCAACGAAAAGAACATTTACAGAGTGCCTTTGATGGAACATGACAACATTGCCC
GCTTTATAGTTGGAGATGAGAGAGTCACTGCAGATGGACGCATGGAATATTTGCTTGTGA
TGGAGTACTATCCCAATGTAAGTTCTTCATAGAAAATAAACTGAggccaggtgtggtggc
ttatgcctgtaatcccagcacttttggaggctaaggcaggtggatcacttgaggccaaga
gttcaggaccagcctcgccaacatggcaaaactcccgtctctactaaaaatacaaaaatt
agccgggtatgatggcacacatctgtaattccagctacttgggaggctgaggcatgagaa
ttgcttgaacccggtaggcggaggttgcagggagccgagattgtacagccgtactccagc
ctgggcgacagagcaagacgcaatctcaaaaaataaaaaaaaataaaCTGACATTTATAT
TAGTTGTTAATCAGACTTCAGAGAGGACCACTGTATTACAGATAGAGCATTGCTGACTCA
CAAACTGGATTATTAATGGTCTGCAATGAAATAAGGATCTCACACCAGAATGTGAATCAA
CTAATTATACTGTTTGTTTCGCTGTCTCCTCCTTCTTTCTGTTTTTCTCTTCTTTATTta
attttttgataacaagttttttgatgaaagaagcagtactttgattgacattcattctga
tgcaacattcttTTCTCATCAGCAACTGGTAATAGTTTGTAGATAAGCACTTTGAGTGGC
ACCAATACATAAATGAATATATTTACAAAATCCTTTTGTTTTCTACTTATTAACCATAAC
AATATAATTTGTATTCATACTGGTGAATGATACACTTTTCTATCTTAATTTGATCAAAGA
ATTGTTTAAAAGGAAATAATCATTCATAATTTTTAATATTAGAGACATAAAAATTTATAA
TGTTTAAATTCCCCTTTCCATCCCTTCCTCTCCTCTCTACACACAGAAATGTCATACTAA
CTCTTTCAAGATTCTGAAATGTAGTAGTTCATTAGATCTTCATGGAATCCTAGCCTATTT
GCAAATTCTTTATAAGGATGCTAATTTACTCTTCATGTTAAAGTGAGTTAATTCTACCTT
TTTTTTTTTTCGCATTTTTTCCTCTATATAGGGATCTTTATGCAAGTATTTAAGTCTCCA
CACAAGTGACTGGGTAAGCTCTTGCCGTCTTGCTCATTCTGTTACTAGAGGACTGGCTTA
TCTTCACACAGAATTACCACGAGGAGGTAAGATAGTCAATAGATGAAATTGACACTCATG
TGGGTTCAAAATTCACAACAGGAAATTTTAATTATATCTTCAAAGTAAAAGTATAATTTA
TATTATTGGAGATTTATTATTAGTCAGTTGTTTGAAAGATTCAGCATGAAATGCATTTGA
AATGTAACAGAAAGAGCTTTCCCACGCAGCTGCCAAGATGGCAGAGGGGCAGTCCTGGTG
CTTGATAGCTGAGTAAAACTCCTGGGCTACCTGGAGGCTATCATGACCCAGCAGAGAAAG
TAGTGGTCATGTCCTGTGAGGACATCAACATTTCTGGCAGTTTCTACAGAAACAAGTTAA
AGTATCTAGCCTTCCTCTGCAAGCGGACAAGCACCAACCCTTCCCAAGGACCCTACCATT
TATGGGTCCCCAGCCACATCTTTTGGCAGACCACCTGCGGTAGGCTGCCCCACAAGACCA
AGCAAGGCTAGGCTGCCCTAGATCACCTCAAGGTGTTTGATAGAATCCCCCTGCCATATG
ACAAGAAAAAGCAGATGGCGGTTTCTGCCACCCTCGAGGTTGTACGTCCGAAGCCTTGAA
GAAAGTTTGCCTACCTGGGGCACTGGGCTCAGAAGGTTGACTGGAAATACCAGGCAATGA
CAGCCACCATGGGGGAGAAGAGGAAGGTCTATTATCAGAAGATCTGTTACCAGAAGAAAA
ACAGCTCATGAGGCTATAGGAAAAGGCTGAAAAGAACATAGAGAAGAACATTGACAAATA
CACGAAGGTCCTCAAGGCCCACAGACTCCTAGTCTGAGTCCAATAAAGACTGTTTATTCC
TCATGCTTGTCCTGGCCTGCTCTTCCTCCATTGTTGCCATGGGGATGTAGGGGACCCAGG
GGCAGCAGTCCAGGTGCTCTAGGCAGCCTGGGACTTACAAAGCTGGAGATAAGGAATGAA
TCTTAGTCACTGTCTTTCTATTAGGTTACTTTAAACAACTCTAAAAGTTGTGCAGACATA
ATTTGTCTATGATGTACTTGTTTGCAAGAGAGTTTCATAAAATCATTAGTAAAAACAACC
TGCTACTTCAGTTGGAATATTGGCAGCccgggcgtgattgatggctcatgcctgtaactc
tgacactttgggagaccaaggcaggtggattgcttgagctcgggagtttgagaccagcct
gggtaacatggtgaaaccctgtctctacaaaaaatataaacattagctggacgtggtggc
atgcacctgtagtcgcagctacttgggaggctgagctgggaggattgtttgagcctggga
ggtgaaggttctagttagctgaaatcacaccactgtattccagcctggctgacagctaga
ctgtctcagaaaaaaaaaaaaaGCAAATGTGAACTGGAACACTAATTGAAGAGTTTCCCT
ACCTTGTGAATGGGGAATCTGTTTGTATTTCCTACCTTGTCATATACTGTACTCTGCAGC
TGTTAGGATGTGAGAAAATGCCTGTGGGGACAGTATGAGCCTGGTGTTGTACAGGGTATT
TATGGATGTGTAGGCTAGGAAGATATGCAACCAAGGGATTACAGCCATTGCATTCTCTTC
CCTGTACTTTGTGATGAGAAACaaataaattaattttaaagaaaaaaatataaCAGGAAG
AATAAGAGAAAGAACTTTGGCTggcatggtgactcatggctgtaatcccaacactttgaa
aggccaagtggatctcaaggatcacttgagcacaggagtttgagaccagcatgggcaaca
aagtgggaccctttctctacaaaatataaaaaagttagccagatgtggtgacacgcgcac
ataatctgagctacttggatggctgaggtgggaggattgcttgagtccaggaggtctagg
ctgtagtgagctgtgttcaccccactgcactccagcctgagtgacagagtgagaccctgt
ctcaaaaaaacaaaaaaacgaaagaaaaagaaCTTCAAGACTTACAGGGACCATTAAGAA
TTTAATTCTTggccgggcacggtggctcacgcctataatcccagcactttgggaggccga
ggtgggcggatcacaaggtcaggagtttgagaccagcctgaccaacatggtgaaaccccg
tctctactaaaaatacaaaaaattagccaggcatggtggcacgcttctgtattcccagct
actgaggaggctgaggcaggagaatcgtttgaacctgggaggcagaggttgcaatgagcc
gagatcacgccactgcactccagcctgggtgacagagcgagactccctctcaaaaaaaaa
aaaaagaaaTTCTTGTCCATTAATAATTTCTGAGTTgggtgcagtgactcacatctataa
tccgaacaatttgggaggccgaggcaggtggactgcttgagcccaagggttcaaaaccag
cctagacaacatagtcagacccccatctctacaaaaaaagttttaatcagctggaggtgg
tggcacacacctgtggtcccacctactcaggaggctgaggtgggaggatagcttgagcct
aggaattctaattgcaatgagctatgatcatgccactgcacttcagcctgggtgacagag
tgagacatcgtctaaaaaaaaaaagaaaaaTGAATTCCTTTTCATACTCTGAACATTCTT
CCTCTAAGATATACATGCGAGCATACTTAGAAAATGTTCTTTTcaaaagaaactatccac
ggagtaaacaacctacaaatgagagaaaatatttgcaaacttcacgtccaacaaaggtct
aatatccagaatgtataaggaacttaaacaattgaacaagcaaaaaacaaatagccacat
tgaaaagtggacaaatgacatgaatagacacttcccaaaagatgacatacaagcagccaa
caaatatatgaaaaaatgctccatatcactaatcatcagagaaatgcaaatcaaaaccac
aatgatatactatcttacaacagtcagaatggctgttaatgaaaagtcaaaaaacaacgg
atgctgttgagactggagaaagcggaacacttatacattattggtgggagtataaattag
ttcagccactgtggaaagtagtttggagattcctcaaagaactttaaacagaaataccat
ttgacccagcaatcctattactgggtatatatccaaaagaaagcaaataattctaccaga
gagacacaggtcttctgtttttcacagcactatccacaatagcaaagatacggaatcaac
ctacttgtctgtcagtggtggactggatataaaaaatgtgttaaatggccggacgtggtg
gattacgcctgtaatcccagcactttgggaggctgaggtgggcggatcacctgaggtcgg
gagttcaagaccagcctgagtcaacatggagaaaccccatctctactaaaaatacaaaat
tagccgggggtggtggtgcatgcctgtaatcccagctactcgggaggctgaggcaggaga
atctcttgaacgtgggaggcagaagttgcggtgagccaagatcgtgccattgcactccag
cctgggcagcaagagtgaaactccatctcaaaaagaaaaaagaaaaagaaaatgtgttac
acatacaccatcgagtactacacagccataaaaatgaatgaaatcatatcctttgcagca
acatggatggagctggagtaggttatgctaagtaggaatagaaaaccaaataccacattt
tctcactttataagtgggacgtaaacatcgggtactcatggacatgaagatgacagcagt
agaaactagggactactagagtggggagagagggagaggggcaagggctaaaaactaact
gttggggccggacgcggtggctcacgcctgtaatcccagcactttggggggctgaggcag
gcggatcacgaggtcaggagatcaagaccatcctggctaacacagtgaaaccctgtctct
actaaaaatgcaaaaaattagtcgggtgtggtggtgggcgcctgtagtcccagctactcg
cgaggctgaggcaggagaatgccatgaacccggtacgcggggcttgcagtgagccgagat
cgcgccactgcactccagcctgggcgacagatcgagagtctgtctcaaaaaaaaaaaaaa
aacaactacctgttgggtactatgctcattacacgaataacaggatcatttgtacctcaa
acctcagcatcatactataaacccagataacaaacttgcacatgtacccctgagtttaaa
ataaaagAggccaggtaccatggctcacacctgaaatcccaacactttgggaggctgaga
cgggcagagagcccaagagttcaagaccaacatggtgaaaccctgtctctgcaatagcca
ggcatagtagcatgcatctcaggagggtaaggtgagaagattgtttgagcccgggaggcg
gaggttacagtgagccaagatctcgccactgcactccagcctgggcagcagaccaagact
gtgtctgaaaaaTAAggctaggtgcggtggctcacgcctgtaatcgcaacactttgggag
gccaaggcaggtggatcacctgaggtcaggagtacgagaccagcctggccaacatggtga
aaccccatctctactaaaaatatcaaaaaaaaaaaattagccaggcatggtggcaggtgc
ctgtaatcccaggtgcttgggaggctgaggcaggagaatcAACAAGAGCGAAACTCCATC
TCAGAAAAGTAAATAAATAAAAGAAAAAAATGTTCTTTTGATTCTAGGGCATTTTCAGAC
TTTTTAAAGCCCATTTTTGGATCTTAGGTTAAGAACCTCTTAGCTAGGCTATATTATATT
TTCCTTGTATTAATTTTGTTTAAGTGAACTACAATGCATCATTAATTTTTTTAAttttta
atttttgtgggtacatagtagtgtatatatttatgaggtacgtgagttttgttgttgttg
ttttttgttttttttgagatgagtctcgctctgttccccaggctggagtgcaatggcgca
atctcagttcactgcaacctctgcctccctggttcaagcaattctcctgcctcagtctcc
caagcattacaggcatgcacccagctaatttttgtatttttagtagaggtggggtttcac
catgttggccaagatggtctcgatctcctgacctcaggtgagccgcccacctctgcctcc
caaagtgctgggattacaggcatgagccagcgcacctggctGGCTTTCATTTTCAAAGTC
ACCTCATTGTCCATCATGCCAGTCAGGGAAAAGTAAGGGAAGGTAAAAGGAATTGTCCCT
TTCTGTCTCCATAAGTCCCACTCCTATGCTTGTTTGTTTCccagaacctagtgcacactt
agctccaaaagaggctggtaatatagttgttgttgatgttgttgtttcctgcttgtattg
ctgcctcaaataatattgggttctgttactaggtaggaagagaagaatacattgtgggga
tcagcctttgcTCGTGTTTCAGAGCTATGTAGTTATATTCCCTGTTGTAACTGTGGTCTT
CCTCACCTTTCATGCATATTTTTGCTAGTTGTTCAGAGCATCtttttttttttttttttt
tttttttgagacggagtttagctcttgctgctcaggctggagtgcaatggtgcgatctca
gctcactgcaacctccgcctcccgggttcaagcaattctcctgcctcagcctcccgagta
gctgggattacaggcatgcaccaccacgcccagctaattttgtatttttagtagagatgg
ggtttctccatgttgactcaggctggtcttgaactcctgacctcaggtgatctgcccacc
tcagcctcccaaagtgctaggattacaggtgtgagccacagcacccagccTGGAGCATCT
CTTTAATACGTTTGCTTTCTCACTTTGTTTCAATATACACCTCACCTCATAGATACCCCA
AAGTTACCTTTGCTATAATTGTGTCTTTGTGCTTTCTTCTACCCTCATCCCTTGCTACAT
TTCCTTGTCATATTATAGCCCTGACATTATTTTTTCAGTCTCTCTGACATCTTTAGTGAA
GAGAACTTTAATATATCAGTTTTCTTAGATCTTTGTTTCATTGTATATTAGCATGGATCA
TCTTTTCTAGCTGATGCTTCATGTATAAATAATTTCTCCTGAATAATTTATCCGTTCATT
TATCTTGACATCTTGCTTCTCCTAAATACAGAATTGTCCAAAGTATTGCCTGTGTCAGCA
ACTTGATGCACTTGCTGTAGTGCTTTAGCACATTAACCATTGGACTGTGTCCACTTAGCT
CTTCAATATTATACTGCCTTTAAAAAGTTGGCTTAGCACAGAACTTAAAATACCATCCTA
ATCTCCCTTTTCAAGACTTGCATAATTTAGCAAGGTTTCAAGTCAAATGTAGGCTGAAAA
GAATGATTGCCATCAGATATAAGTTTTATTTAAACAGAGCTGTTACTCTGAAACATTAGC
TAATGTTACCACTAAATAAGGGTAATACCTTTTTAAAAACTAAGTACATAGATGCTGCTA
TTGCATATAAATATAGTAGCTATTTGAATTTATGGGAtttttcttttttttggagtctca
ctctgttgcccagggtggagggcaatggcataatgttggctcactgcaacctccgcctcc
tggattcaagcgattctcctgcctcagcctcccaagtagctgggattacagacgtccacc
accatgctgggctaattttttgtattttagtagagacaaggtttcaccatattggccagg
gtggtctcaaactcctgacctcaggtgatccacctgcctcgacctccaaaagagctggga
ttacaggcatgagccactgtgcctgcccAGAATTTATGTTTTTTACCTGATTATTTAAAA
AATATTCCCTggccaaatgcagtggctcaaggctgtaatcccagcactttgggaggccga
ggtgggtggatcgtgaggtcaagaaatcgaaaccattctggccaacatgtgaaaccctgt
ctctactaaaaatacaaaaaaaattagctgggcgtggtggcgtgcgcctgtagtcccagc
tactcggtaggctgaggcagaagaatcgcttgaacctgggaggcagaggttgcagtgagc
tgagattgccgccactgcactccagcctgggcgacggagcaagactccatctcaaaaata
aataaaTAggccgggcgcggtggctcacgcctgtaatcccagcactttgggaggccgagg
cgggtggatcatgaggtcaggagatcgagaccatcctggctaacaaggtgaaaccccgtc
tctactaaaaatacaaaaaaaattagccgggcgcggtggcgggcgcctgtagtcccagct
actcgggaggctgaggcaggagaatggcgtgaacccgggaagcggagcttgcagtgagcc
gacattgcgccactgcagtcggcagtccggcctgggcgacagagcgagactccatctcaa
aaaaaaaTAATaataaaaaaataaataaataaataaaaaataTTCCCAAGTAcagatgtt
tcttgacttacaatgggattacatcccaatgaactgattataaattggctgggcatggta
gttcatccctgtaatcccagcactttaggaggctgaggcaggagaatcaaactcctgagc
tcagaagtttgagactagcctcggcaacatagtgagaccccgtctctacaaaaataaaaa
aattagctggctgtggtggcatgcacctgtagtcccagctatttaggaggctgaggtggg
aggattgcctgagcccaggaggtcaagactgcagtgagccaagatcatgccactgcactc
cagcctgagcaacagaacgagaccctgtttttatttatttatttacttttgagatggagt
ctcgctctgtcgcccaggctgtagtacaatggcgtgatctcggctcactgcaagctctgc
ctcccggcttcatgccattctcctgcctcagcctccagagtagctgggactacaggcacc
cgccaccacgccgagctgattttttgtatttttagtagagacagggtttcactgtgttgg
ccaggatggtctcgatctcctgacctcgtgatccacccgcctcagcctccccaagtgctg
ggattacaggcgtgagccagcacgcctggccagagaccctgttttaaaaaaatgaaagaa
agaaaagaaaaaagatcataagttagaaatattgtaagttgaaaatgcatttaatacatt
taacctactgaacatcatagcttagcctaaactatcttaaatatgctcagaacacttaca
ttagcctacagttggccaaatcatccaatacaaagtctactttataataaaggattgaat
atctcatgtgatttattgaacactgttctgaaagtgataaaaaggaatgaagtatggttt
ctactgattgtttactgctttcccaccactgtaaagttgagaaatcataaatcaaaccat
ctgtaagtgaaagatcatctgTATGCCTATACTATACTATTTTTACTTGAAGTGCTCTTT
CACTGAATTCTATCCTTCCCAGCATCTTCAGATATAACTTTGTTATTTGGAGTAGAAATT
TGGTAGTAAGGAATTATACTGTTATTACTTATTCAGCTGTTTGTTGCTTCCGAATAAGGA
AGAATTGAACCTATTTATTTATTTGTAATAAGATCTCCCTATGAATTTTTTCCATATTAT
AATAGCAACGCATGCTTATTACCAAAGAAATATCTGACCAAAAAAATAGATATAGACAAC
TCAGACTTCACCAGAAAATTACTGTTAAGTAGTTTGTATATAGTCTTTCATGTCCTTGGG
AGGGCAGGGGGATAGCACTGGTGATAATATGTATAAATATCCATAGATTGACTATTTTTG
GTCAGGTTTTAAAAATACATATAACTAATATCTTGTTGTGCTTTCCTTTGAGATATTTGC
CTACTGCAGTGTTCTGCCCAGGGCAAAATTATTGTATGTTCCACCCTCCCTCCATACCCA
AATAAAGAAAATTAAAATGAGTACAGAGGGGAGTTTAAAAGGGAAAACTTTTCTCAAAAG
GGCAGTCTATAGTTCTGCCCATTGATTTGGTATTATTATATAAATATATTCCAATGTTTC
CATGAGTTTTCCTATATAAATATTAGCTCAAGATTGTACGACATATATTTATGTTGTGGC
TTTATCCAGAGTAAGAAATGCAGCTCTTGCAGGAATTGAGTAGGAGCCAAGTTAATACAA
GCTTTGGAAGACTGGAGAACAGGAAGTGGGTAAGGGAGGAAATGAGAAAGAAATCAACTC
TTAGGTGAAGAAATTGGTAACTCCTATTTTTTCTTCAAATTGTACTGTTGCTTAATTTTT
TTAAATCAATGATTATTATAATTATCTATAGTTTCATTATTGGTGAAATTGCATTTGAAT
GCTCATTAATGAGCGTAATACATCTGAATACTGAGTCTATTTGTGCCAAAATACAAATCC
TCAGTAAATGTATTGACTTTGTTCTGATTGCTTTGTTTTTCTCTATACCTAAGCAGATAT
TTTAAATTTCAGAAATTGTGCTATAGAATTTTTTTTCAGTTCCAGAGCTATGGTTTTATT
TAATACAAGGTTTATATAAGATTTCCTTATAGAGAAGAAAAATATAATGTACTTATATTT
GGTGAGAGGCTTAGGTTAGATTCattctttcagtcagcaatcatttactgtgtgtctact
ctgtgccaagccttttaaagtcaggtgaaagatgttctctttctgccttcatggagcctg
tagtcctatgataaggataaaAAAGTAATAGAAGGAGCATAATACTACTTTGCTTCTGTA
AAATCAGAAAAACAAGTTTTCATATCTTGGTGAGAGATACCACTTCCTCCACTTGTTTTT
CCAAACCATTGTAAAACTATTTGTGGTTAGATTTGAAAAGCTGAGGTGGGCTTAGAGATA
TGGCTAAACCTCAGGGCAGAACTGGAATGTGCTGTCACAGATTTGATCTGTTAAGCCATA
GGAGAGCAGTTTAAGATTTACGTTAAAATTTTGGAGCTCCATTAGTTTTTCACTGATACT
TATTTTAGACAAGCAGACTTTTTTTTTTTGATGTTTATACCAAATATTCCTTTCTGTATT
GCCTCCTTTTACAGCCCTATACTATAAATGAAGAGAAAAAACAAGTGCGTGTTAGAATCT
GAAGTGGCAGCATGTTTGTTAGTTTTAGTTAATGTTTAACTATACATGCAACAGGAGTTA
TATTATAAAATATATTAGAAAATAGTGATGAGTGTGAGTTGAAATTCCGATTTCTCTTTT
TTTGTTATTAGAAAATTAATGGGCAGAAAAATAATACTACTTCTATATTTATGTATGTTC
ATTTCATGTTCAATAGTCCCTTTTATTCATTGATAAATATTTGAAATTATCCAAACAGAT
CATTATAAACCTGCAATTTCCCATCGAGATTTAAACAGCAGAAATGTCCTAGTGAAAAAT
GATGGAACCTGTGTTATTAGTGACTTTGGACTGTCCATGAGGCTGACTGGAAATAGACTG
GTGCGCCCAGGGGAGGAAGATAATGCAGCCATAAGCGAGGTGAGTGTATACAAAAGGTAT
CACACTGATGTACTTTGAAATGATAATTTAATTAAAACATCTACTggccaggtgtggtgg
ctcacgcctgtaatcccagcactttggtaggcccaggtgggtggatcacctaaggtaaag
agttcgagaccagcttggccaacatggcgaaaccccgtctctactaaaaatacaaaaatt
agccgggcacagtggcacgcacctgtaatcccagctactcgggagtctgaggcaagagaa
tcgcttgaacccaggaggaggaagttgcagtgagctgagattgtgccactgcactccatc
ctgggtgacagagtgagTGAGACTCAGGACAATTATCCTCATATACTGCCAATTATAGAA
TACTAGGAATTACAAAATTAGGAAATATAAAAGACATCTCATAAAGGCCTTTGTAAAGTT
CATCAGTTTATTTTGGAACTCACTGCCATTCCAAGTCATTTTTACAAGCATTAGGAACAA
ATTTGTAGGAACTGATTTTTGAGGCAAGGGTAAAGTTACCAAGTTTAAGATAACACAGTC
CACCTTCTGATAATCACCATTACAGTGTGGAACGTATCCTTCCCAACTTTGTTCTCTGCA
TTCATATATACTTGTCTGTGCACAACATATATGTATTTTTGTGATTTTAAAAAtttattt
atttgtttattttgagatggagtttcacttttgttgcccaggctggagtgcaatggtgca
atctcagcccaccgcaacctctgcctcccaggttgaagcaattctcctgcctcagcctcc
tgagtagctggcattataggcatgtaccaccatgtctggctaatttttgtaattttagta
gatacgaggtttctccatgttagggtggtcttgaagtcctgaccttaggtgatccaccca
ccttggcctcccaaagtgctgcaattacaagtgtgagccaccacgcccagctGTAttttt
ttttttttttttttttttttttgagacggagtctctctctgtcacccaggctggagtgca
gtggcgcgatcatggctcactgcaagctccatctcccgggttcacgctattttcctgcct
cggcctcctgagtagctgggactacaggcacccaccaccatgcctggttaattttttatt
tttttttagtagagacggggtttcactgtgttagccaggatggtctcgatctcctgacct
tgagatccacccgccttggcctcccaaagtgctaggattacaggcatgagccactgcacc
cggccACCCAGCTGTATTTTTGTGAATTTTAAAAAATATTAAGTTGtatacatattgttt
tgcaattttctcactgtatcttacagattatttatattgatatacataggaaagtctagc
tcattctttttgattgattaatagtattcactaaaatggatttaccacagtttacttatt
caggaagggcatttTATAGGTAAAAAATAAGTTATAGAAAGGTTTAATGACATGGTTAGG
GTCAAATAACATTGACATGACTAAGATTTATATATAACTTCTGGTCTAATGTCTGTTCTT
CAGAATATGCTACGTTCTCTCTCTAAAAAATATCACTCTAATTTATCAGGTTGGCACTAT
CAGATATATGGCACCAGAAGTGCTAGAAGGAGCTGTGAACTTGAGGGACTGTGAATCAGC
TTTGAAACAAGTAGACATGTATGCTCTTGGACTAATCTATTGGGAGATATTTATGAGATG
TACAGACCTCTTCCCAGGTAAAAACTACTGTCAAAAGTTGATATTTTTTGAAGTGAAGCA
GTTATATCTTCTTTCTCTACCTATAGTACCTAACTCAACTTTTATGTAAGAATCTTTTTA
CTTTCATTTAAACCTTTAGTTCATTGCTATCTAGTGTTTAGAAACATTATTAGCAGCAGG
ATGCAAATTAGGAATTTTTTTTTTTAGAGTACTCCAGGTTTTCATCTGAGTGAAATTTAA
TTAATTGCCAGTAATAGCTTATCTAACTGTATTTTGTTTGGTCTCTGATTGCTTTAGCAG
TAAACATTTTCCTTATGCACCATCTGAGTGTTTGAGACAAGGTACACTTACGATGTTTAC
TGAGTTGAACCCAGAAGGAATTAGAAGCAATGAATTATTTGTAAACACTTTTTCCTTTTC
TTTTTTTTTCATGCTCCCTTTCtccctccttccttctttccttctttcttccttccttcc
tcttctctcaccttatctccttcccttcctcctcttttctcttcttccttccttTCAATG
AAAGAATACTCATTggccaggtgcggtggctcatgcctataatcccagcactttgtgagg
ccgaggcttgcggatcacctgaggtcaggagttcgagaccaacctgaccaatatggtgaa
accccgtttctactaataatatgcacctgtaatcccagctgctcaggaggctgagatagg
agaattgcttgaacccgggaggcagaggttgcagtgagccaagatcttgccgttgcaccc
cagcctgggcaacaagagcaaaactctgtctcaaaaaaataaaaaaaggcctggcgcggt
ggcttacacctgtaatcccagcactttgggaggccaaggcaggcggatcatgaggtcaga
agttcgagaccagcctggccaatatggtgaaaccccatgtctactaataatacaaaaatt
agccaggcgtggtggcgagcacctgtagtcccagctactcgggaggctggggcagaggaa
ttgcttgaacccagtaggcggaggttgcagtgagctgagatcacgccatggctctccagc
ctgggtaacagagcaagactccgtctcaaaaaaagggaaagaaTACTCATTTAAGTGAAT
GTTTGTTTGAGGCTTACTTGAAATAGCCAAATGAATTTATAGTTTTCCCTTCTTAGGGAT
TACATCGTTGTAGTATCATCTAAAAACTTTAACTATAAATCTGGCATTGCATTCTTCTAG
GTGCTATACAGATGATTTGATCTGTGTGGCCACTGTCTTTTAGGAGTAACACCATTAAAA
GCATAGAAAAAGGAACTAGCATTGGACAAATTTATGAAATAGAGCTATTTAATTTAAAAA
GATTAATAATGGAGTTGAATTGTTTGGCTTTAAAGACATTAGGCATTACACATTAGTTta
tatatatcaagtgtgtgtatatatatatacacacacacacacatatatatgtatcgtgtg
tgtgtgtatatatatatataaataAAATTtttatttatttatttatttatttatttattt
tttattgataattcttgggtgtttctcacagagggggatttggctgggtcataggacaat
agtggagggaaggtcagcagataaacaagtgaacaaaggtctctggttttcctaggcaga
ggaccctgcggccttccgcagtgtttgtgtccctgggtacttgagattagggagtggtga
tgactcttaacgagcatgctgccttcaagcatctgtttaacaaagcacatcttgcaccgc
ccttaatccatttaaccctgagtgggacacagcacatgtttcagagagcacagggttggg
ggcaaggtcacagatcaacaggatcccaaggcagaagaagttttcttagtacagaacaaa
atggaaagtctcccatgtctacttctttctacacagacacggcaaccatctgatttctca
atcttttccccacctttcccgcctttctattccacaaagccgccattgtcatcctggccc
gttctcaatgagctgttgggcacacctcccagacggggtggtggccgggcagagaggctc
ctcacctcccggacggggcggctggccaggcggggggctgacccccccacctccctcccg
gacggggcggctggccgggcggggggctgacccccccacctccctcccggacggggcggc
tggccgggcggggggctgaccccccccacctcctggccgggcgggtggctgaccccctgc
cacctccctcccggacgggtcggctggccgggcgggtggctgacccccccacctccctcc
cggacaggtcggctggcctggctgggggctgacccccccacctccctcccggacggggcg
gctggccgggcggggggctgacccccccacctccctcccggatggggcggctggcctggc
ggggggctgaccccccccacctccctcccggacggggtggctgccgggcggagacactcc
tcacttcccagacggagcggctgctgggcggagaggctcctcacttctcagacggggcgg
ctgccgggcggaggggctcctcacttctcagacggggcggttgccaggcagagggtctcc
tcacttctcagacggggcggccgggcagagacgctcctcacctcccagacggggtctcgg
ctgggcagaggcgctcctcacatcccagacggggcggcggggcagaggcgctccccacat
ctcagacgatgggcggccgggcagagacgctcctcacttcctagatgtgatggcggccag
gaagaggtgctcctcacttcctagatgggatggcggccgggcggagacgctccccacttt
ccagactgggcagccgggcagaggggctcctcacatcccagatgatgggcggccaggcag
agacgctcctcacttcccagacggggtggcggccgggcagaggctgcaatctcagcactt
tgggaggccaaggcaggcggctgggaggtggaggttgtagcgagccgagatcacgccact
gcactccagcctgggcaccattgagcactgagtgaacgagactccgtctgcaatcccggc
acctcgggaggccgaggctggcggatcactcgcggttaggggctggagaccggcctggcc
aacacagcgaaaccccgtctccaccaaaaccagtcaggcgtggcggcgcgtgcctgcaat
cgcaggcactcggcaggctgaggcaggagaatcaggcagggaggttgcagtgagctgaga
tggcagcagtacagtccagcttcggctcggcatgagagggagaccgtggaaagagaggga
gagggagaccgtggggagagggagagggagagggagCTAAATAAAAtttttttaagagac
agagcctcactctgtcacctaggctggagtgcagtggtgtgatcacagctcactgcagcc
ttgacctccccaggctcaggtgattctcccacctcagcctctgagtagctgggactacag
gcatgcaccaccaagcctggttcatttttgtatttttttgtagagacaaggtttcaccat
gttgctcaggctggtctcaaactcctgggctcaagtgatccacccacttcagcctccaaa
agtgcctggattacaggagtgagccaccgcaccaggccAAACATTAGTTTGTAATTCAAA
AATATAATGAAATAAATCAGTGATTAGTAGATTAAGTACAGGTTAATCAGTTATCTAGAA
GTATATTTTCTAGTTAATTAAAAGTACAGAGATTCAATTGAGGCATTTTTCTGAAAATAG
CAGTAATTGCAGTAGTATCAACAAGTACTTTTTTTggccgggtgcggtggctcacgcctg
taatcccagcaccttaggaggccgaggcaagtgtatcacctgaggtcgggagttcaagac
cagcctgaccaacatggtgaaaccctgtctctactaaaaatacaaaattagctggatgtg
gtggcacatgcctgtaatcccagctacttgggaggctgaggcaggagaatcgcttgaacc
cgggaggcagaggttgcaaggctgagattgcaccattgcactccagcctgggcaacaaga
gtgaaactcggtctcaaaaaaaaaaaaaaaaaaaagaaGTACtttttttgttttgttttt
aagagacagggtctcactcctgcccaggccggagtgcagtagtgcaatcatagctcactg
cagcactgaactcttgggctcaagcagtcctcctgctcagcctcctgagtagctaggact
acaggtgcatgccaccacgcccggctagtattttattttttgtcgagacagtgttttgct
gtattgcccaggctggcctcgaactcctgggctcaagtgatcctcctgcctcagcctccc
aaaatgctgtgattgcaggcatgagccaccacacccAAACCCACAAGTATTGTATTATCA
GAACTTTGACCACAGTTTGGTAATTTCTTTGTTAATAGTCTCATGTAGGATTTTTGTTTT
AGAAGCATGTCTGACTGAAATGATTTTTTCATCAGATTAGTACACTGCTACAAACAATAT
ATTTTGAAAAACTACTGTGTTCAAAGAATGACTATCGCTTTTGATCTGATAAATAATAAA
GAATGATATTAAATGTTTGAATAGGGAAAGGCAATTAAATCTTGTTTTCAGAAGATTATT
TTAGCAAATATGTAGGattaattaaaatagaaatagaactagaaggggcttaaaaaggaa
aaagaaatggagagttactgtttaatgggtacagagtttcagtttgggaagatagaaaca
gttctagaaatggttagtagtaatggttgtacaatagtgtgaatgtacttaataccacag
aatggtgcacttaaaaatggttaaaatgatcagttttatgttatgtatattctaccacga
taaaaaaAAAATAAAGGAATAAGAAGAGAGTTGCTTTAAAATACCCCGTAATCTTGGATA
TGGAAATGGGGAGAGGCAAATCTGGGAGAAAATGCAGAGAAGAAATCTGTACTTGTGGTT
ATCTGTTAAAAGAATGAGATGTCAggccaggtgtggctcacgcctgcaaacccagcactt
taggaggctgagaggggtgggggtggatctccaggtcaggagttcgagaccagcctggcc
agcatggtgaaaccccgctctactacaaatacaaaaattagacaggtgcagtggcacacg
cctgtaatcccagctactcaggaggctgaggcaggagaatcacctgaacctgggaggcag
aggttgcagtgagccgagatcgcgccactgcactccagcctgggtgacagaacgagactc
catgtcaaaaactaaaaagaaTGGGATTCAAAGGAATTGAGAAATATTCAGAGGTTggcc
gggcacggtggctcaggcctgtaatcctagcactttgggaggctgaggtgggtggatcat
ttgaggtcaggagttcgaaaccagccgggccaacatggtgaaagcctatctctactaaaa
atatttaaaaatcagctggtcgtggtggcagtcacctgtaattctagctacttgggagtc
tgaggcaggagaactgcttgaactagggaggcggaggttgcagtgagccgagattgcctc
cattgccctccatcctgggcaacagagcgagactccatctcttaaagaaaaaaaagaaGG
AACTATTCAGAGGTCTTAAAACACAGTGAGGGTGggccaggcacagtggctcacacctgt
aatcccagcactttgggaggccaaggctagtggatcacctgaggtcaggagtttgagacc
agcctgaccaacgtggtgaaaccccaactgtactaaaagtacaaaaaaattagccgggct
tggttgtgggcacctgtaatcccagctactcgggaggctgaggcaagagaattgcttgaa
cccgggacgcagaggttgcagtgagcagagatcgcgccaccgcactccagcctgggtgac
aaagcgagactctgtctcaaaaaaaaaaaaaaaaaaaaaaGTGAGGGTCAGAGTGGCAAC
CAGAAAGATGAGTTAATCCTGGAGACTGTTCGATGGGGTATTGACAGACAACtaaataaa
tttttaaagacaattaaaaataataaataaGATGGAAATTTAAGATTAAAATGGTTattt
gggagttgtctacatagagatggtaactgagaagttatgagtcgatgcactcctttaact
ggaacataaaaagaaagaaaaataggtgaataatgactgaatattggggtactaccccca
tgaagtaggttaattaagaagacaaatgatcagaaaagtagtgagaaaactgaaaaatcc
taatgccttgtaagtcagtattagaaaactttaagaactaagatttcagcctgaggaagc
tgattaaaaaataaaaataaaaaaccacaccaagattgatggcaatagatgtaattgaaa
agaggaaacagaactgaggaatgatttttgaatttgagtaggaggaggtcattggtattt
ttagaagagtttctgtggaatacagaacacagaaatcatgttacagagtgtatataggag
gggaaagtatttaaaaagcacagtcaagggatacagggcactcttgaaaattttaacaat
taaatgaggtggaagtagaaaagaaaaaaggatcaTATAAATATATTAATAAACCTAGAG
AATAGTGTATACTAACTATAAAATTCTTATAAAACATTTTTTAAACTTTTATGATATACC
TCAAAATGCAGTATGTGCTGTATTATTAAATGGAAACACTATGTAATGAAGGTTACTTCT
CTATAAAATGTTAGTAAAATAAATGATTTATCTGTATTACAGAGGAAGAGTGAAATGCTA
CAAAGTTTAAATagaagggggagaaggaagaaaaaaagaagagatagaaaaaggaagaaa
gaaTAAGTGTAATTTGAGAAGGGAGCTAAAAAAAGGTCTGTAACTGGTAGAGACATAGTT
AACAAGTGGCACATGGGGTGAGAAGCAGGTAATGGTATCTGATAGTGCTAGATATTACTA
TAAGATATTTTGGGCAGTTCTAAAGAAAATGAGATTATAAAACTTTCCTTGAGCAATCCA
GCGATAGTAAGGAAATTCAGTAAGGTTTTAAGGAAATCCAATAAGGTTATTATCTTCCAT
GATGATGATTTTTGTCATTAACATTCACCTTTGTATCTCTAATACCTAACACTAAGTTAG
CACTAAACAAGTTTCTATTGAACAATTAGATTTTGAACTGTGAAGATTTAGTGGAAATTT
ATTTGGTAATTCTTAACCATTGCATTCATAAAAGATTGTGCTTCAATTTCCTTTAGCAAC
TTTTAAAATTATAATTTGGACCTAATTTTTTAAAAGAGTGAAATTGTGAATTTTTAGTTA
TTCTACTAAACCAGCATTTGAAAAAAAAATAATAAATAACACTTGGAAGGTATGTGTATG
TGTTGTGTGTATGTCTCAGAGACAGATCAGATACATTAGTAAATACCTTGCAATTCACAG
ATGGTATAGGATAAGGTTTTATCACATGGGGTTTCAAGGAAGAAAGTGATATACTAACTG
CCATGATTATTAAATCCTTTAATTTTATCTCTCAAGTTCAATGTTGATGTTATTGATCAA
CACTAAGTATCTGCTTAAATGTTTACAGTATGTGAAACTCACTTGTATTTATACATAAGG
CAGTATTACAACAAACTTGGGCGATGCTGCACAGATAATAGAATTAATCTTTGTAAATCT
TTTTTAATATTGGTGGAGGGCAAGTATTTATTAGTTGTTTTGAGTATTCAAATAGAAACA
AAACTTAAATGAAACATAAACTTATTTGTAATGTGGTTTCCATCTGGGTCATTATAACTT
TGTATTATCTCCATGTAAGTGATATAAGGAAGGCTGCAGACattgccattttgcttacag
gaagtctgaaacacagaatagttaaatgacttttccaaggtcaagatgaagtgaagatta
gaacctaaatgccttatcctctgtcttggcgttcttccttctaatttatcttgtcaTTTT
AATAGGGTGGGAGGACGGGTAAAGAGACAGGAACAGTCTCTGTGTTCTTTGCCATGGTTT
CTACTAGATCATTGAGTGTTGGTCCCAGGGGTCTTCTATGTGGTTCaatatattatatac
ataaacttaattttattatcatattttgtaaaaatCAAAAGCCTAACATCAGAGTTGATT
GTGCTTATTGGCAATGAATAGGGTTATTAAATAGTGATAAAATAGTTAATAATATTTAAG
TCCATGATCTAAATACTACCTGTTAGTTAAAAGGAATTTTTAGagctgggcacagtggtt
cacacctgtaatctcagcaccttgggaggctgaggcaggaaaatcatttgagggcagaag
tatgagaccagcctgggcaacacggcaagaccttatctctacaaaaatatttttaaaaat
tagctgggcatggtgccacactcttgtagtcttagctattagggaggccacttgagtgca
ggagttcaagttacagtgagctatgataatgccaccgtactccatcctgggcaacaaagt
gagagcgtttctttgaaaaaaaaTTTTTTTAAAGTATATTGATTTTTCTTTCAAATGACC
ATTATCATAAATATTTTTGTAACATTTGATACAGTCTGGCTGGACTATAATAGAACCAAT
GATGTAATGAGACATAGTGACTGTTCAACCCACCCACTTACATTTGGTTCTGTAGGCATA
TTTGTTGTACTAGGTCCTGGAGTTTTTCCTCATCTTTACCCGCCTCCATGGGATCAGTGT
TCAGGCATGTTTTCAAGTATTAAGTATGCCTTATAAACATAATAGTCTTTTTTCCCTGAA
TTTAGTAATACCAGAAACCATTTAAAAATACCTATCCATCATTGAAACTACCATTTGACT
TATCAACAAATATTTGAGACTATTCTAAGCAAAACATTCATTAATAATGCATTAgactgg
gcatggtggctcacgcctgtaatcccagcactttaggaggccgaggctggtggatcacct
gaggtcaggagttcaagaccagcctggccaacatggtgaaaccctatctctactaaaata
tgaaaattagctggacgtggtggtgtgcgcctgtaatccaagctactcgggaggctgagg
cgagagaatcacttgaacccgggaggcagaggttgcagtgagccgagatcatgccactgc
actccagcctgggcaacagagtaagactccgtctaaaaaaaaaaaaagaaaaaaaaaTCA
TTAAACCTACAGCAAGGTCTCTTTAGGATTTCCAAATGTGCCTGAAGGGGATGAAAAAAT
AAAAAGATTGTGACACAATTTTTTTTGCTTACTTGGTATCAGAAATACCCCTGTTATTCT
ATCATTTATGATAGTTAGAAATTTTATTCTGTCATTCTTTTCTACAAATCCACAGGGGAA
TCCGTACCAGAGTACCAGATGGCTTTTCAGACAGAGGTTGGAAACCATCCCACTTTTGAG
GATATGCAGGTTCTCGTGTCTAGGGAAAAACAGAGACCCAAGTTCCCAGAAGCCTGGAAA
GAAAATAGCCTGGTAAGAAAAAACTAAGTTATTAAAGAGAGGACTTATGACTGAATATGT
TTTAATGTTGTTTGAAACAAAAATAGACTGTTAATAACGTTAATAGTTTTTGGAGTTGCC
TAATGCCACAAATCAAACTTGATTTTTATGATGTTTTCAAATTTTTCAATATGAAAAAAA
GTCAGTTTTAGTTCCATTTTGTTTTTTTCCAAGCTTAAAATACTATTTAGAGAGAATAAC
TAATGTGTCATAAGTTTGCCAGATTAGGTAACAGCTGGataaattaacatattaatattt
taaatattattGAAATTCTATCTTACTCTCTTGAGAATAGTACCAAAACTGTTAAGTAGT
GCAGGCTTACATAACCAATGGCTAATGAAAATTTAGGCTAGACCTGAAAAAAACCAAGGC
GCAGCCTATGAATTCTGCTAATTATTAAAAATATAATTCggctgggtgcggtggctcaca
cctgtaatcccagcactttgggaggccgaggcgggcagattgcctgagctcaggagttcg
cgaccagcctgggcaacatggtgaaaccccacctctactaaaatacaaaaaattagccgg
gcgtggtggcgtgtgtctgtagtcccagctagttgggaggctgaggcaggagaattgctt
gaacctgggaggcagagattgcaatgagccgagatcacaccactgcactccagcctgggt
gacagagcgagactctgtctcaaaaaaaaaaaaaGCatatatatatatatttatatacat
atatatttatatatatatttatatacatatatatttatatacatatatttatatatatgt
aAAATTCACAACAATGAAATATCTCAAGTCCCCTGCCATTTGAGTAAGTTGTTGTTACAA
CACTGAAAACATCTTACAAATTAACAAATATACACTCATATAATCTTTTAGTATAAATAG
GATAATCTAATTATCTACTATCATTTCTGAAGTTTATTTTTTTACTTAAACACATTTTTT
TAATGTCAGTACCTCTAGATGTATCTATTTCTCTCCATTTGGTCAGTATTCTATTGATAA
AATCATATAATGATTCTATTGGATGATATATGATAATTATTGTATTAAAAAGGAAAAAAC
TACCTCTCCCTACTATCACTCTCCGTAAGTAACTCCCTTTAGCAATCTTTTGGGTTTTTT
CTCTTCCAAAGATTACCATTATAACTTCAAATACTCTATCTATTCTTAAGTTATCTCTCG
TTTACTTTCTCCCAGTTTGTAATATTCTATTATTAAATGATTTATGTTTTGTCTGTAAAT
TCATCTAATATTTAAATACAATAACGAGAAATTTTTGGTATTATGATTATGTAAGCATTC
ACTGCACAACAAAGTATTGTGCTTGGATTTATAGGAAATAAAAATTCTACATTAGTTACT
AAAATCTCCCCTGCGCTTTGGGGAGAATGTTTCAAGTTATCATCCatcacttgagcccaa
gggtttgaggctgcagtgagctatgatcacaccactgccctccagcctgagtaagaccct
gtctctttaaaaaaaaaTGTCATCAAGtctcagctgcccaggaggctgaggtaggagaat
tgcttgaaccccagaggtggaggttgcagcgaggcgagatcgtgccactgcactccagcc
tgggtgacagagtgagaccccatctcaaaaaaaaacaaaaaaaaaTTTGAAAAGTCATCA
TCAAATGATTTCTTTTTGGTTTCTTGTCATCTTTCTTTGTCTTGTTTTTAGGCTATACTC
AGAAGCGCATTAAAAatctcatgtcattctctttcttgtaaacgattgtttttttgatga
agttcctccttaagtaatgtgtattagtatgtgtatggtggtaaacattatgaatccttg
catgtttaaaaatgtttttatcttgccctcacactcgagtaataatctggctggataata
gtttcaatatcataattattttcttcacaactttgaaactactactccatcattctctag
cctacaatctccatgtgctctaggccctagtctccagtctaatgagaatttcagtgccat
cctgaatcgtttcattgctttttgtttcgttatgtttttgttttatcctcttaatttttt
ttctctataagcttttaagactttatcactagaattgtgaaatttcaccttgatgtttgt
aggcatggatctttacacacattttgcttggcactgggtaggttttcagtttgaaaattc
aaaagtttcttaaattcagaggaattttcttttttctttttctttctttttttttttttt
tttttttgagacaggatcttgctctgtcattctggctggagtatagtggtgtgatcatgg
ctcactgcagctttgaactcctctgcttaagctattctccttcttcatcttcctgagtag
ctgagacttcaggtgcataccactttgcctggctttttaaatttttggtagagacagggt
ctcgctttgtttcccaggctggtctcaaactcctgaattcaagcagtcctcctacctcag
cttctcaaagtactgagatcataagcatgagccatcatgcctggcctggtattttttttt
aattatttcttacctttcaattcttccttctggaattcccactagacaaatattgtacca
cctgacattctaagaatcatttttttcttatattttccattttttctccctctatgtttt
tcttcCTCCCGTCCCCCTCCCCTCCCCACACACCTGGCCTCCCTTACTACATTTTTCAAG
ATTTACTCAGCTTTATCTTCAAATGACCCATTTAGTTTTCACTATTACCCTTGTATCAGT
TATCTATTCATTAAAGTTTTAGCTTCCACGATCATAATTATATTTCCAGAAACTCGTTTG
CCTTTTCCATAGCAATCTGTTCTTATTTCCAGAATGTAATAAGAGTGATTCATTCTGAAG
GTGTTGTTTTTATGCTTTACACAAATTAATTTTCTTGACTATAATAAAAGGACAAAAAGT
GAAAAAATAAGCAACTTAAATTATTTTACTATGTATTTTCACATTTCAATTTTAGATTGT
CTTGGTAGGACTAAAATAATATTTCCATTTTGGATCCTGATTTAAGTGGGGTGATGTCAT
GTCAGAGACAGGGTAGAGACACATTATAGTTTCCATACAGATTTAGAATGAGCACTGTCT
TCATTGGTTATCTTAGTCACTAGGTTACTTTCAAGTTTGGCTTCTGTTTCAAGTCAGATT
GAAATATTTAAGTATGTGGCAATTAAGGAGCCTATTGTCAAGCACATACGTCCAAGATTG
CTTCCAAAACTACAGTCCCTGCTATGGGAACTGGGACAGATTTTTGAGAGGTCCCTGATA
GCAAGTGAGAGGCTGAATACTTTACTAGGATTAATTAGAGGTGCCAGCCTCACAATAGAG
TATCCCTAAAAGAAAAATCTGTGAAATTTTATTCTAGTAAAATACAACTTCATCTTCCTT
AAATTGTTTTATTTCACCAGCGCAAATGGGATCTATTATTTTGAAATATCTCTCGGCAAC
CCTATTATTATGAGATATGCATCATATGCATATTTACCTGAAAACTTTTTACTTCCAGTA
TAGAGTAGGTTGCCAAGTAAGGAATTCATAATACTTGGTTCACTTCCAGGGAATCCATTT
AAATCTAATGTGCTACAGTCAATAAACTGCTTCTCTGCAGTGACAATCCAATACTAGAGT
TAGGTAGCAAGTACATAGTTTATAAAAAGAGAGAAATGCAGCTATGTCTAAAGAAGCCAT
TTTTGCTTTCATAGTTGCATTGAGATTAAGAAACATTCCTTTAGTAGTAAAACTCAGAAT
CTTTCAAATATTAATGAATATAAAAACTAGCTTTAATTTTATAAATTGCCAGGGACTCAA
GCATAGTTTAGTCAATAAAGGGGGGAAGAATAGTTTCCTGATAAAAATGAAAGcatagaa
aatagtctaaaggaaatacatgaaaatgttaaaccatagttatctctgaatattgagttc
ataaatgactttttcttcctatatgtttcagaatttacagtaaaaatgaactactttaac
aatcaCATACACATGGttttgtttttgtttttgtttttgtttttttgagacagagtctcg
ctctgtcactcaggctggagtgcagtggcgcaatctcagctcactgtggcgtctgcctcc
tgggttcaagcgatttttctggctctgcctcccgagtagctgggactacagtcacgtgcc
accatgcctgactagtttttgtgtttttcgtagagatggggtttcaccatattggtcagg
ctggtcttgaactcctgacctcatgatccacctgcctcagactcccggagtgctgggatt
acagacatgagccaccgtgcccagccGGtgttttgttttgttttgttttgttttgttttg
ttttgttttgttttgtttttgtagagacagggtagttgccaagactagtcttaaactcct
ggcctcaagcaatcctcccacctcggcctcccagagtgccgggattacagtcatgagtca
gcatgcctggcCCCCACACACAGTTTAAGGCTTTTGTTTTATGttaaaatattttaaatt
ggtaaaataaaaaattataGGCCACGTTTATTTTAAAGTAGCTTTTTTCCTCCTACATAA
AATTTTCAGGTATAATTTGTTTAACTGTACTACCATTCTTCATGTTTTCCATTCTTTTCC
AGTTTtttgtcacccatactatagtgcagggggacaataatagctcactgtagcctcgaa
ctcctaaagtgctgggattataggtatgagccCAGCCTCTTTTCCAAATGTTTATACTCC
ATTTCTTAGTCTGTCTTGAATTCTTTTCTCTCCCCTGTTAAAATCACTTGCCTGGCTTTT
CTTTATTCCTTAGTGTTAGTTTTGTATAACCTCTTGTAATCAATGGTTTTATCCTAATAT
ATTTTCACATAAAAGGTGGCAACTTagccaggcacggtggctcacgcctgtaatcccagc
actttgggaggctggggcatgtggattacttgacgtcaggagttcgagaccagcctggcc
aacatggtgaaaccccatctctactaaaaatacaaaaatgagctgggtgtggttgtgcat
gcctgtaatcccagcaacttgggaggctgaggcaggagaatcgcttgagcccgggaggca
gaggttgcagtgaacagagatcatgccactgcaatccagcctggacgacagagcaagatc
catcacaaaaaaaaaaaaaaaaaaaaggccaggcacggcagctcatgcctataatcccag
cactttgggaggccgaggtgggtggattgcttgagatcaggagttttagaccagcctggc
caacatggtgaaaccctgtctctactaaaaatacaaaaaattagccggacatggtggcag
gtgcctgtaatctcagctactcaggaggctgaggcaggagaatcacttgaacctgggagg
tggagattgcagtgagccgagattgcaccactgcactccagcctgagcaacagagtaaga
ttccatcttaaaaaaaaaaaaTGCGGCAACTCTTCCTCAGTTTATGTTTGCCCTCTGGTC
TTTTTAAGAAATATATAGTACATTTCAGAAGAAACTACCAGTTCTTTTCACATAGTTTTA
GTTTTTCCATTTTCTCTTTTGGACAAAATCTATAGACTTCTGTGATCTAGAATTCAACAT
TTTACATACTTTTTCATCTGACACAACCCACATTAAGAAATACAACTTCAgccaggtgca
atagtgcacacttgtagtctaagctacataggaggctgagggaggagtatcgcttgagcc
taggaatgtgaagctgtagtacacaatgatcccacctgtgaataaccactgcagtccagc
ctgggcaacatagtgagaccccatctcaaaaaaaaaagcaaaGTTTACATCATTACATAT
AGTataatacttaaccttaccacctactctatgtcctagtgttttctattctagtctaga
gcatttcagttttggttagagttgtttgttttaaaccactgagctgattttatgacccac
ccatgagatccaacttacgtttTCCTTCCTTTGGGTAGGAAAGATTGAAAAAGTTCCTTG
TTTATCTTTTCTACTTTTTTTTCCCCCTACTTGTCTTTCCTCATTAGTGTTAATAATGCC
ACTCCCTTTAACTTATTTACACAAGCATTAAGGTATCATTATTTACCTATTCCTAGAGTT
AGAGTCCCCTTTCAAAGGACGCATCAGATTTTGCCTGAATATTTATGTTTTCACTTCTGA
TTTATTCTCAATTTTTGTACAtttaaagagctataattgataaactgcacgtattaaagt
gtacatttaggtgtgttttgatatatgtatacacccataaaaccatcatcacagtcatga
ttgtgaacatgtcaattacccccagaagatttcttgtgcccttttgtaatctctcctcaa
ctttctctatcccccatgagtccccaggcaaccactgatctgctttctgtcactagagat
tagtttacattttctagaattttatataaatggaatcatataaatgtactgtttttctgg
cttctttcagtatgattattttcagttataattaactattagttataattattcatgttc
attattagttataatattattattagttataattattattcatgttcttatgtgtagcca
tagtttattaattgctaagtagtatttcattgtatgcatatgatacagtttgtttgtcca
tccactcgtgatggatatttgacttatttccagtttcaacttttataaataaagctgctg
tgaatattcatgtacaagtctttgtataaacatatggtttcatttacttaggtaaatatc
taagagtagagtggttgaatcatgtggtaggtatatgtttaactttttaagaaactgcca
gtttttgtgaccgggcgcagtggcggagttcaagaccagcctggccaacatggtgaaacc
ccatctctactaaaaatacaaaaattagccgggtgtggtggtgcatacctgtaatcccag
ttactcgggattgaggcttgagaatcgtttgaatccaggaggcagaggctgccgtgagct
gagatcgcaccactgcaatccagcctgggcgacagagcaagactctgtctcaaaaaaaaa
aaaaagaaaagaaaagaaaaaagaaactgccagttttctaaagtggttgtgccattttac
attctggccagcagtgcataagagttccagtttctctgcatctttgccaacatttggtat
tgccagtctttttaattttaaacattctTTTTTGGGGGTGGTGGAGGGAGTacagagtct
cattgtatcacccaggctggagtacagtgctgccatcatagctcgctacagccttgacct
cccaggctaaagtgatcctcccacctcagcctcctgagtaactgggaccacaggtgtgca
caaccacatccagctaatttttaaaaatttttggccaggtacagtggctcacgcctgtaa
tcccagcactttggaaggttgaggtgggcggatcacgaggtcaggagatcaagaccatcc
tggccaacatggtgaaaccccatctctactaaaaatacaaaaacaaaattagccaggtgt
ggtggcgggtgcctgtagtcccagctactcgcgaggctgaggcgggagaatggcacgaac
ccaagaggtggagcttgcagtgagccgagatcgcgccattgcactgcagcctgggcgaca
gagcgagactcctatctccaaaaaaaaaaaaaaaaaaaaaattgtagaaatggaatcttg
ctatgttgcccaggcttgtcttgaactcatggcctcaaacagtcctcccactgcagcctt
ccaaagtcctgggattacaggcatgagccaccatgcctagccTAGATTTATAATTATCAT
TTTATGCTTTTCTCTCTTAAATAAGAAAAAAGGAGGAGgctggatgtgatgggtcttgcc
tgtaatcccagcactttgggagaccgaggcagaaggaacattttggcacagTGGTGCCtt
agtcaggcacagtggtacttgcctgtcgtcccagctactcaggaggctcatgtaggagga
ttgcttaggtccaggagttcaaggctgcagtaacctgtgatcatgccacagcactcgagc
ctgggcaacagaatgagaccTCTTTTTTTGTTTTTGTTTTTaaaaaggagttacaaacca
aaaatataataatagtggcttttatagttacctaagtaggcttttgggttctacttatta
tctaatgtcctttgagggactccctttaacatttcttgtagagcaTATCAGCtttttttt
tttttttttttttttttttgagccagagccttgctctgtcgcccaggctggagtgcaatg
gcgcgatctcggctcactccaacatccgcctcctgggttcaagcaattttcctgcctcag
catcccaaatagcAGATGTAGATATAtacaagtctttgtataaacatatggtttcattta
cttaggtaaatacctaagagtaggatgattgaatcatgtggatgtttaaaaacaaaccta
gtctgtttttaaaaagggAGTTAAAACCAGCTTTCCCCTggccaggcgcagtgactcatg
cctgtaatcccagcactttgggaggccaaggcaggtggatcacgaggtcaggagttcaag
accagcctggctaacatagtgaaaccccgtctctactaaagatacaaaaaaaaaaaaaaa
cagccgggcgtggtggcaggcgcctataatctcagctactcaggaggctgagggaggaga
atcacttgaacccgggaggcggaagttgcagtgagcagagatcgtgccactgtactccag
cctgggcaacattgcaagactctatctcaaaacaaacaaacaaacaaaaaaCTAGCTTTC
CCCCAAAGGGAGACTATTATAGGGAGACTATTGTTCATTGCTAATAGATAGGAATACTGC
AGAATGGGACTGTTTTTGATACTACTGTTTTGGAACTAGTTTAAAGAAGAGATGTCTGTA
AGTTTTAAGGTTGAAATGAGGCACTCttttttttattcttttgaggcggagtctcactct
gtcacccggggaggagtgcagtggcacgatcttggctcagtgcaacctctgcctcccggg
ttgaagcaattctgcctcagcctcccaagtagctgggactacagatgcataccaccatgc
tggctaatttttttttttttttttttgagacagagtctcactctgtcgcccagtctggag
tgcagtggcatgatctcggcccactgccttcatggttcaagcgattcttctgcctcagcc
tcctaagtagctgggactacaggcgcatgccaccacacccagctgatttttgtattttta
gtagagacgaggtttcactgtattggccaggctggtctcgaactcctgacctcgtgatcc
acccgacttggcctcccaaagtgctgggattacaggtgtgaaccaccacgcctggccaat
ttttttatatttttagtagagatggggtttcaccatattggccaaactggtctcaaactc
ctaacctcaggtgatcttcctgcctcagcctcccaaagtgctgggattataggcgtgagc
cactgcgcccaaccAAGTATCCTTAACTGGGGGTAAAGGAGAAAAGCTCACCTAGAGATA
GAAGACAGCCAAATGTCCCCAAGTTCCATCAAACTCAAAACTTATTTTTGAAGCAGAATT
AGTGGCTATTGATTGACATAACGTAACTGAATTAGCAACAATGACCTAAACCTGTGGCCT
TGAAGAAACATCTACGACTTATTGTTGCTTTTACTTTTATGAATAATTCTTCAAGGAGTT
AAGGTAAATCTTGCTTGCTTACTTGTTCATCACCTTTTGAGCATGTTCCGTAATCCTTGA
AGCCTAAAATATGTTATTAGAGCTATGTAAAATACTGGTTAAGGTAATTGATTTTTCTTT
TACCTCATGTGGTAAACTGAAAAGCTCAATACATTTTTTTTTTTAAAGACACATGGTTTG
ACATGTACTTTGTCTTACAGGCAGTGAGGTCACTCAAGGAGACAATCGAAGACTGTTGGG
ACCAGGATGCAGAGGCTCGGCTTACTGCACAGTGTGCTGAGGAAAGGATGGCTGAACTTA
TGATGATTTGGGAAAGAAACAAATCTGTGAGCCCAACAGTCAATCCAATGTCTACTGCTA
TGCAGAATGAACGGTAAGACCCTAAGGGGTGTGGCATCTATCAATCAGTATTAGAAACTG
AGACCCAACAAAGAATAGAAAATAAATACTTTTAAACCAGCCTAATAGTTCAATGATTAC
CTCATACAATCTAAAGTTATCATTTTTCTTTCAATATTCCTATTCTTCTATTGAACATTT
TTGTTTGGTACAAGTGCAAGATGAAATCTGCATTTTTTAATATGTAAAGGTATAGTGAAA
GAAGTTAGTCTTTCTCTATTTATGGTCCAACTTTCCTGCAATAATAAAGGTAAAATGTTT
TTATAACTCCAAAAGTTCATAAGCACTTCTATATAAATTGTCTCATTTATCCTTTGTTGT
TATTCCTTCTTCCTCTGCTTTTTTTTTTAAGTAAATGGAACTATGAACTTGCCTATCTAA
CCACTGTTTCACTGACACTAAGGTTTGTAGACTTCCTATCTAATGCTCTTTCTTATAGAA
TATACTACTACTACTTTTATATGAAAGCAATTCAAAGGTCTTTCTGTTCCATCATTAATA
TTATTTTACAAGACATTTTCTTTGTTAGAACTATGATTTTTGGTTCTAAATAGAAAGGCT
TTTTAAAAATTCCTACAATTTGGAACTTTCTACATCTGTATTTCTTTTTTCCATGTTTGG
GGTAAAAAAGCCTTTCTATGACTTTGTCATTTTGTCTAATACATGTTTAAAACTTTCAGA
AAGGCATCCAGGAAAGGGTTACTGGAGAAAATTGAAATAAAAATAAACTCGATTCTTGAA
ACTTTTTTTTTTTCTGTGTGGtttttgtttttttttgtttgtttgtttttggaaactgtg
tcttactctgtcccccaggctggagtgcagtggcgtgatcctggctcactgcaacctctg
cctcccaggtttaagcgattctcctgcctcggcctcccgagtagctgagattacagtcac
gagccaccacgcccagctaattttgtatatttattagagacagggtttcaccatgttagc
cagactggtctcaaactcccgacccctggtgatctgcctgccttggcctcccaaaatgct
gggattataggcgacaggtgtgagccaccgtgcccggccTATTTTCTGTTCTAATTTGTG
AAAGCTATTTGTATTAGCCATAGGTGAAAAATTTGGTTTGCACTACTTTTGTATAGGTCA
AATTAGTTTCAAATATAAACTCTTATACCTTGTATATCAGCAAATCAAGAAAGTTAGACA
CTGGCAATTCTAATTATAAATTTTCTCACTTTACACATACCTGAGGACAGTCTTCTGCTT
TTATCTCCCCTCATCTCTGTATTTCCCATGTCCTCTAGTATGATGTTTTTACCTCTCTCA
AAAGTCAGCTAAAGCTTTTATTTTGAATGCTTTCAAACTTTTCTTGAATGGTAAGAAAAA
AAAACCTTGATGGCCCACCTTGATTTGGCCACTTTTCGCCTCCTGTGTCATTCGGCTCAA
CCTTCTGCATGCATCTTCTCATCTCCAGTCTCTACTAATAATTTCCTCAAAATTATAATT
CATCCCATAGTTACGCTAACTCTAGGTTTTATTTTCCTGAGTCTTACCCTCCATGTCTCC
TTAGCTTCCTTTTCTTGTACTGTATAACAATTTTTTTTTCTTCTTTTCCTTCTATCATCT
CCCTTATAAATAACTGTCACTCCCAAGGAATGACAATGACAGCAAAGAACCCATGATAAT
TGGAGAGCAGTTCTGAATCTTTGATCCTTTATTTGAACATCATATTCTGCCTTATACCTT
AGGCTCAAGGACTTTTACTGATATGACTCAGACTACCCCAGAAAGATATGTGCCATTACT
AGGGCATGCCTCTTAATGGAGGCCTTTGGAACAACCTAAAAGCTTATATTCTTTTTACTA
TTTGGCCATTGGAACTTAATTGATAACATACCTTTTGAGTAGGCACTATGCATCTAGAAT
TATGGAAATACAGAAAACATATACCATGGTTCTTCCTCTCATAAAACATAACGTCTGGTT
GTATGAATATACATTCCATAAATATATATTTCATGATGTTATAAAACTATAGGGGAGATT
TTTTAATTAACTTATAAACCAAAATAATGAACATTTATAAAAATTATATCTCATCCACAT
ACATTTTTCAGTAGGCTTAATTCACATAAAACTAACACTTATCAAGTTATTAATTGACAC
TTGATTATTTGATTAGACTTTTTAACCTTTAGAAAAATGTACGTTTGGAAGAAAATGAAA
AACAACTCAGACTTTAAAATCAGAGGTGTTAAATTTGGAGAGACAGTTTGTCATAAATGT
ACGTTCTCAATGTGATACTTTTTTTCTTTCTTTAAGCAACCTGTCACATAATAGGCGTGT
GCCAAAAATTGGTCCTTATCCAGATTATTCTTCCTCCTCATACATTGAAGACTCTATCCA
TCATACTGACAGCATCGTGAAGAATATTTCCTCTGAGCATTCTATGTCCAGCACACCTTT
GACTATAGGGGAAAAAAACCGAAATTCAATTAACTATGAACGACAGCAAGCACAAGCTCG
AATCCCCAGCCCTGAAACAAGTGTCACCAGCCTCTCCACCAACACAACAACCACAAACAC
CACAGGACTCACGCCAAGTACTGGCATGACTACTATATCTGAGATGCCATACCCAGATGA
AACAAATCTGCATACCACAAATGTTGCACAGTCAATTGGGCCAACCCCTGTCTGCTTACA
GCTGACAGAAGAAGACTTGGAAACCAACAAGCTAGACCCAAAAGAAGTTGATAAGAACCT
CAAGGAAAGCTCTGATGAGAATCTCATGGAGCACTCTCTTAAACAGTTCAGTGGCCCAGA
CCCACTGAGCAGTACTAGTTCTAGCTTGCTTTACCCACTCATAAAACTTGCAGTAGAAGC
AACTGGACAGCAGGACTTCACACAGACTGCAAATGGCCAAGCATGTTTGATTCCTGATGT
TCTGCCTACTCAGATCTATCCTCTCCCCAAGCAGCAGAACCTTCCCAAGAGACCTACTAG
TTTGCCTTTGAACACCAAAAATTCAACAAAAGAGCCCCGGCTAAAATTTGGCAGCAAGCA
CAAATCAAACTTGAAACAAGTCGAAACTGGAGTTGCCAAGATGAATACAATCAATGCAGC
AGAACCTCATGTGGTGACAGTCACCATGAATGGTGTGGCAGGTAGAAACCACAGTGTTAA
CTCCCATGCTGCCACAACCCAATATGCCAATGGGACAGTACTATCTGGCCAAACAACCAA
CATAGTGACACATAGGGCCCAAGAAATGTTGCAGAATCAGTTTATTGGTGAGGACACCCG
GCTGAATATTAATTCCAGTCCTGATGAGCATGAGCCTTTACTGAGACGAGAGCAACAAGC
TGGCCATGATGAAGGTGTTCTGGATCGTCTTGTGGACAGGAGGGAACGGCCACTAGAAGG
TGGCCGAACTAATTCCAATAACAACAACAGCAATCCATGTTCAGAACAAGATGTTCTTGC
ACAGGGTGTTCCAAGCACAGCAGCAGATCCTGGGCCATCAAAGCCCAGAAGAGCACAGAG
GCCTAATTCTCTGGATCTTTCAGCCACAAATGTCCTGGATGGCAGCAGTATACAGAGTAA
GTGGAGGGATCATATAATCTCTCCTGTGTGTCTTTTGGGGCCATTTAAATAACTATTTAG
AATCAACTAATAGATATATTTCAACTAGTGATTATTTACCTTTACCACTTTTGTAAATGA
TCCATTTGAggcggggcacagtggctcacacctgtaatcctagcactttgggaggccaag
ggaggtggatcacctgaggtcaggagttcaagaccaacctggccaacatggcgaaacccc
atctctactaaaaaataaaaaAAATTAggccaggcgcggtggctcacgcctgtaatccca
gcactttgggaggccaaggcgggcagattacttgagatcaggagttcaagaccagcctgg
ccaacatggtgaaaccccatctctaaaaaatacaaaaattagccaggcgtggtggcgtgc
acctgtaatcccagccgagatcacgacacttcactctagcctgggcaaaaaagtgaaact
ccatctcaataatgaaataaaataaaCCATTTGggccaggcgtggtggctcatgcctata
attccagcactttgtgaggccagggcaggtggatcacctgaggtcaggagttcgagacca
gcctgaccaacatggtgaaaccccgtctctactaaaaatgcaaaaatggccaggcacagt
ggctcatgcctataacccagcactttgggaggctgaggcaggtggatcacgaggtcaaga
gttcaagatcagcctggccaaggtggtgaaacccctgtgtctactaaaaatacaaaaaat
tagccgcgtgtggtggtgggcacctgtaatcccagctactcggaaggctgaggcagagaa
ttgcttgaacccaggaggcggaggttgcaatgagccgagactatgccactgcactccagc
ctgggtgacagaatgaaactctgtctcaaacacacacacacacacacacacacacacaca
cacacacacacacacacacaaattagctgggtgtggtggtgcccacctgtaatcccagct
acttgggaagctgaggcaggagaatcgccttaacccaggaggcggaggttgcagtgagct
gagattgcgccattgtactccagcctgggcagcaagagcgaaactccatctcaggaaaaa
aaataaaTAAGCCATTTGGTTGGGCCTCAAAGGTAATTAGACTATTGTAAAGAAAAAAGT
AATATTTTTGTCATTGATAATTAAAAAGTCAGTGTCACAATAGTCAGAATAATTACCCAA
TTTAATATGTGCTTTATGTGGCTGCTGCTTTATAATGCAACTCACATACTTGCTATGAAA
AGTTGAAATAAAGTAAATACAGTTCAAGAGCTCCAAGTAATGTTATACCAGTATAATCTT
TGAAACATTTTATTGCATATATTAATATTGATTATGTCTGCATTTAGGTTTTATCAAACT
AACCTTAATAAATCTTAAAGATCCAGAGAAATTTTGGGAAAATTACTATAAAGAAACTGT
Aggctaggcacggtggctcacgcctgtaatcccagtgctgtggaagactgaggtgggtgg
gtcacttgaggccaggagttcaagactagcctgggcaacatagcaaaactccatctctac
aaaaaatttaaaacttagtttggtgtggtggTctgcaacctctgcctcccgggttcaagt
gattctcctgcctcagcctcccgagtagctgggattacagacatgtgccaccatgccctg
ctaattattgtattttagtaaaggaggggtttcgccatgttggccaggctggtctcgaac
actggacttcaggtgatccacccacctcagtgtcccacagtgctggcattacaggcgtga
accactgcgcccagccTATTTCTCTTTTAGACTAAGGCATTTATGAAAAAAAGTTATGTT
TTATTGTCAAGGGCTACAAAATGGGCTTGAAGGAAGGATACAGGTCTCAAAACACAATCA
GGAAAATTTAGCCCCTTGCTTGAGTGGCTTGTATTACAGATCAGTTGACAGACCTTTATT
GCAGGGCTCTGAGTCAGTAAGACATCGTGTCAGATAggccaggcatggtggcttacgcct
gtaatcccagcactttgggaggctgaggcgggcggatcacctgaggtcgggagttcgaga
ccaacctgaccaacatggagaaacccggtctctactaaaaatacaaaagtagccagacgt
ggtggcacatgcctgtaatcccagatacttgggaggctgaggcaggtgacttgcttgaac
ctgggaggcagaggttgcggtgagccgagatcatgtcattgcactccagcctggcaacaa
gaatgaaactccatctcaaaaaaaaaaaaaaaaaaaTCTTGTCAGATATAGGAAGAGGAA
ATTATTAGAATGTTTGTACTCTAATATTTCTGTTATTCTTCTGAAAAATATTGTATGCCA
GGTGCCTTTAAAATTTGATCCAggctgggcatggtggctcacacctgtaatcccagcact
tagggaggctgagtcgggcacattgcctgagctcaggagtttgagaccaccctcggcaag
atggtgaaaccccccgtctctactaaaatacaaaaaattagctggtcatggtggcatgcg
cctgtagtcccggctacttgagaggctgaggcgtgagaatcacttgagcccgggaaacag
aggttgcagtgagtcaagatcatgccactgcactccagcctgggctacagagtgagactc
catcccccaaaaaaaaaaaaaaaaTTTGATCCACCTTGAGCATTAAATACAATTAAATAC
AATAATTAAGTACATTTTACCAAGTTAAGATCGCTACCAAAACCAGAAGATTTGAGAATA
CAGCTGAGAAGTTTAAATGTTCTCCTGTGTTTTGTGTGTGTGTGTTTTCCCTTGCCTTAT
AAAATAAGTCAATCAGTTATTAAAACATTTGGGTTAAAGAGTCTCAAAAATAAGTTGGTT
AAGCTTTTCCTGGAAAAACATTGTCTGGCATTATGAATTTCAAGAAATGTTCATTAGCAC
CCTCCTGAGACATTGGTTTGACCTTTTCTTGAGTTACATCCCTTACCCGTTATTTCTTAA
GTTTGTTAAATAGCTCATTTTTCTGCACTTTTATTTTCAGTAGGTGAGTCAACACAAGAT
GGCAAATCAGGATCAGGTGAAAAGATCAAGAAACGTGTGAAAACTCCCTATTCTCTTAAG
CGGTGGCGCCCCTCCACCTGGGTCATCTCCACTGAATCGCTGGACTGTGAAGTCAACAAT
AATGGCAGTAACAGGGCAGTTCATTCCAAATCCAGCACTGCTGTTTACCTTGCAGAAGGA
GGCACTGCTACAACCATGGTGTCTAAAGATATAGGAATGAACTGTCTGTGAAATGTTTTC
AAGCCTATGGAGTGAAATTATTTTTTGCATCATTTAAACATGCAGAAGATGTTTAAAAAT
AAAAAAAAAACTGCTTTATCCTCCTGTCAGCACCCCCTCCCACCCCTGCAACAAAGACTT
GCTTTAAATAGATTTCAGCTATGCAGAAAAATTTAGCTTATGCTTCCATATTTTTAAATT
TTGTTTTTTAAGTTTTGCACTTTTGTTTAGTCTCGCTAAAGTTATATTTGTCTGTTATGA
CCACAGAGTTATATGTGTGTGTATCAAAAGTGGTCTCAAAATATTTTTTTAAGAAAAAAA
GCAAAAACAATGTATTGCTGATAATCAGTTTGGACCAGTTTCTTAAGGTCATTAAAACAG
AAGCAAATTAAGACAGGTTTGACTGCAGTGGTGTCTGGTATCCATGTTTTATTTCTGGGC
ACAAGCTAGTTTTTATGTTGATACGTTCCTGAACATATTATCTTGTTGGACATCTTTTCT
CTTGTGTTTTGTTTGAATGTGCAATAGTTTATAGGCCACAAATAAGCTTTCTTGTAAGCT
CTCTTCCTAACAGGGCACATATTCTTCCATAATATAAACACTTTTCTGCCCCATCTCCCA
TACTTTTGAAGGTCAGTTCTATGACAGTGAATTTTGCACAGGAGAAGCAGCTACCTGATT
TCTTACTTTCTCTCTCCTTATCATGGAGAATACAGAAACATTGTCTGAAAGGGCTCTAAA
GAAGGAACTACCAAAACCTGACTTGAAATGCCATTTCTTTTAACCTTCCAAATCCTAAAT
GTTTCCTTCAAGGCATCTTAATAAACTTATTTGCTTCTGGTTTTGGGAGTTCATAAGAGA
GAATAGAACAAAATACAGGACATCAAATATTAGCCATTTCCCATTTTATTTTATTTTTCT
ATGTAGGTTCATGTTCCATGTTCATTTATTTAAGAAATACATTTTTATTGGTAAGCTTAT
AGAGCTACACTTATGGAATTTTTAAGTAGGTAAATAAATGGTTAAGACAAAATAGTGTTA
TAGCCTTCATTCTCTGAATAGGCCATCTTTGACTCATAAAATTACCCTTACTGTTTATTA
TAACTTCAGAAGTAATTTATAGTTCTGAACCTATAGTATCTTTTACCCTGTTCCCAAGCA
AAGACTGGTGACTTTATCTGAAAATGATTCCTCTTCCCATGACCTAAAACACTGTGAGGA
AAAATCATTCAAGTGGCATGCCAAGTCCCTATGAAGGAAGGGCTGCTATCAAACCTACCT
TTTTTGAGCAAACTGAGACTAAACTTCTCTCTTTTCAAAATTGTGTTATCTTCCTTAATC
CTATTTTCATAATTTTTCCTTTTGCCAGTTTTTCACATTATCTTTGATATGTGAGCAACA
TTTATTATTTACATTAGAGTATACCTTTTAGTAATAAAATGACTTGAAATCATATTATTT
TTAAAAGCCCTTTGCTTCTTTCATTACTTATAATCTCCTCTAAAACAACCTCTGCATGTT
TTTTTTAAATAAAGCACTTTCTGTCAAATAATGGACTTTTTTCTAAACAGAAATTATTTT
CTATTAATTTGCAAACTGATGATTTCACTTTTTTTTACTTTTTTTTCGATTATCAGAGTA
CTTAGTAAATGTTATATAGTTTAGTTCTAAGATAGTTCCAGGGATTAAAAGGTTAAGAGG
AAAACACAAATCACCAAATTTCTGATTTATGTTTTTATCTCCTGAACAATATTTTCTCAC
TCATATTCCTCTATCTTATCACTTAGCTAAAGACAGCCTAAATTTCCCAATTTTCTGTCC
AAAATATTTGTGATTTACTTGTATATAAGCCTTCTCATTTGCCATGTGCTGTGATCTTAC
AAGTTAGATGTTACTATACCTACCATTTATTCAGCTGGATTGCTGAACACAGTTCTGGAT
TCATAGAATTAAGAATATCTTGTTAGTGCCCAGGATTTCCACGTTTTGTGTTTTATTGGC
CCTTTTCTTTATTCAGCCCCTTAATCTATTTTCAGTCTTCTGGCACGTAATTTTTTTCAC
AGTTATTATTCTTCTATTAACAAATTATTTTTATCTTTCCTAGTACATTTTCACTTAGTT
CTCTTGCCCTTAAATATCTTTCACATGCATTTTAGGATATTCTTTTCAAATATTTGTAGG
ACAACTTTGAATCAAAATAAATTATGTTCCTTCTCCAATTTGAAGCATTGAGGATAAATG
ACCATTTGAGGTCTAACTGATCTTTTCCTGCCAGAAGAGTTATCTTACGTTCTGCTATAT
TTGTATTTGGGCCAGTTGATTGTAGGTTGTCCAACATTTTTTAATATTGGGAAAATTATG
ATAAAATGCTTTAAAAATTAATATGCCAGATTAAAATAACTGAATAGTTTACTATTTCAT
TCAAGCATGTTTAAAACAAATAATTTCCTTTCACCAGTTTTTCTTAGTAAACTCCTGAAA
AAGTAGGAAAGGTGGAAAGtatatatcatttttataaattttaaattGTACATCAGACTT
TTAAAATCTGTAATATACAAGCAAGCAAAATTATTTTAAATGACTTAATTGTATGCTAAT
ACTCATCTGATAATAAATGCTTCTTAAAGTTGACATTTAACTGCTATCACAAAGTTTTAT
ATGTAGAAAAGTGGGGTCCTTTTGAATAAAAGATCATTCAACtaaaaatattaaaattta
tttCACTGGATGGTAATGTAACCTTAAAAGCATCATAATAGGTAAAGTCTAATATTAGTT
CCCTTAACAAAATCCTAACTGTATACCAGAATTAGGTCACTGAAAGAACTTGATTTGAAT
TACGTTTAGACAAAAATGATTTAATTGTAAATTCTTAAAACTTTCTAAATGCATAATTGG
CAAAAAAAAAAACCCACTGTTACCAGTGTAGGAAGTTACAAGAaggcacatactgaatgc
tgaagtatacatatgctatttctcttaaacctcagagcaaccatatgagcattgtaatta
atattcccattttacagatgaggaaactgaagctaagagaagctaagtaatatgcccaag
gtccacatctagtaacagacaaagctgggatttcagtctatgtctgcctctctccacatc
tctttcatccataccacactgccTACATGCCATATGACAGGATGTGTAATGGGCTAACGT
TTATTTAAAAAGTTCAggccaggtgcagtggcttatgcctataatccccgcactttggga
ggccgagccgggtggatcatgaggtcagacgttcaacaccagcctggccaagatggtgaa
accccgtctctattaaaaatattttttaaaaattaactgagcgtggtggtgggcgcctgt
agtcccagctactcaggaggctaaggcaggagaatctcttgaacccgagaggtggaggtt
gcagtgagctgagatcgcgccactgcactgcagcctaggcgacagagcaagactgcctca
aaaaaaaaacataaaaaTTCAGTCACTATACTCTGGCACAATTTTCATTTGTATATGAGC
CAAACCACATACCTTAATGATTTGGGAAGTTAGGCAAATATGAGATATGTAGACATATCT
ATGCTGATTGTTGCTTGAGAAATAATTACTAATTCTAGACAAAACTCAATCCTGTATCTT
CCATCATGAATCTTAAAATCATTTCACTTCACTCCTAACATTTCTTACATTGCAGAACTA
ATGGTAAAGTAAATTTTACGGAAAAAGTTAAGATAGCTTTGGGAACAGAGACCTTTCCCT
AAATTGATTCCATAGCAGATTTGGGGGAATTAACAAAGAATTTCAGTCTCATCAATCCTT
TGAATCCATCTTCAAAACTTCTGCTTTTAATAACTTTAGAAAATTTACTAATCTATAGAA
CTAATTGAGTAGGATATAGGAAGGATACAAGGATATAATGTCCTTTTTATAAAAGTTTAG
TATAGCTTCTTTACATGTATCCACTTGTTCCAGAAAATGTGCATTGGTTCTGAATGTGAA
AATATTTAAAGAGAGAAAGGAACACTCAAGTAAGTGTGGGCTTCAGTGGGAATTATCACA
AAACATTGGCAAGtatttttatttaaattattttCAAATTTGACTTCTACAGCCAAGTGG
AATTGGTAGGCTGTAGCTGTTACACTGAAATTTCTAGTCTTTGTAAGTGCCTCCTGAAAG
TCATTTAAAATGGAAAAATATTTCAATGAGCTTTTCCTTTTTTCATATTTATGGACATGA
ATATTTTATTGGAGATCATTAACTCCTAGAATTTGAGATTATATTTCCATACAACATTTT
ATAAAGTTATGTTGAACTTACTACCTGTTATGTGCAGGTTATTATGTAACTATTCACAGA
TTGCTTCATATATTGCTTTATCTTCCCATCTAACTTCTTAAAGTTAAAATCCGGACACAC
ATGTTGATTATCTAGACCAGTCATTCTGGAAATTGTAACACTCCCACATAAACCCCAGGA
GACTTTTTCAGAATGCAATGTTTCTAAATGTACTGTTACTGGCAGTTTACTCTCCAGCAT
ATAAGGTTGCATTTTAACTTTTAGATTATGAACTGTGCAAACTTTACCCAAAACTATCTT
GCATGATTCCCTCCTAAATATATTCCTTGATTAAGTAAATCTGGCAAATCACTGTTTGAG
CTAGTTACATAAAATTTGTTATCAAGAGAAGGCTTTTCTACAAGTTTCCAGATTAACATA
AAGAAAAGAGGGAATCACAGGGCATTTAAGTGCACCTTCCCATTACTTTCCTTAAATCAC
CTCATAGTTAggctgggcgcggtggctcacgcctgtaatcccagcactttgggaggccga
gacggtggatcacgaggtcaggggactgagatcatcctggctaacacgatgaaacctcat
ctctactaaaaatacaaataattagccaggcatggtggcacgcgcctgtagtcccagcta
ctcgggaggcagagacaggagaatcgtttgcacccgggaggcggaggttgttgcagtgag
ccgagatcgcgccaatgcactccagcctgggctacagagtgagactccatctcaaaaaaa
aacaaaaaaaaTCACCTCATAGTTTATGTCTGACTTACTCCAAACCTCAGTTATCTGATT
TGTAGTCTGtgtcaggaaagttttcttcatatctattctgtctccctcctctttgatttt
aaatttttttcttttacccagtaggacaaaaaagagcagttggtcatcatccccaatatt
cttagtcttcagtatgcttcaggcctctcaatgaacacttaagtctcaattcttcagaca
aaattgcttaagctcttctcctcagtcctattttAATGACTTTATATTTAAGAATATAGA
ATTATATTTTCTTTTATATTCAAATTCATTACTCCAGTTAAGTAATAGTTTGATAGTTTG
ATAGAATCGAGAGTTAAGATGTTTCTATTTGAAAGTGGATTCAACCATCAGACCACCAGC
AAATCGGCACTTAATTTTTGTGTTATCTAACATTTTCTATTGTGGAATTTTATGATTTTA
TATTCTCATTAGTTATAACTAAAAAGCCATGCACACAGAATTGTATATCATTTTGCCATT
AAAATTTTTTAACATATTGCAGCAAGCTTAGTTTTATGATTGAGCCACAACCTTTTACAT
ATTTTTTGTATGAAATATTAAACACTAAATGCAAGATTAACTTTCAAAAGCAAACCCTAC
ATTAATCAGGTATTATCTATGGACATTTTTGTAGACCACTTTTGAAATACTTATTATTTT
GCAACATAGACTGGACTATACAACTTTCATTTAACTTTTAGGTGACTGATTTAAGTTGAG
TGTGCATATAGAGAAAAACCTAGAAATTTATCTCATGGCAGATACATTTGAAAGTACTTC
AGAAGAATTTATGCTGTATATTAAAACTAGGCTCAAAATAAATCTATCGTATCTTTAAAA
GTCCAATTCTGTTATTACTGTGATGTTTGTAGTGTTACTATTAAACATTGTGAACATACA
CATTTTTAAAACAACTTGAAACCCATTTTAAAATCTGGGTAAGAGAGAAGGAATCTTCAG
AACAAAATCACATCATTAGGGTGTCCAGTTTATGATTGAATTTTTAAGCAAATTACTGTA
TTTGAAACTACAACTTGATTTGGTTTTCAGTTTTAAAAGGCAACATGTGGGTTTTATCCA
TTTTATTTATACCTTTAGATTTCAGAAACATCTTCATGTTTTAGATGCATTCTACAGACA
TCATGTTACTTAAAAACTCAGGGCCCCTTTCATCCCTTTGTACACTGAAAAAGTTCAATT
GTTAGCAAGTAAGCAATTAGATCCAGTTGAATATTTAAAGTGTTTGTTGCACAGTTCATT
TAATGTTTCATCTTATTTGACTTTTTCACATAGATATAATATCAGATTTCATTAATTATA
AAAAGTTGCCCAGTTCTGTAATTACTGAACAGAGGGAATGACTCAACTAATTGGCTACAT
GTTGCAACAAATTTAGGCCTTTAGAGTTGAAGCACTGACTTAAAACGACTTACATTTCTG
TTCTTTGGTCAAATGACCATACATGATATGGGACAAATTGTTTCATTTTGTTTGTTTTTT
AATAAGGGAACTTGGTAAAGTAGTTCCTGTCAGATAGGATTTTCTCAAGAGACAATTTAA
CGTTATAAAGCCTTCTAAAAGTGAACTAAATATTTTATAACTTTAGTAATAGCTTGGATG
GTTTTGAGAAAATAACCTGTATTTATCACATTGTCAAACAGAATTTTTCTTTGAATCAGA
CAAGTTCAAGCTCTAAATTGATGTGCTATATACTTAAAATCCTAGGAAGTTATCTGTAAC
CAGTCTCTTGTCTCAGGCTCTTCACCTTGTTACCAATCCTCGTAAGTATGTAAAGGAAAC
ATATTTTTAAAGAAGCTTAACAGTAAGAAAAAATTACTAAAAGATGCAATTCAAAGATAG
GTCCCAGTTTAACACTGAATTGCTTGACTTCTGTGGCTTTTCTTTTTCTGGCCACATTTA
TTTATTTAAGCAATTTTTGTATGCCTTGTTATTTCATTTCCATAGAGATTATATTGTATC
AGTGTTTATGTAAGCTGGAATCATCCTCAGTTTTTTGCTGATAATTTTTCAAATAAAGAT
ACATGGATAATTGTAAAATACACTAACTCTTAGGGTGTTGTAGTAGCTGAAACATGGAGA
TGCGTAGCTGTCATGCTTTTTCTGAATGGACAGGAGAAACATAAGCTACGGAGTATTCAC
TTCTGAGGATGCTTTTCCGGAAAAAGAAAGGCTAGAAAATACTCGCACTTCCTCAGAACC
CTCTTTCTTGTTAACGGGTATCTTTTGTTGGTGTGTTTTGCTCTTACATTACAGATAGAC
TATCATATATGACTTTATGAATAATTTCAGTTATTTTGCTTTTGTATAAGCTGTCTGAAG
CCTTGCTATGCTGTATAAGTTGTGTTTGATGGATCAGTGTGAGTATAAAATAAAGCAAAT
CACTTTTCTTTTGTATTATCTATGGATGCCACTATGAAAGCTGACATTAAGCCACTAAAG
AGTTTTCTATGAATAAGTGTAAGTAAATGCTTTGATATATATAAACCTAAATAAAAAGAT
TGTATTGATACAGAGACATTGGAGAAGGAGATTTTAAGGCAGTTCTTTAGGTTTAAAAAG
GCTTGCTGTAAAATGGTGCGTTATTCCGTTTATTAAAGATCATATTAATGACAATAGTAA
TTGTGTTTTTTTATTTTAAGAGGTCACCAGAAATTGTTAGTATGATAATTAGGGAGTTTG
CACTAGAATAGTAAATGTTCTATCTAATATGACTT
