# Supplementary material for: Reference based annotation with GeneMapper
Source: Genome Biol. 2006 Apr 5;7(4):R29. doi: 10.1186/gb-2006-7-4-r29 (PMC1557983; doi:10.1186/gb-2006-7-4-r29)
Supplement: Additional data file 2 — A gunzipped tar file containing the data set of orthologous genes in five vertebrates (human, chimpanzee, mouse, rat and chicken) that was used to compare pair-wise and multiple species GeneMapper [file gb-2006-7-4-r29-S2.tgz › 5verts/orth11/gg1.gff]

NM_001001465	REFSEQ	CDS	321	537	.	+	0	gene_id "NM_001001465";
NM_001001465	REFSEQ	CDS	1831	2010	.	+	2	gene_id "NM_001001465";
NM_001001465	REFSEQ	CDS	26779	26889	.	+	2	gene_id "NM_001001465";
NM_001001465	REFSEQ	CDS	27380	27471	.	+	2	gene_id "NM_001001465";
NM_001001465	REFSEQ	CDS	29387	29617	.	+	0	gene_id "NM_001001465";
NM_001001465	REFSEQ	CDS	33037	33151	.	+	0	gene_id "NM_001001465";
NM_001001465	REFSEQ	CDS	34772	34932	.	+	2	gene_id "NM_001001465";
NM_001001465	REFSEQ	CDS	36369	36516	.	+	0	gene_id "NM_001001465";
NM_001001465	REFSEQ	CDS	37465	37601	.	+	2	gene_id "NM_001001465";
NM_001001465	REFSEQ	CDS	40991	41163	.	+	0	gene_id "NM_001001465";
NM_001001465	REFSEQ	CDS	42261	43540	.	+	1	gene_id "NM_001001465";
NM_001001465	REFSEQ	CDS	45250	45500	.	+	2	gene_id "NM_001001465";
