# Supplementary material for: Reference based annotation with GeneMapper
Source: Genome Biol. 2006 Apr 5;7(4):R29. doi: 10.1186/gb-2006-7-4-r29 (PMC1557983; doi:10.1186/gb-2006-7-4-r29)
Supplement: Additional data file 2 — A gunzipped tar file containing the data set of orthologous genes in five vertebrates (human, chimpanzee, mouse, rat and chicken) that was used to compare pair-wise and multiple species GeneMapper [file gb-2006-7-4-r29-S2.tgz › 5verts/orth11/hs34.gff]

NM_001204	REFSEQ	CDS	700	775	.	+	0	gene_id "NM_001204";
NM_001204	REFSEQ	CDS	88034	88204	.	+	2	gene_id "NM_001204";
NM_001204	REFSEQ	CDS	90744	90914	.	+	2	gene_id "NM_001204";
NM_001204	REFSEQ	CDS	136944	137054	.	+	2	gene_id "NM_001204";
NM_001204	REFSEQ	CDS	138113	138204	.	+	2	gene_id "NM_001204";
NM_001204	REFSEQ	CDS	142047	142277	.	+	0	gene_id "NM_001204";
NM_001204	REFSEQ	CDS	143312	143426	.	+	0	gene_id "NM_001204";
NM_001204	REFSEQ	CDS	154019	154179	.	+	2	gene_id "NM_001204";
NM_001204	REFSEQ	CDS	155810	155957	.	+	0	gene_id "NM_001204";
NM_001204	REFSEQ	CDS	165536	165672	.	+	2	gene_id "NM_001204";
NM_001204	REFSEQ	CDS	175941	176113	.	+	0	gene_id "NM_001204";
NM_001204	REFSEQ	CDS	178477	179756	.	+	1	gene_id "NM_001204";
NM_001204	REFSEQ	CDS	182921	183171	.	+	2	gene_id "NM_001204";
