# Supplementary material for: Reference based annotation with GeneMapper
Source: Genome Biol. 2006 Apr 5;7(4):R29. doi: 10.1186/gb-2006-7-4-r29 (PMC1557983; doi:10.1186/gb-2006-7-4-r29)
Supplement: Additional data file 2 — A gunzipped tar file containing the data set of orthologous genes in five vertebrates (human, chimpanzee, mouse, rat and chicken) that was used to compare pair-wise and multiple species GeneMapper [file gb-2006-7-4-r29-S2.tgz › 5verts/orth11/pt1.fa]

>pt1
AACATTGACATGACTAAGATTTACATATAACTTCTGGTCTAATGTCTGTTCTTCAGAATA
TGCTACGTTCTCTCTCTAAAAAATATCACTCTAATTTATCAGGTTGGCACTATCAGATAT
ATGGCACCAGAAGTGCTAGAAGGAGCTGTGAACTTGAGGGACTGTGAATCAGCTTTGAAA
CAAGTAGACATGTATGCTCTTGGACTAATCTATTGGGAGATATTTATGAGATGTACAGAC
CTCTTCCCAGGTAAAAACTACTGTCAAAAGTTGATATTTTTTGAAGTGAAGCAGTTATAT
CTTCTTTCTCTACCTATAGTACCTAACTCAACTTTTATGTAAGAATCTTTTTACTTTCAT
TTAAACCTTTAGTTCATTGCTATCTAGTGTTTAGAAACATTATTAGCAGCAGGATGCAAA
TTAGGAATTTTTTTTTTAGAGTACTCCAGGTTTTCATCTGAGTGAAATTTAATTAATTGC
CAGTAATAGCTTATCTAACTGTATTTTGTTTGGTCTCTGATTGCTTTAGCAGTAAACATT
TCCTTATGCACCATCTGAGTGTATGAGACAAGGTACACTTACGATGTTTACTGAGTTGAA
CCCAGAAGGAATTAGAAGCAATGAATTATTTGTAAACACTTTTTCCTTTTCTTTTTTTTT
TTTCATGCTCCCTTTCtccctccttccttctttccttctttttccttccttcctcttctc
tcaccttatctccttcccttcctcctcttttctcttcttccttccttTCAATGAAAGAAT
ACTCATTggccaggtgcggtggctcatgcctataatcccagcactttgtgaggccgaggc
ttgcggatcacctgaggtcaggagttcgagaccaacctgaccaatatggtgaaaccccat
ctctactaataatatgcacctgtaatcccagctgctcgggaggctgagataggacaatcg
cttgaacccgggaggcagaggttgcagtgagccaagatcttgccgttgcaccccagcctg
ggcaacaagagcaaaactctgtctcaaaaaaataaaaaaaggcctggcgcggtggctcac
acctgtaatcccagcactttgggaggccgaggcaggcggatcatgaggtcagaagttcga
gaccagcctggccaatatggtgaaaccccatgtctactaataatacaaaaattagccagg
catggtggcgagcacctgtagtcccagctactcaggaggctggggcagaggaattgcttg
aacccagtaggcggaggttgcagtgagctgagatcacgccatggcgctccagcctgggta
acagagcaagactccgtctcaaaaaaagggaaagaaTACTCATTTAAGTGAATGTTTGTT
TGAGGCTTACTTGAAATAGCCAAATGAATTTATAGTTTTCCCTTCTTAGGGATTACATCA
TTGTAGTATCATCTAAAAACTTTAACTATAAATCTAGCATTGCATTCTTCTAGGTGCTAT
ACAGATGATTTGATCTGTGTGGCCACTGTCTTTTAGGAGTAACACCATTAAAAGCATAGA
AAAAGGAACTAGCATTGGACAAATTTATGAAATAGAGCTATTTAACTTAAAAAGATTAAT
AGTGGAGTTGAATTGTTTGGCTTTAAAGACATTAGGCATTACACATTAGTTtatatatat
caagtgtgtatatatatacacacacacacatatatatgtatcgtgtgtgtatatatatat
aaataAAATtttatttatttatttatttattttttattgataattcttgggtgtttctca
cagagggggatttggctgggtcataggacaatagtggagggaaggtcagcagataaacaa
gtgaacaaaggtctctggttttcctaggcagaggaccctgcctagtgtttgtgtccctgg
gtacttgagattagggagtggtgatgactcttaaggagcatgctgccttcaagcatctgt
taacaaagcaGAATCnnnnnnnnnnnnnnnnnnnnnnnnnnnnnnnnnnnnnnnnnnnnn
nnnnnnnnnnnnnnnnnnnnnnnnnnnnnnnnnnnnnnnnnnnnnnnnnnnnnnnnnnnn
nnnnnnnnnnnnnnnnnnnnnnnnnnnnnnnnnnnnnnnnnnnnnnnnnnnnnnnnnnnn
nnnnnnnnnnnnnnnnnnnnnnnnnnnnnnnnnnnnnnnnnnnnnnnnnnnnnnnnnnnn
nnnnnnnnnnnnnnnnnnnnnnnnnnnnnnnnnnnnnnnnnnnnnnnnnnnnnnnnnnnn
nnnnnnnnnnnnnnnnnnnnnnnnnnnnnnnnnnnnnnnnnnnnnnnnnnnnnnnnnnnn
nnnnnnnnnnnnnnnnnnnnnnnnnnnnnnnnnnnnnnnnnnnnnnnnnnnnnnnnnnnn
nnnnnnnnnnnnnnnnnnnnnnnnnnnnnnnnnnnnnnnnnnnnnnnnnnnnnnnnnnnn
nnnnnnnnnnnnnnnnnnnnnnnnnnnnnnnnnnnnnnnnnnnnnnnnnnnnnnnnnnnn
nnCTGACCCCCCCCACCTCcctcccggacggggcggctggccgggcagaggggcttctta
cttcccagtaggggcggccgggcagaggcgcctgtcacctcccagacggggcggctggcc
aggcggggggctgacccccccacctccctcctggacggggcggctggccgggcagagggg
cttctcacttcccagtaggggcggccgggcagaggcgcctgtcacctcccagacggggcg
gctggccaggcggggggctgacccccccacctccctcctggacggggcggctggccgggc
gggggctgacccccccacctccctcccggatggggcggctggcctggcgggggGCTGACC
CCCCCCCAACTCcctcctggacggggtggctgccgggcggagaggctcctcacttctcag
acggggcggttgccaggcagagggtctcctcacttctcagacggggcggccgggcagaga
cgctcctcacttcccagacggggtctcggccgggcagaggcgctcctcacatcccagatg
gggcggcggggcagaggcgctccccacatctcagacgatgggcggccgggcagagacgct
cctcacttcctagatgtgatggcggccaggaagaggtgctcctcacttcctagatgggat
ggcggccgggtggagatgctcctcactttccagactgggcagccgggcagaggggctcct
cacatcccagccgatgggcagccaggcagagacgctcctcacttcccagacggggtggtg
gccgggcagaggctgcaatctcggcactttgggaggccaaggcaggcggctgggaggtgg
aggttgtagcgagccgagatcacgccactgcactccagcctgggcaccattgagcactga
gtgaacgagactccgtctgcaatcccggcacctcgggaggccaaggctggcggatcactc
gcggttaggggctggagaccggcctggccaacacagcgaaaccccgtctccaccaaaacc
agtcaggtgtggcggcgcgtgcctgcaatcgcaggcactcggcaggctgaggcaggagaa
tcaggcagggagattgcagtgagctgagatggcagcagtacagtccagcttcggctcggc
atgagagggagaccgtggaaagagagggagagggagaccgtggggagagggagagggaga
gggagCTAAATAAAAtttttttaagagacagagcctcactctgtcacctaggctggagtg
cagtggtgtgatcacagctcactgcagccttgacctccccaggctcaggtgattctccca
cctcagcctctgagtagctgggactacaggcatgcaccaccaagcctggttcatttttgt
atttttttgtagagacaaggtttcaccatgttgctcaggctggtctcaaactcctgggtt
caagtgatccacccacttcagcctccaaaagtgcctggattacaggagtgagccactgca
ccaggccAAACATTAGTTTGTAATTCAAAAATGCAATGAAATAAATCAGTGATTAGTAGA
TTAAGTACAGGTCAATCACTTATCTAGAAGTATATTTTCTAGnnnnnnnnnnnnnnnnnn
nnnnnnnnnnnnnnnnnnnnnnnnnnnnnnnnnnnnnnnnnnnnnnnnnnnnnnnnnnnn
nnnnnnnnnnnnnnnnnnnnnnGGATTCACTTTTTTTggccgggtgcggtggctcacgcc
tgtaatcccagcaccttaggaggccgaggcaagtgtatcacctgaggtcgggagttcaag
accagcctgaccaacatggtgaaaccctgtctctactaaaaatacaaaattagctggatg
tggtggcacatgcctgtaatcccagctacttgggaggctgaggcaggagaatcacttgaa
cccgggaggcagaggttgcaatgctgagattgcaccattgcactccagcctgggcaacaa
gagtgaaactcggtctcaaaaaaaaaaaaaaaaaaagaaGTACtttttttgttttgtttt
taagagacagggtctcactcctgcccaggccggagtgcagtagtgcaatcatagctcact
gcagcactgaactcttgggctcaagcagtcctcctgctcagcctcctgagtagctaggac
tacaggtgcatgccaccacgcccggctaatattttattttttgtcgagacggtgttttgc
tgtattgcccaggctggcctcgaactcctgggctcaagtgatcctcctgcctcagcctcc
caaaatgctgtgattgcaggcatgagccaccacacccAAACCCACAAGTATTGTATTATC
AGAACTTTGACCACAGTTTGGTAATTTCTTTGTTAATAGTCTCATGTAGGATTTTTGTTT
TAGAAGCATGTCTGACTGAAATGATTTTTTCATCAGATTAGTACACTGCTACAAGCAATA
TATTTTGAAAAACTACTGTGTTCAAAGAATGACTATCGCTTTTGATCTGATAAATAATAA
AGAATGATATCAAATGTTTGAATAGGGAAAGGCAATTAAATCTTGTTTTCAGAAGATTAT
TTTAGCAAATATGTAGGATTAATTAATAatagaaatagaatctagaaggggcttaaaaag
gaaaaagaaatggagagttactgtttaatgggtacagagtttcagtttgggaagatagaa
acagttctagaaatggttagtagtaatggttgtacaatagtgtgaatgtacttaatacca
cagaatggtgcacttaaaaatggttaaaatgatcagttttatgttatgtatattctacca
cgcataaaaaaaAATTAAAGGAATAAGAAGAGAGGTTGCTTTTAAAATACCCCGTAATCT
TGGATATGGAAATGGGGAGAGGCAAATCTGGGAGAAAATGCAGAGAAGAAATCTGTACTT
GTGGTTATCTGTTAAAAGAATGAGATTCAggccaggtgtggctcacacctgcaaacccag
cactttaggaggctgagaggggtgagggtggatctccaggtcaggagttcgagaccagcc
tggccagcatggtgaaaccccgctctactacaaatacaaaaattagacaggtgcagtggc
acacgcctgtaatcccagctactcaggaggctgaggcaggagaatcacctgaacctggga
ggcagaggttgcagtgagccgagatcgcgccactgcactccagcctgggtgacagaacga
gactccatgtcaaaaaataaaaagaaTGGGATTCAAAGGAATTGAGAAATATTCAGAGGT
Tggccggtcacggtggcttcaggcctgtaatcctagcactttgggaggctgaggtgggtg
gatcatttgaggtcaggagttcgaaaccagccgggccaacatggtgaaagcctatctcta
ctaaaaatatttaaaaattagctggtcgtggtggcagtcacctgtaattccaactacttg
ggagtctgaggcaggagaactgcttgaactagggaggcggaggttgcagtgagccgagat
tgcctccattgccctccatcctgggcaacagagcgagactccatctcttaaaaaaaaaaa
gaaGGAACTATTCAGAGGTCTTAAAACACAGTGAGGGTGggccaggcacagtggctcaca
cctgtaatcccagcactttgggaggccaaggctagtggatcacctgaggtcaggagtttc
agaccagcctgaccaacgtggtgaaaaccccaactgtactaaaagtacaaaaaaattagc
caggcttggttgtgggcacctgtaatcccagctactcgggaggctgacacaagagaattg
cttgaacccgggacgcagaggttgcagtgagcagagatcgcgccactgcactccagcctg
ggtgacaaagcgagactctgtctcaaaaaaaaaaaaaaaaaaaaaaaaaaaGTGAGGGTC
AGAGTGGCAACCAGAAAGATGAGTTAATCCTGGAGACTGTTCGATGGGGTATTGACAGAC
AACtaaataaatttttaaagacaattaaaaataataaataaGATGGAAATTTAAGATTAA
AATGGTTATTTGGGAGTTGTCTACATAGAGATGGTAACTGAGAAGTTATGAGTCGATGCA
CTCCTTTAACTGGAACATAAAAATAAAGAAAAATAGGTGAATAATGACTGAATATTGGGG
TACTACCCCCATGAAGTAGGTTAATTAAGAAGACAAATGATCAGAAAAATAGTGAGAAAA
CTGAAAAATCCTAATGCCTTGTAAGTCAGTATTAGAAAACTTTAAGAATCTAAGATTTTC
AGCCTGAGGAAGCTGattaaaaaataaaaataaaaaaCCACACCAAGATTGATGGCAATA
GATGTAATTGAAAAGTCAAGAGGAAACAGAACTGAGGAATGATTTTTGAATTTGAGTAGG
AGGAGGTCATTGGTATTTTTAGAAGAGTTTCTGTGGAATACAGAACACAGAAATCATGTT
ACAGAGTGTATATAGGAGGGGAAAGTATTTAAAAAGCACAGTCAAGGGATACAGGGCACT
CTTGAAAATTTTAACAATTAAATGAGGTGGAAGTAGAAAAGAAAAAAGGATCATATAAAT
ATATTAATAAACCTAGAGAATAATGTATACTAACTATAAAATTCTTATAAAACATTTTTT
AAACTTTTATGATATACCTCAAAATGCAGTATGTGCTGTATTATTAAATGGAAACACTAT
GTAATGAAGGTTACTTCTCTATAAAATGTTAGTAAAATAAATGATATAACTGTATTACAG
AGGAAGAGTGAAATGCTACAAAGTTTAAATAGAAGGGGGAGAGGGAAGAAAAAAAGAAGA
GATAGAAAAAGGAAGAAAGAATAAGTGTAATTTGAGAAGGGAGCTAAAAAAAGGTCTGTA
ACTGGTAGAGACATAGTTAACAAGTGGCACATGGGGTGAGAAGCAGGTAATGGTATCTGA
TAGTGCTAGATATTACTATAATATTTTGGGCAGTTCTAAAGAAAATGAGATTATAAAACT
TTCCTTGAGCAATCCAGCGATAGTAAGGAAATTCAGTAAGGTTTTAAGGAAATACAATAA
GGTTATTATCTTCCATGATGATGATTTTTGTCATTAACATTCACCTTTGTATCTCTAATA
CCTAACACTAAGTTAGCACTAAACAAGTTTCTATTGAACAAGTTAGATTTTGAACTGTGA
AGATTTAGTGGAAATTTATTTGGTAATTCTTAACCATTGCGATTCATAAAAGATTGTGCT
TCAATTTCCTTTAGCAACTTTTAAAATTATAATTTGGACCTAATTTTTTAAAAGAGTAAA
ATTGTGAATTTTTAGTTATTCTACTAAACCAGCATTTGAAAAAAAATAATAAATAACACT
TGGAAGCGTATGTGTATGTGTTGTGTGTATGTCTCAGAGACAGATCAGATACATTAGTAA
ATACCCTTGCAATTCACAGATGGTATAGGATAAGGTTTTATCACATGGGGTTTCAAGGAA
GAAAGTGATATACTAACTGCCCATGATTATTAAATCCTTTAATTTTATCTCTCAAGTTCA
GATGTTGATGTTATTGATCGAACACTAAGTATCTGCTTAAATGTTTACAGTATGTGAAAC
TCACTTGTATTTATACATAAGGCAGTATTACAACAAACTTGGGCGATGCTGCACAGATAA
TAGAATTAATCTTTGTAAATCTTTTTTAATATTGGTGGAGGGCAAGTATTTATGAGTTGT
TTTGAGTATTCAAATAGAAACAAAACTTAAATGAAACATAAACTTATTTGTAATGTGGTT
TCCATCTGGGTCATTATAACTTTGTATTATCTCCATGTAAGTGATATAAGGAAGGCTGCA
GGCattgccattttgcttacaggaagtctaaaacacagaatagttaaatgacttttccaa
ggtcaagatgaagtgaagattagaacctaaatgccttATCCTCTGTCTTGGCGTTCTTCC
TTCTAATTTATCTTGTCATTTTAATAGGGTGGGAGGACGGGTAAAGAGACAGGAACAGTC
TCTGTGTTCTTTGCCATGGTTTCTACTAGATCATTGAGTGTTGGTCCCAGGGGTCTTCTG
TGTGGTTCaatatattatatacataaacttaattttattatcatattttgtaaaaatCAA
AAGCCTAACATCAGAGTTGATTGTGCTTATTGGCAGTGAATAGGGTTATTAAATAGTGAT
AAAATAGTTAATAATATTTAAGTCCATGATCTAAATACTACCTGTTAGTTAAAAGGAATT
TTTAGagctgggcacagtggttcacacctgtaatctcagcaccttgggaggctgaggcag
gaaaatcatttgagggcagaagtatgagaccagcctgggcaacatggcaagaccttatct
ctacaaaagtatttttaaaaattagctgggcatggtgccacactcttgtagtcttagcta
ttagggaggccacttgagtgcaggagttcaagttacagtaagctatgataatgccaccgt
actccatcctgggcaacaaagtgagagcgtttctttgaaaaaaaaTTTTTTTAAAGTATA
TTGATTTTTCTTTCAAATGACCATTATCATAAATATTTTTGTAACATTTGATACCAGTCT
GGCTGGACTATAATAGAACCAATGATGTAATGAGACATAGTGACTGTTCAACCCCACCCA
CTTACATTTTGGTTCTGTAGGCATATTTGTTGTACTAGGTCCTGGAGTTTTTCCTCATCT
TTACCCGCCTCCATGGGATCAGTGTTCAGGCATGTTTTCAAGTATTAAGTATGCCTTATA
AACATAATAGTCTTTTTTCCCTGAATTTAGTAATACCAGAAACCATTTAAAAATACCTAT
CCATCATTGAAACTACCATTTGACTTATCAACAAATATTTGAGACTATTCTAAGCAAAAC
ATTTATTAATAATGCATTAgactgggcatggtggctcacgcctgtaatcccagcacttta
ggaggccgaggctggtggatcacctgaggtcaggagttcaagaccagcctagccaacatg
ggtgaaaccctatctctactaaaatatgaaaattagctggacgtggtggtgtgcgcctgt
aatccaagctactcgggaggctgaggcgagagaatcacttgaacccgggaggcagaggtt
gcagtgagccgagatcatgccactgcactccagcctgggcaacagagtaagactctgtct
aaaaaaaaaaaaaaaagaaaaaaaaTCATTAAACCTACAGCAAGGTCTCTTTAGGATTTC
CAAATGTGCCTGAAGGGGTTGAAAAAATAAAAAGATTGTGACACAATTTTTTTTGCTTAC
TTGGTATCAGAAATACCCCTGTTATTCTATCATTTATGATAGTTAGAAATTTTATTCTGT
CATTCTTTTCTACAAATCCACAGGGGAATCCGTACCAGAGTACCAGATGGCTTTTCAGAC
AGAGGTTGGAAACCATCCCACTTTTGAGGATATGCAGGTTCTCGTGTCTAGGGAAAAACA
GAGACCCAAGTTCCCAGAAGCCTGGAAAGAAAATAGCCTGGTAAGAAAAAACTAAGTTAT
TAAAGAGAGGACTTATGACTGAATATGTTTTAATGTTGTTTGAAACAAAAATAGACTGTT
AATAACGTTAATAGTTTTTGGAGTTGCCTAATGCCACAAATCAAACTTGATTTTTATGAT
GTTTTCAAATTTTTCAATATGAAAAAAAGTCAGTTTTTAGTTCCATTTTGTTTTTTTCCA
AGCTTAAAATACTATTTAGAGAGAATAACTAATGTGTCATAAGTTTGCCAGATTAGGTAA
CAGCTGGataaattaacatattaatattttaaatattattGAAATTCTATCTTACTCTCT
TGAGAATAGTACCAAAACTGTTAAGTAGTGCAGGCTTACATAACCAATGGCTAATGAAAA
TTTAGGCTAGACCTGAAAAAAACCAAGGTGCAGCCTATGAATTCTGCTAATTATTAAAAA
TATAATTCggctgggtgcagtggctcacacctgtaatcccagccactttgggaggcgcga
ggcgggcagattgcctgagctcaggagttcgcgaccagcctgggcaacatggtgaaaccc
cacctctactaaaatacaaaaaattagccgggcgtggtggcgtgtgtctgtagtcccaga
ctagttgggaggctgaggcaggagaatttgcttgaacgtgggaggcagagattgcagtga
gccgagatcacaccactgcactccagcctgggtgacagagcgagactctgtctcaaaaaa
aaaaaaaaaaGCatatatatatatttatatacatatatatttatatacatatatttatat
atatgtaAAATTCACAACAATGAAATATCTCAAGTCCCCTGCCATTTGAGTAAGTTGTTG
TTACAACACTGAAAACATCTTACAAATTAACAAATATACACTCATATAATCTTTTAGTAT
AAATAGGATAATCTAATTATCTACTATCATTTCTGAAGTTTATTTTTTTACTTAAACACA
TTTTTTTAATGTCAGTACCTCTAGATGTATCTATTTCTCTCCATTTGGTCAGTATTCTAT
TGATAAAATCATATAATGATTCTATTGGATGATATATGATAATTATTGTATTAAAAAGGA
AAAAAACTACCTCTCCCTACTATCACTCTCCGTAAGTAACTCCCTTTAGCAATCTTTTGG
GTTTTTTCTCTTCCAAAGATTACCATTATAACTTCAAATACTCTATCTATTCTTAAGTTA
TCTCTCGTTTACTTTCTCCCAGTTTGTAATATTCTATTATTAAATGATTTATGTTTTGTC
TGTAAATTCATCTAATATTTAAATACAATAACGAGAAATTTTTGGTATTATGATTATGTA
AGCATTCACTGCACAACAAAGTATTGTGCTTGGATTTATAGGAAATAAAAATTCTACATT
AGTTACTAAAATCTCCCCTGCGCTTTGGGGAGAATGTTTCAAGTTATCATCCatcacttg
agcccaagggtttgaggctgcagtgagctatgatcacaccactgccctccagcctgagta
agaccctgtctctttaaaaaaaaTGTCATCAAGtctcagctgcccaggaggctgaggtag
gagaattgcttgaaccccagaggtggaggttgcagcgagccgagatcgtgccactgcact
ccagcctgggtgacagagtgagaccccatctcaaaaaaaaacaaaaaaaaaTTTAAAAAG
TCATCATCAAATGATTTCTTTTTTGGTTTCTTGTCATCTTTCTTTGTCTTGTTTTTAGGC
TATACTCAGAAGCGCATTAAAAatctcatgtcattctctttcttgtaaacgattgttttt
ttgatgaagttcctccttaagtaatgtgtattagtatgtgtatggtggtaaacattatga
atccttgcatgtttaaaaatgtttttatcttgccctcactctcgagtaataatctgcctg
gataatagtttcaatatcataattattttcttcacaactttgaaactactactccatcat
tctctagcctacaatctccatgtgctctaggccctagtctccagtctaatgagaatatca
gtgccatcctgaatcatttcattgctttttgttttgttatgtttttgttttatcctctta
attttttttctctgtaagcttttaagactttatcactagaattgtgaaatttcaccttga
tgtttgtaggcatggatctTTACACACATTnnnnnnnnnnnnnnnnnnnnnnnnnnnnnn
nnnnnnnnnnnnnnnnnnnnnnnnnnnnnnnnnnnnnnnnnnnnnnnnnnnnnnnnnnnn
nnnnnnnnnnnnnnnnnnnnnnnnnnnnnnnnnnnnnnnnnnnnnnnnnnnnnnnnnnnn
nnnnnnnnnnnnnnnnnnnnnnnnnnnnnnnnnnnnnnnnnnnnnnnnnnnnnnnnnnnn
nnnnnnnnnnnnnnnnnnnnnnnnnnnnnnnnnnnnnnnnnnnnnnnnnnnnnnnnnnnn
nnnnnnnnnnnnnnnnnnnnnnnnnnnnnnnnnnnnnnnnnnnnnnnnnnnnnnnnnnnn
nnnnnnnnnnnnnnnnnnnnnnnnnnnnnnnnnnnnnnnnnnnnnnnnnnnnnnnnnnnn
nnnnnnnnnnnnnnnnnnnnnnnnnnnnnnnnnnnnnnnnnnnnnnnnnnnnnnnnnnnn
nnnnnnnnnnnnnnnnnnnnnnnnnnnnnnnnnnnnnnnnnnnnnnnnnnnnnnnnnnnn
nnnnnnnnnnnnnnnnnnnnnnnnnnnnnnnnnnnnnnnnnnnnnnnnnnnnnnnnnnnn
nnnnnnnnnnnnnnnnnnnnnnnnnnnnnnnnnnnnnnnnnnnnnnnnnnnnnnnnnnnn
nnnnnnnnnnnnnnnnnnnnnnnnnnnnnnnnnnnnnnnnnnnnnnnnnnnnnnnnnnnn
nnnnnnnnnnnnnTcccctccttccccccttcccctccctcctcccctccccACACACGT
GGCCTCCCTTACTACATTTTTCAAGATTTACTCAGCTTTATCTTCAAATGACCCATTTAG
TTTTCACTATTACCCTTGTATCAGTTATCTATTCATTAAAGTTTTAGCTTCCACGATCAT
AATTATATTTCCAGAAACTTGTTTGCCTTTTCCATAGCAATCTGTTCTTATTTCCAGAAT
GTAATAAGAGTGATTCATTCTGAAGGTGTTGTTTTTATGCTTTATACAAATTAATTTTCT
TGACTATAATAAAAGGACAAAAAGTGAAAAAATAAGCAACTTAAATTATTTTACTATATA
TTTTCACATTTCAATTTTAGATTGTCTTGGTAGGACTAAAATAATATTTCCATTTTGGAT
CCTGATTTAAGTGGGGTGATGTCATGTCAGAGACAGGCTAGAGACACATTATAGTTTCCA
TACAGATTTAGAATGAGCACTGTCTTCATTGGTTATCTTAGTCAGTAGGTTACTTTCAAG
TTTGGCTTCTGTTTCAAGTCAGATTGAAATATTTAAGTATGTGGCAATTAAAGAGCCTAT
TGTCAAGCACATACGTCCAAGATTGCTTCCAAAACTACAGTCCCTGCTATGGGAACTGGG
ACAGATTTTTGAGAGGTCCCTGATAGCAAATGAGAGGCTGAATACTTTACTAGGATTAAT
TAGAGGTGCCAGCCTCACAATAGAGTATCCCTAAAAGAAAAATCTGTGAAATTTTATTCT
AGTAAAATACAACTTCATCTTCCTTAAATTGTTTTATTTCACCAGCGCAAATGGGATCTA
TTATTTTGAAATATCTCTCGGCAACCCTATCATTATGAGATATGTATCATATGCATATTT
ACCTGAAAACGTTTTACTTCCAGTATAGAGTAGGTTGGCCAAGTAAGGAATTCATAATAA
CTTGGTTCACTTCCAGGGAATCCATTTAAATCTAATGTGCTACAGTTCAATAAACTGCTT
CTCTGCGGTGACAATACAATACTAGAGTTAGGTAGCAAGTACATAGTTCATAAAAAGAGA
AAAATGCAGCTATGTCTAAAGAAGCCATTTTTGCTTTCATAGTTGCATTGAGATTAAGAA
ACATTCCTTTAGTAGTAAAACTCAGAATCTTTCAAATATTAATGAATATAAAAACTAGCT
TTAATTTTATAAATTGCCAGGGACTCAAGCATAGTTTAGTCAATAAAGGGGGGAAGAATA
GTTTCCTGATAAAAATGAAAGcatagaaaatagtctaaaggaaatacatgaaaatgttaa
accatagttatctctgaatattgggttcataaatgactttttcttcctatatgtttcaga
atttacagtaaaaatgaactactttaacaatcaCATACACATGGttttgtttttgttttt
gtttgtttttttgagacggagtctcgctctgtcactcaggctggagtgcagtggcgcaat
ctcagctcactgtggcgtctgcctcctgggttcaagcgatttttctggctctgcctcccg
agtagctgggactacagtcacgtgccaccacgcctgactagtttttgtgtttttcgtaga
gatggggtttcaccatattggtcaggctggtctcgaactcctgacctcatgatccacctg
cctcagactcccggagtgctgggattacagacatgagccaccgtgcccggccGGTTtttt
gttttgttttgttttgttttgtttttgtaaagacagggtagttgccaagactagtcttaa
actcctggcctcaagcaatcctcccacctcggcctcccagagtgccgggattacagtcat
gagtcagcatgcctggcCCCCACACACAGCTTAAGGCTTTTGTTTTATGttaaaatattt
taaattggtaaaataaaaaattataGGCCACGTTTATTTTAAAGTAGCTTTTTTCCTCCT
ACATAAAATTTTCAGGTATAATTTGTTTAACTGTACTACCATTCTTCATGTTTCCCATTC
TTTTCCAGTTTtttgtcacccatactatagtgcagggggacaataatagctcactgtagc
ctcgaactcctaaagtgctgggattataggtatgagccCAGCCTCTTTTCCAAATGTTTA
TACTCCATTTCTTAGTCTGTCTTGAATTCTTTTCTCTCCCCTGTTAAAATCACTTGCCTG
GCTTTTCTTTATTCCTTAGTGTTAGTTTTGTATAACCTCTTGTAATCAATGGTTTTATCC
TAATATATTTTCACATAAAAGGTGGCATACTTagccaggcacggtggctcacgcctgtaa
tcccagcactttgggaggctggggcatgtggattacttgaggtcaggagttcgagaccag
cctggccaacatggtgaaaccccatctctatctaaaaatacaaaaatgagctgggtgtgg
ttgtgcatgcctgtaatcccagcaacttgggaggctgaggcaggagaatcacttgagccc
gggaggcagaggttgcagtgagcagagatcatgccactgcatctccaagccttgggcgac
agagcaagatccatcacaaaaaaaaaaaaaaaaaaaaaaaaaggccaggcacggcagttc
atgcctataatcccagcactttgggaggccgaggcgggtggattgcttgagatcaggagt
tttagaccagcctggccaacatggtgaaacccggtcatctactaaaaatacaaaaaatta
gccggacatggtggcaggtgcctgtaatctcagctactcaggaggctgaggcaggagaat
cacttgaacctgggaggtggagattgcagtgagccgagattgcaccactgcactccagcc
tgagcaacagagtaagattccatcttaaaaaaaaaaaaaTGCGGCAACTCTTCCTCAGTT
TATGTTTGCCCTCTGGTCTTTTTAAGAAATATATAGTACATTTCAGAAGAAACTACCAGT
TCTTTTCACATAGTTTTAGTTTTTCCATTTTCTCTTTTGGACAAAATCTATAGACTTCTT
CTGTGATGTAGAATTCAACATTTTACATACGTTTTCGTCTGACACAGACCCACATTAAGA
AATACAACTTCAgccaggtgcaatagtgcacacttgtagtctaagctacgtaggaggctg
agggaggagtatcgcttgagcctaggaatgtgaagctgtagtacacaatgatcccacctg
tgaataaccactgcagtccagcctgggcaacatggtgagaccccatctcaaaaaaaaaaa
aaGCAAAGTTTACATCATTACATATAGTataatacttaacgttaccacctactcaatgtc
ctagtgttttctattctagtctagagcatttcagttttggttagagttgtttgttttaaa
ccactgagctgattttatgacccacccatgagatccaacttaacgtttTCCTTCCTTTGG
GTAGGAAAGATTGAAAAAGTTCCTTGTTTATCTTTTCTACTTTTTTTTCCCCCCTACTTG
TCTTTCCTCATCAGTGTTAATAATGCCACTCCCTTTAACTTATTTACACAAGCATTAAGG
TATCATTATTTACCTATTCCTAGAGTTAGAGTCCCCTTTCAAAGGACGCATCAGATTTTG
CCTGAATATTTATGTTTTCACTTCTGATTTATTCTCAAtttttgtacatttaaagagcta
taattgataaactgcatgtattaaagtgtacattctaggtatgttttgatatatgtatac
acccataaaaccatcatcacagtcatgattgtgaacatgtcaattacccccagaagattt
cttgtgcgctttcgtaatctctcctcaactttctctatcccccatgagtccccaggcaac
cactgatcagctttctgtcactagagattagtttacattttctataattttatataaatg
gaacatataaatgtactgtttttctggcttctttcagtataattattttcagttataatt
aactattagttataattattcatgttcattattagttataatattattattagttataat
tattattcatgttcttatgtgtagccatagtttattaattgctaagtagtatttcattgt
atgcatatgatacagtttgtttgtccatccactcgtgatggatatttgacttatttccgg
tttcaacttttataaataaagctgctatgaatattcatgtacaagtctttgtataaacat
atggtttcatttacttaggtaaatatctaagagtagagtggttgaatcatgtggtaggta
tatgtttaactttttaagaaactgccagtttttgtgaccgggcgcagtggcagagttcaa
gaccagcctggccaacatggtgaaaccccatctctactaaaaatacaaaaattagccggg
tgtggtggtgcatacctgtaatcccagttactcgggattgaggcttgagaatcgtttgaa
tccaggaggcagaggctgccgtgagctgagatcgcaccactgcactccagcctgggcgac
agagcaagactctgtctcaaaaaaaaaaaaaaaaaaagaaaagaaaagaaaaaagaaact
gccaggttttctaaaagtggttgtgccattttacattctggctcagcaggtgcataagag
tttccagtttctctgcatctttgccaacatttggtattgccagtctttttaattttaaac
attcttttttggagggtggtggtaGGGAGTacagagtctcattgtatcacccaggctgga
gtacagtgctgccatcatagctcgctacagccttgacctcccaggctaaagtgatcctcc
cacctcagcctcctgagtaactgggaccacaggtgtgcacaaccacatccagctaatttt
taaaaatttttggccaggtacagtggctcacgcctgtaatcccagcactttggaaggttg
aggtgggcggatcacgaggtcaggagatcaagaccatcctggccaacatggtgaaacccc
atctctactaaaaatacaaaaacaaaattagccaggtgtggtggcgggtgcctgtagtcc
cagctactcgcgaggctgaggcgggagaatggcatgaacccaagaggtggagcttggcca
gtgaagcctgagatcgcgccattgcactgcagcctgggcgacagagcgagattcccatct
ccaaaaaaaaaaaaaaaaaaaattgtagaaatggaatcttgctgtgttgcccaggcttgt
cttgaactcatggcctcaaacagtcctcccactgcagccttccaaagtcctgggattaca
ggcatgagccaccatgcctagccTAGATTTATAATTATCATTTTATGCTTTTCTCTCTTA
AAAAAGGAGGAGgctggatgtgatgggtcttgcctgtaatcccagcactttgggagaccg
aggcagaaggatcattttggcacagTGGTGCCttagccaggcacagtggtacttgcctgt
cgtcccagctactcaggaggctcatgtaggaggattgcttaggtccaggagttcaaggct
gcagtaacctgtgatcatgccacagcactcgagcctgggcaacagaatgagaccTCTTTT
TTTGTTTTTGTTTTTaaaaaggagttacaaaccaaaaatataataatagtggcttttata
gttacctaagtaggcttttgggttctacttattatctaatgtcctttgagggactccctt
taacatttcttgtagagcaTATCAGCtttttttttttttttttttgagccagagccttgc
tctgtcgcccaggctggagtgcaatggcgcgatctcggctcactccaacatccgcctcct
gggttcaagctgttttcctgcctcagcatcccaagtagcAGATGTAGATATAtacaagtc
tttgtataaacatatggtttcatttacttaggtaaatacctaagagtaggatgattgaat
catgtggatgtttaaaaacaatcctagtctgttttttaaaAAGGGAGTTAAAACCAGCTT
TCCCCTggccaggcgcagtggctcacgcctgtaatcccagcactttgggaggccaaggca
ggtggatcacgaggtcaggagttcaagaccagcctggctaacatagtgaagaccccatct
ctactaaagatacaaaaaaaaaaaaacttagccgggcatggtggcaggcgcctataatct
cagctactcaggaggctgagggaggagaatcacttgaacccgggaggcagaaattgcagt
gagccagagattgtgccgactgtactccagcctgggcaacattgcaagactctatctcaa
aacaaacaaacaaacaaaaaaCTAGCTTTCCCCCAAAGGGAGACTATTATAGGGAGACTA
TTGTTCATTGCTAATAAATAGGAATACTACAGAATGGGACTGTTTTTGATACTACTGTTT
TGGAACTAGTTTAAAGAAGAGATGTCAGTAAGTTTTAAGGTTTAAATGAGGCACTCtttt
ttttattcttttgaggcggagtctcactctgtcacccggggaggagtgcagtggcacgat
cttggctcagtgcaacctctgcctcccgggttgaagcaattctgcctcagcctcccaagt
agctgggactacagacgcataccaccatgctggctaatttttttttttttttttttgaga
cagagtctcactctgtcacccagtctggagtgcagtggcatgatctcggcccactgcctt
catggttcaagcgattcttctgcctcagcctcctaagtagctgggactacaggcgcatgc
caccacacccagctgatttttgtatttttagtagagacgaggtttcactgtattggccag
cctggtctcgaactcctgacctcgtgatccacccgacttggcctcccaaagtgctgggat
tacaggtgtgaactaccacgcctggccaatttttttatatttttagtagagatggggttt
caccatattggccaaactggtctcaaactcctaacctcaggtgatcttcctgcctcagcc
tcccaaagtgctgggattataggcgtgagccactgcgcccaaccAAGTATCCTTAACTGG
GGGTAAAGGAGAAAAGCTCACCTAGAGATAGAAGATAACCAAATGTCCCCAAGTTCCATC
AAACTCAAAACTTACTTTTGAAGCAGAATTAGTGGCTATTGATTGACATAACGTAACTGA
ATTAGCAACAATGACCTAAACCTGTGCCCTTGAAGAAACATCTGCGACTTATTGTTGCTT
TTACTTTTATGAATAATTCTTCAAGGAGTTAAGGTAAATCTTGCTTGCTTACTTGTTCAT
CACCTTTTGAGCATGTTCCGTAATCCTTGAAGCCTAAAATATGTTATTAGAGCTATGTAA
AATACTGGTTAAGGTAATTGATTTTTCTTTTACCTCATGTGGTAAACTGAAAAGCTCAAT
ACATTTTTTTTTTAAAGACACATGGTTTGACATGTACTTTGTCTTACAGGCAGTGAGGTC
ACTCAAGGAGACAATCGAAGACTGTTGGGACCAGGATGCAGAGGCTCGGCTTACTGCACA
GTGTGCTGAGGAAAGGATGGCTGAACTTATGATGATTTGGGAAAGAAACAAATCTGTGAG
CCCAACAGTCAATCCAATGTCTACTGCTATGCAGAATGAACGGTAAGACCCTAAGGGGTG
TGGCATCTATCAATCAGTATTAGAAACTGAGACCCAACAAAGAATAGAAAATAAATACTT
TTAAACCAGACTAATAGTTCAATGATTACCTCATACAGTCTAAAGTTATCATTTTTCTTT
CAATATTCCTATTCTTCTATTGAACATTTTTGTTTGGTACAAGTGCAAGATGAAATCTGC
ATTTTTTAATATGTAAAGGTATAGTGAAAGAAGTTAGTCTTTCTCTATTTATGGTCCAAC
TTTCCTGCAATAATAAAGGTAAAATGTTTTTATAACTCCAAAAGTTCATAAGCACTTCTA
TATAAATTGTCTCATTTATCCTTTGTTGTTATTCCTTCTTCCTCTGCTTTTTTTTTTAAG
TAAATGGAACTATGAACTTGCCTATCTAACCACTGTTTCACTGACACTAAGGTTTGTAGA
CTTCCTGTCTAATGCTCTTTCTTATAGAATATACTACTACTACTTTTACATGAAAGCAAT
TCAAAGGTCTTTCTGTTCCATCATTAATATTATTTTACAAGACATTTTCTTTGTTAGAAC
TATGATTTTTGGTTCTAAATAGAAAGGCTTTTTAAAAATTCCTACAATTTGGAACTTTCT
ACGTCTGTATTTCTTTTTTCCATGTTTGGGGTAAAAAAGCCTTTCTATGACTTTGTCATT
TTGTCTAATACATGTTTAAAACTTTCAGAAAGGCATCCAGGAAAGGGTTACTGGAGAAAA
TTGAAATAAAAATAAACTCGATTCTTGAAACTTTTTTTTTTTCTGTGTGGtttttgtttt
ttttgtttgtttgtttttggaaaccgtgtctcactctgtcccccaggctggagtgcagtg
gcgtgatcctggctcactgcaacctccgcctcccaggtttaagcgattctcctgcctcgg
cctcccgagtagctgagattacagtcacgagccaccacgcccagctaattttgtatattt
attagagacagggtttcaccatgttagccagactggtctcaaactcccgacctctggtga
tctgcctgccttggcctcccaaaatgctgggattataggcgacaggtgtgagccaccgtg
cccggccTATTTTCTGTTCTAATTTGTGAAAGCTATTTGTATTAGCCATAGGTGAAAAAT
TTGGTTTGCACTACTTTTGTATAGGTCAAATTAGTTTCAAATATAAACTCTTATACCTTG
TATATCAGCAAATCAAGAAAGTTAGACACTGGCAATTCTAATTATAAATTTTCTCACTTT
ACACATACCTGAGGACAGTCTTCTGCTTTTATCTCCCCTCATCTCTGTATTTCCCATGTC
CTCTAGTATGATGTTTATACCTCTCTCAAAAGTCAGCTAAAGCTTTTATTTTGAATGCTT
TCAAACTTTTCTTGAATGGTAAGGAAAAAAAAACCTTGATGGCCCACCTTGATTTGGCCA
CTTTTCGCCTCCTGTGTCATTCGGCTCAACCTTCTGCATGCATCTTCTCATCTCCAGTCT
CTACTAATAATTTCCTCAAAATTATAATTCATCCCATAGTTACGCTAACTCTAGGTTTTA
TTTTCCTGAGTCTTACCCTCCATGTCTCCTTAGCTTCCTTTTCTTGTACTGTATAACAAT
TTTTTTTTCTTCTTTTCCTTCTATCATCTCCCTTATAAATAACTGTCACTCCCAAGGAAT
GACAATGACAGCAAAGAACCCCATGATAATTGGAGAGCAGTTCTGAATCTTTGATCCTTT
TATTTGAACATCATATTCTGCCTTATACCTTATGGCTCAAGGACTTTTACTGATATGACT
CAGACTACCCCAGAAAGATATGTGCCATTACTAGGGCATGCCTCTTAATGGAGGCCTTTG
GAACAACCTAAAAGCTTATATTCTTTTTACTATTTGGCCATTGGAACTTAATTGATAACA
TACCTTTTGAGTAGGCACTGATGCATCTAGAATTATGGAAATACAGTAAACATATACCGT
GGTTCTTCCTCTCATAAAACATAACGTCTGGTTGTATGAATATACATTCCATAAATATAT
ATTTCATGATGTTATAAAACTATAGGGGAGATTTTTTAATTAACTTATAAACCAAAATAA
TGAACATTTATAAAAATTATATCTCATCCACATACATTTTTCAGTAGGCTTAATTCACGT
AAAACTAACACTTATCAAGTTATTAATTGACACTTGATTATTTGATTAGACTTTTTAACC
TTTAGAAAAATGTACTTTTGGAAGAAAATGAAAAACAACTCAGACTTTAAAATCAGAGGT
GTTAAATTTGGAGAGACAGTTTGTCATAAGTGTACGTTCTCAATGTGATACTTTTTTTCT
TTCTTTAAGCAACCTGTCACATAATAGGCGTGTGCCAAAAATTGGTCCTTATCCAGATTA
TTCTTCCTCCTCATACATTGAAGACTCTATCCATCATACTGACAGCATCGTGAAGAATAT
TTCCTCTGAGCATTCTATGTCCAGCACACCTTTGACTATAGGGGAAAAAAACCGAAATTC
AATTAACTATGAACGACAGCAAGCACAAGCTCGAATCCCCAGTCCTGAAACAAGTGTCAC
CAGCCTCTCCACCAACACAACAACCACAAACACCACAGGCCTCACGCCAAGTACTGGCAT
GACTACTATATCTGAGATGCCATATCCAGATGAAACAAATCTGCATACCACAAATGTTGC
ACAGTCAATTGGGCCAACCCCTGTCTGCTTACAGCTGACAGAAGAAGACTTGGAAACCAA
CAAGCTAGACCCAAAAGAAGTTGATAAGAACCTCAAGGAAAGCTCTGATGAGAATCTCAT
GGAGCACTCTCTTAAACAGTTCAGTGGCCCAGACCCACTGAGCAGTACTAGTTCTAGCTT
GCTTTACCCACTCATAAAACTTGCAGTAGAAGCAACTGGACAGCAGGACTTCACACAGGC
TGCAAATGGCCAAGCATGTTTGATTCCTGATGTTCTGCCTACTCAGATCTATCCTCTCCC
CAAGCAGCAGAACCTTCCCAAGAGACCTACTAGTTTGCCTTTGAACACCAAAAATTCAAC
AAAAGAGCCCCGGCTAAAATTTGGCAGCAAGCACAAATCAAACTTGAAACAAGTCGAAAC
TGGAGTTGCCAAGATGAATACAATCAATGCAGCAGAACCTCATGTGGTGACAGTCACCAT
GAATGGTGTGGCAGGTAGAAACCACAGTGTTAACTCCCATGCTGCCACAACCCAATATGC
CAATGGGACAGTACTATCTGGCCAAACAACCAACATAGTGACACATAGGGCCCAAGAAAT
GTTGCAGAATCAGTTTATCGGTGAGGACACCCGGCTGAATATTAATTCCAGTCCTGATGA
GCATGAGCCTTTACTGAGACGAGAGCAACAAGCTGGCCATGATGAAGGTGTTCTGGATCG
TCTTGTGGACAGGAGGGAACGGCCACTAGAAGGTGGCCGAACTAATTCCAATAACAACAA
CAGCAATCCATGTTCAGAACAAGATGTTCTTGCACAGGGTGTTCCAAGCACAGCAGCAGA
TCCTGGGCCATCAAAGCCCAGAAGAGCACAGAGGCCTAATTCTCTGGATCTTTCAGCCAC
AAATGTCCTGGATGGCAGCAGTATACAGAGTAAGTGGAGGGATCATATAATCTCTCCTGT
GTGTCTTTTGGGGCCATTTAAATAACTATTTAGAATCAACTAATAGATATATTTCAACTA
GTGATTATTTACCTTTACCACTTTTGTAAATGATCCATTTGAggcggggcacagtggctc
acacctgtaatcctagcactttgggaggccaagggaggtggatcacctgaggtcaggagt
tcaagaccaacctggccaacatggcgaaaccccatctctactaaaaaataaaaaAAATTA
ggccaggcacggtggctcatgcctgtaatcccagcactttgggaggccagggcaggtgga
tcacctgaggtcaggagttcgagaccagcctgaccaacatggtgaaaccccgtctctact
aaaaatgcaaaaatggccaggcacggtggctcatgcctataacccagcactttgggaggc
tgaggcaggtggatcacgaggtcaagagttcaagatcagcctggccaagatggtgaaacc
cccgtgtctactaaaaatacaaaaagttagccgcgtgtggtggtgggcacctgtaatccc
agctactcggaaggctgaggcagagaattgcttgaacccaggaggcggaggttgcagtga
gccgagactatgccactgcactccagcctgaggtgacagaatgaaactctgtctcaaaaa
aaaaaaaaacacatacacacacaaattagctgggtgtggtggtgcccacctgtaatccca
gctacttgggaagctgaggcaggagaatcgccttaacccaggaggcggaggttgcagtga
gctgagattgcgccattgtactccagcctgggcagcaagagcgaaactccatctcaggaa
aaaaaataaaTAAGCCATTTGGTTGGGCCTCAAAGGTAATTAGACTATTGTAAAGAAAAA
AGTAATATTTTTGTCATTGATAATTAAAAAGTCAGTGTCACAATAGTCAGAATAATTACC
CAATTTAATATGTGCTTTATGTGGCTGCTGCTTTATAATGCAACTCACATACTTGCTATG
AAAAGTTGAAATAAAGTAAATACAGTTCAAGAGCTCCAAGTAATGTTATACCAGTATAAT
CTTTGAAACATTTTATTGCATATATTAATATTGATTATGTCTGCATTTAGGTTTTATCAA
ACTAACCTTAATAAATCTTAAAGATCCAGAGAAATTTTGGGAAAATTACTATAAAGAAAC
TGTAggctaggcacggtggctcacgcctgtaatcccagtgctgtggaagactgaggtggg
tgggtcacttgaggccaggagttcaagactagcctgggcaacatagcaaaactccatctc
tacaaaaaatttaaaacttagtttggtgtggtggtgtgcgcctgtagtcctagctacttg
ggaggctgaggcaggaggatcacttgagcccaggtgttcaaggctgtagtgagccataat
cataccactgtacttcagcctggacaagagagtgagactctgaaaaacaaaacaaaacaa
aaaaCTAAGATTCTTCTTAGTTTCTTAGTATCATCTTTTTCAAGAGTTATGTGTTGTTGA
GTCTCTCACATACCTACACtttttttttttttttttttttttttgagacgaaggtctcac
tgttgcccaggctggagtgcagtggcaagatcatggctcactgcagcctcagcctcccgg
gctcaggtcatcctcccgcctcagcctcccaagtagctgggactCTATACCTATACTATG
ATACTATGAGCCCCATAGCCTCGTAGGCAAATAACTTAAATTGATGTTTGATTTCTTGCC
CTAAAGGGATTGCAACACAAAACGGGGGAGCTTACCAAAATCTGTAACAGTTATTGTTAT
ACAAAATGATTTATTTTATTATTATTGttttttatttttttattttttattttttgagac
agagcttactctgtcgcccaggctggatcatgcaatggcacaatctcggctcactgcaac
ctctgcctcccgggttcaagtgattctcctgcctcagcctcccgagtagctgggagtaca
gacatgtgccaccatgccctgctaattattgaattttagttaaggaggggtctcaccatg
ttgccagactggtctggaacattggacttcaggtgatccacccacctcagggtcccacag
tnnnnnnnnnnnnnnnnnnnnnnnnnnnnnnnnnnnnnnnnnnnnnnnnnnnnnnnnnnn
nnnnnnnnnnnnnnnnnnnnnnnnnnnnnnnnnnnnnnnnnTAGTGACACATAGGGCGCA
GAAAATGTGCAGAAATCAGTTTATCGGTGAGGACACCCGGCTGATATAAAATTCCAGTCG
TGATGAGCATGAGCCTTTACTGAGACGAGAGCAACAAGCTGGCCATGATGAAGGTGTTCT
GGATCGTCTTGTGGACAGGAGGGAACGGCCACTAGAAGGTGGCCGAACTAATTCCAATAA
CAACAACAGCAATCCATGTTCAGAACAAGATGTTCTTGCACAGGGTGTTCCAAGCACAGC
AGCAGATCCTGGGCCATCAAAGCCCAGAAGAGCACAGAGGCCTAATTCTCTGGATCTTTC
AGCCACAAATGTCCTGGATGGCAGCAGTATACAGAGTAAGTGGAGGGATCATATAATCTC
TCCTGTGTGTCTTTTGGGGCCATTTAAATAACTATTTAGAATCAACTAATAGATATATTT
CAACTAGTGATTATTTACCTTTACCACTTTTGTAAATGATCCATTTGAggcggggcacag
tggctcacacctgtaatcctagcactttgggaggccaagggaggtggatcacctgaggtc
aggagttcaagaccaacctggccaacatggcgaaaccccatctctactaaaaaataaaaa
AAATTAggccaggcacggtggctcatgcctgtaatcccagcactttgggaggccaaggcg
ggcagattacttgagatcaggagttcaagaccagcctggccaacatgggtgaaaccccat
ctctaaaaaaatacaaaaattagccaggcgtggtggtgtgcacctgtaatcccagccgag
atcacgacacttcactctagcctgggcaaaaaagcgaaactccatctcaataatgaaata
aaataaaCCATTTGggccaggcgtggtggctcatgcctataattccagcactttgtgagg
ccagggcaggtggatcacctgaggtcaggagttcgagaccagcctgaccaacatggtgaa
accccgtctctactaaaaatgcaaaaatggccaggcacggtggctcatgcctataaccca
gcactttgggaggctgaggcaggtggatcacgaggtcaagagttcaagatcagcctggcc
aagatggtgaaacccccgtgtctactaaaaatacaaaaagttagccgcgtgtggtggtgg
gcacctgtaatcccagctactcggaaggctgaggcagagaattgcttgaacccaggaggc
ggaggttgcaatgagccgagactatgccactgcactccagcctgggtgacagaatgaaac
tctgtctcaaaaaaaaaaacacacacacaaattagctgggtgtggtggtgcccacctgta
atcccagctacttgggaagctgaggcaggagaatcgccttaacccaggaggcggaggttg
cagtgagctgagattgcgccattgtactccagcctgggcagcaagagcgaaactctatct
caggaaaaaaaataaaTAAGCCATTTGGTTGGGCCTCAAAGGTAATTAGACTATTGTAAA
GAAAAAAGTAATATTTTTGTCATTGATAATTAAAAAGTCAGTGTCACAATAGTCAGAATA
ATTACCCAATTTAATATGTGCTTTATGTGGCTGCTGCTTTATAATGCAACTCACATACTT
GCTATGAAAAGTTGAAATAAAGTAAATACAGTTCAAGAGCTCCAAGTAATGTTATACCAG
TATAATCTTTGAAACATTTTATTGCATATATTAATATTGATTATGTCTGCATTTAGGTTT
TATCAAACTAACCTTAATAAATCTTGAAGATCCAGAGAAATTTTGGGAAAATTACTATAA
AGAAACTGTAggctaggcacggtggctcacgcctgtaatcccagtgctgtggaagactga
ggtgggtgggtcacttgaggccaggagttcaagactagcctgggcaacatagcaaaactc
catctctacaaaaaatttaaaacttagtttggtgtggtggtgtgcgcctgtagtcctagc
tacttgggaggctgaggcaggaggatcacttgagcccaggtgttcaaggctgtagtgagc
cataatcataccactgtacttcagcctggacaagagagtgagactctgaaaaacaaaacc
aaaaaaaaaCTAAGATTCGAATTAGTTTCTTAGTATCATCTTTTTCAAGAGTTATGTGTT
GAGTCTCTCACATACCTACACtttttttttttttttttttttttttttgagacaaggtct
cactgttgcccaggctggagtgcagtggcaagatcatggctcactgcagcctcagcctcc
cgggctcaggtcatcctcccgcctcagcctcccaagtagctgggactGTATACCTATACT
ATGATACTGTGAGCCCCATAGCCTCGTAGGCAAATAACTTAAATTGATGTTTGATTTCTT
GCCCTAAAGGGATTGCAACACAAAACGGGGGAGCTTACCAAAATCTGTAACAGTTATTGT
TATACAAAATGAtttattttattattattattttttatttttcttattttttatttttta
agagacagagtcttactcttgtcgcccaggctgcgatcatggcaatggcacaatcctcgg
ctcactgcaacctctgcctcccgggttcaagtgattctcctgcctcagcctcccgagtag
ctgggattacagacatgtgccaccatgccctgctaattattgtattttagtaaaggaggg
gtttcgccatgttggccagactggtctggaacactggacctcaggtgatccacccacctc
agtgtcccacagtgctggcattacaggcgtgagccactgcgcccagccTATTTCTCTTTT
AGACTAAGGCATTTATGAAAAAAAGTTATGTTTTATTGTCAAGGGCTACAAAATGGGCTT
GAAGGAAGGATACAGGTCTCAAAACACAATCAGTAAAATTTAGCCCCTTGCTTGAGTGGC
TTGTATTACAGATCAGTTGACAGACCCTTATTGCAGGGCTCTGAGTCAGTAAGACATCGT
GTCAGATAggccaggcatggtggcttacacctgtaatcccagcactttgggaggctgagg
cgggcagatcacctgaggtcgggagttcgagaccaacctgaccaacatggagaaaccgcg
gtctctactaaaaatacaaaagtagccagacgtggtggcacatgcctgtaatcccagata
cttgggaggctgaggcaggtgacttgcttgaacctgggaggcagaggttgcggtgagccg
agatcatgtcattgcactccagcctggcaacaagaatgaaactccatccttaaaaaaaaa
aaaaaaaaaaaaaaaTCTTGTCAGATATAGGAAGAGGAAATTATTAGAATGTTTGTACTC
TAATATTTCTGTTATTCTTCTGAAAAATATTGTATGCCAGGTGCATTTAAAATTTGATCC
AGGCTGGGGCATGggtggcctcacacctgtaatcccagcacttagggaggctgagtcggg
cacattgcctgagctcaggagtttgagaccaccctcggcaagatggtgaaaccccccatc
tctactaaaatacaaaaaattagctgggcatggtggcatgcgcctgtagtcccggctact
tgagaggctgaggcgtgagaatcacttgagcccgggaaacagaggttgcagtgagtcaag
atcatgccactgcactccagcctgggctacagagtgagactccatcccaaaaaaaaaaaa
aaaaaaaaaaaaaTTTGATCCACCTTGAGCATTAAATACAATTAAATACAATAATTAAGT
ACATTTTACCAAGTTAAGATCGCTACCAAAACCAGAAGATTTGAGAATACAGCTGAGAAG
TTTAAATGTTCTCCTGTGTTTTGTGTGTGTGTGTTTTCCCCTTGCCCTTATAAAATAAGT
GGCAATCAGTTATTAAAACATTTGGGTTAAAGAGTCTCAAAAATAAGTTGGTTAAGCTTT
TCCTAGAAAAACATTGTCTGGCATTATGAATTTCAAGAAATGTTCATTAGCACCCTCCTG
AGACATTGGTTTGACCTTTTCTTGAGTTACATCCCTTACCCGTTATTTCTTAAGTTTGTT
AAATAGCTCATTTTTCTGCACTTTTATTTTCAGTAGGTGAGTCAACACAAGATGGCAAAT
CAGGATCAGGTGAAAAGATCAAGAAACGTGTGAAAACTCCCTATTCTCTTAAGCGGGTGG
CGCCCTTCCACCTGGGTCATCTCCACTGAATCGCTGGACTGTGAAGTCAACAATAATGGC
AGTAACAGGGCAGTTCATTCCAAATCCAGCACTGCTGTTTACCTTGCAGAAGGAGGCACT
GCCACAACCATGGTGTCTAAAGATATAGGAATGAACTGTCTGTGAAATGTTTTCAAGCCT
ATGGAGTGAAATTATTTTTTGCATCATTTAAACATGCAGAAGATGTTTAAAAAAAAAACA
AAAACTGCTTTATCCTCCTGTCAGCACCCCCTCCCACCCCTGCAACAAGGACTTGCTTTA
AATAGATTTCAGCTATGCAGAAAAATTTAGCTTATGCTTCCATATTTTTAAATTTTGTTT
TTTAAGTTTTGCACTTTTGTTTAGTCTCGCTAAAGTTATATTTGTCTGTTATGACCACAG
AGTTATATGTGTGTGTATCAAAAGTGGTCTCAAAATATTTTTTTAAGAAAAAAAGCAAAA
ACAATGTATTGCTGATAATCAGTTTGGACCAGTTTCTTAAGGTCATTAAAACAGAAGCAA
ATTAAGACAGGTTTGACTGCAGTGGTGTCTGGTATCCATGTTTTATTTCTGGGCACAAGC
TAGTTTTTATGTTGATACGTTCCTGAACATATTATCTTGTTTGGACATCTTTTCTCTTTT
GTGTTTTGTTTGAATGTGCAAATAGTTTATAGGGCCACAAAATAAGCTTTCTTGTTAAGC
TCTCTTCCTAACCAGGGCACATATTCTTCCATAATATAAACACTTTTCTGCCCCATCTCC
CATACTTTTGAAGGTCAGTTCTATGACAGTGAATTTTGCACAGGAGAAGCAGCTACCTGA
TTTCTTACTTTTCTCTCTCCTTATCATGGAGAATACAGAAACATTGTCTGAAAGGGCTCT
AAAGAAGGAACTACCAAAACCTGACTTGAAATGCCATTTCTTTTAACCTTCCAAATCCTA
AATGTTTCCTTCCAGGCATTTTAATAAACTTATTTGCTTCTGGTTTGGGGAGTTCATAAG
AGAGAATAGAACAAAATACAGGACATCAAATATTAGCCATTTCCCATTTTATTTTATTTT
TCTATGTAGGTTCATGTTCCATGTTCATTTATTTAAGAAATACATTTTTATTGGTAAGCT
TATAGAGCTACACTTATGGAATTTTTAAGTAGGTAAATAAATGGTTAAGACAAAATAGTG
TTATAGCCTTCATTCTCTGAATAGGCCATCTTTGACTCATAAAATTACACTTACTGTTTA
TTATAACTTCAGAAGTAATTTATAGTTCTGAACCTATAGTATCTTTTACCCTGTTCCCAA
GCAAAGACTGGTGACTTTATCTGAAAATGATTCCTCTTCCCATGACCTAAAACACTGTGA
GGAAAAATCATTCAAGTGGCATGCCACGTCCCTATGAAGGAAGGGCTGCTATCAAACCTA
CCTTTTTTGAGCAAACTGAGACTAAACTTCTCTCTTTTCAAAATTGTGTTATCTTCCTTA
ATCCTATTTTCATAATTTTTCCTTTTGCCAGTTTTTCACATTATCTTTGATATGTGAGCA
ACATTTATTATTTACATTAGAGTATACCTTTTAGTAATAACATGACTTGAAATCATATTA
TTTTTAAAAGCCCTTTGCTTCTTTCATTACTTATAATCTCCTCTAAAACAACCTCTGCAT
GTTTTTTTTAAATAAAGCACTTTCTGTCAAATAATGGACTTTTTCTAAACAAATTATTTT
CTATTAATTTGCAAACTGATGATTTCACTTTTTTTACTTTTTTTTCGATTATGAGAGTAC
TTAGTAAATGTTATATAGTTTAGTTCTAAGATAGTTCCAGGGATTAAAAGGTTAAGAGGA
AAACACAAATCACCAAATTTCTGATTTATGTTTTTATCTCCTGAACAATATTTTCTCACT
CATATTCCTCTATCTTATCACTTAGCTAAAGACAGCCTAAATTTCCCAATTTTCTGTCCA
AAATATTTGTGATTTACTTGTATATAAGCCTTCTCATTTGCCATGTGCTGTGATCTTACA
AGTTAGATGTTACTATACCTACCATTTATTCAGCTGGATTGCTGAACACAGTTCTGGATT
CATAGAATTAAGAATATCTTGTTAGTGCCCAGGATTTCCACGTTTTGTGTTTTATTGGCC
CTTTTCTTGATTCAGCCCCTTAATCGATTTTCAGTCTTCTGGCACGTAATTTTTTTCACA
GTTATTATTCTTCTATTAACAAATTATTTTTATCTTTCCCTAGTACATTTTCACTTAGTT
CTCTTGCCCTTAAATATCTTTCACATGCATTTTAGGATATTCTTTTCAAATATTTGTAGG
ACAACTTTGAATCAAAATAAATTATGTTCCTTCTCCAATTTGAAGCATTGAGGATAAATG
ACCATTTGAGGTCTAACTGATCTTTTCCTGCCAGAAGAGTTATCTTACGTTCTGCTATAT
TTGTATTTGGGCCAGTTGATTGTAGGTTGTCCAACATTTTTTAATATTGGGAAAATTATG
ATAAAATGCTTTAAAAATTAATATGCCAGATTAAAATAACTCGAATAGTTTACTATTTCA
TTCAAGCATGTTTAAAACAAATAATTTCCTTTCACCAGTTTTTCTTAGTAAACTCCTGAA
AAAGTAGGAAAGGTGGAAAGtatatatcatttttataaattttaaattGTACATCAGACT
TTTAAAATCTGTAATATACAAGCAAGCAAAATTATTTTAAATGACTTAATTGTATGCTAA
TACTCATCTGATAATAAATGCTTCTTAAAGTTGACATTTAACTGCTATCACAAAGTTTTA
TATGTAGAAAAGTGGGGTCCTTTTGAATAAAAGATCAATTCAACtaaaaatattaaaatt
tatttCACTGGATGGTAAATGTACACCTTAAAAGCATCATAATAGGTAAAGTCTAATATT
AGTTCCCTTAACAAAATCCTAACTGTATACCAGAATTAGGTCACTGAAAGAACTTGATTT
GAATTACGTTTAGACAAAAATGATTTAATTGTAAATTCTTAATAACTTTCTAAATGCATA
ATTGGCaaaaaaaaaaaaaaaaaaaaaaaaaCCCCACTGTTACCACGTGTAGGAAAGTTA
CAAGAAGGGCACATACCTGAATGCTGAAGTATACATATGGCtatttctcttaaacctcag
agcaaccatatgagcattgtaattaatattcccattttacagatgaggaaactgaagcta
agagaagctaagtaatatgcccaaggtccacatctagtaacagacaaagctgggatttca
gtctatgtctgcctctctccacatctctttcatccataccacactgccTACATGCCATAT
GACAGGATGTGTAATGGGCTAACGTTTATTTAAAAAGTTCAggccaggtgcagtggctta
tgcctataatccccgcactttgggaggccgagccgggtggatcatgaggtcagacgttca
acaccagcctggccaagatggtgaaaccctgtctctattaaaaatattttttaaaaatta
actgagcgtggtggtgggcgcctgtagtcccagctaactcaggaggctaaggcaggagaa
tctcttgaaccctgagaagtggaggttgcagtgagctgaggaatcgcgccactgcactgc
agcctaggcgacagagcaagactgtctcaaaaaaaaaaaaaaacataaaaaTTCAGTCAC
TATACTCTGGCACAATTTTCATTTGTATATGAGCCAAACCACATACCTTAATGATTTGGG
AAGTTAGGCAAATATGAGATATGTAGACATATCTATGCTGATTGTTGCTTGAGAAATAAT
TACTAATTCTAGACAAAACTCAATCCTATATCTTCCATCATGAATCTTAAAATCATTTCA
CTTCACTCCTAACATTTCTTACATTGCAGAACTAATGGTAAAGTAAATTTTACGGAAAAA
GTTAAGATAGCTTTGGGAACAGAGACCTTTCCCTAAATTGATTCCATAGCAGATTTGGGG
GAATTAACAAAGAATTTCAGTCTCATCAATCCTTTGAATCCATCTTCAAAACTTCTGCTT
TTAATAACTTTAGAAAATTTACCAATCTATAGAACTAATTGAGTAGGATATAGGAAGGAT
ACAAGGATATAATGTCCTTTTTATAAAAGAGTTTAGTATAGCTTCTTTACATGTATCCAC
TTGTTCCAGAAAATGTGCATTGGTTCTGAATGTGAAAATATTTAAAGAGAGAAAGGAAAC
ACTCAAGTAAGTGTGGGCTTCAGTGGGAATTATCACAAAACATTGGCAAGtatttttatt
taaattattttCAAATTTGACTTCTACAGCCAAATGGAATTGGTAGGCTGTAGCTGTTAC
ACTGAAATTTCCAGTCTTTTGTAAGTGCCTCCTGAAAGTCATTTAAAATGGAAAAATATT
TCAATGAACTTTTCCTTTTTTCATATTTATGGACATGAATATTTTATTGGAGATCATTAA
CTCCTAGAATTTGAGATTATATTTCCATACAACATTTTATAAAGTTATGTTGAACTTACT
ACCTGTTATGTGCAGGTTATTATGTAACTATTCACAGATTGCTTCATATATTGCTTTATC
TTCCCAGCTAACTTCTTAAAGTTAAAATCCGGACACACATGTTGATTATCTAGACCAGTC
ATTCTGGAAATTGTAACACTCCCACATAAACCCCAGGAGACTTTTTCAGAATGCAATGTT
TCTAAATGTACTGTTACTGGCAGTTTACTCTCCAGCATATAGGGTTGCATTTTAACTTTT
AAATTATGAACTGTGCAAACTTTACCCAAAACTATCTTGCATGATTCCCTCCTAAATATA
TTCCTTGATTAAGTAAATCTGGCAAATCACTGTTTGAGCTAGTTACATAAAATTTGTTAT
CAAGAGAAGGCTTTTCTACAAGTTTCCAGATTAACATAAAGAGAAGAGGGAATCACAGGG
CATTTAAGTGCACCTTCCCATTACTTTCCTTAAATCACCTCATAGTTAggctgggcgcgg
tggctcacgcctgtaatcccagcactttgggaggccgagacggtggatcacgaggtcagg
agactgagatcatcctggctaacacgatgaaacctcatctctactaaaaatacaaataat
tagccaggcatggtggcacgcgcctgtagtcccagctactcgggaggcagagataggaga
atcgtttgcacccgggaggcggaggttgttggagtgagccgagatcgcgccaatgcactc
cagcctgggcgacagagtgagactccatctcaaagaaaacaaaaaaaaaaacaaaaaaaa
TCACCTCATAGTTTATGTCTGACTTACTCCAAACCTCAGTTATCTGATGTGTAGTCTGtg
tcaggaaagttttcttcatatctattctgtctccctcctctttgattttaaatttttttc
tttcacccagtaagacaaaaaagagcagttggtcatcatccccaatattcttagtcttca
gtatgcttcaggcctctcaatgaacacttaagtctcaattcttcagacaaaattgcttaa
gctctttctcctcagtcctattttAATGattttatatttaagaatatagaattatatttt
cttttatattCAAATTCATTACTCCAGTTAAGTAATAGTTTGATAGTTTGATAGAATCGA
GAGTTAAGATGTTTCTATTTGAAAGTGGATTCAACCATCAGACCACCCAGCAAATCGGCA
CTTAATTTTTGTGTTATCTAACATTTTCTATTGTGGAATTTTATGATTTTATATTCGTCT
ATTAAGTTACTAACTAAAAAGCCATGCACACAGAATTTGTATATCATTTTGCCATTAAAA
TTTTTTAACATATTGCAGCAAGCTTAGTTTTATGATTGAGCCACAACCTTTTACATATTT
TTTTGTATGAAATATTAAACACTAAATGCAAGATTAACTTTCAAAAGCAAACCCTACATT
AATCAGGGTATTATCTATGGACATTTTTGTAGACCCACTTTTGAAATACTTATTATTTTG
CAATATAGACTGGACTATACAACTTTCATTTAACTTTTAGGTGACTGATTTAAGTTGAGT
GTGCATATAGAGAAAAACCTAGAAATTTATCTCATGGCAGATACATTTGAAAGTACTTCA
GAAGAATTTATGCTGTATATTAAAACTAGGCTCAAAATAAATCTATCATATCTTTAAAAG
TCCAATTCTGTTATTACTGTGATGTTTGTAGTGTTACTATTAAACATTGTGAACATACAC
ATTTTTAAAACAACTTGAAACCCATTTTAAAATCTGGGTAAGAGAGAAGGAATCTTCAGA
ACAAAATCACATCATTAGGGTGTCCGAGTTTTATGATTGAATTTTTAAGCAAATTACTGT
ATTTGAAACTACAACTTGATTTGGTTTTCAGTTTTAAAAGGCAACATGTGGGTTTTATCC
ATTTTATTTATACCTTTAGATTTCAGAAACATCTTCATGTTTTAGATGCATTCTACAGAC
ATCATATTACTTAAAAACTCAGGGCCCCTTTCATCCCTTTGTACACTGAAAAAGTTCAAT
TGTTAGCAAGTAAGCAATTAGATCCAGTTGAATATTTAAAGTGTTTGTTGCACAGTTCAT
TTAATGTTTCATCTTATTTGACTTTTTCACATAGATATAATATCAGATTTCATTAATTAT
AAAAAGTTGCCCAGTTCTGTAATTACTGAACAGAGGGAATGACTCAACTAATTGGCTACA
TGTTGCAACAAATTTAGGCCTTTAGAATTGAAGCACTGACTTAAAACGACTTACATTTCT
GTTCTTTGGTCAAATGACCATACATGATATGGGACAAATTGTTTCATTTTGTTTGTTTTT
TAATAAGGGAACTTGGTAAAGTAGTTCCTGTCAGATAGGATTTTCTCAAGAGACAATTTA
ACGTTATAAAGCCTTCTAAAAGTGAACTAAATATTTTATAACTTTAGTAATAGCTTGGAT
GGTTTTGAGAAAATAACCTGTATTTATCACATTCTGTCAAACAGAATTTTTCTTTGAATC
AGACAAGTTCAAGCTCTAAATTGATGTGCTATATACTTAATAATCCTAGGAAGTTATCTG
TAACCAGTCTCTTGTCTCAGGCTCTTCACCTTGTTACCAATCCTCGTAAGTATGTAAAGG
AAACATATTTTTAAAGAAGCTTAACAGTAAGAAAAAATTACTAAAAGATGCAATTCAAAG
ATAGGTCCCAGTTTAACATTGAATTGCTTGACTTCTGTGGCTTTTCTTTTTCTGGCCACA
TTTATTTATTTAAGCAATTTTTGTATGCCTTGTTATTTCATTTCCATAGAGATTATATTG
TATCAGTGTTTATGTAAGCTGGAATCATCCTCAGTTTTTTGCTGATAATTTTTCAAATAA
AGATACATGGATAATTGTAAAATACACTAACTCTTAGGGTGTTGTAGTAGCTGAAACATG
GAGATGTGTAGCTGTCATGCTTTTTCTGAATGGACAGGAGAAACATAAGCTACAGAGTAT
TCACTTCTGAGGATGCTTTTCTGGAAAAAGAAAGGCTAGAAAATACTCGCACTTCCTCAG
AACCCTCTTTCTTGTTAACGGGTATCTTTTGTTGGTGTGTTTTGCTCTTACATTACAGAT
AGACTATCATATATGACTTTATGAATAATTTCAGTTATTTTGCTTTTGTATAAGCTGTCT
GAAGCCTTGCTATGCTGTATAAGTTGTGTTTGATGGATCAGTGTGAGTATAAAATAAAGC
AAATCACTTTTCTTTTGTATTATCTATGGATGCCACTATGAAAGCTGACATTAAGCCACT
AAAAGAGTTTTCTATGAATAAGTGTAAGTAAATGCTTTGATATATATAAACCTAAATAAA
AAGATTGTATTGATACAGAGACATTGGAGAAGGAGATTTTAAGGCAGTTCTTCAGGTTTA
AAAAGGCTTGCTGTAAAATGGTGCATTATTCCGTTTATTAAAGATCATATTAATGACAAT
AGTAATTGTGTTTTTTTATTTTAAGAGGTCACCAGAAATTGTTAGTATGATAATTAGGGA
GTTTGCACTAGAATAGTAAATGTTCTATCTAATATGACTT
