# Supplementary material for: Reference based annotation with GeneMapper
Source: Genome Biol. 2006 Apr 5;7(4):R29. doi: 10.1186/gb-2006-7-4-r29 (PMC1557983; doi:10.1186/gb-2006-7-4-r29)
Supplement: Additional data file 2 — A gunzipped tar file containing the data set of orthologous genes in five vertebrates (human, chimpanzee, mouse, rat and chicken) that was used to compare pair-wise and multiple species GeneMapper [file gb-2006-7-4-r29-S2.tgz › 5verts/orth11/rn31.fa]

>rn31
GCATTGTAATCCGGGCAGGATAAATCAGGAAGAGCAGCCTCCTGGCCGGATTTCTCACCC
GAATTTACTTTCCTGATTTCTTTTCTTTGCCCTCCTGCTTCTTGGCTGGCCCAGGGATGA
CTTCCTCGCTGCAGCGGCCCTTTCGGGTGCCCTGGCTGTTATGGGCCGTCCTGCTGGTCA
GCACTACGGCTGGTGAGTAGCCCTAGGTGTTCCAGCTCCTACCCCTACGGGTGGTGAGGG
AGGGAGCCTGCAGAGGCCGAGGCCTGTGTTCGCCCCTCGCAACGTGTGCGCTCGGATTCG
GGTGGAGGAGCCAGCCAGGGAAATCACCTTCGGTGTTAGCGTGTAGTTTCCCGTCCCTAC
TCCCGTATTCCCTGACCCCTCCCCCACGGGGGAAAAAAGACATATTGGGTGTGGTATCTT
GACATTTTTAGCTGTGAGGTAATGCAAGGATTAAAAATAATATTTTAATCACTAGTGAAC
TGTCTATTAGATTTTTGGAGATAAAGCTGGCAGTTTTTTTTTTTTATTTTGGTGGAAAGA
AGCAGATTTGATTTACAATAAAAAGAACAACTAGACACACGGTTGACTGAACCTTATTTT
TACATTTAGATCACTCTTTGGGAATCTACGTTACTTTTCGTTATTTAAAATGTTACCTGA
TGAATAGAATAAATGTTGAGGAAACCAGAGTGTGAGAATCTTGATACAGTGTATAACACT
GTTGCTATCGTCATTAATACTGTTTTGCTCCCAAGAATCTTCTGTGTCTTTTCATCTTGG
ACAGTCTTACTTTGTATGCTTTTGGAATTACTGCCGGTCATAGAAGTGTTTTTGATAACT
TTTCTATTAGTCATCTGGCGTCTGTTGGTTTTCCTGTCATTGAGACAACTTTGACCTCAC
ATCAGACTTCGAGGAGATTTGACTCCTGAAAGTTCTTTGACATTTTCCTAACGTGTGAAA
GGAAATGCTACTCCCCTTTCCTCTGGCCATTTCCTCTTTAATTCTTGAGGAAAAAAAAAA
CTCATTTTCTCATTGCAGTTATTTTCGAGCAACAGTCTTTTGTGGTTTACTTTTAGAACA
TCTCAGGAATGAATTCTTAAATTAGTCACATGAAGTATGCCTAGACAAAGTAATGGTTTT
CTAATTTTTTTAAAAGTAATTTTCACATTCAATGAATTCTTCATTGCTGTAATAGACACG
GAGATTACTTCTCTTATTTACATTTTAAAGGTCTGTCCTGGGAAAATACTGAACGAAAAT
TTGAAGTTTCCTTTTGTGAAATTTGATACCATTGTCTATTGTTGATTAATATGTAGTATT
TTATATTTTTGGTTGTGAGTTTAGCCTTTAATGGCTGAGCCATTTCTCAAGCCCCATTAT
ATTTATAATTTTAATGATGAATCTATGTTTTTTTAAAATCATTAGAAAATCTGATTTGAT
TACATATTGGAATGTGATATTTTAATATTTTCGATTGTTTCAATTATTTTTGAAGGAAAA
CTGAACATATTTTCTCCAAAATTTCTTTGTTAGCTGTTTAAATTCTCTAACCACAAGTCA
TGTGGTTCCTGTAAAATATGAAAAGAGTAAAAATGGCCTTGACACGTAAGCAGTCATTCT
GCAAGCAGAAACCCAAGAACATTTTGTTTTAAAATTTTGATCTTTTTATAATCTTTAGAA
TGCAGATTCTCATTTATAGTATTGTGGTCATCATTGTGACAAGAACTGATAAAAATCGGG
AAAAAAAACCCATTGATTTAAAAAATAATTATTTGGTAAATGGGTTTGGTCTTTCATAAA
GGGTTATATTTAAAGAATCCTCGTATAAAGTGAGCTTAGTGTTTCCCCGTGTCCTAGATG
ATGGCCTCTTTGAAGCTGGATTCAGAGCTGCAGTAGCTGAGTtttacagagtgcttgctg
tgcaccaacatgagctttacatatattttctcctttggtcggcttgacaattctgtgttg
taggttttcattgtgattccccttttactgaaagggagggagaattaagtacaaagtttc
aagtaacttatcacatagtaaatttcgaagccaggattatagcctgtatccttccctacc
tccTTGGTGCTAACAGCAGCAGCAGAGCCAGCAACAACTTCCTCTCCCTGTAATTGGAAC
ATGAGATAAAGTAATGCTTTTGCCAGGTCCACTTTGAAATGAAGCTCGGACATTTATAAA
CTAGTGGTGCAGGTACTGATCATTCACAGCCATGGTTCTGAACGTATAAAAATTTTGTCT
AAcaggttcatctctgtgatttcaagggtcagcctggtccacctagtgagatctaagaca
ggttttctagagaaaccctgttacagggaaaaaaaaaaaAAAGACAGACAGAAAGAAAAC
TTTGCCCAGTAGTGTATGATCTACTGCGGCTTCACTGAATATGACATGACTAGGAGCGTC
AATGTAGATTTGGGATATACTGATGTAAATGGTCGGTGCAATTGATGTAATCGAGTAGGA
GAAAAAGCATTGCAAGACTAATAGATGTTACGTCATTCTTTGGGGTCCTGGATAAGTTGT
CTTTGGTGGTGGTGATGTTTAGGGcagtatgtcctgcaactctgtagtctgggttggatt
caggctcttggcagctgccttgcctcagcctcccacgcactgggattacaagtgtgagct
accaagtcaggctTACTAAATACATAATTTCTTTTGAAAATTATTTTAATCCCCTTTACT
CTGATTAATTTTTGGACTCCTTAATTCTAAGGACAGCTGGTATGCAAATAATTGGAATTT
ATTAGAAAATAGAGATGTACTTGCCTAAAATTATTTTAGTCAAAATTTATTAAATGCACC
ACCAGGTTTAATAAGGTATTTCAGGCTTGCTTCAGGGTCAGCTTTTGTAATTCATTTGAA
CTAATCCTTTAGTCTGTATTTTGGTTTTACCTTTCTTCAGGAATATAGTTGTCTAAAGTG
AGAACGTCATCTGTTTAGCATTGTTGAGTGGTTAGTGAATTTTGTCAAGTAACTGCAAGT
TTAGTAATCTTCGTTTCTGTTTCTCAGTATAGACACTACAACAGTTCCCTGAGTTTCTTG
ATAAGATGAGTATTTTTTTTTCTCTATACTTTAGTTCTACTGAGCTAATTTGTATATAAC
ACCCTTTTGGGGGTAGGTGGGAGTTCTTTATCCACAGAGTTTTAAAAGAGATGCATGCTT
TATATTATCAGTGTTAACTGGATCTGAGTATGGCCAATGCTCACCTTTGCTACAAGATCA
TCTGAAGCCACAAAGTCTTCATATTGTGTAACAGCTATTTATTTTCATTTGTCTTTTCGT
GGGCCCAAATCTGAAGGGAGGGAGAGTAATACCTGCCTACCTAGGAGTAGCATGTGCCAA
GGCAGTGACGGGGCAAGGGGGCAAGCCCAGCCCCACTGGCGTATTTGTAGATTCTGCTCC
TCTAACTTTCCATTGGTCTGTCTCTGTCAAGTCACACCGTCATATGAAAAGAAGAGACGT
ATGAATAGTACATTTTGTGTATAAGGAGGCTACATGTAACATATGAATGCATAGTATAAT
TACAGAGAAATGAAGAATTAGAATCCCAGTCCACTCCAGAGAATTGGGAAGATGGCACAG
GAGGGTATTTTTCTCACCATTTGAATGGGGCTTTGCATGAAAATCTTACAAGCTTGGTTT
TTTACACCCTGGACTATCACCTGTGGTATTACTCTTAGTGTTTATtgtctgtatcccaga
actctggagacagaggctggtggatctctgagttcattgctagcctggtctaagcaagct
ccaggacagccaaggctaacaaagagaaaGAAATCCCCTTCCCCACCACCGACAACAACA
TCAGCAACAACAACAAAAGAAGAAAAAAGAAAAGAAGAAAGATTGCATCTATTTTGTAAT
GGATTAAATTCAGGGCTTCCTGCATCCGAGGAGTGCATATTGCCATGCACATAGAGAATG
TTTAATAATACTTAGTGAATGACTTATAAAAAGGAATGGGGGGGGggtgctggagagatg
gctcagagattatgggcacttggtgcacttgcagagaatgtgagttttttccccaacacc
cacacatgtaaagctataacaatctataactccagtctcagaggatatgacctcttcttc
tggcctttgcagataccaggcacgcatacagtacacttaacatacatgtaaacaaaacat
ttgtatgtataaaataTATGTTTAAAAAATGGAAAGGAATTGTAACTTATTTCCTTTTAg
catatatgtggagctccaaagacaactttgtggagtcatttctctcctttcacacttgtg
tgggttttggggagtgaagtcaagtatccagacttTCTTTTTTTTTTTTTtccttcttaa
cagcttttattgcaggaccaccttcattttgctgatacggggacgTATCCAGACTTTCTT
AGCAAGCATCTTTACCCACTAAGCCTTCTTAATGGCATGCTTTTTCTTGGTCTTAAGAAT
GATACATTATTTAGTATAAAAGGCTTTGCTCACTCAGTCTTCTGTTAACTTAATTTGTAT
ttttgtttgttttgttttattttgtttGTGGTGCTGGGGCTCAGACCCAGGCTCTTGAGA
ATGATAGTGAAACACTCCTTTGGCTGTATTCTCAGTCTTGTGTTTGTATTATGGGCATTC
TACTTTTTCCTACTTCTATCAAAACCAAAACTTGTTAGAAAGAAGTGCGCACGTGTTTGC
GTGCgagaggagagagagagagagagaaagagagagagagagagagagagagagagagag
agagagggaaagagagagagagagaTTGATTTAAAAATTAATTTAGTTAGCATAGAAAGC
AATGGCCTgggctggagagatggctcagccgttaaaggctaggctcacaaccaAAAATAT
AAGAAAGCAATGGCCTTCATTATGGCACTGTCATAAATATATATGTATCTTTTATGTTCT
CTCTTATTTATTTTATGTGAGCTTGGTTCTAAAACCTGCGTCTAAATAATTTAGTCTTTA
GTCCTTTCCAAAAAGCAATGAAGATGACTTTGAGTACTATAgcctgcctgcctgcctgcc
tgcctgcctgcctgcctgcctgcctgcctgcctgccttccttccttccttccttccttcc
ttccttccttccttccttccttccttccttccttccttctttccttccttccttccttct
ttccCtgagacaaggtctccctgtagcttggctggctttgaacttgttatagaactgagg
ctgGGCAATACTGAGGTTACAAGACAGACTTGTTTTAACATCATCATTCCTTTTGATCTC
TGAGAGGGATATGATAAGACTGCATATAAAATTTATGGATATTTTGTATAGAATTGGAAA
TCTGGTGATAGATGGCAGGATTTTAAAAATTAGGTTTttttgcttgcatgtaagtgtatg
tattatgtgtgcctagtgcctgcagaagctagaagagggagttagatacctaggaactgg
agtttcagaggttgtgagttacccaccatgtaggcactggtccccaggaagagcagctag
tacttttaattgttgagctagttcCAGGCTGACAGAAAGGATTTATTCTTTTTAAAGTAA
GCAGGCATTTTACTAGtattataaaataattttattttaaaCATGCTTGATATAATTATA
GTATAAAACATATTAAAAAGAAAGTATGGGCTTAATCTATAGAATGAGTATTCTGAAAAA
AAAATTTGACCTTATTTAAGTGAGGAAAGTGATCAGAGAAAAAAAAGTGACCAGTTTACC
TTCAAAATCTCAGTTAGTTTACCTTTTTTTTTTtttttttttggttctttttttcggagc
tggggaccgaacccagggccttgcgcttcctaggtaagcgctctaccactgagctaaatc
cccagccccTAGTTTACCTTTTAACTACAGTTTATCACTTAAGCTGAATGGATTTAATGA
CTTCTAGTAAATATGAATTTCTTTTAAGGCTTGAATAGAATGTAACCAAACTTAGTCTAG
AACATGTGTATGTGCTCGCTTTTATAGTTAATATAGTGCTTGGCAAGAAGTGTTGAGCTT
TTTTttttttttttttttgaatatttactttatgtatgttagtacactgtcactgtcttc
aaacacaccagaagagggcctcagatcccaattacagatggttgtgagccaccatgtagt
tgctgggaattgaactcaggacctatgggaagaacagtgagtgttctttttttttttttt
tttttttggagctggggaccgaacccagggccttgcgcttcctaggtaagcgctctacca
ctgagctaaatccccagcccccacagtgagtgttcttaaccgctatctcttcagcccGTG
TTGAACCTTTTACAGTTTCTGTTCAGATATGTATTACTGGAATGGCTAGGAGGTTAGGTC
TTAGGATAGGTGAGATCTGAAAGAAAGAACTGGAGTATGCACTCAGCAAACATCTGTGAT
GCCCTGTTGTCGGTTACTTTGTAAACGGTGTAGGGTGGAGCAAAGACAACCTGCCCATGC
TCATGCGGTGTATCTCATGATGGCGAGATGTGGATTAGATTGCATGCTATTTGAAGCAAG
AGGAGGAACTTGGTGGACTGTTAGAATTTTAAAATTTCTTCTTGTCTTCTTTGATTTCTC
TGGGTGTCTTTTCTTCATAATTCACTTTTAAAATATCTGTCTAGGCCTCTGTAAAGAGCA
GTGAGTGAGCATTTCAGGTTTCCCTATCCTAAAGTTCTTCCTTTCTGCTCATTCCTAATG
TAGATGTCACCAGATTGATTGACGactactacttctacttctacttctacttctacttct
actactactactactactactactactactactactactactttcttcttctttttcttc
ttcctcttcctcttcttccttcttccttcttcttccttcttctttcttttcttcttcttc
ttttgaaaggtagcatcttactctgtaacctatctggcttgatactctgtagcccaacat
tgtctcttcctgtctcagtctttctaatggcaggaatactgagtgagctaccacacccag
ctAGCTAGCATTGGATTTCTAATTGCCAAATCTAGTCACCTGACTTTTTACTTATTTCTA
CTGCTGCCTCTCTCCCTTGTGGATCTCTCTCTTCACTGTTCCTAGGGTGGGTTTTAAttt
tcttttaaagatttatttattcatttattatatataagtacactgtagctgtcttcagat
acaccagaagagggcatcggatctctttacagatggttgtgaaccaccatgtggttgctg
ggaattgaactcaggacctctggaagagcagtcagtgctcttaaccgctgagccatctct
ccagcccTTAATTTTCTTTGGAAGTAAATGATGCCAAAGTGAAATGCAACCAGGACTGGA
AGTTCTGAGTTCCTGCTTAGGGTTTCTGCTGGTTGTTTACTATGAGCAGATTCCCTGGTT
CTGGCTTTTGTATCCTCATAAGAATATGATTCCCATTGAATTGAGGGGGTGGCCTGGATG
ACACTGTCCTTTTGCAGTCTTTTCCTTATGGGATGAGAAAAACCAGTGGTCCACACAGTT
ATTGGTAGGTATATAAACACTTTGAATGATATATGCTTATTCGTTATATATATTTTTCCT
Ttttatttatttattaatgagtacactgttgctttctttagtcaaacacatcagaagagg
gcatcagatccctttaacgatggttgtgagccaccatgtggttgctgggaattgaactca
ggacctttggaagaaacaatcagtgctcttaaccactgagccatatttctagccccAACC
CCCGTttttcttacaccaatgatagtcaaattcaaatccttctgcatgctaggcaaactc
tatctcactgagatacactgtagccccAGTATTTCAAATTTACCTTAAAATGGGGGAAAT
TTGAGGCATTTCTAAGCTATAACAGACCACATTGAGGAAAATGTAAGTAAAAATATGTTT
TATGTTGTTTGCATATGTTGAATTAACCCAACAAATGTGTAAAGGTGGGCTCTTTAGAGC
TGTGTTTTACTAAAAATAGAAGAATGATGCACACCAAATAGGTAAGGCAGACTTTACGAA
TAAAGGACTTTAAATGATAGAAGTTTAGTTAAGAGTAGATTCATCTTGACTgactgtggt
gtcacacgtcattaatctcagcacttaggagatggagacaagtggctctctgagttcaag
gctagcctggcctacataatgtactccaggacagccaggactatatagagagaccctttt
ttttttttttttaagatttatttattttatgtatgagtacactgtagctgtcttcagaca
caccataagaaggcatcggatcccatacagatggttgtgagtcaccatgtggttgctggg
aattgaactcaagacctctggaagagcagtcagtgctcttaaccgttgaatcatctctcc
agccagagagaccctgtcttaaaaaacaaaaAAGATTGTCTGCAGTCTTCTCTGCCATTA
TTCTTCCCAGCCTTCAAGATAGTATCAGCTCAGTCTTTGGCCCAGGTATCATATATTTTA
AATCACTGAGATCTAGTTAATCATTAGTTAATCTAGtccatccatccatccatccatcca
tccatccatccatccatccatccatccaAGcaggctatcactttgtaacccagtctggcc
ttgaactcctcctagtggttttcctacctcagcctctgaagtgttgagttataggcctga
gccaacatatatagctTGCTATTTAAACTTAGGTTATGTGTtttttgttttttgcttttt
ttgtttagcagtgctaaagagtgaacctaggcatgctagacaagcactttacaactgagc
tatccttcaggccTCAACAtttaaatgcagctttactgatttttaattcatatatcatat
aattcagccacttaaaatatataatttggtgagttttgttataatatgtaaagtttgcta
ttttaaccattttcaaatgtacatattcaCAATATAagttggctgtactagtccatgtgt
ttaattccagcagacaagtgaatgtgagttcacaagagttctaagatatccagggctaca
tagaccctgtcttaaaaaacaaaaACCggggttggggatttagctcagtggtagagcgct
tgcctaggaagcgcaaggccctgggttcggttcccagctccgaaaaaaaagaaccaaaaa
aaaaaaaaaaaaaaaaaaaaaaaaaaaaaaaaaccaaaaacaggaaaaaaaaaTCATAAT
GTGATACTCATGTAACCAAACCTCTTCATCACCCTATACAAAACTTAAAATTCTTAAAGT
AATAACTCCCTGTTTCTtcctccttccaaaccttcagcctgccaagaactgggattacaa
gcataggccaccatgtccAATCCTAGTATTCTTATCGCTTAGCCATTCTCATTTTGTAGG
GCTGAGAAAAGAACCAATTAATTAAACTTAATTAAACTTAAGTCTTGAGGAAGATTTTGA
TTGCTATTATATTTTCACCTATAAGTAAACCTGCCAGAATAACTTAAAAGTTTTAAAACT
Attttaattctttgaaaatcttgtacagtgtattttgatcacacttgtcctttcctccct
ccccaactcctcccagatccaccTCGCTACCTTACCACCTCAGGCACCTCATTGCCCATG
CCTCTCTCAGATGTGCTTTTGTCCAGTGTGTGctcccccttctctcccctttcctctctc
cttccttcctgttccatctccccttgtccttctgttgggtccagtttgtactggtcatag
attcctgtgtgttgtgtgtgggatcatatactggagtatgatcaatcaacctaccgggag
ccacactctaaagaaaactaactctgcctgccccagaagccactaagtgtccatagctta
agttatgggtgggggctcgtgcagcactcactgtacttgctagaatgttgactggcttga
tcctctgtaggtcttaagcaggcagtcacagctgctgtgcgttcgtgagtacagaagtcc
tgtcatgtccagaagaaattgttttgtcccagtcctccctgacctctggctcttacaatc
tttctcctctctcttctgcaattattcctgagcctggagacgtgtgtggatgtagatacc
tgattggtagctgagaactccagtgacattttctgcactctggccagttgtgagcttctt
agttaaccgctgttcactttacaagggaacttctctgatgagatcagattgctgcactag
cctatggctagagaaatacaaattagagggcagtttATTTTTTGTTTTTTTTAACAAGCA
GATGTTTCTTCTTAATAAAGTAAACTGAAAAAGTTTTTGTTAAGGCATATGTAAAAAATT
AATTTTTAATCAATATACTATTCTTAAATAGACCATTCTGAATGTTTTACCAATTTTTTG
TGCCCTCTAGATATAGTTTAGATGAAATTTGGTATGTTGGAATCTCTACCTAGTAAATTA
TGAATTTGTTTTCTATGTTTTGATTTCCCATTTTATAATTCTACTAGTTGACAGGATAAA
GCAATTTCTATTTTTTCCTTTAATTAAAAGAAAAAAAggggttggggatttagctcagtg
gtagagcacttgcctaggaagcgcaaggccctgggttcggtccccagctctgaaaaaaag
aagaaccaaaaaaaaaaaaagaaaaaaagaaaaaaagaTTTAGGTGTcagtggtgattca
tgcctttaatctcagtacttaatgaggcagaggcaggcaggtctctgagttcaaggctgg
cctggtccacagagcaagtttcaggatagccagggctacacagggaaaccctatctcaaa
caaaaacaaaaACAATCAATCAGTTAATAAAAGATTTAAAGTCTCTGAAAAGGAGTTATG
CTACCTTTTGCTATAACGTGATAttttgtggtgttaggagtcagaacccaaggccctgtg
catacataagggcctcctttaccactgagctatattcattctagccTGGAAAGGattttt
ttttttttttttaaaaGGCCTAttttttttttaaagatttatttatttatttattatatg
taagtacactgtagctgtcttcagacacaccagaagagggcatcggatctctttacagat
ggttgtgagccaccatgtggttgctgggaattgaactcatgacctctggaagagcagtcg
ggggctcttaaccactgagccatctctccagccccTGGAAAGGATTTTTGAATAGAAATG
TCTCACTAAAAATGAAGAGAACTTTCCTATCCTTTAAACCTTATTTAATTTTTCTATGTC
CACTCTTGTAAGTTTTTTCTTTTGGTTTACTCTTTGGCTATTGCTCTGTCCTTGTATGTT
TTGTGTCTACAATTGGAGTTCTTATTCTTTTACTTTCCTCTGAGGCATTATAAATATTCG
TTTACTTTAAAACATACAGGCTAGAACATCCTTTGATTAGTACATCTAAAGGTCCCAGAA
GGAATTGCATTAAAGTATAGGGTGTTGCCAAGAAATTACTAATCTTTAACAGTGAAGAGT
GTCATCTAGAAAGTTGAGAGGTAAGCGTGATTACTTGGCACTGCTCTGGAAAGGTACAAT
CTAGCTTCCTGTCTGTTTAGCACAGTGACAGGCATGAGTAATTATGTTTTGCTTCTGTAT
GGTAAAGTGTGGAACACATAAAGGATTAGGGATCTGTGCGGTTAGCTGAGGCAGTCTCCT
CATTCGGGGAGGCTGTGAGAGTGAGGAGGGTCTTTGGATTACCATATCAGTCCTGGACTG
TTACTTGATAGAGTTGCTTCTTTATTTTGACATATTGTgtgtgtgcatgcagttcagagg
acaatgtgtgggtattagttctcaactccaccatgtggggccttgagattgaactccgat
ggctataggcttggaggtaactaccttttccactaaAAGTGGCACCTTTTTCTCTCTCTG
GGTTACAGGGATTGAACTCATGTCTACAGGCTTGTTCAGCAATATTGTTCACAATATTCC
CCTAATATTGtattttctatttttcatttatttttattttttgcagttgtggctcaaacc
tgggtcttacacatggtaggcaagtgcCTTGTTTATAATTTATTTGAAGGAAAATAGTCT
TTGCACACATCTTTAGCAGAGATCAGTGTGGTTTTCTACATGCCTgtgattctgaggtta
catggtacatcagactcacttgaggaacttgttgaggcagattatagagtactgcctgtg
gtgtttttactgtattgctaggctgagatctgaaaatttatataaattcctatggttata
ggaagtactaaggaatttctgattttgccaatttggatttgatactttgaCATTTATAAA
TAATAAAGCAATAAATATCTGTTGAACGTTTTGGACTGACTAACATATTGGTCTTAGATG
TTATTCTTTACATTTTTCAGAGAAATTTTAATTTTTTTAGACTTCCTAtttcattttatg
tgtgtgaatgtttggctgacatgtatgtctgtgtaccacagaggtcagaaaaggccatca
gataccatggaactggacttgtagaaggttctaagtcttcatgtcaatactgggaattaa
actggggtcctctgcaagaactattgctctccactgctgagccatctctctagctccTAA
AAACTAAAACAAACAGAATATATGTTTTTGTTCCTATgtgtgcgtgtgcaggcgatagag
gataacttgtagagtcagtggtctcccttcatctccaaatgagctccaagcatcagactc
aggtgtccaggcatgctcagtgagcatcattcccaccgagccaccttaccagttcATGGG
TGTTATTTTTATAAGCCTGTCCCATAACTCTTAGGTTTTTGTGACTAACTTAGAAAAGTA
CTGGCTTGTTTGGTATAAGCTaatagtgttcagattatggtctctggattagtagcatca
gaatcacctgggagattcttagaaTTATTTTAATTCCATACCTTTGACATAGTAATATGA
ATTTTGGCTTGTTCTGTGTAAGTCTGACGCATTCTTAAGCATGAAAATCACCAGAGGTGC
TGGAGGTGAACCCAAGGTCTCACACACTTTGCTGCTGATCCACAAACTCAACCTAACCCC
CTACTTTTTTTGAAAAGATAtttttgagatataatttcaagtagtttaatctggccttga
acttgttgctgaatagccggaatgactttgaacttctgatcttcatgccactaaattcta
aatattCTATGTTATAAGTATTATATATTAATTTTGGAACATTAGGTTAGTTTAATTAGT
AAATTGGACTCTACTTGAATTTTTCCATTTTCTTAGTGTAACTCCttttttttccttaaa
gatttattttatgtatgagtacactgtgtctgtcttcagacacactggaagagggcatca
gatcccattacagatggttgtgagccaccatgaggttgctggtgattgaactcaggacct
cggaagagcagagagtgctcttaatcactgagccatctctccagcccAGTGTAACTCCTT
TTATATAAAGGATAAAAAATGTGTTTGCATGTGAATAGGAGAAGGGAAGGAAGAAATATA
TAATTTTTTCTATAAAGGAACTTCTATATTTGGGTCCTCGTAAAGCTCTATAAATACGTC
TGACACAAACTCACTTTTCAGCTTGTGGTCATCATGTCTGAACCCTAACTAAAAAGCAtt
tttttttttttttttttttggagctggggaccgaacccagagccttgcgcttgctaggca
agtactctaccgctgagctaaatccccaaccccCTAAAAAGCATTTTTTAAAGTGAAAAA
AATCCATTTACATGATTTTACTTATCACtttttttttctttttttcagagctggggaccg
aacccagggccttgcgcttgctaggcaagcgctctaccactgagccaaatccccaacccc
TACTTATCCCTTATTAAAACTGATTTTTTTTTTTTTTTtttttttttggttctttttttc
ggagctggggaccgaacccagggccttgcgcttcctaggtaagcgctctaccactgagct
aaatccccagccccTAAAACTGatattaaattaaaatatacaagttttttttaaaaaaaa
CCTTTGGGTTTTcttatttcaagagcagtgaatatgtataaaacaccaaccttacagtgc
agaaatcttgcactgttttagcctaatagtcaggattcctatcatcctgttgatagagtg
tattatgttacacaatgtggtagaataaacctttacctttttggtcttcccataattcta
ttttagccatgagaaaacctcaaaatgtgaggacttctgtccagtgcctgattagtatat
ctcaaaatggtcaaggtcatttaagacaaagaaagattaagaaagtgtcatagcctagag
gagcctacagacacatgatgaccaaatgtaatgtgatatcttggatgggtcctgtgttca
gaaaaaggacttgaagtggaaactagagaaacatgaataaagtgtgtttagtcagtcagt
aacttactagtgttgacctactagtttatatcgtatagtaatgaaagatctttgtactgt
gtgtactacttctaaactttgctgtaaacaaaaaccactccagaataaaaatttgtgaaa
aaaAGCACACATGCTCATGTCAGAAGTATTAGGAAAACAGATAAATAAGAAAGTAGGAAA
AAAAGGTCACAGTCCTTACTAAATATGAGACttatatataagtacactgtagttgtcttc
agacacaccagaagagggcatcagatcccattacagatggctgtgagccaccatgtggtt
gctggcaattgaactcaggacctctggaagagcagccagtgcccttaaccattgagccat
ctctccagccccGAGAATCTCATTTTAATTTAAATCTTTCCTATGCATCCATTTGAAAGT
GACACTGTGATGTGACGTTTTGATGTGTATGTGCATGTTACCTTCAAACCTAGTTTTTAA
AAGTGTAACCTGggggctggggatttagctcagtggtagagcgcttacctaggaagcgca
aggccctgggttcggtccccagctccgaaaaaaagaaccaaaaaaaaaAAAAAAAGTATA
ACCTGAATTATAATTAATTAACttgtttaagacaaagtttcactatgtagcccatgttgc
ctagactcctccctcagcctcctgaatggtgagattttggtttgtgtcacTTttttcttt
gttctgtctatactgactccgggtaatttcatatagtcttaggactttaattggcttttg
gaggctaaatttcaaatgtatttctTTCCTAAGTTGCACTTTTTTTTTTTAAAtggagat
tgaatccagtgcctcctttactgtatgctaagcaagtcctctcccagtgggctccagctc
cagtcATGGATATCTtgtctaaaactgaaccgaaggtgctttccagtttgtcttgtaaat
ttacttcattcagcaaattggcaattctctcttttccagttgtgtagtatgcaaatagga
aatgcaggctcttgtctcttttttctttttttctcatttcattcaatctgataggaagct
ctcttggttaccttcatgatatatatgggttgtggctgctttttaccagttccactgctg
tcaccttgatctaagtgctaccactctcttctcatgcataatgtttcactaaccttttct
cctctattaacacctgtgcttattatagccttttaatataagagccttggtgaccattat
taaatatCATGTTCCCCCttttctggttgtcccagggattgaactcaggactaagcctgt
gctaggctagtgctgtaccactgaggtatctatactctcCTTTACTTTCTAttttgagac
agggtctcagaaagttgcttaggcttgccttgaattcaagagatagcccaaattgatctt
aaaacttgtgatcctggggctggggatttagctcagtggtagagcgcttacctaggaagc
gcaaggccctgggttctgtccccagctccggaaaaaagaaccaaaaaaaaaaaaaaaaaa
aaccaaaaaaacaaaaaaaaacttgtgatcctcctgcctcagcctccccagtagctaaga
ttatagacctgcatcactaggcccaattTAAATAATGACATTTCTTTGTTTTAGTTTCTC
CAGTACCTCTCCATGTTACTGTCATGATAGCCACAGGCATTTAAAATATACCATGTGATa
aacttgatgtgatggtaaagcctgcagttgtaagtggaggcaagggctctgaatttcaag
gtcatccgggttacatagttcaaggttagcctgggaggtatgatactttttacaaaaCAT
AACAACAGCCCATGTGTACTCTGGCCCTAGAGTTTGTGACTTGCTGAACTAATTTCTCTC
TTGCTTAACTTTAATTCTTTTAACTTTACAAAGAATTAAAAATTAAGAGATATGTCTTgg
ggctggggatttagctcagtggtagagcgcttacctaggaagcgcaaggccctgggttcg
gtccccagctccgaaaaaaagaaccaaaaaaaaaAAAAAAAAAAAGAGATATGTCTTATA
ATAGGTTACATTTAAATTGCTTTATACTGTATAATTTGACAATGGCTAATAATAAGTAAA
TCTGAGGGAGTATGCTGAGGGAGTAAGGGAGTAGTCACATAAACAGTTTTTGTTTATGTT
TGTTTAtttatgtttatcttatatgtatgaatatcttgcctgggggctggagaaatggct
cagtggttaatagcactgtctgcccttccacaggtgctgagttcaaatcctagcaactac
atggtggctgacaaccatctgtagggggatctgttgctctcttcaggaagggtactcatt
cattaaataaataaaatttaagaaaaaaagtgaatatcttgcctgcatgcatggatgtgt
accatgtgcctggtgcctttagaggccaaaagaaggtgttggtgcccatggaactggagt
tacagatggtgtgattatcatgtgggtgctgagaactgaacccaggtcctttgcaagggc
agcaaataatttcaagtattgagccatttctctagccccAGTATTTCTTGAGTGTTCAGT
ATATTTAAGTTCTTTTTTATTTACTATTATCTCACTGTTCAATAAACCAACTGAGCAGTA
TTATTTTTCTCTTTTCTTGTGTGTGTATGGGTTAGCTTTGAACTCAGAGTCTAAAGCATG
CTAAGTAAGACCTTTAGCATGCAGCTGTCAACTACTATTGTTATTGTTTTCCTTTCTGTA
GAAGTACTCATCTACTAAGTGGGAGACCTGAGATTAAGTTCAAGACTTTATTACTCCAAA
GCAAGACACTCATATACATACAGGGTTAACCTGAAGGTATAAAAGGACTTAGAAACCCTG
TGTGTGACTTATAATCTTAGCACTTGGGAATTTAAGGACACTCTGGAAAACCTAATGAAA
CTGCGTCTCAAAAAAATACCTCCACCCCCAATTAAATAAACAATCAAAAGGAGCTTGGAT
GGGCTGCCATTGGAGCTCCCTTGGTGTATAggaagctcacagcttaatccctagtacttg
gtaaatgtgttggaatagaagttaggaagttcagcggttcagtgtcatcctaggctgctc
agaaaagcaggtccaatctgggctgtatagaaactatacatttaagaaacaaaCGAGggg
gctggagagatagctcagtgattaagagcactgactgctcttccagagatcctgagttca
attgccagcaaccacatggtggctcacaaccatctgtagtgggatcagatgccctcttct
ggtgtgtctgtgaagacagacacagtgtactcacatacatgaaataaataaacaattctt
ttaaaaaataaaaaCAAACAAGACAACAACaataaaatttttagatatacaaaaatctaa
attattttaattattCAAGGTAATTGATCAACTGAATTGTGTCTCAGTTATAGTCTCTTA
TTTTTCTATAAAGCATAGCAGATATTTGAGGTTTGCTTTTGTTTGTAATGTTCAAATGTT
GATGGATAAAACCTTTCCTTGAAAATGCAAAGCTTCAGTTGTGGAAAACAGCAGTTAGAG
CAGGAGTGTGGTGATGATGTAATGTAGTGGAGGATGTGTTTATGTTTCCATGTGTTCATA
GTGATTAGAATCCCTAGGGGCCAGTCTAGTATGAAGAGGGACCTTTTATATTTAGTGAGT
ATACCCAAGGCAGTATTGTAGAGATAAGAAAGCAAGATTAAAGCAGTCAAGTGAAGTTAT
TCCTTAACTTTTTGAAGCACGTTTTACATGGATATGGCTGTTGAGTTGTTTTTGTCCTTT
GGCCAAAGTTTGTGTGTTAGCTTGATGAAATGTTATAAAAATGATAATTTATGAACTTAT
TTTGGCCTTAATGCTAATCTTTTCTCCATTTATACAGCACTTTCTAGGAATCATTGTTTT
GTTCATATATTTAGATTTCTGAGAAGTTCCTttttttgtttttgttttttgttttttgtt
ttggtgataggttcactctattatgtacctctggctggcctggaactcactatgtagacc
aggcaggccttgaactcacagagatttgcctgtctctgccctatagtcatacactatcac
aactggctAAATCATTCTTTTAAAAACAAAATACTGGGTTGGGCCctggagagatgttta
gtggttaagagcactgggcattctcacaaaggacttgggttctattcccatccctacctg
ggaccttataaccatctgtaaatcctgttccagtggatccaatgctctcttttggactcc
aaaggcaccgggcatgtacataatacactaacatacatggaagcaaaacactcaagcaca
taaaattaaaataaaAATAAAAGATAATGGGTTGCGTCTTTGGGGGGTGGCTATACAGTA
GGACACATGGCCCTTGGTTCCATCCTCATCATTAGTAACAAAGATTGTCTTTGCTTGGTA
GTAAGTTGAACTTCAAGAATTCGATACACGNNNNNNNNNNNNNNNNNNNNNNNNNNNNNN
NNNNNNNNNNNNNNNNNNNNTCTTTtttttttttttttctttttttcggagctgaggacc
aaacccagggccttgtgcttgctaggcaagcgctctaccactgagctaaatccccaaccc
cTTGTTTAGTCTTTTTGTAGCTTTATGAATTCATACATTTTATGTGTAGTTCTAGCCCTG
GAGAGTCCTGTGACTGTTTTTTAATttttaattttttgagaaaaggtcttgctgtgcagt
ccacagtagctggaattctctgtcctttcttagcttctcaggcacttggttgtaggtctg
caccaccaTTTGGCTTGGGGATATTACTTAAAGTAAGCAATTATACTTGAAAGAGAACTC
TGAATAATGAAATAAGTAACAATATCGAATGGAAGTTAACAAGCCTCAGTGCTACATTAC
TGGGAGAATGTCCTTTTGTTCTGCATTCTTCATTTTGTAAATTAGGTAAGCTGTTGACAT
CTTCACAGCCTATTTGACTTATTCAGGCCACTAATTATAGAATTTGTTGCTTAGAACATG
ACATCTTTTTGTTAAGGTGCTAAGAGAGATTCCTGTGAGATTCAGCTTAGTCATGTCCTT
AGCAATTGTCTTGAGAATTATGTTGGAAAAGCAGTGAATTTCTACAGCAAATAAATATTT
CAttgttttttaaagaaactagtactatataggattcacaaaacaaaacaaaacaaaaca
aaactcctgacacctataaaataatagactagactggcctccaactcagagattcacctt
tctctgccttctgagtgctgggattaaaggcatacaccactattgcctatctTGTTATTT
TCATTTATTCATTtatgtgtgcatgagcccatgtgtgtgggggtcagaagacaagttggg
agttttctttttccagcttgtagactccagatatcaaactcgggacatcatatttcccag
taagtgcttcttcctgttgagcttctcactggtcAgttttgttctgttctgttctgttct
gttctgttctgttctgttctgttctgttctgttctgttctgttctgttctAGAGGCAAaa
ccctagctggtcttgaactcactatgtggaccaggctggcctcatacttacagagacccC
ACCCAGCAAACTTTTTTTTTAAACAGTGTAAGTTTGCCTTTTCCTCTAGTTCTCTTTAAG
GTGTTGTTTGgtgtttgtgtgtgtgtgtgtgtgtgtgtgtgtgtgtgtgtgtgtgtgtgt
gtgtgtgtgtttgtttgtgtgtgtgtggtgtTGGGGTTCTTCCTCCCTACACTAgaattt
aacctaatgccttggcaagttagtcaaggctttgccactgagcagcatcctgagtgagat
ggcttagcagataaaagtgcttgctgtcgcttgcctaggaagcacaaggccctgggttcg
gtccccagctccgaaaaaaagAACCAAAAAAAAAaaaaaaaaaaaaaAGTGCTTGCTGTC
TAACTTGACAAGAAATTCTTGGAATGTAGCAGAACTTCATTTCAACCCAGGATTATTTTA
ACTTCTAAAAGTTTTTATTATTTATTTATCTGTtgctggctatgtaatcgggaccctcac
ctatgtcaggcaaatgctgtgccactgggttatatctctagctcACATGTTAAGTCTCTA
TTCTTCTACACCCCCCCGAAAAACCccaaagctgaggaccgaacctagggaagtgctcta
ccattgggctaaatccccaagcgccTTTTTTTTTGGTTTTTTTTTAAAGTCTCTATTCTT
TTTTTGGGAGTAGGTATTGGAGGAGACAGTTCCCTTAATGTTTACATTCTGTGAATTATT
TTCTCTGTATATGTAGCAAGTTCAAACTAATTTGTAATATTTGGTTTTCTGCTAATACTT
GATTACTTGATCAGTTGTTTTCCATTTATCATATATTCATAATCTATCATGTATAATTGT
GTTAGGGAAGAGAAATGTGAGTTATGATTCCAGCATTTGATGGTATGTGTTCAGCTGCTA
AATTGTGGATTAAAATATCtagatttgaatgcttaatcattaggaagttgcactacttgg
gaaggattcagaggcgtggccttgttgaggaagtattggggttgggtggggtgggatggg
gtggggtggggtgaatttagaggttccaaaaataagccaggcccagtggctctttattcc
ggctgtttaccgatccagacatgtagagaactctgagctgcttctctagcaccatgtctg
ccttcatgccatcatattccctgctatgatgataatggactaaacctctgaaactgtaaa
caagccccaattaaatgcttttatcagagttgctgtagtcctgatgtctcttcaccacaa
tagaatactgactaagacaGCCTTATAAGGAGAAAGGGTTGGGAAGTGTAAATAGTAAAG
GAGTTGTTAGTTAAAGTGACAGTATAAAAGAATAGCTATGCACACCAGATCTCAAGAATA
ATCACATCAACGAGTAAAAACATGAGACACAACATAATTTAAAACAAGTAAATTAAATCA
TCTCTTTAGACCCTCAATAAAAGCTTATTTAtttatttatttttgagacagggtctctct
acatatccatctgtcctggaactcactatgtagaccaagttaacccagagatctacctgc
ctctgtctccaagaaagttaaaAAAAATTTTTAAACTTAAAAAAATGTACTTTTAGTAAG
TATGTTTTACTTctggatgtggtagtatactcttatcccagctcccaggaggctgaggca
gggggatttctatatgcaaggctagcctgatctatatagagagttctaggatagtcaggg
gtacatgttgagaccatctttgaaaaTATATATATTCTTTGAGAATTTTTGTATGTACAT
AAGTGTATTTGATCGTATGCATTCCTGTTTCTCCTTTTGAGAAATTTTAATGCAGAATAA
TCTGTGATCTAATTTGCTTATCATAGAAATTACTTGTAGCCAGAGAAGGGTAGGAAAGGA
CCTGTGGGAGAAACAGAAACCTGAGGTAGTCAGGTGAGGGAGCAGCAAGTCAGCCTTTCT
CTAGTGTTCTGCAGTATCATGTTGGTATCACTACTCACCTGCTTTGTGATATACTGCTGT
TTGAATAGTAAGAACTCTTAGATTTAGGCTGACTAGTGGAACTAGTTTTTAAAAACCTGT
TTTTCTGAAATGTTTGTTTTAGAGGTCTTTGTTACTCCAGATTTCCAGTTTGCACTACAA
ATGTGTATTGGTACTGTCTACTTTAAAAAAAaaagatttatttattatataagtacactg
tagctgtcttcagacacaccagaagaggacattagatcccattacagatggttgtgagcc
accatgtagttgctgggatttgaactcaggaccactggtagccagtgctcttaaccactg
agccatctctctagccccCTAGGTCTACTTTTTTATGGGAGACTATAAACATGGAGAATT
CTTTCCTTGGAGTAATAGCTTATCTATTTGTTTATCTAttggttttttgagacaggattt
ctctgtgtagtcattggctgtcctggaactcactctgtagatcaggctggctttaaactc
ccagagattcacctgcctctgcctcccaactgctgggattaaaggcatgtgctaccacct
cctggttTCTTGGTGTAATTAAAAGAAAGGATGTAGTCTTTCTTCTTGACTACTTTTATT
ATACTGAGACTACTAATTTCTACGCTTGTGGCTGTTTGCAAATGGGGACTTTCCTGTTTG
TCCTGTTCTTAAAACACTGTTACTACCTTGTTCAAGGACCAGGTGCCATTTGTATTCTCA
TTTAAAGGGCAAGTAACCTCTTTCTCCTGGCATGGGCACATACAAGTCAGTGTGTCATTT
TGAGCCTGTTGTGTTTTTTGTTGATTAAATCCCCTCGATCATAATGAAATGCTCTTATAG
TGGTTTTGGCTTTGATTTTGGGGGAGGGGAGTTAGTAGAACATTTttccctccctccctc
cctccttcctttctttcttcctttcttcctGATGGGGTAATGGCTAGGGACTGGGCTGAA
AGTGAGACACATTTGGGGTGTAGTGGGGCACAGCTAAGCCAGGCGTAGCCTGGAGCTCAC
TCTGCATCAGAGGAGCAAAGCTCAGGGGTGCTTGGAGGTGGAGGAATGAAGCCAGGGCTG
AGTGTAGAAAGCCTGAGACAGGGCTCCTCATAGAGGAGGAAACTGTTCAGAGTAAATGTG
ATTCCTTGTATCTCACTGATTCTTGTTAAGTGTTTGCAAGCTTAAACTAAGTTGTATCAC
TGCATACTCTTCCTTAAATACTTGTCCTTCCTATCAGAAGAAACTTATGCTGGGAAATCA
TCCCTTCTCCACAAAAACACTATCTTTGATGTGGAGATGCTCTgagttcagccagggcta
cataatgctgtctcagaaaaaaaaaaAAAAGATAATAAAGGGTAAGGTCTGAAGGAAATG
AAAACTTTTGTGATTAATTGCCAGAAGATACATCGTAGGCTGAGAGCCTGTTGCTAATCT
GGCATCCCAACAGCAATGGCTCATTCAGCTTCTCATCTTAATTTCTGAGTCTTTAAACAC
TAAAGAACTGTAGTTGTAGTGATTTTTTTTAACCTTTCTTATTATTAAAAGTTCAGAGTA
TGCTTATAGAGTATAAATTTATTTATTTGTGtttgagacgcgttcttactatgtggcctg
gctgtcctgaaactttatgtagacaaggctggcctcacactcagagatccactgcccacc
tctgccactcagtactgagattgaaggagtgtgtcattgtggcaggcCCATAGGTTTTTG
CTTTCTGGGACTCTTTACCCCAGATAGTAAACATTTATTTTCTTCTGCAGGAAAATTTCA
TGTACTTCATATAAATATATGATTGTATATTTAATCTTCTGCAGTCTGTGAGTCAAAATT
AGGGCCTCATTGCACTTTTGGCCGGTGTACTGAGCTAATTAGTTCTACTTTTATATTTAT
TTACTCAtttttttaagaaagagtctcatgtatcccaaacttgaacccactctagctaag
gataacttggaactcctaatctttctgcctctactccccatgtgctttaattataggcat
gtgGATCCAACCTTATAGCCCTACCTAATACTGAATTTTAAACCTCCTTAAGTTATGCTT
AATTTATATAAAAtaatttaaaattaataacttaaagatacaagtagaagaaatacaggt
ggccaataaatagtagaaaaagtgttcagtatttttagctattgggggaatgtaatttaa
aacTGCTTACAgggctggagagatgactcagcggttaagagcacccgactactcttccag
aggtcctgagttcaattcccagcaaccacatggtggctcacaaccatctgtaaagagatc
cgatgccctcttctggtgtatctgaagacagctacagtgtacttatatataataaatgaa
taaatctttaaaaaaaaaaaaaCAACAACAAAAACCCAACTGCTTACagccaggcatggt
ggtaaatgcctttaatccctgcactcagaaggcagaagcaggttgatctctgagtttgag
gccagcttggtttacagagtgagtccaggacagccagagctacccagagaaatggtctcc
aagaaaataaaaCTAGCCAACCAACACAAAAAACCACCAAAACCAgggttggggatttag
ctcagtggtagagcgcttgcctagcaagcgcaaggccctgggttcggtcctcagctccgg
gggaaaaaaaacccaaaaaacaaaaaaacaccaaaacccaaaaaTCTGCTCtgtgatttc
atctcacccaacttagcatggctcttaacgaataaaacaaatgatagcaaatgctgagga
cacttaggtggggatggaggcgggaacagctactatgggagtcaggtagaggggactcaa
aaacaaatgcaagtactgtccgaccctgccctataccactcctcagtatatatttaaaag
tctaatataatgtgcttcagctatatgtgcgtatctgtgttcattactccactgttcaca
atagctaaaaactggaaccacctagacatccatcagtagatgagtggatgaagaaaattt
atatgttcaatggaacattattaagtcataaagataaataaaattgtaatatttccagga
aaatgaatatggctttgagatctttatTTCTTTTCTTCTTTCTTTTTTCTTCTTTTTTCt
gtgtgtgtgtgtgtgtgtgtgtgtgtgtgtgtgtgtgtgtatgagagagagagagagaga
gagagagagagagaATGAAAGGGATTCAAAGGATGGGAGGAAGCAATCTAAACCGAGGTG
GGAGAAAGGGGTAAGCAGACTGAGAGGATATATATATATATAACATGAAGGAAGAAGCCG
TAATTATTTGGGAGGAGATGGGGCCAGCAAGAGAGGAGAGAGGGGTGAGGAAGGGCTGTG
GAGGAGGGGAATGATAAGAACAAAGTAAAAAAAAAGTGACTTGTATGTATGAAAAATGCC
ACATGAAACCTGTTACTTTGTACACTAATTTAAAACATTTAAAAATACAATTAGTTCTGA
CTAATAAACGTCTACTACAAAAAAGTTCAAATTGTTTAAAAGGGTATATAATGAAGTGAG
CATTGAACAACACTGCTGTTATCTAAGCCGAGGAGAAGGTGGCAGCTTTCTTTCACTCAG
CCTATCCAGTATGTTAATGTCTTTTGTTTGCATGCCTCCCATTGGGTAGCAGTGGGAAGG
AGCACTGGGACTGCCTACAGCACCGCACAGCTAGCTCATCTCACTTTAGTTGGGTGGCAG
AGTGAATGAGAGACTTTTACTAGATTTTTTTTTTTTAATCCAGTGAATGGACATTTTCCT
GATAGTAGATACAAGCACAGTATGTTAAGAACATGGCTGAAACACATTGAAGGAAAGGTA
TTCAGAAATGAGAACAAGTAGTTTTCTTCCTTAATGAATTTGTAAGAGTTTAATAAGGCT
TTCATATAGATCAATAATTCTTAATATGTATTGTATGTCAGGCTTCTATTTGTACAAATC
AGTAAGCTGTTGTTTTCATTAGATAATATCTTAACATGATATAAATAAGAAGTACATTTT
TAGAGTATTAGTTTTAAAGCAAAAGGATGAACAAAAATATTAATCTTTAACAATTTATTT
TGGAAAGAAAAATACTGAGAAGTTCCACATAAAGGAATCATATTTCATCCAGAGCCTCAG
TATATTAATTAAATCTACTTAACAAATATATATCACCTAATAGTTTATTTTTTGTTGAAA
GATTTCTAGGCTGTCTATATTTTTTTGAGATTGCTCTGGTTATGATGCAGTAAATTGTTG
GAAATTCTTAACATGAACACACAACAAAGAAGAGTTGGGAAGCTTTTTGTGAAGAGCTCT
GTTGTCAGCACAGTTTCGCCTGTGCGTCCTGCCTATTTTAGGGGAAGTCTATAATGCCTA
ATAGTTCTGTTGCCAGGACTTCATTAAGCTAATGTTGGATCATAGCCAGACATTCAGTTG
GTCAAACCCCACACTTCCCTGAGGCCTAAGAAGAGCAGCTGAGAGAAAGAGAATGAAGGA
GGGTGGAGGATGGGGGATAATCAAGAGAGGGTTGGAATACGAATTTTTACATAGAAACAC
AGATTTTTATTGAATCACGTATATTTAACAAACTTTTAGAATTAACTTAGGCCTCCTAAG
CCTTAGCATTCTGTTGTTTCTGTTAACAAGAAACAATACTGATAACAAATTTCTTTTTTT
CTGTGTAACTTTTTTTTTTTTCCTTTTCACttttcaagacaggatttctctgtgtagccc
tggctgtcctggaactctgtagaccaggctgacctcaaattcacaagagatctatctgct
tctgccttctgagtgttgggattaacagtatgtgtcaccacctccaggcACTTTTCTGTG
TAATTTTAAATGGACTAATACTTTTTATATTTTAAAGAAATAGAAACTTGATTAGAAATA
GTACCTCTACAAAGTTGATGTTGATTTAAGAAAGTAAGAAGGCTGAGGAGTGTGAGGCAG
GTGAGTTCAGGGTAGTCAGGGAAACCCTGTGTCAATAATGTAAAATAaaacacacaaaca
aacaaacaaacaaaAACTggtctggtggcagaggtctttaatccaggcactcaggaagca
gaggcaggtgaatctttgtgagttctaggacagcctggtctgcatattgagttacaggac
agccggggctatatgagagagcctctctaaaacaaTACCACCACCACCACTACCACCCCA
ATAAAAAAAGGAAGGACGAAATATTTTGTATTTCTGAAGCTGTTAAGAGCTTTTATTTTG
CATGTGTATTCTTTGCTTTCTTCGTTGGGTGGCCAGATACCTGGCAGGAAGCAGCTAGCT
GTAGATTGAATGTCGGAAGCCTGTTGGCTAGGATGGTTAGTTGTTAttacttttatttta
tgtatgtggtgttttatcttcatgtttgtgtaccacttacatgcctggtgcccccagagg
ccaggcatcagatgtgttgggagctgatttgtaggtaggtgttggaaattgaacctgaat
tttctaacagcagccagtgctcttaactgttgagcctctcgctagctctggtggttatat
ttagttgttgacttgataatagagtcactgaagagagtctctcagtgaggacttgtctag
gtaaagttgtgtctatggaatagcgtcttctttactcctgctaattggtgtgggaagacc
ctgcccactgtgggtgctatcattccttgtgcagggaatcatggacagtaaaagtgaagg
gaggtggccaagcacaagtagacattcatgtatttatttttcctctctactttttttctg
catgtgactagctgctttagggtactgccttggctttcctgcatgagtaagctataacct
agaattccaatatgaataaaccctttcagggtattttgttgcagcatctggaaaggaagc
taggataCTACccatcttggtgaggaaggcatggagtggagtggcttcttgcttacatct
cagtggagtaggaagcagagaaaggagaatgccagtgttgaactttttattcagtcaggg
acctaaggccatggatggtactagtcacattcaaggcaagtccttggcttccttgacagt
aagtcttcttcacaaatattttcaggaacaatgcccccaggcatttattaatccaataaa
attgacaaaacgaaccaccataCAATGTTTAAATGTTTTATGGTAGCTAAATTTCATTTT
GCCAAATATTTGGTATTAAACCCCAGGTCTTACCCATGTACACAAGCATACCACCCTTGA
ACTATATTTTTATTCCTAAAATTGTATTATAATAATTGTGGTTAGAACTATAGTTTCAAG
GTTTTTTTTTTTTAAATGAAAAAAACTACATTCATATTTCtgtatgtggatgagtgtctg
cttgccatagtatgtgtgtggaggttacaggaaaacctggggtggaggggtttgttgtgt
tctctcatgtgaatccccaggattgagcttgggttgtcagggttggcagtaagcactttt
tacccactaagccattttcccagcccTACttatttgagacagcatctcacatttattaca
tatcataggctgctttgaattttctgtctttctgctttttcctcccaagtattgggatta
cagacTTCTCTCCTACCTGCTTAGAATACAGTTATAACACCTAATAAAATGGCTCCTTTG
TAGTCTCCTCAGAGCTAGCTCTCTTCTTTCACCAGATATGTGGATTCATAGGTTAATGTC
CAGTAGCAATGGACACCTGACTTCATAAGTGACAATTAATGACCCTCATATAGTAGTGAC
ACAGTTATGAGGCTTCAGAGAACCAGAGACCTTATTTACTTATTTTTATGTATGTTGCAA
GACTACATTACTTAAATGTGTGTGTTAGAAAATATTCTTAAAAATCTTTGGCCAGACATA
GTGACACATACGGATCTCTGGGAGTTTGAGGCCAGTCATTCTTAATCTCCATTCTAGGGA
ATCCAACAAGCTAAATTTTTTCACATACTTCAAGTGTAATATTCTACAGAAGATTCAGTG
CACAAAAAGAATATGTCTTATGCTAATAAGCCAATACTATATTTGCCAAAATGTTAAAAA
GTAATCCTCTTAATACATTTTATTTTCgggctggggatttagctcagtggtagagcgctt
gcctagcaagcgcaaggccctgggttcggtcctcagctctgaaaaaaataaaaaaataaa
aaaataaaaaaataaaaaaataaaaaTACATTTTATTTTCAATTTTGTAATTTTTCATAA
AATAGAATTTTGAAAAATAtttatttttacgtgtgggtatcttgcttgcatgtatggttg
gtgcagtttctgggcaggatagtgccagaataggacactgagtcctctggacctggagga
ccttctacagatggttgtgagctgccatgtgagtgctgagaattgaacaccagttctttg
gaagagcagcaggtgcttttaaccattgggccatttttctagccTATAATATGgttttgt
tttgttttgttttTTGTATTAGCAGTGTCCCCCCACCTCCCCAGACACACACTTAAAAAC
AatgtgtataagtgcttttgcctgtaggtttgtctgtatatcacatgcatccctgTACAT
GTGCACTGTGGCATATGTGTGTATACGTGTAACATACACATGTAATACACAAGCAAATAA
ATGTAAGTTCAAAATACAGATACGCCCAATGGAAAGgcatctgttaatcaccgtatgcca
acaattgccagtaaacgaatgactaggagcttggggaaagacttaaaacTATATCCTGCG
TTCTTTATTCAGAAATTCCTATTAGGTCtgacaaactttaactgtatatttatgaggtaa
agtgaccctatgattggtattgtataaagtttagaatgatggatcaaattaactagcata
ttaattacttatcaaacatttatcatttattCACCCTGTTTTCAGCCACATGGTCTAACA
GTGCACTCTGTGCTCCTTTCCTCTTACTACCAAAGCATCTGCACACAGCAATGTTAGCac
atacatacatacatacatacatacatacatacatacatacaaacataTACATTCATATCA
ACAAAATGAATCTCCATAATAACTCTGTGCTTAGGTTTTTTTGTGtttgttttggttttg
agacaaggtttctctgtgtgtagccttggctgtcctcaaactcacacagatcctgtctgc
ctcagccccagaagtgctgggataaagtgtgcttcaccaccacctggttACTTTTAGGGT
TTTTTTTTTAAGCAACTTTTTTCTATTTCTTTATATATTTTTTAAGCAGCTTTATTTGAT
TAATTATACAGCATATATTTCACAGAACTGTTTGTATGAACTTCTGGTCaatatttttac
tataataatattaataaaGTACAAAAAAGCTATTATGATTCAAGTTCTTTCAAAGACTGT
TTCCTCTATTTTCTTGCTAACTTCTACTGTCAGAAGACCATCTGGACACTTTGAATTTAG
AGACTAGAATTAGAACTGGTCTCCAGTTGTTTATTATATTGTAATTTAGATACTAATGAA
GNNGTGTGGNCCTAAAGGCTGACGAGAAAATCAGATATAGTAGGAACTATTGTTGAATGG
TTATTTACTAACCCATCGTGGTTTTATTCTCATTAGAAGTCCAGACAAGAATGTTGGCAA
GGTGCCTGCACCAttgtgtggcctaagacaaacaaactgtggtccctcttattcatagag
caggaaatgagagctgttaaaggagctaaaatacctaactcttctcttttatggtctctc
ttctgatatatttcttaaaatatcaattaaaattatttgaagaaaagaataatgaaagtg
tagatcattcacatgagctttgccattctctattatttgtgcaaagctcatttaaatgca
gacataaaaatatttaTTTAGAAAAAATAATTAAAAGTTTATATCATTTTTATGTTTACC
CTGCCAACATTCAACCTTTTCTTGTTTGGACTTCTAGTAAGTGAATGGATTGATAAATAA
CCATTCAACAATAGTTACTACTATATCTGATTTTCTTGTCAGCCTTTAGGACCACAAAAC
TTCATTAGTATCTAAATTACAACTTATGAATTTGCCATTTTTATATTTACAAAATGCTCA
CTGGAAACGCAGATCTAAAATACttttatgtgtaagtgtgtgcctgagtatgtatgtgtg
tcatgtgtatgcatgagcccgcagatcagaggaggtaagaggaggatgtcagatctctgg
agttggaatcacagaaggttgtaagcatctgtatgggttctggaaactgcatctgtgtct
tctgaaagaggagtaagtgttcttaatccctggaccatccagccccCAGATGTTTAATTT
CAgctagggatgtgactcaagatttgttagaatacttgcctcacacctacaagtccctaa
attcagttcccatataaactgtacacagtggtatatacatacagtctcaatacttaggaa
actgaggcaggaggattagtaatctaaagctaccctttgctagtgagtttgaggctaccc
tggtgtatgtatggaggacggagaacaacgttgtaaagtcagttttcccttccaccaagt
gggttctggatccagccatgctgccaggcttgttcaccacatactctatcagagtcagct
aactggctccAGttgttctacttcttaaggtacacacagtctctcagaattctaccttca
actaacaggtgaataaggacagactgggagaagaggtatcatgtgtttccctgttagcat
ctttccttctgtgctgtcatacacagcataagtagctggctaatttaggagagtaataga
agtaagaaGTATGTATCTTTAACTAGTACTTGGAGACACCTGGGATCACAGCGTTCACCA
CCATCCCCAGCCTTGATATTAATGGTGGTTAAGTTCAGCTTTAGGCTTGAGGAGCAGACT
CCATCCATACATTAAGCGCTGATATTTTTGTTCTGTCCATTAGTTATTAGTTATTGTAGT
TCTGGCACAGTCTGTCTGTGCAGATACTTTTATTTTTAAAAAAATACATAAAGTTTAGtt
tactttattgtgtgaatgtgttgcctgcatatttgtatgtaaaccatatgaatgactagg
cctgaagaacccagaaggtgttggaaccccgaactggaatacaggaggttgtgagctgtc
gtctgggtgcttgccgaacccagtcctccaaaagagccagtgctcttgagtcccactgTT
CATTGTATTTCTTAGTAATGTGTTCACAGTTTATTCTACCAAGATTCTTTTAAGTTAGTA
TTTCATAAACAGGATTGATTGAGAAAAAGCAAAATGTATCTATTGTTTGAAGATGGTATT
TCTGACCATGATCAAGACTCAGATGATAAAGTACTGAAAGAGTTTCATCTTCTATAGAGT
GATTTTTACCTTTGAACTTTCTAGGTCAGAAAATAATTTCATATTCTCATTTCTTCGCAG
AAAGCATGTATTTGTGGCCACTTCTTGGTTTTCATTATTAACTCTCTGCCTAATTATACA
AATTAAATTCCTTCCCATAAAAGATTGGGTTTTGACAGTTTTTTGtttattgttttgagg
tacttttaccatgtattacagactgactttgatattctgtatattccagagtggccccag
agtcatagcaatccccctgcttccatttcctaagtgctgagattacagtcatgcatccct
acTCATGAAGAATTTGTGTTCTTGCTTTTCCTTATCATCAGATGTTGACTATATTGACAT
AGTGGGGTCTAAAAACTAGGGCAGGGTGTTGGATAATCAGTGTAAGTCACTCCAGAGTTA
ATGGGTCTTTCCCAACGCTCTCATTCAGTTAAAAATATAAAAGCTTTTAGCATTGTCCCC
AGCATATAAGATACATACAAGGTGCATACAAGTGATTTTAAAATAAAAATTCAGATTCTT
CTAAGAGTGAGGCCTTCCCAGGCACTTTAATCAATGTTCTATCTGAGATTTTAAAGAAAC
AGGAAATAGGGCGTAGGACCTACAAGGAAACAGGAAGGTTTCCCATGTTTTTATTTCACA
TTCCATTTGAATTATCTTGGAAACACAGGGGAATCACAAAACAATAGTTGTATAAGTATT
TTTTGTATTTTTATCTGTTTTATCTTTATCTTGTTTTTATTATATTATCATTTTGGGACA
CTAGACACAGAGTCTTTTATGTTTGGACATGTCTGGAATACTGTGAATTGATCCATCATT
ACTAGGGACTCAGTGAATGTTTGTCAAAAAGATACTGAGTTTTCTTTCtaattttaaatt
attaactaaaaaaaaatCCCAAAGTTCTCTTTTTAAATGTTCATTAAAACAGTTATATGA
Tctctagaataaataaatcattcaggtcaatcaggatatggggagaatatatacgttata
taaacagtaacaagtgaagttgagtgttataaatgaataacaaccatgctgaaaaacttg
gggaagacaggactagcctgagttatttcagaaaactgagattaaaacaagatgaattac
acataaccattatgtccttggctagttacttcatcgtagaggaatgtagtagttagcaat
tttgaattgttcctaggagatttacttgaatgtgtactgcattaacaaataaataagaat
agtgtttggataaggagagcaggcttcctaaccttctttgctgagaggattagaaattat
gatacccacagtactgctcaggtcttgatttcttgtaacattctccaagtgaaacaagta
agcaaaacaacccctggagaaatggttggttactaggtaggctaggggagagaaatcaag
atactgtagctggatcatttaatgatacaggaaaggtaagacctgctcaaaaatctatgt
ggggatgtggaaGTATAGAGTCAGCAAAGTAAAGTGATGGTAACTTTGGATCAAGTTTAA
CCATATGGTAAAAGGAATTCCTTCTAGTCCACACTAACATAATCAGATGTGAAAGAGGAA
ATGGCCTTTTATGTTAAAATAATTTCAAATTGATAAACAATTGTTTAGATTACTTTTGTT
TTTCTAGTAAAATTGTAGGAAAATGTATTCCTTGGTAAAATATTATTTCATGGaattttt
atttatatttaatatGTTATCCACTAGTTGTGACTCAAAAAAGCATTTCTTATATTGAAC
TAATTCAACTATTGATAAGGATAAGGATAAACTGATTATTTTTACATACAATAAATCTTT
TTTTTTTTTTtttttttttgggtcttttttttttttcggagctggggaccgaacccaggg
ccttgcgcttcctaggtaagtgctctaccactgagctaaatccccagccccTACAATAAA
TCTTTATTTTAAAAACATATTTTTATCTAGGCCTCACGAGTTGGAATAGTGCATGACACC
TCTGAGGGTAGGGAACGCCTTGTTCCTGAGAACATTTGAGAAGATCATGTTAGCTATGGT
ATATTAAGATGAAttcttgcttttttgaggatttgacttttttttttttttttttttttt
tccggagctggggaccaaacccagggccttgcgtttgctaggcaggcgctctaccactga
gctaaatccccaaccccGGTTATTTTTTAATAGTATTTTATAAATCTACCTTATTCCCAT
TCCTAGAAAACAGTTTTTTACTTTTGTACAATTTCTCTGTATGGAAAAAAAACTTCAGTC
CAAACTGGCTTTGTTGAACTTGCTGTAACAGCAGGACCTAGGAATTCTTTATAGTCTATT
AGTCTTGAAATTGGAATAGAGTTAAATTTATGCTTTTCCCTCTTTATGTCTATAATTTTT
CTATATTATTCAAATGGAAAATTCTTTTTGTCAATTAGCATCTATTTTGGAGCTTTTCCC
CTCCAAACCTTAAATTTACCTCTTTCTGGAACTTGAACTTGATTGTTCATATCTGTAATT
TTCAGTTGTTGCAAGTAAAATTTAACGTTCCATATTCTATTTTAAAAAACCATTTCATTC
ACATATACACATCCCATCTTTTtctctttctgtctggtttcagaactcttgaacatcctc
agcctccaacgtgctggaattacaggtgtgtaccactacagccagctACGTTCCCTTTCT
GTATATCTCTATTGAATTATAATATACACAACTACTAAATTCACTTAGCCTAAAGAATTC
AACATggtactggagagatggttcagtggttaagagcactggctgcttattcgaagacct
ggttcagtttctagtacctatgtgacagctcacaaccatgtgtaactccagttctgtagg
aactgatgtcctcctctggcctctgtgggcaccaggcacactcgtggttcacaaacatac
atgcaggcaatacactcatacacataagttaaaaacaaGTAAACTTTGAAAAGAATTGAA
CATCtttagcatattcacagttataccatcactacaagtaactttaaaatatttttacag
cacaaaaagtcttagacccattattaataatttattcattctaactcctgataatcacca
atcgattttatttctatgaatttctcattcatttatttctatgaatttctatttcataga
tgtttaatcaggtaatatttatcttttgtatgtgtttatttcactggatatcctttcaag
gtttccatgttgtagccttaagactgtgtacagatgcatgttactatgcctggcttttta
agtgggggctagagatctgagccaaagtccttacgcttctgcagcaagcacttcgcttgt
tgagtcatatccttgacccTCATTTCATTTTTAAATTCATTTTAAATAttattatttgat
aaataagtggttgtttccacttttcaacgtcatgaataatattgttattaatgactgtgt
gccagttcttgttgggtacagtgccaggagtaaaattgctggcctatatgTTTTAAGTGT
TAATTCTCTTTATAAGATGGACACCAGTTCCCTGTTAGGACCCCTGCATTCTGTCAGCTG
CCTTTATTTTCTGGATTGTATACATTGAAGCACAGGAATTACAGAttttttttttctttt
ttttttcggagctggggaccgaacccagggccttgcgcttgctcggcaagcgctctacca
ctgagctaaatccccaaccccGGAATTACAGATTTTTGATAAAGCAGTTtttctttcttt
cttctttctgtctgtctctctttttcttttcttttctctctctctttctttttttgtttt
gttttgttttgttttgtttttgtatttttgagactttgtagctctgcctgtcctggatct
cattctgtagaccacagtggcctcaaactcaaagagatcctcctgtctctgcttcccaag
tgctggtattaaaggcatgtgccaccattgcccaacAaagcacaatttttccactctaca
ttctgtgttatgcctttcctgcagtagttaaatattgttgcctatccttgctcacaaaga
tgtgctgggcctatctatgctctttttcctgagcgttgtatagagtcttataatctttga
gttattttagttaattttttttaataatttgaaaccaggaggcatcaacttgattgcttt
gcatgtggttatccagttgcaacaccgtttgtgtggttaatcttttcctcattaaactgt
cttggcagtttaccaaaCTGCAGAtggtgctgcatgcatcttagctagcgcttaggaggc
cactgactgtcacaaactcaaggccagtctgggatacacagcaagacctcgtgtcaaaaC
TAGAAAATTTGTTAATTAATTTACCACAtattctgttccacagatgtatgtgtttttctt
caagacaataccacactgttctcatttgatgatttgtggtacaatttgaaatcaggatac
agaaatcatctttttttttttttattttttggtcagattattttagctgttctaggtgct
ttgaatatcaatacaaaatttaaaagccagttactagttgttataaaagaggcaactacc
atttgataggctttgcattgaataagctggtaagtttgagaagttttgccactcacagca
ttgtcctgacattctgtacaaatgagatgtctgctgaaagcttttttttaagtaatgttc
taagttttcagtgtatgagtcttgcaCTCACTACTATTTCTCTTGGAAtgttctctgcta
gtgggtagagagacagttgacttttatacagtgatcctatatcctggaatgctgctggat
gcatttattcgctctaacttatttttaaaagagattccttaggaattgttatgtacaaga
ccatgtgacctgcagttaaatgtctttcttatttcttttcaaatttggtcttttatgcct
tagtttttgtagacttttctaacacagtgtttagaagaattgagggagctaatgtctttt
cttgttcttgttttcccaccattgaatatggtattagttaagggtttttcattgttacac
tctctcagatttagaagttgctttctattccataattaatgaacatcttagtcatgaaAT
TGTTggatgacctgtggaggtcattggatcctctggaactggaatttcaagtggttatga
ggcactgtgtatatgctgggaattgaacccaagtcttctgcaaggacaacaggcattctt
tttttttttttttttttggttctttttttcggagctggggaccgaacccagggccttgcg
cttcctaggtaagcgtctaccactgagctaaatccccagcccctaggcattcttaactac
tgaaccatctctccaccccAAATAGTTGTATATTCTTGACATCAAATCAATACTGAGTAG
TATGTATATTATTCCACATAGAAAAATAGAAATGCTAATCTTTTAGTGTCTTCTCTTTTC
TGTTCTGAACCAAACATGACTTATTCCCAACACACACACACatgtatatatatatgtata
tatatatatatatTGAAATTCAAAGCAGTAATCGAAGATATTTAAAATGTTTTATTTTAT
ATTTCCCAAGGAATATTATTATATAGGTAGGGCACATTTCTATTATATTctaggaaattg
atggatcatttggtaaaacttcttgagtaggcatgaggacctgagttcaaatcaccaacg
atcatgtaaaatatatggtaaccctgacattggggaaggcagagacaggtgactccccag
agcttgccagctagccagccagcctagcctggaatggcaggtgccagctttagtgagaca
gattctgtgtcaGGAGTGGAAGACACCTAAAAACATATACACACCTTTCCACACAGAGTG
ATCATTCATTTGCAGTGTGGGCGGAAACACTGAGCCAGCCAAACCTTCCTATAACCATAT
TAATTTATACACtattgtctatttatatcactagcatacaagcactttgagggaataaca
ctgtcttactcataccatatccccaggtttagaatactgctgccacataacaggcactta
gtaaaaagttgACTCTTTAACAGAATTCATTTTTTTTtttcttttcttttctttttttcg
gagctggggactgaacccagggccttgcgcttgctaggcaagcgctctaccactgagcca
aatccccaaccccAAAAGTTGACTCTTTAATGGCTATTTTGCCAGTCCTGGGATAGAAAG
CCTCTTAGAGGCATGGGATGGGCTTATCTGCCTTTGTTTGTTTTGTTGTTGCTGGATTAG
AAAGAACAATGTTTTGGGTTTTTTGTTTGCTTATTTGTTTTATTTGAGAGAGCTGAAATG
AACTGACTTAAACTGAGTTAAGATTTATGCATGTGCGTTAGTTAGCTTTTAGTTGCTTTG
TGAATTTGTACAGAGAAAGTTAATAACAGATGTAAGACTGCTGTTCCTAGTTGGCCATTG
GCTAGCGTATGGAATTTGTGTTTCGGAGTGCTCCCGTTGAACGTGACCActgaggtgatc
caggcagacaaacgaacctgcagagatgagagagagtaaaagggtcaaactgactttgtc
acctgagtcagatttctgggaatctgatgcagggtggttcactgtcagaatatttaaaac
acagcacaatttgggaaaaagtttccacgcaataatcattcccatttcaggtttccaggc
aacaatcattttatttcaatgtgcacaataaagcttaaggtgtgattacatggaaacttc
tttacaaagtacaagaccacaaggttgggttctatagctaaaaggcctaagagtgtgctc
tctgactgataacatgaaggttatcaggttatacatccgaatgatatctccctaggatag
gttctgttaacagtgggagctgaagttaatgatctagggagggagagtctggggtaatca
ttctggggaaattgggtgaggtctgtctctatagcaaaaggtggatggggttgtctccat
agatagcagaaaggtcttcaggtcattaacagtatccattcccatccttctggatggaat
gctggcattttatattttctctcccattaaggagacgcccctacgttattaacattgcta
gtttccctgggtgtctgtgggtgcaaggactttggtgctccTCCTACTCTCAAaagagta
gtttactatgtttgtgttgtttgtgcaaacagtatagtttttgttaaccatcttcttttc
ttttgtgagtctggaattttggtaccaaactaaaagcactttcttgaccaaggtattcaa
taaaacttggaagacttgtccctagacaacatttcatatatttcagaattcaccattggg
gACTGAGNNNNNNNNNNNNNNNNNNNNNNNNNNNNNNNNNNNNNNNNNNNNNNNNNNNNN
NNNNNNNNNNNNNNNNNNNNNNNNNNNNNggaccgaacccagggccttgtgcttgctagg
caagcgctctaccactgagctaaatccccaaccccTTCTCTTACTTTTTGTTTGTATTAT
TTTGTTGTGACAAATACAGCTTTGTATATAACTACTGAGTTCAGTAAATCTCAGGAGTCT
TCAGCACAGCATTAAATTCAAGAAAATGCTAAAGAGGTATTTGCTGATGATTTTAGTCTC
CCAGAGTGCTCTTAATTTGAAGTTATGACAATGATTAACAGAGTAGCAGTTATCTCACCA
TCTGGGCATAGAATATATATATTAAgagctgagttgcagctctgtagagcccttgcctat
gtgcaagatccaagatccatttctcagcattgcatagaaGAGGAGGGCATAATTAATACA
CTTTTTTAAAAAAAGATTATTTGCTTTATAAAACGATTCATTGTTAGATTGAAAAATAAG
AGTTCACTTTGAATTATTATGATTGAATTTAAAATTTTGAGTTTATACTAAATTTCAGGG
GGGAAATTTCTGTTAAAATAATATATCTGTggggctggaaaaatggctcaggggttaaga
gcacttggtattcttgcagaaccctaaggttcaattcctggaatttcatggtggctgaca
accacttgtaactccagttccaagggatctgaagctctcttggccttccaagggtacAGT
TCCAAGGCATGTAGGAAAAATGTGCATTAAAAAAaaagatttatttattgtatttatatg
agaacactgtagctgtcttcagacacaccagatgagggcattggatcccattacatatgg
tcgtgagccaccatgtggttgttgggaattgaactcaggacctctggaagagcagtcagt
gcttttaactgctaaaacatctctctagccccAAAATAAATCTCTTAAGAACGATATTTG
Tggggttgagaagatgactcagtttgcaaaatggttgccatgtaagtgagaagttgagtt
tggatctctagtactcatattaataacaaagataatacagtaattctagtgctggagagg
caaagacatgtggcttcctggactctggctagctagcctcatttacttgatgagctctag
gttctgagactctttcaaaaaattaagtggacagtgattgaagaggacatccaacatcaa
cctctggagtgcgcgtgcacacacacatgcaTGCGACTATTACTGGAGCGCTACTCTGAA
ATCATAGTTCATTTTTGTCCTTAGGCATGTGTTCTGGGAAAAGGATATCGTTGCTTCTGT
TATTCAGTTATTTGCCCCATGCCTGCAAGGTTTCTGTGCTGTTTATTTTAGATAGTTCAT
TTTGACACTTAGATAAACAGAAGCCAAGCACATAAGCATACCCAGAATTAGTCCCTGAAC
TATGTTCTAGGGCAGAGATAAGATGCTTAGACTTCTCCAGTACAGATAAATATATTACAA
CTACTGGAGGAGAAGTGTTGTGAGACTTTTGGATTGTTTAGACATAGAATGGCAGTGAAG
ATTTTTTAAAAAAAAAATTGATAaactgggtgttgtggcttatgcctgcattcaggctta
gagcaggaactgtgatttcaagatcagcctgggctacaaaatatgttccaggccagcctg
ggcttcaaagggttgctgtctTTCAGGGAAATTCACTTGAAATTATTCATAGTGAATTTA
GCAGATGTTCAGAATGGTAATCATCTCTCTCATGTCTATATCTCGCCTTACTAAAACAGC
TTCATTTTATTTTGCATTTTCTGAACCAGAGATCTTGTGCATTTTGTTCCTTAGTTTTTA
TCTGCCCACGAGTAAACTGTTGGTTATTACTGTAATGTTTGGCCTCCTAAATCTTCTCAG
TATATAAATTGGCTATTTTTGAATTCTAAAAAAGTTTTGTAGAATTAATTTGAAAAATGT
TTCTCTATAATTGTATATAATTTCTAGAATTTTAGATTTGTGGATGCCAGACTTTGGAGA
CAGAAAAGGTATAGATTCCTCTCAAAATGTTAACCCAAATAAGATGTTCTGTGGATAAAC
CCAAGATTGTTTTGATTTGTCTTTGTTGAAATCCTCCTTTTGTTCCTCCTTGTTTCAAGT
CTTCCTCATGGAGTAAACTGTTCTCTGACTCCTGAGTTTCGAGGCTGGGTGCATGCCTGT
TCATTAAGCTGCCAGTTACCACCAGGCGGTTCATTCCTGCATTTCCGCTTTCTCTACTTT
TGGTTAGTTGTCAAATTTACCTGTATTTTCATAGATAGTGGTGACAGGCATGCATTGCTA
TTTATGTCTGTTAAGTAAATCGATAATCTATATATCATGAAAGATACAGCAGCATGTAGA
ATCTTTGCATTTTATGTCTATgtttggatgtgttgcccaatctggtcttgaattcttggg
ttcaagtcatctgttctcagctttctgagtagctgggaccacagacACCATCCATCCTAT
ATGTATAGAATTTTTAAAAATTGACATAGTATTTGAGAATTGGTTGAAATTAAACAAAGG
TTAAAAAAAAGTCTTATGTTCAAATTTTTTGGCGTTAAGAAAAAATTccggccacagggt
ggtgacacacctctaactctcgtgcttaggtggcaggggcaggcggagctctatcattta
ggccagccagcaaagcaagcttcaggaaagccaaggctatacagagaaacccagttttga
aaaaccaaaTAACAAAGAAAAGAAAGCAAATTGTTTAAGcaagcgatagtgatgcatgcc
tttaacccagcactcgggagaccagcacgtagatctctgtgagtttgaggccagcttggt
atatgtgctgattttagaaaccgtacagttatagaataattgccatctccagaaaagaga
aAGAGGAATGAAAACAGTATTTGAAGTATAGTGTTATTTTCTTTACCTGAAAAAAAAGAC
CAGACTTTCACAATTAATTTTAAAAATAGCATTCAAAGTGAGGAGTTTCATTATGGCTTT
TACTTTCAAGTTCTTTTTTATTGAAAAGATACCATTGAGTATCAAGAATATCAAGAGGTA
CAATAAGAgggactggagagatgtctcagtggttaagagcactgactgctcttccagagt
cctgagttcaaatcccagcaaccccacatggtggctgacagccatctgtaatgagatctg
atgccctcttctggtgtgtctgaNNNNNNNNNNNNNNNNNNNNNNNNNNNNNNNNNNNNN
NNNNNNNNNNNNNNNNNNNNNNNNNNNNNNNNNNNNNNNNNNNNNNNNNNNNNNNNNNNN
NNNNNNNNNNNNNNTTTACTTTTCATTtgtgtgtgtgcatacatgtatgcatgtatatgt
tcagaggacaatttacaggatttagttttcttcttccacagtgtgggttctagagatcaa
actcaggtcattaggcttggtgacagttcgtttacttactgagccatttcactggcccTT
TTCCTGTATTTATCAAAGGTCAGAAGCCATAGCATAAATGTCTCTCTTCCTTAGTCATGT
GTGGATGGGATGGTGTTTTGGAGAGAGTTCTTCACTGCAAAGCTATTTTGCATGCTGTAT
TTATCACCCCTCATTTGGCATAAGTAGGAGTTGAATTTTGTCAGGAGATTTTTCTTTCCT
TTTTTTCTTTTTAAATCAGAAGGATTATATGTCTTATATTTAAAACATTTAAGTTGTTTA
AGCTTCCATAACTCGAAAAGGTAGACATTTGAAGGTTGATTCTAGCTTTGCATGCTTGGG
ATAAATCTACCAATTACGTATCATTTTGAAATTCTCAACTATAGAATGGCCTTATAATTT
TCTAGAATAAACAAGTCTGTTTTCAAAAACTCCAGGGATTTCTGTTTTTATACATTGCAT
CCCTTATAAAATTTTATAAGTGAATTCTTCCTCCTCCTTTTCCTTCTCCtttgagacagg
tgcttactatgtagcctccattggcctagagctttctaagtagcccaggctgaccttgat
cagggaggtctgcctgcctctgcctcccaaagctgtaataaaagccatgtgcctgccacA
GAAGTCTTTGTTGTTGCTACAGTACAcaaggctctgccttctgtcttgctgagagagcct
tgggatcacaggcgaactacttccagatttacatggtttctgggcaaacatggcacccgt
gcttgcaggaccaacactgaactcattgagccatctcccAGGTCAAGCTTTTCTTTTCTT
TTttattattattattattattattattattattattattattattattttgagacaggt
cccatatagcccaaattgtcctgcattccctctgtagaccagtcttctgaagaccggttc
catagaactcagaaattcatctgtctttcctccgttcaagtgttgggattaaaggtgtgt
gccaccattgcccagctCTAATTCACTTGTTTTGGTTATATTCAGTTTCATCTATTTTCC
TATGAGTGACATAACTTTCTTCTTCTTGGCTGTAAAAAGTTCTCtatgttgggtctataa
cttagctcctgtgagtgtgcttcaaaaatactgatctgcaaacatccctgtgatgtgttg
gcgtgcagtccttggcataaatacttagtcgtggtatagctgggctgtaacatgcactac
atctgttgttggatgtatgtatattacaaacatccatactgatttccatagttggcttta
cattcctagaagcagtctaaggaagagatctcatcagcttttgtttttaaacaatagcct
tcggtgagatataatctaaatgtagtttgcatttctctaatggctagANNNNNNNNNNNN
NNNNNNNNNNNNNNNNNNNNNNNNNNNNNNNNNNNNNNNNNNNNNNNNNNNNNNNNNNNN
NNNNNNNNNNNNNNNNNNNNNNNNNNNNNNNNNNNNNNNNNNNNNNNNNNNNNNNNNNNN
NNNNNNNNNNNNNNNNNNNNNNNNNNNNNNNNNNNNNNNNNNNNNNNNNNNNNNNNNNNN
NNNNNNNNNNNNNNNNNNNNNNNNNNNNNNNNNNNNNNNNNNNNNNNNNNNNNNNNNNNN
NNNNNNNNNNNNNNNNNNNNNNNNNNNNNNNNNNNNNNNNNNNNNNNNNNNNNNNNNNNN
NNNNNNNNNNNNNNNNNNNNNNNNNNNNNNNNNNNNNNNNNNNNNNNNNNNNNNNNNNNN
NNNNNNNNNNNNNNNNNNNNNNNNNNNNNNNNNNNNNNNNNNNNNNNNNNNNNNNNNNNN
NNNNNNNNNNNNNNNNNNNNNNNNNNNNNNNNNNNNNNNNNNNNNNNNNNNNNNNNNNNN
NNNNNNNNNNNNNNNNNNNNNNNNNNNNNNNNNNNNNNNNNNNNNNNNNNNNNNNNNNNN
NNNNNNNNNNNNNNNNNNNNNNNNNNNNNNNNNNNNNNNNNNNNNNNNNNNNNNNNNNNN
NNNNNNNNNNNNNNNNNNNNNNNNNNNNNNNNNNNNNNNNNNNNNNNNNNNNNNNNNNNN
NNNNNNNNNNNNNNNNNNNNNNNNNNNNNNNNNNNNNNNNNNNNNNNNNNNNNNNNNNNN
NNNNNNNNNNNNNNNNNNNNNNNNNNNNNNNNNNNNNNNNNNNNNNNNNNNNNNNNNNNN
NNNNNNNNNNNNNNNNNNNNNNNNNNNNNNNNNNNNNNNNNNNNNNNGTTGTCTCTGTCT
GTCTCCCAAGTTCAAgaaaaaagtgaatgccttgtcttgttttgattgtagtggaaatgc
ttttgagcctttactggttagtataattactgttgactataggtttgtcacatatatctt
ttatgagatatatttgttgtgtttctagtcttttcagggcttttgtgaagggatgttgta
ttgtcaaaacttttacatcagttgagatgaaattataatttttctgcttgaggccattgt
tacttaaattgacttacatattttgaaccatcctttcctctgctatgaagccaacttgat
catggtgaatgatttttttttctggtgtgttctattttattgaaaatatttgatctatgc
ttagcggaaaactgatcagtaattttatcctttttgcttttaaataaaaagagtttggta
gtgttccttcatttccgttctgggcagtagtttgagaagCCTGAgaggccattgctgtgg
agttactaagttttggaggagtcgtgttgccttgatttttcatgtttctcgtgtttctac
attaggacttcaacatctggggctaagtcaTTGGTTGGAATGTTTGTTGTGTATTCTATT
TCCTTGTTCTTTCAGTGGAGCTGCTGGCAGTGTTCAGGAAGGAGCTGGGCTGTGTTTAGT
CACGGTGTCATTTTCCTGTGCCGGACTGGTACTAAGCCTCAGTCCCTCTACTACCCCGGG
GGAACACTGTCCATGGAAACAACGATCCTCTTTTATTCCAGTTTCAACTTTCACTTTATT
CCTTCTCAGGTTGCCAGATGCCTTAGAACTCTTGTTTGAACTGCAAATTGATTTTCCTTT
TCTTGGCTTTTAGCAGTCTCTGAAAACACTTCCCTTCTTTAGCGCACTGATCTTTCCTGA
AAGATACAAAGGACTGTCAGAGTCTGCATTCTCATTTCGTGAGCAGCTACTATAGTTTTA
AATAGAACCCTTATTCCCGATGTCCTTTCTTCTTAAAATGTGATATTTCTCCAAAGGATG
GatatatatatatatatatatatatatatatatatatatTCCTTCATGTAAATATATATT
CCTTCATGTATATATTTATCTTTAGATGGTATTGGTATTTTCTAGAATTTAAAAGTAGTT
TAAAATATATACATCAAGTCACATTTGTTTTTCATTGATTACTATCTGTGGTTTGGTTTG
TCAGAATAAACTATATTATGAAAATTTGATAACCGCAATACTATATACCTACTTGTAAAC
ATTCCGCTTACTTGACCTCGTACTTTGAAAGTGCTTCACATAGCAATAAATGTAGCAGGT
CTATTTATGTAAACTGGGTGGACAGAGTCATTAAGCCTGTCATTCCTTTTCTGTGCTTCA
ATTATGTCCAGAAACATTAATTTAATAAATAATATGTATTGTAAAGTGTTCCTGAATCAT
ACTATTCCAATTCTATACACGTCAAATAAAGAACTGATTCAGAAGGTCATAAGAAAGTAT
TGATTATGTTTAGTGATTATCTTTCCTACTCAGACATATTAGAAAAATCTATTTTAAAAA
ACCTAAATAAAGATCAGATGGTGCTTTTGATAACCTTTTACCTCCTTGGTACTTTCACAG
TGCTGGTTAGTGTTTGTTAATCAGTGAGTCACGTGACAAATGCTTTATTGGAGTCAGCTA
AATCACGTAGTATAGATGAAGAAACACAGGTCGGCATTAAACTAAGGAACAACTACCTTA
CTCCTTGAAGAGCTGCTGTACATTTTGTCCGGCTGTTTTAAGCAAAATAAAATCATTTTC
TTTTTGCTCAGAATTCTTGGGCTTTTAGGATTTttcttttccttttttaagatttattat
atatatgttacactcatacacacatactgtagctgtcttcagacacaccagaagagggca
tcagatctcattgtgagccaccatgtggttgctgggatttgaactcaggacctctggaag
agcagtcagtgctcttaaccactgaaccatctttctagcccGGATTTTTGTTTTTGACTG
TTCACtttttaaggcacggtctctctatatagcctgactggccgggaactagctatgtag
accaagttggtttgtaacttagagatctgcttgcctctgcctcccaagtgttggattaaa
ggcatccaatatcatgcctggcCTCCTCTGTGTTGGTTTTAAAGGTTAGTTTAGAACATG
GTATTtctctgtctctctgtctctctgtctctctgtctctctgtctctctctctctctgt
ctctctctctctcgtttgctcttctggaagtcactatgtagaccaggttggcctggaact
taacagctatccaccagcctctgcctccttccctgtccttctgctggaattgaaggtata
taccaccatgcccTTGCAGAAGATGGTATTTCTTTTTTTGAACAGCAAAACATATTTAAT
AATAGAAAGAATGATAAGAATTATATGTGTAAAAGTCTGTCATCAGGGAATATACTTTCT
TTAAATTCTTATTGCTTGGATATAAAAATTAATGTCCAAAGGGAATTGCTGGAGGGTGTg
gataaaaggatggttcagtagttaaatgcaagtgtactgctcttctagaggacccaagtt
cagttcacagcaaccatgccaggcagctcacagtcaccttaactcctgctacaggagcat
ccaacgcctctgtgggcacctgaactcatatgcacacacacgcttaaaaaaatgaacata
aatcttgaaacagaaaaTTTTTGGGTAAATGTAAAATTTAAAATTTATTCAACAATTAAA
TTTGAAGAATTTAGCAGGAAAATTTATAATCTTACTTAAATTAGATTATCATATATTATT
AAATGAAATCTTAAAGATTATTTTAATCAGTAGTATTATCAAAGAAACATCAATTTATCA
TTGTGTTCTTTGCTCTGTTTTTCAGCTTCCCAGAATCAAGAACGGCTGTGTGCATTTAAA
GACCCGTATCAACAAGACCTTGGGATTGGTGAGAGTCGAATCTCTCATGAAAATGGGACA
ATATTATGCTCCAAAGGGAGCACATGTTATGGTCTGTGGGAGAAATCAAAAGGGGACATC
AATCTTGTGAAACAAGGCAAGtaatatttttttaaaaaattatttaCCtttttattttat
gtgcatcggtgttttgcttgtatgtatctctgtgtgagagtcagatcttgggagttacag
acacttgtgagctgccatatggatgctgggatttgaacctgggccctctggaagagcagt
gagtgcttctaacagctgagccatctctccagtcccNCAAGTAACACCtttttttttttt
tttttttttttACTTAATTGCTTTGTGCTTTTGTGCTTTTTTTCTTTTGGGNNNNNNNNN
NNNNNNNNNNNNNNNNNNNNNNNNNNNNNNNNNNNNNNNNNNNNNNNNNNNNNNNNNNNN
NNNNNNNNNNNNNNNNNNNNNNNNNNNNNNNNNNNNNNNNNNNNNNNNNNNNNNNNNNNN
NNNNNNNNNNNNNNNNNNNNNNNNNNNNNNNNNNNNNNNNNNNNNNNNNNNNNNNNNNNN
NNNNNNNNNNNNNNNNNNNNNNNNNNNNNNNNNNNNNNNNNNNNNNNNNNNNNNNNNNNN
NNNNNNNNNNNNNNNNNNNNNNNNNNNNNNNNNNNNNNNNNNNNNNNNNNNNNNNNNNNN
NNNNNNNNNNNNNNNNNNNNNNNNNNNNNNNNNNNNNNNNNNNNNNNNNNNNNNNNNNNN
NNNNNNNNNNNNNNNNNNNNNNNNNNNNNNNNNNNNNNNNNNNNNNNNNNNNNNNNNNNN
NNNNNNNNNNNNNNNNNNNNNNNNNNNNNNNNNNNNNNNNNNNNNNNNNNNNNNNNNNNN
NNNNNNNNNNNNNNNNNNNNNNNNNNNNNNNNNNNNNNNNNNNNNNNNNNNNNNNNNNNN
NNNNNNNNNNNNNNNNNNNNNNNNNNNNNNNNNNNNNNNNNNNNNNNNNNNNNNNNNNNN
NNNNNNNNNNNNNNNNNNNNNNNNNNNNNNNNNNNNNNNNNNNNNNNNNNNNNNNNNNNN
NNNNNNNNNNNNNNNNNNNNNNNNNNNNNNNNNNNNNNNNNNNNNNNNNNNNNNNNNNNN
NNNNNNNNNNNNNNNNNNNNNNNNNNNNNNNNNNNNNNNNNNNNNNNNNNNNNNNNNNNN
NNNNNNNNNNNNNNNNNNNNNNNNNNNNNNNNNNNNNNNNNNNNNNNNNNNNNNNNNNNN
NNNNNNNNNNNNNNNNNNNNNNNGAATGAAGTTTGTATAAAAACCCAAAAAACTATTTAG
AAAAACCAAGGTCTACAACTCACTTTTCTTAAAAAAAAAAAAAAAAGTTTTGTGTTGATT
CCCCCCCCTTGGGTACATTTTTCATGTATTTTAATATTTATATGAGTCCCAGTCTTCTTT
TAAAATTAGAATAATGTTATATTATTCCAACCTCTTTTCCCCCATGTTATTGTAAATGCC
CTCTGAAGACATGTGTACCTCAGCACTATATTTCACTGTGTATATGTATTACGGTTTACA
TAAACGCTTTGAACACTATGCTGTTTTAAGGTTTTCACTGAAATGCATATCCAGCAATGG
AAACCTTCAAACATATATAAAAGTTGTGTCTGATTGCttttttttctctcttttgttttt
tttttttttttttggttctttttttcggagctggggaccgaacccagggccttgcgcttc
ctaggtaagcgctctaccactgagctaactccccagcccctttctcatttttttAAAAGT
AGATTCTTTAATGTAGAATTAATAGATCATAAAAATATATGGTTATTTTAAAGGCTTTAC
ATTAAAATTGCTATATTTTTCCAAAATTAACACACAAACTGATTACAGAATTGTAAGAGA
GTGACTGTCACTGAATCTTTGTTACGATTCCATTAATTTTTTAATTGAGACGATTTAAAT
CTAAGTGCTCTTTCTTCAATAGTTCTCATAGTAATGGCGCAGCTAATGGTAATCGCTTTG
TTGGCTGCCTTCCCCGTGAGATGTCTGTGGAACCCTTTACCATTTTCACTCAGTTTCTTT
ATGACTGTACTACTTAGTTTTATATGGCTGCTACAGTTACTTCATAATCTGTTGTTTTCC
TTACTGTACTGTTTCCTAACTTGCTTTAATATTGATCTGTAGGGTGCTGGTCTCACATTG
GTGATCCCCAAGAGTGCCACTATGAAGAATGTGTAGTAACTACCACCCCACCCTCAATTC
AGAATGGAACATACCGTTTTTGCTGCTGTAGTACAGACTTATGTAACGTCAACTTCACTG
AGAACTTCCCACCTCCTGATACAACACCACTCAGTAAGTATTAACAGGAATTTTTTTTTT
AATAATTCCTTGTTCTAGAAGTTTTGAAAACATAACGGATAAACATTCAAGGTTAGTAAA
AATTTACCTAAAATCTCCAAAGTAATATACCAGCACCAGCAAAGCTTTGGTGTATTTATT
ATCAAGTAAGTCTGAATCAAGACATGATTTTCCCTTTGTTTggcgttatgatgtgtgctt
gtaatcccagaactccagaggccaaagcagtaggattgtaaattcaagacagtctgagct
aactggtaagttcttacccagcctggactacataaaaggaccatgtctcagcaaacaaaa
AATTCAAAACCCTCTTTTTTtttttttttggttctttttttttttcggagctggggaccg
aacccagggccttgcgcttcctaggtaagcgctctaccactgagctaaatccccagcccc
CTTCAAACCCTCTTAAGGAAGGGAATTTGGTGATAGCAAATgagtgtgatggtgcaagcc
tttaatcctggcacttgggaggtagaggcagatggatctctatgagtttgaagccaatgt
ggtctacatagcaagttctagaccagccaggactacacagtgagaccctgtctgaaaatc
aaaataaaaCAACCATAATNNNNNNNNNNNNNNNNNNNNNNNNNNNNNNNNNNNNNNNNN
NNNNNNNNNNNNNNNNNNNNNNNNNNNNNNNNNNNNNNNNNNNNNNNNNNNNNNNNNNNN
NNNNNNNNNNNNNNNNNNNNNNNNNNNNNNNNNNNNNNNNNNNNNNNNNNNNNNNNNNNN
NNNNNNNNNNNNNNNNNNNNNNNNNNNNNNNNNNNNNNNNNNNNNNNNNNNTGGAACATC
ATCAACAAAATCCTAGATTTTGATTTACATGGATATACATGTAACTGTTGANTAGAGTAT
AAGACCATGTAATTGAAACTTGAAATACATGATATTGATGTAGACTTAGGAACTCAAAAA
TATCCACAAATGCATtatatgtattatatgtgtatatatgtagtcatataaaatgtatat
gtgcatttaaatataaatttaAAAATTTAAACACGCATACtgtgatagcttgaatgagca
cggcctctataggcttatatgctgttgcttggtttcctgttggtggaactgtatggaaag
gattagaacatgtgaccttgttggaggaaatatgtcactaggggtttcaaaagcccacac
cattcccagttggttttctttgcctaatgcttgtggatcacatgtaagctctcaggtact
gctataaccccatgcctgcctgcctgcctccatgttacctcccatgatggtccccagtga
actctttcttttctaagctgccttggtcatggagtcttttcacagagatagaaagtaacA
GAGGTAgaaactggtactagggagtggcacacattgccgtgacaggcctgcctgtaagtg
ctactttttggagaaatgtatgagactttggattagggtagtggttcagtgctggaagca
tggaaatactagtaggagcttggaagacagtagtgctgagagtaatgtgtgctatggagg
accaactccacaggtttcaaaaggggatcaatattagcaactaggccagaaatatctgtt
cttgtgatattttggcaaagaatgtagctgctttttgttcttgtcctaagaatctgttcg
aggctTTCTTTTGACTTTGTGGTAGTAGGACTCAAACTCTGGGCCTCAGGCATAATGAGA
AGGCACTTCTTTTTttttttaattttttattagatatatttctttacttacatttcaaat
ggtattccatttcccagtttcctgtccataggcccccatcccttctccctcccccatacg
ggtattcccccctccatcccccttactgctccccacccccatattcccctgcactggggg
ttcaaccttggcagaaccaagggcttccccatccactggtgccccaacaaggctgttctc
tgctacctatgcagttggagcccagggtcagcccatgtatagtctttcggtagtgattta
gtccctgaaagctctggttggttgacattgttgtttttatggggttgcaagctcctttac
ctctttgaatacttcctctaattcccccaaagggggtcctgttctcagttcagtggtttg
ctgctagcattgacctctgtattggacatgctctggatgtgtctctcaggagagatctat
atctggtccctttcagcatgcatgttttagcttcatcaatcttacctagttttggtggct
gaatatatatatatatatatgagccacatgtggggcaggctctgaatggccgttcAAGAA
GGCACTTCTTTTTTTTTtttttttttggttctttttttcagagctggggaccgaacccag
ggccttgcgcttcctaggcaagcgctctaccactgagctaaatccccaaccccAAGAAGG
CACTTCTAAGCTGAATTCCTACCtgtcttggttaggatttccattgcttaaagaaacagc
atgaccaaggcaactcttTTTTTTTtttttttttggttccttttttcagagctggggact
gaacccagggccttgtgcttcctaggcaagtgctctaccactgagctaaatccccaagcc
ccAAGGCAACTCTTATAAAGGACAACACTgggtagagcttcaaagcccactgccatgtga
tggatgcacttcctccaacaagccacacctccaaacagtaccacttcccatggatcaagc
atattcaaaccaccacCCCACCCacatacatacatttcttctttaacaaaagaaaaaaag
gcagaagcatttcagtagcaataaacatgtattatgcccatatcttagtctgtaatagtg
ttctctgctaaaagaaactattactccttgagaagatatttattccagaacaagagcaaa
gtaagtccaagactgaaatactttatgctagaaagtGATCCACAAGAGCCATGAtgcccc
ttattgcctctggccttgggtgagctagctggggcagcgctggaaagtttgccctcctga
taggagtgtgggtgagctgttgggctgacagctcagctaccacccaggcctagatccagg
gcttagagttggccaccccagtatccaccctgtctgtgagctgctggagtacgaaggggc
ctgttctataaacccaaaacagtaacaacagggtatctaaggggtgctggtgaggatcca
ttattgatagtgtagcagaagccagagacctgacagactcattgcagtgaacatttgcag
gtaaatctgtgtggataaaaggcatactgtgggacacactgtgacaaggatttttttctt
ttgggaggcagttgcaagtgctgaaggcgaatacaacgaagggacagggagatgagtgga
ttggggcacataatgtgaaatacagaaagtcaattaaaagttaaaaaaaaaTATGGAGCC
AGTTCTACAGAACCCCTTCACAAACTAAAATTGGGGAAGTTAGACTTCAAGAATATCTAA
GTATAATAGTGAATTTCCAACCATTTGAAGGAAGCAAAACTCATGAGTCAACTGTTAAGT
GCTAACTGATAGATACAGGAGTGTTGGCATTGGTCAGGCATCATTCAGCTTCCATCACAC
AGGTCAGAGAGGAAGTATCAAAGACGACCATAAATCTGACAGCAGTTTCAGTGAGGAGCC
AGGATATTTGTATGGTTTTAAAATGTCTCCAATTTAATTGTGAAGGGAAAATTAGTAATT
gggatttggggcatagctcagtggtatagattatttgcctagctttcgctgatccctagg
ttcaatcccTTGAATTATAATAAGAAGGAAGGGATAGGGAGAGGAGGGAAGACAGGAGAA
ACTAATTCATATGGGtatcttagtcactgttctattacagttcttataaaagaaagcttt
aatttggggcttacttacagtttcagaggtttagtccattatcatcctgtcagggcattg
aagcagaagctgagagctacatcttgatcatcctaattgacaagcatcaggagaggcaga
ctgggctggtgtgggttttggaaaggtcagaacccatccccagtgatttactttcttcaa
caaggcacatctatatatgctgatgggggcaccattcttattcagactaccacaGTggat
gtgctggtagatgcctgtaattccaccactagggaagttaaggatggagaatcagaattt
agccagtttgagttcaacttggcccacaaaagatcctatttcagccaagtggtggtgact
ctggcaggaggggcatacctttaatccagcactagggagacagaggcacatctctaagat
tgaaggcagcctcatctatacagtgagttctaggacagacagggctgttatacagagaaa
accctgtcttgaaaaatcaTTAATAATTAATTAATTaatcgtgattataagtggggaatt
ggaaattaccttgatcaagtcatcaaaattaccatattaatgaatgtcaaatgaacatcg
tgatacaaagaaacggatgcaggatcgctatattatagtactgaatcaagtcatgataaa
acaccagataaacttcaaattaggagcactctaGTTACAAAAGGGGTGGGGGAGttattt
gtttgtttgtttgtttgtttgttttttaaagatgtatttatttattatataagtacactg
tcgctgtcttcagacacaccagaagagggcatcagatcccattacagatggctgtgagcc
accatgtggttgctgggaattgaactcaggacctctggaagaacagtcagtgctcttaac
cactgagccgtctctccagcccTGTTTGTTTGTTTTTAGTTTTTAGAtttatcttacttt
ttgtatgagtgttttgcatatatgtatgcatgagcaccacatgcatgcctggacactgaa
gaggtcagaagaactggagttagggatggctgcaagccgccatgtaggtgctaagaactg
acccagaccatccacaagagcagcaagggctcttaactactgagccaactctctagAATT
GGGAGGGGTATATTTATAAATGTTAGTGCCGTACAAGACAAAGAGAAAATGGAAAAGATC
TCATTTAAAGAAGGGATAAGGAggtaaggtgcttgttatgcaaatatgaaggcctgagtt
tgaaatcccagcatcaacattaaagctggaagtgcatgtattacctcaaagaggggagga
aggatatggagacaggactactctggagctcaccaaattagtgagcttcaggtttattga
aaagattgtctcaaaaagaaagtagaaagtgaaagaggaagacagctgatattgaactct
agcttccacacaaagcacacaagcacaAATACAGCTATGTGCATACCACCCACACACAGA
CAAGCACACAATATATAACACATAAAAGCAAAATAAAGTAACCATTTTATGTTATTTTTA
TATTACATGTATATGTGTGTTTGTGTGTAAGAATGTGCATGTAAGTGCAGGTGTTGGGAG
GCCAGAAGACCTGCTTCTGTAGAGTGTTGGGCTTAAAGACCTACACCACTCCGCCTGGTG
ATTTTGTAAAttcttttttttttttttttttttttttttttAAAGGAGAAGACTTTGAAG
TTCAGGTTCTTTATTTCCTTTGTATACATTAGGCCATGAATTCGTATGGAATGGGCTCCA
GCAGCTCAGGCTCCTTTCCGTTAGTCCTCACAAAGTGGGCTTCTCTGGGTGGCGCAGGCT
GGCGCTTCAGCTGAACCCAGGTGCCCTTCTCTTTGGCTTCCTTTTTCTTCTGATCGTTCT
CCTTCACCCGCTTCAGGAAGCTGTCTCTGCTCTTTGAGTGCTTGATGTGCTCAATCCGCA
CATTGATCCTCTTGGCCAGAATCTTGCCTTTAACTTGCTTGTTTACAATGATGCCCACGG
CATGCTGGGTGACATTGTAGACTCTTCTGGTTTTGCCATGGTAACACTTATGGGGCATTC
CTTTTTGAACAGTGCCCATTCCCTTGATGTCTACAATATCACCCTTCTTGTAGATTCGCA
TGTATGTGGCCAAAGGAACGACTCCATGTTTCCTAAAAGGTCTAGAGAACATATACCGAG
TACCCCTCCTCTTTCCTTTTGTGTTCGTCATTTTGGCGAGTTACTGGAAGATGGCTGCCC
CGGCGGAAAAAAAAGCGATTTTGTAAATTCTTATAGAATAATTCATAGGTTTTTAGAAAG
CATAAGACAGCCACATAGCAATAAAATCTCTATAGACTATCAGTCCCTGTTTTTGTGGGC
TGTTACTAAAAGATTTAAAAGAATGAATAGTCTACTGGTTGCTTTTGCTGAAACATAGAA
TCTTTTAAAATAATTAAGTACTAGCACTTATTAATAATATTGAAAAGGGCTATATGAACA
CTTATATTCTATTTACAATGTAGATTCTACTCTTACTGTAGATTACtgtcgtagttacgg
tttctcttgttgtgaagagacaccaacactaaacccagcttgagcatctaagacctcaga
ggctccccctctgcacccccagtcatacactttttctagcaaggccacatgtcctaatag
tgcaactccctatgggtctatggggtccattttcattcagaccacAATTACCAGCTAATT
CTAGTTGACAAGGACTTTTCATCTCTGTTCAAAAAATGAGAAAATAAAAACATCATTGCT
TTTCTTTTTCCAGTTTTGGCAATTGAAGCATAGTTACTTATTGCATCTCCCAGGGAGGTT
AATTACTACCATTAAAAAATAAAAGAATTTTggagctggaaagatggctcagtggttaag
aacagtggctgcactgccagaggtcctgagttcaattcccagcacccacatggtggctca
cacccacatggtggctcacagccatctggaatgggatcaggtgccctcttctggtgagtc
tgaagacagtgacagtgtactcgtatgcatgaaataaattttaaaaataaaaaTTCTTAA
AAAACAAAAGAATTTTGTAATTAGAAATCTAAGCTAATTATTTTTTCTGTAATTCATAGT
AGTTGAAGTCTGCAGTAAAAATTCCGTTTAGTCAGGGCAATGTTACCAGATAGTTTTTGA
AGATAAAACTGGCTAGAGATGAGGGCTAAGGGTTCATAGTTATTTACTACCTATGCTCCC
TGTACCTCAATTTTCACTTTCTCCTTTTGCTAGTATGTTTTATAGTTTTGGAACAGAATT
GCTTGCTTTCATTTTTTGGGAACCTTAAAAAATACTAAGTAGTTGGGGCTGGGGCAGCAG
Tctagcactcacaggtggctcacagcccactatgactccagctggatccatgcctccttc
aggcctcagcatgaacgtagtacacatacatcatacaggcgaatacccatacaccaaaat
aaaaataaaTAGATTTAAATTTAAAAAGATGATgttgggcagtggtggcacacaccttta
atctcggcactggggaggcagaggcgggaggatgtttgagttcctggtcagcctgatcac
agcataagttccaagacagccaggactaggcagagaaaccctgAGTTGGCAAAGGGGAAa
cacacacacacacacacacacacacacacacacacacaGTATTCTATACCTACTTAATAT
ACAATTTACAGTAGACTTAGGTTCAGACAAAATTGTCAAATTAAGAAAAGTTAAGCTCTT
TTCTTCCCTTTGAGGTCTTATTTTCTGAAGAAGGAAATAAAACTTTTCTTCTTCATTCAA
CTTTCTCTTTTGCATAGCGTCCGAGTCTGACACTGTTAACTTTTCCAAGGCACTGTCCTT
TCCTCACTCATTAACAGTCCTATTACTAGCATGATTTCCCCTTGGTCTTAAGACAGTAGT
TGTAGATATCTATTTAATGGGGTTTTAATCATAAAATACTTGTATTGAACTTTAAAATAG
TAAAGAATCCTATCCTATATGCGATGAATGGTGATTAAACTTGTTTACTTTATCTAGGAG
GCTAGAGTTATTATTCTGAACAGTCTGTTCAGTATACCCCGTAAGATAAGCACTTAGTGA
TTTAATAGGGGCCGGGAGGCAGCTGAGaacatcttccagcacttgggatgtggcaggcac
tcttcttttacactctctgtatactaaagttttaatgtaacccgttcagaaacatgaaat
cgtttctaccatcttcttagtccacatcgaggacactgaggcttagatatgtaacagtca
catacctgatgttatagagtaacaaatggtagagacaagtatacaaacAATGGGCCCATT
TATATTTTGTTATGAGCTAAATTAGGGAATAGATTCTATTTTGAAAATAATCGTTTCCTA
AAATTCAGGAACCCTGCCACGATTTTCACTGTAACTGTATATCCCTAAGAATTCTGTTTT
CtatattatttaatattttcttaaaattatctaattaattaaaaGTTTTAtatatttatg
cttatgcgtttgaatgctgtgcctatatgcatgtatgtgtatcacacgcctatttgatgc
cctgggactggagttatggatggttatgagccaccatgtgggtgctgggaactgaaccaa
gttctttccaagagcagccagtgttcttaatcatagagcctctttctagtcACCTACATA
TATTTTAAATGCTTATCATTGTTGTGAATGAAAAGaaaatattataaaagtaactttaaa
gtttatttaaaaataaataaaaCAAAAGCTGTATACCCATACACATaaataaaatatatt
aattagctagatattgttgttttaaaggttgaagctggcattttctgtgttaaaagaaaa
aacaattagctaatgtttgagaggtaatagataaactactaccaagttgagatttttctc
tcaatTAGAGAAAAAAAATATTCATCAGGATgggcgtagtggcatataccttcaattcca
gtactcgggagacagagacaggcagatcttttgtgagttggaggccagcctggtctacag
agcgagttttcaggtcagccagggctacacagagaaaccGCCAAAAAAAGTCAGAGANNN
NNNNNNNNNNNNNNNNNNNNNNNNNNNNNNNNNNNNNNNNNNNNNNNNNNNNNNNNNNNN
NNNNNNNNNNNNNNNNNNNNNNNNNNNNNNNNNNNNNNNNNNNNNNNNNNNNNNNNNNNN
NNNNNNNNNNNNNNNNNNNNNNNNNNNNNNNNNNNNNNNNNNNNNNNNNNNNNNNNNNNN
NNNNNNNNNNNNNNNNNNNNNNNNNNNNNNNNNNNNNNNNNNNNNNNNNNNNNNNNNNNN
NNNNNNNNNNNNNNNNNNNNNNNNNNNNNNNNNNNNNNNNNNNNNNNNNNNNNNNNNNNN
NNNNNNNNNNNNNNNNNNNNNNNNNNNNNNNNNNNNNNNNNNNNNNNNNNNNNNNNNNNN
NNNNNNNNNNNNNNNNNNNNNNNNNNNNNNNNNNNNNNNNNNNNNNNNNNNNNNNNNNNN
NNNNNNNNNNNNNNNNNNNNNNNNNNNNNNNNNNNNNNNNNNNNNNNNNNNNNNNNNNNN
NNNNNNNNNNNNNNNNNNNNNNNNNNNNNNNNNNNNNNNNNNNNNNNNNNNNNNNNNNNN
NNNNNNNNNNNNNNNNNNNNNNNNNNNNNNNNNNNNNNNNNNNNNNNNNNNNNNNNNNNN
NNNNNNNNNNNNNNNNNNNNNNNNNNNNNNNNNNNNNNNNNNNNNNNNNNNNNNNNNNNN
NNNNNNNNNNNNNNNNNNNNNNNNNNNNNNNNNNNNNNNNNNNNNNNNNNNNNNNNNNNN
NNNNNNNNNNNNNNNNNNNNNNNNNNNNNNNNNNNNNNNNNNNNNNNNNNNNNNNNNNNN
NNNNNNNNNNNNNNNNNNNNNNNNNNNNNNNNNNNNNNNNNNNNNNNNNNNNNNNNNNNN
NNNNNNNNNNNNNNNNNNNNNNNNNNNNNNNNNNNNNNNNNNNNNNNNNNNNNNNNNNNN
NNNNNNNNNNNNNNNNNNNNNNNNNNNNNNNNNNNNNNNNNNNNNNNNNNNNNNNNNNNN
NNNNNNNNNNNNNNNNNNNNNNNNNNNNNNNNNNNNNNNNNNNNNNNNNNNNNNNNNNNN
NNNNNNNNNNNNNNNNNNNNNNNNNNNNNNNNNNNNNNNNNNNNNNNNNNNNNNNNNNNN
NNNNNNNNNNNNNNNNNNNNNNNNNNNNNNNNNNNNNNNNNNNNNNNNNNNNNNNNNNNN
NNNNNNNNNNNNNNNNNNNNNNNNNNNNNNNNNNNNNNNNNNNNNNNNNNNNNNNNNNNN
NNNNNNNNNNNNNNNNNNNNNNNNNNNNNNNNNNNNNNNNNNNNNNNNNNNNNNNNNNNN
NNNNNNNNNNNNNNNNNNNNNNNNNNNNNNNNNNNNNNNNNNNNNNNNNNNNNNNNNNNA
ACATTATAATTTTATTCTGTGTTGTTAAGATTAGAAATTATAATTTCTAGCATCTGGCAA
CAGATGTTTTTATCTCACACCAAGCTAGGAAAGAAAACTTACTTTCGCGAAGCCAGTACT
GGCATGGGGCCACAAGTAGTCTCTGACTTCATTTTTTAGTGTTTCTCTAAGAGCATTAAA
TAGAAAATGGGAAGTAAGAATGGCTCAGGATGCTTGTTAAGAGCCAAAACAAGACACATT
TTATACTTATTAAAAGGAGAAAGAGCAAAAAATATGTGCACATTTTAGGAAAATAATTAT
TTTGAATTAATTAGGAATgggactggagagatatctcagcagttaaaaacactggctgtt
tgttcttctagaagttctaagttcaattcccagcaaccaaatggctgtcttcaaccatct
ataTAATGGGACTCTCTTGGCTTTCTCGTAGTGAgaattttggtttctttaaaaacacaa
aaatgttataagaatgtgtttttgtcttaatcccaggtgtgggatatggggctgcttcag
attgtccacagcagctgactatgatctgcttctcgtgtggttgtgccagctgcatatagg
ttctgtgagtgcatgacttttggaattctaaggactcttcagagggtatataaatgcttg
tgccctgagaggcagggttgttgttgattggttgcagtttgttaaatagttgtgcacaaa
gaagaaacaagaagaaatcagatatcctgatggcgaagatcaaacctgccccaaggaact
caatgctcgtaatcaAgtaaaatcaagatgaaaaagcaggtcattcagtccaacatacaa
tggcacagggtgcactcaccattccaaaagggaggaaagggagactagtgaggaaacact
ggaccaaaagcaagactgaaaaccagcagagaaactccaaactctaaatctcctcgtctg
atgtcaaagtgctcttcagatctcaacctgtttcatctttgttgaccgcagcacacttct
ctcctgggctggccccactccctgttagcagctctccttggcaggcatcccacagctctg
gcatctccaacatcttggggtctccaaagcaatccaggcttcaccttcacagcttcacca
agtggcctctcttggcctccatgtagggacatctctaccacatgcctggcctcagtggct
ttccttagttgtggagagagattccataacctttgttcagtctttgactctaaagccaga
accatgtgaccaaagccgctaagttctgctgctctctggggctggaacatgacccccttc
ttcaaatacatttttgcccactttctgattttgatttccttcactgcctaagcttggttg
ttctagagcttactctatagaccagactggccttgaaattccccatgcctctcctacttg
agtgcttgaactaaaggcgtgtactccacacctggccctaagcttttctttaattccttt
tcacaaattggaagcttagctgggtggggtcttttcctgaggtcactccctttattccat
ttagcatcatctttttctttaatctcctcatctccttgaacacaggacttagctccattc
tatttcctggtgccccctatctcctcaaactatagattttgtctgtttttcctcgatcca
cttgctcctcttaattatagatctgcataagcatggccaccaacaaccaagcaacacagt
cagtactaggctgtctggacattttctctgccaaagctgttaatccataatttttcaatt
tagcattgtcaggcagatcttttttggacaagggcagaaaataacctcattgttttccaa
aatgtcacaagattggtctctttgccacacactaatattactttcctctggcaccttttg
ggccttttgcttttattcaagtgacaattttatatagcgggcccccacagttcagatcac
ctcagcaccattgtcgttcacacttctattagggtggcccaggaagctccacttacagta
gtcaCAGGCTCAGAAATCTACTTAAAGGGAAGATGGCTCAGCAGTAACCTTTCATTTACC
ACTTCACTGAAGCTCCTAGTTTAGAAAATAATAATAAAAATACATTGATGTTTATATCAC
ACAAACCATTTTCTGTTTCTGAGCCATAGATAACCTGCTCCACTCTATAGTGGAGACATT
GAGACATGGGCAAAGGTAGTGAAAAATGGATTTTTACTCTTCAGTtttgtgtcactatat
gaaaatttatgagactggataattataatcaacagaaatgtatctggctgacaatgtgaa
aatctgaaaaTAAGTCTGTCCTATGTTAGAAAACAGAAGAAAGCAAGAGAACATTAGAGT
GAGCGTGGAAGGATCAAACTCAGCCTTTTTATAGGAAACAAATGCCTGTGACTGTATTAA
CTTATTCCTAGAGGTAAAATTCTCATGGCTTggggctggggatttagcttagtggtagag
cgcttacctaggaagcgcaaggccctgggttcagtccccagctccgaaaaaaagaaccaa
aaaaaaaAAAAATTCTCATGGCTTGGCACCCTTTAAATGTCCCACCTTTGCAGTGGATAT
TAAGTGCTACTCTATGATCACAAGAGGTCACGTTCAAACCATGGCAACACTCAGTAAAAT
GTGATACAGGTGAGTAGATTTCAACTGCTGATGGTACAAATGTATCTGCACATAGTTTTG
CAAGTTTTCAATGTTTTATATCATTGGAAATGAATCACACTATATAAAATTGTCACTTGA
ATAAAAGCAAAAGGCCCATACACGATTAGCTATATGGCTTCAGTGCATTCTTGTGTGATT
AGTGAGCTTATATCTGCTAATTTAAAAAGACACACACTCAGCAATGAACAACATGTACTG
GAGAATGTCTTATGTAATAGTAAATAAGGGAGATAAGTTCATGGGAGATAAGTTTAAGTT
GTCTGCCAAGTACAAATGCCATAGGTTACTAGGAAACATAAGAATATATCCTTTTgaggc
tggagagatggctcagcagttaagagcactagatattttttcagaggtcccaagttcaag
tcttggcacccacatggtagctcacaactgtttgaagctccagctcctggagatctgaca
ccctcacacagacatatgcaggcaaaacaccagtgtacataaaataaaaataaGTCATTA
AAAGTATATATCTTTCAGAGTTTTATTTAAAGCCACACTTTTGTGAATGTGTATATTTTg
ggtttggtggcacatatctttaatcccagcactcaaaaggcagaggcaggaaaatatctg
tcaatttgagggttttgcacagtgagtacataggctttgtctcagagagagagagagaga
gagagagagagagagagagaacacagctctgaggccacaagtctgaagccacagtgtcaa
aagtgacaacaaaTTACTGATGGGGAACATTAGTTACTTGGACATGAATAACACAAGTCT
TACCTTACTCCATTTTCCATTCTCAAACGTGATAGTGTAGACTGGCTAGCTTATAAAGTT
TATGACTCACAGCTTTGGTCTGTGTTCAGAGGGTCACATCTTAGGATGGCTTTCTTGGAA
TCttttttttttttttttctcggagctggggaccgaacccagggccttgcgcttcctagg
caaacgctctaccactgagctaaatccccaaccccTTAGGATGGCTTTCTTGCTGGCAGA
GTCCTTGGGCTGGGTAGGCAGGAGATGAGAGCTTGTAAAAGACTTAACCCAAGGTTATAC
AGCAGACCTACTCCTCAGATGTCTCTTTAACTCCTCTGATTCATTAATTACTTTAATGAT
TTTAATTACATTCATGAAAGCAGAGCCTTAACAACTCTTAAAGATTTTATCAGCTCCTAT
CTCCTAATGATATCTCGTAGTGGAAAATAAATTATTGTTGTTTTTTGTTTAGGGtttgtt
tgttttaagactctttagagtctcactatgtagcactggctagcctggagctttctgtat
agaccaggctggtctcaaacttacaatgatctatctgcctctgcctcccaactactggga
tttaagacatgtgcaccatgcttggttATAGAGATTAAATTTTAACATAAAATTTGGAGG
TGATAAATCACAGTCAAACCAcagaaattctcccatgttaacataatcagaatcttttgg
agcaattttaaaacaaactgctgacttcacccagttttttgattTGCCTCCTAGGGAGTG
GTGATGGTCTTCCAAGGACGGGGCACACTTGGAAGACCATTGGAATAGAGAAAACATTTA
GCTAGATCTCTCACGGAGTTAGCTTCCAAAGCCTCATCATAGAACAAGACCACCAAGAAA
GTTAATGTATGGATAAAGAAAGTAAGTCAACATGCAGTCACATTACCATACCCACGAAGC
CGGCTATACTTTATACCTGTAAAGTGTTTCCTGTAAAATCTTTCTGTACTTAAGAGGTAT
GTAATCAACACAGGCCTCTGCTGATACAATATTTGCTAGGTAAGGAAAAAAAGATCTCCC
AAAGATATGTGGACCCTTTAGTGTCATCTACAAGACAGTTTAGAAAATACAGGATTTTTG
CACTCCAGCCTTAGTGCACCAGGAGGGCACAGTCTGAATTATCTCAGTATCATATGTCCC
CATCCTGCCATGCCACTGTCNNNNNNNNNNNNNNNNNNNNNNNNNNNNNNNNNNNNNNNN
NNNNNNNNNNgtgtgtgtgtgtgtgtgtgtgtgtgtgtgtgtgtgtgtgtgCGCTTTCAG
ATCTGGACTCTAGTGATAATTCTTTCTAATCACTTACAGAAACATCCTTAGGATGTTGTC
ATGGACTTCCCATTTTCCCATTTTCCCAGCTCATACTTCACCTCATGTGTATGATTCTAG
GTCAGTAAGTACCCTTACCAGGAGAAACAGCTTCAAATATTTGAGAAAAATTTCTCAAGA
ATTTTTATGTAACTTGTAAGGAAATAAATCAGCCCTCTTAACTGTTCTACTTAGTATATA
TTACACTAGCATGAACTAATACAGCTGCCTAAATATTTGACAGTCTAAGAACCCAAGATA
TTAAAACAGTTATATTTTCTAAAATAAGTTTTGTTATTCATTAAAAAATTATTTCACggg
gttggggatttagctcagtggtagagcgcttgcctagcaagcacaaggccctgggttcgg
tccccagctccgaaaaaaagaaaaagaaaaaaaATTATTTCATGGTAATAAATGGGAAAT
GATTAGCTATGGGACACAGGACAGAATACTGGAATGGCTTTCAAGTATTAAAATTGTTTA
ATAATGTCATAGAAACACAGTCCATGTGATTATAGGTTCTGGGGGACAAATAATTCAGAT
CATCGCAGATATTTCCTAGAGTATGATTGTTATTATTCATTCTGTGATGGCTCCAATTCA
TTAATGTGCTTCATGATTAACAATTCTTTGAAAATGTTGTAATACATTGCACATTATTCT
TTCTTTAATCCACACAGTGAAAAGAAAAACCCAGAGAATAAATCCCAAACTCAAGAGTTC
TTTTTCTGAGAATTGGTCCTTTGTCCTATTAGTCtggggtttattagaatggtttatagg
ctctggtctgagtagtcctttactttaatgaatgcagaaaagcaaagaatctagctgttg
ttcagtccacaagatctggatgtctcagcaaagtctacctggtgctagtgtcccagagaa
tttctagagagctgatagtcttcagtctacattggaatcccaaagaagtgagttctaatc
ccagcaacaggatagacgaatttgccagtggcgatgagggcgagcaggccacaagctttg
aacagctttcttcttccgtgtccttttaagtgagctagcaccagaagttatggcctagat
ttaggtggaccttcccactcaaaaaatccaatcaagacaattcctcacagctgtgcacag
ctgcttgcgttctgattaattccagatgtaggctaattgacaacaaacattagctattaT
TTACCTTAGTGTACATGCCTGTCATTTGAAGTGATTAGAGACAAAATTACTCATTTCAAT
ATTGTTACACCAGTAGAGAACAGGTTAACTTTGCCACAATAGTATAAAGAAATTGTATGA
AGTTTTAGAGAGATTTTTAAAGTATAATCAGATTAAATACAAGATAAGCTTCTTCAAGGG
AATATTAAGTACTTCAGAAGAGAATATGGCCATATATTCCTATTTGTTTCTGTATTTTAC
ACACATAAGGAAATTCTGAAAAGATACACATATAAGATACAAACCACAggggctggggat
ttagctcagtggtagagcgcttacctaggaagcgcaaggccctgggttcggtccccagct
ccgggaaaaaaaaaaaaaaaaaaaaaaaagatacaaaCCACAGGTGTATGTGGTTGTGTG
TGTTTGTGCACATGTGCATTGTTGAGAACTAGAGATGTTAAGAAGACTCCACTAAATAGC
TCTAAATTTTTGTGTCAGTGTTTTGTGTATTCAAAAATTAAGAGACATAAATTTAAGAAG
TATTTTGAGTAAAATATTTAAGGATCTAAATTCTAGATAATTACAATGTTAAGAAATGCT
AACAGTATCAGTACTTATAAATACTGAAATTCGTATTGCTCAATTTTATTTTTATTTATA
TGTATACAATCACTATTTTAAAAAATGAGGTTTTTTTTCTGAAAACTGTGGGCTCTAACC
TCTGAGCCATCTCTCTGGCTccattgttaagtgcaaagcttagcatttgtaagtgtgttt
acactgtcacatagtctccaaaaatctctttgatcttgcagaattgaaactatacttatt
tgacaagtttccattacttggttcctccaaacccttggtgactgcactggctttgtaatc
ttatgagtctgaccactctagacccacattcatataaatgaaattttaaatttatgttcc
tgttactTAGTTTTATAGAAGACTTTCTTTATCTTCATTTCAGATTTTAAAGTAAAGTTA
AAAAGAGGGGGGAAATCATAACTGAGTAACTGAAaagcaagataagataactttaagaag
taaaagaccgcaggcagacttctttaagttcaagaccattctggtctacatagtgagttc
caggtcagccaaagctccacagagaaaccctgtcttggaaaaaAAGGGGGAGGGGCAGTA
AAAGACTgggctggagagatggttcatcgattaagagcaccacctgctcttcagaaaacc
atgactcagcttctagcacccacatggtggctcacaaccacctgcagctctagttttaga
ggatctagcgtgctctttctggcctctgtgggctcctgtgtgaagttggtgcacgatcat
acagtcaggcatacacactGCCACAAAATACATTGTTTTAAAAAAATTTTAAACTACAAA
TAAGGAAGCTAAAAGTTGTGTGTGTGTGTGTGTGTTTTCATTTTTCTGCGGTTCTTTTGT
AAATCAAACATAAAATGTCTTGACAATTAGCAGGCCATGGCTTGTTTTTGCTTATTGTTA
TTTTTGTTTTATGTAATCTAAGAGCTAGGTCAGAATGTTTAACCAGGCTAAGTTAAATTA
AAATTGGCCTTAAATATTCAGTGCTAAATTTTTGTTGAAAAATAAAAAGAAATTTAAAGT
CTTTCCCTTACTCAATTTTTTAAAAAATACTAAATATAAACATTAATCTGATTGTGGTTA
CTGTATATGTACTATTCAAAGCATATTAGTTATGTCAATATTATTCATTCCATATAAAAA
AGTTTGTTGAAAATACTAAGCTATGTGATATAGTATGGAAATATTTTAGCAGTCTTAGTT
ATTGTCTTAGGAATTCATTAAGCTCTTCTTACATTAATTGCTTTGAGGTTTAAATTGTAC
TGTTTTGCTATTTTCCTTTTATGAAAATGCATTCCTTGAAGAAAAAAAATCTAAGGGCTA
ATTTGTTTCTCTGCTCAGAGTGGTTAAAGATTAAGCAGAGGACATAACCACTGCTGTGTT
TTATTTAAACCTCTCCCTGCTGGTTGCTGCACATGTAACAATGTTGTTCTTTCTTTGACA
CAGTCCCACACAAAAGCTGAGTGTAGTAAGGAAGCAGACAGCCTGCCTCCAGTAGTAACC
CCCGCCTGGCTCCAGGATATGTAAACAGAAACATCCCAGGCTCCAGTGAGGCAGACCACG
GGCTGTCTGTTCTGTACTCAGGAAGTATTGCCTGTGACAGCCTAGCCTTTGCACATAGGC
ATGCTTAGCATTGTTTATGTTTGACTGGATGTTTAACTGAGGAAACTAAAAGAGAGGAAA
AAGAGGCTATATTAGGGCAAAGAAATAAGAAATTTAGGGTATGGTATATAACTTATGACA
TAAAAAAGAATTAAAAAGAATTATTTTAATGACTGGAGAGCCCATATGAACATGTGTATG
CGTGTGCACACGGGctctctctcctctctctctctccctctctctctcAGCCTCAGGGAA
TACCTGCACTCACATGTTCATACCCACTCACAGACATGCATCCACACACATAATtaaaaa
taaaacaataaaaaaagaacaaaaaataaaaataaaacaaaaatCTTTTTAAAAAGAATT
ACTTTAAAGAAATAAAAAATGAggggttggggatttagctcagtgaggccctggattcgg
tccccagctccgaaaaaaaaggaaaaaaaaaagaaataaaaAATGAGTTTTCCGATCAAA
AGCTTTTTTTTTAATTACACACATATGACTACACATATTGCAATATTTTTCCTGGCAGGT
TTTCAGTGGTGTCAAGTTTTTAGACTATATGACATAACCTGGAATGTTCCTAATTTGAGA
CATTTAAATACCATATGTATGGTTTTTAACATGTTTAAAAGTCCCTTAATACTTTTTTTC
ACCCTTTCTATTTTGAGTTAATAAATTAAAGCTCCTATTTTTCCATTTTCAGTTATAGAT
TTAAATACCTTTTACTCTGTGGAAAAAAATATGTAATGTTTAGAACCACCAGTAACAGGA
AAGGAATCCCTCCTACCCCCCAGGTAGCAGTACCTCTCATATGTTATATAATTGCTATAC
TGAGCCACACTTGGTTCCTAGAGATGTTGCTGTGTCTTGAAAATAAAATATGTCTGTTTA
GGGAGTATGCACTGTCCCCGTCCTCTGTCCTCTGCTACTTAGCTGTATCTCCAGCCCCAT
CACAGTGAGTTATTGAGCGTGCCGGCATGTATGATAGACAAGTGCCATTAATCCTTTCCA
CCGATTCTGACAGCACGTTTCTAGATATGATGTCAGAGTAACAGGCTACAAAAGAAGAAA
CTAGATTGTACTTAAAGGTTAAATATTTTTAATACTTCAAATGACATTATAAAGTTTTGG
GGGGGGCACCTACAATTTAGAACTAGTTGAATCATGAAAAGAGAGTATGCTGGGTCCTGA
GCTGATAGCCCAGTGACGCAGAGTTTGCCTAGCATTGTCAAAGGCTGTGAATACAGAAGA
AAATGAAACATCCTTTTCTTTTAAAAGGAtcttgaggcagagtctggtgtagccccagtt
ggccttaaagtcacatgcaggcaagactagccttgaacccctgatcctactgctttaatc
tcttaagtcctaggttaaaggtatccaccactgcCTTCCTCTCGTGGTGATCTAACAAAA
GAAAGTTACAGAGGAGGAAAAGAGTAAGTGTATGGAAACTTTCTGGGTAATTTTTTATAA
CCCTAAAACTGCTCTaaaaatttaaatctgccaggtgtggtaatacacagttttaatccc
agcacccaaggaggaggccagtggatatctgtgagtctgaggccagcctggtctacagtg
agattcaggacagtcagaactacatagtatgaTGACGACGACAACGatgatgatgatgat
aataatagtaataataataatataattatgatgatagcaataataaAGTCTATTAAAAGT
AACACCAAAGGGAGGACTAAAGATTCCTAATTGAAATTTCAGAAGGAAATTGATACCCAC
TACCTATTAGAATGCTGAATCTGACATGAAGAAAATATTTCCAACCAGCCTTCTCCATGG
TCTTTGTTCTTTGCTATTTCTGTCTCTTTAATCCTCTCAGTCTTAAATGTCACTACTCTT
GCTACTTCAGTGTTTCTCCTTTTGTCCTGTCTTTCATTTGCCACCTTTTTGCTTTGTTTT
GTATTGTTTTGACTATAACAAAATAAAATATGAGTATTATTTACTGGTAGATTTAGtatt
ttatgtataggaatgttttgcctgcatgtatatgtgtatactccgtgcatgcctggtgcc
ctcagaaacctgaagagggcattggagttcccagaagtgaagttctagacagaggtgagg
catgcggatactgaatctgagtcctctgtaagagcagcaagtgattttaatcattgaacc
gtAGTTCTACTTCTTATTTACTGATATCAAAAACAAAATACTATGCCTCTTGTTTTTAAT
TTGAGAAGAACCTAGATATTGTCTTTATTTACTTTTGCTTCAtttttctgaggaaaagtc
tcattctgtagcccaggctgtcctcaaacatactgtattgatgaggattttcttgaactc
ctgattgttttgcttccatctcccaaagtgctaggattactggtgtgtatcctcaTTTTA
GCTGaaattttatttttataaaataaCAATAcagtgtttctgttttaccaaaggttttac
tttctgaggtcttggttacttacagttaaccttagctcaaaaatgtgaaattgtaaaatc
tagaaatgagcaatgtgtaagtttttaattgtgcacagttcagtgtaatgtgactcagtc
taacattatccgacaccatctcgtgagctgtgaatTCAGTAGCTGTTCTTCTAGCATATG
CATATGGCCTATGTCCtgtggtagttgagtgagaatggctcccgtaggctcccatttttg
aatgcttggtccccaTGAGTGNNNNNNNNNNNNNNNNNNNNNNNNNNNNNNNNNNNNNNN
NNNNNNNNNNNNNNNNNNNNNNNNNNNNNNNNNNNNNNNNNNNNNNNNNNNNNNNNNNNN
NNNNNNNNNNNNNNNNNNNNNNNNNNNNNNNNNNNNNNNNNNNNNNNNNNNNNNNNNNNN
NNNNNNNNNNNNNNNNNNNNNNNNNNNNNNNNNNNNNNNNNNNNNNNNNNNNNNNNNNNN
NNNNNNNNNNNNNNNNNNNNNNNNNNNNNNNNNNNNNNNNNNNNNNNNNNNNNNNNNNNN
NNNNNNNNNNNNNNNNNNNNNNNNNNNNNNNNNNNNNNNNNNNNNNNNNNNNNNNNNNNN
NNNNNNNNNNNNNNNNNNNNNNNNNNNNNNNNNNNNNNNNNNNNNNNNNNNNNNNNNNNN
NNNNNNNNNNNNNNNNNNNNNNNNNNNNNNNNNNNNNNNNNNNNNNNNNNNNNNNNNNNN
NNNNNNNNNNNNNNNNNNNNNNNNNNNNNNNNNNNNNNNNNNNNNNNNNNNNNNNNNNNN
NNNNNNNNNNNNNNNNNNNNNNNNNNNNNNNNNNNNNNNNNNNNNNNNNNNNNNNNNNNN
NNNNNNNNNNNNNNNNNNNNNNNNNNNNNNNNNNNNNNNNNNNNNNNNNNNNNNNNNNNN
NNNNNNNNNNNNNNNNNNNNNNNNNNNNNNNNNNNNNNNNNNNNNNNNNNNNNNNNNNNN
NNNNNNNNNNNNNNNNNNNNNNNNNNNNNNNNNNNNNNNNNNNNNNNNNNNNNNNNNNNN
NNNNNNNNNNNNNNNNNNNNNNNNNNNNNNNNNNNNNNNNNNNNNNNNNNNNNNNNNNNN
NNNNNNNNNNNNNNNNNNNNNNNNNNNNNGCTTCCTTTTATAAGTGTGGCCCTAGCTGTC
GTGTCTGTCCAGCAGTAGAACCTGGCTTTGtagttgcttaatagctgtcccagttgtcag
attgacgattgtggtatcacaggtgctgtcatcattgcattttatttatttagtaattgt
cccgaatgattagagtaattttattactctctgtctttgtaataaattattttgttatta
cttatcattaaccttttgttatggttatacctaatttataagttaaactttatcagaggt
atAAGAAAAAAAAAACAATACATTCTTCAGCATACCCAGCAGATGccctgaagcatgaaa
tggcacaatgtttacatacaacccatgcatatacctttcctgatattttaaattatctct
atattttgtaaaaatcatctttagattacttatgataatacaatttaaatggtatgtaaa
tagtttttattaccatattgcttagaaaaaaagaccaaaaaacaagtctgtacacatgca
atatgaacaaatcatcATAGTTCTAGCCTTGAGAGAGACTGAAGATCTTTGGAATGACAG
GAGCTGCAGCCAGGCATCTCAAacatcacttccttcatgtggtccattgtagtacttagt
gcatggcaagatggaattctgtttttggaattttctgcatttctctcaagtatttttagt
ttagtttgctgatataaaaatatggaacccacaaattaggagAAGCAATTTAGATTAGTA
CTATCAGGAGCATCCATTAAACCTCCTGTAATGTATCCCCACAGACAGGGAGGTGCACTG
TATTAGTTTTGTTTTTCGTTTGTTCTGTTTTTGGTAGCTCtgtgtgcgcgtgtacgcgct
gtgccttggggtggatggggtactgtgctttggtacttatacagagatcagaggacatat
tttgggaattggttctttctaccatatgagtcatgggaattgaactcagatcattaggct
tgatggcaattaccttactcagacttaccagcccAGGGTTTGATAGTTTTAATAAGAAAA
GATAATCTGAAGGCACTTAAAAAAatatatatatatacacacacacacataaatgtatat
atacatttatatatatGTCTTCCTATAAATTACTTTATGTTGAAAGACATATATCCTGTG
TTTAAAAACTACAAATTATCCAATCATATGTGCATTGAAATAATATTTCCTTTTTGAGTT
CAACAAATTCTCAAATAAGTTAttttattgaggtacaatcttataacagaatgaaatata
aaaatatactattcaatactttaatgatcttgcgcaaccattatttctatgtagttccaa
aacattttcatcaccccacaaggggaattctctatctagtaaaaaataactcccttctcc
ctcttttcccatgcctagcaacttctagcctaccttttgtctctgtggatttaccgttgt
ggatgtttcatatgaatgaagttgtaaaatacaggacctttagtgtgtcATCTTTGTAGA
TGTGTTACATCGTGTTTATTGATTGACAAGTGTTCGAACATTCGCATTTCTCCTTGTAGT
CATTGCACATGTGATGCTGTGGACGGAtttgtttggatgcctatttccagttctttgtgt
ccatgcctaggaacaaactaacagattttatgaaagttctaatgagggtttgagaaccta
ctaaaccgtttactacatctttaacattgcatattcccatccgctgtatgtaagttttta
gtttctctatatccttaacagtacttcttattttcttcttccttttttttttttcttttt
ttcggagctgggaaccaaacccagggccttaccactgagctaaatccccaaccccTTCTT
CTTCCTTTTTAATCTTTAAAAATAGTTATAAACAgagctggagaaatggggttaagagca
ctggctgctcttccagaggtcctgagttcaaattccagcaaccacatggtggctcacaac
catctgaaatggggtctgatgccctcttctggtgtgtctgaagatagctacagtgtgctt
atgtagttataaacaTGCTACTGTCCTACTGTAGTAAGTTGATATAGGGTTTAGTATTGT
AGTAAGTTGAGGCTGTTTGTAGGAGGGTGGGGATTGGTTGGTTGATTGGCTTTTTTCttt
ttctgtgtactggagagggatccatgaccttgcaaatgcttggcaaatgctctaccactg
agttagatccctagccAAAGATGAGTTCCTATATCCAGTCTTTCTATAAATTATTATATG
TTGAAAGTATTGCTAACTACAGTTATCAGTATGTTAAAGTTTACTGCCTAGTAATTGTCT
TATGATTTAAGAGTATTTCACAGCATCAACCTATTCTTCTTTAGAAATACTATATTGGCA
TTTTGTTTGCAGAACTTGAGATAACTCATTGGAGAAACACTGCCACTGAGGTTTATTATT
TGCTATTAACAGATTCTAGTTTGACCACAAGTAAGAAAATTTTAACTTACATTCTGCTTG
ATTTTAATTGACTACAATTAAAATTGTCAATCAAATcctttaatcctaggactcataata
aatcagacagggggttctctgaattcaaagtcagcctggtttacgaagaaagctcgtcag
agaggTCCTCTGTcaaaaaaacaaacaaacaaacaaacaaacaaacaaacaaacaaaaaa
ccaagcaaacaGaataataagtttaaaatttcaaaatatagtatattttattttCACTGA
GTAAAAAGAATGTTTAAGTAGGGATAGTTGTGGCCTTGCCACTGGGCAGACACTACCTAT
AAAACCGATACCAAAACCCAAACAGATACTTCATAGGAGATCTCTCtactggctggtttt
gtgtgtcaacttgacacaagctggagtcatcacagagaaaggagcctaccctaagaaaat
gccccatgagacccagctgtaaggcattttctcaattagtgatcaaggtgggcaggccct
actgtgggtggtgccatccgtgggcctgtagtcctgggttctataagaaagcaggctgag
caaaccagtaagtaacatccttcgatggcttctgcatcagctcctactttctaaccagct
tgagttccagtcctgacttcctttggtgatgaacagcaaagtggaagtgtaagctgaata
aaccctttcctccccaacttgcttcttggtcatgatgttttatgggaaatagaaactctg
acAATCTTATTCTGCATTAGACTGTTTACTGATAAGCAGTTGTTTTGTATTTTGTAAAGA
CTACTGTTTTGAATATACACTGCTTGAATTTAGTTATTTTTTAATAGATATTTAAACATG
GTGACCTGTGTATCCTCCACTTTTCTCTTTCTGTTTAAGACATTTTCATGTGTTTCTACT
CTTAATATAATTATTGCATCCCTGTTCTATTACTCCTAGGTATATCTTAAGTTTGTGGAC
ATCCAATCCAAGGATATAGGTATAGATAAGATACAGATATATAGATCAGCTATAGATATG
ATCTAACCCATAGATGGAGTATCACATAAATGTTTGCATGTTCATACCAGCCTTATAATC
TAGATACATGTGTTCCCATTCTGCAAGTAAATAAACGTGGGTTCATGAATGCAGACATTT
TCTCAATGTCAGATTAATACGTGGAGGGACTGAGCTTCAGGTTCAATTTAGATTTAGCTG
CCCACAAAAACATTTTCATCAATATTAATGGTATCAATACTAATGATCTTAATTACCATC
GATTGCATAGACTTTTATGCTCTACTAAGCACTTAGACTCCCCTCAAGCTTCATGACAGA
CACACTACTttttacaaatgaggaaatgaggcacacagaagtcaagcaacctgttgaagC
CTACTGAATACATggtttaaacccaactatgaaaccgggctcagtggtgtacaccagtag
tcttagcatttaggaggcagagggaagaaggttgccatgaggtcaaggtcagcttccact
actgtcttagttatttctctattgccatgattagactcaataaccgaagcaactttttaa
gcactgagtttatttggggcttatcatttcagagggtggagtttatgaccatcatggtgg
gaagcttggcaatgcaggcttggtgctagagcagaagtgagcactcacatcttgagttac
aaccatgaggcagagaaagatgctgctaatcttttttcttaaatggatactttatttaca
tttcaaatgccatcccctttccgagtttcctccctggaaaccccctatcccataccctct
ccccctgcttctatgaggatgctcccccagcctccccctcccaaccctggcgttccccta
ccttgggacatcgagccttaacaggaccaagggcttctcctccctttgatgcctaacatg
gccatcctctgctgcatatgtggctggagtcatgggtcattccatatgtactctttgggt
ggttgacttctaatcttttggtacctaacagtttccctgcagggacacacctcctccaac
aaggccacacctcctaacccttcccaagtagttaagaattgaacctatcagggctattct
cattcaagcttccacaGCTACGTGgcatgtatgtgtgtatgagtgtagataccctcagag
gctagagaaggtgtcagaccatgtggagctggagttagaggtggtggtgaactgcttaat
gtgggtgttgggaacaagatttaggtcctctgaaagagcagtatatactcccaagcagta
agccatctttccaaccccTAGTTGATATTTTAATAACTAGGCTCATACTTGACAAGTGTT
TTAAGTGTATAAAAGATAATCTAAGTTACCAAATCATGCTGTTTATAACTATCACAAATC
AATTAATTTTTCTTTAATTTTATGTAAGAATATTACTGATGTGGTTATATGTTAATACAG
GTTTTCTAAAAGCTAGTTTGTTGGTATTAAATAAAATACTTTTCTTTCCTTTAGGTCCGC
CTCATTCATCTAATCGGGATGAAACTATAATCATTGCTTTGGCATCGGTTTCTGTATTAG
CTGTTTTGATAGTCGCCTTATGTTTTGGATACAGAATGTTGACAGGTAAACGAAATACTA
TTTTTGGTCTCATCATTTGGTAAACATGCCatttaatcaaaatttattttctttaaattt
ttttttacatttatttattGGCTTATTTATTGTGTAAAGAATAcatgtgtggaagttaga
ggacacttgcaggagtcattttccctctactctgtgggtccgaggggccaaccttaggcc
accatgtttggtggcattcaccttcaccagccgaactgtcttgacagccccATTGTTTCC
TTTTTAAAGTCTCTGTGGAAAATCTATGTACAAACACAAATTCTGCTGTAGAAGTCCCCA
TTTTTAGCTTCAACAAATATTTTCCCCCAAGTTTTACAAGAAATTTTTTAAAttcatttt
tatcagtgtgtctgtgtgtgtctatgtgtgtcatgtgtgtgctccttggaggccagacaa
tgacattgcatctctgagagctagaattacagtggctgtTTAGAAAATCAGCACTCACTC
ATACATTTTCTTGAAAATTCAACATTATGATTTTAGACTTTGAAACTGAATCATCATGGA
ATCATCTCACAGAATTATCTCTGCTGTCATGCTGTTCATTTTCTTCATTAAGGGAATGAT
TTCTACTTTAGTGATTTGCTTTAACCCATGCTGCAGCTTTTCTTAGCTGTAATATATTTT
TAATTtttttatttcatgtgcataggtgttttacctgaatgtatgtctatgtaaggatat
tagatcccataaaactagagtttgataccgttgtcaactgccacatgggtgctgggaatt
gaacctgggacctctggaagagcagccagtgttcttgaccactgagccatctgtccagcc
tcTTAACTGTAATGTTAAGAAGTTGGGCGTTTTCCTTTTGAGAAGGCTGCGTGTTAATAG
GTGTTGTTACTCTTTAGGAGACAGGAAACAGGGTCTACACAGTGTGAGCATGATGGAGGC
GGCAGCGGCAGAGCCCTCCCTGGACTTGGATAACCTGAAGCTGCTGGAGGTGAGCTGCGC
ACGCGTAGATCGTGGGCTGTTCTAATCTCTACCCACTCTCCTAATTAGTGCTCACTCACT
ACTCACTCACCTCACGCGTATTTAGGAAGTCTTTctggacctggtggtgcacacctgtga
ttcagcagttaggaagcagaagaaagagggtttcctcagactccaggccagccagggcag
cacagtgagccctgccataacaaaaAGTAGAGAAGGAGGTCTCAGTGTGCCTAAAGTCAT
GTGTAGTTTACAACACTGAGAGAAGTACCCACTGACACGTGCAGTTTTGCCCAGGATTTG
AGGCAAgcctgtgccttccaagtgctggaacgaaaggtatgtgcTTAACTGTGTTTTGAT
GGGACTTTTTCAGAGGACGGCAttttttttttttttttttttttttttttttttttGTAA
ACATAATGGTACAagactggcatggcgacacatgcctttgattccaatgctcaggaagca
gaggcagataatgagtttgaggccggcttagtctacatagagacttttaggatagcagag
ctgcgtgttgagactctgtttcaaaaaccaaaaCGAACaaaattttaaaaaaataataaa
CTAATGCTATATTAACCATGTATAAAGAATGGTGCTagccaggtgatagtggtgcacacc
tttcatcctaacacttgtgaggtagcagcaagtagatctctgtcagttcaaggccagctt
ggtctgccgagcaaagcaacacagagaaagctgttctcaaaaaaCAATCAAACAAACTAA
CAAATAAAATAATGATAAACACCAACCTGTTTTAATGAAAATTCTCTAGAAGCCAAAAAA
TAAAGAGAACTAGTTACATTTTGTTATTTCTTCGTGCATTGAGTAGATTTTTATTTTATT
ACAGATAATGTGTAATTATATACTGTGGAACTCCCAGACTCTTGCTAATTTCTAATGTGT
ACTGGTTTTCAAAAAAAGATTAATTTTAATTGTGTGTGCATGTGTttctgcatgtgggtg
tgtatacatgagtgcagttgcctgtggatattagaaagggaactggagttacaggcagct
gtaagcctcctgcagtgggtgctgggaaccgcactgccatcctctgggacatcagtacgc
tctcaaccactgaggatttctctagcccTGTGCGGAGATTTTGTTACTTGTTTTTGTAAG
CAGTTGACTTGGTTAGACACATACCACAGACATAGAAGCTCAACTCTCAGCTCAGTTAGT
ACATCTGTCTCATGTGTTCACTgagttccctcttcaggtttctcttttggaggcatcttc
cctcactctctagacgctctagccacagattacatcctctggttcaaaagaccttttgtg
ccatttttagttccactactcaaagctgatttgagtcagctttcaagtgaagaaaaccca
tagaaacaggtagcccaccatatatgcattcctttcttctgtgcctcaatgccttagact
ctctaactgcttttgcttatttttcagtgtatctaggccttccttggttttccttctcat
ttggtccaaagtgtttagctttcgtctattggaagattagtcagttaTACCACACACAGA
TAACTAGGTGCCTTTTGGTAATAAATAAACTAAAAGCAGAATAGAGCTGCTGTATATCAT
GGGAGATTTTAGGGGTTTCCTTGTTGTGTTTTCATTTTAGTAAATTTAATTGTTCAATTT
TAATATGAACTAATAACTTGCCTTTTTAACAACAAACTTACAGCTGATTGGACGGGGTCG
ATATGGAGCAGTATATAAAGGTTCCTTGGATGAGCGTCCAGTTGCTGTAAAAGTATTTTC
TTTTGCAAACCGTCAGAATTTTATAAATGAAAAAAACATTTACAGAGTGCCTTTGATGGA
ACATGACAACATTGCTCGCTTTATAGTTGGAGACGAGAGGCTCACTGCAGATGGACGCAT
GGAGTATTTGCTTGTGATGGAGTATTATCCCAATGTAAGTTCTTCATAAAAGAGATTCTG
TCATTCATTGTACCCTTGATCAGATCTTCACCACATGTTGCTTGTTTGTAAACTTGTTAT
TAGTGTTCTGCAATGAAATAAGAATCTTATGCTCGATTTTGAATTAAATATTACTCagcc
aggtatcacggcacatacctgtaacccagaaagaaagctaaggcaggaggattgtgaatt
aagtcaagcctggactattattctaagactctatcttgaagaacaacaaaaCACTAACAA
Ttctcttctttcatctctcttctcacctcttttcttccctccttccattcctccatcatg
gcctccctttcttacccacccttcttccttcccCTGTTTCTTTTGCCAGAGCTTTTTCAT
CAGACTTAGAAGCACTTTGTCTGACACTCGTTCTTGTGTAAGCTCCTTGTTTATCAGACA
TACAGTCATCCTTAGTGTCCACGCACACGCACACACACATGCACACACGTTGACAGCAgc
tcaagtcccttatataagatttcatgtagcatttgcatgtaacacttgcatatcatttct
tgattacatagttaaaatgccatgttaatagttactcattgttaaactgtttatttaggg
aacaatgacaagaaaaataatgttatatacagatgcaGAAGTACTCCTTGGGTTTTTATT
TGTttttcttgactttattggagaagaaaccaaggtcagaacatattaagcaagtacttt
ttcatgtagctacatccccatcccTAAATACTTTTGATATAGCTGATTGAACGCCACAAT
GTGGAGTCTGCAGGTATAGAGGACTGACTGTAGAGACTTACAAAAGCTCTCTGTGTCCta
tttataaatcataacaatattgtttttaaaatttggtaaaaaaaaacaaaataaaaaatt
ttCAAGTTAATCTGATTGTCCAAAGAAGTGTTTAAAAGGAAAAATCATCCATAATTTTAT
TATTTGAAAGATAAAAATCGATAGTTAAGTTCCTTCTTTCCCCCTGCCCTAGTTAGGATT
AATATTGCTGTGAAACAATATTAATATGTTTAATTAGTATTAACATGAAACACTGTTACC
AAAAGCAAATTGAGCAAGAAagagccaaaggagggatgctgcttactggcttgctcatct
tgctttctTGTTAGGGAGCTGGGGCTTGTTATCATTTCCTgatagggcctttgtatgtag
ctcttgcttcctggaactctgtgtgcataccaggttagtgtcaaattcacagagatctgc
ctgcctctgcctgggattaaaggtgggggccaATGTAGTTGGCTTCTTGTTACTGTTTGC
TTGTTTGTTTGTGTATATGTGTGTATGTGCATTTATCCTGCtttttttttttttcttttt
ttcggagctggggaccgaacccagggccttgcgcttcctaggcaagcgctctaccactga
gctaaatccccaaccccTATCCTGCTTTTTTTTTTTTTTTTATAGAATCCAAGACCACTG
GCCTCTaatcactaattaagaaaatgtcctaaagcttgtccagcctgatcatatggaggc
gttttcccaattgaggttccctcttcccagatgactatagcttgtgtcagttacattaaa
ctagccagcataCTCTCTCTCTTCTTTTCTTATTCAAAAATACCTTATTATATCTTCTTG
GGAACCTAGCCTCTGCAAATTCTTCAGAAGGTTACCTAACTTGCCTCTTCTTGTTGAAGC
AAATTTAGTTTAAATTTTTGAAATCCTTTTTGCTTTATACAGGGATCTCTGTGCAAATAT
CTGAGTCTCCATACAAGTGATTGGGTAAGCTCTTGCCGTCTGGCTCATTCTGTGACAAGA
GGACTGGCTTATCTTCACACAGAATTACCCCGAGGAGGTATGATGAATAAAATTTTAATC
ATTTTAGAAGAAAAAATATAATTTCTACTGTTAAAATGTGAATATTAACTAATTTAAAGA
TCCATCATGAAGAAACGTATTTGAACGTAACAGGAAGAAAAGCAAGACAGATCTCATTAA
GAATTTAAAGACTTTCTAAAAATATACTTAGAGCTAGTTTTAGAAAAAATTATTTGGggg
gttgtatctcaatgatagagtgcttccttagcgtatataaggcctttgatctctgatatc
ataagaCCAGACAAAAAGATCCTAGAGGATTTTTAGGCCTCTTGAATTTGTGAACCTCAG
GTTAATACTGTTAGCTAGGCTATATTTCCCTTGTATTTGTTTGTTCATGTGAATAAGTAG
CAGTGTATTAGTTTTAATATCACATGGACCTTTATTTTATAAGCTATAATACTCAAACAT
CCTTTTATAAACTAATGCTCTGCTAGCTAGAGTCAGTAAAGGAGGAAATACACTGGCTTT
ACTTATAAAGAAACTTCTTTTTTGAAAAAGGTTTTCTCATATACACTTAAGAATCTCAAG
agccaagcatggtggctcatgcctttaacctcagcagtcagagcagcggctagtgaatct
gactttgaggccagcctaagtttacataacaaggttcaggtgtactgggactgtatagtg
agacccggattttaaaaCCTCTAGGGTTcaagtgagatggcacatacatattcgagtcat
cagactcaggaggctgaagcaagattgtacacttaaggccaacctggaatttctagtgat
tctgagccactcgtgatgacatagtgcaacctggctcCTGAAGGGAGGAGGGAGAGACAG
CTAGAGAgaggattgagattataggccagggtagagcacttgactagtgtgcgtaaggtg
cttcacttcagtcctcaggaacagtcaaaaccagaacctaaagagaGTGTCAAGGAGCAG
TGTGGCAGCATGACTCAGGGCTCCTGCCTGTGTCTTTTCTCTGCCATCCTTTACATGTGT
CTTTCATTTTCAGTCATTTCAGTGTCTGTTGTGTTGTATATAGGTAGCAGGGAAAACAGG
GACAAAGGAGTTGTTCCCTTCCACTTCCAGACGTTCCTGCTATGCCCACATTAATCCATA
CTTCCTCACTGGAGACCAAAAATACGCTTGTTTTATTTTTGCTGAGTGAATTGCTGCTGA
GATGGTGTTAGGTTCTGTGAGTAAGTGAGGGTGGAAGGCCGTCCTGGCCCAGGATTGAGC
TGTATTATAGTCCTTCCGCAGCTCTCGTGTGCTCTGACTGGCTGTCCAAAGCATCTGTTA
GATCTCTCGCCTTCTCACTTTGTTTCGCTGTGCACTCCCAGCACAGGCTCCCTAATAGCA
TGGCTGTGAAAACCGTGCCTCTGTGCGTTTTTGGCTTTTTACTCCTATACCACATTTTAT
CATACTGTAACCTGTTATTGCTCTGTAGTCTCCCTGACCTCTTTAGTGAGGAGAACTTTA
ATGTATCCGTTTCTTACATCTTTGTTCCATAATGTAATAGCATGGATCATCTTTTCTAGC
TGATGCTTCATATATAAATAATTTCTTTTGAATAATTTATTGGCTCATTTACTTGACATC
TTTCCCTGAGTACAAGATTGACCTGTTATTGCCTGTGTCAGCAACTTGATTCTCTTGCTT
CATTGTTTTAGCACATTAGCCATTGGACTGTGTTTCCTTCTTCTAAATATTATAACTCCT
TTTAGAAGCTGGCTTAAAACAGAATTTAAAATATCATCCTAATTCCTTTTTCAAGGTTTG
CATGATTCAGCAAGGTTTTAAATCAAATACTGGCTGAAATTTTTTTTAACCTAAACAAAG
GTATTTTCTCAAACACTAGGTAGTGATAGCACTGGCTTCTGAAAACTGTGTATAATAGCA
TATATATTTGAATTTATAAGCTTACCTAATTACTTCAAAAATAGTCCCAAGTATATTTCT
CAAAATATTTGAGNNNNNNNNNNNNNNNNNNNNNNNNNNNNNNNNNNNNNNNNNNNNNNN
NNNNNNNNNNNNNNNNNNNNNNNNNNNNNNNNNNNNNNNNNNNNNNNNNNNNNNNNNNNN
NNNNNNNNNNNNNNNNNNNNNNNNNNNNNNNNNNNNNNNNNNNNNNNNNNNNNNNNNNNN
NNNNNNNNNNNNNNNNNNNNNNNNNNNNNNNNNNNNNNNNNNNNNNNNNNNNNNNNNNNN
NNNNNNNNNNNNNNNNNNNNNNNNNNNNNNNNNNNNNNNNNNNNNNNNNNNNNNNNNNNN
NNNNNNNNNNNNNNNNNNNNNNNNNNNNNNNNNNNNNNNNNNNNNNNNNNNNNNNNNNNN
NNNNNNNNNNNNNNNNNNNNNNNNNNNNNNNNNNNNNNNNNNNNNNNNNNNNNNNNNNNN
NNNNNNNNNNNNNNNNNNNNNNNNNNNNNNNNNNNNNNNNNNNNNNNNNNNNNNNNNNNN
NNNNNNNNNNNNNNNNNNNNNNNNNNNNNNNNNNNNNNNNNNNNNNNNNNNNNNNNNNNN
NNNNNNNNNNNNNNNNNNNNNNNNNNNNNNNNNNNNNNNNNNNNNNNNNNNNNNNNNNNN
NNNNNNNNNNNNNNNNNNNNNNNNNNNNNNNNNNNNNNNNNNNNNNNNNNNNNNNNNNNN
NNNNNNNNNNNNNNNNNNNNNNNNNNNNNNNNNNNNNNNNNNNNNNNNNNNNNNNNNNNN
NNNNNNNNNNNNNNNNNNNNNNNNNNNNNNNNNNNNNNNNNNNNNNNNNNNNNNNNNNNN
NNNNNNNNNNNNNNNNNNNNNNNNNNNNNNNNNNNNNNNNNNNNNNNNNNNNNNNNNNNN
NNNNNNNNNNNNNNNNNNNNNNNNNNNNNNNNNNNNNNNNNNNNNNNNNNNNNNNNNNNN
NNNNNNNNNNNNNNNNNNNNNNNNNNNNNNNNNNNNNNNNNNNNNNNNNNNNNNNNNNNN
NNNNNNNNNNNNNNNNNNNNNNNNNNNNNNNNNNNNNNNNNNNNNNNNNNNNNNNNNNNN
NNNNNNNNNNNNNNNNNNNNNNNNNNNNNNNNNNNNNNNNNNNNNNNNNNNNNNNNNNNN
NNNNNNNNNNNNNNNNNNNNNNNNNNNNNNNNNNNNNNNNNNNNNNNNNNNNNNNNNNNN
NNNNNNNNNNNNNNNNNNNNNNNNNNNNNNNNNNNNNNNNNNNNNNNNNNNNNNNNNNNN
NNNNNNNNNNNNNNNNNNNNNNNNNNNNNNNNNNNNNNNNNNNNNNNNNNNNNNNNNNNN
NNNNNNNNNNNNNNNNNNNNNNNNNNNNNNNNNNNNNNNNNNNNNNNNNNNNNNNNNNNN
NNNNNNNNNNNNNNNNNNNNNNNNNNNNNNNNNNNNNNNNNNNNNNNNNNNNNNNNNNNN
NNNNNNNNNNNNNNNNNNNNNNNNNNNNNNNNNNNNNNNNNNNNNNNNNNNNNNNNNNNN
NNNNNNNNNNNNNNNNNNNNNNNNNNNNNNNNNNNNNNNNNNNNNNNNNNNNNNNNNNNN
NNNNNNNNNNNNNNNNNNNNNNNNNNNNNNNNNNNNNNNNNNNNNNNNNNNNNNNNNNNN
NNNNNNNNNNNNNNNNNNNNNNNNNNNNNNNNNNNNNNNNNNNNNNNNNNNNNNNNNNNN
NNNNNNNNNNNNNNNNNNNNNNNNNNNNNNNNNNNNNNNNNNNNNNNNNNNNNNNNNNNN
NNNNNNNNNNNNNNNNNNNNNNNNNNNNNNNNNNNNNNNNNNNNNNNNNNNNNNNNNNNN
NNNNNNNNNNNNNNNNNNNNNNNNNNNNNNNNNNNNNNNNNNNNNNNNNNNNNNNNNNNN
NNNNNNNNNNNNNNNNNNNNNNNNNNNNNNNNNNNNNNNNNNNNNNNNNNNNNNNNNNNN
NNNNNNNNNNNNNNNNNNNNNNNNNNNNNNNNNNNNNNNNNNNNNNNNNNNNNNNNNNNN
NNNNNNNNNNNNNNNNNNNNNNNNNNNNNNNNNNNNNNNNNNNNNNNNNNNNNNNNNNNN
NNNNNNNNNNNNNNNNNNNNNNNNNNNNNNNNNNNNNNNNNNNNNNNNNNNNNNNNNNNN
NNNNNNNNNNNNNNNNNNNNNNNNNNNNNNNNNNNNNNNNNNNNNNNNNNNNNNNNNNNN
NNNNNNNNNNNNNNNNNNNNNNNNNNNNNNNNNNNNNNNNNNNNNNNNNNNNNNNNNNNN
NNNNNNNNNNNNNNNNNNNNNNNNNNNNNNNNNNNNNNNNNNNNNNNNNNNNNNNNNNNN
NNNNNNNNNNNNNNNNNNNNNNNNNNNNNNNNNNNNNNNNNNNNNNNNNNNNNNNNNNNN
NNNNNNNNNNNNNNNNNNNNNNNNNNNNNNNNNNNNNNNNNNNNNNNNNNNNNNNNNNNN
NNNNNNNNNNNNNNNNNNNNNNNNNNNNNNNNNNNNNNNNNNNNNNNNNNNNNNNNNNNN
NNNNNNNNNNNNNNNNNNNNNNNNNNNNNNNNNNNNNNNNNNNNNNNNNNNNNNNNNNNN
NNNNNNNNNNNNNNNNNNNNNNNNNNNNNNNNNNNNNNNNNNNNNNNNNNNNNNNNNNNN
NNNNNNNNNNNNNNNNNNNNNNNNNNNNNNNNNNNNNNNNNNNNNNNNNNNNNNNNNNNN
NNNNNNNNNNNNNNNNNNNNNNNNNNNNNNNNNNNNNNNNNNNNNNNNNNNNNNNNNNNN
NNNNNNNNNNNNNNNNNNNNNNNNNNNNNNNNNNNNNNNNNNNNNNNNNNNNNNNNNNNN
NNNNNNNNNNNNNNNNNNNNNNNNNNNNNNNNNNNNNNNNNNNNNNNNNNNNNNNNNNNN
NNNNNNNNNNNNNNNNNNNNNNNNNNNNNNNNNNNNNNNNNNNNNNNNNNNNNNNNNNNN
NNNNNNNNNNNNNNNNNNNNNNNNNNNNNNNNNNNNNNNNNNNNNNNNNNNNNNNNNNNN
NNNNNNNNNNNNNNNNNNNNNNNNNNNNNNNNNNNNNNNNNNNNNNNNNNNNNNNNNNNN
NNNNNNNNNNNNNNNNNNNNNNNNNNNNNNNNNNNNNNNNNNNNNNNNNNNNNNNNNNNN
NNNNNNNNNNNNNNNNNNNNNNNNNNNNNNNNNNNNNNNNNNNNNNNNNNNNNNNNNNNN
NNNNNNNNNNNNNNNNNNNNNNNNNNNNNNNNNNNNNNNNNNNNNNNNNNNNNNNNNNNN
NNNNNNNNNNNNNNNNNNNNNNNNNNNNNNNNNNNNNNNNNNNNNNNNNNNNNNNNNNNN
NNNNNNNNNNNNNNNNNNNNNNNNNNNNNNNNNNNNNNNNNNNNNNNNNNNNNNNNNNNN
NNNNNNNNNNNNNNNNNNNNNNNNNNNNNNNNNNNNNNNNNNNNNNNNNNNNNNNNNNNN
NNNNNNNNNNNNNNNNNNNNNNNNNNNNNNNNNNNNNNNNNNNNNNNNNNNNNNNNNNNN
NNNNNNNNNNNNNNNNNNNNNNNNNNNNNNNNNNNNNNNNNNNNNNNNNNNNNNNNNNNN
NNNNNNNNNNNNNNNNNNNNNNNNNNNNNNNNNNNNNNNNNNNNNNNNNNNNNNNNNNNN
NNNNNNNNNNNNNNNNNNNNNNNNNNNNNNNNNNNNNNNNNNNNNNNNNNNNNNNNNNNN
NNNNNNNNNNNNNNNNNNNNNNNNNNNNNNNNNNNNNNNNNNNNNNNNNNNNNNNNNNNN
NNNNNNNNNNNNNNNNNNNNNNNNNNNNNNNNNNNNNNNNNNNNNNNNNNNNNNNNNNNN
NNNNNNNNNNNNNNNNNNNNNNNNNNNNNNNNNNNNNNNNNNNNNNNNNNNNNNNNNNNN
NNNNNNNNNNNNNNNNNNNNNNNNNNNNNNNNNNNNNNNNNNNNNNNNNNNNNNNNNNNN
NNNNNNNNNNNNNNNNNNNNNNNNNNNNNNNNNNNNNNNNNNNNNNNNNNNNNNNNNNNN
NNNNNNNNNNNNNNNNNNNNNNNNNNNNNNNNNNNNNNNNNNNNNNNNNNNNNNNNNNNN
NNNNNNNNNNNNNNNNNNNNNNNNNNNNNNNNNNNNNNNNNNNNNNNNNNNNNNNNNNNN
NNNNNNNNNNNNNNNNNNNNNNNNNNNNNNNNNNNNNNNNNNNNNNNNNNNNNNNNNNNN
NNNNNNNNNNNNNNNNNNNNNNNNNNNNNNNNNNNNNNNNNNNNNNNNNNNNNNNNNNNN
NNNNNNNNNNNNNNNNNNNNNNNNNNNNNNNNNNNNNNNNNNNNNNNNNNNNNNNNNNNN
NNNNNNNNNNNNNNNNNNNNNNNNNNNNNNNNNNNNNNNNNNNNNNNNNNNNNNNNNNNN
NNNNNNNNNNNNNNNNNNNNNNNNNNNNNNNNNNNNNNNNNNNNNNNNNNNNNNNNNNNN
NNNNNNNNNNNNNNNNNNNNNNNNNNNNNNNNNNNNNNNNNNNNNNNNNNNNNNNNNNNN
NNNNNNNNNNNNNNNNNNNNNNNNNNNNNNNNNNNNNNNNNNNNNNNNNNNNNNNNNNNN
NNNNNNNNNNNNNNNNNNNNNNNNNNNNNNNNNNNNNNNNNNNNNNNNNNNNNNNNNNNN
NNNNNNNNNNNNNNNNNNNNNNNNNNNNNNNNNNNNNNNNNNNNNNNNNNNNNNNNNNNN
NNNNNNNNNNNNNNNNNNNNNNNNNNNNNNNNNNNNNNNNNNNNNNNNNNNNNNNNNNNN
NNNNNNNNNNNNNNNNNNNNNNNNNNNNNNNNNNNNNNNNNNNNNNNNNNNNNNNNNNNN
NNNNNNNNNNNNNNNNNNNNNNNNNNNNNNNNNNNNNNNNNNNNNNNNNNNNNNNNNNNN
NNNNNNNNNNNNNNNNNNNNNNNNNNNNNNNNNNNNNNNNNNNNNNNNNNNNNNNNNNNN
NNNNNNNNNNNNCCACCCCCCCTTTTTTTTTTTTTTTGGGACAACTAACAGGTGGAAGGA
GCACTATTATTATTTATTTGCATGTGTGTGACTCCCATTATCTGCATGTTAACTTAATCC
AATAGCTCTACTTACACATTACTAATTATTTGAATTATCCAAACAGATCATTACAAACCT
GCAATTTCCCATCGAGATTTAAACAGCAGAAATGTCCTGGTAAAGAATGGTGGCACGTGT
GTTATCAGTGACTTTGGTCTGTCCATGAGGCTAACTGGAAACAGGCTGGTGCGCCCAGGG
GAAGAAGATAACGCGGCTATAAGTGAGGTGAGTCTATAAGCATCACACTGGCATACCCTG
GAATCATGACACTCTCTCACAGTGGATATCCTTGTGCACTGTCACTCACACACTGTTGTG
AGTTAGAAAATTAGGAAATACCAAACACACTGTGTAAAGAACTATGGAAGCTTATCAGTT
CATTTTGAAATTCCAGCGCATTTGAACAGACATTATGCAGAAGTATCTTGGAATTGATTT
TTTGTTGTTTATTTTAAAAGGGAACTTCATTAGATTGGCTTTTTGTTTTGTTGGGTTTTT
TTTGTTTGTTTGTTTGTGttttgttttttgagatagattctctttatatagcccaatctg
accttgaatttatcactgagggctgagattttaggcaagtgctaccagactcagccAGGA
ATTGACTTTTGAAGCAAGAGTAAGGTTACCGggggttggggatttagctcagtagtagag
cgcttgcctagccagcgcaaggccctgggttcggtccccagatccggggggaaaaaaaaa
aagagtaagGTTACCAAGTTTGAGATAGGACAGTCTACCCTCTGATTACAATGTAACATC
CTTTCCGTCCCTGTTCTCTGCTTTCACGTACATACATGTACATATACACACATATTCACA
GTTTTTGAAAATATTAACTGACGTACGTATTGCTTGGCACTTTTCTCACCACATTTGATG
GTTTTTATTTTATATTATTGACTACACTGCAAAGGTGGTCAATGAGTTAGGCAGTTAACT
AGAGCCTCATGGAGTTTTAAAAGTTGGCATAGGAACAATTACTTTCTTCTTTCTCATCAA
TGGCAGGTTTTGCTAAAGCAGTTAATACTGTTTAATTATTAAGGAGGGAGAGATTGCGAA
AGTACAGTATACTCAGTGACCTGCTTANNNNNNNNNNNNNNNNNNNNNNNNNNNNNNNNN
NNNNNNNNNNNNNNNNNNNNNNNNNNNNNNNNNNNNNNNNNNNNNNNNNNNNNNNNNNNN
NNNNNNNNNNNNNNNNNNNNNNNNNNNNNNNNNNNNNNNNNNNNNNNNNNNNNNNNNNNN
NNNNNNNNNNNNNNNNNNNNNNNNNNNNNNNNNNNNNNNNNNNNNNNNNNNNNNNNNNNN
NNNNNNNNNNNNNNNNNNNNNNNNNNNNNNNNNNNNNNNNNNNNNNNNNNNNNNNNNNNN
NNNNNNNNNNNNNNNNNNNNNNNNNNNNNNNNNNNNNNNNNNNNNNNNNNNNNNNNNNNN
NNNNNNNNNNNNNNNNNNNNNNNNNNNNNNNNNNNNNNNNNNNNNNNNNNNNNNNNNNNN
NNNNNNNNNNNNNNNNNNNNNNNNNNNNNNNNNNNNNNNNNNNNNNNNNNNNNNNNNNNN
NNNNNNNNNNNNNNNNNNNNNNNNNNNNNNNNNNNNNNNNNNNNNNNNNNNNNNNNNNNN
NNNNNNNNNNNNNNNNNNNNNNNNNNNNNNNNNNNNNNNNNNNNNNNNNNNNNNNNNNNN
NNNNNNNNNNNNNNNNNNNNNNNNNNNNNNNNNNNNNNNNNNNNNNNNNNNNNNNNNNNN
NNNNNNNNNNNNNNNNNNNNNNNNNNNNNNNNNNNNNNNNNNNNNNNNNNNNNNNNNNNN
NNNNNNNNNNNNNNNNNNNNNNNNNNNNNNNNNNNNNNNNNNNNNNNNNNNNNNNNNNNN
NNNNNNNNNNNNNNNNNNNNNNNNNNNNNNNNNNNNNNNNNNNNNNNNNNNNNNNNNNNN
NNNNNNNNNNNNNNNNNNNNNNNNNNNNNNNNNNNNNNNNNNNNNNNNNNNNNNNNNNNN
NNNNNNNNNNNNNNNNNNNNNNNNNNNNNNNNNNNNNNNNNNNNNNNNNNNNNNNNNNNN
NNAATGCATTTGTTTCTACACCACCACCACCACCCCCCCCCCCGcccccaaccacccacc
acccggcactggtattataggcacacaccattaggcctagctttttacatggacattggg
gatctaaacattagatctcatatttgtatagcaagcactttactgagttgactcatcttt
tcaTAAACATTTTTGCTTGCTTATTTGTTTTTAAAGTACTACAGTTAAAAGATGACTATC
GCTTTTGTTCTAAAAAATAATAAACAATAGTATTAgggttggaatatggctcgctgatag
agttcctgcttcttaaatgcaaaggatttgggtttaatccccaaaaagggattaaaaagc
cTTCAGTTTTATAAGTAGGGAGGCAATTAAATCTTGTTTGCAGAACAGTATTTTAGAaca
tacatacatacatacatacacacacacacacacacacatacatacatacatacatacata
cataTGCCAGAATAGTTTTCTGCAAATAAGTTCAGGTCTCCAGTACCCATGTAAAAAGAA
GCAGCAGCAGCCCATTACTTTGTATACTAATTTTAAAAGCTAATAAATAAAATTGAAAGG
ATTggggcaggagagataactcagaggttaagagcactgactgctcttccagaggtcctg
agttcaattcccagcaaccacatggtggctcacaaccatctgtaatggaatctgaagccc
tcttctggtgtgtctgaagacagctacagtgtactcatatacatacaataatcttaaaaa
acaaaTAGAAAGGATTATAAAAGGTTAAAATTCAGAGGTAAgttttttgttggtgaatag
agtttcagcttagtgaaaagcattctagagatggataatggtgatagatgcacagtggga
cttgtatttaatgacacagaactgtacactcaaaaacgattaaaatgatagatttttttt
ctttgttttagttatcattctacaacaataaaaaaGTAAGAGAATTACATTAAGGTACTT
TTACTGTCACTATACAAATATCTGAGAACAACAAAGGAAGAAATTTTGATTGAAGTTTTA
GAGATGTCAATCTATAATTGCTTAAACCTGTGTGTTTGTACAGTATATCATAATATCAGG
AATGTGTGGCAGAGAAGCTATTCATGGGAGACAGAAAACAGAAATAGTCCAGACAATATA
TATAACCCCAGGTGTACCTTCCACAACCTACTTACTCTTACTGGCCCATATCGCACATTT
TACCACCTTTCAATAATGTCATATATTATGAATCATCAGGCTCTCATGACCTaatgccct
cacaggcaccccagaatgtttgactctcggaggtgctgtacttcttaattcattcaagtt
gatgatcnagatggattagccatcacaACACATATAATTTTGCCATAGAAGTGGGATTCN
NNNNNNNNNNNNNNNNNNNNNNNNNNNNNNNNNNNNNNNNNNNNNNNNNNNNNNNNNNNN
NNNNNNNNNNNNNNNNNNNNNNNNNNNNNNNNNNNNNNNNNNNNNNNNNNNNNNNNNNNN
NNNNNNNNNNNNNNNNNNNNNNNNNNNNNNNNNNNNNNNNNNNNNNNNNNNNNNNNNNNN
NNNNNNNNNNNNNNNNNNNNNNNNNNNNNNNNNNNNNNNNNNNNNNNNNNNNNNNNNNNN
NNNNNNNNNNNNNNNNNNNNNNNNNNNNNNNNNNNNNNNNNNNNNNNNNNNNNNNNNNNN
NNNNNNNNNNNNNNNNNNNNNNNNNNNNNNNNNNNNNNNNNNNNNNNNNNNNNNNNNNNN
NNNNNNNNNNNNNNNNNNNNNNNNNNNNNNNNNNNNNNNNNNNNNNNNNNNNNNNNNNNN
NNNNNNNNNNNNNNNNNNNNNNNNNNNNNNNNNNNNNNNNNNNNNNNNNNNNNNNNNNNN
NNNNNNNNNNNNNNNNNNNNNNNNNNNNNNNNNNNNNNNNNNNNNNNNNNNNNNNNNNNN
NNNNNNNNNNNNNNNNNNNNNNNNNNNNNNNNNNNNNNNNNNNNNNNNNNNNNNNNNNNN
NNNNNNNNNNNNNNNNNNNNNNNNNNNNNNNNNNNNNNNNNNNNNNNNNNNNNNNNNNNN
NNNNNNNNNNNNNNNNNNNNNNNNNNNNNNNNNNNNNNNNNNNNNNNNNNNNNNNNNNNN
NNNNNNNNNNNNNNNNNNNNNNNNNNNNNNNNNNNNNNNNNNNNNNNNNNNNNNNNNNNN
NNNNNNNNNNNNNNNNNNNNNNNNNNNNNNNNNNNNNNNNNNNNNNNNNNNNNNNNNNNN
NNNNNNNNNNNNNNNNNNNNNNNNNNNNNNNNNNNNNNNNNNNNNNNNNNNNNNNNNNNN
NNNNNNNNNNNNNNNNNNNNNNNNNNNNNNNNNNNNNNNNNNNNNNNNNNNNNNNNNNNN
NNNNNNNNNNNNNNNNNNNNNNNNNNNNNNNNNNNNNNNNNNNNNNNNNNNNNNNNNNNN
NNNNNNNNNNNNcacacacacacacacacacacacacacacacacacacacaGAGTACAT
GTACATACAAGCAAGAAAAACAAACatataaaatgaaaaataatttttaaaacctaaaga
gtattatataataattataaaatttttaaGACTTTTTTGTGTATTTCAAAATACAAAGTA
TGTTTTGAGGTTGAACAAAAACGTAACGAAGGCTGATTCTATAAAGTATTTGTAAAATAA
TGGGTTAAGTGTCTTAGCATTAGCACTTATAGCAAAGTGCTACAGTGTTTGGATGAAGGA
AGAACGAAAAAGGCAAGAGAAAGAAAAGAAGTAAAATAATGTCATTTGAGATGGGAATCG
AAAATAACTCTATAAGTAGACACACACTTAACCAATCCAAAGGAGGTAAGAGGAAAGGAG
TGTTAAACAATAGGGTCAAATATTTGATCTCTTCTCAACAGTTTGAAAGGAAATGAGATT
AAAGGACTTGTCTTTAGCAAGCCAGTGACTATAAAGCTTTAAGAAAGGGTTGTATCTCCC
ATCATCAAAGTTAACATCTTTATGTCCGAAGTGTATTAATAAAGTTAGCTCCAATTAAGT
GTCTTTTGCAAAACTAGAATTAGAACCGTAAATATTTAGTGGAATTTTTTTGGTGAATGA
GAAtgtgtgtgtgtgtgtgtgtgtgtgtgtgtgtgtgtgtgtgtgtgtgtgtgcgcgcgc
gcgcngtgtgtgCATGCACTCATATGCACATGCATACACTCAtgtagaggccagagattg
acctcaggtattattccttgaaagctatcctcattctttgaaacaaggtctctttgtttg
tctggaggcatgccagttcagctaagctggctggttgtggagctctaggagtctgcctac
ctctgcttccccagtgctagtacatagcatagtggtgggctttttggatagattttggca
gcctaactcaggacctcatgtttacatgacaaacagtctacagactgagccatttcccAA
CTTCTCTTTGCTAGTTGTTAGTGTCAAAACTTGAATTTACACAAAATCATACAGTAATTT
CTTATAGTAAGTTTTGAAGCTAGAATTTTAATGATTATAATAACTGGGAAGTACATACAT
CATCATGTCAGAGGCAGACCAGCTGTGCCAGTAAAGTACAGCTTACAGGTAATTTGAATG
GAATTGATTGTGTAATATGAGGTAGGTTTCAAGGAACAAAGTGCTATAATCCAACAACTT
TAAATCCTTTAGTTTTGTCTTAGAGTTGAATGTTGATATTGGTTTTCTTTAATCTTAAAA
ATATGCAGAAATGTCACCTGTTTTTAAATGCAATGCAGTAGTCTAATAACTTGGGTTCTG
CTGAGTAGATTATAAAAATACACAATTAATTTTTATAAATTGTTAAAGTTGTTTAAAGTA
CTGATAGAAGACAAGAATTGTTTTTGAATTTTCAAATAGAAACAAAGGCTTGTCATATTT
TGTGTTTGTTTTCATCTGGGTCATTATACCTTTCAGTGTTGTAGTGAGACAAGGAATGCA
GACAttactacttactgacaggaagattgaagcacaagggttaaatgactttcccaaggA
AAAGATGAAGCACAGATTGGAAGCAGACCGCCCTAACCGCCGTCACTTCTAATCTGCCTG
GTTATTTAGTACACTAGAGTGAGTGAGCGGTGGTGAGGAGCCGGCAAGACTAATTCTCTT
GTGTTCTTTGCCAAGAGTgttctcggccagtggttttcaaccaccaaagggtcagaaccc
tttcggcaaacttgtatctccaaaaatatttacatgctattttctattcatagcagtagc
acaatttcagttatgaagtagcaatgaaaataattttatggttgggatcaccacagcatg
aggaactgtattaaaggactgcagcattaggaagattgagaaccactgCTCTAGGCCATT
GGATTTTTATGTATTAGTCTTAAAAAGTCTTCTGTTTGGCTCTGTGTGTTTATTAATACA
CTATCACATTTTTTAAAAGTCAGCAGTATTTCACTGTAAGCAGCTAATTGTGCCTATTGG
TCAAATCCTGAGACGATAGTGGTCCTTTAATGTTCTAGATTTAAGTGCTGCTTATTAAAA
GGAAAATTAAATAATGACATAGTCATTATCATAAAATTTCTTTTATATAGGACTTAGATC
CCTAAGTtagctcatttgctatagtgccatataacatgcacaaagtcctgagtttagtcc
tcagccctgcataaagctggtgtggtagcgtatccctgtaacacaagcccttaggaatta
acagcaggaggatctagcctaaagccatccttggctacataaggaatataaggccagcct
agaaaacactagatcctatctccaaaagcaaaaCAAAACCAAAAAATTGTGGTATTTGAT
ATATTCTGGCTGAACTAGAATTGAGCCAATAACTTGATAAGGCATACTGATTATTTGATT
GCATATTATTGTACTGAATCCTGAAATTTTTCATTATTTTCTAATATGGGATTAGAATTC
AGGCATAATTTTAGGTACCAAGTATTGTAATATTTCCCTCCTAAATTAAATAATAGTCAG
TCTCATTTTAAAATACCTATCAAGCCTGAGAAAGAGCTCCCCAGTAGAAAACTTACTTAA
AAAGACACCAGACCTTTAATCCCAGTACTTGGNNNNNNNNNNNNNNNNNNNNNNNNNNNN
NNNNNNNNNNNNNNNNNNNNNNCAAGCTTGTGCTTCAGATCTTCAGGTGTATGGCCATTA
CAGAGCTTATTATTATCTTCGTATGCACACGATTCCCTCCCAATGCAGTTTTGCTCTGGG
AACTTGGGCAGCTCCTTAAGAGCCCTCATAGGTGGGAGGATGAGTTGTTCTTTACCATGG
CTCTCCAGAGCTGCTGACCCCACGGGGAATTGTCTATGAAATCTTTGAGATTTTGTTATA
ATAAACTGCAACTTCCTTTCATCTTCTTTAAATTGTTTGATTTCACCACAACTAAGGTCT
ATTTGAAGTATCTGTTTGCATCCCTACTATTGTGGGATATGCAGCATATGCAGATTTACC
CGGAAACTTTTTACTTCTAATTTAGATGAAGTTGCTAAGTAAGGGATTTGTAATACTTGG
TTTACTTCCAACAAATCCATTTAAACCTGATAAGTTACAGCCAGGAGCGGGGGAAACAGT
TTCACTGCAGTAACAATACAATACAAGAATTAGGGAGGAGGTGTATAGTTTATTAAAATG
AGTAAGGGTTTCTTAATTCTCTCTTAAAAAGGAAGAGCTATTTAAAATACAGTTTATTAG
CTCTTATAATTATTTGTAATTACTTTTTAAATCTTAGGGTAGagaaccccatttaacttt
cttatagggcatgtctactagcaatgcactccctagatttgttatacctgggattatatt
aatttcttcattattgaaggataattttatttgatatgtaattcttaacagttgttttct
atttcaatgctttaaatatgtcacacctatcttgcttcaatggtttccactgagaaatgg
ctgttgatcttattggagagtcttttttgaaatttctcattgtcagaatctccgtggggg
ggttgttgtttctttttgttttggtttggtttggtttggtttggtttggtttatgacact
tcagctgtaagttgtcttatgaagctgtggctttattctatcctgcttagtgttcgtcaa
gtttcttgggtctgtggattcacttattttgcttaatttgaggagtttcaaaccatgtgt
tcaggcattcctcctgcccctttctcatccccatttggaagccctacactgaatattcag
catgtgtgctcctgttctgggatcatgtccatgtctcctatctctgctccttattttatt
gacttctggccttacacggaatcattttgtttttcatcttcaactccacaggttctttct
tctgtccccttatatttgctatttagctactcaaataaatactgaaattttgttactgtg
ttttAAAGTATCATTTTAAGTCTTTTAAAAATAATGTTTATCTTTTATAGCTGCTCTGTT
TATTAAAAACATACTTTAgggctggagagatagcttagcggttaagagcaccgacttctc
ttccaagggtcctgagttcaaatcccagcaaacacctggtggctcacaaccatctgtaat
gggatcttctggcatgcaggcatacatgcgaatagagcactcagacacataaagtaaata
aatccagaaataaaaCATGCATGCATACACACACACATTTGTATgagggtgtcagaacaa
gagttagacagttgtgagctgtcacgttgttgctgggatttgaactcaggtactcttgaa
aagcagtctgtactcttaactgtttaaattctggtgatcaaacttacatcaccagcttat
tcagcaagtgactttgccctctgagccacctcatgctggtccATAAACTTATTTTTGAAA
TGTGATTAGTGGCTATTGATAACAGGGTTGTGTATTAACAATAGCAATGTAAATCCCAGG
CCTTGAAGAAACACATTAACATACCACAGCTGTTCCTTTTCAGGGAGCTAAGTTAAAAGT
TCCTTATCTGCTTACTCCTTTGCTTTTAGGAATCCCTCATTTTTACTCTTTTAGAAGAGt
attttattatattttttaaaatattaGTTTGGagcctagcatggtggcacacatctttaa
tcccagcactaggaggcagtggcagaggcaggaggatctcagttctctgccagcctagtc
ttcagagtgcattctagaacagccaaggttacacagggaaaccttgttttgaagcaaaca
aaCCACACAAACAAAACCTGATTTTCTTTGATATATTTTAAATTAAAAACCTGAATACAG
TTTTTAAAAACAGCATATTATCTGATGTATATTTTATGCTATAGGCAGTGAGGTCACTCA
AAGAAACAATCGAAGACTGCTGGGACCAGGATGCAGAGGCTCGGCTCACTGCACAGTGTG
CTGAGGAGAGAATGGCTGAACTCATGATGATATGGGAGAGAAACAAGTCTGTGAGCCCAA
CGGTCAACCCAATGTCGACTGCTATGCAGAACGAACGGTAGGATCCGGAGGGGCTTGGAA
TCTATCTGAAGGTGTTGGCAGCCGCCACCAAATGAAGGACAGGGATAAACTTCCTTTTTT
TAGAGTGAtttatttttgttacttttaattatgtgtatgtgggagcagggatgtgcagat
gagatgagatgagaacccccagagctaggattataggcagtttgtgagctctggtgctgt
gatctgaattcaggtcctcttcaagaagaatgtagctcttaaacacagagccatctctgt
agccTTTCAGTATTTCCATTCTTATTCCAGAAATATTTATTTATATGAATACAAGACAGA
ATATggggctgaagaggtggctcaatagttaagagactggggctggggatttagctcagt
ggtagagcgcttacctaggaagcacaaggccctgggttcggtccccagttccgaaaaaaa
gaaccaaaaaaaaaaaaaaaaaaaaaagcactgactgcccttccagaggtcccgagttca
aatcccagcaaccacatgggggctcacaatcatctgcaatgggatctgatgccctcttct
ggtgtgtctgaagacagtgacagtgtgtttatatatataaataaataaataaatctttta
aaaaaaaaGACAGAATATGTATTTTTATATCTAAAGATACAGGAAAAGAAATTAGTTTTT
ATTACCTAGTTGTACTGGCGTATACTATTAgcactcagatctctgagttcaaggccagcc
tggtatacagagaaagttcctgcacagccagagctacacagagaaacaatatcttgaaaa
aTTTAATTAATAATTAGTCTTTATTAATATAACTTGCCCTTAATGTTAAGGGTAAAACAT
TTTCATAGTTATAAAACGTGTGTAAGAATGTCTACATTCATGTGGGATATCTTTTGTTGT
TATTAGTAGTCTTCTCTCTTCTTTTGAGCAAATAAAACTGTGACCCAACTGCTGTTTCAC
TGGACACTAAGACTTTCTGACTGCCTATCCAGTGATTTTTTTTTCTTAAAAGAATACTTT
ACTAATAAGTTCACAGTAACATCACCCAAAAGTGGCCTTCTACTCCAATGCGAATATTGT
TTTTATGAGACATTTCATTTGTTAGAACTATAATTTTGAATCCTAAATAAAAAGGTTTCT
AACAAAATTaactaggcatggtagttaatgcctgtcatttcagagcttgggaggctgagg
caagaggattgccacaagttcaaagccagtttagactatcttatgaattccaggccaatc
tgggcttgtctcaaaaTGTAAAAAGCCAAAACATCCCTATAATTTGGTACTTGTAAATAG
ATCACCTATATTCTTGGTTCTGCATTTGGGAGTAAAAATAACAACtttattactttatat
aataaatatttaaaaGTTTCAAGAAAATGTCCAGGAAAATATTACCAGGGGACATGTAAA
TAAAAATATACTTTTCTTGAAATTTTTTCTATTTTCTACTCCCCTCTGTAAGAACAGTCT
ACATTATGTGTGATTTACACTACTAGTAAATAGGTAGAGTGGGCTTCAGCTAAATACCCT
GCTTCTCACAAGCCAAGGAGGGTAGAGAGCAGCTTCTGAATACAAGCGTCCTCACTTTAC
AAGTACTAGAAAAGTCTTCTGCTTCCATCCTCACTCTGCATTTCCACTGCGCTATAGTCT
GTAAACTATGCAATCTATTCATCTGTCAAGATTCAGCAGAgagactggagagctggctca
gtggttgagagcccttgttgcccttgcagagaagcctggttcagttcccagcgcccaccc
acatggttgttcctaaccgttgcaactcagagtccaagagtccaactccctattctaacc
tctacaggtaccacacggtgcacacatatatctgcaggcaaatgtttatatacataaaat
aaaGACTTAAAGGGTTAGTGAAGCTTTTACTTTAAATACTTGGTAATTTTTCTTGAATGA
TAAGAAAAACAATCTATGTCTCTCCTTTCCTTTGGCTTTTCCCCCCTTTCTTTGTGTACT
CACCTCTACTTGGAATGAGTCTTCTCACCTCTGATCTCTTGTCAGTTAGTTTCCTTAAAT
GATAGTTCATTCAATAGGTGTTTGCACTGTAGGCTTTATTTTATTGAGCCTTAACCTCTC
CATACATCCTTAATTTCCCTTTCATGGTTATACAACAACATTTTCTTACAAGTGTATTTG
TTATCTGATGTTATAAATTGTCATCCCCTGTAATACAGCAATCTTTTGAGAACCTAGTTT
CCTACAGCTGATGAGTCTCTTCTGTAATACTGTTATCTGTTAATGTCTCAGTACCTTGGT
CATCTCAGTGAAGGCTATCCCTTCTGTAATGAGATTTTAAATAATTACAGAATGGTTAAT
AAATTAAAGAATAATTATAGGCAGCCCAGAGCTGTCATGCCCAGGAGTGCTGTTGTTGGC
TGTTCATCTCAGTAACTAAAGAATTTTCCTGAATCTTGGTTCCTTTGAGTGTCATATTCA
CCTCATGTCCTAGCTCTACAACTTACACTGATAGTGGCTTCCTGTGAACATGCTGCATTG
TTAGTCTGTGCTCTTAAATGAGCATGTTTGGAAAAGTGAACAAATTCAATGTTCTTTTTC
ATTGCTCAGCCACTTGAACCTAGTCCATAACATATTTGTTGAGCATATACTGTTGGATCT
AGGATTACAGAAATACAATATAAATACACCTGTGTGGTTCCTCTACTTACAAAACTATCT
ACTTGTACAAATGTACAGTTCATTAAAAGTGTATTGTTCTggggctggggatttagctca
gtggtagagcgcttacctaggaagcgcaaggcccttggttcggtccccagctccgaaaaa
aaaacaaaaaaaaaCAAAAAAAAGTGTATTGTTCTTTGCTGATGATATAAAATTATAGGT
GAGGGTTTTTTTAAATTAACTCTTCTGTATTTTTTTTTAAATTTTTCTTTTGTTCTTCCA
aggccagaagatggcattggatctccagggactgaaattacaggcatttgtgagctgtca
tgtgggtgctggaaatcaaagagttgctgagacacttacccactgagtcatctcctccag
ccccAAAGTTAATAATGAGCGCCCATAAAAATTCTATCTGGAACCATATAGATTTCCACA
CAGTCTTACAGACTGCATAAAATAACCTCATAAAGTTTGAATTTACCAAGCTGTTAACAA
TTACCAGGAGTTTGAAGTAATCTCTTAAATATGATTCAGGGTAAAATAGTAgtgagatgg
tttggtgggtgaagtgcttgccaccaagcctgacagtctgagtttgatccctaacccaca
tgttggaaaagaagcacctcccacaagtagtcctctgatctccacgcgtgcctcatATAC
ATTCAACTAAAAAAAGCAATAAAAAGACTGTAAAGCATAAAATGAAAAGCAGTGGGGCTT
TGGAATCAGTAGTGTTTGCTGGGAATAGATGACAGTTTGTTATTAAGTTTGTGTTCTCAA
TGTCTACGTTTTTCTCTCTCTTCAAGCAACCTATCACATAATAGGCGTGTGCCAAAAATC
GGGCCTTACCCAGATTATTCCTCTTCCTCATATATTGAAGACTCAATTCATCACACTGAC
AGCATTGTGAAAAATATTTCCTCTGAGCATTCAATGTCCAGCACACCGTTGACAATAGGA
GAAAAGAACCGAAACTCAATTAATTATGAACGACAGCAAGCACAAGCTCGAATCCCTAGC
CCAGAAACAAGCGTCACAAGCCTGTCCACAAACACAACCACCACAAACACCTCTGGCCTC
ACTCCAAGTACTGGCATGACCACGATATCTGAGATGCCATACCCAGATGAGACACATTTG
CATGCCACAAATGTTGCACAGTCACTCGGGCCAACCCCTGTCTGCTTACAGCTGACAGAA
GAAGACTTGGAAACTAATAAGCTAGACCCAAAAGAAGTTGATAAGAACCTCAAGGAAAGC
TCTGATGAGAATCTCATGGAGCATTCTCTGAAGCAGTTCAGTGGGCCAGACCCGTTGAGC
AGTACCAGTTCCAGCTTGCTTTATCCACTCATAAAGCTTGCGGTGGAAGTGACTGGACAA
CAGGACTTCACACAGGCTGCAAATGGGCAAGCATGTTTAATTCCTGATGTCCCACCTGCT
CAGCTCTATCCTCTCCCTAAGCAACAGAACCTTCCGAAGAGACCTACTAGTTTGCCTTTG
AACACCAAAAATTCAACTAAAGAACCCCGGCTAAAATTTGGCAACAAGCACAAATCAAAC
TTGAAACAAGTAGAAACTGGAGTTGCCAAGATGAATACAATCAATGCAGCAGAGCCTCAT
GTGGTGACAGTAACTATGAATGGTGTGGCAGGTAGAAGCCACAATGTTAATTCCCATGCT
GCCACAACCCAGTATGCCAATGGGGTAGTGCCATCTGGCCAGGCAGCCAACATAGTGGCA
CATAGGGCCCAAGAAATGCTGCAGAATCAATTTAATGGTGAGGATACCAGACTGAATATC
AATTCCAGTCCTGATGAACATGAACCTTTACTGAGACGAGAGCAGCAGGCTGGCCATGAT
GAAGGGGTTCTGGATCGTTTGGTAGACAGGAGGGAACGGCCATTAGAAGGTGGCCGAACT
AATTCCAATAACAACAACAGCAATCCATGTTCAGAACAAGATGTCCCTACACAAGGTGTT
ACAAGCACAGCTGCAGACCCTGGGCCAGCAAAGCCCAGAAGAGCACAGAGGCCCAATTCT
CTGGATCTTTCAGCCACAAATATCCTGGATGGCAGCAGCATGCAGAGTAAgtgtgtgtgt
gtgtgtgtgtgtgtgtgtgtgtgtgtgtgtgtgtgtgtgtgtgcatgtgtgtacagtata
cagagtaaatgtgtgtgtgtatgtgtgcagtttacagagtaagagtgtgtgtgtgtgcag
tatacagagtaagtgtgtgtgtgtgtgtgtgtgtgtgtgtgtgtctgtgtgtctgtgtgt
gtgtgtgtgtgtctgtgtgtgtgtTTGTATTAAGGggttggaaaaattactttatagacc
aggctggtcttaaattcccgaagtgctgagattaggagtgtgccaacacacccagATCTT
AATAAATTGTAGAAGTCAAGAGACTTCTTTTATGTGTTTTATGCTTTCTTAAACTAAAGA
GTGGACTGAAAGAAGGTCTCCGAATAGCAAATTATCTACCCCTTGCctggaggtgtagct
cataggtagagcacctgcccataatacataagacctaggttttagttccagaaccacaaa
gaaaAGAAAACCTGGCTCTTTGCTTAAGTGGTTTATATTACAAGCTAGTTGACTCAACTT
TCGTGCTTCTGTATCCATAAAGCTTCTTGTCAAGTATGAAAACAGAATTAATGGGATAAT
GGTCATCCCTCCAAAACTGTTACGTGTTAGAGACCGTATGATTTGGTCATTTGGACATTG
TTTTGCtttgtctttttgagacaaggactcattcagtaactcactgtggccagaggctgg
acttgaagtcagtatccttctccttggattctaggaacttggattacaggagtacatcac
ccactcacagctAGCCCTGCTGTCAGCATTAAGTCAAATGATACCTGTTTTTAAGCAAGT
TGGAGTCTACACCAGAACAAAAGAATTTGAGAATATAATGAAGAATTTTGAATTTTCTTA
GTTCTTGTGAGTTTTAATTATTTTTTTAGATAAGACTCAAAACTGAGTTGGTTGAATTTT
GCCTAGAGAAACATCACCTAGAATCATCACATATTCAAGAAATGTCCTTCATTGGACTCT
ATGCTGGCTTGACCTGTTTGTGAAATTCAGCCCCTTGTTCTCCATCCAGCTTAGTTTTGT
TTGGTTTTGCTgatagcgtcttacacagctcaggcaggccttgtgcggaggatcttgagc
ctctgaccctcttgcttctacttccaaggtgctgtgactgccatatgcaccaggactggg
gggctcttgtgctgctgagttggagctcaggaccctttgcattctaggcaagcactccat
cagctgcattatatgcccaacGAACTCCTCTACTTTTAAATATTTTCggggttggggatt
tagctcagtggcagagcacttgcctagcaagcgcaaggccctgggttcggtccccagctc
cgaaaaaaaagaattaaaaaaaaaaTATTTTCCTTTTACACAGCTCATTTCCTTTTGTTT
CCAGTAGGTGAGTCAACGCAGGATGGCAAATCAGGATCAGGCGAAAAGATCAAGAGACGT
GTGAAAACTCCATACTCTCTTAAGCGGTGGCGCCCATCCACCTGGGTCATCTCCACCGAG
CCACTGGACTGTGAGGTCAACAACAATGGCAGTGACAGGGCAGTCCATTCTAAATCTAGC
ACTGCTGTGTACCTCGCAGAGGGAGGCACTGCCACAACCATGGTGTCTAAAGATATAGGA
ATGAATTGTCTGTGAGATGTTTTCAAGCTTATGGAGTGAAATTATTTTTTTGCATCATTT
AAACATGCAGAAGACATTTTAAAAAAAAAAAAACTGCTTTAACCTCCTGTCAGCACCCCT
TCCCACCCCTGCAGCAAGGACTTGCTTTAAATAGATTTCAGCTATGCAGAAAACTTTAGC
TTATGCTTCCATATTTTTTAATTTTGTTTTTTAAGTTTTGCACTTTTGTTTAGTCTTGCT
AAAGTTCTATTTGTCTGTTATGACCACATTATATGTGTGCTTATCAAAAGTGGTCTCAAA
ATATTTTTTTTAAGAAAAAAAGCAAAAACAATGTATTGCTGATAATCAGTTTGGACCATT
TTCTAAAGGTCATTAAAACAGAAGCAAATTAAGACAGGTTTGACTGCAACGGTGTCTGGT
ATCCATGTTTTATTTCTGGGCACAAGCTAGTTTATATGTTAACGTGTTTTTGACCATAAT
CTGTTGGACATTCTTC
