# Supplementary material for: Reference based annotation with GeneMapper
Source: Genome Biol. 2006 Apr 5;7(4):R29. doi: 10.1186/gb-2006-7-4-r29 (PMC1557983; doi:10.1186/gb-2006-7-4-r29)
Supplement: Additional data file 2 — A gunzipped tar file containing the data set of orthologous genes in five vertebrates (human, chimpanzee, mouse, rat and chicken) that was used to compare pair-wise and multiple species GeneMapper [file gb-2006-7-4-r29-S2.tgz › 5verts/orth110/mm34.fa]

>NM_008110
GTCTGATTACAGAAGTGAAGTCAGTCTTCCACACCTAGATTTTATTTAAGGACCACGCCA
GGGCCTCCCCGACCTTTAGAAAGAAGACTGGCACGAGGAGATGCGTTCCTTCTTAGTTCT
CCCAAGTCATGGCACTTCCCAGCAACTTCCTGTTGGGGGTTTGCTGCTTTGCCTGGCTGT
GTTTTCTTAGTAGCCTTAGCTCTCAGGCTTCTACTGAAGAATCCCAGAGTGGAGCCAGTG
AAAATGTGGAGTCTGAGGCAGACCCCTGGTCCTTGCTGCTGCCTGTAGATGGGACTGACA
GGTCTGGCCTCTTGCCCCCCCTCTTTAAGGTTCTATCTGATAGGCGAGGTGAGACCCCTA
AGCTGCAGCCTGACTCCAGAGCACTCTACTACATGAAAAAGCTCTATAAGACGTATGCTA
CCAAAGAGGGGGTTCCCAAACCCAGCAGAAGTCACCTCTACAATACCGTCCGGCTCTTCA
GTCCCTGTGCCCAGCAAGAGCAGGCACCCAGCAACCAGGTGACAGGTGGGTAAGAGGAGG
TTGCTCAACTGGGCTGGGAGAAAAGACAGAGGCTTTACCGATTCTGTTACCAGAAGGAGC
CACACTTTGATTTGGGTCCCTtggtttgttttgaggcaggatctacccctgttacccagt
ctgtactcagaactctgcatccttctgcctcggctccttaagtactggaatcacacaggt
tttcaccatcCTGTGAATTCTATTTTGCATGATTCTCAGTGTCCAACTGAAACAAACTTT
TTCTTTTAAAGTTAGCACTTTTTAAAAAGTTTAAAGTTTTTTTTTTTTGTTTTTTTGTTT
TGGTGTGgtggtactaaggattaaattgagggcaaggggttcacatatgctagctacgcc
ctctgctactacatccctggccAATAGCATTGATAACACTGTTTTATTTGTTTCCTACAG
CATCTTTAGTTAAGAAACTAATAGATTTTATCTTGTTCGAGTTTCCttttttaaattttt
ttttattttttGagactgtctcaaacttgcagtgactctcctgctcagtcactctagtgc
tgggattccaggcacacagcaccacgccATCTCAATATGTTAAGGCTAGAAGAGACTAAT
GTCCTGAAAGGCCAAAGAAAGTTCTGGAGGCAGTTAGCATCTCTTTTATTCTACCAAGTT
GTTGGCCTAGCATGGTGCCTAAAGCCTGCTTTTGATTTAGTATTGGGTGTGATCCGGAAC
ATTTCCCCTCGTTTGCTTTCCTGGAAGAAGAAAGTTTGTCTCCACCTGCACAGTACATCt
ttctttctttctttttatttatttatttatttattatatgtaagtacactgtagctgtct
tcagacacaccagaagagggtgtcagatctcgttacggatggttgtgagtcaccatgtgg
ttgctgggatttgaactctggaccttcggaagagcagtcgggtgctctaacccactgagc
catctcaccagcccTCtttttttttttttttttttttAAAGGCAAAAACCCAAAACTATA
TGGCTGAGATGTGGTACCATTTATGTTTTATATACCAGGTGcctggagtttgacctccag
taccaacaagacaaaacaaaactcacgtggggttgcagtgacacatgactttaattctaa
ccctcaggaggcaggagcaggctttgctctttgagttcagggccagctgggtttagagtt
ccaggatagcaagggctacacagtaagaccccgtctcTGTCTCCATAACAAATGAGCAAA
CAAAATCCCAGACCTCCAAGCGTTTGCCAACAATGGGGGACCTTTTTAGTAAGAAAGAAG
AGTTGTGTTTAAAAAAATCAAAACAAGAAAACAAAACACTCAGGGCTTTGGAGATAACTC
GGTGAATGAAGGCTTCTTCCACCAAGTCTGACAAGAGCCAGCTCCTACAAGCTGTCTTTC
CACCTCTATTTGTGCTCCATTGAGAGAGTGTGTCCATTAACAGCCTCCCCCCAACTCCCC
AACAGAGACACACATATATGCTGGCCACCAGTTCATACAAGCCATTGTAACTGTCTAGGG
CAGTTGTGGCTGTTCAAAGCCACTCTACCCCGCCCCCAGCCCACTTTACTGCAGCGGCCT
TATAGCCTCCATGTGTCCCCAATCTCAGAGCGTGTGATTACCACTGCAGACAAATGTTCT
CAGTTGGCTTGTTGCTTTTTTTGTTTTGTTTTGTTTttttgtttctttcaagacaggatt
tctctgtgtagtcctggctgtcctggaactcactccgtagaccaggctggcctcaaactc
agaaatccacctgcctctgcctcccacatgctgggactaaaggcgtgtgccaccacgccc
gCCCGGCCGGCAGGAGTGTTGCTTTCTGTGGTCTCCTGGCTTTGTCTGTAAGGATGCCGC
CACAGGAAGAGCCTCTCCTCAGCTGTCTGTGTTTGGAGCAAGCTGCTGGGTCTGAAACCG
GATGGTCTAATAATTGTCTCTGGCTTCACTTCCCCAGCAAACCTGTTCTCCCtttttttt
ttttttttttaaatatatGAAATGTATTTGCATGTGTGAATTGGGGATGAGGGCcatgtg
tggagaggtcagagaaaagttttcagaaattggttcttgtcttccaccgtggggacccta
gggttcaaactcaagtcctcaagcttagatgcaattgtccttactcactgagcTCTACCC
ACAGCCCATTCTCTCAATCCAtagccaaaggggccgttgaactcctggtcctcttgcctc
taccttccaagACTTGACCCACCCTGTGTAGGTTGGGGGGGGGGGTGATATTTGAAGTCA
ATGGGTggatctcatgtaaccaactcaggctgacctcaaacttgctgtatagccaaagct
ggccttTTCCTCCCAAGAACTGGCTTTCTGGGCTTGGGTTACTAGGCCCAGCTGTGTGCA
TGCGCCAGTGTGtttgaggcagtctcattatgtagtggaggctggtggcctctgtctacc
ttagcctccaaagtgatgagattacaAAAACAAGACCTCCCTGCCCAACCCAAAGCATGA
CTctaggcccttgtgcatacaggccagtgctctgccactgagttataccccagAGCCTCT
AAATATCCTCCATTAGCTTCCTCCTTCCCTTTGTTTTTGAGGCTTAAGTAGAGGAGAAAG
GAAACTGCCTAGGCCAAGTACTAATTCCTCGGTCTCACTTCCTGCTTTCTCTAGTTGGTT
TGCAAGCGGGACTTACTGTTTGCTCTCTTCTCTTTCAGGACCGCTGCCGATGGTGGACCT
GCTGTTTAACCTGGACCGGGTGACTGCCATGGAACACTTGCTCAAATCGGTCTTGCTATA
CACTCTGAACAACTCTGCCTCTTCCTCCTCCACTGTGACCTGTATGTGTGACCTTGTGGT
AAAGGAGGCCATGTCTTCTGGCAGGGCACCCCCAAGAGCACCGTACTCATTCACCCTGAA
GAAACACAGATGGATTGAGATTGATGTGACCTCCCTCCTTCAGCCCCTAGTGACCTCCAG
CGAGAGGAGCATTCACCTGTCTGTCAATTTTACATGCACAAAAGACCAGGTGCCAGAGGA
CGGAGTGTTTAGCATGCCTCTCTCAGTGCCTCCTTCCCTCATCTTGTATCTCAACGACAC
AAGCACCCAGGCCTACCACTCTTGGCAGTCTCTTCAGTCCACCTGGAGGCCTTTACAGCA
TCCCGGCCAGGCCGGTGTGGCTGCCCGTCCCGTGAAAGAGGAAGCTATTGAGGTGGAAAG
ATCTCCCCGGCGCCGTCGAGGGCAGAAAGCCATCCGCTCCGAAGCGAAGGGGCCACTTCT
TACAGCATCCTTCAACCTCAGCGAATACTTCAAACAGTTTCTTTTCCCCCAAAACGAGTG
TGAACTCCATGACTTCAGACTGAGTTTTAGTCAGCTCAAATGGGACAACTGGATCGTGGC
CCCGCACAGGTACAACCCTAGGTACTGTAAAGGGGACTGTCCTAGGGCGGTCAGGCATCG
GTACGGCTCTCCTGTGCACACCATGGTCCAGAATATAATCTATGAGAAGCTGGACCCTTC
AGTGCCAAGGCCTTCGTGTGTGCCGGGCAAGTACAGCCCCCTGAGTGTGTTGACCATTGA
ACCCGACGGCTCCATCGCTTACAAAGAGTACGAAGACATGATAGCTACGAGGTGCACCTG
TCGTTAGCATGGGGGCCACTTCAACAAGCCTGCCTGGCAGAGCAATGCTGTGGGCCTTAG
AGTGCCTGGGCAGAGAGCTTCCTGTGACCAGTCTCTCCGTGCTGCTCAGTGCACACTGTG
TGAGCGGGGGAAGTGTGTGTGTGGATGAGCACATCGAGTGCAGTGTCCGTAGGTGTAAAG
GGCACACTCACTGGTCGTTGCCATAAACCAAGTGAAATGTAACTCATTTGGAGAGCTCTT
TCTCCCCACGAGTGTAGTTTTCAGTGGACAGATTTGTTAGCATAAGTCTCGAGTAGAATG
TAGCTGTGAACATGTCAGAGTGCTGTGGTTTTATGTGACGGAAGAATAAACTGTTGATGG
CATAAATTGTGTGTGTTCTATTGAAAGACCACTTCTATAGGATGGGCTGAGGACGGGGCA
TCTTGATAGCCAGCCTTGGCTTGCCTTTAGCCAGAGGGAGGTC
