# Supplementary material for: Reference based annotation with GeneMapper
Source: Genome Biol. 2006 Apr 5;7(4):R29. doi: 10.1186/gb-2006-7-4-r29 (PMC1557983; doi:10.1186/gb-2006-7-4-r29)
Supplement: Additional data file 2 — A gunzipped tar file containing the data set of orthologous genes in five vertebrates (human, chimpanzee, mouse, rat and chicken) that was used to compare pair-wise and multiple species GeneMapper [file gb-2006-7-4-r29-S2.tgz › 5verts/orth110/gg1.fa]

>NM_206988
AATCACAAAGAAACCTCCCTCCTGAGCCACAGCTGAAACACATATAACAGCTCGAGCTCG
CGTGCTCTTTTTTCTTGAATGCTTGGGGGGAGGCGTTGTTAGGCTACAGCCCTGAAGAGC
ATGGAGGGTACGTGGAGGATCTGTGTTTGTTTCTATTGCTGCATTCACTGGCTTTCTTCC
AGCATCCAGTGCTCCCCCCGCTCCAGGGATCGCACAGCACCTGACAAGGTCTCCGGGCTC
CTGGGAGCTCCTGAGCTCCACCCGCTGCTGCGGCTGCCCAAGGGCGTGAGCCGAGGCTAT
GCGCTCCTGCCCCCCCTGCTCGAAGTGCTGTCTGACCAGGGACGTCAGAGCTGGGAAAGC
GGGACCCCCAGGCTCCAGCCGGACTCCCGAGCCCTGAGGTACATGAAGAGGCTGTATAAG
ATGTACGCCACCAAGGAGGGAATCCCAAAGGCCCATAAGAGCCACCTCTATAACACTGTT
CGACTTTTCACCCCGTGTTCTGAGTGCCAGCACCGCCACAGGGACCCGATTACAGGTAGG
TGTGGAGTGACCTGGGCTGCCCGGCTCACACTGCTGTAGGCATTTCAACAGTCAGTCTCA
CGCCGATGTATCCTAAATACAGCAACAGTTAAAGCAGGGGTCTGAATCCAAAACAACTTC
CTAAAGTAAAATGTGGAGGCTGCTGTTAAAATTCATATCTTTAGATGAAAAATCATTAAT
GTAAACCATATTTTAAGCTTATTAAGATCCATAGAGCCCTCATCTGACTTTTAATCCTTT
GCTCTCTCTCTGTGTTTGAAGACCACTTAAATGTGCTTATGTGCTCACAAAGAACAATTT
CGGACTCAGAGGAATACGGCAGTGCTGAGCAGTAGGAGAAGCAGCGTGCTGAGCATTCAG
CTCCACACCTGGAGAGAGGGCCAGGCCAGAACAGGGCTTCAATAATCTCAGAATAAGATG
GAAATGGCAGTAAATAGAAATAACATCATGGGAAAGGACAAAGATCAGCGTATCCTATGG
TAGGGACAAATAAGACAGAAATATGCATTCAGAATAGCTTGGAAGCTGCCCTTTCTGTTT
CATGAGAGAAAAGCAAACTGACAAAAATGACTTTCAGCTTTGCTGTTAGTCAGGTTCACT
GGCAGCTGTTAGTCAGGAATATGTGTGTAGGAAGAATAACTGGAGTTAATGCTAAAAAGC
TAAAGTTTTAAAGGGAACCCAGAGGCACATCCTTTAAAACTTAACACTACTTCATTTTAT
GGCTTCCTGTACCATTCCACATGTCTGGTTCCTCTTTCTCCATACCAGCACTGAAAGGAC
AGCTGCCAACTTTGTGTGCTGTTCCTTAACTGCACTCTAATGCCTCTTAAAAGCCTTGGG
CCTCCTTGGTTTTGTTGATAACTTTTGGTTCTGACCTAAGTAGAGATTCCATATAATAAA
AGTATGGGCATTTAAATTGGTTTCTTCTGCTGCTTAACAATTTCTGATTATCTGCTACGC
CATAGCATTTATGTACTGGTGGTAAATCAAGATGCATTAACTGTGCAAGATCTTTGTTTT
CCTTCTCAGGAGACTTTCACTCGGTGGATTTGCTCTTCAACCTGGATCGTGTTACTGCTC
TCGAGCACTTACTCAAGTCTGTCTTGCTCTACTCGTTTGACACCTCAGTTCCCACTTCTT
CCTTTACGTGCACGTGCCATTTGTCTGTGAAGGAGCATGATTTTTCTAGCCAAGTATGTC
CCAGCATTTCACACTCCGTAGCTTTTAGCCTGCACTTTGAAGTTAGAAAGCGCAAGTGGG
TTGAGATTGATGTGACTTCTTTTCTGCGGCCTCTCATTGCTACTAACAGGAGGAATATTC
ATATGGCTGTGAACTTCACTTGTCTGATGGGTAACCCACAACATAACACTAAACAGGATA
ATCTCATTAATGTGGCTCTGGTCCCCCCTTCTCTTCTTCTTTACCTAAATGATACCAGCG
AGCAAGCTTATCACAGGTGGAACTCACTTAGACACAGAAGGAAAAGCCCGGTGCGGCCCA
AGCAAAGGAGCAGTCTGTTTGCTGATGTGACAGGTGATGAAGGAAGACAGAACACGCAGG
GCAAAAGGGCATCTCGGCATCGAAGAGAAGAGAATCTGAAGGAAGCTCCAGCGACTGCGC
CTCAAAACTTGAGTGAATATTTCAAACAATTCCTGTTTCCTCAAAACGAGTGTGAGCTCC
ACAGCTTCCGTTTAAGTTTTAGCCAATTAAAATGGGACAAATGGATAATAGCCCCGCATC
GATACAGCCCTCAGTACTGCAAGGGTGACTGTCCGAGGGTAGTCGGGCACCGTTATGGCT
CTCCTGTACATACAATGGTGCAGAACATAATATATGAGAAGCTGGACTCCTCTGTGCCCA
GGCCCTCCTGTGTTCCTGCCGAATACAGCCCTCTGAGCGTCCTGACAATAGAGCCTGATG
GCTCCATAGTCTACAAAGAATATGAGGACATGATAGCTACTAAGTGCACTTGTCGGTAGT
GGGTGTACCCTAACCTGTCTTACACTTAGTTTGGGTGTTTTGCTTTGCTAACAGCTCTTT
CAAACTGAATAGGGTTTAGCATGGAGTTAGTGGGTGTTTATATAACAGCACTGTTTTTGT
ATCCACTCAGCCTTTCTAGAATGTGAAAACAAATGTAAATATCTTTTTATTGGAATAATA
TTGCATTTGAACAGAAGTGTTTTCAACTACCAGATGCCTCTTTTAAGCTGTTTTGTTACA
GATTTAATAATAAATAAAGTGAATGCCTATCACACACATCACTTAAATGCAGTGTCTGCT
AGTCTTCCTCTGTATAAAGAAATCCTTTGTAATGAAACTTCTGCTAAGCTTCTGGGAAAA
GAGGAAAGGTTAATGTTAAAATTA
