# Supplementary material for: Reference based annotation with GeneMapper
Source: Genome Biol. 2006 Apr 5;7(4):R29. doi: 10.1186/gb-2006-7-4-r29 (PMC1557983; doi:10.1186/gb-2006-7-4-r29)
Supplement: Additional data file 2 — A gunzipped tar file containing the data set of orthologous genes in five vertebrates (human, chimpanzee, mouse, rat and chicken) that was used to compare pair-wise and multiple species GeneMapper [file gb-2006-7-4-r29-S2.tgz › 5verts/orth110/hs34.fa]

>NM_005260
CACACCTGAAATTTATTTAAGAGACCAAGCTAGGCTCTTCCTGGCCTTTAGGAAGAGGAC
TGGCATGGAGAAATATGTTCCTCACTAGTTCTCCCAAGCCATGGCACGTCCCAACAAATT
CCTCCTTTGGTTTTGCTGCTTTGCCTGGCTGTGTTTTCCTATTAGCCTTGGTTCTCAGGC
TTCTGGGGGAGAAGCTCAGATTGCTGCTAGTGCTGAGTTGGAATCTGGGGCTATGCCTTG
GTCCTTGCTGCAGCATATAGATGAGAGAGACAGAGCTGGCCTCCTTCCCGCGCTTTTCAA
AGTTCTATCTGTTGGGCGAGGTGGGTCACCTAGGCTGCAGCCAGACTCCAGAGCTTTGCA
CTACATGAAGAAGCTCTATAAGACATATGCTACCAAGGAAGGGATTCCTAAATCCAATAG
AAGTCACCTCTACAACACTGTTCGGCTCTTCACCCCCTGTACCCGGCACAAGCAGGCTCC
TGGAGACCAGGTAACAGGTATGTGAAAGCAGATTGGTTAACTGGGTGGAGGGAAGATGAT
AGACACTTCTGCATTTCAATTACAGAAAGGAGCTGAGCCTAGTTCCTTGAATTGTATTTT
ATTTTGCATAAAACTCAATATCCAGTTGAAACAAATCTGGGACTTGAGCTTATTGTTTAT
TCCTAACGCTCTCATTGGTTAAGGTGGGCTAATATGATGGAATTTTAAAGCAACACCAGA
GACTTAATGGCTTTCAAGGCTGAGCGGAAGTGCTGCTAGAGAATGTTAGCACCTCTTTCT
GTTCCACCAAGCTTTTGGCCCAGAAATGGACCTTAAACATCTCTTACAGCTATTGGTGTG
ATGTGTTAAATAGGATATTTTTCTCTTGTTTGTTACTTTCTGTGAGAGAAAAGCTTAAAG
TTCCCGTTTTGAACAGTTGGCCCTTACAAGAACAAAGTATCAGTCCACAGTTTGACTCAG
CAGTTGGGTGTGGTGCTTTAAAAAATTATaacatggtgaaaccccgtctctactaaaaat
acaaaaattagctgggtgtggtggtgcatacctgtagtcccagctactcgggaggctgag
gcaggagaatcgcttgaacccaggaggcagaggttgcagtgagccaagatcgcaccactg
ctctccagcccggcaacagagcgagactctgtctcaaaaaaaaaaaaaaaaGTATATATC
TACCAGCTCTTGATTTAAAACCATTCTAACCCAACAGGGCAGTTGTATCTGCTTCCTTAA
TATCCTATTTTAATATAGTGGTTTTAGAGCATCTGTTTTTAATCTCAAGTGTTCTAAATT
AACTAGGACCAATTACATTGTTTTAAATTGACTTTCTTCACTAGGGCTTAGAATGTCATC
TTAGTAAGTCTGATAAGTGTTTCTATTATGGTTTTCCCTCTAGAGATTATCCAAGAGAAA
AATACTACTTTCCTTATCAGCTCAGCTGCTTCTGTGTTTGGAGCAAATTACTCAGAATGA
AGCTTCAggctgagcacagtggctcatgcctgtgatcccagcactttgggaggttgaggt
gagaggatcgcctgagcccagaagttcaagaccagtctgggcaacatggcgagaccttgt
ctctacaaaaacaaaaaatcagctgggcatggtagctcatgcctgtagtcccagctactt
gggaggctaaggtgggaggatcagttgcacctgggaggttgaggctgcagtgagccatga
tggtgccactgcactccagcctgggtaacagtgagaccctgtctcaaaaaaataaaaaat
aaaaaTGAAACTTCAGAATGTAGTGATTCCCTGTTACTTTGATTCACCACCAAATCTGAC
TTTCTGGAGATAAAATGTCCAGTAAGGTTGCTGGGAATTAGTAATGATACCAATTGCCTT
CCTTTTCTATATTAACCCCCATTTTTTTTTTTGAGGCTTGAGAAAGTGGGGAAAAGAGAA
GGGAGAAAGCATATTATGAAGTACTAATTCTTTGACTTGACTGCCTGTTGTGTTGACTGA
TTTTCAAGCACTACTGGTAGATTTTTTTTCTTCTTAGGAATCCTTCCATCAGTGGAACTG
CTATTTAACCTGGATCGCATTACTACCGTTGAACACTTACTCAAGTCAGTCTTGCTGTAC
AATATCAACAACTCAGTTTCTTTTTCCTCTGCTGTCAAATGTGTGTGCAATCTAATGATA
AAGGAGCCAAAGTCTTCTAGCAGGACTCTCGGCAGAGCTCCATACTCATTTACCTTTAAC
TCACAGTTTGAATTTGGAAAGAAACACAAATGGATTCAGATTGATGTGACCAGCCTCCTT
CAACCTTTAGTGGCCTCCAACAAGAGAAGTATTCACATGTCTATAAATTTTACTTGCATG
AAAGACCAGCTGGAGCATCCTTCAGCACAGAATGGTTTGTTTAACATGACTCTGGTGTCC
CCCTCACTGATCTTATATTTGAATGACACAAGTGCTCAGGCTTATCACAGCTGGTATTCC
CTTCACTATAAAAGGAGGCCTTCCCAGGGTCCTGACCAGGAGAGAAGTCTGTCTGCCTAT
CCTGTGGGAGAAGAGGCTGCTGAGGATGGGAGATCTTCCCATCACCGTCACCGCAGAGGT
CAGGAAACTGTCAGTTCTGAATTGAAGAAGCCCTTGGGCCCAGCTTCCTTCAATCTGAGT
GAATACTTCAGACAATTTCTTCTTCCCCAAAATGAGTGTGAGCTCCATGACTTTAGACTT
AGCTTTAGTCAGCTGAAGTGGGACAACTGGATTGTGGCTCCGCACAGGTACAACCCTCGA
TACTGTAAAGGGGACTGTCCAAGGGCAGTTGGACATCGGTATGGCTCTCCAGTTCACACC
ATGGTACAGAACATCATCTATGAGAAGCTGGACTCCTCAGTGCCAAGACCGTCATGTGTA
CCTGCCAAATACAGCCCCTTGAGTGTTTTGACCATTGAGCCCGATGGCTCAATTGCCTAT
AAAGAGTACGAAGATATGATAGCTACAAAGTGCACCTGTCGTTAACAAATGGTCCTCTTA
AAACCTTGAGCCTATTTGGCAAAGTAACTACTGTGTGCCTATGTGTGCCTTCAAGAGAAA
GCTTCATATATTAAGTCTCTAAATG
