# Supplementary material for: Reference based annotation with GeneMapper
Source: Genome Biol. 2006 Apr 5;7(4):R29. doi: 10.1186/gb-2006-7-4-r29 (PMC1557983; doi:10.1186/gb-2006-7-4-r29)
Supplement: Additional data file 2 — A gunzipped tar file containing the data set of orthologous genes in five vertebrates (human, chimpanzee, mouse, rat and chicken) that was used to compare pair-wise and multiple species GeneMapper [file gb-2006-7-4-r29-S2.tgz › 5verts/orth110/pt1.fa]

>pt1
CACACCTGAAATTTATTTAAGAGACCAAGCTAGGCTCTTCCTGGCCTTTAGGAAGAGGAC
TGGCATGGAGAAATATGTTCCTCACTAGTTCTCCCAAGCCATGGCACTTCCCAACAAATT
CCTCCTTTGGTTTTGCTGCTTTGCCTGGCTGTGTTTTCCTATTAGCCTTGGTTCTCAGGC
TTCTGGGGGAGAAGCTCAGATTGCTGCTAGTGCTGAGTTGGAATCTGGGGCTATGCCTTG
GTCCTTGCTACAGCATATAGATGAGAGAGACAGAGCTGGCCTCCTTCCTGCGCTTTTCAA
AGTTCTATCTGTTGGGCGAGGTGGGTCACCTAGGCTGCAGCCAGACTCCAGAGCTTTGCA
CTACATGAAGAAGCTCTATAAGACATATGCTACCAAGGAAGGGATTCCTAAATCCAATAG
AAGTCACCTCTACAACACTGTTCGGCTCTTCACCCCCTGTACCCGGCACAAGCAGGCTCC
TGGAGACCAGGTAACAGGTATGTAAAAGCAGATTGGTTAACTGGGTGGAGGGAAGATGAT
AGACACTTCTGCATTTCAATTACAGAAAGGAGCTGAGCCTAGTTCCTTGAATTGCATTTT
ATTTTGCATAAAACTCAATATCCAGTTGAAACAAATCTGGGACTTGAGCTTATTGTTTAT
TCCTAACGCTCTCATTGGTTAAGGTGGGCTAATATGATGGAATTTTAAAGCAACACCAGA
GACTTAATGGCTTTCAAGGCTGAGCGGAAGTGCTGCTAGAGAATGTTAGCATCTCTTTCT
GTTCCACCAAGCTTTTGGCCCAGAAATGGACCTTAAACGTCTCTTACAGCTATTGGTGTG
ATGTGTTAAATAGGATATTTTTCTCTTGTTTGTTACTTTCTGTGAGAGAAAAGCTTAAAG
TTCCCGTTTTGAACAGTTGGCCCTTACAAGAACAAAGTATCAGTCCACAGTTTGACTCAG
CAGTTAGGTGTGGTGCTTTAAAAAATTATaacatggtgaaaccccgtctctactaaaaat
acaaaaattagctgggtgtggtggtgcatacctgtagtcccagctactcgggaggatgag
gcaggagaatcgcttgaacccaggaggcagaggttgcagtgagccaagatcgcaccactg
ctctccagcccggcaacagagcgagactccgtctcaaaaaaaaaaaaaaaaaaaaaaaaG
TATATATCTACCAGCTCTTGATTTAAAACCATTCTAACCCAACAGGGCAGTTGTATCTGC
TTCCTTAATATCCTATTTTAATATAGTGGTTTTAGAGCATCTGTTTTTAATCTCAAGTGT
TCTAAATTAACTAGGACCAATTACATTGTTTTAAATTGACTTTCTTCACTAGGGCTTAGA
ATGTCATCTTAATAAGTCTTGATAAGTGTTTCTATTATGGTTTTCCCTCTAGAGATTATC
CAAGAGAAAAATACTACTTTCCTTATCAGCTCAGCTGCTTCTGTGTTTGGAGCAAATTAC
TCAGAATGAAGCTTCAggctgagcacagtggctcatgcctgtgatcccagcactttggga
ggttgaggtgagaggatcgcctgagcccagaagttcaagaccagtctgggcaacatggcg
agaccttgcctctacaaaaacaaaaaatcagctgggcatggtggctcatgcctgtagtcc
cagctacttgggaggctaaggtgggaggatcagttgcacctgggaggttgaggctgcagt
gagccatgatggtgccactgcactcagcctgggtaacagtgagaccctgtctcaaaaaaa
taaaaaataaaaaTGAAACTTCAGAATGTAGTGATTCCCTGTTACTTTGATTCACCACCA
AATCTGACTTTCTGGAGATGAAATGTCCAGTAAGGTTGCTGGGAATTAGTAATGATACCA
ATTGCCTTCCTTTTCTATATTAACCCCCATTTTTTTTTTTGAGGCTTGAGAAAGGGGGGG
AAAGAGAAGGGAGAAAGCATATTATGAAGTACTAATTCTTTGACTTGACTGCCTGTTGTG
TTGACTCATTTTCAAGCACTACTGGTAGATTTTTTTTCTTCTTAGGAATCCTTCCATCAG
TGGAACTGCTATTTAACCTGGATCGCATTACTACCGTTGAACGCTTACTCAAGTCAGTCT
TGCTGTACAATATCAACAACTCAGTTTCTTTTTCCTCTGCTGTCAAATGTGTGTGCAATC
TAATGATAAAGGAGTCAAAGTCTTCTAGCAGGACTCTTGGCAGAGCTCCATACTCATTTA
CCTTTAACTCACAGTTTGAATTTGGAAAGAAACACAAATGGATTCAGATTGATGTGACCA
GCCTCCTTCAACCTTTAGTGGCCTCCAACAAGAGAAGTATTCACATGTCTATAAATTTTA
CTTGCATGAAAGACCAGCTGGAGCATCCTTCAGCACAGAATGGTTTGTTTAACATGACTC
TTCTGGTGTCCCCCTCACTGATCTTATATTTGAATGACACAAGTGCTCAGGCTTATCACA
GCTGGTATTCCCTTCACTATAAAAGGAGGCCTTCCCAGGGTCCTGACCAGGAGAGAAGTC
TGTCTGCCTATCCTGTGGGAGAAGAGGCTGCTGAGGATGGGAGATCTTCCCATCACCGTC
ACCGCAGAGGTCAGGAAACTGTCAGTTCTGAATTGAAGAAGCCCTTGGGCCCAGCTTCCT
TCAATCTGAGTGAATACTTCAAACAATTTCTTCTTCCCCAAAATGAGTGTGAGCTCCACG
ACTTTAGACTTAGCTTTAGTCAGCTGAAGTGGGACAACTGGATTGTGGCTCCGCACAGGT
ACAACCCTCGATACTGTAAAGGGGACTGTCCAAGGGCAGTTGGACACCGGTATGGCTCTC
CAGTTCACACCATGGTACAGAACATCATCTACGAGAAGCTGGACTCCTCAGTGCCAAGAC
CGTCATGTGTACCTGCCAAATACAGCCCCTTGAGTGTTTTGACCATTGAGCCCGATGGCT
CAATTGCCTATAAAGAGTACGAAGATATGATAGCTACAAAGTGCACCTGTCGTTAACAAA
TGGTCCTCTTAAAACCTTGAGCCTATTTGGCAAAGTAACTACTGTGTGCCTATGTGTGCC
TTCAAGAGAAAGCTTCATATATTAAGTCTCTAAATG
