# Supplementary material for: Reference based annotation with GeneMapper
Source: Genome Biol. 2006 Apr 5;7(4):R29. doi: 10.1186/gb-2006-7-4-r29 (PMC1557983; doi:10.1186/gb-2006-7-4-r29)
Supplement: Additional data file 2 — A gunzipped tar file containing the data set of orthologous genes in five vertebrates (human, chimpanzee, mouse, rat and chicken) that was used to compare pair-wise and multiple species GeneMapper [file gb-2006-7-4-r29-S2.tgz › 5verts/orth110/rn31.fa]

>rn31
CTGATTACAGAAGTAAAGTTACTCTTCCACACCTAGATTTTATTTAAGGACCACACCAGG
GCCTCCCTGACCTTTAGGAAGAAGACTGGGGCATGGGGAGATGCGTTCCTTCTTAGTTCT
CCCAAGCCATGGCATTTCCCAGCAGATTCCTGTTGGGGGTTTGCTGCTTTGCCTGGCTGT
GTCTTCTTATTAGCCTTAGCTCTCAGGCTTCCACGGGAGAATCCCAGGCTGGAGCCAGTG
AAAATTTGGAGTCTGAGGCAGACCCCTGGTCCTTGCTGTTGCCTGTAGATGGGACTGACA
GGTCTGGCCTCTTGCCCCCCCTCTTCAAGGTTCTCTCTGATAGGCGAGGTGAGACCCCTA
AGCTGCAGCCTGACTCCAGAGCTCTCTACTACATGAAAAAGCTCTATAAGACGTATGCTA
CCAAAGAGGGGGTTCCTAAACCCAGCAGAAGTCACCTCTACAATACCGTCCGGCTCTTCA
GCCCCTGTGCCCAGCAGGAGCAGGCTCCCAGCAACCAGATGACAGGTGGGTCGGAGGAGA
TTGTTCAACTGGGCTGGGGGACAAGACGGGCTTTACTGCTGCTATAACTATAAGGAGCCA
CACCTTGATTTGGGTTTGGtggtttgttttgaggcaagatcttcccctgttacccagctc
ctcctgcctcagctccctgaatactggaatcgcacaggttttcactgttgcTTGAATTTT
ATTTTACATGATTCTCAGTATCCGACTGAAACAAACCTTTTAAGTTAGCACTTTTTAAAA
AGCTTTAAAAAATTTTTTTTTGGTGTGGTTGTACTAAGGATTAAATTGGTGGTGGTAATG
GGGCTCACATATGTTAGCTAAACCTTCTGCTACGACATCCCTGGCCAATAGCATTGGTTA
CACTGTTTGTTTCCTAAACCATCTTTAGTTAAGAAACTAATATGGTAGATCTGTCTTGTT
CGAGTTTCCTTTAAAgttttattgtcttagacagtctcaaacttgcagtgactctcctgc
ttcagccactctagtgctgtgggattacaggcacacggcagcacagcagctcagtgtgtg
aaggttaaaagagactaatgcggggctggggatttagctcagtggtagagcgcttgccta
ggaagcgcaaggtcctgggttcgatccccagctccggggaaaaaaaaaaaaaaaagagag
actaatgtcttgaaaggccaaagaaagttctggaggtagctagtaTCTTTCATTCTACCA
AGCTGTTGGCTGATGGTGCCCTAAAACTTGCCTTTGTGGTGGGTGATATGGGACATTTCC
CCTTGTTTCCCTGGAAGAGGAAAGTTTCAGTCTCCTCTGCACAGTGCATCTTCTTTAAAA
AAAAAAAACATCGGCTGGCTGAGATGTGGTACCATTTATGTCCTAGATACTAGGTGCCTA
GAGTTTGACCTCCAGAACCAACAAGACAAAACTCACCTGgggtgcggtgactcatgactt
taattctagccctcaggagacaggaacaggctaatctctttgagttcagggccagctggg
tctacagagtgagttccaggatagctagggctacacagacctctctcaataaGCAAGCAA
GCAAAATCCCAAACCTCCAAGCATTAGTCAGCAACGGGGGACCTGTTTAGTAAGAAGAAG
AGTTGTGCTTTTAAAAACCAAAACCAGCAAACACCCGGGGCTTTGGAGGTAACTCAGTGG
ATGAAGGCTTCTTCAGCAAGCCTGACAAGAACCAGCTCCTACAAGCTGTCTTTCAACCTC
CATATGTGCTCCACACTCCCCATGCCCCAATACAGACACACACACACACTGGCCACCAGT
TCATGAAAACCATAACTGTCCAGGGCAGTTGTGGCTGTTGAAAGCTGCCCTCCCCACCCT
TGCCCGTTTCACTGTAGCAGCCTCATACCCTCCATTTGTTTCCAATCTCGACAGTCAAAT
GTTTCCAACCTCGACAGTCAAATGTTTCCAAGTGACTTGTTTCATTCGGGTCTAGACTGC
CTCGATAGTGTTGCTTTCCTGGTCTCCTGCCTGTGTGTGTAGGAATGACTCCACAGGGAG
ATACTCTGCTCCACTGTCTGTGTTTGGGTCTGAAACCGGAGGGTGTAATGATTGTCTTTG
GTTTCACAAACCTGTTCTCACCTTTTTCTGAGATGAAAATTGTTTGCATGTGTGAGTTAG
GGATGAGGATCATGAGTAGAAAGGCCAGAGAAAAGTTTTTTTTGTTTTTTTGTTTTtttt
tttttggttctttttttcggagctggggaccgaacccagggccttgcgcttcctaggcaa
gtgcactaccactgagctaaatccccaaccccTgagaaaagttttcagaagttggttctc
ttcttttaccatgtaggtccaaactcaagtcctcaagcttagtggcaattgtccttcccc
actgagctccacccaccagcccACATtctcgaatagcctggctggtcttgaactcagtcc
atagccaaaggggccattgaccttctggtcttcttgcctctattttccaagACCTGACTC
ACCCTGTGTGGATTTGGGAGGAGATTTTTGAAAGGTGTGTGTATGGGGATGGGGGATATg
tctcatgtaaccaactcagactgccctcaaactcactgtatagccaaagatggcatttac
ctcccaaGTACTGGCTTTGTGGGTGTGGGTTACCAGACCCAGGTGTGTGTGTGCGTGAGT
GTGATGAAGGACTctcattatgtagccgaggctggtggcaatccttctgtcagcctccaa
agtgacagtgttacaAAAACAGACCTCTGTCCACCCGAAAGCATGGCTccaggcccttgt
gcctaccaggcaaatgctctgccactgacttataccccagacccTCCACAGTTTCCCTAT
CAGCTCCCTTCTTCCCTTTGTTTCTGAGGCTTAGGGGAGGGAAGGGAAGGGAAACTGCCT
ATGGTCAAGTACTAATTCCTCAGTCTCACTTCCTGCTTTCTCCAGTTCGTTTGCAAACAT
TACTTACTGGTGGCTTCTCTTCTCAGGACCCCTGCCAATGGTGGACCTGCTATTTAACCT
GGACCGGGTGACTGCCATGGAACACTTACTCAAATCGGTCTTGCTATACACTCTGAACAA
CTCCGCTGCTTCCTCCTCCACTGTGACCTGTGTGTGTGACCTTGTGGTAAAGGAGCCCAT
GTCTTCCAGCAAGGCTACCCCAAGAGCGCCATACTCATTTACCCTGAGGAAACACAGGTG
GATTGAGATGGATGTGACCTCCCTCCTTCAGCCCCTGGTGGCCTCAAGCGAGAGGAGCAT
TCACCTATCTGTCAATTTTACATGCACAAGAGACCAGGCCCCAGAGAATGGAACGTTTAA
TATGCCTCTCTCAGTGCCGCCCTCGCTCATCTTGTATCTCAATGACACGAGTACCCAGGC
CTACCATTCCTGGCAGTCCCTTCAGTCCACCCAGAGGCATTCACAGCATCCCGGCCAGGG
CAGTGTGACTACCCGTCCTGTGGAAGAGGAGGCTACTGAGGTAGAAAGATCTCCTCGGCA
CCGTCGGGGACAGAAAACCCTCAGCTCAGAAACAAAGAAGCCACTTACAGCATCCTTCAA
TCTCAGTGAATACTTCAGACAGTTTCTTTTCCCTCAAAACGAGTGTGAACTCCATGATTT
CAGACTGAGTTTTAGTCAGCTCAAATGGGACAACTGGATCGTGGCCCCGCACAGATACAA
CCCTAGGTACTGTAAAGGGGACTGTCCCCGGGCAGTCAGGCATCGGTACGGCTCTCCTGT
GCACACCATGGTCCAGAATATCATCTATGAGAAGCTAGACCCCTCAGTGCCAAGGCCTTC
ATGTGTGCCCGGCAAATACAGCCCCTTGAGCGTGTTGACCATTGAACCCGATGGCTCCAT
TGCTTACAAAGAGTACGAAGATATGATAGCTACAAGGTGCACCTGTCGTTAGCATGGGGC
TCTCTACAACACCTGAGCCTGTCTGGCAGAGCAGTGCCATGGGCCTTAGAGGGCCTGGGC
AGAGAGCTTCATGTGACCAATCTTTCTGTGTCACTCAGTGCACATTGTATGAGCAGGGGA
AGTGTGTGTGTGTGTGGATGAGCATGTTGTGTGCAGTAGCCATAGGTGTACAGGACACAC
TGGTCGTTGCCATAAACCAAGTGGATTATAGCTCATTCGGAGATCTTTTTCTTACCCACG
AGTGTGGTTTCCAATGGACAAATTTATTAGCATAGGTCTTGAGTGGAAATGTAGCTGTGA
ACACTTCAGAGTGCTGTGGTTTTACGCGTAACA
