# Supplementary material for: Reference based annotation with GeneMapper
Source: Genome Biol. 2006 Apr 5;7(4):R29. doi: 10.1186/gb-2006-7-4-r29 (PMC1557983; doi:10.1186/gb-2006-7-4-r29)
Supplement: Additional data file 2 — A gunzipped tar file containing the data set of orthologous genes in five vertebrates (human, chimpanzee, mouse, rat and chicken) that was used to compare pair-wise and multiple species GeneMapper [file gb-2006-7-4-r29-S2.tgz › 5verts/orth111/mm34.fa]

>NM_008390
GGGGGCGTGGCCGAGTCCGGGCCGGGGAATCCCGCTAAGTGTTTAGATTTCTTCGCGGCG
CCGCGGACTCGCCAGTGCGCACCACTCCTTCGTCGAGGTAGGACGTGCTTTCACAGTCTA
AGccgaaccgaaccgaaccgaaccgaaccgaaccgggccgaGTTGCGCCGAGGTCAGCCG
AGGTGGCCAGAGGGACCCCAGCATCTCGGGCATCTTTCGCTTCGTGCGCGCATCGCGTAC
CTACACCGCAACTCCGTGCCTCGCTCTCCGGCACCCTCTGCGAATCGCTCCTGCAGCAAA
GGTGAGCTCGCCGGAGCTGCGCGGGCACCGACGGGTGCCGTGGAACAAAAGGCGCACGGG
ACACCAGGAAGTGGGGGCCAGAGACACCCTGGGTCGCGGTGGCGCGCTGGCTCGGGAGGG
CGCTGCAAGCGGGCGGGAGGCGGGCCGCGGCGTGCACCGCCCTCTGGCCGCGCTCGGCGG
TCTGCGTGCGCGGAGCCGCTGCGGGGCCTCTTGGTAGCCCAGAGTGGCCGTCGCGCGCAC
CCGCGAGCAGCGCCGGGGGACTCGGATGTCCGCCTGCGCGCACTTTTGGCGGTCGCAGCT
TGGCTCCCAGCTCTTGCTTTCGGACGCGCAGTGTTCGGTGCAGAGGTTGGCTCGCTGCCT
TGACTGGCTGGACCGGGTCGTGAACTACTGGGCTTTCGGGAGGAGGTGCCACAGGTGTTG
CTTGCGCCACTTCTCTTAACAGCAGGGGAAACCAGGCCGGAAGGGGTTGCGCCCCAGCCT
GTATGTTGTGGGCACTGGCTGTCAAGAGGGGACATAGACTGGATTGGAGTGGGTGGGTAG
AAGTGCCCGAGATGGAGGTTGACTTGCTTGCTTGCACAGCCTGGAAGGTGCAGGGCTGGG
GGTGACAAGCAAAAGTAGTCCCTTCCTTCTTCCAAAGATTGAATTTTGAGAGAAAAGTTC
TGTCATTGAGATGTCTGTCTTTTGGCTTTTTTTTTTTTTTTGCACATATATCCTGCAACC
ATCCATCCATCCAGACTTGCTTGGTTGTTTATTCCTGAGACTGACTGGGAGAGACTGAAA
AGAATGGGCAGGTGGCTTTGCCCATGATGCTGGAGAGTTTCATTCTACTTCAGGGTCCCT
AATCTATGACCTGGGTACCTGGCTGATGGCAGGAGAGTGGGGGAGGGTAATGACCTGGGT
GTGAGGACAGGAGAAGGTAATTGAGCGAGCGGCCTTGGGTGGAGCAGGGCAGTGCCCAGG
GTTGTTTAACAGACTCCAAACACAGGCCTCTGTCTTTTCCCTCCAGCCACCATGCCAATC
ACTCGAATGCGGATGAGACCCTGGCTAGAGATGCAGATTAATTCCAACCAAATCCCAGGG
CTGATCTGGATCAATAAAGTGAGTGTTATCCTGCGTATTCCTGCCACTGTTTAATGCATG
TTCTCTTGGGGCGCCAAATTTCATGAGTGAACGTTAAGAGAGCAGGAAAATGTATTTCCC
AGTGGGTGCTGCATGCCAGAACGTGCAAGGTCTGACTTCTGCCTCCTGCTTCTTCCTTCC
TGAAGCTGTGGCCAGCTCACCCTCCTAGTGGTACAGTCCTCAGCACCAAAACTTCTCAGC
TTCTGCAGAGCCTGGGTTCCTCTCTCTTCCAAGAGAAACACTGTATACATAAGTCTTACA
TGGCTCCAGTTGGATAGACAAGACAGACAGAAAAGCAGTCGATAGTGGTTAGGAACGGGA
CTAGTTACGTAGGAGACCCAAGAAGCCACAGCTGGCATGCATGGCAGTATAGCAGCAGCA
GTAGCATTGGTGATAATTAATATGTGCTTGGCACCTTTTTTGATATGTTACCAAATTGTG
CATTTTAACCGGCATAGTAATCCTGTGAGATGGGTCTCGCGTAAGGAAACTGAGGCACTT
TAAGGTAGATTACAAAGTCATGTAAAAAGTGTGAAACCCAAGACCAACTTGAACCAACTT
GATTGAAATAGTATACAGTTAACCAGCAGTAACAAGAGTGGTGGTGGTAAGAGCCTCCTG
GATCTTggggctggtgagcttgctcagcaggtaaaggcaccaccttccagtgagcctgaa
ggcctaactttgatccctagagtcctctcatggtaggaggttggcctctgacctgtacat
aagtgccctggcttgtatctctctctcctctctctctctctctttctctctctctctctc
tctctctcacacacacactcacaATACACGCATAAAAATTTAAAAAACAGAACTAAAAAA
AAACTTAACTCATGGTGGCTGTTGTTCCCATACATACTTTTTATTAAAAACAAACAGTCC
CCCACCCACCCACCCCCACACATACACAAACCTTTTCTCTTTATGTCTTACCTAAGGGGA
GAAGAGTAGGGCAATATTACATAGGCAGCCCTCACCCAGGTCTGGTTCAGGGATCCCTTG
GGAGTATGAGCAGGAGCCTATCTATGTAGGAGTCACTGTGCCAGGCGTCCTGAGGAGACT
CTAAAGCAAGAAGGTCCCATGTTCCAATGCTCGGTAGCCAGAGAGAAGCATCCAAGGCCT
GCCAGGCCAGGGCTGAGAAGGGGGTGCTGCTTAGGTTCTCAGCACATCCACAGTGTGGGG
CAGGGGTGTCTTTGAGCTTCTGGTGCTGTGGCTCATCAGAACCTAAGCCCCCTACTGCCC
TTCCTAAAAGATGCAGAGTGCCCTGTTACAGGCAGCCAAGACGGGTCAATCCAGGCCAGA
TGTCGGGGTAAAAAGGGGAAGTCAGCCTTTTCCCATACTTGGGGGCTGCGCATCCTCGGT
CGCACTCTGAGCTGACTCGGTCTTCTATGTACACTGTTCAGGAAGAGATGATCTTCCAGA
TTCCATGGAAGCACGCTGCTAAGCACGGCTGGGACATCAACAAGGATGCCTGTCTGTTCC
GGAGCTGGGCCATTCACACAGGTGGGCAGGGTGGGGGAGGGGGCAGAGGAGAGACAGGGG
GAGACATACACTACCATCAGTGTTCTGGGTGGCCTCTGAGCTCCCTGACACAGCATGCAG
AATTACTGGAGCAGGGGGGTGAGATGCACCTATGTTTTTCTAGGACAGAATCATTGTTCT
AGCAAGTTCTCAGAGGATTTATAAAGGCAAAAAAAAAAAAATGTTAGAAAGCATGTGTGC
TTTAAGGAGTCTGTATAGAATACAGTTCCTAGAAAAAACAGTTGTGAGTCAGGGTACCAA
GAGACTTCCATCTTCCTTTCTCAAGGTCCTTGACCTAAGCCCCATCTGGTTGGTGGCCTC
CTTTCTTCCCTTCAGGAGTCAGGCCCTCATTCCAATTCAGACCTGTTAGTAACTGTCCTC
GGGGCCGGCGCTGTGCCCACTTGTACTGCAGAAACATCAGATAAGGCCTCAGTCCCAGTA
GTCTCTGGCTGCTGAGAACCTAAGCAGGGAGACTGTTGAGGTCCAAGTCAGCGCAGTTAT
GGGGGACGGAGACTCAAGTGAGCCCATTTGAGTCCTTCACAGTCTGCTGGATGTCTAAGC
CAACTCTGGGCATGTGAGAAGCCCCAGGGCCCGTTGACAGTTGGTTTTTGCTAGTATGGA
TGTCTGGGGTTCCCTTGCCTTTCTTCTCCCAGCCCAGGGAGCAGCTGCTGTATGCATTTT
TACTCTTCCGTCCTGTAGGCCGATACAAAGCAGGAGAAAAAGAGCCAGATCCCAAGACAT
GGAAGGCAAACTTCCGTTGTGCCATGAACTCCCTGCCAGACATCGAGGAAGTGAAGGATC
AGAGTAGGAACAAGGGCAGCTCTGCTGTGCGGGTGTACCGGATGCTGCCACCCCTCACCA
GGAACCAGAGGAAAGGTAGCCAAGGGCACTGGGTCCTCGGGAGGAAGGGGAGGGAAGACG
GGCAGAAGGAAGACCAGCTGCCCCTCACACAGCCTGTTCTTCCCACAGAGAGAAAGTCCA
AGTCCAGCCGAGACACTAAGAGCAAAACCAAGAGGAAGGTGAGTGGCTCTAGGCAGCCCA
GCCTGTAGGTAGGGTGGGCAGTGAGTAAGTGCCACAGCAAACCTAAGCTGTCTCCTCTTT
GTAGCTGTGTGGAGATGTTAGCCCGGACACTTTCTCTGATGGACTCAGCAGCTCTACCCT
ACCTGATGACCACAGCAGTTACACCACTCAGGGCTACCTGGGTCAGGACTTGGATATGGA
AAGGGACATAACTCCAGGTGAGGTGGCCACTTTGGCAAGGGTGCGTTTAGATGCCAAGAG
GCATCGCACGAACCTATCAGGGAGGAGTAAGGGGTGGAGGGGCCGATGAATTGCAGACTA
AGAACACATCCCGTCCTGACCTGCACTTTCTGCTGTACTCTCTCCCAGCACTGTCACCGT
GTGTCGTCAGCAGCAGTCTCTCTGAGTGGCATATGCAGATGGACATTATACCAGATAGCA
CCACTGATCTGTATAACCTACAGGTGTCACCCATGCCTTCCACCTCCGAAGGTTTGTACT
TGGGGCCCTGGCCTGTCTTGTCTCGAGAGGGGGAATGGAGTCTGCTTAGAGATCTATGTG
TCAAATTgggcgttggtatccacctttaacctcagcactaggaagcaggcaggcaggcgg
gccagccttgtctacatagtgagttctagaacagctgggcctacacagagaaaccATCAC
GGGGAGAGGGCGAAGAAACCTCTGTGCTTTTGAGCTGATAGAGCCGGGCACTGTTTTACC
CCTGCAGCAAGAAAGCAAGTTCCTGGGGCACAGGAGACCGCAGGGGACCGGCCAGAGCTC
TCATGTGCTCCAGGCCAAGAGGGGGGGAATTGGGCCACAACTTGGTCAAAGGTGGCTAGT
GCTCCTGGCTTCCCTGCACTCGGGTTGTCTGAGGGTGAGGAAGGAAGTGAAGGGGTGGGA
GGGATACAGCCTCCCTCCATGGTTGGGGAGGGTGAGTCATGAGGCAGTGTCCTGTTCTGG
GATCTCCAGGGCAGGCAGGTGCTGGTTAGGAGGCTTGGGGAGGTGGTGTGAAGCTGCAGG
CAAGCAGACATGGCCAACCTCTGCCTCTCCTCACAGCCGCAACAGACGAGGATGAGGAAG
GGAAGATAGCCGAAGACCTTATGAAGGTAAATCCCCTTTGCATATTACATCCGGGAGGAG
ACCGCAAGCTAGGGACAGCTTCCGGGTCGCTTTGGGCAGGTGCTGTTACCTGTAGTTACA
CAAGTAGCCCTCCCTCCTTCGTGTGTTGTGGGGGGACTGCTACCTCAGCAAGTGAGAAGC
CTAGTCTCTCACGGGCCATCTTGAAGCAAGCCTCAGGGTCTCAGACGGCTCTGAGTCAGC
CCTCGTGAGCGCTGTGTCCTCCGCCCCAGCATACCCAGCCCATCAAGTTTGGGAGATGCA
CATCTGGGAGATGCACATCAGGTTTCAATAATCAGCTTTGGGGATCTGTACTAGGATGAC
TTTAGGAGGAAAAAAAACAAAATAAGAAACCCTCTGGTTTTTTTCTTAGCAAGTTCTTTT
GTGGTTTACTTTTTCAGCTGCAGTTTTCAAAGTGACCATAAATGTTTTTAAGGTAGTTTT
ATCCCGAGTCTGGCCCATGAGCACAGAACTTTTGAAATGTGTGCCTAGTTGCTTGTCTCT
GGCTTTTCTGGCTTGTTATGCTAACCTTGGCTTTAAGCTGCCCTGCCAGTTCCTGTGTCC
TCCCCCAGTAGAGGGGACTCATGCAGGTTCTGTGCCAGAGGGGGACAGCGACACACAGGA
GGGGCGGGGGCCAGCAGGGCCCAGGTCGCTTTGTGCTCCCCTCCCTAGACAGTTTTGCAT
ATTGTTACCCATAAACAGTCAAGGTTATGATCCTGCTTGGGAAGGGTTAGGTCACCCAAG
GGAAGGGCCACAGGGTGAGTGCACTGGCAGGCAGCTGATGGCTTCATGCTCTCTCCCCAG
CTCTTTGAACAGTCTGAGTGGCAGCCGACACACATCGATGGCAAGGGATACTTGCTCAAT
GAGCCAGGGACCCAGCTCTCTTCTGTCTATGGAGACTTCAGCTGCAAAGAGGAACCAGAG
ATTGACAGCCCTCGAGGTAAGAGGCTTCTAGGTCCTTCTGGGTTCTGGGAGAAGGGGGAA
GCTGTTGGAGGCAGAGCCAGAGCCAGATTAAAGCATCCCAGCATGCCTTTTAAACCAGGC
CAACAGGTACAGCATGAAGTGAGAATTCCTAGCTGCCCCTGTGCTGGGGCTGGTCTATAG
AAGAGATGGAGTTGCTGTGGGCTGTGGACAGCTGGGTGAGAGTCACATACCCTTCCTTAC
TTATACAGCCTTTTTCTTTTTTGGTCATCTTCTAGGGGACATTGGGATAGGCATACAACA
TGTCTTCACGGAGATGAAGAATATGGACTCCATCATGTGGATGGACAGCCTGCTGGGCAA
CTCTGTGAGGCTGCCGCCCTCTATTCAGGCCATTCCTTGTGCACCATAGTTTGGGTCTCT
GACCCGTTCTTGCCCTCCTGAGTGAGTTAGGCCTTGGCATCATGGTGGCTGTGATACAAA
AAAAGCTAGACTCCTGTGGGCCCCTTGACACATGGCAAAGCATAGTCCCACTGCAAACAG
GGGACCATCCTCCTTGGGTCAGTGGGCTCTCAGGGCTTAGGAGGCAGAGTCTGAGTTTTC
TTGTGAGGTGAAGCTGGCCCTGACTCCTAGGAAGATGGATTGGGGGGTCTGAGGTGTAAG
GCAGAGGCCATGGACAGGAGTCATCTTCTAGCTTTTTAAAAGCCTTGTTGCATAGAGAGG
GTCTTATCGCTGGGCTGGCCCTGAGGGGAATAGACCAGCGCCCACAGAAGAGCATAGCAC
TGGCCCTAGAGCTGGCTCTGTACTAGGAGACAATTGCACTAAATGAGTCCTATTCCCAAA
GAACTGCTGCCCTTCCCAACCGAGCCCTGGGATGGTTCCCAAGCCAGTGAAATGTGAAGG
GAAAAAAAATGGGGTCCTGTGAAGGTTGGCTCCCTTAGCCTCAGAGGGAATCTGCCTCAC
TACCTGCTCCAGCTGTGGGGCTCAGGAAAAAAAAATGGCACTTTCTCTGTGGACTTTGCC
ACATTTCTGATCAGAGGTGTACACTAACATTTCTCCCCAGTCTAGGCCTTTGCATTTATT
TATATAGTGCCTTGCCTGGTGCCTGCTGTCTCCTCAGGCCTTGGCAGTCCTCAGCAGGCC
CAGGGAAAAGGGGGGTTGTGAGCGCCTTGGCGTGACTCTTGACTATCTATTAGAAACGCC
ACCTAACTGCTAAATGGTGTTTGGTCATGTGGTGGACCTGTGTAAATATGTATATTTGTC
TTTTTATAAAAATTTAAGTTGTTTACAGCGTGTGGCTTTTTATTTAGAAATCAGAATTGG
TCTTACTTTTTAAGGAAACCTCCTGATGGGAGTCTTTTGCTGGCTTTCTGCCTGGGCTTC
AGCTGA
