# Supplementary material for: Reference based annotation with GeneMapper
Source: Genome Biol. 2006 Apr 5;7(4):R29. doi: 10.1186/gb-2006-7-4-r29 (PMC1557983; doi:10.1186/gb-2006-7-4-r29)
Supplement: Additional data file 2 — A gunzipped tar file containing the data set of orthologous genes in five vertebrates (human, chimpanzee, mouse, rat and chicken) that was used to compare pair-wise and multiple species GeneMapper [file gb-2006-7-4-r29-S2.tgz › 5verts/orth111/mm34.gff]

NM_008390	REFSEQ	CDS	1312	1398	.	+	0	gene_id "NM_008390";
NM_008390	REFSEQ	CDS	2862	2961	.	+	0	gene_id "NM_008390";
NM_008390	REFSEQ	CDS	3679	3855	.	+	2	gene_id "NM_008390";
NM_008390	REFSEQ	CDS	3949	3998	.	+	2	gene_id "NM_008390";
NM_008390	REFSEQ	CDS	4085	4217	.	+	0	gene_id "NM_008390";
NM_008390	REFSEQ	CDS	4369	4491	.	+	2	gene_id "NM_008390";
NM_008390	REFSEQ	CDS	5077	5126	.	+	2	gene_id "NM_008390";
NM_008390	REFSEQ	CDS	5941	6076	.	+	0	gene_id "NM_008390";
NM_008390	REFSEQ	CDS	6336	6469	.	+	2	gene_id "NM_008390";
