# Supplementary material for: Reference based annotation with GeneMapper
Source: Genome Biol. 2006 Apr 5;7(4):R29. doi: 10.1186/gb-2006-7-4-r29 (PMC1557983; doi:10.1186/gb-2006-7-4-r29)
Supplement: Additional data file 2 — A gunzipped tar file containing the data set of orthologous genes in five vertebrates (human, chimpanzee, mouse, rat and chicken) that was used to compare pair-wise and multiple species GeneMapper [file gb-2006-7-4-r29-S2.tgz › 5verts/orth111/gg1.fa]

>NM_205415
CTGAGCCCGGGCGGCGGGGAATCCCGGCCGCCGCGTTATACCCGAGGGCGCGACCCGCGG
GCGGCAGAGGTGGCTCGGCGGCCGTCGGGCACGGACGGCTCAtcatctcatctcgtctca
tctcatctcatctcggctctgctcgtcgcattttgtcgcagctcatctcaGcacagctca
gcacaacacagcacagcacagGATCTCACGGCGAGGTGGGTCCCGACGCTCACCACCCCC
GGCTTTGGCTGCCTGCGTTCCCACGGGGACACTGCtcgactcggtccggtccggctcggt
tcggttcggttTTCCAAGCAGGGGCACCGCCAACCTGGGTTATGCTGAGGAGCTTTTGGG
GTGCCTCAGGTGCCTGTGCACCCTTCATGCTGCAGCCTTCGGGGGGCACCGGGCATCCTC
CGGGGGCTGCGACCCCGTGCCCACAGCACAgacgggacgggatgggacgggacgggacgg
gacgcgacATCCTCCGCGCTGTAAGGGGACGGCGACGTCTGGGCGCGGCTGCAGCTTTGG
GGCTCGGCCGAAGCCAGCGTTACGCTCCGGGGCTGCACGCTGCAGGGCCGCACACGGCAC
GGCTCGGCTCGGCGCCGTCTGCCCTCTCTCCCGGCTCCGAGAACTTTGAGGGCCGTTGTC
TCGTTGCTTGGGAAAGCCGCAGCCCCATTGTTCGGGAGCGGCTGTCCGCGGGCAGCGCAA
ACAGGAAGCTCCgagcggggcagagcggagcgggggggggggggggacgggggacggggA
CNCGGCCGCCGCGCTCCGCTACGGGGGGGCAGGGGGAGGTACGGCGGACTCACCGCTCCC
CTCGGCGCAGGGAGAGAACTTGGAGCGAGCGGTCGTGCAGAGAGGTACCGGGTGGCCGCA
CGGAGGGGTGGCACGGGGGTCCTCGTTGCCTGCTTTGCCCCCTCCGTCCCCCCCGCGCAG
CAGAACCCCGTCACGGAGCAGGACCCAGGGCAGAAGGCTCTGAAATGGAGCAAAAGGCTC
CAAACGCGGCTCTGGTCACTGGGGGGCACTGGGAGAGCTGGGAGAGGGAGCACTGCAGGG
TGGTTGGGGTGGGAGAGGTGAGGTTTCAGCTGACCCCGTGTATCTCCTGCAGGAAACATG
CCCGTCTCAAGGATGCGCATGAGACCCTGGTTGGAAATGCAGATTAATTCCAATCAAATA
CCAGGGCTGATCTGGATCAACAAGGTGAGCCATCTTTTTTACTATTATTGCTGCATTATT
ATTATTATTACCGTATCATTAACCACGCTTGTTCTTAGTTGGCATTAAACATAAGTCAAG
ATCATAAAAGAAAGAAGAAAATGGAGAAGCTTTATTTCTTATTTTTAAAAGAAAACTGCA
TTTTCAGGAAAGGTGGCTCTGGTTGGTACAGAATGCAGCATTTCAATGTTTTTCTTGATA
AGTTTTCCAGGAGGGTAACGATAAAGCAAATGCCGTTTGAACTTGACTGAGAACCAAGAA
AACTCATCTCTTGGTGCCCACTGGAGCCAGGCCACCTTCTGTCCCAGCTCAGTAACTACT
CCCACACCTCCCCCATAGGACAGAAATCTTTAAGCTCTGACCTAAAATAAACCCTCAGTT
CATCTCAGGTTGGTGTTGGAAGCACATCCCTGTCATTGTCCCACAGGAGTGGGATCACCA
GGCTTACTGAGTCAGATTTGTTTCTCTGAAGCTTCCAATCCATCCCAAGGCATTCTTTAA
GCTAGGATATGGTTTTGGTAGGACTCATGCAGGATCTTACTTGTAACCCTTCAAGGGATT
CTGTATCCAAGTGTAGATGGGGAATGTCCTGTAGTTCAGGATACACTAGCAGATGAGGTG
CAACATGTTGCAGTGGTTCCGGGCTTGAGCTGAGGCTGTTGCTCATTGCTGCTGTACCAC
TGCATGCAGCTTTCCCAAACCCAGCAGGTGGAACAGCAGCTCTTAAATGAAGATGAGAGG
AGAGGGTTTCAAAGTTTCTGAGCTGCTGCTGAGGGAATTCTTTGGTTAAAGCCATCATTA
CAAACTGGCAAGTGATGCTTTGTTTTAATTCAGGTTTCCGTTGGTTTAATTTCAGGATAA
GATGATATTTCAGATCCCATGGAAACATGCAGCTAAGCATGGCTGGGACATGGAGAAGGA
CGCCTGCCTCTTCCGGAGCTGGGCCATCCATACAGGTGTGTGCTGGCTTCAGTCCCTCCA
GTCACGTGAATATCTCCAGCGTTAGCATTTTTGTCTTGGCTTACACCTCAGGTGTTACAT
GTCAGAGGAAACAGAGCAAGAACTTTTCTGGGGTGAAGAACTATCACTGCAATGAAAACA
CTCAACATTCGTCCCATCTCTTCTTAACAGGAAGATATAAAGTAGGCGAGAAGGACCCCG
ACCCAAAAACCTGGAAGGCGAACTTCCGCTGCGCCATGAATTCACTGCCCGACATTGAAG
AAGTGAAGGATAAAAGCATCAACAAAGGCTCCAGCGCTGTCCGAGTGTACAGGATGCTCC
CACCTCTGACAAAGGACCAGAAGAAGGGTAAGCCCTCAGCTTAAGCACTGCTTAAATTTC
CCCACTCTGCTTAGGCAGCATCCCGCAGACCTGCAGGCAGCACTGGGACTGCTGGGCTTG
TTGCCGTGGGTGGTGGTTTAGACAAACAGCCCATTTTGTCCCAAGTAAAGGTGCTCAGGG
GGATGCCCTGGGGTCAGCTTGGCAGCAGTGGTGGAGCTGCTCAGCAGCCCTGCAGCTGTG
CTCACCTTTGTCTTATTTCTACTCAACAGAAAGGAAGTCAAAGTCTTCAAGGGAAGCAAG
AAACAAGAGCAAGAGAAAGGTATGCATCTGCAGAGGCAGCTGAAGGAGCTGGAGGTTTTT
TTGGTGGTTTTCAAGCTTAATTTCTTTCGTATGGGAACCCGTGAGTTCTTAGACAACCTA
TCACGCTTTGTTCTTATTTTTGTAGTTGTATGAGGATATGAGGATGGAGGAGTCAGCAGA
ACGACTAACCAGCACTCCTCTGCCCGATGACCACAGCAGCTACACCGCTCACGACTACAC
GGGGCAGGAAGTGGAGGTGGAGAACACGTCCATCACCTTAGGTGAGAGCTTCAGCTCTGA
GCAGAGAGAATAGTGCTGCTGGTGCTAAAGCCACAGCGGTGTCACCAAGAGATAGAGCTG
CCTGAGGGCTGCGCAGGGGGGAGGGGGAGGAGAAGGTGGGGGGGGGTCTGTGCTGAGTGC
CAAGTGCTNNNNNNNNNNNNNNNNNNNNNNNNNNNNNNNNNNNNNNNNNNNNNNNNNNNN
NNNNNNNNNNNNNNNNNNNNNNNNNNNNNNNNNNNNNNNNNNNNNNNNNNNNNNNNNNNN
NNNNNNCCTCCCCGTGCATCCCCCAGACCTCTCGTCCTGCGAGGTGAGCGGCTCCCTGAC
CGACTGGAGGATGCCGATGGAAATCGCCATGGCTGACAGCACCAACGACATCTACCAGCT
GCAGGTGTCCCCTCTGGGGTCGTCCTCAGAAGGTTGGTGTTGCTTCCTTCCCACCTCGCC
TTCTCAGCACTCTCCTGGTGCTCTGGCAGGATGGAGGCAAGGGTGCCGTGGTGCTAAGAG
AAGCAGGAGCTGGTCTGTAGGGAAAGCAGCTTCTGTCAGATGGATTTGGGTTTCTAGAGC
TACCACGCAGCCAGGGTAGAGAAGGGAAGAGATGGGGTGGGCCATTAGATTTTGGGCTGT
GGAGCTGCTTCTGGACTTCAAGCCTTGAGCACCTCCTCAGTAGCACATGTGGGGCACAGT
GGGGTCCTGGCCCCACCACCTGCAAAGAAGTGCTCCCATGTGAGCCGGGGTTGGGGGTGG
GAAACCTCAGCGTGCTGCTGGTGTGGGACAGGGATGTGAGGCGGTGGTGAGGAAGCAGAA
GGATGGAAGCTGCCCTGTGAGAAAAACTGACATCTGGGTCTCTTTTTTTTTATGTGATTA
CAAAACAATTGTGGATGAAGATGAGGATGAAATGAAATCAAACATTATAAAGGTAAAAGC
AGCCCTTCTTTTCAATTGAAATTGTCCAAAGTTGCTGTTTGAACCAAGGAAGGAAGAGCA
GCAGCTTCCTAACCCATAGATAACCCTATGTGAGCCGAACATGTACTTCCTGTAATCCAA
ACCCCCTATTAAATGAGGAAGCCTGCAAAAATGAAATATAAAACGAGGAGATTCTGCAGG
CACGAGCTGGAGATGCTGTGCATAGAAGTCGGTGAAAGCTGTTGAGTACTGCTAGAAGCA
GAGTTTGCTGTATCAGAGCCCACGAGGCCTCCGAGTTCTCTAGAAAGACTCATTTATTTT
GCCTGTCCCTCCACCTCATGTTTGGCTTTTAATCTCTGTTTCCAGATGTGGGGCACTCAT
CCCACTGATAAGGAGATGGGGTTCTTTGATGAAAGGTCCTCCCACCCTCCCTGCTTTGCA
TTAACTGCCATTAAATGAGGAATGAGTTTGATATAATTAGCAATATCTAAGCGAAACCCC
TTTTTTTGCTCTGTTTGCCCCCATGAGCTCTTATAGATAGATGAGGATTTACTCAGTGTG
TGAGGACCCCTATTTCCCCTACCCCTGTCACTCTCAGGCTTTTTACCATCTCCTTACTAC
CTTACAGCTGCTCGAACCCACCCAGGACTGGCACACAACCAGCGTTGAGGGGAAAGGCTT
CTTCACCAACGAGCCGGGCACGCAGACCATGTGCAGCACGTTTGGCTACAAGGAGCAGGA
CGGCGAGATCGACACGTCTTCAGGTACAGAGCCTTGCTGCCATTATGGGCTGGGTGGGAG
GTACAGGAGAGGGCTTTCATCACAGATACTCCTTGAACTGGGAGGGAGAAATAGGAATCC
CATGACACGGGAAACTGCAAATCCCTCTAATTAACCTGTTGGGAGTCTGTAAGGAATTTG
TTGAGATAAAAGAGCCTCCAGTAGAAGTACAGTATAGATCTGTGCTCCAGTTTTCCTAGC
AACATAACGAGATTTTCTACTGTGATAGCTTAAATTGGAGAGCTTAATTAGGGAGTGTTT
GGAGTATTGCAGCAAAATGTGAATCAAAGGTATTTGGCTCACCTCTGAGGGTGGTTTCCT
TTGCTGATACATTGCCATCCATTGGTCCTCACGCTCCCACTGCCCCGGGTTCTGTGCTCA
TTTCTGTGTCTCTCTGTGCAGCAGAGTTGGAGTTCCGCATGATGGACCAGAAGAGCAGCC
TGGACTTCTCCTGGCTGGACACCGTCAGACCCATGCAGGCCATCTCCTGCAGCTTGTAAA
CCCTTGGCTTCCCAGCCCATGAACTGCATTTCTGTAGAGACTCTTAGAGACCTGAAGGGA
ATGGCAGAAGTCGCTTGTTACTGACTGGAAGAGGAAAGAAGCCGTTTTATTCCGTTTCAC
TTTTAGGCCTAAAGAAGCAAGAAAATCTCCACGAGAAGTAGAGGACCCCATCTCACACAC
AGGGCACCAATGCTGTGCTCCCGAGGTGATGCTCATACTGCGAGCCAGGAGGTCCTGCAT
CCCCAGCACTTTACTCATGGGGTGCTTAGGAGACAGTGCAATGGGTCTCTGTTGGTTGCT
GCTCACTTGTGCAACACTGCTGACGTGACGAGCTTAATGACTGTCATTACACTTAGTCAG
AGAAACTGCACTAATTGGCCCTCTCTCTTCTTCGATTTGCTCCAGCACATAGTTCAAGTT
CAGATCAGATCCTTTCAACTCGTGTAAATAGTTTTGACCAATAAAATGTGAAAATCCAGT
TTAGGCTTTGCTTCCATTTAGCACACTTACCCAGGTCCACTCATAGGCTGTTATCTGCTC
ATAGGCATGCCGTGTCCATTCCCACCGAACAGTGGAGGAGCTGCCACATGATATACTTTT
GCACTGACGAGGGCAGAACTTTTATTTATGCAATGCTTTTCAGAGCTCTGTTTTAGAACT
CCTCCTGCCAGCAGATCCTGCAGTTCTGCATCCCGCGAGCTGCAGCTGCCCTGGGCAAGG
ACACACAAAAGAAGGATGGAGGAGGTTCTAGTCCATGCATAATGCATAGAAAACAAATCA
CTAAGATGCCATAGACTTATTTTCTTGTACATTTTATTTTTGTATATAAAGTGTTGTATA
TTTGTTGTAATAAAAGTGTTTTATATACGACATGTTTACTTTTCCTCATTGGAGAGCTCG
GAGAGGATGCGTTCCAGACTCCCTGAAAACACCCAAACAGATGTGCTGGGGAGAGACAGC
GAGGGGGGT
