# Supplementary material for: Reference based annotation with GeneMapper
Source: Genome Biol. 2006 Apr 5;7(4):R29. doi: 10.1186/gb-2006-7-4-r29 (PMC1557983; doi:10.1186/gb-2006-7-4-r29)
Supplement: Additional data file 2 — A gunzipped tar file containing the data set of orthologous genes in five vertebrates (human, chimpanzee, mouse, rat and chicken) that was used to compare pair-wise and multiple species GeneMapper [file gb-2006-7-4-r29-S2.tgz › 5verts/orth111/hs34.fa]

>NM_002198
ccggccAGGGCTGGGGAATCCCGCTAAGTGTTTGGATTGCTCGGTGGCGCCGCTGCCCTG
GCAGAGCTCGCCACTCCTTAGTCGAGGCAAGACGTGCGCCCGAGCCCCGCCGAACCGAGG
CCACCCGGAGCCGTGCCCAGTCCACGCCGGCCGTGCCCGGCGGCCTTAAGAACCCGGCAA
CCTCTGCCTTCTTCCCTCTTCCACTCGGAGTCGCGCTCCGCGCGCCCTCACTGCAGCCCC
TGCGTCGCCGGGACCCTCGCGCGCGACCGCCGAATCGCTCCTGCAGCAGAGGTGAGTACG
CCTTTGAGGCGCGGGGCACCGGCGGCGTCGAATAAAAGGCGCGCGGGGCACCAGGAAGTG
GGGGGTCGAAAGCTCCAGGCTGGAGACTcgccggcgcgcggcgttgcccgggcctccgcg
cgggctccggggggcgccggaggagctgcgagccgcgggccgcggcgcggggagggcggg
acgcggcgTGGACCGCCCACCCGGACGAGGCTGCCGGCGCCCGGCAGCTTTCGCAGATCT
GCGTGCGCGCAGCCGCCAGGGGCCTGTAGGTGGCCCGCTATGTTCGTCCCGCGCATCCAC
ACGCCGTGCCGGGGACCGAGTGTCAGCCCACGCGTGGGCGCCCAGTGCTCCCGGCTTTCG
GCGGTCCCAGCTCCGCGCCCAGGCGACAGGTTTTGGGCTCCCTGTGCTGGTGGCAAGGGC
TGGCTTACTGCCCAGGTGGCTGGAGGGAATCGTGACCTACGGAGACTGCGGGAAGAGGCG
CCACAGGTGTTCCTTGGGCCACTTCTCCAGAGGAGGGGAAACCGGGCCGGAAGGGTTAGC
GTCCTGGTCTTAGCGTTGTGGGCGCTGTGGCTGTCAGGAAGGCGTAGAATGGATTCAGGG
GGGCGGGAGGGGGCTGTTCAGGGTGACGGCTAGCCCTTTGCTAGCTAGTGGTTACAACTC
AAGTCAAGGGAATTTCTTCTTGGCATCAAGCAAAAGAAGTCCCTCCCTTCCCAAAGGATT
TGAATTTTGAGCGAAAAGTTCTGAAATTAGGGTATCTGTGCATTTTGTCTCTTTTCCTGC
ATATGAATCCTGAAGCCATCACTTGCATGCCTGTCTCCTCCAGAGACTGGCTGGGAGGGG
CTGAAGGAAGGGGCAAAAGCATTTTTGCCTAAGATGCTGAAAAAATTTGGAGAGCAGTTT
TATTCCAGCGCAGCTCCCCTCCGCACTGAGTGTAGTACCTAGCAGCTGGCTGAGGTGAGG
GGAGGGTAACTAAGTGACCTCGGGTGGGGCAGGTCACTGCCCAGGTACTGTTCAACAGAT
TCCAGACTGGAGCCTCTGTGTTCTCTTTACAGCCAACATGCCCATCACTCGGATGCGCAT
GAGACCCTGGCTAGAGATGCAGATTAATTCCAACCAAATCCCGGGGCTCATCTGGATTAA
TAAAGTGAGTGTAACTCTTTGGGTTTTCCTGCCACTGTTTTAACCCATGTACTTCTGGAG
GGACCAAAGCTTCAGATGCAGCTCAAAAAGGGAAGTGATAACGGGACAAGCAGGTGTTTC
TCCCAGTGGGTCCTGCATGCAGGGAGTGTGCACGGCCCAGCCTGGGCCTCACTTGCATGA
CTCCTGCCTTCTTCCCTTCTTGAGGTAGGGCACCCACCTGAAGGCACTTCCAGTTTCCAG
CAGCAAGACTTTCCAGCATCTGCAGAGCTGGAGTTCTGCTCTCCTCTAAGCGAGACCCTT
ACAAACATACACAGCACTCTGCAGGGCTCCAATCGAACAAATAGAAGACTGAGAAGTGGA
TGCTGCTGGGCAGAAACGTGCCTGGCTTAGCAGAGGACAAACGAGTTAATCTTGCACCAG
TCACTCTGGCCCAAGAAGCCTATAGCTGGTGCACTTGGGGCAACATAGACCCTATAGACT
TAGTAGCAATGATAGTATTCATaataatagctaatgcttactgaacactccctgtgtgcc
tggcacctgctaagtatgttatttacattgtgtcatttaatcctcgcagtagtcctgtgg
gttagatcttactaatgtcatcattttcagataagtaaacagaggcactgagaggtagat
cataagatcacacaaaaagtgatgaagccaagatttgaacttgaacggtctgactcagaa
atctttactgttaaccataagtgatataATAACAGTAAGACCTTAGACTTCATATTTGTC
ACTGTGTCCCTACACATCCTCTGGTTtttaatcctcaaaattttgttggatatgttttct
catttccgagaagagaaaactgaggggcaaagagatacagtgacaatgccagggttacac
agTGTTCACCATCCAAGTCTAGCCCAGAGCTCCCTCAGTGGTATGACCAGGACCCCCTGT
GTAAGAGCCCATGCTCCCAGGTGTCCTGAGGAGTCCTTTCTAATGGAAGAAGTTCTTACT
TCCATGTGGGTGCTTACAAGCCAGAGAGAAACATCCCAGAGCTTCAAAACCAGGGCTTTG
GGGGAGGGTGCCCTGTGTGGGTCCTAGCACATGTGTAACAGGCAGAGGGAGGTCTTTGTG
AGCTAATAATGCTGCAGCTCATCCAAACTAGGTGTCCCTCCTGAGAGATCCAGAGTGGTC
TGTTTAAGCCAGCCTCAAGATGGGTGTCCAAGCCAGATGTCAGGGGAAAAAAGGGGAAGT
CAGCCTTTTCTCAGACCTGTCTGGCTGGGCAGGCCTGGGTCTCAGACTCAGCCCCAAAGT
CTGTGGTCTCTGACCTGACACAGCCTTATGTGTATGTGTGTATTGTTCAGGAGGAGATGA
TCTTCCAGATCCCATGGAAGCATGCTGCCAAGCATGGCTGGGACATCAACAAGGATGCCT
GTTTGTTCCGGAGCTGGGCCATTCACACAGGTGTGTGCCTGGGACTCAGGCCTAGGAAGC
CCAGGGTAGAGACAAGAGGAGGCACTCACGTTAACACAGAGGCTCTTCACTGGGGTCCCT
GAGCTCCCTGAGACAACATGCAGAATTACTGGGAAGAGGGGCTGGTGGCAGACTTGTGTT
TCTGGAGAAGAGAGTCGATCATCTCAGCAAATTCTCAAAGGGAAAAGCCAAGATCTTAGA
AAGTGTGTGGCTTCAGGGGGTTTGTGGCTAGATGAAAGTTCTCCCTGGCAAAAGCATCTG
TGAAAAGCAGCTGTAAGCCAGGGCACTGAAAGAGACCCAGGTCTGCCTTTTTCTTCGTGT
TGACCAAGGCCCTTGGTCCAAGCCTCATGTGGTTGGTGGCCTCCTTTATCCTTGAGAGAT
GGAGCTCTAGGCCCATCTCAGAACAGTCAGCCCACCCATTTAGTAACTGTTCTCTGCTGC
CCAGTCTGTGCCCACTCTACCCTCTGGCTGCTGATAGCCCAAGGAGGAAGACTGGGCATA
GTCTGAGACACAGATAGTACACTTTGGGGATATGGGGACTCTAGTGCTTCTGGCTGGGCC
CTTCACTGAGGCCCGCTAGATGTGTTTAAGCCAAGCCTGGGCATTTGAGAAGGCCCAGGG
CCTAGGACCTGCAGAGTGTCACCGGGAGTACCTGCTGGTTTGACCACTGTGGCTCTCTGG
TAGCATAAGAGGTCAGGGGTACCTTGCCTTCCTCCTTCAGGCCAGGGGCAGCTGAGGATC
CCTACCCATGGCCCTGACGATCCTCTTTTTTCTCCTGCCCTCTAGGCCGATACAAAGCAG
GGGAAAAGGAGCCAGATCCCAAGACGTGGAAGGCCAACTTTCGCTGTGCCATGAACTCCC
TGCCAGATATCGAGGAGGTGAAAGACCAGAGCAGGAACAAGGGCAGCTCAGCTGTGCGAG
TGTACCGGATGCTTCCACCTCTCACCAAGAACCAGAGAAAAGGTATCCAAGGACTCTGGG
TCCTTGGGAAGCCCTCAGGGAGGGAGGGTAGAAGGAGGTCAGCTGGGGCTGGAGAGCCTG
CACCAAGGCTGACAGCCCGTCTGCCCCACAGAAAGAAAGTCGAAGTCCAGCCGAGATGCT
AAGAGCAAGGCCAAGAGGAAGGTGAGTGTGGTCCTAAGCAGCCAGGCCTTTGGTCACCTG
TGGGCCAGGGTGAGCAGTGGAAGAAATGCTAAGGTGGGCCTGGGCCTAAGCTGCTTTCTC
CCTCGACAGTCATGTGGGGATTCCAGCCCTGATACCTTCTCTGATGGACTCAGCAGCTCC
ACTCTGCCTGATGACCACAGCAGCTACACAGTTCCAGGCTACATGCAGGACTTGGAGGTG
GAGCAGGCCCTGACTCCAGGTGAGCTGGTCCAGGTCTGGCAGGAGACCCCACAGGTCAGT
GGGATGACTCTTTCTCTTGGAGGCATGGTGCTGGCACATGGTGGCCCATTAGTGCAGGCT
GCAGGGTTGGTCGGAGGGCGCTCGATGTCTTGCAAACTAAGAAAGCACACAACCTTGACC
TGTGGCTTCTGCTGTTCCCCAGCACTGTCGCCATGTGCTGTCAGCAGCACTCTCCCCGAC
TGGCACATCCCAGTGGAAGTTGTGCCGGACAGCACCAGTGATCTGTACAACTTCCAGGTG
TCACCCATGCCCTCCACCTCTGAAGGTTGGTGCTCCTGGGGCCTGGCCTGCCTGCTTGAC
TGTCTGGGTCCTGTGAAGGGCTTCCTGAGAGAGAAAAGATGATCAGAACTCCACCTGGCA
CTGAATTGATTGAGTTGGGCATTGCCCAGTCTTAGCCACCATAGGGGGAGGCAAGCGACG
GGGACACTAGGAAGGCAGTTCAGAGTGGGCTGCAGTACAGTGGGGGCTGGTGAGAGGAGG
GAAGGGGGCCAGGGGCTGCATTTTGGGGTGCTGGTTCTCCTTCCTCCTCTGTAGCCCAGC
ATCTGAGGGTGAGGAAGGAAGTAGGGTAGGGGTGGGAAGCGGCGTGGCTTCAGGGTTTGA
GAGGCTGAGTCACCAGGCCAGGGTCCTGTTCTGGAATCTCTATGGCAGATAGGTCCACCG
GGAGGgtgtgtgtgtgtgtgtgtgtgtCAGAGAGACAGAGAGACAGAGAAAGGGCAGGGG
GATCTGGTGGGCTGGAACTGGAACTGCAGGGTGAGTGTGGCTGACTGCCAGCCAACCTCT
CTGCTTTCCCCATCCACAGCTACAACAGATGAGGATGAGGAAGGGAAATTACCTGAGGAC
ATCATGAAGGTAAAGCCCCTTCCTACCTGGGCACTCTTGAAGTGACCGTTTCTCAGTGAG
GAGAGAGAACCAGTGAAGCTTCCAAATCAGAGGATGGGTAGCTGCTGTTGTCACCTGGCT
GCTTGCATTGTCCCACAAGTGCCACATTCACGTGGCTTGACTGGTGGGAAAGCCACCATG
GGAAGGGAAGGCAGGTGGGAGGCCTGGCCTCTGACAGGCCGTCCTGAAGCAAGCCTTGGG
GCATCAGACAGCTCTGTGAGTCAGGCACTATCAGCGATGGGTCCCTGGCCTGCATCCTCT
GCCCCAACATGCCCCAGCCCTGCTAGTTCGGGAAATGCACATCAGGCTTCAATAATCAGC
CTTTAGGATCCGTTAATATGATGATGGCTTTATAGAAAAAGTTAGCAAATTATCCTCCAG
GTTTTTTTTTCTGCTTCAGTTTTGAAAGTGAATATAGTTTTTGCagccgggggcagtggc
tcatgcctgtaatcccagcactttggaaggcgaaggtgggtggatcacctgaggtcagga
gtttgagaccagcctgactaacatggtgaaacccatctctaccaaaaatataaaaattag
ctgggcctggtggcgcatgcctgtaatcccagctactctgaaggctgaggcaggagaatc
gcttgaacctgagaggcggaggttgcagtgagctgagattgtgtcattgcactccagcct
gggcaacaagagcaaaactccatttcaaaaaaaaGTTTTTGCAGTAGTTGTACGCCAGCT
GTTCCATTAGCCCAAAAAATTGAGACATGGATGTCGTTCCTTATCTCTAGCTTTTCTAGT
CATCTTTTCTTGATTTATTATGCTAACCTTTGTtttaagccacattccctcttactatgt
ccttacacagttgagagggaAGTCGTGGAGATGCTATACCAGAGAGTGGGTGTGAGAGGG
GTGGGAAAATGAATTGAGGACCAGTGCCAACATGCATTTCTGCCTCCTCCCTCCCGGGCC
CTTGTCCTGACTGCAGTGCACTTCTGCATCCTATCTGAGATTGTGAAAATGGCCAAGGGT
GTGATACTGGCTGAGAGGAGCTGGCTCATTGAGGGCAGGGCCACAGGGTGAGTCTGCACT
GGAAGGGAGTTGATAGCCTCTTGCTCTTCTGTCCCCAGCTCTTGGAGCAGTCGGAGTGGC
AGCCAACAAACGTGGATGGGAAGGGGTACCTACTCAATGAACCTGGAGTCCAGCCCACCT
CTGTCTATGGAGACTTTAGCTGTAAGGAGGAGCCAGAAATTGACAGCCCAGGGGGTAAGA
AGGCCCTGGATCCTTATGGCTTCTTAGATGAGGGAGAACCACGTAGGGATGGAGAAAGCT
TGGGGGCAGGGCCAGGGAGCAGGGCGGTAAAGCATCTGGGGTACTGACACATTGTGAATT
AGCTACGGCTGCCATGCCTTAAGGTTTGCCTGAAGCTGAGTGGATGTTTACTGCTGTGCT
GGGAAGAGCAGAGGCCATGTCTATGGCCTTCAGGGGTAGGGGGAAGCACACCTGATGCCA
CCGTCCCCTACCCTCATACAACCTTCTTCACATCTTCTAGGGGATATTGGGCTGAGTCTA
CAGCGTGTCTTCACAGATCTGAAGAACATGGATGCCACCTGGCTGGACAGCCTGCTGACC
CCAGTCCGGTTGCCCTCCATCCAGGCCATTCCCTGTGCACCGTAGCAGGGCCCCTGGGCC
CCTCTTATTCCTCTAGGCAAGCAGGACCTGGCATCATGGTGGATATGGTGCAGAGAAGCT
GGACTTCTGTGGGCCCCTCAACAGCCAAGTGTGACCCCACTGCCAAGTGGGGATGGGGCC
TCCCTCCTTGGGTCATTGACCTCTCAGGGCCTGGCAGGCCAGTGTCTGGGTTTTTCTTGT
GGTGTAAAGCTGGCCCTGCCTCCTGGGAAGATGAGGTTCTGAGACCAGTGTATCAGGTCA
GGGACTTGGACAGGAGTCAGTGTCTGGCTTTTTCCTCTGAGCCCAGCTGCCTGGAGAGGG
TCTCGCTGTCACTGGCTGGCTCCTAGGGGAACAGACCAGTGACCCCAGAAAAGCATAACA
CCAATCCCAGGGCTGGCTCTGCACTAAGAGAAAATTGCACTAAATGAATCTCGTTCCCAA
AGAACTACCCCCTTTTCAGCTGAGCCCTGGGGACTGTTCCAAAGCCAGTGAAATGTGAAG
GAAAGTGGGGTCCTTCGGGGCGATGCTCCCTCAGCCTCAGAGGAGCTCTACCCTGCTCCC
TGCTTTGGCTGAGGGGCTTGGGAAAAAAACTTGGCACTTTTTCGTGTGGATCTTGCCACA
TTTCTGATCAGAGGTGTACACTAACATTTCCCCCGAGCTCTTGGCCTTTGCATTTATTTA
TACAGTGCCTTGCTCGGCGCCCACCACCCCCTCAAGCCCCAGCAGCCCTCAACAGGCCCA
GGGAGGGAAGTGTGAGCGCCTTGGTATGACTTAAAATTGGAAATGTCATCTAACCATTAA
GTCATGTGTGAACACATAAGGACGTGTGTAAATATGTACATTTGTCTTTTTATAAAAAGT
AAATTGTTTATAAGGGGTGTGGCCTTTTTAGAGAGAAATTTAACTTGTAGATGATTTTAC
TTTTTATGGAAACACTGATGGACTTATTATTGGCATCCCGCCT
