# Supplementary material for: Reference based annotation with GeneMapper
Source: Genome Biol. 2006 Apr 5;7(4):R29. doi: 10.1186/gb-2006-7-4-r29 (PMC1557983; doi:10.1186/gb-2006-7-4-r29)
Supplement: Additional data file 2 — A gunzipped tar file containing the data set of orthologous genes in five vertebrates (human, chimpanzee, mouse, rat and chicken) that was used to compare pair-wise and multiple species GeneMapper [file gb-2006-7-4-r29-S2.tgz › 5verts/orth111/gg1.gff]

NM_205415	REFSEQ	CDS	1138	1224	.	+	0	gene_id "NM_205415";
NM_205415	REFSEQ	CDS	2096	2195	.	+	0	gene_id "NM_205415";
NM_205415	REFSEQ	CDS	2371	2547	.	+	2	gene_id "NM_205415";
NM_205415	REFSEQ	CDS	2790	2839	.	+	2	gene_id "NM_205415";
NM_205415	REFSEQ	CDS	2966	3101	.	+	0	gene_id "NM_205415";
NM_205415	REFSEQ	CDS	3387	3512	.	+	2	gene_id "NM_205415";
NM_205415	REFSEQ	CDS	3981	4012	.	+	2	gene_id "NM_205415";
NM_205415	REFSEQ	CDS	4628	4763	.	+	0	gene_id "NM_205415";
NM_205415	REFSEQ	CDS	5182	5279	.	+	2	gene_id "NM_205415";
