# Supplementary material for: Reference based annotation with GeneMapper
Source: Genome Biol. 2006 Apr 5;7(4):R29. doi: 10.1186/gb-2006-7-4-r29 (PMC1557983; doi:10.1186/gb-2006-7-4-r29)
Supplement: Additional data file 2 — A gunzipped tar file containing the data set of orthologous genes in five vertebrates (human, chimpanzee, mouse, rat and chicken) that was used to compare pair-wise and multiple species GeneMapper [file gb-2006-7-4-r29-S2.tgz › 5verts/orth111/hs34.gff]

NM_002198	REFSEQ	CDS	1358	1444	.	+	0	gene_id "NM_002198";
NM_002198	REFSEQ	CDS	2811	2910	.	+	0	gene_id "NM_002198";
NM_002198	REFSEQ	CDS	3706	3882	.	+	2	gene_id "NM_002198";
NM_002198	REFSEQ	CDS	3992	4041	.	+	2	gene_id "NM_002198";
NM_002198	REFSEQ	CDS	4150	4279	.	+	0	gene_id "NM_002198";
NM_002198	REFSEQ	CDS	4463	4585	.	+	2	gene_id "NM_002198";
NM_002198	REFSEQ	CDS	5120	5169	.	+	2	gene_id "NM_002198";
NM_002198	REFSEQ	CDS	6339	6474	.	+	0	gene_id "NM_002198";
NM_002198	REFSEQ	CDS	6761	6885	.	+	2	gene_id "NM_002198";
