# Supplementary material for: Reference based annotation with GeneMapper
Source: Genome Biol. 2006 Apr 5;7(4):R29. doi: 10.1186/gb-2006-7-4-r29 (PMC1557983; doi:10.1186/gb-2006-7-4-r29)
Supplement: Additional data file 2 — A gunzipped tar file containing the data set of orthologous genes in five vertebrates (human, chimpanzee, mouse, rat and chicken) that was used to compare pair-wise and multiple species GeneMapper [file gb-2006-7-4-r29-S2.tgz › 5verts/orth111/pt1.fa]

>pt1
ccggccAGGGCTGGGGAATCCCGCTAAGTGTTTGGATTGCTCGGTGGCGCCGCTGCCCTG
GCAGAGCTCGCCACTCCTTCGTCGAGGCAAGACGTGCGCCCGAGCCCCGCTGAACCGAGG
CCACCCGGAGCCGTGCCCGGCGGCCTCAAGAACCCGGCAACCTCTGCCTTCTTCCCTCTT
CCACTCGGAGTCGCGCTCCGCGCGCCCTCACTGCAGCCCCTGCGTCGCCGGGACCCTCGC
GCGCGACCGCCGAATCGCTCCTGCAGCAGAGGTGAGTACGCCTTTGAGGCGCGGGGCACC
GGCGGCGTCGAATAAAAGGCGCGCGGGGCACCAGGAAGTGGGGGGTCGAAAGCTCCAGGC
TGGAGACTcgccggcgcgcggcgttgcccgggcctccgcgcgggctccggggggcgccgg
AGGAGCTGCGAGCCGCGGCGCGGGGAGGGCGGGACGCGGCGTGGACCGCCCACCCGAACG
AGGCTGCCGGCGCCCGGCAGCTTTCGCAGATCTGCGTGCGCGCAGCCGCCAGGGGCCTGT
AGGTGGCCCGCTATGTTCGTCCCGCGCATCCACACGCCGTGCCGGGGACCGAGTGTCAGC
CCACGCGTGGGCGCCCAGTGCTCCCGGCTTTCGGCGGTCCCAGCTCCGCGCCCAGGCGCC
AGGTTTTGGGCTCCCTGTGCTGGTGGCAAGGGCTGGCTTACTGCCCAGGTGGCTGGAGGG
AATCGTGACCTACGGAGACTGCGGGAAGAGGCGCCACAGGTGTTCCTTGGGCCACTTCTC
CAGAGGAGGGGAAACCGGGCCGGAAGGGTTAGCGTCCTGGTCTTAGCGTTGTGGGCGCTG
TGGCTGTCAGGAAGGCGTAGAATGGATTCAGGGGGGCGGGAGGGGGCTGTTCAGGGTGAC
GGCTAGCCCTTTGCTAGCTAGTGGTTACAACTCAAGTCAAGGGAATTTCTTCTTGGCATC
AAGCAAAAGAAGTCCCTCCCTTCCCAAAGGATTTGAATTTTGAGCGAAAAGTTCTGAAAT
TAGGGTATCTGTGCATTTTGTCTCTTTTCCTGCATATGAGTCCTGAAGCCATCACTTGCA
TGCCTGTCTCCTCCAGAGACTGGCTGGGAGGGGCTGAAGGAAGGGGCAAAAGCATTTTTG
CCTAAGATGCTGAAAAAATTTGGAGAGCAGTTTTATTCCAGCGCAGCTCCCCTCCGCACT
GAGTGTAGTACCTAGTAGCTGGCTGAGGGGAGGGGAGGGTAACTAAGTGACCTCGGGTGG
GGCAGGTCACTGCCCAGGTACTGTTCAACAGATTCCAGACTGGAGCCTCTGTGTTCTCTT
TACAGCCAACATGCCCATCACTCGGATGCGCATGAGACCCTGGCTAGAGATGCAGATTAA
TTCCAACCAAATCCCGGGGCTCATCTGGATTAATAAAGTGAGTGTAACTCTTTGGGTTTT
CCTGCCACTGTTTTAACCCATGTACTTCTGGAGGGACCAAAGCTTCAGATGCAGCTCAAA
AAGGGAAGTGATAACGGGACAAGCAGGTGTTTCTCCCAGTGGGTCCTGCATGCAGGGAGT
GTGCACGGCCCAGCCTGGGCCTCACTTGCATGACTCCTGCCTTCTTCCCTTCTTGAGGTA
GGGCACCCACCTGAAGGCACTTCCAGTTTCCAGCAGCAAGACTTTCCAGCATCTGCAGAG
CTGGAGTTCTGCTCTCCTCTAAGTGAGACCCTTACAAACATACACAGCACTCTGCAGGGC
TCCAATCGAACAAATAGAAGACTGAGAAGTGGATGCTGCTGGGCAGAAACGTGGCTGGCT
TAGCAGAGGACAAACGAATTAATCTTGCACCAGTCACTCTGGCCCAAGAAGCCTATAGCT
GGTGCACTTGGGGCAACATAGACCCTATAGACTTAGTAGCAATGATAGTATTCATaataa
tagctaatgcttactgaacactccctgtgtgcctggcacctgctaagtatgttatttaca
ttgtgtcatttaatcctcgcagtagtcctgtggggtagatcttactaatgtcatcatttt
cagataagtgaacagaggcactgagaggtagatcataagatcacacaaaaagtgatgaag
ccaagatttgaacttgaacggtctgactcagaaatctttactgttaaccaTAAGTGATAT
AATAACAGTAAGACTTTAGACTTCATATTTGTCACTGTGTCCTTACACATCCTCTGGTTt
ttaatcctcaaaattttgttggatatattttctcatttccgagaagagaaaactgagggg
caaagagacacagtgacaatgccagggttacacagTGTTCACCTTCCAAGTCTAGCCCAG
AGCTCCCTCAGTGGTATGACCAGGACCCCCTGTGTAAGAGCCCATGCTCCCAGGTGTCCT
GAGGAGTCCTTTCTAATGGAAGAAGTTCTTACTTCCATGTGGGTGCTTACAAGCCAGAGA
GAAACATCCCAGAGTTTCAAAACCAGGGCTTTGGGGGAGGGTGCCCTGTGTGGGTCCTAG
CACATGTGTAACAGGCAGAGGGAGGTCTTTGTGAGCTAATAATGCTGCAGCTCATCCAAA
CTAGGTGTCCCTCCTGAGAGATCCAGAGTGGTCTGTTTAAGCCAGCCTCAAGATGGGTCA
GTCCAAGCCAGATGTCAGGGGAAAAAAGGGGAAGTCAGCCTTTTCTCAGACCTGTCTGGC
TGGGCAGGCCTGGGTCTCAGACTCAGCCCCAAAGTCTGTGGTCTCTGACCTGACACAGCC
TCATGTGTATGTGTGTATTGTTCAGGAGGAGATGATCTTCCAGATCCCATGGAAGCATGC
TGCCAAGCATGGCTGGGACATCAACAAGGATGCCTGTTTGTTCCGGAGCTGGGCCATTCA
TACAGGTGTGTGCCTGGGACTCAGGCCTAGGAAGCCCAGGGTAGAGACAAGAGGAGGCAC
TCACGTTAACACAGAGGCTCTTCACTGGGGTCCCTGAGCTCCCTGAGACAACATGCAGAA
TTACTGGGAAGAGGGGCTGGTGGCAGACTTGTGTTTCTGGAGAAGAGAGTCGATCATCTC
AGCAAATTCTCAAAGGGAAAAGCCAAGATCTTAGAAAGTGTGTGGCTTCAGGGGGTTTGT
GGCTAGATGAAAGTTCTCCCTGGCAAAAGCATCTGTGAAAAGCAGCTGTAAGCCAGGGCA
CTGAAAGAGACCCAGGTCTGCCTTTTTCTTCGTGTTGACCAAGGCCCTTGGTCCAAGCCT
CATGTGGTTGGTGGCCTCCTTTATCCTTGAGAGATGGAGCTCTAGGCCCATCTCAGAACA
GTCAGCCCACCCATTCAGTAACTGTTCTCGGCTGCCCAGTCTGTGCCCACTCTACCCTCT
GGCTGCTGATAGCCCAAGGAGGAAGACTGGGCATAGTCTGAGACACAGATAGTACACTTT
GGGGATATGGGGACTCTAGTGCTTCTGGCTGGGCCTTTCACTGAGGCCCGCTAGATGTGT
TTAAGCCAAGCCTGGGCATTTGAGAAGGCCCAGGGCCTAGGACCTGCAGAGTGTCACCGG
GAGTACCTGCTGGTTTGACCACTGTGGCTCTCTGGTAGCATGAGAGGTCAGGGGTACCTT
GCCTTCCTCCTTCAGGCCAGGGGCAGCTGAGGATCCCTACCCATGGCCCTGACGATCCTC
TTTTTTCTCCTGCCCTCTAGGCCGATACAAAGCAGGGGAAAAGGAGCCAGATCCCAAGAC
GTGGAAGGCCAACTTTCGCTGTGCCATGAACTCCCTGCCAGATATCGAGGAGGTGAAAGA
CCAGAGCAGGAACAAGGGCAGCTCAGCTGTGCGAGTGTACAGGATGCTTCCACCTCTCAC
CAAGAACCAGAGAAAAGGTATCCAAGGACTCTGGGTCCTTGGGAAGCCCTCAGGGAGGGA
GGGTAGAAGAAGGTCAGCTGGGGCTGGAGAGCCTGCACCAAGGCTGACAGCCCGCCTGCA
CCAAGGCTGACAGCCCGTCTGCCCCACAGAAAGAAAGTCGAAGTCCAGCCGAGATGCTAA
GAGCAAGGCCAAGAGGAAGGTGAGTGTGGTCCTAAGCAGCCAGGCCTTTGGTCACCTGTG
GGCCAGGGTGAGCAGTGGAAGAAATGCTAAGGTGGGCCTGGGCCTAAGCTGCTTTCTCCC
TCGACAGTCATGTGGGGATTCCAGCCCTGATACCTTCTCTGATGGACTCAGCAGCTCCAC
TCTGCCTGATGACCACAGCAGCTACACAGTTCCAGGCTACATGCAGGACTTGGAGGTGGA
GCGGGCCCTGACTCCAGGTGAGCTGGTCCAGGTCTGGCAGGGGACCCCACAGGTCAGTGG
GATGACTCTTTCTCTTGGAGGCATGGTGCTGGCACATGGTGGCCCATTAGTGCAGGCTGC
AGGGATGGTCGGGGGGCGCTCGATGTCTTGCAAACTAAGAAAGCACACAACCTTGACCTG
TGGCTTCTGCTGTCCCCCAGCACTGTCGCCGTGTGCTGTCAGCAGCACTCTCCCCGACTG
GCACATCCCAGTGGAAGTTGTGCCGGACAGCACCAGTGATCTGTACAACTTCCAGGTGTC
ACCCATGCCCTCCACCTCTGAAGGTTGGTGCTCCTGGGGCCTGGCCTGCCTGCTTGACTG
TCTGGGTCCTGTGAAGGGCTTCCTGAGAGAGAAAAGATGCTTAGAACTCCACCTGGCACT
GAACTGATTGAGTTGGGCATTGCCCAGTCTTAGCCACCATAGGGGGAGGCAAGCGACGGG
GACACTAGGAAGGCAGTTCAGAGTGGGCTGCAGTACAGTGGGGGCTAGTGAGAGGAGGGA
AGGGGGCCAGGGGCTGCATTTTGGGGTGCTGGTTCTCCTTCCTCCTCTGTAGCCCAGCAT
CTGAGGGTGAGGAAGGAAGTGGGGTAGGGGTGGGAAGCGGCGTGGCTTCAGGGTTTGAGA
GGCTGAGTCACCAGGCCAGGGTCCTGTTCTGGAATCTCTATGGCAGACAGGTCCACCTGG
AGGGgtgtgtgtgtgtgtgtgtgtgtgtgtgtgtCAGAGAGAGAGAGAGACAGAGAAAGG
GCAGGGGGATCTGGTGGGCTAGAACTGGAACTGCAGGGTGAGTGTGGCTGACTGCCAGCC
AACCTCTCTGCTTTCCCCATCCACAGCTACAACAGATGAGGATGAGGAAGGGAAATTACC
TGAGGACATCATGAAGGTAAAGCCCCTTCCTAGCTGGGCACTCTTGAAGTGACCGTTTCT
CAGTGAGGAGAGAGAACCAGTGAAGCTTCCAAATCAGAGGATGGGTAGCTGCTGTTGTCA
CCTGGCTGCTTGCATTGTCCCACAAGTGCCACATTCACGTGGCTTGACTGGTGGGAAAGC
CACCATGGGAAGGGAAGGCAGGTGGGAGGCCTGGCCTCTGACAGGCCATCCTGAAGCAAG
CCTTGGGGCATCAGACAGCTCTGTGAGTCAGGCACTATCAGCGATGGGTCCCTGGCCTGC
ATCCTCCGCCCCAACATGCCCCAGCCCTGCTAGTTCGGGAAATGCACATCAGGCTTCAAT
AATCAGCCTTTAGGATCCGTTAATATGATGATGGCTTTATAGAAAAAGTTAGCAAATTAT
CCTCCAGGTTTTTTTTTCTGCTTCAGTTTTGAAAGTGAATATAGTTTTTGCagccggggg
cagtggctcatgcctgtaatcccagcactttggaaggcgaaggtgggtggatcacctgag
gtcaggagtttgagaccagcctgactaacatggtgaaacccatctctaccaaaaatataa
aaattagctgggcctggtggtgcatgcctgtaatcccagctactctgaaggctgaggcag
gagaatcgcttgaacctgagaggcggaggttgcagtgagctgagattgtgtcattgcact
ccagcctgggcaacaagagcaaaactccatttcaaaaaaaaGTTTTTGCAGTAGTTGTAC
GCCAGCTGTTCCATTAGCCCAAAAAATTGAGACATGGATGTAGTTCCTTATCTCTAGCTT
TTCTAGTCATCTTTTCTTGATTTGTTATGCTAACCTTTGTTTTAAGCCACATTCCCTCTT
ACTATGTCCTTACACAGTTGAGAGGGAAGTCGTGGAGATGCTATACCAGAGAGTGGGTGT
GAGAGGGGTGGGAAAATGAATTGAGGACCAGTGCCAACATGCATTTCTGCCTCCTCCCTC
CCGGGCCCTTGTCCTGACTGCAGTGCACTTCTGCATCCTATCTGAGATTGTGAAAATGGC
CAAGGGTGTGATACTGGCTGAGAGGAGCTGGCTCATTGAGGGCAGGGCCACAGGGTGAGT
CTGCACTGGAAGGGAGTTGATAGCCTCTTGCTCTTCTGTCCCCAGCTCTTGGAGCAGTCG
GAGTGGCAGCCAACAAACGTGGATGGGAAGGGGTACCTACTCAATGAACCTGGAGTCCAG
CCCACCTCTGTCTATGGAGACTTTAGCTGTAAGGAGGAGCCAGAAATTGACAGCCCAGGG
GGTAAGAAGGCCCTGGATCCTTATGGCTTCTTAGATGAGGGAGAACCACGTAGGGATGGA
GAAAGCTTGGGGGCAGGGCCAGGGAGCAGGGCGGTAAAGCATCTGGGGTACTGACACATT
GTGAATTAGCTACTGCTGCCATGCCTTAAGGTTTGCCTGAAGCTGAGTGGATGTTTACTG
CTGTGCTGGGAAGAGCAGAGGCCATGTCTATGGCCTTCAGGGGTAGGGGGAAGCACACCT
GATGCCACCGTCCCCTACCCTCATACAACCTTCTTCACATCTTCTAGGGGATATTGGGCT
GAGTCTACAGCGTGTCTTCACAGATCTGAAGAACATGGATGCCACCTGGCTGGACAGCCT
GCTGACCCCAGTCCGGTTGCCCTCCATCCAGGCCATTCCCTGTGCACCGTAGCAGGGCCC
CTGGGCCCCTCTTATTCCTCTAGGCAAGCAGGACCTGGCATCATGGTGGATATGGTGCAG
AGAAGCTGGACTTCTGTGGGCCCCTCAACAGCCAAGTGTGACCCCACTGCCAAGTGGGGA
TGGGGCCTCCCTCCTTGGGTCATTGACCTCTCAGGGCCTGGCAGGCCAGTGTCTGGGTTT
TTCTTGTGGTGTAAAGCTGGCCCTGCCTCCTGGGAAGATGAGGTTCTGAGACCAGTGTAT
CAGGTCAGGGACTTGGACAGGAGTCAGTGTCTGGCTTTTTCCTCTGAGCCCAGCTGCCTG
GAGAGGGTCTCACTGTCACTGGCTGGCTCCTAGGGGAACAGACCAGTGACCCCAGAAAAG
CATAACACCAATCCCAGGGCTGGCTCTGCACTAAGAGAAAATTGCACTAAATGAATCTCG
TTCCCAAAGAACTACCCCCTTTTCAGCTGAGCCCTGGGGACTGTTCCAAAGCCAGTGAAA
TGTGAAGGAAAGTGGGGTCCTTCGGGGCGATGCTCCCTCAGCCTCAGAGGAGCTCTACCC
TGCTCCCTGGTTTGGCTGAGGGGCTTGGGAAAAAAACTTGGCACTTTTTCGTGTGGATCT
TGCCACATTTCTGATCAGAGGTGTACACTAACATTTCCCCCGAGCTTTTGGCCTTTGCAT
TTATTTATACAGTGCCTTGCTCGGCGCCCACCACCCCCTCAAGCCCCAGCAGCCCTCAAC
AGGCCCAGGGAGGGAAGTGTGAGCGCCTTGGTATGACTTAAAATTGGAAATGTCATCTAA
CCATTAAGTCACGTGTGAACACATAAGGACGTGTGTAAATATGTACATTTGTCTTTTTAT
AAAAAGTAAATTGTTTATAAGGGGTGTGGCCTTTTTAGAGAGAAATTTAACTTGTAGATG
ATTTTACTTTTTATGGAAACACTGATGGACTTATTGGCATCCCGCCTGAA
