# Supplementary material for: Reference based annotation with GeneMapper
Source: Genome Biol. 2006 Apr 5;7(4):R29. doi: 10.1186/gb-2006-7-4-r29 (PMC1557983; doi:10.1186/gb-2006-7-4-r29)
Supplement: Additional data file 2 — A gunzipped tar file containing the data set of orthologous genes in five vertebrates (human, chimpanzee, mouse, rat and chicken) that was used to compare pair-wise and multiple species GeneMapper [file gb-2006-7-4-r29-S2.tgz › 5verts/orth111/rn31.fa]

>rn31
GCGCCGCCGACTCGCCAGTGCGCACTACTCCTTCGTCGAGGTAGGACGAGCTCTCACTGT
CTgagccaaaccgaaccgggccgagctgagccgagGTCAGCGGTGGCCAGAGGAACCCAG
CATCTCGGGCATCATTCGCTCCGTGCACGCATCGTGTACCTACACCGCAACTCCGTGCCT
CATTCCCGGGTACCCTCTGTGACTCGCTCCTGCAGCAAAGGTAAGCCCGCCGGGGCTGCA
CGGGTACGGACGGGCGGCGTGAAACAAAAGGCGCCCGGGGCACCAGGAAGTGGGGGCCAG
AGACACCCTGGGTCGGGGTGGCTCGCTGGCTGGGGAGGGCGCCGCGAGCGAGCGGCCGGG
AGGCGGGCCGCGGCGTGCACCGCCCCCTGGCCGCGCTCGGCGGTCTGCGTGCGCGGAGCC
GCTGCGGGGCCTCTCGGTAGCCCAGAGCGGCCATCGCGCGCACCCGCTAGCAGCGCCGGG
GACTCGGATGTCCGCCCGCGCGCAGTTTTGGCGGTCGCAGCTTGACGCCTGGGCTGTAGG
TTTCGAACGCGCAGTGTTCAGTGGCAGAGGTTGGCTCGCTGCCTTGACTGGCTGGACCCG
GTCGTGAACTACAAGGCTTTCGGGAGGAGGTGCCACAGGTGTTGCTTGCGCCACTTCTCT
TTGCAGCAGGGGAAACCAGGCCGGAAGGGGTTGTGCCCCGGGCTGTATGTTGTGGGCACT
AGCTGTCAAGAGGGGATGTAGTCTGGATTGGAATGGGTGGGGGGAAGTGCCCTGGAGGGT
GACTTGCTTGCCCAGCCTGGAAGGTGTAGAGCTGGGGGTGACAACAAGCAAAGCAGTCCC
TTCCATCCTCCAAAGATTGAATTTTGAGAAAAAAAAGTTATGTGTTTTGCGCACCCCCAC
CCCCACTTTTTTTTGTACATATATCCTGAAACCATTCAGACAGACTTGCTTGGTTGTTTC
TTCCTGAGGCTGGCTGGGAGAGACCGAGATAATGGGCAGGTGGCTTTGCCTATGGTGCTG
CCAAGTTTCATTCTACTGTAGGGTCCTTTCTCTATGACTGTGGGACCTGTTACCTGGTTG
ATGGCAGGAGAGTGGGGGAGGGTAACGACCTGGGTGAGGACCGGGGAAGGTAATTGAGTG
ATCGGCCTTGGGTGGAGCAGGGCAGTGCCCAGGATTGTTTAACAGACTCTAAACACAGGC
CTTCTGTCTTCTCCCTCCAGCCACCATGCCTATCACTCGGATGCGAATGAGACCCTGGCT
AGAGATGCAGATTAATTCCAACCAAATTCCAGGGCTGAGCTGGATCAATAAAGTGAGTGT
TCTCCTGGGTATTTCTGCTGTTTTAACCCATGTTCTCTTGGGGGGACTCAAGTTCCATTA
TCGAACATGAGAGCAGGAAAATGTGTTTCCTAGTGGGTGCTGCATGCCAGAACGGCTAAG
GTCTGACTTCTGCCGCTTGCTTCTTCCTTCCTGAAGCTGTGGCCAGTCCACCCTCCTAGT
GGCAGGCACAGTCTCAGCACCAAGACTTCCCAGCATCTGCAGAGCCCGGGGTCTTCTCTT
CCAAGAGAAATGCTGTATCCCTAACATTCCACATAGCTCCAGTTGGATAGACAGGAGACA
GAAAAGCGGTCGATGCTGGTTAGGAACAGGGCTAGTTAAGTAGGAACCCAAGAAGTCACA
GTTGGCACACCTGGCAGTAGAGCAGCAGTGACAGCATTGGTTATAATGATTATGTGCTTA
GCACCGTTTAAATATGATACCAAGTTGCACATTTTAATTGTCATAGTAATCCTGAGAGGT
GGGTCTCAGAGAAGGAAACTGAGGCACTTTAAGATAGATTACAAGGTGGTAAAAAGTGTG
AAACCCAAACTTGGTTGAAAATGGATACGTTAGCCAGTAGTAACAAGAATGGTGGTAAGA
TCCTCATCTTAGGGCtggctcagcagataaaggcaccttccagcaagcctgacagcctga
ctttgatccctaatctcctcatggaaaaggagagtacgaactcctacaggttgtccttgg
acctgtacacgggtgccgcggcttgcgcgcacgtccaacacgtacacacaTAATACATGC
ATAAAAATTAAAAAATAAAAGCAAAACCTTATTCATTGTGGCTGTTGTCCCCACACATAG
ATAAACCTTTTCTCTTTGAGTTCTGTCTTATTTAAGGGGAGAGGAATAGGCCAGTACTAT
ACAGGCAGTCCTCATCCAGGTCTGGCCCAGGGCTCCCTTGGGTGTATGAGCAGGACCCTA
TATAGGAGCCAATGTGCTTGGTGTCCTGAGGAGACTGCAGCTAGAAGTTTCCATGTTCCA
ATGCTCATTAGCCAGAGATAAACAAGCAGCCAACACCTGCCAGGCCAGGGCCGAGAGGGC
ACTGCTTAGGTTCTTGCTTACCCCAGGAGCTAAGGCAGGGGTGTCTTTGTTGACCTTCTA
GTGCTGTGGCTCGTCAGAACTTAGACCCCCTTCCTAAAAGATGCAGAGCGCCTACCCGTT
AAAGGCAGCTGGGATGGGTCAATCTAGGCCAGATGTCGGGGTGAAAAGGGGAAGTCAGCC
TTTTCCCATACTTGGGGACCCGTGCATACTCAGCCGCACTCGGAGCTGACACAGTCTTCT
ATGTGCACTGTTCAGGAAGAGATGATCTTCCAGATCCCATGGAAGCATGCTGCCAAGCAC
GGTTGGGACATCAACAAGGATGCCTGTCTGTTCCGGAGCTGGGCCATTCACACAGGTGTG
CAGGGTGGGGGAGGGGCAGAGGAGAGACAGAGGGGATACAGGCTACCATCCATGCTCTGG
GTGGCCTCTCAGTTCCCCGACACAGCGTGCAGAATTATTGGAACCAGGGGATGAGGTGCA
CCTGTATTTTTAAGGCAAAAATGTTAGAAAGTATGTGTACTTTCAGGGGTCTGTCTAGAC
TGCAGTTGTCCCGTAGAAAAGACAGTTGTGCATCAGGGTACCCAGACACTTCTATCTTCC
TTTCTCAAGGTCCTAACTAAAGGTCCTTGACCCAAGCCCCATCTGGTTGGTGGCCGGCCC
CCCTTTCTTCTTTCAGGAATCAGGCACTTGATCCTATTCAGACCTGTTAGTAACTGTCCT
TGTTGCCAGCTCTGTGCCCACTTGTACTTCACAAACATCAGATAAGCCTCAGTCCCAGAA
GTCTCTGGCTGCTGAGAACGTAAGCAGGGAGACAGTTTCGGTCCAAGACAGTTAGCACAT
GTATGGGGGGTAGAGACACTCAAGTGAGCCTATTTGAGCCCTTCCCATCCCTGCTGGATA
TCTGAGCCAACTCTGGGCATATGAGAACCCCCAGGACTTGTTGACAGTGGTTTTTGCTAG
TTAACCCCTGTATGGATGTCTGGGGTGGGGTACCCTTGCCTTTCTTCTCCCAGCCCAGAG
AGCGGCTGATGGATGAATTTATTCTCCTGGTCTGTAGGCCGATACAAAGCAGGGGAAAAA
GAGCCAGATCCCAAGACTTGGAAGGCAAACTTCCGGTGTGCCATGAACTCCCTACCAGAC
ATCGAGGAAGTGAAGGACCAGAGCAGGAACAAGGGCAGCTCTGCTGTACGCGTGTACCGG
ATGCTGCCACCCCTCACCAAGAACCAGAGGAAAGAGAGAAAGTCCAAGTCCAGCCGTGAC
ACTAAGAGCAAAACCAAGAGGAAGGTGAGCTTGACTCTAAGCAGCCCAGCCTTAGGTAGG
GGGGCAGTGGGTAAGTGCCACAGCAGGCCTAAGCTGTTTCCTCTCTGTAGCTGTGCGGAG
ATTCTAGCCCTGACACCTTATCTGACGGACTGAGCAGCTCTACTCTGCCTGATGACCACA
GCAGTTACACAGCTCAGGGATACCTGGGTCAGGACTTGGACATGGACAGGGACATTACCC
CAGGTGAGGTCGCCACTGTGGCAAGGGCGCTTTTAGGTTCCACCCAAGAGGCATCGTGGG
AACAGAGAAGAGTGTGGGGCATAATCATGGGACTCTGTCAGGGAAGCGTGCAGGGTGGAG
GGGCTCAGGTATTGCAAACTAAGAGAGCACGCCCGTCCTGACTTGCACCTTCTCCCAGCT
CTGTCACCGTGCGTCGTCAGCAGCAGTCTCTCTGAGTGGCATATGCAGATGGACATCATG
CCAGACAGCACCACTGATCTGTACAACTTGCAGGTGTCGCCCATGCCCTCCACCTCTGAA
GGTTTGTACTCTTAGGGACTGGCCTGCCTCATGTGCGTCTTGAGGGGGAATAGAGTCTGC
CTAGAAATCTATGTGCCAagctgggcattggcacccacctttaattccagcattaggagg
ccagccttgtctacatagtgagttctagaacagctaggccttcacagagaaaccactgtG
GGGTGGAGGTGAAGAAACCTATGTGCCTTTGAGCCAATGGAGCCGGGCACTGCTTACCCT
ATCCCCATAGCAAGAAAGCAAGTTCCTGAGACACAAAACCGTTCAGAGCTTTCATGTGCT
CAAGGCCAAGAGGGAGGGAATTGGGCCACATCTTGGTCAAAGGTGGCTAGTGCTCCTGGC
TTCCCCGCACTCAGTTGTCTGAGGGTGAGGAAGGAAGTGAAGGGGTGGGATGCGGCCTTG
CTCTGTAGTTGGGGAGGGTGAGTCATCAAGCCAGTGTCCTGTTCTGGAATCTCCAGGGCA
GGCAGATGCTGGTTGGGAGGCTTGGGGAGGTGGCGGGGAGCTGCAGGGCAAACATTCATG
GCCAACCTCTTGTCCCTCCTCACAGCTGCAACAGATGAGGATGAGGAAGGGAAGTTACCT
GAGGACATCATGAAGGTAAATCCCTTTGCATATTGCATCCGGGAAGAGAAGGCAAGCTAG
GGACAGCTTGCAAGTCACTTAGGGCAGGTGCTGTAATCTGGCTACCTATGCAGTTCCGCA
AGTGCCCCTACTTCATGTGTTGGGGGAACTGTTGCCTCAGCAGGTGAGAAGCCTAGTCTC
TAACAGGCCATGCTCCAGCAAGCCTCAGGGTCCCAGACAGCTCTGAGTCAGCACCCCCCT
GAGCACTGTGTCCTCCGCCCCAGCATACCCAGCCCGTCAGGTTTGGGTAATGCACATCAG
GTTTCAATAATCAGCTTTTGGGATCTGTACTAGGATGGCTTTAGGAAAAATAAATAAAAC
CCTCTGGTTTTTGTTTTTGTTTTTTTTTTCTTAGCAAGTTCTAAATGGTGGTTTACTTTT
TCAGCTGCAGTTTTCTAAGTGACCATTAAAGATTCTGAGGTAGTTTTAGCTCGAGTCTGG
CCCTTGAGCACCGAACTTTGAGATGTGGATCCATCCAGGTCCTTGTCTCCGTCTTTCCTG
GCTTGTTATGCTAACCTTTGCTTTAAGCTGCCTGCCAGTTGCCATGTCCTTCCCAGCAGA
GGGAAATCATGCAGATTCTGTGCCAGAGGGTGGAGGCGAGATGAGAGGGATGGTGACACA
CAGGAGGGGCCAGCAGGGCCCAGGTAGCTTCGTGCTCCCTTACTCTTAGGCCTTGTCTTG
ACAGTTCTGCCTGTTGTTACCCATAAACAGTCAAAGTTGTGATCCTGCCTGGGAAGGGTT
AGGTCCTCCAAGGGAAGGGAGGACCTCAGGGTGAGTCCACACTGGCAGGCAGCTGATGGC
TTCATGCTCTCTCCCTAGCTCTTTGAACAGTCTGAGTGGCAGCCGACGCACGTGGATGGC
AAGGGATACTTGCTCAATGAACCAGGAGCCCAACTCTCTACTGTCTATGGAGACTTCAGC
TGCAAGGAGGAACCAGAGATCGACAGCCCTGGAGGTAAGAGGCTTCCGGGTCCTTATGGG
TTCTGGGAGAAGGCAGAAGCTGATGGAGGCTGGGAAATACTTGAGGCAGAGCCAGGTAAA
GCATTCCTTTTAAACCAGGCCAGCAGGTACAGCATTGAGAGTTATCAGCTGTTTCTATGC
TGGGGCTGGTCTGTAGATGAGTTGTGGTTGCTGCTGACTGTGGACAGCTGAGTGAGATTC
ACATCCCCTTCCTCATACAGCCCTTTTCTTTTGTCATCTTCTAGGGGACATCGAGATAGG
CATACAGCGTGTCTTCACAGAGATGAAGAATATGGACCCCGTCATGTGGATGGACACCCT
GCTGGGCAACTCTACCAGGCCGCCCTCCATTCAGGCTATTCCTTGTGCACCATAATTTGG
GTCCCTGACCCGTTCTTGCCCTCCTGAGTGAGCTAGGTCCAGCATCATGGTGGCTGTGAT
ACAACATAAAGCTAAACTTCCGTGGACCCCTTGATGTGGCAAAACATAATCCCATTGCCA
AGCAGGGAAGGGACCAAACCATCCTCCTTGGGTCAGTGGACTGACTCTTCAGAGCTTAGG
AGGCAGGGTCTAAGTTTTTCAAGCTGGTCCTGACTCCTAGGAAGATGGATTGGCGTTCTG
AGGTTAGTGTGAGGCAGAGGACCTGGACGGAAGTTACCTTCTAGCTCTTTGAAAGCTTCA
TTGCTTAGAGAGGGTCTCACCACTGGGCTGGCCCTGGGGGAATAGACCAGCGCCCACAGA
AGAGCATTGCACTGGCCTTAGGGCTGGCTCCACACTGGGAGACAATTGCACTAAGTCCTA
TTCCCAAAGAACTGCTGCCCTTCCCAACCGAGCCCTGGGATGGTTCTAGAGCCAGTGAAA
TGTGAAGGAAAAAATGGGGTCCTGTGAGGGTTGTCTCCCTTAGCCTCAGAGGGATTCTGC
CTCACTCCCTGCTCCAGCTGTGGGGCTCAGGAAAAAAAAATGGCACTTTCTCTGTGGACT
TTGCCACATTTCTGATCAGAAGTGTACACTAACATTTCTCCCCAAGTCTTGGCCTTTGCA
TTTATTTATATAGTGCCTTGCCCTGTGCCTGCTGTCTCTCCTCAGGCCTCAGCAGTCCTC
AGCAGGCCCAGGGAGGGGGTTGTGAGCGCCTTGGCGTGACTCTGAACATTGGAAACGCCA
CCTAACTACTAAGTTGTGTCTGATCTCGTGTGGATCTGTGTAAATATGTATATTCATCTT
TTTATAAAAACCTAAGTTGTTTACGAGGTGTGCGTGTGGCTCTTTACTTAGAAGTCGGAA
CTGGTTTTACTTTTTACGGAGAGCTCCCAATGGGAGTCTCTTGCTGGCTTTCTGCCTGAG
CTTC
