# Supplementary material for: Reference based annotation with GeneMapper
Source: Genome Biol. 2006 Apr 5;7(4):R29. doi: 10.1186/gb-2006-7-4-r29 (PMC1557983; doi:10.1186/gb-2006-7-4-r29)
Supplement: Additional data file 2 — A gunzipped tar file containing the data set of orthologous genes in five vertebrates (human, chimpanzee, mouse, rat and chicken) that was used to compare pair-wise and multiple species GeneMapper [file gb-2006-7-4-r29-S2.tgz › 5verts/orth112/mm34.fa]

>NM_019417
CGCggggcgcgggcacgaacggaggggggatcgggggcgggcagcccgggggcggggcgc
ggcggccaggcggcggcaacagcggcggcgACTCCTCCGTGTCCGGCTCCAGCTCTGGCT
GCAGCTCCGGCCCGCGATGACCCACTCGGTGACCCTGCGCGGCCCTTCACCCTGGGGCTT
CCGCCTGGTGGGCGGCCGGGACTTCAGTGCTCCCCTCACCATCTCGCGGGTGAGTCCGAC
CCCCGCGGGGCAGCGGGGTAGTCCCGGGGCTTAGACCTTGTCCTTGTAGTAGACCCAGGA
CCCAGATCCTCGACGTGTCGAAAGCTTGAAAGCAGAGTGTTGGTCTTGGTGACCCACATA
ATGTGAAGGGGGGTTCCAGCAGGGCAACACAGTCCCACCCCGCTTCCCGCACAGCCTGCC
TGCCCCGTTTGGTGGTGAGAATCCCCAAGAGTTCATACACCAACTTCCCGCTGCTAAGTT
TCTTTAGGGGAAGTTGCTGTGGGCCAGGGAAGAACCCTCAGACATGGGCCAGGAGTCTGG
ACAGCTCTACAGAGGCCCAGAAACTCCTCAGATCCAACCCTGCCTGAAGTTTTGGGGCAA
AGTAACTGAAAACCCACTTCCCCTGTTAAAGGTCCGGGTGGCCTTAGGAGGGTCTTGCTG
TCCTCGGAAGTCCACCCACTTCCCCACTCTGAACTTCAGTTTCTCCTCTCTGGCCTCAGT
CACTCTGGGGGAAGTGACCAAGAGGGACTGTTAGCTTCCAGGCAAGGGGGAGACAATGAG
GCATGGTTCCCCCTCCTTACAAACCAACACAAAGCCATGGACCAGGACAGCCTCAGCCCA
GTTCCCCACGGGTCCCAGGATCATACCCTGCTCCTAGATCTAAGGCAGAGGCAAAGAGGA
GGGGGCACAGCCCTGGAGAGGGAGTTGGTCTGAAGATAGAGCAGGGAGGAGCTCCGGCCT
GAGGCAGGGATTCCCCAGCCTTGGAGCCAAAAGAGAAGAGAACCCAGGCTCTGCCCTTAG
TGGCTCTGGGTCCAGAAGGAGGGGACAGATGTGGACATCCCTTCACCCCACAGAGGCTGC
TTGAGTCTTTGGGGAAGTGTGTCGGGGGACTGGAGAACCACTTTGCTGCTTCTTCTGGCC
CTGAAGGCTGGGCTAAGCTTTCGAGATTTCTTTTTCAGTTCTTGGGAAGAGGTAGTCACT
GGGTGGGTGTGGAATTGTGGAATCCTCTATATGGGGGCCTGGGTGACAGGCAGGACCAGC
TGTCCTAGGAGGCTTCCAACATCTGTCTTTACCACTAGGTCCCTGGGGCCAAGTGAGGTA
TGCCTTCAGCACATCCCTGTGACTTTCATCTCCTTGTTCTCCCTAGAGATCCCCGCTGGG
GGTGGGAAGTGGGGGGGGGGGGGCAGAGCATCTATGTCTGCCTGGTGGGTCTGTGTATCT
ACAAAGAAAGAACGGTGAGGGTGTTAGGCCAGCCGGCAGGCCAGGCACCCTGGGTGTGAG
GCCGCTGACAGGCTCAGTGGCCGTGGCTGACTGCTGGAGGCGGCTGAGAGCTAAGACATC
TGTTGCCCACGCGGCTGCCTGTCCAACAGGGAAAGGCCTTCAGTCGTCAGCAGAGGCTGC
CCAGGCCTTGTTTGGCACTGATGGGGACTTGGTGGGAGGAGATGCAGGCCCCTGATGGAC
CATTTGGGAGAGAGGAATCCCCTTTTTCCTCCAGAGTCATGTGGCAGGAGCTCAGACATA
CGGAGCCAGGGTAACTGAGCCTGGGTTAGGGTGGGATTTGGGAGATTTACAGAGCTGGGG
AGGTACAGGCCACAACTTGCCTAGCAGGTACCTCAGGGGCAAGAGTACAGGGGTTGGTGA
TATAGGTGGGGGTGCCCTCACGAAAGGGCTTGTAGATCCTTTCTGTGTTCTCTCAGAGCC
CCTCCTATGTTTCCAGAGTCTCCCTTACCCAGAGTCCAGTAGAAACGGACAGCCTCATGC
AGACAGTGGGTGGCTGATTGTTAAGCTGGGCTGGGAGCTTACAGTCTTGGCCCAGGAAGT
GTCTAGGAACCCCAAGAATAATGTGCAGGGCTTCTTCCTTATAGACAAACTGTAATGACT
ACTGGTCTTCAAGCATCACAATGTGCCAGGCCCCACCCTATCGGGTGTTGGAAGCAGCAC
CTCCCCTGCAGCCAGTCCTTGGAAAGAGTGTTGATGCATGCCTAGCCTCTGGTAGAGATG
TCATATGCCACGACTGTCACTGGAagtccccaaaacaatccttagactcctggcctcata
tggtagattgagaggctgaggcacagagaagttaaagaacACAGAGCAAGGGGCTGTGAG
CAGAAATCTGGGTCTGTTTGGAGGTTGCTGTAACTGTTTATGAAGTGATATGACCCTCTG
TGGCTCCCACGCACCACAGGCGTCTGCAGTGGGCACAGTCGGGGCTGGAATGCAGCAGGT
GAGAGACTGATTCATACCCCAGATTCCCATCTGACCTCATTGCTCCCCTCCCCCTTTTTC
TTCTGTCTGTCTGGTTATCTTGTACTGCACAGCGAGACAGTTGACCAAGTTCCACTCCAT
CCAAGGATGcccttgtttagaacattccatggttcccaaccccatgagaaatgccagcat
ctctcaccccagggaccgcagaccctgcaaaagctagtccctgcaacttttctgccttga
tcactcccacaatcccttcactaaggatgctataagccacacaagtctcctgctttcttg
cctagataagccattgtaatgctgggtttctacctggaatgttaccccttcacctgcgat
acactcttccTTTTGCAAAAAAAAAAAAagcacagtggttaacactataagttttgcttt
ggacccacctgacctaggttagaattcagactcagccatttattaactaaacatgtcttt
gtcttctttgcacctcggttgcctagtctaggaaatgggCTTGCCTTGAGAACTCAGGAG
ACAATGCTTAGAGAGGGCGGCTGGGAGTCACGGTTTCCTGGCTTCGAGCCCTCTTTGACC
AGAACTCCCCAAGCTCAATGGAGCTGGCCACATCCCAGACACCTCTGCTTCCAGGAACTT
CCTCCACCTACAGGGACCTGAATGCACCTCTTGTGCTGGCTGAGTCATCTTGTAGCAAGC
TAGCCCTAAGGAAGAAGACTCTTGTCCAGTGGGGGGACTGGGCCAAAATGTCCCGGCTCC
AGCCCCCTCTTTATTCATCTGTAGGTAGACATGAGAACAGCTTTAGCCTCATCTGGTGAC
TGAGAGGTTGTCCTGTGCCAGATACGGTAAAGTGCTGGCAGAGATCAGGTATCTATAAAG
AACAGAGAGCTCTGAGCAAAAGCTTGACAGGAGAATGGGATTGGATGGTGCCAAGTGGGC
ACCTGCCCCAAGAGGACAGGCTTGTGCAAGTGCCTAGTGCCCAAGCCCAGCGAGTGAATA
TTTAGGGTGGACTTGTTGGCTAAGGGATCATGCTTTAGAAGAGAACTTTGCTTGAGggag
atgaggagataactcagtcagtaaagagtttgtcgtgtaaacacacagacctgactgcgt
ttaatctccagcccccacattaaaaagccaggtgCAgggctggggagatggctccgtggg
caaaatgattgcataaggctctgagtttgaatccccaggactcacgcaaaagcatgcctg
taacctcagcactggggtaggtggtgacagacagagagattccagaagctcactggccag
agagtctagccaaaagtggtgcactccaggttcggcaagagTGCAGGTAGTGggtggacc
acgcctttaatcccagcactcgggaggcagagacatgcagatctctgagttcaaggcccg
cctggtctacagagcaagttctaagacagccagggctacacagagaaaccccgtctcaaa
acagacaaacaaacaaacaaacaaCCCACTACCACCAACAACAAAAAAACTGTCTCTATA
AAGACAGAGCAAGACAGTGGATGCCAACTTTGGCTTCTacacacacacacacacacacac
acacacacTCATATTTACATATATGAATACCACATGTTGGGGGTGGGGGAAAATAATATT
TCTTGAGGCAGCCTATTTTAGGGCAATGTAGCTTGGGCAGTGCCCACATCATGCTTCTAG
CCAAGGATCTGCCAGCACCTGGCTTTGTCCACTCTCTATTGGAAACTGGCTGAGCTGAGC
CTGGCTGAGTTGCCAGGAACTCCCACCACCAGCCACAGCCACACTGATAAGAACAAGGTC
ATTAGCAATTCTTAAGCCACAGAGAGGCGCTGGCTGCTGATACTGGGTAAGAATGGTGAC
TCCTTGTCTGTTCTCTATTTGTCCCCAAGTTCTTATTTAGATAGCGCTGAGCCTGTCCCT
ACCCTCATCACATGACCTTCATCAGATGACCCAAAGTGCTTGAGTCTGTTGAGTCAATAG
AGGTGGCTAGGGGATCCTACAGGGGAAGCAGAGATGGAGTTGTAACCCCAGAGTGCAGGC
TGGTAGTTGGAACTGGATGGCTTTGAACTTGCCTGAGGCGTTGTACACACCTCCTCCTTT
TAGTTGTAAAGATGCATTAGAAATGTGGGGGTGCAGGTAATAGGCGCACAAGGAGTTACT
CTCAGAGTAATGGGGCTCTGTGCTGAGGCCTAAGGCAGGAGTGGGCTAGGTGGTAAGCAG
GGTTAGTCAGGAGAGTGTACCTGCTGGAAGGAGAGCAGCATGTGGGCAAATAAAGATGTG
AGTGCTGTCTGGTGCCTTTATATACCCTACAGGTGTTTATACCCACCATAGCAATGGTGG
AGCAAGTGAATGTGTGGCGGGCATGAGAGATGAGATCAAATAAGTAAGGTCGGGGGCTGC
TTGAGTAGAGCATTGTCAGTGTGAAACACTTATGACACGTCCATGCTCTGTGTGTGTCTG
GGCATATGTGTCCTTGTGTGTCTGAGTGTCCCTTGCATGTCGTAGTGTGCCTACATTCCA
CTTGGCCCGGGCTAGAGGAAGCCCCTCATATAACCTTACATCTAACAAGGTCCGCAGGGG
CTCCAGACTGAGGTTTTGAAGTCCAAGGCCACAAGGGGACCTCAGCCAGCCTCTTAGCTT
GCCCACCTACCTACTGGTCACACTGGCACAAGGCCACACTGGCCAGGTTCTGAGGTTGAT
GGGAATCTAGTGCAGGCGTCCATGTAGTAACTGTGCCAACCGTGTGGTTTTTCTAACCAC
AGGTTCATGCTGGGAGCAAAGCGGCCCTGGCTGCCCTGTGCCCAGGTGACTTGATCCAAG
CCATCAACGGCGAGAGCACTGAGCTCATGACACACCTGGAGGCCCAGAACCGCATTAAAG
GCTGCCACGATCATCTTACGCTCTCGGTCAGCAGGTGTGTATGGGCAGGCTGGGCTGGAG
ACGTGATCGGAGTGAGGAGGGGTGCTAGCCAGTCTGGTGAGCTGAGCCAGCCCAGCCTTT
GTGCCTCACTCCGGCCCAACCTAAGCATTGGTGCAGTCATGGTGCTTAGACAGCACTGGT
TAGAGCTGGGAGGAGCCTTTACAATCCAGGGTTTGGAGCGCTTTGCTGCCCTTGTGGGAG
CAGAAATAAGATCTTAAGCTGggtggtgcacacctgtagccccagtacctagaaggctga
gctaggagaagcaaacattcaaggttagtctgaactgtgtggtgagatcttatctcaaag
caaaagcaaCCGCCCCACCCTGCACCTCCCATCAATCCTTTTCCCTCCACCAAGGACCAG
TCTGATGCACAGCTCATCTTCAGACTAACTTACAAATGTAAAACCTAGCGTAGGCCCCAC
TTTACAGATGAAACTAGCAAGGTAGAGGACACCTAAAGTTGCATAGCCAGGCAATAGAGA
GTAAGTGAGCATGCTCTCtcttctctctcctcttcttttctcctccctctcttttcttct
cccctcccccacttccccctcttccttccctccccctctctctcttcttttAGTGGCTGC
CAACCTTTCTAACCAATCCCACAGCTGTTCTGCCTCAACAGCTGTCTTTACCAGGGCCTA
TGACTCTGTCTGGTTAAATCTGGATTTGGAACAGGCTTTCCTTCCGTGGACCTTGTAACG
AACGCTGAGTATCCCGTCGTCATGAAGGTGCTGTGGTGAACACTCAGCCCTTTCCTGGGC
TTAGGCTCTGCCTTTTTAATCAGTTCCCACTAGCAGTTGGCTTAATTCTGGCTGAGTGAG
AGCTTCATCCGCCTTCCCTGCCTGGGCCCAGAGGACATAACTCAGTTTTGCCACATTCAC
TGCTAACGGGGACTTTCCACGACCCCCCGTGGATCTGTGTGGGCGAAACCATCCCCAAAC
CACAACACAGTTAACCCATGCCTGATTGATCCATTGGCTCGGAGCTTTTAAACACAACGA
GAAACGTTATTAGGTAGCCCCTGTTTGTGCCTGGCCCGTAGCCAGGTCCCTGTTGGGCTC
AGGAATCTTGGACATGCCCTTGGCACTGAGCAGCCCAGCTGCAAGTCTTTATTCCATTGG
GCACACAGCAAGGACGCCTCAGCTTCATCTAGACCCTTCTATCTTAGGTACCCACAAGGG
CTCTATGAGCCTGGGTTTCTTTCCCATACATCCAGTTCCTTACTCTCTGCCAGACTGCGG
CATGGCTGGTTAAGGAAAGCTTTGCCCGCAAGTAGCCTCTGAGGCCTCCCAGCTTGGCTG
GGTTCCTGGGCCCTGACTCACCTCTGGCTTTGTTCTCTAGCTAAATGAGGGCAGCCCTAG
GGATGGCAGAGCTGTGAGGAGGCTCAAAGGGTCCTGAGTCAGGAGATTCCCAGAGAGAAT
GATGTCAGGGATGGTAGCAGGGTGGAGGTCCCCTTTCCTTCCTTCCTTCCTTTCCTGGTC
ATTTGTTCCGATCTAGGCATGGATGGAGCCAGAAGGCCACTGCTGTGTTGCATTTTGGGA
ATTACAGCCCCAGCATGCAGTGTGGCCACGGGACAGATGAGTGTCCATGGTCCATGTCAC
AGTGCCGTCTGACTTCCAACAAGTGCTTTATGCAGACCCCAAACCTCTCCAATCCTAAAT
CAAGGGCTGCCTTGTGACCTTGACACTGAGTAGTAAGGAGGTGCCAGGCTCTCTCAGTCA
GAATGACACCCTAAGACTCTCCCTCCCTCCACCATCTCCAGTCCTCCCTCACACACCAGA
CTTGGGGCAATTTGACCACGTGGCCACCTAGACTAGACCCTCAACCCAACCCTCTTTCTA
CTGGGCTCCCTTACAGGCCTCTGTCTCTGCTCCCTGTTCAGCCCACTCCTCAAGGCTTAT
GCCTGGGCCCCAGACACATCCTCCACCTCTTTAAGAGGCTCTGCTGAGGGCCAGCCAGCC
TAATGACCTGGCTAGAGTGAGGGACTTGGCATTCTTAGAACAGCTTCCCTGCCTCTGGTG
CCCCACTGATTCTCCCACAACCTGAGATATGCAGGAAAGGCTTTGTTTCCTTCTAGACTT
ATTTTCTATGGGGCCAAAGTCAGGCTTCCAATAGTTCAAGTCAGATCCCATTGTACTGTA
GATCAGGACCTTCCTCCTATCAACCACAACACTGCCATGATAGTCTTTATTGCCATCGCT
TGTTGCTTTGCATAGCCCAACCTTTGCTTCTCCTTTTGTTTAAACAAGCTTACTACTCAC
CCGAGGAGCCCTGAAGGAGAGCCCACTACATGACTAAGCCCTCCGTTCTTATCTGACATC
TTAGGCCACTCTCATGGCCCTTAGACCACAGGTTTGTGCCATTCTTGGGCAGGTATTTAG
AAAAGCATCCAGACAGGGCATCCCTGGTGTGTCATGACTAGAAGTCAGAGCAAGTAGAAG
ACATGGTTGGAGATATTTTAAAGGGGTCACTCGGGAACCTAGCTGTGTGGCTAGAGCCAG
GGCTGTGAGGAAAGGATTGGGCCCCAGAAGACTGTGGGCAGTGTGAACAGAGATGAAAGC
ACAGAATCCATGTGGACGTAGTGTCAAATCACCGAGCCATTGCgctgggtatggtggcac
actggggagcagaggtaggtgggtctctttaaggtcaaggccaatctagtctacatagtg
agtttccaggacacacaggactacatagagagaccttgcctcaatcaatcaatcatcaat
caatcaatcTTCCCTGAAAAGGAGGCATGAGTGAGCTTCAACCCCAGTCATAAGACTTTG
AGAGGCCTCAGGAGGCCTCTTGGTTAAGGAACATTATTTCCACACTCTAACCAGCCTTAT
TATACATCGCCTGCCAACCCAGGGTCCACACACCCTCCTGGCTTGCCTTCCATAGAGCTA
CTGAGTGGCAGGGCTGGGCCCACAGCCTTTAGGCCTGCCCGTCCTGCTTATGGCAGGTTT
ACGATGTTTTTCTCCCTCCTGAGTGGTGTTTGGCTTTTGGTTTCTATGGCGAAGCAGGAA
TTTCCTAATGGCCTGTTTCCCATCTGGGCTGGGCAGACCTCAGTGATGACTCTGCCTGAG
TGGGTGGAGGCAGCAGGACGGGAGGTGCTCCCCCACAGCCTCCATTTCACCTCCCCGAGA
GCCACTCAGGCCCCGGCCAGAGGCTACGGAGGTCAGAGGATGAGCCGACTGGCTCCCACT
GGCTCCCGGCTTATCCATGTGTGAGGCCTGGCTTGCCTTGCTGTGCCCTGAGCCTCCTGG
AGTGGAGTTTCTGCAGGCCACCATGAGGGAGGAGAATGTCTGAGGTGCAAGCCCTCTCCT
GCAAGGTCTTTAGGAATGAGACCAGAAAGGCACCAGGCCACTGGCAGGAAAGGGAGCACA
GCTCTGCCCCAGGAGGGTGACGACCTGAGCTGTGGCTTCTTGCTTCAGCAGACAGCACCA
TGCTAAAGAGAGGGGGAATGTTGGATATTTCTCTTCTCCCCCAGCTCTGGTTTCAGGCAT
GGGATGGAGACTAATAAGCAGACATATCTCACTATCCCAATTCCTGCCACAGGCCTGAGA
ATAAGAACTGGCCCAGTGCTCCTGATGACAAGGCTCAAGCACATAGGATCCACATTGACC
CTGAGTCCCAGGTAGGTATAGACACTGCTCACCTGGCCCAGCTAGCTCAGAGTGAACCCA
GGACAAGAGGCAGGCATGGCCAACAGACTTCAGTGAAATTCTCACACTGATGGTCAGACA
GCCAGGGTATACTGAAGTAGACAGCTCCTCTAGGACATGCCTGCTTCTATCCCTTGCCCT
GGAGCCCCTGCAGTGTGCTTGACCCAACTCCAGGCTAGCCTGCATTCTTGGCTAGGGTGC
CTGGGATGGGATGGGGCTGGGCTAGGTCTTGGCTCAAGATCTCTCCACACAGAGCTGAAG
TTTACTCCCACACCCAGAGAGACCCAATCAAAAAGAAGTCAGCAGGCTTAGAGAGAGATG
AGGGTAGGCAGGTGGCTGTGAGGAATCAGGCTGTGGCCATTCCTGTCTTGCACGACCCTC
ATGCACTCTAAAGCTGGAGAGGTCCCTTTTCATGTCCCAGAGGAGTTGCAGCTGTCACAC
TGTCCTCAAGGAGAGAGAGCAAACCTGGCTGCACTGAGTTCTCATGAGAAGAGAAGCCAA
GTGCACCAAATTCCAGATACCTAGACCATGCTCCACATCCCTGGACAAGGTCACTCCTGG
GCTAATCTGTGATGTAGCTTGAATCCAGAGTACTCAGTATGAGAGGTGTGGCTTCTGGGC
CTGCTCTTGTCTGCTCTCTCCACATGGAAGAAAAAGGACCAGGACAGAGAGACATTTCAA
TAAGAAGTCAGAGAGGGCTCTCCAGAGGAAGGAGATTCAAGTCCAAACCTTAGGACCCAG
ACAGAGCGGGTAGGAAGAGGAAATGCACCCCACAAGCACCTGAAGCCCAGGGGTGCGTGT
GCTTTGAGATCAGAGCAGTGACAGGGGAGGTTGGTGAAGGCAGAGGGTGAGCTGATTTGT
CCCAGACTTCAGCTCATCCCGGGAAACATTTGGATCTTAGTAGCTTGCTTTGTCTGAGGC
CCTTCAGGCAGGGAGAAGAGAACAGATTTGGCAGAAGGAAAAAAAAAAAAAAAACAGGCA
ACAGGGAGCAGAAGGCGGGCGGGCTGTTCCTGTGAGACGCCTGGCTCCTCTCAGCATCAG
TGCTGAAAGGGACAGGGCAGAGACTAGTTGGGAGCGGAGGGAGTCACCAGGGACTCAAGG
CCAGTGGGCTCCAGGGGGCTCCCCTGTGGCGTTTGAAAGCTGGCATGGCAATATGCCTTT
CCTTTGGGGTTGGGAGGCTGGGACTGAGAGTAGCTTCAAACAGGGTCTGGTGGCTAGAGC
TGCAGGGGGACTTCTCCTGCCCCCATTCTTTTTCTCACAGTTTTTCTTCAAAGGCCAGCA
GCGATGGTCCTTACTCCTTACTGTAAGGGGAGTGAATTTCCACAATCAACAGAGCAGTTT
CCTTAGCTGCTGCCCCCCTTTTGTATTTAAAAGGTCGTAGGCTCCATGGGTGGCGACAAA
AACACCCTCCCCGCCTCTGCGGGGCTGTGTCCCCAGGAGCACAGACACAGGGCTCATTGT
CCCCACACTGCCCCCTCCTCTGAGTGTGGAGGTGGGGCTGGCTGGAACCATTTAGGGAGA
AGAAAACTACACTTACCCCTAGGCCAATACAGGGCACCCCTGGCACGCATCCCCAAGAGG
AATGGGTAACTGCAGCCTCAGGACCACGTTCTCTGCAAGGCCACAGAGGACCCTCTTTTC
TCAGGGCCCTGGAGGGACAGAAGGCACACGGGCCGCCCAGGGTGGGAGAAGCATCTGGCT
AAGAAAAGCTTTCTGGAGTAGGGGGGCCTTGAACACCCAGACTGCTGAAAGCTGAGATTC
GGCCTAAGAAGAGATCCACCTGTTCCTTTGGGTGCAGCGTTTGCCTATGTCTGGTCACCC
CTTTTTGTTGGCATTCTTCTGACCCAAGTACCAAGCTGTCACTCAGGGCAGGGGGCAAAA
GGTTGTGTGGAACACTGCCACCCAAAGAGAGGAAAAAGAGGGGGAGGGCATGCAGGGATT
CCCACCAACAGCCATCCAGTGAAGCACTTTGCGTGGTGTGATCAGTGTGGTCTTACTTCA
TCCCCTACTGAGGGGCTCTGATGGCTAGAGAGCCATCGCATTCTCCAGGGTAGGGGAAGA
AACAGGTTCAGAGAGATGAAAGTCACCAGTTCAGTGACAGAACTGCCACTCAAACCACTG
AGTTCAGACCTAGAGAAGCTGCTGCATGGGTGGTCACAGGAGGGGCCAGAGCTCACCAAT
GACCCTGCTCCCACACCCTGCTGAGCTGAGTAGGGGGTGAGTGAGGACTTCAGTCCCCCC
CAGTCTCTGCTGACTCCCATTCCTCTCTTTCCATTGAAGTCTCATGCAGAGCCCAGCCCC
ACCCCCTCCCCGCCCCACCCCTACCGACCACAACCCATCTGGTCCCCATTAGAGGCCAGC
CCTGCCTGCCTGTCTACCCTGCAGATACATGTGTGAGGGTGCTCAGGTTTCTAGGGGCTT
TCACTGGGCCTGATGGGAGACTGGGGTCCTGCTGCTGTTGCCACCCCAGCAGCATTGATG
GGGCCCCACTTAGCCAGCAAGCCTCTTGCTTTTTGTTTGGATTTGAAGGGGAAAGTGGTA
CCTTAATGGGGGTGGGGGGCGGTGATTAATGCAGAGCCTTGAAAGCTAGACTGTTCGGTG
CTAGAAGCTGCCTGAGCCCAAACTGGTCTCTTTCCTGCTAGGAAAGGGTCTCCCCATCAC
AGAGTGGAGAGACatatatatgtatttgtatatgtgatatatgagtgtgtgtataaacat
acatgtgtatatatatatacatgtgtgtataacacatatgtatatttatgtatatattat
atttatatgtgtgtgtgtgtgtGATCCCCCAGGCTGAGACAGACCCATGGCCTGAACTTG
AGTCTTGTCCCCTAAATGAGGAATTCTCATGCCATCCCAGGTTTAGCCACATGGCCTTCC
TCAGGATGACCAGCACTGGCTCCCAGTGTATGTGAGACCTCGCATTCATGGATAGGAATA
TGTAAGGAGACTGGCtgtgtgtgtgtgtgtgtgtgtgtgtgtgtgtgtATTGTCCTTACC
CATGTATGTGTCTTTAAATGCACTTATGAGAGTATGTGTGCCCTGTTCACATTGCAGTGT
GTGTTTGCGTGCCTGAGGGCTGAGGTCAGCATAGTTTTGGACTCTGCATGGACATACACA
CCCAGACCCTGTTCAGAGCCACAGAGCCCCTACCTTGTCCTTATAAGCTGAGAGGCAAGC
TCAGGCCACTCTCCCTCCAACCATGGACACTAGGCTGCTCTTGGAGTGGTGAGACCCAGT
CTCTGCTCCTTGCTTGCTCTGCCCCAAGAAAGCTACTTTTGCTGCTTTTCTGTGGACTAG
GACTAGAATGCAGGCCCAGAGGAGCTGACCCTCCTAGAAATACCCCTGCACCTCAGACTT
CCCTTGGAAGGACCTTCAAGAAAGAACTAAGGGCCCCTTCTGACTGTAGAATACGAGTTC
CTATTCGTATTCCAACCATGGACCCTTTTGCCGGCTGGGCAAATAGCCTGGAAATGTCAG
AACAGAGGTAGCTAGCCAACACAGTCAATAGGAGGGGTCAAAGGTCAGAGGGCCTCCTAG
TGCCTCCAGATCTTGCTCTTACAGGACTGCAGTCCAGCCACCAGCAGGCGCTCCTCAGTC
TCTGGGATTAGTCTGGAGGACAACAGATCGGGCCTGGGATCTCCATATGGTCAGCCACCT
CGCCTTCCAGTCCCTCACAATGGCAGCAGCAACGAGGCCACCCTGCCAGCCCAGATGAGC
GCTCTGCATGTGTCTCCACCCACCAGGTAGGACAGAGGCCGGGCCTTTGAAGTCACACCC
AGATCAATCTTAATCCTTCAAATCTCTACAGTTCCTTCCTGGCCCTTGTCGTTTGATCTA
AGAGCCTCAACTCACATAGTTATAGTTTGACTTAGAAGGCTGCCAGGCCCAAGGCTGGAA
TTACCATGCTGGCTTTCCATCTCTCCCCTTCCCAGTGCCGACACAGCCAGGGTTCTCCCT
CGGAACCGGGACTGCAGGGTAGACCTGGGTTCAGAGGTATACAGGATGTTAAGGGAGCCA
GCAGAGCCCACAGCCTCGGAGCCGAAACAGTCAGGATCCTTCCGCTACCTGCAGGGCATG
CTAGAGGCTGGCGAGGGCGGTAAGACTCCCAACACCTTACCTCCCCTGCCTCCCCTCCCC
CTACCGTGCCCAGTTTACCCTTCACCTTCCAACACCACCCAATCCACACCTTCTAGCCAT
CCACCCCCTCTTCAAATCCCTCTGTGCCTTACTGTGACTGTGCTCTCACCCTCCCGATTC
CCACTCCACCACCCACGTGACTCTCCTTTACCTCATACAAACCAAGAACTTGTCCTCTAA
GCTTCTGGTCATCGTGTTCCAGAAGCAACATCCTGCTGAAGTAGGGTTCTTATCTCACCT
ACCCCATCCATACCACCTGCCCTCTGGATTTCAGGGGATCGGCCTGGGTCTGGTGGTCCC
CGGAACCTCAAACCAGCAGCCAGCAAGCTCGGTGCTCCACTGAGTGGCCTGCAGGGGCTA
CCAGAGTGCACGCGCTGCGGCCACGGGATCGTGTGAGTACCCAGTCTGCCCACCTGCACC
CCCACGACCCCACTTCTGTTTTCCAAGGCCATGGGTAGAGGCTTGTCCTAGAATCTGTCA
GTCACCTGTCCCTCTGTCCTCCACAACAGGGGAACCATTGTCAAGGCGAGAGACAAGCTC
TACCATCCGGAGTGCTTCATGTGCAGCGACTGCGGCCTGAATCTCAAACAGCGTGGGTAC
TTCTTCCTAGATGAACGGCTGTACTGTGAGAATCACGCCAAGGCTCGAGTCAAGCCGCCG
GAGGGATATGATGTGGTGGCTGTATACCCCAATGCTAAGGTGGAACTTGTCTGAGCTGGA
AAATCTTGTCTTGCCTCTGCTTCACTTAATGTTCCCTCATGGCCTGTGTAAATATATGTC
CTCCTGGCCTTTCTAATAAAGTCCTTCTGCTTGCTCTGGAACTAGCTAGTGTCTGGCCTG
ATAACCTCCAGTGCAGGCCATAGCTCCAATGTGTTGTAAGATCGGTTCAGgtgtcaggcc
tgttctagacattagat
