# Supplementary material for: Reference based annotation with GeneMapper
Source: Genome Biol. 2006 Apr 5;7(4):R29. doi: 10.1186/gb-2006-7-4-r29 (PMC1557983; doi:10.1186/gb-2006-7-4-r29)
Supplement: Additional data file 2 — A gunzipped tar file containing the data set of orthologous genes in five vertebrates (human, chimpanzee, mouse, rat and chicken) that was used to compare pair-wise and multiple species GeneMapper [file gb-2006-7-4-r29-S2.tgz › 5verts/orth112/gg1.fa]

>NM_204839
cccccccggcccgccccACTGCAGGGCCGGCCTCGGGGCCTCGGAGCCGCTTTAAGTGGA
TGCGGCGGCGGCGGGCGGGAGCGGAGCGCAGCGCTGGGCACGGAGCCCCAACCCCGCTAT
GCCGCACTCGGTGGCCCTGCGCGGCCCCTCGCCGTGGGGTTTCCGCCTGGTGGGCGGTAA
GGACTTCAGCACGCCGCTGACCATCTCCAGGGTGAGCGGGGCGGGGGGCTGcctccatcc
ttccctccctcctttcctctctccTGGGTCAGTGTTCTTCGGCTCCGGCGCAGATGCTGC
TCGGACCCTTTTGTAGTCTTTAGTTCCTACGATTTGCGTTTAAAGTTGGCAGAGCGCTCG
GGCTCGTTCCCAGAAGTGGGTCTGTGGGGTCTCTGGGGGGCACCGGTGGGGTTGGGGTGG
AGCCCTGCGCGTGGCTGTGGGGTCTGTGGACTGGTGGTAGGACGCAGTGTACTCGTAGTG
CTGCATGACAGCCCGAAGATGTGTTCTGGAAGCTTCTTAAAAGCATCTCGGTGAGCACGC
AGTGGGCTCTGCGTGTAGAGAGAGTGAGCTGAGCCCCGTGCAGGGTGTGGAAGGTTGGGG
TACACCCGTGCTCCATACCTATGCCATGATGGGAGCGGTGCCCAATTTTGGTCAGCCTTT
CCGCTGGGCTTGGGGGTACCCATGGGCTTGGGGAGGCTCGGCAAACACTGAGAGCATTGA
GAGGCTCTGGGNNNNNNNNNNNNNNNNNNNNNNNNNNNNNNNNNNNNNNNNNNNNNNNNN
NNNNNNNNNNNNNNNNNNNNNNNNNNNNNNNNNNNNNNNNNNNNNNNNNNNNNNNNNNNN
NNNNNNNNNNNNNNNNNNNNNNNNNNNNNNNNNNNNNNNNNNNNNNNNNNNNNNNNNNNN
NNNNNNNNNNNNNNNNNNNNNNNNNNNNNNNNNNNNNNNNNNNNNNNNNNNNNNNNNNNN
NNNNNNNNNNNNNNNNNNNNNAAAAAATACAGGTGGATCGGTGAGGAATGTACACTGGCT
CAAAGCACAGCACTTGGGAACACTAAAGAGCATCCCTGCAAAGAATGCTCAGAGGATTTG
GGAGCTCCATCTCTGTTAGATGGCCACCAAACCCCACTTCTTCCTGTGTTCAGATGGTGC
TGCTGTCAGAGCAGCCATAAATGCACCGTGTGCCTCCTGCGAGCACAAGTCTGCTTTGTT
TAGAAGCTGAGAACTTTGTCACACTATCTTGAAAGGCTCTCCAAGGCTTTAATCAGGCTC
TTTTGATCATGCTTGCAGAGCAGAAATTTCCCCTGACTTGTCAATCTTAAATCCAAAGTA
GTGTGTTGCAGGTGAGCAGTGTGGTCTGCACAGGATTGCGTGGGGCTGCGTCTTAACCCA
TTAAATTCTGTGAAAGTGATCTCATTAATTGATGGGATGAGTTGTGTTTTGTTGCTGTAG
CACTCAGTATGTTAATCTGTTAACGTGACCAATAAAGCTTTTTCTTAAGCATTAAgatga
tcttactggtctttcccaaccttaatgatcctatgattcattattccaGCTGGTGATGTT
GCCCTGGTTCTGGAGCTCTCATGTGCAGAACCACTGCTGGGTGGGACTGCGGTGCTTGGG
TTGGTCCCTGGCTGCCCATGGGGTGGTGGCAGTGCCCCCAGTGGGTTCCTTCTGGGAGTT
GGCTCTGTGCTGACTGCTCATATGAGGCTGGTGCCCTCCAGGGGTTGTGCTCCAGGACTG
AAGGAATCGTACTATGTGTGTTACAAGGGTCAACTCTTAGTGCAAATAATATTGCTTACC
AAACTAGATAGCTGGTGCTGGGAGCTGTGCTGGCTTAGTGGAACACTTGCCTCGATGTGC
GTTATTTCCTTGGCCTGAAGTCAGATGCTAGCACTCAGTAAATCACAGCGGGGCCCCAGA
GGCCAGATGAGAGGCACTGCTGGGCTTGGGGCTTTTCCCAGACCTGCTCCAGAGCATCCC
CATGGCTGCTGGGTTGTTCTTATTGTGGCATAGCCTGGTGGTGCCTCCCATGGGCAGTGG
TGGGATGGAGCTGCCTGTGATGTGGTGACACCGATGTCCTCAGTGGGAAGCAGTGCTGGG
GTCTGGGGAAGGTCTGGTGCTGTACACTGTGCTTATGGTCCCCCCAGTCTCTCCATGCTG
GCACTGGGCTGGTGCTTGCAGCACTGAGGCTGTATCTCCCATGGGGACAGAGTACAGCGA
GGAGGGTGCTGTGTGGACATCTGCTTCCCTTTGTTTTAGTTCTCTTTCTTCTAGTGTTTT
GTGCTGATAAACATCCTTATGCATGCACATGCCCTGAGAGGGGAAACAAAGAAGCAATCC
CTTACTCCTGCAGAGGGGTTAAATGCAGATGGTTGTTCTCTCCTGACAGGGCTTGGCTCT
GGAGCTCGGGGAATGCCACAGGTTGTGCGTGCACTATGGGGCACATGGGGGGGCGGGGTG
TGGATGGAGCTGCAGGGCTGTGTGTGCCAGAGGCTGCGATGGGGCGGTGGGAGGGGAGGG
TGGGTATCCCACAGCAGCTCGTTCCTGGCACTGCTGGCACCTCCCGAACAAACAAGCCTT
GTTGCTGGTTTTCATAAACACGTCCCATTCTCGAGAATCAGCTCCTCTGGTGGAGGCCCC
TCCGGGGAGCGCAGGGCCCGGTGACTCAGAGCAGATTGGTTTTGCAGCGTTCGTAACTTC
GTGATGTATCCGGTTACTCTGAAAGTCGTGAGTGCTGCGTTCACGTCATACGTGCTGCTT
GCAAGCAGAGCAAAGCCCTCTCTCAATAGAGGCATGGATGGGTGGGTGTCTATGTTAGTG
GCCCCCTGCTGCCCTGGGATTTCAGTGCCCTGCAGATGTGATGTCCATGTGAAGTGCATG
GCTGTACCCCACAGAGCTGTACCTGCAGAGCGTGAGGGCCACGGCTTGAAGGGAAGCCCT
GTCCCTGTTTGTGGAGGTGGATTCTCAGTGCTGGTTTGGTGGCAGCTGGAGTTGGGAAGG
AAATGTGGCTTCTGAAGTCCTTGGAGCATTCTGATTTGAGCTCACCTACATCCCTCTGCT
CCTTCCCGTTTACTCGTGCATTTCCACACAGTAACCTGGAGGTTGGACAGCAAACACGTG
CTCCAACAAAGCTTATTGCACTTAGTGCTGTGCCCTTGTCTTCTTGGCTTGCAAGAGGCT
GTGTGGCTCCACATGGATCCTGGTCCTGCCCTCAGAACAACGCAGTGGCACAGACTGGTT
TGCTTTGCTCCAGCACCTCTGGTGCTGATGGTGTCACGCAGTTGCAGTTGGGAGAACTTG
GCTTGGAGCATCTCGAGCACTGTTCACACAGATGTGAGCTCTGGACCTGCCACGTGTTCT
GTGCTGGTTCCCAGACTGTGACCCTGATGCTGTATCTCAAACTAATGTGTTCTTGGAGCT
CAGCTCCGTTTCCAGCCCTCAGTCATCTCCATGGATAGCGTAAAACGCTAATATGAAGAT
GCTGCCAAAATAATCTGAAATAAACCAGAAACCAAAAATAGGAAACAGCGAGGAGCCCCA
TCTACGAGCAGCTTTTCTCCAAGGAAGCTACGATCTGCTTAAGATCAGTGCAAGGGGAGA
AATGCATCAGACGTGAAGAACAGATGAGAACAAGATGTGGTGGCATTGGGTCGGGCTGTC
AGTACAGGGCTGGGTGGCCGACAACCAGGGGATGCGTGTGCCAGCATGTCGTTGTGCAGA
GGTGTGTGCTTGGAGGTGCTCCATGGGCTCCTGCCTGGCATAGGGCAGGGCTGGCAGCTT
CCTGGGCTGCGGAAGGAGCCTGATGCTGGGGAATGCCATTGTTTCTAATGTGGGTTCAGA
GAAAAACAACAGGACACATTAATTCCAGGGGGAAAAAAAATAATCTCTCCGGGGTTAGAG
TGCCCCATGTCACAGCTCTGCAGCTGATATGTGCTGCGGTGAGAAATGCCTCCCTTTGTT
TGCTCCGGGCTGAGTCAGAGGCAGCCAGGAGGGGCAGGAGGTGGCTGGGCAGGTTTGTTT
GGGGGAACTATTGAAGAGCAAAGGGTGAGCGCTGATTTGCTCCGACAGCACCACAAAGGG
CTCAGCGTGGCATCAGCTCTGCTCAGCTGCACAGAGCGTACAGAGCTCCCTATGCACCTC
CAGGTTCAGGGCACAAACACCGTGATGAAGTACTTATAGACATGCTTACCTGTCCTGCCT
GTGTGTTGCACCATTTTGTCTCATCCTGAAAGTTAAAAGTGTAATTGGGTTGATGTAAAG
GAAAGGGTAACTCCTCAAGGTTTTTTTTGTAGGCTGTGGGATTGGCCCTATGTCTGACCA
CAGGCAGTACCCAGCTGTGTCATTAGTACCTTGGGAAGGGATTGGAAGCTCGGTAAGGCT
TTGATGTTCCTGCACAAACAGTCAGGATGGGCTGTGGGACATTCCATGCAGAGCTACAGA
GTGGTGGTTCCTTGAACAGCCATCAGGAAAAACTGATGTGAGATGCAGCGTCCCTGCAGG
AAGCAATTAGGGTGACTGCTCTCACCCTTAAATTACATCTTTCTCCGAAGTTTTTATGTG
CTTCTAGGGACTGATTCTCAGAGCTTGTTTTAAGGCCTGTGGGCTGAaggagttggactt
gatggtccttatgagtgccttccaactcagggtattctgtgatgctatgGCAAAGGAGGG
CATTGTGGTGTTTGAAGGGGACCTGGGCACATGCTGGGGCTGATGGGAGCCCCATGGGCT
GAAAGCTGGCACCTGATGGCACCTCTGTGTGGCATGAACCCCAGAGATGTTGGCGTGACC
CCTGGTGGGACCCAAGTGCTGTTGGCCTAGCAAAACACACAGGTCTTCTCCAGAGATGAG
CACGTTGGGGGAGTTGTTACTCCAAGAAACATTAATTTCTTTAAATTGAACGTTCTTTTC
AATGCATCTTTTATCTCTTCTTGCCTAGATTAACCCTGGAAGTAAAGCAGCCCTGGCCAA
CCTGTGCCCAGGAGACATCATTCTGGCCATTAATGGGGAGAGCACAGAAGCCATGACGCA
CCTGGAGGCTCAAAACAAGATCAAGGCGTGTGTGGAGCAGCTGCTGCTGTCTGTGAGCAG
GTGGGGATGGCTTGCTGTGCTCGGGTGCTGTGTCCTCAGCAGTGTATTGCACTGCTGCTT
TGCTCTTTGTGCTCTTGTGTCAGCTTTGGTTGATGCCTTCTGCAGAAGGCTTGCAGACAA
GCAGGTGTGCTGCGGGCTTTGGTTCTGGATGCATCCTAATGCAATTGTTCCATGGTTTTA
AACCCACCCAAACCAAAAGCTGTCCTTGAAGGAACACTGNNNNNNNNNNNNNNNNNNNNN
NNNNNNNNNNNNNNNNNNNNNNNNNNNNNNNNNNNNNNNNNNNNNNNNNNNNNNNNNNNN
NNNNNNNNNNNNNNNNNNNNNNNNNNNNNNNNNNNNNNNNNNNNNNNNNNNNNNNNNNNN
NNNNNNNNNNNNNNNNNNNNNNNNNNNNNNNNNNNNNNNNNNNNNNNNNNNNNNNNNNNN
NNNNNNCAGATTAAAAAGGCATTTCCTGCTATGAAGAGCTGTCCACTGGGTGTTTATGTT
TCTTTTTAGGAAATATGTGGCTTCTGATTGGTAGCCGGGTCCCAGAGCGTTGTGCAGCCG
CCCTGCTTGGTGTGTGGGGAGTGCTGCTGTGAAGGACAAACCTGGTGTTGTTCCTGGGGG
TTCATGGGGCAGAGGCACTTGCAATGCCTGACTGCTGCAGGGACCACTGAGCCCAGCCAT
GCCATGGTGGTTATGTGGCTGCTACTTTGGGAATGAAAGGGGGAGAAAGATAAAAGAAAG
GACCCTTCATGCAGGTGGGGTTTCTCCTGGCCAAGGAGGGTTGTCCTGCTTCCACCAGGA
GCAGTTCTCAGGAGGCTGCTACCAGGTTCTGTTTCTTGGCCCCTTTTTAGCCATTGGCAT
CAATCGGTGTCTCTTTGCtcatagaaacatggagtggcttagactggaagggacattaaa
gctcatctcgttccaccccctgccatgggaagggttgccagcctctaggtcaggctgccc
agcatgtcatccaacctggcctggaatgcctccagggatggggcactgcagcctctctgg
gcagcctgggtcagtgcctcactgcctctggggaaaaacttcttcctaacatgtaaccac
attcccccctcttttagtttaaagccattcccccttgtcctgtcactatAGGGGTGTGTA
GAGTAGAGGAGGACACTCTTTTGTTGGCTGAGATGGAGTTGCAGGTATTCTTTTTTTGCC
CTGCACATTGACTTTCTGCAAACATGACGGTACGCGTAGTGTCGTCCAGTAACGCTGAAG
TTATTCAGTACTTATATGTCCATGTTTATATGCAGAAGATAAAACTTAGCTGAATAGTGA
AAGGGAACGTTGTCATCACGGCAGCTTGAAGACTTCTTTCCATCTGCCCAGCCAGATGTG
GGGCTGTGCCAGCGGCCATCGCGCACTTCGTGCCCAGCAGAGCTCCAATTGCTTTGGGAC
GTGCCTGCTGGAGGTGGAAACTTTGTCATGCCTGGAATGGGGCTCTGCCAGATGTGACTC
AAACGCCTTGATGAAATCATCACATTTTTCAACCGGCTTCTTTAAATCTGTAAGCTGAAG
GCTGCGTGGCTGCCCCCAGTTGATGGCTGTAAAGCAGGGGCAGGAGGAGGGTCCCCCACC
TGGGGGGCCTGAGAGAGTCAGGGGCAGGGGTTGGAAGTCAGCCGCTGAATTGTGGGCATT
GAACTCTGAGCTGAAGCTGCTGTGCGTCCCACTGCCTGCTGGAGGGGCCTGATGGAAGTG
GCTGTCTTGAGGCAAGATAATTCAGGGGTTTCTGACCGTTATTCCTGCTGACACGTGAGG
ACAAAGAGATGATGCTTTTGTTTTACTTCAGTATGCTGTGCTGACGGCGCCGTGGTTCAG
GAGCTGCAGCGGATGCCCTGTGTGAGCGTTGTGCAGTCCTGCTGTTCACCCATATCCTAT
AAAGGAGGTGATTTGTTCTTCGGAGCTGTTTCCCATTTTGGTGCTCTGCAGCCCCGGGTT
TGCTGGCAGCAGTGTTTGCTCCTCGGAGGAAGCTGTCTGTGTCATAGAGTCATATCTGAG
AGGTCTTTTCCAATCTTTCTGATTCTGTGACTCTGAGTGCATGTAAATGCAGATTTAGGT
CCCCTGGATGGATGCAGAGGGCAGCATGGGCTCGTGGGGAGGTCTGTGTGTAGGGTAGCT
TAGCTCAGCAGTGGGGCCATCACAGGGCCTTATGGTTGTTCAGCTGTGGGGTTATTCAGA
AAGTAAATGCCTTGCAGGGCCCTGAGAGCTTTCTGTGACTTCTCCTGTTGGGGAACTCTG
ACATTGGTGTCACTGTGACGTGTAACAGGATTGATTATTTTTCAGGTTGCATTCAGTGAA
TTACCTTTGATTGAAAGTAGGAAAGTCAGAATGGGTGAAAACTGTATGGGGGAAAAAACC
AGGAAGGGTTGTTGGCCATCCAATGGGGCAGGCACACAGACCTGGGTGTCCAACAGCAGC
CTGACCTGCCTGGCACTGTGTGCCCAGGGCATAGAGCCCTTTGGATGCAGTGGGAGATGC
TGATTATCATTATCAGGTTCACCTGATGAAGATTCTCAGTCCCACTGTTGGGTAAGCAAA
CAAAGAAGCAGGATGAGTGATGGTTTGTGTGCAAGATAAACCACTGGGGTGTGAAGCTTT
CCCATGCAGCACAGACAGCGTTCGCTCCCCATACCTGGGAGGAACCAGCTGAAATGGGTT
TTGTATTGGGATAGGGACTGACAGCAGCGAGGTGTGACAGTGTGGATGAGCTGCAAATGG
ACGTGGGCCTCTTCCTTAGCACAGTCTGTCATTAGAGACCTTATGCTGGGTTTGGCTCTC
TTGCCCGGTGGCGTGGCAGGGGCTGCCTCTGCATTCAGTCTGGAAGAAGACAAACAGAGT
GCTTCTGACCAAAGGCAAACGTGCAATTTCCTGGCAGCACGATGGGGAGCAGTGCTGGGA
GCAGGCTGGCTCTGCACTGAGTGCTGGGAGGGTGGCAGGAAGAGCGAGCAGCGTCTCCTC
TGAGCAGCAGTGAGAAGCTGTGAGAACCGAATAACTGCAAGCTGAAAAATCGCATCTGGG
TTCTTTGTGGTGCTGATTAAAGTTCTTCTTTTTCTCTATAACCCACCTTGTCCTCCTCCT
GGAAGGCTGTCAGCCCTGGGGCTGGTGTGTGCTGTGTGCTCTGGCACAGCAGCACAGCTT
GGCCTCTTCTCACGTAGTTCTGTGTGATGTTCTTATTGCTTCTAAAGGAAGCCTCGCCTG
TTCCTTTACACAGCTGTGACTCCTGTGGTTCTGCTGCAGCCCCAGTTATTAGGGAAGACT
TATTTCTTCTGATGGGGTTATGCTTCAAGTGGAGGCAGCCACAGAGCTCAGTTGGAGCTG
TGCTTTGCTGAAGCCCATGCAAGGCTGCAGCATGCGCTCTGCTCACTCCTGCTTGTCTCA
GGGTGGGGATTCTCTGGATGGTGCCTCCTTGGAGGAGGAAGCCCAGCGATGGGATCTGCC
TGGACTCGCACATTGCTGACTTTCTGGCTTTTCTGACTCAATTCTGACTTGCTTGAGCCG
GGGGGAGAGGAGGCAGCAGCCCCATAGCTGTGCGCTGCTGGTGTGGCAGGGGCTGATCCT
GCACCCTGCAGCCCCACGGTGAGCTTCAGCATCGCGAGCATCCCCTCCTAGCAGGGCAGT
GGCCATGTGAGCAGCAGGAGTCACCTCTGCAACTGAGACCTTAATGCTGGGAGATGGGCA
GAACCCAAAGCTGCTGCCCTACAGAGGCACTGAGCGGATGGGTGGATCACAGCAATGTGG
CTGTGGGGGGAGATGATGGCACATCCTGGGCTGCCCTGTGAGCACTGCATGTGAGCATGG
AAAGGGCTGCAGGAGGGGGATGTGGGGATTCTGATGGTGCGAGGGCGGCTCTGTCAATGC
AGAGAGCAGGAATGGCAGATTGCTACCAGGTGCAAAAACATTGCGGTGAAAATGTGAGCG
TATGGGAGTGATTCCTCGAAAGTGATAGGGAGTCTTCTAGAAAACAAATTGTGGGGTAAA
AGGTGTCTGCAGCTTGCTTTATTTGTTTTAGGTTTGTCTTGTTAATGAGCCTGTTTCCCA
CACAGACTCACACTGAAGGCCCAGGTCAGGTTATTTTCCTTAGGATTGTCCGAGCAGCCA
TCAGAATAGCGCAGAGCGTTGTCAGTGCAGAGTAATGATTTCCACATAGCTGACTTCAAT
CCCCTGCAACGCATCTGAAAACACTTTTCCCATCCTTGAGCTGTGAATTAAACAACTTGG
AACAGTGAGTGTGGTGTCTGAGCTCTCAGCCCTTGTGTTGCAGAGTGTGATTGGCTTTTG
CTGTGCCTGAGCACAGCACCGTGCTGTTGGCAGTGCAGGGCGAGTGCCTCGGGGTGGCCC
TGCTGAGCCCAAAGCCCCTAACGGGGCTCCCCAGTGCTCCTTTGGGTTCACTCCTGCTCC
CCTGGGAGAGGGGAAGTCTCTGAGCAGGAATGCTCCCAATGCTTCAGTAGACCTTGGTTT
CTCTTAGGTAGGGCTGGTTGCTCCCCCAACCCCTTCCGCTTGGCAGGAAGTCTCTGAGGA
TGTCAGATAGAACCAAAGCTGTGCCATATTGATTTAATTGTGGAGCAGCTCAACTGGAAG
CTGCTGCTGAGGTCAGTCTGGGTTTGTTCCGGCCATTGCTGTAGGGTGGCAAGGCTGCAT
CTTGTGTACGTGGGGAAACTTCTGGGTGCTCCAGGGCAGCGATGGCAAAGCTTTTGAGTT
TTGTCATTAAAAGCACCAATTGTGATCAGGCATCTACCTGAGTGCCTGCGCTCTGAGCAC
CCCTGTCACTGAGTGTGCAGACACACAGCTTTGGGAAGCGCACCTTTAGCTGCGCTCCCA
GATGGGGTCGGTGGGTGGAGGGCTGCAGGCTGGCGGTGCTGCTGCAGAGGGGATGTGCTG
CTGCTTATCGCTCCAATCTACTGCGAGCAGAACGGCTTTGTGGATCGCACTTATTTACTG
GCAGATCCAAATCTTTGGGGATTGCTTTTTATATGAGCTGTGTTTGGCACGTGGGCTGCA
GGGCTGTGCAAACAGAGTCGTAACCGCCCGCTCCTCAGCAGCGGTGTGAGCCAGAATTGG
GCTGATGCAGAGCGTGGGGGGGAAAGCACGGAAACTGTAATGAGGTCTCTGCCAATGCAA
TTAGGAGCTTTCATTGTTCTGGGCCTCCAGATGAGATTCTGAATGCAGAATTCTGGTTCT
GGATGTGGAAGCGATACATGCAGCAGCAGATGATGGTGAATGCTGGGAATGCTGCTGTTC
CCAGGAAGGTCAGCTTCCTCTGTCCCAGCAAACAGCAATCTGGGAGACCAATTTAGGCAG
AAAGGTCCGGGCCTAAAATCAAGCAATTGTGGTAGAGAGAGCTTATCAGAATGAGACATC
TAAGGAGGAAAAAGAGCAAGCTCCTTCCTGTTGAAAAAGCAGCGATGGTGAGACCGAGTG
GTGATTTGGAGCAAAAAAGCCTCAGTCCTCGAGGTGCTGTCCCACTGTGCATGGGGGGCA
GTGGCACTCTTTGCTTTTTATGGGTTTTGGGTCAGGCCCTGAGTTTGTGGGGTGTGTGGC
AGTGTGTAAAGCAGGACTGTGTGCAGGTGGGTTTCAGTGGGAAATACTGCACCCGACACT
CCTCACCATGGATTCCTGGGTTAAAACTATGCTCTTTTTTCACACTTGGACTCTGCAGAT
AATTAAACCCGAACTGAACACAGCACATGTCAGAGGCCGCAGTCCAAGGAGGGGCGCTGG
GCTGCAGTGTGTGATTGGTGCCTCCTGGAGCAAGAGCCTTTTCATTAAGGTGTGCAAGCA
GGCAGTGAGGTTAAGCACGATGATGTGTGCTGTGTGCTGGATTCCTCATCTCATTCCTCA
TCCCTGGTGAGGATGAGAAGCAGCAGAGAAGGCTTTGTCCATTCAGACAACAACGTATGG
GCAGTTGTACGGTGATGTCTTTGAGGAGCCAGTGTTATCTGCTTCCCATTTGGTTCCTGA
GCTGCACAGACCCCCAAGCCGTGTGCTGCCTGGTGTGGCAGTGCTGGAGGGATGCAGGTG
ACTGAAAACTGGATTTCAGGGCTTTCCCTGCAGTGAAAGGGATGAGATGGCTCATTCTGT
ACATGCCTTCTCGCTGGGAAGCAGCTGTTGTTCCTGCTGTTCCTGTGTATAGTTTCTGTC
ATGTTGTATGTGTGTGTTCTTGGATATCTGTATCTGTTTTTGGAAGTCTCTTCTTTAAAT
CTAAGCTGAATGTACCTGATTTCCTGTTTCAGAGCTGAGGAGAGGAGCTGGTCACCACCC
ATACTGGAGGATGGGAAGGCACAAGCTTACCGCATCAATATTGAGCCTGAGCCGCAGGTA
GGGAGCAGCGGGATGGGTGCTGGGTGGCAGAGCTGGGTCTGGAAAGTGTTCTTCTGGGTG
TGTGGGCAGAAATGGCAGTGTGGGGATGGGGCAGAAAGCAGGGCAGGAGAGTAGCTGATG
CCTGCCTGGAGCAGCAAGGCTGGTGCTCAGGGATGGAGCTCATGGTCCCCAGCTTGCAGT
GCCCTCCCACACTGCTTCCTGCTGCACCTGCCTCTCTGCCCTAAAGTCACCGTGTCATCG
TAACCCTGTGGTGGTGATCTGCTTTAAGGGTGGTGCTGTAGGGTTGCCGCATGGTCTCCT
CTCTTCCTGTCTCACTCCTTNNNNNNNNNNNNNNNNNNNNNNNNNNNNNNNNNNNNNNNN
NNNNNNNNNNNNNNNNNNNNNNNNNNNNNNNNNNNNNNNNNNNNNNNNNNNNNNNNNNNN
NNNNNNNNNNNNNNNNNNNNNNNNNNNNNNNNNNNNNNNNNNNGCCCTTCTCCAGTGCTC
ACAAAACCCCTGGGAGCAGATGCTGCTGGCTTGGACCTTTTGCTCATTCTTGCAACCAAG
CATTTTGAGTGGACTCTGATGCTCCAGGGTGAATAACAAAGCAGCTAACGTGATGCTGCT
GGGGGTAGCATTTGCCTTGTTCCCTTCAAGGAGTGAGGAATTGCCCTGACAGCACTGGAA
TTTACCCAATGATGAGCTCAGCGCAGGGAGGACAGGGTCAGGTCCTCCAAGTGCCACCAA
GATGGCTGCATTCACACCCATCGATGCTGCGGCCATTGCAGCCGATCGGCCAAAGTTTTG
CTTTCCTGTGCGGTGAGAAGGGGCAGCAGATGGGGATGGGGGCATTCACTTGAGCTGCAG
CACAGTGGCCGTGTCCCTGCAGAAGGGACCCCTCTTGTCCCTCCTGCAGCGTGGGGACCA
GCTGCAGCCTTGGCGTTGAGTCCTGGCTGTGCGTGCTTCATTAATCCATTACGGCAATCT
CTTTTCTGACAGGCCTTCTTAATAGACTTTGATGTGCCCAAAGCCCTATGAATAATGTTA
AATAAGGAACAAATGTGCAGCGGTTCCACTGCCAGATACAACATTTCTGACATTTAATGC
AGATTGGGTTTGATTCCTGCTATTAATATGTGCTACATATGNNNNNNNNNNNNNNNNNNN
NNNNNNNNNNNNNNNNNNNNNNNNNNNNNNNNNNNNNNNNNNNNNNNNNNNNNNNNNNNN
NNNNNNNNNNNNNNNNNNNNNNNNNNNNNNNNNNNNNNNNNNNNNNNNNNNNNNNNNNNN
NNNNNNNNNNNNNNNNNNNNNNNNNNNNNNNNNNNNNNNNNNNNNNNNNNNNNNNNNNNN
NNNNNNNNNNNNNNNNNNNNNNNNNNNNNNNNNNNNNNNNNNNNNNNNNNNNNNNNNNNN
NNNNNNNNNNNNNNNNNNNNNNNNNNNNNNNNNNNNNNNNNNNNNNNNNNNNNNNNNNNN
NNNNNNNNNNNNNNNNNNNNNNNNNNNNNNNNNNNNNNNNNNNNNNNNNNNNNNNNNNNN
NNNNNNNNNNNNNNNNNNNNNNNNNNNNNNNNNNNNNNNNNNNNNNNNNNNNNNNNNNNN
NNNNNNNNNNNNNNNNNNNNNNNNNNNNNNNNNNNNNNNNNNNNNNNNNNNNNNNNNNNN
NNNNNNNNNNNNNNNNNNNNNNNNNNNNNNNNNNNNNNNNNNNNNNNNNNNNNNNNNNNN
NNNNNNNNNNNNNNNNNNNNNNNNNNNNNNNNNNNNNNNNNTATGGATCTTTTTAGAAAT
TAGACAGTTACATGGAGTGTCACAAAGGGGGCAGGGATGGATTTCCCCGACTCCAAACCT
ACACAAACAACGTCTAAATCTGGAGCAATCAGTGGCTAACCTAAACACATCTGTGGCAGG
GCACCGGGAGAGGCCTGGGAGCGTGATGGAGTGGGTTCAGAGAGCACATTCCTGCTCTTG
CTCTTCCCAATGGCTGCAACCCGGGGGCTCCATGCAGCTGGTGGGCAGCAGCCCATTTCC
CATTTCTTCTCACCCAGCAGCCTCTTGGGTCAGGGTAGTTACTGGTTGGGAATCCACTTT
CTGTTGGTATTCTGAGCTTTGCACTGTCACAGAAACCCTCTGGCTTGCCCAATGCTGAGG
ATGACTGAGCTCTGGGGGTGAGACCTGTTGCAGAGCTGGCTGTGGTCCCATGGGATCGTG
GGCACTCGGCCCATGTGACATCAGGTCCATCCCCACAGCAACAGCTCTTGTTAGATTGCA
GGAAGCAGAAGGTTTGGTGTCAAGTAATAGCTTGGCTCCAGTGTGCAACCTTGAGGTGCA
TTTCTTAGCATCTGAAAAAACACAGTTTGCTTTGAGATGCGTGGTTAAAAAAGCATAAAT
TCCTCTGGAATTCTGCCCTCAAATAGTAATAACTTGCAATAGGTTTGGGGTTGTCCTTGA
AATAGTTTTAGGATGCTTACCCCGAGTGGCAGAGCAGCTCATATGTGTAGAGTTCCTTCA
CCACCAAGTTTGATCTGGTTTACCGGTGAAGGGGCTGCCCAACGTGTGTCTGTGTGCCTG
TGGTGTTTGTTCTGTGATTTGATATTGAGTCATCTGAAAGCAAATGGATGTTCTCAGTCC
ATTGCAATGCGTCGAGCTGTGTGGTGGTAACCTCTGTGAGATCATCTCTACCTCTTCTGT
AAACCAGCATCGTTGGCAAGCAAGCTTCAATAATCCCAATGCATGAGAGAGGAAAGAATG
TTTTGAGGGTAAAAGGGAAAAAATTAGGATGAAATTTTCAAAGTGGTGCTTTTTTTTTCT
TTCCAAGTATCTTGCACGGCCTGCTCTCATTGAAAGTGAATAGGAGCTGAACTAAAATAG
TGACAGCTTGGGCAGGCTTAGGATGAAATAGCTCTTTGTCCAATGGTGTTTCCTAAGGGG
TAGGTGTGCTGTATTGTTTTCCTTGATAACGTCTGTTCCAGCGGTGACTGTTGGCATGGG
GAAGGAGAGATGGCACACTGCAGCACTGGGCAACGCTGTATGTCTGTGTGAAGGCACACG
GAGCTCTGGTTGGGTCCATAGGGAAAGCTGACTTAATGCACTGCGGTTTCCCTTTCTGCT
CACCTAGAGTGATCGTTCTGTGCAGCCACTCATCAGGATATAGAAACAATAACATGTTCC
TGAGCCACCAACACGGTCAGTAAATAACCCTGGACACGGTGATGCTCTCTGACTTCCCTG
CAGGGAGCAGAGTGCTGCCTGTGCAGGAGGGCCCTGCCTGGAAGCGTTATGGGGCCACGA
GGAGTGTGTCTGCACCCTCAGCAGAGCGCACGCTCCCCGCTTGTCCTGCTTCCCTATGAC
AGTGCTAATGAAGCAGCTCTGCTCGTACAAAGCCCTCCTCTGTCTGCTTGTTAAACACAC
CCTTGCACCACTGATATTAAAAACATGCCCTCTGTGCCGGAGCGGGCCAGATAAATGGAA
ACACATTTTGATCATTCTTGCCGTTCTTGGGTAACTTTTTCCGTTGCTGTGGGTTTCTAA
GAGGGCCGTGGGGGAGCTGGGCACCCCCAGGGGTAAAGTGCTGCGGGGCTCCATGTGCTC
CTGGTGCAGTGGTTGCTCTGGGGGGTGGGAATGCTGTGCCCACACCANNNNNNNNNNNNN
NNNNNNNNNNNNNNNNNNNNNNNNNNNNNNNNNNNNNNNNNNNNNNNNNNNNNNNNNNNN
NNNNNNNNTCCCAAAAGCACttattaatttttattattattattaataataatCCCTTGT
TTTACATCCCGGAGCGACTTCTCCTGAGAGCACCCCTTCAGCGATGGGTCGGTGCCTCCC
GCCCCTCTGAACAATTCTGGACGTTAAGAAATCCCCAGCCATCACTTGTGGATGATTTAG
GAACTTCCCCATCCGTGCAATTACACATCAGATGGCTGCAGTTGGGGCTGCTGTAATCCT
GCTTTGTTGAGCACTGGGAGGAAATGTTCTGCCATTTGCTGCTTTTGCTTCTGATTCCCC
ACTCATACAGAGGGGGGACAGCAGAGCTTGTCTGGGTGTTGGTGTAGTTTCTCCTTGTGC
ACAAATCAAGGCTGCTGCAGGGAGAGATGTGTCTCCAAAATGGGGTTTTGCGTTTGCAAA
CTCATGCCAATGTCAGATGGTGGGGCACAGCTCAGCCCTGCTTCGTGCTGTAACAGCTTT
AAGAAATGCAATGGGAGCTTTCTTACAGTGCTTTTTTTGCTCGTAGCTGGCAGAGGTTTA
GCAGTTTCAGAATGTAATACAGAAATAGGCCAAATTGAGTCCTTGTGGAGGGAGCTCTCA
TTGCAGAGCACTGCCTGCAGCATCTCGAGCTGCGAGGGCTGGGATGTGGGGCTGTGTCCT
GGGCAGTCAGACACCGGGCTTTGCTGTTGGGCTGCAGGATGCATGCAGTGAGGAATACAT
GGCGGGGAGTGCTCTCCTTTGTACTGTGGTTTGTACTGAAATAGAGTCTTGGCAGAAGAG
CTGAGGTCCACCTCATGAAATAACTCACGTTCTCCATTCATCCAGCTTCAGCAAGCTGTC
CTTATCTGATGATCTTCTGAGCTGAGCTCAGCAGCGGGGCTGTGCTCAGGGATGCTGACA
CCCACTTGTTTGCAGAGCAGCACGCAGCCACGCCAGCAGTGTGCTCGGAGTGTAACAGAT
CTCTGCCAGGGAGCTGTTAAAGTGTGCATGGCACTGGGGGGGGTTGGTGTCCTCCTGTCC
CAGCTGCCTCCCACCGGCAGCTGCCCTCCTGCCCCGCTGTGCTGCCCAGCTCTGTTCCCA
GCTGCTCACCTGAGGATGACTCGGAATAGATGGAGCATGGGCCAAAGCTGGAGGCTCGAT
CCGTTCCCGGGGGCATGCCACAGCATCTGTCTGTTCTTTGCATTAAGATGAGCACAGTGC
TGTCTGCCCTCTGCCTCCTTTGTGTGCTAATAAGATTTCCAGGACTTCTAAACCACTTTA
TCGGATACGAAGCACTGTGCTGGCTATTGAAGAGCTGGGGGTAGAGTGGAAGGGATGTCT
GTGTTGCGGTTTTGTGCAGAGGCTGAATTTCAGTCCTGAGGGATGTGCTGCTGTACACCC
ATGCAGCATCACCAAGCCCAGGGTTGCAGCTGGCTTGCCCCAACCCTGTACCACCTTTAG
GCACGGCTGCAGCCCTGCACGTGTTCCGGTACAAACGTGACGCTGGCTCTGCAGAGAGGT
ACTTCTGCCCTCTTCTCCCCCACGGTACCCATCATTTAGCTGTATAGTGCAGAGGTCAGG
GCAGAGGAATGCTGGCTGTGTCCCTGGAGCGCATCTGAGCACAGTGACAGCAGCTCAGGG
AGCAGCTGGCTCCATGGCCGTCCCTGCAGGAGGGATGTGAGTGACAGCACGGTCACAGTG
GGACCTCTGCACAGTGACCCCGGCACTGAGCGATGCACTAGCTCAGCATTTTGGCAGCAC
ACGTCTGGCTGCTGCTGTCCTGCTTGTAGGAAGGCAGCGGGTCTGAAGTACATCAGGGAG
CTGCTGTCGGCTGAGCTGAGCTGTCAGTGACCTTCAGCTCCGTTAGGTCTGCTGCTGGGT
GTTTATAAAGGCAGCAGGATTGCCCCCCCTGCTTTGCCTTAGGAAAATAAACAATGCACA
GAGCAAAGCGTGGTTGGTGCCATCCCATGGCTGTGAGCCCTGGATGTGCCCTGGTCCCTT
GAGATGCCTCTCACACTGATGTTTTGGTTTTAGTCTCTGTAAGACGAGGCTCATTCTGTG
CTCCTGCCCTTCTAAGGGTCTAGCTGAAAGTGTCGTGAACACATTTTGAATGCTTTGGGT
TGTCTTTTGTTCTGCAACACTGTGCCTAAAGCCTTTATCAGGACAGAAATGTGAGTTCCC
ACAGCTTCACATGGAGTTCTTGTGCAGTGAATGCCCCGAGGGCTGCGGGCGGTGACCGCT
GCAGTGCTGCACAGTGTGATGGAGGCAGCTCTGCACGCCAAGGGAAGGGCTTGGGTGGAA
ATCCATCATTAAAGTCTTCCCAGTGGTGGATCTCAGCATTATCCCCATTTGAGCACACCG
TTTCAGCTGCCTGCTTGCCTTGGTGTGCTTTTAAAAACCCGAGCAGATTTATGCTTTTTG
TTGACCCTAAAAATGTTGGTTACAAAATATGATATAAACTCTTCCAAAGAGAGAGAAGAG
ACTGAGACGAATTCTCTAAACCCTTCCAAAATTCCTGGTTGGCTGCACGTTTTTTCTAGC
TATGGGAACACTTCTTCTAGCAGGGATTAGCTTGACAGAAGTGTTTAATTTCGGAGTCTT
CTCTTGCACTGTGGATTTGACTTAAAGCCTGGGAATGGAAGTCCCAATTCAGCTGCACCA
GCGAAGTCTGCAGCACAGCTTTTGCGAGCCAGCAAAGCAGAGCCTGCTGTGTACCCAGGA
TTTGCCTAGAAATGGTGAAGCCACAGCATAGATTTGTATGCGTATTCTGTCTTTCTTGCA
TGTGGTCCCTCTTCTGCTGGACGGAGCTGCTGGAGCTGAGCAATACCTGTGTGAGGGGAA
AGCATTCCTGCCGCCGCTGTGCATGGACAGGTCGTGGGCTGAACACATGCCTTTGTGCCA
GCAGTTGATGCAAAAGAAATGTTTTTCGTTAGGCAAGTGGAAGGTCTGTTCCTGTTTCCA
GCAGAGATGCAGACCCAGGATAAGGGTTTGGGCAGAGCTGCCTGTTAACTGACTGAGCAG
TGTTTGGCAGGAGCTGTGAAGCCATGAACCACTCAACCTGGGCTCCAGGAGTCCCAGATG
CTGTGTGTCAGCTCAGCCCCTCTCAGTGATGGATGCTCCTCAAAGGCAAGCATGAGAAAG
CAGATTGCACATCTCTGCTCTGCAGGCTGCGGGAGCTCTCCTCGGTGAAGCTGAGCAGGC
CAGCTCTCAGAACGGGTTTGCAAACCCTCTTAATTTAAGAGAGGCCATAAAAAGCAGGAA
AAAAAGCCAGCAGAGGGAAGCAAATTAGGTCCCAGAGGGGGAAGAAATTTTGTGATCTTG
AAGTTTGAGAACTGGAAAGAAATCCATCTGGTTCTAGGTTTCTGAGAACGAAGGCGCGAG
CGCCGTGCATGATGTAAAGCCTTGTGCAGGTCTCGTGGGAAAAGTCTGAACCAGCTTTTG
TGATGGAAAAAGGGAGACTGAACTCGATCCAGGGAATGGCTTTTCATGCAAGAAGGAAGA
TTTTAGCAGAGAAATGAAGAGAAAGAACAAAGCTCTTTGTGCACGTAGAGGGGAAAATGC
TTTCTATGTGTTCCCATTCAGCTGCCCCCTGATGCCAGCTTGGCTCAGCAAACCTGCACA
GAGCTGGGGGGGCTCAGCAGGAGCCCATCTGCCTGATTGTCCCGATTAGGGGTTTGGGGT
TCCCAGCCCCATTGGGGTAGCAGCACCCTGCTGGTCCTGGCACTCAGCGGTGGGGGCTGG
ACTGGGCAGACCTTACACTTTATGGAAGCATTTGCCCCTGCTTTACGAATTGCTGAGTGG
GGCAGGAAGGAGCACACTGTGCTCCATGAGCTGCTGTGGGTTATGGTAAACCTACAAGAG
GGGAAGGCTCTGCTGTGCTGCAGGGAGGGCAGGAATCCTGGCATGTCCCGATGGGCACGG
TGCTGTTTGGGCCCTGGAGCCCATAGCTCGTGGTGTCCTGCCATCCAGGGGCACGTGCTG
CTGCTTGCCTCCCCAGATCCTTTACAATCCCTATTTTCCTTCCCATGTCATGGTTGAAAG
TATATTTCTTTATTTCCCTTGAAATAGCGATGTCAATGTGGGAACTGGAAACATGCAGCC
TGGTTGCAATTTTTAGGGTTTTTTTTTTTAAGAGCAGAAATTGGGGAATAGTTAAAAATG
TTATTCCTGGCAGCGGAATTCCCTTTTTAATAGCTCATTTGGAGCAATTGGGTTGAAAAC
CACTTTCCCACGTGTGTGCACGTGTGCCGTGTGGTGATGGCACCCAGGGCTGCAATCACA
CATCTGGGGGACGAGGAAACGTGAGGGCCCCATCCCACAACTCTTACTAAAGCCCTGTTT
TTATCAATGGGGGTTTTGCCCGAGGAAGGCTGAACGATTGGACTTGCAAAATGTTTTTCT
GGCAGGATCTGCTTTTTATTTCTCTTAACTGGTTGTTTTTACTGTGCTTGGAAGTGCCGG
TGTTTTCTCCTCTGCACCAGTGACAGACATTTGTTTCCCATTAGTGTTTATTGGATGGCT
TTGGTCAGATGTAGGCTTTGCGTTATAGCCCACGCTATGCACTTTGCTGGTTGTTTGCAG
GTATTCTTCCTCTCTGCTCAGCTTTTGTGCCACAGTTGCTGGCAGTGCCCTCCTTTGGAG
CGGGGCAGCAGCACTGCACGTCAGCCCTGGGCTGGTTGGAAACATTAAAGGGAGCACGGC
TGTCTGCAGAAGCGCCGATTTCTTTCATCACCACGGGTGTGTTTCTGACTCACGTGGATG
GAAATAGCTGCAAGTGGGCAAAAGTGTGGGAATTCCAGAGAAAAACCCAAGAACTCAGCT
TTGAGTCCCCCCGTGTGCCCACAGAGCGGCCGGCTGCTGCTGTGCGTCGCTGGGTGAAGC
AGCCAGGAAGGCACTGAACACTGCAGGAACAGCCGTGGGGACTGGAGCAGCCTCACACCC
TTCTGCTGAAGTAACAAATAAGCTTTTACAGGAGAGTAAATGGAGAATACTCGGCCACGG
CCGGCCCTGCAGAAACAGGCAGGTTTGTGATTAGAGACCGGGAAAGGCTGCATAGATTCA
GCAAGATCCAATTGCAGGCTGTTCTCCTGGTGCAAACCTCTAATTTCCACAGTGCGTGTA
AAATACGACTACCGCGGTTTCACATCGCAGAGCAGCCTCGTGTTGCATCCGCACCGAGAG
CAACAAACCTCACGCTTCTTCTGCTTCTTCTTCCATTGCAGGATAACGGCCCTGCAGTGG
GCAAGAGGCCCATGCCCCACGCTGCAGGTGGGAGCCCAGTGGACAGCAGGCTGGCACTGA
GCCTGCAGCACCCCCAGCCCAGCCGGCCGCATGCCAGCAGCAGCGCCGATGCCGCCTTGC
CGCTGCAGCTCAGTGGGCTGCACATCTCTCCCTCCCAAAGGTATGGTGCACGTGGTGTCG
GCGTGCAAAGGGACTTCAGTTTCCCACTGGCAGCTCTTTGCTTGCATCCTGCTGAGGACA
GGAGCTTGTCGCCGAGGTGGAGTCTGGGTTGGTGCTCCCAGAGCTCCTCGCAGCAGCGGG
GATGCTGGGTTTGGTTCATGCATTGTTGGTCAAGAGGAGGTGGGAGGGAAAGCAAAAACT
GGGGTTTGGCAGAGACCAGATTCTGAACAGAACTCGTGTGTTTGCAGGAGCCGCAGAACC
CTTGTGTGAATTTAAGGGCAATGCTTGATCATCTGTCTCTGAGGTGGCCAAACATTTCAG
GTCCGCATAAGACCCCTCTGCTGCCGATGACCCCCAGCCTGGGGCTGCTACCAGGGGGTA
TCATGTACATCACCATCCCGGGTCTTCAGAGCATGCATTCACATGGGGTCAATGGGTTTT
GTCCTCCACGATCTCAGCAGCCAGCCCTTGAGACGGGCACTGGGATTGCTCACCGGGAAA
ACAAAGCCTAATGAAATGGGATGTTTATAAATGTGCAGTCTGCTCAGTGCAGCTGTCCGG
GAGGCCACCAAATAAATAATGTTCCTAGGAAAGAAAAAGCTTTTGTACTGAGAGCAGCCC
GGGTGGGTCTTGCTGAGGCTGAGGCAGGCTGGGCTGCGGGCTGCCATGCTTCCACACATC
CTGTGCTGGTTGGTGATTTATGCTCCCCAGCCTGTATCAAATACAGAGAGCATAGAGGGT
TCCTGTTCACCCCTGGAGCTGTGTGCCTGTGTGAATTCGTGCTGCGCTGGCTCTGCAAGC
CCGGGGTTATTCCCTGCTCCAGGAAAGGGAATGAATTTGGAAAGAAGGGCACCATGCAGA
AATCCCAATAGCAAAATCTGATGTTATCTGAGAGCCAAGAGGTGGTGTGCATGTGGAGCA
GGCTGTGCTTGGGGTTGGGTACAGCACTGCTGGGGAAAGGCAGTCGGGCAGCACCAGGCT
ATGTGCAGCTGTGTGATGAGGCTGTAGGATCCCACTGTTTTATGGGGTCTGTGATGACCT
TGGTGTGCTTGCCACTGAGGAAGGAAAAAGCCTTTTCTCACAGAGCTGTTGTACACTCTC
AGGCCCCAACAAAGCACACAAACACTTGAGCTCATTTCTCCTCAGCAGGACACTTACACA
TCTACCCAAAGCGTCCTTTACTTGAAAGGATGCTTCTCAGCCATCCTGGCATAATGCTTT
ACCTCATTTGTGGTACCCCACATGGACGTGCTAACTCAGAGCCACCCAATGGAGCACTGA
CCCAGAGGGGCCGTGGTGAGGGCAGTGGTCCCCTCCATGCCTGCCACCAGGGAACCGTCC
CCCAGGGGTGGGTGGATTCCCTTAGACCTACGCAATTAGTTAGATGTGGTGTTTTATCCT
TTTTCTTTTCCCCCCCCCCAATAAATTCCATGTGCGGTAGGGAAGTGTGCAGTGTTTGTC
AGCAGCTGCCCTCTCTCCTGAAGGCATTCAGTAGCTGGTCCTGCCCCGGCTGCATTGCTC
AACAGGGAACAAACAGGAAACAAGCTGATCCCAGTTGGAATGGCGCTGTGCTGGGATGGG
CATGCCTTCAGGCCTGGATTACAGGGAAGAGAGGTGTTCTGCTGCATCTGTGTGAAACTG
GATCCCATCCAGGTACATCCCTGATGAGCTGATGATGGCTGTGTGTATCTGATCTGAGTA
TTTCTTTGTTTTCAAATAGCACCGACCCCTTAAAGTCCCTCCCACGGAACAGAAACGGGA
TCGATGTGGAGTCAGATGTCTACAAGATGCTCCAGGATTACGAGAGGCCTGCCTCAGAGC
CCAAGCAGTCGGGGTCCTTCCGCTACCTGCAGGGCATGCTGGAGGCTGGGGAGAACGGTA
GGTAGGAGGTTTGCTGATAGCATCGGGCTGAGTGTCCCCAAAGCACCTCCATTCTGCCCC
TCCATACCCCTCCTCATGGCCCTGCACCCACTAAGATGCTGTTGCTTGGCTGTGTTCCTT
TTCCCTTCTGAGCTTCAGGTGCTGGGGGCTGCGAAGGGCCCTGGCAGGAGCTGGGGGTGT
TTCTGCATGCTGACCAGCTGGGCTCCTCCTGCTGCTCCACTGTGCCTTGCCCACAGCTCA
GCCAGAGCTGTGCAGGTTCTTCACCTTTGCAGAGAGCATCTCCGTGGCAGCTGTGTTCCT
GAGATTGTTGGTACAAATGTGATGGTTGAGAGCAGTTCAGTGGGATCACTGATGGAGGCT
CAAATGCCTTCTTCAATAAATGGCATTTCCATAAGGATGTGGACGGTCCTCAGCAGGAAT
AGAGATCAGGAGCTCCTGGCTCGCCTTCAGCTCAGTCCCAGCTTCCTGTCTGCTTCATTA
ACTCAGGTCATCGCCAGCTCTGTGCATTAAAAAATAAGATCCCCAGAAGATACATTTCAG
CTTCTTTTTATTTGCCTTTCAACCTTAAGTCCTTTGAGGCTTTTATGTTCGAGCTTTCAG
GCTTCTCTTTGCAATCACTGGGGCTAAAAGCTTCTTCTCGTTTCCTTCCAAGCGCCTCTT
ACTCTAATCATGTGAATCCAGGAACTTAGATTTTATGGGAAAATACCAACTGCTGCAAAT
CTCATTATGAAGTTGCAAGAGTCGTAGGAAGTCAGGGCGCTGTGCTGCAGTTTGAAACGA
GAGACTGATCTGCTTTGACTGGGAGGAGGGGGATACAGCCCTCTGATGCATGGGGCTGTA
TGCCCGCCAGCAGCCCCACAGGGAGTTGGTGCTGTCCTGGTGGGGACAGAGGTGCTGCTG
GGGTGAGCAGAGCAGGGGGTCCACATGGTGTCTGTGCCCATCTGCGCACCCAGATGTGTG
GCTTTGCAGGTTGCTGGTCTCACTGTTCACGTGTTTGCTCTTTGCTTCCTTACAAGCAAG
CTGTGACAGGCAGAGCATGTCTTCTCCTGGGAAAAATAACCCTCTGGCTCCTTAACAACA
ACAAAAATAAAGAACAAAGTGCCAAAGAGAGCAAGTCCTCAGTCTGTGTTTGTCTAAAAC
TCTTGGCAGGTGAAAAACTCGACAGACTGAGCAACCCTCGGAGCATCAAACCTGCAGGAC
CGAAGCTGGGCGCTGCCATGTCCGGGCTGCAGATGCTCCCCGAGTGCACGAGATGTGGCA
ATGGGATCGTGTAAGTGCTGCTGTGTGCACTGTGCAGCCAGGTGGTTTCCTGCCAGCAAC
ACAAGTTAGAAGCTCTAGCGGAATCCTTGAGTACCTTTTTACTCTTGGTTTGTTTTGTTT
TTTTTTTATGGGGGTGCTTTTTTGCTAagaggagggccactgaggtgggcagagggctgg
gacacccatcccataaggaaaggttgagggaactgggcttgttcagcttggagaagagaa
ggctgcggggagacctcattgtggccttccagtacttaaagagagcatttaaacaggagg
gagaatggctgtttatgagggtgggtagtgataggacaaggaggaatggttttaaactga
gacaggggaggtttaggttggatattaggaagaagtttttcacccagagggtggtgacgc
actgaacaggttgcccaaggaggtgtggatgccccatccctgcaggcattccaggccagg
ctggatagaggtctgggcagcctggtctgctggttggtgaccctgcataaaggagggggt
ggaactggatgagcattgcggtcctttNNNNNNNNNNNNNNNNNNNNNNNNNNNNNNNNN
NNNNNNNNNNNNNNNNNNNNNNNNNNNNNNNNNNNNNNNNNNNNNNNNNNNNNNNNNNNN
NNNNNNNNNNNNNNNNNNNNNNNNNNNNNGCAGAAAGCTCTGCGGGTTTTTCTGTCCATC
TGCTGAGCCATGATCTCAGGCAGATGTGTGCTGAGTCACATTTCGGACAATGCCAGCATT
TTTCTTTGTGCTGTAAGAAGGCAGGCTTACAAGCCGCGGTTCTCCTGCGCATGCCTGCAG
GCCTGCAGCTCTCCAGCTCCCAGCGCAGCACAGGGACCAACAGCAGGGAGAACCCGGGGG
GAGCCCTTCCTGCTGGCCGCGTCCCCTCTGACCCCTCTCTCCCCATCCCCAGGGGGACCA
TCGTCAAAGCCCGCGACAAGCTCTACCACCCCGAGTGCTTCATGTGCGACGACTGCGGCC
TCAACCTGAAGCAGAGGGGCTATTTCTTCATCGAGGAGCAGCTGTATTGCGAGACGCACG
CCAAGGAGAGGGTTAAGCCCCCCGAGGGCTATGACGTGGTGGCTGTTTATCCCAACGCTA
AAGTTGAACTCGTCTAAACCGAGGGCTCAGACGGCGCTCGCCCACCCGCACGCACGCCGC
TGGCTTCGCAGAGTGGCTGTAATCAACCCCGATTACTGCAGCCCGAGTAAAATGCCTTTC
TGTAGATAAAACCGTTTACACTTGGGATCTCCAGGGGATGGTGTTGAAAGCGTATGAACA
GGTTTTTCCCTTCTCTTTTGACACTTTTTTGTTGGTGGGGGGGGCGGGTTGCTGTGCTGG
GTTATTAGTCTGTGCCTTAACCTTATCCAGGATCTGCATAAATATTGATTCGTTCTCTAC
TTTTTTTTTTTCCCCCCCATAAAACCGGTATTCCTTCCCTCCCCCCAC
