# Supplementary material for: Reference based annotation with GeneMapper
Source: Genome Biol. 2006 Apr 5;7(4):R29. doi: 10.1186/gb-2006-7-4-r29 (PMC1557983; doi:10.1186/gb-2006-7-4-r29)
Supplement: Additional data file 2 — A gunzipped tar file containing the data set of orthologous genes in five vertebrates (human, chimpanzee, mouse, rat and chicken) that was used to compare pair-wise and multiple species GeneMapper [file gb-2006-7-4-r29-S2.tgz › 5verts/orth112/hs34.fa]

>NM_003687
cgggggcgggggctgggccgagtggggacaggggcgggcgggccgggggcgggcgcggCG
TCCAggcggcggcggcggctgcggcggcggcggcTCCTCCTCAGAGTCCGGCTCAGGCTC
CGGCTGCGGCTCCAGCCCGCGATGCCCCATTCCGTGACCCTGCGCGGGCCTTCGCCCTGG
GGCTTCCGCCTGGTGGGCGGCCGGGACTTCAGCGCGCCCCTCACCATCTCACGGGTGAGT
CTGGCGGCTGCGTGGCGGCAGGGCGGTCCCATGTCTGAGACCGGGTTCTCGCGGTCCGCC
CGGGACCCAGATCCCCTGTGTATCCGAGGCTTGAAGGCGGAGGGTTGGCCTGGGCGCCCC
GCATGCTGTAGAGGCGGCTTCCAGGCAGAGGCAGGCAGCCCCAGCCGCCCTCCTCCCACG
CTGGGCCTGTCTGCCCGATCCCGCGAAGAATCTCCCAAGAGTTCACGCACCCGCCTCCCC
GCTGGCCTCATCTGGGGGAGCCACTGTGGACCCGGGAAGGACCCGCGGAGATGGGCCAGG
GGTCTAGACAGCTCTACAGAGGCCCAGAAACTCTTCAGACTCACCCCCTGCCTGAAGATC
TGGGGCAAAATGATTTAGAGCCCCCCTTCCCCTATCAGGGGTCCCTGCCGGCAGAGCTTG
GTGACCCAGGGAGGTCTGGGGTCCTCGCTGAATCTGAGAAGACAGAGGTCCATCCACTTC
CCACTTTGGGCGTGAGTCAGTCTCTCATTCACGACCTCAGTCACCCTAAGGGGAAGTGAC
CAGGAGGAATTTTGGCTTCCAGGGGAAAGGGAGACTTAACTGTGAGGTTGTGAGACCCCT
CCCCACAAGATGACACAAAGCCGGGGGCCAGGACAGCCTCAGGCCCGTTCCTCAAGTTTC
CCAGGGCCCTGCCTTGCCCACAGAGAAGGAAAAGGAGCCGGCACAGCCCTGGAGCGTGGC
TAGTCTGAGGATAGAGGAGTGGAGGAGGTGACTCAGGCCCTGTTCTAGGGGGTGCCTGTC
TAGGGGAGACAGGATCCTGGCCCAGCCTCGACATCCTCGTGTCTGGAGGGCCAAAAGAGA
GGACTCAGACCCTGCCCTTGGGGGTCCCCAGCCTAAGGGACAGAAGAGGAGAGAACCCAG
GCCCTGCCCTTGGCGGCTCTCAGTCTGGAAGGAGCAGAGGAGATAACCTGAAACCATCTG
ACGGCCATCCCTTGCTCCCACACAGGCTGATCTTGTCTTTGGGGGCCTGTGTCAGAGGCA
CAGAGAAGCACCTTCCCCCACCCTACTGCCACCTCTTGCCATGGGGGCTGGGCCAAGCCG
GCTGGGCTTTAAGAGACTTCTGTCCAGTTCTTGGGAGGGGGTGGGCACCAGGTGGAGCGT
GGAATCATGGAATCCCGTTTCTGGGGGCCAGGGTGACAGGCAGGCCCAGCTGTCCTAGGA
GGCTTCCCACATCTGCCCTCACTGCCAGGTCCCTGGGGCCGAGTGAGGTGGGCCTTCAAC
ACATCCCAGAGCCTTTCATCTCCTCTTTCCTATAGGATTCCTGCtgtgtgtgtgtgtgtg
tgtgtgtgtgtgtgtACGCAAGCCTGTGTCTGCTTGTGTGTGTCATGCTGTGTGTCCGCT
GAGGGGGCTGGTGGGGACACTAAGCGGGCTGGCCAGGCACCCTGGGCGTGAGGCCGCTGA
CAGGCTCAGTGGCGGCGGCTGACGGCTGCAGGCGGCAGGGAGCTGAGACATCTGTTGCCC
ACGCGGCTGCCTGCCCTCCGAGGAAAGGCCTCCACACGTCAcagctgcggctgcggcagc
agcagcagcaacagcCTTGTTTGGAGCTGACTGGGGATGCAGGCCCCAGGCAGGCAGTCT
GGGAGAAGGTTTGCCAGGAAGAGCCTCCTTTGTCCCCCAAAGTCACGCGGCAGCAGCTCA
GGCCCAAGGAGCCAGGATGGCTGAGGTTGGGTTTGGGTGGGATCTGGGGAGATTTACAGC
GCTGGGGAGGCACAGGCCACAGCTTGCCTAGCAGGTACCTCTGGGGCAGGTCTACAGGGA
CTGAAGATATGTGGGAGTGTCTTCACCAGTGGGGCTCAAGATCCAGCCCCTCCCTTGCTT
CCAGGACCTCCCCTACGCGGGACCTGGTAGGGAGGGACAGCCTCACACAGACAGGGAGGA
GGCTATCGGCCCGGCAGGGCTGGGGGCTTGCAATCTCAGCCCATGAAGCCTCCAGGAGTC
CCAAGAACATCATCCGGGGCTCCTTCCCCACAAGCTATAATGATGGCTGGCCTTGGCCAA
GCATCCAGGGTGTGCCAGGCCCTACCCTAATGGGTGTTGGTAACAGCTCCCTCCAGTCCC
TGtagtgagcaccaccttatttatgcccagcctcctgtgggggctttacatgccctgttt
ttctcaaatagtccttacaacagcctttagaagtaaggactccctctggccttacataga
tggagacccaggcacagagaggctaatgtaatcaacctagagaagcagagtggagacagg
aggaatccaggcagtctgCAGTTTGCTGTGACTGTGTAGGACAATGTGGCACCTGGTTCT
GACTTGGACTCCCAGCCCACCACATCTAGGCTGGGTGGAGCAGGGGCTGGGAATGCAGCC
ACTACCGGTAAGGGGCTgattcatgccctcaccgcccacctgacttcactgttcctgtct
ctgttccttctttctgtttatcctgtgcttaggagctagacggatcggcctgaattccac
tctgtcctgtgacttcccgcttagagccctccatggttcccagccacccaggagaaatgc
cagcttcccacccgggtgtacaagactctgcaatatctgatccctgcctcttctctgact
tcatctctcccactctcccctcactcatgatgctccggccatacaaccttccttcttctt
tctctccagatatgccattatacatgctggtccttctgcctggaacactatctctccctc
agatactctcttttcccttaccccctttggAAGAAAAAtgcaggtgttaagagcatagtt
ttaaatttggaatcaggtggcctggattgaaatcttgattcagtcttttatcaattaact
atccttctgtacttctctggacctccgtttcctgatctaggaaatgggcttgccttcagg
attaatgagataatgcatgtaaagGTGACTGGGAGAGTCACAATTTCTTGGCCTCACGCC
CTCTCTGACCAGAACTCCCCTAGCTCAATAGAGCTGGCAGCATCCCAGCCACCACTGCTT
TCAAGAAACTTCCTCCGCCCACAGAAGCCTGAATGTACCCCTTGTGCTGGCTGAGTCATC
CTGCCGCAGTTAGCCGCCCCCTGAAGAAAGACTCCTCTCCAGtgtggggactggggcatg
gcatccctcccccaagcttctttctcttcatctgtaaaatagggatgagaacagcctctg
cctcaccaggtggttgaggggttgctgtgagctagttatgggtaaagcatagagcccagg
ccctggcacaaggcaggtatccatgaaggggagGAGGCAGAGGATGGCCTTGAGGGGAGG
GTGGGATGGTGCCAAGTGGGTGTCTCCCCCAGGATGACAGGCTTGCACAGGTGCCCAGGC
CCTACAAGTGAACATTAATGATGGGCTAGTTGGCTGAGGGTGTCATGCTTCAGAAGAACG
TTTCCTTGAGGCAGCCTACTTCAGGGCAGGTCAGCTTGGGCAGTGCCAACACCAGGCCTC
CAGCCAAGGAGCTGCCAGCACCTCAGCTTTGTCCACTCACTACTGAGACCTGGCTGAACT
GAGCCTAGCTGGGCTTCCAGGAGTTCCCACCAGTAGGAGCTCCCACCCAAAAGAATGGGG
TCACTGGCAGCTTTTGAACCAGCTGGGCACTGGCTGGAGAGGCTGGGTAAGAAATATATT
TCTAAAGGCTATGTTGGGGTCAAGGCAGGGTGAGGGGTGCTCCATGGCCTGGATTCCCCT
GAGTTGCTTACTTAGATATCTCTGTGAGTCTAACTCCACCCCCCATTCTAGCCTTCTTCA
GTTGACCAGCATTGTAAGAGCTTCCAGGTGTGAACACTGCTTGACCCCGAGGGGTCAATA
GTGGCACTGAGGTAGCCTGAGTTCCTGTCCTGCAGGGGAAGTAGAGGTAGAATTCTGACC
CCCAAACGCAGGCTGTCAGCTGGAACTGGATGGCCCTGGACTTGCTCAGGGAGGTGATGT
TCAGACCTTCCCATTTTAATTATAATGAAGTATTAACATGAACAGTGTAGGGGGAAAAGG
TGGTCATGGGAGCACACTGGGTAGtgagatcccagagaggctcccagaggaagtggcctc
tatgctgagatctgaaggatgaggatgtgggagtcaaaggaatgttccaggtggagggag
cagcttttgcagaagtgtagaggtgagtgatatatggtgcctgtgagcaccccatagaca
ttcacatggtctggacagagtgtgggtgtggaggtggggatgagagttgaaatcaagcaa
gtaggaaggcaaggtcaCTAAGGGTTTGAATATTAGGTCAAGGTGTGTAGTCTGTCTGGT
TGGGGCCTTGTCTGTGTAGGGTATCTGTGATATGTCCATGCTGTGTATGTATCTGTGAGC
ACCTATGTCTCCATGTGTCTCTGTGTCCCCTGCATGTCCTTGGGCACATACGCAGGCTGC
AAGAACAACATCCATTTGTCCCAGCCCTGAGGAAGCCCTTCTCGTATATCCTCATGCCCT
GCCAGGCCTCCAGGTGCTGGAGTTGGAGGTGTTTCCAGCAAGGCTGCAGCCAGGCTACAT
GGGGACCTCAACCAGCCACTCGGCTTGCCCATCCACAGGCCATGCTGGTAGCAGGCCACA
CTGGCTAGGTTCTGAGGTTGGAGGAGGCCTAGGGCACAGCTTGCAGCAAGACCATATCAT
GACTGTGCCCAGCCATCTGGCTTGTCTGCTCGCAGGTCCATGCTGGCAGCAAGGCTGCAT
TGGCTGCCCTGTGCCCAGGAGACCTGATCCAGGCCATCAATGGTGAGAGCACAGAGCTCA
TGACACACCTGGAGGCACAGAACCGCATCAAGGGCTGCCACGATCACCTCACACTGTCTG
TGAGCAGGTATGCACAGGTGGGCTGGGCTGGGAGGATGGAAGGACGAGGTGGGCAGTTAT
GGGCAGCTGGCATTTTGGGTGAGCCCAGCTTCACACAGCCTCTCTGCCTCAGCTCCTGGG
TGCCCCATCCAGGAACAGTCCCAAGGAGTAGCACTTTCATGGGGGCCTGGCAGATACTGT
TTAGAGTTATAGCTTAAGAAGGGAAGAAATCCCCTTTTAACTTAGACTAGAAGTGTGTTG
GGGCACTTATGGCAAGTGTTGCAGGCAACTGAAATAAGACCTTGAATAGCCTCTGGGGCA
TTTGTTTCATTCCTTTCCCCTCCCCTGAGTGACCAGCTTGATGACCATttcaaagtagtt
tcttgtgcaacacctcatttaaccctcatttaccaacttaaaaaagggctactatagtcc
ccacttcacagatgagacaagtgaggctcagaaaggttagatggtgcttaaagtcacaca
gagagggagtggggtagcaaaatttgattttggggctctctcctaagactacagaccctt
aacTTGGCTGCTGACTACTCCTACCAGCCCCTCAGCTGCCCTGCCACAGCTGTCGCCACC
GTGGCCCACACCTCTGCCCTGGTTAAATCTGGATTTGGGAAAAGTTCCCACTAAGGACTG
TGTAATGCTTTGCAGCCAATCAAGAAGGGGAGGACAGGGGGTTACCAAGCCCATCTGTGC
TCCATAAATGATCCTGGGATAGAAGGTCCACTGGGGGTGGGGGTGGGGGGACCCAGCCTT
GCTCAGGTCCTGGGTCTTTACTCAGCTCTGAGAAGCAGTTGGCCTAAGCCTGGCTGAGTG
GGATCTCCCCACTCCCCTGCCCACCTTGATCCACAGAAGTCGGGCATAACTTATCAGCTC
TGCCGTGTTCACTGCTGAGGGGATTTCCATGACCCCCTGTGGAAGTACGTGGGCAAAGCC
TCCCCAAACCACAACACAGCTAACCATGCCTCTGAGCTGGCAGGGTGGGAGGTAAGCCAC
TGGCTTGGAGCCTTTAAACATGGTGGAGAGGCCTGTGAGGTCAGCCCTGTTTGTGCTTGG
CCCTGGCACACGGTGAGGATGCTCCATCTTTGGAGTTCAGCAAAGCTGGTCCTCATCCAG
CCTCTGGAGCCTTAGGTGCCCAGATGACCTCTATGAGCCCGGGGTTTCCTTTCCCATTAA
CGGATCACATTCATCACCCTCCTCCAGACTGAGATACAGGCTGGATGGGGGAAATGTCAG
CATTGCTCTGCCCATGAGTGACCTCTGAAGCTTCCCCACTTGGCTGGGATCCTGGCCCCT
GACTCACCTCCAGCCTTGACTCTGTGTGGCTGAACAAGGGCAGCCCTAGTGGTAGTGGAG
TAGTGGGGAGGAGTGCCTCAGAGGGGGCCTGAGTCAGGAGCTTCTCAGAGTGTATGATGT
CAGCGGAGGGTGGTGGGGTGGAGGTCCccctccttctttccttccttccttccttccttc
cCCAGTCCTTTGTTCCAAACCAGGCATGGATGGAGCCAGAGGTCCACTGACCTGTTCCAC
TCTGAGCATTTCAGCCCCAAAATGTCACTGGCCATGGAGCAGATGAGAGCACATTCTCTA
CTATTACAGAGCTGGGTTGAGAATTATGCTCATAATTTTACCCATAAAAGAGAGAGAGGG
AGAGATAACTATGCTGTGCTCCAGAAAGTGATTTAATCTCTTGAGCCCATAACTTCCTCA
ACCAAAAATATGGACCATCTTGCGCTCTGGACATTGAGTGATGATGTACCAGGCCTGCTC
AGTCAGAGTGAAAACCTGAGTCCTGCCCTGCAGCCCCCTCACACATGCAGACTCTGGGGG
ATCAAGACATGAGGGCCACCTTGACTTTCTGAGCCAACATTTCTTCTCCTGGACACTTGC
CCACCTGCAAGCTTTCTGACTCTGCTCCCTATCTTGCCTGCTATGCCAGGACCTATGCCT
GGCCCCCAACGACACTCCTCCCCGCCCCCACCACACACACCCACACAGCAAGGGCTCTGC
AGTAAATCAGCCTGTTGAGCTGGCTGGAGTGAGCTACCCTGTGCTCTCACTCCCAGGGTT
CTACCCCAGACCAGCTTCCCTATCTGCCCTCTTGTGTACAGAGAGCTCTAATCCCCCCAC
CAACTCCCCCACAGAATGAAAAGTGTATCAAAGGCCCAGCTTCCCCACTGGGCTTCTTTT
GCTTTGAGCCCAAAGCCAGGCATCCAACAATCCAAGCAAAATCACACTTCCTGGGCATGT
TCTATAGGTCCAGGACCTTTCTGACATCAACTCCAACACTGAGGCCACTGATAGAGTCCC
TGTTGTCCATCACATGTGGCCCAAGGTACCTTTGCACAGCCTACCCTTTGCCTGTCATTT
TGTTTAAAGAGCCCAGCCTGGGATGGGGGTTGACACATGATTAAGCCCTTCATTCTGATC
TGATGCATTGGGCCACATTAATGGCTCTGGGTACTTTGTGCCCTTCGACCTTAGACGTCA
GGCTTGTACTGCTCTTCTGGGCAGAACTTCAGGGAAGTTGAAGGCCAAATAGCCACACAA
GATGTCCCAGCTTTATCCCAGAGGAGTTCTGAGTAGATAGAGGCCACAGTTAGAGCTGTG
AGTTAGGGTACCCACTTGGGAGCCTGGTTGAGGGGGCTAGAGACAGGGACTATGGGGCTG
GTGTTGCCCTGGGGCAGCAGAGCTCTAATACCAAAGGCCTGGAGTAGAGAGGTAGCCTCC
AAGGGACTAAGGAATGGGCAGAGGCGAGGAAGTGCAGAGTGAGTATGGACCATAGGCATA
GATAGATTATTAAAACCCTCAACTGAAGGGGGCAGAAGAGGCAGGGGCAAGCTGCTAGGT
CAGTAATGAGACCTTGAGAAGCCTCAGGAGGCTTCGTGGGGTGAGTTGGAGGGCATTATT
CCCCTTTGGTCTAACCAGCCTCACCTCATACCCACCTGCCAGTCCAGGGTCCATGCCCCT
TCCTGGCCTGCCTTCTCACAGGGCTACTGAGTGACAGGGCTGGGCCTTAGGCACGTAGCC
TCTCGGCCTGCCTGCCCTGCTTATGGCAGGTTTATGATGTTTTTCTCCCTCCTGAGTGGT
GTTTGGCTTTTGGTTTCTATGGCGAAGCAGGAATTTCCTAATGGCCTGTTTCCCATCTGG
GCTGGGCAGACTCAGTGATGACTCTGCCGGCAGCAGCAGCAGGAGGAAAGACACACCCCT
CAGAGCCTCCATTCCACCTACCCCAGAGCCGACGGACGCCTGACCCCACACCCCACCAGA
GGCTGTAGATGCCCAGAGGATGCGTGGATAGGCTTCTAGCTGGTCAATGTGTGAGGCCTG
GCTTGCAGTGCTATAAGCTGGGCCTCTTTGAGCTGAGCTTCTGTAGGCCACGAAGAGGGT
GGAAGATTAGGGAAGACACAGGGCTTCTCCTGCAGCCTCTCCAGGAACCAGACTAGAGAG
GGATTGGGCAGCCGATGGGGACAGAAGCATATAGCCCTACCCCAGGAGGATGGCAGCTAG
AGTTGTGGCTCATTGCCACAACAGTCACCATTGTGGTACAGGGGAAAGCACTGGAGTGGT
GTTCTTCTACCTGCAGGGCACAGCCCAGAGCCCAGCCCCTCTTGATCCTGGCTCCCAGGC
ATGGTGGGCGTGGTAGGAGACATATCTGACCATCACAATTTCTGCCACAGGCCTGAGGGT
AGGAGCTGGCCCAGTGCCCCTGATGACAGCAAGGCTCAGGCACACAGGATCCACATCGAT
CCTGAGATCCAGGTATGTACAGACACTGCCTGGCCTGGCCTGGCTCAGAGTGAGCCCAGG
GCAGAGGGGCCAGCATGCAGGTTCACCTGCACTGAATGTCCTCACTGGGGCTCTCAGATA
CCCAAGACAGAGACTGAAGCAGAAGTTTTCTCTGGACCACATCCATACCCCATCCCATGT
TCCTCAGATGATGAGCACCTGGTGTGGGCTCTGTCTCTACTCCGGGCAATCCTGGATTCT
GGACCAAGGTGCCTATGATGTCCAGGATCTGGGCTAGGCCTTGGTTTGCGGCTATCACAC
AGCCAGCTGGAGTTCACTCTGGTGCTCAGTGATGCCAGACCAGAAAGAAGTCACTGTGCT
TGCAGCGGGGGAGATTGGTGGCAGTCTCAGGCTGTGGAGTGACCTCAGGCTATGGGACAC
TCCTCTGAGTGCCCTATCCAAGCCTGAAGTTCTCTCCTGGCCATCCTGTGGTGCTTCTAG
CAGAACTTAGGCTGCAGGCCTGTCTGCCCAGTCACCTTTCTGTGTGTGATAGAAGTCATA
TCTCTGGTCCTGTCCTCAAGAAGAGTGAGGGGGTCAGGCTATTCTAGGGCCTTGTTTTGC
CATGGCATAAGGAGTAGCCAAGTGGGGATGACTGAGGTATCCAGAGCCATCTCTGGGCCA
CAGAGTTTGGGCAAGGAGACTGGGATGGTCTGTGATGGAGCCAGAACCATGGGACCCAGC
ATGTGGGACCATTGCCTCCTGGGCCTGCCTTTGTCCACCCTCTCAACATGAAAGAAAAGG
GGCCAAGGCAGGGAGAGGCTTCACTGAACCAGAGGGAAGGATGTGCCCCAGCTTCTCCCT
CACTATCTACCCCAATCCCATCTTGCTCTATTCCCTACCCTGCCTGGCTGGCATCCCTGG
AGCCAGATGCTTACCACCTTCCAGGCAGTGCCCATTCTGGCAGGGGAAAGGCACTTAGAA
GTTCTGGGCTAGGGGAAGCCAGgggccaaaggagcccagagtagtcacatgactcagaca
aggagtcaaggagtgcttcctggaggaaggggtattgaagccaagacctgaagggctagg
aatggtaaggcaggcaaaggggtatagggagaggaagtgtggcccagaggtgaggtcttg
caccacaagttcagagaaaagaaaggtccaggggaagggaggacaagatggaaggagtga
gaggacagaggtgagagatgaggtGGTGGAGCAGGGCCACAGAAAGGCTCTTGGGCTTCT
CTATCCTGGACCTCAGCTGTTCTTACAGGGATTCATGGCCACATCTGTGTCTCAGAAACT
TGCTCTGATGGCCCCATGGACCCCAGACCTTAGGGGTAGGGGTACATGTTGCCATAGACA
AATGAGCCAGGTTTGCCACAGGCCAGGCAGAGGGGAGCAGCAGGGTGTGGGCCTCAAGCT
CATGCATGAGGCCCAGCCTCCCTCAGAGGTAGCAGTGCCAGGATGACGTGGTGGGGAGGG
GGTTCAGTCTTCCAGGAGAGGCTCAGGGCCGGTGGGCCTGGGAGGCTGGCGACTGTAGAG
CAGCTCCCCCTGCCCCCACACTTGTTCTCATTGACTCCCTTGAAGACCAGGCTGCCAGTG
GCTCAGACTGGAGAAGGAGGGAGTTTCCACAAGCACCAGGGCAGCCCCTCAGCTGCTGCC
CCACTTTTGTACTTAAAAGGTCATGGGCTCCATGGGTGGTGACAAAAACACCCCCACCCC
ACCCCTGCAGGGCTGAGTCCTTGCTAACACAGACACAGGGCCCATTGTCCCCATGCTGCT
CCCACCCTCTGCCTGAGTGGGGGTGTTGGGGAGGGGGTGGAGCTAGCTGGAGCCATCGAG
GAGGAGGAAACCACAGTTGGCCCTAGGACCAGCACAAGGTGCCCTGGCACACATCCCCGA
GTGGGATGGGACAGGGCCAGCTGGAACTTCAGGCCCACCTTCCCTGTGGGGCGATAGGAG
AACCTCCTTCTCTCAGGCCTCTTGTGGGAACACAGGAGGCACTTGGCCTAGCCCAGGGTG
GAGGAAGGATAGTAACTTATTACTATCCTTCTGGGTTAGTAGGGTTTTCTGGAAGGAGTG
GCAATTATGCTCAGAACCAGGTGATGGGGAGAAGCAAGTCAGGTGGAGCAGGCAGTCCTT
GCACACTCAGCCTGTCCTCCCCAGACCAGCAGAGAGCTAGAACTGAGCCTCTAGGAGATG
GCACCTGCTCATCTGGACTCAGCGCCTGCCTCCATCCAAGTTGAGTGTCCCAAAGCAGGT
AGTTACCCCCATCCTGCTGAAAAATCCACTGAGGCTTCAACAACCAAGTGGGCAGCAGGC
TGGTTCTCAGAGCAGAGGAGCATATGGTACGAGGTGTACCACCCACAGAGGGGGAAAATA
CAGGACTGGGGGCCCAGGAATTCCCCTGACAGccattcatccaacaagtatgtgctttat
gccaggcactatgcaattgtcttatttcatctccacaaggaacctgatgtggaaagcatc
acattccccagctcatagataaagaaacaggttcagagaggtgaagagacttgcccaGTT
AGGGGATAACCCTGGGACTCAAACTAAAACTGAGGTAGCCATGTGTGTCCTAGCCACAGA
GTTCAGGCCTAGAGAGGCAGCTGCATGGGTGACCGTGGGAGGGGCAGTGGCTCTGATGGC
CCTGCAGTGGACCCCTGCACCCTGCTGGGTAGGGGTGAGTGAGGGCCTCCTTCCTCCCAG
TCCCAGTCCCTCCAACTCCTCCCTCCCACCAAAGCCTCTGCCCGGAGGCTGAGCCCCACC
CCCACTGGCCACAGCCCATCTGGTCCCCATTAGAGGTCAGCCCTGCCTGCATGCTTGCCC
GACAGACACACGTGTGAGAGCGCTCACGTTTCTCAGGGGCTTTTGTTGGGCCTGATGTGG
ATAGGGGTTTTCCTGTTGCTGCTGCATTGATGGGGGCCACCTGGGCAGCAAGACCCTCCT
GTTTGTCTGTTGGGGTGGGGGAAATGGAGGGGGGCCCACCCAACTGCTGGTCTGCCTGTT
CCCCAGGTTCCCACCCTACAAAAAGCAGGGGGTACTCAGGGCAGAACCCCACAGGCTCAA
CTATGCCTCAGAGCTTCCTAAGTCCAAACCAGGGTTCTTCCCACTACGATAGGCATCCTT
TCCTGTCCACACTGGGCTCTCTGACCACACTGTAGAGCAGAGGAGGTTTACACGTCACTC
CCAGGCTGAGGCTAAGACCTACCCCATGGCCTGGCCTCAGACATCATCCTAAAATCAGGC
TGCTCTGGCTACTAGCCCAGTCTCAGCTATGGAGGCCACTATGGCCATTCCCAGGGTGAC
CAGTGCTGGCTCCAAGTCTCTGTAACCATGCGCATGTAGTTAGTTGTATGTAGGGAGATT
GGTAGGTGCATATGTGTTGTCCTTATGTGTGTGTGTGTGTCTTTAAAGCATAATTGTGAG
AGTGTGCATGCCCCTGTTTACATTGCTGTGGGGTGCTTGTGTGCACTTGCAAGCTGGGAA
CTGCACAGCTCTGGACTCTGCAGGGACAAAGATCCCCAGTCCCCACTCAGACCCCCACAC
ACAGAGATACTGCCCTCTCCTCATGGCTGAGGGGGCAGGTTCAGGACACTCCCACCCAAA
ATGTTTCAGCCATGGGCACCAGGCTGGCTGTGGGGTAGTGGGGCAGAGAGCCTTGAGCCC
TAGCCTGGTCTCTGCCCCTCATCTGCTGTGCCTGCAGAAGGCTACTCATTGTGGCCTGGA
AAGCAGGAAATGGGGGACAGGTGTAGGCCCAGAAGGGGCTGACCTCACAATGGCACTCTT
GAGCCTCAGCCTGCCCAAAGGGCCTTGGACACATGACAGTCAAGGACCCTTTCTGACTGT
AGGACAGGAGTTACGTTTTTTGAGTTCCCAGCCATGGGCCTACCCAGTACCCACCACAGT
TCAGGAAGGTGAGAAGGCTTGGCACCAGGGCCACCTCTGCCAGGAGGCCACATACTCTGC
TGTAGCCACACAGACCTTAGGCTTCTTGGGATAGGCCTGCCCCAGTACTGTCCCTTCCTG
AGTGGTGGTGGGCAGAACCACTGCAGGGCTCACAAGCCCAGGCTGAGTCTCAGCTGCCCA
GGTTTTTGTGTCTGACTTTCCAAGGACGTTTCTCATTTCTGCAGGGGCATAACCAGTCCC
CAGGCCCAGCCCTTCCCCAGAAATCCCTTCCCTGGCTGAGCACCACAGGCCAGAGATGCC
GAAGCAGAGGAAGCCAACTGACATCCACCACCTGGCACAGCACAGCAGGGTGGGGGTGGG
GTGAACAAGGAATGGCTGGAGGCCAGAGGGTCTCCCAGTGCCTTAGGCCTCTCTCTAATA
GGACGGCAGCCCAACAACCAGCAGGCGGCCCTCAGGCACCGGGACTGGGCCAGAAGATGG
CAGACCAAGCCTGGGATCTCCATATGGACAACCCCCTCGCTTTCCAGTCCCTCACAATGG
CAGCAGCGAGGCCACCCTGCCAGCCCAGATGAGCACCCTGCATGTGTCTCCACCCCCCAG
GTAGCACAGAGATGCCTTCGGTGCCATGCCCAGAACCCATCTTAACCCTTGATCCCTCAA
ATCTCACCCAGTCCCACTCTGACCCCTGACACTTGATCCTTGGGTCTTAGCTGGTTGCAT
TCTGACTCATAAGCCTTACCAGACCCCAAGTCCACAGGGTGAAGGCTGGAACTGCATCCC
TTCCTCCTCTATTTCTTTCTCCCTCCCAGCGCTGACCCAGCCAGAGGCCTCCCGCGGAGC
CGGGACTGCAGAGTCGACCTGGGCTCCGAGGTGTACAGGATGCTGCGGGAGCCAGCCGAG
CCCGTGGCCGCGGAGCCCAAGCAGTCAGGCTCCTTCCGCTACTTGCAGGGCATGCTAGAG
GCCGGCGAGGGCGGTAAGACGCCTGCCACCTGTCCCCATCTGCCTTCCCACTCCCTGCAG
TGCCCAGGTTGCCCCCTAGCGACCCCACGTCCCGCCTCGCAGTCACCTGCCCTCTTCGGT
CTCTGCGGCCCGGTCCCACGCCCTTGCTACAACCTTGCTACGCCCTGGCTTCCCGATTCC
CTCTCCACCCCCTGTCGCTGCCCCTCACCCCACGCCCGCCAAACCCGTTCCCCAGTCTCG
GGTGCCGATGGCCCGTCTGGCGCCCAACCAAACACCCCGCAGAAATGGAGTTCTGACCTC
CTCACCCCGTTCATGCCACCTACGCTCCGGGTTTCAGGGGATTGGCCCGGGCCTGGCGGC
CCCCGGAACCTCAAGCCCACGGCCAGCAAGCTGGGCGCTCCGCTGAGCGGCCTGCAGGGG
CTGCCCGAGTGCACGCGCTGCGGCCACGGCATCGTGTGAGTAACCGCCCCCGCTGCCCCT
CCCGGACCCTAGCCTTCCAGGGCCCTGGATGCGGGCGCAGTCGTGAACCCATCAGTCACT
CGACGCTGTCCTGTCTCGTTCCCCCCATCAGGGGCACCATCGTCAAGGCACGGGACAAGC
TCTACCATCCCGAGTGCTTCATGTGCAGTGACTGCGGCCTGAACCTCAAGCAGCGTGGTT
ACTTCTTTCTGGACGAGCGGCTCTACTGTGAGAGCCACGCCAAGGCGCGCGTGAAGCCGC
CCGAGGGCTACGACGTGGTGGCGGTGTACCCCAATGCCAAGGTGGAACTCGTCTGAGCTG
GGACCCTGCTCCCACGCCTGCTTCTTAAGGTCCCTGCTCGGCCGGTGTAAATATGTTTCA
CCCTGTCCCTCTAATAAAGCTCCTCTGCTCCACCTTGAACCTGTCACCTGGCCTGCCACC
CTCCTGCGCAGGCCATGCATGGCTCCCGAGTACAGTagtatctgcttaggtgccaggcat
gtcctaggctctgggtgcagtagtgagcaggacgggtaccatgctgccctgaagggggcc
acagcctgggtggaaggcagacctgAATCACAACGGGCCAGCTCTAGTAATACGAAGGTG
AGGTCTGGGATGCTGCGTGCGGCGCGACGACAGGAGGTATGACCTGGGTGGGGTCAGGGA
AAGTCTTAGCTGAGAACTAAGAGATGAGGGAGGCACAAACTCTGCACGGGGGAACTGTGT
GTGCAAAGGTGAGCTGGGGGCGAGAAAGGCCTCTGTGGCCGTCATCGGCACTAGCGGGTT
GGGGGTGGTGGTGGGGTGCTGGCAGCCTCAGGAGCGATCGCTCCCCTGGAGAGGGTGATT
GAGTGTGGAGATCACCGGGGCCGCCGCGGGCCGTCTGCACTTCTGTTCCAGGTTTTTCTG
GCATTTTCTGTTCCAGGTTTCTTCCACCCACGAGCACTTTATTCTCCTCCGAGACCCCCT
TTTCTTCCCCTTCCTCTCTCCCCCACCAGGGGGCGCGCTTAAATTTCCAGACAGAGACCA
GAAGGAAGGTTTAGAAAGAAAAGAACACTTGCCCAGGGCAGCTTTGCCCTCCAAGAGGCT
CCCTCCTGTCTCTAAGTCAATTCCACCCCTCCTCGAAGTCCCGGCTTCCACCCCTCTCCT
CAGAGTCCCGGCGTTTACCTCGTGGTGTGTTTGCCTTGGGCCTTTCATGCCCCGGCTGCA
CACATCGTCTGTGAATTGTGGCTGTTCACTCCCGAGGATGTGTCCTAGACTCCGGGTCGC
GTGGATCTACCCTCTAGTTTACTTGCTCGGGAGAAGAAACTGACTCGTTTTATTTAGTGC
CTATTTAGCGAGCCCAGAGTAACGTACATTTGTGCTGTTTTCAATTTTGTGCTATCGCAA
ATCAcaaaaaaactgttatcaattcacattcatcatcagcacgagacccatttccttgtg
ctcctgccagctcaggatattatgtttcttttttcatttttgccagtctgttaagtaaaa
tgtcatatgcgtttgttttaatttgcatttctctgattaccagtgatgaacattcagttt
ttgagcatttatGGTGTGTTTGCTGGGTGCCTAGCACTAAGGGAACAGAGTGGTCCTCAC
T
