# Supplementary material for: Reference based annotation with GeneMapper
Source: Genome Biol. 2006 Apr 5;7(4):R29. doi: 10.1186/gb-2006-7-4-r29 (PMC1557983; doi:10.1186/gb-2006-7-4-r29)
Supplement: Additional data file 2 — A gunzipped tar file containing the data set of orthologous genes in five vertebrates (human, chimpanzee, mouse, rat and chicken) that was used to compare pair-wise and multiple species GeneMapper [file gb-2006-7-4-r29-S2.tgz › 5verts/orth112/pt1.fa]

>pt1
nnnnnnnnnnnnnnnnnnnnnnnnnnnnnnnnnnnnnnnnnnnnnnnnnnnnnnnnCGCG
GCGTCCAggcggcggcggcggctgcggcggcgccggcTCCTCAGAGTCCGGCTCAGGCTC
CGGCAGCGGCTCCAGCCCGCGATGCCCCATTCCGGGACCCTGCGCGGGCCTTCGCCCTGG
GGCTTCCGCCCGGAGGGCGGCCGGGACTTCAGCGCGCCCCTCACCATCTCACGGGTGAGT
CTGGCGGCTGCGTGGCGGCAGGGCGGTCCCGGGTCTGAGACCCGGTTCTCGCGGTCCGCC
CAGGACCCAGATCCCCTGTGTATCCGAGGCTGAAGGCGGAGGGTTGCCTAGGCGCCCCGC
ATGCTGTAGAGGCGGCTTCCAGGCGAGCAGGCAGCCCCGGCCGCCTCCTCCCACGCTGGG
CCTTCTGCCGGATCCCGCGAAGAATCTCCCAAGAGTTCACGCACCCGCCTCCCTGCTGGC
CTCATCTGGGGGAGCCACTGTGGACCCGGGAAGGACCCGCGGAGATGGGCCAGGGGTCTA
GACAGCTCTACAGAGGCCCAGAAACTCTTCAGACTCACCCCCTGCCTGAAGATCTGGGGC
AAAATGATTTAGAGCCCCCCTTCCCCTATCAGGGGTCCCTGCCGGCAGAGCTTGGTGACC
CAGGGAGGTCTGGGGTCTTCGCTGAATCTGAGAAGACAAAGGTCCATCCACTTCCCACTT
TGGGCGTGAGTCAGTCTCTCATTCATGACCTCAGTCACCCTAAGGGGAAGTGACCAGGAG
GAATTTTGGCTTCCAGGGGAAAGGGAGACTTAACTGTGAGGTTGTGAGACCCCTCCCCAC
AAGACGACACAAAGCCGGGGGCCAGGACAGCCTCAGGCCCGTTCCTCAAGTTTCCCAGGG
CCCTGCCTTGCCCACAGAGAAGGAAAAGGAGCCGGCACAGCCCTGGAGCGTGGCTAGTCT
GAGGATAGAGGAGTGGAGGAGGTGACTCAGGCCCTGTTTGAGGGGGTGCCTGTCTAGGGG
AGACAGGATCCTGGCCCAGCCTCGATGTCCTCGTGATGGAGGGCCAAAAGAGAGGACTCA
GACCCTGCCCTTGGGGGTCCCCAGCCTAAGGGACAGAAGAGGAGAGAACCCAGGCCCTGC
CCTTGGCGGCTCTCAGTCTGGAAGGAGCAGAGGAGATGACCTGAAACCATCTGACGGCCA
TCCCTTGCTCCCACACAGGCTGATCTTGTCTTTGGGGGCCTGTGTCAGAGGCACAGAGAA
GCACCTTCCCCCACCCTACTGCCACCTCTTGCCATGGGGGCTGGGCCAAGCCGGCTGGGC
TTTAAGAGACTTCTCTCCAGTTCTTGGGAGGGGGTTGGCACCAGGTGGAGCGTGGAATCA
TGGAATCCCATTTCTGGGGGCCAGGGTGACAGGCAGGCCCAGCTGTCCTAGGAGGCTTCC
CACATCTGCCCTCACTGCCAGGTCCCTGGGGCCGAGTGAGGTGGGCCTTCAACACATCCC
GGAGCCTTTCATCTCCTCTTTCCTATAGGATTCCTGCtgtgtgtgtgtgtgtgtgtgtgt
gCGCGCGCGCACGCAAGCCTGTGTCTGCTTGTGTGTGTCATGCTGTGTGTCCGCTGAGGG
GGCTGGTGGGGACACTAAGCGGGCTGGCCAGGCACCCTGGGCGTGAGGCCGCTGACAGGC
TCAGTGGCGGCGGCTGACGGCTGCAGGCGGCAGGGAGCTGAGACATCTGTTGCCCACGCG
GCTGCCTGCCCTCCGAGGAAAGGCCTCCACACGTCACAGCTGCGGCTGTGGCAGCGGCAG
CAGCAACAGCCTTGTTTGGAGCTGACTGGGGATGCAGGCCCCAGGCAGGCAGTCTGGGAG
AAGGTTTGCCAGGAAGAGCCTCCTTTGTCCCCCAAAGTCACGCGGCAGCAGCTCAGGCCC
AAGGAGCCAGGATGGCTGAGGTTGGGTTTGGGTGGGATCTGGGGAGATTTACAGCGCTGG
GGAGGCACAGGCCACAGCTTGCCTAGCAGGTACCTCTGGGGCAGGTCTACAGGGACTGAA
GATATGTGGGAGTGTCTTCACCAGTGGGGCTCAAGATCCAGCCCCTCCCTTGCTTCCAGG
ACCTCCCCTACGCGGGACCTGGTAGGGAGGGACAGCCTCACACAGACAGGGAGGAGGCTA
TCGGCCCGGCAGGGCTGGGGGCTTGCAATCTCAGCCCATGAAGCCTCCAGGAGTCCCAAG
AACATCATCCGGGGCTCCTTCCCCACAAGCTGTAATGATGGCTGGCCTTGGCCAAGCATC
CAGGGTGTGCCAGGCCCTACCCTAATGGGTGTTGGTAACAGCTCCCTCCAGTCCCTGGAG
tgagcaccaccttatgcccagcctcctgtgggggctttacatgccctgtttttctcaagt
agtccttacaacagcctttagaagtaaggactccctctggccttacatagatggagaccc
aggcacagagaggctaatgtaatcaacccagagaagcagagtggagacaggaggaatcca
ggcagtctgCAGTTTGCTGTGACTGTGTAGGACAATGTGGCACCTGGTTCTGACTTGGAC
TCCCAGCCCACCACATCTAGGCTGGGTGGAGCAGGGGCTGGGAATGCAGCCACTACTGGT
GAGGGGCTGATTCATGCCCTCAccgcccacctgacttcactgttcctgtctctgttcctt
ctttctgtttatcctgtgcttaggagctagacggatcggcctgaattctactctgtcctg
tgacttccctgcttagagccctccatggttcccagccacccaggagaaatgccagcttcc
cacccgggtgtacaagactctgcaatatctggtccctgcctcttctctgacttcatctct
tccactctcccctcactcatgatgctccggccatacaaccttccttcttctttttctcca
gatatgccattatacatgctggtccttctgcctggaacactatctctccctcagatactc
tcttttcccttaccccttttggAAGAAAAAtgcaggtgttaagagcatagttttaaattt
ggaaccaggtggcctggattgaaatcttgattcagtcttttatcaattaactatccttct
gtacttctctggacctccgtttcctgatctaggaaatgggcttgccttcaggattaatga
gataatgcatgtaaagGTGACTGGGAGAGTCACAATTTCTTGGCCTCACGCCCTCTCTGA
CCAGAACTCCCCTAGCTCAATAGAGCTGGCAGCATCCCAGCCACCACTGCTTTCAAGAAA
CTTCCTCTGCCCACAGAAGCCTGAATGCACCCCTTGTGCTGGCTGAGTCATCCTGCCGCA
GTTAGCCGCCCCCTGAAGAAAGACTCCTCTCCAGtgtggggactggggcatggcatccct
cccccaagcttctttctcttcatctgtaaaatagggatgagaacagcctctgcctcacca
ggtggttgaggggttgctgtgagctagttatgggtaaagcatagagcccaggccctggca
caaggcaggtatccatgaaggggagGAGGCAGAGGATGGCCTTGAGGGGAGGGTGGGATG
GTGCCAAGTGGGTGTCTCCCCCAGGATGACAGGCTTGCACAGGTGCCCAGGCCCTACAAA
TGAACATTAATGATGGGCTGGTTGGCTGAGGGTGTCATGCTTCAGAAGAACGTTTCCTTG
AGGCAGCCTACTTCAGGGCAGGTCAGCTTGGGCAGTGCCAACACCAGGCCTCCAGCCAAG
GAGCTGCCAGCACCTCAGCTTTGTCCACTCGCTACTGAGACCTGGCTGAACTGAGCCCAG
CTGGGCTTCCAGGAGTTCCCACCAGTAGGAGCTCCCACCCAAAAGAATGGGGTCACTGGC
AGCTTTTGAACCAGCTGGGCACTGGCTGGAGAGGCTGGGTAAGAAATCTATTTCTAAAGG
CTATGTTGGGGTCAAGGCAGGGTGAGGGGTGCTCCATGGCCTGGATTCCCCTGAGTTGCT
TACTTAGATATCTCTGTGAGTCTAACTCCACCCCCCATTCTAGCCTTCTTCAGTTGACCA
GCATTGTAAGAGCTTCTGGGTGTGAACACTGCTTGACCCCGAGGGGTCAATAGTGGCACT
GAGGTAGCCTGAGTTCCTGTCCTGCAGGGGAAGTAGAGGTAGAATTCTGACCCCCAAATG
CAGGCTGTCAGCTGGAACTGGATGGCCCTGGACTTGCTCAGGGAGGTGATGTTCAGACCT
TCCCATTTTAATTATAATGAAGTATTAACATGAACAGTGTAGGGGGAAAAGGTGGTCATG
GGAGCACACTGGGTAGTGAGATCCcagagaggctcccagaggaagtggcctctatgctga
gatctgaaggatgaggatgtgggagtcaaaggaatgttccaggtggagggagcagctttt
gcagaagtgtagaggtgagtgatatatggcgcctgtgagcaccccatagacattcacatg
gtctggacagagtgtgggtgtggaggtggggatgagagttgaaatcaagcaagtaggaag
gcaaggtcaCTAAGGGTTTGAATATTAGGTCAAGGTGTGTAGTCTGTCTGGTTGGGGCCT
TGTCTGTGTAGGGTATCTGTGATATGTCCATGCTGTGTATGTATCTGTGAGCACCTATGT
CTCCATGTGTCTCTGTGTCCCCTGCATGTCCTTGGGCACATACGCAGGCTGCAAGAACAA
CATCCATTTGTCCCAGCCCAGAGGAAGCCCTTCTCGTATATCCTCATGCCCTGCCAGGCC
TCCAGGTGCTGGAGTTGGAGGTGTTTCCAGCAAGGCTGTAGCCAGACTACATGGGGACCT
CAACCAGCCACTCGGCTTGCCCATCCACAGGCCATGCTGGTAGCAGGCCACACTGGCTAG
GTTCTGAGGTTGGAGGAGGCCTAGGGCACAGCTTGCAGCAAGGCCACATCATGACTGTGC
CCAGCCATCTGGCTTGTCTGCTCGCAGGTCCATGCTGGCAGCAAGGCTGCATTGGCTGCC
CTGTGCCCAGGAGACCTGATCCAGGCCATCAATGGTGAGAGCACAGAGCTCATGACACAC
CTGGAGGCACAGAACCGCATCAAGGGCTGCCACGATCACCTCACACTGTCTGTGAGCAGG
TATGCACAGGTGGGCTGGGCTGGGAGGATGGAAGGACGAGGTGGGCAGTTATGGGCAGCT
GGCATTTTGGGTGAGCCCAGCTTCACACAGCCTCTCTGCCTCAGCTTCTGGGTGCCCCAT
CCAGGAACAGTCCCAAGGAGTAGCACTTTCATGGGGGCCTGGCAGATACTGTTTAGAGTT
ATAGCTTAAGAAGGGAAGAAATCCCCTTTTAACTTAGACTAGAAGTGTGTTGGGGCACTT
ATGGCAAGTGTTGCAGGCAACTGAAATAAGACCTTGAATAGCCTCTGGGGCATTTGTTTC
AGTCCTTTCCCCTCCCCTGAGTGACCAGCTTGATGACCATTTCAAAGTAGTTTCTTGtgc
aacacctcatttaaccctcatttaccaacttaaaaaagggctactatagtccccacttca
cagatgagacaagtgaggctcagaaaggttagatggtgcttaaagtcacacagagaggga
gtggggtagcaaaatttgattttggggctctctcctaagactacagacccTTTACTTGGC
TGCTGACTACTCCTACCAGCCCCTCAGCTGCCCTGCCACAGCTGTCGCCACCGTGGCCCA
CACCTCTGCCCTGGTTAAATCTGGATTTGGGAAAAGTTCCCACTAAGGACTGTGTAATGC
TTTGCAGCCAATCAAGAAGGGGAGGACAGGGGGTTACCAAGCCCATCTGTGCCCCATAAA
TGATCCTGGGATAGAAGGTCCACTGGGGGTGGGGGTGGGGGGACCCAGCCTTGCTCAGGT
CCTGGGTCTTTACTCAGCTCTGAGAAGCAGTTGGCCTAAGCCTGGCTGAGTGGGATCTCC
CCACTTCCCTGCCCACCTCGATCCACAGAAGTCGGGCATAACTTATCAGCTCTGCCGTGT
TCACTGCTGAGGGGACTTCCATGACCCCCTGTGGAAGTACGTGGGCAAAGCCTCCCCAAA
CCACAACACAGCTAACCATGCCTCTGAGCTGGCAGGGTGGGAGGTAAGCCATTGGCTTGG
AGCCATTAAACATAGTGAAAAGGCCTGTGAGGTCAGCCCTGTTTGTGCTTGGCCCTGGCA
CACGGTGAGGATGCTCCATCTTTGGAGTTCAGCAAAGCTGGTCCTCATCCAGCCTCTGGA
GCCTTAGGTGCCCAGATGACCTCTATGAGCCCGGGTTTCCTTTCCCATTAATGGATCACA
TTCATCACCCTCCTCCAGACTGAGATACAGGCTGGATGGGGGAAATGTCAGCATTGCTCT
GCCCATGAGTGACCTCTGAAGCCTCCCCACTTGGCTGGGATCCTGGCCCCTGACTCACCT
CCAGCCTTGACTCTGTGTGGCTGAACAAGGGCAGCCCTAGTGGTAGTGGAGTAGTGGGGA
GGAGTGCCTCAGAGGGGGCCTGAGTCAGGAGCTTCTCAGAGTGTATGATGTCAGCGGAGG
GTGGTGGGGTGGAGGTCCccctccttctttccttccttccttccttccCCGGTCCTTTGT
TCCAAACCAGGCATGGATGGAGCCAGAGGTCCACTGACCTGTTCCACTCTGAGCATTTCA
GCCCCAAAATGTCACTGGCCATGGAGCAGATGAGAGCACATTCTCTACTATTACAGAGCT
GGGTTGAGAATTATGCTCATAATTTTACCCATAAAAGAGAGAGAGGGAGAGAGAACTATG
CTGTGCTCCAGAAAGTGATTTAATCTCTTGAGCCCATAACTTCCTCAACCAAAAATACGG
ACCATCTTGCGCTCTGGACATTGAGTGATGATGTACCAGGCCTGCTCAGTCAGAGTGAAA
ACCTGAGTCCTGCCCTGCAGCCGCCATCTCCAGCCCTCACACATGCAGACTCTGGGGGAT
CAAGACATGAGGGCCACCTTGACCTTCTGAGCCAACATTTATTCTCCTGGACACTTGCCC
ACCTGCAAGCTTTCTGACTCTGCTCCCTATCTTGCCTGGTATGCCAGGACCTATGCCTGG
CCCCCAACGACACTCCTCCCCGCCCCCACAACACACACCCACACAGCAAGGGCTCTGCAG
TAAATCAGCCTGTTGAGCTGGCTGGAGTGAGCTACCCTGTGCTCTCACTCCCGGGGTTCT
ACCCCAGACCAGCTTCCCTATCTGCCCTCTTGTGTACAGAGAGCTCTAATCCCCCCACCA
ACTCCCCCACAGAATGAAAAGTGTATCAAAGGCCCAGCTTCCCCACTGGGCTTCTTTTGC
TTTGAGCCCGAAGCCAGGCATTCAACAATCCAAGCAAAATCACACTTCCTGGGCATGTTC
TATAGGTCCAGGACCTTTCTGACATCAACTCCAACACTGAGGCCACTGATAGAGTCTCTG
TTGTCCATCACATGTGGCCCAAGGTACCTTTGCACAGCCTACCCTTTGCCTGTCATTTTG
TTTAAAGAGCCCAGCCTGGGATGGGGGTTGACACATGATTAAGCCCTTCATTCTGATCTG
ATGCATTGGGCCACATTAATGGCTCTGGGTACTTTGTGCCCTTTGACCTTAGACGTCAGG
CTTGTACTGCTCTTCTGGGCAGAACTTCAGGGAAGTTGAAGGCCAAATAGCCACACAAGT
TGTCCCAGCTTTATCCCAGAGGAGTTCTGAGTAGATAGAGGCCACAGTTAGAGCTGTGAG
TTAGGGTACCCACTTGGGAGCCTGGTTGAGGGGGCTAGAGACAGGGACTATGGGGCTGGT
GTTGCCCTGGGGCAGCAGAGCTCTAATACCAAAGGCCTGGAGTAGAGAGGTAGCCTCCAA
GGGACTAAAGAATGGGCAGAGGCGAGGAAGTGCAGAGTGAGTATGGACCATAGGCATAGA
TAGATTATTAAAACCCTCAACTGAAGGGGGCAGAAGAGGCAGGGGCAAGCTGCTAGGTCA
GTAGTGAGACCTTGAGAAGCCTCAGGAGGCTTCGTGGGGTGAGTTGGAGGGCATTATTCC
CCTTTGGTCTAACCAGCCTCACCTCATACCCACCTGCCAGTCCAGGGTCCATGCCCCTTC
CTGGCCTGCCTTCTCACAGGGCTACTGAGTGACAGGGCTGGGCCTTAGGCACGTAGCCTC
TCGGCCTGCCTGCCCTGCTTATGGCAGGTTTATGATGTTTTTCTCCCTCCTGAGTGGTGT
TTGGCTTTTAGTTTCTATGGCGAAGCAGGAATTTCCTAATGGCCTGTTTCCCATCTGGGC
TGGGCAGACTCAGTGATGACTCTGCCGGCAGCAGCAGCAGGAGGAAAGACACACCCCTCA
GAGCCTCCATTCCACCTACCCCAGAGCCGACGGACGCCTGACCCCACACCCCACCAGAGG
CTGTAGATGCCCAGAGGATGCGTGGATGGGCTTCTAGCTGGTCAATGTGTGAGGCCTGGC
TTGCAGTGCTATAAGCTGGGCCTCTTTGAGCTGAGCTTCTGTAGGCCACGAAGAGGGTGG
AAGATTAGGGAAGACACAGGGCTTCTCCTGCAGCCTCTCCAGGAACCAGACCAGAGAGGG
ATTGGGCAGCCGATGGGGACAGAAGCATATAGCCCTACCCCAGGAGGAGGGCAGCTAGAG
TTGTGGCTCATTGCCACAACAGTCACCATTGTGGTACAGGGGAAAGCACCAGAGTGGTGG
TCTTCTACCTGCAGGGCACAGCCCAGAGCCCAGCCCCTCTTGATCCTGGCTCCCAGGCAT
GGTGGGCATGGTAGGAGACATATCTGACCATCACAATTTCTGCCACAGGCCTGAGGGCAG
GAGCTGGCCCAGTGCCCCTGATGACAGCAAGGCTCAGGCACACAGGATCCACATCGACCC
TGAGATCCAGGTATGTACAGACACTGCCTGGCCTGGCCTGGCTCAGAGCATGCAGGTTCA
CCTGCACTGAGTGTCCTCACTGGGGCTCTCAGATACCCAAGACAGAGACTGAAGCAGAAG
TTTTCTCTGGACCACATCCATACCCCATCCCATGTTCCTCAGATGATGAGCACCTGGTGT
GGGCTCTGTCTCTACTCCGGGCAATCCTGGATTCTGGACCAAGGTGCCTATGATGTCCAG
GATCTGGGCTAGGCCTTGGTTTGCGGCTATCACACAGCCAGCTGGAGTTCACTCTGGTGC
TCAGTGATGCCAGACCAGGAAGAAGTCACTGTGCTTGCAGCGGGGGAGATTGGTGGCAGT
CTCAGGCTGTGGAGTGACCTCAGGCTATGGGACACTCCTCTGAGTGCCCTATCCAAGCCT
GAAGTTCTCTCCTGGCCATCCTGTGGTGCTTCTAGCAGAACTTAGGCTGCAGGCCTGTCT
GCCCAGTCACCTTTCTGTGTGTGATAGAAGTCATATCTCTGGTCCTGTCCTCAAGAAGAG
TGAGGGGGTCAGGCTGTTCTAGGGCCTTGTTTTGCCATGGCATAAGAAGTAGCCAAGTGG
GGATGACTGAGGTATCCAGAGCCATCTCTGGGCCACAGAGTTTGGGCAAGGAGACTGGGA
TAGTCTGTGATGGAGCCAGAACCATGGGACCCAGCATGTGGGACTATTGCCTCCTGGGCC
TGCCTTTGTCCACCCTCTCAACATGAAAGAAAAGGGGCCAAGGCAGGGAGAGGCTTCACT
GAACCAGAGGGAAGGATGTGCCCCAGCTTCTCCCTCACTATCTACCTCAATCCCATCTTG
CTCTATTCCCTACACTGCCTGGCTGGCATCCCTGGAGCCAGATGCTTACCACCTTCCAGG
CAGTGCCCATTCTGGCAGGGGAAAGGCACTTAGAAGTTCTGGGCTAGGGGAAGCCAGggg
ccaaaggagcccagagtagtcacatgactcagacaaggagtcaaggagtgcttcctggag
gaaggggtattgaagccaagacctgaagggctaggaatggtaaggcaggcaaaggggtat
agggagaggaagtgtggcccagaggtgaggtcttgcaccacaagttcagagaaaagaaag
gtccaggggaagggaggacaagatggaaggagtgagaggacagaggtgagagatgaggtG
GTGGAGCAGGGCCACAGAAAGGTTCTTGGGCTTCTCTATCCTGGACCTCAGCTGTTCTTA
CAGGGATTCATGGCCACATCTGTGTCTCAGAAACTTGCTCTGATGGCCCCATGGACCCCA
GACCTTAGGGGTAGGGGTACATGTTGCCATAGACAAATGAGCCAGGTTTGCCACAGGCCA
GAAnnnnnnnnnnnnnnnnnnnnnnnnnnnnnnnnnnnnnnnnnnnnnnnnnnnnnnnnn
nnnnnnnnnnnnnnnnnnnnnnnnnnnnnnnnnnnnnnnnnnnAGCAGCAGGGTGTGGGC
CCCAAGCTCATGCATGAGGCCCAGCCTCCCTCAGAGGTAGCAGTGCCAGGATGACGTGGT
GGGGAAGGGGTTCAGTCTTCCAGAAGAGGCTCAGGGCCGGTGGGCTTGGGAGGCTGGCGA
CTGTAGAGCAGCTCCCCCTGCCCCCACACTTGTTCTCATTGACTCCCTTGAAGACCAGGC
TGCCAGTGGCTCAGACTGGAGAAGGAGGGAGTTTCCACAAGCACCAGGGCAGCCCCTCAG
CTGCTGCCCCACTTTTGTACTTAAAAGGTCATGGGCTCCATGGGTGGTGACAAAAACACC
CCCACCCCACCCCTGCAGGGCTGAGTCCTTGCTAACACAGACACAGGGCCCATTGTCCCT
ATGCTGCTCCCACCCTCTGCCTGAGTGGGGGTGTTGGGGAGGGGGTGGAGCTAGCTGGAG
CCATCGAGGAGGAGGAAACCACAGTTGGCCCTAGGACCAGCACAAGGTGCCCTGGCACAC
ATCCCCGAGTGGGATGGGACAGGGCCAGCTGGAACTTCAGGCCCACCTTCCCTGTGGGGC
GATAGGAGAACCTCCTTCTCTCAGGCCTCTTGTGGGAACACAGGAGGCACTTGGCCTAGC
CCAGGGTGGAGGAAGGATAGTAACTTATTACTATCCTTCTGGGTTAGTAGGGTTTTCTGG
AAGGAGTGGCAATTATGCTCAGAACCAGGTGATGGGGAGAAGCAAGTCAGGTGGAGCAGG
TAGTCCTTGCACACTCAGCCTGTCCTCCCCAGACCAGCAGAGAGCTAGAACTGAGCCTCT
AGGAGATGGCACCTGCTCATCTGGACTCAGCGCCTGCCTCCATCCAAGTTGAGTGTCCCA
AAGCAGGTAGTTACCCCCATCCTGCTGAAAAATCCACTGAGGCTTCAACAACCAAGTGGG
CAGCAGGCTGGTTCTCAGAGCAGAGGAGCATATGGTACGAGGTGTACCACCCACAGAGGG
GGAAAATACAGGACTAGGGGCCCAGGAATTCCCCTGACAGccattcatccaacgagtatg
tgctttgtgccaggcactgtgcaattgtcttatttcatctccacaaggaacctgatgtgg
aaagcatcacattccccagctcatagataaagaaacaggttcagagaggtgaagagactt
gcccaGTTAGGGGATAACCCTGGGACTCAAACTAAAACTGAGGTAGCCATGTGTGTCCTA
GCCACAGAGTTCAGGCCTAGAGAGGCAGCTGCATGGGTGACCGTGGGAGGGGCAGTGGCT
CTGATGGCCCTGCAGTGGACCCCTGCACCCTGCTGGGTAGGGGTGAGTGAGGGCCTCCTT
CCTCCCAGTCCCAGTCCCTCCAACTCCTCCCTCCCACCGAAGCCTCCGCCTGGAGGCTGA
GCCCCACCCCCACTGGCCACAGCCCATCTGGTCCCCATTAGAGGCCAGCCCTGCCTGCAT
GCCTGCCCGACAGACACACGTGTGAGAGCGCTCAGGTTTCTCAGGGGCTTTTGTTGGGCC
TGATGTGGATAGGGGTTTTCCTGTTGCTGCTGCATTGATGGGGGCCACCTGGGCAGCAAG
ACCCTCCCGTTTGTCTGTTGGGGTGGGGGAAATGGAGGGGGGCCCACCCAACTGCTGGTC
TGCCTGTTCCCCAGGTTCCCACCCTACAAAAAGCAGGGGACACTCAGGGCAGAACCCCAC
AGGCTCAACTATGCCTCAGAGCTTCCTAAGTCCAAACCAGGGCTCTTTCCACTATGATAG
GCATCCTTTCCTGTCCACACTGGGCTGTCTGTCCACACTGGGCTGTCTGTCCACACTGGG
CTGTCTGTCCACACTGTAGAGCAGAGGAGGTTTACACGTCACTCCCAGGCTGAGGCTAAG
ACCTACCCCATGGCCTGGCCTCAGACATCATCCTAAAATCAGGCTGCTCTGGCTACTAGC
CCAGTCTCAGCTATGGAGGCCACTATGGCCATTCCCAGGGTGACCAGTGCTGGCTCCAAG
TCTCTGTAACCATGCACATGTAGTTAGTTGTATGTAGGGAGATTGGTAGGTGCATATGTG
TTGTCCTTATGTGTGTGTGTGTCTTTAAAGCATACTTGCGAGAGTGTGCATGCCCCTATT
TACATTGCTGTGGGGTGCTTGTGTGCACTTGCAAGCTGGGAACAGCACAGCTCTGGACTC
TGCAGGGACAAAGATCCCCAGTCCCCACTCAGACCCACACACACAGAGATACTGCCCTCT
CCTCATGGCTGAGGGGGCAGGTTCAGGACACTCCCACCCAAAATGTTTCCGAGCCATCAG
GGCACCAAGGCTGGCTGTGGGGTAGTGGGnnnnnnnnnnnnnnnnnnnnnnnnnnnnnnn
nnnnnnnnnnnnnnnnnnnnnnnnnnnnnnnnnnnnnnnnnnnnnnnnnnnnnnnnnnnn
nnnnnnnnnnnnnnnnnnnnnnnnnnnnnnnnnnnnnnnnnnnnnnnnnnnnnnnnnnnn
nnnnnnnnnnnnnnnnnnnnnnnnnnnnnnnnnnnnnnnnnnnnnnnnnnnnnnnnnnnn
nnnnnnnnnnnnnnnnnnnnnnnnnnnnnnnnnnnnnnnnnnnnnnnnnnnnnnnnnnnn
nnnnnnnnnnnnnnnnnnnnnnnnnnnnnnnnnnnnnnnnnnnnnnnnnnnnnnnnnnnn
nnnTTAGGCTTCTTGGGATAGGCCTGCCCCAGTACTGTCCCTTCCTGAGTGGTGGTGGGC
AGAACCACTGCAGGGCTCACAAGCCCAGGGTGAGTCTCAGCTGCCCAGGTTTTTGTGTCT
GACTTTCCAAGGACATTTCTCATTTCTGCAGGGGCATAGCCAGTCCCCAGGCCCAGCCCT
TCCCCAGAAATCCCTTCCCTGGCTGAGCACCACAGGCCAGAGATGCCGAAGCAGAGGAAG
CCAACTGACATCCACCACCTGGCACAGCACAGCAGGGTGGGGGTGGGGTGAACAAGGAAT
GGCTGGAGGCCAGAGGGTCTCCCAGTGCCTTAGGCCTCTCTCTCATAGGACGGCAGCCCA
ACAACCAGCAGGCGGCCCTCAGGCACCGGGACTGGGCCAGAAGATGGCAGACCAAGCCTG
GGATCTCCATATGGACAACCCCCTCGCTTTCCAGTCCCTCACAATGGCAGCAGCGAGGCC
ACCCTGCCAGCCCAGATGAGCACCCTGCATGTGTCTCCACCCCCCAGGTAGCACAGAGAT
GCCTTCGGTGCCATGCCCAGAACCCATCTTAACCCTTGATCCCTCAAATCTCACCCAGTC
CCACTCTGACCCCTGACACTTGATCCTTGGGTCTTAGCTGGTTGCATTCTGACTCATAAG
CCTTACCAGACCCCGAGTCCACAGGGTGAAGGCTGGAACTGCATCCCTTCCTCCTCTATT
TCTTTCTCTCTCCCAGCGCTGACCCAGCCAGAGGCCTCCCGCGGAGCCGGGACTGCAGAG
TCGACCTGGGCTCCGAGGTGTACAGGATGCTGCGGGAGCCGGCCGAGCCCGTGGCCGCGG
AGCCCAAGCAGTCAGGCTCCTTCCGCTACTTGCAGGGCATGCTAGAGGCCGGCGAGGGCG
GTAAGACGCCTGCCACCTGTCCCCATCTGCCTTCCCACTCCCTGCAGTGCCCAGGTTGCC
CCCTAGCGACCCCACGTCCCGCCTCGCAGTCACCTGCCCTCTTCGGTCTCTGCGGCCCGG
TCCCACGCCCTTGCTACAACCTTGCTACGCCCTGGCTTCCTGATTCCCGCTCCACCCCCT
GTCGCTGCGCCTCACCCCACGCCCGCCAAACCCGTTCCCCAGTCTCGGGTGCCGATGGCC
AGTCTGGCGCCCAACCAAACACCCCACAGAAATGGAGTTCTGACCTCCTCACCCCGTTCA
TGCCACCTACGCTCCGGGTTTCAGGGGATTGGCCCGGGCCTGGCGGCCCTCGGAACCTCA
AGCCCACGGCCAGCAAGCTGGGCGCTCCGCTGAGCGGCCTGCAGGGGCTGCCCGAGTGCA
CGCGCTGCGGCCACGGTATCGTGTGAGTAACCGCCCCCGCTGCCCTTCCCGGACCCTAGC
CTTCCAGGGCCCTGGATGCGGGCGCAGTCGTGAACCCATCAGTTACTCGACGCTGTCCTG
TCTCGTTCCCCCCATCAGGGGCACCATCGTCAAGGCACGGGACAAGCTCTACCATCCCGA
GTGCTTCATGTGCAGTGACTGCGGCCTGAACCTCAAGCAGCGTGGTTACTTCTTTCTGGA
CGAGCGGCTCTACTGTGAGAGCCACGCCAAGGCGCGCGTGAAGCCGCCCGAGGGCTACGA
CGTGGTGGCGGTGTACCCCAATGCCAAGGTGGAACTCGTCTGAGCTGGGACCCTGCTCCC
ACCCCTGCTTCTTAAGGTCCCTGCTCGGCCGGTGTAAATATGTTTCACCCTGTCCCTCTA
ATAAAGCTCCTCTGCTCCACCTTGAACCTGTCACCTGGCCTGCCACCCTCCTGCACAGGC
CATGCATGGCTCCCGAGTACAGTagcatctgctcaggtgccaggcatgtcctaggctctg
ggtgcagtagtgagcaggacgggcaccatgctgccctgaagggggccacagcctgggtgg
aaggcagacctgAATCACAACGGGCCAGCTCTAGTAATACGAAGGTGAGGTCTGGGATGC
TGCGTGTGGCGCGACGACAGGAGGTATGACCTGGGTGGGGTCAGGGAAGGTGTTAGCTGA
GAACTAAGAGATGAGGGAGGCACAAACTCTGCACGGGGGAACTGTGTGTGCAAAGGTGAG
CTGGGGGCGAGAAAGGCCTCTGTGGCCGTCATCGGCACTAGCGGGTTGGGGGTGGTGGCG
GGGTGCTGGCAGCCTCAGGAGCGATCGCTCCCCTGGAGAGGGTGATTGAGTGTGGAGATC
TCCGGGGCCGCCGCGGGCCGTCTGCACTTCTGTTCCAGGTTTTTCTGGCATTTTCTGTTC
CAGGTTTCTTCCACCCACGAGCACTTTATTCTCCTCCGAGACCCCCTTTTCTTCCCCTTC
CTCTCTCTCCCACCAGGGGGCGCGCTTAAATTTCCAGACAGAGACCAGAAGGAAGGTTTA
GAAAGAAAAGAACACTTGCCCAGGGCAGCTTTGCCCTCCAAGAGGCTCCCTCCTGTCTCT
AAGTCAATTCCACCCCTCCTCGAAGTCCCGGCTTCCACCCCTCTCCTCAGAGTCCCGGCG
TTTACCTCGTGGTGGGTTTGCCTTGGGCCTTTCATGCCCCGGCTGCACACATCGTCTGTG
AATTGTGGCTGTTCACTCCCGAGGATGTGTCCTAGACTCCGGGTCGCGTGGATCTACCCT
CTAGTTTACTTGCTCGGGACAAGAAACTGACTCGTTTTATTTAGTGCCTATTTAGCGAGC
CCAGAGTAACGTACATTTGTGCTGTTTTCAATTTTGTGCTATCGCAAATCAcaaaaaaac
tgttatcaattcacattcatcatcagcacgagacagtacccatttccttgtgctcctgcc
agctcaggatattatgtttcttttttcatttttgccagtctgttaagtaaaatgtcatat
gcatttgttttaat
