# Supplementary material for: Reference based annotation with GeneMapper
Source: Genome Biol. 2006 Apr 5;7(4):R29. doi: 10.1186/gb-2006-7-4-r29 (PMC1557983; doi:10.1186/gb-2006-7-4-r29)
Supplement: Additional data file 2 — A gunzipped tar file containing the data set of orthologous genes in five vertebrates (human, chimpanzee, mouse, rat and chicken) that was used to compare pair-wise and multiple species GeneMapper [file gb-2006-7-4-r29-S2.tgz › 5verts/orth112/rn31.fa]

>rn31
TCCGACAGCTGCTCCGGGAGCCCTGCGCGCCGTGGTGTTCTGTGCCTTGCCGGTCTGTTC
CCTCCGATTGTGCCTAGCAATGACCACCCAGCAGATTGTTCTCCAGGGCCCGGGACCCTG
GGGTTTCCGACTCGTGGGCGGCAAGGACTTTGAGCAACCTCTCGCCATTTCCCGGGTAAG
AGCGTCTTGGGACGCGCGTGGGAACCGGGTGGTTTCGTAGGGTGGCGGTGCGCTGGGTCC
CGAGGGAAGACGGGGAGGCTGGAACTCGGAGGGGATCGCGGTGGGGCGCATCCAGGTGCG
CTCTGAGCCGAGCACTCTATGCCATCCGCCATCCCTTCCCAACCGCCGCGCTCCGGGGCA
AGCGGGCTCGGTGCGCGCCGAGTCAAGGCCAAAGGCAGTTTTCTTTCTGCGCCCCGGAAG
CGAGGCGCGGCGCGGCAAGCAGACAAGCAGACAAGCTTTGTGCCTGGGCGTGGAGACCTG
GGGCTCAGCAGACTCTGCGCTGGGAGTTAGCACGCCTTGCTCTTTACAGTGGAAGAGTTG
GGGAGAGCTGATCGGAAGCAACAGAAAGTCCTGCAAGGTGAATAGGAGTACGAAGAGTTT
CCCTGGAAGGCGAAAGGGATTCATTTAGCTAACAACTGAAGCAATTTTACACTCTTCGGA
TTTGATCTGTGGCTGGCTCTCAGCTCCGTGAAACACTGGAGTTGGGAAATAACCCCAGAT
AAAACTCAGTCGTCTTGCCTAAGGTGGTTAGATCACCTTTTTGCCCTCCAGCTTATCGGT
GATAAGCCCATTTCCTTTTGGGGAAGAGTACCAGCGGTGTGTGGTGGTGATATCTGAAAA
CTTCTTAGCTGGGTCTCACCTCTGGGAGAGGCAGCGGCTCAATCTCAGACTGCTAGACCT
GTCACCCATGACTGAAATGCAACCCCTTGTTAGACTCAGGCTCAGTATTTGGAGGTCCAC
CCTTTGGCCATGTGAGCTGGGCCAAACACAAGGAATGTGTTTCAGTGAGAGTCAACATTT
TTAGATTTTTTTTAGCCCCTTTAGATATAAGGTAGgtgtgtgtgtgtgtgtgtgtgtgtg
tgtgtgtgtgtgtgtgtgtgtgtgtgACTCGCGCTGCACGCTGGGGTCAGGGGTGTTACT
AAATATCCTTTAATTAAGGAGAGACAATGCCTGGTCCAGAGGGACCACATTCCATTCTTT
GGTACATTTGTGTGCCGAAGCTGACCTTAAACTTGCTCCCCCAGTCTTGTAAATGTGTTT
TGTTCCCCTCGGAGGGGTTCTGGGTGGGAAATGGAAGTGAAAGATCCCAATGGGTCCTTT
TGACTTATGGCTACGCCTCCATCAGCTGAAGGACTTAGGTGGGAGCTGTGGAAGCATCTC
GACCCTTCTTGGCTTTTCTGCCAACCACGGTGCCTGTCACTCAATCAGGCTTCCTTACAG
GTGGGCCTGGCCTAGGAAGGGGTTCTTTGACCATCGGACTCCAAAAGAGCAGGCAGCCCA
GTGTTAAGTCTTCCACTTGCCCATCTTGTCTTCTAGAGATTTCTTTGTTATTGTTATAGA
AGATGTGAGCTGTTTTCCCATACCCCAGCCAAATTTTCAAGCATGGGATCTGTGCTTTAA
TCAATATGGGCCTCTTACTCTAAGCCTAGCCCAGGACTACACCCGATTGTGCCTGCCTAG
TGTATCCTGGCAGACAGACTACAAATGCTTGCCCGTGGAGGGCACTGCCTCTGCACATTT
AGAGTTCGTTACCTCATAGTCTAGTTGTTCTTCCTCTTTGTGTCTATAATTAACCTGTCA
ACTTTCTCCACTTCTGAGAAACTTTCTTTTTATGCAGGGGAGGATGGATTGGCAGTCTGT
TGAAAGGATAGTCGTGGCTTGTCATTTTGGCTGCTTCTAAAATGTCTTAATGCCAACTGG
GAGTATAGCTCAGTGTTGCACTGGACAAGGTGTAGAAATGAAGATGGTATGGAGTGGAAA
ACACATTGCTTTGGACCTTCCTGaattaattagtcaatcaattaattaattTTACtcttt
ttttcctttcttttttcttttctttctttctttctttctttctttctccatttctttctt
ttttgttttagatagcatctcatgtgtctcaaaatggcttttaactctgtatatagccaa
ggctgactttgaacttctgatcctcctgtctcgtctcctgaggattgaatccagacattg
tgtgtggtaggcaaaccttctaccaattgagctacatccctagcaccTGATTAGTGTATT
TTTTTAATACTCCACCATCATGTTGAATGAACAGACATCTCTCTGCCCGTGCAAACTCCT
CAGACCTGAGAGGAAACAGCTCCTGAGGGAAGCCCATTTTCATTATGACTTTGGCAAGCA
TTTTAATCAAAAAGTGAAAGTGACTCAGAGACACTGGGACTCAGTCTCACTTGTGATACC
TGCTATAATTTACCTTCACCTTACGACTTAGGGATGAGAAAGTGGTTGTCAGGGAGCGAC
TGTGGCCTGGGTGGTCTAGGAGCTGGTGCTGCCTGGAGTCAAGTTCTCATCCAAGCTGCA
CCGAAGGTGAGGACCCAAGAGTGTATATTTTTAAATCACTGCGGTAGGGTAATGGCACCC
TTGGCTACCTGCTGAAGAATGCAGAGTGCTCCGTAAACAGTGAACAATGGTGAGGTGTGA
GCCTTGGTAAAGAGCTCTGCCTGCCTCTGGGCTGCTGTGTGCTCCATTTATCCTCCTGGA
CAGATAGAGTTTGCTAGCATGGTTTTGTGTGTAAGTAGACTTTCAGTCTCCACACCAAAG
CAAGCCATAAAATTAGGCAGGTAGAGGAGTGCCTCTTATTTAAATAGCCATGTTTGCTTT
CCCTTGCATGGATTTTTCTGGTATCAGCACCAGGCTTTCGTGAAAGCGCTAAAGCAGAAT
AGAAGAACTCCGTACTTGAGGGGCTTGGAGATACTTTTTCCCCAGATGCtgtctcagtca
ggacttctgttcctgcacacacatcacgaccaagaagcaagttggggaggaaagggttta
ctcagtttccacactgctgttcatcaccaaaggaagtcaggactggaactcaagcaggtc
aggaagcaggagctgatgcagaggccatggagggatgttacttactggcttgcttcccct
ggcttgtttaggttgctctcctgtagaacccaagaccaccagcccagggacagcaccacc
cacaatgggctaggccttcccatgacagctgggtctcgtggaggcgtttcctcaactgag
actcctttctctgtgataacttcagcctgtgtcaagttgacacacagaaccagccagcac
aATGCGTGTTCACTGATTATAAAATGAACACCTGTACTGTCACACCCTGATCAGGGCATC
TGATGGCGGTGCATGGAAGCCTGGTAATCACTCTGTGTTTTTCTTCATAGTTTTACTGAC
CAAATAGATATCCTAAGCACTGGATGCTGAATTTTGCCTTTTTAAAAACACAGAGCACTT
TATATGCATTGCATGTGTGGTTTCTAGTGCCCCTTTGTGGTTTCATCTATGTTACTGTGA
GAAATTTAAGACTCACAGCCCACATTTCTAATTATAAATGGACATAAAGAAGTTTTTTTC
CCATTTAATATCTCATTTAAAGGCTCCTATCTTTGAGTCCCTGGTGTTCCATCAACTTAA
GATTTCGCTGCTTCCTGAAGTATTTTTCTGCACtgtgtgtgtgtgtgagtgtgtgtgtgt
gtatgtgtgtgtgtgtgtgtgtgagagagagagagagagacagagagagagagagacaga
gagagagacagagacagagacagagaAATTTCCCTCCTCTTACAATTTTTTATTTCCTCT
AGTAGCTTTCAAGGGAAACCTTCAGAGAATCCACACCCATGCTGAAATTGCTGGCTGCTG
TGCCCTGTTGACTGTTTTTCTCTCAGGCAACTGACCAAAGACAGGAAGAGGTGGGGCCAA
AGATAAGGGGTGCTCACAGTTGGAGCTGCCACTTATATGCCCCTTGAATCCTGGGGAACC
CTTTGCTGAGAGCCTGTGGTTTTATAGTAAGTGCTTGTGTCCTTTGTCCAAGGACCCCAT
GGGGATGCTTAGTAATGGTTACTCTGTAGCCTGAAGGTCTTTTCTGATTTTCAAGAGGGT
TATTTCCAGATTCAAGTAGATATTTACATCATGTCATAAAGTTGGAAGAGCAGGGCTCAT
CAGTCAGGTTATAAAAAGGAAGACAAGTCTAAAACTGCCCGGTGTGTATTAAAGGCCGGG
AGCTGCGTGCCTGCATTGTGTGCAGTAAATCACCTCAGAAACCTTAGCCAATCAAGGCTG
GGAGAAGGGAGGCAGATGAATCCAAGGGAGTGGCCTGAGGTGGAAGCTTGAGTCTCTCTT
CCCCAGTCTCTAGGATACTGGGTTAATTTTCTTTTTAAAAATTAGTTCTGATTATTTCTT
TAATTTTAAGATTTGTtttatttattgattgattgattgattatatagtctgctacaagt
atgtttgtgcactatgtgtaccttgtacgtgtaaaggtcagaagagggtgttggattccc
tggaactggagttacaggtgttcgtgaggggttatgtgggtactgggagctaaacccagg
tcctctgtaagagcaataaatattcccaaccactgagccaactctccagctccGTGATGG
TTAATTTTATTGAAGAATAAAATAAGGACAATAGCTCTCAAGATGCTCTGTCTGGGAGGT
ACTCTCTAACTGGGAAAGTCACCCAgtgtgtgtgtgtgtgtgtgtgtgtgtgtgtgtgtg
tAGGTTGGGGGGGGTGAGAGGGTGGGGCCAGGCTCAGGCTGACTTCCAAGCTACCTACTA
TCCCCCAAGCCATGCCAAGTTAATGTTCTGGGTGTTCTGTGGAGGAGAGCAAGGCTGGTT
GATATCATTTACTTTGTGTATAGCGGGGAAAGTTGAAGTGCCCTCAGGTTGGGTAATTTG
TTTTCATTTACATTAAAAAAAAGTTGACTCAACTAGGCTTGTTAACTTCCTTGTAACAGA
GTGATTAAGGTTATGAATGCTCAAAAGCGCTTATCTTATAAAATTAATTTTCCGAGCGCG
GCCTATTTCTAATGGGTCTCCGAGAACAAACTGAGGAAGGAGAAGCCAAAAGGATGGGAC
CTGGTACTGTGCTCAGTGTAGGAATCCAAGCAGGGCTCTTGTCCCAGGAGCTTGGTAGGT
GACCCTGTGACCCCAGTGCAAGTCTTGTTTGTTCTCTGTAAAGATGATGAGATgataaat
gactcagtggttaagagcacacgctgctcattaagagtacccacgtcaggtggttcacag
tcgctccagctccaggagaacactctcttccggcctcttcagagagcagcacacacttgg
gggaggaggcagatataaattaaaaaaaaaaaaaGATGATTAGCAAGTAAATCAGCTGTA
TTTGTATCTACCTGAATAACAGAGCCCAGCATCTCCCATAGCATTATTTGTGCCTTCAAC
TATGTAAGAAAATGTACTATAAATTCCAGGGGTATTTTCAGATGGACTTGTGTTGCTAAT
CATAAAGCATATATATCTGTATCTATAAAAAATTCACATGGGAAATATTTATTTTATCta
atcagaatatttatacagtaggcctttttatatgaaagacactactctaaatatcttcta
gtaatcttcatgaatacctagtgaggtaggtacatcgaagagtttcattttacagagaag
tgaagcatggaaatattactcacctgtgtcatacagcatagctaggcccgctatgtgctc
ccagggcctctgctctcaaagtcAAATATTCTAATAGCTTCTAATACGTCATGCTCTGCT
AAGCACATACTTGCGTTACCCTCCTGCATACCCTCTATAACCCATGACCACCCGGAGTAC
AGGACTAAGCGCGTTGCCAAGGAGGCTGCCAGGCAACCTTGGTCGATGTTCTGCTTTCTG
ATAAGCCACACAGTGAATATTGTCTTGCCAACAGTGTTTTTCAATGCAGGACTCCAGGAA
AACCTAATGCTGGTCCAAGTGTCAGTGTCAGAGATAATGACCCTCCTGGGCTTCTTACCT
CAGAACCCCTTGCACCTTGAGCTTTGGCTGAGGTACCTGTGTCATTGCCCTTTAGCTCAG
TGCAGCCTGGGAAGGAGCTTTGCTTTTCCTTGATCCTTCAGAAAGCCTGAGGCCGCAGCC
TCTCCTGGCAGAGGTTTTGTAAATTCTGGGGTCCTAAACCCTTGGGGGACACAGAATGGA
AGGGCAGAGGAGCTAAGGACTGGTTAGAGATAGGCTTGTCTGGGGACAATTTATGGCAAA
TGGGCATAACTAGGTATATCCATGTCGTTGAGCCAAGTTCAAAATCAGTGTACCTAtgtg
gcagttggaataagaatggtcctcccccccaggcttatatgtctgaatgcttagttacct
ggggatggtattattttattatttgagaaggattaggaaggtgtggcctttttggaaaaa
gtgtgtcactggggatagatagacttggaagtttcaaaaccctgtgcaggaccagtctct
ctctctctctctctctctctctctctctctctctctctctctctgctttttggatcaggt
tgtagctctcaacattgctctagcaccacaggtgccatcatgccagactaaacagacctg
aaactgtaagcaagccctcgactaaacgcttcctttgataagagttgccttcgtcatggt
gtctctgcacatcagtgggacagtgactaagacGACTGACAATAGCCTGACACAAAAGAG
CTAGCAATTTCTGTGTGGCTTGAGCACTCTTATGGTGAATGGAGTGGACACTCACTCATC
AATCACAAGGTTTGTGGGGTACAGCGCACTCCTTCCATTGTATTGTGCCACCGTAGGCAC
GAGAAACAACACACTGATCTCGTGAGAGGCCAGCTTCTGAGTAGAGTTTCATTTTCATAG
ATGTGGTATCGAGTTAATTAGCATATATAAGGTAAGATAGTAAGGACACAGATATGACTC
CTGTAAGATAGCAGTGCCTAAATATACATTCGTGGATTGAGTTCAGATGATGACTCGCAT
TATTAAAAGTATTATAAAAGTACACATACTTCTAAAGCTAAAATGCCTACTATAACCCTG
CAATTCTGGTTAAACAGAAGCTAATCCATGTGAGTGTCCAGAGACCTGCTTGAGAACTCC
CTACAGCACATTTTCCAGTAGCCTCGAGTTACAAAAAAAGTTCCACTTATTTTGTACGTA
GGAGGGTTTTGTCTCCATGTACATATGTGCAACACGTGTATGCCTGGCACCCACTGAGTT
CAGGAAAggatgttgaactgagcttgggtccctctgcaagagcagcaagcgctcctaact
tctgagctgctctcccgccccAGTAATCCTAATTTTTAAAAGTAATTCAGATGACTGTTA
CCAACGACAACGATGTGAAGTCAAATGCTGATGGAGCCACATGACCTAAAAACCCCACAA
CGGGGTTGGCAAGGTAAAGCGGGGCACAGGTCCAAAGTGAAAGTCTTGGATGTCAGAATC
GGGGCAAACCTTCGCAGAAAGGTTTGTGTCGTGAGATTTGAAGGTTCGGTTCCTTTATTG
GGTGCTATGTGTCCATTGGTAAGTCTTTTTGGGGGTTGGGGGGGAGTCATTAGTCATTAT
GGCGATGGTTTGTGTTCTTGTCTGTGTGCACGTTATACTTCATAAGTGTCTGTGTGGTTG
CCATGAAAGATGAAGAAGCCGGGCATGGGGGGctcaggaggctgaggcacaattgctgca
agtttaaaaccttgcgtgatctagtagtaagttccagtttaggccaagatgtaaatgtga
ggacctctctgatgaaaaGCGAGGAAACAGCCCCAAATCCATCAAAGCAAAAGGTCAAAT
GGACAAGGACGGGAGGGCAAAGGTAAATCTTTTCCCAGTGTACTTCATGGAGACAAACAC
TGTTAGCGTCCGGTTATAAAAACTTCCCAGCCTGCTTTTCGTGTAAGCTACATTTTCAGA
GTTAATTAGTTAATCTCATGGTGGATTATGTAGACTTTATTTTTCCGTATTTTCCATCAT
AATTTTGTTACAGCAAATGAGGAGTTAAAGGCAGCTTGGGATCCTGGGGAAATGTATTTt
ctggctccagctggatggaggttcaaaccctggtcttgtccactccttacatgtgtgtca
gcgacaggtcagcccctgaaaactcaccagctgttcaccagatgtttccaaagtgggaat
aatagtatttagttccaaaggttattgcaaggaCGGAGCTTAGCATGCTGGGAAAGTAGT
AAGTATCtgtgggaccatgagaggtagcttgatccccagttgagctaaggcctaaagccc
tagaatccctgagtcactttgcctgttccctggcaccaggtcgctaccactagctgcagt
cccccatagatttatggccatcagtcatataagggcaatgccccaagccccttcacatgt
agaggacatgacctgtggtcacataggctcaagacagatctccattttaatgaggtaccc
aaaagcctgggagcttaatcaatacgctttccttcccagacattcctttctacaaaaggt
atttaatctcaggcccaccctaagaagcagtgtatggctttgctcatccactttccgaca
tgacaaaaaaatgacttagaaccatggactgcctcttctcatcgggatccaccatgggga
gctgtggaaaaggcctttgcctacagagctactgtctaatctcccatagaagacctctct
acactcccaaccatggccacaaccaagccaagttcaagcctcaagctagcaagacttttg
actctccctgtgggaccagctggccctctctccacctccttggccctaggctagatccag
cccatgcctccaagccagcttccactgtcctacacctcagattgcacttccccaccctca
gcggtgtcctaggccttccctacacctacctagcaacagtgtgggataagccctgggttc
tgcctctcTGTGACGGAGCAGATGCAGGACCCCAAAACCCTAGCATCAGGATAGGGTATA
CTGTTAAAGAAGTTCCTTtcccttcctccctccctccctccctccctccctccctccctc
cctccctccctccctccctcccttcctccctccctcccttcctccctccctccctccctc
ccaccctccctcccccccctcccttcctacctGtatgtgagtgctctgtttgtatgccgg
aagaggacatcagatcacattagagatggttgccaaccatgtagttgcagggcctctgga
agagcagccactgctcttagctaagtcaactctccagcccTCTGTTAAAGAAGGTTTAAT
AGTAGCTACTATTTTTTTTAAAGTAATTGAAAtgtttttcctttcaaatatgggtatttc
ccccatgtgtacttgcaccacatgtgtgtctggtgctcctggatctcctagaactggaga
tccataaggttgtaaactgctgtatgggcgctgggaatctaaccctggtcctctggaaga
acagccggtgctgttatccattgagccatctctttaTTTTGGTTTTAAgtgtgtgtgtgt
gtgtgtgtgtgtgtgtgtgtgtgtgtgtgtgtgtgtAGGTGGAGAGgtgagggcaggccc
ccacagggtccagaagggggtgtcagatccccatgtagtagagttacagacagttgtgaa
ctatgtaacatgggtgctgccaaccatattctggtcttctgttaaactatccactcaatc
cacaggccatctctccagcccTGATACtgttttaaaccctttaacctttccagcaaccta
atgagattgacaccgttgtcaatgtcatttgatcagtgaaggaatggaaacggccagaac
agttTGCAAAAGTGAATGTTGAGGTTTTAGTTGTGGGTGACAGTGGATAGGGCTGCTTTA
AAGCATGGATATTTGTCATAGGCTTTTGAATGCTTGAGAACTAATGACTTACTGAGAAAC
CGGGGTATTCTCTTTACTGCCAGCTCTTTAGCCTTCCTGTCTTGCTTGAATGGTGATAGC
TCAGACCAAGAAAGCGGCCGAGTCTCGGTGAACTGACAACTTCGTTTTGCACTGAGCATG
AAGGGAAGCTTGCTTATCGCACAGCTCATCCACACGCTCCCAGTCTACTTAATGGCCTCA
TTTCCTGGAGAAAGTGGTTATGGACTAACCGAGAACATTCTGAAGTAGTATCGTTTCAGG
CCAAACTAAGTGTTGTCATGCAGGGTTTGCAGCTTTGATGTGGTTCTGGGGTCTGGGTGG
CAGCCTGGACCCACAAACTGCAAACCAAGAGAGCCGGAGGGAGGAGTTCACATTCTGCAT
TTAAATGTGGCAGTCAGGCTGCTTCTATGTTGCCCCAACCCCTAGTTCAGACTCTCACAT
TTATACCTAAAGACCCTGGCATAGCCATTAGCTCAGGAGACTGTGCTTGAAGGGTTATTG
CCGTTCCAACGGAACTTGAATTTCGTGTTTTGGATGCTTGGTTATTTATGCTTCCTTTCT
CACTTTGTTCTGCCTGGATTTAAGGCAATTTACTACCCCAGAAACACACATTTGTGATAT
TTAAAACACAAGGACATACTTAAGATTCAATGAATTATTTGGAACACAGAAGTGGAAGTA
GCAGTGTTCCAGGAACTTTAAATCAGTTGGGCTTTTGTAATTGAACAGAGTTCAGCTCTG
AGTTTTCTGGCCAGGGCAAAAATAGGAACCATGTTGAGTGAGTTAGCCATCTGGGCTGAC
ATGCCTTTTACAATACATAACGTTAGGTCTTTCTCAGAGGTTGACCAACATTGACAAGGA
ctctccctctccctctccctctctccctctctccctctccctctccctctccctctctct
ctctctctctctctctctctctctctctctctctctctctctctctctctcNNNNNNNNN
NNNNNNNNNNNNNNNNNNNNNNNNNNNNNNNNNNNNNNNNNNNNNNNNNNNNNNNNNNNN
NNNNNNNNNNNNNNNNNNNNNNNNNNNNNNNNNNNNNNNNNNNNNNNNNNNNNNNNNNNN
NNNNNNNNNNNNNNNNNNNNNNNNNNNNNNNNNNNNNNNNNNNNNNNNNNNNNNNNNNNN
NNNNNNNNNNNNNNNNNNNNNNNNNNNNNNNNNNNNNNNNNNNNNNNNNNNNNNNNNNNN
NNNNNNNNNNNNNNNNNNNNNNNNNNNNNNNNNNNNNNNNNNNNNNNNNNNNNNNNNNNN
NNNNNNNNNNNNNNNNNNNNNNNNNNNNNNNNNNNNNNNNNNNNNNNNNNNNNNNNNNNN
NNNNNNNNNNNNNNNNNNNNNNNNNNNNNNNNNNNNNNNNNNNNNNNNNNNNNNNNNNNN
NNNNNNNNNNNNNNNNNNNNNNNNNNNNNNNNNNNNNNNNNNNNNNNNNNNNNNNNNNNN
NNNNNNNNNNNNNNNNNNNNNNNNNNNNNNNNNNNNNNNNNNNNNNNNNNNNNNNNNNNN
NNNNNNNNNNNNNNNNNNNNNNNNNNNNNNNNNNNNNNNNNNNNNNNNNNNNNNNNNNNN
NNNNNNNNNNNNNNNNNNNNNNNNNNNNNNNNNNNNNNNNNNNNNNNNNNNNNNNNNNNN
NNNNNNNNNNNNNNNNNNNNNNNNNNNNNNNNNNNNNNNNNNNNNNNNNNNNNNNNNNNN
NNNNNNNNNNNNNNNNNNNNNNNNNNNNNNNNNNNNNNNNNNNNNNNNNNNNNNNNNNNN
NNNNNNNNNNNNNNNNNNNNNNNNNNNNNNNNNNNNNNNNNNNNNNNNNNNNNNNNNNNN
NNNNNNNNNNNNNNNNNNNNNNNNNNNNNNNNNNNNNNNNNNNNNNNNNNNNNNNNNNNN
NNNNNNNNNNNNNNNNNNNNNNNNNNNNNNNNNNNNNNNNNNNNNNNNNNNNNNNNNNNN
NNNNNNNNNNNNNNNNNNNNNNNNNNNNNNNNNNNNNNNNNNNNNNNNNNNNNNNNNNNN
NNNNNNNNNNNNNNNNNNNNNNNNNNNNNNNNNNNNNNNNNNNNNNNNNNNNNNNNNNNN
NNNNNNNNNNNNNNNNNNNNNNNNNNNNNNNNNNNNNNNNNNNNNNNNNNNNNNNNNNNN
NNNNNNNNNNNNNNNNNNNNNNNNNNNNNNNNNNNNNNNNNNNNNNNNNNNNNNNNNNNN
NNNNNNNNNNNNNNNNNNNNNNNNNNNNNNNNNNNNNNNNNNNNNNNNNNNNNNNNNNNN
NNNNNNNNNNNNNNNNNNNNNNNNNNNNNNNNNNNNNNNNNNNNNNNNNNNNNNNNNNNN
NNNNNNNNNNNNNNNNNNNNNNNNNNNNNNNNNNNNNNNNNNNNNctctctccctctctc
cctctctccctctctccctctccctctctccctctctccctctctccctctctccctctc
cctctccctctctccctctctccctctctccctctctctctccctctccctctccctctc
cctctccctctctgcctcctttctttcttccctcctcttcccttctctctctttcctttt
cctctctctcttctcccctccctgccctccttcttccctccctccctacttccctccTAC
TCTTCTTACTTTACTTTCTGTTAAAAGgtgtgtgtgtgtgtgtgtgtgtgtgtgtgtgtg
tgtgtgtgtgtgtTGTATTTTAACTGAAGTATCTTCAAAGGGCCTTCTATATGCAGGAGT
TCGTAGAGTTACTGGGCTTTTAGGTTTAAGTATTTATTGTCTGTCTAGCAATTTAACTTA
ATACAGGGAGGAAGTATTGGGGGAAAATACCCCTTGAAGTTTCCAAATCCAGCGGGTATT
GCTAGGGAGCTTAAAAAAGCAGAGATTAGCAGCTGAGAGTGTAACCGGGTTGTGAAAATG
TACTCTTAACATGCCAGAGGTCCTGGGCAAAAATGAATGAATGCATGAATGTTTCTGGAT
CCTTCCATGTAGATTTGAGATGGCATGGGGCTCTTTGTATATTTTACCTTCTCTCTTATC
TGGTAGATAAGAGGTTGTAAGTCAATACCATATCTTTGCAAAGATTTCTGGGCCCAGGTT
TGGAAGCCAGCTCCAAGGGGCAAGATGAGTGGTGTTCTGTAACACCGAGGAGATGAACCT
GCCGGCCTAGCCAAAGGGAAAGAGAGGTTTCGTTCTGTTTTCCTTCAAAGGAGAGGGGTA
CTTATGCCACGGAACCCATGAAACAGCTGACAAAGGCTTGCTGAAACTCTCACATCAAAA
CAGAGCAACAATTAGTTTACTATCCAGTCTGGAACACTTCTCGTTCTTCTTTGGTTACAA
CGTCTAAACAGAGCAACAATTAATTTACTATCCAGTCTGGAACACTTCTCGttcttcttc
tatggttacaatgtcttctttggcaggccaggctggccttgaactcattgtggatcccac
aatggccttcagtttgaatttggtgtcaagagtgttggaagtgtaggtgtgcatcgtcac
tctaggctGGTTGGCACACTTGAAGACAAAATGGGGTGCTTTCCATAGTTAAGAGGAAAT
AGGCTACTGACCTGGGCACACAGAGGTGTTTGGCAATTGTAGCTGTGCAATAGTTCTTTC
CTTTAGTGCTGGGGATTGAACACAGGGCTTTATCACACCATGGAGTTCCACCTTAGCCTG
TCATAAAGTGCTATTCCGTGTAATTGCTCTGCATTGCTTTTGAACTCAGCCTTCAGTCCC
AAACTCCATGTTATGTGGGACCCAGGAGGCAACATAAATGTGGCTGACTAGAGGGCAAAG
TAGGAAGGTGAGTCACTGTCCAGTGATGACAACTGGCAGAGGATTCTGGGTGACGGTATT
AGCTCAGAAGAGCATgatgggatttgtggctaagtgggtgatatgtttctcatttagcag
gatggagcctccttagtttgtactgattgttgccacatggaaatctaagcccagaattgc
catgttctttcaaaagcttagagtctatgggtttatatgaaatttatcactatctgatct
aagttaaaactaatgcaaaGCAACTTTGATTGTGGATCAGATTCACTTGATGGGCTCAGC
TGTCGATTTCAAACGTAGGAAGTTAAAGGAACATGTGCATTTGGCTGTTAGTAGAACTTG
GGTTTAAAGCAGGACCCTCTAAAGATCTAAGGcagtggttctcaacctttctaatgctgt
gatcctttaatgcatgctgtggtgacccccatcgtaaaattatttcattgctacttcata
actgtaattttgctactcttacaaactgtaatataaatagctgatctacaacatatctga
tatatgaaccctgtgaaagggttgttcaacccccaaagagatcatgacccacaggttgag
caccattgCACTAAGAGCGTGGCTGGGCTGGGGGTTGATTGGATAACCCCTGGAATGGGT
TCAGTTTGAACTGTCACTTGAAAGtgtgctggtggcttttatatcgacttgacatgacaa
gctaacgccatccgagaggaaagaacctcgattcagaaaatgcctccataagatctgact
gttggctagcctgtagggcattttcttaattagtgactggaggagggcccagcccatggt
gggtggggccactcctgggctggtggtcctgggttctataagaaaacagggtgagcaagc
catggatagaaagccagtaagcagcatccttccatggcctctgcatcgtctcctgactcc
aggtttcctgccctgcttgagttcttgtcttgacttccttcagtgatggactacactgtg
gaagtgtgagccgaataaaccccttcctccccaacttgcttttttggtcatgctgtgtca
tctcagcaaccctgactaaATCAGAAAGCGTCTGTCCAGTGAGGCCATCTGAACTTCATT
CAGCATGGCGGGTGGTCTCTAGTTGTCTATGCAGGAACTGGACAGAGTGAATGCTGTGAG
GATATTAATTGTTCATTGTTACTTTTAGATCAAGACACGGGGTTCCCACAGCCTGTTCTG
TATCTCTAGTATCACATCCCTTTCCCCTCCTTTGTGCCCTGGCTAAATCTGTGCCATCTA
CATACTGTGCGTGAGCCTGGCCTGCTCTATCCTGCCTTGTGTGCGTGTATATGTAGGGGT
GTGTGTGTACATACATGGATGTACAGGTACAAGGACAGAGGAAGGCATCAGGtattcttt
tgaggcagagtctctccctgaacttagagtttatcctttcccatcctggcacagccagca
agctccagccatcttcctgcccccacactccctctccttcctacagtgctggggtttcag
gttcacaggaagaccataataatcttgttatacgggtcctggcatccagatgcacacctt
catgcttgttcagtaagcggtcttagccactgagccatctctccagccccCATCATTAGC
CTTTGGTTATATTATTGCTTCTAGTACATTATCATCTGCCTTCCTCTTCAGGGACGTGAG
CTCCTAGGTGGCAGGCTCAGCCCTTTTCATAGCATGGGGCACCCAGAATTCACAGCCAAG
AGCTCACATTTTAgttctgagcgcttgctctgttttgaatcatttcggcaaccctcatag
cagccttctgacgtcagggctgctgtcttcatccGTCTTCAAGAGCACACAGAAGTGCTA
AATCCCAACGTAAGGATATCAAATCCTGGCCTCCTACCTCTAGAATTCACAATTTAACCA
ACAAGCTACTAATCTTTCAGAATACACATGGAGATGTGTGCCCAGTAAGTGAGTTGAAAG
GAAGCCTGGGGGAGGAGGAAGTGTGCCAGTATCCACAGAGGAAGGGCTTGGCTCTTACTG
TGGTCACTGTCAAGCAGCTGGCTTAGTGAATGTGCCTCATCAAAGAATGAGGGAGAGCTA
CTTCAAGGTTCTGTTTTGCATGATTCAGAAGTGAAAGTGAAAAAtcttagcagactgggg
cctccaggctgtctcccccactctggtgcatcaagtctctgcaggattaggcccatcctc
tcctactgaggcctgacaaggcagctctctacctcatgtgtgctgggggccttgtctagc
ctgtctgtgtatgctatttggttggagtggggatgagaggagggactctgggatgggggg
acttggaggggggcagcatttgagatgtaaataaaacaaacaaaCAGAGCTGACCCCAGG
TAGGAGCAGGGAATCCAATAGGGTTTGAAGGTGCCTTATGATCATAGAGTGTAGAGTCAG
TGTGCAGGGTGGCAGCCTGCAGGTAAGGAGTGGCCATCTGGAGCTGAGGGTGGGCCCAAG
GATGAATTCTACTTGAGTGACTGCTACAGAAGCCAAGGAGACATTCTTTCTTTAATATAC
ATTGTTGCACCCAAGCCACACTACTTTTTATAGCAACAGTTGCATGCTCTAGTTACATGA
TGTCTtggggtggggatgggagtgggggggtggggtgtggaggaggtagggggaggtggg
gtagggAGAAGCTGACTACAGGAATTTAAGGGATGTCTACTTAACTAATGGGTCTGGTTT
TTTGGGAGGGAAGTATTAGAAttttttttttttttttttttGAAATTGAAGCTGACTCTA
TCATGAGCTGATTCTGATGGAATTTGATGGCTGCTAAGAAATTaggatagacagtgatgt
agcggatcctggtgcctgcttaggcttgctcctcagaagctgagtcaccgtgagcaagtg
gcttaacccttgttcctccatttcctcatcttcaaggacgtaaatagtattgcctgcctg
tggcgtcaagagaggatcttaagccaacccttactaaccaaccacttagattgtccttgg
tgtacaatgaacctcattaatggtggccactgttaGAATTGAGGTTTGCCGTGGTGTGTG
AAAGAGTCACCATTCAGGACAGGAACTCCCCGGCAGTGAGGGCCAGGTCTTCAGCAGCCC
TTTTCAACTCTGTCTTATTGATATGTTTGATAATGGGTGAGGCTCTGGCCCCAGCTCAGT
GTAGAGGAGTGGAGCTGTCTCATGCCTGCGAGGCAGCTGGCCAACAGGGTTTTGTGGCAA
CCCCGGTTCTTAGTATAGAAAAAAGGACATGGCAGATGTGCCTCTTTAAGTTCTAGGTTT
CTTTTCAGCAGACTTACTTAGAGTATCTGCCACAGTATTACACTGAAGCAAGAAAGGTTA
GGGTTTATGAGGGGTTCTGTGTTAAAACATGTTTTTTTAAGTCAAGTAACCATTTCCCTT
AGGTTTTAGCTGAGTGAATGTACTCCACTCACAGCTTCTCTCTAGTCCTAACTCTAACTG
TTGTTAATAGACGCTGGCTCATCTAATCTATGTGAGTATTTCGTTGTGAGCACTCTGTGT
TGTAGGAGTAAGCTCTGTAAAGGTAAGGTCTGTGATTCATTCGTTCCACCCTCCCTATTT
CCACTCCCACttgttttcttggagacagggtctcatgtaacccaagttggcctcaaacac
attgtgtagtcaaggatcactttgaatttctgatcttctcccctttaccttccaaagggc
tatcatgtccagtttatgttatattagaaatcagtcctacggttttgtacattcggggca
agcactctactaccttttgggctgtatccacagtcccAGCCTTTTAGAAAAGAGATGGCT
CGTAAAAGAATGTTGGTTCGTTGGGTTCTGATCTGATGATCTTCTCTTCTAATTTTCAAA
ACTTTTCCTTTGGCTCAAAAAAAAAAAGGTGGAAATCAGATTAAAGAATAGGTTGCTAGG
TCCAAGTTACTCAGGTGTGGGGCTCCTAAGACAGGTTTTAGCTTGTCTGGGGCCTGTTGG
GATGTTGTCTGCAGAAATGGCACTCCCACAAAATGAACCAAATGCTGGAAATTCCAGACT
TCTTAGCAATTGAACATAAAACAGAAAAAAAAAAAAAACCCAAAAAACCCCAAACCCAAA
ACCCTTCTAAGGCTAGGATAGTCATTTTTAAGGGAAATAGTTACTTGATTTAAAAACATG
GTTGATTATTTTGAAATATTCATTTTAAATAATAACATATATGGGTGCAGAGAAAGTCAT
ATCTCTGCTCTGTCACCTCTCCTTATCCCCCTGAAACAGATCCTCCCCCTTTATGCTTTT
AAAatttaaaataaatttatttttatacaatatattcccatcatggtttcccttcttttt
ccccagactccccacctctccatcctctaactccattcccccccccataagaaaacaaac
aggcaaataaaaaggcaaacatggataaaagaaaatgaacaagcaaacagcagaagaagc
taagaatgagttggagaaatgcgtatatacacacatatgatcataaaaccctcaaaatta
gaaaccataatatacaagcaaagaccagtaaggtttaaaaaaaacaaaaaaaccaaccaa
acaaaaaaaagtttcccaaaatacccttgagttcattttgagttggccatctactgctgg
ccactgggtcttcccttaagtgtgatttgtatacccagtgactcccttggagaaatgatt
tttttctttgtgatcagttgttagttggagagggatgggggcttgcatcttgcctatctc
agcagtggggcccagtctagtttggacctgtgcaggccctgtgtatcaaccctgttctat
ctggaagacattatttccttgatatcatctacctgccttggtctcttgctatctgtctac
ctcctcttccacacagttccctgagccctgagagacagggtctcttactgaacctggagc
tcacctgtattagttagctggctgcccttagacgttagtaatcctcctgtctctcccact
acctgagctttgggacgacagggtgtactgacactcatcttttacttgggtttgggagac
ctgagttcaggtcctcatgttaactcttacccactggataatcttcccagcTTGTGATAA
CATCTTTCACAACTGGATATTTTAATTTGAATCATTCTTTGCTTACTTATTTGGGGCACC
TATTATCATGTACcagccttagaggtcagggaagtctgggagaagcgtgatttaagtcga
gactgaaaaggtgagaagagtcgaggtcaggcagaGTCAAAAATACTGAGGTGGAAAAAA
ACGGAGGAAGCTAGAGCTTAGTGGAGAGGTAGCCtgggggtgggagggtgggggaattgg
gaggtggggaggatgagggtgggagatgggtggtgggtggggatgttgggggtggggAGG
CTTGCTAAAGTGTTTCAGGGTTATCCTAAAGGGGCCTGATCTTTTATACTATCACATTTG
GTCATAAATGAGTGGCTTTGGTCGGCATTATTCTCCTGGTTTTCCAGCTAGTCTGCTTGG
AGATAGAATTTGCCAGACTAGAGCCATTACCAACCTCCAATGAAGGGATACTTAGATAGG
ACCATTAAAAAGTGAGTTTGAGGCCAGCCTGGGATACCATTCTCCAAAAAACATCAAAGA
AACAAAAACAAACAAACAAACCAAAAAAGCAAAGTTCTGCATTGTTGTTTAGGAAAAGTA
GACTGTGTGTATCGCATAACACCAGGTCAGTCTGTTTTTACTTCTACACCAAGTGACTCA
GAATGAGTTTCCTATTGCTTATTGTCAGGAAGGGCTGTGTCAGGCGGCTCCACTGCCTGG
AGCACAGCTCCTGTTTCGTGAGAGTCAGATGGGAGAGCCTGACAGAAAGGGTAGGAGGTC
AGGATCTCTGAACTAGTTTCCGGTCTTCAAATTCCCGGGGGAGTTTTGTCTGGTGAAGCC
AGAATatgttcaagccagaagggaccttaaggactaactcaactcctcatACTGTGGGGT
CAGGGTGCCAGTGAGGTAGTAGGCCACCGCAGGGACCCCGCACCAGCAGCCCTGTGAGGG
CTAGTGTTTTTTGATTTTGTTTGGATTCTTTGGAAACTTGGCTGTGGAAAACTGAGGCTC
GTTTTCCTTAGTCTTGTATCCTGATTTGGTTCTTGAAAGGACCAGCGCTGGAGTTACCTG
TGGATCCCAACATCTTCCATTAGCTCCCAGAGCTACAGGGTTTCCCAAGAAGAAACAAAA
GCCCTTGTTTGGGCACTGGGGATCTGGGGGCGTGTATCATTCTTCCCCTGGCTTCCTGTT
TAGGAAGACCTTTTAATGTCATGTAGTCACGGACCAGCTCTGGGGTGATGACGGTAACAT
TTTGGTTACCTGACTGAAAACCGCTCCAATGGCAAACGGTTACTCCGAGGCCAGAGTGCC
GTTCATCACGCCAGCTTCCATGTTTCCTTGAAAAGCCTTTGTAGGTCTGTGTGGGGGCAC
ATTGACTCTGTCTACAGGGAATCCTTCGCGGACAGATGGATTTGAGGACCCTGCGAATTT
ACTAACTGACCACAGTAGGCATCTGCGGTCTGCAAATTTGGAACGACTGGTCTGGAAGCA
TAACTTGTAGAAAACCAGCCACCTGTAGGGAAGGACCCTAACCATGGCCAACTTCCTGGT
GCAAACCCACACAGTACCatatttaaaacattgtttttattgatttaaaaaaaattataa
CAATAACTCAAGATCATTGTAAAGAAACGAACACAGTTACTGAAATGTGTAGCTGTGAGC
GATTCCAGTTTGGTCGGTGCTTATAATTTATAACATATGCAATGATTTTACAGAAGTAGA
AGTCACTGTACACAACGTTCTCTAAATGTGTACATTTAAAATATGTTGGTGACTTATTTT
GAGGTCAGAACACTAAGTGAGTCTGCAGTGGATAGCTAGATGTCTAGTAATGtactagtt
gggtgaccccgtgtaggtcattgagcttactataagcctcagtgtctggtgtctatttct
tacagagttgttgtaaggggacaatggggtcacatacaggaaagactcagtacaTGGTAA
CAGGTTGTGTAGACATGAAGGATTGCTGCTAGTTAAATTATAATTTTAATACACCgtctt
aattagggtttccattgctgtgaagagacaccagagctgaggcaactcttactataaaag
aaaacatttaattggggctggcttacagcttcagaagttcagtctataatcatcatggca
ggaagcatggtagtgtggaggcagacacggtgctggagatgctaagagttctacattttg
atctggaggtagcaaaagagaactgtcttctgcaaggaggttctctcttccacaccggac
agagcttgggtaccaggagacctcaaacctgcctacacagtgacactttccctccaacaa
ggccatgcctcctccaacaaagccgcgccccttccaacaaggccacgcccctccaacaag
gtcacgcctcctaacagtgccacttcccatggaccaagcatatttaaaccatcacaCACA
CTTTCTTGCACACTATTCTCCCTGCTCTTTCTTTTTTTCATCCTTCcaaggtcttgctat
atatccgaggttgtcctcaaacaaactatgtagctcaggctagcctcaagttttctccta
cttcagtttccccagacctgggattccaggtgtgcagtaccatgcctggttCTGCTTTTC
CATGCTTTGCTCTTTATTAGTACTTAACCCGGTGGTGTCTACTCATTGCTTTTCCTGGAG
ACAAATAGTAACCGCTGTGCTCTCCCCTCTGTTGCCAGGTCACTCCCGGGAGCAAGGCTG
CTATAGCTAACTTATGCATAGGAGATTTGATCACAGCCATTGATGGGGAAGATACCAGCA
GTATGACACACTTGGAAGCTCAGAACAAAATCAAGGGCTGCGTAGACAACATGACGCTCA
CAGTATCCAGGTGAGGCTGTGGAGATATTAGTTAATTCCTAACAGACTGGAAGCTGTGGA
CAGGGCCTcccttcctctcctcctctcccctccccctctcctctccccctcccctctctc
ctcctcctcccctccccccATCTCAGAAGCCCCTGCCCTTCCCCGTTCTTTGCTATTCCT
GAGGAAAGCACACCAGGTCTGTGGCTTTGAATTTTGAGGTTGATCGTTTCTTCTCTCCTG
TCCACAGGACTTCTTATCTCTTGCTGGCTTATTATGCGTCGGCCTCTTTCTATTAAGTGA
CCACACTTTGACTTGATCTAACACAACTAACGAAAATCTCGAGGAGGTAGAATGAGTTAG
ATGCTCTTAAGCCATAATGAGATGCGAATGTCTTCCTCCGAGTATCCTCAGGATGGGGTT
CCTTCCAAGGACCCAAGGAGTAGGGGGTGTTGTGTTGTGAGAGGACAGCCGTTGTTAGAG
TAAGTGCCAAGTGTGAGTTCAGGTGCACCACCGGAAAGGAACACAGGCACTGAGCAGACA
GCTCAGGAAAGCACTTGGAAGCTGTAATCAGGGTAGAGTTTCCATTCTCTTTCATTCGGT
CTTGGAAGGTGCCCTAAGAAACCAAGATGTCAGGAGCGATTGGTTCAGCTTTGAGTGGCT
TCCTAGTTCCTGTTGGATCAAGTTCAGGTTCTGTTTGCTGGGCGAACCTGCTTTATTTAA
TGGCTCACCAACCTTTGCTTTTATAGCTCCTCGTCATGTTCTCCTCTGTCGAGTACATTT
TGTGACTTTTTTCTTTTAATTCCTCCTCCTTTTACTCTAGGATTGTTAGACAGACCAAGA
CTGGATGGAAAAATATGAGAATATTTTGTTCCCTTTGGAGCCCTAATAACTCTGGGAGGC
AGACCATTTTATTGTGCTTCAGAAGCACATTGGGCCTTTGCTCTCATCTCTTGTTCTACC
TTGCTCTGCCCACGATCTTTTCCTCAAACTCATTTTCAAGTCATTCATGCATTTATTCAT
AGGTTCATTGATTTTTTTTTTTTAATTCGCTTGCCAACAAATTGTACAGGTGTGTCCTAT
AATTGTCTGTCACCGGTTACTGTGGCAAATACAGAGTAAAGTATAAATATTCTCTACCTT
GAAGAGAAAAAAAAACCCATGCTAATAAAATCTGAAACTGGACTAAGACCATTGCTGTAT
GATTGGCAGGAGGGAAGTCTTTTGCAATACTGAAAAAGGATGCTTGATTTGTAAATACGT
TGGTGATATGGTCTAGGCTAGGTGTTTaagttaggacctggtttttcctcccagccccat
gatcccagaaataagatttacactcaaaatatatttacaaataccttggccatataacta
agctcttttctgattagatataacttaaaatattccatggattctagcctacattctgcc
acgtggctggttacctgttctcaaatacaatgtattcagttgtcacatcttcccagcgaa
tctccccacctccttctctctcagaattctttctcctcctgatgtctcattttctatatt
tcctgcctaagccataggccataggctttttaattgacaggccatgcatccatgcaacac
acaggatgttctctctacaGCTAGCAACACTGAGCTGGGATAGGGTTGAAGTCTATCCCA
CCTTGAATTGAGGTAGCATCGTGAGGGAGGCGTAGCAAGTCAGAAGAACCTTGTGGCTAC
GTCAGTGTCCCAGACTGTAATGAGGGAGGCTGGGACTAGATCAGAAGGCAGGCCAGCTTG
GAAAAAAATCCCTTCAGGCTGTGTGTAGGAGCCATCCAACATGGGTGTCATCTAATTATA
AGTAGGGGGTGGGTCCGATGGCAGGGTACAAGTTCAGAGGATAGAAGAAGTTAAAGCAAA
GGGATTTTTTTTTCTCATTTGCTTTTAGCACATAAagttgattcttggtgttcattgggg
tttggaacccagaattgttgcagatatcaaaatctgctactaccaaagtccctctgtcca
aaacagcgtagtattcacacatgctctatgcgtatatcttcctgcagtctttgacatcat
ctctagattacctgtaatatctaaagcaatgcaaatgctacacacacgattgctatacca
taagacaaggggaaaagtctgcatgtgttcagcaccgaggcaGAGCTTGTCTGAAACTGA
CCAAATGCAGAACCTGTAGCTACAGAGGCTGATTCTTGGTCTAACATGAGCGAGACAGCA
GCTTTAGCCCTGGCTTGACGAATGTGAGATGCTGAGTTGGGTCACTGCAAAGCAGAATGA
AATGGAACAACCGAGGGGAACAACAGCTTTGTTCGTCTGCTGCAGGTCTGAGCAGAAGAT
TTGGTCTCCTCTAGTGACCGAGGAGGGGAAACGTCACCCCTACAAGATGAATTTAGCGTC
GGAACCCCAAGTAAGTACGTGCTTATCTTTGCCAGTCCTCTGCTGGCTGCTTTCCTGCTT
GGGCATTGTTTAGCTAGCCTCTGTTTTTCCTGCGCTGGAGGTCTGGGGATAAAGTGGTCG
GGAGAGGCCTTCACTGTCATTGCTGGGATCTGGCGTAAGTTCAGTTCTTCCCGTAAGGGA
AACTGCCAGAGGAAAGGGCTGGAAAACCCCAGGGCAGGGACATGGCCTGCTATGGAGTAA
GGATAAGGAGTAGGAGGGCAGGCCAGGGAGAAGGGACAGAGGCCTTCCTGCAAATAGGAT
TGGTAGGACTGTACTAAAACCTGAGAGCTAACTCAGCTCTTACAGATGAGGTACAGAAGA
GTCACCCGAGATGTGAGGATGCCTTTAGGCCTGAAGCAGAGTCAGAAAGAACCATAGGGA
CTTACTAGTACACCCTTCTTCCCCTATGAGTCCTGAAGTGGAAATCTGTTTTTGTTATGG
TGAAATCCGAGGAAAGACATTAAAATTCGTTAAATGAAGTGGCAGCTGATCTTGGAAAAA
TATAGGAAGGATCACCGCATTGTTTGCTGGTCGAGTAGAATTTTCTACAACAGTAGATAG
TCCTGAGAGTCCATATTTAAAAACGAATCTCTTGGTAGACAGCTGATAGGTGTTTTTATT
TCTCCTTTACTTGTGTCTTCTGAGATATCTATACTATGTGGGTATATTTTGAAATAAATA
CAGAAATATTTAGAACACATTGGTAAAAATGCCCATGTTTCTCACCACAAATGTTCTCTG
TTGGATAAATGAATGAATTATTAACAGTTAGTGTGGCTGAGGAAGTGGCTTATGGGCAAA
GTACATTCATATAAGCACAAGGACCCACGCTTGGATTTCCAGCAGCCATGTGTCAAAGCT
GGGCATGACTGTTCCCATCCGAAACACCATCAATGCGAgctggtttgccagttcagccag
aaggctgagttttgggttcaactgaaagacactgtgtttaaaaacatggagaagcgattg
gggggatatcacatatcagcctccagcctctacacacaagtgcacacactcacaagtgca
catacacatacacacacaagtgcacacacaagtgcacacacacacacacacacacataca
cacacacacacccagacacagacacactcacaTGTAATACAACAATGAAACAACCATAAA
TAAATGAATAAGTGGATAAATtttttgcagttttcttttttttttcttttttttttcccg
gagctgggaaccgaacccagggccttgtgattcctaggcaagtgctctaccacagagcta
aatccccaatcccTTTTGCAGTTTTCAAAATGGGGTTGTGACGATTATATATTTAACCCC
AGTTGAAGATTTGAAAATTGAACTTTTAAGTTTAAGATGCTATTGGTTTTTCAAAATAGA
AATAGTACTGAAAAGATAACATGTAGTTATGTATAACATAGAAATGATAAGAAATTGAAT
CCATGTGGTTCCTTAGTTGTGTAAAAATTGAATGGATAATTATGTCTTAATTTCTTAAAG
AGGTCTCATTCAAATTTCAGAAATGTAGTTATAATTTTTTCTTTTTGCAATAACCATCAC
ATGTTAAGTTTCCAAATATTTTTATAACATGGGAAATGGTTTTGGCTTTACTTGGTCCAC
AATCGTCACTTTTCATTGGAGGCAACCATCTATGTCTTGGTTATAATTTTTTTCTTCAGT
GTTGATATTTTGAAGGTCATTTTCAGATTAAAAAAAATTATTCAGACTATTTTAAAGGCT
AGCTTGAGTGTATTTTTCTCTTCATTCATTCTTTGTTCATGCAAAAATCTTCCCACCTCC
CCTTTTCCCAGATCTTCTATTTCTGAGACTTTTGAGCTCGAGGACAAATAGTGAGAACAG
AGTTCACGGATATTGTAAAGACCTGCTAGTTCACATAAAGCTAACCAACACCCCAGCTTA
TCTGAGGTCAACATAGTAACATACCTAGTTTGTATTTCCTCATTATTGAGTTTCCTTGGA
GACCAGTAAATACAAAGCCCAAACAATTACATCATCCCTTCCAAAAGGCAAGCCCTAAAT
CCGCCTGCCTTCTGGAAAGACTAGAATCCACATGGGGGTAGAAATATTTCTTTTTCGTAC
ACACCAGACGCATTCTTGAAAGATGCTTTATAAAGCAAGAATGGAGAAATTATTAAAAAA
AAAAAAGCCACCCCAAAGAAAAAAAATACCACTATTCCCACGAAAGAAAACCAGGGCGGG
GGTGGGGTGGGGAGGGTCGAGGGATTGGCTTCTGCTGCCAGACCTGCCTGAGACCTGAGT
GTGATCCCACAAAATGGAGATAAGCTATAATTCGGGCAGTAAATAAATAATACATAATAA
AAATGTATGACATGGTTCCCCATGGACTTCTGACTGGAACTATTTTTGTTTCTATGGGAA
GAGAAGATGAGACTTGGTCCTGTGCTTGCTGACATTGGTCACCCCAATGTCCTCCTGAAG
AAGTGCagaaaagtgggctcagagaggcataacttgcccatggccaaacagaaagtgtca
gggGTAATTGGAGGCAAGACTTCAGAATAAGATTCTTGCGCTGCTCCCAGAATTGATGGG
CAGACAGAAGAAGGGTTCATGCTGTGTGCTGTCCTGTGTCTGCCCATGCTGCCTGAGTGA
TGGGGGTGAGAGCCCCTGGCCTCTAATTAAATTGGTTGCTGTCTTTCACAGCCAGCATTC
AATGGTTTTCTGATTTCTTTGAATCAGTGCACATAAAATTACCTAACCATTCCTTACGAC
CATTCTTTTCTTTACCATCCTCTTTTGTGATTgtttgtagccaggcttagtggcagaaac
aggtggatctgtgtgaatttgtacatagcctggtctacatagtgagttccaggacagcca
ggacaggaccctgtctcaaaacaaaacaaaacaaaacaaaaacaaaaacaagaagataTA
GAAGCTTCTTTTTTGAATATTTGTGCAGACATGGACAGAGAGAGTGAACTAAACCTCACT
GACCCTGACTTGAAAAAAAAAATTACCGGAATAGTAAAAGAGAAATCTTAATCACAAAGA
TGTGTTTAGCTGCCTTTTGCTTTAAATTAGTTTTGTAATTAATTAAACAATTCTCATTCA
TAATGCTTTCCAATTAAACATTCAAGTTTTCTTTTTTAAAAGAGGAGAAAAAGAACAATA
GAACTGGAATTCTTTTTTTGGTCATTTAGGCGTTAAAGAAAGAAACCAGGGTTTAAAAGA
ATTTTCGTGGGAACTCAGAAAACACGTTGAGTTTAGAAGGCTACACACCGCTTTTGGCAC
TGGAAGCTGGAATTGATTTCGAGCACTGGAGCAGGGAGAACCTTGCTAACTGAGTCATCA
GATAATCTGTGATAATTTTTTAAAAGGAATGTTAGTTtaaaaagtatatcaaggctgtgt
ggcacgagtctttaagcccagcactcaggaggcactgagtttggtcccagcctggtctag
agtaagtttcagaacagctggactacagacagaaaccctgtctcaatcaatcatcaatca
atcaatcatcaatcaatcaatcaccaatcaatcaatcattcaatcaaAATGGTGTTTTGG
TTTTGGTATGTCTACACAGATGCCTAGAGAGATTGTAGTTAGAATTGTTCACCAGATTTC
GGGCAGTGGACAAGTGAATGAGGACCCGGAAACTCAAAGCCCTTCGTCCACAGGTCCTGC
CTTGGACCCCGCATCCAGAACCTTCCATCTTGTGTTTTACGACAGGAAATGATAGGCCCT
CAGCACCTCAGTGGTCATTTGCAAGCACCGAGACAAGTAGTCAGCAGCTGCTCCTCCTCT
TAGCCTCTCTCCTTGCTGATCTAACCTGCTCGGGTCTGGGGAGTTTACCTTTTGACATCG
AGGGCTGTGTGGTTGTCTAAGCTACCCCTCTACTTTTTCCTAATGTCTCTGGAATGTGTC
CTGAAAGGATGCTTCAGCTCTGACTTGGGTCCTGGTAGCCAGAGCACACATGTTATCCTC
CCCAGAGGTACCCAGTATCAGCTTTTCTGGGTCTCGGGGAAGAGGCAGAGATGGAACTGA
TGGAGAGGGCGTGGGATTGCAATTGTGCATGTGTGGGTGCCTTACCACTTATTGATCAAC
GTCTCCTTGCGTTTGTCTGAGCCCCTATGCCCGAAGCGGAAGTTTAGATTTGAACCAGGC
CTCTGGAGCTCAGCTGGAGGTTCTCCCTGGCTTTTAGCCTGCCCTGTACAAGATCAGGGG
TACAGGGTGCACGGCTCCTTGATTTCTCTTCTCTGCTCCCTGCCTTCAGGAAGTCCTGCA
CATCGGAAGTGCCCACAACCGTAGTGCTATGCCATTTACCGCCTCACCTGCTCCTGGCAC
CCGGGTCATCACAAACCAGTACAACAGCCCTACCGGCCTCTACTCATCTGAAAACATCTC
TAACTTCAACAATGCAGTGGAGTCAAAGACCTCAGCCAGTGGGGAGGAGGCGAACAGCAG
GCCGTAAGTAGACCCCCGAAGTCTCCGGGCTCGTCCTGGGAGAGGCCCTTTCCATTAGTT
TCTTCTACTAAGCCTGAGGGGAAACCTTTGCCACTCAACTTCTTTACATGTGGAAAGGGC
TTCTTCCCCTCCTCTTTGTAGAGTTGTAGTGAAAATAAGAAAATGTGTTGCTggggttgg
ggatttagctcggtggtagagcgcttgcctagcaagcacaaggccctgggttcggtcccc
agctccgggaaaaaaaaaaaaaaagaagaagaagaaaATGTGTTgctgacgcagtggctt
aaaggttgaagtcctgctgttgagcttaggaccagagttctgtccctagaacctgcatac
atggtggatgggcttggtggcttgtctgtagttccagtaagtacttcagaggtacagacg
ggggatctggaacaagcaggttggccagactcccacaggtgagccctggctttggtgaat
aaggtaaggggcaatggaagaagccttttgatgtccccctcgggcctccacaTGTGTGCG
AGCATCTGTGCACCCGTGCTGTGCTCCTTTGTATGCCCACACCCTCGAGAGAGGAAAGAA
AACATAAAATGCCCAGCACCATGTTGGACACAAACAGATCTCGTAACGATGGAGAATCGT
TCTTGCCCTAAGTGCTGTGGTCATCCTCAGCTTCTGGTCATGGTCTTTCACAGGACTTCC
ATGCATGTCCTGAGGGAGCCCTCGCTGTGGAGTATTGGGGGGGACTACTCCACGTTTCCC
ACTGGACCTGAGCAGCACATGCAGTTGTGCAGTCCTGGTGAAGCAATGCTTGCTTCCTCA
CCAGTGCAGACTAGAAATGACAGAGATAAAAGCTTCGAGGGCCCACCCGTAGGAATGGTT
TCTGGCCTGTGACAGAAGCTGGCTTAGCAAGAGAAGAGATGGGACCAGCAAGAAGAACCA
GGCAGGCAAGTCCTCTGTCACATACGTGTGGGCTGTACTTGCCTTTCCCTCTCTATCTGG
TCTCTTGCTTCTCCTAGCAGAGGGACCTAAATTTGTTCTTTTAGACACTCCAGCTGCCCA
TGGCAAGGAAACTGGGTATGACAGTGTTAAGGGTGGGGAGAGGATTAGGACTCATAGGCC
TGAGGTCCGGCCTGCGGGGTAAGGAACACAGGGTAGAGCTGCCAGTTCAAACAGAACTGA
GCTGCCCTTGTGGAGCCCCAGGCTCATGTTCTGCCCACAGGGATGGTGGTTCCAACCCAA
AAGTGTCTGCAGGCCTAGGATCCCCACCTCTGCCGATTGCTTTCACCGAAACACATGCTG
GGAATTTTTTTTTTTTAAATCCTGAAATTACCAACCGTTAAATGTTGGTGACTTTCAAAT
TTTGTTTGAAAAACAGAGTGCATTTCAAAATTATCCAACCTCTCGGGACCTCTACTCGCT
CAGATTTCGTGTTGATTCCCAAAGCCCATTTCGCCATTCAGTTTCTTTCCTGTTCAATTT
ATTTAATCTGTCTAAATTTTAGCTCATTTTAGGTGGGGTGGGGGGAGTGTAGGGTTACAG
TCCCAGGTTCCTTAACTGTTTGGAGAGCTGTTGCAGGAACCCCACTGTGTTTGTGGTCTC
CAGGGTCTGTGGGGAGAAAATGGAGGGAGTGTGGCGGATGAAGACAGACAGATCAGACAG
ATACGGAGACTACTGGCTATCTTCTGCACATGAGTCTTTGTCCCTGATACTGAGATGTCA
GGATGGGACAGATCTGTATGTTTCTTAAGTCTAGTGAGTCTTTGGTTTCAGAAGATGCTG
GAGAGCACTGACCGGTACTACTGCCTCTTACGGGAAAACATGGTTCCTGAGAGGTCTTAC
CTGCTTGGTAGGTTGATACCCTTCTAGGTGGTTATGGGGATGCTAGGGATACATGGGAAA
GTACCATGCAGGGAATTCGCTAAGCATCATACCCTGGAGGGAAGCTTGCATGCAGCTCAG
TGAGGAGTGATCTGAACACCGAGGGCCACCGTTCTCGTGTTTTCGCTGCTTATGGTGCTT
GGAGAGGCTGGGAACGTGACCCTTCCTTTACTATCCCAGAGTGGAATGTTCCATGATCTG
GATTTAATAACCCAGGAAATGACACATCCTTAATTGAAAGAACTGCTATGCGCTGGGAGA
AGTATGTGCCTGGAAAGTATTTTTAGGGTGGCTGCCTTAGATGTTTTTCCTTCCTTAATG
TCTTCTTTCTTCTTCTCTCATGCTCCCTAATTGCTCCCCACCCCCCATTGTCTACTCCTG
GCACGCAGGCATGGTTTCTTTGGCTGCAGCAGCCTGGGGGCCTTCATCAAGTTTCCTTGC
AGATTCCCTCAGCGAAGGGGCCCAGTATCTCTTTCAACCCAAGCTCCTGGAGCAGGGGCC
TAAGAAGCAGTGGGACTCCCTGAAGCTGGAGGCGAAGCAGCTGCTGAGCCTGTTTCTTGA
CCAGGGATCTCTGCCTGGTGGCTCGTTTCTAGTAAATTCTCAGAAACGAGAGATAGATGA
TCCCGCCAACCCAGCAGCCACTCTCTAACCATCCCTGCTCAGCACAAGGCCAGGAGCTGG
CTCTCCCCCACTGTTTAGTCTGAATTCGCTGAGGTTCCAGAACTGGCTGACTGCATACTT
TGCCTCTGAGGTCATCACCCATTCCCTGGGGCTAACCCtgttttgttttgttttgttttg
ttttgttttTGATTGGGGGTGGGGGTAGCAAGAGGGGTCTAAGCCCTTCAGATCATTCTG
CTGTGTGTGTGGCTGTCTTGTAGGTGTCCGTACAGCAGCATCCCAGGCAGGTCAGAATGT
CAGCAGTAGCATTACCATCTGGAAAGGCATCTGAGGGTCTCCTCAGCGGGCCTCAGTGCT
CACACTGGAAGGGGAGGCCCTCTGCTGCCCTTCCTGGCTAGATGACTTCAGCTCAGTAAT
CCTCTCTTGAGTACCTACTGGGTACCAGTCCAATGAAAGAAATATTGCTAGCACCTTCGC
TCGCACCTCTTCAAAGGGACCTGTTAAAAATTTGGTGATGAACACAGACTAGATTTCATA
ATTTATACGATGTCTACTACTCTCTCCCAGCTTGTagacgagtcctagaaatcggctttg
cctcctgacagccgagtgagtttaggcagaccttgtaaatcctctgagacccagtcttct
gatctttaaggtgggCTCCTAGCCACTGACCTTTCCACCAGCTTCTCAAGGGAATGCAGT
ACATTGTGGTGGAAGGAACCGAGGGGATGCTGCTTACTGCTGAGTTCATTGATGGGGAGA
AGTCTGCCTCAGCCCTTCTGAGTGCCAGGAGCTCAGAGGGAAGAGTGGAAGCATACAAGC
AGGTTCCAGAGAAGAGTCGCCTTGGCCTACTGTGAACTTTTCCTCTCCCATGCAGTCATT
GCCTAAGTTCAGTCATCGGTATCCCTGGCCAGCATCTCTCCCAAGAGATGGCTTTTTATA
TGGCCTAAGTGGTTGAGCTCCTATAACAAGCATAAAAATCCCAGAGTACTAGGTCTCCCA
AAGCATGtgtactggctggttttgtgtgtcaacttgacacaagctggagttatcacagaa
aggagcctcagttgtggaaatgcctccatgagacccagctctaaggcattttctcaacta
gtggtcaaggtgggaggacccagcccatggtgggtggtgctgtccctgggctggtggtct
tgggttctataagaaagcaagctgataagtccaagtagatcagggacctccacatcaaac
cagatacactcaaactaatagaagaaaaagtggggaagcatctcgaacacatgggcactg
gagaaagtttcctgaacaaaacaccaatggcttatgatctaagatcaagaatcgacaaat
gggatctcataaaacttcaaagcttctgtaaggcaaaggacactgttgttaggacaaaac
aacaaccaaaatattgggagaagatctttaccaatcctacaacagatagagggcttatat
ccaaaatatacaaagaactcaagaagttagaccgcagggagacaaataaccctattaaaa
gatggggttcagagctaaacaaagaattcacagctgaggaatgctgaagggctgagaaac
acctaaagaaatgttcaacatctttagtcataaggttaatgcaaatcaaaacaaccctga
gatttcacctcacaccagtgaggatggctaagatcaaaaactcaggtgacagcaaatgct
ggcgaggatgtggagaaagaggaacattcctccgttgttggtgggattgcagactggtac
aaccattctggaaatcagtctggaggttcctcagaacattggacattgaactacttgagg
acccagctatacctctcttgggcatatacccaaaagatgcccaacatataacaaagacac
gtgctccactttgttcatagcagccttatttataatagccagaagctggaaagaacccag
atgcccttcaacagaggaatgaatacagaaaatgtggtatatctacacaatggaatatta
ctcagctatcaaaaacaatgactttacaatattcataggcaaatggatggaactggaaaa
tatcatcctgaatgcagtaacccaatcacggaaaaacacacatggtatgcactcattgat
aagtggctattagcccaaatgcttgaattaccctagatgcacagaacacatgaaactcaa
gaaggatgaccaaaatgtgaatgctccactccttctttaaaaggggaacaagaataccct
tgggagggaatagggagacaaagtttagaacagaggcagaaggaacacccattcagagcc
tgccccacatgtggcccatacatatacagccacccaattagataagatggatgaagcaaa
gaagtgcagggcgacaggaaccggatgtagatctctcctgagagacacagccagaataca
caaatacataggcgaatgccagcagcaaaccactgaactgagaaccggactcccgttgaa
ggaatcagagaaaggactgaaagagctgaaggggcttgagaccccataagaacaacaatg
ccaaccaaccagagcttccaggactaagccactatccaaagactatacatggactgaccc
tggactctgacctcataggtagcaatgaatagcctagtaagagcaccagtggaaggggaa
gccctgggtcctgctaagactgaacccccagtgaacgtgattgttgggggggagggtggt
aatggggggaggatggagaggggaacacccatacagaaggggagagggaggggttaggga
gatgttggcccagaaaccgggaaggggaataacaatcaaaatgtaaataagaaataccca
agttaataaagatggaaaaaaaaataagaaagcaagctgagcaagccagttgaagcaagc
caataagaaacatccttccgtggcctctgcatcagctcttgcttcctgacccacttgagt
tccagttctgacttcctttggtgatgaacagtaatgtggaagtgtaagctgaataaaccc
tttcctccccaacttgcttcttggttatgatgtttgtgcaggaatagaaaccctgacaaa
gacaGCGTGTTCAGGGTATTTTTCCCAAACACTCAGGAGGCAGATTTCTAGGCAAATGCA
GTGGAGACAAAGGATCCATTGCTATCTATTCAGAATGTAGCAGGGGAATTAATTGATTAT
GTTAGCCCAGTGTAGTTGGGAGTAGGATCAGAAGGCCTCCAGCAGGAAGGCTGCTTGTCT
CTGTAGTTGATGTGCCTGCACCTTGGAGAACTGACTGGAGTCTGAGTGTTCTTTCTCTTT
CTCCTGATATTGAGAGTTATTCCTTAATTCTTATCATTGGAGACTAAAGGGAGCATCCAG
ACCAGGTATTCCCTTTAGAACTAAAGGTGTAAACTTTCCCAGAATTGttttttaaaattt
attttttattttatttaattattGGGTAGCTAAGCTGTGGTATCTGAAAATGAGTTCTTC
TTTTCTAGGTAAAACGTGATAAAACGTGAGGAATATTTTTCTGCTTCAGCTCACTCCTCT
CTCTCTCTCTCTCCCTCtgtgtgtgtgtgtgtgtgtgtgtgtgtgtgtgtgtgaatatgt
ctatgtctgtgtgtgtgtgtgaatgtgtctatgtctgtgtgtgtgtgtgaatgtgtctat
gtctgtgtgtgtgtgaatgtgtctatgtctgtgtgtctgtgtgtgtgtgtgtgtgtgtgt
gtgtatgtgtgtgtgtgtgtgtgtgtgtgtgtgtgtgtgtgtgtgtgttgagaccaggtc
tcattccttggctaccctgggacttgctaaacttgctatatagattaggctggccttgaa
ctcatgcagatccacctgcctttatctcaagagctgggattaaaagtatgtgtcactata
cccATCTCTCATTTTACTTTCTTTTGAGATTTAtttatttttattcagtgcatatggatg
ttttgccaacatatatgtctgagcaccatgctgtgccgtgcctgaggagtcatgaagaag
gtgttgggtccccttggtcctggagttaccaacagttgttagtggttgctgggaattgag
gtctggtcctctggaaggaacagtgagtgttctaaactgagccatctctccagtcccTCA
GttttttttttttttttttttAATCACAAACAAGACAAGAACTGAAATCCGTGTATCACT
TATAGCACTTATATTTGAGATAAGGGATTTTAAAAACAAGTTAAGCCTTTTCTTCTAttc
aatcccagcatttgggaggcagaggtagatggatctcttgcattcaaagccagtttcagg
ctcgctaggtctttacagtgagactctgtctcaaaaaaaaaaGCATTTGAGTCTGcacca
ggattccaatcctgttgcctcactcacccctggccacattcaccacacccacatccctca
ctgtaaagctccggcccaccaatctctcatcatcacagttttgttagctcaagaatgttt
tattaacagaaccataaactatgtaacattccggggtttcctcagcataattccttggaa
aaccatccaggttttttctttttctttcttttttatataccaatggtttgttccctttCT
TTTAAACAAGTGCGGTCAAAACCACATGACATCAAATTTAGTACCAtaaccacatatgca
aagttatctagcagatctgttgaatttgttcagcttgaaaaaccaaaactctatacccag
tgaacaggttttatctctcccctaagcccctggaagccaccactctacttcctgttggta
agcatcctgattatctgctcctgtgagtggagtcatgcagtgtttgtctttgtcgactga
catactcatattcctcttagcatatggccccaaagcttcacccaggttgtatgtgtcagg
atttttttctttttaaaggctgagtagtattcattctttatcatgcttttcaaatattcc
atttatccactgataatggatttatggtttttAGGCTTCTTTTATTCTTTTGAAGATGCC
Ccctaagggtgaaagctataggttttcccacacaggtagagaaggagccaagggtgacac
tccagtcattctttttctgtatcatgctgtggactgtagccagtgtaaaggcaagggaGG
GGTCTGGAGCTAACTATGACATCCAGCAAGAATACATCATGACAAAAAACCACACAGGAT
ATAAGATGTACACAGAGTCAGACATTGTCTCTTCATGCTAGCAGTAAGCCGGTGAACGCT
GACATTAAAATATACCCTGTACAGTTACTTCTCAACAGACTGGACCTTCATCTTTCAGAG
AGTGGGGAGGAGGACGAGGAGAAGCCAACGGGTCTGTACGGTGCTATTGTTTGAGAGCTG
GGGCTGATTCTAGTGCCTCACATCACTGCGTTGGGGGTGTATGATGGACAGAAGCACACT
GTATGCCTCAAAATTATGAGACGAGAGAATTGTCAATGTACTCACCATAAATGAATGATC
AAGCTTTTATAAAGGAGTCAAAATCACTTCTCAGGCACACATGGAATAGTATGTTAAGCT
AGACTCTAAGTGGGACTTTACCAACAGCaaatatctttgtaactggaatgaattaaaact
agaatttagtagaaagaaaatgagaaaaatgacaaatatacaacacaaccgaatggtgta
aaaaatcacaggggaaatttggacatattctgatgaatggaaacagacaaacaacattcc
caacattttagcagggtcgaatgtggggtagcacgccctgcaccccagcactccaaaggc
tgaggcaggaggattaggagttaaaggtcaacactggttacatagtgcgatttttgtctc
caaaacaaaaactaaatagtatacaggaaaaGCAGAGCCGACACAGACTCTCAGAGAGGG
AAGTGCCTCAGCCAAGCAAATCTGACTTTTAAGGAGATTCCTAGTCGTTTTTGTGGTGTT
CTGAGTCTGCCTGTCCCTAGAGGCTAAAAATGCCTACTTACATTTACTTTTTAACCTGGC
TTCCCTTTTTATGTTTCAGTTTTAAGCATTTGAGTTAATCATGTGGGTGTGAGATAAACA
AGGGTTTGATCCTGATAGCTCTGAGAGGAATCTGGAAATCGTGGGGACCGGGTTCTTCCT
GGTTTATTTTCATATGAACGTTAGAATTCACTTCATGGACATGGTACTCTGTGGATTCTT
CTTTCTTtgtgtgtgtgtgtgtgtgtgtgtgtgtgtgtgtgtgtgtgtgtgtgtgtgtgt
tggggtggagtgggcggggtatgtgtgtgtgtgtgtgGTGGGGTGGAGTGGGTGGGGTGg
ggacagagtctcactctgtagtccagcttggcgttggagcttaccatgtgaggcaggctg
gcctttgaaccggtggcagtcttcctgcctcagacttccaagtgctaagaatggaggaga
ctgtacccagttttTTTCAGCTGttctgcagttgaggactgactccaggcctctggcatg
ccaagtaattgctctgcccctgaactacatctccagTTCTCTTACTTTACTTTagggtct
cactaggcaggatgctcttaacccactaggagaggaggcaatacttgaactttcgatcct
cctttctctgcctgctgagaacggctgggattCTATATTGCCCTGGGATTCTATTGCCCA
GTGTCACCATATCCAAATAGGAAGTTAATCTGCTTCGCGAATACCTATAAACAGCACTGT
GCCTTCAGAGTCTGTGTGCTCGAAAGACATACATTTAATTTTTAAAAGATTTTCAGAttt
ttttaatatttttatttatgcaatgtatataagtacactgtagctgtcttcagacaccag
aagagggcatcagatctcattacagatggttgagagccaccatgtggttgctgggatttg
aactcgggacctctggaagagcagtcggtgctcttaaccactgagtcatctctccagccc
TCAGatttttattttatgtatcaaaatattttgtctgcacatatgtttgtgcattatatg
tgtgtgtgtctgtggagcccagaagagggggctgggtcctttgaaactggaattacagaa
gattgtcagccaccatgtgggttctggcatctaaacatgggtcttttggaagagtagatc
cagCCCCTGCATTGTATtttgttttatgtttatgagtgcactgtagctgtcttcagacac
cagaagagggcatcagatctcattacagatggttgtgagccaccatgtggttgctgggat
ttgaactcaggacctctggaagagcagtcagtgctcttaacctctgagccagctctccag
ccccCTATGTTTCATTtaaaatttttttcctttatgttttttttttgttctgtttttgcc
tgagtttatctattagttctagactttaaaaaataggttctgtgtaatttttgccttgtc
aattacgtcatgtaagtaagggactgttgtgtggtcttctctgacctatctgttatttgg
ttcctttcccccatattgctctggctacagtttacagcaccgtggacagcaggagtggcc
agagGGTGAGACCATTGTGTGCCACTCTGCCCTGTTAGACAATGCTATGGGTTCTGTAGA
TGTACTCAGCAAGCTAGGGAGGTTCTCACCAGTTCTATTTTTCTGACAGTTCAGTTATTT
ATTTTTTTTTTGTCttagttattttgagacagagtcttgctatgtagccaaggctgtcct
ggaattcactgtgtattcaaaaagatttttagaattgcctatttgattacctccttgact
gatttctgactagtacaccaagtacgttccacttgtctgtgacttgtaattctttttgta
tattgctgaattttatttgctatgaaatttacatctttatgagggacatcacctattgtt
ttccttcttaatacggtcatctgatttcatattagtatAATATTTGCTTTTCTCCCAATC
CCTTTTTCAGATATTGTGTCAACATCTTATAGCCTAATGTGTAAGTCTTAGAATTTTACA
GTCTGGTGTTGTTTTTTGAATTTAGGTTAACTGTGTTTTGGTTAGGGTAATGGATATTGA
AAATACTTCATAAAATGCCCAGCACATAAAAGGATGTCATATTATTTGGAAATAAAGTGG
TcttccttccttccttccctcctttctcccttctttTCCCTCGGTTTCTGCACACTGTCC
cttcccctttgctctcttttctttttccctctctttatttctgttcttttctttctttGT
ATTATTCCCAAGCCTGTTTGTTTGAAGAATGTATCATGACCTTGTGGTTTAGTTCTGTTA
TTTTTAGTGTTCCCTTGGTGGCTTCCAGACATAACATATAACAAGAGAAAAAAATTTCCC
CCCAAACATTCCATGGCTTGATCTTGATTTTAAAATAGTCCTAAGAGTAATAGGAAAAAG
ATTAAGAAAGAATAATGTAATATGCTTATTATGGGGAGGTTCCAAGCCCAGAACTCAAGT
ATCTAATTTTCTTTAAAGGATGGAATTGATCTGGTAGAAGACCCTGGTTTAAAACTATTC
TCCCAGATGGCCATTTAACCTGCCCCACACTTTGCTACAAGGGAAGGGAGATGGACAGGG
GTAGACAGAGACCGGCTCCTGTGGGCAGGCTAGGCAAGGTGGCTGCTTCTATCCAGTCAT
CGCAAACCAAAGGTGGCAGGTGCAGCCAGCACCAGCCTTACTCAGTAGTAGCACAGCCTG
TCACCCTTTGTGGACCTTGCTTTCTTTGTTGTCAGAATGTTTGGAGTCCAAAGGAAACAC
ACCTGGGGCTTTATCCCTGTGCTTGATTGAGTCTTTCAATTGGAGCCTGAGTATATAAGT
GTTCCAGTAGAGGCTGTCCTGGCTTCCCTACAGCTTGTCTCAGAGGAGAAAAAGGGACAG
CGAGGGAGAGATGAGCAGGGAAGGGTTAGTAACTTAGAGGAAGTTACCCATGGAAGACAT
ACTTTTTCTCTTCAAAATGGACCATGAACCAATTGCACAATGGGAGATGGGTGGGAAAGG
CGTGGATTCAGCGGCTGTAATTCCTTTGCTCTTGACTATGCTCTTCAATGGTGAGAGCTC
ATACCTCAGCAATTCGTGTATTTGTGTTCGGGGAGATCTATCTACACACATTGATAATAA
CCATCGCTGGCAGTTCATCTTCTCTTTGCGATTGCTCCTCTGGGCACAGTGTGTCTGTCG
GGCAGCTTCTGAACAAGTTGTGCAAGTGAGAGGAAAGAACACATAAGGGCTCAGAAGGGG
GTCCCCCACAACCCTACATTGCTTCAGGGTGAGCTCACAGGATTGTGGAGAGCAGAGCAA
GGAGGAAATGGCATTGATGCTTACCTACCTGATGCTGAGCTCTGAGTCTGGGCTATACAC
CCAGACAGACCTGGGCATTCACAGACAGCAAGGCACATGCTTGTTTACCTTCTAGGGGTA
GCTAGAAATACAAAAATAAATGCAAGTAGGGTATGCAGAAGTAGAATGAGTTAGAGGGTA
GAGAAGGACGGGTATGCGTGGTACTGTCATAAGTCAGGGTCAGTAAATGCCCTCTAAGGA
GTACACACCTTGTGTGAAGCAGGGTTCTCTGGCAGTACATGGGGGTAGCAGCACGGGCAG
AAGGATCAGTAAGAGTTTTGCCTAGAGTAAGGCTGGCTGGTTCAGTCATTGCTGGAGAAC
TGTTCTGAGGAAAGGCCTTATCTTTATCTATTTATGTAATGACCATTTATTCCAAAGGAG
TTGAACTTGAATAAACTTGTGTTTTGTTTATAAAAACTGTAAATATTGGGTTCTAGTCAG
GTAAGATTACATTGACCCACAGCATGAAACTGCTGATTCACTGGAAATATGCCTCTGACG
TCTGTCCCGAGGCTAAGAATAGCAGCAGAGAGACAGGTTACACAGCTGGTGGGTCTTGCT
GGAACACCCTGGTGTGGCATAGTTGTGCAGGGGAGCTGGGAATTTGAGGAGTCCGGCTAA
GGACAGTCTACTATTGAAGGGCTACCTCCCTTCTACCATTTCCTCGTGGTCAGGCAGCAT
AAACTGTGGCTTAGTGGGGAAAAAAAAACAAAAAACCCAGCCTCAGAGTAGTGCCTGCCT
CAGCTTGTCCTGGGCATGCAGAGTAATGGAGGAAGAAGTGGGAGGCATGGTCTGGCTTGC
GTGGCCCCCAGGGTCTGAACCTTTACATAGCAAAAGCCTGTGAACTTTTCCTTCTTGCCT
CAATCCCTGTGAATGGGGCAGGTCAAGGCTGCTGCCTCCAGTTAGAGGCACAGAGGGCTG
AGAGTTCCATTCTGAGTGGCGAGGAGCATCTGGAAGCAGGAGAAGCACTTTGACATGGGG
GGAAAGAAAACATGAGGTTTTTGCTCGTTGCAAGGAATGCATGTTCCTCCCCCTGGAGCT
TTCGTGGTTAGGTTGTGGTTGACATTTTTCCTCTTCGAAATTTTCTCCTGACATAATGTT
GATTATGTAATTTTAAAAGAGGGGAAGAATTCCCCATCTGTGAGGGTCAGCCAAAATGTA
ATTGAATTATTTGGGAAAATAGCCTCTTACTGTATTCAAGTGTCAGCCAGCTTTGCCTAC
CAGGACCTGCTGTAACATTGTCAGGGGAGTTGGAGACATGGGATAATCACTGTCCGTTCT
TTCAAGGAGTATGTGTTTGCTTGGAAGGGAGTGCCTGGGGGAGTTTTGGGACTAACTTTG
GACCCTCGTCCTGATGGATTTCCAAATATTCTTCATAGCTCGGCTCAGCCTCATCCCTCC
GGCGGCCTTATCATCGACAAGGAATCCGAAGTTTACAAGATGCTTCAGGAGAAGCAAGAG
TTAAACGAGCCCCCCAAACAGTCCACATCATTCCTGGTTCTGCAGGAGATCCTGGAGTCG
GATGGGAAAGGTAAGTGTCCCCGTGGACAGAGTCCGTCTCTGCTGGAACACGGATGTGCA
CAGCCCACACTGAGAGCACAGCTTGCTGAGGAAGCCTGGGTCTCCCTGTGCCGCCTAGAG
CTTGCCACCCTCCCCAGAGTCTGAAGTTATAAGAGCACACACTACCACTTCAGGCTCGGC
ATTGACTTTTTTGAAAATGTGAAACATTTATTGGAAAGAGGAGGAGAGGAGAGAGGGCTC
AGATGCAGATGGGTTGTACAATGCTTAAAATAGGACCTGTGGAATATGCATAAAGCCCTG
GGCTCCATTTCCACGCTTGTGGTGAGGGGTTACTGGGCTGGAGATGGACGGCAGTGTTGG
AAGCAAGGGATGGGACAAGAATACCCCTCTGGATTATACTTTCTGACTCAGTCTTAAAAA
TAtttacttttattttacacatatggttgctttccctatttactatatatatgtacccag
tacctgcagaggccaggagacagctgtagttaagagtgattattagtcaccatgtgggag
ttgggaactgacctgggtcctctgcaagagcaacaatcactttaactatggggtcatctc
cccagctcTGGTTGCTCAGTCTTTTTCAAATGTTTTAATTTTTACAAACAGATTTGTtct
atttttacttatgtatgtttatgtacctgtgggtgattgtggagggaaggaggggggtta
gatctctgggagctggagttataggcagttgtgagtcaccacacgggtgctggggactca
actcagtcctctgcaagggtagccatttctcttaagcatggagccatctttccagccTGT
ATTTTCTATTGCTGTAGAGCCATTATAAAAATCGAttttttccttttgagacagggtgtc
tctttgtgtagccttggctgttttggaactcactctgtagaccagtctggcctcagactt
acagagatccacctgcctctgcttcccaagggctgggattaaagatgtgctccaccacag
cccAACGAGTGATAGATTTTATAATGACATTTTCATTCAAATATATCATATACTATGGAC
CATATTCGCTCCTTATTATCTCTCCCGCCCTCACACACACTCGTCATTCatgtgtaccat
ggtttcttgacccattcatctgttaatggacatctgggttgactctctaagttgaccatt
gatcggggagtgttacaatacacatagatgaccaagtatcggctatgctgaccttcctta
gggtatatatccaccagtagtatagctagatcatatgttctattttttaatttcttttgt
ggaaccttcatactgatttccacagcggctgcctcactttacattcccaccagcagtgtg
tgtaagggtgttctggacgcccttgcaagcctttgttcccgcttgtttttatacaaacaa
ccatcctgagagagatgggattcgacctcattgtggttttaattttcatttccccgatga
tcaaggatgcgcagttccatgtcctattggcaacctgtCATTTGCCTCACGCAGTCATTG
GATGGTGGTGGCTTTGTTTTTGGCGTTTAATATTTTGCGTTTATTGAATATTTTAGATAG
CAATCCTTGTGGCATGTAGGAGGTATTTAAAGAGTTCTGTGTCTGGCCAGCTGTTTCCAG
CCATGCATATGTTAGGGAGCTGAGGGTGTAGTCAGTGTGACCTTGTGAGAGCTGTTCTAA
TTACACACCCTGCTCCCAAGGTGACAGGGAAGGAAGAACACGTGGAGGACACAGAAAGGA
AAATGGATCTGTAAGTCACTGAAGCTGGGAAACTTCCTTTCCAGTGGGTCCCCTGAGTTT
GTTCTTGCCTTAGGGCAGATGACCTTTCAGCAATGTGGAGGCCCTAGGGTAGCTACCTCA
ACTCTAGGCTAGTTCCAGAACTGTGCTCTAGGCTCTTCAGACATCACAAAGTGTGTAAAA
CAACCGTTGCTATGACCACAGTAAGTACTCCTCAGCTGTTGTGATGCTGGCACTTCACCA
GAAGGTTCCAGGTGAGCTTCGCTTGTCCACGCATGACTTCTGATGCGTCTGCTGGTCTCA
GAAGACAGCTCCCCTTGGAGACAGTACTGGCTAGGTCTTTATTCAGTAGCTGAGGAATGC
TCTGAGATTGGTAACAGGCGGAAAGGTTTCTCCTCTCATACTTGCTTTGTCTAGCAAGCC
TTGGGATTTGTCAGATCCCAGGTACCGTCCATCAGCAGCCCCTAGTCCTGTTTGGGGAAT
TCTGCCTGATTTTTTATACTTATCTGGTCTCTATGATGGCTACTCCTCAATGCTCTGCCC
CCTTCCCTAAGACTCAGGCACCTAACTGACCTTCTGCGGTGTAAGCTTTCTCTCCCCACA
GTGTACATTAATGGGTGTTTCAGTGAAAGGTACCTAGGGAATGAACTTCCCTGGATACAC
TCTGTCTGAGCCTCCTCTGTGGTATGGATTCTGTTGAGAGGAGCAATTTACACCCACAAG
AAAATATAAACAGTGTGCTTCTTTTATGCTGAGCATTGTTGTTCTACTAGTAGTTAAATG
ATCTAGAGCTAGCTAGACTTTGTTTAAATTCTCCACCATTAGGCCTGGCTGATAATCAAC
AAGAGATCCAACTCATAGGGACCGCAACTCTGTCAGAACACATGACAAGGTCCAGGTGAC
TTTACCTTGAGTAAGGAAGGGAAACTTCAGTTAAGGTGGGCAACGTCAGCTTAGCTGAGT
CCAAAGTCGGACACAGACTATGCCACAAAACTCATCAGAGCTCACAGATGAGGACGTGAG
CATGAGGCTGTGAACCCCTTGTGGTATAAAGACCTCCTTTCATCTGCTCCAGTAACCCAA
ACCCATAGCTTCCATGTTCAAGGTAATTCTAACTGACATGATGCATACTGCCAGGCAGCA
TGGAGGAAGGAAGGGGTCAAGTTTAAGTGGAGAATCCTCTGTCAGATTTATCTCCTTCCT
GAAAGCTCACCACTACCATTGCATTTATACACACTACTTATTTTTTGTTGACCTGGATTT
ACCTGGTCACCTGGCTGTACCTAATTGTGTAATCTGGTCTTATTATTTGATTAAACAAAT
TCCCTCTGAGAGAGCCCAAAAGCCTGTTTTCCTTTGAGGTTGAAATGTCAACGCCCAGGT
CACTAGCTAGGGTTAAGAAAGGGCAATTGGGATTGGCAGATGCCTGTGGTTCTGAGTGAA
GTCTGTGGGTAGAAACACTGGTATCTAGGGTCTACCTGCAACCTGCCACGAGACCTTGAG
CGAAGCTGCTAGTCTCTATGAGCTCTCCTGTCTATATGCAAACCTCAAGGGCACCACCCT
GAGCGTGGTTGCCCGAAGGATTATGGGGAAAGTTCGTCTGTGAAGTGCGTTGTCAGCTAG
GCTTGATTGAACAGTGTTGGTGATAAGCCCCCAGAAATTTCCATCAGAGCAGGTTGTCCT
TACAAATTCAGGTCATCCTTGGCTTTTCTCATGTTGTGTCTTACTCTGGACAAATCATAA
CATTTGTAGGAAAAAGGAAGACTTCATATTGTTTTAACTGTGAAATACGCAGAAAagaaa
agcaagtcacctcccctgccacatactaattaaaacactgaacatacagagcaaagaaaC
AGCCCATCCCTTTTTGTGATGGGCTTATAAACTCAGTACTCCATGGATGTTGCAGCACAC
CTCAGCATTCCTTTCCTTAAAATTTTAAATCACATTTATTTATTGGTCCATTTATATATT
CTCTCTCTCTCTCTCtgtgtgtgtgtgtgtgtgtgtgtgtgtgtgtgtgtgtgtTTCTGG
Ggtgctcatgtgttgcagtgggcatatggaagtcagaagacaacttctggaatttggttc
tccctttccaccacatgaggcctggggattgctttcaggcttaccctctgaaccatcacg
ttggccctttctgtccctttaaagctgtaatcatatcccattgtctctatatatcacctt
tagttgtccatccatctgtcagtagaaggatgtcttgAAAGAGTGGAGGTATGTATGGAG
ACATCACACGTGGGAAAAACAGTGCTGGCTGGAGGCTCCCTCAGATGAAGAACTTGGAGA
TGTAGTGAGCAAACTCCTAGGTTCATGATGGCTGCTGTCAGGGTTCCAGGATCCTCTGAT
GACCTGGAGTCAGGTTATAGAGTACTGTCATCAGTGAAATGCATAGAAAAACAGCTGTGT
GTTAATTAGTTGATTTCCCTTCCTCCTCAGAAGCAGACAAAGAAAATTTGGAGAAAGGGT
TTCCTGGAAAAAGAGAGACGTGGGAATATTTCTAGTTGTTTGGAGATCAGTAGAAAGGAA
AGAGAATTCCAATTTCCAAGCTTGGCTTTTTAAGTGAGaaaaaaaaaaacaaaaaaacca
accaaacaaaaaacaaacaacaaaaaaaacaacaaacaaacaaaaaaacCCCCACAGCCA
GCAGGTGGCAGTGTAGGCTTGAGGATAGGGCTGCCTTAGGTCACAGCTTCTAGCGCTCCC
AATTTCAGCCTTTTGGTTTCAGAAAAGGATGTGGCTTCTCCTAACTTCATCTCTCCCTCC
CTTCTCTCCTTCTACGATTTTATGGTTTCTCTTCTTTCCAGTTGAGTGAATGAGCTATAA
GAAGAGGATAGCTTCCTGCCCCTTGTTGAGTTGGTGCCCCAGTAGTCCGTTTGCCAACCC
ACACTGTCCACATAAGCAGAGGTGGCACACCCTCAGACAGGACAGGCAGCCAAGCACCTT
CAGCCAGAAAGTGAGGGAGCCATCGTGTTTGAACACCGGACCATCaaaaaaaaattaagc
ataaaaaattttaatgtaacattttaataaataatcaaattaatattaaaaaaCCGTAAT
AACAGAAACTGGGACAGTGACCTTCTTCCAATAGAAAGGAAAAAGGTCCCCTAGGCTTTG
GGGTATGGGCCTGTCAAGGTAAGGGCTTGGCTGAGCCTTCCTCAAGTCCATTTACAGATG
GCCTCTGAATCTCGCCCTGTCTCATGGGTTGCTAGATGGATATCTGGTCCTACTAAGAGT
GGATCAAGCATTAATGGGAGAAACCTGAGAGATCATATCACAGAAAGGACTAGAAGAAAG
TACAGGGTACTTTAAAAATACTCTTAGCAAAACAAAGAAAGATCACTCCTGTTCTTCTTC
CCAAGTCAGCACAGTACCTCACTCTTGCTCCCCACATAGCCTTAGCATCTGGTGACTCAT
GCTGTCGAGGGGCTGACTTAGCGTGATGAGGCACCCCAACTCTTCTCATTCCCAGATGCT
GGGCTCCCTCTAAGACTTGCCGTACTCAGGGCATGGGGCAAAAGCTCTATGAGGATGTGA
CCAACCCCACCCTGTAATTTAGGGCATGCCTATTTAGAACTCACATTTGCTCATGTCCAT
TGGCCAAGGGCAGGATTTCCCAGCCTTAGACCTGGTGATGTTCTGGGCCCATGTTAGTGT
TTGCAAATGTGTGTGAGTTTAATGTCATGAACGCTGATCACAAGTCAGGCATTGTAGGTA
CTTTCTGTATTTCTTTTTTTTAAATTGCTTCGTAACAATAAAGAGGGAAATGATTTCCTA
TCTTTTAAAAATATGGAAATTGAAAGATTACAAAATGCCAAGCAACTTGGTTGCTGTCTG
TCTGATCCCAATGACCATATCTTGGCTTGAACAGACAGATACACAGGTGGTTCTGAGAGA
GCTCAGGAATCTTTACTTCATTCTTACTCCCTGGCTAACCTGGGTGTCTTTCTCCCTTTA
GGGGACCCCAACAAGCCATCAGGATTTAGAAGTGTTAAAGCTCCAGTCACCAAAGTGGCT
GCATCTGTTGGAAATGCTCAGAAGCTGCCCATCTGTGACAAATGTGGAACCGGCATTGTG
TGAGTATTGACTTCCCTGGTGTTAGAGGTTAGACAAACCGTGAAGGTGTGGGAGTTGCTG
GGTGTTGTGTAGCTTGGAGGTAAAGTCAACAGATCAATCAGAAGACTCAGAACATTTATG
TTGACTTGGTAGAGGCTTTTGGAATGATGAGCCTTCCTATTTACAACCAGAGGCCTGCAG
TAGGGCCTCCGAGAAGCCCCAGGCCTCACCTCAGAAAAGAGAGTATAGGACCCTAGTGTC
ACTAATGGAGACCCATTCTTCCTCTCTCCTGCAGTGGTGTGTTTGTGAAGCTGAGGGACC
ATCATCGCCACCCTGAATGTTATGTGTGCACCGACTGTGGCATCAACCTGAAACAGAAGG
GCCATTTCTTTGTAGGGGATCAGATTTATTGTGAAAAGCATGCCCGGGAGAGGGTCACAC
CACCTGAGGGCTATGATGTGGTCACAGTGTTCCCCAAGTGATCGAGAGGACCTGCCCTGT
CTGCTGCCCTCCAGCCTGCCTGCTGCACCTGGTTGTCAGAATGTTCTGGTTCTCTCCTCC
CTGACAGTCCTGTGC
