# Supplementary material for: Reference based annotation with GeneMapper
Source: Genome Biol. 2006 Apr 5;7(4):R29. doi: 10.1186/gb-2006-7-4-r29 (PMC1557983; doi:10.1186/gb-2006-7-4-r29)
Supplement: Additional data file 2 — A gunzipped tar file containing the data set of orthologous genes in five vertebrates (human, chimpanzee, mouse, rat and chicken) that was used to compare pair-wise and multiple species GeneMapper [file gb-2006-7-4-r29-S2.tgz › 5verts/orth113/mm34.fa]

>NM_011031
GACCAGCTTGGTCGCTGCCAGTTTTATGGGCTCTTAAATCAGAAACTCTCCTCCTATCTG
TCAGAAGACATCCTTGTCGAACCTCTGATGTTTTCCCTGAGCAGTTTCAGAGACCGGTGG
CGATTGGCTGACTGATTCAACAAATAGAGCATTCTCTGTGCCTGGAGACTTTCAAGGACT
GAGGCAGGCAGAAGGGAAGACTCAGAAAGTTCAGGTCCAGAGCATCAGCAAGGTAAGTAC
TGAGTTAGTGTGGAGTTTGGGCTGTGTGGACTTGGTAGATGTCTGGATGCTTCCGGGCAG
GAGACATGGGCTGGGGTGGGAGGCTCCGGTAAACTGGATTGGTCACTTAGGAACCTGGAC
TGAGGAATCACCCTGAGTGGCCGCAAGCTTGGGCCAGTATCACGTCTGTGGTACAGTAGT
GGAATCAAGGTAACGGAAAAGGGCCGCTTTAGGGAATAGCTGTCCAAGGGCCCCACCCAC
AAGCAGTGAGAGATCTGCATGAGGAAAGTCCACTGAGCCCTTGCAAGGTGAGCATGGGTC
TGGGTACTTCTGTCGCAGGATTTTACTGGGAAGTACAGGTGGGTCTTCCTGTCATCTGTA
TTCTAATGTGTCATTTACTATGCTGAAGGAGATCATTGAATTGCCCCCTACAGCAACTCT
GCTGTGCTCTCAACGCGCTAAGGAGTCTCAGTACAAGAGAATCATTGGGGAAAGGCCTCC
AGCCAACTCACTCCATCCTTGCGACGTGGCTTCCCTGACTGGGCCACACAGTGGATCCTT
ACCCTGAAGAATGACACTTTAAGGATTTTGCTTCTTAATGCAGGCCATCTCGTTACTGAC
ACCTTATCCCTCCTGATGGAAGAGCTTCCTGGAACTAAGAGCAGGGTCCCAGTGCACCAC
TTTGTAGCTTCTGACATCCTCAAACGTTCTCAGCTTTGCAGAGGTCTATTGTCTAGCTCA
AAATTTATAGGGTGATTTTGCAAGTTGTTGCTTGTTCTGAATTTATATCACATCCAAGTC
AGCCCATGGTTGAGTGCCCTGTTAAATTGACCAGGCTTTCCTCTGGCGTGTATCTCCACT
GCCTCTGAAGTGTCCAGGGTGTAGTCTCTCGATATGGTTCTGTGTGTGCCTCAAGGCCAG
CCTCTCGGCTCCTCTCCATGTACAGAATGTTTGACCTTGGGATTCTTTTCTTCTTGGGCC
TTCTTGTCCTCACACGAGCTTGTCCACTGTGTGGCCCAGCCAGTGAAGCCACATTGCTTG
ATGGAGTGAGTTGGCTGGAGGCCCTAGCCTGAAGATTCTGTCATATTGATCCTCCTTATT
ACCGTCAGAGCTCAGCAGGCAGATATGGTGACAACTCAACTGAAGCATTGTGTGTGACCT
TTGGGAGTCCCTCCACATTGTCACAGGCTCTGCAGAGAGACTTACTTATCTATAGATTGG
ACTGCGTACAATGGACTGTGGGTTGTTCCTTGAATTGCATGTGCTTCATATCTGACTAGA
CTGGGCCTGGGGCTTGAATGAGGGAGAAGACAGGCGGTGGGGGAGGAGCTCTTTTTGCCC
ACAGGCAGCTCATAATCTCTCTGAGATCGCTGTTTAGCCCTGGCAGCTGCCTAGAGCCTA
GGGAGGAGCCCTAGTGTGGGTGCTCATCAGAGGGAGACTGAGGCCCTGCAGCTCTGGGGA
CTGCGTGGAGTGAGGGAATTGAGGGCTTCCTTGTCTGCTGAGAAAGCTTCCATTTTTGAC
TGCATTCTCCCACATCCTTGGGAGGGTTTGAGGCTGGACCGAAGGCCTTGGCTGACTTAG
GGCCACGTTGGCCGATAGTGTGCAGAGGCCTGGGGGGTGTGTCCCTGGCTTCTGGGATCT
GTCAAGAGCTTAATTTTATGCAGATGGAGGTTGACAGCAAATGCTGCAATGCAGGCACGG
GAAAGACCAGCAGAGTCCTGGAAAGAGGCTTCAACTTTGAAAACCATCATTCAAATCTAG
TCATTTAGACCTTTGAAGTACCTGAGGGTGGGACACCAGCGTATCCCAGAGCAAAGGGAA
TTACTGAGTCCTGTGGTCTGTGGGGTTTGTGCTGGGGATGTGGAGTGAAGGATAGACAGA
CAGTTTTCCTTCTCAGCGAGAGCAGAGCAGGATGAGAAGGTCAGACTAGGCTTTTTTGAG
AAGCGGGGTTTTGTTCCGCTGGTGCCACTGCAGGGCAGAGACTTTCGTGTTTGGATAGTG
ATTTTCCTGACCCTGATAGGATCTGTTTGAGCCTGGTACAGGTCAGCCTCTGCTCCAGAC
TTCTTGGTAAGTGCTTGCTAGAGATTGCTTGCTCTGTACCTGGCATTCCTGGGAGCCAGG
GAGTGGTGGAGATCCCAAGGCCTGGTACTCTTGGGAGACTGGAATGAGTAGGTCAGAAGC
ATAGAACTATAAGAGATTTTGGAGTATTGGTTCTGCTCCCTGTCTTTTGCCAGGGAACCA
TTTTTGTGTGTGTGTGTGAGCTTTGGGGCCTGTGATTGGTCAATTCCAGGGTCACCTCCA
AGTGTTGCATACTTTGGTGACACCTGTTTCCAGTCTCCCCTGAATTGAATATGTCATCTC
TCCTGGCATTCCTGGGACCCAGACATCACTCACCTTCTGACGTCTTCTTGTTTCTTCACT
ACCTCTTTGTATGGGCCTTCCTCACTCCAAGAGCCACTAACTTGGGCTGAGCAACTGTCC
ACTTCAGATCCCCTTGAGTTCCTGTGATTCTCTTGGTTGGTTCTGATGATTGGTCAAAAT
CAGCTCAATGATTGACAGCTTGCTGGcgtgtgtcgtctaattcagttcacagaactatca
agtataggtcctaaggatggtctccgttgtataaatgaaaaaaactaaggatcaaaaagt
ccaggactccaaggttacaacgccaggaaatgacagttggagctagggtttaactctggg
tctttctgactccaTGGCAGGCATGCCTGCTCCCGGGGTGATAATGTGTGACATGTCCAG
TAGACATGACTCTGGCTTGAATTCAGGGAATGGTGTCCTTACTTTTCCTCCATGAACTCT
CCTTTTCCTGGTGGCCTCCAAGTACGGGTGTCATGGGCTTCTTAATCTGCGAACCTTTGA
GACATCTGTGACCAAGTTTTCAATCTGAGTGCAGTGTGGATTCGCAGTCTTGGGAAGGCA
CAGGTGCTATGACAGTTACTGAGTAAGATAGGATGGtgtattagtcagggttctctagag
tcacagaacttatggataatttctaaatagtaaaggaatttattgatgacttacagtcgg
cagcccaattcccaacaatggttcagtcgcagctgtgaatggaagtccaaggatctagca
gttactcagtctcacgcagcaagcaggcgaaggagcaagagcaagagctagactcccttc
ttccaatgtccttatattgtctccagcaaaaggtgtagcccagattaaaggtgtgttcca
ccacacctttaatcccagatgaaaggcatagcccagattaaaggtgtgttccttaactcg
gagattcaatcttctggaatccatagccactatggctcaagatcttcaaaccaagatcca
gataaggatctccaagcctccagataagggtcactggtgagccttccaattccggattgt
agttcattccaaatattgtcaagttgacaaccaggaatagccactacaGATGGTATCAGT
GTGTCTTGCAGGAGGGGCCTTAGCTGGGGAAGCTTAGCTTGCTGACGTGCCTTCAGCAGC
CTCGGTGGTTCTTCTTATGTGGTTTACAGTACCGTTTCCTCCTCATTCCTgctttgtgta
gttttcatcattcatggtcaaccacactgtgaaatagtcattggaaaatagaagacataa
caactctaggctctcctaagttctgtgacggagtctgtgtcactctacgctggccttccc
agtgtatcattccttccttagtgtatccatgtggtatacactatccattgttagtccttc
catccttcatagccagttatcaggtgggctgtacagtattaacagtgagagtgctcaagt
aacctattcagcactgggcatttcatatcagtccattgttataattactccaccttgttc
cgttggtaatctctccttgtgtctaattcctaaattaagctttatcataggtgtgtactt
accgagaaaggcagcatctcagggttttgatactatctgtggttttaggcatgcactggg
cttcttggaatctattctccgtggacaaggcaggagtattgTATCTGGAGCAGAGATGTT
ATCTGGCTTACAAGGTTTTTGTGAGAATTAGATGGTAGAAATGAAAGATCTTTGGAAACA
TAAACCGTGGTtatcttagcctaggttcccagaaaacagagcccgaggcagagcttaagt
gcttaatacttattggagaagtgtattgcagggcagctggggtgagaggaaaggagagaa
gaatgggaaacaaccagggggtaccttagccagctggcccctCTGTGTGGAGATTGTTGG
CTCTTCAGCCATGTCGGGTCTATCTACTTCTGTGTGCAAGCTCTGTGGGGACTCCATGAC
TGTAGATGATTTCTTACAGGAGGAGTTTGGAGGAAGTGTCGACTCCCACTGATACGTCAC
CCTTCATCAGCTGGGGTTCCCTCATTCCCTAGTCTGTAGCCATTGCCCCTCTGTAGCCAT
TGGAGAGGCAAGTCAAGAGTGACTGGGAGGAGTCTGAGAATCACCTTGGGTCAGCAGTGT
CTTCTCCCTGGCTAAGCGAGAATAGATGGTTTGGAGCCCAGGGCATGGCTGTAGCGTGGC
AGGGATGCCTTTTATCTTTTGGTGAAGTTTATTTTTGGTAAGTTAAGTTCAACTTGTCCG
TTTGTGGAGGTCCTGATGAGAACCCCGCTCAGTGTTGGCTTGTGGACTTCCGACAGCTTC
TCTGCTGTAAGTACACTGCCCTGTTATTGAAGCAGGAGGCTTCCAGCATTCACGTATTGA
ACAGAGAGATGATGTCAGGACAGATGTACTTTACGGGACACATGCATTCTTGTCAAGCCC
ATTCAGTTCCCGTTTCCTCTTCTGACAGCCATGGGGCTGCAAGTCTAAGGCCAGAGAGTC
CCTTAACTGATCTTTTATGTGCTTCCTTAAATGGACACTGAGAGATGAGACTCAGGAGGA
CTCTTGGGAGAGGGGAGATCATTTGGCTTCACTGAGCAGAGATCTTGCTCTCACAAGGAA
GGCTCTTGGTGAAGGTAAATATTTTTGACATGAAGTCATTGAAAGTTTGAGGTCTGGGGT
GGTGCAATGGGGCTGGAGAGGGTAGCAGGGCCAGGTCACAGAGCTACAAGGGCTCTTTGG
GCTAAGGTATTTGGACCATGTCTTGCTAGTCATGGGGAGCCAAAGGGAGGGCTTTGGCAA
GCCTTGTTGGCTACTTGGTAGAACAGTGTTGGAGGGAAGCCAGTCCAGAGGTGGAGAGGT
CAGAGCAGGTGGGGCCTGCATGGCTGAAGGGTGTGCTACAGGTAGACCAGGGTGATGACT
GAGGCACAATGTTCTGTAATTGGACGTGGGTGTACTTCTGGGGCTGTACGGACATCCGTG
TTCTTCAGTAGTGGGAGCACTTGGGACCTGTGCACAACTGGGAGAGTACCTGGTTCCTCT
CAGCTCTGCCAGCCTCGAGTTAGCCATGATGCAGCAGGCAGGGCCGTGGTGGAAAAGGAG
GTTGAAGAGTCAGTCCTGTTGGGGGCAGTTATCCCTCCCCTGAAGGCAAACAGCATTTTT
GCCCAGTGCCAGGCAAGACCTATTTACAAACTCATGTTCAGTCTCTAGGCTGTTAAATGC
TTTGTGAAAGAGCAAGCTGTAGTGTTTGGGCTGCAGCTGGGAGCTTGGCAGAGGGTCTTT
CCCCGATGAGGTAAGGGGAGAAGCTGAGGACGCTGCTGGTTTGCAGCTGGAAACATCTTT
TCATGGCTACTTGGCCAGGTTATAAATGTACTTTCCAAAGAGCAGGCTCGCTGCGGGACC
TCTGCTTGTGTGTCTTGGAATCGCCGTGCTGAAAAATGGTGCCAGTTGCCTGGTGGGTGA
ATTACTGTCACTGGGACATTGGCAAGCTTTGCAAGACCTCCCCACAGGGGTCCAGACACT
GCGATTGCCAAGGCCCCTTTGGAGTTCAGTTGAGAATGTCCTACTTTGTTTCCTTTACAT
ATTAAACATATTACAAAATTATATATTTTTAAGAAATTCTAATAGAATGTCTTATAGAAA
GATCAAGAAAACAAAGATAAAAAGACAAATAAAATCATGCCACCAAGATACAGTTAAAGC
ATAATTCTTTCTTACATGCATTCCTACATAATTTTTTCCTCTCAAAACATGGAGCATAAT
GTATTATTGGGGGGCTGGCCTTTGCCAGGCTGCTTTGATCTTTCTATGTTGATATTCATA
CAGTGTTTATTGTTATTTAGCTTATATTAAGCTACTGTACAATGTGTAAACTCTTTAGTT
GTATTTTGTCTGGACAAATCTGATGAAGAATACTTCCCTGGGTGCTTGCTGCTAGATAGA
CTTTATTCTAAACCCTGAGGTGCAGCTCAATGCTCAGCCGTGTTCTTATTTGGTGCTGTT
TCATAAAATGAGATTTGACCATGACCACCTCCTGGATTGTTCTTCATGGATTCCTGGGGG
CTCCTGGGAAGGCTTTTGGCAGCACTGGCCCTGGCCAGACACGTGAATTCTCACTTTTTC
TGTCCTGGGTGAGTACTGGGTGTAGCTCTGATGAAGGGCTGACATTCTCCAAACTGTAGA
GAGCCGCTGTACTCAGGCTAAGCACCTCCTCTCACCTGACCCAAGTTAGGTGACTTTTTA
TATGAAACCTTTCGAGTTCAGGGGCCCTGGGGTCAGAAGAGATGATCAGATGTCCCTGCT
TGGAATGGAAGTGTCAGTGTGGCAGCCTGAGAACAGTTTGCCTGGGGGTGCCCAGTTCTC
TGGACCAACAGGGCTTTCAAACCCATCTCCCCTGCCAGGACAGGGCTTTGAAGGCACTTG
GTAAGTTGCTTCCTAAAGCCCATGTGTGCTTTTTTGAGGCTGTGGATGGACTCATCTAAG
CCAGGCAGCACATTCCAGAGAAAGGACAGCTGGCATTCGTGTAGTAAAGAAACCTGGTTG
CTCTCAGGTATGGACTGTGGGTGGTATTTGAAAGGCATGAAGAGGCTTTCTGGTTTCCTG
ACTATGCTGCCTGATTTCTGACTAGGTAGAGTTGTAACTGGCCACACAGCAGGGAGCTCC
ATGCAGCCCCCAATTCATCCAGATCTGGTCTGGTCTCCTGCTTGGGCAGAGAATCACCCC
TACTCTGAGGGGCAGTTGGCTGGCCCTCCACATCAGAGAGCCTCCCAACTCTAAGATTTT
CCTACTTTTTGTGTGTGGCATTTTTGCCTTCTCTATTTTCTTTGCTTTCCATCTGATAGT
AAATTTCCATCTGAGCCATTCCGAGACTTGGCTTAGTTGGAACAAGAAGAGGAAGAACAG
GCAAGGTTCAGCTGGGTGGTGGCTTTTCCGCACGTTCTGGGCTGCATGGCTGGATGGGAG
ACATGTCTGAAGGCCCCACTGTGGACTTAGGCTGGCTGCCAGTGAAGCTTGTCCCAGGTT
GCTGCTGCGTCCCTCAGAACTGTGCCTATTTCTAGTCGGGTGAGAAGGCAGTGGTTGGCT
TCATCCTCATGTCAGCAGCCCAGCCCCAGTGTTTTgactgtgtgagactgagtcaccttt
gtatcctgagcacctagcttgctgcctggaatctctgggttgtaagtaaatgcttgtgaa
tgagtAGGGAGTAGCTAGAGAAGGTGTCTCAGTACAGAGAGAGCCGTGTCTGCTCAGAAT
TGCCACTCGGAGGCAGGTGCAGGCTGGCAGAGGTCAGTTTTCCTCTTCTGCTGTCTGTCT
ACTCTGTACAGTCAGCTTGCTTGGTTACCCTGGCCATGTTATCTCAGGTTGTTTTGTTTT
GGTTTGGTTTTGTCACTGTCTCTTCTCTATTATCACTTCCTTATGGTCGGAATCCAGGTT
CTTGAATCCTTTGCCTCTATTGATATGTGGCAACGGGACCTTTCTCTGTGTGGGCAACCC
TCAGTCCATGTACAAAGGGAGTCTCCTGCCGGAGGCCACTTTCACGTTGGGATACCATGG
CCTCCATCACTGGTTTGGGGAGAGTGGAGCTTGCAGAGGTGCTTCCTCCCCTCCTGAGAT
CCCGATGATCTTGGCATCTTGGGAACCAACTCTGTGAATTGGCTCCTCCTCCATGTGGCT
CTTGACGCTAACCTGGCATATGTATTAGAAAGTAAGAAACACGGGTaggcgggaagtcag
gtgtatacatttataatcttagcaactgggaggctgaggcaggaagattgtgacttccag
gccatcctgggctccaaaatgagaccttgtctccaaaaagaaaaaCAGAATAAAACAAAA
CCGGGGCAGGGGCCATAAGTGAACACATGTCTCTGGTTCCATGTTCTGGCCCATCCCCTG
GGTGATCCTGAATGCTTTATTTAGTGACATCTTTGAGTGTGTGTTTATGTATGTGCACGG
CGTGTATGGAtttgtcttctcgcagggtcttggtatgcagttcaggcggccttgaacttt
gtccctcctaacccagtctgagtttccaggcatgcacccccCCCACGTCTTTCCACCGTG
CCCACCTGATGACTGCTCCTGAATGCCTTGCAGGTACTGCCCTTTCCAGTTATGAAGCTC
CAGGTGTTGGTGTTGGTGTTGCTGATGTCCTGGTTCGGTGTCCTGAGCTGGGTGCAGGCA
GAATTCTTCACCTCCATTGGTATGTGGCAACAGAACTCTAGTCTACCTAAGCAGCCCTCA
GCTAAGTGCAAGGGGCTGTTGCCTGAGGTTCGTTCAGGGTGGGATAGTTTAGTCAGTGAT
TTTGACCAGTCCAGGGAGAATGGAACTTACAAAGGCTCCCCCTATCCCTGACCCCTGCAC
CCCCAGGAGATCCTGATGAACATGCATCTTGGGAGGCAGCTTTCTGAATTGGACTCTCCT
CTCTGGAAGTGCAGACTGCAAGTAGCTTTCAGGTCTTTTTCAGTCCTTGGCAAGAGGCCA
GTCTATGCAATGAACATTCTCAGTTCCAAGGACCAGATTCTCTCCTTTTCAACTGAAGGT
TAAGAGCTGATTTCCATGTGATGCGCCCTTAGATATCCATGCCCCTTTGACAGGACCAGC
CGGCTGACAAGGGGACAAAGAGATTTAGAACTTCTCCTAAAGTCGTTCCCAGTGCACGTG
CGCTTTGCCCAGGCATCTTCTTGACACATTGCTTCTATCTTCCTGAAGTCGGGGGTCACG
GCGTGTGAATGAATAGGCCCCTTTAACTACCAGTCCCTGTGATTCCTCGTTTACTGGCAT
ATACTGGGCAGGAGCACTCACTTCTGTACTGGTAATTTCCATAAGCCATTCCTCATCCAT
TTCTCACTGGCCCATGCTTCTCTCCTGTAGGGCACATGACCGATCTGATTTACGCAGAGA
AGGACCTGGTACAGTCTCTGAAGGAGTACATCCTTGTGGAGGAAGCCAAGCTCGCCAAGA
TTAAGAGGTGTCCAATGTCCTAAGACCCCACACTAAGTCATCCCTGCTGCTCCTCTTCCC
CAGCCCATCCAAGGTGTAAGAGGAAGTCATTGAGAGGTGACCTGGGGAGTTGACCTACAG
TTAACTTATGCTGAGTATGGGGGGTTAGGAAGCTACGGTCTTTTATGCCTTCTTTTTAAT
TTACATGAGAGTTCCCAGCTCTTACCTAGATTAAGGGCTAGAAGTATCTAGGAAGTTACT
ATATTCATGTTTTATCATCTCTTGATGAAAGAGCCCTGGACCTCACGAGGGAAATGAGCA
CCCTGTGTGGGTGGGTGTGGCAGTCTCTTTTTCCTTTGGTTCCGCAGCTGGGCCAGCAAG
ATGGAAGCCCTGACCAGCAGATCAGCTGCCGACCCCGAGGGCTACCTGGCTCATCCTGTG
AATGCCTACAAGCTGGTGAAGCGGTTGAACACAGACTGGCCTGCACTGGGGGACCTTGTC
CTTCAGGATGCTTCGGCAGGTGAGGGACGGTGAACAGCCTGGAGCTGTCCTTGTTTTGTT
TTAAAAGTATAGTAACAATCACTTCCTGTCCTTTTGTCATGTTTCCCAGTAGTAACATTT
TCTAATTATACTTCAGTAATACATATTTTATAACAGACTTCAGGTACGTAAAATATCACA
TAAAATCACGATGTTTAATCCAATAACTCCATGATAAGCACCATTAAAACTATAATCTCG
gggaatggagagattgcacagtggttaagagagctggttgctcttgccgaggatccagat
ttggctcccagaacctatatgttggctcacaaccatctgtatttacagttcccggtaata
tgacctcttcctctcacccctggtgcagacacacatgcaggcagaactctcattcataca
caaaaaataaaCCTTTAAAATCATTTTTAAAAACTCTAACCTTgggctggtgaggtggcc
cagtgggtgaagcccttatcatccaagtgtgagaactgaagtttgcatacccacaagcca
tgtagagccaggcgagtgcgtctggcatcatcccagctccaggcaagtgagtctggcatc
atcccagccctcaggaggcagagatgagatttcccaggcaagctggctagctagactcgc
tgacccatgagctctgggatcatgtgggcgctcctgcctcagtaaataaatagagggtga
ttgacgaagacaagtgacttcaaatttgagcttccatatacattcgcatgcaTCCGTATG
CACCCATCCACAAGAAAACACACGTACGCATACACGTTTATAAACGTTCATACACACCAA
AAGAATCCGCTTATGTGTACAAACATGTTATTAAAAACTGGAGCTATGCATGGCCTAAAG
GATTAAAACTCACTTGCTTTAAAGGATGAATGAATTAAAAATAAGCCAAGTGGGCGGAGG
CAAGCTGGGTAACAGAGGCTTCATCTGAATATGTCCTACATGTGTCTCTTACGCACAACG
CATGTCTGTGTGGAATTGACACAAACGTGCGCTCAGTCCTGCGTTTCCCAGGTTCTGTAG
ATGCAGCTTAAGTGTGCCTGTGCCGTGACTGTAATGACGGTATGGTCATCTCGTAGTGCA
CCTGGAGTTGTTTCCAATTTTTCAGCCCTCTTTTACATGCATTTTGGGTCTGCCTCTGAT
TATTTTTCTAAGCTAAATGACCTAGAAATGGTATTTACAGGGCAGAGCATAGATTTGTTT
TTCTGGGGTAGTACCTTCTGCGAGTGAACACGTTCCTGTTACCCAGAGGAGAGGATATCG
GTAATGGAAGGGTGGGCTGGAGGTGGGCCACGGGCTTCCCAGCCTCAGGCTGGGCCGGGC
CTCTTCACTTCGCTGAGTGCTGATTAACTTCAGACTAGCTGTCTCTCTGGCTGAGACTGG
TTACAGCCACGTGACCCGCCTGGGTTGGGGTTGGCTGGGGGCTGGGTAGTCTCTGGGGAG
GGATTGGTGAGCTCAGAGCGGCTGGAGCTGTGCCTGTGAGCTCACAGCCTCCAGAAGCCA
CTGCCTTTCCCAGACCCCACCCCCCTTCACCCTCCCTTCCTGGGCTGGGCCTGCTGCACA
GAACAGCTCAGAACAGGCTGTTCTGCCTGCTTTCTGGAGAGGTAGGCAAGGAAGCCCGCA
CAGATGCAGACAATAGATCTCCACGCTCCGACGTCTGATCTTGTCGTCCCCACTCCCTCC
ATTGCCATGTGGAAATGCTGTGATTACCTGGAAGGTGATTACACGTCCCGAGAGCAATCG
CTTATTTTCATCTCTGATGTTGGCTGCTTGCCCCTGAGATAAGGGGGAACCCTGACAGTA
CCGTGTGGCTATTTCTAGGGGGTTTTCTTTTTTCCTGTATACTAAAGTCTTCCAAGTTTC
TGACCACATATCTGTGAAGGAGACGATGTAGCAGCTCTTTGACACCCTGGCTTGGTGTGA
TGAGAGGGGATAGCAGGGGATGCTGCTACTCTTGGAAAGGGGCCAGGGATAGAATGTGTT
GGAGCGCCCCTCCCAGTCCCCAGTTCTTAGGCAAATTCAAAGGCCTGAATCATTAGTATA
GCAAGGCCTGGCTTCTACTTAGAGCCCTAAAATAACAGGAGCTGTGTCTCTGGCTTGGGA
CCAGGGCTTAGGGCCCTGGAAAAAGCCACCTGGGGCCGCTTCAGGGGTCAAATCTGTCTA
GGCTCTGGGCTGTGGCCTTGGGTATTAGGAAGCTCATACCCTGCCTACTGAACTCTTATG
TGCTAAGTTGTGTGCAGGGCTTTTTGGTTCCAAATGAACAGCACAGGGAGGGCTAAGAAA
GTTCTGTAGAGGAGCCCCCAGATAGGACTTCACAAGGAAGGGGAGTGAGTTATTATTGTT
GTTTCGACTATTATTTTGGTGTCGCACCCCGAATGTGTGCCAGACAGGTGTTTCATCACT
GAGCCCCCAGCCTGCTGACAGCCTTTGAGGGAAGGCACAGGGAAATCTCATTAGCCAGAA
ACCTAGGTAGTGACTGTCCGCTGGGTCAAGAGTGACCTGTGTTCTCACTGTCATTTGGAA
GGTTTTGTCGCTAACCTCTCAGTTCAGCGGCAATTCTTCCCCACTGATGAGGACGAGTCT
GGAGCTGCCAGAGCCCTGATGAGACTTCAGGACACGTACAAACTGGATCCGGACACGATT
TCCAGAGGGGAACTTCCAGGTAACACACCTCCATTTGCTTCTGTCTCCCCGCTGTCTGGA
CAGGTCAGACTGCTTAGATGCGACTCACTGTTGCTGTTGGTGCTGATCTTTTGGGTTTCC
ATTCGGTGCCAGTCTCCCATGCGTCAACCCCTACCCCAATGTCTTGATTCAGATATTAGC
CAGGAACTCCCCCCAGTGTAGTAGAGAATTGAGGTCGTAGCTCAGGAAACTCCCTGCGTG
CGCAGCTCACTCCCAGAGGAATGTCCATCTGCTGGTGGACCTGCTTCCATCCCTGAGCCT
CTCAGTGCTTTCTGTCCAGGGCTGATGTGTAGGCTCACTGCTCATTCCCCATTGACATCT
TAGTCTCCTCCCTTTCATCCAACCCGTACTTCTCTGGGCTCTCTCCTTGAGTTCATATAC
ATCCCCCTTCAGCCCCCCATTTCTTGTTTATGTCCCCCTTTTCCTGATCTCTGTCATCTG
ACTTTTTATGACCTCAGTTTTTGCCCATCTCTTGTATTTCTACTCTAGATCTAATGTTCT
CTTGAGCCCATGACTTCTCTTCTTCCTGCTGAGGCTGCTGGGTAGTGATTAATTTTCCCT
GGTTCCCACATACTCTTGTACCCACAGTGCTTTTATCCCTTCTTTCTGTGATCCTGTTCT
TCAAACTCACCAGGAGCACTGGGCCAGTAAAGCCAGCTGTCTGGCGCGGATCGCTTCTTT
CTCTCTGGTGTTCTAGATTCTGGCTGCTGGTCTCTGACTTTTCTCTTTTGACTCATCTGA
TAATTCATTCCTCTGCTTTTGATTGTTTGTTCTTTAAATTGGCTTTTTCCCCCTTGCTTA
CTGCTTACTGCTAGTTGTTATGAGATTTCCTGGCCTTAGGGGGTGGAGACCAATACAACC
AAGGATCCAATTGGACTTCATTATGATTTAAACACCACCTCACTCCTTGGGAGCCTAGGG
GAGATACAGCAGAGAGGCCCACAGACTGTCGTAACTGCCTTCCTTCTCAGATGTCCTATC
ACTGGTTCATCATGAGCTAGGCTCTTGGTGTGGAGGACTCTCCTGAGCTGACAGGGAGGA
CGCTTCTCTTTATTCCTGCTTCATCAGGTGTTGGGCCAAGCCCAGCCGTGAGACCAGAAT
GAGGAGGGAATTCTGGGAAGCTTTTTGACGTGTAGCTCTGAGGCATAGTTGGTGGTAGAA
GGGAACTATATCCTGACTGTATCCTGCCACAGTGAACAGGCCCCTGGGTGTCCCGAACGG
GGCCAGAGGGCACGGGGAGTTACTGTCCGGAACTactcccactggtcactctgatcccct
ccccagctgtggtgccatacacgcatgatgtgcagatctgtgtcccttgtcaaggcatgt
ctcctgggcttccagccaggataagccagtgcctgtagacatctctacttggacattcta
tagtttgcacaaacgttatctgtttcagattgacgttcccatctGGTGTTGCACTGTTTA
CCATCAGCCTTTAGCTATTATCTTAGGTGCAATTCCCATCGGCAGCCTAAGCCATAATCA
TCTGTGGATTCTGTCTCTTTAATGCCCTCTGACCTTTCTCATATTTCCAGCTCACTCAGG
ATAATTTTCTGTGTTATCCACTTGCGTTAGATGCTCAGGAGTGACCTCAAAGTCTCCCTA
TAGGTGGTCTTTGAGGACCCCACTGCCTCCTTGGCTTCCGTGCCTGTTCTCAGTATCGTC
ATCTCTGCTCCAGTACCCTGACCCATTCTGGGCTCCTCCTCCCTGTCAGAAAGCCTTTCA
GCACTCAGCTTAGCTGTGGAGGACTCCACAGGGAGTTCAGGGAGCAGACACGTGAGTTTG
CTTCTAGGGAGGATGCTGAGTTCTGGAAGTCATTCTTCACATTCTTGGCATTCACAGGAC
ATGTTGATTATGGCTGCTGGTCTTTGACATCCTGAGGCAACATGGTCATATGTCATCTCA
TTGAGTTTTTTGGCACAAGCCCTTTAAGACTGATGCTGGTGTCTCTATTTaggtagatat
tattatatctgtttagataggggactgagtctgaggctggaaaaattgtccagagtcaca
caaatggtaggtATTCAGTAAGATCTGTACATCCAGGCTCCATACAAGTCCAGACCACAG
CTTGTTTATCTGTGTTACACATCCTGCCCATAATAGATTCCTGAGCCCAAAGAGTCAGGG
GAGATTCATAGAGACTTGTGGAGAGAGTAAAGGGGTCCCATAAGTCCTCTAATCCTTGGC
CTGCCTATGACTCCATCTTGTATTTACTCTCTTGACATTCTATCCCATGTTCCCTGAGCC
ACCGGGATGAACAGAGCCCGGTCTCTGCAGCAGCTGCCACTGTGCAGCAGGGCTCCCTTC
TGGGAAGATGCCAGCCACACCCGATAGCATGTAATAGGGAGGTTCCTGTGGTCTGCAGGG
AGGTCCTAACCCCCTTGTTCTGTGGGATCTGTTATTCTCTGAGAAACATATAGTCTTTAC
CATCACAAGCTTCTCTTAAGCTCCACGTCTCCCTAGAGCTGTTGCTGTTTCTCAAATTGG
AACTGTCTCTGTGGTCACTCTCTCCAGCAGATGCCCCGTTAGGCACAAGGCCCGCTGAGC
TGATGCTCCAGTGTCCCTGTCATTGGTGTCTGTCACCTGTCCCCATTCCCTGTATCTTCT
TCCTCTTGGTCGCTGCTCATGCTACTCCATCTGTGCCCCCTGAGGTCCGGCCTCGAGCCT
TCTCTTTTCGTTCCTTCTTCAGACTCTCCCTGCAAGTCACTGCCCTCACCTGTAGTTCTC
AAGTCACCTGAATTCATCCATGTTCTCTACTTTCACAGTTACATGGCCGGCTGCCTTCCA
AGCACCTTCTTTTGTGTTGACCCACGGGACCTACACCACTGACCTCAGGGCAGGATTTCT
AGACTCCCTCTCAAAGCCCCTTCCCATGTGAGAGGAGTATGAGCCTTAGACTGTGAACTC
TAACTGGAACTAAGCCAACCTGTTTATGTATGCATCGATGACATTTCATGGTGTACGGCA
TGAAGTCCAGGTGGCGTTCTGCTCGGATCATGTCCCTCTTTCCGCAGCCCAGGCTTTTTC
TAAAGTGAGCATCTCCCTTCTTCAGCCAGTATCGGTTCAGAACCTGACTGCTGTCTTTCC
TGCTTCAGGCACAAAGTACCAGGCCATGCTGAGTGTGGACGACTGCTTTGGGCTGGGCCG
CTCAGCTTACAATGAAGGAGACTATTACCATACTGTGCTGTGGATGGAGCAGGTACTGAA
GCAGCTCGATGCTGGGGAGGAGGCCACTGTTACCAAGTCCCTGGTGCTGGACTACCTGAG
CTATGCTGTCTTCCAACTGGGTGACCTGCACCGTGCTGTGGAACTCACCCGCCGCCTGCT
CTCTCTTGGTAAGGAGATTAGGGGCTGGGGGTAGCAAGGGAACTTGACACACCTGCTTGA
TCATCTCTTGGAAGTGTATCAGTTCGATTGTTAATCGTTACAATGTGACGATTGTCTTAA
ATGATTTTTAATCACCGAGTAGCTTCTTATACACACTCCTCATATTAGATGCCTCTGACA
TCCTTGTGCATTCATGTGTGTAGCTCATGTGCATGCATGTTCATGGTCATGCGTGTGCGA
GTGCATGTGCACATGTGTGCGCACCATGGCACTTTTAACAATAAGGAGCAAGGGTTGTGG
TGCTTGTACCACTATGCAGGGTGGACCCTTCACTGTGTTAATCAGAGCTTGAGAAGCAAG
CTGTACTACTTCCAGATTGCTACAGTGACAGCAGTCCCAGCTCTCGGTGACCTGAGGTCT
AAAGTAGGACTTAGCATGCCATGTGTACTTTGTATGTCAGGTGATGAGGGACAGAACAAG
GCCCAAAGCACTGAGTCTTTAAAGCTTGCTAGTTGCACCTCTTACTAATACCTGGGAATG
TTTTTGTCTTGGGTTTCACGGAGCAGCGAGGGCTTGGCTTTGTCACTGTTTTCCAGGGGC
CCAAGTGTGGGGTCAGCTCACATGTGAGCATCCTGCAAGACCAACAAGGGGAGAGGGCTT
TATAGATCCTATCAAGTGAGTTAGTAAGAGGTCAGGACATCCTGGTTCTTCTCCTGTGTG
GTCTCACCTTACGTCACTGAACATCTCTGGGACTCACTCAGACTTGTCTAGAGAGCGACA
CAGAAATCCTGCTGTGGTGGTTGCTTCAGATATTGTGATGTCCACCAGAGCTGTGACTCT
TCTATTTTTAAATAAAGAGTTATGATGATATTTAATTAACTAATtgtgcgtgtgggtcag
tatgcaagtgccacagtggaactctagggacttggttctttcatttcacagtgtgtgggt
cctggggatcaaactcaggttgtcaggcttggcagcaagcacctttccctgccaagctat
ctggcctgccttgCAGCCCTTCTCTTTCACCAGTATCTCAGCTTGTCCCCTAACTGTAGC
CAGTGTGTGGTATGGTTGCTAGACCAGGCTACGTCTGAGGGGCATGACTTTAAATTGCTA
CAGCTAATTACAGGGAGGAGGCAGAATTCAGAACTTGAGGGGCCTCCAGGAGACCTGAGA
CGGAATTCTCCCCTCCCCCTGTCCCCAGTTACTAGGTAAACATGCTCTGCTTCGATGACA
TGTTTCCCTCATCATTGGACAAGATGAAGGAGCTGTTGGCTCTTTGGTCCTGAGTGGCGT
GCCCCGGTTAGGTGCTGCAGCCAGCAAAGCATAGGGTACCCATGGGCTGCTGGGCAAGAA
GCAGCTCGCAGACCAGTTTCTGTAGATGATCTCACAGATGTCTGCTGTTTCCTTGTTCCC
ACCTTTCACCTTTCCCAGACCCAAGCCACGAACGAGCTGGAGGGAATCTGCGGTACTTTG
AACGGTTGTTAGAGGAAGAAAGAGGGAAATCACTGTCAAATCAGACAGACGCCGGACTGG
CCACCCAGGAAAACTTGTACGAGAGGCCCACGGACTACCTGCCTGAGAGGGATGTGTACG
AGAGCCTGTGTCGAGGGGAGGGCGTGAAACTGGTGAGACCTGGGAAGGGGCTGGTGGTCA
GGCTGGAGATCTGAGCGCTGGCTCTGGGCAGGCACCATGGAAAGTTCCACTGCCTATTTG
TATTTTTCTCCACATCTGCTGAGGCTGGTAGGTGGGCATTCCCTGATGCACAGGGCAGGA
GATTGTCTCCTTGGTGCTACAGGGAGAAGTACCAAGTACCATCCTGTAGGGCATTATTGT
GTGTCCCACTCACCCCAGTGTGCCTAGCTATCATTTGACTCATTGGTTTGAAGAAAACGA
TGGGTGTAGATGAACCTCAGGTCCCCAAGGTAGTCGTCGTGTAAATGACATGTAAGATGC
AGTGGTAAACAAAGACAGTACTTGCTGGGGTTTGTTTTGAGAGCCACAGGGTCCCAGTGA
CCTTCACAGCTCCGCATGAGGGAGGCTCTCACCTTTCCTGGACCCCTGACTGGCTCTCAA
TAGTTTCTGTGTGGAACGGCGTCCCCCCATCAATAGTCCTTCAGACTTATTCTAATCTCC
ATGGAAAGGGTCGTGGAGTGCTCTCTGCCACAGGGGCTGTGGAAATGAGTGATCTTCTGA
GAGAAGGGGGAGCTGTGTGATTGGGGTGAGGTCACTTCCTACTGAGGTTTTCTTCTGTGG
TGAAGCTGAAAACAGTCTTGGTCATAGAGGGTGAGACCAGTGCATGCAGACAGCCGGTCT
GGGACCGAGAGTAAGGACTCACTCTGCTCAGGCCCTGTGCTCTGTGCTCCGCAGACACCC
CGGAGGCAGAAGAAGCTTTTCTGTAGGTACCATCATGGAAACAGAGTGCCACAGCTCCTC
ATCGCCCCCTTCAAAGAGGAAGACGAGTGGGACAGCCCACACATCGTCAGGTACTATGAT
GTGATGTCCGACGAAGAAATCGAGAGGATCAAGGAGATTGCTAAGCCCAAAGTAGGTGTC
TCTGAGGGTCCTGCTGGGGCACTGAATAGGGTGGGGTGCAGTCCCTCCTGCTACCTCTAT
GGAGAAGTTTGTCTGTTCCCCACTCTCACCAATAGCTAGCATGAGTTCTTTGACATGCTG
CAGACTTAGGCTGACCTTGAAGGTTCGTGGCCTACTAGGGAAGGAAAAGTTGGGATGCAG
GAGGGGCAGACATAAGCTATGACAGCAGGTCATGCTGGGAGCAGGGCATCTCAGTAACAA
GTACCAATTCACCTGGTTGAAGGGCTGGCATATGGGTTGTTTTTGGGGAAATGCATAGTT
CCAGAAAAGTGGGACCTCAGAGCTGCAGTgagggggagggctgcggtgagggggagggct
gcggtgagggggagggctgcagtgaggggtgatgggggaggactgcagtgatgggggagg
actgcagtgagggggagggctgcagtgagggggaggctgcagtgaggggggagggctgca
gtgaggggtgatggggaggACTGCAGTGAGGGAGAGGATTGCAGTGAGCAGTGACAGCTG
CAGTGAACTGTCTGACTTGGAGGAGGATATACATCCATACAATCTGGATATCCCTCATCT
TCTCCATTTATTCATATGTTTACTTTTTCAGTTCAAACACACTTTATACATTTTTTACTA
AGCTTAGTAGTCCTTGGTTTGTTTTTGTGAATTTTCTTCTCGGGAGTATTTTAACTGGTT
ACATTGTTATATTAGTTTACTATTATATGCTAAATTATTTACatctatctatctatctat
ctatctatctatctatctatctatctatctatctatctaatgtatatgagtacactttca
gacacaccagaagagggaatcagatcccgttacagaaggttgtgagccaccatgtggttg
ctgggaattgaactcaggacctctggaagagcagtcagtgctcttaactgctgagccatc
tctccagccccTGCATAtttcttttttttaacatagggtcttatgtaattcaggctggct
tcaatctatcaatctatctatctacctatctatctatctatctatctatctatctatcta
tctttctatctgaatatgtggataaccttgaacttctgacccttctgcctccacttccca
agggctagaattacagaattacagaagtataatattatagcattttctacaatgcaggca
atcaaacccagggcctcatgtgttaagcaagcactccttcagccgctccatgctcctagc
cTGCTATGCCTAACTATTTGTTTTGAAATGTACCTCATGGTGATAATTAGAGTTTATTTT
CCCTTGAGAAAATGGAGAAAACTGGCCTGTGTGGACCAGAGGTGGTAGAAGTTAGTCCTT
TTTTGGGCCGACTTTCTTGGGTTATCTCAGTAGGATtgtcctttgcaagcaagaagatat
tttgccttcctaatacaactccttcgccttgactgtcttattgagctgcctggaacttct
acaacatttttgcagcagacatccttgtcttgtttctgagtatcatggaaatccaactgg
tatttctgctttgtatgcttattgactgttggttttgtatatatgtcaggttgatacaat
tattcttggatgcctagCCCATAGATGACTTGATCCCATTTAATCTCTTCTGAAGAGAAC
TGTGGGCTGCCATTTCCCCCATGTTCTCCCATCACAGGTCATGGGGAGGGAGGAGTTAGC
TGGCTCCTCTGGTCTTTGTGTGTAGTAGAATTGTAGTGACTGAGATGGCCAGGACTTCTG
CTCATGAGCAGACCTCAGAGGTTCCTGTATTAGCCTCCAGAACCTTAGCACAGCCTTGGT
TTGAAGACCTAGCACATCTGGAGACAGGGTCTTGCTCATGTCACAGATGTCACCGAGAGT
CAGTCTAGTCAACGTGTATAGACAACTGTAACCGGGACTCATCTCACTTCCTGGGTCAGT
TACAAAGTCCTCGAGAAAAGAAAACTATTTTCTGGGTTTCTAACCGAGAGAGGCACTGTC
AAGCCGAAATCTCCAGAGATTCCTTACCTGCCTTAGTCTCAGACATTGAACATTTCTCTG
TGTGCATGTGCATACATGAGAAGCATGAATCAGGAAGGTGGCTGGCGTTGGGACAATTGT
GTTTTGAACAGGAGCCGTGTGACAAGCATACACATTGGCCGTCATTCACTGACCTCTTCT
TTCCGGAGGCTAGGACAGACAGATGCTATTCTGGCTTTGAAGTGGGGCCAATGAGCTTAG
CTTGGCTTGTGGAGAATGCCTGGCAGCTGTCTGTGAGTCCCCAGTCTGCTTTCAAAATAG
CCCCGTCTGTCCCCAGGGCAGAACACAGCTGCCCAAAGTCTTTTTTCGGGCACCAGGCCA
ATGCTGAGGCTCCAATGTTTGCACTGTCTAGTGGCGATGGATGTCACCAGGCAGGGATGA
CTATCCATTAGGCTCAGAGAAGGACCATAGCCTGGGGAACCCGTCTTCGCTGGGTATGCT
GGCTGCCATCTTCACATTAGAATGTTATGACGCAAAGTGACCAGATGGGCCAATTTACTT
CCTTACCACATTTCCGTTATGGCTCTCTTCTCCATCTCTCTTGTCACCTCCTGTTCCAGG
CCACTGCCATCTCTTGCCCTGATCCTTGTTCAAGCATTCTGTTAGTTTTTTCCCCCATTC
TGGTCTCTTCTGTGTCACCTTTCCATAAGGTGGCACAATAGTCCTTATATTGTAGCCGTC
CCATCCCTCCCTTACATAAGGCTGTCCCTATTTCAGGTTGACCATAAGATGGCAGCAGAC
CTCATCTCTTCTTCCCCCCAGCCTGTCCTCATCTCACTACATCCTGGAGCCTCAGCCTGT
GTAGCCAGTGCCCTTTCATCCCGGGCCTTCCCCGCTGCTGTAATGTACAGGACTCCAGGT
GCCTGGTACCCTAACCTGTACCAGTAGAGGGGCACGGTCCTAAGGAGGAAGGACCAGGGG
GTTCAGAGATAAAGAAGATAGAACAGGTGGGCTCAGGAGGTCTCGAATAAGATATGTCTT
TTGTCACACAGCTTTTAAAGAAGTTTGGCACCGTATATACTGTTTTCAGGGTATAAGTGA
GACAGTGCCACTGAAAAGCTATCCTACAGTATGACAAAGTCAGCAGGAAGCTAATCAGGC
AGTGTTGCACAAGGGGAATACAGGGCATCAGAGAGGAGCACACAAATTTGGGACTGACAA
CTATAGGCCCCTAGGGTGGGAAGGGTTTGGTTTTAGGATCCAAAGCTTCAGCTCCCCAAG
GCCAGGGTCCCAGGCCATTACTAAGCCCACCAAGACTCAGACATTCCTTCCACACATGAG
AGCCTCAGAGAATAATGACTTGGATCAGCCTGGCTCTCCACCGTACCCATCCACTGCAAT
CCTTTGGCTGCTCTCCCACGGGACATTACAGCTCACCCGTGAGCTTTTAGTAGTATGCTA
CAAttacctgaccggttttctactgtctccacttgaccaagttatatgatggcagacgtc
atgtctcggtcacccagcttagcacctggcacacagtaggtaccaatcaaatagttatta
aaAGCAAGAGTCAGCAATATTCTGTTTGGCTCATCTGTACTTCTGTCTGGACATGTCTTC
CTTACCAGGCCCACATCATCTGAGCCCACTAGGACAGTCCACACCACAGATAAGGTATCT
GTATCCTGCTGTAGACACGTCTATCCCTGCTGGCAGTACTTGCTAAGCCTTTATACGGAG
ACTGGGAACTAGGGTAAAGGgtgtgtgtatgtgtgtttgtgtgtacgtgtgcacatgtgt
gtatgtatgGTTTGCCCATAATGGGTGGCTTCTGCACCCACATACTTCAGATTCCTGCTG
TTTACTTTGTTGACTCTAGGAGGGCCCCAAGAGACTGGAAACTGTCTCCTTGCTGAGTAG
TGGGAGCCCAGCAAGGCAGGAGGCACAGCAGACAGTATTTGGATAGCTTCTTGGCAGAAG
GGTGGGAAAACTTGACCAAGTCAAGAGAAGCCTCAGGTTGAGTCTGAGTGTTGTGGAATC
ATCAAAGCCCAGACTATTGTGTGGGCCTGTCAAGGAAGGCCTTGTTCAGGGAATATAAAT
GCATGAACCAAGCAGAGTTCATAAGCACAACAGTGCCGGCAGCATAGACCTGATAGGTgg
tgggggtgggggtgggggtgggggtAGTGAGCAAGGAGGGTGTGCCAGGCCTCTGAGCAC
AGAGGAAAGTGGAGACTAGACTATAGCATCATGGGACCTTGGCTAGAGTCAGTCTCTGCA
GCCGTCGCCCTACTGTGTGCCCTCCGTGTTCTCTGGGAAAACACCAACACCAAGAAGGAT
TCCTCTCTTTCTCCCTTTCAGCTTGCACGAGCCACTGTGCGTGACCCCAAGACAGGTGTC
CTCACTGTTGCCAGCTACAGAGTTTCCAAAAGGTGAGTGGTGGGATGGGGTGGGGTAGCT
GGTCAAGCCCAACCCTGGAGCTTCCCATAGGATGCAAGAGCATGCCAATGCCACCTTATC
CAGCCTGCTGCTCTGCCTCGCTCTCCGTAGCATTTAGCCTGTTGCCCGTGAGTGCTGGCC
TTGACTGGGCTCAGAGGACATCATCTAAGCCTGTCCATGCCTTTCATCTTTGCTCTTTTC
TTTTGCCCAGCTCCTGGCTAGAGGAGGATGACGACCCTGTTGTGGCCCGGGTCAACCGGC
GGATGCAACATATCACCGGGCTAACGGTGAAGACTGCAGAGCTATTGCAGGTGGGTTGGT
CCCTGGGGCTGGAGGACTTCTGTTGGGCGAGGTGTTTTCCCAAAGTGCTTAGGCTGCGAG
AGAAGGCTCACCCTCtgcattagttatgttcctaatgaaaggacctgacagaagccaact
gacagaggggagatccgcttcggctcacagtctcagtccaccatggggaggcttagcagc
gggagcttgcaacagagcttgttcacatcttgctgattcagaaaccagagGCCTGGCCAG
AACCAACAGAAGATATAATCTTCATGACCCCCTTAGGCTAGCCaggttccagattccagc
ctccccacacagtaccaccaacaggggaacaaatgtctgctcgtatgagccttgacttca
tatttgcagcatccagacaaaaaactgagtgtggctatgcattttactgtcaccccagct
gctgtggagagaacacggacaggaggcttgctggatgtcagcttaccttcaggttcattg
tctcaagggaataaggtggagcatgatagagtgaacacacgacatccttctttggcccct
gcatgcacacacCACCATATCCATACACCACATACATAAAGAACACACATGCACACACAA
AGCTTGGGGGTTGTGCTCAGGCCTAGGGAGATGGCATCCCTGGGGAGTCGGGCTGCCGCG
GGGCTGTTCAGACTGATGGCAAATGCAACGCTGTAATCCCTCTCCAGGTCGCAAACTACG
GAATGGGGGGACAGTACGAACCACACTTTGACTTCTCAAGGGTAAGGCTCCGATCGTCTT
TGGAGGGCTCCTCTCTGGCTGGTTTGAGAAGGTTGGAGCTTCTAGAAACATTTCAGCTCC
CACGGCATCCCTCCTCCACCTACCTAGTGAAAGGGGAAATTCTGTGCTGCTGGCAAAGCA
CCTGCAGAGCCCAGTGGAGCCTGGTTGCATCCAATTGATGTGTGGGTGCTTTGGCTTGAT
AATAAAGTCAAGGACTTCTCTAGGTCCCTGTAAAGGGTTTTCTTGCCTCTCCCTGGTCCC
CATTGTTGTATTCTGAGTGGGGTTCCCTGTATTACCTTGTCCCATTCTTGGTTTCTCAAG
GGAAGGCAAACTTGCCACCTTCCCCTGACCCTTTTGGTCCCAGTCCTTTGGGTGGCGGGC
AAGTTAGTTGGAAACTTGGATAAAAGTTGTTGTCTGTTGCAGCGACCCTTTGACAGCGGC
CTCAAAACGGAGGGCAATAGGTTAGCGACGTTTCTTAACTATGTAAGTACTGGGCTGGGC
GGTTTTGTTCACTCTCACTTAATTTTATAGAGCGATGAGCAAGATGCTTTCAAGCGTTTA
GGGACTGGGAACCGTGTGGCCACGTTTCTAAACTACGTGAGTATGATGCACGTATCTGAT
GGGCCCCGTGGAGACCCTGGGGCCACCGGGCTCCGTATCCCACCCCCATCAGGGCTCATG
GCATCAGCTGCTAATTAGTGGATCCTCGGTGCCCTTCTTGCCTAGAGTAGAGAGGGTTGG
CTTTTGTCCTCACCGGTGTGCTTGTCTCTCTGCTACTCCCTGGCTCCCCACCCCCCAACA
TCATTATTAtttttagctgtggtaaaaatatacataacataaaaattaccatcgtaacaa
ttttctggtgtgttctggtgacatttattaaatccatccctaatgtggaccatttaccat
ctgttaccctagctcttctcacctcgtaaaatggaaactctgtttctattaaagagtact
tccagagtcccttacccacccccatccTGCTTTCTGAGCCCACATGAACCGCATCAAAGG
GGACGCCTGGAACCCTCTGTGCTTTTCACTGCCTGATGCCAAGTCCGCTCTCCTAAACAG
ATGTCTGTGTGGTGGCTGCTTCTGCTTCCCTTTGGTGGACACAGTTCTACTCTGAGCTTT
GGGGATGAGAGCCCTGGTAGGCTCTGTCTTGGTGGCAAAGTGCACGGGAAGCAGGGAGGG
GCTTTTAAAAGATAACGGCCTCTGTTTGCTAGTGTGGTTGGCCATTTTCCCTCCTGCTAC
CCCGCCCATCTGTAGGCTTCTGCTTCCCTTTCCCCGCTGGAGCAGCTCAGTCTAAGGAAG
CCGAGTCAAGGGGCTTAGAAAGGAAGCTTGCTTATTCCTCTTTACGTTTTAATTATGTGC
TGGAGGTCTGCCCTGCACACACACTGCTGACAAGGTCCTATGTGGTCTCCACTGCAACAT
CTGCGATCCGACTTGGGAGACTCGATAGAAGCATGGGAGAGAGTGTTACTTGGTTCCCAT
GGAGACAAACACTGACGAATTTGCCCAGGCATGGGGTTTAGTAAAGGCCTCATTTAGGAA
ATAACATGTCAGTTATGACTTGAAAGTCAAATGGAAATTTGTGGAACTTTTTTTTTTATG
GCAAAGAGGAGAGTGTGGGGGCCTGGAAGAGAAAATGTCTGAGATGTTGGGAAATGGACA
AAGGTTAGTGTGTCTGGAGAGAGAGGCAGGGGAGACTGACTTGGAGACTCTCTGGATTGG
AACCCTAGCACTGGGGAAGCCACTGGGTGTTGTCATCTTTCTTATCGTGAGCCTGCTGAG
TGCCTGCCTCTTCTGTCAGACTGGTGTGCGCCATACTGGGGAATTTTTAGCTCTAGGGGT
TTCCCTCTTTTTTTTCTTAGCACTAATTTTTGTTACCTTACAGGCCATATTTTATTATAG
TATaaccaaacaaaacagaaaactaaaacaaaccaaaagcaagataaaacaaaacaaaac
CCACTTCAAGTAAAAGTGTAATTTAGTACCATAGGAGAGGCAGAGTGGCATTCTGGGAAG
GTGAAAGTCTGATGAGAGCAGCGAGAGCCAGGAAAACAGCCACACAGGGAAAGGGATGCT
CCTGAGGTTGGGAGCCATGGGGAGCTCCTGCCCAGAGCAGTGGCTAAGCACAGTGGCGTA
AGCAAGGCACGGCTGGGTGAGGGTTCAAGATGGAGTCAAGGTGGGCATTTATTCTCTctt
tctcccttccttccttccttccttccttccttccttccttccccccccctctctctctct
gcctccctccctctcctctctctcttttctctctctttctttctttcttccttcctccct
ttctttctttctttctttctttctttctttctttctttctttctttctttcttctctctc
ttttccctctctctttctctctctttctttttctctctctccctccctcccctccctccc
ttccttccttagtttctttctttTTCAGATGTATTTATATCGtatgagtatttgcctgca
tatgtgtgtgtatgtatgtgtgtatatatatatgtatgtatatatattgcatgtaccacg
tgcatgcatggtgcccacaggccagaagaggacatcagatcccttggtattggagttacg
gatggttgtgagcctccacaagtgctcttacattgggttatgtgtaatagcagcaaacgc
tgttTTTTTTTTTCTTTTCCAACtttattaggtattttcttcatttatatttcaaatgct
atcccgaaagtcccctataccctcctcccaccctgctcccctacccacccactcccactt
cttggccatggtgttcccctgtactggggcatataaagtttgcaaggccaaggggcctct
cttcccagtgatggccgactaggccatcttctgttacatatgcagcAAATGCTCTTAACC
ACTGAGATGTCTCTCTAGACGAAGATAGTCATTTTTAAAATAGGCTTGGATTGTTCCCAT
TCAAGGACAGCCTGACTGTGGGGCTTCTGGGGCCTTTAGCTCTTGGACATCCAACCATAG
AGACTGTCCTGATGAACCCCACAGATTTTGTGGTGTGTGGGAAGTCTCTCTTGGCTGAGG
ATAGCCATAGAGCAGAGCCTCCAGGCAGAGCCCCTCAGGGTCGCCTGCCATCCTTGACCA
GAGGGACCAAGCTCTTTGCCTTATGTTCCCAGATGAGCGATGTCGAAGCTGGTGGTGCCA
CCGTCTTTCCTGACTTGGGAGCTGCTATTTGGCCCAAGAAGGTAAGTGTGACTCTTCAGG
GTCACACGTTGATGCAGGCCTCAGACCTTGTCCCTGTCCCCCAGTGCTATTGACTGTCAA
TGTGATGTACCTTAATTCCTTCCCACCTGCACCCTGAACTTCTACCCAGGGAGAAGGGAT
GGTAAGGAAGACCCTTCAGGGCAGGTAGTTTCTAAACTTCCTTCCATTTGAAGGATAGGT
ACTTTTTAAGAACTTAGTTTTCGGAGTCCCAGAGCCCCATCTCCCAAACACAGGAAAGGA
GGGACATTCTGTCAAAGGGTGAGGGGTTCTTGGAGCATGTCCTTGTGAGTAATCTTTAGG
GTGTGCTCTGACAGCTCATCTCTTTCGCAGGGCACAGCTGTATTCTGGTACAACCTTCTT
CGCAGTGGGGAAGGTGATTATCGGACGAGACATGCAGCCTGCCCTGTGCTTGTGGGCTGC
AAGTGGGGTGAGTGGCTTGAGGGGTAGTGTGGATAGTGCCTCAACCTGGTATTTGATGGT
TGGCCTTAGGCGCAGAAGCGGAGACGACAGCTAACTGCGTTCAGTTCTGTTCATCACAAA
AGGTTTTCTCTGGCTTGTACCACCCAGCCAGAGCTCCTGCAGTTGTCTGCTGACACTCAG
AGATGCTCAGAGAGCTGAGGCAGCCCGGGCTGCATGAGCACCATAGGTCCAGTGTAGTCT
CTGGCAAGGGTTTTAGGGGAGCGTAGCTGGGAGGTGTCTGTCCAGGGCAAGCAAGACTTG
TGTGGCTATAACCAGCATCTTAGGTAGCAGGGTGGGAGACTGACTGTCCTTGTCACCTGA
AGAAGGACAGGTCTGAGATGAGACTGGAGCCAAGAGGTGAGACTGGAGGTTGGGACCAGA
CCAGAGAAGATGAATATTAGCCTCATCCTTTAAGTTGCTGTGGAGAACTAGAAACGGCCT
AGAACGTGACAGGAAGGGACCACATGCGTTTAGAACTCTTGGAGTTTGGGCGATAAATAG
TGATTGGCTCACAGAAAAGGTAAAATAAACAAATGAAAATTTGGTCGTTGCCGATTCAGG
AGGAGAAAGACCAGTGTAAGTCTAATCTACTAGGTGTCGAAAGCATAGCACAGATAGTCT
ACATGTGAGCACTGTGAGTTAATAAGAACTAAAGTTTATCATTTCGCTACATATGCTATT
AGTCTTAAGTCTTCTAGACAGTTTGTTTAGTTAAGTACAGGTATTAAATTGTATTTTAAA
ATCTGTCTTTAGTAGTGCATTACTTTTAAAAAtgtgtgtgtgtgtgtgtgtgtgtgtgtg
tgtgtgtttgtgtgtgtgtgtgtttgtgtAAgtgccatggcatgtgtgtgagggacagag
gacaatttgaaacactggtttccctccttccatgatgtgggctctggggtttaagctcag
atGGAGCTTATAACAGGAGCTATATCATCTGCTCTGCATTACTTTTGTATCCCTTGAGAG
AGCCCATGTTTGAGGAACACTCATGGTCCATGCCTGTGACATGGCAGGGACAGTGTTTCA
GCTGGGGTGCCCACAGCACTAAGATTCTGTCTTGTGGCTCACAGGGCCTGAGGCTCATGG
CCAAACCCTGCCCAGTGCTGACAGGTTCCTGTCCCTCACCTCTCAGTTTCTACTTGTCCC
TGTCCCAGCTTCTTGAGGTCCTTCACACTTACCAGAGTGGCTCCTGCCTTTGGAGACTTT
CTCAGCTCACTTTCTGCGTTTACTCCACTTGGAGTGGCAGCCGTATGGTATACCCGCCTT
CTTTCTGGGATAACTTCTGTTGGCTTCCTGTTCTGTTTCAGTACTGCTCTCATCCCTAAC
ATCATGAGATGCTCTTTGGCTTTGTTCCCATGGTAACTTACATACACCCACCGAATCACT
GGTTGGCTTCTGCACCATTATCTGTGTGCTCATGTATTTTCATCAGCACGTGAGCAGCTT
GAAGCCTGAGGCCGTGTGGCACTGGAGTGTTACCCACAGAGCACAGGGCAGTGGTCATCA
TGGAGGAAGCATTCGTTTTGGCTGCTTGCTGAACTGATAGGTGGGATGGTCATGTACTTG
CTTTCTGTTCACAGTCTCCAACAAGTGGTTCCATGAGCGAGGACAGGAGTTCTTAAGACC
TTGTGGAACAACGGAAGTTGATTGACGTCCTTTTCTCTCCGCTCCTCCCTGGCCCATAGT
CCAAATCATCTTCAAGTTCAACATGACAGCTTCCTTTTTATGTCCCAGCTCCTGTCAGGC
AGGTCATTGGAGGAGCCAGTGTTTGACTGAATTGAGAGAGTATATCCTGAGCCTAGTCCT
GGGTGACCTGGGCCCCAGACTCTGACCAGCTTACACCTGCCCTGGCTCTGGGGGTGTCTT
GGCATGGCTGCGGTAGAGCCAGACTATAGCACCCGGCACGGTGCCTTTGTACCTCAGATA
TTTCAGGTAGAAGATGTCTCAGTGAAACCAAAGTTCTGATGCTGTTTACATGTGTGTTTT
TATCACATTTCTATTTGTTGTGGCTTTAACCAAAAAATAAAAATGTTCCTGCCAGAAGCC
TTAAATAGCCttattttggagtgttttggttttgttgttattcttgtttggtattgtttg
tattgtttggtattgtttCCAGGAACTGGGCCT
