# Supplementary material for: Reference based annotation with GeneMapper
Source: Genome Biol. 2006 Apr 5;7(4):R29. doi: 10.1186/gb-2006-7-4-r29 (PMC1557983; doi:10.1186/gb-2006-7-4-r29)
Supplement: Additional data file 2 — A gunzipped tar file containing the data set of orthologous genes in five vertebrates (human, chimpanzee, mouse, rat and chicken) that was used to compare pair-wise and multiple species GeneMapper [file gb-2006-7-4-r29-S2.tgz › 5verts/orth113/mm34.gff]

NM_011031	REFSEQ	CDS	8812	8899	.	+	0	gene_id "NM_011031";
NM_011031	REFSEQ	CDS	9571	9667	.	+	2	gene_id "NM_011031";
NM_011031	REFSEQ	CDS	10008	10159	.	+	1	gene_id "NM_011031";
NM_011031	REFSEQ	CDS	12722	12859	.	+	2	gene_id "NM_011031";
NM_011031	REFSEQ	CDS	16029	16268	.	+	2	gene_id "NM_011031";
NM_011031	REFSEQ	CDS	17719	17912	.	+	2	gene_id "NM_011031";
NM_011031	REFSEQ	CDS	18655	18831	.	+	0	gene_id "NM_011031";
NM_011031	REFSEQ	CDS	23242	23312	.	+	0	gene_id "NM_011031";
NM_011031	REFSEQ	CDS	23531	23630	.	+	1	gene_id "NM_011031";
NM_011031	REFSEQ	CDS	24348	24401	.	+	0	gene_id "NM_011031";
NM_011031	REFSEQ	CDS	24931	24996	.	+	0	gene_id "NM_011031";
NM_011031	REFSEQ	CDS	27633	27701	.	+	0	gene_id "NM_011031";
NM_011031	REFSEQ	CDS	28051	28147	.	+	0	gene_id "NM_011031";
NM_011031	REFSEQ	CDS	29775	29845	.	+	2	gene_id "NM_011031";
