# Supplementary material for: Reference based annotation with GeneMapper
Source: Genome Biol. 2006 Apr 5;7(4):R29. doi: 10.1186/gb-2006-7-4-r29 (PMC1557983; doi:10.1186/gb-2006-7-4-r29)
Supplement: Additional data file 2 — A gunzipped tar file containing the data set of orthologous genes in five vertebrates (human, chimpanzee, mouse, rat and chicken) that was used to compare pair-wise and multiple species GeneMapper [file gb-2006-7-4-r29-S2.tgz › 5verts/orth113/gg1.fa]

>NM_001006155
CCTATAGCTCCGTGCTGGCGGCTCTCGGGCAACATCTCCCGTAGTTTGGCTTTCCCAGCA
GATAAGTGTGTAATCAAACGTCCTGTCCTTTGACTTTGTAGCGCTTCGTGAGGGTGAAGC
GGCTCCGGAAGGTCACACAGCCATCCTCTCCAGGCAGCTGCTGCAGCTTGCTGGCATCAA
GGACTTTGGGAATACAGGTATGTTGGAGATATACAGCAAAACCAGTAACTGCTGCTCTGA
TTTCTCAGGCAGAATGCCACCTGAGAACCGTAAATTGCCGTTGCAGTGACTCCAAGGGAC
AAGAATTTTGCTTATGCTGTAAGTTACTGAGATTCACATTTCAATGTGTCAGTGCAGGAA
GTACAGCCATGAACATGGTGGTGCGTTTCAGGCTGAAACAGCAGGGGGAGCATGATTTAC
TGCTCGATGTGAGAAGTTCTTCCTTCTAGATTTAAGTCAGGAATCGGGTCTGTTTATAAT
ACCCATGCTGTGCATGTTGGCAGGCTTCCCAAGAAGAGAGCTGTAAACGTTGATATATTT
CCTCTGACTGGGCCTGATTTCTGTGTATGGCTCTCTGTATGAGGAATGCTGGCTATGTCA
GGAGATGTTCCAGGGTGATCTGAGATCCTGCCCCACGTCTGAGCTTAATTCACTTGTTGT
TACCAGTTGAAAGGAGTACCTTGCTGACCGCAGATGTCATTAAAAACATCTTTCTGAGGG
GAAAATGTTATCATGTAACATGAACATATGGAAGGCGGTCTTAAGCATCGCGATATACCC
AAACTATGGGCTTTGCATGGTAAAATGCAGTCTGGATCTCAATGCTTGAAAACATATTGC
AGTGGGAGAAGAGTGTGTTGTTGTGCTCATATGTTCACCAACAGCGTGGAGTTTGGCTCC
AGCTGTATGATGAGCTTGCATGCATTGCACAGTGAGGTGCAGGCAGATTTGCCTCCAGGT
TAGTGTGAGTTTTCCTGTCTTCTACAGTGCTGAATAAATATTTTTTACTATCGTTCAAAC
AGGTGGAAGCTGATCCAGAGGCTTATGCTTTCTGGGGGTAGTGTCAGTAAGGATAACACA
AGGCATTTTACACTTAAAGCTGAATGTATTTCTTTTTTTGCACAGACATACCACGTCCTT
GTCAGTGCGTGCAAATGAACAGCTTTTCCTCTTTTCCTTTTGGCTTGCCATGAAAAGTAC
AAGGAAATCATGTTGTATTATTTGTTAGGCAATTGTAATTGTTTTCAGATGCACATTAAG
CCCTTTGGCAAGAAAGGTGGTGATGTAGGCATAAGCTGCTTTCAGCTGAAAGCTCGAAGT
ATACTGGAGGAGGGAACTGGGAGGCAATTATGAGGTTATCCTTAAGGGAGAAAAGAACTT
GCTTGTGAGGAGTCATGTAACATTGGAAGGAAGGAATGCCTTTCCCCTCCCTCACTGTGA
CCAGGAGCTGTTTTAGGCTGTTAGCTGCTTTAGGTTAACTGCATGCTGCACTGATGGTGT
CAGTAATCCTGGCATGAGGTTCAGATTGTGTCTGGGTGGGACCCTGATAAGCACTTTATT
TCATACTTCTTGGGTCAGGGGAGTGGTTGGATGTTGGAGCACCTGACTGCCTCTGGATAA
TGGATTATGGCCCTGAATAATGTCTCAGTTGTCTGCTAGCAGTGAAGGTTTGCTCTATTA
GGATAAAATTAATGTTTCCTCGCTATTTAATCATTTTAATTAGCTTTAGAACTGCCATCG
TGTGCCAAGGATCTGCTGGCTGCAAGACTCACTGCTCTGAGCTGGATGTTTTTATGGCGG
CTTTTCTTATAGCAGTATTAAGAGAAGCTCTTCACAACAATCCTGAATGCATTTACTATT
CAGTCTGGCCTTAAGCATGAAAAGAATCTATCAGGTTTGTTTGTACTGATGTGTTTAAAT
ATGATTAGCCTTGTGTGCAGCCATTAGGACTAATGGCACGTTGCTGACTGCTTGTGGAGC
CGCTTGCCTGGTAGGGAGTGAAGGGGATGGAGCACTCCTTGCTGTGTCTGCAGGTAACAG
ATGCGGGGTGTAAAGCACTGGCATTTGGAGAACGTTGGCTCATCCAGGAGTCCAACCTCA
AATTGCTGTTTGAAGATGGGCCGTTCTTCAGAGCCCGGCATATGGACCTCAGCTGTCCAT
GCACTGAGAACCCATCTGTGGCCTGAGGTGGCTTTGAAATAGTGACTTGCTTGTTACACT
GCCCCACGATATGTTAAATTTAGATGCAGTGGGGAAGCGCTATTTTAGTGGTGGTTTTCC
AGGTCTCTTTAATAGCATAGGCAGGCACAGAAGAAGAGTCAGTCTGTAACCCTGATTTGA
GGGCGAAAAGCTGATAATCCCAGTAGGCGTGCAAATAACTTCTATAGGTTGGGTCCATGT
CCTTATATCTTCTTGAGAATTTTTAGTGTGTTTAATAAAGAACTCAGTCTAACTTGTGAA
GAAAAATTCCATCCTGGTCTATTTGGTCTAGAAGAACTCTTTCCTGCAGCCAGTGCTCAC
TGCAGCCTGACGGTGCTCTTTCCAGTGGGAGCAGTGATTCATTGAGGGCTTACGCTCCTG
AAAAGTGTTTATACAGCATCCATTTGGTCAGCTTTTTGTGCAGCTGGCTGGGAACTTTAA
AGGGGAGGAAAGGAACAAAACACAGAATGTTGCTGTACGTGGGGCTGTTCAGCTCTAAGT
GTCCCTGGAGTGGCTTCTTGTTGCAGTCCCATAGGTTGGGCAGTGCTCATCTCCAGGGAG
CAGAACACTTTAAGGTATCGGTGCTCTTAATGCAGTGGATGCTGTCTGCTCTCAGTTCCT
GCATGACCCATGCATGTTTTTTTAACTTAGGCTGAACTGAGCCTGGAGGACCTGCGTGAG
TCTTCTGAAGCCTGCTGCAGGGCAATGTAGCTGTTCTCACTGGAATGAGAGGGAATCCTA
AATTCACCTGTGTGGATAACAGACATACCATGCTGAAGATGCTGCTGAAAAAAAGCCAGA
AGTGCAGGCAGTGCTTGTCCTACAGCTCTCTTATCTATGGAGTTCAGGCATTTCTGTGCA
ACTAAATTCTTCTATCCTCCAAGGAAAGCAGACTGACTTTACTGGTGTCTTGGTCCTGGT
TTTTGAGGTGGGAGGTGCTGATGTCCCTTCTGGCTCTGTTCTGTGTTAGCAGATGGCCTG
GCTGTAGTGGGGGGGGGGAGAGGAGGAAGCCATGCACACGTGTGTGTATGCACATGCACT
TGTGCTTTCCAACCTTGTGGTTATGACATCACTCTTAGTCTCCCGTAATTCATTATTTCT
TGCTGGTTTTCTGAATAACAGCAGTGAAAAAGAATGTATACAAACAGTTTGGAGGTCCTA
CCGCCAGGTGTCTGCTGCTTCAAGCAAGAGCTGGTTTGTGTTTACTGAGGGTTTCTGTTT
ATTGACTCAAGAAAATCTGAGTAGGATGGCAAAGCTGTTAAAGATATGCTGTAAAGACAA
GCTGCTCGCTGTAGTAAGTGTTCTTCTTGGCAGATATCCTGAGCCGTGAGTGAACATGGT
GGGGAGGTGCAGGGAGAAAGCAAAGTTGTGTTGTTTGAACTGGAAAGCTCCCCTTGTAAT
TGTTTTGCCAGGCTTTGCGTAGCGTGTCCAAAAAACCACTCTGTGAGACAAGAACAGCCC
ATGCAGATGGACAGTTCTGGCTGAATATACCCAAACTGATGTGCTTCCCAAGTACTCTCG
AGTCGCTGTGCTTTCTGCTATATCACTTAGAGTGGCTTTTAGTGTTGGCAGACCTCTGCG
TGGTACCGTTCATTCAGCTTTGCTTGGTTCTCACATTACCCATGTGTGAGTTCTGAACGA
GCTTAAACAAACCGTTTGGGAATATGTGGTTTGCAGGGGGTGAGAAGCAGCATCGTGAGA
AGTCTTCTGCATTCCCTGTTCTGAGACATTGTTTTTCTGCTTACTCATGCTTGCAAATGT
GGTAAATATTTCTGACTTCAAAAATTCCAGTCAAAAGGAAAATGTAAGATATCTGGCAAT
GTGGTAACACACAGCAGAGCTATTTGTCATGTTCTCAGTGATGGTGGTGCTGTTGGTGTG
CTTGTTGTTTGCATCCATGTACTGCGGAGCCTGGATTAAGGGCTGGGGCTCCTATCACAC
TGCACTGTTGAAAAATGGAGGAAGGGAAGGCAGCACCCACCTGCCAGCTCCTTCTGCCAC
CTTCTTTTTGTTGTAATGTAGGGATGCTGGGAGAGCTCCTCTGGTGGCTGTTCTGCTTGC
TGAGCAGCAGCCTTGGAAATCCAAAAGCCATAAGGGCTGTGCCCAGAGGCCATAGCGTTG
GGATGATGTATTTTGAATGAGCTGAGTTGGAAATTCTCACTTCAAACTTTTCCACCATTT
GCTGCCACTTCTGCTCTACCAAATGTGTTATTTATTTGCCTTTCTCACTATTTGTATTTC
TTGACGGTTTTTATGTAACTGTTTCCCAGCATGTCTGTGTGTCTGACCACTTCATTGAGA
CTTTATTGCTGCTGGAAGACGTTACAACTCTTATTTTCCAGGTTTGAGCTTTCTAGAAGA
TGAAGCCCTGGCTGTGTTTGGTGTTCTTTACCAGTGCTTTCTTGATCTGGCACGCAGAGG
CAGAATTCTTCACTTCAATAGGTATGGAAACAACCAATGCACAGTGTTATGATACAACTG
ATGTGACTGCCAAAACTGTTCAAGCTTTACAGATGAATCATATGACTGTCCTCGTGTGGC
CCTATCAAACACCAGCTTCACCGGGGAGAGCAACACTTTGACATCCTTGGTGCTATTCTG
CATTGCAGGTTTTGTATCTCTGGAAGTGGCTCCCATTTGGTTGGCTCAGCACATTGTGAC
TAACTTGGTACAAGTTGCTCTGAGGACTCTGAGTAAAAGAGGACAATCTCTGTTTTATCA
AGAGCTCTGCTTCTGGTGTTCTGAATGCAGCACAAAGCTTATGGTAAAAAGCTTCGTCCT
GAGGTGCTGATTTCATGCAGAGGACTTCCATGATAAATATGTGAGATTCCTTCACAAAAT
GTGGCATATCCTATCTTCTAACTGAGCTGGATTCAGGAATAGGAAGGAAAAATATCTCCT
CCACCCTTTTTGTTTTTGTAAGGCTTCAGTAAATCCCAATTCATTCCTATTGCTATGGGT
GTTGAAAATAGATGGATTTGATGAAATTCTGGTTCGTGTGTCCTAGCAGCTGGGATCAGT
GTCTGATTTTTGTAGTAGATCCTAGAAGTAAGCACGAACTGAATTCTGCTGTGACTTGGT
CTGATATTGTCCTGTGGAATAGTGTGTGGAATCCCCCCATAAAGATAAGAGGTGAACGCA
TCTGGCTGCCCTCAGCTTTGAGCTCAGTGAAGCAGTGCTTCTGAGTGGTAAAGCTCCAAA
CTCCTGCTTGTTTATTTTTGCACTAATGTGTGGAGTTTATCAGCCAGAGCAAAGTGGTGG
AGTTTGGGGCATGTGTTCCTTGTGCTCCAAAGCTGACTAAGTACTGCTTATCTATGTGGC
TGCAAGGTTACTGTGAAGGACCACCTTCTCTTTCCATTTGCCCATTTCTGGACCTTTCTT
GTCTGGGAAAAGAGCATCCTGCTACCTTTCTGCTTAATTGTGCCTCACTAATAATGACTT
CAGAGTGCTGAAAGTAAAGCTGTTGCTGTGTGTATCCATTGGGTCTTTCAGTGTTGCTCT
TTGAAAAGCAAAGTTTGTCACAGCCCTTCAGATGGATTTGCCAGCAATTCTCTCTAGTGC
TAATGAGAAGAGACTTTGTCAGTCTATAAACATCAGTCTGAAGTTCCTCCTTAATGGTAG
GTTGTGTTTCCACAGATACCCGTAGCGAAGAGCTGTAATTTCAAGTGAGTCAAATGGTAG
AGTAGTAGCTGGCTGGTGTGACCTCATTTCTGCCCATGTGCTGAGCAGATGTTAGGGCAT
CTGGATCTCTCCTTGCTTTGACTCAGTAGCTTCATTAATGTCAAACCTTTATTTTGATTG
TCTGGCATGTAACTACAACAGTAAAGTAATTTGGAGGTGGTTAAAAGAAGAGACAAAGCT
ACATGGACAAATGAAGTTGAGATTTAAATGCTTCAGACCTGTATGTGTAGTAAGTCTGAA
AGCTCACCAGCTCTGATTTGTCTGTTCTTAAAGGGGCTGCAGCATCGGAGGTCTTTGGTG
CCGGGGAACTTCTCATAAGACTGATTAACACTTGCTTGTATTCTGTTTTCAGGTCAAATG
ACAGATCTGATTTATGCAGAGAAGGACTTGGTGCAGTCTTTAAAAGAATACATCCGTGCA
GAGGAGACCAAACTGTCTCAAATTAAAAGGTAGGGGGGAGGTTTGCATAATGAAGAGGGG
CAACGAAGTGCATAGCCTATTGTGTTCAGTTACAGCACACCTTCCTGTTCTGGTTAGCAC
TTCCCCAATAAATATAATGAGAGTATAAGTAGTGCTCCCGTGGAGAAGACACTGATATCA
AAGAGGAGCCTTATCTGCCTGACTTAAATGCCTGTGGGTGCTGTTGCTGTGGGCTACCTG
TTGTAAGCAGTGCACAGCTCATATTATCCTGGTGCCTCAAATGTGTTAAGGCTCTTGCTG
ACAACACACTCCTCCTAAGGAAGGCTGTTAATACTTACTAGCTAAAAGTTATACCTAACG
GGGCACAACACCAGCATGGTCCAAAGTCTGGGTTGGTAGGGCTGTGTGCCTGTAACTGGA
GCATGCTTTCCAAGGACTTTCTGAACTCCAGATGGTATCTGGCAGCTTGATCTCCCTTTG
GGATCGTTGGGTGGAGATAGGGTTATGAAACAGTGAAATGATCCAAATTCCTTGTCACTT
CTGTACACACAAATACTTATTTCCTGAAAAGTTGCCCTTTGGAAGAAGAACTGCCTCCTG
TTCAAGTATGTTTTAAGAGAATGTGAGTTAAAGCTACATGTAAGCTTTTTTTAAAGCAAC
AAAAAACATTTGCATATGTCAGATTTCTCTTTGAATGTGTTAAATTTGCAGTTGACTTTT
TCTATATTGGTAAGCCAGGGTATATTTCAGCTGTCACAACTCTTGAGCTCCTGTCTGAGG
GATATGCTCCATAACAGAGATGCTGGATTTCATCGCTTGAGTATGGTGGCATTTCTCACT
ATTGCTTTCTATGTATATTGATTCAAAATACAGCTGTGAACAGAGAGTAGAACTTCACCT
TATTACTACTTTGCAAAATAAATACTGGATGCGGTGAAAGCTGATTTTTGTTTTTAATGA
TATCTTAATGTGTCATTAATCTGATATCTCAGCAGAGGGTTCTCATCTTGCTTTGCTGCA
ACATCATGATATGCAGAATAAGGCAGTCTGGCAGGATGTGCTAATGGCCATATTAAACTG
CTTACAGTCATGGCTCATTCATGGCTCAGTGGGTCTGGGGTTAGACTCAAAGGGGATTTC
TGATGTTCAGTTATTAGCTTATCTCCTAGTTTTTCTTACTGAGTACTGGAGAGAAGCCAG
CCAAATGCTTGTGGTAGGGGATAATAGGAATTTGCACGTATTTCTGAGATAGATAAATGA
TGCTTTTTATTATTTTCTGAAGTGCAATGTGCTGAAAACTGATGGCTAAGACTCATCGCA
GGGGAGATGAATGCCTACTGGGATTTAAATTAATAGGCAGGGAAACAAATCTCTTTGAAA
AAGAATATTGTGATTAAAAAAATATCAATGAACCTCACTTCATCCTTGCGAAGTTAAAAG
CCTCACAGCTGGTTACGATAGCAAAAGCAGCAGTGAGTTGGTCCTAGCCGTGTAATTAGG
ATGACTTCAGAAGGAAGCCATGCATTCAGGAATTGTTCTCAGGCTGAGGCATACCATTCT
CTCTTTCCAGCTGGGCTGAAAAAATGGATGTGCTGACGAGCAAATCCACTTCAGATCCAG
AAGGGTACCTGGCACACCCTGTGAATGCATATAAGCTGGTGAAGCGTTTAAATACGGATT
GGCTGGAGTTGGAGAACCTGGTTCTTCAGGATACAACAAATGGTAAAGAGCTGCAGGGAA
GGCGTTGGTGGGAGGTCCCCTTACAGCACAGTTGCTTCCCCTCGTGTTCTGGAAGCTGCA
GACTCAGCTGTGGCTTAAATACTGTTGCTAATTGGGTTTGAGACTTAAACTAATGAGCAG
GCTCTTGCTTACTGGTTACCCAAGTGGGTGAAACTTGCTGCTTAAATGAGGCAGTCAGGA
CTCAAAGCTGTTATTTGTCATTGGCAACTACGTTTGGTTTGCTTGTGTAGTTCGCAGCAA
AGAGGAGAATAGGATGTCCTAAAGTGGCCAGCAGTTATCAGCTGTTCTATATCTTGTCTT
GAGTTACACATTCCTCTTTGTAGCAGCTTACTCATCCTGCTTCCCAACCTGCTGCCTCTG
TAAGTGGTCGCTTTTGCCCACTGATCAGTAGATAAGAATCAAAATGAGATCCGTACTCAA
TTGGTAAAGGATCTTTTGTCATTGTATGTCAGTAATTATGTGGTGCAAGTGAATGTATTG
ATGGTTATTTCTCTTGTCATTTGCCTGTTAGCTTTGTTTCTTATAATGGGACAGAAAGCA
ATGCTTGCATAAATGAAGAGCCTAATGAGAGGCTTTAAGTGTAGTTAATTTGAATGTTTG
AATTTAGAAACAAAGCAGACGTGTCCTTTGTTAATCTGGTGCTGGACTTATTCAAACCAT
TAAAGTGACACCTTTTCCTGTTGTTATGAAGGCTTTATCACAAACCTCACAATTCAGCGC
CAGTTTTTTCCAACTGAAGAAGATGAGACGGGGGCTGCCAAGGCTCTGATGCGCCTGCAG
GACACCTACAAACTGGATCCTGAAACGCTCTCTCTAGGGAACTTACCAGGCAAGTGCACA
GTGGTCTCATCTGCTTTAAAGAGATGCAAGCAGTAACACCTCAAACTCTCAAAAAGTCCA
TTTTGAGTAGAAATGAAGGAGTGTGGCTCTGGAATTGTGTGGCTCTGGAATTGTGTGGCT
CTGGAATTGTGTGGCTCTGGAATTGTGTGGCTCTGGAATTGTGTGGCTCAAGCAGTAGAG
GTTGCATTTGCTTTAATGTTTTGGGAATGGCCTTGAGGTTTTTTCCATCCAAGCCAGAGA
GCCATGAGCTGCAGCGACCAGTTCAAGTAGCGCAGATTTTATTTCTATTAATTTAAGGGG
AAATCTGTTTTGGCTTTTTTGTAGTCTCAGTACCAAAGCTACAGAGCCACTCATGCTGGT
GGCTGTGTAGGCAAATGGAATGGTTGTTTCCTTGGGAACTTAGGAGCTGAGCAAAGGAGA
TGCTCCCTAATCACTGCTCTCATGGCTTTTTGCAAAGCGTGGTTCTCTTCTTCCCCTCTT
GTTCTTTATGTATGAAATGAGGACTAACAATATTTGCCACAATGTTATTTTGAAGAGTAG
ATAAATATACTGTGATGCAACATTGTTCTCTCAGGGTCCTGATGGGTGTTTGTAAGAGAT
GTGCTGGCAACCATCGCCTGTTTCAGTAACACTGCTTACAAATTGCCTAGACTTCATTAG
AGTGTGGGTAGTGATGTTTACAAAATAGCTTTAGTTAAATGTAGGTCACTAACAGTGAAC
TTAAAATGAAGTCCTATCTGTGCACCTGATCTGGATCATCCGGAACTGAACCTTGAACGC
AATGAAACCCAGTTTGCCTAAATAACAATCAGCTTGCTTATGCACAAATATACACCTCAA
GAGCAAGCAAGGCAGTGTGGCATATAGCCAGACATCTTTGATCCACCTGACAGTGATCAC
TGTCTGTCAAGTCTGCTAAGCTTTCAGTCCATTCTGCCTTTGTCTACAGCAAAGTCAGAA
TAGCTTGACAGAAATTTGTTAGACTTCTCTTGGTTTCCAAACAGATGAATGCCACAATGA
TGATAGAATGTAATTTTCAACTCCTGAAGGTGATCAGTTTAGTATGGAATGTACATCATT
GTCAATGTATTCTTCAAAAGATGTTTTTTATTATAAATTTGTGTATTTAGTGATATTTCT
CAATGTGCCTCCACATATGAGGGCAAGGATGCTTCTGTGCAGGCTGCTTAAAGATATCTT
CTTTGTTATTAGGAACAAAATATAGATCGTCTTTGACAGTAAGTGACTGCTTTGGTATGG
GCAAGACTGCTTACAATGATGGTGACTACTATCACACAGTACTCTGGATGGAGCAAGCCT
TAAAACAGCACGATGAGGGGGAGGATACTACAGTCAGCAAAGTGGAGATCCTAGATTATC
TCAGCTATGCTGTCTTCCAGTTTGGGGACTTGCACAGAGCCATGGAGCTTACGAGGCGCC
TGATATCCCTTGGTAAGAGCACTGCCAGCAACAGCCAAGAGCAGTTGTGGCCCATACTTA
TGGGTGAGCTGACTGGAAGGATTTTCTGCCAGATGACTCATAAACAAATATGGGTTATGG
AGAAAAGTCTACTTGTGCATGAGACATCTTCAGCAAGCCATCCTATAGGCCATGCTGTTA
CTACCCAAAACCTAAGTGTCTGTCTGACCACTGTATCTTCTGGTGTACTGTGATGTGTCT
GGTACTGGTTAATGCCTGGGCTTAAGGATTCCAGTAGAGATCCAGGCTGCCATGGGCTCA
GGCAGGGCCCTACCTCTTCTGTCAAATCCTACTGACTTTTTAATATTTCTTCCCATTTTT
CTGTGCAGATGCTCTTTGATGTTAGATAGCTTCTTTGTCTGAGATCTCAGTGTATTTTTC
TGAACAGTCAGACCATAGATGGAATTTCCTGAGACCTGGTTTTATCTGTGGTCTGTTTCT
AGGTTTCTTTTGAGTAAGCAAACAGGCATTCCTTTAAATACAGTTCTGCTTGCTGCTTGT
GTTGGGAAGGCTTATTATCTCTAATTAACATCGTCTGACTGAAATACTTGTATGGTTTTT
AAATCAGCTGTGGTTCTTAATCTAGATGCTGGCTGCATCCTGCGAGTGAGTGAAGCTGTT
TTATTAGCAGAGAGGAGAGTGGATAGCAGGGGAAGATGAATAACTTCTGCAGACATTGAA
ATTCCTAGGCTAAAGTTTACAAGAATGACTGTAGTGAATTTAGTTCCCTCTGTAATAATG
CACAGCACTGATAGCACAATCCTTGTCAGCATCACACAGTGGAACAGACTTGACAATCCC
TTGTGGGAGCTTCCTCTACTCCGAGATAACCTTTATCTAGCCAATATCAGCCTGCCCTTT
AAGGGGTGGTTACTTCAGTGACCATCTGGGTTAGTTAAATAAGAGATGCAGTGAGGTTGG
GAAGGTCAAAAGCAAAAAAGTGTTGTAGGTGCTATGTCCAGAAACACTTAATGGTGAGCT
GGGACTTGTTCCTTCTACAGGGTAACTATAATAGATGTTTAAAGCCATCCATTGATGGTA
TTTACTGGTTCATATCAACAGCAGTAATCACTAATAATAGGTCTGATGTGTACCAGCATA
CCTCTTTAGGTGAATGGATGCTGCAGGTAAGCTGGTAAATGGCAAAGCTTAACTTCTGAG
TTTCCAGACTTTACAGGAAGTGTTTGAGACTGAAATCTGTGGCTGGGGCTCCACTGTGGT
ACTGGGCTATAGCCTGCTTGTGCACTGCAGAGGAGAGGTACGGTGGAGAAGGGTGCTGCA
AGAAGCTTAGCTTGATCTCTTGTGGTCTGCTTCTCCTGGGTGGCACTAGGCAGACTGTAT
TTGGAGTACAGGAGGATTGTGATGATCAAAAACCTCTTTCCACTCAGAACTGCATGTTCT
GTAAGAGATCCTTCCAGAAATTACTGCAGAAGAATGCCTAGCTTCCCTTTGCAAGGACAA
ACAGGAGCCTAGAGCATTTGGTTGCTTGGTGGTGCTCTAGGAAGGGAAGGACTATTGCTG
AATCTTGATGCGAAGTCTTCCTTGTATTAACAGTTCCTGAGACTGTACAAGTTACTGGTT
CTGTCTGTTTCTCCCCAATGAAGACAGCACTCATGAGAGAGCAGGCAGCAATCTGCGGTA
CTTTGAGAAGCTGCTGGAGAAGGAGAGAGAGAAGCCATCAAACAAGACGGTGGCAACAAC
GGAACCAGTGGTGCAGAGTGGTGCCTATGAGAGACCTCTTGACTACTTGCCAGAGCGTGA
TATCTATGAGGCTCTCTGCAGAGGTGAAGGGGTGAAGATGGTAAGAGAAAGGCAGAGCTT
TTCTGACTGTACTGCCTTGGTGTAAGGATGGTCACGTTTGCTGATGTGTTAAGCTGTGCA
AGAAAAACTAGATGTAATTGTCCAGTCTGAGGTTGCACTTCTGTCTCAGCCTCTGTCTTA
ACCTAAATCCTGTACAGATCAGCTCTCAGCTTGTTCCTCTTAAAGGCTGTTGAGAATTGA
GTCTCTTGTCTGTCTATCCAGCCATTTCAGTTGCTGGCTGTATTGGTACAATAGGAGGCT
TTTTCCACTGAGAACTAGTTATGCTTTGCCACTGTGATGGAATCACCTTTTGTGCATCTT
GATGGGTCCTTCTGGGTGACCATACTGACCTGCTGGTCTTTGGCACTTCAGATATTTTTA
GTGCAGGAAGAAATCCATTTCTCTCTCTGTGCAGTTGAAATTATAAGAACCAGACATCTT
TTACAGCCAAACTTTGTATGTATATTGAATCTGAATTTATAGCCTATTAGGATTGAGCCG
AGAGATTGGTGTTTCAGATCTTTTTAGTGGCATCTTGATTAGCATGCTTTTATTCACAAT
AAATATTAGCGTTGCTGCTGCTTACCTCTAACACTGGCTGTGTGCTGACAGCTTTTGCTA
GTGCTTGTGAAATAAGACACGCTTTTTTCTTGCCTGTTTATGAATAGTGGTTTATGAATA
GTTTATGAATGTGGTTGAGCAAACAGTGCTTTTTGGTGCCTTGTTTCAGACGCCTCAGAG
GCAGAAAAGGCTGTTCTGTAGGTACCACGATGGAAACAGAAACCCCCATCTGCTCATAGC
TCCCTTTAAAGAGGAAGATGAGTGGGATAGCCCTCATATTGTACGCTATTATGATGTCAT
GTCTGATGAAGAAATTGAGAAAATTAAACAACTGGCCAAACCAAAGGTAAGTTTGCCTTC
ATCTCCCTGGCTGCTAATTGAGTGCTTTCATCTACGAGCAGAGACTAGGCAAAGGATTTG
AGGGAATGACTTCATATTACAGATAAAACCCTGTGAAACCAAGGGGAACAATTTCAGAAC
TGCCTGGTGATGTGGGACCCTGAAGCCCAGGCTCCTAAAGGTGTTTATGCAACGTTGTAC
CTAACTGTGCAAAATTCCTCAGTAAATAAGGGCTGGACCTGGACAGGTAGGTGGCTGCCT
GGCTTACAGTGGCAGATGCCCAACATACCTTCAGTCAGCTTCTTGAAATGAGGCTGAACT
GAATTGCAGTACCTTTAACTTACGATGTGAGTCCCTACAATTAAAAAATAGCCCCACAAA
GCTCGTGATTTTATCTGACTTTCCTAGAGGTGGGGTCACCAATGTGTTTCCTTTCTGGCA
GTGTGAGATCAGTAGTGGATGCTCCATCTTATGTGCTTGTCAGGCCTCACGGAAAAGTAG
AACTGTATAGGATTGGTTCATTCTAGTGCTTCTGCAGCTCCTGCTAACAACTGTGGTGAT
AAAATTCCAGTCAAGGGTTGCCTTCATGCATTTCTAAATGTAAACATCAGTGTTTACTGA
TCAGTGCTTACTGATGTTTACATGGTTTGAGGCACTGATACTTCTTCAGACACCCAGAAC
TACTTGTTGTTGTGGACTTGAGTGCTGGCTAGCTGTGGGAGTGCTGGCAGAACGCTTCCC
TCTCATGGAGGACTCTCAGCTCTATAAACAGACTTTTCCTATTATGTCATACTGTAAAAC
TTTAAGAGCTTCAGATAAAATAGAAACGCTGAAAGATTGAATCATTACATGTATTTTATG
AAATCAAGCACCTTTTAAATAAGGCAGCTATTAGTTTTTTGGTTTTACAGCTTTTGTTCA
AAGCTTTAATGATGGAAAATATTAAGACTTGCTAACTTTTGCTTATGTCAGTAATGTCAA
AGGCATTCTTCCTATCACCTATGCAGCTGTAGGATTAGGATTGGTCTACAACAGGAGGTA
AATACTGTCATCTTAAGATTCAGGCTTTCGTTACAAGGAAATGGTCCCTTTTAACTTATT
ACTCAACTGTAACTGTTCTGTAGGAAGAACAGCTTTGAGTTCTGCAGTACCACCGAAATA
CTGGAAAATGCAAATCCTGTGATGAGATGGTCATTAGTGTAGCTTAATTTCAGTCAGTAA
ACTTTAGTTAGTAATCATGGGAGCTTTCAGACAAACTCTGACGTGCTGTGTTAGTTTTGG
GCTCAGAAGGATGAATATTTCCTTGTATTTGCAAGAAACTTCTAACTTCTACTTCTGGGT
CTAAACACTTAATATTATCTACAGTTCATGCTTGCCAGTATTTCTGATTTTGTAGAGAAA
CAACATCTGTATGTGATACTCAAGTTGGTTTTCATTATTTTTGCAAAATACAATTTGCTT
TTACTCCAGTTCCAAGAAGTAGTTCCAACTTGACAGGCAGTACATCAGAGCTGACTGCGT
CAGCTGTTCAGTGCTGGAAATGGTCACCAAAGCTCTTAACTTTGTTGGTGTGGGAGCCTG
AAAAGGCAAAGATATGCCATGGATCCAAATGCAAAGGGCAGGAATCAAGCAGGCATGTAC
AAGCTCAAGTAGCAGCACAATAAAATGTTTGGAAAGCTAAATTGCATCCCCAAAGCTATG
CTTCCTTGCACAGTGAAGAACAATGTTGTCAGCCTGCTTATTCTGATATGATTTACGCAG
GAGAACTCTGGAGCAGAATAACTGAGTCAGAATTAGATGAGTAGATGTGCCAAGAGCTCT
TGTGTAGGGCCGAGACAAGGATTGTAAAACTGGCTGGAGGCTTATTTGAGGAGAAACGAA
GGAAATAGCTGCCTGCTGTGAAGAAAATGCAAATAAAAAGGTTTTCTGGGGCCTGTAATT
AAGCGGAAGGAAGAAGGCATGATTTTAAGTGTTTGTGGTTTTCAGGAGTTAAATTTAAGT
GTGGTCTGACCTTGCAGTCAGACAAATGAGTGTCCCAGTTCTTGTTCTCAGTCGTGAGTA
CGAAACCCAAGTGGGCTGTGAAGCCAGCAGCAGGCTGTTGCTTTGCTGCCACAGTGAATC
TGGTCAGTTCTGCAAGGTTCCAGACTCCATATATACTAAATATACGGTGTGGCCTAGCAG
TGATGCATTACTTGCTGCACAAAATGCATAGCTAAGCTGGTGTAAAAGTATCTGTCACTG
AGAGCAGATGTTGCAGGCGTTTTCCAATTGGGAAAATCTAAGTGTGGTAATGTTGAGTCT
TGTCCTCAGGACGAGGGGATTTGTCTGCCCTGTAATTTGTGATTCATTTTGCAAATGTTT
TCATCTGTTTTTTTTAAATCTAAGAATGAGTTTTTTCCAGTCCACATGAGGAAAGGGCTG
ATTAAATGTATGGAGCATCCAACAATTCTTTCTGCCAAGAACGTAAGCTTCATACGTTAA
CTTTGTTGTTGTTCCATCTTGTTAATATGGACTCCAGCTGTTTAAGAAGTCTTTTTTAAA
AGGTACTTGAGTTAGCACTACTTGTGGATTGAATGGATTTTATGGCTTTTGCAGTCAATT
GCTTTTTCTAGAGTCAGCTGCAGGTGATGGATTGCATTTGCATTGGTGCGTGTACTGTTC
TAACCTGAAACTGGAACGAACTCTAGGTTGGAGTTCAACTTTCATCCTGTGATACATTGA
AATTTGATAAAGCAGCTGCTGATTTTAGTTAGGATCAAAGTCTGTTTTTTGACCTGTATT
TGATGTTTCTTCCTGTTTGGGATTTTTTTTGACACAGCTGGCACGAGCCACAGTACGTGA
TCCCAAAACTGGAGTCCTCACAGTGGCTAGCTACAGGGTATCAAAAAGGTAAGCATAGAG
AAGAGTTGAGTCTTAAGTTTTCTGTGCTTAACAGCCCTCATGTGCTGCCTCCAGCTGAAA
ATTAGAAATGCTTTGCATGCAGCAAAAGCTTGCACAGCAAATGCATGGCAGATGTTTCAT
CTGTGTAACTTAGGGCAGCAGAAATCCTTCTTTTGGGAAACTGGTTGGGGCTGCGTGTTC
CAAAGTAATATTTCAGTGTTTTCCATCCCCTTCTCTTGCCCTAGTTCATGGCTGGAGGAA
GATGATGATCCTGTTGTGGCTAAGGTGAACCAACGAATGCAGCAGATCACAGGGCTAACA
GTGAAAACAGCTGAACTGTTGCAGGTTGGTACACTTCTACCTTACCAGGATGAGATCTGA
CAAGTAGCTCTTTAACGGGGTGGTATGGTATTAACCCAGAAACAAATATCGGCACTGCTC
CTCTCCAGCTCCTCCTAGGCCTTCCGTTAACTGAACGCATGGGTTCCTGGTGGGTGGTTG
AGTAAGGTCATGAACAGTATCATCCCCTAGATCAGACATGTACTAGAGAAATACCCATCC
TCAGATTCTGCCTCTTCAGGGGAGGAGGGACTAAGTATGATAGCAACTGTTGCTGCACGT
TCATGTTTATCAGCTTGTTGTGGTGATAAGCAAAGAGTGCTGCTGTTAAGAAACATCAGT
ACTGAGAAATTCTCAGTGGAACCCTTAAAATGAAAGGGAAAGAACATTTAATGCTTATCT
GCACACCTCATTACTGGCAATCTGAAGAAAAATGAGTTAAGTGTGTAGATAACAATCTTG
CCACAGAGCACCATTTCTCAAAGGGTGTTTGGGATCTTTGAGAGTTATATTATGCAGCAG
TCATTTGCAGTTCACTGTATTTTTGCTTTGTTCTATTCTGTAGGTTGCTAATTATGGAAT
GGGAGGGCAGTATGAGCCACACTTTGATTTTTCTAGGGTAAGATTGCTTTTCCAATTCCT
TCTTCAGTGTGGAGTGAGGGTGGGAACAGATCGTTTTGGGAACTGTTGAAACCCTTATTA
AAATGTCTTTTCTATTAAAACACTCTAATGTATAGCCCAGCTGCATGGAATGGATTATGA
CCGCTGGAAAACTCTCATTCCTTTCCCTGATGCTGGAAGTTCAGGAGACCAATGAACAAA
TCTGCCTGCCTGCTTATCTTTGTCCCTTTGGTTCCTCGCACAACGTAGAGATATTGAGAG
ATAGTCATACATACACGTATATATGTACTCCTTTGTTACCCTGTTAGGAGACTTGGCCCT
GGATGGAGATTGAATAGTTCCATCGGGTTTATAAATTTAGCAAGGTTGTCAGAGTCCTCT
TTTTGGTTATTTGAAAGTACTTGGGCTGAGCAGGGGATGTCCCTCCAAAAGAGCAGCATT
TATGGAAGTCTTTGAGTTGGAACCCTTCTGATAAAACCCTTAAACAGCGTGGCTGCAGCT
GTAGGGGGTCAGCAGGGTTTTGTCACCTCTGTCCAGGATGCCAGTGCTGTGGTGACAGCA
GGGAAACTTACTACTGGCACTTGCTGGATCTATACCAGGCACTAGAGGGCTCTACCTGGC
AAGTGTGAGCTCAGGTTAGCTCTGAGAGGGGAGAAGACAAACTCTCCATCGCAATTGTAA
GACAGTTTTGGAACACAAATCACACTGAAGAGCTGTGATGACAACTTGTTACGAACACAA
AATCCATCTGTGATGCCTTGGTTTCAGGCAGAGTCATCTCCATCTTAATTCAAACTATTC
TACTGTTTTTACCCGATAGAAAGAATGGATTGCTGCAGCCAGAGGGTAACCCAATAATCG
AGTACAGAATTGAAGGGGCCCTACTTAACACTGTTCATAAATAATCTTAAAAACCAACAC
AACAATCTCAATCCCCAGCACTGTGGAAGCTCCTATTCATTGGCTTTGGCCCTCCTGAGA
GAATTTTTCAGTGGACTTTAAGACTGCTTTGTTTCCAGAGTGAAGTCAGTGCTCTTAAAT
TCTCTTCAAAGCCTTTGAACTCAAGGACCTCAGATATCAATCTGGTCATTATGGTCTTTA
CTTTTGGATTAGGCAGCTGGGACAGAGCTCCATTTGGAACATAGGCTTGGCTGCAGCCAT
CAGCTAAAGCAAGGCAAATGGGGAGTTTGCCGTGGGCTTGGACTGGTCTGCCAGGCTCTG
TGCGTCACAGATTCCAGTACTGGAATCCAGAGGCGTTGCTCTCTCGCTGTCTGATCAGCC
TCACAGCTTTTTGTTCCCTTACAGCTCTCAGACTGGGAAACTTTAAGATTTAAATATTTA
ACTTTCAGATCGTGTTGGGCACTCACATTTACAGATGAATCTTATATATTCAAGCTCAGA
AATGCATGGCTGGACCTGAGTTTGGCAGAGGTGCTGGAAGCAAGGGAATTCCTTCTATCT
GAGCTTCTATGTTGGCTGTTAGATTGAAGTTGCATGTACTGATGCAGGAAGTTTGTGCGT
ATAGTTCTTAGAATAAACCCATTTCAGGAAAGATGTCTTGTTGAAATAATCAAGTAGATT
GAACTGCAGCACCTTAGAGACAGGAAAAGACAAACAGCAAGAAAAGCTACTGCTGGCTTC
TGTGTTTGTTTTTTTTTTTTAGCGTTGAAGATTATTTTTGCATTGAAGAATTCATCTTCA
CATTACTTGGCTGCAACTTGTTGGCAATTAGCAATACAAATAAACCTCTAATTGCCTTTT
TCTGAAGGGCACACAGATGCAGTGGGCTTCTGAGTGTTTTGTGCTTCTAAGCTGGCACCC
ATGTGATCTCGTACTTCAACAAATGAAACTCACAACACTTGATCTTCTCGATATGGTCCT
TAATTCTAGATAGACAACCACTTGAGATAAATTACTGTTGTTCTAATTTGTTGCTGTTGG
AAATGGATTTTCTTAAGATATTTCTTATAGGTCATCACACATTAAGAATCTATTATCTAA
ATGCTGTTCAAGCTGCATTTTTCATAACCTCAGTTGTTGACTTTAGATCAGTGTCCACTA
CAATAACAACCCATTGATTACTTAAATACCACCTGAAAGCATTGCTTCTACTCTCATGCC
ATGAGAATTACTTGTGTGCTACTTCTCCTTATAGCACCAGCGTGCAATGTGCATGCATTT
ATGCACTGTGGCTGCAACTTGTGATGGCTTTAGTGCTGCCCTGTGAATCCCCTCTGCATT
CCAGCTCTCTGAGCCTGAGGCTCTTCATGCAGAGCTGCATATGTAACTCTAGTGTGAGCC
CATTCGGAATGAGAGGTTAAAGTTGTTGTCTGTTACAGCGACCCTTTGACAGCACACTCA
AATCGGAAGGAAATAGGCTAGCGACGTTTCTTAACTATGTAAGTACCTTTGTTTGTCTGC
TGTCTGTGAGCTTGAAGTTTGCAGTTATTCTCATTTAATTTTATAGAAAGATGAGCCAGA
TGCTTTCAAGCGGTTAGGGACTGGAAATCGTGTGGCCACTTTTTTAAACTATGTAAGTAT
GATGCTCCTTTATGAATTGGGTGTAACTTAGTGACGTTTTGCTTGCAGTGGGCACAGTTG
TTTGTAGAGGTTTGTTGGTGTTTGGAAGGAGAGCCTTCAGCTCTTGCAGCATCAGGTGCT
GTCCTATTTGAGTTAATAGAATTGGAATGTTTGTTAACCCCAGAACAGAAAACTTAAATA
GGGCCCAATTTTTCCTTTCTGGCCACTCTGCTATGAAATTTCTTATTCCTGTTGCTGGGA
GAGGAATTTGGCTTATTTCTTAAAGGTGTATACATGGGGTACTCCTCATGATGCTCAGTT
GAGCTCTTACTATCAGCCTGTGATAGGCAGGAATGTTGTTCTGCTGCTTTGACAGCACTT
GATGGTGTGGTGCTTGACAGGAGCTGGAAATGCTCTGGCATAACTGTCACTTCAGCAAGT
GGAGGAGACGTGGTTCACAAACCTGATGCAATGGGGGAATGGTTATAAACAGAACTGAGG
AGGCTCATTAGCTGCATGCCTTATACAGCCTATAGACCATGTGCTGAATCTTAATTGGCA
ATTAATTTAATTGCACAGATATTAGTAGCCTACTGTTATCATAGTCTTGTTCTGGCAGTA
ATTGATCAACCTATACTTCATTGGTAATTACGATCACCTAATCTGCTATATGTGACTTCT
TGGTGATATAACTTCAAATTTAATAAGTGAGGGAATGGTTATGGCTGAGGTAATGCTTTG
TGTGCAAAGTGCATCTCAGAACAGAACCAGAACTCCTCCTAGCTTTGGCAAGAAGTCTGA
GGCTGCCAATGGGCTTTAATTCAGAGCACCTCTAGACTTCTTCCTTCCCAGACTCCTGGA
CAAACCCTGATTCTCACAGTGAATAATATGCATCTTATTCTCAGCTGGTTGTACGTGGTC
AAAGGCACTTCACTCTTTGTGTGTCCTGTTCAGAACACATCAAACATGTACTGATGTCTC
TACTAAAGAGTGGCTTGTTAAGATGTAGGTATTAACTTGAGAAGTTGCATGCACAAGCTT
TCTAGCTGGAAGGGGCAAAACACTGTGCTCCTATGGCATCTTGTGCCCTTTTATTGTAGG
TACCAAGCAGGAGGACACCAGAGTGGTAATAACAGCTGCTTTCAACAGAAATCCAAGTTG
CAGTGAAGAATGTGGGGATTGTTTTTAGTAGTTTGCATTTTGTGGGAACTGGATGTGACT
AATTTGTTTCTTTCCATTAGTTCCTGATCAAAAACTTGCTGAGATCAGTGAAAATATTAC
TTAGTTTAATGGAAGTGTTTTCAGGGACTTTGGGTTTTGGGTCACATCTGTAGAGCTCAA
AGTGAATCCATCACTGCTAACAAATTCAATAGGTTTAAGTTCATTCCAGTATAGAATGAC
ACAGCATAAAGATGTAACAATTTCTTTAGAGCCTCATTGGTGTATTTGTTATTAAAGCAC
TTGAAGTAGAGTAGAAATATTGGGGAACAGCAAAGAAATTGTGTAGAAAAATGAGGTCTT
CCACTTGTGTTTTTGAAGTGGTTGACCAAGATGCTAAACTAAATTATGAAAATGAGTTCC
AGGGATATGGTTTCAATTTGAGGAAATGTGGTTTAACAGGCACTTATTTTTCTAATTGAA
TCATAAACCAGAATGAAGTTCTTGAAACTAACTTACTCTGAAGTCTTCTCCCTTGTTCTG
GAGTACTGGCTTATTAACGCTGCAGGTTCACAATTTTTCTGTGGCTAATTTGTGCAATAT
GTACTTGTAGATCAGCACTTCATCAAGCTTATACACGAATAAAAGCCTTCAGCTGAAATA
ACAGCCTTCAGTAACCAGCTTAGCAATTCATGCTGGTTGAAGTCCATCTCTTCTTTGTTA
CTGCGAGTCACAGAGGTGTGAACTGTTAGGGCAAGGGGCACTTAGCTTGTGGGACTGTAT
GTACAGAAGGTGTTGTAACTGATTGGTTTGACTTTGTTTTCTCACTTTGCCTTATCAGAT
GAGTGATGTAGAAGCTGGAGGAGCTACTGTTTTCCCAGATTTTGGGGCAGCCATATGGCC
CAAGAAGGTAAAGTCACTCTGTGTACGGCTGCTTCTCACATCCCCTCTCCATTTACTGCC
TTTTCTTGTTAGCCTTGTATCTGTTAAAGTCAGTTAATGTGCCCATGCAGCTTGCTTGAT
TCTTAGAGTTTATAGTGGGAATGGTTTCATTGTAGAGCTGTTATAAATAAGTCTTGTTTT
CACTCTCTGAACATGACTGAATTAGAGTTGAGAGTAAGCTGTCTTTTCCATGTGCTGCTA
TCTGTGACCTGCGCTGAAGTGTTTCGTAACTGTTTCATATTGCTGTTGGGTTCTTGGGCA
TTATCCCTCTTCCTCATGCCAATAACTTCAACACCTTGTCTGGGTTCTGGCTAATCCTTA
TCTCGTATCTTTTCTGCAGGGAACAGCAGTATTTTGGTACAATCTATTCAGAAGTGGTGA
GGGTGATTACAGAACAAGGCACGCAGCTTGTCCGGTGCTAGTAGGGTGTAAATGGGGTAA
GTGAAACTCCTTTAGAACAAAACCTTCGGTGTATACAAAGATGGTGATATAATGGCTCAG
TGTAACAGTATTTAATAACCTGAGTGTTGCCGTTGTAACTGCTGGAGTCATTTGGCAATA
AGAACTCGCATATCAATATGTAGCATTAAGCAGCTACATTGTTCGGCTGCCTCTTCTCTA
GAGAGAGCTTTTGTGGCAATAACGTTGCAAAGCATACAAGAATGGGCTTGTGTAGAGTAG
GACAGTGATGAAGGGATTTGGGTTGGAAGGGATCCTAAAGATCACCTGGATGTTCTCAGG
TTTTTCCCCATACCACCATCCCCTTTAGTTTTCCCAAAACCATCTTTCCTGACTGTGTTA
TCTGATCAGATGGGTGCTGCTGTGCTTTCTGGAGGCAGGCAAACCTGATTTGCGTGGCTC
ACGGGAGACATGCTCCCTCTCGCCTTGGATGCCCAGTCTGTCAGCAATGGACCCCTTCCT
ACTTTGGCTGCTTGGTCACTGGGGAAATTATCTGCTGAAAGCAGCTCCTGTCATCCATTG
CTGAACCCACCGCCCACAGCCTCCGTGGTGCTCTGCTGAGTGCCAGGGCACGGTGACCTG
TAATGACACCAGATCCAAAGTATACTGCCTCGCTACTGTTGGCCAACTGTGCAACTGGAA
ATCCCCTCCCTGGCCCTGTGAATCTTTCTGCTCCCCGTTGGGTGGGTAGAGAAGTAGAAG
ACCTCAATGGAAAAAAGAATGTGGGTTGCAGTGCTGTACGCAGACTGGGTGCATGGTGGT
AACTAATTCCATGTCTTTGTTCCACAGTTTCAAACAAATGGTTTCATGAAAGAGGAAACG
AATTCTTAAGACCCTGTGGGAGAACAGAGGTTGACTGAGACCCAGCTGCTGCAAGCCTTT
GTTTCTTTGTCTCCTTTTCTACTGTTTGTTCTTACAGTTCATTTCTAAGAAATGATCCAT
CTTTTTTTTCCCCCCCGAGTCCTGGCACTTGTCACGAAAAGACAAATGTAACACCTGTGA
GTGGAAGTAAATGGCTTTGTACACATCTCTTATCTTAGTTGCTGTCATTTGTCCCCACCT
CCCCTCAGCCCTGCCAACTCCATCATTTTACTGCTCTTCCACCCTCAGCGCTCTCTTTAG
TAAGGGTGCAAACAGTGTTGTGGGTGATCCGGAAGGACTGGGTGCCTGGTCTTGTGCCTT
TTGTACCTCAGAAGTTTTAGATGTTAAATATTTCTTCAAGCCAAAGGTTTTAAGTTTTGT
GTACATGTTAATTTTATTGTATTTCTATGGGCCATGAGTTTTGAAATAAATGTTCTTTCA
AAAAATGTTCCTTGTGTCCATGATGGATATCAGTACTGCATTTAGGGAACAGCAGGCCTT
TATTTCCTCCCTTTCTGACGGTCTGTTTCTTCATTACCC
