# Supplementary material for: Reference based annotation with GeneMapper
Source: Genome Biol. 2006 Apr 5;7(4):R29. doi: 10.1186/gb-2006-7-4-r29 (PMC1557983; doi:10.1186/gb-2006-7-4-r29)
Supplement: Additional data file 2 — A gunzipped tar file containing the data set of orthologous genes in five vertebrates (human, chimpanzee, mouse, rat and chicken) that was used to compare pair-wise and multiple species GeneMapper [file gb-2006-7-4-r29-S2.tgz › 5verts/orth113/hs34.fa]

>NM_004199
GGCAAAAGGGCATCGTGGACAGAGGAACAGCCTATGTGAGTGGGAGCAGAGACCTTGGCC
AATGCCATTCCTTATGGCCTTGTAGTGGAAGCAAGGTGATGGGGAAGGAACACTGTAGGG
GATAGCTGTCCACGGACGCTGTCTACAAGACCCTGGAGTGAGATAACGTGCCTGGTACTG
TGCCCTGCATGTGTAAGATGCCCAGTTGACCTTCGCAGCAGGAGCCTGGATCAGGGCACT
TCCTGCCTCAGGTATTGCTGGACAGCCCAGGTGGGTCCCTGGCCTTTGTATTCTATTTGA
CTTTAAGATGGTGCAGGAGaatacaaaaaactatccgggcatggtggcgcgcgcctgtag
tcccagctactcgggaggctaaggcaggagaatcgcttgaacctgggaggcagaggttgc
agtgagccaagatcgtgccactgcactccagcctgggagacagagcgagactccatctta
aaaaaaaaataaaaaaGAGAGATGGTGCAGGAGAGCATTGGGATCCCTCCCAAGACTGTG
ACTGTTGTCTTTTGCTGTAGAGTGACACCCGAGATTTGTGCTTCTTGATAATAGACTACC
TGGGGCCTCACAGCCCCAGCCCTCTTGTAGGAAATCCTGTCCTAGGAGCAAGGGCTGGAG
TCCGTTACGTTGTAGCTTGGGGCATTCTTAAATGTCCCAGACTTTGTGGAGATCCATTGT
CCACCTAAGAATTTATAGGATGTTTTTGGGGTCTGCTGCTTGTTCTCAGCCTGTGTCTCA
TCTGACATTAGGTTCCATAATTTAGTCTCTGTTAAATGAACTAGGATTTCCTTTGGCTTG
TACTTAAACTGCCCCTGAGGTGTCCAAGGTGCAGCCTCTCACTGTGGTTCTGGGCCTCAG
CGCCCAGTCTCTCTGGTTGCTTCTCCCCACTCACAGAATGTTTGGTCTTTGAATTCTTTT
CTTTTAGGGCCTCCTTGTTCTTACACAGCCGAGTGTCCACTGTGTGGCCCAGCCAATGAA
GCCACGTAGCAAGGATGGAGTGAGTTGGCTGGGGGCCTCATCCCAAAGATGCTGTCATAC
TGGATCACCCTAGTTCTCTGAGAGCTCAGCAGGCAGACTTGGTGACAGCTTAGCTGAGGC
ATTGTCTGTGGCATGTGATAGGCCCTTGTATCCTGTCGAAAGCTCTGCATTGGGGTACTC
TAGACAGTGCTTACTTAGTCACCGGTTTAGACTGGCCCCAGCTGATCTCAGTTCATCCCT
TGAGTGCCTTCTGCCTGTTTGGCTTCTGACTGGAGCGTGCCTGGGGCTAGAATGAGGGAC
GAGAGAGAGGAGGTGGCCGAGGCACTATTCTTGCCTGTGGGTAGCTCGTACTCTGAGATT
GCTGCTTCATATTGGCAGCTGGCCATGTGCCAGGGGAGGAGCCCGGCTGTGAGTGCTCAT
CAAAGGAAGAGACTACGTGGGTGCAGCTCTGAGGAATGAGTCGGTTGAGGGAATCTAGGG
TCTCCTCATTTCCTAAGAAGGCCTCCCTTTTTCACTCTGCCCTCCCACATCCTTGGGAGG
GTCTGAGACTGGAAGCAAGGCCTTGGCTGATGTGTGGCCACGCTGGCTGATAGTGTGCAG
AGGGCTAGGAGGTGTGTCCCTGGCTCCTGGGGTCTGTCAAGAGTTTACTATTATGCAGAT
GGAAGTTGGCAGGAAAAGCTGTGATGCAAGTACATGCAAGCCCAGCAGAGTGCTGGAGTG
AGAGTTAAACTTCGGGAAAGTTGCTCACATCTAGCAATTTGGACATTTGAAGTTCCTTAG
GGTAAGACATCAGCCTGTCCTAGAGCAAAGAGGGCTGGAAGGTCCTGTGGTCTGTGGGCT
TTGTGTTACGGACATGGAATGAGAGATAGAAAGACAGttttttttttttttttttttCCT
CAGAGCAGAGGAGAATGAAAAGTCTGGATGATTTACTGGAGCCCTAGAAGAGAGTTCTTG
TTCAGCTGGTGTCATTGCAGGGCAGAGGATTAAGTGTTTGGGTAGAGTGCTCTCCAGCTC
AGATGGAATCTATCTGAGCCTGGTAACAGGCCAGCATCTGCTCTGGACCTTTCAGGAAGT
GCTTGCTTAGAGTGTGGCCTGTTTTGTACCTGGCACTCTGAGGGCCAGGGTGTAGTGGAG
ATCCTCAGGCCTGGGTACTTGTAGGAGCCTGGAATGAGCAGGTCAGAGGCATATAAGTAC
ATGAGTTCCTAGAGTATTGGTCCAATCCCCCGCCTTTTGCTAGAGAACATTGCTTGATGA
GCTTTAGAGCCAGTGATTGACCAGTTCCAGGGTTATCCCCTGATGATCAATGTACTACAT
TATACCTGATTCCAGTCTCTCCTGAATTAAATGTTTCATTTCTTGTGGTGCTCCTGGAAC
ATGGAGATCGCCCAATTTCTGCCTTGTTTGCATCTTCACTGTTCCCTAGTCTGGACCTTC
TTTCTCACCCAGGAATCAGCTGACTTGGGCTGGGCAGCTGGCTGCCTCAGGTCCACTGAT
GTTTCTCTGGTGCCCTTGGTACTAATGATTGACATAAATTATGCCTAGTGCAGGGCTACC
TGCCAacatctgtcatcacattcagtcctccaacagccctatgagatataggtcctagta
ttgtctctattatatacatggggaaactgaggaatcctataacttgtccaaggtcacaaa
gccgggaagtggtatagaattggggtttaactcttagtatgtctgaccctagggcaggtg
tgcctgtccatttgactgtactgCCTTGCCCTGAGCTGGACTGGCTGGTTATTTGTGAGT
GCTGTCATGTCTAAGGTAGGAGTGACTGCCCATCTGAACTTAAGGGACCATGTTGCTGTT
TTCTGGGTCCATGTTGCGTTCCTCCCTCTGGTGAGATCCAGCCAGGCGTGTCATGGACCT
GCTTTATGAACCTTTGGTGTAACCCATGATAAAGTCCTTAACCTGGGCAGGCATGTTCTT
CCTGGGCAAAGTGTGGCTTCCCTGTTTGGGAGTCCATTGCACTTTAAGGTAACAGATTAT
TGAGTAGGACTGGATAGCTGCAATATCTAGCAGAGTGTGTTTtgggtttgactcttggtt
ctgtcattgatttgctgtcagatgtcagatatgtaggaaaccttctctcagcctcagctg
tttgtcatttgtatctatcttatatctgaaatggaggtagttatctagcttagaaggttt
gggtgagaattagatagtagaaatgaaagatttttggaaACAAATAGTGCTtatctcaga
ctatgttcccaggaaacagcctgagacagagcttaagtacttaatgctttattggaaggt
gtaattgcagggcagccagggtgagggaaaacaaaagtgaggtgcaggcctgtgcgatgg
ctcatgcctataatcccagcactttgggaggtcgagatggatggattgcctgaggtcagg
agtttaagaccagctggccaatatggtgaaaccccatctctactaaaaatacaaaaatta
gctgggcatggtggcacacacctgtagtccaagctactcaggaggctgaggcaggagaat
cccttgaacctgggaagtggaggttgcattgagccaatattgtgccactgcactccagcc
tgggcgacagagcgagactgtctcaaaaaaacaaaagaaaaaagtgaggtataaaggagg
atgggaggtggtgttttagcaagctggctactctgcacAGAGAtgtacttggttacccta
tgagggccctttggtagccactggggaggccagtctggtacttcaacagagtctggagat
agtgagaggagccagagattctggcgtgggcctggatagtctcctccactgggctgaggc
aaagtaaataccctgggacctgggagatgggtgagaccaagaggttgcaaggtgggacgt
aagatgcatccaatataGTGGTATATGGATTTTATCCTCAAGTGTAGTTCCCTTTTGTGG
GTTAGTCTCATCCAGACTGCCAAGTCTCTGCCAAGACTATGACTGAAAACCCAACTTGGC
TTTTGCATGTCAGTTTTAACAGCCTTCTCTGCTACTTCATTGTCTAGTTACTGAAGCAAG
ACTTTGTGGTGGTGATGGTACCCAGGTGGGGAAGTGGAAGTCAACCACTATTCATGTACC
AGACTGAGAAAGTATGTGGATAGATACAGATAAACATCTTGGCTTTATTAGGTTCTTCGT
GAAGGAGAATATTTTTTCACATAAAGTAGTTGTTGAAGATACGAAACCTGGCATGGTGAG
ATGAGGCTAGAGAGGGCAGTAGGGCCTGGTCACACACTCAAAAGGACCCTTTGGGCTAAA
GAGTTTGAACTTTATCTTGACGGCAGTAGAGAGCCAAAGGAGGGCTTTGATAAACCATGC
TGGCTACTTTGTAGAGCAGAGGTGGGAGGAAGGCCAGATGACATGTGGAGAGGCCAGTGT
AGTGGGGGCCAGGATGCCTGTAGGGGAAGTTAGGGGTGGCTCAGATCAGGGTGATGACTG
AGGCTAAGGAGAGTAGGGTACCCCCCATACTTGCCTAGGGTGCCGTGGCAGCAGCTTATA
GGCCTGAATGGACATCCATGTGCTTTGGTGGCAGGGTCTCCTGGAGCCTCTGGATCCTCT
TAGGCTGAACACACAGGTCCTTTCAGCCCTGTTATCCTAGAGTTGGAGGCAGCGGGGAGC
CGTGTCCAGTTAGGTTTTCCCCCTTCACAGAAGGCAGGCAGGTTCTTGTTCAGTGCCAAG
CAAGACCAGTTTGTTCTCAGCAAGCTCATGTTCTGTCTCTAGGCTGTTAAATACATTGTT
AAAACTCAGGCTGTTGCATTTGGGTTGCAGCTGGGAGCTTGGCAGAGATTCTGCCTGATG
AGGTAAGGAGAGAAGCTAAGGACGCTGCTGGTTTGCAGCTGGAAACATCTTTTCATGGCC
ATTTGGCCAGATTGTAAATGTCTTTTCCAAAGTTCAGGTTTGGTGGGACCTCTGGTTGTA
TGTCTTGGAATTGCCCTGTGTTTAGAAACAGTGCCAGTCGCCTGATGGGTGAATCACTGT
TGCTGGGATGTTGGCAGGTTTTGCAGGACTTTCCTGTGGGGGTCCAAACACTAGGGCTGG
CAGGGCCCGTTTGGAGTCTGTTTGAGAAGGGCCTGCTTTGTTTTCTTTACATTTTAAGCA
TATGATAAAATAATTTTAAAAATTGCTATAGAATTTCTTGTAGAAAGATTAGAGAAACAA
GCATAAAAATAAAAAGAAATTATTTCACCAAGATATAGCCAGATGTATGActcttttctt
gcatctctctatatacacatatacattaatttttccttacaaaaatggaattatagagtg
catattattggggcccacttttctcacttaacagtatgcttagatctcttcatgttgata
tatagtattcatttttaatatactccataaaaactcattgtatagaagaaatgtaaaatc
ttctattgttgTAGTTTCCTAATTTGAACAAGTCTGTGGTGAAGTATTTtttgttgtgtt
cctggtatgggacagacattgttctaaactctggggatgcagcacagataaaacTCAGTA
TTGGTTTTCTGCTCAAGATGTCACTTTGTTTTTCATAAAAGTGGGTTTGACATTGTTCAC
CTCCAGACTTATTCCAGTTGGATTCTGAGGGTTTCTGGGAGGGCTTTTAGCAGCACTGGA
CACTTTGTAGGGGCACTCAGCAGGTACACATACTTTCACCTACTCTGTCTTAAGCAAGCT
GTGGGCATAGTTATGAGATGGGTTGGAGGTTGGCCTTTCCCACATTGTGGGGCACAGTCC
CTCTCGGATGCTGCCTCCTCCCAATCTGACTCTAATTAGAGGACTTTTTGTACAGAGCCT
TTTGAGTTAAGGGGCCCAGGCTTGGGAGAAATGGGGTAGGGCTCCAGAGTACCCCTGCCA
GAGATGTCAGTGTTGATGTGGTAGTCTGGGAGCTGCTGCTTGGAGGTGCCCAGCTCTCCA
GGCTAGCAGAGTTAGTTATCCCCTTCTCCCACCAGAGCAAGACTTTGCAGGCTCTTGGTA
GGTAAGTCATCTGTAATTACCTGTGATTCTTTGAGGCTCTGCCCAAACCCCATCTGTGAT
TCTTTGAGGCTCTGCCCAAACCCTATCTGTGATTCTTTGAGGCTCTGCCTCCAGGCTGAG
ATTCAAGAATGGGCTCAGTCTAAGCCAGATCGCACATTCCAGAGAAATCACAGCTGGTAT
TCATGTAATGAAGAAACCTGGCTTTCCCTGAGTGTTGTGAGGTATGAACCGTAGATGATA
GGAGCAGAATGATTTGAAAGGAATGGACAGACTTCCTCCCTGGAATTTATCTGGCCTCTA
AAAAGGTATGCAACTGCAACTGGAGACACACCTGGGTAGAGATGCTGGGTTCCCCACTTC
CAACCATGTCTGGTTTGGAACCTGCCTGGGCCCTGTTCTCCCACCACCCCAGCTCTGAGG
AGCAGTCAGCTGGTCCCTTTCTGATCACAGATACATCCTCCCAGCTCTATGTTTTCACTG
TCCCCTCCCTACATACATACAGAAGGTGCTGAGCCTGAGCCAGTCAAGCCTTTTGAGGAA
CAAGAAACAGACACCCAATCCCTTAGGTATAAGGGGCTTGTGTAAGCAAGAGAGAAGCCT
TCTGAAATCCTGGGATAGAGAAGACAGTATAGTAAGGCCTTGGAGCAGACCTGTGGCTAG
AACCAGGAGGGCCTGGACTCTGCCTCAGGGCAAGCCCAGGCTTACTCACTTTCTCTTGAT
GACTTGCTCTCTTCTGCTGCTCTAACTCCCTAATGGACCCCTTAGCACAATACGCCCTAC
CCTGCAGCAGGTTCCAGGTTGGAAGATAATTGTCCTGTGTGTCTTGGGACCCCCACACCT
AGACTATGACAGGAAGACTGTCAGCTCTGCAGACATTTGGCATAGGCATGAACACATGGC
GCCATTCACTTATGCTTTCCTTCTGATAGAGGATCCATTTGCAGATGGGAGTTGTGGTTG
GCCTTCTCTGAGCCTAACCTGGAATCTCAATGGATTAGGATTTCTTCTGAAAGAGTAAGA
TGAGGAATGGTGGGTGTGCTGTGTGTCTAATCAAGTATGGCGGGCAAAAAACTGATGAAC
TGGCATTATCTTAGACTTAGAATTCTGTCAGATAAGGCTTATGTTTTTTTGGGAAAGCAT
TTGTATTTCCTTTGTTTTGCTTGCTTTGTCTTAGTGAATTTCCATTTGAGCACTCCAGTG
GGGTGCTCAAAAGCAGGGCAGGAAGAAGACCGGCAGAGCTGGGGTACAGATGGGTGCTAA
TCCTCCAGCACAGTCTAGGCTGCATGGCTGAGCTGGGAGACGGTATCGGAGGCTTCTGTT
GTGGACTGAGGTTTACTGCCAGTGGGGTTTGTCTCAGGTTGTGCCTATTTCTGGGCTGAT
GAGAAGACAGTAGCTGGCCCCTTTCCCATGTCAGCAGCCCAGCCTGAGGTTTTggccatg
tgtgccatattcatttttgtatcctgagtgcctagatcagtgcctggcatctgcaggtct
tcagtaaatatttgtgaatgaatgGTGACGGGCCAGTGAGAACAGTGTCTGCCAAGGAGC
CTTACTACAGGAAGAACACTGTCTACCTAGGAGACTGTCTCCTCTGACTGCTCTTTCTCT
GGCAGGTGCAGACTGACAAGGGTTAGTTTTATTCCTCTTCTGGCTGGCCATCTGTTGTAC
ACCTTAGTTTGGGTGTTGGTACTCTGGAGGATATTGTGTCAAATTATCTTTCTGTTATTG
TCTCTCATGTACTGTTGCCTCCTTGTGGGCAGGGACTGGTTCCCCAAAACCTGGCACTGT
CCTGGCATATGTGTTGGAAGGTAAGATAGAAACAAACAGCAGTCTGTGAAATAAGAAGGA
GTGGGCCAGAATCTTGGACTGACAGACCATTGGAACCCGAGCTGACTGTACCCCACTGCG
ATTCCGCCTTCTCATGGTACAGGTGGTTGCTGGGAGTTGAGAGGATGGGCTCTCTCCGCA
GGGCACGTGACTTCCCAGAGCAGGGACCAGAATTGAGCACACATCACTGGCTGCACGCTC
TTTGTTCTTTCTGCTGTTTGTCCTTTTTAGCTTCTGTGTGCTAGGCCAGGATTTTGATAT
GTTTGATTATCTGCATATGTGTGTACATGCCTATGTGTCTCCTCACCTAAATTAGTCTTT
TTCACTTTGTTGATCCAGTGATTGTCATTGAATGCCTTTCAGACACTTCCCTCTGTGACC
ATGAAACTCTGGGTGTCTGCATTGCTGATGGCCTGGTTTGGTGTCCTGAGCTGTGTGCAG
GCCGAATTCTTCACCTCTATTGGTACGTGCCAACAGGACTGTCGTCTCCCTGACACCTTG
GCTCACATGCCACGGATGTCTCTGGCTGCAGCCTGTTCTCATTTAGAGTGGGATAGCCTT
AACTACTGGTTTTGGCCAGTTCTGAGGAGAGTGGAACTGGCAGAGTTGCTGTTTTCCCCT
ATAAGATCCCAATGATCTGGATGTTCAGGGAGCCAGATGTCTGAATTGGGTCTTTCTTCC
TGGGAAGTGCAGGCTGCACTTGGGCTCTCTGGTCTTTTTGACCACCTTGCCCATGGACCA
GAGAGTGGTTCTGAGCAGCAAATCCTTTGTATCCTGAGGATCAAGCTTTTCCTATCCTTC
CGACCTAAAGTTCAGAGCTTTTTATCCTGTGGTGAGCCCCCAGGATATCCATGCCCCAGT
GTCATGACCAGCTATGTAACAGTCGGAGAATGAGATTTAGGGCTGCTTCTTGAGTGACAT
CCAGTGCACTTATCTCAAACATCCCCTTGGTGCCTCTGCCTCTTTCTTCCTGAAGTTGCG
AGATAGAGCCCCATGAGTGCCTAGGCCCCCTTTAACTCCAAGTCCCCATAATCCTCAGAG
AGCTGACATGTTCTTATCCCAGGGGACTTGCTTCTGTGCTGGTATTCTGTGCCCCAAGGA
AGGAGGCTGGACATCCCTCATCTGTTTCTCACTGGTGTCTTTCTTCTCTCCCTTGCAGGG
CACATGACTGACCTGATTTATGCAGAGAAAGAGCTGGTGCAGTCTCTGAAAGAGTACATC
CTTGTGGAGGAAGCCAAGCTTTCCAAGATTAAGAGGTGTCCTAAGTCCCCAACCATCCTT
AGTTGGCCTTCCTTCCCTTCTGCCCCTCAAGGAACAAGGAAGCCATCCAGGGTGCCTATA
AGAGGAAACCTTTGAGAGGGTGATGTGGGGCTGGCCTGGTTACTTCATGCCAGTGCTTGA
GAGGAGCTAAGTACATGGGCTAAGGAGTCACTGTTTATTTTCTATTTAAGACCTTTTCCC
TTACATTGGGGGTCCCAGCTGTTATCTAGATTAAGGGGCTAGAAGTATCTGTGGGGAGTT
ACTGTATTCATTTTTCATTGCCTCTTGATGAAAAGGGCCCCAGAACCTGGCACCAGGGAA
TTCTCACTAGGAAAATTGTCACAGGTCAAGACCTATGTGGGTGGACGCATTAGTCTTCCT
TTTCCTCTGGTTCCACAGCTGGGCCAACAAAATGGAAGCCTTGACTAGCAAGTCAGCTGC
TGATGCTGAGGGCTACCTGGCTCACCCTGTGAATGCCTACAAACTGGTGAAGCGGCTAAA
CACAGACTGGCCTGCGCTGGAGGACCTTGTCCTGCAGGACTCAGCTGCAGGTGAGGGACG
GTGAGCAGGTGCTTGAGTGAGCCCATATGTTTGTGTGCTCATGCCTGGGTTGTTGTGTCT
GAGCCTGTCTTGGGTCTGGGTGTTGGTGGGCAAGTACATTGTGGAAACAGGACCCTGCTG
GTCTCATGGCTCTCTCCCTTCTCTGTGGGGACCTGGAAGTTGGCTGGCCTTGGTTTTTAA
CATGTAATGATGTTCAGTTCTTTTTTTAGCGTCTTTTTTTTAGTGTCTGTCTTTTCTTAT
TTTTTGCTAATGACATTTTTCCAATTATACTTTAGTGATACATGTTTATAGAAAAGTCGG
AAAACACAAAAACAAGAGAATTATAATTCTTAATCCAGTTGCCCAGTGGTGAGCATTATT
AAAATTGTAGTTTTTCTACCTATGCATATACATTTAAAAAATGGAACTATACATACATAC
CAGGGCATGCAAACTCAGTTGCTTGGAGGGACAATGAATTTACAAGTGTCAAGTGGGCTG
GATGGTGGGGCCAGGGCAAGTTGGGGAGCATAGGTCTGATCTAAATTCATTCCTATTCAT
ATGTTTTACAAACAAAGCATATCTGTTGGTAGATTTGTGACAGAAGAAAAAATTCTGTGA
ATTTCTCAGCTTCTTTATATGCCATTCAATGTTCTTCTGCAACATGATTTTAATGGCTGG
ATGGTGATTACCTGTCAGATGGTGATAATCTGTCATACTGATAATACTGTCAAATGGGTC
AAGTCATTGGATATGGGATTTTTTCTGAATTATCagcacctttttacatatttcttggtg
tatacttctgattacttttttagggtaagttcctagaagtgatattaccgatgagagtgt
gaactttttaaaagctttAAACTATACTTGGTGCTTTTATTGTGATAATACTTTTTATGC
CCTAATACTTTTCTGTCAATAAGAAGAGATGGTACGGTGGGCCTGGAGGTGGGCTCTCCT
AACTCCTAGCCCTGGGTTTAGTCCCCTGGACTCACTGACttttttttttttttttttttt
ttttgagactgagtctcactctgtcaccaggctggagtgtagtggcgggatctcggctca
ctgcaacctctgcctccgggttcaagcaattcttctgcctcagcctcctgactagctggg
actataggcacatgccaccatgcccagctaatttttttttggtatttttagtagagacag
ggtttcaccatgttggctaggatgttcttgatctcttgacctcgtgatccacccatctcc
acctcccaaagtgctgggattacaggtgtgagccaccatgcccgCTGCCttttttttttt
ttttttttttttttttaaagggacagggtctcactatattagcctagactggagtgcagt
ggctattcacaggtgcgattgtagcacactgcaaccttggactcctggcctcacgtgatc
ctcctgcctcagcctcctgagtagctgggactataggcacagtgccattgtacccagcTC
TTCACTGCCTCTTTTCCCTGAGCTGTGAGTGCTGATTAACTTCAGACTAGCTGTCTCTCT
GGCTGAGACATTTTAGCCCATGTGGCCAGACTGGGTTGGGCCTGGGGGCAGGGTGGCCTC
TGGAGAGGGATTGGTGAGCTCAGCCAGGCTGGAGCTGTGCCCAGTGAGCTCACTGCCTCC
AGAAACCACGGCTGCCTTTCCCAGACTCCCGCCTCTCCGCCTGGGCCTGCAGCTCGGGAC
AGGCTGTTCTGCCTGCACGGCAGGAGACTAAGCCTACCCAGATGACCTCCTCTCTCCAAT
CTTGTTCTCCACACCCTACACTCCCACCATCATCTGGTTCCTTTGGAAAACCTTATGATT
ACCTGGAAGGAGATAGGGCAGGCCCAGAGAATAATTGGTTGTTTTCATCTCTGACTTTGA
GTTCTTGCCCCTGAAACGAGCAGGGCATGCTGACAGTGTGGCTTTTCCTGGCAGCATGTT
CCCCTACTCCCACCCCACCAGATTCTAAACTCTTTAGAGTCCCTGACCATGTAGCTATGA
AGACAAGGAAGGCAGGGTTACAGCTTCTTGGTCCCTGTCCCCAGTTATGGCTGAAGTGGA
TGTTTAGGTCTGAAGTCATAGGTGGCAGTGGATACAGCTACTCTTGGGAAGAGGTTGGGG
AAGGAATGGCCTTGTTGTTCCCCTCTCACTTCTCAGCTTAGAGGCAGAATTGAAGGCCCT
AAGTCAGCCTGGGAAGGCTTGGCTCCCACCTGGGATTGTAGGAGGTACACATCTTACTTT
ACAGCTAGGGCTTGGAGTCCCAGAAAAGCCTCCTTGGAGTACTTCTGTGGTCAAAAGCTC
TCCCACGCTTCAGGCTGTGGTCTTGAGCACCATAACTGGAGAGCCCATGCCCTGAACTCA
TTGAAGGTCTGAGTGGTGGGAGTACAGAGGAGAACAGGCCCACCGTGGTCTCTTAGGGGA
CGGACCTTGCTGGGTTGGTGCAACCCCACCTTGGTCCTTGGCCTGTCTAGGTGGTCCTTC
AGCTGTCAACCTAGGGGGAGGGGGATGACTTCCAGGACTTTCATCATCACCTTTCTGGAT
GATAAGTGCCAGTGGTCAGTAATGAGTGGCCAGCTCGGCTTCATTAGTTAACTGTCATTG
TCCCTTGGACTCCTCAACTTGAAATGTGTGCTGGAAGTCTGTGTTTACCTGACTAGCCCA
ATTACCCTGGATCAAGGTTTTCCATGGGATTTATTTTCCACTGAGTGGTTGACAGTTCTT
CCTGAGTCCTCTCCCGTGCTCTTCTCAGTTACCCTCTCTATCCTCTGTTTCTTCTGTCTC
CACCAGCTCTGACTGAATGATTTGGAGCCAAGACTTCTGGACTCCTAAATATTAACCAAT
ATGGGGGGCTGCTTCTACTTAGTTCCAAAGAGCAACACAGGCAGTAGGTATGGTGAGGAG
TAAGAAAGGAAAAGTCCCCATAGACTGGAGTCATCAGGGACAACTTCCTGGTGGAAGGGG
GCAACAGCCTTTGAGGGAGGGGGCGGGGAAATTTCACTAGCCAGAGACCCTCTTTGTGGC
TGCCTCTCTGGTCCCAAGTGGAATTCTGCCCCTGGATCAAGGGTAATCTCTTGTTCTGAC
TCTCATTTGGAAGGTTTTATCGCCAACCTCTCTGTGCAGCGGCAGTTCTTCCCCACTGAT
GAGGACGAGATAGGAGCTGCCAAAGCCCTGATGAGACTTCAGGACACATACAGGCTGGAC
CCAGGCACAATTTCCAGAGGGGAACTTCCAGGTAACTCACCACTCCAGGCGTTGCCTGTC
CCGCATGTGTCTCTTTAGTGGCGGGACAGGTTGGAGCCACCACCAACTTGTGGCCTTTAA
CCTCGGGTGCACCTCTGGTGCACCTCTTGGCTCACCAGTTTGTGCTGGACTCCCTCTCCC
ATGACAGGTTTCTCCCTCAGCCCCTGCCCTGCCACCTCCCTCCATGTATTAGCCAAGGCC
CTCTCCTCTTGCATCTCAGAGAAAGCCAAAGTTGCTGCTCAGGAACCCCCTCCACGTCTG
TCCCCAGAGCACCACACAGATCTGCATTCAGACCTGCTTCTTGTCTCCCACCCTCCAATG
TCTTTTCATCTAAGGCTGATCTGGGCTTACTATCCCCCTGTCTTGAGTCCTCTTAGTTAC
AGtctctgctcctatacattctgtctccacctctctgggttctacccttgagctcccata
taggctctattcttgctcatcttaacacttgcctccctcggtatctgagagtctttcgag
tctttgctgctgattcatctcttctcccctcctggttaggctactggatagagtaatcta
cactctgtccattttcctggttcccatatactcctgaactcacagtatctggcctttttc
cccactgtcactgatgctgttcttacaaggtcatcagtggccgcttggctggtaaaccca
gcgaacaaggttcacacataatgttctttaacttcccagcagcatttgacagatagattg
cctcattctttgtgatgttctctcctcctttgaattctggcatactgatatctgcttctc
ttttagcctctctggtcattttctctcaagtggcccctctcccactgacttcccagtgtt
agtgtTTATAAGAAGATGTTTTGAGGGCTGCTGGAGACAAGTAACCCCAGCGATTCACTG
TGTGAGGCTCATGCAGACCCAGCTTATTCCAGCTCCAGAACCTCAGCTGCCCCCTTTAGA
CTCCATTAGAGAGAGGGCAGTTCAGGGCACCTGCAAGATCTGTTCACTCTGTAGCCTTGA
GATTGGTTGCTTGGAGGAGGGAACCATACCCTGGCGTTGACCTCTCACGTTCACTCAGCA
AACCCATGAGTGTCCTGAATAGGGTTATGGGGCAGAAAGGAATTACTccctaggactcca
tccttacctcatcttctccctgagcaccttccccaggtgagcacagccatttccatcacc
tgaggtggatgacatccagatctgtgtttcttgccaaggcttgtctcccgagcttctaac
cagtgtagacggatgcctttgggacatctgtacttgaatgtcccatggacttctcgaact
tcatgtgtcctgaactgaaatcctcatctccttgtaaacactttaccttccccctcatcc
ttctatctcagcaaaaaggacctccatcctctggctgcctaagccagaagcctaaggcct
atggattctacctccttctctcaTGTCTTCCGTGCTTATCCCCTGACTCCAGCCTCACAG
CTACTTTTTTCTCAATTTGATTATCAAAATACCATTCTGACTTGTCTCCTACCTCCAGCT
TACTGCTTAAGACCATCCTCCATGTGGTCTTAAGCACACATTTGTTCACATGAGTTCCTG
ATTACTGTGCTTAATTTCCAAAGCTAAACCCAAACTCCTCCTGTGTGTGGTCTTTGGGGT
CCTGCATGACTCCATTTTCCTGGCTTCCTTGCCCATTGTACTCAGCTTTCCCTATCACTC
AGCTCTTTTGTCTCAACCCCTCTATAGGAATACCTTTACCCATGTCAGCTAGGCTACTCC
ATGTCTGATTGCCTATCAGCACTCAGCTCAGCTGTCACTCTCCCAAATGCTCTCCAGGGA
GTAGACATTCGAGTTGGCTCTGGGGAGGATGCTGAGTGCCAGGGAGCCATTCTTAGCATT
CTTGGCATCTGGGAGACATGTTGATAATAGCTACTGGTCATTAGCATCCTGGGGAGCATA
GGAGACATcttcatatgtcatcttattgaattcttgccacaagctctttaaaattgatga
tattatctttatttagagataaggggactgagacttagatatggtaacttgtctatagtc
acacagctggttggcgccctagtgaggccaacacaaacctagtttagttcagctccagag
ccccagctcagtcagctatgttactctgccccAGCAATGTAGGTTCCTGGGCCTGCAGAG
CCAGAGGAGACCTGTGGAGAAGGAAAAGGGGCTCCAGGAGCCCCCCAGTCCCTGGCCTAC
CTAGGGACTTCATCTTGTGTTTACTGTCCCCAACTTCCTATTCCTCGTTATTGGTTCCTG
AGCCACCGGGGTTAGCAGACCCTGGTCTCTGAAGCATTTAGCCTACTGTGTAGTGGTTTC
ATTCCAGGCAGAAAGAGCCTTCTCTGAGTTCTTTTGTGTCAGCCATGCCCAGGTTGCTGT
TAATGGGGCTGTGGGGAGTCTTCCTTGCTTTCCAGGGAGAGTCACAGCCCCCACTTCCCC
TCCATGGTATCTGCTTTCTCATTATTCTCTGAGGAACCACACACATAGTCTTTCCCATCT
TGAGCTCACCCTAAATCCTGCATCTCCCTATAGCTGCTTCTTCATATTGGCTTGAAACTA
TCTTCATGGTCACTTTCCAGCACTCCCTCTACAGCAGATGACCTTTGGTCATAAGACCCA
CTGAACTGATACTCAGCAAGGTCCCTGCCACTTAACAGCCAAAGCTGGCACTGCAACCTT
GGCTCTTGGCCTCCCTTGGTGTCTCTCACACCACTCCCGCTCCCTCTGTTTCTCCTATCT
TTAGTTCATTCTCAGGGTTATTCATTGTCTGTTCTTTCTGGGTAGGTGCTCCCTGGAGCT
CTGGCCTTAGTCATCTTCTCCATTCTTTCCTCAGAGTTCCTGCAAGCTATTTTCCTCACC
CATGGCTTGGTTGCCACCTAAATTTATGTTTTTTATATTCAGCTAATTTTTCCATCCTCT
AGACTCATATGGCAAACTGCCCACCAGACATCTTCTTCTCTGTGGTCCACAGGACCTTCC
CACTGTCCTCAACAATGCTTCCTGGTGGGTTTCTGGGGCTCCCCCTAAAAAGGCCCCTTC
CCACTTGGGAGATGGGGAATCTGAGGCTAAGAGGTGGCTGTGAACCCCAGTCCAGGGCAG
GGCTGGGCCATCTGTCTGTGCTCACTGTGTCAGTGGCCCTTTAGGATATGCAGTCTAAAT
GTCCGATGGAGTTCTGCTTGGTGATGCCCCCTATCCAGTGGCTCAGGCTTTCCTTGAAGT
GGGAATCTCTTTCCCTAATCCAGAGGCTCTTTGGAGCCTGACAATTTACTTCCCCTGCTG
TAGGAACCAAGTACCAGGCAATGCTGAGTGTGGATGACTGCTTTGGGATGGGCCGCTCGG
CCTACAATGAAGGGGACTATTATCATACGGTGTTGTGGATGGAGCAGGTGCTAAAGCAGC
TTGATGCCGGGGAGGAGGCCACCACAACCAAGTCACAGGTGCTGGACTACCTCAGCTATG
CTGTCTTCCAGTTGGGTGATCTGCACCGTGCCCTGGAGCTCACCCGCCGCCTGCTCTCCC
TTGGTAAGGAGATTCTAGGGGAAGGTAAGATGGGAATGGAGAGTGGCAGAGGAACTGCAC
TGTGCTGGCATCTGCCTGACCCCTCTCCTGGGACTGAGTCAGTTTACCCTGTCACTTGGC
CAGTGACTAATGCCTTACTGACTTTAGGACCAGTCCAGCTTCTTACTAGCTCCTTACCCA
CCTCAATCCTGGCCTTAGGTTTGCGCAGTCGCTGATAGATACGCTCAGGCCTGTGGCACT
TGTGGGCCTTTTTAATAAGGACTCTGTTATGGTGTATCTGTCACCATGCAGGACTACACA
GGGTGGAACCTTTACTACATCAGGAGCAGCTCAGGAGTCAGGTTGTACTTTAGGATTGTT
ACAGTGACAAACAGTAGCGGTGCTATTAGAGGCCTGAGGTCTAATAGTAGGACTTCATAT
GGCATTGATACTTTGTGTGCCTTGTGCTGTTGGACTGAAGAAGGCCAAAAGCACTGTGCC
TTTAAAACTCATCTACCtttttttttttttttttttgagacagagtctcactcatccagc
ctggagagcagtggcacgatctcagctcactgtaacctccgcctcccgggttgatgagat
tttcctgcctcagcctcccaggtggctgggattacagaggcacatgccccatgttgtatt
ttctttagtagagatgaggttttaccatgttggtcaggctggtctcgaactcgtgacctc
acgtgatccacccgcctcggcctcccaaagtgctgggattgcaggtatgagccaccgcac
ctggccTCTGTTGGTTTTCCAGTTACGACCAGCGTACTCTGGTTAGATGCTGTGGAAGGT
AGAATGCAGCATGCAGGTGAGCTGCTGGGAGAGAAACCCTTACAGAATAATTTCTCTAAA
TGACCTAACAGATGTTTGTGGTTTCCTTTTCCTTCTCATTCCTTGCATTTTCTAGACCCA
AGCCACGAACGAGCTGGAGGGAATCTGCGGTACTTTGAGCAGTTATTGGAGGAAGAGAGA
GAAAAAACGTTAACAAATCAGACAGAAGCTGAGCTAGCAACCCCAGAAGGCATCTATGAG
AGGCCTGTGGACTACCTGCCTGAGAGGGATGTTTACGAGAGCCTCTGTCGTGGGGAGGGT
GTCAAACTGGTGAGATGTGTGAGGGGGCTAGGGTGCCAAAGCTGTGGACCTGGACTCTGG
CTCTGGGCAGGCAGATTTGGGGAAGGTGTTCTTTATTCTGTAGGTACTTTTCTCAGTATA
TCCCCCAGTTTTTCATGGCATCTCCTGAGGCTGACATGTGGATATTCTCTGAGGTGTAGG
AAAGGAGACTCTCTCCCCTCGTGCCCCAGGTAGAGTGTTGCTCCTCTAAGTTACCAGTGA
GCTCGCCTCCTTACCCCAATATGTCCCACTTTTTGCTTCACTCACTGTTGGGAAGAAAAC
AATGGGTGGACGTACCTCAGGCCCCAAAAGAAGTCATGGTATAAGTGGAGAGTAAGTCTC
TGTGGTAAAGACACCAGCGTGTACTAGAGCTTGGTATCGAGCCTTTGAGAGCCCTGGGAT
CCTAGTGCTTCCTGAGGAGGCCCAGGTGTGACAGGCTCTGAGCCTTTTCCATGCCCCTGT
CTGCATGGCTTCTACTGGCTCCTCCACCAAGAAAGGTTTCTCCCCTGTCCCAGCCCTTCA
GACCTACTCAAGTCTTCACGAAAAGGGTCAGGAATTACTTTCTGCCATGGGACTTGAGGA
TGTGAGGTGATTTTGGGAGAGAAGAAAAATTGCATGATTTGTGGGGTGTTATTTCATGCC
AGTTAAGCTGAAGGGGCTctcctctcctctcccctccccccattcccccctctcctcccc
tccccccctcccctccccctcccctccccctcccctcccccttctcctcctctctcctcc
cctccctccctcccttccTTTCTTCCTTCCTTTTTCTTCTCTTTTTCCTGTTTCCTCttt
ttccttttcttttctttctttcgtctcaccctgtcgcccaggctggtgtgcagtggtata
atcatagctcactgcagctttgacctcccagccttgagcaatcctcctgcctcagtctcc
tgagtagctgggactacaggtatgcaccatcatgcctggctaattttttagagacaggtc
tatgtcatctaggctggtcccaaactcctggtctcaagctatcctttggccccccagagt
tctcggattacaggcatgagccactgtgcATGCCCACCTGCTGGGACTTTTGTTTTCTTC
TGTGGTGTGGTGGGAGGGAGCAGCTGCTGGCCATGAGGTGAGTCCAGTGTCTGCAGACAG
CCAGACTGGGACCGAGGATTAGGACTCACTCAGCTCAGGGCCTGTTACTCTGTGCTTTCC
AGACACCCCGTAGACAGAAGAGGCTTTTCTGTAGGTACCACCATGGCAACAGGGCCCCAC
AGCTGCTCATTGCCCCCTTCAAAGAGGAGGACGAGTGGGACAGCCCGCACATCGTCAGGT
ACTACGATGTCATGTCTGATGAGGAAATCGAGAGGATCAAGGAGATCGCAAAACCTAAAG
TAGGTGTCACTGTAGGTCCTTCTCGGGTCACTGAAGGGGGAAGGTCCTTTTTCTCATCCC
TAGCACTATGGGTGGTTGGTTTGCCCATCTAGCCACCCTTTATCCATATCTAGCATGGGC
CTACCGtggggatacagagatgcttcagactcagcctgaccttgtgagttcatggtccag
tggaagaagaacagggtaaccaatgtggacagccaagtgctatcatagaaggtcacgctg
ggaacagggCAGGTCTACACTGGTGTGTCAGTTCACCTGGTTGGGAGACTGGTGCGTGGG
TGAGTTTTTTGGAAATGTTCCATAGGATGCTATGAAGCTGGGTCCTGTGGAGCTCCtgat
taggactgtaaatgaggtgaatgacttagaggagaatgtatatctttataatattgggtc
ttctcatccaagggcatgacaggtctctccatatctttttaagttttcttCATATAAGCC
TTGAACATTTCTTAAGTTTATTCCTTGGTAGTTTCTTTGTTACTGTTAATTTACTTTATT
TCTTCATTATTATTTTTAACTGGTTACATTATTTTATTAGTTTACTATTATATGCCAAAC
TATTGATTTTACAAATACATTTCATagtaagagctaatgtttactgaattcttaactgtg
gcaggaacttctaagtgcttaacatatatattaagtgttatgtcacagttatgaacagct
gctcataatgatgtcactgtctctgttttacctatgaaaaagcaaactcatacagaTTGC
AGCTAGTGgttgaatttacttatttcttttttggtttttagctgatttctctttggttgc
ctggatagcattaacacctggaaataaggaaaattttattttctcctgatacttgtagtt
cctttgtttttataaccttattgaattgcccagaacttctagagcataattacgtagaat
aggcatccttgtctcattcctgaatttcctggaaattcctatggtattttactgctaaga
atgcagttggctgttggttttgtatatatgccatgttttaaaattattcttctgtttcta
gttcataaaagatttGTTCCCCATTTGACATCTTTCAAAGAGACCTATTTGCTGCCATAT
CCCATCACTGATGATTGGGAGGGAGGATTTAGCTCGATTCTCTATTGCTCTGCTCCTAAT
AGAATTGTAGGGGCCGAGGTGACCAGGAGGCCCGACACTCATGGAGAGACCTGAAATAGG
TTCCTATCCTGGCCCCTGGACCTCATCTTGGAACAGCTTTGGCTTGAGGTACTAGGACAT
CTAGGGCTTTGAGTCAGTGGTTGGCATCATCGATGTGGCTGAGGAAGGGGGCTAGCCAGA
TATATGGAGAATGGGGACTAGGACTCCCCTTTCTACTCAGCTCCAGAGTCCTCCAGGAAA
GAAAACTACTTTGTTGGTTGTGCCAGGATTTCCTGAGAGATTTCTTACCCGTTCTTCAGT
TCCAGACACTGAGAACATTTCTCTGTGCATGTGTGCATATGTGTACACATGTGTGTGGCT
GGCCAGAGGGTAGTGTTAGGAAAAGATATATTTGAATAGAAGCCATGCAAAGAGCCAAAC
AAGGTTGGCAAACATGTTTGGCTCTTAACATGGCTTCTATTCAAAGATAAGCTGACCCCT
CCTTTCCGGAGACTGTGAGGGACAGATGCTATTCTGGCTTTGAAGTAGAGCCAATGAGCT
TAACTTGGCCTGTGGGGAATGCCTGGCAGCTGTCTGTGGGGTCTCTGGCCTGCTTTCAAA
ATAGCCCTGTGCTTCCCCTGGGGCAGAGCACAGCTGCTCAGAGCCTCTTTGTGGGTGTCA
GGCCAATGCTGAGGCACAGATGTTTGGATGGGGTCTGGCTGTGGCTGCAGTTTTCAGGGA
GGGACTGACATGAGCTGAAGCTCAGGAAGGGCCATGAGTAGGAGCTTGGGAGCCGTCTGT
CCTGCTTGTGCTGGCCATCTTACCAGATCATGCCATAGCAGCACAGTGTCCAAGTTGGTC
CATCTCACCCCCTTACTAGCCTTCTGGtccatctactcctctccatcccttctgccacca
cctggcccgggccaccatcatctcttgccctgacctctgtcgtggcctcactagcctccc
agtccccactctggcccctcattagtcaactctccatgaggtattcacagtgatccattt
tacattcacattttgagtgtccctcccctgcataaagccttccCCATTTCTCGTTGGCCA
CAAGGTTGCATCTAGTTCCTAGCCCCTGCTTGTCTCTTCAGCCTGTTCTCTCTTACTACT
TCCCATAACCTTTAATCCACACCTACTGCaacacccattttcattcccaggcctctggat
tgctgctctttccctgttcctgtaatgttcctctacttggataactcatgttaacccttc
aggcctcagctaggtggtctcctcccctaggaagctattcttgacactataccctgagct
tccacaggatggtaagttcacccatgctgtgctgcagttacctgactggttttctgcttt
ccccacttgactgagttgtaagagtgcaggggccatgtctcagttacctagcatagtgcc
aggcacaaagtaggcactcatcaatatttattgaaATCAAGGGGAAGTGTGTTGGGGTGG
GAGTACCTGGGCCTATGGCCCCACCCATGTGAGGTCATGAGGACAGTCCACAGCTGAAGC
ACATGGACCTTTGCCATGTTGGCTGGCTCTGGGCGGCGAGTCCCCCTTGGGGTTTCACTA
AGCCTAACTGTGGAGGCTGGGGGAGATGAAGTAGATGCAGGGAGTGCATGTGTAGTGTGT
ACCTGTATGAGTGGGTGGCTTCCAGGCAGTGGTTCACTTATTTTAACTTACAGAATCTTT
TCCTGGTTTTATCATCTGACTTGTAAGGATCCCAAGGGAGCGAAAACTGTGCCATCTGTC
TTTGCTTCTTGAGGCTGTGGGAACCCAGTGTGAGGTGGTGCAGCAGGAGAGTGTTTGGAT
GGGTTTCTTGGCAGAGGAGCCCACTGAGGTTCGGAAGGATGGTGGAACTTGACTCAATTG
AGAGAAGTACATAAGGCGGAGGCTCAGGCATGGTGGCACAGTCTGAAAATGGTGGGAGTA
GCTAAGCTCAGGCAGGCTGTGCTCAGGCAGGGGTGGTATGTGGGCCTGGCAAGGAAAGGG
GCTAGTCAGGCAGATGCATGGGTAGACAAGGCAGGCATAATTCTGCAGGCAAAGCGGACC
TGGGGAGGAGAAGGGATGAGCAGTGACCGAGCAGGGCAATAGCCAGGAACTGATTGCGGA
TTGGGAATGTGGAGGCCTCAGACTCTTGCCCTCAACTGGCCTGCAGGATCTTGGGGCCTT
GGCTAGAGCCATTGGCTGCAAAGCTTCCTCCACTAGCATGGCAGTAAATCTGGTCCCAGT
GCTCTCTGGGAAAATATTCAAGGCAAAACAAACAAACAAACAAATCAAGTCTTCCCTCTC
CTCCTTCCTTCTAGCTTGCACGAGCCACCGTTCGTGATCCCAAGACAGGAGTCCTCACTG
TCGCCAGCTACCGGGTTTCCAAAAGGTAAGCAAAGAGCAGGGGTTCGTAGCTGCTCAAGC
CCCAACTTCAGGACTTCTCAGTGCCTACCCTAGGGATGGGTGGCTTGCCTTTTCCTGCCT
GCTGGCACCTCCTCACCCCCTTGCAGCAGGCATCCTGTACTGCCTGTTCATGCTGGCCCT
GACTCTGGGGACAGAGTTCAGGACCTCATGGAAGCCTGCCCTTCCGTCTTCTTTTCTCTG
CCCTTTTCTTTTTGCCCAGCTCCTGGCTAGAGGAAGATGATGACCCTGTTGTGGCCCGAG
TAAATCGTCGGATGCAGCATATCACAGGGTTAACAGTAAAGACTGCAGAATTGTTACAGG
TACAGATAGTACCTGGGACTGTAGGAGTTGGGAAGTGGGTATTTGTGGCTAGATGGTCTC
ACAGGGTGTCCAGAACTGGGCCAAGAGGCCCAACTGTATGACTACTGCCTGATGCTATGA
ATATGGAGTGATCTCATTTTAGGAAACCAGAATTAATCATGCCTGCTGGCTTTCAACAAT
TAGTGttcaacaaatatctattgagcatctgctgtgtgcccaagtgtgctgcaagctagg
gatcaggggtagttatggtaggttcgttcatgtcttcTTGACAACAGAAGCTCAAATCCT
GAATGGTCTCAGGGACATCTCTAAGAGAGCTAAAAATGACTTCAGAGGCCATGGTTCTGT
GTCATAATCAAATACATTTGAAGGTCAAAGTATTCTGTGtgttttctcctgctgaaccac
aactgaagttgctccaaaagcagcagcaggggacttcccatgagggactgccaagatggg
gtcagttgagaattcaaagaaagcggcactaaacccctgggtcttcagtccacagcattt
attagggaacttgcagagtgggctgcagcaatcctcaaaatggacagcaagagacaagaa
ttgttttacctaagtatttccacagtgagggagtcagagtgtggagtttatttgagggtt
tagggaatttggttcagggctggggctagtttctttcagtgttatgggcaacaacctaaa
caccttcatcagtgcctgggaatgttgaagactccagcttgtgttccagcctgaagggaa
aaacctgcagctggctgggtcacagagctgtcaagggagtctgattttcagtcagaacaa
agaaagaaaggcggggtgggtctgggggaccttacaCTGTGATATGTAGGTGGAAGTGAG
AGGCCTGGACTGGTTAAGCTGGTGCAGGTGGAATGTTCTTGTCCAAGTACTCCCACTGGG
ACCCTGGCTTCCTGCCTTTATTCAGAGGTGATTTTGAAGAAATGTGGCAGCACCCTGCTG
AAAGGTTTTGGGTAAAGCTCCTTATTAAAGTATCCTCTTGGGTAAAGCTTAGTAAAGTGT
CCTCTTGGGTATTGAGTCCAAATCAGCACTGGCTATGTTCCCTTATAAATATTGGAACTT
CTGTGTTCTGTTGTAAAATTGATGACCTGAGACACCATCAGAGAAGTTTCACTGGCATCT
TTCTAGAGGCCTCTGGGTCTCTCTGTTTGGCCAAAGTTTCTGTATACTTAAAGATAGCAG
CCTTTACCTTTAGGATTGGCATTTGGGTCTGATCTACCATAGATCTCATTAGAATATTGA
TTAAAGATCATTTGGAAAAGATTTTTTGAACTTTTGCTTGGACACGCCTAAGCAAATCAG
CCTTCTTTTTGTTGTTTTTTCTGTGTAGCTGCATCAGCAATTGGAAAATCAATTTTGAAG
GTCATCTTTATGGATTGGTGTGAAGTCTACCAGAGTTTTAAAAAGCATACTGATTACCTT
GCAAATAGTACTGTGAAATTTTAATTTTTTTTTCAGTTCAGCTCAACTTAGTGTTTTGTA
ATTTTTAAATAAATTCTGCAGATAAGCACATCCATGGAGGACTTCTGCCTCATCTCCCAC
TTGCTGCGTATGTGTAAGAGCACCACCATTTCAAGAGTGATAGGCACTCTTGATGTGCTA
GATGAGTCCCTGTTGGCATTGTCTTGATTCATATCTTCTTGGAGCAGGTTTTTGTTTTTG
TTTTTAAAGACATCTGCCACTGCTTCCTCTGTGTTAGAGCCAGTCTTCAGGACTTTCATG
GTCCTGATCAAAGACCACAGTCTGCTTGGCTGATTTCATACCCTGGACCAAGAGGCTGAG
TAGACAGGACCTGTGGCTCTGTTGCTTTCCTGGCTAGCTGTGCGGCTGTACTCACTGTAT
CCCTGTCTTACACTCACCCGTGGAAGATAGCAGCTTCTTGCCTATGGACTGACTTCTCTG
CTACAATTCAGCCTTTATCTTGTCTGGCCTCTCATTGTGTTGTAGCTCAATTGTCTGGGG
CCCGAATGCCAGACCTCTTGGTAGAGGGGCTCTTATAGTTAAGGATCTTCTGGAAATTCA
GACCACAGCTGCCAAGTGGTTGAGATGCCATTTTTGTTTGTATTCTTCTCCTAGGAACTG
TCTCGACATTTCCTTTGCCAGTCAGTGGTATTGAAGGCTTTGATCCTTCATGGTCTGGGG
AACAGGAACCTGGGTTTCAGCATGTATCCCTAAGTGCTTACTCCATATGAAATGCTTGTG
GTATGATACATGCCTAGGCACCAGCAACAGCCCTCACACCAGGTCCTTTAGGAAATGCTG
CAGGCCTCTGGAAAGGAGCTGGTTCTTCTATCTGTTGACATTCTTTCAGCTGTAGCTCAC
ATGTTTGCTGTAGATCATTTGAAGGAAAAAGGTAATTGAGGCTTTCTGGTGAATTGGATG
AGGGCTTATCTGATAGAGAGGAAGAGATGCTACACCTCTAGGATTCTAAAGATTGAAGAC
TTTGGCTGCATGATGTCTCAGCCTCACCAGAAAAGTGATTTCTGACCTTTTTAATTTTGC
CTTTACTCTGTCCTTAGCATTGTAAATACCCACATCTTTCAAATAACTGACCCCACTCTT
ACAATAGTAAGTCTAAAGATTTAAGTGAATACCTCCTCACATGAATCGGTCTTGACGTAC
AGTTTCTTGTTATTAAAGGCGTGAGCCTGGGGACTTGAGTATGCCTGGATAGGGAATCTT
ACTGCTGCAAATCTAGATGGTCCTATGCATTTTGTACTTATTTGGGAACTGTATTAAAGA
AAGTAGGTACGGTGGCTTCAGAACCATAATCAAATATAATTCTCCAAACCTAAAAGATGA
GCCAGCTCTCGCAATGCAGCTTCTTTCACTGCCTGGGATTTGTAAATTTAAGCAATCCAT
TTAACAAGTGGAAGTATTGGAAAATGCAGTCATACTTTGCAGCTCCAGCAACAAGCACTA
ATTGAATTTTCCTGAGTGTACCTGCACAGCAGTCACAGTTGTGTTTAAAATTTTCTTCCA
Tgccaggtgtcgtggcttacatctgtaactcagtacttggggagaccaaggcaggaggat
tgctcgaagccaggagtttgagaccagtctgggcaacatagtgagactctgtctctacCC
CCACTCCCCCCAAAAAAAAGGAGAGAGAAAAAAATTTTCTTCAAGCTCTTGACTACAAAA
AGAGATATGCTTTCTCAGCTGCTCTGGCACTTCTCTCCTTAGATGCATCTCCAGCCTTAG
GGCCACCTGCTGAACCAGGCTTCCTTGTGCTGTTGACAGGATTTCCAGGTATTTTTGGTA
CAGGAATCTTAAAGGCTGAAGCAATGGATGACAACATGTTTTCATCCATGCTTTGTATTA
AAATTTTTATTTTTGTAGACATGGAAAATGATACTGCCAACATTTTGTGCTCTAATAAGA
GGATTTCATCTCTTATAAAGTCCACTGTCCCTTTCTTTCTTGCAtttctttttttgtgtg
tatgtgaaacagggtctcactctgttgcccaggctggagtgcagtggcacagtcatagct
cagtgcaaccttgaactcctgtgctcaagcaatcctcctgcctcagcttcctgagtagct
gggactacaggtgcacgccactgtgcccagctaattttttcattagtagagacagatggg
gtcttgctatgttgcccaggctggtctcaaacttctgagctcaagcagtcctctcacttc
agcctcccaaagtgctgggattacaggcgtgagccaacacgcctggctTCTGTCCCACGT
TTTTATAGGTCTCTGTTATTGCTAGTTTTGTAGCATCTCTCACCTGACTGTTGGGATTGC
AGAAAAGGATATACAAAAAATACCAACTTTCTGAGAACTTATGGCCTAGCCCCAGAGGTT
TTTATGTTTTCAGTGAGACACAATAGCCAACTGTTCCCAGATGGACATTGGTGGTGCTAC
TTGATCCATCAGCTTCCATGTCAGATTCTGTGCTTCATCTTTAACCTTGTCTCTCATTCT
GTCTACTGACGCTGAGACAATAATTGTGATTTAGGACTTCCCATTGTGCTGATAAGCTGT
CCACAAAGGCATTTACAATTTCTAATCCAATTTATGACACCTGGTAGTTGCTCAGATGTT
ACTTCAGGTCCAGGGTCACACTGGGGTTGCTGATGTAGCACGGTAATTCTTGACTGCCTG
GCAGCTGGCCACCCATGTTGTGCTGTTTCACTCCATGCAGTAGACCACTGTGGGAGTCTG
CCCCACTCAGTCTCACCAGGAATAGCAGAGGTGGTAGGAACAGTGCCAGGTGCTGAGTAC
CTCCAAAACTAGTTTAAAAAAGAAAATCCTCGTCTTAAATTTGTTACTCACTTTCCTCTG
GATTACTTTCTTAATATGTCCCAAACAAACTGGGTCCAGGCCAGGGCCCGCCTCAAGCAG
TGTTCCCTTTGCTGCTGTCTGAGTGTCCATGAAGGGCTGGTGCTTTTCCTCAGTGATCAT
ATGCAGTTCACCCATCTTGTTTTGTTTGGGAAACCACATTTGTGCCGCAGCCTTACTCTT
GGACAGAACTGTAGACTTGTTTGTGATGTTTGCTCTGCCTGTGCTGCCAGGGCATGGTTG
TCTTCCACCTTAGAGAGGCTGCTCTTGGGAGTTCTGGTTGTTTTCAGGCCTGGGAAGATG
GTATCCCTAGAGTGATTGGCTGCTACAGAGCTGTTCATGCTGCTTACAAGGTCTAATGCT
GTTATTTCCCACAGGTTGCAAATTATGGAGTGGGAGGACAGTATGAACCGCACTTCGACT
TCTCTAGGGTAAGGCCTAAATCACAGGTGCTTTCAAAGGGCCCTGCTCTAGCTGATTTGA
GAAGGGTGGAGCTTCTAGGAGCATTTCAGCCTCCACATCAGTACCCCCACCCCTTGTCCT
CCCTCCACCTCTGCATCACCAGGGGAAACTCTTCGTTACTGGTGAATCCCAAATCTGGAA
CCAAGGGTCCTGCAGAATGCAGTGGAGCCTGGCTGTCTCCCCTGTAGATGTGGGGCGTTC
GTCCCCTGCCCTAATTCTGTCACCCTTTGCCCTGATTCTAAAGCAAAGAGCCTCACTAGG
TCTTTGTGAAAACTGTTCTTGTCCCTTTTCCTCTTCCCCGTCTACTCCATGCCCTAGCCA
GAATTTACTTTGCAGCTTTGGCACATATTCCAGGCTGATTTATGGAACACACACTTATTA
CTTTTCCCTGACCCTTTTGGTCCTAGTCTTGTGGGTGGTGGATGAAGCCTGTTGTAAACT
TGGGTGAAAGTTGTTGTCTGTTGCAGCGACCTTTTGACAGCGGCCTCAAAACAGAGGGGA
ATAGGTTAGCGACGTTTCTTAACTACGTAAGTACTGGGTCCAGGCCCACCTGTTCATTCT
CACTTAATTTTGTAGAATGATGAGCGAGATACTTTCAAGCATTTAGGGACGGGGAATCGT
GTGGCTACTTTCTTAAACTACGTGAGTATGATGTGTGCTGATGAGCCCTAAGGGGACCCT
GGGTCCAGAGGGCTGCCTTATATCCCACCCCCATCAGGGCTGATCTCATCTGCTGTTAAG
TAATGGTCAGGTCCTTCTGGCTCTCAGCACCCTTCTTGGCTGCAGTAGGGAGAGTTGGCC
TCTGTTTCTATTCATTTTCCCCACTGCCACCAGCAGGACTTTAACATTCCTGGCTCCTAT
TTTTTTCCCCAGTGTTTAAaattgtgataaaacagacataacataaaacttaccatctta
accattttttaaatgtacggttcagtggtattaaatacattcatagtgcgcaagcatcac
caccattcatttccatctattttcatcatctaaaactgaaactctacccattaagcaata
attccagattcccctcctgcagctcctggcagccaccattctgctttctgtcgctgtgat
tttggttacttaaataaatggaatcaaagtattaacacttgtctttttgtgtggctggtg
cataatgtcctcaaggtttatccatgttgtagcatatTCTGGCTTCTTCttcttcttttt
ttttttttttttttttttggagatggagtcttgctctgtcacccagactggagtgcagtg
gtgggatctcggctcactgcaacctcagcctcccaggttcgagtgattctcatacctcag
ccttccaagcagctgggattataggcgctagccacaacgcctggctaatttttgtatttt
tagtagagatagggtttcaccatgttggccaggctggtctcaaactcccgacctcaggtg
atccgcccccctcggcctcccaaagtgctgggattacaggcgtgagccactgcgccctgc
cATTCTGGTTCCTTTTTGATGGGCCCAGTGCTAGTCTGGACTTTTGGGATGGGTGCCCTG
GAGGGTTCCCTCCTTGGCATCAGAGTGAGGAGATAGCCTTAGCTCTCTCTAGATGAGAGC
TGCCTTTGTGTTCTCCAAGGCTTAATGGCCTGATTCCCACCTCTTGCCTCTGTTTTATCC
ATAGGTTGTAGGGTTTATCTTTCACATGAGGAGCAGTTTCCTCTCCCCTCTGCTGAGAGC
CAGCTCTAAAGAGGCATAGAGGCAGTAAAGTAACTTGGAGACAGAAGCCTGTGTCCATTT
TTTCCCTTTATGCTtttattgtgtggttattacatgctggggattgtgctgtgtacatgc
tggtgagcagaacatatgtggtctctcttgtgcttgaggtccaatatgagagacttattt
taaacatcagagagattcttctttatctttttttttttttttttttgagacagactctcc
ctctgttgcccaggctggagtgcagtggcgctatctcagcttactgcaaactctgcctcc
caggttcaagcgattctcctgcctcagcctcccaagtagctgggattataggcgtgcacc
accatgcccagctaatttttgtatttttagtagagatgaggtttcaccatcttggccaga
ctggtctcaagctcctgacctcaagtgatccacccgccttggcctcccaaagtgctggca
ttacaggcgtgagccaccatgcccagcctaaacatcagagagattattatgtagttatgg
agacaggtgctgtgaaccccaggcttggggttcagtggaggcctctctttggaagtaaca
tatcagttgagacttaaaagttgagtggaaattagctggtagaacatggtttctggcaga
agagagagtgtatgtagtcctgtaagagaaaaggaacttgggatgttggaaaggtagaaa
aaggctggtgtgtctggagagagGCTAGTGAGACTGACAGGGCCTTGGGGTTCTAGAAAA
GAATCTGAGTTTGATCCACAGGGCTGTGAGAAGCCATCAGAGCTTTTGTCTTATTCATTT
ACCATATGTCTGTCAAGTACCCTTCAGTGAGTCTGGTATGTGTCCTGTGGAAATATTTTT
TACCTCCAATTTTTATTAAATTATGGACAAAAAAAGTAAGAGAGCCAGATGGGAAAGAAG
TAGTGCTTTGGCCATGAGTCAAGGCATGCTCTGTGGGCATGAGTACAGCCTTGCTAGTGT
GGAACTTGTGTTCAATGTAGTTTAAGGCCTTACCATAGGAGAAAGCAGGGCCTCTAGAGA
CACAGTGCCCCACCCTTCCACTCAGTTGGCCCCAGGAAGGGTGGCTACTCTGGGAAGGTG
AAGGTCTGACTAGAGCAGCAAACTACTAGAGCCAGAGAAACAGAGCTGCAGTGGGGACTG
CACATGGTGTTGGAAACAGTACAGAGCTCCTGGTCAGGGCACTTTGCAGAGTACAGTGGC
TTAGGCAAGGCCAAGGCTAGATGGGGATTCAAAGGGTGGGGTCAGAACAGGCATTTTCTG
AGTACAGACTCAGATTATTTTCATCCAGGGACAGCCCGGATGTGGGTCTCCTGTGGGCCT
CAACTCTTGAACACTCATGACATGGAGACTGTTCTAATGAATCACACTGGTTAAGTAGGC
ATGGGAAGAGCCTTTCTTGGCTAAAGGGCTGGCCATGGAGCAGACACCAAGTAGTGTCAC
TCATGCTGAGAGGAGGGCAATCTATATACCTTGTCATGTCCTTTGTGGCTCAATTGCTCT
GAGAGCCTTGGGTAGGAGGGTCAAGCTCTATGTCTTATATTTCCAGATGAGTGATGTAGA
AGCTGGTGGTGCCACCGTCTTCCCTGATCTGGGGGCTGCAATTTGGCCTAAGAAGGTAAG
TTCTGATTCTTGTGGGTCAGAGGTTGAAGCAAGGCTCAGACTTTACTTTGTCCATGTCCC
CCAGTACCATTACCTGGCCTGCCTGATTGTCACTGTGATGTGCCTTAGCCCACCTGGGGT
CTGACCTGGTAGCCCAGCTTCTCCCTGTGAAGAAAGGACAGGGAGGGAAGTCCCTTCAGG
GGCGGGTGAGTTCCCAGACTTCTACCTCAGAAAGGTAGGTGCTTTCTGGGAAATGTCTCT
GTTGCTGGAGTCCCAGAGCCCTATCCCCTGTCCATGGGAAAATGAGGGTGTTTCTGCTCA
GGGCAGAGCTTCTGTGATGCTTGCAGTCAGGTCCCTGAGCACAGTCTCTTAAGAATGTGT
TCTGAAAGGCCATCTCTTTCCCAGGGTACAGCTGTGTTCTGGTACAACCTCTTGCGGAGC
GGGGAAGGTGACTACCGAACAAGACATGCTGCCTGCCCTGTGCTTGTGGGCTGCAAGTGG
GGTGAGTGTCTTAAGGGGTAGTGTTGGTGTTGGTGGCCTCAGCTTGGGCTTTGCTTATTG
GCCTTAGATTCTGAGCTGGGAGGCAACTGCTGCCAAATTTGCTGAGACTGTCTCCCTTCT
TAGGTTTTTTTCTGCTGTTATTACCATCCAGCCATGTAATGTCCATGCAGCTGGTAAATG
CCAAGGCAGCTGGTTGGAAACACTCAGAGATACACAGGAAGCTGAAGAAGGCCTGAGGAC
GAATAGCTGCATAAGCACCATAGGTCCAGGACCCTCTGGCAAGGCTTCTGAGGGAGCAGA
GTGGAGAGCTGGAAGCAGTGAGGGGAAAGAGTGTCTCAGGCAAACAAGGCCCATATGGAT
GGAGGCACAGGCTAAAACCAGCATACGGGTGTGGGGGCTGGCTCCCTTGTCACTTGAAGA
AAGGGAGGCCTGTGGCACAGGGGCCAGAAGATGAGGCTGGAGGCTGGGACCAAACTGCAG
AGGCTCAAGCTTGAGCCTTATCCTGGGAGCAGTTGTGGTGAGCCTCGGAGAGGCTCAAAC
CAGGATATGACAGGAAGTGTTTGTAAGGAGATGAGTGTGTAGCCCCCTTggagagttttg
aagataaatagtgataggtttgcagataattaagcaaatggaaaagaaaacaaggcagtt
gctgaattcaggggaaaaaaagttgtacaagaaaggaaatgtaagtataatctactagat
ggctcaggtgtaacacatgatataattatgtacacactgagtattactttaactaaaact
tatgatttacctgtactggaaaggtgggaggggatgagtttgtgttttaggggtagaata
aaagaattccaaagttgaaagtcaaggaatagaactataagcatcttatctagaaaaatg
aggttaaatatcagaagaaacagctagaggagtttaatgttccctgggagtggagattag
ggatgggaaggagaggcttaggaggagtgctatttatcattataagccttgcgacaattt
tatttttttcaatgaagtacatgttattactttATATTTTAAAAGCTCTGTGACTTCAGT
AGTGCATTGAAATAAAATTTTTATTCATTATGAGAGAGTCTGTGAGGAACAGAATCATGG
TTCCTGTGTGTTTGAAGATATGGCGTGGGGTGATAGTGCTGGCAGCAGCTCTGTTGCTCT
TGTGCCCATGGCATACAGACTGGATCTGCTGGTCCACGGCTCCTGAGGTTAATGTCCAAG
CCCTCTGCAATGCTGACAGTCTTCCTCATCCTCACACCCTACCTCTCAGTTTCTACCTGC
CACCTCCCAGTAATATTAGGCCTCTTGAGTCCCCAACACACGTCAGGGTGGCTTCTGCCT
TGATTACTTTCTCATCCTGTTGTCACTCCTGGGACCCTCTTGGTGAGAGAACCATCTGGG
TATGCCCATCTTCTTCCCAGGATAACTTCTATGTAGCTTTATATTCTAGCCCTAGGATTT
CCTCTTCCCTCTAAGAGCAAGAAACATGTGTGCAGGTTGCCATGGGAATAGAGCCAAAGG
GCATCAAAGGTCATGGGCATGAAAGGGCATGATTAGATGCCCTTGGGTGCTATTCCCATG
GCAACCTGCACACATGTATCTTGTCCCACTGGCAGAATTTCATACAATTATCTGTTTACA
TGTGTCTTCCTTACCAATTCTTCAGCAAATTGAGGCCTGAGATCATGTCTTGTCTTATTT
GTGTCTGATTCCAGGGCACAGTGCAGGGGGTCATCATGAAGGAGTCATTCATTCAGGCTA
CTAAACTGACCAATAGGATTGTAACATGCTTGCTTTCTTTTCACAGTCTCCAATAAGTGG
TTCCATGAACGAGGACAGGAGTTCTTGAGACCTTGTGGATCAACAGAAGTTGACTGACAT
CCTTTTCTGTCCTTCCCCTTCCTGGTCCTTCAGCCCATGTCAACGTGACAGACAcctttg
tatgttcctttgtatgttcctATCAGGCTGATTTTTGGAGAAATGAATGTTTGTCTGGAG
CAGAGGGAGACCATACTAGGGCGACTCCTGTGTGACTGAAGTCCCAGCCCTTCCATTCAG
CCTGTGCCATCCCTGGCCCCAAGGCTAGGATCAAAGTGGCTGCAGCAGAGTTAGCTGTCT
AGCGCCTAGCAAGGTGCCTTTGTACCTCAGGTGTTTTAGGTGTGAGATGTTTCAGTGAAC
CAAAGTTCTGATACCTTGTTTACATGTTTGTTTTTATGGCATTTCTATCTATTGTGGCTT
TACCAAAAAATAAAATGTCCCTACCAGAAGCCTTAAAGAGCCTTACTTGGAGTATTTTTA
AGACTGGAAGCTTTTACCAGGTTCATCATTTCCTATGCATCACCTTCATGCAGGCAGAGT
CTGGATAATGAATGCTT
