# Supplementary material for: Reference based annotation with GeneMapper
Source: Genome Biol. 2006 Apr 5;7(4):R29. doi: 10.1186/gb-2006-7-4-r29 (PMC1557983; doi:10.1186/gb-2006-7-4-r29)
Supplement: Additional data file 2 — A gunzipped tar file containing the data set of orthologous genes in five vertebrates (human, chimpanzee, mouse, rat and chicken) that was used to compare pair-wise and multiple species GeneMapper [file gb-2006-7-4-r29-S2.tgz › 5verts/orth113/gg1.gff]

NM_001006155	REFSEQ	CDS	4560	4641	.	+	0	gene_id "NM_001006155";
NM_001006155	REFSEQ	CDS	6233	6329	.	+	2	gene_id "NM_001006155";
NM_001006155	REFSEQ	CDS	7871	8022	.	+	1	gene_id "NM_001006155";
NM_001006155	REFSEQ	CDS	8732	8869	.	+	2	gene_id "NM_001006155";
NM_001006155	REFSEQ	CDS	10093	10332	.	+	2	gene_id "NM_001006155";
NM_001006155	REFSEQ	CDS	11964	12160	.	+	2	gene_id "NM_001006155";
NM_001006155	REFSEQ	CDS	12890	13066	.	+	0	gene_id "NM_001006155";
NM_001006155	REFSEQ	CDS	15878	15948	.	+	0	gene_id "NM_001006155";
NM_001006155	REFSEQ	CDS	16185	16284	.	+	1	gene_id "NM_001006155";
NM_001006155	REFSEQ	CDS	16844	16897	.	+	0	gene_id "NM_001006155";
NM_001006155	REFSEQ	CDS	19239	19298	.	+	0	gene_id "NM_001006155";
NM_001006155	REFSEQ	CDS	21419	21487	.	+	0	gene_id "NM_001006155";
NM_001006155	REFSEQ	CDS	21860	21956	.	+	0	gene_id "NM_001006155";
NM_001006155	REFSEQ	CDS	22768	22838	.	+	2	gene_id "NM_001006155";
