# Supplementary material for: Reference based annotation with GeneMapper
Source: Genome Biol. 2006 Apr 5;7(4):R29. doi: 10.1186/gb-2006-7-4-r29 (PMC1557983; doi:10.1186/gb-2006-7-4-r29)
Supplement: Additional data file 2 — A gunzipped tar file containing the data set of orthologous genes in five vertebrates (human, chimpanzee, mouse, rat and chicken) that was used to compare pair-wise and multiple species GeneMapper [file gb-2006-7-4-r29-S2.tgz › 5verts/orth113/hs34.gff]

NM_004199	REFSEQ	CDS	8341	8422	.	+	0	gene_id "NM_004199";
NM_004199	REFSEQ	CDS	9119	9215	.	+	2	gene_id "NM_004199";
NM_004199	REFSEQ	CDS	9619	9770	.	+	1	gene_id "NM_004199";
NM_004199	REFSEQ	CDS	12914	13051	.	+	2	gene_id "NM_004199";
NM_004199	REFSEQ	CDS	16444	16683	.	+	2	gene_id "NM_004199";
NM_004199	REFSEQ	CDS	17636	17829	.	+	2	gene_id "NM_004199";
NM_004199	REFSEQ	CDS	19083	19259	.	+	0	gene_id "NM_004199";
NM_004199	REFSEQ	CDS	22815	22885	.	+	0	gene_id "NM_004199";
NM_004199	REFSEQ	CDS	23120	23219	.	+	1	gene_id "NM_004199";
NM_004199	REFSEQ	CDS	28035	28088	.	+	0	gene_id "NM_004199";
NM_004199	REFSEQ	CDS	28696	28761	.	+	0	gene_id "NM_004199";
NM_004199	REFSEQ	CDS	31487	31555	.	+	0	gene_id "NM_004199";
NM_004199	REFSEQ	CDS	31945	32041	.	+	0	gene_id "NM_004199";
NM_004199	REFSEQ	CDS	33887	33957	.	+	2	gene_id "NM_004199";
