# Supplementary material for: Reference based annotation with GeneMapper
Source: Genome Biol. 2006 Apr 5;7(4):R29. doi: 10.1186/gb-2006-7-4-r29 (PMC1557983; doi:10.1186/gb-2006-7-4-r29)
Supplement: Additional data file 2 — A gunzipped tar file containing the data set of orthologous genes in five vertebrates (human, chimpanzee, mouse, rat and chicken) that was used to compare pair-wise and multiple species GeneMapper [file gb-2006-7-4-r29-S2.tgz › 5verts/orth113/pt1.fa]

>pt1
GGGAGTCCTAGGTCTTGTCCGGGCAGGGTCCAGCTTGGAGCCCATTAGATGGGCCATTGG
ATCAGAAAGTCTTTTCTCCCCCAGACATCCTTGTGGAACCAGCGTTGTTTTTCCTTGGCA
GCTGCGGAGACCCGTGATAATTCGTTAACTAATTCAACAAACGGGACCCTTCTGTGTACC
AGAAACCGCAAGCAGTTGCTAACCCAGTGGGACAGGCGGATTGGAAGAGCGGGAAGGTCC
TGGCCCAGAGCAGTGTGGTGAGCGCTGTGCTGGAAGGGAATGCGGGCAGTGGGTACTTGG
TAGAGCACTGACTACCTCCGGCCAGAGGACTTCCCGGAGGAGGTGACCCATGAGGTGGAG
TGGTCTGAGGAAGGCTGGCAAAAGGGCAGCGTGGACAGAGGAACAGCCTATGTGAGTGGG
AGCAGAGACCTTGGCCAATGCCATTCCTTATGGCCTTGTAGTGGAAGCAAGGTGATGGGG
AAGGAACACTGTAGGGGATAGCTGTCCACGGACGCTGTCTACAAGACCCTGGAGTGAGAT
AACGTGCCTGGTACTGTGCCCTGCATGTGTAAGATGCCCAGTTGAACTTCGCAGCAGGAG
CCTGGATCAGGGCACTTCCTGCCTCAGGTATTGCTGGAAAGCCCAGGTGGGTCCCTGGCC
TTTGTATTCTATTTGACTTTATGATGGTACAGGAGaatacaaaaaactatccgggcatgg
tggcgcgtgcctgtagtcccagctactcgggaggctaaggcaggagaatcgcttgaacct
gggaggcagaggttgcagtgagccgagatcgcgccactgcactccagcctgggagacaga
gcgagactccatcttaaaaaaaaaaaaaaaaGAGAGAGAGAGATGGTGCAGGAGAGCATT
GGGATCCCTCCCAAGACTGTGACTGTTGTCTTTTGCTGTAGAGTGACACCCGAGATTTGT
GCTTCTTGATAATAGACTACCTGGGGCCTCACAGCCCCAGCCCTCTTGTAGGAAATCCTG
TCCTAAGAGCAAGGGCTGGAGTCCGTTACGTTGTAGCTTGGGGCATTCTTAAATGTCCCA
GACTTTGTAGAGATCCATTGTCCACCTAAGAATTTATAGGATGTTTTTGGGGTCTGCTGC
TTGTTCTCAGCCTGTGTCTCATCTGACATTAGCAGGTTCCATAATTTAGTCTCTGTTAAA
TGAACTAGGATTTCCTTTGGCTTGTACTTAAACTGCCCCTGAAGTGTCCAAGGTGCAGCC
TCTCACTGTGGTTCTGGGCCTCAGCGCCCAGTCTCTCTGGTTGCTTCTCCCCACTCACAG
AATGTTTGGTCTTTGAATTCTTTTCTTTTAGGGCCTCCTTGGTCTTACACAGCCGAGTGT
CCACTGTGTGGCCCAGCCAATGAAGCCACGTAGCAAGGATGGAGTGAGTTGGCTGGGGGC
CTCATCCCAAAGATGCTGTCATACTGGATCACCCTAGTTCTCTGAGAGCTCAGCAGGCAG
ACTTGGTGACAGCTTAGCTGAGGCATTGTCTGTGGCATGTGATAGGCCCTTGTATCCTGT
CGAAAACTCTGCATTGGGGTACTCTAGAAAGTGCTTACTTAGTCACTGGTTTAGACTGGC
CCCAGCTGATCTCAGTTCATCCCTTGAGTGCCTTCTGCCTGTTTGGCTTCTGACTGGAGC
GTGCCTGGGGCTAGAATGAGGGACGACAGAGAGGAGGTGGCCGAGGCACTATTCTTGCCT
GTGGGTAGCTCGTACTCTGAGATTGCTGCTACATATTGGCAGCTGGCCATGTGCCAGGGG
AGGAGCCCGGCTGTGAGTGCTCATCAAAGGAAGAGACTACGTGGGTGCAGCTCTGAGGAA
TGAGTCGGTTGAGGGAATCTAGGGTCTCCTCATTTCCTAAGAAGGCCTCCCTTTTTCACT
CTGCCCTCCCACATCCTTGGGAGGGTCTGAGACTGGAAGCAAGGCCTTGGCTGATGTGTG
GCCACGCTGGCTGATAGTGTGCAGAGGGCTAGGAGGTGTGTCCCTGGCTCCTGGGGTCTG
TCAAGAGTTTACTATTATGCAGATGGAAGTTGGCAGGAAAAGCTGTGATGCAAGTACATG
CAAGCCCAGCAGAGTGCTGGAGTGAGAGTTAAACTTCGGGAAAGTTGCTCACATCTAGTA
ATTTGGACATTTGAAGTTCCTTAGGGTAAGACATCAGCCTGTCCTAGAGCAAAGAGGGCT
GGAAGGTCCTGTGGTCTGTGGGCTTTGTGTTACGGACATGGAATGAGAGATAGAAAGACA
gttttgttttttttttgttttgttttgtttttttttTCCTCAGAGCAGAGGGGAATGAAA
AGTCTGGATGATTTACTGGAGCCCTAGAAGAGAGTTCTTGTTCAGCTGGTGTCATTGCAG
GGCAGAGGATTAAGTGTTTGGGTAGAGTGCTCTCCAGCTCAGATGGAATCTATCTGAGCC
TGGTAACAGGCCAGCATCTGCTCTGGACCTTTCAGGAAGTGCTTGCTTTGAGTGTGGCCT
GTTTTGTACCTGGCACTCTGAGGGCCAGGGTGTAGTGGAGATCCTCAGGCCTGGGTACTT
GTAGGAGCCTGGAATGAGCAGGTCAGAGGCATATAAGTACCTGAGTTCCTAGAGTATTGG
TCCAATCCCCCGCCTTTTGCTAGAGAACATTGCTTGATGAGCTTTAGAGCCAGTGATTGA
CCAGTTCCACGGTTATCCCCTGATGATCAATGTACTACATTATACCTGATTCCAGTCTCT
CCTGAATTAAATGTTTCATTTCTTGTGGTGCTCCTGGAACGTGGAGATCGCCCAATTTCT
GCCTTGTTTGCATCTTCACTGTTCCCTAGTCTGGACCTTCTTTCTCACCCAGGAATCAGC
TGACTTGGGCTGGGCAGCTGGCTGCCTCAGGTCCACTGATGTTTCTCTGGTGCCCTTGGT
ACTAATGATTGACATAAATTATGCCTAGTGCAGGGCTACCTGCCAACATCTGTCGTCAca
ttcagtcctccaacagccctatgagatataggtcctagtattgtctctattatatacatg
gggaaactgaggaatcctataacttgtccaaggtcacaaagccgggaagtggtatagaat
tggggtttaactcttagtatgtctgactctagggcaggtgtgcctgtccatttgactgta
ctgCCTTGCCCTGAGCTGGACTGGCTGGTTATTTGTGAGTGCTGTCATGTCTAAGGTAGG
AGTGACTGCCCATCTGAACTTAAGGGACCATGTTGCTGTTTTCTGGGTCCATGTTGCGTT
CCTCCCTCTGGTGAGATCCAGCCAGGCGTGTCATGGACCTGCTTTATGAACCTTTGGTGT
AACCCATGATAAAGTCCTTAACCTGGGCAGGCATGTTCTTCCTGGGCAAAGTGTGGCTTC
CCTGTTTGGGAGTCCATTGCACTTTAAGGTAACAGATTATTGAGTAGGACTGGATAGCTG
CAATATCTAGCAGAGTGTGTTTtgggtttgactcttggttctgtcattgatttgctgtca
gatgtcagatatgtaggaaaccctctctcagcctcagctgtttgtcatttgtatctatct
tatatctgaaatggaggtagttatctagcttagaaggtttgggtgagaattagatAGTAG
AAATGAAAGATTTTTGGAAACAAATAGTGCTtatctcagactatgttcccaggaaacagc
ctgagacagagcttaagtacttaatgctttattggaaggtgtaattgcagggcagccagg
gtgagggaaaacaaaagtgaggtgcaggcctgtgcgatggctcttgcctataatcccagc
actttgggaggccgagatggatggattgcctgaggtcaggagtttaagaccagctggcca
atatggtgaaaccccatctctactaaaaatacaaaaattagctgggcatggtggcacaca
cctgtagtccaagctactcaggaggctgaggcaggagaatcccttgaacctgggaagtgg
aggttgcattgagccaatattgcgccactgcactccagcctgggcgacagagcgagactg
tctcaaaaaaacaaaagaaaaaagtgaggtataaaggaggatgggaggtggtgttttagc
aagctggctactctgcacAGAGAtgtacttggttaccctatgagggccctttggtagcta
ctggggaggccagtctggtacttcaacagagtctggagatagtgagaggagccagagatt
ctggcgtgggcctggatagtctcctccactgggctaaggcaaagtaaataccctgggacc
tgggagatgggtgagaccaagaggttgcaaggtgggacgtaagatgcatccaatataGTG
GTATATGGATTTTATCCTCAAGTGTAGTTCCCTTTTATGGGTTAGTCTCATCCAGACTGC
CAAGTCTCTGCCAAGACTGTGACTGAAAACCCAACTTGGCTTTTGCATGTCAGTTTTAAC
AGCCCTCTCTGCTACTTCATTGTCTAGTTACTGAAACAAGACTTTGTGGTGGTGATGGTA
CCCCGGTGGGGAAGTGGAAGTCAACCACTATTCATGTACCAGACTGAGAAAGTATGTGGA
TAGATACAGATAAACATCTTGGCTTTATTAGGTTCTTGGTGAAGGAGAATATTTTTTCAC
ATAAAGTAGTTGTTGAAGATATGAAACCTGGCATGGTGAGATGAGGCTGGAGAGGGCAGT
AGGGCCTGGTCACACACTCAAAAGGACCCTTTGGGCTAAAGAGTTTGAACTTTATCCTGA
TGGCAGTAGAGAGCCAAAGGAGGGCTTTGATAAACCATGCTGGCTACTTTGTAGAGCAGA
GGTGGGAGGAAGGCCAGATGACATGTGGAGAGGCCAGTGTAGTGGGGGCCAGGATGCCTG
TAGGGGAAGTTAGGGGTGGCTCAGATCAGGGTGATGACTGAGGCTAAGGAGAGTAGGGTA
CCCCCCATACTTGCCTAGGGTGCCGTGGCAGCAGCTTATAGGCCTGAATGGACATCCATG
TGCTTTGGTGGCAGGGTCTCCTGGAGCCTCTGGATCCTCTTAGGCTGAACACACAGGTCC
TTTCAGCCCTGTTATCCTAGAGTTGGAGGCAGCGGGGAGCCGTGTCCAGTTAGGTTTTCC
CCCTTCACAGAAGGCAGGCAGTTCTTGTTCAGTGCCAAGCAAGACCAGTTTGTTCTCAGC
AAGCTCATGTTCTGTCTCTAGGCTGTTAAATACATTGTTAAAACTCAGGCTGTTGCATTT
GGGTTGCAGCTGGGAGCTTGGCAGAGATTCTGCCTGATGAGGTAAGGAGAGAAGCTAAGG
ACACTGCTGGTTTGCAGCTGGAAACATCTTTTCATGGCCATTTGGCCAGATTGTAAATGT
CTTTTCCAAAGTTCAGGTTTGGTGGGACCTCTGGTTGTATGTCTTGGAATTGCCCTGTGT
TTAGAAACAGTGCCAGTCGCCTGATGGGTGAATCACTGGTGCTGGGATGTTGGCAGGTTT
TGCAGGACTTTCCTGTGGGGGTCCAAACACTAGGGCTGGCAGGGCCCGTTTGGAGTCTGT
TTGAGAAGGGCCTGCTTTCTTTTCTTTACATTTTAAGCATATGATAAAATAATTTTAAAA
ATTGCTATAGAATTTCTTGTAGAAAGATTAGAGAAACAAGCATAAAAATAGAAAGAAATT
ATTTCACCAAGATATAGCCAGATGTATGACTCTTTTCTTGCACCTCTCTATATACACATA
TACATTAATTTTTCCTTACAAaaatggaattatagagtgcatattatttggggcccactt
ttctcacttaacagtatgcttagatctcttcatgttgatatatagtattcatttttaata
tactccataaaaactcattgtatagaAGAAATGTAAAATCTTCTATTGTTGTAGTTTCCT
AATTTGAACAAGTCTGTGGTGAAGTATTTtttgttgtgttcctggtatgggacagacatt
gttctaaactctggggatgcagcacagataaaacTCAGTATTGGTTTTCTGCTCAAGATG
TCACTTTGTTTTTCATAAAAGTGGATTTGACATTGTTCACCTCCAGACTTATTCCAGTTG
GATTTTGAGGGTTTCTGGGAGGGCTTTTGGCAGCACTGGACACTTTGTAGGGGCACTCAG
CAGGTACACATACTTTCACCTACTCTGTCTTAAGCAAGCTGTGGGCATAGTTATGAGATG
GGTTGGAGGTTGGCCTTTCCCACATTGTGGGGCACAGTCCCTCTTGGATGCTGCCTCCTC
CCAATCTGACTCTAATTAGAGGACTTTTTGTACAGAGCCTTTTGAGTTAAGGGGCCCAGG
CTTGGGAGAAATGGGGTAGGGCTCCAGAGTACCCCTGCCAGAGATGTCAGTGTTGATGTG
GTAGTCTGGGAGCTGCTGCTTGGAGGTGCCCAGCTCTCCAGGCTAGCAGAGTTAGTTATC
CCCTTCTCCCACCAGAGCAAGACTTTGCAGGCTCTTGGTAGGTAAGTCATCTGTAATTAC
CTGTGATTCTTTGAGGCTCTGCCCAAACCCCATCTGTGATTCTTTGAGGCTCTGCCCAAA
CCCTATCTGTGATTCTTTGAGGCTCTGCCTCCAGGCTGAGATTCAAGAATGGGCTCAGTC
TAAGCCAGATTGCACATTCCAGAGAAATCACAGCTGGTATTCATGTAATGAAGAAACCTG
GCTTTCCCTGAGTGTTGTGAGGTATGAACCATAGATGATAGGAGCAGAATGATTTGAAAG
GAATGGACAGACTTCCTCCCTGGAATTTATCTGGCCTCTAAAAAGGTATGCAACTGCAAC
TGGAGACACACCTGGGGAGAGATGCTGGGTTCCCCACTTCCAACCATGTCTGGTTTGGAA
CCTGCCTGGGCCCTGTTCTCCCACCACCCCAGCTCTGAGGAGCAGTCAGCTGGTCCCTTT
CTGTTCACAGATACATCCTCCCAGCTCTATGTTTTCACTGTCCCCTCCCTACATACATAC
AGAAGGTGCTGAGCCTGAGCCAGTCAAGCCTTTTGAGGAACAAGAAACAGACACCCAATC
CCTTAGGTATAAGGGGCTTGTGTAAGCAAGAGAGAGGCCTTCTGAAATCCTGGGATAGAG
AAGACAGTATAGTAAGGCCTTGGAGCAGACCTGTGGCTAGAACCAGGAGGGCCTGGACTC
TGCCTCAGGGCAAGCCCAGGCTTACTCACTTTCTCTTGATGACTTGCTCTCTTCTGCTGC
TCTAACTCCCTAATGGACCCCTTAGCACAATACGCCCTACCCTGCAGCAAGTTCCAGGTT
GGAAGATAATTGTCCTGTGTGTCTTGGGACCCCCACACCTAGACTATGACAGGAAGACTG
TCAGCTCTGCAGACATTTGGCATAGGCTTGAACACATGGCGCCATTCACTTATGCTTTCC
TTCTGATAGAGGATCCATTTGCAGATGGGAGTTGTGGTTGGCCTTCTCTGAGCCTAACCT
GGAATCTCAATGGATTAGGATTTCTTCTGAAAGAGTAAGATGAGGAATGGTGGGTGTGCT
GTGTGTCTAATCAAGTATGGCGGGCAAAAAACTGATGAACTGGCATTAGCTTAGACTTAG
AATTCTGTCAGATAAGGCTTATGTTTTTTTGGGAAAGCATTTGTATTTCCTTTGTTTTGC
TTGTTTTGTCTTAGTGAATTTCCATTTGAGCACTCCAGTGGGGTGCTCAAAAGCAGGGCA
GGAAGAAGACCGGCAGAGCTGGGGTACAGATGGGTGCCAATCCTCCAGCACAGTCTAGGC
TGCATGGCTGAGCTGGGAGACGGTATCGGAAGCTTCTGTTGTGGACTGAGGTTTACTGCC
AGTGGGGTTTGTCTCAGGTTGTGCCTATTTCTGGGCTGATGAGAAGACAGTAGCTGGCCC
CTTTCCCATGTCAGCAGCCCAGCCTGAGGTTTTGGCCATGTGTGGCAtattcatttttgt
atcctgagtgcctagatcagtgcctggcatctgtgggtcttcagtaaatatttgtgaatg
aatgGTGACGGGCCAGTGAGAACAGTGTCTGCCAAGGAACCTTACTACAGGAAGAACACT
GTCTGCCTAGGAGACTGTCTCCTCTGACTGCTCTTTCTCTGGCAGGTGCAGACTGACAAG
GGTTAGTTTTATTCCTCTTCTGGCTGGCCATCTGTTGTACACCTTAGTTTGGGTGTTGGT
ACTCTGGAGGATATTGTGTCAAATTATCTTTCTGTTATTGTCTCTCGTGTACTGTTGCCT
CCTTGTGGGCAGGGACTGGTTCCCCAAAACCTGGCACTGTCCTCGCATATGTGTTGGAAG
GTAAGATAGAAACAAACAGCAGTCTGTGAAATAAGAAGGAGTGGGCCAGAATCTTGGACT
GACAGACCATTGGAACCCAAGCTGACTGTACCCCACTGCGATTCCGCCTTCTCATGGTAC
AGGTGGTTGCTGGGAGTTGAGAGGATGGGCTCTCTCCACAGGGCACATGACTTCCCAGAG
CAGGGACCAGAATTGAGCACACATCACTGGCTGCACGCTCTTTGTTCTTTCTGCTGTTTG
TCCTTTTTAGCTTCTGTGTGCTAGGCCAGGATTTTGATATGTTTGATTATCTGCATATGT
GTGTACATGCCTATGTGTCTTCTCACCTAAATTAGTCTTTTTCACTTTGTTGATCCAGTG
ATTGTCATTGAATGCCTTTCAGACACTTCCCTCTGTGACCATGAAACTCTGGGTGTCTGC
ATTGCTGATGGCCTGGTTTGGTGTCCTGAGCTGTGTGCAGGCCGAATTCTTCACCTCTAT
TGGTACGTGCCAACAGGACTGTCGTCTCCCTGACACCTTGGCTCACATGCTACGGATGTC
TCTGGCTGCAGCCTGTTCTCATTTAGAGTGGGATAGCCTTAACTACTGGTTTTGGCCAGT
TCTGAGGAGAGTGGAACTGGCAGAGTTGCTGTTTTCCCCTATAAGATCCCAATGAGCTGG
ATGTTCAGGGAGCCAGATGTCTGAAATGGGTCTTTCTTCCTGGGAAGTGCAGGCTGCACT
TGGGCTCTCTGGTCTTTTTGACCACCTTGCCCATGGACCAGAGAGTGGTTCTGAGCAGCA
AATCCTTTGTATCCTGAGGATCAAGCTTTTCCTATCCTTCCGACCTAAAGTTCAGAGCTT
TTTATCCTGTGGTGAGTCCCCAGGATATCCATGCCCCAGTGTCATGACCAGCTATGTAAC
AGTCGGAGAATGAGATTTAGGGCTGCTTCTTGAGTGACATCCAGTGCACTTATCTCAAAC
ATCCCCTTGGTGCCTCTGCCTCTTTCTTCCTGAAGTTGTGAGATAGGGCCCCATGAGTGC
CTAGGCCCCCTTTAACTCCAAGTCCCCATAATCCCCAGAGAGCTGACATGTTCTTATCTC
AGGGGACTTGCTTCTGTGCTGGTATTCTGTGCCCCAAGGAAGGAGGCTGGACATCCCTCA
TCTGTTTCTTACTGGTGCCTTTCTTCTCTCCCTTGCAGGGCACATGACTGACCTGATTTA
TGCAGAGAAAGAGCTGGTGCAGTCTCTGAAAGAGTACATCCTTGTGGAGGAAGCCAAGCT
TTCCAAGATTAAGAGGTGTCCTAAGTCCCCATACCATCCTTAGTTGGCCTTCCTTCCCTT
CTGCCCCTCAAGGAACAAGGAAGCCATCCAGGGTGCCTATAAGAGGAAACCTTTGAGAGG
GTGATGTGGGGCTGGCCTGGTTACTTCATGCCAGTGCTTGAGAGGAGCTAAGTACATGGG
CTAAGGAGTCACTATTTATTTTCTATTTAAGACCTTTTCCCTTACATTGGGGGTCCCAGC
TGTTATCTAGATTAAGGGGCTAGAAGTATCTGTGGGGAGTTACTGTATTCATTTTTCATT
GCCTCTTGATGAAAAAAGGGCCCCAGAACCTGGCACCAGGGAATTCTCACTAGGAAAATT
GTCGCAGGTCAAGACCTATGTGGGTGGATGCATTAGTCTTCCTTTTCCTCTGGTTCCACA
GCTGGGCCAACAAAATGGAAGCCTTGACTAGCAAGTCAGCTGCTGATGCTGAGGGCTACC
TGGCTCACCCTGTGAATGCCTACAAACTGGTGAAGCGGCTAAACACAGACTGGCCTGCGC
TGGAGGACCTTGTCCTGCAGGACTCAGCTGCAGGTGAGGGACGGTGAACAGGTGCTTGAG
TGAGCCCATATGTTTGTGTGCTCATGCCTGGGTTGTTGTGTCTGAGCCTGTCTTGGGTCT
GGGTGTTGGTGGGCAAGTGCATTGTGGAAACAGGACTCTGCTGGTCTCATGGCTCTCTCC
CTTCTCTGTGGGGACCTGGAAGTTGGCTGGCCTTGGTTTTTAACATGGAATTATGTTCAG
TTCTTTTTTTAGCGTCTTTTTTTTAGTGTCTGTCTTTTCTTATTTTTTGCTAATGACAtt
tttccaattatactttagtgatacatgtttatagaaaagtcggaaaacacaaaaacaaga
gaattataattcttaatccagttgcccagtggtgagcattattaaaattatagtttttct
acctatgcatatacatttaAAAAATGGAACTATACATACATACTAGGGCATGCAAACTCA
GTTGCTTGGAGGGACAAATGAATTTACAAGTGTCAAGTGGGCTGGATGGTGGGGCCAGGG
CAAGTTGGGGAGCATAGGTCTGATCTAAATTCATTCCTATTCATATGTTTTACAAACAAA
GCATATCTGTTGGTAGATTTGTGACAGAAGAAAAAATTCTTTCTGTGAATTTCTCAGCTT
CTTTATATGCCATTCAATGTTCTTCTGCAACATGATTTTAATGGCTGGATGGTGATTACC
TGTCAGATGGTGATAATCTGTCATACTGATAATACTGTCAAATGGGTCAAGTCATTGGAT
ATGGGATTTTTTCTGAATTATCagcacctttttacatatttcttggtgtatacttctgat
tacttttttagggtaagttcctagaagtgatatttacagatgagagtgtgaactttttaa
aagctttAAACTATACTTGGTGCTTTTATTGTGATAATACTTTTTATGCCCTAATACTTT
TCTGTCAATAAGAAGAGATGGTACGGTGGGTCTGGAGGTGGGCTCTCCTAACTCCTAGCC
CTGGGTTTAGTCCCCTGGACTCACTGACttttttttttttttttttttttttttttttga
gactgagtctcactctgtcaccaggctggagtgtagtggcgggatctcggctcactgcaa
cctctgcctccgggttcaagcaattcttctgcctcagcctcttgactagctgggactata
ggcacatgccaccatgcccagctaattttttttttgttatttttagtaaagacagggttt
caccttgttggctaggatgttcttgatctcttgacctcgtgatccacccatctccacctc
ccaaagtgctgggattacaggtgtgagcccccatgcccCCTGCCTTTTTTtttttttttt
tttttaaagggacagggtctcactatattagcctaaactggagtgcagtggctattcaca
ggtgcgattgtagcacactgcaaccttgaactcctggcctcacgtgatcctcctgcctca
gcctcctgagtagctgggactataggcacagtgccactgtacccagcTCTTCACTGCCTC
TTTTCCCTGAGCTGTGAGTGCTGATTAACTTCAGACTAGCTGTCTCTCTGGCTGAGACAT
TATAGCCCATGTGGCCAGACTGGGTTGGGCCTGGGGGCAGGGTGGCCTCTGGAGAGGGAT
TGATGAGCTCAGCCAGGCTGGAGCTGTGCCCAGTGAGCTCACTGCCTCCAGAAACCACGG
CTGCCTTTCCCAGACTCCCGCCTCTCCGCCTGGGCCTGCAGCTCGGGACAGGCTGTTCTG
CCTGCACGGCAGGAGACTAAGCCTACCCAGATGACCTCCTCTCTCCAATCTTGTTCTCCA
CACCCTACACTCCCACCATCATCTGGTTCCTTTGGAAAACCTTATGATTACCTGGAAGGA
GATAGGGCAGGCCCAGAGAATAATTGGTTGTTTTCATCTCTGACTTTGAGTTCTTGCCCC
TGAAACGAGCAGGGCATGCTGACAGTGTGGCTTTTCCTGGCAGCATGTTCCCCTACTCCC
ACCCCACCAGATTCTAAACTCTTTAGAGTCCCTGACCATGTAGCTATGAAGACAAGGAAG
GCAGGGTTACAGCTTCTTGGTCCCTGTCCCCAGTTATGGCTGAAATGGATGTTTAGGTCT
GAAGTCATAGGTGGCAGTGGATACAGCTACTCTTGGGAAGAGGTTGGGGAAGGAATGGCC
TTGTTGTTCCTCTCTCACTTCTCAGCTTAGAAGCAGAATTGAAGGCCCTAAGTCAGCCTG
GGAAGGCTTGGCTCCCACCTGGGATTGTAGGAGGTACACATCTTACTTTACAGGTAGGGC
TTGGAGTCCCAGAAAAGCCTCCTTGGAGTACTTCTGTGGTCAAAATCTCTCCCACGCTTC
AGGCTGTGGTCTTGAGCACCATAACTGGAGAGCCCATGCCCTGAACTCATTGCAGGTCTG
AGTGGTGGGAGTACAGAGGAGAACAGGCCCACCGTGGTCTCTTAGGGGACGGACCTTGCT
GGGTTGGTGCAACCCCACCTTGGTCCTTGGCCTGTCTAGGTGGTCCTTCAGCTGTCAACC
TAGGGGGAGGGGGATGACTTCCAGGACTTTCATCATCACCTTTCTGGATGATAAGTGCCA
GTGGTCAGTAATGAGTGGCCAGCTCGGCTTCATTAGTTAACTGTCATTGTCCCTTGGACT
CCTCAACTTGAAATATGTGCTGGAAGTCTGTGTTTACCTGACTAGCCCAATTACCCTGGA
TTAAGGTTTTCCATGGGATTCATTTTCCACTGAGTGGTTGACAGTTCTTCCTGAGTCCTC
TCCCGTGCTCTTCTCAGTTACCCTCTCTATCCTCTGTTTCTTCTGTCTCCACCAGCTCTG
ACTGAATGATTTGGAGCCAAGACTTCTGGACTCCTAAATATTAACCAATATGGGGGGCTG
CTTCTACTTAGTTCCAAAGAGCAACACAGGCAGTAGGTACGGTGAGGAGTAAGAAAGGAA
AAGTCCCCATAGACTGGAGGCATCAGGGACAACTTCCTGGTGGAAGGGGGCAACAGCCTT
TGAGGGAGGGGGCGGGGAAATTTCACTAGCCAGAGACCCTCTTTGTGGCTGCCTCTCTGG
TCCCAAGTGGAATTCTGCCCCTGGATCAAGGGTAATCTCTTGTTCTGACTCTCATTTGGA
AGGTTTTATCGCCAACCTCTCTGTGCAGCGGCAGTTCTTCCCCACTGATGAGGACGAGAT
AGGAGCTGCCAAAGCCCTGATGAGACTTCAGGACACATACAGGCTGGACCCAGGCACAAT
TTCCAGAGGGGAACTTCCAGGTAACTCACCACTCCAGGCGTTGCCTGTCCCGCATGTGTC
TCTTTAGTGGCGGGACAGGTTGGAGCCACCACCAACTTGTGGCCTCTAACCTCGGGTGCA
CCTCTTGGCTCACCAGTTTGTGCTGGACTCCCTCTCCCATGACAGGTTTCTCCCTCAGCC
CCTGCCCTGCCACCTCCCTCCATGTATTAGCCAAGGCCCTCTCCTCTTGCATCTCAGAGA
AAGCCAAAGTTGCTGCTCAGGAACCCCCTCCACGTCTGTCCCCAGAGCACCACACAGATC
TGCATTCAGACCTGCTTCTTGTCTCCCACCCTCCAATGTCTTTTCATCTAAGGCTGATCT
GGGCTTACTGTCCCCCTGTCTTGAGTCCTCTTAGTTACAGTCTCTGCTCCTATACATTCT
GTCTCCACCTCTCTGGGTTCTACCCTTGAGCTCCCATATAGGCTCTATTCTTGCTCATCT
TAACACTTGCCTCCCTCGGTATCTGAGAGTCTTTCGAGTCTTTgctgctgattcatctct
tctcccctcctggttaggctactggatagagtaatctacactctgtccattttcctggat
cccatatactcctgaactcacagtatctgacctttttccccactgtcactgatgctgttc
ttgcaaggtcatcagtggccgcttggctggtaaacccagcgaacaaggttcacatataat
gttctttaacttcccagcagcatttgacagatagattgcctcattctttgtgatgttctc
tcctcctttgaattctggcatactgatatctgcttctcttttagcctctctggtcatttt
ctctcaagtggcccctctcccactgacttcccagtgttagtgtTTATAAGAAGATGTTTT
GAGGGCTGCTGGAGACCAGTAAACCCAGCGATTCACTGTGTGAGGCCCATGCAGACCCAG
CTTATTCCAGCTCCAGAGCCTCAGCTTCCCCCTTTAGACTCCATTAGAGAGAGGGAAGTT
CAGGGCACCTGCAAGATCTGTTCACTCTGTAGCCTTGAGATTGGTTGCTTGGAGGAGGGA
ACCATACCCTGGCGTTGACCTCTCACGTTCACTCAGCAAACCCATGAGTGTCCTGAATAG
GGATATGGGGCAGAAAGGAGTTACTccctaggactccatccttacctcatcttctccctg
agcaccttccccaggtgagcacagccattccatcacctgaggtggatgacatccagatct
gtgtttcctgccaaggcttgtctcctgagcttctaaccagcgtagacggatgcctttggg
acatctgtacttgaatgtcccatggacttctcgaacttcatgtgtcctgaactgaaatcc
tcatctccttgtaaacactttaccttccccctcatccttctatctcagcaaaaaggacct
ccatcctctggctgcctaagccagaagcctaaggcctatggattctacctccttctctca
TGTCTTCCGTGCTTATCCCCTGACTCCAGCCTCACAGCTACTTTTTTCTCAATTTGATTA
TCAAAATACCATTCTGACTTGTCTCCTACCTCCAGCTTACTGCTTAAGACCATCCTCCAT
GTGGTCTTAAGCACACATTTGTTCACATGAGTTCCTGATTACTGTGCTTAATTTCCAAAG
CTAAACCCAAACTCCTCCTGTGTGTGGTCTTTGGGGTCCTGCATGACTCCATTTTCCTGG
CTTCCTTCCCCATTGTACTCAGCTTTCCCTATCACTCAGCTCTTTTGTCTCAACCCCTCT
ATAGGAATACCTTTACCCATGTCAGCTAGGCTACTCCATGTCTGATTGCCTATCAGCACT
CAGCTCAGCTGTCACTCTCCCAAATGCTCTCCAGGGAGTAGACATTCGAGAAGGCTCTGG
GGAGGATGCTGAGTTCCAGGGAGCCATTCTGAATCCCnnnnnnnnnnnnnnnnnnnnnnn
nnnnnnnnnnnnnnnnnnnnnnnnnnnnnnnnnnnnnnnnnnnnnnnnnnnnnnnnnnnn
nnnnnnnnnnnnnnnnnnnnnnnnnnnnnnnnnnnnnnnnnnnnnnnnnnnnnnnnnnnn
nnnnnnnnnnnnnnnnnnnnnnnnnnnnnnnnnnnnnnnnnnnnnnnnnnnnnnnnnnnn
nnnnnnnnnnnnnnnnnnnnnnnnnnnnnnnnnnnnnnnnnnnnnnnnnnnnnnnnnnnn
nnnnnnnnnnnnnnnnnnnnnnnnnnnnnnnnnnnnnnnnnnnnnnnnnnnnnnnnnnnn
nnnnnnnnnnnnnnnnnnnnnnnnnnnnnnnnnnnnnnnnnnnnnnnnnnnnnnnnnnnn
nnnnnnnnnnnnnnnnnnnnnnnnnnnnnnnnnnnnnnnnnnnnnnnnnnnnnnnnnnnn
nnnnnnnnnnnnnnnnnnnnnnnnnnnnnnnnnnnnnnnnnnnnnnnnnnnnnnnnnnnn
nnnnnnnnnnnnnnnnnnnnnnnnnnnnnnnnnnnnnnnnnnnnnnnnnnnnnnnnnnnn
nnnnnnnnnnnnnnnnnnnnnnnnnnnnnnnnnnnnnnnnnnnnnnnnnnnnnnnnnnnn
nnnnnnnnnnnnnnnnnnnnnnnnnnnnnnnnnnnnnnnnnnnnnnnnnnnnnnnnnnnn
nnnnnnnnnnnnnnnnnnnnnnnnnnnnnnnnnnnnnnnnnnnnnnnnnnnnnnnnnnnn
nnnnnnnnnnnnnnnnnnnnnnnnnnnnnnnnnnnnnnnnnnnnnnnnnnnnnnnnnnnn
nnnnnnnnnnnnnnnnnnnnnnnnnnnnnnnnnnnnnnnnnnnnnnnnnnnnnnnnnnnn
nnnnnnnnnnnnnnnnnnnnnnnnnnnnnnnnnnnnnnnnnnnnnnnnnnnnnnnnnnnn
nnnnnnnnnnnnnnnnnnnnnnnnnnnnnnnnnnnnnnnnnnnnnnnnnnnnnnnnnnnn
nnnnnnnnnnnnnnnnnnnnnnnnnnnnnnnnnnnnnnnnnnnnnnnnnnGCCACCTAAA
TTTTGTTTTTTTATATTCAGGTAATTTTTTCCATCCTCTAGTCTAATATGGCGAACTGCC
CACCAGACATCTTCTTTTTTTTGGTCCACAGGACCTTCCCACTGTCCTCAACAATGATTA
ATGGGGGGCTTTTGGGGCTCCCCCTAAAACGGCCCCTTCCCACTTGGGAGATGGGGAATC
TGAGGCTAAGAGGTGGCTGTGAACCCCAGTCCAGGGCAGGGCTGGGCCATCTGTCTGTGC
TCCCTGTGTCAGTGGCCCTTTAGGATATGCAGTCTAAATGTCCGATGGAGTTCTGCTTGG
TGATGCCCCCTATCCAGTGGCTCAGGCTTTCCTTGAAGCGGGAATCTCTTTCCCTAATCC
AGAGGCTCTTTGGAGCCTGACAATTTACTTCCCCTGCTGTAGGAACCAAGTACCAGGCAA
TGCTGAGTGTGGATGACTGCTTTGGGATGGGCCGCTCGGCCTACAATGAAGGGGACTATT
ATCATACGGTGTTGTGGATGGAGCAGGTGCTAAAGCAGCTTGATGCCGGGGAGGAGGCCA
CCACAACCAAGTCCCAGGTGCTGGACTACCTCAGCTATGCTGTCTTCCAGTTGGGTGATC
TGCACCGTGCCCTGGAGCTCACCCGCCGCCTGCTCTCCCTTGGTAAGGAGATTCTAGGGG
AAGGTAAGATGGGAATGGAGAGTGGCAGAGGAACTGCACTGTGCTGGCATCTGCCTGACC
CCTCTCCTGGGACTGAGTCAGTTTACCCTGTCACTTGGCCAGTGACTAATGCCTTACTGA
CTTTAGGACCAGTCCAGCTTCTTACTAGCTCCTTACCCACCTCAATCCTGGCCTTAGCTT
TGCACAGTCGCTGATAGATACGCTCAGGCCTGTGGCACTTGTGGGCCTTTTTAATAAGGA
CTCTGTTATGGTGTATCTGTCACCATGCAGGACTACACAGGGTGGAACCTTTACTGCATC
AGGAGCAGCTCAGGAGTCAGGTTGTACTTCAGGATTGTTACAGTGACAAACAGTAGCGGT
GCTATTAGAGGCCTGAGGTCTAATAGTAGGACTTCATATGGCATTGATACTTTGTGTGCC
TTGTGCTGTTGGACTGAAGAAGGCCAAAAGCACTGTGCTTTTAAAACTCATCTACCtttt
tttttttttttttttttttttttttttttgaggcagagtctcactcatccagcctggaga
gcagtggcacgatctcagctcactgtaacctccgcctcccgggttcatgagattctcctg
cctcagcctcccaagtggctgggattacagaggcacatgccccatgttgtattttcttta
gtagagatgaggttttaccatgttggtcaggctggtctcgaactcgtgacctcacgtgat
ccacccgcctcggcctcccaaagtgctgggattgcaggtatgagccaccgcgcctggccT
CTGTTGGTTTTCCAGTTACGACCAGCATACTCTGGTTAGATGCTGTGGAAGGTAGAATGC
AGCATGCAGGTGAGCTGCTGGGAGAGAAACCCTTACAGAATAATTTCTCTAAATGACCTA
ACAGATGTTTGTGGTTTCCTTTTCCTTCTCATTCCTTGCTTTTTCTAGACCCAAGCCATG
AACGAGCTGGAGGGAATCTGCGGTACTTTGAGCAGTTATTGGAGGAAGAGAGAGAAAAAA
CGTTATCAAATCAGACAGAAGCTGAGCTAGCAACCCCAGAAGGCATCTATGAGAGGCCTG
TGGACTACCTGCCTGAGAGGGATATTTACGAGAGCCTCTGTCGTGGGGAGGGTGTCAAAC
TGGTGAGATGTGTGAGGGGGCTAGGGTGCCAAAGCTGTGGACCTGGACTCTGGCTCTGGG
CAGGCAGATTGGGAAGGTGTTCTTCATTCGGTAGGTACTTTCTCAGTATATCCCCCAGTT
TTTCATGGCATCTCCTGAGGCTGACGTGGATATTCTCTGAGGTGTAGGAAAGGAGACTGT
CTCCCCTCGTGCCCCAGGTAGAGTGTTGCTCCTCTAAGTTACCAGTGAGCTCGCCTCCTT
ACCCCAACATGTCCCACTTTTTGCTTCACTCACTGTTGGGAAGAAAACAATGGGTGGATG
TACCTCAGGCCCCAAAAGAAGTCATGGTATAAGTGGAGAGTAAGTCTCTGTGGTAAAGAC
ACCAGCGTGTACTAGAGCTTGGTATCGAGCCTTTGAGAGCCCTGGGATCCTAGTGCTTCC
TGAGGAGGCCCAGGTGTGACAGGCTCTCAGCCTTTTCCATGCCCTTGTCTGCATGGCTTC
CACTGGCTCCTCCACCAAGAAAGGTTTCTCCCCTGTCCCAGCCCTTCAGACCTACTCAAG
TCTTCACGAAAAGGGTCAGGAATTATTTTCTGCCATGGGACTTGAGGATGTGAGGTGATC
TTGGGAGAGAAGAAAAATTGCATGATTTGTGGGGTGTTATTTCATGCCAGTTAAGGnnnn
nnnnnnnnnnnnnnnnnnnnnnnnnnnnnnnnnnnnnnnnnnnnnnnnnnnnnnnnnnnn
nnnnnnnnnnnnnnnnnnnnnnnnnnnnnnnnnnnnnnnnnnnnnnnnnnTTCTGtcctc
ccttcctttcttccttccttTTTCTTCTCTTTTTCCCGTCGAGTCTTTTTCCTTTTCTTT
TCTTTCTTTCGTCTCCCTTTAgctggtgtgcagtggtataatcatagctcactgcatctt
tgacctccaagccttgagcaatcctcctgcctcagtctcctgagtagctgggactacagg
tgtgcaccatcatgcctggctaattttttagagacaggtctatgtcatctaggctggtcc
caaactcctggtctcaagctatcctttggccccccagagttctcggattacaggcatgag
ccactgtgcATGCCCACCTGCTGGGACTTCTGTTTTCTTCTGTGGTGTGGTGGGAGGGAG
CAGCTGCTGGCCATGAGGTGAGTCCAGTGTCTGCAGACAGCCAGACTGGGACCGAGGATT
AGGACTCACTCAGCTCAGGGCCTGTTACTCTGTGCTTTCCAGACACCCCGTAGACAGAAG
AGGCTTTTCTGTAGGTACCACCATGGCAACAGGGCCCCACAGCTGCTCATTGCCCCCTTC
AAAGAGGAGGACGAGTGGGACAGCCCGCACATCGTCAGGTACTACGATGTCATGTCTGAT
GAGGAAATCGAGAGGATCAAGGAGATCGCAAAACCTAAAGTAGGTGTCACTGCAGGTCCT
TCTCGGGTCACTGAAGGGGGAAGGTCCTTTTTCTCATCCCTAGCACTATGGGTGGTTGGT
TTGCCCATCTAGCCACCCTTTATCCATATCTAGCATGGGCCTACCGtggggatacagaga
tgcttcagactcagcctgaccttgtgagttcatggtccagtggaagaagaacagggtaac
caatgtggacagccaagttctatcatagaaggtcacgctgggaacagggcaggtctaTAC
TGGTGTGTCAGTTCACCTGGTTGGGAGACTGGTGTGTGGGTGAGTTTTTTGGAAATGTTC
CATAGGATGCTGTGAAGCCGGGTCCTGTGGAGCTCCTGATGAGGACTGCAAATGAGGTGA
ATGACttagaggagaatgtatatctttataatattgggtcttctcatccaagggcgtgac
aggtctctccatatctttttaagttttcttCATATAAGCCTTGAACATTTCTTAAGTTTA
TTCCTTGGTAGTTTCTTTGTTACTGTTAATTTACTTTATTTCTTCATTATTATTTTTAAC
TGGTTACATTATTTTATTAGTTTACTATTATATGCCAAACTATTGATTTTACAAATACAT
TTCATagtaagagctaatgtttactgaattcttaactgtggcaggaacttctaagtgctt
aacatatatATTAAGTGTTATGTCACAGTTATGAACAGCTGCTCATAACGGTGTCACTGT
CTCTTACCTATGAAAAAGCAAACTCATACAGATTGCAGCTAGTGGTTGAATTTACTTATT
CCTTTTTTGGTTTTTAGCTGATTTCTCTTTGGCTGCCTGGATAGCATTAAcacctggaaa
taaggaaaattttattttctcctgatacttgtagttcctttgtttttataaccttattga
attgcccagaacttctagagcataattacgtagaataggcatccttgtctcattcctgaa
tttcctggaaattcctatggtattttactgctaagaatgcagttggctgttggttttgta
tatatgccatgttttaaaattattcttctgtttctagttcataaaagatttGCTCCCCAT
TTGACATCTTTCAGAGAGACCTATTTGCTGCCATATCCCATCACTGATGATTGGGAGGGA
GGATTTAGCTCGATTCTCTATTGCTCTGCTCCTAATAGAATTGTAGGGGCTGAGGTGACC
AGGAGGCCCGACACTCATGGAGAGACCTGAAATAGGTTCCTATCCTGGCCCCTGGACCTC
ATCTTGGAACAGCTTTGGCTTGAGGTACTAGGACATCTAGGGCTTTGAGTCAGTGGTTGG
CATCATTGATGTGGCTGAGGAAGGGGGCTAGCCAGATGTATGGAGAATGGGGACTAGGAC
TGCCCTTTCTACTCAGCTCCAGAGTCCTCCAGGAAAGAAAACTACTTTGTTGGTTGTGCC
AGGATTTCCTGAGAGATTTCTTACCTGTTCTTCAGTTCCAGACACTGAGAACATTTCTCT
GTGCATGTGTGCATATGTGTACACATGTGTGTGGCTGGCCAGGGGGTAGTGTTAGGAAAA
GATATATTTGAATAGAAGCCATGCAAAGAGCCAAACAAGGTTGGCAAACATGTTTGGCTC
TTAACATGGCTTCTATTCAAAGATAAGCTGACCCCTCCTTTCCGGAGACTGTGAGGGACA
GATGCTAGTCTGGCTTTGAAGTAGAGCCAATGAGCTTAACTTGGCCTGTGGGGAATGCCT
GGCAGCTGTCTGTGGGGTCTCTGGCCTGCTTTCAAAATAGCCCTGTGCTTCCCCTGGGGC
AGAGCACAGCTGCTCAGAGCCTCTTTGTGGGTGTCAGGCCAATGCTGAGGCACAGATGTT
TGGATGGGGTCTGGCTGTGGCTGTAGTTTTCAGGGAGGGACTGACATGAGCTGAAGCTCA
GGAAGGGCCATGAGTGGGAGCTTGGGAGCCGTCTGTCCTGCTTGTGCTGGCCATCTTACC
AGATCATGCCTTAGCAGCACAGTGTCCAAGTTGGTCCATCTCACCCCCTTACTAGCCTTC
TGGtccatctactcctctccatcccttctgccaccacctggcccgggccaccatcatctc
ttgccctgacctctgtcgtggcctcactagcctcccagtccccactctggcccctcatta
gtcaactctccatgaggtattcacagtgatccattttacattcaccttttgagtgtccct
cccctgcataaagccttccCCATTTCTTGTTGGCCACAAGGTTGCATCTAGTTCCTAGCC
CCTGCTTGTCTCTTCAGCCTATTCTCTCTTACTACTTCCCATAACCTTTAATCCACACCT
ACTGCaacacccattttcattcccaggcctctggattgctgctctttccctgttcctgta
atgttcctctacttggataactcatgttaacccttcaggcctcagctaggtggtctcctc
ccctagaaagctattcttgactataccctgagcttccacaggatggtaagttcacccatg
ctgtgctgcagttacctgactggttttctgctttccccacttgactgagttgtaagagtg
caggggccatgtctcagttacctagcatagtgccaggcacaaagtaggcactcatcaata
tttattgaaATCAAGGGGAAGTGTGTTGGGGTGGGAGTACCTGGGCCTATGGCCCCACCC
ATGTGAGGTCATGAGGACAGTCCACAGCTGAAGCACATGGACCTTTGCCATGTTGGCTGG
CTCTGGGCGGCGAGTCCCCCTTGGGGTTTCACTAAGCCTAACTGTGGAGGCTGGGGGAGA
TGAAGTAGATGCAGGGAGTGCATGTGTAGTGTGTACCTGTATGAGTGGATGGCTTCCAGG
CAGTGGTTCACTTATTTTAACTTACAGAATCTTTTCCTGGTTTTATCATCTGACTTGTAA
GGATCCCAAGGGAGCGAAAACTGTGCCATCTGTCTTTGCTTCTTGAGGCTGTGGGAACCC
AGTGTGAGGTGGTGCAGCAGGAGAGTGTTTGGATGGGTTTCTTGGCAGAGGAGCCCACTG
AGGTTCGGAAGGATGGTGGAACTTGACTCAGTTGAGAGAAGTACATAAGGCGGAGGCTCA
GGCATGGTGGCACAGTCTGAATATGGTGGGAGTAGCTAAGCTCAGGCAGGCTGTGCTCAG
GCAGGGGTGGTATGTGGGCCTGGCAAGGAAAGGGGCTAGTCAGGCAGAAGCATGGATGGA
CAAGGCAGGCATAATTCTGCAGGCAAAGCGGACCTGGGGAGGAGAAGGGATGAGCAGTGA
CCGAGCAGGGCAATAGCCAGGAACTGATTGCAGATTGGGAATGTGGAGGCCTCAGACTCT
TGCCCTCAACTGGCCTACAGGATCTTGGGGCCTTGGCTAGAGCCATTGGCTGCAAAGCTT
CCTCCACTAGCATGGCAGTAAATCTGGTCCCAGTGCTCTCTGGGAAAATATTCAAGGCAA
AACAAACAAACAAATCAAGTCTTCTCTCTCCTCCTTCCTTCTAGCTTGCACGAGCCACCG
TTCGTGATCCCAAGACAGGAGTCCTCACTGTCGCCAGCTACCGGGTTTCCAAAAGGTAAG
CAAAGAGCAGGGGTTCGTAGCTGCTCAAGCCCCAACTTCAGGACTTCTCAGTGCCTACCC
TAGGGATGGGTGGCTTGCCTTTTCCTGCCTGCTGGCACCTCCTCACCCCCTTGCAGCAGG
CATCCTGTACTGCCTGTTCATGCTGGCCCTGACTCTGGGGACAGAGTTCAGGACCTCATG
GAAGCCTGCCCTTCCATCTTCTTTTCTCTGCCCTTTTCTTTTTGCCCAGCTCCTGGCTAG
AGGAAGATGATGACCCTGTTGTGGCCCGAGTAAATCGTCGGATGCAGCATATCACAGGGT
TAACAGTAAAGACTGCAGAATTGTTACAGGTACAGATAGTCCCTGGGACTGTAGGAGTTG
GGAAGTGGGTATTTGTGGCTAGATGGTCTCACAGGGTGTCCAGAACTGGGCCAAGAGGCC
CAACTGTATGACTACTGCCTGATGCTATGAATATGGAGTGATCTCATTTTAGGAAACCAG
AATTAATCATGCCTGCTGGCTTTCAACAATTAGTGttcaacaaatatctattgagcatct
gctctgtgcccaagtgtgctgcaagctagggatcaggggtAGTTATGGTAGGTTCATTCA
TGTCTTCTTGACAACAGAAGCTCAAATCCTGAATGGTCTCAGGGACATCTCTAAGAGAGC
TAAAAATGACTTCAGAGGCCATGGTTCTGTGTCATAATCAAATACATTTGAAGGTCAAAG
TATTCTGTGtgttttctcctgctgaaccacaactgaagttgctccaaaagcagcagcagg
ggacttcccatgagggactgccaagatggggtcagttgagaattcaaagaaagcggcact
aaacccctgggtcttcagtccacagcatttattagggaacttgcagagtgggctgcagca
atcctcaaaatggacagcaagagacaagaattgttttacctaagtatttccacagtgagg
gagtcagagtgtggagtttatttgagggtttagggaatttggttcagggctggggctagt
ttctttcagtgttatgggcaacaacctaaacaccttcatcagtgcctgggaatgttgaag
actccagcttgtgttccagcctgaagggaaaaacctgcagctggctgggtcacagagctg
tcaagggagtctgattttcagtcagaacaaagaaagaaaggtggggtgggtctgggggac
cttacaCTGTGATATGTAGGTGGAAGTGAGAGGCCTGGACTGGTTAAGCTGGTGCAGGTG
GAATGTTCTTGTCCAAGTACTCCCACTGGGACCCTGGCTTCCTGCCTTTATTCAGAGGTG
ATTTTGAAAAAATGTGGCAGCACCCTGCTGAAAGGTTTTGGGTAAAGCTCCTTATTAAAA
TATCCTCTTGGGTAAAGCTTAGTAGAGTGTCCTCTTGGGTATTGAGTTCAAATCAGCACT
GGCTATGTTCCCTTATAAATATTGGAACTTCTGTGTTCTGTTGTAAAATTGATGACCTGA
GACACCGTCAGAGAAGTTTCACTGGCATCTTTCTAGAGGCCTCTGGGTCTCTCTCTTTGG
CCAAAGTTTCTGTATACTTAAAGATAGCAGCCTTTACCTTTAGGATTGGCATTTGGGTCT
GATCTACCATAGATCTCATTAGAATATTGACTAAAGATCATTTGGAAAAGATTTTTTGAA
CTTTTGCTTGGACACGCCTAAGCAAATCAGCCTTCTTTTTGTTGTTTTTTTCTGTGTAGC
TGCATCAGCAATTGGAAAATCAATTTTGAAGGTCATCTTTATGGATTGGTGTGAAGTCTA
CCAGAGTTTTAAAAAGCATACTGATTACCTTGCAAACAGTACTGTGAAATTTTAATTTTT
TTTTCAGTTCAGCTCAACTTAGTGTTTTGTAATTTTTAAATAAATTCTGCAGATAAGCAC
ATCCATGGAGGACTTCTGCCTCATCTCCCACTTGCTGCGTATGTGTAAGAGCACCACCAT
TTCAAGAGTGATAGGCACTCTTGATGTGCTAGATGAGTCCCTGTTGGCATTGTCTTGATT
CATATCTTCTTGGAGCAGGTTTTTGTTTTTGTTTTTAAAGACATCTGCCACTGCTTCCTC
TGTGTCAGAGCCAGTCTTCAGGACTTTCATGGTCCTGATCAAAGACCACAGTCTGCTTGG
CTGATTTCATACCCTTGACCAAGAGGCTGAGTAGACAGGACCTGTGGCTCTGTTGCTTTC
CTGGCTAGCTGTGCGGCTGTACTCACTGTATCCCTGTCTTACACTCACCCGTGGAAGATA
GCAGCTTCTTGCCTATGGACTGACTTCTCTGCTACAATTCAGCGTTTATCTTGTCTGGCC
TCTCATTGTGTTGTAGCTCAATTGTCTGGGGCCCGAATGCCAGACCTCTTGGTAGAGGGG
CTCTTATAGTTAAGGATCTTCTGGAAATTCAGACCACAGCTGCCAAGTGGTTGAGATGCC
ATTTTTGTTTGTATTCTTCTCCTAGGAACTGTCTTGACATTTCCTTTGCCAGTCAGTGGT
ATTGAAGGCTTTGATCCTTCATGGTCTGGGGAACAGGAACCTGGGTTTCAGCATGTATCC
CTAAGTGCTTACTCCATATGAAATGCTTGTGGTATGATACATGCCTAGGCACTAGCAACA
GCCCTCACACCAGGTCCTTTAGGAAATGCTGCAGGCCTCTGGAAAGGAGCTGGTTCTTCT
ATCTGTTGACATTCTTTCAGCTGTAGCTCACATGTTTGCTGTAGATCATTTGAAGGAAAA
AGGTAATTGAGGCTTTCTGGTGAATTGGATGAGGGCTTATCTGATAGAGAGGAAGAGATG
CTACACCTCTAGGATTCTAAAGATTGAAGACTTTGGCTGCATGATGTCTCAGCCTCACCA
GAAAAGTGATTTCTGACCTTTTTAATTTTGCCTTTACTCTGTCCTTAGCATTGTAAATAC
CCACGTCTTTCAAATAACTGACTCCACTCTTACAATAGTAAGTCTAAAGATTTAAGTGAA
TACCTCCTCACATGAATCGGTCTTGACGTACAGTTTCTTGTTATTAAAGGCGTGAGCCTG
GGGACTTGAGTATGCCTGGATAGGGAATCTTACTGCTGCAAATCTAGATGGTCCTATGCA
TTTTGTACTTATTTGGGAACTGTATTAAAGAATGTAGGTACGGTGGCTTCAGAACCATAA
TCAAATATAATTCTCCAAACCTAAAAGATGAGCCAGCTCTCGCAATGCAGCTTCTTTCCC
TGCCTGGGATTTGTAAATTTAAGCAATCCATTTAACAAGTGGAAGTATTGGAAAATGCAG
TCATACTTTGCAGCTCCAGCAACAAGCACTAATTGAATTTTCCTGAGTGTACCGGCACAG
CAGTCACAGTTGTGTTTAAAATTTTCTTCCATgccagttgtcgtggcttacatctgtaac
tcagtacttggggaggccaaggcaggaggattgctcgaagccaggagtttgagaccagtc
tgggcaacacagtgagactctgtctctacCCCCGCCTCCCCCCAAAAAAAAGGAGAGAGA
AAAAAATTTTCTTCAAGCTCTTGACTACAAAAAGAGATATGCTTTCTCAGCTGCTCTGGC
ACTTCTCTCCTTAGATGCATCTCCAGCCTTAGGGCCACCTGCTGAACCAGGCTTCCTTGT
GCTGTTGACAGGATTTCCAGGTATTTTTGGTGCAGGAATCTTAAAGGCTGAAGCAATGGA
TGACAACATGTTTTCATCCATGCTTTGTATTAAAATTTTTATTTTTGTAGACATTGAAAA
TGATACTGCCAACATTTTGTGCTCTAATAAGAGGATTTCCTCTCTTATAAAGTCCACTGT
CCCTTTCTTTCTTGCAtttctttttttgtgtgtatgtgaaacagggtctcactctgttgc
ccaggctggagtgcagtggcacagtcatagctcagtgcaaccttgaactcctgtgctcaa
gcaatcctcctgcctcagcttcctgagtagctgggactacaggtgcacgccactgtgccc
agctaattttttcattagtagagacagatggggtcttgctatgttgcccaggctggtctc
aaacttctgagctcaagcagtcctctcacttcagcctcccaaagtgctgggattataggc
gtgagccaacatgcctggctTCTGTCCCATGTTTTTATAGGTCTCTGTTATTGCTAGTTT
TGTAGCATCTCTCACCTGACTGTTGGGATTGCAGAAAAGGATATACAAAAAATACCAACT
TTCTGAGAACTTATGGCCTAGCCCCAGAGGTTTTTATGTTTTCAGTGAGACACAATAGCC
AACTGTTCCCAGATGGACATTGGTGGTGCTACTTGATCCATCAGCTTCCATGTCAGATTC
TGTGCTTCATCTTTAACCTTGTCTCTCATTCTGTCTACTGACGCTGAGACAATAATTGTG
ATTTAGGACTTCCCATTGTGCTGATAAGCTGTCCACAAAGGCATTTACAATTTCTAATCC
AATTTATGACACCTGGTAGTTGCTCAGATGTTACTTCAGGTCCAGGGTCACACTGGGGTT
GCTGATGTAGCACGGTAATTCTTGACTGCCTGGCAGCTGGCCACCCATGTTGTGCTGTTT
CACTCCATGCAGTAGACCACTGTGGGAGTCTGCCCCACTCAGTCTCACCAGGAATAGCAG
AGGTGGTAGGAACAGTGCCAGGTGCTGAGTACCTCCAAAACTAGTTTAAAAAAGATAATC
CTCGTCTTAAATTTGTTACTCACTTTCCTCTGGATTACTTTCTTAATATGTCCCAAACAA
ACTGGGTCCAGGCCAGGGCCCGCCTCAAGCAGTGTTCCCTTTGCTGCTGTCTGAGTGTCC
ATGAAGGGCTGGTGCTTTTCCTCAGTGATCATATGCAGTTCACCCATCTTGTTTTGTTTG
GGAAACCACATTTGTGCCGCAGCCTTACTCTTGGACAGAACTGTAGACTTGTTTGTGATG
TTTGCTCTGCCTGTGCTGCCAGGGCATGGTTGTCTTCCACCTTAGAAAGGCTGCTCTTGG
GAGTTCTGGTTGTTTTCAGGCCTGGGAAGATGGTATCCCTAGAGTGATTGGCTGCTACAG
AGCTGTTCATGCTGCTTACAAGGTCTAATGCTGTTATTTCCCACAGGTTGCAAATTATGG
AGTGGGAGGACAATATGAACCGCACTTCGACTTCTCTAGGGTAAGGCCTAAATCACAGGT
GCTTTCAAAGGGCCCTGCTCTAGCTGATTTGAGAAGGGTGGAGCTTCTAGGAGCATTTCA
GCCTCCACATCAGTACCCCCACCCCTTGTCCTCCCTCCACCTCTGCATCACCAGGGGAAA
CTCTTCGTTACTGGTGAATCCCAAATCTGGAACCAAGGGTCCTGCAGAACGCAGTGGAGC
CTGGCTGTCTCCCCTGTAGATGTGGGGAGTTCATCCCCTGCCCTAATTCTGTCACCCTTT
GCCCTGATTCTAAAGCAAAGAGCCTCACTAGGTCTTTGTGAAAACTGTTCTTGTCCCTTT
TCCTCTTCCCCATCTACTCCATGCCCTAGCCAGAATTTACTTTGCAGCCTTGGCACATAT
TCCAGGCTGATTTATGGAACACACACTTATTACTTTTCCCTGACCCTTTTGGTCCTAGTC
TTGTGGGTGGTGGATGAAGCCTGTTGTAAACTTGGGTGAAAGTTGTTGTCTGTTGCAGCG
ACCTTTTGACAGCGGCCTCAAAACAGAGGGGAATAGGTTAGCGACGTTTCTTAACTACGT
AAGTACTGGGTCCAGGCCCACCTGTTCATTCTCACTTAATTTTGTAGAATGATGAGCGAG
ATACTTTCAAGCATTTAGGGACGGGGAATCGTGTGGCCACTTTCTTAAACTACGTGAGTA
TGATGTGTGCTGATGGGCCCTAAGGGGACCCTGGGTCCAGAGGGCTGCCTTATATCCCAC
CCCCATCAGGGCTGATCTCATCTGCTGTTAAGTAATGGTCAGGTCCTTCTGGCTCTCAGC
ACCCTTCTTGGCTGCAGTAGGGAGAGTTGGCCTCTGTTTCTATTCATTTTCCCCACTGCC
ATCAGCAGGACTTTAACATTCCTGGCTCCTATTTTTTTCCCCAGTGTTTAAaattgtgat
aaaacagacataacataaaacttaccatcttaaccattttttaaatgtacggttcagtgg
tattaaatacattcatagtgcgcaagcatcaccaccattcatttccatctattttcatca
tctaaaactaaaactctacccattaagcaataattccagattcccctcctgcagctcctg
gcagccaccattctgctttctgtctctgtgattttggttacttaaataaatggaatcaaa
gtattaacacttgtctttttgtgtggctggtgcataatgtcctcaaggtttatccatgtt
gtagcatatTCTGGCTTCTTCTTCttcttcttttttttttttttttttttttgagatgga
gtcttgctctgtcacccagactggagtgcagtggtgggatctcggctcactgcaacctca
gcctcccaggttcgagcgattctcatacctcagccttccaagcagctgggattataggcg
ctagacacaacgcctggctaatttttgtatttttagtagagatagggtttcaccatgttg
gccaggctggtctcaaactcccgacctcaggtgatctgccccgctcggcctcccaaagtg
ctgggattacaggcgtgagccactgcgccctgccATTCTGGTTCCTTTTTGATGGGCCCA
GTGCTAGTCTGGACTTTTGGGATGGGTGCCCTGGAGGGTTCCCTCCTTGGCATCAGAGTG
AGGAGATAGCCTTAGCTCTCTCTAGATGAGAGCTGCCTTTGTGTTCTCCAAGGCTTAATG
GCCTGATTCCCACCTCTTGCCTCTGTTCTATCCATAGGTTGTAGGGTTTATCTTTCACAT
GAGGAGCAGTTTCCTCTCCCCTCTGCTGAGAGCCAGCTCTAAAGAGGCATAGAGGCAGTA
AAGTAACTTGGAGACAGAAGCCTGTGTCCATTTTTTCCTTTTATGCTTTTATTGTGTGGT
TATTACATGCTGGGGATTGTGCTGTGTACATGCTGGTGAGCAGAACATATGTGGTCTCTC
TTGTGCTTGAGGTCCAATATGAGAGACTTATTTTAAACATCAGAGAGATTCTTCTTCATC
ttttttttttttttttttttttttgagacagactctccctctgttgcccaggctgcagtg
cagtggcgctatctcagcttactgcaaactctgcctcccaggttcaagcgattctcctgc
ctcagcctcccgagtagctgggattataggtgtgcaccaccatgcccagctaatttttgt
atttttagtagagatgaggtttcaccatcttggccagactggtctcaagctcctgacctc
aagtgatccacccgccttggcctcccaaagtgctggcattacaggcgtgagccaccacgc
ccagccTAAACATCAGAGAGATTATTATGCAGTTATGGAGACAGGTGCTGTGAACCCCAg
gcttggggttcagtggaggcctctctttggaagtaacatatcagttgagacttaaaagtt
gagtggaaattagctggtagaacatggtttctggcagaagagagagtgtatgtagtcctg
taagagaaaaggaacttgggatgttggaaaggtagaaaaaggctggtgtgtctggagaga
gGCTAGTGAGACTGACAGGGCCTTGGGGTTCTAGAAAAGAATCTGAGTTTGATCCAGAGG
GCTGTGAGAAGCCATCAGAGCTTTTGTCTTATTCATTTACCATATGTCTGTCAAGTACCC
TTCAGTGAGTCTGGTATGTGTCCTGTGGAAATATTTTTTACCTCCAATTTTTATTAAATT
ATGGACAAAAAAAGTAAGAGAGCCAGATGGGAAAGAAGTAGTGCTTTGGCCATGAGTCAA
GGCATGCTCTGTGGGCACGAGTACAGCCTTGCTAGTGTGGAACTTGTGTTCAATGTAGTT
TAAGGCCTTACCATAGGAGAAAGCAGGGCCTCTAGAGACACAGTGCCCCACCTTTCCACT
CAGTTGGCCCCAGGAAGGGTGGCTACTCTGGGAAGGTGAAGGTCTGACTAGAGCAGCAAA
CTACTAGAGCCAGAGAAACAGAGCTGCAGTGGGGACTGCACATGGTGTTGGAAACAGTAC
AGAGCTCCTGGTCAGGGCACTTTGCAGAGTACAGTGGCTTAGGCAAGGCCAAGGCTAGAT
GGGGATTCAAAGGGTGGGGGTCAGAAGAGGCATTTTCTGAGTACAGACTCAGATTATTTT
CATCCAAGGACAGCCCGGATGTGGGTCTCCTGTGGGCCTCAACTCTTGAACACTCATGAC
ATGGAGACTGTTCTAATGAATCATACTGGTTAAGTAGGCATGGGAAGAGCCTTTCTTGGC
TAAAGGGCTGGCCATGGAGCAGACACCAAGTAGTGTCACTCATGCTGAGAGGAGGGCAAT
CTGTATACCTTGTCATGTCCTTTGTGGCTCAATTGCTCTGAGAGCCTTGGGTAGGAGGGT
CAAGCTCTATGTCTTGTATTTCCAGATGAGTGATGTAGAAGCTGGTGGTGCCACCGTCTT
CCCTGACCTGGGGGCTGCAATTTGGCCTAAGAAGGTAAGTTCTGATTCTTGTGGGTCAGA
GGTTGAAGCAAGGCTCAGACTTTACTTTGTCCATGTCCCCCAGTACCATTACCTGGCCTG
CCTGATTGTCACTGTGATGTGCCTTAGCCCACCTGGGGTCTGACCTGGTAGCCCAGCTTC
TCCCTGTGAAGAAAGGACAGGGAGGGAAGTCCCTTCAGGGGTGGGTGAGTTCCCAGACTT
CTACCTCAGAAAGGTAGGCGCTTTCTGGGAAATGTCTCTGTTGCTGGAGTCCCAGAGCCC
TATCCCCTGTCCATGGGAAAATGAGGGTGTTTCTGCTCAGGGCAGAGCTTCTGTGATGCT
TGCAGTCAGGTCCCTGAGCACAGTCTCTTAAGAATGTGTTCTGAAAGGCCATCTCTTTCC
CAGGGTACAGCTGTGTTCTGGTACAACCTCTTGCGGAGCGGGGAAGGTGACTACCGAACA
AGACATGCTGCCTGCCCTGTGCTTGTGGGCTGCAAGTGGGGTGAGTGTCTTAAGGGGTAG
TGTTGGTGTTGGTGGCCTCAGCTTGGGCTTTGCTTATTGGCCTTAGATTCTGAGCTGGGA
GGCAACTGCTGCCAAATTTGCTGAGACTGTCTCCCTTCTTAGGTTTTTTTCTGCTGTTAC
TACCATCCAGCCnnnnnnnnnnnnnnnnnnnnnnnnnnnnnnnnnnnnnnnnnnnnnnnn
nnnnnnnnnnnnnnnnnnnnnnnnnnnnnnnnnnnnnnnnnnnnnnnnnnnnnnnnnnnn
nnnnnnnnnnnnnnnnnnnnnnnnnnnnnnnnnnnnnnnnnnnnnnnnnnnnnnnnnnnn
nnnnnnnnnnnnnnnnnnnnnnnnnnnnnnnnnnnnnnnnnnnnnnnnnnnnnnnnnnnn
nnnnnnnnnnnnnnnnnnnnnnnnnnnnnnnnnnnnnnnnnnnnnnnnnnnnnnnnnnnn
nnnnnnnnnnnnnnnnnnnnnnnnnnnnnnnnnnnnnnnnnnnnnnnnnnnnnnnnnnnn
nnnnnnnnnnnnnnnnnnnnnnnnnnnnnnnnnnnnnnnnnnnnnnnnnnnnnnnnnnnn
nnnnnnnnnnnnnnnnnnnnnnnnnnnnnnnnnnnnnnnnnnnnaaatagtgataggttt
gcagataattaagcccattaaaaagaaaacaaggcagttgctgaattcaggggaaacctt
agttgtacaagaaaggaaatgtaagtataatctactagatggctcaggtgtaacacatga
tataattatgtacacactgaatattactttaaaacttatgatttacctgttctggaaaga
tgggaggggatgagtttgtgttttaggggtagaataaaagaattccaaagttgaaagtca
aggaatagaactataagcatcttatctagaaaaatgaggttaaatatcagaagaaacagc
tagaggagtttaatattccctgggagtggagattagggatgggaaggagaggcttaggag
gagtgctatttatcattataagccttgtgacaattttatttttttcaatgaagtacatgt
tattactttATATTTTAAAAGCTCTGTGACTTCAGTAGTGCATTGAAATAAAATTTTTAT
TCATTATGAGAGAGTCTGTGAGGAACAGAATCATGGTTCCTGTGTGTTTGAAGATATGGC
GTGGGGTGATAGTGCTGGCAGCAGCTCTGTTGCTCTTGTGCCCATGGCATACAGACTGGA
TCTGCTGGTCCACGGCTCCTGAGGTTAATGTCCAAGCCCTCTGCAATGCTGACAGTCTTC
CTCATCCTCACACCCTACCTCTCAGTTTCTACCTGCCACCTCCCAGTAATATTAGGCCTC
TTGAGTCCCCAACACACGTCAGGGTGGCTTCTGCCTTGATTACTTTCTCATCCTTTTGTC
ACTCCTGGGACCCTCTTGGTGAGAGAACCATCTGGGTATGCCCATCTTCTTCCCAGGATA
ACTTCTATGTAGCTTTATATTCTAGCCCTAGGATTTCCTCTTCCCTCTAGnnnnnnnnnn
nnnnnnnnnnnnnnnnnnnnnnnnnnnnnnnnnnnnnnnnnnnnnnnnnnnnnnnnnnnn
nnnnnnnnnnnnnnnnnnnnnnnnnnnnnnnnnnnnnnnnnnnnnnnnnnnnnnnnnnnn
nnnnnnnnnnnnnnnnnnnnnnnnnnnnnnnnnnnnnnnnnnnnnnnnnnnnnnnnnnnn
nnnnnnnnnnnnnnnnnnnnnnnnnnnnnnnnnnnnnnnnnnnnnnnnnnnnnnnnnnnn
nnnnnnnnnnnnnnnnnnnnnnnnnnnnnnnnnnnnnnnnnnnnnnnnnnnnnnnnnnnn
nnnnnnnnnnnnnnnnnnnnnnnnnnnnnnnnnnnnnnnnnnnnnnnnnnnnnnnnnnnn
nnnnnnnnnnnnnnnnnnnnnnnnnnnnnnnnnnnnnnnnnnnnnnnnnnnnnnnnnnnn
nnnnnnnnnnnnnnnnnnnnnnnnnnnnnnnnnnnnnnnnnnnnnnnnnnnnnnnnnnnn
nnnnnnnnnnnnnnnnnnnnnnnnnnnnnnnnnnnnnnnnnnnnnnnnnnnnnnnnnnnn
nnnnnnnnnnnnnnnnnnnnnCTGGCAGAATTTCATACAATTATCTGTTTAATGTGTCTT
CCCCATTGATTCTTCAGCAAATTGAGGCCTGAGATCATGTCTTGTCTTATTTGTGTCTGA
TTCCAGGGCACAGTGCAGGGGGTCATCATGAAGGAGTCATTCACTCAGGCTACTAAACTG
ACCAATAGGATTGTAACATGCTTGCTTTCTTTTCACAGTCTCCAATAAGTGGTTCCATGA
ACGAGGACAGGAGTTCTTGAGACCTTGTGGATCAACAGAAGTTGACTGACATCCTTTTCT
GTCCTTCCCCTTCCTGGTCCTTCAGCCCATGTCAACGTGACAGACACCTTTGTATGTTCC
TATCAGGCTGATTTTTGGAGAAATGAATGTTTGTCTGGAGCAGAGGGAGACCATACTAGG
GCGACTCCTGTGTGACTGAAGTCCCAGCCCTTCCATTCAGCCTGTGCCATCCCTGGCCCC
AAGGCTAGGATCAAAGTGGCTGCAGCAGAGTTAGCTGTCTAGCGCCTAGCAAGGTGCCCT
TGTACCTCAGGTGTTTTAGGTGTGAGATGTTTCAGTGAACCAAAGTTCTGATACCTTGTT
TACATGTTTGTTTTTATGGCATTTCTATCTATTGTGGCTTTACCAAAAAATAAAATGTCC
CTACCAGAAGCCTTAAAGAGCCTTACTTGGAGTATTTTTAAGACTGGAAGCTTTTACCAG
GTTCATCATTTCCTATGCATCACCTCCATGCAGGCAGAGTCTGGATAATGAATG
