# Supplementary material for: Reference based annotation with GeneMapper
Source: Genome Biol. 2006 Apr 5;7(4):R29. doi: 10.1186/gb-2006-7-4-r29 (PMC1557983; doi:10.1186/gb-2006-7-4-r29)
Supplement: Additional data file 2 — A gunzipped tar file containing the data set of orthologous genes in five vertebrates (human, chimpanzee, mouse, rat and chicken) that was used to compare pair-wise and multiple species GeneMapper [file gb-2006-7-4-r29-S2.tgz › 5verts/orth113/rn31.fa]

>rn31
TCAGCTTGATGCCTGCCAGTTTTATGGGCTGTTAAATCAGAAAGTCTCCTCCTATCTGTC
AGAGGACATCCTTGTCGAACCTCTGATGTTTTCCCTTAGTAGTTTCAGAGACCGGTGGCG
ATTGGCTGACTGATTCAACAAATAGAGCATTCTCTGTGCCTGGAGACTTTCAAGGACGGA
GGCAGGCAGAAGGGAAGACTCAGAAAGTCCGTGTCCAGAGCACCGGCAAGGTAAGTACTG
AGTTGGTGTGGAGTTTGGGCTGTGTGGACTTGATAGATGTCTGGATGCTTCCAGACAGGA
GATGGGAGCCCCTGTAAACTGGAGCTGTCATTTAGGAACCTGGACTTGAGGAAACATCCT
GAGTGGCCACAGGCTTGGGCCAGTATCACTTCTGTGGTACTCTAGTGGAACCACGGTAAT
GGGAAAGGGCTGCTATAGGGAGTAACTGTCCAAGGGCCCCACCCACAAGGAATGAGAAAT
CTGCTTGTGGAGGAGTCCATTGAACCCTTGCAGCATGAGCATGGATCAGGGTACTTCTGT
CGTAGGTTTTTACTGGGAAGTACAGGTGGATGTTCCTGTCATCTGTGTTATAATGTGTCA
TTTACTGTGCTGTAGAGAGCACTGAGTTGCTCCCTACAGCAACTCTGCTGAGTTCTCAAA
GAGCTAAGGAGCGTGAGTGTGAGAGACTCACTGGGAAAGGTCTCTGGCCAACTCACTCCA
TCCTTGCGACGTGGCTTCACTGACTGGGCCACACGCAGTGGACTCTTACCCTGCAGAATG
ACACGTTAAAGGCTTTTGCTTCTTGATGCAGGCCATCTGGTTACTGACACCTCATCCCAC
CTGTTGGAAGGGTTTCCTGGTCCTAAGAGCAGGGTCTGGGTGCACCACTTTGTAGCATAT
GGAGTCCTCAAGCATCCTAGACTTTGCAGAGGTCTCTTGACTAGCTCCGAGTTTATAGGG
TGATTTCGTAAGCTGTTGCCTGTTCTTGAGTTTATATCACATCCACGTCAACCCAAGGTT
GAGTTCCCTGCTAAGTTGACCAGGATTTCCTCTGGCTCGTATCTCTCCATTGCCTCTCAA
GTGGTCCAGGGTGTAGTCTCTCGATATGGTTCTGTGCCTCAGGGCCCAGCCTCTTGGCTC
ATCTCCACATACAGGATGTTTAACCTTTGGATTCTTTTCTTCTTGGGCCTTCTTGTTCTC
ACACAAGCTTGTCCACAGTGTGGTCCAGCCAGTAGCTACGTCGCACGGATGGAGTGAGTT
GCCTGGAGGTCTTATCCCGAGGATTCCTACTGACCCTCCTTAGTACTGTGAGAGCTCAGC
AGGCAGGCTCAGTGACAGTTCGACCGAAGCATTGTGTATGGCCTTTGGGAGTCCCTTCTA
CTTTGTCACGGGCTCTGCAGAGAGTGGTTTACTTATCTACAAATTGGACTTCCCACAATG
GACTGTGGGTCGGTCCTTGAATAGTGTGTGCTTGGTATCTGACTAGACAGGACCTGGGGC
TAGCATGATGGGGAAGAGAGGAGGGAGGGGAGGAGCAGCTCACTTTGCCCACAGGCAGCT
CATAATCTCTCTGAGATTGTTGTTTAGCACTGGAAGCTGGCCTTGGGCCCAGGGAGGAGC
CCTTCGTGTGGGTGCTTATCAGTGGGAAATTGAGGACGTGCAACTCTGGGGACTGAGTGG
AGTAGGGGAATTGAGGGTTTCCTTATCTTCTGAGAAAGCTTCCATTTTTGACTGCACCCT
CCCACATCCTTGGGAGGGTTTGAGGCTGGACCGAAGGCCTTGGCTGACTTATGGCCACGC
TGGCTGATAGTGTGCCGAGGGCTGGGGGGGTGTGTCCCTGGCTTCTGGGATCTGTCAAGA
AACTTAATTTTATGCAGATGGAGGTTGGCAGCAAATGCAGGCACGTGAAAGTCCAGCAGA
GCCCAGGAAAGAAGAGTTCAACTTTGAAAAAAAAACGGCCTTCAAATCCAGTCATTTAGA
CCTTTGACGTGCCTGAGGGGACACCAGCCTATCCCAGAGCAAAGGGGGTTGCTGAGACCT
ATGGCTTGTGGAGTGAGAGATAGACAAACAGTTTTTCTTCTTAGCAAGAGCAGAGTAGGA
TGAGAAGGTTGGACTGGACTTCTTTGAGAAGCAGGGTTTTGTTCAGATGGTGCCATTGCA
GGGCAGAGGGTTTCCTGTTTGGATAGTGATTTCCCTAGCCCTGATAAGATCTGTTTGAGC
CTGTTGCAGGCCAGCCTCTGCTCCAGACTTCTTGGTAAATGCTTGTTAGAGGTTGTCCGC
TCTGTACCTGGCACTCCTGGGAGCCAGGGAGTGGTGAAGATCCCAAGGCCTGGTACTTGT
GGGAGACTGGAATGTGCAGGTCAGAAGCACAGAAGTATAAGATATTTTCGGGTATTGGTT
CTGCTCCCTGCCTTTTGCCTGGGAACCTTTTATTGGTGAGCTTCAGAGCCTGCGATTGGC
CAATTCCAGGATCCCCTCCAAGTGCCGCATACTTTGGTGATACCTGTTTCCACTCTCCTG
AATTGAATACGTCATCTCTTCCGGCATTCCGGGGACACAGACTTCACTCGCCTCCTGACA
TTTTCTTGTTTCTTCACTGCCTCCCTGTGTGGACCTTCCCCACCCCAAGAGGCACTAACT
TGGGCCCACTTCAGGTCCCCTTGAGTTCCTGTGATCCTCTGACGATTGGTCAAAATCAAC
TCGATGATTGGCAGCTTGCTAGcatgtgtcatctaattcagttcacacacaggactctca
ggtatccgtcccaaggatgatctccactgtataaatgaggaaacaggaagtctaggactc
gtccaaggtcacaaagccaggaaatgacatttggagcaaggatttaagtcgggatctttc
taaccccGTGGCAAGTGTACATGGCGGGCTGTCAGAGCCGGGTCGGCTGAAGATGTGTGA
CGTGGCCAGTAAAAGTGAATTCCCGCTTGAATTCAGGGAACTGTGTTGTTACTTTTCGTC
CATGAGCTCCCCTTTTCCTGGTCAGCTCCAAGTCCAGATGCCACGGGCTTGTATTTGGGA
ATCTTTGAGACACCCATGATCAAGTTTTCAATCGGAGTGCAGTGTGGCTTTGCAGTTTCA
GGAGGGCACGCGTGCTCTGAGGTGACACAGTTTACTGAGTAAGATCGGATGGTGTCAGTG
TGTCTTGCAGAAGGGGCCTTAGCCGGGGTGCTTAGCTTGCCCACGTGTCACGTGTCTGGT
CTAGGAAGCCTTTGGCAGCCTCGGTGGTCTTTCTCTTTCAGTACTCAGTGCCTCCTCACT
CCTgctttgtggcgtttccatcatctgtgtgtcaaccacaccatgacatagtaactggaa
aagagtagacagaaacaatgctaagctctcctaagttctgtgacggactctgcaccattc
tacacgggccttcccagcgtctcattccttccttagtgtatccatgcagtatactctacc
cgttgctcctccttctgtcctttttagcaaggttatcaggtggactgtgcagtattaaca
gtgatcgtgctcaggtaacctattcagtaatgccccggcactgaccgtttcatttcgttc
attgttgtaattattacaccttgttccgttgataatctctcattgtgtctaattcctaaa
ttagactttatcataggtgtgtactcaccaagagaggcagcatatacagggcttgatact
atctgtggttttaggcacgtacgggggttcttggaatctattctctgtggacaaggcagg
agtattgTATCTGGAGCAGAGATGATTATCTGGCTTACAAGGTTTTTGTGAGAATTAGAT
GGTAGAAATGAAAGATCTTTGGAAACATAAACCATGGTtatcttagactaggttcccaga
aaacagagcccgaggcagagcttaagtgcttaaaacttattggaaaagtgtattgcaggg
cagctggggtgaggggaaaggagagaagaatgggaaacagcaagggggtgtcttagcaag
ctggtccctCTGCGTGGAGATTGGCTGACTCTTCAGCCATGCCGGGTCTGACCACTTCTG
TGTGCAAGCTCTGTGGGGACTCCATGCCTGCAGATGCTTTTCACAGAAGGTATTTGGCGG
AAGTATTTCACCCTTCGTCAGCCGTGGTTCCCTCATTCCTCAGTCTGGTCCCTCTGTAGC
CCCTAGAGAGACTAGTCTAGAGGGAGTGGGAGGGGCCTGAGAATCACCTTGGGTCAATAG
TGTCTTCAAGTTTAACTTGACCGTTTGTTGAGGCCTTGATGGGAACCCAGCTCAGCGTTG
GGGATATGGACTGAGAGCTTCTCTGTTAGTACACTGCCCTATTATTGTAGCAGGTGGCGG
TGGCACTCAGCATCCGTGTACTGAACAGAGATGATGTAAGGACAGATATACTTTACTGGA
CACGTGCATTCTTGTGAACAGAGATGATGTAAGGACAGATATACTTTACTGGACACGTGC
ATTCTTGTCAAGTCCATTCAGCTCCCATTTCTTCTGGTGACAGCCATGGGGGTGCTGCAG
ATCTAAGGCCAGAGAGTCCCTTTACTGACAGTTTTATGTGCTTTCTTAAATGGACACTGA
GAGATGAGACTCAGGAGGACTCTTGGGAGAGGGGAGCTCGTTTGGCTTCACTGAGTGGAG
ATCTTTGCTCTTACAAGGCTCTTGGTGAAGGTAAATATTTTTCACATGAAGTCATTGGAG
GTTTGAGGTCTTGGGTGGTGCAATGGGGCTGGAGAGGGTAGCAGGGCCTGGTCACAGAAC
TGCAAGGGCCCTTTGGGCTAAAGTATTTGGACCGTATCTTGCTAGCTGTGGGGAGCCAAA
GGGAGGGCTTCAGCAAGCCCTGCTGCCTACTTGGTAGAACAGAGTTGGAGGGAAGCCAGC
CCAGGGGTGGAGAGGTCAGAGCAGGTAGGGCCTGCATGGCTGAAGGGCATGCTACAGGTA
GACCAGGGTGATGACTGAGGCACAGTGTCCAGGAATGAGACTTGGGTGAACGTTTGGTGC
TTACGGACATCCATGTGCTTCAGTGGTTGGGCCACTTGGAACCTGTGCACAACTCTTTCT
GGGCTGAGTACCTGGGTCCTCTCAGCTCTGCCAGCCTGGAGTTAGCCATAGTGCAGCAGG
CAGGCAGTGGTGGAAAAGGAGGTTGAGGAGTCCTGTTGGGGCGAGTTATCCCTTTGCTGG
GCAGACAGTATTTTGCCCTGTGCTAGGCAAGACCTGTTTGCAAACCCATGTTCAGTCTCT
AGGCTGTTAAATGCTTTGTGAAAGAACAAGCTGTAGCATTTGGGCTGCAGCTGGGAGCCT
GGCAGAGGGTCTTTCCCCGATGAGGTAAGGGGAGAAGCTGAGGACGCTGCTGGTTTGCAG
CTGGAAACATCTTTTCATGGCTACTTGGCCAGGTTATAAATGCACTTTCCAAAGAGCAGG
CTCACTGCGGGACCGCTGGTTGTGTGTCTTGGAATCACCGTGCTGAAAAACGGTGCCAGT
TGCCTGGTGGGTGAATTGCTGTCGCTGGGACATTGGCAGGCTTTGCAAGGCCTCCCGACA
GGGGTCCAGACTCTGGGACTGCCAAGGCCCCTTTGGAGTTCAGTTGAGAATGTCTTACTT
TGTTTCCTTTACCTAGCGAACACATTGCAAAATAAATAAATACATATATATTTAAGACAT
TCTAGTAGAATGTCTTGTAGGGAGATCAAGAAAACAAAGATAAAAAGAAAAATAAAATCA
CGTCACCAAGGTTTGGTTAGAGCATAATTCTTTCCTACATGCATACAGAGGTAATTTTTT
TTCCTTTCAAAACATGGAGCATACAGCATGTATTACTGGGGGCTGGCCTTTGCCAGCCTG
CTTTGATCTTTCTGTGTTGATGTCCATACAGTGTTTATTGTTATCTAGCCGATATCAATC
TACCGTACAACGTGTAAACTCTCTAGTTGTGTTTTGTCTGGACAAATCTGATGAAGGCTA
CTTCTTTGGGTGCTTGCTACAAGATAGACATTAGTCTACACCCTGAGGTGCGGCTCCTAA
AAACTCAGCCGTGTTGGTGCTGTGTTTCATAAAATGGGATTTGACTGTGACCACCTCCTG
GATTGTTCTTCATGGGTTTCTGAGGGCTCCTGGGAAGGCTTTTGACAGCATTGACCCCAG
GAAGACACACGAATGTCTACCTTTTCTGTCCCGGGTGAGTGCTGGGTGTAGCTTTGATTC
AGAGGCTGACATTCCTTATACTGTAGAGGGCTGTTGCACTTGGATAAGCGCCTCTCCTCA
CTTGGCCCAAGTGAGATGACTTTTTTTATATGAATCCCTTTGAGTCCGGGGCCCTGGGGT
GAGAAGAAATGAGCAGATGCCCCTGCTTGGAATGGTAGCATCAATGTGGCAGCCTGAGAG
CGGCTCGCCTCAGGGTGCCTTGTTCTCTGGGCCAGCAGGGTTTCCATACCTGCCTCCCCT
GCCAGAACAGGACTTTGAAGGTGCTTGGTAAGTCGCTTTCTAAAGCCCATGTGTGATGCT
TTGAGGCTGTGTCTCCCGGCTGGGATCTGTGGGTGGACTCATCTAAGCCAGGTAGCACAT
TCCAGAGGAAATCAGCTGGCATTCATGTCATAAAGAAACCTGGTTGCTTCCACCTATGGA
CTGTGGGTGGTATTTGAAAGGAACGGAGAGGCTTCCCGGTTCCTTGATTTCTGACTAGGT
ATGAGTTGTAACTGGCCACTCAGCTGGAGATGTATGGAGCCCCCACTCCATCCAGATCTG
GTCTGGTCTCCTGCTTGGGCAGAGAATTGCCTCTACTCTGAAGGGCAGTTGGCTGGCCCC
CGGCATCAGAGAGCTTCCCGACTCTGAAATTTTCCTACATATTTTTGGGCATTTTTGTCA
TCTCTGTTTTCTTTGCTTTCCATATACTAGTAAATTTCCACCTGAGCCATTCCAGAGACT
TGGCTTAGTTGGAACAAGAAGAGGAAGAGCAGGCGAGGTTCAGCTGTGTGCTGGCCTTTC
AGCACGTTCCGGGCTGCATGGCTGGATGGGGAGACACATCCAAAGCCTCTGCTGTGTCCT
TAGGCCGGCTGCCAGTGAAGCCTGTCCCAGGTTGCGGCTGCGTCTCTCAGAACTGCGTCT
ATTTCTAGTCGGATGAGAAGGCAGTGGCTGGCCTCATCCCCATGTCAGCAGCCCAGCCCT
AGTGTCTTggctgtgtgtgactgactcacctttgtatcctgagcacccagcttggtgcct
ggaatctccgggttgtaactaaatacttgtgaacgagtAGGGAGTGGCCAGAGAAGGTGT
CTCACTACAGGAAGAGCCATAGTCTGTTCGGAATTGCCACTGTGAGGCAGGTGCAGACCG
GCAGAGGTCAGTTTTCCGCTTCTGCTGACTCTCTGCCAGGTACCTCAGCTTGCTTTGTCC
TCTGGCCATATTATTTGCTTTCTTTGTCATTGTCTCTTCTGTGCTGTCACTTCCTTATGG
ATGGGATCCAGGCCCTTGAAACCTTCACCTCCGTTGGTATGTGGCAACAGGCCCCTCCCT
TCTCTGTGTGGGCAACCCCTCAGTTCATATACAAAGGGAGGTCCCTTCCAGAGGCCCATT
TTCACATTGAGATGCCATGGCCTCCATCACTGGGTTGGGGAGAGTGGAGCTTGCAGAGAT
GCTTCTCCCCCTCCTTAGATCCCGATGATCATGACACCTTGGGAACGAACTTTCCGAATT
GGCTCCTCCTCCGTGTGGCTCTTGACACTTTCCCGGTGCATGTATTAGAAAGTGAGAAAC
ACGAGCAGGCAGGAAGTCAGTgtatacatttataatcttagcaattgggaggctgaggcg
ggaagactgtgacttccaggccaccctgggctccaaaatgagaccctgtctcccaaaagg
aaaacaaaaTAAAATGAAATCTAGGCAGGGGCCAGAAGTGAGCACACGTCCCTGGTTCCA
TGTCCTGGGTGATCTCAAATGCCTTATTTAGTGACATATTTGAGTGTGTGTTTATGTGTG
TGCACAGCATGCATGGATGtgtcttctcacagagtcttgctatggagttcaggtggcctt
gaactttgctcctcctaacccagtctgagtctgagtttccaggcttataccaccCATGTC
TTTCCACTTTGTTGATCTGATCACTGTTCCTGGACACCTTGCAGGTCCCGCCCTTTCCAG
TCATGAAGCTCCAGGTGTTGGTGTTGCTGATGTCCTGGTTTGGTGTCCTGAGCTGGGTGC
AGGCGGAATTCTTCACCTCCATTGGTATGTGGTACTAGAACTCCAGTCTTCCTAAGCAGC
CCTCAGCTAAATGCAAGGGGCTGCCACTGCCTGAGGCTCGTTCAGGGTAGGGTAGTTTAG
TCATTGATTTTGACCAGTTTAGGGAGAGTGGAACTTACAAAGGCTCCCTCCTGCCCCAAT
CCCTGACCCCTGCACCCCAGGGGATCCCCATGAACATGCATCCTGGGAGACAGGTTTCTG
AATTGGGCTCTCCTCTCTGGAAGGGCAGACTACAAGTAGCTTTCAGATCTTTTTCAGTCC
CTGGCAAGAGGCTGGTTTAAGCAATGGAAATTCTCTATTCCAAGGACCAGATCTTCTCCT
TTTCAACTGAAAATTAAGAGCTGATCTCCACGTGATGAGCCCTTAGATGTCCATGCCCCT
ATGACAGGACCAGCCGGCTGACAGTGGGAGAATGAGACTTAGAACTTCTCCTAAAGTAGT
TCCCAGTGCACGTGCGCTTTGCCCAGACTTCTTGACACCTCTGCTTCTATCTTCCTGAGG
TCGGGGGTCACGGCCATGTGAACGAATAGGTCCCCGTAACTACCAGTCCCTGTGATTCCT
AGTTTACTGGCATGTACTTGGCAGGGGTATTCACTTCTCTCCTGTACAGGCCATTCCTCA
TCCATTTCTCACTGGTCCATGCTTCTCTCTGTAGGGCACATGACCGACCTGATTTATGCA
GAGAAGGACCTCGTCCAGTCTCTGAAGGAGTACATCCTGGCAGAGGAAGCCAAGCTCTCC
AAGATTAAGAGGTGTCCGATGTCCTAAGACCCCCTACACTTAAGTCATCCCTGTTGCTCC
TCTTCCCAAGCCCGTCCAAAGTGTCTATAAGAGAAAGTAATTGAGAGGTGACCCGGGGAG
TTGACCTACAGTTAACCTGTGCTCGTCCTCAGGAGCTGCTGAGTGCAGGGGTTGGGAAGC
TACCATCTTGTTTTTTCCTCTTCTACTTCACACTTTTTAATTTACATCAGAGTTCCCAGC
TCTTACCTAGATTAAGGGCTAGAAGTATCTAGGAAGTTACTGTATTCGTGTTTTATCATC
TCTTGATGAAAGAGCCCTGGACCTCACCAGGGAAATGAACACCCTGTGTGGGTGGGTGCG
GTAGTCTCTTTTTCCTTTGGTTCCGCAGCTGGGCCAGTAAGATGGAGGCCCTGACCAGCA
AGTCAGCTGCTGACCCCGAGGGCTACCTGGCCCATCCTGTGAACGCCTATAAGCTGGTGA
AGCGATTGAACACAGACTGGCCTGCCCTGGGGGACCTTGTCCTCCAGGACGCGGCTGCAG
GTGAGGGAGAGTGAGCAGAGATCGGCTGCgtccgtgtgcctgtccctgtgcctgtccgtg
tgcctgtcTGCTTCTGCCTGGAGCTGTCCTTGTTGGTTTGTTTTAAAAGTGCAGTAATCA
TCACTTCCTGTCCTTTTGTATTGCCTCCTGGTAATGACATTTTCTAATTACACTTCAGTA
ATACATCTTTTTAAAACAAACTTCAGGAACGTAAAATATATCACGTAAAAAAAAAATCAC
GATGCCTAATCCAGTAACTCCCTGATAAACACCATTAAAATTGgggaatggagagatcgc
accatggttaagagaactggttgctcttgcagaggatccaaatttggttcccaggacctc
tatggtggctcacgaccatctgtatttacagttccaggtaatctgaccccctcttctgac
ccctgcaggcactaggcatgcatggtgcagacacacatgcaggcagaactctcattcaga
cacataaaataaaCTTTTAAAAATCACTTTTGAAAACTATAATCTTgggctggtgagatg
gcccagtgggtgaagcccttaccatccgagtgtgaggactgaagtttagatccccagaaa
ctgtggctagctcggcagatgcgtctggatcattccagctcttgggaggcagagatgaaa
tttcccaggcaagctggctagctagacaagttgatccataagctctgggatcacttgggc
actcttgcctcagtaaataaatagagggtgatttacgaagacacgtgacttctgtataca
ttgacaggcatccatgtgcacccacccacaTGAGAAAACACACACACACACATTTACAAA
CACCATACATTCAGACATACCATAAGAATCTGCTCGTGTGATTAATAACAAACGTTGTTA
GTAAATGGTGCTATACATGGATTAAAGGATTAAAAACTCACATGCTTCAATTCATTCGAA
TTGAGTCAAGTGGGCTGAGGCAAGCTGGGGAACGGAGGCTTCGTCTGAATCTTTCCTGCC
TGTGCCTTTTACAAACAAAGCATGTCTGTGCGGATTCGACATAAACGTGCTTTCAGTCCC
AGCTCCTGTAGACGCAGCTAAGTGTGCCTGTGCCGTGACCGTAATGGCTGGATAGTCATT
TCACAGGGATACTGCACCGGTCCAGATTTTCAGCCCTCTTTTACATGTATTTTGGGTCTG
CCTCTGATTATTTTCTAACTTAAATACCTAGAAACGGTCTTTACAGGGCAGAGCATAAAT
GTGTTAAAAGGTTTTTCTGGGGTAGGACCTTCTGTGAGTGAAGGAGGATCGTGGTAATGG
AAGGGTGGGCTTGGAGGTGGGCCACAGGATTCCCAGCCTCAGGCTGGGCTGGGCCTCTTC
ACGTTGCTGAATGCTGATTAACTTCAGACTAGCTGTCTCTCTGGCTGAGACTGGTTACAG
CCACGTGACCAGCCGGGGTTGGGTTTGGCTGGGGGCTGGTAGTCTCTGGGGAGGGTTTGG
TGAGCTCAGAGCTGCTGAAGCTACGCCAGTGAGCTCACGGCCTCCAGAAGCCACTGCCTT
TCCCAGACCCCGCCCCCTTCCTGGGCTGGGTCTGCTGCTCAGAACAGCTCAGAACAGGCT
GTTCTGCCTGCTTTCTGGAGAGGTAGGCAGGGAAGCCTGCATAGTTGTAGAAGGTAGATC
TCTGCACTCCCGATGTCTGATCTTGTCCCTACGGCCCGCCCCATCAACATCAGGAAACGC
TACGATTACCTGGAAGGTGATGGGATAGGCCCCGAGAGCAATCATTGAATTTCATCGCTG
ATGTTGGATGCTTGCCCGAGATAAGGGGGAACCCTGAGAGTACAGCATAGCTATTTCTAG
GAGTTTTTCTTTTTTCCTGTATACTAAAGTCTTCCGAGTTCCTGACCATATAGCTGTGAA
GAAGATGATGTAGCAAGCATACCCTGGCTTGCTGTGATGAGAGGAGGTAGCAGTGGGCGC
TGCTGCTCTTGGATAGGGGCCAGGGACAGAATGTGTTGTAGCTCCCCTCCCAGTTCCCAG
TTCTTAGGCAAATTCCAAGGCTGAATCATTAGTATAGCAAGGCCTGCCTTCTGCTTGGAG
CCCAGAAATAACAAGAGTTGTGTCTCTGGCTTGGGACCAGGGCTTATGGCCCTGGAAAAG
CCACCTAGGGCCCACTTCAGTGTTCAAATCTGCTTAGGCTCTGGGCTGTGGTCTTGAGTA
CAAAACGGGGAACTCATACCCTGACTATTAAACTCTTATGTGCTAAGCTGTGTGCAGGGC
CTTTTGATTCCAAATGAATAGCACAGGGAGGGCTAAGAAAGTTCTGTGGAGGAGCCCCCA
TGGAGGACTTCCTGAAGAAGGGGAGTTCTTTGTTATTGTTGTTTGTACTCTTATCTTGGT
GCCGCACGCCAAATGTGTGCCACCACTGAGCCTCCAGTCTGCTGACAGCCTTTGAGGGAC
GGGACAGGGAAATCCCATTAGGCCGAGACCTAGTGACTGTCCGCTGGGTCAAGAGTGACC
TTGTCCTCACTGTCATTTGGAAGGTTTTGTGGCTAACCTCTCAGTTCAGCGGCAGTTCTT
CCCCACTGACGAGGACGAGTCTGGAGCTGCCAGAGCCCTGATGCGACTTCAGGACACCTA
CAAACTGGATCCGGACATGATTTCTAGAGGGGAGCTTCCAGGTAATGCAGCTTCCTTTGC
TCATGTCTTCCCAGTGTCTGGGCAGGTCAGACTGGCTTAGGTGCACGTTGGTGTCGGTGC
AGATCTTTTGGCTTTCCCTTCGGTGCCGGTCTTCCATGCTTCAACCCCTACCCCAACGTC
TTGATTCAGATATTAGCCAAGACCTCTCCTCTGGTGTAGTAGAGAATTGTAGCTCAGGAA
ACTCCCCGAACATCGCACTCCCGGAGGATGGCTTACCTGCTTCCATCCCTGAGCCTCGCA
TTGCTTTCTGTCATGGCCGATCTGTAGACTTGCTGCTTATGTCCCACTGACATTTAGTCT
GCTCCCTTTCATTCAATCCTTACTTCTCTGGGCTCTCTCCTCGAGTTCATATACAGTCCC
CCTTGGCCGCTCATTTCTTGTTTATCCCCCTTTCCCTGTTCTCTGTCATCTGACTTTTTA
TGAAGTCTCTGTGTTTGCCCATCTCTTGGATTTCTACCCTAGACCCAATGTTCTTTTGGG
CCCATTCTCCTCTCCTGATGAGGGTGCTGGGTAGTGATTTATTTTCCCTGGTTCCCACAT
GCTCCTGAGCCGACAGAGCCTTTATGCCTTCTGTCTGAGATCCTGTTCTTCAAACTCACC
AGGAACACTGGGCCAGTAAAGCCAGCTGGTGGATTACAGGTATAACTTCAACCTCACGGT
AGCATCTGGCGCCGTTCACTTCTTTCTCTCTGATGTTCTAGATTCTGGGTGCTGATCTCA
GATTTTTCTCTTTTGACTCATCTGATAATTCATCCCTCGGCTTTTGTTTGTTCTTTAAAT
TGGCTTTTTAAATTTTTCTTGCTTAATGCCCACTGCTAGTGGTTATAAGATTTGCTGGCC
TTAGGGGGTTATTTGAGACCAATATTCCCAAGGATCCAGCTGGACCTCATTCTTGATTTA
AACACTACCTTACTCCTTGGGAGCCTAGGGGAGATATAGCAGAGAACCCACGGGTGGTAG
GAGCTGCCTTCCTTCTTCGATGTCCTGTTACTGGTTAGTCAAGGCCCAGGCTCTTGGTAT
GGAGGACTCTTCTGAGCTGATAGGGAGGACTGCTCTCTTTTTTCCTGCTTCAGTCAGGTG
TCGGGCCAAGCCCAACTATGAGGCCAGAAAGAGGAGGTAATTCTGGGAGGCTTTTTGACT
TGTAGCTCGGAGGCATGGTTGGCGGTAGAAGGGAGCTGTATCCTGACAGCATCCTTCCAC
AGTGAACAGGCCCCTGGGTGCCCTGAAGGGGTCAGAGGGCAAAGGGAGTTACTGTCCAGA
ACTTCACCCGCTATTCACTCTGAGTCCTTCCCCACGGAGGCTCCTGGTTGCCATCCCTtg
atgtgttgcagatctgtgttccttgtcaaggcctgcctcctgggcttccggccaggatag
gccaatgcctgtagacatctcaacttggacattctatagtttccacaagtttcatatatA
GTTTCATCTGTTCCAAATCGAAATTCCCATCTGGTTTTGAACTGATTACCCTTAGTCTTT
ATCTATTAGCTTAGGTGCAAAAATCACCTCTGCCCATTGGAAGCCTAAGCCATAACCGTA
GTCTATGGATTCTGTCTCTTTAATGCCCTCTGACCCTTTTCATATCTCCAGCTTATGTGG
GATAATTTTCTGTGTTATCCACTTGAGGTCAATGCTCAGCTTTCACAGTGACCCCAGAGT
CTCCCTCTAGGTGGTCTTTGAGGTCCCACTGCCTCCTTGGCTTCCTTGCCTGCTGTTCTC
AGCATCCTCATCCCTCTGCTCCAGTACTCTTACCCCTTCTGGGCTCCTCCCTGTCAGATA
ACCCTTCAGCACACAGCTTAGCTGTGGAGGACTCCACAGGGAGTTCAGGGAGCAGACACT
TGAGTTTGCTTGTAGAGAGGATGCTGAGTTCTGGAAGTCATTCTTCACATTCCTGGCATT
CACAAGACATGTTGCTTATGGCTGCTGGTCTTTAACATCCTGAGGCAATGTCGTCATAGG
TCATCCCATTGAACTTTTGGCTCCAGTCCTTTAAAACTGATGCTGGCGTCTCTATGTAGA
TAGATATCTGATTAGAAaggggactgagtctgaggctgggtaaattgcccagagtcacac
aaatggtaggtattcagtaaggtctgcacatccaggccccatctgggtccagaCCACAAC
TTATTTATGTATGTTACACATCCTGCCCACAATAGGTTCCTGGGCCCAAAGAGGGGAGAT
TCAGGGAGACTTGTGGAGAGAGGAAAGGGGCCCCGTAAGTCCCCTCATCCTTGGCCTGCT
GATGACTACACCTTGTGTTTGCTCTCTTGACATCCCTATCCCATGTTCCTTGAGAAACCT
ACCCCAGATCCTGAGCCACCAGGATGAACAGAGTCTGGTCACTGCAGTAGGGTTTCCTTC
TGGGAAGATGCCCATTATGGACTTTAGGCAAAGAGAGTGATGTGCCAGCAGGTCGAGCTT
TCCAGCCACGACCAATAGCACTTAATAGGGAGATTCCTGTGGTCTGCAGGGAGGTCCTAA
CCCTCCTTGTTCTGTGGGACCTGCCCTCTGGTTATTCTCTGAGGAACACACAGTCTTTGC
CCTCCCAAGCCTCTCGTAAGCTCTGCGTCTTCCCTAGAGCTAATACTGTTTCTCAGGTCG
GAACTGTCTTTGTGGTCACTTTCCCCAGCAGATGTCCCATTAGGCATGAGGCTCACTGAG
CCGTTGCTCTAACATCCCTACCGGACTGCAGCCTTTGTTCTTTGTCCCCATTGGTGTCTG
TCACCTGTTCCTCTTAGTCACTGTTCATGCCACTCCATCTATGTTCCCTGAGGTCCAGCC
TTGAACCTTCTCTGTTCGTTCCTCCTTCAGACTCTTCCTGCATGTCATGGCCCTCACGTA
GAGCTTTCATGCCGCCTGAATTCAGCCACGCTTCCTGCTTTCAGAGTTACACGGCGGCCA
TCTGCCCTCCAGACTATGCCGCTGACCTCAGGGCGGCGTCTGGGTGGGATTTCTGAACCC
CCTCTCACAAAGCCCCTTCCCACTTGAGAGGAGGAGTCTGAGCCTTAGCCTATGAACTCT
AACTTGAGCTAAGCTAACCTGTTTATGTGCGTATGATGACATTTCATGGTGCATGGCGTG
AAGTCCAGGTGGTATTCTGGCTTGGGTCATGTGCCCCTTTCAATGATCCAGGCCTTTTCT
AAAGTGAGCATCTCCCTTCTTAAGCCAGCATCCTTTCGGAATCCGATGGTTGTTTTTCCT
GCTTCAGGAACAAAGTACCAGGCCATGCTGAGTGTGGATGACTGCTTTGGGATGGGCCGC
TCAGCTTACAACGAAGGAGACTATTACCACACCGTGTTGTGGATGGAGCAGGTGCTGAAG
CAGCTGGATGCTGGGGAGGAGGCCACTGTTACCAAATCCCTGGTGCTGGACTACCTGAGC
TATGCCGTCTTCCAGCTGGGTGACCTGCACCGTGCGGTGGAACTCACCCGTCGCCTGCTC
TCTCTTGGTAAGGGGGTTAGGGAGTTGGGGTAGCAAGGGAACTTGACTTTCCCACCTGAT
CGTCTCTTGGAACTAAATCAGTCCGTTTGTTACCTGGAGGGTGACGTGTGTCTTCCATGA
TTTCAATCACTGAGTAGCTTCTTGTACAGACTCCTCATATTAGGATGCCCCTAGCATCCT
tgtgtgcatgtgcgtgttgctcatgtgtgtggtacgttcatgggcatgcgtgtgcgagtg
cgtgtgcacatgtgtgtgtgCCATGGCACTTTTAAAAATAAGGACCTAGTGTTGTGGTGC
TTGTACCACTATGCAGGGTGGACCCCTCACCATGTTAACTATAGCTTGAGAAGTAAGCTG
TCCCCTACTTCCGGATTGCCGCAGTGACAGCAGTTCCAGCTGAGGTCTAAAGTGGGACTT
ACCATGCCATTTGTCTTCTGTATGTCTTGTGATGTGGGACAGAACAAGACCCAAAGCTCC
GAGTCTCTGAAGCGCCCCGAGTTGCGCCTCTTACTAATACATGGAAATGTGGTTGCCTGG
AGTTTCACAGAGCAGCGAGGACTTGGCTTTTGGCTTTGCCACTGCTTTCTGGGGGCTCAA
GTGTGAGGTCAGCTCCCATTTGAGCATCCCTCAAGACCAACAAGGGTAGAGGGTTTTATA
GATCCCATCAGGTGAGTTAGTAAGAGGCTTGGACAGGGCTCAGGACATCCTGGTTCTCCT
CCTGTGTGGAGAAGTCACTGAACATCTCTGGGACTCACTCAGTCTTGCTGTCCTGGAGAG
TGACGTAGAAATCCTGCTGTGGTGGTTGCTTCGGATACTGTGATGCCCACCAGAGCTGGG
ACTCTTCTATTTTTAAATAAAGAGTCGTGGTATTTAATTAATTAATTGTGTGCGTGTGGT
GGCGGGGAGGGGgtgtcagtgtacaagtgccacagtgtacctgtggtcagagaagaactc
tctcatctcttgtcaacttggtcctttcttttcacaccgcatgggtcctgggaactgaac
tcaggttgtcatgcttggcagcaagcacttttacctgccgagccctctggcctgccttgC
AGCCCTTCTCTTTCACCAGTATCTCAGCTTGCTAGACCTGGCTACACTCTGGGGAATGGG
TTTAAATAGCTACAGCTAATGACAGGGAGGAGGCAGAACTCAGAACACGAGGGGCCTCCA
GGAGGCTTGAGAAGGTTTCCCCTCCCCCCAGTTACTAGCTAAATGTGCTTCCCCTGTCGC
TGGAGTGACGAGCCCAGGTTAGGTGCTGCAGCCAGCAGAGCGTAGCATACCAATGGGAAA
GAAATGGCTCGCAGGGCAGTCTCCGTGGATGACCTCACAGAAGTCTGTGGTTTTCTTTCC
CTTTTTCTAGACCCGAGCCATGAACGAGCCGGAGGGAACCTGCGGTACTTTGAGCGGCTG
TTAGAGGAAGAAAGAGGAAAATCATTGTCGAATCAGACGGACGCTGGACTAGCATCGCAG
GAAAACTTGTACGAGAGGCCTGTAGACTACCTGCCCGAGAGGGACGTGTATGAGAGCCTG
TGTCGAGGGGAGGGCATCAAAATGGTGAGACCTGGGATGGGGCTGGTAGTCAGGCTGGGG
TTCTGAGCGCTGGCTCTGGGCAGGCAACGTGGCAGGTTTCACTGCCTGTTTGCATTTTTC
TCAACGTCAGCTGAGGCTGGAAGGTGGGCATTTGCTGATGCACAGGGCAGGGGGTTGCCT
CCTTGGGTGTTAAAGGGAGAATTACCGCCCTCCCAGGGCAGTATTTATGCCCCACTCACC
CCAGTGTGCCTACTATCATCTGACTCATTGGTTTGAAGAAAATGATGGGTGTGGATGTAT
CTCAGGTCCCAAGGGTAGCCGTGGTGTAAATGACATGTAAGACTCAGTGATGAACAAAGG
CAATACTTGCTGGGGTTTGGTATCTGTGTCCCTGGCTTTTGCGAGCCATGGGTCCCACTA
ATCCTTCCATATCCATATGAGGGAGGCTCTCACCTTTCCTGTGCCCCTGACCAGCTCTCA
ATAGTTTCTGTGTGGAAAGGCGTCTCCTCATCCATAGTGCTTCAGACCTATTCTAATCCC
CATGAAAAGGGTCATGGAGTGCCCTCTGCCACAGGGAAAGAGGTGATCTTCTAAGAGAAG
GGGAGCTGCATGGTTTGGGTGACGTCACTTCCTGCTTTGGTTTTTTTCTGTGGAGAAGCT
GACGCCAGTCTTGGTCATAGAGAGTGAGACCAGTGTATGCAGACAGCGGGCTGTGACTGA
GGGTAAGGACTCACTCTGCTTGGGCCTTGTGCTCTGTGCTCCCCAGACACCCCGGAGGCA
GAAGAGGCTTTTCTGTAGATACCACCATGGAAACAGAGTGCCACAGCTCCTCATTGCCCC
CTTCAAAGAGGAAGACGAGTGGGACAGCCCACACATCGTCAGGTACTATGATGTGATGTC
GGACGAAGAGATCGAGAGGATCAAGGAGATTGCTAAGCCCAAAGTAGGTGTCTCTGGGGG
TCCTGCTGGGGCTGCATGGGGTGGGGGTGCAGGCCCTCCTGCTGCCTCTGTGTCGAAGTT
TGTCCATCCCCCACTCTCACCAACAGCTGCATGAATCCATTGACAAGCTGCAGACTCAGC
CTGACCTTGAAGGTTCATGGCCTGGTGGGGAAGGAAAAGTAGGGACCCAGAATAGATAGA
CATAAGCTATGATAGCAGGCCATGTTGGGAATGGGGCATCTCAGTGACAAGTACCAGTTC
ACCTGATTGAAAGGCTGGCATATGGGTCGTTTTTCAGGAAATGCATAGTTGTAGAAAAGA
GAGATCCCTGGAGCTCCTGATCAGGGCTACAGTGAGTggtgagggctggtgtgaggggtg
agagctgcagtgagggtgagggctgcagtgagggtgagcattgcagtgagggtgagggct
gcagtgagggtgagcgctgcagtgagggtgagggctgcagtgagggtgagggttgccgtg
agggtgagggctgcagtgagggtgagCATTGCCTCTGGCATTTTATGTTTATGAACTGTT
GTCTGTTGCAAAGACTCCAACTCATCTTCATCTTCCCTTGAGAAAATGGAGAAAGCTGGC
CTGCGTGGATCAGAGGTGGTAGAAGTTAATCCTTTTTTGGGCTGACTTTCTTGGGTTACC
TCAGTAAGACTGTCATCTCTAAGCAAGGAAGGTGTTGTTTTATCTTTCCTAATACTTATA
ACTCCTTCACCTTGACTGTCTTATCGAGCTGCTATGGACATGCGTGTCTTGTTTCTGAGT
GTCGTGGAAGTCCAACTGGTATTTCTGCCATGCACACCATTGGCTGTTGGTTTTGTATAT
ATGTCAGGTTGATAGAATTACTCTTGGATTCCAAGCCCATAGATGATTTGATCCCATTTA
ATCTCTTCTGAAGAGAACTGGGGACCGCCATTTCCCCCATGTTCTCCTATCACGGGTGAA
GGAGAGGGAGGAATTAGCCGGCTCCTCTGGTCTTTGGCTGTAGTAGAATTGTAGAGGCTA
AGGTGGCCAGAAGCTTTGCTCAGGGATAGACCTAAGATAGGTCCTGTAGTAGCCCTGAAG
CCTTAGAACAGCCTTGGTTTGAAGACCTAGCACATCTGGAGACAGAGTCTGTTGTTGGTA
TCATGGATGTCACTTAGAGTCAATCTAGTCAATGTGTATGGACAACTGTAACCAGGGCTC
ATTTCACTTCCTGGGTCAGTTCCAAAGTCCTCTAGAGAAGAAAACTATTTTCCTGGTTTC
TAGATGAGAGAGGCCCTGTCATGCCAAAATCTCCAGAGATTCCTTACCTGCCTTAGTTAG
TCTTGGACATTGAACATTCTCTGTGCACATGTGAATCCACAAACGGTGTGAATCGGGAAG
GTGGTTGGCATTGGGATAACTGTGTTTTGAACAGGAGTCATGTGACAAGCATACACATTG
GCCGTCATGCGCTGACCTCTTCTTTCCAGAGGCCAGGACAGACAGATGCTATTCTGGCTT
TGAAGTGGGGCCAGTGAGCTTAGCTTGGCTTGTGGAGAATGCCTGGCAGCTGTCTGTGAG
TCCCCGGTCTGCTTTCAAAATAGCCCCGTCTGTCCCCAGGGCAGAGCACAGCTGCCCAAA
GTCTGTTTTGGGCACTAGGCCAGTGCCGAGGCTCCAGTGTTTGCACAGTCTAGTGGCAGG
GACAGCCATCCACTAGGCTCAGAGAAGGACCGTAAACAGGAGCCTGGGGAAGCCATCTTC
CCTGGGTATGCTGGCTGCCATCCTCACATTAGAATGTTATGAGGCGAAGTGACTGGATGG
GTCAATTTACTTCCTGACCACACTTCCATTATGGCTCCTCTTCTCCGTCCCTCTTGCCAC
CTCCTGTCCCAGGCCACTGCCATCTCTTGCCCTGACCCTTGTTCCAACATTCAGGTCTTT
TTCTCATTCTGCTCTCTTCTTTGTTAGCTTTCCATAAGGTGGCACAGTAGTCCTTCTGTT
GTGACCGACCATCTCTCCCTTGCATAAGGCCTTCTCTATTTCAGGTTGGCCATGAGATGG
CAGCAGACCCTGGTCTCTGCTTCCCTCCAGTCTGTTCTCATCTCACTACATGATGGCGCC
TCATCCTGTGGCCAGTGCCCTTTCATCCTGGGCCTTCCCTGCTGCTCTGAGACCTGGTAC
CCTAACCTGGACATGCAGAGGGGCAGGGTCCCAAGGAGGAAGGGCCAGGGGGATCAGAGT
TAAAGAAGATAGAACAGGCAGGCTCGGGAGGTCTTGAATACGATATGTCTTGTGCCACAC
AGCTTTTTAAGAAGTTCAGCATCTTATATGCCGTTCCCAAGGTATACATGGGACAGCACC
ACAGAAAGGCTATCACACAGTAGGACAAAGTCAGCAGGAAGCTAATCAAGCAGTGTTGCA
CAAGGGGAATACAGGGTATCTCAAGGGTGAGGGCATCAGAGATGAGCACACCATTTTGAG
ACTGACAGTTGTGGGCCTTTAGGGTGGGAAGGGTTTGGTTCTTAGGACCCAAAGCATCAG
CTCCCCAAGGCCATGGTCCCAGCCAATTACTGAATCCTCCAAGAATCAGACATTCCTTCC
ATATATGAGGGCCTCAGAGAGTAATGACTTGGATCAGCCCGGCTCTCAGCAGTATCCATC
CATCCACTGCAACCCTTAGGCTGCACTTCCACAGGACATTAAAGCTCACCCATGAGCTTT
CAGTAGTCTGCTACAATTACCTGGCTGGCTTTCTACTGTCTCCACTTGACTACGTTATAT
GATGCCTTGGTCACACAGTAGGCACCAATCAAATAATTATTAAAAGCAAGAGTTGGCAAT
ATTCTGTTTGGCTCATCTATAGTTCTGCCTCAACATGTCTGTCCTCACGGAGCCCACATC
ATGTGAGCCCATTAGGACAGTCCACACCACACCCTTGCTGTAGGCAAGTCTATCCCTGCT
GGTAGTACTTGCTAAGCCTTTATAGCAGACTGGGCGTTAAGGTAGAAGGAGGGATGgtgt
gtgtgtgtgtgtgtgtgtgtgtgtgtgtgtgtgtgtgtgtgtgtgtgtgtgtgtgtTTAC
CCATAATCCCTAATGGGTGGCTTCTGCGTTCACATACTTCAGATTCCTGCTGTTGTCTTT
GTTGACTCTGGGAGAGCCCCAAGGGACTAGAAACTGTCTCCTTGCTGAGCCCAGCAGGGC
GGGAGGCACAGCAGACAGTACTTAGATAGCTTCTCGGCAGAAGGGTGGGAAAACTTGACC
AAGTCAAGAGAAGCTTCAAGTGGAGGCTCAGAGATGGCCCAGTCTGAGTGTTGTGGAATC
CTCAAAGCCCAGACTGTGCTCACGCAGTGTGGCGTGGGCCTGTCAAGGAAGGCCTGGTTC
AGGGGAGATAAATGTACGAACCAAGCAGAATTCATAAGCCTAACAGCATCCTCCTGGTAG
GTGAAGGGTGGGTAGTGAGCGAGGAGGGTGTGGTAGCACAGGAGAGTGGAGACTAGACTG
CAGCACCGTGGGAACTTGGCTAGAGCCATTCTCTGCAGCTGTGGCTAGCCCATCTGGTCT
CAGTGTTCTCTGGGGAAACACCAACACCAAGAAGGATGACTGTTCTCCCGTTCTCCCTTT
CAGCTCGCACGAGCCACTGTGCGTGATCCCAAGACAGGTGTCCTCACTGTTGCTAGCTAC
AGAGTTTCCAAAAGGTGAGCAGTGGGGTGGGGTGGGGCGGGGTAGCTGGTCAAGCCCGAC
TCTGGAGCTTCCGGGTAAGGACGCAGGAGCATGGTGACGCCAGTGTATCCAGCCTCCGCA
GCACCCCCTCGCTCTCTAGCATTTACCCTGTGTTGCCCATTAGAGCTGGCCTTGACTGGG
CTGAGGACGTCATCTAAGCCTGCCCGTGCCTTTCATCTTTGCTCTTTTGCCCAGCTCCTG
GCTAGAGGAAGACGATGACCCTGTTGTGGCCCGAGTCAACCGCAGGATGCAGCACATCAC
AGGGCTGACGGTGAAGACTGCAGAGCTATTGCAGGTGGGCTGGTCCTGGGGACCACAGGC
CTTGGGAGGGGTTCTGCTGGGCGAGGTGGTTTCCCAAGGTGCTCGGGCTGTGTGAGAAGG
CTCACCTTCTCCGttagttcttttcctaattagaggacctgacagaagccgactgatgga
ggagaagtccgcttcagctcacagttttggtctaccatggggaggcttggaagtaggagc
ttacaacatagcttgttcgcatcttgctgaatcagaaaccagagggCTGGCCAGAACCAA
CAGTAGACACAGCCTTCTTGGCCCATACCTATGGTCCACTTCTGCTACCCACGTCCCAGA
TTCCAGCCTCCCCAAACAGTACCACCAGCAGGGGAACATatgagccttgagttcacattc
gcagcatctgcacagaaagccgagcgtggctaagcgttttgctgtcacctcagctgccat
ggagaatactgacaggggacttactggatgacagcttcccttcaggttcatcgtgtcgag
gatggagggtggaggatgatagagtgggcatgtggcatccttctctggcctctcatgcac
acggatgtgtgcacaCGCCACcatatccatataccacatgcatacagtacacacacgcgc
gcgcacacacacatacacaGCTTGGGGCTTGTTCTCAGGCTTAGGGAGATGCTATCTGTG
GAGATTTGGGCCGCTCTGGGGCTGTTCAGACTGATGACAGACGTGATGTCCTAATCCCTC
TCCAGGTCGCAAACTACGGAATGGGGGGACAGTACGAACCACACTTTGACTTCTCGAGGG
TAAGGCTCTAATGGTCTTTGGAGGGCTCTTCTCTGGCTGGTTTGAGAAGGTTGGAGCTTC
TAGAAACATTTCAGCTCCCACGGCATCCCTCCGCCACCTACCAGGTGAAAGGGAAAACCT
CTTTGCTGCCGGCAAAGCATCCGCAGAGCCCAGCAGAGCCTGGTTGTATCCTGCTGCTGT
GCGGGTGTTTGGCTTGATAATAAAGCCACAGACCTCTCTAGGTCCCTGCGAAAATTTTTC
TTGCCTCTTCCCCCTCCCCGTTGTTGTGTTCTGGCCGGGGATCCCTTTGTCATCCTGTCC
CATTCCTGGCTTTTCAAGGGAAGGCATACTTATTACCTTCCCCTGTCCCTTGGTCCCAGT
CCTCTGGGTGTCGGGTAAGTTAGTTGCAAACTTGGATAAAAGTTGTTGTCTGTTGCAGCG
ACCCTTTGACAGCGGCCTCAAAACGGAGGGCAATAGGTTAGCGACGTTTCTTAACTATGT
AAGTACTGGGCCGGGCACTTCTGTTCACTCTCACTTAATTTTATAGAGCGATGAGCGAGA
TGCTTTCAAGCGTTTAGGGACTGGGAACCGTGTGGCCACATTTCTAAACTACGTGAGTAT
GATGCATGTCCCTGATGGGCCCCGTGGAGACCCTGGGGCCACAGGGCTCCTGCATCCCAC
CCCATCGGGGCTCAGCATCAGCCGCTGCATAGTGGATCCTCGGGTCCCTTCTCGCCTAGA
GTAGAGATGGTTGGCTTTGGTTCCCAGCGGTGTGCTTGCCTTTCTCCTGCTCCCTGGCTC
CCCGCCCCTAACATTTTTATTTTATTATTAttttttagctgtggtaaaatatacataaca
taaaaattaccatcgtaacaattttatggtgtgctcttggcgatacttattaaacccatc
cctgatgtggaccgtttggcatctgttaccataactcttctcgcctcataaaatggaaac
tctgtttctgttgagtatttcctgagtttccaccatcaccaccaccaccatcctgctttt
ggagaccacataaacctcatccaagtggactcctggaattgtctgcacatgtcactgact
ggttcccttagcccactctccctaacagatgtctgtgttgtaacTGGTTCTGCTTCCTTT
GGATGGACACAGTGCTACTCTGAGCTTTGGGGATGAGAGCCGAGGTGGGCTCTGTCCTGG
TGGTGGAGTGCACAGGAAGCAGGGAGGGGCTTTTAAAAGATAACCGCCTCTGTTTCCTCA
AAGCATGATTGGCAGCTTCCCTCCTGCTGCCTGGCCCATTTACAGGCTGTCAGTTTACCT
TTCCCGGCTGGAATAGCCCACTCTGAGGAAGCGTAGTCAAGGGACTGAGAAAGAAAGCTT
ATTTATCCTCTAAGTTTCAATCATGTGCTAGAGGTCTGTTCTGCACACACACTGCTGAGC
AGGTCCCATTGTAACCCCTGAGATCTGACATGGGAGACTCACTGGAAGCATGGGAGAGAG
TGTTACTTGGTTACCATGGAGACAAACACTGAAGAGTTTGCCCAGGCATGGGGTTTAGTA
AAGGCCTCATTTAGGAAATAGCATGTCAGTTATGACTCGAAAGTTGAAAAAAAAAAAAAG
AAAGTTGAATGGAAATTTGTGGAACATTTTTTTTTTTGGCAAAGAGGAGTGTGTGGGGGC
CTGGAGGAGAAAGTGTCTGAGATGCTGGGAAACAGACAAAGGTTAGTGTATCTGGAGACA
GAGGCAAGTGTATCTGACTTGGAGACTCTGGATTGGAACCCCAGTGCTGGGGAAGCCACT
GGGTCTTTTCATCTTTCTTATCAGGAGTCCGCTGAGTGCCTGCCTCTTCAGTTAGACTGC
TGTGTGTCATACTGGGAAATTTCTTAGCTCTAGGGGTCCCCCCTTTTTTTTTCTTAGCTT
TTTATTACCTTATAGGCTATTTTTATTATCGCATAACCaaacaaaacaaacaaaaaacaa
aaaaaaaaacgaaaacaaaccaaaaccaaaagaaaacaaaaaACACTTCAAGTAAAAGTG
TAATTTAGTTTTTAGTCTTACCACAGGGGAGGCAGAATGGCATTCTGGGAAGATGAAGGT
ATGATTAGAACAGCTAAGGCCAGAAAAAATGGCCACACGGGGAAAAGGGTGCTCTTGAAG
TTGGAAGTCACGGGGAACTCCTGTGTGCGGAGTAGTGTACTGAGTACAGTGGCTTAGGCA
AGGCCCAGGCTCTGGGTGAGGGCTCAAGATGGGGTCAAGGGAGGCATTTATTttccttcc
ttccttccttccttccttccttccttccttccttccttccttccttccATGTGtttatag
tgtatgagtgtttgcctgctcacgtgtgtatatgtattgcatgtatcacatgcatgcatg
gtgcccacaggccagaagaggacactggatccttggaattggagttagagatggtcgtga
gcatccatgagtgctcttaccctgggttgtgtgtaagagcagcaagtgctcttaaccgcc
gagccatctctctagcTGAAGATAGTCATTTTCTAAATCGGCTTGGATTGCTCCCATTCA
AGGACAGCCTGAATGTGGGACTTCTGGGGGCTTTAGCACTTGGCTATCCAGCCATAAAGG
CTGTCCTGATGAACCGCACTGATCCAGTGTCGTGTGGGAAGTCTTTCTTGACTGAAGCTA
GCCGTAGAGCAGAGCCTCCAGGCCATGCTCCTCGGGCTTGCACTGCCATCCTCAGCTAGA
GGGGCCAAGCTCTTTGCCTTATGTTCCCAGATGAGTGATGTTGAAGCTGGTGGCGCCACT
GTCTTCCCCGACTTGGGAGCTGCGATTTGGCCCAAGAAGGTGAGTGTGACCTGGTCCTTG
TCCCCCCAGTGCCACTGACTGTCAATGTGATGTACCTTAATCCCTTCCCACCTGCACCCT
GAACTGTCCCAACTTCTAACTAGGGAGAAGGGATGGTGAGGAAGACCCTTCAGGGTAGGT
GGGTCCCTAAGCTTCCTTCCTTTTGAAGGATTGGTTCTTTTTAGGAAACTTCCATTTCCA
GAGTCCTAGAGCCCCATCTCCCAAACCCAGGAAAGGAGGGGCTCTAGAATCTTGGAGCAG
CTCCTTGTGCCTGATCTTTAGGATGTGCTGACAGCTCATCTCTTTCCCAGGGCACGGCTG
TATTTTGGTATAACCTTCTTCGGAGCGGGGAAGGCGATTATCGAACGAGGCACGCGGCCT
GCCCTGTGCTTGTGGGCTGCAAGTGGGGTGAGTGGCTTGAGGGGTAGCGTTGACGGTGCC
TCAGCCTGGCGGTGGATGGTTGGCCTTAGGTGCAGAGGTAGAGACAACAGCTAACTGCTT
TCAGTTCTGTACATCGTAAAAGGTTTTCTCTGCTGTGTGTACACCCAGCCAGAGCTGCCA
CAGCTGGCTGCCAGCACTCAGCGATGCTCAGAGAGCCGAGGAAGCTTGGACTGCGTAAGC
ACCATAGGCCCAGCATGGCCTTCCAGAGGAGTGGGCTCTGGCAAGGGTTTCAGTGGAGCA
TAGAGAGAGTTGGAAGTACAGAGGAGACAAGGTGTCTTTCCAAGGCAAGCAAGACACTTG
TGGCTGCAACTAGCATTTTAGGTCACAGGCTGGGGAGACTGGCTGTCCTTGTTACTTGAA
GAAGGAGAGGTCTGAGATGAGACTGGAGGCCAGGACCAGACCAGACAGGATGAACTTTAG
CCTCATCCTTGAAAGAGCTGGGGAGAGCTTTTAGAAAAGGCATTGGCCTAGAATGTGACA
GGAAGGGACTACATGCATTTACAAACCCTTGGAGTTTAGGGGATAAGTAGTGATTGGCTC
ACAGAAAAGGTAAAATAAACAAACAAAAATGTGGTAGTTGCTGATTTGGGGAGGAGAAAG
TACAGTGTAGGTCTAATCTACTAGCCGTTGAAGGCACTGATAAGTCACGCATAAGCGCTG
CGTGTTAATTTTAACTAAAGTTTGTCATTTCGCTATATATGCTACTAGTCATAAGTCTTC
TAGACAGTTGGTTTAGTTAATCATGGGTATTAAATTGTACTTTGAAATCTCTGACTTCAA
GTAATGCAGTACTTTAAAAAATCGTGTGTAggttggggatttagctcagtggtagagcgc
ctgcctaacaagcgcaaggccctgggttcggtccccagcttcgaaaaaaaaaaaaaaaag
aaaaAAAATTGTTAAAAAATCgtgtgtgtgtgtgtgtgtgtgtgtgtgtgtgtgtgtgtg
tgtgtatgtgtgtatgtgtatgtgttgtgtgtacgtgtgtACAAGCTccatggcacattc
gtaaaggtcagaggacattttgaaagaattgcttccttccttccatgatgtgggctctgg
gggtttaggctcagactgaggcttgTAACAGGAGCCACGTCATGTGCCCTGTTACCTTTG
CATTCCTCAGGAGAGAGCCCACGGTTGAGGAACAGTCAACGTCCATGCCTGTGACGTGGC
AGGGACAGTGGTTCAGCTGGGGTGCCCACAGCACTAAGATTCTGTCTTGTGGCTCACAGG
GCCCGAGGCTCATGCCAACCCCTGCCCAGTGCTGATAGTTCCCCTCCTCACCTCTCAGTC
TCTGCTTGTCCCTGTCCCTGCTTCTTGAGGTCTTTCACACTTAACCACATTGGCTCCTGC
CTTTGAGGACAGCACTTGAGCAGCTTGAGGCCTAAGGCCGTGTAGCGCTGGAGTGTTACC
CGCAGAGCTCGGGGCAGTGGTCTTCATGGAGGAAGCACTCATTTTGGCTACTGAACCGAT
CACGTACTTGCTTTCTGTTCACAGTCTCCAATAAGTGGTTCCATGAGCGAGGACAGGAGT
TCTTGAGGCCTTGTGGGACAACGGAAGTCGATTGACGTCCTTTTCTGCTCTGCCCCTCCC
TGTCCCACAGTCCAAATCATCTTCAAGTTCAGTGTGACAGCTTCCTTTGTATGTCCCAGC
TCCTGTCAAGCAGGCCATTGGGGGAGCCAGTGTTTGTCTGAATTGAGAGAGTGTGTCCTG
AGCCGAGTCCTGGGTGACCTGGGCCGCAGGCTCTGGCCAGCCTATGCCTGCCCTGGCTCC
CAGGGTAGTCTTGTCATGGCTGTAGTAGAGCCAGACTGTAGCACCCAGCACGGTGCCTTT
GTACCTCAGATATTTCAGGTGGACGATGTTTCAGTGAAACCAAAGTTCTGACACTGTTTA
CATGTTTGTTTTCTATGACATTTCTATTTGTTGTGGCTTTAACCAAaaaataaaataaaa
caaaacaaaacaaaataaaatGTTCCTGCCAGAAGCCTTAAAGAGCTTTACTTCGGAGTG
TTTTGGTTCTGTCGTTATTCTTGTTT
