# Supplementary material for: Reference based annotation with GeneMapper
Source: Genome Biol. 2006 Apr 5;7(4):R29. doi: 10.1186/gb-2006-7-4-r29 (PMC1557983; doi:10.1186/gb-2006-7-4-r29)
Supplement: Additional data file 2 — A gunzipped tar file containing the data set of orthologous genes in five vertebrates (human, chimpanzee, mouse, rat and chicken) that was used to compare pair-wise and multiple species GeneMapper [file gb-2006-7-4-r29-S2.tgz › 5verts/orth114/mm34.fa]

>NM_008248
TTTCCTCCGCCCATTTCGTTCCCTCGCTCGCCGCACGCCGGCGCCAGTGCGCACGCGCAG
GCCCACCGGGCGCGAGCCGGCAGTCTCCGCGCGCTCCCGCGGTTCCTCTCCCCACTGTGG
CCGCGGCGCGGGAAGGACAGTGAGCGGCCGCGATGGCTGACGAGATTGCCAAGGCTCAAG
TGGCCCAGCCCGGCGGCGACACGATCTTCGGCAAGATCATCCGCAAAGAAATCCCCGCCA
AGATCATCTTCGAGGACGACCGGGTAGGCTTGCCGCTTGCCCGGCGACACGCCGGCGTTC
CCTGAGGAGCCGCGGGCCTGAGGCGACGCGCGGCCCGGCTGGCCTGGCCCTGCGCCCGCG
TGGCCCTGCGGCGCGTGCCTGCGCTCGGGTTACGCGTTATCGGCCGCTCGGCCCGCCGCG
TGTCGCGGCCCTGGTGAGGTGATGCGGGCGGAGGCCCCGGGAGGTGACGCCCGCCCGGGC
CCCCTGTAAAGTGCAGACCCGTGGGGTGACGCCCACCGGGGCCCGCGGCCGCCACCCACC
ACGCGGGTGTCAATCTGGCCTTCGGGAAACCGGATCCTGCCCCCGGCGCAATCTCCGCGA
TCTCCCGCGCGCAGCGGTCCCCGCACTGCGAGGTGACCGGGGATTCGAGATCCTTATGCT
CCCTGTCCCCTGCTCCGGCTGCAGACGTTGCCTCTGGGGACTGGAATTAGCCCTTCAAGC
TTTTTAAAAAAATACTGCTTTAGGGTGTTTTGTttgttttattttaatagatcggcttca
ctactctaggcaggccatgaacttgctgactaactaactggggcggaccttgaacccttg
atcccccgcctccaccacccatatgctaaggattgcaggcagcccacacccTGCTGATCG
GAGAAAACATTTATGGTGCAAGATCCAAAGTTGTATTTTTTCCCCTCCTTGATAGATGAA
ATCTCAGTCGATAGTGAAGACCAATTTTGTAAATTATTCCCTAGACAGTTCTGTTTATGG
CTTTCAGTCTCACATAAAGCAGGGTGGGAGCTTGGCCCATTGACCAAAAGGTTTTATACG
GGTTTGTTCAGTTCACTTTAAGAAACATGCAATATGAGAAAGCATTAATGCTACTGGTAA
TGTTCACATAGACTTGAAATAGTACTCCAAATTTCATTGGGTTCTTGAGGTGAGTTTTAT
TTAAATTGCCTGTATTTGTCACTAGTCTTAGAAAAAGGCCCATTTCATTTACAAAGTTTG
CAAGTCTTTTAGTGTGTTCTGTAATCCCAGTCCCACCATCCATAAGACTGGCCAGCCTGT
ATTATGGAATAAGACCCTAACTCAAAAACAAAGCAAAACAGAACACTTGCAAAGAAAGAA
AGAAAAAGCTTTAAACACAAAACCAGCATCCTGTGGTTCTTGCACTTGGAAGGTGGAGGG
AAGAGAATCAGTTTAAGTCCAACCTGGCCTATATGGAGACCCCACATTAAAAAACAAAAC
AAACAAAAGAGAACCATTGTTTGCAGTTGTTTTGATAAATGGTCTTTGAAATAATGATTG
AACTTGAGTATTACTGGCTGAGACATTCTAAATGACACAGCATTTTATAGAGTATACCAA
GTAAAATTACTCCCTAGACAGGTAAGTATGGCTGGGTCCTGTTAGGAAGAGAGCATGAGA
TATAAAACACCCATACAAGGCGGTACCTGCACAGGAAAACAGAACAAAACAGGAAGTTGC
AATCAGGACTTCGATCTGGAAAAGGTGGGAGGGGAAGGGAATCAGGTTTGTTTCCAAAAT
TATAAAGATGgaggcagaggagatggttcagtggctaagagtacttattctgaaagcttg
aggacctgagttcaaatcccagcacccatgtttaagctgggcttagctgcatgtgcctgt
gactctagcagtttggtgacaaagtagtggagcctgctggcagctggctagtcagcctag
gcaaaCATTTAGTTCAATGAGAACTTAAGGCAATAAGGTCCACAGCAATACAAGATGTTT
CCATGCATAGGTTGCTCATCCATACATTCATGTGTGTGGATCACACACATGCACGTACAC
AAAAAGTGAGAGAAATTATTAACACAGGAAGAATTAGATTTTTCAAGTTGAGGAATATAT
AGTGTTTAAATTAAACAACAGTTGGGGTTAACAGAggggctggagagatgactcagtggt
taagacccgtgtttgattcctagtacccacatctggttgctctggactgactgtcgtctg
cagttcagggaatccagcttcctcttctggcctccatgggcagacactcagtgtgaatat
ggtgcacatccatacatgcaggcagaaAAAGAAATAATCTTACAGAATAAAGagctgggt
ggtggtggcacatctagcactcaggcagagataggacagtctctgagttggaggccagcc
tggtcttcagagtgagtttcaggacagacagggctacacagagaaaccctgccttgaaaa
aagaaGGAAAATAATTAACTTTTTAAAAAAATGAGAGAGGGGGAGAGAGAATACAAGAGA
ATTATTGCACGGGGACTATCTATGGACAGTGTGGTTTGAGCCAGAGGACTTGAATGAGAT
CAGCCTGTTAAGGCTGATGGGACTAAATTTTCCTCATCCATtgtttcagtaactgctttg
ttgctgtgaagagacattaagggaactcttacaaaagaaaactttCTTTTTTTTTTtttt
tttttttcaagacagggtttctccatgtagccctggctgtcttatgtcttagaacttact
ttgcagaccaggctggcctctgcctgcctctgccttctaagtgctgggactaaaggcatg
cgccaccactgcccAATTCttttgatttttttcaagaaaggatctgtgtagtcctggctt
gtcctagaacacacactatattaggctggcatccagctcacaagagattcactgcctctg
cttccgaagtgctggggctaaaaggtgtgtaccaccactgcTACCACCCAGCtaaaagaa
aacctttgagaacttgcttacagttttagaggtgtagtccattcctatggtgagaagcat
gggggtgtggggggagaGAAAGAGCTATCGTGAGCATGcttgatgactaagcattcaagt
gtacaggcctgtgagaactattAAGGCACAGATGCAGTGTCACTGTCTCAGAATGGCTGT
CCTTAATCACCCAGTCCAAACCATACTCCTCTGTGATGATTGCCCCTCTCACCCTTTCAT
AATGTGTGTGACCACTAAGAATCACATCTCTGCTTAGGCTCCATCCTAAGACTAAGTTAC
GTGCAAAGGATTGTGAGGCCATGTACATTATGTACACATCTGTTTCCTTAGCGACTGTTT
GGTGCCTCCCATTCAAACTGCTTGACAGAGAGTGTTTTAGCCTAGCAGGTGATATACTAA
AGCTTCTATTGTTTTGTTTTTTTTCCCTAGTGTCTTGCTTTTCATGACATTTCCCCTCAA
GCACCAACACACTTTCTGGTGATACCCAAGAAGCATATATCCCAGATTTCTGTAGCAGAT
GATGATGATGAAAGTGTAAGTAAATTTCTAACATTACACTttttgtttgtttgttttctc
tatgtatccctggctgtcctggaatttcctatgtggaccaggctggcctggaactcaatg
gagactggcctgtctccatctcctgagtgttgggattaaaggcatgctccaccgccccca
gctTGATTGCTTGTTATTTAGTGGTCAGCAGTGTACATTTTCTGTGTTTATGATTTTTTT
TTCTTTTGCAGCTTCTAGGACATTTAATGATTGTTGGCAAGAAATGTGCTGCAGATCTGG
GCCTGAAGCGCGGGTACCGGATGGTGGTGAATGAAGGTGCAGACGGGGGACAGTCTGTCT
ATCACATTCACCTCCATGTCCTTGGGGGTCGGCAGATGAACTGGCCTCCTGGTTAAAGCA
GGTTGGGGATAAAGTGTCCTTCTCTAGATAGTTGGCAAGCTCCAGTAAGATAAATGGCAC
ACGTAGTTTTGCCTGTATATGGAGAAATTGAAGAGATCATTTAAAATTCTGTGCCTAATA
AAAGACATTGTTGCACGTCTATGAGTGGATTTGTTACTCTGGAATCTGTGTGGTGGAATG
CTGAGGGTAGGGAATGCATAGAGGTTCTCAGCAGACTCAGGGCCACAGAAAGCCAGGCA
