# Supplementary material for: Reference based annotation with GeneMapper
Source: Genome Biol. 2006 Apr 5;7(4):R29. doi: 10.1186/gb-2006-7-4-r29 (PMC1557983; doi:10.1186/gb-2006-7-4-r29)
Supplement: Additional data file 2 — A gunzipped tar file containing the data set of orthologous genes in five vertebrates (human, chimpanzee, mouse, rat and chicken) that was used to compare pair-wise and multiple species GeneMapper [file gb-2006-7-4-r29-S2.tgz › 5verts/orth114/gg1.fa]

>NM_204689
ATTCAACCAATGGCGAATAGGGACGGGGGGGCGGTGCTCTGCTGGGCCAATGAACTCCGC
GAGGGGCGGGGCTGCGGTAGAGAGAAAGTGCGGTGGCCGCCGTCTGCGGGTGCCTTGCGA
TACGTCGGCATGGCTGACGAGATCCGCAAGGCGCAGGCCGCGCGCCCTGGTGGGGACACC
ATCTTCGGGAAGATTATCCGCAAGGAGATTCCCGCCAACATAATCTACGAGGACGAGCAG
GTGCGGGCAGGGCGCTCCCTGCTTGCAACCACTCCTGGCTTTGGGGCGGGCGGGACGGAG
TCTCCAGACGTCGGCAGGCTCCGCTGTACGGCCACGGCCTAGCGGTATTTGGCGCCCGGT
CCCGCCGTGTCGGCGGCCCGTGTGCCGCGTTGAAGCTTTCCGGCGCTGCAGCCTTGTTGC
TCGTGAGCGGGATTCCCGTGGTCGGTGTGCGCGGGTCCGGGTGCGCCGCCTCGCAGCGCC
ATGGAGCGTGTGGGGCTATGCCACCTAGGGTCTGTTACGGACCTCTGGGCTGCGCCATTA
GAGTAGGGAATCAGGGAACGTTTTAGCTGCTGATTCTGTTGGTAGAAGTCTGGAAGCAGC
CATCCCATGATTGGGGATCTGCGGTCAGAGGCATGGCCGCTGGTGCATTGCAGTGTACAG
GAACTCAGTGGGCTGGTTCGGATGTGAAAGCAGGTGTTAACTGCAAGGTGTTAGCTTTAA
CTTAGCATTTAGCGTAAGTTTTTTTTTTTTTTGGCTTAAGTACGGTACGATAGGTGGGTG
TCTCTTGAAGTAAGGATTTACTTGGAGTGTAGACTACGGAATACATCTCTGTGCTTTATA
TTGTGATTAACCATGACGGGTAGCCTGAAACAATGTTTTAACAAATCGTAGTAATGTTGT
AGCTGTTGTATACTTTCAAGAGAGGTTTCCCTGGTTTCAGAGTATCACGATACTGTGCCT
TTATGTCAGAGTGCCTATGCATCCTTTGTGTACCAAGGGAAAGCTGCGTGAGATTTCCCC
TCAGCTGTCCTGGCAGCAGCCTTAGAATTGATTGATTGAGAAGCAATTGGCCGCCTGATT
AATCTTGACAGTAGATAGGTGGCTCTGACAGCTGCCAATACTGAATATTCTTTGGAATAG
TGATTAACTGCACTGTCTTGGTTGATTTTACCTGAAACTATGTTTCTAGAGTTTAGTTGT
TTTTGTAGAGAGTAATCTTCAATTCATTTCATTAACTGCACTGAAGATGTGTTTAGAGAT
TAAAGTGAGGTAATACTGATATAGGGAAGACTTTGCATCATAAATAGGCATGCAGAGAAA
AAGGTAATAAAAAGTACAAAGTCTCCATAGAGTTAAACCTTATCACTGTACTTTTAGTTG
TGTCAAAAATAAAAACAGCACTTGTGAAGATGATGGTTTCCTGTGTGGCCTCAGGTTTTC
TTTTCTGATTGTTAACTACTACTTCTGCTACATATTCTATAGAAAATTAGTTGTTGCTGG
ACTTTGGCTCATTAAATTACTTGAATTAGTTTATGCATATGCACTCCACTGCGGAGCCAT
GAAAAAATCATTTAGGAAAAAACGAGTACAATGTTTATGTAATTATGTACAAATTAGTGT
TAGTCATTGTTTAGTCTTTGTTTACCACTCTATTAGGGAGAAACAAGCTTTTCACCAACA
AATTTAAAACTGGTCTTCTTCATAAAGGCAGTTTAAGGTAAGATGGTTTGGAGAATAAAG
TAATACATTATAAAGCTGACGCTTGACAATGACTTCAGTTGCTGCAGGAGAACTAGAAAA
GCCATAGATCTGGAGTTGCATAGGAATTTCCTTGTTGGTTAACAAATAAATGAAACCTCT
AGGAAAGACACATTTTGAGGAATCTTACTACTATTAGTTTTGCTGTGAAGTGGATGAGTA
AGTCAGAGATGGCCTCTTGCTACCAGTAGCTGTGTGCAAACACAGTCTGGGCTTCCGAAG
ACTGTGGTAGCTGCAGTACCAAAATCTGATTCTCTTGTCAGTTATTTGCACAAACAGGCG
TAAGCATCCTTTCCTTTCTCTTTCTCCACCTACTGGGCTTTCCTAATTTAAAGGAAACAA
GGATACCCTTGTTATCTTGCATCCTACTTCTGGAGTTAAATGTCTGTGTTGAGGCTTATT
TGATCTGTCTAAGGAGGTACTGTGCGGTTTCAGAACAAATTTTGATACTTGTGTAAAATA
AGGTAGGGGTAAACTACCTACCATGCATAACTGTTCATATTTCAAATGTGATCCTTTTTC
TCAGGCTGAAAATATCTGAAGTAGCAACCTTAACACACTATTTTAAATAGTCTTTCTCTG
AAATACTTGGTGTTACTGAGAACAGGAAAAGTAATATGGCTTCAACTGCATAGCTGCCTT
GCTGtcacggtattgtaggatttggaagggacctctggagactgtctagttcaactcatt
cacaagagcaggttccctaTTTCTGACCAAGGCAATACTTAGACATTTTTTCAGTATGGT
TGGCAACTGTTTGCTCTTTTCTTATTGAACAGAGCAAAATAAGAGTAAAAATGAGAGTAA
ATGTACCTTCTATACGTATGTATGTCATCAGCTCTCCTAGTAGTTATACATGTTTGGAAA
GGAAAAATTATGAAGTCAGTTGCTTGTTAACTTGCTGAGAAGACTACAGCTCTTAAATAA
CATGAAAAAAAAATCATTCTCCATTCACACCAGTAGGTAGGTGCTTTGTGTGTATAAATA
ATAAATCTGAGTAATATATCACTCAAGAAAGAAACATCTCTGGTTATGTTTAGAGTATCT
GATAATCTGCGTAAGTGCATATGTCGTGAAGCATACTGATTTCCTTAAATTCTTACCTTT
CTCTGAAGCAAGTTTACTTTTTACCTGTTTGTTCTTTCTCCAGTGCCTTGCGTTCCATGA
TATCTCACCCCAAGCTCCAACGCATTTTCTAGTGATTCCTAAGAAGCCAATTGTCAGGTT
ATCTGAAGCAGAAGATTCTGATGAATCTGTAAGTACTGTAGAAGCTTTCTGTACACTAAA
CTACTTCTAAATACTTCATAATTTATTTTTCTCTCCCCTTTTTTTCGTGACATTATAAAA
AGATAAAGTGGTTTTCTGATGCTGTAGTCATTTTTTTCTAGTTTAGAATGGGAGTGGAAC
ACAGCTTTTCCAGCAGAGGTAGTGATATAAATCTAAACAAATTTCTGGGTATGTATTTGC
AGTGCAGAATGCATTGTTGTTTTGCAGTACAGTCTGATGCATGTCTAAACTCTAGTTCAT
GGTAAGTAGTACTTCATAGGGAGAGTATATAGAGTAGTACTTCTAATGTGGAGAACAGAG
GTTGAAGAAAGGGAGATTCAGCTGTGAATTTCTGAACAGTTCATTTTTTAGCTAAAACCA
TTAAAGGTTTGCAAGGTGCAGTTTCTTTTTCTCTTTAATTACCTGTGTTGCCTGCAGAAG
TTACCAGGCCTGTAACTGTGATGCAAGTATAGCTTCTCTGATACTTTGTAGTTTGTTACT
GTTTAGCTTGAAAAAATCCCATAGCTTGCTCTTTCTCCCTGTATTATGCAGTCATATAAA
AGCATTTTGTAGCTTTGCTTTATAGCTTTGCTTGAAAAACATCAGTTGCAGACAAATGGC
AAGTTGAAGAGCTGTGGCTGGATTTCTTAGAATTAACTAACTGACCTCTGAGTAGTTATC
TGCTCTCATTCTTCCCTTCTTGCCCTCTCCCCTCTTTTTCTCCTCCAGCTTCTGGGGCAT
TTAATGATTGTTGGCAAGAAGTGTGCTGCTAACCTGGGCCTGACCAATGGATTCCGGATG
GTTTTGAATGAAGGGCCTGAGGGTGGGCAGTCTGTCTATCATGTACATCTCCATATTCTG
GGAGGTCGTCAGTTGGGCTGGCCTCCTGGCTAAGATTTTTGCACCACAAGAGATGCTGCA
TGTGTACAAATCACTAGCAAATAGATTTGTTTCCCATCAACTTAGCCACTGTTAATGTAA
ATTGTTCTTGGATATGTGTCTTTGGAGGGCAATAAATGCTCTGAACAGCACTTGCACAAT
AAAGATACAGCATGTGGGAATGATCTGTCTCATGTGTCTTACTGATGGTATTGGTTCTGT
AAGATAAAATATTGTGTCTGGGATGTGTTTGGCTCTACTATTAATGGTGCTCTATTG
