# Supplementary material for: Reference based annotation with GeneMapper
Source: Genome Biol. 2006 Apr 5;7(4):R29. doi: 10.1186/gb-2006-7-4-r29 (PMC1557983; doi:10.1186/gb-2006-7-4-r29)
Supplement: Additional data file 2 — A gunzipped tar file containing the data set of orthologous genes in five vertebrates (human, chimpanzee, mouse, rat and chicken) that was used to compare pair-wise and multiple species GeneMapper [file gb-2006-7-4-r29-S2.tgz › 5verts/orth114/hs34.fa]

>NM_005340
AGGAATCTCCTTGGAGCTCAAGACCAGGAACTTCCCCAAGCCGGAGGTCCCTGAGGCGCT
CTAGCGCGCTGGCCGCACTCGCAGCCCAGGTCGCCAGTGCGCACGCGCAAGATTAGGTGG
GGCGCCAGAGCCGGGGCACCTGCGCAGGCTTGGCTGCGCCCTCTCGCGCCGCACGCTCTG
CGGGTTCCTCCCTTCTTCCGAGCCTCTCCTCTGGCCGCCGCGCGGGAGAGAGGCCGAGAT
GGCAGATGAGATTGCCAAGGCTCAGGTCGCTCGGCCTGGTGGCGACACGATCTTTGGGAA
GATCATCCGCAAGGAAATACCAGCCAAAATCATTTTTGAGGATGACCGGGTAGGTACTGG
GCACCACCTCTCTCGCCTGCTGAGGTGGGTATCGTCCGCGGATCCTCGGGTTTCTCGCGG
AGGGAGAGGAGGGGTCGCGAGTGTAGCGGCGACGGGAGGGGACCTGGCTGCCCTGGTCCA
GCGGGCCCCCAGCCAGCGGACAGGGCCCGGGCACTCCGAGGCGGCCTGCCGGCGCGTGCC
GGCGCTCCGGTTACTCGTTATCTgccccgggcgcgggccaggccgccgggcgcccTGAGT
GCCGCACCGCGGGGCCTGGGCGCGTGTCGGGGCGCACTGGGGCCCCCGCGTGGAAGCCCG
CCGGTTCCCCGGCTGCCTCGGACCTTGCCTGTATCAGGAATCTCGAAATCTCGCCAGCGC
TCTGCCTGACAGAGAGAAACCCGATCGCGCCCTGACTCAGGCCCAATCTCCGCGATCTCC
CGCGCACAGCCGGCCTGCCAGGGCCCGGCGTTCCTGGGCGCTGCTCAGCAAGGCATTGTG
CTCGAGGGCCCCAGGGGCGCTGGGAGGTGCGCGGGCCGTCTGGGCCTGCCGGCTTCCTCC
GCGGGGTGCGGCTTGccaccctcacccctacccctatccctatctccaccccAAGGCCTA
CCCTGGGCTAGCGAGGCGATCTCCTGAGATAAGAAGTGGGCCCGCGTCTGGGATTTGCTT
TCCGTTGACCTCTCCCGCTGAACATTTTGGACTTACAAACAGCTGAATGATTCTTTTTGT
ATTCAACAGGAAGTAATTTTATGCCAAGAGACTAAGACTGTAGTTTTTGTTGACTTCTTG
TAGGTGAAATCCCAGTTGATGTGACTTTGAGATATCTTGTGTAAATTATTTAGTGGCCAG
TTGTATTTTTGGGATTGGATCTCAGATAAAGCTGGGCAGATTGGCTGATTTAGATAGAAC
AAATTTTGTAAACAGTTTTGTTAAATTTAGGAAATATAAAATCTAAGAAAAACATTTATT
CTACTAATGTCGGTTAGATTCAAAACGTTATCAAAAATTTAATTAGGTTCCTCTAGGTAA
ATTAAAAAAAAAAATACTTTGTCTCTACTCAGGGGAAATTCTTTGGTTTTAGAAAAAATA
TTTCTTTTTAAAGTTCGCAGTTGCCTTTGAGAAATGGTTCTTGAAAAATTTACATTTGAA
CCACCGAAGTCCAACTGTAGAACGGCAGGAAGCATTCTAAATGAATCAGCATTTTGTAGG
GAGTACCCAGTAGAATTACTCCTGAGACAAATAAGTGTGGATGGGTTTTATTAAAACAGC
TTTCACTTCAGCAGTGAGCAAGAGATTCGAAAATATTCATGTCATATGTGTATTTACAGA
CACTGTTTTAAATAATTAGTCTAAATGCTAAAGAATATCATATATATACTCTTCAGCTTT
ACACAAAAGGATAGGTATATTTCTTAAATAGTTGAGTAAAGTGAGAATAGATATTAATCA
AGTATCAGACAAATATGTAGTTACAAAACTGATTGCTATCATAAAGAAAAAAAAAAAACC
AGGAAATTGCACAACTAGGACTCTGACCTGGGAGTAATGGGACGGGGAGGGCAATCAGAG
GTTTTTTTCTGTTTTTTCTTTTTTCTCCCAGAAATCATGTATGTGCTGGGAATGGAATGG
CGGAATGACTAGCAGTTTAAATTAGACGGAAGTTGGGGTTTGGAGGGGGAGAGGATCATT
GAAAAAGCTCTGAGGGCAGAGAGCTCAGAAGGCCAGTTCCATGTGAAGACCTGCAGGAGA
TCTGGAGAGGCAGGCAAGGATTAGCATGGCCAATTTTTATGcattcattggctcccagtt
taaatgtcactgcctcagagttgttcttaaacacttaatctaaatcaggcttttcctgta
atgatcattcatatttttcctttgtaacatgtatgacctttggtgattatacttttaaag
ttggtcttcccataagacttccatggagtccgggtgcagtagctcacgcctgtaatccca
gcactctgggaggccgaggcaggtggatcacctgaggtcaggagttcgagaccagcctgg
acaacatggtgaaaccccgtctctacaaaaacacaaaaattagctgggcatgatggcacg
tgcctgtaatcccagctacttgggaggccgaggcaagagaatcacttgaacccaggaggc
ggaggttgcagtgagctgagatcatgccattgcactacagcctgggtgacagagtgagat
tccatctcaaaaaaaaaaagacttccatggaaaggaccacggcaccattcgtaatgtgta
cacttctgttttcttagcatctagtgccctccatgtagttactgctcagtaaatacttgt
tgaaATAAGTTTTATCCTACCAATATACTAAAAGTTTGATTTATTTATTTATTTCTCTTT
TCCCTAGTGCCTTGCTTTCCATGACATTTCCCCTCAAGCACCAACACATTTTCTGGTGAT
ACCCAAGAAACATATATCCCAGATTTCTGTGGCAGAAGATGATGATGAAAGTGTAAGTAC
ATTTCTAACATGATTTATTTTCTTGCTTTTTAAATTGTGAGATTAATTTTGTCCTTAAAG
TGCTGTCACATTTTCATCTTCCTAAGGTCATTACTAAGGAAAAACCAGAAAAACCATTAG
GACTTCaactgcccagctgttttccaaagttactgcatcattttgtatcccaccagcaat
gaatgagcgttccagcttctccgtatccttatcaacacttgctattACCttttttttttt
tttttgagacagagtcttgctctgtcgcccaggctgcagtgcagtggcactcggctcact
gcaagctccacctccctggttcacaccattctcctgcctcagcctcccgagtagtgggac
aacaggcgcccgccaccaaggctggctaattttttgtatttttagtagagacggctttca
ccatgttagtcaggatagtttcgatttcctgacctcgtgatccgcccgcctcggcctccc
aaagtgctgggattacacgcgtgagccaccgttcctggcctattatattcttaaagtaag
ctagagaaaaggttattaagaaaatcataaggaagagaaaatatatttactatttattaa
gtcgagtgaatcataaaggtcttcatccctgtcatcttcatgttgagtaggctgaggaag
acgaggggttggtctagctgtagctgtctcaggggtggcagaggcagaagaaaatttgca
tatgagtagacctgcacgggtcaaacccatgttgtgcaagggtcagttgTATTTACTTGG
GGATACCTTTTTAAAGTGAGACATTATTTCTGAAACTTAGAAACTTCAAGGCATTAATTT
TTAATTCAATATATTTGTACAAATCACAGAGTTCAAAGATTAGAGCGAGTACTTAATGGT
AAAATACCGTCTTATATGCAATAACATTAAACCCTCAGAATACAtttttttctttttttt
ttttttttgagacggagtttcgttcttgttgcccaggctggagtgcaatggcacgatctc
ggctcaccgcaacctctgcctcctgggtacaagcgattcccctgccctcctgagtagctg
ggattacaggcatgccatcacgcctggcttatttgtatttttagtagagatggggtttct
ccatgttggtcaggttagtctcgaactcccaacctcacgtgatccacccgcctcagcctt
ccaaagtgctgggattacaggtgtcagccaccacgcccagccCCAGAATACAAATTTTTA
ACATTTAGTATAATTAGACAGTCATGGCATTTTAAGGTCAGAGCTTCTTACTCAAATGCA
GCTCTTTTCTGTAAGGACAATAAAATGTTAATTTTTACTCAGTTAACATTCTAAATTAGT
GTTTTAAGGTCATCTCTTTTACTTAGAAGACAGTTGTTGGCCAGGAAACGTTTACTGAAC
CAGCTTTAAAACCGTGCTAATTCATAATTAAATGTTGTGACCAATATAGGTATCTGCTGT
ACAAAATTTTATATagatgctcatcaacttaagatgggcttacatgctgataaacccatc
ataagttgaaaatattgtatgtctgttgaaaatgcgtgtaagacacctaacttactgaac
attatagcctagcctagtctaacttaagcttgctcggaacacttaacgttaacctacagt
tgggcaaaatcatctaatacagagcctattctgtaacagagtgttgaatatctcatgtaa
gagtattttactgcatatcaccagtctggaaaaggatcagaattcgaagtatggtttctc
ctgaatgcatatcgccacaccattgtaaagttgaaaaatcataaTTTCCCCAACTTACAA
TTTTTGTCCATTGTCCATCTGTACAATGGACCTTACTGCATGAGTAAGGTAAGCAGAGTC
CACTGTCCTGGGGCTTAATAAGGTAATGGGAATAGAAATGTAAGACTCTCTCCCTTCCCT
CTTTTCTTGCCAAAGGAATTAAAGGAGTTCCCTTTCCTGAGAGCTTTTTAGAATGTTGAA
GTTAACCCTCCCAACTTTTTTCTCTCATAATGGGAAAGCATAAGCAGTGAAATGGGAGTT
AAAGTTCTTTTCTCTTGGCAACCTTCTCCCCTTTAACTTTTATTAGGGAAGAAAGCTGGC
AACATACAAATAGACTCCATGTGTAAATAGAGACAAATTGACTGTAGATAGAACCAAAAA
ACAAACAGGATGACACAGAGCGAGACTAGGTATTTGCCACAGGATCCTGCAAGTCCCGAC
AATGCAATAGATCTGGTAGTGTTCAAAGGAAAATCCATAATGGTCATAAGGAAGTCATAA
AGAAAGCAAGATGTCTTGCTTTATTAAGAAAACTTAAAACAGCACTTGGAATATAATTAA
GTTTTTTTTTTggttgggcatagtgccttgtgcctgtaatcccagcactttggaagttaa
ggtgggcagattgcccaagcgcaggagttcgagaccagcctggacaacattggagaagcc
ccatctcaacaaaaaaatacaaaaattagccgggtgtggtggcatgtgcttgtagtccca
gctccttgggtgggtgaggcaggaggatcacttcaacctgggaggtcgaggctgcagtga
gctgagatcgtgccactgcactccagtctgagtgacagagcaagaccccatctcttaaaa
aaaaaaGTTTAATTGAACAGCAGATTTTATTTCTAATTTGTTTCTTGAAATTAGTAATGA
TAAATACCTAATCTTAATGAGTCTCCAGTTGTAGATTATGCTCTGTTGGGATTAAGAGTT
TCCAAATATTTGCTCAAAGGGTTGTGTTTCAATGAGAGTTTTAAGATTTGATATTTCAGC
TTGACAGTTTGTTATTTAATGGCAAGAAGTAATAAATTGCCTGTGCCTAAGAAACTTTTT
TTCCTTTTCCAGCTTCTTGGACACTTAATGATTGTTGGCAAGAAATGTGCTGCTGATCTG
GGCCTGAATAAGGGTTATCGAATGGTGGTGAATGAAGGTTCAGATGGTGGACAGTCTGTC
TATCACGTTCATCTCCATGTTCTTGGAGGTCGGCAAATGCATTGGCCTCCTGGTTAAGCA
CGTTTTGGGGATAATTTTCTCTTCTTTAGGCAATGATTAAGTTAGGCAATTTCCAGTATG
TTAAGTAACACACTTATTTTTGCCTGTGTATGGAGAGATTCAAGAAATAATTTTAAAACC
GCATACATAATAAAAGACATTGTTGCATGGCTTATAGTCTCTCTGAGTGTTGCGTTTGAT
TTGTTATTTTAAAAACATATTTGTTGGAATATGTGAAGGTGGGTTTATAATTTTGGATGT
TTCTTGCTTTTTC
