# Supplementary material for: Reference based annotation with GeneMapper
Source: Genome Biol. 2006 Apr 5;7(4):R29. doi: 10.1186/gb-2006-7-4-r29 (PMC1557983; doi:10.1186/gb-2006-7-4-r29)
Supplement: Additional data file 2 — A gunzipped tar file containing the data set of orthologous genes in five vertebrates (human, chimpanzee, mouse, rat and chicken) that was used to compare pair-wise and multiple species GeneMapper [file gb-2006-7-4-r29-S2.tgz › 5verts/orth114/gg1.gff]

NM_204689	REFSEQ	CDS	130	240	.	+	0	gene_id "NM_204689";
NM_204689	REFSEQ	CDS	2924	3028	.	+	0	gene_id "NM_204689";
NM_204689	REFSEQ	CDS	3769	3933	.	+	0	gene_id "NM_204689";
