# Supplementary material for: Reference based annotation with GeneMapper
Source: Genome Biol. 2006 Apr 5;7(4):R29. doi: 10.1186/gb-2006-7-4-r29 (PMC1557983; doi:10.1186/gb-2006-7-4-r29)
Supplement: Additional data file 2 — A gunzipped tar file containing the data set of orthologous genes in five vertebrates (human, chimpanzee, mouse, rat and chicken) that was used to compare pair-wise and multiple species GeneMapper [file gb-2006-7-4-r29-S2.tgz › 5verts/orth114/pt1.fa]

>pt1
AGGAATCTCCTTGGAGCTCAAGACCAGGAACTTCCCCAAGCCGGAGGTCCCTACGGCGCT
CTGGCGCGCTGACCGCACTCGCAGCCCAGGTCGCCAGTGCGCACGCGCAAGATTAGGTGG
GGCGCTAGAGCCGGGGCACCTGCGCAGGCTTGGCTGCGCCCTCTCGCGCCGCACGTTCTG
CGGGTTCCTCCCTTCTTCCGAGCCTCTCCTCTGGCCGCCGCGCGGGAGAGAGGCCGAGAT
GGCAGATGAGATTGCCAAGGCTCAGGTCGCTCGGCCTGGTGGCGACACGATCTTCGGGAA
GATCATCCGCAAGGAAATACCAGCCAAAATCATTTTTGAGGATGACCGGGTAGGTACTGG
GCACCACCTCTCGCCTGCTGAGGGGGGTATCGTCCGCGGATCCTCGGGTTTCTCGCGGAG
GGAGAGGAGGGGTCGCGAGTGTAGCGGCGACGGGAGGGGACCTGGCCGCCCTGGTCCAGC
GGGCCCCCAGCCAGCGGACAGGGCCCCCAGCCAGCGGACAGGGCCCGGGCACTCCGAGGC
GGCCTGCCGGCGCGTGCCGGCGCTCCGGTTACTCGTTATCTgccccgggcgcgggccagg
ccgccgggcgcccTGAGTGCCGCACCGCGGGGCCTGGGCGCATGTCGGGGCGCACTGGGG
CCCCCGCGTGGAAGCCCGCCGGCTCCCCGGCTGCCTCGGACCTTGCCTGTATCAGGAATC
TCGAAATCTCGCCAGCGCTCTGCCTGACAGAGAGAAACCCGATCGCGCCCTGACTCAGGC
CCAATCTCCGCGATCTCCCGCGCACAGCCGGCCTGCCAGGGCCGGGCGTTCTTGGGCGCT
GCTCAGCAAGGCATTGTGCTCGAGGGCCCCAGGGAGGCTGGGAGGTGCGCGGGCCGTCTG
GGCCTGCCCGCTTCCTCCGCGGGGTGCGGCTTGccaccctcacccctacccctatcccta
tctctaccccaaggcctacccTGGGCTAGCGAGGCGATCTCCTGAGATAAGAAGTGGGCC
CGCGTCTGGGATTTGCTTTCCGTTGACCTCTCCCGCTGAACATTTTGGACTTACAAACAG
CTGAATGATTCTTTTTGTATTCAACAGGAAGTAATTTTATGCCAAGAGACTAAGACTAGT
TTTTGTTGACTTTTTGTAGGTGAAATCCCAGTTGATGTGACTTTGAGATATCTTGTGTAA
ATTATTTAGTGGCCAGTTGTATTTTTGGGATTGGATCTCAGATAAAGCTGGGCAGATTGG
CTGATTTAGATAGAACAAATTTTGTAAACAGTTTTGTTAAATTTAGGAAATATAAAATCT
AAGAAAAACATTTATTCTACTAATGTCGTTTAGTTAGATTCAAAACGTTATCAAAAATTT
AATTAGGTTCCTCTAGGTGAATTAAAAAAAATACTTTGTCTCTACTCAGGGGAAATTCTT
TGGTTTTAGAAAAAATATTTCTTTTTAAAGTTTGCAGTTGCCTTTGAGAAATGGTTCTTG
AAAAATTTACATTTGAACCACCGAAGTCCAACTGTAGAACAGCAGGAAGCATTCTAAATG
AATCAGCATTTTGTAGGGAGTACCCAGTAGAATTACTTCTGAGACAAATAAGTGTGGATG
GGTTTTATTAAAACAGCTTTCACTTCAGCAGTGAGCAAGAGATTCGAAAATATTCATGTC
ATATGTGTATTTACAGACACTGTTTTAAATAATTAGTCTAAATGCTAAAGAATATCATAT
ATATACTCTTCAGCTTTACACAAAAGGATAGGTATATTTCTTAAATAGTTGAGTAAAGTG
AGAATACATATTAATCAAATATCAGACAAATATGTAGTTACAAAACTGATTGCTATCATA
AAAAAAAACCAGGAAATTGCACAACTAGGACTCTGACCTGGGAGTAATGGGACGGGGAGG
GCAATCAGAGGTTTTTTTCTGTTTTTTCTTTTTTCTCCCAGAAATCATGTATGTGCTGGG
AATGGAATGGCGGAATGACTAGCAGTTTAAATTAGACGGAAGTTGGGGTTTGGAGGGGGA
GAGGATCATTGAAAAAGCTCTGAGGGCAGAGAGCTCAGAAGGCCAGTTCCATGTGAAGAC
CTGCAGGAGATCTGGAGAGGCAGACAAGGAttagcatggccaatttttatgcgttcattg
gctcccagtttaaatgtcactgcctcAGAGTTGTTATCCTTAAACACTTAATCTAAATCA
GGCTTTTCCTGTAATGATCATTCATATTTTTCCTTTGTAACATGTATGATCTTTGGTGAT
TATACTTTTAAAGTTGGTCTTCCCATAAGACTTCTGTGGAGTccggatgcagtagctcac
gcctgtaatcccagcactttgggaggccgaggcaggtggatcacctgaggttaggagttc
gagaccagcctggacaacatggtgaaaccccgtctctacaaaaacacaaaaattagctgg
gcatgatggcacgtgcctgtaatcccagctacttgggaggctgaggcaagagaatcactt
gaacccaggaggcggaggttgcagtgagctgagatcgtgccattgcactacagcctgggt
gacagagtgagattccatctcaaaaaaaaaaaaaaGACTTCCATGGAAAGGACCATGGCA
CCATTCGTAATGtgtacacttctgttttcttagcatctagtgccctccatgtagttactg
ctcagtaaatacttgttgaaATAAGTTTTATCCTACCAATATACTAAAAGTTTGATTTAT
TTATTTCTTTCTCTTTTCCCTAGTGCCTTGCTTTCCATGACATTTCCCCTCAAGCACCAA
CACATTTTCTGGTGATACCCAAGAAACATATATCCCAGATTTCTGTGGCAGAAGATGATG
ATGAAAGTGTAAGTACATTTCTAACATGATTTATTTTCTTGCTTTTTAAATTGTGAGATT
AATTTTGTCCTTAAAAGTGCTGTCACATTTTCATCTTCCTAAGGTCATTACTAAGGAAAA
ACCAGAAAAACCATTAGGACTTCaattgcccagctgttttccaaatttactgcatcattt
tgtatcccaccagcaatgaatgagtgttccagcttctccgtatccttatcaacacttgct
attACCtttttttttttttttgagacagagtcttgctctgtcgcccaggctgcagtgcag
tggcactcggctcactgcaagctccacctccctggttcacaccattctcctgcctcagcc
tcccgagtagctgggactacaggcgcccgccaccatggctggctaattttttgtattttt
agtagagacggctttcactgtgttagtcaggatggtcttgatctcctgacctcgtgatcc
gccctcctcggcctcccaaagtgctgggattacaggcgtgagccaccgttcctggcctat
tatattcttaaagtaagctagagaaaaggttattaagaaaatcatagggaagagaaaata
tatttactattcattaagtcgagtgaatcataaaggtcttcatccctgtcatcttcatgt
tgagtaggctgaggaaatcgaggggttggtctagctgtcgctgtctcaggggtggcagag
gcagaagaaaatttgcatatgagtagacctgcacggctcaaacccatgttgtgcaagggt
cagttgTATTTACTTGGGGATACCTTTTTAAAGTGAGACATTATTTCTGAAACTTAGAAA
CTTCAGGGCATTAATTTTTAATTCAATATATTTGTACAAATCACAGAGTTCAAAGATTAG
AGCGAGTACTTAATGGTAAAATACTGTCTTATATGCAATAACATTAAACCCTCAGAATAC
Atttttttcttttttttttttttttgagacggagtttcgttcttgttgcccaggctggag
tgcaatggcacgatctcggctcactgcaacctctgcctcccgggtacaagcgattcccct
gccctcctgagtagctggggaatccaaacgattccccttcctcctgagtagctgggatta
caggcatgccgtcacgcctggcttatttgtatttttagtagagatggggtttctccatgt
tggtcaggttagtctcgaactcccaacctcaggtgatccgcctgcctcagccttccaaag
tgctgggattacagatgtcagccaccacgcccagccCCAGAATACAAATTTTTAACATTT
AGTATAATTAGACAGTCATGGCATTTTAAGGTCAGAGCTTCTTACTCAAATGCAGCTCTT
TTCTGTAAGGACAATAAAATGTTAATTTTTACTCAGTTAACATTCTAAATTAGTGTTTTA
AGGTCATCTCTTTTACTTAGAAGACAGTTGTTTGCCAGGAAATGTTTACTGAACCAGCTT
TAAAACCGTGCTAATTCATAATTAAATGTTGTGACCAATATAGGTATCTGCTGTACAAAA
TTTTATATagatgctcatcaacttaagatggggttacatgctgataaacccatcataagt
tgaaaatattgtatgtctgttgaaaatgcgtgtaatacagctaacttactgaacattata
gcctagcctagtctaacttaagcttgctcggaacacttaacattaacctacagttgggca
aaatcatctaatacagagcctattctgtaacagagtgttgaatatctcatgtaagagtat
tttactgcatatcaccagtctggaaaaggatcagaattcgaagtatggtttctcctgaat
gcatatcgcttccacaccattgtaaagttgaaaaatcataaTTTCCCCAACTTACAATTT
TTGTCCATTGTCCATCTGTACAGTGGACCTTACTGCATGAGTAAGGTAAGCAGAGTCCAC
TGTCCTGGGGCTTACTAAGGTAATGGGAATAGAAATGTAAGACTCTCTCCCTTCCCTCTT
TTCTTGCCAAAGGAATTAAAGGAGTTCCCTTTCCTGAGAGCTTTTTAGAATGTTGAAGTT
AACCCTCCCAACTTTTTTCTCTCATAATGGGAAAGCATAAGCAGTGAAATGGGAGTTAAC
GTTCTTTTCTCTTGCCAACCTTCTCCCCTTTAACTTTTATTAGGGAAGAAAGCTGGCAAC
ATACAAATAGACTCCATGTGTAAATAGAGACAAATTGACTGTAGATAGAACCAAAAAACA
AACAGGATGACACAGAGCGAGACTAGGTATTTGCCACAGGATCCTGCAAGTCCCCAGACA
ATGCAATAGATCTGGTAGTGTTCAAAGGAAAATCCATAATGGTCATAAGGAAGTCATAAA
GAAAGCAAGATGTCTTGCTTTATTAAGAAAACTTAAACACCACTTGGaatataattaaaa
tttttttttggttgggcatagtgccttgtgcctgtaatcccagcactttggaaattaagg
tgggcagattgcctgagcgcaggagttcgagaccagcctgggcaacattggagaagcccc
atctcaacaaaaaaatacaaaaattagccgggtgtggtggcatgtgcctgtagtcccagc
tccttgggtgggtgaggcaggaggatcacttcaacctgggaggtcgaggctgcagtgagc
tgagatcgtgccactgcactccagcctgagtgacagagcaagaccccatctcttaaaaaa
aaaaaaGTTTAATTGAACAGCAGATTTTATTTCTAATTTGTTTCTTGAAATTAGTAATGA
TAAATACCTAATCTTAGTGAGTCTCCAGTTGTAGATTATGCTCTGTTGGGATTAAGAGTT
TCCAAATATTTGCTCAAAGGGGTGTGTTTCAATGAGAGTTTTAAGATTTGATATTTCAGC
TTGACAGTTTGTTATTTAATGGCAAGAAGTAGTAAATTGCCTGTGCCTAAGAAACTTTTT
TTCCTTTTCCAGCTTCTTGGACACTTAATGATTGTTGGCAAGAAATGTGCTGCTGATCTG
GGCCTGAATAAGGGTTATCGAATGGTGGTGAATGAAGGTTCAGATGGTGGACAGTCTGTC
TATCACGTTCATCTCCATGTTCTTGGAGGTCGGCAAATGCATTGGCCTCCTGGTTAAGCA
CGTTTTGGGGATAATTTTCTCTTCTTTAGACAATGATTAAGTTAGGCAATTTCCAGTATG
TTAAGTAACACACTTATTTTTGCCTGTGTATGGAGAGATTCAAGAAATAATTTTAAAACC
GCATACATAATAAAAGACATTGTTGCATGGCTTATAGTCTCTCTGAGTGTTGCATTTGAT
TTGTTATTTTAAAAATATATTTGTTGGAATATGTGAAGGTGGGTTTATAATTTTGGATGT
TTCTTGCTTTTTC
