# Supplementary material for: Reference based annotation with GeneMapper
Source: Genome Biol. 2006 Apr 5;7(4):R29. doi: 10.1186/gb-2006-7-4-r29 (PMC1557983; doi:10.1186/gb-2006-7-4-r29)
Supplement: Additional data file 2 — A gunzipped tar file containing the data set of orthologous genes in five vertebrates (human, chimpanzee, mouse, rat and chicken) that was used to compare pair-wise and multiple species GeneMapper [file gb-2006-7-4-r29-S2.tgz › 5verts/orth114/rn31.fa]

>rn31
TTTCATTCCTTCGCTCCCAGCGGCTGCGGCGCCGACGCCGGCGCCAGAGCGCATGCGCAG
ACCGACCGGGCGCGAGCCGGCAGTCCCCGCGCGCTCTCGCGGTTCCTCTCCCCACCGTGG
CCGCGGCGCGGGAAGGACAGCGACCGGCCGCGATGGCTGACGAGATTGCCAAGGCTCAAG
TGGCCCAGCCCGGTGGCGACACGATCTTCGGCAAGATCATCCGCAAAGAAATCCCGGCCA
AGATCATTTTCGAGGACGATCGGGTAGGCTTGCCGCCCGGCGACACGCCGGCGTTCCCTG
AGGAGCCGCGGGCCTGAGACGACGCGCGGCCTGGCTGGCCTGGCCCTGCGCCCGCGTGGC
CCTGCGGCGCGTGCCTGCGCTCGGGTTACGCGTTATCGGCCGCTCGGCCCGCCGCGTGTC
GCGGCCCTGGTGAGGTGATGCGGGCCGAGGCCCTGGGAGGTGACGCCCGCCCCGGTCCCC
TGTGAAGTGCAGACCCATGGGTGACGCCCACGGGGGCCGGCGACCGCCACCCACCACGCG
GGTGTCAATCTGGCCGTCGAGAAACCGGATCCTGCCCCCGGCGCAATCTCTGCGATCTCC
CGCGCGCAGCGGTCCGGGCACTGCTAGGTCCTTCTGCTCCCTGTTCCGGCCGCAGACGTT
GCCTCTGGGGACTGGCCTTACCCCTTCAAGCTTTTAAAAatatatatatatatatatatT
GCTTTAAGGATTTTCTGGTTTGTTGTTTTAATAGATCGGCTTCACCATTCTAGGCTGATC
ATAAACTCGCTGAGTAACTAACTGGGGCTGACCTTGAACCCTGCTATGCTAGGATTGCAG
GTGGTCCACGCCCTGCTGATCGAAGAAAACATTTATGATGCAAGATCAAAAGTTGTCTTT
TTTCCCTCCTCCTTGATAGATTAAATCGCAGTCGATATTGAAGACCAATTTTGTAAATTA
TTTCCTAGGCAGTGATATGGCTTTCAGTCTCACATAAAGCAGGGTGGTAACTTGGCTAGA
CTAGAAAGTTTTGTGCTGGTTTGTTCAGTCCGCTTAAGAAATTTGAAATATggggttggg
gatttagctcagtggtagagcgcttgcctagcaagcccggctcccaaaaaagaaaaaaag
aaccaaaaaaaaaaaAAAAAGAAAAGAAAAGAAATTTGAAATATAAGAAAGCATTAATGC
TACTGGTAATATTCACATAGACCTGAAATAGTACTCCAAACTTCATTTGGTTCCTTGAGG
TGAGTTTTATTTAAATTGCTATATGTGTCACTAATTGGGGAAGTTCTTTTGTCTTAGAAA
GAGCCCCATTTCATTGGAAAGGTTTACAAGTCTTGTAGCATGCATGCCCTGTAGTCCCAA
CCCTACCATCCAGAAGACTGAGCAGGGAGTTACAGACCAGCCTATATTATGGAATAAGTT
GCTTACTCAAAAACAAAGCAAAACAAAACGGGGTGGGGGAGGGGAGAACACAAAACACTT
GCAGAGAGAGAGAGAAGCATTCTAAATGACACAGCATCTTATACAGTGTATCAAGTAAAA
TTACTCCTTAGCCAAATGAGTATGGCTGGATCCTGTTAGGAAGAGAGCAAGAGAGCATGA
GATATAAAACATCAGTACCAGCAGTGCCTGCACAGTAAAACAAAACAAACCATGAAATTG
CACAATCAGGACTTCGATCTGGAAAAGGTGGGAGGGGGAAGGGAGCCAAGTTTGTTTCCA
TAATTAAAAGGATGgaagcttggaagctgaggacagtggctaagagtgcttcctgtgaaa
gcttgaggacctgagttcaaatccccagcacccatatgtaagctgggcttagctgcctgt
gcctgtgactctagcagcttgatggcaaagtgtgggagcctgctggcagctagctggcca
gtcagcctagtcaaaacagtacattcaatgagagaccctcatctaggcattaaggtccag
agtaatacaggaCGGTTGCGGCCATAGGTGGCACATACACAAAAAGTGAAAGAAACTATT
AACATGGCAGGAATTTGTAGATTTTTCAAGTTGAGGAATATATAGCCTTTAAACAAAAGT
TGAGGTTAAAGGTgggctggagagatgactcagccgttaagacctgggtttgatacctgg
tacccacattaggtggctcaggactgactgtcttatgcagttcaggggatccagcatcct
cttctggcccccatgggcactcagtatgaacatggtgcacatccatgcatggaggcagaa
aataatcttcaagaataaagaGCTTgggtggtggtggcacacacccagcactcaggggca
gagaggcaggactgcctctgagttcaaggccagcctggtctacattgtgagttccaagac
agccagggctacataaaaaaccctgtctggaaaaaagaagaAAGGAGAATTAATTAATTA
AAagagagagagagagagagagagagaAtgaatgaatgaatgaatgaatACGGGAGGATC
ATTGTACGGGGAATATCCATGGACAGCGTGGTTTGAGCCAGAAGACTTGGATGAGATTGG
CCTGGTAAGGCTGATGGGACTAAGTTTTGCCCATCCATtgttttagtaactgctttattg
ctgtgaagagacagtaaggcaactcttacaaaagaaaactttttattTCttatggttttc
tgagaaagggtctgtgtggccccggtggtcctagaacacactctgtatatttggctggtc
acaagctcacagagatccacctgtctctgcctcccaagtgtgggtgctaaagggtgtgca
ccactactgccACCAGCCAGCtgaaagagaacatctaactgggagactgctgacagtttc
gggggtttcatccgttgtcatggtgaaagcatgtgggtggggaatgaatataaatgtgtt
tgataactaagattcaaatatatgagcctgagggccgaggcacagattcagtgtcactgT
CGCAGAATGGCTGTCCGTGATCACTCAGTCTAAACCATACTCTTCTGTGGTAATCACCTG
TGTCAGCCTGGCGTCTGTTCAGTGCCTCCCATTCTGACCATGCTTACTACTTGACAGAGA
GTGAGTGTGTTTTAGCCTAGCAGGTGATACACTAACGCTTCTGTTTGTTTTTCCCCAGTG
TCTTGCTTTTCATGACATTTCCCCTCAAGCACCAACACACTTTCTGGTGATACCCAAGAA
GCACATATCCCAGATTTCTGTGGCAGATGATGATGATGAAAGTGTAAGTAATTTCTAACA
TTGTATGTCACTGTTTGtttgtttgttttctctctgtgtatccctggctgtcctggaatt
tcctatgtggaccaggctggcctggcactcaacagagcctggcctgtccccatctcctct
gagtgttggaattaaaggcgtgctccaccaccctcagctTGATTGCTTGTTATTTAACGG
CCAGCAGTGTACATTTTCTGTGTTTAAGAGGTTTTTCTTTTTCTTTTGCAGCTTCTAGGA
CATTTAATGATTGTTGGCAAGAAATGTGCTGCGGATCTGGGCCTGAAGCGCGGGTATCGG
ATGGTGGTGAATGAAGGTGCAGACGGGGGGCAGTCTGTCTATCATATTCACCTCCACGTC
CTTGGAGGTCGGCAGATGAACTGGCCTCCTGGTTAAGCAGGTTGGGGATAAGTATCCTTC
TCTAGGTAGTTGGCAAGCTCCAGTAATTTCAATGGCACACATAGTTTTGCCTGTGTATGG
AGAGATTGAAGAGATCATTTAAAATTCTGTGCCTAATAAAAGATATTGTTGCACATCTCT
GAGTGGATTTGCTCCTGGAACTGTGTGGTGGAATGCTGAGGGTAGGTCTGTCATGGaggt
ttcttgtgtgtatgttgctagagatcagactcagg
