# Supplementary material for: Reference based annotation with GeneMapper
Source: Genome Biol. 2006 Apr 5;7(4):R29. doi: 10.1186/gb-2006-7-4-r29 (PMC1557983; doi:10.1186/gb-2006-7-4-r29)
Supplement: Additional data file 2 — A gunzipped tar file containing the data set of orthologous genes in five vertebrates (human, chimpanzee, mouse, rat and chicken) that was used to compare pair-wise and multiple species GeneMapper [file gb-2006-7-4-r29-S2.tgz › 5verts/orth115/mm34.fa]

>NM_145426
GACCGTCGCGGAAGTACTCCTGACCTCAGCGCGGAGGCGGGGTCGCCGTCGAGGAGTACT
TCCGGGTCAAGCATCCTCTAGGGCGGAAGGCGCTGACTGCAGAGAGGTGAGTGAATCCGC
TGCTCCGGTGGCTTCCTGAGAGGTAAAGGATGCTTGAAGCTGGACACGGGGGATGCCAGG
ATGTCCGCCCTCCGTGAAGGCTGGGTGTGGGTGTCGGGGTTCCGCCATGAGGTATTTCCA
GAATACTCGAGGGCCAGCGACGATCCGGGACACAAACTGGGAATTCAGGGCGGGCCCTGC
TCTCAGCTCACTGCAAAGGTGGTGAGGAAGGGAGACCACCACCATCAAAACAACGGAATC
TGAGGGGGTAGTTAAGTGCTTTCGTCCAAGTTTAAATGCGGTGATGGAACGGAACTGAGT
GAGGAAGTGAGAAGGGGGAAGCCTGCCTGTAGGGAGGAGGAGTAGAGGTTTTGAATAAAT
AGTAAAGGGAGAcggggggggggggggggggcggAGAACTTGGGCACTGGGTCTTTGTGA
GGTCGGTGACCAGGCGTTTGACTTAAAATTTGGAACTCGATGGGAAGTAATTGATAGTTT
CTAAGCAGGAGAGTGATATGCTTTTGATTTGTAATTTTAGATGTGCAGTGCATCGCTTCA
TTTGTCCCTGGGCAGTTTATCCAAGAAGACATTAAGCAAAATTGTGTTAAAATATGGGGT
GGGGGGGGCACCTGAAACCCTAAAGACTTGCTTTCGAGTGTCTCGCTGTTGTGTTGTgtt
ggtgtatagctaagtgggagtgcgtttgcctgtcatgtgcaagaccctgggtttgatcct
gagcacaaaaaaaaaaaaaaaaaaaaaaaaaaaaaaaaaGGAACAGATTCCCCTCCTCTG
TTCAATCCCTTACATCAGTGTTCAGATGTAACTGCCACTTCCTAAAACCCTTCAAATGTT
TGACTTTACTTTCAATAGTAATTCTTTACATTTCCGTATGCTGATATTCTCTACGACCTT
ACTAAATGCCTGTTCCTTTgaagatttgcaagttcaaggctagccttggctacattgtga
actctaggccagccagagctaagtaaccacatcctgtcacaaacaaaAACGTCTGGTCCA
ACAAATAAACCAGAAAAAAGATTTCTTCTGGTTTTCTTTTGTAAAGGAAAAATGTATAGG
AATGTATCTTGGGCCACTAGTAACTGTCTTGTCTTTTACATGTTGCCATTAGTATTATAG
TGAcaattctgaaaaattttggtcttagagtccattgcacttaaacttaccaagaatttt
gaagagttttgtttaaatagattactactgccagtacattccatttaagaaatcaaaact
ACTCTCAAAAAAAGAAGTAGCTTTAAAATGGTAAGTCACTAAATGATAACTGACATTTCT
ATAAAGATTATTTTccaggtgaagtactggcacaggtctgtgatcccagcatttagcaga
tggaggtacaggcaggaggggagctcaagtttaccttggagtgcaaattcgaggccagcc
tggactacatgagacctttctcagaaaCACAGTTTCTCTAATTTCTCATGGGAAGCTGTT
ACTGGGGAAAGGAAATGATAAGCAAAAGGAACAACTAGAACCAGAATGTGAGGTTGAAGA
CAGTTTAGAGACAGTAGAGAGTAAGACACACGTAACTGAAGCTTTGTGTGGGGACTGGAA
ACATTGTATGATTCTAGGCAAAGAAGGGGATGATAATGGAATCAGCATCCAGATATGGAA
ACTAAGCGGCCTCGAGCACATCAGAGCAAGTGATAAAGGTGCAACTTAAGACCATACCAA
ATTACAAACTATTTCAGGCAGTTTGTGCACGTGTGCACTGTTCCTACATATTGAACTCCC
AGAGTGTTACAACTGCTATCTGAAGTTTTAAGCTTATCTCCTAAATAGTGAGAAGTCTCC
TAATAGATTTTGTTTTTCTTTGAAAGACAGTATTTGGATATATCACAAGCGGTTAGATTG
GATTTAAATAAGTGTGGTACCCAGATGGGGTAAAAGGACTGTGATCTAGGCAGATACAGT
AGGACCTAACTGGAAAGTATCTTAAAAAGTGTAATAATGACAATAGCATGTATTTGTAAT
GTACCTACATCCATGCATGCTTCCAGACATTCCAGGATTGTTACCGTTACTAACCCCATT
CAGTAGATGTGAAAACAAAGGCTTTTCCAGACTGGGCTTCACTCAGAACAAGGAccaggt
acgtgtaactccagagcccattcttctgaccactaaattataTAATCCTATAATTTTGGC
GTTACAAAACTGGAAGGCTTCAGTGGATTCCCTCTAAGCTGTGTATGGGGTTACCGTGAT
GGGCTTTATCTACTGAGTTAAAGATACAGTGGCAACTTCCTTAATTTCAGACTACAGAGG
AAAGAAAATGAGGTGGGAAGGTCCTGAATCTAAGCCCGTTTCTCAGACATCCTGCCACCC
GCTTCCAGTCACTGCTGTGCCAAAAAAGGATACAAGTCAGATACTGGCATTTAGACAAAG
CTCTAAAAAGGATGGTTTCttaggagtttatttctgggaagaggcaccataaccaaagca
taaaggacaacatttaattggctctggcttagtttcagaaattcagtccattatggcggg
aagcgtggcagcatacaggcagacatggtgctggaggagctaagagttctacagctaaac
aggagactggaattccacactgggtggggcttgagcataggagacctcaaagcccacccc
tccagtgacacacttcctccaacaaggccacacctcccaatagatccattccctataggc
caactactcaaacacatgaatctgtgggagccaaacctgttcaaactaccaTTGATGGAT
ACAGAAAATGTTTTTTGTTGTGCCAGAAAATATGTTGACATTTGAGCTGAAATCGTCCAT
ATGTCTGGGGGTAGCGTGATAGGCTTCGGGAAATGACTGGAAATATAAACTAGAAACTTC
TAAGTAAATGGCCTTCAAAATGATGACCTCTGTTTGAATAATAGTAACTTTAAATAAGTG
CATTTAgtgtgtgtgtatgggaacaggcagcatgtgtgccatggtgcgtgtgtggagatc
agaggacaGGCGTGGTATTGGAATTGCCAAATTTAAAAGGGGGTCACACTTCTAACATTC
ATGAATCCCCATTTTTTGAATActccccttttacctttatgtggatcccacgatggaact
cgggtctccaggcttgttcagcagtgcctttaccccttggaccatctctttggaccTAGA
ACTAACTTTGCAATATCACAGATCCCCATGGCAACACTAGCGGCAAGCCGCACAACTTGT
GTTTGCTCTTTGCAGTGGATGGTGGGGACACGCAAGCTGTTCTCCATTTGCTTTCTTCCT
TGCCACCTTGGAATGCCACTTTGTCAACTGTGTGGCAGTTTGTATGGGAACCTCCAGTTT
GCAAGTGTGACTAAAGGCAGAGCAGAGCCGAGGCACTGTAAATGCAACAAGGAGCAGTTA
ATGCTGGGAATAAGACATTAGTATCCTGCTGTAATTGGAGTGAAAAACATTGCCATCTGC
GCGCCAGTGTCCTCCCCCTTGACTTTAACCAGAATGATTTCTGCAAACGGCAGTTTCCAC
AGCCAACTAAATGCTGTGCCATGGGAACGGAAGGCAGCCATATTGCTTCCTTATTTGCTT
CTGTTGAGAATTGGAGCCGAATGGAAATATTTCTTCACTCAAAGTTGGCAGGAACAGCAG
CCAAGCAGTCTGCTAGGGATGGCGGCAAAGGCTCTTCTCTTCCTGACTTTTAAAATAATA
GTATTCAGGATGGTTTTCTGGGGTAAAATCATCTACTTTTCTGCTTATTCATGATCCTAA
CAAGTCAGCTGCTACACTGACAATAACAGGCATGTTATTGGAAGTGCCAAATTTAAAAGT
GGGTCACACCCCTAACATTCATGAATCCCCGTTTTCTTGAATTCACAGCACAGCCGCACC
TCCCTCCAGCACTGCTCCTGCCATCTTGTGTGTATGTGCTTAGCTGTTTCTGCCCCCAGC
TTCTAAACTAGTTTGTAAATTTCTGTGCATGGGGGACGGTCTGACTCACCTGAGCAGCAG
CGGCAACACTGGCTGCTTCCCCTTCCGTGGGATAGGTTCCAGGTTTAACTGATGATGTAA
AGTCAGTCTTTGAGTTGAGCAGTGGCAGTTGCTGACCTCCATCGTCACTGCTTTGGGAAA
GGGAATGGTCACGTTAAAGTCTAGGTTGCAGGTAGCAGAGACCACTAACGCTAACTTAAG
GTTTCATATGAGGAATACACCTGAACCCATATGAGGGATCTGAGTCCTCACTCTCCCGCT
GTCACCTTGGACTTGTCTCTGTTGTCTCTAACCGCTCAACATCTGTTACCTGCAGGTGGG
TTCTATTTCATGGCTGATTCCAGAAGGCCTTTGTGGTCATATGCCTGTGATGGGTCTAAA
CTGGCTGGTGCTGAGTGGACACTCAAGGCTGTTGTTATGAAGTCAGGTCAGGCTGCTGTG
CTCTCTTTGACATGGGATCAGCTTCGGGGTGACTGTGGTGTTTCTCTAGACCCTGTTATG
AAGGTGTTCGTGAACCACTAGTGAGCAAGTGACTGTGTTTATATAGAACAAAGACTAGTT
GTGGGTCATAGGGTACTTTGCTCAGAACATCCCATAGAGCAGTGcctaatgtttggacgc
tttaatacagttctgcatgttgtggtgacccccaccaccaccattaatctatttttgttg
ctacttcataactgtaattttgccactgttataaactctaaatatttggatatacagggt
atctgatatgcacgtcctgtgaaaggaacatttaaccagctggttgagaaccactgCCAA
AGTATAAAGGGAATAGTTGGAGACGCGTGATAACAAGGGTCACCTGGTGACTGCAGCTAT
GGTTATCTTAGTCTTACAAGGCTTATTAATCTTCTTTCTCCAACCTGACCATTTTCCTCA
TTTGCTTCCTTGTTTGGAAGATGAGCTTTAATGATTTGTGGTTTTAATTGTGAATAAAAc
caaataaagagccagaaggtggtggcctatgcctttaattccagtgctcaggaaacagag
gcaggtggatatctgagttcaaggccggcctgctctacagagtgagttccaggacagcca
gggctacacaaagaaaccctgtcttgaagaaagcaaaCTAACATACAAAAAAGTAAAGAT
ATTTATTTCTTTAAGAAAAAAAAAGTCATTGGTACCAAAAACATGAGTTCTGTAAGAGCC
AAAGCAGCATGTGTGAGCCTCTTTCTCCACCACCTCTTCCATCTTCTCATGGCACTCTCT
TCTCTCCATCCCTCTTGTCCTGACTCTTAGCTTTCCATTGGAGCTAGGCTGAACCAAACT
GTCTAAACACCCTGGATGCTCACTCTTCTTAAATGGCCCTAAACTATAAATATCTCCATT
CTAAATCCATTCTAAAACAAAGGTTTCAGTTAGCTTACTTAGCCAGGAGATTAACCCAAG
CAGAGGCAGGGCTTGAAAAGGGATAAGGGGATTATAAGGAAGCGTGTCTGCCACAAATTC
AGGGCACAGGTGATTTGACATTTTGATTGATGTTACTCAAAAATAGTGATTTGTGTTTAG
ACTAAGAAAAGTGATGTTTTGAATTAAAAATTGAAATTGCAGTGGTGCCTCCCCACCCCA
GAATATGGTGTTCCGAGTTAAGGTGCTGAGTGGTGTAACTGTCAAATGGTGTACATGTAA
GAACCATTCTAAAGAACCATCAGCaataataactagagtgcatgtagtgagtgctgttgc
aagactggtttacatggattatctctaggtgccactgtcctgtaagaataggtactgttg
tttgtcctactttaaagatgagggggacaaggcacaaactttaagtccttagtaaaaact
acagggctggttagaatccaggaagcaggctcagtcaagtctgcactctgaacctctGCC
ACCCTGGCTTTATCAGATTGCAGGCATTCAGTTGTACCAGTACAGAGGAAGCCAGGACCA
GAATGGAATGTGACAGATCAGCTCTGTAGTAGGAAGTGTTCCAGCAGTCTAGAGCACCAT
TAGCAGGACTGTCAGAGAGAAGAGGAACTATGTTGGTTCTGCCAGATGTCAGCTCTGGGA
CCCTTGCCTCAGAATTACCCAGGATGCTAATCTAAGCCCACATCAGATCTGttgtttgtt
tgtctaaagatttatttatgatatatatatatatatatatatatatatatatgagtatac
tgtcactgtcttcagacacatcagaagagggcattatatcccattacaggtggttgtgag
ccaccgtgtggtagctgggaactgaactcagaacctctggaagagcagtcagtgctctta
accactgagccatctctccagccccTAGATCTGTATTTTTAAAAGCTCTCTAGACAATGT
TAATATTTAGATGAGTTTGAATTCCTGAATTTTGGTGATTTGGGGGGCGGGGGGCGACTC
GACCTTTTCCCTTTAATACCTGGTAATGAGAGGGTTGCAAGTCTGTTGGAAGAGTGCTTG
TACACTTGAGAATAAAAACACTAACACAGTGTTGCTCCAGAAGTACTCCCACCTACTTCA
GGCTCTGAGATGAACACCCACCATGTTTATAGAGAAAACAAAAGCTGTATCAAGTAGCTC
TCCACAGCTCTAGTCTGTACCAATTCTGCTTTACCTCCTATCCTGACACCTCCTTCCAGA
GTTTCAGTGTAGAGAGCCACATTCTCATCTATTCAGGTTTCTAATGAGCATATACAAGGT
ACCAACCTGTCAAAGGATATACATTGATGCTACCCAAGGCAAAAATGGAGGAAGACTCAA
AATGTAGAGCAGTGCACACTGTAGAAAGCCTCCCCGAGAAAGTAAACAGTGCAGTAGATC
CAAGGGATGAGCAGATCAAGAATGGAACTGCTCAAGTTGGAGGCCAAGGCACAAGCAATA
AGCAGGGACTCACTGGTCAGGAGGTACAGGAAAGAGCCACAGTTGTTGTGGTGGGTATAT
CTCACAGCCAGACTCAGAGTCAAAGAACGCTGGATCCTGATTCTGGAGGGAGAGAAACTG
GGTTGGATTCTTGGTTCTGACATGAAATCAGAGATGGACTCAGGGGATTGTAATGACTGG
GATAAGTAAGAGAGATACTTGTCCAATAACAAGAATAGAAGAGGTCAAAGAATAGAGTAG
TTCAAGCAACATGGCTCACTTGTGAAATGGGCTGCAGGATAGCATGAGAACAGACCTTCC
TCTGACACACAACACTCAGCAATGACTGGCTTAACGAGGGCTGCTGAGTCAGCAGGCCTC
ACACCACAAGGCTACAAAGATAGTGGGAATACAGCTCTAAGCTTGAAGCAGGTGACAGTA
ACTGAAGTAAGTCATTTTTATACTTGGCCATACAGGTGATTTTACCCACAGAAGTGGTGT
ACAAGTCTCTTTTAAAGAAAAATACGAAAAGAAAATGAGTGGATTTAAAGGTTTTTGCCA
TAGCGTCAGTAAAGAGCATGACAGTGGGAATGAATGACGATTCAGTTTGATTCAGATAAA
CCTGGGGAACTCCCTGTCGAAGTCCCAGGGAAAGCTTGGATACTCACCATGAGAACTGCT
AGTCTAGGAGGAAGACAAAGTCATGTCTATGAGATATTGTTCATCCTCAGTGACCAAGAA
CTTGAAGCTTACACTAGCACAGAGCCTGGCTTCTGGTCCTCATGAGTGTTTCATTGTTGG
TACCTGTTGGTTCCCATTAACTTCTGGCATAATCCTAACAAGCCATCACTGTGAAGTTTA
TAAAGTAAGCTAAATTGTTTATTAAATGTCCAAGGCTGTTTTCCTCAATGTCATCTTAGT
AGGTTTTTATGAGGAAATGAGAGTAAACACATGTTTAATATGTTGTGTAGCACCAAAGTC
TGAAGTTTTTGTTTTGTTCTAAATAGTCTATCCTTAAATTTTAAAGATTGGGATTTTTTT
ATTGTCATTATTCATCCAATTCTTTAAGAGCTTAATGAAAATTAAATGACATTTTAAAAC
TTGTAATTCAGACTTTGAAGGTTTAATGGCAAAATACAATGACCCATTGTTTTTTATGTT
CTATGACCAAGCAGCCTTCCTGTGAGTATAAAAGGAGATAAATGTCATTCTCCAAGCTAA
TTACCTTGAACTTTGAGAAGAAATAAGACAGAGCTTCGCCACATATTTATACAAATATGG
ATTGACATTCTCCTTGTGAATTGGTGGTTTAAAGTGGGGAATCAAATTAACAAGAAGAAA
ATCCTAAACACCTGAACTCAGACTGGACTTTTATTTTGCTTTTTATTCTTCCAAGTCTGT
CTAATAGTCATTCCTTGTAATTGTGTATTTGTGCGTCTACCAACTGCACACTTAAGATGT
CAATTTTGTTAGACTTCAATCTAGAAATAGATTTCTGTACATACTATTAATATACTCTTT
TGTCTCTTAATTGTAAAGAAGATGGGGCCAGGGGGTTGTTTTGGTTTTTTTGCATAGCAT
TCTGAGAGGGAGATTGTATAGCCTCAGAAGTTAGTATCTCTCTCTTATATAGGTCACATA
GTATTTTTTTTCCCAACATGGCCAGATTTTACCTCAGATTTCCCTGAATTGTTTGTTTGA
TCTGAATATGTAGTTGAATTATACAGATTTTGATCTCTGTGGTAATGAGGAAGACATATC
AGTTGCTTTACATACTGGTCTAGCATATGGTAGTAGTGCAGGTTGAAATCAAAGATTAAA
CTATATTCCAGCTCTCATTGATTCCCGGTTGCATAGAATTTTCTAAGTGAACTGGAATCA
CTTGTGTTCCGAACCAGAAGCATCCTTAGAGAGTCTCTCATCCTTCTCCTCAGTGGGCGA
TGAGAAAGTGGAAGCCCAGGGAAAGCTGCTTGCCACAGTGGGGGTGCTGGCAGCAAGGTT
TGGCTGCAATCTAAGACTGCTGATGCCTGGCTCAACCTTGTTTAATTGGTTTGTGTCTAT
TCGTTTCTGGGGCATGTAGTTTTATCCCATGATGAGTCTCAGTTGGGTAAACACTATGTG
GCTTTCTTTTAGGCTGGCCTCCACATTCATCTTTTAGTTTTGAAAGCCTCAGAATACCTT
GGACCACTTCTTTGGAAAACTTTTCTCCCAGCAACAAGTCATTCACTGCGATCCTCCTCG
GCCACGTTTGAGTTTTCCAAGTCTAAACAGGACTGCCTTTGATTTTCCCATGAAGCTGCA
TCACTGCCTGTCCATCTTACTGGTGGTCACTCTTGTGCCAGCTGCTCTGGGTTTGGAAGA
TGTGGCTCCACTGGGAGCGAATCAAAGTTCTTACAATGCATCATTTCTCCCAAGCTTTGA
ACTCTCAGCAGGTTCCTACTCAGGTGATGATGTCATTATAGTCAAAGAGGGAACAAATGT
TTCATTGGAGTGTCTTCTCACGGTGGATCAGTATGGAGAAGTCCACTGGTACAACTCAAA
AGGACAGCAGCTGCACAGCAGAGGTAATCCTGTAAGGTGTGATCAGCAGGTGACTCAACC
CTGCTCCTGGGGGTTATGACATACTGAGCAAGAATTCTCCAAGACAAGATATCAAGGAGA
CTAGCTCCAAAggggttagggatacagcagtgttgagcacttttctagaatgcacaaggc
cctgggtgttatccccagTGTGGGGGTAGTGGATAGGGGTTAAGTTCTAAAGCATTCTAC
ATATCAAAAAGAACaaaataaaataataattattataattattttGTTTTACAAAAGGGT
AGGTATCAAAGAAAAGGTTAGAGCAGAAGAGACAAGTGCTCTTCCCTTCTCATGCCCTTG
CACTAACTGGTGGAGTGTGTCTCAGTGGTAAGCCCTCTCCTGGCAAATATGGGTGAGATC
TCCAACATCACACTCAAAAAGAtcttagtctcttttccagttgctatagtaaaataccct
gacaaaaggagcttaggaagagagggttttagctcacagttccaggctacagtctgtcat
ttcagggaagcagtggcagtcgttgagaacagcttagacatattacatctgtaatcaaga
agcagagagcactgagagcatgttgctgctcggctcAGTAGCTGCAGGTCACCGGGCTTG
GTGAGCTGTGCCTTTACCCACTGAACTAGCCCTGGCCCATCCTAGATGTACTTAAAAACA
TAATTTTTGTACCTTGTCATATAAGCTCATGATAAAAAGTAAGCAACATTTCAATAAAAG
TGTATAACCCATCACCCCACAAATAAACATGCCTTTATACTTCTGAGACATGTTCTTTTC
ATGTATAAAAATGTATAGGTAGAAACATGGTGTAGACTCACGTGGATGATCATGTCTTTG
AAAGATTGGTCTTTTGGGTCTGTGTGGACGGACCTGTCTCCCTGACAGATCTGGTGTCTG
GCAGTGAGAAAGAAATGCTGGCCTTAGGAAGGTCAGAAGATCAGTTTCCATTGCTTGTTT
TATGCATATAGAAGCTTAGTGGGACGTCACAGTCTGTCTGCCTACCTTCTTTCCTTCCTC
CTTTCTCTTTTTTTTAACAAGAGTTAAACAGTAGGACTAACAGACAAGCTACAGTAATTT
TATGAAAAGGCAAATAAGGTCTTTTCTGTAATTTTTTTCTTCATTTCTGTTGGATTTATT
AGGTGGAAAATGGTTGGTTTCTGATAACTTCCTAAATATCACCAGCGTAGCCTTTGATGA
CCGTGGGCTCTATACATGTATCATCACTTCTCCAGCTCGTGCCTCCTACTCCGTCACCCT
CCGTGTGATCTTCACCTCTGGAGACATGAGTGTCTACTATATGGTTGTCTGCCTGATCGC
CTTCACAATCACACTCATCCTGAACGTCACTCGGCTGTGCCTGATGAGCACCCACCTCCG
CAAGACTGAGAAGGCCATCAATGAGTTCTTCAGGACCGAGGGGGCTGAGAAACTCCAGAA
GGCCTTTGAGATTGCCAAGCGCATCCCCATCATCACCTCAGCCAAAACCCTCGAGCTGGC
CAAGGTCACACAGTTTAAGACCATGGAGTTTGCCCGATATATTGAGGAACTGGCCAGAAG
TGTCCCTCTCCCGCCCCTTATTCTGAACTGCCGGGCCTTTGTTGAGGAAATGTTTGAAGC
TGTCCGAGTGGATGACCCTGATGACATGGGAGAGAGAATTAAAGAGAGACCTGCTTTGGA
CGCTCAAAGTGGCATCTATGTGATTAACCCAGAGCTAGGCCGAAGCAACTCTCCTGGTGG
AGATTCAGATGATGGTTCTCTAAGCGAGCAAGGGCAGGAGATAGCAGTACAGGTGTCTGT
CCACCTTCAGTCAGAGACCAAAAGCATTGGGACAGATTCTCAAGACAGTAGTCATTTCAG
CCCACCCAGTGACCCTGCATCTGCAGAGGGCAGCATTCACCACAGAGTGAGCATATGACA
ACTGACAGCTTGCCCAGTGCTCAGGAAAAGAGCCTGCTATGAGAATATAACATAAAATGA
CCAGGGTCTTCCCGTTAACCTTAAACACACCACAGCATGAATTGCCAAAGTCATTGTGAA
AGGGCAGCATTTTTCTGATATTTGGTCATTTTCCTTAAGGTTGCTGGAGTGATGTGTGTT
AAGATTGAAAGGTGCCTGGGCCTGAGTAAGACTTCTCTGGTCACAGTTTTTCTTTGGCTC
ATGTGTGACACATTGAAGCCTGAGTTTCCCCATCAGTAGAATCAGTGATTTGTTCTCCTT
GAGTTGGGACTTCAACCAAAACTTCTTACCTACTGCACCTCTAAGTCAGCCTTTCACTAG
ATCTTTGGTCCATCCTTTGAGACCTTATTCTGCACTCTAATTGTCTACACCAGTGCCAGA
CATGGAGATACTCTGCCCTGGGGAGTGAGCATGTGCTGGTGCAGATTTTAAGTGAGGCAC
CACTTAGTTACACAGATCTAGAAAGTAAAAATCACTCTCACGgggtgtggtagcacacat
ctttaattccagcactagagagacaaagatgggcagatccctgagttccaggcgcaaatc
caggagagccagagctacactgagaaaccctgtctcaaaaaaaaaaaaAAAAACAAAAAA
AGAGGACGAGGAGAAGAAAACCACTCTCTCCATGAGAAGTGTATGTATTCTTCTTGGGAG
TACATCCTTTTTAGCT
