# Supplementary material for: Reference based annotation with GeneMapper
Source: Genome Biol. 2006 Apr 5;7(4):R29. doi: 10.1186/gb-2006-7-4-r29 (PMC1557983; doi:10.1186/gb-2006-7-4-r29)
Supplement: Additional data file 2 — A gunzipped tar file containing the data set of orthologous genes in five vertebrates (human, chimpanzee, mouse, rat and chicken) that was used to compare pair-wise and multiple species GeneMapper [file gb-2006-7-4-r29-S2.tgz › 5verts/orth115/gg1.fa]

>NM_001012784
CCCCCACCGGGCGGACTGTACCATCGAGAGGAGGTGCAGAGCGGCACCCGCTGGCTGATA
CCGGAAGTACGACGCACCCGGAAGGGCGAGCGGGGAAGCACATCCGGGCTGCTGGGCCGG
TGGCGGTGTCTGAGGTGAGGGCTCGGATCGGGTCCGTTCGGGTCGGGCCGTACCTCCCAG
CGCCGCGGTGATGTCAGATTTCCCTTAGCGACCTCAGAACGCGGGGAAAACGGTGAGGCA
GCTGCTGCCGGGAGGCGTCGGGGCCCGCGCCTTAGCTCGGTGTTTCGGCGTAGAGGTGCG
GTGAGGAGGGCGGCTTGTGGCGTGACGTCATGCCCACCTGACGTCATTCCCGCGTGGTCT
GACTTCACCCAGCCGGCAGCGTGCCTGGCCGTCGTGCTGTTGTCGGTGTGTGCGTAGACT
GGGGCCACTCAGCTATTCGTTTCCAATTTGTACCCTAGAATGCTTTGAGCAATTAGCAGG
AACACGTTTGTTCTCACACACTCCATCGTGGGGTCTCCCTGCAGCACGTCTCTTCCAGCA
GCCCGTTCCTATCTCTCCCCATCCTGCCAGGCATTGAGGCCCTGCACTTCCCAGGTTTCC
TATGCCCTTGCACGTTGCTTTTCCTTGGAGCTGATGGCTTTGCTCCATCACacctgattg
agctgtaggtgtctttgcgcactgcagtggagtcagaccagatggtctttaaaggtccct
cccaactcaaaccatcctatgattctGCTTTGCCCCAGTCACAGAGTTCACACCTTCAGC
TCTGTGTCAGATGCTTCTCCCAGCTCTGTAGGGCAGTCAGGGCCACACGGGACAGCCACA
CCCTCTGCACTTCGGCCCACGCTGCAGTCAGGGTGCAGACTTCCTGCAGAAGTGATCAGT
GGGTACCGTTTGGTGCACATTGTGGCCATTTAACATGTTTGGAAACCATCACAAAGCCAA
AATACACTGCCACGCTGTTTGCCAGGGGTGGTGGGAGGATGGAGCAGGCTGTGAGATGTA
TCTCGGTTTATTGCTTTGCATTTCTCCATGTGTGAGATGATGTTATGATCAGTGAATGCA
AAGCAGTATAACTGCTCAGGCCCCAATCTTGCAATGCTTTATAAATGTGTGTAATGTTAA
GTACTCTCAGTATTTCCACTGACCTCAGTGGGACTACTTAGAGTGCTTTAAGTTAAACAC
AAACATTTTTTCAGGATAAGTGCCAAAGATGACTCATATAAGTGTACGCATCATGGATTT
TTATCCTTTCACTGCTATTTGTTGTTACAACTTCGAGTCTCCTAAAGGTTCAATATGTTG
AGCTCAGCTCCAGATTTCATTGTAAAGTAGCCAGTTTCTATTCGGCACATTTCATCTTGC
TTAGGTTTAATGCTGTCTTGAAGCATTGTAATGTTGGCACTGCTCAAGCTTTATCCTTTT
TGGATCCTTTATCAGCTCCAGCAGCTGTTTTGCATGAGTGTGATGGCTGAAGAATACGGA
TTCTGCAAATCATTTTATTTTTTCCCATCATTCAGCAATGAGAGATCGTTGTCTGCTTAA
CAATAATGGGTTTTCCAAAAGTGAAATGTGACAAACAATTTAGAATAAATCAGACCTCGA
GGAGTTTAATAGTAAAATTCAATGACCCATCACCAATGTTTTATACATTATGCAAGCTCA
GTGCAGACATAGCGGAGAGCATATGCAATTACTGAAGATAATTATCTTATTCTTATGAGG
GAAAATGTTGCTCAGTATTTCTTGTGTTAAATAATTGACTGAGGTTTCTAATGTCATTTT
GGAAGGAATGTCGCAGTCACTTGGAAATCtaataatttaaatttaataatttaaaatGGC
AAAAATAACACAGGCCGAGTACAGGAGGTGCTGGAATTGTTCTCTAATAAATCTGAAAGA
TTATTAGTCGGGAGATTATAGTTTTGGAAGGTTGGAAGCTGTACCATGTTTGATTCAATA
ATGAGGGACAGGGTTTGCGTTCACTTTGTTGCTATCATCAGCTGGAGCTGCAGCAAGTCT
TGCAAAGTCAGGTCAGACGTCAGCCATCCACAGAGCACTGTCAGCCCACTGCCTGCACAT
AAGGAACCTGCACGAGTTACCCAAATAAGCCAGTCTGTGGTGGGCAGCCTTCCGAGGGCC
CTGAAACTCTCTGAAAACACCAGAGGTCTGAAAAAAAGAGAAAGGTTAAAACCCCTCCTT
CAAACAAAAGGGTGCTGGTTGGTCAGCAGCAATCTTAGTGGTGTTTTGTCAGACCTGTGC
AGTCTCTGGCTGGAGTGCCATTCTCCAGAGGCAGTAGAAGTCAGTAATGCTTCTCCCAAA
GTCAAACCAGTGGAAAATATGTGTGAAAGAAGTCTTGGTATTCTTTTTCCTGTTTAGCTG
TGGGGAAGTATTTTCTTCAGCTCAGTGGTGCAACAGTTCTCAGTGCTGGTCACATCTTAA
ATGAACAGGTGAGAGGAGTGGCAGAGAAAGGAAAGGAGAAAAAGAGGGCAGATGAAGGGA
TTGCTGTTTATGGAGGAACAAGTAGAGGGCCTGGGTTCTCGTTTCCCTTGCAGGATTCAG
TGGGTGAGTTGGTCAGTCAAGCTTGAAGGAGAGTTGGACACAGCTGTCTCCTTTGCCTCC
TTTGTGAAAATGATTTGGCAACAGCTGCAACAGAAATGGGTCAGATACACATTTCTCATC
AGACGTCAGATCCAGAGGCTGGTTTGACCTTCAACAAGTTATCTTTAACTGACAGAATTC
CAAGTCTGGCAAATTCCTATTCAGCAAATTTTCCCATTCCTGACTATGCTTAATCTGTCT
CTGCTGGAAACACAATTAGTACAAATCAGCTATACATATTTATAGCAAATTATTTTTCGT
AAGTGATGTGAATTCTGTCTGCCCTAGGCAGTGTTAGCTAGCGATTCTGGGAGGACAAGA
ACTGTCTGCATTATTTATTAAGAAAACGTATTCCTTTATATTGTGATATTTATTGCTAGA
AGAGAAGATGATGAATTTGAAGTCACAGAGTCAGTGGGGTGAAGTCAGATGTTTTTTAAG
ATAACATTTCAGCCTGTGGCTTCTATACTTTGTGAATAGTTTTCCACGGCGCTGGAGCGG
TGTAGATGGAATTGTAACCTCAGGGAATACATATTGGATTAGAATTTCTTTTTGAATCAG
GCTTCCAGGAGAATTGGTTACAGATTTTCTATTAATGGTGTAATCTCATTTGGTCACAAG
TTGGTTTTATTCTGGCTTTTAGAAAAGAAAATCTTTGTGTGCAGAGAACCTCAAGTTAAA
TTCTCCATCCTGCTGTCTTCAAACACCTTGTGCACACATAAATCTGAAGCGAGACTTCTG
TCCCTAGAGAAAATAATTGTTCCAACAGCTGTGAAATACGGGGCAGGATTTGGTGTGGTG
AAGATAATAAGCGAGGTGTGACTGCTGAGATGCAGCAGCATAAAGCAAAAGATTTTCAGT
AGGAGTTTACTGTACAACAATAACAGCAGAAACCAGAATGCGGCGGCAGCAAAAGAGGCT
GCCAAAAAAAGGGAAGTGTGTTTAGACATCGGTGTCCTGCTATTCAGAATGGGACTTCCT
CCCTTTGTGGGTAACTGCCACAATAATTTTCCCTGTGCAGGAAACGAGGAGCGTATTGTC
TGGTATTTAGACACCTAACATTGATTTTACCTTAAAATCAAGTAAGTAGATGTACAAGCG
CTAAAAATCAGATGTGTGAGTGCTTTTATTCCTCGATGCTAAAGGAAAAACCAGCCTTGT
AAAAACAGGGCGTGAAGGGACTTCGATGTCAGTGCAGAGGAAGGCAGAAAATATTTCCCC
TTTCTTGCTTTTCTTCCTCTATTAAGAAAGCACTCTTTTTTTGCTGTTAACAAATGCAGG
ATGCACTTTCTGACCCTGAAGGGACTTATGCAGTTTGAGTAGTCTGTACAATTTGTTCTT
TTTTTAAAGCCACGTTTCTCTTAATGATTGTTGTTCCCGATATTATCTATTTGGATGGGA
GGATGAACATGTAGAGGACTGAAGGTTGTGCTAATGCCTTCTTACCCTCATTTCATTACT
GCGTTCTGAACGGAGCTCTGATTTGGAACCTCTTGGCTGACAGTTTATATTATGCTACTG
GAAATCTGTTTGCTGGGAATGAGATTTGAATGCACCATAAGCACGCTGCCATTAATAAAC
TTAACTGTGTTTTTTTTCAGTTGGATTTCCAGTTTCCACTCACGATATTGATGATCTTGA
AAGTGCATTTGGATCCAAGACGTTTTCTACCGCTGAACAAATTAAGAACCTCCTCTCTAT
CTCAGATCTGTACAGACAATTTAATATCTTATGACCTCATTTCTCCAAATTAAATGAAAA
AGCATTTTTCTCTAACTTTCCATGAAGCTCAGCTATTGCTTGTTAATTTTGACTGTTAGT
GCTGATCTTACGATTGGACTTACACTGGAAAATGTAGCTTCTAATGGGACACTTGCTTCT
GAGTCTTTCAATACATCACTTCATCCAGTGCCTCAAGCTTTAGCGAGTTCCCCAGCACAC
CATGATATCATAGCCAAAGAGGGGACCAGTATTTTAATTGAATGTAAAGTGAACATCAGC
CAATATGAATATATTCTTTGGTATAACTCCAAAGGACACCTGCTTCAGCAGAAAGATGAA
GGTGAGTTTTTCTGCTGTTTTATATCCTTGGGCATTCTGCTTTTATGCAGTACATGAAAG
TCTCTGGAACTTTATTGTTTTTTCTTCCTATCCTCCCATTTTTACGGTTGGAAAATAGGA
GAGAACATGACAAAGCTCTGGCATGTGGTGGATCAGGCTTTATACCCAAGTTCTGAAGTC
ATAGCTCACTCATCCTGGTATAGTGCCCTCCTGTCCTTTAGTTCAAGAAACATCACAGCA
TGCAGTACAGAAGAACTGAGTATACATCCTACCAGATTGTAACTGATGTTATTATTGCTC
TGGTTCGTATTTTATCTTTTCAAACGCATGAATTAAATGCAAGTCTCCAAAATTATGACC
TTTTCAAGCTGTCAAGCCTTGCTTTAATTTTGTTACAGGATTTTATAAAGCATGAGGTAA
CTGATTACGTTTATTTTCTGGTTTATGCATGACTGAGATTGTGGAAACCAACACGGCTTG
TAATGGCCAAGGTTGAAACGCATACCGTGTAACCCTTTCATACAGAGACAGAAATAGTTT
CCTATGGGCTCTTGTAGTTCTGTCCCTCCaatttttaattaaaaaaaaaaaaaGGAAAAA
AAGGCTTTTAGAGATCCGTGTGGTATCTTCTATTAGTATTAATGAAGGTCATTGAGCTAA
TTGATAGGATCTTCTCAGAGGCCGTCGTACTGCTTTAAGTATTCAGAAACCTCTTTGTAG
TTACAGTGCCATCTGGAAATTAGTTCAGAGTAGACTAATTAGAAGAATGAGTTATGAAAA
CAGTTTTTCCCCCAAGTTATAAACCCGTAGGAAATACTGCATAAAGCTTCTTCTATTGAT
TTCTTTTTATGTAAGTTTTGTGTATCAGCACTGCATGCTCAGCAGAAAGCTGTGTCTGAA
GAAAATTCTGGGTCCTTTTGCCAGCTGAGCCATTTACAGACTGCGATCTTTTTCATGGGT
CACTTGACTTTTGACTCAGAACATATGGAATATTAGATTCTGTAGAGGACGGTCTTTCCA
CACAGTGAATTACAGCGGGTGAGAAGTTCTATTTAAGAATTAGGTTCCCTGTCAAATAGA
ACTAACAATGCAAAAGCACTCCAGGAAATACAAAGGAGAGAAAACAGAAGAACCAGAGTA
GCAAGTGCACAAAGTAATTTACCATTAAGCAGTAGGATGGCTAACTGAGTTAGGGCTTTC
TGTGTCACAAGCATAAAAAGGGAAATTTAATTCTTATCCTACTGTGTTATGCTAGAAACA
GAGTGCTTACTGTAAAGCTTGTGGAGCAAGCAGCATATCTCTAGTTTACCTGATTGTGTT
TCATTAGCTCACTTTATTTCTTCTGAACCTCCAGGTGGACGGTGGAGGATTGCTGATAAT
TTCCTCAACATCACAAAGGTCAACTTTGCTGACAGGGGACGATACACGTGTGCAGCTGTT
AATGGTAACAACGCAGTGTATTCCACCGTTACCCTGAGAGTCACCTTCACCTCAGGAGAC
ATGAGTATTTACTACATGATTGTGTGCCTCGTTGCCTTTGCTATCACCCTCATTTTAAAC
ATAACTCGTCTGTGCATGATGAGCAGTCACCTCCGCAAAACAGAGAAGGCTATCAATGAG
TTCTTCAGGACGGAAGGGGCTGAGAAGCTTCAGAAGGCTTTTGAGATAGCCAAGCGTATC
CCCATCATTACATCTGCCAAAACACTAGAGCTGGCCAAAGTCACTCAGTTTAAGACCATG
GAGTTTGCTCGGTACATTGAAGAGCTTGCCAGAAGCATTCCCCTTCCGCCACTGATCCTT
AATTGCAGGGCATTGATGGAAGAGATCTTTGAGGCTGTGCGAGTTGATGATCCTGATGAA
GTTGGTGAGGCAGAAAAACAAACCCAAGCCTGTGGTACCCAAGCTGCAATATACCCCATC
AACCCAGAGATCAAGCGCAGTGATTCGCCGGCCGGCGATTCTGACGATGGGTCTGTGAAT
GAGCAAGGCCAAGAAATAGCTGTTCAGGTGTCCATCCACCCGCAGGCGGAAGCGCAGAGC
ATTGACACCGTTTCTCATGACAGCTGCCAGTTTGCTCCTTCTGAGGAGGGCACCTGCTGA
ACCGAGCCACATCTGTCGTACAGGAGCACGGGTGACTCTGGGATAATGTGAGAAAGGGAT
GTGCAAACAAGCTGCCTCATCCCCTGAGCACAAGAGTTGTTTTATTTTCCAAATTGCAAG
GTGCCAGAACTACTACTGATGTCTGTGTTTCCCGTCAGTGTTTCTCTGTGTTGATCTAAC
AGTTTCAAATCTGTAAGAGAAGGCCGTTTGAATTATTGTTCAGTGGATTTTCTTTTTGAA
GCAGCTTGTTTTACTTCAAGTATTTACAAAACAGGAATTCTTTATCGTCAGCTCCTTGGT
ACCCTCTGATACTTCTGATCTGTATTAGAAGTAGCCAAGCTGAGCAGAACAAGTTGCAAT
AAGATCTTTTCCTTTGTGAGCCTGTTCTTCCTTCACAAAGTGGAAGCGGAATTCCTTAAA
GCCAGTGTAGTTATACCAATGAATTGAGTTGTGTGCTTTTTTTGAATTGCCTCGTGCTGC
GTGTAGCCCATCAGAACCATGGTGAGCTTGAACAAATCTGTTTGGCATAGTGTGCTTCTA
TGTTGCTATCAAAGTGTACTGTACTTAGGAAAATAATTGCACCGAGATCTGCTGCTGAAT
TAAACAAAGTGCTATAGCAGCTTAGAAAACAACCAGGGGATCTCTGCTTTCTGTGCATCT
GCAGAAAACTGGTGTGTACTCGAGCGTGTGGAAAGCAAATTGCTACAAACCTTGTCACTT
AAGCTTGGTGCTGATTGCCAACGCGCCTTAGCCTGGTTCTGTCTTACAGAGTGGAGCAGT
AGGCGGTACCACTGGCACTGTCTTTCTTTTGACTGCTGATTTCACTCGCTATAGAGAACC
CAAAGTTTCATGTTGCATTTGACATTGTTGTGAGAAAAGAACGACAGTAATCATCTAATG
GCATAACTTAAACAGAAATCTGTCTACAGTTAAGGTATCTCAGGCAGTTATTTCTGAACA
CTGTAATAGTAGAGGGGAAAAAGCAATGCCACTGGCTGACCTCTGGCTAGTGCTTTCAGA
AAGCAGTGGGACAGAGGGCTTAGCAGAGGGGTTGGCTGAGCTGCTCGCCAGCCCCTGTTT
GGGGCAGAGTGGTTGGAGAGCGTTGCCCTTTCCCATCTGCTGAAGAGGAAAGGCAGCTGA
CATCCATACCTACACGTGTATGTGCTGCACCAAGGATCTCCTGCATGGCTTCCTTCCTCA
GCTGTGGAGCTGTGGAGCTCCATCCTCATGGAAGCCACAGGCAGACAAGAATCAAGAATC
TTCTTTCACACGTTGGTGCTGATTTTTTTTCTCCCTAGCATTTACAAGTTGTATCACTTA
AATAGCATTATGTATCCTATAGAGATTTAGTAGATGTAAGGGTTGTAAAATCTCCACAAA
TTCATTTTTTACAACTACTGGAACCATTCTGCCATATAATTTAAACAACTTGGCAACAGG
AGCACCATTTAATTTCCCACAACTCTTTTTTCTTTTCCTTATTATTACAAAAATGTCAGT
TGAACAAGTGATTCTGGAAGGCTGTTCAGGATTCTTAAGAGGATTTGACTCTACATTTAC
ATGAGTAAGCAGGCACAGTGGTAATAACAGGGTGGAGCCTTCTGTTGTAGCGCATCCTCC
TAACAAAGGGTCTGAGCAAATTACATTTATCACATCATATCAAATGATGGGAAAGTGAAG
CATCTATTACTGCTTTAAAATACCTCCTAGGGAAAGTTCTGCTAACAGCCACCAGTAATT
GCAGCATACTTGGCTTTGGTATATCAGATAAGAGCTGTGTTTTTTGGGAAGAATGAACAC
TGCTAGCCTTAGCTGCAGTCGTGCTCTGACCAGCTTGGTACCATTGCCAAGACCGTAGCA
AACATCTGCTTCAGGGGAGGAAAGCTTGCTATAGACACGATAGATACTGCCCTCTGCAGT
AGCTTCTTGATAGTTTCCATGGTTTGATAGCACTTTGTGTCCAGGTGAAAAAAAAATGGT
GTAGTTTTGTGTAACCTGTCTGTTTTTCACAAAAGTTTTTGGTGATCAGTGTTAAACACT
GTTGTGGATAAAGGCCTGGTTCTAGAAGCCCTGCCAAGATGCTGCTGGCTTCACTTCTGT
CCTACAGTGAGCTCTGCAGGCTTATTGCCTGAGCACAGATTTGGAGGTCTGTACCGCTTT
GGATGTCCTATCTGAAAGTTGATGGCCACAGGAGAGGGTAATCTCTTTTAATCTCTGTTG
TGCCACAGGCCCTTGGCATTGTGCCTGCTGCTGCCAGTTTTCACAAAACAGCCCTCCTTG
CTTCTGTGAAGCTATTGCGTTCCTTGTGGCAGTAGCATCTTCGACATCTCCCCCTTCCCT
ATATGCACTGTAGAGATGCAGCTGCAAAATCAAAGCTCCATTTAATTGCTTCCATGGAAG
CAGTTATGCAGTTGTGATTGACAGATGTCTCATCAGAAGCAGCAGCTTGCAGGCAGCAGG
ATGATCCTAGAGGTGCATCAGATGGGTGTCAGGAGAGGAGTTTCTGAATTAACTCAATCT
GTTCTTTGATTTTTATTCTTTATTTCCATAGCTCTGAGTTCTCACTGAGCGCCGTTCTGT
GGTGTCTCCGTGTGTCCCCATTTCTGGTGGAGAGGAAAGAATCCTACATCCAGGTCCTCA
GAAACGCAATGGCCATGTCAATTGCTGGATAGTAAAGCCAAGTATTTTCCTGAATTATTA
CAGCATTTTGTTTCCCAAATTAATTCCAGCCCTGGGAAGGAAGCTGTATTGCAAGAATTT
CAGTAAATCAGTGGCACTTATTAAATGTAGGAGCTGATCCTACCTCCACTGAATTCAATT
AGAACAGATTAGGAGCCTCAGTGTATTTTACAAACAATATTACAGGGTTTTTTGTGCATC
TGAAAGCAAGGAGGATGGTGGTGTTATGCAGTAAATGTGATTTCCAGAGGAGGAAACCTG
ACACTGGTTTCAAACAGCTTGTGAAGTCTTCTTACATTGAGTAGCTGTGTGCACGTAGCT
CTGTTTGATGTGACTAACTGAAAATTGACATGGAAAGGTTGCATAAGTGACAGTGTTTCT
AACTTTTCATAGGTCAAGGAGATTCTGCCGTGGTTTCCTTGGTTTAAACTGAATTCTTTG
ACAATCTCAAGGCTATTTTATCTCTTCTTCATCACTCCTTTGTATTTAAAATAACACAAA
ATCTACTCATTACCCGAGAGTACCTAAAAATAACTTTGTAGTGGCTCTTTGTATTACATG
GAGTGTAACGTCACTGTTTAATGTAACCGCGTAGGATTTCATACTTTCATAAAATGAATT
GGTAGATTTGCAAAATAAATGAAAAAACAAAAGCTTTGTTTTCTTTGGGTTTCCTTTTCA
ATCGGTGAGGGGAGGTGAGCAGCGGGCGATGGGAGGTTGAACGCTGGTAGCCACTGTG
