# Supplementary material for: Reference based annotation with GeneMapper
Source: Genome Biol. 2006 Apr 5;7(4):R29. doi: 10.1186/gb-2006-7-4-r29 (PMC1557983; doi:10.1186/gb-2006-7-4-r29)
Supplement: Additional data file 2 — A gunzipped tar file containing the data set of orthologous genes in five vertebrates (human, chimpanzee, mouse, rat and chicken) that was used to compare pair-wise and multiple species GeneMapper [file gb-2006-7-4-r29-S2.tgz › 5verts/orth115/hs34.fa]

>NM_005927
GGCGTTCCTACTGCCCCGGAAGTGCTCCTTCAGCGCAGAGGCGTGCCGGTGTGTCCGAGA
AAACTTCCGAGTTAAGCCGCCGCTGAGGCCGGAAGGAGCTAGACGGCGGTCGGGTAGGTG
ACGGCTTGGTTGGGGTCGCTGCGAGGGGACTACTAGGAGCGCCGAGGCGTGAGTCGTAGC
CTGTGGCTTGGGGTCGGGAGTGCAGGAGGCGAAAATGTTTGCCATTCTTTTGAAAGTCTG
GCCTGGGTGTGGGAGttcggtcatcgaacacttactgagagccagatacctgccaggcac
tgccctgggctccagggacacatcagtcaacgaacggaagggccctgctctcaagcagtg
cgaaaagcagattataaacaagtcaacaaacgggattatctaaggtggtagtaagtgctg
taaagaaatttagactggataatgtgatggaacgaagtgggagagtaataagccgtatga
aaatctggaatagagcattccaggcagagagaatagcgcgtgcaaaggccatatagtggg
aacaaacttagcaaagtcaaggaaaagacaaaggccactggctagagcaaaaggagcaag
gtgagaatggagagagatgaggccagggacttgagcccaaatcttgtaaggcttatgagc
aaggataaagagtttgatttttgtttggaatccagtggaaaaccattgaaggtttctaag
cagatgaatgacatgatctgatttatgactctaagattactcctggGACCTCATCAGAAA
GATGCAACTCTTCTGTTGCCCTCGAGCAGTGAAAATGcatgaaatccagactgacagagc
tagtaaaatattaaaatcaatcttattgtacagataagaaaaactgaatcccagagaggt
gaagggacttagccTTTAAGAACTCATGTTTTCCAACTCCATTTAATGCCCTCGGAATTA
TCATCTTAATTCCCAGATAAGAGTAATTGTCACTTCTAAAACTCTTCAGATATTTTCCTT
TGCTTTTGAcagtggttctctaaatttaggttcatcaatatcacctggaagcttgttaaa
aTTCCAAAAAACAACAACAAAAAAACCCCTGCTTAAATATAAAATGGATCATTTCCTCTG
ATTTTCTGTTGTAATGGAAAATGCATAGAATTTGGGGCTAAAGTATGGAATCTTGGGAAG
CCACTTATTTTTTAAATGCTGCTGATAATTATAGcagcagttctcaaactttttgatctt
agaatttctttatacttttaaaatgtattgagaacttcaaagggtttttgtttataatag
ctatcaatatttactattttagaaaacaactttcaacaaaggttattcattttaaaataa
actcattatatgttaacatagatagcatttctgtaaaggatattttccaaaatgaaaaat
tattgagaatggcattgttttacattgttacaaatctctttaatgtctggctgaataaaa
gacagctagattttcgtaacttctaccttcattctcttacaatatcaatcatcatgtaac
ttttagaaaattgtgccatattgtgtgagaatgtgagtgaaaaagggatatgtcctaata
ttatgtaaattgttttgaaacagtgtcagggacacccaggagttcctgcaccacactttt
gagaaTTACACTGAATTACGGTGATTGTCATGCCAGTAAAAGAAATATGAGTTTGATTTG
TAAATCAATAAACCTATATGCACATTAaaaatgcagatgcccaggcatcccctagagatc
ccaattcaataagtctgtggggtcaagaaatctgcatctttaacaagcaccacaaattaa
tttgatataaatggtctgaaaattacagagtgagaaAACCAGTCAAATGATTCTCTAGAG
TGTTCTGCCTACTAAAACTCAAGATAGGTGTCTTTCTTATCTTCACCTCTCTCCATCAAT
AGTTTCCAGAGCCTGAAGCTCTGGAAAGTTAATAAGTTTGTAGCAGACACCTTTCACACT
ACCAAGTCGATGAGTGTCTGAACTCAAAATTTTGAGCACTTGCCACAGGCAGTGGCCCTG
TGCTAAGGACAGAAGGTTTTTAGACTCTATCATTCATAAGCTTACAGTCTTTTGAACGGA
TAACTAACTGCTAAGAGGAAAACTGATAAGTCTTATAATGGCGTACTCTTAATGTGCTAG
GGGACTGACAGAGCAAAAAAAAAAAAAACTCATCTGACAAGAGGGTGGGCATGAGAGGGT
TTCCTGAATAAGATGAAATTAGAGTTGAATATTATAGAGAGGGTACAGTTTCCCCCAGAA
AGATATTGACGGGAAGGGGCAGAAAGATTTTTAAGCAAAAGGAACAACTAGTAAGGTGAA
AAGTTATTTAGAGAGAATAAAGTAAAACAAGCGTAGTTTAGGCTTTCAGCCATGGCAGGA
AAGCTGGGTAGATTATAGGATTTAAGCAAAGAAACGAATGATAATGATAATCAGCCTCTA
GGTGAGGAAACTAAAACCACTGGAGCACATCATAGCTAATTTGTGATAGAGGTAAAACTA
AAGACCAGACTTAATGTTTAAATCCATTCATTCCTCCTGCAAGCAATTATCGTACATAGA
GGCACCTCTGGGCTTCTCATGACTTTCTGTTCTGCTGCCTGAATCTATTCTTGGAGAATT
ACAATGCCAAATTGGAATTTTAAGCTTATCTCATGGGCAGTGAGAAATCACCAGTAGATT
GTAAAATTACCCTGAATTGCTCAGATTTGTGTTTAGGACCAATTCTGAGTGTCACAGTGT
TTGGATACATCATAGAGGTAAAAGGAGTTAAGGAGATCCATTCTGAAATTAAGGGGATAG
TGTGGTATACCCAGGTGAGATAAAAGGATATGAGTTAGGACAGAGACAACAGGACTTAAT
TGAAAAATGTGTAGGAGGTGGAATAATAACAATAGCATATATTTATAAtttacccacatt
agttcatcttatcctcaaaactaccctatgatgcagttactgttaatattattttattta
ataaatgtgaaaactaaggccttgcaagcctatggcttcacccaggggtaggatcaggca
ccttaactctagagcccattctcctaaccactgagccatgattgtCTTACAAttttgata
ctgcaaaactggaagaattgtctggctattatctaagctgttcataagctgaacaagtag
atctgagggtaagaggagttctgttttaactagactgagtttcaaatAGAGATGTTTCAG
ACTATAGAGGGGGAAAAATGGCCTGGGAAGATCATAAATCTAAGCCTGTTTCATTGATGT
TTTTGTCATTTGCATCCAGTAGCTATTCAGCAAATATACCTATGGCAAAAAGGATATAAG
TTATGGGTATAACTGAAATAATCCTGGGTTTAAAGCAAAGCTCTGATAAATACAGACGAT
GTTTCTCCAGGTGCCAGAAGATATGTTGAAGTTTGAGCTCAGACTGACCAAATGCTAGTT
ATGGGGTATGTGATAGCTCCAAGGTAGTAATATAAAGGCTATTTTAATTAGAAACTTTTG
AGTAAATGGCCCTCAGGATAGTGATTTCTGTTTGAATGTCACTAACCTTTTTTAGTTACA
GATCCCTATAATAATGCTTGAGTCTAGGCAGAACAACTTTGTGTTTATTCTTTGCAAAGG
GTAGGGTAGTGCTAACAACCTGCTCTTCATTTGCTTTTTCTCCCCTTTGCCGATTCAGAA
TGCTGCTTTGTCAATTTGTGTGCCTGCTGTAGGAACTGGTCCGTTTTCCAAGTGTGACAG
TGCAGGCAGAGAAGGGTGGATGAGCTGTAAATGCAGCCTAGAACACATTTGATTATAGAG
AATGAAGCACTAATATCCCAATATAATTGGAGTTTAAAAAAAAAAAATACCACCTGGGCA
TCAATGTGTTTCCCTGCTTTGCATTTTCCCAGAACTATTTCTGCAAACATCAGTTTCCTC
AGCCAACTTAATATTGAGTCACCAGAACGGAAATCAGCCATATTACTTCCTTATTTGTGT
TGAAAATTGGAACAGAATGGAAATATTTCTTCCCTCAGAAGTTGGCAGGAACGGCAACAA
GACAATCTGTTAGGGGTGACAGCTATAGGCTCTTCTCTTTTTTAAAAATAATATAGTCAA
TATTCAACATGGTTTTCTGGGGTAAAATCATCCACATTTCTGATTCTTTATGATCCTAGC
AAAGCTTACATTCTGTATACCTGAAAGATGAAAAAGGAGTTGGATTAAACTTGAGTCTTA
CACTTATCTATTACATTTTTATTTATTAATGCTGAAGAAAGGTAATATAggctgggcgcg
gtggctcacgcctgtaatcccagcactttgggaggccgaggcagccagatcacctgaggt
tgggagttcaagatcagcctgtccaacatggagaaaccccgtctctactaaaaatacaaa
aaattagccaggcgtggtggtgcatgcctgtaatcccagttacttgcgaggctgaggtgg
gagaatcgcttgaacctggggggtggaggttgcagtgagccgagatctcaccattgcgct
ccagcctgggcaacaagagcgaaactccgtcacacacacacacacacacaAAAAGGAAAG
GTAATAAAAAATTTTATCAAGTAACTTCATCCACAAACATAGTATAGCCCTTTTTAACTG
ATAAGAAGAAGGTGACACTTTGGTTTTCCTTTTTGAAATCTGTTCTTGGGTTTCAAATGT
CAGCTGCTACATTAAAAACAGCAGGCataatatatatatatatatttttttttCCAAATA
CAAATGCACGTACTCTTGTGTCTCCCATGGCATCTAATATACCTGCCTTAATGACCTCAG
CCCACTTAACTGATTTGGTGAACAATTCTGCATCTGAGGCTGTATATGTGAGGAAAAATT
AAAGGATTGGAAATGAAAGTAAAATAACTATAGTATAAAGGATCATATGTTCAAAGCATG
CAGGCCTAATATTATAGGAAGTCCCAAACATATAAGTGAATTGCATTCCTAGAACTGACA
CATTTGTCTTTTCTCTGTTGCATTCACAATATAATTACATTTCAGTCACATTGTCTTAGA
TACAGTTGGCTGTTTCTGGGCTGTCTTTCAAGCTGGTTTGTAAATTCCTGAGGGTCTAGG
ACAGTGTCCTAATTCTCCTTAGCAACTCTTGCACCACCTACTGTACTTCATCTTCCACGA
TGGATCCTTGACCTAGCTGAGCTGTAGTTTTAAAGTCATTAGTCTAGAATGAGCAGAATG
GTCATAGTCAATGCAGtttgtgctgcaagtagcagaaacccattcaagctgacttagcaa
aaaggagacttAGTGTGAGGAAATAATAGTACCCTGATACCAAGGATGATTTGTTCTTCC
CTCACTATTTTTTTCTGCTTTGTCACCTTCTTGGACACGTATCTTTGCCAGTGTTTTCTC
TCACAGCTGCTGAACAGCCTGTTACCTGCAAATGGGTTATATCCGTTAGTCTTTCAAATC
AGAAGTCCTCTGTGTTCAGGATGTACATGGTATGAGTGAAGTGCCCAGTATTAACTGGAT
GTGTAAGGCTATTGTGCAGCCTCTTTCTCTTGTGGCTCAAAATCAGTGTGCCAGGTTTCT
TCTGCCATGTTTGGCCTAAGAGCAGTTTAAGGGAGTTTATAGTGTTTTCCTAAATCCTGT
CTGGTAGGTAGAGGCAAATGGCTATGTCTGTACAACACAAGAACCACAAATCTTGGCCAC
ATGGGCAGTTTGCTTGCCACACTCCACTGTGTAAGGAAGAGACTAGAGATCTATGATGAA
GATTGCCTGGCAGCCACAGACACAGTTCAATAACTTTTTGTGAACTTAATCTTTTTTCTC
CTGCCTAACCATTTCCGCATTTATTACGTGTTTGCACATTCATCTTCACTTTTGTGGTTT
TAATTTTGAGTAAAATTTAATAAAGTTGTTTCTTTTTTTAAAAAAAAAAAAGGGTCACAG
GAGTGCCAGGAAGTAGAATTCTATCAGGCACCAAAGCACCATGTATGAGTCtctctttgt
ctttctcctgctcctcttcctgtcttcccactctctcccttccccatccctcttgtcctt
tcttacagcttctccttGTATGTGGCCCAAACCTGACTGCCTCAGCCCCCACATGCCTCC
TTTTCCTCAAATGACCCTGACCCACAAGGGTCTCAATTCCAAGTTCCAAGAACAAAGATT
CTATTAGCTTACTTTGCCAATAGGTTGTCTTCCTCCTAGACCCAAGAAGATAGGGATAGG
GCTCAAAGAGGGGAGCCGTTGGGTAAGTAGATCACGACAAATCTTCTCTACCACAAACTG
AGGACACATACAATGTCATATCATGGTTGGGATCCAAGCTCAGTTTACAATGCCTATATG
CTCCATAATATTGCAAAATATTTGCAATGAGAAAAAGAAAAATGTGAAATTTTAAATTTA
AGATTAAAACTGCATAATGGTGTCCCCTTCCCCCCAACCCCCAAGATTTTTAAATGGTTG
CATGGTATTCTGAGTGTTTTATAATGATGTAACTATCAAATGTAAATTTTAGTTCAATAT
CTGAAAGAACCATGAACaataataatagagcttattcagtgattaccattgccagactct
gtgttttatgtatactacctcattcagactttgcaataatcctgtgagaatagattctgt
tattttgcccattttaaagatgaggggctgaggcagggagattaagtcatttataaaagt
tgcaaggctggttagagtcacagatcgtatttgaatcctatactctgaacctctctgcta
ccctgctctTATTAGAGACCTTCAATTTTGCTGATCTagagtaatctaaatctagaatgg
aatgtgagtgattatatctctcattggaaatattcaaatagcctgaagcaccattctgca
ggtcagttgcagaggaaattGAGGAACTGTATTAGTGGCCCTTAGATGCAGTACATGAAT
CCAAtgcctcagaaacacccagggagccaattaaaagtcataaattccaaggcgcaaaca
cagagtttcttactcgttctgggttgggacctgggaatccatatttttaaaaagctctcc
tgacagttgtgatattcaacctggtttggaaactgcacttGGTGATCTTTTATTCCTACC
ATTATCCTCTAGGACAACATGGTAAATGAAGGTATCAGGTTGGGAGTCGGAAGAATGCAT
TTAATTAGGTACTTTTAAGGTCTTCCAAGATTGTTAGCATTGACTGTTTTTGTTTCAGAG
AATTTATAATAGGCAACTGTATGTCAGTTTGAACAATTATAATCCCTGTTGCATAACATT
ATTCAATTTATAAAGATCTGTCACATACTGAATCAAATTTAAACTAATCTCCATCAATAT
TTATTGAGCATGTGCTAGTTATGACGTACAGCAATAAAAAATATAGGCCTTGTTCTTAAG
GGGTAGTTGAGATGGGATAGACTGCCTAGCAGTACAGAGCAGCATATACCAGCGCCAGAT
GAGTACGGTAGGTGGGGAGGGCTCTGGGGTGAAGGAGAAGCCATCCTTTATACAGCTATA
CTCTGAATTTATGTAGGAGGAATAGCTAAGGCCTTGATAGGAGGTTCAGGAAGTTTGCGG
GAAGGCAGAATTCCATGTGGGAGTTATGCTTTGCCAAGCCTTGTGTTGGtgaggacactc
attgccctgcagccctcgcctgtgacagctgttcattctgctgaagttcctgaatctcag
agcaggaagACCGAATCCATTTCCTTTCTTTCcagtttcttctacactagctactttgat
cctggggggatgtgaccatacccccaggtgatctgcccacgtttgagcctctcagttgtt
tgacgtcttcatcatggacgaatatctccctcactcacttcagccactgcagcttccgga
gtctatctccagtttcaccattggcccagttagttctcctccagaatcAGGAATCAGACG
CAGCATTTTTGGCCACTGCCTGTCTTTACCACAATTTTTTAGCTGTTTTTTGTGAACAAC
TCCTGACCAGTGACCCCTCTCATTTTTCCCTGTCTCCTGGCCCTCTACCTTGAGTGCTTT
CCTCCCAATTTTTATTCCTCTTTATTCTTCAGGTCCTGCACCTGAAGAATAGGTGCTGCA
CACCTCTTTTTCTCAGAGGCTTTCCATGATGAGATTAACTCCCCATGTTGGGTCCTCCTG
TAGCATCTGTATTTTCCCTTGGGTAACATTGAGTTTATTTTGTATATATGTAGTTAGTGT
CCATCATCTGCCAGACTGAACTTCGTGGAGGCCGAGAcaatgtctatggggcagtaggta
ggcacatggtaggtgctcaatagatactgttcagtatatgaaAATGTATCCCTCCGATCT
CAAACTCAGTGGTGGGGAAGAGTAGAAAGGAAGGAGATGGCAGGTTAAGAAATGAGGTGG
CATTAAAATAAACTGGAGTTGTGGGGGGCTTTTTGTTTTGGTTTTGGttttactacagag
agagcaagcctccagctcaaagcctttcagcaggcagtagtatctctggaagctaataac
acttctttgttttcattatgtttatgtgtacggttacatttgtccacagaactgatgtag
agtttcctttttaaataaatgtgaaagtaaaaataaaatgagttgatttaaaagaaaaGC
AGAAATGACGATAATTTGGTTCATGGATATAGTAAAAACAACAACAACAAAAAAGACAGG
AGAAGGAATGAATGAAGTTTGGGAAGTGCTGCCCTGGATGAAGCTATAGGAACTCCTAAT
CAAAGTTCTGGAGAAAGCCTGGAGCATTTTTTCAGCACACTCATAGCCTGTCACCGTTGA
GAACCACTAATCTAGAATAAAGTACAAAATTATGTCCTCCAATTGCTGTATATCTTGCAG
TGAAAAAGAGCTTGGAAACTtacatgtcaagcccctagcacagtgcttggctgatggcag
tcattcaataaatgttatttccattgttTCTACCCATCACCCCCTCTTAAAAAAGAGACT
GTATTCCAAACTAGATTCTCCTACTAACTTGTAGCATGTCGTAAGAAGCAAATCACTGTG
CACTGAATCAATTAGATTATATTACTTCCAAAATCCCCTCTCTGCCTAAGTCTTTGTTTC
CTTTAGTGTCCTTTTTGTGCGGTTTTAGGAGGAAATGGAAATAAACACGTTTAGTGTGTC
ATGTATTGCCAAAGTCTGAAGGTTTTTTATTTTACTCTGTATACCCCATCCTTAAATTGT
AAAGATTTAGAAAAGTATTTGTCACCATTCAACCATCCTTTCAAGGGTTAATTAATGAAA
ATTAAATGACATTTGCACCGTATTGTAATTTAGACTTTGAGATATTTAATGGCAAAATAC
AGTGATTCATTGTTTTTTATGTTCTGTGATCAAGCAGCCTTCATATAAATATAAAGGAGA
GTAAATGTCATTTCCAAAACTAATTATCTTGGTGCTTTATAAGACATAAAGCTAGGCATT
TCATCCCATATTTTATAGAAATAAAAGTTGAATTTTTTCTTTGAGAGTTGGTGGCTTAAA
GGGGGAGTCAAATTACCAGGAAGGTGATCATAAATACATAGACTTTTGGACTAGGATGTT
ATTTTGCCTTTTATTCAAGATATTTTGCTCTTCTTTTAAATGTGTCTAACAATCTGTCCC
TGTAGTTTTATATTTGCATTTCTACTAACTAGACACTTAAGATGTCAGTTCCTCCCTTAG
CTAGTTTACAGAGTTTGAGCTAGAAATTTGGTATGCTTACAAACTATTAAATACACTGTA
CTTTGTCTCTTCGTATTGGAGAAACTATTAAAAGAAAATTCTGTTGTCTAATGTTCTTGC
CCATGAAGGAGGTTCCATAGCTTTAGAAGTCAATAACTCTATTTATGTGTATGCAGTAAG
TGCAGCTTTCTTTCCAGTGTTAAAACAACCCACCTCAGGTGTCCCTGCATTATTTATATG
TAACATATCTTCATACTTGAATTACTCAAATTTTGAGCTCCATGGTTATGATTATGATAT
GCCAGTTGATTTACATTATAACAACAGATGGTAATGGTGCAGGTTGAAATAAAAGATCAT
TAAGATAAATATTTTAGCCTTCATTGGCTCCCTGTTGCATAAAATTTGTCAGAATGAAat
agaatcatggcatttcagaattggaagagtccttagagattatctcatccagtcccttat
ttgacagaggagaaaacagaaacccagagagaatgctgcttgccaaggtcgtacagctag
ttagtggcaaagctaggaccaaaatctaggtctgctatttaccaattcattgctttttct
gctGTCTCTGTGTGAGATTTTTAGGTACTGTTCCATCTAATTACTCCCCAATGTCAGCAC
CAATTATTCTAATTAACATCTATTCATTCTGGAACATACGCACTTTCACCCCATTATGAA
TCTCAGTTGGTTAAACTTTGTATCTGGCTTTCTTTTAGGTTCTCTACTCACATCTTTTAA
TCTTGAAGACTAGAAAATATAACTGGATCTACCACTTGTTTGGAAAATTTCTCTACCAAG
CAATAAATTACCCGCTGTGCTTTTGTTGTAGTGTAGAAGTTTTTGAGTTCTCCAAATCTA
AACAAGATTTTGTCCCATTTTCCCATGAAGCTACATTGTTGCTTATTCACTTTAGTGGCA
AGTATTATTGTGCCAGCTGCTTTTGTTTTGGAAGATGTGGACTTCGACCAAATGGTTTCA
CTGGAAGCAAATCGTAGTTCTTACAATGCATCCTTTCCCTCAAGCTTTGAACTCTCAGCA
AGTTCCCACTCGGATGATGATGTCATCATAGCCAAAGAGGGAACTAGCGTTTCAATTGAG
TGTCTTCTCACAGCCAGTCACTATGAAGATGTCCATTGGCACAATTCAAAAGGACAGCAA
CTGGATGGCAGAAGCAGAGGTAATTGGTCAGGGTATAATTAATCAAGGTTACTCATTTCC
TGTTCTGTCTTCTTATTTTTTAACACGTTAAACAAAAAGTCTCAAAGATAAGGTGCCAAG
GTGAATAGTTTAAAACATttgaaaggtctggagtgttgtacctatcagaaaatgcaaagt
aattataattgtttaaccagaagaagaaaaaaaagaatcattctaaatttaaaagatgtt
cacatgatgacaatgagctattttctctcctgatcagttggttttcttcttcattgaagg
tagagtaaATcagggctgctgcatacagctgtacaggtggtatacaacacaactctggga
gcacccttcacCTAGACTACTATGTCAGTAGTACAGTGTGGTGGCCCTGTGTGAATACAT
CCAGAAGGTTTTTGGCTAGACTTAAGAAAATTTGTTATAAATAAAAAAGTTTTGCTCTGA
AATTAGTTACTATAAACTTTAGAGGAAATCCAGGACATTTTTGAAAATGAGTATCAATCT
GTGCATAAAACTTTGACGTCAGGTCTCAGAGAATTAGAAGGGCACTATGGAACTTGTAAG
CCCTTCCAGCTCttttttttttttttttttttttGTATTCTATACCTTAATTTACTGGAA
ATGAGAAATTTTTTTTTGCATTTTTTGTTTATGTCTTAAAAATCACATAAACATAGTGTG
TTCAAGGTCTACTTTTTGACAGATTTTTATTTAATTTTCCTATTCATGGATCTGTGAATA
TATCTTAATCCAGACTACTCCTAACCAGTGTTCTGTTATAAAGATCTTTTTGATGAGTAC
TTGAGTTATAATGGACCTCAAAAAGAAATCACCATGAAAAGCCAAAGGGATGAAGCTTAA
ATTCTAAGATCCTCACAAGCTACACTTTCAGAAATTTTTTTGTTAGGAAGATAGTGTAGC
CTTCTGAAATAGAAAAGGATATTGGTTATTCATATTAGGCTGGAAAACACAAAAGGAGAC
AGGTGATACTTCCTTCAGACATATGCACTATTTTAATCTATAGACTGAGTGACTAGTCAC
CAAGGGATTGAAGAGTTTGAATTGTTAGGGTATTTTTAATCAGCATGTTTAAAATACATA
ACTATTGAATTAGAGTGATACCTGGAATGTGTACTTTGAACATGATTTGGGGTTCCATAT
TTGAACCCACTGAACCAGACTCCTATCTTCTCTGGGCTCTACGATATCCTGACCAAACAC
CTCTGAGATCTGAATTATTCATTCAGTGTCATCACTGTAGACTGACTGCATAAACAAAGC
CTTAGGTTAAAACAAGACCAGCCAAGTGGAATGGCAGTTTTATTTTTCTATTTTGCCTTT
ACTTTGAAAACCACTAACATCTATCATTGATGCTTTCAGCAGCAGCTCTGGAAAATTGTA
TTAAATTTTATGAATCTCAAGTGAGAGGAGTTTAAAGAGCATGTCAGTCTAGTATAAGGT
TCATAAATCTTGAGCTATTATCAGCAAGTGAGCTAGAGAGTTTAGATTGTGGTTGTAGTG
CAATGGTTGATGAATGGAGTCTTTGTAGTTCATCATACCTTGGATTCAAGTGGTGTCGTT
TTCATAGCTCTAAGTTCATAGAACAGAAGCTTATGGAAAATGGCTATATTCATAACTACA
TGTTTTCCTCTTTTTGTATTAGTGAAGTGATGGCTTTTAAATATATTAATACCTATAGGA
TTGAGATAAGTTTGGATGATGATGAAAATGGACAAAATCCAGAGTGCTTACTAATTTATG
TGCCACTAAAATAATCCAGAACCATAGAATCTTGGGGATGAAAGAGATTTTGAAGATTGG
GCACTCAAGTAatgcttaacaagcagtccgctaacctcctctgggacacctcctctagtc
attggaatgcatccccacactgcaggttagcccatccttcccatctctgaatggctttca
tagttaaaGCACAGAGTGCTTTGGGAATGTATCACAAAAGTAGGAATTATGCAGTCAGAG
CCAAGTTATTGAAGGATGTGAATCAAGATGCGTAGTCAATATGCTTTGCTTTTCTTACAC
TTGTATACTTCTATATACGTGTTCCCTGAATGAAAATACCTTCACGTGTGGAAGAGAGGC
AGTATGTTTTAGGTTGAAAATGGAAGCATAGGCATCTTAAGGGCAACTTTATTCTTTTTG
CCAAGCTTTTCATTTACCATGACTTGTGAGATGTATTTTTTGGCCTGTGCTTCAGTTACT
CTTGCCAGAAAATCAACAAAAGTTTCTTAACAACAACAACAAAAAATTGATATGTGCAAG
GCATACCAGATTAGGCAGTTACTTCAACAAATGCATTAAATTGCTAGGATTTTTTAAAAT
AATTTCTTCTTGTTATATAATTTCACTATGGAAAGTGAGCAAACACAGTTAGAAGAAAAT
AAAAATTACTCATAAAAATTTAAAATACTGTTATTTTAAACCATTGTTTTATATTTCTGA
GACATACCCTCATAGTATATGAAAATGTATTGGTTGCAATGTGATGTAGACGGACACATA
TGTATAAACTATAAGCTTTTTTTATGATTAGTCATTTAGCATTTTATAGACATACCTGTT
TCACAGAAAGGCTTTTGAAGTCTAGCAGTGAAAAGGAAGCTATGTTAATTATTAGTGTCA
TGAAGGAAGATCTTGATTTCCTTTTAAGATCCAAGCTAATTAAATTCTGACTCTGGACCT
CACAGTCTGCCCTTTTTTTACATGATTTAAACAAATGGTAGAATCTAACAAATCAGCTAA
GTTAAAGTACTTTGATAAAGAGGTGGAATATGGATAAGGCAGCGGGCATATTTAGTAATC
TTTTTGCTATAATTTTTTTTTCATTTCTGTTCAATTATCAGGTGGAAAGTGGTTGGTTTC
TGATAACTTCCTAAACATCACCAATGTAGCTTTTGATGACCGTGGGCTCTATACCTGTTT
CGTCACCTCTCCAATTCGTGCCTCCTACTCTGTCACCCTACGTGTTATCTTCACCTCGGG
AGACATGAGTGTCTATTACATGATTGTTTGCCTGATTGCCTTTACAATCACACTCATCTT
GAATGTCACACGGCTGTGCATGATGAGCAGCCATCTTCGCAAGACTGAGAAGGCTATCAA
TGAGTTCTTTAGAACTGAAGGGGCTGAGAAACTTCAGAAGGCCTTTGAGATTGCAAAACG
TATCCCCATCATTACCTCAGCCAAAACTCTGGAGCTCGCCAAAGTCACACAATTTAAGAC
CATGGAGTTTGCTCGTTATATTGAAGAACTGGCAAGAAGTGTCCCTCTTCCACCTCTTAT
TCTAAACTGTCGAGCCTTTGTTGAGGAGATGTTTGAGGCTGTGCGAGTGGACGACCCTGA
TGACCTGGGTGAAAGAATTAAAGAGAGACCTGCCTTGAATGCTCAAGGTGGCATCTATGT
CATTAACCCAGAGATGGGACGGAGTAATTCACCAGGAGGAGATTCAGATGATGGCTCTCT
GAATGAACAAGGCCAGGAAATAGCAGTTCAGGTTTCTGTCCACCTTCAGTCAGAAACCAA
AAGTATTGATACAGAGTCTCAAGGCAGCAGTCATTTCAGTCCACCTGATGATATAGGATC
TGCAGAATCTAACTGTAACTACAAAGATGGGGCATATGAAAACTGTCAGCTGTAACCTAC
AATGCTGTAACCCAGTACCTACAAAATCAGCTCGCTCTCAGAAAAGGAACCTGTTTCTTA
GAAGAAGTAACATTTTTGCCAAAAGATGACTGGGGTTTTCCGTTTGTTAATATTAAGCAC
ATCAGAACGTGAATTGCCAAAGTCTTCATTAGAAGGCAGCATTTTTCCTCTCTGATACTT
TTCAGTCATTTTCCTTAGAGCTTTATTAAATTATGCATGCTAAGATTTAAAGGAGCCCCA
GATAAACATGATGGggaaaagcactgaactaagagtcccatggtttctcttctggtcaca
gttcttccattggttggatctgatacttatcttgggacttcagtttttccgtcaataaga
tgagggattaggtgagatctgaagttgtttctagctctATAGCTTCTTAACCCATCACCT
TTAAATTACCAGAATCTTCACTCATCTCTAAGTAAACCTTTCCCGGGACTTTTACTCGCT
TCTTTTGGAAAGGATTAAGCTGAGATCTAAATTTCCACACCAATGTCATAATGCACAGAG
GTTTTTGAAAAACATCTGAGTGTTTTTCAGATGTTTTGCCATGTGGAGCATATAATGATA
TGTGCAAGATTGAATCTTTTCAATGTAGCACATGTCTGTAGGGTTATACAGATGTCAGAG
AGCTAACTGCTCTGTAAACTACTTTCCATGAGTAAATTGGTCCTTGGTGGGGGTGTATCA
TATTTTTAACTTACTGAGATATCATTTTAGTTCATTGAGGTTGGCAGGGATTGCCTAACT
GATCTTCCAAAGTGAGCAGTTTATTTCTAAGGTATAACGTCTTTGATGCTTTTAGAATAA
GAACAGTGTCAAATCATCTGTCTTCTGGAAAATCATGGATTTTCATATTTCTGTTAACAG
AATTTCTCAGGCTTTCCCTTTTTAAAAGTATTGGACTCTACAAATAGGTTCTATATTTGG
GATCTCATCCTAGGAGAAAACCCAAAACTGGATTCCTCTTAAGACCTCTGTCAACCCTCC
TGCCCTTTGTGGTCTTAGGTATGGTGCTATAGGTTGCATGCGTCTTTATCTTGTTTGTTT
GGTTAATATTTTGTTGTTGAGGTTTTTATTTTTGTTTACTTCAGATACATAATTCTGAGC
TATGGCTGCTTTTGTAGCCTTTCCAAGAAGCACTAACCTGAAATAAGATTAGATAATTGT
GAGGGTGTGTTACTATATTAAAATACACACACAACTGATCTAGACATCAAGAGGAAGAAA
AATGATGGATGATGCCACCTGCTTCAACTGTATATAATAAACACTTATGATGACATTTCT
TGCCTGGCTGAGATCTGATATAATGGAATTGTAAATACTCTTCAGAACAATTTCTTCAGC
TACAGGAAGCGTGGTGCCATATAATTTTAAGAAC
