# Supplementary material for: Reference based annotation with GeneMapper
Source: Genome Biol. 2006 Apr 5;7(4):R29. doi: 10.1186/gb-2006-7-4-r29 (PMC1557983; doi:10.1186/gb-2006-7-4-r29)
Supplement: Additional data file 2 — A gunzipped tar file containing the data set of orthologous genes in five vertebrates (human, chimpanzee, mouse, rat and chicken) that was used to compare pair-wise and multiple species GeneMapper [file gb-2006-7-4-r29-S2.tgz › 5verts/orth115/pt1.fa]

>pt1
GGCGTTCCTACTGCCCCGGAAGTGCTCCTTCAGCGCAGAGGCGTGCCGGTGTGTCCGAGA
AAACTTCCGGGTTAAGCCGCCGCTGAGGCCGGAAGGAGCTAGACGGAGGTCGGGTAGGTG
ACGGCTTGGTTGGGGTCGCTGCGAGGGGACTACTAGGAGCGCCGAGGCGTGAGTCGTAGC
CTGTGGCTTGGGGTCGGGAGTGCAGGAGGCGAAAATGTTTGCCATCCTTTTGAAAGTCTG
GCCTGGGTGCGGGAGTTCGGTCATCGAACACTTACTGAGAGCCAGATACCTGCCAGGCAC
TGCCGTGGGCTCCAGGGACACATCAGTCAACGAAGGGAAGGGCCCTGCTCTCAAGCTGTG
CGAGAAGCAGATTATAAACAAGTCAACAAACGGGATTATCTAAGGTGGTAGTAAGTGCTG
TAAAGAAATTTAGACTGGATAATGTGATGgaacgaagtgggagagtaataagccgtatga
aaatctggaatagagcattccaggcagagagaatagcgcgtgcaaaggccatatagtggg
aacaaacttagcaaagtcaaggaaaagacaaaggccactggctagagcaaaaggagcaag
gtgagaatggagagagatgaggccagggacttgagcccaaatcttgtaaggcttatgagc
aaggataaagagtttgatttttgtttggaacccagtggaaaaccattgaaggtttctaag
cagatgaatgacatgatctgatttatgACTCTGAGATTACTCCTGGGACCTCATCAGAAA
GATGCAACTCTTCTGTTGCCCTCGAGCAATGAAAATGcatgaaatccagactgacagagc
taggaagatattaaaatcaatcttattgtacagataagaaaaattgaatcccagagaggt
gaagggacttagccTTTAGGAACTCATGTTTTCCAACTCCATTTAATGCCCTCGGAATTA
TCATCTTAATTCCCAGATAAGAGTAATTGTCACTTCTAAAACTCTTCAGATATTTTCCTT
TGCTTTTGAcagtgtttctctaaatttaggttcatcaatatcacctggaagcttgttaaa
aTTCCAAAAAACAACAACAAAAAAACCCCTGCTTAAATATAAAATGGATCATTTCCTCTG
ATTTTCTGTTGTAATGGAAAATGCATAGAATTTGGGGCTAAAGTATGGAATCTTGGGAAG
CCACTTATTTTTTTAATGCTGCTGATAATTATAGcagcagttctcaaactttttgatctt
agaatttctttatacttttaaaatttattgagaacttcaaagggtttttgtttataatag
ctatcaatatttactattttagaaaacaactttcaaaaaaggttattcattttaaaataa
actcatttatgttaacatagatagcatttctataaaggatattttccaaaatgaaaaatt
attgagaacggcattgttttacattgttacaaatctctttaatgtctggctgaataaaag
acagctagattttcgtaacttctaccttcattctcttacaatatcaatcatcatgtaact
tctagaaaattgtgccatattgtgtgagaatgtgagtgaaaaagggatatgtcctaatat
tgtgtaaattgttttgaaacagtgtcagggacacccaggagttcctgcaccacacttttg
agaaTTACACTGAATTACAGTGATTGTCATGCCAGTAAAAGAAATATGAGTTTGATTTGT
AAATCAGTAAACCTATATGCACATTAaaaatgcagatgcccaggcatcccctagagatcc
caattcagtaagtctgtggggtcaagaaatctgcatctttaacaagcaccacagattaat
ttgatataaatggtctgaaaattacagagtgagaaAACCAGTCAAATGATTCTCTAGAGT
GTTCTGCCTACTAAAACTCAAGATAGGTGTCTTTCTTATCTTCACCTCTCTCCATCAATA
GTTTCCAGAGCCTGAAGCTCTGGAAAGTTAATAAGTTTGTAGCAGACACCTTTCACACTA
CCAAGTCGATGAGTGTCTGAACTCAAAATTTTGAGCACTTGCCACAGGCAGTGGCCCTGT
GCTAAGGACAGAAGGTTTTTAGACTCTCTCATTCATAAGCTTACAGTCTTTTGAACGGAT
AACTAACTGCTAAGAGGAAAACTGATAAGTCTTATAATAGTGTACTCTTAATGTGCTAGG
GGACTGACAAAGCAAAAAAAAAAAAAAAAAACTCATCTGACAAGAGGGTGGGCATGAGAG
GGTTTCCTGAATAAGATGAAATTAGAGTTGAATATTATAGAGAGGGTACAGTTTCCCCCA
GAAAGATATTGATGGGAAGGGGCAGAAAGATTTTTAAGCAAAAGGAACAACTAGTAAGGT
GAAAAGTTATTTAGAGAGAATAAAGTAAAACAAGCATAGTTTAGGCTTTCAGCCATGGCA
GGAAAGCTGGGTAGATTATAGGATTTAAGCAAAGAAACGAATGATAATGATAATCAGCCT
CTAGGTGAGGAAACTAAGACCACTGGAGCACATGATAGCTAATTTGTGATAGAGGTAAAA
CTAAAGACCAGACTTAATGTTTAAATCCATTCATTCCTCCTGCAAGCAATTATTGTACAT
AGAGGCACCTCTGGGCTTCTCATGACTTTCTGTTCTGCTGCCTGAATCTATTCTTGGAGA
ATTACAATGCCAAATTGGAATTTTAAGCTTATCTCATGGGCAGTGAGAAATCACCAGTAG
ATTGTAAAATTACCCTGAATTGCTCAGATTTGTGTTTAGGACCGATTCTGAGTGTCACAG
TGTTTGGATACATCATAGAGGTAAAAGGAGTTAAGGAGATCCATTCTGAAATTAAAGGGA
TAGTGTAGTATACCCAGGTGAGATAAAAGGATATGAGTTAGGACAGAGACAACAGGACTT
AACTGAAAAATGTGTAGGAGGTGGAATAATAACAATAGCATATATTTATAAtttacccac
attagttcatcttatcctcaaaactactctatgatgcagttactgttaatattattttat
ttaataaatgtgaaaactaaggccttgcaagcctatggcttcacccaggggtaggatcag
gcaccttaactctagagcccattctcctaaccactgagccatgattgtCTTACAATTTTG
ATACTGCAAAACTGGAAGAATTGTCTGGCTATTATCTAAGCTGTTCATAAGCTGAACAAG
TAGATCTGAGGGTAAGAGGAGTTCTGTTTTAACTAGACTGAGTTTCAAATAGAGATGTTT
CAGACTATAGAGGGGGAAAAAATGGCCTGGGAAGATCATAAATCTAAGCCTGTTTCATTG
ATGTTTTTGTCATTTGCATCCAGTAGCTATTCAGCAAATATACATATGGCGAAAAGGATA
TAAGTTATGGGTATAACTGAAATAATCCTGGGTTTAAAGCAAAGCTCTCATAAATACAGA
AGATGTTTCTCCAGGTGCCAGAAGATATGTTGAAGTTTGAGCTCAGACTGACCAAATGCT
AGTTATGAGGTATGTGATAGCTCCAAGGTAGTAATATAAAGGCTATTTTAATTAGAAACT
TTTGAGTAAATGGCCCTCAGGATAGTGATTTCTGTTTGAATGTCACTAACCTTTTTTAGT
TACAGATCCCTATAATAATGCTTGAGTCTAGGCAGAACAACTTTGTGTTTATTCTTTGCA
AAGGGTAGGGTAGTGCTAACAACCTGCTCTTCGTTTGCTTTTTCTCCCCTTTGCCGATTC
AGAATGCTGCTTTGTCAATTTGTGTGCCTGCTGTAGGAACTGGTCCGTTTTCCAAGTGTG
ACAGTGCAGGCAGAGAAGGGTGGATGAGCTGTAAATGCAGCCTAGAACACATTTGATTAT
AGAGAATGAAGCACTAATATCCCAATATAATTGGAGTTTAAAAAAAAAAATACCGCCTGG
GCATCAATGTGTTTCCCTGCTTTGCATTTTCCCAGAACTATTTCTGCAAACATCAGTTTC
CTCAGCCAACTTAATACTGAGTCACCAGAACGGAAATCAGCCATATTACTTCCTTATTTG
TGTTGAAAATTGGAACAGAATGGAAATATTTCTTCCCTCAGAAGTTGGCAGGAACGGCAA
CAAGACAATCTGTTAGGGGTGACAGCTATAGGCTCTTCTCTTTTTTAAAAATAATATAGT
CAATATTCAACATGGTTTTCTGGGGTAAAATCATCCACGTTTCTGATTCTTTATGATCTT
AGCAAGGCTTACATTCTGTATACCTGAAAGATGAAAAAGGAGTTGGATTAAACTTGAGTC
TTACACTTAACTATTACATTTTTATTTATTAATGCTGAAGAAAGGTAATATAggctgggc
gcggtggctcacgcctgtaatcccagcactttgggaggccgaggcaggcagatcacctga
ggttgggagttcaagatcagcctgtccaacatggagaaaccccgtctctactaaaaatac
aaaaaattagccaggcgtggtggtgcatgcctgtaatcccagttacttgcgaggctgagg
caggagaatcgcttgaacctagggggtggaggttgcagtgagccaagatctcaccattgc
gctccagcctgggcaacaagagcgaaactccatcACACACACACACACAAAAAGGAAAGG
TAATAAAAAATTTTATCAAGTAACTTCATCCACAAACATAGTATAGCCCTTTTTAACTGA
TAAGAAGAAGGTGACACTTTGGTTTTCCTTTTTGAAATCTGTTCTTGGGTTTCAAATGTC
AGCTGCTACATTAAAAACAGCAGGCATAACatatatatatattttttttttCCAAATACA
AATGCATGTACTCTTGTGTCTCCCATGGCATCTAATATACCTGCCTTAATGACCTCAGCC
CACTTAACTGATTTGGTGAACAATTCTGCATCTGAGGCTGTATATATGAGGAAAAATTAA
AGGATTGGAAATGAAAGTAAAATAACTATAGTATAAAGGATCATATGTTCAAAGCATGCA
GACCTAATATTATAGGAAGTCCCAAACATATAAGTGAATTGCATTCCTAGAACTGACACA
TTTGTCTTTTCCCTGTTGCATTCACAGCATAATTACATTTCAGTCACATTGTCTTAGATA
CAGTTGGCTGTTTCTGGGCTGTCTTTCAAGCTGGTTTGTAAATTCTTGAGGGTCTAGGAC
AGTGTCCTAATTCTCCTTAGCAACTCTTGCACCACCTACTGTACTTCATCTTCCACGATG
GATCTTTGACCTAGCTGAGCTGTAGTTTTAAAGTCATTAGTCTAGAATGAGCAGAATGGT
CATAGTCAATGCAGtttgtgctgcaagtagcagaaacccattcaagctgacttagcaaaa
aggagacttAGTGTGAGGAAATAATAGTACCCTGATGCCAAGGATGATTTGTTCTTCCCT
CACTATTTTTTTCTGCTTTGTCACCTTCTTGGACACGTATCTTTGCCAGTGTTTTGTCTC
ACAGCTGCTGAACAGCCTGTTACCTGCAAATGGGTTATATCCGTTAGTCTTTCAAATCAG
AAGTCCTCTGTGTTCAGGATGTACATGGTATGAGTGAAGTGCCCAGTATTAACTGGATGT
GTAAGGCTATTGTGCAGCCTCTTTCTCTTGTGGCTCAAAATCAGTGTGCCAGGTTTCTTC
TGCCATGTTTGGCCTAAGAGCAGTTTAAGGGAGTTTATAGTGTTTTCCTAAATCCTGTCT
GTAGGTAGAGGCAAATGGCTGTGTCTGTACAACACAAGAACCACAAATCTTGGCCACATG
GGCAGTTTGCTTGCCACACTCCACTGTGTAAGGAAGAGACTAGAGATCTATGATGAAGAT
TGCCTGGCAGCCACAGACACAGTTCAATAACTTTTTGTGAACTTAATCTTTTTTCTCCTG
CCTAACCATTTCCGCATTTATTACGTGTTTGCACATTCATCTTCACTTTTGTGGTTTTAA
TTTTGAGTAAAATTTAATAAAGTTGTTTCTTTTTTTAAAAAAGAAAAAAAAAGGGTCACA
CGAGTGCCAGGAAGTAGAATTCTGTCAGGCACCAAAGCACCATGTATGAGTCtttctttg
tctttctcctgctcctcttcctgtcttcctactctctcccttccccatccctcttgtcct
ttcttacagcttctccttGTATGTGGCCCAAACCTGACTGCCTCAGCCCCCACGTGCCTC
CTTTTCCTCAAATGACCCTGACCCACAAGGGTCTCAATTCCAAGTTCCAAGAACAAAGAT
TCTATTAGCTTACTTTGCCAATAGGTTGTCTTCCTCCTAGGCCCAAGAAGATAGGGATAG
GGCTCAAAGAGGGGAGCCGTTGGGTAAGTAGATCACGACAAATCTTCTCTACCACAAACT
GAGGACACATACAATGTCATATCATGGTTGGGATCCAAGCTCAGTTTACAATGCCTATAT
GCTCCATAATATTGCAAAATATTTGCAATGAGAAAAAGAAAAATGTGAAATTTTAAATTT
AAGATTACAACTGCATAATGGTGTCCCCTTCCCCCCAACCCCCAAGATTTTTAAATGGTT
GCATGGTATTCTGAGTGTTTTATAATGATGTAACTATCAAATGTAAATTTTAGTACAATA
TCTGAAAGAACCATGAACagtaataatagagtttattcagtgattaccattgccaggctc
tgtgttttatgtatactacctcattcagactttgcaataatcctgtgagaatagattctg
ttattttgcccattttaaagatgaggggctgaggcagggagattaagtcatttataaaag
ttgcaaggctggttagagtcagagatcgtatttgaatccTATACTCTGAACCTCTCTGCT
ACCCTGCTCTTATTAGAGACCTTCAATTTTGCTGATCTAGAGTAATCTAAATCTAGAATG
GAATGTGAGTGATTATATCTCTCATTGGAAATATTCAAATAGCCTGAAGCACCATTCTGC
AGGTCAGTTGCAGAGGAAATTGAGGAACTGTATTAGTGGCCCTTAGATGCAGTACATGAA
TCCAAtgcctcagaaacacccagggagccaattaaaagtcataaattccaaggcgcaaac
acagagtttcttactcgttctgggttgggacctgggaatccatatttttaaaaagctctc
ctgacagttgtgatattcgacctggtttggaaactgcacttGGTGATCTTTTATTCCTAC
CATTATCCTCTAGGACAACATGGTAAATGAAGATATCAGGTTGGGAGTCGGAAGAATGCA
TTTAATTAGGTACTTTTAAGGTCTTCCAAGATTGTTAGCATTGACTGTTTTTGTTTCAGA
GAATTTATAATAGGCAACTGTATGTCAGTTTGAACAATTATAATCCCTGTTGCATAACAT
TATTCAATTTATAAAGATCTGTCACATACTGAATCAAATTTAAACTAATCTCCATCAATA
TTTATTGAGCATGTGCTAGTTATGACGTACAGCAATAAAAAATATAGGCCTTGTTCTTAA
GGGGTAGTTGAGATGGGATAGACTGCCTAGCAGTACAGAGCAGCATATACCAGCGCCAGA
TGAGTACGGTAGGTGGGGAGGGCTCTGGGGTGAAGGAGAAGCCATCCTTTATACAGCTAT
ACTCTGAATTTATGTAGGAGGAATAGCTAAGGCCTTGATAGGAGGTTCAGGAAGTTTGCG
GGAAGGCAGAATTCCATGTGGGAGTTATGTTTTGCCAAGCCTTGTGTTGGTGAGCACACT
CATTGCCCTGCAGCCCTCGCCTGTGACAGCTGTTCATTCTACTGAAGTTCCTGAATCTCA
GAGCAGGAAGACCGAATCCATTTCCTTTCTTTCCAGTTTCTTCTACACTAGCTACTTTGA
TCCTGGGGGGATGTGACCATACCCCCAGGTGATCTGCCCACGTTTGAGCCTCTCAGTTGT
TTGACCTCTTCATCATGGACGAATATCTCCCTCACTCACTTCAGCCACTGCAGCTTCCGG
AGTCTATCTCCAGTTTCACCATTGGCCCAGTTAGTTCCCCTCCAGAATCAGGAATCAGAC
GCAGCATTTTTGGCCACTGCCTGTCTTTACCACAATTTTTTAGCTGTTTTTTGTGAACAA
CTCCTGACCAGTGACCCCTCTCATTTTTCCCTGTCTCCTGGCCCTCTACCTTGAGTGCTT
TCCTCCCAATTTTTATTCCTCTTTATTCTTCAGGTCCTGCACCTGAAGAATAGGTGCTGC
ACACCTCTCTTTCTCAGAGGCTTTCCATGATGAGATTAACTCCCCATGTTGGGTCCTCCT
GTAGCATCTGTATTTTCCCTTGGGTAACATTGAGTTTATTTTGTATATATGTAGTTAGTG
TCCATCATCTGCCAGACTGAACTTCATGGAGGCCGAGACTGTCTATGGGGCAGTAGGTAg
gcacatggtaggtgctcaatagatactgttcagtatatgaaAATGTGTCCCTCCGATCTC
AAACTCAGTGGTGGGGAAGAGTAGAAAGGAAGGAGATGGCAGGATAAGAAATGAGGTGGC
ATTAAAATAAACTGGAGTTGTGGGGGGCTTTTGGTTTTGGTTTTGGttttactacagaga
gagcaagcctccagctcaaagccttcagcaggcagtagtatctctggaagctaataacac
ttctttgttttcattatgtttatgtgtacggttacatttgtccacagaactgatgtagag
tttcctttttaaataaatgtgaaagtaaaaataaaatgagttgatttaaaagaaaagcag
aaatgacgataatttggttcatggatatagtaaaaacaacaacaacaaaaaagacaggag
aaggaatgaatgaagtttgggaagtgctgCCCTGGATGAAGCTATAGGAACTCCTAATCA
AAGTTCTGGAGAAAGCCTGGAGCATTTTTTCAGCACACTCATAGCCTGTCACCGTTGAGA
ACCACTAATCTAGAATAAAGTACAAAATTATGTCCTCCAATTGCTGTATATCTTGCAGTG
AAAAAGAACTTGGAAACTTACATGTCAagcccctagcacagtgcttggcttatggcagtc
attcaataaatgttATTTCCATAGTTTCTACCCATCACCCCCTCTTAAAAAAGAGACTGT
ATTCCAAACTAGATTCTCCTACTAACTTGTAGCATGTCGTAAGAAGCAAATCACTGTGCA
CTGAATCAATTAGATTATATTACTTCCAAAATCCCCTCTCTGCCTAAGTCTTTGTTTCCT
TTAGTGTCCTTTTTGTGCGGTTTTAGGAGGAAATGGAAATAAACACGTTTAGTGTGTCAT
GTATTGCCAAAGTCTGAAGGTTTTTTATTTTACTCTGTAAACCCCATCCTTAAATTTTAA
AGATTTAGAAAAGTATTTGTCACCATTCAACCATCCTTTCAAGGGTTAATGAAAATTAAA
TGACATTTGCACCGTATTGTAATTTAGACTTTGAGATATTTAATGGCAAAATACAGTGAT
TCATTGTTTTTTATGTTCTGTGATCAAGCAGCCTTCATATAAATATAAAGGAGAGTAAAT
GTCATTTCCAAAACTAATTATCTTGGTGCTTTATAAGACATAAAGCTAGGCATTTCATCC
CATATTTTATAGAAATAAAAGTTGAATTTTTTCTTTGAGAGTTGGTGGCTTAAAGGGGGA
GTCAAATTACCAGGAAGGTGATCATAAATACATAGACTTTTGGACTAGGATGTTATTTTG
CCTTTTATTCAAGATATTTTGCTCTTCTTTTAAATGTGTCTAACAATCTGTCCCTGTAGT
TTTATATTTGCATTTCTACTAACTAGACACTTAAGATGTCAGTTCCTCCCTTAGCTAGTT
TACAGAGTTTGAGCTAGAAATTTGGTATCCTTACAAACTATTAAATACACTGTACTTTGT
CTCTTCGTATTGGAGAAACTATTAAAAGAAAATTCTGTTGTCTAATGTTCTTGCCCATGA
AGGAGGTTCCATAGCTTTAGAAGTCAATAACTCTATTTATGTGTATGCAGTAAGTGCAGC
TTTCTTTCTAGTGTTAAAAACAACCCACCTCAGGTGTCCCTGCATTATTTATATGTAACA
TATCTTCATACTTGAATTACTCAAATTTTGAGCTCCATGGTTATGATTATGATATACCAG
TTGATTTACATTATAACAACAGATGGTAATGGTGCAGGTTGAAATAAAAGATCATTAAGA
TAAATATTTTAGCCTTCATTGGCTCCCTGTTGCATAAAATTCGTCAGAATGAAatagaat
catggcatttcagaactggaagagtccttagagattatctcatccagtcccttatttgac
agaggagaaaacagaaacccagagagaatgctgtttgccaaggtcgtacagctagttagt
agcaaagctaggaccaaaatctaggtctgctatttaccagttcattgctttttctgctGT
CTCTGTGTGAGATTTTTAGGTACTGTTCCATCTAATTACTCCCCAATGTCAGCACCAATT
ATTCTAATTAACATCTGTTCATTCTGGAACATACACACTTTCACCCCATTATGAATCTCA
GTTGGTTAAACTTTGTATCTGGCTTTCTTTTAGGTTCTCTACTCACATCTTTTAATCTTG
AAGACTAGAAAATATAACTGGATCTACCACTTGTTTGGAAAATTTCTCTACCAAGCAATA
AATTACCTGCTGTGCTTTTGTTGTAGTGTAGAAGTTTTTGAGTTCTCCAAATCTAAACAA
GATTTTGTCCCATTTTCCCATGAAGCTACATTGTTGCTTATTCACTTTAGTGGCAAGTAT
TATTGTGCCAGCTGCTTTTGTTTTGGAAGATGTGGACTTCGACCAAATGGTTTCACTGGA
AGCAAATCGTAGTTCTTACAATGCATCCTTTCCCTCAAGCTTTGAACTCTCAGCAAGTTC
CCACTCGGATGATGATGTCATCATAGCCAAAGAGGGAACTAGCGTTTCAATTGAGTGTCT
TCTCACAGCCAGTCACTATGAAGATGTCCATTGGCACAATTCAAAAGGACAGCAACTGGA
TGGCAGAAGCAGAGGTAATTGGTCAGGGTATAATTAATCAAGGTTACTCATTTCCTGTTA
TGTCTTCTTATTTTTTAACACGTTAAACAAGAAGTCTCAAAGATAAGGTGCCAAGGTGAA
TAGTTTAAAACATTTGAAAGGTCTGGAGTGTTGTACCTATCAGAAAACGCAAAGTAATTA
TAATTGTTTAACCAGAAGAAGAAAAAAAAGAATCATTGTAAATTTAAAAGATGTTCACAT
GATGACAATGAGCTATTTTCTCTCCTGATCAGTTGGTTTTCTTCTTCATTGAAGGTAGAG
TAAATcagggctgctgcatacagctgtacaggtggtatacaacacaactctgggagcacc
cttcacctagactactatgtcaatagtacAGTGTGGTGGCCCTGTGTGAATACATCCAGA
AGGGTTTTGGCTAGACTTAAGAAAATTTGTTATAAATAAAAAAGTTTTGCTCTGAAATTA
GTTACTATAAACTTTAGAGGAAATCCAGGACATTTTTGAAAATGAGTATCAATCTGTGCA
TAAAACTTTGACGTCAGGTCTCAGAGAATTAGAAGGGCACTATGGAGCTTGTAAGCCCTT
CCAGCTCttttttttttttttttttttttttGTATTCTATACCTTAATTTACTGGAAATG
AGAAATTTTTTTTTGCATTTTTTGTTTATGTCTTAAAAATCACATAAACATAGTGATAGT
GTGTTCAAGGTCTACTTTTTGACAGATTTTTATTTAATTTTCCTGTTCATGGATCTGTGA
ATATATCTTAATCCAGACTACTCCTAACCAGTGTTCTGTTATAAAGATCTTTTTGATGAG
TACTTGAGTTATAATGGACCTCAAAAAGAAATCACCATGAAAAGCCAAAGGGATGAAGAT
TAAATTCTAAGATCCCCACAAGCTACACTTTCAGAAATTTTTTTGTTAGGAAGATAGTGT
AGCCTTTTGAAATAGAAAAGGATATTGGTTATTCATATTAGGCTGGAAAACACAAAAGGA
GACAGGTGATACTTCCTTCAGACATATGCACTATTTTAATCTATAGACTGAGTGACTAGT
CACCAAGGGATTGAAGAGTTTGAATTGTTAGGGTATTTTTAATCAGCGTGTTTAAAATAC
ATAACTATTAAATTACCTGGAATGTGTACTTTGAACATGATTTGGGGTTCCATATTTGGA
CCCACTGAACCAGACTCCTATCTTCTCTGGGCTCTACGATATCCTGACCAAACACCTCTG
AGATCTGAATTATTCATTCAGTGTCATCACTGTAGACTGACTGCATAAACAAAGCCTTAG
GTTAAAACAAGACCAGCCAAGTGGAATGGCAGTTTTATTTTTCTATTTTGCCTTTACTTT
GAAAACCACTAACATCTATCATTGATGCTTTCAGCAGCAGCTCTGGAAAATTGTATTAAA
TTTTATGAATCTCGAGAGGAGTTTAAAGAGCATGTCAGTCTAGTATAAGGTTCATAAATC
TTGAGCTATTATCAGCAAGTGAGCTAGAGAGTTTAGATTGTGGTTGTAGTGCAATGGTTG
ATGAATGGAGTCTTTGTAGTTCATCATACCTTGGATTCAAGTGGTGTCGTTTTCATAGCT
CTAAGTTCATGGAACAGAAGCTTATGGAAAATGGCTATATTCATAACTACATGTTTTCCT
CTTTTTGTATTAGTGAAGTGATGGCTTTTAAATATATTAATACCTATAGGATTGAGATAA
GTTTGGATGATGATGAAAATGGACAAAATCCAGAGTGCTTACTAATTTATGTGCnnnnnn
nnnnnnnnnnnnnnnnnnnnnnnnnnnnnnnnnnnnnnnnnnnnnnnnnnnnnnnnnnnn
nnnnnnnnnnnnnnnnnnnnnnnnnnnnnnnnnnCTCCCCTGGGGACCCCCCTTTAGATC
CTGGAAAGGCTTCCCCACGGGGCAGGTAAGGCCCTTCCTTCCCATCTCTGAATGGCTTTC
ATAGTTAAAGCACAGAGTGCTTTGGGAATGTATCACAAAAGTAGGAATTATGCAGTCAGA
GCCAAGTTATTGAAGGATGTGAATCAAGATGCGTAGTCAATATGCTTTGCTTTTCTTACA
CTTGTATACTTCTATATACATGTTCCCTGAATGAAAATACCTTCACGTGTGGAAGAGAGG
CAGTATGTTTTAGGTTGAAAATGGAAGCATAGGCATCTTAAGGGCAACTTTATTCTTTTT
GCCAAGCTTTTCATTTACCATGACTTGTGAGATGTATTTTTTGGCCTGTGCTTCAGTTAC
TCTTGCCAGAAAATCAACAAAAGTTTCTTAACAACAACAACAAAAAAAATTGATATGTGC
AAGGCATACCAGATTAGGCAGTTACTTCAACAAATGCATTAAATTGCTAGGATTTTTTAA
AATAATTTCTTCTTGTTATATAAGTTCACTATGGAAAGTGAGCAAACACAGAAGAAAATA
AAAATTACTCATAAAAATTTAAAATACTGTTATTTTAAACCATTGTTTTATATTTCTGAG
ACATACCCTCGTAGTATATGAAAATGTATTGGTTGCAATGTGATGTAGACAGACACATAT
GTATAAACTATAAGCTTTTTTTATGATTAGTCATTTAGCATTTTGTAGACATACCTGTTT
CACAGAAAGGCTTTTGAAGTCTAGCAGTGAAAAGGAAGCTATGTTAATTATTAGTGTCAT
GAAGGAAGATCTTGATTTCCTTTTAAGATCCAAGCTAATTAAATTCTGACTCTGGACCTC
ACAGTCTGCCCTTTTTTTACATGATTTAAACAAATGGTAGAATCTAACAAATCAGCTGAG
TTAAAGTACTTTGATAAAGAGGTGGAATATGGATAAGGCAGCGGGCATATTTAGTAATCT
TCTTTTTGCTATAATTTTTTTTTTCATTTCTGTTCAATTATCAGGTGGAAAGTGGTTGGT
TTCTGATAACTTCCTAAACATCACCAATGTAGCTTTTGATGACCGTGGGCTCTATACCTG
TTTCGTCACCTCTCCAATTCGTGCCTCCTACTCTGTCACCCTACGTGTTATCTTCACCTC
GGGAGACATGAGTGTCTATTACATGATTGTTTGCCTGATTGCCTTTACAATCACACTCAT
CTTGAATGTCACACGGTTGTGCATGATGAGCAGCCATCTTCGCAAGACTGAGAAGGCCAT
CAATGAGTTCTTTAGAACTGAAGGGGCTGAGAAACTTCAGAAGGCCTTTGAGATTGCAAA
ACGTATCCCCATCATTACCTCAGCCAAAACTCTGGAGCTCGCCAAAGTCACACAATTTAA
GACCATGGAGTTTGCTCGTTATATTGAAGAACTGGCAAGAAGTGTCCCTCTTCCACCTCT
TATTCTAAACTGTCGAGCCTTTGTTGAGGAGATGTTTGAGGCTGTGCGAGTGGATGACCC
TGATGACCTGGGTGAAAGAATTAAAGAGAGACCTGCCTTGAATGCTCAAGGTGGCATCTA
TGTCATTAACCCAGAGATGGGACGGAGTAATTCACCAGGAGGAGATTCAGATGATGGCTC
TCTGAATGAACAAGGCCAGGAAATAGCAGTTCAGGTTTCTGTCCACCTTCAGTCAGAAAC
CAAAAGTATTGATACAGAGTCTCAAGGCAGCAGTCATTTCAGTCCACCTGATGATATAGG
ATCTACAGAATCTAACTGTAACTACAAAGATGGGGCATATGAAAACTGTCAGCTGTAACC
TACAATGCTGTAACCCAGTACCTACAAAATCAGCTCGCTCTCAGAAAAGGAACCTGTTTC
TTAGAAGAAGTAACATTTTTGCCAAAAGATGACTGGGGTTTTCCGTTTGTTAATATTAAG
CACATCAGAACGTGAATTGCCAAAGTCTTCATTAGAAGGCAGCATTTTTCCTATCTGATA
CTTTTCAGTCATTTTCCTTAGAGCTTTATTAAATTATGCATGCTAAGATTTAAAGGAGCC
CCAGATAAACATGATGggaaaagcactgaactaagagtcccatggtttctcttctggtca
cagttcttccattggttggatctgatacttatcttgggacttcagtttttccgtcaataa
gatgagggattaggtgagatctgaagttgtttctagctctATAGCTTCTTAACCCATCAC
TTTAAATTACCAGAATCTTCACTCATCTCTAAGTAAACCTTTCCCGGGACTTTTACTCGC
TTCTTTTGGAAAGGATTAAGCTGAGATCTAAATTTCCACACCAATGTCATAATGCACAGA
GGTTTTTGAAAAACATCTGAGTATTTTTCAGATGTTTTGCCATGTGGAGCATATAATGAT
ATGTGCAAGACTGAATCTTTTCAATGTAGCACATGTCTGTAGGGTTATACAGATGTCAGA
GAGCTAACTGCTCATTTGTAAACTACTTTCCATGAGTAAATTGGTCCTTGGTGGGGGTGT
ATCATGTTTTTAACTTACTGAGACATCATTTTAGTTCATTGAGGTTGGCAGGGATTGCCT
AACTGATCTTCCAAAGTGAGCAGTTTATTTCTAAGGTATAACGTCTTTGATGCTTTTAGA
ATAAGAACAGTGTCAAATCATCTGTCTTCTGGAAAATCATGGATTTTCATATTTCTGTTA
ACAGAATTTCTCAGGCTTTCCCTTTTTAAAAGTATTGGACTCTACAAATAGGTTCTATAT
TTGGGATCTCATCCTAGGAGAAAACCCAAAACTGGATTCCTCTTAAGACCTCTGTCAACC
CTCCTGCCCTTTGTGGTCTTAAGTATGGTGCTATAGGTTGCATGCGTCTTTATCTTGTTT
GTTTGGTTAATATTTTGTTGTTGAGGTTTTTATTTTTGTTTACTTCAGATACATAATTCT
GAGCTATGGCTGCTTTTGTAGCCTTTCTGAGAAGCACTAACCTGAAATAAGATTAGATAA
TTGTGAGGGTGTGTTTACTATATTAAAATACACACACAACTGATCTAGACATCAAGAGGA
AGAAAAATGATGGATGATGCCACCTGCTTCAACTGTATATAATAAACACTTATGATGACA
TTTCTTGCCTGGCTGAGATCTGATATAATGGAATTGTAAATACTCTTCAGAACAATTTCT
TCAGCTACAGGAAGCGTGGTGCCATATAATTTTAAGAAC
