# Supplementary material for: Reference based annotation with GeneMapper
Source: Genome Biol. 2006 Apr 5;7(4):R29. doi: 10.1186/gb-2006-7-4-r29 (PMC1557983; doi:10.1186/gb-2006-7-4-r29)
Supplement: Additional data file 2 — A gunzipped tar file containing the data set of orthologous genes in five vertebrates (human, chimpanzee, mouse, rat and chicken) that was used to compare pair-wise and multiple species GeneMapper [file gb-2006-7-4-r29-S2.tgz › 5verts/orth115/rn31.fa]

>rn31
gacaTCCCTGCTATCAGCACCTGTTGTTTAATTGGTTTTATGCCTGTTTGTTTCTGGGGC
ATGCAGTTTTATCCCGTGATGAGTCTCAGGTAAACACTATGTGGCTTTCTTTTAGGCTGG
TCTCCACACTCATCTTTTAATTTTGAAAGCCTCAGAACACCTGGACCACTTCTTTGGAAA
ACTGTTCTACCAGCAACAAGTCATCCACTGCGATCCTGTTGAGCATAGCCACATCTGAGT
TTTCCAAGTCTAAACAGGACTGCCTCTGATTTTCCCATGAAGCTGCATTATTGTCTGTGC
ATCTTACTGGTGGTCACTTTTGTGCCAACTGCTCTGGTTTTGGAAGATGTGACTCCACTG
GGAACGAATCAGAGTTCATACAATGCATCATTTCTTTCGAGCTTTGAACTCTCGGCAGGT
TCCTACTCAGGTGATGATGTCATCATAGCCAAAGAGGGAACAAATGTTTCACTGGAGTGT
CTTCTCACGGTGGATCACTATGGAGAAGTCCACTGGTACAACTCGAAAGGACGGCAGCTG
CATAGCAGAGGTAATCCTGTAAGGTGTGATTAGCAGGTGACTCAAGCCTGCTCTTGGGGG
TTATCACATCCTGAACAAGAGTTCCCCAAGACggggctggggatttagctcagtggtaga
gcgcttacctaggaagcgcaaggccctgggttcggtccccagctccgaaaaaaagaacca
aaaaaaaaAAAAGAATTCCCCAAGACAAAATGTCAAGGAGACTAGCTCCAAAGgaggtta
gggatacagcagtggttgagcacttttctagaatgcacagggccctgggtttgatcccag
caTGGGGGTAGTGGGTAGGGGTTAAGTTCTAAAGCATTATACATATCAAAAAGAACAAAA
TAATTATATTTATTTTGTTGTAAAAAAGGATGGGTATTAatatatatatatatacatata
catatacatatatacatatatatataAAAGAAAAGCCAAACTTTCAGCAAACATTGTTAT
CAAGATAGACAATATTACCTCTTAAAACAGAGGATTCGTTCTTCATTTTAAGTTAAGGCA
GAAGAGACAGTGCTCTTCCCTTCTCCCACCCATACACTAACTGGTGGAGTATGTCTCAGT
GGAAAGTCCTTTCCTGGCAAACATGGGTTAGCTCTCCAACAGGACACACAAAAAGAtctt
agtctcttttccagttgccataataaaataccctgacaaaggaagcttaggaagaaaggg
tttagcctacagttccatgctgcagtctgtcattgcagggaagccagtggcagtagctca
aaacagcttggtcatattacatcgtaatcaagaagcagcgagcagtgaaagcatgttgct
gctcagttcAGTGGCTACAGGTTACCGCGCTTGCTGAGGAGTGCCTTTACCCACTCAACT
ACCTCTAGCACCATCTGGATGCATTTTAAAACATAACTTTTGTACCTTGTCATACGAGTT
CATGATAAAAAGTAAGCAGCATTTCAATAAAAGTGTATAACCCATCGCCCCACAAATAAA
CATGTCTATACTTCTGAGACATGTTCTTTTCATGTATAAAAATGTATAGAGAGCAGCGTG
GTATAGATTCACATGGATGACCATGTCTTTGAAAGACTGGTCTTTGGGTCTGTGTGTACC
TGTCTCCCTGACAGGTTTGGTGTCTGGCAGTGAGAAAGAAATGCTAGCCTAAGGATGGTC
AGAAAGATCAATTTTCATTGCTTATTTTATGCTGATAGAATCCTAATCAGATGTGACACT
CTGCCTGCCTGCCTTTTTTCCTTTCTAATTTTTTCTCTTTTTTTTAACTTGATTTAAACA
GTAGAACCTAACAGACAAGCTACAGTACTTTTATGAAAAGGCAAATATTGGCAAGGCAGT
CGGTCTTTTCTGTAATTTTTTTTTCATTTCTGTTGGATTTATTAGGTGGAAAATGGTTGG
TTTCTGATAACTTCCTAAATATCACCAGCGTAGCCTTTGATGACCGTGGGCTCTACACAT
GCATCATCACTTCTCCCACTCGTGCTTCCTACTCGGTCACCCTCCGTGTGATCTTCACCT
CTGGAGACATGAGTGTGTACTATATGGTCGTCTGCCTGATCGCCTTCACAATCACACTCA
TCCTGAACGTCACTCGGCTGTGCCTGATGAGCACCCACCTCCGCAAGACTGAGAAGGCCA
TCAACGAGTTCTTCAGGACCGAGGGCGCTGAGAAGCTCCAGAAGGCCTTTGAGATTGCAA
AGCGTATCCCTATCATCACCTCAGCCAAAACCCTCGAGCTTGCCAAGGTCACACAGTTTA
AGACTATGGAGTTTGCCCGCTATATTGAGGAACTGGCCAGAAGCGTCCCTCTCCCACCCC
TTATTCTCAACTGCCGGGCCTTTGTTGAGGAAATGTTTGAGGCTGTGCGAGTGGATGACC
CTGATGACATGGGAGAAAGAATTAAGGAGAGACCTGCTTTAGACGCTCAAAGTGGCATCT
ATGTGATTAACCCAGAGCTAGGCCGAAGTAACTCGCCCGGTGGAGATTCAGATGATGGCT
CTCTAAGTGAGCAAGGACAGGAGATAGCAGTACAGGTGTCTGTCCACCTTCAGTCAGAGA
CCAAAAGCATTGGGACAGATTCTCAAGACAGCAGTCATTTTAGCCCACCCAGTGACCCTG
CATCGGCTGAGGGCAGCACTCACCACAGAGAATGAGCATGTGGCAACTGACAGCTTGCCC
AGTGCTCAGGAAAGAGCCTGCTATGAGAACATAACATTATTGTAAAATGACCAGGGTCTT
CCCTTTAACCTTAAGCACACCACAGCATGAATTGCCAAAGTCATCGTGAAAGGGCAGCAT
TTTTCTAATATTTGGTCATTTTCCTTAAGGTTGCTGGAGTGATATGTGTTAAAATTGAAA
GGTGAGAGGTCCTGAGTAAGACTTCTGGTCACAGTTTTTCTTTGGCTCATGTGTGACACA
TTGAAGCCTAAGTTTCCCTATCAATGGAATCAGTGACTTGTTCTCATTGAGTTGAAACTT
AAACCCAAACTTCTTACCTATTTCACCTCTAAGTCAGATTCTCACTAGACCTTTGGTCCA
TCCAAAGACTTTATTCTGCACTCTAGTCGTCTACACCAATGCCAGACATGGAGAGACTCT
GCCCTGGGGAGTGAACATGTGCTGGGCAGATCTTTTAAGTGAGGCACCACTGTGTTACAC
AGATCTAGAGAGTAAATTTTGATGAGAAAATCATTCTCActgggtgtggtagcacatgcc
tttaattccaggcagagataggcagattcctgagttctaggccagcctggtctatg
