# Supplementary material for: Reference based annotation with GeneMapper
Source: Genome Biol. 2006 Apr 5;7(4):R29. doi: 10.1186/gb-2006-7-4-r29 (PMC1557983; doi:10.1186/gb-2006-7-4-r29)
Supplement: Additional data file 2 — A gunzipped tar file containing the data set of orthologous genes in five vertebrates (human, chimpanzee, mouse, rat and chicken) that was used to compare pair-wise and multiple species GeneMapper [file gb-2006-7-4-r29-S2.tgz › 5verts/orth116/mm34.fa]

>NM_007476
CGTGCCCGCCCTCTTCCCCCGGCGTGCCCCGCGGCAGGCGCTGACGTGGCTGCCGTCAGC
GCCGCCATCTTGTGGGAGCGAAACCAACGCCTGGCTGGGAGCAGCCGCCGCGGAGGTGAG
ACGCGGGGCGCGCTGAGGCCGAAACTGGGGAGGCCGCGGGCTGGTCATCGTGGGAGTCAA
GGGGGCGCTCAGCTGCGGCTGCTAAGGACCGAGTCCGGTCGGGCGGCCTGAGGTCTATGC
TCAGTGAGCTCGGCGGCAGGCCGGACAGAGGATCGGGACGCCCCGGAGTCCCGCGTCGCC
CACGGCCGCTTGGCCCTCCCCCACTCCGCGGCCCTTACGCCTGCCTGGCCGCCCGCCGCG
GGCCGCAGCCCGGAAGTCCGGCCAGGACGCCGGCTCTTCTCCAGGAAGCCAGGTTTCCTG
CTGTTCCTCTCTGCGCCTCTCCTAGGCTCCACGGCCCGAGAGCCTGGGAGCGGGGAGCAG
GGTTCGGGGGGTCACGGGGTTTTCCTTCTTAAAGGCTAGCCGGCCGCTTCAGATACGGCA
TGAACCGCGGGCTTGGGGAAACTGAGGCTCGGGTGGCCCCGAGACGACGTCAAGGTCACT
CGGGTGGCGAGGTCTTCCTCTTCTGTCTCTCGAGTCCGGTTCCTGTCGGCCTGGAGGACC
GAAGTTGTAGGAAGGGGGAAGGGAAAGGGACAGGTGTCGGACAGGGGCTCCGAACTGCGG
ATCCAGGTGCTGGGATTTAACACGCGCATTTGCGGATCTCGGGGGATACCAGAATACCCA
CTGTGATCCCCAATTAGCCGTGATTTGGGCCCCGAATATCGTCGGTGAGATCTGCATTGG
GGTGCCGATGGCCCCCGGAGGGGTTTGAGCCTTGTTTCGCCTCTTGACCGGCTCCTTTAT
GCACTTTTGGGTGGATTAGAAAGGCCATTCTGAATTGGAGAATCTTTAACCTGCCCATGG
AATAACCCGTTCCCGGCCTCTGAGCAGTCCGCAGGTACAGAGACCAGGTCCAGTACACAA
TTCTGGCTGTCCATTTAGGGTGGTCGTGCCATGTCAGTTTGTAGTGTAGGTAGCTACATA
TGTTGTATGGTCTAGCTACATAGAACAAATGCAAAATGCTAGGGATTCTGTTCACATCAA
GAAGGAATTCTCCCATTCAAACAGCAACTGGCTGCTTTGTCAGGAAAGGAAGGGTCAGCT
GCTCTTGGTCCCAGAAGTCATTGGAGAGCCCAGTAGTTGATGCCACAACCCATGTTGGAG
TCTTCTGTTGTAGTTCTTGTTTCACAACTAGTGGTCAGCAGTTTTTCCTGCAGGCTGATT
CTGGTGGTTTCTGCCGTGTCTGTCAGAAGACTAGTGAGGTGCCATGGTGCTTTGTGTGCT
GGCCTCGTGTCTCTCCTCTGTCTTAGCCAGTATCCACAGTGCCTGACATAGGTGACTATA
GTGTCCTCACTTTTGAACTTTTAGCAGCACTAGCAGAAATAGCCTAAACTATGAGATTTG
ATGCACTGTGTTACTACCTGGTTTCTCTGTTTCTCCAGAGAGTTGTGTGGTGTAAGGGCC
AGTCACAGATGTGTGAACTACATTGTCTTCTGTGGCATAAAGGTTTCCCTTATTGGAATG
TCTCTCACTTATCCTTAGATTTGAAAATGGGTCTGAGTCACTGGATCACCACACTGTTCT
CTTGCTTGTGAGGCAGATGTACAGAATTGCTACTTCAAAAAGGTTTAGGagctagatggt
agagtgcttttctagccttcgtgaagtcttggtttggatctctagcactgcaTACAAGGT
TTAAGGCAGTGTGAATAACAGCTGACTCATACTCAGTCTACTCATCCTGAAAGGAAAGTA
GCAGTAACTAGTTCTGTGGCCCTCACACAGCTGTGATTGTAAGTCATGCATCTGGGACGT
CCACTGTGCCCCTTGCCCCTTGTAGAACGGATATTCAGAATCTTTGCTCCACTGGGCTGC
TTCCTCTGCCCAGGACCAGACAGGCTTCAAAATACCttttctttttctttttctttcttt
ctttttttttttAAAGTAAAGGTAAATTAGACCAGCAGTTGCTGTGGTAACCCAGTGTCA
GGCAGCCTAACCAAGAGAAAAAACTTGTTGTGCAAGTTCATGCAATAGCTTGTCACAATG
CTTTGAAATTGTTTGGTCAATTTTTTTTTTCAGATTCTTAGAATTAAATGTTACATTGAT
GTGcagggtttttctgtatagccctggctgtcctggaactccctctggagaccaggctag
cctcgaactcagaaatctgcctgggtgttgggattaaagacataagccaccacctcctgg
ctCTGATATACAGGTTTAAATCTACTCGTAATCACAAAGGCTGTGCTGCTCTAGGTTGCT
CTGTCATTCCTGGTCTTCCCTGTTGTCTTTCTTGAATCTCTTTGACCTTTTCATGAAATT
GTCAGAGATGGTAAGGAGAGAAAAATGGAAATTTCTTTGACTTGAGATTTGACACGCAAT
AGCATCTTTTTGTGTGTATTCTCTATCTACTATTGAAGATTTGACATTGCCTACTGAGAA
GTTAAAAGGTAGCTGGGGGTGGGAGTGTGTATACATTGGGATTCCTCATTACACACCAAC
GTCTGTGTCCAATATTGATTGTGATACAGATTATAGATAATAGCTTGGACGGTTTGTCAA
TGTCCTGAAGGGTAACTCAGCCCTCTCAGGTGGGTCAAGTGACCTGATTAGCTGGAAAAC
TTGTTAGTGTAGGCACATCCAATCTCTATTTCCAGGGGGACCTTTTAGGTGTTCCCCCGA
GTTCCCCCACCCTGTGCTGCTGCAGATAGTCGGGAGACTGATGAGAACCCCACACACTTA
TCTGATCCTGGGTCCTGATTTTTTACTCACAGTGGTAACAGTTTGGTAGCCTTCAGCAGC
CAATAGACTAGGAACAGTGGCACTCTCTGCAGGCCTTGATAATAGGGAAAGTTTTAAGTG
ATAAGAGCAGAATTGACAGAAAATAGGACAGCTGGCCAATATTTTGTTGGTGCTGTTCAT
CAGGAagggtttcactgtgtagtgcagattttcctcaaacttgagatcctcctgcctgcc
ctctggagatcacagcctgctgggattacagctgtgccaccatgctaggcAGGCATAGTT
TACAGACTTGTTGGGGGCAATTAAGTTCAGGTGGCCAGCAGCTCCCCATATCTGAGGATC
TGAGAATCACTGCTGTAGTGTGAGTGGGACTTGGTTATTATCATTGGACATTTCAGGAAT
TAAGAAGTGTGTGAAAGAATTAAAAAGTCTTCTAATTAGTATTTATTAAGGTAAGTATAC
CTGTTAAAGGGATGCTTTAACCAGAGTTCTTTCCAAAAGCTTTCTTGTTTTTTGTCAGAA
TCAGTTGTCAAAATATTTTTGCAGTACCATATACTGAAACAGGAATGTTTGTGGCCTAGA
TTCTCTAGTTGTCCTCTAACAAGTTTTTTGTTTTGTTTAATTCTGTTGGTATAGTTTAGG
TGCATGTGGCCAAGAAAGGGGTTTCTAGATTTAATGAGACTCAGTGCTGAAGAGTGAAGG
AAGTCTAGGTGGCCTGACGTTGTGAGTGTTCTCTGAAGCTTCCTGTTCTTCTGTAGATAA
CAATGCACTTCTTCCTTGTTTGAATCCAGCCAGTTATATTTACATACGCCCATCTTCTAG
TGACTTTGGTGGTGAAATTTTGATTGGTGTTATTTTCAGCTTTTAGCATTTCTATTATGT
CAAGTTATATCAGACTTTGGACATATCATTGTGATTAACTGAAGTGTGTGGTTAAAGCTG
CCAGTTGTGGACTAAATTTGATGGATACCTTGCTTCCTCTGTGCTGTCACTTTACCTTCA
TTCAGTTCCCAGGTCTGTGCACCCCCCCCCCCAAGTCTCTAGCAGTTAAAGTGTAGAAGT
GTTTACATAGAAGCACAACTTGTACATAGTTTAAAACTGCGTAAATGTTGTTCCATGTTG
TTGGCCCTGTAGATTTTTCCTGAGTCATTAGGATTAGCCTCTCTGAAGTTGTGTGTGCAC
GTGTGTGTTTTAACTTTTAAACTTTTTAATTTTTAAAAACAACATTGCTTTTGCCTCTGA
TAAGGAGTATCTGTAAGGGGCGTAGTGGAAGAAGATGGAAGTGGTAGCCTTACTCAGCAT
TGGGCACAAAGCTGCCTGTCTATGCATGGTATTGGAGTGTTCATcttaaccatcctaaac
tctatagactatgctggccttgaactcacagagatctgactgcctctgattcccATGCCT
GGCTAAATATATGTAATTTATACTGCAGTGAATGTGTGTCTTGAAAGGAACTAActaagg
agttggctccgtgagtaaaatacttgctgcacaagcaagcttgaggaccagagttaaatc
cccacttcacacacagaccttctaatcccagcaggaggaaggcagacacaggaggatcgc
caggactttgtgagtaagccactccagctgaattagtgagctccagggtcaatgagagaT
TACACCCACCCACCCCCTCCTTAAAACAACATGTATGGGTGTTACCAACCCAAGGAGGCA
GAAATGTCACCTCTAAGGTGACATTTTTGCAGAGATGATAGAAAAAGATTGGTAAGTTTG
AGGGAGGAACCAGAGGCCTCTTAGTAGCCCAGGACAATTGATAGGAGGGCTCTGAGCTGG
GTAAGTGTACTCTTGAGTTTGGAACCCTGCCAGGAGCTGTATGGGAGGGTAAGACTAGAG
AAAGGGTGCCCTGGTCCCCGAAGCAGCTTTGTAGTCCTCAGGGTATTTTGAAATCTGTGG
GAACCCTTTGGCTCTATCATGTAGGGAGGCATTATGTCTGGCACTTAGCCACTTGTGTGG
TTttcatgtaggtggaaaatccctctgtgatagcctaagcttgatcacagaaagatactt
ttctttggcatcatgttaacagatgtttcaggtcttccaggaacccaactttaactatct
tgtaagtcaaggatagtgtattttgttctcttcagtaccttaacaaaagatgtccTTATT
TTTCAGAGAAAAAAAGTACTTCTTTGAGATGGGATGCCCTTGAGATTGCTATGGTTGGCA
CTTAGTGCCTCAGTAGCCAGCCACCCCCCTTGTCCTCGTGGGGACAAGGGAATGGCTAGG
CCTAGCAATAAATAAAGCAGAGTTTTGATAGAAGTTACTTCCCTTTGTGTCCCTGTGATG
TCATTTGGGGTAGGCTCATGGCAATCTTCAATCTTGTGCAAATGTCAGATTGTCTGTTGG
CTTTTTTTCTGGGTGGCAGACTTAGTGGATTTGAAGGTATGGTGGACACCTGATAATTCT
CATAGCTACTATATGTGAGGGTCCTAATATTAATGGTGCCACTTTGCACCTGATTAATTG
ACTTGTTGTAGTGTAGTGGGAGGTGGAGGCAGCAAGTCTCCTTGGTTTGGGTCTGAAGAA
CTGGGTGGAAATTTGGGAAGGAGGGAGATTTTGATGGAAAAGCTGAATATGAAACATGGA
AGAGCCTTACCCAGAGAATAGGGGCAATTGTTAGAGAATGCACTGGGTGACGGTCACCTA
AGTTAGAGGAAAAAACTTTTATAGTGTCTTAGAGAAGCTTTTCTGACATTGAGATGGTAG
GGGAAATAGTGTGTGATGTGTGGCTAGCAGTGCCAGGCTCAGCAAGGACAGTGGACTTGG
GGATTTGGTCTTTGTCCTGTGTGTCTGCCTCACTCCAGCAGGGCGGGGCAGGACCAGAGC
TGAAGGGAGCCTAGTGACAGCTCAGCCTTCCCGTATACTTTACCCCTCTGTTTCTACCTG
AAGAGCAAGGGTTTCAGAAGAAGGGGCATGACACTTCTACCCTCAGAATAAAAGTTCCCA
AAGGTAGAGATAAGGGTTTTGTTTTTTGGTTTTTCGAGAGGCTTTTGttttttaatttaa
aagatgtattaatatttttttaatttttaaagtgtgtgtgtgtgtatgtgtgtgtctgtg
tgtgtCTTTATAGGGATAtgtgagtgcagatgtttaaggaggcagtgatgtgtcagatcc
ttctggagttgtattacagaccattataagcagcctgatgtaagttctgggaattgaact
ctggtcctctgtaagagcagtacttaacagctgagccatctctagctccTTGTttttgtt
gtcatgagacaatctcaaactataacctaggctggccctgaactcagggcagtccttctg
tctcagcttctgtagtgttaggattacagatcttaaaccaTGGTGATAGGGAAAGTCAAG
TTTTGAAGATTGAATTATTCAAGCTCATTAAGTACTCTAGTGGCCATCTTGACTCTTTGT
CCAAAGTATGGCTGAATGTACCATTAACATTGAGTTTCAGTAGAACAGTACCCTGCCAAT
TGTAGCTGGTTTGAGGAAGAGCTTATTTTATGAAAGCACCATGAACTAGCTGTTGGTTGT
TCCAGTTCCCTTTTTCTTTAGTGGGCCTTTAGTAGTATGCCAGGTCCAGATCCATTGGCC
TCACAGGCAGGGGGTTGTGTGTGTGTGGTGTTTTCTGGGCATGGGGGAAGCTCATAAAGA
GATAATCTGGCAAAGCTGTATTACTTTGATTTGCCTTTCAACAAAAATTAATGCTCTTCT
GGGTCCTCCTGCTTCTCCTGAGGCCAGGGATGGTGGTGTTATATGTGGGTATGTGATACT
TGGCATGGCTTTGTGCATACTATGCCCTCTGTAAAGACCAGTGGAGCAGGGGTGGCCATT
GAGAAGCCACAGCCACTTGGAGGTTCAGCCTCATTGCTTCAGCAGGAGCCCTCAATGGTT
AGAGAATGTGCATGTTAGCCAACATGGATGTGAATCTGAAGATGTAAGATCAGGGTATGA
CCTTAGGTCATTTCTCCTCAATTCCATTCTGTGACCAAAATAAGTTGCATCTGTTTATAG
CCAGGTGGAATTGTCTCCTATATACAAATTGTATGCTCCATATATGTGTTCAGGAAAGGA
GTAAAGGGCTAGGGTCTGGGGTTACAGCCAACCTGGCTCTTTCAAGGAGTCAGGATAGAG
ACTTCCTTAGAAGCACCAGACTTATCCTAGGCTGGCAGTCATGTGATCATGTCGATTGAC
ATGAAGACAGAACAAGTGGCTACAGGGTCACTAGGGAGGGCCAGGCTGAGCCTTGTCCCC
TGATTTCAGGACGGTTGTGTTGTCATACTGTGCTTTTCTCCATTTTAGATGTGTTTCTTG
GTTGATGCCTGTGTATGTTTCTTGCTTTGTTTTGTCTATGGTTTGGGGGAGCAAACCTAG
TGCTCTGCTGCTGTTTCCAGTTCTGTATCTATAGTTTTGGAGTTTTTCCAGTGAGATGGA
GTAGAGGCTCTCTGTACTTCCTGCCAACGTAGAAATACGGTAGCAGTGTATGTTAGGAca
gtgtttctcagcttatctattgctttgcccttctgttccctttcctcatgttgtgacccc
caaccataaaattacttcattgctacttcataactataattttgttactattgtgaattg
caggatatctgatacctgaccccctaaagtgcttgaaacccacaggttgagaactactgT
GTTTGGGTGTGGTTCTGTGGCTCCTAGGTAGGTGCTGTAGGCATGTAGTGCTGCAGGAAG
CTCCAGAATGTGCAATTATTCTGGAAGCCCTGACTCCAGTTACAAGTCCAGATTCTGTTC
CTGAGAGGAAGACAAGACACAGAACAGTAGGTATCTGCTTTAAGAAGATTTACACAAACA
ATGTGGCAAGATGTATCCCCATTGGAGCCTTTAGAAGTTTCAAAAATTGTTTCATGAATT
CCTTATTGTAGCTCTACTACAGGTGATATGGTAGCTCAGTTATTTGCTTAGAGCTGCTGA
TGTATAGAGTTAATGTGGCTGTGAATGTGTTTCACCTTTTTGAGACTAGTTATGTTAAGA
AATGGTAATGCTTAAAAATAAAGGGAagacaggcagtggtggtgcacacctttagtccca
gcacttgggagacagaggcaggcagatttctgagttcgaggccatcttggtctacagagt
gagttccagacagccagggctacacagataaaccctgtctcggaaaaaAAGCaatgaatg
aatgaatgaatgaataaataaatgaataaatgGAGAAACAATATAAAGATGAGGTTCAGC
ATTTTAGTTGCTGTAGTTCAAAAACTTAAGAGTTTTAACTTGAGTATGGGTATAGACCTT
GATTTGTGTGTGTGTGTTGGGGGGGGTTTCACCTTAAGTTTGCAAAGAATGCTCTAATTT
CAATTTCACTCATCATCCTACCTACAATTCAGACCTGGTGTGTTTCCCCTGCCCTGAAGA
AGCTTCGAGGAGGCAGTGTGCAACTGTTGATTGAGTCACAGTTTTGCCCTTCCAAGAGTG
CTTGCCTGTCTTAGTATCAGCACATTCAATTTTACTCTTAAGCAAATTTTATGAAATAAC
GACAAAATGTAGAGCAGTACTTGGATTGCATGGACATACTTAGAAGCCTGGAATGTTCAG
CTGAGGGGCATGTGAAGACCTGCGGCTTTAGCAACAGACATTCTCAGTCTCTGTTAATGT
ACAAAAAGCAGTGTGTACAGAGGTCAACATGTGGTCATGTTGTACATGACACTAAAGCCC
CTTTAAAGTTGCAGGTTTTCATGTATTTTATTTTTGAACACTGGTACTCTTTACTAAAAA
CTTTAGTTAGAAAGTGTTTTATACTGTGTTCAAGTTCTTTAAGAAAAGTTTTAAAATTGG
TAAGTTTCCTCAAATGTGATAACTGAGAATATACCCTTGATGGATGTGGCTAAACTTTAT
TTTTGAGGCAGATCTCCTGTAGCTCTGGCTCCAGTGTTTTAGTGTTGTCCCtgtatgcag
ttcctgcagaggccagaagagggcttcacatcccctggaactggatggagttaaggacag
ttgtaagctgccatgtgggtgctgggaatggaactgtgtcctttgcaaaagcagcaagta
ctcttacccattgagccatctttctagttccCTAAAAGGAACTCTTAAGACAGCACCAAT
TTTTCATTCAGGTAGTAAGTATGAGTCCTAGTCAGGGCAGAACATTCTGTTGAGTCTGCA
GCCCAGAGCAGAAAACTTCTCTTTCTACTGGGATTCTTTCAAAATAGTGGTAATAATTGG
AGGAAAATGGCAAACCTACACAGTCCGATTTAAAGAAGGTTGTCTGGCCTTTTCTGAGTC
TTGTGGAAGGATGATTGACTTCCCCTGGCTATCGCTTGGCTGCTGCTCAGGCCCCTGTTC
AACTACTAAACCAGTCAGGTTGCATTCATTATTGTGGAATAGGTGTGGACTCAGTTGTGT
TTTCTCGCCTTTACTTAAGAGACCAGGAAGAGGGTCTGTACAGAGGGTGGTGTAGGGAGT
GTGGTTGCCAGAGGAGAAGCTACTTCAACCATTGTCCTCTCCTCCCCAAAGAATGAACTT
TCTTGACCCCCAACTAACTTGGTGGTTGTGGGTCCTCCTGCCTGAGGCACTCCCTCTGGT
AGTTTGGTAGGCAGAATAAACCAGCAAGAGGCTCTCTGGGAAAGTTGTTTTCACTGCCTG
CTGATGGAGTGAGTAATGCAGAAGAACCGGAAAAGCAAGTTTAGCTTGTGTGTGGGATTG
AAGAGGGAAGGTGACAGCAACTTGACTTGGCTTCAAGCAGTCAGTGCCTGTACCCAGAGT
CTCTGGTGATGATTGGCCCTTGTAGCCACTAGGCTTTTCTCTCTGTGGAGGCTCCTTTGG
GTTTGGGTCTGTTCTAGAAGCAGTGGTTGGGGCCCTATGAGGACAAAGAAGTGCCTGTGT
GAACAGTAGGGTGGATCTACATGCTTGCATTGTTGAATGTCTTAAATCTGGAACTCATCA
TTGAATTCTATTTCCTTCTTCCTAGGTGATTCTTGTTAAAAAGAAAGAAAATGTTCACTG
TGGTTATCATGGCCTTTCCATAGAGAAGGCAGGTTAGGCCCAGCACACTCAGCTGTGGGC
TGTGCAGATCACATGCAAGAAAGCAGCACTGAATAACAGTAGTCCTGGACAATGAGACAC
TCATGCAGGCAAACTTGGCTGAGGTCCCCGCCACTAGACACAGTTATTCAAGGTGTCTGT
CTGCTACTGTAGGGACTTGAGAGGGGTGCACATATCCTCTCCCCTTAATCTTCCTCTGGA
TTTTTTGGGGGGGGGGTCCTGCttttccttttgaaacagggtcttacgtagttcagactg
tccttcaaccccctactcatagccaaggatcttaaactctgcctcaacctTACTGGGGTC
ATATATTTGCTCATACATGGATAGTGAGCACAACAACTATTGTTTTCTTCACAGCATCTG
AACATAAAGAGCTATCTTAATGTCCCCTCTGCCTTACCAAGCCCCCCTGGCACACTGGTG
GCACCCTAGTCACCTCTGGTGGATCCCTTTTGTTTCTCCATTGGTAACTTTTTTTTtttt
ttttttccgagacagagtttctctgtgtagctctggctgtcctggaactcactctgtaga
tcaggctggcctcgaactcagaaattcacctgtctctgcctcccaagtgctgggattaaa
ggcgtgcaccaTTTTTGATGTGTTGATTTAGAAGGACAACTGATTGCTGAGCAGATAGTT
AAGCTGTATCTGTGGAGCTTTTTTGTTTAAAATAAATTATGTGTATTGCCTCCTTGGTCC
TCCCCTCCCCCATACTTGAGTGCTTCCTGCTCTCTGGCATCTTCTTAATTCATCTTGGGC
TCACTTTCTTTTGCCTGGTTTGGATCCTCATGGGAAGCCTTGTCATGTTGAAATTGTTTT
TAACTATCTATAATTGGTAGGAATTAAAGGTTGAGAGCCATAATCTCAGAATTTTTAAAG
AGCGTTGCCTGAGAGTCTTCCTCCCACCAGCACTGACTGCATTGTCATTGTCACAGAGTG
TTTTGGCAGTAGGCAGCAGCTCTTAGAGCATGTGCTCCCTCTGCCTAGCTAAGAGTCTCC
CTCTGTAGTTATTCTTGTCAATCTGTCCTGTCCATCTGTTTTCTTTCTCTTCTCATTTCC
TTCCACTTTCCTCTCCCGTCGTCTTGTCTTCATGTTCTTCCTCCTTTGTTTGGTAGTTGG
TTTTGTTTCTTAGTTTTTCCTAGGTAAGGTCTCAGACTCTGGCTGGAATCTGCTAGCCCC
AGTGCTGGGATTCTAGGCATGACTCAACATCTAGATTTCTTCCTCCTTTTTCTTTGACAG
TCTCACTATATGTTCCAGATTAGCCTCATACTTTCTGTCATCGTGTTCATATTTTTCCTA
TTCTGCTTTCTGTGAGCCTTCATTTTGAACTTTTCGTGTCCCTCATTTTCTTTTGTTCCA
GTATCCTGTTCTTGGTGGACCTCTGTACTGATACATTCAGGCTTTGGGGTGttctattgt
tgttgaggcagggtctcactatctccctcaagttacttgggacttattttttaaaccatc
ctggccttgacctcagagagctacctacctctgactcctggttggtgggattaaaggcat
gaaataccgtatctCACACTGtttttgaggtctcttgtagcttaggctggcctcaaaatt
gcgagtagctgaggcagaacttctggtcttcctgcctctatctacctagtgctgggttta
cacgcatgcacatcataccctgtttatgtagtgttggggattgaacttgggatttcatgg
atgctctgccaactgagctccatccctacccTGAGTTGTTTGTTTGTTTGATTTTTTTGT
GGTGGCttttctttttaagatttgtttatttaggtatatgagtgctctacttgcacgtat
gcctgcataacagaagaaggcatcagatctcattacagatggttgtgagccaccatgtgg
gtgctgggaattgaactcaggtcctctggaagagcagtcagtgctcttaacttctgggct
gtctctctagcccTGGTGACTTGGTTTCTAAGTAGTCTCTCTCCTGTTTTGGCTTGCTTC
CAGTCAAAAAGGCTCCCTTTTTGCTTTTTGGAATCAAAAAGGCTTTTAGAGAGGCTTTTA
AAGAGAGATGGAGCTAGGCTTTGAGGAGCTGCTTCTGTTCATATCTTCTGGGGCATTCTG
AGAGTGCCCCATATCTCTGTCCTGTGGTTCAACTGCTCTTACACACCATGAGGGGCTGAA
GGTACTCACGGCTGGATCCTATCCATGACCACTGTCCCAGGGACTCCAGTTGTTCACTTG
TTTGGGGTTTAGTCACTGTGGCTTCTGTACTGTTGAACCCATCCTGGGATTTTTCTGGGA
ACTTTTTGAGGAAGGAGTACTTAAGAAGTGAAgtggtgacacacacctgtaattccagaa
ctcggatgtagaggcaggtggatctctgtaagttcaaggctagcctgttctatagaagaa
gttgagttctaggataactaaggtaacacagagaaatctgtctcaaaaaaacaaaaCAAA
ACAAAAAGCAACAAAAAATGAAGTAGAAGGCCTTTAGTGCTAAAGTATCATTGCTCTGTC
TTAGCTGATAAAGTGAAGAATTGAGTGTGTAATCCTCAACATCTCCTTTTTCTCTCTCCT
AATATTTTTATTCCCATATGGGTAGTCATTTTGGGGAGTGCAGAATGTTCATCTGCTTAA
ACATAAGCATCATATTGTATAACTTTTGATTACATTACCTAAGAAGAGGACATTGTCTAG
AGGGTACTAGAGATGGTGTGAAGGGGTCCTGTAGGCCATGTCTCAGACATGGTGCCATCA
CATCAGTCCACTGAACAAGACAGTGTAATGTGTAACTTGCGGGGGTATCCCCCAAAATGA
AGGATTTTCTTTGTAGAGCCTGCTTAACTGGCTAGTGGAAGTGACTGTGTTAAAAAGTCA
ACTGTTTGCACAATGTAATAAGAGGTTACAGAACTGAGCCCCGAAAAATGGTGTATGAAG
TCCTCCACATAATGCCCCTTAACACACCTGCACGTGAAAAGGGGAGGCCACATGGTCCTG
TCTATAGTCCATGTTATAGTACTACTAATCCTTTGTGTTTCACATACTATGATTTGAATG
CACTTTCCAAAGTGAAGTTATATGGGAAATTGAACCCCAGTGTAATAACGTTGGGCAAGT
GTTTGGTTCTTAAAGTTCCAGCCTCAAGAATGGATAATGGCCATCAGGAGGAGGACTTTG
CAAGTTCACACTCACTTTGCTACATGAGATTATGGCATTCCTCTCCTGAAGGATACGGCT
GAAGACCTCACCTTAGAGTCAGACATCCAACCTGCCAGACCATGATTTGGATGTCTACTG
TATCTGTTGTTGCCAAGTTGCCCACTGTATGATGTTCTGTTAAGGTAGCACTACGAGACA
ATTTATAGGGAAACTTTGTCATTCTTTTTCCTATGGGTCAGTAGCCTTGGATAATACCTA
GGATTGACAACTCTTTCTGAAGGCACTGTGGCCTTCTATTTGCTTTTCTTATTAAGAGTT
AACAATGAGCATTTGACAAAGCAAGCAGTAAATCCATTTGGATGAGAAGTGAAGATCAAA
GTGGCCACCAGATGTTGAGACCAGACCTAGGGAAACCTTACTATCCTTCCCAGAAGCTCT
TAACATTTGATAGGCCCTGGTACATTGGTACCAACTAAATTGCCTAGCGTTTCTTTTCTT
CCAGTGGGCCTTACCTACTAAGTATGCATAGGCCCTTGCAGGGACACAGCTCACATTTGC
CTGTCATCCTCTTATAGGAATGTGCTGCCAATGGTTTACTGTTTGAGTCTCTTTCTTCTT
GCGACTTGAGATAGAACACTGTCTTAACATCTGTCTCCCATGACCTGGGCAGACAGAAAT
GCCTGGAGAGATGGCATCACAGTTCTTATGGGCTTGTCTAGTCTCGCTGTCACCAGGGGC
TGGTAGAACATTTGGCTTGTAGTGTTGAGCATAGAGTGTGACTATTTCTTTAGTTGAAAA
TTGTGGATACTTTGACACTTTGAAGTAAGAATAGAGATGTAAGGTGGTTTTTTCTGATTT
TGTGAAGAGCTCTGTTAGGTTTTAAGAGGCCCTGTGTCagccaggcagtggtggtgcatg
cctttaatcccagcacttgggaggcagaggcaggtggatttctgagttccaggacagcca
gggctatacagagaaaccctgtcttaaaaaaccaaaaACCAAAACAAACCCCAAAAAAGG
CCCTTTCTCTCAAAACTCTTTTTAGTGCCAGCTCCCGAGTGTGAGCATACTTGATTGTAG
TTAGATGTCCCTTCATTCTGACAAGTGATTAGACTTGGGAGACAAGGGGTTGTTGTGGTA
TCTGCGTCTTCCTAAACTGATATGTGTGACCTTGGTGAGCGTAGGGAGTCTGGTGGGCAG
GGGGCAGGGTTCTTTGCTGCCACCTGGGACCTAGGATTGAATTGTCTCCCATCCTCCCAT
GAAATTTCAGGAGGGATATGAGGACATGGCTTAGGGCAGGGGACTCCTACATAGGTGTCT
CTGACCTGCCACAGGGCCCACACTGGCAGCACATAACAGTACTTGAACCACTTTTCTTTC
CCAGGTCTTTGGCCAGTATCGATTCCACCTGTCCACAAACATGGGGAATATCTTTGCAAA
CCTCTTCAAGGGCCTTTTTGGCAAAAAAGAAATGCGCATTCTCATGGTGGGCCTGGATGC
TGCAGGGAAGACAACAATTCTATACAAACTTAAGCTGGGCGAAATTGTGACCACCATTCC
CACCATTGGTGAGAAGCTGGGCCCAGGGCCAGGGTGGGGGTTGGGTGTGGGGATCCAAAA
TACAGAGGCCCTCAGCTGCAGTCCTGCCCCCCAGGTTTCAATGTGGAGACTGTTGAATAC
AAGAATATCAGCTTCACCGTGTGGGATGTGGGCGGCCAGGACAAGATCCGGCCGCTGTGG
CGCCACTACTTCCAGAACACCCAAGGTAAGCAGCCAGTCCTTGTCCTAGATTCCTCATAT
TTGCCTCAAAGGGATACAGTTGGTTCACTGAGCCTTGTGGTCTTTGCCATTTCAGGGCAT
GAAGCCACACCAAACATCACGGCCAGTGGAAGGACTGGATCTAGAACCTGTGGGGTCTGG
TGGGGAGTGTTCAGTATGTGCACTAATGTGGCCATGTTTCAGGCTTGATCTTCGTAGTGG
ACAGCAATGACAGAGAGCGTGTGAACGAGGCCCGTGAAGAGCTCATGAGGATGCTAGCTG
AAGATGAGCTCCGAGATGCTGTTCTCTTGGTGTTTGCCAACAAGCAGGTAGGCACCAGCA
AGGTCCTTCCCTGAAGGAAAACCTGTATCAGGGAAGAAAGAGGAGGGGTGAAAGGCTACC
CAGGGTTATTGGCTGTTTGTGGTCCCTGCCACTAATTCTTCCTTTTCCTCAGGACCTCCC
CAATGCCATGAATGCGGCCGAAATCACAGACAAGCTGGGGCTGCACTCTCTACGCCACAG
GAACTGGTACATTCAGGCCACCTGTGCCACCAGCGGGGACGGGCTCTATGAAGGACTAGA
TTGGCTGTCTAATCAGCTCCGGAACCAGAAGTGAACCAGACCCCTCCCTCCCCCTCACTT
CCTCTTCTCCGCCCTCAGCTTTCCTCTCATGTGGCAAACGTGCGACTCTGTGGTCCTGAG
TGCCAGAAGCTGTCTCCATGGGTTGGTCACAGTGTGCATCGCACCGTGCTGTACATGTGC
AGACGCAGCCTGCAGCCAGGTTTTTATTTAATGTAAATAGTTTCTGTTTCCACTGAGGCA
GTTTCTGGTACTCCTATGCAATATTACTTAGCTTTTTTATTGTAAAAAGAGAATCAACTC
AACTGTCAGTACTGAGAAGGGATTTGGGTGTAGGGGCACCTGGCCTCCGGGAGCCATTGG
GCTGTAGACTGGTGTCGGTATCCATTTGGTGGTTGGTTTTTAACCCAAACTCAGTGCATT
TTTTAAAAATAGTTAAAAATACAGGACAAGAACACTTGAACACACAGAACGGAGACTATG
CCTAGTGTAGGTTTTGCAGTTAATGGCCTGAATGCTAGATATCAGATCACCTGTTTCGCT
GTGGGAACAGGAGAGAAGGTGATGAACAAACCACCATCCGCTGCATGGTCACAGTAGAGC
CCCCGTGACTCGCCTGTCTTTGGGTCACCTGCATTCCATAGCATTGTGCTTGTACTTGTG
CTCACACGGTTACCTAGGGTAGGCTGGGAGCCATTGTGGGGTGCAGGGCCTGGCTTGTAC
TTGGTGTGTGCAAGGCCCAATGGCAGCCTGCATACCCAGCCTACTCTTGGGCCCACTTGG
ACGCGCTGGCAGGAGGCCTGGGTCTCACCAGCAGGAGTGCGTGCAAGGTGGGAGGGTCGG
TCCATTACAGACCCACATCCTGGAGCACCCCCATCTCCATGTGTGAAGTAGCTTCCTCCC
TCAGCCTGCAAGGGTCCGATTTGCCATCGAAAGACGACCTCTACTTTTTTCTTTTGTATT
TTGATAAACACTGAAGAAGCTGGAGCTGTTAAATTTATCTTGGGGAAATCTCAGAACTGG
TTTATTTGGTGTCGTGGAACCTCTTACCGCTTTCAATACACAATTAGTAATCAACTGTTT
TGTATACTTGTTTTCAGTTTTCATTTCGACAAGCACTGTAATTATAGCTGTTAGAATAAA
GTCTCTTAACTATTTGATGGGCTTGTGTGTCAGTGCCACCACTGCCAGGCTTCTTCCTGA
GATTGAGAGCCCTTTTCATGCTATAGGAAACAGGGAAACAGGTGCCCTTTAAGCC
