# Supplementary material for: Reference based annotation with GeneMapper
Source: Genome Biol. 2006 Apr 5;7(4):R29. doi: 10.1186/gb-2006-7-4-r29 (PMC1557983; doi:10.1186/gb-2006-7-4-r29)
Supplement: Additional data file 2 — A gunzipped tar file containing the data set of orthologous genes in five vertebrates (human, chimpanzee, mouse, rat and chicken) that was used to compare pair-wise and multiple species GeneMapper [file gb-2006-7-4-r29-S2.tgz › 5verts/orth116/gg1.fa]

>NM_001006352
GTGGGCGGGGTTTACTCGAATGCCCGCCCCCCTTGCATCCTCTGTTACCCATGCTGCCCC
GCGCGCTGGCACTGACGTGGCCCCGGAGCGCCGCCATCTTGTGTGCCTGGGCGGAGAGCG
GCTGAGCAGCGCGGGGGGAGCCGGCTCCGAGCGGGACAGCCCGAGGACAGCCAGACCCAC
TGCCCGGGGCAGCAGCTGACACCGGTGGGTCTCCGTTGCCCTCTTTCTGTCCCTTTTTCC
TTCTCGTCGCCCGGCGTATCCGCCCACAGCCGCTGGGTGGAGCGGGGGAGGCCGAGGCCC
GCGGGCGGCGGGGAGGTGCGGCGGCCCTGCGCTGAGGGGAGGCCCGGGGCCTGCTGCTTT
CCGGCTGCCTTCTGCCTTTGTCTCCTCCTGCCGTTCTGCAGGCGGGGAGGAGGCCGCGGT
GCTGCCCCATCCGCCTCCGTTCGCTCGTTTAGGGTGGGGGGGGTGGGGGGTNNNNNNNNN
NNNNNNNNNNNNNNNNNNNNNNNNNNNNNNNNNNNNNNNNNNNNNNNNNNNNNNNNNNNN
NNNNNNNNNNNNNNNNNNNNNNNNNNNNNNNNNNNNNNNNNNNNNNNNNNNNNNNNNNNN
NNNNNNNNNNNNNNNNNNNNNNNNNNNCTGTGGTGGATTCGTGGGTGGATCGTTCATAGG
GACAGATGTCGGGGGGGGGGCGTTTAAGCCGTTCCCCTCCCCCTTCCCGGAGCGAGGCGG
AATGGCTTTCTCCTCTCTTCTTCCTCAAACCCATTCCGGCCTCGGCCCCGCCCGCGGATG
GGATGCGGGGAGAGGTTGCCTGGTTTTCGGGTTAGCCGAAAGCTGTTCTCCTCTTAGTTC
CTGAGCCTTGGGCTCCGAGTGGGGCTTCGTGCTGGGCTGCTGGGAAGAAGTTCAGCTTCA
GCCTGCCGCAGTCTCAGTTTGGTATCCATTGCTCGGGTCTGGTGCCCTGGGAGATCAGTT
TTCCTTGGCACGGCAGCCCCCCAATGGGAGGATATTACATTCTGTCTGAAAACACACTGC
TATGTCTCTGTGAGTGGTTAAGGTGATACTTCAGGCTGATAACCTCCATCTGATGAAGTG
GTAGGCTAGCAATGGGAACCTCTTTCTGAAGGAACCCCTTTACAGGGTGACTAAAATTTT
ACTGGACCATAAAACCACCAAAATGTTGTGTTTGTCATTGACCTTGCTGCTTTGCTGCTA
GGTTTTTTGCCAAAGCAAATTCCACAGGTTGATTAGAGTTCTATCCAGAGACCTTGTTTT
GAAATGTAACTTTGTCGATAACTAAAATGCAAACGATTTATTGCATACTTTGAACTTTGT
TTTGCAAGCTGTAGGGCTGcaacgtccctctgcaatatgttctattaaccttatttttca
ggcaaagaaacccaagtcaaagtaaattgctcaaggtcaTTTGGCGATGTGGCCATTACT
GTTTTTACAACTGATTTGAAACACTTCTGTAGGAGAAAGGAACTCCAGCAGGACTGGAGG
ATTGCTTCATGGGTTTTGTAATCAACTTGTCAATACAAGTACTCATAATCTTACAGGTAC
AGAAAGGAAGGGATTCTTTGAAACCCAAGTTTGGGAGGCTGGTACAATGCCTTGGGTTTC
TTGTGTTAAAAATAACACCCTGTGCTCCAGAACCCTGTTGGACTGCTTTGTCTGTTGTTG
CAATTACATTGGGTGAAAGGGTGAGGTAGCTTGCCTCACTTGAACCTCTTCAGCTCTATT
GGTTTTCTGTGTTTGATGTCCCTTCTGCTATGACAGAAGATGGAAAAGTGACTCAAGCAG
ATGTCAGCTCTTCTTGGGACACCATTCACTGCCATGGTAGCCTATGGTGTATCTGATAGT
TGCTGGACCGTACCACTGAGAGCCTGGAATTGGGAGTAAAACACAAATAAAAGAAGGTAA
ATCTCTCCCCAGCACTTCAAGCTTTTTGCTGGGTTTTGGAGATTGCCTGGTTGTGAAATA
CAACACAGATCTGAAAAGGGTTAGGGCAGAAGTGCTGTGTTCTTGCTTGGCACATGCAGC
TCCCTGTGTTAGTCAGTGAAAAGGGGAAGGCCTGGAGCTGTGGTTTTTCAAAGCAGACAC
AATGGGGGGGACAGGGGGCTGCATTCCAGACCTTATAATTGTAGTACTCCAGTTACACCT
GTTGGAAAACCTGCTTTAAGCAGCACTCATACATTGCACTGAGGCACAGTTATCAGGTGA
GCTATTGGTTACATTAATTGGTGAAAGAAGGAGAAGCTCATAATGCAAGGCTTCAGCTGA
ATTGGCAGTGCTGAAGCTGAGAGAACCTTTCTTTAAAAATAGAAGACCGGTGTAAAAATG
AAAGTCCACCTTTGCATGTATCAGCAGCTTTTAAAGGTAGCATTCTTACAGATTTCATCA
GCCTTCACGGGAGTCGGTTTCATTTCCTTGCAGTGGATGAAGTTGGTGAAGATCAGTCCA
CTTTTTCTTAGAAGGAATAGCTCTGATTCATTTTTAGAAATCTATGGAAGGCTTTGCCAA
AGCTTTGCTACTGGAATGCTGCAGAGCTTTTATTCGAGGCGCTGCCCTCTGCCATTATTC
CCTTTTTTAATTGATGAGTAAAGAGGTTTATAATCGGCTTCCTATTCCAGCAGCTGTTTT
TTTTCTGTTGTTCAGCATATTTCTGTTTTTGCTTGCAAGTATCCATTTCTGTTTCTTGTT
TCTAACACATTGAAGGACTGTGGCAATAGCTCTGCTGATGTTTCGATTCTCATTAAACTC
ACGCCTAACGAAGCTCTTATTCATACCCTGGTCTTGTACCTAGTTAGCTGTGTAGGCTCT
GCTTTGACGTTTTCCCCAAACCAAAAGCCAGTTTCATTACTGAAGCTCTCCAGCGAGTTC
TTGCCATTTCTAATGTGAGTGTAAACGTTGACTTAGTGCCCAGCTGGTAGGAATGAATAA
CAGGTTATTTGGCTTAGAATTGGAGATTTTAAACGTGTGAATAGTTCAGCCTTGAAAAAC
TGCTCAAAGCCTGACTGAAAAGAAATGCTTTCTCAATGCTGCATTCCCACAGCAGTGCCC
ACATCCGACAGGTGAATGTGGAGTCAGTCAGATCTGGGTGTTATGAATTGTTGGCACTGC
TTTATTTCCTGAGTAGTCTGCAGGGAAGCCACGAAATTCTTCAGAAACCATCAGCTATGG
CCCTTCTTGTGCTCGCCCCCCTGTCCCTTAAAGAAAATGTCGTTCAGAGCAGATGTACAA
ACCAATACATTGAAAAAATACACTTCAGAGTTACGTGTGGTTGCATGCAGTTGCTTAAAA
TAGTTTGAGATTTGGCTTTGAAATAGAAGTGGCGGCCTCTACATCAAGGTGAGAGTAAGG
CCAGGGCTGGTTGTTGTTTTGAGTTTGGAGTTGAGCAGCCTGCCCTCTTTGCTTGATGCT
GTTTTATTGGttttttttcctgtttttctgcctttttttttttttttttttGGATTGAGT
TCTTGTGGTATCAAGGAAGTGGTCGTCACCCCAAAGGAAACCTTCCCTCTTTCCTCTGCC
CTTGCCTTGATCTTGTAAATGGAATTATTTTGTTTTCCTGCCACTCTGAGCCCGGTGCTC
TCAAGAGGCTGGTACAGCATTTGGGAAGTGCTATATCTGGGTAATGTGTATAGACAGCAA
GATGTTCAGCCTACTTATGTTGATTGAAGGTGCTACATCAGGAGCAGCTCCGCGTTGGAT
TTTCATTACCTCATTTCTCGCTGGCGGTTGACGTGTCCTCCATCTGCCTCAGGCATGCAG
TGTGGTTGGGTGCCTTTCAGTTGGTCTTCTCAAACCTCTGCAGACCACATCTAGCTGTGC
CTCTTCACGTGGGAGTGCGGTTATGTAACTGCATCTTGTGTTTTACATGATGCTTTGTGC
AAGTACTTCTGAGCTTCTTTGGGAGGCAAATAACGTATTGATCACTGAGGATGTCTGCAC
CACCAGCCCCAAGTGGGGAGATGCATTCCTGTTGATGGAAACCCAACAGACATATCAGCT
ACTCCCGGATTTTGTGCTTAGTTTATGCCTAATGACATCAGGATGCTCTGAAGTCTCCAG
TAAATCAAATCTAATGATCTGAGCTAAATTCCAGGGTTGAAGCCATGCAGTCAGAGGCCT
CAAGTTGATACTTGGTCATCTCTCACTCGGGTTACCACATGTGGAAGTCTGGTGAGCTGT
AACAGAGCATCTTAACCTGGAAGGAAATTGCTTCAGGTTCCAAAGAGCACAGCTGTACTT
CACAGCCTGTGCCTACAGAGAGGTGATGTGAAGAACTGTGGGCCTGAATTCATCCTCGGG
TTTTAGCAGTGTTTTAATCTTTGCTGGATCACTTCTCACGTTCCCTTCGAAGTCACGCTT
TAAATTGTAAAGAACAAGCTGCCAACTTGGATTTGCACTTAAATTGAAGTTCTTTGCCCA
GTCTCATGTGTAACACCAGCAGCAGCTGTTCTACTTGGATTTAAAAGTTTTCCCACCTCT
CATTTACACGTGGGTTTGGTGCTCTTGTGTATGATTTCGTGCTTGTTTTTGCATGCTGAG
CTTCCAGTGTAGATGCTATAAAGGTGGTATGAGCCAACTAGTGATAACAGGCTGGATTTC
AGATTGATATTTCTGTTAAGTAACAAATTGATCAGCTTTTGTTTTCCTATGGCTGATAGA
ATCAAATTGTATTAATTCCACTTTAGGAATTATGGGTTTGATTCGGGTTTTTTTTTGTTC
TTATGTTAGGAGTGGAGTCAGTGCTGATGTCAGGTTGGTAGGGACACTGGTGGTCTCTGT
CTGAAACAGGCATTGAAGCAAAGATGGGAACCTCCTGGGGGAAGTTTCCCAGCTCAGAGG
CAGCAGGTGCCTTCTGCGTGGCCGTGTGCTGGGGCTGAGCTTTTCTTGCCTGACCTTATT
GCTGCTGCTGTTTATCAAAGGGAGAGAACAGATTGCCAAAATGATTGCATGAAGCAACTT
CTATTGCACTGCCTGCCAAGTTCAGAGCCCTACTTCAGCCACTTTGGAAGCCTTGCGTGC
TAAGGGTTGGTGTGTAGAAGGGAAATAAATGTATTTCTATAGTGCAGGCATAATTTTGCT
AATTAAATAACCTTCAATTTTGGTCTTTTATGCTATGTTTAAAGGCAAGGATTTCAAGAC
ACAGCTGTGCTTTCCTCGATACACTGCGTGCCCCTGTGGTCATACTGCTGTGGGATGGCT
CTTTAGCTAGCAGTGCATCTGGGAAGACATGTGATGTCTCAGGGTAAGGGCTCTGAATGA
AATGGCATTAACCACACATTAATGCATTCTAAATACAGAGTGCTACAGAAGATTAAATGC
TGAATGATTGTTGGTCTTGAGATGCTCCTCAGAGCTCTTATTCTAACCCCTTTCAATTAA
TAAAGGCAAATTCTGGTTGTTACTCATGGGCTGTATTGCTTTAACAGGCACTGGTCTGCT
TGCTCTGGCAGATGCTCATTCATTTTTAACTCATTATACCAAGCCTCTGAAAAAGGCTCC
CTGTCCTCGGAATGGCTTATCTAACCGTATCACTTACTAGAAAACAGGCTGCTGAAAATG
CCTGGCTTCCTTGCAACAGAACTGCAGCCTTACCCAGTGAATGTCTCTCTCTTGCTATTT
ACCAATGACACTATAGCTTTTCTGAACCTGCCCAGCAGGTTTCTGCTGCTGCACACCTCT
GGAAGAGTAGGGTAGGTGAAGGTGAGCAGGAAGAGAGCTGTGCAGGCACACAGGCGTGGT
TGGGAGCAGTGCTGGGCCTTGTGCTGGGGCAGCGTGCATGCTAGCTCTGCAGAAGGCTTG
GGCTGTTGATTGAAATTgctttgagcagcctggtctagaggcaggtgtccctgcctatag
cagggggttggaattagatgatcttaaaggtcccttccaagccaaaccattctatgattc
tgtgatACAGGTTGCGGATGTTTTAAGATGGCTGAAAAGTGACAAGATTACTTGATAAAC
CTAACAGACTCTAAAATTTTGCCATATTTTTGGAATGTTTTTGTCCTGGTCTGACTAACG
GACTGAAATGAGAATTGAACTAAGCAGATTCAGCTCTGAAGTACACTGGAAGTAATCGTG
TGATCCCTCAGCTGAGTTGTACTAATGGGTGACAGCAGAGTCTTGGGAAGCAGTTCCAGG
CTGTGGCAGCACTGTCTGCGTGGTGGTGGAGTTTGAGCTGTCAGAGGGCTGGGCACTGCC
CTGCTTCTCACCTGGCTGTTGAGGGACTGGTCATGGTCCTGCTGCTCATTTGGTTGAAGA
TTTTACAGGCAGGGAGGAAAGAACTCAAGGTGCATTGGCTCTTTTAGCGTGGTGTTACAC
AGTACTGACAGAGATGGCCTCCTGAGGGAAGCAGGCTTCCCTTTCCTGTGATAGCAAGCA
GACATGCTAGCTGCTGTTAGAGGAAGGACACACAGACAGACACCTTCTCTACTGCCACGG
CAGCATCCAACAGCTTTTTGATAGGAGCCACATCAGTGTGGAGGAGTTCTGCACATGGGC
TTCTCCTGATATCCCGTACTCCTATAAAGCAGCCTGGAACTGGTGAGCTGCCAGGAAAAG
GGAAATGCAGTGGGATTCATCACTGTTAGAGCCAAGGCTGTGCAGTGTGTTTGGCAGCAT
GGCTTCTCTGAGGGGTGGATTAAATGCTAAGGTTTGGTTCTCTTAACTGGTTGCTGCCTT
TGGTCCCAAGCATTTAACAGACAATTAGGCTTTTACATGGGGGGGGTGGGTGGGGAGGGG
AGATGGGGGGGAAGCTCTTGCAGGGCTTAAGGCTCTTCTGCAGAAGCACCATTTTGGTGT
ATTGTAAGAGCTCTGGTCTGATGTAACACTTCAGCCCTGGCATTTTTTTTCAGATAAAGC
AGCAGATACAGTCAGCACAGGCAGCAGACAAAGGAAAGCCCCACAGCCTCCATCCCAGCC
AGAGCTGCTGGGGAGAGACATTTCCTGCTGTGAATGATTTGGGTAAACAAGGACTCCAGC
AAAACTGTTTTCTCTACTTCCTAATTAACTTTCCTGTTTATGTAAGTTTCATATAGATTC
AAGTGGCAGTTGAATATTCATGGTAGTGATTCAGAAATACGAAGGAAATGGTGAAATAAT
AGAACTTCCAAAACTTCCATTTGGTTTTATTCCACAGGCTGCCCTTCTGGCTGATGGAGC
TGTAAAGTTCCAATCACCCTGAGCTTCAGCGTGTGAAATGAACAATCTGACACGAGTTAC
AACTTCAGAAGTGCTGTTTGTCTTGCAGAAACTTTGGTGTGGACTCTGCCCTGTGAGGCT
GCTTTGTGCTGAGACATGTGACTCTGTTCACATTGCAGTGCTCAGCTTTGGGGTTCAGAG
TCGCTTCCAGCATACTTCCTGGGAGGGGCAGGGCAGCGGGGGCCTCCTGGTGCTGAGCAG
GGCAGGCAGAGCTGAGCAGTGGGGCAAGGCTTTGGTCTGCAGCTTTGCAGCTTGTTTAAT
GGTCTTGAATAGCAGTTCTGGAAAGCACATGTCCTGTGAGAATTGTGTTTCAAGCACACA
ACTGCAGTGTAAAGCACGGAACAGCTTTGAGAGCTGATTCAGAGTTCATATTTGAGTTAT
GACTGGGTTTGCAGGAAACCCAACCCCTGAACGTTCCATGTCTTGGCTCTGTATGCTTCT
GCTGTCTTAAGTGTGGTTTTTCAGCTGGACTTGATTTATTTGTTTCAAACTTACATCAGC
ATTGCTAGACAAAGCAGCAGTAGAAGTGAGTAACAGCTCCAGCCACATCCGACAGCTTTC
AGACGGCTTTGTTCATCTCATGCAAGCAGAATAATGGTTCATGGTGATTGCAGTGCTGAC
GTGTGTGATGGCAGGTTGGGATGGCAGGGCCTTGTGGAAAAGCAACACTGGGGCTGCAGC
CCCTTCCAAGAGTACAGCACAGCGGTGCCCTCAGCCCCAGCAGGAACTCTTGAAGCTGTT
GATCCCTCCTGAGTGTCCACAGTGAAGGGAGAAACCTTTCCTATGCAGCAGTCATTTCTG
GTAGTTAAGGTTTGGAGACATAGTTGGTTCCGTAAAGAAGTTCTCCAGTGTCAGTGAACA
GAATGCTGCTTTGTGTGGCATTGTGTTCACTGCCCACTCCCAAAGGTTTCAAGAGGAAGG
AAACTGTCCTGAGTAGAAGTGAATCCAAGCCATGTTCACAGTTTCCTTTTCAAAAGAAGG
AACAACAGTGAAGACATGAGCATGCATTTAAAATTGTACTTCAGGTAAAGTAGTGCTTTT
TGGTGAGACCTTAAGCTGAACAGTGAGGGACAAAGTGCTCCACGTTGTCTGTTGTGCTGA
AAGCCAATAACAAACAGAAAAGTTCAAGAGCAGTGTTTAATACTGAAATCAGAGCAGTGT
CTTTTTATCAGGGATAACTTCTGGCAGAGCTGTTTGTCTCTTGGTTTTGCTTCAATATGG
GAGAATTCCTGGTCTCCACAGGCAGGGATTCCACGGGTCTGTATTGTCCGGTGCCTTTTT
GGTGGCTGGTTGTGCCCAGGTCTGAACACAGCCTTTGGTGACTCATGAGTGACACTGTGA
TCTCTTTCTCCAGACTTCACTGGCCAGTGAAAGCATATCTCAAGATGGGAAATATTTTTG
CTAACCTCTTCAAAGGCCTTTTTGGCAAAAAAGAAATGCGTATTCTAATGGTTGGTCTGG
ATGCTGCAGGAAAGACGACTATTTTGTACAAACTTAAACTTGGTGAAATAGTAACTACTA
TTCCTACTATAGGTAAGACATTTATATTTATATCAACTGCTTGCTTTGGGATCAGGGTGT
TGTGTTTGCAGCAGTGCCTCACCTCTGCTGCCAGCACTACTGGTTTAAGTGACGTGGTGC
TGCACCCTGACTTTGCTATCAGAACAGTTGCTGAGGCTGCGGTATGAGGATAGCACAGCC
AAATCTTCTCACATGGCAGGAGATTTGTTTTCTTCTTGTTTTTTTCCCCTGTGCATTCCC
TCCCTTCCATCACCTATGGGGTGGCCCCTTGTGGGCTGGGGCAGCCAGCTGCCTTCTGCT
CAGCGTGCTGTGACCTCAGGTGTTTAAGGCTGAGAAATGGAGGGGTGCCTCCATGTTATC
TGGGAGGAGAGCGGCTGAGAACTGTGATCCAAGATTTATTTCCTGTCCTCCAAAGCCTGT
GGGTTTTTTTTTTTGTTGTTGTTATTATTTAATATAACACAGTTTGCTCTGATTCTTTTT
TCACTGCTCAAGTAGCAGCTACAGCTGTTAAGTTCATTAGTTTAACGAAGTGGGGCGGGG
TGATGGTGAGAGGAGCAGTTCTAGAGAGCCCATGTTTGGCTGTTCAGGGGGCTTCAGTGT
TTATTTAAAGCAGACTTAAACTTCAAGGTGATGTTTTTAGTAGTGACGCTGAACGTGAGT
AGCTAAATAAACGTAGTTGATCTGTACCCATTTTAACAGATTTTTGCCACGATTTCTATT
TCAGGTTTCAATGTGGAAACAGTAGAATACAAGAACATTAGCTTCACGGTGTGGGATGTA
GGTGGCCAGGATAAGATCAGACCACTCTGGCGCCATTATTTCCAGAACACACAAGGTGAG
TGCTGACACTTAAATCATGGGCTTCAGAACACAGAGCAGGAGGGGTGGGAGGAAATCTAG
AAAGCAGTCTCCTTTGTCCATCTGAATCACTGAGTTAGAATTCCTGCTCCTATGTAAGCG
TCACAGCTCCCACCCATCACTTCAGAGCAGTCTTACATCTTGTTTCCTACAAACTGTAGC
AGCCTTGTGAACTGAGAGCTTGTCACTTCTCCCACTGCTGTGCCTTTAATATGCAGGCAT
TAGAGTCCTGTCACAGGATTTCAAGAGATGCTTCTCATTGGAAAATATTGAGTGGTTCTG
TAGCTGGAGAACAAGTTCCAAAAGCACGCACATCAACTGCTTGTTCTCACCAGCTCCTGG
CAAGAGCAGGCTTTCTCTCAGACACGAGATTACAACAATACAAACTTTATTTTTTCATAT
AGTTTCTTTTCACAGCTTAATTTTGATGTTCAGAACCACGTATCACATGAAAACAGCACA
TGCTGCGTGCTTATGCTTACTGTCTGTTTTCTCCTAGGTTTGATTTTTGTGGTTGACAGT
AATGACAGAGAACGAGTGAACGAGGCCAGAGAAGAGCTGATGAGAATGCTGGCAGAAGAT
GAGCTTAGAGATGCTGTTCTATTAGTGTTTGCTAACAAACAGGTATGCCAAAGGAAGGTG
TCTTGCTGTAAGAAATCCTGAAAGCATGCGGTGTATTTGTGTTCTTAGCTGAAAAGCACT
TTCTGTGGGTGAACTTACAGGAGGCATAGCTTGCTTTCCATCAGCTGTGCAGGCTCACTC
GAGAAGGGTGAAAAAGCTGTACGAGTCCTTTTTTAGGGACAGGAAAATGGAGTACAGACA
GAAGCAGTGCTGAGCTGAGCACTGCCTCCTGATAACAGTTGAGGTTAAATCAAAGCTGCA
GCTGCAGAAAACATTTCCTGAGTGGAAAGTGAATGAAACGGGACGTGAGCTGTAACTGAG
CATTCCTAACTTCATAAAGCGGGTTTAAAGCTGACGGTCAGTCAGAACTAATAGTTCAGG
AAGGGCGAGCGTTGCTTCTCAGCTGGCAGGAGAGAAAAACATCTCTTGTTCCTCTGCAGG
ACCTGCCCAACGCCATGAATGCAGCAGAAATCACAGACAAACTCGGACTGCATTCTCTTC
GTCACAGGAACTGGTACATCCAGGCCACCTGCGCCACTAGTGGAGACGGGCTCTATGAAG
GACTGGACTGGTTGTCCAATCAGCTCCGAAACCAGAAATGAAACCATAAACCTTCCTCTT
CCCTCTTTTTCCACCCCTCCCTCTTATTTCCTCCTATTCGCCCTTCGCTTTACTCTAATG
TGGCAAACTGTGCTACTTTGTGGTATTGAGTGCCGGAAGCTGTTTTCATTTCTTTTGTCA
CAGTATATATTGCATCATGCTGTAAATGTGGCAAATACAAGCCAGAAAACAGTTAGGTTT
CTTATTTAATGTAAATAGTTTTTGTTTCCAATGAGGCAGTTTCTGGTACTCCTATGCAAT
ATTACTCAGCTTTTTTATTGTAAAGAATCAACTCACTGTTTAGTACTTGGAAGGGATGGA
GTGGCTTAACATAGGGGTTGCCAGTGGTCCTTGTGCAGTAGAGCTGAATACTATCTCGGA
TGGGTTGTGAGATCTGTGAGGTCCGTTTTGGTGGTTGGTTTTTAACCTGAATACTGTATG
TTGTTTTTTTTTTTTAATAGTCGAGGAAAAGTAAAAACACTTCAAGACACAAAGGTTTGC
CATAGCTTCTGCTGTTCTAGCTCTGAGGTGGTGGCTCCTGATTCTTTGGTAACGGTGAAG
CAGCGGCTGACACCAGGTTAGCTCCACTGGGTTAGAACACAGGTCGTAACCAACAGATCT
CTGGCTCTTTCTCTAGCTCATGTTTGTTCATACTTGCTCTAAGATTTGTCTGACCTGGTT
TAGATGAGTTGGCCGACTCACACTAAACCTCTGCCTTTTGGTTCAGGTGAGATTGATCAC
ATCCATTGAACTTGAATCATTTCTGGAAGTCACATTTTTAGCCTGTTGTGTTCGTCAAAG
GTGTTTTGTACTTTTGTGTGTAAACCACTCCAGAAGGCAAACTTTTCCACAGAAAGCACA
GCCTGTACTAGTCCTAAGCTCTATAGTCAGAAAGTACTGTACTTAAGTAAGAATTGCCAT
GAAAAACACCAAACATCTATGTATAGTGTCTAGGGGAATAAAAAAAGCATGAGAGTTAGG
AGAGTCATTCCACTCTAGAAGTATTCAATCCCATTTTGGAACAATCCCATATCTGTATAT
GTGTGAAAACCCTTGGCATCCCTCATACTGCAAGGTTCAGATTTGCCATCAGAAAAAAAG
ACCTCTTTACTTTTCTTTTGTATTTTGATAAACACTGAAGAAGCTGGAGCTGTTCAACTT
TAACTTGAGGAACTATCAGAACTGGTTTGTTTAGTGTTGTGGAAACCTTTATTGCTTTCA
ATACACGATTAGTAATCAACTGTTTTGTATACTTGTTTTCAGTTTTCATTTCGACAAACA
AGCACTGTAATTAAAGCTATTAGAATAAAATCTCTTAACTATTTCATGTTTTTTATGCCT
TGCTGTTCATTTGATCATCTTGGCAAAATCATAATGAAATACTTGTTGAATAAAAAGTTT
CATGAAACTTGCACTGGTATCGTGGTGTTCTCTATCATCTTTGTACAGTCCCTGCTCTGC
CTTAAGGGCATCTGTCAGCTTCGTGTGTAGCCCCATCACTCTCT
