# Supplementary material for: Reference based annotation with GeneMapper
Source: Genome Biol. 2006 Apr 5;7(4):R29. doi: 10.1186/gb-2006-7-4-r29 (PMC1557983; doi:10.1186/gb-2006-7-4-r29)
Supplement: Additional data file 2 — A gunzipped tar file containing the data set of orthologous genes in five vertebrates (human, chimpanzee, mouse, rat and chicken) that was used to compare pair-wise and multiple species GeneMapper [file gb-2006-7-4-r29-S2.tgz › 5verts/orth116/hs34.fa]

>NM_001658
GCACGGTGGGCGGAGTTCCCGGCGTCTCCGCCCCTTACCCGGCGTGCCCCGCGCCCGGAG
GCGCTGACGTGGCCGCCGTCAGAGCCGCCATCTTGTGGGAGCAAAACCAACGCCTGGCTC
GGAGCAGCAGCCTCTGAGGTGAGGGCGAGGGGCGCGGGCCGGTGTGGGCCGCAGAGACGT
TGGAGCCGGCGGGGGCTGGGGACTGGCCTCGGGGCGACTTGAGGTTCGCGAAGGGCACGT
CGACCCCCgcggcggcggcggcgacagggccgggccgggggcggacgcagacgggccggg
ctgaggctggggcccggccggagtcggggctgggcggacgggcgggTCGGTGAGCTCCTC
GCACCCCTCACAGGTTCCCGAAGTCGCTCGCGGCCGCTTGTCCTCCTCTGCCTGTCCCTG
CCCCCGCCCGTCGCCCGGAAGTCCGCTTGGACGCCGGGCTCTTCTCCAGGAAACCTGGGC
TTCCTGCTTCCCTCGCCTCTGCCTTTCTCGTTTCCCGAGGCCGCCCGCGCGTGGACGGTT
GGGATTAGCGGCCGCGGGGGCCGGTGGGGGTCGTGGGGCCTCCCCCACCCGAGTACAGGC
GAGCGAGCGGCATCCGGGCGGACCCCCGCCTCGGGGACCGGGAAACTGAGGCTCGGGCGG
CCTGAGACGCCGTCAAGGTCATGTAGGTGGTGGGGGCTTGCATCTTCGCCTCCCGACTCC
ATCCAGTTCGTGTTTGCTGTGAAGACGGTACCGGGTCAGGGGTGGTGAGAGCGGGCGGGC
AGGTGGACAGGAACCCCGTGCCCTTCCCTGTCTGCTGAACGGAATGCGTGGACCTCCGGG
GGAGCCCAGAGTGCCTCCCTTCACACCAGTGAGACGCAATTTGGGGTCAGCACTCAGGGC
ACCGGTGGCCTCCAGAGGGCCGGTCGATCTTCGCTTTAACTCCAGGGTGGTTTCCTTGAC
GTTGTCGGCAGTAGATAAGAAGGCCTCTTCTGAGCTGGTGAATCTTTAACCTACCTGAAT
CTTTAACCTGCCTGCGGAACGACCTGCTCGCAGACTCTAGGCCGCAGAGGCCGGCCCCAG
CGCTCTCTCGGAGCACAGCCTGGGTGGTTACGGCGTGTGAGATTGGGGCTGGACAGCCGT
GCGCACCTAGAGTGTTAAATAACCATTCCGACGGCACCTCCTGGCACTCCCTTTCAGTCC
AGGCAGCCAGTTGCTGCTTTGCAGGAATTGAGCAGAAATGCACTCGGAATCGCGGGCAGG
AAAAGAAGGGAGGTCGGAGGCTTTGGATGGTCCCCGAAGTCGCCGCCTAGTTGAGAGCTG
TAGAGTTGGTGCCACTGCCCCTGTTGGAGTGGGCAGTTGTAGTTCTTGTTTCAGAACTAG
TGGTCAGCAGTTTTCTTTGCCGGCTGTTGCAAGGCTGGTGGTTCTGGCGTTTTCCGCAGT
GTGTTGGGAGGAGTGTGAGATGCCGCGGTGCAGTTGTGTGCGGCCCCTGTGGCCCTCTGC
TGTTGCGTTAGCCATTGTCTAACACGTGTGACCGCATGGATGGTGTCCTCATTTAATTTG
AATTTTCACCAGCACTGCCTAGGTAGCCAGAACCATAAGGTCCTGAAATGCCGTACTATT
AGCTGGGTCCAAAATTGAGAAGAATTGAGTAGTGTAAATGTTAGTCACACATCTCATTGG
ACACATTGTTAGAGTGTGTTGTCCATGTTTTCACATGTTGGTAGACTGGAGAATAGCTGT
CACTTGTCTTCAGGCGTATCTTGTTGAAAATAAATCCAAATCACTGCAGCAGTAGGAATA
TGCTGTTGCCTGTGAGGCAGATTTTCGGATTTGCTAGTTGAAAAAGATTTGAAACAGTTG
GTTTGGACAACAGCTGAGTCACACAATGACTGTGAGTGAAAAGCAAAAACTGGTTCTGTG
CCCCTCACAGTTCTGGTTTTGTACATCATGTGGTCTAGCTATGGGCTGTACCTCTTGCAC
AATATGGAGAGGACATTCAGACATCTTCAACTGCTCATCTGCCCCTACGGACCAGACAGG
CTTGAAACTATAGGAAGATGCATTTGACCTTTCATTTTTCAGTTCAGTAGAATTTAATAT
GGACTGTCAGCCGCTGCGGTGATCATGGAAGTAGACCTAAGAGAAAAAAACTTGTGCAAG
TTCACACGTGGAGTAGTATATGACCATGGTTTCAGAGAACTGAAGCAGTTCTTTTTAGAT
TCTTCAAATTAAATGTCTCCTTGGTGTATTTAAACCTGCTGTTACTCACAGGCCAGGCTC
CACCAAGCTTTCCTACACACTTCTTCCTGAGCTGTGACCATTCTCCTGAGCAAGAGGCTG
CAGCCAGCCTGGGCTGGCGGGCCCATACTGTCTCTCATAGGCATTCTCTCCCCTTGACCT
TTCACCTCCGTAAATTCAAGAGGGTGAAAGGAAATAGAGTGCACTGTCAAAGATAATTGG
GAGAGAAACACGAAAAGGCCTCGCAGTGGGGATCTTAAATTATGAGAACTTGTGTTTTCT
GTGTTGTGCCTGCTCCTCATTGGCGTGGATGGTTGGTAGGGGCATTCTGCCCGTAGCGTC
TGAAGTGGTCTTTTGGAAAAGATTTGGCCCCTTCATGTTGGGATTCCAGGACTTGCCTTC
ATCCTCAGGTTAATATTCTCCTGTGATTGTTACAAGCTCTCTAAGGCATAGTTGCATTTA
TTGCCTTACAGCTGCGCAGCTGCCGCACCGTCCAGATAGGTAGTTTCACATTCTCAGGTG
GGTCAGATGACCTTGTTAGCGACTTGACAGACATGTCCTGGATGCTCTTTGTTCCCAGGA
GGCTCTCAGGTCCTCCCCCAGGGTCCTGTCACTCAGCCACCTACAGGGATGGGGAGACAG
TGAGGCTGGCTGATAAGCCATAAAGTCCTTGACTAATCCTGGTTTCCTGGTTCTCACACA
GTGGTAACAAGGGCTTGCAGCCGGTTGTCAGCCAACAGACTGGGAAGGGTGGTGCTTCTT
ACAGGCCCTGATAACAGGAGAAGCCTAAATGACAAGAGAAGAGACAGGGAAAGCATAAAA
GGCAGGCAGATTTTCACAGGCACAGCAATTGAAAATGATTCTGTTTAGAAGGCAGACATT
CTCCCACACCCTTGAGGCCCAGGGCTCACTGCTGGTGTACAGCATGAAGTGGACAGGAGA
GTTGATTCAGTCCATGAACATTTCAGGAAGTTAGAAGTCTATAGTTGTGGattgcaaaat
acatatctggcctgcctcccatttcctggctaaaatacttggaatctccgaagtgatgat
gtctttttgtaccctaatgagttgaccagtgatgggcagcccctacgaaacttcagggta
gggctagtcacagggccaaggcaggattagagggtttcagccccaccctccaattttccc
agagtggagagggactgaagattgagctggtcaccaatagccaataatttaatcaatcac
acctataccatgaagtcACACTTTTGCCTTCAGTAGTTAACAGCATCTACAGCCCCGTGT
TTCCACATTTGTACAAAGGAATGTTCAGACTGAACCACACTTAAGTACAATTTTGAAACA
GCATGAggctgggcgtagtgcctcacgcctgtaatcccagcactttgggaggctgaggcg
ggtggatcatgaggtcaggagattgagaccatcctggcgaacatggtgataccccgactc
tactaaaaatacaaaaaaataggccaggtgtggtggtgtgcacctgtagtcccagctacc
cgggaggctggggcaggagaatggcgtgaacccgggaggtggagcttgcagggagcagag
atcgcgccactgcactccagcctgggcaacagagcgagactttgtctcaaaaaaaaaaaa
aagaaaaaaaagaaaCAGCATGAAATTCCTTGTTGATGGGaaatacccgaaaggcctgcc
tgggttttcagagagcttccagaaagctgaattcatggaggttcctggagaatggcacag
ccaggagggaaaggtagcgccgtgtctcttccctcatacaccgcccactgcatctctcca
tctgtatcctttgtaacatcctttatgaaaaaccagtaacctttagtgtttttctgagtt
ctgtgagccactctagcaaattaattgaacccaaggggaaggagttatgggaaccctgat
ttatagatggctgtccagaagcacaggtaaaataacctggagtttgtgattgcctccagg
tagacagtgtcagaattgaactgaattaaacgacacctagctggtgtctgctgcagaacg
cagaactggttgcttgcttggcatgtagggagaaacccctgctcatgtggtgtgagaagc
gacctgtgttataagagtgtgtgagaaaCTGAGTTTGGGTTTTCCTATGTCCTCAAAATA
GTATATTTTGAAAGCCTTCTAGGCAGAATGTATTAAAATAGTTTTTACTCCCTGAAGGGA
TGCCAGCAAGCTAGAAAGATTCATTTCCAAAGGGCTTCCAGTGGTAGCATGGCTAGACAT
GAGACATCTTTCCATTTGTGTCATACAGCAAGTTATTTTTGCAGTACCATATACGCTATG
CGGGAAACTTTTAAGTATTTTATAGGTTTGATTTAGGTACAAATGGCCAAGAAGCTATCA
TCTATACTCATCCTGGGGATTGGGAACGGAGGCAGTTAGATGTGCCTGTGCTTTGTACCT
TCTGTAGATGGGAATGCAGTTGCTCACTCACCAATCAAATTTATTGATTTATATTTAAAA
TACTATGAATACATCTTCTGGCAATTTTGGTGGTGACATTTTCCTTaaaatatttgtact
agccaggcactgtggctcacacctgtgtagtgcaatctacttgggaggctgaggcaggag
agtggatcacttgaacctaggaggtcaaggttgcagtgagctgtgatcataaccactgca
ctccagcttgagtaacagagcaggacccttagctcttaaaaaaaTTTATACCTACTCATC
AGCTGAGGACCTGGGGGCAGGTTTAGAAAACAGATTTTGAACACACATCCTTCCCTCCCT
CTTGTGTCTGACATCACTGAGCTGCCACACTTTTGCCTTCAGTAGTTAACAGCATCTACA
ACCCCATTTTCCCACATTTTTATGGTCAAAAGAATGTTCAGACTGACCCACACATGAGTA
CAGTTTTTAAAAAGCATGCAATTCCTTGTTGATGCGATAGGTTTTTCGTGACGAACTTAA
TTTTTAGGGAAAGCACATCTGCAGATGTGTACAGTTGATCTTCATGAGCCCTATGGGCCT
GATAAACATTCTTTTGCCATTGTTTTCTCCTCTCCTTGGTGGTGAGTCACTTGTGCAGTG
CCCAGCGGAAGAGGGTGGGAGGCTGGGGAGGAAGGCCTGTTCTGGGCAAAGGAAGCCCTG
CTTGATGAGCATGAGGCTCCACGGGGGCAGTGGCTGTGACGGTGAGTGCCACACAGAGCT
GCCCACACTGGTGGAGGGAAGGCAGGGAGATACCAGGACCATCCGGAAGGGGCTGAGTGT
CATTTGACAGGTGCCATGTGAGCAGAGATGTGAAGGAGTGGCCCGGGACAATCAGGGCAG
AATCCCTGAGGTGAGTGCGCTGGCTGGCAGAGTTTGGAGACCTGTCAGGAGTAGGGTGCA
TACTGGGTGGGAAGCCTGCTGGGGTGTGCAGTGGCCCTCGGAGGGGGTCCGCGGTTCCCA
GAAAAAGGAATTTGGTAATCTGTGGTGGCATTTTTGGGTGGCAGCACTGGCACCTTTGGC
AGTGGCAAGAACACTTCCTGTCTGACCTTCATGTAGGGGAGGTCGTCTGATGTCCCAGAC
ctgttataaatatgaaaaaaaaatttttgtgcatagttttaacaggtgttctgaagttcc
aggaacaaaatcaccttataaatcaaagatgactgtgtattgttctcttcagaatcacag
caagaattCAGTTTCCAGAAGGAAAAGCTACAGTAGTTGCTTCATGGACATGGCTTGCCC
TTGAGGTTGGTGGTGTCAGTGCATGAGCAGCCTGGTAAGGGTGGTTCTCTGGCCGCCACC
CTTGGTCCTCTAGCGTGGTTGTGAAGTCACTTTCCTTTACTCCCCATTGCATCATAGTTG
GGACAGAGCAGTGGTTCTCTGCCGTCTTGTGCGAGTGCTGGGATGCTGTCTCTACTTCCT
TTTGGGTTGCCAGAGGCAGCATTTAGAGCACAGTGTGGGCATTATGTTGTGGACCAAGGC
AGCCTATTGCAAGGACCTGATCGGGCGGCAGCCGTGGGGCAGCTCTGAGTAGAACATCGG
GTCACCTGGCTGACTGGTGTGCTGAGAACACGCAGGAGGAGGCTGGAGACGGGGTTCTTG
CCTGGGGAACAGGAGGGAGGCTACTCGCATCACAGCGGAGAATGCCTGTTGGGTTTGGGA
GGGGGGTTTCGGCTGCAAAGCTGGCTGTCAAGGGGCAGGAATTGGGAGGAGGGTCTAAAG
TCTTGAAGAGAAATGTGGGGTCGTTGTGTAGGGGCCACCATCACCTGGAGAGCAGGGCAG
ATGCCAGCGTGTGTGTGAGAACTAGGTCACTTGAAGGGAGGTCCCCAGAGTGTCCCCGGG
GTGTGCCTTTCTCTCACCTAGGTCTGGAGTGCCTCCAGAAGCGAGGATTTCCTGCAAGGG
CGGTGGCCTCCCAGGGTCTGTGGGGGGGCATCCCCGTCTCTTTACATGTCTGACTGACCA
GAGTGGGGTGGGGTGGCAAGGTGGTGCTCGTCCCAAAGCTGGGGGAAACCTGGTGATGGT
TCCCACTCCCATTGTTGCACTTCGCTTTTGATTTCTCTGGAAGAGCAAGTCTTTGTGTGG
TGTTTCCCCTCAGCCTACATTTTTAAAATGAACGTTTCTTGAAGGCAGAAATCAAGTTTT
AGGCATTGGCTCAATCACTGGTGCAGCCATTGCATTAATTTTCTTTAACCTGGTGCGGAG
AAGCTACAAGGGCCCCACCCCCTTCTAGTGGTTGGAGGAAGGAGCAACTTGCTCTCCCAG
TTTATGACAGCAACACCAGCAGTGTGCTGTTCCAGTTCCCCTTTTTTTTTTCAAGTGGTG
TAGAAAGGGGCCTTCAGGGCCCTGGATCCCCCAGCCCCACACAATGGTGGGCCTATGTTC
GTCCAGAACAGTGCCTGGCAGTAGCTCAGTGCCCAGCATGTCTGTGGTGAGTGTGTAGTT
CAGGAAGTGAACTGGCAAAACTGAGTATCACCCTCTCTTCCTGGGTTCTTGCCACTCCCC
TGAAAACCAGGGTAGCATTGTCACATCAGATAGCTCCGCTACGTGTGCGCTGACCATGCT
GAGATGGGCACTGTGGACTCAGCCTCTGGTCATTGCTGGAACCAGCGGCCTCCATGTGAG
GTACAGGGGAACGCACTGCTAGCAGATGGTTGGGATGTGGACACTCGTCCTGCCCTCTTG
GCTTGGTGCTGTGCCATCGCACAGTCATTCGCTGTTTAGCATGCATGGGAGAGAGTGAAG
CACAAGGGCCCAGGCCCCTGGGAGTGCCTGCCCTCAAGTTGGAAGAGCCCTTGGGCACAG
CATAGGCGCCTGGCAGAATTGGACTGGGCCATGATCCAGGGCATTGGGACCTCACCTAGG
AGTTGGGGTTCTGGTCAGAAGCCCTGTGGAGACAGGGTCTCCCCTGTGGGCACCAAACTG
ACCTCAAACTGCTGGTTCTTTGGCCCTGGGGACGGGGCTGGTTGAAGTACTCTCCCGGCA
GCTGTCACCTGCAGGGAGAGGTGGGGGTAGGGGTGCTGTGTTTCTTAGCTGTTCCTCGTT
GCAGTGTTAAATCCCTGCAGGTTCCTTATTCTCAGCTTGTGTTGTGAGTTTCAGTGTTGG
GGGCTAATGTGGGTTTGCGTTTTTGGTCTTGGTTTTCCCAGTGGCCAGTCCATCAGCCAC
TGCACTGGGGGCCAGGTAGAGGCCAACTGCACCCTGCCTGCCAGAGTAGAAATACTGGTA
GGCCCCAGGCTCTGCTGCCCCTTCCATGTCCTTGTGTAAGCATCCAtggacaaagctgac
tcacggggtgtgcacagctgcagggaggccaggaaacaggggttttattctagagggcct
tgtgctcagtgacagaccagagtcccatcactgagagagcagggCTGGGGCAGCACAAAG
GACTGGAGAGCATTTGCCATGATGCCATGTGCACAGCCAGTGCAAGTCCTTCATTGTAGC
TGTGGTCAGAGGTCATGAGACACTGCCTTCAGCAGCCCTGGGAGTCCACCTGGTGTGTGG
TTAGAGCTGTGCATCTGCAGATTTCAGAAGGACTTACGTTTGGTGAGGTGCTTTGAAGTA
ACACTTCACAAATACCAAGAAGCAAGAAATACACAAATAAGCAGGTAATGGTTCTTTGGT
GTTTACATTAGCTAGTGGGCAACGGTTCTTTGGTGTTCACATTAGCTATAGTCCCAGAAC
TCAGTCCATGAGGTGGAATCACAAAAATGGAATTCATTTCTGGCTGTCAGTACACAAACT
GATTTAAGATATCACCTTGAATTTTAAGCTGACAAACAGTGATCTAAACTGAATTTCACT
GATTGCCCCACCTGAAAGTCAGACCTGATAGATAATGCCCTCCCTTAACTCAAGGCCAGC
AGCAGATGTGTTAGAGGGGACCCTTGTGCCTCGCAGCCCTCATCTCCTAATGGCTGTGGG
GTCACTGTGTCGAGTTGTAATGCCTAATGAGCTCCTCTAAAAACATCCTGAAACTTGTGT
AAAAAAAACAGCAGACTCCCAGTGGAACTCGCCTTCAGATGCAGCCCAGAATAAGAGTTC
TAGAATGTGTGTGCCATCCTTTTGTCTCAATCTGCATGATTGCAAGTCTCTTCAACATGA
TTGGGTGCGTGGAGTGTCTCGGTCATGTGTCTTcccctctgagcatgccttttgattcgc
acctgtgtcacaattgtgccagcctgtgagatgtgtctgcctgtcaccagtatcggcaca
tttagttttccctttacgtgagttttggtaaaatagtgacaaaatgtaatgcagtgctca
gtcacagaaaaatgtcaggcctacagaaatggagcatttggctggcgggtagcGTGATGA
CCATAGGCTTTATTTGGCTGGTGTGGTAAACAAGCAGCAGCTTGTGCAGGTGAGAATAAA
TGGCCATATTGCATTTCATTTTAAGGACTCCCTTAAAATGAAAATCTTCGTGTGGGACAT
GAACACAGGCTTTCACGAAATTGATCATCTACACTATATGTATGACTGTTGAAAGGCTGT
TGTTCCTCAGAAATTCTTAAAATGTTATGTAATGTACATGAGTCCCTTCAGGAAGTCATC
AGCTTTGTTCAGTTTCCTCAGATTAGATAGTAAAACTGAGATTATGAACTATAAAGATGT
GTGTAATTTATCTGTCAGTGAACTTGACTTTAATAAAAGCTTTTTGAAAAAGAACTCTGG
GTGgggtgcattggctcacacacatagtcccaactactgtggaggtcagggcaggaggat
cactggagcccaagagttcaagatcagcctgggcaggatagcgagaccctgtctatagaa
aatattaaaaatcagctaggcatggtggcttgcccttgcattccctgccacttgggaggc
tgaggtgggaggttcgcttgagcccaggagctcaaggctgcaatgggctgtgatcgaacc
actgaattccaacctgggtgacagagtgaggccctgtctcaaaaagagaaCTCTCGATGT
CACTGGCTTTCCATGTAAGCAGAGCACATCATGTGAGCCCCATTCGTGGATGTCAGTCAG
CAGAACAGAATCTTGGACCTGGAGCTTGTTTGTCCTGTGCTAGAGGTTGGAGGTGTCTCT
GTCTTTCTGTTGGTTCCTGTCAGTTCAGGTCACTTAGAGATTCTGTTACATACACCAGCT
CTGACAGGTTGGGGGAGATGATCAACCTTCCGCCTGCGCCTGTTCCCTTCCCTGACTCAT
GCCAAAGTATCCCTGAGATCTGCAAGGGACCGAGGACAGTACTGGCTGGTGGTCTGGGTA
CAGGCCACAGAGGCATCTGGACCCCATGTGCATCTGGACCAGTTTGGTTGGATCCATTCA
TGGACACAAAACGGATGTGAACTCACAGAGCTACATTTTCTCCCTGCCCCTGTTCAGGCA
CAGTGAGGTGTCGGGGAATGTAGCTGCCAGAGTTGACTGTCCCGTTCTTTGGTGTAATGC
CTGAAGGCCACCTTTACCATTGGTCTGTGGTCCTCACTGAAGAAAGAAACATTCTTCCTA
AAAGACTTTTTTTCCTCAGAGTTGGAGCCCACAGCGTGGTCAGGAAAGAGAAGTAGCCAC
TGGTGGCTCCTGGCATCCTCCTGCTGGGCAGCCCCTTCTCAAAGTGTGAGGGGTCCCCTT
GTGTACAAGCAGGAAGGCTCTGAGAAAGTCAGGTTTGCTCCTACCACAGGATAATTCCGA
TGAACCTGAAAAGCGGGTTTTGGCTTGTGTGCAGGGACTCTGGTGGAAGAAAGGGTGACA
GCACCTGGCCTGGGCATGACACAAGTTAGGACCCGTACCAAGAGGCCCTGGAATTGAGGG
TGGGGGTTGCTGTGGACTCTTTCTCCCTCTTAGGAAACTCTATTGGGTCTCCATCTGTCA
CAGAAGCAGTAAATGATGTAGGGGCTGCCAGGTATAGGGTCCTGTGGGGATGCTGGAACA
TGCCGAGGCAGGACGTGCCAGCCACCCTCTGCCCATATGTGCAGCAGGGCCACAGATGTG
CTTGTCGGTAGGAGAGACCAAGCTGTCTGTGTGCCGATGTCTTGACACCTGAGACTTCAG
GTTCACCCATCCTGGTTCTGCCATTCCATTGCAGGGTGGCTTCCCTCCTTTGGGGACTCT
TAACGCTTTGGTCTGTTAAAAAAAAAAAAAAAAATccgggcgtggtggctcactcctgta
atcccagcactttgggaggccgaggtgggctgatcatctgaggtcaggggttcgaggcca
gccctgaccaacatggtgaaaccccgtctctactaaaaataaaaataaaaattagctcag
cgtggtggcacgcgcctgtagtcccagctactcgggaagctgaggcaagagaatctcgaa
cctgggaggcagaggttgcagtgagccgagatcgcacctgagaggttgcagtgagctgag
atcaagccactgcactccagcctggatgacagagtgagactctgtctcaaaaaaaaaaaa
aaaaaaaaaaGCCACCAATGGGGAGGGCCTGGGATTACTGGCATCACAAACCCCACTGCC
TGCAGGCTGCATGATCTCCTGGGCATGGTTGGCGGCACTGCCCCGGGCATGAGGAGGCAG
CAGGCATGTGTGGATCACGGACAGTGCTGGGGTCGAGGGGGTTGGTGACGGTGTGACACC
CCTTCCCCTGAGTGGCTGGGTGTTACTGTCAATTCTCCCAAGTGCTGTGCTTCAGTGGTC
GTGGCAGTCTGGTGCTGCCTCTGCCCAACTGGCAGGCGACCCTTATTCCTGAGTCCCTGC
TGACTTGGTGTCCTAGGTTTATTCCTCCTAGACTTGTTAACTTGTACAGTTAACAAGCCT
TTGACACCACACACCCTCGCCTCAGCTTTCCAACCCCCTAGTAATAACAACATCAGGACT
CCCTGAGTATCCTCCACCATATGTTTTCCTGGAGTAACTCATAAAAGGCCCTCTTTTCGT
TCCATTTCATGCTTGGGTTTTTCATGCGAACCTGTCATTATTAGTTTTTCCGCATTGCCT
AGAGTTGCCCAACCCCATAATAAGAATACGTAGGTGGCGTGCCCCATTCTTGCAGGTGTC
CACTTCCTGCTCCAGTCTGAGGGGGTTGGCTAGGCTGCTGCTCTCTCTCCATGTGGGGTT
GGCTAGGCTGCTGCTCTCTCTCCACGTTGCTGTGGGCTCGCATCCTCTCCCTGGTTCCCT
GGGGGagcttcttagggagggagcatgtgagagatctgaggccctgcagtttgggagtta
ttttcattctcccctaacacttgttggatactttggctgggtatagaattaaagggtttc
gaaagcagtgtttcagagtcttCCATTCTCTGGGGCATCAGAGGTGTCATTTGCCCCTGT
GCATTCTGGAGTCCACCTTGCACCTTTATTGGGTCTCATCTAGGTCCTTGGCTTTGCGCT
TCAGCCCTTTGAGGCCGAAGCCCAGATTCCTGGGTCCCCACTCTGGAACAGGGAAAAATT
TCACCCCGTAATTTCGTACGTTCTTTCTTTTTAGGGTTTCTGTTGGTTGATATCTTAAGT
TACTCCTCATCTTCCTTTTTCATTCTGTTTGTTTTTGTTCTGCCTTCTGAGCACCTTCAT
TTTGAATTTTCCTTTTCAGCTATTTGTGTATCTATCAGGTTTCTCTCCTTGTCCTTTGTT
AAAATAGTATTCTGTCTTCAGTCTCCTGTCTTGGTTGCCTCCTTGCAGATTCCTTTTATA
TTTGGGTCTCTTATGTTGGTGGCCTTTCAAAGGCAGACAGGCCTGTCTCTTGGTGGGGGG
TGGGGGTGGGCGGAGCTCCAGTTGCTTGTGTGTGGATCTGCTGGGGCATATAGAACTCTC
AGGAATTATTCTGGAATTTCATGGCTCAAGTGTGTTGTCATGGCTCAGCGCAGGCCTAAG
CCCTGCTGCAGCTGCTCCCCTAGACcaagcttgtccaacccttaggccgcatgtggccca
ggatggctttgaacccgacccaacacaaatttctaataaaacattgagattttgggggtt
tttgttttggtttggttcaccagctgttgtgttagtatattttgtgtgtggtccaagaca
attcttcttccattgtggcccagggtagccaagattggacattgctgCCCTAGGCAGTCC
CAGCTTCATCCCTTGGGTCCCAGGCGGTCCAGTTTTCTCTGCCTGGTCAATCATCACATC
CAAGGTCTTCCTCCCTTTTCTCTCTGCCCTTCAAGGCGTGTGTGTCATTTTGGTGTCTTC
ATTGGTAGTGGTTGCAGGAGTGGACTGAGAGGGCAGGTATTCAGTCTCTTCTGTGCTCCA
TGGGTGGTGGTCTTCCTCTGGGCTTAGAAAACCTGGCCGTCCCCAAAAAGGGAACACTAC
AGTGAAGGTCCTTATAAATTTCAGAACTCATTTAAATTTCAGAATAGGTGACATGTTCAA
AACCAAGAGCAAAGTGTCCAAAGGACACTGATCCAGCTTGAAGGGGTTCTGTGGCTCATC
TGGGATGATGGCAGTGTTAAATCAGACACGGGCGGCCAGTTCACACCCACTGAAACACAC
AGGCATGTGTGGGCTCTTGCTGATGTTGAGAAATGGAGAAGAGGCATTTCCTTGCCGTAG
CGTGCTGGGGTGACTGGATGAGAGAGTCACCAGCGGACAGTCATGGCTGTGATTCAGCCA
AAAGCCACCTGTGTGTGGAACCCCTGGTGGAGGAGGTCTGATGAGGGGTGGGTGTGCTCA
CAGGCTCCTGGCATGTCCTCTTGAAGGCAGAAGCCTTCCTCACTCGGGGTAAGCCCCGCT
TGCGGGTGCAGTGAAGAAGCAGTCATTGTTTCAGAAAGTGACCAGTGTTTTCTAAAGTCC
CTGTTCGGGATAAAATCACCTGATTCGTGAAATTGCCCACTGGCCAGTGAGGCCAAAGCC
TAACAACTTCAGTGTCCTCACAGAGGCGTCTGGGCAGTGGAGGCCCTTCCTGCTGGAGTC
TCCGCAGGGCTCTGATGGTGGGTGCCAGCTGACTTAATTGCTGTCCCCGATATTTGTGTT
CTGCTGAGGGAACCCCTACCCTTGCGGTGTGGGGCAGACATGGCGGGCGTGCCCCATCGA
GGCTGTGTCCTCATGGGAGTGTGTCCCTGAAGGTGTCCTGCTGAGTCTGGCGTGGCCCTG
TGTGCTCTGGTCCTTGTGAGTGTGGGCAGGCACAGTGAGTGGTGCTCTCTGGCCCTGGAA
GGTTCTGTGTTGGGGTGTAGAGGAGCCTTGCACGCACCTGGAAGCCAGTCCTCAGGCAGC
CAGCCTCCCCTCCTGCATAGGCTGGGATGAGGCAGCCTTTCTGGCCATGCAGCTGTGGGG
ACAGCTTCCCAAGATGAGGGCAACAGTTTCTCAATTCCTGACTCAGCCATTTTCCCTCAG
CCCCCATCCTGAGGTGGATTTGGGGGGCATGGGAGGCAGGGCTCTTTCCCTGTTTCCCTG
CAGGCTTCCAGGAGGTGGGGTGAGGCAGTGGTGCATCCCTGGGTGGGTGGGTTCTGAGCA
ACCACTGCTGGGCAGCACAGAACCAGACATGGAGCACCTTGTCTCTCCAGGTGTCCCTGG
CCAGTGTCCTTCCACCTGTCCACAAGCATGGGGAACATCTTCGCCAACCTCTTCAAGGGC
CTTTTTGGCAAAAAAGAAATGCGCATCCTCATGGTGGGCCTGGATGCTGCAGGGAAGACC
ACGATCCTCTACAAGCTTAAGCTGGGTGAGATCGTGACCACCATTCCCACCATAGGTGAG
GTGGGGGCCAGCAGGGAGtgggctgggctgggctgggcCAAGGTACAAGGCCTCACCCTG
CATCCCGCACCCAGGCTTCAACGTGGAAACCGTGGAGTACAAGAACATCAGCTTCACTGT
GTGGGACGTGGGTGGCCAGGACAAGATCCGGCCCCTGTGGCGCCACTACTTCCAGAACAC
ACAAGGTAAGTGGCTGGGGCCTGGTCCCATGGGCACTCCTGCTTCTAGAGAGGGGGGGCC
AGCCCATAGATGGGGCATCGATGCCCATAGATGCGGCAGGGGGGCTGTGTTCCCATGACC
ATTTGACACTGGCTGCCCGGCAGGCCTGATCTTCGTGGTGGACAGCAATGACAGAGAGCG
TGTGAACGAGGCCCGTGAGGAGCTCATGAGGATGCTGGCCGAGGACGAGCTCCGGGATGC
TGTCCTCCTGGTGTTCGCCAACAAGCAGGTAGGCGCCCGGGCCAGCCTGGGGAATGTGAG
GAGCCAGTGTGGGTTCCGCCTGGTGGTAGGGGTTACTGGAGGCTGGTGGGGCCCCTTTCT
CTGTCCTGTGGACAGCCCTTCCCACCAACCCTTCCTTCCCCCAGGACCTCCCCAACGCCA
TGAATGCGGCCGAGATCACAGACAAGCTGGGGCTGCACTCACTACGCCACAGGAACTGGT
ACATTCAGGCCACCTGCGCCACCAGCGGCGACGGGCTCTATGAAGGACTGGACTGGCTGT
CCAATCAGCTCCGGAACCAGAAGTGAACGCGACCCCCCTCCCTCTCACTCCTCTTGCCCT
CTGCTTTACTCTCATGTGGCAAACGTGCGGCTCGTGGTGTGAGTGCCAGAAGCTGCCTCC
GTGGTTTGGTCACCGTGTGCATCGCACCGTGCTGTAAATGTGGCAGACGCAGCCTGCGGC
CAGGCTTTTTATTTAATGTAAATAGTTTTTGTTTCCAATGAGGCAGTTTCTGGTACTCCT
ATGCAATATTACTCAGCTTTTTTTATTGTAAAAAGAAAAATCAACTCACTGTTCAGTGCT
GAGAGGGGATGTAGGCCCATGGGCACCTGGCCTCCAGGAGTCGCTGTGTTGGGAGAGCCG
GCCACGCCCTTGGCTTTAGAGCTGTGTTGAAATCCATTTTGGTGGTTGGTTTTTAACCCA
AACTCAGTGCATTTTTTAAAATAGTTAAGAATCCAAGTCGAGAACACTTGAACACACAGA
AGGGAGACCCCGCCTAGCATAGATTTGCAGTTACGGCCTGGATGCCAGTCGCCAGCCCAG
CTGTTCCCCTCGGGAACATGAGGTGGTGGTGGCGCAGCAGACTGCGATCAATTCTGCATG
GTCACAGTAGAGATCCCCGCAACTCGCTTGTCCTTGGGTCACCCTGCATTCCATAGCCAT
GTGCTTGTCCCTGTGCTCCCACGGTTCCCAGGGGCCAGGCTGGGAGCCCACAGCCACCCC
ACTATGCCGCAGGCCGCCCTACCCACCTTCAGGCAGCCTATGGGACGCAGGGCCCCATCT
GTCCCTCGGTCGCCGTGTGGCCAGAGTGGGTCCGTCGTCCCCAACACTCGTGCTCGCTCA
GACACTTTGGCAGGATGTCTGGGGCCTCACCAGCAGGAGCGCGTGCAAGCCGGGCAGGCG
GTCCACCTAGACCCACAGCCCCTCGGGAGCACCCCACCTCTGTGTGTGATGTAGCTTTCT
CTCCCTCAGCCTGCAAGGGTCCGATTTGCCATCGAAAAAGACAACCTCTACTTTTTTCTT
TTGTATTTTGATAAACACTGAAGCTGGAGCTGTTAAATTTATCTTGGGGAAACCTCAGAA
CTGGTCTATTTGGTGTCGTGGAACCTCTTACTGCTTTCAATACACGATTAGTAATCAACT
GTTTTGTATACTTGTTTTCAGTTTTCATTTCGACAAACAAGCACTGTAATTATAGCTATT
AGAATAAAATCTCTTAACTATTTCACCGGCTCTCCAGTGCTTCCACACAGGCATGCTGCC
CCCAGGAGATGGTGGGTGCATCAGCCAGCTTTACTCTAGGAAGTACAGGTGACTGCCTAG
GG
