# Supplementary material for: Reference based annotation with GeneMapper
Source: Genome Biol. 2006 Apr 5;7(4):R29. doi: 10.1186/gb-2006-7-4-r29 (PMC1557983; doi:10.1186/gb-2006-7-4-r29)
Supplement: Additional data file 2 — A gunzipped tar file containing the data set of orthologous genes in five vertebrates (human, chimpanzee, mouse, rat and chicken) that was used to compare pair-wise and multiple species GeneMapper [file gb-2006-7-4-r29-S2.tgz › 5verts/orth116/pt1.fa]

>pt1
ccggggcggggtgtccccggccccgcccccTGCAGCCCTACCGGAGCCAGCGCGCCTGCG
TCGCGGGCGCACGGTGGGCGGAGTTCCCGGCGTCTCCGCCCCTTACCCGGCGTGCCCCGC
GCCCGCAGGCGCTGACGTGGCCGCCGTCAGAGCCGCCATCTTGTGGGAGCAAAACCAACG
CCTGGCTCGGAGCAGCAGCCTCTGAGGTGAGGGCGAGGGGCGCGGGCCGGTGTGGGCCGC
AGAGACGTTGGAGCCGGCGGGGGCTGGGGACTGGCCTCGGGGCGACTTGAGGTTCGCGAA
GGGCACGTCGACCCCCgcggcggcggcggcgacagggccgggccgggggcggacgcagac
gggccgggctgaggctggggcccggccggagtcggggctgggcggacgggcgggTCGGTG
AGCTCCTCGCACCCCTCACAGGTTCCCGAAGTCGCTCGCGGCCGCTTGTCCTCCTCTGCC
TGTCTCTGCCCCCGCCCGTCGCCCGGAAGTCCGCTTGGACGCCGGGCTCTTCTCCAGGAA
ACCTGGGCTTCCTGCTTCCCTCGCCTCTGCCTTTCTCGTTTCCCGAGGCCGCCCGCGCGT
GGACGGTTGGGGTTAGCGGCCGCGGGGGCCGGTGGGGGTCGTGGGGCCTCCCCCACCCGA
GTACAGGCGAGCGAGCGGCATCCGGGCGGACCCCCGCCTCGGGGACCGGGAAACTGAGGC
TCGGGCGGCCCCGAGACGCCGTCAAGGTCATGTAGGTGGTGGGGGCTTGCACCTTCGCCT
CCCGACTCCATCCAGTTCGTGTTTGCTGTGAGGACGGTACCGGGTCAGGGGTGGTGAGAG
CGGGCGGGCAGGTGGACAGGAACCCCGTGCCCTTCCCTGTCTGCTGAACGGAATGCGTGG
ACCTCCGGGGGAGCCCAGAGTGCCTCCCTTCACACCAGTGAGACGCAGTTTGGGGTCAGC
ACTCAGGGCACCGGTGGCCTCCAGAGGGCCGGTCGATCTTCGCTTTAACTCCAGGGTGGT
TTCCTTGACGTTGTCGGCAGTAGATAAGAAGGCCTCTTCTGAGCTGGTGAATCTTTAACC
TACCTGAATCTTTAACCTGCCTGCGGAACGACCTGCTCGCAGACTCTAGGCCGCAGAGGC
CGGCCCCAGCGCTCTCTCGGAGCACAGCCTGGGTGGTTACGGCGTGTGAGATTGGGGCTG
GACAGCCGTGCGCACCTAGAGTGTTAAATAACCATTCCGACGGCACCTCCTGGCACTCCC
TTTCAGTCCAGGCAGCCAGTTGCTGCTTTGCAGGAATTGAGCAGAAATGCACTCGGAATC
GCGGGCAGGAAAAGAAGGGAGGTCGGAGGCTTTGGATGGTCCCCGAAGTCGCCGCCTAGT
TGAGAGCTGTAGAGTTGGTGCCACTGCCCCTGTTGGAGTGGGCAGTTGTAGTTCTTGTTT
CAGAACTAGTGGTCAGCAGTTTTCTTTGCCGGCTGTTGCAAGGCTGATGGTTCTGGCGTT
TTCCGCAGTGTGTTGGGAGGAGTGTGAGATGCCGCGGTGCAGTTGTGTGCGCGGTGCAGT
TGTGTGCGGCCCCTGTGGCCCTCTGCTGTTGCGTTAGCCATTGTCTAACACGTGTGACCG
CATGGATGGTGTCCTCATTTAATTTGAATTTTCACCAGCACTGCCTAGGTAGCCAGAACC
ATAAGGTCCTGAAATGCCGTACTATTAGCTGGGTCCAAAATTGAGAAGAATTGAGTAGTG
TAAATGTTAGTCACACATCTGATTGGACACATTGTTAGAGTGTGTTGTCCATGTTTTCAC
ATGTTGGTAGACTGGAGAATAGCTGTCACTTGTCTTCAGGTGTATCTTGTTGAAAATAAA
TCCAAATCACTGCAGCAGTAGGAATATGCTGTTGCCTGTGAGGCAGATTTTCAGATTTGC
TAGTTGAAAAAGATTTGAAACAGTTGGTTTGGACAACAGCTGAGTCACACAATGACTGTG
AGTGAAAAGCAAAAACTGGTTCTGTGCCCCTCACAGTTCTGGTTTTGTACATCATGTGGT
CTAGCTATGCGCTGTACCTCTTGCACAATATGGAGAGGACATTCAGACATCTTCAACTGC
TCATCTGCCCCTACGGACCAGACAGGCTTGAAACTATAGGAAGATGCATTTGACCTTTCA
TTTTTCACTTCAGTAGAATTTAATATGGACTGTCAGCTGCTGCGGTGATCATGGAAGTAG
ACCTAAGAGAAAAAAACTTGTGCAAGTTCACACGTGGAGTAGTATATGACCGTGGTTTCA
GAGAATTGAAGCAGTTCTTTTTAGATTCTTCAAATTAAATGTCTCCTTGGTGTATTTAAA
CCTGCTGTTACTCACAGGCCAGGCTCCACCAAGCTTTCCTACACACTTCTTCCTGAGCTG
TGACCATTCTCCTGAGCAAGAGGCTGCAGCCAGCCTGGGCTGGCGGGCCCATACTGTCTC
TCATAGGCATTCTCTCCCCTTGACCTTTCACTTCCATAAATTCAAGAGGGTGAAAGGAAA
TAGAGTGCACTGTCAAAGGTAATTGGGAGAGAAACACGAAAAGGCCTCGCAGTGGGGATC
TTAAATTATGAGAAATTGTGTTTTCTGTGTTGTGCCTGCTCCTCATTGGCGCGGATGGTT
GGTAGGGGCATTCTGCCCGTAGCGTCTGAAGTGGTCTTTTGGAAAAGATTTGGCCCCTTC
ATGTTGGGATTTCAGGACTTGCCTTCATCCTCAGGTTCATATTCTCCTGTGGTTGTTACA
AGCTCTCTAAGGCATAGTTGCACTTATTGCCTTACAGCTGCGCAGCTGCCGCACCGTCCA
GATAGGTAGTTTCACATTCTCAGGTGGGTCAGATGACCTTGTTAGCGACTTGACAGACAT
GTCCTGGATGCTCTTTGTTCCCAGGAGGCTCTCAGGTCCTCCCCCAGGGTCCTGTCACTC
AGCCACCTACAGGGATGGGGAGACAGTGAGGCTGGCTGATTAGCCATAATGTCCTTGACT
AATCCTGGTTTCCTGGTTCTCACACAGTGGTAACAAGGGCTTGCAGCCGGTTGTCAGCCA
ACAGACTGGGAAGGGTGGTGCTTCTTACAGGCCCTGATAACAGGAGAAGCCTAAATGACA
ACAAGAGAAGAGACAGGGAAAGCATAAAAGGCAGGCAGATTTTCACAGGCACAGCAATTG
AAAATGATTCTGTTTAGAAGGCAGACATTCTCCCACACCCTTGAGGCCCAGGGCTCACTG
CTAGTGTACAGCATGAAGTGGACAGGAGAGTTGATTCAGTCCATGAACATTTCAGGAAGT
TAGAAGTCTATAGTTGTGGattgcaaaatacatatctggcctgcctcccatttcctggct
aaaatacttggaatctccaaagtgatgatgtctttttgtaccctaatgagttgaccagtg
atgggcagcccctatgaaacttcagggtagggctagtcacagggccaaggcaggattaga
gggtttcagccccaccctccaattttcccagagtggagagggactgaagattgagctggt
caccaatagccaataatttaatcaatcacacctataccatgaagtcACACTTTTGCCTTC
AGTAGTTAACAGCATCTACAGCCCCATGTTTCCACATTTGTACAAAGGAATGTTCAGACT
GAACCACACTTAAGTACAATTTTGAAACAGCATGAggctgggcgtagtgcctcacgcctg
taatcccagcactttgggaggctgaggcgggtggatcatgaggtcaggagattgagacca
tcctggcgaacatggtgataccccgtctctactaaaaatacaaaaaaataggccaggcgt
ggtgatgtgcgcctgtagtcccagctacctgggaggctggggcaggagaatggcgtgaac
ccgggaggtggagcttgcagggagcagagatcgtgccactgcactccagcctgggcaaca
gagcgagactcgatgtctcaaaaaaaaaaaaagaaagaaaaaaaagaaaCAGCATGAAAT
TCCTTGTTGATGGGaaatacccaaaaggcctgcctgggctttcagagagcttccagaaag
ctgaattcatggaggttcctggagaatggcacacccaggagggaaaggtagcgctgtgtc
tcttccctcatacaccgcccactgcatctctccatctgtatcctttgtaacatcctttat
gaaaaaccagtaacctttagtgtttttctgagttctgtgagccactctagcaaattaatt
gaacccaaggggaaggagttatgggaaccctgatttatagatggttgtccagaagcacag
gtaaaataacctggagcttgtgattgcctccaggtagacagtgtcagaattgaactgaat
taaatgacacctagctggtgtctgctgcagaacgcagaactggttgcttgcttggcatgt
agggagaaacccctgctcatgtggtgtgagaagcgacctgtgttataagagtgtgtgaga
aaCTGAGTTTGGGTTTTCCTATGTCCTCAAAATAGTATATTTTGAAAGCCTTCTAGGCAG
AATGTATTAAAATAGTTTTTACTCCCTGAAGGGATGCCAGCAAGCTAGAAAGATTCATTT
CCAAAGGGCTTCCAGTGGTAGCATGGCTAGACATGAGACATCTTTCCATTTGTGTCATAC
AGCAAGTTATTTTTGCAGTACCATATACGCTATGCGGGAAACTTTTAAGTATTTTATAGG
TTTGATTTAGGTACAAATGGCCAAGAAGACTATTGTTAGCTATCATCTAGACTCATCCTG
GGGATTGGGAATGGAGGCAGTTAGATGTGCCTGTGCTTTGTACCTTCTGTAGATGGGAAT
GCAGTTGCTCACTCACCAATCAAATTTATTGATTTATATTTAAAATACTATGAATACATC
TTCTGGCAATTTTGGTGGTGACATTTTCCTTAAAATATTTGTACtagccaggcactgtgg
ctcacacctgtgtagtgcaatctacttgggaggctgaggcaggagagtggatcacttgaa
cctaggaggtcaaggttgcagtgagctgtgatcataaccactgcactccagcttgagtaa
cagagcaggacccttagctcttaaaaaaaTTTATACCTACTCATCAGCTGAGGACCTGGG
GGCAGGTTTAGAAAACAGATTTTGAACACACATCCTTCCCTCCCTCTTGTGTCTGACATC
ACTGAGCTGCCACACTTTTGCCTTCAGTAGTTAACAGCATCTACAACCCCATTTTCCCAC
ATTTTTACTGTCAAAAGAATGTTCAGACTGACCCACACATGAGTACAGTTTTTAAACAGC
ATGAAATTCCTTGTTGATGCGATAGGTTTTTCGTGACGAACTTAATTTTTAGGGAAAGCA
CATCTGCAGATGTGTACAGTTGATCTTCATGAGCCCTATGGGCCTGATAAACATTCTTTT
GCCATTGTTTTCTCCTCTCCTTGGTGGTGAGTCACTTGTGCAGTGCCCAGCGGAAGAGGG
TGGGAGGCTGGGGAGGAAGGCCTGTTCTGGGCAAAGGAAGCCCTGCTTGATGAGCATGAG
GCTCCACGGGGGCAGTGGCTGTGACGGTGAGTGCCACACAGAGCTGCCCACACTGGTGGA
GGGAAGGCAGGGAGATACCAGGACCATCCAGAAGGGGCTGAGTGTCATTTGACAGGTGCC
TTGTGAGCAGAGATGTGAAGGAGTGGCCCGGGACAATCAGGGCAGAATCCCTGAGGTGAG
TGCGCTGGCTGGCAGAGTTTGAAGACCTGTCAGGAGTAGGGTGCATACTGGGTGGGAAGC
CTGCTGGGGTGTGCAGTGGCCCTCGGAGGGGGTCCGCGGTTCCCAGAAAAAGGAATTTGG
TAATCTGTGGTGGCATTTTTGGGTGGCAGCACTGGCACCTTTGGCAGTGGCAAGAACACT
tcctgtctgaccttcatgtaggggaggtcgtctgatgtcccagacctgttataaatatga
aaaaaaaaattttgtgcatagttttaacaggtgttctgaagttccaggaacaaaatcacc
ttataaatcaaagatgactgtgtattgttctcttcagaatcacagcaagaattCAGTTTC
CAGAAGGAAAAGCTACAGTAGTTGCTTCATGGACACGGCTTGCCCTTGAGGTTGGTGGTG
TCAGTGCATGAGCAGCCTGGTAAGGGTGGTTCTCTGGCCGCCACCCTTGGTCCTCTAGCG
TGGTTGTGAAGTCACTTTCCTTTACTCCCCGTTGCATCATAGTTGGGACACAGCAGTGGT
TCTCTGCCGTCTTGTGCGAGTGCTGGGATGCTGTCTCTACTTCCTTTTGGGTTGCCAGAG
GCAGCATTTAGAGCACAGTGTGGGCATTATGTTGTGGACCAAGGCAGCCTATTGCAAGGA
CCTGATCGGGCGGCAGCCGTGGGGCAGCTCTGAGCAGAACATCGGGTCACCTGGCTGACT
GGTGTGCTGAGAACACGCAGGAGGAGGCTGGAGACGGGGTTCTTGCCTGGGGAACAGGAG
GGAGGCTACTCGCATCACAGCGGAGAATGCCTGTTGGGTTTGGGAGGGGCGTTTCGGCTG
CAAAGCTGGCTGTCAAGGGGCAGGAATTGGGAGGAGGGTCTAAAGTCTTGAAGAGAAATG
TGGGGTCGCTGTGTAGGGGCCACCATCACCTGGAGAGCAGGGCAGATGCCAGCGTGTGTG
TGAGACCTAGGTCACTTGAAGGGAGGTCCCCAGAGTGTCCCCGGGGTGTGCCTTTCTCTC
ACCTAGGTCTGGAGTGCCTCCAGAAGCGAGGATTTCCTGCAAGGGCGGTGGCCTCCCAGG
GCCCGTGGGGGGCATCCCCGTCTCTTTACATGTCTGACTGACCAGAGTGGGGTGGGGTGG
CAAGGTGGTGCTCGTCCCAAAGCTGGGGGAAACCTGGTGATGGTTCCGACTCCCATTGTT
GCACTTCGCTTTTGATTTCTCTGGAAGAGCAAGTCTTTGTGTGGTGTTTCCCCTCAGCCT
ACATTTTTAAAATGAAAGTTTCTTGAAGGCAGAAATCAAGTTTTAGGCATTGGCTCAATC
ACTGGTGCAGCCATTGCATTAATTTTCTTTAACCTGGTGCGGAGAAGCTACAAGGGCCCC
ACCCCCTTCTAGTGGTTGGAGGAAGGAGCAACTTGCTCTCCCAGTTTATGACAGCAACAC
CAGCAGTGTGCTGTTCCAGTTCCCCTTTTTTTTTTCAAGTGGTGTAGAAAGGGGCCTTCA
GGGCCCTGGATCCCCCAGCCCCACACAAGGGTGGGCCTATGTTCGTCCAGAACAGTGCCT
GGCAGTAGCTCAGTGCCCAGCATGTCTATGGTGAGTGTGTAGTTCAGGAAGTGAACTGGC
AAAACTGAGTATCACCCTCTCTTCCTGGGTTCTTGCCACTCCCCTGAAAACCAGGGTAGC
ATTGTCACATCAGATAGCTCCGCCATGTGTGCGCTGACCATGCTGAGATGGGCACTGTGG
ACTCAGCCTCTGGTCATTGCTGGAACCAGCGGCCTCCATGTGAGGTACAGGGGAACGCAC
TGCTAGCAGATGGTTGGGATGTGGACACTCGTCCTGCCCTCTTGGCTTGGTGCTGTGCCA
TCGCACAGTCATTCGCTGTTTAGCATGCATGGGAGAGAGTGAAGCACAAGGGCCCAGGCC
CCTGGGAGTGCCTCCCCTCAAGTTGGAAGAGCCCTTGGGCACAGCATAGGCGCCTGGCAG
AATTGGACTGGGCCATGATCCAGGGCGTTGGGACCTCACCTAGGAGTTGGGGTTCTGGTC
GGAAGCCCTGTGGAGACAGGGTCTCCCCTGTGGGCACCAAACTGACCTCAAACTGCTGGT
TCTTTGGCCCTGGGGACGGGGCTGGTTGAAGTACTCTCCCGGCAGCTGTCACCTGCAGGG
AGAGGTGGGGGTAGGGGTGCTGTGTTTCTTAGCTGTTCCTCGTTGCAGTGTTAAATCCCT
GCAGGTTCCTTATTCTCAGCTTGTGTTGTGAGTTTCAGTGTTGTGGGCTAATGTGGGTTT
GCGTTTTTGGTCTTGGTTTTCCCAGTGGCCAGTCCATCAGCCACTGCACTGGGGGCCAGG
TAGAGGCCAATTGCACCCTGCCTGCCAGAGTAGAAATACTGGTAGGCCCCAGGCTCTGCT
GCCCCTTCCATGTCCTTGTGTAAGCATCCATGGACAAAGCTGACTCATGGGGTGTGCACa
gctgcagggaggccaggaaacaggggttttattctagagggccttgtgctcagtgacaga
ccagagtcccatcactgagagagcagggCTGGGGCAGCACAAAGGACTGGAGAGCATTTG
CCATGATGCCATGTGCACAGCCAGTGCAAGTCCTTCATTGTAGCTGTGGTCAGAGGTCAT
GAGACACTGCCTTCAGCAGCCCTGGGAGTCCACCTGGTGTGTGGTTAGAGCTGTGCATCT
GCAGATTTCAGAAGGACTTATGTTTGGTGAGGTGCTTTGAAGTAACACTTCACAAATACC
AAGAAGCAAGAAATACACAAATAAGCAGGTAATGGTTCTTTGGTGTTTACATTAGCTAGT
GGGCAACGGTTCTTTGGTGTTCACATTAGCTATAGTCCCAGAACTCAGTCCATGAGGTGG
AATCACAAAAATGGAATTCATTTCTGGCTGTCAGTACACAAACTGATTTAAGATATCACC
TTGAATTTTAAGCTGACAAACAGTGGTCTAAACTGAATTTCACTGATTGCCCCACCTGAA
AGTCAGACCTGATAGATAATGCCCTCCCTTAACTCAAGGCCAGCAGCAGATGTGTTAGAG
GGGACCCTTGTGCCTCGCAGCCCTCATCTCCTAATGGCTGTGGGGTCACTGTGTCGAGTT
GTAATGCCTAACAAGCTCCTCTAAAAACATCCTGAAACTTGTGTAAAAAAAACAGCAGAC
TCTCAGTGGAACTCGCCTTCAGATGCAGGCCAGAATAAGAGTTCTAGAATGTGTGTGCCG
TCCTTTTGTCTCAATCTGCATGATTGCAAGTCTCTTCAACATGATTGGGTGCGTGGAGTG
TCTCGGTCATGTGTCTTcccctctgagcatgccttttgattcgcacctgtgtcacaattg
tgccagcctgtgagatgtgtctgcctgtcaccagtatcggcacatttagttttcccttta
cgtgagttttggtaaaacagtgacaaaatgtaatGCAGTGCTCAGTCACAGAAAAATGTC
AGGCCTACAGAAATGGAGCATTTGGCTGGCGGGTAGAGTGATGACCATAAGCTTTATTTG
GCTGGTGTGGTAAACAAGCAGCAGCTTGTGCAGGTGAGAATAAATGGCCATATTGCATTT
CATTTTAAGGACTCCCTTAAAATGAAAATCTTCGTGTGGGAAATGAACACAGGCTTTCAC
GAAATTGATCATCTACACTATATGTATGACTGTTGAAAGGCTGTTGTTCCTCAGAAATTC
TTAAAATGTTATGTAATGTACATGAGTCCCTTCAGGAAGTCATCAGCTTTGTTCAGTTTC
CTCAGATTAGATAGTAAAACTGAGATTATGAACTATAAAGATGTGTGTAATTTATCTGTC
AGTGAACTTGACTTTAATAAAAGCTTTTTAAAAAAGAACTCCGGGTGgggtgcattggct
cacacacatagtcccaactactgtggaggtcagggcaggaggatcactggagcccaagag
ttcaagatcagcctgggcaggatagcgagaccctgtctatagaaaatattaaaaatcagc
taggcatggtggcttgcccttgcattccctgccacttgggaggctgaggtgggaggttcg
cttgagcccaggagctcaaggctgcaatgggctgtgatcgaaccaccgaattccaacctg
ggtgacagagtgaggccctgtctcaaaaagagaaCTCTCAATGTCACTGGCTTTCCATGT
AAGCAGAGCACATCATGTGAGCCCCATTCGTGGATGTCAGTCAGCAGAACAGAATCTTGG
ACCTGGAGCTTGTTTGTCCTGTGCTAGAGGTTGGAGGTATCTCTGTCTTTCTGTTGGTTC
CTGTCAGTTCAGGTCACTTAGAGATTCTGTTACATACACCAGCTCTGACAGGTTGGGGGA
GATGATCAACCTTTCGCCTGCGCCTGTTCCCTTCCCTGACTCATGCCAAAGTATCCCTGA
GATCTGCAAGGGACCGAGGACAGTACTGGCTGGTGGTCTGGGTACAGGCCACAGAGGCAT
CTGGACCCCATGTGCATCTGGACCAGTTTGGTTGGATCCATTCATGGACACAAAACGGAT
GTGAACTCACAGAGCTACATTTTCTCCCTGCCCCTGTTCAGGCACAGTGAGGTGTTGGGG
AATGTAGCTGCCAGAGTTGACTGTCCCGTTCTTTGGTGTAATGCCTGAAGGCCACCTTTA
CCAAAGGTCTGTGGTCCTCACTGAAGAAAGAAACATTCTTCCTAAAAGACTTTTTTTCCT
CAGAGTTGGAGCCCACAGCGTGGTCAGGAAAGAGAAGTAGCCACTGGTGGCTCCTGGCAT
CCTCCTGCTGGGCAGCCCCTTCTCAAAGTGTGAGGGGTCCCCTTGTGTACAAGCAGGAAG
GCTCTGAGAAAGTCAGGTTTGCTCCTACCACAGGATAATTCCGATGAACCTGAAAAGCGG
GTTTTGGCTTGTGTGCAGGGACTCTGGTGGAAGAAAGGGTGACAGCACCTGGCCTGGGCA
TGACACAAGTTAGGACCTGTACCAGGAGGCCCTGGAATTGAGGGTGGGGGTTGCTATGGA
CTCTTTCTCCCTCTTAGGAAACTCTATTGGGTCTCCATCTGTCACAGAAGCAGTAAATGA
TGTAGGGGCTGCCAGGTATAGGGTCCTGTGGGGATGCTGGAACATGCCGAGGCAGGACGT
GCCAGCCACCCTCTGCCCATATGTGCAGCAGGGCCACAGATGTGCTTGTCGGTAGGAGAG
ACCAAGCTGTCTGTGTGCCGATGTCTTGACACCTGAGACTTCAGGTTCACCCCTCCTGGT
TCTGCCATTCCATTGCAGGGTGGCTTCCCTCCTTTGGGGACTGAACGCTTTGGTCTGTTA
AAAAAAAACAAAAAACAAAAAATccgggcgtggtggctcactcctgtaatcccagcactt
tgggaggccgaggtgggctgatcatctgaggtcaggggttcgaggccagccctgaccaac
atggtgaaaccccgtctctacaccaagctcagcttggtggcacgcgcctgtagtcccagc
tactcgggaagctgaggcaggagaatctcgaacctgggaggcagaggttgcagtgagccg
agatcgcgcctgggaggttgcagtgagctgagatcaagccactgcactccagcctggatg
acagagtgagactctgtctcaaaaaaaaaaaGCCACCAATGGGGAGGGCCTGGGATTACT
GGCATCACAAACCCCGCTGCCTGCAGGCTGCATGGTCTCCTGGGCATGGTTGGCGGCACT
GCCCCGGGCATGAGGAGGTAGCAGGCATGTGTGGATCACGGACAGTGCTGGGGTCGAGGG
GGTTGGTGACGGTGTGACACCCCTTCTCCTGAGTGGCTGGGTGTTACTGTCAATTCTCCC
AAGTGCCGTGCTTCAGTGGTCGTGGCAGTCTGGTGCTGCCTCTGCCCAACTGGCAGGCGA
CCCTTATTCCTGAGTCCCTGCTGACTTGGTGTCCTAGGTTTATTCCTCCTAGACTTGTTA
ACTTGTACAGTTAACAAGCCTTTGACACCACACACCCTCGCCTCAGCTTTCCAACCCCCC
AGTAATAACAACATCAGGACTCCCTGAGTATCCTCCACCATATGTTTTCCTGGAGTAACT
CATAAAAGGCCCTCTTTTCGTTCCATTTCATGCTTGGGTTTTTCATGCGAACCTGTCATT
AGTTTTTCCGCATTGCCTAGAGTTGCCCAACCCCATAATAAGAATACGTAGGTGGCGTGC
CCCATTCTTGCAGGTGTCCACTTCCTGCTCCAGTCTGAGGGGGTTGGCTAGGCTGCTGCT
CTCTCTCCATGTGGGGTTGGCTAGGCTGCTGCTCTCTCTCCACGTTGCTGTGGGCTCACA
TCCTCTCCCTGGTTCCCTGGGGGagcttcttagggagggagcatgtgagaggtctgaggc
cctgcagtttgggagttattttcattctcccctaacacttgttggatactttggctgggt
atagaattaaagggtttcgaaagcagtatttcagagtcttCCATTCTCTGGGGCATCAGA
GGTGTCATTTGCCCCTGTGCATTCTGGAGTCCACCTTGCACCTTTATTGGGTCTCATCTA
GGTCCTTGGCTTTGCTCTTTGGCCCTTTGAGGCCGAAACCCAGATTCCTGGGTCCCCACT
CTGGAACACAGAAAAATTTCACCCCGTAATTTCGTACGTTCTTTCTTTTTAGGGTTTCTG
TTGGTTGATATCTTAAGTTACTCCTCATCTTCCTTTTTCATTCTGTTTGTTTTTGTTCTG
CCTTCTGAGCACCTTCATTTTGAACTTTCCTTTTCAGCTATTTGTGTATCTATCAGGTTT
CTCTCCTTGTCCTTTGTTAAAATAGTCTTCTGTCTTCAGTCTCCTGTCTTGGTTGCCTCC
TTGCAGATTCCTTTTATATTTGGGTCTCTTATGTTGGTGGCCTTTCAAAGGCAGACAGGC
CTGTCTCTTGGTGGGGGGTGGGGGTGGGCGGAGCTCCAGTTGCTTGTGTGTGGATCTGCT
GGGGCATATAGAACTCTCAGGAATTATTCTGGAATTTCATGGCTCAAGTGTGTTGTCATG
GCTCAGCGCAGGCCTAAGCCCTGCTGCAGCTGCTCCCCTAGACcaagcttgtccaaccct
taggccgcatgtggcccaggatggctttgaacccgacccaacacaaatttctaataaaac
attgagattttgggggtttttgttttggtttggtacaccagctgttgtgttagtatattt
tgtgtgtggtccaagacaattcttccattgtggcccagggtagccaagattggacattgc
tgCCCTAGGCAGTCCCAGCTTCATCCCTTGGGTCCCAGGCGGTCCAGTTTTCTCTGCCTG
GTCAATCATCACATCGGAGGTCTTCCTCCCTTTTCTCTCTGCCCTTCAAGGTGTGTGTGT
CATTTTGGTGTCTTCATTGGTAATGGTTGCAGGAGTGGACTGAGAGGGCAGGTATTCACT
CTCTTCTGTGCTCCATGGGTGGCGGTCTTCCTCTGGGCTTAAAAAACCTGGCTGTCCCCC
AAAGGGAACACTACAGTGnnnnnnnnnnnnnnnnnnnnnnnnnnnnnnnnnnnnnnnnnn
nnnnnnnnnnnnnnnnnnnnnnnnnnnnnnnnnnnnnnnnnnnnnnnnnnnnnnnnnnTT
TCAGAATAGGTGACATGTTCAAAACCAAGAGCAAAGTGTCCAAAGGACACCGATCCAGCT
TGAAGGGGTTCTGTGGCTCATCTGGGATGATGGCAGTGTTAAATCAGACACGGGCGGCCA
GTTCACACCCACTGAAACACACAGGCATGTGTGGGCTCTTGCCGATGTTGAGAAATGGAG
AAGAGGCATTTCCTTGCCGTAGCGTGCTGGGGTGACTGGATGAGAGAGTCACCAGCGGAC
AGTCATGGCCATGATTCAGCCAAAAGCCACCTGTGTGTGGAACCCCTGGTGGAGGAGGTC
TGCTGAGGGGTGGGTGTGCTCACAGGCTCCTGGCATGTCCTCTTGAAGGCAGAAGTCTTC
CTTACTCGGGGTAAGCCCCGCTTGCGGGTGCAGTGAAGAAGCAGTCATTGTTTCAGAAAG
TGACCAGTTTTTTCTAAAGTCCCTGTTCGGGATAAAATCACCTGATTCGTGAAATTGCCC
ACTGGCCAGTGAGGCCAAAGCCTAACAACTTCAGTGTCCTCGCAGAGGCGTCTGGGCAGT
GGAGGCCCTTCCTGCTGGAGTCTCCGCAGGGCTCTGATGGTGGGTGCCAGCTGACTTAAT
TGCTGTCCCCGATATTTGTGTTCTGCTGAGGGAACCCCTACCATTGCGGTGTGGGGCAGA
CATGGCGGGCGTGCCCCATCGAGGCTGTCTCCTCATGGGAGTGTGTCCCTGAAGGTGTCC
TGCTGAGTCTGGCGTGGCCCTGTGTGCTCTGGTCCTTGTGAGTGTGGGCAGGCACAGTGA
GTGGTGCTCTCTGGCCCTGGAAGTTTCTGTGTTGGGTGTAGAGGAGCCTTGCACGCACCT
GGAAGCCAGTCCTCAGGCAGCCAGCCTCCCCTCCTGCATAGGCTGGGATGAGGCAGCCTT
TCTGGCCATGCAGCTGTGGGGACGGCTTCCCAAGATGAGGGCAACAGTTTCTCAATTCCT
GACTCAGCCATTTTCCCTCAGCCCCCATCCTGAGGTGGATTTGGGGGGCATGGGAGGCAG
GGCTCTTTCCCTGTTTCCCTGCAGGCTTCCAGGAGGTGGGGTGAGGCAGTGGTGCATCCC
TGGGTGGGTGGGTTCTGAGCAACTACTGCTGGGCAGCACAGAACCAGACATGGAGCACCT
TGTCTCTCCAGGTGTCCCTGGCCAGTGTCCTTCCACCTGTCCACAAGCATGGGGAACATC
TTCGCCAACCTCTTCAAGGGCCTTTTTGGCAAAAAAGAAATGCGCATCCTCATGGTGGGC
CTGGATGCTGCAGGGAAGACCACGATCCTCTACAAGCTTAAGCTGGGTGAGATCGTGACC
ACCATTCCCACCATAGGTGAGGTGGGGGCCAGCAGGGAGTGGGCTGGGCTGGCCTGGGCC
AAGGTACAAGGCCTCACCCTGCATCCCGCACCCAGGCTTCAACGTGGAAACCGTGGAGTA
CAAGAACATCAGCTTCACTGTGTGGGACGTGGGTGGCCAGGACAAGATCCGGCCCCTGTG
GCGCCACTACTTCCAGAACACACAAGGTAAGTGGCTGGGGCCTGGTCCCATGGGCACTCC
TGCTTCTAGAGAGGGGGGGCCAGCCCATAGATGGGGCATCGATGCCCATAGATGCGGCAG
GGGGGCTGTGTTCCCATGACCATTTGACACTGGCTGCCCGGCAGGCCTGATCTTCGTGGT
GGACAGCAATGACAGAGAGCGTGTGAACGAGGCCCGTGAGGAGCTCATGAGGATGCTGGC
CGAGGACGAGCTCCGGGATGCTGTCCTCCTGGTGTTCGCCAACAAGCAGGTAGGCGCCCG
GGCCAGCCTGGGGAATGTGAGGAGCCAGTGTGGGTTCCTCCAGGGCGCCTGGTGGTAGGG
GTTACTGGAGGCTGGTGGGGCCCCTTTCTCTGTCCTGCAGACAGCCCTTCCCACCAACCC
TTCCTTCCCCCAGGACCTCCCCAACGCCATGAATGCGGCTGAGATCACAGACAAGCTGGG
GCTGCACTCCCTACGCCACAGAAACTGGTACATTCAGGCCACCTGCGCCACCAGCGGTGA
CGGGCTCTATGAAGGACTGGACTGGCTGTCCAATCAGCTCCGGAACCAGAAGTGAACGTG
ACCCCCCTCCCTCTCACTCCTCTTGCCCTCTGCTTTACTCTCATGTGGCAAACGTGCGGC
TCGTGGTGTGAGTGCCAGAAGCTGCCTCCGTGGTTTGGTCACCGTGTGCATCGCACCGTG
CTGTAAATGTGGCAGACGCAGCCTGCGGCCAGGCTTTTTATTTAATGTAAATAGTTTTTG
TTTCCAATGAGGCAGTTTCTGGTACTCCTATGCAATATTACTCAGCTTTTTTTATTGTAA
AAAGAAAAATCAACTCACTGTTCAGTGCTGAGAGGGGATGTAGGCCCATGGGCACCTGGC
CTCCAGGAGTCGCTGTGTTGGGAGAGCCGGCCACGCCCTTGGCTTTAGAGCTGTGTTGAA
ATCCATTTTGGTGGTTGGTTTTTAACCCAAACTCAGTGCATTTTTTAAAATAGTTAAGAA
TCCAAGTCGAGAACACTTGAACACACAGAAGGGAGACCCTGCCTAGCATAGATTTGCAGT
TACGGCCTGGATGCCAGTCGCCAGCCCAGCTGTTCCCCTCGGGAACATGAGGTGGTGGTG
GCCACAGCAGACCGCGATCAATTCTGCATGGTCACAGTAGAGATCCCCGCAACTCGCTCG
TCCTTGGGTCACCCTGCATTCCATAGCCATGTGCTTGTCCCTGTGCTCCCACGGATCCCA
GGGGCCAGGCTGGGAGCCCACAGCCACCCCACTCTCCCGCAGGCCGCCCTACCCACCTTC
AGGCAGCCTATGGGACGCAGGGCCCCATCTGTCCCTCGGTCACCGTGTGGCCAGAGTGGG
TCCGTCGTCCCCAACACTCGTGCTCGCTCAGACACTTTGGCAGGATGTCTGGGGCCTCAC
CAGCAGGAGCGCGTGCAAGCCGGGCAGGCGGTCCACCTAGACCCACAGCCCCTCGGGAGC
ACCCCACCTCTGTGTGTGATGTAGCTTTCTCTCCCTCAGCCTGCAAGGGTCCGATTTGCC
ATCGAAAAAGACAACCTCTACTTTTTTCTTTTGTATTTTGATAAACACTGAAGCTGGAGC
TGTTAAATTTATCTTGGGGAAACCTCAGAACTGGTCTATTTGGTGTCGTGGAACCTCTTA
CTGCTTTCAATACACGATTAGTAATCAACTGTTTTGTATACTTGTTTTCAGTTTTCATTT
CGACAAACAAGCACTGTAATTATAGCTATTAGAATAAAATCTCTTAACTATTTCACCGGC
TCTCCAGTGCTTCCACACAGGCATGCTGCCCCCAGGAGATGGTGGGTGCATCAGCCAGCT
TTACTCTAGGAAGTATAGGTGACTGCCTAGGGCC
