# Supplementary material for: Reference based annotation with GeneMapper
Source: Genome Biol. 2006 Apr 5;7(4):R29. doi: 10.1186/gb-2006-7-4-r29 (PMC1557983; doi:10.1186/gb-2006-7-4-r29)
Supplement: Additional data file 2 — A gunzipped tar file containing the data set of orthologous genes in five vertebrates (human, chimpanzee, mouse, rat and chicken) that was used to compare pair-wise and multiple species GeneMapper [file gb-2006-7-4-r29-S2.tgz › 5verts/orth116/rn31.fa]

>rn31
CAGGAGGGATAGAGAAAGCTTGGGGTAGGGGGCTCCTAGGCAGGTACCACAGGGTCCATA
CTGGCAGCATATAATAGGACTGGAACCACTTTTCTTTTCTAGGTCTCTGGCCAGTATCGC
TTCCACCTGTCCACAAACATGGGGAATATCTTTGCAAACCTCTTCAAGGGCCTTTTTGGC
AAAAAAGAAATGCGCATTCTCATGGTGGGCCTGGATGCTGCAGGGAAGACAACAATTCTA
TACAAACTGAAGCTGGGCGAAATTGTGACCACCATTCCCACCATTGGTGAGAAGCTGGGC
CAGGGTGGGGGTAGGGTGTGGGGATCCAGAGTATAGAGGGCCCTCAGCTACAACCCTGAC
CCCCAGGTTTCAACGTGGAGACTGTTGAATACAAGAATATCAGCTTCACCGTGTGGGATG
TGGGTGGCCAGGACAAGATTCGGCCGCTGTGGCGCCACTACTTCCAGAACACCCAAGGTA
AATGGCCAGTCCTTGTCCTAGATTCCTCTTAATGCCTCAAAGGGATGCGCTTGGCTCACT
GGTCTTTGCCATTTCGGGCATGAAGCTACACTAAACTTGGGTAGTGGGAGGATTGGATCT
AGAGCCTGTGGGTTGATCCTGTGGAGAGAGTACAGTATATGCAGTAATGTGGCCATGTTT
CAGGCTTGATCTTCGTAGTGGACAGCAATGACAGAGAGCGTGTGAACGAGGCCCGTGAAG
AGCTTATGAGGATGCTAGCTGAAGATGAGCTCCGAGATGCCGTTCTCTTGGTGTTTGCCA
ACAAGCAGGTAGGTACCAGCAAGGTCCTTCCCTGAAGGAAAACCTGTATCAGGGAAGAGA
GAGGAGGGGTAAAAGGCGGCCCACAGTGACTGGCTGCTTGTGGTCCCTGCCACTAATTAC
TTCTTTCCTTCAGGACCTCCCCAATGCCATGAATGCGGCCGAAATCACAGACAAGCTGGG
GCTGCACTCTCTACGCCACAGGAACTGGTACATTCAGGCTACCTGTGCCACCAGCGGAGA
CGGGCTCTATGAAGGACTAGATTGGCTGTCTAATCAGCTCCGGAACCAGAAGTGAACCAG
ACCCCTCCTTCCCCCTCACTTCCTCTTCTCCGCCCTCAGCTTTCCTCTCATGTGGCAAAC
GTGCGACTCTGTGGTCCTGAGTGCCAGAAGCTGTCTCCATGGGTTGGTCACAGTGTGCAT
CGCACCGTGCTGTACATGTGCAGACGCAGCCTGCAGCCAGGTTTTTATTTAATGTAAATA
GTTTCTGTTTCCACTGAGGCAGTTTCTGGTACTCCTATGCAATATTACTTAGCTTTTTTA
TTGTAAAAAGAGAATCAACTCACTGTCAGTACTGAGAAGGGATTTGGGTGTAGGGGCACC
TGGCCTCCGGGAGCCATTGGGCTGTAGACTGGTGTCGGTATCCATTTGGTGGTTGGTTTT
TAACCCAAACTCAGTGCATTTTTTAAAAATAGTTTAAAACACAGGACAAGAACACTTGAA
CACACAGAACGGAGACTATGCCTAGTGTAGGTTTTGCAGTTAATGGCCTGAATGCTAGTT
ATCAGATCACCTGTTTCCCTGTGGGGACAGGAGAGAAGGTGACGAACAAACCACCATCCG
CTGCATGGTCACAGTAGAGCCCCCGTGACTCGCCTGTCTTTGGGTCACCTGCATTCCATA
GCATTGTGCTTGTACTTGTGCTCACATGGTCACCTAGGGGTAGGCTGGGAGCCATTGTGG
GGTGCAGGGCCTGGCTTGTACTTGGTGTGTGGCCAGGCCCAATGGCAGCCTACATACCCA
GCTTACTCTTGGGCCCACTTGGACGCACTGGCAGGAGGCCTGGGTCTCACCAGCAGGAGT
GCGTGCAAGGTGGGAGGGTCGGTCCATTACAGACCCACATCCTGGAGCACCCCCATCTCC
ATGTGTGAAGTAGCTTCCTCCCTCAGCCTGCAAGGGTCCGATTTGCCATCGAAAGACGAC
CTCTACTTTTTTCTTTTGTATTTTGATAAACACTGAAGAAGCTGGAGCTGTTAAATTTAT
CTTGGGGAAATCTCAGAACTGGTTTATTTGGTGTCGTGGAACCTCTTACTGCTTTCAATA
CACAATTAGTAATCAACTGTTTTGTATACTTGTTTTCAGTTTTCATTTCGACAAGCACTG
TAATTATAGCTATTAGAATAAAGTCTCTTAACTATTTGATGGGCTTGTGTGTCAGTGCCA
CCACTGCCAGGCTGCCCCTCCTGAGATGCGATAGGAGACAGATGTCCTTCAAGCCCTAGT
GGAAGTTGGTGAGATCT
