# Supplementary material for: Reference based annotation with GeneMapper
Source: Genome Biol. 2006 Apr 5;7(4):R29. doi: 10.1186/gb-2006-7-4-r29 (PMC1557983; doi:10.1186/gb-2006-7-4-r29)
Supplement: Additional data file 2 — A gunzipped tar file containing the data set of orthologous genes in five vertebrates (human, chimpanzee, mouse, rat and chicken) that was used to compare pair-wise and multiple species GeneMapper [file gb-2006-7-4-r29-S2.tgz › 5verts/orth117/mm34.fa]

>NM_011991
GTAAGATCTCGCGGCGCTTGGCCGGCGGAAGTGACACAACCTGCCTCCAGGCTTTAGTGG
GTCGCCGGGCCCCTCCTCCTAGAGCAGTCGCTTTTTCCCGCGCGAGCTTACCTCTGTTGC
TCGGGCCACCAGCGGGGGGAAACATGGCGTCTGCTCTGGAGCAGTTCGTGAACAGTGTCC
GACAGCTCTCAGCTCAAGGTGAGGCCTGGGCCGCAGAGCTGGCCCGGTATGCCCTGGCAC
CGGTGCGGATTTGGGACCGCCCTTCGCTCTCTAGCCTCTCCCCCTGGACCTGCTCAAGCC
TTGGTGCTTAGGGTAGGAGCGCACGGCCGAGGGGAGCAGTCCTCGTGCTGTCGTGCGCCG
TCGTCCTTGCCGTCGCCTTCCCCTGCCTCGGGCCCCGGAGACTTTCCTTCCCCTCCCCCT
CCAGCACCCCCCCTCCGGGCCCCAGCCACGGGGCGCCGCTTGACAGTTTGGGGGCGTGAC
TTCCGGTAGGGGCATTCCGGAGCACCCATTGGTCCCTTGGCCATCACTGCTTTTTGGTGA
TTGGTCTAGCGTCCTGTCCGTCCTGCCGGTCTGCCCCCCCGCCCCCACCAGGCCCTTCTA
GCGGCTGGAGGGGAGTCTTTTCTAGGCTCCTTGGCTAGAAGGCGTGAGTCTTGGCTGGCC
AGCGGCGCACGCTCGGAATCCTCCGCCCCTATTTTGGTCGAACCGAGCTCCAAGGGAGCT
TTCAGTAGTCGGACTACATCTCTAGGGCGTACAGTTGTTACTTTATTTCCCCCCCTTAAT
TTGCATACCGTCTGGTCCATTCATCTCGTCACTTGAACACACCCATAATCTTGAGCCAGA
AGAATGTGACCTCTCTTTAATAGAGTTAAGGGAATGGAGTGGAGAAAGCATGTTAGAAAT
GCTTTTGACATGTGGAAATTCCGTGAGGTTAGGCTCGTTTCTTCATCTGTAGAAAAAGAG
AGGTATGAGGTGTGTCCGGGTAGTTGTCCACCTAACTCTTGTAAGGTTTAAATGATGACA
CCATGCAAAATAAATGGTAATTCTCGTTTTCCTTGTCAGTGATAGACTTAAGCTCACAGG
CCAGATAGACACCTGTGAGTGATTTTTTTTTTTCTTTAAATAAGTCATTCATCCATACGA
TACAGGTAGGACTAGTTAAGTAAGGAGTgagcataggcgtgcactcctttagtcccctaa
ctctggaggctgagttaggtggatctcttgagttcaaggccagccagcattacacaatga
gaaccttgtctctaaaTAAGTTAATTAAGTggagctggagaacagctctcagcatgtact
actctttcagaggaccagagttcagttcctggcattgttagtggacacccaaccccttgt
aacaccagcttcaagggacccaaaacctaacatcctcttctgtctcttcacgcaccttca
cttacatgcacataaccacatacagacacagaaaattaaaatTAGACaattacagcacag
ccgtacaaatggattcctatgcagctgtgggaagaaaagtgcatatactttttgcaaact
gaaaaggaatctgaggtcatcattaaatagcagaaagatgcttaatagtgtacacaacac
agtgccatctatgtgaataaaTAGACTGCATGGCGCATGGGTGAGTATTCCTATTCATGT
GGACTGTCTTTAGATCCTTAAGGTGTTCACTGGTAACACTGGGTTGCTTCTGAGAAAAGA
ATGAGGCTAGCTGGAGTATAGACTCTGGATGGGAGAGGGTTCTCTTTAGTTTTGTAGATT
GTCTGTAAACATGCACTTGGTttttgtttgctttggaggtagggtctcactgtgtaatcc
tgctggcctggaatttacagagacccacctgtcttttctccTAGCCACACTATAATGCCA
TTAAGTGGAACtttttttttttttttttttttttttaaagatttatttatttattatatg
taagtacactgtagctgtcttcagacactccagaagagggcgtcagatcttgttagggat
ggttgtgagccaccatgtggttgctgggaattgaactcaggaccttcagaagaacagtcg
ggtgctcttacccgctgagccatctcaccagcccctttttttttttttttttAGCAGTTT
GGAGGCTAGTCAGTCCAAGGAGCTGTTGCTTAGCTGCTCAGTAGACCCTTACACGTGGAT
TCACTTTGAGTTACCTGGTCACCACAGTCTCTTGTAGTACATTGAGGGCACAGAGTAGGT
GGATAGTGAGTCGTGGGGAATGAAATTATGGCGAGGGCAGAGAGAAGAGCCCAAGTTGAT
GAATGACCGGGAGGTGAGTCAGTAGAAACCAGTTATTAAGTTGGCTCTGGACACTGAGCT
GGGGTGTTTGGATTTATTAAAGCCTAGAGTGTAATTTGATTGAGTTTGCATAATAAGAAG
TAGAATTTGGAATAAACATATATACCATTTAGAAGATATGCCAAGTAGTCCATACAAGAA
GTGATAATGTTCGGAATTAAGACGTGAAAGGGAGAGGAGTGGAGCTGAGGAACTTATGGC
ATAATGTAAGTCCTGTTTGGTTCTGAGAAAGACAGTGACAGTGATATGTAGACTTCTGGC
TTTAGGAACTGCAGGCGCTTTCTGGAGCCCAGAGGGGATTGGGAGGTCTTGTGTTTCCTC
TGACTAGCTTTGAGGCAGGGGCAAGTTGTTTGTTCTCATCCTAGTCTCAGAGGAAGACAT
AACAAATCATCCAAGCATTTGAGAAGGAAGTCTGGTTAGTGTTCTTTAGTTATTACCCTA
ACTGAATGCTAGTGTTCTGTTTTGCAGGGCAAATGACTCAGCTTTGTGAACTCATCAACA
AGAGTGGAGAACTCCTTGCGAAGAACTTGTCCCATCTGGACACTGTGCTTGGGGCTTTAG
ATGTTCAAGAACACTCTTTGGGTGTCCTTGCTGTTCTGTAAGGGACATTTTCTTTTCTTT
TGTAGGTTTGTGCTTATTACAGTCTGTGTTTTCTAGTGTGCGCATATGCTCCAGCAAATC
GCAGCTTACTATTATATTGTGTTCAGTTCCATGTCttttgtttgtttggagacaggatct
ctctgtagcctggctccctgactgtcgtggaactcactttgtagaccaggttgacctcaa
actaaagagatccacctgcctctgcctctgagtgctgggattaaaggtgtacactactac
acATGACACCAGTTTTATAATTTTTTGAAAGGtttatgtgtatttcatgtgtatgagtat
tttgcttgcatgtattcatgtataccacatgcatttctggtgtgttcaaaagtcagaaga
gggtgttggattcccctgaaactggagttatgagtggttgtgagccaccatatgtgtact
gggtcctaacccaggctctctgcaagaggaacaagttctcttaacttcagagTGAATGAT
CCAGCTTGCAAATTTATCATTTTCATTCATTTATGTATGTACAAATTTGAATTTTTGAAA
TTTTTGTTGttttttttttttaaagatttatttattttatgtatatataagtacactata
gttgtcttcagacacaccagaagagggcatcagatctcattacagatggttgtgagccac
catgtggttgctggaaattgaactcagaacctctggtagagcagtcagtgctcttaacca
ctgaatcacctctccagcccttgttgatttttaagacagggtttctctttgtagccctgg
ctgtcctgaaCCAGGCTGGTTTAAAAtattttttttaatttgtgtgtttgtgttgtgggg
tgcccttagaggacagaagaggagctgaagttacaggcagctgtgagccacctgacattg
gtgctgggaactgaactaagtcctttgtaagaacagtggtgttcttagtctctgagccat
cttgctccTTGAAAATTTCCTTTAAAAAAAGCTAGGCATTATAACTTGCATTTGTCTCAA
TATTATGTTAATGTGATCCAGAGGCTTAGCAATGTTTTCTAACTTAGAAAGCAAAAATGT
AATATAATGTAGTAGGGTATGGTGGACTACAGTTAGTCATGTATCTTCTTATAGCCTGGC
ACAGATTTTCAAATCTCTTGTAACTGGAGTTCTTGTAACAATGTCTCAAGAGAATTTGTT
TTGTTGGAGTGTATAAATGGGGATGTTGTCATGGCATTTAAAATAATAAACATCTGGCCC
TAGTCACACTGGCAATTCTGAGAGGAAGGTGTATTTTTTTCTTACTGATATGAAAGAGCA
GATAGTATACACATATACACATTTTCATATATGTCACATGGGATGTATGTGAAGACATAC
TTTTTACAtgtgtttatttgtgtgtgtctacatctacatgcagaggtcagagacaacttg
tgggaattgtttccttgctaccgtgtgggtttcagggatcaacctcaagtcatcaccctt
ggccgtaagcacccttaccctctgagcctgctccctagctcAGAAAGCttttcttttttc
cctctgagactggatttcagtattctacacaggccagtcctgggctcaccgtcttcctgc
cttagcctccctagtgctaatgcctgcagccatgaAAACATTTGGTACTATATAGTGTCT
TACCATTGAGTGTTAGTTATGTACAAATATTGCATGAAAGAACCTGTGTCTGAAGCCTCG
TTTCTTTTTTTTTttttggtttttcgagaccgggtttctctgtgtatccctggctgtcct
ggaactcactctgtagaccaggctggcctcaaacttagaaattcgcctatctctgcctcc
tgagtgctgggattaaaggcatgcaccaccaatgcccagctTGAAGGCTCGTTTCAATCC
ATGTTCTTTCACTTACAGAATGTGGAGCCCTGTACTGCTGCTTTTTCAGATATAAATCAC
AGTGCTTTGTTGACTGTTGTGAAATTGTTTCTGGCACATGTTCATAATTACAAAGTAGAA
AGTGACATTGTTAGCAGTGCTGTGTTGATTAGCTgtcctcaactgtcctgatgatgctgc
aacccttaatacaggtccttgtgttgcggtgactctcaaccataaagttattttccttgc
tacttcataactataattttgctattattatgaatcataatatttttggagacagaggtt
tgccaaagggtatacacccacaggttgagaactgctgGTGTAGATGAAAGTAGGCAAACT
AAAAGATGGAAGTGAATCCATCATTTTTCTTGAAATTAATTTCAGTAATTGTTTTAAAAG
ATCACAACAgggctagagagatggctcactggttaagaacactggattgcttttccagag
gtcctgagttcaattcccagcaaccacatggtggctcacaaccatctataatgggatctg
atgccttcttctggtgcaacagtgtactcacatgcataaaataattcttttaaaaaaaga
aagaAAGGAAAAAGACATTCTATTTAAAAAAAAAAAAGATCACAACATTTGCTTTAATGC
AGTGCTCTAGTGTGGCAGCTTTCTCTCCTGAGATTCTCTGCAAGCCCTCCTGAAAGTGTC
TCATGTCAGCTGGTGGCTGGCTGCCCTTCAGTCAGGATGGGTCATCTGAGTGCTCCCTGT
TATATCTGCCCCTCCTCTGGCTGTCAGCTAGTTCTTTGGGTATTCCAGGTAGAAATCCAC
CTGGCCACAGCATCTTGAACCTAAGCTGCTGCCTTGCTTAGCCTCCCACCACACCCCATT
CTCTTTGCTTTATTTGAGTACATTCTACCCCAAACAGGAAAAACAGCAGATTCTTCTTTT
TAGAAATGTTTATTTtgtttgtatatggagacgcacacatgtcccacatgtatagaggtt
agaggacaacttgctagagttggtttccttccaaaatgttacttttggggactaaactca
ggttgcccggcttggctgtgtatgccttatctggtgagcacttcaccagcccTAGGCAAC
TGATTCTTAATTGAAGAATAAATGTCCTGACCACACTGGGCTTAAAGAAGCAGCAGCAGC
AGCagctgggcagctaatgcacacctttaatccaggtatttgggaggcagaggcaggcaa
ggtctttatgagttccaggccagcctggtctacataagtaagttctagacacacagggct
atgtaaagagactctgtctcaaaaaaCAGAAGTTTTTTTATTCTGAAAGTTGTCCTCTTT
CAAGCGTATTTTCCTTAACCTCTATTTATATCTTTGTTTTGTACTGTAAAGGGGTGGGGG
GAGATAGAAACAGGCCAGGAAAATTTGATGGACTCTGATACTTGATTTTAAAAAAAAGAt
atttttattgtgtctgagtgttttggctgtctgtatgtatgtgtaccgcatgtgtacttg
gttcttgtggagatcaaaagattgtatcaaatctctctaaaaattacagttataagccac
catgtaggtgctgggaattaacccaggtctttttcaagagcaacaagtgctcttaaccac
tgagccatcactccagcccTGTGGCAGTCAATTTCAGAGCCAGGATGGATGTGAGATTTA
AGTTGTTTCTATTCTTTACTGTATAAGATATAAGGTTATTGATTCTTTTTCTCCCCATTC
TAGGTTTGTGAAGTTCTCAATGCCCAGTGTTCCTGACTTCGAAACACTATTCTCACAGGT
TCAGCTTTTCATCAGTACATGTAATGGCGAGCACATTCGATATGCAACAGATACGTGTAA
GCCAATACTATTTCTTCTTTTCCTGAATGTACTTGCCTTTGCAGTGTTTATACCTTCAGT
ATTTTGTTAATGTTTTTGTTATTGTTGCATCTAGTTGCTGGGCTTTGCCATCAGCTAACA
AATGCACTTGTGGAAAGAAAACAGGTAAGAAATATTCGTTATTCAAGTTTTGTTACAATG
TGTGTTTGACTCACAAACTAGTCTAGAAAAGGCTCAGTTTAGTACTCAGCATCCCAATAC
ATAAATATGTGTGCTTCCTTGAGCAGCCTTTGGCTACATGTTAGGCCTCCAGGAGGTGAC
TGGTGGCGATGGTTGTTTTGAAACTACAAGTCTggctagaggtatggctcagtggtagag
cagttgcttggcatgtgtgaagtacttggttccatgcctccactggaagaagaaaaaaac
taaaaaaCTACTAGTGCCTTTGTGTTATAATGATGCTATTTCTTGTTTTTTCCTGTTAGT
TTTTAATTATGATGATTTTATCTTACAAAATGCTGAAAGGATCCTGTGATGATGTCTTAT
GTGCTCTTGACTTAGATTCTTCCAGTGTCAGTGTTTCACTGCACTTGTCACCCCACCCAC
CCACACACAGTTGGAAAGTGGTTGTGGCTATGTTCTCCTCAGcctaaatacttcagtggg
tgctttctacattcttgtgtagaccacagtgaagatggtcagcatctggaaatggatgtt
gagataatgctCAACAAAATCAGCCTGGCCAGATGTGCTTAAGTAGATGATTGCTGTTCT
CTGTAGGAAAGCAGACGTCCAGAGTGTAGGTGGATACTCTAGTTCTCTGTCACCTGGTTT
GTGTGTTTCTTTTTGATTGGGAAGTGAAAGGAGGGAGGCTGAAAGTAGAAAGAGTCTCTA
TTCTTTTTTTTTTTTttttggtttttcaagacaaggtttctctgtatagccctggctgtc
ctggaactcactttgtagaccaggctggcctcgaactcagaaatccacctgcctctgcct
cccgagtgctgggattaaaggggtgcgccaccaacgcctggcGAGTCTCTATTCTTTAGG
AGTGCTAAATAATTTGGTTAAAAGCTGTggggctgaagaggtggttcagtggttaaaagc
actggctgagggcatcaggcccccatctagtgcatagacatacatgcaggcacaacatat
atatatatGCACACACATATATGTATGTGTATATACATATGGCTGAgtaatcacaacact
tggaagatagaggcaggaggtttatgagttcaaggtcattcttggctacatgtctagttc
aagattaaactgggctacatgataccctgtgtcttagggttttactgctgtgaacagaca
ctatgaccaaggcaactcttataaggacaacatttaattggggctggcttctaggttcag
aggttcagtccattatcatcaaagcaggagcatggtagtgtctaggcagtcgtgatgcag
gaggagctgagagttctacatcttcatctgaggctgctagcagaatattgacttccaggc
aactaggcctagggtcctatgtccacagtgacacacttattccaagaaggctacacctac
tccagcagggccataccctctaatagtgccattccctgggccgagcatatacaaaccatc
acaCCCTGTGTTGGGTTGGGAGATACTATTGTGTCTCTTCCTGAATACTGAGAAGAGAGC
TATTACTAGCCTCTTCTCTATTGAGCTTTTAACCAGGTGGTGGCAcatttgggaagcaga
aacaggtggatctctataagctggagcccagcctggtctacagagtgagttccaggacag
ccagggctacacagagaaactctttatctccaagaaCTTAGCCCCCTCCCACCAAAAAAA
AAAGAAAAGAAAAGGCTATAAAGTTATGTAGATATTTTCTAGCTTCATCTTCTGATCTTC
AGAGAGTTAGGCCTCACTTGAGGCTGAGTACTGTTGTTTATAATTGGGGGCAGGAAACGG
TTTGTTTATGAAATGTGGTTATAGATTCAGTGGCTATTTACTCTTTCGGGCTAATACTCT
GCTGTGAACATGCCAGCACCATCATCCACAAGCTTAGCTTCTAAGCTACAGCACTAATTT
GTGGCAAATGATACAGAGAAATTCTCTTTGTTTAACGATTAGGAAAGTACTCTAGTTTTG
TATGCATTGtgtgcatgtgtgtgcacatgcagtgtatgtggaggtcataggctgacattg
ggtgtcttcttcattcactctctgccttgtttttgagacagagtctctgacaaacctgga
gctctttggttgtccagaccctctagccagcaggccggagagatgctctgtctctggctc
ttgagtcctggaatgctgggtgcacactgccacatctgcttgtccatgggctctgaactc
agatcctggttcttacatggcagcacttcaccaactgagccatctctctagcctcAAGAG
AGCAATACGGTTTATTAGTGATAGCCATTTAAAGGAAAAAAGGTTTTGACTTAAAGTATG
ATACTGAAATTATCTAAGTATTCCAAGAAACATATTAAACCATTTTGTGACTGAGTAGAC
ACAGACATTTCCTGACATAGTATGGAAAGCTTATTGCTATGTAAGGAACCTATCAATTAG
TGTTGTTTTTTATTTGTAAGTGACAACATAAGATCCAATGTGCTGCCAACTTTGAGAACT
TATCTGAAAGAGATGTCATTTCTGACAGCCCCTTCGAGGAATTGGCATCCTTAAGCAAGC
CATAGACAAGATGCAGATGAATACCAACCAACTGACCTCAGTACATGCCGATCTCTGCCA
GGTATGGGATTCACATGCTCAGAGATGTGAGGCTGTTCCTGGGCTTGCCCAACAAGATAA
TGGGTGAGGGTGGTGCTGTAGGGGTTGAGGTGTATAGAGTGGGGCTTACAATGGGATCAT
TGTAATGGTCATAGCATTTTTTTTTTTTTGAAATTTAAGTCATTTCCTGTTAAATAAATC
ATGGAACTTAAGAGTAAAAACACAGTATCCGTAGAAGAAATGCACAAGAAGTACTAGCAT
GGGTTTTCTCTGAAGAGAACTGCCTCTGGCAACAGTAAGGGAGACATCATCATAAAAACT
TTTTATGTCTAAAAACATTATTCACgggactggtgagatggctcactgactgctcttcca
aaggtcctgagttcaaatcccagcaaccacatggtcgctcacaaccacccatgatgagct
ctgactccctcttctggtgtatcagaatttagctacagtgtacttatgtataaaaaaata
aatctttGGGCTAGAGCAAGcagaggtcctaaaaattcaatttgcaacaaccacatgcag
gctcacaaccatctgtacagctatagtgtactcacatacataaaataaatcattaaaaga
aaaaaaaaACCTAAAAACATTATTCACGTGTTTATCTTATGCTGAGGAGTTCCAAGTCCA
AAAGCAGAGATATATGATGATGTCTCCCTTACTGTTGCCAGAGGCAGTTCTCTTCAGAGA
AAACCCGTGATAGGACTTCTTGTGCATTTCTTCTACGGATACTTTGCACATACAAGGGTG
TCTGTGTGTGTGTGTGTGTACATACCTTTTCTTTAAAAAAAAAAAGTCCACAAGTCCCAA
ATCTCAATAAATGTATGTGAATTTTCATGTGTCTTACTTTTTCCTGTTTAATGCATCTTG
GAGGTGAGTCTGCTCTGTATTATGCTATACCATATTCTGTAATATGAGTAGGTCATACAG
GAGCTAGACTGGAGTGTCTCATGGTGTAGACTACCTTGGACACCTGTTCCTTTTTCTTAC
ATCACTCATCTTTCAAAGTGCTGTTCTGACAGCGATAGCATATACTTAATTTTATTTTAC
TTCATTATTATTATTGTTGTTTATTTTTTTGttgttttgttttgagatagggcctctcta
cttaagccctagcagtcctgatactcatgcagatagaccagtctggcctcaaactcacag
agatctgcctgcctctgcctccaaatgctggggttaaaggcatgtgtacagtacagtgcc
tggttATACCTTTTTTTTTTTTAATTCACTTTTCATCCCAATCCCTGCCATTATACCTAA
TTTTAAAAAATGGGCTATTGGGTGAGTCTGCAGACATCAGTGTTGTATGGGTTACATACA
TCACTTAGCTTGTGTGCCTGCTTTTTATACTTGCACACTTTTTTATATATTTACCTGAGT
TTCAGTTTGAGAAAGAGTTAATTAAAAAAAAAAAATCTTCACTTTGATCTCACAATCCTG
GTCTAATTTGTATTTTTGttttgtttttttcccctaatagagggtctctttgtgtagccc
tgactgttctggaaccagctctgaaaaggaagccagtctagaattcagagtttacctgtg
tcaatcagcctcccattgctgggactcaggacacaggcatcaaaccctgcctgacACTGT
CTGGTTTTGTTTCACTGAGCCAGTGAACTGAAAGTGGACACTTGTTTACTTATCCAGAAA
CTCACGGGTGTTGGCTGGGTACTGCACTGTGTCGGTGGAATTCTGATTTTCAGTTCATCT
GTGGTTTGCTCTACCTTAGCGTTAGTTTTTATCCTttttagtttttagtagaatctcact
ctgtagcccaggctggtcttgaatttgcagcagtcctgcttcagctgcctgagtgtcaag
gattgcagatgtgagtgattccacccagcAGGCAGTGTTCTTTAACCCTAGATGGCTAAG
AAAATGGAGTAATATGTTAATATTTATGTTACTAATCATCTGTGAAACAAAACAGTATTA
TCTTAAAACTTTGGAATCTGAATTTTTTTCTAAAACTTGCCATAGTGAAATGTATAATGA
TTCAATACAAATTTCTTTATAGCTTTGTTTACTAGCGAAGTGCTTTAAACCTGCCCTTCC
ATATCTTGATGTGGATATGATGGATATCTGTAAAGAGAATGGAGCCTATGATGCAAAACA
CTTTCTGTGCTACTACTATTATGGAGGAATGATCTATACGGGGCTGAAGAACTTTGAAAG
AGCGCTGTACTTTTATGAGCAGGTAATTAGATTTCTAAAGTTGTGGTGTGGTTTTGAACT
TGTGTGATCCAAACAGTCAGCGAGTGTTACTGGTTCATACATATTAGGACAGCTGATTGC
ACATGGGTTGCAAAATGAAAAAAAAAAGTCACTTTGGAAAAGAGTTTAGTGCTTAAGATA
AAACTCAAGATTtgggggtacagtttagtgaaagagtgtttaccttacttgttcagggtc
ctgggttaaataccaaccccaaaaaaCAAACACAAACAATTACAGTATTAAGcatgtggc
ctagaaattttactcctaaaaatatattcaagagaaataaaaaacactgtccacataaaa
tcatgtagaaccaaaaagtaggactaacctagaataattatcaacattattatatagaat
aattatcatacattatcctagaatagataatgtatgtccacacagtgggatcattttcag
ccatataaagggggaggtaatgacctcagaattgaaacccttgttaaagaagtcacccgc
aaagggtcacatatttatgataccttttatacaattgtccagaacagacaagtccagaga
cagaaagtagagtgtggttctgaggaaaaaaagtaaacaatgattgctcgtgaatggacg
tgtctttttgagggattgagatgttctggattaggtaatgataatagtattgcaacccag
taaatgtagtggaaaccaccaagttatatactttaaaggtaaaaattttgtactctgagt
tatatttcaataaagctgCCACAAGCCACGAATGCTGACATTCTCAGGAGCTCAGTAGGT
ACTTCTTAAGTTCCAGGACAGCCGTAGGCTGTGTCTATCTCAAAAATAAACAACAGTGTT
AGAAGTttagctggaggggagatacatgatcactggttttctccattgcactttggataa
gctgacctccaaagtttccctagcagcaggaaacttggctgcataatttgtagtagcaga
ggactgttcacaacctcccTCgttcatttgtttgtttgtttgtttgtttgtttTAATCTT
ATAAAAAATAatggctcaacaggtaaaggcacttgcccaacctcctgactggagtttgat
cctataaatttgcctaatgaaaagagatgggtgggttggggagcaggccagggggaggat
ataagggacttttgggatagcatttgaattgtaaatgaagaaactaataaaaaaattgtt
taaataaaTAAATAAATAATGAAAAGAGACAGCACTCCCACAGATGTGTTCCTTGACTCC
AAATATTCACTAGTGTATACACAGGTGCCCACACACTGTAAATAAATAGATGTAATAAAA
CATCTTAATGATAATGGACATTTAATTCTTGACACTGCTCCATCTTCTTTTACTCAGGCT
ATAACTACTCCTGCCATGGCCGTCAGCCATATCATGTTGGAATCATATAAAAAGTATATT
CTAGTGTCTTTGATATTACTTGGCAAAGTACAACAGCTGCCTAAATACACCTCTCAAATA
GTGGGTAGATTTATTAAGGTAAGTTTTAAAAATAAAACTGATTTTCTTACATTCTGTATT
AATTTGTATATAAAGACATTGTGACAATATAGCCTTTCAATTTTATTTTATGGTGACTTA
GCTCCCCGGCAACTTCTGACTAGCAAATGTGTATGGATTGTCTGAGGGGAGTCCAGGAGT
CCACACTAGGGGCTCTGTTCTAGTCTGTGTACATTGTTTCCTTAGTAGTTGGTCTCAGGA
GCCCGGTTCCAGACAGCAGGTGTTTGAGCTATTGCAGGGGCTGGAGTTACAAGTTGTATT
TCTTTATTATATTTTAGTCAAAATACTGAAAACAGTTCTGATTTGATTGAACTTTAACTT
ATTCAAATGTTGGGCTGTCTTACTGAAGTTCTACTTAACTACTGTCTTATTCCAGTTCCC
CTGGCAGCCAAACTTTGAGACAACGTTTAAAAAACAAAACAATGAGATTTATTTGTTTTT
GTGTTTTCATTTTTTGTTTTTGTTTTAAGTGCATATAGAGAGGGCTGAGTTGCTATAGTG
CTTGCTTGAGTTTGGTTCCTAGAACCCTTGTGAAAAGTTGAGCAAGGTGAAACAAGTGGA
TGCTGTGGCTAACTGACCTGCGGTGACTCCCAGGCCTGGTGAGACGTTCCATGTCTGAAA
ACAAGGGAGTGAagccaggtggtggtggcggcagcagtggtagcagcatcagcagcagca
tcagagaagcagaggcaggtgaatctgagttcaaggccagccaagactacagagcaaatt
ccagaacagccagggctacacagaaaaaagctgtcttgaggaagaaaaGATGATGGACCT
CTGGTATTTGGATAATATATGTTggctggggtcatagcacaggcctagtgtgctcaagac
cctaggttcagtccccagcactgcaaaaaTAGGTAAATACCTTAAATTCTGATGTTTCTT
TTTGAGTTGAATAATTGTAaggccccgttgcagtggtgaacatctttatctctagtacta
aagaggcagaggcaggcagatctccgtgagtttgaagccagcctggtctacagagtgagt
tccaggatagctggtgctccacagagagaccctgtctcaagaaaaaaaaaCAAAAAGACG
GTCATTATTTTAGGGATGTAAGTCTTGTATCTTGTTGTTTGTTGACAGATGGCCACCTAC
ACTTTGCCTGAGAGCCCCTTGTGACTTTCAAGACTCTTGACTGCCATGTCCCCTCGTGAG
GAGGAAGGCAGCTAAAAGTGCCCTGTGGGAAAGTGATGGGTGGGATCGGTTTAGGGCAGC
CATATGCAGAAAGCCATAGAAAGCTACTGAGTTGTTCTAGTGTCTCCTGAGCAGATAGTA
GGCCTGCTGGAGGAGGAATGCCTTTGTAGAGTGATTGTCTTCATAGCTTAGGCACTGCTC
CTGAGAGTTAGTAAGTCCCAGTAATGTGGATGTTCGGAACAAGACTACTCAAGGTGTGTT
TGAGTCAGTTTCTGCTTGATGGTAGTGCTCCGACTTTCTCACAGTCATTCGGCTCCCTCT
CCAGATCCTTAATGAAGAAGCAGAAGCAGGGGCAGTTGGCAATAATGAAGATTTTGCCTT
CATTTTTCTCGTTTAACTTACCAGTACAAAACAACCAGAACCACTGATAGAGAAAAGATG
TGTGTCTTCACTGAATTATTGATAATAAATTACTTGATAGTGAGCTTCTGTCATTGGTCT
TAAAAACCAGGATTTGTGTTGGGTAAAGTGTAGCTTTATGGTAATATGCGATGTATTTTC
TGAAAGTACACTGCTATAATTTTTTTGTTTTGTTTTGTTTTCTCACCCTAAACATTTAGC
CTCTCAGCAATGCTTACCATGAGTTAGCACAAGTTTATTCAACCAACAACCCGTCTGAGC
TGCGGAACCTGGTGAGCAAGCACAGCGAGACCTTCACTCGAGACAACAACATGGGCCTGG
TGAAGCAGTGCCTGTCGTCTCTTTATAAGAAGAACATTCAGAGGCTGACAAAGGTGAGGC
ACGTGCTGCCCCGTGGCTGCTCTGGCTCTTCTTGGACCTGGTGTCCCTCTCCTTTCCTCT
TATCACAGAGGAAGCAGGTACAGGATAGAGTGTGGCAGAGCTTCTACACTGAGAGAAGCT
GTTGCAGCTGGGTTCTTAGGAAGAGTTTGATTGCTACCTTTTGGTCTTTCCAGGGCTAGA
GCAGGGTATTTGAGAAGAGGAGCAGGTGAAGAGGAGGAAAGGTAGGAGATACAGCTACAC
TGGGAGGCAGAGAGGTAGCCCTGAAGGGGTGACCAGTTCCAAGTGGGCAGTCATGGGTGG
CTAGTGATCGCTGGCCTCAACTCTCAGGCTGTGCTGATCTCTGCTTTGATGTGAGAAAAC
TGACATTACCATGTGGGCCAGAGCTAGACAAGCCACAGTGCTTAAGTTGTAGGAGATAAG
GGAGTttttatttatttacacaggatcgtcctatgttgcccaagtggaccttaaactcat
gatcctcctgccttcgtgtccagagtgctagagttacaggtgtgtgtcaccatgtcctgc
tCTTCATCTTTATGTTCAGGGTTTCTGATGATAGCAAACACCTgctgggtctgatggcat
gtgcatgtagtcctagcactgggaatgctgatggaggaggatttcttaaggctagTCCAA
GCAGTGTTACAAGACTGACTCAAGAGAAAAAAAAAGAAATAGGCTTTTTATTAAGTGTTT
GAACTGTAAAGCAAAACATAAATTAAATTCCTTCTTCAAAAGGTGTATGCTGGAAGTAAT
AGGAATTTTACTAAGAAAAGCTTATGTAGCTTTCTGGGTGAAGAGGCAGCTCACAGCCTG
GCAGGGACAGCTGGCGAGATGATGGGGATCCCAGTGTTCCCATGCTTGTGCCCATCATCA
GTAGCTGGTGGTAGGAAAGTGTAGGAGCCAGGCTGTAGCTGGGATGCCCATGTGACGAAA
GCAGGAAGTGATGATGGATACCAAAGGAAAAAGTAGGGAGTGGAGTGGGTGGAGATGGAC
AGGCCATTGGGAACATGGGGCCTGGAGGAGAAGAGGGGACAGGGAACTCTCACTGGTCAA
CAGGAGGAGTTCCTCCCAGTAGTCTAGACTCTAGGAAGAACGAGGAACAGCTTCCTGACT
AAAAAGAATTAGAAGTCAATTTGTAAGGAAAATGAAGAATGAGACAAAGAAAAGCAACTT
AGAAAAGTTCTACAACAAATGTAACCTGTCAGCTAGAAAAATCAACTGTAGAAATCTAAT
ATGGTTggatatgctagcatatgcctgtgatcccagcacttggaatgcagagctaagcag
atctctgagttcaaaaccagcctagtatacgtagagttccaggctagccaggactacata
gtgagatcctgtctcaaaacaaAGAAGTCAATCTAATATATGCAGGCATTGCTATGAAAA
TCATCAGCCACAGTTTAATATTTTGAAACAGTTAGTAGCTTGTACTTTTGAGCTAGCAAT
AAAGTAAAATGTGTTTTGTAGTTTAGATAGGATAATCCAGAACAAAATAAGCACACaaat
ataaaaataaaattataaaaaaaattaaaattttaaGAAAAAAGAATTTGATCAAATAAA
CAGGGTCCTAAAGTGGTCTGAGCAGAGCTGAGGCAAGCAGCTCATTCATTGTGTCCAGGT
CCTTCCTGGGCAGCTCACGGTAGATGATAACATAGAGTTTATGAGTGCTGTCCAGGGCAT
CTAGGGGAAGACCACCATAGAGTGAGGTAGTGCTGCAGTAATAGTAGCAGAAGAAAACGA
AGTTTCTAGACGAATGAAGCCTCTTTCTTACTAGCAAATCACAAAGAAGCTATTCATAGA
AGCCTCAGCAGATAGACTTGTGTGTATTGATGTTTGCGATGGGATCTCTGTCTCAAGGTG
GCCAGGTACAGTGGCCATTGTTGGGAATTTTATCTGCCTCATCCATTGTAGAGAGGTTAC
TTTCTGTCACTGTTTGGACATTGGTTGGttggttgtttgagacaaagtctcactgtgtag
ccctttatgacctagaaccttcccaccaagctagggcagccttgaactccacagagatct
atccgtctgtctcagcttctggagtgctgggattaaaggtttgttcaaccatgccaggcC
GGACAGTAGACTTAGATTCCTCTCATGTCTCTTATGTGTGTTTGTGAAGAGAGTCATTTG
TCATTAGGAGCATTCTGCTCTCTCCTGGTCTTCCCCTCAGTATGTCCTGAACCTCTTTTC
CATGGCATCCTAAGCCTGTATCACAGATACTTAACTGCAGGCACTCTCTCACTAGCCCCA
GTGGGAAGGCAGTCTCCCTGTGGTGTATGGTTTTCCTCCTGATGTTAGAATGAGCATTTT
CCCTAGGATGGATGTCCCTTTTGGTTTCCTTTTCAACATTTGAATAGCCCTAGATCTTCT
GACTTCTGAAACCTGAGCTGTTTCTTTCTTTCTTATGAAAATGTTGCATATGTATAGGAA
ACTGACTATCTCCTTACTCTGCCTGAGAGTAACAGCTAAGATCACTGGTTTCATTCAAGT
CGCTGAAAAAAGTGTGTGTGGGGGTGTGTAGGTGTGTGGGGGTGTGCTTGCGCACATCGG
TGTAAAGCAGAGAACACTTCATGGGAACCAGTGGGTCTCCCTCCACCCTTAGGTGTAGGG
ACTGAACTAGGGTTGTCAGCCTGGCTGCAGGCACTTACACTCAGGAAGTGTAAGTCATCA
CTCAGCAGCAAGTCATTTTCACGAAGAAAATTTTATTTTATGTAGCAATAGAAAGAATAC
TGAACACAGTTCATACCTTTTTTACATTTCTACATGTGATTAATTTACTTCTGACTTTCA
GACTTTTTTAACACTATCATTACAAGATATGGCAAGCCGTGTACAGTTATCTGGACCACA
GGAGGCAGAAAAATATGTTCTACACATGGTAAGTGTATCTTAAATTTTTTTTTttttggt
ttttcaagacagggtttctctgtatagccctggctgtcctggaacttactttgtagacca
ggctggcctcgaactcagaaatccgcctgcttctgcctcctgagtgctgggattaaaggc
gtgcgctgccgcCGCCGCAACCCCCCCCCCCCCCCCAGCAGATGCGGACATCCTTAAAGA
GACAGAATACAAAGCACATGTGTGTATTTGCTTCTACCACCTAGCAAGGAGGTTCAGTGA
tatcctaactcttaacagcttgtttagttgtgtttgttttgagctttatataaatggtgt
acactgcatgctttttAAGAGCCATGCATGTAGATACATTTGTAGGTAGTCTATTTTCAG
ACTGTTGTGTTACAGTGTACCTTTCTATCCTAACTATGTGGCCATTTGGATTGGTTTCTA
TTCTGATTGTTACAAGTACTATTGTGGTGAACCATGGTCCAGATATAGTTTAAGTCTGCA
ATAACATGTATGGTGAGAAACTTCTGAATTCTAATTAGTATGCTTTGGGTTGGAGCTGCT
ATCTTATTAACACTGTCTACTGTCCCTTCTAAGTCAAGCAACAGCCATTTTAGGTAGCTT
AGTTCCATTGCTCAGAAGTGGGCTAAACATTAGTCACACTGCAAATctgggcacagtggc
ttttgctacaatccaagcaatccaggagcatgaagcaggaggattttgtgtttgaatgtc
agcttTGATCCACTTGGCATCTCTAATGATATCTAGCATATAGCATTTAGGAAACACTGG
CTAAATAGATAACACTTAAAATAGATATGTAATTGAACTGGAGAGAAtgatcttctaaag
gacctaggtttgagtcctgccatccacatggtggcccacagccgtctgtagctatagttc
AGTGGCTTACCCTCCACAGGCAAAGCATCCATACACCTTTTGTTGTGTTCTTTTGTTTTG
TTTTGAAAGTAGCCAGACCTATGATTCCAGACCTCAGTGTCTGAGGTAGAAGGGTCACAA
GTCTGAGGTGTGACTGCATTGCTTTTTGGATCTTTGGTTATATCCACCCACTTTATGTTC
AGGTCTAAATTTTCATGGTTTCCTATCtttcttttttctccttttttttttttttttttt
ttttttCAGATAGAAGATGGAGAAATTTTTGCAAGTATTAACCAGAAGGATGGAATGGTC
AGTTTCCATGATAACCCTGAGAAGTATAATAACCCAGCCATGCTTCATAACATCGACCAA
GAGGTAAGCAAGCTGCTTGGGTTGGGCATGTCTGACAGGTGATTAAACTTCTGAGTGCTC
CAGGATAGCCTGTTTAGTTCCCAGCCTGAACACAAAAGGACCGGTCTGCTGGAAACTCTT
CTAGATTGTTTGGGTGGCTAACTAAATGGGAGGTTAGATTTCCCAAGTAGATTATCAAAC
CTACTTTTAACTCCAAAGCCATTCAAAGGATGTAGTATTCTACCTGTGCTTTACCACAAC
TGCCAGTGTGTGGACTTGTTTCTGTGGGTGTCCAGGTGGGAAGCAAACGATACCTTCTGG
GGCAGCAGCAGCAGCAGTGTCCTGGGCATCTAGGGGTGCCGTGTCAGCAAATAGCCACAG
CCTGTGTGTGCGGCCTGCTGCTCTTGACTGTTGCTTTGGGTTCTGGGGATGAGTAGGTTC
ATCTAGACAGTGTGTTTCTTACTTTGAAGGAAGGAAATGAGTGAGTTCGTGTTAAATAAG
GAACTAAAAGCTGTGTGTGGTTGCCGGTTTCTTTGAGCCTGGTGCTTGGGAAGCAGATGA
TTGATGCCAAGGCCAACCCTAAGTAGCAAGACTGTCTGAAAACACCAGAACCAACAGCAA
ATTCCCAGGATAggctgggaatggagatggctcagcagttaagaacattgcctgctcatc
tgaaggatctgggtttagttcccagcacccacaaggcagctcacaaccgtctgtaaaccc
agttcgaatggatttgatgccctcttcAGATCAGATCAGATCTTCTGGAGACACTGCACA
CATACGGTTCACTTAGTGCACTTAAGTACTCATACATGTTTTTTAAAAAAATCCCAAGAA
TCCTAAAAATAACCCATGGCAATGTAGAATGCATTCCCTATATTAGTTCCTCGTGGTAAA
AGCAGAACTTTGTCACTACTCCCTTTTATAACTTGTGGGTATCAAAATGTCACCTAAAAT
GATAACCTTAGTTTGgggactggcaaaatggctcagtgggaaaagcatgtgctgccaagc
ttgaggacctgagttcagttcctgggacttccatggtggaaggagagagcctgacacctg
caacttttcccccgTGAGAAGAATGCTAATGGGATTGTCTGCTGGTATTGTTTCAACTTG
GGTATTATGCTGCAGTACATAGAATCTCTCCCCCCACCACTCTTTTTTATTTGTTTTGGG
TTTGGGGGGGTGGGtgaggcagggtttctctgtgtagatctggctgtcctggaactcatt
ctgtagaccaagctggcctcaaactaagagatccacctgcctctgcctcctgagtgctag
cattaaaggtgtgtgccaccaccttctagctCACGTATTTACTCTTGAATCCAAATAATT
TGATTTCATAACCCCTTAGCTGAGGGTTTTCAGAGGGTGACTAAGTTTCTAACCCCCCAC
TAATAGTCGGTTACAAATGTGAGTGACCAAAGCCTATTGCTAACCATGGTTATATGACTC
TTGCACAGATGCTAAAATGCATAGAGCTGGATGAGCGACTGAAGGCTATGGACCAGGAGA
TCACGGTGAACCCCCAGTTTGTTCAAAAGGTAAACAGGGTGCTCCTCATTTGAAGTGGGT
GGAGGAGGAAAGACATTACAGCAGGTACAAGAACTTGGTTCATTTATTAAATGTGAAGTT
GCTCATTGTCCTTGAAAACCAGTTCCCATAAATTCACAGAAATAACTTTTAAGATATGTT
CAGGAACTCCTCTAAGTGTGCTTAGGGAAGGCCCAGGTTGCCTGTTGTTGTTCTGTGGTA
GTTCCTGCAGAGACAGGCTGGGGAGCTGGCATGCTGCTTTCACAAGAGTCCTCTTGATAG
AGTTGGTCACAAACACACTATTTGCTTTCTCCTTCACAGAGCATGGGCTCACAAGAAGAT
GACTCAGGAAACAAGCCCTCCAGCTACTCTTGAAACTAACCCCCATCTTGAGGTAACAGA
ACCTTGGCCTGGCAAGTGTGAAGAGCGCAGCAGGAAGTACCATGCGGGTTCCATGCCGGT
TCCTCCTGGACAGTCAGAAATTCAGTTTAACATCTGCAGTCCTATTGCTTTCAGAAAACC
ATTCTCTGCAAAGAAAGGAAAAAAAAAATCCTACTTTAGAGTCTGTTGTGGATTTATTTA
TCCTCAGATTGTTATTACTGCATTAAAGTTACCTTTTTGTTTAACCCCTTGAATGTTAAT
GTGTGTTCTCTCACTTTTTCCTCTCGCAAAGGTTCCAATGATACATTTCATTGTGAATAG
AATAATTGGCTGGGAGCGCGAG
