# Supplementary material for: Reference based annotation with GeneMapper
Source: Genome Biol. 2006 Apr 5;7(4):R29. doi: 10.1186/gb-2006-7-4-r29 (PMC1557983; doi:10.1186/gb-2006-7-4-r29)
Supplement: Additional data file 2 — A gunzipped tar file containing the data set of orthologous genes in five vertebrates (human, chimpanzee, mouse, rat and chicken) that was used to compare pair-wise and multiple species GeneMapper [file gb-2006-7-4-r29-S2.tgz › 5verts/orth117/mm34.gff]

NM_011991	REFSEQ	CDS	144	198	.	+	0	gene_id "NM_011991";
NM_011991	REFSEQ	CDS	2848	2977	.	+	2	gene_id "NM_011991";
NM_011991	REFSEQ	CDS	6724	6836	.	+	1	gene_id "NM_011991";
NM_011991	REFSEQ	CDS	6935	6984	.	+	2	gene_id "NM_011991";
NM_011991	REFSEQ	CDS	9629	9721	.	+	0	gene_id "NM_011991";
NM_011991	REFSEQ	CDS	11843	12022	.	+	0	gene_id "NM_011991";
NM_011991	REFSEQ	CDS	13438	13578	.	+	0	gene_id "NM_011991";
NM_011991	REFSEQ	CDS	15420	15593	.	+	0	gene_id "NM_011991";
NM_011991	REFSEQ	CDS	18482	18568	.	+	0	gene_id "NM_011991";
NM_011991	REFSEQ	CDS	19750	19863	.	+	0	gene_id "NM_011991";
NM_011991	REFSEQ	CDS	21369	21449	.	+	0	gene_id "NM_011991";
NM_011991	REFSEQ	CDS	21760	21813	.	+	0	gene_id "NM_011991";
