# Supplementary material for: Reference based annotation with GeneMapper
Source: Genome Biol. 2006 Apr 5;7(4):R29. doi: 10.1186/gb-2006-7-4-r29 (PMC1557983; doi:10.1186/gb-2006-7-4-r29)
Supplement: Additional data file 2 — A gunzipped tar file containing the data set of orthologous genes in five vertebrates (human, chimpanzee, mouse, rat and chicken) that was used to compare pair-wise and multiple species GeneMapper [file gb-2006-7-4-r29-S2.tgz › 5verts/orth117/gg1.fa]

>NM_001006163
TGGTGGCGGCGGCGCCCGTGGTGGAGcctccttcccgcttctctccgccgctcccggccc
gcgccgccccttccctccctcccccctcacagccgcccgccccgcccctcccGTAGCGCG
CGCGGCCGCGCCGCCAGCCGCCAAGATGGCGTCGGCGCTGGAGCAGTTCGTTAACAGCGT
CCGGCAGCTCTCGGCCCAAGGTGACCGTCGGGTGCGAACCACGGGCGGGGCTGAGCGGGG
AGCGGCGGCTGGTGCAGCCCGCCGGGCCCCGTGCGTCTGTGGGGAGCGGGCTGGGGCCTG
GATCTCTCGTGGCTTTTTCTCGGGTGGTGGTTGGGCCCTGTGGTGTGGAGCTCTGTCTCT
CTGAGCGTGCCGGGAGCTCTCCTTGTGGCTCCGGTGAGGCCTTCATTCACCGTCGAGGGG
TCCCGGGAAGGCTTCAGGCCCACGAGGAGCTGCTGGGATGGAGCGTGAGCCTCGGGAAGG
AGAGGGGGCTGGGAAATGGGGGGGCTTCGCGGAAGTGGTGCAGAGACTGAGGTGGGGGGG
GAGGGGGGCATTAATACGTTTCAGAAGTGCTGGCTCCTGTGAGTGAGAGTTCTGCCTTTC
CGATCTGGGGCTCTGAGGGTCTGTCAGTGCTGCTGGGATATCTGCCGTACCTCGAGAGAA
AAGGGTAGAGGCCTGGGGCTGCCTCAGAGTTGTTACACAATGCCCAGAAAGCATTTTAAT
ATCTCTACGTAAACTGTTTCAGTTTTATTGTCAAACTTTTCATTACGCCGCGTGCGGGTA
TGGTGTTTTGTACTCCTTCAACTTTCTGTGAGGATGTTCCCTaagaacttctttactgtg
agggtggcagagcactggaacaggctgcccagagaggtggtggagtttcctgtagatatt
cagaccccacctggacaggggggttgaagtgtggggtccccagaggttcctcccagtccc
tacaattctgtgGATGTTTGCACTCTGTAAGTGATCAGAAGTTCATGCTTTTCTCTGTGA
CCCTCAGGCTTTATCTCTGGCAGTTACTTTTGGGTGGGGTGCAGATTCTGTCATGCTTTG
GTTTAATTTACTAAATTTGTAGTATTTTTACTGAGGATAACAGATGCTGGAGACAGCTTG
TACCTATGCAAGATGCACGTACTTAGCAGACTACAGAAGCTTTTTTGTATGATTAAGTTT
AGCCGGGGAATTCTTATGTTGTTCTGAAGGTGAACACTATTCTAGGGGGAAACTGGCTGC
CTTCATGGAAGTTCTCCCACTGGAGACTAGCCAGATAGGTACTGTCTGTGAGGAGTAAGT
GCAGGCACCACAGACTGCAGTGGGAGAAGCACGTGTACTTGTGTTCCCTGGCTGTCAGTG
CTAAACTGCATGGGGGGATGACATAGATGGACATGTAGTGAGGCCTTGTGTGGGTCTTCC
ACTTGTATGCTGTTAATGTTTAGCATGTTTGGGGtttgttgtttttttttttttttcctt
tgtggttttggttcttgtttgtttgttttttATGAGGGGGAGGATGCTAGGTGATGGCTA
TAGAACGGGAGGATTTGTCTGTTGGGGAGGACATCAGAACTAACTTTTTGCAGTGCTCGA
ATACCATTACCAAATATGATTTTACAGGCCCTGTTTCTTTCCGTGCTTATCTTGGGAGTT
TTAAATCTGGATGGACAGAGATTTTATGAGGGTGGCTGTGTGGGGATCCTGGTCTGTGGT
CCCACGTATGGACCTTTTGGTCCCTCTTTTTACTTCAGTGTTAACATTTCGTTGGTAAGG
CTCTCCAGGTTTCCTCTTTGTTTCAAAGGGAAAGGCCAGGAAATTTGAGAATGGTGTTAA
TCTCCATGAATGGGAGCACTATTCTTCACTTCATGAAGACTTCTGTAAGGGTGAAAGGAC
TTGTGCTTTTTTTCCTCTAATCAACAAGGATTGAACACTGAAACAATCCTCTGCTTCAGA
AAGATGTAGTTTTAATTTCAGTAGTTTTGAAGGAGGGGAAAAAAAAGGGTTTTGAAAGCA
GTTTGTTATAATGAAGAGGGAAGTCCCTGCTTTATTTGTAAGGGCTTACCACACCTTCCT
AATTCAAAATGGTCACGTTTCATGTTGTGTTTATAGTTCACAATGAATAGAACAATGTTG
TAGTAATAATTATATGAAGTAAAGTTAAGAACAGATCTTAAAAATCCTGTTATTGGAGGT
GTTTAGTTGCAGGGTTTTTGAAATTAATAATGAGCAGACCAGAAAAGTGAATAAGGCACT
TGAGAAATGCTAAGGAGCAAGCCTTGGTACTGAGATGTTGTATTATTATTGTGGAAAGGG
GAGGGTACTGTTCTTGGTAGATATGTTTTCCATTTTAACAACTAGAAGGCACAAGTGTAG
GTAAATTCTATTCATAATAGAGACAATTTGGCATCGTAGTAAACTTGCCAGAGTCTTGGA
GGCTTGGCTCAAGCAGAGCTTGGTGTTACTATGAGGTCCTGAAGCCCTCTATAATGAGGT
GGGCTGATGCTGCTGCTCGTGTTCTGTGGGTTTCCTTTACTGTCCCAAGGGTCAGAAGCT
TATCTGTCACCTTATTTTTTGAGGGCTGGTTCCTAACGTACTGCAGAGCAGTGAATTGCC
TGGTGATACTACTTTTTCTTGATTTATTTATTTGTTTATTTTAAGTCTAGGGAATGTATA
CATAGTTGTAATGAAGCATGGGAATGCGTGTGTGCTTTCTAACTGGAGTCTGACAAGGAT
GCTTTTTATTTCAGGGCAAATGACCCAGCTTTGTGAGCTGATCAATAAAAGCGGAGAACT
GCTAGCAAAAAACCTCTCCCATCTGGATACAGTGCTTGGTGCCCTGGATGTGCAGGAACA
CTCATTAGGAGTACTTGCTGTCTTGTAAGTGTGACTTTCTTTTAATTATGCATTCTAGCA
TCAAAACTTCAAGCTACATGCAGATTTGCCAACCAGACATATGTATCTTCAGTCTGTTGT
AGAATAGTGCTTAGTTTCCTTTGGTGATATATCTTTTATTAGAAGAAATGTTAAATCAAA
TTTATGCTCTCAGCAGACAAAAAAAAATCTGGAGCCTGTAAAATATCGTTACTGCCAAAT
GGTGATGTTGGAGGTTTGTTTTCCTTAAGGCTGTATCTGTTTCTCTGTTTATTCCTGTAT
GAGTGTTTTTACCTTCAGCAAAATAGTATAGAACTTTTAATTGGCAGGACATGAGTGAAC
CAAACTTAAGCATGAAGCCATGTGCAGAGTTCTCAGTGCACTCAGATAGCTTAATCACAA
CTCATAGGAGAAGCACTGTGGAACTCTATGGCTTGTAGGGTGCCGAGGAACCAGCAGGGA
TGGAGAGAAACTGAAAGTGAAGAGGAGGAGCTCTTAGCAAGGCATACAAGTCTAATCATT
TAATAGTTGAGAAATCCATGACTCATTCAAGCAGGTGTCTGGAGAAGTTATGTGGTTTAG
TATAAAAACTTCACTGTTAGCTATTTATTGTGATTGTAATTGTAACAGATAAGGTGATCT
TTGTTGGCCATAGTTAGTTCCAAACTAGTTTTTCACCAGGTTCGTAGCAGGACTTTGCGC
TGATAGTGTGTTTCCAAGTGCTGTGCAGCTCCTGGGGAAATGATATGCCATCTGTCATGG
TTACTTTGGCACTTCTTGCAAGCAGCTACCTGTATTTGCAGAGACTGATGAAGATAAAAC
TTTTTTTTCTTTAATTAATCTCTAAATGTTATGTGCTAAACTTTTTTTTTTATCTTGTGT
TAGGTTTGTGAAGTTTTCTATGCCCAGCATCCCCGACTTCGAAACATTATTCTCACAGGT
GCAGCTCTTCATCAGTACTTGTAATGGGGAACACATTAGATATGCAACAGACACTTGTAA
GTTAATTCAGCAATATATCAAATATATTGATATAGTTTGGTATTATTGATTTTTCTTTTT
TTTACTGAATTCTtttgtttgtttgtttgtttgtttTCTCTGTTTAGTTGCTGGCCTGTG
CCACCAGTTAACAAATGCCCTTGTGGAGAGAAAACAGGTGAGCAAGTATCATCTAGTACA
AATACGGAACCTACGAAGCCAGGCTCTTAAGGGGGACATTACTTGCTTCATAAAGATTTA
CTGCTCACTTCATGCAAAGTATTTTTGTGTGGCTTCTTATGTATGTTAAGTCTACTGAGC
AGTAATGAACCTAAAAGAAGATTTTAAAACTTCTTTAAGGAAAATCTAAGTTAAAATTTG
GGGAGAAGTTAGCTGAAAACATGCTCTCACACACAAACCAGGAAATCGGGTGTTACCAGC
TATGTTATTCATATGTTGTGTGCATGTGAGCAGGGGGGAGCTGCAAAAACTAACAGAGCC
AATGAATCAGAGATATATTTCAGTGTTACTCTCACCAGTCTTACGCAGTGTTCTTAATGA
AATGCCTTAAAATGTAGGGGACGTTGTTTTTAGGGAGAAGATATTGAAAATGCCCTGGAA
AAGTAACTTAAATCTACCTTGAAATAAGAGATCAAATCTGGACTAAGTGAAGTGAAGCAG
GAGCCTTGCCTTTATTTGCTAGGAATTTAGATGGAATCATGGGGTCAAGAAAAGGTTTAC
TCAGTACAGTGTACTGTTTTCTTGGTGAACATGTCTTTATGGAGCAGAATTGGTGACTTT
GTTTAGTTTATCAGGAGAAGTTATATACCATAGGCTCATCTTATTTTTGGAGTGATTGCA
ATATCCTACAAAAAGGGAACCACAAGTTAATTATTACTTAACGGAACCTGTCAATTAGTG
TTATTTTTCATTTGTAAGTGTCAACATAAGATCCAATGTGCTGCCATCTATGAGAAATTA
TCTGAAAGAGATGTAATTTCTGACAGCCCCTGCGAGGAATTAGCATTCTCAGACAAGCCA
TAGACAAGATGCAGATGAACACAAACCAGCTGACCTCAATACATGCAGATCTCTGCCAGG
TAAGGGGAACACTTTATTCTGAGAGTGAAAGCTTGTAAAGTACCTATAGCTGTTTGAGAA
ATGCACATTCACATATTGCAGTGTAAAGAAATCTTTTAATTGTGGCTTTGGGTTTTGTGA
TTTTGTTTTTTTCTACTTTTCCAGTAGTCAGTAATATGGTATGCTGAAATAAAACTCCCT
TCTCTTCCTTCTAAATGTTCAGTACATGTCCCCAGGTCTTTAGTTTTGTTCATGACTTCT
GAAAGTCCTTCTCTCTGGGCTGGAAGTCATGCACAGCTTCTCTTAGACAGTGTAAGTGTA
CTGGCCAAATACTGTTTGCTCGAGTTTGACAAAAGGCATGCTTGTCTCCTTGTCTTTGGC
CTGGATTTGCACTTCTGTCTCATTCTTGGCTCCTGGGACCTAGAGTTGGACGAGAATGTT
TAGTGCAATATTTAATGCTGCCAGCACAGTAGTTTGGAAGGCCTGAAGTCTCAGGCTGCT
TTGTCGGTTAGTCTAATTTCTTTCAGAATCAAATAATTTATAAAAGTTCGCAATCTGTTT
GGTTTTTGTGTTTTTTCATATACCGCAATGCAATATATAATATGTGTTATGCCTCTACTG
TGACATACACTGCTTTTTAACTCTCAGAAGAGTGAGGTATATTAAATACTACTAAATGAA
CTGTATTTCAATGTCATCTTCGTGGTTATTTGAAGTAGCTAATTTATTAAAAGCTTGATT
TGTTTTCTTGTAGCTCTGTTTGTTAGCAAAATGCTTTAAACCTGCCCTCCCATATCTAGA
TGTGGACATGATGGATATTTGTAAAGAAAATGGGGCATATGATGCAAAGCACTTTTTATG
TTATTACTACTATGGTGGGATGATATACACTGGGCTAAAGAACTTTGAAAGAGCACTCTA
CTTCTATGAACAGGTAACTTTAATTAAAACTGATCAGTCTGAATTGTGGTGAATTGAAAA
GCAAAAGTGGCACACGTAATGCCACTGAGATAATGAGTCATCTTTGAATTGCCACGAAGG
GCAGAATAGAAAGCTAAAGTAGCAGTCTGATTATTTTCATCCTTAACCTTTAGGAAGCAA
TTCTATTAATAGATCTGTGCTTCTGTTCATCATTCATGTTGGTTTAGCTTTTGTATGTGT
GTACACTATAACTGTGTAAAAACTGATTGGGGTTAATTTTCATTTATCAGCTGTATCCTA
AAGAGTATAGACTAAATGATACTCTTGGTGTACAGAGTGAAGTAACAAACTGAATTTAGA
AGTGTTATCTTCTTAGAAAGTCACAGCCAAGCAACTAATGCACCATAAAGCTATGCAACT
CAAAGGTTGATGTTAAATTTATCTCACTATAAATATTTTCAAGTGCCCACTTATTGCTGC
TCACATAGAAACAGGCAGGTGTTCAGAACTGTGTATTTTCAAAGAGCACAGTGGCTTTGC
TTCTGACCTTTGCTAATTTTTTGATGGAAGTTACGCTTTATGCCTATTATAATAATATCT
GCTTTACTTCTATGAAAGAAGAGAAAATGACAGAATTCAGAAAACCCAGTAAAGAAAAAC
TTTGTCAAATGTGCAGAATAAAATGGTGCAGCATTTTTGTGTAAGCAAGGGTGAGCTGTT
GAGTAGCAGTATTGGAGTGAACTAAAATCCCTTCTTGCTGTTCTGTAAGCCTCTTCCATC
ACGGTTAAATAAGAGGTTGCATGATATCTGTGTGAAATCTTTCTAAGGATGTGTGCAAAT
TCAACTTTCACAGGAACCATATTATCATTCCTTGTAAAAAAAAATGGCCACTGGTGATTT
ACAGTACAGCTTCAGATACATATCAAAAAAAGAAATTTTGCTTTGATCTTAACAGGGTTT
TTTTAAGTTAGGCTCTACTGTAATATATGATGTTTTAAGTAGTTCATATAGAACTTACTG
TACTTTTAGGATGTTTTTAGATAATTACTTTTGATACAAGTTAAGCTGTAACTCTCAAAA
GTGAATCTAATATGTCACTGCATCCTTTGTGCACACAGTTTTAAACTGAGATGTTGTTAA
TGGAGCTACTGCATTTTACTAATGTGAATATTAAACTTGTTTCATTCTTTTTCTCTTGCT
TAGGCAATAACTACTCCAGCCATGGCAGTTAGTCATATTATGTTGGAATCATATAAAAAG
TATATTCTAGTTTCTTTGATACTACTTGGCAAAGTTCAACAGCTACCAAAATATACTTCC
CAGATAGTTGGTAGGTTCATTAAGGTAAGTCTTGCAAAAGCAGCTAAATCATAGAACAAT
GCATATGGATAATAAAAACTGTATTGCAAGCATTTTTCTACCCTCATTCGATGATGCTGT
TTAATGTTGCACATTCTTGTTTTTCTAGTCTACTGTGGCTAAAGATTATCTGGCAATTTT
TGCATCTATTACAAATGGTATTCATATTGGAAATAAAGATCTTTATACTTTTTTGTTTTA
AAAAAAGAAAGTCTTTTGAGGTGAATAGGACTCTGTAATAACCAATATTCTCTTCACTGA
TATTGCACATCCTTTGATAACCTTTTACTGTAGAACTCAAAGATAAGTTGACAAGTTTCA
CTTGGCATTCAATATGCAATTCAGTATGAATATATGATTCTGTGTTGAATCACAGCGTGG
ACAATGGGATCAGGGCCGACAGTGTCTTAGAGATTAGAACAAATATTATGAATGAACTGT
GAATGCTATGCTACTGAACTTTAGACTCAGCTTTCTTCATCTAATAGTCAACCAACAGCT
CCCTTCCTGCTTTTTTTTTTAATAGCTAAGACTGTCATATGCCAGTCCTTGAACAGTGCT
TATTATGTCTTACATTACTTTAGTACAGATTGACTGGACAAGGATCTGTTGTTTCCCTAC
AGACCTGCATGGGCATCATCTATATTTTGAGAGGCACTTGAGCTACTTTAATTTCCTTTT
GCCTGCATGGCTTCTTATGTTGAAGTAGTGACTTGAATTTGTAAGGCTGGTTGAGCTCCA
TGTTCTTTAAGAAAAGTTCTCATTTTTCCGATTGCAGCCCCTTAGCAATGCTTACCATGA
ATTAGCGCAAGTTTATTCTACCAATAAACCCTCGGAGCTTCGAAATCTGGTGAACAAACA
CAGTGAAACATTCACAAGGGATAACAATATGGGGCTGGTTAAGCAATGCTTGTCATCTCT
CTACAAAAAGAATATTCAGAGGCTAACCAAGGTAAGATGTGTAAGATGTGTAGGTTGGAA
TGTATTCAAATAAGTGCAAAATGAGAATGTAATCGTGTCATAGTGAAATGGCTAAAACAG
ATTCATGTGTGTGAAATACCATTATGCTTTAAGATGCTTTATGTAGAAAACCAGTTCAAT
TAGTTACTTGAGCATTAGTGAAAAGGTAGTTCAATAAGTGTCTATCAGAGGGGATTGGGT
ACTGCCATGGATGGTGGTATCCAGGTATATATCTGCCTACCTGCTTCCTTTTTTGCAAAG
GAGCTTCCAAACCTTCGTATCTGTGGCAATACACTGATCTANNNNNNNNNNNNNNNNNNN
NNNNNNNNNNNNNNNNNNNNNNNNNNNNNNNNNNNNNNNNNNNNNNNNNNNNNNNNNNNN
NNNNNNNNNNNNNNNNNNNNNNNNNNNNNNNNNTCAGACACTTTCATATTTCACTTCTGT
GCAATCCAGTCAGGAACAGTTAAAGGTACCGCAATGTATCTATCTGCTAATTTGGTTTCT
TTAAGTTGGAGGTGGTTTTTTNTGGATNTATNAGGGGATGAAAATTAGTTTTTTGGTGTT
TTATTATTAATCCTCAACAGGAAGTCTTTCTTCTTTGAGCTCAGTTGATGTGGGGGATAG
CCCAGGAGGATGTTCTCCTCTGCCTAGCCACAGGCACTCATATAGATGGTAACCTGACCA
GCCCTGTGCCTTGGAAACTCTCTCCAGATCCCTCACAACACCTGTGTTGGAGGATGGTTC
CACCATCAAACCACATGTCAAGTGTAAACATCTTAAACTGCCATGACTTGATTTAGTAAT
CATAAGTCTAAGCTCTTAATCAACACCTACACTGAAAGTACTATAGACTTACAGGAGTCA
GCTAATACATTAAGAGCTCACACCTACACATACCAAACAAAACTCTTCTTCCTCTAGCCT
AGGTAATACCTTCCTCATAAATTTCCAAACTCTTTCAGTCAGTTCCAATTCTTATCCCTT
TGTGATTTTCTCACAAAATTCCTGCAAAGCCAGCCTAAATGCACTAATACAATTCACACA
GTTGAGGATCTCCTTCTTTAAAAATACCCATTCTTTTCCACTAAAAAAAATAAACAGATG
TTTTGTTGCTGTGGGACAGACTTATTTTGATTTCATAATCAAACAGTGCTTAACCCTTGG
AGCCTTGTATTCATGAAACTTTGTTTCTTTATTTAAATTCCCCGCTGTTGCACAGCTTCC
GCAGCAGTGGGATGCTCATAAAGATGAAGCCCCTGGCAGCTATAATTGCTTTTTAATCTT
CGGGGTATCCCCCCCTAACTCAAAAAAGGGTATTAGGGTAATTTCAGATCTTCTTTGCCT
CCAAGAACAAAACAAATTTAAAAAGAATTTCCATCCTTTTCCCCCCCCCAGTTGGTTCTC
CCTCCTCCTTTGAAATGAAAATTTAACACCCCCCCGGAGAAGGGGCCTGGCTTCCCAGAA
AAATGGGTTTTTTCCGTGGCCAAGCaaaaaaatttaaaattaaaaaaaaaaaatataaaa
ttGAAAAAAtttttttttttttttttttttaaaaaaaaaaaaaaaaaaaaaTTTTTTTTT
TTGGGGGGGGGGAAAAAAGGGGAGGTTTTTGGAAATATAAAACCAAATTTTTTTTTTTTT
CCCACTGAATTTTGGACCACTTCCTTTTTAATAACCCTTTTTTTCGTTGAGAAATTTAAA
AGATAAAATGGACAAAGTTTTCACCTTGGCCATTCAAATTTGCAAATCCAGTTTGAAATA
TATGATTTTTGTGTTGAAATCACAGGCGGGACAAAAGGGATCAGGGCCCGACAGTTTTTT
GGAGATTGAAACAATTTTTAGGAATAACCTGGAAAGGCTATGCTACTGAACTTTAGATTC
GGCTTTCTTCATCTAATAGTAAACCAACAGCTCCCTTCCTGCTTTTTTTTTAATAGCTAA
GACTGTCATATGCCAGTCCTTGAACAGTGCTTATTATGTCTTACATTACTTTAGTACAGA
TTGACTGGACAAGGATCTGTTGTTTCCCTACAGACCTGCATGGGCATCATCTATATTTTG
AGAGGCACTTGAGCTACTTTAATTTCCTTTTGCCTGCATGGCTTCTTATGTTGAAGTAGT
GACTTGAATTTGTAAGGCTGGTTGAGCTCCATGTTCTTTAAGAAAAGTTCTCATTTTTCC
GATTGCAGCCCCTTAGCAATGCTTACCATGAATTAGCGCAAGTTTATTCTACCAATAAAC
CCTCGGAGCTTCGAAATCTGGTGAACAAACACAGTGAAACATTCACAAGGGATAACAATA
TGGGGCTGGTTAAGCAATGCTTGTCATCTCTCTACAAAAAGAATATTCAGAGGCTAACCA
AGGTAAGATGTGTAAGATGTGTAGGTTGGAATGTATTCAAATAAGTGCAAAATGAGAATG
TAATCGTGTCATAGTGAAATGGCTAAAACAGATTCATGTGTGTGAAATACCATTATGCTT
TAAGATGCTTTATGTAGAAAACCAGTTCAATTAGTTACTTGAGCATTAGTGAAAAGGTAG
TTCAATAAGTGTCTATCAGAGGGGATTGGGTACTGCCATGGATGGTGGTATCCAGGTATA
TATCTGCCTACCTGCTTCCTTTTTTGCACAGAAGCTTCCAAACCTTCGTATCTGTGGCAA
TACACTGATCTAAGTCAATGGTTTTGCTACTGTGAATGAGAGAGCTTAGCCTACGGTCAC
TTAATACGTAATCACAAAAGTCGTGAATGCTAATAACCCATAATCTCCATCTTTGTTCAA
AAATAGGAAACATGAACTTTATAGATTACTTCATTAGATGAGAATGAGTGAATAACATGG
ATTTTGGAAGTGTCAGGTAAAAGAAAACGCAGAAGTAATGTAATGATCTGGTCCTTAGCT
GAAGATATGATTAAACTTTAAAAGAGATCGGGGAAAGCTCTCTTCTTAAGCTCAAACAAT
AGTTGCTGCAGTAGAAGTAACTTTGCATGTAGTGCAATATATGCAATTCTTGACAGAAAT
TCAAGGGGTAGACAGTTGCCTTATTTAGGTTTGAATATGGGGTGAGAGGTTGGACATGAT
CACAACTCTTAAGGGACAGAAAGAGATTGCAGAAATGAAGTAACGACTCCATGAGTTTGG
CCTGCATTCATGCACAGTATTACAGAGCCTTTGGAGTAAGAACTGACTCTGCTCTCCTGG
TGCTTTTCTAAGTAACAGCTATGTGTTCTGCTTGTTTCATCCCATCCAACTTCAAAAATA
AGACTGTGTTGTTAGGCCGTGAAGGATTGGCAGGATAAGTTCTTAGTGTATAATTTCAGT
GGCTTGGTGTTTTCTAAATTTCAGACATTTTTAACATTGTCATTACAAGACATGGCAAGT
CGAGTGCAGTTGTCGGGGCCCCAAGAAGCAGAAAAGTACGTCCTCCACATGGTAAGATTT
GCAACTTGACTAAACTGTCCAAATTTAAGTATTGATCCAGTGAAAGACTGTCTTGTTTGG
CAGTGTGTGTTTGATTGGCTGAGGAATGGTTCTGTTTCATGTTGAATGAAATCCGGCAAG
GAGTTGTAGATACCTGAAATTCTGTTCTTGGTGATACTTTATTTTAAACTCTCATTTCAG
ATAGAAGATGGTGAAATCTTTGCAAGTATTAATCAGAAGGATGGTATGGTCTGTTTCCAT
GATAATCCTGAGAAGTATAACAATCCGGCTATGCTTCATAACATTGATCAGGAGGTAAAT
CTTCAAGATTTTTTTTAATGCTTCTGGAATTGCTACTGAATAACCTCAGTTTGTAATCAG
CTGCTGAGAGAAGTCAGTGTAGGTAACTTACACGTAGGGAAGGAGAATTGTGAGTTGTTA
CTATTTCACAGTACCAGAACTTAAAAGTTCTAGTTTGATAGTAATTAGCTATGACCTTCC
TGCTTTATCTTCTCTACAGCTTGAGACATTTCAGTAGACTGACCGCTTAATGTTGATAAG
GGAATAAAAAGTGATGTGATGCTTTCATTTGGGAGATGAGGGCAAAGAGCATTTTGACAT
GGAATTCTTGTGATGGCAAATGTTACTAGTTCTCCATAGCACAGCCATGAAGTATCTTGA
AGATCATTTACAAGCTGGACAAAGCAATCAGCTTGGTATGTTTTGCTGTTGTTCCTTTGT
TTTTAAGATGCTGAAATGTATAGAGCTTGATGAACGACTGAAAGCCATGGATCAAGAGAT
CACTGTGAACCCTCAGTTTGTGCAGAAGGTAATTGATTTAACATTTTGTCATAACATTTA
AGAAATTGAGTGGAATGAGTACGTTGTACTGAATGTTAGTATTTATAGTGCTAGTAATTA
TACCTTAGTGTAACGTGCATAAACATTGTGCTTTAAAATAAAAAGGAAGTGCATGTTGTT
TCATATCCACTTCATTTCCATCCATTTTAACTTCAAAGGAAAGTCTGTCTCAAAGGTAAT
TATTCAGACCTGTTTTTGAAGAAATAACTCTTTATCTTGCAGAGTATGGGCTCTCAAGAA
GATGACTCAGGGACCAAACCATCCAGTTATTCCTGAAATTAATGTTGCTCACTACTCCGC
TTTCAAGTAAAAGCTTAAGAGAATCACGCCTGGAATAGGGCATTGAGGAGTTCCATGAAG
AGAGCAGAGAGAACTGAGCTTTGCTTTTCACCTGGACATTGAGAAAATAAAAGAACACCC
TCTCAGTACTGTATAATTTCAGAAATATTCTCCGCAAAGAAAAAGGAAATCTCAAAAGAA
ACTTAAAAGTCTGTTGTGGATTTATTTATCTTCAGATTAACATCGTTAATGCATTAAATA
ATCTACCTTTTGTTTTAAAGGTTTTGAATGTTGCTGTGTTTCTGTAGCAGTCCTTTTTCC
TCCTCTGCAGGAAAAAAACAAGTGTTATTCAGGGAAGAATGCGAACTAGCATTGG
