# Supplementary material for: Reference based annotation with GeneMapper
Source: Genome Biol. 2006 Apr 5;7(4):R29. doi: 10.1186/gb-2006-7-4-r29 (PMC1557983; doi:10.1186/gb-2006-7-4-r29)
Supplement: Additional data file 2 — A gunzipped tar file containing the data set of orthologous genes in five vertebrates (human, chimpanzee, mouse, rat and chicken) that was used to compare pair-wise and multiple species GeneMapper [file gb-2006-7-4-r29-S2.tgz › 5verts/orth117/hs34.fa]

>NM_003653
GCGAATTCAGGCTGTTTCCATGGAAACAGTAACGGGTGGGCAGCTAGGTATAGTCTCGCG
GTGCTTGAACCAGCGGAAGTGACGTCGCCGCTCGCGAGGACCTCAGGTGGATCGCCGCGG
CCCCTCCTCCCAGAGCGGCAGCCTTTTCCCGCGCGTGCTGCCTTCGCCGCTCGGGCCGCC
CGGGGGAAAACATGGCGTCTGCCCTGGAGCAGTTCGTGAACAGTGTCCGACAGCTCTCAG
CTCAAGGTAACGCCCTAGGCCGCCGGGCTGGGCATGGGCGGGTACCGGGAACTGGCCTGG
ATCCCCAGGCGCCAGCACGGACGGCTGGAACAGCCCTTTTAGTCCTGAGACTCTTCTCCG
GGGCCGGGCTTGGGGTTGCGGCGTTTAGATCAGGGCAGGATCGAGCGCGGCCGAGTGTAG
GCAGCCCCCTCGCGCTCCGCTGTCCTCGCCGGCCGGCCTCCCCTCCCTCGGGCCGCCGGG
AGCCCCCTCCCCCCGGCCTGGGCCCCTTCCACCGGGCGCTTTGCTTGACAGTTTGGGGGC
GTGACTTCCGCCAGGAGCCATCTCGGGCGACTATTGGTTCCTTCTGTCTCTCTTGCCTTC
GGTGATTGGCGCACCGCCATGTCATCTTTGCCGCCGATCCGCAGCTTGCTGACTAGGCCG
CCGGGAGCGGGCGGGAGGCGAGTCCGTTCTGGGTGTCTTGGCTCTATGGCTCGCCTCTGC
CAGCTCCTCCGCTGCCAGGCGGCGCACGCTCGGGAACCTGTGCGCCTATTTTGGTCCTAC
AGAATGCTGCGGAAGCTCTCGCTCGTAGGACTCCATTTCTTCTTCTTTGTTTTTTTTTAg
ccgaggctggagtgcagtggcgcgatctcggctcactgcaacctcagcctcccggcttca
agcgattctcctgtctcagcctcccgagtagctgagattacaggcgcccgccagctcaca
cggctttttttttttttgagacggagtctcactgtctcccaggctggagtgcagtggcgc
ggtctcggctcacctcaaccttcgccttcgaggttcaagcgattctcctgtctcagcctc
ccgagtagctgggattacaggcgcctgcccggctaatttttgtatttttagtagagacag
ggtttcaccatgttggcctggctggtctcgaaccttgatctcaggtgatccactggcctc
ggcctcccaaagtgctgggattacaggcatgagccaccgcggccagcccacgcggctaat
tttttcgtatttttaatagagatggggtttttaccatgttggccaagctggtttcgaact
cctcacctgaagtgatccgcccacctcggcctcccaaagtgctaggattacaggcgtgag
ccactgcgcccggccAGGACTCCATTTCTAGGGGTAGAATTGTGATGATTTTACTCGCAC
TTTCCAGGTTGTTTGGTTCATTCATTGCGTATGAATGTACcgaattctggacctgaaatt
cgaatgattagatgctggctgtgaaggcccttttaactatcccgtgcttcagtttcttcg
tctgcaaaataagtccctagtttatgtagagttgtgaagattcaatgagagaaaccatgt
aaaagcagttggaacagtgcctgtcataaggggtgcaataaatatagctgcaaattattG
TTACCGTCATTAATTGCAAAGTTCTAGGagctgcttgaccttggacaaataacctttaat
ctctgagtcttttgcatctccattgtaaaaatggagGGGTGCTTTTACCTCACTGGTGTA
AGACAAATGGTCTGATATGGAGCTGCACTTAATAAGAATTCTTCCTCTTTTTCCTTTTTA
TTAATAGAAATGAGGTTCACAGGGAAGGCACAGGCTTGCCTTTTCTATGAATAAAGGAAC
CACTGGTTTGTTAATTTATTCGACAAATACTTAGTGTTCTCCTTCCTGGGGTGTAGtgta
gttagaagcttcaggttgaaatcctgtcgcggtcacttcttgggtgaaccacttaatttc
cctgggccaattttcttaattacaaaacagaactaGGGCTGTTGTGGTCTTCAGGTTATA
GGATGCTATAGGAACAGTCTGCTAGACAGAGATAAATATGGTAACTTTCATTGCTGTCGG
CTACTGTGCCTCACACTCACTGGATAGGAAATCTTTGAGTTTCAggccaggcgcagtggc
tcactcctgtaattccagcactttgggaggccgaggcgggcggatcatctgaggtcagga
gttcaagaccaccctggccaacatggtgaaaccctgtctctactaaaaatgcaaaattag
ccaggcatggtggcgggcgcctgtaatctcagctactcgggaggctgaggcaggagaatg
gcatgaacctgggaggtggagcttgcagtgagccaagatcgcgccactgccctccagtct
gggtgacagagcaagactccgtctcaaaaaaaaaaaaaagaaaaaaaagaaTTTTATTGG
CCACATCTCTGGTTACACTGATTTCAAATGCACTCTGTGACACTTAAACTTTTTTTTTTT
ACTCTGCCCTTGGCCCTGCACTAATTAATTATCTGGTGATTTCATAGTGACCCAGCTTTT
ATTTCAGTCTCAACTGGGCACTGATTGTTAACTAGTAGAGAACTAATGGATTGCAATGCT
TATTTCTGGGTGTTACAAATTATTGTTAATATATTTAGAGTAATGGTTTACAAAGGCAAA
TTATTCAACTAGAAGTTACTTCATACCTACCAGTGAGATCTGTAATACAATGATGATGAG
TTGGTATTTCCCAGTTAAATCTGTGTGATCTCAAGAGGTGACACCTAATAAGATCACAGC
TGTTTTATTCTTGTTTTGTAATGCATGTATAATAATGATACATTTCCTTTGCTTTCAGTA
AAATGTATCAAATTGAAAAGTGTTAAATTATCAAAAGTACCTAGCTATAGTCACTTGTAT
TTTAAGCATTATACTATGTTGTATTCTTTTAGTAAGGAAAAGATTATGCAGTTGCTCTGT
AGAAATAGAGAAGTTGGAAACTTGAGGTTAATGCCCATGGACTTAAATATATCCTCACTG
TTACCAGAAAGACAGAGTGTGACCATGGTATCTGTCATGACAGTAATTGTCAAAATTGAT
GGGTCTACTTAAAGGTACCAATTCAGGCCTAAttttttttttcccccgaaacggagtctt
gctctgttgcccaggctggagtacagtggcgcaatctcagctcactgcagcctccatctc
ccgggttcaaggattgtcccaggttaaaggattctcccacctcagcctcccgagtagctg
ggattacaggtgtgtgccaccacacccagctaatttttgtatttttagtggagacagggt
ttcaccatgttggccagcctggtcttgaactcctgacctcgagatatctgcccaccttat
cctcccaaagtgctgggattacaggtgtgagccaGCctggtcttgaactcctgacctcga
gagatctgcccaccttatcctcccaaagtgctgggattacaggtgtgagccacagcaccc
ggctGAGGCCTAATTATTAATAGATTCTGTACCTTAGTTGTTAAAATGTAGCATTGCAgg
ctgagtgtggtggctcatgcctctaatcccagcactttgggaggccaaggtgggaggatt
gcttgagcccaggagttagagaccagactgggcaacatagtgagacccctgtctctgcaa
aaaacttaaaaaataagatgggcatggtgacgtacacctgtagttccagctactcgggag
gctaaggtgggaggattgcttgagcccaggagatggaggctgcgttgagctgtgatcaca
ccactgcactgcagcctgagcgacagaatgagaccctgtctcaaaaaacaaaacaaaaca
aaCATAGTATTGCAGTATAGGGGAAAAATAGATCAATTAGGAGATTAATTCAACAAGTAG
CTGCTTGATGAACTGCTAAGCAGGTGATGTATTCTAGAGCTGGAGAAAGGGACAATCCCT
CCACCTGAGTTTACTGAAATACCTAACCACTACAGTCCCATGCGAGGCAGAGAGGGCAGA
TACCCAGCTTAGCCATGGGGAAGGGAGCTGAGATGAGGGTCTAGAGACGCCACAAGTTGA
TTGCTGAATGCTGGATGAGGCTCAGTCAGGTAGCAGAGGATGTgggggagaaggacagag
aacagcatgtgtagaagcataaagaggagagaagatagaatgttgattttctgagcttgc
tgtgatcgaagagtaggtgtgtgaggggaagtagcaggagataaggctggaaaggtagca
gggaccagttattgaagggccttagttcaggctgaggcgtttgcacttcttaaagtcatt
ggaataacttgattgaatgcacagtttatagaacagacagtactaatatggagtgcgggt
tggaggagagaaagatcacagtaggcagaccatttagaagatttatgatgtaggctgggc
gcggtggatcatgaggtcaggagttcaagaccagcctggccaagaaggtgaaacccccgt
ctctactaaaaatacaaaaaaattagccaggtgcagtggcaggcgcctgtaatcccagct
atttgggaggctgaggcaggagaattgcttgaacttggagggcggaggttgtagtgaacc
gagattgcgccactgcactccagcctgggcgacacagtgaaactccatcttaaaaaaaaa
aaaaagatgtagtccagacaaaaaatgatgaggatctgaattagggcagagaggggagag
agaaagaaatggagctgagagactttggaagtaaaactaaatcatttggatgCAGAGAGC
TGTTAATAGTAACGTGCATTTCTGGCTTGGGAGACTAGAAAACAGAATAGAGAAAAAGGT
GAAACattcagggtcagagagaagtgggaggtccagtgtaatctctaattcgttttgaga
ccacggacaggttgtttcactcctctggtccttctggatcctcatccgaagtgaaggagA
TTAAGAATCAATTTTGGGAACTTCAGGCTCTGAAGTACAAAGTTGTGGTTAGAGTTCCAT
CAGTTTGGTTAGTGCTGTAGCTGAAATGCAATAGTGTTGTTCCTGTTTTCCAGGGCAAAT
GACACAGCTTTGTGAACTGATCAACAAGAGTGGGGAACTCCTTGCGAAGAACTTATCCCA
TCTGGACACTGTGCTCGGGGCTCTGGATGTACAAGAACACTCCTTGGGCGTCCTTGCTGT
TTTGTAAGGAGCATCTTCTTTTATAGTTCTGTGCTTGTTAAAATGGAACACTGTGCACTT
CCTGGCtttatttttatttatttatttatattttttgagatggagtttcgctctgtcacc
caggctggagtgcagtggcacattcttggcacactgcaagctccgcctcccgggttcact
ccattctcttgcctcagcctcttgagtagctgggactacaggcactcgccacccgcccca
gctaatttttgtatttttagtagagacagggtttcaccatgttagccaggatgatctcga
tctcctgacctcttggtccgcccaccttggcctcccaaaatgctgggattacaggcgtga
gccaccacgcccagccCTGGCtttatttttatttatttatttattttttGGTGTAGAAAG
TAAACCATTGTAAATAACATTGAGCTCTTTTGCAAAACTAAAGTTATGGCAGTTACAGTT
TATTGATTCCAGCTAATAATTGCTTGTTATATTTTGTTCAACTTTATCATTTTTAAAAAC
TCTTTTATGTATCCGGGCATAAAgaggttgcagtgagccaaggtcgcgccactgtactct
agcctgggtgacagagcgagactgtctcaaaaaaataaaaTCAGTTGTTGCagctgggca
cagtggctcccgcctctaatcccaacattttgggaggcagaggcaggtggatcacttggg
gccaggagctccagacctgcctggccaactggtgaaaccctgtctctactaataaaaaaa
ctagccgggtgtgttggcgcatgcctgtagtcccagctactcaggtggctgaggcatgag
aattgcttgagcctggaaggcagaggttgcagtgagccaagattgcaccactgcactcca
gcctgggcgacagagggagactctctcaaaaaaaaaaaaaaaaTCAGTTGTTGCTTTTCC
TGCTTTGAGAACATACTAAGGGGGCCAAGAGTGAGAGCTATGGGCTGGCTGGAGGTGGGC
AGCAGCTTAAGTTAAAGATGCTGCCACCAGCTGTGTGGTCTATCTGAGAATAACACTGAC
AGAACAACTGATAGGCAGGACAAGAGGAGTAGAGTGGTGAGAAGAGGGAGGACTCAGGTG
ATCCTTCCCAAGTAACTCAGACTGCCATGAGAAACACTCCAAGGAGGCACTGGTGATAGG
TTTTAGGGGAGAAATCATGTAAACTTAGCACTATTAAGGCATTGGTTGTAAGTAAATTTC
AAATTCTTTAAAAAAAAAAAAAAGCACGATTGAAATGTAATTTCAAGAAAAATTAggcca
gacacagtggcttacatctgtaatcccggcactttgggaggccaaggcgggtggatcaca
agttcaggagttcaagaccagcctggccaacatagtgagaccctgtctctactaaaaata
caaaaattagccgggtgtggtggcatgcacctgtagtcccagctactcgggaggctgagg
caggagaatggcttgaacctgggaggcggaggttgcagtgagctgagacaacgccactgc
actccagtctgggtgacagagtgtgagactctgtctcaaaaaaaaaaaaaagaaaaGCTA
ATCATAATTTCTACTACATCTTTTGGTTTATCTGCTTCCATCTATACTGTATTATTTGAC
TTAACAATGTCACCATACATCTGTATTTACACTTTGTAATTATCAAGACATGTCAGAAAC
Aatttcatctggggttcacaataggtcagtgaggcattgcgactgccagtttataaataa
aaatatgaagctcagggccccacaactcaaaattggaagaatatgtagattcaaaaccag
ggtcctcagccagaagctcagggttctttccaTACCTTATCTAACATATACAACGGTAAA
CACCTTATACCTTCAAAATGCATTCATGTCCATTACTCACCTGATATATATGTTTATGTG
AGTTTATGTGTGTATAAAACATGCATGCTCTCTGttctttcttgagatagggtcttgatg
tcactcaggctgaagtgcagtggtgcaagcatagctcactgtagcctcgacctcccaggc
tcaagcagtcctcccactttagcctcctgggtagctgggaccacaggcatgtgccaccac
actcagctaactttttttcttttggggggacaaggtcttgttctgtcacccagtcaggag
tgcagtggcatgagcacagctcactgcagcttcaatctcatggactcaagtgatcttcca
acctcagcctcctgagtagccaggaccacaggtgtacaccaccacgcccgcctaattttt
gtgtttttttgtaaagacagggtttcatcacgtttcccaggctggtcttgaactcctgag
ctcaagcaatctgcccatctcagcctcccaaagtcctgggattacaggcataagccacca
tacctggccactttttttttctgtagagatggggtcttgctatgtttcccaggctggtct
caaacagagcctcccaaagtgctaggattacaggtgtgagccactgtgcccagcATCTGC
TCTTTCATATAAATAAGAAAATACAGACAGTAGAAATCCTTACcagcactgtccaataga
actatctgcagtggtggaaatgttacaaacctgtgctaagacaaggacatgtgaccacat
gtggctactgagtacttgaaacatggcaagtgcacctgaatctttaattttaatttaaat
agctgcatatggctagtggccaccatactgcagagcATAACTCTAGATCCTTCCATTCTG
ACAAAGCTTCTTCTCTAAACTCTGCTCCGGACACATACCTTTGTCTCAGGAATCCCAGCG
TAAGTGAAGCCAGACTCTCACTTTAAGTCAATTTCTTCTCAGTTTATTTATATCATTTCA
AATGTCATGACAACCACAATATCCCAATTTATAATACTATAACATCAAGAGAAAAAGAAT
TCTACTGTCAAGTACACGGTTACAAGGAACCCCAATTAAAATAAGGTCTATTTAATTTGG
TCTTAAATAGCTTAAATTTGTTTGAAGGGAATTCTAAGCAATGTTGCTTTGGATCTTTGA
TACtttttctttttttgagaaaaggtctcactttgtcatgtaggctggagtgcaatggct
taattgtagcttactgaagccttgaacttctgggctcaagcaatcctcccacctcagcat
cttgagaagctaggactataggcatgtaccactacacccagctaatatttttattctttg
cagagatagggccatattatgttgcctaggctggtctcaaactcctggcctcaaatgatc
ctccgaccttggcctcccaaagtgttgggattatgagcaactgtgcccagccAATATTTT
CATTCAATGTATTCTGCCATGCCCTGTGGCAGTACTCCTCCGAACTTCTTTTTAATTTAG
AAAATGTGGACATTCCTGTGGATTACATGGATAAAAGTATTCAGATAAATGCAAACTATA
GTCCCCACAATTGAGATGGCCATTTTTTAAAACAAATTTTCAGGATTTGTATAAACATAA
AGGAGtttttttttttgagacgagtctcactccgtcacccgggctggagtgcagtggcac
gatctcagctcactgcaaactctgcctcctgggttcaagcaattctcctgtctcagcctc
ccaaataggtgggattacaggcacctgccaccacgcccggctaatttttctattttttgt
agagatggggtttcacccgattggtcaggctggtcttgaaatcctgacctcaggtgatcc
acccgccttggcctcccaaagtgctgggattataggcgtgagccaccgtgcctggccaat
ttttgtatttttagcagacatgggttttcaccatattggctaggctggtctcgaactcct
gaccttgtgatctgcccatctgcccaccttggccttccgtagtgctgggattacaggctt
gagccaccatgcccagccTATTTGGCTTCATTTAGTGGAATTTTTCATCTTGAAAGTTGT
TCCTTATTAAACatatatatatatataaaacatatatgtttaatatatacatgtttatta
tttaatatatattattaaacatatgtgtgtgtatgtgtgtatatatatatatatatagat
atatataGAttttttttttgagacagtctcgctcttgttgcccaggctggagtgcagtgg
caccatctcagctcactgcaacctccacctcccgggttcaagcagttcctcagcctcccg
agtagctggggttacaggcatgcatgcaccaccacgcccggctaatttttttgtattttt
agtagagacgaggtttttccatgttgatcaggctggtctcgaactcccgaccttaggtga
tcctcccgccttggcctcccaaggtgctgggattacaggcatgagccactgcgccaggcc
TAAACATATTTTTCTTAACCCTTATTTGTGTCCGTTCTGTATAGTGATTGTGCAAAATAA
CCAGGTCAGGAAAATCTCATGGATTCTAGttcttatttatttgttttttgagactggatc
ttgctctgtcacccaggctggagtgcagtggcatgatcatagctcactgcagcctcaacc
ttctaggcacaagtgatcctccagcctcagcctcccaagtatctgcaactacaggcatgt
acccccacgcctggctaatttattttttgtagtagagacagggtctcaccatgttgctca
gactggtctcaaactcctggccttaagcagtcctcctgcctcagcctcccaaagtgcttg
gattacgggcatgagccactgtcctggccTAGTTCTTAATTCTAAAAAATACTGTTGCTC
ATTTAATTTTACAGAGTATTGGAGGCAGGATGGATTTCTTGCATACATTGTTTCTGTATT
TTATCCCATGAACTATCAGGGTAATTTGATTCTTTTCTCCTTATTCTAGGTTTGTGAAGT
TTTCTATGCCCAGTGTTCCTGACTTCGAAACGCTATTCTCACAGGTTCAGCTCTTCATCA
GCACTTGTAATGGGGAGCACATTCGATATGCAACAGACACTTGTAAGCTAAATAACATTT
TATTCTCCATTGAAAATATTTTGCCCTTGTGGTTATATTTATATTTTGAATATTTTGTTA
TTGTATCTAGTTGCTGGGCTTTGCCATCAGCTAACAAATGCACTTGTGGAAAGAAAACAG
GTAAGAAATACTATTCAAGTATTCCTAGTTTTGTTATAATATGTAACTAGCTTACACAAT
GAATTACTTTATCAAGATTCCAGTTAGTACTGAGCATCCACCACCTAGATATCTGTGGTC
ACTTGAGAGCACTCACAGCCATTGCTGTAAGCTCAGGCAGTCCCCGCATCCCCTGAATGA
GGTGGAGGCACGGGGTGGTTTGGCACCTCAGGGAGGCTGCTGCTGGAACTACCAAGTAGT
TGGAATTACCAAGCCAGTACCCTTTATGTTGTAATATGCTGGGTTTTGTCTGTTACATTT
TTTCTTTTAACttttaattaggacattattttagccttacaaaaagcttcaaaaataata
taaaaaattctcatacattttacctagattttccaaatgttaacattttaccgcacttat
tcttttttttttctcttcctcttttattctgagccattgtagagtaagttgcacatatgc
tattgctgttctttatccctaaatacttcagtgggtaaagcctaaaaattaggacattct
gttacatagtatagtgtaatggtcagcatccagaaatgaacTCTTACTGttttttttttt
ggagacagagtctcgctctgatgcctaggctggagtgcagtggcgccatctctggtcact
gcaacctccacctcccaggttcaagcaattcttctgcctcagcctcctgagtagctgggg
actacaggtgcatgctgccacgcccagctaattttttgtattttagtagagacggggttt
caccatgttgccaggctggtctcgaactcctgagctcaggcaatcctcccgccttggcct
cccaaagtgccaggattacaggcgtgagccaccacgcccggccCAGAAATGAACGTTAAT
ATAATGCATCAACAAATTGACAGACCCCATTTAGATTTTCCCCCAGTGAAAAGGACTGTC
TTTTGCTATAAAAGGACATTAGCTGTTTGGACAGTGTACTATATATTATATAGCAAAAGA
AAACCGTggaccatggattgcattagactgctttgtttctttagtgtcccttaatctgaa
cagttatttcattctttatcttttataaTACATAATTTATAATGTGGATTTTTAAAAAAT
TTATTTAGTTAtttatttttttgaaatggagtctcattctgttgcctaggctggagtgca
gtggtgtgatctcagctcactgcaacctccaccttccagcttcaggcgattctcgtgcct
cagcctcctgagtagctgggactacaggcgcatgtcacctttcccagctgatttttgttt
tgttttgttttttgagacagagtctcgctctgtcacccaggctggagtgcaatggcgcaa
tctcggctcactgcaacttccgcctcctgggttcaagcagttcttctgcctcagcctccc
aagtagctgggattacaggtgcctgacaccatgcccggctaatttttgtatttttagtag
agacagggtttcaccatgtttgccaggctggtgtcaaactcctgaccacaggcgatccgc
ctgcctcggcctcccagtgatttttgtatttttaatagaggtgaggttttgccatgttgg
ccaggctagcctctagaactcctgacctctggtgatccgcctgcttcagcctcccaaagg
gctgagattacaggtgtgagccacttcacccagccAGGTGTTTCTTTTTAATTTGAAAGT
AAATTTAAGATTAGTGGTTTGAAAGAGGCTGAAAATAGAACCAGTTGTTATTTTGTAGTA
CTAAGTAACCATGTTTGAAAGAGATGGTTAAGAAAAATCATGAGTTTTTGAAAAAGCTGT
AAGTTATTGAGCTATTTTTAGTCTCTTCACATATATATATATATATTTttgttgttgttg
ttgttgttgttgtttttttgagatggggtcttgctctgttgcccaggctggagtgcagtg
gcgcgatctcagctcactgcaacctccgcctcccgggttcaagcgattctcctgcctcag
cctcctgagtagctgggaccacaggcacatcccaccatgcccggctaatttttgtatttt
tagtagacatggggttttgccatgttggccaggataatcttgatctcctgacctcatgat
ccacccatcttggcctcccaaaatgctgggattacaggtgtgagccaccgtgcccagcAA
TTTTGGAAGAGACTATATTTTAGTCTGCCAAAAACTGATTATGCCTTACTTGACACTTGG
TCTTCTTATTTATAATCAGGGCAGGAAACAGTCCTTTTGAAATCTATGGTGTTAGTTTTG
GTAGTAATTTACTACCAGGTAAGGGGTAGACTGCCCTATGGGAAAATGCCAACACCCTTA
GCCACAAGTAATTTTCCTAAGCATAGGCTGTTGTCTCTTGTATAATAAGTGATTTGGAAA
GTTTTCATTTGTTTAGATGTTAATATAATAAACTGTTGAGAAAGTAATACTGTTTTTGAT
TATTGATCTTCATTGTAAAAATAAAAGCTTTTTATGATTTAAAAAATGGTGCTGAGTTAT
CTAAAAATTCCAAGAAACAGCTTAAGAAAAGTTTTCTGACTTAAATGGGACAGAAATTTC
CTGAAAGAGTATGGAAACCTCATATTGCTATTTAAAGGAACCTATCAATTAGTGTTATTT
TTTATTTATAAGTGACAACATAAGATCCAATGTGCTGCCATCTTTGAGAACTTATCTGAA
AGAGATGTCATTTCTGACAGCCCCTGCGAGGAATTGGCATCCTTAAGCAAGCCATAGACA
AGATGCAGATGAATACAAACCAGCTGACCTCAATACATGCTGATCTCTGCCAGGTAAGCA
ACCAAAGTGTGTGATTCACACCAAGTCAGAGGTGTAGGTTGTTTATGGGCTTGCTCAACA
TTGGGTTTGATAAACACAGGCAAGTTGGCGATATTGTGATGTGTTATAGAAGTTGGAATA
TGTAGGTACATCTATTACATTCAGGCGGGTGCTGGATGCAAACTGTAGGATGGGGCTCAA
CTAGTAAGCTTGTCGAACAGATAGGGTAATTAATAGTTGTAACttttttttttttttttt
ttgagacagtctcactttgtcgcccatgctggagtgcagtggcacaatctcagctcactg
caacctctgcctcccgggttcaagcaattctcctgcctcagcctctcgcgtagctgagac
tacaagcacccaccaccaagcctagctaatttttgtatttttagtagaacagggtttcac
catgttggccaggctggcgttgaactcctgacctcatgatccacccgcctcagcctccca
aagtgctaggattacaggtgtgagccaccacacccggccCTAGTTGTAACtttttttttt
ttttttttttgagacggagtcttgctctgtcgcccaggctggcgccatctcagctcactg
caagctccgcctcccgggttcacgccattctcccgcctcagcctcccgagtagctgggac
tacaggcgcccgctatcacgcctggctaatttttttgtatttttagtagacacggggttt
tactgtgttagccagaatggtctcaatctcctgacgtcgtgatccgctcgcctcagcctc
ccaaagtgctgggattacaggcgtgagccactgtgcccggccTGTAACTTTTTTTAAAAT
CCCGAATCATTTTTTTAAAATTGTGGAGCCTgccaggtgcagtggttcacgcctgtaatc
ccaacactttgggaggctgaggcgggcggatcacctgaggtccggagttccagaccagcc
tgaccaacatggagaaatcccatctctactaaaaaaaaattGTGGAACCTGAGACTTAAC
ATAGCTAACTTCTTACACCTTAAAATGTTATTCAtttatcttttttttttttattttttg
agatggagtcttgctctgttgcccaggctggagtgcagtggcatgatctaggctcactgc
aagctccgcctcccaggttcaagcaattctccttcctcagcctcctgagtagctgggatt
gtggacgtgcaccactacacccggctaatttttgtatttttagtagagatggggtttcac
cattttggtcaggctggtcttgaactcctgacttcaagcgatccgcccacctcagcctcc
caaagtgctgggattacaggtgtgaaccaccgtgcctggccTCATTTATTTATCTTATTT
TGCGATgttcaaagtccagaaggcaaaagggcaggtatataatgaagtctccttcccatt
ctgtttgctagccatctatttcttctctacaaaggaaactatgttagttatttctcgtgt
atccttccaaaaactttttatggacataaaagcaaatacgaatatatattttctcatttt
ttacacaaattgtaataatctatgcatactcttatgtagcttgctttttgtatttaacat
atcttggagatgattctgtagcagtactctacaggtacggagtattctataatatgagta
tgcgatggttttagaagtctgcatgggatatttacattgtttccTTCAAGAATAACATGG
TATGTGGATTATTTCAAACACATGTTCTAGTTTCATATGAAGATGTGCTTTTTAATGTTT
TAAAAAAAttgtgattgaggtacaacatatagacagtaaaatactaaagtgtatagctca
gtgagtttgtacgcatgtctacacTGCGTCTCCATTAGCTAGATAACTGTTCTAAGGGCT
TGCTTTCTTGAGTTGCACAATTCCCTGTATTTACCTAAAGGATTAATTAAAGGAACCACT
TCTACTTGTATCACACCATGCTGGTCTCTTTCTATTCCACTAGTTCAGTAAAGAAAGAGG
ACACACTCTTTTTCCCTCTAATCAGATGGGTAGGGATAGGTTAAGAGATAAGTGAGTCTT
GTCTGTAGAGTTCTCTATTCTCAATCATCTATAGCATGCTTGGCCTTATAGCTGTTTAGC
TTTTTATAAAGAAATGCTCCCccaggtgaggtggctcacgcctgtaatcctagcacattc
ggaggccaaggtggacggatcacttgaggtcaggagttcgagaccagcctggctaatgtg
gtgaaaccctgtctctactaaaaatacaaaaattagctgggtgtggtggtgcacgcctgt
aatcccagctactcgggaggctaatgcaggagaatcacttgaacccgggaggtggaggtt
gcagtgagctgagatgacgccactgcactccagcctgtgtgacagagtgagactccattt
caaaaaaaaaaaaaaaGGTAATGCTGTTTTTTTCTGAATGGCTAAGAAAATGGAGTACAG
GTTGACTATTCCTAATCTGAAAATTTGAAAcccaatccaaaaatttgaaacccaaaatgc
tccaaaatctgaaatctttagaatgccaacttggcactcaaagtgctcattggagcaatt
ggatttcaggttttcagattagggatgcttaactggtatgtattctgcaaatattccaaa
atttgaaacacttgtggtcctaagcatttcagatagcagatacATGAAATGTGTTGACAT
TTAGATAATTTTAGTCAATAAAATGTAAAACACAATTACATTATTTGGAAATTTCTGGAA
TCAATGAATTTTCTCCTTCTGCTAATACCTGCCTAAGTAAAATTAAAGTGATGATTTAAT
ATCAATTTGTTCACAGCTTTGTTTGCTAGCAAAATGCTTTAAGCCTGCCCTTCCATATCT
TGACGTGGATATGATGGATATCTGTAAAGAGAATGGAGCCTATGATGCAAAACACTTTTT
ATGTTACTATTATTATGGAGGGATGATCTATACTGGGCTGAAGAACTTTGAAAGAGCTCT
CTACTTTTATGAACAGGTAATCTCTCTAAAAATTAGCTGAGGTTGTTCTGAACTTGTGTG
ATCAAAAAAGTGCTCCCATAGGTTTGTGGCTAGAGTGGTCTGATCCCAGGGCCTCCGTTT
CAGGTGTTGGTCCTTTCAGAGACTACTTCTCTGTGATCATGTAAATAGTGGTAACCTGAT
CCCTAAGTTgaggagcagcgccagtgcatagaagagcacttgtctgggggttctaatcta
ggcttgcacttataccttatctgatttggaataagttatgacatctcttgacctttatag
cttcctttgcatataaggaagagattgaactgagtgatctTGGTTGTGTCTTATTCTAAA
ACCATGTGTGGTATTTTGTTAAGTTTTATTTAATCAGTGAAACATTCTCTTGATTCAAAA
TTTAAAGGGTAGAAAGGAGTACACAGTAAAAGTCCCTCCCACCCTTTCTGTGTCTGTGTA
ATGAAACATAGTACACAATTTGGTAGAATATTCTGGAGGTTTACTCAGACTCTGAAAAAG
AGATACACAATATTGATTAATAAACCACTTTACTTAAGGTAAATTAGTTAGATGTTCGTA
AGTTCCTATTTAGTTCATAGCATGTATTAAGTAATAAAGGATATTTAAAACCTTCAGAGA
GCTCGGTTTAGTTGGAATTCTAATACATAATACACATGCATACATGTACACACATCCGTG
GCTCTGAACCATACCACAATGAGTGGTTGATGTGTCCTGTTGAGGGGACCTGAGGAGGGC
CACCATAAGGTGCCAGTAGGCAGAGATGGTGTCATTAAAGCACGTGTCTAGTCAGGTTAA
ATCTTCAAGGTGGCTTCTCTTTAAGACTACGCATTCGGAAAATTATAAAAATGCACTTCG
TAGCCACTGGATGCATTATCATTGCTGTAGCCAAATATAGTTAACTCATGAGCAAACTTG
ATCTTGAAATATCAGGATGAGTGGGTGTTAAAAAGGTAAGAGGCGTccgagtgcggtggc
tcacgcctgtaatcccagcactttgggaggccgaggccggcggatcacctgaggtcggga
gttcgagaccagcctgaccaacgtggagaaaccccatctctactaaaaatacaaaattta
gctgggcatggtggtgcatgcctgtaatcctagctactcaggaggctgaagcaggagaat
tgcttgaacccaagaggcggaggttgcagtgagccgagatcgtgccattgcactccagct
tgggcaacaagagcaaaactccatctcaaaaaaaaaaaaaaaaaaaagaaaaGGCAAGAg
gctgggtgaggtggctcacacctgtaatcccagcacactgggaggccgaggcaggcaaat
cgcctgaggtcaggaattcaagaccagcctggccaacatggtgaaaatgtctctactaaa
aatgcaaaaattagctgggcctggcagcaggcgcctgtaatcccagctactcaggagact
gaggcaggagaatctcttttttttttttttgaaatggagtcttgctctgtcgcccaggct
ggagtgcagtggcacgatctcggctcaccgcaagctccgcctcccgggttcacaccattc
tcctgcctcagcctcgtgactagctggaactacaggtgcctgccaccacacctggctaat
tttttgtatttttagtagagatggggtttcaccatgttagccaggatggtcttgatctcc
tgacctcgtgatccgcccgcctcggcctcccaaattgctgggattacaggcatgagccaa
cacgcccagccaggagaatctcttgaaccaggagatggaggttgcagtgagccgggattg
cgccactgcactccagcctgggtaacagagactcgtcctcaaaaataaaaagacaagaaa
GTggccaggcgtggtggctcatgccagtaatcctagcactttgggatgctgaagtgggag
cattgcttgagctcaggagtacaagactgaacaacatagtgagcaacataggagtcagcc
tgagcaacatagtgagactccatttctacaaaaaatatttttttttttgagacggagtct
cgctttgtcgcccaggctggagtgcagtggcgcaatctcagctcactgcaagctccgcct
cctgggttcacacccttctcctgcctcagcctcccaagtagctgggactacaggcgccca
ccaccacacccggctaatttttttgtatttttagtagagatggggtttcactgtgttagc
caggttggtctcgatcccctgacctcgtgatccacccacctcggcctctcaaagtgctgg
gattacaggcataagccaccgcgcctggcctctacaaaaaattttaaaattagtcaagca
tggtggcccactcctatagtcccaggtactcaggaggctgaggcaggaagattgcttgaa
cccaaggagtttgagggtacagtgagccataattacatcactgcgctccagcctagatga
cagagcgagaccctgtctctaaaaaatgcataaataaaaataaaaTGAATTCTATCTCAA
TAAGGCTGTTATAAAAATAATGGGACATTTAAAAAGTATTATTGACTTATAATTAATGTG
ATACATGTGGTTGATTGTTGTTTGCTACTGTGGTATGTTCTCTTTACAGCAAGCATTCTT
CTCTTGCCTAGGCTATAACTACTCCTGCCATGGCGGTCAGTCATATCATGTTGGAATCAT
ATAAAAAGTATATTTTAGTGTCTTTGATATTACTTGGCAAAGTACAACAGCTACCAAAAT
ATACATCTCAAATTGTGGGTAGATTCATTAAGGTAAGTTTTTTACATAAAACTGATTTCT
TACGTGAGCATGTTGAGTATATAAAGAAATTGCAATGATACAGTTCTGTAACTTCGTTTT
ATACTGATTTAGCTCTCCTAGCAGCTTCAGGTGAGCAGACATTTATTGAATGTCTGCTAC
ACATTCTCATTACCTGATTGGAATGGAATATTTCTCAGGAACCCGTTTTCAAACTTGTGC
TCTAGATACTTACAGCTATAGATGTTTAAGCTCCTATAACAGTTGATttttttttttttc
cctagagacagagtctcgctatgttggccaggttggtgttgaactcctggcctcaagcag
tccttctgcgtctgcctcccagagtgctgggattacaggtgtgtgccactgagcctggcc
tttattttgttttgttatatttttcattttatttatttatttatttatttagaaatggag
ttttgctcttgtcaccaaagctggagtgcagtggcgtgatctcagctcactgcaacctct
gcctcccgggttcaagcgattctcctgccttagcctcccgagtagctgggactacaggtg
tgtgccaccatgcccagctaattttttgtatttttagtggagatgtggtttcaccgtgtt
agccaggattgtctcgatctcttgacctcgtgatccacccgcctcggcctcccaaagtgc
tgggattacaggcgtgagccaccatgcccggccCTGTCTTCCTTCTTGCTAGCAGAAGTA
GCAGATTGTCCTGTTGCATCTGGTGAGGTGTGAGAAAGAGAGAGGGAGAGTTGGGAATGA
TGAATGTTTTGACTCCTTTCTTCTCTATATGATTTATCAGTAGAAAAACAGAAGCACTGA
TGAAGACGTGTGCCTTCACTAAATTCAGTGGGTTTTCACCTGCTGTGTTATTACTTGGTC
TGTAGTACAAAATTTTGTGGAAAATGAATTACTCCATAGTGACTTTCTATCCCTGGTCTT
AAAAACCAGGCATTTGCTTTGGGTAAATTATAATTTGTAGGGTAACAGTGTGTAGTTACC
TGACAATATGGGATATACTTGCTTAAAAAATAGTATGTAAGTGTGTTTTTGCTTCCTATA
CACATTTGAGTCTTCTGAAGTTTGtttgtttgtttttggttttttttttttttttgagac
ggagttttgctttgttgcccaggctggagtgcagtggcacgatcttggctcactgcaacc
tccacctcctgggttcaagcgattctcttgcctcagcctcccaagtagctgggattacag
gcatgtgctatcacgctcagttaattttgtatttttagtagagacggggtttcttcatgt
tggtcaggctggtgtttaacccctgaccccaggtgatttgtccgcctcggcctcccaaag
tgttgagattacaggcgtgagtccccacacctggccTCTTCTGAAGTTTTAATCTGAATT
TTTTCCCTCCTTTGCATCTTTAGCCTCTTAGCAATGCATACCACGAGTTAGCACAAGTGT
ATTCAACCAACAACCCCTCAGAACTCCGAAACCTGGTGAATAAGCACAGTGAAACCTTCA
CTCGCGATAACAACATGGGGCTGGTGAAGCAATGCTTGTCATCTCTTTATAAGAAGAATA
TTCAGAGGCTAACAAAGGTGAGGAAAGTGCCACCTTCACAGGGCAGCTCCTGACCCCCTG
GGGGCCATGTTTCCCTTTCTCTCCCTTTTCAGAGCTGAGGAAGCAGGTACAGGGATAAAG
CATGGCAGGATTTCTGTGCTGAGAGAGAACTCTCTTGTGATTGGCTTCTTAGAAAGAATT
TGATGTATACCTTTGGTCTTTTCAGGGCTAGAGCAGGGTATTTGGAGCAGGTGAAGAGGA
AGAAAGGTAGGAGACAAGGCTACATTGGGAGACAGTGAAAGGCAGCCTCAGAGAGGTCAG
CAGCTCCAGCAGGGCAGATGAGGGATGCTAATGATGCAGACCTCAGTGCACTGTCACCAG
CCTTGCAACCTGTCTGTTCTGTCTGTGCTGATCTCTATTAGAACAttttttttttttctc
tcttgacacagtgccttgctctgttgcccaggctggtgtgcagtggcgtgatttcggctc
attgcaccctctgcctcctgagctcaagtgatctgcccacctcagcctcccaagcagctg
ggaccacaggtgtgagccaccacgcccagctaatttttgtattttttgtatagacaaggt
tttgctatgttggccaggcggtctcgaacccctgtgctcatgtgatccacctgccttggc
ctcccaaactgctgggattacagacatgaaccaccgcacccagccAATGAGAACACCTTA
TGTGAACATAGTACTACTCGGACATTACCATTTAGGCCAGGGTTGTACAAACTTTGTGCA
ATTGACTTCTAGGATGTAAGCCAATTATATAATTTTTATTTTCTTCTAGGATGTAAGCCA
ATTCTATAATTTTTATTGTCAAGATGAAAATAACCTGCTAGGTTTTGACTATAGAAAATA
TGCTTAATGTCAAACGTTCAAACAGTACAGAAAAATAATGAAAAATGAAATTTTTTGTGT
Tttaggaaggtataggctgcaagttacaggaatcctgtagctcaacaaatagaggattgc
ttttttctcttgggaagtctggccagatatgcatagttcacagctgCTGAGAACACAGTG
CATCTGTTCCTGTGCACATCCTTTGCCTTGTGTCAGCCATGGTGATGCATGGTTGGGGAC
GAGCCAAGGAACCAGAATAGGGTAGCTGTTTTTTTGCTAGGCTACCCAGCAATGGAAAAG
GCTGATGGATTTGGCTACGTGAGGACTTAGGGGAGAGGTGACTTCCCCTAGCCCAATGGA
GAAGCTAGAGAAGAGAGGTGGGTCGGGGTGGCCGTTGAGGTGGGCAGACCTCATACAAGG
ATAAAGGATCCTAAGGAGAAGAGGAAGGAAGGTGAGGAGAGGGTCAATGGGCAAGAAAAA
GAATCCTTCCAAATACTCTAGAAAGACTAGCCATAGCTTCTAGAATAGAAGGAAATCAGT
AGTGAATTTGTAAAAAGTTAATTTTTATGAGAGAAAAATGAAGAACGTGAAAGAGAAATC
AAGTCAAAGATCAAAACCAGTGTAACTTGTGAGCCAGAAAAACCAGCTTGACCTACAGGT
TTAAAAGACCAGGATCTAAGAGACTTAAATAACAAGCAGCCTAATTCTCTCCATAAAATT
TTCTTTTTGGCCCAAGTGCCAACAGAACCATTCTAAGTAAATTTCTGTCTTTTGCCATCA
AGAGGTAGCCATTAAAAAACAGCTGCCATTAAAAACACAAACTCTGTTTGTGACTAGTAA
TTGAAGTTTAGATAAAAGAACCCAAATGCTAACAAACATAAAAGATAGTACATGTTACAA
AAGATGTTAAATTGCAAAATAGCAAATGAAAATTAAATAACGGTTTcaaaaattagctgg
gcgtggtggcacatacctgtaatcccagctacttggaaggctgaggcaggagaatcattt
gaacccaggagatagaggttgcagtgagccgagattgcaccactgcactccagtctgggg
gacaaagtgagactccgtctcaaaaaaaaTTTTTTTTTGATCAAACAGGAAGAGTCTCAA
CTCGAAATGGTCTTtccagggctggggtagtgactcacaaagtcatcaaggtcctgggtc
cttcgtatgttgACACGAAGTGGTGGATTGTGGTACACTGAGCTCACAAGCACTGCCTGC
CAGAGGGACCTGGGGAGGGCTACCATAAGGTATGGTGGGCAGGAACCGTGTCTTTAAAGG
ACATAGCTAGTCAGAAGGTTACATCTGTGATAGTGGCTGCTCCATTTTTGGCATGATGTC
CCAGTGCTAAAATGAAAAGAACGGGGAAACATCAAAGGATTTTTCTAGCCAAGTTTTTCT
TACTAGAAAATCCAAAGAAGTCTCAACAGGTAGACTGTATCAGTAGGTGATGGCATGGCT
GGGATGGAAGGCAGCTGGGGATGGGTTAAATCTGCCACCTCTCCCATTGAAATATTACTT
TGTGTTAACATTTTAGTAGATGtttttctttttctttttctttttctttttttttttttt
tgagacggagtcttgctctgtctcccaggctggagtgcagtggctcgatctcggctcact
gcaagctccacctcccgggttcacgccattctcctgcctcagcctcccgagtagctggga
ctacaggtgcccgccaccacacctggctaattgtttgtatttttagtagagacggggttt
caccgtgttagctaggatggtctcgatctcctgacctcgtgatccgcccgcctcagcctc
ccaaagtgctgggattacaagcatgagccaccacgcccggccTAGTAGATGTTTTTCTAG
GTTCCTCTTCTCTGTTTCTTTTCTATGTGTATGCATAGACTCTCCCAGTTATATGTAATT
GGGGTCATACTCTACGTGCTATTCTTGACCCTGCTCTTTTGTTTGTTTGGTAttttttct
ttttttttttttctgtgactgagtctcgctctgttgtccaggctggagtgcagtggtgcg
atctttgctcactgcagactctgcctcctgggttcaagcgattctcctgcctcaacctcc
tgagtagctgggactacaggtgcacaccaccacacctggctaatttttgtatttttagta
gacacggggtttcgccatgttggccaggctggtctcaaactcctgactttaagtgatctg
cccactttggcctcccaaagtgctaagatgacaggtgtgagccaccgcgcctggccTact
tttacattttttgtagagatgggatcccactgtgttggtcaggctagAATGTTGACTTTT
GAGTCTTTGTTTGTGTTAAACTACTTGTGTACTTCTTAAAGTTAGCAGTAATTTCAATTT
CTTGGGTACTATTCTCTGAACTAAAGTATATGTAGGTTTTAAAATTATTGGCTCATCAAG
AATTTATggccaggcacagtggcttacccctgtacttccagcactttggggagctgaggc
aggaagatacgttgaaaccaggagcttgaaaccagtctgggcaactaagtaagatctcat
ctctacaaaaaataaaacaataaaattagctgggcacagtggtgcacacctgtagtctca
gctactcaggaggctgaaacaggaggttcccttgaactgctatgaactgtgattgcgcct
ctgcactctagcctgggcaacagagcaagactccatctcaaaaaaaaaaGGAATTTTCAA
GATGAGGGTTTTAATATGCCCAGCTCTGAAAATGCCATTGTTGTAAATATTACCAGCTGC
CATTAAGAATAGAGCTCTTTTAATATGTTTCTGAAAGGGGTCATTTTCATCAGATCCCAA
GAGAGCAGTGGTAAACACTGGTTTCCCTCATCACAAGTGTGTAGCCTCTTTTATTTAACT
CCCCCATTTGTTTAAAAATGTTAACTTTGAATTTTGAATGATGAATGttattttttcaat
tatatttaatagattatacatttataataCAAAATTCAAAAGATGAAAATCTTCATAATG
ATGTGCATACCTTGGATTCCTTTTCAGTTTACatatatatataaaattatttttCATTAC
TCCTCTAGGAAATTGACAAACCACTGGGTTCATCAGtttttatttttttatttttttttg
tgacagagtcttgctcagttgcccaggctggagtgcagtggcgtgatcttggctcacaac
aagctccacctcctgggttcacgccattctcctgcctcagcctcccaagtagctgggact
acaagtgcccaccaccacgcccggctaattttttttttttttttgtatttttagtagaga
cagggtttcaccacgttagccaggatggtctcgatgtcctgacctcgtgatccactcgcc
tgggcctcccaaagtgctgagattacaggcatgagccaccgtgcccagccTATCAGttat
ttatttatttatttatttatttatttatttatttattttgagatggagtctcactctgtt
gcccaggctggagtgaatcacgcgatctcggcttgctgcaacctccacctcccaagttta
agcgattatcctgcctcagcctcctgagcagctgggattacaggtgcctgccaccatgcc
tggcaaatttttgCGTTtttagtagaggtggagtttcatcatgttggccaggctggtctg
gaactcttgacctcaattgatccacccacctcggcctcccaaagtggtgggattacaggt
gtgagccaccacccctcgccCATCAGTTTTAAGTCATCTACACAAATCTATTCTGTACAT
CAATGGGAAGAGCTCTGTACACttttttttttgaaatagagtcttgctctgtcgtccagg
ctggagagcagtggcgcagtctcagctcactgcaacctccacctcctgggttcaagcaat
tctctgattctcttgtctcagcctcccaagtagctgggactacagacgcatgccaccacg
cctggctaattctttttttgttttttgttttttgttttgagacagagtctcactttgtca
cccaggctggagttcagtggctcagtctccactcactgcaacctccgcctcctgggttca
agcgattctcctgtctcagcctcccaagtagctgggactacaggcgtgcaccaccatacc
agctaattttctgtatttttagtagagacagggtttcaccatgttagccaagatggtctc
aatctcctggcctcatgatctgcccacctcagcctcccaaagtgctgggattacagacat
gagccaccacgcctggccGCTCTGTACACATTTAATAAAATGTCCTTCCTTCGTTGTTCC
TACCTGTGACTAATTCTGCTTCTGACTTTCAGACCTTTTTAACTCTATCATTACAAGATA
TGGCAAGTCGTGTGCAGTTGTCTGGACCTCAGGAGGCAGAGAAATACGTTCTGCACATGG
TAAGTGGATTTTCTTTTTCtttttcttttttttttttttttttctttttgagatggagtc
tcgctctgtcaccaggctggagtgtagtggcacagtcttggctcactgcaacctccacct
cccggattcaagtgattctcttgcctcagcctcccgagagctgggactacaggcatgcgc
caccatgcccggctaaatttttgtatttttagtagagatggggtttcaccatgttggtca
ggctggtctcaaactcctgaccacgtgatctgcccgcctcgggctcccaaagtgctggga
ttataggcatgagccaccgtgcctggccTTGATTTTCATTTTTTTGAAAATTAATTACTG
GATTTTTGTTACTGTAAGAGTAACAGATGTTCATTGTGGAAAATATTAAAAAGGAGAAAA
GCGGGGGGAGCCTCCAAAGTCTACCACTATTGACAATTTGGTCTGTTTCCTTATAGTTTC
TAGTTTTAGTGTGCTCATATGATATACACATCAGGCTTGCGTCCTATTTGTGCttccttt
ttttttttttttgagatggcttcatcttgttgcccaggctggtgtgcagtggtgcaatct
cggctcactgcagcctcaattccctgggtttaagtaatccacccacctcagcctcccaag
tagctgggactacaggcatgtatgtgtcaccatgcctgactaatttttgtatttttttga
agagatggggtttctccatgttgcccaggctggatttgaactcctaggctcaatctgccc
tcctaggcctcccaaattgttgggattacatacgtgagccactgtgcccagccCTGTACT
CCttattattttcttttattttattttgaggcggactctcgctttgttgcccaggctgga
gtgcagtggtgtgatcttagctcactgcaacccccacctccagggttcaaacaattctcc
tgtctcagcctcccgagtagctggtattacaggcgGCTATATTTACATATTTTCATTATC
AGAATTTTTGTAAACCTCATAACCCTCATGAAATATTTTTGGTATACAAAGAGGTATAAG
GTAGGGCTACTTCCTCTGCTTATCTGTGATGAGATCACAagcttttgccagtacgtacat
caagcaactgctgcagcaagaaatcttgctgaacaatgtttgctgaactacacagtgtgc
ttagcgacatCATTGACTGACATTCTGACTTAGCCTCTTCCGTCACTGAGGGTTTTGGTC
CATAAGCAGCACTGACATAAAGGAGGCCagagcacacacccaggacttagcatccagctt
aggaaatgaaatagcaccagtgccctgacactccctctttatcacctgccagttgcattt
ccccactctcagccccaccccaaccaggcaaccactcctgatttggataagcatcatttA
AATGACTATATGATAACCCACCACATTGATGTATTGTAATCTACCTACCTATTCAGTTAC
ATAAGTACATAGTTCTGATCTGGTTTTAGTTCACTGAAAACCTGTGTCCTTAGCTCAGGA
CAGGCAAAGCTTCATATGACCCCTTGTATGATTTCAGAATTTGGAGTATTttgattgatt
gattgattgattgagacaaggtcttcctgtgttgcccaggctggagtgcagtggcgtaat
catggctcactgcagccttgactgcctaggcttaaatgatcctctcacctcagcctccca
agtagctgtgactacagatgtgtgccaccacacccagctaatttttaaattttttgtaca
ggcagggtctctttatgttggccaggcataacttgagatttctggcctcaagtgaccttc
ccaccttggcctcccaaagtgctgggattacagctggatacagccactgcacccagctGA
GTATTTCATTTTGATAGTTGAATTTACAAGTGTTCTAAAGGGTTTTTTGCTTCAACCTAC
CATTCAAAACATGCACACACCAAACAAAACCATACCTCTATGACTTGTGTCTGCTAAGAG
CATCTTGGTAACCCCACAGGGGTTACACAGAATAAGCTATAGACGCTTTCCCCAAGAAAT
TCCCTCTTCAGTGGCGAGTGAGAAGAAATACATGAGTGGTTATGACACCAGACAGGACAT
ACTAGCTAGCAACGCGTTGCGGGGTCAAAGTGGGTGTGAGTTTTGAGCCCTGCTTAACCA
GCCCAGACACCCTGACAGGCTCTGGAGcagtggttctcctctgagggtgattttgtctgc
caggagacattaggcaacgtctggaagcagttttggttttcacagatgggggtgctactg
gcgtctaatgggtacgggccagggatgctgctaaacgtcctgcagtgcccaggacagccc
acacaccaaagcgttatctgtacccaGGACAGCCCACACACCAAAGCGTTATCTGTACCC
AGGACAGCCCACACACCAAAGCGTTATCTGTACCCTggacagcccacacaccaaagcgtt
atctgcccccaaatgtcaggactgccaggcttgagaaaccctTCTGGAATGAAAGGTCTG
TGAGACCAGGGTTTTTTTTTGTTTGTTTGttttttaaagtaaacattggaaaagtacact
taagtgtacggctaaacacattttcacaaagattccaacacctagaagaaggaacagaat
atgaccagcacccggaaaatatcccttgtgtctgcttccagccctgtgcctctctagaaa
ggttgttcccatcctgactttttttttttgagacggagtcttgctctgtcacccaggctg
gagtgcagtggtgcgatctcagctcactgcaagctccacctcccaggttcacgccattct
cctgcctcagcctcccgagtagctgggactacaggcgcccaccactacgcctggctaatt
ttttgtatttttagtagagacggggtttcaccatgttagccaggatggtcttgatctcct
gacctcggcctcccaaagtgctgggattacaggcatgagccaccgtgcccggcctcccat
cctgacttctaacatcctattttagttctgtttgtttctgagtttgatgtagaaggaaac
acacagcacattctttctgggaatctggttttttggctcagcattgtgagagtcatgcat
gatgctgtatgtagccgtagttcattcgttttcagggctacaatgttccagtgtttgata
cacctttccattttaattagttggacaggctgggcgtggtgcctgtaatctcagcacttt
gggaggctgaggcaggcagctcacctgaggtcaggagttcaagaccagcctggccaacat
ggtgaaaccccgtctctactaaaaatacaaaaaaaattagctaggcatgatggcgggcgc
ctgtaatcccagctacttgggaggctgaggctggagaatcgctcaaacccaggaggcgga
ggttgcagtgactggagatcacaccattgcactccagcctgggtgacaagagcgaaactc
cgtctccaaaaaaataaataaaTAggccgggtatggtggctcacacctgtaattccagca
ctttgggaggctgaggcgggcagatcatgaggtcaggagatcgagagcatcctggctaac
atagtgaaaccccgtctctactaaaagtacaaaaaattagccaggcgtggtggcagatgc
ctgtagtcccagctactcgggaggctgaggcaggagaatggcatgaacctgggaggtgga
gcttgcagtgagctgagattgcgccactgcactccagcctgggcaacagtgcaagactct
tgtctcaaataatgtaaataaataaatagttagacattggggttgtttccagttctggtt
aatttattatgaatagtgctgctgtggtgaaggtaggtccaaattttgcttagatacatt
ccatctgcttAAAGAGGCAGCTCTCTGTGATCACATAGAGAACTATGCATTTTGTATAAT
ATGTATTGGGCTGGTTACTGTTTCACTAAATAGCATCTATCCCTTCCAAAGCTAGAGACA
AGTAGGCCAGCAGTTTCACTGCTAACAAATGGACAAGTTATTATCACCGTGTGGAACATC
TTGTTAGGAATAAAATACCTGTTTTGTACTTTTATTGGTATCTCACTTTTTAACTTCATG
GGCAGGATTTGGCTTTGAGGATCAGTCAAATAATTCCCCAGTAACTGATGCAAATAAATA
ATATATAGACCTTGAATCTACCTTGGAATCCCCAGTGGTAGTAAAGTTTTCTTGAAGAAT
CGGAAGATAGTTTCCACTGGGATGAAAAGAAAACGTGTTAGGCTTTACTTTTTAAAATAC
AGTGGCccagcctggccaacatggcaaaacgtcatctctactaaaaataaaaaaaattag
ctgggcatcgtggcacatacctgtagtcccagctacttaggaggccgaggcaggagaatc
ccctgaacccaggaggtggaggttgcagtgagcagagatcaagccactgcactccagcct
gggcaacagagcgagaccccatctcaaaaaaaaaaaaaaaaaaGGCGATGTAAGTTATAT
TTCAGTGCAGCTGATGTTGAaaaatgcaagggcacctcaaatacatcatgctaagggaag
ccagaccacaaaagattacatagtatatgattccattcatatatccagaaaaggcaaatc
catacgagacaagaacagattggtggtttccaggggctgggaggagaaggagggaatggg
gagggactgctaatgggcctagggcctctttctggggtgacgaaaatgctccagaactag
atagagatggtggtggcacaacattgtagaatgcattaaatgccaattaattgctcactt
taaaaaggtaggccagatgtggtggcccatgcctgtaatcccagcattttgggaggccga
ggcaggtagatcacttgaggttaagagttcgaaaccagcctggccaacatggtgaaaccc
cgtgtttattaaaaatacaaaaaaatggctgggcgcggtggcttacgcctgtaatcccag
cactttgggaagccgaggcggatggctcacctaaagtcgggagttggagaccagcctgac
caacatggagaaaccctgtctctactaaaaatacaaaattagccaggcgtggtggtgcat
gcctgtaatgctagctacttaggaggctgaagcaggagaattgcttgaactcaggaggcg
gaggttgcagtgagccgagattgtgccattacactccagcctgggcaacaagagcgaaac
gccatctcaaaaaaaacaacaaaaaaattagcctggtgtggtggcgggcacctgtaatcc
cagttacttgggaggctgaggcaggagaattgcttgaaccccggaggtagaggttgcagt
gagccaagaacgcaccactgcactccagcctgggggacagcgagactccatctcaaataa
ataaataaataaataaataaaatggttaattatgttgtgtggacttcacctcaataacaa
aaatgcaagggcagggattttgtgtgtatcagttttacacctcttagcatctataatggt
gcctagcaaatagtaggtatttaataaatacttggataaacagatgGCGCTTAAAAATAT
ACAAGTTTATTTATATCCATGTTGCCTTCCATGCTTTTCTGTGATTATACTGGATGACTA
TTCATATAGCATTCAGGTCTAAACTGCTTTCCTGATTTTTTTTTTTTTCTTTCTGCAGAT
AGAAGATGGTGAGATTTTTGCAAGTATTAACCAGAAGGACGGTATGGTCAGTTTCCATGA
TAACCCTGAAAAATATAATAACCCAGCCATGCTTCATAACATTGATCAGGAGGTAAACAT
GAATGCCAGGTTTTTATTTTTTTAATTGATGGTTGAGATGTATTTGAAAATTGCTCCTAT
GTTCCAGGATAATTTTAGTTTTAAGTACAGGTAGTTCCCAGTCTGTGAACATCTTAGTTA
CTAGAAAGTTAGTTTCAAAATGGGCTGCTTAaggagaattgcttgaaccctggagacggg
ttacagtgagccgagattgtgccactgtcctccaccttgggtgacagagcaagactctgt
ctcaagaaaagcagcaacaacaacaaaagaaaCCCAGAATGGGCTGCTTAAAACTCTTCC
Aggctgggtgtggtggctcatgcctgtaatcccaacactttgggaggctgaagtgggtgg
atcagctgaggtcaggagttcaagaccagcctgcccaacatggcaaaaccccgtctctac
taaaaaaaataaaaaatcagccgggtgtggtggtgcacgcctgtaatcccagctactctg
gaggctgaggcaggaaagtctcttagaacctgggaggcagatgttacagtaagctgagat
tgcgccactgcactccagcctgggcaacagagggagactctgtctcaaaaaaacaaaaCT
CTCTCAGATTGTATGGCTGTAAATAAATGGTGGGTTAGATATCCCAGCTAACTCATCAAA
ACCTCCCTTAACTGTGAAAACACTTAAAGGGCCCAGTATAACTTTATCTATTCCCAGCTG
CCACCTACAACATAGAGCCTTATGTTTTTGCTGAAATGTCTGTGGAGTTCCAGGTTGGGA
GGTTAGGAAACATCTCTCCCTATGTGAGAAGCAGAGTCGGGGTGGCTGGAGGAGAAGAGC
AAAGCCCTCCCTGACGGTCCCCTTTAGGCAACAGCCTGGCTACAGCTGCAGCAGTCACCT
CTGTGTCTCCTGAGGGCATGCTGCCTCTGATTCTGGGGGCTGAAGGGGGAGTTTTGTGGG
TGGTCTGTGTTTCTTACCTCTGAGCAGGGAAGTGAACTGAATATTaaatctcagaaaact
atgtttttttgtaattaatttaatggcaaaatgtcacctgaaatggtgtctagtcttcat
ttatctcagcatgaatatactcgtttcactgcaaaagatactatgtgtttgattatgagg
tttgcctagatcctgctgggtgggatatttggtattatatgatagatgtattagctttct
gagtccaaaatactctggctccaaaacccatgtggccccaggggtttcacatcaagagat
tgtgaacctATAGCACCCTTGTGAACAGTGTAAGTTAGAAAGGATGCAGCTGACCTAAAC
CCGCCGCTGACCACCTTCTAATGTGCCTGTCATGCAGATGCTGAAGTGCATTGAGCTGGA
TGAGCGGCTGAAAGCCATGGACCAGGAGATCACAGTGAACCCTCAGTTTGTACAAAAGGT
GATGAGGGTTCCCTTATTACAAGAAGTAGGCTGGGTGGAGAAGGAGGGGTGTTGTCACAT
CAGGCACAGGAACTAAGTTTCAGGTTATTAAATATTTCTTGAAAACCTTACCAGTACGGT
CATGGAGAAATACTAGTTGAGAGCATTTTCAAATGATGGCCTGGAAGTACACTTAGGGAT
GCTTAGGGTGGTTCCTGGAATTGCCTGCCCTTGTTCACAGGGGGCTTTGTTCTGGGAGGG
ACAGGGCAACTGGTGTGCTTATTGGGCTGCCGGGGAACCCTTGATAAAAGCAAACATAAA
TACATAACTTCACTTTACCTTTACAGAGTATGGGCTCACAAGAAGATGATTCAGGAAACA
AACCATCCAGTTATTCTTGAAACTAACATCCATCCTGAGCTAAACAAGAGAAACTACCAT
CTTGGCCAGTGACAAGTGTTCGGAGGGCAGCAGAGAGGACCAAGCCTGTGTCACCTGGAG
ACTAAGAAATTAAGTTTTGTTTTGACATCTTCAGTCCTGTGTGCTTTCAGAAAACCATTT
TCTCTGCAAAGAAAGGAAACAGATTTGCAAACTTTAAAGTCTGTCGTGGATTTATTTATC
CTCAGATTATTGTTACTGCATTAAATCTACCTTTTTGTTTTAAGTTGCTTGAACATTAAT
GTGTCTTCTGTATCACTTTTTTCTCCTCTGAAGTTTTTAATAAGCACATTCATTGTGAAC
AGAAATAGCTGGATTTTAGGAATTTTTGGAA
