# Supplementary material for: Reference based annotation with GeneMapper
Source: Genome Biol. 2006 Apr 5;7(4):R29. doi: 10.1186/gb-2006-7-4-r29 (PMC1557983; doi:10.1186/gb-2006-7-4-r29)
Supplement: Additional data file 2 — A gunzipped tar file containing the data set of orthologous genes in five vertebrates (human, chimpanzee, mouse, rat and chicken) that was used to compare pair-wise and multiple species GeneMapper [file gb-2006-7-4-r29-S2.tgz › 5verts/orth117/gg1.gff]

NM_001006163	REFSEQ	CDS	146	200	.	+	0	gene_id "NM_001006163";
NM_001006163	REFSEQ	CDS	2775	2904	.	+	2	gene_id "NM_001006163";
NM_001006163	REFSEQ	CDS	3784	3896	.	+	1	gene_id "NM_001006163";
NM_001006163	REFSEQ	CDS	4008	4057	.	+	2	gene_id "NM_001006163";
NM_001006163	REFSEQ	CDS	4887	4979	.	+	0	gene_id "NM_001006163";
NM_001006163	REFSEQ	CDS	5714	5893	.	+	0	gene_id "NM_001006163";
NM_001006163	REFSEQ	CDS	7084	7224	.	+	0	gene_id "NM_001006163";
NM_001006163	REFSEQ	CDS	8018	8191	.	+	0	gene_id "NM_001006163";
NM_001006163	REFSEQ	CDS	11545	11631	.	+	0	gene_id "NM_001006163";
NM_001006163	REFSEQ	CDS	11821	11934	.	+	0	gene_id "NM_001006163";
NM_001006163	REFSEQ	CDS	12368	12448	.	+	0	gene_id "NM_001006163";
NM_001006163	REFSEQ	CDS	12703	12756	.	+	0	gene_id "NM_001006163";
