# Supplementary material for: Reference based annotation with GeneMapper
Source: Genome Biol. 2006 Apr 5;7(4):R29. doi: 10.1186/gb-2006-7-4-r29 (PMC1557983; doi:10.1186/gb-2006-7-4-r29)
Supplement: Additional data file 2 — A gunzipped tar file containing the data set of orthologous genes in five vertebrates (human, chimpanzee, mouse, rat and chicken) that was used to compare pair-wise and multiple species GeneMapper [file gb-2006-7-4-r29-S2.tgz › 5verts/orth117/hs34.gff]

NM_003653	REFSEQ	CDS	192	246	.	+	0	gene_id "NM_003653";
NM_003653	REFSEQ	CDS	5214	5343	.	+	2	gene_id "NM_003653";
NM_003653	REFSEQ	CDS	10370	10482	.	+	1	gene_id "NM_003653";
NM_003653	REFSEQ	CDS	10571	10620	.	+	2	gene_id "NM_003653";
NM_003653	REFSEQ	CDS	13401	13493	.	+	0	gene_id "NM_003653";
NM_003653	REFSEQ	CDS	16397	16576	.	+	0	gene_id "NM_003653";
NM_003653	REFSEQ	CDS	19272	19412	.	+	0	gene_id "NM_003653";
NM_003653	REFSEQ	CDS	20904	21077	.	+	0	gene_id "NM_003653";
NM_003653	REFSEQ	CDS	26433	26519	.	+	0	gene_id "NM_003653";
NM_003653	REFSEQ	CDS	32339	32452	.	+	0	gene_id "NM_003653";
NM_003653	REFSEQ	CDS	33818	33898	.	+	0	gene_id "NM_003653";
NM_003653	REFSEQ	CDS	34227	34280	.	+	0	gene_id "NM_003653";
