# Supplementary material for: Reference based annotation with GeneMapper
Source: Genome Biol. 2006 Apr 5;7(4):R29. doi: 10.1186/gb-2006-7-4-r29 (PMC1557983; doi:10.1186/gb-2006-7-4-r29)
Supplement: Additional data file 2 — A gunzipped tar file containing the data set of orthologous genes in five vertebrates (human, chimpanzee, mouse, rat and chicken) that was used to compare pair-wise and multiple species GeneMapper [file gb-2006-7-4-r29-S2.tgz › 5verts/orth117/pt1.fa]

>pt1
GCGAATTCAGGCTGTTTCCATGGAAACAGTAACGGGTGGGCAGCTAGGTATAGTCTCGCG
GTGCTTGAACCAGCGGAAGTGACGTCGCCGCTCGCGAGGACCTCAGGTGGATCGCCGCGG
CCCCTCCTCCCAGAGCGGCAGCCTTTTCCCGCGCGTGCTGCCTTCGCCGCTCGGGCCGCC
CGGGGGAAAACATGGCGTCTGCCCTGGAGCAGTTCGTGAACAGTGTCCGACAGCTCTCAG
CTCAAGGTAACGCCCTAGGCCGCCGGGCTGGGCATGGGCGGGTACCGGGAACGGGCCTGG
ATCCCCAGGCGCCAGCACGGACGGCTGGAACAGnnnnnnnnnnnnnnnnnnnnnnnnnnn
nnnnnnnnnnnnnnnnnnnnnnnnnnnnnnnnnnnnnnnnnnnnnnnnnnnnnnnnnnnn
nnnnnnnnnnnnnTCTCCGGGGCCGGGCTGGGGGTTGCGGCGTTTAGATCAGGGTAGGAT
CGAGCGCGGCCGAGTGTAGGCAGCCCCCTCGCGCTCTGCTGTTCGATCCGGCCGGCCTCC
CCTCCCTCGGGCCGCCGGCAGCCCCCTCCCCCAGGCCTGGGCCCCTTCCACCGGGCGCTG
TGCTTGACAGTTTGGGGGCGTGACTTCCGCCAGGAGCCATCTCGGGCGACTATTGGTTCC
TTCTGTCTCTCTTGCCTTCGGTGATTGGCGCACCGCCGTGTCATCTTTGCCGCCGATCCG
CCGCTTGCTGACTAGGCCGCCGGGAGCGGGCGGGGGGCGAGTACGTTCTGGGTGTCTTGG
CTCTATGGCTCGCCTCTGCCAGCTCCTCCGCTGCCAGGCGGCGCACGCTCGGGAACCTGT
GCGCTTATTTTGGTCCTACAGAATGCTGCGGAAGCTCTCGCTCGTAGGACTCCATTTCTT
CTTTTTTTTTTTTAgccgaggctggagtgcagtggcgcgatctcggctcactgcaacctc
agcctcccggcttcaagcgattctcctgtctcagcctcccgagtagctgagattacaggc
gcccgccagctcacacggcttttttttttttttttttttttttttttttttgagacggag
tctcactgtctcccaggctggagtgcagtggcgcggtctcggctcacctcaaccttcgcc
tccgaggttcaagcgattctcctgtctcagcctcccgagtagctgggattacaggcgcct
gcccggctaatttttgtatttttagtagagacagggtttcaccatgttggcctggctggt
ctcgaaccttgacctcaggtgatccactggcctcggcctcccaaagtgctgggattacag
gcatgagccaccgcggccagcccacgcggccagttttttcgtatttttaatagagatggg
gtttttaccatgttggccaagctggtttcgaactcctcacctgaagtgatccgcccacct
cggcctcccaaagtgctaggattacaggcgtgagtcactgcgcgcggccAGGACTCCATT
TCTAGGGGTAGAATTGTGATGATTTTACTCTCACTTTCCAGGTTGTTTGGTTCATTCATT
GCGTATGAATGTACCGAATTCTGGACCTGAAATTCGAATGATTAGATGCTGGCTGTGAAG
GCCCTTttaactatcccgtgcttcagtttcttcgtctgcaaaataagtccctagtttata
tggagttgtgaagattcaatgagagaaaccatgtaaaagcagttggaacagtgcctgtca
taaggggtgcaataaatatAGCTGCAAATAATTGTTACCGTCATTAATTGCAAAGTTCTA
GGAgctgcttgaccttggacaaatcaccttaaatctctgagtcttttgcatctccgttgt
aaaaatggaggggtGCTTTTACCTCACTGGTGTAAGACAAATGATCTGATATGGAGCTGC
ACTTAATAAGAATTCTTCCTCTTTTTCCTTTTTATTAATAGAAATTAGGTTCACAGGGAA
GGCACAGGCTTGCCTTTTCTATGAATAAAGGAACCACTGGTTTGTTAATTTATTCGACAA
ATACTTAGTGTTCTCCTTCCTGGGGTGTAGtgtagttagaagcttcaggttgaaatcctg
tcgcggtcacttcttgcgtgagccacttaatttccctgggccaattttcttaattacaaa
acagaactagggctgtTGTGGTCTTCAGGTTATAGGATGCTATAGGAACAGTCCGCTAGA
CAGAGATAAATATGGTAACTTTCATTGCTGTCGGCTACTGTGTCTCACACTCACTGGATA
GGAAATCTTTGAGTTTCAggccaggcgcagtggctcactcctgtaattccagcactttgg
gaggccgaggcgggcggatcatctgaggtcaggagttcgagaccagcctggccaacatgg
tgaaaccctgtctctactaaaaatgcaaaattagccagacatggtggcgggcgcctgtaa
tctcagctactcgggaggctgaggcaggagaatggcatgaacctgggaggtggagcctgc
agtgagccaagatggcgccactgccctccagtctgggtgacagagcaagactccgtctca
aaaaaaaaaaagaaaaaaaagaaTTTTATTGGCCACATCTCTGGTTACACTGATTTCAAA
TGCACTCTGTGACACTTAAACTTTTTTTTTTTACTCTGCCCTTGGCCCTGCACTAATTAA
TTATCTGGTGATTTCATAGTGACCCAGCTTTTATTTCAGTCTCAACTGGGCACTGATTGT
TAACTAGTAGAGAACTAATGGATTGCAATGCTTATTTCTGGGTGTTACAAATTATTGTTA
ATATATTTAGAGTAATGGTTTACAAAGGCAAATTATTCAACTAGAAGCTACTTCATACCT
ACCAGTGAGATCTGTAATACAATGATGATGAGTTGGTATTTCCCAGTTAAATCTGTGTGA
TCTCAAGAGGTGACACCTAATAAGATCACAGCTGTTTTATTCTTGTTTTGTAATGCATGT
ATAATAATGATACATTTCCTTTGCTTTCAGTAAAATGTATCAAATTGAAAAGTGTTAAAT
TATCAAAAGTACCTAGCTATAGTCACTTGTATTTTAAGCATTATACTATGTTGTATTCTT
TTAGTAAGGAAAAGATTATGCAGTTGCTCTGTAGAAATAGAGAAGTTGGAAACTTGAGGT
TAATGCCCATGGACTTAAATATATCCTCACTGTTACCAGAAAGACAGCTAGAGTGTGACC
ATGGTATCTGTCATGACAGTAATTGTCAAAATTGATGGGTCTACTTAAAGGTACCAATTC
AGGCCTAAttttttttttcccccgaaacggagtcttgctctgttgcccaggctggagtac
agtggcgcaatctcagctcactgcagcctccatctcccgggttcaaggattgtcccaggt
taaaggattctcccacctcagcctcccgagtagctgggattacaggtgtgtgccaccaca
cccagctaatttttgtatttttagtggagacagggtttcaccatgttggccagcctggtc
ttgaactcctgacctcgagagatctgcccaccttatcctcccaaagtgctgggattacag
gtgtgagccacagcatccggctGAGGCCTAATTATTAATAGATTCTGTACCTTAGTTGTT
AAAATGTAGCATTGCAggctgagtgtggtggcacatgcctctaatcccagcactttggga
ggccaaggtgggaggattgcttgagcccaggagttagagaccagactgggcaacatagcg
agacccctgtctctgcaaaaaacttaaaaaataagatgggcatggtgacgtacacctgta
gttccagctactcgggaggctaaggtgggaggattgcttgagcccaggagatggaggctg
cgttgagctgtgatcacaccactgcactgcagcctgagcgacagaatgagaccctgtctc
aaaaaacaaaacaaaacaaaCATAGTATTGCAGTATAGGGGAAAAATAGATCAATTAGGA
GATTAATTCAACAAGTAGCTGCTTGATGAACTGCTAAGCAGGTGATGTATTCTAGAGCTG
GAGAAAGGGACAATCCCTCCACCTGAGTTTACTGAAATACCTAACCACTACAGTCCCATG
CGAGGCAGAGAGGGCAGATACCCAGCTTAGCCATGGGGAAGGGAGCTGAGATGAGGGTCT
AGAGACGCCACAAGTTGATTGCTGAATGCTGGATGAGGCTCAGTCAGGTAGCAGAGGATG
TGGGGGAGAAGGACAGAGAACAGCATGTGTAGAAGCATAAAGAGGAGAGAAGATAGAATG
TTGATTTTCTGAGCTTGCtgtgatcgaagagtaggtgtgtgaggggaagtagcaggagat
aaggctggaaaggtagcagggaccagttattgaagggccttagttcaggctgaggcgttt
gcacttcttaaagtcattggaataacttgattgaatgcacagtttatagaacagacagta
ctaatatggagtgcgggttggaggagagaaagatcacagtaggcagaccatttagaagat
ttatgatgtaggctgggcgcggtggatcatgaggtcaggagttcaagaccagcctggcca
agaaggtgaaacccccgtctctactaaaaatacaaaaaaattagccaggtgcagtggcag
gcgcctgtaatcccagctatttgggaggctgaggcaggagaattgcttgaacttggaggg
cggaggttgtagtgaaccgagattgcgccactgcactccagcctgggcgacacagtgaaa
ctccatcttaaaaaaaaaaaaaaaaagatgtagtccagacaaaaaatgatgaggatctga
attagggcagagaggggagagagaaagaaatggagctgagagactttggaagtaaaacta
aATCATTTGGATGCAGAGAGCTGTTAATAGTAACATGTGCATTTCTGGCTTGGGAGACTA
GAAAACAATAGAGAAAAAGGTGAAACATTCAgggtcagagagaagtgggaggtccagtgt
aatctctaattcgttttgagaccacggacaggttgtttcactcctctggtccttctggat
cctcatccgaagtgaaggagattaagaatcatttttgggaacttcaggctctgaAGTACA
AAGTTGTGGTTAGAGTTCCATCAGTTTGGTTAGTGCTGTAGCTGAAATGCAATAGTGTTG
TTCCTGTTTTCCAGGGCAAATGACACAGCTTTGTGAACTGATCAACAAGAGTGGGGAACT
CCTTGCGAAGAACTTATCCCATCTGGACACTGTGCTCGGGGCTCTGGATGTACAAGAACA
CTCCTTGGGCGTCCTTGCTGTTTTGTAAGGGGCATCTTCTTTTATAGTTTTGTGCTTGTT
AAAATGGAACACTCTGCACTTTCTGGCtttatttttatttatttatttatattttttgag
atggagtttcgctctgtcacccaggctggagtgcagtggcacagtcttggcacactgcaa
gctccgcctcccgggttcactccattctcttgcctcagcctcttgagtagctgggactac
aggcactcgccacccgccccagctaatttttgtatttttagtagagacagggtttcacca
tgttagccaggatgatctcgatctcctgacctcttgatccgcccaccttggcctcccaaa
atgctgggattacaggcgtgagccaccacgcccggccCTGGCtttatttttatttattta
tttattttttGGTGTAGAAAGTAAACCATTGTAAATAACATTGAGCTCTTTTGCAAAACT
AAAGTTGTAGCAGTTACAGTTTATTGATTCCAGCTAATAATTGCTTGTTATATTTTGTTC
AATTTTATCATTTTTAAAAACTCTTTTATGTATCCGGGCATAAAgaggttgcagtgagcc
aagattgcgccactgtactctagcctgagcgagactgtctcaaaaaaataaaaTCAGTTG
TTGCagctgggcacagtggctcccgcctctaatcccaacattttgggaggcagaggcagg
tggatcacttggggccaggagctccagacctgcctggccaaccggtgaaaccctgtctct
actaataaaaaaattagccgggtgtggtggcgcatgcctgtagtcccagctactcaggtg
gctgaggcatgagaattgcttgagcctggaaggcagaggttgcagtgagccaagattgca
ccactgcactccagcctgggcgacaaagggagactctctcaaaaaaaaaaaaaaaaTCAG
TTGTTGCTTTTCCTGCTTTGAGAACATACTAAGGGGGCCAAGAGTGAGAGCTATGGGCTG
GCTGGAGGTGGGCAGCAGCTTAAGTTAAAGATGCTGCCACCAGCTGTGTGGTCTATCTGA
GAATAACACTGACAGAACAACTGATGGGCAGGACAAGAGGAGTAGAGTGGTGAGAAGAGG
GAGGACTCAGGTGATCCTTCCCAAGTAACTCAGACTGCCATGAGAAACACTCCAAGGAGG
CACTGGTGATAGGTTTTAGGGGAGAAATCATGTAAACTTAGCACTATTAAGGCATTGGTT
GTAAGTAAATTTCAAATTCTTTAAAAAAAAAAAAAAAAGCACGATTGAAATGTAATTTCA
AGAAAAATTAggccagacacagtggctcacatctgtaatcccggcactttgggaggccaa
ggcgggtggatcacgagttcaggagttcaagaccagcctggccaacatagtgagaccctg
tctctactaaaaatacaaaaattagccgggtgtggtggcatgcacctgtagtcccagcta
ctcgggaggctgaggcaggagaatggcttgaacctgggaggcggaggttgcagtgagctg
agacaatgccactgcactccagtctgggtgacagagtgtgagactctgtctcaaaaaaaa
aaaaaaaaaagaaaaGCTAAATGGATATTATCTAATCATAATTTCTACTACATCTTTTGG
TTTATCTGCTTCCATCTATACTATATTATTTGACTTAACAATGTCACCATACATCTGTAT
TTACACTTTGTAATTATCAAGACATGTCAGAAACAATTTCATTTGGGGTTCACAATAGGT
CAGTGAGGCATTGCGACTGCCAGTTTATAAATAAAAATATGAAGCTCAGGGCCCCACAAC
TCAAAATTGGAAGAATATGTAGATTCAAAACCAGGGTCCTCAGCCAGAAGCTCAGGGTTC
TTTCCATACCTTATCTAACATATACAACGGTAAACACCTTATACCTTCAAAATGCTTTCA
TGTCCATTACTCACCTGATATACATGTTTATGTGAGTTTATGTGTGTATAAAACATGCAT
GCTCTCTGttctttcttgagatggggtcttgatgtcactcaggctgaagtgcagtggtgc
aagcatagctcactgtagcctcgacctcccaggctcaagcagtcctcccacttcagcctc
ctgggtagctgggaccacaggcatgtgccaccacactcggctaactttttttcttttggg
gggacaaggtcttgttctgtcacccagtcaggagtgcagtggcatgagcacagctcactg
cagcttcaatctcatggactcaagtgatcttccaacctcagcctcctgagtagccaggac
cacaggtgtacaccaccacgcccgcctaatttttgtgtttttttgtaaagacagggtttc
accacgtttcccaggctggtcttgaactcctgagctcaagcaatctgcccatctcagcct
cccaaagtcctgggattacaggcataagccaccatacctggccactttttttttctgtag
agatggggtcttgctatgtttcccaggctggtctcaaacagagcctcccaaagtgctagg
attacaggtgtgagccactgtgcccagcATCTGCTCTTTCATATAAATAAGAAAATACAG
ACAGTAGAAATCCTTACcagcactgtccaatagaactatctgcagtggtggaaatgttac
aaacctgtgctaagacaaggacatgtgaccacatgtggctactgagtacttgaaacatgg
caagtgcacctgaatctttaattttaatttaaatagctgcatatggctagtggccaccat
actgcagagcATAACTCTAGATCCTTCCATTCTGACAAAGCTTCTTCTCTAAACTCTGCT
CCGGACACATACCTTTGTCTCAGGAATCCCAGCGTAAGTGAAGCCAGACTCTCACTTTAA
GTCAATTTCTTCTCAGTTTATTTATATCATTTCAAATGTCATGACAACCACAATATCCCA
ATTTATAATACTATAACATCAAGAGAAAAAGAATTCTACTGTCAAGTACACGGTTACAAG
GAACCCCAATTAAAATAAGGTCTATTTAATTTGGTCTTAAATAGCTTAAATTTGTTTGAA
GGGAATTCTAAGCAATGTTGCTTTGGATCTTTGATACtttttctttttttgagaaaaggt
ctcactttgtcatgtaggctggagtgcaatggcttaattgtagcttactgaagccttgaa
cttctgggctcaagcaatcctcccacctcagcatcttgagaagctaggactataggcatg
taccactacacccagctaatatttttattctttgcagagatagggccttattatgttgcc
taggctggtctcaaactcctggcctcaaatgatcctccgaccttggcctcccaaagtgtt
gggattatgagcaactgtgcccagccGATATTTTCATTCAATGTATTCTGCCATGCCCTG
TGGCAGTACTCTTCCGAACTTCTTCTTAATTTAGAAAATGTGGACATTCCTATGGATTAC
ATGGATAAAAGTATTCAGATAAATGCAAACTATAGTCCCCACAATTGAGATGGCCATTTT
TTAAAACAAATTTTCAGGATTTGTATAAACATAAAGGAGttttttttttgagatgagtct
cactctgtcacctgggctggagtgcagtggcatgatctcagctcactgcaaactctgcct
cctgggttcaagcaattctcctgtctcagcctcccaaataggtgggattacaggcacccg
ccaccacgcccggctaatttttctattttttgtagagatggggtttcacccgattggtca
ggctggtcttgaaatcctgacctcaggtgatccacccgccttggcctcccaaagtgctgg
gattataggcgtgagccaccgtgcctggccaatttttgtatttttagcagacatgggttt
tcaccatattggctaggctggtctcgaactcctgaccttgtgatctgcccatctgcccac
cttggcctcccgtagtgctgggattacaggcttgagccaccatgcccagccTATTTGGCT
TCATTTAGTGGAATTTTTCATCTTGAAAGTTGTTCCttattaaacatatatatattttaa
aaaaaCatatatatgtttaatatatacatgtttattatttaatatatattatttaatata
tattaaacatatgtgtgtatgtatatatatatagatagatagatatagatatatatagat
atatatttttttgagacagtctcgctcttgttgcccaggctggagtgcagtggcaccatc
tcagctcactgcaacctccgcctcccgggttcaagcagttcctcagcctcccgagtagct
ggggttacaggcatgcatgcaccaccacgcccggctaatttttttgtatttttagtagag
atgaggtttttccatgttgatcaggctggtctcaaactcccgaccttaggtgatcctccc
gccttggcctcccaaggtgctgggattataggcgtgagccactgcgccaggccTAAACAT
ATTTTTCTTAACCCTTATTTGTGTCCGTTCTGTATAGTGATTGTGCAAAATAACCAGGTC
AGGAAAATCTCATGGATTCTAGttcttatttatttgttttttgagactggatcttgctct
gtcacccaggctggagtgcagtggcatgatcatagctcactgcagcctcaaccttctagg
cacaagtgatcctccagcctcagcctcccaagtatctgcaactacaggcatgtaccccca
cgcctggctaatttattttttgtagtagagacagggtctcaccatgttgctcagactggt
ctcaaactcctggccttaagcagtcctcctgcctcagcctcccaaagtgcttggattaca
ggcatgagccactgTCTTGGCCTAGTTCTTAATTCTAAAAAATACTGTTGCTCATTTAAT
TTTACAGAGTATTGGAGGCAGGATGGATTTCTTGCATACATTGTTTCTGTATTTTATCCC
ATGAACTATCAGGGTAATTTGATTCTTTTCTCCTTATTCTAGGTTTGTGAAGTTTTCTAT
GCCCAGTGTTCCTGACTTCGAAACGCTATTCTCACAGGTTCAGCTCTTCATCAGTACTTG
TAATGGGGAGCACATTCGATATGCAACAGACACTTGTAAGCTAAATAACATTTTATTCTC
CATTGAAAATATTTTGCCCTTGTGGTTATATTTATATTTTGAATATTTTGTTATTGTATC
TAGTTGCTGGGCTTTGCCATCAGCTAACAAATGCACTTGTGGAAAGAAAACAGGTAAGAA
ATACTATTCAAGTATTCCTAGTTTTGTTATAATATGTAACTAGCTTACACAATGAATTAC
TTTATCAAGATTCCAGTTAGTACTGAGCATCCACCACCTAGATATCTGTGGTCACTTGAG
AGCACTCAAAGCCATTGCTGTAAGCTCAGGCAGTCCCCGCATCCCCTGAATGAGGTGGGG
GCACAGGGTGGTTTGGCACCTCAGGGAGGCTGCTGCTGGAACTACCAAGTAGTTGGAATT
ACCAAGCCAGTACCCTTTATATTGTAATATGCTGGGTTTTGTCTGTTACATTTTTTTCTT
TTAACttttaattaggacattattttagccttacaaaaagcttcaaaaataatataaaaa
attctcatacattttacctagattttccaaatgttaacattttaccgcacttattctttt
ttttttctcttcctcttttattctgagccattgtagggtaagttgcacatatgctattgc
tgttctttatccctaaatacttcagtgggtaaagcctaaaaattaggacattctcttaca
tagtatagtgtaatggtcagcatccagaaatgaactctgttttttttttttgtttttttt
tttggagacagagtctcgctctgatgcctaggctggagtgcagtggcgccatctctggtc
actgcaacctccacctcccaggttcaagcaattctcctgcctcagcctcctgagtagctg
gggactacaggtgcatgctgccacgcccagctaattttttgtattttagtagagacgggg
tttcaccatgttgccaggctggtctcgaactcctgagctcaggcaatcctcccgccttgg
cctcccaaagtgccaggattacaggcgtgagccaccacgcccggcccagaaatgaacgtt
aatataatgcatcaacaaattgacagaccccatttagattttcccccagtgaaaaggact
gtcttttgctataaaaggacattagctgtttggacagtgtactatatattatatagcaaa
agaaaaccgtggaccatggattgcattagactgctttgtttctttagtgtcccttaatct
gaacagttatttcattctttatcttttatAGTACAGAATTTATAATGTGGATTTTTTAAA
AATTTATTTAGTTAtttatttttttgaaatggagtctcattctgttgcctaggctggagt
gcagtggtgtgatctcagctcactgcaacctccaccttccggcttcaggcgattctcgtg
cctcagcctcctgagtagctgggactacaggcgcatgtcacctttcccagctgatttttg
ttttgttttgttttttgagatagagtctcactctgtcacccaggctggagtgcaatggcg
cgatctcggctcactgcaacttccgcctcctgggttcaagcagttcttctgcctcagcct
cccaagtagctgggattacaggtgcctgacaccatgcctggctaatttttgtatttttag
tagagacagggtttcaccatgtttgccaggctggtgtcaaactcctgaccacaggcgatc
cgcctgcctcggcctcccagtgatttttgtatttttaatagaggtgaggttttgtcatgt
tggccaggctagcctctagaactcctgacctctggtgatccgcctgcttcagcctcccaa
agggctgagattacaggtgtgagccactcacccagccAGGTGTTTCTTTTTAATTGGAAA
GTAAATTTAAGATTAGTGGTTTGAAAGAGGCTGAAAATAGAACCAGTTGTTATTTTGTAG
TACTAAATAACCATGTTTGAAAGAGATGGTTAAGAAAAATCATGAGTTTTTGAAAAAGCT
GTAAGTTATTGAGCTATTTTTAGTCTCTTCACatatatatatatatatatatatatattt
tttttttttttgagatggggtcttgctctgttgcccaggctggagtgcagtggcgcgatc
tcagctcactgcaacctccgcctcccaggttcaagcgattctcctgcctcagcctcccga
gtagctgggaccacaggcacatgccaccatgcccggctaatttttgtatttttagtagac
atggggttttgccatgttggccaggatggtcttgatctcctgacctcatgatccacccat
cttggcctcccaaaatgctgggattacaggtgtgagccaccgtgcccagcAATTTTGGAA
GAGACTATATTTTAGTCTGCCAAAAACTGATTATGCCTTACTTGACACTTGGTCTTGTTA
TTTATAATCAGGGCAGGAAACAGTCCTTTTGAAATCTATGGTGTTAGTTTTGGTAGTAAT
TTACTACCAGGTAAGGGGTAGACTGCCCTATGGGAAAATGCCAACACCCTTAGCCACAAG
TAATTTTCCTAAGCATAGGCTGTTGTCTCTTGTATAATAAGTGATTTGGAAAGTTTTCAT
TTGTTTAGATGTTAATATAATAAACTGTTGAGAAAGTAATACTGTTTTTGATTATTGATC
TTCATTGTAAAAATAAAAGCTTTTTATGATTTAAAAAATGGTGCTGAGTTATCTAAAAAT
TCCAAGAAACAGCTTAAGAAAAGTTTTCTGACTTAAATGGGACAGAAATTTCCTGAAAGA
GTATGGAAACCTCATATTGCTATTTAAAGGAACCTATCAATTAGTGTTATTTTTTATTTA
TAAGTGACAACATAAGATCCAATGTGCTGCCATCTTTGAGAACTTATCTGAAAGAGATGT
CATTTCTGACAGCCCCTGCGAGGAATTGGCATCCTTAAGCAAGCCATAGACAAGATGCAG
ATGAATACAAACCAGCTGACCTCAATACATGCTGATCTCTGCCAGGTAAGCAACCAAAGT
GTGTGATTCATACCAAGTCAGAGGTGTAGGTTGTTTATGGGCTTGCTCAACATTGGGTTT
GATAAACGCAGGCAAGTTGGCGGATATTGTGATGTGTTATAGAAGTTGGAATATGTAGGT
ACATCTATTACGTTCAGGCGGGTGCTGGATGCAAACTGTAGGATGGGGCTCAACTAGTAA
GCTTGTCGAACAGATAGGGTAATTAATAGTTGTAACttttttttttttttttgagacagt
ctcgctttgtcgcccatgctggagtgcagtggcacaatctcagctcactgcaacctctgc
ctcccgggttcaagcaattctcctgcctcagcctctcgcgtagctgagactacaagcacc
caccaccaagcctagctaatttttgtatttttagtagaacagggtttcaccatgttggcc
aggctggcgttgaactcctgacctcatgatccacccgcctcagcctcccaaagtgctagg
attacaggtgtgagccatcacacccggccCTAGTTGTAACttttttttttttttgagaca
gagtcttgctctgtcgcccaggctggcgcgatctcatctcactgcaagctctgcctcctg
ggttcacgccattctcccgcctcagcctcccgagtagctgggactacaggcacccgctat
cacgcctggctaatttttttgtatttttagtagacacggggttttactgtgttagccaga
atggtctcaaatctcctgacgtcgtgatccgctcgcctcagcctcccaaagtgctgggat
tacaggcgtgagccactgtgcccagccTGTAACTTTTTTTAAAATCCCGAATCATTTTTT
TAAAATTGTGGAGCCTGCCAnnnnnnnnnnnnnnnnnnnnnnnnnnnnnnnnnnnnnnnn
nnnnnnnnnnnnnnnnnnnnnnnnnnnnnnnnnnnnnnnnnnnnnnnnnnnnnnnnnnnn
tgggaggctgaggtgggcggatcgcttgaagtcacgagttcgagaccagcttgaccaaca
tggagaaatcccatctctactaaaaaaaaattGTGGAACCTGAGACTTAACATAGCTAAC
TTCTTACACCTTAAAATGTTATTCAtttatctttttttttttttattttttgagatggag
tcttgctctgttgcccaggctggagtgcagtggcatgatctaggctcactgcaagctccg
cctcccaggttcaagcaattctccttcctcagcctcctgagtagctgggattgtggacgt
gcaccactacacccggctaatttttgtatttttagtagagatggggtttcaccattttgg
tcaagctggtcttgaactactgacttcaagcgatccgcccacctcagcctcccaaagtgc
tgggattacaggtgtgaaccaccgtgcctggccTCATTTATTTATCTCATTTTGCGATgt
tcaaagtccagaaggcaaaagggcaggtatataatgaagtctccttcccattctgtttgc
tagccatctatttcttctctacaaaggaaactatgttagttatttctcgtgtatccttcc
aaagactttttatggacataaaagcaaatacgaatatatattttctcattttttacacaa
attttaataatctatgcatactcttacgtagcttgctttttgtatttaacatatcttgga
gatgattctgtagcagtactctacaggtacggagtattctataatatgagtatgcgatgg
ttttagaagtctgcatgggatatttacattgtttccTTCAAGAATAACATGGTATGTGGA
TTATTTCAAACACATGTTCTAGTTTCATATGAAGATGTGCTTTTTAATGTTTTAAAAAAA
ttgtgattgaggtacaacatacagacagtaaaatactaaagtgtatagctcagtgagttt
gtacgcatgtctacacTGCGTCTCCATTAGCTAGATAACTGTTCTAAGGGCTTGCTTTCT
TGAGTTGCACAATTCCCTATATTTACCTAAAGGATTAATTAAAGGAACCACTTCTACTTG
TATCACACCATGCTGGTCTCTTTCTATTCCACTAGTTCAGTAAAGAAAGAGGACACACTC
TTTTTCCCTCTAATCAGATGGGTAGGGATAGGTTAAGAGATAAGTGAGTCTTGTCTGTAG
AGTTCTCTATTCTCAATCATCTATAGCATGCTTGGCCTTATAGCTGTTTAGCTTTTTATA
AAGAAATGCTCCCccaggtgaggtggctcacgcctgtaatcctagcacattcggaggcca
aggtggacggatcacttgaggtcaggagttcgagaccagcctggctaatgtggtgaaacc
ctgtctctactaaaaatacaaaaattagctgggtgtggtggtgcacgcctgtaatcccag
ctactcgggaggctaatgcaggagaatcacttgaacccgggaggtggaggttgcagtgag
ctgagatgacgccactgcactccagcctgtgtgacagagtgagactccatttcaaaaaaa
aaaaaaaaGGTAATGCTGTTTTTTTCTGAATGGCTAAGAAAATGGAGTACAGGTTGACTA
TTCCTAATCTGAAAATTTGAAAcccaatccgaaaatttgaaacccaaaatgctccaaaat
ctgaaatctttagaatgccaacttggcactcaaagtgctcactggagcaattggatttca
ggttttcagattagggatgcttaactggtatgtattctgcaaatattccaaaatttgaaa
cacttgtggtcctaagcatttcagatagcagatacATGAAATGTGTTGACATTTAGATAA
TTTTAGTCAATAAAATGTAAAACACAATTACATTATTTGGAAATTTCTGGAATCAATGAA
TTTTCTCCTTCTGCTAATACCTGCCTAAGTAAAATTAAAGTGATGATTTAATATCAATTT
GTTCACAGCTTTGTTTGCTAGCAAAATGCTTTAAGCCTGCCCTTCCATATCTTGACGTGG
ATATGATGGATATCTGTAAAGAGAATGGAGCCTATGATGCAAAGCACTTTTTATGTTACT
ATTATTATGGAGGGATGATCTATACTGGGCTGAAGAACTTTGAAAGAGCTCTCTACTTTT
ATGAACAGGTAATCTTCTCTCTAAAAATTAGCTGAGGTTGTTCTGAACTTGTGTGATCAA
AAAAGTGCTCCCATAGGTTTGTGGCTAGAGTGGTCTGATCCCAGGGCCTCCGTTTCAGGT
GTTGGTCCTTTCAGAGACTACTTCTCTGTGATCATGTAAATAGTGGTAACCTGATCCCTA
AGTTgaggagcagcgccagtgcatagaagagcacttgtctgggggttctaatctaggctt
gcacttataccttatctgatttggaataagttatgacatctcttgacctttatagcttcc
tttgcatataaggaagagattgaactgagtgatctTGGTTGTGTCTTACTCTAAAACCAT
GTGTGGTATTTTGTTAAGTTTTATCTAATCAGTGAAACATTCTCTTGATTCAAAATTTAA
AGGGTAGAAAGGAGTACACAGTAAAAGTCCCTCCCACCCTTTCTGTGTCTGTGTAATGAA
ACATAGTACACAATTTGGTAGAATATTCTGGAGGTTTACTCAGACTCTGAAAAAGAGATA
CACAATATTGATTAATAAACCACTTTACTTAAGGTAAATTAGTTAGATGTTCGTAAGTTC
CTATTTAGTTCATAGCATGTATTAAGTAATAAAGGATATTTAAAACCTTCAGAGAGCTCG
GTTTAGTTGGAATTCTAATACATAATACACATGCACACATGTACACACATCCGTGGCTCT
GAACCATACCACAATGAGTGGTTGATGTGCCCTGTTGAGGGGACCTGAGGAGGGCCACCA
TAAGGTGCCAGTAGGCAGAGATGGTGTCATTAAAGCACGTGTCTAGTCAGGTTAAATCTT
CAAGGTGGCTTCTCTTTAAGACTACGCATTCGGAAAATTATAAAAATGCGCTTCGTAGCC
ACTGGATGCATTATCATTGCTGTAGCCAAATATAGTAACTCATGAGCAAACTTGATCTTG
AAATATCAGGATGAGTGGGTGTTAAAAAGGTAAGAGGCGTccgagtgcggtggctcacgc
ctgtaatcccagcactttgggaggccgaggccggcggatcacctgaggtcgggagttcga
gaccagcctgaccaacgtggagaaaccccatctctactaaaaatacaaaatttagctggg
catggtggtgcatgcctgtaatcctagctactcaggaggctgaagcaggagaattgcttg
aacccaagaggcggaggttgcagtgagccgagatcatgccattgcactccagcttgggca
acaagagcaaaactccatctcaaaaaaaaaaaaaaaagaaaaGGCAAGAggctgggtgag
gtggctcacacctgttatcccagcacactgggaggccgaggcaggcaaatcgcctgaggt
caggaattcaagaccagcctggccaacatggtgaaaatgtctctactaaaaatgcaaaaa
ttagctgggcctggcagcaggcacctgtaatcccagctactcgggagactgaggcaggag
aatctcttttttttttttttttgaaatggagtcttgctctgtcgcccaggctggagtgca
gtggcacgatctcggctcactgcaagctccgcctcccaggttcacgccattctcctgcct
cagcctcgtgactagctgggactacaggtgcctgccaccacacccggctaattttttgta
tttttagtagagatggggtttcaccgtgttagccaggatggtcttgatctcctgacgtcg
tgatccgcccgcctcggcctcccaaattgctgggattacaggcatgagccaacacgccca
gccaggagaatctcttgaaccaggagatggaggttgcagtgagccaggattgcgccactg
cactccagcctgggtaacagagacttgtcctcaaaaataaaaagacaagaaaGTggccag
gcgtggtggctcatgccagtaatcccagcactttgggatgctgaagtgggaggattgctt
gagctcaggagtacaagactgaacaacatagtgagcaacatagtgagtcagcctgagcaa
catagtgagactccatctctacaaaaaaaatttttttttttgagacggagtctcgctttg
tcgcccaggctggagtgcagtggcgcgatctcagctcactgcaagctccgcctcctgggt
tcacacccttctcctgcctcagcctcccaagtagctgggactacaggcgcccaccaccac
gcccggctaatttttttgtatttttagtagagatggggtttcactgtgttagccaggttg
gtctcgatcccctgacctcgtgatccacccacctcggcctctcaaagtgctgggattaca
ggcgtaagccaccgcgcctggcctctacaaaaaattttaaaattagtcaagcatggtggc
ccacgcctatagtcccaggtactgaggaggctgaggcaggaagattgcttgaacccaagg
agtttgagggtacagtgagccataattacatcactgcgctccagcctagatgacagagcg
agaccctgtctctaaaaaatgcataaataaaaataaaaTGAATTCTATCTCAATAAGGCT
GTTATAAAAATAATGGGACATTTAAAAAGTATTATTGACTTATAATTAATGTGATACATG
TGGTTGATTGCTGTTTGCTACTGTGGTATGTTCTCTTTACAGCAAGCATTCTTCTCTTGC
CTAGGCTATAACTACTCCTGCCATGGCGGTCAGTCATATCATGTTGGAATCATATAAAAA
GTATATTTTAGTGTCTTTGATATTACTTGGCAAAGTACAACAGCTACCAAAATATACATC
TCAAATTGTGGGTAGATTCATTAAGGTAGGTTTTTTACATAAAACTGATTTCTTACGTGA
GCATGTTGAGTATATAAAGAAATTGCAATGATACAGTTCTGTAACTTCGTTTTATACTGA
TTTAGCTCTCCTAACAGCTTCAGGTGAGCAGACATTTATTGAATGTCTGCTACACATTCT
CATTACCTGATTGGGATGGAATATTTTTCAGGAACCCGTTTTCAAACTTGTGCTCTAGAT
ACTTACAGCTATAGATGTTTAAGCTCCTATAACAGTTGATTttttttttttttccctaga
gacagagtctcgctatgttggccaggttggtgttgaactcctggcctcaagcagtccttc
tgcgtctgcctcccagagtgctgggattacaggtgtgtgccactgagcctggcctttatt
ttgttttgttatatttttcattttatttatttatttatttagaaatggagttttgctctt
gtcaccaaagctggagtgcagtggcatgatctcagctcactgcaacctctgcctcccggg
ttcaagcgattctcctgccttagcctcccgagtagctgggactacaggcgtgtgccacca
tgcccagctaattttttgtatttttagtggagatgtggtttcaccgtgttagccaggatt
gtctcgatctcctgacctcgtgatccacccgcctcggcctcccaaagtgctgggattaca
ggcgtgagtcaccatgcctggccCTGTCTTCCTTCTTGCTAGCAGAAGTAGCAGATTGTC
CTATTGCATCTGGTGAGGTGCGAGAAAGAGAGAGGGAGAGTTGGGAATGATGAATGTTTT
GACTCCTTTCTTCTCTATATGATTTATCAGTAGAAAAACAGAAGCACTGATGAAGACGTG
TGCCTTCACTAAATTCAGTGGGTTTTCACCTGCTGTGTTATTACTTGGTCTGTAGTACAA
AATTTTGTGGAAAATCAATTACTCCATAGTGACTTTCTATCCCTGGTCTTAAAAACCAGG
CATTTGCTTTGGGTAAATTATAATTTGTAGGGTAACAGTATGTAGTTACCTGACAATATG
GGATATACTTGCTTAAAAAATAGTATGTAAGTGTGTTTTTGCTTCCTATACACATTTGAG
TCTTCTGAAGTTTGtttgtttgtttttggttttttttttttttttgagacggagttttgc
tttgttgcccaggctggagtgcagtggcacgatcttggctcactgcaacctccacctcct
gggttcaagcgattctcttgcctcagcctcccaagtagctgggattacaggcatgtgcta
tcacgctcggttaattttgtatttttagtagagacggggtttcttcatgttggtcaggct
ggtgtttaacccctgaccccaggtgatttgtccgcctcggcctcccaaagtgttgagatt
acaggcgtgagtccccacgcctggccTCTTCTGAAGTTTTAATCTGAATTTTTTCCCTCC
TTTGCATCTTTAGCCTCTTAGCAATGCATACCACGAGTTAGCACAAGTGTATTCAACCAA
CAACCCCTCAGAACTCCGAAACCTGGTGAATAAGCACAGTGAAACCTTCACTCGCGATAA
CAACATGGGGCTGGTGAAGCAATGCTTGTCATCTCTTTATAAGAAGAATATTCAGAGGCT
AACAAAGGTGAGGAAAGCGCCACCTTCACAGGGCAGCTCCTGACCCCCTGGGGGCCATGT
TTCCCTTTCTCTCCCTTTTCAGAGCTGAGGAAGCAGGTACAGGGATAAAGCATGGCAGGA
TTTCTGTGCTGAGAGAGAACTCTCTTGTGATTGGCTTTTTAGAAAGAATTTGATGTATAC
CTTTGGTCTTTTCAGGGCTAGAGCAGGGTATTTGGAGCAGGTGAAGAGGAAGAAAGGTAG
GAGACAAGGCTACATTGGGAGACAGTGAAAGGCAGCCTCAGAGAGGTCAGCAGCTCCAGC
AGGGCAGATGAGGGATGCTAATGATGCAGACCTCAGTGCACTGTCACCAGCCTTGCAACC
TGTCTGTTCTGTCTGTGCTGATCTCTATTAGAACATCtttttgtttttttttttctctct
tgacacagtgccttgctctgttgcccaggctggagtgcagtggcgtgatttcggctcatt
gcaccctctgcctcctgagctcaagtgatctgcccacctcagcctcccaagcagctggga
ccacaggtgtgagccaccacgcccagctaatttttgtattttttgtagagacaaggtttt
gctatgttggccaggcggtctcgaacctctgtgctcatgtgatccacctgccttggcctc
ccaaagtgctgggattacagacatgaaccaccgcacccagccAATGAGGACACCTTATGT
GAACATAGTACTACTCGGACATTACCATTTAGGCCAGGGTTGTACAAACTTTGTGCAATT
GACTTCTAGGATGTAAGCCAATTATATATTTTTTATTTTCTTCTAGGATGTAAGCCAATT
CTATAATTTTTATTGTCAAGATGAAAATAACCTGCTAGGTTTTGACTATAGAAAATATGC
TTAATGTCAAACGTTCAAACAGTACAGAAAAATAATGAAAAATGAAATCTTTTGTGTTTT
AGGAAGGTATAGGCTGCAAGTTACAGGAATCCTGTAGCTCAGCAAATAGAGGATTGCTTT
TTTCTCTTGGGAAGTCTGGCCAGAGATGCATAGTTCACAGCTGCTGAGAACACAGTGCAT
CTGTTCCTGTGCACATCCTTTGCCTTGTGTCAGCCATGGTGATGGATGGTTGGGGACGAG
CCAAGGAACCAGAATAGGGTAGCTGTTTTTTTGCTAGGCTACCCAGCAATGGAAAAGGCT
GATGGATTTGGCTACGTGAGGACTTAGGGGAGAGGTGACTTCCCCTAGCCCAATGGAGAA
GCTAGAGAAGAGAGGTGGGTCGGGGTGGCCGTTGAGGTGGGCAGACCTCATACAAGGATA
AAGGATCCTAAGGAGAAGAGGAAGGGAGGTGAGGAGAGGGTCAATGGGCAAGAAAAAGAA
TCCTTCCAAATACTCTAGAAAGACTAGCCATAGCTTCTAGAATAGAAGGAAATCAGTAGT
GAATTTGTAAAAAGTTAATTTTTATGAGAGAAAAATGAAGAACGTGAAAGAGAAATCAAG
TCAAAGATCAAAACCAGTGTAACTTGTGAGCCAGAAAAACCAGCTTGACCTACAGGTTTA
AAAGACCAGGATCTAAGAGACTTAAATAACAAGCAGCCTAATTCTCTCCATAAAATTTTC
TTTTTGGCCCAAGTGCCAACAGAACCATTCTAAGTAAATTTCTGTCTTTTGCCATCAAGA
GGTAGCCATTAAAAAACAGCTGCCATTAAAAACACAAACTCTGTTTGTGACTAGTAATTG
AGGTTTAGATAAAAGAACCCAAATGCTAACAAACATAAAAGATAGTACATGTTACAAAAG
ATGTTAAATTGCAAAACAGCAAATGAAAATTAAATAACGGTTTcaaaaattagctgggcg
tggtggcacatacctgtaatcccagctacttggaaggctgaggcaggagaatcatttgaa
cccaggagatagaggttgcagtgagccgagattgcaccactgcactccagtctgggggac
aaagtgagactccgtctcaaaaaaaaTTTTTTTTTGATCAAACAGGAAGAGTCTCAACTT
GAAATGGTCTTtccagggctggggtagtgactcacaaagtcatcaaggtcctgggtcctt
cctatgttgACACAAAGTGGTGGATTGTGGTACACTGAGCTCACnnnnnnnnnnnnnnnn
nnnnnnnnnnnnnnnnnnnnnnnnnnnnnnnnnnnnnnnnnnnnnnnnnnnnnnnnnnnn
nnnnnnnnnnnnnnnnnnnnnnnnnnnnnnnnnnnnnnnnnnnnnnnnnnnnnnnnnnnn
nnnnnnnnnnnnnnnnnnnnnnnnnnnnnnnnnnnnnnnnnnnnnnnnnGTTTTTCTTAC
TAGAAAATCCAAGGAAGTCTCATAGGTGGACTGTATCAGTAGGTGATGGCATGGCTGGGA
TGGAAGGCAGCTGGGGATGGGTTAAATCTGCCACCTCTCCCATTGAAATATTACTTTGTG
TTAACATTTTAGTAGATCtttttctttttcttttttttttttgagacggagtcttgctct
gtctcccaggctggagtgcagtggctcaatctcggctcactgcaagctccacctcccggg
ttcacgccattctcctgcctcagcctcccgagtagctgggactacaggtgcccaccacca
cacctggctaattgtttgtatttttagtagagacagggtttcaccgtgttagctaggatg
gtctcgatctcctgacctcgtgatccgcccgcctcggcctcccaaagtgctgggattaca
agcatgagccaccacgcccggccTAATAGATGTTTTTCTAGGTTCCTCTTCTCTGTTTCT
TTTCTATGTGTATGCATAGACTCTCCCAGTTATATGTAATTGGGGTCATACTCTACGTGC
TATTCTTGACCCTGCTCTTTTGTTTGTTTGGTAttttttctttttttttttttctgagac
tgagtctcgctctgttgtccaggctggagtgcagtggtgcgatctttgctcactgcagcc
tctgcctcctgggttcaagcgattctcctgcctcaacctcctgagtagctgggactacag
gtgcacaccaccacacctggctaatttttgtatttttagtagacacggggtttcgccatg
ttggccaggctggtctcaaactcctgactttaagtgatctgcccactttggcctcccaaa
gtgctaagatgacaggtgtgagccaccgtgcctggccTacttttacattttttgtagaga
tgggatcccactgtgttggtcaggctagAATGTTGACTTTTGAGTCTTTGTTTGTGTTAA
ACTACTTGTGTACTTCTTAAAGTTAGCAGTAATTTCAATTTCTTGGGTACTATTCTCTGA
ACTAAAGTATATGTAGGTTTTAAAATTATTGGCTCATCAAGAATTTATggccaggcacag
tggcttacccctgtacttccagcactttggggagctgaggcaggaagatagcttgaaacc
aggagcttgaaaccagtctggacaactaagtaagatctcatctctacaaaaaataaaaca
ataaaattagctgggcacagtggtgcacacccgtagtctcagctactcaggaggctgaaa
caggaggttcccttgaactgctatgaactgtgattgcgcctctgcactctggcctgggca
acagagcaagactccatctcaaaaaaaaaaGGAATTTTCAAGATGAGGGTTTTAATATGC
CCAGCTCTGAAAATGCCATTGTTGTAAATATTACCAGCTGCCATTAAGAATAGAGCTCTT
TTATATGTTTCTGAAAGGGGTCATTTTCATCAGATCCCAAGAGAGCAGTGGTAAACACTG
GTTTCCCTCATGTATCACAAGTGTGTAGCCTCTTTTATTTAACTCCCCCATTTGTTTAAA
AATGTTAACTTTGAATTTTGAATGATGAATGttattttttcaattatatttaatagatta
tacatttataataCAAAATTCAAAAGATGAAAATCTTCATAATGATGTGCATACCTTGGA
TTCCTTTTCAGTTTACATATATATATAAAATTCTTTTTCATTACTCCTCTAGGAAATTGA
CAAACCACTGGGTTCATCAGtttttatttttttatttttttttgtgacagagtcttgctc
agttgcccaggctggagtgcagtggcgtgatcttggctcacaacaagctccgcctcctgg
gttcacgccattctcctgcctcagcctcccaagtagctgggactacaagtgcccaccacc
acgcccggctaattttttttttttttttttttttttttttttgtatttttagtagagaca
gggtttcaccacgttagccaggatggtctcgatgtcctgacctcgtgatccactcgcctg
ggcctcccaaagtgctgagattacaggcatgagccaccgcgcccagccTAttatttattt
atttatttatttatttatttattttgagatggagtctcactctgttgcccagacaggagt
gaatcatggggtctgggcatgctgcaacctcccccgcccaaataaaagagtttatcctcc
cccccccccctgagcaggtggggttacaggtgcctgcccccatgcctggcaaatttttgc
gtttttagtagaggtggagtttcatcatgttggccaggctggtctggaactcttgacctc
aattgatccacccacctcggcctcccaaagtggtgggattacaggtgtgagccaccacgc
ctcgccCATCAGTTTTAAGTCATCTACACAAATCTATTCTGTACATCAATGGGAAGAGCT
CTGTACACtttttttttttttttttttttttggagatagagtcttgctctgtcatccagg
ctggagagcagtggcgcagtctcagctcactgcaacctccacctcctgggttcaagcaat
tctctgattctcttgtctcagccttccaagtagctgggactacagacgcatgccaccacg
cctggctaattctttttttgttttttgttttttgttttttgttttgagacagagtctcac
tttgtcacccaggctggagttcagtggctcagtctccactaactgcaacctccacctcct
gggttcaagcgattgtcctgtctcagcctcccaagtagctgggactacaggcgtgcacca
ccataccagctaattttttgtatttttagtagagacggggtttcaccatgttagccaaga
cggtctcaatctcctgacctcatgatctgcccacctcagcctcccaaagtgctgggatta
cagacatgagccaccacgcctggctGCTCTGTACACATTTAATAAAATGTCCTTCCTTTG
TTGTTCCTACCTGTGACTAATTCTGCTTCTGACTTTCAGACCTTTTTAACTCTATCATTA
CAAGATATGGCAAGTCGTGTGCAGTTGTCTGGACCTCAGGAGGCAGAGAAATATGTTCTG
CACATGGTAAGTGGAttttctttttctttttcttttttttttttttctttttgagatgga
gtctcgctctgtcaccaggctggagtgtagtggcacagtcttggctcactgcaacctcca
cctcccggattcaagtgattctcttgcctcagcctcccgagagctgggactacaggcatg
cgccaccatgcccggctaaatttttgtatttttagtagagatggggtttcaccatgttgg
tcaggctggtctcgaactcctgaccacgtgatctgcctgcctcgggctcccaaagtgctg
ggattataggcatgagccacggtgcctggccTTGATTTTCATTTTTTGAAAATTAATTAC
TGGATTTTTGTTACTGTAAGAGTAACAGATGTTCATTGTGGAAAATACTAAAAAGGAGAA
AAGCGGGGGGAGCCTCCAAAGTCTACCACTATTGACAATTTGGTCTATTTCCTTATAGTT
TCTAGTTTTAGTGTGCTCATATGATATACACATCAGGCTTGCGTCCTATTTGTGCTTCCt
tttttttttttttttttttttgagatggcttcatcttgttgcccaggctggtgtgcagtg
gtgcaatctcggctcactgcagcctcaattccctgggtttaagtaatccacccacctcag
cctcccaagtagctgggactacaggcatgtatgtgtcaccatgcctgactaatttttgta
tttttttgaagagatggggtttctccatgttgcccaggctggatttgaactcctaggctc
aatctgccctcctaggcctcccaaattgttgggattacatacgtgagccactgtgcccag
ccCTGTACTCCTTATTAttttcttttcttttattttgaggcggactcccgctttgttgcc
caggctggagtgcagtggtgtgatctcagctcactgcaacccccacctccagggttcaaa
caattctcctgtctcagcctcccgagtagctggtattacaggcgGCTATATTTACATATT
TTCATTATCAGAATTTTTGTAAACCTCATAACACTCATGAAATATTTTTGGTATACAAAG
AGGTACTAAGGTAGGGCTACTTCCTCTGCTTATCTGTGATGAGATCACAAGCTTTGnnnn
nnnnnnnnnnnnnnnnnnnnnnnnnnnnnnnnnnnnnnnnnnnnnnnnnnnnnnnnnnnn
nnnnnnnnnnnnnnnnnnnnnnnnnnnnnnnnnnnnCTTAGCGACATCATTGACTGACAT
TGTTACTTACCCTTTAAGGGCACGGAGGGTGCGGGTCCATAAGCAGCACTGACATAAAGG
AGGCCagagcacacacccaggacttagcacccagcttaggaaatgaaatagcaccagtgc
cctgacactccctctttatcacctgccagttgcatttccccactctcagccccaccccaa
ccaggcaaccactcctgatttggataagcatcatttAAATGACTATATGATAACCCACCA
CATTGATGTATTGTAATCTACCTACCTATTCAGTTACATAAGTACATAGTTCTGATCTGG
TTTTAGTTCACTGAAAACCTGTGTCTTTAGCTCAGGACAGGCAAAGCTTCATATGACCCC
TTGTATGATTTCAGAATTAGGAGTATTttgattgattgattgattgattgattgagacaa
ggtcttgctgtgttgcccaggctggagtgcagtggcgtaatcatggctcactgcagcctt
gactgcctaggcttaaatgatcctctcacctcagcctcccaagtagctgtgactacagat
gtgtgccaccacacccagctaatttttaaattttttgtagaggtagggtctctttatgtt
ggccaggcataacttgagacttctggcctcaagtgaccttcccaccttggcctcccaaag
tgctgggattacagctggatacagccactgcacccagctGAGTATTTCATTTTGATAGTT
GAATTTACAAGCGTTCTAAAGGGTTTTTTGCTTCAACCTACCATTCAAAACATGCACACA
CCAAACAAAACCATACCTCTATGACTTGTGTCTGCTAAGAGCATCTTGGTAACCCCACAG
GGGTTACACAGAATAAGCTATAGACGCTTTCCCCAAGAAATTCCCTCTTCAGTGGTGAGT
GAGAAGAAATACATGAGTGGTTATGACACCAGACAGGACATACTAGCTAGCAATGCGTTG
CGGGGTCAAAGTGGGTGTGAGTTTTGAGCCCTGCTTAACCAGCCTGACAGGCTCTAGAGc
agtggttctcctctgagggtgattttgtctgccaggagacattaggcaacgtctggaagc
agttttggttttcacagatgggggtgctactggcatctaatgggtacaggccagggatgc
tgctaaacgtcctacagtacccaggacagcccacacaccaaagcgttatctgcccccaaa
tgtcaggactgccaggcttgagaaaccctTCTGGAATGAAAGGTCTGTGAGACCAGGGTT
TTTTTTGTTTGTTTGttttttaaagtaaacattggaaaagtacacttaagtgtacggcta
aacacattttcacaaagattccaacacctagaagaaggaacagaatatgaccagcacccg
gaaaatatcccttgtgcctgcttccagccctgtgcctctctagaaaggttgttcccatcc
tgactttttttttttgagacggagtctggctctgttgcgcaggcttggagtgcagtggtg
cgatctcagctcactgcaagctccacctcccaggttcacgccattctcctgcctcagcct
cccgagtagctgggactacaggcacccaccactacgcccggctaattttttgtattttta
gtagagacggggtttcactgtgttagccaggatggtcttgatctcctgacctcggcctcc
caaagtgctgggattacaggcatgagccaccgtgcccggcctcccatcctgacttctaac
atcctattttagttctgtttgtttctgagtttgatgtagaaggaaacacacagcacattc
tttctgggaatctggttttttggctcagcattgtgagagtcatgcatgatgctgtatgta
gccgtagttcattggttttcagggctacaatgttccagtgttcgatacacctttccattt
taattagttggacaggctgggcgtggtgcctgtaatctcagcactttgggaggctgaggc
aggcagctcacctgaggtcaggagttcaagaccagcctggccaacatggtgaaaccccat
ctctactaaaaatacaaaaaaaattagctaggcatgatggcgggcgcctgtaatcccagc
tacttgggaggctgaggctggagaatcgctcaaacccaggaggcggaggttgcagtgact
ggagatcacaccattgcactccagcctgggtgacaagagcgaaactccgtctccaaaaaa
ataaataaaTAggccgggtatggtggctcacacctgtaattccagcactttgagaggccg
aggcaggcagatcatgaggtcaggagatcgagaccatcctggctaacacagtgaaacccc
gtctctactaaaagtacaaaaaattagccaggcgtggtggcggacgcctgtagtcccagc
tactcgggaggctgaggcaggagaatggcatgaacctgggaggtggagcttgcagtgagc
tgagattgcgccactgcactccagcctgggcaacagtgcaagactcttgtctcaaataat
gtaaataaataaatagttggacattggggttgtttccagttctggtttatttattatgaa
tagtgctgctgtgGTGAAGGTAGGTCCAAATTTTGCTTAGATACATTCCATCTGCTTAAA
GAGGCAGCTCTCTGTGATCACATAGAGAACTATGCATTTTGTATAATATGTATTGGGCTG
GTTACTGTTTCACTAAATAGCATCTATCCCTTCCAAAGCTAGAGACAAGTAGGCCAGCAG
TTTCACTGCTAACAAATGGACAAGTTATTATCACCGTGTGGAACATCTTGTTAGGAATAA
AATACCTGTTTTGTACTTTTATTGGTATCTCACTTTTTAACTTCATGGGCAGGATTTGGC
TTTGAGGATCAGTCAAATAATTCCCCAGTAACTGATGCAAATAAATAATATACAGACCTT
GAATCTACCTTGGAATCCCCAGTGGTAGTAAAGTTTTCTTGAAGAATTGGAAGATAGTTT
CCACTGGGATGAAAAGAAAACGTGTTAGGCTTTACTTTTTAAAATACAGTGGCccagcct
ggccaagatggcaaaacgtcatctctactaaaaataaaaaaaaaattagctgggcatcgt
ggcacatacctgtagtcccagctacttaggaggccgaggcaggagaatcccctgaaccca
ggaggtggaggttgcagtgagcagagatcaagccactgcactccagcctgggcaacagag
cgagaccccatctcaaaaaaaaaaaaaaaaGGCGATGTAAGTTATATTTCAGTGCAGCTG
ATGTTGAAAAATGCAAGGGCacctcaaatacatcatgctaagggaagccagaccacaaaa
gattacatagtatatgattccattcatatatccagaaaaggcaaatccataagagacaag
aacagattggtggtttccaggggctgggaggagaaggagggaatggggagggactgctaa
tgggcctagggcctctttctggggtgacgaaaatgctccagaactagatagagatggtgg
tggcacaacattgtagaatgcattaaatgccaattaattgctcactttaaaaaggtaggc
cagatgcggtggcccatgcctgtaatcccagcattttgggaggccgaggcaggtagatca
cttgaggttaagagttcgaaaccagcctggccaacatggtgaaaccccgtgtttattaaa
aatacaaaaaaatggctgggcgcagtggcttacgcctgtaatcccagcactttgggaggc
cgaggcggatggttcacctgaagtcgggagttggagaccagcctgaccaacatggagaaa
ccctgtctctactaaaaatacaaaattagccaggcgtggtggtgcatgcctgtaatgcta
gctacttaggaggctgaagcaggagaattgcttgaactcaggaggcggaggttgcagtga
gcggaggttgcagtgagccgagattgcgccattacactccagcctgggcaacaagagcga
aacgccatctcaaaaaaaacaacaaaaaaattagcctggtgtggtggtgggcacctgtaa
tcccagttacttgggaggctgaggcaggagaattgcttgaaccccggaggtagaggttgc
agtgagccaagaacgcaccactgcactccagcctgggggacagcgagactccatctcaaa
taaataaataaataaataaaatggttaattatgttgtgtggacttcacctcaatAACAAA
AATGCAagggcagggattttgtgtgtatcagttttacacctcttagcatctataatggtg
cctagcaaatagtaggtatttaataaatacttgGATAAACAGATGGCGCTTAAAAATATA
CAAGTTTATTTATATCCATGTTGCCTTCCATGCTTTTCTGTGATTATACTGGATGACTAT
TCATATAGCATTCAGGTCTAAAGTGCTTTCCTGATTTTTTTTTTTTTTTCTTTCTGCAGA
TAGAAGATGGTGAGATTTTTGCAAGTATTAACCAGAAGGACGGTATGGTCAGTTTCCATG
ATAACCCTGAAAAATATAATAACCCAGCCATGCTTCATAACATTGATCAGGAGGTAAACA
TGAATGCCAGGTTTTTATTTTTTTAATTGATGGTTGATGTATTTGAAAATTGCTCCTATG
TTCCAGGATAATTTTAGTTTTAAGTACAGGTAGTTCCCAGTCTGTGAACATCTTAGTTAC
TAGAAAGTTAGTTTCAAAATGGGCTGCTTAaggagaattgcttgaaccctggagacaggt
tacagtgagccgagattgtgccactgtcctccaccttgggtgacagagcaagactctgtc
tcaagaaaagcagcaacaacaacaaaagaaaCCCAGAATGGGCTGCTTAAAACTCTTCCA
ggccgggtgtggtggctcatgcctgtaatcccaacactttgggaggctgaagtgggtgga
tcacctgaggtcaggggttcaagaccagcctgctcaacatggcaaaaccccgtctctact
aaaaagaaaaaaaaatcagccgggtgtggtggtgcacgcctgtaatcccagctactctgg
aggctgaggcaggaaagtctcttagaacctgggaggcagatgttacagtaagctgagatc
gcgccactgcactccagcctgggcaacagagggagactctgtctcaaaaaaacaaaaCTC
TCTCAGATTGTATGGCTGTAAATAAATGGTGGGTTAGATATCCCAGCTAGCTCATCAAAA
CCTCCCTTAACTGTGAAAACACTTAAAGGGCCTAGTATAACTTTATCTATTCCCAGCTGC
CACCTACAACATAGAGCCTTATGTTTTTGCTGAAATGTCTGTGGAGTTCCAGGTTGGGAG
GTTAGGAAACATCTCTCCCTATGTGAGAAGCAGAGTCGGGGTGGCTGGAGGAGAAGAGCA
AAGCCCTCCCTGACGGTCCCCTTTAGGCAAGAGCCTGGCTACAGCTGTAGCAGTCACCTC
TGTGTCTCCTGAGGGCATGCTGCCCCTGATTCTGGGGGCTGAAGGGGGAGTTTTGTGGGT
GGTCTGTGTTTCTTACCTCTGAGCAGGGAAGTGAACTGAATATTAAATCTCAGAAAGCTA
TGTTTTTTTGTaactaatttaatggcaaaatgtcacctgaaatggtgtctagtcttcatt
tatctcagcgtgaacatactccagtttcactgcaaaagatactatgtgtttgattatgag
gtttgcctagatcctgctgggtgggatattgggtattatatgatagatgtattagctttc
tgagtccaaaatactctggctccaaaacccatgtggccccaggggtttcacatcaagaga
ttgtgaacctATAGCACCCTTGTGAACAGTGTAAGTTAGAAAGGATGCAGCTGACCTTAA
CCCGCCACTGACCACCTTCTAATGTGCCTGTCATGCAGATGCTGAAGTGCATTGAGCTGG
ATGAGCGGCTGAAAGCCATGGACCAGGAGATCACAGTGAACCCTCAGTTTGTACAAAAGG
TGATGAGGGTTCCCTTATTATAAGAAGTAGGCTGGGTGGAGAAGGAGGGGTGTTGTCACA
TCAGGCACAGGAACTAAGTTTCAGGTTATTAAATATTTCTTGAAAACCTTACCAGTACGG
TCATGGAGAAATACTAGTTGAGAGCATTTTCAAATGATGGCCTGGAAGTACACTTAGGGA
TGCTTAGGGTGGTTCCTGGAATTGCCTGCCCTTGTTCACAGGGGGCTTTGTTCTGGGAGG
GACAGGGCAACTGGTGTGCTTATTGGGCTGCCAGGGAACCCTTGATAAAAGCAAACATAA
ATACATAACTTCACTTTACCTTTACAGAGTATGGGCTCACAAGAAGATGATTCAGGAAAC
AAACCATCCAGTTATTCTTGAAACTAACATCCATCCTGAGCTAAACAAGAGAAACTACCA
TCTTGGCCAGTGACAAGTGTTCAGAGGGCAGCAGAGAGGACCAAGCCTGTGTCACCTGGA
GACTAAGAAATTAAGTTTTGTTTTGACATCTTCAGTCCTGTGTGCTTTCAGAAAACCATT
TTCTCTGCAAAGAAAGGAAACAGATTTGCAAACTTTAAAGTCTGTCGTGGATTTATTTAT
CCTCAGATTATTGTTACTGCATTAAATCTACCTTTTTGTTTTAAGTTGCTTGAACATTAA
TGTGTCTTCTGTATCACTTTTTTCTCCTCTGAAGTTTTTAATAAGCACATTCATTGTGAA
CAGAAATAGCTGGATTTTAGGAATTTTTGGAA
