# Supplementary material for: Reference based annotation with GeneMapper
Source: Genome Biol. 2006 Apr 5;7(4):R29. doi: 10.1186/gb-2006-7-4-r29 (PMC1557983; doi:10.1186/gb-2006-7-4-r29)
Supplement: Additional data file 2 — A gunzipped tar file containing the data set of orthologous genes in five vertebrates (human, chimpanzee, mouse, rat and chicken) that was used to compare pair-wise and multiple species GeneMapper [file gb-2006-7-4-r29-S2.tgz › 5verts/orth117/rn31.fa]

>rn31
GACACAACCTCCCTCCAGGCTTTAGTGGGTCGCCGGGCCCCTCCTCCTAGAGCGGCCGCC
TTTTCCCGCGCGAGCTACCTCTGTTGCTTTGGCCACCAGCGGGGAAACATGGCGTCTGCT
CTGGAGCAGTTCGTGAACAGTGTCCGACAGCTCTCAGCTCAAGGTGAGGCCTGGGCCGTA
GGGCTGGGCCGGTATGCCCTGGCGCCGGTGCGGATGTTGGGACCGCCCTTAGCTCTACCT
TCTCCTGGACCTGCTCAGGCCTTGGTACTTAGGGTAGGAGCGCACGGTCGTGAGCAGCAC
TCCTCGTGCTGTCTGGCGCCGTAGTCCCTGCCTTCGTCTTCCCCAGTCTCGGGCCGTGGA
GACTTTCCTTCCCCTCCCCCTTTCCCCACCCCCCGCCCCCATTCGGGCCCCAGCCACCGC
TTGACAGTTTGGGGGCGTGACTTCCGCTAGGGACATTCCGGAGCGTCCATTGGTCCCTTG
GCCGTCACTGGTTTTCGGTGATTGGTCTAGAGTCCTATCTGTCCTGGCGGTCTAGCCACC
CCCTGACCAGGCCTCTTCAGTGGCTGGAGGGGAATCTTTTCTAGGCTCCTTGGCTCTAAG
GCTTGAGTCTTGGCTGGCCAGCAGCGCACGCTCGGAATCCTCCACCCCTATTTTGGTCGT
ACCGAGCTCCAAGGGAGCTTTCAGTAGTCGGACTCCATTTCTAGGCCGTACAGTTGTTGC
TTTATTCCCCCCGTTAATTCACATACCATCTGGTTCATTCATCTCCTCACTTGGCCATAC
ATAATCTTGAGCCAGGAGAATGTAATCTCTCCTTAACAGAGTTAAAGGAATTGAGTGCAG
AAAGCATGTAAAAATGCTTTCGACGTCTGGAAATTCCTTGAAATTCATGTCTCCAttttc
tttttaaaggtttatttattttatgtgtagctgttttttcagacagatcagaagagggta
tcagatcccattacagatggttgtgagccaccatgtggttgctgggatttgaactcagga
cctctggaagagcagtcagtgctcttaaccactgagccatctctccagcccTCATGTCTC
CATTTGTATGAGGTGTGTCCGGGCAGTTGTCCACCTAACTTTTGTAAGGTTTAAGTGGCG
AAATAATAATTCTCATTTTCCTTGTTAGCGACAGACTTAAGCTCACAGGCCAGGTACATA
CCTGTGAGTGTTTTTTTTTTTCCCCCTCACATAAATCACTCATCCATACCATACAAGTAG
GATTAGTTAAGAAAGAGTgaacataggagtgcactcctttaattctgtaactcaggaggc
agaggcaggtggatatcaaggccagccagcactacacaatgagattctTACTGCTAAATA
AGGTAATTAAGTgggactggagaacagctctcagcatagactgctttacagaggacctga
gttcagttcctagcattgttagcggacacccaaccacttgtaacaccagctacaagggat
ccaaaacccttttcagtgtccttgggcaccttcacttacgtgcacatactcacatacaga
tgcagacacaaaataaaaatgaGAATTAAGTAATACAAACAAATGGGTTGCTGTTCAGCT
GGGAAGAAAAGTGCATCTACTTTTTGTGAACTGAAAAGGAATCTGAATCATCCTTAAATA
GCAAAGAGATGCTTCATAGTGTACACAACACAGTGTCACCACCTGTGTGAATAAAGAGAC
CGCATGCGTGCATGGGTGAGTGTCCCTATACGGGTGGGCTGTGGCATTCGTTGGTAACAC
TGGGTTGCTTCTGAGAAAAGAGGCTAGCTGGAGTATAGGATCTGGATGGGAGAGGTTTCT
GCTTAGTTTTATAGACATACTGTCTGGAATCAAGCACTCACAtttttggagctagggtct
aactatgtaatcctggctggcttggaatttacagagacccacctgcctttgcctcctagc
cacgctagaactTTTTTTTTTTTTTTTAACAGTTTGGAGATTAATCCGAGGAGTGTTGCT
TAGCTGCTCAGTAGATCCTTACACATGTATTTACTTTCAATTACCTGCTCACTGCTGTCC
CTTGTAGTGCATTGAGGGCACAGAGGAGGGGTTAGTCAGTCGTGGGGGACGGAGTATGGT
GAGGGCAGAGAGAAGGCCTAAGCTAACGAGTGAAGGGAGGTGAGTCAGTGTGAAGACTGT
AGAAGCACAGAAGGAGAGCGTGAAATCTTGGTTTTCTCAGCTTGGTGTCACTGAAGAGTG
CGGCTGTGGGAAAATGGTAAAAGGCATGGCTAGAAAAATAGAAACCAGCTATTAAGTTGG
CCGTGAAAAATGAGCTGGAGTGTTTGGATTTCTTAAAGCTTTTGGTGTAATTTGACTGAG
TGTGAGTGATATGAAATAGAATTTGGAATAAAGGAATTTGGAATAGACGGTACACCAAGC
AGGCCACACAAGAAGTGATAACGTCCATGTTAAGACATGGGAGGGAAAGGAGTGGAGCTG
AGGAACTTAGGCATAACTCAAGTCCTGCTTGGTTTTGAGAAGGACGGTGATAGTGATGTG
CAGACTTCTGGCTTTAGAAACTGCAGGTGCgggctggagagatggctcagtggttaagag
caccgactgctcttccagaggtcctgagttcaaatcccagcaaccacatggtggctcaca
accatctgtaatgagatctgatgccctcttctggtgtgtctgaagacagctacagtgtac
ttatatataataaataaatccttaaaaaaaaaaaaaaaaaaaaaaaaaaaGAAACTGCAG
GTGCTTTCTGGAGACCAAGGGGATTGGGAGGTCTAGTGTTTCCTCTGACTAGTTTTGAGG
CAGTTCCCATCCTAGTCTTAGAGGAGGACATAACAAATCATCCAAGCGTTTGAGAAGGAA
GTCTGGTTAGAGCGCTTTAGTCTGGTGAGCATCCTAACTTAACGTGAGTGTTGTGTTTTG
CAGGGCAGATGACTCAGCTTTGTGAACTCATCAACAAGAGTGGAGAACTCCTTGCGAAGA
ACTTGTCCCACTTGGACACTGTGCTTGGGGCTTTAGATGTTCAAGAACACTCATTGGGTG
TCCTTGCCGTTCTGTAAGGGGCACTTTTTTCTCTTTTATAGATTTGTGTTCGTTATAGTC
TGTGTTTTCTAGTGTGTGTGTGTGCGTGTGTCCCCACATATTATTGCTTATTATTACATC
TTGTTTAGTTCGATGCCttttgtttgtttggagacaggatctctctggccgtccttgagc
tcactttgtagaccaggttgacctcaaattaaagagatccacctgcctctgcctctgagg
gctgggattaataaaggtgtgccctactacACTGACACCAGTTGAAGGATTCATTGATtt
ttatgggcataagtattttgcttgcatgtgtccatgtgtaccacatgcatttctgtgtgc
acaaaagtcagaagagggtgttggagtcctctgaaactgaagttatcggtggttgtgagc
cacctatgggtactgggtcccaacccaggctctgcaagaggaacacgttctcttaactgc
agagtgcataatccagcttcCAGCTGAATCATTTTGATTCATtgtatgtatgtatgtatg
tatgtatgtatgtatgtatgtatgtatAGATTTGAATTTTCTTAATTTTTTTGTTGTTAT
TTTTTAAGACAGCGATTTTCAgggttggggatttagctcagtggtagagcacttgcctag
caagtgcaaggtcctcagctccaaaaagaaaaaaaaaaagaaaGAAATGTAAAagacagt
gattttctttgtagccctggctgtcctgaaCCAGACTGGTTTTAAAAAAAAAAAAAatac
atatatatatatatatatatatatatatatatatatatTTAATTtatgtgtttgtgttgt
gcgggttcccttagaggacagaagaggagctgaagttaaaggcagctgtcagccacctga
catgggtgctgggaactgaactaaggccctttgcaagaacagtgatgttcttaatctctg
agccatcttgctaCTTCGAAATTTCTTTTAGAAAATAGCTAGGCATTATGATTACATTTG
TCTCAGTATTGTGTTCATGTGATGCAGAGCCTTGACCATGTTTTCTAACTTTGAAAGCAA
ATGTGTAGAGTAATAAAGTAGGGCGTGGTGGACTATAGTTAGTGATGTGTCTTCTTATAG
CCTGGCACAGATTTTCAAATCTACGGTAGCTGGAGTTCCTTGTAACAATGTCTCACAGAA
TTTGTTTTGCTGTAGTGTATGTAGAACATATAAATGGGGATGTTTTCGTGCATTTAAAAT
AATAAACATCTGGCCCTAGTCAAACTAGGAATTCTGAGACAAAAGTGTATTTTTTCTTAT
TGATATGAAACAGCAGATAGTGTCTGTATTTTATATACACATATACTTACACATATATGT
CACATGAGATGTATGTGAAAACATAAGTTTTACAtgtatttatttgtgtgtgtttgtgtc
cacttgtagaggtcagagacaacgtgtggaaattggttctttcctaccatgtgggtttca
gggatcaacctgaaatcatcaaccttggccataagcaccctttcccttggagccaactcc
ccagctcAAAAAGCttttctttttttcccctctgagagggatttcagtgttcaacacagg
gcagtcctggtcaccatcttcctgccttagcctccctggtgctagTGCCTGCAACCTTGA
AAACATTCGACACTACATAGTGTCTTACAATTGTATGTTAGTTATATGTAAGTATTGTAT
GGAAGGAGCCTAACGTGTGTCTGAAGCCTCGTTTCCACCCATGTTCTTTTACTTACAGAA
GGTGGAGCCCTGCGCAGCTGCTTTTTTAAGTATAAATCACAACGCTTTGTTGACGGTTGT
GAATTACAAAGTGAAACATTGTTAAGTAGCGCTGTGTAGATcagcagtcctcaatcttcc
tgatgccgccaccctctaatacaggacctcatgttgcagtgacccccaaccataacattg
ttttccttgctacttcataattgatttactactgttatggatggatcatggtatttttgg
agacagaggtttgcctaagggtgaacacccacaggttgagaactgccgATATAGATGAAA
GTAGGCAAACTAAAAGATGGAGGAGAATCCACCGTTTTTCTTGATTAATTAATTTCAGTA
GTTTCTGTTTGAAGAGATCACACTTGCTTTAATGCAGTGCTGTAGTGGTGGCAGCTTTCT
CTCCTGAGGGTCTCTGTAGGCCCACCTGAAAATGTCTCATGGCAGCTGATGGTGCCGTCT
GCCTGCCCTTTAGTCAGGATGGGTCCTCTGAGTGCTCCCTGTTACATCTGCCCCGTCTTG
TTGGGTCTGTCAGCTGGTTCTTTCTACAGCATTGAGTCTAAGCTGCTGCCGTAGCCTCGC
ACCACACCCCATTCTCTTTGCCTTGAGTATATTCTACCCCAAACAGGAAAAGCAACAGAT
TCTTTTGAAAAATGTTtgtttgtaaatggtgacacacacatgtcccatgtgtatctctgt
atgttagaggacagcttactagagtttgtttccttccaacatattactcttggggaccaa
actcagcttctccagcttggctgcaaatgcctttatctagtgagcacttccccagccTAA
GCAACTGATTCTTAACTGAATAAATGTCCTGACCACACTGGGGCTTAAAGAAGAAGAagc
tgggcatgcggatgcccacctttaatccaagagcttgggaagtagaggcagacagggtct
ttgtgagtcctagactagcctggtctacataagtgagtagttctaggtcacacagggcta
tgtaaagagattctgtctcaaaaaaTAAGTTTTTTATTCTGAATGTTGTCCTCTTTCAAG
CATATTTTCCTTAACGTCTACTTATAGCTCTGTTTTGTACATGAAGGGGGAAAAAACAGG
CCAGGAAAATTGGTGGGCTCTGATACTTGATTTTTTTTTTAAAttatttattattctgta
tgagtgttttggctgtatgtatgtatgcatgcacacttggttctgatggagatcaaaaga
ttgcatcagatctccctgaaaatgaagtttcagttataagccaccatgtaggggctggga
tttgaacccaggtctttttcaagagcagcaagtgctcttaaccactgaaccatctctcca
gcccTGTGGCAGTTAATCTCAGAGCAGGATGGATGTGAGGCTTAAGCTGCttattctttt
ttttttttttttttttttttttttGGTTCTTTTTTTCGGAGCTGGGGACCGAACCCAGGG
CCTTGCGCTTCCTAGGTAAGCGCTCTACCACTGATAAGCTGCTTATTCTTTACTGTATGA
GATAAGGTTATTGGTTCTTTTCTCCCTGTCGTAGGTTTGTGAAGTTTTCCATGCCCAGTG
TTCCTGACTTCGAGACACTGTTCTCACAGGTGCAGCTTTTCATTAGTACTTGTAACGGCG
AGCACATTCGATACGCAACAGATACGTGTAAGCTAATAATACTTCCTCTTTTCCTGGATG
AACTTTTCTTTGCAGTGTTTATATTTTCAATATTTTGTCATTGTCTTTGTTGTCTTTGCA
TCTAGTCGCTGGGCTTTGCCATCAGCTAACAAACGCACTCGTGGAGAGAAAACAGGTGAG
AAACAGTCAAGTCGTTCACGTTTGCTGCAGTGCGTGTTGGACTGACAAACCAGTCTAGAG
AAGGCTAGGTTCAGTACTCAGCATCTCAGTACTTAAATGTGTGTGCTTCCTTGAGAGCAG
CCTTTGCTACATGTGAGGCCCCCAGAAGGTGCCTGGTTGTTTTGAAACTGCAAGTCTggg
ctggaggtgtggctcagtggtagagcagttacttggcatgtatgaagtatgtggttccat
gcgcagcactgGAGGAAGAAAAAAGCTAAAAACCTACCTGTGCCTTTGTGTTACCATGAT
GCTATTTCTTGTTTTTCCCTTTCAGCtttttaattaagatgatttcaccttatagaacgc
tgaaaggatcttccctatgatgatgtcttatgtgctctttcttgacttagattctcccag
tgttagtgtttcacagcacttgtttcttccctccctcactgttgggaagtcaactgtaga
tgtgtcctcctcgtctaaatacttcagtgggtgctttctacgttctcgtgtagcccacag
ggaggatgggcagagcctggaaatggatgttgagataatgctcaacgaaatcacagacTG
GCCAGGTGTGGCCAGGTAGATGGTTGATGGTCTCTGCAGAAAGCAGAGGGCAGAGCGTGG
GTGGACACACTGATGTTGCTCTTCAGTTCTCTGTCACCTGCAAACGTTCTTAGACTTTGC
CTTTGGTGATGCTGATACAAATTATAGTTTGTTTCTTTTTGATTGGGAAGTGAGAGGAAG
AAGCAGAAAGAGCCTTCCTATTCTTTAGGAGCTAAATAATTTGATTAAAAGTTGTggggc
tgaagagatggttcagtggttaagagcactggctAAgggcaccaggccccctcatgtggt
gcatagacatacatgcagaacatatatatacataTACATTTCTTTGtatatgtatatatg
tatacatatacacacatatggattatacatatatgaatatatgtgtgtgtgtatatacat
acatacatatacatacatgtatgtaatatatTTTTAAAAAGCTGAgtaatcccagcactt
ggaagatagagacaggaggtttatgagttcatggtcgtccttggctacatgttaattcaa
gattaaactgggctacatgataccctgtcATGGGGGATGGGAGATACTACTGTCTCTCTT
CTGAGTTTTGAGAGGAGAGCTATTACCAGCCTCTTTATTGAAAAAGCTATTagccaggtg
gtggtggtgcacacctttaatcccagcacgtgggagacagaggcaggtggtctctataag
ttggaggccagcctggactacagagtgagttccaggacagctaagcctacacagaaaaac
tatatcaaagaaCCCATTCCCCCAAAAGCAGACAAAGCTATAAAGTTATGTAGGTATTTT
ATAGCTTTATCTTCTGATCTTCAGAGTTAGGCTTTACTTGAGGCTGAGTGCTGTTGTTTG
TAATTGGAGGCAGACGACAGTTGGCTTATGACATGTGTTTATAGAGTCAGTGGCTATTTA
CTCTTTAGGGCTAATACTCCCCTGTGAAAACATGCAGCACTGTCATCCACAGCAGTAATT
TGTGGTAAATGATACAGAAAAATTATCTTTGCTTAACAATTAGGAAAGTACTCTAGTTTT
GTATACATGTGTGTGCACATGTGTGCTCATTCAgtgtatgtggaggtcacaggctgacat
tggatgtcttaatttactctctgtcttgtttttgagacagaggctctgacaaacttgaag
gtctttggttgtccagccccactagccagccagccggagatctctctctctctctctggc
tcttcagtcctggaatgctgggtgcatactgccacatctgctgtgcatgggtctggagcc
tgaactccgaccctggtgcttacatggcaagcgctcaccagctgagccatctctccagcc
tcAAGGAAGCAATGGTTTACTAGTGATAGTCCTTGTCAGAGGGAAAACAGTTTTGATTTA
AAGTATGATACTGAAATTATCTTAACTATTCCAAGAAACAAAGCGTTTTGTGACTGAATA
GACGCAGACATTTCCTGACATAGTGTGGAAATCTTATTGCTATGTAAGGAACCTATCAAT
TAGTGTTGTTTTTTATTTGTAAGTGACAACATAAGATCCAATGTGCTGCCAACTTTGAGA
ACTTATCTGAAAGAGATGTCATTTCTGACAGCCCCTTCGAGGAATTGGCATCCTTAAGCA
AGCCATAGACAAGATGCAGATGAATACAAACCAGCTGACCTCAGTACACGCCGATCTCTG
CCAGGTATGAAGCTTGAGTATGCAGCGGCATGCTCAGAGATGTGAGGCTGTTCTGGGCCT
GCTCAGAAGATGGTGGGTGAGGGTGGTGCTGTAAAGGTTGAGCTGTGTCAGGATCATTGT
GATGGTTGGAGCAATGTATGTTTGAAATTTAAGTCATTTTCTGTTAAATTATGGAACTTA
AGTGTGAAAACATGGGCAACTTTTTATGTCTTAAAACATTATTCACTTATTTTATCCAAA
AGACTCCCCAAATTGGAGATATATGATGATATCTCCCTCATTATTGCAAGAGGTAGTTCT
CTTCAGAGAAAACACACGTTAGTACTTTCTTGTGCATTTCTTCTACAGATACTTTGCACA
TACAGGCGAATacacacgcgcgcgtacgcacacacacacacacagatacacacacacaga
tacacacacacagatacacacacacacacagatatacacacacacagatacacacacaca
GACCCCTTTTCTTTAAAAAAAAAAAGCCCCCCAAAATCCCAATCTATGTGAATTTTCATG
TATCTTACTTTTGCCTATTTAATGCATATCGTGGAGGTGAACCTGATCTGTATTACGCTA
CACCATATTCTGTAATTTGAGTAGGTCATCCTGGAACTAGACTGGAGTGTCTCCTGGTGT
GGACTACTTTGGACACCTAATCTTTTTTCTTACATCCTCTTCCACAGTACTTTTATGACA
GCAATAGCATATACTTAATTTTATTTTACTTCATTATTATTGTTGTTTATTTGTGGtttt
gttttgttttaataaggcctctctacgaaaaccctggctgtctagaaccctagaactcat
gtagtcatgtagatacacccgtctagcctcaaactcacagagatctgcctgcctttgctt
ccaagtgctgggattaaaggcgtgtgtacagtacaaagcctggtcatacctattttttta
ttcactttaaatcttgatcgctgccattcaggCTGTTGGGTGAGTGCAGACATCTCCACT
ATTACCATGGTTCACATCACTTACCTTGTGTGCTTGCTTTTCGTACTTGCACACTTTTTT
AATATATTTACTGGAAAGTTTCAGTTTGAAAAAGAGTTAGTTAAAAAAAAATTCTTCgga
gttagagagatggatcagagattaagagcactggctgctcttccagaggtcctgagttca
atttccagcaactacatggtggctcacagccatctgttatgagatctggtgccctcttct
gccctacaggcatacatgcaggcacaatgttgtatacataataaatctttaaaaaaaaTC
ATCACTTTTGATCTCACCAtcttggtctgatttgtatttttggttttgtttttttttgtt
gttgttgttgttGttttggttttttaaaatattatttgtttattatatatgagtacacta
gctgtcttcagacaccagaagaggacattggatcccattacagatggttgtgagccacct
tgtggttgctgggatttgaactcaggacctctgaaaaagcagtcagtgctcttaaaccac
tgagccatctctccagcccTGtttgtttgttttgtagggtctttttgtatagccctgact
gttctggaaccagctctgaaaatgaagctggcctagaactcagagatgacctgtgtcagt
cagcctcccatggtggggctaaaagcgaaggcaccaagccctgcCTGACCCTGGTCTGTT
TTTGTTTCACTAATCCAGTGAATTGAAGGTGGACACTTTGTTTACTTATCCGGAAACTCA
GGAGTGCTGGGTGGATGCTGCACTGTTTGCAGGATTCTGGTTTTCAGTTCACCTGCGGTT
CACTCTACCTTAGTGTTCGTGtttatccttttttaagtagaatcttactctgtatgtagc
ccaggctggtcttaaatttgcagcagtcctgtttcagctgcctgagtgtccagggttaca
gatgagtgaccacacccagcAGGAAATACTCTTTTATTCTAGATGGTTAAGAGAAATGGA
ATAATGTGCTGATATTTATATTATTAATCATCTGTGAAGCAAAACATTACCTTAAATTTT
GGAATATGAATTTTTTCTAAAGCCTACCATAGGGAAATGTGTAATGATTCACTACAAATT
TCTTTCTAGCTCTGTTTACTAGCGAAGTGCTTTAAACCTGCCCTGCCATATCTTGATGTG
GATATGATGGATATCTGTAAAGAGAATGGAGCCTATGATGCAAAACACTTTCTGTGCTAC
TACTATTATGGAGGGATGATCTATACGGGGCTGAAGAACTTTGAAAGAGCACTGTATTTT
TATGAGCAGGTAATTTGTTTTCTAAAGTTGTGGTGCAGTTCTGAACTTGGGTGATCCAAG
CAGTCACCGAGTGTTACTAGGAGAGCTATGGTTTGAAAGATAGGCAAagccttcatagtt
gacataggagtgcaaaatgacagtcactttggaaaagtgtttgatggttaagataaaact
caagatctgggggtacagtttagtgaaagagtgtttaccttacttgttcagggtcctggg
tcgaatactaacccccaaaaacaaacacaaaaacagttacaacattaagcatgtggccca
acaattttactcctaaaaatatattcaagagaaataaaaaacactgtccacataaaaaca
tgtaGAACCAAAAGGTAGGGTAACCCAGAATAATCATCCACTGAAGAGTGGATAGGCTGT
GTGCAGCCATTTACTGACCTCAGACTTGGaacacttgttaaggtaaaggagtcagtcaca
aaagatcacacatttatgatgccttttatacaagtgtccagaacggacaagactggagac
aaagtagagtatggttgcctgaggttctgaaaaaaaaagtaaaaactgactgcttataag
tggaggtttcttttgggactgaaatgttccggatcaggcaatggtagcattgtagcccag
caaatgtggtggaaaccaccgagttatatgctttaaaggtgaaagttttgtactctgagt
tatagttcaataaagctGCCACAAGCCAGGAATGCTAACACACTCAGgagctcagcaggg
acttcttaagttccaggacagccatggcctgtacagcaagtgtctactcaaaaacaaaca
aaCGTGTTATACGcttacctggcaggggagacaccatgatcactggttttctcagggtac
ggcttctttattgcacctggaataggctgacctctacggtttccctgattgtaggagact
tggctgcatagtttgtagtagttgaggactgttcacaccctcccTGGTTTTTGTGTGATT
TTTGTTTTTGTTTTTTAATCCTAGAAACCCACATAATGAAAAGAGACAGCAGTCCCACAG
ATGTGTTCCTTGACTCCAAATACTCACTAGTGTATGCACAGGTGCCCACACACTGTAAAT
AGACCGATGTGATAACATCTTAATAGTGGTGGACATTTAGGTCTCAGTGTTTGATGCGTG
TGGTCAGCTGACCATCTTGCTACACCCACTGCACCAAGTCTTCACACTGCTCCGTCTTCT
CTCCTCAGGCCATAACTACCCCAGCCATGGCCGTCAGCCATATCATGTTGGAGTCATATA
AAAAGTATATTTTAGTGTCTTTGATATTACTTGGGAAAGTACAACAGCTGCCTAAATACA
CCTCTCAAATTGTGGGCAGATTTATTAAGGTAAGTTTTTAAAACAAAGCTGATTTTCCTA
CATTCTGTATTAATTTGTATGTAAAGGCATTGTGACAGTACAGTCTTGTAATTTTACTTT
ATGGTGACCTAGCTTTCCCAGCAACTTCTGGTTAGCAGATGTGTGGATTATCAGCAGCGC
CCGGGGTGTGCTTGTCAGAATCTGAGTAGCTCCCATGCTGGTGGTAGCTGTTCTCAGAAG
CCCGTTTCCCACTAAGGTGTTAAGCTCTTGCAGGGACTGGTTATAGGTTGTGTTTATTAC
ATTTTAGCTAAAATACTGAAAACCGTCCTGATTTGATTGAACTTGAGCTTATTCAAATGT
TGGGCAGTCTCACTGAAGTTCTTGTTCCAGTTCCCCCAGCAGCCAAACTCTGGGACATTA
AAAAAGAAAGTGGGAtttttgtttgtttgtttgtttgtttttgctttttttttttttttg
tttttttgtcttttAAGTGCATACAGAGAGGACTGGGGTGATGTAGTTGATAAAGTGCTT
GCTTGAGTTTGAGTCCTAGAATCCATGTGAAAAgttgagtgaggtgaaaacatggggatc
ctggggctcactgaccttaggtgaatccaggtcctggtgagacgttccgtgtcaaaaaac
aagcggatgCAGCAggtggtggcagcagcaacagcactggggaggcagaggcaggcgaat
gagttcaaggccagcttggtctacagagcaaaccaggacagccagggctacacagaaaaa
Agcaggcctagcatgctcaagaccctaggttcagcctccagaactgcaaagataggtaaa
TACCTTACGGTCAAGACTTTTTAAGTTGAGCAGCTGCAAAGAGTCTTAATAATGTCACTA
TCATAAAACTCAAAATTTTAAGAcccagtggcagtggtgcacatctttaactgtagcatt
gaggaggcagaggcaggcagctctctatgagcttgagttccgggatagctggtgctccac
agagaggccctgtctcaagaagagaaacaaaaAGGCCATCGACATTTTCAGTATGCAAGC
CTCGCATCATGTTCTTTGTTGAGAGATGGCCGCCTACACTTTGCCTGGGAGCTCCCTGTG
GCTTTCAAGACTCTTGACTGCCTTGTCTCCTTGTGAGGGGGAAGGCTACTGAAAGTGCCC
TGTGGGAAAGTGATGGGTAGGGTCTGGTCCGTTTAGGGCAGCCATACTCAGAGCACCATA
GAAAGCTCCTGGGTTCTTTTAGTGGCCCCTGAGCAGATAGCAGACCTGCTGTAGGAGGAA
TGCCTTTGTAGAGTGATTGGCTTCACAGTGCAGGCACTACTAAGAATTTGTAAGCTACAG
TAGTGTGGGTGCTAGGAACAAGACCAGTGTGGGTGCGTTTGAATCGGTTTCTGCCTGATG
GCAGTGCTCCAACTCTGTCACAGGCGTTCAGCTCTCTGTCCAGATCCTGAAGGAAATAGC
AGATTGTCTCATTGCACCTGGCAGGGGATATGTGGCGAGGGGCAGTTGGCAATAATGAAG
ATTTTGTCCTCGTTTTTTTCGTTTAACCAGTACAAAAACCAGAACCAGTGATAGAGAAGA
GATGTGTGTCTTCACTGAGTTACTGCTAATAAACATGCCACAGTGAATTCCTGCCCTCGG
CCTTTGTATTGGGTAGTGGGGCTTTATGATAATACGCAATGCATTTTCTGAAAATCTGCT
GCTGTAATTTTTTTCCCTTATCTTAAACATTTAGCCTCTCAGCAACGCTTACCACGAGTT
AGCACAAGTTTATTCAACCAACAACCCGTCCGAGCTCCGGAACCTGGTGAACAAGCACAG
TGAGACCTTCACTCGAGATAACAACATGGGCCTGGTGAAGCAGTGCCTGTCGTCTCTTTA
TAAGAAGAACATTCAGAGGCTGACAAAGGTGCTGCCCCTGGCTGCTCTGACTCTTCTTAG
ACCTGGTGTCCCTTTCTTTTCCTCTTGAGCACAGAGGAAGCAGGTATAGGGTAAAGTGTG
GCAGACTTTCTATGCTGAGAGAGAATCTGTTGCAGCTGGGTTCTTAGAAAGAGTTTGATT
GATACCTTTTGGTCTTTTCAGGGCTAGAGCAGGGTATTTGAGAAGAGGAGCAGGTGAAGA
GGAAGAAAGGTAGGCGATACCGCTTCACTGGGAGGCAGAGAGGCAGCCCTGAAGGGGTGA
CCAGTTCCAAATGGGAGTGATGGGCGGCGGCTAGTGATCGCTGGCCTTGACCTCTCGGAC
TGTGCTGATCTCTGCCTAGACATGAGAAGACTGACATTACCATGTAGGCCAGAGCTAGAC
AAGGCACATGTGCTTAAGTTGTAGGAGGGAAGGAATttttatttatttacacaggacctt
cctatgttgcccaagtgggccttaaactgatcctcctgccttagtgtccggggtgctaga
gttacaggtgtgtgcccccatgtcctgcCTTAGTGTTCAGGGTGCTAGAGTTGTGGGTGT
ATGTCCCCCTGTCCTGCTCCTCATTTTTCTGTTCAGGGTGTCTGATGAGAACAAGCGCCT
GCTGGGTCTAGTGGCATGCGCATGTTGTCCTAGCCACAGGGAATGCTGGAGAAGGACTTC
TTAAGGCTAGTCCAAGCAGTGTTACAAGAGAGAAAAAAAGAAAAAGAAATATTAAGTGTT
TGAACTGTGAAACAAAACATATAAATCAGATTCCTTGTTTAAAAAGTGTCTGCTGCAAGT
AATAGGGGTTTGCTAAGAAAAGCTTATGTAGCATTTGACATTTGGCCTGGCAGTGACAGC
TGGTGAGAGGATGGGGATCCGGTTCCCAGACTTGTGCCCACGTCATCGGTAGCTGGTGGT
AGGAAATGTAGGAGTGAAGTGAGGCTGTAGCGGGATGCCCGACCGACGGCAGGAAGTGGT
TGGTAATGGATGCTGAAGCAGAGTAGGGATTGAGTGGGCGGAGATGGACAGGTCAGTGGG
AACGTGGGGTCTGGAGAAGGAGAGGGGACAGGGAACTCTCACTGATCAGCAGGAGAAGTC
CCTCCCAATAGTTTAGAAAGAATGAGGGAACAGCTTCCTGATTGAAAAAGAAACCAGCAA
AGAATTAGTAAGAAGTCAATTTGTAAGGAAAATGAAGGCTGAAACAAAGAAAAGCAACTC
AGAAAAGTTGTATGACAGATGTAACCTGTCAGCTAGGCAGCTCAACTTTAGACCTCTCAC
GTGATTggatacagtagcatatgcctgtgatccagcacttggaatgcagagagataagta
ggtctctgagttcaaggccagcctagtatacatagagttccagggtagccagggctacag
agtgagatcttgtctcaaataaagcaaaGAAAGAAGTCAATCTAATATATGCAGGCATTG
CTGTGAGACCCATCAGCCATAGTTTAATATTTTCAAATAGTCGCCAGCTTGTACTTTTGA
GCTAGCAGCAAAGTAAAATGTGCTTTATAGTTTAGATAGGATAATCTAGAACAAAATAAG
CACACAAATGTAAAAATAAAATTATTAAATGTGTGtatatatatatacacatatatacac
atatatacacatatacacatatatacacatacatatacatgtacatatacatatatatac
acacatacacatacatacatacatatatatatatatatatatatatatatatatatatat
atatatatatatatatatataATAAAAATGTTAAGAAAGAATCTGACCAAATGAACAGGG
TCCTGAAGTGGTGTGGCCAGAGCTGGGGCAAGCAGCTTATTCACTGTGTCAGGGTCCGCC
ATGTGCCAGCAGCTCCTGGTAGGTCATAGCATACTGAGTCCTTGAGCACTGTTCAGGGGT
GTAGGGGAGGACCACCATAGAGTGAGGTAGGCAGTACAGTCTCTGGTGGTGACAGCTAAC
TTGGCATCAGGTCCTAGTGCCAGAGTAAGAGAGTAATAGTAGCAGAAGAGAAAGGAGTTC
CAGTCCAATGAAGCCCCTTCCTTACTAGCAAGGCAGAAAGAAGCTGTTCATGGAAGCCTC
AGCAGAGAGACTGTGTTGATGTTTGTGATAGGTGTCTCAGGGTGGCAGGGGACAGGGACC
ATTGAGTTGGGAGTCTTATCTGCCTCATCCATTGTGGAGGGGCTACTTTCTGTCACTGTT
TGGACAGTAGttggttgtttttgagacaaggcctcactgtgtagccctttatggcttaga
acttggctatcgagccaggctagccttgaactcacagagatccatccatctgtctcatct
gagtgctgggattaaaggtgcgttcaaccatacctggctAGACATTAGATGTTAGATCCT
CTCATGTTAGATCCTCTCATGTCTCTTCTGTGTGTTTGTGAAGACAGTCCTTTGTAATTA
GGAGCATGCTGTTCTCTCCTCTTCTTTTCCTTAGTATGCCCTGAACCTCTTTTCCATAGC
AACCTAAGCCTATGTCACGGATACTTAGCTGGAAGCACTCTCACTAACCCCAGTAGAAAT
TCAGTCTTGTATAGTTTTACTTACGTTTTCCTAATGATGTTAGAATAAGCATTTTCTCTG
TGATGAATGTCCCTTTGGTTGTTTTTTTTTAATAGTCCCTGATCTTCTGACTTCTGGACT
TGATCTGTTTCTTTCTTTCTTCTGAAAATGCTTCATGTGTGTAGGAGGGGGCTGTCTGTC
TGTCTCACTACTCTGCCAGAGAGTAACAGCTAAGATCACTGGTTCCAGTCATTTAAAGTC
ACTTAAAGAATtgtgtgtgtgtgtgcacgcttgtgtacatccgtgtaaagcagagaacaa
tacatgggaccagttgtctccctccaccattacggtgtagggttgaatttgggtttcgaa
ctggctgtcggcacttgtactcagtaagagtcttgtcagcAGCAAGTCATTTTCACAAAG
AAAATTTTATTTTCTGTAGCCCTGGAAAGAGTGCTGAACACATTCCGTTCATACCTTTCC
TTCATTTCTACATGTTATTAATTTACTTCTGCTTCCAGACCTTTTTAACACTTTCATTAC
AAGATATGGCAAGTCGCGTGCAGTTATCTGGACCTCAGGAGGCAGAAAAGTATGTTCTAC
ACATGGTAAGTGGtaaatttttttatttttataaaaGCAGTCGGTGTTCATTATGGAGAA
GATCAGAGGTTTTAAAAAAGCAAACATTTAGGGTCAACTACTGTGGACATTTTGGTCTAT
TTCCTTAGTTAGATATCCAGTCATGGCTACATTACCACAAAGAAATGTCTGAGAGCTGTA
ACttttttttttttttttttttttttttttggttctttttttcagagctggggaccgaac
ccagggccttgcgcttcctaggcaagcgctctaccactgagctaaatccccaaccccGAG
AGCTGTAACTTTATAAAGAGAAAAGGATGATTTAGCTCACATTTTGGGACCAAAATGGGT
TGGTCTTATTGGTCTAGCCTTTTGTGAGGGTGGCACATTATGACAGGTGCATGCATGGAG
CAAACCAGAAGAGAAAGACAGGGTCCCACAGTTCTCTTTAGACATACACCCCAGGATCTT
CCCATCGGCCtcacctcctaaagtcttctctcaaaatagctccaccctgtagataaagct
ttcaatcacaatgaatcctagaggacactcaaacagttaaaTGTGCTTGTGTGGTATACA
CTGTGGTTGTAGCTAGTTCGTGTTCCTTACTTAGTATATTTACGTCATGTGAAATATGCC
TGACTATTTCACACAACCAACGCATGAAGTAGTGCTGCTATGTTGATCTGTGATGGCGTC
TTTGTACTACTCAGGTATGGAGGCTGAAACGACCTCAACATCAAGAGAGTCTTCCCTCCC
ATCCCACCCCCAAGTGGTTCCTGAACCAGTGTACTTTGATGTTGTTGATTTGCATTCTGA
GTCAGGTTCCAAACTTGATTGTAGGCATTATCAGTCTGGCCATGTGGAGTAGCACTGACA
GAGTGCAGGACAAACTTCCACACACTGACGCCAGCTTAAAGCACAGGGGTTTAgggcgag
agctcttgctcagtgcttaagagtacttactgctcttccagaagacctgggttcagttct
caacacccacgtttggcacttcatactgcctgtgactctagttGGTTCCTGAGGGTACCT
GAGCACACAGGCGTGcacacacacacacacacacacacacacacacacacacacacaAAA
TAAAAGTAAACCTTTAAAAGAAAGACTTAGCAGAGCACCAGCCCTGGGGTGACAGCTTGG
TGAGGCAAAGTTCTTAAGCTACCACTTGTACTAGGTAATACGCCTGAAAGTACACTTAAT
AGGTATCCCATTGCACACATTGTCTCTCTTTACATTATTAGATTtgtatgtggatgtttt
gcctgcatgtatgtctgtgcaccatgtgcatgcagtgcccctggtagcaagaggaggact
ttgaatccttttggatgggagttatatcattgtgagccaccatgtggttgctgggtattg
aacctggttctctggaagagcagccaggtctcttaacctctgatccattgcttcagtccc
CACCACATACAGTTTCAAAAGATGCAGACTTCGTTAAAGAGACAGAATGTGAAGTGCACG
TTTGTGCTTGCTCCCACCACCTAGCAAGGAGGTTCGGTGTTGTCCTGACTCTAGCAGCTT
GTTTAATTGTTTGTTTTGACTTCATATAAATGATGTACAATGCATGCTTTTTAAGAGCCA
TGCATGTAGATATATTTGTAGGTGGTCCACTTACAGACTCATGTTACAGTGTGCCTTTCT
ATCCTAACTGTGTGGCCACTTGGATGGGTTTCTATTCTGATTGTTATAAGCAGTGCTGTT
GTGGTGAATACATAGTTTGAGTCTGCAATGACATGTGTGGTGAGAGAACTCTGCATTCTA
ATTAGTATGCCTTGAATTGGAGCTGTTATCTCATAACACTGTCTATTGTCCCTTCCAAGA
CAAGGAACAGCCATTTTAAGTAGCTCAGTTTCATTGCTCACAGGTGGGCCAAACTGCAAA
TCTGGGCACCTGGGCTTTTACTACAGTCCTAGCAATCAGGAGCATGAAGTAGGAGGACTT
GGTGTGTGAGTGCTAGCATGGAGCGTTTAGGAGGCACTGAGTAAGTAGATAACACTTAAA
ATACAAGTGTCAgggctggggatttagctcagcggtagagcacttgcctaggaagcgcaa
ggccctgggttcggtcctcagctccagaaaaaaaaaaaatagaaaTGTCATTgagctgca
gaggtgcctcagaggttaaaaggactcgctcttccaaaagacctagatttgagtcctttc
acccacagggtggctcacagcctctgcaactTTGGGTAACTTTGGGTTACCCTCCAAAGA
CAAAACATCCACACATGTTTTGTTTTGCTTTTAAAGTAGCCAGTCCTGTGATTCCAGATC
TCAATTGTCGGGGGCAGAGGGGTCACAAGTTTGCGATGTGTCTGCACAACACAGCAAGAC
TTAGGCTATATCCATCCACTGTATGTTCGTGTCGGGATTCTCATGGTTTCCTATCTTCCT
TCTTTCTTTTTAGATAGAAGATGGAGAAATTTTTGCAAGTATTAACCAGAAGGATGGTAT
GGTCAGTTTCCATGATAATCCTGAAAAGTATAACAACCCAGCCATGCTTCATAACATTGA
TCAAGAGGTGAGCTTGCTGCTTGGTTTGGCATTtttattttttttttattaacttgaata
tttcttatttacattttgaatgttattccctttcctggtttccgggcaaacatcccccta
atccctccccttccccttctttaaggctgttcccctccccatTGGTTTGGCATTTTTGAC
AAGCAGTTGAGCTGCTGGTTGGAATGCTCCTGTGCTCCAGGATAGCCTGTTTACCAGTAT
CCCAGCCTGAACACAAAAGGGTCTGCTAGATTGGTTGTGTGGCTACACTAAATGGGAGGT
GAGATTCCCCAAGTAGATCACCAAAACCTACTTTAACTCTAAAGCCATTCAAAGGATCTA
GTATTTTGCCTGTGCTGCCAGTGTGTGGGCTTGTTTCTGTGAGTGTCCAGGCGGAAGAGC
AGAAGGTACCTCCCGTGTCAGCAGCAGCAGCAGTGTCCTGGGCCTCTAGGGGCTGTGCTG
TGGGAGCAAATAGCTCCAGTTGTGTGCGGCCGCCGCTCCCGAGAGCTGCTCTGGGTTCTG
GAAATGAGTTGGTTCATCTAGACAGTGAAGGAAGGAGTGAGTGTGGTCATGTTAAATAAG
AAACTAAAAGCTAGTGGTGGGTGCCTGTTGCTTTGAGCCTGGTGCTTGGGAGGCCTATAA
TTGAGTCCCAGACCAAGTAGCAAGACTGTCTGAAAACACCAGAACCAACAGCAAAATTCC
CAGGATAAggctggagagatggcgcagcggtttaaaaacactggctgctcatccagagga
cctggatttacttccaacacccataagcccagttctgggggatccgatacccttttctga
cttctccaggcaTTacacacacacacacacacacacacacacacacacacGATTCATTTA
TTAAACTTAAGTTTTCATACATGTTTTTAAAAAAAATACCAGGAATCCTAAATAACCCAT
GGTAATATAGAATGCATGCTACATTTCTTTCTTGTAGTTTGAAAAATACAATGTAGAgga
ctgaagagatggctcagtggttaagagcactgtctgctcttccagaggtcctgagttcaa
ttcccagcaaccacatggtggctcacaaccatctgtaatgggatccgatgccctcttttg
gcctgcaggcatacatgcaggcagaaagctgtatgatgtatacataataaatatttaaaa
agaaaaaTACAATGTAGAAAGTAGAACTTTATTATTACTCTTTTTTATAATTTGTGGATA
TCAAAAGTGTCACCTAAAGTGATACCTTAGTTTGgagactggcaaaatggctcagttggt
aaagcaagtgctaccaagcctgagacctgagttcagctcctgggaactccgtggtggaag
gagggagcctgacacctgcacctcttcccctgacctccacagacgcCATGTTTGTGCCTG
TGTGTCTGTCTGTTTCGGTGAGGAGGGTGCTAATGGGACCGACTGCAGGTTTGTTTCAGC
TCTGTGGGTTATGCGGTGCACGAAAATCCGTTCTGTGTGGTTtttttgtttttgtttttg
tttttTTGGTTTGGGGGGTAGGTgaggcagggttttgctgtgtagatctggctgtcctag
aactcattctgtagactcagagatccacatgtgtcggcctcctgggtgctgggattaaag
gtgtgtgccgctacctcctggctCATGTAtttactctttttttttttttttctttttttt
tttggaggtggggaccgaacccagggccttgtgcttgctaagcaagcgctttaccactga
gctaaatccccaacccttcttttttttttttttaatctctttttttgtttgtttgttttt
tttgtttgtttgttttttgtattttttcttttcttttttttttttttttccggagctggg
gaccgaacccagggccttgtgcttgctaggcaagcgctctaccactgagctaaatcccca
accATGTATTTACTCTTGAATCCAAATATTTTGACTTCATAACCTCTTAGCCGAGGGGTT
TCAGATCAGTGACTACGTTTCTAGCCCCCCCACTAGTAGTCAGTTCCAGATGTGAGTGAC
AAAGTGTATTGCTAACCATAATTATATGGCTTTGCACAGATGCTAAAATGCATAGAGCTG
GATGAGCGACTGAAGGCCATGGACCAGGAGATCACAGTGAACCCCCAGTTTGTTCAAAAG
GTAAACAGGGTTCTCCTCATTTGAAATGGGTGGAAGAGGAAGGACATTGCATCAGTCACA
AGAACTTGGTTTCATTTATTAAATGTGAAATTGCTCATTGTTCTTGAAAACCAGTACCCA
TACATTCACAGAAATGAAGGTATGTTCAGGAACTGCCTCTGAGCATGCTTAGGGAAGGCC
CAGGTTGTCTGATGTTATTCTGTGGTGGCTTTCCCAACATGACAGGCTGGGTAGCTGCAT
GCTGCTTTCAAAAGAGTCCTCTGATAGAGTTGATCACAAACATGCCACTTGATTTCTCCT
TCACAGAGCATGGGCTCACAAGAAGATGACTCAGGAAACAAGCCCTCCAGCTACTCTTGA
AACTAACTCCCATCCTGAGGTAACAGCCTTGCCCTGGCAAGTGTGAAGAGGGAGGGCAGC
AGGAAGTACCATGCTGGTCCACGCCGGTTCCTCCTGGACATTCAGAAATTCAGTTTTAAC
ATCTTCAGTTATATTGCTTTCAGAAAACCATTCTCTGCAAAGAAAGAAAAAAAAATCTAC
TTTAGAGTCTGTTGTGGATTTATTTATCCTCAGATTATTGTTATTATTGCATTAAAGTTA
CCTTTTTGTTTTAATCCCTTGAATGTTAATGTGTGTTTTCTNNNNNNNNNNNNNNNNNNN
NNNNNNNNNNNNNNNNNNNNNNNNNNNNNNNTCCATGATGTGCATAGTCTC
