# Supplementary material for: Reference based annotation with GeneMapper
Source: Genome Biol. 2006 Apr 5;7(4):R29. doi: 10.1186/gb-2006-7-4-r29 (PMC1557983; doi:10.1186/gb-2006-7-4-r29)
Supplement: Additional data file 2 — A gunzipped tar file containing the data set of orthologous genes in five vertebrates (human, chimpanzee, mouse, rat and chicken) that was used to compare pair-wise and multiple species GeneMapper [file gb-2006-7-4-r29-S2.tgz › 5verts/orth118/mm34.fa]

>NM_007437
TGCAGCAGCTCAGCCAATGAGTGCGCACTTTGTCGTTAGCAGGGAAGTGCTGGGGTTTGG
CCCACACCCGGGCCGGGTCTAGGCCAGTAGGCGGATAGGACCCAGCAGCGGAAAGTGGCA
GTGAGCTGTGGCATCATCCATAGCAGCTCCTTACTGGTACTGTGCTCCCTCACCTGCCTC
GCTCCGCGTTCTCCTCAGGCCCGGCCATGGAGCGCCAGGTCCTACGGCTTCGCCAGGCGT
TCCGGTCCGGCCGATCTCGGCCGCTGCGCTTCCGATTGCAGCAGCTTGAGGCCCTGCGGA
GGATGGTGCAAGAGCGCGAGAAGGAAATCTTAGCAGCCATCGCGGCAGACCTGAGCAAAG
TGAGCCTCCACAGGGTGGGAGGGGCCCGATGAGCCACCTTATTCCTTCTCTGTAGCAGGT
TGTTTGGTTTTGTTTATCCAGCAGTTAAGAGGAAGCAGAGTACCCTGGACTCTGGACTCT
CCAGCCCCGCTTAGAGCCCAAACTGTTGTATTTGCACTCATATTGAAGTGCATACTTTAC
TTGGCGCCGGCAATTTCTCGTCTGCGAACGCTCTGTATAGCCTTGCCCATTTCTGCTGCG
TTCATAGTCTCTTTCCTTACAATGTGCAGTTAACTCTGGATAGGCTGGATCTCAGTAGTT
TGTCTGCTTGGTAGGTTTCAGCTATTTCACTCCCTGTCTTTATTTCATGACGTTAAAAGA
ATGGTTTCTTTTTGTTGACAGTTCTTTTTATTTCCTATAATCTTCAGCACTGAAATTCCC
CATATGACTTTGTGTGACATTAATCATATACATGATTGACCTCCAGTATACAGACaatca
ccctggggacctgataaaatacaaatcctgacttagtcctcgtgagactgtgtctgagat
ttctaatgagggcccaggtgatAACATATGGCCTGTTTAGAAGCAAGCTTTGAGTACCAA
GGTTTTAAGTAGTGTTCAAGGTACAACTATGGTCTGTTGTACTCTCTAGTAATATTATTT
CTCCCTTTTACTTTCTATCTGTATTCCAGGCATGGTAAGACCTCTATTTTCAGATTTTCA
ATCAAAGACTGCTTCAAAAAGTGGTAACAGTAGTTGTAGTAGAATCTAGAAACCTTCCTT
CAGAGTACTTCTGGTAAAGAGGGGCTGTGGTAATTAGTAAACAAGATAGGATAGTGAATA
TTAAAACTCTGTGAATCATCCACTCCTCAAACATCAGATAGTTTGTGTATGTTTGTTCAT
ACATAGCGTTCCTGAAGAAAATATATTAAGTCCAGAATTTAAAATCTGGCTCCAAAGTAG
AACATATGCAGGTGTGACTCTGGTTATAAACCAGTGCGTTAAGGATGAAGTATCAAGATG
CTGCTCAAAAGCAAAGTTGCCACGGTACCTACATCGTGACTTCGGGAGGCTGTTATTAAT
CGGGAGGTGATGCTGAAAGGGATCATTTTTAACCCTATTTTAAAAGGCTTGGATCGGTAG
TGAAGACGTTAGAGGCTCTGAATGTATTAGAGAGGAAGAATCATCCTGAGTATCCAGGGT
GTGCCTTATTGAGAACTTGGAAATAAAAAAAAAAATCTGATAGCAAACCGGGGGAGGGGG
TGGTGTCTAATAATACCAGTTGTCACTGCAAGTATACTTGGTCTGAGCGTTGTGACATCC
TAAGTTagtggttctcaaccttctaatgcagccaccctccaaacagttgtggtgacctcc
aaacataaaattattttcattgcttcttcatcactgtaattttgctgttgttatgaatca
taatgtaaaatgtctgatacgagacccctgtgagagtcacaatccacagagtgagaaccg
ctgTCCTAAGCCAAGTATTACACAGTTTGTGTAAGAGTAACTGACCTTCTCTTCCAGAGT
GAACTCAATGCATACAGTCATGAAGTCATTACCATCCTTGGAGAGATTGATTTTATGTTG
GGGAATCTTCCTGAATTGGCTTCTGCGAGACCGGCTAAGAAGAACCTGCTAACCATGATG
GATGAGGCCTACGTTCAGCCCGAGCCTCTGGGAGTCGTACTGATTATTGGAGCTTGGAAT
TACCCTTTCGTTCTTACCATGCAACCGCTGGTGGGAGCCATTGCTGCAGGTCTGGCGCCA
GCTGTGGTGTCTTTATTCCTTGGTCGAGAGTTGTATTTTGTCTTAGTGTTTGTAAGTGTC
TAGAATACATTTTCTCTAGTGGTCGGCAGCAGCAATTTATTGAGAATCCATTCGTGTATG
TACGTGGATGAGTGCTGCTGAGAAGTTGAAGTTTTCCATGACTACTGAAGTACGGGGGGC
ATGAATCTGTGAGACTCAGAGGCATCTGATTGAGTCAGTAGTCCCAAGTCTTTGGAGTCA
GGCATTCATATTCTAATGTGGTTTCAGTTTACTGGCCTCCGTCTTTACACAAACCAGTCT
AAAATCCAAGTCTGACCAGTTTCTTTATTTACATGAAGGTATTGGGCGTAATGCTAGCTA
GAGTGTCCAGTGAATCCCAACAGGTGGAAGTTCCAGATCAACGCTTATGTTGACCTAGCC
TGTTAGCTCAATGAGTCTGAGCAGAGAGGAAACCCTCCAGGCAGAGCTACAAAGAAAGAG
ATAGAAATCTGGGGGACTGTGAGGAACTGGCAGATCCTGTTGTCAGTGAGATGCTGAGAG
CTAACGGGTTAGCACTTGAGAAGGAAAACATGAACAGAAAGAGGACAGGAGATCTGGGGG
GTTGGGGGGCAGACCTAAGAGCTGCAAAAATAAGTGAAACTTAGCCTGGACCTGTACATG
GGGTAGCTATCAAAGTTACTCAAGTCCTGGATGATGTCATTGTGCTATTTGCTTTATTTA
GGAAATGCTGCCATTGTTAAGCCCTCAGAACTCAGTGAAAACACGGCCAAGATCTTGGCT
GAACTCCTCCCTCAGTACTTAGACCAGGTAAGAGTATCTTGATCCATCTTCAACACACCT
GTTTATGGTAGAAAACACAGATACAATTCTTGTGCTAGTGGATGTCATTGCTGGCTGGGG
ATCAATACGATTTCCTTAAGTCCACAACAGTTGGCTTAATAAAGGAAGCCAGGTTCCAAA
ACACCCTGTAGAATGACCCAGCAACTGTGCTTGCTCAGTACAGTGTACCTTGGCCTGTGG
CTTTTATACATATCTTTCATCTCTTTCTACCCTCTGCCACTTGGGAGGATACAATTTTAG
ACATGGTTTATTTAGTGAAATAGTTAATGAGAAGCTAGCATGTTTTGATCACTTGGTTTT
TTTCCTAACCAAATATCACTGTGTTATTACATGAGTACTTCTGTTTTGTAAAGAAAGTGC
CTTCCTGACCCAGCACTCCGAGTTAACATGCGGGTATTGAGAACATCAAAGGCCGACTAG
GGGAAGTGTCCTACCCCCAGTTTTTGGGTAGGGGATCAAATTCAGAAGCTCTCCTGTTCT
CTAGAGAGGAAGTTGATTGCATTGTGACTGCGGGGTCCCACGTGCATCTGCAGGGGATGT
TATCTACTTAGCTTTTATCAAAAGGCAACTTGGAAACCCCTGATTTGTGTTATATTTATT
AATTTGTAATTTCCCTGCACCCGACTTCAGTCCCTAGAGTAATTTTGTTCTGTTCATTGC
CGTAGCACCATTGTCATAGCTCACAGAACAGCTCTGTTCTCTAGCTTGGTTATCCAATGT
AGAAGAATGAAATGGAAGATAGTGAAGGTCATAGATCAAGTGGGACTTGGAAGCAGAAGA
CACAGGGTTATTAAGGCCTTGATTTGCCAGATTACCTATGGAGTAAGGCATGGATACATT
AAAACTTACACTCGTCTGCTGGACTCTAAAGTGAATAAGATGGAATCAGCAGGAGATCAG
ATGAGAAGCAGAGATTGCCAGGCCAGCTCATTCATCCTCCATCTGACAGCTCAGACGCCC
TTGTGTATCTCATGCTTGCCTTGCCATTTCCTCTCGGTCTTTACTTGTGTTTCCATGCTG
TTATAATTCAAGGTCTTTTCTCTCGGTTAGCTACCTAACGGAGGCGTAGTGCATGTACCG
GGTAGGGTACAGACGTTATGTGACATGGAACTTTTCCCAATAACaagctcagagagtgtc
tgaagtcactgatgctagtgagggacagagcctagatccaatccagatctacttcagaac
cAAACTCCTCAGATCTGGTGCTCTGAGTTCGTCCTGTTTGTTCAGCAGACAGGGACTGAT
TCACCGTAGTCTTAGCCTCCCTCCTTGTATCGTGGACAAAGAGAGCATATAGGGATTAAG
ACAGCTAAGTGCGGGGCTGGAGATGCGTCAGGAGGTGGAATACTGGCCTGGTGTGTACAA
GGCTCTGGACTGGCTCCCCACACTGTGCAAAACAGAATGAGAGAGCCACAAAATTCCCTT
AGAGCATCCGCCCCTCGTCTCCCACGTGACCCCTGTGGGGCGCATTGGCTCTCAGCTCCC
ACGTGACCTCTGTGGGGCGCATTGGCTATCAGTAGTGCTTTCATTGATGAGGTCTCATAG
GAAATACTGAACTTTCCGTCCTGCGTAGCTTGGTGGTTCCCAGTTGCCAGCAGATACGTT
GTCCTCCATTTTTCTTGGATCACCGCTCTGATCGGTCGTTCTCAGGAGGGGATTTTAATC
TTTTGGTTTTGCTGAGTGCTACTTATTTATGCTGGGGGAAAAAAATCTCTGACATGAGGC
AATAAGATTAGTTTGACAAAGCAGGAATCTGTTTCTCTCTTTAAGGACCTGTATGCGATT
GTTAATGGCGGTATCCCGGAAACCACGGAGCTTCTGAAGCAGCGGTTTGACCACATTCTC
TATACAGGGAACACTGCAGTTGGAAAAATTGTCATGGAAGCTGCTGCCAAGCATCTGACC
CCTGTGACCCTGGAACTCGGCGGGAAAAGCCCTTGTTACATTGACAGAGACTGTGATCTG
GACGTGGCTTGCAGGTGGGACTGGCTTTGATCCTGAGGTTTTCCCTAGCGGGTGGAAGGT
TTGCTAATGGCTTGTTTTCCTTCATGCTTGAACCTCATGACTTACAGCCTCAATGGTCAT
CAGACTTTAGTGGTTGGTGTGCTCAGGAATAACTGGAGCCTCTCGAACTGTCTTCTGATG
CCACACATAGGGCCTGCCAGCATGGCATTTTCCTTAGGAAGTTTGGAAATATTCTTATGG
ATATAAACCTGGCAAGACATTTTGCCCAGCGTTGCCTCCCCCCTGTCCTCCCCCTCCCAG
TGCCGGGAATGACTCTGGAGCTTTATTACAGCAAGCCTGTGGTCCACATTGAGCTGCACT
CGGAGCCCGTGGCAAGGAATCCTGATGTTTTGCTGGTTGATGAAATAGATAGTTCAAAGG
GTTAAGTGTATTAGTAAAGTGTTTAAATTCTCAGTTGGAAGGGCATTGTGTTCACTACTC
TGCTGAGATCTTTTACTAACAAAACAATATGACAGATATTTTGAATAGTGGTTTGCATCT
GGGAACCAGTATAGCTTGTTctgccggcaggaaactggaagccccacctcttccaaccag
cgattggctgtgggtatagttattgattgatcaagaaccaaatgaggaacaggaccttca
gcattcacaggcaggttcctgatcagagcatcagaactaaccctacatctcatcttttct
gtccaattacaaacaaacaaacaaacaaacaatcttctcccagacataaatggaacaaaa
ccataacaatcatgtaaatcacacagttagtatgacacaccactaacatccagccagccc
atcatgtttgtcagttagtatgacacaccgctaacatccagccAGCCCATCATGTTTGTC
AGTTAGTATGACACACCGCTAACATCCAGCCAGCCCATCATGTTTGTCAGTTAGTATGAC
ACACCGCTAACATCCAGCCCATCATGTTTGTCAGTTAGTATGACACACCGCTAACATCCA
GCCCATCATGTTTGTCAGTTAGTATGACACACCGCTAACATCCAGCCCATCATGTTTGTC
AGTTAGTATGACACACCGCTAACATCCAGCCCATCATGTTTGTCAGTTAGTATGACACAC
CACTAACATCCAGCCAGCCCATCATGTTTGTCAGTTAGTATGACACACCGCTAACATCCA
GCCAGCCCATCATGTTTGTCAGTTAGTATGACACACCGCTAACATCCAGCCAGCCCATCA
TGTTTGTCAGTTAGTATGACACACCGCTAACATCCAGCCAGCCCATCATGTTTGTCAGTT
AGTATGACACACCGCTAACATCCAGCCCATCATGTTTGTCAGTTAGTATGACACACCACT
AACATCCAGCCCATCATGTTTGTCAGTTagtatgacacaccgctaacatccagcccatca
tgtttgtcagctagataaagtactctactatcattcctaactttaaaaattatgatccta
tccctggattatgtttagattttagcctgttacaccatctgaaaaacacatcttccactc
tataacctctctcaatgGTCCCCATCAAAGCATCAGAAACAACCCGTACAAACCAgtggc
acacgcctttagtcccagcagaggcaggcggatttctgagttcgaggccagcctggtcta
caaagtgagttccaggacagccagggctacacagagaaaccctgtctcaaacaaacaaac
aaacaaaaaaaAGTTCAGCCCCTCTTCACTAAATTAGGTTTGACTGCAAGGGAATGACTG
TCTCCATGCTCTGGGTGATAAAATTTTCTCTTCTTCAGAGCTGTGGCACCGTGGAGGAGA
TAGGGAGTTAGGTCATGGTTGCCGCTTGGCCTCTTAGAATAGAGTAGAACATCAAGAAAA
AGAGACCAGTGGTGAGTGCTAGGTTTTGTGCTAGGGCTTTGTCTGTATGTAGGAAGGGGG
AGGGTCTACAAAGAGGAGCCTGGTAGAGGATGCTGGCTATGCCTTCTGCACCTGCACAGC
TGGCCAGCAATACTGCAGCCACAGTGGAAAACTGGAACCTGGTCTGTGCTCACTCACTAT
CCCAAATGGCCTTTTGGCTGGATAAGCAAGGGAGGAGTGTTGGGAGGCCACTCTCTTTTC
CTGCAGGCCAAGTCTTCATAGCTTGTTAGGTACTGTTTACCAGGAAGACTCGTTTTCTTG
CTACTTAGAATATTTTACCTCCGTTGAAAATGCGTTCTAAAggctggcgagatggttcag
tgggtcaacatacttgatgcacaaacctgaccatctgagtttgatacctggagctcatgt
ttctaaaaagccagATTCTGAGTAGATGGGAGGCCTCAAGTATGGAGCGAGCAGAGCAGC
AGAAATGAGAGATGCTGCATCAGTGGGGTAGAATGAGAGAACCAGCTCCCAGGATGTTGT
CGTCTGGCCTACACAtgtgtgtgtgtgtgtgtgtgtgtgtacgtgtgtgtgtgtgtgtgt
gtgtgtgcgcgcgtgCGCATACACACTGGCATGCATGCTTCCATGTACACACATGCACAC
ACACAAAATCGAAAAGAAACCTGAAAATGCATTCTAAGTTTTAACTAGATGATCTACAGC
TCCAGTTTTTATTTATCTTGTTTTTAACAATTACTGAGTATACAGAACCCTATCGGTTGG
CAtgatggttaaccttagctgtcaactggatggcatttagaattaccgtgaaaacaaatc
tctgggcttgtctttgagggattatccagatcaggttgattgaagtagggagacccaccc
taagtctggggttatgggtgaaacaaaagtcaaactgagcataagaattggccgctcgct
ccttcctggcggtgggtgtcatgtgaccagacatcaagctcctgccaccatgacttcctg
ccctgatgtagtacccttcaactgtgagccaaagccagctcttccttcctgaagttacct
ttgtcagatgttttgttaaagcaacgtgtaaagtaactaaTCCATTGGAAGACATTAAAA
TGGAAACAATGggggcgggagggtggctctgcagttatgagcactcttggttaagaagct
gctcttcccagcgatcctgagtttaattcccaacacccacatgatggctcacagccatct
gtaatggaatctgattccctcttctggtgtgtctgaagacagatcactcatatacattaa
aaaaagaaaggaaggaaggaaggaaggaaggaaggaaggaaggaaggaaggaaggaagga
aggaaggaaggaaAAGAGACTGAATTGTATAGATAATCTGTTTTTGGTTTGTTTTTGTTT
TTTTTTCTCCTTAGACGCATAGCCTGGGGAAAGTACATGAATTGTGGTCAAACCTGCATT
GCTCCTGACTATATCCTGTGCGAAGCCTCCCTCCAGAATCAAATCGTACAGAAGATTAAG
GAAACGGTGAAGGTCTGTGTCCAGCAATTGCGATCCCACTGATTTCAGTAGGGTGATCGT
CGAGTGAAGTACTTGCAGACAGCATCTCTGTTCACCTCTACTCCCAACCCAGACAACCCC
AGTCACACGTGTGACTGCATTCACTCCCGGGCTAGCTGAGAACCCTGCATCTGCAGGGGT
CAAGGCTGAGTTGATGCATGTCCACTTAAATCAGGTTATTGATTTGTTGACAATTAGTGG
AGGCATATAGTTAAATGTCAGTGTTGCCTGTGGCTTTGAGAGAATGTTTCCAAATCACTG
GAAGAGAGCCCTTATTGCTTCTTGCTGATGAAGTTTATCAAGTTGTCATGTCTGTAGAGG
ACCAGGTGGCCAGTAGTTTGAAGGACTGAAGTAAATGCCTTCTTAAAGTCCACCCTGTAG
AGcagtggtgccaaccttcctaatgctgtgaccctttaatacagttcctcattttatgtg
actcccaaccataaaattattttttattgctattcataactgtaattttgctgctattag
gaattgtaatgtaaatatctgatacacaggatatctaatctattaccctgtgaaaaggtc
gttcagctcccggggtcggggtgggggtcacgacccacagttgagaatttctgCTATGGA
GGGTTATCCATCTTCTAGAGTATATCAAGGAACTAATGAAGACTGTGTTCTGGTAACTAT
GCTAAGGCTTGAGGGAGAGATGGGATTTTCACTGTTAGAGAGTGTTTGACTAGGGTTTGA
AGAGCGCTAAGCCACCTCGCAGAGATGAACTTTTTGTTAGTTGATCATCAGAAAGGGTAG
AGAATAGCAAGGAGTAATGTATGAAGAGAGTGAGACCAGGAAGTATAGAGAGATGGCATA
GGTGAGACTGAGGAGTCAGACAAGGAGAACATCAATGCTGTCTAGATCAGGGGCGGTAGA
CAGAAGAGTGGATCAATGTCCCCGTGAGACTGAATGCAGTTGGGAATTAGGACTGTGCTT
TATTGAATATGATGATGAGTTCCAGAGGATCAAGGGCCCCTCTTCCTGCCTTTGAGGAGT
TTGTGCTATGACATAAGAGTTCCCAGTTAAATAATGTGTTGGAATAGCTAGGGAGCCACT
TAAAGTAAGTCTCTAGCCCTTATCTTAAGGACTGTGATTGCTCTGGTGTGGTCCCCACCC
CCAGCTTGTTATTCTGTGATTCAGTTAACCTGAAAACCTGGCTGTGTTGGTGGCCTTAGC
CTCAGATAGAGCATACATTTTAACAGGCCTGGTAATTTAACAAGGATATATCTTGATACA
TTGAATAGTTGAACTGTTATCAGTGACTGGTAAGAGACTCTGCAGCAACTGCCCAGCTTC
TGGGAGAGACTCACTGATGGTCAAACAAATAGCCTCTCCCTGACATCAGTTCCACTTCCA
CCAGGAAGGGCTGTGAGGAGACTGGGGGATCTCTAGGAACCTGAAACAAGAGAAGTGCAG
GCAGAAGGGTGCACGCACGTGTGTGTGCGTGCGTGTGCATgagagagagagagagagaga
gagagagagagagagagagagaaagagagagagagagaaagaAtgtgtgcatgtgtgtgt
ttgtgtgtgtgtttgtgtgtgtgtgtgagggtgtgAATGTCTGAGTACCTATCTTATTTG
TTAATGCTTGACTTGTCTAAAAACTTGAAATTATGACTATGTGCTAGTACTAAAATTATT
TAAAGAGTGGGTGTTGGATTTGATGAGGATATAAGCCAGATCAGTTTTTAAACACCAGTA
GATTTTTAACTTATTAAAGAAATAGGCATATGGGTTTTGTCACAATTAAATAACTCCTGT
TGTTTTTAATAGGACTTTTATGGGGAAAACATAAAGGCTTCTCCTGACTATGAAAGGATC
ATCAATCTTCGTCACTTTAAGAGGTTACAAAGTCTGCTTAAAGGCCAGAAAATAGCTTTC
GGTGGAGAGATGGATGAGGCCACACGCTACTTAGGTAAAGGAAAATCACCTTTTCCTGTA
GAAGTTAGCAATTTGGCATCACCCAACATTTACTGTTCCTACACAAGCTGTAAATATTGC
TTTTGGTGGGCTTCTTAAAGTGCATGTATGCATGCCCCTTTTAGATGATCTTGTCACTTT
CATTTTCTTATATTTTCTTGTATGTTACTTGATTCTTTTATTCTGAAATCATGAGAAGCA
GAAGGGAATTTTACATAATTATCCCCATTTATAGATGAGAACATAGCTCAGAATCCCACC
ATTAAATAGCAGCAAACCCTTCCAGAGATGGTGCTTTGAGTTGCTGGTCTTGGCCTTCGC
TTGTTCACACTCCTTGTGTATTTTGCCTCTTTGCCATGAATATATATTACTTCGAATTTC
ATCTTATatggaacctagggctccacacatgctgcacaggtaatctgccactgggctaca
ttacccagcccTTGTTATATTGAATTTAATTTGTTTATCTTGATTTTCCATTCTATTTAC
TTTATGTGTGTATGTGTATGTGCACACACACATACAGGTGCCGTAGTGACTCACgtttcc
gttgctgtgataaagcaccacagtaaaagcagcttgaggagaaaaggggtttgtttcatc
ctacaactctcagctcatcgctgagggaagccagggcaggggctcaaggcaggaacctag
aacaggaacgaaagcagaggccatggaggggtgctgcttactggcttgctcccaggggct
tgctcagcctgctttcgtatacacattaggaccatctgcctggggttggcaccgcccagg
gtcatctgggcctcccacagccattgttaaccaagaacatgcatcacaggcttgtccaca
ggtcagtctaatgggggcatctgctcagttggcagtttcctttccccaagtgactctagt
ttgtgttaagtgacataaaactaacTGTTGGCCACTTGTCAGCTTGacacacacacacac
acacacacactcacacTCTCACAGCCCTCCCCCTTTCTCTCTGTCCTTACtaagccataa
cctttccctcctagttaatccataagatctcatattaatatcaacattacaataaaagac
agacattccaacttttaaaagtcccatgttctttaaaaaatcaaacactttaagttcggt
ttcattagatatccagagtttctctgaaaCTCCCGTCTTCCTAAAATTGCAAAGCATCTC
CAACATAttcaaggtctcagaggctggctccacttcacagccaccactgtgcttggtggt
cttcgcctggtacctggcgtctccaaaattctgggctcactgttgcaactgggctgcctc
ttcaccagtagactctcctgggctctctgccacatggtgcggagactcagcttttctcgg
tgtccactttaatcctggagcttttactgcagctgaggctacacttgccccagtggcctt
tcaagcttggttccaagccttagctgctcctcatgggcctgtcacggcttcaaatccagt
accacctgggagtctcttacacgttaccatgttcagctgccagcacaaggtacagtcttg
gccacaggactgctgtgtcctgaccctgaagaaccatttcctagaagattgcacctcatt
gatgttggtcccttcttagtcagagatgatttttcagccccagctcaccagagctacaga
ttacaattcaaaatattgaatggccttgatatttattgtctttaagggactcttctgaac
ttccctctgaaactccacaagccaggcctccatcatctataccactgtcaacatGGTGAC
ATGGGGTGATCCTAGCGCCAGTTCCtatcttagttgtgtttctgttgctgagataaaacg
ttatcaccagaagcaacttgaggaggaaaggttcctcacagcttattactctcaggtcat
tccccgtccccaagggaagggaaacaggtacctggaggcagggacctaagcagaagccat
ggaggacccctgctcgctagcttgctcctcatggcttgcgcagcctgctttcttaaacat
cctaggatgacccgcccaaggtgggacaccacccctgtgtcctgggcctgtccacatcat
taatcaggagatttgcctgtaggcgatctgatggaggtatcttctcaactgaggttcctc
ttctcaaataactcaagtggacataaaaacgaactagcataTAtgtaaaagtcgggagat
gacttgagggacgttttctctccttctgtgtgggttttagggatttaaaccaagtgggta
ggctcagtgcctcagcactgtactcatacctttgcttgctgagccatgccaccggctcTT
ACTGGATTTTTAAATACAATTTCCAAAACTAGCACACAAGATGATGGGAGAAATACAAGC
ACGCGTGGTGGGCCAGAGACCTGACCCCAAATTAATTTACTTATCTTTTTTTATCAGCTG
TTAAAAAAAATCTTAGAAGGATACAAATAATAAGGAAATTCATAGAGATTCTCCTGAGTT
GTTGGATGTTTCTGAGGTTGTTACTACCATTGGAAAACAGAATTCTTCCATCCCACTCTT
CTTCTTCCAGTCTTCTAGGTCACAGTGTGACCACAGTGTGACCTAGAAGAGGCAAAAGAA
AGGAACCTGGAGATCAGCTTAGTCTAAAGTAGGGCTCCTCCCCGAGCTCCACAGTGGATT
TGGAAAGCAGAATTTGGGAGGAGTCAGAGCTTCTGTCACTCAAAACTAGGCCTGGCACAT
GGAGGACAAGCCAATAGGCCTTGTGTAGTGGATGCCCAGTGGGTGGTTAACCCAGAGGAA
TAAAGAGGAAGTTTGAGTTTTGCTTTCTTTGTCCTAAGCTTGACCATTTGTATCTATCAt
ttgtttgtttgtttgtttgtttgtttgtttgtttgtttTTAGCCCCAACCATACTTACAG
ATGTTGATCCTAACTCCAAGGTGATGCAAGAAGAAATTTTTGGACCAATTCTTCCAATAG
TGTCTGTGAAAAATGTAGACGAAGCCATAAATTTCATAAATGACCGTGAAAAGCCCCTGG
CTCTCTACGTATTTTCTCGTAACAATAAGGTACGCTTTACAGAGAACAATCCACCCTCAA
GAATCAGACTTCTTTATTGCTATAAAACACAGATGGTTTATTTGTATATCAACGTTGACT
GACCGACTATTAATAGCTTGCTGTCTTAGGTCCGGAAGCCTTGGTTTATCGCTGTATCCT
TATCCCCTAGGGTTAGAGCCGAATCCACAGGGGCGAGTGGGCTTTTAAATGACAAACACC
TCCAGGATAATTAGAAAACCTACATGTACCAGCACGTGGAGCTTTTTGTGACATGGCTCC
ATAGAGCCTGCCCCTGTGGCTCAGATGGCATTACTAGCCACTCAGATGGGGCTGGGGAAG
GCAAAGGCCTCTGGCACCATCATATATATGGCTGAGAGAACTTGGGTTTCAGGTTCCCAA
AGGATGGCAGCCCTGTATCAACAGGCAAGTAGCTCTTGTCTCCTCCTGTGTGGTCTGCCG
TTTCCGTCAGTAGGTGACTGCTCTTAGCTTCCATGTGGCTTCCATGTGGACATGTAGGTC
CAGGATCCTCCTAGAGAAATGGAAAATGAGAACGGGGAAGAAGGGACCAGTCAGTGTGAG
GAGTTCCTTGGCCAGGGGCCATGTGCAGTTTCTGATAGTGAGGTGCTGTAGTGACGCGGT
GGCTTCGGGAGCTCGCAGTGCTAGGGAATTCTCATGGCCACACATACTTGAAAAGAGATA
AGTGTGCACGCTTCAGTAAAGTCTGCTAGCAGCATTCGACTGAGTGCCGAGCTCTTCCCC
TGTGGTCACTAGGAAATCCCATTTGAAACCCGCCATGAATTCTCAGGGCGTATTATTAGT
ACCTAAGTGGAATGATGGTTGTTAGTTCAGTATCATTGAGGCtgttttgttttgttttgt
tttgttttgttttgttttgttttgttttgttttgtttgagaaagggtttctctgtgtaac
agagccatggctgtcctggattcaattcgtagatcagactagccttgaactcacagagat
ccacctgcctgtgcctcccgagagccaggattaaaggcgagcaccaccacactcagctTG
TGGCTTTTTTGATCTTAGGTCAACTAACTGTGTATTCAAAAATAAGATAAGTCTAAAGTC
TTTTTGCCCTTCATACCTGTTAATCATGTAGTACAGTTTAGATCAGAGATTGAGATATAA
TAATTTTAATGTACTGtttttatttactctttgaaaatttcatgcatgcatacaatatat
tttgacacatccaccccctagttctctcctaactctccTTtgcccacttactcatggtgt
ggggtcatccactggagcgtggttgagattctagggggcatacctgtaatgaaacagact
ctcctgctcccagagccatccaactgtcagcatcgctttagctaagggataggggctcac
taatctctccccatccacaatgcagtgttgactggcttaatcttacacggtcacccacag
ctgcgcgctctcaggagcgcagtggtcttagttgctcctccgcacctctggctcttcagt
caccaccctctcgttggtaatcctcaactcccacgggtaggagtgtgatctaaatgtagt
ctgcacactctacagatacttcctgtcttctctttgggcagttgagagtttctgtggtaa
ctgctctcctctgcacaaggaaacctctctgatgatgtcgagaagtgtactaatctatgg
gtatagaaatgcaaatgtagagggtagtttgacactaagcacttagcagaatactccttg
tcgtaggttcattgttaggaacgctctaagctccccagccgccaaggactcttgatttgt
ggtgctaggcgtgctcctgctgcggtgctacccccatatcattcctgccacccctgcgcc
cactggcatcccttgtgctggtcatcatcacagttcacaggttcactgccgcataagact
ccccccaacccctgattccctcacctccaacagcctgttagcatcccatggtactgtgaa
agctattcagggcagaacccttctggtcagtaccaacttCAGAGAAGTAACTATTTCTAA
ATTGTTGGTACTATGTTGGACTACAGAACTTGATGTTGACCAGTAAACAAAGGTTCAGAG
CCACTCTTCATCTACAGCCTATGTGctggggaccaaatgtgtttcagatttcagaattct
tAAGGtactgtgtaccctaggctggccttaaattcatgcttctcctgcgccagcttctca
gttgctgagatacaagcgtgtgccacGCAGCTCGATTGCAGAATGTTTTCAGGTTTTGGA
ATATTTCCCTGTGAATTATGAGCTGATGGGACCTAGGTTTAAGCACAGACCCCTTCTGTG
TTTCATGAGATGATGTATTCATAACCCGAAGATAATTTTATACAATATTTTTAGATTTTG
ACATGAACTTTGTGTCTCCCCAAACTTAAGAACTTGCACCAACACACAAAGCCAGAATGA
ATGTCCTTAGAGACCACAGTGAGTGCCTTCCAAGACACTGGAGTGATAGGACCTTAGGTC
TGACCTGGGTGCCTTTGGTCTGTCCCTCAGCTCATCAAACGGGTGATAGATGAGACCTCC
AGTGGTGGAGTCACCGGCAATGATGTCATCATGCACTTCACTGTTAATTCTCTGCCCTTT
GGAGGTGTGGGTAAGTATGACtgtcttcattattattctattgctgtcatgagacaccgt
gagcaagacaatctaaaagagaaaacatttaactgagggcttgcttatagtttcagatgg
ttactctccatcatcctgacagtttcagagggttactctatcatcctgacagggagcata
gaggaggtagacaggcatagagctggagcagtttgcagagagctcatatctgctctgcaa
gttgcaggcaaagacactcaggttcagactcgacctggagtgggcttttgaaacctcaaa
gccccagtggtatacctccaaaaaggccacacccattccaacaaggccacacctaatcct
acccaaacagttccactaatagggaccaaacagacctaggagcttatgagAATGGCTTCC
CAAGTCACCATAGCGACCTTCTCTGAATAGAAATGTGCCAGAAGCATGTTTCCCAGATTT
CTTGTACGAGCTGTTGAAAGTTGGGTAGTGTTTATTGTGCATGTCCCTGGGACCGTGTCC
TCCTCCGGCCACTCGGCTTAGGGTCATTTTCTGGTTGCTGCTCACCTGGCTTGCGGTCAT
TTCCTGATGGCCTGCGCAGTACCGTCTGTCCCGTCATACTCTGTCCTCATCGTCACTGAC
CACAGCTGTGATGACTTTTCTTCAACTCATTACTTCCCTTACTGACTAAGCTACCAGATC
TTCCCAGCTTAAGGGCCAAGAATCAGGTTTCAGATTAATTAGCGAGATACCTGTATTTAA
GTGCAGTACAGTGAGAGAAAGGTTTAGAATGCCAGAAACAGAATCCCTCTGTGTTCTACT
GGAGTTGATGCTGAGGTGGGTAGTCAGTGCTACATGCACTAGCCCCCCAAGCCTCCATGG
GGAAGGGCAGCCTTTCCTCGTGTGCTGCTTGATTTGAGGCGTGAGAGTCCCCCATTCTCT
AAAGGATGGGCAAGGGGCATTTTGTTATTGGGGAAGCATTGTGGATGCAGTCTGGTCCTT
TCCTCTGGGTCCTTCCTACCCTGGTAATGGCTTTTGCTGGCCCCTCTTCCCCTCCCTCAG
TGTCCTCGGGTTTTCTCTCTGGTGTCATTGTCTCTCCAATGAATCAGTCTTGCTTTCTGA
CTGATCCCTTCCCACAAAACACTGGTGACTGAGCTGTGACCTGGCCCCAGCTAACTGTCC
CCGGCTTCCAGGCAGCCTGCCTGCCTGCCTTCCGCCGTTGTCCATTGCCACTGCGCAGGA
CAGTTTCATCTGCAGTCTGTTGTGTGCATTGTGTATTATAGCGTGGCTTCCAAGAAGACA
GAAGTTTTTCCTTGATTATTCTTATCTGGCCGCCTAACCTTGTTACCCCATTTTCAGTTG
CTCTTCAAGAATTTAGAGGAAACAAGTGAGGGGAGCCATGGATAAATAAGGTCAcgtgga
ctgatgggaaaacacacgtacagcattgagcgtcagatcagactaaccttagctcacttt
tagcttcctcgtttagcagccatgtgaccttaggcagatcGGCTGGCTCTGGGTTAGAGG
TTCAGACCACCACAGGGTTGTGGTGGGAGTCCCCAAAGAACACCCCGAAACACTTAGCAC
ACTTCTGGTATAAAGGACAGCACAACCCCAGAGGGGCTGCAGATCCTGACCCTGCATCCT
GCCTGAGAGGGCGGATGGTTGTGCTGGGAGCCAAGCTGGGAAAGGACTTCTGGGGGGAAA
GTCCAAGAAGTTGAATGTCTCCCTCTCAGGCAGAGCACAGCCAGGCTTTCTCAGTCTGTG
TTGAAGTGGGAAACCCCCACACTGAAATTCGTTTCTTCTCTTCCATTTATTTCAGGTGCC
AGTGGAATGGGGGCGTATCATGGAAAATACAGTTTTGATACCTTTTCTCATCAGCGCCCC
TGCTTGTTAAAAGGGTTAAAGGGGGAAAGCGTCAACAAGCTCAGGTACCCGCCCAACAGC
GAGTCCAAGGTCAGCTGGGCCAAGTTCTTCCTGCTGAAGCAGTTCAACAAAGGAAGGCTG
GGGATGCTGTTGTTTGTGTGCCTGGTTGCTGTTGCAGCTGTGATTGTCAAGGTGAGTCCC
TCTCCTCCGGACAAACCAGTCCTTCTGACCCTTCCTATCTGGGCCAGGCTGCTGTAAGTC
CATCTGTTATCCTGCCTGGTCCTTCCTCCTCGCCGGGGGCTGCTGTAGCTACATCAACCA
GCTTCTAAAGTCTGTCAGATGGCCAGCTCCCTGTTTCTGTAAACACGGCATCTGCTGTCC
TAGCTGCTTCTCGGCTGCAGTGTCAACCTTCAGTAGCTCTGAAGGCTGAACGTCCTATAA
ACTCAAAATGATTACAGGACTTTACCAACTTTTATGAGAGTCTAAGACACTGTGGAGCTT
TCTGGAAGATTCTGAGCTGTCAGCTCTCTGCTCCTCTGGGTATTGATTGGTATTCTCTGT
TCAATTTTAGTTTGTTCTGGAACGTGCGTGAAGTCGTCCTGGTGATACGGAATGGTGGTA
CTGGAAAGAAATAGGCAAGGGGTGTAGTTCTTATTAGGCATACTTTCCCTGATTGCCAGA
TAAAGTTTGTCTTGGGCCACAGGTCATCACAGAGGTGACATTGCAAAGAGGCCCTCGTGA
GAGCCTCCTTTTCTGGGCAGCTGTCATCCCTGGGGTGAAGGAGGGAGTCTGTGGGAATGA
ATGTCAAGGTGGAGAGGGGAAAGGGTTTCCTCAGACAGCTAACTAGGACATGTGGGACAA
TGACTGTGAAAAGTGGCCGTGGATGAGAGGCATGACGGAACTGCCATGTTTATAGATGTG
GTTAAAATGTGAAAAGTTGTTGTCTTACACTATCGCCACGCTGATGGATTGGTGATAACA
GCTGCATTTGAAATCATTTGGGTTTTCTCAGAAATACCAAGCTCTGCCGAGGGGAAAAGC
CCTGTTGGCTTCTCTGATAGTTCATAGACGGCGCTGGTCCAGTAAGCACTGACGGTCAGG
CCCCAGCTGTCTGTTGAGAGTGAGGTAGGAGTTTCCTATTTTCCTTCTGTGTGTGAGGTG
GGCCAGGCTAGGTTCTGTTTGGTTTTAGTTGTTTCTATTAGCTGACGGTTTGGGGTTACT
GACAGAAGGTTTAACTTACTTACATATACTGGACCTTGGTCTGGAGCTAATCGGTGTTAA
AACTTAATCTAGGCATCATTTTAAAGGGACATGGATGGGTCCTGGTAATCTGAGAGAAAT
GTATAAGAGTAGTGTCTAGGCTGAGTCTGGCAAAGCCTGCGTCCTGATTAAAAGTGAGTG
GCCACATGTTGAGCTGCACCGCTGCCTCCGTCAGTCCGGGAGGATGCACCGTGCAGCGCC
AGTCCACAGTCACTATCTGCATGTTTAATGTTTGTTTCATAATTTGAGAATATATATTTT
TAAATCTCAGTTGTTTCATTTTTAATTAAAAATAAACCCCTTCAGCTTAGGGATTCACTG
TGGCAGTTCGGGGCTTTCCCTCTTTTCCCTTTTTTGAGGCTGGAGATCTGGTTGGAGGTA
GGCTTGGGTCTCTGGTCATTTCATTTGACATTGATCCCTTAGCCTAAGGTGCATACTATT
GGTTGGGGTAGAATATCTCAGCCTCTGGGGTGACATAGAGGACCAGGCTGAGTTAGTGCT
TCCCAGGCCTACCTTGTCCCCAAGAAGGCCCATCTAGCTATCAGTGCATCACACAAGGCA
GCCTTGAGTTCCCGAAAGGGTGTGGCAGACAGGTCTTCCTTAGCCAGGGTCTTTAGTGGG
AATGAGAGCATGCAGGCTTGATCCTTGGCTTGATTACAAAGTTAAGATTTTTGTCAAAGC
TTCTACTTGGATCGTCCCTACAGAGTGTGGGGGAGTTTGCAATTTCCCAGGCCAATTTCA
GCTTCTCCCATCTCCTTACTATCGGCCGATACATTCACTTCTTTTTTAACCTGGGATGGA
GTCAGGTGGAGATCTGGCCTTTTCCCTTTGCTGCCTCTTTGCTCTCTTCTCTGACCTTTT
ATCCTGTTTGTATCAAAGCATATTTTATTCTAAACAGTGATTCAGAGTGTAGCTTGTGTT
GCTCCTTTGGGTCTTTAAAAACATTCTAAAAACATTGATGCCGCTCTTGAACTTAGAAAT
AAGTTCcttgcaaactttatatgccccagtacaggggaacgccagggccaaaaaggggga
gtgggtgggtaggggattgggggggggtatgggggacctttgggatagcattgaaaatgt
aaatgaggaaaatacctaataaaaaaaataaaaataaaAATaaaagaaaaaaagaaaaaa
aaaagaaaTAAGTTCCTCAGTTTTAGATGTCATGCCAATGCTTGGACTCCTACCACAGTG
CCGGAATAGTGCACACTTCTGTAATGTCTGCTGCTTTGCACAGTGTGCAGTCTGCCCCCT
CTGTCTTATTGTCATTATTGAGGAAAAGCATAATCCTTTATTTTCAGTTGAAGCGGCACT
ATGGCTTTTTAGGAACACATAGCTTTTTCTTTTTTTCTGTTATGAATTTAGTCTGGGCTT
ATGTTCTAAGGCTTGATGTGGGTGGGTTTTTTCATAACAGGATAACATGAATCCTTTTCT
CCTCTCCTTAGGATCAGCTGTAATGACTTCCTTGTTGCCTCTCCTGAAGTATCACTCTAC
TAAATGGTTAACAAACCAATACTTTTAAAATTGTACCCAAACCAGGAAATTCACAGATGT
ACTGCAATCAAACCTAAGCTGTTGCCACAAACCACTAATGAAACTCAGTGTTTGAGCCAA
ATCTCCGCAATTGAGAGCAGTGCAAGTGCTGAGAGGATGTAGACTGGGCTGGGGCGAGAA
CATGTCACACTAGATCCCAGTCCACGATGATGAGTCAGGGAGACTCGATAACTGCTCCTT
GGCCATTCATTTTCCTCCAGCCCATAGCTCTGCCCACTCCAGTGTCAAACACCGCCCAGG
CTTTCCAGCTGACCTCTGTTATCTTGAGAGCTGAGGCTAGGTCCTCCCAGCTACTGTTAG
GCATTGAGGTACTAAAACTGCAGGTGGGTATGTCCATCTCATCCATTGTGGCTTGAGACC
GGCCTTCAGGAGTCCGCTCTCCATTTAAACATCCTTTCTTATTCATAGCGCACCACCCAA
AGTCTGTGTGTTTGTGACAGTCTGTGGGGACTGTCCCAGTGCCTTTGTGATGACCTAAAC
TGCACTGAGTCTCTTGCCAAGAAGCAATGCTTTTTTTGTGAAGGCCACTCAGAGCATctt
gcagtcacagctgttcctgagcctgaggccagaagattccctaacccaggactttgaagc
caacctaggcaacatGATGGGGACCCTCCCCATTCTTCATAAAAATCCCCTCAAGATCCT
CAAGTTGAATGTTTTGTAGATCTTCAAGGATAAGCCTTCTGCTTATTCTCCTAGCACAAT
GCAAGGAAATTTTACTTTTTAAATCTTAGAGAGATTCCTACAGATCTATAAAGCATGGAG
CCATTCCTGTAGTGAAGGGGGGGTTATTATACCCCAGGGCTTCAGAACTCACAGGACAGG
GATTGCTGGAGAACACTGCGAGCTGTGGAGCACACTTAAGGGATGGGATGGTCAGAGGCG
CTCCCGAGCAAGCGGGGCATCATTCTCCCTTAGATCCTAGTGTGGCTAAGCAGGGATGTG
GCAGAGAGATCTGTGTGGATCTGGCTTCCTGCTGCTGGGGCCTGGCTGGGCCCAAAGCTC
CAAGCCTCACTGCCTTCCTGGGGTCCTAATTAACTCGGCCTACTCAATGAGAACGTAACA
TGCTTATTGAATGTATAGCCGTGTTTGCTGAGTAACCTGTCCCACCGTTGAGGCTATCTG
AAGTGTATTGTATGAAGGAAGTATCAAGAACAAATCATTGGCCCGTTATAGCAAATAGTT
GCTTAAGTAGCAGTTGTCATAGACTAATCATAAAATATTTTGCACAAAATTTCAATGTTG
AACTTGCACTTACTGTTGTTATAGTAAATTATAAATCACAGCTTCTAGCTAGGCCAAAAT
ACTTACTCTACTGATCTTCAAAATAAATGTATTTCATAAATTATTGTGTGTTAATTTTGA
CCTCAGAAATGGAGATATGATGCAAAGTTCCTTTGTAAATCCATTTTTCCTTTCTATCCC
TCAAGGATGTCGTTTGC
