# Supplementary material for: Reference based annotation with GeneMapper
Source: Genome Biol. 2006 Apr 5;7(4):R29. doi: 10.1186/gb-2006-7-4-r29 (PMC1557983; doi:10.1186/gb-2006-7-4-r29)
Supplement: Additional data file 2 — A gunzipped tar file containing the data set of orthologous genes in five vertebrates (human, chimpanzee, mouse, rat and chicken) that was used to compare pair-wise and multiple species GeneMapper [file gb-2006-7-4-r29-S2.tgz › 5verts/orth118/mm34.gff]

NM_007437	REFSEQ	CDS	207	359	.	+	0	gene_id "NM_007437";
NM_007437	REFSEQ	CDS	1918	2149	.	+	0	gene_id "NM_007437";
NM_007437	REFSEQ	CDS	2882	2967	.	+	2	gene_id "NM_007437";
NM_007437	REFSEQ	CDS	4786	4994	.	+	0	gene_id "NM_007437";
NM_007437	REFSEQ	CDS	8355	8472	.	+	1	gene_id "NM_007437";
NM_007437	REFSEQ	CDS	10333	10474	.	+	0	gene_id "NM_007437";
NM_007437	REFSEQ	CDS	13423	13589	.	+	2	gene_id "NM_007437";
NM_007437	REFSEQ	CDS	16171	16270	.	+	0	gene_id "NM_007437";
NM_007437	REFSEQ	CDS	18116	18351	.	+	2	gene_id "NM_007437";
NM_007437	REFSEQ	CDS	20892	20903	.	+	0	gene_id "NM_007437";
