# Supplementary material for: Reference based annotation with GeneMapper
Source: Genome Biol. 2006 Apr 5;7(4):R29. doi: 10.1186/gb-2006-7-4-r29 (PMC1557983; doi:10.1186/gb-2006-7-4-r29)
Supplement: Additional data file 2 — A gunzipped tar file containing the data set of orthologous genes in five vertebrates (human, chimpanzee, mouse, rat and chicken) that was used to compare pair-wise and multiple species GeneMapper [file gb-2006-7-4-r29-S2.tgz › 5verts/orth118/gg1.fa]

>NM_001006223
ttccttcgccccgcgcggccccgctccgGCAGCTGGGAGGGGGGAGGTGGTGCGTGGCGC
GGTCACGTGACCGGAAGGCGGAAGCGGCCGCGCTGAGGTGAGCGGGGCGCGGGTGGTTCG
GGGTCGGAGGGGGGGGAACCCCTCGGCCCTGAGGGGCCCGTCGGTCCCGGCACGGCCCGC
TGCGTGCCGCGCGCTTCTCTTCGGAACTTTTCGATATATCGCGTGTGGCAAATTCTTTAA
ACTTTCGCCAAGACTCCTGACTGAGGGCTGAGCGGCCATGGGGAGGATGGCGGAGGTCGT
GGGCCGGGCGAGAGCCGCCTTCAGCTCGGGCCGGAGCCGGCCGCTGGAGTTCAGGCTGCA
GCAGCTGAGGAACCTGCAGCGGATGGTGCAGGAGAAGGAGCAGGAGATCCTGGCGGCCAT
CGGGGCGGATCTGCACAAGGTTTGGAGCCGTCCTTTTTCGCTCAGAGGGCgatgagaccc
cggcattgatgcccagagttgggtctgggtgggctttaaggtcccctccaacccAGCCGT
TCTCTTTTGTAGGGCAGCCGGGTTTCCTCGGGTGGGCCCGCGGGGTGCGGGAGGTGGGCG
CCTTTCCGGCCCTCCCTGATCTGTGTCATTGCAGTGCGGTCACAACGCGTACAGCCATGA
GATCATGGGGGTGCTGGGGGAGCTGGCCCTGGCCATGGAGAAGCTGCCATCCTGGGCGGC
CCCTCGGCCGGTGAAGAAGAACCTCCTGACGCTGCGGGACGAGGCGTACATCAACCCCGA
GCCGCTGGGGGTGGTGCTGGTGATCGGGGCCTGGAATTACCCCTTCGTGCTGGTCATGCA
GCCGCTGATCGGGGCCATCGCCGCAGGTGGGGACTGCCACGGCCTGCGTCCCTCATAGGG
GGATCTGTGTGGGGGCACGAGAGGGGCTTGAGAGGAGCACGAGGGCTGTGCGTGTCTCCT
AGGCAATGCGGTGGTGGTGAAGCCGTCGGAGGTCAGCGAGCACACATCCCAGATGATTGC
CAACATCCTCCCTCAGTACCTGGACCCGGTGAGTGCAGTTTGGTGCCTGGCGTTTGGATA
TATCTGCCTTGGTTTCACGTGGTTGCTGTGGGTCAGAGTTGAATTATTTGCCCTTTATCA
CCAACAGGGCGTAGGTCAGAGAGAGAGAAATATTTGAACTGGTTGTAGAGTATGCAGACA
CACTGCTGTATTCTTCCTGCTTTCGTGTAATTTATTGTGCCTTTATAGTCTTGCTGCAAC
GTGGCCTTCTTTTTGATGTTCATCGTAGCATTAAGGGCTGTGTTTCTCTCTGCAATAGCT
TCTTTTAGATGGGGCCTGTAGGCACGGGTTTGTGCTGTTCCTGTGAATCAGGCTGCTTGC
TTAGCAGCACTTGGTTCTGGTATTCGTGTCCTACTGTGCTGGTAGCATGATGTGTTTTCC
CTTCTTGTTTTATATCTGTTGCATTGTTTCACTCAGACTTTTCCTCTGATGGCACAGCAG
TGTGTGTGTTTTTCTAGGCAGGGTTTTCTCTAGGTGGGGAGTGAGAGCTGAGGAAAGGGA
GTTCCTGCTGGTCATTTATGCTCTAAGTCTTAAAGTGTGGAAGCAGCTCCACAGCCTGAC
TCAGCCCTGGTCTTGAACTCAGTTTTTTTTTAGTTTCTTTGGGACAGTGTGGTAAATAAA
ATTGAGTTTAACTGGAAGGAGCGGAGGGTGTGGCCTCACGGACAGCTGCTCACTTGATCT
AATTGCCTTAAATCAAGGTGCATGCAGGGCTCTTGTTTGCCCTTGCAGGAGCTGTACCCA
GTGGTCACCGGGGGAGTGCCTGAGACCACAGAACTGCTGGAACAGAGGTTTGATCACATC
CTTTACACCGGGAACTCCGCTGTGGGCAAAATCGTGATGGCAGCGGCTGCCAAGCACCTG
ACACCCGTCACGCTGGAGCTGGGTGGGAAGAGCCCCTGCTACATCGACACGGACTGTGAC
CTGGCTGTCGCCTGCAGGTCAGCCTGCTGTGGGGCTGAGAAGTGGGGCAGGGGGACGTGT
GTGGGCTCTGAGGGACCATAGGTCCCCGAGTGGTGCTGCTGACAGGTCAGTGGGATTGGA
AGGGACGAGGCAGAGAACCCCTCTCTGTTTTTCTGCAGGCGGATAGCATGGGGGAAGTAC
ATGAACTGTGGGCAAACCTGCATTGCCCCAGACTATGTCCTGTGCCACCCGTCCATCCAG
AGCCAGGTGGTGGAGAACATCAAGGCGACGCTGCAGGTGGGCATGGCAGCTCTTGTGCCA
TGGCAGTTGTCCCTCTCACCACAGGGGTGTCACTTTCTGTCCTGGTAGCCCTGATGCTGC
TGCTAAGCTGAAGGTGCATCAAAGGCTTGGTTGTGCTGTGTGCTGTGGCAGGAGTTCTAT
GGGGAGGATGTGAAGAAGTGTCCAGATTATGAAAGGATCATCAACAAGCGTCACTTCAAG
AGGATCATGAACCTGCTGGAAGGGCAGAAGATCGCCCATGGGGGAGAGACTGACGAGGCC
TCCTGCTTCATAGGTAGCTGCGCCGGGTGTTGGGCAGGGGAGGTGGGGGGTGGCACCCAG
ACAGCGGCCCCTGGTCCTGTGTTGGCCCCATCTGTGGCCCTGCTCAGTACCTCTCCTGCC
TGCCTCAGCACCCACCATCCTCACGGACGTTTCTGTGGAGTCCAAGGTGATGGAAGAGGA
GATCTTTGGGCCAGTCCTGCCCATTGTGTCTGTGAAGAACGTGGACGAAGCCATCGAGTT
CATCAACCGTCGGGAGAAGCCTCTTGCCCTCTATGTCTTCTCCAACAACAAGAAGGTGGG
TCAGGGCCCTGCTCCTCCACAACGCTGGCTTTGCACACTTTGGTTCTCTGTGCAGCAGTC
CCAGGCACAGCTCCCCACAGGACCTGCATTGGCTCCTGTTGTTTGTGTGTGGATTGCAAT
ATTTGTCTCATGTTCCCAGAGCAGCCTGGTGCATGCTGAAGGACTCTGGATTTGCATGAT
ATTATGAAACAGAAGGATAACAGCTGAATTTGCTGTTTGGTGATTAGCATGTCATGTAGC
TGTTTGTGATTTTGGTATTTTTAGTATCTTGCTGTAGAGAGGAGCTGTAGTCTTTCCAAC
TTTTACTTTTCAGTTAGCGTTGCATGGAGAGGGCTTGGCTGAATTGGCAGCGAGAGAAAA
TCAACGTGATGGCCTGATGGCCCATGCTCCCCTCCCAGTCCTGCTTGTCTCTTCTGGGCC
TTTGTAATTTTTTGCTGTTGTTTTTTCTTCTTTCAGTTAATCAAGAGAGTCATCTCAGAA
ACCTCCAGCGGGGGCGTTACTGGAAATGATGTCATCATGCATTTCTTCCTCGCATCCTTA
CCCTTTGGTGGTGTCGGTAAGTTATCAGAGTTCTTCTTTAAGCACTTCGACTTGCTGCAT
ATGGGAGCAGCAGTGGCTGGTTTGCTGTTGGCCACAAATGGCCAAAGGTGTGACCAGCTG
AGGCCACGGTGTGACCTGGCCATGCTCTGTGTCTCAGGGAACAGTGGGATGGGCGCCTAC
CACGGCAAGCACAGCTTTGACACCTTCTCCCACCACCGCTCCTGTTTGATCAAGGACCTG
AAGATGGAGGGCACAAACATGGTCCGGTACCCTCCCAGCAGCCAGAAGAAGTTGGATTGG
GCCAAATTCTTTATTCTGAAGCGACTTAACGTGGGCCGTGTGGGACTGATCACATTGGCC
CTGGCCCTCTTGGGCGTTGTAGCAGCAGTGGTGATAAAGGTGAGCTGTGGCTCTTTGCTT
TCTACTTGAGTGCACGAGCAATTTGTTTTACCTTCTGCACATCCTCTCTTTGCAATTTCA
GTCCTTTCTTAGAGCCTGGCCTGTTTTTTTTTGTCTCCTGAAACTTATGCTTGGCCCATC
TGTTTCTCACTCTTGCCAGTGACACCTAGAACAGAAATGTCCTCAGAGAAATCTCCCTGC
CTGCTGTACTATTTCTTTCTCTGCCCTGGATGGTGACACCTGTGTGAAGCTCCCTGCAGA
GGCAGATGGGGATGGTCCATTTTTCAGACAGCTCTCTTAGTTGTGGTTACAGTTTCAGGG
CTTCCTCCCTCAGGGCTGTGCAGAAGGAAGGCTGTGGTGTAAGGCTGAAATCTATGACAA
GCTCTTGTTCTTTGCCCAGTTGCAACCCATATCTGACCTCTGCTTAATTATTTCCCTTTC
CTCCCCTGTCTCCAACAGGGCAGTGCAGAAGGGTGGGATGTCCTCTCCTCTCTGCAGGGA
GCAGAAGCCTGCTGGCAGTGGCCACGTGGCTGGAGGACTTGAGATGCCTCCTGTGGTGGA
GCAGTGAGGTCTAAAACACCCACTTGTGATTGCTCTCGGTTCTCTGTGGCTGACCAAACA
GGCACTGTGCACACCTGTGCTGGCTGCTCCCTGCAGACCTCAGCTGCACATCTTCCTGCT
CCTGCCCCAAGGATTTGCTAGACTTATCACTGGCAGCAGCCAGTGAGGAAAAAGGAGACA
GCAATTTGTTGTTCTTTATTACTGTTGTGATCAGAAGTGCAGGAGCCCAACAAGCAGGAG
GAAATAATCAGCCTACATAGCTGAGTTCAGGAGGAGGTGGAAGAGCCAATGACTGGCCTT
GAAGTAACAGCTAGGGAAGCAAGCCCTGTCTAGGTGAACACCTCAGCGAAGGGGGGAGCT
CACAGCAAATCATTTGGGTTTTCTCAGAATCACCAGTCTGTGCTGAAGAGAAAAGCTCTC
TTGGTTGCGCTGGCTGTTCAGAGGTGGGGCTGGCTCAGTGTGTGTTAAGGAGGAGCAGGT
TTCAGAGCACTGCTGTTGCTGTTACAGCGAGGTAGGAGCCTTTCTCTTTTCCTGTGTGCA
GACCTAGTTGAGGTTGGGTGAAGCGTTGTTAGAGCAGTGGATGTGGGGCGTGGGGAGGCT
CCTGGCACTGAGGAGCAATGCCTTCCCCCGCAGCTCCAAGATAACCAGCAGTATGTGCAT
GCCAGGGGTGGAGGCAGGCGAGCTGGATGTGATGGCACCCTGGGGACATGGAGGGGAGCG
AGGGGGTTGCTTCAGACTGTTCTAGGAAGGAAACTGATCTTGTTTCAGCAAACCCCTTAC
AGGAGGGTGGTGTTGTGTTTTGCTTTCACAGATGGCTTTCTACTGAAGAGAGGAGAAGGT
GCCATAACCTGCGTGCAAGTCACATTTTGGGTGCTCACTTCGTGTCTGTTTCTTTCACTT
CAGTCCTACTTTTCTTTTGAGCTGGGTTATTTCTGTGAGCTGCTGAGCACACAGAGCAGC
CTTGGGAAGGCACTAATCACAGGGAGGCCTGGACTCCTGCTTACTAACAAGCCACACTGA
AACAGAGGGACCAGTGGATACAAGCTGTTAAAAGGAGAACTGAAGAGCAAGAAATACAGC
ACCTGACACCACCCTATGCCCTGCAGAGCACTGCTTCCAGGAGCACACACCCCTGTCTTA
CACCATACTACCTGGCTTCATCCACTGACAAACAGGAGCTCATGTTTCAGCTGTTATTGG
TCTGATGGTGTTTTCCCTGCAGTTCTGGGGATGGTCTCTTCTGTTGTGCTCCAGCCAGCC
TTGCTCTTGGTGACAGGTGTGAGACAGGCTGTGCTGCTGGTGTGCTGGTGGCTCATGCTT
TGTTCTGATAGCGTTTGTTATCAATAAGTCGGGTGAGGTTCCCGCTTGCCATTTATTTGG
GGTGAAATATTCCTGGATCCCTGTGAGCCAGAATCATCCACAGCTGTCGGGTGGTGCAGG
CTGACTCCTTTGGGGGGCTGTGGGGCACATCGTAGCAATTAGTTGATAATTACAAGACTA
CAAAGAAGATAAGTGCCATGTCTGTGTTTTACTAATGACAAAGGACCCCTGAACAGGGGA
AAGCAATTACCGAGAGTGTGTACCCAATGTGTTTGGGCTTCTGGCTCTGCTATGGTCTTG
CACTGGGTTATGACATGGGACCTGCTCTAACCTGGGGAGATGGCGGTGGAGAAATTGAAG
GTGGAAGGACCCTGCAGATGTTCTTTAAAGAAAATCTGGAAGTGATGACTGAATGCGTTT
CTTAACAAATTGTAATCACTACGCAGTAGGTGGGATTTCTTTGCATCTGATGCAAATCCA
CATGCTAAGGCTTTGTAATGAATTATTTTGCAAATACAAAATAAATACTAAGAATTTAAA
TAATAAGGCAGGTGTGGTAAGTCACTGCGATCTCCTGTGGAATCCTGCCTGTCCTGTGCC
ACCCCAGCTCTGGCCAAACATGGTACGTGTGTGCAGGTGGCAGC
