# Supplementary material for: Reference based annotation with GeneMapper
Source: Genome Biol. 2006 Apr 5;7(4):R29. doi: 10.1186/gb-2006-7-4-r29 (PMC1557983; doi:10.1186/gb-2006-7-4-r29)
Supplement: Additional data file 2 — A gunzipped tar file containing the data set of orthologous genes in five vertebrates (human, chimpanzee, mouse, rat and chicken) that was used to compare pair-wise and multiple species GeneMapper [file gb-2006-7-4-r29-S2.tgz › 5verts/orth118/hs34.fa]

>NM_000382
TGGGCGAGGCCGTGAACAGCGGCTGTCACGTGGGCCGCCCAGGCCAATAGGGGTGAGGCT
TTGGGTCGAGCTCAGTCCTCCCCCGGCGCCTCCGACTGGCAGTGGGACTCAGCGGGCGTG
GAGGTCGCGGCTGAGCGAGCGAGCCCTGGGCGAGTGAATTGTGGCTGTGGGTTGACGGTG
GAGACACCCCCCGGAGGGAGGCGGAGGGAAGGGAGGCGAGGCCTGCACCTGCATGCTTCC
CGCCTCCCACTCCCCAGCGCCCCCGGACCGTGCAGTTCTCTGCAGGACCAGGCCATGGAG
CTCGAAGTCCGGCGGGTCCGACAGGCGTTCCTGTCCGGCCGGTCGCGACCTCTGCGGTTT
CGGCTGCAGCAGCTGGAGGCCCTGCGGAGGATGGTGCAGGAGCGCGAGAAGGATATCCTG
ACGGCCATCGCCGCCGACCTGTGCAAGGTACGCACGCGTGCGGCGGGGTGTGGGGAAACT
GGCCCCCGCCGCGCACTTGTGGACTGGAGCTTCGGCTGGGTTTTGTTTTTGCTTTTACAT
TTCGGATTACTCCAGCACTGGGAGTATGATCTCCAGCGATACAGATAAAGCCAAAGTTCC
CGCAGACTTTCCCGGTCCTCTAGCACTCAGAAGGGcatatgttacctagcttctgtggtt
ccttttctgccttttctattcttgtccatttttctgttacatttgtggttcttttcctta
tgatgtgtaggaactctttgtatattctggatttaagtaatttgtcagtttactgtattg
tggatactttctttgggtttctttcttttcttttttttTAAGCCaaatttagcagtggga
gagttgcataccaacttgaataacagtaatattaataagttctgaataacccattaccat
cagaccagccTCTGGGTCTATTTCTTGTCTTTTAGCTTTGTTTATGGTTTCTTTGTTAGA
CAGAGTTTTGTTTTTAAGTTATAGTTGCAGTCAAATTTTTCTTCATAACTTTGTGTATTA
TTAGGTCAGTTctcctcaaattttaatgcactaacagtcacctggggatcttgttaaaat
gcagattatggttcagtatgtcgggggtgggatctgagattccaagtttctaacaaggtc
cccagtgatatcatatgcctcttttggaagcacgctttgtgtagcaAAGTTTTTATTGTT
TTGATTTGTGTGTGTGGtttttttgtttgtttgcttgttttgttttgcttttaagacgga
gtctcactgtgtctcccaggctggagtgcagtggtgcgatctcggctcactgcaacctcc
atctcttgggttcaagcgattctcttgcctcagcctcctcagtagctgggattacaggcg
tgcgccaccacacccggctcatttttgtatttttagtagagatggagtttcaccatgttg
accaagctggtcctgaactcctggcctcaagtgatccgcctgcctgggcctcccaaagtg
ctgggattacaggtgtgagccacccccccggccTGTGGTAGCAAAGTTTTAAGTAGTGTT
TTAGGGTGTAAGTATATTCCTGTATGTTTGCTGATAATATTGTTACttttttttttttta
aacggacagggtctccctttgttacccaggctgaagtgcagtgactcaatcataactcac
tgcagcctccaactcctaggctcaagcagtcctcctgccccaacctcccagatactagga
ctacaggcATGAGGCTATCATCttgtttttgtttttgtttttgttttttttcttgaggcg
gagtctcgctctttctcccaggccggactgcagtggtgctcttttggctcactgcaagct
ccacctcccgggttcacaccattctcctgcctcagcctcccaagtagctgggactacagg
cgcccgccaccgtgcccggctaattttttgtatttttagtagagacggggtttcactgtg
ttagccaggatggtctccatctcctgaccttgtgatccgcccgcctcagcctcccaaagt
gctgggattatagacgtgagccaccgtgcctggccTATCATCTTGTTTTTACTTTTTATC
TGCATTACATGTGTAGCAAGGCTTTGCTCTGGGTTTGTGATTTTTCCCTTCCCCACAATC
CCCTCAATCAAAGATTATTTTAATAAGTCGTAATAGTGGTAGTACTAGTAGCAACTATGA
AATTTCTTTTAGAGTACTTTTGGTGGAAAGGGGCTGTGATATTAAATAAACAAGATGGGG
TAATTAAGATTCCAAAAAGTCTGTGTCATTTAATCATACTTGAAGAACTAAATGTTTGTG
TGAGTATGTGTGTATATAGGATGACTCAAGAAATACAATAAGTTCCCTGTCCTCAAGAGT
TTTAAACTTGACTGGGAAACAGAACATACACAGATGAAATGTGAGTGATAGTTATAAACC
AGTGTGTTAAGGATGAATATTAAGATGCAGGTCAAAAGCATGATTGCTGTAATATATAAA
GTGTGTTCAGAGCAGACCTTTATTGCtcaaggaaatcttcctgaaagaggtaatatttaa
gcctggcttttaaagggtgTGGATTACTAAAGAAGGATTTACTAATGGTATTCGACTAGT
GTTACTACTCCCTGAAATAATCTTTGATTTTTTTAAAAGAAATATATTAGAGAATTAGCA
AGCCCTTACCAGGGGCGTGAAGGGTGCAAAAGGAGTCTGAATGGCAAACAGCTAGTCTGA
TAATGCCAGTTGTTGTCACTACAGGTGTACCTGGTGTGAGTGTTCTGACATTCAGGGCCA
AGTGTATCATACTTACTCTGCAAGATTAACTGTGATTCTCTTATAACAGAGTGAATTCAA
TGTGTACAGTCAGGAAGTCATTACTGTCCTTGGGGAAATTGATTTTATGCTTGAGAATCT
TCCTGAATGGGTTACTGCTAAACCAGTTAAGAAGAACGTGCTCACCATGCTGGATGAGGC
CTATATTCAGCCACAGCCTCTGGGAGTGGTGCTGATAATCGGAGCTTGGAATTACCCCTT
CGTTCTCACCATTCAGCCACTGATAGGAGCCATCGCTGCAGGTCTGGTGCCACCTTATGT
CTATATACCTTTTTAGGGAGGCTTATTTTCTCATATTAATTGGAAATTAAGGATAGTGGC
TAATTAAATACATTTACTTGGTGATTTGCCTTTGTTTACACCACCAGTGTACTGAGAATT
CATACATACCATACATATTTTTAAATGGGCTGCTGAGGAGATTTGTGTGGCTATGTTTTG
AAGCACCTGGGGAATGAACCTGTGGGAGTGTAAAGATGTGTGAGTCAGCAGGCCCAggag
tttggagtcaggcatccatgttctaatatggtttcagttgctggctctggcttcggatga
accatttgattctgtctgaccagtttcttcattcaaataaagactatgagagtaatgcta
gctTGGGTATATAGCAAATGCCAGGAGATTAATTTCTCACTTTGCAGGATCCAGATAGAG
AGATGTATGTTGAAATGGCTCACTTGCCCAATAATTCCAGGGCAGAGAGGACAATCTAAG
GGCAGAAGTGGGAGAAAAGCGATAGAAAGCTGGAGGAGTGGGAAAGGCTGCTGGAACCCA
TTGTCAGTGACCTGAAGATGAGGACAGCTAAGGAGTTAGCCTTAGAAGAGAAAGTGAGAT
GAGCTCTTATGCTAATTATGAGGATATGCAGCATTGAGAGCTGCAGAAATAATTGGGAGT
ACCTAGCCTGTTCTTCCCACTGAACATCATTTTGGTAGCTATTAAAGTTAAATATTAGAT
GATACTGTTCTACTTTTTACTTTATTTAGGAAATGCTGTGATTATAAAGCCTTCTGAACT
GAGTGAAAATACAGCCAAGATCTTGGCAAAGCTTCTCCCTCAGTATTTAGACCAGGTAAG
AATTTCTTGACTCATCTCCAACATATGTGTTTACTGTGGAAAACACACATTTTATTTTCT
TGCTATTGCATGTTATTGCTGGCCGGGGACCCAATTGCAGTCTCTTTAAGCCTTCAACAG
TTGGCTTAGCAAAAGAAGTTCGGTTCCAAAATACACGGAGTGTATTTTGTGTGGAGTCAC
CCAGCTCTTGGGGTTACACAATATATGTAGGCCCATGGCTTCATGCCAAACAGATTCTGT
GTTTGTCTGGGATTTGGGGTTAATTTTTGAGCTAACATGATTTTAGGTGTTTTCATTTAA
TGGATTATTTAATGAGGGACTGGTACTGTGCTGGGTGCTGACATATTTCTGTTACTAACA
ATCTCTTTTGTTCTAACAAAATGTACTTTTCTGTGATTATATAAGAGTACtttttttttt
tttttgagatggaatcttgctctgtcacccaggctgtagtgctgtggtgtgatctcggct
cactgcaacctttgcctcctgggtgcaagcgattcttctgcctcagcctcccaagtagct
gggattacagacgtgtgccaccatgcccagctagtttttgtatttttggtagcgatgggg
tttcaccgtgttggtcaggctggtctcgagctcctgacctcaggtgatccgcccagcttg
gcctccgaaagtgctgggattacaggtgtgagccaccatgcccAtgtgtctggaattggt
gggttctcggtctcactgacttcaagaatgaagccgcggacccttgcagtgagtgttaca
gttcttaaagatggtgtgtccggagtttgtttcttctgatgttcggacatgttcggagtt
tcttccttctggtgggttcgtggtcttgctggcttcaggagtgaagctgcagaccttcgt
ggtgagtgttacagctcttaaggcggcgcatctggagttgttagttcctcctgtctggag
ttgttcattcctcccggtgggttcgtggtctcgctggcctcaggagtgaagctgcagacc
ttcgcagtgagtgttacagctcataacggcagtgcggacccagagtgagcagcagcagca
agatttattgcaaagactgaaagaacaaagcttccacagtgtcaaaggggacccgagcag
gttgccgctgctggcttgggcagcctgcttttattcccttatctggccccacccgcatcc
tgctgattggtccattttacagagagctgattggtccgttttgacagggtgctgattggt
gcgtttacaatccctgagctagacacagaatgctgattggtgcatttacaatcctctagc
tagacataaaagttctccaagtccccactagattagctagacacagagcactgattggtg
catttacaaaccttgagctagacatagagtgctgactggtgcttttacaatcctctagct
agacataaaagttctccaaatccccaccagattagctagatacagagtgctgattggtgc
atccacaaaccccaagctagacacagagtgctgattggtgcatatacaatcctccggcta
gacataaaagttctctaagtccccacccgactcaggagcccagctggctttgcctagtgg
atcccacgccggggctgtgggtggagctgcccatcagtccagcgctgcgcgcctgcaccc
ctcagcccttgggcggtcgatgggactgggcgctgtggagcagggggcggcgcccatcag
ggaggctcgggcagcatgggaacccaccaggggcggggtgggggccttgggcatggcggg
ctgcaggtcccgagccctgccctgcggggaggtggctgaggcccggcgagaattcgagtg
tggcgctggtgggctggcattgctgggggacccggggcaccctcctcagcagctggccca
ggtgctaagcccctcattgcccagggctggcggcgccggccagctgctccgagtgtgggg
cccattgagcctgcgcccacccagaactcgctctggcttgtgagcgccacgcgcagcccc
ggttcctgcctgcgcctctccctccacaccttcccacaagcagaaggagccggctccagc
cttggccagcccagagaggggctcccacagtgcagctgtgggctgaagggctcctcaagc
gtggcgagagtgggtgccaaggccaaggaggtgctgagagcgagcaagggttgcccgcac
gctctcacctctcacCCAGCCTATAAGAGTACTTCTGCTTTCAAAAAAGACATGTCTGTG
GCATGAAAACATGCCACACATACACAAAAAGTGCCCTCCTGAACTAGAGGGCAGATCCTC
ACACTGACTTAACATGCTGGCATTTAAGAATATCAAGAACTGAATAAAGAAAATGATCTG
CCCAACTGCGGGTAGTTCATCTGTCTGAGTCAGAGGTTCTTATGCCTTCCTGGGGAGGAA
GTTATGATGCCGCGAAGAAATTGGCACTGCTGAGTTCTACATGCAGTTGCTACAGGGAGG
AGTCTTCATTTAGCTTTAAGCGAAATACAGCTTAAAAATATCTTACCTGTATTCTGTACA
TCAACTTGTGATGGATTGAGGCCAGTTCTGGTTCTTGGAATGATATTTTTCTCTTTGTTA
GAGCCATTTTGTTCTAATAGCTGTGATGATCCAATCAAGAAAGATGAAATGGAAGACAGT
GAGATGTCAAGGATTGAATAGGACGTAGAACCAGAAGATAGAGGTTGAAGGTACCGCTTT
GCCCCTGACCAGGGGTAAATTCTTCAATAACTGACTCTGTCCGGATAAGGAGGATAATAA
TGCTCTACCAGCTTCAGTTACCGTGTTAGGGGATCAATAATATATGCTATGTAGATTAAG
CCATAGAAAAGTTAAAGCTTGAAACATTTGTTGGGCAGCTGAACCATGAAGTGAATGAAA
TTAATTCGCCTTCAAGTGGAAACATGAGATCCACAAGCCAGCTTTTACTTCACACTTCCA
CCTTGGAGTCTTGAATACCTCTCTGTCTTCCTTGCTTGCCATCTGTTCTCTTACTTTTGA
TGCTGTTATTGTCCAAGATGTTCTCTCTTAGAATAGCTGGTAATGATAGCACAATGCATA
GATGGGCTCAGTCCACAGAAGCTACGTGAATTCTCCCAGTAacagatgaggaaattgagg
ctcagagatgttcagtagcttgcctaaggttgcataagctagtgagtggcagagcccaga
ttcaaaccagatacacttcaaaagcaagcgctctcagctactgtgccggatataccatTC
ATTCAGAATAGCGTGGGCTAAGCCCACTCTGTGTTGTGAGACAGAGAACATTCAGACTAA
GACATGCATGACCTGTCCTGTGGGAGCCACTCTTCACCAGAGGCACTTCTGCACACACCC
GCGTCTCATGCATTTTCCCTGGTCAAATTCAACCATTTGTTCTCCTTAGTGTCTTTGTTG
CTGAGCTCATGTAAAAAAACACTGGAGTCTCCAGATTAGTTCTATGTGGGTTCATGCTTC
CCAGATGCCATCGGACTGTGTGTTCTCCTCTTGTCCTTGGTCAGTTCCCTCTCCCATCCC
TCACAGGGACTGGTCTTGACACTCTCTGGGTTTTACTGAATGTTACATGTTTATGTTGAA
GAGATTGCTGATGTTAGACGTTAGGATTTATTTGGCAGTGCAAGAGTTTGTGTTTCTCTT
TCTTTGAGGATCTCTATATTGTTATTAATGGTGGTGTTGAGGAAACCACGGAGCTCCTGA
AGCAGCGATTTGACCACATTTTCTATACGGGAAACACTGCGGTTGGCAAAATTGTCATGG
AAGCTGCTGCCAAGCATCTGACCCCTGTGACTCTTGAACTGGGAGGGAAAAGTCCATGTT
ATATTGATAAAGATTGTGACCTGGACATTGTTTGCAGGTGAGTCTGGCTCTCTGATTTTC
TGAGGTTTTCCCAGCACAATGGAGACTTTTCCTGACAATGTTACTCTTTGTACTTGAACC
CCATACCTTATGGCTCCAAGATACATTATTAAGCTTTGGTGGTTGATGTCCTCAAGAGTA
ACAGGAGTCTTTCACTGTCTCTTGGCGCCACTGTCAAAAATGGTGAGCTGTAAGTCCTGA
CATCATGTGGTTGTCCTTAGGAATTTTAAAAAAGTTATATCTGTTCTCAAGATTACAGCT
AGATCTAGCAAGAAATTTTAACGTTCTTCTGGCCAGTGATCTGTGAAGTACATAATCCAA
AGTATTGTGTGTGCCTAATAAAATCTTTAAATGCCCATTTGAGAGGGTATTATGCTGATA
TCTTAACTGAGATCCTTTGTGGGCAAAACAAGTGTTCCTCATTTTTTAACTGTGAATAAC
ATCTTGCATCTGAAAATTAGAAAATAAGAGGTTTCAGGTTCTCTCTGCTAAATCCGGTTT
AGCTACTAAGAAGTGCCAAATCATAGAACTGACTCTGTGCTCTGGGTGGTGTGGCTTTCT
CTGCCCTTCAGAGATTCCAGGTCAGGGTTCCAGGTTGGCTTCCTAAGTAGAAATCCATTT
GTCAAAACCAGACACCCTCAGTTAGTGAATGTTTAGGGCATGGGTTTCTGCCCATGCATA
GGAAAGGTCTTCCCAAGTGGGGCAGGGCTCCACAAAGAGGAGGATGGCCTTGGAGGCTGG
CTGACATCCTGCTTTATACCTGAACATCTTGCAGGCAGAGCCAAAAGCCACAACCAGGAG
AGTCTGTACCGAACTCTGGTCATCCAGGACTTTCCTTTGGCTGGACTGGAAGAGGGGAAA
GGACATTGGGAGGCTGTTTCTCCTCTTTTCCTGCAGCAGGCAATGGCTTCACTGTTTACC
AAGTACTGTTTGCCGTGAGCTGGCCTGAGAACTTCCCTGCTATGTAAAATATTCCACCTC
ATTTGGAAAATACTTTCTAAGTTCCAAACAACTGATTTAGAAATGAGTTTTTAACTTTTT
TATAAAAATTGCCAGATAAATATATGAATCTATTTTAGTTGCAAGACATTCAAACAACAC
AATGTAACAAATGAATATTTGACTGAATTACTGAATTATATAGCTGTTCTGGATGTTTTC
CCCTCAGACGCATAACCTGGGGAAAATACATGAATTGTGGCCAAACCTGCATTGCACCCG
ACTATATTCTCTGTGAAGCATCCCTCCAAAATCAAATTGTATGGAAGATTAAGGAAACAG
TGAAGGTTTGTATTAAAAACATCTGATTCCACTGATTTTAATAAGATAAGGAGTCAAATT
AACTATTCGCAGGCAGCATCCCCATTTGTTTCTCCCTTCAGGAAAATTTCAAAATCATAT
GTGACTCAGTGAACTTATTGACTAATATGAAAATGCTATGTGTACCATAGAATATATGCT
GGGAGCAAGGTTGCATTGGTGTTAAATCTACTTAAACTGTCTAGTTGATTTGTTGATGAT
TAGTTGTGGCATATACTTTTTTTAAAAAAGTTAAATAATCGTGTGTCCGTGGTTTTGAGG
GAATGTTGCCAACCCTTTAGGTATAATCAGAGAGACTCTTTGGCATATTGGCCATTGCTG
CTGAAGGTTATCAGTTTTTGTGTATGTAGAGGGCCTAGGGTGGCCAGTAGTTTGGAGGAG
TGACTTAATTAAATAACTACTTACAGTATACCCTTTATATAATTAACAATCTTTCAGCGT
GTTTAAAGTAAATATTTGCAGTGAGGGAACCAAGGAAGACTGCATGTAGAGTCCTAAGCC
AAGACTTGAAGAAATATAGGATTTAAGTTGGTAGAAAGGAATGGGggctgggcacggtgg
cttatgcctgtaatcccagcactttggggggcctaggggggcagatcacttgaggtcaga
agttcaagaccagcctggccaatatggtgaaaccctgtctctactaaaaatacaaaaaaa
tcagccggggatggtggtgcatgtctgtaattccagctactcaggaggctaaggcacgag
atttgcttgaaccctggcaagaatcgcttgaacccgggaggcaaaggttgcagtgagcca
agatcacgccactgcactccagcctgggcgacagagcaagactctgtctttaaaaaaaaa
aaaaaaaagaagaaTGGGATGACCAAATGACCAGTGTGACTGAGTTCAGCAGTGGGTGAG
GATCATTAACCCCTCAGATGAAAGAAATTATTGGAGCAGTCACTGTTTACTCGACAGATG
TTAATTGAGCACTAAAAGGAAGGATCAAAAACACCAAAGAGTAATGCATGTGATCTGAAA
ATGAAAATTGTTggccagacatggtggctcacgcctgtaatcccagcactttgggaggcc
aagacaggttgatcacttgaggtgaggagttagagaccagtttggccaacatggcaaaac
ccatctctactaaaattacaaaaattagccgggcatggtggcacgcacctataattctag
ctacttgggaggctgaggcacaagaattgcttgaacccgggaggtggagcttgcagtgag
ccaagatcatgctactgcactccagcctgggtaacggaatgagattttatctcaaaagaa
aaaaaGATATGAAAATTGTCGCCGTTgtggtggttcactcctgtaatccgagcactttgg
gaggctaaggtgggaagatcgcttgagcccaggagttcaaaaccagcctggtcaacataa
tgagaccctgtgtctacaaaagaaaaaaaggttagctgggtatggtggcacatgcctgta
gtcccagctactcaggaggctgaagccagaaggatcacttgagcccaggagttcaaggct
gcaatgagccattattgcatcactgtgctccagcctgagtgacagcataagactctgtct
caaaaaaacaaaaaaagagaaaaTTggctgggcacagtggctcactcctgtaatcccagc
actttggaaggccaaggcagacagatcacttgaggccaggaattcaagaccagctgggca
acgtagcaaaatcttgtcgctacaagaaatacaaaaattcaggtgtaccggcgtgtacgt
gtggtcccagctacttggcaggctgaggtaggaggatcgcttgatcctcctgggaggcgg
aggctgcagtgagccaagaatgtgccactggactccagcctgggtgacagagtgagaccc
tgtctcaaaaaaaaaaaaaaaagagaaaaTTATGTACCAGGAAGTTCAGGACAATAGTTC
ACTATGTGTTCCAGGCAGAGTAACTTGGGGGATGAGGTGCTAGGGTCTTGACATGGAAAT
TGGACTATCATTTTTAGTCATAGGACTAAAAATGGATCCAGATGAGCACATGAAGGGAGA
GTTGCCCAGATTCAGGGTATGTGGGAAGAGAGAGTGGTTAAAGATACTTGTGAGATTGAA
AATATTTGGGAATTGGAGAATGCTTAGTTGAGTGTGGTGATGAATTCAATTTCAAAGGAA
TAAGGGCCTCTGCCTCCCTTTGAGGCATTTATACTCTTAACAcagtggttctcaagctac
atgttaccctagtgagccatttaaaaacaagtttgcaagccttaccctccaaagattcag
ctcgtctgaggcctccaggtgattctatgatgcattcagcattgaaaactactgttggtg
actctcgagtcagagcccaggcacatgcattttagcaagctgcaccagtgattccgacca
cccagacttgagaattgctCTTGGTAGAGGTTGGATGAACAATGTTCATTTTGATTTGGG
ATGAAATTGGGAACTCTCACAAGGCTTTGAAGTGATGCAGCAATTCAGTAATTTTGTTTG
TTTTACTAAGTAAATATTGATTGTATGATTATTGACGTTCTTTTACCTTGGTAATTTACC
AAAGCTGTATTTTGATCCTTCGGGTGGTTTCACCATCATGTGTAAGTGGTGGAAATACCA
GTTCAAAGAAGACCAAAACAACAAAGTGGAGcaaagattggcaaatggtttctgtaaagg
gctagatggtaaatatttcaggctttgcagatgttagggtctctgctgtaactaccgaac
ttactgtagggggaaagcaggcacagccaatgtgctaacaaataggcAACTCTGATGCAG
AGCAAGACTTCTTTCCCCAGCCTGCTCCCACTGTCAGCCCCAGGAGGTGAAGGCCTGTGG
GTGGACTCTAAGAGATCCATAAGAACCTTTGGAACTATGGACAATGACAGATCTCTGTGT
GTGTGCATGCTTTATTTTCTGGTCCTCGACCTGCCAAAAAGCTGAAACTTGCTACTATCA
TACTACTGTTAAATTACTTGAGGGGTGGGGTGTTAGATTCTGTGAGGATATAAAACCAGA
TTGATTTTGGGGCATGGCTGGATTTTGTACTTACTGAAATTGAATTGTGGGTCTTTGTGA
CATTTATATACTCCTGTTGTTTTAAATAGGAATTTTATGGAGAAAATATAAAAGAGTCTC
CTGATTATGAAAGGATCATCAATCTTCGTCATTTTAAGAGGATACTAAGTTTGCTTGAAG
GACAAAAGATAGCTTTTGGTGGGGAGACTGATGAGGCCACACGCTACATAGGTAATGGAA
ATTCTCCTTTTCCTATGGGAAGATGGCAATTTGGCAGTTTTTGCTGACACTACTTATTAA
CACTAGATAAACTATTAAATATATAGCATTTAATTGTTAAAGTACTAAATCCTGCTTTCT
GGTATACTGTACCTGTAGCTTTTGTTATAAACTATTTAAAATGTCTGTGTTTCTGTGTAT
TGAATGATGCCACCAGCGTTGCTCCAGTTGTTCATATTTACACATAACTCCTTTTTTCCT
CCTAACAATCCTGAGAAGCAGAATAGAACTTGATGTAATTATCTGTAGTTTGTGGATGGG
AAAACAGCACAAAGAAGGAAATAGCTTGGCCACTATTCCACAATTAACCAGTGACGGTAC
CATTCCAGAAATAATGTTTTGGTCCATCATGCTTGACCTTATTATTTGTGTACCTTCTTT
GTGCTTTTTCTTCTTTGCCTTGAATATGTATTACTTTGAATGTTAAGCACATTTTTCTAC
AGTAACATATAAGGTGACAGAAAAATTAGACACATTTTGCTGGCAAAGAAGCTGCACCAC
CTAGCTTTACTTATCCCCTTtatcagataagatgctataagtcaccaaaaaaaaaaaaat
caactttaaaaaaaaaaacttaaaaatgaaataataagcagaattgattctcttataatt
agcagtcccgaggttctcctgagctagataattcagtggccccgtggtaccatcaaaaaa
ccctgattctttGTACTAGGATGCAAAAGAAAACAATCCTTGTGCCTTCTATCTCTCTTG
GTGGCAGCCCAGATTGAATTGGGGAATACATCTGTAGAAAAAAGAGAAAACAGACTCTAC
TTGTTTCACCTCTCTGTTCTCCCATCCTCAGCATGTCcacattgcctatttctaggctaa
tgaatggtaagaggaaggggctatcctgattagcttatagactaattaggactttcccCT
GACTTCGAGCTGGGATCATCTTACCTGAGCATGGCTATGCAGAGGAAGTAGACACTCAGC
CCAAATTGTTTCTCTGACCTGAGGAAGATGTGGGCAATGGATTTGGAGTGGCAGTTTATA
TACCCCCTGGAAGTGGTGCTGCAAGAAGCTGTCCCCAGCCACATTGCCAAGATAACCTAT
TAGAAACTGGGGGTAAAGGAAAAGTGCCAACTTGTTATTGTCAGATGACTTCTCTTTTGG
TTGACGAGCCAGTTTCTTACTTACAGCATCTTTTGGAGTACTGCTAGTTGGTGACTTACA
TTGGCAGCAGATGCTGGGACACTTTGTCTAGCCTCCCCAGCATCTGTTTCACCCTCCTTT
CTTGTGCCTCTTCCCCATGGTAGATGGAACAGTGGACTAAGGTTTAGGGAATTTTGACCA
TTTAAGTCTGTTTTCTTAATCTGTCTAACAGAGTTATAATAAAGGTTAATGAGATCATAT
ATATGAAAGCACTCGAGTTAAGAAAAATAGTATTGATTTGATTCACAGAGGAGCTGTCTT
TGCTCCTAGAAAGACCTGTCCAttcgagaccagcctgacccaacatggagaaacctcatc
tctactaaaaatacaaaactagccgggcgtggtggtgcatgcctgtaatcccagctactc
gggaggctgagacaggagaatcacttgaactccagaggcggaggttgcagtgagccgaga
tggcaccattgcactccagcctgggcaacaagggcgaaactccatctcaaaaaaaaaaCC
TGTCCACAGAAAAATGTTAAGTATAATCTACAGTTAAATACATGCATGGCTGTGAACAGG
GTTCAATGTGAAAAAGATATATTTGAGTGTGTATCGTTCCCTTGGTTTGCACAAGTATCC
GCAGGGTTGTGATTCACAGGCTTTGGAGACATTGAGTATGTGCACAGTTCATCCACGTGC
TCAGGATTTTTCAATAGATATGACTTGGGTGGGAGAGGGAAAGGCATGGATAAGTGACCC
AATGAAAGAGATGTAATATGAGAGTTGTGCATTTTTGTCTAATAAGCATTTTCATTTTGT
TTATTTTCTTTTTAGCCCCAACAGTACTTACCGATGTTGATCCTAAAACCAAGGTGATGC
AAGAAGAAATTTTTGGACCAATTCTTCCAATAGTGCCTGTGAAAAATGTAGATGAGGCCA
TAAATTTCATAAATGAACGTGAAAAGCCTCTGGCTCTTTATGTATTTTCGCATAACCATA
AGGTAAGCTTTAGAGAGAACAGCTAGTTAGCATAAGCAACTGTCAAGAGTCATGTTCCTT
CTTTGCTGTAAAACAATGCAAAAAACAATGTGAAACAATGATGGTTTCTTTTGTGTCATG
TCAGAGTCCATCCACTAAGTGAGGTTGTGTTCCGAGGTTGCTGTCTTGGTTAATGAGACT
CTGGGGTTATCACAGCATCCATTCCCCTCCTCCCTCGGGTTAGATCTGAGTCTGCAGGGT
TGAGTGTCACAAGGTTTTTGATTCACAAACATCTCCTGTATAATTGGAAGACTTATATGT
GCCAGCATTAAATGCTTTTCTGATGTTAATCCACAGGGCATTGCTGAATAACAGCCTGCA
CAAAATGGCATTCACACCCACTGTGTGGGACAAAGACCCCGACACTGTCACATAAATGGT
TGTGATATGATGGATTTTAGTTTCTAACATGACGCTAGCTTCTTGTTAGAGTGGTGGAAC
TGCATCACCTGGTTGAGCAGTTCTGCCACTTTCTGCATGGCTCACTCATTCATGTCACTA
GGTGACCAGCCGCTACTAAGAGACCATGGCCCAAATGTTTTCTGGAGAGCTTCTGATGGT
AATGTATAGATAGTCATGTGACAGCTTTTGGAGCTTGTGAGACTATTGAGATACAGATAG
CTACAGGTATTTGAAGTGAGACCAAATGTGTGGGGCTCAGTAAAGACTGGGTTATTAACA
AAACAATGGTTTGACATTTAAAACCATGGATAATGTGGGCAGGAAGGAACCCTGAAGCCG
AAAGTAGGCTGGCCAGGGTATAAGTCAGGTGTGGAGCACTTCCCAGCAGTGGGTCACCCG
AGGTCACTATAGTCCAGACTTGACGTTTGCCATGAACAATTGTCAAGGGCTTGCTGGCAC
CCAAGGGTAAATGACGTTTACTAGTCAAGTGTTCTTGTGCTTTTCTGAGCCTTAGGCCAA
ACAACCATTTATTTCTTAAAAAATAGGATGCTAAATCTAAAGTCTTAAATATTTTTACAT
TTCATAAAGACTAAATAATACCTATTAATCATGTGTTATAATTTAAAGCAGAGATAAGAA
AGAAATAATAACAGTTTTTAAAGCTGGAATATAGTCTAAGCTGTCCCCTTTTAAAGAGTC
TTTTGCTGCTGTGTTGGGGAGTACAACTCCAGGTTGTGGCTGAGTAGGCCCAGAGGTTTG
GAGCTGCCTCCTTTTGTGCACTAGATGTGTGTCTGAGAAGTTGGGTATCAGTCACTTTGC
TAAATTAACCAGTTGAGATTGTTTGTCTATCTGGCATGGTGTCCCCAAACTCGAGAATTT
TCACTGACACAAAGCCAGAATGTGCATGCTTTGAGCACATAACTGAGCACACAGCCCTCT
GTGTGGTGGGGCCATGAGTGTTCCCTAAGGGGCAACTTCACTGACCTGGACACCTTTGGT
CTGTCCTCAGCTCATCAAACGGATGATTGATGAGACATCCAGTGGAGGTGTCACAGGCAA
TGACGTCATTATGCACTTCACGCTCAACTCTTTCCCATTTGGAGGAGTGGGTGAGTCTTA
TTTTCTCCTGCTTGTAGTAGATATTTCAAAAGCACCACCATTTCATGAGTGGATTGTATG
GGCTGCTGAAATAGCCAGCTGTTGCGTACCCTGATTGTCCTCTCCTGAGGGAGACCTTTT
CCTGGTCACCCAGTTGACTGGTTTTCCTGCTTCCCCACCCACCCCTCCAGCATAGGGCAA
ATGTCTTGTCACTCTCTTTCTGTCAGCAGCACTGACTGACCACAGCTTTGTTCACTTCGT
TGATTTTGTTATCCTGCCACATTTAGGAGATTTGGGAACCAAGAATCAGGTCTCAAATTA
ATTAAGAAGATCTCTCTTCgtgtgtgtgtgtgtgtgtgtgtgtgtgtgtgtggtgtgtgt
gtTTAATGAAGTAGCAAATGAAAGGTTCGGAATACCAGGGACAGAAGGTAGAGGGGTTTT
CTAATGTGCCTTTGTTTTCTGCTCAGTTCTTACCTGCATTGTTCCCCAGCCCTTTGTTGG
GAGGAGCAGCCTCTCCTTGAATTGTTTTGTGATTTGAGTAAAACGGGACTCCCCCTGTTC
TAGAGAGGATGGGCAGAAAGAAATTCATTCCAAGTGAAGCTTTGTGGACATAGCCTGATC
CTTGCTTTTCCCTTTAGAACATGACCTGCCTGCCTCTCCCACATGTGAGATGACTGACTC
AGCTTTTTATTTCTCCTTTGGGACCTAGGCTAGGTGGGCTTTTCTACTCTCTACTAGAGC
TATTACAAAATAGCCGATATGTAAACATTCTCATAACAAAAACCCAACCAGAAAAGCCAC
TGTCTTAAAGCCCTGTTCTATCCTCTCCCTTTGTAATACCGTCCTAAGTCAGTTGCTCCA
TGGGATGCGATGGCCCAGTTTGGCAGGACCATCTGTTCCTGGTTAAGGAAACCTTGTCCT
ATGACCAAGGAGCCTTGACCTATATAGCCACAGGTCCTTGTCTAGGAGGTAAACATATTG
CCAGCACCCAGCACAGTGACTGACATGAGTgagggacaggcgggaagaggccaattggta
ggtattgccagatccaaattggaaatggtggtggcttgtagagggtggtagcaggggaga
tagtggaaagggaagggggtatttttgggatcaagcagcaggattggctgatggagtgaa
tgttggaggagggggtgaatgagagaggatgactcctgggattttggctggagtaaGTAA
TAGTTTTGTAGCCCAAATGCTTAAAAGATTGGACTCTGTTGTCTCTGTTCCTCAGCTCAC
CACATAGGATCCTGGCATCCACTGTGCTAGTGCAGTAATCAACTCGGTAATTGTTCCATA
TGGTgtctccactgccctctaattgcaaatctaagtgacttgggttcagtccctgtccta
cttgacaagatagcctgtggcatcattgactataccatcttatttaaaacaAAACAAggc
tgggcgcagtggctcatgcctgtaatcccagcactttgggaggccgaggtgggtggatca
cttgaggtcaggagttccagaccagcctggccaacatggtgaaaccccatctctactaaa
aatacaaatgttagctgggtgtggtggtgcgtgcctgtagtcccagctaccagggaggct
gaggcaggagaattgcttgaaccagggaggtggaggttgcagtgagctgagattgcgcca
ctgcactcaaacctggcaaacagagcgagactccgatctcaaaataaataaataaataaa
taaataaataaataaataaaaataataaaataaaacaaGCAACCTATTATATACCCACAA
AAATTAAAAATACAAAAAGAAGATGCAAAAGAAAAAAACaggtttactctcttagcaaat
ttcaggcatataatacattattatagtggccatgctgtaaaaaaataaaaataaaaaata
aaaaCAAGCCTTGACCCCCAAATGTAAAAAGAATACAGGCTTTTTAAGAAAACTTGGAAA
AGATAGAAGAGCCCAAAGAATAAACATTTATATTACCCATAACCCCACTATGTAAAGATA
ACTGGTATATGTCTTGCACACAtatgcacacacatatacacggtcatctgaatattctat
tcaaaaaggtatcatactatatattgttctgtaccctgtatgtgacagaatagtgtgaca
cttttccatgtcaatattcttgcatgtcataattttagtagctgcatacttttccatcat
atgaatgtggcatatttatgtaaccaattcccagtattagatttttgtgatttcaatttt
tttggtattacgattcttatataatgtatctttatgcaatctctgattatttctttagga
aaaatgtctacaagtgtaattactctgttaaaaggGCTTATACAATTTTCCAAATTGAAA
AAAATGCTTTTTTCTTCTAATTCTCAAAGTAATATAGACACAGTGGCAAAAAGTCTAAAC
AGTTAAACTTTTTAATATTTTGGCATATAGTTTAGAtttttcttttttttttctttttat
cgagactgagactccctgtcacctaagctggagtgcagtggtgtgatctcagctcattgc
aacctccaactcctgggttctagcaattctcctggctcagcctcccaagtagctggaact
acaggtgtgtgccaccaggcccagctaatttttgtatttttagtagagacacggttttgc
catgttagccagcctggtctcaaactcctgggctcaagagatccacttgccttggcctcc
caaagtgctgggattacaggtgtgagccatcgcacccagccTAGGTTTTTCTTTAGAAAT
GCTTCtctttaagacttttgatagatatttcaagtgtctttgcagatttctgccacttta
tattcccatgatcagtatatgagtgtttacttccttatatccccaattctggattatTCC
ATTATTAaatttctagacagaaaagggtctcatttcaatttgtactcctttgattattag
tgagtttgaattttttttaccactctcatgaattttctatttatgtcctttgatattttt
gctgtgttcacatcttccttattattggtatataaatagccttttttataAGTAAGAAAA
TCCTCAGTCCTATCTGTAATACATATCCCTTTCCAGATTTTAATTTTTCTTTTAATTTTA
TCTATGATTTGAAGCGtttatttatttagagacagagtctcactctgtcacccagggtgg
agtgcaatggcgcgacctcggttcattgcaacctctgactcctggcttcaagcaattctc
ctgccccaacctcccaagtagctgggattacaggcacccgacaccactcctacctaattt
ttgtagttttagtagagatggggtctcaccatgttggccaggctggtcctcaactcctga
tctcaggtgatccacctgccttagcctcccaaagtgctgggattacaggcatgagccacc
acatctggccTAAGCCTGTGTGGCTTTTTGTTTTTTGGTTTCCGATTTGGAAAGTAGGCT
TAGAAAAGCTTTCCCTATTTCATTATTATATAAATATCATCTGTAggctgggtgcggttg
cacacacctgtaatcccagcacttggggaggccaaggcacctggctaacatggtgaaacc
ccgtctctactaaaaatacaaaaaattagctgggtgtggcggcaccacctgtaatcccag
ctacttaggaggctgaggcagtagaatcacttgaaccctggaggcggaggttgcagtgag
cagagagtgcaccactgtacctccagcttgggcaacagagcgagactctgtctcaaaaaa
ataagaataaaataaataaaTAATTAAATATTATCTGTAGTTTCCTTCCCTCCCTCCCTC
CTtttcttcttttcttttcttttttcttttcttttctttccatttaaccatggagttggc
caagcatggtggctcacacctataatcccagcactttgggaggccgaggcaggtagatca
cccgaggtcagaatcttgagaccagcctggccaacatggtgaaaactcatctccacaaaa
aatacaaaaaaaaaaattagctgggcattgtggcatgcacatgtagtcccagctacttgg
gaggctgaggcagaagaatcgcttgaacctgggaggcggaggctgcagtgagccaagatc
atgccactgcactccagcctgggcaacagagcgagactccatctcaaaaaaacaaacaaa
caaaaaaaacaccctggagttcactttagaatgccatacgctgcatgatgtaataattta
ccttttttttcccaaagagtaaactatgctggcaccattttttgaaataatcatccttat
accatcagtactcaataaaaacacgtttgggtcattcttagggttttctcattggttgca
ttatctttctggtttgttttttccgtgggccagtaccacagtttcaattacagtagttgt
acagttagctttataagtgacatttagtaagtgcttattgtatgccaggtactgcgGTTG
AATCCACGCCttttcttttcttttttttcttgtttgagatagggtctcactctgtcaccc
aagccagagtacagtggtgcaatcacggctcattgcagcctcaacctcttaggctcaaac
aatcttcccgcctcagcctcctgaatagctgggattacaagggtgcaccaccatgcctgg
ctaattaaaaaaattttttttgtatagaggcggggtctcactgtgttgcccaggctggtc
ttgaattcctgggctcaagcaatcctcccacctcagcctcccaacgtgctgggattacag
gtgtgagccaccgtgcccggtcAAATGCACGCATTTTAGAGAcagacaactaataagtag
taaagccaagaaatgagccaaagttgtctggctccaaaacccacatattcaaccaATCCA
GTAGTTTGCTCTTTAGGACACAGTACTATTTCAATACCTAAAAGTAAAAGCTCCTCATTA
TTACTGTTTTTCGATGTTTTCTTGCTTGTTCTTATCTAAATTTATTTTTCCAGATGATCT
TTGGAATCACTACCTCCTCCTACTTAAAACAAACAAACAAAACCTTCCGaaatcccctag
gatttttattaaaattgatttaaacttaaattattttgggaagaatttatatctttaaaa
tgtggagtcttaatgggaatatgttatatcatctcttcatttatatagcccttttatatc
tttcaacaaaactttgtaatttccTTCATGTCAGttttttgctttttatttattttttga
gacagggtctcactctgttgaccaggctggaatgcagtgtggcacaatcatagctcactg
caactttgaactcctgggctcaagcaatcctcctgcatcagcctcccaaatTTTTCCCAG
TTTCTTACTACCTTGGTTATGTCTTTGGCTCGCCCCTCCCTTAttctttttttttttttt
tttgagacggagtctcgctctgtcgcccaggctggagtgcagtggcgcgatctcagctca
ctgcaacctccgcctcccaggttcaagcaattctcctacctcagcctcccaggtagctgg
gactacaggcgtgcgccaccacgtccaactaatttttgtatttttagtagagacgggatt
taacgatgttggccaggatggtcttgatctcttgaccttgtgatccacccgccttggcct
cccaaagtgctgggattacaggcgtgagccaccgcacccggccCCCTCCCTCATTCTTTA
CCCTCCCTCAGAGTTAGGGTTTCTCATGGTCTTGTCCTTGGGTCTCTTCTCACACCAGGC
CTGCTTCATGAATGATTCCTTCCTGCAGCCTGGCCTTGGTAAACTGCTCCCTGGCCTCTG
GTCACCTGTGTCTTATATCACACATGCCATTCCCTCTGCCCAGCTCACACTGCTCCGCTT
TGTGCCTGTCAGTCTGTTGTACACACAATGAATTAGAGAAATGAAACTGTCACAGAGCAT
GGCTTTGTGGAGGGCAGAGATTTACACTTGCTTATTATCATCCAGCTGTGCAACCTTGTT
GCCCTGTCTTACTTTCCACAGGCTTTGAGAAAGCAAGTGGGTGTGTGGGGCCATGGATGA
ATgaagccacatgggatggtgggaagagagcacatatagcatttagagtctgatccaggt
tcgggttctggctttgccacttagcagccgtgtgaccctgggcaggttaactgaccctgt
aagctccctttccctctctggaaatgaggctgctgataattcaccaagtgggattgtggt
gagaattatcttaagagaatgatttaactcttagcacagtccctggcataaatgagagcC
ACAGCTCTAGAAGAGGTGCAAGTCCTTGTCTTGCTCATGGAAAGCATCCTGTTTGACAGG
GAAATTGACTTTTCCAGGGAAGTTGGTAAGGACTTCCTGAAAAGAGATACTTCAGCTGGC
AGAGATGTTCAGTGGGGTTCCCAGGCAGCAGGGAGTGCATGTGAGCTTTCCCGGTCGTTG
TTAGACAGAAGTAGCTTGCATCATCTACAGTGAAGCTTGTTTTGTCTGTTCCCTTTATTT
CAGGTTCCAGTGGGATGGGAGCTTATCACGGAAAACATAGTTTTGATACTTTTTCTCATC
AGCGTCCCTGTTTATTAAAAAGTTTAAAGAGAGAAGGTGCTAACAAACTCAGATATCCTC
CCAACAGCCAGTCAAAGGTGGATTGGGGAAAATTTTTTCTCTTGAAACGGTTCAACAAAG
AAAAACTCGGTCTCCTGTTGCTCACTTTCCTGGGTATTGTAGCCGCTGTGCTTGTCAAGG
TGAGTCCCTATAACCCATGAGTGCCATTCAGTCTGGTCCTGGCCTGATGGCTGCCAGATG
CATATTCTAGCAGGACTCTACATTAACTTGTAGAGTCTAAGACAgggtcagtgaaccaca
gcctgctggccagctacccgtttttgtcactgaagttattggaacacagccacacccact
tgtttaatcatccacagctgctttcatgggacagtgacagagctgagtagttgcaacaga
ggctgaatggccctcagagcctaaattattacagaaaagtttgctgatctctgGTCTAAG
AGATTAAAACAGCGTAGAACTTGATTGCAGAATTCTGAGCTGTCTGATCAAAGGGTTAGC
CCTTTGATCCTTTTGGTATTGGACTTTCCTTGTCACTTACAGCTTTGTTCTTGAATGTGC
ATGAAATCAGCTTACCACAGAGGTGAAGGCAAGAACTCTGGTACAACAGCTTTGGTGAGG
GATATTTTATTAGGCTTGAGTTTTTTTCCTCCAAAGTTCACTACCTGATAAAGTTTATCT
TTGGTGATTAGTCATTATAGGGATGGGCTTGCAAAGAGGCCCTCATGATAGCTGCCTTCT
CAAAGCAGTTTGCGTATTTTGAGATGAAAGAGGAAATCCGTAATTAAAGTTAAGATGGAA
TGAGGAAGGCAATTGTGTCTGTGGTGCCCTCAGCCGTTCAACTGAGGATATAACATTGAA
AATATTGACCATATCAGTGAAGAATGGGCTTGGAAAAGGCAATGGTAATAGTTGTGTTTA
TGTTTTGTTTAAAATTTGAAAGGGggccggcgcagtggctcacacctgtaatcctagcac
ttcgggaggctgaggcaggggaatcacgaggtcaggagttcaagaccagcctgaccaata
tggtgaaaccctgtctctactaaaaatacaaaaattagccaggcatggtggcacgcacct
gtagtcccagctactcgggaggctgagggaggagaatcacttgaacccgggaggtggagg
ttgcagtgagccaagatcatgccactgcactccagcctgggcaatagagcgagactccat
ctcaacaacaacaacaacaaaaaTTTGAAAGGGGTTTGGCTCATCTTACAGTATCCCAGC
CTTAGTGGAATTGGAGATACCAGTTGCATTTGAAATCATTTGGGTTTTCTCAGAAATACC
AAGCTGTGCTGAGGAGAAAGGCCCTGTTGATTTTTCTGGTAGTTCACAGACTGCGTTGGT
CCAGTAAGCAGAGATGAACACCAGATTTCAAAACCCAGCCCTGTCTGTTAAGAGTGAGGT
AGGAACTTTTTGTTTTCTTTCTATATGTAAGGTGGGCCAAGTTGGGGTATGTTTTCAAGG
GTTTTTTGGtttgtttttgtttttgtttttgtttttgtttttatttttgttttttttttg
CTACAGTTGGAGGCTTAAGGGTTATTGAAAAAAGAATGggccgggcgcagtggctcacgc
ctgtaatcctagcactttgggaggccaaggcaggtggattgcctgagttccggagttcga
gaacagcctggccaacatggtgaaaccccatctctactaaaaatacaaacgttagctggg
tgtggtggtacgtgactgtagtcccagctactagggaggctgaggcaggagaattgcttt
aacccgggaggcagaggttgcagtgagccaagattgtgccactgcactccaccctgggtg
acagagcaagactccgtctccaaaaaaaaagaaagaaaaaagaaTGTTTAACTTACTTAT
CTCTAGACATTTTGGACCTGGGCCCAGAGTATCAGGGTGTTAAAACTCCACTTATCCACA
ATTTTAAAAGGGTGAAGTGACTTGCTAGGAATCTAAGAGAAGTGTGCAGAGGCAATGGCT
TAGCTGCGTCCAGGTGAAGCATACATCATTTCTTGGAAAAGGGCAGCTGAGTGTGAGCCT
CATTTCTCTTCCCCTTCTACTCAGCTCTCCTGGGGGAGGTGCCAGCTGACTAATTCAGAC
TTGTCACCATCTAGGCACTGAACTCTTTATGTCATAATTTAAGAATATGTTTTTTAAATC
ACTAAGTAGTTTTGATTTGTTTTCATTTTTAAAAAAAGGTTTGACTTTGGAATTCATGGC
AGCAAATGTCGTGAAATCAAGGTGTAGTATACAATTTAGGGGCTACTTTCTTTGCCTTCC
TGAGGCTGGAGGTGTGGTCGGAAGCTTACTTGGGTCTCTGGTCAATATCTGTCTCTTTTG
TTCTTTTCCCAAGACCTCGGTTCCTCAGTTTGATAATGCATCTTGGTAGGATAGAATATT
TTAGCCTCATGGAAAATACGGAGGCCCAGGCTGAGTCTGCATTCTCCAATCTTACCAAAC
CCCCAAGAAGCCTCCCTCAGGTGCAGTGCAGTGTGCCAGGCAGGTTCGAGTTCCCAAAGG
GTTTGGCAGGCATGTTTCTCTGTGAGGGTCTAGAGAAGCAGCAATATATAAAAGAAGCAG
CAATATATAAAACCTTTAGCAGAAACAAAAAAATGTGGTTTGATTCctggctcaatgaac
ttgggcaaggccttttctgagctctttcttgggcctcagcttgctcatctacagggtgag
ggagtaggtgtcagtgattccccaggccactttcaaccctTCCGCTCAATTCTCATTACT
AATAGTTGTTAATATTTCTTTGGATTCAATCTGGAACTAGGTAGAGATTTGGTTTTCTTT
TCCACTTTGCTGCTTTTCTGCTCCTTTCTGAGCTTTTAATCCTCTTTTTATCAAATTACC
TTTTATTTAAAATAAATGACTTTGAATCTGTACTGTATATTTACCTGAATAGTCTATTTA
TTGTAATTACATTTTTCTGAAATGGCTTTTATGTACTTAATAGTTTCCTTATTTTGTTAC
ACTCTTGGATTTTATTTTATTAATTACCTTACTAGAATTAGAAGGGATTTAGAGCAGAAG
TATTGTACACAAAGTAAAGTTCCAATAAAGCTTATAAGCTACAGAAGGCATTGTGGGAGA
TGTGGGTTTTAAAAGGTCGAGAAACATAAGAGGTTAATGTTGATAAATTTCATTAGGCCT
TTGACAACTAAATATGACATTTGAACCTTGAGATTGCAGCAGCCCTTCCTCAGTCTTCAA
TAGGAAGGATTAAATTCAGTACTACTTTTGAATTTTAGAAACAAAATTGTATACCAGTTT
TTGAATTCCATGTAGAGACTTCAGCTTCCTACTGAAAATGCTAGGATAATAAGTTAGTAC
TCTCATCTTCTGTCTCTACTCTGACATTAGCTAGTTGACAGTGGACAGAATATAGCCTTC
ATTATCACGTTGTCTTACTCTTATTGTTATTGTTGTTTTTTGAGGAAGGGCATAATCCTT
TGGCCTAAACCGTGCTTCCTAGGCTTCCTAGGGATATGTAGTCCTTTTTTGTACAATGCA
TGTAGAGTCTCTTCAGACAGGAGGTGTCTGAGTCCCAGTGCTGAGCTTGTGTTGCAAGGC
TGGTTGTGGGTAGGTTTTTAAAGCAGCTGAGTAAACTGAATCCTTTTTTCCTCTCTCCAG
GCAGAATATTACTGAAGAATGATCCTGTTCAACCTCCTAGTGCCTCTACTGAATTATTCC
TCTTTTAAATGGTTAATGAACCAATAATTTTTAAATCATACCAAAAATAGTAAGAAAATA
TGCAAACACTCTGTGATCAAACTTAAAAGTCATTGCCATTCATCATTAATAAAAGTTGCC
ATTTCAACTACGTCCCAACATTCCCTAATAGGGTATTCAGGGAACCTGTCTTAAATTGTG
CTTATCTAAATCTTGGAACTTTGAGCTAGGGGAGGAGAATGTATTAGACTAAATACAAAC
TGCGGGGTTGTAAGGGAGTCTCAGAACCTCACTGAATCCTTCACTCCAGTTAATGGCACT
GCTCACTTCCTGCCTCTGCTGCCACCATCACTGTGTGAAGCTTTCAAGAGCTTGGTACTT
CCCAGGGCTACCGGCAGTCCTCTGTAGTCCAGAGAGGTGAGATTAGATCTTCTTGGTTCC
CTGTGAGGTTTCAGGCACTAAAACTCTATGTGGGGAAGGGAGGGGTTACTCCTCCTCCAA
TGGGACTCAAGGACTTGACCTCCAGGAGTAGGCCCCTGGTCAGAAGTGCCATCTCACCAG
TGGTCTTCATTCTTCCTCATTCATTCTTTATCATCCTGTGTTCTGTTTAGTTGCAACAAT
CTCTTGTGACTAATGTCACTCAAAGCATCTTGTAAATCCTAGGGCTTCCTGGAAGTTAGT
TGCCAAAGTCATGCAAGCATCACCTGTCATTCTTGTGTTGGAGTTATAGAATTCTACATC
TTATAAAACCTAACTGGCATTTAAAAAATACTGTggccgggcgtggtggctcatgcctgt
aatcccagcactttgggaggccgaggtgggaggattgcttgagtccaggaatttgagacc
agcctggacaacacagtgagacctcatctctatcaaaaaataaaaattagctagatgtgg
tggcatgagcctgtgttcccagctgcttaggaggctgaagcaggaggattgattgagcct
gcgaggccaaggctgcagcaggctgtgattgcaccactgcacttcagcttgggcaacaga
gcaagaccctgtctccgaaacaaataaaaaaTACTGTAATAAAAGTACTTATAAACATAC
TAATCCTCTTTCAGGACCCTAAAGTTGCAGGTTAGTAGGTCTTCAAGGACAAATCTGTAA
GTTTCTTATTTCTGTAGTGCAAGTAAAATTTCACTTTTTGAAACTATAGAGAGATCCCTT
TCTGATTAGCCTACAGAACTTAAAGTGAGGGAACCATTTCCTCTCACAGACAAAGAGGCC
TGGGATATTAGGACTTTGGGGTTTGAGAGCATCATGGGGCAGACAGATGGTGGATGGTCT
GGACAAGAAGCGAGTAAGCCACTGCGGTTGGTCATACTGAAGGGAATTGATGGCAAGAGG
ATCCCCTGAGCAAGTCAGAAGTTACTCTCATCAGTCGTTCATGGTCACAACCTGAGGTAC
TCTGCTGAGTGGGCAAGGCTGAAGAAGAGGCCTGTGGAATGCAGCATTACCTGCTGGACA
GAGCAGGGCAGGCAGTTCTATGCCTTGGAGCTCCTGACTGCAGGGACTCTGTCCCCACAC
TCAAAAAGACTCAGCTCACTCAATGAGAGAATGTGATTTACTTTATAGAACGTATAATCA
ACTTTGTTGAATAATTTGTTCTATTAAGGCTGTCTAAAGTATGTGATGTCTTCATCATAG
TATGAAGTGTTGAAAATTAATAACGAGCCTAGTTTAGGAAAAAGCTGCTTAAAACTGTGG
CTCTAAGAGAGTAATCATAAAATACCTTAGATAAAATTGCACTATGGAATTTTCATTGAG
TATGTTTAAATTATTGGCTTGTCTACTAATACACATCTGCTTCAAAATGAACATATTTCA
TAAAATTGGCATCAATTTTAATGACGCTCCTGGTATGGAACCTCAGATATACCCTATTGG
AGACAATCCTTTGATCATAAATTCTCCCCAACTATAAATCATTTTATGTCTTTATCATAG
ATGGTATTTGTCAACTTTTTTTTTCTCATTTTAAAATTCTTAGCTGAGAAGATTTTCTCA
AACTTTATGTTCTGCTGTGTGTGTTGGGGGTGG
