# Supplementary material for: Reference based annotation with GeneMapper
Source: Genome Biol. 2006 Apr 5;7(4):R29. doi: 10.1186/gb-2006-7-4-r29 (PMC1557983; doi:10.1186/gb-2006-7-4-r29)
Supplement: Additional data file 2 — A gunzipped tar file containing the data set of orthologous genes in five vertebrates (human, chimpanzee, mouse, rat and chicken) that was used to compare pair-wise and multiple species GeneMapper [file gb-2006-7-4-r29-S2.tgz › 5verts/orth118/gg1.gff]

NM_001006223	REFSEQ	CDS	278	439	.	+	0	gene_id "NM_001006223";
NM_001006223	REFSEQ	CDS	635	866	.	+	0	gene_id "NM_001006223";
NM_001006223	REFSEQ	CDS	963	1048	.	+	2	gene_id "NM_001006223";
NM_001006223	REFSEQ	CDS	1789	1997	.	+	0	gene_id "NM_001006223";
NM_001006223	REFSEQ	CDS	2139	2256	.	+	1	gene_id "NM_001006223";
NM_001006223	REFSEQ	CDS	2392	2533	.	+	0	gene_id "NM_001006223";
NM_001006223	REFSEQ	CDS	2649	2815	.	+	2	gene_id "NM_001006223";
NM_001006223	REFSEQ	CDS	3277	3376	.	+	0	gene_id "NM_001006223";
NM_001006223	REFSEQ	CDS	3518	3759	.	+	2	gene_id "NM_001006223";
NM_001006223	REFSEQ	CDS	5132	5146	.	+	0	gene_id "NM_001006223";
