# Supplementary material for: Reference based annotation with GeneMapper
Source: Genome Biol. 2006 Apr 5;7(4):R29. doi: 10.1186/gb-2006-7-4-r29 (PMC1557983; doi:10.1186/gb-2006-7-4-r29)
Supplement: Additional data file 2 — A gunzipped tar file containing the data set of orthologous genes in five vertebrates (human, chimpanzee, mouse, rat and chicken) that was used to compare pair-wise and multiple species GeneMapper [file gb-2006-7-4-r29-S2.tgz › 5verts/orth118/hs34.gff]

NM_000382	REFSEQ	CDS	295	447	.	+	0	gene_id "NM_000382";
NM_000382	REFSEQ	CDS	2870	3101	.	+	0	gene_id "NM_000382";
NM_000382	REFSEQ	CDS	3870	3955	.	+	2	gene_id "NM_000382";
NM_000382	REFSEQ	CDS	7689	7897	.	+	0	gene_id "NM_000382";
NM_000382	REFSEQ	CDS	9068	9185	.	+	1	gene_id "NM_000382";
NM_000382	REFSEQ	CDS	12450	12591	.	+	0	gene_id "NM_000382";
NM_000382	REFSEQ	CDS	14656	14822	.	+	2	gene_id "NM_000382";
NM_000382	REFSEQ	CDS	16271	16370	.	+	0	gene_id "NM_000382";
NM_000382	REFSEQ	CDS	23044	23279	.	+	2	gene_id "NM_000382";
NM_000382	REFSEQ	CDS	26881	26895	.	+	0	gene_id "NM_000382";
