# Supplementary material for: Reference based annotation with GeneMapper
Source: Genome Biol. 2006 Apr 5;7(4):R29. doi: 10.1186/gb-2006-7-4-r29 (PMC1557983; doi:10.1186/gb-2006-7-4-r29)
Supplement: Additional data file 2 — A gunzipped tar file containing the data set of orthologous genes in five vertebrates (human, chimpanzee, mouse, rat and chicken) that was used to compare pair-wise and multiple species GeneMapper [file gb-2006-7-4-r29-S2.tgz › 5verts/orth118/pt1.fa]

>pt1
nnnnnnnnnnnnnnnnnnnnnnnnnnnnnnnnnnnnnnnnnnnnnnnnnnnnnnnnnnnn
nnnnnnnnnnnnnnnnnnnnnnnnnnnnnnnnnnnnnnnnTGGAGACACCCCCCGGAGGG
AGGCGAAGGGAAGGGAGGCGAGGCCTGCACCTGCATCTTCCCGCCTCCCACGCCCCAGCG
CCCCCGGACCGTGCAGTTCTCTGCAGGACCAGGCCATGGAGCTCGAAGTCCGGCGGGTCC
GACAGGCGTTCCTGTCCGGCCGGTCGCGACCTCTGCGGTTTCGGCTGCAGCAGCTGGAGG
CCCTGCGGAGGATGGTGCAGGAGCGCGAGAAGGATATCCTGGCGGCCATCGCCTCCGACC
TGTGCAAGGTACGCACGCGTGCGGCGGGGTGTGGGGAAACTGGCCCCCGCCGCGCACTTG
TGGACTGGAGCTTCGGCTGGGTTTTGTTTTTGCTTTTACATTTCGAATTACTCCAGCACT
GGGAGTATGATCTCCAGCAATACAGATAAAGCCAAAGTTCCCGCAGACTTTCCCGGTCCT
CTAGCACTTAGAAGGGCATATGTTACCTAGCTTCTGTGGTTCCTTTTCtgccttttctat
tcttgtccatttttctgttacatttgtggttcttttccttatgatgtgtaggaactcttt
gtatattctggatttaagtaatttgtcagtttaccgtattgtggatactttctttgggtt
tctttcttttcttttttttTTAAGCCaaatttagcagtgggagagttgcataccaacttg
agtaacagtaatattaataatttctgaataacccattaccatcagaccagccTCTGGGTC
TATTTCTTGTCTTTTAGCTTTGTTTATGGTTTCTTTGTTAGAGTTTTGTTTTTAAGTTAT
AGTTGCACTCAAATTTTTCTTCATAACTTTGTGTATTATTAGGTCAGTTctcctcaaatt
ttaatgcactaacagtcacctggggatcttgttaaaatgcagattatggttcagtatgtc
gggggtgggatctgagattccaagtttctaacaaggtccccagtgatatcatatgcctct
ttggaagcacgctttgtgtagcaAAGTTTTTATTGTTTTGATTTGTGTGTGTGGtttttt
tgtttgtttgcttgttttgttttgcttctaagtctcactgtgtctcccaggctggagtgc
agtggtgcgatctcggctcactgcaacctccatctcttgggttcaagcgattctcttgcc
tcagcctcctcagtagctgggattacaggtgtgcgccaccacgcccggctaatttttgta
tttttagtagagatggagtttcaccatgttgaccaagctggtcctgaactcctggcctca
agtgatccgcctgcctgggcctcccaaagtgctgggattacaggtgtgagccaccacccc
tggccTGTGGTAGCAAAGTTTTAAGTAGTGTTTTAGGGTGTAAGTATATTCCTGTATGTT
TGCTGATAATATTGTTACttttttttttttttttaaagagacagggtctccctttgttac
ccaggctgaagtgcagtgactcaatcataactcactgcagcctccaactcctaggctcaa
gcagtcctcctgccccaacctcccagatactaggactacaggcATGAGGCTATCATCTTG
ttttttttttgttttttttttttcttgaggcggagtcttgctctttcgcccaggccggac
tgcagtggtgctcttttggctcactgcaagctccacctcccgggttcacaccattctcct
gcctcagcctcccaagtagctgggactacaggcgcccgccaccgtgcccggctaattttt
tgtatttttagtagagatggggtttcactgtgttagccaggatggtctccatctcctgac
cttgtgatccgcccgcctcagcctcccaaagtgctgggattataggcgtgagccaccgtg
cctggccTATCATCTTGTTTTTACTTTTTATCTGCATTACATGTGTAGCAAGGCTTTGCT
CTGGGTTTGTGATTTTTCCCTTCCCCACAATCCCCTCAATCAAAGATTATTTTAATAAGT
CGTAATAGTGGTAGTACTAGTAGCAACTATGAAATTTCTTTTAGAGTACTTTTGGGGAAA
GGGGCTGTGGTATTAAATAAACAAGATGGGGTATTTGAGATTCCAAAAAGTCTGTGTCAT
TTAATCATACTGGAAGATCTAAATGTTTGGGGAGGTATGTGTGTATATAGGATGACTCAA
GAAATACAATAAGTTCCCTGTCCTCAAGAGTTTTAAACTTGATTGGGAAACAGGAACATA
CACAGATGAAATGTGAGTGATAGTTATAAACCAGTGTGTTAAGGATGAATATTAAGATGC
AGGTCAAAAGCATGATTGCTGTAATATATAAAGTGTGTTCAGAGCAGACCTTTATTACTC
AAGGAAATCTTCCTGAAAGAGGGAATATTTAAGCCTGGCTTTTAAAGGGTGTGGATTACT
AAAGAAGGATTTACTAATGGTATTCAACTAGTGTTACTACTCCCTGAAATAATCTTTGAT
TTTTTTAAAAGAAATATATTAGAGAATTAGCAAGCCCTTACCAGGGGCGTGAAGGGTACA
AAAGGAGTCTGAATGGCAAACAGCTAGTCTGATAATGCCAGTTGTTGTCACTACAGGTGT
ACCTGGCTTGAGTGTTTTGACATTCAGGGCCAAGTGTATCATACTTACTCTGCAAGATTA
ACTGTGATTCTCTTATAACAGAGTGAATTCAATGTGTACAGTCAGGAAGTCATTACTGTC
CTTGGGGAAATTGAAGGTATGCTTGAGAATCTTCCTGAATCCGGGTTACTGCTAAACCAG
TTAAGAAGAATGTGCTCACCATGCTGGATGAGGCCTATATTCAGCCACAGCCTCTGGGAG
TGGTGCTGATAATCGGAGCTTGGAATTACCCCTTCGTTCTCACCATTCAGCCACTGATAG
GAGCCATCGCTGCAGGTCTGGTGCCAGCTTATGTCTATATACCTTTTCAGGGAGGCTTAT
TTTCTCATATTAATTGGAAATTAAGGATGTGGCTAATTAAATACATTTACTTGGTGATTT
GCCTTTGTTTACACCACCAGTGTACTGAGAATTCATACATACCATACATATTTTTAAATG
GGCTGCTGAGGAGATTTGTGTGGCTATGTTTTGAAGCACCTGGGGAATGAACCTGTGGGA
GTGTAAAGATGTGTGAGTCAGCAGGCCCAGgagtttggagtcaggcatccatgttctaat
atggtttcagttgctggctctggcttcggatgaaccatttgattctgtctgaccagttgc
ttcattcaaataaagaCTATGAGAGTAATGCTAGCTTGGGTATATAGCAAATGCCAGGAG
ATTAATTTCTCACTTTGCAGGATCCAGATAGAGAGATGTATGTTGAAATGGCTCACTTGC
CCAATAATTCCAGGGCAGAGAGGACAATCTAAGGGCAGAAGTGGGAGAAAAGCGATAGAA
AGCTGGAGGAGTGGGAAAGGCTGCTGGAACCCATTGTCAGTGACCTGAAGATGAGGACAG
CTAAGGAGTTAGCCTTAGAAGAGAAAGTGAGATGAGCTCTTATGCTAATTATGAGGATAT
GCAGCATTGAGAGCTGCAGAAATAATTGGGAGTACCTAGCCTGTTCTTCCCACGGAACAT
CATTTTGGTAGCTATTAAAGTTAAATATTAGATGATACTGTTCTACTTTTTACTTTGTTT
AGGAAATGCTGTGATTATAAAGCCTTCTGAACTGAGTGAAAATACAGCCAAGATCTTGGC
AAAGCTTCTCCCTCAGTATTTAGACCAGGTAAGAATTTCTTGACTCATCTCCAACATATG
TGTTTACTGTGGAAAACACACATTTTATTTTCTTGCTATTACATGTTATTGCTGGCCGGG
GACCCAACTGCAGTCTCTTTAAGCCTTCAACAGTTGGCTTAGCAAAAGAAGTTCGGTTCC
AAAATACACGGAGTGTATTTTGTGTGGAGTCACCCACCTCTTGGGGTTACACAATATATG
TAGGCCCATGGCTTCATGCCAAACAGATTCTGTCCGTCTGGGATTTGGGGTTAATTTTTG
AGCTAACATGATTTTAGGTGTTTTCGTTTAATGGATTATTTAATGAGGGACTGGTACTGT
GCTGGGTACTGGCATATTTGTGTTACTAACAATCTCTTTTGTACTAACAAAATGTACTTT
TCTGTGATTATATAAGAGTACttttttttttttgaaatggaatcttgctctgtcacccag
gctgtagtgcgatcttggctcactgcaacctttgcctcctgggtgcaagcgattcttctg
cctcagcctcccaagtagctgggattacagacgtgtgccacccatgcccagctagttttt
gtatatttggtagcgatggggtttcaccgtgttggtcaggctggtctcgagctcctgacc
tcaggtgatccgcccagcttggcctccgaaagtgctgggattacaggtgtgagcgaccat
gcccAtgtgtctggaattggtgggttctcggtctcactgacttcaagaatgaagccgtgg
acccttgcagtgagtgttacagttcttaaagatagtgtgtccggagtttgtttcttctga
tgttcggacgtgtttggagtttcttcgttctggtgggttcgtggtcttgctggcttcagg
agtgaaactgcagaccttcgtggtgagtgttatagctcttaaggcggcgcgtctggagtt
gtttgttcctcctgtctggagttgttcattcctcacagtgggttcgtggtctcgctggcc
tcaggagtgaagctgcagaccttcgcagtgagtgttacagctcataacagcagtgcggac
ccagagtgagcagcagcagcaagatttattgcaaagactgaaagaacaaagcttctacag
tgtcgaaggggacccgagcgggttgccgctgctggcttgggcagcctgcttttattccct
tatctggccccacccacatcctgctgattggtccattttacagagagctgattggtccgt
tttgacagggtgctgattggtgcgtttacaatccctgagctagacacagaatgctgattg
gtgcatttacaatcctctagctagacataaaagttctccaagtccccactagattagcta
gacacagagcactgattggtgcatttacaaaccttgagctagacatagagtgctgactgg
tgcttttacaatcctctagctagacataaaagttctccaaatccccaccagattagctag
atacagagtgctgattggtgcatccacaaaccccaagctagacacagagtgctgattgct
gcatatacaatcctccagctagacataaaagttctctaagtccccacccgactcaggagc
tcagctggctttgcctagtggatcccgcaccggggctgtgggtggagctgcccatcagtc
cagtgctgcgcgcctgcacccctcagcccttgggtggtcgatgggattgggcgctgtgga
gcacggggcggcgcccatcagggaggctcgggcagcatgggaacccaccaggggcggggt
gggggccttgggcatggcgggctgcaggtcccgagccctgccctgcggggaggtggcaga
ggcccggcgagaattcgagtgtggcactggtgggctggcactgctgggggacccggggca
ccctcctcagcagctggcccaggtgctaagcccctcattgcccagggctggcagcgccgg
ccagctgctccgagtgtggggcccactgagcctgcgcccacccagaactcgctctggctt
gtgagcgccacacgcagccccggttcctgcctgcgcctctccctccacaccttcccacaa
gcagaaggagccggctccggccttggccagcccagagaggggctcccacagtgcagctgt
gggctgaagggctcctcaagcgtggccagagtgggtgccaaggccaaggaggtgctgaga
gcgagcaagggtgcccgcacgctctcacctctcacCCAGGCTATAAGAGTACTTCTGCTT
TCCAAAAGACATGTCTGTGGCATGAAAACATGCCACACATACACAAAAAGTGCCCTCCTG
AACTAGAGGGCGGATCCTCACACTGACTTAACATGCTGGCATTTAAGAATATCAAGAACT
GAATAAAGAAAACGATCTGCTCAACTGCGGGGTAGTTCATCTGTCTGAGTCAGAGGTTCT
TATGCCTTCCTGGGGAGGAAGTTATGATGCCATGAAGAAATTGGCACTGCTGAGTTCTAC
ATGCAGTTGCTACAGGGAGGAGTCTTCATTTAGCTTTAAGCGAAATACAGCTTAAAAATA
TCTTACCTGTATTCTGTACATCAACTTGTGATGGATTGAGGCCAGTTCTGGTTCTTGGAA
TGATATTTTTCTCTTTGTTAGAACCATTTTGTTCTAATAGCTGTGATGATCCAATCAAGA
AAGATGAAATGGAAGACAGTGAGATGTCAAGGATTGAATAGGACATAGAACCAGAAGATA
GAGGTTGAAGGTACTGCTTTGCCCCTGACCAGGGGTAAATTCTTCAATAACTGACTCTGT
CTGGATAAGGAGGATAATAATGCTCTACCAGCTTCAGTTACCGTGTTAGGGGATCAATAA
TATATGCTATGTAGATTAAGCCATAGAAAAGTTAAAGCTTGAAACATTTGTTGGGCAGCT
GAACCATGAAGTGAATGAAATTAATTCGCCTTCAAGTGGAAACATGAGATCCACAAGCCA
GCTTTTACTTCACACTTCCACCTTGGAGTCTTGAATACCTCTCTGTCTTCCTTGCTTGCC
ATCTGTTCTCTTACTTTTGATGCTGTTATTGTCCAAGATGTTCTCTCTTAGAATAGCTGG
TAATGATAGCACAATGCATAGATGGGCTCAGTCCACAGAAGCTACGTGAATTCTCCCAGT
Aacagatgaggaaattgaggctcagagatgttcagtagcttgcctaaggttgcataagct
agtgagtggcagagcccagattcaaaccagatacacttcaaaagcaagcgctctcagcta
ctgtgcCGGATATACCATTCATTCAGAATAGCGTGGGCTAAGCCCACTCTGTGTTGTGAG
ACAGAGAACATTCAGACTAAGACATGCATGACCTGTCCTGTGGGAGCCACTCTTCACCAG
AGGCACTTCTGCACACACCCGCGTCTCATGCATTTTCCCTGGTCAAATTCAACCATTTGT
TCTCCTTAGTGTCTTTGTTGCTGAGCTCATGTAAAAAAACACTGGAGTCTCCAGATTGGT
TCTATGTGGGTTCATGCTTCCCAGATGCCATCGGACTGTGTGTTCTCCTCTTGTCCTTGG
TCAGTTCCCTCTCCCATCCCTCACAGGGACTGGTCTTGACACACTCTGGGTTTTACTGAA
TGTTACGTGTTTATGTTGAAGAGATTGCTGATGTTAGACGTTAGGATTAATTTGGCAGTG
CAAGAGTTTGTGTTTCTCTTTCTTTGAGGATCTCTATATTATTATTAATGGTGGTGTTGA
GGAAACCACGGAGCTCCTGAAGCAGCGATTTGACCACATTTTCTATACGGGAAACACTGC
GGTTGGCAAAATTATCATGGAAGCTGCTGCCAAGCATCTGACCCCTGTGACTCTTGAACT
GGGAGGGAAAAGTCCATGTTATATTGATAAAGATTGTGACCTGGACATTGTTTGCAGGTG
AGTCTGGCTCTCTGATTTTCTGAGGTTTTCCCAGCACAATGGAGACTTTTCCTGACAATG
TTACTCTTTGTACTTGAACCCCATACCTTATGGCTCCAAGATACATTATTAAGCTTTGGT
GGTTGATGTCCTCAAGAGTAACAGGAGTCTTTCACTGTCTCTTGGCGCCACCGTCAAAAA
TGGTGAGCTGTACGTCCTGACATCATGTGGTTGTCCTTAGGAATTTTTAAAAAGTTATAT
CTGTTCTCAAGATTACAGCTAGATCTAGCAAGAAATTTTAACGTTCTTCTGGCCAGTGAT
CTGTGAAGTACATAATCCAAAGTATTGTGTGTGCCTAATAAAATCTTTAAATGCCCATTT
GAGAGGGTATTATGCTGATAACTGAGATCCTTTGTGGACAAAACAAGTGTTCCTCATTTT
TTAACTGCGAATAACATCTTGCATCTGAAAATTAGAAAATAAGAGGTTTCAGGTTCTCTC
TGCTAAATCCGGTTTAGCTACTAAGAAGTGCCAAATCATAGAACTGACTCTGTGCTCTGG
GTGGCGTGGCTTTCTCTGCCCTTCAGAGATTCCAGGTCAGGGTTCCAGGTTGGCTTCCTA
AGTAGAAATCCATTTGTCAAAACCAGACACCCTCAGTTAGTGAATGTTTAGGGCATGGGT
TTCTGCCCACGCATAGGAAAGGTCTTCCCAAGTGGGGCAGGGCTCCACAAAGAGGAGGAT
GGCCTTGGAGGCTGGCTGACATCTTGCTTTATACCTGAACATCTTGCCGGCAGAGCCAAA
AGCCACAACCAGGAGAGTCTGTACCGAACTCTGGTCATCCAGGACTTTCCTTTGGCTGGA
CTGGGAGAGGGGAAAGGACATTGGGAGGCTGTTTCTCCTCTTTTCCTGCAGCAGGCAATG
GCTTCACTGTTTACCAAGTACTGTTTCCCATGAGCTGGCCTGAGAACTTCCCTGCTATGT
AAAATATTCCACCTCATTTGGAAAATACTTTCTAAGTTCCAAACAACTGATTTAGAAATG
AGTTTTTAACTTTTTTATAAAAATTGCCAGATAAATACATGAATCTATTTTAGTTGCAAG
ACATTCAAACAACACAATGTAACAAATGAATATTTGACTGAATTACTGAATTATATAGCT
GTTCTGGATGTTTTCCCCTCAGACGCATAACCTGGGGAAAATACATGAATTGTGGCCAAA
CCTGCATTGCGCCCGACTATATTCTCTGTGAAGCATCCCTCCAAAATCAAATTGTATGGA
AGATTAAGGAAACAGTGAAGGTTTGTATTAAAAACATCTGATTCCACTGATTTTAATAAG
ATAAGGAGTCAAATTAACTATTCGCAGGCAGCATCCCCATTTGTTTCTCCCTTCAGGAAA
ATTTCAAAATCATATGTGACTCAGTGAACTTATTGACTAATATGAAAATGCTATGCGTAC
CATAGAATATATGCTGGGAGCAAGGTTCCATTGGTGTTAAATCTACTTAAACTGTCTAGT
TGATTTGTTGATGATTAGTTGTGGCATATACTTTTTTAAAAAAAGTTAAATAATCGTGTG
TCCGTGGTTTTGAGGGAATGTTGCCAACCCTTTAGGTATAATCAGAGAGACTCTTTGGCA
TATTGGCCATTGCTGCTGAAGGTTATCAGTTTTTGTGTATGTAGAGGGCCTAGGGTGGCC
AGTAGTTTGGAGGAGTGACTTAATTAAATAACTACTTACAGTATACCCTTTATATAATTA
ACAATCTTTCAGTGTGTTTAAAGTAAATATTTGCAGTGAGGGAACCAAGGAAGACTGCAT
GTAGAGTCCTAAGCCAAGACTTGAAGAAATATAGGATTTAAGTTGGTAGAAAGGAATGGG
ggctgggcacggtggcttatgcctgtaatcccagcactttggggggcctaggggggcaga
tcacttgaggtcagaagttcaagaccagcctggccaatatggtgaaaccccgtctctact
aaaaatacaaaaaaattagccggggatggtggtgcatgtctgtaattccagctactcagg
aggctaaggcacaagatttgcttgaaccctggcaagaatcgcttgaacctgggaggcaaa
ggttgcagtgagccaagatcacaccactgcactccagcctgggcgacagagcaagactct
gtctttaaaaaaaaaaaagaagaagaaTGGGATGACCAGATGACCAGTGTGACTGAATTC
AGCAGTGGGTGAGGATCATTAACCCCTCAGATGAAAGAAATTATTGGAGCAGTCACTGTT
TACTCAACAGATGTTAATTGAGCACTAAAAGGAAGGATCAAAAACACCAAAGAGTAATGC
ATGTGATCTGAAAATGAAAATTGTTggccagacatggtggctcacgcctctaatcccagc
actttgggaggccaagacaggttgatcacttgaggtgaggagttagagaccagtttggcc
aacatggcaaaacccatctctactaaaaatacaaaaattagccgggcatggtggcacgca
cctataattctagctacttgggaggctgaggcacaagaattgcttgaacccgggaggtgg
agcttgcagtgagccaagatcatgctactgcactccagcctgggtaacggaatgagattt
tatctcaaaagaaaaaaaGATATGAAAATTGTCGCCGTTgtggtggttcactcctgtaat
ccgagcactttgggaggctaaggcgggaagatcgcttgagcccaggagttcaaaaccagc
ctggtcaacataatgagaccctgtgtctacaaaagaaaaaaaggttagctgggtatggtg
gcacatgcctctagtcccagctactcaggaggctgaagccagaaggatcacttgagccca
ggagttcaaggctgcaatgagccattattgcatcactgtgctccagcctgagtgacagcg
taagactctgtctcaaaaaaacaaaaaaagagaaaaTTggctgggcacagtgtctcactc
ctgtaatcccagcactttggaaggccaaggcagacagatcacttgaggccaggaattcaa
gaccagctgggcaacatagcaaaatcttgtcgctacaagaaatacaaaaattcaggtgta
gcggcgtgtacgtgtggtcccagctacttggcaggctgaggtaggaggatcgcttgatcc
tcctgggaggcggaggctgcagtgagccaagaatgtgccactggactccagcctgggtga
cagagtgagaccctgtctcaaaaaaaaaaaaaaaaagagaaaaTCATGTACCAGGAAGTT
CAGGACAATAGTTCACTATGTGTTCCAGGCAGAGTAACTTGGGGGATGAGGTGCTAGGGT
CTTGACATGGGAATTGGACTATCATTTTTAGTCATAGGACTAAAAATGGATCCAGATGAG
CACATGAAGGGAGAGTTGCCCAGATTCAGGGTACATGGGAAGAGAGAGTGGTTAAAGATA
CTTGTGAGATTGAAAATATTTGGGAATTGGAGAATGCTTAGTTGAGTGTAGTGATGAATT
CAATTTCAAAGGAATAAGGGCCTCTGCCTCCCTTTGAGGCATTTATACTCTTAACACAGT
GGTTCTCAAGCTACATGTTACACTAGTGAGCCATTTAAAAACAAGTTTGCAAGCCTTACC
CTCCAAAGATTCAGCTTGTCTGaggcctccaggtgattctgtgatgcactcagcattgaa
aactactgttggtgactctcgagtcagagcccaggcacatgcattttagcaagctgcacc
agtgattccgaccacccagacttgagaattgctCTTGGTAGAGGTTGGATGAACAATGTT
CATTTTGATTTGGGATGAAATTGGGAACTCTCACAAGGCTTTGAAGTGATGCAGCAATTC
AGTAATTTTGTTTGTTTTACTAAGTAAATATTGATTGTATGATTATTGACGTTCTTTTAC
CTTGGTAATTTACCAAAGCTGTATTTTGATCCTTCGGGTGGTTTCACCATCATGTGTAAG
TGGTGGAAATACCAGTTCAAAGAAGACCAAAACAACAAAGTGGAGcaaagattggcaaat
ggtttctgtaaagggctagatggtaaatatttcaggctttgcagatgttagggtctctgc
tgtaactaccgaacttactgtaggggggaaagcaggcacagccaatgtgctaacaaatag
gcAACTCTGATGCAGAGCAAGACTTCTTTCCCCAGCCTGCTCCCACTGTCAGCCCCAGGA
GGTGAAGGCCCGTGGGTGGACTCTAAGAGATCCATAAGAACCTTTGGAACTATGGACAGT
GACAGATCTCTGTATGTGTGCATGCTTTATTTTCTGGTCCTCGACCTGCCAAAAAGCTGA
AACTTGCTACTGTCATACTACTGTTAAATTACTTGAGGGGTGGGGTGTTAGATTCTGTGA
GGATATAAAACCAGATTGATTTTGGGGCATGGCTGGATTTTGTACTTACTGAAATTGAAT
TGTGGGTCTTTGTGACATTTATATACTCCTGTTGTTTTAAATAGGAATTTTATGGAGAAA
ATATAAAAGAGTCTCCTGATTATGAAAGGATCATCAATCTTCGTCATTTTAAGAGGATAC
TAAGTTTGCTTGAAGGACAAAAGATAGCTTTTGGTGGGGAGACTGATGAGGCCACACGCT
ACATAGGTAATGGAAATTCTCCTTTTCCTATGGGAAGATGGCAATTTGGCAGTTTTTGCT
GACACTACTTATTAACACTAGATAAACTATTAAATATATAGCATTTAATTGTTAAAGTAC
TAAATCCTGCTTTCTGGTATACTGTACCTGTAGCTTTTGTTATAAACTATTTAAAATGTC
TGTGTTTCTGTGTATTGAATGATGCCACCAGCGTTGCTCCAGTTGTTCATATTTACATAT
AACTCCTTTTTTGCTCCTAACAATCCTGAGAAGCAGAATAGAACTTGATGTAATTATCTG
TAGTTTGTGGATGGGAAAACAGCACAAAGAAGGAAATAGCTTGGCCACTATTCCACAATT
AACCAGTGACGGTACCATTCCAGAAATAATGTTTTGGTCCATCATGCTTGACCTTATTAT
TTGTGTACCTTCTTTGTGCTTTTTCTTCTTTGCCTTGAATATGTATTACTTTGAATGTTA
AGCACATTTTTCTAAAGTAACATATAAGGTGACAGAAAAATTAGACACATTTTGCTGGCA
AAGAAGCTGCACCACCTAGCTTTACTTATCCCCTTTATCAGGTAAGATGCTATAAGTCAC
CAAAAAAAAAATCTACTTTAaaaaaacaaaacttaaaaatgaaataataagcagaattga
ttctcttataattagcagtcccgaggttctcctgagctagataattcagtggccccgtgg
taccatcaaaaaaccctgattctttGTACTAGGATGCAAAAGAAAACAATCCTTGTGCCT
TCTATCTCTCTTGGTGGCAGCCCAGATTGAATTGGGGAATACATCTGTAGAAAAAAGAGA
AAACAGACTCTACTTGTTTCACCTCTCTGTTCTCCCATCCTCAGCATGTCcacattgcct
atttctaggctaatgaatggtaagaggaaggggctatcctgattagcttatagactaatt
aggactttcccCTGACTTCGAGCTGGGATCATCTTACCTGAGCATGGCTATGCAGAGGAA
GTAGACACTCAGCCCAAATTGGTTCTCTGACCTGAGGAAGATGTGGGCAATGGATTTGGA
GTGGCAGTTTATTTACCCCTGGAAGTGGTGCTGCAAGAAGCTGTCCCCAGCCACATTGCC
AAGATAACCTATTAGAAACTGGGGGTAAAGGAAAAGTGCCAACTTGTTATTGTCAGATGA
CTTCTCTTTTGGTTGACGAGCCAGTTTCTTACTTACAGCGTCTTTTGGAGTACTGCTAGT
TGGTGACTTACACTGGCAGCAGATGCTGGGACACTTTGTCTAGCCTCCCCAGCATCTGTT
TCACCCTCCTTTCTTGTGCCTCTTCCCCATGGTAGATGGAACAGTGAACTAAGGCTTAGG
GAATTTTGACCATTTAAGTCTGTTTTCTTAATCTGTCTAACAGAGTTATAGTAAAGGTTA
ATGAGATCATATATATGAAAGCACTCGAGTTAAGAAAAATAGTATTGATTTGATTCACAG
AGGAGCTGTCTTTGCTCCTAGAAAGACCTGTCCAttcgagaccagcctgacccaacatgg
agaaacctcatctctactaaaaatacaaaactagccgggcgtggtggtgcatgcctgtaa
tcccagctactcgggaggctgagacaggagaatcacttgaactccagagacggaggttgc
ggtgagccgagatggcaccattgcactccagcctgggcaacaagggtgaaactccatctc
aaaaaaaaaaCCTGTCCACAGAAAAATGTTAAGTATAATCTACAGTTAAATACATGCATG
GCTGTGAACAGGGTTCAATGTGAAAAAGATATATTTGAGTGTGTATCGTTCCCTTGGTTT
GCACAAGTATCCGCAGGGTTGTGATGCACAGGCTTTGGAGACATTGAGTATTTGCACAGT
TCATCCACGTGCTCAGGATTTTTCAATAGATATGACTTGGGTGGGAGAGGGAAAGGCATG
GATAGGTGACCCAATGAAAGAGATGTAATATGAGAGTTGTGCATTTTTGTCTAATAAGCA
TTTTCATTTTGTTTATTTTCTTTTTAGCCCCAACAGTACTTACCGATGTTGATCCTAAAA
CCAAGGTGATGCAAGAAGAAATTTTTGGACCAATTCTTCCAATAGTGCCTGTGAAAAATG
TAGATGAGGCCATAAATTTCATAAATGAACGTGAAAAGCCTCTGGCTCTCTATGTATTTT
CGCATAACCATAAGGTAAGCTTTAGAGAGAACAGCTCGTTAGCATAAGCAACTATCAAGA
GTCATGTTCCTTCTTTGCTGTAAAACAATGCAAAAAACAATGTGAAACAATGATGGTTTC
TTTTGTGTCATGTCAGAGTCCACTAAGTGAGGTTGTGTTCCGAGGTTGCTGTCTTGGTTA
ATGAGACTCTGGGGTTATCACAGCATCCATTCCCCTCCTCCCTCGGGTTAGATCTGAGTC
TGCAGGGTTGAGTGTCACAAGGTTTTTGATTCACAAACATCTCCTGTATAATTGGAAGAC
TTATATGTGCCAGCATTAAATGCTTTTCTGATGTTAATCCACAGGGCATTGCTGAATAAC
AGCCTGCACAAAATGGCATTCACACCCACTGTGTGGGACAAAGACCCCGACACTGTCACA
TAAATGGTTGTGATATGATGGATTTTAGTTTCTAACATGACGCTAGCTTCTTGTTAGAGT
GGTGGAACTGCATCACCTGGTTGAGCAGTTCTGCCACTTTCTGCATGGCTCACTCATTCA
TGTCACTAGGTGACCAGCCGCTACTAAGAGACAGTGGCCCAAATGTTTTCTGGAGAGCTT
CTGATGGTAATGTATAGATAGTCATGTGACAGCTTTTGGAGCTTGTGAGACTATTGAGAT
ACAGATAGCTACAGGTATTTGAAGTGAGACCAAATGTGTGGGGCTCAGTAAAGACTGGGT
TATTAACAAAACAATGGTTTGACATTTAAAACCATGGATAATGTGGGCAGGAAGGAACCC
TGAAGCTGAAAGTAGGCTGGCCAGGGTATAAGTCAGGTGTGGAGCACTTCCCAGCAGTGG
GTCACCCGAGGTCACTATAGTCCAGACTTGACGTTTGCCATGAAGAATTGTCAAGGGCTT
GCTGGCACCCAAGGGAAATGACGTTTACTAGCCAAGTGTTCTTGTGCTTTTCTGAGCCTT
AGGCCAAACAACCATTTATTTCTTAAAAAATAGGATGCTAAATCTAAAGTCTTAAATATT
TTTACATTTCATAAAGACTAAATAATACCTATTAATCATGTGTTATAATTTAAAGCAGAG
ATAAGAAAGAAATAATAACAGTTTTTAAAGCTGGAATATAGTCTAAGCTGTCCCCTTTTA
AAGAGCCTTTTGCTGCTGTGTTGGGGAGTACAACTCCAGGTTGTGGCTGAGTAGGCCCAG
AGGTTTGGAGCTGCCTCCTTTTGTGCACTAGATGTGTGTCTGAGAAGTTGGGTATCAGTC
ACTTTGCTAAATTAACCAGTTGAGATTGTTTGTCTATCTGGCATGGTGTCCCCAAACTCG
AGAATTTTCACTGACACAAAGCCAGAATGTGCATGCTTTGAGCACATAACTGAGCACACA
GCCCTCTGTGTGGTGGGGCCATGAGTGTTCCCTAAGGGGCAACTTCACTGACCTGGACAC
CTTTGGTCTGTCCTCAGCTCATCAAACGGATGATTGATGAGACATCCAGCGGAGGTGTCA
CAGGCAATGACGTCATTATGCACTTCATGCTCAACTCTTTCCCATTTGGAGGAGTGGGTG
AGTCTTATTTTCTCCTGCTTATAGTAGATATTTCAAAAGCACCACCATTTCATGAGTGGA
TTGTGTGGGCTGCTGAAATAGCCAGCTGTTGCGTACCCTGATTGTCCTCTCCTGAGGGAG
GCCTTTCCTGGTCACCCAGTTGACTGGTTTTCCTGCTTCCCCACCCACCCCTCCAGCATA
GGGCAAATGTCTTGTCACTCTCTTTCTGTCAGCAGCACTGACTGACCACAGCTGTAATCA
TTACTTTGTTCACTTCGTTGATTTTGTTATCCTGCCACATTTAGGAGATTTGGGAACCAA
GAATCAGGTCTCAAATTAATTAAGAAGATCTCTCTTCgtgtgtgtgtatgtgtgtgtgtg
tgtgtgtgtgtgtgtgtgtgtgtgtTTAATGAAGTAGCAAATGAAAGGTTCGGAATACCA
GGGACAGAAGGTAGAGGGGTTTTCTAATGTGCCTTTGTTTTCTGCTCAGTTCTTACCTGC
ATTGTTCCCCAGCCCTTTGTTGGGAGGAGCAGCCTCTCCTTGAATTGTTTTGTGATTTGA
GTAAAACGGGACTCCCCCTGTTCTAGAGAGGATGGGCAGAAAGAAATTCATTCCAAGTGA
AGCTTTGTGGACATAGCCTGATCCTTGCTTTTCCCTTTAGAACATGACCTGCCTGCCTCT
CCCACATGTGAGATGACTGACTCAGCTTTTTATTTCTCCTTTGGGACCTAGGCTAGGTGG
GCTTTTCTACTCTCTACTAGAGCTATTACAAAATAGCCGATATGTAAACATTCTCATAAC
AAAAACCCAACCAGAAAAGCCACTGTCTTAAAGCCCTGTTCTATCCTCTCCCTTTGTAAT
ACTGTCCTAAGTCAGTTGCTCCATGGGATGCGATGGCCCAGTTTGGCAGGACCATCTGTT
CCTGGTTAAGGAAACCTTGTCCTATGACCAAGGAGCCTTGACCTGTATAGCCACAGGTCC
TTGTCTAGGAGGTAAACATATTGCCAGCACCCAGCACAGTGACTGACATGAGTgagggac
aggcgggaagaggccaattggtaggtattgccagatccaaattggaaatggtggtggctt
gtagagggtggtagcaggggagatagtggaaagggaagggggtatttttgggatcaagca
gcaggattggctgatggagtgaatgttggaggagggggtgaatgagagaggatgactcct
gggattttggctggagtaaGTAATAGTTTTGTAGCCCAGATGCTTAAAAGATTGGACTCT
GTTGTCTCTAGTTCCTCAGCTCACCACATAGGATCCTGGCATCCACTGTGCTAGTGCAGT
AATCAACTCGGTAATTGTTCCATATGGTgtctccactgccctctaattgcaaatctaagt
gacttgggttcagtccctgtcctacttgacaaggtagcctgtggcatcattgactatacc
atcttatttaaaacaAAACAAggctgggcgcagtggctcatgcctgtaatcccagcactt
tgggaggccgaggtgggtggatcacttgaggtcaggagttccagaccagcctggccaacg
tggtgaaaccccatctgtactaaaaatacaaatgttagctgggcgtggtggtgcatgcct
gtattcccagctaccagggaggctgaggcaggagaatcgcttgaaccagggaggtggagg
ttgcagtgagctgagattgtgccactgcactcaaacctggctaacagagcgagactccga
tctcaaaataaataaataaataaataaaaataaataataaaataaaACAAAATGAGCAAC
CTATTATATACCCACAAAAATTAAAAATACAAAAAGAAGATGCAAAAGAAAAAACaggtt
tactctcttagcaaatttcaggcatataatacattattatagtggccatgctgtaaaaaa
ataaaaataaaaaataaaaCAAGCCTTGACCCCCAAATGTAAAAGGAATACAGGCTTTTT
AAGAAAACTTGGAAAAGATAGAAGAGCCCAAAGAATAAACATTTATATTACCCATAACCC
CACTATGTAAAGATAACTGGTATATGTCTTGCACACAtatgcacacacatatacacagtc
atctgaatattctattcaaaaaggtatcatactatatattgttctgtaccctgtatgtga
cagaatagtgtgacacttttccatgtcaatattcttgcatgtcataattttagtaactgc
atacttttccatcatatgaatgtggcatatttatgtaaccaattcccagtattagatttt
tgtgacttcaatttttttggtattacgattcttatataatgtatctttatgcaatctctg
attatttctttaggaaaaatgtctacaagtgtaattactctgttaaaaggGCTTATACAA
TTTTCCAAATTGAAAAAAATGCTTTGTTCTTCTAATTCTCAAAGTAATATAGACACAGTG
GCAAAAAGTCTAAACAGTTAAACTTTTTAATATTTTGGCATATAGTTTAGAtttttcttt
ttttttctttttatcgagactgagactccctgtcacctaagctggagtgcagtggtgtga
tctcagttcattgcaacctccaactcctgggttctagcaattctcctggctcagcctccc
aagtagctggaactacaggtgtgtgccaccaggcccagctaatttttgtatttttagtag
acacacggttttgccatgttagcctggtctcaaactcctgaGActctgtcacccaggctg
gagtgcaatggcgcgaccttggttcattgcaacctctgactcctggcttcaagcaattct
cctgccccaacctcccaagtagctgggattacaggcacccgacacctctcctacctaatt
tttgtagttttagtagagatggggtctcaccatgttggccaggctggtcctcaactcctg
atctcaggtgatccacctgccttagcctcccaaagtgctgggattacaggcatgagccac
cacatctggccTAAGCCTGTGTGGCTTTTTGTTTTTTGGTTTCTGATTTGGAAAGTAGGC
TTAGAAAAGCTTTCCCTATTTCATTATTATATAAATATCATCTGTAggctgggtgcggtt
gcacacacctgtaatcccagcactttgggaggccaaggcacctggctaacatggtgaaac
cccgtctctactaaaaatacaaaaaattagccgggtgtggcggcaccacctgtaatccca
gctacttaggaggctgaggcagtagaatcacttgaaccctggaggcggaggttgcagtga
acagagatcgcaccactgcacctccagcttgggcaacagagcgagactctgtctcaaaaa
aataagaataaaataaataaaTAATTAAATATTATCTGTAGTTTCCTTCCCTCCCTCCCT
CCTTTTCTTCTTTTCTTTTCTTTCCATTTAACCATGGAGTTggccaagcatggtggttca
cacctataatcccagcactttgggaggccgaggcaggtagatcacctgaggtcagaatct
tgagaccagcctggccaacatggtgaaaactcatctccacaaaaaatacaaaaaaaaaat
tatctgggcattgtggcatgcacatggagtcccagctacttgggaggctgaggcagaaga
atcgcttgaacctgagaggcggaggctgcagtgagccaagatcatgccactgcactccag
cctgggcaacagagcgagactccgtctcaaacaaacaaacaaacaaacaaaaaacaCCCT
GGAGTTCACTTTAGAATGCCATACGCTGCATGATGTAATAATTTGCCTTTTTTTTTCCAA
AGAGTAAACTATGCTGGCACCATTTTTTGAAATAATCATCCTTATACCATCAGTACTCAA
TAAAAACATGTTTGGGTCATTCTTAGGGTTTTCTCATTGGTTGCAGTATCTTTCTGGTTT
GTTTTTTCCGTGGACCAGTACCACAGTTTCAATTACAGTAGTTGTACAGTTACCTTTata
agtgacatttagtaagtgcttattgtatgccaggtactgcgGTTGAATCCATGCCttttc
ttttcttttttttcttgtttgagatagggtctcactctgtcacccatgccagagtacagt
ggtgcaatcacggctcattgcagcctcaacctcttgggctcaaacaatcttcccatctca
gcctcctgaatagctgggattacaccatgcctggctaattaaaaaaatttttttttgtat
agaggcggggtctcactatgttgcccaggctggtcttgaattcctgggctcaagcaatcc
tcccacctcagcctcccaacgtgctgggattacagatgtgagccaccgtgcccggtcAAA
TGCACGCATTTTAGAGAcagacaactaataagtagtaaagccaagaaatgagccaaagtt
gtctggctccaaaacccacatattcaaccaATCCAGTAGTTTGCTCTTTAGGACACAGTA
CTATTTCAATACCTAAAAGTAAAAGCTCCTCATTATTACTGTTTTTCGATGTTTTCTTGC
TTGTTCTTATCTAAATTTATTTTTCCAGATGATCTCTGGAATCACTACCTCCTCCTACTT
AAAACAAACAAACAAAACCTTCCGaaatcccctaggatttttattaaaattgatttaaac
ttaaattattttgggaagaatttgtatctttaaaatgtggagtcttaatgggaatatgtt
atatcatctcttcatttatatagcccttttttatctttcaacaaaactttgtaatttccT
TCATGTCAGttttttgctttttatttattttttgagacagggtctcactctgttgaccag
gctggaatgcagtgtggcacaatcatagctcactgcaactttgaactcctgggctcaagc
aatcctcctgcatcagcctcccaaatTTTTCCCCGTTTCTTACTAACTTGGTTATGTCTT
TGGCTCGCCCCTCCCTCAATCtttttttttttttttttttttttgagacggagtctcgct
ctgtcgcccaggctggagtgcagtggcgcgatctcagctcactgcaacctccgcctccca
ggttcaagcaattctcctgcctcagcctcccaggtagctgggactacaggcgtgcaccac
cacgtccaactaatttttgtagttttagtagagatgggatttcacgatgttggccaggat
ggtcttgatctcttgaccttgtgatccacccgccttggcctcccaaagtgttgggattac
aggcgtgagccaccgcacccggccCCCTCCCTCATTCTTTACCCTCCCTCAGAGTTAGGG
TTTCTCATGGTCTTGTCCTTGGGTCTCTTCTCACACCAGGCCTGCTTCATGAATGATTCC
TTCCTGCAGCCTGGCCTTGGTAAACTGCTCCCTGGCCTCTGGTCACCTGTGTCTTATATC
ACACATGCCATTCCCTCTGCCCAGCTCACACTGCTCCGCTTTGTGCCTGTCAGTCTGTTG
TACACACAATGAATTAGAGAAATGAAACTGTCACAGAGCATGGCTTTGTGGAGGGCAGAG
ATTTACACTTGCTTATTATCATCCAGCTGTGCAACCCTGTTGCCCTGTCTTACTTTCCAC
AGGCTTTGAGAAAGCAAGTGGGTGAGTGGGGCCATGGATGAATgaagccacatgggatgg
tgggaagagagcacatatagcatttagagtctgatccaggttcgggttctggctttgcca
cttagcagccgtgtggccctgggcaggttaactgaccctgtcagctccctttccctctct
ggaaatgaggctgctgataattcaccaagtgggattgtggtgagaattatcttaagagaa
tgatttaactcttagcacagtccctggcataaatgagagcCACAGCTCTAGAAGAGGTGC
AAGTCCTTGTCTTGCTCATGGAAAGCATCCTGTTTGACAGGGACATTGACTTTTCCAGGG
AAGTTGGTAAGGACTTCCTGAAAAGAGATACTTCAGCTGGCAGAGAAGTTCAGTGGGGTT
CCCAGGCAGCAGGGAGTGCATGTGAGCTTTCCCGGTCGTTGTTAGACAGAAGTAGCTTGC
ATCATCTACAGTGAAGCTTGTTTTGTCTGTTCCCTTTATTTCAGGTTCCAGTGGGATGGG
AGCTTATCATGGAAAACATAGTTTTGATACTTTTTCTCATCAGCGTCCCTGTTTATTAAA
AAGTTTAAAGAGAGAAGGTGCTAACAAACTCAGATATCCTCCCAACAGCCAGTCAAAGGT
GGATTGGGGAAAATTTTTTCTCTTGAAACGGTTCAACAAAGAAAAACTCGGTCTCCTGTT
GCTCACTTTCCTGGGTATTGTAGCCGCTGTGCTTGTCAAGGTGAGTCCCTATAACCCATG
AGTGCCATTCTGTCTGGTCCTGGCCTGATGGCTGCCAGATGCATATTCTAGCAGGACTCT
ACATTAACTTGTAGAGTCTAAGACAgggtcagtgaaccacagcctgctggccagctaccc
gtttttgtcactgaagttattggaacacagccacacccacttgtttaatcatccacagct
gctttcttgggacggtgacagagctgagtagttgcaacagaggccgaatggccctcaaag
cctacattattacagaaaagtttgctgatctctgGTCTAAGAGGTTAAAACAGCATAGAA
CTTGATTGCAGAATTCTGAGCTGTCTGATCAAAGGGTTAGCCCTTTGATCCTTTTGGTAT
TGGACTTTCCTTGTCACTTACAGCTTTGTTCTTGAATGTGCATGAAATCAGCTTACCACG
GAGGTGAAGGCAAGAACTCTGGTGCAACAGCTTTGGTGAGGGATATTTTATTAGGCTTGA
GTTTTTTTCCTCCAAAGTTCACTACCTGATAAAGTTTATCTTCGGTGATTAGTCATTATA
GGGATGGGCTTGCAAAGAGGCCCTCATGATAGCTGCCTTCTCAAAGCAGTTTGCGTATTT
TGAGATGAAAGAGGAAATCCGTAATTAAAGTTAAGATGGAATGAGGAAGGCAATTGTGTC
TGTGGCGCCCTCAGCCGTTCAACTGAGGATATAACATTGAAAATATTGACCATATCAGTG
AAGAATGGGCTTGGAAAAGGCAATGGTAATAGTTGTGTTTATGTTTTGTTTAAAATTTGA
AAGGGggccggcgcagtggctcacgcctgtaatcctagcacttcgggaggctgaggcagg
ggaatcacgaggtcaggagttcaagaccagcctgaccaatatggtgaaaccctgtctcta
ctaaaaatacaaaaattagccaggcatggtggcacgcacctgtagtcccagctactcggg
aggctgcgggaggagaatcacttgaacccgggaggtggaggttgcagtgagccaagatca
tgcctctgcaccccagcctgggcaatagagcgagactccatctcaacaacaacaacaaca
aaaaTTTGAAAGGGGTTTGGCTCGTCTTACAGTATCCCAGCCTTAGTGGAATTGGAGATA
CCAGTTGCATTTGAAATCATTTGGGTTTTCTCAGAAATACCAAGCTGTGCTGAGGAGAAA
GGCCCTGTTGATTTTTCTGGTAGTTCACAGACTGCGTTGGTCCAGTAAGCAGAGATGAAC
ACCAGATTTCAAAACCCAGCCCTGTCTGTTAAGAGTGAGGTAGGAACTTTTTGTTTTCTT
TCTATATGTAAGGTGGGCCAAGTTGGGGTATGTTTTCAAGGGTTTTTTGGTTTGTTTTTT
TTTGTTTTTGTTTTTTTTGCTACAGTTGGAGGCTTAAGGGTTATTGAAAAAAGAATGggc
tgggcgcagtggctcacgcctgtaatcctagcactttgggaggccaaggcaggtggattg
cctgagttctggagttcgagaacagcctggccaacatggtgaaaccccatctctactaaa
aatacaaacgttagctgggtgtggtggtaggtgactatagtcccagctactagggaggct
gaggcaggagaattgctttaacccgggaggcaaaggttgcagtgagccaagattgtgcca
ctgcattccaccctgggtgacagagcgagactccgtctccaaaaaaaaagaaagaaaaaa
gaaTGTTTAACTTACTTATATCTAGACATTTTGGACCTGGGCCCAGAGTATCAGGGTGTT
AAAACTCCACTTATCCACAATTTTAAAAGGGTGAAGTGACTTGCTAGGAATCTAAGAGAA
ATGTGCAGAGGCAATGGCTTAGCTGCGTCCAGGTGAAGCATACATCATTTCTTGGAAAAG
GGCAGCTGAGTGTGAGCCTCATTTCTCTTCCCCTTCTACTCAGCTCTCCTGGGGGAGGTG
CCAGCTGACTAATTCAGACTTGTCACCATCTAGGCACTGAACTCTTTATGTCGTAATTTA
AGAATATGTTTTTTAAATCACTAAGTAGTTTTGATTTGTTTTCATTTTTAAAAAAAGGTT
TGACTTTGGAATTCATGGCAGCAAATGTCGTGAAATCAAGGTGTAGTATACAATTTAGGG
GCTACTTTCTTTGCCTTCCTGAGGCTAGAAGTGTGGTCGGACGCTTACTTGGGTCTCTGG
TCAATATCTGTCTCTTTTATTCTTTTCCCAAGACCTCGGTTCCTCAGTTTGATAATGCAT
CTTTGTTAGGATAGAATATTTTAGCCTCATGGAAAATACGGAGGCCCAGGCTGAGTCTGC
ATTCTCCAATCTTACCAAACCCCCAAGAAGCCTCCCTCAGGTGCAGTGCAGTGTGCCAGG
CAGGTTCGAGTTCCCAAAGGGTTTGGCAGGCATGTTTCTCTGTGAGGGTCTAGAGAAGCA
GCAATATATAAAAGAAGCAGCAATATATAAAACCTTTAGCAGAAACAAAAAAAATGTTGT
TTGATTCctggctcaatgaccttgggcaaggccttttctgagccctttcttgggcctcag
cttgctcatctacagggtgagggagtaggtgtcagtgattccccaggccactttcaaccc
tCCCGCTCAATTCTCATTACTAATAGTTGTTAATATTTCTTTGGATTCAATCTGGAACTA
GGTAGAGATTTGGTTTTCTTTTCCACTTTGCTGCTTTTCTGCTCCTTTCTGAGCTTTTAA
TCCTCTTTTTATCAAATTACCTTTTATTTAAAATAAATGACTTTGAATCTGTACTGTATA
TTTACCTGAAGAGTCTATTTATTGTAATTACATTTTTCTGAAATGGCTTTTATGTACTTA
ATAGTTTCCTTATTTTGTTACACTCTTGGATTTTATTTTATTAATTACCTTACTAGAATT
AGAAGGGATTTAGAGCATAAGTATTGTACACAAAGTAAAGTTCCAATAAAGCTTATAAGC
TACAGAAGGCATTGTGGGAGATGTGGGTTTTAAAAGGTTGAGAAACATAAGAGGTTAATG
TTGATAAATTTCATTAGGCCTTTGACAACTAAATATGACATTTGAACCTTGAGATTGCAG
CAGCCCTTCCTCAGTCTTCAATAGGAAGGATTAAATTCAGTACTACTTTTGAATTTTAGA
AACAAAATTGTTTACCAGTTTTTGAATTCCATGTAGAGACTTCAGCTTCCTACTGAAAAT
ACTAGGATAATAAGTTAGTACTCTCATCTTCTGTCTCTACTCTGACATTAGCTAGTTGAC
AGTGGACAGAATATAGCCTTCATTATCACGTTGTCTCGCTCTTATTGTTATTGTTGTTTT
TTGAGGAAGGACATAATCCTTTGGCCTAAACCGTGCTTCCTAGGCTTCCTAGGGATATGT
AGTCCTTTTTTGTACAATGCATGTAGAGTCTCTTCAGACAGGAGGTGTCTGAGTCCCACT
GCTGAGTTTGTGTTGCAAGGCTGGTTGTGGGTAGGTTTTTAAAGCAGCTGAGTAAACTGA
ATCCTTTTTTCCTCTCTCCAGGCTGAATATTACTGAAGAATGATCCTGTTCAACCTCCTA
GTGCCTCTACTGAATTATTCCTCTTTTAAATGGTTAATGAACCAATAATTTTTAAATCAT
ACCAAAAATAGTAAGAAAATATGCAAACACTCTGTGATCAAACTTAAAAGTCATTGCCAT
TCATCATTAATAAAAGTTGCCATTTCAACTACATCCCAACATTACCTAATAGGGTATTCA
GGGAACCTATCTTAAATTGTGCTTATCTAAATCTTGGAGCTTTGAGCTAGGGGAGGAGAA
TGTATTAGACTAAATACAAACTGAGGGGTTGTAAGGGAGTCTCAGAACCTCACTGAATCC
TTCACTCCAGTGATGGCACTGCTCACTTCCTGCCTCTGCTTCCACCATCACTGTGTAAAG
CTTTCAAGAGCTTGGTACTTCCCAGGGCTACCAGCAGTCCTCTGTAGTCCAGAGAGGTGA
GGTTAGATCTTCTTGGTTCCCTGTGAGGTTTCAGGCACTAAAACTCTATGTGGGGGAGGG
AGGGGTTACTCCTCCTCCAATGGGACTCAAGGACTTGACCTCCAGGAGTAGGCCCCTGGT
CAGAAGTGCCATCTCACCAGTGGTCTTCATTCTTCCTCATTCATTCTTTATCATCCTGTG
TTCTGTTTAGTTGCAACAATCTCTTGTGACTAATGTCACTCAAAGCATCTTGTAAATCCT
AGGGCTTCCTGGAAGTTAGTTGCCAAAGTCATGCAAGCATCACCTGTCATTCTTGTGTTG
GAGTTATAGAATTCTACATCTTATAAAACCTAACTGGCATTTAAAAAATACTGTggccgg
gcatggtggctcatgtctgtaatcccagcactttgggaggccgaggtgggaggattgctt
gagtccaggaatttgagaccagcctggacaacacagtgagacctcatctctatcaaaaaa
taaaaattagctagatgtggtggcatgagcctgtgttcccagctgctcaggaggctgaag
caggaggattgattgagcctgcgaggccaaggctgcagcaggctgtgattgcaccactgc
acttcagcttgggcaacagagcaagaccctgtctccaaaacaaataaaaaaTACTGTAAT
AAAAGTACTTATAAACATACTAATCCTCTCTCAGGACCCTAAAGTTGCAGGTTAGTAGGT
CTTCAAGGACAAATCTGTAAGTTTCTTATTTCTGTAGTGCGAGTAAAATTTCACTTTTTG
AAACTATAGAGAGATCCCTTTCTGATTAGCCTACAGAACTTAAAGTGAGGGAACCATTTC
CTCTCACAGACAAAGAAGGCTGGGATATTAGGACTTTGGGGTTTGAGAGCATCATGGGGC
AGACAGATGGTGGATGGTCTGGACAAGAAGCGAGTAAGCCACTGCGGTTGGTCATACTGA
AGGGAATTGATGGCAAGAGGATCCCCTGAGCAAGTCAGAAGTTACTCTCATCAGTCGTTC
ATGGTCACAACCTGAGGTACTCTGCTGAGTGGGCAAGGCTGAAGAAGAGGCCTGTGGAAT
GCAGCGTTACCTGCTGGACAGAGCAGGGCAGGCAGTTCTATGCCTTGGAGCTCCTGACTG
CAGGGACTCTGTCCCCACACTCAAAAAGACTCAGCTCACTCAATGAGAGAATGTGATTTA
CTTTATAGAACGTATACTCAACTTTGTTGAATAATTTGTTCTATTAAGGCTGTCTAAAGT
ATATGATGTCTTCATCATAGTATGAAGTGTCGAAAATTAATAACGAGCCTAGTTTAGGAA
AAAGCTGCTTAAAACTGTGGCTCTAAGAGAGTAATCATAAAATACCTTAGATAAAATTGC
ACTATGGAATTTTCATTGAGTATGTTTAAATTATTGGCTTGTCTACTAATACACATCTGC
TTCAAAATGAACATATTTCATAAAATTGGCATCAATTTTAATGACACTCCTGGTATGGAA
CCTCAGATATACCCTATTGGAGACAATCCTTTGATCATAAATTCTCCCCAACTATAAATC
CTTTTATGTCTTTATCATAGATGGTATTTGTCAACTTTTTTTTTCTCATTTTAAAATTCT
TAGCTGAGAAGATTTTCTCAAACTTTATGTTCTGCTGTGTGTGTTGGGGGTGG
