# Supplementary material for: Reference based annotation with GeneMapper
Source: Genome Biol. 2006 Apr 5;7(4):R29. doi: 10.1186/gb-2006-7-4-r29 (PMC1557983; doi:10.1186/gb-2006-7-4-r29)
Supplement: Additional data file 2 — A gunzipped tar file containing the data set of orthologous genes in five vertebrates (human, chimpanzee, mouse, rat and chicken) that was used to compare pair-wise and multiple species GeneMapper [file gb-2006-7-4-r29-S2.tgz › 5verts/orth118/rn31.fa]

>rn31
GGTACGCACTTTGTCGTTAGCGGCGGAGCGCTGGGGTTTGGTCCACACAAGGGTTTGGTC
TGGGCCAGTAGGCGGATGGAAGCCAGCTGTCCCGAGAAGCAGTGAACTGTGGCGTCATCC
CGAGCAGTGCCTTACCGGTATTGTGCTGCTTCACCTGCCTCGCTCGGCGTTCTCCTCAGG
CCCCGCCATGGAGCGACAGGTCCAACGACTTCGCCAGACGTTCCGGTCCGGCCGATCGCG
GCCGCTGCGTTTCCGACTGCAGCAGCTCGAGGCCCTCCGGAGGATGGTGCAAGAGCGAGA
GAAGGACATCTTGGCAGCCATCGCAGCAGACCTGAGCAAAGTGAGCGTCCACGGGCTGGG
AGGGGCCCGGTGCGCTACCTTATTCTTGTTCTGTAGCAGGTTGTTCGGTTTTGTTTATCC
AGCAGTAAAGAGGAAGCAGAGTTATCCTGGATTCTGGACTCTCCAGCCCCACTTAGAGCC
CAAACTGTTGTATTTGCACTCATATTGAAGTGCATGCTTTACTTGGCGGCCGGCAGTTTC
TCGCCTGTAAATGCTCTGTATAGCCTTGCCCTTTTCTGCTGCATTTTTAGTCTCTTTCCT
TACAATGTGCAATTAACTTTGGATAGTCTGTGTCAGTAGTTTGTCTGCTTGGTACAGTTC
AGCTATTTCACTCCCCCGTCTTATTTAATAACGTTTTAAAAATGGTTTCTTTTTGTTGAC
AGTGTTATTATTTCCTAATAATCTTCAGCACCCATAATTTCCCTCATGGCCTTGTGTATC
ATTAATCATATATATCCTTGAACTCTAGTATACTGACaatcaccctggggacctgttaaa
atacaaatcttgatttagtccgtgggagacagtgtctgagagttctaatgaggtcccagg
tgaAACCATATAGCCTCTTTAGACGCAAGCTTTGATTTTAAGCAGTGTTTGGGGCACACC
TGTAGGCTCCTGTACTCTCTAGTAATATTGTTTCTACTTTTTACTTTCTATCTGTATTTC
AGGTATGGTAAGACCAATATTTTCAGGTTTGTAATCAAAGACCGTTTCAAAAAACGGTAA
CAGTAGTTGTAGTAGAAGCTAGAAAGCTTTCTTCAGAGTACTTTTGGTAAAGAGGGGCTG
TGATAGTAAACAAAGATAGGGTAATGAATATTAAACCCTATGAGTCATCCATTCTTCAAA
CATCAGATAGTTTGTGTGTTTGTACATACGTAGGATTCCTGAAGACATACAGTAAGTCCA
GAATTTCAAATCTGGTTGCAAAATAGAACATGTGCAGATAAAAATGTGACTGTGGTTGTA
TGCGTTAAGAATGAAGTATTAAGATGCAGCTCAAAAGCAAAGTTGCCATGGCACCTAAAT
TGTGACTGCGGCAGGCTGTTATAAATTGGGAGGTGATGGTGAAAGAGATAATTTTAACCT
TATtttattttttttttaaagatttatttattatatataagtacactgtagctgtgttca
gacacaccagaagagggcatgagatctcactacagatggttgtgagccaccatgtggttg
ctgggatttgaactcaggacctctggaagagcagtcagtgctcttaaccactgagccatc
tccctagccccTAACCTTATTTTAAAAGGTTTGGATCGATAGTGGAGAATTTAGAGGCAC
TGAATATATTGGAGAGGAAGAGCCATCAGAGTATCCAGGGTGTGCGGTATTGAGAACTTG
GAGATTAAatatatatatatatatgtatatatatacatatatatatatatatCTGATATC
AAACCGGGGGTGGGGGTGGTGTCTAGTAATACCAGTTGTCACTGCAACTGGTCTGAGCTT
TGTGACATCCCAAGTcagtggttctcaaccttctactgctgccactctgaatccagttgt
ggtgacctccaaacataaaattattttcattgcctcttcataactgtaattttgctactg
ttaggaatcacagtgtaaactctctgatatgcgacccctgtaagagtcacagtccacagg
ttgagaaccactgTCCTAAGCCAAGTATACTGTACCGTTTGTGTAAGTGTAACTGATTTT
CTTTCCCAGAGTGAACTCAATGCATACAGTCATGAAGTCATTACCATCCTTGGGGAGATT
GACTTCATGCTGGGGAATCTTCCTGAATTGGCCTCTGCTCGGCCAGCGAAGAAGAACCTG
CTTACCATGATGGACGAGGCCTATGTTCAGCCAGAGCCTCTGGGAGTCGTGCTGATTATT
GGAGCTTGGAACTATCCTTTTGTTCTGACCCTGCAGCCACTGGTGGGAGCCATTGCTGCA
GGTCTGGTGCCTTGCTTTGTAGAGGGTTATATTTTTGTCACATTGGTTGTAGGTGTCTAG
TTAAATACACTTACTTTAGTGGCTTGCCTTGGTTGGCAGCATCAATCTATTGAGAATTCA
TTTGTGTACTTAACATTTATGAATGCTGAGGAGAAGTTGAGGTTTTCTGTGACTACCGAA
GTACCTAGGGCAGGAGTCTGTGAGAGTCAACGGCTGCTGATGAGTCTGTAGTCCCAAgac
tttagagtcaggcatccatattctaatgtggttttagtttactggctttgtctttagaca
aacccatctgaaatcaaagtctgaccaggttctttatttaaataaaggtattgggtgtaa
cactagctaGAGTGTATAGTAAATCCCAACAGATTGATTTCTTCATTTGGAAGCTCCAGA
TCAACAACTTGTGTTGACATAGCCTGACATAGCTGGCAGAGCCTGTTGTGAGTGACCCGG
AGATGCTGAAAGCTAACGGGTTAGCTCTTGGGAAGGAAAACATGAAAGAGAGCAGGAGAT
CTGCGGTGGGGCAGGTTTACATGGTGTAACTAATAAAGTTACTCAAGTCCTGGATGATGT
TATTGTGCTATTCGATTCATTTAGGAAATGCTGCCATTGTTAAGCCCTCGGAACTCAGTG
AAAACACGGCTAAGATCTTGGCTGAACTCCTCCCTCAGTATTTAGACCAGGTAAGAATAT
CTTGATTCGTCTTCAACACACCTGTGTATGGTAGAAAACACAGGTACGATTCTTGTGCGA
TTGGATGTCATTGCTGGCTGGGGATCAGTGTGGTTTCCTTAAGTCCACAACAGTTGACTT
AATAAAAGGAAGCCAGGCTCCAAAATACCCAGTAGAATGACCCAACAACTGTCCTTGCTC
AGGACAGTGTATCTGGCCTGTGGCTTTATACATATCTCCTATCTCCTCCTACCGTCCAGC
ACTTGAGGATACCATTTCAGACATTGTTCATTTAGTGAAATAGTTAAGGAGAGAGAAGCT
AGCATGTTTTGATCACTTTCTTCTTTCCTAACCGAACAATCAGTGTGTTATTACATGAGC
ACTTCTGCTTTTTTTTTTtttttttttggttctttttttcggagctggggaccgaaccca
gggccttgcgcttcctaggtaagcgctctaccactgagctaaatccccagcccAGCACTT
CTGCTTTTTAAAGGCCTGAAAGCAAGTGCCTTCCTGAACCAGCACCCCTAGTTAACATGC
GGGTACTGAGAGCATCAAAGGCTGGCTAGGGGGTGTGCTACCCCCCAGCTTTTGGGTAGG
GGATCAAATTCAGAAGTCCTGTTCTCTAGAGAGGAAGCTGGCTGTATTCTGACTATGGGG
TCCTGAGTGCAGTTCTGCAGGGGATGTTATCCACTTAGCTCTCATCAAAAGGCAACTTTA
AAACCCCTGGTTTGTATTCTGTTTATTAATTGGTAATTTCCCTGTGACCGACTTCAGTTC
TTAGTAGTTTTGTTCTGTCCTTAGCACCGTTCTCATAGCTCCCAGAACAGTTCTGTTCTC
TAGCATGGTTATCCAATGCAGAAGGATAAAATGGAAGATTTAGAAGTGTCATAGATCAAG
TAGGACTTGGAACTAGAAGATACAGGGTTAAGGTCTCCATCTGCCAGTTTACCTATGGAG
TAAGGCGTGGAAAAACTGAAACTTACACTACACTGGTCTGTTGAACTACAAAGCGAGTAA
GATCTAATTAGCCTGCTAATGGACAAGAGATCAGATGAGAAGCAGAGGTTGCCGGCTCAC
CCATCAGGCAGCTTAGATGCCTTCGTACATCTCTTGCTTTCCTTGCTGTTTGCCCTTGGT
CATTCATTACTTTTCCCCCCATGCTGTTATCACTCCAAGTATTTTCTCTCAGAGTTACCT
ACCTAAGGGAGGCATAGTGCATATACCGGGCACGGAATAGACATTATGTGACATGGGACT
TTTCCCAGTAACaagcccagagagtgtttaaagtcactaatgctagtgagtggcagagca
tgcatctaatccagatctgcttCAGAACTAAGCTCCTCAGATCGGATGCTCCGAGTTCAT
CCTGTTCATTCAGCAGATAGGGACTCATTCACTGTAGGCTTAGCCCTGCCTTCCCCGTGT
CATGGACGGAGCACAGGGATGGCTCGCTGCTGGAGATGCATCAGGAGGTGTACAAGGCTC
TGGACACTGTGCAGAACAGAAGGAAACAGCAACAAAATCCCCTCAGAGCATCCTCCCCTC
ATCTTACACATTACCCCAGTGCATTAGCTCTCTGTTGTGCTTCCACTGACAAGCTCACGT
AAAAGAAATACCAGACTCTCAGTCTTGTGTAGCTTGGTGGTTCCTGGATGCCAGCAGACA
CGTTGTCCTCCATTCCTCTCGGATCCTGATTGGCTCCTCTCAGGAGGTGATTTTGATCTT
TTGGTTTTGCTGAGGGCTACTAATTCCTTCGGGCAAAAATCGCTGATGCGAGGCAATAAG
ATTAATTTGACAAAGCAAGAATCTGTTTCTCTCTCTTTGAGGACCTGTACATGATTGTTA
ATGGCGGCGTTGAAGAAACCACAGAGCTTCTGAGGCAGCGGTTTGATCACATTCTCTACA
CAGGAAACACCGCAGTTGGAAAAATTGTCATGGAGGCTGCTGCCAAGCACCTGACCCCTG
TGACCCTGGAGCTCGGGGGCAAAAGCCCATGCTACATTGACAGAGACTGTGACCTGGACG
TTGCTTGCAGGTGGGGCTGGCTCTGTTCCTGAGGCTTTTCCCAGCAGGTGGAAGTTTCGA
TAATGGCTTATTTCCCTTCACACTTGAGCGTCATGACTTGGAGAGTCAAGGCTCACCAGA
CTTTGGTGGTTGGTGTGCTCAGGAATAACCGGAGCCTCTCAAACTCTCTTCCGATGCCAC
TGCTGGAGGAGGAAGCCACACACAGGTCCTGCCAGCATGGCGTTTTCCTTAGGAAGTTTG
GAAATATTCTTATGGATAAACCTGGCAAGAAAGTCTGCCCAGTGTTGCTTCTCCCATCCC
CACCCCCACCCCCAGTGTTgggattgaatccggggccttactgtggtaagcctgtcctcc
acattaagctacactcTGAGCCTGTGGCAAGGAATTCTAATGTCTTGCTGCTTGATGAGA
TAGTCCAAAGGGTCCAGTGATTAGCAAAGTGTTCAAAGTCTCAGTTGAAAGGGTGTTCAC
TTCTCTGCTGAGATCCTTTGCGAACAAAACACTATGACAAAATTTTGAATAGCTGGGAAC
CAGTATAGCTTGTcctgcctgcagaaaactgggaagtcccaccccttccaaccagccact
ggccatgggtatctttattgatccatcaagaaccaattgaggaacaggaactttatcgtt
cacatgcagattcccgatcaaagcatccaaagcacccactacatctcaccttttctgtcc
aatttaaagcaaaacaaaacaaaacaaaaaacacctcttctatcagacacaaattgaaca
aaaccataacaatcatgtaaattatgaagtatgatatccaccatgtttgtcagttagata
aagtgctctaccatccttcctaacttaaagagttaaaattctatccctgaattatgttta
gatttcagcctgtaacaccatctgaaaaccatgccttgtactctataacctctctaaatg
attcccgtcaaagcatcagaaccaccccctacaAACCAGAAATTAAGAGTTCAGTCCCTC
TTCACTAAATTACGTCTGACACCCGGAAATGACTGCCTCTGTGCTCTGGGTGGTATGGTT
TTCTCTCCTTTAGAGCCGCAGCACCGAGGAGGAGGTAGGGGGTTGGGTCAGGGTTGCTGA
TTGGCCTCTTTAAATAGAACATAGCATCTGAAAAAAGAGACCAGTGGTGAGTGCTAGGCT
TTGTGCTAGGGCTTTGTCTGTTCGTAGGAAGGGGAAGGGGGTCTACGAAGAGGAGCCTGG
TAGAGGATGCTGGCTGTGCCGGCTGTACCTGCACAGCTCACCGGCAGTGCTGTAGGCACT
GTGGAGAGCCAGAACCCGATCTGTGCTCACTGTCCGGAGTAAGGAAGGAGTGTTGGGAGG
CCGCTCTCTTTCCCTGCAGGCCGAGTCTTTACAGCTTGTTAGGCAGACTCATTTTCTTGC
TACTTAGAATATTCTACCTCAGTTGAAAATGTATTCTAAAggctggtgagatggtttggt
gggtaaacgtacttgatgcacaaacccgaccatctgagtttgatacctggagcccatgtt
ttaaaaaagccagATTTCTGAGTAGATGGGAGGCCTCAGGTATGCAGCAAGCAGAGCAGC
AGAAACAGGAGAGATCATGCCTCAGCAAGGTGGAAGGAGTCCGGCCTGcacacacacaca
cacacacacacacacacacTAGCATGCGTGCTTCCATGTATACGCATGCGCACACACAAA
ACGGAAAAGAAATCTGAAAATGCATCTAAGTTGCAACTAAATGATCTACAGCTCATGTTT
TTATTTATTCTGTTTTCAACAATTATTAAGTATCCAGAGCCATATCCGCTGGCAtgatgt
ttaaccttggctgtcaacttgatggcatttagaatcatagtgaagacaaatctctgggct
ttgtgagggattctctagatcaggttaattgaagtgggaggcccaccctaagtctggggt
tatgggtgaaagaaaagtcaaactgagcataagcattggccactctctccttcgtggctg
tgggtgccacgtgaccagacatcaagctcctgccaccatgactccctgccctgacctagt
acccttcaactgtgagccaaagccagctcccctcctttaagttgcctttgtcagatgttt
tgtcaaggcagcgtgtaaagtaactaagacaTGGGAAAACATTAAAACAGAAACAAtggg
aaggcggctcagcaggtaagagtactcttatgtggttaagaagctgctcttccagaggtc
ctgagttcaattcccaacacctacatggtaggtcacagccatctttttttttggttcttt
tttttcggagctggggaccgaacccagggccttgcgcttcctaggtaagcgctctaccac
tgagctaaatccccagcccctggtcacagccatctttaatggaatctgattccctcttct
ggtatgcatgaagacaggtcactcgtatatgttaaaaaaaaaaaaaagaaagaaagaaAA
AGAGTGAATTATATAGGTATTCTGTTTTGTTTCGTTTTCTCCTCAGACGGATAACCTGGG
GAAAGTACATGAATTGTGGTCAGACCTGTATTGCTCCTGACTATATCCTGTGTGAAGCCT
CCCTCCAGGATCAAATCGTACAGAAGATTAAGGATACGGTGAAGGTCTGTGTCCCACTGA
TTTCAGTAAGGTGAACGCCAAGTGAAGTATTTACAGACAGCATCTCTGTTCACTTCTATC
CCCAACCCAGACAATCCCAGTAGCATATGTGACTGCATAATCTTACTGGCCAGTTGAAAA
CACTCTGTGTCTGCAGGGGTCGAGGCTGAGCTGGTGCAGGTCCACTTAAATCAGGTTGAT
TCGTTGACGATTAGTGGAGGCATATACTTAAAAGTCCATGTTGTCTGCGGCTTTGAGAGA
ATGTTTCTAAATCACTTGAAGAAAGCCCTTATTGGTTCTTGCTGATGAAGGTTATCATTG
TCTTGTGTGTAGAGGACCAGACGGCAGTATTTGAAGTAAATGCCTACTTAAAGTACACCC
TGTAGAGCTgtggtcccaaccttcctaatgctgtgaccctttaatacactaactcatgtt
tgaccccaaccataaaattatcttttattgctattcgtaactgtaattttgctgctgtta
ggaattgtaaatatgtggtacacaggatatctgatatgcacccctctgaaagggtcgttc
agctcccaagggggtcagcacccacaggttgagcacagctgCTATAGAGGGGTTATCCAT
CCTCTAGGGCACACAAGGGAACCTGCGAAGACTGTGTTCTGTGAACTAAGCCAAGATTTG
AAGGAGACATGAGGTTTTCATTGTTAGAGAGTGTTTGGCCCGGGTATGAAGAGTGCTAAG
TCACCTCGCTGAGGTGAGCTGTTTGCGAACTGATCACCAGAAAGGGTGGAGAATAGTAGC
GAAGTGTAATGTGTGAAGAGACAGTGAGACCTGGAGAGAGATGGGGTCGGTGAGACTGAG
GGGTCTGAGGAGTCAGACAGGGAGAGTGTCAAAGCTGTCTGGATCGGGGGCTGTGGGCAG
AAGAGTGGGTCAAGGTCCCTGAAAGTCTGAACGTAGTCGGGGATTAGAACTGAGCTTTAT
TGAGTATGATGGTAACTTCCAGAGGATCAAGGGCCCCTCTTCCTACCCTTGAGGAGTTCG
TGCTGTGACACGTTGGAATAACGAGGGAGCCACTTGACAGTAAGTCTCTAGCCGTTATCC
TAGGGACTGGCATTGCTCTGGTGTGGCTCCCTACCTCCAGCCTGTTACTCCGCCATTCAG
TTATCCTGTAAACCTGGCTGTGTTGGTGGCCTTGGCCTGCCTCGGACAGGACATGCATTT
TAACAGGCTCCCTGGGTGATCCCTGCCACCCAGACCTTTGAGTTGTTCTAGGTTGGTTAG
TGGGTGAGACCTGTTGTGATTCTACAGTAGGTTCAGAACTTTCCCAAGGCTGTTGAGCTT
TGCACAAGTCCGTAGTTTTGTGTTTGTTTTATATGACAAATACTGGTTATCCTCGTTGAG
TTGTTTCCCTTGGTAATTTAACATGGCTGTATCTTGATACATTGAGTAGTTTTACTGTTA
TCAGTGACTGGTGAAAATACCAGTACAGAGAAGACAAAACCAAGGAAACAACAAAGCCTA
GCAAACTTCTCAGGTAAAAGCTAGAAGAGAGTAACTATTTAGGGTTTGAAGACCAAAGAG
GCTCTGCAGCAACTGCCCAGCTTAACTTCTGGGAGAGACCAACTGATGGGCAAACAAATG
GCCTCTCCCTGACATCCGTTCCGCTTCCCCCAGGACAGGCTGTGAGGAGACTGGGAGATC
TCCAGGAACCTGAAACAGGAAAAGTGCAGGCAGGAGGgtgtgtgtgtgtgtgtgtgtgtg
tgtgtgtgtgtgtgtgtgtgtgtgtgtgagagagagagagagagagagagagagagagag
agagagagTGTGTTAGAGTGTGCATGTGTAATGTCTACCTTATGTGTTAATGCTCAACTT
GTCTAAAAGCTTGAAGTTACTGCTACTGAACTAGTACTAAATTATTTAAGGAGTGGGTGT
TGGATTTGGCGAGGACATGAGCCAGATCAGTTTTTAAACACCAGTAGATTTTTAGCTTAT
TAAAGAAATAGTCGTATGGGTCTTGTCACAAAGTAACTCCTGTTGTTTTTTCATAGGACT
TTTATGGGGAAAATGTAAAAGCTTCTCCTGATTATGAAAGGATCATCAACCTTCGTCACT
TTAAGAGGATAAAAAGTTTGCTTGAAGGACAGAAAATAGCTTTTGGTGGGGAGACTGATG
AAGCTACACGCTACATAGGTAAAGGAAAAATCACCTTTTCCTGTGGGAGATAGCAATCTG
GCATtttttttcttttttttttctttctttttttttcggcgctggggaccgaacccaggg
ccttgcgctcgctaggcaagcgctctaccactgagctaaatccccaaccccgcaatctgg
cattttaaccaACATTTACTGACCCTACACAAGCTGTAAATATTGCTTTTAGTGTACTTT
CTAAAATGTATGTATGCATGCACCTTTAAGGTGATCTTGTTACTTTCATGAGAAGCAGAG
GGGAATTTTACATAATTATCCCCAGTGGTAGATGAGAAAGTGGCTCAGAACCCCACAATT
AAATAGCACCAAACCCTTCCAGAGATGGTGCACTGAGGAGCTCTTCTTGATctttgctcc
tttttattctttgtgtattttgccttttgccatgaatgtgtattacttcaaatttcatct
tatgTAAACCTAGGGCCCCACACATGCTGCACAGGTAATCTACCACTGGGCTGTATCCCT
AGCCCTTGTTACATTGAATTTAATTTGTTTATCTTGATTTTTTCATTCTACTTACTTTGT
GTGTGTATATGTGTGTATACACATACAGGtgccatagtaacttaatgttccaatgctgta
ataaagcaccacaactcaaagcagcttgaggagaaaagggtttatttcatcctacaactc
tcagctcatagtccatcactgaggggactcagggccggactcaaggcaggaacctggaac
aggaactaaagcagaggccatggagggtgctgcttactagcctgctccctgtggcttgct
cagcctgctttcttagacaagttaggaccatctgcctgggattgataccacccaaagtgt
tctgggctctcccacagcaatcattaaccaagaaaatacttcataggcttgcttgtccac
atatcagtttgatagggacatcttctcagttagcagttttctcttcccaaatgactctag
tttgtgttcagtgacataaaactaacACTTTTGACCACTTGTCAATTTGATTTATActct
ctgtctctctctccccctaccccctctgtccctctgtccctctctcCTCAttaagccata
acctttccctcctggttagtccccaagatctcatattaatatcaacattatgatataaga
cattccaacttttaaaagtcccatggtccttaaaaattcaaacactttaacttcagtctc
attagatatccagaatttctctaaaactctagtctttctaaaattgtaaagcttctccaa
catatccaaggtctcctaactgtggatttctgtaaaaatcaaaacaaatcacattctttc
tactcgagggggaagaaccagggtacggttataatgaagtcagaacaaaaccaaagtcta
cagtgtaaagctcagtgtcagatttctgggacccacatatcatcctcagggccccaaagg
ccttagacagccccacttctccagctctgccattcacagcacaacacagttgtctcatag
gatctcataggctggctccactccacagccgccgctgtgcttggtggtccttccctggta
ctggcttctccaaaaccctggggttcaccagcatatggtaccaagcctcagcctttctcc
atgacctctttaatcctggaacttctactgcaactgaggctacacttgtaccaatggcct
ctcaagttggttctaagttttagctgctcctcgtgggcctgtcatggcttcaaatccagt
accacctgggactctcttacacaataccaagttcagctgccagcacaaggtatagcctcg
gccacctcttgaatggagcttctgtcctaaccctaaggaaccatgtcctagaagattact
cctcactgatgtcggttggtctcttcttactcatagctgattcttcagccccaactcacc
agacttcagattttaattcaaaacattgaatggccctgatatttattgtttttaaggaac
tcttcaaaacgtccctctgaaactccacaagctagacctctgtctatactgctctcaaca
tggccttccaagttcacacaacagcttgtgaactttgagcactcaatggcttttctagtg
caaacttcttccataattctccaaaaacagacctccaagtctgtcattgcagtagcccgt
ggtcctaccaccaattcctatcttagttgtatttctgttgctgaaataaagcattattac
caaaagcaacttgaggaggaaagggtttctctctcctagtcactcttgagtcattctcca
tccccaagggaaggcacgaaaggcagaacccagaagcaggaacctaagcagaggccaggg
agaacccctgctcgctggcctgctcctcgtggcttgcacagtctgatttcctaaacatcc
ttggattacctgcccaaggtggtgtaatggcctgtgtgctgggcctgtccacatcaatca
ctaatcaagagatttgcctgcaggcagtctgatggaggtgtcttctcagccaagcctcct
cttcgcaactaaatcaagctgccatgaaaactagcatatatgtatcagtcagggtacaac
ttgagggaggcattctctcctccgtgtgagctttagggatttaagttaaatgcataggct
cagtggtgagcacctttactccctgagccctggcatcggctcTTACTGGGTGTCTTAAAT
ACAATTTCCAAAACCAACACACAAGATGATGAAAGAAATACAAGGACATGTGGTGGGCAA
GGAAGCCGACCCCAAATTAATCTACTCAACTTTCTTATCAGCTGTTAAGACAAATCTTAA
AGGGATAGAAATAATCAGGGAACTCATAGATTTCCCCCAGGTTGGATGGTTCCACGGTCG
TGAATGCCATGAAAAAACAGAATTTTTCCATCCTGCTCCTCCCACCTTAACTTGCGGTGT
GACCCACTTTTAGGTCAACCAGAGACAAAAAGAAGGAAACTGTGGAGATTAGCGTGGTCT
AAAGCAGGACTCCTCCCTGAGCTCCACAGTGGATTTGGAAAGCAGATTTGGGGAGGAGTC
ACCGCCTCTGTCACTCAAAGCTAGCCCTGGCCTGTTGGGTGGAGGTGCTGATAGGATCTG
TAcagtgggtgcccagtgggtgcccagtgggtgGCTGGGTTGACTCAGTGGAGTAAAGAG
GGGCGGGAGTCTTGCTTTCTTTGTCTTCAGCTTGACCATTTGTGTCATTTGTTTGTTTGC
CCGTCTGTTTGTCTTTAGCCCCAACCATACTCACTGATGTTGACCCTAACTCCAAGGTGA
TGCAAGAAGAAATTTTTGGACCAATTCTCCCAATAGTGTCTGTGAAAAATGTGGAGGAAG
CCATAAATTTCATAAATGATCGCGAAAAGCCCCTGGCACTCTACATATTTTCTCACAACA
ATAAGGTAAGGCTTTACAGAGAACAATTCACTCTCAAGAATCAGATTTCTTTATTGCTAT
AAAACATATGTGGTTTACTGTATGTCAGAGTTAGCCAAACGACTGTTCATCGTTTATTGT
CTTAGGTACAGAAGCCTTGGGTTCTCACTGTGCCCTTATCCCCTAGGATTAGAGGCGAAT
CCACAGGGGGAGTGAGTTTTTAAATAACAAACTCCTCAGTATAATTAGAAGACTTACGTG
CACAAGCATGTAGTGTGTTTTGTGACAGGGATCCCTAGATCCCTGTGGCTCAGATGGCGT
CACTAGCCGCTCAGATGGGCTGGGGAAGGCAGAGGCCTCTAGCACCATCACAGGAATGTC
TTTGAGGACTCGGGTTTCAGGTCCCCAAAGAATGGCAGCCCCGGATGGTCGGGTAGGGAG
CTCTGCCTCTTCCTGTGTGGTCTGCCGTTCCTGTCAGTAGGTGACGGCTGCTCTTAGCAG
ATGATGGCTTCCGTGTGGACATGTAGATTCAGGATCCTCCTGAAGAAATGGAAAATGAGA
AAGGGGACGAAGGAACCGGTCGGTATGAGGAGTTCCTTGGCCAGGCACCATGTGCAGTTT
CTGATGGTGAGGTGCTGTCGTGACACGGTGGTTTCAGGAGCTTCCAGTGCCCGTGAATTC
TCACGACGACACATACTTGAAATGAGACAGGTGCACGGTTCAGTAAAGTCTGCTAGCAAC
ATGCATCTGCGTGGAGAGTTCTTCCCCTGTGGTCACGGGGAAATCCCATTTGAAATCCGC
CATGAATTCTCAAGGCTTATTGGTGCCTAAGTGGGATGACGTTTGTTTGTTTAGTGTCAT
TGAGGCGGtcttgtcttgtttgagacatggcttctctgtgtaacagagccgtggctgtcc
tgcattcagtttgtagaccagactggccttgaactcacagaaatTTTTTCAGATTTTGGA
ATATTTCCCTATAAATTATGAGCTGTCTTGGAGCTGGGACCTAAGTTTAAGCACAGATTC
CTTCTGTGTTTCATGAGACAATATATACATAACTCAAAGATAATTTTATACAATATTTTT
AGTAATTTTTGACATGAATTTTGTATCTCCCTGAACTTAAGAGCTTGCACCGACACACAA
AGCCAGGATGCATGTCCTTAGAGCCCATAGTGAGTGCCCTCCAAGACACGGGAGTGATAG
GACCTTAGGTCTGACCTGGGTGCCTTTGGTCTGTCCTCAGCTCATCAAACGGGTGATTGA
TGAGACATCCAGTGGTGGAGTCACAGGCAATGATGTCATCATGCACTTCACTGTTAATTC
TTTGCCCTTTGGAGGTGTGGGTAAGTATGACtgtcttagttattattctattgctgccac
gggacaccgtgaccaagacagtttaaaagataaagcatttaattaagggcttgcttacag
ttccaggggattactccattgtcttggcagggagcatggaggcaggtagacaggcatagc
gctggagccgttgcagagagctcatatgtggtctgcaggctgcaggcaaagagactcaga
ctcaacccggagtgggcttttgaaacctcaaagaccagccccagaagtatacctccaaaa
agaccacacccattccaacaaggccacacctcccaatcctacccaaacagtcccactaat
ggggaccaagcattcagacactggagcttatgagAATGCCCCCCACCCACCCACCCAATG
ACCACAGTGGCCTTCTTCGGAATACAAATGTGCTAGAAGCATGTTTTCTGGATTTCTTGT
ATAGGCTGTTGAAAGTTGGGCACTGTTTATTGTACATGTCCCCGTGTCTCCTCCAGCCAC
CGGCTTGGGGTCATTTCCCAGTGGCCTATCCAGTACTGTCTATCCTGTCACTCTCTGTCC
TCATTGTCAGACCACAGCTGTGGTGACTTTCTTTTTCTAGTTACTTTCCTTAACTTTGCT
GCCAGGATTTACGAGGCTGAAGGGCCAAGGATCTGGTTTCAAATTGATTAGTAAGATACC
TGATTTTAAGTGAGGTACAGTGAGAGAAAGTTGAGAATGCCAGAAACAGTATTTCCTGAT
GTCCCTTTGTGTTCTACTCAAGGTGATGTTGAGCTGGGTAGTCAGGACTACATGCACTAG
CCTCCTCCCTAGCCTCTGTGAGGAAGGGCAGAGCCTTTCCTTGAGTACTGCTTGGTTTGA
GGCATGAGAATCCCCTGTTCTCTAGCGGATGGACAAGAGGCATTTTGTTCTTGGGGAAAC
ACTGTGGATGTAGTCTGGTCCTTACCTCTGGGTCCTTCCTACCATGGGTGTGGTGTTAGC
TGGCCCCTCTCCTCCCTCAGTGTCCTCAGGGTTTCCCTCTGGTTTCATTGTCTCTCCAGT
GAATCAGTCTTGCGTTTCTGAATGAGAACACTGGTAGCTCAGCTGTGGCCTGGCCCCAAC
TAACTGTCCTCTGCTTTCAGTCAGCGTGCCTTCCATCATTGTCCATTGCCACCGTGCAGG
CTAGTTTCACCTGCTGTCTGTTGTGTGCATTGTGGACTATGCGAGTGCAGCTTCCAGGAA
GACAGAAGTGTTTCCTCGCTTGTTCTTACTTAGCCGTATAACCTCGTTACCCCGTTTTCA
GTTGCTCTTCAAGGAGTTAGAGGAAGCAAGTGAGAGGAGATATGGGTAAATAAGGTCATG
TGGACTGACGGGAAACACACAcacagcatttagcaccaggctaacctgggctcacatttt
agcttcctccattagcagccatgtgaccttaggcagatGGGCTAGCTCTGGGTTGGAGGT
ACAGACCGCCACAGGGCTGTGGTGGGAGTCCTGGAAAGAACACCCAAAACTCTTAACACA
CTTCTGGTGTAAAGGACATCACAAGCCCGGAAGGCATGCAGATCCTGGCCCTGCATCCTG
GCTGAGAGGGCAGATGGGTGTACTGGGAGCCAAGTTGGGAAAGGATCTCTGGGAAGAAAG
GCCAAGAAGTTGAATGTCTCCCCCTCAGGCAGAGCACAGCCAGGCTTTCTCAGTCTGGGT
TGAAATGGGAAACCCCTACAGTGGAATTCATTCTTCTCCTCCATTTATTTCAGGTGCCAG
TGGAATGGGGGCTTATCATGGCAAATACAGTTTCGATACCTTTTCTCATCAGCGCCCCTG
CTTGTTAAAAGGGTTAAAGGGAGAGAGTGTTAACAAACTCAGGTACCCTCCCAACAGCGA
GTCCAAGGTCAGCTGGTCGAAATTCTTCCTGCTGAAACAGTTCAACAAAGGAAGGCTGCA
GCTGCTGCTTCTCGTGTGCTTGGTTGCGGTTGCAGCTGTGATCGTCAAGGTGAGTCCCTC
TCTCCCTGACGCACCAGTCCTCTGGCTGTTCTTCCTGTCTGGGTGCTGCTGTAAGACCAT
CTGTTGAGACACTCTGTTACCCTGCCTCTGGTCCTTCCTCCTCTCTGGGGGCCGCTCTAG
CTATGTCAGTCAGCTTCTAAAGTCTGCCAGATGGCCACTACCTGCTTTTGTAAACACAGC
TGTTTACTGACTGTCTTAGCTGCAGGGTCAAAGTTCAGTAGCTCTGACCAAGGCTGAGTG
GCCTACAAAAAGAGTCACAATTATTACAGGAGTTTACCAACTTTCTTGAGAGTCTAAGAC
ACTGTGGAGCTTGCTGGAAGATCCTGAGCTGTTAGCCCTCTGCCCCTCTGGGTATCGGTC
TTCTCTGTTCAGTTTCAGTTTGTTCTTGAACGTCTATGAAATCATCATGGTGGTAAGGAA
TGGTGGTAGTGGAAAGAAATAGGCAAGAGGTGTAGTTTTTATTAGGCATATTTTTCCTCC
GTAGTGAATTGTTAGATAAAGTCTGTCTTGGGCCACAGGTCATCGCAGAGGTGGCTTTGC
AAAGAGACCCTTGTAATAGCCCCCTTCTCCAGGCAGTTGTGCATCTCTGGGGTGAAGGAG
GGAATCTGTGAGAATGAATGTCAGGGTGGAGTGGGGAAGGGTTTCCTCAGACAGCTAACT
AAGGAGATGTGGGGCAGTGTCTGTGAAGAGTGACCGTGGATGAGCGGCATACGCATGCAT
TTAGTGCAGCCGCCATGTTATAGATCATGTATCTTGGTTAACATGTGAAAAGTCGATCAT
TTTACACTATTGCCCCACTGGTGGATTGGTGATAACAGCTGCATTTGAAATCGTTTGGGT
TTTCTCAGAAATACCAAGCTCTGTGGAGGGGAAAAGCCCTGTTGGCTTCTCTGATAGTTC
AGAGACTGCGCTGGTCCAGTAAGCACTGATGGTCAGGCCTCAGCTGTCCTTTGAGAGTGA
GGTAGGCGCTTCCTATTTTCCTTCTGTGTGTGAGGTGGGCCAGGCTGGGTTCTGTTGGTT
TTGGTTGTTTCTGTAGCTGAAGGTTTGGGATTACTGACAAAAGGATGTTTAACTTACTTG
CATATATTGGACCTTGGCTCAGAGCAAATCAGGGTTAAAATTCAATTTAGGCATCATTTA
AAAGGGACGGGGTTGGGTCCTGGTAATCTGAGAGAAATGTATAGGAGTAACATCTTGGCT
GGGTCTGGCGAAGCCTGCATCCTGACTAAAAGCGGGTGGCCATGTTGAGCGGGTGCCTCC
GTCAGTCCAGCAGTGTGTGAGAAGTGCCAGTTCACTATCACTATTTACGAGTTTAACTTT
TGTTTCATAATTTGAGACTATTTTTTTAAAATCTTAGTTGTTTCATTTTAATTAAAACTA
AACCCTACCACTTAGGAATTCACTGTGGCAGTTCAGAGTTTTTCCGCTTTTACATCTTTT
TGAGATAGGCAGTCTGGTTGGAGGTAGGCCTGGGTCTCTGGTCGAGAGCCTATTTCATTT
GACATTGATCACTTAGCCTAATGCGCATACTTTTGGTTGGGGTAGAATTTCTTAACCTCT
AGGGTGACACGGAGGACCAGGCTGAGGTAGTGCTTCCGAAGCCTGCCTTGTCCCCGGGAA
GGCCCACCCAGCTGTCAGTGCGCCACATGAGGTCGCCTCGAGTTCCCGGAAGGGTGTGGC
TGCCAGGTCTCCCTTAGCCAGGGTCTTTGGTGGGAATGAGACACAGGGGCTTGATCCTCG
GCTTGGCTACTGAGGTAAGATTTTTGGCAGAGCCTTTCTCCCTGAGCTCCTACTTGGATC
CTCCCTACAGAGTGTGGAGGAGTTTACAGTTTCCCAGGCCAATTTCAATTTTTCCCATCT
CGTCACTATTGGCCAATGCAGTCATTTCTCTTTTAACCCAGTATGGAGTCTGGCTTTTCC
TCTTTGCTGCCTCTTTGCTCTCTTCTCTGACCTTTATCCTGTTTGTATCAAATCATATTT
TATTTCTAACAGTGATTCAGAACATAGCTTGTGTTGCTCCTTTAGGTCTGAATGTCTGAA
AACGTTTTTGCAGCTCTTGGACTTAGATTCCTCAGCTTTAGATTTCATGCCAACACTTGA
ACTCCCTGCCACAGCGCGGGGATAATGCGTGCCTCGCTGATACCTCGTGGTTTTGCACAG
TGTGCTGTCCGCTCCCTCTGTCTTACTGTCATTATTGAGGAAAAGCAGAAGTCTTTATTT
TCAGTTGAAACCGCGCTATGGCTTTTAGGAACACGTAGCTTTTTTTCCCTATTATGAATT
TAGAGTCTCTGAAGAAAATGTTTGTGAGAGTCTCAGTCCTGGGCTTATGTTCTAAGGCTG
GGTGTGGGTGGGTTTTTTTTTCATAGTAGAGTAACATAAATCCTTTTCTCTTCTCCTCAG
GATCAGCTGTGATGACTTCCTTGTAGCCTCTACTGAAGTACCCCTCGGCCAAATGGTTAA
CACACCAATGCTTTTAAAATTGTACCCAAACCAGGAAATGAAATTCACAGGTGAACTGCA
GTCAAACCTAAGTTGTTGCCACAAACCACTGATGAAACTCAGTGCTTCAGCCAAATCCCA
GCATTTGTCAGCCGTGCAGGTGCTGAGAGGGTGGAGACTGGGAGGGGCGACACCTAGTCC
ATGGCAGCGGGATGTCAGGGAGACTCGACAACTGCTCCCGCAGCTCTTTGCTCCAGGACA
TAGCTCTGCCCACCCGGTGTCAACACCCTCCAGGCTTTCCAGCTGTCCTCTGATTGCTGA
GGTTCCTGTTAGGGACCGAGGTACTAAACCTGGGCGGGTGGATTTGTCGGCCTCATCCAT
TGTGGCTCGAGACCGGCCTTCGGGAGTCGGCTCTCAGTCTAAACATCCTTTCTCATTCAT
AGTGTGTCACCCGAAGATGCTTGTTTGTGACATTGTGACAGTCTGTCATGACTGTCCCGG
TGCCTTTGTGATGACTTAAACTACACTGAGGAGCTTGCCAACTTGTGAATGCCCTTCAGA
GGGTCTGgcagtcacagctgttccagagcccgagggcagaagattccggagcccgggagt
ttgaggccaacctaggcaacataatgggaccctctcATTATTATTCCTCCATAACAATCC
CCTCGAGACCCTCGATTTGAATGTTATATAGGTCTTCAGGATAAATCTGCTTATTTTCAC
AGCACAACACAAAAAAAATTTACTTTTGAAATCTTAGAGAGATTCCTACAGATCTTAGCA
TGGAGCTGTTCCTGTAGTGAAAGGGGGGTTATTAGACATGAGGCTTCAGAACTCATGGGG
CAGGGTTGTTGGAGACTACCGTGAGCTGAGGGGGCACACTGAAGCGATGGGATGGCCAGA
AGCGCACCTGAGCAAGCGGGGCAGCATTCTCTGTCAGACCCTAACATGGCTACACAGGGA
TGTGGCAGAGAGATCTGTGTGGCCCTGCTGCCAGGGCCTGGTTAGGCCTGAAGCTCCAAG
CTGCAGAGGTCTCATTGCCTTCCCAGGATCCAAATTAAGACTGCCCACTCAATGAGAATG
TCACTTGCGTATGTACAACCATGTTTGCTGAGTAACCTGTTCCACCGTTGAGGCTGTCTG
AAGTGTATTGTATGAGGTATCAAGAACGAGTCATTGGCCCATTTGGCAAATAGTTGCTTA
TGTAGCAATTGTCATGGACTAATCATAAAATATTTTGCACAAAATTTCAATGTTGAACTT
GCACTCACTGTTGTTAAATTATAAATCACAGCTTCTAGTTAGGCCAAAATATTTACATAC
TCTACTAATCTTCAAAATAAATGTATCCCATACCTTATTGTGAATGGTGAGTGTTAATTA
ATTCCAACGTCACATATGGGGATATGACACAGTTTCTTTGTGAATCCATTTTTCATTTCT
ATCCCTCGGGT
