# Supplementary material for: Reference based annotation with GeneMapper
Source: Genome Biol. 2006 Apr 5;7(4):R29. doi: 10.1186/gb-2006-7-4-r29 (PMC1557983; doi:10.1186/gb-2006-7-4-r29)
Supplement: Additional data file 2 — A gunzipped tar file containing the data set of orthologous genes in five vertebrates (human, chimpanzee, mouse, rat and chicken) that was used to compare pair-wise and multiple species GeneMapper [file gb-2006-7-4-r29-S2.tgz › 5verts/orth119/mm34.fa]

>NM_144806
CTGCCCCGCCCCTCTTCCTCCAGACCACGCCCCTCGACGGCCTCGCCCACTCTAGTCAGT
TGCCCTCAGGCCCCGCCCCTGGCCTCGCAGTCTCGAAAGACTTTCTCGCGCTTAGAGTCG
CCATTTTGCTGTAAGACGCCGTGCGGAGCTCTGTGCTCTCTTCCTTCGGCAGCCGAGGCT
GCGGCGGGCCGGGCTGGGGTCGGGACCAGGTAGGCGGGCGGGAGCCTCGGCGGGCGGACG
GCGGGCCCCGCGAGCTCGCGCGGTGCCGGGCGGGAGCCATGGCCCTTGTTGCTCCGGGGC
GAGCCCGGGGCCCCGTGTTCGGCTCCACCAGCCTTAGTGGATGATTGGGCTCCAATCAGA
CGTAGGAGGAGCGGCATAAGATACTCTGCAGAAAAATCTCTTCCTCAATCTGTTACATTA
TTGATAAGGATTTATTTTTCTTATATCGATATTGGCAGAGTTTGGGTGTTTAGCTTTTGT
GAGGGATACGAAAATACTGAACCGAGCTTTGAGGCCTGAGGAAGTGTGAGTTCTAATGTT
TTATGttttttttttttctttttttttttttttcttGCGGTTCTGGAGTCGAATGCAAGG
TGAAGCAATGCAAGCGGCCTGCCATTGACCCATCTCATGCCCTAGTGCTTAACAATTTAA
ATGCACAAATAAAAATAAAATAGGTGCGTGCCCCTAAGCCCCACTATAGGAAACCTTTCT
TGTCTTTTAACTGCTGTAGTTTGTATCATTATTATCCAATTTTTGCAGAGATATGCACAT
TATATTCATTAGCTACTCTGTGGTTTAACATAGAACCAGTGTTTCTGTTCTTAAATAATC
TTGCAGTTTGTGgggcttgatggcacaccccttaatctcagagactggtgaaaggatctt
gagggctcatggtccacagagcgagttcctggcaaacagggctacaaagtTGTTGGGGgt
tttttgtttgtttgtttgtttgtttgttttgttttgtttTTAAATTGTACTTTCTATCAT
TGACAATATAGCTCTATACTTGGGATAAGCTCCAAGAATTGACAACACCAAAACATAGTT
CTGTGCTCTTTCTTTGGCATTTAGTATGTATCTTTTTTTCTGATAAGGTATGTTTGCAAT
AGACATTTCAAAATCTGGGTATTTGATTCTATTGCCTGTAGTTCATCAGGTTGCCAAGTC
ATGCTCTGTATGACTGAGAGTCGCAACCTATTGTTGTATGCAGGGAACTGTATTGCATAT
CAGACTGCTACCCCACTCTGTCCTTCAGGGGCCACTGTTATGAGGAAGAGGTTACCTCGT
ATGACTTCGTTAAAGTCTGGGAAGTAATGTCAAACCTGTTTTCCTATTAAAACTGCTTCC
CCAGGTGTGggggctggagaactggctggttaagaatactagttgttcaagactgagtca
gttccagcacccacccacgtgacagcctacaaccacctctaatgctagacccacccaatc
tgacaccctctgctggtctccaagagtaccaggcacacgcggtgtgcagagaaaacaccc
atacacattaaatgaaTAAAAGTTACTTCTCCAAATTTAAAATAGTTTTAGATTTATTTC
CTGCTTCTCCCAAGTTGTCACAAAAACAAAACAAAAAATCAAAACTCTCAGAACAGCATT
AGCCATAAGAAAGCAAAATGCCAGTAACCACAGAATATGGAAGAGTAATGTGGTTTTATC
TCTGCCCTGCAGTTTCTCAATTATTTTACTTTATTTTAttttggagacggaggtttctct
gtgtaacagccctggctatcttggaactctttgtagaccaggctggcctcaaattcagag
atttgcctacctctgcctcccaacctctgggattaaaggtgtatgccaccatggccaggc
CTCAACTTTTATTTTCTCCTTTTTATCTATTTATTCTTAATTAATTAACTAATTATTTGT
ATATTTAttggtttctcaagacagggtttctctacgtaaacctggctgtcctggaatttg
ctctgtagaactggctggcctccaacttagaaatctacctgcctctgcctcccaagtggt
aggattaaaggtgccgacaccacctgcctgTGCTTTTTATTGTGTTGGTGATTAAACCCA
GGCCTGCAGCACAAAGCACCTAATTTTCCACTAAAGTACACTTCTAATCCATTTCTGCAA
GTCCGGCtttttttcccatgctggggttggaacccaggccctgtgcatgatgggcaaatg
ctctaccTACCATTGAAGCAGATTTTCCAGGAGTGAGTTAATGAAAGTAACTCCTGGATC
CTCTTTGCTAAGGAATGATTTTCTTTTTTTCTTTTCTTtttttttttttttttaagattt
attattatatataagtacactgtagctgtcttcagacacaccagaagagggagtcagatc
tcattacggatggttgtgagccaccatgtggttgctgggatttgaactcaggaccttcag
aagagcagtcagtgctcttaaccgctgagccatctctccagccccAACAAATGATTTTCA
ATTCTGTTTTCGAACTGTTGTGCCTGAAGTGAGGCTATGTTCAGCACACACTGGTTGAGC
CTCTGCTGCCTGGACCTTCCATTTTGGTGGAGAAGCTTTTCCAAGCCTCTATCTTCATTG
TCTGGGAGGTATGCAGGTCTAGGCTGTGGCTCAGGCCTGCTGTGGTGTAAGCCCACAGCT
GTCTTCCTTTAGCCATCTTAGAAGGATTGGTTAGACAGTGGCTGCTTTAGGGAGGAAACA
GCACAAATGGTGCGGCTTCATCATCTCTAGTATGAATGTTGAAATACAGTGGTGGTAAAT
CCATCTAAAACAAGTGATCTTCAGTGTGAGGACCTCTTCACTCATGAAGTCTGACAGGTT
GTCTCATTCAGAGAGATGAATATGATTTGTTCTTTCAGTCTTGAAAGTCTCTGGAAAAGA
TTTGTTTTTATCCCTGCATAAATTTCATATTCTCGAGTAAGTTTAGGGTAACACAAAAGC
AATTACAACACATGATGGGAGAGTGGAAACAGTCTCTGTACTCTCCATGTCACAGGGAAA
CTTTGTGCTAATGAACACTGCCGACTAGTGATTCTTAGCCTGATAAATAGCACATTGAAG
TAGGAGgctggtcttggtagcacatgcatgcctttaatctcagtatttgggaggcaggtg
gatatctttgaatctgaagccagccttgactccataatgagttccaggctagccagggct
acatagagagtccctgtcccaaaaaaaccaaaACACTGTTGGAATTTCTAAGTGGGAGGG
AAAGTGGAACTGGAGGCAGCTCTTAGAGGTGAACAGCTTGTGAGTTGGGCAGTCATAGTG
ATTGTTCTGATGCCCTTTCTAGGTTCATGCCCTGCCTGCCCCTGCTGTTCAAGGGTGGGC
ATACATTAGGATTTggcatggaacccaaggcatgcctcgtgctaggcaagccttccactg
ttaagctacacttcaacccTTATGTCAGAGTTTACAAGCTGTTGCTCTGGGTTCAGTTTT
GGAGACCAGGCAGACTGCTCTGTTCATTTGAGCCACAAAAGGAAAGTCTTCAAGAGATGT
CCTGGAGGAGTACAGGGTAAAGAGAGGCTGGGCTGTTGTGTGTGTGAGAGTAGAATGTTT
CCTTTAAATCCTCAAGGAAAGAACCACAGGCTGCAAGGAGAGGAAGACTGGTTCTAAGGT
AGAAATTGGGGTGATGGGCCTCAGATGAGGGCTCCAATCCTAGGGACTGGAATCCTGTAG
ACCTAGAAGAGAGAGGCCGAAGTATATATAAGAGCCCTTCCTACCCCTTAATACTTTATG
CTGCCTCGGATCCTCTCAGGGTCTCTTGTATTGTTATTTAGGAACTTCTTATTTGAAGTT
TAGGGGCGTAATGGCCACCCCAGGCATTTTACTGATTATTAATTTAGTAGATAACCAaga
ctgttatgaactactgtgtggttgctgcaagcctaagctgggtcctctgcgagaactgca
ggtgctcatagccctcaccccctcactccagcccTGCTGATACAGTGGTTCTTTTCCACT
ACCCCATTTTTTAAGCTAAGCCCCATTCTCTGAAAGCCAGGATTGAAATATGTGTTACAG
AAGGAGCAGAGTAAGTTTTCAGGCTTTGTGGCTGTGCTCAGTACATCTAGAAATGATATT
GAAATGGTTCAGGCTTTTGAAGGACTGGGCTTGACTGAGTAGTATCTGTGGACTCCTGGT
CCACAGCCACTTTTCACAGTGTGCACCAGTGGACTCCTTACCAACATTAGTTGGTTGGCT
GTGCAGACATTTGTGACATAATAACTTCAGAGAAATTGAACTGTAGCTTGTGTTGGAACC
CTGGACTTTCCATTTAGAATATCCCTTAAAGGCTGCTCTGCTACACATGTGCTCTCCTAG
CCTGGTGATCCCACTGTATGTGTGCATGAAGCCTGTCTTAGATGATGATCCACTGACCAC
AACATAGCCACACTGTGGAAGTTGAGGCAGCACTTAGGAAGAATAGAATAGCTTGTCCTA
TAACTCAAGTTGTTTGAACAAGCCACTTACGGATAGTCACAGTGATACACTCTTTTGAGC
TAGAAACATTGAATGTATAGAGTTCAGTGTCTGAATGTGTGGGAAAGGCCTGAAGCAGTA
TGTTTGTAAAGTGAAAGAACCCTAATTGCCAGAGGAGGAGCTCTGGAAGAGTCAGGGTGG
GGCTGGCAAATTCAGCCTTATCAGTCATGTTTCAGGTTTTAACTGGAAGATGTATTTGGG
GCATAACAAATATTTTAGTTTTCATAATAAAATAAAAACACTAAAGCAAAACAAAACACA
GCCAAATGAGTCTCCCGAGAGCTAGCCAAGCTGAGTAAACACAGAGAAGACCAAAGAATG
TGTGTTCTTGGAGAGTCACATCTTCTACCCAATCTAGCACTCTCCCTGTGAGAGAGGCCA
GGCCCTACTCTTGTCTGTCCCTTGAGGACCACTTCCTCCAAGGTTATTATCTAGTCAGCC
GTGTCCCATTTGAGGGGGAGAAATATGACAACTTGAAATTTTTATTTATGTTTTTGtttt
gttttgtttttgagacagggtctctactatagttctggctgtcctggaactcactgtgta
catcaggctggccttgaactcatagagatcctcctgcctctgcctcctgagtactaggat
taaaggtgtgccttgaccaggTGCTCTAAAGCACAGAGCCACTTCCAGCACTGACAAGAT
GCATTTTAGATGTGGCCCAGAGCAGCTGCAGGGTGGGGTGTGGGAGCAGGTGTCATAGAA
GGATCTGGGTCATTTATTCTTTGTTTAAGGATCAGTTAGTCCATGTCCTTGCTAATGGCT
CTGCCATTTTTCTGTGTTAATCCAGGAGGAATTTTGTTGTCAGAGAATAACAGGAGGTTG
TCCATAATTGACTTTAAGCAGCAAACAGTAAAACACTGAGCTCTTCAGCTCCGCCTTTCT
TGTAAGTTTATTATTTATTCCCAGTGAGTATGAAAAGTAATGGAGTTGTGTGGTGCCATT
TGCAATCTTAAAATCCAAGGGTTGTACTTGCCCATACTATATCTCCCTTAAGATCAGAGC
CACCATTATGGTGGCAACTATTTTTCTTATGCTGATGCCATTCTCTGTTTAAAAACAAAA
TCTGCTTGGGTATATTTTATATATGTTGGTCCTTTATGTATACTTTTTTTCTTCTAGGCT
CTGAGAATTGGAAAGCCAAGAAGGTTTTGATGTTTTGTGTGGCGCCTCCTGAATTAGAAA
CCAAGATGAACATAACCAAAGGAGGCCTCGTGTTGTTTTCAGCAAATTCCAATTCATCAT
GTATGGAGCTTTCAAAGAAAATTGCTGAGTGAGTTCCAGTTTTACCATTCAAATTCATAG
CCAATTATGTGTGATAATTTTAAGTATGATAATCAGACTAGCAGTGATTATCAAGTATAG
CTAACCTGCATGTCATCTGATATACTCAGCGCTACAATGTGTCTGTGACCACACCTCTCA
GGAGTGTGGTAGGCACAACTGTAGATAAATTATTGGAGTTTAACAAACAGGGATGTGTAG
TATATGAGGATAGTTTAGTGTAATTTTAAGAAACTGATTAAACACATACCAAATCCCTGC
AGTGCATAAAACCTTGATATGATTATTGTGAGTTAATGGTGAGCAGGCCAGTCAAAAGCT
TTTCTTCTCATGCAAGCTAAGATAAGCAGCTAAGTGGTTTTCGGTGGTAACAGACGCACG
AAGGAGGCATGAGTACATAAGGATGGGTAGAGTGGTCTGTTCTGGCTTAGGAGCTCAGGC
ACCTTTAAACCAAGGCCTGTTACATGCAGTAGGGAATGTGGGCAGTAGAGCACGGAGTAC
TAGAAAGATGCCCGTGAAGCAGGAGAGACAGATTGCATAGGCCTTGGGTGGTCGTGGGGT
GGAGGTCCAGGGTAGGCAACAAACAGGTATGATGTAATATTTACTTTATTTCATAATTAG
AATGACTTTTATCTTTGTCAACTTATAAGTCATCTTTAATAGTAAAGATGTTGGGTCTAT
TCTGTTGCCTTCTCAGCTTTTCCCCCTTTCTCTTCTCTAGGCGGCTGGGGGTGGAGATGG
GCAAAGTGCAGGTTTACCAGGAACCTAACAGAGGTGAGCTTCCTTGGAAATATGTATTGT
GGATCTTCTTGCAGAATGTGGTGTAATGGGTCATCAAGTTGTCCTTGACTGTCAGACGGA
TTCAGTCATCTACTCAGTTCAGAAAGCAGGAAGTCAGGCAGGCAAGGTGGAGGAGTGTGG
TTTTCAGTCCTTACTAATACCAAATAGAAGTATCCCTGGTGCAAGTCACATGTATGGAGG
TTTGGTGATGGTTCTTGAGTCTCATTCAGGAAGCACTGCGTAAGTTTAGCTAGCTCCTCA
GCTTACTGTTGGTTGAGATCACTTTGCTGTCGGTAACATGAGTCCTGCGTGCCTACACTT
TTAGTCTGTAGGTATGTGGGCATGCCCAGTACTACATACACACCCAAGCTCGCATGTGCT
GCGTTATTGTGCCCAGGACTTCATGCATGCCTCCCTACTGAGCTGTACCTCTAACCCTAG
CTTGTTATTCTTTATTTCCTCTAAGGCCACAGGTTAATTCCTTAAAATATTGCTAGGAAA
TAGTTGTAAGAAAATGTTATTTAATCTTGGTATTTCTTTAGAGTGGTGAGTATTCTTAGT
GAAATTTTTCTAGCAGGGGTAGTTGCAGCTTATATGGACATGAGAATCTTACTCTTTATT
CTTGGGCAGTAATAAATGGGATAATCTCTGTACTTGacatcttttgacacatagtaggtg
ctcagtaaacactcattcattCTGACCTCTCACTACAGGAATTTGTCTAGTGGTTCAACC
TTAAAAAACTGTTTCTCCTAGTTTTCCTAAAATGGTTGCTACTGGGCAACGTGTGATTGA
GATCTGGGGAGGTTCTTTTCAGGGAGACTGGATGAGGGAGAGCTGTGGGAAGAGTGGGGC
TATGGGCAAGCTCCTTCACTCCCAGGCTCAAAAGTATGGATGGAAAATCATTGGTTTATT
GCAGAGGAACTAAACTTCTATATTCCTTACTGTTTGTAGATACTGAAATCCTGGGTCAGG
GATAGATACAAGGCCCCAtgagtatcagtaccaggatttaaatccagacctcttgtctct
aaaactcatTTGTAACATCACATCCCATTCCTTTGTAAGCACACTATTTTTTTTCTAATG
ACtttgtttgtttagaatcaatgccttactacatagcgcaagctggccttgaactcaGCT
TTAatggctgtaagccatgaagtggttgctggggtttgaactctggacctttagaagtgc
agtaggtgttcttaaccactgagcaattgctctagcActggccttgaactcagaatgcag
cccatgttcgcctcaaacttgaaatcctcttgccttagccATCACCACAGAGCACAGAGC
CCACTAAAGCATTCTGCCACTGAGTACATCTCTGGCTTGCAAACGTTTTTAATGAAAACT
TTCAAACATATGAACTAATTGAAAGAATAGTGCCATGACGGCTGTATTGGTATCTACTAT
ATAGGTTTGGTGGGTTTTTTTTGTCTAAATGTTGCATTTGAAAGTGAGGTGTAagccggg
cagtggtggcacacgcctttaatcccagcactcgggaggcagaggcaggtggatttctga
gttcgagtccagcctggtctacaaagtgagttccaggacagccagggctacacagagaaa
ccctgtctcgaaaaaccaaaaAAAAAAAAAAAAAAAGAAAGTGAGGTGTAGACATCCATA
CACAATCCCTAGATACCTGGTCACATCTCTGACCAGTTCTTGCACATAAATAAGAATACT
TTACTCACATTTCAAGAAATTAGCTGTATTTATGACTTTTGAAGGCTTTTTGCTGTTTTG
CTAGTTTTATATGATTCCTAACCTCAAGTGATTGGTTTTTTGGtttttttaaaatttttt
ttaaaaattttttttGATTTGCTTTTGTTTGCTGttttatgaatcagagtattactttgt
agcccaggctagcttctactattctatcctcctgtctcagcttcttattataattctaga
caagcatcacaatggccagAAGGTGACATGGTTTCTCTTTTGATGTAGAACCATACCCAA
CCCTGCCATTTTCCTCTCCGTTGATGTTGCAGACCTACCCCGTGGAGTGTTCAATCCTGG
ATTTGTCCCTTGTTGCTAGTTACAAATGTTTAAGAGCAGGGATAGTCACCAGTCTTCTTT
TATCCAACAACATACTACATTTATGCCTCTGTTCTTAGTTGGTGCTGGTTGCATGACTGA
ATACATCATTTCTAGGCTGTACTCTGTGTCATAGCAGACACTACTTAAATGTGAGGGGAG
AAGCCTAAATTTGATTCTAAAGTATGATTAATGGTGACACGCTTCATGTCAGTGCATTCT
GCTGTTTGGTAGGAGTCCTGGTTTCTGTATTCTATAAGTTTGGAAATTAATGCAGACTTG
GTGCATGTTTTAACATTTTGAACTATATCTTCCCTCCTTTTCCCTTTAGAAACAAGAGTT
CAAATCCAGGAGTCTGTGAGAGGAAAAGATGTATTTATCATCCAAACCATCTCAAAGTAA
GTGCTTTCTCGCTGCCTCTTGAGTATGCCTATTAGAGTCTGAAGACTAGGTCACACAGGA
GAAGATAGTTTTAAGATTGGTGTGCTTTTTATTTGAGAAATGAGGACAACTGAATCCCAC
CATTCTCATGGGTGGGTGAGATGGTGGCCTCTAGATACAGTGGAATCTGAGCCAGAGAGC
AGCACTGtgaattcatggacactaggagaaccactgctcttcaccactgagctgtctctg
cagccccCTGTGCTAGCTTTTCTAGTGAAAATGCTGACTCTTTGTTCCTCTCTCCCTTTA
GCCATACTTTGTTTTGTTTTTAAAGAGATAAACTCTGCTGTGCTTCTAGTCCATCCCTAG
ATTCCTAGTGTCAAGAGACATCTCTGCCTCAGCCTTCCTAGGCAGATATCACTGTGCCTG
CCCTTTTCTAGATTAGTTTGGGTGTTTATTGTTGGttgttttggcaggaccttgtgtatc
tctggcttcaaacttgctgtggtgccaataataacaaattgctgttctcctgtctccact
tgagttctgagactacaggcgtgcgtccctatgctcagtgctgaggatttaacccagggc
tttgtgcgtgctagcgaagcactctaccagctgaactgcatctccTTTTCTGTATTGTTT
TGTTTTGTTTTCTTAGATGTAtttgtttttattctatgtgtatgagcattttgcatacat
gtatataaatgtactgcatgcatttctggtacctatggagaccaaatgagggtattaagt
cctttggaactggaattagggactgttcttggccatcTCTCTCTCTCTTTTTTTAAGGTT
TATTAAtttagttttacctttatgaatattttgcctgtatgtatgtacatgtaccacgtg
tgtgcatacttacagaggccagacaagaatgttaggtcccctagaaccagagtaacagat
agctgtgcagtgtcacatgggtgctaggaactgaacccagatcttctgcaagagtaacaa
gtcctcctaacctctgagccaactctccagctccCTCTCCTGTCTTGATAGGGAAGTGGC
AGGCAGTGCACGCTCTTAGTGATAGAGTCTATTAAGTTTTCCTAGCCATCAAGAATCGTG
TTGGCGATTAGTTTCTGTGGCAGAACTGTTGTCAGCTGAGCCTGTCTTTTGGCTCCACAC
AGAACACTGAGCTCTGTCTTAGCCAGGTTGCAGAAAGTGTGCGTGCATGTCAGGATCTTC
TTTCTGAGATGCGAAGAAATAGACTGAGGATGTGATGCTGTCACATTCAGCTGCTGCCTC
ATTGTATTGGTTGATTGACTTGGTGATGAATTAATAGCAGTAGTAAGTATCAGACCCAGG
TCCTATTGGTGGGCAAGCATTGTACCACTGAGTAGTACTGCTACTCCTTACTTTATTTTA
GTCATGACCAGTTTAAGCTAGTGAAACCTAAGACAGATTTTAAATGAAGACAATCTCTGC
CCATTAACTGGCATTTTCTTGTCATCCATTTGCTCATGAGTTAGTGGTAGTAAGCTGGTT
TGTTAGCCTCAGGATGACTTTCTACGCATTGCAGGTTCCCCTGCTTATCCTTCCTCACAG
AATGCTTTTCTGAAGTTACTTTAATTAATCTGGGATCAGGCTAGTTCAATAGTGATAGAA
CCTTCTCATCCAAACGTTGGCATTCAATTATTAACAATATTTGTTGAATATTTTCAATAA
TTGGGGTCTTGTTTCAGTGTGAGATGCTTTCATGCTTGGAACAGTTGATGATCTGGTAAG
GGATTATACGCAGAGAACATGATaaaccagaaaaagtgatacatgcctccaatctcagca
ctcagaggctaaggcaagaggattattagttccaaattagtatcatttataaggtATATT
AGCTCTGTAGCCTTCTGGTTGTGTGCATCTGTGGCCCAACACATTTATAGACATCAGTAT
CATGTCACAGTGCCAAAAGGTTGGCACTCCCAGCATAGTGAGACCTTCTTCAGAGAAAAC
AAAACAAAAACCCAGAGAGTTTGATAGATACCAGGTACACCAAAAAGTAATCAGTGCTGT
GTGACATATAACACAAAATGAGGAGTGCTATGGCTGTAAATCACTGGTAGAAGGGTTGGT
TGTCTTACATTCAAGAGCCTCTAAACTCAATCCTCAACATTGTCAAAAGTTTTcgggtag
tggtggcgcacacctttaaccccagcacttgggaggcagaggcagtcggatttctgagtt
tgaggccagcctggtctacagagtgagttccaggacagccagggctatacagagaaaccc
tgtctcgcaaaacaaaacaaaacaaaacaccaaacaaacaaaCAAAAATGATGGGAGAGA
GTTGGGGTTATGGTAGTAAGAGGGCAGACAAGGTAGGCCTCAGTGAAGAGGGCAATGAGT
GTCTAGGAAGGCTTGTGGAGCAGATGTCGAGGTCAGGAGTGTGAAAGCAGATCATAGAGG
GGCCTGGGCGGCCCTGAGTGGTACAGCCTGAGTGCTGGTTCCTGCTATGGGTGAGAATAG
GAACCAGTTCAGGCCCTTGGGCCTTTGCACTGACTTCCACTTTAAAGAACAAGCTGCTCT
GTTTGGAGTATAAACTGAGGGCACTGGTGGGAGGCCCAGTGGCGGGGTGGGGGGGTGGGG
GGGGGTAATAGAGATTCAGAGGCATATGAAGAGAGGAGTCGAGCCACCTCTCAGCTCGTG
CAGAGTAGCCTGAGGAACAGTGTGGCCAGCAAAGTAGTGGTCACAAGTTTTCTGATGATG
TAGGCATTTGCAAGGAAGAACAGTTCCTTTAGTTAGATTTTAACATTCAAATGGAAGCGC
CTAGCAACAGCTAGTTATATTACTTTCTGAAGGGGATCTTGGGCTAGTGATAGGACTGTA
AGAGTGGCCAGCATTTACAGAGCCTGAGAGGTGAAGGGTGACAAGAGGAGACGACAATTG
AATGTTTCTTTGGCAGGTAGTGAACCAAGAAAGGAATCAAAGGAAGCAGAAGGAGGCAGA
AGGACATTGTGCACCTAATGTAAGCACAGCTGAGAAGCTGCCTTAGAAGCAGAAAGGCAA
AGGAAAGACTATTTTTAACCAATCCATTGTTGGAGGCTGTTGATGAAAGTTGGGGAGTTG
TTTtggagaccaaagcttctttgaagtgtacataggagaaaaaggagagtgggactatag
atttctctcctgaggtgtccttcaaagacacgcaaagaactgggatgatGAGGGTCACAA
GTTGTTAAGGATGAGAGGCAGGAGACTGAGGAATGATGGCAACACTGGTCCTCCACAGAG
CATGGTGAGGGGATGGCGACTAGAGTGTAACTTTAGAGGATTGCGAAAAGTTCCCCTCTG
CTGCCCAGTGGCTGAGTGCATGTGGTGCCGAAAGCTGTCTTCTGATCCTCTCTTTAGTGA
GAAAGCAGAAGTCATCTGGTCAGGGGCTGCAGGCGGTTTGGAAGAAGACGAATTAGTCtt
tggttttttgagacagggtttctctgtatagccctggctgtcctggaactcactttgtag
accaggctcgcctcgaattcagaaatccccctgcctctgcctctgcctcccaagtgctgg
ggttaaaggcgtgcgccaccacgcccggctGATATTTGTCTTTTTTATGTCTAATGCTTT
AAGTGTATCATAGTCATAAGTAACATACTAAGTGTCTGACATTGTCCACGGGTTTCAGGG
ACGTGAACACCACCATCATGGAGCTGCTGATCATGGTATATGCATGTAAGACCTCATGTG
CCAAGAGCATCATCGGAGTGATCCCCTACTTTCCTTATAGCAAGCAATGCAAAATGAGAA
AAAGGGGCTCCATTGTCTCAAAATTGCTGGCTTCTATGATGTGCAAAGCTGGTAAGAATG
ACAGAttgtttgtttgtttgtttgtttgtttgtgacagggtctgtctatgtagtcctggc
tgtcttgaaactcactacataaaccaggctggcctcaaatatatagagatttgcctcttt
ctgcctcccaaggaggaggctaaagttttgcgccaccatggcagatttgtttTTGGCCTT
AGAAATTTCAAAGCATTATCTTGACTAGAGTTCTAAAGAAAGTACAAGTAGTGAAACAGA
CAGTTTATACAGTGGAAAGATGTGCTGGTCACTCAGCAGCTAGCTGCCTGAAACCCTGGT
GTGCCAGCCCCACAGTATCACAGTGGTATGTTTCACACACCACTAAGTGGCAGATACAGC
ACCAGTACACTgtcctaggggaagagaaggacatcacaagatttggtgacattattcctg
gtgacatgaggtttaaatttgccaattatttctttctggaacttgtcattaagtggtttt
ggatcatggatatctgaaattatgagaagtataccacaggtaagCTGGAGTCTAGTTTAA
TTAGAAAACTGTAATTTGCTAATTATTGGAATTCTAATTATTCGAATTGGAATTCTGCTT
CCAATTCACTAAGATACAAATAATAACAACTTTTGTTATGTTTTTTCCTGAATTACTTGT
AACATTCATGTTGATATGTCATATTTTTTCAGTAATATTCAAGTTTCAAGAGGAGAAAAA
TAATTTTCAGTCTTTTAGACTTTAATACAGGAACCATTTTGATTTTACAAATAGTTATAT
TTTTATAAACCACATGTTCTTTTCTGTTAAACATTTTTAGGTAACAGCCTAAGTATTGTA
AAAACCATTTTTATGTTTTTTAATTCGTGTACAGGTTATtatgtgtgtgggtcaaggggc
aaatttgggcattgttctcaggtgacatccaccttttttttgagacaggatctctcattg
gcctggagctctccgtgtgggcaaggcAGCTttacttctgcttcctgtttctcagtacct
ctttccttttccctggtaccgtttctagtctcacagcccatacctccatattaatacatg
caagtattaaagggtaggatccacatatgaaagaagacgtgcatatttgtctttctgagc
ctaaattattgttcaatataattttaagattaatttttttacaaacgtaatttttcttta
tagctggataaaattccattgtgtacatgtgctacaatatcattatctgttcatctgttg
atggacatcaggttgattccgttttcttgtgtttgtgagtacagcagcagtatatgtgga
tatgcaagtgtttgtgtggcagagcgtagagacctcttcatgtctgccaagcagtggttc
aactgggataggtggtagttctttttttattgtatatctctattttggctgaattatttc
tgtgtaccacatgtttgtagtaccctcaggccagaagagggcattagatcctctggaact
agagttccagctgtcagttgcccgatgggtgctggaactgagcccaagtcctgtggagga
gcaactattgcctttaacccctaagtcccttcagcccctggtagctctctctctctttaa
ttttgtgagaagcctgcacattgattttcatggtgactacataagtttatacctcactag
caacagtgtttctctttagccgtgtctttgacagcaattcttgttatttgttttcttggt
ggttgctgttctagctagggggaggtgaaatctcaaagGCTGGCAGTCTTCTGTTTGTTT
ACtttttctaagacagggtctcactaagtgaccatgtcagccttaaacAGCAGTTGAAAA
GCTTAAAGGAATGCATCTCACCACATTCGGctcaaagtagttttaatgtttccctgatgg
ctcaagatgtcaaacacacgggtatagttgttgctcatttgtatgacttcttttgagaac
tgtctgttcagtctgctcacctgtggaatgcttggcaatttgagggtcttgttttctggg
ggggttggtttttttgtttttttgtttttttcatttttctgctgtttaatttgtgcattt
ctttatattctaaataacaccttccctatctaacatgtagctagcaaaggttttctcctg
ttctgtaggctggatgttcattcCACAGCCTAAGAATTTTATATGTGTTTGTACATACTT
TAACAGATGTCTGTGTTGTGTGTGCTTGTATGTGAGTGTACATGATTAAGGGAGGCATAC
ATCACAGAAGTTTGTGCAGACAAAGGACTGAAACTTCCCCAGGTCACCACTTCTTACAGA
TACTCACTATAGAAAATACATTTCCAAAGTAGCTTTAAAAAGAAGGCAGAAACAAAACAC
GGCTTTAAAAAATATAAACCCTAGCAACTTCAGTCCTGGGGAACCAtagtagttatttat
gttattgatgtgacagaacacctgacaaacacacctggagggagagaacgtttattctga
ctcccagtttgaggtacaatccatcacgtagaaggtaaggtagctgggccttccatactg
cactttcagtcaggaagggaggaaggacagatactgggctcagctagtttcctccttatt
cacacagacatcagcccaggtgtgatgtcacccaatgaatcatctttttttttttttttt
ttttttggtttttcgagacaaggatttctctgtatagctctgacgtcctggaactcactt
tgtagaccaggctggcctcgaactcagaagtccgcctgcctctgcctccgcctcccgagt
gctggggttaaaggcgtgcaccaccacgcccggcccaatgaatcttcttgcttcagtgta
atcaaaataaccctcatagtcatgccagacactgatcactcacatgtgtctcccagactc
acctctaggtgactgtaaatcctatctagttgacTTATTAACCACTGAACCCCTTTGAAA
CACTAACAAGCTTTGACAGAGGAAACAGGCTAGCTCACTGAGTCTTCTGGACGCTTTCTC
CTTTCTCTTATAGGCTTGGATGGACCACACAGGTTCAGCTCCTTACTCTTTTGGACAACA
CTACTTCTAAAATGTTCTCGTACCTTTTTCTGTTAATCATTTCAGATGTCACAGTGTGGG
TGAAGAGGTCTTGGTATCTTATGTTGGGTTTTGTCATCCCTGCTAAGGAAAATTGTAGGA
GAGACAATCAGCTGTAAAAACACTTGTAGAAATATTTCTTTGTTAAGATTTTCTGCTGTT
TCTGTACTTTAAGGGCTTGTTGTTGATTTGCTTATTCGTTTGtttgtttttttcaagaca
gggtttctctgtgtagccctggctctcctggaattcactctgtagatcaggctggcctct
aactcagagattcacctgcctctgtcttcctgagtactgggattaaaggcgtgtgccacc
actacctggcCAAAGGTCttatttttatttatgtgtatgtgtgtgtgcatgggtatgtgc
acatgtatgttggtttctagaggacaaaagagggtcttggcctttggaactggaattaca
ggtggttgtaagcctcctaacatgtaaccagacttaatcctctgcaagttatttgctgag
ctatctttctgccccTACTTCTGATCTTCAAATGGAAGTGAAAATCATACGTCTAATATT
ACCAAAATTATAAGCAGAGGTGCCAGGTTTTCATGATAGGACAGTATGTGCTTGGTCATT
GTTATCTAGGTGTCTTAGAGTCCTGTGGTACCGTGACATGTTTAACTTGCTTATGTTTGA
AGGTCTGACTCATCTCATCACTATGGATTTACACCAGAAGGAAATCCAGGGCTTCTTCAA
TATTCCAGTGGATAATTTAAGAGCCTCCCCATTCCTGTTACAATATATTCAAGAAGAGGT
AAGCTAGCTCTAACTTTTTATGTTAATATTCTGGGATGATATAGTTTCTGTTTCTTTTAG
TTTTTCCTAAAAGGCCAAAACTTTATGTATTCTGTTATACTTCATAAGTACAAGTCTCTA
AAATTTCGTATCTGTAGGTTTTTTTTCACTCAGCTCTTTTTTCCCCAAATTTTGCttatg
tgtgtagttgttttgtttgcatgtaggtatgtgcaccatgtgtgtgcctggtgcccttag
aggccagacgtgtacatcagttcccctagaaatggagttgtgagcccctccaggtggtgc
tgggaattgcatccatgtccctggaaggatgctagttgctgagcccttgcctcttcacct
cTCTCCTTATATTTATTGCCTTATATGAGTTCCTCATCGCTGACTTTTTCATCCATTTTG
CTGGCCTTTCCCCCTGGTGTCTCATTTCATCAGCCCTCTTTTGTTAATTTCTGAAGGAAG
ACTGTCTCTGTAAAATAAGATCTGTTTTTACTTAAGCTGACCCTTTGTTGGACCATGCAG
AGGCAGATTCTATTCCATGATCTTACTCAAAAGTTTCCAGAATTTGTTAGTTTTATGAGT
ATTTGTGGTCTGCTGATTTAGAAGTCTTTTGCATGTTTGGTTTGTGCCACACTTTGGTGT
TTTGCTTTTAGGAGCTGTTGTTAGCACATGGAGTGTTTCTCTGTAGTAACTTTTCCAGAG
AGCGTCATTTCTTGGTGGTGTATTTAAGGGCAGCACTTTCTACATTTCTAAAGCGTGTTT
CCTGGTTGACAGTCCAGGCCTTCCTCATAGGCCTGGTCTTTGGTTCTTTGTCTGCGGTGG
TTCTGTCTGGTTGGCTGTCATCTTTCTTTGGCAGGGTTTGGCAGGCATGACattagctgc
ttttcttgttgagcactagtacagaagggtctgacaaaagcagctgacaggaagggtctc
tgctgaccagcagggtcagagcgctgtcagagtggggaaggcaggcttgactgcagcatg
aggcagctgcttacacagcacccagtcaggaagcccagatgtgagtgctgctgcccagcc
gtcttctcctcttccctccttaggcaaacctttctgaaaacactcttggagataagacac
aaaggtctgatggttctaaatccacttagtctaaatccacttaggtttacagtcaagata
gccaGGACAACCATCCATAGTGAAGTGATTTAGAAGTATATTTGAAAAGAAAGATGTATA
GAagctgagcagtgatggcgcacacctttaattctagcacttgggaagcagaggcaggtg
ggtttttgagttcgaggccagcctggtctacagagtgagttctaggacagccagggctac
acagagaaaccctgacttggaaaaaacaaaaGGGGGTGGGGGGGGGGAGGAAGAAAAGAA
AAAAAAGGTGTATAGAATATCTGCATGTTTTATAAGACACATTAAAACCAGTAATTAAAA
ATAATATgctgggctgtgatgatgcatatcttttatcccagcacttgggagacagaagca
ggttgacatctgtgattttgaggacagcctggtatacagagcaagttctaggacagccaa
ggctacacagagaaaccttgtTGCAaaacaaacaaacaaacaagaaaacaaaACTATAGA
AGATAGATAGATTGATAGATATTCATTCAATTTTTATTTACtgatttattttgagatgac
cttctgtttgttacccaggctgaactctgggaatcaagtaatcctcctgcctcaacctcc
tgagtGTTCACATTGTACCTGGCTGTAACTTCTTATTTTTGTGAGATTGGCACTTACTGT
GCAGGCCAGTTTGGAGTTACTGCACTTGGCTCTTGTCTTGGTCTAAGCACTTGGCTCCTT
GCATAATGGTGTCCTGGGCAAATTGGCTCTCTCCTCCCAGACTTCTCAGGAGCTCATTTC
TCCTGTTGACCAGCGACTGAGCTGCTTGTTTGGACTGATAGCTTCCTCCTAGTTATGTGG
TTCTTTCACATCAAACCTTGATCTGTTTATAAGATTTCCTGTTTTATCCTCTGAAGACAC
AATGAGCCTGTTTTTACTAGAGTCCTTTGGTTTTATTAAGGGCTTTGTTGGCTGCTATGC
TGTCTCTTGGCAGGGTGTGATGTTATTTGATGAGGCAAAGAAAGAAGTGCATGAAATAGT
TCAGAAAAACTTCTGGCTAAAACAAGGTGCCTAAATGATTTCGTGTTTtctctctctcct
ctctctcttctctctcttctctctcttTTGCCTGAGAACACTGGGCAGGTGTGTCTTTTC
TCTACCTGAAAGTCCAATCAGCATATCTGTGTGTGTAATTTTTATTTGTTTGtttggttt
tccgagacagggtttctctgtatagccctggctgtcctggaactcactctgtagaccagg
ctggccttgaactcaggaattcacctgcttctgcctcccaagtgctgggattaatggtgt
gtgccaccacgcccagctGTGTGTAATTTTTTAAAattcaccttacatcccaatcagccc
gccctgctctcttcccagtcttcccattacaaatcccacctgacattactccctcccctt
ctacttagagagagaagGGATGGTGATCATTTTGTTCCTTTACTGAGCACTTGTTACCCA
GCGGGCCTTTGGATGCTTACAACCACTGTGTTAAGATTCAGTGTTgggactagagagagt
tcacaggtaagagcactgcatcgtcttcccagcatccacagggtggctcacaacagtctg
taactccagttctggggacctggtgccttctgacctctgcagtaccaggcataagctggt
acatagacatacatgtaggaaaaacacAGCTGTCACTTTGTTTGTTTAAAGGGCTCTTAA
GCCCTTTTATTAAGAGCAGTAAGCTAACTTTCCTTTCACAAATGGCTTTCCTCAGCATGG
AGTAACTGCAGTGTATTTGTCACATGTTTGAACCACAGAATTTTAGAATATGACATTAAC
TTGGATTCAGACTCAATGGATATCTTTCTATTGTGAAATTACATTTGATGTGGGATTCAT
GAAAAGTCTTTATTTATTGAAACAAAGTCACACTAGCCTCCTAGACAATTGGGATTACAA
GGCATACACATCACACCTGGTTTGCTTCTGTTAATTTTTTTGTTccttgctttttgaggt
ctctcactgaacatggagttcattgattcgctagattgcctggccagtgtgctttaggga
tctgcctgactctaccttttataatcaccccccacccccacccccacccccaccccccag
cgccactcccagtgttggggttacaaacacaggctgccatactcagcttttatgtgggtg
aggggtgagcatgctcagctcatcacacttctccagccatcagcttagtgactgagccac
atctccaTTCTCTCTGCTAACTTTTTAGAAGAGCACTTGTTCTACATTACTGGGTTTTTC
TATATAGGTAAAAATATTCATGTTGAGAACATTTTCATCTTTATTTTCCAAAGGAAGATT
TTGCTTTGAACTTTTTTTACAAgattgattgattgattgattgattgattgatttatata
agtacactgtcactgtcttcagacataccagaagagggcatcagatcccattacagatgg
ttgtgagccaccatgtggttgctgggaattgatcgcaggacctctggaagagcagtcagt
gctcttaactgctgagccgtctctccagaccTTAACTTTTTTTTTGCTGAAACTTTAAGT
CAAATGATAATTTTTAATGTGTTAGAACATTCATGTGTGTTGGTTGATGAAATAGTCTCT
TAGAGATAAAGTAGTAATCCCAGGCCTTTTGTTTGTCACAGATCCCAGATTATAGGAATG
CAGTCATCGTGGCCAAGTCTCCAGCCTCAGCCAAGAGGTAGGTGGGACTGTGTCCCGAAT
GTATAGATTGGGCTGCAATGGTTCCCCTGATGCCCCTCACTTTTCTTCCGTGGACTAACT
TAGTATTATCCTGTCACCTCTAATGTTAGAAAGATATTTTAGTTTGTTCATTTTTCTCCA
ATCTCAGTTTCTCCAATGCCAGTCATATTTCTTTCTTCTTTTCTTTATGTTATGCATAAG
TGCTCAGTCTGCATATACACCTGcatgccagaagagggcatcagatccctggttgtaagc
caccaagtggttgctgggaattaaactcagggcctctggaagtgcttttaaccactgagc
catctctccagccccCAGTCAGTGTACTCTTAACTGCTGTGCTGTCCAGCCCCAGTCATG
TTTCTTAACCAACCAGAGTCATCCCATCCAAGGAAGACTGACCTAGTGTATCCACTGTTA
GTCCAGACCTGTCAGTAAAGTCCTACTTAAAGAAaggtatctctgagagtaaaggcattt
gctgccaagcttgacctgagtttaatccctgagacccatatgatagaaagagaaccaact
cccattagttgttccctgacctccatacTCCTCCACCCTATGTTAAATAAATAAGTAGTT
TTGGGTTTTGttgttgttttctaagacggggtttctttgtgtgtggccctggctgttctg
gaactcaatttgtagacttgcctggcctcaaactcacagagccccacctgcctctgcctc
tggagtgttaagagtaagggtgtgtgctaccatgccggacAGTAAAGGTAagccaggcag
tggtggtgcacgcctttaatcccagcacttgggaggcagagacaggcagatttctgagtt
cgaggccagcctggtctacagagtgagttccaggacagccagggctacacagagaaaccc
tgtctctaaaaaccaataaatatatataaataaatacacacacacatacatatgtatata
tCAGCATGAGCAGGGTATGGGGAGCAGACCAGTAAGCAGtaaataagtaaataaataaat
aaatacacacacacacacacacacacacacacacGTATGTATCAGCAtgagaaaggtatg
gggagcagacccataagcagcattcctctgatgtctctgcttgagttcctgtcttggctt
ctcctactgctggtctgttgtcaggaaatgtaagctacataaagcttttcctccccaact
tggttttggtcttggtctttatcgtaacaacagaaagcaaattaggacaGTAACATAGCA
TGAGAAACTGATTCTTTAAAAGAAAACTGAAGGGGCTGGGTTTATATCTGACAAACTGGT
TCAGTGAACATTCCAAAGAATAAAGAAGGTTTTTTTCATGATGAGAAAAGATCACTTCTT
CAGAGTGTGCAGTGACTATAATCATTATGAACTAGTAGCTGTAAGGAGAAAGGCTAGCCT
CAGGGATGGTCAGTAGTCTCATTCCTCCTCTGTCAGCAAAACAGACAGCATCAGGAAGGC
CACTAAGCACCAGGTCAGCCGGCCTCCAGGCTGTACAATGGACATTCTGTGCTGTAAAGC
AAGTCTTGAGTTTAAAATGATGTAAGTTGGACctggaaaggtggctcagcaattaagagc
aattaagcagccactggctgcttttctagaagacctgggttttattcccagcacccacat
gtcagctcataaaaatcctctgctggcctctgtgagcagcaagcacatacatactgtaga
caaaacactcgtcctgcacataaaattaaaTAAGTAAATATTAAATAAAATAAAGTACAG
AAGAGGTGTGTAAGaatcatccctaactgcaattccagggaatctgatgtctgactgcac
tggaggtgcatagacatacatgcaggcaaaaGGAAAACTGTGTTAATGGTTTAAGTCATA
TAAACTGTATCCATTCTTTATTGGGGGTGAggggcagggcccttctctgtatcctacact
gtccttgaacttaaaacattcctcttgcttcagcctcccagtactgcgatggtgtacatg
agctaccacatccagctAGGTCTAGATTGTAATGGTGAATCCTGTCACACCATGAGAGAG
CAAATGCTAGCCTTATAAAGCATCAGCAGATACATTCCCCTTTCCTGAGGCCTTCTTTAC
CCGATAGCTGATATCCCAGTGAACAATTGTAAAGTTCTAAAGGAACTTGTtagcaaactg
aatgaacggtgcataaaagatgaccacagtgcccttcgggcttatcactggaacctgagg
ttggtgcagcagctttaaaggtctatgaatgtcaatcaccatgttgaggaacaagaaaga
gaagccacatgattatgtgactcagagatttaacaatctagcttaagtaaaaccaggaat
agaagggaactttttaatcagacgaagatctgtaaacaacagatctgacttcccagtggt
gaaaactgatgctgtcccccagctctagaacaagaTGGCAGCATCTGACCTTTTCCTCGG
ATCCAGACAGCACTGAGGTTCTAGATGGCTCAGCTAAGAACTGCTAAGAGTGGGTGTGAT
GCAAGGACGGCTTGATCACTTATATAGGGTGTATTCActtcagtaaccttgtaaataaaa
gatccatacatgctggatggacacctctaatctcagcacttgggaagcagaaggatttct
atgagtttcaggacagcctagtctacatagcgagtcccTGTCTCACATCCAGCACCAATG
TTAGTTGTCACAACCAGATACTCACAGAGGACAGTTCCAGGATCTGACTCCCTCTTGGGC
AACTGCACAAATGTTCATATACCCACAACAGATACATCTGAACatataattaaaaataaa
attcttagtaattaaaaaGGAAGAAATGGAAATAATTTGGTTTCTCATCAATAAGTAAAG
AGATAAACAGCAATATATTCATATACTGGTAGACTATAACTTGGCTGAATCGCCACAACA
CATTGAGTGAAAAAAAAAAAAAGGGGACACTAAAGGCATACTGTAATCAGCATGCATGGA
GGACATTAATCTTGCCAGAAAGGTGATGGGCAGCTGCCAGAGCCAAAAGGAGAAGTTGTA
AAGGGCCAAAGATTTTACTTGATGCTAGTAGAACAGTTTATTGTCATCAGTGATTTGATG
CCAGTATGGACATGTATTTGCCACATTAGAAGAAATTATTTGGAGAGCATGAATCTGATG
AATGTATAAAGATCTCTCAGGTTGTGAAGTTGTGTGCTTGGAGTCCCATTATGCCTTCAT
AAAGCTTTAAAAAGTTAATATATAATACTTTAATGAGTCTTTAATGGTCGTTGTTTCACA
TGGTTGATTCCCAGAGAAGTCTCAAAGATAGTATTAGCAACTGCAAAAAAGGGAACTTGA
GGCTGCAAGAAGATTCCTTAATCAGAACTTGGGTTCTGATTGGCTGAAGAGAGGTAGATG
CTCATCTGTGGGCTCCATACTCAGTCTTCCTGAATCTGAAGTGGGCATTCTCTTTTGTTC
TTGGTtttgttggttttttgctttgtttggggttttagtttgttagtttggttatttggt
agtttaaggtttttttgttggtttgtttttctgtgtaaccctggctatcctagaactcaa
tctgtagaccaggctggcctcaagatccacctgcctctgaagtgctgtgattaaaggtgc
gtaccaccaccactaggTGGTCATTGTCTTTTGTAATTACTCCTTTGGGAGAAACATCTT
GCTTTTGTTCTTTCGTATCTTGCCCAAACATTGGCAGGCTGCCTCCCGGTTTTGATTTGT
TTCTAATGTTCTTTTCAGGGCACAATCTTTTGCAGAGCGTCTACGTCTGGGAATCGCAGT
GATCCATGGAGAAGCACAGGATGCTGAGTCTGACTTGGTGGATGGCCGGCACTCCCCACC
AATGGTCAGGAGTGTAGCTGCCATCCATCCCAGCCTGGAGATCCCGAGTAAGTAGCCACA
AGTACCTCTTTGCCACTGTTCTCTGAGCTGCTTGAAttaattatattttgtttttatgtg
tatgccacatgtgtgcaaatactcacagatgacagaagatgatgtcagatcccctagagc
tggaatcccgggatattgtgagccatctgatattggtactaggaaccaaactcaggtcct
ttggaagagtagcaagtgctcttaaccacagagccacctctgcagcccATGGATTCTCTT
TGGTGTGTGTGTGTTCACATACACACCATGCATGTTTTCAGACGCACAtgcatgtcagag
gtccaaggtccgtgttaggtatttttctcagtctttttgtcttttcctttgttttgagac
atggtctctcactggcctgcagctcatctgttatccagactggatgtgcagcaagtactg
ggaatctctctagcctggggttataaacacacagaactacacccaggttgttttgttttg
ttttgttttgtttttttttaacctaggtactgagaacccaaacttggtcctcatttgcta
ttttacccatgtgtaaccatcttcctaTCTATCCTTTCTTAACTTTTTGAGTTGGCAAAC
ACTGATAATTCCCTTCCTGGTTGAATTAAAATAGCTGTTAGCCTTTGAGTCATAGGGCCC
AAAGACTAGGAAAATGGTCATCTATTTGGATTCAGTTGCAATACCTCTGGAAGCTGCATG
CATCTGTTCAGTGCATGTATCCCAGAGCTTGCTGGCATAAGCAGGAAGTTTATTTATGCA
CAAAGCTGGTCAGCGTTATGTTATATGGAATGCAAAGTGCTGGACAGGTTTTATGTATTT
AGCATAGGGTAAGGCCTAACCAAtgttaaatgtatttctaagtattttattcttttaggt
gcatttctgcatggctaactgttGCTCTCTAAATACTCAAAACTGCTTACaacaaaagaa
aacgtggccgggcagtggtggcgcacgcctttaatcccagcacttgggagggaggcagag
gcaggcggatttctgagttcgaggccagccttgtctacagagtgagttccaggatagcca
gggctacacagagaaaccctgtcttgaaaaacaaaacaaaataaaataaaaaaaacaaaa
caaaacagagtgagttccaggacacccagggctatacagagaaaccctgtcttgaaaaca
aaacaaaataaaacaaaaAAGAAAACGTAGAATGCCAATAAATAAAGTCAGAATACACAC
CTGTCTGTCTTTCTGTCCTGCAAAGTGGTCTGCTTGGCTCCCCTTCTGATCCTGATGCCT
TCTGTTCTTTTCTTGACTCATATTACCCAGTGCCATTGGGGCAGAGTGGTCCATGGGATG
TCCTTGACTGGTTCCTCTTTCTAGGCAACACTGTGGGGCATCATGTCACCTGATAATTTT
ATAGTTATCCATCATAATTAAGGAAGTTCCTTCCTCTTTTAAGTACTGGGAGgttttgtt
ttattttgttttgttttTAATAAAACATTAAATTCTTGTTGTTGTTTTGGGTTCTTTTTA
GGTTTTGTTTGTTTGTTTGTTTTGGGGGTGTTTTGTTTGTAtttgttttgaaacagggtt
tctctgtgtagccctggctgtcctggaactcactacctagaccagtctgacctcaaaccc
agagataacatttgtgtctgcctcctgagcgctggaattaaaggcacgtgccaccatgac
tggACACATTAATTACTTAAGCCTTGTAAGTCTTTGTTCCACCTGTGAGCATAGGCACTG
AGGTGTGTGTTTCATTCTGACCAGTGCTGATTCCTAAAGAGAAGCCCCCAATCACAGTTG
TTGGTGATGTTGGAGGAAGAATCGCCATCATTGTGGTATGTAGTTCTTTATTGTTACCAC
TGTTGCTCTGTTGACTTTCCTGTAACTGTGTGCATGAAGACTACGGGGGTCGTGTGGCCG
GGCTAAGTATCATGGCAGTTGGTTGGTGCCTTATGCTAGATGTTAACTTTGGCCCTAAAC
AGAAAAATTAATGGTTTAAGAAAAAAAGTCATTTCTATATAATTACAAGAATATGGTACA
ACTGTTGGTTTTCATATTCTGGGAAGTTGTTTTTTATGGTTAAAGTGAAGGACAAAGTTG
ATTATAGTTTTAAACAAATTGACAGTTAAGGTTGTAGTTCAATAAGGCCTTGGATTTGGT
CCCTAACACCACAAAACCCAAAACTCACATCATTTCATACATGTATACTAAATGAAACAC
TGAAGAATGGATCAGGCAGCTGCAGCTCACTGCTCCCCTGGGGAGAGAGCCAGGGCCAAG
CCCACCAGAGACTGTCTTAGCCTAAGAGTCTTCCATTCATGACATTACTGAACTTTACTG
TCTACCAAGAGTGCTGCTTTTAAATGTAAAAGACATTTGGCCTTTggggttggagaggtt
gctcagtgattaaaagcatttgctattcctgcagaggacccaaatttggttcccaacacc
cacatagttttaaaactgcctgtaacaacaacaacaacaacaacaacCCCTTCtcctcct
cctcctcctcttcttcctcttcttcttcttcttcttcttctttttatatgtaagtacact
gtagctgtcttcagacactccagaagagggaggttgtgagccaccatgtggttgctggga
tttgaactcctgaccttcggaagagcagtcgggtgctcttatccgctgagccatctcacc
agccccttcttctttttaaagatttatttatttatcatatgtaaatgcactgtagctgtc
ttcagacactccagaaaagggcatgtgatctcattacagatgcttgtgagccatcatgtg
gttgctgggatttgaactcaggacctttggaagagcagtcagtgctcttacccgctgagc
catctctccagcccTGTAACTCTACTTCTAAGGAATCCATTTTACACAGGCAAAACACTC
ATACACATCTATAAAAAATAAAGACTTGAATGTTTGTATGAAGAGTGTGTCTGTGCACAC
AGTGACTTTTGGTCCATGTTGTGGCTGATCCGCCTAGTGGTGCCATGTGTTCTTGGAGTG
CAGTGGAGGCTGTGCTTTGGTCTTCACTACGAGGTAGTATGTTAGGATACCGTACAGCTG
ATGCATCTGTTCTTCATATTGGACCATTTCTGATTTTTCTTAATTCCCAATAACACTGCT
TTGACCATCCTTATAACTGTTTTCTGGTGTGTCACATGCACCAGAGTTTCTAAAGGATAG
CTGGAGTCACTGGGTTTGAAAGTGTTGTAACAGGCTCCCACACCCCATCATAGGTACCTT
GTGTTTTTAACTTGTCTGGTGATTTTGTTTGTATCCTTTTCAGGGATCTCCCGTGTCATC
CCACAGCGTTAAGCTGCATGCTAGTTTATTCCATGGACACAGGGTAGTGGCAGGAGGTGC
AGATTCAGCACAGTGACTGCAGGCTTTCTTCTCCATGTGGAGCTGTGCTTTCTTTTCCTC
TAAtactaagggttgaacccatgaactctgtgtgtgctaggcaagtatctatcattgagc
cacatctccagcccTCTttattttgagacagtttctgaggctggtcttaaactatttctt
cacgtcagtcagaacttcagctcacaatcttcctgctcctgcctcttcagtagctgagat
tacaCATCTGTAGTGTTAGAATCTGCTTAGATATTCTTAAAAAACAAAGATCACcgagat
ggttcagcaagtaaaggtgcttgtcaccaagcctgatcacctgcatctctggaacaatcg
aagaagagacctgacctccacaTACACTTAGGGCATATGTGCCCACGCTTGCACACGTGC
ACATGTGCACACTAGCAGTAAATACGGTTTTAAggggctagagagatggctcaaagtgct
tatttcacaacatgagcacctgaacttgaatccctcataaagttgggtagtgcagctgta
atctcagttcccctgtgatgagatagccggcagagcagagtcccagaagccatgagtcag
cacatgcagcatcagacatttagagaccctgactcatacaaggtggaccatgaggaatga
tacccgagcttgtcactgcacagaggccacctgtactcagacacacgcacatatacacaA
ACCCAAAGTGTAAAAACCAACATTTTATTTTGGAGTAGTTTAGGTTTACAAGAAGTATGA
GATACTGTGCAGGAGGTCCTGCAGGCTCTTGACCATGGTTCCACTGCAtgctgcctcgtt
tttatgttagcttgacacaggctggcagcattttggaagaggaaaccacatcctatgtgc
aagcctgtggtgcattttcttaattagtgacttcatgtgagagggcccagtccattgtta
gtggtgccatcctggggcaggtggtcctgggttctataataaagcaggctgagcatgccg
taaggagcaagctggtaagcagctcttctctgtgacctctgcctcagctcctgcttgcag
gtttctgcccgagtccctcagtgatggactttgttgtagaactggaaactgaagtaaacc
ctttcctttccaagttgcttttggtcatggtgtttcaccagtgtcatagaaaccttcact
aagaACTTTTGCTAAAACTTTGGTATAGTAGTAATACATGCATGCTATGGCATACCCACC
CACACACAAACAGTACACACATAATAAAAAATAAACAAAAAAAATGCAATAGAAAAGAAT
TGCCAAACTGACTGATGTCCATTATACttttttttttttaatctaaagacagggtctctc
tacatagtcctggctagcctgcaacactgtaaagcaggctgaccttgaacatagagtttt
gatctgcctgcctcttcctctgagttctgggattaaaggtgtgcaccatcatgctcagct
TTCATTATAttttttaaattttatttatttaatgtatgtgagtacactgtcactctcttc
agacccagcagaagagggcattagatccccattacagatggttatgagccaccatgtggt
tgctgggaattgaactcaggaccttcggaagggcagtcagtgctcttaaccactgagcca
tctctccagccccTCCAAAGACATTTCTTAAGCAGAGTGGTATGGGGTGGTGtgtattcc
cagctactcaggagactaaggaggggggaatcacttgctcaggtattcaggacaccctga
acaacataAGACAAGTGTTGATGTCCTTTTGTATGGTCTTTGATTTGACAGGATGACATT
ATTGATGATGTGGATAGCTTTCTTGCTGCAGCAGAGACCCTGAAGGAAAGAGGTGCATAC
AAGATCTTTGTGATGGCCACTCACGGCTTGTTATCCTCTGATGCTCCCCGGCTGATTGAA
GAGTCTGCCATTGATGAGGTAGTAGGGCTGGCGGTCAGGGTGGGCTTTCTGAGTCCTTAA
CAGCAGAGCAGGAATGAGTATAAGCCATTTTAGTTAAGAATAAAGATGCAAGCCAATAGg
gtagcccatgactttagtctcagcactgaaaaggctgagacaggaatcttgtcattagtt
caacattagtctgggctatggagtaagaccatgtctcaaaaaattaaaaCAAACAAACAA
AAGGAATGGATGAAAAATGCTTGTGTTTGATTTTAATTCACTGTAGCTTTCCCATTTGAG
TGAGGTATGGCTGGATTCAGTTCTGGCTTGTATACCGTATTTGTCTCCCACCTCCAGTGT
GTGGTACAGTGATGGTTAGAATGCTCCAGTTGTATGCTGGGCACCCAGCTGATTTAAGAG
GACACATCCTCTGTGAGCTGTAACTACACACTCCCTTCTAGTCCCTCCTTGCTTGCTTTC
TCTTTGGATTTGTTCATGTGCTCATGTCACATATAATATGTGGTCTGTAATGAAATGTGC
TTCAACATGTTGACTCTTCCTAAGTTGATGGAAACTTGAGGTGTTCACATATTTTAAAAC
TTATTTTTATCTATTATTTtgtgtgtgttatgtgtatatatgaatataagttctcgtata
gaggtcagaggacaattttcaggagttaggtttctcTGAAGCTATGAAGAAGAGACCCAA
CTCCAGCcccaccagcagtaacgggttgcagtttctccagggcttccccagcatttgtag
tgtcttttcagctgtaactgctctaatgagtgAGGTTATCAGATCTTAAAGCTAGAGCAG
CTTTTCCTAATGGAAACAGAAGCTGTGAGAGACAGCAGGCCTCCCATAGGGTGAGCCTCA
GAGACTCAAGGCTGCAGTACGTTTTTCAAACAAAGCCATGACACTGGCTAGCtttttttt
ttttttttttttctttctgttttCCAGATTTGGCTTTGCTCTGTTCTATTCTATTTGCTT
TGTTTGTAGTACTGGCCCTAAACCTAGACATTCACACACCAGCCGTACACTCTGCCATGA
GTCCTACCCCAGTCCTGAGGCTGCTCGGGACCTGACGCTTTCATTTCTTGTGCTGCACAG
GTGGTGGTCACTAACACGATCCCACACGAGATCCAGAAGCTGCAGTGCCCCAAGATCAAG
ACTGTGGACATCAGCATGATCCTCTCAGAAGCCATCCGCCGAATTCACAACGGGGAGTCC
ATGTCCTACCTTTTCAGAAACATAGGCTTAGATGACTGAACAGTTCTCCTATGGTAGAAC
TCCCACAGGTCAAGTGGGAGCCCAGCGTGTACGCTGGGAGGGCCCATGCCCGGCCAGACA
CACGTGACCCTCCCTTTCCCACATCTTCCTCATTCATTCCTGTGAAGGTACAAGGACCAG
CTTTTTAATGTTGGTTTAGGTTTTTGTGAGTTTTAGGGGTAATTTTTATAACAGAAAGAC
CTCCTCTGAAATGAAAGAAGTTAAAACCTGATTGTTTTTAGTGTAACCATTTTAAATAAT
ACACTTGTGAGATTTTTAAGCTCAGCCTTTTTTTAAAGTTGCTTGATCCAACTGTTCAAA
AGAATTAAATAAAATGATCTGCTGTCTACTACCTAGAATCAAAAAGCTACTGTTGGTTCC
AACACATGACCTTTTTAGGAACGCTTTTATAAATGGGCATATAGAGTATGTGGCTGTATT
TATTTTCTGCAACTAAAAAAAGAATAAAACCTTGTGTTTGTTTTTTAAACCTCTGTATGT
GGATAGTTGTTCTGTAGCTAGACTAGACAGCCACTGAAAACCTGAGTTACTTGGCTGCTT
TTTCGTTTCAGCATCTGACCTGTGTG
