# Supplementary material for: Reference based annotation with GeneMapper
Source: Genome Biol. 2006 Apr 5;7(4):R29. doi: 10.1186/gb-2006-7-4-r29 (PMC1557983; doi:10.1186/gb-2006-7-4-r29)
Supplement: Additional data file 2 — A gunzipped tar file containing the data set of orthologous genes in five vertebrates (human, chimpanzee, mouse, rat and chicken) that was used to compare pair-wise and multiple species GeneMapper [file gb-2006-7-4-r29-S2.tgz › 5verts/orth119/mm34.gff]

NM_144806	REFSEQ	CDS	5850	5968	.	+	0	gene_id "NM_144806";
NM_144806	REFSEQ	CDS	6701	6753	.	+	1	gene_id "NM_144806";
NM_144806	REFSEQ	CDS	9230	9296	.	+	2	gene_id "NM_144806";
NM_144806	REFSEQ	CDS	13079	13251	.	+	1	gene_id "NM_144806";
NM_144806	REFSEQ	CDS	17103	17218	.	+	2	gene_id "NM_144806";
NM_144806	REFSEQ	CDS	21162	21217	.	+	0	gene_id "NM_144806";
NM_144806	REFSEQ	CDS	25099	25247	.	+	1	gene_id "NM_144806";
NM_144806	REFSEQ	CDS	27085	27155	.	+	2	gene_id "NM_144806";
NM_144806	REFSEQ	CDS	30592	30738	.	+	0	gene_id "NM_144806";
NM_144806	REFSEQ	CDS	31861	32019	.	+	0	gene_id "NM_144806";
