# Supplementary material for: Reference based annotation with GeneMapper
Source: Genome Biol. 2006 Apr 5;7(4):R29. doi: 10.1186/gb-2006-7-4-r29 (PMC1557983; doi:10.1186/gb-2006-7-4-r29)
Supplement: Additional data file 2 — A gunzipped tar file containing the data set of orthologous genes in five vertebrates (human, chimpanzee, mouse, rat and chicken) that was used to compare pair-wise and multiple species GeneMapper [file gb-2006-7-4-r29-S2.tgz › 5verts/orth119/gg1.fa]

>NM_001006165
NNNNNNNNNNNNNNNNNNNNNNNNNNNNNNNNNNNNNNNNNNNNNNNNNNNNNNNNNNNN
NNNNNNNNNNNNNNNNNNNNNNNNNNNNNNNNNNNNNNNNGGAGGGGTTGAGCTTCGCGC
TGCCTCTGCCTCTTCACCATCCCTCCGGGCCGGGCCGTCTTCTCCCGGGACCGGAGGGCC
GGAGCCGGCAGGTAAGGCCTTCATCAAGGGACGCGCCATGCTCCCCTTCCACACCTTGCT
CCACACGGTGCTCCGCCGCCCGAGGAAGGGGCTTCCCCTCAGCGGCCGTGTGGGAGGGAG
CCTCTCTCCGGGGCGTTCATCGGCGGCCCCACAGGTGAAGGAAGGGGCGGGGGTGTGGCT
GGTGACACGATGGAGGCTGGGGGACGCTCAGGCCGCTCCGCCGAGGGGATACTGAGGGAT
AGGGAGGCGTGGGTGCGGGGCTTAGCCTTCTGAGTGAGCTGGGGGGGATAGGTCGCCGCC
GAGGTCCTTGTGGGGCTGTGGAGAACCACATCCCCTCGTGGGAGGGGCCCAGGATCCCCC
AGCCCGTGGGGGTCAGGCTTAGAAGCGGCGGTTCCACACAGCTGTTACTGCCTCTTGCTT
TCTGAATGCATGCGCGGAATTGGTGGCGGTGTAAAAGGGAAAGCCGATGGGATCGTGTAC
ACCCCGTCCAGGAATCGTTGTATTGATCATCCTCTGTTGGTGTAGCTGCGTTCTACCCAA
AAGGAAGGGTAGGAGCTGATGGCAGCAGTCTGTATTGTGGAGCGTGTGTTTTCTTGCAGC
CTGGCCTGGGAGATGCATCCACCTGCAGCCAGGGAGGGCTGTGGTCCCATGGGCACCTGT
GGAGCCATGTCTGTGCACATCTAATAAAGTTGTTGTCAGTTGGATGTTGTCCCAGCGTCC
TTTTCCTGTTGGATGCATCCACAAACCTGACTTCTCCCTACACCACATGCTGTAGCTCAG
TTGTTGCTGCTGCAGTACATCCGTGTGTCCTTGACCTATGGTTATGTGAAAAACCACAAA
TCTTCCTTGTTGCTTGTGAGTGGCAGTACCTCATTGTGGAGTAAAGTGCATCCTGAGCAA
TAAACGTGAAACAGCTCTCATCTTTCACCAGATTTATTAATTCCTCTTATTTTCCTAAAC
CGTGCAGAAAGGAAGGTAACATAACTGGAGAGAAAAGTTGTCTTCAAACTGCCATGTAAA
GGTTTGCAGTAACATTTGAAGGTTGTCTTAGTGTTGTTCCCATTATGCTCGAGAAGGATG
CTTTCAGCTGATGTTTTGAGTCCTAAAAGCATTTCTAGTATACTCTTACTTTGTTGAATT
GAAGATGCATTATGAGTATTGGGCAGGTGATTGCCAGCTGGGAGTTGTGGAGAGTAAGTG
TGTGCTAGAAGGAAGGTAGAAACGCGAGCTGAGAAATGGAATTCAGTTTGTATTTTTCCT
TAAATTGTTGGGAACGTAGTTTGAGAGGGAGGTTACCTTTAAGCTGGTGTTTAAGGCAGC
TGCTTTCTAGCACTTGGGGAGGCtttttaaattactattttttaaattaatattttttta
ttaCTATCTGAAAGAAAAAGCAGAAAGGGGTAGGATGTTGCTTTAGTGGTACAGGTGTCC
CACCAGGTTGTAGCTGAGTCAGCTACTAGGCATTAAAATTCTGCTGAAGTTGTTCCCAGT
TGTGCTTTCTTTCTGCACGTTTGGGAAGTCTTGGTGACAGGTTTTCATTCATAGCAGCTG
AACATAGCACGGCTTCTTCCTGGGGAGGTTTGTTGTTAGGAAGTTCCCAACCTTTCCTTG
TCTCCTGACTGAGGATGAATGAGATAGTATTTCTGTGCCTAAGCCAAGCTAAGGAGGTTG
CGTGGTTGCAAAGATAGGCAGAATTAGTTTGTTTTTTATTTTTTTACTGCAGCTAGACAG
ATGTTCCTGTGGGTATGAAAACCATTCCTTCTAGATGCTGTTTGGAAGTACGTACTGGTT
GATAAGCCATGAGTTTTTAGAACAGATACACATGACCTGGAGAATTAGGTTCCTGAGAAG
AGGGATATTTGGTAGGAAAGTTGTTATCTGAACTTCTGTTTAGTTTGTTTTCAGTGATGT
AGCTTATTTTTAATGTTTCCAGTCCCTTCCATAATGCTAAAGTGGATGGTGAGGGACTGG
GCTATTTGAACACAAGAAGTGAAGTGCTGTAGCTTAGGACTTCTTCAGTAGAATGCTTAG
GTCAGAAGAATGCTTCAGTTGGTGTCTGCTGGTAAATTGGTCATTTCTTTTATTTGAACA
AAATAGTACGTTAGAAGAAGGCATGAAAATATGATGTTTCCAAGAATAAGCGTGAAGATG
GAATCCCATCAATTAGTGTTTGTTTATGCCTTTATTTGGGGGAAAAAAAAGTAGATTTCC
TCTTGATGTTTTTCTCCTGTTTTCACAGGAGAAATATTAGTATCAAAGAATGACAACTAC
TTCATCAAGTGGATGCGTTGTACAAGAGGTCATTATTTACAGCTACCAACTTTATTGAAC
TCTTCCTTACATTTCATCCATATTTGTAAGTTTATCATTTATTGCAAAGAGATGGAAAGA
TACACAGCTATGGAATTAGTTGCTTCTAGTCGATGTAGCTTGTAACCAGGACCCAAGGGC
TCTCTTGAGTTCAGACCAATGCCTGACTGGCTTTGTGATGTTGAGAGCCAGTGTTGCTTA
GCTCTAGAAAGGGAACTATGGAAAAGAGAAGCTGTGCTGCTAAATGATAGCCTAAGGAGA
GCATTTAAAACCCCAACAAATAAAAAACCTGTCTGTTAGGAAGTTGTCTGGGGGAGATCT
TTTGGAGACCTCCAGTGAAACATTTTGCTGACAGGTTATGTGAAGCTTGGGAGCAGGAGA
AAGAAGGCAGGACAGGTGGAAGACCCATTCTTTCTGCCACATCTCTAGATGTGCTGAGCT
AGGTCTGTAACCAGCATAGCTTGTGAATCACAAACCACTGCAGTGATATCTCTGTGGCAC
TATTCAAGTGGTGATAATAAATATTATGAATGTTGGAGAATATAGACTTAAGAAAAACTC
ATTGTCTAAACAGAGAAAATGTGTTCTTTTTTTTATATTTAATGTTGTGAGTTTACCAGG
CCTTTGATCTCTTCCAGTCTTTTAGGAGTGGGAAGACAACTTAGGTTTGATGTTTTGTGT
GCCATCAACTGAAACTGGAGCCATCATGAATATAACGAAAGGTGGACTGGTGCTGTTTTC
AGCTAATTCCAATTCTTCATGCATGGAACTATCAAAGAGAATTGCTGAGTAAGTAATATC
TGTCTGCAGAGCAGTGTAGGACCTCTGTGTTTTTATGATGGGACTTGTTTTAGTAAAGGC
TGATTTTCTTTTTTGTTATGTGATTATTCCTGAGATTTATGTACCAAAAGCTAGATGTAG
GAAGGAGTTGTGCATGGGAAGGGTTTGGGTGTGTGTACCTATCATATCCTGCTTTCTGCT
CTTAGTGGTAGCAGTCTGTGCTAATATTGATATTGGAATGAACTCAGCAGGCTTTAATCT
TCCTTTATTCATTGAATAGAGCTCACTAGTATTTTCCATTCACTTCAAATTGACATTTTT
ATTTCGAAAAAAGTGCTTTAAAAGTGGTCTGTGAAACATTGTGAATGTTTATGTTGTCAA
CTTTCTGTGTGGAGTTAGAGACAGCGCAACATATGTATAATGCATATAAATATATAAGAA
TGAGAAATTGTGACATAACTTAATAAGCAGTACTTTTATTCCATTGCTTTTTTTTTCTGA
GCTTGACTTGCAAATGAGTTTAGCTTAACATGCAGTGCGCCTGTGTCAAGAGATTTCCAC
TGTGGTTGTTGATTTTAGGACTTGTGGTTTTCTTTTCCTGTTTTTCTCCTCAAATGCAGC
CTTTTCTGTGGCTATTGCACTGCATGGGCTCTTCATTTGTTTTACCTTTCATTTTCTCAT
ATTCTGGTTTGTTTTTCTCCTCCTGCAGGCGATTAGGAGTTGAGATGGGGAAGGTTCAGG
TTTATCAAGAGCCAAACAGAGGTGAGCATTTAATTGGCAAAACTGAAATCTTACCTGTCT
ACAGTGTGCATGTATTGGCTACACTTTTCTTGTTTCTGTTGCATTTTGCTCCTGCAAATC
TTACATAGTTGTCTTCTTGACAGAAACGAGAGTACAGATTCAGGAGTCTGTGAGAGGAAA
GGATGTGTTTATCATCCAGACAGTTTCAAAGTAAGTAACTGTTTAAAGGCACTTTACTGT
ATTTTGATGTAGGCTGCCAATAAGAATGCTTCTGTTTTAACTTTTCATTACATCATATGT
ATGTGATACAGTATAATAAAGTTAGATTTATGTTTATTTTTTTAATAAAGAACACTTAAC
TATAAGCTGACATCAATTAATTTTACTTTCTGTGAAAATATCATTGAAACTTTCCCCATG
ACCACTCTGAGTTCTTCTGCTAGGTGCATTCTTTTGCTCACGATGTTCTTTAAATTCCTT
CCTTTTCAGTTACCATGGCTCCAGCACCATTGCAGGCTTCTAAAAGTAGGAGAAACATTT
CCTAGGCAATGTGTTCGGTGATTCAGAAAATAACTTTGTTGTTTTGAAAAGAAGTTTACA
CATGTGAAGACTCGCTTTTTTATTTCTAGCGGCAACAGAAATAGTAGATCTCTTAGTTGA
TGGCTAGTTCCCATCTGCAGAGCTGACCTCTCTCTTTTCATTTAGAACAGAAAATAGATG
GTAGTTACAGAATATTTAGCCTGTTGGCTTTAACAAAATGGAAATGTGTTGCAAGACAGC
TTTTAAAATTAAAGTTACGTGTACTGAAAAATACGTCTATTTTGCTTTGTGTACAATAGG
AATAGATGTTGGGGatagattcattgaatcattaaggttggagaagacctctaataccat
ctagttcaaccatcAAGAAAAACAGAGTTGTGGTGTAGGTTGTTACGGCAGTGTTTTGTA
TTACTAAAAGCCTGAAGGTGGTACAGCAAAAACTGCTGAGTTGCCCCAAAAAGTGGAAAA
AAAAGAAACGCAATTCCAGTGAAGAATTGAAGTGGTAGGTACAGGGTACTTGCATCCTTA
GGTGAACAACTAGATTCTTTCTGCAGATTGCTCTGACACCACACTCTCTACTACAGTGGA
GTAAAATCTCTGTAGCATGTATAGGTGTTACCTTGAATTCAGCTGCAGGATTTTTATGCC
TGGATATAAAAACAGACTCTTCTCATTGCAGGGATGTGAATACTACGATTATGGAACTCC
TGATCATGGTGTATGCTTGTAAAACATCCTGTGCCAAAAGCATTATTGGAGTGATTCCTT
ACTTCCCCTACAGCAAACAGTGCAAGATGAGAAAAAGGGGCTCCATTGTCTCTAAATTAC
TGGCGTCAATGATGTGCAAAGCTGGTAAGGATGGAGGTTGTTATGAAATAATCAGGGCAG
TGGGGGATCCTATGCTCGGCGTTCAGATTGAAGGAGGTCAGTGCAGAAGTTGAGACTTAA
TAAAAATAATGACAGTTTTTCTTAAGGTTTAAAATGCACATAGAAAAGAGTATAATCAGA
GAGATCTCCAAATGATGAGTTCTGTAAGAAAAAAAAATTGCAGCATCCACTTTATGTTGC
GTCCTGCTGTGCAGGCAGGATGAGTCTACCACTTAAGGTCATGCTGTCTCTCCCTCACAG
TGCTGTTCTTTGCCTTTCTCAGTCTTGAACAGTTGTGCTTTCTCATTTCTAGTCTGTCTC
TTTTACCTACTGGAGTGCTTTGTCTCTTCTTTACATTTGAGTTGATGTGGGAGAATGATA
TTATTCATTGTCAGTCCTCAATGCATTTTCTTCCCTGCTTCTTTCCCTTACTCCTGTCCC
TGGGAAGGATGTGCAATAACAATGAATGCTGGGATCTGGTTCTTATTTTGAAAGAAGAAA
TGTGGCAATGAGTAGAATTTGGATCCATTTCTCAGTTCAGAACTCAGATGTTTGCTGTGT
CAGTCTCATActgtgtggttccattttgtcatgtgtcaaatggagaagaatcatacctgc
ctcaGTGTGGCACTACTGATCCAGTTATGTAGGTTGTTCTGAGGCATCTGGGAGTGTGGT
AACCCCTGCGTATCTAAAAGGGACATAGCTAATCTGCTATGTACTTTTAGTTATCATAGC
AGCTTACAGAGTTTGTTTTGAAAAACTTGTTAAATTTAATAGAAAAGTAATGTTCTTCAT
GTGCTCCTCCGTATGTCTATTCTATTTTGTTTCTGAAGGACTAACTCATCTTATTACCAT
GGATTTACATCAGAAGGAAATACAGGGCTTCTTCAATATTCCAGTTGATAACTTGAGAGC
ATCTCCATTTTTACTACAGTACATCCAAGAAGAGGTGAGAAAGCCGTTCTGTTACAGCGG
TTTGTTTCTTTAATTTTTTTTGTCACGTCTCAAGGCTCTTGAAGCAAATTCCTGTGAAAA
GATTAATTCTTCATACAGATTTTGAAAGGAGGAAGGGTCATTTTGGGGCAGGGAGTGTGT
AGTTGGTTCTTCTCCCCTGAGAGAACTGAGATTTCCTTTCAAGAAGAACTGGCATTTTAT
TATCCATGTAAGGGTGGTGTTCTGTCTTCTTAGACATGTTTCTCTAGTTAATATTTTTTA
AAAAGAGCATTTTCCTATTGTAGTTGTCCTCTTCCTTTCCTGTTTCCAATTTCCTTGCCA
TTTACAGGGTGGAATGCTTGTGAAGGTGTAATTTATGTAGCATTATGAAAATATTTTGTA
GGTTAACATGTAAATGATGGAAGTCTGTCCGTCATAATCTGAAAATAAGAACAGATTACT
TCTGTTGTGGGGAAATCTCCTGCTGTTTGTTCAGCACATCTTGACTTGAGCGTGACTTCT
GATGTTGTGTGCCTCCAGTTCTCTGTCTTTGAAATGGATATTACTTTTAGAAAGTGCTTT
GAGAAGTGCTGCTGGTAGATTCATCTGTACAAATTGTGCAGTTGATAATTGTAGGTATAA
GATGTGTATTATGTCTTGACTAATTATAATTTTGGAAGAAAGCAATTGTTTTCCTCCCGG
TGAAAAGAAAATGCATAGTTCACTCTTACTTTTTAACCCACACCTTTCCATTTACAGAGA
GATGGATGTCTCAATTAAAAAAAAAATACAAATACAAACAACAACAGAAAAAACTCCATC
ATGATTGTTAATACTCTCTTGCTAGAGAATCAGTTCCCAGCTGAGTGTCAGTCATTATTT
GGTCCTACAGTCCTAGCAACAAGGGAAGACTGTAGAACAAAGCTCCGGGCTCTTGGCTTT
GGCACCATCCTTCATCTCACCATTTCACCATTCTTCTACAATTGTGCATTGTAATCACTG
CGTAAGTTAAAGAAAATAAAGTAGAAGACCAAATATATGGATTGAAGACAAGCTTTGCCA
CTGTACATTACTTGAATCTCTTGTCTATGGTAGATAACAAGGTCAGGGTGTGGTTTAATC
TTTTTAAGTACATTTTGATACCTGATTCTCAGAATGAATTACAGCTGAGTCTGTTACTCC
TTTTGCCTTCTAACCAATGAACATTCAGAAAGCACTGCTGAGGTGTACGTAGAGAGGACT
TAAAAGATAGTTTCATTTTTGTTTCTTCATTCCTGTGCTTGTTAGAGATGATTTGCTAGA
ACTGAAGTTGACTGAACCAGTGTGATCACCTGGGTTTTATATTGGCAAGTACTTTTGCTA
GCCAAATTGTATTTATTATCCCTTTGTAAAAGATTCTTCTGGTGTTGCTCAGAAGGAATT
CAGTATTCTTCTCAAGTTCACAGAGGCAGCCGCCTGCTGCATCTCCTGTACTGTGAATGG
CACAGCATGAAAAATGTTTCAGGTGGGATTTGTGATGGGATATATTGAATAGCATGAAAT
AGAATCTAGATTGATAAGAGTGAAGGACACTTACAAAGCATTTAACTGAAAGTTCAGAGG
ATGAGGCATTATAGCTGTTTACTGTCAGCTATTTACACGTAGATGTGAAGGAATTATTTG
GTGCTCTGGGATGAAGTTAGTCCAGTCAGTGAAATCCATGTGACATGAACATAATTTAGT
GGCTTTCCTTTGGATGCCTAGCAAATATTTATAGTTATTGTCTTCTTTCCTATGTGTACA
TGTTAATCTTAGAGTGATTTGCCAATCTCAGAGTCATGTAGTTCTTTGTTACTAGGAGCT
GTTGATGTTCCTTGGGATGACATTTCTGGCTTTCTGACTTCATTTTTGAAGAGATTAGAA
CAAATTTGATAATTTGGCAGGGAAAAAGTGAGGCAGTGATGTTTGAACAAGATCAAAGCC
TTTATTATGCCAAATGACAGGCCCTGCCTTGTTCGTACCTTCCAACATGTTCATCTTCCT
AGTCTGTTGTTTAACTTAGCATTTGTAAAGGACAGAACATGCTGAATTCCCACTGCTGTA
GGTGGAGTTGGTAGTGCTGCGGATTATTAATGTTTCCTGAGATGTCCTTTGAAAAGCCCT
TGGTTTCAGCTGCTTAGATCCATGCCAAAGTTCAGAACTTAAGCATGTTTTTGGAAATAC
TTGGCCAGTATGGTTTGTGCATCCGAGGATAAGATTGTGGAAGAACGTAGCTTGCTTGTG
GATGGGAGGAAGAAGTATTTCCATGTTTTGGAGCTATTTAACATCTGACAGCAAGGCCGC
GATCTCTGTTTCAGGGTACTGTTCCCCCAGTTTTGCCAAACTCTACCTGCAAAACAGTTT
GCAGGTATTCATTAGCAGCTCTTGAGGTCGGTAGCACTGGGGTTCTCCAGGGATTGGATC
TGTTCTGTAGGACTTGTTATTGCAGCTGACAGTGGCCATGGAGTATTACAGTTGCTACAA
GACCAGGCAGGTCCTTTGTCTGCTGTGCTCTGTGGCAGACAGATTGTCCCAGGAAAATGC
TGAGTTTGCAAGGAAGGGACTGCAGTGAGAGGAACACAAAGTGCTGTTGGAAAAGAGGTG
AGAAAGGACTGGAAACGTAGATAGTGGAATGCTTGAAACTGGGTGAGGAAAGATGGGTCT
GACAAGGAGTCAGCTTTTGAAGGGAAAACAGGAGACTAAGATGAGAAGCTTTGAGAGATG
GAGACTCAAATACTGACTAAATGAAGTGAGAGTGTCAGAGAGGAAAAGCCAGTATGACAG
TGAGGCAGCAAACCTGGGAGGGATGGTGCATGTAAAGACTGACTCATGTACCCATCAGAC
CTTGAAATGAAAACCAAACTCTTGGTCTTGCCACTTTGCTGCTGTCAGCATCTGGAGCAG
CGTCCTCTCATGCTGATCTACAGAGAGGACATAAACTGTGACTCCAGGATCAGAATGCTG
AATGTAGAATTCTTAGCTTTTTGATTTGTTCATGTAAGGAGTTGGTGTGATGTGATGGAG
AGGCCTGTCTTTTATTTTTTCTTTCTGTAACCCGAAGAACAACCAACCCCACAAATAAAG
ATGAAATACTGTGTTCTAAGTGTTGAAAGACTGCTGTGTGGATTCACAAGACAATTTAAA
TAGGACAGGAAACTTTCGTTTTCATGGTTTCCTGTTTTTTAACATTTGCCTTTGTAGTCT
GCATATTATTCTAAGGCAGTTACTTTTGTGCAATCTGTGTATAACATGATGTCAATGAAA
GGTGGAATTTTGAGTTAAAAGTCTGATTTTGCTTAATGGCTGGGCTTACTGAGATGTGAA
GTCTCATCATGTACTGTGGATTCTTGCGGTCACTTACTTATGTTAGGTAGAACATTTAAT
GTTTAAAATTCTTTTGGCAAAATAAAATTTTGATTCTTACTGAGTTTAAATCTGTCTGAA
GATACGAAGTAGACATTGCTATCTGTTATTTACTACAGATACCAGACTACAGGAATGCTG
TAATTGTGGCCAAATCACCTGCGTCTGCAAAGAGGTGGGTAAGATCTGCTCTCTTGTTAG
AGCAGGAAATCTCTGTTGTGATTTTGCTTTTCAGATCAGGTGAACCTAGACTTCAGCAAT
TAGAAGAAGCAGCATGCACCCCCTGCCACTTAGACTGTCAGATGTGTAGTGTTCACTACA
AGTGGTAAATCAGTACAGTGCTTAGTATAAATAACCTATTTAATCATTATATTTCTCTGC
ATTTGCATCACGGATTCTCTATTGTGAATGAAGAAAAATGGCTAGAAGTAGAACACCATT
AATCCAGAGTAATTGCTTAATGAGATCACAGCTTAGAGCATTGTTATCAGATCCTAAATA
CGGATGGCTTACCATCTGGAATGGTGGAGTGGGATTTGATGGCTGAGGCTATTTGACATG
AGAAGTTCTTGTTGGCCAAACAGTTTTCTTAATTCCTGTAGCTTTTTGGTTCGCTGTACC
TAAGCTCTTTGCAGTTTCGCTACTCAGAGAGGATGGTAAAGAGCTGGAAGGTGACTTAAG
AAATACTGTTTTTGCTGTAGTGACAAACTAGTAATTTGCTGAGAAGTTATCTAGGCTTAA
GCCAAGACATCACGATAGTCTTCATAAAAAAGATTTTCATTGCTGTACATAGTAAATCAG
AAGTGTTTTACTTCATAGAATTATAATGACGGCAATGACTTCTGTCATCTTTGTTTGCCA
GCAGTAGGTTTTAGGTGACTTTTTTTGTTCTTGAAAGTTATTTTACATATGCTTGTCTTT
ATTTCATTTATTTGGTGTCAGCATTGCCTCCTAGTTCTAGATACATTTTTTTGAAACATT
TTCATGCTTGCCAGGTAACTGCATATGCCAGCAAATAGCTTCTCATACCTTTAACTGATC
AGTCAGTCGCTGATGTGTAGAAGAGGATCCCAGAGCTGTATTTGTTTAGTTTTTTTCATG
TTTATACAGATGCATTTCAGAACAGTGCTTGAGGGAGACGCGTTGCATTCGGAAAAGAAT
GGTTGAATGGTTTATCCTAATAAAGGAAAACATTCTCCGGATGAATGTTTGCTTGTGAGA
ACTTTTGCTTGAAGGAGTTCAGAATGTTTCTGCAGTTTCTGAGTTCAGTGGAAAACGAAT
AAACCATTTTAGTGTTGTTTTGAACTTTATTCAGTGTAATATTGTGGTTTTTAAATGATT
GGTTCATTTAAATGGTTATGCATTTTAAGTCAACTCTTGAAATAAATGTGTTTGGATTCA
TAATTTATATGCATTCAACCTTTTGAAAAATATAACTATGATAACCACAGTGCAGAAAAT
TCTTCATTTTTAATTAGCAGGGCATCACAATGAGCAAATTGCTCTGTGGACTTTGAGTTG
TTTGGATAATGAATCAAGACTTAAATGTTAAGGATGTAATTCAGGCCACAGGCCTCATGT
ACTGAGGTTAGGACAAGGTGTTTTGCTTTGGATGTGCTGGTCTCACTTTGACCAGAGGGA
GATGAGATCAGTGGGGTCAGCTAGGTACTGACCTGGGTGTGCAGGGTAAGGCGAGGCAAA
TCCCACTGTTGCATTTGTGCTTGCTGCTGTCAGCATCTGGGATACAGGCACTGGCTGTGA
ATTTCCTATTTTCCTGCCTCTCTGCTTTTCCCACTCTTTCGGCTGACTTCATACTTCTTT
AAATAAATTCTGAATTCAAGAAAATACTGCATGGTGAAGGAACCTCTTGTAAGTTTGTAG
ATAGCTGTTTAAATTTCAAGAGCTGTTTGTCAGGCAGAATCATTGTTTGATGTCTCTTCA
GTAGGATATCTAAGGCTATGTGTCAGAAGGTCAGGGATACTGCCTTACTTAGTCCACGTC
TTGCTAAAAATAAGTGGGTGAACAATTGTTTATGTTTTAGTATTTTTCCCTATTTCATTA
AACATAAGCGATCCAGATATTCTTGGTGATGGTTACATGAGAGCTGCTAAAGCACAGGAT
CTCAAGAATGCTGAAGGCCGGAAAGTTTTGAGTTTTTTTGACTGGGCAAAACAGAGGGGA
GTAATCAGATTTGTTGCCTTTGCAGCATTTGACCTCTTGCTTACAAAGCCTGTATGGACG
CTTCCAGGGTTATTCTGACTCTCACAAGCCAAGTGAAAACAAGATGCAATGGGATAAGTG
ATTTCTTCTATTGTCCTGCAATTTTAGGATCATTTCATTTTTCCTCTCTAACTTTAGAAA
TAAAATTGAAATACTTGTAGGTTAGCCATGTATGCATGTGAATTATTTTAATGTGTATGC
CTACATATACATTATTTTCTTTTTTAACCCTTCCTCTCCAGGGCTCAGTCATTTGCTGAA
CGTTTGCGGTTGGGAATTGCAGTGATTCATGGGGAAGCTCAAGATGCTGAGTCTGACATG
GTAGATGGTCGACACTCACCACCCACAGCCAAAAACGTAGCTGCTATTCATCCCAGTTTA
GAGATACCCAGTAAGTAAGTTTGTGTGTGAAAGTGTTCAGTTCTTGCTTTTTGTGGTTTT
GGGGGACAGGAGTGATAGTGATGGACATCAGAAATCTTTTTAAGAGCATGGGGAGGAGGA
AGAGATTTCTGTGTGATGGCTTTGTAATTTATGGTTCTAGTGCTAGGCCACATGTGACAT
CTGTACCATCGCAGCGGGTCAGAGGAGACACAGAGGCTGCACTCTTCTGCCTCTTGACTT
TGATGGTTGGATTTTGTTCTGGGACAAGAAGTTCATAAGCTGAGCTGGCTCTGGGTTTGT
GTGTAGTTGGGTCAGTGCTGTGTGCTTGACAGAGGAGCTGTGCTGAATGGGGTGTGACCT
GTAGCTGCACCAGCAAAACTTCACCGCATGAACCTAGCTGGGATCTCAGTGCAGTGATTG
AACTGGTTGTGTCTGCAAGCCACTGTATACGTGTAGTTAATGCTTTTGATTAAACTTAAA
AAAATACATATATATATGTATGTATTTTTGCATTTACCAGTAACACTGTAGTAGTTGGAA
TACTTGTCACATCACTTCTCTCTAAAACAGTGGTGACTGATGTAAAGCAGATGTTTTTAC
ACTTAAAGTAAATTGTATAAACCTTCTTTTCCTTTCTGTTTTCTGTCTCTCTAAAACATT
ACTGTTAATCAGTGCTGATTCCCAAGGAAAAACCACCCATCACAGTTGTTGGAGATGTAG
GAGGAAGAATAGCTATCATCGTGGTAAGTAAAATGCTGTGCCTTTTGGTAATCATATTTA
ATATGTTCAAAGTTGCAGACAGCAAGTACAGTTCTTGTTGTATTAGTGACTAAACTCTGG
CGATGGGCTTTTGATAACAATTGGATGTTATGTCTGAAAAAGATGAAAAGTCATTGTGAG
TGCACTGTGTTGATCTGTGTGAGAACATGTTGAGTTCCACTGGCTCAGTATCCCCTTTAT
TTGACAGGATGACATTATAGATGATGTTGACAGCTTTCTTGCTGCAGCAGAGACCCTCAA
GGAGAGGGGGGCTTACAAGATCTTTGTTATGGCCACACATGGTCTGCTATCTTCGGATGC
TCCCAGGCTGATAGAAGAATCTGCAATTGATGAGGTAGGCATGAATTCTGAATTTCTACT
CAAATGAATTTTTTTTTTTAAGTAAGCAAATTTCTCCTGATTTGATTCTTAAAATATACT
GGAATTAAGAATTGATCAAGATAGGATCCTGTGTTTGGGCTTTATTACTGTTGACTCGTA
TGCTAGAGTAGTGGCACCTCTACATCCTGAAACTATAGCAGTGGGGAAACAAGGGAGAGT
AAAGAGATGAGCTGTCAGTATTGGTGTGTTTTTCCCCTTCAGTGTGTGGGAGATCTTTGT
ACCTTCCTTTCTGAACTTAGGTGCTGGAATTAAAAGAAGGGACAGTACTGCTGCTGCTCT
CCGTGGGTATGAGGAGTCCTACAGCAGTGCGTAGATATTCCTGAGATTTTGATCCTGACA
GTAATGTGAAATCTTGTTCCTTTATCAGCCAGACTGGTTCAATAGGATCTGGAGGATAGA
CGTGGAGTTTCCCAGTTCTCATGTGGGAGGTGGAAAGTATGAAGGAGCTGTATCTGATGA
TGTTTTCCTTGTTCTCTAGGTGGTTGTTACAAACACAATTCCACACGAAATCCAGAAACT
CCAGTGCCCTAAAATCAAGACTGTGGATATCAGCATGATCCTCTCAGAAGCCATTCGCAG
GATCCACAATGGGGAGTCAATGTCGTACCTTTTCAGGAATATTGGACTGGATGATTAAAG
CTTTTTAATTTAAATAAACACCTTGGGCCAAACTGGAAGTGAAAAGATAACGAGCTGTGA
AGCATCATGCTTATCTTAATATTTCTGTTGAGCCACTTCTTGTTTTCTCTTGGTTTAAGT
ATCAAGGTAGAACGTTTTTTAAGAGCTATTTTTTTCTTTGCAGTTTTTTGGGGGGAGTGA
GAAGGGAGGAGAGAGGGAGGGAGGTGGGTAAGCATTTTACAGAAAACTGTTCTAGTTGCT
TATAGGTTAGTTGCACTATATACATGGTGGAAAAACCCCACAAAACACTTGAAGCAAGAA
TTTGGCTTCTAAATTAAGCATTCCTTTTCCAAAGCTGCTTGCTACAAGTGCTTCAAAAGG
TAATAAAATGAAGTGACTGTATAATATTTGCATTTAAGAAGCCAAAAAGGTTGTACTGTT
GTATGCAGTTAAGTGATTTTGTAGGAGTGCTTTTATAGAAAAGCATATGAAAATATGCAC
CTGTATTTATTTTCTGCGACAAAGAATAAAGATCTGTTTTGTGTGAGCTTTCTAAAAATG
TTTGTATAACAGTCACTTGTCTTCCAGAATGTCCCCACTTCAGAATGATTTCCAGCTACT
GTGATGTTGGAGGAAATCAAGAGGTGAATTGA
