# Supplementary material for: Reference based annotation with GeneMapper
Source: Genome Biol. 2006 Apr 5;7(4):R29. doi: 10.1186/gb-2006-7-4-r29 (PMC1557983; doi:10.1186/gb-2006-7-4-r29)
Supplement: Additional data file 2 — A gunzipped tar file containing the data set of orthologous genes in five vertebrates (human, chimpanzee, mouse, rat and chicken) that was used to compare pair-wise and multiple species GeneMapper [file gb-2006-7-4-r29-S2.tgz › 5verts/orth119/hs34.fa]

>NM_002767
TCCGCTGTCCGGGCTCTAGTCCCGCCCTCGCCCCTCCCCGCCCACCGGCCTCGCAGTCAC
CGCGGACGCCAATCTTGTGCATGGAGTCGCCATTTTGCTCCTAGAGAGGCCGCCAGGAGA
CCCGGCGCTTTCTTCCTTctgcagctgaggctgcggcggggccggggctggggtcggggc
caggtaggcgggcgggagccagtggcgagcggcagcgagggctggCTGGCTCCGGCATTG
CGGGGCGCAGGTGCAAGGGGCGGGGAGCCCGCGGCGCCGGCAGGCGGACGGGTCGGGGTC
CCTGGGTGGTGGCTGCTTGGGGGCTCACTGGGGCGATCTCGCGCCCGCGGCCCTTCCATT
TTTCCCTCCCTTCTTCCTCTCCCGCCAGGGGTCGGCGGGGGCGGGGGACGGGCGTCCGGT
GCCTGGGCTCTCTCCTCTCCCTGAGGCGCCGCTGGGGAGTCGAACCCTGATGATGGGACC
TGTGGTGAGCAGCCCTGAAAGCAAGCCCAGACCCAGCCATTCTCCGTCCCTAAGCTGACA
CGGAGCCCCTGATTTTAATTTACCTGGCTTTGCTAGTTACGAATATATCTCTCACCTCCT
AAAGGATGATTTTATCCAACTCAGAACTCACCCCAGCAGAGATTGAGGGGGAACCGTGAT
GAAATTTTTAAGTATTCTGCTTGATGATAATAATTTTTCTCTTATGTTAATGTTGGCTCC
GTTTGGGTGTTTAGCTTTTGAAAGGAGTATGAAAATGCGGAATGGGGCTTTGGGGCTTGA
GGTGTGATCTCTAGTGTTTAAAAAATTTAATTGCACAAATAGAAATAATTCACCCACATT
ATTGAACCCCACTAAAGCATATCCTTTTTGTCCATATTCCTTTCCTGCTGCCCTCGTGTG
TACCATTATTACTCAGTTGTGATTTGAGCTCGTTCCACTTAAAGTCATTCATAGATACTT
TTGCGTCGTGTTGAATATTTATTGAATTTCTATTCTGTGTTTTACTTAATTACTTTATTA
TGGAACCTTTACACAGGTCTGGTGTACTTGTTCTTTGAAAAGTCTTATGTTGACCACCAT
CACTGAGCATATAGCTTTTTCCTTATTTCCTTGGGATAATTACCCGAAGTGGAAATACCG
AATCAAACTTCTGTTTTCTTTCTTTGGCACTATTATATAAATTGTTTTCCAAACAAGGCA
TGTTTACAATAGACATTTTTCAAAATCTGGGTATTTGTCCTATTTTGCTCTCTGTATGCA
GAATTCAGCGGGGTGCCAAGTCGTTTTCTGTGTGGGTTGAGAGACAGGCTGTGCAGCCCA
CTGTTGCATAGGACTAACTACTACAAATCATGctgagaccgagctatttttgctgcttag
aggctttgcagccttgagtaagtttcttcatctggaaacctagcttccctgtctaaaatg
ggtctcattctagtgcttgcttcactgggttgtcataagcattGTGAACACTCAGATGTT
AGGCATGAGTTAACATTGTGTTGGAGAGATAAGCAGAGCCTGGGATCATACAGGAGTGGA
AGAGTAATTCGGTTTAGAATTTGCCCTTCAAATTCTCATCAATATTGATATTAAAAACAG
ATTTCCTTGGAGTGAGGCACATCACTAATAAACATACATAATAAGtttttttatttttat
tttttttgcagagtcttgctctgtctcccgggctggagagcagtggcgcgatctcagctc
actgcaacctctgcctcccgggttcaagcgattctcctgcctcagcctcctgagtagctg
ggattacaggcatgcgccaccacgcccggctaattttttgtatttttagtagagacaggg
tgtcaccacgtttgtcaggttggtctcaaactcctgaccttgtgatctgcctgccttggc
ctcccaaagtgctgggattacaagcgtgagccaccatgcccATCCAATAAACATAAAttt
ttatactttttaattttttgacacagagtcttgctctgttgcccaggttggagtgtagtg
gcgcgatctcagctcactgcaacctctgcctcccaagttcaagcgattctcctgcctcag
ctgcgcaagtagctggggttacaggtgcatgccaccacacctggctcatttttgtatttt
ttagtaggggtttcgccttgttgaccaggctggtctcgaactcctgacctcaggtgatcc
gtccaccttggcctcccaaagtgctgggattacaggcctgaggcactgcgcctggccGGT
TTTTATACTTTATGATGCCTTTTAGTTCATCTTTCAATTTCATTTGTTAATCATTGTGAC
TCATTGAAGTCAGGcattattcagcaatcatttgtttagcctctaccgtgtggcagctgc
acagggtatacagcagagaatatcatggtaaaaaatagtctctgctgcctggaccttaaa
ttctgatggggaaATCTTTTTACCAAGGTTATATCTCTTGTCTGGAAGGTAAAGGCTGAG
GCCCAGCAAGGACAAGTGATGTCCACATGGCCTAGTAGCTGGAAGGCAAACCCAACTCTT
CACACTCCTACTTCAGCCATCTTTAAGTAGAAGGTATTTACACAGTAGATGCTTTAGAGG
GAAGACAACACACTTCAATGTGAGTCTTCCCCATCTGAAATGTGGGTGAGTGGTTTTGAA
ATGACTGCTAGTCTGTCCAAAGGAAATGATCTCTCAGTGTGGTTTCTTCATTCATGAGAC
TTAACATTCTAAAATCTTATTCAAAAGAGGAGTATGATTTGCTCTTTAAAAGGTGCTAAG
ATTCTCTGAAAACGGTGTGTTTTCATACATGTTATAAATAATTCTCACACATTCTAGAGT
AAATTTAGAATAAACATAAAGCAGTTATAGCTCATGGGGAAAATAAGGGAGTGTTCTCAT
TTCACACTAAAACCTTGTGCTAACAAGCCTCCTGCCAGCCCCATCTCGATGATTATTATG
TTTTTGAGGATAGTCTTTATAACTCTTTTCTTGAAGCTTGGTAAAGAACACAGCCTTAAT
TACCAACAGGAGAAAGGAGAACTAAAACTACAAGCAGGCATTATggccgggcgcagtggc
tcatgcctgtaatcccagcactttaggaggctgaggcgggtggattacctgagcttggga
gtttgagaccagcctgaccaacatggagaaaccctgtctctactaaaaatacaaaattag
acgggtgtggtggcgcatgcctgtaatcccagctactcaggaggctgaggcaggagaatc
gcttgaaccggggaggcggaggttatagtgagccgcaatcgcgccattgctctccagcct
gggcaacaagagtgaaactccatcttaaaaaaaaaaaaaagaaaaaaaagaaaaaTAAAC
AGCCCTTATGTTTGAATAACTTGTGAAGTGAATAGTCACAAAACATGACTATGTTGATAG
TCATTTCCAAGTGGATGCTCCCCAGTCCACTCCACCATGTCATTTTGAGGGTGGTCTTAG
GTTAGGATTCTATATAGAAGCCTATATCTGAAGTctagaacgtcagagaccacatgcagg
gtgttgcaggccattttaaaccatgagagataaggaaagacttcaggaaatatcctggaa
aaaatatacaaaggcaggagagctatcttgaaatagtttggaggccatcctgtggaaaag
gaatttgatgtttcccataaatctctaaggagagtacaagaaccagtgggcagaagctgc
aggaagaggaatctcagcatgttcttttgtttgtttgtttgtttgttttgagacagtctt
gctctgtcacccaggctggcgtgcagtggtgcagtctctactcactgcaacctccgcctc
ccaggttcaagcgattcacctgcctcagcctcgtgagtagctgggactacaggtgtgtgc
caccaggcctagctaatttttgcatttttagtagaaatgaggtttcaccatgttggccag
actggtcttgaacttctgacctcaggtaatccgcctgcctcgctctcccaatttgctggg
attataggcatgagccacggcgcctggccacagcatgttctaaggaagaatttggaatga
tgggccctcagcggatgtgggcatcagaccctggggctgttcaagcttctgttgagtggt
tccttggcaggattcctacagatgggctttgaacaaaagatttaggagggatgggctgaa
ctacctctaagatctcttcctacctctaaaatactttcattctaAGTGTTCCAACTCCTA
TCAGGAATCCTGCTGTACTTTAAGGAGCTTCTTATTTGAAGGTTAGGGGGTGTAAAAAAA
ATGCCCCTCCCCCCATGGCTGTTACTGTACTTATATGGTAGATAATCAAGATGTTAGAAG
TCAGTTCATAGGTagcatgtccgatatgcagggcactgtgttaagtgccttgcagaaatt
ttacagtcacctgtggggtcagttttcacagttgtatggatggcagaactgaggctaaga
gattttgagtattagataacttatgcaagtcctcactgtgagtttaggggaagtatttca
agatgcaaacatgagtttgactccaaatcctgtatttacaactacaGGAAAATTAGTTTG
TTTTTATTTATTTTCCTGGACCTGTAACACCCTtttatttatttatttatttatttattt
atttatttatttatttttctgagacagagtctcgctctgtctcccaggctggagtgcagt
ggcatgatctcagctcactgcccacttcgcctcccaggttcacgccattttcctgcctca
gcctcccgagtagctgggactgtaggcgcccaccaccacgcccacctaattttttgtatt
tttagtagagacggggcttcactgtgttagccaggatggtcttgatctcctgacctcgtg
atccacctgcctcggcctcccaaagtgctgggattacaggcatgagccaccgtgcccggc
AATTTTTTATTTAtttatttttttatttttttgagacgaggtcgcattcccatcgtccag
gcaggagtgcagtgaagtggtgcaatcatggctcattgcagccctgaccatctgggctca
agtgatcctcccacctcattttttgatttttttgtagagactaggtctcactatgtagcc
gaggctggtctcaaactcttgggctcaagcagtcagcccaccttggcctcacaaggtgct
gggattagcggtgtgagttgctgtgcctggccATACCTTTTGTTCTTAAACACACATGTT
TATTGGTTGAGAGATGGCTTTAGAAGTATTTAAGATCCCTTCCAGAATGTTGATGATTAA
ACGTAttctttctttcttttctttctttcttccctttctttcttcttctcttttcttttc
ttttctttatttgaaacggagtctcgctctgtcgcccaggctggagtgcagtggcgcgat
cttggctcactgcaagctctgcctcctgggttcatgccattcttctgcctcagcctcccg
attagctgggactacaggcacctgccaccacgcccggctaatcttttgtatttttagtgg
agacagcgtttcgccatgttgtccaggctggtctcgaacccctgacctcaggtgatccac
ccacctcggcctcccaaagtgctgggattacaggcgtaagccactgcgTGGCCttttttt
tttttttttttttttaattttttagatggagttttgttctcattgcccaggttggagtgc
agtggatctcagctcactgcaacttctgcctcctgggtttaagcgattctcctgcctcag
cctcatgagtagctgggattacaggcatgtaccaccatgcctggcttatttttattttta
tttttttgtatttttagtagagatggggtttcaccatgttggtcaggctggtctcgaact
cctggcctcaagtgatctgcccacctcagcctcccaaagtgctaggattacaggcgtgag
ccactgtgcctggccGTATATAATTTTTATGGAGGTCACATGTATAAATGCATAGAAAAA
GTCTTATGTTGTCCCTACCAAACTGATAAGAACCCTCACTTCTGGGGAGGACCTGGGATC
GAGGCTGGTGACTTTATCCTTAACTATCATGTTTCAGGtttttttttttttctgagacgg
agtctcgctctgttgcccaggctggagtacagtggtgcaatcttggctcactgcaacctc
tgcctcctgagttcaagcgattctcaagcctcagcctctagagtagctgggactataggc
agccaccaccacgcccagctcatttttgtatttttagtagagacagatttcacccttttg
gccaggctggtcttgaactcctgaccttgtgatccgcctgccttggcctcccaaagtgct
gggattacaggtctgagccaccgcgcccagccATGTTTCAGGTTTTTATAGGGAGGATGT
GTTTGTGTTTTACTTGTATAATTAAAATTTGAGAATAATGAAAAAGATTAGCTTAGTTTC
AGCTCATTGATGATCTACACCAGCCTTCCCAGAGGTCCCAGGTGAACATACAACTGTGGA
AATGCAGTGGGCTTGCTGAGAAAGGGCCCCCCTGCCCACAGCCTGCTGGATTGTTGCTGT
TCCTCCCATCTAGCATCTCCATTATGTGATGAGGACACTCAGCAATGATGACGACttttt
ttttttgagatggagtcttgctgtgtcgccaggctggaagtgcagtggcacgatctcagc
tcactgcaacctctgcctcccaggttcacgtcattctcctacctcagcctcccgagtagg
tgggactacaggcacgcgccaccatgcccagctattttttgtatttttagtagagacagg
gtttcaccatgttggccagggtggtcttgatctcttgatctcgtgatctgcctgccttgg
cttcccaaagtgctaggattacaggcgtgagccaccacatctgaccAGCACTGATGATTT
ATAAGCCAGGGACCTTTTTATTTTTGGCCCACTGCCAAAATTTGGGTGTGACCAAAACTG
TCATTTGGGTGGTCGCTTAAGTGTCCTTCAAGGTGATTATCTAGTCAGCCCGTGTTCCAC
TTGAGGAAAATGAAGATGAGAGGTCAGTTTTAGACATGACACAGGGCAGCTGAAAGGCCG
GGAAAGGTTTTATGGTAAACAAGGATTACAGGAAAAGCTGGGTGTAGATGGGTCATTTAT
TCTTTGTCTAAGGATTAATCAGTCCTTGTTCTCGCTAATGGCTCTGCCATTTTTCTGTGT
GTTAATCCAGGAGGAATTTTGTTGTCAGAGAATAAAAGGAGGTTGTCCATAATTGACTTT
AAGCAGCAATCAGTAAAACATTGAGCTCTTCAGCTCCGCCTTTCTTGTAAGTTTATCATT
TCTTCTTAGTGGTTGTGAACATCATGTGATAATGTATTTCCATAAATTTAGGACCCTGAA
ATCCAACTGAACTTTCTGTTTGTCCATATATATCTAATATTTAAAAAATACTATTAGGAT
GGAAACTAATTTCCTTCAGCTGAAGTCATTTCCTTTAAAAAAAATTCATTCAGGTATATT
TCATATCATATGGCAGTTTTTAATAAGTATTATATCCTTCTAGGCTCTGAAAATTGGAAA
ACCAAGAAGGTTTTGATGTTTTGTGTGACGCCACCTGAATTAGAAACCAAGATGAACATA
ACCAAAGGTGGTCTGGTGTTGTTTTCAGCAAACTCGAATTCATCATGTATGGAGCTATCA
AAGAAAATTGCAGAGTGAGTTATAATTGTACCATTAAAATCTATATTCATTATGTGATGC
TTTAAATTTGATAATCAGATTAGCAGTTATTGTTAAATTTGAAAGCAGatattttataat
tataaaataattatatctttttttCATCATGTATCTTTTTTTTCATCATGCAAGATGTTC
ATGTAGTATGTCTCATCTGTATATATTAAGGGCTATTCTTTTTGTAAACTATCCCATCTC
CCTACATattctttcagcagacatttattgagtgccttataagtgccagggattgtgtta
gatgctatatatataTATAATTATTTGAGTATAAAGCACACTGGggccaggcgcggtggc
tcacgcctgtaatcccagcactttgggaggccaaggcgggtgtatcacgaggtcaggaga
ttgagaccatcctagttaacaaggtgaaaccccgcgtctactaaaaatacaaaaaattag
ttgggcgtggtggcgggcacctgtagtcccagctacttgggaggctgaggcaggagaatc
gcttgaacgcaggagggttgcagtgagctgagattgcaccactgcactccagcctgggca
acagaacgagactctgtctcaaaaaaagaaCATTAACATGTATATTATATGAAATAACTT
ATAGCTTATAGTTTAGTATAATTTTAGATatttattaaacaaatattgtacccctactac
tgtgtactagaccttgatctagatgttggggattatcagtgagtcaagatccatcctttt
tatgaaatttacattttagtatgggagccaaacagaaatcaagtcaacaaaacaaacaag
gtaatttcagatgatgtcaatgctatgaagaaaactgtgtgaaagtaatgatggggcagg
ttgttctgctttagcatgtgtgctgaagtgcttttaaactgaagggatggtgtgtgagtt
gagaaacctgaatgagccaccaagtgaaggtctggaggcagaacccccccaagcagaggg
gacagcagattccaagcctctgcagcatgcaggaggagttcttggtgtgtctcaggaacg
tgggctggagtacagagtgtccaaggaagatggctagtgaggcaggcagagcggGACTGC
ATAGTCCTTCCTGGGGAGACATGGGGTTGGGGTGAGGGGCTAGGTAATGGATTGATGTAA
CAATTTAATGTTGACTTTAAATTTTATAAGAAGAATAACTTTATTTTATTTTACTCTTAT
CGATTTACGAGTCTCCTTAAATAGTAAAGATACTGGGTTTCTTCTATTACTTTTTCAGCT
TTTTCCCCCTTTCTCTTCTCTAGGCGGCTAGGGGTGGAGATGGGCAAAGTGCAGGTTTAC
CAGGAACCTAACAGAGGTGAGCTATCTTGGGCATGTGGAACATTGACCTTTTTGTGAAAT
GTGGCATATTGGCTCCGTCCTTCATCCTTTACTATTGAAACGATTTGATTCAGTTGTACA
TTTCCATTAGCAAGAAGTCAGGCAGGCAAGGTAGAACAGAGTGGTTTTTTAGCTCTCACT
AATACCAGCTAGATATCTAACCCTGGTGCAAGTCATTTCTGGGGCTTGAACTGCAGTTCT
GAGACTTCATTCAGTAAAAGCTGCAGACATATTTGAACCAGCTGGTCAACTGAATGAACA
TGAGCTCAACTGTTGCTTAAATTTATGTCACCTTAGGAAGGATGAGTAAATCCTGTCACC
TTAGACAGGATGACTAAATCCTGTGTGACCGCAGTTTTAGTTAGTCTTTATTTGCACCTA
AGCTGCCTTGGGTTAGACTTCATAAAATATTGTTAAGAAATACTTTTTGCTAATTGATAC
ATGTCATTACATAATTCTCCCAAGTTGTAAAAAGAAGTGTTATTTAACCTTTGTAGGTcc
aggtgtgctggctcatgcatctaatgccagcactttgggaggctgaggcaggcagattcc
ttgagctcaggagttgagaccagcctgggcaacacggcaaaaccctgtctctactaaaaa
tacaaaaattagccaggagtggtggtttgcacttgtagtcccagctactagggaggctga
ggtggaaggatcgcttgagcccaggaggtggaggctgcagtgaagtgtgatcataccaca
gagtgagaccctgtctcaaaaataaataaataaataaataGAAAGTGATCTTTGTAATTT
CTTTAGCAATGGTGGATATTTGAAATTATTTTAggccaggcgtggtggctcacgcctgta
atcccagcactttgggaggccgaggtgggcggatcacctgaggtcaggagttcgtagacc
agcctggccaacatgatgaaaccctgtctctactaaaaatacaaaaatttgctgggcttg
gtggcaggcgcctataatcccagctcctgggaaggctgaggcaggagaatcgcttgaacc
cgggcggtggaggttgcagtgagccaagattgtgccattgcactccagcctgggggggaa
caagagcgagactttgtctcaggggaaaaaaaaaaaaaaagaaaTTATTTTAGCAGGAGC
GATGGACAGCTTGCATGGGCTTGAGAGTTACACACCTTATccttgacaagttatttaacc
tttctaaactataaataaactgtaaattagggctgttttgaggattaagtgggataactt
gtgtgcctaccagtttttggcacacagtaggtgctcaatatatacttattcctgttCCTT
TTCCACTAGAAGATTTAAAAAAACAttttttttttttttggtagaacaagggtctcatta
tgttgcccaggcttatctcaaactctgggcaaaagcagttctcctatttcagccccccaa
agtgctaggattacaggtgtgagccaccaggcctggccCCTCTACAGGATTTTATCAAAT
ATTTACATATTATAAAGCCTACAGGAGGCTTTGATAAAAAGGCACAAGTTTTGCTGTTCC
CATGTTTATCTCCGTTCCTGCCTCTTTTCTGTCTCCCAAGATCCCTATGTGGCGTCAGTA
GGGAAAAAGTATAATTAAACTCTGCAAGGAGAGTTTGGAGAAGATTCTTCCTCTAGAGGG
GATTGAATGATGTTCTTTGTCTGGAGTCTAGGAGGGAAGGTGAAAGGGAGAAGCAGTGGC
ATAAGACTCCAGGAGACTGGTCCACTCTCCAAGTTTCTGAATAAAGGGAGAGAAAATACT
TGGTGTTTATTGGGAAGGAAGGAAGTAATATTTGTGAATTTCTTACTGTTACCAGATACT
GAAAAACTGAGTTCAGGAGTTCAGGGATTGATGTtaggtacgaggtccagtttgaatcca
gatctccctgactctaaagctcattttcttttcttttcttttcttttttttttttttgag
acagggtctttctgtgtcactcaggctggggtgtagtggcatgatcagggctcactgcag
cctctgcctcctgggctcatgtgcttctcccaccttagcctccccagtagctggtactac
aggtgggcaccatgctgccaggctattttttttttttttttaaatatggagtcttgctct
gtcacccaggctggagtgcagtggggcaacctcggctcactgccacctccgcctcccagg
ttcgagtgattctcgtgcctcagcctcccaaagtgctgggattacaggtgtgagctacac
acacacacccagccATAAtttttttttttttttgatacggggctttgccatcttgctcag
gctggtAAAGCTCATTTTCTTAACATCATACCACATTTCTTTTGTAAACTTGTATTCTGT
TTTTTCCAACATTTTTTTTTTTCTCTTATCCTCACAATCTGTTCCCATTTTGCTACTTTT
TTTTtgtgtgtgtgtgtgtgtgtgtgtgagacagagtcttgctccattgcccaggctgga
gtacagtggcgcaatcttggctcactgcaacatccgcctctcaggttcaagcgatactcc
tgcctcagcctcccaaataggtgggcttacaggtgtgtgccagcacgcccggctaatttt
ttgtgttgttggtggagacgggctttcaccatgttggccaggttggtctcaaacttctga
cctcaaatgatcatccacctcagcctcccaaaCTATTTTCCTACatttttaatgaaaatg
ttcaaacatataaaaaagttgaaagaatagtacagtgaactaccgcctagcttgaacagt
taacatttTGCCATATGAATATGTATGTGGCGAACCATTTGAAATTAAGTGCAGgccggg
tgcggtggctcactcctgtaatcccagcacgttgggatgctgagctgggtgaatctcttc
agcctgggaggtcaagactgcagtgagccatatttgcaccactgtaccacagcctaggca
acagggcgagatgtgtcccaaaaaaagaaaaaaaaTgtaagttgcagacagttaatcctt
gaatacttgaccatgcatcctctaggaataattactttcacctaaataaatatgatacca
ttatcacatttaaagaaattaacTACAggcagggcatggtggctcacacctgtaatccca
gcactttgtgggggtcaaggtgggtggatcacttgagaccagaagtttgagaccaacctg
ggcaacatggcaaaaccccatctttaccaaagataaagaaattagccagggttggtggca
cacagctgtaatcctagctacttgggaggctgaggcaggaagatcacttgagtccgggag
gtggaggttgcagtgagctgggatcacgccgctgcactccagcccgggcaacagagcaag
accttgtctcaaaaaaaaaaaaaaaagaaaaggaaaagaaAATTAACTTAACAATTAAGG
ACAATTCTTTTTTTTTCTGtggcctcaagtgatctgcccgccttggcctcccaaagtgct
gggattacaggtgtgagacaccgcacccagcCCAACAacaattctttaatcatctaatat
atggcctatattcacatttccctaattgtcctaaagggtcttttattttttatttttttg
agatggaatctggctttgtcacccaggctggagtgcagtggtgcgatcttggcttactgc
aacctctgcctcccaggttcaagcagttctcctgcctcagcctcctgagtagctgggatt
ataggtgtgtgccaccaagcccagctaatgtttgtatttttagtagagacgaggtttcac
catgttggccaggctagccttaaacacctaacctcagattatccgcctgcctgggcctcc
caaagttctggtattacatgtgtgagccaccgtgcccagcctaaagggtcttttatagtt
gttttttccaacacctccaccccaaaccaggattcttagttcaagggattttttttaaaa
aatatctctttagtctcttctattttagaacaatcccctcacctcttccgttttcttcct
gtgacagtgaagaggttgtcttgtagaatgtcccattatggatttgtctaattgtttctt
tatgactgatcacacatattttgagagtagggatattaGGTCTTATTTATCTTTGTTTCT
CACAACATACAATGTTTTGTACCTAATACATTCTGAATTGATAATTGATGCTGATTGAAT
GAGTATATAAttttcttttttttttttttttttttttttgagacggagtttcgctcttgt
tgcccaggctggagtgcaatggcacaatctcggctcaccgcaacctccgcctcctgggtt
caagcgattctcctgcctcagcctcccgagtagctaggattataggcatgcaccaccacg
cctggctaattttgtatttttagtagagacggggtttctctatgttggtcaggctggtct
cgaactcctaacctcaggtgatttgcccgccttggcctcccaaagtgctgggattacagg
catgagccactgtgcctggccTATGATTGTCTATAAAGATACTGTGCTCAggctgggcac
ggtagctcacacctgtaatcccagtactttgggaggctgaggcaggcagatcgcgaggtc
aggagatcgagaccatcctggctaacatggtgaaaccctgtctctactaaaaaaatacaa
aacagttagctggatgtggtggcgggcgcctgtagttccagccactcgggaggctgaggc
aggagaatggcatgaacccaggaggcagagcttgcagtgagccaagatcgcaccactgca
ttccagcgtgggcgacagagcaagactccgtctcaaaaaaaaaaaaaaaaaaGTTACCAT
GCTCGGAGTGGTACAGCACTCAACTGTTTGTATATATAAGGGGTGAGAATTATACATTTA
CTTATTTCAAGTCAGAAATGTAATTCTCTCTTAAAGCTGTGTTTTAAAAAGTGATTAATG
GCAGTATGTGTATTATCCCTTGTAACATCTAAAGCCTACTGAGTCTTATAACAGTTTGAG
TTGCCATATTCTATTACATTAGGGAATAATACAGATTTTTTTGTGTATTTTGAAAAATTT
GAACTATATGCCTTTCCCTCTCTTCTTTTTCCTTTTCCTGCCAGAAACAAGAGTACAAAT
TCAAGAGTCTGTGAGGGGAAAAGATGTTTTCATCATCCAAACTGTTTCGAAGTGAGTATC
CAGCAAAAGTGTTGCTTTCTGGGTTTCAGTTTAGGCATGAGTGTTTAAAATAATGATAGA
TGGCTAGCCAGGAAGAGTTATAATAGTCTTAAAATTAGTATATCTTACCAATTTAGAATT
TAGAAAACTAAGTTTTCTGACATAACTGCTGACTTTTACATGTTCTTTCAGTGtttttcc
ttctttctttctttttttttttgagacaaagtcccactccttcacccaggctggagtgca
gtggtgcaatctcagctcactgtaaccacctcctcccaggttctagtgattctcttgcct
cagcctcccgagtagctggtactacagttggcgccaccacgcctggctaatttttgtatt
tttagtagagacggggtttcaccatgttggccagactggtcttgaactcctgacctcacg
caatctgcccgcctcggcctaccaaagtggtgggattacaggtatgagccaccgtgtcca
gccACTCAGTGTTCTTAACGGGTGGAAATAACCAAGTATTGGAGTAGAGGCTCttttttt
ttttttttttttgagacagaatttcactcttgttgcccaggctggagtgcaatgacgcga
tctcggcttaccgcaacctcagcttaccgcaacctctgcttcccaggttcaagcaattct
gcctcagcctcctgagcagctgggattataggcatgtgtcaccacgcccggttaattttg
tgtttctagtagagacagggtttctccatgttggtcaggctggtcttgaactcccgacct
caggtgatccacctgcctcagcctcccaaagtgctgggattacaggcgtgagccactgcg
cccagccTGGAGTAGAGGCTGTTAATGATAATAGTATACATTAAGTTTCCTAACAATTAA
CAGCCAGAATTTTGTAAAACTTGCAAGGAAGCATTTCTAGTTCCCTCCTCTCCCCAAAAG
AAACAGAGGCTAGGGGAGGAGACCTTTCTTAGTTGGGGTTCTTTAAGCTTTTATTGCATA
TAAAAGTGATCATTATTTACTGTTTTATTACATAAATTAGCTGAGAGGATAAAAAACTGT
ACTGAAGGAATGTGTATTCCTGTCTGGTGTGACCTTTGACACACCTGTGTTCTGGAAATT
GTTTGGTCACATATGTTTAAGCTAGGTATAGAAGATTCAATGCAGCAAGGCTGTCTCTGG
CACTCTGGAAGGGAGGGTGATCACCTGGAGCCCTACtttttttttttctttttctttttt
ctaagaggtagagtcttgctctgttgtccagtctggagtgcagtggtgagatcataactc
actacaacttcaaactcctgggctcaaactatcctcctccctcagcctcccaagtagctg
ggactacaggcatgcaccagcatgctcacctcgttttttcattttttgtagagatggagg
tctcactgtattgcccagctggtctcaaacttttggcctcaagtgatcctcctgccttga
cctcctatattgctgagattccagCAATATAGAAGGTGAGCCTATCACACCTGGCCTTAA
AGCCCCACTTTCCATTGTGTGTTTGTCCACAAATGTCCCTAAATGCTTCTGTGTATGAAG
TTCTTCGCTCAGAACAATTTTTAATGTCTAGAAATCAGTTTGTCTAGTGCATTATTTTTT
AGCTTAGAGAGTCTGAAAGTTGCTGCATGCTTAATTTGTGTATATACATATATAAAACCA
ACGAAAGGGAAAAAGAAGGCCATTTCGGGAGACTTTAGTCTTGGAACACACATTTTTTTC
ACCTAAATTTTGAACATTTTCTCTCCTGGTCTTTGGTTTATTGGGATGAAGTCACAAAAC
CCCCATCTCTCCTGGGAAGAGGAGTGGCAGGGGAGACCTGTCCTTGCATCCTATAGCCCT
GGCAAACGGGTGTGCTCTGAAGGAGGAAGGGTGTGGAGGGCCTTTGCCACGGTGCCCTAG
CTTCACCTTCTGCTGTGACACCCAGGATTCTCAGCAGAGCTGGAGGTGGGGGCACGGAGC
GCCAACTGCCCCTGCTGCTGCTGTCCTCTTTCCCCTTTCCCACGTCTGCCACCAAACCAG
GGTGGAAGTGGAGGACTCACCTGTGCCCACATCTTAACCCTTTACCTCCAGCATCGGGGT
AGGGAAGGGGCGGGCACAGAACAACTTAAACGGCTTCTGGCTCCTTGGTTTCTGTGTCTG
TGGTACTTTTATGTCCTTACAGACAAGTGTGATTCCATTGGATAAATGCACAGAGGTTGT
GTGGATTACCCAAGGGGATGGGTAGGCATTGAGGGCACCCCTGGACTTAGAATTTAGGAC
TTCAGAAGGGTGACTGCTGATCCTTCTCATTTTCAAGTCCTTCTGGTTGTTTATTTTTGT
ACATTTCAATACTTATCCTGTGCCCCTGTCTTTTGTCAGTTTCATATTCCTCTAATCAGA
ATCACTCAGCACCCCTTTCATTTTCTCTCCGTGTCTCATTTTGCATTGTTCCATACCTGA
CATAAGCTTGTGTTAACTCGGGTTCTCAGTCTTGTCCATGTTGCAGAGTCTGGACGTCAT
GGTCTTCTTTGTGAAATACCATGAAATAACATTTAGTGTTGAGggccagatgtggtggct
catgcctgtaatcctagcactttgggaggtcgaggtgggcatatcagttgaggccaggag
tttgagaccagccaggccaacacggtgaaaccctgtctttactaaaaatacaaaaaatta
gctgggcatggtcatgagcgcctgtagtcccagctactcaggtggctgaggcacgagaat
tgcttgaacgcaggaggcagaggttgtagtgagctgagatcacgccactggattccagcc
tgggtaaaagaacaaggctccatctcgaagtaaaaaaaaaaaaggctgggcgaggtggct
tacacctataatcccagagctttgggaggccgaggcgggcagatcaggagttcaagacca
gcctggccaacatggtgaaaccctgtctctactgaaaatacaaaaattagctgggcgtgg
tgatatgcgcttctaattccagctacttgggaggctgaggcatgagaatcgcttgaaccc
aggagacagagggtgcagtgagccaagatggcgccactatactccaggctgggtgataga
gtgagactctgtctcaaaaaaaaaaaaaaaaagcctgtaatcccaccactttgggaggcc
ccaggcgtgcagatcacctgaggtcgggagttcaagaccagcctgaccaacatggagaaa
cgctctctctgctaaaaatgcaaaattagccgggcatggtggcgcatgcctgtgatctca
gctactcgggaggctgagacaggagaattgcttgatcctgggaggcggaggttgcggtga
gccgagatcatgccattgcactccagcctgggcaacaagagcagaactccgtctcaaaaa
caaacaaacaaaaaaaTGATTTAGTGTTGTCAGATACATCTTATACTTCATTTTACTACA
GATTAGTGCTAGCACTAAAAATAAAAGAGAAATTTAAAATTAAGAAAATTCCATCCATTA
ACTGAAGTTTTCCTGTATTTCAAACAAGACTGTCCTTATCTGAGTTCAGTAATGGAAAGC
CTTGTTCCTCCACTCTTATCCTTCCCATAGAATACTTTTCTGAAAATCTTTTTTTTTCCT
AAGTTAATTAACAGGGTGAAAGTCTCTTTTAACTCATCAGATGTCAGACTTGTTGTATAG
TGACAGAGAACCTACTCACCTGAATGTTCTGTGTTTCCATTCACTCCttctttcattaac
aaatacttattttgaatgtctacaatatgtgaattacagttagttacacgtatgcaggat
gcctccatgattaaaacagagaaagtccttgtccttgtggagtttatattccagtggagg
aagacataaagtgagcataataaagacatagattatctagaaggtgatgaatggtttgga
aaaaaataagacagcatggtgagatgatagtggtgagagggcagagagaggcagacaggg
taggcctcattgtggaggtgacatttgaacagagactagagaaggtgagggagagtcagg
tgactaggtggggagaaaagcattgcaggcagtgggaacgcctagagcaagccccttagc
ggtgtgagctgctgtgggaggactgaacagggtcaggtgtggccaggcaggaggggaggg
gcagaTCCTCaagtttggactggagttgtaaatttgagagttgccaccatctatgaagct
gtgaaattagatgagaagcccaaaggacgagagggaacagaaagagaggacacatgagca
agtcctgggacgtgaggctggggagaagaggaaccagcaaaagaaaccaagggtggaagg
aggacaccagagaggggcattctggaagccaagtgaccgtggacatggccgcatggaggc
cactgatgacctttatgaaaacaaagcttcactggactatttgggagagactgagagtag
ataaattggagatagtgtaagatgtacagcaaaggggagcagaggggagagtggttatga
gtcgtgttaatggaagtaacagaatgtttgtggccgatgggttatcagtggtggaggcag
gagaggagagagaattccttacataggtgtgccatttggagggattaattttagggccac
tggcatggaaatttcctctgactgatgactgagggcaggccgactcctggggcacagatg
cacatagtgggagcttgtggacacgctcctctgagagtacttaagtagggtggtcagttg
agagcagatgatgggggatcttatggaggcctgagaaaagaggaATTTATTGGTTGGTTT
TTTTCTGCCTTGCACCTTAGGTTGTATAAAGGCATGAGTAACACACTGCTGACACTTTTT
GGAACAGGGAATACTGTGTTGTAGATCCCTTGATGAGATTTGCTGTGTCTTTGTTACAGG
GACGTGAACACCACCATCATGGAGCTCCTGATCATGGTGTATGCATGTAAGACCTCTTGT
GCCAAGAGCATCATTGGCGTGATACCCTACTTTCCTTACAGCAAGCAGTGCAAGATGAGA
AAAAGAGGCTCCATTGTCTCTAAATTGCTGGCTTCCATGATGTGCAAAGCTGGTAAGAAT
GGCAGATGTTTCACAATTAATTGGGGGCCTGGGAGttttatttatttattctctcttttt
taagacagggtcttgccctgtcacctaggctggagtgtagtggcgtgatcatagctcact
gcaacttgaactcctacagtcaagcagtccaccagagcctcccaagtagctaggactata
ggcacataccaccctgcctgctaatttttaaattttttgtagatactgggtcttactatg
ttgttcaggctggttttgaactgctggcctcaagggatgtttctgctccagcctcccagg
gtgctgagattatagtcatgaaccaccataccctgctGGAGTTTTATTTTTACCTTAGAA
ATATCAAAGTAATggctgggcacagcagctcacgcctgcaatcccaatgctttgggaagc
tatgtgggatgatctttgaactcctgggctcaagtgatccccctgagtagttggaactat
ggacatataccaccgtgcctgCCTAGATAGGCATATATTGGAAAAGATACATATTATTCT
GTGTCAGGCATTTTCAGGTAACAACCTAAGTATTTTTCCTGTGTTTCTAAATAACCTTCA
TAGTTGTTATTGGGTATTTGTGTCAATATATTTGTGTTTGTGTGTGTGCGCGCTTGTATA
AGTGTATATGATtttatttatttatttatttattttgagatggagtttcgctcctgttgc
ccaggctggagtgcaatggcatgatcttcgctcaccacaacctccacctccccggttcaa
gcgattctcctgcctcagcctcccaagtagctgggattacaggcatgcgccaccacgccc
ggctaattttgtatttttagtagagacagggtttctccatgttggtcaggctggtctcaa
actcccgaccccgcctcagactcccaaagtgctgggattacaggcgtaagccactgcacc
cggccTATGATTTTTTTATTTTAAtttttattctgtttatttattttttgagacggagtc
ttgctccgttgcccaggctggagtgcagtggtggcacctcggctcactgcaaccactgtc
tcctgggttcaagcgatttttgtaccttagcttctctagtagctgggactacaggtgcct
gccaccacactcagctaatttttgtatttttagtagagatggggttttgccatgttggcc
aggctggtctcgaactcctgacctcaagtgatccacctgctttgggctcctaaaattctg
ggattacagacacaagccaccatagccagccTGAATGTATATGATTTTAGAAGGTATGTA
TCACGGAGCATTTGCACAGAGTGAATAGAATAAAAGTCCCCATATCACTGCATTTTAAGA
CAGGTACTTACTGTAGAATAAACCtttttttttgtttgttttttgagacggagtcttgct
ctgttgcccagtctggagtgcaatgacgtgatcttggctcactgcaacctccaccacccg
ggttcaagcaattctcctgcctcagcccccagagtagctgggattgcaggcacacaccaa
catgcccaactaattATTATTAtttttattttttatttttgagtctcacctgtcatccag
gctggagtgcagtagcgtgatctcggctcaccgcaacctccacttcctgggtttaagcga
ttcacctgcctcagcctcctgagtagctgggattactggcgcccaccaccacgcctggct
aatttttgtatttttagtagagacgaggtttcaccatgttggccatgcttgtctcgaact
cttgacctcaggtgatccaccttcctcagcctcccaaagtgttgggattacaggcgtgag
ccaccacgcccagccCAGAATAAACTTTCTAAGATAGTTTTTCAGTAAAGGCAAACGTAA
AACAAACATTTAAAAACTAggcagggtgtggtggctcacgcctgtaatcccagcactttg
ggagaaccagggggcgatcacctgaggttgggagttcagagcagcctaaccaacatggaa
aaaccccgtctctactaacaatacaaaattagccgggtgtggtgacacatgcctgtaatc
ccagctactcgggagtctgaggcaggagaattgcttgaacccgggaggtggaggttgtgg
tgaaccaagatcatgccgttgcactccagcctgggcaacaagagcaaaactccgtctcaa
aaaaataaaaataaaattaaaaaCTCAACCCGAAGCAACCTCAGGAGCCTACCCCATTGT
AAACACTATGACAGGCAGCTGGTGAGGAGAGCAGGCTTGCCTGCTGAATCTTCAGGAAAG
GGCCCATCTTCTCTACCAGCCTTGCTTGATGGGCCTCCAGACTTACTTTCCTGTTCTTTT
GGGCAAGTAATGCTTTAAACAATTTTTCATACTGAATTTTCCTTACACTTTTCTGGTGAT
CGTTACAAAGGTGGTGAAGGTTTTCTGTTTTCTCCAATTTCCAGGCTGGTGCAGTTTGTC
TTGATATCTTTTTTTTTCCCCATgggtctcagtcctcttgcccgggctggggtgcagtgg
tgtgatcactgctcactaccaggaggtagccttgacctcctgggttcaagtgatcctccg
accttagcttccagagtaactagggactacaggcatgcatcaccatacctgactagtttt
ttgtatttttagtagaaatggagtctcaccatgtggcccaggccattttcaaacacctgg
gctcaagtgatactcctgcctcggcctcccaaagtgctgggtttacaggcatgagccacc
acacccggctGACTTGTTATCTTAAGACTGGACTTTGCCATGCCTGTTAAACTTCAAGAA
GATTTGATCTGCTCTAATATAATTTTTAAAGACTCTTCTGTATTACTGTTATCTTTGCTA
TATTATGACTAttttttatttatttattttttcgagatggagtctcgctctgtcgcccag
gctggagtgcagtggcatgatctcagctcactgcaacctccacctcctggattcaagtga
ttctcctgcctcagcctccctagaagctgagattacaggcacatgccaccacacttggct
aatttttgtatttttagtagagacggggtttcaccgtgttggccaggctggtcttgaact
cctgacctcaggtgatccgcctgcctcagccttccaaagtgctgggattacagctgtgag
ccatcgcacctgaccAAGACTTTAAATTGATGTGAAAATCAGGCATCTCACAGTACtaaa
aaaaaaaaaattttttttgaaaaataCAAGTGCTGAGTTTTTTTGATGGTAGAACAAttt
tgtctttttttttttgagaccaagtctccccctttcacccaggtcggagtgaagtggtgc
gatctcggctcactgcaacctccgcccccccaggttcaagcgaattctcctgcctcagcc
tcccgagtagctgggattatgggcacgtgccaccatgcctggctaatttttgtgttttta
gtagagatgaggtttcgccatgttggccaggctggtctccaactcctgacctcaggtgat
ccacccgcctcggcctcccaaagtgctgggattacaggcgtgagccaccgtgtccggccT
TAttttttatttttttgaggcaagatctcactctgtcacccagactggaatgcagtggct
caatctcagctcacttgcagccttgaccttctgcactgaagcgattctcccaccttagcc
tcctgagtatctgggactacagatgtgcgccaccatgcctggctaatttttgttttgtag
aggcggggttttgccatgttccccaggctgatctcaaactcctgagctcaagcagtttgt
cagccttggccttcaaagtgctaggattacaggcgtgagccactgtgcccggccATGAGA
GCAAttttttttttttttttgagacggagtcttgctctgtcacccaggctggagtgcagt
ggcatgatcttggctcactgcaacctctgcctcccggattcaagctattcttctgcctca
gcctcccaagtagctgggactacaggcacacgccaccacgcccagctaatttttgtattt
ttagtaaagatggggtttcatcatattggtcaggctggcgttgaactcctgaccttgtga
tccacccacctcgccctcccaaagtgctgggattacaggcgtgagccacagtgcccggct
GGAGAGCAATTTTTTAATAGTAACTTATTGTATATAGTATTTTATGTAGTACCTATTTTA
TACAGTGCAACTTGTTTTTAAACTGTTTATAggctgggtgcagtggctcatgcctgtatt
cccagcactttgggaggctgaggcaggaggattacttgaggtcaggagttcgagaccaac
ctggccaatatgatgaaaccccttctctactaaaaatacagaattatctgggcgtggtgg
catgcacctgtattcccagctactttcaaggctgaggtgagaggattgcttcagcctagg
agttcaaggctgcagttagctatggtcatgccactgcactccagcctgggtgacagaatg
ggatcccatcttaaaaaaaaaaaacaaaaacaaaaCTATTTATTGCTTGTGTCTGCTTTA
TTTTCAAAGGTCTAACTCATCTTATTACTATGGATTTACACCAGAAGGAAATTCAGGGCT
TCTTCAATATTCCTGTTGACAATTTAAGAGCATCTCCCTTCTTATTACAGTATATTCAAG
AAGAGGTGAGCTAGCTCAAACTTTTTTATTTTAACATTCTGATTAAGGTTGAAAGATGTA
TTTCCATTTCCTTAGGATACCCCTAAAGGATTAAAACTTGATGTATTGTACTTAAAGTAC
CATTATACTTTATAGCTATAATCCAACGCATTTTAGAATTCTGAATCTGCAGTTTGTTTC
TTTAGATAAGCTCTTAAAATTGCTTTTTCTTTTGGACCTCAAGTACCTAGAATTGGACTA
GATATGATTGTAATGAGTAATTTACTCTCATTACTAGTCTATGCTTGATCCTGGTTCTGT
TTTATGTATCCATCTATCCATCCTGTCTCTCTGTCCATCCAGTTATAATAGCCAGCATCC
ATGATCCCACCTCCCAGCAAGAAAACTAGAGTCATCATCATAACTTAGAGCTGCTCATGG
GCTCCTTCTCTGTCCTATCCCCCTGCCTCCTTCCACCCTAGGGAACCACtgtcctgaagc
ggtgctgaatctgtcagatgctttttctgtatcagtggagatgatcattttttttccttc
attctgttaatgtggtttattaccacccttgaatcctgggataaaTCAGATGTTTAATTT
TAATATAGCTACATTTGTTTTTCTTTGATATGAGTTAGCATTTTTGTGACTTACTATTTA
AGAAAGCTTTTAAAATGTTAATTTATACTGTACTTAGCTATTTTGCTTTTAGCTGttttt
ctttctttttttttttttttggtggggggtgtgatggagtcactcccaggctggagtgta
atggcgcaatctcagcccactgaaacctccacctcccgggttcaagcaattctcgagtag
ctgggattacaggcatgcgccaacacagctggctaattttttgtatctttagtagagatg
gggtttcaccatgttggccaggctgatctcgaacgctgacctcgtgatctgcctgcctcg
gcctcccaaagtgctgggattacaggcatgagccaccgcacctggccTTAGCGGTTTTTC
TTATATAAATTATTTCTCTCTTTAATAACTTTTCTAGATAACTTCTTTTTACAGTACTGT
ATTTAAAAGAAGATAACTTCTTTTTACAGTACTGTATTTAAAAGATGGCAGTTTATAGGT
TTCTGAGGAACTTCTTTCTGGTAAGAATACAGGGCTTCCCCATTCTCCAGCAATTGTTAT
AAGTCCTTATAGAGAAAATGAATTTAAGTATTTTTGAAAGAGAAAAATGTAAAATATTCT
GCTTTTTTTTTTTCTTTAAAGTTACACACAAGAAACATAAAAACTCTACgccaggcgcag
tggctcacgcctataatcccagcactttgggagtctgaggcgggtggatcacttgaggtc
aggagttcagaccagcctagccaacatggtgaaaccccatctctactaaaaatacataat
tagctggatgtggtggcgcgtgcctgtaatcccagttacttgggaggctgaggcaggaga
attgcttgaacctgggaggtggaggttacagtgagccaggattgtgccacggcactcctg
cctgggtgacagagcgagactatctcaaaaaaacaaaaaagaaaacaaaaaTACTCTAAC
AAATTAAAAAAATAATAGAGACTTTAATTTTACCTGAAAAAttttatgttttttttttga
gacagggtctttctctgtcacccaggttggagtgctgtagtgccatgatagctcactgca
accttgaactcctgggctcaagagatttctcccacctcagccttctgagtagctgagact
agaggtgtgccaccacacctagctaatttttaaaaaatatttccagagtcagaatcttgc
tgtgttacccaggctggtctcaaactcctggcctcaagcgatcctcctgcctcagcctcc
caaaacagtgtgattacaggtgtgagccactgtgcctggccTAATTTTACCTGAATATTA
TTCTTAGTTGAGAGAGAAGGTGAGATAAAATTGGCAAATGTCTTGATAGGGAAGGATGAA
GAGGTTTAGGCAGAGAGAGAGTGAGAGGGTGAGCATTGAACGTGGTTCAGTTAGCAACCA
GCCGCATGGAGAAACCTGTCATTTTGGAAGAAATAGAGCAGTCGCTATAGACTTATGTGG
GTTGCTGTCGACATCTTGTTGTTTTAGGGGATGTTTCCATTCAGGACACAGGCATGTTGT
GTGCCAATGTCTCAAGGCACAAATGGCAATTGCACCTCTTAAGGGATGCCCGGTGGGTGA
GCCTAAAGAACGAAGGCTGGGGCACCCTTGTGCTGGTTGCAAGGTCAGGCTGGAAGCCTA
ACGCTAGTCATTGCCTGTAGTGCAGGCTTCTACCTGAGGATGACACTGCCTTCTACTTGA
AAAAATCCCCATTTTAGTTTCATTGTTGAGAAGAAGTCAGggctgagtgtggtggcccac
acctataatcccagcactttgagaggctgaggaggttggatcagttgagtccaggagttt
aagaccatcctcggcaatatggcaaaaccctgtctctacaaaaaatataaaaattaacca
ggtgtggtggtgcattcctgtggtcccccctactcaagaggatgagaagtgggaggattg
cttgagcctgggaggttgaagttgcccaggtggtcgaggctgcatcaagccgtgatctgg
gcgacagagtgagattccttctcacaaaaaaaaaaaaaaaaaaaaaaaaaaTTAATATGT
GGGAACTCAGTGTTAAAAAGGAATTTTTGTGTATTGCttttttcttttttttggagacag
tctctctctgtcactcaggctggagtgcgattttggcttactgcagcctccgcctcctgg
gttcaagcaagcatatctggctaatttttgttttttgtttttttttgagatggagtttcg
ctcttgttgcccaggctggagtgcaatggcatgatctcggctcacagcaacctccccctc
ccaggttcaagtgattgtcctgcctcagcctcccgagtagctggggttacaggcatgtgc
caccacacccggctaattttgtatttttagtagagacagggtttctccttgttggtcagg
ctggtctcgaactcctgacctcaggtgatctgcccaccttggcctcccaaagtgctggga
ttacaggtgtgaaccaccgcacttggcctaatttttgtgtttttagtagagatagggttt
caccgtgttggccaggctggtcttgaacttctgaactccagtgatctgcctgcctcagct
tcccaaagtcctggtattacaggcatgagctactacacctggccTGTATTGCCTTTTTAT
AGTATACGTATCTTGTCTCTTTTGTTTTCGTGTGTTAGAGCCTCTTAAAGCAGGGGATAG
ATATTcatgtttcactgaatctaaggtgctgtcagtccaggcttacattattttacgtca
ccaagaaagaagaaaacactgctaattatactgtggcactgtgccttcttgtcacttagT
GATcctattctgcaggttttgatgctgacgctttctccatctCTTGTGTTtgtcactgga
atttaagcaccttctgccagagtcagaaggaacattctggtactaggatgctcgttgcct
tgaAATTTTTGCCATCTATACttttttttttttttgagacggagtctcactctgtcgccc
aggctggagtgcagtggcgcaatctcagcttactgcaagctccgcctcccgggttcacgc
cattctcctaggcctcagcctccccagtagctgggactacaggcacctaccaccacgcct
ggctaatttttttgtagttttagtagagatggggtttcaccgtgttaaccaggatggtct
caatctcctgacctaatgatctgcccgcctcagcctcccaaagtgctgggattacaggtg
tgagccaccgcgcccagccaacttttgccatctcttctgagggcgtctgacagtgtctgt
tgccttccgctgcactgctggggatgtgtcaggcagtccttttcacagtttgacctactg
gtagggatcttcctttcttaagtttcataaagcatttgattgttgccttgcaagaaaatg
tggaattgtatcatttttccagtgatgaatatttgattcatgaatatcaaattatactct
gatggtctcttcctgtgtctttctgcatacatgataatttttcttttcttcttttttttt
tttttttttttttttgagacggagttttgctcttgttgcccaggctggagtgcagtggcg
caatctcagctcatcacaacctccgcctcccaggttcaagcgattctcctgcctcagcct
cccgagtagctgggattacaggcatgggcccccatacctggctaattttgtatttttagt
agaaagggggttttccatgttggtcaggctggtcttgaactcccaaactcaggttatcca
cccgcctcaacctcccagagtactgggattacaagcgtgaagccaccgtgcccggcttga
taatttttcattttaatgaaaaattttaatgaaaagaatcatagtaattctttctggaga
cattttaaatggGTTCAAACAATTctcctgggttcaaacaattctccggcctcaacctcc
tgagtaactggattacaggtgtgcaccaccacgcctggctaattttgttttgcattttta
gcagcgagggggtttcaccatgctggccaggctggtcttggctcagatgttctgcccacc
ttggcctcccaaagtgctgggattatgggcatgagccaccgtgcctggccATCtttggga
attttttttaatctgttaagtatttcatcccttctatttcttttattattttcctttggg
aactattaggtcctgaaaattttggatctagtctctataacttttaaaaacttattttac
tttttgcatacttatatatagcattctggggaaattccttgtcttgatcttccctggttt
gttcttaaagttgtgtttattctgctgttaagccagccagctactgggtttctttagacc
ataataacttcttccccctagatttatttttggttctttttcataataacttgttctttc
ttttttttttttttaatttatttttttattgataattcttgggtgtttctcacagagggg
gatttggcagggtcatgggacaatagtggagggaaggtcagcagataaacaagtgaacaa
aggtctctggttttcctaggcagaggaccctgcggccttccgcagtgtttgtgtccctga
ttacttgagattagggattggtgatgactcttaacgagcatgctgccttcaagtatctgt
ttaacaaagcacatcttgcaccgcccttaatccatttaaccctgagtggacacagcacat
gtttcagagagcacagggttgggggtaaggtcacagatcaacaggatcccaaggcagagg
aatttttcttagtgcagaacaaaatgaaaagtctcccatgtctacttctttctacacaga
cacggcaaccatccgatttctcaatcttttccccacctttcccgcctttctattccacaa
agccgccattgtcatcctggcccgttctcaatgagctgttgggcacacctcccagacggg
gtggtggccgggcagaggggctcctcacttcccagtaggggcggccgggcagaggcgccc
ctcacctcctgggcggggcggctggccgggcggggggctgacccccccacctccctcccg
gacggggcggctggccggtcggggggctgaccccccacctccctcccggacggggcggct
ggccaggcagaggggctcctcacttcccagtaggggcggccgggcagaggcgcccctcac
ctcccggacggggcggctggccgggcaggggggctgaccccccccacctccctcccggac
ggggcggctggccgggcaggggggctgaccccccccacctccctcccggacggggcggct
ggccgggcggggggctgacccccccacctccctcgcggacggggcggctggccgggcaga
ggggctcctcacttcccagtaggggtggccgggcagaggcGCCCCTCACCTCAACTTGTT
CTTTCTTGTTGTATATAATTTCCCATTTTAACCTCCGTAGAGACAATAGACTTGTTTTTG
TTAGAGTCCTTTCTTTTAGGTCCTTTAATTGTTATTAACTGTTTTCTTGGTTCTGTCTTT
TCTTGGCTGGGTTTGGTAATGTTTGATGATGTTTGATGAGACAAGGAAATACATGAAAAA
GTTTAGAAAGACTGCCAGCAAAAATAATGAAAGTGCCCAAATGGAAATATATTTTACTGC
CTTACTTCCTGAGAGTGTTGGATAAATTAGGCTTTCCTGTAGATACAGCTGAGCCATGTG
ATTATGCCGGAGGCAACTGTACTAAATTATTCAAATTAATCATTTTTTGTTCATTTGCTA
AGTAGTTATTATTTAGTGCTTGTTGTATGGTAGGCATTGTTTTATACATGTTGCTAGGTG
TTATTAACTGCTCATATTAAAATTCATTGGTGTAATTGTGAGAAAAAAGCAATGAGAATA
TAGttaatatatttttttaaaataGTGCTGGGCCGATTATCCTTTAACAAATTGGTTGCT
TCAACATGTTATGACTGCGATATGTTAAATAGCCATTTGTTTGGACTGCAGTAATTTGGA
ATTTGACAGTCAGCTTGTATTCAGATTGAATTGGATATCCTTGTACTTTGAAATTACATG
TAATTAGGATTCTTGTTGACGAGATATATAGAAACATCTTTACACTGCATCATTAGTATT
TGCTGGCAGAGATAAGAGCTAATCACCAATTATCCCTACTTTTTTCCTAAAAGAAGTCTG
TGTGGCTCACAAGTTAGTAATATTTTTTCATAGGCAGGTTCCTTTCTTCATTTTCCAAAG
GAGAATTTTACTTTGAACTTTTTCTTTTTTTGGAAAACTTTCAACTAGCCAAGCATTTTT
GGGTCTGTTGGAATTTTCCTTTTTGTTGACATGCAGTAATACCTGACTTCTTGTCTGTCA
CAGATCCCAGATTACAGGAATGCAGTAATCGTGGCCAAGTCTCCAGCCTCGGCGAAGAGG
TAGGTGGGAATCTCACAACCTCTTTCTGGATCTACTTCTAAGGATTGTATCCGTGATGAG
TTCCAGGCATTCTAATTTGAACTTCAGTGGTTCCCAGCGATATCTCTTATTTTTCTTCCA
TGGACTGGTATTTTAAGATTGTTCTGTCAACTCCATTTATTAAGTAAACATTTTAATTTC
CTCTCTTTTTTTTCCAATCCCACTCTATGATTGCCAGACATACTTCCTTTTTTAAGTTAT
CTTCCACTTACACTTTCttttatttttattattattattatttattttattttatttctt
tattttttgagatggagtttcgctcttgttgcccaagctggagtgcagtggcgcgatctc
ggctcaccacaacctccacctcctgggttcaagcgattctcctgcctcagcctcccaagt
agctgggattacaggcgtgcaccaccatgcctggctaatttttgtatttttagtagagat
gaagtttcaccatgttggtcaggctggtctcaaactcctgacttcaggtgatccacctgc
cttggcctcccaaggtgctgggattacaggcgtgagccaccacactgggccTTattttta
tttttaatagtagaaacagagttttgccatgttgtccaggcaggtcttgaactactgagg
ctcaaacgatccacccacccgccttaccctcccaaagtgctgggattacaggcatgagcc
actgcgcctgacCTCAATCATATTTCTTGACCAAAGCAATCCAGTTCTGGGGAATACGAT
CTAGTGTTTTCCCCAGACCCAGATTGACAATCACATGTCAGTCTTTGAGTCTGGCGTTTA
CAGTACTGGCGAATATTTACAGTACTAGCAGACAACTTCATAGTTGTTTACTGCCCCTTA
TTTGAGGAACTCAGAAATTGATTAACAGAATTTTATCCAGCTGAGAGGCCAGTTATTTGT
ATATGTTAAAGGTGACATTTTACAAAATTGACACAACCTGAGGTGTACCAAAGGGGGAGC
CTTGAGAGTCAGTAGAGTGAGTTACATGTAACCTGGAGTAACTGATGTGTCACTATTGCA
TACTTAAAATTATATGTCGGTTGAGAGGATTTCTTATACTACCAGTGTTTTGTGGAGAAG
CCACTCCACTGGAGAGGGAAAGAACAAAATCACTTGTAGGAATAAAGCCTTTTTCCTAAA
AAAGCCCTTTTAAAGTTATTTTCCAGTTGAATACCTTTGATCACTGGATTGTTGTTGAGT
CCTGTGGAATGAAAGAAAGTGTAGGGTGCCTCCACCCTGGGCTCGTGGGCTGGCAGTATT
GAAGGATGGAGGAGAACTTGCACACAGTAAGCCATTGATTTCAAAAGTATTTCACATAAG
TCATTGACGTTATGAATTAAGAATAGCACTTTAATATGTAGACTTAGTATATTAAATAAA
ATAAATTGGCATTTGAGATAAAACCATTACATGGCTGTGTTCTTGTGGCTGACTTTCCCA
ACCCAGCCGGGCCTGTGTTCACCCATGTGTCCTTCAAGAAGTTGTATCACCTGATCTCCT
CTTGTCCATTTGATTAAATTGTAAGAAACAGACTGAATTTTAGAATGTAAACATTTCAAA
TAGCTTTTCCAAACATTTCTTCAAAGGCTGAATTAATTTTACTTAATAATTTTTCTCTGA
TATACATGCTTTAAAAaaatgtaggtgaaaaatcacataatatacaataattttaaagta
tagaattcactggcatttagtgcattcacaatgttgtgtaaccaccacctgtctctgttt
tcagaacattttcgtcttcccagaagaacatctagtacccattcagcaatcattccttat
cccttcaccttctgtccctcggcagccacacagtatgtggccctctgtgtctggtttctt
tcacttagcagttttcaaggttcatctatggtgtagcatgtagtatctcagtgttttgtt
gtcgctgttattgttcgagacaaaatcttactctgttgccgaggctggagtgcagtggca
cgatctcagctcactgcaacctccgcctcctgggttcaagcaattctcctgcctcatcct
cccaggtagctggaattacaggtgcatgctaccacacctgggtaatttttgtatttctgg
tagagatgaggtttcaccatgttggtcaggctggtcttaaactcctgaccttgtgatctg
cctgcctcggcctcccaaagtgctgggattacaggcgtgagccaccgcacttggccagta
cctcagtccttttgatggctgagtaatattgcattgtatgtgtatactagtttgtttatc
cattcatctgttgatggacactttttttttttaccgtttggctattatgaataggactcc
tatggtcagtcatggattagtttttgtgttggcataagttttcatttttcctttcttgtg
gatatatattaggattggaattgctgggtcatatggcagtttcgtttatgttttgaggaa
ctatcagtctcttttccactgcagctgcccattttacattcccaccagcagagtatgagg
gttccaacttctccacatcttcaccaacacttaattctctgagttttttcattataatca
tcctagtgggtgtgaaattctaccttatcgtggttttcatttgcatttccctaatgattg
atgatgttgagtatcttttttttttttttaatgagacagggtctcagtatgttgctcagg
ctgggctcaaactcttgggctcaatcaatccttctgcctcagcctGTTGAgtgtgtgtgt
gtgtgtgtgtgtgtgtgtgtgtgtgtgtgtatttatttatttatttatttttttgagaca
gagtctcgctctgtcacccaggctggagtgcagtggcgcgatctcggctcactgcaacct
ccgcctcccaggtttaagcgattctcctgcctcagcctcctgagtagctgggattacagg
catgcgccaccatgcctagctgttgagtatatttttatgtgctttttggccatttgtata
tatttggagaaatgcctgttcacaccctttgcccatttaataattgggttgtctttttgt
tgagttataagcactctttatatattctacatactaaaccttgttagatacatgatttgc
agatattttctctctttctgcagattgtcttttcactgtcttgatggtgttctttcacac
aaaaaggtttcaatgctgataaagttcaatttatctttttttttttttttttttgagacg
gagtctcagtctgttgcccaggcttgagtgcagtgtctcagctcactgcaacctctgcct
cccgggtacaagcgagtctcctgcctcagcctcctgagtagctgggattacaggtgcccg
ccaccacacccggctaattttttgtattttttagtagagatggagtttcaccatgttggc
caggctggtctcgaactcttgacctcgtgatccgcctgccttggcctccccaatcaattt
atcttttttgtttgttattgcctctgcttctgatgtcatgtctaagaaTCCATTggccag
gtgcagtggctcacttctgtaatctcagcacttcgggaggctgaggcagaaggatcactt
gagcccaggaatttgagaccagccagggcaatatagtgagacctcgtttttaagaaaaaa
aaaaacattaactggatgtggtggcatttgtctgtggttctagctacttgggtggctgag
gtgggaggattgcttgagcccaagaggtcaaggctacagtgagccgtgattgcaccactg
cCTGGCTAAtttttgtgtttttagtagagacggggtttcgccatgttggccagactggtc
tccaactcctgacctcaagtgatcttgacctcaaatgatcatcccaaagtattgggatta
caggcatgagccaccgcacccagccACCATAGCtttttaatttttttgagatggagtttc
actcttgttgcccgggctgcacaatcttggctcactgcaacctctgcctcccaggctcaa
gcaattctattgcctcagcctcccaagtagctgggattacaggtgtgcaccacttcacct
ggctaattagtagagatggggtttcactatgttggtcaggctggtgaccaacctgatctc
ctgacctcaggtgatccacccacctctgactcccaaagtgctgggattacagacgtgagc
caccatgcAGGCCTCTATAGCttttttttttcttttgagacggagtttcgctcttgttgc
ccaggctggggtacaatggcacgatctcagctcaccctgcaacctccacctctcgggttc
aagtgattctcctgcctcagtcttctgactagctgggattacaggcatgcgccaccacgc
ctatctaattttgtatttttagtagagatggggtttctccatgttggtcaggctggtctt
gaactccagacctcaggtgatctgcctgcctcggcatcccaaagtgttgggattattggc
atgatccaccatgcccggccCTctgtagcttttcaatagtcttttttttttttttttttg
agacagagtcttgctctgttgcccaggctggagtgcagtggtgcaatcttggctcactgc
accctccgcctcctgggtttaagcaattctctgcctcacctcctgagtagctgggattgc
aggcacctgccaccatgcccagctaatttttaatttttgtatttttagtagagatggggt
ttcaccatcttggccaggccagtcttgaactcctgacctcgtgatccacccacctcagtc
tcccaaagtgctgggattacaggcgtgagtcaccacgcccagccttaatagtcttcaagt
tgggtattgtcacacctccaactttgttcttcaatattgtgttggctattttgggtcttt
tgcctctccatataaacttcagaatcagttttttgaaatacacaaaataacttgttggga
tttagattgggatttgcattaaatctgtagatcagattggggagaactggcatcttgaca
atattgagtcttcctatccatgaacatgggatatcattttttaaaaattcatctttgatt
tctgtcatcagagttttgtagttttccccatatagatgtgtacttttttttttttttttt
ttaaagagaaagtcttgctctgtttacccagactggagtgcactggtgccatcacagctc
actacagccttgaatttttgggctcatggcaatcctttcatttcagcctcctaagtagct
aggactataggtgtgcaccaccatgcctggctaattaaaaaaatatatatatattttttg
ttagagacgggggtctgactgtgttgcctaggctggtctctaactcctaggctcagcctc
ccagtgttgggattgcaggcatgagccatcacttccagcccatattttgttatatttatg
cctaaataaatatttcatttctttgGGTAtcccttaattttttagacattgttttcttta
gttctgtgaacatatttatgatagctaatttattgtgtctagttattctgacattgggct
ttttcagagatcgtttctgttgactgcttttttactgtgtatgggccatgtttttctttt
ttttAATGtttaaaaaaacttattactttattattttaatttaatttaatttttattttt
attttatgacagagtcttgctctgttgcccaggctggagtgcagtggcatgatctcagct
cactgtgacctctgcctcctgggttccagcgattctcctgccttagcctcctgagcagct
gggattacaggtgtgtgccaccaaacccagctaatttttgtatttttagtagagacggga
tttcaccatgttggctgggctggtctcaaaactcctgacctcaggtgatccacccatctt
ggcctcccaaaatgctgggattacaggtgtgagccaccatgcctggccAAAACTTCTTAC
TTTAAAAAAGAATACagaaacaagatcttgctgtgtttctggactggtctcaaactcctg
gcctcaagcaatcttcctgccttgggcctcctgaagttctagaattaaaagtgtgagcca
ccatgcccggcccatattttcctttttgtttgcatgccttgtacattttagttaaaaaca
acattttaaattatgtaatgtgaaaaatctgagcatcagattctacctccaccaattccc
agtgtttgttgttgctgttgtttctgtgatatgtttgtttagtggccaccctgtgccaat
tctgtaaagtctgtattctttgtagcattcagccactgaagtctctggttggttagctta
ctggccagctaatgattggacagagatttcctgaaatgccttgaagcaataaatctccca
ctctcttcaaggtctgtgtgtgtgtgtttgtgcatgtcttcaattctcccagcagcttac
aactctgccttagcctttacttcttggttgcacagagccttaaggtcagccaaggttcaa
ggttaggggcttttcaggtccttcctgggtaagcgcatgttctttacatgcaggaataag
cttttcaaggcccatgtggccatctcattccccagattttcctttttttttttttttttt
ttgtctagccccttgttttactcaactggtattgtcacttcaggcggctgcagtgttaaa
cagttgctgttgattgctcatctactctggggatgggactattcacacagagtgactcta
agtttgatcatattctccagccctgagtctcagcaagctgccagataggcataatagtga
tggttacctgagaatgggcttcttgagaagctccaaacctgttcttttcccaccagtggt
tgctagtcttctgtttctcatggccaccatgattatgaggtttccaatttttgtcttttg
cagaactggagagagaggcatgggaataatggaataatgggaatggggcaagttaaaaca
cacacagtttcttttttttgagacagggtctcactctgatgcccaggctggagtgcagtg
gcatcattatggtttactgcagcctggacttcctgggctcaggtgatccacctcagcctc
ccaagtagctgagaccacaggcatgcagcaccatgcctggctaattctcatgtttttttt
gtagagatggggtctcactatattgcccaggctggtctccaactcgtggcctcaagtgat
ctgcccatctcagcctcccaaagtgttgggatgatagtcgtgaaccagcatgcccagccc
aaagtttgctctttaacaagattcagctgtttttcttaaacactcctcagattgttgcaa
gctgttggttaacttccacagttatgtaaaagttaatttttgcaaaattttttagagttt
ttctttctttcatggaggagcagattttttagggtccttattctgccattctAGAGTGGT
GCTTCTCTATAGTGGtgttgttgttgttgttgttgttgttTagacggatttttatacttg
tcacttaggctggagtgcaatggtgccatcttggctcactgcagcctccacctcccaggt
tcaagcgattctcctgtctcagcctcctgagtagctgggattacaggctcccatcttcac
acccagctaatttttgtattcttagtagagatggagttttcactatgttggccaggctgg
tctggaattcctgacctcaggtaatctgcctgccttggcctcccaaaatgctgggattac
aggcgtgagccaccacgcccggccCtctatagtgttttgaatatcaccttatatagctgt
tttaatagttgttctaagtattttattacatatacaaaacatattacaatatactgatgt
cattttatcagcctgagtgaaatatagaagtcatacctctctgtgtctctttactccccc
tgtttttaatatatttgtcttaaatatttctatacatacatttatagcagtatcaggctg
ttagaatttttgcttttttttttttttttttttttttttgaggcagtgtctcgctctgtc
accaggttggagtgcagtggtgcaatcttagctcttggtaacctccgcctcccgggttca
agtgattctcctgtctcagcctcccaagtagctgggactataggcgagcgccaccacgcc
cagctaatttttgtatttttagtagagatggggtttcactgtgttggccagggtggtctc
catctcttgacctcgcaatctgcccaccgcggcctcccaaagtgctgggattacaggctt
gagccaccacacccagccagaatttttgcttttaaacatcaaacataatttagaaaagtc
agaaatgaagaaaagcttattatatttacaggtatttttgtttccttcttccttgctgat
attccaaagtttagtttattgtttcctttctgtttagagtacctccttttgccgctttta
aataatagttctgttggtaacacattttgctggttttccttcatttgagaatgtctagag
ttccttttcattcttgaaggacatcgttgctgggtataggattctggagtaacggttctt
ttctctcagcacctgaaaagtttttgtgtcactttcttttggtcactgtggtttctgatg
agaagttggttatcatgaattatttttcaagattatttctttgtctttagttttcaaaag
tttaattatgatatatcttgagattgctttgggtttatcctgtttggtgtttgctggact
tcttgaagctgtgggtttatgtctctgaccaatttgggaagctttcagccattgtctttt
tgagtacttttttagtcctaccgtctttctcctctttttctgggactcttatgacataaa
tgtcaggtgtttgtttgtttgtttgtttgtttgtttgtttgagatggagtttcattcttg
ttgcccaggctggagtgcaatggcgtgatcttggctcaccgttgcaacctctgcctcttg
ggttcaagcgattctcctgcctcagcctcccaagtagctgggattacaggcatgcaccac
cacgcccagctacttttgtatatttagtagagacggggtttctccatgttggtcaggctg
gtcttgaacttccgacctcaggtgatccacccaccttggcctcccaaagtgctgggatta
caggtgtgagccaccgtgcccagctgatcttttgttacaggtccatgggattctgtttat
ttttattttctagtcttttatatttttattttttagtgggtctcactatgttactcaggc
tggtcttgaacccctgggctcaagtgattctcccatcttagcctccagagtagctgaaac
tacaagcacatgccaccatgccctgccacagccattgttctctctgttgtccaaattggc
taatttctgttgtctgtcttccagttcactgattctttccttgacctccattattatttt
cactgtaacttccattctgctgttgagtatatccaactgagttttttttttttttttttt
tttttttgagacagggtctcacctctgttgcccaggctggagtgtagtggtatgatcaca
gctcactgcaacctctgcctcctaggctcaagcaatcctcccacatccgcctcccaagaa
gctgggactacaggtgcatgccaccgtgtcttgcgaatttatttttggtatttttggtag
agacggggattttaccatattgcccaggctggtcttgaactcctgagctcaagtgatctg
cccacctcagcttctctaaagtgctgggattacaggtgtgagccaccacccccagcccaa
ctgagctttttaatttggttattgtattttttaagttctaaaataagtttttggttctct
ttttttgagactgagtctcgctctgttgcccaggctggagtacagtggtgttatcacagc
tcactgcaacctccgctccctgggttcaagtgatccttatgcctcagcctcctgaggagc
tgggattacaggcatctgccaccacgcccggctaatttttgtatttttagtagagatggg
gtttcaccatgttggtcaggctggtcttgaacttctgacctcgtgatctgcccgcctcag
cctcccagactgctgggattacaggcgtgagccaccgtgcctggctgctaattttgtatt
tttagtagagacggggttttgccatgttggccaggctggtttcaaactcctggcctcaag
tgatctgcctgcctcggcctcccaaagtactggaattacagtcatgagacactacgcctg
gccttgggtctttttttataccttctatttttttgtcaatactttctttgtttagacttc
ttgttttttatttcacacatgctcataattgctgcttgtagcacttttctgatggctgct
ctaaaatctttgttatacagtttcagcatgtctgtcatcttggtgttggcatctgttaat
tgtcttttttcattcatattgagatttcactggcctttagtgtggcgagtggcttctgat
tggaatctggacttttagatattgtgtgtgagactctgggtctcatttaggccttctgat
tttgctggcttctcaggactctggcagggaaagtggtggtgttggggctcgtttctgcta
ggtaagggtagaagtcgagattcaccaccaggccttgtgtggaccacctaaggtggtcct
tgttactcatgggtggaaatgctccctccatgtcctccgctgacgccaaggaaaagtagc
atcattctcattgggtggtggtggaattcctgactccaccaggctgcctctgataccact
gcaatggagaggggaggggcacctctttactgctgagttgggggtagaagtccagatttc
actctccactgactctggcagttgctccttactgctgagtgagggtgaaagtcccagctc
cctgtttggccttctgtgaaaccaccccattgggtttggggtgcctcattatagcctgac
aagccaggaagtacaggctcacccctcaacctttactcatgcggcggaaatgtggcggaa
acgtgggctgtggctttcctgcctgtgtggctagagtaaggcagttattgtctaaatatt
ttctcactcactaggttgcccttttcttagtcctttgactagggagagccgacctttgtt
ggagcttttcttgtctttgcccactggcatttttgggtcgcttcttctccagctacaaat
ctgggataataaggcaaaaggaatgcccaaggaagccaccaccgtgacgttgctcaggtc
ctgaggtcccttgctagtctgccttctctctaccttttagtgtcttctcatttttttttg
agacggaatctcgctctgtcacccaggctggagtgcagtggcacgatcttggctcactgc
aaactccgcctcccgggttcatgccattctcctgcctcagcctcccgagtagctgggact
acaggcgtctgccactatgcctggctaatttttgtatttttagtggagacagtttcacca
tgttagcaaggatggtctctatctcctgacctcgtgatctgcctgcctcagcctcccaga
gtgctaggattacaggcatgagccactgcgcctggccagagtcttctcatttttgtttgt
atgtaacatccaggggttttagttgtgggtggcagaaggagtattaataatccttcctag
tggaagcagaagtGACAATGTTTTGATACttttttttccttgagacaggttcttgctctg
tcatccaggctggagtgcagtggtacaaccacggctcactgtagcctccatctcctgggc
tcaagagatcctcctgccttagtctcctgagtagctgggactgcaggcatgtgccaccat
gcccagctggttttttccttatttttgtagcaacgggatctccctatgttgccaggtctg
gtctctaactctagggtacaagtaatcctcctgccttggcctcctaaagttccgggatta
caggcatgagccactgcatctggccTTGATACATTTTTTTTTCTTTCCCACTAAATACCA
GAAGAACATGATGAATTTTCTGTTGACTTTCCCATCTGGGTGGACTTTTAGTAACCTCTA
GAGTCCTCAGTTTACTTCTGTCACCCACCTGTTCACAGAGGGATGGATGTAGTAGCCTTT
TGCTCAGTTTCTTTGGCTTTTGTCAGTGATGTTTGTCATTCATCTGTTCAAATGTTTATT
GAGAACCTATTTTGCTGGGGCTGATGAGGCCTAGGAAGATGCCCTGTAGGAATGCATGTG
TAGCGTCAGATGTTTtttatctatgttatgttatttgatctttgcaactttggaagtcag
cagttataatctctcatagatgaggaaacagacccacagagatgaaggaaccaaggtAGT
TCCACCAAATGTTGTTTCCTTGAAGGTAGTGGGGCAACTATTTACTTCCAAGAATGTTTT
CTATACCAGTGATTAGGGGACTTGAGTGTTGGCCAAATATGATTGAAATTGggccaggtg
cggtgtcacacctgtaatcccagcactttgggaggccgaggggggtggatcacttgaggt
caggagtttgagaccaccctgaccaacttagtgaagccctgtctctactaaaaatacaaa
attagcggggcatggtggcgcacgcctgtaatcccagctacttgggaggctgaggcagga
gaattgcttgaacctgggaggcagaggttgcagttagtcaggattgcgccattgtactcc
agcctgggtgacaagagcaaaactccatctcaaaaaaaaaaaaaaaaaaaaaaaagaaaT
TGACTTGCCCCCCTCCACTCAGTCTTTACCGAGTACATATTTGAGTGCTGCTGTGCCAGC
CATCGTGGATGTGGTGGTGACCAGTGCAGGCAGGGCTGTGTTCCCATGGCACTTGCAGAC
TGCCCTCATGTGCTCTTTGACTGGTAGGTCAGTTGGGTAGATTGGAACGAAAGACCCAGT
CTCTTTTTCTCCCAGTTTCAGTAATTGAATCCACATAGATCATACTACATTAAATGAATG
TTTTAGAGgctgggcgcattggctcacccctgtaatcccagcactttgggaggccgagat
gggtggatctcctgaggtcaggagaattgcttgaacccgggaggcggaggttgcggtgag
cccagatcgtgccattgcactccagcctaggcaacaagagcaaaactccatcAAATAAAT
AAATGAATGAATGAACGTGTGTTTTAGTATGGAGATGAGTGCTACAAAAGGTTCAGTTTT
ATATGGAACAGGTAGTAAAATAACACAGTCAAGGCTTAGGAGTTTGGTCTGTGAGTTTAA
GGTATTGTGAGTGggctaggctcgatggctcacacctgtaatcccagcactttgggaggc
tgaggttggaagatcatttgagtccaggagttcaagaacagcctgggcaacatgttgaaa
ccccatctctaccaaaaatacaaaaattagccgggtgtggtggcgtgtgcctctagtccc
agctactcaggaggctgaggtgggaggatcacttcagcccagtaggtggaggttgcagtg
aggtgagatcacaccactgcactccagcctgggtgacagccagaccctgtctcaaaaaaa
caaagtaaaataaaaaGGTATTGTGAGCAAGAGCTCTGTCGACATGGCATCAACACAGTA
AAGTCAGTTCTGGTTGTCTTATATCCCGTAGCTATGTGGTGGTGATTTTCTTGTGTTCTA
ATGTCCTGATAAACACATTCACCCAGACTTCGAGCAGGAGATGGCACTTTCTGGCTCAGC
CACATGCAAATTCTGATCCTATTATTTCTAGTTCCCTCCTCCAAGTTTTTCATTTGGCAG
CCAACCTTAGAAAATAGCTGTAATCAATGTAGAAGTCAGACTGGGGCTGACTTTTATCAG
TCAGGAAGGTATTAAattagcagtccaagacttgggcttccacttgtgccttagccagtc
tttgtgagaaccttggtcaaggctgtctctccaagcctcagtttcctggggataacacct
gcttggcttatcttacagagttaataagcatcaaaGAACTTACTGAAGGACTTTATAAAT
TAAATACCATTATGTAGAATGGTGGTGGTTAGTGCCtttatttatttattttttgagaca
gggtctccctctgtcgcccagtctggagtgcagtggtgtgatctcggctcactacaacct
ccacctcctggattcaagcgattctcttgcctcagcctcctaagtagctgggattacaga
cgtgcgccaccatgcccagctaatttttgtatttttggtagacatggggtttcaccatgc
tggtaaggctcttctcgaactcctgacctcaagtgatctgcctgcctcggcctcccaaag
tgttgggataacagacgtgagccactgTTGGGATAACAGGCGTGAGCCACTGTGTTTAGT
GGTTAGTGCCTTTAGAATCCTGAAGTTATTGATGAATAGGTCGAAGTCCAGAGCTATTGT
TTTGGAGTTGTTTGACAATGAGCAGTTGTTTTGACTAAAAGGGATCATCAGAGAAAGTGT
TGCTTTTGTAAGGAACAGAACTTGCTTGAATGAGTTgtttgaaattgttttctctgaata
actgagtgaataggaaacaaaaggatagctgaggccctgtgtcttgttctttctcaccca
tGATGTAAATTAACTCATTATCGTACAATCAGGATCAAGTTGCTTTAGAATTCCTCTCTG
TCAGTGCATGAAACAAAATGACACAGAGAAACCATCCTGATTGATTTTGGAATTAGATGG
GAATGCAAAGTATCTGATTAAGTTATATGGAGTATCCAGAAACTCCCATTGCTGTGCAGG
TAATAATTTTATTTAtttattattttacttatttatttttttgagacagagtcttgctgt
tgtcgcctgggctggcatgcaatggcacgatctcggctcactgcaaccttcgcctcccgg
attttagcaattctcctgccttagcctcccgattagctgagattacaggtgcctgccacc
atgcctgggtaatttttttgtatttttagtagagacggggtttcaccacgttggccaggc
tggtctcaaactcctgacctcaggtgatccacctgccttggcctcccaaagtgctgggat
tacaagtgtgagccaccgcacccggccATGATTTTATTTATCTTAAGAGCATTGTGCTTT
GTAGAGGTTGGTATAATTGAAATATTATTCTAGGAATTGGCAAACCTCCACAGATCCCAG
ATGGAAAAGACTTCCTTAGAGGATAACTAACAGGTCAGTCATTTGGCCAATTTTGTTTGC
AAAGCCAATCTTGAATTTCAAGGAGGAACTAATAATCTATGTGATGCCAACTCTTTTGAA
GACTCTGCCCCATTGTTCTGTCTGAAAtttttttctcttgagaattttttttttttttga
gacggagtttcgctcttgttgcccaggctagagtgcaatggtgcgatctcggctcaccgc
aatctccgcctcccgggttcaagtgattctcccacctcagcctcccaagtagctggggat
tacaggcatgtgccaccacacccggctaatttgtttgtgtttttagtaaagacagggttt
ctccatgttggtcaggctggccccaaactcccagcctcaggtgatctgcccgcctcggcc
tcccaaagtgctgggattacaggcgtgagccactgctcctggccACTCTCTTGATAATTT
TTTAAAAACTATTTTGATTTTTTTTGTAAGGATGAATTCAAAGTTATATGAATACTAAAT
CTTACATCTTGGGATATTTATCAAATGTTATTAAAATATTCTGTGTTTATGATGCTCCCT
CTTTTCCCTTAGGACAAATATTCTGTCTTACACACACATAGATAAATATATTTTACTGAC
TTCACTGTTTTTGACCTGAACAGTCTTGCTCCTGTGAAGGTTTATCATCTTTTCCTTGGA
AATATAAATTACATTCCTCATAGATAGGACCAGACCAATAAATGTTTACTTACGTGTGTC
TGAGAttgtttgtttgtttgtttgtttgtttatttgagacagggtctttctctgttgccc
aggcaggagtgcagtggtgcaattatagctcagtgcagccttgaccttctgggctcaagt
gattctcccacctcagcctcccaagtagctgggactacaggcgcgtgctaccacgcccag
ctaatttttgtatttttagtagagacagggtttcaccatgttggccaggatagtttcgat
ctcttgaccttgcgatccacccgcctcagcctcccaaagtgctgggattacaggcgtgag
tcactgtgcctggGCCAGCTAAtttttttttatttttgtagagacgaggtctccctgtgt
tgcccaggctggtctcaaacccctgggctcaagccattctcctgccttcgtctcaaagtg
ctgggattacaggtgtgagccatcacccagctttaaaaagtatattgaaaataggatgat
ttaagcatgagttttttgtgtgtttgtttgtttgtttgttcgtttttcagtagagatgga
gtttcaccatgttggccaggctggtcttgaactccttgtcccaagtgatctgcccgcctt
agcctcccaaagtgctgggattacaggcgtgagctgccgtgcccagccAAATTTAAATTT
CTTGAAATAATTGCTAACACTGTAGCAAAGCTTTCCTTTGTTGTGTAGTGCATATAGGAA
ACCAGGTTGATGTGAAATTTCTAACAGCTCATAAGAGTCTACATACTAATAGTATTTAGT
ACTTTCTAGTGCCCTGCTCTTCATATGTCATGTAAATGCCTTGGCTGTATCTAGTATAGA
TAGTACTAGTGGGATTCAGTATAATCCTTAATTTTTTGTTTGTTTTTAGTAATTCTTGTA
AGCAGTTAGTTAAGAACTTGTTTTGAATTTTTGGTGCTGGTAAGCCAAGACTGCGAGAAC
TTGTTGGATTCTTAAACACTTGAACATTTACCATGCATTAGGTGCTGAGGATGGAAAAAA
GAGTAAGACTCAGCATGGCCCCCaggaatcaggagtggctgtattaatatcagacaaatc
aaggcaaataattttgccatggttgaagaaggtcttttcctaatgataaaggggtcagtt
cttcaagaggacaaaacagttctaaacatttataaactaaatgacagtgtttcaaagtat
atgaagcaaacactgataactgcaaggagaaatagatatatccataatgatagtgattcc
attattcttctcttagtaattgatagaataaggagactgaaaatcattaaggatgcggga
gacttgaacaaccccttcagcctgctggatctgactgacagtcatagcacaccatccaga
gagagcagaatgtagttcttttttagtataaacacaaagatagatcatattcttgtgagc
cataaaataagccccaaattgataattatgcaagccatacaaaatatattctctgaccac
agtggaattaagaataattctaataacagaagtatctttggaaatgtcctgaatatttag
taactaaataacatacttttagataacccataggtcaaagaagaagtcaaaagtgaaatt
aaaaagtatttagaaccaaatgaaaatgaagacacaggccaggcgcggtggctcatgcct
gtattcccaacactttgggatgccaaggccggcagattacctaaggtcaggagttcaaga
ccagcctggccaatatgatgatgaaaccccatctctacaaaaaatacaaaattagccgag
cgtggtggcacaccctgtaatcccagctactcgggaggctgagacaggagaatcacttga
tccagaggtggaggctgcagtgagccgagatcatgtgaccgcactagccaagatcacgcc
actgcactccagcctgggcgacagagcaagactccatctcaacaacaaaaaaaaGCCAGA
TGCGGTGGGAAGAAGCTCCTGCAAGAGGCCACGGAGCCAGCGACGGGAGGCCTTGAAGCC
AGTGACGACCCACTCAGCCGAGCTGCCGCTTTCGCAGCACGCCAAGGACACTCATGAGGA
CCATGATACTTCCACTGAGAATGCAGATGAGTCCAACCATGACCCTCAGTTTGAGCCAAT
AGTTTCTCTTCCTGAGCAAGAAATTAAAACACTGGAGGAAGATGAAGAACTTTTAAAAAT
GCAGACGAAACTGTTCTGATTTGCCTCAGAGAAGGATCTCCCAGAATGGAAGGAGTGAGG
CACCGGCAACGTCAAGCTCCTGAAACACAAGGAGAAAGGGACCATCTGCCTCCTCATGCG
GAGGGACAAGACCCTGAAGATCTGTGCTAACCACTCTTCACGCTGATAATGGAGCTGAAG
CCCAACATGGGTAGTGACCATGCCTGGGTCTGGAACACCCACGCCGACTTCGCCAACGAG
TGCCCCAAGCCAGAGCTGCTGGCCATCCACTTCCTGAATATTGAGAATGCACAGAAATTC
AAAACAAAGTTTGAAGAATGCAAGAAAGAGATCGGAGAGAAAAGAAAGGATCGGGCAAAA
ACGATCATGCCAAAAAAAGTGGCGGAAAAGCTAGAAGCTCTTTTGGTGGAGGAGGAAACC
AAGGAGGATGCTGAGGAGAAGCAATAAATCATCTTATTTTAtttccttttcctccctttc
ctttcctttTCAAATTTTACCCTGCCCCTCCTTTTCGGTTTGTTTTTATTCTGTTTTGTT
TTTACAAGGGATGTTATATAAAGAACTGAATTCAACATTCaaaaaaaaagattaaagcat
aaatcaatgaaatagaaaacaaaaaccagaaaaaagctaaaaagctgattctttgagaaa
atcaatgcaattgataaacctttatccagactggttaggagaaaacaagacacaaattac
CTACCGtaccaagtgttggtgaagatgtggaggaactggatctctcatgttctgctcatg
ggactgtaatatggtataaccactttggaaaacagtgtggcctttttttttttttttttt
tgagatggagtctcgctctgtcgcccaggctggagtgcattggcactatctccactcact
gcgagctccgccttccaggttcacgccattctcctgcctcagcctcctgagtagctggga
ttacaggtgcctgccacccagtccggctaatttttttgtatttttttagtagagacgggg
tttcaccgtgttagccaggatggtcttgatctcctgacctcatgatccgcccaccttggc
ctcccaaagtgctgggattacaggcgtgagccactgcgcccggcctatgtggccttttta
taaagagttaaatatacacctactatatgatccagccattccactcttaggaatttatca
ggagataagaaagcatgtggctggacacgtaattccagcactttgggaggccacggtggg
cagatcatctgaggtcaggagttgaagaccagcctggccaacatgacaaaaccccgtctc
tacaaaaaatacaaaaattagccaggcgtggtggcacgtgcctataatcccagctacttg
ggaggttgaggcaggagaatagcttgaatctgggaggtggaggttcacaccactgcactc
cagcctgagcaacagagtgagactctgtctcaaaagaaaaagaaagaaagaaggaaagaa
agcatgtgcccatacagagatctgtgtatgaatgttcacagcagctttgtgacagccaaa
aactagaaacaaccggaaagctcagcaatacataaatggatacactgtgatatattcacc
cagcagaatattactcagcaatgaaagggaatgaactattgatatgttattccatggatg
aatctccaaaacatgtgctgcgtaaaataagacaaaatggccaggcgcaagtggctcaca
cctgtaatcccagcactttgggaggtcgaggtgggtggatcatttcaggtcaggagttcg
agaccagtctggctaacatggtaaaaccccatctgtactaaaaatacaaaaaagttagcc
agatgtggtggtgcatgactgtagttctggctatttgagaggctgaggcaggagaatcgc
ttgaacccgggaggcagaggttgcagtgaactgagaaatcctgccaccacacttcagtct
gggcgacagagcaagactccatctcaaaaaaaaatcagacaaaaaaaggcaactttatga
tttcacttacgtgaaattctagataggtgaaactatagtgacagaaagcagatcagctgt
tgcctggggcaacacttagtgaaaaatcactaaggggcataaggagatgcttgtggtgat
gacgttccttatcttgattgtgctaatgcttatatgggcacatacagccttcagagctca
tgaaattatatactttagatatgcacagtttctcatatctcagttttacctccctaaaaC
TATTAAGAAATTTGTGCTTAATACTTTGGTGAGCATTTTATGCCCTTTGCCCCATGTAGT
TGGTTCTCACTGGTAGGTAGGCAGGCAGGTAGAATTAGCAGCTTTAGGTGAGACAGAGCT
GAGCGGAGGTTCCTTCACTCAGTCAGGCTCTCCCGGCCAGTGGCTTGCAGACCAGGCCAG
GCTGCTGCCCTTCTTTGGTGCTGCTGCAGAGGGAAGTGTTTGGCATGTGGGGTCTCTACA
GTTAGTCCTGGTTTCTAAGAGTCTAAGGCTGTTTTATTCTCTCTTTTCTTTAGTCCTTTG
GGAGACAACATTCTACTTATGTTCTCTTAATGTTTTGTCCCCTAGGCATTAGCAGAACCA
AGGGCTGCATGAGTTTTGAGCTTGTGTCTGGTGTTTTCCCTCAGGGCACAGTCTTTTGCT
GAGCGCCTGCGCCTGGGAATTGCAGTGATTCATGGAGAGGCGCAGGATGCCGAGTCGGAC
TTGGTGGATGGACGGCATTCCCCACCCATGGTCAGAAGTGTGGCTGCCATCCACCCCAGC
CTGGAGATCCCCAGTAAGTGTGCTGCTGCCTCTTTCCCACTTTCCTCTGATTTTAAGGCT
GACTACACTGTTGTCTGTGTGGTTTTTTTCCTCATTCTTCGTTTTTTTTTAGTTGGCAAA
AACTCATTAACACCTTTCTTGGCCAGATAGTAGCGAATGCATTTCTGATTACCTTGTAAA
TTGTAAGGCCGTTTAGAAGCAGTCTGTCCTTCTTTGCAAGACCTGTGAAAATGTTTGGAC
TATTGAGACAGTTGCAATGCTTCAGGGAAGTCCATTCATTCATTCAGCAGTATATACTAG
AGTGTAGTTTAACATAAGCAAAAAGCTTtttatatacaaagttattgactgtgatgttgt
ttttaatgcaaaatattagaaaggtttaaatggtttaccagagtgtagggcttggtaaat
tatactgtgtcagtacagctaattatgcagccctttgaaataatcaagactatctggaaa
cgagaaaaatatatggaatatatatgaacaaggcagaatataagattgtataCCTATTtg
tcttagttcaggctgctgtgatgaaataccttagactgggtaatataaacaacaaattta
ttgctcacagttctagaggctgtgaaggtcaagataaaggcgccagcactgaccccgtga
tgggccgggcacggtggctcacgcctgtaatcccaacactttgggaggccgaggcgggtg
aatcacctgaggtcaggagttcgagaccagcctgatccacatggagaaaccccctctcta
ctaaaaatacaaaattagccaagtgtggtggcgtatgcctgtaatcccagctccttggga
ggctgaggcaggagaatcgcttgaacccgggagacagaggttgtggtgagccgagatcgc
gccattgcactccagcctgggcaacaagagtgaaactccttctcagaaaaaaaaaaagat
aaaggcgccagcagatttggtgtctgtcgagggcctgttcctcgtagatggtaccttctt
gctgcatcctcatgtggtggagaaaggtggaagactccctcaagcctctctgacaagggc
actgacccccttcgtagagcagagtcctaacaaactagtcacctaaaagccctacctctt
aataccaccacagtgggttccagcatgaatttggaaggacacaaaaattcagaccatagc
attttgccccggcccctcaaaattcatgttcatcttacgtgcaaaatacattcattctat
cctaatagcccccaaaatgttaactccgggtaagtcttaacttaatttcagcatcacctc
aaaagtctgaagtccaaagtcccatctaaatatcatctaaatcaaatatgggtaagactc
cagctctgggattcactctgacgcacgtttctctccggctgtgagcctgtgaaatcaaac
aggttgtatgcttccaaaatgcaatggtgggacagacattggatagacattcccattcca
aaaaggagaagtgaggcccagtgtggtggttcacgcttgtagtcccagcgttttgggtag
ccaaggtgggagggttgcttgaggccaggagttcgagaccaaaagggagaagtaggaaga
aagaaaggagtgacaggtcctgaccaagtctaaaacccaaccagacaaacaacattaaat
cttaaggcttaagttgactcaaagccccgccttccacaaaaactggggcaggggttggtc
ttgcaaagctctggatggccccactcccacagctttgctgggagcagcccatgcagcagc
tctcagtcactggattctcatgcctgcatctctcaggctggagttgcactctagtggttc
taccagtcttgggtcttggggtggtcttgccccacaactccactgggcattgccctagtg
gggtctctctggtggccctgcccttgtgacagttctctgcttgggccctggcactctttg
gggcatcctttgaagtctgggtagaggtagatgtgcccccacagctcattcactctgtgc
actgtggagatggccctgcacggacaccactgtggtttgttgcctgtgccttccagaggg
gtggcccgagctatagttggacctgcttgagctatagctggagtgggtaaggagtattct
ggaatgtgggaagtggagccttgaaatcgttctgcccccaagaccctggcattctaggct
tatgatgagatgggcagtcacaaagatctcagaaatgcctttggggtcattgagtcactg
tcttgatgaatagcgtctggttctttttttttttttttttttttttttgagacaaggtct
cactctgtcacccaggctggagtgcagttgtgcgatcatggctcattgcagtctcacctc
ctgggcccaagcagtcctcccacttcagcctcatgagtagatggaactacaagcacttgc
caccgcacctggctaatttttgtattttttgtagagacaaagttttaccatgttgcccag
gctggtcttgaactcctgagctcaagtgatccacccgccttaacctcccaaagtgcttac
aggtgtgagccaccactcctggccgtctggcttctttctatccatactaatctccttatc
aaatgtttgcttggtggctgggcgcggcggctcacacctataatcccagcactttgggag
gccgaggcaggtggatcacgaggtcaggagatcaagaccagcctggccaacatgatgaaa
ccccgtctctacaaaaaatacaaaaattagctgggcatggtggtgcgtgccttaaatccc
aactactcgggaggctaaggcaggagaatcacttgaaccagggagttggaggttgcagtg
agctgagatccaagactgtgccaccgtactccagcatggcaacagagtgagacaccatct
caaaaaaaaaaagaaaaaagaaaagtttgcttggctacacacttggagttctgtcctgaa
catgtttttgcttttttttttttttttttttttttttgagacagagtcttgatctgtctt
ccaggctggagtacagtggtgcgatcagatctcactgcagcctccacctcccgggcccaa
gccattctcctacctcagcctcccaagtagctgggactatagatgtgtgcaccaggcctg
gctaattttttttttttttttggtagagacggggtcttgctttgttgcctaggttggtca
caaactcttgggctcaagcaatcctccctccttggcctcccaaactcttgggcttatagg
cctgagccattgcatccagccttgcttttacattctttacaagatggccaggctgataat
tttccaaatatttaagttctacctcccctttgatgataaatctcatctttaattcatctt
cttggattttagtataagcagtcaagagcagccatgcaccctcttttgccaaagattcta
tttcaCTGCCCtttttttttttttgagatggagtctcactctgtcacccaggctggaatg
cagtggtgcaatctcggctcactgcaacctccagctcccgggttcaagcaattctcatgc
ctcggcctcctgagtagctagcactacaggtgcacaccaccacacctggctcatttttgt
atttttaatagagatggcattccaccatgttggccaggttggtctcaaaactcctgaact
caagtggtccgcctgcctcagcctcccaaagtgctggggttacagacatgaaccactgca
cccgacctttttttttttttttttgagacagtgttttactctcttgctcaggctggagtg
cagtggtgtgatcacagctcacagcagccttgacctcctgggctcaatcgatcctcccac
ctcagcctcccaaatagctgggactgcaggcatgtgccaccatgtctggctaatttttgt
attttatgtagagatggagttttgccatgttgcccaggttggttttgaactcttgggctc
aaagcgatccttccacctcagcctcccaaagtgctgaaattacaggtgtgagccaccatg
accagcctactgtctgtttttctactagcattgtgatcatgaccacttagatcatttcta
agaagattgaggctttctttacagctgttttcttctgagcctgtcttagtctgttttgtg
ttgctataacagactatataagactgggtattctataaagaagacactttatttagctca
cagttcttcgggctggtaagttaaagagcatagcatcacatctggcagtttctggtgagg
gccacacactaggttgaaacatggtggagaagaaaagtgagcaggcgggtgcagagaaat
cacatggcaagagaggaaacgagagagcctgggaagccaaactcatttttataacaacct
gttctcatgggaactaagtgccctgagagcaagaactcactcacccccataggaaggcat
taatccattcatgaaggatctgcctctgtgacccaaacatctcccactaggccccacctc
tcaatagcgcacactggggatcaatttttttttttttttgagacggagtcttgctctgtc
gcccaggctggagtgcagtggtacgattttggctcactgcaagctccacctcctgggttc
aagcagttctcctgcctcagcctcccgagtagctgggactacaggtgcatgccaccacac
ccggctaattttttgtattttagtagagatggggtttcaccttgttgcccaggctggttg
aactcctgagctcaggcaatctgcctacctcggcctcccaaagtgctgggattacaggcg
tgagccactgcgcctggcccaaatttttaacataagttttagtggagacaaactacatcc
aaaccaaagcagaactctcaccagagctcccctttacggtctgtacatagcaatacagtc
tttttctagccttttcctcttccagcctctgcccattacccagttccaaagccactcctg
cattggtgggtatttaatacagcagcaactcacttctcagtaccaatttctgtcttagtt
tgttaaggctactataacaaaataccttagacttggtattttttttttttttttgagacg
gaatttcgctcttgttgcccaggctggagtgcaatgacacgatcttggctcaccgcaact
tccacctccacctcccgggttcaagcgattctcctgcctcagcctcctgagtagctggga
ttacaggcgcgcaccaccacgactggctaatttttgtatttttagtagagacagagtttc
tccatgatggtcaggctggtcgcgaacccctgacttcaggtgatccgtccacctcagcct
cccaaagtactggaattacaggcatgagccactgcacccggccagactgggtaatttata
aacaacagaaattcattgctcacagttctggagactgggaagtcctggatcaaggcacca
gcagattggtgtctgatgagggctcactctgctcctgaggtggcaccttgttactgtgtc
ctcagatggtggaaggagcaaggcagctctctgtaagggcactaatcctgttcatgaagg
cagaggccttgagccttaatcatttcccaaaggccccactgttaatactatcacattggg
tattaagttccaacatagcattttgagaggacaccatcttcagaccacagcaCTCTCTTT
GTCTATGCAAAGACCAGGAGGAAATAGGAAGAATGAATGTAGTTGGGTTGGGGTGGTAGA
GTTATGCATGAATTTGTTTTTGTGTTTAAGAAACTTCCCCATGCCTTAATAACATCTTCT
TAATTAAAAAAAAAAATGCCACCTTCGAGTTGTTGGGGAAGAACCCTAACCCCCTGCCCT
CATAGATTCAGTGTTTGGTGGCATATGGACTAAACTGGCAAAAGACAGATGAGGAAGAGG
AAAGGCAGTTTAATCACATACATACAGATGTGTGTGATTAAACTCTTTTGTGAGTCACAA
AAATGTGACTCGAAGTGGTTACAATTTGGGGCTTATATAGCATCTTAATAGGGGAACAGG
AGGGGCAGAAAAGGCCCCTGTGGGAAAACAGATGACttctttttttttttttttgaaacg
ctcttttgcccagcctggagtgcagtggtgcaatcatggcacactgcaacctcggcctcc
caggttcaggcgattctcctgggtagctgggactaccggtacatgccaccatgcccaggt
aattttggtattattattattattattattattattattattattatttttttttttttt
tttttttttttttttttttttagtagagacagggtttcgccatgttggccaggctggcct
cgaactgactgcaagtgattcgcccgcctcggcctcccaatgtgctgggattacaggcgC
CCGGCCAAGATGACTCCTTAATAGGGGAAGAGGAGGAGGGAGGGGACTGATGGGAAGTGG
GCGCTGAGGAGAAAAGATGGGAGAGAGGCTAGTTTTTGACAGCGTCTGTTTAGGTGTGGT
CTGGACTTCTTCTGGTCTTAAGCGATAAGAGTCAGTCTTCCCTGGTGTTCCCAGGGAGGA
GATTTATCACAGTTGAGTTCTTTGGAGTTATTTTGTGAGGCTCTGCTTTTCAGCATATAA
GGGACTTCAGGAACTCAAATGCTTtcagctcaaaataatttttaggtcacagaggtatat
tctggACTGTTAGGTTTTTGCCTTGCCCAGGAGTTTGCTCATTTATAAATAGAGGGAAAA
AAAAACCAGAGAAGGAACTAGTGTGGTTGGGATAGCCATGCACGCAGCTGGGATTCCAGC
TATACTTTGTAGATCCCAACTGAGGTGGAAAGGGAAGGCCATCTGGGCAGGGGTTAAATC
TCCTAAGGGGTGGGGgactgagcttgagtttgcatctggctccatcacttatcagctgtg
tgttcttgggcctgttgtttTTCTGAAAAAGAGCGACAGCAAGAGGCCATCCTCAGAGTG
GACCCATGATAGGCCAAGATGGTGGAAAGCCCAGGACGAGCCCTCAGGACCCAGCACTGC
CTGCCTTATGTGAGTGAGATAGGACTGCAGTGGTGAGACGTTCAGTGATGGGCCATGGTG
TGGCCAGGAAGACACTAGCCTGACTACCAGGAGGCCCCTGGAGGGAAGAGATGGACTAAG
ATAGCAGTATCTGCGGGGAGCCAACCAAGGAGGACTTTGAATACCAGTAAATACACTCGT
GTCCTAGAAGGCAGCCCACAAAGGCTCTCGATCCGGGCCATTTAGTGTTCAGCAGGCCAG
GCCTGCATCTGTGTTTGGGATAGGGCTGCAAGTGCAGAGGCCAGATCCGGGAGGCTGATG
AAGTTGAGCAGGCACATGGGAGGAGAGCTTGATCTCTTGGGctatgctgtccagtcgggt
ggccactggctacatgtggctcctgcacactgggaacggggtggggagcagtgggagtgt
gaaggacacacccctaatctgaaaactttaatgtaagtatctcattagtgaagttttatt
gactctgtgttaaaatggtaatattttgatatgttgaatcaaatcaaacatgttattaaa
attaattttacctttttttgtgcttttgtaatgtggctactagaaaatctgaaattgcat
atgtggctttcattTCTGTTGTGCGTTATTGCTCTAGGGGTTGGTAACAATGGGAATGAA
AGTGACAGAGCACATTGAGAAATGTTAAAAAGACGATGGGAGGGAggccaggtactttgg
cgcactcctttaatcccagcactgtggaaggctaaggtggaaggtttgcttgagcccagg
agtttgagaccagcctgggcaacatagcacaaccccgtttctacaaaaagtttaaaaatt
agccaggcggctgggcgcagtggctcacacctgtaatcccagcactttgggaggccgagg
tgggtggatcatgaggtcaggagttcaagatcaaactgaccaagatggcgaaacgctgtc
tctactaaaaaatataaaaattagccaggtgtggtggttcgtgcctgtaatcgcagctac
tcaggaggctgaggcaggagaatcacttgaacccaggaggcagaggttgcagtgagctga
gattgtgccactgcactccagcctgggcaacacagtgagactacctctcaaaaaaaaaaa
aattagccaggcatggtggtgtgcctgtaatcccagctacttgagagtgaggtgaaagga
tcacttgaacccaggaagtcgaggctgcagtgagccatgatggtgccactgcactccagc
ctgtgtgacagagtgagaccctgtctctaaaaaaGATAGCAGGAGGGAATGAACATTTTT
AGTGTAttagtctccagtacagcccttttaattgagtgatgattttccactttatagata
aacaggatcagaaagagaaagcgacttccctgcagtcacatagtgacaagctggacatgt
ctgactaaaacctgtgctttttccactgTGTTCTTGGGTCTCTTGGACTTAGTAATGGGG
ATTTAAGGAGGAGGAAGGCAGTGAGATAGAGCCAGGGTTCAGGATTTGGGGCTGGGAGGG
TGTTAATAAAGCGTTTGGCTCAGGACCTCAAAGCCTTTTGCTTGTGTGTGCATTTCTCAC
AGCCTCACGTGCCCAGGCTGTTGGTGCTGGGGGGTAGGCCTGGGGCTGCCGCTCCCTTTC
AGAATCCTTGCCTGGCCTCAGAGGGGCTTGTGTCTAGGAACCTCAGCAGAACCCTGCAAG
GGCTGGCTGGGACCATTGGTGAGATGAGCCATGCCCGGGAGCATGGAAGAATATATGTTC
CTCTTCAGTCCTGTAAGCACATGGGCTGTGATGAGGAACGCGTTGGCAGTCTTTAGATGA
ACGCTGCTTCTTTGGAACTTGCTGGGTGTTAGCTTTTGGTGTGGCCTTTGGGAGTGGACT
CTGGACTGCAGACActgaactacaggtttcccatctggaaatgagttcataggactggat
gatctctatgttctttctaATATTTCTTTACTCGTGGGATCTTTATGTTTCATTCATAAT
TTTAATTATAATGTTTCTATGTTTATGTTTTGACTCAAGTAGTGATCACTACAGGCCGTC
TTTGGGAATGCAGTAGAATTTTAGTTTCATAGATCCTAAATATTTGATTGTTTTTATACA
TTTGATGATTGGACACCCTACATAGAATACTTTTTTAAGGTACTAGCAAATAATATATGA
AGGGAAAAGAAAGCATTCTTCCTGTAGCATCTCGAATATAAAGATTTTGTTATTTAGTAT
TAGATTTTAAAAATTATTTTGTATCCTCTGATTTCTTATAGATGAAAATATGCCTACTAA
AAAACAATGAAAATACTTTTTCAGAATATAAGCACTATATATAATATTTGAAAATATTAT
CCATAAAAGTTAGAAGAAAATAATAATTAGTGCTTGATGCCACTATTCAAAGACACACCA
CTTTAATTTGGTGAGCCTCTTTTTGGTTTTTCACCCTTATTTTCATAAAGCTGCGATGCA
TGCTTCATACATAATTGTGCATGTTGCTGCCTCCTTCTCCCAGCTGCCCGACGTGTCATC
TCAGGTCACCAGAAACTTTGACAGGAAACAGCAAtttcttttttttttctttgagactgg
gtctcactttgtcacccaggctggagtgcagtgacaatcacggctcactgcaaccttgac
ctcccaggctcaagcgatttgtccacctcagcctcTTGTaaacagcatttttatggctaa
taacccatcgtatgaatgtggcttagactgcccaaccacagcctaatttggggtttttat
gttttcttctgttctttgcccttataatgtggcaggaaatatatgtggataaaacacttt
tcccatactttggcttatttcatttcaagcttctaaaagtgagattaatgagtcagaagg
tatgaatataaggctttttgtcaaattgatttcctagagggtgattcattatactttttc
accggcattgAGGTCAAGTGTCCTGGGAGTAGGACTGTTGAAAATGTAAAAAGTCACTTC
AGTTCTGGAATTTATCTTGCTTTGCTTTGTTTTGTTACACTTTTTTGCCCTCTCCTGATG
CTCACCTGgggtcacacattgcctctggttgtcatatgtctttcatctctttcaatctag
aGcagtggttctcaattagggagtggatattgtctcctagaggtcatttggaaatgtctg
gagatagttttgattgtcagaatcaagggggtggctactggcatctagtgagtagaggcc
aaacatgctgctaaacttctcacagtacgtagggtggtcccttgcagcataaacgtgtct
ggcccaagatctcagcagtTGAAAAGTCCCAATCTAGAACAGTATTTTAACTTTTTCTTT
TTGTGACATTGCCTTAAAAGAaaattgaagtcaaagtcacataacatagaattaaccatt
ttaaagtataaaatttactggctttcagtatattcacagttttgtgcagttaccatttct
ttctagtttcaaaacttctcattaccccggaagaacaccctgcacccattaagtagtttc
accatgcccccatcccccagcccctggcaaccacttacctcttttctgtttctgtggatg
tttgcctaatctggacacttcatataaacggaatcatataatatgtgggcttttgtatct
ggcttctttctttgagcatgtttttgaggttcatccatgtgatagcacttgtcagtactt
cattgcttttggtggctggataatatttcattgtcagcatttgaaaggaatttgggttgt
ttccacttttggctatgctgctctgtatattcatgtatgagttttctgtgtggatagatg
attcatttctcatggtctatacctggtatcggaattgctgcgtcacttggtgtatgttta
actttttgaggaactgccagactcttttttcacagcagctgcaccattttatattcctac
cagtaatgtacaaagatttcagtttctccacatcctcatcaacacttattttctactttt
tattgtagccagcccagtgggcataaagtggcatctcattgtgattttgataaacatttc
cctaatggctaatgacttcatttgtatatcttctttggagaaatatctgttgaaatcctt
tgcccatttttgaactaggtttgtctttttttgttgaattataaaagttctttatatatt
ttggcatatggcgcatatatatatatataatttttttttttttttttttttttgcgacag
ggcctcactctctcacccaggctggagtgcagtggtgcaatcgtggctcactggagcctt
gacctcccgggcccaagtgatcctctcacctcagccccctaagtagctgtgactactgtc
atgcaccaccacgccctgctaatttttgtatttttttatagagacagggtttcgccatgt
tgctcaggctggtctcaaactcctgaactcaggcaggcaatctgtccacctcggcctccc
aaagtactgggattacaggcatgagccaccatgcccagcctactttatatattttggata
ctagactcttaccagatacatgatatgcaaatattttctgccattctgtaggggtttttt
ttacttttttatttttatctatttatttatttttatttatttattttttgagacagagtc
tcgctctgtcacccaggctagagtgcagtggcatgatctcggctcactgcaagctccaca
tctcaggttcacgccattctcctgcctcagcctcccaagtagctgggactacaggcgccc
actagcacacttggctaatttttttttttttttttttttttgtatttttagtagagacag
ggtttcaccatgttagccaggaaggtcccgatctcctgacctcgtgatccgcccgcctca
gcctcccaaagggctgggattacaggcgtgagccaccacgcctggcgtggaattgctttc
tcaattccctcttttgattgttcagtgctgctgtgtagcagctgattttgtgtgttgatt
ttgtacttggcaacttggctgaattcatatattattagctttggtaggtggatttgtgga
ttcttgggtattttcaatatgtaggaacatgtcatctgctaatagagatagttttacttt
tcctttctgatctggatgcctttcatttcgttttcttgtctaattacccttgctagagta
tccagtatgatggtgaatggcagtggtgcagtgggcatccttgtcttgttgctgatctta
ggggaaagcttttggccttcggccataaagtatcaagttagctgtgggtttttgtagttg
cccttaatcagattgaggaaattcccttgtattcctagttggttgaatgtttttatcttg
agatattaacttctttaaagttttGTTTTACTTTTTAATATAAAAATTTTGGTGTGTGTG
TTTTATTCCAACCAGTGCTGATTCCTAAAGAAAAGCCCCCAATCACGGTTGTGGGTGATG
TTGGAGGAAGGATTGCCATCATCGTGGTATGTAGACCTCTTTTATTATTAATTCTAGTAT
TTGCCATTGTTATTCTGttgattgattgattgattgattTTATTacagagactcactgtc
gcccaggctggagtgcagtggcacaatctcggctcactgcaacttctgcctcccaggttc
aaacgattctcctgcctcagcctcccaagtagctggaattacaggtgcctgctaccacgc
ctggctaatttttgtatttttagtagagatggggtttcaccatgttggccaggctggtct
caagctcctgaacttaagtgatccacctgcctcggcctcccaaagtgttgggattacagg
cgtgagccactgcacctggccAATTTATTTGTTAATTCTGGGCATATAAAGGCCTAAGGA
TAGTAGTATGGCCAGATAATTCTTATTAAATTTGTGCCTTGTGCTAAATGTTTGCTTTGG
CCCAGAAATTGGAAAATGCTATTGTTTATTTTAAAATTGCTCACTACTggctgggcgcgt
tggctcatgcctgtaatcccagcactttgggacgccaaggcaggccaatcgcttgggctc
aggagttcaagaccagcttggacaacatggtgaaaccctgtctctacaaaaaatacaaaa
attagctgaacttggtggcacatacctgcagtcccagctacttgagaggctgaggcggga
ggatcacttgagcctggggctcagaggttgcagtgagccgagatcatgccactgcactcc
agcctgggtgacagggtgaggctgtgtctcaaaaaaaaaaaaaaaaaaaGTCATCCTGTC
ATAACATGAGATATTGTTCTGTGATCAAAGTAAAGTACAagctgggcacagtggctcatg
cctataatcccagcactttgggaggccaaggcaggcagatcacctgaggtcaggagttga
agaccagcctggccaacatggtgaaaccccatctctactgaaaatacaaaaattagctgg
acatgttggcgcacacctgtaatcccagctacttgggaggctgatcttggagaatcgctt
gaatctgggaggcggaggttgcagtgagccaagattgtgccactgcactctagcctgggc
gaaagagtgagattccatctcaaaagaaaaaaaaaaaGTAAACTACAAAGTTGATTATAA
CTGTTTGAAACATGCATCCTTTCACACATCATAAGACCAGTGCACAAAAAGAGTGCACTT
CATGCCTGTATATTTTAAAGAATAGAATGAACACTGGGTACCCGCTAGCTCACTTGAGGC
ATAGATCATCACCAGGTACCTAGAGGCCTCCTCTGGGCTTACCCTGGTCTCTTTGCCTCA
GAGGTTGTCACTGATGTGAAAGCTGCCCATCTTGATCCTGTAGTCAGCCATGAGGGCTTG
TGGCCTTAAATGCTGCCTTtttttcttgtctttgatgtttatgtaaatgatgtctttgtg
tactttgggactttcttgctcaacactgttattgaaatttacctgtgtagtggcaggaag
ttgtacttcattctttttcactgctatgtgttgtgtctttggtataactgctacacaact
gattgaggcaatggtactgctttgaacatcctcgtgcctattttctggtgcaaaagtgtg
agagtttcaaggtgcctgggagtggggttgttgggtctgaaggtatgcacatttttaact
ttacaaggtgctgccaaattgtttccaaagtggtcacacccatttcccaagttccatagt
gggtgccccacattatccccagtgcttgATAATTTTGTACGCACCCTTTTCAGGTTAGAA
AATCTCTCTGGggccgggcacggtggctcacttctgtaatcccagcactttgggaggccg
agacgggtgtaggtcaggagatcgagaccatcctggctaacacggtgaaaccttgtctct
actaaaaatacaaaaaattagccgggcgtagtggtgggctcctgtagtcccagctactcg
ggaggctgaggcaggagatggcatgagaggcggagcttgcagtgagccgagatcgtgcca
ctgcactccagcccaggcgactgagcaagactctgtctcaaaaaaaaaataagaaaaTCT
CTCACGTCACCCTCCAGGGTAATAGCTGTCCATTACTTATTCCTTAGTTGGCAAAGTCTA
TAGTAACAAGGTGCTGTGGATTCAGTAGCACCTTTCCCCCCGTTCTAGTGCCACTGCAtt
atttatttatttatttatttatttatttatttCTAtttttttttttgagacaaagtctcg
ctctgtcacccaggctggagtgcagtggcgtgatctcagctcactgcaacctccacctcc
tgggttccagcaattctcctgcctcagcctcccaagtagctgggactacaggtgcacgcc
accacgtccggctaatttttgtattttttttgtagagacggggtttcaccatattcacca
ggctggtttcgaactcctgacctcgtgatctgcccgccttggcctcccaaagtgctggga
ttacaggcgcaagccactgcacccagccGCCAGTGCAttttttaaaaaaacgtttttatt
ttgaagtaattatagatccacaggaagtagggggcaatacacagggacatcctgtgtatt
cattacccagcatcctccatcttgcttaactatagtacaataacacagactgaaaattct
cggtgccacagccacagaggtccttcagacagcaccagttgtgcatgtagtgagtgtgag
tgtgtgtgtgtgtgtgtgtgtgtgtttgtgtttgtgAatgcagtcttaccatgggtagct
ttgtggaaccaccaccacagtcaggacacagaattgctccttcactgcaaggcaccctca
tgcttcctttcatagctacactgacatccttcccacccaatctgcaaccccttgtgtctt
tgtccactttgtgctgctgtaacacctgagactaggttgtttataaagaatagaagaaat
ttattctctaacagctctagaggctgtaagtccaaatcatggcaccagcatttggtctgg
tgagggccttcttgctgtgtcctcacatggcataaggcagaaggacaaaaaggaatgaac
tttccttcagaaggccaggaaagaggttaacccactcccacaagcctttttatagcgaca
tgaattcattcctgatggtggatccctcacaacctaaacactttcccaaagaccccacca
cccaacactgttgcactggggaataagtttccaacacatgaattttggagggacaaaaac
attcaagccacagcactggcaaccactgatctgtcccctgtctttctaattattatttca
agaatgtcatataaatggaatctatggtatataaccttttgagttttgtttaacctacca
tgattcccctgagatccatccaggttgttttgtatattaatatgttattcctttttattg
ctgggcagtatcccatggtatagaggtaccagagtttatttgttgaaggacatttggatg
atttccaggttggggctattatacataaaactcgctatgtacattcatgtataggttttt
gtgtgaacagagttttaatttctctgggataattgcacttacaaatgcagttgttggttt
gcatggtagttgcagatatactcttataagagactgtcaaactgttttccaaagtggctg
taccattttacTAGTAGGACTTTTAAAGTAGCGTGTGTGTGTGTGTATGTAttttttttg
aggtatggtctgggtctgctgcccaggttggagtgcagtggcttgatcacagatcactgc
aacttctacctcctggctaaagcaatcctcctgcctcagcctcccaagtagctaggacta
caggtgcgtacctccatgcatggctaatttttgcttttctgtttttgtagagactgggtt
tcgtcatgttgctcaggctggtcttgaacccctgagctcaagcaatcctcccacctcagc
ctcccaaagtgctgggactacaggcatgagccaccacgcctggccTTTATATGTATATTT
TTGATCATAGTAACATCAGTATGCAATTAAAGAGTAATAATATGTATGTAAAATAAAGAC
ACGAATATTTATTCAACTCTAGACAACGTTTGATGCCATAATGGGTTTAAAATAACTCTG
GGAGCCTGGGAATCTAGTCTCTAGATTGGAAACCACTGAACTGGGtattttattattaaa
aacaataatcattattattttttCCATTGTAATAACATGTAAAAAAACATATTTCCCata
tgctcagtggagaaaatttggaaataaggaaagtagcaagaagaagtggggggaaagagg
cacccataattctattacccagagtcaaaaacatcttttaacactttTTCTGTGCATTAA
AAACAAAAAAAGAAAATTATACCTCCATCATTTCTGGTGTGACCTGCATTGTGACAGCAC
AATGTTGGCCAGTTATGGTGCAGAAAACAGTGCTACCCCTGGGAGCCTGGAGTGTGGTGG
GAGATAGCTCCAATAGTGGCAGGTGCTGTGCAGGAAGAGGCTCGTGTGAAAGTACTGGAG
GGCTGCCATGGGGCACGGTGATGGGGACATGGGGCCATGCCGTCTGCACAAGGCCAAGTG
GAAGAGCAGATTTTTCACGGTAAATGTAGGCAGACCCTTTTTTTTTCCTGGTTGTCTAAC
CTATTATTGTAGAAGTGCTCATATACATTCTTTTCCATCTGTGCTTTGGCAGGATGACAT
CATTGATGATGTTGACAGCTTTCTTGCTGCAGCAGAGACCCTGAAGGAAAGAGGTGCATA
TAAGATCTTTGTGATGGCAACTCATGGCTTGTTGTCTTCTGACGCCCCCCGGCGGATTGA
AGAGTCTGCCATTGATGAGGTAACAGGGTCTGGGTGTGTGTGGGTACAGCTGCCTGGGCT
TTTGGCACATCTTGATCTTTAGTTACAGAGAGTCAGGACAAGACTGAGATCTTTTGTGGC
TGAGAAACGATTCAAGggctgggtgcagtggttcacgcctgtaatcccagcactttggga
ggccgaggcaggtggattacctgaggtcaggagttggagaccagcctggccaacagggtg
aaaccccgtctctactaaaaatacaaaaattagccgggcgtggtggcacacacctgtaat
cccagctacttgggaggctgaggcaagagaatcactggaacccagagggcagtggctgca
gtgagccgagattgtgccactgcattccagcctgggtgacagaatgagactcttgtctca
aataataataataataataataataataataatgtgtacaactcattggtttttagaatg
ttcagagttgtgcagtcattaccatagttggttttagaacattttcttcttcctagaaag
gaaccccatacccattagctgtcacttcacattttctctcactgccattagtccctggga
accactaatctgctttctgtctctctagatttgcctgttctggacatttcatataaatga
gattatacaatgtgtggtcttttgtgtctggctgtcttcactcaacataatattttcaag
gttcatccatgttggagcatgaatcaatacttcattttatgatcaaataatgctgtgtta
catggatagtccacattttgtctctctcttcgtatttcatgttgatagaaaaaatttttt
ttctactttttaacttatgaatggtgctgcagtaaacatttgtgtacaagtttttgtgtg
gacatgtgttttctcttctcttggatacgtacctaggtttagaactgccaggtcatacag
taacttcatgtttaaactttcaaggagctgccagactgtttttcaaagcagctgcgccat
tttacattcccacagccgtgagttgggggggggctccagtttctctgcatccctccagta
cttgttattatcttttttgccatacctatcctagtgggtgtgaggttatcAAATCTTAAC
CTAAGAAACACAggctgggcgcggtggctcacgcctgtaatcccagcactttgggaggcc
gaggccggtggatcatgaggtcaggaggtcgagaccatcctggctaacgcggtgaaaccc
cgtctctactaaaaatacaaaaaaattacttgagcgtggtggcgggcgcctgtcgtccca
gcttacttgggaggctgaagcaggagaatggcatgaacccaggaggcagagcttgcagtg
agctgagatggcatcactgcactccaggctgagcgacagagcaagactccgtctaaaaat
aaataaataaataaataaTTGAAACATTGACTTGAGACATAGATCCACTGTGTTTTCCTG
TCGTGGCAAGCCTCAGATTTGAGAAGCTGTCACATTTCCAGATCAAACCATGAAGCTACT
TGGCTTTCTGATGCTGTGGTTTTTTTTCTTTTGCTTCACAGGTGGTGGTCACCAATACAA
TTCCACATGAAGTCCAGAAGCTCCAGTGCCCCAAGATTAAAACTGTGGATATCAGCATGA
TCCTTTCAGAGGCGATCCGTCGGATCCACAATGGGGAGTCCATGTCCTACCTTTTCAGAA
ACATAGGCTTAGATGACTGAGTTTTCCTTTAGGAAAACTCCCGAGGGCCAAACTGGAAAC
ATAAGAGTGACTGCTCGGTGGGATGGATTTCACAGGAACCGTCATGCTTGTTCCTCCCTC
TCCCCTGTAACCTCACTTCTTATTGATTCCTAAGAAGATAGACCAACTTTTTATGTCGGT
TTGGGTGTTTGTGAGTTTGGGGAGCAATTTTTATAAAAGAAAAACTTTATTCTCCTCTTT
TGAAAAGGTAAGACCTCGTTTTAGTTGTAACTGTTTAAAAAATAACACTTGGAATAAGAT
TTGTAAGCTCACAAAGCCTTCTTCCAAAGTTGCTTGAGCCAAGTGCTTAAAAAGTTAATA
AAATAAAATGATCTGTATGATACCTGCAATTGAAAAGCCGAAAAGATTATACTGTCAAGT
CCAGTAAATGACATTTTTAGAGATGCTTTTGTAGACAAGCATATGGAATATGTGATTGTA
TTTATTTTCTGCAACTAAAAAAGGAATAAAAACTTGTGTTTGTGTGTTTTTCTAAAACTT
TGTGTTTTGGCAATCGTTTTATAACTAAAATAAAATGAAAGCTAAATCTACACGCTGTGA
ATGTTGAAATGTTCATCAGCTTGTTTTCTCTTCTGCAGCTTTGTGGGGGATGCAGTAGCC
TCTCAGAGATGTGATATCCTCTGTTCTGA
