# Supplementary material for: Reference based annotation with GeneMapper
Source: Genome Biol. 2006 Apr 5;7(4):R29. doi: 10.1186/gb-2006-7-4-r29 (PMC1557983; doi:10.1186/gb-2006-7-4-r29)
Supplement: Additional data file 2 — A gunzipped tar file containing the data set of orthologous genes in five vertebrates (human, chimpanzee, mouse, rat and chicken) that was used to compare pair-wise and multiple species GeneMapper [file gb-2006-7-4-r29-S2.tgz › 5verts/orth119/gg1.gff]

NM_001006165	REFSEQ	CDS	3170	3288	.	+	0	gene_id "NM_001006165";
NM_001006165	REFSEQ	CDS	3989	4041	.	+	1	gene_id "NM_001006165";
NM_001006165	REFSEQ	CDS	4164	4230	.	+	2	gene_id "NM_001006165";
NM_001006165	REFSEQ	CDS	5252	5424	.	+	1	gene_id "NM_001006165";
NM_001006165	REFSEQ	CDS	6279	6394	.	+	2	gene_id "NM_001006165";
NM_001006165	REFSEQ	CDS	9879	9934	.	+	0	gene_id "NM_001006165";
NM_001006165	REFSEQ	CDS	12222	12370	.	+	1	gene_id "NM_001006165";
NM_001006165	REFSEQ	CDS	13033	13103	.	+	2	gene_id "NM_001006165";
NM_001006165	REFSEQ	CDS	13328	13474	.	+	0	gene_id "NM_001006165";
NM_001006165	REFSEQ	CDS	14000	14158	.	+	0	gene_id "NM_001006165";
