# Supplementary material for: Reference based annotation with GeneMapper
Source: Genome Biol. 2006 Apr 5;7(4):R29. doi: 10.1186/gb-2006-7-4-r29 (PMC1557983; doi:10.1186/gb-2006-7-4-r29)
Supplement: Additional data file 2 — A gunzipped tar file containing the data set of orthologous genes in five vertebrates (human, chimpanzee, mouse, rat and chicken) that was used to compare pair-wise and multiple species GeneMapper [file gb-2006-7-4-r29-S2.tgz › 5verts/orth119/hs34.gff]

NM_002767	REFSEQ	CDS	7756	7874	.	+	0	gene_id "NM_002767";
NM_002767	REFSEQ	CDS	9204	9256	.	+	1	gene_id "NM_002767";
NM_002767	REFSEQ	CDS	14505	14571	.	+	2	gene_id "NM_002767";
NM_002767	REFSEQ	CDS	19620	19792	.	+	1	gene_id "NM_002767";
NM_002767	REFSEQ	CDS	24490	24605	.	+	2	gene_id "NM_002767";
NM_002767	REFSEQ	CDS	31744	31799	.	+	0	gene_id "NM_002767";
NM_002767	REFSEQ	CDS	53025	53173	.	+	1	gene_id "NM_002767";
NM_002767	REFSEQ	CDS	65836	65906	.	+	2	gene_id "NM_002767";
NM_002767	REFSEQ	CDS	70733	70879	.	+	0	gene_id "NM_002767";
NM_002767	REFSEQ	CDS	72462	72620	.	+	0	gene_id "NM_002767";
