# Supplementary material for: Reference based annotation with GeneMapper
Source: Genome Biol. 2006 Apr 5;7(4):R29. doi: 10.1186/gb-2006-7-4-r29 (PMC1557983; doi:10.1186/gb-2006-7-4-r29)
Supplement: Additional data file 2 — A gunzipped tar file containing the data set of orthologous genes in five vertebrates (human, chimpanzee, mouse, rat and chicken) that was used to compare pair-wise and multiple species GeneMapper [file gb-2006-7-4-r29-S2.tgz › 5verts/orth119/pt1.fa]

>pt1
GTCCGGGCTCTAGccccgcccccgcccccgcccctccccgcccACCGGCCTCGCAGTCGC
CGCGGACGCGAATCTTGGGCATGGAGTCGCCATTTTGCTACTAGAGAGGCCGCCAGGAGA
CCCGGCGCTTTCTTCCTTctgcagctgaggctgcggcggggccggggctggggtcggggc
caggtaggcgggcgggagccagtggcgagcggcagcgagggctggCTGGCTCCGGCATTG
CGGGGCGCAGGTGCAAGGGGCGGGGAGCCCGCGGTGCCGGCAGGCGGACGGGTCGGGGTC
CCTGGGTGGTGGCTGCTTGGGGGCTCACTGGGGCGACCTCGCGCCCGCGGCCCTTCCATT
TTTCCCTCCCTTCTTCCTCTCCCGCCAGGGGTCGGCGGGGGCGGGGGACGGGCGTCCGGT
GCCTGGGCTCTCTCCGCTCCCTGAGGCGCCGCTGGGGAGTCGAACCCTGATGATGGGACC
TGTGGTGAGCAGCCCTGAAAGCAAGCCCAGACCCAGCCATTCTCCGTCCCTAAGCTGACA
CGGAGCCCCTGATTTTAATTTACCTGGCTTTGCTAGTTACGAATATATCTCTCACCTCCT
AAAGGATGATTTTATCCAACTCAGAACTCACCCCAGCAGAGATTGAGGGGGAACCGTGAT
GAAATTTTTAAGTATTCTGCTTGATGATAATAATTTTTCTCCTATGTTAATGTTGGCTCC
GTTTGGATGTTTAGCTTTTGAAAGGAGTATGAAAATGCGGAATGGGGCTTTGGGGCTTGA
GGAGGTGTGATCTCTAGTGTTTAAAAAATTTAATTGCACAAATAGAAATAATTCACCCAC
ATTATTGAACCCCACTAAAGCATATCCTTTTTGTCCATATTCCTTTCCTGCTGCCCTCGT
GTGTACCATTATTACTCAGTTGTGATTTGAGCTCGTTCCACTTAAAGTCATTCATAGATA
CTTTTGCGTCGTGTTGAATATTTATTGAATTTCTATTCTGTGTnnnnnnnnnnnnnnnnn
nnnnnnnnnnnnnnnnnnnnnnnnnnnnnnnnnnnnnnnnnnnnnnnnnnnnnnnnnnnn
nnnnnnnnnnnnnnnnnnnnnnnnnnnnnnnnnnnnnnnnnnnnnnnnnnnnnGGATTAA
TCCGAATCAAACTTCTGTTTTCTTTCTTTGGCACTATTATTATTTGTTTTCCAACAAGGC
ATGTTTACAATAGACATTTTTCAAAATCTGGGTATTTGTCCGATTTTGCTCTCTGTATGC
AGAATTCAGCGGGGTGCCAAGTCGTTTTCTGTGTGGGTTGAGAGACAGGCTGTGCAGCCC
ACTGTTGCATAGGACTAACTACTACAAATCATGCTGAGACCGAGCTATTtttgcggctta
gaggctttgcagccttgagtaagtttcttcatctggaaacctagcttccctgtctaaaat
gggtctcattctagtgcttgcttcactgggttgtcataagcattGTGAACACTCAGATGT
TAGGCATGAGTTAACATTCTGTTGGAGAGATAAGCAGAGCCTGGGATCATAGAGGAGTGG
AAGAGTAATTCGGTTTAGAATTTGCCCTTCAAATTCTCATCAATATTGATATTAAAAACA
GATTTCCTTGGAGTGAGGCACATCACTAATAAACATACATAATAAGtttttttattttta
ttttttttgcagagtcttgctctgtctcccaggctggagagcagtggcgcgatctcagct
cactgcaacctctgcctcccgggttcaagcgattctcctgcctcagcctcctgagtagct
gggattacaggcatgcgccaccacgcccggctaattttttgtatttttagtagagacagg
gtgtcaccatgtttgtcaggttggtctcaaactcctgaccttgtgatctgcctgccttgg
cctcccaaagtgctgagattacaagcgtgagccaccatgcccATCCAATAAACATAAAtt
tttatactttttaattttttgacacagagtcttgctctgttgcccaggctggagtgtagt
ggcgcgatctcagctcactgcaacctctgcctcccaagttcaagcgattctcctgcctca
tctgcacaaggagctggggttacaggtgcatgccaccacacccggctcatttttgtattt
tttagtaggggtttcgccatgttgaccaagctggtctcaaactcctgacctcaggtgatc
tatccaccgtggcctcacgaagagctggcattacaggtctgaagcactgcacctggctGG
ATTCTATACTATATGATGACATTTCTGTCTTCTTTCAATTTCATTTTGTAnnnnnnnnnn
nnnnnnnnnnnnnnnnnnnnnnnnnnnnnnnnnnnnnnnnnnnnnnnnnnnnnnnnnnnn
nnnnnnnnnnnnnnnnnnnnnnnnnnnnnnnnnnnnnnnnnnnnnnnnnnnnnnnnnnnn
nnnnnnnnnnnnnnnnnnnnnnnnnnnnnnnnnnnnnnnnnnnnnnnnnnnnnnnnnnnn
nnnnnnnnnnnnnnnnnnnnnnnnnnnnnnnnnnnnnnnnnnnnnnnnnnnnnnnnnnnn
nnnnnnnnnnnnnnnnnnnnnnnnnnnnnnnnnnnnnnnnnnnnnnnnnnnnnnnnnnnn
nnnnnnnnnnnnnnnnnnnnnnnnnnnnnnnnnnnnnnnnnnnnnnnnnnnnnnnnnnnn
nnnnnnnnnnnnnnnnnnnnnnnnnnnnnnnnnnnnnnnnnnnnnnnnnnnnnnnnnnnn
nnnnnnnnnnnnnAATCTTATTCAAAAGAGGGATTCGATTTGCTCTTTAAAAGGTGCTAA
GATTCTCTGAAAACGGTGTGTTTTCATACATGTTATAAATAATTCTCACACATTCTAGAG
TAAATTTAGAATAAACATAAAGCAGTTATAGCTCATGGGGAAAATAAGGGAGTGTTCTCA
TTTCACACTAAAACCTTGTGCTAACAAGCCTCCTGCCAGCCCCATCTCGATGATTATTAT
GTTTTTGAGGATAGTCTTTATAACTTTTCTTGAAGCTTGGTAAAGAACACAGCCTTAATT
ACCAACAGGAGAAAGGAGAACTAAAACTACAAGCAGGCATTATggccgggcgcagtggct
catgcctgtaatcccagcactttaggaggctgaggcgggtggatcacctgagcttgggag
tttgagaccagcctgaccaacatggagaaaccctgtctctactaaaaatacaaaattaga
cgggtgtggtggcgcatgcctgtaatcccagctactcaggaggctgaggcaggagaattg
cttgaaccggggaggcggaggttatagtgagccgcaatcgcgccattgctctccagcctg
ggcaacaagagtgaaactccatcttaaaaaaaaaaaaaaaagaaaaaaaagaaaaATAAA
CAGCCCTTATGTTTGAATAACTTGTGAAGTGAATAGTCACAAAACATGACTATGTTGATA
GTCATTTCCAAGTGGATGCTCCCCAGTCCACTCCACCATGTCATTTTGAGGGTGGTCTTA
GGTTAGGCTTCTATATAGAAGCCTATATCTGAAGTCTAGAACGTCAGAGACCACATGcag
ggtgttgcaggccattttaaaccatgagagataaggaaagacttcaggaaatatcctgga
aaaaatatacaaaggcaggagagctatcttgaaatagtttggaggccgtcctgtggaaaa
ggaatttgatgtttcccataaatctctaaggagagtgcaagaaccagtgggcagaagctg
caggaagaggaatctcagcatgttcttttgtttgtttgttttgagacagagtcttgctct
gtcacccaggctggcgtgcagtggtgcagtctctactcactgcaacctccgcctcccagg
ttcaagcgattcacctgcctcagcctcgtgagtagctgggactaccaggcgtgtgccacc
aggcctagctaatttttggcatttttagtagaaatgaggtttcaccatgttggccagact
ggtcttgaacttctgacctcaggtaatccgcctgcctcgctctcccaatttgctgggatt
ataggcatgagccactgcgcctggccacagcatgttctaaggaagaatttggaatgatgg
gccctcagcggatgtgggcatcagaccctggggctgttcaagcttctgttgagtggttcc
ttggcaggattcctacagatgggctttgaacaaaagatttaggagggatgggctgaacta
cctctaagatctcttcctacctctaaaatactttcattctaAGTGTTCCAACTCCTATCA
GGAATCCTGCTGTACTTTAAGGAGCTTCTTATTTGAAGGTATAGGGGGTGTAAAAAAAAT
GCCCCTCCCCCCCATGGCTGTTACTGTACTTATATGGTAGATAATCAAGATGTTAGAAGT
CAGTTCATAGGTAGCATGTCCGAtatgcagggcactgtgttaagtgccttgcagaaattt
tacagtcacctgtggggtcagttttcacagttgtatggatggcagaactgaggctaagag
attttgagtattagataacttatgcacgtcctcactgtgagtttaggggaagtatttcaa
gatgcaaacatgagtttgactccaaatcctgtattTACAACTACAGGAAAATTAGTTTGT
TTTTATTTCTTTTCCTGGACCTGTAACACCCtttatttatttatttatttatttatttat
ttatttatttatttatttatttttctgagacagagtctcgctctgtctcccaggctggag
tgcagtggcatgatctcagctcactgcccacttcgcctcccaggttcacgccattttcct
gcctcagcctcccgagtagctgggactgtaggcgcccaccaccacgcccacctaattttt
tgtatttttagtagagacggggcttcactgtgttagccaggatggtctcgatctcctgac
ctcgtgatccacctgcctcggcctcccaaagtgcgtgggattacaggcatgagccaccgt
gcccCTGCAATCGGCAAttttttatttttttatttttttatttttttgagacgaggtcgc
attcccatcgtccaggcaggagtgcagtgaagtggtgcaatcatggctcattgcagccct
gaccatctgggctgaagtgatcctcccacctcaTTTTTTAATTTTTTTGTAGnnnnnnnn
nnnnnnnnnnnnnnnnnnnnnnnnnnnnnnnnnnnnnnnnnnnnnnnnnnnnnnnnnnnn
nnnnnnnnnnnnnnnnnnnnnnnnnnnnnnnngtagagactaggtctcactatgtagccg
aggctggtctcaaactcttgggctcaagtagtcagcccacttgggcctcacaaggtgctg
ggattagcggtgtgagttgctgtgcctggcCATACCTTTTGTTCTTAAACACACATGTTT
ATTGGTTGAGAGATGGCTTTAGAAGTATTTAAGATCCCTTCCAGAATGTTGATGATTAAA
CGTAttctttctttctttcttttctttctttcttcttctcttttcttttcttttctttat
ttgaaacggagtctcgctctgtcgcccaggctggagtgcagtggcgcgttcttggctcac
tgcaagctctgcctcctgggttcatgccattctcctgcctcagcctcccgattagctggg
actacaggcatctgccaccacgcccggctaattttttgtattttttagtagagatggggt
ttcaccgtgttacccacgatggtctcgatctcctgacctcgtgatctgcctgcctcagcc
tcccaaagtgctgggattacaggcatgagccaccgcgcccagccAATTTCTTTCATTTAT
ACCAGCCACTCTGCTAGTAGCCTTTGCAGATGCTACATTGTCCCGTAAAAGGCCttagca
aactttttctgtaaaggactagataataaatatttcaggctttgtggggcatacttgctg
cttttgttgttatctagagacaatttgtaaacaaatgagtgtggctgtgctactgcctgt
attacagaaataggctttcaagggacctgatttggcctgtgtaggctgtaatttgctgat
ctctgCCCCAAAGCCACTTCCATGGTATAGATGCCACTGTCCACCTTGGTCACTTTAGGG
CTTTGGTTAGTTGTGTATACATTTCTGTTTATAAGTCATAGGCAAATTTAAGGTAAATTG
CATTGTAGTCTGCCATATTTCCCATTGCAGATTCCTGGGTTGTGCCAGCTGGAATGCCTC
TGCAGGAAGTGCTAGTGGGACTGTGCAAAATAGGTCTCTATTATAATATCTTCTTGTTTT
Tttttttttgttgttgttgtttgtttgttttggatagtgggtctcagtctgtcccccagg
ctggagtgcagtggtgtgaacatagctgtctgcagctttgtcctccagggctcaagtcat
actcccacttcagcctcccaagtaggtgagataataggcatgcactaccatgcttggcta
atcttaaaattttttgtagaggtggtaatgtctcaccacattacccaggctggtcgcaaa
ctcttgggctcaagcgatcctctggccttggcctcccaaagtgctggggatacaggcgtg
agccactatgcctggccAAGTCTGTATCTTCTAACCCAGATTGCCAAAATAGACTGGTTA
GTGAAAAAGCAAATTATAGATACAATTGCACAATTACGTCTTTTTGTGTTTGAAACATTT
TATATATacacacacacacacacacacacacacacacGTAGATATGTATTTTTTTAATTA
ATTAAtttttttttttttgagacagagtctcactctgtcacccaggctggaatgcagtgg
catgatgtcagctcactgcaatctctgcctcccaggttcaagcaattctcctgcttcagc
ctcccaagtagctgggactacaggcgtgcaccaccacacccggctaattttttgtatttt
tagtggagacagcgtttcaccatgttggccaggctggtctcgaacccctgacctcaggtg
atccacccacctcggcctcccaaagtgctgggattacaggcgtaagccactgcgTGGCCt
tttttttttttttttttttaattttttagatggagttttgctctcattgcccaggttgga
atgcagtggatctcagctcactgcaacttctgcctcctgggtttaagcaattctcctgcc
tcagcctcatgagtagctgggattacagtcatgtaccaccatgcctggcttatttttatt
tttatttttttgtatttttagtagagatggggtttcaccatgttggtcaagctggtctcg
aactcctggcctcaagtgatctacccacctcggcctcccaaagtgctaggattacaggcg
tgagccactgtgcctggccATATATCATTTTTATGGAGGGCAGAAGTAATAATGCCTACA
AAAAATCTTAAGGTGTCCCTACCCAACTGATGAGAACCCTCCCTTCTGGGGAGGACCTGG
GATCGACGCTGGTGACTTTATCCTTAACTATCATGTTTCAAGTTTTTTATTTTTCTTCGG
AAACGGATTCTCCCTCTGTTCTCCAnnnnnnnnnnnnnnnnnnnnnnnnnnnnnnnnnnn
nnnnnnnnnnnnnnnnnnnnnnnnnnnnnnnnnnnnnnnnnnnnnnnnnnnnnnnnnnnn
nnnnnnnnnnnnnnnnnnnnnnnnnnnnnnnnnnnnnnnnnnnnnnnnnnnnnnnnnnnn
nnnnnnnnnnnnnnnnnnnnnnnnnnnnnnnnnnnnnnnnnnnnnnnnnnnnnnnnnnnn
nnnnnnnnnnnnnnnnnnnnnnnnnnnnnnnnnnnnnnnnnnnnnnnnnnnnnnnnnnnn
nnnnnnnnnnnnnnnnnnnnnnnnnnnnnnnnnnnnnnnnnnnnnnnnnnnnnnnnnnnn
nnnnnnnnnnnnnnnnnnnnnnnnnnnnnnnnnnnnnnnnnnnnnnnnnnnnnnnnnnnn
nnnnnnnnnnnnnnnnnnnnnnnnnnnnnnnnnnnnnnnnnnnnnnnnnnnnnnnnnnnn
nnnnnnnnnnnnnnnnnnnnnnnnnnnnnnnnnnnnnnnnnnnnnnnnnnnnnnnnnnnn
nnnnnnnnnnnnnnnnnnnnnnnnnnnnnnnnnnnnnnnnnnnnnnnnnnnnnnnnnnnn
nnnnnnnnnnnnnnnnnnnnnnnnnnnnnnnnnnnnnnnnnnnnnnnnnnnnnnnnnnnn
nnnnnnnnnnnnnnnnnnnnnnnnnnnnnnnnnnnnnnnnnnnnnnnnnnnnnnnnnnnn
nnnnnnnnnnnnnnnnnnnnnnnnnnnnnnnnnnnnnnnnnnnnnnnnnnnnnnnnnnnn
nnnnnnnnnnnnnnnnnnnnnnnnnnnnnnnnnnnnnnnnnnnnnnnnnnnnnnnnnnnn
nnnnnnnnnnnnnnnnnnnnnnnnnnnnnnnnnnnnnnnnnnnnnnnnnnnnnnnnnnnn
nnnnnnnnnnnnnnnnnnnnnnnnnnnnnnnnnnnnnnnnnnnnnnnnnnnnnnnnnnnn
nnnnnnnnnnnnnnnnnnnnnnnnnnnnnnnnnnnnnnnnnnnnnnnnnnnnnnnnnnnn
nnnnnnnnnnnnnnnnnnnnnnnnnnnnnnnnnnnnGGATTCAGCTGGGTGTAGATGGGT
CATTTATTCTTTGTTTAAGGATTCATCAAAGCTTGTTCTCGCTAATGGCTCTGCCATTTT
TCTGCGTGTTAATCCAGGAGGAATTTTGTTGTCAGAGAATAAAAGGAGGTTGTCCATAAT
TGACTTTAAGCAGCAATCAGTAAAACATTGAGCTCTTCAGCTCCGCCTTTCTTGTAAGTT
TATCATTTCTTCTTAGTGGTTGTGAACATCATGTGATAATGTATTTCCATAAATTTAGGA
CCCTGAAATCCAACTGAACTTTCTGTTTGTCCatatatatataatatttaaaaaataCTA
TTAGGATGGAAACTAATTTCCTTCAGCTGAAGTCATTTGCTTTTAAAAAAAATTCATTCA
GGTATATTTCATATCATATGGCAGTTTTTAATAAGTATTATATCCTTCTAGGCTCTGAAA
ATTGGAAAACCAAGAAGGTTTTGATGTTTTGTGTGACGCCACCTGAATTAGAAACCAAGA
TGAACATAACCAAAGGTGGTCTGGTGTTGTTTTCAGCAAACTCGAATTCATCATGTATGG
AGCTATCAAAGAAAATTGCAGAGTGAGTTATAATTGTACCATTAAAATCTATATTCATTA
TGTGATGCTTTAAATTTGATAATCAGATTAGCAGTTATTGTTAAACTTGAAAGCAGatat
tttataattataaaataattatatctttttttCATCATGTATCGTTTTTTTCATCATGCA
AGATGTTCATGTAGTATGTCTCATCTGTATATATTAAGGGCTATTCTTTTTGTAAACTAT
CCCATCTCCCTACATattctttcagcagacatttattgagtgccttataagtgccaagga
ttgtgttaggtgctATATATATATAAAATTATTTGAGTATAAAGCACACTGGggccgggt
gcagtggctcacgcctgtaatcccagcactttgggaggccaaggcgggtgtatcacgagg
tcaggagatcgagcccatcctagttaacaaggtgaaaccccgcgtctactaaaaatacaa
aaaattagttgggcgtggtggcgggcgcctgtagtcccagctacttgggaggctgaggca
agagaatcgcttgaacgcaggagggttgcagtgagctgagattgcaccactgcactccag
cctgggcaacagagcgagactctgtctcaaaaaaagaaCATTAACATGTATATTATATGA
AATAACTTATAGCTTATAGTTTAGTATAATTTTAGATatttattaaacaaatattgtacc
cctactactgtgtactagaccttgatctagatgttggggattatcagtgagtcaagatcc
atcctttttatgaaatttacattttagtatgggagctaaacagaaatcaagtcaacaaaa
caaacaaggtaatttcagatgatgtcaatgctatgaagaaaactgtgtgaaagtaatgat
ggggcaggttgttctgctttagcatgtgtgctgaagtgcttttaaactgaagggatggtg
tgtgagttgagaaacctgaatgagccaccaagtgaaggtctggaggcagagccccccaag
cagaggggacagcagattccaagcctctgcagcatgcaggaggggttcttggtgtgtctc
aggaacgtgggctggagtacagagtgtccaaggaagatggctggtgaggcaggcagagcg
gGACTGCATAGTCCTTCCTGGGGAGACATGGGGTTGGGGTGAGGGGCTAGGTAATGGATT
GATGTGACAATTTAATGTTGACtttaaattttataagaagaataattttattttatttta
CTCTTATCGATTTACGAGTCTCCTTAAATAGTAAAGATACTGGGTTTCTTCTATTACTTT
TTCAGCTTTTTCCCCCTTTCTCTTCTCTAGGCGGCTAGGGGTGGAGATGGGCAAAGTGCA
GGTTTACCAGGAACCTAACAGAGGTGAGCTATCTTGGGCATGTGGAACATTGACCTTTTT
GTGAAATGTGGCATATTGGCTCTGTCCTTCATCCTTTACTATTGAAACGATTTGATTCAG
TTGTACATTTCCATTAGCAAGAAGTCAGGCAGGCAAGGTAGAACAGAGTGGTTTTTTAAC
TCTCACTAATACCAGCTAGATATGTAACCCTGGTGCAAGTCATTTCTGGGGCTTGAACTC
CAGTTCTGAGACTTCATTCAGTAAAAGCTGCAGACATATTTGAACCAGCTGGTCAACTGA
ATGAACATGAGCTCAACTGTTGCTTAAATTTATGTCACCTTAGGCAGGATGAGTAAATCC
TGTCACCTTAGACAGGATGACTAAATCCTGTGTGACCACAGTTTTAGTTAGTCTTTATTT
GCACCTAAGCTGCCTTGGGTTAGACTTCATAAAATATTGTTAAGAAATACTTTTTGCTAA
TTGATACATGTCATTACATAATTCTCCCAAGTTGTAAAAAAAAAGTGTTATTTAACCTTT
GTAGGTccaggtgtggtggctcatgcatctaatcccagcactttgggaggctgaggcagg
cagattccttgagctcacgagtggagaccaacctaggccacatggcaacaccctgtctct
actaannnnnnnnnnnnnnnnnnnnnnnnnnnnnnnnnnnnnnnnnnnnnnnnnnnnnnn
nnnnnnnnnnnnnnnnnnnnnnnnnnnnnnnnnnnnnnnnnnnnnnnnnnnnnnnnnnnn
nnnnnnnnnnnnnnnnnnnnnnnnnnnnnnnnnnnnnnnnnnnnnnnnnnnnnnnnnnnn
nnnnnnnnnnnnnnnnnnnnnnnnnnnnnnnnnnnnnnnnnnnnnnnnnnnnnnnnnnnn
nnnnnnnnnnnnnnnnnnnnnnnnnnnnnnnnnnnnnnnnnnnnnnnnnnnnnnnnnnnn
nnnnnnnnnnnnnnnnnnnnnnnnnnnnnnnnnnnnnnnnnnnnnnnnnnnnnnnnnnnn
nnnnnnnnnnnnnnnnnnnnnnnnnnnnnnnnnnnnnnnnnnnnnnnnnnnnnnnnnnnn
nnnnnnnnnnnnnnnnnnnnnnnnnnnnnnnnnnnnnnnnnnnnnnnnnnnnnnnnnnnn
nnnnnnnnnnnnnnnnnnnnnnnnnnnnnnnnnnnnnnnnnnnnnnnnnnnnnnnnnnnn
nnnnnnnnnnnnnnnnnnnnnnnnnnnnnnnnnnnnnnnnnnnnnnnnnnnnnnnnnnnn
nnnnnnnnnnnnnnnnnnnnnnnnnnnnnnnnnnnnnnnnnnnnnnnnnnnnnnnnnnnn
nnnnnnnnATTcgcctaccagtttttggcacacagtaggtgctcaatatatacttattCC
TGTTCCTTTTCCACTAGAAGATTTAAAAAAACAttttttttttttttggtagaacgaggg
tctcattatgttgcccaggcttatctcaaactctgggcaaaagcagttctcctatttcag
cctcccaaagtgctaggattacaggtgtgagccaccaggcctggccCCCCTACAGGATTT
TATCAAATATTTACATATTATAAAGCCTACAGGAGGCTTTGATAAAAAGGCACAAGTTTT
GCTGTTCCCATGTTTATCTCCGTTACTGCCTCTTTTCTGTCTCCCAAGATCCCTATGTGG
CGTCAGTAGGGAAAAAGTATAATTAAACTCTGCAAGGAGAGTTTGGAGAAGATTCTTCCC
CTAGAGGGGACTGAATGATGTTCTTTGTCTGGAGTCTAGGAGGGAAGGTGAAAGGGAGAA
GCAGTGGCATAAGACTCCAGGAGACTGGTCCACTCTCCAAGTTTCTGAATAAAGGGAGAG
AAAATACTTGGTGTTTATTGGGAAGGAAGGAAGTAATATTTGTGAATTTCTTACTGTTAC
CAGATACTGAAAAACTGAGTTCAGGAGTTCAGGGATTGATGTTAGGTACGAGGTccagtt
tgaatccagatctccctgactctaaagctcatTttcttttcttttctttttttttttctt
tttgagacagggtctttctgtgtcactcaggctggggtgtagtggcatgatcagggctca
ctgcagcctctgcctcctgggctcatgtgcttctcccaccttagcctccccagtagctgg
tactacaggtgggcaccatgctgccaggctatttttttttttttttttaatgtggagtct
tgctctgtcacccaggctagagtgcagtggggcaacctcggctcactgccacctccacct
cccaggttcgagtgattctcgtgcctcagcctcccaaagtgctgggattacaggtgtgag
ccacacacacacacccagccATAATTTTTttttttttttttttttttgaaacagggcttt
gccatgttgctcaagctggtAAAGCTCATTTTCTTAACATCATACCACATTCTTTTGTAA
ACTTGTATTCTGTTTTTTCCAACTTTTTTTTTCTCTTATCTTCACAATCTGTTCCCATTT
TGCTAttttttttttttttttttttttttttttttttgggagacagagtcttgctccatt
gcccaggctggagtacagtggcgcaatcttggctcactgcaacatccgcctctcaggttc
aaagcgatactcctgcctcagcctcccaaataggtgggcttacaggtgtgtgccagcacg
cctggctaattttttgtgttgttggtggagacgggctttcaccatgttggccaggttggt
ctcgaacttctgacctcaaatgatcgtccacctcagcctcccaaaCTATTTTCCTACAtt
tttaatgaaaatgttcaaacatataaaaaagttgaaagaatagtacagtgaactaccgcc
tagcttgaacagttaacattttgccatatGAATATGTATGTGGCGAACCATTTGAAATTA
AGTGCAGgccgggtgcggtggctcactcctgtaatcccagcacgttgggatgctgaggtg
ggtgaatctcttgagcccgggaggtcaagactgcagtgagccatatttgcaccactgtac
cacagcctaggcaacagggcgagatgtgtcccaaaaaaagaaaaaaaaTGTAAGTTGCAG
ACAGTTAATCCTTGAATACTTGACCATGCATCCTCTAGGAATAATTACTTTCACCTAAAT
AAATATGATACCATTATCACATTTAAAGAAATTAACTACAggcagggcgtggtggctcac
acctgtaatcccagcactttgtgggggtcaaggtgggtggatcacttgagaccagaagtt
cgagaccaacctgggcaacatggcaaaaccccgtctttaccaaagataaagaaattagcc
agggttggtggcacacagctgtaatcctagctacttgggaggctgaggcaggaagatcac
ttgagtccgggaggtggaggttgcagtgagctgggatcacgccgctgcactccagcccgg
gcaacagagcaagaccttgtctcaaaaaaaaaaaaaaaaaaaaaggaaaaGATAATTAAC
TTAACAATTAAGGACAATTCTTTTTTTTTCTGtggcctcaagtgatctgcccgccttggc
ctcccaaagtgctgggattacaggtgtgagacaccgcacccagcCCAACAACGATTCTTT
Aatcatctaatatatggcctatattcacatttccctaattgtcctaaagggtcttttatt
ttttatttttttgagatggaatctggctttgtcacccaggctggagtgcagtggtgcgat
cttggcttactgcaacctctgcctcccaggttcaagcagttctcctgcttcagcctcctg
agtagctgggattataggtgtgtgccaccaagcccagctaatgtttgtatttttagtaga
gacgaggtttcaccatgttggccaggctagccttaaacacctaacctcagattatccgcc
tgcctgggcctcccaaagtgctgggattacatgtgtgagccaccgtgcccagcctaaagg
gtcttttatagttgttttttccaacacctccaccccaaaccaggattcttagttcaaggg
atttttaaaaaaaatatctctttagtctcttctattttagaacaatcccctcacctcttc
cgttttcttcctgtgacagtgaagaggttgtcttgtagaatgtcccattatggatttgtc
taattgtttctttatgactgatcacacatattttgagagtagggatattaGGTCTTATTT
ATCTTTGTTTCTCACAACATACAATGTTTTGTACCTAATACATTCTGAATTGATAATTGC
TGCTGATTGAATGAGTATnnnnnnnnnnnnnnnnnnnnnnnnnnnnnnnnnnnnnnnnnn
nnnnnnnnnnnnnnnnnnnnnnnnnnnnnnnnnnnnnnnnnnnnnnnnnnnnnnnnnnnn
nnnnnnnnnnnnnnnnnnnnnnnnnnnnnnnnnnnnnnnnnnnnnnnnnnnnnnnnnnnn
nnnnnnnnnnnnnnnnnnnnnnnnnnnnnnnnnnnnnnnnnnnnnnnnnnnnnnnnnnnn
nnnnnnnnnnnnnnnnnnnnnnnnnnnnnnnnnnnnnnnnnnnnnnnnnnnnnnnnnnnn
nnnnnnnnnnnnnnnnnnnnnnnnnnnnnnnnnnnnnnnnnnnnnnnnnnnnnnnnnnnn
nnnnnnnnnnnnnnnnnnnnnnnnnnnnnnnnnnnnnnnnnnnnnnnnnnnnnnnnnnnn
nnnnnnnnnnnnnnnnnnnnnnnnnnnnnnnnnnnnnnnnnnnnnnnnnnnnnnnnnnnn
nnnnnnnnnnnnnnnnnnnnnnnnnnnnnnnnnnnnnnnnnnnnnnnnnnnnnnnnnnnn
nnnnnnnnnnnnnnnnnnnnnnnnnnnnccctggaggcagagcttgcagtgagccaagat
cgcaccactgcattccagcgtgggcgacagagcaagactccgtctcaaaaaaaaaaaaaa
aaaaaaGTTACTATGCTCGGAGTGGTACAGCACTCAACTGTTTGTATATATAAGGGGTGA
GAATTATACATTTACTTATTTCAAGTCAGAAATGTAATTCCCTCTTAAAGCTGTGTTTTA
AAAAGTGATTAATGGCAGTATGTGTATTACCCCTTGTAACATCTAAAGCCTACTGAGTCT
TATAACAGTTTGAGTTGCCATATTCTATTACATTAGGGAATAATACAGGTTTTTTTGTGT
ATTTTGAAAAATTTGAACTATATGCCTTTCCCTCTCTTCTTTTTCCTTTTCCTGCCAGAA
ACGAGAGTACAAATTCAAGAGTCTGTGAGGGGAAAAGATGTTTTCATCATCCAAACCGTT
TCGAAGTGAGTATCCAGCAGAAGTGTTGCTTTCTGGGTTTCAGTTTAGGCATGAGTGTTT
AAAATAATGATAGATGGCCAGCCAGGAAGAGTTATAATAGTCTTAAAATTAGTATATCTT
ACCAATTTAGAATTTAGAAAACTAAGTTTTCTGACATAACTGCTGACTTTTACATGTTCT
TTCAGTGtttttccttctttctttcttttttttttttgagacaaagtcccactccttcac
ccaggctggagtgcagtggtgcaatctcagctcactgtaaccacctcactcccaggttct
agtgattctcttgcctcagcctcccgagtagctggtactacagttggcgccaccatgcct
ggctaatttttgtatttttagtagaagacggggtttcaccatgttggccagactggtctt
gaactcctgacctcaggcaatctgcccacctcggcctcccaaagtggtgggattacaggt
atgagccaccgtgtccagccACTTAGTGTTCTTAACGGGTGGAAATAACCAAGTATCGGA
GTAGAGGCTCttttttttttttttttttttttttttttgagacagaatttcactcctttg
ttgcccaggctggagtgcaatgacgcgatctcggcttaccgcaacctcagcttaccgcaa
cctctgcttcccaggttcaagcaattctgcctcagcctcctgagcagctgggattatagg
catgtgtcaccacacccggttaattttgtgtttctagtagagacggggtttctccatgtt
ggtcaggctggtctcgaactcccgacctcaggtgatccacctgcctcagcctcccaaagt
gctgggattacaggcgtgagccactgcgcccagccTGGAGTAGAGGCTGTTAATGATAAT
AGTATACATTAAGTTTCCTAACAATTAACAGCCAGAATTTTGTAAAACTTGACAGGGAAG
CATTTCTAGTTCCCTCCTCTCCCCAAAAGAAACAGAGGCTAGGGGAAAGAGACCTTTCTT
AGTTGGGGTTCTTTAAGCTTTTATTGCATATAAAAGTGATCATTATTTACTGGTTTTATT
ACATAAATTAGCTGAGAGGATAAAAAACTGTACTGAAGGAATGTGTATTCCTGTCTGGTG
TGACCTTTGACACACCTGTGTTCTGGAAATTGTTTGGTCACATATGTTTAAGTTAGGTAT
AGAAGATTCAATGCAGCGAGGCTGTCTCTGGCACTCTGGAAGGGAGGGTGATCACCTGGA
GCCCTAAtttttttttctttttcttttttctaagaggtagagtcttgctctgttgtccag
tctggagtgcagtggtgagatcataactcactacaacttcaaactcctgggctcaaacta
tcctcctccctcagcctcccaagtagctgggactacaggcatgcaccagcatgctcacct
cattttttcattttttgtagagatggaggtctcactgtattgcccagctggtctcaaact
tttggcctcaagtgatcctcctgcctcgacctcctatattgctgagattccagCAATATA
GAAGGTGAGCCTATCACACCTGGCCTTAAAGCCCCACTTTCCATTGTGTGTTTGTCCACA
AATGTCCCTAAATGCTTCTGTGTATGAAGTTCTTCACTCAGAACAATTTTTAATGTCTAG
AAATCAGTTTGTCTAGTGCATTATTTTTTAGCTTAGAGAGTCTGAAAGTTGCTGCATGCT
TAATTTGTGTATATACATATATAATACCAACGAACAGGGAAGAAGAAGGCCATTTCGGGA
GACTTTAGTCTTGGAACACACATTTTTTTCACCTAAATTTTGAACATTTTCTCTCCTGGT
CTTTGGTTTATTGGGATGAAGTCACAAAACCCCCATCTCTCCTGGGAAGAGGAGTGGCAG
GGGAGACCTGTCCTTGCATCCTATAGCCCTGGCAAACGGGTGTGCTCTGAAGGAGGAAGG
GTGTGGAGGGCCTTTGCCACGGTGCCCTAGCTTCACCTTCTGCTGTGACACCCAGGATTC
TCAGCAGAGCTGGAGGTGGGGGCACGGAGCGCCAACTGCCCCTCCTGCTGCTGTCCTCTT
TCCCCTTTCCCAGGTCTGCCACCAAACCAGGGTGGAAGTGGAGGACTCACCTGTGCCCAC
ATCTTAACCCTTTACCTCCAGCATCGGGGTAGGGAAGGGGCGGGCACACAACAACTTACA
CGGCTTCTGGCTCCTTGGTTTCTGTGTCTGTGGTACTTTTATGTCCTTACAGACAAGTGT
GATTCCATTGGATAAATGCACAGAGGTTGTGTGGATTACCCAAGGGGATGGGTAGGCATT
GAGGGCACCCCTGGACTTAGAATTTAGGACTTCAGAAGGGTGACTGCTGATCCTTCTCAT
TTTCAAGTCCTTCTGGTTCTTTATTTTTGTACATTTCAATACTTATCCTGTGCCCCTGTC
TTTTGTCAGTTTCATATTCCTCTAATCAGAATCACTCAGCACCCCTTTCATTTTCTCTCC
GTGTCTCATTTTGCATTGTTCCATACCTGACGTAATGCTTGTGTTAACTCGGGTTCTCAG
TCTTGTCCATGTTGCAGAGTTTGGACGTCATGGTCTTCTTTGTGAAATACCATGAAATAA
CATTTAGTGTTGAGggccagatgtggtggctcatgcctgtaatcctagcactttgggagg
tcgaggtgggcatatcagttgaggccagggagtttgagaccagccaggccaacacggtgg
aaccctgtctctactaaaaatacaaaaaattagctgggcatggtcatgagcgcctgtagt
cccagctactcaggtggctgaggcacgagaattgcttgaacgcaggaggcagaggttgta
gtgagctgagatcacgccactggattccagcctgggtaaaagaacaaggctccatctcga
agtaaaaaaaaaaaaaaggctgggcgaggtggcttacacctataatcccagagctttggg
aggccgaggcgggcagatcagggagttcaagaccagacctggccaacatggtgaaaccct
gtctctactgaaaatacaaaaattagctgggcgtggtgatatgcgcttctaattccagct
acttgggaggctgaggcatgagaatcgcttgaacccaggagacagagggtgcagtgagcc
aagatggcgccactgtactccaggctgggtgatagagtgagactccgtctcaaaaaaaaa
aaaaaaagcctgtaatcccaccactttgggaggccccaggcgtgcacatcacctgaggtc
gggagttcaagaccagcctgactcaagcatggagaaacgctctgtctgctaaaaatgcaa
aattagccgggcatggtggcgcgtgcctgtgatcccagctactcgggaggctgagacagg
agaattgcttgatcctgggaggcggaggttgcggtgagccgagatcatgccattgcactc
cagcctgggcaacaagagcagaactcttgtctcaaaaacaaacaaacaaaaaaaTGATTT
AGTGTTGTCAGATACATCTTATACTTCATTTTACTACAGATTAGTGGTAGCACTAAAAAT
AAAAGAGAAATTTAAAATTAAGAAAATTCCATCCATTAACTGAAGTTTTCCTGTATTTCA
AACAAGACTGTCCTTATCTGAGTTCAGTAATGGAAAGCCTTGTTCCTCCACTCTTATCCT
TCCCATAGAATACTTTTCTGAAAATCTTTTTTTTTCCTAAGTTAATTAACAGGGTGAAAG
TCTCTTTTAACTCATCAGATGTCAGACTTGTTGTATAGTGACAGAGAATCTACTCACCCG
AATGTTCTGTGTTTCCATTCACTCCttctttcattaacaaatacttattttgaatgtcta
caatatgtgaattacagttagttacacgtatgcaagatgcctccatgattaaaacagaga
aagtccttgtctttgtggagtttatattccagtggaggaagacataaagtgagcataata
aagacatagattatctagaaggtgatgagtggtttggaaaaaaataagacagcatggtga
gatgatagtggtgagagggcagagagaggcagacagggtaggcctcattgtggaggtgac
atttgaacagagactagagaaggtgagggagagtcaggtgactaggtggggagaaaagca
ttgcaggcagtgggaacgcctagagcaagccccttagCGGTGTGAGCTGCTGTGGGAGGA
CTGAACAGGGTCAGGTGTGGCCAGGCAAGAGGGGAGGGGCGGATCCTCAACtttggactg
gagttgtaaatttgagagttgccaccatctatgaagctgtgaaattagatgagaagccca
aaggacgagagggaacagaaagagaggacacatgagcaagtcctgggacgtgaggctggg
gagaagaggaaccagcaaaagaaaccaagggtggaaggaggacaccagagaggggcattc
tggaagccaagtgaCCGTGGACATGGCCGCATGGAGGCCACTGATGACCTTTATGAAAAC
AAAGCTTCACTGGACTATTTGGGAGAGACTGAGAGTAGATAAATTGGAGATAGTGTAAGA
TGTACAGCAAAGGGGAGCAGAGGGGAGAGTGGTTATGAGTCGTGTTAATGGAAGTAACAG
AATGTTTGTGGCCGATGGGTTGTCAGTGGTGGAGGCAGGAGAGGAGAGAGAATTCCTTAC
ATAGGTGTGCCATTTGGAGGGATTAATTTTAGGGCCACTGGCATGGAAATTTCCTCTGAC
TGATGACTGAGGGCAGGCTGACTCCTGGGGCACAGATGCACATAGTGGGAGCTTGTGGAC
ACGCTCCTCTGAGAGTACTTAAGTAGGGTGGTCAGTTGAGAGCAGATGATGGGGGATCTT
ATGGAGGCCTGAGAAAAGAGGAATTTATTGGTTGGTTTTTTTCTGCCTTGCACCTTAGGT
TGTATAAAGGCATGAGTAACACACTGCTGACACTTTTTGGAACAGGGAATACTGTGTTGT
AGATCCCTTGATGAGATTTGCTGTGTCTTTGTTACAGGGACGTGAACACCACCATCATGG
AGCTCCTGATCATGGTGTATGCATGTAAGACCTCTTGTGCCAAGAGCATCATCGGCGTGA
TACCCTACTTTCCTTACAGCAAGCAGTGCAAGATGAGAAAAAGAGGCTCCATTGTCTCTA
AATTGCTGGCTTCCATGATGTGCAAAGCTGGTAAGAATGGCAGATGTTTCACAATTAATT
GGGGGCCTGGGAGttttatttatttattctctcttttttaagacagggtcttggcctgtc
acctaggctggagtgtagtggcatgatcatagctcactgcaacttgaactcctacagtca
agcagtccaccagagcctcccaagtagctaggactataggcacataccaccctgcctgct
aatttttaaattttttgtagatactgggtcttactatgttgttcaggctggttttgaact
gctggcctcaagggatgtttctgctccggcctcccagggtgctgagattatagtcatgaa
ccaccataccctgctGGAGTTTTATTTTTACCTTAGAAATATCAAAGTAATggctgggca
cagcggctcacgcctgcaatcccaatgctttgggaagctatgtgggatgatctttgaact
cctgggctcaagtgatccccctgagtagttggaactatggacatataccaccgtgcctgC
CTAGATAGGCATATATTGGAAAAGATACATATTATTCTGTGTCAGGCATTTTCAGGTAAC
AACCTAAGTATTTTTCCTGTGTTTCTAAATAACCTTCATAGTTGTTATtgggtatgtgtg
tcaatatatttgtgtttgtgtgtgtgcgtgcttatataagtgtatatgGTtttatttatt
tatttatttattttgagatggagtttcgctcctgttgcccaggctggagtgcaatggcat
gatcttcgctcacacgcaacctccacctcgcctggttcaagcgatacttttgcctcagac
tcccaagtagctgggatgtacaggcatgcgccacaacgcccggctaatcaggtattttta
gccgcctcagactcccaaagtgctgggattacaggcgcaagccactgcacccggccTGTG
ATTTTTTTATTTTAAtttttattctgttgtatttatttattttttgagacggagtcttgc
tccgttgcccaggctggagtgcagtggtggcacctcggctcactacaaccactgtctcct
gggttcaagcgatttttgtaccttagcttctctagtagctgggactacaggtgcctgcca
ccacactcggctaatttttgtatttttagtagagatggggttttgccatgttggccaggc
tggtctcgaactcctgacctcaagtgatccacctgctttgggctcctaaaattctgggat
tacagacacaagccaccatagccagccTGAATGTATATGATTTTAGAAGGTATGTATCAC
GGAGCATTTGCACAGAGTGAATAGAATAAAAGTCCCCATATCACTGCATTTTAAGACAGG
TACTTATTGTAGAATAAACCttctttttttttgtttgttttttgagacggagtcttgctc
tgttgcccagtctggagtgcaatgatgtgatcttggctcactgcaacctccaccacccgg
gttcaagcaattctcctgcctcagcccccagagtagctgggattgcaggcacacaccaac
atgcccaactaattATTAttttttttattttttatttttgagtcagtctcacctgtcatc
caggctggagtgcagtagcgcgatcttggctcaccgcaacctccacttcctgggttcaag
tgattcacctgcctcagcctcctgagtagctgggattactggcacccaccaccacgcctg
gctaatttttgtatttttagtagagacgaggtttcaccatgttggccatgcttgtctcga
actcttgacctcacgtgatccaccttcctcaacctcccaaagtgttaggattacaaggac
gaaccaACTCCTCCTGCCCAGACAAAACTTTCTAGCACAGTCTTCCCAACACCTGCTACA
CCTCCCCACAAACTTTTTACAACCCCCCACCGGCCGCCnnnnnnnnnnnnnnnnnnnnnn
nnnnnnnnnnnnnnnnnnnnnnnnnnnnnnnnnnnnnnnnnnnnnnnnnnnnnnnnnnnn
nnnnnnnnnnnnnnnnnnacctgaggttgggagttccagagcagcctgaccaacatggaa
aaaccccgtctctactaacaatacaaaattagccgggtgtggtgacacatgcctataatc
ccagctactcgggagtctgaggcaggagaattgcttgaacccgggaggtggaggttgtgg
tgaaccaagatcatgccgttgcactccagcctgggcaacaagagcaaaactccgtctcaa
aaaaataaaaataaaattaaaaaCTCAACCCGAAGCAACCTCAGGAGCCTACCCCATTGT
AAACACTATGACAGGCAGCTGGTGAGGAGAGCAGGCTTGCCTGCTGAATCTTCAGGAAAG
GGCCCATCTTCTCTACCAGCCTTGCTTGATGGGCCTCCAGACTTACTTTCCTGTTCTTTT
GGGCAAGTAATGCTTTAAACAATTTTTCATACTGAATTTACTTACACTTTTCTGGTGATC
GTTACAAAGGTGGTGAAGGTTTTCTGTTTTCTCCAATTTCCAGGCTGGTGCAGTTTGTCT
TGATATCtttttttttccccacgggtctcagtcctcttgcccgggctggggtgcagtggt
gtgatcactgctcactacgaggaggtagccttgacctcctgggttcaagtgatcctccga
ccttagcttccagagtaactagggactacaggcatgcatcaccatacctgactagttttt
tgtatttttagtagaaatggagtctcaccatgtggcccaggccattttcaaacacctggg
ctcaagtgatactcctgcctcggcctcccaaagtgctgggtttacaggcatgagccacca
cacccggctGACTTGTTATCTTAAGATTGGGCTTTGCCATGCCTGTTAAACTTCAAGAAG
ATTTGATCTGCTCTAATATAATTTTTAAAGACTCTTCTGTATTACTGTTATCTTTGCTAT
ATTATGATTCTAttttttatttatttattttttcgagatggagtctcgctctgtcgccca
ggctggagtgcagtggcatgatctcagctcactgcaacctccacctcctggattcaagtg
attctcctgcctcagcctccctagaagctgagattacaggcacatgccaccacacttggc
taatttttgtatttttagtagagacggggtttcaccgtgttggccaggctggtcttgaac
tcctgacctcaggtgatccgcctgcctcagcctcccaaagtgctgggattacagctgtga
gccatcgcacctgaccAAGACTTTAAATTGATGTGAAAATCAGGCATCTCACAGTACtaa
aaaaaaaaaattttttttgaaaaataCAAGTGCTGAGTTTTTTTGATGGTAGAGCAAttt
tgtcttttttttttgagaccaagtctccccctttcacccaggtcggagtgaagtggtgca
atctcggctcactgcaacctccgcccccccaggttcaagcgaattctcctgcctcagcct
cccgagtagctgggattatgggcacatgccaccatgcctggctaatttttgtgtttttag
tagagatgaggtttccccatgttggccaggctggtctccaactcctgacctcaggtgatc
cacccgcctcggcctcccaaagtgctgggattacaggcgtgggccaccgtgtccggccTT
Attttttatttttttgaggcaaggatctcactctgtcacccagactggaatgcagtggct
caatctcagctcacttgcagccttgaccttctgcactgaagcgattctcccaccttagcc
tcctgagtatctgggactacagacgtgcgccaccatgcctggctaatttttgttttgtag
agacggggttttgccatgttccccaggctgatctcaaactcctgagctcaagcagtttgt
cagccttggccttcaaagtgctaggattacaggtgtgagccactgtgcccggccATGAGA
GCAAttttttttttttttttttttaagatggagtcttgctctgtcacccaggctggagtg
cagtggcattgatcttggctcactgcaacctctgcctcccggattcaagcgattcttctg
cctcagcctcccaagtagctgggactacaggcgcacaccaccacgcccagctaatttttg
tatttttagtaaagatggggtttcatcatattggtcaggctggcgttgaactcctgacct
tgtgatccacccgccttgccctcccaaagtgctgggattacaggcgtgagccacagtgcc
cggctGGAGAGCAATTTTTTAATAGTAACTTATTGTATATAGTATTTTATGTAGTACCTA
TTTCATACAGTGCAACTTGTTTTTAAACTGTTTATAggctgggtgcagtggctcatgcct
gtattcccagcactttgggaggctgaggcaggaggattacttgaggtcaggagttcgaga
ccaacctggccaatatgatgaaaccccttcttctactaaaaatacagaattatctgggcg
tggtggcatgcacctgtattcccagctactttcaaggctgaggtgagaggattgcttcag
ccttaggagttcaaggctgcaattagcgctatgggttatggtcatgccactgcactccag
cctgggtgacagaatgggatcccatcttaaaaaaaaaaaaaacaaaaacaaaaCTATTTA
TTGCTTGTGTCTGCTTTATTTTCAAAGGTCTAACTCATCTTATTACTATGGATTTACACC
AGAAGGAAATTCAGGGCTTCTTCAATATTCCTGTTGACAATTTAAGAGCATCTCCCTTCT
TATTACAGTATATTCAAGAAGAGGTGAGCTAGCTCAGACTTTTTTATTTTAACATTCTGA
TTAAGGTTGAAAGATGTATTTCCATTTCCTTAGGATACCCCTAAAGGATTAAAACTTGAT
GTATTCTACTTAAAATACCATTATACTTTATAGCTATAATCCAACGCATTTTAGAATTCT
GAATCTGCAGTTTGTTTCTTTAGTTAAGCTCTTAAAATTGCTTTTTCTTTTGGACCTCAA
GTACCTAGAATTGGACTAGATATGATTGTAATGAGTAATTTACTCTCATTACTAGTCTAT
GCTTGATCCTGGTTCTGTTTTATGTATCCATCTATCCATCCTGTCTCTCTGTCCATCCAG
TTATAATAGTCAGCATCCATGATCCCCCCTCCCAGCAAGAAAACTAGAGTCATCATCATA
ACTTAGAGCTGCTCATGGGCTCCTTCTCTGTCCTATCCCCCTGCCTCCTTCCACCCTAGG
GAACCTCTGTTCtgaagcggtgctgaatctgtcagatgctttttctgtatcagtggagat
gatcattttttttccttcattctgttaatgtggtttattaccacccttgaatcctgggat
aaaTCAGATGTTTAATTTTAATATAGCTATATTTGTTTTTCTTTGATATGAGTTAGCATT
TTTGTGACTTACTATTTAAGAAAGCTTTTAAAATGTTAATTTATACTGTACTTAGCTATT
TTGCTTTTAGCTGtttttctttcttttttttttttttttttgtggtgggggtgtgatgga
gtcactcccaggctggagtgtaatggcgcaatctcagcccactgaaacctccacctcccg
ggttcaagcaattctcgagtagctgggattacaggcatgcgccaacacacctggctaatt
ttttgtatctttagtagagatggggtttcaccatgttggccaggctgatctcgaacgctg
acctcgtgatctgcctgcctcggcctcccaaagtgctgggattacaggcatgagccaccg
tacctggccTTAGCTGTTTTTCTTATATAAATTATTTCTCTCTTTAATAACTTTTCTAGA
TAACTTCTTTTTACAGTACTGTATTTGAAAGAAGATAACTTCTTTTTACAGTACTGTGTT
TAAAAGATGGCAGTTTATAGGTTTCTGAGGAACTTCTTTCTGGTAAGAGTACAGGGCTTC
CCCATTCTCCAGCACTTGTTATAAGTCCTTATAGAGAAAATGAATTTAAGTATTTTTGAA
AGAGAAAAATGTAAAATATTCTGCTTTTTTTTTTCCTTTAAAGTTACACACAAGAAACAT
AAAAACTCTACgccaggcgcagtggctcacgcctataatcccagcactttggaagtgtga
ggcgggtggatcacttgaggtcaggagttcagaccagcctagccaacatggtgaaccccc
atctctactaaaaatacataattagctggatgtggtggcgcgtgcctgtaatcccagtta
cttgggaggctgaggcaggagaattgcttgaacctgggaggtggaggttacagtgagcca
ggattgtgccacggcactcctgcctgggtgacagagcgagactatctcaaaaaaacaaaa
aagaaaacaaaaaTACTCTAACAAATTAAAAAAATAATAGAGACTTTAATTTTACCTGAA
AAAttttatgtttttttttgaaacagggtctttctctgtcacccaggttggagtgctgta
gtgccatgatagctcactgcaaccttgaactcctgggctcaagagatttctcccacctca
gccttctgagtagctgagactagaggtgtgccaccacacctagctaatttttaaaaaata
tttcccgagtcagaatcttgctgtgttacccaggctggtctcaaactcctggcctcaagc
gatcctcctgcctcagcctcccaaagcagtgtgattacaggtgtgagccactgtgcctgg
ccTAATTTTACCTGAATATTATTCTCAGTTGAGAGAGAAGGTGAGATAAAATTGGCAAAT
GTCTTGATAGGGAAGGATGAAGAGGTTTAGGCAGAGAGAGAGTGAGAGGGTGAGCATTGA
ACGTGATTCAGTTAGCAACCAGCCGCATGGAGAAACCTGTCATTTTGGAAGAAATAGAGC
AGTCGCTATAGACTTATGTGGGTTGCTGTCGACATCTTGTTGTTTTAGGGGATGTTTCCA
TTCAAGACACAGGCATGTTGTGTGCCAATGTCTCAAGGCACAAATGGCAATTGCACCTCT
TAAGGGATGCCCGGTGGGTGAGCCTAAAGAACGAAGGCTGGGGCACCCTTGTGCTGGTTG
CAAGGTCAGGCTGGAAGCCTAACACTAGTCATTGCCTGTAGTGCAGGCTTCTACCTGAGG
ATGACACTGCCTTCTACTTGAAAAAATCCCCATTTTAGTTTCATTGTTGAGAAGAAGTCA
Gggctgagtgtggtggcccacacctataatcccagcactttgagaggctgaggaggttgg
atcagttgagtccaggagtttaagaccatcctcggcaatatggcaaaaccctgtctctac
aaaaaatacaaaaattaaccaggtgtggtggtgcatccctgtggtcccacctactcgaga
ggatgagaagtgggaggattgcttgagcctgggaggttgaagttgcccaggtggtcgagg
ctgcatcaagccgtgatctgggcgacagagtgagattccatctcacaaaaaaaaaaaaaa
aaaaaaaaaaaTTTAATATGTGGGAACTCAGTGTTAAAAAGGAATTTTTGTGTATTGCtt
ttttcttttttttggagacagtctctctctgtcactcaggctggagtgcgattttggctt
actgcagcctccgcctcctgggttcaagcaagcatatctggctaatttttgttttttgtt
tttttttgagatggagtttcgctcttgttgcccaggctggagtgcaatggcatgatctcg
gctcacagcaacctccacctcccaggttcaagtgattgtcctgcctcagcctcccgagta
gctggggttacaggcatgtgccaccacccccggctaattttgtatttttagtagagacag
ggtttctccttgttggtcaggctggtctcgaactcctgacctcaggtgatctgcccacct
tggcctcccaaagtgctgggattacaggtgtgagccaccgcacttggcctaatttttgtg
tttttagtagagatagggtttcaccgtgttggccaggctggtcttgaacttctgaactcc
agtgatctgcctgcctcagcttcccaaagtcctggtattacaggcatgagctactacacc
tggccTGTATTGCCTTTTTATAGTATACGTATCTTGTCTCTTTTGTTTTCGTGTGTTAGA
GCCTCTTAAAGCAGGGGATAGATATTcatgtttcactgaatctaaggtgctgtcagtcca
ggcttacattattttacgtcaccaagaaagaagaaaacactgctaattatactgtggcac
tgtgccttcttgtcacttagTGATcctattctgcaggttttgatgctgacgctttctcca
tctCTTGTGTTtgtcactggaatttaagcaccttctgccagagtcagaaggaacattctg
gaactaggatgctcgttgccttgaaatttttgccatctattctttttgagacggagtctc
actctgtcgcccaggctggagtgcagtggcgcaatctcagcttactgcaagctccgcctc
ccgggttcacgccattctcctgggcctcagcctccccagtagctgggactacaggcacct
accaccacgcctggctaatttttttgtagttttagtagagatggggtttcaccgcgttaa
ccaggatggtctcaatctcctgacctaatgatctgcccgcctcagcctcccaaagtgctg
ggattacaggtgtgagccaccgcacccagccaacttttgccatctcttctgagggcgtct
gacagtgtctgttgccttccactgcactgctggggatgtgtcaggcagtccttttcacag
tttgacctactggtagggatcttcctttcttaagtttcataaagcatttgattgttgcct
tgcaagaaaatgtggaattgtatcatttttccagtgatgaatatttgattcatgaatatc
aaattatactctgatggtctcttcctgtgtctttctgcatacatgataatttttcttttc
ttcttttttttttttttgagacggagttttgttcttgttgcccaggctggagtgcagtgg
cgcaatctcagctcatcacaacctccgcctcccaggttcaagcgattctcctgcctcagc
ctcccgagtagctgggattacaggcatgggccaccatacctggctaattttgtattttta
gtagaaagggggttttccatgttggtcaggctggtcttgaactcccaaactcaggttatc
cacccgcctcaacctcccagagtgctgggattacaagcgtgaagccaccgtgcccggctt
gataatttttcattttaatgaaaaattttaatgaaaagaatcatagtaattctttctgga
gacattttaaatggGTTCAAACAATTctcctgggttcaaacaattctccggcctcagtct
cctgagtagctggattacaggtgtgcaccaccacgcctggctaatttttttttgcatttt
tagtatcgagggggtttcaccatgctggccaggctggtcttggctcagatgttctgccca
ccttggcctcccaaagtgctgggattatgggcatgagccaccgtgcctggccATCTTTGG
GAAATTTTTTTAATCTGTTAAGTATTTCATCCCTTCTATTTCTTTtattattttcctttg
ggaactattaggtcctgaaaattttggatctagtctctataacttttaaaaacttatttt
actttttgcatacttatatatagcattctggggaaattccttggcttgatcttccctggt
ttgttcttcaagttgtgtttattctgctgttaagccagccagctactgggtttctttaga
ccataataacttcttccccctagatttatttttggttctttttcataataacttgttctt
tcttgttgtatataatttcccattTTAACCTCCGTAGAGACAATAGACTTGTTTTTGTTA
GAGTCCTTTCTTTTAGGTCCTTTAATTGTTATTAACTGTTTTCTTGGTTCTGTCTTTTCT
TGGCTAGGTTTGGTAATGTTTGATGATGTTTGATGAGACAAGGAAGACATGAAAAAGTTT
AGAAAGACTGCCAGCAAAAATAATGAAAGTGCCCAAATGGAAATATATTTTACTGCCTTA
CTTCCTGAGAGTGTTGGACAAATTAGGCTTTCCTGTAGATACAGCTGAGCCATGTGATTA
TGCCGGAGGCAACTGTACTAAATTATTCAAATTAATCATTTTTTGTTCATTTGCTAAGTA
GTTATTATTTAGTGTTTGTTGTATGGTAGGCATTGTTTTATACATGTTGCTAGGTGTTAT
TAACTGCTCATATTAAAATTCATTGGTGTAATTGTGAGAAAAAAGCAATGAGAATATAGt
taatatatttttttaaaataGTGCTGGGCCAATTATCCTTTAACAAATTGGTTACTTCAA
CATGTTATGACTGCGATATGTTAAATAGCCATTTGTTTGGACTGCAGTAATTTGGAATTT
GACAGTCAGCTTGTATTCAGATTGAATTGGATATCCTTGTACTTTGAAATTACATGTAAT
TAGGATTCTTGTTGACGAGATATATAGAAACATCTTTACACTGCATCATTAGTATTTGCT
GGCAGAGATAAGAGCTAATCACAAATTATCCCTACTTTTTTCCTAAAAGAAGTCTGTGTG
GCTCACAAGTTAGTAATATTTTTTCATAGGCAGGTTCCTTTCTTCATTTTCCAAAGGAGA
ATTTTACTTTGAACTTTTTCTTTTTTTGGAAAACTTTCAACTAGCCAAGCATTTTTGGGT
CTGTTGGAATTTTCCTTTTTGTTGACATGCAGTAATACCTGACTTCTTGTCTGTCACAGA
TCCCAGATTACAGGAATGCAGTAATCGTGGCCAAGTCTCCAGCCTCGGCGAAGAGGTAGG
TGGGAATCTCACAACCTCTTTCTGGATCTACTTCTAAGGATTGTATCCGTGATGAGTTCC
AGGCATTCTAATTTGAACTTCAGTGGTTCCCAGCGATATCTCTTATTTTTCTTCCATGGA
CTGGTATTTTAAGATTGTTCTGTCAACTCCATTTATTAAGTAAACATTTTAATTTCCTCT
CTTTTTTTTTCCAATCCCACTCTATGATTGCCAGACATACTTCCTTTTTTAAGTTATCTT
CCACTCTACACTTTCttttatttttattattattattatttattttattttatttcttta
ttttttgagatggagtttcgctcttgttgcccaagctggagtgcagtggcgcgatctcgg
ctcaccacaacctccacctcctgggttcaagcgattctcctgcctcagcctcccaagtag
ctgggattacaggcgtgcaccaccatgcctggctaatttttgtatttttagtagagatga
ggtttcaccatgttggtcaggctggtctcaaactcctgacttcaggtgatccacctgcct
tggcctcccaaggtgctgggattacaggcgtgagccaccacactgggccTTatttttatt
tttaatagtagaaacagagttttgccatgttgtccaggcaggtcttgaactactgaggct
caaacgatccacccacccgccttaccctcccaaagtgctgggattacaggcatgagccac
tgtgcctgacCTCAATCATATTTCTCGACCAAAGCAATCCAGTTCTGGGGAATACGATCT
AGTGTTTTCCCCAGACCCAGATTGACAATCACATGTCAATCTTCGAGTCTGGCGTTTACA
GTACTGGCGAATATTTACAGTACTAGCAGACAACTTCGTAGTTGTATACTGCCCCTTATG
TGAGGAACTCAGAAAATTGATTAACAGAATTTTATCCAGCTGAGAGGCCAGTTATTTGTA
TATGTAAAGGGTGACATTTACAAAATTGACACAACCTGAGGTGTACCAAAGGGGGAGCCT
TGAGAGTCAGTAGAGTGAGTTACATGTAACCTGGAGTAACTGATGTGTCACTAGTGCATA
CTTAAAATTATATGTCGGTTGAGAGGATTTCTTATACCACCAGTGTTTTGTGGAGAAGCC
ACTCCACTGGAGAGGGAAAGAACAAAATCACTTGTAGGAATAAAGCCTTTTTCCTAAAAA
AGCCCTTTTAAAGTTATTTTCCAGTTGAATACCTTTGATCACTGGATTGTTGTTGAGTCC
TGTGGAATGAAAGAAAGTGTAGGGTGCCTCCACCCTGGGCTCGTGGGCTGGCAGTATTGA
AGGATGGAGGAGAACTTGCACACAGTAAGCCATTGATTTCAAAAGTATTTCACATAAGTC
ATTGACGTTATGAATTAAGAATAGCACTTTAATATGTAGACTTAGTATATTAAATAAAAT
AAATTGGCATTTGAGATAAAACCATTACATGGCTGTGTTCTTGTGGCTGACTTTCCCAAC
CCAGCCGGGCCTGTGTTCACCCATGTGTCCTTCAAGAAGTTGTTTCACCTGATCTCGTCT
TGTCCATTTGATTAAATTGTAAGAAACAGACTGAATTTTAGAATGTAAACATTTCAAATA
GCTTTTCCAAACATTTCTTCAAAGGCTGAATTAATTTTACTTAATAATTTTTCTCTGATA
TACATGCTTTAAAAaaatttaggtgaaaaatcacataatatacaatcattttaaagtata
gaattcactggcatttagtgcattcacaatgttgtgtaaccaccacctgtctctattttc
agaacattttcgtcatcccagaagaacatctagtacccattcagcaatcattccttatcc
cttcaccttctgtccctcggcagccacacagtatgtggccctttgtgtctggtttctttc
acttagcagttttcaaggttcatctatggtgtagcatgtagtatctcagtgttttgttgt
cgctgttattgttcgagacaaaatcttactctgttgccgaggctggagtgcagtggcacg
atctcagctcactgcaacctccgcctcctgggttcaagcaattctcctgcctcagcctcc
caggtagctggaattacaggtgcgtgccaccacacctgggtaatttttgtatttctggta
gagatgaggtttcaccatgttggtcaggctggtcttgaacttctgaccttgtgatctgcc
tgcctcggcctcccaaagtgctgggattacaggcgtgagccaccgcacttggccagtacc
tcagtccttttgatggctgagtaatattgcattgtatgtgtatactagtttgtttatcca
ttcatctgttgatggacacttttttttttttttaccgtttggctattatgaatagtactc
ctatggtcagtcatggattagtttttgtgttggcataagttttcatttttcctttcttgt
ggatatatattaggattggaattgctgggtcatatggcagtttcgtttatgttttgagga
actatcagtctcttttccactgcagctgcccattttacattcccaccagcagagtatgag
ggttccaacttctccacatcttcaccaacacttaattctctgatcttttttccttataat
catcctagtgggtgtgaaattgtaccttatcgtggttttcatttgcatttccctaatgat
tgatgatgttgagtatctttttttttttttttttaatgagacagggtctcagtatgttgc
tcaggctgggctcaaactcttgggctcaatcaatccttctgcctcagcctGTTGAgtgtg
tgtgtgtgtgtgtgtgtgtgtgtgtgtgtgtgtATATATATATATATATAtttttttttt
ttttttttttttgagacagagtctcgctctgtcacccaggctggagtgcagtggcgcgat
ctcggctcactgcaacctccgcctcccaggtttaagcgattctcctgcctcagcctcttg
agtagctgggattacaggcatgcgccaccatgcctagctgttgagtatatttttatgtgc
tttttggccatttgtatatatttggagaaatgcctgttcacaccctttgcccatttaata
attgggttgtctttttgttgagttgtaagtactctttatatattctacatactaaacctt
gttagatacatgatttgcagatattttctctctttctgcagattgtcttttcactgtctt
gatggtgttctttcacacaaaaaggtttcaatgctggtaaagttcagtttatcttttttt
ttttttttgagacagagtctcagtctgttgcctaggctggagtgcagtgtctcagctcac
cgcaacctctgcctcccggatacaagcgagtctcctgcctcagcctcctgagtagctggg
attacaggtgcccgccaccacacccggctaattttttgtattttttagtagagatggagt
ttcaccatgttggccaggctggtctcgaactcttgacctcgtgatccgcctgccttggcc
tcccaaatcaatttatcttttttgttattgcctctgcttctgatgtcatgtctaagaatc
cattggccaagtgtagtggctcacttctgtaatctcagcacttcgggaggctgaggcaga
aggatcacttgagcccaggaatttgagaccagccagggcaatatagtgagacctcgtttt
taagaaaaaaaaaacattaactggatgtggtggcatttgtctgtggttctagctacttgg
gtggctgaggtgggaggattgcttgagcccaagaggtcaaggctacagtgagccgtgatt
gcaccactgccttccagtctgattgacagagccagatcctgtctcaaaaaaaaaaaaaaa
aaagaacagtccattgccaaatccgaggtcatgaaatttacccctgtattgtctcctaat
ggttttaagttttTGCCCCTAAAAATTAAGGAATTTTGatttttttttttattttttttt
ttGGAAAAAAAnnnnnnnnnnnnnnnnnnnnnnnnnnnnnnnnnnnnnnnnnnnnnnnnn
nnnnnnnnnnnnnnnnnnnnnnnnnnnnnnnnnnnnnnnnnnnnnnnnnnnnnnnnnnnn
nnnnnnnnnnnnnnnnnnnnnnnnnnnnnnnnnnnnnnnnnnnnnnnnnnnnnnnnnnnn
nnnnnnnnnnnnnnnnnnnnnnnnnnnnnnnnnnnnnnnnnnnnnnnnnnnnnnnnnnnn
nnnnnnnnnnnnnnnnnnnnnnnnnnnnnnnnnnnnnnnnnnnnnnnnnnnnnnnnnnnn
nnnnnnnnnnnnnnnnnnnnnnnnnnnnnnnnnnnnnnnnnnnnnnnnnnnnnnnnnnnn
nnnnnnnnnnnnnnnnnnnnnnnnnnnnnnnnnnnnnnnnnnnnnnnnnnnnnnnnnnnn
nnnnnnnnnnnnnnnnnnnnnnnnnnnnnnnnnnnnnnnnnnnnnnnnnnnnnnnnnnnn
nnnnnnnnnnnnnnnnnnnnnnnnnnnnnnnnnnnnnnnnnnnnnnnnnnnnnnnnnnnn
nnnnnnnnnnnnnnnnnnnnnnnnnnnnnnnnnnnnnnnnnnnnnnnnnnnnnnnnnnnn
nnnnnnnnnnnnnnnnnnnnnnnnnnnnnnnnnnnnnnnnnnnnnnnnnnnnnnnnnnnn
nnnnnnnnnnnnnnnnnnnnnnnnnnnnnnnnnnnnnnnnnnnnnnnnnnnnnnnnnnnn
nnnnnnnnnnnnnnnnnnnnnnnnnnnnnnnnnnnnnnnnnnnnnnnnnnnnnnnnnnnn
nnnnnnnnnnnnnnnnnnnnnnnnnnnnnnnnnnnnnnnnnnnnnnnnnnnnnnnnnnnn
nnnnnnnnnnnnnnnnnnngcctcccaggttcaagcaattctattgcctcagcctcccaa
gtagctgggattacaggtgtgcaccacttcacctggctaattagtagagatggggtttca
ctatgttggtcaggctggtgaccaacctgatctcctgacctcaggtgatccacccacctc
ggactcccaaagtgctgggattacagacgtgagccaccatgctcggccCTCTATAGCttt
ttttttcttttgagacggagtttcgctcttgttgcccaggctggggtataatggcacgat
ctcagctcaccctgcaacctccacctctcgggttcaagtgattctcctgcctcagccttc
tgactagctgggattacaggcatgcgccaccacgcctatctaattttgtatttttagtag
agatggggtttctccatgttggtcaggctggtctcgaactcccgacctcaggtgatctgc
ctgcctcggcatcccaaagtgttgggattataggcatgatccaccgtgcccggccCTcta
tagcttttcaatagttttttttttttttttttttttttgagacagagtcttgctctgttg
cccaggctggagtgcagtggtgcaatcttggctcactgcaccctccacctcctgggttta
agcaattctctgcctcacttcctgagtagctgggattacaggcacctgccaccatgccca
gctaatttttaatttttgtatttttagtagagatggggtttcaccatcttggccaggcca
gtcttgaactcctgacctcgtgatccacctgcctcagtctcccaaagtgctgggattaca
ggcgtgagtcaccacgcccagccttaatagtcttcaagttgggtattgtcacacctccaa
ctttgttcttcaatattgtgttggctattttgggtcttttgcctctctcatataaacttc
agaatcagttttttgaaatacacaaaataacttgttgggatttagattgggatttgcatt
aaatctgtagatcaaattggggagaactggcatcttgacaatattgagtcttcctatcca
tgaacatgggatatcatttttaaaaaattcatctttgatttctgtcatcagagttttgta
gttttccccatatagatgtgtacttttttttttttttttaaagagagaaagtcttgctct
gtttacccagactggagtgcactggtgccatcacagctcactacagaacttgaatttttg
ggctcatggcaatcctttcatttcagcctcctgagtagctaggactataggtgtgcacca
ccatgcctggctaattaaaaatatatatatatattttttgttagagacaggggtctgact
gtgttgcctaggctggtgtctaactcctaggctcagcctcccacgtgttgggattgcagg
catgagccatcacttccagcccatattttgttatatttatgcctaaataaatatttcatt
tctttgggtgtcccttaattttttagacattgttttctttagttctgtgaacatatttat
gatagctaatttattgtgtctagttattctgacattgggctttttcagagatcgttttct
gttgactgcttttttactgtgtatgggccatgtttttctttttttttAATGTTTAAAAAA
ACTTACTACtttattattttaatttaatttaatttttatttttattttatgacagagtct
tgctctgttgcccaggctggagtgcagtggcatgatctcagctcactgtgacctctgcct
cccggcagcgattctcctgccttagcctcctgagtagctgggattacaggtgtgtgccac
caagcccagctaatttttgtatttttagtagagacagggtttcaccatgttggctgggct
ggtctcaaaactcctgacctcaggtgatccacccatcttggcctcccaaaatgctgggat
tacaggtgtgagccaccgtgcctggccAAAACTTCTTACTTTAAAAAAGAATACagaaac
aagatcttgctgtgtttctggaccggtctcaaactcctggcctcaagcaatcttcctgcc
ttgggcctcctgaagttctagaattaaaagtgtgagccaccatgcccggcccatattttc
ctttttgtttgcatgccttgtacattttagttaaaaacaacattttaaattatgtaatgt
gaaaaatctgagcatcagattctacctccaccaattcccagtgtttgttgttgctgttgt
ttctgtgatatgtttgtttagtggccaccctgtgccaattcggtaaagtctgtattcttt
gtagcattcagccactgaagtctctggttggttagcttactggccagctaatgattggac
agagatttcctgaaatgccttgaagcaataaatctcccactctcttcaaggtctgtgtgt
gtgtgtttgtgcatgtcttcaattctcccagcagcttacaactctgccttagcctttact
tcttggttgcacagagccttaaggtcagccaaggttcaaggttaggggcttttcaggtcc
ttctgggtaagcgcatgttctttacatgcaggaataagcttttcaaggcccatgtggcca
tttcattccccagattttcctttttttttttttttttttgtctagccccttgttttactc
aactggtattgtcacttcaggcagctgcagtgttaaacagttgctgttgattgctcatct
actctggggatgggactattcacacagagtgactctaagtttgatcatattctccagccc
tgagtctcagcaagctgccagataggcataatagtgacgattacctgagaatgggcttct
tgagaagctccaaacctgttcttttcccaccagtggttgctagtcttctgtttctcatgg
ccaccatgattatgaggtttccaatttttgtcttttgcagaactggagagagaggcatgg
gaataatggaataatgggaatggggcaagttaaaacacacaaagtttcttttttttgaga
cagggtctcactctgatgcccaggctggagtgcagtggcatgattatggtttactgcagc
ctggacttcctgggctcaggtgatccacctcagcctcccaagtagctgagaccacaggca
tgcagcaccatgcctggctaattctcatgttttttttgtagagatggggtctcactatat
tgcccaggctggtctccaactcgtggcctcaagtgatctgcccatctcagcctcccaaag
tgttgggataatagtcgtgaaccagcatgcccagcccaaagtttgctctttaacaagatt
cagctgtttttcttaaacactcctcagattgttgcaagctgttggttaacttccacagtt
atgtaaaagttaatttttgcaaaattttttagagtttttctttctttcatggaggagcag
attttttagggtccttattctgccattctAGAGTGGTGCTTCTCTATAGTGTTGTTGTTG
TTGTTGTTTagacggatttttatacttgtcacttaggctggagtgcaatggtgccatctt
ggctcactgcagcctccacctcccgggttcaagcgattctcctgtctcagcctcctgagt
agctgggattacaggctcccgtcatcacacccagctaatttttgtattcttagtagagat
ggagttttcactatgttggccaggctggtctggaactcctgacctcaggtaatctgcctg
ccttggcctcccaaaatgctgggattacaggcgtgagccaccacgcccggcctctatagt
gttttgaatatcaccttatatagctgttttaatagttgttctaagtattttattacatat
acaaaacatattacaatatactgatgtcattttatcggcttgagtgaaatatagaagcca
tacctctctctctatgtctctttactccccctgtttttaatatatttgtcttaaatattt
cctatacatacatttatagcagtatcaggctgttagaatttttgctttttttttgaggca
gtgtctcgctctgtcaccaggttggagtgcagtggtgcaatctcagctcatggtaacctc
cgcctcccgggttcaagtgattctcctgtctcagcctcccaagtagctgggactacaggc
gagcgccaccacgcccagctaatttttgtatttttagtagagatggggtttcactgtgtt
ggccagggtggtctccatctcttgacctcgcaatctgcccaccgcggcctcccgaagtgc
tgggattacaggcgtgagccaccacacccagccagaatttttgcttttaaacatcaaaca
taatttagaaaagtcaagaaatgaagaaaagcttattatatttacaggtatttttgtttc
cttcttccttgctgatattccaaagtttagtttattgtttcctttctgtttagagtacct
ccttttgccccttttaaataatagttctgttggtaacacattttgctggttttccttcat
ttgagaatgtctagagttccttttcgttcttgaaggacattgttgctgggtataggattc
tggagtaacggttcttttctctcagcacctgaaaagtttttgtgtcactttcttttggtc
actgtggtttctgatgagaagttggttgtcatgaattatttttcaagattatttctttgt
ctttagttttcaaaagtttaattacaatatatcttgagattgctttgggtttatcctgtt
tggtgtttgctggacttcttgaagctgtgggtttatgtctctgaccaatttgggaagttt
tcagccattgtctttttgagtacttttttagtcctaccgtctttctcctctttttctggg
actcttatgacataaatgtcaggtttttgtttgtttgtttgtttgtttgtttgtttgaga
tggagtttcattcttgttgcccaggctggagtgcaatggcatgatcttggctcaccgcaa
cctgtgcctcttgggttcaagcgattctcctgcctcagcctcccaagtagctgggattac
aggcatgcaccatcacacccagctacttttgtatatttagtagagacggtgtttctccat
gttggtcaggctggtctcgaacttccgacctcaggtgatccacccaccttggcctcccaa
agtgctgggattacaggtgtgagccactgtgcccagctgatcttttgttacaggtccatg
ggattctgtttatttctattttctagtcttttatatttttattttttagtgggtctcact
atgttactcaggctggtcttgaacccctgggctcaagtgattctcccatcttagcctcca
gagtagctgagactacaggcacatgccaccatgccctgccacagtcatttttctctctgt
tgtccaaattggctaatttctgttgtctgtcttccagttcactgattctttccttgactt
ccattattattttcactgtaacttccattctgctgttgagtatatccaactgagtttttt
tttttttttttttttttttttttttttttttttttgagacagggtctcacctctgttgcc
caggctggagtgtagtggtatgatcacagctcactgcaacctctgcctcccaggctcaag
caatcctctcacatccgcctcccaagaagctgggactacaggtgcatgccaccgtatctt
gcgaatttatttttggtatttttggtagagacaggggttttaccatgttgcccaggctgg
tcttgaactcctgagctcaagtgatctgcccacctcagcttctttaaagtgctgggatta
caggtgtgagccaccacccccagcccaactgagctttttaatttggttattgtatttttt
aagttctaaaataagtttttggttctctttttttgagactgagtctcactctgttgccca
ggctggagtacagtggtgttatcacagctcactgcaacctccgctccctgggttcaagtg
atccttatgcctcagtctcctgaggaggtgggattacaggcatctgccaccatgccaggc
tattttttttttttttttttttttttttttgagatagagtgttgctctgtcacccaggct
ggagtgcagtggcgtaatctcgactcactgtaacctctgcctcccaggttcaagcaattc
tcctgcctcagcctcctgaatagctgggattacaggcgtgagccaccacgcccggctaat
ttttgtatttttagtagagacggggtttcaccatgttggtcaggctggtcttgaacttct
gacctcatgatctgcccgcctcagcctcccaaactgctgagattacaggcgtgagccgaa
ccgcgcctggctgctaattttgtatttttagtagagacggggttttgccatgttggccag
gctggtttcaaactcctggcctcaagtgagctgcctgcctcggcctcccaaagtactgga
attacagtcatgagacactacgcctggccttgggtctttttttataccttctattttttt
gtcaatactttctttgtttagacttcttgttttttatttcacacatgctcataattgctg
cttgtagcacttttctgatggctgctctaaaatctttgttatacagtttcagcatgtctg
tcatcttggtgttggcatctgttaattgtcttttttcattcatattgagatttcactggc
ctttagtgtggcgagtggcttctgatgggaatctggacttttggatattgtgtgtgagac
tctgggtctcatttaggccttctgattttgctggcttctcaggactctggcagggaaagt
ggtggtgttggggctcgtttctgctaggtaagggtagaagtcgagattcaccaccaggcc
tgtgtggaccacctaaggtggtccttgttactcatgggtggaaatgctccctccatgtcc
tccactgacgccaaggaaaagtagcatcattctcattgggtggtggtgaaattcctgact
ccaccaggctgcctctgataccactgcaatggagaggggaggggcacctctttactgctg
agttgggggtagaagtccagatttcactctccactgactctggcagttgctccttactgc
tgagtgagggtgaaagtcccagctccctgtttggccttctgtgaaaccaccccattgggt
ttagggtgcctcattatagcctgacaagccaggaggtacaggctcacccctcaaccttta
ctcatgcggcggaaatgtggcggaaacgtgggctgtggctttcctgcctgtgtggctaga
gtaaggcagttattgtctaagtattttctcactcactaggttgcccttttcttagtcctt
tgactagggagtgccgacctttgttggagcttttcttgtctttgcccactggcattttgg
ggtcgcttcttctccagctacaaatctgggataataaggcaaaaggaatgcccaaggaag
ccaccaccgtgacgttgctcaggtcctgaggtcccttgctagtctgccttctctctacct
tttagtgtcttctcatttttttttgagacggaatctcgctctgtcacccaggctggagtg
cagtggcacgatcttggctcactgcaaactccgcctcccgggttcatgccattctcctgc
ctcagcctcccgagtagnnnnnnnnnnnnnnnnnnnnnnnnnnnnnnnnnnnnnnnnnnn
nnnnnnnnnnnnnnnnnnnnnnnnnnnnnnnnnnnnnnnnnnnnnnnnnnnnnnnnnTgc
caccatgcctggctaattttttgtatttttagtagagacagtttcaccgtgttagccagg
atggtctctatctcctgaccttatgatccgcccgcctcagcctcccagagtgctaggatt
acaggcgtgagccactgcgcctggccagagtcttctcatttttgtttgtatgtaacatcc
aggggttttagttgtgggtggcagaaggagtattaataatccttcctagtggaagcagaa
gtGACAATATGTTTTGATACttttttttccttgagacaggttcttgctctgtcatccagg
ctggagtgcagtggtacaaccacggctcactgtagcctccatctcctgggctcaagagat
cctcctgccttagcctcctgagtagctaggactgcaggcatgtgccaccatgcccagctg
gttttttccttatttttgtagcaacgagatctccctatgttgccaggtctagtctctaac
tctagggtacaagtaatcctcctgccttggcctcctaaagttctgggattacaggcatga
gccactgcatctggccTTGATACAATTTTTTTCTTTCCCACTAAATACCAGAAGAACATG
ATGAATTTTCTGTTGACTTTCCCATCTGGGTGGACTTTTAGTAACCTCTAGAGTCCTCAG
TTTACTTCTGTCACCCACGTGTTCACAGAGGGATGGATGTGGTAGCCTTTTGCTCAGTTT
CTTTGGCTTTTGTCAGTGATGTTTGTCATTCATCTGTTCAAATGTTTATTGAGAACCTAT
TGTGCTGGGGCTGATGAGGCCTATGAAGATGCCCTGTAGGAATGCATGTGTAGTGTCAGA
TGTTTtttatctatgttatgttatttgatctttgcaactttggaagtcagcagttataat
ctctcatagatgaggaaacagacccacagagatgaagGAATCAAGGTAGTTCCACCAAAT
GTTGTTTCCTTGAAGGTAGTGGTGCAACTATTTACTTCCAAGAATGTTTTCTATACCAGT
GATTAGGGGACTTGAGTGTTGGCCAAATATGATTGAAATTGggccaggtgcagtgtcaca
cctgtaatcccagcactttgggaggccgaggggggtggatcacttgaggtcaggagtttg
agaccagcctgaccaacttagtgaagccctgtctctactaaaaatacaaaattagcgggg
catggtggcgcacgcctgtaatcccagctacttgggaggctgaggcaggagaattgcctg
aacnnnnnnnnnnnnnnnnnnnnnnnnnnnnnnnnnnnnnnnnnnnnnnnnnnnnnnnnn
nnnnnnnnnnnnnnnnnnnnnnnnnnnnnnnnnnnnnnnnnnntgggcgacagagcaaaa
ctccatctcaaaaaaaaaataaaaaaaagaaaTTGACTTGCCCCCCTCCACTGAGTCTTT
ACCGAGTACATATTTGAGTGCTGCTGTGCCAGCCATCGTGGATGTGGTGGTGACCAGTGC
AGGCAGGGCTGTGTTCCCGTGGCACTTGCAGACTGCCCTCATGTGCTCTTTGACTGGTAG
GTCAGTTGGGTAGATTGGAACGAAAGACCCAGTCTCTTTTTCTCCCAGTTTCAGTAATTG
AATCCACATAGATCATACTACATTAAATGAATGTTnnnnnnnnnnnnnnnnnnnnnnnnn
nnnnnnnnnnnnnnnnnnnnnnnnnnnnnnnnnnnnnnnnnnnnnnnnnnnnnnnnnnnn
nnnnnnnnnnnnnnnnnnnnnnnnnnnnnnnnnnnnnnnnnnnnnnnnnnnnnnnnnnnn
nnnnnnnnnnnnnnnnnnnnnnnnnnnnnnnnnnnnnnnnnnnnnnnnnnnnnnnnnnnn
nnnnnnnnnnnnnnnnnnnnnnnnnnnnnnnnnnnnnnnnnnnnnnnnnnnnnnnnnnnn
nnnnnnnnnnnnnnnnnnnnnnnnnnnnnnnnnnnnnnnnnnnnnnnnnnnnnnnnnnnn
nnnnnnnnnnnnnnnnnnnnnnnnnnnnnnnnnnnnnnnnnnnnnnnnnnnnnnnnnnnn
nnnnnnnnnnnnnnnnnnnnnnnnnnnnnnnnnnnnnnnnnnnnnnnnnnnnnnnnnnnn
nnnnnnnnnnnnnnnnnnnnnnnnnnnnnnnnnnnnnnnnnnnnnnnnnnnnnnnnnnnn
nnnnnnnnnnnnnnnnnnnnnnnnnnnnnnnnnnnnnnnnnnnnnnnnnnnnnnnnnnnn
nnnnnnnnnnnnnnnnnnnnnnnnnnnnnnnnnnnnnnnnnnnnnnnnnnnnnnnnnnnn
nnnnnnnnnnnnnnnnnnnnnnnnnnnnnnnnnnnnnnnnnnnnnnnnnnnnnnnnnnnn
nnnnnnnnnnnnnnnnnnnnnnnnnnnnnnnnnnnnnnnnnnnnnnnnnnnnnnnnnnnn
nnnnnnnnnnnnnnnnnnnnnnnnnnnnnnnnnnnnnnnnnnnnnnnnnnnnnnnnnnnn
nnnnnnnnnnnnnnnnnnnnnnnnnnnnnnnnnnnnnnnnnnnnnnnnnnnnnnnnnnnn
nnnnnnnnnnnnnnnnnnnnnnnnnnnnnnnnnnnnnnnnnnnnnnnnnnnnnnnnnnnn
nnnnnnnnnnnnnnnnnnnnnnnnnnnnnnnnnnnnnnnnnnnnnnnnnnnnnnnnnnnn
nnnnnnnnnnnnnnnnnnnnnnnnnnnnnnnnnnnnnnnnnnnnnnnnnnnnnnnnnnnn
nnnnnnnnnnnnnnnnnnnnnnnnnnnnnnnnnnnnnnnnnnnnnnnnnnnnnnnnnnnn
nnnnnnnnnnnnnnnnnnngctcgatggctcacgcctgtaatcccagcactttgggaggc
tgaggttggaagatcatttgagtccaggagttcaagaacagcctgggcaacatgttgaaa
ccccatctctaccaaaaatacaaaaattagccgggtgtggtggcatgtgcctctagtccc
agctactcaggaggctgaggtgggaggatcacttcagcccagtaggtggaggttgcagtg
aggtgagatcacaccactgcactccagcctgggtgacagccagaccctgtctcaaaaaaa
caaaataaaataaaaaGGTATTGTGAGCAAGAGCTCTGTCGACATGGCATCAACACAGTA
AAGTCAGTTCTGGTTGTCTCATATCCCATAGCTATGTGGTGGTGAnnnnnnnnnnnnnnn
nnnnnnnnnnnnnnnnnnnnnnnnnnnnnnnnnnnnnnnnnnnnnnnnnnnnnnnnnnnn
nnnnnnnnnnnnnnnnnnnnnnnnnTTGATAAACACATTCACCCAGACTTCGAGCAGGAG
ATGGCACTTTCTGGCTCAGCCTCATGAAAATTCTGATCCTATTATTTCTAGTTCCCTCCT
CCAAGTTTTTCATTTGGCAGCCAACCTTAGAAAATAGCTGTAATCAATGTAGAAGTCAGA
CTGGGGCTGACTTTTATCAGTCAGGAAGGTATTAAATTAGCAGTCCAAGACTTGGGCTTC
CACTTGTGCCTTACCCAGTCTTTGTGAGAACCTTGGTCAACGCTGTCTCTCCAAGCCTCA
TTTTCCTGGGGATAACACCTGCTTGGCTTATCTTACAGAGTTAATAAGCATCAAAGAACT
TACTGAAGGACTTTATAAATTAAATACCATTATGTAGAATGGTGGTGGTTAGTGCCttta
tttatttattttttgagacagggtctccctctgtcgcccagtgtggagtgcagtggtgcg
atctcggctcactacaacctccacctcctggattcaagcgattctcttgcctcaacctcc
taagtagctgggattacagacttgcgccaccatgcccagctaatttttgtatttttggca
gacatggggtttcaccatgctggtaaggctcttctcgaactcctgacctctagtgatctg
cccgcctcggcctcccaaacaaagtgttgggataacaggcgtgagccactgTTTGGGATA
ACAGGCGTGAGCCACTGCGTTTAGTGGTAAGTGCCTTTAAAAATCTGAAGTTATTGAAAT
AGGTCTAAGTGCAAAGCTTTTGTTnnnnnnnnnnnnnnnnnnnnnnnnnnnnnnnnnnnn
nnnnnnnnnnnnnnnnnnnnnnnnnnnnnnnnnnnnnnnnnnnnnnnnnnnnnnnnnnnn
nnnnnnnnnnnnnnnnnnnnnnnnnnnnnnnnnnnnnnnnnnnnnnnnnnnnnnnnnnnn
nnnnTCTTGTTCTTTCTCACCCATGATGTAAATTAACTCTCATTATTGTACAATCAGGAT
CAAGTTGCTTTAGAATTCCTCTCTGTCAGTGCATGAAACAAAATGACACAGAGAAACCAT
CCTGATTGATTTTGGAATTAGATGGGAATGCAAAGTATCTGATTAAGTTATATGGAATAT
CCAGAAGCTCCCATTGCTGTGCAGGTAATAATTTTATTTAtttattattttacttattta
tttttttgagacagagtcttgctgttgtcgcctgggctggcatgcaatggcatgatctcg
gctcactgcaaccttcgcctccctgattttagcaattctcctgccttagcctcccgatta
gctgagattacaggtgcctgccaccatgcctgggtaatttttttgtatttttagtagaga
cggggtttcaccacgttggccaggctggtctcgaactcctgacctcaggtgatccacctg
ccttggcctcccaaagtgctgggattacaagtgtgagccaccgcacccggccATGATTTT
ATTTATCTTAAGAGCATTGTGTTTTGTAGAGGGTGGTATAATTGAAATCTTATTnnnnnn
nnnnnnnnnnnnnnnnnnnnnnnnnnnnnnnnnnnnnnnnnnnnnnnnnnnnnnnnnnnn
nnnnnnnnnnnnnnnnnnnnnnnnnnnnnnnnnnATCCCAGATGGAAAAGACTTCCTTAG
AGGATAACTGACAGGTCAGTCATTTGGCACCAATTTTGTTTGCAAAGCCAATCTTGAATT
TCAAGGAGGGACTAATAATCTATGTGATGCCAACTCTTTTGAAGACTCTGCCCCATTGTT
CTGTCTGAAAtttttttctcttgagaattttttttttttgagacggagtgtcgctcttgt
tgcccaggctagagtgcaatggcgcgatctcggctcaccgcaatctccgcctcccgggtt
caagtgattctcccacctcagcctcccaagtagctggggattacaggcatgtgccaccac
acccggctaatttgtttgtgtttttagtaaagacagggtttctccatgttggtcaggctg
gccccaaactcccagcctcaggtgatctgcccgcctcggcctcccaaagtgctgggatta
caggcgtgagccactgctctggccACTCTCTTGATAATTTTTTAAAAACTATTTTGATTT
TTTTTGTAAGGATGAATTCAAAGTTATATGAATACTAAATCTTACATCTTGGGATATTTA
TCAAATATTATTAAAATATTCCGTGTTTATGATGCTCCCTCTTTTCCCTTAGGACAAATA
TTCTGTCTTACACACACATAGATAAATATATTTTACTGACTTCACTGTTTTTGACCTAAG
CAGTCTTGCTCCTGTGAAGGTTTATCATCTTTTCCTTGGAAATATAAATTACATTCCTCA
TAGATAGGACCAGACCAATAAATGTTTACTTACGCGTGTCTGAGAttgtttgtttgtttg
tttgtttgtttgagacagggtctttctctgttgcccaggcaggagtgcagtggtgcaatt
atagctcagtgcagccttgaccttctgggctcaagtgattctcccacctcagcctcccaa
gtagctgggactacaggcacgtgctaccacgcccagctaatttttgtatttttagtagag
acagggtttcaccatgttggccaggatagtctcgatctcttgaccttgcgatccacctgc
ctcagcctcccaaagtgctgggattacaggcgtgagtcactgtgcctggGCCAGCTAAtt
tttttttatttttgtagagacgaggtctccctatgttgcccaggctggtctcaaacccct
gggctcaagccattctcctgccttcatctcaaagtgctgggattacaggtgtgagccatc
acccagctttaaaaagtatattgaaaataggatgatttaagcatgaattttttgtgtgtt
tgtttgtttgtttgttcgtttttcagtagagatggagtttcaccatgttggccaggctgg
tcttgaactccttgtcccaagtgatctgcccgcctcagcctcccaaagtgctgggattaa
tggcgtgagctgctgtgcccagccAAATTTAAATTTCTTGAAATAATTGCTAACACTGTA
GCAAAGCTTTCCTTCGTTGTGTAGTGCATATAGGAAACCAGGTTGATGTGAAATTTCTAA
CAGCTCATAAGAGTCTACAAACTAATAGTATTTAGTACTTTCTAGGGCCCTGCTCTTCAT
ATGTCATGTAAATGCCTTGGCTGTATCTAGTATAGATAGTACTAGTGGGATTCAGTATAA
TCCTTAATTTTTTGTTTGTTTTTAGTAATTCTTGTGAGCAGTTAGTTAAGAACTTGTTTT
GAATTTTTGGTGCTGGTAAGCCAAGACTGCGAGAACTTGTTGGATTCTTAAACACTTGAA
CATTTACCATGCATCAGGTGCTGAGGATGGAAAAAAGAGTAAGACTCAGCATGGCCCCCa
ggaatcaggagtggctgtattaatatcagacaaatcaaggcaaataattttgccatggtt
gaagaaggtcttttcctaatgataaaggggtcagttcttcaagaggacaaaacagttcta
aacatttataaactaaatgacagtgtttcaaagtatatgaagcaaacactgataactgca
aggagaaatagatatatccataatgatagtgattccattattcttctcttagtaattgat
agaataaggagactgaaaatcattaaggatgcgggagacttgaacaaccccttcagcctg
ctggatctgactgacagtcatagcacaccatccagagagagcagaatgtagttctttttt
agtataaacacaaagatcatattcttgtgagccataaaataagctccaaattgataatta
tgcaagccatacaaaatatattctctgaccacagtggaattaagaataattctaataaca
gaagtatctttggaaatgtcctgaatatttagtaactaaataacatacttttagatagcc
cataggtcaaagaagaagtcaaaagtgaaattaaaaagtatttagaaccaaatgaaaatg
aagacacaggccaggcgcggtggctcatgcctgtattcccaacactttgggaggccaagg
tcggcagattacctaaggtcaggagttcaagaccagcctggccaacatgatgatgaaacc
ccatctctacaaaaaatacaaaattagccgagcgtggtggcacaccctgtaatcccagct
actcgggaggctgagacaggagaatcacttgatccagaggtggaggctgcagtgagccga
gatcatgtgaccgcactagccaagatcacgccactgcactccagcctgggcgacagagca
agactccatctcaacaaaaaaaaaaaGCCAGATGCGGCGGGAAGAAGCTCCTGCAAGAGG
CCACGGAGCCAGCGACGGGAGGCCTTGAAGCCAGTGACGACCCACTCAGCCGAGCTGCCG
CTTTCGCAGCACACCAAGGACACTCATGAGGACCATGATACTTCCACTGAGAATGCAGAT
GAGTCCAACCATGACCCTCAGTTTGAGCCAATAGTTTCTCTTCCTGAGCAAGAAATTAAA
ACGCTGGAGGAAGATGAAGAACTTTTAAAAATGCAGACGAAACTGTTCTGATTTGCCTCA
GAGAAGGATCTCCCAGAATGGAAGGAGTGAGGCACCGGCAACGTCAAGCTCCTGAAACAC
AAGGAGAAAGGGACCATCTGCCTCCTCATGCGGAGGGACAAGACCCTGAAGATCTGTGCT
AACCACTGCTTCACGCTGATAATGGAGCTGAAGCCCAACATGGGTAGTGACCATGCGTGG
GTCTGGAACACCCACGCCGACTTCGCCAACGAGTGCCCCAAGCCAGAGCTGCTGGCCATC
CAATTCCTGAATGTTGAGAATGCACAGAAATTCAAAACAAAGTTTGAAGAATGCAAGAAA
GAGATCGGAGAGAAAAGAAAGGATCGGGCAAAAACGATCATGCCAAAAAAGTGGCGGAAA
AGCTAGAAGCTCTTTTGGCGGAGGAGGAAACCAAGGAGGATGCTGAGGAGAAGCAATAAA
TCATCTTATTTTAtttccttttcctccctttcctttcctttTCAAATTTTACCCTGCCCC
TCCTTTTCGGTTTGTTTTTATTCTGTTTTGTTTTTACAAGGGATGTTATATAAAGAACTG
AATTCAACATTCaaaaaaaaaagattaaagcataaatcaatgaaatagaaaacaaaaacc
agaaaaaagctaaaaagctgattctttgagaaaatcaatgcaattgataaacctttatcc
agactggttaggagaaaacaagacgcaaattacCTACCGtaccaagtgttggtgaagatg
tggaggaactggatctctcgtgttgtgctcatgggactgtaatatggtataaccactttg
gaaaacagtgtggcctttttttttttttttttttggagatggagtcttgctctgtcgccc
aggctggagtgcattggcactatctccactcactgcgagctctgccttccaggttcacgc
cattctcctgcctcagcctcctgagtagctgggattacaggtgcctgccacccagcccgg
ctaatttttttgtatttttttagtagagacggggtttcaccgtgttagccaggatggtct
tgatctcctgacctcatgatccgcccaccttggcctcccaaagtgctgggattacaggcg
tgagccaccgcgcccagcctatgtggcctttttataaagagttaaatatacgcctactat
atgatccagccatccactcttaggaatttatcaggagataagaaagcatgtggctgggcg
cgtaattccagcactttgggaggccgcggtgggcagatcatctgaggtcaggagttgaag
accagcctggccaacatgacaaaaccccgtctctacaaaaaatacaaaaattagccaggc
gtggtggcacgtgcctataatcccagctacttgggaggttgaggcaggagaatagcttga
atctgggaggtggaggttcacgccactgcactccagcctgggcaacagagtgatactctg
tctcaaaagaaaaagaaagaaggaaagaaagcatgtgcccatacagagatctgtgtatga
atgttcacagcagctttgtgacagccaaaaactagaaacaactggaaagctcagcaatac
ataaatggatacactgtgatatattcacccagcagaatattactcagcaatgaaagggaa
tgaactattgatatgttattccatggatgaatctccaaaacatgtgctgcataaaataag
aaagacaaaatggccaggcgcaagtggctcacacctgtaatcccagcactttgggaggtc
gaggtgggtggatcatttcaggtcaggagttcgacaccagtctggccaacatggtaaaac
cccatctgtactaaaaatacaaaaaagttagccagatgtggtggtgcatgactgtagttc
cagctatttgagaggctgaggcaggagaatcgcttgaacccgggaggcagaggttgcagt
gaactgagaaatcccgccaccacacttcagtctgggggacagagcaagactccatctcaa
aaaaaagatcagacaaaaaaaggcaactatgatttcacttatgtgaaattctagataggt
gaaactatagtgacagaaagcagatcagctgttgcctggggccagaaggaaaaatcacta
aggggcataaggagatgcttgtggtgatgacgttccttgtcttgattgtgctaatgctta
tatgggcacatacagccttcagagctcatgaaattatatactttagatatgcacaatttc
tcgtatctcagttttacctccctaaaaCTATTAAGAAATCTGTGCTTAATACTTTGGTGA
GCATTTTATGCCCTTTGCCCCATGTAGTTGGTTCTCACTGGTACGTAGGCAGGCAGGTAG
AATTAGCAGCTTTAGGTGAGACAGAGCTGAGCGGAGGTTCCTTCACTCAGTCAGGCTCTC
CCGGCCAGTGGCTTGCAGACCAGGCCAGGCTGCTGCCCTTCTTTGGTGCTGCTGCAGAGG
GAAGTGTTTGGCATGTGGGGTCTCTATAGTTAGTCCTGGTTTCTAAGAGTCTGAGGCTGT
TTTATTCTCTCTTTTCTTTAGTCCTTTGGGAGACAACATTCTACTTATGTTCTCTTAATG
TTTTGTCCCCTAGGCATTAGCAGAACCAAGGGCTGCATGAGTTTTGAGCTTGTGTCTGGT
GTTTTCCCTCAGGGCACAGTCTTTTGCTGAGCGCCTGCGCCTGGGAATTGCAGTGATTCA
TGGAGAGGCGCAGGATGCCGAGTCGGACTTAGTGGATGGACGGCATTCCCCACCCATGGT
CAGAAGTGTGGCTGCCATCCACCCCAGCCTGGAGATCCCCAGTAAGTGTGCTGCTGCCTC
TTTCCCACTTTCCTCTGATTTTAAGGCTGACTACACTGTTGTCTGTGTGGTTTTTTTCCT
CATTCTTCGTTTTTTTTTTAAGTTGGCAAAAACTCATTAACACCTTTCTTGGCCAGATAG
TAGTGAATGCATTTCTGATTACCTTGTAAATTGTAAGGCCATTTAGAAGCAGTCTGTCCT
TCTTTGCAAGACCTGTGAAAATGTTTGGACTATTGAGACAGTTGCGATGCTTCAGGGAAG
TCCATTCATTCATTCAGCAATATATACTAGAGTGTAGTTTaacataagcaaaaagctttt
tatatacaaagttattgactgtgatgttgtttttaatgcaaatattagaaaggtttaaat
ggtttaccagagggtagggcttggtaaattatattgtgtcagtacagctaattatgcagc
cctttgaaataatcaagactacctggaaacgagaaaaatatatggaatatgtatgaacaa
ggcagaatataagattgtataCCTATTtgtcttagttcaggctgctatgatgaaatacct
tagactgggtaatataaacaacaagtttattgctcacagttctagaggctgtgaaggtca
agataaaggcgccagcactgaccccgtgatgggccgggcacggtggctcacgcctgtaat
cccagcactttgggaggccgaggcgggtggatcacctgaggtcaggagttcgagaccagc
ctgatccacatggagaaaccccctctctactaaaaatacaaaattagccaagcgtggtgg
cgcatgcctgtaatcccagcaccttgggaggctgaggcaggataatcacttgaacccggg
agacagaggttgtggtgagccgagatcacgccattgcactccagcctgggcaacaagagt
gaaactccttctcagaaaaaaaaaaaaagataaaggcgccagcagatttggtgtctgttg
agggcctgttcctcgtagatagtaccttcttgctgcatcctcatatggtggagaaaggtg
gaagactccctcaagcctctctgacaagggcactgacccccttcgtagagcagagtccta
acaaactagtcacctaaaagccctacctcttaataccaccacagtgggttccagcatgaa
tttggaaggacacaaaaattcagaccatagcattttgccccggcccctcaaaattcatgt
tcatcttacgtgcaaaatacattcattctatcctaatagcccccaaaatgttaactccgg
gtaagtcttaacttaatttcagcatcaccccaaaagtctgaagtccaaagtcccatctaa
atatcatctaaatcaaatatgggtaagactccagctctgggattcactctgacgcacgtt
tctctccagctgtgagcctgtgaaatcaaacaggttgtatgcttccaaaatgcaatggtg
ggacagacattggatagacattcccattccaaaaaggagaagtgaggcccagtgtggtgg
ttcacgcttgtagtcccagcgttttgggtagccaaggtgggagggttgcttgaggccagg
agttcgagaccaaaagggagaagtaggaagaaagaaaggagtgacaggtcctgaccaagt
ctaaaacccaaccagacaaacaacattaaatcttaaggcttaagttgacttaaagccccg
ccttccacaaaaactggggcaggggttggtcttgcaaagctctggatggccccactccca
cagctttgctgggagcagcccatgcagcagctctcagtcactggattctcatgcctgcat
ctctcgggctggagttgcactctagtggttctaccagtcttgagtcttggggtggtcttg
ccccacaactccactgggcattgccctagtggggtctctctggtggccctgcccctgtga
cagttctctgcttgggccctggcactctttggggcatcctttgaagtctgggtagaggta
ggtgtgcccccacagctcattcactctgtgcactgtggagatggccctgcacggacacca
ctgtggtttgttgcctgtgccttccagaggggtggcccgagctatagttggacctgcttg
agctatagctggagtgggtaaggagtattctggaatgtgggaagtggagccttgaaatcg
ttctgcccccaagaccctggcattctaggcttatgatgagatgggcagtcagaaagatct
cagaaatgcctttggggtcattgagtcactgtcttgatgaatagcGTGTGGttctttttt
ttttttttttttgagacaaggtctcactctgtcacccaggctggagtgcagttgtgcgat
catggctcattgcagtctcacctcctgggcccaagcagtcctcccacttcagcctcatga
gtagatggaactacaggcacttgccaccgcacctggctaatttttgtattttttgtagag
acaaagttttaccatgttgcccaggctggtcttgaactcctgagctcaagtgatccaccc
gccttaacctcccaaaggggaaacaggtgtgagccaccactcctggnnnnnnnnnnnnnn
nnnnnnnnnnnnnnnnnnnnnnnnnnnnnnnnnnnnnnnnnnnnnnnnnnnnnnnnnnnn
nnnnnnnnnnnnnnnnnnnnnnnnnnnnnnnnnnnnnnnnnnnnnnnnnnnnnnnnnnnn
nnnnnnnnnnnnATTCTGATGaaccccgtctctaaaaaaatacaaaaattagctgggcat
ggtggtgcgtgccttaaatcccaactactcgggaggctaaggcaggagaatcacttgaac
cagggagttggaggttgcagtgagctgagatccaagactgtgccaccgtactccagcatg
gcaacagagtgagacaccatctcaaaaaaaaaaagaaaaaagaaaaGTttgcttggctac
acccttggagttctatcctgaacatgtttttgcttttttttttttttttttttttttttg
aggcagagtcttgatctgtcttccaggctggagtacagtggtgcaatcagatctcactgc
agcctccacctcccgggcccaagccattctcctacctcagcctcccaagtagctgggact
atagatgtgtgcacaccaggcctggctaattttttttttttttttggtagagacggggtc
ttgctttgttgcctaggctggtcacaaactcttgggctcaagcattcctccctccttggc
ctcccaaactcttgggcttataggcctgagccattgcatccagccttgcttttacattct
ttacaagatggccaggctgataattttccaaatatttaagttctacctcccctttgatga
taaatctcatctttaattcatcttcttggattttagtataagcagtcaagagcagccatg
caccctcTTAGCCAAAGATTCTATTTCACTGCCCCCCttttttttttttgagatagagtc
tcactctgtcacccaggctggaatgcagtggtgcaatctcggctcactgcaacctccggc
tcctgggttcaagcaattctcgtgcctcggcctcctgagtagctagcactacaggcacac
accaccacacctggctcatttttgtatttttaatagagatgacattccaccatgttggcc
aggttggtctcaaaactcctgaactcaagtggtccgcctgcctcagcctcccaaagtgct
ggggttacagacatgaaccaccgcacccgaccAtttttttttttttttttgagacagtgt
tttactctcttgctcaggctggagtgcagtggtgtgatcacagctcacagcagccttgat
ctcctgggctcaatcgatcctcccacctcagcctcccaagtagctgggactgcaggcatg
tgccaccatgtctggctaatttttgtattttatgtagagatggagttttgccatgttgcc
caggttggttttgagctcttgggctcaaagtgatccttccacctcagcctcccaaagtgc
tgaaattacaggtgtgagccaccatgaccagcctactgtctgtttttctactagcattgt
gatcatgaccacttagatcatttctaagaagattgaggctttctttacagctgttttctt
ctgagcctgtcttagtctgttttgtgttgctataacagactatataaaactgggtattct
ataaagaagacacatttatttagcttacagttcttcgggctggtaagttaaaatgcatag
catcacatctggcagtttccggtgagggccacacactaggttgaaacatggtggagaaga
aaagtgagcaggcgggtgcagagagatcacatggcaagagaggaaacgagagagtctggg
aagccaaactcatttttataacaacctgttctcatgggaactaagtgccctgagagcaag
aactcactcacccccataggaaggcattaatccattcatgaaggatctgcctctgggacc
caaacatctcccactaggccccacctctcaatagcacacactggggatcaattttttttt
tttttttttttttgagatggagtcttgctctgtcgcccaggctggagtgcagtggtgcga
ttttggctcactgcaacctccacctcccgggttcaagcagttctgcctcagcctcccaag
tagctgggactacaggtgcatgccaccacacccggctaattttttgtattttagtagaga
tggggtttcaccttgttgcccaggctggttgaactcctgagctcaggcaatctgcctacc
tcggcctcccaaagtgctgggattacaggcgtgagccactgcgcctggcccaaattttta
acataagttttagtggagacaaactacatccaaaccaaagcagaactctcaccagagctc
ccctttacggtctgtacatagcaatacagtctttttctagccttttcctcttccagcctt
tgcccattacccagttccaaagccactcctgcattggtgggtatttaatacagcagcaac
tcacttctcagtaccaatttctgtcttagtttgttaaggctactataacaaaatacctta
gacttggtaatttttttttttttttttgagacggaatttcgctcttgttgcccaggctgg
agggcaatgacacgatcttggctcaccgcaacttccacctccacctcccgggttcaagcg
attctcctgcctcagcctcctgagtagctgggattacaggcgcgcaccaccacgactggc
taatttttgtatttttagtagagacagagtttctccatgatggtcaggctggtcgcgaac
ccccgacttcaggtgatccgtccacctcagcctcccaaagtactggaattacaggcatga
gccactgcacccagccagactgggtaatttataaacaacagaaattcattgctcacagtt
ctggagactgggaagtcctggatcaaggcaccagcagattggtgtctggtgagggctcac
tctgctcctgaggtggcaccttgttactgtgtcctcagatcatggaaggagcaaggcagc
tctctgtaagggcactaatcctgttcatgaaggcagaggccttgagacttaatcattccc
caaaggccccactgttaatactatcacattgggtattaagttccaacatagcattttgag
aggacaccatcttcagaccacagcaCTCTCTTTGTCTATGCAAAGACCAGGAGGAAATAG
GAAGAATGAATGTAGTTGGGTTGGGGTGGTAGAGTTATGCATGAATTTGTTTTTGTGTTT
AAGAAACTTCCCCATGCCTTAATAACATCTTCTTAATTAAAAAAAAAAAATGCCACCTTC
GAGTTGTTGGGGAAGAACCCTAACCCCCTGCCCTCATAGTTTCAGTGTTTGGCGGCATAT
GGACTAAACTGGCAAAAGACAGATGAGGAAGAGGAAAGACAGTTTAATCACATACATACA
GATGTGTGTGATTAAACTCTTTTGTGAGTCACAAAAATGTGACTCGAAGTGTTTAGAATT
TGGGGCTTATATAGCATCTTAATAGGGGAACAGGAGGGGCAGAAAAGGCCCCTGTGGGAA
AACAGATGACttcttttttttttttttttttttttttttgaaacactcttttgcccagcc
tggagtgcagtggtgcaatcatggcacactgcaacctcggcctcccaggttcaggcgatt
ctcctgggtagctgggactaccagtacatgccaccatgcccaggtaatttttgtattatt
atttttatttttatttttagtagagacagggttttgccatgttggccaggctggtcttga
actgactgcaagtgattcgcccgcctcagcctcccaatgtgctgggattacaggcgCCCG
GCCAAGATGACTCCTTAATAGGGGAAGAGGAGGAGGGAGGGGACTGATGGGAAGTGGGCA
CTGAGGAGAAAAGATGGGAGAGAGGCTAGTTTTTGACAGCGTCTGTTTAGGTGTGGTCTG
GACTTCTTCTGGTCTTAAGCGATAAGAGTCAGTCTTCCCTGGTGTTCCCAGGGAGGAGAT
TTATCACAGTTGAGTTCTTTGGAGTTATTTTGTGAGGCTCTGCTTTTCAGCATATAAGGG
ACTTCAGGAACTCAAATGCTTtcagctcaaaataatttttaggtcacagaggtatattct
ggACTGTTAGGTTTTTGCCTTGCCCAGGAGTTTGCTCATTTATAAATAGAGGGGGAAAAA
AACCAGAGAAGGAACTAGTGAGGTTGGGATAGCCATGCACACAGCTGGGATTCCAGCTAT
ACTGAATCnnnnnnnnnnnnnnnnnnnnnnnnnnnnnnnnnnnnnnnnnnnnnnnnnnnn
nnnnnnnnnnnnnnnnnnnnnnnnnnnnnnnnnnnnnnnnnnnnnnnnnnnnCTGTGTGT
TCTTGGGCCTGTTGTTTTTCTGAAAACATTACAGCAAGAGGCCATCCTCAGAGTGGACCC
ATGATAGGCCAAGATGGTGGAAAGCCCAGGACGAGCCCTCAGGACCCAGCGCTGCCTGCC
TTATGTGAGTGAGATAGGACTGCAGTGGTGAGACGTTCAGTGATGGGCCATGGTGTGGCC
AGGAAGACACTAGCCTGACTACCAGGAGGCCCCTGGAGGGAAGAGATGGACTAAGATAGC
AGTATCTGTGGGGAGCCAACCAAGGAGGACTTTGAATACCAGTAAATACACTCGCGTCCT
AGAAGGCGGCCCACAAAGGCTCTCGATCCGGGCCATTTAGTGTTCAGCAGGCCAGGCCTG
CATCTGTGTTTGGGATAGGGCTGCAAGTGCAGAGGCCAGATCTGGGAGGCTGATGAAGTT
GAGCAGGCACATGGGAGGAGAGCTTGATCTCTTGGGctgtgctgtccagtcgggtggcca
ccggctacatgtggctcctgcgcactgggaacggggtggggagcagtgggagtgtgaagg
acatacacccctaatctgaaaactttaatgtaagtatctcattagtgaagttttattgac
tctgtgttaaaatggtaatattttgatatgttgaatcaaatcaaacatgttattaaaatt
aattttacctttttttgtgcttttgtaatgtggctactagataatctgaaattgcatatg
tggctttcattTCTGTTGTGCGTTATTGCTCTAGGGGTTGGTAACAATGGGAATGAAAGT
GACAGAGCACATTGAGAAATGTTAAAAAGACGATGGGAGGGAggccaggtactttggcac
actcctttaatcccagcaccgtggaaggctaaggtggaaggtttgcttgagcccaggagt
ttgagaccagcctgggcaacatggcacaaccccgtttctacaaaaagtttaaaaattagc
caggcggctgggcgcagtggctcacacctgtaatcccagcactttgggaggccgaggtgg
gtggatcatgaggtcaggagttcaagatcaacctgaccaacatggcgaaaccctgtctct
actaaaaatataaaaattagccaggtgtggtggttcgtgcctgtaatcacagctactcag
gaggctgaggcaggagaatcacttgaacccaggaggcagaggttgcagtgagctgagatt
gtgccactgcactccagcctgggtaacacagtgagactacctctcaaaaaaaaaaaaaaa
ttagccagacatggtgatgtgcctgtaatcccagctacttgagagtctgaggtgaaagga
tcacttgaacccaggaagtcgaggctgcagtgagccatgatggtgccactgcactccagc
ctgtgtgacagagtgagaccctgtctctaaaaaaGATAGCAGGAGGGAATGAACATTTTT
AGTGTAttagtctccagtacagcccttttaattgagtgatgattttccactttatagata
aacaggatcagaaagagaaagcgacttccctgcagtcacatagtgacaagctggacatgt
ctgactaaaacctgtgctttttccactgtgcTCTTGGGTCTCTTGGACTTAGCAATGGGG
ATTTAAGGAGGAGGAAGGCAGGAGATAGAGCCAGGGTTCAGGATTTGGGGCTGGGAGGGT
GTTAATGAAGCGTTTGGCTCAGGACCTCAAAGCCTTTTGCTTGTGTGTGCGTTTCTCACA
GCCTCACGTGCCCAGGCTGTTGGTGCTGGGGGGTAGGCCTGGGGCTGCCGCTCCCTTTCA
GAATCCTTGCCTGGCCTCAGAGGGGCTTGTGTCTAGGAACCTCAGCAGAACCCTGCAAGG
GCTGGCTGGGACCATTGGTGAGATGAGCCATGCCCGGGAGCATGGAAGAATATATGTTCC
TCTTCAGTCCTGTAAGCGCATGGGCTGTGATGAGGAGCGCGTTGGCAGTCTTTAGATGAA
CGCTGCTTCTTTGGAACTTGCTGGGCGTTAGCTTTTGGTGTGGCCTTTGGGAGTGGACTC
TGGACTGCAGACActgaactacaggtttcccatctggaaatgagttcataggactggatg
atctctatgttctttctaATATTTCTTTACTCATGGGATCTTTATGTTTCATTCATAATT
TTAATTATAATGTTTCTATGTTTATGTTTTGACTCAAGTAGTGATCACTACAGGCCGTCT
TTGGGAATGCAGTAGAATTTTAGTTTCATAGATCCTAAATATTCGATTGTTTTTATACAT
TTGATGATTGGACACCCTACATAGAATACTTTTTTAAGGTACTAGCAAATAATATATGAA
GGGAAAAGAAAGCATTCTTCCTGTAGCATCTCGAATATAAAGATTTTGTTATTTAGTATT
AGATTTTAAAAATTATTTTGTATCCTCTGATTTCTTATAGATGAAAATATGCCTACTAAA
AAACAATGAAAATACTTTTTCAGAATATAAGCACTATATATAATATTTGAAAATATTATC
CATAAAAGTTAGAAGAAAATAATAATTAGTGCTTGATGCCACTATTCAAAGACACACCAC
TTTAATTTGGTGAGCCTCTTTTTAGTTTTTCACCCTTATTTTCACAGAGCTGTGATGCAT
GCTTCATACGTAATTGTGCATGTTGCTGCCTCCTCCTCCCAGCTGCCCGACGTGTCATCT
CAGGTCACCAGAAACTTTCACAGGAAACAGCAAtttcttttttttttctttgagactggg
tctcactttgtcacccaggctggagtgcagtgacaatcacggctcactgcaaccttgacc
tcccaggctcaagcgatttgtccacctcagcctcTTGTaaacagcatttttatggctaat
aacccatcgtatgaatgtggcttagactgcccaaccacagcctaatttggggtttttatg
ttttcttctgttctttgcccttataatgtggcaggaaatatatgtggataaaacactttt
cccatactttggcttatttcatttcaagcttctaaaagtgagattaatgagtcagaaggt
atgaatataaggctttttgtcaaattgatttcctagagggtgattcattatactttttca
ccggcattgAGGTCAAGTGTCCTGGGAGTAGGACTGTTGAAAATGTAAAAAGTCACTTCA
GTTCTGGAATTTATCTTGCTTTGCTCTGTTTTGTTACACTTTTTTGTCCTCTCCTGATGC
TCACCTGgggtcacacattgcctctggttgtcatatgtctttcatctctttcaatctaga
Gcagtggttctcaattagggagtggatattgtctcctagaggtcatttggaaatgtctgg
agatagttttgattgtcacaatcaggggggtggctactggcatctagtgagtagaggcca
aacatgctgctaaacttctcacagtacgtagggtggtcccttgcagcataaacgtgtctg
gcccaagatctcagcagtTGAAAAGACCCTATCTAGAACAGTACTTTCGCTTTTTCTTTT
TGTGACATTGCCTTAAAAGAaaattgaagtcaaagtcacataacatagaattaaccattt
taaagtataaaatttactggctttcagtatattcacagttttgtgcagttaccatttctt
tctagtttcaaaacttctcattaccccagaagaacaccctgcacccattaagtagtttca
ccatgcccccctcccccagcccctggcaaccacttacctcctttctgtttctgtggatgt
ttgcctaatctggacacttcatataaacggaatcatataatatgtgggcttttgtatctg
gcttctttttttgagcatgtttttgaggttcatccgtgtgatagcacttgtcagtacctc
attgcttttggtggctggatgatatttcattgtcagcatttgaaaggaatttgggttgtt
tccacttttggctatgctgttctgtatattcatgtatcagttttctgtgtggatagatga
ttcatttctcatggtctatacctggtatcggaattgctgcgtcacttggtgtatgtttaa
ctttttgaggaactgccagactcttttttcacagcaactgcaccattttatattcctacc
agtaatgtacaaagattccagtttctccacatcctcatcaacacttattttctacttttt
attgtagccagcccagtgggcataaagtggcatctcattgtgattttgataaacatttcc
ctaatggctaatgacttcatttgtatatcttctttggagaaatatcttttgaaatccttt
gcccatttttgaactaggtttgtctttttttgttgaattataaaagttctttatatattt
tggcatatggcgcatatatatatatatatatatatatatatatatatataAttttttttt
tttttttttttttttttttttttttttgcgacagggcctcactctctcacccaggctgga
gtgcagtggtgcagtcgtggctcactggagccttcacctcccgggcccaagtgatcctct
cacctcagccccctaagtagctgttactactgtcatgcaccaccacgccctgctaatttt
tgtattttttttatagagacagggtttcgccatgttgctcaggctggtctcaaactcctg
aactcaggcaggcaatctgtccacctcggcctcccaaagtactgggattacaggcatgag
ccaccatgcccagcctactttatatattttggatactagactctcttaccagatacatga
tatgcaaatattttctgccattctgtaggggtttttttttttacttttttatttttatct
atttatttatttttatttatttattttttgagacagagtctcgctctgtcacccaggcta
gagtgcagtggcatgatctcggctcactgcaagctccacctctcaggttcacgccattct
cctgcctcagcctcccaagtagctgggactacaggcgcccaccagcacacttggctaatt
cttttttttttttttttttttttggatttttagtagagacagggtttcaccatgttagcc
aggaaggtctcgatctcctgacctcgtgatccgcccgcctcagcctcccaaagggctggg
attacaggcgtgagccaccacgcctggcgtggaattgctttctcaattccctcttttgat
tgttcagtgctgctgtgtagcagctgattttgtgtgttgattttgtacttggcaacttgg
ctgaattcgtatattagctttggtaggtggatttgtggattcttgggtattttcaatatg
taggaacatgtcatctgctaatagagatagttttacttttcctttctgatctggatgcct
ttcatttcgttttcttgtctaattacccttgctagagtatccagtatgatggtgaatggc
agtggtgcagtgggcatccttgtcttgttgctgatcttaggggaaagcttttggccttcg
gccataaaatatcaagttagctgtgggtttttgtagttgcccttaatcagattgaggaaa
ttcccttgtattcctagttggttgaatgtttttatcttgagatattaacttctttaaagt
tttGTTTTACTTTTTAATATAAAAATTTTGGTGTGTGTGTTTTATTCCAACCAGTGCTGA
TTCCTAAAGAAAAGCCCCCAATCACGGTTGTGGGTGATGTTGGAGGAAGGATTGCCATCA
TCGTGGTATGTAGACCTCTTTTATTATTAATTCTAGTATTTGCCATTGTTATTCTGTTGA
TTGATTGATTGAttttatgacagagactcactgtcgcccaggctggagtgcagtggcaca
atctcggctcactgcaacttctgcctcccagattcaaacgattctcctgcctcagcctcc
caagtagctggaattacaggtgcctgctaccacgcctggctaatttttatatttttagta
gagatggggtttcaccatgttggccaggctggtctcaagctcctgaacttaagtgatcca
cctgcctcggcctcccaaagtgttgggattacaggcgtgagccactgcacctggccAATT
TATTTGTTAATTCTGGGCATATAAAGGCCTAAGGATAGTAGTATGGCCAGATAATTCTTA
TTAAATTGGTGCCTTGTGCTAAATGTTTGCTTTGGCCCAGAAATTGGAAAATGCTATTGT
TTATTTTAAAATTGCTAACTACTggctgggtgcgttggcccatgcctgtaatcccagcac
tttgggacgccaaggcaggccaatcgcttgggctcaggagttcaagaccagcttgggcaa
catggtgaaaccccgtctctacaaaaaatacaaaaattagctgaacttggtggcacatac
ctgcagtcccagctacttgagaggctgaggcgggaggatcacttgagcctggggctcaga
ggttgcagtgagccgagatcatgccactgcactccagcctgggtgacagggtgaggctgt
gtgtcaaaaaaaaaaaaaaaaGTCATCCTGTCATAACATGAGATATTGTTCTGTGATCAA
AGTAAAGTACAagccgggcacagtggctcatgcctataatcccagcactttgggaggcca
aggcaggcagatcacctgaggtcaggagttcaagaccagcctggccaacatggtgaaacc
ccatctctactgaaaatacaaaaattagctggacatgttggcgcacacctgtaatcccag
ctacttgggaggctgatcttggagaatcgcttgaatctgggaggcggaggttgcagtgag
ccaagattgtgccactgcactctagcctgggcgaaagagtgagattccatctcaaaaaaa
aaaaaaGTAAACTACAAAGTTGATTATAACTGTTTGAAACATGCATCCTTTCACACATCA
TAAGACCAGTGCACAAAAAGAGTGCACTTCATGCCTGTATATTTTAAAGAATAGAATGAA
CACTGGGTACCCGCTAGCTCACTTGAGGCATAGATCATCACCAGGTACCTAGAGGCCTCC
TCTGGGCTTACCCTGGTCTCTTTGCCTCAGAGGTTGTCACTGATGTGAAAGCTGCCCATT
TTGATCCTGTAGTCAGCCATGAGGGCTTGTGGCCTTTAAATGCTGCCTTtttttcttgtc
tttgatgtttatgtaaatgatgtctttgtgtactttgggactttcttgctcaacactgtt
attgaaatttacctgtgtagtggcaggaagttgtacttcattctttttcactgctatgtg
ttgtatctttggtataactgctacacaactgattgaggcaatggtactgctttgaacatc
ctcgtgcctattttctggtgcaaaagtgtgagagtttcaaggtgcctgggagtggggtgg
ttgggtctgaaggtatgcacatttttaactttacaaggtgctgccaaattgtttccaaag
tggtcacacccatttcccaagttccatagtgggtgccccacattatccccagtgcttgAT
AATTTTGTACGCACCCTTTTCAGGTTAGAAAATCTCTCTGGggccaggcacggtggctca
cttttgtaatcccagcactttgggaggccgagacgggtgtaggtcaggagatcgagacca
tcctggctaacacggtgaaacctcgtctctactaaaaatacaaaaaattagccgggcgta
gtggtgggctcctgtagtcccagctactcgggaggctgaggcaggagatggcatgaacct
gggaggcggagcttgcagtgagccgagatcgtgccactgcactccagcctgggcgactga
gcaagactctgtctcaaaaaaaaaataagaaaaTCTCTCACGTCACCCTCCAGGGTAATA
GCTGTCCATTACTTATTCCTTAGTTGGCAAAGTCTATAGTAACAAGGTGCTGTGGATTCA
TTAGCACCTTTCCCCCCGTTCTAGTGCCACTGCAttatttatttatttatttatttattt
tttttttttgagacaaagtcttgctctgtcgcccaggctggagtgcagtggcgtgatctc
agctcactgcaacctccacctcctgggttccagcaattctcctgcctcagcctcccaagt
agctgggactacaggtgcacgccaccacgtccggctaattattgtatatactttttttgt
agagacggggtttcaccatattcaccaggctggtttcgaactcctgacctcgtgatctgc
ccgccttggcctcccaaagtgctgggattacaggcgcaagccactgcacccggccGCCAG
TGCAtttttaaaaaaaaacatttttattttgaagtaattatagatccacaggaagtaggg
ggaaatacacagggacatcctgtgtattcattacccagcatcctccatcttgcttaacta
tagtacaataacacagcctgaaaattctcagtgccacagccacagaggtccttcagacag
caccagttgtgcatgtagtgagtgtgtgtgtgtgtgtgtgtgtgtgtgtgtgtgtgtgtg
tgtgtgtgagaatgcagtcttaccatgggtagctttgtggaaccaccaccacagtcagga
cacagaattgctccttcactgcaaggcaccctcatgcttcctttcatagctacactgaca
tccttcccacccaatctgcaaccccttgtgtctttgtccactttgtgctgctgtaacacc
tgagactaggttgtttataaagaatagaagaaatttattctctaacagctctagaggctg
taagtccaaatcatggcaccagcatttggtctggtgagggccttcttgctgtgtcctcac
atggcataaggcagaaggacaaaaaggaatgaactttccttcagaaggccaggaaagagg
tgaacccactcccacaagcctttttatagcgacatgaattcattcctgatggtggatccc
tcacaacctaaacactttcccaaagaccccaccacccaacactgttgcactggggaataa
gtttccaacacatgaattttggagggacaaaaacattcaagccacagcactggcaaccac
tgatctgtcctctaattattatttcaagaatatcatataaatggaatctatggtatataa
ccttttgagttttgtttaacctaccatgattcccctgagatccatccaggttgttttgta
tattaatatgttattcctttttattgctgggcagtatcccatggtatagaggtaccagag
tttatttgttgaaggacatttggatgatttccaggttggggctattatacataaaactcg
ctatgtacattcatgtataggtttttgtgtgaacagagttttaatttctctgggataatt
gcacttacaaatgcagttgttggtttgcatggtagttgcaaatatactcttataagagac
tgtcaaactgttttccaaagtggctgtaccattttacTAGTAGGACTTGTAAAGTAGCGT
GTGTGTGTGTGTGTATGTAttttttttgaggtatggtctgggtctgctgcccaggttgga
gtgcagtggcttgatcacagatcactgcaacttctacctcctggctaaagcaatcctcct
gcctcagcctcccaagtagctaggactacaggtgcgtacctccatgcatggctaattttt
ccttttctgtttttgtagagactgggtttcgtcatgttgctcaggctggtcttgaacccc
tgagctcaagcagtcctcccacctcagcctcccaaagtgctgggactacaggcatgaacc
accactcctggccTTTATATGTATATTTTTTATCGTAGTAACATCAGTATGCAATTAAAG
AGTAATAATATGTATGTAAAATAAAGACACGAATATTGATTCAACTCTAGACAACATTTG
ATGCCATAATGGGTTTAAAATAACTCTGGGAGCCTGGGAATCTAGTCTCTAGATTGGAAA
CCACTGAACTGGGtattttattattaaaaacaataatcattattattttttCCATTGTAA
TAACATGTAAAAAAACGTATTTCCCatatgctcagtggagaaaatttggaaataaggaaa
gtagcaagaagaagtggggggaaagaggcacccataattctattacccagagtcaaaaac
atcttttaacactttTTCTGTGCATTAAAAACAAAAAAAGAAAATTATACCTCCATCATT
TCTGCTGTGACCTGCATTGTGACAGCACAATGTTGGCCAGTTATGGTGCAGAAAACAGTG
CTACCCCTGGGAGCCTGGAGTGTGGTGGGAGATAGCTCCAATAGTGGCAGGTGCTGTGCA
GGAAGAGGCTCGTGTGAAAGTACTGGAGGGCTGCCATGGGGCACGGTGATGGGGACATGG
GGCCATGCCGTCTGCACAAGGCCAAGTGGAAGAGCAGATTTTTCACGGTAAATGTAGGCA
GACCCTTTTTTTTTTCCTGGTTGTCTAACCTATTATTGTAGAAGTGCTCATATACATTCT
TTTCCATCTGCGCTTTGGCAGGATGACATCATTGATGATGTTGACAGCTTTCTTGCTGCA
GCAGAGACCCTGAAGGAAAGAGGTGCATATAAGATCTTTGTGATGGCAACTCATGGCTTG
TTGTCTTCTGACGCCCCCCGGCTGATTGAAGAGTCTGCCATTGATGAGGTAACAGGGTCT
GGGTGTGTGTGGGTACAGCTGCCTGGGCTTTTGGCACATCTTGATCTTTAGTTACAGAGA
GTCAGGACAAGACTGAGATCTTTTGTGGCTGAGAAACGATTCAAGggctgggtgcagtgg
ttcacgcctgtaatcccagcactttgggaggccgaggcaggtggattacctgaggtcagg
agttggagaccagcctggccaacagggtgagaccccgtctctactaaaaatacaaaaatt
agccgggcgtggtggcacacacctgtaatcccagctacttgggaggctgaggcaagagaa
tcactggaacccagagggcagtggctgcagtgagccgagattgtgccactgcattccagc
ctgggtgacagaatgagactcttgtctcaaataataataataataataataataatgtgt
acaactcattggtttttagaatgttcagagttgtgcagtcattaccatagttggttttag
aacattttcttcttcctagaaaggaaccccatacccattagctgtcacttcacattttct
ctcactgccattagtccctgggaaccactaatctgctttctgtctctctagatttgcctg
ttctggacgtttcatataaatgagattatacaatgtgtggtcttttgtgtctggctgtct
tcactcaacataatattttcaaggttcatccatgttggagcatgaatcaatacttcactc
cattttatgatcaaataatgctgtgttacatggatagtccacattttgtctctctcttcg
tatttcatgttgatagaaaaaattttttttctactttttaacttatgaatggtgctgcag
taaacatttgtgtacaagtttttgtgtggacatgtgttttctcttctcttggatacgtac
ctaggtttagaactgccaggtcatacagtaacttcatgtttaaactttcaaggagctgcc
agactgtttttcaaagcagctgcgccattttacattcccacagccgtgagttggaggggg
ctccagtttctctgcatccctccagtacttgttattatctttttttgccgtacctatcct
agtgggtgtgaggttatcAAATCTTAACCTAAGAAACACAggctgggcgcggtggctcac
gcctgtaatcccagcactttgggaggccgaggccagtggatcatgaggtcaggaggtcga
gaccatcctggctaacgcggtgaaaccctgtctctactaaaaatacaaaaaaattacttg
agcgtggtggcgggcgcctgtcgtcccagctacttgggaggctgaagcaggagaatggcg
tgaacccgggaggcagagcttgcagtgagctgagatggcatcactgcactccaggctgag
cgacagagcaagactccgtctaaaaataaataaataaataaataaataaTTGAAACATTG
ACTTGAGACATAGATCCACTGTGTTTTCCTGTCGTGGCAAGCCTCAGATTTGAGAAGCTA
TCACATTTCCAGATCAAACCATGAAGCTACTTGGCTTTCTGATGCTGTGGTTTTTTTTCT
CTTGCTTCACAGGTGGTGGTCACCAATACAATTCCACATGAAGTCCAGAAGCTCCAGTGC
CCCAAGATTAAAACTGTGGATATCAGCATGATCCTTTCAGAGGCGATCCGTCGGATCCAC
AATGGGGAGTCCATGTCCTACCTTTTCAGAAACATAGGCTTAGATGACTGAGTTTTCCTT
TAGGAAAACTCCTGAGGGCCAAACTGGAAACATAAGAGTGACTGCTCGGTGGGATAGATT
TCACAGGAACCGTCATGCTTGTTCCTCCCTCTCCCCTGTAACCTCACTTCTTATTGATTC
CTAAGAAGATAGACCAACTTTTTATGTCGGTTTGGGTGTTTGTGAGTTTGGGGAGCAATT
TTTATAAAAGAAAAACTTTATTCTCCTCTTTTGAAAAGGTAAGACCTTGTTTTAGTTTTA
ACTGTTTAAAAAATAACACTTGGAATAAGATTTGTAAGCTCACAAGGCCTTTTTCCAAAG
TTGCTTGAGCCAAGTGCTTAAAAAGTTAATAAAATAAAATGATCTGTATGATACCTGCAA
TTGAAAAGCCGAAAAGATTATACTGTCAAGTCCAGTAAATGACATTTTTAGAGATGCTTT
TGTAGACAAGCATATGGAATATGTGATTGTATTTATTTTCTGCAACTAAAAAAGGAATAA
AAACTTGTGTTTGTGTGTTTTTCTAAAACTTTGTGTTTTGGCAATCGTTTTATAACTAAA
ATAAAATGAAAGCTAAATCTACACACTGTGAATGTTGAAATGTTCATCAGCTTGTTTTCT
CTTCTGCAGCTTTGTGGGGGATGCAGTAGCCTCTCAGAGATGTGATATCCTCTGTTCTGA
