# Supplementary material for: Reference based annotation with GeneMapper
Source: Genome Biol. 2006 Apr 5;7(4):R29. doi: 10.1186/gb-2006-7-4-r29 (PMC1557983; doi:10.1186/gb-2006-7-4-r29)
Supplement: Additional data file 2 — A gunzipped tar file containing the data set of orthologous genes in five vertebrates (human, chimpanzee, mouse, rat and chicken) that was used to compare pair-wise and multiple species GeneMapper [file gb-2006-7-4-r29-S2.tgz › 5verts/orth119/rn31.fa]

>rn31
TCCCACCTTCTCCCCCACCCCCGACCACGCCTCTCGATGGCCTCGCCCACTCCAGTCAGT
TGCCCTCAGGCCCCGCCCCCAGCCTCGCACTCTCGCACGACTTTCTCGCGCTTGGAGTCG
CCATTTTGCTGTAAGACGCTGTGCGGAGCTCTGAGCTCTTTTCCTTCGGCAGCCGAGGCT
GCGGCGGGCCGGGCTGGGGTCGGGACCAGGTAggcgggcgggagccgcggcgggcggacg
gcgggccccgcgagcccgcgcggtgccgggcgggAGCCGTGACCCTTGTTGCTCCGGGCG
AGCCCGGGGCCCGGTGTTCGGCTCTACCGGCCTTAGTGGGTGGATGATTGTGCTCCATTC
AGACGGAGGAGGAGGAGGAGCCGCAAAAGATACTGTGCCCGAAAATATTTTCCTCAATCT
GTACATTGTTGATAAGGATTTATTTTTCTTATTTTGATATTGACACAATTTGGATGTTTA
GCATTTGTGAGGAATACGAAAATACTGAACCCAGTTTTGAGGCCTGAGGAAGTGCGAGTT
CTAAGGTTTTCCGGTTTCTTTTTTTTTCCCCTTGTGGTGCTGGGGTCGAATGCAAGGTGA
AGAAGCAATGCTAGCGGCCTGCCATTGACCCATCCCATGCTCTAGTGCTTAACAATTTAA
ATGCACAAATAAAAATAATGCACGCTGCTGAGCCCCACTATAGGAAACCTTTCTTGTCCT
TTAACTGCTATGGTATGTATGATTATTACCCAATTTTTGCAGAGATATGCACATTATATT
CATTAGCTACTCTGAGGTTTAACATAGAGCCAGTGTTTCTGCTCTTAAATAATCTTGCAG
TTTGTAgggcttggtggcatacctcttaatcccagaggcaggtagaaggatcttgagttc
gaggcggccagcatggtctgcatagcgagttccaggcaaggagggctacaaagtcatttt
tttaaaaaTTGCATTTATCATCATTGATAGCTCTATACTTGTGATAAACTCCACACCAAA
ACATAGTTCTGTGTTCTTTCTTTGGCATTTAATATGTATCTTCTTTTTCTGAATAAGGTA
TGTTTGCAATAGACATTTCAAGATTTGGGTATTTGTCTGATCCTGTTGACTGTAGTTCGT
CAGTCATGCTCTGTGTGACTGAGAATTGTGCAACCTATTGTTGTATGCAAGGAACTGTAC
TGCAAATCAGACTGCTACCGCACTCTGTCCTTTAGGGGCCACTGTTGTGAGGAAGATGCT
GAAGGAGAAGCTTTTACCTTAGTAAGATTTTGTTAAAAAGTCTGGAAAGTAATGTTAAAC
CTGTCTTACTATTAAAAACCTGCTTCCACAGGTGTGgggactggagagctggctggttaa
gagttctagcagttcaagactgggtatgagttctagcatccacccacatggagcctacca
ccacctctaatgccagacccataggatctgacaccctcttctggtccaacatgtggtgtg
cagacaaaacacccatacacattaaatgaataaaGTTAATTTACTTCTCCATATTTAAAA
TAGTTTTAGATCTATTTCCTGCATCGCCAAGTTGTCACAAACAAACAAAAAATGTGGAAG
AGCAATGTAGTTTTAGCTCTGCCCTGCAGTTTCCCAATTATTTTAttttggagatggggg
gtttctcctctgtgtaacagcactaactgtcttgtaactttttgtagaccaggctagcct
caagctcataagagatctgcctgcctctgcctcctgaccactgggattaaaggtatgtgc
aaccatgcccagGCCTCAGTTTATTTTGTACTTTTTATCTATTTGTTGTTAATTAACTAA
TTTGTATATTTAttggttttccaagccagggtttccctgtgtcaacctgactgtcctgga
acttgctctgtagaccaggcaggcctccaactcagaaatccacctgcctctgcctctcaa
gtggtaggattaaaggcaccagcaccacctgcctGTACATTTTATTTTAGTGTTGGTGAC
TGAACCCAGGCCTGCAGCACAAAGCATCCAGTTTTCACTAAGGTACACTTCTAATCCATC
TCATCAATGCCAGCtttttttccatgctggagttggaacccaggccctgtgcatgatagg
caagtgccctaccactgaAGAAGGTTTTCCAGGAGTGAGTTAATGAAAGTAACTCCTGTA
TCCTTTTTGCTAACAAATGATTTTCGGTTGTGTTTGCAAACTGTTGTCCCTGAAGTGAGG
CTTTGTGCAGCACATACTGTTGAGCCTCTGCAGCCTGGACCTGGCGTTTTGGTGGAGAAG
CCATTTCCAAGCCCCTGTCTTGACTGTCTGGAAGGTCTACAGGTCTAGGCTGTGGCTCAG
GCCTGTTGTATAACTCACAGCTGCCTTCCTCTAGCCATCTCTAGAAGGGTTGGGTACACA
GTGGATGCTTTAGAGGGGAAACAGCACAGATCATGCAGCTTTATCATCTCTAATATGAAT
GTCGAAATACCCCGGTGCTAAATGTATCTAAAACAAGTGATCTTCATTGTGGAGACCTCT
TCACATTGTGGAGACCTCTAAAGACCTGACAGCTTGTCTCATTCAGAGATGAATGTGATT
TGCTCTTCAAAAGGTCTTGAGAGTCTCTAGAAAAAAGATGTGTTTTCGCCCATGCATAAA
TAACTTTCATATTCTAAAGTAAGTTTAGGTTAACATGAAAACACTTACAGGGGGAGAGTG
GGAGCAGTCTCTGTGCTTTCCATTTCACAGGGAAACTTTGTGCTGATGAGCACCAACAGC
TAGTGATTCTTAGCCTGATAAGTAGCACATCTAAGTGGGAGgctggtcttggtggcacat
aaatacctttaatctcaatatttgggaggcaggtggatatctgttagtctgaagccagcc
ttgacttggtagtgagttccaggccagccagggctacatagagagtccctgtctcaaaaa
acaaaaACACTGTTGGAATTTCTCAGTGGGAGGCAAAGTGGAACTAGAGGCAACTCTTAG
AGGTGAGTGGCTTGTGAGTTGGGCAGTCATAGTGATTGTCCATGCCCTGCCTGCCTCTGA
TGTTCAAGGGTGGGCTTACATGAGGACGTGGCATGAAGCCCAAGGCCTGCCTGGTGCTGG
GCAAGCCGCCTGCTGTTAAGCCATACTCCAACCCTCAATGTCAGTTTGACTTTACGAGCT
GTGGCTCTGCATTCAGCTTAGGAGACCAGGCAGGCTGTTATGTTCATCTGAGCCACAGAA
GGAAAGGCTTCAGATGTCCTAGAGGAGCACATGGAGAAGAGAGCCTGGGCCATTGAATGA
AGAGTAGGATGTTTCCTTTAAATCTTCAAGGAAAGAACCATAGGCTGCAAGGAGAGGAGG
ACCGGTTCTAAGGTAGAATTTGTGGTGATGGGCCTCAGAGATGAGGGCTCCAGGTCTAGG
GACTAGAATCCTGTAGACCTAGCAGAGAAAGGCTAAAGTAAAAGAACCCTTCCTACCCTT
AATACTTTATACTGCCGCAGGTCCTCTCAGGGTCTCTTGTATTGTTATTTAGGGACTTCT
TATTTGAAGTTTATAGAGTATAAAGAAGTGACCACCCAGGCATTTTACTGAATTTAGTAA
ATAACCAAGACTttgtgaactgccgtgtggttgctgcaagcctccactgtgtcccctgta
agaacagtaattgcttctaaccctccagccatcactacagtccTGCCAGTGCAATGTTTC
TTTTCTATCATCCCATTTTTTGAAGCTAAGCCACATTCTCTGAAAGCAAGGATTGAAATA
CTTGTTGCAGAAGGGACAGGATGAGTGTTTAGGCTTTGTGGCTGTGCTCAGCATATCTAG
AAAGGATAGTGAAATGGTCCAGGCTTTGGAAGGACTGGGCTTGACTGAGTAGTATCTGTG
GACTCCTGGTCCACAGCCACTTTTCACAGTGTGTGCACCAGCGGACTCCTTAGTTGGTTG
GCCATATAGACGTTTGTTTGTGACTTGTAAGCTTCAGAGAAATTGCTCCGTAACCTGTGT
TGGAACCCTGGGCTTCTCATTTAGAATATCCCTTAAAAGCTGCTCTGTTACAATGTGCTC
TCCTAGCCTGATGGTAGAACTGCACCTAGCTACCTAGGACTAGGTGATCCCCTGTGTGTA
TGCATGAAGCCTGTCTTGGATGATGATCCACTGACCACAACATAGCAGCCACACTGTGGA
AGTTGAGGCAGCAGTTAGGAAAATAGAATAGCTCATCCCGTCACTCAAGTTGTTTGAACA
AGCAACTTAACAGATATTCACATTGATACTCTTTCGAGCTAGAAGTATTGAATATGTTTT
TCCATATTTCTGTAGAGTTCAGTGTCTAGTGTGTGGGAAAGGCCTGCAGCAGTCTGTGCA
CAAAGTGAAAGAACCCTAATTGTCAGGGGAGGGGTCCTGGAAGAGCCAGGCCAGTGCTGG
CGGATTTAGCCTTCGTGGTGATGTCTCAGGTTTTACTAGGGAGATGTATTTGTTTGGGGC
ATAACAAATATTTTAGttttttttttaagatttatttatttattatatataagtacactg
tagctgtcttcatgcacaccagaaaagggcatcggatctcatttacagatggttgtgagc
caccatgttgttgctgggatttgaactcaggacctctagaagagcagtcagtgctcttaa
ccactgagccatctctccagccccATATTTTAGTTTTCATAATAAAATAAAACAGTAAAA
CAAAACAAAACAGAGCCAGATAAGCCTCCTGAGAGCTGGCCAAGCTGAGTAAACACAGAG
AAGACAGGATGTGTACACTTGGATAGTCCCATCTTCCACCCAATCTAGCACTCTCCCTGT
GGGAGGAGGATTCTTAGCCCAGAGAGGCCAGGCCCTACTCTTATCTGCCCCTTGAGGACC
ACTTCCTTCAAGGTTATTATCTAGTCAGCCTTGTCCCAGTTGAGGGGAAGAAATATGACA
AGTTGAAATTTTTACTTATATTGTTTTTGttttgttttggttttgagacagtgtctcact
atagttctgactgtcctggaactcacagtgtagaccaggctggccttgaactcacagaga
tgcctctgcctctgcctctctgcctctctgcctctctgcctctctgcctctctgcctctc
tgcctctctgcctctgcctcctgagtactaggatttaaaggtgtgccctgaccaGGTGCT
CTAAAGCACAGAGCCACCTCCAGGACTGACAAGATGCACTTTAGATGTGGCCCAGAGCTG
CTGTGGGGTGGGGGTGTGGGGAGCAGGTGTTATAGAAGGATCTGGGCCATTTATTCTTTG
TTTAAGGATCAGCTAGTCCATGTCCTTGCTAATGGCTCTGCCATTTTTCTGTGTTAATCC
AGGAAGAATAACAGAGAGGTTAACAGAATACAGGATAACAGGAGAATAACAGGAGGTTGT
CCATAATTGACTTTAAGCAGCAAACAGTAAAACACTGAGCTCTTCAGCTCCGCCTTTCTT
GTAAGTTTATTATTTATTCCCAGTGGGTATGAAAAGTAATGGAGTTGTGTGGTGCCATTT
GCAATCTTAAATCCAAGGGTTGTACTTGCCCATACTGTATCTCCCTTAAGATAAGAGCCA
CCATTTTGGTGGCAGCTCTTTTCCTTCTGCTGACATCATTCTTTGTTTAAAACAAAATCT
GCTCGGGTATATTTTATATATGATAGTCTTTTATCTATACTTTTTTTTTCTAGGCTCTTA
GAATTGGAACGCCAAGAAGGTTTTGATGTTTTGTGTGGCGCCTCCTGAATTAGAAACCAA
GATGAACATAACCAAAGGAGGCCTCGTGTTGTTTTCAGCAAATTCCAATTCATCATGTAT
GGAGCTTTCAAAGAAAATTGCAGAGTGAGTTCCAGTTTTACTATTCAAATCCATAGTCGC
TATGTGTGGTAATTTTAAGTGTGATAATCAGACTAGCAGTGATTATCAAATCCATAACCA
GGTCTAGCTGATGTGCATGGCATCTGAATATACTCAGCACTGCAGTGTGTGAGTGACCAC
AGCTCCCAGGAGTGTGGTAGGCACAACCATAGATCAATTATTGTCTAGCAAGCAGGGATG
TGTAGTATATGAGGATAGCTTACAGCTTATAGTTTAAACATATACCAGAGCCCTGCAGTG
CATAAAACCTTGATGTGAGTATTGTGAGTTAATGTCAGCAGGTCAGTCAAAAGCTTTCTT
TTCATTTGATTTACATTTTAGTGTGGGAGCCAGCAAGCTCGGATAACTAACTAGGTGGTT
TCAGGTGGTAACAGATGCTAGGAAGAAGGCAGTGAGCCATAAGGATGGGTGTAATAGTCT
GTCCTAGCTTAGGTGCTCAGGCACCTTTAAACCAGGGAATGTCTAAGAACTGAGAGACTC
AAACAAGCCGTCCAATGAGGGTTGGTACAGAGCCCACACCGCTCTGCAGAGGGAGCAACA
GGTTCCAAGGCCTGTTGCATGTAGTAAAGAGGTTGGTGCCTTgggctggagagatggctc
agcggttaagagcacccgactgctcttccagaggtcatgagttcaattcccagcaaccac
atggtggctcacaaccatctgtaaagagatccgatgccctcttctggtgtatctgaagac
agctacagtgtacttatatataataaataaataaatctttaaaaaaaaaaaaaaAAAAGA
GGTTGGTGCCTGTAGGGAATGTGGGTAGTAGGGCACGGAGTACTAGGATATGGCCCATGA
AGCAGGAGAGACAGATTGCATAGGCCTTGGGTGGTCATGGGGTGGAGGTAAGGGTAGGCA
ACAAACAGATATGGTATAATATTTACTTTATTTCATAATAGAATGACTTTTATCTTTGTC
AACTTATAAGTCATCTTTAATAGTAAAGATGTTGGGTCTATTCTGTTGCCTTCTCAGCTT
TTCCCCTTTCTCTTCTCTAGGCGGCTGGGGGTGGAGATGGGCAAAGTGCAGGTTTACCAG
GAACCTAACAGAGGTGAGCTTCCTTGGACATATGTATTATGGATCTTCTTGCAGAATGTG
GTGTAACGGGTCATCAAGTTATCCTTGACTGTCAGACAGACTCAGTCATCTAGTCAGTTC
TGAAAGCAGGAAGTCAGGCAGGCCAGGTGGAGGAGTGTTGTTTTCAGTCCTTACTATGCT
GTATAGAAATATCCCTGGTGCAAGTCACGTGGTTTGATTGATGGTTCTTGGGTCTCATTC
AGTAAACACTGCATAAGTATAACTAGCTCCTCAGCTTACCTGTTGGTTGAGATCGTTTTG
CCGTAGGTAACATAAGTCCTGTGTGCCTGTACTTTTAGTGTTTAGGTGTGTGGGCATGCC
CAGGACTACACACGCCCACGCTGCATGTGCTGCATTGTTGCACCCAGGACCTCATGCATG
CCTACCTACTGAGCTGCACTCTAACCCCAGCTGGTTATTCTTTATCTCCTCTAAGGCCAC
AGGTTGTTAATTCCTTAAAATGTTGCTAGGACACAGTTGTAAGAAAATGTCATTTAATCT
TTGGTATTTCTTTAGAATGGTGGGTATTCTTAGTGAAATTATTCTAGCAGGGGGAGTGGC
AGCTTATATGGACATGAGAATCTTACTCTTTATTCTTGGGCAGTAATAAATGGAATAATC
TCTGTACTTGACACCTTTtgacacatagtaggtgctcattaaacactcgttCATTCTCTT
CACTACAGGAATTCATCTAGTAGTTAAACTTTAAAAAGCTGTTTCTTCTTCCTTATTTTC
CTAAGATGGTGGCTACAGGACAAACTGTGACTGAAATCCGGGGAGGTTCTTTTCTGGGAG
ACTGGATGAGGGAGAGCTGTAGGAGGAGTGGGGCTATGGCCAGGTTTATTCACTCCCAGG
CTCAGGAGTAATGGGGTAGAAAGTCTTTGGTTTATTGCAGAGGAACTAACTTCTGTATTC
CTTACTGTTTGTACATACTGAAAATCTGGGTCAGAGATAGATACAAGGTCCCATGAGTAG
CAGTACAAGGATTTAAATCCAGATCTTTTGTGTCTAAAACTCATTTGTAGCATCACACCC
CATTCCTTTGCAAGTACACTATTTTTTTTTTTCTAATGAttttgttagtttagaatcagt
gccttactacatagcccaagctggccttgaacttacaatgtggcccaggtcagcctcaaa
ctttagatcgtcttgccttagcttcctgaatgctggtataaaagtggctatcactacaga
gcacagagcctgctaaggcattctaccactgagctacatgtccagcTTGCAAACGTTTTT
AATGAAAACTTTCAAACATATGAACTAATTGAGAGAGTAGTAGTACCATGATTGGCTGTA
TTGATGTCTACATAGGTTTGGTGTTTTGCTCACTAAATGTGTTGCATTTGAAAGTAAGGT
ACAGACATCAAGACACAATCCTTAAATAGCTGGCCATGTCTCCGACATAAGTTCTTGCAC
ATAAATAGAATACTTTAATCACATTTCAAGAAATTATCTGCTATAATTATGATTTTTGAA
GGCTTTCTGTTGTTGCTAGTTTTATACGATTTCTGTCCTCAAGTGATTGGGGtttttaaa
atttttttaaaatttttttGATTTGCTTTtgtttgctgttttatgaatcagagttttatt
ttgtagtccaggctagcttctaattcttctatcctcctgtctcagcttcttgagtattaa
aatGGCCAATGGTGACATGATTTCTCTGTGGATGTAGAGCCATACCTCACCCTGTGGTTT
TCCTCTCGTGTTGATGTTGCAGTCCTACCCTGTGGATTGTTCCATTGTTGCTAGGGACAG
TCACCAGAGCAAGGATAGTTAGCGGTCTTCTTTTGTCCCACAGCATACTGCGCTTATGCC
TCTGTTCTTGTTGATGCTGGTTGCGTGATTGAGTACATCATTTCTAGGCTGTACTCTGTG
ACACAGCAGACACTACTTAAATGTGAGGGGAGAAGCCCAGATTTGATTCAAAAGTATGAT
TAATGGTGACATGTCAGTGCGTTCTGCTGTTTGTTGGTAGTTCTGGGTTTCTGTATTCTT
TAAGGTTGAAAATTAATGCAGACTTGTTGAATGTTTTAAAAGTTTGAGCTATATCTTTCC
TTCTTTTCCCTTTAGAAACACGAGTTCAAATCCAGGAGTCTGTGAGAGGGAAAGATGTAT
TTATCATTCAGACCGTCTCGAAGTAAGTGCTTTCTCATTGCCTCTTGAGTGTGCCTATCA
GAGCCTGAGGACAAGTCCATGCAGGAGAAGGTAGTCTTAAGGTTGCTGTGCTCTTGCTGG
TCTTTTAAAAATCATTTTATTTGAGAAATCAGGACAACTGAACCATACCATTCTCCTGGG
TGGGTGATGGTGGTTCTAGTGGAACCTGAGCCACTGTGAATTCATGACACTAGGAGAACC
AGCTCTTTACCATTGAGCTGTGTCTGCAGCCCTCTTTGCTAGTTTTTCTAGTGAAGCTGC
TGACTTTTTGTCCCTCTCTCCTTCAATCCCTTCTTtgttttgtttttaaagaggtaaata
aaatcttgctatgcttccagtccatccttagattcctagtatcaagagacttctctacct
cagccttcctagGTAGATATCACTGTGCCTGCCCTTTTTAGATTAGTTTCTTTGGGTGTT
TATTGTTGGTTGTTTTGATAGTCTTGTTTATCTCTGGCTTCAAACTTGCTATGTCACCAA
TAATGACAGATTGCTGTGTGCCCCTATGCTCATtgctgaggatttacccagggctttgtg
catgctaggcaagcactctgccagctgaactgcatctccCTTTCTGTTTTGTTTTGTTAA
ATGTAttttttttttctttttttcggagctggggaccgaacccagggccttgcgcttgcc
aggcaagcactctaccactgagctaaatccctaaccccTAATGTAtttctttttattcta
tgtgtatgagtattttgtatactgtatgtaaatgtactgcatgcattcctatggagacca
aatgaggatattaagtcctttggaactggagttagggacaattcttggccatctctgttg
ttgttgTTGTTTTAAGGTTTtttaatttaattttacctttatgaatattttgcctgtatg
tatgtacatgtcccacatgtgtggatccttacagaggccagacaagaatattaggtcccc
tagaacagctgtgcagtgtcacatgggtgctaggaactgaacccagatcttctgcaaggg
taacaagcagtctttaccactgagccaactctccagctccCTCTTCTGTAGTCTTGATGA
GGGGAAGTAGCAAACAGTAGAAGCTCTTAAGGATAGACTATTTTTCTAGTAATCAAGAAT
CATGCTGGTGCTTAGTTTCTGTGACAGCTGTCCCTGTCTTTGGGCTCCACATAGGACATT
GAGTTCTGTCTTGCTAGGTTGCAGAAAGTGCATGCGCATCAGGATCCTCTTCCTGAGATG
CCGAGAAATAGATGAGGATTTGATGGTGTCACATTCAGCTGCTACTTCATTGTATTGGTT
GGTTGACTTGGTGATGGGTTGATAgcagtggtgaagatcagacccagagcctcctcttgg
gtaggcattgcaccactgagctgtactgccattccTTCATTTTAGTGCCAACTAGTTTAA
GCTGGAAAAACCTAAGACAGATTTTTAAATTAAGAAAATTCCTggggctggagagatggc
tcagtggttaagagcactgactgctcttccagaggtcctgagttcaaatcccagaaacca
catctgtaataggatctgatgccctcttctggtgcatctcaaaacagctacactgtactc
atataaataaaaattaattaaaaaaaaatttaaaaaaagaaaagaAAATTCCTGCCCATT
AACTGACATTTTCTTGTCATCCCTTTGCTTATCTAAGTTAGTGGTAGTAAGCTTGTTTGG
TGCTCCTGATTCGTTAGCCTCAGGGTAACTTTGTACTCATTGCAGGTTCCCCTGCTTAGC
CTTCCTCACAGAATGCTTTTCTGAAGTTACTTTAATTCATCTGGGATCAGGCTTGTTCAG
TAGTAATAGAACCTTCTCATCCAAATGTTGGTATTCAATTATTAACAATATTTGTTGAAT
ATTTGCAATAATGGGGGTCCTGCTACATGTGTTTTCATGCTTGGAACAGTTGATGATCTG
GTGAACACAGAGAACATGATaaaccagaaaaggcaatgcatgcctacaatccaagcactc
agaggctgaggcaagaggattattagttccaaattagtatcatctgcaAGGTATATTAGC
CCTGTAGCCAGCAGGCTGTGTGCATCTGTGGCCCAACACATTTACAGACATCAGTATCAT
GTCACAGTGTCACTACATAGTGAGACCTTCTTCAGAGGAAACAAAACACAAAAACAGAAT
CTGATAGATACCAGGTACACCATAAAATGATAAGTGCTATGTGACATGTAACACAGAGGA
AGGAGTGCTAGGGCTGTAACTCACCGGAGAAAGCTTAGTCGTCTTGCATTCAAGAACCCC
TAAATTGAATCCTCAACATTGCTGAAGGTTAGAAAAGATGATGGGAGAGAGTTGGGATGA
TGGTTGTAAGAGGGCAGAGGGCAGACAAGGTAGGCCTCAGTGAAGAGGAGAGCAGTGAAT
GTCTAGGAAGGCTTGTGGAGCAAATGTCTAGGGGAAGAGTGTGAAAACAGATCATAAAGG
GCCTGGGAGGCCCTGTACATCCCTTAGTGCTGGCACCGGCGCTGTGGATGAGAAGAGGAA
CTATTTCGGGCCTTGGGACTTTGCTCTGACTACCACTTTAAAGAACAAGATGCTCTGTTT
GGAGTGTAAACTGAGGGCCCAGTGGGAGGCCTAGTGGACGGGGTGGTAATAGAACGGTGA
GATTCAAAAGCATGTGAAGAGTGGAATCTAGCCACCTTTAAGCTCTTGCAGAGTAGCCTA
AGAACAGTGTGGTGAGCGAGAGAATAGTCACAACTTTTCTGATGATGTAGGCATTTACAA
GGAATGACGGTTCCTTTAGTTAGATTTTAACATTTAGACGGAAGTGCCTACCAACAGCTA
GTGAGATTACTTCTGAAGGGGTCTTGGGCTGGAATAGGCCTGTAAGAGTGGCCAGCATTT
GCAGAGGCTGAGAGGTAAAGGGTGACAGGAGGAAGAGACGAATGAATCTTTGGCAGGTAG
TGGGGGAACCAAGTAAAGGAGTCAAAGGAAACAGAAGGAGACAGGGACATTGTGCCCCTA
TTGTAAGCACAGCTGAGCAGCCTTAGAGGCAGCAGAAAggccaatgaatttaaccaatcc
attgttggaggctgttgataaaagtcagggagctgttttggagaccaaagcttctttgga
gtgtatataggagagaaaaaaaagaagagtgggactgtagacttctctcctgagatgtcc
tacaaagacaggcaaagaactggaatgatgagagacaggaaaagtgaggAATGATGGTGG
CACTGGTCCTCCACAGAGTATGGTAAGGGGATGGCAAATAGAGTATAACTTTAGAGCGTT
GTGAAAAGTTCTCTGCTGCCCAGTGGCTGAGAGCATGTGGTGTGGAAAGCTGTCTTTTGA
CTCTCTCTTTCAGTGGTCTGGGAGAAGAGGGATTTGTCATTTTTGTGTCTAATGCTTTAA
GTGTTATCATAGTCAAAAGTAACATACTAATGTCTGATATCGTCCATGGCTTTCAGGGAC
GTGAACACCACCATCATGGAGCTCCTGATTATGGTATATGCATGTAAGACCTCTTGTGCC
AAGAGCATCATTGGAGTGATCCCCTACTTTCCTTATAGCAAGCAGTGCAAGATGAGAAAA
AGGGGCTCTATTGTCTCAAAATTGCTGGCTTCTATGATGTGCAAAGCTGGTAAGAATGTC
TGTTTGTGTGTTTTCTTTGAttgtttgtttgagacagggtctgaccatatagtcgtggct
gtcttagaactcactacatagaccagactggcctcaaacttatagagatttgcctgtctc
tgcctcccgaggagactaaagtttgtgcaccaccatgGCAGATTTGTTTTTGATCTTAGA
AATTTCAAAACATTATCTTGACGAGAGTTCTAAAGATAGTACAAGTAGTGAAACAGATAG
TTTATACAGTGGGCTTCCTTTCCCAGGAAAGATGTGCTGGTCACCCAACAGCTAGCTGCC
TGAAACCCTGGTGCGCCTGCCCCACAGTACCACAGTGGTACATTTCACACCACACCTAAA
TGGCAGGTACAGCACTATGCTAGgggaagagaaggacatcacaagatttggttacattat
tcctggtgacatgagatttaaacttaccaattatttctttctggaacttgtaattaagtg
tttttggatcatgggtatctgaaattatgagaagtataccacaggtaaACTGAGGTCTAG
TTTAATTAGAAAACTATAATTTGCTAATTATTGGAATTCTAATTATTTGAATTGGGATTC
TGCTTCCAATTCACTAAAACACAAATAATAACAACTTCTGTTATATTTTTTCCTGAATTA
CTTGTTATATCATATTTTTTCAGTCATATTCAGGTTTTGAAAGGAGAAAAATAATTTTGA
ACCTTACTTTTAGACTTTATTACAGAAACCATTTTCATTTTACAAATAGTTCTATTTTAT
AAACCACGTTTATTATTTTCTGTTAAACATTTTCAGGTAACAGCCTAAGtattttaaaaa
aaaacatttttatatttttaaattaGTTACAGGTTATtatgtgtgtaggtcaaggaacaa
ctttggccatcttcctcaggtgacatccaccttttttctcattggcctggagctctccgt
gtagactaAATAACTttgcttctttctgtttctcaaaacctcttaccttttccctggtac
ccttttagtttcataacccatacctacatattaatatatacatatatgtaagtattaaag
ggtaggatccacatatgagagaagacatgcatatttgtctttctgagcctagattacttt
ctttgttcaatatgattttcagattaatttttttacaaatttaatttttctttatagctg
gataaaattccattgtgtacatgtgctacaatttcattatctattcatttgttgatgggt
attctgttttcttgtgattgtgagtagaacagcagtatctgtagatatgcaaatatttgt
gtggcagagcagagtccttttcatatctgccaaggagtggttcaactaggatatatggta
gttcttttttcttttaatgtgtaactgtattttgcctatgaattatgtctgtgtgccaca
tggttacagttccctcaggccagaagagggcattggatcctctggaactagagttccagc
tgtcagttgccatgtggttgctgggaactgaacccaagtcttgtagaggagcacccagtg
cctttaacccctaagtcccttcagaccctgatagctctctctctttaattttgtgagaag
cctccacattggttttcatggtgactaagcaagtttataccccactagcaatagtgtttc
tctttcctcttgtccttgacaacaattattgttatttgttttcttggcgattgtcattct
aactagggggaagtgaagtctccaagtagttGGGCAGGGGGTCTTTTGTTTGtttgcttt
tttttaagacagtctcactaagtagaccatgctggccttaaacAGCACTTGAAGAGCTTA
AAGGAATGCCTCTCACCACATCCAGctcaaagtagttttaatttatgtttccctgatgac
tcaagatgtcaaacacaagaaaatatttgttggccatttgtatgacttcttttgagaact
gtctgtttagtccattcacctaccaaatgattggcggtttgagggtttggttttttgttg
ttTTTTTTTTTTTTTTTTCATTTGTCTTGTGTTTAATTTGTTCATTTCTTTGCATTCTAG
ATAACACCTTCCCTACCTAACATGTAGCTAACAAAGGTTTTCTCCTGTAGGCTGACTGTT
CATTCCACAGCCTAAGAATTTTATATGTGTTTGTACATACTTTAGCAGACGTCTGTGCTG
TGTGTGCTTGTGTGTGAGTGTACATGATTAAAGGAGGCATACATCACAGAAGTTTGTGCA
GACCAAGGACTGAAACTTCCCCAGGTCCCCGCTTCTTACAGATACTTACTAGAGAATACA
TTTCCAAAGTAGCTTTACAAAGAAGGCAGGAACAAAACACAGCTTTGAAAAAATATAAAT
TCTAGCAGCCTCAGCCCTGGAGAACCATAttagttacttatgttattgatgtgatggaac
atctgacaaacacaactggaggtagagaaagtttattttgactcacagtttgaggtacaa
tccatcacatcatagaagccggaccttgaaacaactcatcatactgcacttgcagtcagg
aagaaaggaatgacaaatgcttggctcggccagcttcctccctgtgcagcccctgacaca
gcccagggtgtgatgtcacccacatttataatgaatcttcttgactcagtgtaatcagaa
taaccctcacaggcattccacgtgctactcactcacatgtgtgtctccaagacttacctc
taggtgattgtagatcctaccaagttgacattattaaccaCTGAACCCCTTTGAAACACT
GACAAGCACTGACAGAGGAAATAGGCTAGCTCACTGAATCTTCTGGAAGCTTTCTCCTTT
CTCTTACAGGCTTGTTCTCAGATGGACCACACAGGTTCAGCTTCTTACTCTTTTGGATAG
TACTTCTTCTTAAATGTTCCTGTACCTTTTTTTTTGGTAATCATTTTAGATGTCACAGTG
TGGGTGAAGAGGTCTTGGTATATAAAGCTGGGTTTTGCCATCCCTGCTAAGGAAAATTTC
AGGAGATGCAATCTGCTGTAATAATAGCACTTCTAAAAATATTTCTTTGTTAAGATTATC
TGCTGTTTCTGTATTTTAAGGGgatgatgatgatgatgatgatgatgatttgcttatttg
cttgtttgtttgtttgtttgtttgtttgtttgtttcaagacagagtttctctgtatagcc
ctggctgtcctagaattcacagtgttgaccaggctggcctctaattcagagattcacctg
aactcagaggttcacctgcctctgtttttctgagtactggaattaaaggcatgcaccacc
actgcctggcCAAAGGTtttattgttatttatgtgtgtgtgtgggtatgtgcacatgtat
gtagctttctagaggacagaagagggtctcagcctttggaactgtattgaattgcaggtg
gttgcaagcctcttagcatgtgcactggtaaccaaatctacgtcctctgcagttattgct
gagctgtctctcggccccACTTCTGATCTTCACATGGAAATGTAAATCATACACCTAATG
TTACTAAAATTATAAGCAGAGGTGCCAGGTCTTCATGATAGGACAGAGTTTGCTTGGTCA
TTGTTATATGGGTGTCTTAGAGCACTGTGGTACTGTTGACCTGTTTAACTTGCTTATATT
TGAAAGGTCTGACTCATCTTATCACTATGGATTTACACCAGAAGGAAATCCAGGGCTTCT
TCAATATTCCAGTGGATAATTTAAGAGCCTCCCCTTTCCTGTTACAGTATATTCAAGAAG
AGGTAAGCTAGCTCTAATTTTGTAAATATTCTGGGATGATACTGTTTCTGTTTCCAAAAC
ATTTTATATTCTGCTTAAAGAACTGTTATGCgaggttgggatttagctcagtggtagagc
gcttgcctagcaagcacaaggccctgggtttggtccccagctccgaaataaaagaaaaaa
gaaaaaaAAAAAAAAAAAAGAACTGTTATGCTTCGTAAGTACAAGTCTCTAAAATACCAT
ATCTGTAGTTTTTTTTTTTCCACTCAGCTCTTTCCCCAACCCCCGAATTTTGCttatgtg
tgtggctgttttgtttgcatgtaggtatgtgcaccatgtgtgtgcccggtgcccatagag
gcgagaagtgggcatcagctcccctagaaatggagtgtgagcccctccaggtggtgctgg
gaattgcatccatgtcccctggaagaactagcagtgctcttagttaacacaccatcacct
tttcaccccTCTCCTTATCTCATTGTCTTATGAGTTCCTCATTGCTGACTTTCTCATCCA
TTTTTCAGATTTCTCATCCATTTTGCTGGCCTTTTCCCCTGGTGTCTCACTTCATCATCC
CTCTTTTGTTAATTTCTGGAGAAAGATTGTCTCTTTAAAACAGTCTCTGTTTTCACTTAA
GCTGACCCTTTGTTGTACCACGCAGAGGCAGATCTAGTCCATGATCTTACCCAAAGGTTT
CCAGAATTTGTTAGTCTTATGAGTATTTGCGATCTGCTAATTCAGGAGCCTTTTACATGT
TTGGTTTATGCTACGCATTGGTGTTTTCTTTTAGGAGCTGCTGTTAGCACATGAGTGTTT
CTCTGTAGTCACTTTCACAGAGAGCTTCATTTCTCGGTAGTGTATTTAAGGGCAGCACTT
TGGACCTTTCTAAAGCATGTTTTTGGTTGATAATCCAGGTCTTCCTCATGGGGCCTGGTT
TTGGTCCTTTTGTCTTGCCAGTGGTTCTGTCTGGTTGGCTGTCACCTTTCTTTGGCAGGG
TTGATGTGTTTGGTGAACAAATAAAGGCATGGCTttggttactttccttgtttgctgtga
caaaagggtctgacaaaagcagctaaagaaggaagggtttatgttgacccacagagttag
agtgctgtcatagtggggaagtcatggtccaccagagcatgaggcagccgctcatacagc
actcagtcaggaagccaagaggcgaatgatgctgctcagctcattttctcttattagtcc
agacctactccatcagtgccaccttcttcagggtgagtcttccctccttagtcaaacctg
tttgaaaatactcttgtagacataccaaaggtatatctttgtaatccacttatgtttata
gtcaagataacatcacaACCATTCATAGTGAAGTGATTTAGAAATGTTACTGAAAAGAAT
ATCTGTATGTTTTATATTTAAGACACATTAAAGCCAGTAATTAAAGGTAATGTgcctggc
agtgatggtgcatgccttttatcccagcacttggaagacagaggcagattgacctatgtg
aatttgaggatagcctagtatacagagcaacttccaggacagccagggcaacacagagaa
accctgtctcaaaaaaacaaaaAAACCAAAACTATAGAAgatagatggatggatggatgg
atggatggatggatggatggatggatggatgggtgggtgggtggatgggtggatgggtgg
atggatagatggatATTCATTCAATTTGTTCTATTTACTGATTTATTTTGAGATGGGCTT
CTATTCTGTTATGggaatcaagtaatcctcctgcctcaaccttctgagtGTTCACATTGT
ACCTGGGTGTAACTTCTTATTTTTTGGGAGATTGGTACTTACTGTGCAGTTCAGGTTGGA
GTTACTGCACTTGGCTTTTGTCTTGGCCTAAACACTTGGCTTCTTACATAATCCTGTTCT
GGGCAAATTGGCTCTCTCCTCCCAGATTTCCCTGGGAGCTCATTTCTCCTGTTGACCAGC
TACTGAGCTACTGTTTGGACTAATAGCTTCCTCTTAGATTTCTTGGTTCTTTCACATCAA
ACCTTGATCTTTGTATTTATAATATTTCCTGTTTTACCCTCTGAAGACACAATGAGCCTG
TTTTTATTAGAGTCCTTTGGTTTTATTAAGGGCTTTGTTGGCTGCTGTGCTGTCTCTTGG
AAGGGTGTGATATTATTTAATGAGGCAAAGAAGTGCATGAAACAGTTCAGAAAAACTTCT
GGCTAAAACGAGGTACTTAAATGAAAACAAGGttccttccttccttccttccttctttcc
ttccttccttccttcattcattcctttcttGCCTGAGAACACTGGACAGGTGTGTCTTTC
CTCTACGCGCAAGTCCAATTAGCATTTGTGTGTGTGTCTGTGTGTtttattcactttaca
tcccaatcaccccgccctcctctgttctctgttctcagtcttaccctcacagatcctgcc
attgctccctccccttctccttaagagaagggATAATCATCATTTTTGTTCCTTTACTGA
GTAATTGTTATCCAGCAGGCCTTTGGATACTGCAGCCACCTGTGTTAAGATTCACAGTGT
Tgggcctagagagagttcccatgtaagagcacttcttcctcttccagagaaccagttccc
agcatccacaaggtggctcacaatagtctgtacctccagttctgggggatctggtgtctt
ctgacctctgcagtaccaggcatgaacatggtgcatagacatacatgtaggaaaaacacG
TGAGGAAACACCAATGGGAATGTTCTTCAGTTGTCATTGGCACTGAATGGATTGGTTATT
TCTCAAGAATAGTTTGAAAATCCTGCCAAggggctggagagatggttaagagtggttaag
agcactaactgttcttccagaggttctgagttcaattcccagtgaccacatggtggctca
caaccatctgtaatgggatctgatgcctcttctggtgtgtcagaagacagctacagttta
cttatatataataaataaataaatcttttaaaaaaagaaaaGAAAATCCTGCAAGGTGAA
GCCAGAAACAAGAAACTGCTTCTCTACTTAAAGATGGTTCCTTACTGTGTGTGTGGACAC
AAGAATGACATCTACCCTAATCACCATTAGCACTGAGTGCTTATGTTTTCAACAGTGAAA
TGATTTCCAAATTGGATGATTATTTAGTTGCTTGGTTTTGTTAGtttgtttatcttttgg
ggggcagtctcaggtaacctagactggtcttggaatcctgattctcctgcctctgcccct
tgattgctgggattgtggacttgcaccacctcacttgCTCTGCTTACTTTTAAGCAGttt
gtttgcttagagatgggtcttaactgtgtagaccaggccgtcctcaactcagggagatct
gcttgcctctgcccactctatgctgggattaaaggtaCTAACACAACTGTCTGTCATTTT
GTTTGTTTAATAAGCCCTTTTATTAAGAGCAATAGGCTAACTGTCCTTTCACAGATGGCT
TTCCTCAGCATGGAGTGATTTTGTCATCTGTTTGAACCACAGTATTTTAGAATATGACAT
TAACTTGGATTCAGGCTCAGTGGATATCTTTCTATTGTGAAATTACATTTAATGTGGGAT
TCATGGAAAGTATTTATTGAAACAGATTCACACCAGCCTCATAGACAATTGGGATTATAG
GCACACACCATCACACCTGGTTTGCCTCTGTTGATTTTTTTGTTTGCTTTGTTTTagaga
gagggagagagagagagagagagagagagagagagagagagagagagagagagaATGTGT
GTTATTTGTTCAgtgacttcctcaattcaccttgctttttgaggtctctcactgaacatg
cagttcattgcttagctagattgcctggtcagtgtgctttagagacctgcctaactccac
tttttatacccatcccccaccccagtgccactcccgtgctggggttacaaacacagtctg
ccatattcagcttttgtgtgggtgagggatgggcaagctcagctcatcacacttgtacag
ccctcagcttaaactgagccacatttctactctcTCTGCTAACTTTTTTAAAAGAGCTCT
TGGTCTACATTACTGGGCTTTCCTATATAGGTAAAAAGTATTCATATTGAGAACATTTTC
ATCTTTATTTCCCAAAGGAAGATTTTGCTTTGAACTTTTCTTTTTGGTGAAACTTTAAGT
CAAATGATAATTTTGAATTTGAATAGTAAAATGATAATTTTACTATTTGTTAAAATAGTA
ACCTCAGGCCTCTTGTCTGTCACAGATCCCAGATTATAGGAATGCAGTCATCGTGGCCAA
GTCTCCAGCCTCAGCCAAGAGGTAGGTGGGACTGCGTCCCCACTGTATAGATTGGGCTGC
AATGATTCCTGATCCCCCTTTTCTTCCATGGATTAATTTAATATTATCCTGTCAACTCTA
ATGTTAGATAGATATTTTAGTTTACTCTTTTTTTCTCCAATCTCAGTTTATGACTGCCAG
TCATTTAtttcttttgttttgttttgttttttgtttttttttctgaagctgaggactgaa
cacagggccttgcgcttgctaggcaagcgctctaccactgagctaaatccccaaccccCA
TTTAtttattttttaaaagatttatttatatatatgagtgctcaatctacatatacacct
gcatgccagaagagagtatcacatccctttatagaagatgattatgaaccaccatgtagt
tcctgggaattgaactcaggacctctgggagaacagccagtgtacttttaactgctgtgc
catctctctagctccCAATCATATCTTTTAACCAGAGTCATCCCATCTGGGGAGTACTGA
CCTAGTGTGTCCACTGTTAGTCCATACCTGTCAGTAAAACTCTGCTTAAAgtaagatgtc
tcagagggtaaaggcatttgctgccaagcttgacctgagtttaattcctgagacccatat
gatagaaagaaaaacaactcccattagttgttctctgacctccatacTCCTCCACCCAAT
GCTAAATATAAATAAATAGTTTGGGGATTTGCTGTCGttgttgttttctgagacagggtt
tctttgtgtgtagccctggatgttttagaactcaatttatagactgggctggcctcaaac
tcacagagaccacctgcctctgccttctgagtgctaagagtaaaggtgtgtgctaccatg
cctggcAGTAAAGGTAAATTTTAAAAATCCTACTTAACCTACTTTGTTTACTGCTCAAAG
ACTTTATTGACTTGTTAAGAGACTGTCCAGCTGGCAGGCCATGTTAGCATGCAAGCctcc
ccctccccccccccctctctctctctctctctctctctctctctctgtgtgtgtgtgtgt
gtgtgtgtgtgtgtgtgtgtgtAAGTGACATTTAGCTCAGCATCTATAGAGCAAGCCAGG
TTTTGCCAGGGGTAACTGGTAATTCCTAATACAATATAATAAATAATGTAGTCCTTTTAC
TAAAAGGCAAGAAGCAAAGTGGTATGTATGAAAGGTCCAGGGAATGTCAATATGGAAGGA
TGACATTTTTTTCCGTGTAACTTATACATATCCACCAATCATTTTTTGGTTTTTGTTGTT
GTGTTATTGttgtttttgacaggatctcactatttaatccaggctggcctcctacttaca
gagatcctcctacctccactttcagtgcttggactaaagatgtgagctgccatgtgcagc
tCTCTACCTATGCCTTTTTAAAAGAtttattttattatatgtatgagtgttttgtctgag
tctaccaccacttgcatgcctggtgcccatggaggtcaaaagtgggcatcagatcccctg
gaactggagttgtaggtggctgtgagcctgtgtgggtgctggcagctgaagctgattctc
ttcaagggcagcaatgctctttcttgctgagccatctctccagccccGCTCCTATGATCT
TTAATCATCTCTAGACTGTATAACTACTAATACAATGTAATGAATAGTGTTGTTCCTTTG
TTAAACAAGTCAAGAAGCAAAGTGTATCCATATCTGTATTTCAATATGAAGGCCAGTGGT
TTTCTATGCTTTCAATCTCTGTAAAAGTTGGATCCACAATTCAGACCCTGAGAGACTGGG
AGGACTGAAGTCTTTTCacagtccatggcttttatagtgcatttatggttaagtacaact
gccacctgttgtaaggctttatcctcatagaaaatcaccctgtagccactaaataagcac
ccatctttctcgtactgcccctgggcagaagcagacacacatctgtctgcttgtttagat
ttgcagtcataagtatatggcctgtggctagctttcttcacccagcaccatgtcctggag
gctcatctacatgtgttgtgtgACACCTCTCCAGTAACTACCAGGGACAGTGGTTACCGG
CTGAAGTGATGTCAGCTTTTTAATTTGTTATTGCTACTGTTATTTCAGTGTTGGGAATGG
AAGTCAGCATCAAACATGCTAAGAAATTACTGAACCACACCCTAGCCCACAATACCAGAT
CATAAATATTGAGGTATTTAGTAATTCTTATTAAAATATTCTCTCTGTTGTGATTCATCC
CCTTTGCCCTGAGCTCAGACACACGTGTACAGAGCACCTTTTCGGTTTACCAGGATAGCA
CAGCCCTGCTCCTGGGAGAGCTCGTTACATTTTTCTTAGAAATGTTAATTCATTTCTTGA
TAGAACCAAGCCTATAGTAAATGGCTTTTTTAGGTGTGCTTGAGAAGTTTCAGTATCACA
GAACAGTTAAGGTGCCTTTCTACTGTAAAAGGCCTTGTGTCTCTTTATAAAAATGCTCCT
Tggggttggggatttagctcagtggtagagcacttgcctagcaagcacaaggccctgggt
ttggtccccagctccaaaaaaaagaaaaaaaaaaTGCTCCTTAACAGTGACTGTGCATGG
GCATAGGCTTCCTGGAATGAGTGCTGGCACTTTCCTCACCTGAGGAGCAAGTGGGGATGC
TGCATTTGTGAGGTTTCTGCCTACCCCACCCCTCCCCCAATCCTAAGAAACCATTTCCTA
GCTTTATTCTTGTCTGTTTAAATGCACTCCCCCTTCTGAGATGGTACTGAGAAGTCAGTA
AGTCTCCCTCCCCTTTGTTTCTCTTTAGCTATTTTTGTAAGCTTGTAAATGAAGCCTGTT
TTTAATTGTTATTAATGTTAGAAAAGCAAGACTAGAATTATTGGGTCCTGTGCCTGTAAT
AAAAGGATAGAAGACCCAAGGTCCCACAAGCGGAGTCTGGCCCAGTGGGAAGGATGGACA
TCCTGTGTGGCCAGGGAACTAGTGAGGCAAGGTCTGTAGCAGTGCATGGAAGTGGGTAGG
TAGGAGTTAAAAGATGACATAAACCAAAgacaagactgtgaggtgctttcttgattgatg
cgagagagcccagtctattttgggttgtcccactgctgggcaggtggccctgagttgtaa
aagaaagcagcctgaacaaggtaggggcagcaagctagtaaacagcactgttctggggtc
tctgcttgagttctgtcctggcttctcagtgttggtctgtgatcaggaaatataagccac
atgaagcttttcctctccagcttggttttgatcttggtctttgtcataatagcagaaagc
aaactaggacaGTGACATAGCGTGGGAAACTGAGTCTTTGAAAGAAAGCTGAAGGGGCTG
TGTTAATAGAACATTCCAAAGAATGAAGGCGGTCTTTTCACAATGAGAAAAGGTCACTTT
TCAGAGAGAGTGTGGTAACTGTAATCATTTTGAACTAAGTAGCAGGGTTTCTTTCAAAAT
ACAGTAGCTGTAAGGAGCAAGGCTCTCCTCAGGGATGGTCAGCATCTCACTCCTCCTCTG
ACAGTAATCAGCAAAACAGAGCATCAGGAAGGCCATAAAGCACCAGGTCAGCCAGGGACT
CCAGACTGCATAATGGACATTCTGTGCTGTAAAGCAGGTCTTGAGTTTAAAATGATTTAA
GTTGGACctggaaaagtggctcaacacttaagagtactggctacttttctagaggacctg
ggttttattcccagaacccacatggcagttcataaaaagcctctgctggcctctgtgagc
agtagacacacatgtgcacatacatactgtagacaaaatactcatacacataaaattaaa
taaaTACATCTTTAAAAAAAAGTATACAGAAGAGGTGTCTAAGACTCATCCCTAACTGCA
GTTCAGGGAATCTGATTGCCATCTCCTGCCCAGGCACTGCACGGTGGTGTACAGGTAGGA
TTGTGTACATGAGCCACCACAGCCGTCGAGGTCTAGATTGTAATGGTGAGTTGTGTCACA
CATTTATGAGAGACCAATGCTAACTTTATAAGGCATCAGCAGGCACATTCCCCTTTTCTA
AGGCCTCCTTCACTCAGATAGCTGATAGCTCAGTTAACAAAGAAGTGACGTTCTAAAGCA
CCTTGTTAGAAAACTGAGTGAACAGTGTATGAAAGTTGAACACATCACACCCTTTGAGCT
TGTCACTGGAACCTGAGATTGGCGCACCAGCTTTTGAAGGTCTATGAATGCCAGTCACCT
TGGTGAGGAACAAGAAAGAGAAGCCACATGACTCAAAGATTTGACAATCTAGCTGAagta
aactaagaatagaagggaaattttatcagataaagatctgtaaacaactgatctgacatc
ctagtggtgaaaactggtgctgttccccagctctagtacaagatggatgGCAGTATCTGT
CCTTTTCCTCAGACTCAGATAGCACTGAGGTTCTGGATGGTCAGCTAGGAACGGCCAAGA
GTGGGTATGGATACAAGGGTATGGTTTGggggctggagagatggctcagaggttaagagc
cccgactgctcttccagaggtcctgagttcaattcccagcaaccacatggtggctcacaa
ccatctgtaaagagatctgatgccttcttctggtgtgtctgaagacagctacagtgtact
tatataaaataactgaataaatctttaaaaaaaaaaacaaGGGTATGGTTTGATCACTTA
TATAGGACACATTCACTTCAGTAAGCTTGTGAGATAAaagcaggaagctggaggatctct
ttgagtttcaggacaacctaggctacatagtgagaccctatctcaaaTctagcaccaatg
ttagtcagctcacaaccaggtactcagagagaacacttccagagatctgactccctcttc
tagcctccttgggcaatgtcactaatgtgcatatacccacaacagacacatctgaacata
taattaaaaataaaATACTTAGTAATTAAAAAGGAAGAAATGGTGCTTGGTTTCCCATCA
ATAAGTAAATAGATAAAGAGCAATATATCCATATACTGGTAAAACTATAACATGGCTGAA
TCTCCACAATACATTGAGTGAAAAAAAGTAGGACACTAAAGGCATACTGTGATCAGCGTG
CATGAAATAAGTTAACTTTGCCAGAAGGAGAAGCTATAAAGGGCCAAAGACTGTACTTGA
TGTTAGTAGAACAGTTTATTGTCATAAGTGCATTGATGTCAGTATGGACATGTATTTGCC
ACATTAGAAGAAATTATTTAGAAAGCACGAATCTGATGAATGTATAAAGATCTTTCAGAG
GTAATGAAGTTGTGTGCTTGGAGTATGAAGTTTCTTTGTAAAGCTTTAAAAAGTTAATAT
GTAATACCTTAATGAGTCTTTAATGGGCGGTGTTTCACATGGTTGATTCTCCATGAAGTT
TCAAAGATAGCATTAGCAACTTCGTGCTGCAGCAAAATTCCTTAATCAGAACTTCGAtgt
ggtttgccctggagttatctgtattttgatgctaattccactgccccaaggacaactgcc
tagtctgtactcagtgacttcaccagaaccttctccccattgaatttgtaaaatacaggt
gaggggcaggtacaggatagaaggaggcctgtcattggatgaaaggaaggatgggcggga
gagaagtttgaaggaagaggaggagactagaacagaaagaaaaagaagagatagtaggga
gagggagagaagccatggcaggtgatgttaagattccactctgtggggctggagagatgg
ctcagtggttaagagcaccgactgctcttccggaggtcctgagttcaaatcccagcaacc
acatggtggctcacaaccatccataatgagatctgatgccctcttctgttgtgtctgaag
acagctacagtgtacttataaataataaataaatctttttaaaaaaattctgctctgtgt
atttacaggttgttgttaatgttcttaagggatggatggtactgggctttgtatgtttag
gtgggcaattacatcttaccaattgggtctaaggtcattgtgttgtgtggtctttcatgt
gtagatttaagtgtaatggagtgtgtggcagctggtctgggttgcctcagagttgggatg
tgtttctggcatggaaacctgccttgggaactagatagggagagagattgctgacggctc
agagagaggcctttggcagtgtgatacgggatggagtggagtgggtgagacgctttgctg
actgagaattaagatatccagcagatatcttggggcactgaggtgccggacctagctagg
taaaagacagccatactctttttgttttttatatttttacaacaacaGAACTTAGGTTCT
GTTTGGCTGATGAGAGATGCTCACCTGTGGGCTCTACACTCATTCTCCCTGAGTCTGAAG
TGGTCATTCTCTtttgtttttgtttgtgttggttttttgttttggtttgttggtttggtt
ggttgggtttggtttatatttggtttgtttgtttgtttgtttttctgtgtaaccctggct
atcctataacacattctgtagacaaggctggcctcaaactctgagatccacctgcctctg
aagtcctgtgattaaaggtgtgcaccactaccaccaggTGGTCATTCTCTGTTGAAATTA
CTCCTTTGGGAGAAACATTTTGCTTATGTTCTTTAGTGTTTTGCCTGGACATTGGCAGGC
TGCCTCCTGGTTTTTGATTTGTGTCTAATGTTCTTTGCAGGGCACAATCTTTTGCAGAGC
GTCTACGCCTGGGGATCGCAGTGATCCATGGAGAAGCACAGGATGCTGAGTCTGACTTGG
TGGATGGCCGGCACTCCCCACCAATGGTCAGGAGTGTAGCTGCCATCCACCCCAGCCTGG
AGATCCCAAGTAAGAATCCACAAGTACCTATTTGCCACTATTCTCTGGGCTGCTTGATTT
GTGGAGGGGAtattttaatatgaattattattattattattattattattattattatat
tttgttacatgctgcatgtgtacaaatactcacagatgacagaagatgatgtcagatgcc
ctagagcttgagtcccaggatattgagagccacctggtattagtactgggaaccaaactc
aggtcctttggaagagcagcaagtgctcttaaccacagagccacctctgcagcccATGGG
TTCTCTTTGGTGTGTGTAGTCACATACACATGTGTGTTTTCAGACACACATACACAtgga
ggtcagagtccacgttagatatttttctcagctctttgcctttttatttgttcttgagac
aaggtttctcactggtctggagctcaTATTATTTCAGCTTGGAGATTATAAAAACACAGA
GCTACACCCAGAAttttttttttcttttttttttccggagctggggaccgaacccagggc
cttgtgcttgctaggcaagcactctaccactgagctaaatccccaaccccCCAGATTTTT
TTTTTAACAGAGGTACTGGGAACCCAAACTTGGTCCTCATTTGATAATTTACTCATGAAA
CCATCTTCATATCCTCCCTTTTAACTTTTTGAGTTGGCAAAAGCTGATAATTCCCTTCCT
GGTTGAATTAAAATAACTGTTAGCCTTTGAATCATAGGACCCAAATTTAGGGAAGACCAG
GAAAATGGCCAGCTATTTGGGTTCATGTGCGTTGCCACTGGGAGCTGCATGCCTCTGCCC
AGTGCGTGTATCTCAGCTGGCGTGGGCAGGGGCTTCTTTGTTCACAAAGCTGGTCAGCAT
TGTGTTATTTGGAATGCAAAGTGCTGGGAAAGTTTTATGTAGTTAGCATAGGGTAAGTCT
GGCCAATTAATGTTAAATGTATTTCAAAGTATTTTATTCTTTTGGGTACATGTCTGCACA
GCTAACTTCACCTCTCTAAATATTTAAAACTGCTTAGAACGAAAGAAAACCTGGAACGCC
AATAAATAAAGTCAGAGCACACACCTGTCTGTCTTGCTAAGTAGTCTGCATGGCTCCCCT
GCTAATCCCGACGATGCGGTGCCTTTTGTTCTCTTCTCGGCTCACATACCCAATGCCATA
TGGGGCAGCATCGCTACATGGGGATGCCCTTGACTTGTTCCTACTTTTAGGCAATACTGT
TGGGTGTCATGTTACCTGGGAATTTTATACTTGTCCATCCTAATTGAGGAAGTTCCTTTC
CCTTCTAAGTACTGGAAAGTTTTTTGTTTTTGTTTTTTATAAGACATTAAATTCTTTTTT
GTTGTTTTGGGTTCTTTGAGGGTTTTGTTTGTTTTGGGGACTGGGGGTGTTTCGTTTGtt
tgttttttttgagacaggatttctctgtgtagccctgactgtcctggaactcactacata
gaccaggctgacttcaaacccagagatatgtctgtgtctgcctcctgagtgctgggatta
aagacacatgccaccaTAACTGGCGACATTAACTACTTAAAGCCTTTTAAGTCTTTGTTC
TACCTTTGAGCATAGGCACTGAGGTGTGTGTTTCATTCTGACCAGTGCTGATTCCTAAAG
AAAAGCCCCCAATCACAGTTGTTGGTGATGTTGGAGGAAGAATTGCCATCATCGTGGTAC
GTAGTTCTTTATTGTTACCACCGTCCCTCTGTTGACTTACCTGTAATTGTGTGCATAAAG
ACTGGGTCAGGGGGCTAAGTATCATGTTCGTTGGTGCCTTGTGCTAGATGTTAACTTTGG
CCCCAAACAGAAAAATTAATGGTTTAAGAAAAATAGTAGTTTCTATATAGTTACATGAAT
ATGGTACAGCTGTTGGTTTCCATATTTTGGGAAATTGTTTTTTATGGTTAGTTAAAGTGA
AGGACAAAGTTGACTATGGTTTTAACAGATTGGCAGTTAGGGTCGTAGTTGAATAAAGCC
TTGGATTTGGTCCCTAACATCACAAAACCCAAAGCTCACATCATTCCATGCACGCATTCT
AAATGAAACACTGAAGAATGGGTCAGGCAGCTGTAACTCACTGCTTCCCTGGACAGAGAG
CCAGGGGCCGTGGGCCTTCCTAGCTTTCCCTGCTCTCTTTCTCCTGCCAGAGCCTGTCAT
TAGCCTGAGAGTGAAGTTCATGATATAACTGAACTTTACAGTCTACCAAGAATGCTTGCT
GCTTTTAAATGTAAAGGACATTTGGGCATTggggttggacagcctgctcagtgattaaaa
gcatttgctgttcctgcagaggacccagatttggttcccaccacccacatggtcttaaaa
ctgtctataactctagttctaaggaatccATTACACACAGGCAAAACACTTGTACACATC
TATAAAAAAAAATAAAGACTTGAATGTATAAGTAATGTGTCTGTGCACACGGTGACTTTT
GGGCCATGCTGTGGTTGATCCACGTAGTGGTGCCATGTCATGTGTACTTGGGATGCAGTG
AAGACTGTTTTGGTCTTCACTACTAGATAGTGTGTCATGATACCATATAGCTGATGCATC
TGTTCTTCAGAttggacagttttcaatttttctgaattcccaataatactgctttgaacc
atataccgttttctggtgtgtcacatgcacaagagtttctAAAAGATAGCTGGAGTAACT
GGGTTTGAACGTATTGTAACAGGCTCCCACACCCCATCATCCCATCATAGGTACCTTGTA
TTTTTAACTGTTGTTTGGTGATTTTTGTACCCTTTTCAGGGATCCCCCATGTCATCCCAG
AATTAAGCTGCCTGCTAGTTTATTTCAGGACACAAGGTAGTGGCGGAAGGTGCAGATCCA
GCACAGTGACTGCAGACTTTGTTCTCCATATCAGCTGTGCTTTCTTTTTCCTCTAATCct
gatggttgaacccagggctctgtgggtactgggcaagtatctacattgagctacgtctcc
agcccTCTTTATTTTGAGACAGTTGCTGAGGATGGTCTTAAACTAGTTCTTCATTTCAGT
CAGAACTTCAGCTCACCTTCAGCTTCCCGCCACGGCCTCTTCAGTAGCTGAGAATTCAGG
TCTGTAGTGTTAGAATTAGGTTAGATATGCTTTTAAAAACCAAACAGGGATCggctgttg
agatggttcagcaagtaaaggtgcttgtcaccaagcctgatgaccagagtccccggagct
catgccagttaaaaagaggactgccacagattgtcctctgacctcctccacatacatgct
atggcatatgtacacacgctttcacacaTGCACATGTGCACACTAACAATAAATAAGTTT
TTTAAgggctagaaagatggctcaagctgctgatttcacaacatgaacacctgaacttga
atccctcataaagtcgggtagtgcatctgtaatctcagttcgtctgcaatgagatggcag
ggagagacaaaagtcccagaaatcatgaggcagcacatgcagcagtagagaccccacctc
atacaaggtgggccatgaggaatggtacctgTAGTCAGACACATGGAAACTCAAAAAGtt
tataaaccagcattttattttggagtagttacaggtttacaagaagtgtgagatactgtg
cagggaggtcctgcagactctcgaccaggtttccactCtatgctggctcgcttttatatt
agcttgacacaggctagggtcattttagaagaggaagccacaattgagaaaatgccccca
ctacattggcctgtgagcaaacttgtagtgcattttcttaattagtgatttaatgtgaaa
gggcccagcccactgtgagtggtgccatcctggggcaggtgatcctgagtctatgataaa
gcagcctgagccagccataaggagcaagctggtccgaagcacttctgtggcctctgcctc
agctcctgcttccaggtttctgccctgcgtccctcagtgatgaactgtgttgtagaactg
aaaactgaagtaaaccctttcctcctcacgctgtccttggtATAATAGTAATACATGCAT
GCTATGGCGTGCACACAGACAGCACACTCATAATACAGGAATAAATAAACAAAAATAATT
AGTAGAAAAGAACTGTTAAACTGACTGGTGTCCATTATACATTTTTTTTTCCCccaggct
ggccttgaacataaagttttgatctccctacctacctctgcctcttgagttctgggatta
aagatgtaaccaccatgctcagctTTCATTATACTTTATTtttatttatttattttatgt
acttgagtacactgtgactctcttcagatgcaccagaagaggtcattggatcccattaca
gatggttgtgagccaccatgtggttgctgggaattgaactcaggaagagcagtcagtgct
ccatctctccagcctcCTCAATGTACTATTTTTACAGACCTTCATACATGGGTTGTGGTT
CTTGTACACCCATACACATACATATACACAAATAAATATGTATAAGTGAGACGTTTTCAA
AGACATTTCTTagccaggcagagtagtatgggcttgtgtgtattccctgctactcaggag
actaagtaggggagaatcacttgagcccaggtattcaggacaccctgaacaacataataa
gaTAATAAGGCAAGTGTTGATGTGCCTTTTGTATGGTCTTTGATTTGATAGGATGACATT
ATTGATGATGTGGACAGCTTTCTTGCTGCAGCAGAGACCCTAAAGGAAAGAGGTGCATAT
AAGATCTTTGTGATGGCAACTCACGGCTTGTTATCCTCTGATGCTCCCCGGCTGATTGAA
GAGTCTGCCATTGATGAGGTAGCAGGGCTGACATGGGGGGGTCTGGATCCTTAACAGCAG
AGCAGGAACAATTATAAGCTCATTTTAGCTTAGAATAAAAGATGCAAGCCAATTGGGTag
cattggagatgctgacacaggagtcttgccattagttcagcatcagtctgggctacagag
tgggactgtgtctcaaaaaaaATTAAAAAGAAGAGGAATGCATGAAAAGTGCTTGTGCTT
GCATTTCATTAACTGTGGCTTTCCCATTTGAGTGAGGTAAGGCCTGATTCAGCTTTGACT
GTATGCTGGGCACCCAACTGGTTTAAGAGAAAATGTCCCCTGTGAGCTATTAACTACACA
CTCCCTCCTAGTCCCTCGTTGCTTTCTCTCTCTTTGAATTTGTCCGTGTGCCCATGTCAC
ACTGTGGTCTATAATGAAGTGTGCCTCAACATGCTGCCTCTTCCTAACTTCCTAATAACT
CATCTATTTtgtgtgcgtgatgcgtatatataaatgtacacatcatatagaggtcagagg
acaattttcaagagttagttttcACTGAAGCTATGAAGAAGAGACCCAAATCCAGCccca
ccagcagtgaacaggggttccattttctccaggtctcaccaacatttgtaagtgtctttg
ggctataactgctctaaggagtgtgaggttatcagattttttttttTTTTtttttttttg
gttctttttttcggaactggggaccgaacccagggccttgcgcttcctaggcaaggcctc
taccactgagctaaatccccaacccTGAGGTTATCAGATCTTAAAGCTACAGCAGCTTTT
CCTGATGGAAACCAAAGCTGTGGAGATGACAGCAGGCCTCTCATAGGGTGAGCCTCAGGG
GCTCCAGGCTGCAGTACACTTTTCAAACAAAGCCATGACACTGGCTGACTGGGTGGTTTT
ATTTTTTTCTTCCTGTTTTTCAGATTTGGCTTTGCTCTGTTCTGTTGTATTTGTTCTGTT
TGTAGTACTAGCCCTGAACCTAGATGTTCACACACCAACGAACACTTTACCATGAGTTAC
ACCCCAGTCCTGAGGCTGCTTGGCATCTGACGCTTTTATTTCTTATGATGCACAGGTGGT
GGTCACTAACACGATCCCACATGAAATCCAGAAGTTGCAGTGCCCCAAGATCAAGACTGT
GGACATCAGCATGATCCTCTCAGAAGCCATCCGCCGAATTCACAACGGGGAGTCCATGTC
CTACCTTTTCAGAAACATAGGCTTAGATGACTGAACAGTTCTCCTATGGCAGAACTCCCA
CAGGTCAAGTGGGAGGCCCAGCATATATGCTGGAAGGCCCATGCCCAGCTAGATACTTGA
CCCTCCCTTCCTGACATCTTCCTGATTGATTCCTGTGAAGGTACAAGGACCAGCTTTCTT
AATGTTGGTTTAGGTTTTTGTGAGTTTGGGGGATAATTTTTATAACAGAAAGACCTCCTC
TTAAATAAAAGAAGTTAAAACCTGATTGTTTTTAGTGTAACCATTTTAAATAATACACTT
GAGTGAGATTTTTAAGCTCAGCCTTTTTTTAAAGTTGCTTGATCCAACTGTTCAAAAAGT
TAAGTAAAATGATCTGCTGTCTACTGCCTACAGTCAGAAAGGTACTGTTGGTTCCAATAC
ATGATCTTTTTAGAAACGCTTTTATAAAGGGCATATAGTGTATGTGGCTGTATTTATTTT
CTGCAACTAAACAAAGAATAAAACCTCATGTTTGATTTTTAAACCTCTGTATGTGGATGG
TTGTTCTGTAGCTGGAATGGACAGCCACCGAAGACCTGAGTTCCTGGGCTACTTTTTCCC
TTCAGCATCTGAGCTCTGCA
