# Supplementary material for: Reference based annotation with GeneMapper
Source: Genome Biol. 2006 Apr 5;7(4):R29. doi: 10.1186/gb-2006-7-4-r29 (PMC1557983; doi:10.1186/gb-2006-7-4-r29)
Supplement: Additional data file 2 — A gunzipped tar file containing the data set of orthologous genes in five vertebrates (human, chimpanzee, mouse, rat and chicken) that was used to compare pair-wise and multiple species GeneMapper [file gb-2006-7-4-r29-S2.tgz › 5verts/orth12/mm34.fa]

>NM_007642
CCTGGATGGCAGAGAGTCATAGACCTTGGCAGATGTGACTTCAGTTCACACCACACTCTG
CCTTGCTCACAGAGGAGGGGCTGCAGCCCTGGCCCTCATCAGAACAATGACACTCAGGCT
GCTGTTCTTGGCTCTCAACTTCTTCTCAGTTCAAGTAACAGGTAAGCAATTTTGATACCA
TTTTTCCCCCTGTTTTCATTTGTGTTCTCATGACCAGCATGGTTTATTTTAAAACTGTAG
TGACCTGTGAAACTTGAATGCATTTAGAGTTTTGTGCTAATTTGACAAGCTACTATTTAG
AAACTAGCTAATTCTCATAATACAGCAAATAGAACTTTAACACAAGTTCTTTGGGAAGAA
GTAACATTTTATTTAACAACTAGTCCCAAGAACTTTTATATTCAGAATTTTATTTAttgt
tttgttttgagatagggtttctctgtatagccctggctgtcctggaactcactttgtaga
ccaggctgtcctcgaattcagagatttaactgcctctgcctcctgagtacaaggattaaa
ggcatgtgacaccaccgcccagTCAGGATTCTACTTTTTACATCCTATAAAACTGTGATA
AGTAAGAGAGTAGGTAAATTCTAGAggtcttggattagattgcctgggctcatatctcaa
ttctccctagtggcgtttggagcaggatttactacctaaatctctgtaaaacgggaccct
aaatgagcatcacctcaatttcattgtgagataaaatgaaatagacattgtggaggtctt
agttcaggcttgagcagtaaacatggtgttcatgtaagtagtatgtctaCCTGAATTCAG
CGAGTGCCAAGAAGAATCCTGAAGTAAGCACAAAAGCTGGTATAGACACCAGTAAGTTTC
CTTTTACTGTTGGTTGAAATATGTTTATTTAGGTTAAAATCCTTCAAGTTCCCAATAGCA
ATGGCAAGGAGGCTATATATTTATCAATTAGAAAGTTCTTACCCTAAACAACCTTTGGTT
CTCATGAGTAAGAGCTATTTATTGTCATAAACTCCATTCCAAATGAAGAGACCATTGGAA
GGAGGCCATCTATTGAAGAGAATGTTCAATAATTTCTCCAGAGGATGCAGGTCTCCAGTA
TTTGGCAACACATATTTACAGCTAAAGAATCTTTAAAATTTATGTTTAAAGGTTTCTGTA
TATCATGTTTAAGGGATCTTAACTTTCTTTTAAAGGAATACTTAAGACACCTTAATTTAC
TAGATAGTAAAGCCTTACCCTTGTTGAAAGTCATGCAACATTAGTGATTTTACACAGAAT
GCTTTTCTGATGCCCTCTGTGGACAGCCATTTGTTATAAACTCATGTATTTTCTTTGGAA
ACTTTTTGGGTTGGACTCAAAGCTTTGTATGTTTCACTGTTTAGAATCTTTACAGGGGTT
AGCTAAAAGAGAAGTTGGCAAGTTCACATGTGTGCAGGTCGTTAGTTTTATTTACCTTAA
GATAGGTTTTGCTTCATAGATACCAATACATTTTCCTACTACGTCTTAGGATTTGATGCC
AAGCAGCCATTGAAAAAGTAGGATGGGGTAGAGGTAGGAAGCTGAAGAGAAAGAAGTTAA
AAGGAAAGGAAGATAATTGCAAATGCAAAGATGTGTGACCCATGGAAAAGGATGTGAAGC
CTTTTGTATGCTTTTCATTTCTCTCTTCATGTCCACCATCTCACACAAGGAAACTCCCTG
GTCAAATGTTACTGTCTTgggctggggatgtagtacagttggcatagcacttatctatcg
tacatgaaaccctgggtttgatcacagcacagcataaaacaggcatggtagcacattcct
ataatccagtagaggcaggagaatcagaatgatcaaagttatccttggctacataacaag
tatgaggctaacctgggctacatgagacATGTAACTGCATTAAAATGTGCCTGTGTGTTA
GGGGCAGGTCTTTAGATTCATTAATTGAATAATTTTGACTCATTGGTTCACAGCATGCAT
TAATGCACTTACTTGATGATGCTTAAGTGCAACCTGATTCTCATGGCTTGAGTGATACAG
CAGAAAGATCATTATGGCTCAATTAAAGAAGTCTGATACAGGAAGGGTTAGGAAGCTGTA
CCTTAGATGCTTCTTCTGCTAAAGTTACATGTTTTGTATGCATGTTGGATAATAGTGCTC
CTGAGATCTTAAAAGACCGGATTCTGTTGGGTTTTGGAGTGTAAGTCCAGCTCATAGCTG
CAGGTTCCTGAGAGAATAATCATTTGTGGTTGATAGTGGGGGTGGGTAGATAACATGCAT
CATTGGTtatctatctatctatctatctatctatctatctatctatctatctatctatct
atctatctatctatcCTAGCCTTTTGTTAGTTTTTCAGCAAACTGACCATGTAGTCTAGA
GACTAAACTCAGGAAATACCTGTTTACTTTTCCGTGAGAGCACTTCTTTTCATTTCTCCC
CAAATCGTAGTGGATAGAGCATGCCCAAGTGGCCAGGTTGAACATGAATGACTTCTCCAC
TGATTCTGCATTCCCCTCAGAACTCCTTTTCCATAGTGAGGCATGGAAAAATGATTGGCA
TTTAATAAAAAGTCATATCTACAAAGTAGAGTAATTAAAAACTGTATTCTTGCCCGATCT
TTGGCAAATGACTTCCTCTGTGGTAGATGCACAGAAAAATAATTGGCTTCTCACAGTTAA
GTGTCGCTCTGAGGCTGGGCTTGCAAAGTAAGATAAGAAAAGATGAGTGCGGAGGAATGT
GATGTAATCTGCAGGCTGCTGCCTTTGCACTGATTCTGATGCATCGTGGCCAGCTCTTCT
GATTGTTAAAAACTGACCAGGCATTCTGGCATTTGAAGTACATCTGATAGCTACTTCCAA
AATACAGGATTTGCTAAGAATTTGGTTCACTACCATGCTCTTAATTAATACACTATCTTT
TTAGTGTCCCCTCCCCCAACTACCCTCTTTTAAAGGCAACCCATCTAGCAGAGACTTTAA
TAGCAAGGAGTTTTAAAATTAATATTGATTTATCAATTCCAAGAAGCAGAATGAGTCATC
GCCACAGGCAGATCAGAAGAAACGAATCTGTGAGAGTTGCTGTGAAGAGCAGGCATGCAA
ACTTTTGCGGTGGGGGAAGGGCTCTCATTGCCTCCCTTCCTTAGATATGGACTCTTCTAT
CTAATGACCCCCTTTTCTATTTTCACGAGTGAAGAAATTCCCTGTAATTACCATGACTGT
TGTGTGTCGATATCTTCCTTCAAGTACTTCTTAGTTGGCAGTGTGCTGACCTTGACCAAG
TGAAAAAAATTATGCCACTAAGATTCCAGAAGCAAATTTCATTTGTGGTTTATCATCTAA
AGCATTGTTCTTTTTGTTCACCTTCACAGGCATTGGTGGGGACAACAGGGTTCACTTGTC
GTGACTAGAAGACAAGGAACTCCCAGAAAGCACCATTACCTCATAGCAGGCGGGTTGACA
GGGATAAATCCTTTTCTCCTCTCCTCTCAGCTAAATTATAGTTTGCTTTTTTCCTTAAGA
AATTTATTCACAGATGTTTGAATTTTTCTGTTGAGAGTTTAGTCAAACTCGAAGAGAAAT
GACCTGGGTGTTTTTGTGACTCACTGGAGGGGTGTCCAGCTCTCTAAGTCAGGTGAGGCT
TTCTTTGGACTCTCTGGGTAGTGATGTGGTTATAGCTCGACCACCACCCACCCACACACC
CAATCAACTAGTTAACCAACCAAGGAAGAGGACCAAAACAACAAATGCTCAACATACCCA
GAGCTTTTATCAGGAGACTTGGTGAGTGGCAATTAGTCCCTGAAGCTGGGGGAGCAGGCT
GGGGTGGGGAGCATTAAGGCCTGAGGGGTGAGGGGAAAGCATTCACAAGGTAGGTTTTCT
TGTTTCTTTTTTTGCTTGTGACTCTCAGTTTGACAGCCTTAAGCTGTAGAAGAGAGGTTT
GCTGGGTGGGATCAAGAAGTCCTCAGTTTCTTGGCAGAGACTCAGAAAGGGAGTGTTTTC
TCTGCCTTTAGTGATTTATTGCTAATGTAACTGGTCCCATGTTTTTTTTTCCCCTTTGTA
TCATTATGCAAATTGTATCTTCATGAGTAAGAGACACTTCATGTCGGTGGAGAGCTTTTT
GCTTAACTTCGAGCTTCTTTATCTTCACATCATGGTTACCATCATCTCCTCGCCGCCACC
ATTATCATTATCTCTAGGATGTTGGTTGACAAGGTAACCAGGTTACCGATGTCATTCAGA
ATTACTTATAGTTCACATTAGTCTCTAATCTAATCTTGAAATCCTTTCCACAGCTTCTGA
ATTACGTTGTTGGCTCATAATTGACCATATAATGTATAATCAAAACATTTAAGTATCTTC
ATCATCCATCTGTTCATCTAGACATCTGATTTATTGACATGCCCCTCATTGTAACAATGA
TACTGGTCGAGAAATTAGGCGGGTGTTTGAATTTTCAACCTTTCACCTTTGTGTTTTGTT
GTGTGTTTGTGTATTTACAGgtgcatgtgtgcatgagtgtggaagcagagggcagcctca
ggttccatttctgtggtgctgaccaccatttcttatttgtttgtttttggtttttgaatt
ctctctgtttcgagatcttgcctagtaggcttcgttggcagcccactaaatactagggat
gtgcttatctctgcctccctggtactgggattacaagtggatgccatcacagctagtttt
taaaatatgacttctggtcattgaactcagttcctcctgcttgcacagcaaatactttac
caactgacctatctctccagAGTCAACATTTCGATTTTTTAATCAGTGATCAATTAGAAG
GTTGTGGTTTTCTTGCTGAGGAGGAAGAGCCAGAACATCACTTAGATGTATTTGCAGCTT
GTTTGGGACCTGGTAACCGTCTTTGATATTGAGTGATACTAATACATAATTGGAGATCAG
CAGGGGTCTAGCTGAAACACATTGGTTCTATCCTCAGGGTTTAAGTGTGGAAGGGCACAT
AGGAGGAGAATGTTTTCTTCTGTTGCGACACTTCAGGGACCCCCAAACCAGAGTGCTATT
AAGTGTCTGGCTTGACCATGTACTTTGGCAAGATAAGTTCTCATTCATGCACTCCTTCGG
GAGGCATTTATTGAGAATCTTCTATGTGCAGGATAGTCTGGTTCCTGTGACAGGTTAAAA
AAAGAAAAAACACTTCAAGATGTGATAAAGTAAAGGGGAGAATCGTAAAACCTTAGGTTT
TTTTTTTTTCAGTCTTAGGTCAATTATGAATAGCATTCTATCCACACTAATTTAATGTGG
TAGAAAACAATGATAAACCACAGGTGTTTAGAGATGGGAGGAAACCCGTATTTCTCAATT
TGCAGGGAAGAAAGCTGTGCTGACAATCATACTAGAAGATGTTGAGAAAAAGATTACATT
GTCAAGTTTCTTGGGATTGTTGCATGCTTTTGGGCTGCTCTCATCTTAGTTTTTCCAAGC
TAATGTCTTCTGTACCCTAATAAAAAGGCCCTTAACTCCAACATCCTCCACTGTCTCACA
CTGGCACCCCACCCTTCTTGACTTTACTAAGGCTGTATTTGTCTTGTGGTTCCTTCTGTC
TATCTCTGCCATTCCTGATCTACTGTTTTTCATAGTAGTTTTTTGGGTGAAAGTTTTTTC
ACACTAGTTTTTTTTTGGGTGAACGAGTCACCTCCTTGAGGAAAAGGCTGCCTTTATTTT
AAGAGATGGTTCTATGAGAACGTAGCTCCCTTTAGCAAATATTTATTAGACCTCTCATAT
CTTAATCCTTCATGGCACTGAGGAAACAGAGGAAAAGGACAAGAAGCACAAGGTCACAAC
ACACAGGATCTGCTTGTATCATTAGTTGAGTTTTCTTGTTTTCATGGACTGAGCTTTGTA
ATGGGATACAACCTATGAAATCTGGTTAGGAGGCAACTGAAGTGAGCACTGGAGTCAGAG
AACAGACTTCAGAGGGAGGTTGGGAAGTCTTCTCAAAAGATGTGAAAATTAGAGAGAGGA
CAAATCTCTAAGTGCACAGTGTGTGTGGGCTTGACCTCAGCTCCTGGCTGAGATAACAGG
GCCACAAGGTTCAAACCAACTAGAAGCTACCAGTTTCCAGGCAGGGATGTTAATCTTAGC
ATCTCTTTGTGGGGTTAGGTTGATTTGTTTGTTTTGTTTTGTTTTTGGAATAAGTATGTA
GCTGCTTGATCTTGGGAAGACCAAGACTGGTTTTTGTTCttttgttttgttttgttttgt
tttTAAACTTTCTAACTCACTCCCAACTCAAAATATAAATCTAAGGATTTCTCAAGATAG
GGAGATGTGGTTAGGGTCTTTAGTTTGTCACATCATGACATACATGAtctgggtatcaat
ttactcatctggtacatgaagggattggattCAAGAATGTATTTTatacatacatataca
catacatacatacacacatacacacatacatacatacatacatacatacaaacatatata
catgcatacatacacacacatatatatacatacatacatatatacatagatgcatatatG
TAGAGAATTGCAAGCCAGTTATCTCTGAAATCTTTTATATCTGTTGTTTAGAATCTTAGG
TGCCTATGTGCTTCTAAATGGCTGCAGGGTTGGGGAAGCCATACTGCCTTTGTTGACTCT
TATTTTCCACCGTAAAGTTCAGGTCTAAAACAGTCATTATTTCCAGAATTCCAGGCTCTG
ACACCTACCCAGAAGAGTCTGTGCATGTCACAGGAGCCCTGAGCAGCTTGTTCAAATGTT
TCATATTTACAGAGAGCAGCACAGATAAGATAAATGTTTTGCTATCTTCTTACATGTTTT
GAATAGGAATTCAGATGATGAAGACTCAGGAGCCCTAAGATCTGGTCATTGGATTAAAAA
GCACATATAGAGAACAATATATCAGGGTAGCCAGATTGAAGGAGTCACTGTAACTTAATT
TATTTGTGTAATCTTATTTGTGAGTTTATACAATGAAGTGATTAAAAATATTATGCTCAT
GTAAATAATTCTTTTATAACTGTTTTCCATATTTGAAAATTGAATTACGGTCATAATATT
CGTGTTGAAAGTTAATAAAGATAACTGCTCTTTCGGTACTAGAATAATGCAGTTTGACTC
TTTTGAATGGCTCAGTGGTATTTACTATGATACCACTTCTGTTTAATCAATTTGCTCTGC
CATGGTGTCCTATTTCTAGAAAACCGGAGGACAGTTGTCGTCCTATACATGGTAGACGGG
ACTGATCTCAGGCTTATGAGGTTGTGTGTTTAAGAGTTTCAGCTCCACAGTGGAATCTCT
GGGAGGTGGGGCTGGATTACACAGGAGTAGGCAATGGCTTTCTAGACGTCTTAAAATTAC
CATTCACCCTCAACACAGGTGACCTAAGGATATTTCAGTCTCCAGCGGCTTCCTAAAACT
CTGCCCTATCCTTTTGTCTCCTCCTGATTGTCTCTGTGGGAGGCCTTATCCACCCCTTAA
GTCTAACATTTCTGAAACAATCCATCAGTTCCTTTTCTCCAAACAGATATCATTTATTAA
CTTACATTATCAACGGTGCCTCAATTCTTGCGCTTAGCGGCACTGGAACTTGGGTGGGTT
TCCACTCATGCGCACTGACTGTCAGTCAGTCCAGCGCTGGTGCTTTGCTCCACCCATGCG
CACTGACTGTCAGTCAGTCCAGCGCTGGTGCTTTGCTCATCCTTTTGCAGCTCAGGCCTT
GCCAGCTCACATCTGTTATGGCAACAGCCTCACTGCTCTGAATTGTCCTTAACCTTCCAT
CATACTATCGTGCAACCTCTCCCCGCAGGGAGTCGGGAGAGGTGGGACTCCATTCTTACC
TTAGATGTGAAGAGTCCTGGAAAAATCCACGCGCCTTTTCTTGGTATCAAAGCCCCCTGC
ACCCCGCATGATTGGTGTAAACATAATACCTATTTCGTCCTTAAATAAATAAAATTCCTT
GTTACTTTCTGATAAACCCTTGCAGTAAGGTCATTTCCTTAATCTTGTCCTATCTCAATT
TGCTGTAGACTTCATGGTCCAGCTCAGGACTGCTCTGTATATAAGCCTCCAGACTCATTG
CTTCTGTGAGCTTTTCCTTGGAACTGTCAATGACTCTATAGAATTCATGCACTGTCCATG
GGTTTGGAGTATAACTGTGAACCTACCAGGGCTTTCTTTTATATCTTTCCATTTCCAAAG
AACCAAATAATCAGAGCTCATTATTTAAACTTGCTGAATTAATGACTTTGTCATGGAAGA
ATTTAGAATATCAGAGAACAATTTTCTGACTAATCAAATTTTGTTTTCAGAGTGTATACA
TTAATTATTCTGACAAATTTTCTCTCCTAGAAATGAATGTTTTATGTCTCAGTACTCATA
TGgtttttttgtttgtttgtttggttggttggttggtttttGCACCGGAACTTTCTGACA
GTTGCATATAGGACAGTAATATTTTAAAGAGACAAAGACAAGTGTCTTCTACATTATTGT
ACATGTGTATCATATTGTTCAGTGTCATTTTTGGGAGGAGAGATTTTATTTCTGCCATGA
TTTCATATAAAAATGAGAATTTCACAAAAGCAGTTAATGGAAAATGAGAGAAAATGACCA
TAGGTTTTTTTTTCTTGAAAATTTACCTTGCATTTAAATTTTTAATATGATTTTCACCTG
TGTCATCTGTCTGTGGGCATCCAAAGCACTGTAGGTCATAGAACAGAGTTAAGGGTATAG
CTTTGATAAGTAATGGTCCAAAGTGATTCATTTAGTAAATTTATTCATCATATTTCTATT
TCTGTTTTCATTGGCACCTATAATCAATTTGTAATTGCCTGAGTTGAATGATATTTGTTT
TGTTTTAAAATATTATGTACTATTAATAAGATTTAGTGTACTTGATACAGTTGATAGCAA
TGACATACAGTCTTGGACAAGGTTAGCCGGTTAGCTTTTTTTTTTTTTTAAATCAACAAT
AGTCATGCTTTGTCACAGTGGTCTCTACTACTCTTCTGTTTCCTTCTGACTCTGGCAACT
CCTGTCTTCAGATCTAACAGTGGTCACAGCTGTGGTGCTGCATGCCACAGGTGTCCCCTG
CTCCTGTTGGCTTCTACTCTCTCACAATTTGAACAGTGCATCTTTCATAAACAAGCCTGC
CTATGGGTGCCAGTGACTTAACAGGCCACGTATTTTCAGTTGGAATCCCGAAAGAGACAA
CATACATGCTTGTATATCATATTGTTGAAATTCATTTAAAAAAAAGATTTTACTTATACC
ATGCTTTCTTTTAAAAATGAGAAGAATTGCAAGAAAACAGTTGATGGAAAATGAGAGGAA
ATAACCATAGTTACTTTGAAACTATTTACCTGAGCTACAAGATGTTGAGCCCCCAGTATG
ACTTACAGGCTCAAGAACAAGCACTAGATTGGCTCATCAGAGAGCCTGTACCTTACAGAG
TCTGAAAGGAAGCTAGTGGTCAGGGGGCTAGAAGGTGAAGGATATCCTAGTCCCAAACAG
GAAATACGTTTGGAGGAAAATTATAGTAACTTAATCAGATCTGTGGTCAGGACCCAGGCA
TTCTTTGCCAGGGCAACCAATGACGTCTTCATAACTGGCTACAAACACGAGAGTACAAAG
CAGCCAAACATAGCCTCGCCCCCTATCTAACATGTTACTAACACATCAAATTCTGTTCAC
TTGGAATTTTCAAAAGAAAACACCAGAATTAGGAAGCTATAACTTCATTTTTCCCCCAAA
TGTATAGAAGTGTTGTGATGGAAATAAATGGAATCCATTAGAATCTCTAGAAGAAAAATC
AATTTCTAATTAAGTATGTATAATATCTTTCTAATATCATCTTTAGCATGCCAGTCTATG
CTTCAGTCTTGAGTCACACCAGCCTTGGTGGGCCACTTTATTTCACTATGATGCTTATGA
TATAAAAAAAGAAAGACAGAATATTATAAATTTAAACATGATTTAAAATGTAAATCTTTT
TAGTTAAGGATTCAGCCATTAAAAGTTGGACTGAAAGGTAACTTTATGAGCTGATTGACA
TATTTTTGTACATGGAGCTAAAATGAAATGGAAGAGCTACAATGGATAAGCACTAATTGT
AAAGTAGAAATTCTTTATGAAAAGCAGTTTGTATAATAATAGTGTTTGTAGGTCTCATCT
GAGATTCATCTATGAATCTGTAGGTCTCTCAAATTGTGCGCAAACTCTTTGTGTGTagtt
atccctcgttatccatggagaacatgttccaagactctctgtagacacttgaaatcctag
atagtaaaactctgtaaatgaatgtctttcccatctttgccaagcccaccacacactgtg
tctgcaacttctgcagtcagaggtgtaacagcaaactagcctgactttccctccttagtg
tgaatcctaaatacctcagcatttgatctttttttttccttattaattatagaaattttt
gccagaatcaccgttcgttcactgcaggtcattattaagtaaaataaaggtagtttgaac
aaaaccagtgagatatctcagtggttgatctgatagctcagggaacaatttcatggctaa
ctggtgattgtgcatagtagaacaaccaactaaagggataattcacatctcaggtgacta
acattgaacctcatcacaagagtgatgccaattcaaaatttatgaattgtttatatctga
aatttcccatttaatgatctgggtttacagatgaatataggtaatagagactgtggaatg
gaaaatcacagacaaggaagagctaGTTGGAACCATACTTCCTCTAAATATGAGCACAAA
ACTGATGTTGTCTTGTCGAATGAACAAAGTTGTTCTTTTTTTCTTCTGTTCATTTATGAT
TGAAAGTATCAGTCACGAATAAATTACACATTAGCTCTTTAGTATTTtgtgtgactttgt
ttgaaaaaaaaagtcatttatttttgttttcagtagcctcatctataaaacaagggaatg
gctttagataattttcaagttccttccagctGAGAtctctctctctctctctctctctct
ctctctctctctctctctctctctctctctcCATACAGAACTCCACTAAAATGGTGGAGA
AAATGAAGTTTACTTTGGTCCAGTCCTCTTGCCATTCAACTTACCGACTGCTAAATAGTA
ATTCCCTTGATTCTCACATGAAGATCTCAGTATCAGCTCTTTGATCAAGTCCAGACTCTA
GAGGACCTAAAACCAACCACTGGAATTATGTTAGAATGTTGATGCAGTGTGTCAGAGGGA
AAGGAACAATAGACCAAAATCTGTTGGGAGGCTTGAGTTCAAGTCTCAAAGGCTGCTCAT
TTGTCTTGAACTTGGACTCGTCTTATAGGCTCATGATTCTAAACTACTATGTTCCCTACA
TTGTATTTTATACTTCATATTCTTTGTAAATACACAATTTAGCTTAACTGGGAGgtgtgt
gtttgtgtgtgtgtgtgtgtgtgtgtgtgtgtgtgtgtgtgtgtATACATCCTTTTAAGG
TCAAAGTTCTTTGATGTTTGATCACCTTAGAGATGATTTTCCAGTGCACCTGTACAGAGG
TTGGTTTGGTTCCTAAGCATAGTAATTGACCCACTTAGAATTGATGAGAAGGAAAGAAGT
TGTTTTTGTAACTATTGCATTCCCTTGGAAACACAATCAATTGTCAACCTTCTAGAAGCC
AGTTCTACCACAAGTTTCACAGACTATTGGTGGGAACTCTGGCTCTCACAGCCTTGCCCT
GGGCTGCAGATAAGTGCTTTCTCACCTCTGCCCTTAGTCTTCATGTCACCTGGTATAGAG
CCTATTTGTGAGGAAAAGAGTCTTGAGGTTACTGCTTCCTGTCTCCACAGCTTTGGCTTG
TTTAGCTGCTAGGAGAGGCTTTGAAAAGCAAAGCACAAATTCACCATCAAAACAACCTGA
TGATTGGTAGACATGCCAGCCAAGGCAGTCTTTTACTGTGTTGAGTGAATGCAGTTGGGA
GAGTAACGCTGTTTCTTGTGGGTGTAGCCTAGGTAAACCACTCACAAGAAGGAAAACAGA
ATCAAATATTTGCAGAGGGAAAGAAAGATAGTTCCTAGCATGGTTTAGAAAACAACACAT
CTTCAAACAGAAGTCCATAGAGGAAAGCTAAATGTATCTCTAGTTCCTTCCAAGTcggtg
cttctcaacctcactaatgtggtgaccctttagtacatttcctcatgttgtggtgacccc
agccatcaaattattttgttgctatatcataactgtaattttgctactcttatgaatcac
aatgtaaatatctgtgatgcaggatatgtgatattttaccctcaaggtggtcataactca
caggttgagaaccactgGTCTAAGTCTAGGTATGTCCTTAAATTTTATAATATTCCCTTA
AATTATTTGAAATACCACAGATCCCCAGAAACTCCAAAAAACAAACCAAAATACATAGCC
AAGCTGACCATTGTCATGTGCTTCAGTTCATCTGTATCTTTGTGCTGTACTGCTGTAGGG
TGGAGATGGATCTCTTCACGCATGCTCCATTTTTAAGGGAAATTAAAAGGAGCTAGTAGT
ATCATACGTATTAGAAACCACAGTGAGTACACATGGTCAATACCATTTAGGACAACTGTA
ATCTTTCTTTCATACCTAAAGAAACCTATTTTATTTCGTGTGTCTCCAGAGAAGATGTCG
ATTCTGAGGTCCTGTCAGGTAGCTTCTCACGGGGAATAAATTAAGGTGGGACTGAAATCT
AGAAATTGTATTAACATTTAAAAAGAGGTCTTATCAGCTCAAATCCTAAGCTAGGAAGCT
GTTAGCCACATATCAGCACAATACAAGAAATTACCTTGACTATAGCATCTCTCTTTAAGC
ATCAGCTAATCTAAAAATTATCTGTCGACACAGAAGAGAGAAATGTGAGCACCGACGGAT
AAACTGCCCATCTCCTTTTCACAGTTTTCAAACTCTTCCCAGCAAAAGCTGGCACAGTCA
CTGAATGAGGCATTTCCCCTTTCCTTGGTCTGTGCTTGATCTCCAGCACAATGGCAGCCA
ACACACAGCCTTGACACAGGGGCTGTGCAGTTCTCATTGAGAGCATGCTTGGTTTGTAAC
GCTGAGGTCAAATGGGCTTGGGAGAAATCAGACAACCTCAGTCATGCTGAGGCTTGAGCT
CAGAGGCCTCGTGCTGGGAAGAAGAAGAAAAGCTACCTTTGAGTTCTCATATTACTCCTT
GTGAAGAAAGACCGTTTCAGAGAATGACTGCAGTCTCTTCCTCTGAAAGTTTCCATCCTG
TGTCCCGACCCCTGATGCTGAAAACATGTCTTCGTTATACCCAGATGTCCACACTTGACT
TAGTTTTTGGATCTGTCTATTCTGGTAATGAAGTAGAAATGAGTAAAAAGAAAAATACCT
TCTTGTTTCTTACCCTGTTTGGCTGAGGAAGTCATTTTAAATGCTTCCTTTTCTCTTTAA
CCACACCTAAATCACTGTCAAGTTGGGTAAGCATTAGCCTGTAAACATTGCTCACTTCAT
CCACTACTTCTAAGCCAGTGTAGTCTCTCACCTCTCACCTCTGATGAATCTTGCCCACTC
TCCATGCCCTCATCCTTGTACCTTCCATAATACTGCTTCCACTTTGGTTAGCGTGATCTA
CAGAAATGAAAAGCTGTGAGCACCTGCTTTTCGGCTTAAGAGCCTTCACTTGGTCTCTAT
CACTGGCAGGAGATCTTGGTAAACATTTGTCAATCAATGTAGGCATCATCCTTTATCCCA
CAGACTAGCAGTCTTCATGTCTAGGAAATCAACTGGTCCCACAACCTGCAGACTGTTGTC
TACTGGATCAAAACtatatatatatatattttttttttttttCTTCCTTACTAGACTGGG
AACTGCCCAAGGAATTCATGTGTAGGAAATCTGTTTTCCTTCTCACATGTGTCTTGGGAA
GATGTCATCTGCTGAATCAGACAGGGATTACTAAAAGAACATTGGAGTTTGGATGTTGGA
GCTTGTCCTATCCCTCTAGCTCCTCCCTACCCCtacacagatgttcacagtagcattgct
cataacaggcaaaaaaatgttgagtgtaaaaacaaaatgtactacagctgcacaacagaa
tagtcataaactggagttctgatactttatcacatcacacacgaaacttgaaaatagcta
tgtgaaagacgccagatacaaaacgacacacatactgtgatttcaaacataggatatgtc
ctgaatgggcaagtagagacaagaagtagaggagtggttgccaggggctggagggagagc
atgacgggaactgatggctcctgcgatggacgtttccttttcgtgtaatgaaaatgtttt
acagaaatggtggtccactcacaactcccattgtattaaaaaaaatcccttaatcgtgtt
tttaacaagaagaactttatgatacgtgaattacatttcagtaaagttattTCAACCCAA
ATATCAACACTAACCACATCTTAACTTATATCAAATATATCAGAATTTCTGAGAGTAAGA
GGTTGTGGATATGCGTTTTCTTTTTAAGTTCTATATGTATTGAAATACTGATAATTATAT
AGATGATAAAAGTTAGTAGAGATTTAATTCTGTGTACTCACCTTCTACCCAAAGCAAAAA
AGAAGAAATACAGGAAGGAAGAAAGGAAaaacaaactcaaacaaacaaacaaacaaacaa
acaGAAACCAAAACCAAAACACCTGTGTACATGGATTCAATCCCAGGTTAAATGATAAAT
TTCATTTTTAACAACTTCGGAGTCTAACTGGCTCTTGGGTGTGGTACAAATAACCTTTTA
AAAATTAGAACTAGCAGGCTGAAGAGATTGCTCGACAATTAGAGGACAGCCTCACAACAA
GAACTATAAATAGGTAGCTCTTAGCATGCTTCCCCAGtaaaaattgattttaattttatt
tatttatttttaaaaatttCTTCACAGACAGCAATTTGTTTACTACTGAAAAATTCAGGT
CATGTCTGAGAAAGAGGATGCCTACATCCTATCCGTCTTTGATCTATGATGTTGACTCTC
TGTGCCTAAGCGGTCAGCTATTTAGGTGGTGTAGCCTTTGGTTTCAGTTCTGATTTTGTT
CACCATTTGCTCAATGTCTGTAGATGAACCATTCATGTTTCTAGACCTCATTCAGTCATC
TTTTTCTTTTTAAACAAATGTACAGGGACggtgtcccacacttttaatcccaacactcag
gaggcaaaggcaggtgaattagtgagttataggccagcctggtctatgtagtagacagcc
agtgaatacctgtttcTGTTTCTGTTTTGTTTTGTTTGTTTAGAAAAAAAAAAGAGAGTC
AAAGACATGGTAGGCACCTGTTACCAAGCCTGACCTGTGggtggagggaaagaaccaatc
ctacaacttgacctctgacctccatttgcatgcatgttctctctctctctctctctctct
ctctctctctctctctctctcacacacacacaTTTAAAATGTAATACTTTCTTTTAAAAA
AGGAGTGTACTTCTGTATTTCTGTGTTCTGGAAATGGGGGTGCATTGGAAACAGTACGAG
CTTTGTCTCCCTTCTCCCAAAGGAACTGAGAGTATAGTTTTATTTTCTTTGCCTTTAAGG
GGAGAAATTGAATTAGATGGTATCCAGAGCTTTGATTGTTGCATAAAGATAGAACTCTTC
TTGCTTTGAGAGAATAATCATGCAACGTTTTTGGGAGGCTCTTATCTGAATTTGCTCTGG
AAGAGTAATTTAAGCCAGCCCTTGGGGCTACAAACGTGGTGCCTTTCTTTACCCCTTTAT
TGACTGCTCTTGGTTTGGTCAATAAGCAAAGTCAGAATGTTTTAAAACTTTGAAATACTT
TTACAAAAATCTGTTGCAGAGTTGAAAAAAAAATCACTTGGACATCTGTGTCAGGCTTTC
AAGAGGCCTCCAAGCTGATCAGTTATTCAGGAAGTCAACCCAAGGCCTGACTAACATCAT
AGGAATCTCAACTGGACTAACAAAATTCTAGTGACTAGCTGGGGTGCTCAATGCTCACAG
CAGCTCACATTTAGCTGGGGTACTCAGTGCTCACAGCAGCTCACATTGTGCTGTCCAGGT
GGAAGCACGCTCCTGTCTTCCCATTCAGAGAAAGATGCCAGCATCATTGAAATATAAACT
TGAGAACTTTCAGTGTAGTCATCATTCCAAGAAGAGCTATTAATATATCTTTTTCTGCCA
AGGGACTAACTTTGTTGGAGGTCTGTTCAGTTGGCTAATTAATTCACTTTGATTTCAGGG
CAATGGAATTATTATTCTTATGCTCCTAACTAAATGTTTTTTTCCCTTCAGAAAACAAGA
TTTTGGTAAAGCAGTCGCCCCTGCTTGTGGTAGATAGCAACGAGGTCAGCCTCAGCTGCA
GGTATTCCTACAACCTTCTCGCAAAGGAATTCCGGGCATCCCTGTACAAGGGCGTGAACA
GCGACGTGGAAGTCTGTGTCGGGAATGGGAATTTTACCTATCAGCCCCAGTTTCGCTCGA
ATGCCGAGTTCAACTGCGACGGGGATTTCGACAACGAAACAGTGACGTTCCGTCTCTGGA
ATCTGCACGTCAATCACACAGATATTTACTTCTGCAAAATTGAGTTCATGTACCCTCCGC
CTTACCTAGACAACGAGAGGAGCAATGGAACTATTATTCACATAAAAGGTAACACGCCAC
TGTACTCCTGTAACCTAAAGGACGGTTGCAGAATGCTGAAGGCAGGGTTGGGATAAGTGA
AGCTGGGGCTCTCGCATGTGATCTGAGACTCGAAGGCAAATCTCATAAACCTGTTTCTTT
TTACTCCAGCAATGATTCCAGCTTATTTGGAATGCCTCTATCTTTCCTCACTGAAGGATG
AGGGAAGAGTCTATGGAAATAGAAACTATGAGATTTTCCTGAATTCATTTGACCTTTTGG
ATCAAGTATGAAATTGAGCAGAGTCCTCTACAATGAAACATAGTCTGACAGATCAGGACT
CAGGAAGAATGGGTTGGATACTAAACTAATTTTTTTTTTGATCCATGTTCTTCCACTTAC
TAAGTTTCTTTCCATTTTCCAAAACATAAAAAGGATGCTGGTCTAGAAATTTAGGGGGCA
TGCAATTTGAGATCTTGGCTAAGTTATCCAACTTTTTAATAGCCCCAAACCCAATATAAT
TAAGCAGCACTCATGAATCAGCAGCAATAAGTACATTATGTTTACGTTGAGATTATGTTC
TGTGTAAATACTGGGAAGAAAAATAATAGGATTCTCAAACTCAAATATAGTTATTGGCAT
TAACATTAAAAACTGAGGGAGGGTGGATAGATTTTTATGTATATGAGAATGACAGATAAG
AAAATATATACTCCATTTTACATTCAACTTTAGCACAATTACAATAAATGCATTTTCTTT
TATGCCATAACAAAGGTGTACTTAAGAAAATTTAAATATCAAACAAGAAAAGAATTATTA
TGTTAACATGACAGTATCTTTCATGTCCTGGCAAAAACAGAGGCAATTAATACACAAATT
AAGATTTCTAATATCAGTAATTCTCAGGCAAAATATTTAATTGGATTGAGTCAGAGGATA
AAAAGATATACTATTTTGGAAGAGTAAAACACTTTTCCATATAAATGATACATTACTTTA
GGCTAGTATATTGTGTGTATGCATACATATCGATTTAGGAGAACTAGAAAAGAAGTCAGG
GATTCTGTACTTGGCAGCTTTCAGCCCTGTTTATATTTGTATATCATAAACCCTAAGTAG
GTAACTGGAAAAatgcctgtgctcaactttaagtttctgacttaaccaacatggcttgag
gaaggggaggtagataatgatttcatactctgccggataattctaatgtgtagccaggat
taaaaccTCATGGATCAGAGAGTTGTTGATATTCTTTTTATTTTTGTATTTTATTACAAC
TTTATTAGAAAGAACTTGGAAATAAAAAAAAAAAAAAAACTCATGTATCCAAATTCATCA
GACTCAAAGTCTATACATCTCAATGAACTGTGAAGTATTCTGCTTAGTTATAATCTTCCA
CGAGTTTTAATAGAACTGCATGGAGTTTTTTCCCCATCCCCTTTCTCATACCAAATAAAT
AACCTGACTCATTCAGTATCGGATAATCTGTTGGGGTTGGAGCCAGATATTTATCTTTTC
AAAATTTTCCAGGCTAGAGTTCTGACTGCCATATTAAGCTGATGATTTTTCTTAGGGGTT
GAAAACATTTGTATCATTTTACTTATTTCAAAGAGTTTAGGGTATAGGTAAATTATCTAT
ATACCTGACGAGGGCTGGGGGTCAGGTTAAAGTCACTGAAAGTCGCCATTAGCACTATGC
AGTGCTAACAAGACCCAGTGACTGACACCCATGTAGCACTACAAAGCAGTGTTTGTAACC
TTAGCCTTGTATACTGACAAAGTATGATCAGTGGTGGGGTTGAGTAAGTCCCAAAGAGCA
AGACTCGATCATCTAAGCTGGTGGTATTTTGCATGTTTTAGTACTTTCAAATTCGCCTCT
GATGTACAGGACAGAAATGTACTCAACTGCTGTTTCTGTGTCCTTTAACCCACATGTTGT
GTTTTTCAGAGAAACATCTTTGTCATACTCAGTCATCTCCTAAGCTGTTTTGGGCACTGG
TCGTGGTTGCTGGAGTCCTGTTTTGTTATGGCTTGCTAGTGACAGTGGCTCTTTGTGTTA
TCTGGGTAAGAGGAGCAACATTGCTTTTATGTAACTTCTCTGCGCCTGCCCTCTGACTAT
ATTAAGACTCTGGCCTGTATCTTTTCTACGTTAAAGCAAATGACGCTTTTCAGTCTGTCC
AACTTATACATAGTAATGATCTGATGTGAGTTCTGTTTCCCAGAAGGCACCAAGTAGCCA
GGCAGAATTAGAATGAAATGGGAAGATTACGGTGGGAAATTAGAGAATTAGCTTTTCTTA
TTCTTAATTTTCTAACATAATAATTGCATATCAAGCAGCTTAAATGCATACATAAGGTAT
AAAATCTAAATCTCATCAGGATTAGGCAACTGAAGCCCGTGCTTTGGCTTGGGGTCAAAA
ATCAGGAGAAAGTAGGCTGCTGAAATTGTGCATTCAAACCAGAAGAAAGCAGGTCTGTTT
ATGTCAGTCCTATTTTCTGTCTCTTCTGAAGCAGTTGCCCTGTGTGAGGTCAACTTGGAT
GCTGTCATTATGAGACTGTAAGAGGAGAGGGACTGTTCAGAGCTCTCCCCACTGAATAGA
GATTACTAGTCTCTATAGATTTTTCTGCAATAAGTTTAATAGATATTTTCTTCCTCAATG
TTGAATTTTTGATTCAAGATTAAACATTTTGTGTTCGTTTGATTTTTTttttttttttct
gagacaatgactcaccatgtggaccagattcgtctggaagctactatgcaatccaaactg
acctcgactcatgtcaatcctcctgcttcatcctcttgagggcttataggtgtatagcac
catgtctgactTTTGAACATATTTAAAGATTTTTGAAttttaatttgtgtgagtaagtgt
tttgcctgcatgcatgtctgtgcaccatttatatgtctggcactcattgaaagccagaag
agggcatcagtttttctgaaactggagttacagatatttgtgagctaccatgtaggtgct
gggaattgaaccccgttccctggaagagaggccagtgctgttaactgctaagctatctTC
CTTATGCTTGTTGAACACATTTTGATGAACACATTCACTGTTAAGATGGTACGACCTTAA
CAAGGATCCTTTTCTTAGAAACCCCTTTGTGTAGGAGTAACAGAATGCCTTATGTATTGA
TTCCAAATGCCTCTGATTTTTTTTTCCCCAGAAGTTGGGTGAATATACAGGTAAGTTCTT
CAATGAGAAATGTATGCTGCACAAGACAAAAAAGACCCCTTATCTTGCTACTCTTCACCC
ATCTACTACGAAGCACACTTAGGACTTAGTGAATGCTTATTGTGCTGCTAAATAGGTAAC
CACCATACAAAGCAAATAAGGACCTAACTAAGCCTGTTTGAGATATGATACCCATTTAAA
GGCATAATCCAAATATTTAAAGAGACAACTTATGATCAGGGATTTCTAGAACTCATGCCA
TGTGATGCCATCTTATTTACTATAGCATTGGAGAGGGGACAGGGCAGCTCTAGCTCTAAG
TCATCAAGTTGTATCTTCCCACCAGAGATTTAAATTGTTTATTTGCTTAGCCAAAGTTGC
CTCTCTATTCTATTATTCCCCACACATTCCTGTAGTTCACAGGCCATGGGGCAGGTGGAC
ATTTGTCAGGCTACCTTTTGACGAGTCTATAACTTTTACACAGTGGGGAACAGTGCTAGC
TTGTTCATGGGAATTGTTTCATCTTGAGAATTCCAAAAGTTGTCAATCTGGGTATGGTGA
CAGAGGCTTTAGTATAGAAACTATTGCCCAACTTCTGGCTCTGATATTAGTTGAGAACGT
CCATCGCTCTGGACTTTGGAGTCTGCACTCTTGCTATCTTCTTGCTCTACAGGGGCCTCC
AATGACTTTAGAATCCTTAGGTTTGACTTGGTTTTTCTAATCCTCAACTACTGACTTTCT
TCCTTTCCAAGTCTCTAACCAAGAACTTGAATTTCCTAATCTAAAGACCAGGTGCAATAG
CCCTCTGGGTACCCTTCCAAGAAGGGGCTCCCTTGTCATGTATTGACCTAGGTCAAAGGA
ATTTACTAGCTTCGTGGGAAGGACTTCTGGAAACTGCTTTGGCTTTCAGTGATCCCACAG
GCACCACTTTAACACTTATGGTAAATATATATCAAGGAAATCAGCTTCTAAGATGAGGCA
CCAATGCACTGAGTGACTGAAATCACCCCAAAAGCAGCTTCTCACTTTCAATGAGTTAAA
ACAATTCACCTTTCAAGTCATGCATCAGATATGTTTTGTGCTTTCCTTTGGCAGCCCCCC
AATTTCTGGTAAGATTCATCTTCTCTGCCTTGGGAAAACTGTTCTTGACTTATCTCACAG
GCTCACTGTGACTAGACAGCCTTAGTGCTCTACTTGTGTGGATTTTGGGAGTCAAACCAG
GCTATCTAACAAAAATGCCACTTATTTGGACTTCAAACCCAGGTCTTTGTACTCTCTGAC
CAAGTGGGGGTATAAGAATAATTTGCACCTCACAGAACAATGTAGCGCCTTTACCATGAG
CTCTTCCTTTCCTGCTATTTGGTCAGGAAACATCTTGGTGAGCTGGGCATTTAGGGATCC
CGAGGACTTAACCACTTTCTGGGATCCTATTTTTGTCTGGCCAGCAATGTGCCCTAGGTG
AAAGTTAACTGGGTTCCAGAGCCTTCTGAGAATCCATGCTGTGCAACTGTAGGAAGCTCC
AGGCTGTGTGGGTTTCTGTCTCTGTGCTTGACCTGATGTTGGCATTTGAGTAAAGAAAAG
GCATTTCTTGGTCAGGTTGCCACAGACTGCGACCTGtttttttttttttttttttttttt
tCTAATTCTCTGTTCATTCAGCTGAGCTGTCACACTGGCTCCCTTTCTAGGTTAGAGGAG
CGttgttttggtttgtttgtttttgtttttgttttAACATGCTTTATGCCAGTATGTACC
ACAATGTGTAGGTAATGCGTATTTAGGTAGCATTATCTGCCTTTAAATCTGCATTCTTGA
CCATTTTAGTACATTGCTTATGTGTGCCCTGTGTGTGGCTGCTTTGTCTAGGAAACAAGG
CAGAGGTAGGAGGAAAGGCAAAGGATAGAGTGGCCTTGAAGTCATGCATCTTTAACGGGC
ATTGGTTGGTGAGGGACACAGATACACAGACACAAGGGGTGGGTGTTCTATGCATATACA
TTGTGAGAGTGCACATGAACACCATAGGTTTTGGACTGGATCCCCAGCCATTTCCATCCC
ATTGGTTAAGAATCAGCTAAACCCACTGTCTGATAATAGTGTTGGGGTAAGCATGGGAGC
TGATTGTAACAGATTTTCTTTATCTTTGTGTGTAGCTTGGAGAACCTCAAAGTCACAACA
CCCTTCTTACTGAGGCCTTTCTTTAAGCTATGGTTTCACTGGAGGATCCACAGGCAAGGG
TTGGCAAAGGAGACCCTAAAAGCTAGCATCAGTACTGAAAACTGCTTGCCTGGATAGTAT
TCCCAGCAGTCTTTGCTTACTTTGAGGCCTTGGCATGTGGGTGTGAAAAGGAGGCCAAGG
CTGTCCTCAACCACTCATTATCAATCCAGGAACACCTGTCCCTCATACCTATTGTATATA
CTTATCACATCTGACTTGTCTGCTTAGAATAAGGCTTTGTGTTTAAATAACAGAGAATCC
CGACTCTGCAATCCACATGACTTTCTGCTTTTGACAACTATGCAAACATTACCATCACAT
TGATCTAGCAATGATGCCCTAGACCACAGTCATAAAAAACATGGTCAAGATGCAAAGTGA
GTTTACCTCTAGTTCCAGGCTTAGTATCATTCCTCTTTCTCTGCTCCTGGTAGAATTTGG
TGGTTTTTTTTTGTTGTTGTTGTTTATTTGTTTGTCTTGTTGTTGTTTAATTACAGAAAA
ATAGCTTACTTAATGAATGATTAAAGTGGGAGTGTTTAATCTATCCAAAGACTAAAGGCT
TTCTATTGCATTTACATATCAATAGTGAATATGTTCTAAAATACATTCTTGGGCTTCGGA
TTAGATGACAACATTGAGAATAATGGTTGCATTTTTATAAAACAATTTCCTTTAGATTTT
TAGTAGAGCTGTTGATAGTCAGGCTTTGATTAGTCATTATCCTAGTCCAAGGCACACAAA
AAGGCTCCTCAGGGTCATTTAACAGCTGATGATCTGAGTAATTATCCCTAAAGTCTTAGA
ACCCCTCCAATAATACCTCCTCTAAGTCCTTCCATATTGACCTTTTTCTTTTTTCATTTC
CCCCCCTAGACAAATAGTAGAAGGAACAGACTCCTTCAAAGTGACTACATGAACATGACT
CCCCGGAGGCCTGGGCTCACTCGAAAGCCTTACCAGCCCTACGCCCCTGCCAGAGACTTT
GCAGCGTACCGCCCCTGACAGGGACCCCTATCCAGAAGCCCGCCGGCTGGTACCCGTCTA
CCTGCTCATCATCACTGCTCTGGATAGGAAAGGACAGCCTCATCTTCAGCCGGCCACTTT
GGACCTCTACTGGGCCACCAATGCCAACTATTTTAGAGTGTCTAGATCTAACATCATGAT
CATCTTGAGACTCTGGAATGAATGACAGAAGCTTCTATGGCAGGATAAAGTCTGTGTGGC
TTGACCCAAACTCAAGCTTAATACATTTATTGACTTGATTGGGGAAGTTAGAGTAGAGCA
ATCAAAAAGATCATTCATTCAGCCTTGGGAAGTCAATTTGCAGGCTCCTGGATGAGCCCT
GCCCCGTTTTCACTTGCCAGCACATTTCAGTCATGTGGTGTGATAGCCAAAGATGTTTTG
GACAGAGAAGAAAGGATAGAAAAACCTTCTCTTTGGCTAAGTTGGTGTTTGGGGTGGGGA
TAGGTTAGAGTATAGTACTTAACTATTTGAAAAATAATGAAAACACTTTTTTCACTCATG
AAATGAGCCACTTAGCTCCTAAATAGTGTTTTCCTGTTAGTTTAGAAAGTTGTGGACATA
TTTTTTTAATGATTTCTGACCATTTTTAATCACATTGACTCATGGAATGGCCTCAAAGCA
CCCCCCAGTGCTTCTTTCCTCATTCCCGGTCATGGGAACTCAGTATTATTAATAGTCACA
ACATGATTTCAGAACTAGATAGCCCTCCCACACCAAGAAGAATGTGAGAGGAAGTAAGGT
CACTTTATGTAAAAAAAAAAAAAAACAAACGCGtacacatatgtatgtatacatacatac
ctatgtgcacacacacacacatatacatacacacaAAATGCTATGAAGAGTTATCTGTTT
AGTAGCCTGTTATAGTCAAATCATTTTAAGTTTCAACTTCTTACAGTTGGGCCACTTGTT
GTCCTTTGTGGATGGATATCTGAAATTGTGTCTATATATTGCTAGTCATGATACTGTGAA
CAAAAAGGGTAGTGTTAGTATTTGTCAGGGTGGTAAGGATGCATTCCAGGAAGCTTCCTC
TGAGGAAGGGAATGAGGTCATTCTTGCCATGTATGAAAGACATAGATGTTTTCCAGAAGG
CACCATTGGGAGCCCCAGTATAAGTTCCTTTAGACTCTACAGTTTAGAGGGATTTTATAT
GTCCTAGGACTCAGGACTCCAGAACTTTGTGGGCTCAgctgcttcataccatggggatac
attgacatgaacaattattttggaatgtgtctttagggacgacatcaaagttctcaagta
cctacaagacctgatactggaatgaaggtggactttcttttttgcttccagttCGGATCA
ACTGGAATGTATCTGGGGACCTTGAAGAACGGCTGTCCAGCTGTCTTCACCATTTGTATA
GTGCTTTGAATTATTcagaggttttaaagtcaggaagacctggtttaaaaaacatttcat
tatgagttaaatggcctcaggcaagtcactgttcatccaagtctatgactcctcaactgt
aagatggCCACACTGAaacttgctaagatcctctggcctctgcctcccaagagttgggat
ttcaggagtgcacaatcatgaccCAAACTCGTGATAATCTCTCAGCTTCAATAACTTTCC
AGCTAATTGGAATATCCTGTAATCAAACATGAGGCATTTCCCCTCCCCCCACTGTTTTTG
TGTATAAAGAGATCTTTAAACTTTTTTTTTAATATGAGGGGTAAGAAAAGATAGGAATCT
TTTAATTCTAGACAGAAGATATTGTGCTTTGGTTTTTTTTTTTTTTAATGGCTTCTATTC
TGTGCTTTTAATTAAACCAGAGAAGGCCAAGATTAGCCCTACTTGTGTGATAAAAGAATG
CTGGCCCTTGTGATTGCAGTCAGCCTCTTGACACATAGAGTTCTTGAATCTAAGTTATAA
AATTATATTTGAAAATGACAGAGCTGGAGAATTTATAGAAAGGGTCATAGCAAATAACAA
ACCATTTTTTTTTAAACGGAAAGATTTGGTCTTTGGCAATCAATAACTTTGTTTTCTAAC
TGGAAAAGGAGGTTTACTGGAGATGAATCACACCTGAAAGTTTTCATACCTCCTCTGAAC
ACAACCGAAACATAGGTGTCCAAAGCCTTTCGCTCTCGGTATGAACCAACAGGCGGGTTA
AAAACACTGGGTCAGAGTAAAGCTTTTGCAGTTTCAGATGTAGTGTGTATGAAGAAAACT
ATGTCACTTGCTGCTATTATTGTAAGAGTCTAAGAACTAAAGGTGTGCCTGTAATTTCTA
ATTATGAGCTCACCTATTTGGTACCGAGCATGCCAATTTTAAAGAGACCCGGTGTACCTT
ATAGCTACATCCAATGATAAAATTACCACACTAGCACATGCCTGTGTTTAAACTCGTGCT
TTAATGTTTTTCTTAGGGCAGGTATGCACCCCCTTTGCAGTGAGTTGGGAGAGATTTTGA
AAAAGTGTATGACAAACATTTTTAACACCTTTGGTTTCctctctctgtgtctctttgtct
ctgtctctctctttctctcctgtgcatatgtctcccctccctcacttctctgtctcttcc
tctctccctctctctgtctttctctgtgtgtctctctgtctctgtgtatctctctgtctg
tctctttctctGCAGATTTTCAAAACGTTGTTTTTCTATGGAAGAAATACAAGCTGTGGT
TGGTTTGCTACGAGTCAGTAGCAGTTTATCAGTAGGCCAATGTTTTATCTCTTGGAGATT
TCAGTCTGGGTTTACCCAATGTATTCTCTGTAATGTGACTGCTGGGGACAGATATAACTT
GATTGAGCCTTCAAATCATTTAGGTCTTCAATCATTTAGTCAACGGAGTGAGCCACTAAT
CTGCAATGGCTATTTTAATATGCATACTGATGGTCAAATGGATGTCTGATCTCTCATCCC
AGCTTTCTGTACTACCATATGGGAACTATATGTAACTTGTATACTTACCTGAATATGTTA
AATTCAACTACATGGTAAGATGGACCAGAAATTGCAATGTTCATGTCCATATAGCCACCA
TTAACCCAAGTTAAGCACAGTAGTGTGGGTTCTCTCAGGACTTGTGAATGAGTTTATGCT
CTCTACAAAGACAGGTGAAGCTTAAATCTCTCTTGCACTGCTATGTTTATGCAAATATCA
AGATTgtttctgtaccagggacttaacacattctattcatactattttccctgtctacaa
tgttatttcatagatatctacttggtttgctcttacttccttgacatatttgcccaaatg
ccaccttcaactgtagttaattacctgtacaacctgtctccatgccttgttttattttct
ctataactctactaataggtatttttcttatttattggtttattgcctgttttttttcct
aaatctacaccggatctccaaagggaaagaactccatttgctttgattttattgctgtat
ccccagtgcctagaataatgcttagcctgcaataaatatttattcattgactagatGGAT
TTCACGTGGGTTTATGAGTTAGTGGCAAATCTGAATGATCTGCTCATAGTCTGAGAAGGA
AGCAGAATCACTTCTGTTTTCCACTTCCTATT
