# Supplementary material for: Reference based annotation with GeneMapper
Source: Genome Biol. 2006 Apr 5;7(4):R29. doi: 10.1186/gb-2006-7-4-r29 (PMC1557983; doi:10.1186/gb-2006-7-4-r29)
Supplement: Additional data file 2 — A gunzipped tar file containing the data set of orthologous genes in five vertebrates (human, chimpanzee, mouse, rat and chicken) that was used to compare pair-wise and multiple species GeneMapper [file gb-2006-7-4-r29-S2.tgz › 5verts/orth12/gg1.fa]

>NM_205311
GGTTTCACTCGGCTGTACATCACGTGCCACGCAGGGAGGAGGAGAGAAGCTGTGTGAGCT
GGTGATGGTGCAGCTTGCCCTGTGGGGACGCCTGTGGCGCGAAGCCCTGGGGGGCTCGGC
AGTGCCTGGACGGTGGGCACAAGGCCGCAGGCCCACCATCGTCACCATGCTGGGGATCCT
CGTCGTGCTCTGCCTCATCCCTGCTGCAGATGTAACAGGTAACAGAAAAAATGTGATTGT
TTCCATGATTTTTCAATATTTGCATCACAGGAGAGGGAAGACAGTCTTGTATAGATCTGG
ATTAGTTTTGCAGAAATTATGCTGTATATGAACATGAGAGAAGAGACAAAGCATGCTACT
GAGACTGCTTATAGATCAACTCAGTATAACTAGGAGGTTGATTTTTTTCTCCCCTGAGTA
TCCCTCCTAGACAAGACTCAAGAGATATCTATTTAATCTGCCATCTCTTCAGATGCATTT
GGAAACTTCTTATTTAGAAGGAGTTTATTTCACCTTCCCCTAGCCTGCACAGACTGTTCT
TTGTGGCTTGCAACATCTGCTGGGGGGGATCTGAGCAAAGCTGGTGCCTGTGCCCTCTGG
GGCTACCTCCAAACCTGCTGTGGTCAGCCCTATGTCCCATCGTGGGCCAGCTCAGTGTGA
TGGGCTGCAGAGCTGAGCCCACCCGAACTCCCATAGCATCAACAAGTGAAAGGAACAACA
GTAGAGCTGCTTACTGAGCTCAAAGTTGGGAGGATCGGAATTGCCGACTATCTGATTTTT
GTGCTGTTTAGTAGTTTATTAACTAGATACTTTGCTTCTTTCTGAAAATATTTTTGACAA
CACAGATGTCTATTTGTGATTTAGAAATCCAGAGTCATAGTAAATCTTTCTGAATCTTCA
GTTGTCTGGCTGCTGTCTTTTGCTGATGCAGTGTTAGTGCGTTCAGAGCTACCATGTCTT
TCCAAGGAGTACATCAAAATGCAAAACAAGGCAAAGGGTGATGGGTTTTGCTAGCATAAT
CTTGACAATTTGTCAAATCACTAACTTGTGAACTGTTGTTATTTGGTCTCCTTCAAATAT
CAGTGTCTTGTATTTTATGAGGAATTTACAGATAGGAACAAAAATCTGTTTTCCAGTACA
AATCTTTCACCTATAGAATATCTTTAAAGAGTTGCTTTTCCTAATACAAGAGATAAAACT
CATTATATTTTTTCCTAAATTGCATGTTGCTTTTCTGTAGTTCTAGTCCTCATGAAAGGC
ATTGTGATTTGCATGAAGCCTTGATCTATATTTCTTTAAGAGATGATAGGCTCTTTCTTC
CTTGTCCTTTTCGCATTTTCACAATTCTCTGCTTGCAAAATCGTAATTACTTCCACAGCA
GGCCACTGGGTTGTCTGAGAAGACAATAATTCCAGGAGGGGATGGGTAGCAGTGATAAGT
TAGCAGTTTAAAAACCATTTCCATGAGGAGTGAACATCTTTTAAACAACTCTTTTGAATT
GCAAGAAAATACAGTGTGTGTTTATCAGACACCAGGGTTATGTCATGATTCTCTAGACAT
CCATACACTTGCTTTGGGTTAAGAACTTGAATTTCTCCAGCAGCTTCATTGAAGCTGTTC
AATTGCTTGACGAGAACCATGAGTTAGCTTACTTTTCAGGGCTTTCGCTTATTTCCATGT
CCCTTCGTTTTGATCCTGAGATGAATGATCCTTGCTACACAGACAACGTTAGGGCAAGTC
AAAGCCCTGCAGAACTTCCTCAAACCACAAAATGTACTTTGTTCTGGTGAAGACAACTGA
ATCCATCCTGTTGTGCTTTTGTTAGCAAGTTGTTTTAATTGTGGAACTGTAAAACTGGGA
AGAGACTTACAAGATTGGATTGCTTCTTCCCTGTTCTCAGTAGTATTGATGTTTACAAAA
CCTGTCCCTCTCCACCCTCATCGTCCATTTTCTGTCAGCTAAATAACTATGTTGTTACAC
TCTGCTAGAGAGGCTGCTAAATACTTGGCTATCTGTTTATTTTGTGAAATAAAGCTATGT
AAGAATGTTCCCACTGCAGAGGACCCCAAATGACCTCATCTTTTCAGTGCTTGCATAACA
TCCTGGCTGGTGTTAAAATCAATCTCTGGGTGCTAAAATCACCGTCAAACCCACTAAGGT
TACCAGAATGCAGAATGCAAGGTTAGCTGAGATTAGGATGACATCAACAAATTCTGGCTA
AAAAATATCACAAACAGACAAGAGAAACCCCTGTGCTCAAACTGAGTTTAATTTCAGCAA
GAGTACTTTGCTTGGTGCAGCATTTGCATGAATGGGAGAAAGGTTAGTACAAAGCCAGTC
TGTCACATTAGAAAGGGTAGATCCCGCTGGCTCTACAGATAGACACAGCACTGGGTCACC
TAAAACTGAAGTAACAGAGGAAGACTCTTGCACCTGGGAAAGAGTAAAGGCAACTGAACA
ACAAACCAGCAGCTGAAGAAACAAACAGCTTTGTTTATAACATAGCTGTGTGTCTTTCCA
CTCGTGGATTAAATAAGCTCCTTCCAGGTTTTCCTCTCCACCCCCCCTGGCAGGGACTTA
AGTGGGCTGTTTCTTTACTGTGCTTAGAGAAATCCCAACTTATCCCTGATTCCTTGCTCT
GGCAAATAGCTGCCTGAAGCCAACTGGCATGAAAAAGAAAGAGAGTACAAAATATTTTTA
ACAGAATATTTTTTTCCAATAACTGATAATGATTCATGGAAGGTTCTGGAAAAAAAAAAA
AACCTTCAAAATAGTTAGTTTCCATACTCTGTCATCTTTATTTCACTTTCTTGACCaaaa
aaaaaaaaaaaaaaagaaagaaagaaagaaagaaaaaaCCTTCAATGGAGCTTCACTTGC
ATCAAGGGTCTGTGATTGGAGAGCTAGTGTTTTTCAAATAATATATACGGATTGGACCTC
TTTCATCATGCAAAAAACCCCCCACTTGTGATTATAAGATATGATGAGCATGACAGCATA
CAGAAAAGCTTAACAGAGATCTTGCACACTGTTGCTTATAAAACAAACAACCTTGAGAAG
GTTTGCAGCATGTGCACACTGATTGAAATGTTCTTACATTTCTAGACATTACAAACCTTT
GAAACTGGACAATGATTTTCATAACTGCTATTTGCTGCCTGAGGCCAAGACATAGATATT
TATTACTATATAGCATGACTGAAGACAGCTCTGGAAACAGCAGTTATAACCCTATTTAGG
GGAAAATGTACACTATTGGAAACACATACTGGATGTTTCAGAGTTTCGCTATTTTCATAA
ACCCAAAGAGACATGAGAAAAACTGTCTTTGTGAAGGCAAAGGCAGCTTCAGCTCAAGTT
TGCTCAGAATGGTCCAGATCCTACTAATAATATACTCTAATCCTATTCAGATCAGAAATC
AAGTATGGGTTGTTTGGCCTTACTTTGTTTTCCCCGCAAAACTAATATATATTTTGGCAA
GACTGACTTTCTTCAGTTTGAGAAACCTGCAAGCTTGGAGAAGCAGGATAACAGCAGGGC
CTGACATGCCTGTGGGGTGAGCTTGCCTTGCCTCAGCCCTGCCCTGTTCAGAGTGCTAAT
TAGTTCCTATAAATAGAAAACAAAACACCTTCAATCAATTCAGATTTTACATGGTAGAGC
CACTTTGAAAAGCAGATTTGGTTTAAGTTTGGCTTAAACAAATCACTTAGGAGCAGCCCT
TATTTAACGATCCACAAATAAAGTTTTTCCCACTGTTTAGCTATCTCAGCACCAACAGCA
TGGGGCTGGGTCATCAACAATCAGCTGGCATGGTGAGGCAAGCAGACTGGCTCAGAAAGC
CAAGGCATAAGGTGAAGGAAACTATTTTTTTGGTGGATGCATCGAAAGAGTTTGTTTGCC
AATAAGCAAAATATGATGGCAGGGACATACATAGTCCAGAGCTGTAATTAAATAGTGGAA
CTCATGATGTGAAGCTATGTGCTACTATACACCTGGAATCCAGACTTGCAAAAGTTCAAA
GTAAGTCTCCGGGTTCTGCAGAAGAGTTTAAACAACATCTGTAGGTGGTCCCTCAGTGAC
ACTATTCTCAGTGTTATCTTTCCTCTGGACGTAGTGATCTGATCACGCTATATGGTAAAT
GTCCATCTGTTTTTCTACAAGTACTTGCAGTGATAAACAGGTATTTATTTGTAAGTACCT
ACAGTGAAAAACAAGCATTTTTTTTCTGAGCCATAGTACTTCTGCAACTATCTCTTCAAG
GATACCTGTTCTGGATATAAACTAGGAAACAGAAACCCCCCTTCTGAAGGTGTATGCAGC
TCCTGCAGTAACCAGGGTTGTCGGGGTGGGCACTGGGGAGTGAAAATCAGAACAATTCTG
TCTCAAGTGAGATGCTTTGAATTCTGCTTTTCTAACCAAAGAACAATTCCACTGCAGACT
TGTACCTTCCCACTTGGGCCAAATATTGATTTTCTAGAAGAAAAAAATATGATCAAATAG
CATGTCTAAAGAGGCCGAATGCAAACCTCACCCCTTACTCGAATGCCTTATAGGCCTCTG
TGAGAGCTTTTGTTGAAAAATGCTGATTCAATGAAACTGAAATATTTTGCTGAAATGTCT
TCACTTTGATGAAAGTCCAACATAGACAGCACCTTCAGTAGGAACCAGCCTTGTCTGCTG
TTACTGCCAGCCTGCTCTGGGATTCCAAGATCTTGGGGTCTTTGTACTGGAAAGAATGGA
AATGCTCACTCTTCACCTAAACAAAAAGTTTCACAGTGTTTGGGTTCCCTGCAAACATGA
GATTTCTGAGCTGCGATAAGCTCTGCTGCAACCCTCAAGTTAGCTACTCTGAACAGAGAG
ACATGAGGAGGTTGGGCCGCAAACTTCTTTGCTAAAGATTCCCTGTCTCGTATCTTCCTG
CTCTCATGAGAAGAAAAGGCTGGTAAACACGACTTTTGGTGAGAAAATGAACAACTTCGG
CAGTTTCATGGGCTGGGCTGGTTCTTGGAGAACCTGTTGGGCATGGTTTGTTTTTACTGC
CCACACCCTGCGACTGGTCCTGACCAACTCACATATCTCTGTGTGTTCACTCCCTGTTCC
AGTCTCGTGCATTTCAAGTCTTACAATTATTGTTGTGCCGGGGTATACCTTAGCAGAGGG
CTTCTGGCTCAACTTCCCAATAGGCCAACAAGAGGCTGATGAGGGAAACCCGGCATGTAC
TTCACTTTGGTAGCCTTTGGGAAGCTGAGGAGCAACAGGTCTGCAGACTCTTTTACCAGC
TTACAGATGAGTAGAGCTGCTGGGAATTTTTCAGCTTCAGAGTGGTGGGAGAATCAGAGG
TGTCTGGGGAATGGCAGTTCATTAGGAAAATTTCTAACAACCACAAATACATTTCAGAAG
AATGAGGGAAAGAGTGTAGGATAACCAGATGGAGCCAAGGTTTTCACTCTGAATTTGTTA
GACCCACACTCAAGTCCAGCTTCTGTTTTGATTCAGAGCAAGGATTACATCCAAATCTCC
CATGTCCCTGTGAATGCTATGATCACCATGTAAGTTCACCATCTTCACTCGCAGCTCTCA
TAATGAAAGCTATGCAAAAAGAAATAGTTTCGAAATGGAAAACATGGCTTCACAACACCT
GTGGATATACTTGGTAGTATCTGGTGTGGATATTTTCTGGATCTATGTAAATAGCATGTC
AATTGTATGAATGCATTTGTTTTATATGCCTTTTTGGTTTGTATCTGTCTCTGAAAGCAG
AGCATATGACTAGACCATATGACTTAAGTGGCCTCTTTCAAGCTAATGTTCCTGCAGCCC
TCTAGAAACCCAGGCTCCCAACAGCCTTAAGGGAGGCATGCTTAAGTTCTTGACCTGAAA
CTGAGCATGGAAATAAACTTGTGTGCCCTTCATTCCAAAAGAGTGTCCTCCCAAGAAGCC
AGGGTGGTCCCTCTTCATGTGCATCTAGGAGCACGTGAAATGCAGCCATGTAGTCCTAAA
TACTATATATATTGAGACACTTGTTTCCTAGGCACTGTGAATCTGACCCCCTTCCTGATC
TATTTTCCTTATTATCCTCTTAAAGTATTGTCACATGGATTAAGTAGAACGAATGCAGGT
TTTACAGAAGATTTTGGAGAGACATACAGTTGTCATTGTCTCAACCACAGTAATACTCTG
TGATCCATCAAAGGCTGCTAAGAACTCCTGCGAGCTGAACTTGCATGGAGACATATGCAA
TGACATACATACACAAAAGCACTGTCCTTGCTTCTGGCAAGTTCCTAGCTTAAGAACCAA
AACCCTCTTCCTCTTATTTACAGGTCACCATTTGAAAAGCCTCATTTGTACAGGGTAGAT
CTTCTGGAAGCAGTTGTCTTTCTGTACAGTCTGTGCAGCGGTTTATTGTTTGGCAGTTAG
TAGCACAGAGTTCTACATGTCAGAAAACACTTTCTGTTTATGTAACAGTTTGGTCAATCC
AAACTGAATTGTATCTTCACATGACATGCTTTTTTACAGGCCATTCAAGTGCTAGGTGAT
AATATGGTGTCAGATTAGTCAGCCTAAGTCCTTTGAGTGATTAAGAATCTGCTACAGCTG
CTAGCTAGATAAATGACttttttaaaattaaaattataCCAGTTCTTTCTTTTAGTGCTT
CTTGTCCAAGGGCCAAATACTTGAAAAAATTCAGCAAATTCCACCTGCAAACTTTTCAAA
TCTGTCCTTTAATTAAAAAGCAAAGGCAAGCAATTCTCTTACCTGATTACTTAACTGAGC
ATTTAGTTCATGGCATTCTCGCTCCAGAATGCTTCCTGGCAATCTGCATGCTAAGGAAGG
GGTAGACTAAGGTGGCCTTACACGTGCATACATACTAACAAACAAAGTAGTCTTGTGACC
CTTGACTTTAAATCTTAATCACATGGGCCACTTTCTCTCATAGTTCTGACTCTGTGGAAA
AACACCCTCAACCTCACAGTCTCCCCTGGTAGCAATGAAATTACTTATATAGAGAGAGAG
GAGAGCTGCAGTCAGAGCTTCTGTGAGAAACTGCTTCTGCAGCATGGTGTTACGTCCCGC
CTAGCAGGGAGCACCAGCAGAGAAGAAGAGACATGGAGACAAGATGTACAGGAGGATGTG
TGGTTCTCACGTCTCTTAATATATCTTGCAAACAAGTGTTTTTCTTCCCTCCCTTCCAGA
AAACAAGATTCTAGTGGCTCAGCGTCCTTTGCTCATTGTAGCCAACAGAACAGCAACTCT
AGTCTGCAATTACACATACAATGGAACAGGGAAAGAATTTCGAGCCTCGCTGCACAAAGG
AACAGACAGTGCAGTCGAAGTCTGCTTTATTTCATGGAACATGACCAAAATTAACAGTAA
TTCAAATAAGGAATTCAACTGTCGGGGGATTCATGATAAGGACAAAGTAATCTTCAATCT
TTGGAATATGAGTGCCAGCCAAACTGACATCTACTTCTGCAAAATCGAGGCCATGTATCC
ACCTCCATATGTCTATAATGAGAAGAGCAATGGGACTGTCATTCATGTCAGAGGTAAGCT
GAGAACCTGCACACCAGTACCCTCCCTCTACAGGCTCCCCGTGTTTTGGATTGAGGCAAC
AAAAATAGCTGGGTTGCCTCTTAAAATGAAATTCCTGCTCGTGATTTCTTAAGAAAGACA
TCTTAAGCAGGTGTATGATAAGATCAATACAGATGGTGTGTTGGAATAAGGAGTAAACAA
GCTTTGAACTGCTTAAAGTTTTCTTGTTTGTTTTAAAGAGACACCCATCCAAACACAAGA
ACCTGAATCTGCAACTTCTTACTGGGTCATGGTGGCAGTGACGGGACTTCTTGGTTTCTA
CAGTATGCTTATAACTGCAGTCTTTATAATCTACCGGGTAAGAAACTGTTATGCTTTGCT
TTATGTGCTCTTTGTCCCTACGTGCTCTTCATCTCTCATGCTATTCTTCCCACAGTTGCC
ACAAATCCACTGATATCCCTCACATTAGGATCACAGTGCTTCTTCAGTCCAGCTACGTAT
GCACACCTGTGCTATGCCCCAAGAAAGCTGGAAGACCAGATGCTCTCCAGATAAGCAGCC
AGCCTCTTTAATAAAGTCCTAAGGCAATGTCCAACACCTCAGCAAAACTGGGACACAATC
TCCAGTTCCAACCAGTTCTCCCTGTCAGGGAAATATCTCTTGACAAGCACTCCTGCCAAA
CCCCTTTGAGACTATTCTGATGGGAGGAGCTTGCACACAGTAAAACAGTCTTCAGGGAAT
CCTCAATTGGCCCCAAACCATCCACACTGTTGTCTTGTGCCCATGCAGCAATTCCCTCTC
GTACGCACTGTTTCTGACAGCTTGATTTCAAGAGAATAGGGGCACCAGTGCCTTGGTAGT
ATATTTACCCTAAGAAAGCAGAGAGAGTCTTGCAGTTCTTTATTTTTTTTGCTTTCTAAT
TCCTCTGGAGATTTGTCTGGCCCAGGCTGCATCCAGTGCAGCTTGGTTCAGTACACAGCC
CTGCTGGAGTAGGGAAAGCACAAAGTGCAATGCAGAGGCAGCAGAATGCCACCTTCCAGC
ACAAGCCTTGGGGTCACTATCTCCCAGGAATGATTTCACACTTTCTGCTCCACACTGGAA
AGACTTGAAATGTGACCACAGAGCATTCTGTTCCTTGCACTCTGTCTCTCCTTGTATCTC
CACCATGAAATAGTGTCCTTCAAAACATTATGAAAGTCTGTATAAAGGGAGCAGTCTCTC
TGACAGGCTACATGCTGCACGTACACAGAAAAACACGCTACTAGCTGAAGCTTGAACTTT
GTTAACTGTTTCACAAAAATACACTTGTTCAATATATACATATTTCTAATGGTAAACAAT
CAAATTGGACATTGTCAGAGGAAAATATAAAGGTAGGTGAAGTGGTTCCTCTTAGCACCT
TGCTATAGAAACTGATAGGAGAGCTGTGAGAGGATTACAGCAAACAGCTGCTGGTGTTAC
CATGCTGTGCTACAGTAGCTGTGCCTGGATGAGATACTATAGCTTCCGATCTATCCTTTA
GAATCTGAAACCATTTTCCCTCTGCTATTTTAGCTTGGTACCCAATGGCTATGCACTGCA
CTACTAAGATGTTTGCTCCCAGCAAGACTGACAAGGCTGCACTGTGATGCGTGCTGCTTG
CTGCATCAATTTTACCTGCTGTTATTGCTGCTGGTGCCATTCTCCCGATAACGTGCTCTG
AGTGTGGATGTACTTGGAGTGCTGTTGAATGTAAACAAAGCTGCCTAGAAAACACTGTAG
ATGTTAAAATAAGGTCCTAAAAATGATACTTGGCAGCCAAGGCAAGTCTGTTTCACTTGA
GTTCCTGAAAGCAACTAAAGCTGTGCTACTTCTTACAGTTCTGTCTTCCCTGGAGGAAAA
CTGTTTTCCTCTCCAGAAGCAGATGTATTTCATCCTGGAACAATCCAGAACTCACTCATG
CTAGCAAAATGTATTTCTTTTATGAGAAATCACCTCTTAGATTTTAAGAGATGAGTTAAA
AATTTTATTATGGATTTAAACACGGACAGAGAAAACTCTTCTATCTAATGATTAAATGCA
CCAACTGCACTGCATAGCTTAAGTAGCACATAACTTCCATTCAACCCCTTGCATATATAT
AACATTAACAACAAAAAACTTTAAGTGTCTCATAGAAATTAACCGCCTCCCTCTGCATGT
ACAGTGGTTAGACTTCTGATGCAAGCCTTCTCCAGTTCCACAGCATCACATGCATATTGC
ACTATATATTGCATATAGTATGTATGTACGTGTATGTAAGAAGTTTCTGTTAAAACATTG
CAAGAAAAGGTATAATCAGCATTAAGGAAAAAGAATGAAAGCACTTTACCTAGTTCCTGT
AAGAAGGCCTTCATCTATGCAAGAACAATAACCTCATGCACAGCCTGCAGGAACCACAGG
TTCATACACTGCTGTAGCCACAAACTTCCTCTATGATTATAGGCAAATGATTTCACCCGC
CTTCTACTACTGTTGTTCCTGAAGGGGATGCTTCCCATGTCTCACAGGGGCACTGTGAGG
CAGGGATTCAACATTGGAAATGAGATTTTTAAGGCTTAGTTAATGAGACAGATAAAAGAT
TAACAGTAGCTCTGGTTCTTTCGCCCCTCGAAGGAATGCCCAGAACAACATATACATTAT
GCTTTTCTACTATAAGTGGTAGGCAAGCCATGATACAcggggggtgctccaaaagtaatg
cctcctattttattatgttggcccacaacatcagaggcagatgttggtggtatggcagta
gaagttgaaccttctcgccaatattccatttcattttgttgccatgagacagatggcagc
agagggggagtctgacaaaatggtgtctgacatggaagtgtgtatgaagcaaaggtgtgt
cactgaactcctctatggggaaaaaaatgcacccattggcattaattgacgtttgctgaa
ggtttctggagactaaatagtggatgggagcactgggaggtggtgagtttcagcagagga
aacagtgacatgaaagacaagccacattccggacagcaatacacagctgtcacaccacaa
aatgaagagcactttgatcagttcatcaacatttggtggattacaattagggaactgtgt
acagagctgaatatcagcttcagtgctttggaaacaatggtggctatgtaggagtactgc
aaagtttgcaccaggtgggtcccacaaatgctcacccaggaacataaataacaccatgtg
caagtttgtcaggatctattgaagtaatatgaggctgaagtggcagcttcctgggtcact
tcactaccagtgatgagacatgatgacactgctatgagctgaagtcaaaatagtagtcca
ttgagtggagacgtgaattttccaaagaataaagcattcaaggtgcagctctctgcaggt
aaagtgatgtgcactgtcttttggggtgggacagaggtgatcctctggatttcctggaac
ccagacaaaccatcaactctgaccactacatcacgacactgattaagctgtagactggag
cttccagagtcaggagaacagagaagacgacaacctttctcttgcaacacagtaacgcca
ggcccattaccagtttgaagactgcagagcacatttcccatcttagctggactgtcctaa
cacacccacttgcatagttcaattttgatgccttctgacttccatttgttcaggccaata
aaagatgaactatgtgggcaacatttcctaacaacaacaccatcgtagtagctgtgaaac
agtgtgtcacctccactagtgctaacagtggtgactgtgctgaaaaacagtgttttgcag
ctgagaatttgctcaatcaaatagtgctgttgtgctatttgtatgtgttgtaatttccat
ggaaataaacggaaggcattactttcagagcgacctacATATACAGTCCAGGCTGATTTT
TGCTGCACTTGTTCTGTTCCAGTTAAGCCAATTTCTTTTCCTTCCTAATAAATTAGGGCA
ATCTTCACTGCTCAAGGCTGTATTGCTTCTGCTGAGTCATTCCCTAGCTGAGAACTTGCA
GTGAGAGAGATCAGTTTGTATCCTTGGTCTGCAGCCTTCCTTCACCTGGAGAACTGACAC
TACATCTCTCAGCAGATTAGCTGGAGACTTACATTCAGGTTGGGTTTATTCTATGGATTA
TTTTATGAGAACGTGTGTTCTTTTGTAACTGTTTTCAAACTGGAGGCTTTCTTATGTGTG
CTTCCTTGAACCAACCCAGGACCAGGACTGCCAGCAGCTGATGTGTCTGAAGGTTGGGTG
AGATTATTTGTTAACTCAAAGAAGAAAAAATCAAATGCATCATTAACATTTATCACGTCT
TATCACTCAAAAGTTCTCTGCTCTCTTCCCTGACTTTTTTCCCCCTTCTAGGATGTCCAC
CACAGGTAGGACAGACTAATTGCAGAAATGGTTTCACGCTTCTCTCACCCCTTCTCCCAC
AGCAAAAATCCAAGAGGAACAGGTACCGTCAGAGTGACTACATGAATATGACCCCCCGGC
ATCCACCTCACCAGAAGAACAAGGGCTACCCATCCTATGCACCAACACGAGACTACACTG
CATATCGCTCCTGGCAGCCATGATACCCAGCAGCCGAACACCACTATCCTGGTGTGCTTC
TAGGCAGTCACCTGCTCTTGGAATGGAAGGACAGCCTGTCATTTCCTCATTGTGTTTGTT
ACTATTGGCCATGGATATCTACACCACAGCAAGTATTGGCTAAACTTCAATATTACTCAA
AGATAAAAGATAAAAATGAACATTAAAAAGGGGGGAAATGAAAAAAAAAAGGGATC
