# Supplementary material for: Reference based annotation with GeneMapper
Source: Genome Biol. 2006 Apr 5;7(4):R29. doi: 10.1186/gb-2006-7-4-r29 (PMC1557983; doi:10.1186/gb-2006-7-4-r29)
Supplement: Additional data file 2 — A gunzipped tar file containing the data set of orthologous genes in five vertebrates (human, chimpanzee, mouse, rat and chicken) that was used to compare pair-wise and multiple species GeneMapper [file gb-2006-7-4-r29-S2.tgz › 5verts/orth12/hs34.fa]

>NM_006139
GATATCCATCAATAAAGAATAATTCCCATAAGCCCATCATGTAGTGACCGACTATTTTTC
AGTGACAAAAAAAAAGTCTTTAAAAATAGAAGTAAAAGTCTAAAGTCATCAAAACAACGT
TATATCCTGTGTGAAATGCTGCAGTCAGGATGCCTTGTGGTTTGAGTGCCTTGATCATGT
GCCCTAAGGGGATGGTGGCGGTGGTGGTGGCCGTGGATGACGGAGACTCTCAGGCCTTGG
CAGGTGCGTCTTTCAGTTCCCCTCACACTTCGGGTTCCTCGGGGAGGAGGGGCTGGAACC
CTAGCCCATCGTCAGGACAAAGATGCTCAGGCTGCTCTTGGCTCTCAACTTATTCCCTTC
AATTCAAGTAACAGGTAAACAATGTTAATGTCTTTCTTTCTGTAAATATTTTTTGAGGTC
TTCCAATTGGCTTAGTTTATTTTAAATTTCTAACAATGTGTGAAATTTGAACATTTGAAG
TGTAGTTTTGCTGTAATAGGGCAATGTGTTATTTTGAAAATCATTGATTCTCAGACTACA
ATATAGTATCTTAACAAAAGTCCCTTGGAAATAAATTTTCTAAGCTATTAGTTTCTCTAG
CTATTAGTTGATAGTGTCCCAAGAATttattattattattattattTTAAATTgagatgg
ggtttcactatgttgcccaggctggtctcaaacttctgagctcaagcaatccacctgcct
ctgcctcccaaagtgctagggttacaggcatgagctaccatgcccggccAATAATTTTTA
ATTTATGTATCGtttctttctttctttctttttttttttAATTTAAGAAAGCTGCTGTAA
GTAGATTGGCTCTGGAAgctctgaatttaggttgcctatgttcctaacacaggtccaatt
ctcactaggtaagcttaggcttagctattatttaaactctccaaacctcagtttccttaa
ctgtaaagtgggaataataataaacctcacctcaaggtcattgtgaggtaaaatgaaata
atccatgcgaagggcttagctcagtCAGGCTTCAAGATAAATGTGAACTGTAATTACTCT
ATCTACCTGAATTGAATGAGTTCCAACATGAATTCTGGAGTCACCACAGAAGCTGCTACA
ACACCAATATTAATAAATTAGTTTTCTTTTACAATCGGCCAAAATGTATTTTCTTAGATT
AAAATTCTTTAAGTTCCCAATGACGATGATGAGGAGGATAATACATCTAGCACTTTGAGC
AGCACACAGTTCTCGTAActagaaggtaggtattacagttaacttcatttcagatgaaga
gactgaggggtaggcacattaagggatttgcccaaggatgtacaggtggcagctatagga
ggcagggtctgaaccaccttagtctgactccagtgccggtgttgttgattattatgctat
TCCATCTAACATGGTGTGATTTGTAATTTCATGGACTCAGGTAAATCCAGGGTTAAATTA
ACTTCGGAAAATCACAAGCACAATTCCTAACAGAAAGAATTTGTTACTTGGGTGGGCTGG
AGTAAGATGCTCATTCAACGTGTTCTCAGAGTTAGAAAAAGGCCCCCGCTTGGTTCAAAA
ACTGGACTGATAGGGGTCAACAGTCATGCTTAAATAAGGACAGTTATTTTTCCCTGAAAG
ATACATTGAAAAGCCAGTATCCTCAATTTTCTTTCTTATTTTGGCAGTACAGAGACTGCA
TTATTTGTTGTTATTCTTAAACATTAAGTGTACATAGCCCAAAGAGTATAATTTCCCAAT
CTGCAGAGGTACAGTAGTTGCATATATACCCGTTTATTTTATGGTCTGACGTACCAGTGA
GCACAAATTGTGTATATTTATAAAACGTGTTGATATAATGAAAGACATGAGTTGGCAATG
AGATCTGGTACCAAGCGTTTACAGCTACCAAATATATTCTACAAGAATCTTTAACATTTA
TTTTAAAAAGGTCAAACCTTATTTTTAAGAGATCTCTCAAACTTAAAGAATATTTAAAAT
TACTTAATTTGTTAGACAGTCAAGGGAAGCCTACCCTGACTGAAAACTATTTAAAATTGG
TAATTGTACACTAAATACTTTTCTGATGTGCTTTGTGGACACCTATCTGTCATCAACTTA
TTCACTCTCTTTTGAAGAGTTTTTGGTAAGACTCAAAACTTTGTATGTTTTCTTTAGAAC
ATTTATTAAAAGGGGACTAGCTAGATAAGTGGTTGGAGAGTTCACACACATAGGGCCTTT
GTTTTCTACTTTGACATATATTTACTTTTCAAATGCCAATTCACTTTTCTAGTAACTTTT
AGCATTTGATACTGAGTGGCTATCTAATGAAGAAGGAAAGAGATGGGAGTGAAGGGGACA
CTTTTACAGTCTTTTCCAGTAAGAAAACTTACGAGCAAGAAAAGAATGACCACATAAAAA
ATGTATGATTTggcctggtgtggtggctcacgcctgtaatcgtgggacgctgaggcgggt
ggatcacttgaggtcaggagttggagacccgtcgggctaacatggtgaaatcccatctct
actaaaaatacaaaaaaattagcagggtgtggtggcatgcgcctgtaatcccagctactt
gtgaggcttaggcaggagaattgcttaaacccgggacgcggaggttgctgtgaacttaga
ttgcacccctgcactccagcctgggaaacagtctcaaaaaaaaaaaaaaaTTATGCTGCA
TTCTAATCAAATAGTGCAAAGCTTCTTGTGTGCTTTGCCTTTCTCTGTACACACCTTCCA
TTAAGAAATTATAGATAGGGAAATTCTCTGGTCAAAGTGTAACTGTCCTTCCTAGGTCTG
AGAAACCACTGTTATGCCTGTGTTGAGAtgtgtatctgtgtgcgtgcatgtgtgtgtatg
tatgtatatgAAGAATAGTTCTTTTTTCCATTAATTTAATAATGTGTGTGTATGTATGTA
TATGAAGAATAGTTCTTTTTTCCATTAATTTAATAATGTAACTTATTTGTTTACAGCATA
GCTTAAAATATTTATTCTATAAAGGTTAAGTCTAACCTGATTCCTTATGAGTTGGATGAC
AGTGTAGAGAGATATTTATGGCTAAGTTAAAGAAGTGTGATTTAGGAAGAGTGAGGAAAC
CTTAACTTAGATAAGCCCTTTGCATGTTTTCTACTAGACTCGGATAATTGTGCAACTGAG
ATCCACAGAGAGTATTTTGCTGGACTTTGGGATAGGAGTCCAGCCCAGAACTACAGAGCC
TTAAGAGGGAAATGCTCTGGGATTGATGATAGAAGGATGGTATGCACAAAATACTTGACA
TTGGTCACATGTTTCAGGCCATATTTGCTATTTTTTAGCAAGCCTAATCATCCAGTGTGA
AGAGAAAAATCAGCATATTACCACTTATTTTTCCATGAGATCATTCCTTTTCACTTCTCC
AAAACTTGGGCAAAAAACTGTCAAAATGGCCAGTTTGGACAAAGCTAATTTCTCCAGCGC
CTTCCCTTAGCGCTTATTTTTCTGAGAGAGGCATGGAAAGCAGGAAAATAACTGACATTT
AATAAAAAGTCATCAGCAAAGCAATTAAAAATTTTATTTGTACTCTAGTCTTCAGCCAAT
GACTCCCCTGAGCTGGTTGTATACGGAAAGAAGTAATTTGTTTCTCACAGTTAAGTGTTG
CTCTGAGACTGGGCTTGGGAAAGTAAGGTGAAAAGATGAATGTCAAAAAATCAACAGATT
GCCGTATTTACATGACTTCCAATATGCTGTGGCCAGTTTTTCTGTTAAAAGAAATTGACT
GGATGTTTTTGTCATTTCAAGTAAATTTGATGGATATTTCAAAAGTATAGGCATTGCTTA
AGGATTTGTTTTACTCTACTACCGTGCCCTAGTTAACACATTGTGTTTTTTAAGGCAACC
ATCCAGCAAGGACGTTTACAGCAAGGACTGCAAAATTAATATCAATATATCAATACCAGG
AAATGGAATGAGTCATTGCCACAGATAGATTAGAAATAGAAATGAATCTGTGATTGTAAC
TCCAAAGCTCTCACATTCAAACTTTTACTATGGGTGGGGAGAGGATCTCGCTGCCTCCCC
TTCTTTAAGACATAGACCCTCCTCCTTTTTAACGTCTTATGCCTTTTTTCAAGGGTGGAG
AAATGCCATATGATTACCATTTGGCTTTTATCTTGTGTGGATATCTTCCTCCAAGTATTT
CCTGCAAGCAGTGTGCTGACATTTACAAAAGGAAAATTTTTATGCCACCAACATCCCAGA
AGAAAATTTGTTGTGGTTTATCATCTCTAACACAAAAGCCCTTTATTAACTAGTGTAGGC
ATTGATGAGGATACGCAATTCATGTCAGACTTGGTTGTCTAAAAATCAGAGGACGGACAC
TCCTTCAAAGCACAATTGTTTCCCAGCAGGTCATGGCAAGGGATAGAATCTTCTTCTCTT
TCTCATGTTGGTTAAATTTTTGTTTGCCTTTTTCTTCAAGAAATTTATTATTTATGGAAC
TTCACAGAGGCTGGAACTTTTCTTCTCAGTACATAGTTGAGCTGAGCATCTGGAAAAATT
ACATCTGGGTGGTTTTGTGACTGACTGAATGGCTCTCTGGTTAAGCTGTGTTAAGATATC
TGTGTCTCTTTTACGGTGATTTATTTGGCCGTTTTTGGCCAATGACAGGGTGTTAGCACC
AAAAACCCAAAACCAAAAAAACCAAGACAATTCACTCAGAGCTTTGAGCCTGATAATTAT
AGCATGAGAATTGGTGCCTGAAGCTGGGGGGAAGGTAACCCAGGCCCCACAGAAAGGTGG
TTGCATGCAAGTGTCTAACTTTTTCCTTGTTAATCTCATTTTGAGGACTCCAAACACTAG
AAGAGAAGTGCACTGGATAGGATCAAGAACTACTCAGTCATTTGGTAGAGGCTTGGAAAA
AAGAGTTTAGACTTCTCACTATTTCAATGTTAATTTCAAAGGCATGTTTATTTAGTCTCG
TGTCACCATGCAGGTTATATGTGCTTCTGTTTTCATTGCTGGAAGAGAACCTGCAAGGTG
GTGGAGAAGTTCTTACTTAACTTTGAGCTGCTCCCTTATCTCTGCATTACCATTACTGTC
ATCTTTTTCTTTGTCATCATCTTCATTATCTTGGGTATTGTGGCTGACAATATAACCAGG
TTAATGGTTCCTGATGGTATCATTCAGAATTACTCACTCATAGTTCACTTTGGCCTCTGA
TCTAATTGTGAGCCCCTTTCTGCAATATCTGAATCACCTCATTGGCTCACAATCCACCAT
GTAATCTACTTGTCTTTCATGTTAGACTTTTCGTGAAAGATCCACCTCCTCGAAGAAGCT
TCTGGATACTTCAGCCTTTATTGTGGTCTTGGAAGAGGAGTTCTGATGGAAGTGTATCTC
AACTTAACAAATATTTATTAAACCTCTCATATTTTAATCTCCATCAGAGTTTCAGAGAAT
ATAAAAAGAAATATAggccggatatggtgcctcacacctgtaaccccagcactttgggag
accaaggcaggcagatcacctgaggtcagaagtttgagaccagtctggccaatatggtga
aaccccatctctactaaaaatacaaaaattagccaggcgtggtggtacacacctgtagtc
ccagctactggggaggctgaggtaggagaattgcttgaacctaggaggcagaggttgcag
tgagcagagattgtgtcaatgcactccagcctgggtgacagagcgagattccgtctcaac
aacaacaaaaaaaagaaatataaaaTCAGTACACAAGTATTGTGTAGTACAAGTAATTAG
GTAGTTAACTGAGTTCTCTCTGCTTTTACAGCCCCTATGATTTAGTTGAGTAGGTTATAT
ATAATAGGAGGATGTAACATCTGGAAACAGATAAATAACACTTGGCAGTCACTACCTCAC
CATGCTATTTGATGACTAAAGGACTTTGGTTTGCCTACATTATTTTTATAATCTGAAATG
TCCTCTAcacctctcacctgaagaagccttctctgagaccccaaatggcaaagagaggga
cttccttccctctcaagtttctccaaattattactgtgtattgacacatttattttcttt
tccactagactatgaactccttgagggcagaatcatgtcttattcatccttctaacctct
gtattaggcacaatgctgtaagcatatagttactcaataaatatttgttgaagaaagaaA
TGAATGAATTAGTAACAAAATGAGGAAGCATAAAATAAATACTCGTAAGATTAATGTAGA
AAGGTAAGCCTTTATGGAGAGTTGGGAATTAGACTGGACAGTAGACAAGATTTGAATGAA
CGTTGTTATTAATAATAATTGCtagctaacatttattttgcacttataatgtgccaggta
gtgttctgcctggctttccctgtattaagtcatctaatctccaagtcctatgaggtagtt
actatgattgctatgattatactatttcatagatggggaaactgaagcacagagtgggta
gagcatcttgcttatggtcacaaagctactaagtatgtaaatccagatggtcttgctctg
gggttcatgttcttaccaatgctgtgttgtCTCAGGAAGGAAAAGGTGGATTAATAAAGA
AATTAAACCAGGAATACTGTTTCATGTTCTCAGAACAGATGGCAACTCTGAATGTGTGAG
GTTATGGTGAAGCAGCGGAGAATCCAGCTAAGCAAAGGATAGAATACTGGTAACAGAAAT
TCAAACTTTATTTTCAAGTCATTTTGAAGTAATGGCCTGGGTAAGAAGAAAATATTTCAG
AATCCTTATCTTTGGAATGAAGCTGGAGTTATGGGAATGGATGGCTAGTCGAAAGGAGAG
GGCATAACTGTAGAAAAACAGAGAGTGGAGCTGAATCTGGAAACTAACTGGCTCTGATGG
GAGTCAGCTGAAAAGGATGGTTAGCTAGTGAAGGAGACAAAGAAAGTGGTGAGAGAGGCA
GGGGGACACAGTGAGGCTAGTGGAATGCCACTAAGCCAATGAGGGAAAGAGTTTCAAAAA
GATAGTGGTTAATAGCATTAAACATAAGAGGGAAAGGAGTGAATAATGGCTTGGGATTTG
GCTGAAACGCCACCTGGGACTTTTGAGTTTAGGCAGAGACATGGAGAAGGAAGATAAGAC
TTCACAGGATTAAGAAAAAGTGGAGGGGGACAAAACAGAGACAGTGAAAAGGAGAGGAAA
TAGATAAGGTAAAGACAATTAGGAACTTATATCACCTAAAATGTCTACCATGGTATTTTG
TGCATGTAATAATAAATGTTTGCAAATGGCTGAGTGACTTAAGTATGTTTGACATGTGGA
AGGAGCCAAGTGCTGGACCTgagagagagagagagagggagagagagagagagagagaga
gacagagagagagagTGTGTGTGTGTGTGTGTAGCATTGCAGGGCTTGAGGGTAGAGAAG
GGTATTATTAGGAAAGAAAGGAGGAGGAGGGAGAGGAAAAAAAGAGGGTGGGGATAGTTT
TCTCAAGGAGATAGGGAGGGAGATTTGTTGCATAGGAGATGAGTGTATTAGAGAGAGGAG
GACAAATCTCTAAGAAGATAGGGAGGAAGAGAAGAGACTTATAGGGGTAGAGATAAGTTA
GAATGAAGCTATGGTAGATGAGTGATTCTATACTGGTGAACCTGAGGTTAAAAACAAACA
AATCTCTCAGAGTAGGTCATGATGTTAAACCTATATCAACAAGGGCTACTGGGTAATACA
TGCCTTCTCTCTGAAGACTTTGCCCATGTGTACTTTAAATTCTTGCTTGAGTCCTCAACA
ATGCACACTATGGCTAGGCTTGACCTCAGCTCACGGCTGAGATCACAGGGTCACAGGGTT
CAAACCAACCCTGCCCAACATTATGGGCGGGACTCTAGTTTCCAGTCAGGGATGTTAATC
TTAGCATTTCCCTGTGTGTTTTGGAACAAGGATATGGTTGCTTGACCTTGGCTTGGGGAG
GCCAGTCCGCTATTCTTTTGCCCTCTCTTTTTTCAAACTCAAAAGCTAATCCCAAGGATT
TCTCAAGGTGGGGGATGTGATTAGGAGTATTAGTCTATCATACTGTGACAGAacttttct
aggcctcggtttcttcatctgatacatgaagagtttgggctggaggatatctcaggtcta
ctttctggctTAAAAGTGCTTCTGAAGTGGAATTTTTTAAAAAGCTAACTTTTGTCGGGT
CTAACAAGGCAGCTCAACTACCCCATCCCCTTGTGGATGCTCTTATGACCTGATAGAGCA
AATACAAGAAATTAGAAACCAGCCATCTCTGAAATCCCTTGCAGGGATTGCTAACCAGGA
TCCTAAATGCTGCTAATGTGCTTAGAAATGACTGCTGGACTTTGAGGGGGCAATGCTGCC
TTTGCTATCTCCTGTTTTCCTATGCAATGTTAAGGTCCAACACAGTAATTATTTAAACTT
CTGGGCCATGACATTTACCTGGAGGTTCTGTATATGACAAGGTGATCCTGAGCAGATTCT
TCAGAGGTATGTGATTTAGGCAGAATGGAACAGACAGGAAAAATGTACTGTTGTCTTCAT
CACAGAGTTGTTTTGAATGAGGGATCAGGATAATTGTGGCTCAGGAGGAAAATATGGCTC
TCAAATTTGGTTACTAGattaaaacatatatttagaaaataataaattaataGAGGAGGT
CTCTTTATACCTGTGGGTTTTCTTTTGATCCGTTAACTGAATTACTATAATAATATATAT
GTACAGAAAGCTATAATTCCCTGGTTACCTCCTATTTAGACTACAGGCAACCTTTTAGAA
TAGTGAGATTTGATTTTGGGGAGTTGTCTGGTGGCTCTTGGTATGGGTTCCACTTTCATG
TAAGTTAAGGTGCTCTTGCTATGTTGTCCCCTTAGATTGTCTTTCTAACATTAGGAGATC
AGAGGAAAATTGCAGACCTGACCTGTGAACGGTAGGGATTGGGTCACACTGCATCTGAGT
TTATGTTGCTTTGGGTTAGGAAGTTTTGGTCCCAGAGCACTCACATCCTGCATTGCTGTG
TGGTGTCTCTGAGTGGTAGGGATGGGTTACAGCACAGGTGATGGTTTTTAGCAATTTTAA
TAttaactgtcatcctaatacatatgaacttcctaatgtacatttctatccccaactggc
ttcctcgaactctagtcctatacttctaactccttctggatctttcctccaggatgAACA
AATTTCCTCTTAACTTACCTCATTTTGTCAATGGTGCCTCCACTCATACCCTTACCCAGT
GCGTGAACTCTGGGTCGGTTTCCATTCCTGTTCACCATCAGTCTGTAAAACTGAGCACCA
ATGCCTTGtttgaccctttcataccagctgccacctccacagctcaggccttatgaactc
acatcagtgctattgcatcagcctcctgattggtctctgcctcagttcttcccttgctcc
AAGCCAAGGGCAGTCAAGATTGCTTGCTGCACTCCTCAAGGCTGTGCTAACCTTCCCAAA
GCAGCATGTACCACAACATTCTCAACTCAGACATCTTCAGCATCTCCCATGGCCTTTCTG
GTAAAATCTATGTGCCTTTTCTTGGCTCCCCATGACTGGTATTGGCCATCTTCACCTGTT
TCCATCCTACATAAATGGAATACTCTGCCAGTTCCCAATAAACTCTCACACTAAGGTCAT
TTCCATGATCTTAGCCTGTCTAAATTTGCCCCAGACCTTATGGCCCAGCTAAATGTGAAG
TCTCTACAAAAGCCTCCAGAATCATCCTGTCTGGAAACAAGGCTTCTTTCGCGTGCCTGT
CAATGACCCTTTAAAGGGTTCATGTACCACGGATGGCTTCGGAGAGTAGCTGATTGTGTA
CCTGCCTTCGGATTTCTCCTAGAATGAAACAGCTCTGTCTTTTACATCTTCCCATCTCCT
AAGAATCAAGTACATTAAGTCCCTTATTTATTTGATGAATAAATGAATGAATGACGCTGT
CACAGCAGAAGTCAGAATACCAAAGGACGATTCTGTGACACATCAAAATTTCTTCTCAGA
AAGTACTCATTGATTGTTTTTGATAACTTTTCCCTCTCAAAAATGAATGCCTTAGGTCTT
GGTGCTCATATGGGACTTTTTGCTACTGAACTATCTGACCTTTGACTTACTTTCTGACAG
TTACATGTAGCACAATAATTTTTTTAAGAGGACAAGAACAAGTGTCCTCTACATTATAGT
GTCTGCCTGTGTAGGAACACAAATAAAGGTTAAAGGTGGGGCTTAGATTAGTGCTGACCA
AAAGCAACTTCTTTACTAAATTAtttatttatttgagatggggtctcactttgttgctca
ggctggagtgcagtggtacaatcaccactcactgcagccttgacctcctgggctcaagtg
atcctcccacctcagcctcccaaggagctgggactacaggcacatgccaccacagccagg
tacccccacacccagctaatttttgtattttttgtagaaatggggtctcgccatgttgcc
caggctggtttccatctcctgggttcaagcgatccacctgtgtcatcctcccaaagtgct
aggagtacaggtgtaatccactgtgccaggccTTTAGTAAATTTATTAATCAGGATTCTA
TTTCTATTTATATTGTTACCTATAATCATTTGTCCTTGTTCAAACTAAAACCTCTTTAGA
TTTTGTTTTAAAACCATACTTTCTGTCAAGAACAGTTAATGTGCTTGGTATAACTGATAG
TTGTGATATACACAATCTTGGCCAAAGCTGGTTGCTTGGTctgcttctcttgatggaagt
cattgcttctgtcatggtggcctccactacacaactctcttgccttctggttctggtaac
ttcgctgtcccctggtctctttcgacctaagggtggtcataattctgctgctgcaagtca
caggctctggcactacccctcgtggttctgctcttgccacacctttgccaacagtccttt
cataaataaccttcctactcttgcccaattttgtgtgtgccatctgttttcatttgggat
ctggaatgagacaACATATAGTTggcccactgtatccacgggttatgcatctttggattc
aatgaaccatggatcaaaaacagtatttgtgggatgcagaatctatggatacagaggacc
aacaattgcatgacttgagcttccatggattttggtatctgcaggggtcctggaaccaac
accccatggatccagaggaccactgTATATGCATGTTTATCAAGCTTATTCAAAGCCCCC
TTTTTCTGTGTGAAGAGATTTTCCTTAAATCTTCATTTCTTGTGAAAATGGGAAGACTTT
CAAGATAACAGTCAACAGAAAACTAGATGAAATGACCACAGAATTATTTTTAAACCATAA
CTTGCATTATTATCATTATTATTACCATTTTTTCATTTTAACATGAATTTCTGGGAGAGA
GAGGCTGGGTCCATTCAAAGCATGGTAGGTCATGAATAGCTTTGTTTTTATCTTCATTGC
AGCTCAGAGAGGATGGTGAAAGGTGCTACAGTCTGGTGAATGTTTTGTACTTCTCTTTCT
CTTATCAGAAGGAAGCCAGGCCACCAGCTAAGGTTATCAGAGCCATAGACTGTTGAGTCC
CCCTTTCTTCTCAGGGAGCACGGTTTGTCTCACAGTTTCCTGAGCAACCACCGGGTTGTC
TTGTGGGGGAGCCTACCCCTTACAGAGCCTGAAAAGGAGCCAGTGGTCAGATGGTCACGT
GTTGAAGGGCATCCTGGGCCTGAACAGGAAATATACTCAGAGGAAAGTTACAGTAACTTA
ACTAGCTCTGTGGTCAGGAGGGAGGTGCTCTTCTATGCCAGGGAAATCAGCATCACCTTC
ACAGTGTGCTCACAAATATCACAGGGCAAAATGGCTGAAAGTAGAAGCTTTCATTGTTTT
TGGTTCCTACCTAACATGTGAAATTCTGTTCAGTCCGAATTTTTAAAAGGAAACAAGATA
ATTAGAATCTTACAACCTGATTTTTCAACTGCAAAAGAAAGTCAGACTATGATGTGCATA
AATGGAACCTGATAAAGTTCTTAAAGATTCTGGAGGAAAATCACATTTTGCTAATTAATC
ATGTATTCCAGCTCTCTAACTGCTTCTTTAGCTTCCCAGTACGTTTTATTTCTCTATGGT
GCTACGATAAAGAAAAGGAAAAACTATGACAAACAAATGTAATTCACAAAAGCCCTGAAG
TTAAGGATTTTCCTAGTGAAGTTCAGACTGAAATGTGATTTCATGTGTTGACTCATGTCT
ATGTTCAATCCCTTTTGTATACTTGGGTAAGCTAGAATGGAAGATCTCAATGGTATAATT
ATTACTTGTGCATCAGAAATAATTTATAAGATTATTTGATGTGATCATACTGTCTGTAAG
CCTTATCTGGGATCCATCTATGACCTTCAGGAAATCTTCAAAATTGTAAGCAAAATGTTT
TGTATATGTGCATTAGAGGCAAAAAATTTGGAAATGTATTTTTTTCTAGATATGAGCATG
AAATAAATTCAGTCTTGCTGAATGAACAAAGTTGTTTTTCTGTCCATTTATGATTTAAAA
CATTACTCCTAGATGTCTAAATAAATAAATTACAtcttagctcttccattatttgtgtga
ccttgtttgaaaagtcatttacttcttctctttttttccccccaatagcctcttctttaa
aataaggaattggcatagatcatctccaagttcccttccagttGAGTGTGGTTTTTTGCA
GGATAAGACTCTAATAAAATAGTGGGGAAAATGAAATGTATTTTGTTCTGGTCCTCTTCC
CATTCCATTCACTCCCCTACTTAATGGTAATCTCCTCCCTAACCCTCACTCCAGACATCT
GGTACCATCCTCCCTATCAAGTCCAACTTTGAGAGGATCTAGAACCAATCACTGCAATTG
TGTTGAAATTTTGATgcaacatggcagaaggaaatgaacaatagattagaagtcataagt
tatgagcttaaatttcaaggatcacttatgtttcctgtaaccttggacaactcatctacc
tctttgacctcagtttccccatgtgtaagatgggcataaagatgactgtcctgcCTATTT
ACTTCACAGTTGAATATAGAGTTCAGATGAGATAAGAGACAGCATTTTATAGCCCTGTGA
ATGTAAGCCATAGATACTAAATTAAGCCAATGTGTTTCCCATATTGCATTTTGGGCTTCA
TTTTCTTTGGAAATCTAAGCATTAACTGAGCTGGTGGGAGGGTCCTTTTAAGGTCAGGGT
TCTTTGATGCTGGGAGCCACACCTTAGAGGTGGTTACCACCCCACCTATGCAGAGGGTTG
ACCTCATTACTAAATATGGTAATTGACCCGTTTATAATAGGTGTAAACGGCAAGAGTTGT
TTTTTTTTGTAACCAAGCTTCCCCACCACCCACTGCCATTCTCATGGAAGTTCAAGCAAC
TTTCAATTTTCCTGAAGTCGGCTGTTTCACAAGATTCACAGATTATCTGTGGGAAATCTT
TTAGCTCTCAGTACCTTGCTCACAAGCAGCAGATAAGTACCTTCTCACCTCCAATCTCAC
TCTTCATGTTGCCTGTTGTTAAGCAGGAGCTGTGAGGGAAAGAGGTTTGAGGTTAGTGCT
TCCTGTCTCCACACCTTTAGCTGGTTTAGCTGCTAGGAAAGGCTTTGAAAAGCAAAGCAC
TAAATTCACCTTCAAAACAACTTGTCAATTCAGTTAGAGAAATGTCAGTCAGACCAATCT
TTTGATAACGTAAGCAAAGAAAATGGATGGGTTGACAATGTTTCTTTTAACCTAGTAGGT
TTGACCTAGGTAGACCTTACCTGAACACTCACAAGAAGTAAAATCAAATATTCACAGGGA
AAGGGCTGGGTCTCCTGATACCCAAGTAGCCTAAGAAGAATGCCTTCCACTCCTAGCATG
AACTGGAAAGCAAAAAGAAATCAAACACAAGTTAGGACGAGGGAGCTACATATTTGGGTT
TCTTCTGAGTCTAGATATGTCCTTACATTTGTAATATGTCCTTACATTATTTGAAGTACT
GTGGATTTTCAGAAACTCAGAGACCGAAAATACATATCAAAGCCAAATGTCATCTGATAT
TCTGATTATCAGCTACTTTGATTTCTCCATGTTTTTACTTCATAGAGCAAGGGGTGTGCA
TTTTTACACATGCCCCATTTTAAAAGAAAATAAGAGAAATCAGAATTATTGTGTTTACTC
AAAGTCACAATGATCACACATATTCAGTATCACTTAGAGTCACTGGTTATCTTTTTCTAG
CACCAAAAGTAAATTTCTCTCATTTACTGTCTTGCAAAGCATATAGAGATTTTGAGGTCC
TGTGAGATAGTTTCCTATTTAGGCTTCTCTGAATTATTGACATGAACCAAGGTGGGACCA
AATGCTATGAGGATATAAATATTGAGAAACGAGATTTTATCAGCCAACCTTGAACTCAGC
TTGAACTCTAAACTAGGAGGCTGTTAGCTACATGTTAACACATAGTAAGCAAACGATTTC
AAGCACAGTATCTGTGTTTGAGAGCCAGCTAATTTAAAAATGATCTATGTTGACAAAGAA
GAGGGAGGAAAGTAAACATGAGCAATAAATTGGATGGCTTTTCCTCAAATGGCCTTATCG
AAAACAAATAGTTTTCAAGCTCTTTTCCAGCAaaatcttagcacttttctgcataaaagc
cttcagtagatcttcatcaccttcagaagagagcccaagctctCTAATGGAGTGAACTAT
GCTTGCTCTGACAATCTTGTCTTTTGTAACTCATGGCCCAGCAAAAAGAAGGTAGCTGTA
ATTCCCCAAGTCGGCCACACTCTTACCCTCCTCATCTCCCTTGCCCAGACTACTCTTTTT
CTCTCTTTGTCTTATCCTCCCCACAGTCCCCTAACTCACCCCAGCCCAAACACACACTCT
CCCACCTCACCCCAGTCCCCAACACAAAGACACGTCTTAGCCAGGCTAACTTTTACTTAG
TAAAAGTTGGTCAAATCCATGTATGCATACtccttcaggactcaggtcagccgtcatctc
ctgagatccttagctggtttccctgttgcccccggaagttttgtgcagatcactgtgtca
ctatgtttaaagtagggtctatttatatctttcttccccatcagatcatgagctgccgta
ggacgggaattgagtGGCATTCATTTTTGGGAAATCAATTCTTCTCTCCCATGTGCATCT
TAGGAACATGTCACACCCTGAGTTAGACAGGACATATTCAGCAAACCACTGGACTCTAGA
TGCCACAGCTTTTCTTCCTTCCTCTCTCTCCCTTCCCTCTCTCCACCTCACTGTGTGTGC
TGGGAGAGGGAGTCAAACTGGGGAGCCATCTGGGGTTTCTCTCCAGCCCACCCACACTCC
CTTTTTTTGTCTCCACAAAGAAGTCCTATTCTCATTCCCATCTTTTTCTTTAAATCAGCT
CACAAAGGCAGATCAGGAAGAATTTGAATGTGCATTAAAACAGAATCCAAATAATTAGCA
ATAGAAACACAATTCCCAGGGCGGTGAGCAAGCAGAATACAAATGCCTAACCTGCACTCA
CTCTCTGAAAAGGAGGAGAGATGCAGGCATTGCTTGCTGGAGTTGGTTGCTCTTCCAATT
AGAACTGACCTAATGACTCCTTCTAAGTAAAAAAAGGAAACAAACAAAATAAATCAAAAA
CAAAAAAACAAATTGGATGTTTGTATTAAGACAGGTCGAACTTTTTGATTCTTTGCATGT
TTATTTTTCAGTGCTTTTGCAAAATATTTGTGGAACAAATAATAGGTGAAGTTAAAGTTG
TTGACACAGGTTTCCAAAAAGGATTTAATGAGATGGTAGTCAAACCTAGCTGCTGATAAC
AACAATACAGCCGAATCACCATCTTTCACTCCACAATTATTTTATGAGAGTCTATTAGTC
ATACTGTGTTATGTAAAGAAGCATAACATGTGGTCCTTTCTGTCAAGAGACTTGGAAACC
AGGGGCCTAAGGGAAATGCACATGAATCCAAAGCTAAGCAAATTGAAGCATGTGAAACAA
GAGTTGTTTAAAAGGTAGAACTCAAATGTCAAGTGAGCGATACAGATAGTAATCATTTTG
AGACCTGAGAAGGGAGTGGTGCTCTGTGCCAAGGAGTTAGTAGACAAGGCATGGAGGTAG
GAATGCTCACAGTCTGTTCTTGGGATGTTGGCTTAAATGGTCTAATTAGGAGGGCTTCGG
TTTGAGGAAATGAGGTTGGAAAAACCTGTGGAGGCCGATTTGAGGATAAGAAGTTAGTTT
TCCTCTGTTAGGCcactggttctcaaatttgactgccatctagaattactagagaaactt
aaaaaatatgaatggatgcctgggtcctatacctagagattctgatttaattggccttgg
aaaaccaaaggcttttagatttttccaggtgattctaaatatgttgtcaggtgaattcca
ctAGGCCATAGTGGCTTTCAACCCAATTGAATATTAGAATCAAGTGGGGGAacttttaag
ataatatgaaagacaatccacagaatgagagaaaacatttacaaatcacatatctgataa
gaaacttgtatcaaggctgaggcaggcagatcatctgaggtcaggagtttgagaccagcc
tggcccacatggagaaaccccatctctactaaaaatataaaaattagctgggggtggtgg
tggtcacctccaattccagctactcgggaggctgaggcaggaggattgcttgattctggg
tggcagaggctgcagtgagccaagatcatgccactgcactccagcctgggtgacagagtg
agactctgtaaaaataaaaaaaaaaaagtataaaaaatgcatacagaactccaataattc
aataataaaaagataaatagcctaaccagttaataaatgggcaaatgatctgaatagaga
gttctctaaaaagaatagaccaatggctaataagcacatgaaaagatgcttagcatcatt
agttattagagaaatagcaaatcaaaccatgatgagatatcacttcacgtccaccaggat
ggctataatagaaaagatgaacaataacaagtgtcggcaagggtgaggataaattggagc
cctcattcactgctggtgagaatgtacaatggtgcagttgctttggcaacagtttgacga
ttcctcaaaaagttaaacatagagttaccatatgacccagcaattttactgctggcaaat
acctaagagagttgaaaacatacgtccacacaaaaatctgtatgcaaatgctcatagtag
cattattcataatagccaaaaagtgatgaatagaaaaacaaaatgtagtatagccataca
atggaatattatttggccatgaagagtgaagttctggtgcatgcaacaacatggatgaaa
cttgaaacatggatgaaacttgaaaacattatgctaagtgaaagaaacgagacacaaaaa
gccacatatcgtatgattctacttataaaaaaagtccagaataggcaaattcatagggcc
aaagtagatcagtggtttccagggatttaagggagggaggaagcagggtgatggtaaatg
ggtatggtatttctttatggagtaatgaaaatgttctggaatcagatagtggtgattcat
tcataactttgtgaatatactaaaaaatctctgaattttacactttaaaacagcaaactt
tatagtacctgaattatatctcaataaagttattatctaaaaTAAAGAAAAAAAACTTAG
TATCAATCCTTCCccccagcctagaccaattaaatcagaatttccggaagtgggaggact
tgggcacagatattttttCATTTTAAAGTTCTTGATATAAAGCCAGCAATGATTTTTTAA
AAAGAAttttgtagagatgggttctttctatgttgcccaggctggtcttgaactcctggg
ctcaagcattcatcccgccttggcctcccaaagtgctaggatcacaaaggtgtgagccat
catccccagccAGCATTATTGATTATATAGGAGACAAAAAGCTACTATTAATTTAGTTCT
ATGCCATTTCCTTCTTACCAAAACCAAAACAAAACACCTGTGTATATGAATTCAAATTCA
GTTAAATTGTAAATTTCATTTAAAAATGAATCTGATTTTATTTGGCTCTTCAGTGTGGGT
ATACGGGATGTTGCTTCAAATAAACTTAAAAGAAATGCAAGTAGGTAAATAATTATTAAC
ATACCCCAAAACAAGAGCAAAAAAATGCTTTTGTTTGCATTGAAATTTGAATCAAAGACA
CAAAGTGGTTTGTTGTTTTAGAAAAATTCTTGAGggccaggcgcagtggctcacacctgt
aatcccagcactttgggaggccgaggcggtggatcacctgaggttgggagttcgagacaa
gcctgaccaacatggagaaaccccgtctctactaaaaatagaaaattagccgggcatggt
ggtgcatacctgttaatcccagctactcgggaggctgaggcaggagaatcacctgaaccc
agagggcggaggttgcagtcagctgagatcgcaccattgcactccagcctgggcaacaag
agcgaaactccgtctccagaaaaaaaaaaaaaaagaaaaaTTTTGGAAGGTGTCTTGGTT
GCAAAGTTGATTCCCAGTTTCTCAGTGCTTCAGTGGTCTATTTCTCAGGTGgtcatagcc
aacttgggttttagttctggctttgctcaccatttgtttggtgacttcagacaaaccagc
taatgtttctaggccttaTACAATCATTAGAAAAGAAAAAAAAAAAGAAATAATATTGTC
CTGTGCCAACAATGAGGATACCATGGGAAATGAGATCAATGTGTTCTCTTCACTTATGGA
GTTGATAAACTAGTTTCAGGTTCTTTGCTTTTAAAGATTGAACTAAATGCTCTCCAGATT
CTTTGATCTTTTATTGGGATAGCAGTAAAGGTAGATGATGGACCAGAGAGATAACTCCCC
TCTGGAGTCTTTCACCTTTCATGATATAAGGGAATAGATCTATGAATTTCTTGGGGAGGC
TATTCTCTGAATTTGGTGCAGAAAACACATTAAAGCAAACTCTTGGGTTATATTTTTTCT
TATCTCTTCATCCCACTCTTGCAATGGGCAATAAACAAAGTAAAAATGTTTCAAAATATT
TTAATTCCTTTACAAAAACCTGTATCACAACTTAAAAACAAATCTATTTGTAggttgggc
atggtggctcatgcttgtaatcccagcactttgggaggccaaggtggtcagatcacttga
ggccaggagtttgagaccaggctagccaacatggtgaaaccccgtctatactaaaaaaat
agaaaaattagctgggcgtggtggtgcatacctgtaatcccagctacttaagagactgag
gcaggagaattgtttgaactcggtgggtggaggttgcagtgagctgagattgcaccactg
cacttcagcctgggcaacagagcaagactctgtctcaaaaacaaacaaacaaagaaaCAG
ATCTATTTTTGTGTCTGTGTCAGGCACTAAAGCCACCTCCAAATATATCACTCAGTCAGG
AAATTGGCCCAATGCATGATTAATATTAATGTCTCAGGAATATAGATTTAAAAATTGTGA
GTGCCTAGCTGTGGTGCTCAATGCTAACAGAAAGCCATGTACTGCCTTCTGGGTGAAAAC
ATGCTCCATTGTTCCATTCAAAAGAGGATGAAAATAATATTGAAATGTTAACTTTTGAAC
TCTCAGTATAATTATCCCCTGAAGAGGTCCTACATCTTCTGCCAAGAGAAAACCTTTGCT
GGAGATCTGTTCATTTAGTTAATTAATATATTTTGCTCTCAGGAAGAAAAATTATCCTTA
TATTCTTGTTCTAAGCAAATGATTTTTTTTTCCCCCAGGAAACAAGATTTTGGTGAAGCA
GTCGCCCATGCTTGTAGCGTACGACAATGCGGTCAACCTTAGCTGCAAGTATTCCTACAA
TCTCTTCTCAAGGGAGTTCCGGGCATCCCTTCACAAAGGACTGGATAGTGCTGTGGAAGT
CTGTGTTGTATATGGGAATTACTCCCAGCAGCTTCAGGTTTACTCAAAAACGGGGTTCAA
CTGTGATGGGAAATTGGGCAATGAATCAGTGACATTCTACCTCCAGAATTTGTATGTTAA
CCAAACAGATATTTACTTCTGCAAAATTGAAGTTATGTATCCTCCTCCTTACCTAGACAA
TGAGAAGAGCAATGGAACCATTATCCATGTGAAAGGTAACATACAACTTTACCAGTGTAC
CACCCTAAAGTAATGGTTTTCAAATGCAGTCCTGAAAACTGGGTTGTGGTCAGTGGTGGG
GTTGAATAAGGCCTAAGTGATTTGATACTAACAAAGACAAATAATGTTTTCAGAAAAATT
TTTCCCTTTACTGTAGAGGAGATTCAAGGTTATATTTTGAATATCTTTATTTTCCTTTGC
TGACATTGAGCGGGAGAGTAAGTGATGAAGTTACCGCATGTGGGAACAGATCATTTTTCT
CCATTCCAGTGGATCATGGCAGAAAAGAGGTTACCATTAAAATGTAAGCCCAGGTGCCCT
CAAGTAACAGCTGGGTCTAATGGGTTAAGACTCAGGAAGACTCACTTCTATTTCTAATTA
ATTCTTTTTTTGTGCTCCATAATCTTCCTCTGTAAAAGTACCTTTCCATTTTCTTTttcc
ttccttccttccttccttccttccttccttccttttcttttctttttctttttctttttt
tttgagacggactctcgctctgtcgcccaggctggagtgcagtggcgggatctcagttca
ctgcaagctctgcctcccgggttcacgtcattctcctgcctcagcctcccgatcagctgg
gactacagggcccgccaccacgcctggcttattttttgtatatttatttatttatttatt
ttaattaattaatttttttttttgagagggagtcttgctctgtcgcccaggctggaatgc
ggtggcgcgatctcggctcactgcaagctccgcctcccaggttcatgccattctcctgcc
tcagcctcctgagtagctgggactacaggtacctgccaccatgcccggctaattttttgt
atttttagtagacagggtttcaccttgttagccaggatggtctcgatttcctgacctcgt
gacccgcccgtgttggcctcccaaagtgctgggattacaggcgtgagccaccgcgcccag
ccattttttgtacttttagtagagacggggtttcaccgtgttagcaaggatggtctcaat
ctcctgacctcgtgatctgcccacctgggcctcccaaagtgctgtgattacaggcgtaag
ccaccgcgcccagccCGTACCTTTCCATTTTCTAAAATATAcaaagaatgctggactaga
aaccgggggacataaaatttgctattaatcaactgtgtgatcttggataagtcacctaac
ttttTCATAGTCAAAAACTCAGTACAACTGTTAAGCAGTATTTGTGAATTAGTGAAAATA
AGTCTACTGAACTTTTGTTGATGTTATGTTCTGCCTAAATGTTAGGGAGAAAAATCATGA
TTCCCCAACTCAGAAGAATACAGTATTGGTAGCAACAAGTAAAGTTTGATTTTTTGGTAT
ACTTTGTGGATATATCATAGCTTTTCATTTTTGTGGAATGATAATAAGAAACACATATGT
TCAGTTTTGTACTGAATCCTAGCATAATGCCAATGAATGGTTTTTCTTCAATGCTGGAAC
AGAGCCATGCTGATGAAAAATAGGATACTAAATAAGGAAAGAATTGTTAATGTGGCAGAT
AAGCTTTTGTGTTCTGGCAAAATAGAGACAATTAATGTGTGAATATTTTGTTTGCTGAGT
CCTATTTAGATTTCTAATATCTGTAATATCCAAACAGAATATTTTAATTGTATCAAGTCA
AAGGTTAAAAAATTATGCTATTTTGCTTGTAGCTAAGAGTGAAATATTTTTTCCTATATG
AAAGGCATGCTACTTTAGGATAGTATTTTATATATATGTATACACACATATACACATATC
ATTTATGTTAGAACTGAGAAGGACACCAATGATCCTGTACTTagtaattttcaatcctat
ctgtatattataaatctgagtaggttttaaaagaaataccaatgcctagttccagccctg
agattctgatgtaattgatatgggttgaggaaggggtgctggacatcagtatattttcaa
actttctcggataatttattgtgcagctaggatggaaaatcaatgGACTAGAGGATTTTT
GGTATGCTTTCTAGTTCTAATTTTCTCTAATTTTGAATAGAATTCTATAGGTTCCTTCTC
ATCCCCTTTTGATTcctaaagatacaaagtgatttgtttgtcattatataatctatgaga
cagggttggaactagaaatttatcctctgattagcagtccagtgttctgactgcCATATT
AGGCTGATGATTTTCTTAAGGCTTGAAAACATGCATATTATTTAACTTATTCCAAGGATG
CAGTTTAGGGTCTAGATTAACTATCTTCTGATGGGAGAAACGGATAAAGTTAGGTTAAGG
CCATTGGAAGTCACCGTTTTGAATCACACAGTAGAATCCACAAAGTCAAGTGAATACAAG
TCTACCAGTGTACCATCCTAACGTAATGGCTTTCAACTGTGGTCGTGAAAACTGACCAGA
TCATGGTCAGTGGTGGGGTTGGGTAAGTCTCAAAGAGGAAATCTATTCACTCTAAGCTGG
TGATATGTTTAATATTTTTATTTCTTTCACATTTTTCTCTGATGTTCACAAGGAAGGAAA
TGCACTCAATTGCTATTCCTGTATCATTTAATCCACTCTATTTTGTTTTTCAGGGAAACA
CCTTTGTCCAAGTCCCCTATTTCCCGGACCTTCTAAGCCCTTTTGGGTGCTGGTGGTGGT
TGGTGGAGTCCTGGCTTGCTATAGCTTGCTAGTAACAGTGGCCTTTATTATTTTCTGGGT
AAGAGAAGCAGCACTGCTTTTATGTAACTTTTCCACTGCACATGAAATCTGAACACATTC
AAGAATTTTGCCTATGTGGTTTATTTTCTGTTTAATATAGGATGATGATTTTCTTTTCCC
CATGCTTGAGTAGGTTCTCTTTTAGCTTGTTCAACTCTATCTGAGATAAAAATCTGATAT
GAGTTAGATTTCCCAGAAGGCATTGAGTAGGTGGTGAGGCAAAATAAGAAGCTAAATGGG
TAAATTAGGGTGGAGGGATTAGGAGCAGTTGCCTTTCTTCTCCCCATTTTGCAATATAAT
TATGACACATAAAACAGTTTTAATGCGTATATATGTATAAACACCTAGGCAACTTGGGAA
GCTAGGCAACTGAAGCCAATGGACAATGTTGGCTTGATCAAAAATCATGAGAAACTTGGC
TACTGAAATTGTGTATTCAAACCTAGCAAAGAAACTAGATCTGTTTATCTGAGTCATATT
TTTTTTTCTCCTCTGAAGCAGTTGAATTGTGTGAGGCCAAGTATGGTGCTGTCATTATGA
AACTATAATGGGAGTTAGAATTTTCTGAGCTCTCACCACTGAATTGAAGTACTAACTTTT
GCAAATGTTTACGTAATAAATGTGGTGTATTTTTCTTTACCTTCCTCAACATTGAATTTT
TGGCCTGGGTTTGAACACATTTTGATGAACGCACCTACAGTTAAGAACGTACCCCTGAGT
GACCCTTGTTCTTACTCAGAAACTTCTTAGGTACATAGTATGGTACAGAATGTATTGACT
CCATGTTGTCTTTGAATTTTTTTCTAGAAGTTACATGCATGGATGAGTCATTTCTTCAAT
GAGAAATGTATTCTCAAACATAAAAGACTATTTCTCTTGATAGTCTCCAAAAGACTATTT
CTCTTGATATTCTCCATTTGATATTAAGTACATTTGGTGCTTAATGAATGCTTATTGGAT
TGATGAATTGATAACCTCCAGAGAGGTCAAATTAAGGATTTAAATGAGTCTGCCTGAAGT
ATGATACTCATCTTTAAGGCATAATCTGTATATGTACCTAATTCATAGATGGGTCAGTGA
TTTCTGAAAGCCATATCATATGAAGTCATTCTGTTTACTGTCAGCTTGGTGACTGCGGGT
ACAGACCTGGATCCACAGCCATGCCTTCCTATTATCCAGTCTTAGATTCTTTTAGACTCT
TCTTGGCCTATTGCCAAAGCTTACCTTTCAGTTGTTCCCCACATGCTCCTTGCAGTTCAG
AAGACCCTAGGGCTCAGATGGACATTTGTCAGGCTGCCTGTTGCTTACTCTGTACTTGCC
GCAGGGTAGGAAACAAAGTGGTTGCTTGTTCCTGGAAATTCTTTATACTAGGTATCATCT
TAAGAATTTGCCTGGCTTGCCTTCTGCAAGTTGCCCAACCCTGAAGGTGGGGCTTTGGTA
TTGTAAAATGTTGCCTGAATTCTGCCTCTGATGTTAGTTGACTACTTTCACCTTTCCAGA
TCTTGGTATCTTCATCCAACTTACCTTCTAACTTTGATCCTCTGGTGTTTGCTGATAATT
TTCGAGTTTTTAGAATTCTTAGTTCTTGTTTCTTCTTAATCTCTGGCCATTGGCTTTTAT
GCCTACCATATGGCTTTTCAATCCTCTTATTGGGAATCTCAACTTTCTAACTTAAAGGCC
AGGTGCAGTGGCCCTTTGGATACCCCTCCAGGAAAGGCATTCCCCTGTGATATGCTGACC
TAGGTCAAAGTAATTTACTAGCTCTGCAGAAAGTAGTTTTGGGAATTACTTTAACCTTCA
ATGGCCAGAGGACACTGCTCATTATTGAAAACTTATTATAAATATTCATTAGAATGTCAG
TTACTATAATGAGACATCAATTTGTTGAGTGACTTGAGTCACCCAAAGGGACAAAAGCAG
CTTCTCACTTTCAATGAATTTAAACCGTTCACTTTCAACTCAGACACATCATAGACACAC
TGGGTTTTTCCTTGGCAGTACTACTAATTCCTAGTGAGATTCATCTTGCTTTGttttaaa
aaaattttatttttGTTTTACTTTGTCTTACAGACCCCCTGTGAATTGGGCAGTCCTGTC
ATTTGTGGCCTCTTGTAGTCAATTCGGTTACCCAATAAAAACTACCACTTATCTGCATCT
CAAACCTGGGTCTTTGTACTCTCTTACCAAAAGAGTATAAATACAAGTTTGTCTATATTT
CGTAGAATAACATAGTATTTTTACTCTGGGCTCATCTTTTCCTGCTGTTGGTATTTAAGC
AACAAGTACCTTGCTGAGTTGGGCATCTAGGCCATTATGGATCCCTGGAGTTTAGCTGTT
TCCTGGGTAATTTTCTGAGATCCTATTTTTGGCTGGTCTGCAGCGTGCCTTGATGTAAGT
TGCTGTTTTCCGGAACTTCCTGAGGGCCTGATATGCTACTGTAGGCAGTTCTGGGTTGAG
TGGGTTTCTAGGCTGAGCGGGTTTCTGGGAGCAGCTGCAGATTCTATCTCAGTTCTTGAC
CTGATGTTGACATTTGAGTAAATAAAGAGCTCCCTTTGGTCAAGCTGTCACAGGCCAGCA
CCTGTCACTGTCTTTCAATTCTCCATTCATGCAGCTGTGCTGGTAAAGCTGCCCGTTTTC
CTAAAGAAATCTTTTTAAAAAACATTATGTTCCCCACTGCAGATCATAATGTGAGGAATG
TAGATAGTGTGTGTACAGGTAGTGTCTGCTTTTTATAATAATCCAGTAGATTCTTGAAGA
CCACGTACTTAAGTAGATTACCTTGCATATGCCCTGTGTATTGCTGCTGTTCCCAGGAAA
CAAGTGGGTAAGGCTGGCATGGGGAGAAGGGCAAAGGAGGAATGGTCCAGAAATTACATA
TCATTAGCTGACATTCACTGTTGAAGGGGTGGAGATGACACAGACACATAGGGTAGGTAC
TTCCTGCACACATATGCACACATACTCAATGCACATGGGTGCTGTAGGTTCTGCGTGGTG
TTTGTTCCCAGCCATGCATCTGTCATTTTCATCCCACTGCTGTGTTTAGAGTTAGGGTGA
TAATAAGTAAGTCTGCCATCTGACAATCACTTGAGGATAAGCATGGGAGCTGACTGCAAC
AGACCTTTCATTATTTTATGTGCAATGTAAAGAACCTGAGAATCAAGACACCTTTATTGC
TGTGGCCTCTCTACCAGCTATGATTTGGTTTGGGTGTCCGGAGGCAGAGGCTGACACTTG
GAGGTTTGGCAAAGGGAGTCCTCAGGGTTGGAGTAAGTACTAAAAATGCTTCCCAGGTTA
TCAGCTGTTTTCTACACTCATCTGGGGACAGACATTTCCTCGGCCTCACCCCTGCCCTGC
TGTGATCTTGTGCTCAAGACAGCTCTAGTCTTTCATTTACAGAAAGGAtgtagaaccaaa
acaattcttcattgcattgtaggatgtttagcagcatctctgacctctacccagtagatg
ccagtagcatccctccccgttgtgatgatccaaaatgtttttagacttcactaaatgtct
cctgggACAGGGATTAAGGGAGCTTgaggtgtcaaggatgaggttaggaggtctgtcttg
ggcagctgtatatatggtagtgtcattcactcagatgagaaacactggtaaaaaaaaaac
agcatttgggggaaatcttgagttttattttagacatgttgagtttagagtggctttgag
gtttagtccagagatataaatttgggtgagtaggtggtaattgaagctgtgaatgtggat
aagattgcctagggaaagaggatagagaagaaggcctaggaccaagcagtgagaaattct
aacggctggttagagaaggatgagcttgcaaaggaggcagggaaggagtgacaagacagg
taggataaaaactgggatgtcatagatggcaaagagaaatagtatcacaaaaagaagaga
gttatcaatagtatagaatactgctgagagttgaagaagatgaggacttaaaacatgtta
gctgtgtttagtaacatggaagtcaGCGTTTTTCAAACCTTTCTTTAGCACTTACTCATG
CCCCTTTGACAAGGAAGGTGTGAAGTGCTCAGGCAGGAGTGTATGGAAACAAAACCAGGG
CTGAAATCATTCACTTATTTATTCATTCAGGTATCATGTCATTCATGTACAGCATTATCT
ACTTAGGTATCAGCCTGTGTGCCAGGAACTAGGCACTTTTTTCATAATAGAGAATTCTGA
ATCCAGAAATCTGATGGCTTTCTGTTTTTAGATGTTTTCTGGGTCATTTGTTAAGAAATG
TAGAATTTTACTATCACATTGATTCAGAAATGATGTTCCTAACCCTTAGTCAAAAATTTT
GCTAAGATTCATGGTGGGTGAAACTATTGCCCTTACTTCCCTCACTTCTGGTGGAAATTC
ATCCTGATGGAGCCAAGCCTATGAAAGAGAGATGAGTGTAGAAATACATACCCATAAAGA
CATAGGAATGTACTAGTTGTCTAGAACTGTAAATTGCCATTAGTTTGGACTCCACCTTTA
CAAATTTGTGATTATTACAGACTCTGGAGGAGTTGAAAGTCCTCTTCGGTTAATTATGGA
AAAACAGCTTGTTAAGCAAATGCTAATGTAAGAAGATCACAATGTGGGTAGGCTTAACCT
AGTCAAAGGAGGAAGGGCCTTCAAGTGTATTTACATATCAACAGTGGATATGTTAATTAG
TGTGCATTTTTAATTCAGGTCAGATGACAGCATTGAGAGTAACAGGGATGCATTTCTCTA
AAATACTTTCTTTGAGATTTTTCAAGTTCAATGTGAAGAGTCAGTAGTTGGGTGTGATTA
GTCATTACCCAAGTCCAAGGTGCTCAAAAAAGGTTAGTGTTTTAGTGTCTCTGTCATTTG
ACAGTTAATATTATGAATAGTTGTGCCCACAGTCTTAGAACTCCTTCCATGACATTGTCC
CTCCATACTGACACTTCTCTTTCCTGCAGGTGAGGAGTAAGAGGAGCAGGCTCCTGCACA
GTGACTACATGAACATGACTCCCCGCCGCCCCGGGCCCACCCGCAAGCATTACCAGCCCT
ATGCCCCACCACGCGACTTCGCAGCCTATCGCTCCTGACACGGACGCCTATCCAGAAGCC
AGCCGGCTGGCAGCCCCCATCTGCTCAATATCACTGCTCTGGATAGGAAATGACCGCCAT
CTCCAGCCGGCCACCTCAGGCCCCTGTTGGGCCACCAATGCCAATTTTTCTCGAGTGACT
AGACCAAATATCAAGATCATTTTGAGACTCTGAAATGAAGTAAAAGAGATTTCCTGTGAC
AGGCCAAGTCTTACAGTGCCATGGCCCACATTCCAACTTACCATGTACTTAGTGACTTGA
CTGAGAAGTTAGGGTAGAAAACAAAAAGGGAGTGGATTCTGGGAGCCTCTTCCCTTTCTC
ACTCACCTGCACATCTCAGTCAAGCAAAGTGTGGTATCCACAGACATTTTAGTTGCAGAA
GAAAGGCTAGGAAATCATTCCTTTTGGTTAAATGGGTGTTTAATCTTTTGGTTAGTGGGT
TAAACGGGGTAAGTTAGAGTAGGGGGAGGGATAGGAAGACATATTTAAAAACCATTAAAA
CACTGTCTCCCACTCATGAAATGAGCCACGTAGTTCCTATTTAATGCTGTTTTCCTTTAG
TTTAGAAATACATAGACATTGTCTTTTATGAATTCTGATCATATTTAGTCATTTTGACCA
AATGAGGGATTTGGTCAAATGAGGGATTCCCTCAAAGCAATATCAGGTAAACCAAGTTGC
TTTCCTCACTCCCTGTCATGAGACTTCAGTGTTAATGTTCACAATATACTTTCGAAAGAA
TAAAATAGTTCTCCTACATGAAGAAAGAATATGTCAGGAAATAAGGTCACTTTATGTCAA
AATTATTTGAGTACTATGGgacctggcgcagtggctcatgcttgtaatcccagcactttg
ggaggccgaggtgggcagatcacttgagatcaggaccagcctggtcaagatggtgaaact
ccgtctgtactaaaaatacaaaatttagcttggcctggtggcaggcacctgtaatcccag
ctgcccaagaggctgaggcatgagaatcgcttgaacctggcaggcggaggttgcagtgag
ccgagatagtgccacagctctccagcctgggcgacagagtgagactccatctcaaacaac
aacaacaacaacaacaacaacaacaaACCACAAAATTATTTGAGTACTGTGAAGGATTAT
TTGTCTAACAGTTCATTCCAATCAGACCAGGTAGGAGCTTTCCTGTTTCATATGTTTCAG
GGTTGCACAGTTGGTCTCTTTAATGTCGGTGTGGAGATCCAAAGTGGGTTGTGGAAAGAG
CGTCCATAGGAGAAGTGAGAATACTGTGAAAAAGGGATGTTAGCATTCATTAGAGTATGA
GGATGAGTCCCAAGAAGGTTCTTTGGAAGGAGGACGAATAGAATGGAGTAATGAAATTCT
TGCCATGTGCTGAGGAGATAGCCAGCATTAGGTGACAATCTTCCAGAAGTGGTCAGGCAG
AAGGTGCCCTGGTGAGAGCTCCTTTACAGGGACTTTATGTGGTTTAGGGCTCAGAGCTCC
AAAACTCTGGGCTCAGCTGCTCCTGTACCTTGGAGGTCCATTCACATGGGAAAGTATTTT
GGAATGTGTCTTTTGAAGAGAGCATCAGAGTTCTTAAGGGACTGGGTAAGGCCTGACCCT
GAAATGACCATGGATATTTTTCTACCTACAGTTTGAGTCAACTAGAATATGCCTGGGGAC
CTTGAAGAATGGCCCTTCAGTGGCCCTCACCATTTGTTCATGCTTCAGTTAATTCAGGTg
ttgaaggagcttaggttttagaggcacgtagacttggttcaagtctcgttagtagttgaa
tagcctcaggcaagtcactgcccacctaagatgatggttcttcaactataaaatggagat
aatGGTTACAAAtgtctcttcctatagtataatctccataagggcatggcccaagtctgt
ctttgactctgcctatccctgacatttagtagcatgcccgacatacaatGTTAGCTATTG
GTATTATTGCCATATAGATAAATTATGTATAAAAATTAAACTGGGCAATAGCCTAAGAAG
GGGGGAATATTGTAACACAAATTTAAACCCACTACGCAGGGATGAGGTGCTATAATATGA
GGACCTTTTAACTTCCATCATTTTCCTGTTTCTTGAAATAGTTTATCTTGTAATGAAATA
TAAGGCACCTCCCACTTTTATGTATAGAAAGAGGTCTTTTAATTTTTTTTTAATGTGAGA
AGGAAGGGAGGAGTAGGAATCTTGAGATTCCAGATCGAAAATACTGTACTTTGGTTGATT
TTTAAGTGGGCTTCCATTCCATGGATTTAATCAGTCCCAAGAAGATCAAACTCAGCAGTA
CTTGGGTGCTGAAGAACTGTTGGATTTACCCTGGCACGTGTGCCACTTGCCAGCTTCTTG
GGCACACAGAGTTCTTCAATCCAAGTTATCAGATTGTATTTGAAAATGACAGAGCTGGAG
AGTTTTTTGAAATGGCAGTGGCAAATAAATAAATACTTTTTTTTAAATGGAAAGACTTGA
TCTATGGTAATAAATGATTTTGTTTTCTGACTGGAAAAATAGGCCTACTAAAGATGAATC
ACACTTGAGATGTTTCTTACTCACTCTGCACAGAAACAAAGAAGAAATGTTATACAGGGA
AGTCCGTTTTCACTATTAGTATGAACCAAGAAATGGTTCAAAAACAGTGGTAGGAGCAAT
GCTTTCATAGTTTCAGATATGGTAGTTATGAAGAAAACAATGTCATTTGCTGCTATTATT
GTAAGAGTCTTATAATTAATGGTACTCCTATAATTTTTGATTGTGAGCTCACCTATTTGG
GTTAAGCATGCCAATTTAAAGAGACCAAGTGTATGTACATTATGTTCTACATATTCAGTG
ATAAAATTACTAAACTACTATATGTCTGCTTTAAATTTGTACTTTAATATTGTCTTTTGG
TATTAAGAAAGATATGCTTTCAGAATAGATATGCTTCGCTTTGGCAAGGAATTTGGATA
