# Supplementary material for: Reference based annotation with GeneMapper
Source: Genome Biol. 2006 Apr 5;7(4):R29. doi: 10.1186/gb-2006-7-4-r29 (PMC1557983; doi:10.1186/gb-2006-7-4-r29)
Supplement: Additional data file 2 — A gunzipped tar file containing the data set of orthologous genes in five vertebrates (human, chimpanzee, mouse, rat and chicken) that was used to compare pair-wise and multiple species GeneMapper [file gb-2006-7-4-r29-S2.tgz › 5verts/orth12/gg1.gff]

NM_205311	REFSEQ	CDS	167	218	.	+	0	gene_id "NM_205311";
NM_205311	REFSEQ	CDS	7200	7553	.	+	2	gene_id "NM_205311";
NM_205311	REFSEQ	CDS	7779	7897	.	+	2	gene_id "NM_205311";
NM_205311	REFSEQ	CDS	12063	12203	.	+	0	gene_id "NM_205311";
