# Supplementary material for: Reference based annotation with GeneMapper
Source: Genome Biol. 2006 Apr 5;7(4):R29. doi: 10.1186/gb-2006-7-4-r29 (PMC1557983; doi:10.1186/gb-2006-7-4-r29)
Supplement: Additional data file 2 — A gunzipped tar file containing the data set of orthologous genes in five vertebrates (human, chimpanzee, mouse, rat and chicken) that was used to compare pair-wise and multiple species GeneMapper [file gb-2006-7-4-r29-S2.tgz › 5verts/orth12/pt1.fa]

>pt1
GATATCCATCAATAAAGAATAATTCCCATAAGCCCATCATGTAGTGACCGACTATTTTTC
AGTGACAAAAAAAAAGTCTTTAAAAATAGAAGTAAAAGTCTAAAGTCATCAAAACAACGT
TATATCCTGTGTGAAATGCTGCAGTCAGGATGCCTTGTGGTTTGAGTGCCTTGATCATGT
GCCCTAAGGGGATGGTGGCGGTGGTGGTGGCCGTGGATGACGGAGACTCTCAGGCCTTGG
CAGGTGCGTCTTTCAGTTCCCCTCACACTTCGGGTTCCTCGGGGAGGAGGGGCTGGAACC
CTAGCCCATCGTCAGGACAAAGATGCTCAGGCTGCTCTTGGCTCTCAACTTATTCCCTTC
AATTCAAGTAACAGGTAAACAATGTTAATGTCTTTATTTCTGTAAATATTTTTTGAGGTC
TTCCAATTGGCTTAGTTTATTTTAAATTTCTAACAATGTGTGAAATTTGAACATTTGAAG
TGTAGTTTTGCTGTAATAGGGCAATGTGTTATTTTGAAAATCATTGATTCTCAGACTACA
ATATAGTATCTTAACAAAAGTCCCTTGGAAATAAATTTTCTAAGCTATTAGTTTCTCTAG
CTATTAGTTGATAGTGTCCCAAGAATttattattattattattattTTAAATTgagatgg
ggtttcactatgttgcccaggctggtctcaaacttctgagctcaagcaatccacctgcct
ctgcctcccaaagtgctagggttacaggcatgagctaccatgcccggtcAAGAATTTTTA
ATTTATGTATCGTTTCTTTCTTCtttttttttttttttaatttaaGAAAGCTGCTGTAAG
TAGATTGGTTCTGGAAGctctgaatttaggttgcctatgttcctaacacaggtccaattc
tcactagctaagcttaggcttagctattatttaaactctccaaacctcagtttccttatc
tgtaaagtgggaataataacaaacctcacctcaaggtcattgtgaggtaaaatgaaataa
tccatgtgaagggcttagctcagtcagtgcttggcTTGCAAGATAAATGTGAACTGTAAT
TACTCTATCTACCTGAATTGAATGAGTTCCAACATGAATTCTGGAGTCACCACAGAAGCT
GCTACAACACCAATATTAATAAATTAGTTTTCTTTTACAATCGGCCAAAATGTATTTTCT
TAGATTAAAATTCTTTAAGTTCCCAATGACGATGATGAGGAGGATAATACATCTAGCACT
TTGAGCAGCACACagttctcataactagaaggtaggtattacagttaacttcatttcaga
tgaagagactgaggggtaggcacattaagggatttgcccaaggatgtacaggtggcagct
ataggaggcagggtctgaaccaccttagtctgactccagagccggtgttgttgattatta
tgctatTCGATCTAACATGGTGTGATTTGTAATTTCATGGACTCAGGTAAATCCAGGGTT
AAATTAGCTTCGGAAAATCACAAGCACAATTTCTAACAGAAAGAATTTGTTACTTGGGTG
GGCTGGAGTAAGATGCTCATTCAACTTGTTCTCAGAGTTAGAAAAAGGCCCCCGCTTGGT
TCAAAAACTGGACTGATAGGGGTCAACAGTCATGCTTAAATAAGGACAGTTATTTTTCCC
TGAAAGATACATTGAAAAGCCAGTATCCTCAATTTTCTTTCTTATTTTGGCAGTACAGAG
ACTGCATTATTTGTTGTTATTCTTAAACATTAAGTGTACATAGCCCAAAGAGTATAATTT
CCCAATCTGCAGAGGTACAGTAGTTGCATATATACCCGTTTATTTTATGGTCTGACGTAC
CAGTGAGCACAAATTGTGTGTATTTATGAAACGTGTTGATATAATGAAAGACATGAGTTG
GCAATGAGATCTGGTACCAAGCGTTTACAGCTACCAAATACATTCTACAAGAATGTTTAA
CATTTATTTTAAAAAGGTCTAAACCTTATTTTTAAGAGATCTCTCGAACTTAGAGAATAT
TTAAAATTACTTAATTGTTATGAnnnnnnnnnnnnnnnnnnnnnnnnnnnnnnnnnnnnn
nnnnnnnnnnnnnnnnnnnnnnnnnnnnnnnnnnnnnnnnnnnnnnnnnnnnnnnnnnnn
nnnGAAGCCTACCCTGACTGAAAACTATTTAAAATTGATAATTGTACACTAAATACTTTT
CTGATGTGCTTTGTGGACACCTATCTGTCATCAACTTATTCACTCTCTTTTGAAGAGTTT
TTGGTAAGACTCAAAACTTTGTACGTTTTCTTTAGAACATTTATTAAAAGGGGACTAGCT
AGATAAGTGGTTGGAGAGTTCACACACCTAGGGCCTTTGTTTTCTACTTTGAGATATATT
TACTTTTCAAATGCCAATTCACTTTTCTAATAACTTTTAGCATTTGATACTGAGTGGCTA
TCTAATGAAGAAGGAAAGAGATGGGAGTGAAGGGGACACTTTTACAGTCTTTTCCAGTAA
GAAAACTTACGAGCAAGAAAAGAATGACCACATAAAAAATGTATGATTTggcctggtgtg
gtggctcacgcctgtaatcgtgggacgctgaggcgggtggatcacttgaggtcaggagtt
ggagaccagtcgggctaacatggtgaaatcccatctctactaaaaatacaaaaaaattag
cagggtgtggtggcatgcgcctgtaatcccagctacttgtgaggcttaggcaggagaatt
gcttaaacccgggacgcggaggttgctgtgagctgagattgcacccctgcactccagcct
gggcaacagtctcaaaaaaaaaaaaaaaaaaaaaaTTATGCTGCATTCTAATCAAATAGT
GCAAAGCTTCTTGTGTGCTTTGCCTTTCTCTGTACACACCTTCCATTAAGAAATTATAGA
TAGGGAAATTCTCTGGTCAAAGTGTAATTGTCCTTCCTAGGTCTGAGAAACCACTGTTAT
GCCTGTGTTGAGAtgtgtatctgtgtgcgtgcatgtgtgcgtatgtatgtatatgAAGAA
TAGTTCTTTTTTCCATTAATTTAATAATGTGTGTGTATGTATGTATATGAAGAATAGTTC
TTTTTTTCCATTAATTTAATAATGTAACTTATTTGTTTACAGCATAGCTTAAAACATTTA
TTCTATAAAGGTTAAGTCTAACCTGATTCCTTATGAGTTGGATGACAGTGTAGAGAGATA
TTTATGGCTAAGTTAAAGAAGTGTGATTTGGGAAGAGTGAGGAAACCTTAACTTAGATAA
GCCCTTTGCATGTTTTCTACTAGACTTGGATAATTGTGCAACTGAGATCCACAGAGAGTA
TTTTGCTGGACTTTGGGATAGGAGTCCAGCCCAGAACTACAGAGCCTTAAGAGGGAAATG
CTCTGGGATTGATGATAGAAGGATGGTATGCACAAAATACTTGACATTGGTCACATGTTT
CAGGCCATATTTGCTATTTTTTAGCAAGCCTAATCATCCAGTATGAAGAGAAAAATCAGC
ATATTACCACTTATTTTTCCATGAGATCATTCCTTTTCACTTCTCCAAAACTTGGGCAAA
AAACTGTCAAAATGGCCAGTTTGGACAAAGCTAATTTCTCCAGCGCCTTCCCTTAGCACT
TATTTTTCTGAGAGAGGCATGGAAGGCAGGAAAATAACTGACATTTAATAAAAAGTCATC
AGCAAAGCAATTAAAAATTTTATTTGTACTCTAGTCTTCAGCCAATGACTCCCCTGAGCT
GGTTGTATACGGAAAGAAGTAATTTGTTTCTCACAGTTAAGTGTTGCTCTGAGACTGGGC
TTGGGAAAGTAAGGTGAAAAGATGAATGTCAAAAAATCAACAGATTGCCGTATTTACATG
ACTTCCAATATGCTGTGGCCAGTTTTTCTGTTAAAAGAAATTGACTGGATGTTTTTGTCA
TTTCAAGTAAATTTGATGGATATTTCAAAAGTATAGGCATTGCTTAAGGATTTGTTTTAC
TCTACTACCATGCCCTAGTTAACACATTGTGTTTTTTAAGGCAACCATTCAGCAAGGACG
TTTACAGCAAGGGCTGCAAAATTAATATCAATATATCAATAACAGGAAATGGAATGAGTC
ATTGCCACAGATAGATTAGAAATAGAAATGAATCTTTGATTGTAACTCCAAAGCTCTCAC
ATTCAAACTTTTATTTTTGGTGGGGAGAGGATCTCGCTGCCTCCCCTTCTTTAAGACATA
GACCCTCCTCCTTTTTAACGTCTTATGCCTTTTTTCAAGGGTGGAGAAATGCCATATGAT
TACCATTTGGCTTTTATCTTGTGTGGATATCTTCCTCCAAGTATTTCCTGCAAGCAGTGT
GCTGACATTTACAAAAGGAAAATTTTTATGCCACCAACATCCCAGAAGAAAATTTGTTGT
GGTTTATCATCTCTAACACAAAAGCCCTTTATTAACCAGTGTAGGCATTGATGAGGATAC
GCAATTCATGTCAGACTTGGTTGTCTAAAAATCAGAGGACGGACACTCCTTCAAAGCACA
ATTGTTTCCCAGCAGGTCATGGCAAGGGATAGAATCTTCTTCTCTTTCTCATGTTGGTTA
AATTTTTGTTTGCCTTTTTCTTCAAGAAATTTATTATTTATGGAACTTCACAGAGGCTGG
AACTTTTCTTCTCAGTACATAGTTGAGCTGAGCATCTGGAAAAATTACATCTGGGTGGTT
TTGTGGCTGACTGAATGGCTCTCTGGTTAAGCTGTGTGAAGATATCTGTGTCTCTTTTAC
GGTGATTTATTTGGCCGTTTTTGGCCAATGACAGGGTGTTAGCACCAAAAACCCAAAACC
AAAAAAACCAAGACAATTCACTCAGAGCTTTGAGCCTGATAATTATAGCATGAGAATTGG
TGCCTGAAGCTGGGGGGAAGGTAACCCAGGCCCCACAGAGAGGTGGTTGCATGCAAGTGT
CTAACTTTTTCCTTGTTAATCTCATTTTGAGGACTCCAAACACTAGAAGAGAAGTGCACT
GGATAGGATCAAGAACTACTCAGTCATTTGGTAGAGGCTTGGAAAAAAGAGTTTAGACTT
CTCACTATTTCAATGTTAATTTCAAAGGCATGTTTATTTAGTCTCGTGTCACCATGCAGG
TTATATGTGCTTCTGTTTTCATTGCTGGAAGAGAACCTGCAAGGTGGTGGAGAAGTTCTT
ACTTAACTTTGAGCTGCTCCCTTATCTCTGCATCACCATTACTGTCATCTTTTTCTTTGT
CATCATCTTCATTATCTTGGGTATTGTGGCTGACAATATAACCAGGTTAATGGTTCCTGA
TGGTATCATTCAGAATTACTCACTCATAGTTCACTTTGGCCTCTGATCTAATTGTAAGCC
CCTTTCTGCAATATCTGAATCACCTCATTGGCTCACAATCCACCATGTAATCTACTTGTC
TTTCATGTTAGACTTTTCATGAAAGATCCACCTCCTCGAAGAAGCTTCTGGATACTTCAG
CCTTTATTGTGGTCTTGGAAGAGGAGTTCTGATGGAAGTGTATCTCAACTTAACAAATAT
TTATTAAACCTCTTATATTTTAATCTCCATCAGAGTTTCAGAGAATATAAAAAGAAATAT
Aggccggatatggtgcctcccacctgtaatcccagcactttgggagaccaaggcaggcag
atcacctgaggtcagaagtttgagaccagtctggccaatatggtgaaaccccatctctac
taaaaatacaaaaattagccaggcgtggtggtacacaccttagtcccagctactggggag
gctgaggtaggagaattgcttgaacctaggaggcagaggttgcagtgagcagagattgtg
tcaacgcactccagcctgggtgacagagcgagattccgtctcaacaacaacaacaacaac
aacaacaaaaaaaaagaaatataaaaTCAGTACACAAGTATTGTGTAGTACAAGTAATTA
GGTAGTTAACTGAGTTCTCTCTGCTTTTACAGCCCCTATGATTTAGTTGAGTAGGTTATA
TATAACAGGAGGATGTAACATCTGGAAACAGATAAATAACACTTGGCAGTCACTACCTCA
CCATGCTATTTGATGACTAAAGGACTTTGGTTTGCATACATTATTTTTATAATCTGAAAT
ATCCTCTAcacctctcacctgaagaagccttctctgagaccccaaatggcaaagagaggg
acttccttccctctcaagtttctccaaattattattgtgtattgacacatttattttctt
ttccactagactatgaactccttcagggcagaatcatgtcttattcatccttctaacctc
tgtattaggcacaatgctgtaagcatatagttactcaataaatatttgttgaagaaagaa
atGAATGAATTAGTAACAAAATGAGGAAGCATAAAATAAATACTCTGGTAAGATTAATGT
AGAAAGGTAAGCCTTTATGGAGAGTTGAGAATTAGACTGGATTTGAATGAACGTTATTAT
TAATAATAATTGCtagctaacatttattttgcacttataatgtgccaggtagtgttctgc
ctggctttccctgtattaagtcatctaatcttcccccaagtcctatgaggtagttactat
gattgctatgattatactatttcatagatggggaaactgaagcacagagtgggtagagca
tcttgcttatggtcacaaagctactaagtatgtaaatccagatggtcttgctctggggtt
catgttcttaccaatgctgtgttgtCTCAGGCAGGAAAAGGTGGATTAATAAAGAAATTA
AACCAGGAATACTGTTACATGTTCTCAGAACAGATGGCAACTCTGAATGTGTGAGGTTAT
GGAGAAGCAGCGGAGAATCCAGTTAAGCAAAGGATAGAATACTGATAACAGAAATTCAAA
CTTTATTTTCAAGTCATTTTGAAGTAATGGCCTGGGTAAGAAGAAAATATTTCAGAATCC
TTATCTTTGGAATGAAGCTGGAGTTATGGGAATGGATGGCTAGTCGAAAGGAGAGGGCAT
AACTGTAGAAAAACAGAGAGTGGAGCTGAATCTGGAAACTGGCTCTGATGGGAGTCAGCT
GAAAAGGTTGGTTAGCTAGTGAAGGAGACAGAGAAAGTGGTGAGAGAGGCAGGGGGACAC
AGTGAGGCTAGTGGAATGCCACTAAGCCAATGAGGGAAAGAGTTTCAAAAAGATAGTGGT
TAATAGCATTAAACATAAGAGGGAAAGGAGTGAATAATGGCTTGGGATTTGGCTGAAACA
CCAGCTGGGACTTTTGAGTTTAGGCAGAGACATGGAGAAGGAAGATAAGACTTCACAGGA
TTAAGAAAAAGTGGAGGGGGACGAAACAGAGACAGTGAAAAGGAGAGGAAATAGATAAGG
TAAAGACAATTAGGAACTTATATCACCTAAAATGTCTACCATGGTATTTTGTGCATGTAG
TAATAAATGTCCGCAAATGGCTGAGTGACTTAAGTATGTTCGATATGTAGAAGGAGCCAA
GTGCTGGACCTTgagagacagacagagagagagggagagagagagacagagagagagTGT
GTGTGTGTGCGTGTGTGTACAnnnnnnnnnnnnnnnnnnnnnnnnnnnnnnnnnnnnnnn
nnnnnnnnnnnnnnnnnnnnnnnnnnnnnnnnnnnnnnnnnnnnnnnnnnnnnnnnnnnn
nnnnnnnnnnnnnnnnnnnnnnnnnnnnnnnnnnnnnnnnnnnnnnnnnnnnnnnnnnnn
nnnnnnnnnnnnnnnnnnnnnnnnnnnnnnnnnnnnnnnnnnnnnnnnnnnnnnnnnnnn
nnnnnnnnnnnnnnnnnnnnnnnnnnnnnnnnnnnnnnnnnnnACAACAAATCTCTCAGA
GTAGGTCATGATCCATTAGAGATATCAACAAGGGCTACTGGGTAATACACGCCTCCTCTA
AGAAGACTTTGCCCATGTGTACTTTAAATTCTTGCTTGAGTCCTCAACAATGCACACTAT
GGCTAGGCTTGACCTCAGCTCACGGCTGAGATCACAGGGTCACAGGGTTCAAACCAACCC
TGCCCAACATTATGGGCGGGGCTCCAGTTTCCAGTCAGGGATGTTAATCTTAGCATTTCC
CTGTGTGTTTTGGAACAAAGATATGGTTGCTTGACCTTGGCTTGGGGAGGCCAGTCCGCT
ATTCTTTTGCCCTCTCTTTTTTCAAACTCAAAAGCTAATCCCAAGGATTTCTCAAGGTGG
GGGATGTGATTAGGAGTATTAGTCTCTCATACTGTGACAGAacttttctaggcctcggtt
tcttcatctgatacatgaagagtttgggctggaggatatctcaggtctactttctggctT
AAAAGTGCTTCTGAAGTGAAATTTTTTAAAAAGCTAACTTTTGTCGGGTCTAACAAGGCA
GCTCAACTACCCCATCCCCTTGTGGATGCTCTTATGACCTGATAGAGCAAATACAAGAAA
TTACAAACCAGCCATCTCTGAAATCCCTTGCAGGGATTGCTAACCAGGATCCTAGATGCT
GCGAATGTGCTTAGAAATGACTGCTGGACTTCGAGGGGGCAATGCTGCCTTTGCTGTCTC
CTGTTTTACTATGCAATGTTAAGGTCCAACACAGTAATTATTTAAACTTCTGGGCCATGA
CATTTACCTGGAGGTTCTGTATATGACAAGGTGATCCTGAGCAGATTCTTCAGAGGTATG
TGATTTAGGCAGAATGGAACAGACAGGAAAAATGTACTGTTGTCTTCATTACAGAGTTGT
TTTGAGTGAGGGATCAGGATAATTGTGGCTCAGGAGGAAAATATGGCTCTCAAATTTGGT
TACTAGattaaaacatatatttagaaaataaataataaattaataGAGGAGGTCTCTTTA
TACCTGTGGGTTTTCTTTTGATCCGTTAACTGAATTACTATAATAATATATATGTACAGA
AAGCTATAATTCCCTGGTTACCTCCTATTTAGACTACAGGCAACCTTTTAGAATAGTAAG
ATTTGATTTTGGGGAGTTGTTTGGTGGCTCTTGGTATGGGTTCCACTTTCATGTAAGTTA
AGGTGCTCTTGCTATGTTGTCCCCTTAGATTGTCTTTCTAACATTAGAAGATCAGAGGAA
AATTGCAGACCTGACCTGTGAACGGTAGGGATTGGGTCACACTGCATCTGAGTTTATGTT
GCTTTGGGTTTAGGAAGTTTTGGTCCCAGAGCACTCACATCCTGCATTGCTGGGTGGCGT
CTCTGAGTGGTAGGGATGGGTTACAGCACAGGTGATGGTTTTTAGCAATTTTAATATTAA
CTGTCATCCTAATACATATGAACTTCCTAATGTACATTTCTATCCCCAACTGGCTTCCTC
GAACTCTAGTCCTATACTTCTAACTCCTTCTGGATCTTTCCTCCAGGATGAACAAATTTC
CTCTTAACTTACCTCATTTTGTCAATGGTGCCTCCACTCATACCCTTACCCAGTGCGTGA
ACTCTGGGTCGGTTTCCATTCCTGTTCACCATCAGTCTGTAAAACTGAGCACCAATGCCT
TGTTTGACCCTTTCATACCAGCTGCCACCTCCGCAGCTCAGGCCTTATGAACTCACATCA
GTGCTATTGCATCAGCCTCCTGATTGGTCTCTGCCTCAGCTCTTCTCTTGCTCCAAGCCA
AGGGCAGTCAAGATTGCTTGCTGCACTCCTCAAGGCTGTGCTAACCTTCCCAAAGCAGCA
TGTACCACAACATTCTCAACTCAGACATCTTCAGCATCTCCCGTGGCCTTTCTGGTAAAA
TCTATGTGCCTTTTCTTGGCTCCCCATGACTGGTATCGGCCATCTTCATCTGTTTCCATC
CTACATAAATGGAATACTCTGCCACTTCCCAATAAACTCTCACACTAAGGTCATTTCCAT
GATCTTAGCCTGTCTAAATTTGCCCCAGACCTTATGGTCCAGCTAAATGTGAAGTCTCTA
CAAAAGCCTCCAGAATCATCCTGTCTGGAAACAAGGCCTCTTTCGCGTGCCTGTCAATGA
CCCTTTAAAGGGTTCATGTACCACGGATGGCTTCGGAGAGTAGCTGATTGTGTACCTGCC
TTCGGATTTCTCCTAGAATGAAACAGCTCTGTCTTTTACATCTTCCCATCTCCTAAGAAT
CAAGTACATTAGGTCCCTTATTTATTTGATGAATAAATGAATGACGCTGTCACAGCAGAA
GTCAGAATACCAAAGGACGATTCTGTGACACATCAAAATTTCTTCTCAGAAAGTACTCAT
TGATTGTTTTTGATAACTTTTCCGTCTCAAAAATGAATGCCTTAGGTCTTGGTGCTCATA
TGGGACTTTTTGCTACTGAACTATCTGATCTTTGACTTACTTTCTGACAGTTAAATGTAG
CACAATAATTTTTTTAAGAGGACAAGAACAAGTGTCCTCTACATTATAGTGTCTGCCTGT
GTAGGAACAAAAATAAAGGTTAAAGGTGGGGCTTAGATTAGTGCTGACCAAAAGCAACTT
CTTTAGTAAATTAtttatttatttgagatgggggtctcactttgttgctcaggctggagt
gcagtggtacaatcaccactcactgcagccttgacctcctgggctcaagtgatcctccca
cctcagcctcccaaggagctgggactacaggcacatgccaccatagccaggtacccccac
acccagctaatttttgtattttttgtagaaatggggtctcgccatgttgcccagctggtt
tccatctcctgggttcaagcgatccacctgtgtcagcctcccaaagtgctaggattacag
gtgtaatccactgtgccaggccTTTAGTAAATTTATTAATCAGGATTCTATTTCTATTTA
TATTGTTACCTATAATCATTTGTCCTTGTTCAAACTAAAACCTCTTTAGATTTTGTTTTA
AAACCATACTTTCTGTCAAGAACAGTTAATGTGCTTGGTATAACTGATAGTTGTGATATA
CACAATCTTGGCCAAAGCTGGTTGCTTGGTctgcttctcttgatggaagtcattgcttct
gtcatggtggcctccactacacaactctcttgccttctggttctggtaacttcgctgtcc
cctggtctctttcgacctaagggtggtcataattctgctgctgcaagtcacaggctctgg
cactacccctcgtggttctgctattgccacacctttgccaacagtcctttcataaataac
cttcctactcttgcccaattttgtgtgtgccatctgttttcatttgggatctggaatgag
acaACATATagttggcccactgtatccatgggttatgcatctgtggattcaatcaaccat
ggatcaaaaacagtatttgtgggatgcagaatctatggatacagaggaccaacaattgca
tgacttgagcttccatgtattttggtatctgcgggggtcctggaaccaacaccccatgga
tccagaggaccactgTATATGCATGTTTATCAAGCTTATTCAAAGCCCCCTTTTTTTGTG
TGAAGAGATTTTCCTTAAATCTTCATTTCTTGTGAAAATGGGAAGACTTTCAAGATAACA
GTCAACAGAAAACTAGATGAAATGACCACAGAATTATTTTTAAACCATAACCTGCATTAT
TATCATTATTATTACCATTTTTTCATTTTAACATGAATTTCTGGGAGAGAAAGGCTGGGT
CCATTCGAAGCATGGTAGATCATGAATAGCTTTGTTTTTATCTTCATTGCAGCTCAGAGA
GGATGGTAAAAGGTGCTACAGTCTGGTGAATGTTTTGTACTTCTCTTTTTCTTATCAGAA
GGAAGCCAGGCCACCAGCTAAGGTTATCAGAGCCATAGACTGTTGAGTCCCCCTTTCTTC
TCAGGGAGCACAGTTTGTCTCACAGTTTCCTGAGCAACCACCGGGTTGTCTTGTGGGGGA
GCCTACCCCTTACAGAGCCTGAAAAGGAGCCAGTGGTCAGATGGTCACGTGTTGAAGGGC
ATCCTGGGCCTGAACAGGAAATATACTCAGAGGAAAGTTACAGTAACTTAACCAGCTCTG
TGGTCAGGAGGGAGGTGCTCTTCTATGCCAGGGAAATCAGCATCACCTTCACAGTATGCT
CACAAATATCACAGGGCAAGATGGCTGAAAGTAGAAGCTTTCATTGTTGTTGGTTCCTAC
CTAACATGTGAAATTCTGTTCAGTCCGAATTTTTAAAAGGAAACAAGATAATTAGAATCT
TACAACCTGATTTTTCAACGGCAAAAGAAAGTCAGACTATGATGTGCATAAATGGAACCT
GATAAAGTTCTTAAAGATTCTGGAGGAAAATCACATTTTGCTAATTAATCATGTATTCCA
GCTCTCTAACTGCTTCTTTAGCTTCCCAGTACGTTTTATTTCTCTATGGTGCTACGATAA
AGAAAAGGAAAAACTATGACAAACAAATGTAATTCACAAAAGCCCTGAAGTTAAGGATTT
TCCTAGTGAAGTTCAGACTGAAATGTGACTTTATGTGTTGACTCATGTCTATGTTCAATC
CCTTTTGTACACTTGGGTAAGCTAGAATGGAAGATCTCAATGGTATAATTATTACTTGTG
CATCAGAAATAATTTATAAGATCATTTGATGTGATCATACTGTCTGTAAGCCTTATCTGG
GATCCATCTATGACCTTCAGGAAATCTTCAAAATTGTAAGCAAAATGTTTTGTATATGTG
CATTAGAGGCAAAAAATTTGGAAATGTATTTTTTTCTAGATATGAGCATGAAATAAATTC
AGTCTTGCTGAATGAACAAAGTTGTTTTTCTGTCCATTTATGATTTAAAACATTACTCCT
TAGATGTCTAAATAAATAAATTACAtcttagctcttccattatttgtgtgaccttgtttg
aaaagtcatttacttcttctctttttttccccccaatagcctcttctttaaaataaggaa
ttggcatagatcatctccaagttcccttccagttGAGTGTGTTTTTTTGCAGGATAAGAC
TCTAATAAAATAGTGGGGAAAATGAAATGTATTCTGTTCTGGTCCTCTTCCCATTCCATT
CACTCCCCTACTTAATGGTAATCTCCTCCCTAACCCTCACTCCAGACATCTAGTACCATC
CTCCCTATCAAGTCCAACTTTGAGAGGATCTAGAACCAATCACTGCAATTGTGTTGAAAT
TTTGATGCAACATGGCAGAAGGAAATGAACAATAGATTAGAAGTCATAAGTTATGAGCTT
AAATTTCAAGGATcacttatgtttcctgtaaccttggacaactcatctacctctttgacc
tcagtttccccatctgtaagatgggcataaagatgactgtcctgcCTATTTACTTCACAG
TTGAATATAGAGTTCAGATGAGATAAGAGACAGCATTTTATAGCCCTGTGAATGTAAGCC
ATAGATACTAAATTAAGCCAATGTGTTTCCCATATTGCATTTTGGGCTTCATTTTCTTTG
GAAATCTAAGCATTAACTGAGCTAGTGGGAGGGTCCTTTTAAGGTCAGGGTTCTTTGATG
CTGGGAGCCACACCTTAGAGGTGGTTACCACCCCACCTATGCACAGGGTTGACCTCATTA
CTAAATATGGTAATTGACCCGTTTATAATAGGTGTAAACGGCAAGAGTTGTTTTTTTTTG
TAACCAAGCTTCCCCACCACCCACTGCCATTCTCATGGAAGTTCAAGCAACTTTCAATTT
TCCTGAAGTCGGCTGTTTCACAAGATTCACAGATTATCTGTGGGAAATCTTTTAGCTCTC
AGTACCTTGCTCACAAGCAGCAGATAAGTACCTTCTCACCTCCAATCTCACTCTTCATGT
TGCCTGTTGTTAAGCAGGAGCTGTGAGGGAAAGAGGTTTGAGGTTAGTGCTTCCTGTCTC
CACACCTTTAGCTGGTTTAGCTGCTAGGAAAGGCTTTGAAAAGCAAAGCACTAAATTCAC
CTTCAAAACAACTTGTCAATTCAGTTAGAGAAATGTCAGTCAGACCAATCTTTTGATAAT
GTAAGCAAAGAAAATGGACGGGTTGACAATGTTTCTTTTAACCTAGTAGGTTTGACCTAG
GTAGACCTTACCTGAACACTCACAAGAAGTAAAATCAAATATTCACAGGGAAAGGGCTGG
GTCTCCTGATACCCAAGTAGCCTAAGAAGAATGCCTTCCACTCCTAGCATGAACTGGAAA
GCAAAAAGAAATCAAACACAAGTTAGGACGAGGGAGCTACATATTTGGGTTTCTTCTGAG
TCTAGATATGTCCTTACATTTGTAGTATGTCCTTACATTATTTGAAGTACTGTGGATTTT
CAGAAACTCAGAGACCGAAAATACATGTCAAAGCCAAATGTCATCTGATATTCTGATTAT
CAGCTACTTTGATTTCTCCATGTTTTTACTTCATAGAGCAAGGGGTGTGCATTTTTACAC
ATGCCCCATTTTAAAAGAAAATAAGAGAAATCAGAATTATTGTGTTTACTCAAAGTCACA
ATGATCACACATATTCAGTATCACTTAGAGTCACTGGTTATCTTTTTCTAGCACCAAAAG
TAAATTTCTCTCATTTACTGTCTTGCAAAGCATATAGAGATTTTGAGGTCCTGTGAGATA
GTTTCCCATTTAGGCTTCTCTGAATTATTGACATGAACCAAGGTGGGACCAAATGCTATG
AGGATATAAATATTGAGAAATGAGATTTTATCAGCCAACCTTGAACTCAGCTTGAACTCT
AAACTAGGAGGCTGTTAGCTACGTGTTAACACATAGTAAGCAAACGATTTCAAGCACAGT
ATCTGTGTTTGAGAGCCAGCTAATTTAAAAATGATCTATGTTGACAAAGAAGAGGGAGGA
AAGTAAACATGAACAATAAATTGGATGGCTTTTCCTCAAATGGCCTTATCGAAAACAAAT
AGTTTTCAAGCTCTTTTCCAGCAaaatcttagcacttttctgcataaaagccttcagtag
atcttcatcaccttcagaagagagccaaagctctCTAATGGAGTGAACTATGCTTGCTCT
GACAATCTTGTCTTTCGTAACTCATGGCCCAGCAAAAAGAAGGTAGCTGTAATTCCCCAA
GTCGGCCACACTCTTACCCTCCTCATCTCCCTTGCCCAGACTACTCTTTTTCTCTCTTTG
TCTTATCCTCCCCACAGTCCCCTAACTCACCCCAGCCCAAACACACACTCTCCCACCTCA
CCCCAGTCCCCAACACAAAGACACATCTTAGCCAGGCTAACTTTTACTTAGTAAAAGTtg
gtcaaatccatgtatgcgtactccttcaggactcaggtcagccatcatctcctgagatcc
ttagctggtttccctgttgcccccggaagttttgtgcagatcactgtgtcactatgttta
aagtagggtctatttatatctttcttccccatcagatcatgagctgccgtaggacaggaa
ttgagtGGCATTCATTTTTGGGAAATCAATTCTCTCCCACGTGCATCTTAGGAACATGTC
ACACCCTGAGTTAGACAGGACATATTCAGCAAACCACTGGACTCTAGATGCCACAGCTTT
TCTTCCTTCCTCTCTCTCCCTTCCCTCTCTCCACCTCACTGTGTGTGCTGGGAGAGGGAG
TCAAACTGGAGAGCCATCTGGGGTTTCTCTCCAGCCCACCCACACTCCCTTTTTTGTCTC
CACAAAGAAGTCCTATTCTCATTCTCATCTTTTTCTTTAAATCAGCTCACAAAGGCAGAT
CAGGAAGAATTTGAATGTGCATTAAAACAGAATCCAAATAATTAGCAATAGAAACACAAT
TCCCAGGGGGGTGAGCAAGCAGAATACAAATGCCTAACCTGCACTCACTCTCTGAAAAGG
AGGAGAGATGCAGGCATTGCTTGCTGGAGTTGGTTGCTCTTCCGATTAGAACTGACCTAA
TGACTCCTTCTAAGTAAAAAAAGGAAACAAACAAAATAAATCAAAAACAAAAAAACAAAT
TGGATGTTTGTATTAAGACAGGTCGAACTTTTTGATTCTTTGCATGTTTATTTTTCAGTG
CTTTTGCAAAATATTTGTGGAACAAATAATAAGTGAAGTTAAAGTTGTTGACACAGGTTT
CCAAAAAGGATTTAATGAGATGGTAGTCAAACCTAGCTGCTGATAACAACAATACAGCCG
AATCACCATCTTTCACTCAACAATTATTTAATGAGAGTCTATTAGTCATACTGTGTTATG
TAAAGAAGCATAACATGTGGTCCTTTCTGTCAAGAGACTTGGAAACCAGGGGCCTAAGGG
AAATGCACATGAATCCAAAGCTAAGCAAATTGAAGCATGTGAAACAAGAGTTGTTTAAAA
GATATAACTCGACCAAATGTCAAGTGAGCGATACAGATAGTAATCATTTTGAGACCTGAG
AAGGGAGTGGTGCTCTGTGCCAAGGAGTTAGTAGACAAAGCATGGAGGTAGGAATGCTCA
CAGTCTGTTCTTGGGATGTTGGCTTAAATGGTCTAATTAGGAGGGCTTCAGTTTGAGGAA
ATGAGGTTGGAAAAACCTGTGGAGGCCGATTTGAGGATAAGAAGTTAGTTTTCCTCTGTT
AGGCcactggttctcaaatttgactgccatctagaattactagagaaacttaaaaaatat
gaatggatgcctgggtcctatacctagagattctgatttaattggccttggaaaaccaaa
ggcttttagatttttccaggtgattctaaatatgttgtcaggtgaattccactAGGACAT
AGTGGCTTTCAACCCAATTGAATATTAGAATCAAGTGGGGGAacttttaagataatatga
aagacaatccacagaatgagagaaaacatttacaaatcacatatctgataagaaacttgt
atcaaggctgaggcaggcagatcgcctgaggtcaggagtttgagaccagcctggcccaca
tggagaaaccccatctctactaaaaatataaaaattagctgggggtggtggtggtcacct
ccaattccagctactcgggaggctgaggcaggaggattgcttgatcctgggtggcagagg
ctgcagtgagccaagatcatgccactgtactccagcctgggtgacagagtgagactctgt
aaaaataaaaaaataaaaagtataaaaaatgtatacagaactctaataattcaataataa
aaagataaatagcctaaccagttaataaatgggcaaatgatctgaatagagagttctcta
aaaagaatagaccaatggctaataagaacatgaaaagatgcttagcatcattagttatta
gagaaatagcaaatcaaaccatgatgagatatcacttcatgtccaccaggatggctataa
tagaaaagatgaacaataacaagtgttggcaagggtgaggataaattggagccctcattc
actgctggtgagaatgtacaatggtgcagttgctttggcaacagtttgacgattcctcaa
aaagttaaacatagagttaccatatgacccagcaattttactgctggcaaatacctaaga
gagttgaaaacatacgtccacacaaaaatccgtatgcaaatgctcatagtagcattattc
gtaatagccaaaaagtgatgaatagaaaaacaaaatgtagtatagccatacgatggaata
ttatttggccatgaagagtgaagttctggtgcatgcaacaacatggatgaaacttgaaaa
cattatgctaagtgaaagaagcgagacacaaaaagccacatattttatgattctacttat
taaaaaagtccagaataggcaaattcatagggccaaagtagattagtggtttccagggat
ttaagggagggaggaagcagggtgatggtaaatgggtatggtatttctttatggagtaat
gaaaatgttctggaatcagatagtggtgattcattcataactttgtgaatatactaaaaa
atctctgaattttacactttaaaacagcaaactttatagtacctgaattatatctcaata
aagttattatctaaaaTAAAGAAAAAAAACTTAGTATCAATCCTTCCccccagcctagac
caattaaatcagaatttccagaagtgggaggacttgggcacagatattttttCATTTTAA
AGTTCTTGATATAAAGCCAGCAATGATTTTTTAAAAAGAAttttgtagagatggggtctt
tctatgttgcccaggctggtcttgaactcctgggctcaagcattcatcccgccttggcct
cccaaagtgctaggatcacaaaggtgtgagtcatcatccccagccAGCATTATTGATTAT
ATAGGAGACAAAAAGCTACTATTAATTTAGTTCTATGCCATTTCCTTCTTACCAAAACCA
AAACAAAACACCTGTGTATATGAATTCAAATTCAGTTAAATTGTAAATTTCATTTAAAAA
TGAATCTGATTTTATTTGGCTCTTCAGTGTGGGTATACGGGATGTTGCTTCAAATAAACT
TAAAAGAAATGCAAGTAGGTAAATAATTATTAACATACCCCAAAACAAGAGCAAAAAAAT
GCTTTTGTTTGCATTGAAATTTGAATCAAAGACACAAAGTGGTTTGTTGTTTTAGAAAAA
TTCTTGAGggccaggcgcagtggctcacacctgtaatcccagcactttgggaggccgagg
cggtggatcacctgaggtcgggagttcgagacgagcctgaccaacatggagaaaccccgt
ctctactaaaaatagaaaattagccgggcatggtggtgcatgcctgtaatcccagctact
cgggaggctgaggcaggagaatcacctgaacccagagggcggaggttgcagtcagctgag
atcgcaccattgcactccagcctgggcaacaagagtgaaactccgtctccagaaaaaaaa
aaaaaaaagaaaaaTTTTGGAAGGTGTCTTGGTTGCAAAGTTGATTCTCAGTTTCTCAGT
GCTTCAGTGGTCTATTTCTCAGGTGgtcacagccaacttgggttttagttctggctttgc
tcaccatttgtttggtgacttcagacaaaccagctaatgtttctaggccttaTACAGTCA
TTAGAAAAGAAAAAAAAAAAGAAnnnnnnnnnnnnnnnnnnnnnnnnnnnnnnnnnnnnn
nnnnnnnnnnnnnnnnnnnnnnnnnnnnnnnnnnnnnnnnnnnnnnnnnnnnnnnnnnnn
nnnnnnnnnnnnnnnnnnnnnnnnnnnnnnnnnnnnnnnnnnnnnnnnnnnnnnnnnnnn
nnnnnnnnnnnnnnnnnnnnnnnnnnnnnnnnnnnnnnnnnnnTCTTCACCTTTCATGAT
TTAAGGGAATAGATCTATGAATTTCTTTGGGAGGTATTCTCTGAATTTGGGGTGGAAAAC
ACATTTTAGCAAACTCTTGGGTTATATTTTTTCTTATCTCTTCATCCCACTCTTGCAATG
GGCAATAAACAAAGTAAAAATGTTTCAAAATATTTTAATTCCTTTACAAAAACCTGTATC
ACAACTTAAAAACAAATCTATTTGTAggttgggcgtggtggctcatgcttgtaatcccag
cactttgggaggccaaggtggtcagatcacttgaggccaggagttcgagaccagcctagc
caacatggtgaaaccccgtctatactaaaaaaatagaaaaattagctgggcgtggtggtg
catacctgtaatcccagctacttaagagactgaggcaggagaattgtttgaactcggtgg
gtagaggttgcagtgagctgagattgcaccactgcacttcagcctgggcaacagagcaag
actctgtctcaaaaacaaacaaacaaagaaaCAGATCTATTTGTGTGTCTGTGTCAGGCA
GTAAAGCCACCTCCAAATATATCACTCAGTCAGGAAATTGGCCCAATGCATTCTCAGGAA
TATAGATTTAAAAATTGTGAGTGCCTAGCTGTGGTGCTCAATGCTAACAGAAAGCCATGT
ACTGCCTTCCGGGTGAAAACATGCTCCATTGTTCCATTCAAAAGAGGATGAAAATAATAT
TGAAATGTTAACTTTTGAACTCTCAGTATAATTATCCCCTGAAGAGGTCCTACATCTTCT
GCCAAGAGAAAACCTTTGCTGGAGATCTGTTCATTTAGTTAATTAATATATTTTGCTTTC
AGGAAGAAAAATTATCCTTATATTCTTGTTCTAAGCAAATGATTTTTTTTTTCCCCCAGG
AAACAAGATTTTGGTGAAGCAGTCGCCCATGCTTGTAGCATACGACAATGCGGTCAACCT
TAGCTGCAAGTATTCCTACAATCTCTTCTCAAGGGAGTTCCGGGCATCCCTTCACAAAGG
ACTGGATAGTGCTGTGGAAGTCTGTGTTGTATATGGGAATTACTCCCAGCAGCTTCAGGT
TTACTCAAAAACGGGGTTCAACTGTGATGGGAAATTGGGAAATGAATCAGTGACATTCTA
CCTCCAGAATTTGTATGTTAACCAAACAGATATTTACTTCTGCAAAATTGAAGTTATGTA
TCCTCCTCCTTACCTAGACAATGAGAAGAGCAATGGAACCATTATCCATGTGAAAGGTAA
GATACAACTTTACCAGTGTACCACCCTAAAGTAATGGTTTTCAAATGCAGTCCTGAAAAC
TGGGTCGTGGTCAGTGGTGGGGTTGAATAAGGCCTAAGTGATTTGATACTAACAAAGACA
AATAATGTTTTCAGAAAATTTTTTCCCTTTACTGTAGAGGAGATTCAAGGTTATATTTTG
AATATCTTTATTTTCCTTTGCTGACATTGAGCGGGAGAGTAAGTGATGAAGTTACCGCAT
GTGGGAACAGATCATTTTTCTCCATTCGAGTGGATCATGGCAGAAAAGAGGTTACCATTA
AAATGTAAGCCCAGGTGCCCTCAAGTAACAGCTGGGTCTAATGGGTTAAGACTCAGGAAG
ACTCAGTTCTATTTCTAATTAATTCTTTTTTTGTGCTCCATAATCTTCCTCTGTAAAAGT
ACCTTTCCATTTTCTTTttccttccttccttccttccttccttttcttttcttttctttt
cttttctttttctttttcttttttttttgagacggactctcgctctgtcgcccaggctgg
agtgcagtggcgggatctcagttcactgcaagctctgcctcccgggttcacgtcattctc
ctgcctcagcctcccgatcagctgggactacaggtgcccgccaccacgcctggcttattt
tttgtatatttatttatttattttaattaattaattaatttttttgagagggagtcttgc
tctgtcgcccaggctggaatgcggtgaggcgatctcggctcactgcaagctccgcctccc
aggttcacgccattctcctgcctcagcctcctgagtagctgggactacaggtacctgcca
ccatgcccggctaattttttatatttttagtagagacagggtttcaccttgttagccagg
atggtctcgatttcctgacctcgtgacccgcccgtgttggcctcccaaagtgctgggatt
acaggcgtgatccaccgcgcccagccattttttgtacttttagtagagacggggtttcac
cgtgttagcaaggatggtctcaatctcctgacctcgtgatctgcccacctgggcctccca
aagtgctgtgattacaggcgtaagccaccgcgcccagccCGTACCTTTCCATTTTCTGAA
ATATAcaaagaatgctggactagaaaccgggggacataaaatttgctattaatcaactgt
gtgatcttggataagtcacctaacttttTCATAGTCAAAAACTCAGTACAACTGTTAAGC
AGTATTTGTGAATTAGTGAAAATAAGTCTACTGAGCTTTTGTTGACGTTATGTTCTGCCT
AAATGTTAGGGAGAAAAATCATGATTCCCCAACTCAGAAGAATACAGTATTGGTAGCAAC
AAGTAAAGTTTGATTTTTTGGTATACTTTGTGGATATATCATAGCTTTTCATTTTTGTGG
AATGATAATAAGAAACACATATGTTCAGTTTTGTACTGAATCCTAGCATAATGCCAATAA
ATGGTTTTTCTTCAATGCTGGAACAGAGCCATGCTGATGAAAAATAGGATACTAAATAAG
GAAAGAACTGTTAATGTGGCAGATAAGCTTTTGTGTTCTGGCAAAATAGAGACAATTAAT
GTGTGAATATTTTGTTTGCTGAGTCCTATTTAGATTTCTAATATCTGTAATATCCAAACA
GAATATTTTAATTGTATCAAGTCAAAGGTTAAAAAATTATGCTATTTTGCTTGTAGCTAA
GAGTGAAATATTTTTTCCTATATGAAAGACATGCTACTTTAGGATAGTATTTTATATATA
TGTATACACACATATACACATATCATTTATGTTAGAACTGAGAAGGACACCAATGATCCT
GTACTTagtaattttcaatcctatctgtatattataaatctgagtaggttttaaaagaaa
taccaatgcctagttccagccctgagattctgatgtaattgatatgggttgaggaagggg
tgctggacatcattatattttcaaactttctcagataatttattgtgcagctaggatgga
aaatcaatgGACTAGAGGATTTTTGGTATGCTTTCTAGTTCTAATTTTCTCCAATTTTGA
ATAGAATTCTATAGGTTCCTTCTCATCCCCTTTTGATTCCTAAGGATATAAAGTGATTTG
TTTGTCATTATATAATCTATGAGACAGGGTTGGAACTAGAAATTTATCCTCTGATTAGCA
GTCCAGTGTTCTGACTGCCATAGTAGGCTGATGATTTTCTTAAGGCTTGAAAACATGTAT
ATTATTTAACTTATTCCAAGAATGCAGTTTAGGGTCTAGATTAACTATCTTCTGATGGGA
GAAAGGGATAAAGTTAGGTTAAGGCCATTGGAAGTCACCATTTTGAATCACACAGTAGAA
TCCACAAAGTCAAGTGAATACAAGTCTACCAGTGTACCATCCTAACGTAATGGCTTTCAA
CTGTGGTCGTGAAAACTGACCAGATCATGGTCAATGGTGGGGTTGGGTAAGTCTCAAAGA
GGAAATCTATTCACTCTAAGCTGGTGATATGTTTAATATTTTTATTTCTTTCACATTTTT
CTCTGATGTTCACAAGGAAGGAAATGCACTCAATTGCTATTCCTGTATCATTTAATCCAC
TCTATTTTGTTTTTCAGGGAAACACCTTTGTCCAAGTCCCCTATTTCCCGGACCTTCTAA
GCCCTTTTGGGTGCTGGTGGTGGTTGGTGGAGTCCTGGCTTGCTATAGCTTGCTAGTAAC
AGTGGCCTTTATTATTTTCTGGGTAAGAGAAGCAGCACTGCTTTTATGTAACTTTTCCAC
TGCACATGAAATCTGAACACATTCAAGAATTTTGCCTATGTGGTTTATTTTCTGTTTAAT
ATAGGATGATGATTTTCTTTTCCCCATGCTTGAGTAGGTTCTCTTTTAGCTTGTTCAACT
CTATCTGAGATAAAAATCTGATATGAGTTAGATTTCCCAGAAGGCATTGAGTAGGTGGTG
AGGCAAAATAAGAAGCTAAATGGGTAAATTAGGGTGGAGGGATTAGGAGCAGTTGCCTTT
CTTCTCCCCATTTTGCAATATAATTATGACACATAGAACAGTTTTAATGCGTATATATGT
ATAAAACACCTAGGCAACTTGGGAAGCTGGGCAACTGAAGCCAATGGACAATGTTGGCTT
GATCAAAAATCATGAGAAACTTGGCTACTGAAATTGTGTATTCAAACCTAGCAAAGAAAC
TAGATCTGTTTATCTGAGTCATATTTTTTTTTCTCCTCTGAAGCAGTTGAATTGTGTGAG
GCCAAGTATGGTGCTGTCATTATGAAACTATAATGGGAGTTAGAATTTTCTGAGCTCTCA
CCACTGAATTGAAGTACTAACTTTTGCAAATGTTTATGTAATAAATGTGGTGTATTTTTC
TTTACCTTCCTCAACATTGAATTTTTGGCCTGGGTTTGAACACATTTTGATGAACGCACC
TACAGTTAAGAACGTACCCCTGAGTGACCCTTGTTCTTACTCAGAAACTTCTTAGGTACA
TAGTATGGTACAGAATGTATTGACTCCATGTTGTCTTTGAATTTTTTTCTAGAAGTTACA
TGCATGGATGAGTCATTTCTTCAATGAGAAATGTATTCTCAAGCATAAAAGACTATTTCT
CTTGATAGTCTCCAAAAGACTATTTCTCTTGATATTCTCCATTTGATATTAAGTACATTT
GGTGCTTAATGAATGCTTATTGGATTGATGAATTGATAACCTCCAGAGAGGTCAAATTAA
GGATTTAAATGAGTCTGCCTGAAGTATGATACTCATCTTTAAGGCATAATCCATATATGT
ACCTAATTCATAGATGGGTCAGTGATTTCTGAAAGCCATATCATGTGAAGTCATTCTGTT
TACTATCAGCTTGGTGACTGCGGGTACAGACCTGGATCCACAGTCATGCCTTCCTATTAC
CCAGTCTTAGATTCTTTTAGACTCTTCTTGGCCTATTGCCAAAGCTTACCTTTCAGTTGT
TCCCCACATGCTCCTTGCAGTTCAGAAGACTCTAGAGCTCAGATGGACATTTGTCAGGCT
GCCTGTTGCTTACTCTGTACTTGCCGCAGGGTAGGAAACAAAGTGGTTGCTTGTTCCTGG
AAATTCTTTATACTAGGTATCATCTTAAGAATTTGCCTGGCTTGCCTTCTGCAAGTTGCC
CAACCCTGAAGGTGGGGCTTTGGTATTATAAAATGTTGCCTGAATTCTGCCTCTGATGTT
AGTTGACTACTTTCATCTTTCCAGATCTTGGTATCTTCATCCAACTTACCTTCTAGCTTT
GATCCTCTGGTGTTTGCTGATAATTTTTGAGTTTTTAGAATTCTTAGTTCTTGTTTCTTC
TTAATCTCTGGCCATTGGCTTTTAGGCCTACCATATGGCTTTTCAATCCTCTCATTGGGA
GTCTCAACTTTCTAACTTAAAGGCCAGGTGCAGTGGCCCTTTGGATACCCCTCCAGGAAA
GGCATTCCCCTGTGATATGCTGACCTAGGTCAAAGTAATTTACTAGCTCTGCAGAAAGTA
GTTTTGGGAACTACTTTAACCTTCAATGGCCAGAGGACACTGCTCATTATTGAAGACTTA
TTATAAATATTCATTAGAATGTCAGTTACTATAATGAGACATCAATTTGTTGAGTGACTT
GAGTCACAAAAGCAGCTTCTCACTTTCAATGAATTTAAACCGTTCACTTTCAACTCAGAC
ACATCGTAGACACACTGGGTTTTTCCTTGGCAGTACTACTAATTCCTAGTGAGATTCATC
TTGCTTTGTTTTAAAAAATTTTATTTTTGTTTTACTTTGTCTTACAGACCCCCTGTGAAT
TGGGCAGTCCTGTCATTTGCGGACTCTTGTAGTCAATTTGGTTACCCAATAAAAACTACC
ACTTATCTGCATCTCAAACCTGGGTCTTTGTACTCTCTTACCAAAAGAGTATAAATACAA
GTTTGTCTATATTTCGTAGAATAACATAGTATTTTCACTCTGGGCTCATCTTTTCCTGCT
GTTGCTATTTAAGCAACAAGTACCTTGCTGAGTTGGGCATCTAGGCCATTATGGATCCCT
GGAGTTTAGCTATTTCCTGGGTAATTTTCTGAGATCCTATTTTTGGCTGGTCTGCAGCGT
GCCTTGATGTAAGTTGCTGTTTTCCGGAACTTCCTGAGGGCCTATGATATGCTACTGTAG
GCAGTTCTGGGTTGAGTGGGTTTCTAGGCTGAGCGGGTTTCTGGGAGCAGCTGCAGATTC
TATCTCAGTTCTTGACCTGATGTTGACATTTGAGTAAATAAAGAGCTCCCTTTGGTCAAG
CTGTCACAGGCCAGCACCTGTCACTGTCTTTCAATTCTCCGTTCATGCAGCTGTGCTGGT
AAAGCTGCCCGTTTTCCTAAAGAAATCTTTTTAAAAAACATTATGTTCCCCACTGCAGAT
CACAATGTGAGGAATGTAGATAGTGTGTGTACAGGTAGCGTCTGCTTTTTATAATAATCC
AGTAGATTCTTGAAGACCACGTACTTAAGTAGATTACCTTGCATATGCCCTGTGTATTGC
TGCTGTTCCCAGGAAACAAGTGGGTAAGGCTGGCATGGGGAGAAGGGCAAAGGAGGAATG
GTCCAGAAATCACATATCATTAGCTGATATTCACTGTTGAAGGGGTGGAGATGACACAGA
CACATAGGGTAGGTACTTCCTGCACACATATGCACACATACTCAATGCACATGGGTGCTG
TAGGTTCTGCGTGGTGTTTGTTCCCAGCCATGCATCTGTCATTTTCATCCCACTGCTGTG
TTTAGAGTTAGGGTGATAATAAGTAAGTCTGCCATCTGACAATCACTTGAGGATAAGCAT
GGGAGCTGACTGCAACAGACCTTTCATTATTTTATGTGCAATGTAAAGAACCTGAGAATC
AAGACACCTTTATTGCTGTGGCCTCTCTACCAGCTATGATTTGGTTTGGGTGTCCGGAGG
CAGAGGCTGACACTTGGAGGTTTGGCAAAGGGAGTCCTCAGGGTTGGAGTAAGTACTAAA
AATGCTTCCCAGGTTATCAGCTGTTTTCTACACTCATCTGGGGACAGACATTTCCTCGGC
CTCACCCCTGCCCTGCTGTGATCTTGTGCTCAAGACAGCTCTAGTCTTTCATTTACAGAA
AGGAtgtagaaccaaaacaattcttcattgcattgtaggatgtttagcagcatctctgac
ctctacccagtagatgccagtagcatccctccccgttgtgatgatccaaaatgtttttag
acttcactaaatgtctcctgggACAGGGATTAAGGGAGCTTgaggtgtcaaggatgaggt
taggaggtctgtcttgggcaactgtatatatggtagtgtcattcactcagatgagaaaca
ctggtaaaaaaaaaacagcatttgggggaaatcttgagttttattttaggcatgttgagt
ttagagtggctttgaggtttagtccagagatataaatttgggtgagtaggtggtaattga
agctgtgaatgtggataagattgcctagggaaagaggatagagaagaaggcctaggacca
agcagtgagaaattctaacggctggttagagaaggatgagcttgcaaaggaggcagggaa
ggagtgacaagacaggtaggataaaaactgggatgtcatagatggcaaagagaaatagta
tcacaaaaagaagagagttatcaatagtatagaatactgctgagagttgaagaagatgag
gacttaaaacatgttagctgtgtttagtaacatggaggtcagtgTTTTTCAAACCTTTCT
TTAGCACTTACTCATGCCCCTTTGACAAGGAAGGTGTGAAGTGCTCAGGCAGGAGTGTAT
GGAAACAAAACCAGGGCTGAAATCATTCACTTATTTATTCATTCAGGTATCATGTCATTC
AGGTACAGCATTATCTACTTAGGTATCGGCCTGTGTGCCAGGAACTAGGCACTTTTTTCA
TAATAGAGAATGCTGAATCCAGAAATCTGATGGCTTTCTGTTTTTAGATGTTTTCTGGGT
CATTTGTTAAGAAATGTAGAATTTTACTATCACATTGATTCAGAAATGATGTTCCTAACC
CTTAGTCAAAAATTTTGCTAAGATTCATGGTGGGTGAAACTATTGCCCTTACTTCCCTCA
CTTCTGGTGGAAATTCATCCTGATGGAGCCAAGCCTATGAAAGAGAGATGAGTGTAGAAA
TACATACCCATAAAGACATAGGAATGTACTAGTTGTCTAGAACTGTAAATTGCCATTAGT
TTGGACTCCATCTTTACAAATTTGTGATTATTACAGACTCTGGAGGAGTTGAAAGTCCTC
TTCGGTTAATTATGGAAAAACAGCTTGTTAAGCAAATGCTAATGTAAGAAGATCACAATG
TGGGTAGGCTTAACCTAGTCAAAGGAGGAAGGGTCTTCAAGTGTATTTACATATCAACAG
TGGATATGTTAATTAGTGTGCATTTTTAATTCAGGTCAAATGACAGCACTGAGAGTAACA
GGGATGCATTTCTCTAAAATACTTTCTTTGAGATTTTTCAAGTTCAATGTGAAGAGTCAG
TAGTTGGGTGTGATTAGTCATTACCCAAGTCCAAGGTGCTCAAAAAAGGTTAGTGTTTTA
GTGTCTCTGTCATTTGACAGTTAATATTATGAATAGTTGTGTCCACAGTCTTAGAACTCC
TTCCATGACATTGTCCCTCCATACTGACACTTCTCTTTCCTGCAGGTGAGGAGTAAGAGG
AGCAGGCTCCTGCACAGTGACTACATGAACATGACTCCCCGCCGCCCCGGGCCCACCCGC
AAGCATTACCAGCCCTATGCCCCACCACGCGACTTCGCAGCCTATCGCTCCTGACACGGA
CGCCTATCCAGAAGCCAGCCGGCTGGCAGCCCCCATCTGCTCAATATCACTGCTCTGGAT
AGGAAATGACCGCCATCTCCAGCCGGCCACCTCAGGCCCCTGTTGGGCCACCAATGCCAA
TTTTTCTCGAGTGACTGGACCAAATATCAAGATCATTTTGAGACTCTGAAATGAAGTAAA
AGAGATTTCCTGTGACAGGCCAAGTCTTACAGTGCCATGGCCCACATTCCAACTTACCAT
GTACTTAGTGACTTGACTGAGAAGTTAGGGTAGAAAACAAAAAGGGAGTGGATTCTGGGA
GCCTCTTTCCTTTCTCACTCACCTGCACATCTCAGTCAAGCAAAGTGTGGTATCCACAGA
CATTTTAGTTGCAGAAGAAAGGCTAGGAAATCATTCCTTTTGGTTAAATGGGTGTTTAAT
CTTTTGGTTAGTGGGTTAAACGGGGTAAGTTAGACTAGGGGGAGGGATAGGAAGACATAT
TTAAAAACCATTAAAACACTGTCTCCCACTCATGAAATGAGCCACGTAGTTCCTATTTAA
TGCTGTTTTCCTTTAGTTTAGAAATACGTAGACATTGTCTTTTATGAATTCTGATCATAT
TTAGTCATTTTGACCAAATGAGGGATTTGGTCAAATGAGGGATTCCCTCAAAGCAATATC
AGGTAAACCAAGTTGCTTTCCTCACTCCCTGTCATGAGACTTCAGTGTTAATGTTCACAA
TATACTTTCGAAAGAATAAAATAGTTCTCCTACATGAAGAAAGAATATGTCAGGAAATAA
GGTCACTTTATGTCAAAATTATTTGAGTACTATGGgacctggcgcagtggctcatgcttg
taatcccagcactttgggaggccgaggtgggcagatcacttgaggtcaggaccagcctgg
tcaagatggtgaaactccgtctgtactaaaaatacaaaatttagcttggcctggtggcag
gcacctgtaatcccagctgcccaggaggctgaggcatgagaatcacttgaacctggcagg
cggaggttgcagtgagccgagatagtgccacagctctccagcctgggcgacagagtgaga
ctccatctcaaacaacaacaacaacaacaacaacaacaacaacaacaacaaACCACAAAA
TTATTTGAGTACTATGAAGGATTATTTGTCTAACAGTTCATTCCAATCAGACCAGGTAGG
AGGAGCTTTCCTGTTTCATATGTTTCAGGGTTGCACAGTTGGTCTCTTTAATGTCGGTGT
GGAGATCCAAAGTGGGTTGTGGAAAGAGCGTCCATAGGAGAAGTGAGAATACTGTGAAAA
AGGGATGTTAGCATTCATTAGAGTATGAGGATGAGTCCCAAGAAGGTTCTTTGGAAGGAG
GACGAATAGAATGGAGTAATGAAATTCTTGCCATGTGCTGAGGAGATAGCCAGCATTAGG
TGACAATCTTCCAGAAGGTGTCAGGCAGAAGGTGCCCTGGTGAGAGCTCCTTTACAGGGA
CTTTATGTGGTTTAGGGCTCAGAGCTCCAAAACTCTGGGCTCAGCTGCTCCTATACCTTG
GAGGTCCATTCACATGGGAAAGTATTTTGGAATGTGTCTTTTGAAGAGAGCATCAGAGTT
CTTAAGGGGCTGGGTAAGGCCTGACCCTGAAATGACCATGGATATTTTTCTACCTACAGT
TTGAGTCAACTAGAATATGCCTGGGGACCTTGAAGAATGGCCCTTCAGTGGCCCTCACCA
TTTGTTCATGCTTCAGTTAATTCAGGTGTTGAAGGAGCTTAGGTTTTTTTTTGtttgttt
tgttttgtttttttttttttgagacggagtctcgctctgtcgcccaggctggagtgcagt
ggcgcgatctcggctcactgcaagctccgcctcccgggttcacgccattctcctgcctca
gcctcccgagtagctgggactacaggcgcccgctaccacgcccggctaattttttgtatt
tttagtagagacggggtttcaccgtgttagccaggatggtctcgatctcctgacctcgtg
atccgcccgcctcggcctcccaaagtgctgggattacaggcgtgagccaccgcgcccggc
caggagcttaggttttagaggcacgtagacttggttcaagtctcgttagtagttgaatag
cctcaggcaagtcactgcccacctaagatgatggttcttcaactataaaatggagataat
GGTTACAAAtgtctcttcctatagtataatctccataagggcatggcccaagtctgtctt
tgtctctgcctatccctgacatttagtagcatgcccgacatacaatGTTAGCTATTGGTA
TTGTTGCCATATAGATAAATTATGTATAAAAATTAAACTGGGCAATAGCCTAAGAAGGGG
GGAATATTGTAACACAAATTTAAACCCACTACGCAGGGATGAGGTGCTATAATATGAGGA
CCTTTTAACTTCCATCATTTTCCTGTTTCTTGAAATAGTTTATCTTGTAATGAAATATAG
GGCACCTCCCACTTTTATGTATAGAAAGAGGTCTTTTAATTTTTTTTAATGTGAGAAGGA
AGGGAGGAGTAGGAATCTTGAGATTCCAGATCGAAAATACTGTACTTTGGTTGATTTTTA
AGTGGGCTTCCATTCCATGAATTTAATCAGTCCCAAGAAGATCAAACTCAGCAATACTTG
GGTGCTGAAGAACTGTTGGATTTACCCTGGCACGTGTGCCACTTGCCAGCTTCTTGGGCA
CACAGAGTTCTTCAATCCAAGTTATCAGATTGTATTTGAAAATGACAGAGCTGGAGAGTT
TTTTGAAATGGTAGTGGCAAATAAATAAATACTTTTTTTTTAAATGGAAAGACTTGATCT
ATGGTAATAAATGATTTTGTTTTCTGACTGGAAAAATAGGCCTACTAAAGATGAATCACA
CTTGAGATGTTTCTTACTCACTCTGCACAGAAACAAAGAAGAAATGTTATATAGGGAAGT
CCGTTTTCACTATTAGTATGAACCAAGAAATGGTTCAAAAACAGTGGTAGGAACAATGCT
TTCATAGTTTCAGATATGGTAGTTATGAAGAAAACAATGTCATTTGCTGCTATTATTGTA
AGAGTCTTATAATTAATAGTACTCCTATAATTTTTGATTGTGAGCTCACCTATTTGGGTT
AAGCATGCCAATTTAAAGAGACCAAGTGTACATTATGTTCTATATATTCAGTGATAAAAT
TACTAAACTACTATATGTCTGCTTTAAATTTGTACTTTAATATTGTCTTTTGGTATTAAG
AAAGATATGCTTTCAGAATAGATATGCTTCGCTTTGGCAATGAATTTGGATA
