# Supplementary material for: Reference based annotation with GeneMapper
Source: Genome Biol. 2006 Apr 5;7(4):R29. doi: 10.1186/gb-2006-7-4-r29 (PMC1557983; doi:10.1186/gb-2006-7-4-r29)
Supplement: Additional data file 2 — A gunzipped tar file containing the data set of orthologous genes in five vertebrates (human, chimpanzee, mouse, rat and chicken) that was used to compare pair-wise and multiple species GeneMapper [file gb-2006-7-4-r29-S2.tgz › 5verts/orth12/rn31.fa]

>rn31
GCCCTGGATGGCAGAGAGTCACAGACCTTGGCAGGTGCCACTTAACTTCACACCACACTC
GGCCTTGCTCACAGGAGGAGCTGCAGCCCTGACCCTCATCAGGACAATGACACTCAGACT
GCTATTCTTGGCTCTCAGCTTCTTCTCAGTTCAAGTAACAGGTAAACAATTTTGATATCG
TTTCTTCCTTAAGTATTTTTTTTATTTGTGTTCTTGTACCCAGCCTGGTTTGCTTTAAAA
CTGTAGTGACCTGTGGAACTTGAAAACATTTAAAATGTTGCACTAATATGACAAGCTACT
ATTTAGAAACTAGCTAATTCTCATAATACCGTAAATAGAAGTTTAACAAGAACCTTTTGG
GAAGAAATAACATTTTATTTAACAACTAGTCCCAAGAACTTTTATATTCGAATTTTATTT
ATTTATTGTCTTGGgtttttttgagatagggtttctgtttgtagcctccgatgtcctgaa
actcactctgtagaccaggctgtcctcaaattcagagtttcacctgcctctgcctcctga
gcgccaggattaaaggcgagtgacactaccgcccagGTCAGGATTTTACTTTTTACATCC
TAGAAACCTGTGATAAAAAAGTAAGTAGGTAAATTCTGAAGGTTTTGGATTAGCTTGCCT
GGGCTCATATCTCAATTCTTCCTCATAGAATTTGGGACAGTATTTAAACGATATAAAGCT
GTGTAAAATGGGACCCTAAATGAGTATCCCCTCAATTTCATTGTGCGATAAAAGGAAATG
ATCACTGTGACGGTCTTAGTTCATGCTTGACCAGTGAGCGTGGTGTTCATGCAAGTACTA
CATCTACCTGAATTCAGCGAGGGCCAAGAAGAATCCTGTAGTAAGCACAGAAGCTACTAG
TAAGTTTCCGTTCACCGTTGGTGGAAATATGTTTACTTAGGTTAAATCCTTCAAATTCCC
AATAGCAACGACAAGGAGGCTATATATTTATCAATTTGAAAGCTCTTACTCTGAACAGTC
TTTGGTTCTCGAAAGTAAGAGCTGTTTACTGTCATAAACTTCATTCCGAATGAAGAGACC
ATTGGAAGGAGGCCATCTCCTGAAGAGAACGTTCAATAATTTCTTCAGAGGATGCAAGTC
CCCAGTAACTGGCAACACACATTTACAGCTGGAGAGTCTTTAAAAGTTATTTTTAAAAGG
TTTCTGCACATCATGTTTCAGGGATCTTAACTTTCTCTTAAAGGAATACTTAAGACATTT
TAATGCACTAGATAGTAAGGCCTTACCATTATTGAAAGTCATTCAACATTAGTGATATTA
CACAGAATGCTTTTCTGATCCCCTCTGTAGACAACCATTTGTCATAAACTCACATATTTT
CTTTGCAAACTTTTTGGGTTGGACTCAAAGCTTTGTACTTTCTCCCTTTAGAACCTTTAC
TAGGGGGATAGCTAAAAGAGAAGTTGGCAAGTTTACATGCACTCAGATCATTGGTTTTTA
TTTACCTTAAGATAGGCTTTGCTTCACAGACACCAATTCATTTTCCTACTAACTCTTAGG
ATTTGATGCCAAGTGGTCATTGGTGAAGTAGGATGGGGCAGAGGTAGAAAGCTGAAGAGA
AGGAAGTTAAAAGGAAAGGAAGATAATTGCAACATGCAAAGATGAGTGACCCATGGAAAA
GGATGTAAAGCCTTTTGTGTGCTTTTCATTTCTCTCCCCATGTCCACCACCTTGCACAAG
GAAATGTTACTGTTTgggctggggatgtagtacggttggcagagtatacatgaaaccctt
gggtttgatcccagcacagcatcaaccaggcgtggtagcgcattcctataatctagtgga
ggcaggaggatcaaaatgatcaaagtcatccttggctacataacaagtatgaggctaacc
tgggctacctgagacATGTAACTGCATTAAAATGTGTCTGTGGGTTAGGGGCAGGTCTTC
ATATTCATGAATTAAATAATTTCGACTCACTGGCTCACAGAATGCATTAACATACTTACT
TGATGGTGCCTAAGTGTAACCTGATTCTCATGGTTTGAGTGATACAGCAGAAAGATCATT
ATGGCTCAGTTAAAGAAGTTGGATACAGGAAAGGTTAGAAGGCTGTACCTCAGATAATTC
CTCTGCTAAAGTTATGTGTTTTGTATGTATATGGGATAATAGTGCTTCTGAGATCTGAAA
AGACAGGATTCTGTTGGGTTTCGAGTGTGAATCCAGCTCATAGCTGCAGGTTCCTGAGGG
CATAATCATTTGTGGCTGATAGTAGGTGTGTGTAGATAACATATATTATTGGTtatatac
atataaccaaatatatatatatacacatacatatacatatatatatatatatatatGTTT
ACTTTCTCCATGAGAACACTGCTTTTCATTTCTCCCCAAATCTTAGTGGATAAAGCGTGT
CAAAATGGCCAGGTTGAACATGAATGATTTCTCCAATGATTCTGTATTCCCCTCACAACT
CCTTTTCCATAGAGAGGTAAAGAAAAATAATTGGCATTTAATAAAAAGTCATATCTACAA
AGCAGAGTAATTAAAAACTTTACTCTTGTTCAGTCTTTGGCAAATGATTTCCTCTGTGGT
AGACACACAGAGATAATTCTCACGGTAAGTATCGCTCTGAGGCTGGGCTTGCAAAGGTAA
GATTAAAAAAGATGAGTACTGAGGATGTAATGGAATCAGCAGACTGCCACACTTGCACCA
ATTCTGATGCACTGCAGACAGCTCTTGTGACTGCTAAAAGCTAACCAGGCATTCTGTCAT
TCGAAGTGCATTTGATAGCTTCTTCCAAAATATGGAATTTGCGGAGAATTTGGTTGGCTA
CCATGCTCTTAATTAATACACTGTCTTTTCAGTGCCCTCTCAACCATCCTCTTTTAAAGG
CAACCTGTCTAGCAGAGACTTTAATAGCAAGGACTTTTAAAACTGATATTGATTTATCAA
TTCCAAGAAGTAGAATGAGTCATCGCCACAGGCAGATCAGAAGAACCGAATCTGTGATCG
TTACTGTGAAGAGCAGGCATGCAAACTTCTGCTGTGGGGGAAGGGCTCTTGTTGCCTCCC
TTCCTTAGATGTGGACTCTTCTTTTAAGTGCCCCTCCTATCTGCATGAGTGAAGGATTTC
CTGTAGTCGCCGTGATGGTCATATATGGATATCTTCCTTCATGTATTTCTTGTTGGCTGT
GTGCTGACCTTGACAAAATGAAAAAAGATTATGCCACTAAGATCCCAGAAACAAGTTTCA
TTTGTGGTTTGTCATCTAAGGCCATTGTTCTTTTTGTTCACCTGCCCAGACATTGGCGGG
GACCAGGGGTTCACTTGTCTGAGACTAGAAGGCTCGGAACTCCCAGAAAGCTACCTCACA
GCAGACCGTTGACAGGGATAAATCCTTTTCTCCTCTTCTCTCAGCTAAATTATAGTTTAT
CTTTTTCCTTAAAAAATTAACAGATTTTGGAACTTTCCTGTTGAGGGTTTAGTCAAACTT
GCAGAGAAATGACACCTGGGTGCTTTTGTTGACTCACTGGAGGGGTGTCCGTTTCTCTAA
GTCAGGTGAGGCTTTCTTTGGACTCTCTGGGCAGTGATGCGGTTAATAGCACTGTTGCCA
CCCACCCACCTAGTCAACTAATTAACCAACCAAAGAAGAGGACTAAAACAACAAATGCTC
AACATACCCGTGCTTCCAGCAGGAGGCTTGGTGAGTGGCAATTAGTCTCTGAAACTTGGG
GAACAGGCTTCGGAGGGGGGGATTCAGGCTTTAAGGGTGGGGGAAAACATTCACAAAGTA
GGctttctcctctctctctctccctccccccccctctctctctctctctTTGTGCTTGTG
ACTCTAGGTTTGATGGACTTTAGCTGTAGAAGAGAGGTTTGCTGGGTGGGATCAAGAAGT
CCCCAGTTTCTTGGCAGAGACTCAGGAAGGGTGTGTTTTCTCTGCTTTTAGTGATTCATT
GCTAATGTCATTGGTACCATGGTTTTGTCTTTGTATCATTATGCAAATTGTATTTGTGTT
CTTCATGAGTAAGAGATCCCCCAAGGTGGTGGAGAGTTTTTTGCTTAACTTCGAGCTCCT
TTATCTCCACATCATGGTTACCGTCATCTCCTTGCCACCACCATTGTTATCTCTCGGATG
CTGGTTGGCAAGGTAACCAGGTTAATGATGTCATTCAAAATTACTTACAGTTCACATTAG
TCTCTAATCTAATCACAAAATCCTTTCCACAGCCGCTGAATCATAATCAAGATAAGACTT
GTTGGCTCGTAATCGACCATATAAGTCTCTTCATCGTCCAGCAGCTCCTTTAGACATCTG
ATTTATTGAATGTCCTTCATTCCAACAGTGACACTGGTTCTTTTACTGAGGAGCTTAGGT
GGGTGTTGGAATTTCAGCCTTTCATTTTTGTGTTTTGTTCTGTGTTTATGTATTTACAGg
tgcatgtaagcatgtgtgtggaagcagagggcagcctcagattccactcttcttgtaccc
accaccatttctttcttgtttggttttgttttttggactctctctgttttggttctctca
ctggcccagatcttgccaagtagacttcattgacagcccagtaagcactagggatatgct
tgtctctgcctccctggccctgtgattccaagtgtattccattacacctagctttttaat
atgacttctggtcattggacttggctcctcatgcttgcaaggcaaatactttaccaactg
acctatctctccagGGTCACCATTTTAATTTTTAAATCAGCTAGCAAGTAGAAGGTTGAG
GTTTTTCTTGCTTAGGGGTACTTTGCAGAGGAGGGAGAGTCATGTAGATGTATTTGCAGC
TTGTTTGGAACCTGGTAACTGTCTTTGATATTGAGTGATACTAATACATGATTGGAGATC
AAAAGGGAGCTACCTGAAATACACTGAATCTATCCTCAGGGAGTAAGTATGAAAGGGCAC
AGAGGAGGCGAATGTTCTCCTCTATTGCCATGCTCCAGGAACCCCAGAGCAGAGTGCCAG
TGTCTGTTTTATAATGTGCTGGCTCCTCCATGTGCTTTGGTGAGGTAAGTTCTCATTCAT
ACACTCCTGCAGCAGACACTTATTGAAAATCTTCTATGTACAAGATTCCTGTGACAGATT
TAAAAAAAAAACTCTTTAAGATGTGATAAAGAGGAGAATTATAAAAGTCTTAGGTTTTTT
TCAGTCTTAGGTTAATTATGAATAGCCTTCTATCCACACTAATTTATTATTGTGGAAAGC
AATTAAAAAACACCGGTGTTTCGAGATGGGAGCAAACAGGTATTTCTCAGTTTGCAGGGA
AGAAAGTTGTGTTGATGGTCACCAGAAGACGTTGAGAGAAAGGTTACATTGATAGCTTTC
TAGGGATTGTTGGATGCCTTTGGGCTGCTCTCATCCTAGTTTATCCAAGCTAGTTTCTTC
TGTACCCTAATAAAAAGCTCTTAACTCCAACATCCTCCACGGTCTCACACACTGGTACCC
ACTCTAGTTGACCTCATGGAGGCTGGTTTCATCTTTCGGTTCCTTCTGTCCATCTCTGCT
GTTCCTGATCTACTGTCTTTCACACTAGTTTTTTTGGGGGTGTGTGTGAACGATTCACCT
CCTTGAGGAAAAGTCTGCCTTTATTGTTAGAGGCGGTCCTATGAGAATGTAGCTCACTTT
AGCAAATATTTATTAAACTCCTCATAGTTTAATCCTTCATGGCATTGAGGAAACAGAGGG
AAAGGACAAAAGCACATGGGCACAGCACACAAGACCTGCTTGTATCATTAGCTGAGTCTT
CTTGTTTTCATGGGCTCAGCAATTTAGTTGAGAGGCAGCTACATGATGAGAGTTGGGCAT
TCCCCTATCTTACCTCATGGTGCTATATGATGCTTTAATGGCTTTGCATGTACTATCCTT
TTCTTATTTGCATTTTTCTTTTATTGAATTTTTTATTTACATTTCAAATCTGGGATACCC
CTTCTACCTATCTTTTGAAGGTCTTCTTTGAGAACCCGAATAACAAAACAAGGGACTTCT
GTTCTCTTTAGAGTTCCCAAAATTGTTATTGAGAATTGACAACATCTGTTTTGCATACTA
GACTATTATTAGCTCCCCAGTAAGAGGCTCTTGTCTCATTTGCTCATTTAAACTTGGGGT
TGGGCATAAATGCTGGAAGCATGTAGGGGTTAACCAAATATTTGTTGAAAAAGAAAATGA
ACTTGCAATGTGTCAGAAAGGGAGAAGCATTAAACAAGCACTCTGTCAAAATTAATGTGG
Gagctggacatgaagttcatgttgtagtcccaaatcccagtactcaggaattggaggcag
gaggattaccaggagctttgggctagtctgggttacacagtaaattttatgccagcctgg
ctatactgtgacaccttgcctcaaCTCCCCACTCCCAACCACAAATTATTGTAGGATGGT
AAGTCTTTATGAAGAGTTGGAAAGCTGTTGGTAGGTAGGATGTTAATGGAGGATGCCACT
GGTGAAAATTGCTAGCTCACATTTAGTTTGCACTTACCCCATAGACATTGTTCTACTTGT
TTCTCCGTTGTTGAAGGCATTCAATCTCCTCCTAAAGCCCATTAAGAATTTATCATAATT
GTATCATAATTCTTAGATGGGAAAATGGAAATACCAAGCAGGTCCAACTAATTACATATT
TTTACATATTTCCTAGCATCCCACAGCTAGGAAATATGTAAAATCCAGTGTGTTGCTTCA
GGGTTCATGTTCTGACCAAGACTATGTTACCTGAGAAGGAAGGACATTAGTAAGGAAACA
AAATCAGAAATATGGTTCCATGTTCTTGGCAGTCAGACTTGGAAGTCTAGGGAGGTAAGA
TAGGACCAGGTTAAAACAAAGGGCTGAATACTGATAAAAATGCTGGAGTTTGATTTTTAG
GGTCTCATGAAGCAGTTGAAGTGATTCAGAAGAAAGCACTTAGAAATGCTTATCTGTGCA
ATGAAGCAGAAGGCCTGGGAACGGCAGGCTAGTTAAAAGGATCAGGGAAACTGAGTTGAA
TAGAATCTGGGAAATTCCCCTGGTTAGGAGGCAGCTGGAGTGAGCACTGGAGACAGAGCA
CAGACTTCCAAGGAAGGACCGGAGAGAGCCAAAGGAACACTATTGAAATCAAAGGGCTTC
CAGAGGAGACTGGAGAAGGGAGGAGAAATGGGTGATGCTGACAAGTAGGGCCAGTCAGAC
TTCTGAGTTTACACAGAGCTTTGGGGAAGGAAAAGAAAATGTCACAAGATGAAGAGAATG
CTGAGTGGGACAAAACTGTAGTGCAAAGAAGAGAAGTGGATAGACAACGGCAAGCTGATC
AGGAACTTGGATCTCCTGAAATGTCTCCCATGGTGTTTTGTACAAAGCAACAATGCGATA
AATGGTTCGATTCATGACTTAGCCATGTCTGAAATGTGAAGGGAGTTAAGAGCTGGgtgt
gtgtgtgtgtgtgtgtgtgtgtgtgtgtgtgtgtgtgtTTCTGTACTGTCTGTGTATTGT
CGTGCTTCTGAGGGACTACGCGAGGAGAAAATACTCCTAGGAAACAACAGGACGAGGGAG
AAGAAGGAAAAGGGAGGTTGGGAACGTCTTCTCAATGTGAACAATTAGAGAGAGGACAAA
TCTCTAACGTGCACAGTGTGTGGGGACTTGATCTTGGCTCCTGCTGAGATAACAGGGCCA
CAAGGTTCAAACCAACTGGAAGCTTCCAGTTTCCAGTCAGGGATGTTAATCTTAGCATCT
CTCTGTGGGgttttgttttgtttgttttgttttgttttTGGAATAAGGATGTAGCTGCTT
GATCTTTGGAAGACCAAGACTGGTTTGCTTTCTTTTTTCTTTTTAACTTTCTATTTCACC
CCCAACTCAAAATGTAAATCTAAGGATTTCTCAAGATGGGGAGATGTGATTAGGGGTTTT
AATTTGTCACATCATGACATATGTTATCTGGGTATCAATTcactcatacatacatacaca
catacatacacatacacatacacacacacacacacacacacacacacacacacacacaca
caTATATATATATATATATATGTGCAGAGAATTGCAAGCCAGTTATCTCTGAAATCTCTT
AGATCTGTTGTTTAGAATCGTAGATGCTTATGTGCTTCTAAGTGACTGCAGGGTCTGGGG
AAGCAATGTTGCTTTGTTGACTCTTAATTTCCACTGTAAAGTTCAGGTCTAAAACAGTCA
TTATTTCCAAAATTCCAGGCTCTAACACCTACCCAGAAGAGACTGTGTATGTCGCAGGAA
CCCTGAGCAGCCTCTTCAAATGTTTAATATTTACAGAGAGCAGAACAGATAAGAGAAGTG
TTCTGCTGTCTTATTTATGTGTTTTGAATGAAAGCTCAGATGATGAAGGCTCAGGAGCCC
CAAGATCTGGTCATTAGATTAAAATGCACGTGTAGAAAACAATATATCAAGGTAGCCAGA
TTGAGGGAGTCAAACTTAATTTATTTGTGTAATCTTATTTACGAGTTTATACAATGAAGT
GATTAAAATATTATATTCATGTAAATAATTCTTTTACAACTGTGTTTTTCAATATTCAAG
AATTGAATTGTGGTCACTACATTTATGTTGAAAGTTAACAAAGGTACCTACTCATTGGGT
CCTAGAATAATACAGTTTGATTTTTTTTGAATGGCTCAGTGGTATTTGCTATGGTACAAC
TTCCATTTACTTCAAACGGCTCCACTATGGTGTCCTTCTAGCTCTAGAAAACAGGACAGT
TGTTGTCCTATGAATGGTAGGTGGCATTGTTCTCAGGCCTCTGAGGTTGTGTTTTTAGAA
GTTTCAGTTCCATGGTGGTCTCTGAGAGGTGGGGCTGGATTACACAGGAGTAGGCAATGG
CTTTCTACACATCTTAAAATTACCATCCACCCTCAACACAGGTGACGTAAGTATATTTCA
GTCTCTGGCTGGCTTCCTAAACCTTTTGTCTCCTTTCTAATCTTCCCTGTAGGGAGGCCT
TATCCACCCCTTAAGTCTAACATTTCTGAAACAATGCATCCATTTCTTTTCTCCAAACAG
TATCATTTATTAACTTACATTGTCACCCCGGCCTCTATTCACTTACATTGTCACCCCAGC
CTCTATTCACTTACATTGTCACCCGGCCTCTATTCACTTACATTGTCACCCCGGCCTCTA
TTCACTTACATTGTCACCCCGGCCTCTATTCACTTACATTGTCACCCCGGCCTCTATTCA
CTTACATTGTCACCCCGGCCTCTATTCACTTACATTGTCACCTGGCCTCTGTTCACTTAC
ATTGTCACCCGGCCTCTGTTCACTTACATTGTCACCCCGGCCTCTATTCACTTACATTGT
CACCCCGGCCTCTATTCACTTACATTGTCACCCCGGCCTCTATTCACTTACATTGTCACC
CGGCCTCTATTCTTGCTCTCAGCCGGCACAGGAACTCGTGCACACTCTTTGTGATGCTTG
CTCATCCCTTTGCAGCGCAGGCCTCACCAGCTCACAACTCTTACGGCAACAGTCTTACTG
CTCTGAATTTTCCTTAACCTTCCTACGCACCCCTTCCCTCAGGGGTGGGGGTGGGACTCC
ATTCTCACCTTAGATGTAAAGAGTCCTGGAAAAATCCACGAGCCTTTTCTTGGCATCAAA
GATGCCTGCGTGATGGTGTAATCATCTTACCCGTTTCTTCCTTGCTCCTTTCTGATAAAC
CCTTGCAGTAAGATCATTTCCTTAGTCTTACCCTATCTCAGTTTGCTGTATACTTCATGG
TCCAGCTAAAGGCTGTTCTGTATTGAAGCCTCCAGAGTCACCTGTGACCTTTCTCTTGCC
ACTGTCACTGCCTCTCTATAGAGTTCATGCACCGCTTTGGCATATAACTGTGTACCTAGC
AGGGTTTCTTTTACATCTTTCCATCTCCAAATAACAAAATACTTTAGAATTAATTATTTA
CTTGCTGAATTAATGACTTTGTCATAGAGGAATTCAGAATATCAGAGAACAATTTTCTAA
CTAATCAAATTTTGCTTTCAGAGTGTATACATTAATTATTCTGATAATTTTTCTCTCCTA
GAAAGGAATGCTTTATATCTCAGTACTCAGATGGgttttgttttgttttgttttTTGCCA
TCGAACTGTTTGATCTCTGAGTTACTTTCTGATAGTTGTATATAGGACAATAATATTTAA
AGAGACAAAGGTAAGTGTCCTCTATATTATAGTCCTCTATGTAATTATTATGTATTATTG
TACAAAGCCATTTTGGGGGGGAAACTATTTCTGCTATGATTTCTTATAAAAATGGGAATT
TCACAAAAACAGTTCATGAAAAATGAGAGAAAATGACCATAGTTTTTTTGAAAGTTTTAA
CTTTCATTTAAAAATTTTAATATGATTTTCAGAGTCTGTGGTCATCCAAAGCACTGTAGG
TTAAAATAGAGGTCAGAGGTAAAGGTATGGCTTAGACCCATAATGGTCCAAGAAACTCAT
TTAGTAAATTTATTCATCAGGCTTCTATTTCTGTTTTCATTGGCACCTATAATCAATTTG
TAATTGTTTGAGTTGAATGATATTTGAGTTTTGTTGGTATAGTTGATAGCTATGACGTGA
AGCCTTGAACAAGGTTAGCTGGTTGTCGCTAACCAACAGTAGTCATTTGTATCAGTAGTC
AGTTTGTCACACAGGCCTCTGTTAGACTTCTGTCTCCTTCTGGCTCTGGCAACTACTGTC
TTCAGATCTAACAGTGATCACATCTGTGCTGCTACATGCCACCGGTGTCCCCTGCTTCTG
TTGGGTTCTGCTCTCTCACAACTTGAATGGTGCATCTTTCATAAACAAGCCCGCCTACTG
GTGCCAGTGACGGAATAGGCCATGTATTCTCGGTAGGAATCCTGAAAGAGACAGCATACA
CACCTATATATCATATTGTTCAAATTCATTTTTTTAAAAAAGACTTTACTTACACCATTC
TTTCTTTTAAAAATGAGGAGAATGTCAAGAAAACAGTCCATGGAAAATGAGAGAAAATGA
CCATGGTTACTTTGAAACTAGTCAGAGTCAGAGGAGGTTTGACTTACAGGCTGCAGAACC
AAGCACTAGGTTGGCTTATCAGAGAGCCTGTACCTTATAGTCTGAAAGGAAGCAAGTGGT
CAAGGGGGTAGAGAGTGAAGGATATCCTAGTCCCAAACACGAAATATGCTCAGAGGAAAG
TTATAATAACTTAATCAGATCTGTGGTCTAGACACAGGCATTCTTTACCAAGGCAACCAA
TGACACCTCCATAACTGGCTATAAACACGAGATTGCAATACAGCCAAATGAACCCCTGTC
CCCTACCCAACATGTTACTAAAACATCAAACTCTGTTCAGTTAGAATTTTCAAAGGAGAA
GACCAGAATTAGGAAGCTATAACTTCATTTTTTCAAATGTTATAGAAATGTTGTGATGGG
AATAAATGGAATCCATTAGAATTTCAAGAAGAAAAATCAATTTCTAATTAAGCATGTATT
ATATCTTTCTAATATCTTCTTTAGCATGCCAGTATAGTCAAGCCTTAGTGGGCCATTTTA
TTTCACTATGGTGCTTATGATATAAAGCAGGAAAGATAGaatattataaatttaaacatg
attaaaaatgtaatttttttaGTTAAGGATACACCCATTAAAAGTTGGATTCAAAAGCAA
CTTTATGAGCTGACTGACATCTTTTTTGTACATGGGGCTAAACTGAAATAGAAGAGCTAC
AGTGGATAACAACTACTCATGAAGTAGAAATTCCTTGTGAGAGACAGTTTGCATAATATT
GTCGGTAGGTCTCTCAAGAGATTCATCTGTGACCTGTAGGTCTCTCAACTTGTGAGCAAA
CTCTCTGTGTAtagttctctcatgttatccatggggaacatgttctaagaccctctgtag
acacttgaaaccctggatagtGAAACTCTGCAAATGATAGTGAAACCCCtccatctttgc
cgagcccaccatgcactgtggctgcaacttttgctgtcagaggtgtagctgcaaacgagc
atgactttcctCCTTAGCCTGCATCCTACGTACCTCAGCCTTTGCTTTTCCTTTCTTTGG
TAAGAGGAGAAGTTtcgccagaatcactatttgtacaccgcaggccattatgaagtaaaa
taaaggtcgattgaagaaaaccagtgagatacttcagtggttgatgcgatagctcaggga
gcaggtccatgactaacctgtgattgtggtggaagcacaggcatcatagaatagagggac
aatccccatcttaggcgtcatcatcccactcagagtgacgccaattcaaaatttatggat
tgcttatgtctgaaatttctcatttaatggtttgagtttgcagttgactataggaacaga
gactatagaaaggaaaatcacaggcaaagaaaagctaGTTGGAAACAAACTTCCCTTGAA
CATGAGCACGAAACCAACTTAGTCTAGTAGAACGAACAAAGTTGTTCCTTTTTGTTCTTC
TGTTCATTCATTCTTTACACCTTTGCAAATAAATTACACTTTAGCTCTTTAGTAATTTTC
TTTTTCTTCATATAGTACTCCACTAAAATGGTGGAGAAAATGAAGTTTGCTTTGGACCAG
TCCTCTTACCATTAACTTACCTACTGCTAAACAGTAGTTTCCTTGACCTCACTTGAAGCT
CCTAGTACCAGCTCTTTCATCAATTCCAACTCTAGAGGACCTAAACCAACCACTGAAACT
GTGTTAGAATGTTGATGCAGAGGGAAAGGAACAATAGACCAAGATCTGTTGGAAGGCTTG
AGTTCAAGTCTCAAAGGTCACTTATTTATCCTGAACTTGGACTCTTTAAAATCATTTTTA
CAGCCTCATGACTCTAAGCCACTATGTTCCCTATATTGTATTTTATGCTTCATATTCCTT
GTAAATACACGATTTTAGCTTAACTGGGAGGGGTGTGTGTGTACATCCTTTAAAGGCCAA
AGCTCTTTGATGTTAGGAGCTACACCTCCAAGATGGCTTTCCATGGAAGCTGTACAGAGG
TTGGTCTGGTTCCTAAGTGTAGTAATTGACCCACTTAGAGTTGATAAGAAGGAAAGAAGT
TGGTTTTGTAAGTATTCCATTCCCTTGGAAACACAATGAGTTTCCAACCTTCCAGAAGCC
AGTTCTGCCCCAAGTTTCACAGACTATGGGTGGGAAATCCGGCTCTCACAGCCCTGGTAT
GGACTGCAGATAAGTGCCTTCTCACCTCTGATCTTAGTCTTCACCTTGCCGGTTGTAGAG
CAGACCTGTGAGGGAAAGAGTCTTGAGGTTACTGCTTCCTGTCTCCACAGCTTTGTCTTG
TTTAGCTGCTAGGAAAGGCTTTGAAAAGCAAAGCACAAATTCATCACCAAAACAACCTGC
CGGTCAGTAGACGCATGCCAGCCAAGGCAGGCTCTCACTGCTGAGTGCGTGCATGTGGGA
GAGTGACTGTTTCTTGTGGGTGTAACCTAGGGAAACCACTCACAAGAAGGAAAATAGAAT
CAAATATTTGCAGAGGGAAAGAAAAGTCATTCCTTGCATGATTTAGAAAACAACATATCT
TCAAACAGACACCTGCATAGGAAAGCTAAATGTATCTCTAATTCCTTCCAAGCcagtggt
tctcaaccttgctaatgttgtgaccctttcatatagttcctcacgttgtgctgatcccca
actatcaaattattttgttgctacttcgtaactgtaattttcctagttatgaattgtaac
ataagtatctgagatgcaggatatgttatagttgaccctcaaggtggtcataactcacag
gctgagaaccactgTTCTAAGTCCAGGTATCTTCTTAAATTTTATAGTATTTGCTTTAAT
TATTTGAAATGACACAGATTCCCAGAAACTAaaaaaacaaaaacaaaaacaaaacaaaaa
caaaaaaaaaccaaaaaacagaaaacaaatgaacaaacaaacaaaaaactaaaaTACACA
GCCAAGCTGACCATTGTCATGGGCTTTGGTTCAGCTGTATCTTCTTGCTGTAGTGCGGTA
GGGTGGAAGTGTGTCTCCTCACACATGCTCCAGTTTTTAAGGGAAATTAAAAGGAGCTGA
CGTATCCTCTGTACTAGAAACCACAGTGAACACAAATGGTCAATATCAGTTAGGATAACT
GTAATCTTTCTTTCATAGCACAAATAAACCTATTTTACTTAGTGTGTCTGCAGAGGAGCT
GTAGATTCCGAGGTCTTGTCAGATACCTTCTCACATGCAATAAATAGGTGGGACCGAAAT
CTAGAAAATGTATTAACATTTAAAAAGAGGTTTTATCTACTTGAATCCTAAGCTAGAAAG
CTGTTAGCCACATTTGAGCACAAATAAGAAATTACTTCAACCTCAGTATCTCTCTTTAGG
CATTAGCTAATCTAAGATTTATCCGTTGACTCAGAAGAGAGAAATGTGAACATCAACAGA
TAAATTGCCCATCTCTTTATCAGAGTGTTCAAACTCTTCCCAAAAAAAATTTGGCACAGT
CACAAAATGAAGTATTTCCCCTTTCCTTGCTCTGAGTATCTAGCACAATGACAGCTAACA
GAGCCTTGACACAGGGGCTGTGGAGTTCTCTTGAGAACATGCCCGGTTTGTAATGCTGAG
GTCAGATGGGCTCAGGAGAAATCAGACAACCTCAACCCTGCTGAGGCTTGAACTCAGAGG
CCCCTTGATGGGAAGAAGAAAAGCTACCTTTGAGTTATTCTATTTCTCCTTGTGAAGAAA
AAAACCGTTTCAGAGAATGACTGCAGCCTCTTCCTCTGAAAGTTTCCATCCTGTGTCATG
ACCCCTGATGCTGAAAACATGTCTTTTTTATACCCAGATGTCCAAACTTGACTTAGGTTT
TGGATCTGTTTATTCTGGTAGTGAAGTAGAAATGAGTAAAAAGAAAAATAGCTACTTGTT
TCTTACTCTGTTGGCTGAGGAAGTCATTCTAAACGCTTCCTTTTCTCTTTAACCACACCT
CAATCTCTGTCAAGTGGGAAAGCATTAGCCCATAAACACTTCTCACCTCATCCACTCCTT
GTAAACTAGTTTAGTCTCTCTTACCTCTGACCCAGAAGAATGCATCTTGCCTACTGTCCA
TGCCTTCATTCTTGTATCTCCAAAGTACTGCTTCCACTTTGGTTAGAGTGATCTGCATAA
ATGAAAAGTTGTGTACATCTGCTTTTTGGCTTAAAAGCCTTCACTAGGTTTGTATCACTG
GCAGGAGATCTTGGTAAGCAGCTGTCAATCAACGTAGGCATCATCCTGTATTTTCACAGT
CTTCATGTCTAGGAAATCAACTGGTCCCAGAACCTGCAGACTGTTGTGTACTGGATCAAA
ACTAGCTATTTATATATTTTTCTCCCTTATTAGCTGTGAACTGCCCAAGGAATTCATGTC
TAGGGAATCAGTCTTATCTCTCATGTGTGAGTGTTGGGAAGATGTCATCTGCTGAATCAG
ACAAGGATGACTAAATGAACATTGGAGTTTGGATGCCGGAGCTTGTCCTTTCCCCTCTAG
CTCCTCCCTCTCTACCCGGATGCTCACAGTAATGTTGCTCAGAACAGGCAAACGATATtg
agtgtagaaacaaaatgcgctgtagctacaccataaatagtcataaactaacgttctcat
actttatcggaacacagatgaaactcgaaagttgccagatacaaatggcatacatgctgc
gactccaagggtgtgaaatgtcctgagtgggcaaatagagacaagaagtagagaagtggt
tgccaggggctggagggagagaatgatgggaaatgatggctaatgagcatgaagtttcct
tctcgtgtaacaaaaatattttacaaacagatggctgtggtccatttgcaactcccattg
tattaaaaagtcccttaatcatatttttaaaagaataattctatggtatgtgaattacat
ttcagtaaagttAGTTCAACCCAAATATCAACATTAACCACATCTTAACTTATACCAGAT
ATATCAGAATTTCTAGGAGGAAGAGGCTGTGGATATGTGTTTTCTTTTTAGGTTCTACAT
GTATAGAAATAAATATAGATGACAAAAGCTATTAGAGATTCAATTTTGTGTACTTACCTT
CAACACAAAGCCaacaaataaacaaagaaacaaacaaaaaacaaaAGAAGaaaaaaaaaa
catcgaacagacacaaacacaaagcaaaaaccaaaacaaaaCACCTGTGTACTTGGATTC
AATCCCAGGTTAAATGATAAATTTCATTTTTAACAACTTCTGAGTCTGACTGGCTCCTGG
GTGTGGGTACAAATAACCCTTTAAAAATTAGAAATAGTGGATGAAAGTGATTGCTCCACA
GTTAAAGGATAACCTCACAACAACAACAAAAACTATAAATAGATAGTTATTAGCATGTTG
CCCCAGCAAAATTGATTTTACTATTTTAAAATTTCTTCATAGACAGCAATTTATTTACTT
CTGAAAACTTAAGGTCATGTCTCAGAAAGGGGATTCCTACATCCTACATGTCTTTGAACT
CTGAAGTTGACTCTCCATGCCTAAGCGGTCAGCTACTTAGGTGGTGTGGCCTTCGGTTTC
AGTTCTGATTTTGTTCATCATTTGCTCAATGACTGTAGATGAACTATTCATGTTTCTAGA
CCTCGTTCAGTCTTTCTCTTTAAGCAAATATGTAggaatggtgtcccacacgtttaatcc
cagcactcaggaggcaaaggcaggtaaattagtgagttttaggccagcctggtctgtgta
gtgagttcgaagatagccagggctgtagagtgaatccctgtttTTGTTCATTTTGTTTTG
TTCGTTTAGAAAAAATATACAGCCAAAGACATGGTaggcacctgttgccaagcctgatct
atgtatgggtggagggagagaaccaactcctgcaacttgacctctgacctccacttgcac
acgcgcgcacgcgcgcgcgcgcacacacgcacacacacacacacacacacacacacacac
acagagagacacagacacagacacTTAAAATGTGATACTTTCTTTTTAAAAAGGAATACA
TTTCTATGTTCTGGAAAGGGTGGGGGAGCAGTATTAGCCTGGTCTCCCCTCCCTCAATGG
AAGTGAGAGAATGATTTCATTTTTTTTGCCTTTAAAGTGAGGAAGTGAATTAGATGGTAC
CCAGAGCCTTGATCGTTTGTTGCATAAAGATACAACTCTGTGTGATCTGAGAGAATAAGC
ATGCAAGCTTCTTGGGATACTCTTATCTGGATTTGCTGTGGAAGAGGAATTTAAGCCAGC
ACTTGGAGCTTGGAGCTACCAATGTTGTTTCCTCTTTCCTTACCCCTTTATCCCGCTCTT
GGTTTTGGTCAATAAGCAAAGCCAGAAAGTTTTGAAACTTCAAAAATACTTTTACAAAAA
ATCTGTTGCAGAGTTGAAAAATATCATTTGGACATCTGTGTCAGGCTTTCAAGCTGCCTC
CAAGCTGATTCAGGAAGTCAATCCAAGGCCTGATTAACATCATAGGAATCTCAACTTGAT
TGAAAAAGTTCCTAGCGCCTAGCTGTTGTACTCAACGCTCACGGAAGGTCACAGTTTGCC
TTCCAGGTGGAAGCAGGCCACCATCTTCCCATTCAGAAAAGGATGCCAATATTATTGAAA
TATAGGCTTGAAAACTTTCGACGTAGATGCAGTCATCATTCCAAGAAGAACTATTAATCT
ATCTTTATCTGCCAAGGGACTAACTTTGTTGGAGATCTGTTCAGTTGGCTAATTAATTCA
CTTTGATTTCAGGGCAATGGAATTATTATTCTTATGTTCCTAACTAAGTGTTTTTCCCCC
TCAGAAAACAAGATTTTGGTGAAGCAGTCCCCGCTGCTTGTGGTAGATAACAATGAGGTC
AGCCTCAGCTGCAGGTATTCCTACAACCTTCTTGCAAAGGAGTTCCGGGCATCCCTTTAC
AAGGGCGTGAACAGTGACGTGGAAGTCTGTGTCGGGAATGGGAATTTTACCTATCAGCCC
CAGTTCCGCCCAAACGTGGGGTTCAACTGTGATGGGAATTTCGACAATGAAACAGTGACG
TTCCGTCTCTGGAATCTGCATGTTAATCACACAGATATTTACTTCTGCAAAATCGAGGTC
ATGTATCCTCCGCCATACCTGGACAACGAGAAGAGCAACGGAACTATTATTCACATAAAA
GGTAACGCGCCACTGCACTCCTGTAACCTGAAGGACGGCTGTGCAATGACGAAAGCAAGG
TTGGGACAAGTGAAGCCGGGGCACTCACACGTGATCCGAGACTCTCGTAACCCTGAGATC
TCGTGATCCTTTGACTCCAGCAACGATTCCAGCTTATTAGGAATGCCTTTACCTTTCCTC
GCTGACATGCTATGGAAGGATGAGGGAAGAGTCTATGGGAATAGAACCTATGAGATTATT
CTGGATCCAAGTACTTCATGCCCAGAATAAGTGTGCCACTAAAATTTGACCTAGTTTTTG
GACCCTTCGGTTAAGATCAAGCATAAAATTGTGCATAGAGTGTTCTACAGTGAAACATAG
TCTGACAGATCAGGATTCAGGAAGAATGGGTTGGATACCAAATTAGctctctctctctct
ctctctctctctctctctctctctctctctctctttctTTTTTTATTTTTGTGATCCGTG
TTCTTCCACTACTAAGTTTCTTTCCATTTTCCAAAACATAAAAAGAATGCTGAACTAGAA
ATTTAGGGGGTGTGCAATCTGTGATCCCCAGTAAGTTATCCAACTTTTTAATAGCTCCAA
ACTCAATTTAATTAAGCAGTACTCATGAATCAGCAGCAGTCAGTACGTTATGTTTACGCT
CTGTGTAACATTGGGAAGGAAAATAATAGGATTCTCAACTCAAATATAGCTATTGGCATT
AACATAAATACTGAGGGAAGTCGAATAGATTTTTGTGTATGTGAAAAGGGTAGATAAGAA
AATATATGCTCCATTTTATATTCAATTTTAGCACAATTACAATAAATGCATTTTCTCTAA
TGCCATAACAAAGGTATACTTGAGAAAACTCAAACACCAAACAAGAGAAGAATTATTATA
TTAACATGGCAGAGTCGCTTTTATGTTCCAGCAAGAAAAACAGAGGAAATTAATACACAA
ATTAAGATTTCTAATATCAGGCAAAATATTTTGATTGGAGTAAGTCAAAGGATAAAAAGA
GGTAGACTATTTTGGAAGCCCAGAGTAAAACATTTCTTCACATAAATGATACATTACTTT
AGTTAGTACTTTGTGTGTGTGCATACAACATGCATATAAATACAGTTAGGAGAAAAAGGT
GTCATGGACTCTGTCCTTGGCAGCTTTCAACCCTGTTTGAAATTGTATCATAAACCTAAG
TAGGTAAATTGGAAACtgcctgtgctcaactttgagcttctgacttaaagatatgacttg
aggaagaagagctggataatgttttcacactttgtcagatagctctaatgtgtagccagg
attaaaaTTTCACGGACTAGAGAGCTGTTGATATTCTTTTTATTTAGGTATCTTATTACA
ACTTTATTATAAGGACCCTGGAAATAAAAAATTCATGTATCCAAACTAATCAGACCCAAA
GTCTGTCATCTCAACGAATTATGAAGTATTCTTCCTAGTTATAATTTTCCACGCGTTTCA
GTAGAACTGCACGGGATAATCTGTTAGAGCTGGAGTCAGatatttatattttattttttt
CCGGGCTAGTTTTCTGACTGGCAGATTAAGCTGATGGTGATTCTCCACTTGTATCATTTT
ACTTATTTCCAAGATAGAGTTTGGGGTATAAACTAGCTTCTGATGGGGGTAAGGGGCAAG
GCGTCAGGTTAAAGTCACTGACCATTAAAGTGGCCATTAGCATCATGAGATGCTACAAGG
TCCAGTGATGGCCACCAGTGCAGCACTGTAAAGCAGTGTTTTTTGACCTTCGACTCGTAT
AATGACAAAGTATGACCAGTGGTGGGGTTGAATAAGTCCCAAAGAGCAAGACTCGCTCAC
CTAAGCTGGTAGCATTTTGCATGTTTTAGTACTTTCAAATTCTTCTCTGATGTTCAGGGC
AGAAATGTACTCAAATGCTGTTTCTGTGTCCTTTAACCCACTCTGTTGTGTTTTTCAGAG
AAACATCTTTGTCATGCTCAGACGTCTCCTAAGCTGTTTTGGGCACTGGTCGTGGTTGCT
GGAGTCCTGCTGTGTTATGGCTTGCTAGTGACAGTGACTCTTTGTATTATCTGGGTAAGA
GGAACAACATTGCTTTCACATGACTTCTCTGCCCCTGCCCTCTTGACTATGTTGAGAGTC
TGGCCTGTGTCTTTTCTACTGCAATGAAAGCTGGTGAAGTTTTTCAGTCTGTGCAACTTG
TATGTAGTAGTGACCTGATGTGAGCTCTGTTTTCCACCCAGTGGCCAATCAGAATTAGGA
CTAAATGGGAAGATTAAGGTGGGCAATTATACAGAACTACCTTTCTTATTCTTAATTTTG
CAACGTAACAATTGCATGTAAAGCAGCTTAGTGCATACATAGAGTATAAAGTCTAAGCCT
CGTCAGGACTAGGCAACGGAAGCCAATGCTTTGTCTCAGGGTCAAAAACCAGGAGAGAGT
AGCCTGCAGGAATTGTGCATTCAGACCAGAAGAAAGCAGGTCTGTTTGTGTCAGTCCTAT
TTCCTGTCTCTTCCGAAGCAGTTGCATTGTGTGAGGCCAGCTTGGATGCTGTCATTATGA
AAGCGTTAGGGGAGAGAGACTGTTCAGAGCTTACTAGTCTCTGCAGATGTCTCAGCAAAA
AGTTTATTTTTTTCTTCACATTTCTCAATGTTGAAGTTTTGATTCAAGCTTGAACACTTT
TTGtttgatttttctgagacaatgtcttaccatgtggaccagattggcctggaacctatt
atgcaatccaaactaacctcgactcacagagagcctcccgcttcagcctcttgagggctg
aaattataggtgtgtaccaccatgtctggctTTTGAACCTATTTAAAAAAGTtttaattg
tattttattcaggtaagtgttttgcctgcatggatgtctgcaccatttgtgtgtctggta
cccatttgaagccagaagagggcatcggatttcctgaaattggagttacagatacttgta
agccaccttgtggatgctgggaattgaaccaggctccctggaagacagcagtgctgttga
ccactgagctatctttccTATGCGCTCTTGAACACATTTTGATGAACATATTCACTGTTA
AGATGGTACCACCATAGCAAGGATCCTTTTCTTAGAAACCAACTTGCGTATGAGGAGCAG
AATGCCCTATGCATTGATTCTTCATACCTCTGATTGTTCACCAGAAGCTGGGTGAATATA
CAAGTAATTTTTTCAATGAGAAATGTATGCTGCACAAGAAGAAAAGACCCCTTTTCTTGC
TATTCTCCTCTCATCTACTACTAAGGACACTTAGGATTTAGTGCTTATTGTGTTGCTAAA
CCGGTAACCACCATACAAACCAAATAAGGACCTAACTAAACCTGTTTGAAATATGATACC
CATTTGAAGGCATATATTTAAAGGAACAACATATAGTCAGGGATTTCTGAAAGCCATGCC
ATGTGACGCCAACTTATTTACCATAGCGTTGGTGAGGGGACCGGACAGCTCTAGCTCTAA
GTCATGAGTTGTATCATCTAGCTGTAGATTTAAATTGTTTATTTTCTTATGCAAATTTCC
TCTATTATTCCTCACACATTCTTGTAGTTCACAGGCCTTGGGGGCAGGTGGACATTGGTC
AGGCTACCTATTGAATAATCTATGACCTTTACACAGTGGGGAACACGGTGGTAGCTTGTT
CACGGGAATTCTTTGTTTCATCTTGGGAATTCTGAAAGTTGTCCATTCAGGGCATGGTGA
CAGGGGTATGGGTACAGAAACTATTGCCCGAGGCCTAGCTCTGGTATTAGTTGAGAACTT
TCATCCTTCTGGATTTTGGAGTCAGCATTCTTGCTATCCTCTGGCTATGCGGGGGTTGCC
AATGATTTTAGAATCCTCAGGTTTGGCTTGGTTTTTCGAATCCTCAACCACTGACTTTCT
TGCTTTCCAGATCTCTGAGAGAGAATGTGGGTTTTCTAATCTACAGACCAGGTGCAATAG
CCCTCTAGGTACCCTTCCAGGAAGGGGCTCCCTTGTCATATATTGACCCGGGTCAAAGGA
ATTTACTAGCTTCATGGGAAGTACTCTTGGAAACTGCCTTGGCTTTCAGTGGTCCCACAG
GTACCACTTTAAAACGTATGGTAAATATATATCTAGGAAGCCACCACTTTAAAACTTATG
GTAAATTTATATCAAGGAAGACAGCTTCCAAAATGAGGCCCCAATGGGCTGAGTGACTGA
AATCATCCCAAAAGCAGCTTCTCACTTTCAGTGAGTTAAAACAATTCACCTTTTAAATCA
TGCACCAGAGATGTTTTGTGCTTTTCTTTGGCAGCCCCACAATTTCTGGTAAGATTTGTA
TTCTGTGCCTTGGGAAAACTGTCTTTGACTTATCTCACATGCTCACTGTGACTATAGACC
TTAGTGCTGTACATCTGTGGCTTGGGGAGTCAAACCAGGTTATCTAACAAGAATGTCAGT
TATTTGGACCTCCAATCCAGATCTTTGTACTCTCTGACCGAACAGGGGTATTAAAATAAT
TTATACCTCACAGAACAATGTAGCACCTTTACCGTGGGCTCATTTTTTCCTTTCTGCTAT
TTGGTCAAGAAGCATCTTGGTGAGCTAGGCATTTAGGGATCCCTAGGGCTTAACCACTTT
CTGGGATCCTATTTTTGGCTGGTTAGCAGTGTGCCCTTGGTGAAAGTTAACTAGTTTCCA
GAGCCTCCTGAGAATCCATGTGTGCTACTGTAGGTAGTTCCAGGCTGTGTGGGTTTCTGT
CTCTGGGCTTGGCCTGATGTTGGCATTTGAGTAAAGATAAGCTTCTTTTGGTCAGGTTGC
TGTCATTCTCCAGTCTCTGTTCACTCAGCTGAGCTGTGACACTGGCTTCCTTTTCTAGCT
CACAGGAGGGttgttttgttttgttttgttCTTGATGTGCTCTTTGCCAGTGTGTACCAC
AATGCATAGATAATGTATATTTAGGTAGCATCTGCCTTTAAATCTACATTCTTGACCATT
TTAGTACATTGCTTATGTGTGTCCTGTGTGTTGCTGTTTTGTCTAAGAAACAAGGCAGAG
GTAGAAGGAAGGGCAAAGGGTAGAGTGGCCTTGAAGTCACTCATCTTTAACAGGCATTGG
CTGGCAAGAGTCACAGAGGCACAGACTCAGGAGGTGGGTGCTCTATACATACACATTGTG
AGTGCACATGAGCACTGTGGGTTCTGGGCTGGACCCCCAGCTATTTCCATCCCATGGGTT
AAGAGTCAGGGTGATGCTAGTTAAATCCACTGTCTGATAACAGTGTTGGGGTAAGCACAG
GAGCTGATTGTAACAGACTTTCTTTATTATCTTTGCCTGTAACCTGGAGAACCCCGGAGT
CACAACACCCTTCTTATTGAGGCTTTTCTTTAAGCCATTGGAGTATCCCCAGGCAAGGTT
AGCATTTGGGGGTTGGCAAAGGAGACCCTAAAGGTTAGCACCAGTACTGACAATGCTTGC
CTGGGTAGCATCTCCAGCCATCTTTGCTTACTTCGAGGCCTCGGGCGTGTGGGTGTCGAA
AGGAGACCAAACCTGTCATCATCCACTCATTATGTATTCAGGATCCCCTGTCACTCACAC
CTATTATACATACTTAGCACATCAGGCTTTTCTGCATACAAGTAGATGTTGGTTTTCATA
ACAGAGAATCCTGAGTCTACAATCCACATGACTGTCTGCTTTTGACAATTATGCAAACTT
TACCATCACACTGATCTGGCAATGATGCCCCTAAACCACAGTCAAAATGTGGTCAAGATG
CAAAGTGAGTTTTACTCTAGTTCCAGGATTAGTGTCACTCCTTTTTCTCTGCTCCTGGTA
GGGTTTCTTCCAGAGGTTGCTCAGTCTTGGAAAACAGTGGTGGGTGATGCTATTGTTTTC
GCAGAAATATATGCATATAGAAAATAGGAATACAGGTGTGCAGAACTATAAATACTGTCA
TTCATTTGGATTCTGATTACCAAAACTtatacttgatcttagccaaaaggctgagaaatg
atTGCTAACCTAAATTTATAATTACTTTTTTTTCAGATCCTGAAGGATCTGAAAGGgttt
ttgttgttgttgtagttggtttggtttttgttgttTAATTACAGAAAAACAGCTTTACTT
AATGAATGATTTAAGTGGGAATGTTTAACCTACCCAAAGATGAAGGGCTTTCCGTTGTGT
TTAGATATCAATGTGATCTAAAATATTCTCTTGGGCTTTGGATTAGATGACATGTTTGAG
AGCTGGTGATCTGAAAAAGTACTCGCAAAGTCTTAGAAGCTCTCCTGTAACATCTCCTCT
AAGTCCTTCCATATTGACCTTTTTCTCTTTTCTCTTTTTCCCCCGCAGACAAATAGCAGA
AGGAACAGGCTCCTTCAAAGTGACTACATGAACATGACACCGCGGAGACTCGGGCCCACG
CGCAAGCATTACCAACCCTATGCCCCAGCGAGAGACTTTGCAGCGTACCGCCCCTGACAG
GGACCTCTATCCAGAAGCCCGCCGGCTGGTACCCGTCTACCTGCTCACCATCACTGCTCT
GGATAGGAAAGGACAGCCTCATCTTCAGCCGGCCACCTTGGACCTCTACTGGGCCACCAA
TGCCCACTATTTTAAGAGTGTCTAGATCTAACATCACGATCATCTCGAGACTCTGCAATG
AATGAAAGAAGCTTCTATGGCAGGATAAATTCTGTGTGGCTTGACCCGGACGCAAGCTTA
ATATATTTATTGACTTGACTGGGGAAGTTAGAGTAGAGAAATCAAAAAGTGAAAGAATTC
ATTCAGCCTTGGAAAGTCAATTTGCAGGCTCCTAGATGAGCCCCGCCCCTTTCTTATTTA
CCGGCATATTTCAGTCATGTGACCTGTGATAGCCAAAGACGTTTTGGGTGGAGAAGAAAG
GATAGAAAAACCTTCTCTTTGGCTAAGTTGGTGTTTGGGGTGGAGGTAGGTTGGAGTATA
GTACTTAACTATTTGAAAAATAATTAAAACACTTTTTTTTTACTCATGAAATGAGCCATT
TAGCTCCTAAACAGTGTTTTTTAGTTTAGAAGGATGTGGCCATATTTTTAATGAATTCTG
ACCATTTTAATCACATTGACCCATGGAATGGCCCCAAAGTACCCTCCAGGGCTTGTTTCC
TCACTTCCTGTCATGGGAATTCAGTATTATTAATAGTCACAACATAATTTCAGAACTAAA
TAGCCCTCTCACACCAAGAAAAACGTGAGAGCAAGTAAGGTCACTTTAGGTAAAAcactc
acacacacatatgtatgtatacatatatatacacacatatatacatacattcatatctac
atatatgaatgctatgaagaattatctgtttagtagcctgttatagtcaaaccatttaag
TTTCAACTTTCCACAGTTGGGCCACTTGTTGTTTTTGTGGATATCTGAAATTGTGTCTAT
ATAGCTGTAGTCATGATACTGTGAACACAAAGGCTAGTGTTAGTATTTGTTAGGTGGCAG
CTTCCTCTGAGGAAGGGAACGAGGTTGTTCTTGCCATGTATGAAAGAGGTAGATATTTTC
CAGAAGGCACCATAGAGAGCCTCAGTACAAGTTCCTTTAGACTCTAAAGTTTAGAGGGAT
TTTGGATGTTCTAGGGCTCAGGACTCCAGAACTTTGTGGGCTCAGCTGCTTCATGGGGAT
TCATTGACATGAACAACTATTTTGGAGTGTGTCTTTAGGGACAACATCAAAGTTCTCAAG
ATCCTGCCTGACCTGATACTTTGTTTTCCTTCCAGTTTGGGTCAACTGGAATGTATATGG
GGACCTTGAAGAATGACTGTACAGCTGTCTCCATCATTTGTATAGTGCTTTGAATTATTC
TGAgattttaaaggcagaaaaacctggttaaaaaattctcattactagttaaatggcctt
gggcaagtcactgttcatccaagactatgactgtaaaatggacataatgaaacttgcTGT
GTTTCCTCCAGCCTCTGTCTCCTAAGGGTGGGGATTATAGGACTGCACAATCATGACCAG
CGTGTAACATAAATCTAAACCAAGCTCACGAGAATCTCTCAGCTTCAATAATTTTCCAGC
TCATTGGAATAGTTTATCTTGTAATCAAACACGAGGCATTTCCACTCCCCTCACTGTTTT
GCGTATAAAGAGGTCTTTAAACTATTTTTTTTAATATGAGGGGTAGGAAGAGATAGGAAT
CTTTTAATTCTAGACAGAAGATATTGTGCTCTGGTAGATTAAAAAAAAACCAAAACATTG
GCTTCTATTCTGTGCCTTTAATTAAACCAGATAAGGCCAAGATCAGCCCTACTGGTGTGA
TAAAATACTGGCACTTGTGATTGCAGTCAGCCTCTTGACATGTAGAGTTCTTGAATCTAA
GTTATAAAATTATATTTGAAAATGACAAAGCTGGAGAATTTATAGAAAGGGCAATAGCAG
ATAGCAAACCCTTTTTCAAATGGAAAGATTTGATCTTTGGCAATCGATAACTTTGTTTTC
TAACTGGAAAAGGAGGTTTACTGGCGATGACTCATACCTGAGTTTTTTCTTGCCTCCTCT
GAACAGAACCAAGGCATAGGTGTCAGAAGCCTTTCACTATTGGTATGAACCAACAGATAG
TTTAAGAACACTGGTTTGGAGTAGAGCATTTGCAGTTTCAGATGTAGTGTGTATGAAGAA
AACTATGTCATTTGCTGCTATTATTCTAAGAGCCTTAGAATTTAAGGTGTACCTGTAATT
TTTAATTGTGAGCTCACCTATTTGGGACTGAGCATGCCAATTTTGAAGAGAGCTGGTGTG
CCTTATAGCTACATCCAATGATAAAATTACCACACTAGCATGTGCCTGTTTTTAAACTCA
TGCTTTAATGTTTTCCTTAGGACAGGTGTGCACCCCCTTTGCAGTGAATCAGGAGAGATT
TTGCTATTTGAAAGAGTGTATGACAAACATTTATACACCTTTGGGTTCctctctctctct
ctctctctctctctctctctctctctcgtctcaagtgtgtgtgtgtctcctcctccccca
actctctgtctctgtctcttcctctctccctctctgtgtctctgtgtctctgtctctctt
tctGCAGATTTTCAAACATTGTTATTCCTTGGAAGAAATACGAGCTGTGATTGGTTTGCT
AGGCTTCAGTAGCAATGTTTTATTTCTTGGAGATTTCAGTCTGGGTTTATCCAATGTGTT
CTCTGTGATATGACTTCGGGGAACAAATATAACTTGATTGAGCCTTCAATCATGTAGGTC
TTCAATCATTTAGTCAACTAAGTGAGCCACTATTCTGCATGGATATTTTAATAGTCACGC
TGATGGTCAAATGGATGTCTGTCTGGTGTCTCACCCTAGTTTTCTGTACTGCCATATGGG
AACTATATGTGACTTGTATACTCATCTGAGTATGTTAAATTCAACTACACGAGATGGACC
AGAGACCACCACGTTCATGTCCATATAGCCACCATTAACCCAAGTAAAACACAGTGGTAT
GGGTTCTTTCAGGACTTGTCAGTGAGTTTATGAAGCTTAAATCTCTCTTGCACTGTTATG
TTTATGCAAATATCAAaagcttgtttctgtatctgggacttaacatataccattttctct
gtctatgatgttattccctatatatctacttggtttattcttacttccttgacata
