# Supplementary material for: Reference based annotation with GeneMapper
Source: Genome Biol. 2006 Apr 5;7(4):R29. doi: 10.1186/gb-2006-7-4-r29 (PMC1557983; doi:10.1186/gb-2006-7-4-r29)
Supplement: Additional data file 2 — A gunzipped tar file containing the data set of orthologous genes in five vertebrates (human, chimpanzee, mouse, rat and chicken) that was used to compare pair-wise and multiple species GeneMapper [file gb-2006-7-4-r29-S2.tgz › 5verts/orth120/mm34.fa]

>NM_023668
GCTCTTGACTCCGCCCCCGTGCGTCACAGAATGGCCTCCGACACCCAGGGAGCCCCTGAC
GTGTCGGGGAGGAGCCCGGTGCGGGGATACGCGGAGTGGAGCTCAGGGCTGCGGAAGGGA
GCAGAGCTGAGCGGCTGGGCGGGCCTGGCCAGGCCAGCGGAGCAGAGACGTCGGCCGAGC
GGCGGCGAACATGCGCTTTTGACACATTGGCGGTGAGCTCCCGTGCGACGCAGCCTCTGG
GGTTCGAGCCAGGCGGGCAGCGCCGAGGCCTGCCCCGGGGGAGCCTGCCTGACCGCCGCC
GGGCTGGGGCTCAGCCCGCTGGGCCAGGCCGGGCTTGGGTTCTGGGGCGGCCCGTACCGA
GACAACTGTTCCAACCGCTTTAACTGTCCCCTCCTTACTGGCGGAGGTGTGGCCCACCGG
GGGCACCTGCGGGAGAGCGAGTCCCGGGCTTCCAGAGGAGGGACGGAGGCCGGGACGTGG
CACCGGGGGCTGAGGCGCTGACGGCTCGAGGAGTGGCCCAGTTGGGGTGGCGGAGGCGCG
CCCAGCTTCTCGCTCCACCCATCCTTGATTCCCTGGAGCTGCCGGGGTGGTTAGGAGCCG
GGCAGGATCTTGATTTCCCAGCGCCCCAGATGCGGGAGGCGAGAGCAGGAGCAGCCCGCG
TTGGCAGAGACTGGCAGTCTCGTGACTGCCTGCCCCGAACTGCTAATCATCCTCTTTGGA
GTTGGGGAAAGTCTCACTAACCAACCGACCCCGGTTGCTTGGATTCGCTTCTTATTTTTC
TCTGAGAAACGATGAGGTGACTAACACTTTTAAGTTTAAGGCGAGTGAGGGTCCTTTTCA
TTACCCGGGCCCATTCCTGTAGCGTTTGTAAACATTTTAGAACATTTGCTGTTTGTACTT
GCGACGGATACTGTAAGTCACTTTTTGCTGGATGGGGAAATTGAACCTAGGTACAGGAGG
TTGGGGCAACTGAGTGATTTTTATTTGGGTTCCACTAACTGGTGAGAAGTTTAGCTTGGG
TTACAATTTACCTTTCTAAGCTCAGGGTTCTGGTTTCTGTTTTCATGAGATTTTTTTTTT
TTAACTTCTTCAGCCGGAAAGAGGACTGAACATTGGACTTGTTAAAGATAATACCAGAAG
TTACTAGATGACTTATTTATTTTCGAGTAAATTGACCAAAAAAACCAAAAAAACCCCAAA
CCAAACAACAACAACAAACAAAAAACCCCCAAAAGCTCAGTTACTAGAAAAATCTTATCC
TGAAGCTTGCTCATGAGTGGCTGGTTGTTAGTCTGAAAATTATGTTGCTTTCACTGCACT
TAAGAGGTAGGGTAATGTCTGCCAAATCAGAAAGCTGAGAGGGCAAAGCTCATCATTAAG
TTAAGGAGTCAAAAGAGACCAAAGGACACCCAGTTGGGGGTATCTCTTCTGAATTGTTGT
TAAAATCTTAGAGTAGGAATACATAAAGAACAAAGAAAACCTTTAGCTCCAGTTAGAGAC
AAACTTAATCTTAGAAGAAGTTGCTAAATCTGCAGTGCCTTGGTTTTGAATTGAATTGAA
GTTGGATCCAGAGCATTTGAAATAAAAAATAGACCTGAACATGCTTTTATGAGACCAACA
AAATTTATTTTCATGCGTATTTTAAACCATGCTAAAATAGACTTGAGGATTGAGGACTTA
AGTTAAAATTACTTTCTAGGCACTTCATAAGGGAGAGAAATAAGGCCTATTTCATTCTGC
ATATATGTTAATAGTCATGTAAAATTAATTTTCTTAGTGCTGTACAGAGTATCTTTGCCA
GTAAGCTCTGTTAGATGATAACTGTTTAAAGTTTCAGTGAGCTAATTGTCAGTTGTTCAC
ATCTAAAGGTCGTAGAGTGTGAGCATGTCTGCTGCAGAAGTTGTAATTGTACACTCACAC
TCCATGTGAGACCTAGAATTAAGGAAGATGGAGAGGAGCAGAAAGTCCTTGTCTGCTAGC
CTTGCAGCTGTAGAAGATTGTAGATATGCCATTTGAGCACTTTTTAAATCAGTGAAAGAT
TTGACATTGGCTAACTTTCCCCACTTACGTAATCTCAAGCGACAGTGAGCCTCTCCGAGT
ACCTGGAGGCAAACTCCACACACACAGTTTTGAGATCACCTGCAAGGGTAGCACATTCGT
TACTTGAACCTGGTTCTTAGAAGGATGAAGTTGATGAATAGGTGTAGGGATAAAGCTGGG
TACTGCCAGGCGGGAAGCAACAGATACAGCGTGTGATGGGAGGGAAAGAACTTGTTTTAG
TCTAGCGCATAAAGCTTGTTCCAGGAGAGACGTTAGGGATGCTTTTGTAATGAAAGGAGT
CATCTGCTTATAAATTTGGAAGTCTGTTTACTCTGGTCTAACTTAAAGGTCCACTTCTGG
CCTAGTAGTTTCTTAGAGTTgaattaacatttatgtgatgtttatgcatcaggctctgtt
acacgtactgtgccaatagtaactcacctcatcttccaaatacaactgatcttcctgttt
tataggtgaggaaatgaggcactgagaagttgaatagcttgcccaaggtctctcagccag
gccatagtttgactctagggcctgaGCTTTGCATGCTGATTTTTCTGGCTAAATTAATTT
TCTTTTAAAACCttatttctgtgtgtgagtgttatatgtgtgaatgtgggtggctgcaga
ggccagaagaagagctagagctagagggagggagttgccctgtgttggtgcggggaacca
tattctagtcttctgcaagagccactgagccacttttctagtcccCTCAGATTTGTTCTT
TTAAAAAGTAGATATATTTAttatatttaattttgtgtaggtttgtgtctgcatgtgggt
atgttcatgtgaatggaatgtccacagagacaggaggcatctgaatctctggagctagat
atataatctatctatctatctatctatctatctatatgtatatatatatgagctgcctgg
tgtgggtgctggccctctggaagagcagcaagtgctcttaacctcaaagccatctctATT
CCCATACATTTTTTTAAACTTTTtttttcttttttgaaaaagtcgcatgtggcctaggct
gggcctccaacgtgccatgtagccaaggaacttatgatcttgttttctctacctactgaa
ggctgggattacagatgtgctgtaccacactggtttgtgcagtgctggggattgaaccca
gggcttcatgcatgctatgctaggcaggtactttaccagctgagtcacatccttggcctc
CTCTGACTTATTCTTGATTAAATGTTGTTTGTTCTAGATTTTTTTTCTTTTTTCTTTTCT
TTCATATTtgtgtgtgtgtgtatgtgtgtgtgtgtatgtAatagggtcttgctgtgtagc
ttctggctgacaagcactaatagaactggctatgtaaatgagcctggcctgacatgtgtt
gatcctcctgcctctCTGGATCCTCTTACCTCTGTCACTTCAGAGCTGGGATCACATCTG
AGCTTGGTCTCTGCCTTGCACATACATGTGCACTCATGCATGCAAATTTGCACACAAAAC
ACATACACATCTACCCCTCTTCATGAACACATACACAGAAGCACACAAAATCATATAAAA
GAATATgtagctttaggcaattattctggattgtatattttaaagagctagaaggatttc
aaaagtttttaccagagagaattgataattgatggaggtaaatatatttaaccctactta
catagtgtgtagtgtatttacatattgaacattacatggtactcaatgtgtgtaactttt
tatgtttttgagtaaattaaaaaATATGGAAAAACAATCTCAGCTAAAGAACCTTGAGAA
CCAGAAGCTGGAGACAAATACACAGTTTACAGCATGTGGAAGTCTTGTTTCCCAGGGACC
GTTGCTGCTCTGAGAGCTACCAGTATGTCCCTTGACATCGTAAAATCAGAGTTCAAGCAA
CAAAAGCCACCCCATCTTCACACAGAAAGTGAGTGGACAAACTTATAGATAAAACTGATT
CTGACCTTACTTGTAGAAGACTTGGCTCCACATTCAAACACCACACATTAACATAAATGT
TAGATGTCCAGGGAGCCACTAACAGCACTGGACCTTCCCATAAGGACACTGGTCCATGGT
ATACATCATCAACAACAATATTAAAAGGTGCATAGTAAAACATTATATAAAACTTAAAAG
ATAAAGTCCCTGCTGATGAATAAAATGTCAGTACTCAAATGCAGCACTGGTTCATCCATA
CAAGTAATCTAAGAACAGTCTAAAGTTCAACAAAAAATGTTTAGGGGCCTGAAATGGCTG
CTGAATAGGATAAACTATCCACTTGGGGAAGAGCAAGGCTAAGATGTGGTCTGTCATCAG
AGTCTACCAAGGTCAGACAGGGTGTAAACATGGGGAACACAGGCTTGTTTACCAAATCCT
GGAAGCTTGCAGCACAGCAACATACAAAACTTAGAACACATTCAAGAAATAGAGAGagcc
aggcgtggtggtgcacgcctttaatcccagctcttaggaggcgggagacagaggcaggcg
gatttctgagttcgaggccagcctggtctacaaagtgagttgcaggacagccagggctat
acagagaaaccctgtctcCCTGTCTCGAaaaacaaaacaaaacaaaacaaaGAAATgaaa
gaaagaaagaaagaaaATATCTGATAAAacacacacacacatacacacacacacacacac
acacaTTCAAGAGTGAAAATAGGTAGCTCATTGATGGCTGTAGTTAATGGATTTATCCTG
GTTGCTTAAAATAGTATATAATCTATTGAGTTAAGAACTTCATCTGTGggggctgcaaaa
atggctcagtggttaagagcaccagttactcttccagaagatctgggttcaataccctgc
cctgacatgccgtctcttgaccatctgtaacttcagttccaggggatctgatgtctgtcc
tcttttggcctccacagacattacactcatacacagatcaaaaaagtccatacataggaa
attacataggaaataaatacaaaTAAAGCTCTAAAAAAGATGAAAAAAAAATAGATTTCA
AGGTATGAGTTAAAATTTTTATATGTAGATGGAGACAGTCTTAAATTATCTCACCCCAGA
GGTAGTTAGGTAGGAgtgtgtgtgtgtgtgtgtgtgtgtgtgtgtgtgtgtgtgagagtg
tgtgtgtgtatgtgtAAGAGAGAGAGAGAGAGATTGAGAGGAGTGTGTTAGAGTACAAAG
TGTTCTTAGGGCTTTGCTGATTGACAAAAGAGTAAGGACATTTGCAGTTTCTTAGTTAAG
CAGCCTTATAGTCACAGTGCCTACTCTGTGTGATTACTATCCCCCCTTTTTTTTCCAGCG
CCGTCTCTATATTTGAGCCACTCTGGGCTATCATCCTGGGCGTTACCCCAGGACTTCATT
GCAGTCTTGGGTTGCAGCTGCTATGTTCTTCGTCCTGTGCTTTCCAGGTCATTTATTTCA
ACTGATTTGGAAGAATTTATAAATAAGACACAGATCTTGCCCTGGAGAACTAACTAGAGA
GACTTAACCTTTGATTTCTTGTCATTGGTTTCTCTTGGAAAACAATGTCAGTAGCAGAGG
AGCTGCGTTTCTTGTGCCGTCTCTGGTCTTTATAACATCCCAAAAATATAATCAAAAACA
TAATTTACTGGCTTTTTTATTAGAAACAATATTTTAGCTGTCCATTGACACATGCCAGTG
TTCAAATAATATAAATTTGGGGGCAGGGTTGGATTTATTTATTtgctgaggatgtaaccc
aggccttatacatgctaattaaatgctctgccactgacctatgcccccagctcTTGGGAG
TAtttgtttttaactattttgtctatatgggtattttgcctgcgtgtatgtgtgcatacc
acttgcattcctggtgctcacagagaccagaagatgctgtcagatccccttgaactgagt
cacagatggttgtgagctgccatatgaatactgggaatgaaatcctagtctctggaagag
cagctcttactgctgagcACTATACATGGCCTCTATTGCATAGATTCATAGTTTTCAGGA
CACTTTGGGAGATCTGTTATAGAACATTAGAGAACACTCAGGGGTTGTTGCTTCAACTCT
AGATGCTTTCACACATTTCCTGTGATTCTGTCTTCATCTGGGTTGTTACAATGTACTCCT
TTCCTAAGGAGACTTCAGTGTGAACCCGGAAGAGTTTGGATGCCACAGGGTGATGCCTGC
ACTTGGGGTCTTTTGAAATAATGAGTACTTCTGGCTCCTGAAGAGCCCATTCTTACCCAT
TGACTACCTACCATAGGTCAAGTAGTAACCTCTGTATTTGGGCAAGGGAAGTGGCAATTT
CTGGGACTTTGACAACGGGACAGAATTACAGAACAAATCAGTATTTATTAATCAGTATAT
ATACTTGAAATATTTAGtcacccagtgtagtccatacgtttattagatgaaacatgaaca
actgaagccctaagagagtaagcagtttgaataagtaatttaatggtggaattggaaccc
tagaactcagcttcagcaggactcctagccTTGTGTGGTTAACATATTAAAGTACTTTCA
TGCTCTAAAGACATCTCTAAGAATAGAGCAGCACAGACAATCTGTAGACGTTACCGTATC
TCTTTTGTTGTGTGGATGTAGTGTTGTAACAGAAGTTGAGCAGCAAAGAGTGGGTTGTAG
GAAGAATGTGGCAGGAATCTAGAGTGGGCCAGTCATCTTGGTGTCTGTACCTGTCCTATG
ATTGGGAGTTTTAGCCAGTTGAAATGGCAAGAGCAAGTGACTAGATCCCTCCTCTGTGAA
TTCCTTGGGGAAGAACTGAGATAAAGGCCATTGCAGTGGGAGATGAGTGAACTTGGAGTA
AACTTGGATTGAAGGATGACTGAGGATGTCTTCAGAAGTGTGATCTGAGAATGTGGGTCT
TGCCTGATGTGGTAGTCTCACTTGGCATGAAGGTTTCTAAGCAGCCTGCATGTTTGTGtc
cctccctctgtcccttcctctgttcctctgtcctttcttcccCACtttcttttgagatag
ggtatcatgtaacccaggctggccttgaactttctgtgttgctgaaggtttctgtgacat
ccctcacctccactgcaattctcagtgctgagatttcaggtggtgccagggatccgaccc
caggcaggcattttagcaaccatgccacatcctcagacccTTACAGGTGCTTTAAAGCAA
TTATACAGCAGGAAATCGTGTAGAATGGCTCAAGTCTGATGTTTGTTTCTGTCATTGGAT
TCCTTGAAGACAGTTGGCCATAAACTAACTGCTGGAACTGTATGTAGGTTAATTCTGTGG
TCAAATTATCTAGCATCCAGTGCTATAGATGAAAATGCTTCATGCCTTTGCTTCAAGGGA
CCCTGTTACCATCTCCTGTCATACCTTATCCACTGTGTTGGTTGTGCCCAAGTGAGGTAA
TATGTGCCTAAGTTACAGGAAAGTGCCAGTAACTCCTAGAACCTTTGAAACTACCAAATG
CAGTGCCCACTCTCATTCACATCCTGGCTCTTTGTCTTTACTTTCACAGGCTTTCTTGAT
CATGGATGGTGAAGATATACCGGATTTTTCAAGTTTAAAGGAAGAAACTGCTTATTGGAA
GGAACTTTCCTTGAAGTATAAGCAAAGGTAATGTTTGAAAACATAAAATAGGGGCGGGAT
TTGGAATAGACTGGGTAGCTTACGCATGCTTTTCCCTTTGGAGCATAAGGCTAAATTTAG
AGTTTCGATTCCGCAGTAAAACAATGTTTGTATTTAAATAGTATAAAACTACTACCAATC
TTTATATTGTTCAGCTTGAACTATCAGGAAGCTTTGGTGCCCCCTGTGACTCCTGATTGC
CCGCCTCCGTAGCTAGTGACTAGCTGGGCTGTCTTTGGCCTGCTGTGTGCTCTCTGTTGC
TCCCTCATTATTTGCTTATTTGAGGTGCTTAAAACAGACTTTAGTCTTCTCATGTGTGCA
TTATTAGTGTTGGGAGGCTGCTGAACTAAGCTATGGAATATTTTAGAAAATTTATTATTT
TACTTAGTTGGGAAGAAAATAGCTCTTTGGACTCAATGAATCTTAATGAATCTTTTTCTT
ATAATTTTTTTTGAGAtttgtttttatcttatgtgtatgggtgttttgctgcatgtatgt
ctgtgcaccttgtgcctgtctgatgaccatacagaccagaagatcccctgggactggagt
taaagatTTCCCCCAGaggctggaaagcctatgaaccccttctcatatagtttaaatgca
gaaaattaagtaatggaattatagaggaaattagttatttcaaaaattgtctaaatatta
agctagtttgtgatattataataatgtattagtgcattacataaaaaagatggagaagct
gggcagtggtggcacacgactttaatcccagcatttgggaggcagaggcaggcaaatttc
tgagttcgaggccagcctggtctacagagtgagttccaggacagccagggctacacagag
aaatcctgtcttaaaccccccccccccccaaaaaaaaaaaagatggagaaacctagtaac
tccctgattctgaattagtggtaagaatgagtgatgcttagctttgtaccagctgttgtg
actttagaatatttgttgatttctGGTTAGATTGAAAAATATGCTCAATTTAGATTACTT
CAGTACAGATACACACCCTTCCTCTTTCAGTTTTATGGAAGAAGAGGCTAATGGTTTCAA
ACCATGTAGAACTATTTTTTTTGTAAATATTGTAATTACTGATTTGTGTTTTGGGGGAAG
CTTATAACTAATTTTCATTGAATCCTGCGTATATGTGGAACAAGAAATATAAGACATTTT
CTTTGCTGTTTAACATTTCACGAGAATGTTAATTTTCAGTTAGGAATTACTGACTTGCTA
TGTAATTATGTGAGAGGACTCAACTACTAACTTGTTTTTCTCACTTTGCTTCTGTTTAGC
TTCCAGGAAGCTCGGGATGAGCTAGTTGAGTTCCAGGAAGGAAGCAGAGAGTTAGAAGCA
GAGTTGGAGGCACAGTTAGTACAGGCTGAACAAAGAAATAGAGACCTGCAGGCTGATAAC
CAAAGACTGAAGTATGAAGTGGAGGCGTTAAAGGTAACTGCAGAAGCCCTTCCCTGAGCC
CAGTGCTGTTTGGGTATTAAAGTGGGAAGTGTAgggccagcgagatagcttcatgggaaa
ggcacttgtcactaacccttacagcttgagtttgatttctgggccttacatggtataaga
agagaaccttttccttagttgttttctgatctctacacatgtgctgtagcatgaacatat
atatgcaGTACTTAAAATATAGTAATGTTTTACAAATGAGAAATTTATTAACCAAACAGT
ACTTAAAAAAATTAAGCACTCTCCCAAAAatgtgtgtgtatatgtatatatgtataatgt
atataagattatatatgtCATATAACATTTTAAAAAAatgtatatgagtacactttagct
gatttcagaagagggcgttagatcccattatagatggttgtgagcaaccatgtggttgct
gggaattgaactcaggacctctggaagaacaatcagtgctcttaacctctgagccatctc
tccagTTTGATAGATTTATTTATTTTTTTAATAGAATCAAGAGATGGTTCAGAGTTTAGG
ACTTCCCATAGGAAGTTTATGGTGGCCAGTTTTCTGCCTGTCCTTCATTACATTTTAGTT
CCTGTATTTTCTAAAGCTTCTGATTATTTGTTTGGACAAATTGCTTGCCTTACCATGTAC
TCTCTTAAAATTATATTTACATGACACATGCATTCCTTTCCTCTCTTTTTTGTATTCATA
GCTTCTTGAGTTTTGGAGTTAATTGGGGTTAGAAATCTTCAGAAAGGAGTTGTCAGGCCC
CAGGGATGGGTCAGTGGTTGGCAGATGTTTGCCTGACACGTGCATGGCCCTGGGCTCCGT
TCTTCTCTACATCTATGACTTGGAGGCTTAGGAGAGTATTTCCTTCCTTTTAGAAATAGA
GTATGGTTTTAAAATAAAACAATATCTTTTATATTCTTTGACCATTTCATGTAAATAATG
TATTACCACGTCCACCCCTAGTTTCCCCCTCTTCCTCCTCTCAACATGGTCCCCTATGCC
TTGTCTCTTTTTCTCTCCTGTAACCCGGTGAGTACAATTCTGTCTGTTGTAATGTTAACT
aatcttgttagcttgctcttatataggtcttgtttaggtaactatagctttttagtgatt
gcaagggccatgttgtatccagaagacaacattttaaatattttacagaactctttctca
tcctttagttcttacattctttgcactgtctctgtggtgtttcctgagccttgttggtgg
gataggatagtggtgttagagatgtcccctttagggctgagcactcagtcttgctctggc
cagtgctgaaggcagtactgatctatgggtataaacacatgtttaggcagatagacattg
gttagcaaaaaatcctgtaaacaggtccctcaatatggcctgtgacctttgacctggttt
acaagaccaggcatgaattcccttccataaggcagcctcagattcaatccaaaagtggtt
ggttacacctttaaccttcatactgttattgcattagtgggcacatctagcctggcaggG
AAATTCCTTTATTAATAGATGATTACATATTAATAACACATCTTTCTCTGTACCTCTTCT
TTCAGGAGAAACTAGAGCATCAGTATGCACAGAGCTACAAGCAGGTCTCAGTGTTAGAAG
ATGATTTAAGTCAGACCCGGGCCATTAAGGAGCAACTGCATAAGTATGTGAGAGAGCTGG
AGCAGGCCAATGATGACCTGGAGCGAGCAAAAAGGTAAAGGATGCTGTGCATTCTATGAG
CATACCCAGTTGTCAGCTCAAGCTTTCACATGCGTCTTAGCAACCCGTTTCTCCTTCAGT
GTCTTATGTCCTTTGTCACTCATTGGATTTAAAGGAAACGAAACAAAACAACATGGGAGA
CTGAAGcaggtggatcttgaactcagagatctgcctgcctctgcctctagagtgTctctc
ctctcctctcctctcctctcctctcctctcctctcctctcctctcctctcctctcctctc
ctctcttctcttctcttctcagatttatttatttatttaatgtatatgagtacactgtag
ctgtacaggtggttgtgagccatcatgtggttgctgggaatagaactcaggacctctgCT
CTCTCTGGCCCGGTTTGTTCCTGTTGGTCCCGCTCATTCCGGCCtaaagatttattatta
tatgtaagtacactgtagctgtcttcagaaacaccagaagagggcgtcagatctcattac
agattgttgtgagccaccatgtggttgctgggaattgaactcaggacctccggaaaagca
atcagtgctcttaactgctgaggcatctctccagcccTCTGTTATTTTTTCTTAACCACT
CTAACTCATACTACTTTATAATTATTGCCTAGTATTTTTCTTTTATACTTATTGATTGAC
TCTTGGTTGACATGATGCTAGTCACTGTCCTTGTAGCTGATCCATAAGAGGCTTGCTCTG
ATAAAAGCTCTGGTAAGAAGAATGTATAGCCTGTTCTAGAGCAGCTCTAGTATCTGTGGG
AACCGAGGAAGCCTTTTTACAAGTTGGGGCATGTCTGCAAAGACTAACTAGGCGAAGAGA
CAGTGAAAAGGCTGAGAGGCGAGAAGGTGTTTGACGTATGTTATTAAGAGGTTATTTTAg
gggctggagagatggctcagtggttaagagcactgactgctcttccgaaggtcctgagtt
caaatcccagcaaccacatggtggctcacaaccatccataataagatttgacgccgcctt
ctggtgtgtctgaagtcagctacaatgtctgaagtccgctacagtgtacttatgtataat
aataattacatcttaaaaaaaaaaGGTTATTTTAGggtgtgtctgaagtcagctacagta
tacttatatataataataaataaatcttaaaaaaaaaaaaaaGAgggctggtgagatggc
tcagtgggtaagggcacccgactgctcttccgaaggtctgaagttcaaatcccagcaacc
acatggtggctcacaaccacccgtaatgagatctggtgccctcttctggtgtatctgaag
acaactacagtgtacttacatataataaataaataaatcttaaaaaaaaaaaaaaaAAAA
AAAAAGAGGTTATTTTAGGgccgggcagtggtggcgcacgcctttaatcccagcacttgg
gaggcagaggcaggcaaatttctgagttcgaggccagcctggtcttcaaagtgagttcca
ggacagccagggctacacagagaaaccctgtttcgGGGGGTGGGGGGGGAGAGTTATTTT
Agggctctagaaactgctcagcaaaagtgctgactgctcttgcagaggttctgaattcaa
ttcgcagcacccacatagtggctcacagccgtctgtgatggggtctgatgccctgatagg
tgtgtccaaagactgctacatgtactcatatccataaaatcaatcagtcttaaaaaaaga
TTGGAATTGGTATTCTGAGTTGTAATTTTAGGTTGGAGAATTTTGTATTTGTAGCAGATA
CCAGGGAATGGGAGCCCACAAGAGTAGGTCCGTGTTAATTTTTGCTGACTGAAGTGAAGT
CATTCTCCAAATTGGGTCAGGCTGACTGGGTTAAGAATGGCAGGAGATAAACTGATTGCT
TTCTTTTGTACTAGCTGTTTGAACATGCTGTTTAATTCATGGGCTTCAAATAATTTTTTT
TTAAAGGGCAACAATAGTTTCACTGGAAGACTTTGAACAAAGGCTAAATCAGGCCATTGA
ACGAAATGCATTCTTAGAAAGTGAGCTCGATGAAAAGGAATCTTTGTTGGTCTCAGTACA
GAGGTTAAAGGATGAAGCCAGAGGTAAGCTCTATCACTTAGCCAGTGTTTACCCATTGCC
TGTGCCTGAGTAAGCACAAGGACTGACTAACCCCTCTGATGGTGCTAGGGGTCACCCCGG
AGCTTGAGCAATTGGGTAAGCACTCTGCTCCTGAGCTGTGTTCCAGCCCTCAGTTTCTCG
GAAGCTCTAGTTCTATATGCTTTTACATAGCTTTcaatcgttgtgccaagtgcttttaac
ctggtcaattatctcatacccatagcatcagtgctgaggagtaggtagaacctccatgtt
ataggtgaacagaaggaggcacagagagttggagctttttcactgttgtactgctCTCAG
TTGGGATTTTTCTCCTTATTAATTGTATTTAAATAACTCGTTATTTACATAGAACCatat
atatatatatatatatatatgtgtatatatatGTTGCTGTTTACATATTATTCATGTAAC
TCGTACACACTTTCTTTTAAACTTCTTTCTCCTCAGAAACAATAAAATTGAGAATATTAT
AAAGAAGTCCCCTAACAGTGTGACATAGTTTACTTTTTTATGATTGTATATGTCTGTATA
TTTTCCCTTAAATAATTCCTGACTTTCCTATGAGCAGACAGAAATGGACACATACATTTC
TCTTTTTTTTCTACTTAATATAGGGAATATACATGGCATCACAAttttttttataaattt
attttatatacagtcttctatctgcatgaatgcctgtaggccagaagagggcatcagatc
ccattacagatggttgtaagccaccatgtggttgctgggaattgagctcagggcctctgg
gagagcagccagtgctctcaacctctgagccatctctccagcTGTGGTATGGAAAATTTT
AAAGCAGGCTTTGGGTCTGGAGAGGTAATGGCTCAGCACTGGGAGCATGTACTGCCCCTG
CTCTTGTTTCCTATATAATTCTCTGAATCTCATTGTGCTAAGGAGGAGAGAGAGATGTTC
TACAGAAAGTGTGTTTAACTATATGTCGTCTCTTCATCTCTTTTTATAGATTTTCAGTGT
CTTTTAATTTTCTTTTTCCTGAGGGTGATGCATTCATCTGAAGgtttttttttttttttt
tgttgttgttgttgttagagtttttAAAAGGTTGAtttatgtgtaagggtgttttggctg
catgcatgtgtgccacttggcatgcttgctgctctcgggtgctggaaggtggcatcagat
ccctggaactggagttcagatagttgtgagctactatgtgggtgctcggaatcaaaccct
agtcttttgggaaagcattgagtgctgagctatctctctagccccTGAGGAACTGTTTTA
ATTTTTGTAATATATAAAGTATTAACTTGGTATTGTTTGTGTATAGATTTTGTTTTACAG
TGGTAGGAGTGAACACAGGGCCTGTGCATGACAGGCTCCATCCATCCCCAGTCTTGTTCA
CTGTTGGTTTCTCAAGTGCTAGAATTAAAAATTAAAAGTGTACCACTATACTGAGATGGt
ttttaaattattattatatttatGTGACTGGTTAGTTTAACTTTAGTGTCCTCACGGTTT
GTTTATGTTGTTGTGACCTGatttttttttttatttaaaattttttttatcattttattt
tatttttttatatatatatttttattACGTATTTTCCTCAGTTACATTTCtttttttttc
cattttttattaggtatttagctcatttacatttccaatgctataccaaaagtcccccat
acccacccacccttattTAAAATTTTTTTAAAATGGCATTtgtgtgtgtgtgtgtgtgtg
tgtgtgtgtgtgtgtgtgagtgtgtgtgtgtgtgtgtgtgtgtgtgtgtgtgagagtgtg
tgagtgtgtgtgagtgtgtgtgtgtgtgagtgtgtgtgtgtgagtgtgtgtgtgtgtgtg
tgtgtgtgtgtgtgtgtgtgtgtgtgtgAGATGCCTGTGATGTCTGTACCTGCGTCTGCC
TGCATGGGTATAGAAGCATTAGTATGGAGTTCAAAGGACAATTTTTGAGAATGTGTTCAT
TCCCCTATCTTACAGAAAGTAGATTAAAAATTCCACTCTAGATcattttttttttctctt
ctgtgaatgggctgtggggttgcttgcatctttagttcttgtgaacaaggctgttgtgga
tatagattgcatatatcagtttgtaattctatttttacttttttgatctcaaaagtgaaa
taacatatagtatcctttgttttgtttttgcttttcttttttttttttcaagacagggtt
tctctgtgtagccctggctgtcttggaacttcctctgtagctcatgctggtcccaaactc
acagaggtctgcttgcatctgccttccaagtgctgggcttaaaggcatgcgccactgccg
tctggcCTGTttttctttttctgcaatagggtctttctgcatagccctggctatcctgga
actttctgtgtagacaaggttggctttgaattctcagagatttgcctCTTTATATCCTTT
TTCTTTTAACATATGAAGATATTTTCAGGGTAGGTATATAATTGGAAATATTAAAAATTC
AGTATTGAAAAATGATTTCATAGTGGTAGTTtaaaaaatctgagatgtggtaatgcatgc
ctttaaacctggtatactggaaacaaaaacagttgcatctttgcaagtttgaggccagcc
tcatctacatagagaattccaggcctaccagaactgtatagtgagatcttgtttaaacca
aataaTAAAAAAATAAAAAAAACTATAAAACTTTGTAAAGCTTCATTGGCATTTGGTAGT
AATCTTCACGGCAACTGCATATGCACAGTTGGTTAGGGATGTCCCGTGTTACTTAGTTTC
TCTGTGAGTTCTAGTTGTGtcttttttttttaagatttattattttatttgtgtatatgt
atatgccacttatgtgcaggtgcctgcagaggccagaagagggtatcagatgctcttgga
gctagagttataggcatccgtctgacatggattgggaactaaacttgtccagtggaaaag
ccatcTCTTTAGCCCTCACTGCTCAATTTCTTTTTACCTTTGGGCATAATACTGTTCTCT
GAGAGGTTATAGCattttaaaattctttcttttaaattatttttattttgtgtgtgtgtg
tgttgtgtgcgtacactagccactgtggaagtcagaggacatcttgtaggggttggttct
ctcagtctcccatgtctgtctcagggatggaactctggttgtcaggtctggaaacaagtg
ccgtaactactaagccatctcacTACTTTGTATTTTTAAGTTCTAGGGGAGTTCACATTT
TGTTAAAGAGATAAAAATTTTTAGATAGGAAGCTTGTTTTGAGAACTAGTAACATAGGAG
GAATGTTTATATGATGTTTTTGTTGGGACTTGCAGGGTATATTTGCTCCCTCTAATGAGG
ATTCCTGCTTTTGTTTGCGACATTTTGCAGATTTAAGGCAAGAACTAGCAGTTCGGGAAC
GACAACAGGAAGTGACCCGCAAGTCTGCCCCCAGCTCTCCAACTCTGGACTGTGAGAAGA
TGGATTCTGCGGTCCAGGCTTCACTCTCCTTGCCTGCAACGCCTGTTGGGAAAGGCACAG
AAAACAGTTTTCCTTCACCAAAAGGTTTGTATTTTCTCTTGAAGGCCATGTTAGATGATC
AGTTTCAAATGTATTTGCTGGTGTAGCAGAGCTGCTACAGTTCTGCGTGAACGGCAGTTT
ACAAGTTACTGTAGTATCCAGGAAGCAGAGGAAGGATGGGCTTTCCAGGTCACTGATCTG
TCGCAGTGGGATGGTGTCTGCGCTCAACACAAGAGCAGCTTAAGTAAAAGTTTTAAAAAG
TTAAAAAGTTTTTAAGTTTTAGATTTTATTTTTAAGACCTTATTTTGGTTATTATAGAAA
TATATGTTCATGCAGATTCCTTcttcctcccccctccctcccccctccctccctccctcc
ctccctccttccctccctcccttctttctgtctgtctgtctgtctgtctgtctgtctctg
tctatctctctgtctgtctgtctgtctgtctTTGTCGGGCCTGGGTATTGAACCTAGAGC
TCTGTGTTTGCTTGGCAAAAGGTACTGACACTGATCTATATTCTCAGTTCCATGTAGTAA
ATTTAAATTTGAAAGTACAAAAAAAGATAAGTTTTACAAGTGTTTTTTTTCTTCTTGATT
TGAGTTATTTCTTATACATTTTTTTGCTACCATAGATTGGTGGTTAGttttgagacacag
tctcaccaagcctaggatggcctgaagatgaccttgaattaattcctgatctttgagcct
ctccctcccaggttctgggattataggcatgtgccatcacacccagAGTCTCGTATTAAG
TTTTTTGGTCCTACCTAAATAATTATTTCTTGCTTTTGCCATTTAGTATGTCATAGAAAA
ACAGATACGAAGAGAACTTTGAGTTACTATCTAGATTGATAGAAGGTTGGCTCAAATAGA
ACATTCTGTTACTGGGTCTTGAACTGCCCACAAAGGTAACATGCAGGGGAACTGATAAGA
TTCTTCTTGTTTATTTAGTGTGTGTGTTAAATGCGCTTAATGAGGTGAAGCCTTCTGTGG
CCAGCCTGAGAGCCTTGCAGCCTAACCCCAGAGCTTTCCAATCCCACTTGTTTAGGTAGT
CAGCAGTTCATATCCCAGCTTCCACTGCCCCCCATGCCTTCCTGCCCTTCTCAAAATACA
TTTTATCCTCTAGAGTGAGAGGAGGTTCTCTGGGCAATTGGGACAGCATTTCCTGCATTT
GTGCTGCTCAAGTAGCCAGAAGTGACTGTTAAACTTTATACTCATTTCAATGAACGGTGA
AATTCAATTTGCTGTGTCAGTCACATTTCATTATTGAGAGTATTATCATGCTGACTACTG
GTTTGGCACAGTATTTCTTTTAtgtgtgtgtgtgtgtgtgtgtgtgtgtgtgtgtgttta
gatttaattcatgtatgtgagtacattgtagttttcttcagacacaccagaacagggcat
cgaatcctgttacagatggttgtgagccaccatgtggttgttgggaattgaactcaggac
ctctggaagtgctcttaaccactgagctatctattcagccccTCGGCACAGTATTCCTCT
TACCTTCTCTTTGTCTTGCCTTTTCTTTTCTCTTTTCTTTCTTttcttttttcttgagat
atggtttcactctgtagccctgcctgccttggtacttgtgaatgtgtgcattctttctct
ctacacacactcacacactcacacacacacacacacacacacacacccctcaggctggtc
tcaacctcagagatccccctgcctATACTGTACCCATATACTGTACTCAGTTTGCCATAT
ttttttagtttttttcaattgcaagtaattttttatacaatattctgatcatgttttccc
tccctcatctcctcccagaccttctccgtctccccacccttccaactctatactttctct
ctgtcttaggaaaacagggaaattcaaacaaacaagaataaaacaaaactaatgaactaa
caagaaaaacaaaaagagcaagagaaatacatacatatgcagacacacacccatcccgta
aaatacaaaactaaaaatggtaatgtacaagcaaaagaccagaaaggtttaaaaaaaaaa
aaaaagccaaaacaaagcaacatgagaccagaaacacaaacacaaatacaaacaaacaaa
caaaaactacaaatacttttggattggtttgtgttggtcacctgtgctgtgagcataggg
cctgcctgtaagtgtggtgtgtcagccctgtgagatgcccatggagactagcttttcctt
tgtggatgtttgtcagtgagttggcaatagctccttggttagagatggggctcatgtcta
cttccccatcttagcactggggtcctggctggtgtggagctgtgcaggcactgtgcatgc
taccacagtctgtgagtccatgtgtgGCATGATGCTCTTATATGCATCCTTGTAGCATCT
GTTAGGGAGACAGTGGGCAGCCCTCTGCCCTCAGTTCTGTTCTCAGGATCTCCAGAAAAG
CCTGTTGAGATGTTTAAGGATCTTTGTCCTTGGAGCAGTTTGGAGAAGTGACCACTGATG
TAGTCTAATGGTTAAGCTTCTTTATACTTTGTCTGTACCGTGAAACAGTATGATATTGCT
AAATGTGTTTTGCTTTGTGACATCATCAATATAGTCCAAATATAAAGGGAGCTGCTGATG
TTATTCCTCTGCGTTTCTCTTTCTGTAGCTATACCAAACGGCTTTGGAACCAGTCCACTA
ACTCCTTCTGCTAGGATATCAGCACTAAACATCGTGGGAGATCTCTTGCGGAAAGTAGGG
GTAAGCATTAGTTATTTATCACTGTGTTTCCACTGCGGAGGTAGTATTGAACTGTCTCTT
TCCTGTGCTAAGAACCATATGAAGCGGAGAAGCCCCTGAGAAAACCCCCAGCCTGGGCTT
CAAGGTTACCTATGTAACTCTTCCCATTGCTGTCCTCTCTACAGTGCAGCACCTCAAGTT
CCGTTCTTTGCCCCTGGCTCTCTTACTCTTCTGTTTTTTCCTTCATCTTTTATTTTGTGG
GCTAGTGTGTGGCTTGGGGCATTGCCAGCCACTCTTATCTGGGGCTTACTGCTCTCGAAC
ACCTCAGCTTCAGTGCCTCATCTCGGCCCTAAGCTTGACTTGAGTGACTTGCCTTTTGAA
ATATGACACTGGTTATTTCTCTATCAGTTtttaattgtgtgtgtgtgtgtggtggggtct
gctgaggtcagagagggtgttggatcccctggggctggagttaacagatggttgtgaggt
gctgtgtggttgctgaggatcaagccccagtcatctgcaagagcagcaagtgctgtaacc
tctgagccagctcgccaATTCTGGCTTTTCTTTCTGTCTTTTTTTTTTTTTAAACAAAGT
TTTAAAAAATTGGCTTTTTGATTTAATAAGTTTtttattttttatgtgtctatatgtgtc
tgaatgtgagtatgtatataagaattcaggtgtcctatgagaccagaggggtcagatctc
ctggaactgggcttaacagccatctgataaagggatctgggaactgaactcaggtcccct
gattacattacactctgttaaccactgagccGGCACCTGGCCCCAGGTCTTTTGTTTCTC
TGTTAAAatatgagttccagggatcaaactcaggttctcaggcttgtggggcaagcactt
ttgtctgctaagGATTTTACACTGCACTGTCTTGctggaacctcttgaatgttaagtcag
tactctgccactgagctgtaccccTGTTAAGCCTGACCTCTTTCCCTTTCTTCTTTCATC
TCCATTTTATTTttttctttttgttgagacactgtctattgtgaacatagttcacactgg
cccagcctggactagaactcactatagctcaggctggccttgaactcatggtacttctgt
ctctgtgtgcttagtgcttgggattaTTTAGCATACCTAGCTATTCTTTTCttttctttt
tttagagacaaggtctcactctgtagcccagatggacatggtatttgctggcttccaact
caaataagtctgtctgtttctgcctccaaagtgctgggtttaatgcagtactcctccatg
cttggctTTTTAAATTTTTACAAAGTAAAACTATAGACCATTTAAAAAAAATAGGCCttt
ttaaaaaaacatttatttattttatgtatatgagtacaccatttctctcttcagacatac
cagaagagggcatcagaccccattatatatggttgtgagccaccatgtgaattgaactcg
ggacctctggaagagcagtcagtgctcttaatggctgagccatctctctagcccAAGGCC
ATTCTTTATCTTACGCTTCTCTTATCAACACCCTTGTGGCCCTTGACTGCGTGTATACTT
TAGACATAGACATTCTGGCCTGCTATTCCTGATCAAGCTCtttttttttctttctttttt
ttttttttttttcttttttttggtttttcaagacagcgtttctctgtatagccctggctg
tcctggaactcactttgtagatcaggctggctcgaactcagaaatcctcctgcctctgcc
tcccgagtgctgggattaaaggcatgcgccaccacacccggcCTGATCAAGCTAAGACTG
CTTGGTGATGTCAATGTGGTCAAATCCTATGTGTGCACTGCTCTGAGTTTTATTTGAAGC
ATTCAATGCCAGTGTGCCCCACCCTCCTCAGAATGTCCTCTTTTCTTGGCGTCTCTGATG
CTTTCTCTTGTCTGTCCCCACCCTGCTACGAATTTATCTTTCTTTCCTTCGTCCTTTTTT
TCAGTGAAGATCTTACTGTTCACAGTCATGGCTTCATCTACCACTGGATGTCAAGTTTCT
AAGTCTTAATCTCTAGAACATTTTTTTCCTTTGAAAGACCCAGGGCTTGTACCACCTGTG
TGTGTCACTGATGCCTGAAACATAATTGTTTTTCCCTGCCATGTGAAAGATGTCAACAGA
TATTTACATGGATGGACAAATCCCTTCATTGAATATAGGAAATTCAAGAGTTCAGTATGA
ACTTATTTACAAGTCAGAGCATCCTAGAGGGTCATTATTCCTGTCATTATTTAACTAGCG
CATTGTACTTTTACCGTAAGAAAGGGGCAGAAGAAAAAGAAGTTTCAGTTTGTTTTGGTC
CTGTTTCATGTGGTTTTTTGGAAATGATGGGGTAGGCTGTCCATACAGATTCTGAAAGTG
TTTACTCTCTGTGGATTTCTAGTCCTTTAGTCTTGTGAGTTGGAATGGACTATATTCTTT
TTTTCACCATGGCATATATTTTTCCTTTTTTGGGAGCTAGTGGAAAGATAATTCATTTGG
GAGAAATTTTGTTGGGAAAGAGGGATTCCATGATATCCAGGTGTGAGAGATGAGAAGTCC
CTGTTCTTTCACATCAACTGTTTGTAGGTGACAGGTGTGGTAACAGGTGTAAAGGGGGGA
TAAGATTTAGAGGTAAATGATAAGGGGGCAGTATCATTTGCAGGTGAATTAATTATAGAC
AAAAGGTATCAGGTATACAGTTTATAGTATACTATCACAAAGAAAATGGATCGCTTTATG
TGAGATTGGAAATGGATCTGTTCTGATGCAGTGGAAAAAATACACAGAAGGACCTCTAGG
AAGAGCAGACAGCATGAGAAACACCTCAAACAGATGATTGTGTGCAGTGCTTGCTGCACA
AACTAATCTCAAAAGTCCTAATCCCAACCAGTATTGCAGAACTTAACAGGCAATGAATGA
ATGGGGTTGAAAGGTCTGGGGTCTTTACCTACCTACTGGCACCGTGGTTTTCTTAGGTGT
GGATTGTATGTGTCCTCAGTGATACTGAGAGGAAAAAGTTACATTTCTGAGGTCATTAGA
AAGAGGGTCAGTGTAAATGTCCCTCGTTCCACTAGAAAGACAAGTGATTATAGCTTCACT
GGTGGCCATTATCCTGGAGGCTGAAGCCTGAAAAAGAAATGGTTTGAGATGCAGTTTTTT
TTTCAGTACAGTCACTGTTTTGACAGCCATTCCTTCTTTCTTTGTAGGCTTTAGAATCCA
AGTTAGCCGCTTGCAGGAACTTTGCAAAAGACCAAGCATCCCGCAAATCTTATGTTCCAG
GGAGCGTTAACTGTGGGGTAATGAACAGCAATGGCCCAGAGTGCCCAAGGTCAGGGCGAG
CAACTTTCTTCCATAAAGGGTAAGTCCTTGACtttatttatttatttatttatttattta
tttatttGCAGTTCTAGGgctgagacaaagctagggcttcatatgtgccagacagtcatc
ctgtccctgagctacagccccagtccTTAGACTCACTGATGAGGTCTAGTGAGTTTGCAG
AGTCTTAAGTGAGGTTACCAGAGTCCTGAAGGTCACACAGACTAATAAGTTTCCTGCTCT
TCTTGTTCAAGTCCCAGAAGAGAGAGATCTGTTATTGTCTTGTGGTTTCCAAGGAGTTTG
CTGCCCCTGGAATCTACAGCTTCTTTCCTGGGCATAGACTCTTACAGGCAACTGTGCTGG
GCTCAGGAGGATCTGCAGAGCTCCTGTGGGCCTGCTCTCCAGATCCTTACAGCGTGGGAG
ACTCAGCAAATCTTCTTTAAGGACAGGGGAGATAGTTTGTACATAGCCTGTATGTCAGAC
CTTTTATTTGAAGATTTTAGAAAAATACAAAGTTCTAAAGTATTTAGACACTGGGTAATA
TACAAGTGAgagtccaaggccagcctggtacttagtgtgtttccaactggctagagcttc
attgtgagactgacttaaaaaaaaaaaaAAAGTGTGTGTGCACGCTTATATTTAAAAACA
AAAAAGCTTTAAGCTTAAAGCAGTGGTATATTGTTAGTGAAAACATTTCAGTTGGCATAG
AGTATGTGCACTAAAAAGTAAGCTTCCTATTTTCACACTATTGTGGctctttctttctct
ctctctctctctctctctctctctccttccttccttccttccttccttccttccttcctt
ctctctctctctctctctctctctctctctctctctttctttctttctttctttctttct
ttcattcattcatgtgtatgagtacactgtagctgtcttcagacacaccagagagggcat
cagatctcattacagatggttgtgagccaccatgtggttgctgggaattgaactcaggac
ctctagaagaacaatcagtgctcttaaccgctgagccatctcaccagcccGTGGCCATTT
CTTAGAGTTAATTTTCAGGCATGTAAAAATCAGATTTTTATGCATCTGCTGTAAGCTGTT
TACAGCACATTTACAAGAGTGCAGTTTAAATATTGCTCAGTAGCTTGCCTGTTTTGATTT
ACATTGCCGGTATCTTTCCATGTCAGTCTGTTTCATTCTGCCTTGTTTTGTTTTCTCTCT
AATATGCATAGCTGTCTTCTTGTTCTAGGTAGGGAGCTAGTTAGGTCCTATACTCTGTCT
GCTAGGCACAGTACCTCAGGTAGCTGTTGTTACTGGAACAGCAGCTGCCCTGCTCATGAT
CCCTCACCATTGTCTCTTGTGAGCCGAATAGGCAGCTTTAAAAACAAAACAGAACAAAGC
AGGGACAGCTCTAGAAAACGTCACAGTATTTTTAAAGGTGCTTATATTTCTGATGTCCTC
AGTATTTACAGCTTGCTTATGGATGACCCGATTGTTATATACAACTTTGCTGttgttttt
ggttttgagacagactctcactatcgagccctggttgtcacggtgctcactctgtagacc
aggctagctctagcccacagatccacctgtgctggagctgcaggcatgtaccaccatgct
cagctGCAGTCTGCTGTGGAAAAGAGTTTTAAGgccaggcttgcttacatgcttttaatt
cctgccactggggaggtgagttcaagagtggactacaaagtgagtctaggagagccaggg
ctacacagagaagcaagaaaccccgtctcaaaaaaccaaaaCCgcatcaaaagatggcct
agtcggccatcactggaaagagaggcccattggacacgcaaactttatatgccccagtac
agggagtgggtgggtaggggagtgggtgggtaggggagagggggtgggtggctatggggg
acttttggtatagcattgcaaatgtaaatgagcgaaatacctaataaaaaatggaaaaaa
aaaaaaaacaaaaaacaaaaaaccaaaaccaaaccaaaaacaaaacaaaaaaaaaaGAAT
TGTTCATCCTGTAGTGGAGAATCATGGCCTATTTCTGTCTTGAAAAGGATACAACAAGGA
CCTCCTACTAAAAGCACATTGTAAAATATCAATTTGTAAGACAGAACTCTGTTTTAACTC
TTAAAGTTTCTTGGGTAGGCTAAGTAGAAAATTAACTCTCATCAGGCTAGGGAGTGCATA
TTTGAGCAAGGAACATGCTCTGGATAGGCATGTCCACATTAGACTAGCCACTCCCCAAAT
GATACAGAGGGAAAATAAAGGAAGTCTTCAAGAGCGTTGGAAACTTGTGATTACTCTGTA
GTGTCTCTCTGTCTCTGGAATCATGTTTCTTGGTGGGCCATAGGTGGCATCTTACAGTGT
GAGGAGGCATGAGCCATTGTCATTCAGGTCACTGCTCTTCCCTTGCACTTGCCTGCCATC
CCAGTGTGCCAGGGCGGGCATTGCTCAGACAGAGGGCCTGCCCTAGGATGTGGAGCAGCA
GTGTAAGCTGAAAGGAGTGACCGGGAACTCTGCTGAACTCTTGCCCCAGGAGCAGCTAGG
ATGCGGCTCTCCCCATCTCCTGAGCTGTGCTGAGACGAAGGGCAGAGCAGTGCCTTTTCC
TTTTCTGACAGAACCACTTGTAGTCACACTTTGTGTTTCGTTTTAAATTATGAAAAATTT
ATGGTATACTGTTTCAACCAAGAGTGAAACATGCTTTTATGGATTGGCTCTCGAGAGTGT
TTGCTTTATCTAACAAGTGGATTGTGGATGCATATGGCAGTTGCTTGAGGGATCACCATG
TCCTCACTATGCTCTGGAGGTCACTCTCCCGTGTTTGCTGTGTGACCCCATCCTCCCTGC
TTTGCTCTCATTCACCTGTCTTGGGGTCTGCCTGGCTTCCTAATTTCTCTCATGTGTTGA
CTAGATAACAGCCAGGATGTTATGTTTCAGCTCTAAGAGGAAAGGGCCAACAGCCTGGTT
CCTAGATACATTATCAACTCTGGCATGTTAAAGGAAAGCCAGTAGAAATAAGAAGTGTGG
CTTGGGACTTTAGCATGTGAAAAGACCCATCTTAAAACCTTGGCTGTGGCTGCGGTGCTG
GTCTTGCTTGCCCTTTGCTCCTGACAAGTGTGTCTGTAGCTCCATCACAGTAGCTTACAA
GTGTGCCCGGAGCCTGACAGGCAGGTGGTTGTGAGCATGTGCACTTCATGCTGCTCACAG
TCTTCAGAGGGCAGTGTAGCCCTTGACACGTAAAACTGCACACACCTCACTGGGTCTGTG
GCCTTATATGAGTCACAAGTACTTTTGCAGATTCTGATTATATGAGGACTTCTTATAACT
AGGAGTTTGTCTTCTGGGATTTCTCTCAGCCCCTCGGATGCAGGCCGCTGTGCCTGGTTG
CCCTGGTTACTCCACCACTGATCCTCTTTATATCCTTGAGGATATGCAGTTTGTGTGTTA
CTTGAACTTGCTCTAAAACATTTTATTTTCTTGGTTTCATTTGTGTTACTTGCGCATGGT
GCAAATTGTGGGCAAACAAGTCAGGTTTTTCTGGGTCATAAGTAGGTAGGTGTGGTGGGT
TCATTTCAGGGCATGATGTGAAAATAGTGTTTGTATTGCTGTTTAATGATTTTTCCTTTT
TTTTATTAGGCAAGAAAAAGTCATATTTCCCACGTTGTTCATGGGTAACTCAATTTGTTT
GCTGTGCTTTCTTCTCTGTCTTAATCATGCTGTGTGGTGGAAGACACATTAACAAACTGG
TTTTACTAACTGCATGGGGTGGACTCAGCTTTAACCAACTTTTAGCCCATGAATAAGCTC
TCTTGACCCTGTTTGACTTGATTACCATTGCTGTGACTTGATCACACACACTGTTGCTGC
TCTGTAGAACAATAGCCCATCAGGAGTTGAGTgcctgtgctctcagctagttgagggctg
aggcggcaggggcttgagctcaggagttaggccagcttggcaacaGGGTGAGGCACCACT
TCAGCAAAAGCTCAGCACAGTGGTCTGGGTGGCTGAGAGTCTCCCTGTGGCAGGATGAAG
TTTGAGTTGAGGGGTGGAGGCAGTGCTGGGTTCCAGGATCTCATCTCACTGCCTTCATGG
GGATGAGCTCCTCCTGCCTTGGAGTTGCTTCTGTTCTCTCCTTTCAGAAGCTGAAGATAG
TGAACTCTCTCTCCCTATGCTTTGGTCTTCACATTGAACTGGGATGGTAAACGGGAGGTG
TGTAGACTTGCCCTTCTCTTTCTGAACTGTTGCTATAGCCTGGCTAGAGGCCTGGAGCTG
CCTGGAAGTGCTCCAGCCTCTGTTTACACACAGGGAGAATGGGCTCTGGCTGCCCTCCTA
CTACATTCACAGGTACTCCTTTTCTGCTCTGACAGGCCAAGCTTTGCTCTTTGTATTGTT
AGATGGTAGACTGCCCACTTGACTGGCTAAGAAGGTGCAGTTTCTGTTGCTAGAGCATCT
TTCTGGATTTGCAGTCAGGTGGtttttttttttttttttttttttttttttttCCTCTCC
TCTCCCcgagacagggtttctctgtgtagccctggctgtcctggaactcacttgtagacc
aggctggccttgaactcagaaatcctcctgcctctgcccccacccccaccccccaccccc
gcctccccagtgttgggattaaaggcgtgtgccaccactgcccggcAGTCAGTTTTACCT
TAGCTAGACTTGGGGTATAAATTCATGAATTACATGTCTGGAGCCTTTTTTTTTTTTTTT
GCATATTTGATTCCTAGTACTGTCTCCATCCTTGCCTGTGCCTTCCATTTAATTCTGGGC
ATTTATTTCTTCACATTTGCACCTGGTATATTCAAAGGTTTTTCTTCTTTTGGGAATCTT
TCTCATTGAATGAATTTAGTTTCCTGGAAGGACCTCTTCAGTCCAAAAACACTTCTGTAG
GCCAGCTTTCTTTTCTTCTGGTTTTAACTTCTTACTTCTTGATTCAGAAGAGAAGTGCTA
GGTGAGAGCCTCAGCTCAGCCTACTGCCAAGTTCTCCTATTCACACAGAGATGTTACTGG
CTTTCTACTAGAGCTCATATGTACTGGGGCATGGAACTGGTTGTTCACTGAGGGCTTCTG
AGTGGCTTGTGACTAGAGGCTGGGAAGAGGTAGGACGCCTGGAGATAGCTGGGGCTGAAC
AACTCACTAACAGCTCAGTGGGCGAACCTGGGCTAATGATTGGATCTTCTCTAGGTTTCC
CTCCCTCTGTAACAGTGGAGACGAACTTGATCCTACTTTAAAAGTGCATTTAACTTAGTC
CTGTGTCCTGTACCATTTCTGTGTGAGGGACTGTCCTTGTGGCTGCTGCTTTTGCATACC
CCAGCAGACCATATGACAAACTCTTGGCAACCTACAGTGTGCCCATGTCTGAGTTGGGGG
TATCCTGTCATGTGGTTGAGGACAGGAATGGAGGTTCCTGTGTCAGATACTAGGTCTCCT
AGGTAGTTCTTCGTCTGGTGGTCGAGAGCATCAAAGCTGCTCAGGGTCTGTACAGGCAGT
GACAGGTGGGGTTGTGCGGCAGGCACTGCACGGGCGGACAGACAGAGTGCCCGAGACCAG
GAGGAGCCAGGCCTGCAGCTCTTGCAAAAGGAGATTTAAAGAGCGAGAACTCTGCTGCCG
AGCATAGAAGTAGGACAAGGAATGAGGCTACGGGCTGGAGTAGGGTGTATTTCTGTGTAT
GGCTTAATCCAGATTTCAAGTATGGGCTGTGTTCAGTCTCTTAAAACATGAACttttgtt
ttgttttgttttgttttTTTGAAACATGAACTCTTGTTTCCTGGTAGTTGTTGTCAAGTT
CCTCTGCATGTCTGTTTCTGTGTGCCATTGGTGACTGCTTATGAACCAGTGGTCTTTGCA
GGGAATATATGGCTTACTTTTTAGAGAATGTCTTTCCTTGTGAGTCTGTATTCAGGTCCT
TGAATCCTTCTGCAACAAGTGGGGGACAGTGTTGGGCAAGAATGATGCATTGTGGCCCCT
CAGAGTCACTAATGGGATGGATTCTCCTACCAAGTGTCTTAGACTAGAAAGGCTGAGCTG
CCTCCTGAGGTCTGTGTCTTGCCCTCTCCTTTCTCCTCTCCCGGCTTCCTGTGACTGCAT
GCTGGTGGGTGGGTTTGGGGGTGCCCTCCACCTTGCTGGGTGTGCCTGAATGCTGGCCCT
TTGTGGAACTGGGTTGCTGTGTTTAAGAAACAACAAATTTTCTCATCTAGCTTTGCTTGC
TAAGCATTAATTTTTTTCACCTTGAGAAACTGGTATTAGAATAGATTTATAACATAATAA
ATTATAAACCAGTAAAATTTATCTACAACTCAGAGAAGAATACATTTTGTTAAAATTTTC
TTCTATGACATAGATGATtatatatgtgtatatataatatgtatgtatgtatgtatatat
atatatatatatatatataccatagattatatgtttacatatgtgtatgcatctatattc
attctagacttaactacatagatcatAGTGTCTGTGTAAAAGGCTAGAATAGAATAGAAC
CTAGGCTGTACACTGCTTGCATTTTCTTTCTTTTTTGGGAGGGGtttgttctgttttttt
gttttgttttgttttgagacagggtttctccatgaagtcctgaaactctctctgtagatg
tccttgaactcacagagctctgcctgcctctgcctgccgagtgctgggattaaaggcgtg
caccactactgccctgctCTTTTCTTTCAAATAAACACTGAACATAGGCAGTTTAGATAG
CTTGACCCTTTTTCCTTATATCATTAAATACATTCTGAATATGTTCCTATTAAAAGTACT
ATAGAATACATTCTTAATAGTAGTATTTATATTTCATTGTTTGTTGTATAATTATTTAAT
GAGCTCTCAGAAAATCAGAATTTGTTTATGGTGGCTCATATGGCAAAGTTGCCTAGAAAG
GTGCACATGGTCTTAGTACCCCAGGATTGAGAACAAGCCATTCTCCAGTGCTTTGAATAG
CTGTGATCCTACTGTGGGTAAGGAAGAGGACTAGTTACAGAAAGCAGCTAAGTTTCCTAT
GTGTAGAGTGATTTTAAATGAGTCTCTTTTTCTTTTTTTCTTCCCTTGCTATTCTGGTCA
CCCCACAGGGCAGTAAATGGCTTTGATCCAGCTCCTCCTCCTCCTGGGCTGGGCTCCTCA
CGCCCATCGTCAGCACCGGGTATGCTGCCTCTCAGTGTGTGAGTGCCCGGCCTCCAGGTG
GGGCCCCTGCCCTCTTCCAGCAGCCCAGGACACCTACGCCTCGTCCCTCGGTGCCTGGGT
CCAGCCCTGTGCCCCTCTGTCCGCCTCTTCACCGCTGGCAGAGGGCAGGCTGCATGCAGT
GGCGGCTGCTGGGCCCTGCCCAGCCCCAGGACTCTGCGCGATATCAATACTGGCTATTTT
CTCTTCTCGCCGTAGTGCCGTTGGTTTCACATGATTGCACTTTTGTGGGTCACAAGTGAT
ACATACGTGTATTACTCGATCACTGGATGTGGAAGTACCCATTCATCACATCTGCCTCAT
AGCCCCCATCTTTGCTGTGCTGATAGGATTTAGTTGTGTTTAGGACATTGCAGATCTTCT
AGAAGTTTCCCCTCAATCAGGTTGATAAGACCTTCTAAGCTTCTGCCAAGCATCTTCAGT
GCTCACAATCATGTGTCCCCTAGCCTCACCCCTGCAGTTCAGGCCTGTTTCTGTCAGAGT
CAGGAACATCTCTGAATTATGGAACATTGTCTGTACCTTCTGACTTTATGTAAGCAGTCC
ATTCCATTGCTTGTTTCTCAAAGCAGCGAGATACCTGTCTGAGCTGCAGGAGGCAGGGGC
AGCCGGGACATGGGCACTTCAGGGCCGAGCCTCTGTGTTGCCTTCTCCTCTGTCCTCAGA
CTCAGGAGGCAGGTGGCAATCTCCTCGCCAGCATTCCAGGCCCTCAGTTCAATGACATCT
CTCAGAGCATTTTTGTTTTCTCCTCTGAAGGTCCATCCAGTTGCATTGGGAAGGGTTGAG
GGGCCTGATTCTGGGGCTGGCTAATGCCAGCTCTCGGGGGCAGACTGGCTAGGTGTTTGT
CCCTTGCACCCTATGATTATTCTCATGCTGCACTTACTGTTTACATTTGTTTTATTGTAC
ATAGGTTTGTAAACATTATTGCCTAAGATATTTGTATATAACTTGGGCTTTGTAGCTTTT
ATTTATTCAGACTCATATGGCATGTTAATTAATGACTTACGATGGTGTCCTACTCTGGGC
AGCTGTATAGGATCATCATGTGGTTAAAAGAAGATACTTCCCTCCAAAAAAAAATCTTTT
AATGTGGAAACAATAAATTTCACAGAAAAAAAAAAAAAAAGGGTCGAGATTGCTTTATTT
GGTTCCTGCTGTTCCATGAGAAAAGACTACATGGAGGCAGTTCAGTGTCTCTTCTCCCAC
ACGGAT
