# Supplementary material for: Reference based annotation with GeneMapper
Source: Genome Biol. 2006 Apr 5;7(4):R29. doi: 10.1186/gb-2006-7-4-r29 (PMC1557983; doi:10.1186/gb-2006-7-4-r29)
Supplement: Additional data file 2 — A gunzipped tar file containing the data set of orthologous genes in five vertebrates (human, chimpanzee, mouse, rat and chicken) that was used to compare pair-wise and multiple species GeneMapper [file gb-2006-7-4-r29-S2.tgz › 5verts/orth120/mm34.gff]

NM_023668	REFSEQ	CDS	7742	7827	.	+	0	gene_id "NM_023668";
NM_023668	REFSEQ	CDS	9180	9333	.	+	1	gene_id "NM_023668";
NM_023668	REFSEQ	CDS	10986	11134	.	+	0	gene_id "NM_023668";
NM_023668	REFSEQ	CDS	13147	13283	.	+	1	gene_id "NM_023668";
NM_023668	REFSEQ	CDS	16831	17004	.	+	2	gene_id "NM_023668";
NM_023668	REFSEQ	CDS	19709	19800	.	+	2	gene_id "NM_023668";
NM_023668	REFSEQ	CDS	23088	23239	.	+	0	gene_id "NM_023668";
NM_023668	REFSEQ	CDS	30489	30582	.	+	1	gene_id "NM_023668";
