# Supplementary material for: Reference based annotation with GeneMapper
Source: Genome Biol. 2006 Apr 5;7(4):R29. doi: 10.1186/gb-2006-7-4-r29 (PMC1557983; doi:10.1186/gb-2006-7-4-r29)
Supplement: Additional data file 2 — A gunzipped tar file containing the data set of orthologous genes in five vertebrates (human, chimpanzee, mouse, rat and chicken) that was used to compare pair-wise and multiple species GeneMapper [file gb-2006-7-4-r29-S2.tgz › 5verts/orth120/gg1.fa]

>NM_001006169
TTGAAAGTAACGAAAAGTTCCCAAATGCTCCTCGAGCCGCTGATTGGCGGAGAGACAGGG
GAGCACGTGACCAGCAGCCAATGGGGCGGCGGGAGCGGCCGGGCCGCGCTGAGAGTGTAG
CGTCCCTCAGTGTAGGGTTTGGCGGTGACTGTGAGGGATCGCTGCGGATCAGACGGAGCA
GGGTGTGCTGTATGTGGAGGTGAGAGCGGTCTGGGGGCGGCGGTCGGGTGCAGGCTGTCC
TGGGGTGGGCTTCTGCGGGAAAGGGGCGGCCACGGGAGGCAGGAATGGTACCGTGCCTCC
TCTGGGTCCCCTCACGCTAGGCTCCGTCACTATGCTTCGGCGGTCTCCGCGGTGAGGAAA
GTGTGGGAGCACAGCCCACTTTCTCGGCTCCGCGCCGGTTCCATGCTCTGAGTGGGAATG
GGGAGCCTCGGGACTGTAGCTGCCGACACTGAGGCCGCCGGACCCAGAGAGAACTTCCGA
GCGTCCTTGGAAATCGGGCACGCGCGTTAGAGATAGAGCGAAGCGGAGCTGTGGTGGAGC
AGGGCCGTGGGCAGAGCAGCGCCCAGCGATAGCAGCGCTCCTCAGCGCGGCCCCTGGCCC
GCGGGTGACCTCTGCTCGTTCTCTCTCGCGGTGGTTCTTTTGTCCTGCTTAAACAAAAGG
AGAGGGGTACGTGCCATATGAGGCGACCCTTAGCGCAATAGGAAAGCTGCTTTTCAGGAG
TGATCAGCAGGCTTTGATTTGTTTTCACAATTAAGAAGAAACGGAGCTTTGTCTTTGCCA
TGCAGTGTTTATGATAGTGGTTTTCTCCTGGCTTTTCTTAGTCTTTCTTCTCTTTTATTT
CTCATTAAAGTAGAATGCGCTCTGACTCTGGCAGTCAGGCAGAGCTATAAAGATGACCAA
CGTTATTCGCCGAGTTAAAAAGTTCCTTTACTAAAAAGGTCTTTGATATGCAAGGATTGT
TTGGTGTTCCTTATTATGAGACTGAAACAGATTTTAAGTTGAGGTCCCTATGATCTTGAG
GACTCTGATTCCCAAACTGAAGGTTCTTCGGTAATTTTAGTTGTGTGACTTTTTTTTTTC
TTTAAGAAATATGCAGTTCTGATGTCACTTGTGTGAAATAACTTCCTGGACCAATTATGC
TGAAGCATTTTTCTCATTGCAGAACTCCATTCCCCACCTCTGAATACTTCCTGTATGATG
TAGAGGTTTTGTAATGTCTGTAACCAGCACTTGTGCTGCTTGCATGCAGGAAGTCTGGCA
TCCCAGATGTCTTTTCTGGCTTTGTGAAAACAAGTAAGGTGCAGCGGGCAAGAGCATGCT
GGAGCCTGTGACTTTCTCTTGTTTTTTCCACATTTACTTGTCTTTAACAGAATACTATTA
ACACTTTCTTCGTGCAGACGCACATTCTTCCCTTTTTGTAGTGACTCTATGCAGTGAAAA
GTTCCTAATTGGTTTTATTAATTACTTTCCAGTCAGTTTATGTGCTCACTTTAGGCTGTT
TaaaaaaaaaaaaaaaaaaaaGGTAGAGAGGATAGTGGTGGGTGGGAATCACCCCTTCTG
ATAGCTCTTTAGAGATTTATGattttttttaaattatttttttCCTTTTTTTATAGGGGA
GCTTTAGTCCCTCGCCCCAAACTTAGATTTTTCAGTTTGTATATTTCATCTTTGATAAAC
TTGAAAATCCCTCTGAGATAGGATGCAGTGCAGGTCTACAGAGAGAAAACCTAATAGGTT
GTCTTTGCATGTTGCAGGCAAAAAAGCATGTGCCTGTGGCATAGGATAGTGGTGGAATAA
TCTCTGCCTTGTTGTGTCCTCTCTGTGGAATAAGTATAGGTCTACCAGTCTTTCCTATGT
TTACAGTTTAACTACCAATTTTAAGTTGTAAGTAGCCTTTAGTAAACTGTAGCCATGAAA
CAATCTATTCTTAATGGCTGACATAATGAGCATGTCCCTAttttttttttatttcttttt
tttttttACAAGGGCACACTTGTAAAGATGCTGTGCACATCATTTGCTGCTTCTCTGAAA
ATTACCAAGTTCTGTGGACCTTCTATAATGTTTGTGACTCAGTTAAAGTTCTTCTGTTTG
TGACATGTTGTAAGATGCAAATTTGTGCATTCTCACTTTTTCCAAAGTGCAGTGTAAGAA
GACAGGTGAGAGCCAGATACAACCCAACAGTAACTGCTTGTTGATTGCAGACCTTTTGGT
TCCAAGGGGTTCTTTGAAAGCTTTCAGGAGTAAATCTTACACTTCTTCACCTTGTCTGAT
TTCTTTCTGTCGACACAGGTAATGGTTTTGTTATTATGCTTACATAAGTCAGAAGAAATC
CTTTCTTGAGACTTCTGAAGTATATTTTTGTTTATGTAACACAGTCAGGCATATCGTGCG
TGGATTCTCTGCTTTTTAAATAAAGAAATTTCCTGTTGTATGAGTGGAGAGAATTAAGCA
TCCAAAAGGATCTCAGACTTGCTCTTTTGTGTAGTGATTTGACCGCAGCAATGGAAACCA
GTCCTTGATTTCTCGTTGCATCTACATCACTTCTTTGTGTCTGACTCTCCCTCCTGCCCT
TCTTTCTTAAAATAGAATATCTTCTTCTTCACACATTGTCTGGTGAATGTCTGCAGTACC
TTAAATGTTAGATGCTCATTAACATCAAAAATACTCTTTTAGCTCACTTAAAAATAGAAC
AGATGTATAGTGAACTTTCCTAGGTAAGGAATGTTAACTGTGCTTGGTCTGGCTTTTCTT
GATAAAAGGCAAGGATATTCTTTGGAAAATCACTCCTTACGCATGCTCATTTTCCTCTCT
CTCTCTCTTTTTTTTTTTCTCTGCAGCATGTACTTCTGAAAATATATAAAAGTAGAAGCA
ACCTTGAGACTTTTTGCTGGAAAGCTCTTCACGTGTTAGAAAGAAGAGATTTAGATTTGT
CTAACCAATGTTTCATGCTAAGAAACAGAGTTATAAAACTAAAATTCAATACCTTCTCAC
CTTTGGCTCCCATTCTAAATAGTGTGATATATGAGATTGGAGTTAATGCTATACATCAAG
GTGTGTGGACCCAGCCCACTTAACCGTGACAGCCACTTTTTGTTCATTAACCTCCTGAAA
AAATCACAAGCTGTGAAAACAACTTGTGCTTTCCTTCCGCTTGGATATGTAGGAATTGGA
TTTTTGATTTTTTGATCCAATGCTTTGAGTACTTGAAGCTGTACTCTGCAGTAGAGGGGA
GCACAAGTTTGTCTTGGGTGAGGCACCAGATAATTGACTGCCTAAACCACGTGGTTTTAC
AGAGCAGAAAGTGTGAATATGGGTTATGAATTTTTTTTCCATAGGTGTAGAATTAGCTGG
GAGAACTGTTTCCTCTGTCCTTAGATTTCAGTGATACAATTCAGACAGCTCCCATTGCCG
TGAACTGATTGACTTCCTGTCCTTAATCTGTTGAGGCTTCCATTAAATTTGTAGTGCCAA
TGGAATCTTTGCCTCACTTAAGGTTGCACATGGCAGATTATCCAGAGCTTTAGGACTGAT
ATTTCTCCCTTGTCAAGACTACCTCATATAAAATGATACTTGCTAGTTACCTGCTTATTA
GAGTGCATTATGCACATCAGAAGTCATTTAATTATAGTATCTACTTAGTTTTCAAGCAGG
AGTTACCAACTTAAGATGCTTGATTTCCCCATGGCTCTCATATGTGTCATTCCTTTTTGG
GTCTATGACATGTGCCTGTGCTTATGCTTGCACAAGGACTGCTGGCTGGTCTGGATTGCT
CACTGGGTTGCTGCAATCTATCTGCACATCTAGTCTAACCAGATGCTATCCCACTAGAAC
CTCTGTGGAGCTCTTATCATCTTTTCCCTAGGAATCTCTGGAATTCCCTTCTGCCATGGC
TCTCTGAGGTATCCAGATATGTTGTGCCCATCAACCATTTCTAGACTGTGATAGTTCAGG
TTTTAAGTCAAGTAGTTTTGTGTACTGTAGTGAGAATTTTTTTTCCCTCATGTTCAGCAG
GTATGTCCATATAAAGCTTAGGTACTCCTGCAAGCGTTAATAGGGGAAGCTAGAATCCTG
AGTACCTTCTTTGTGTCTTTTTGAAGTTTCTTGTTCAGTGTTTCTCTAGGGCTGTTGAAA
TCAAACTTAGTTTGGAGGTGTGTCTGAAATATCTTCTTTTTTACCTATGTTCTATGTGCA
TCTGCACAGCCGTAGCTGAAGTTTGACATTTGGCTCTCTGTGCTGTGTAGTCAGAGGGAA
GATGCTTACTGTGGGCAATTTTTGTGTTTTTATTATATCCAGCAGAGTGCTGTTGAGGCT
GGTATTTAGTTAGTCTCCAGACATGCACTGCATTCCTGGGAGGAGCAGTGCACCACTGTA
CAATGAAAAATATAGTTCACTGCTTTAATTCTTAATGCTTGATCCTTTAATTTTTCAGAG
CAAAAAAATGAAACAGGAGTTTTAAACTCTGAGGACTTGCCATGGAAGACTCAGAAGAAC
ATCACTTCAGCTCGGTTGAAGAGGAAACCAGATACTGGAAAGAGTTGGCTATGAAATACA
AGCAATGGTAAGGCAGTGGTTTCATTCCTTGAAGCTGTTTGATAGGAGGTATAAGCAGTG
CATGCCAAGACAAATAGCTGAACTATCTTGAGTTTACCTCCCTGTGAGGTGCTATGTTGA
GCAGCAGCAGTAGCAATGCAGTACCGCATGTTTCAGCATAAACTACATCAGCCCAGAGTC
CTTCATGCTTATTTGAGCAGTGAATTAGTGCTGCCGTGACACTGCTGCTTTTGACCCCTT
CTCTGGTTTGAGTAGGACTGTCTGTGTTGGAGAGGGGCGTAGAGCTTTCTGTGCTAGCAA
GTAGTATTTTCTTCCTCCAGCGTATAAGAAATTGTTTTGATTCATTAAAGTGAATTCTGT
TGCTGGAACTGTGTTTTAGTGCTGAGAATATACAGGAGGAACTGTGTGAATTCCAAGAAG
GGAGCCGAGAATATGAAGCTGAACTGGAAACTCAGCTGCAGCAAACAGAGTCCAGAAACA
GAGATCTTCTTTCAGAAAACAACCGTTTGCGAATAGAACTGGAGTCTGTTAAGGTAAGAG
GGATGATACCTACAGTAGCTATGTATCCTAAGCGTGAAGGTGAATGAGACTGATGTGTGC
AGATTCAGCTTGGAAAAATTGAGAAGCATCCATCTGTAATCTGCTTAGAAGAGTTCTAAA
TATCTCAGTGTTGTTTCTGAACCCTTATTAGCAAGTTGTGGCCATGTTTGGGGATAGGTT
TGAAACAGGAGAAAATTGTTTGTGACAGAATGTAGAGTAAACATGAATTCAACAGAGCTG
ATGCTCTGTTTCTTCTCCTGTATACTGAGTGCATTTGTTTATGGCTTTCTTGCTGTCTGC
CTTGTGTAAACATAGATAATATTATAGAACAATCAAAATACAAACATTCCAGCTGTTTTG
TCACATTATGTAGAACTTAGTTGTTCTAAATGCTTTTTACATTAGTTACTCTAAATGCTT
TCTACATATAAATTAGTAATCTGAGTGTATGTTTGTCTCAGCTATTGATGTTCTGTTTCC
CAGCCCCAACTTAGTGATTTCCACATCCTTCCCCCCAACACACAATCTTTTTGGCAGTAA
AAGCTCTGTGCCTTACTTAACTGCATTTGTTCTGTCACATTGATCTTTGTTCTTGCTCTG
TTAGTGTCATAGCAATATTAAATGCTCTGCTTATTGTATGCAGTATTGGCCTATTCTGTT
CCCCGTAGTCACATAAACCCATGGAAGCTTATGAGTGAGGAAAAGATCTGTCCGTTCAAC
AAAAACTTGAAGTTCATTTGGTTAAGGAAAGCGTAGTTTGCTTTCTTCTGCAGTAAGAGC
TGAGAGAAAAGGGCAGTGAATGAGTTGAAGCACTTGGGAGTAAAAATAGTAGGAAGTGGC
ATAAAAATTCTAAAACATAGAGAGTAAATGTTTCAGAAAACCTTACTTAGTTTTCACAGT
AGGTAAACTTATAAAAACATTTTCTGCTTGAAATGAACATTTTAACAATTAGTTATTTGT
GCAGCCTGAGGATTGCAGTAACAGCCTGCAGTGAAGGAACAGAGGTTCCATTGATGGTCA
GATCAGCTGATGGTTTATTACAATTGGCTGAAAACAAAGGCTTGAACCTTGCAGTTCTGG
TCTTTTATCTGAATCAATTCAAGAGCGAAGCATTAAACTCATGAAGCTATTGAGCAGCAA
TGTTAACTGAACCCATCAAGGATTGGTGTCTACATCAAGGTTAACACAAGTCAACTTTAT
AAGGCCTGCACAATTTGTAGCTTTGAATTTACCAGCTTGCTACTCATTAGAAGCTGGAGT
TCAAGTTACCTTTAGTATAAATGAAAATAATACTTTGGAAGGCTTATTTAGAGTGTTGAA
AAGCTAGCTAAAAGTAATCTTCTTACAGCTTGTGAGGGCTCTTAAAGCCAATGTGCACCT
GTGCTTTCAGGGGTCAGGAATTATGGCAACATATCACCACAGTTAACTAAGTAGAAATTA
ATAAATTCAGAATGGGTTTCTCTTTCCTTCCTCCTCATCTGTATGTTATATGCACAAAAG
CAGCTCTCTTGAGATTATCAGTTGTGATAGGCTATGTGCCATGGTTTTCGAGTTCCAGTA
TGTGGATTTGTTTTTGGTGACTTCAAGTGTGTTAAATTCTAGATGGATAAGAATGTCAGG
AATGGTACTTATCTAGCAATCTTGGAGCTTCAAAAAAAGTCTTTGGCATGTTGAAGTGAT
CCAGTAGCAAGGTGGTGGAGTGTGATGCTTTTGCTGTCACATGATGCTGACCATGTCTGG
AAGTGATAACTGGAGAGAGGTTTGTGCTGGTGAAGTTCAGCCTTCTTCCCCACTGGTGTC
TTTTCTAAATATACCCTTATGTACATGCTGTAAAGGAAGACAGCTTGTTCTAGGTTCATG
TCTGAAGCCTGTTGCATAGCTGCACCTCAAATGTTTTATAATCAAGAGCTTTGAACCTTC
TTTGGGTTAATAAAACCTCAGAAGTAGTGAAGAATCCTGCTGCTTCCTGTAACACCGCTA
TGTAAGTGTTCTGCATGGATGTTCTTTTTCTTTCTGTTCCTCTTTGATAAAGAGTTACAA
GAACTCTTGTCTATTGGCAGCCCAGAAATATTTGAGCAATTGGTTTTGTTGATATTTTAC
TGAGTGTAAGCAGATAGTTGTAAGTACTTCACAGGATCTTTTTTTTTGCTTCTAAAGGGA
CTAAGACAATACCAAGTCCCTGATATGCTGTTTTATTTGTCCTTGACTAGGAAAAGTTTG
AAATGCAGCATTCAGAATGGTACAGGCAAGTCTCTGCACTGGAAGATGACTTGGCACAGA
CAAAAGCTATTAAAGATCAACTTCAGAAATACATTCGAGAACTTGAGCAAGCAAATGATG
ACTTGGAAAGAGCAAAAAGGTGACCGGTCTTCTATGTTTTCTTCCATCTCCTCAGTTCTG
TCCTGCAAATGTTGTGCTTTTCAGCACTGCCACTCTGAACTAACCTGAACTTACTATCTA
CTTAGTTGATGGTTGTGATGAAAGTATTCAAGAAAAATTATAAATGGGATCTTTTCCCTT
CTGTTCCTCCAACTGCAGTATTTCATATTCATAAAGCTAAAATTAAACAAAACAAAAAAT
AATCCTAACCCAAAAGACTTTACCTTCTCTTGGGGAAGACGGAGTTCCTATATTCCTGGT
AATAAAATCTTGTGTACTCTTTTTCAGAGCCGCTATAATGTCTCTTGAGGATTTTGAGCA
GCGCCTAAACCAGGCTATTGAAAGAAATGCTTTTCTGGAGAGTGAGCTGGATGAGAAAGA
AAACCTTCTGGAGTCTGTGCAACGTCTGAAAGATGAAGCTAGAGGTTCGACAGCAGATCT
CCTGTTTTCCCCAGACTGAACTGTTTGTTCAGTCCAATCCATTTATCTTAGAGTTTAACT
TTTATATTTGTGTCTTTTAAATCTGCCATCTGAAATGGTGAAGCTTCATGTCTGTCTGCC
TCAGACCTTGAACTTGATATAGAGAAGTTTATAGAAGCTAGAGTCTGTTTCAGTCTTCTA
AACTGTAGTGATGCTCTGGGGCCTTGAGGTGCCAAGAAGAGCCAGTCCACTAGTGTATGT
GCTTTCTGACTTCCTGTAACCTGTGAAGGTCCTCTTTAGCAACCATTAACCTCTGCTGTT
TCCTGGCTTGTGAAAACAGGAGTCAGTGAAACACTGATAGAACGGTAAAGCAGGTGGGCT
GTGACTGGCTTCCGGTTAGCTTTGACAGTTAGCCTCGTGTGCTAGTTCCTCAATACGTCA
GTAAGACTGGAAGTGGAAATGAAGGAGACTGCGCAGATGTGGAGCTGAAGAAACACTTCC
AACTCTGCTAAGATTCTGTGACCTTGAGTGGTTTGCACTAGCTACAGTTAGACTGTGGGA
CAGGAGTTCTCTGTTGCTGGGCTAGATAGTGGTGGTTTCCACTTGGCCTTAGCCTAGGCT
TCCTTGATATGGATACCAAGGTAGAAGGGGAAGCACTGCAATAGGTAGGAATAATTGGAT
CTCAATCTGTTAGGGAGCTAGGATGTAGCCAAGATACTTTAAATTGCAGAGCCTCAGTCT
TGATGTGCCTCTGCATAGTAGTCTGTAACATCTGAAAGTATTAATTCCTTGCCTCAAAGA
AAGCCACATGAAAGGGTCTAAAGCTTAAATTTGGATAACAGCAACTGAACTAATACTGTA
AAAACAACTTGAGCTGCAATCTCAGAGAAGCCTTTAGTATTCACAAGGATAAGTGATTTT
GTTCCACTGGTAGAGGTGAAGTATCTTATTAGCAAAATAAACTTTCTCAAATGCTTTTTA
TCTTAGTGAATACTGATTCTAAAGACATTGTGCTGCTTCCCTCACAGATCTACGACAAGA
GCTTGCAGTGCAGCAGAAACAGGAGAAACCCAAAACACCAATGCGAACTAGCCTGGAAAC
AGAAAGAACAGACACTGCAGTTCAAGCATCCTTATCTTTGCCTTCAACTCCCTCTCTGCA
CCGAGCACCCAACATCAACATACCCACCCCTGCAACATTTAGGAGAGGTGTGTGAAAGAG
AATGAGCACAGCAATGCTATGTCATTCCCTTGTTTTCACCATAGATTCTGGCTACAGGAG
AAATTGGAAAATAGAACTCTCACTTCCTTGAAAAAGGATTGAAAGATTTCTTGTAAAATG
AAATGATGGCCCCCTCTGAGAACACACTTTTGGTCCTGCTGCAGTAATAGGGATGTGGAG
TAGGCTGGTAAAACAAATCACTAGAAATTTATACCATGGCTTATTTAGAGACTTCAGTTT
AGGACTTAGTAACTTGAGCTATCTCAGGGAGTCAGTGCTTCATATTTCTAGTGGACGTGA
AGGATTTGAAGGTCAGATACAGAAAGGTGAAGGTACTAACGTTTCATCTGCTCTATATGC
TGGGCAGTCTTCTGATTTTGTCAAAGTGGGTTTTCTGTTTGTTTCTCTGTTTTTAAACAA
AGAGTAATGTATTCAACATGCCCTGTAGGTTTTGAGGACAGTTACTGTGCAACCCCTCTC
ACACCTGCTGCCAGAATATCTGCACTTAACATCATGGGAGACTTGCTGCGAAAAGTAGGG
GTAAGTGTTTACTTGATAGCCAAAGTTCTTGAAAAGAAGGAGCTGTCTAAGACTGTAGCC
AGGATTGAATATCTGCACTGGTGCTCAAACAAGACTGGAAAGACCATCTCAGCAAGCAAG
TTAGTTAAGCGTGGCCTTGAAATTTGGCCTTGATTCTGTACATTTCTGAACAATCCTGAA
ACAAATGAGACCCATCTCTGCTTTTCTGAGATGTTATACATGTGTGGAGTCCTGATCTCT
TTTCCTCTCCGAACTTCTGAAAGAGTGTGTGCAGAAAAAGACAGACTGGCATGAGTAAAT
GATGAGGGAATCTGTTCTGTTGGAGGGCAGAGAAGAAAGCAGGCTGATGCCTGCTGTCCA
GTGGCTTCTGTTAAAGTTTTCATTAATACTCCGGTTGTGTTTTTAAGTAGGACCTAATGC
CTTGATGAGCTAATGCTGTGTAGTTTGACATTTAAAATAGTGCTGATGCTGGGAAAGTTA
TCACATAACTTCCTTCTGTCTTTTCCCTCACGCTCCAGTTCTTGTTGTGTTGGCACAAGC
ATTTGTATGACTTGATGGGCTGACTTGTGGAACTAATACAGCAGAAAGTTATCTTTGTGG
TGAAGGTGGAACCATCTAGGAAAGGAGCATGTGGTAGAGAGTAGGGTATCAGTGGCTCTG
GTGTACCACACAGTACACACAGCCTAACCTAAGTTTAGGGAAGTAGATATTTCAGATGAA
CATTTAGTGATATTAAATACATATGTATACAGCATTGATGTCAAGAATCCACAGGTTCCT
CTACTGGACAACTCATTTTCAAGCGAACTAAAAAACTAGTGCAATTTTTGTGTCAAAATT
ACATCCTGTGACATTGTACGTTACCTGTCTTTACCTCAGGCTTTGGAGTCCAAACTTGCC
TCCTGCCGAAACTTTGTGTATGACCAGTCTCCAGACAGAACCACAGTGTCCATGTACATG
AATAGAGATGCCCTTGAAACACGCATGAGTCCTCACCAGCCTCTCTGTGATACAGGGTTA
GTGCCATTCTCAGCTGTTTTGTCTTAGAACCCTTTGACTGGTACTGTTCTGTTTCTTGTT
TGTTCTTTATTTTGGTAGAGCAAGACCTGTTTCCGAAAGGTAGGAAACTTAGTTATTCAA
GATTGATTTCCATGTTTCAGATCAGTTTAAAAATTGTAATCACAAGCTGTTGAAATCTGA
AGACTAGCTGTGATCAAGTTCAAATTCAAAGCAATTTTAACACATTATAATAAAACCAGT
GTTTAAATGTGAGCAAGTACAACTGAGGAAGTTCGTGCTTATTGGCTTGGTTTGGTTATG
CTTTGTTCTTGTGCAATGATGAATCAGCAACATTTTGGCATATGGGGATTTCTCTTATCA
CAGTTAGGATTTTTATCCATATGAGAGTTGGGGGGTGGGAGGAAGCGAATAATGAATTGA
CTCATTTGAATGCTTTATGGTTGCTAAGATGTATTTCCAGGGAGCAACTGTCAAAAGCTA
TTACCTACTGAACTGGTCATCTCTTTCCTCCCACTCCCAAATACGAAAAATTTATAAGTT
TATTGCAAATTAGAGTTCAGTACCTAAGCCATGAAATCTTGTATGGGGTGGGTTTTTTTT
TTTTTTTTCCCAAGTTTCCTGGCTGTTTATAGTACAGATTATTGCAGATGCAACTGTTCA
GCCAGACCCTTAATCTGGGAATACGCGCTTGTCCTGTTAAACAATGCCCAAAGTTGTCAC
GTGGAAAGAATGTTCCATGTAGTACTTGCTATTGCAGCCTGGGGAGAAACCTACAAGAAA
GCCTCAAGGGCCATACATTTGCATATTCCTATAGGTGATTACATATCCATTACTGTAATA
TAAGAACTGAAATTCTAACTCCTGTAAAATCTAGCCTCTCACTACTCAAAGGGAAATGGA
ACCTTGTTTTACAGTGGACAACTTAGCCTAGTGAAGTAACAAGCTCACTTGATATTCAGA
CCATTGTTTTGTTTTTTTTTAATCTGTTGGCTTTTCTGGCTTAGTGTTGCATTCTTGCAA
ATGATCAGTTACTGTGATTGAGATGGTAAAACTGAGCAAGAAGTGCTCTAAATTCTGCTT
TGTATTTGCAGGTTAGTGAAACGCCTGGAGTTTGGAACAAGACCTTCAAGTACTCCAGGA
CCAATGAGCCATCCTTCACAAAGTGTTGTTAAGATGCTGCTATGAAAAGGAAAAATAAAA
TCTTATGTACATATAACTTGAATATCAATAGGCAACCAGACAGAAGTGTAAGAGTAGTTG
AGGCCTGAAAAAGGAACTACTGTTGATAATGGCATCTTATGGCTTTGCCCTTCTGGCTTC
TATGCTGAGTTGTGTGCGTGGTGTGATGAAGCAATGTTGCCTAGCAGCACAGGACATAAA
ATTGCTTCCTGTATTCACTGCTGTGAATAACTCCTGCTTTGACACTGCCAGTTAAAGCTA
TCGTCGCTTTACCTACAGCAGGTTCCCAGTGCAACTCTTTAGGTTTTGGCTTTTGGTGTT
AATAAAATTGCCCATGATTTCTGGCTTTCTGGTGCAGTCACTGAAGTTAGAGAAGTGGTT
GTAGGTAGAAACAGGTGTATTTCTGTGGAGAAGCAGTTTAGTTCTTTGTAGGTTGCTTGC
TGG
