# Supplementary material for: Reference based annotation with GeneMapper
Source: Genome Biol. 2006 Apr 5;7(4):R29. doi: 10.1186/gb-2006-7-4-r29 (PMC1557983; doi:10.1186/gb-2006-7-4-r29)
Supplement: Additional data file 2 — A gunzipped tar file containing the data set of orthologous genes in five vertebrates (human, chimpanzee, mouse, rat and chicken) that was used to compare pair-wise and multiple species GeneMapper [file gb-2006-7-4-r29-S2.tgz › 5verts/orth120/hs34.fa]

>NM_017668
GCGGACGCGGTACCGTAGAGCAGCAGCCAATGGGAGGCGCCGACCGCAGGCTccggggcg
ggggcggggtccggagggccggggccgcACCGCCCTTCGCAGCCGCCTCTGCCGCCGCCG
CCGCGTTGGCCTCGCCGCCCCTGCTCGGGTAAGTGAGGCGCTGCGCGGGGCTGGGGTCGG
GGTGGCTGTCCGGGGACCTCCACCGCGGCTGAAAAGCTCCTCTGCCCCGCCCCAGGATCC
CGGGACCCCGGGCCACCGCCTGGCAGGGACCCCTACGCCCCTCGCTTGCGCGTCGCTTCC
CGGCCGCCTGGACTCCCCCGGTCCCTGGGCTCCAAAATCCCGCCTCCCTGGAGCCTCCCG
TCCTAAAAAGTTAGGCACTGAGTGCCTTGCCACCGGTGCGTTCCTCGCGCTGGCCCCTCG
CCCTTGGCAACTTTGTTTCTCTTTCTGCGTTGGTCTCTCTCCCACCCCGTTGCCCTCTTC
TCCTTCCGGGACTTCCTGGGTGGTTAAGCCTTGCCGGTCCCCAAACCCCGCTGCCAGGCT
CCATCCTCTTTCTCCTCTTCCTTCCTCCCCATACTCCTCTCCTAGATGACCCTCGTTTCT
TTTCTCTCTCTCTCCTATTCCTCCATCCTGCCACCCGCTTCTCTGCGACCCCAGACCCCT
CGATTGCAGCGTTGCCCCTGCCCTCACACCCACTGTCCCGCCCCTGCAGGCCTCTTTCCA
AAAACCCACCCTGCTCCCTCCCTCCGGGAACACGTTTGGGGCAGTCTGCTCTCCGCTTTG
CTCCCGTCTCTGCCGCAGGACGGTTCAGGTTTCTTCTGACAGCACTTTGGGGAGGGATTG
GGTAAAGGACGAAAATGCTTATTCCGCAGCTTGAGTGATGGCTGGGCTCACTGAGGACCT
GAGTCTCTGAGGTCCTGGGAAACCCCGCTGTCACCTTGACACCGCTTTTGGGGAGGCGAC
TTTATCTTCTCCGAGCCATCTCAGGCTTTCTGCCTCCTGAGGGCCTGAGCTTCCTTGATT
GCTTTGTCCGTGGTTACTACCAGGTTGTGCCTCTTAATTTCTACTTTGAGCCTCAGGCCC
CTTTTAACTTTCTAAAGAAAAGGCCTTTGCAGCACGACCTAGGCAGGTTCATCATTTTTA
GTTTTGTTATAGTGTATTCTAGCATAGGATGGCATTTTAGGACATGGGTCGGGTGTTTTG
AAGATTAATTAGATCCCAGCTACTCCTAAAGCCTCTTGTTACCCGACCACCCCAGCCTCC
ATCACCTCGTTGGTATACAACCCGTttttttttttttttttttgtttttgtttttgagac
agagtctcactctcgcccaggttggagtgcagtggtgcgattttggctcactgcaacctc
cgcttcccgggttcaagcgattctcctgcctcagcctccggagtagctgggactacaggt
gcgtgccaccacgcctggctaattttttgtatttttagtagagatggggtttcaccgtgt
tagccaggatggtctcgatttcctgacctcgtgatctgccccctcggcctcccaaagtgc
tgggattacaggcgtgagccaccgtgccggccTACAACCCATTTTGAGCCTTTCCTCTTA
GTGTGTGTTTTGTGTAGGATTAAATGCAGATGATCTGTGCCGCTGAAGTCTCAGGGGCCT
GTGATTCATATATTTTATCCCATGTTGGATAACAGTTTATTAACTTGACTTATTTTTGTT
TCCAAAGTGTGttatttattatttatttatttatttattttgagacggagtcttgttctt
gtccaggctggagtgcagtggcatgatctcgactcactgcaacctcagtcctccgggttc
aagtgattcttctgcctcaccctcctgagtagctgggattacaggtgcgtgccaccatgc
ccggctaattcttagtagagatggggtttcaccatattggccaggctggtctcaaacttc
tgacctcgtgatctgcccacctcagcctcccaaagtgttgggattacaggcatgagccac
tgcacccgactCTATCATTattattattttttatgtagaggcagaatcttgctttgttgc
ccaggctggtctcaaattcctgggctcaagcagtcctcctgccttggcctcccacagtgc
tgagattacttgcaggcatgagccactgcatgcagccCAAAGTGTGTTCTTTTGCCTTAG
AATGTGAGCCGAGAATTGACACTCCTTTTCCTCACAAGGTAATTTCCTAACATGAGCATT
CCTGTGTACAGAAAGTTTGTGCCTGCAGTTAGTACTACACGTGCACCTCGTGCAATGGAT
GTGGGTGCTTTTTGTCTGCCTCCTTCAGcagtgcccagcacttagtaggtattcaagaaa
tgtttgAAAAGGGTTGGAGGAGGCAAAACCACAGTAGGAAAAATTCTTTCCCTGTCACTT
GGTTCAGTAGAATAAAATTATCCTGGAACAATAGCTATTTTACTTTTTGTCCAAGttttt
gtttgtttgttttttgagacgggatctcactctgtcgcccaagctggaacacagtgatgc
aatcacagctcactgcagtctcgacctctcaggctcaagcaatcctcttgcctgagcctc
ccaagtagctgggactaaaagcacatgccaccatgcttggctaatttttaaaattttttg
tagagattggggtctcactatgttgcccaggctggtctcgaactcctgggttcaagcgat
ccttccgcctcagcctcccaacgtgccggggtgggagagagccaccgcgcctggccTAAG
CTTTTTAAAATCTCTAAAGCGATCTATGCTTACTGTATATATGTGTATGTAGTTTACCTT
AAAGCAAGGTGTCAGGTACAAATCCACAGGGCTTGCTTTACCCCCATTCTGGTGCATCCT
CCAGACCCTTTTCTATTCTGTGTACAGAGAGAGGGAAATAAACAAAAATGGGCACCCATT
TTTAACATATCCTGAGCTTTCTTCCATATTAGTACTTACAGTTCTTAACAACTGCATCGT
TTTCCATTCAGTCCTCTGTTGACATTGAGGTTTCCAGTTTTCCACATTCGTGAATGATGG
TGTGCATCTTTGAACATGGGTCCTTGCCTGCCTAAGTATTTTTGTAGGTTGATCATTGTA
AACTTGGAAAGCACAAAGACAGAAGCCAGGCTTGCTGACTCTTGACTGATGTTGCCCCAG
TGATGTCACTCCTGCAAAATGCAAAGCCTGCGTCCTGGCTGTCGGAGCATGTGTGGACAT
TTGGCAGCTTCTTTCTCTTCCCTCCTGCTCTTCTGTTTGTTTTGATTGGGAAGGATATGG
AGTGGGGATGGAGAAGGGTGTTGAGTAATTATCGATGGTTTCTGTATGTTTATTGCTCCT
GACTAGCAGTGCTGGGTTTCTTCTCTCAGAGGAAAGCTGAAAGAGATTGCTTTGCTTTTT
TCCAGAGTTTTAAAATCAGAGGTGTGTGTCTCGAGTGTATTTTCAGACTTTTTTGTTAGC
TTTAATCATGTAAAACATGCAAAAAAAAAAAAAGCATGTGGAAACAAttttttttttttg
agacgggttctcgctctgtcacacaggctggagtgctgtggggcgatctcggctcactgc
aaccaccgcctcccatgctcaagtgatcctcccacctcagcctcctgagtagctgggacc
acaggtgtgcatcaccacacctggctaatttttttgtgtttttggtagagatggggtttc
accatgttgcccaggctggtctcttatctgctgacctcaggtgatctgcctgcctcaccc
tcccaaagtgctgggattacaggcatgagccaccacacccggccGGAAACAAATTTTTGA
AGGAGGCATAGATCTCTGTTGTGCAAAATAGATACTTTTTGTACCACTGGGTCCTAGTTT
GTCATTGTTCCTTGCATGATCCCATCAGATTTGTCTACAGAGCTGCTGGGGCATGATGGT
GTGGTGGCGTATTAAGAACGCAGGTTAGTGGCACACAGATGAAATAAATGCATGTGGGGT
GCATTTTTAAGATAGCAGGTGCAAAGTTGTATATACTGAGACCAGGCATTAACACTTGCC
TATTACAGTGCCTTTTAAAACACTATGTGAGggccgggtgcaatggctcacacctgtaat
cccagcactttgggaggcctaggtgggcagatcacctgaggtcaggagatcgagaccagc
ctggccaacgtggcgaaaccccgtctctcctaaaaatacaaaaaattagccagtcgtggt
ggcatgcacctgtaatccgaggtactagggacgctgaggtaggagaatcgcttgaagctg
cgaggcagaggttgcagtgagctgagatcacaccactgcactccagcctgggcaacagag
aaagagattccgactcaaaaaaaaaaaaaacaaaaaaaaaaaaaacaaaaCTGGACCAAA
TGAAACAAGTGAATCTGATCTGCAGTCAGTCAGTTTGCAACCCCTGGGAAGCCTTGGACT
TGAATGCAAAGATCCCTTGAACTTGGATCTAGTTTGCCTCTGCTGCTCACATGCACATTT
AGAGATGGCCAAGGCATACGGTGTTTCTGCTTCCAAGAAACAGAGTGGTTGTCCTGTTTA
GCCATCTCTTACAGTCACACAGCTTAAAGAAGATAATGTTTGCAAACAATTTTTGAAATG
TCTAGCACACAGCAAACAGAAGGTCAAATTCAGTACTTAATGCTGATAAAATAAGAGAAC
CCTTGCAAGTCATGTTGCCTGCTTTCTGCCACAGAGAGTACTGCAATAGAACTTTCTGAC
Gttttcatgttgtttatttatttattttttgagacagagtcttgctcttgtgcccaggct
ggagtgcagtggtacaatttctgctcactgcaacctctgcctctgggttcaagcaattct
tgggcctcagccacccaagtagctggaattataggtgcgctctaccacacctggctaatt
tttgtgtttctagtagagacagggtttcaccatgttgcccaggctggtcttgaacccctg
ggctcaagcaatccacccacctcagcctcccaaagtgctgggactacaggcgtgCATCGT
Gacgccctgctgatttgtgtatttttagtagagacggggttcaccttgtgctggtctcaa
actcctgggctcaagcaatctgcccacctcagtctgccaaagtgctgggattacaggcgt
gagccatcgtgcccggccTCTCTCTGACATTTTTGAATGGCAAAGGCAAAAATCTTATAC
TTTTAaggatgtggagaaataggaacacttttacactgttggtgggactgtaaactagtt
caaccattgtagaagtcagtgtggtgattcctcagggatctagaactggaaataccattt
gacccagccatcgcattactgggtatatacccaaaggactataaatcatgcttctataaa
gacacatgcacacgtatgtttattgcggcattattcacaatagcaaagacttggaaccaa
cccaaatgtccagcaatgatagactggattaagaaaacgtggcacatatacaccatggaa
tactatgcagccataaaaaatgatgagttcatgtcctttgtagggacatggatgaaattg
gaaatcatcattctcagtaaactattgcaagaacaaaaaaccaaacaccgcatattctca
ctcataggtgggaattgaacaacgagaacacatggacacaggaaggggaacatcacactc
tggggactgttgtggggtggggggaggggggagggatagcattgggagatatacctaatg
ctagatgacgagttagtgggtgcagcacaccagcatggcacatgtatacatatgtaacta
acctgcacattgtgcacatgtaccctaaaacttaaagtataataataataaagaaaAAGA
AAAAAAAAGATTGCTGTTTTATGATAAAGTGAAGTGCAGCTGTTACTTCTTCCTTCTTTG
CTTCCAGCATCTCTCTTCCCTAAGGATTGCTTTTAAAATGTAAGAGTTTTTGGTTGAAAT
GCTGTTCCTGTGGTTTTTGTCTCTTGGTTGGAGTGAAAGATTTTGCAGGCTGTGATACAA
ATCCAGTTCTCTGCTTATTTTCTCCTCAGTCCTTGAAATCCAAAACCAGATCCCTCCCAT
TGGCCCGTTGTAATTAGAACCTGCCCCACAATAGACGCACCTCCTAAAGCATCTCAGATT
CATTTCTTTCCTGAGGATTAAGTTTTTAAACCttcctggccaagataacagtgttttaag
aggctcTTTTCTTttattattattattattattattactcttttctttttttgagatgga
gtcttgctctgtcacccaggctggagtgcagtggcaggatctctgctcactggaacctcc
acctcccgggttcaagagtttcttctgtttcagcctcctgagtagatgggattacaggca
tgtgccaccatgcccagctaatttttgtatttttagcagagatggggttttaccatgttg
gccaggctggtctcgaactcctggcttcaagtgatctacccgctgtggcctcccaaagta
tcaggattacaggcatgagccacagcaccctgccaggcttgggtgttcaaggaagagaaa
gaaggcagtgtggctgggacataagtgaatgagaggtggtagggtaagaaatgtgtagaa
aactatgcaggggcctgatcacattggatcttgcaCATCTTTTTCCAAACCTCAGGAGGA
GTCATTCTGCTTTTGTTGTTACTGGTTCCTCACTTCCGCACTTTATTGTATGCTGACAAC
CTTCCATACCATGGGACTGAGACTGCCCTCAATAGTATCACCAATGTCtttttttgtttt
ttttttttgaggcagagtttcactcttgtcgtccaggttggagtgcaatggcgtgatctt
ggctcactgcaacctccgcctcctgggttcaagcgattttcctgcctcagtcttccgagt
agctggggttacaggagcctgccaccacacctggctaatttcttgtatttttagtggaaa
tggagtttcaccatgttggccaggctggtcttgaactcctgacctcaggtgaaccacccg
ccttggcttcccaaagtgttgggattacaggcatgagccaacgcacccagccACCAATAT
CTTAATGGCCACACAGTGCTCATTGATAGATGCCTTGGCCCTGGGCTATTGTTGCTATAG
AATTGGTTTGATGAGTACATATTACATGAGATCTGGGCTCATTAGAGCTTATGGCTTGAG
CAGGGACTCCTTGGCCTAGGTTTATGCTGCTCCTGGCCTTGTTAATGACTGCTATTAACA
CTCTACCCCCtttttatttttttgagatggggtcttgttctgtcgcccaggctgggaggc
tggaatgcagtgatcttggctcactgcagcctccgcttctcaggcttaagtgatttttcc
tgcttcatccttctgagtagctgggactacaggcacgcaccgccgtgcccgtttgatttt
tgtttttgtttttttagtagacacggggtttcaccatgttgcccaggctggtctcaaact
cctgacctcaagtgatctgtctgcctcggcctcacaaagggctgggattacaggcatgag
ccattgcgccaggcACCACTCTACCCTTTTGACTTTGAGCAAGTAAGGTCGTTGATTCCA
TACATTCATTAAGATTCCTGCgtggcagaaatctaaccccaactggtataaccaagacaa
ggaattgattatctcataaccttaaatcaggtgtggctgcatctaggtgttcaaatgata
ttgtcaggacccaggctctccatcccttggcccagctttcctctgttttggcttcactct
gaggcaggctctcccttgtgatagcaagatgaccaccggcagtttcaggcttacctccgg
cttcaggcttacctccagcttcaggcttaccttaccaaccctagtggaaagagagtttca
tttttgacagctatgcaaaaggtctggacctgggccctcactggcttagtatgggttagg
cccatccttaagccaatcattgGCTCAGCATGGGTTAGATCCGTGACTGTCACTGGCTGA
GCATGGGGGTTAGGCTCACCCTATCATTGGCTCTGCGTGAATTAGGCCCACCTCTGTCAC
TGGCTCATCGTGGGTTAGGCCCACCCATGAGCTGATCACTAAGGTCGTGAATAGGCATAT
GCCTCTTCCCAGGTGTGGAggatgatgtcagatccctctgaactcatgaaatgagtaggg
tattctcccaagggaatattgtgctgtcacagaagatggaaaaatgaatgcatgtctgga
aaaaacaaGCAAAACTACAAATCATTAGCTTTATATGACAtttatttattttttgtttat
atgtttttgaaatggagtcttgctctgttgcccaggctggagtgcagtggtgtgatcgtg
gttcactgcaacctctggctcccgggttcaagcgattctcatgccttagcctcccgagta
gttgggatcataggtgcctgccaccacacccagctaatttttgtgcttttagtgtagaca
ggattttaccatgttggccaagcttgtcttgaactcttgacctcaagtcatctgcctgcc
tcagcttcccaaagtgttgagattacaggcatgagccaccacgtctggccAGCTTTGTAT
GACATTTCGCCTTTCTGCCTTGATCAAACTTTCAGAGAATCTGCTTTCCAGAGGGATGAG
TGGGTCGGGAAATAGCATGTTTTCTCTGAATGAGGGAAAGGATTGAAAAAGTAGGAGGGA
GAAAGGATGTGAATATGAGTCCCAACAAATGCAGAGTTATCGGTAAGTTTTGTGCTTGAA
TCTAGGTACAATTGTGCATTTCCTGGTTCTGCATGAATTAGGCCCACCTCTGTCATTGGC
TCAACATGGGTGAGGCTCACTAACTTCCACCAGAAGTTAGTGGTGGTGTCTGTGTTGACA
CTTACATGTTTAGCCTAATGATTTCATGTTTTAACCAAAACTATATAGCTTGTTGGTTAT
ATCTTAGAAAGTGATGGTTTTTGCTCATTCTTTTGTCCCCAGGGATACACACCAGCCTCT
AAGTTCTCTTGAGGGAAGGAAGGGACCTTGCACACAATCttttttttttttttttttttt
ttttttttgagaggaagtctcactctgtcacccaggctggagtgcagtggtgcgatctcg
gctcactacaacctctgccttctgggttcaagtgattctcccgcctcagcctcccgagta
gtggggattacaggcgcacaccaccatgcccggctaatttttatatttttagtagagatg
gggtttcagtgtgttggccaggctggtttcagactcctgagctcaggtgattcacctgcc
ctggcctcccaaagtactgggattacaggtgtgagccactgcgcccggccTTGGACACAA
TCttttttttttttttttttgagacggagtctcgctctgtcactcaggctggagtgcagt
ggcacgatctcagctcattgcaacctccacctcctgggttcaagcaattctcctgcctta
gccgcctgagtagctgggactacaggtacctgccactgcgcccgcctaatttttgtattt
ttagtagagatggggtttcaccatattggccaggctggtctcaaactcctgaccttgtga
tctgcccgcctcggcctcccaaagtgctgggattacagatgcgagccactgagtctggcc
TGGACACAATCTTACTTGGATTCCTCATGCCCTTTTGACAAGCTCAGAGCCTCAAATAAA
TTCAGAAAATAGGTGATTACATCAAACAGCCTCTATCAACAGGGAGTATACAAACCGTTA
GCCCAACTGTTAATAGAAGTCTGCTTTCTTgctgggtgtggtggctcacacctagaatcc
tagtgctttgggagtacaaggcaggaggatcgcttgagcccaggaatttgagaccagcct
aggcaacatagtaagaccccatctcttaaaaaaaaaattagcttggcgtagtggcctata
cctgtagtcccagctagtcaggaggctgaggcaggaggatcagtgccgcctaggagttca
aagatgcagtgagctatgattgtgtcactgcactccagctgggttgacagattgagaccc
tatctcttaaaaaaaaaaTTGCTTCCCTCACCTCTGCTGTGAAACAGCTCAAAGTCCTGA
GAGCCAAGGCccctaccgcccacatcctctagctgttggctaatttatttcatcgtcttt
taggtaattctccagaattccatcgctttcctctttttcacctcccagttactcctgcac
tcagttcttcgtctttcctcctccactgtgtagaaactgttcttgctcacaccgccagtg
accgactttcgctcagccttgtggatattttccagcccttatcttccctgcttctctgtt
gcatccttgtgacactggaatgtttcccttttttcccttgaaaccgcccactcccaggac
agcacagtcttcctgattctcatctctctcactctgtttcttctctgcctccttcggtta
ccatttcttaaactgcccacctttccaatattggcattcttcactgttccatacacagtc
cctaggcgattcttccatggtcacgaggaaaagagaaaaaccagctatagacgcatgact
ttcaaatggatattgttgacccaatttcaaccctgagtttcagctgcgatattgcatctt
ggtgtgtcatggacatgtcaagctgtgaatgtctgagactgggtttgttatctctcctta
acccacccacctacccaagagttttacttgttttttttttttttttgagtctcgctctgt
cacccaggctggagtgcagtggcgccatctcggctcactgcaagctccgcctcccgggtt
caagccattctcctgcctcagcctcctgactagctgggactacaggcacccgctgccagg
cctggataattttttgtatttttaatagagacagtgtttcaccatgttagccagaatggt
cttgatctcctaacctcgtgatccacctgcctcggcctcccaaagtgctgggattacagg
tgtgagccaccgcgcccggccGAGttttccttttgattgtcctttttttttgagacggga
tcttgctgtgttgcccaggctggagtacagtggcatggtcatgggtcactgcagcctcga
cctctccttgcccctcatcctctcgagtagctggaactacagacacaccaccatgaccag
ctagtttttgtattttttgtagagatagggtctcaccaggttgcccaggctggtctggaa
ctcctgggctcaagcattccacctgctttggcctaccaatgtgctgggattacaggtgcg
aggcactgcacccagccaccttctggaagtctttatctctggtgatggggatggtggcgg
cacccaattgcctaaggtagagccccagaagatgtcctcacctcctttttctctctcccc
tgccccgaaaagtcataattcatcaagttctggtaagtttgccttctaaatatttttgga
gtccatttctgttccctccatcttcattcctactttctttttttttagacaaggtctcac
tctcttgcccaggctggagtgcagtaccgtgatcatagcttactgcagcctcaaattcct
ggactcatgtgatcctccttcctcagcctccagagtagctaggactacagatgtgttgca
ccacaccagtctaattttttaaaaagtttttttgtcaaggtagggtcttgctgtgtttcc
caggctggtcttgaactcctggtcccaagtggtcctcttgccttggcctcccatagtgct
gggattatacgtgtgagccactgtacctggcctattctcactttctaattcaggccacgt
tcctttctcttttcttttttttttttttttttttgagatggagtcttgatctgtcgccca
ggcttgagtgcagtggcgtgatctcggctcactgcaagctctgcttcccaggttcacgct
attctcctgcctcagcctcccgagtagctgggactacaggcacctgccaccacgcccagc
taatttttttgtatttttagtagggacagggtttcaccgtgttagacaggatggtctcaa
tctcctgacctcatgatccgcctgcctcggcctcccaaagtgctgggattacaggcatga
gccaccgtgcctggtcTCttttcttttttaaataggatctcacttcatcacccaggcttt
agtgcagtggcactatcttggctcaccgcaacctctgcctcctgtgctcaggtgatcctc
ccatctcagcctcctgagtagctgggaacacaggcatgtgccaccacagctggctgatat
ttttctatttttagtagagacggagtttctccatgttacccaggctggtctcaaactccc
aggctcaagcgatctgcctaccttggcctgtcaaagtgctgggattataggcgtgagcca
ctgcacctggcctccaccttcctttctttcttgcattgctgcaggagctccccatcttag
gccttgtccttcctctgcctgtccatggccaccaggaccagctttttaagcaggagagcc
catcatatcacatcactctcttccctaactttctccaatggtttcccattgccactaagt
ttcttaacatcttgcaaaagccgtctgtgacttagcccctttatttcagtctgtccaggt
aggttcccttccactcgtcacctttcaacccaggcttaccagactccctctagctcccct
acaagtgcctggctgtttctcctcattccttcttcccctgctcaattaccattgcctTCC
AGttctttcatattcttttttttttttttttgagacggagtctcattctgtcgcccagtc
tggagtgcagcggcacgatctcagctcactgcaacttccacctcccaggttcaagtgatt
ctaccgcctcagtctcctgagtagctgggagtatgggtgcccgccaccacgcccagctaa
tttttgtatttttttttagtagagacggagtttcaccatattggccaggctggtctcgaa
ctcctgccctcgtgatctgcctgcctcagcctcccagtgtgctgggattacaggcgtgag
ccactgcacctggctTTTTCATATtctttcacatgctcctcatgtgtcgcctcttctagg
aagccttccttgactttcgggttgagttTTGAACTTCTTAAATATCCTGGGCACTGATAG
AAATGTATtttcaggtgcatacatatttcagaacacaccaatgtgtatactcaaatatat
gcaatttattgcatgtcaaAATCCTGTGCACATTTCTGTGGCTATACTAGGCACATAGTT
TTATCATAATTTACATGGggttgggtgcggtggttcacgcctgtaataccagcactttgg
gaggctgaggtgggtggttcacttgaggtcaggagtttgagaccagcctggccaacatgg
tgaaaccctgtctctactaaaaatagaaaaattagccaggcgtggtggcgcatgcctgta
aaatcgcagttgctcgggaggctgaggcacaagaatcatttgaacccaggaggcagaggt
tgcagtgagctgagatcacgccactgcactccagcctgggtgatagagcaagagtctgtc
tcaaataataaTTATAATTATTATTTTATGCGTAATTTCCATTCCAGCCCCCACTCCCCC
ACTCcctccaccagactgtgaggcccctttagggaaggcaggcatcttggagacgtttta
tgtggctccctaggtcctttagtaggtgctcaataaatatttgCATAGGGATATCCATGA
GCCTTGATGTTAACCCAGGGAATATAACAGGTGAGTGGATTGTGTTTTGTTTGGGTTTAG
CTTCAGATTTTTGGCAGTATTTAATCATTTAACCCAGCATAAAGtttatttatttattta
tttattttgacacagagtctcggtctgtcactcaagctggagtgcagtggcgccatctcg
gctcactgcaagctccacctcctgagttcacaccattctcctgcctcagcctcctgagta
gctgggactacaggcacccgccaccacacccagctaatttttcgtattttagtagagacg
gggtttcaccatgttagctagggtggtctcgatctcctgacctcgtgatccgcccgcctc
agcctcccaaagtgctgggattataggcgtgagccaccgcgcctggccAAGTTTTTTTTT
TTTTTTCTGTTAAAGGGGATCAGCTGTTTAACCAGATGTGGGTAATCATTTTGAAACCTT
CTCTCCTAGACACCATGCCACAAGGAGAGTGATCTCTTCCCCTGTTTTCACAATGGAGGA
CTCCGGAAAGACTTTCAGCTCCGAGGAGGAAGAAGCTAACTATTGGAAAGATCTGGCGAT
GACCTACAAACAGAGGTCAGTCCGAGTTCACCTGCttttccttttttttttttttttgag
atggggtcctgctatgttacctaggctgagtgcggtggctgttcctaggcgtgatcatag
tgcacagccgccttaaactcctgggcttaagcgatcatcctggctcagcctcccaagtag
atgggactataggtgtgcttcatcaggccaggcttttttttttttggcggaaacaggggt
ctcgctatgttgcccaggctggtcttgaactcctggactcaagtgatgcacctctgcctc
ccacagtgttgggactacaggtgtgagcTCTCTTTTTTCTATAAAAAGAACagcaaccat
ttattgcaggcctatatgtgccaggcagtgtgaaaggcttaacttacactatctcaaaac
tgcctgtgaaaaaactattagcaccccattatatagatgaagaaactgagcctcagtgaa
ggcagataacttgctcacagtcacacagccaataagtagcagagctggaatttgaactcc
agacctatggtcctgattatcctactatgctactttacattTTGTTttcttattttcttt
ttcttcttttttttttgagacagagtctcactctgttgcccaggctggagtgcagtggtg
ccatcttggctcactgcagcctccacctctgggttgaagcaattctcgtgcctcagcttc
tcgagtagctggaattacaggcacccaccaccacgcctggctaattttttgtgtttttag
cagagacggggttttgccatgctggtcaggctggtcttgaactcctggcttcacgtgatc
tgcccgtctcaccctcccaaagttctggaattacaggcatgagccaccatgcctggccTT
CCATCttattttcttttttttttttttgagatggagtttcgctcttcttgcccaggctgt
agtgcaatggcatgatctcggctcaccacaagctccacctcctgggttcaatcgattctc
ttgcctcagcctcccgagtagctaggattacaggcatgcaccaccatgcccagctaattt
tgtatttttagtagagacggggtttctccatgttggtcaggcagctctcgaactcccaac
ctcaggtgatccacttgcctcggcttccctaagtgctgggattacaggcgtgagccacca
cgcccggTGTCCATCTTATTTTCTAGAAGGGTTTTTATCAGTTCCTAGATGCCATATCTG
GTAAGTTCTTTGTGCACAGGGAAAGAGCTTTTCCCTATGCCTAGCAAAATATATTGCTAA
AGATTTTAAGATTTGAAACTCGTGTTTTGGTCAGGGCTCATATCTGGGAGGTGTGTGTGT
GTGCGTTTGGTTTGGCACTGTTTTTATTTATAATGGGTCTTTATAATTTGTACATAGAGG
CCTTATTCCAGTCCCCTTAGTTTCTTTCATTTATTGAAAAATTATTTTAGGTccaggcac
agtggctcacatctgtaatcccagcactttgggtaggcagatcacttgagctcaggagtt
tgagaccagctctagcaacatggcaaaaccctgtctgtacaaaaaatacagaaattagca
ggcatggtggcatgttcttatagtctcagctacttgggagcctgaggtgggagaattgct
tgagcctgggaggtcgaggctgcagtgacgcatgatcacacctctgcattccagtctggg
tgacagagcaagactctatctcaaataaataaataaaaattattttagagtcagggtctc
actctgtcacccaggctgaattgcactggctcttcacaagtgtgacctatctcactgcaa
cccctgggaccccaggtgatccttctgcctcagcctcccaggtagctgggactacaggcg
tgtgccaccatgtctggctgatttttaaacacatttctgtagagatgaggtcttactatg
ttgccctggctggtctggaactcctggcctcaagtaattctTAATGAGCCACTGTACCCA
GCCCTTCCTACTTTCTTTATTCTAGTTTGACTTAAAGGTAATTCAGGCTTGATATTTTTA
AAATATTCCTTGAATTTggccaggtacaatggctaacgcctgtaatcccagcactttgag
aggccgaggcaggcagatcacctccagtcaggagatcgagaccagcctggccaacatggt
gaaaccccgtcactactaaaaatacaaaaattagctgggtgtggtgccgcatgcctgtag
tcccagctactcgggagactgaggcaggagaatcgcttgaacctggaaagcagaggttgc
agtgagacgagattgcagcactgcattgcagcctgggtgatagagcgagactctgtcttc
aaaaaTATTACTACGTGATGATTAACAATTTTGCTGTAGGGCAGAAAATACGCAAGAGGA
ACTCCGAGAATTCCAGGAGGGAAGCCGAGAATATGAAGCTGAATTGGAGACGCAGCTGCA
ACAAATTGAAACCAGGAACAGAGACCTCCTGTCCGAAAATAACCGCCTTCGCATGGAGCT
GGAAACCATCAAGGTGAGGGGCTGAGAGGAAGTGTGCTCAGGTGTAGACAGGCGTCCAAC
ACAGGCATGGCATGCTTGGCTGGAAGAAGGAACCCTGCAATGAGGGACTCCAGACCCCAG
GCCCATGCTCATCTCTGGAAGGGCCTGTGCGGCAGACGTGATCTTTGAACTCTTTGTGCC
TCTAGTGGGTGGTGCtttttgttttgttttttttttttttttgagatggagtttcactct
tgttgcccaggctggagggcagtggcgcgatcttggctcactgcaacctccacctcccag
gttcaagtaattctcctgcctcagcctcctgagtagctgggattataggcgcctgctacc
acgcctggctaattttttttgtatttgtagtagagacggggttttatgttggccaggctg
gtctcgaactcctgacctcgggATCCATGATGGGTGGAGCTTTGAGAAGCAAGTCACACA
CATGTTCCCGTGGACTTTCTTGGTTGTGTACACTGATTTTATAGGGCACATGGCAGGGAG
ACttttttttttttttgaaacagggtcttgctctgttgcccagactggagtacagtggct
ggattacagctcactgcaccctggacgtctcaggtttaagcagtcctctcacctgggccg
ggcgaggtggtgcatacctgtaatcccagcactttgggaggctgaggtgggcagatcacg
aggtcaagagattgagaccatcctggccaacatgatgaaaccctgtctctactaaaatta
caaatattagctgggcgtggtggtacacgcctatagtcccagcttacttgggaggctgag
gcaggagaatcacttgatggttggaggctgtagtgagctgagattgtgccactgcactcc
agcctggcaacagagcgagactccgtctcaaaaaaaaccaaagtccttccacctgaacct
cgggagtagctgagactacaggcatgcggcaccatgcctggttagtttttgtatttttta
tagagacagggtttcgctgtgttgcccaggctggtcttgaactcctggacgcgagcagtc
ctcctgccttggcctcccaaattgctgggattataggcatgagccaccacctggccAGGG
AGACATTTTTAGGGTATGGAGGTGTTGCTAGAGTAATATCATCAGgtccaatattgtagc
ccttagctacatttggctgttgaaatttaatgaattaaaataaaaacttaattcctcagt
cacagtagccacatttcaagtgcttaggagccacgtgtggccagtgagtttccttagtgg
acagaggggctgcagaccatttccttcattaccaaaaggtgtgttgcacTCTGCCAGTTC
AGAGCAggtttctcgacctggctgctgttgacattggagcccggatcatcctccgttggg
agggactgaggtttgctttgtgggttttttgtttgtttgttttgtatttttgagatggag
tcttgctctgttgcccaggctggagtgcagtagcgcgatctcggctcactgcaagctccg
cctcccaggttcacaccattctcctgcctcagcctcccgagtagctaggactacaggcgc
ctgccaccacgcctggctaaattttttgtatttttagtagaaacggggtttcaccgtgtt
agctaggatggtcttgatctcctgacctcaggatccgcctgcctcagcctcccaaagtgc
tgggaatacaggcgtgagccactgtgcccagccTGttttttttttgagatggagtcttgc
tctgttgcccaggctggagtgcagtggcacaatctcacctcactgcaacctccgcctccc
aggttcaagtgattgtcccgcctcagcctcttgagtagctgggattacaggcaccctcca
ccacgcctggctaattttttttttttttttttttgagacgcagtctcactctgttgccag
gctggagtgcagtggcgtaatcccggctcactgcaacctccacctcctgggttcaagtga
ttctcctgcctcagcctcctgagtagctgagattacaggcacacaccgccatgcctggct
aatttttgtatttttagtagagatggggtttcaccatgttttccaggatggtcttgatct
cttgacagtgtgatctacccgccttagcctcccaaagtgctgggattacaggtgtgagcc
accacgcccggctaatttttgtatttttagcaaggacgaggtttcaccatgttggccagg
ctggtctcgaactcctgagctcaggtgatccgcccgcctcagcctcccaaagtgctggga
ttacaagcatgagtcaccccgcctgaccacactgtgggatgtttggcagcatccctggcc
tccaccctctagatgccagtagcattccccgcacctccaaggtggtgaaaaccaaaagca
cctctagacatagccaggtatcTGGAGACCCAGTGCTCTGCAAGGTAAAAACCATCCCTT
CTGTACATGCTGTAGGGCTCAGCAAGGGATCACTAAGTCAACACCGTGCCCCAGAGACTG
GCTCTCAGCCTTAGCTGCCAGCCAGCATCACTAGGCCAGCTTCATAAACATCCGACAGGC
CTGAACCCTCTCTCCCCATCCCCATCTCCCCGCCTTGCTCTGAGATTCCATTTCTCAGTA
AGTCTGGGTGGGGCCCTGGCATGTCTGTGTGGTTTTCTTTTTCTCATTAAACTCCCAATG
TACATTTTGATGAGCTGCTTCATGGAAGAGTCAAAACTGTGTGTGCCCAGGGCTAGGTAT
GATGGACGGTGAAAGGGGAAGTGCTGGTTGCCTTCTTTGGGAAGACAAACCTAATGCCAT
GAAGCAGTTGGGGACGTGAAGCTCAGTCACAGAACTCTGATGTGGGGGCCTTTCAAGAGA
AAAAGGACTggctgggtgcggtggctcatgcctgttatcccagcacttcaggaggccgag
gtgggcagatcacctgaggttgggagtttgagaccagcctcaccaacatgacaaaaccct
gtctctactaaaactacaaaattagctgggtgttgttgtatgtgcctgtaatcccagcta
cttgggaggctgaggcaggagaatcacttgaacccgggaggcggaggttgcagtgagccg
agattgcaccattgcactctagcttgggcaacaagagcgaaactctgtctcaaaaaaaaa
aaaaaagaaagaaaaagaaaGGACTGCATGGGTTGAGGGAGGCTGTGTGGAGGGTGTTTG
TAGGTGTATGTGTTGCTGACACTTGGTGCTTGGGGAGATGGGGCTGAAGGAGAGTTGATC
TGTACCCATCACAGACGTGGACAAGAATGGGTGTCGGGTGGACCTTGGCAAGCCCAGCTT
TACTAATGTATAGGAAAGGGTGTGGGACCAACAAATGGATTGGGGGTTTGGGGCAGGGCG
GAGGAGAGGTCCCAGACACGTTGAAGGTGGTCATTGAAGCTGAAGCTTTCTGTTGGAGAC
CACAGAGTGCAGCTGGCCGTCTGCAGATCCATCTGCCCCATAGGTGTTGTTTGATCGCCT
TCAGGGGTTTTTGTTCAGCATTTCCCCATGAACGTTTTCCAGCATATAAGGCTGAAAGAA
TTTCCAGTGAATACCTGTGTATCCACCACCACCTAGGCTCTACCAATAATATTTCCCCTA
CTTACTTGCCTTTTATTATATATATTCCCCCATCCATCAAAATTTGTAAAGCTTCCTGTA
AAAAGATGGATTTCTggccaggcatggtggttcatacttgtaatcccagccctttgagag
gctgaggagggagaattgcttgagaccaggagttcaaggccagcctgggcaacatagcga
gactctgtctctacaaaaaaataaaaataaaaaattcattggacatggtagtgcacacct
gtagtctaagctactcaagaggctgaggcaggagcattgcttgagcccaggaggttgagg
ctgcagtgagctatgattgtaccattgcactccatcctgggtgacagagcaaaagttaaa
aaataaaaaaCCTGAGTAGTGGTTGTTTAGAACACACATTGTTGAGTTTCCCCCAATCCC
CATATCCGTGACACGGAGACCTTAGTGTCATCTGCCTCTCCCTGTACTTGGCCCACTTCA
CCCATTTGTTAACAGCTGAACACCTGCTACACACAATGAGCAATGATTATCGttcttttt
gttgttgttgtttttgctgttggagacagagtctccccctgtcacccaggctggagtgca
gtggtgtgatctcagctcactgcaacctctgacttccaggcttaagtgatcctcccacct
cagcctcccaagtagctgagattacaggcacctgccacaccacgcctggctaatttttgt
tattttttgtagagacgggttcatgtgcccatgctagtctgggactcctgagctcaagtg
atccgcctgcctcggcctctcaaagtgctgggattacaggtgtgagccactgcgcctggc
tGATTATAGTTCCTAAATTGAAGGGGACTCTGGGTTGAAAAGCTGGGTAGGAGGAAGATT
AGTGGTATGAACTGCAGTTTGGAGAGGATAACAGGCCCTCCATGGATCCTGAGTAAAATA
TCAAGAGAATTACTCAGTAATTCTCTGCTTCAAGACTGAGCTCTTGggcctggcgtggtg
gctgatgcctgtaatgccagcactttgggagaccgaggcgggcggatcatgaggtcaaga
gattgagactgtcctcgctaacatggtgaaaccccgtctctactaaaaataaaaaaatta
gctgggcatggtggcgcacacctgtagtcccagctactcgggggctgaggcaggagaatt
gcttgaacctaggaggtggaggttgcagtgagctgagattgcgccactgtactgcagccA
CATGTCAGATGCAGGAGACTCAGAGCACACAGCACAGTGAAGAAACAGGGTACCTTGGAA
TAACGAGGACCCTGCCACCAGCAAGTATTTGTCAGTCACCTAAGAGAAATATATTCAGCT
GGGCCGGACTTCTTAACAACTGGCTTATTCATCACGGGTTGAATGAAAAAGCCTTTAAGG
GACCAAACAGAGCATCTATTGATGCCCCCATCAGCTGACAGCTTATTCGAATTAGCCCCA
AATGGCAGCACAACATTTCAGCAACAGGTTTTCATGTCCACAGGTTCCGAGGAGATCTCT
CAATCGCCAGTGCAGTCGGTGGAGCCCACTCGCTGCGTCCTCCTGGAGCCTGCGTTTGAA
TTTAGGTTAATGACTTAAGATCCTGTTTTATTTGGAGATGTTCCCAAATAAAGGGTGTGA
GGCGATGAGAGCCACGCCTGGGAACAGGGCCTGGTCTGCCTCTACTTGCTGGGTGCAGAT
ACTTCTCTGCTTACAGCCAGGAAATGGGGAGGGTGCTGCGGGCGGCAGCAGGGATGTGGT
CCGCCCTCCTCATCCTTCCAACGCTGTAAATCATCTGTTTGTTCTTTCTTTGGAGTCTTC
TTGCACAATGGCTCTCGCCACGCCTCTCTGGCCTAGGCACCATTACATCACCCTGGGTGC
ATCCGGACTTTCTAGCAACGGCTTTGTTTACTTGATTGAGTAAAGAGAAGTTGGCCTTTT
TTAACTTTTAAATTAGACCTTGCGCCTTTCTTGTGGGAAGTGTTTTCTCTTATGTTTGTA
GAATCTAGGATGGGTGttttgtgttttcggttttgatttttttttgagatggggtctctg
tcacccaagctggagtgcaggggcacaatcttggctcactgcaacctccgcctcccgggc
tcaagcgattcccctgcctcccgggtagctgggaccataggcacttgccaccacacccag
ctattttttgtatttttggtagagacgggggtttcaccgtgttggccaggctgttctcaa
actcctgacctcaagtgatctgcccgccttggcctcccaagtagctggaactacagccgt
gcaccactatgccgggctAATTTTTGTATTTTGGTTTCGCCATGTTGCCCCAGGCTGGTG
Attttttttttttttttaagcgttggcctgggctagagtgcagtggcatgatcatagttt
actggagcctcaacctcctggcctcaagcagtcctcccacctcagcctcccccatagcta
ggactgcaggtgcatgccaccacgcctggctgttcttaaattttctgtagagatggagtc
ttcctatgttgcctaggctaatatgcctctgccacctgaggtgctgggattgcggcatga
ggcaccgcacctggcTCTGGGTGTTTGGTGAAGGAAAGTAATTTGGAAGCAGAGCAGGAA
TAGAATCGAGAGAGCACGGGAACGGGCAGGTGATCTGGATTGAGATGGTTTAGGGCTGGT
tagcataattgcttaaggacacctgctcaggaggctggggtttggtcttggcccagtcat
ttgctactggttgattctgggctagttaagtaattgagtctcagtgttcatgtctctgaa
gtggaattaaACGAGACAACATAGGAAGTGTACTTAGCCTGGAGGCCAGCACAGAATAAG
TATGTAATGGATGTTATTGCTGCAGCTGGCAACAGGGAATCATTGAGAAGTGCGCTGGAC
TGTTTCTTTGGTAATTAACAAGAtctccctctctgtctctctcctctccttttctctccc
tttcccttcctccatcttctccctccctTCTGTCTTAGtttttgtttgtttgttttgaga
tggagtcttgttcgtcgcccagactagagaacagtggcacaatctctgctcactgcaacc
tccgcctcctgggttcaagcgattctcctgcctcagcctcccgagtggctgggattatag
acaacgcaccaccacactcggctaatttttttttgcatttttggtagagacggggtttca
ccatgttgtccaggctggtcttgaactcctgacctcaggtgatccacctgcctcagcctc
ccaaattgctgggattacaggtgtgggtcactgctcccggccTGTCTTTGTTTTTAAACC
CAGAGATTGGAATGTTCTTTCTGTCTCCATGCTACAACGGAGAGTCCTGGATCAAAAATT
CAGAATAATTGACTGTTGTGTAAACCAAGTACATGCTGCTCTCCCATTGTTGTGGGCACA
AACAACAGAAGTCATTGAGATTCCtttttttttgctttttgagatagctgggtctcactc
tgttgcccaggttggagtgcagtgatgcaatcacggctcactgcagcttcaacctcccag
gctcaaatggtgttcccatctcagcctcctaactgggactacaggcgacgccaccatgcc
ctgctaatttttattttttgtagagactgagtctggctctgtgggccacgctggtGACTC
TTTGTAATACGGTGATAATGTGTGAAAGCAGGCTTGCGTTGCCCCTGTGGATGAGGCTTG
GAGAGGTCCATGTGGCTTTCTTTGGTTGTGGACACCTTGGGCAGAATGATTTGTCTGAAG
ATTGCTGGGGGCTTCAGACAATGATTTGTCTGAAGATTGTGGGAACCAGGTTTGGGAGTG
GGCAGGATTCAAGGTGCTCAAGGGGCAGGAGGTGGGAGGCACTTAGGACATAATTGAAAC
AGTTATTCAGTGTGCCTGCCTGCCCGCCCCCTCCCAGTCCCCCACCACTGCCAGAgagtt
ttgctcttgttgcccaggctggagtgcaatggcacgatctgggctcactgcaacctccgc
ctcccgggttcaagagattggcctgcctcagcttcccaagtagctgggattatagacgcc
cgccaccaggcccagctaattttttgtatttttagtagatacggggtttcgccatgttgc
caggctggtGATTTTGGGtttttttttttttttgcttgttttttttaagtgtcgtggtct
cactctgtggcctgggcgggagtgcagcggcgtgatcatagctcactgcagcctcaacct
cctggtctcaggcagtcttcttgcctcaccctcccaagtagctaggactacaggtgcatg
ccaccacgcctggctgttttcacattttttgtagaggcagagtcttgcccaggctggtcg
agaactcctgggctcaagcaatcctgcctctgccacctgaaagtgctgggattacaggca
tgaggcaccacacctggctCTGGGTGTTTGGTGAAGGAAAGTAATTTGGAAGCAGAGCCG
GAACAGAATCAAGAGAGCTCGGGAGTGGGCAGGTGATCTGGATTGAAATGGTTTGGGGCT
GGTtagcataattgcttaaggacacctgctcaggaggctggggtttgatcttggctcagt
catttgctaccagttgattctgggctagtcaggtcactgagcttcagtgttcatgtctcc
aaagtgggattaatgagacAACATAGGTGGTGTACTTAGCCTGGAGGTGGCACAGAATAA
GTATGTAATGGATGTTATTGCTGCAGCTGGCAACAGGGAATCATTGAGAAGTCAGCTGGA
CTGTTCCTTTGGTAATTAACATAGAtctctctccctttccttccctctccctcccttcct
ctctcctctgtctcccttcctctctcctctctctccctcccccattttatcccctccttt
tctccctccttctttttctttctttctttgtttttctggtttttttttttttttttgaga
cagagtctcgctgttattgcccaggctggagtgcagtggtgcaacctccgcctcccgtgt
tcaagcgattctcccgcgtcagccttctgagtagctgggattataggcatgcaccaccac
gcctggctaatttttttgtatttttagtagagtccagatttcaccatgttttcgaggcag
gtctcaaacttctgacctcaggtgatccgcccacctcagccctccaaagtgctgggatta
caggtgtgagccactgcgcctggccTGTCTTTATGTTTTTAAATAACCTAGAGATCAAAC
TGTTCCTTTTTTCTCCATGTCACAACGGGGAGTCCTGGATCAAAAATTCAGAATGGCGGA
CTGTTTTAAAACCAAGTTCATGCTGCCCTCCCATTGTTGTGGGCACAAACAACGGACGTC
ATTATGATTTCTTTCCTTTTGAGGCAGCAGGGAgttgcccaggccggagtgcagtggtgc
cttcacagcccactgcagcttcgacctctcaggctcgaatggtcctcccacctcagcctc
gcgagtagctaggactacaggcaagagccaccatgccctgctagtttttattttttgtag
aggccaggtctcactctgtgagccgggctggtGACTCTCTTTGTAATACACTGATGATAT
GTGTGAAGGAGGCCCATGTTGCCGTGTGGATGAGGCTTGGAGAGGTTTACGTGGCTTGCT
TTGGCTGTGGACACCTTGGGTAGAATGATTTGTCTGAAGAATGATGGAGGCTATAGGAAT
CTCAACCCTGTTGAGAGTAGGCAAGATTCAAGGTGCTCAGGGGGCAGAGGCACTCAGGAC
ATAATTAAAACAGTTGGTCCGTTGTGCCTGCTTTGAATGACACCTGCCTGTTCCCACCAC
GTTACATCACTTGCCTAAGAGTCAGCTCTGGAGAGAAGGTTCTGTTGACTGAGCCTGGCT
TGTCTCCCGATTGTGGTGGGAGGGTGGGACAGAAAGCCTGGAGCCCCACCCAGGGAGTGT
GGTGGGAGGAGTAGTTTCATAAAGAGAGAGGGTCAggccaggtgcagtggctcacacctg
taatcccagcactttgggaggccgaggcgtgcagatcacttgaggtgtcaggagttcaag
accagcctggccaacgtggtaaaacccggtctctactaaaaatacaaaaattagccacta
ttgttggtgggtggctgtattcccagccacttgggaggctgaggcaggagcattgcttga
acctgggaggcagaggttgcagtgagccaggatcttgccgctgcactcaagcctgggcaa
cagagtgagactcggcctcaaaagaaaaaaaaaaaaaCacggagtcttgctgtgttgccc
aggctggagtggagtgttacagtcatagctcactgcagcctctaactcctgggctcaggc
agtcctcccagtttagcctcccgagtagctgtgactccaggtggatgtgtgctactgtgt
ctagcCTTCTCAGAAGTCTTAAGTCATTCACTCAGTGTCTGTGTTGTCCTTCAGGAGAAG
TTTGAAGTGCAGCACTCTGAAGGCTACCGGCAGATCTCAGCCTTGGAGGATGACCTCGCG
CAGACCAAAGCCATTAAAGACCAATTGCAGAAATACATCAGAGAGCTGGAGCAAGCAAAT
GACGACCTGGAAAGAGCCAAGCGGTATGGGTGGAAGGGAAAAGCACGAGTGGGAGACTCT
CCTCTCTGCTTTTTGTCCCCAGCAgctgggtactgggccctgtgctgagtatagggaact
aagcagtgagcagaacaaagccagtgcccttctggattttagtgcccggggggaaatgga
caatagtcgaagaagtgcaatttcattacagcagcaaggctggcagcccagggtgctgtg
ggggtgtgtaataggatgtattaatttggctgttggcctgggagcgtcaggcgagcctta
ccaggggaaatgctatttaggctaagaccagaggaatgagtagccatgatgccaggaggg
gtgtgagacaagaacattccagacagaacaccaagcctgtgctaagcccctaaggtggga
aggaagctttttcaaagaacagttttttgtttttttttggagacggagagtctctgtcgc
caggttggtgtacagtggcgtgatttcggctcactacaatccctgcctcctggattcaag
caattctcatgcctcaggctcctgagtagctggaattacaggcacgtgccaccacaccat
tctaatttttgtatctttagtagggatgggctcttgccatgttggccaggctggtctcaa
actccttagcctccaaagtgctgtgattacaggtgtgagccactgcgcccagccCAGTGA
TTCCTAAACTGATGTTCTGTGGTTTAGCAGAATGATAATGACTAACATTTACAGAAGAAT
TACTCTCAGCCAAGCAGTTTTTTTGGATAAGAACACTTGtttttaaaaaatttatatatg
aattatataCAGTGAAATGCGCAGATGTggccaggcacggtggctcacgcctgtaatccc
agcacttttggaggccgaggtgggcggatcacgaggtcaggagatcgagaccatcctggc
taacatggtgaaaacccgtctctactaaaaatacaaaaaattagccgggcgtggtggcgg
gtgcctgtagtcccagctagtcgggaggctgaggcaggagaatgatgtgaactgggaagg
gcggagcgtgtagtgagccgagattgcgccactgcactccagcctgggtgacagagctag
actctgtctcaaaaacaaaacaaaacaaaaaacaacaaaaAAACAAAAAAAGCACAGATG
ttttttcttttatttatttttggaaacagggtcttgctctgttacccaggctggagggca
gtggtgccaccatagtgcattgcagcctgaaacttctgggagcaagtgatcctcctgcct
caacctcccaaagttctggaattactggcatgagccactgcacccggcCTCCTCAGAGAG
TTTTTTTTCTGCCTCATTCTTTTTCTCCTGtccgtctcggacgccatctatacacataac
ctttttatattgtcaggcaggttcctaaggctctcttcatttttcttttccctaattatt
tttttgtctttgttcttcaaattgaataatttctgtttatccagtttcaagttgatagac
gccctcttctctctccaatctgccattatagcagatgaaatattgaattttcaatatatt
gtatttttagatgtaggatttgtgtttgttcttttataatttctgttctattgaggtttc
ttgacatccttgagcatagttgtaagagctgctttgaggtccttttgtgcagttttcaac
atctgggtcacattttctttatactccacgcattcaataactttggggttgtattgtagg
cagtgtgagtggtgtttcccacgtggtgtttcccacagactattagttgttttttgtttt
tgtttttgttttaagacagtcttgctctgtcgcccaggctggagtgcagtggtgcgatct
ctgctcactgcaacttccacctcccagattcaagtgattctcctgcctcaacctccggag
tagctgggattacaggtgtgtgttaccacacccggctaatttttgtatttttagtagaga
tgggatttcaccatgttggccaatctggtctcatactcctgacctgaggtgatctgcctg
cctcggtctccgaaagtgctgggattacgggcttgagccaccatacccagccagagatga
tgaattcttttatgttcttgatttatttggttttcttaggtggtttacttggctgagctt
acagcccaaattctgtctcccctttgatgggcagtagctgaaatctctttgcttttttta
gccgtaactgggctgctttgtgtctgctctgtgcacgtgtggtttgggggaggccagaga
tgtgggaagatactatattcagaatgtggggGGGCCCACGGTGATAGATTTCTATCCCTG
GAGCTttaggcaaaaatcttgtaaagatgcagacttcacccagtcttgttctgtttttct
aagcgttgttttccagttcctgccagtgcactcagattattgttgtaaacattttactta
gaatttatacgaggtttgatctgatacaggtttcctggtcattaccagaagtggaaatTC
CTTTCTTGTCAATCTGTAGGAGTTCTTTGCATATATATAttttttgagatggagtctcgc
tctgtctcccaggctggagctggagttcagtggtgtgatctcaggtcactgcaaccactg
ccttcctgcttcaagtgattctcctgcctcagcctcccaagtagctgggattacaggcgc
cccccaccacgcctggctaatttttgtatttttagcagagacggagttttgcgatgttgg
agaggctggtcttgaactcctgacctcaagtgatccacctgcctcagattcccaaagctg
gaattacaggcatgaaccactgtgcctggccctttgtatatttttactactaatcttttc
tcctgcattgaaaataattttttccgtggtaatcttttgtttgttgactttgtctattgt
atcattttccatacaaatatttccttttttctcttttgaaaaaaaattttttatacatgt
atttttcatttttaggtcatcagttacatctttttttaaataccttctaggtttgcagat
ttcactagggaagtctccttggttcttgattgttcatgtgttttgtgttttttttgcaat
attttttaattgtttaatttttttgtatccttattccttagtctgcaatgaatttatttt
tgtatctagtataagatacaagttcaattttatttttattttctttaggtggatagccca
gttgtgccagcactgttaaacactgccttttttttttttttttttttttttttttttgag
actgggcctcgctccattgcccagagtagagtgccatggtgcaattacagctcactggag
ccttgacctcctggggcaagtgattctcccacctcagcctcctgagtgtctgggactata
ggcatgtgccactatacctggctaatttttgtattttttgtagatacagggtttttccat
gttgcctaggctggtctcaaagtcctggactcggtctgtccaccttggcctcccaaagtg
ctgggattataggcatgagccaccatacccggcctttggcatattttaaaattgggttgt
tcgttgttttttttcccatgatttctaggagatttttatatatttGTCTGTGACATGAAT
GGACAGTATTGGGAGTTTGTCATTTGTTTCCAGCTTTGTCTGATGTATATTTTATTGTAC
AGAGTTACTGAtttgttttgttttgagtcagagtcttgccctatggcccaggctggagtg
caggtgcaggatctcggctaactgcaacctccaccctcccaggttcaagctattctcctg
cctcagcctcccaagtagctgggattacaggcgcccactgccacgcctggctaatttttg
tatttttagcggagatggggtttcaccatgttggccaggctggtATTTGATTTTTTTGTA
GTCAGATTTCTTAGTCATAGTTAGAAGGGCCTTGTGCACTCCAAGGTTTATAAAGCAATT
AGCCAAGTGTTTTCTTGTAGtatttttgttttttctttcttttctatttttatttttGTA
CTAAACGTGCATTGTTTTTGTTAATACAATTTGGCCAAATGCTGAATAGTTTAGTGTTAA
AAATCGGATGAGGTAGAAGCCCAGTTCACCATTATAGAATCAATAAAGTTCTAGGTCACC
AAAGttttatgtatttatgttttgagacaaggtctctctctgtcgcccctgctggagtgc
agtggcacgatcacttcagcctccccagtagctgggactacagtcatgtgccaccatgac
tcactaatttgtgtattctttgtaaagaccgggtttctccatgttgcctaggctCCAAAG
CTTTATTTTAAAGACTTGAAAATGTTACAATTTTGTGCAAGTTTAATAGTTATATTTAGA
ACGTTTGACAGTCTTCTCCAAGAACAAGAGTTTCTCAGCACCATCAGCTGTTTGATTGCT
CTCATGGTCCTTCTTCTATACGTCCCTCAAACGAAACTACTCACTTTTAACTGAGGACAG
GCACTTTGTATAAGAATAACCTTGAAAAGTGTGCAGGACCTAATTGGAAGTAACTAAAAA
TTAAATACATTTCCTAAAGGTTACTTTGTTTCATATGAGTACTAAGATGCCAAAAAGTTT
TACAAAAATTCAAATAGATTTAATCTAGTTTTACTCTTTTCATAAGtttttcattttatt
ttatttatttatttttgagacagagtcttgctctgtagcccaggctggagtgcagtggtg
cgatcttagctcactgcagcctctgcctcccaggttcaaatgattttcctgcctcagcct
ctcgagtagctgggactacattgcatgtgccattatgcccagctaatttttctattttta
gtagaaatggggtctcaccatggtcctgacctcaagcgatccaccacctcggcctcccaa
agtgctgggattatagccgttagctctcacacccagtcCAACTTACACAttttttttttt
taaagagatggggtcacacagtgtttcccaggctggtctcaaactcctggattcaaacaa
tcttcccatctcggcttgccaaagtgttgggattacaagcatgagccactgtgcccagcc
AATTCCATGGACTTTTAAAGCATTTTTTGGCTCAAAAAGGATATGTTCTTAGTTATCTAA
CCAGTATATCTCTTTATATTTACTGAAAATCTGTTTTCCTATTTAAGTATTTTCAGGTTC
TCAATAACTGCACATGAAATTAACAGCTTTCATAGTCACAAATTATTGCAATATTTTGCT
GTTATACTAAATATGGGttttttttgtttgtttttaagacagagtctagctctgttaccc
aggctggagtgcattggcacaatcttggctcactgcaagctccgcctcccaggttcatgc
cattctcctggcctcagcctcccgagtacctgggacaacaggcacccgctaccacgaacc
ggctaatttttttgtatttttagtagagatggggtttcgccatgttagccaagatggtct
cgatctcctgactttgtgatccacccgcctcagcctcccaaagtgctgggattacaggcA
CTAAATATGCTTTTATACATTAGTTGACAGAATTTCAACATATAAAATACATAAAGCAAT
TTTCACTCCAGTTACAACTAGCATGCTGACCTTTATTTCAAAGTAAATACgctaggtgag
atagctcatgcctgtaatctgtcatcttagtacttggggaggctgaggcttgagtattgc
ttgagcccaggagtttgaggacatcctgggcaacatagtgagactcccgtctctagaaac
aaatataaaaactagccggctatggtagcttgtgcctgtggtcacaactactcgggaggt
tgaggtaagaagGTGAAAGAATCgctgggcgcattggctcacgcctgtaatcccagcact
ttgggaggctgaggtgggcggatcacctgaggttaggagttggagaccagcctgacaaag
atggtgaaaccctgtctctactaaaaatgcaaaaattagccaggcatggtggcaggcgcc
tgtaatcccagttacttgacagactgaggcaggagaatcgcttgtacccgagaggcggag
gttgcagtgagctgagattgtgctgttgcgctccagcctgggcaacagagtgagacttca
tctcaaaaaagaaaaaaaaaGGTGAAAGGATGACTTAAACCCAGGGTGTCGAGGTTGCAG
GGAAATTCAGAAATGCCACTGAAGggccaggcatggtgtccaacacctacaatcccagca
ctttgggaggcagaagcaggtgcatcacctgaagtcgggagttcgagaccagcgtggcca
acatggtggaatgctgtctctactaaaaatacaaaaattagcaggatgtggtggtgcgtg
cctgtaatcccagctacttgggaggctgagacagaagaatcatttgaaccccggaggcag
aggttgcactccgcctgggtgacaagagtggaactccatcttaaaaaaaaaaaaaaaaaa
GGCACTGAAGCTGGTCCCCAGTTCCCTAGCATTCCAGAAGCAAAATAGATTTTGACCAAA
TAAGGAGTTTGTTAAAATTTCCGATTCAGTCGGAGTTTGTGTTAGGGTACAGTATGAGGT
ACGAATCTAATAATTTTTTCCTGGTGGGTACCCAGTGGTCCCTAAAACTAGAACTGAACC
TGCCATCTTTTTACCAATGATCTGTGATGCCACCTTTATTATAAATTAAACTCTTGTCTA
TTTCTGGACCTTTGGTTCCTTTGTTCTTACAACCAGTAGCATACTATTCTTCATTGTTGA
GGCTTTATAGTAGTGCGTTCTGACTCTCTGGTAGAGCTAGTTCCCTGATCTCTTTTACAG
AGTTCCTCTGATCATTCTTGTTTCATTGTCACAGGATCTTTCAAATCAGTCCAGTTTATT
CCCCCAGTAGAAACGTATTAAGACAGTGTTAAATTTATCAGTTTAACTTGTGGAGAATTA
ATTTCTGCATGATAATGGGTCTTCCTCTTTATATACTCAGTATGTCTGCATTTCTGCAAG
CATTCTGTACTACTCTACATATTATTATGTGAATATTTTATCTTTGATATGTCAACCTTA
GGGCTGTTTTAACTGTTTCTGGTATTGTACTCCGAAGTATTATCCCTTTGTTGTTGGTAG
TAGTGTGttttttgtttttgtttttcgagacagggtctggcattgttacccaggctggag
tgcagtggcatagtcatggcttactgtacccttgaattcctgggctcaagcagtcctcct
acctcagcctccgagtagctgggactacaggcacgcatcatgcacggctaatttttttac
tttttgtagagacagggtctctctatattacccaggctggtcttgaaccctgggcctcaa
gcggtcctcacaccttggcctcccaaagtgctgggattataggcatgaaccactgtgcTT
GTCCCTTTGTTGTTTTTAATCGGTACTGTGGTAACTTTATCCTATCCACTACTTCTAAAG
ACCCTGTGAGGGTAGGTACTTGTATGACTCCATCTAGACATAGTAGGATATGTTGAATAA
ATGAACTGATGCAGCCATTAATCAGTGCAGttattaatttggtgattgaaggaactgagg
atgaaggagatcaagttccgcaatgatactcagtgagttctaggtggaggaggagctggg
tgttaactcctgggttcctctccaaacacgtgcttctgaccactgTGGGATACAGTTAGC
AGGTTGTGTAAGGTCTGGGGACAGACACAGGGTCAATAATAAAAATTGCTGAAAATTTAT
AGATGTGTGCTTATGTGTAAAACATCTGTTGTGTGCTTCCTGTAGGAttttttttttttt
tttgggaaacattcttactctgttgcccaagctggagtgcagtggcatgatcttggctca
ctgcaacattcaccttctgggttcaagcgattctcctgtctcaccctcccgagcagctgg
gactacatgtgtgcaccatcatgcccggctaatttttgtatttttagtagagatgaggtt
tcaccatgtcggccaggctggtctcgaactcctgacctcaagtgatccgcccgcctcggc
ctcccaaagtgctgggattacaggcgtgagccaccgtgtccggGCCTGTATGACTTCTTG
CCACCCCTtccccaccacaatcctgcatgaaggttactattactatccttgttttgcatg
agagaaaactgaggtgcagagaaggtggttttcccagaattataACAGATTGTTTTCTTA
CAGCACTTGGCAGTGCCTTTACCACAGTGTTTATGCCCTTCACAAGAAGGGGTTGTGAGC
AGGGCAGCTGGGCTGGTACTGGGCATTTTGAACTTCCACTGAGAGGTTAAATATGATCTC
TTCCACCTGCTTAAGTGCATCTTATgcctggcacaatgcctcatgcctgtaatctcagta
actcaggaggctgaggcgggaggatctcttgagcccaagagtttgagattgcagtgagct
gtgattgtaccactgcacttcggcctgagagacacagcaaaaacctgtgtcttaaaaaaT
CATGTTGTTATATGTGTTTATTAGGttattattattttgagatggagtctcactttgttg
tctaggctggagtgcagtggtataatctgggctcactacaacctctgcttcctggcagtt
ctcccacctcagcctcccaagtagctgggattacactacaactggctaatttttgtattt
ctagtagagacaggattttgccatttgcccaagcttgccaggctggtcttgaactcctga
tctcaggtcttccacctgcctcggcctcccaaagggctgggattacaggcatgagccacc
ttgcccagtcATATTAGGTTATTTTTAATGCTGGTTGGCATTGTGAGCTTGCAAGAGAAG
ATGGAGCATAGTGGTCTTCTCAAACCACCAAATGCCACATGCAGTCCTGATAGGGCTTTG
GCTTATtgctgagtgctgtgtgggcagcatcttatttaatcctcatgacagcctcgtgca
ccccatgagctatgatgagtcccattctgcaggtaaagagcccatgccccagaaggttaa
gggacttggcccactctgtggcatctaggaagtttggggctgggacttgtgcccaggtgt
gtctgacccTTCGCACCTCCTGGATCCGCGGTGCTGGAGGGATGCTGCGGTTTGTCCTCT
TGGATAACTCTGCTTTTCTCTTCGCCAGCGCCACGATCATGTCTCTCGAAGACTTTGAGC
AGCGCTTGAATCAGGCCATCGAAAGAAATGCCTTCCTGGAAAGTGAACTTGATGAAAAAG
AGAATCTCCTGGAATCTGTTCAGAGACTGAAGGATGAAGCCAGAGGTCAGGAGGCCTTGG
TGTCTTCACCAGCATGGTCCCCTCTCCCTACCTGAGCAACATCTTGTCCCACAAGCTCTC
CCAGCATTATCTTTACAGGGACCCCACACCCTGCTCTGCACCCAGGTTGTCTAATCAGAG
GGTGTCGGACTGCACTGGGCAGACTCTTGCCTTGGGCCCTGGCTGGAGCTGAGAACAGTC
AGACATCCAGCCCTGTAAGGGCCCCTTATGGGTATTTAGAGAAATAGCTTTGGGGTTCAC
AGATGAAGTCCTTGTATTGGGATTCTGCCTCTGGGCAGCAGAATTTATTTCCAGAAAGAT
GCTTCCTGGTCTGTAATTCACAAACACAGCAAACTACCCTGATGCTCAGTAGGAACAGAG
AGTTTTGTGGGGAGATCTggcacagtggctcacacctgtaatcccagcactttgggaggc
cgaggatctcttgagcccaggagtttgagaccagcctgggcagcatagtgggactccatc
tttacaaaaacatttaaagattagctgggtgtgatggcatgtgcctgtagtcccagctac
tcaggaagccaaggtgggatgattgcttcagcccaggaggtggagtatgcagtgagctat
gatggcaccagtgcactccagcctgggtgacagagtgagaccctgtctcTTAAGAAGCAA
AGATGTTGTGGGGAGAAATTTCTGGTGGAATTGCCAGCTAGCCTATTATTTTTGTGACTT
GATGGCAACCAATATATTTGGCTAAAACTTTGAAACCTCATCAGCATTTGCTCTTTTTCA
GTTGGCACTTCCAGAGGTAGAATGTTGAAACTGTAATGAGGCATTTggccaggcacagtg
gttcacacctgtaatcccagcactttgggaggctgaggcaggtggatcacctgagctcag
gagtttgagaccagcctggacaacatagagaaaccccatctctactaaaaatagaaaaca
tgagggtatggtggtgggtgcctgcaatcccagctgctcaggaggctgaggcacgagaat
tgcttgaacctgggaggtggaggttgtagtgagccaaaattacaccattgcactccagcc
tgggtgacagagtgagactcttgtctcaaaaaaaaaaaaaaaaaaaaGACATTCATTAGT
GGATTGTCCAAGTTGTTTTTACCtttttttttttttttttttttttttttgagatggcgt
cttgctctgttgtccaggctggagtgcagtggtgctatctctgctcactgcaacctctgc
ctcccaggttcagcgattcccctgcttcagcctcctgagtagctgggactgcaggtgtgc
accaccatgcctggctaatttttatatttttaatagagatggggtttcaccatgttggcc
aggctggtcttgaactcctgaccccaggcgatctgcctgcctcggcctcccaaagtgctg
ggattataggggtgggtcactgttgctggccCAATTAATTATTTATAACGTCGATTTGCT
TTCTAATGTGTAACCAGTAGGTGGGGGATAAAAAGTAAAAATTCTTAAGTTTAATAAAGT
AGTTGTTCCTAGATGTCCATCAGTAATGAAGTGGTTAAATGAAGTACATAGATGTATTTT
GTGAAATGTTAATGGTTAAAATGAACAGTAGATAGAAATGTTGTGGTAGAAAGATTGCCA
Aggctaggcacagtggctgatgcctgtaatctcagtgctttgagagacggacgcaagagg
attgcttgagcctaggagttcaagatgagcctggacaacatagtgataccccatctctac
aaaaatgaaaattgtaaaaattaggcctggtggcatatgtctgtagttccagctacttag
gaggctgaagtgggaggatgacttgagcccaggagttcaaggttacattgagctatgatt
gtgccaccgcaccccagcctgggtgactgagtcagaccctgtctctaaaacaaaaaTCAT
TGCCAAGACATACCACTGAAGTGGGGAGAGTAAGTCATACACAGGACAACATATTGTATG
TTTCCAGTAATGCTTAATAAAAAATTTTCTTGTTTTATGCTCAGTAGATACATACATATG
TATAAAGTTTATGTTTGAAAATGGAGAGAACagctgggcgcagtggctcacgcctgtatt
cccagcactttgggaggccaaggtgggtggatcacctgaggtcaggagttagagtccagc
ctggacaacatggtgaaaccctgtgtctactaaaaatacaaaaattagccaggtgtggtg
gtgcgtgcctgtaatcccagctacttgggaggctgaggcaggagaatcacttgaacccgg
gaggcagatttacagtgagccgagactgtgccactgcacttaagcccgggcaagagagtg
aaactccatctcaaaaaaaaaaaaaaaaaaaaaTTCAGAGAACAATGGTTGAAAAGCTCT
CCCACATGTTATGGTGATGATGAGTGAGGAGGAGCATTTGGGGATAGTCTGGAAAGCATA
Ctttatttatttttgagacagtcttgctctgtcacacaggctggagtgcagtggcgtgat
ctcagctcactgcactcactgcttgtcccccaggctcaagcgattgtcttgcctcagcct
cccaagcagctgggactacaggcgctcaccaccacgcatggctaattttttgtattttta
atagagacggggttttgccatgttggcctgaaaattcctgacctcaagcaatcctcccat
ctcgacctctcagagtgctgggattataggcttgagccagtgcaactggccttttttttt
ttttttcttttttttttttttttttttttttttttgagccagaggtctcactctcgccca
ggctgaagtggtatgatcatggcttactgcagcctcgacttactggattaatgtgattct
tacacctcagcctcccaaagtgctgggattacaggcatgagtcactgctcccggGCATAT
TTTCATTTAGTGTTCTAAATACACTGCTATGTTGGAATTGTTTTTTCAATAATAAAAGCA
TTAGTGTGTCACTGTCATAGCTTTTTAAAAATCTGAAACCATTTTGTTAGTCAAGAGAAA
CATCCTGTAGAGTTCCAAGTCTGCTAGGCAAGGTCCTGTGGGTTTCCCTTTATTTGGGGT
TTCTACCTGGAGTGTTTCACCCCAGTAGGTCTTTTTTCTGACTGGTATCTACTGTTGAAC
CTCTCTCCCTGCACCCCACCAACCCTAAGCAAGGACTTAAATTCCCtttttgttttttga
gacgtagtcttgctcttgtcacccagactggagtgcgctggagcaatctcagctcactgc
caccctggcctcccaggttcaaatgattctcatgcctcatcctcctgagtagctgagatt
acaggtgcctactaccatgctgggctaatttttgtattttcaatagagatgaggtttcac
catgttggtcaggctggtctcgaactcctgacctcaggcgatccacctgccttggcctcc
caaagtgctggcattataaacatgagccactgcgcctggctGAGGACTTGAATTCCTGAA
TCCTTTTTCTGGCACAGATTTGCGGCAGGAACTGGCCGTGCAGCAGAAGCAGGAGAAACC
CAGGACCCCCATGCCCAGCTCAGTGGAAGCTGAGAGGACAGACACAGCTGTGCAGGCCAC
GGGCTCCGTGCCGTCCACGCCCATTGCTCACCGAGGACCCAGCTCAAGTTTAAACACACC
TGGGAGCTTCAGACGTGGTAAGGGGAGTGGGAATTGCAGGATTTTCTCGGTTCACAAAGT
GTTTCTGGGTAAGAATCTGGGGTGGGTCCTGGGGGTGTGATGATTTGCATCAGGCTCAGA
GCCTGATTTGCTCTCAGGCTTTGAGCAGAGAGTAGACTGGGATGTTCTTGGGGATGGGCA
TTGAGATCAGTGAGGACTGGGTAAGAGGCAGTAGTGGAGTCTGATGAAATGGAAACCCCA
CCCAGAGCGGGTGGCTGCCACTCTGCAGCTACGAGGATTGGCCCTTCATCTGCAGCTTTT
TCCATTCTTCAAAGCCAGAAATCCTCtttttttttgttgggtttttttttttgagacagg
atctcactctgttgcccaggctggagtgtagtgacgtgatcttggctcactgcaacctct
tcatcgtgggctcaagtgattctcccacctcatcctccggagtagctgggactaaaggca
cctggctaacttttgtattttaggtggagacacagtcttgccatgtcgcccaggctggta
tcaaattcctggactcaagtgatccgcccacctcggctgatcccaaagtgctgggattac
aggtgtgagccaccgcgcctggtcAAAAATCCTCTTGTTGAATATAAAACCTCCCAAATT
TGAAATGTCACTGACCAAATACAAAAAAGTAAAAAGCGTTCTGTGGGTTTAGTAATACAT
CCACCGAGAGCTAGACTCAGCGTAACGTGTGCTGCATGGGCAGAAAAAAAGAATCTCAGT
TCTCACCCCAGCCCCTCTGCTGACAGCTTCCGATCAGGCCTTTTACAGCAGATATTAATA
ACAGACAGTTAAGGAGTGCTCAGTGTGTGCTGGCCAGCCTGCAGCcttcgccgcaggccc
aggatgcaggtgctgtccccgtttgatgaaagtgaggctctgagttaagcagagtcatga
agcaattgaatggcagatggtttgggattcagacccaggcaggcaggctccagggcttac
cctaccatctactaccttatCCCTTAGCTTGTCCCCTGGGCATGAAGAGACCAGTGAGAC
TTCTAGAATTCCGGTGCAGAGCCCTTCTGTTTAGttttgttgagatggagttttgctctg
ttgcccaggctggagtgcaatggtgcgatattggctcgctgtaaccccctcctcccaggt
tcaagtgattctcctgcctcagcctcctgagtaagcttgaattacaggtgcccaccacca
tgcctggctaatcttgtatttttagtagagatggggtttcaccatgttggccgggctggt
ctcaaactactgacctcaggtgatctgcctgcctcagcccctgaaagtggtggtattaca
tgtatgagtcactgtgcctagccCCAGTCTAGAGCCATTTTGCATACtttatttcattgt
tgtttttagagacacagtcttggtctgtggcccaggctggagtgcagtggtgcaatcata
gctcactgcagcctccaactcctgggctccagtgatcctcctgcctcagcctcctgagta
gctgggactagaggcatgcaactccatgcctggctatgtttccacacttcaatatgcatg
tagcttacctggggatcttggtagaatgtacctcagatcaagtgggtcttgggtggggcc
tgaaatttctttctctctttttttttttttttgagacaaagtcttgctctgtcggccagg
ctggagtgcagcggcattgatcttggctcactgcagcctctgcctcctggattcaagcga
ttctcatgcctcagcctcccgagtagctgggattacaggcaggcacctgttaccatgccc
agctaattttgtatttttagtagaaacaagattttgccatgttggccaggctggtcttga
actcctgacctcaactgatcgaactgcctcggcctctgaaagcactgggattacaggtgt
gagctactgtgcctggccgagagattctgcatttctaacagttctcatgtgctgctggtg
catggaccccacttggagaagAGAGGCTCTGCAGAGCGGGACCCTTGTAAAGCTGGATCA
TCCTGTCTATAGTTCTTGTATCTATCACAGATGCCATTATGTTAATTAACTATATGGATT
TTCTACAATTTCAAAAGGATTTGTTTTGGGTTTGTTTAAAAAGACTAATGTggctgggca
cggtggctcatgcctgtaaataccagccctttgggcggccaaggtgggaggatcgcttga
aactaggagttcatgatcagcctgggcaacatagtgagaccctgtctctattaaaaaaaa
aaTTTGTTAAAggccaggcatggtggctcacgcccgtaatcccagcacttttggaggcca
aggcgggcagatcatttgaggtcaagagttcgagaccagcctggacaacgtgatggaact
ctgtctctactaaaaatacaaaaattagccgggtgtggtggcacatggctataatcccag
ctactcaagaggccaaggcaggagaatcgcttgaacctgggaggcggaggttgcagtgag
ctgagatcacatcaccgcactccagtccgggtgacagagcaagactAACATGTAAAAATA
AGTATTTGTTGCAGTCATCACAAGGACTTGAAAAATTGGTTGTCATACGGGCCTTGGGTG
TGTGATGCGGTTAACTACGGAAAGAAATAGGGTAGCTTTTGGGATCCGAGGAAAGGCGTC
AGTGTCCCTCCTGTCCCGTGGTTTTGGATCTAGCGATGTTAACGCACAGACATGACTATA
GGTTGGTGAGTTACATGCTCTTCCCTTTGCACACCCAGGCCTGGACGACTCCACCGGGGG
GACCCCCCTCACACCTGCGGCCCGGATATCAGCCCTCAACATTGTGGGAGACCTACTGCG
GAAAGTCGGGGTAAGACCACACTTTCCTGGCGTTTGGTGCCTTCCTGCCTGTCTTTCAGG
ATGTGTGAAGGGGGTTGATCTAGTTCCTTCCCTCTCttctttttttctttttttttagag
acagggtcttgctctgttgctcaggctggagtgtagtggtatgatcacaactcactgcag
cctcaaaatcctgggttcaagcgatcctctcaccttagcttcccgaggagcttggaccac
aggtgtgcgccactatgcctggctgatactttcatttttttgtagtaatgtgggtatcgc
tgtgttgcccaggctggtcttaaactcctggcctcaagtgatcctcccaggttggcctcc
caaagttctgggattacaggcatgagccaatgcgtccagccCCTTTCATAGCAGTGTGGT
GAGTTTTAGGTGTGGCTGCTCCTTTAGCATCCCTGGGAATCATTAGAGCTTCCTGTGGGA
GTTACTGCCAGACACTCAGAGCTCTGACTCGAAGCCCTGCTCTGAACCCTATGTATGTCT
CTTTCCTTTTACCGTTTTTCCTCTAGGAAATTTGGGAAATTAGGGTGATATGTGTGTTTT
TTCCTTAACTCGAAAAATTAAGGAGCACTTGGAAACTGCCTTCTCTTTTGGCCGGGTgct
catacctgtaatcccagtgctttgggaggccaaggtgggagattacttgagctcaggagt
ctgacaccagcccgggcaacatggtgaaaccccctgccccgacttggcctctacaagaat
gcaaaaattagccaggcctgatggtgtacactggtggtcccagctactcaggaggctgag
aggtgggaggattgcttcagcctgggaggttgaggctgagtgagctgagattccaacact
gcactccatcctgggtgacagcacgacgttgtctcagaagagaaaaaaaCTGCCACCttt
tttttttttttttttttttttGGTTTGTTTCTTGGGGTTTAAGTGAATTTTGAcactttg
ggagaccgagatgggtggatcacctgaagtcaggaattcaagaccagcctggccaacatg
gtgaaaccccatctctactaaaaatacaaaaattagccaggaatggtggtgggcacctgc
gatcccagctacttgagaggcttatgcaggaaaattgtttgaatccgggaggcggaggtt
gcagtgagctgagatcgcaccgctgggtgacaaagtgagacttggtctcaaaaaaaaaaa
aaaaaaaaaTCTTGAAAGCCTAGGGCAAAGAATTTGGCCTTTCAGCTTTTATGTTAATTA
CAGGGAGGGATCCTTTTGTGCTTAAGTAAAAACATAGGTATTCTTTGTAGTTTATTTTTA
AAAATGATGCCTAGAAGGCCACATAATTTAACTCCTACCAAGTTGTCACTGTACACAGTG
TATTTGTAGCTACAACTTAATAGAAGCTTGCAACTCATTTCTTTTGTTTTTACTTCTGGT
TTTTGGCTGTCTGGTTTGCTATTCTAGAAGCAGGTCTGCATTTCAGTATTTAGCCTAGTT
GGAGTATAGAGAAGCCTGGGGTGCTGTCAGTGTCCTTTTGGTTTCCTCAGGGTCTGTTGT
AGCCAGACCAAGTCCTTACCAAACTTCTTGCCATTCTGCAGAGGTTTAACAAGGTAAACC
AAAGGGTGAAGGATTCCAGAAGTGGATTTCCTACTTCCTACAAGCGGAGTTGGATAATTG
GTAGGTTAGTGATTTTTCCAGAAAGCTCCCattttaaaaaattttttgtaattaaaaaag
aattttttttttttttttaagccaagcatgattgtgcatagtcctagctattcaggaggc
tgaggtggaaggattggttgaggctgcagtgagccgtgatcTTTTTCCAGGCAGCTCCCA
AACattttaaaaaatttttcgtaattaaaaaaaattttttgcattaaaaattttttttat
taactgggcatgattgcggatgcctataattccagctgctcaggaggctgaggtgggagg
gattggttgagcctgggaggttgaggctgcagtgagctgtgatctcaccagtgcactcca
gcctgggtgacacagcgtctaaaaaagtaaaaaacaaaacaaaaaaaaaaaCTgagatgg
gatcttactttgtggcccaggctggtctcaaactcctgatgtcaagccatcctcctgcct
tggcctcccagagtgctgggattataggtgtgagccattgtgcccagcCAGCTCCCAAAT
ACTTAAGGTGCTTGGTTCTGAGACTGGCATATACGTTGGATTCCTCTTGGGGTCCCACCT
TGGAATTCCAGTGCACAACAGTTTGAGAACCACTGTCTGGGGTTCGTTCTTCTGTACAGG
CTCTGGTAAGACAGAATAGTCCTTGCCTATAACTTGAGAGATAAAAGTGTATTTCTGTCC
AGGCACTGGAGTCCAAACTCGCTTCCTGCCGGAACCTCGTGTACGATCAGTCCCCAAACC
GAACAGGTGGCCCAGCCTCTGGGCGGAGCAGCAAGAACAGAGATGGCGGGGAGAGACGGC
CAAGCAGCACCAGCGTGCCTTTGGGTGATAAGGGGTCAGTACCTTCTAATAAACCTCTCG
CTGGCGGGGAGAACCCGCCTGCCCCAGGCAAGAGACACTCACCCCCAGCCCACAGCCATG
TGTCTTTTTAAATTATAGGATTATTTCAGCAAACCTTATCCTCTCCTCTGCTCCCTGCAG
GCAGCATTAGGTGGTGTCTTGTGGCTTGAACAAAGGGCTAGAGAGAGGGTCttgttttgt
gagacagggtctcactctgtcacctaggctagaatacgatggcaggatcatggctcaccc
tctgcctcccagctcaaacgatcctcccacctcagtcccccgagtagctgggagtacagg
tgcgtgtcaccgtgctcggctaattttttgtattttttctagagacaggttttgccatgt
tgccgagtttggtctcaaactctgagcttcaagtgatcctcacccttcatcctcccaaag
tgctgcgacgacaggtgtgggctaccatgcctggccAAGAAGGTCATTTTTATCATTTGA
TTCTACAGCTGCTACTCACGGTTACACTGTGAGAATGTCCTGTATAAAAGCCCTTATTTG
ggccaggtgtggtgacgctcgcctgtaatcccagcagtctgggaggccaaggcaggtgga
tcacttgaggtcaggagttcaaaaccagtctgggcaacattggtaaaaccccatctccac
caaaaaaaatagaaaaatgagccaggcatggtagcatgtgcctatagtcccagctactca
ggaggctgaggaaggagaatcacttgaaccctggaggcagagattgcagtgagccaaaat
tgtgcctctgcacagcagcctgggtgacagagcaagactccatatcaaaaaGTTAATTAA
TTAGTTAAATAAAAATAAAGCCCTTATTTGGGGAATTGAGCATCAGTCATGGCTCTGCTT
CCCCTGAAGTTtttttttttgttttgttttgttttttttttgagacgtcttgctctgtcg
cctaggctggagtgtagtggcatgatctcagctcactgcaacctctgcctcccaagtcca
agcaattctcctgcctcagcctcctgagtagctgggattacaggcgtgtgccaccatgcc
cagctaattttttgtatttttagtcgagacggggtttcactgtgttaggatggtcttgat
ctcgtgacattgtgatccacccacctcggcctctcaaagtgctgggattacaggcgtgag
ccactgcaaccagccCTTTTTTTTCTTTTTAAATCTGTAGAACCTTTGAGAAACTGGCAC
TAACTTCTAGCCCAGACTATGTTCCTGAAACCAGCCACCCGATGGGACAGTGCAGATCTG
ATCTCTAACAGTGTCATTAATTTTCTTGCCTAAAGaaaatcagggccaggctcagtggct
cacacttgtaatcccagcactttgggaggctgagggcagcggatcaattgagctctggag
gttgaggccgcagtgagccgtgttcccagccactgcactccagcctgggtgatgaagcga
gaccttgtctcagaaaaaaaaGGGGCAGCTTTCAGATTCAGGAATTCTGCAAGGTGTGTG
ACTACCATCTCTCTGGGCCCCAAGCCGTAGGAATTTGATGGGTTTGTAGCAGACACGTGA
CAGGAAATTAAGAATATTTTCCATGGCATGCACATAACTTTGAGACCTTTACACGTGGAT
TTTTAGGCCAGGTGCAGTGAAgtggctcacacctgtaatcccagcactttgggaggcaga
agtgggtggatcacttgaggccaggagttcacaagaccaaactgggcaacatggtgaaac
cctatctatactaaaaatacgaaaattagccgggcatggtcgcggatgcctgtagtccca
gctgcttgggtggctgaggcacaagaatcacttgaacccaggaagtggaggttgcagtga
gccaagattgcaccactgaactccactctgggcaacagagtgagactctttctcaagaaa
aaaaaaaaaaTTAAtttttgtttgttttctttctacgagacagggttttgctgtgtcacc
caggctggagtgcagtggtgcgaccatagctcactgcagcctcgtcctcctgggctcaag
ccatcttcctgcctcagcctcccaagtagctggggctacaggtgcacaccaccacccctg
gctaattttttttatattttatagaaacagtcttgctatgttgcccagactggtctcaaa
cctcctggCTTTGAGTTTGAGAATACACCTCTGAGACTGTAGTCTGCTTCTCATTGAGAT
TTCTAGAGGTGAGTTTTCAGATTAATTTTCcaggcgatcttcccaccttgacctcccaag
tgctgggggttacaagcgttagcaatcatgcctggcctttttttttttttggagacaggg
tctcactctgtcacccaggctagactgcggtggtgtgatctcggctcactgcaacctccg
cctcctgggctccagcgatccttccacctcagcctaccaagtagctgggactacacatgc
aggccaccacacccagctaatttttgtttgcatttttcatagagacagggtctcactatg
ttgcgtaggctgTAAAACAAACAAACAATAGGTAAGAGATGGATTTTTCTAGTGGGTCTG
AGACTGGGCGTTTTGTGTGACCTTGGAATCTGAGAGCCAGGTAGCCAGTGTCCTcttctt
catttcacaggagagaaaattgagaccctgtgagACCCTGCTCCTGACTCTTGATGTTCA
CCCTTATAACTCTCTGGGCCCCGGTGCTAGCCAGTTTGTCACAGCTGTTATGTCAGCTTA
ATTTGGTTTGCTCTGTCTGAAGGTTGGGGAAGCGCCTGGAATTTGGGAAGCCGCCTTCAC
ACATGTCTTCATCGCCGCTGCCGTCAGCCCAGGGGGTAGTCAAGATGTTGCTTTAGGAAA
ACCACGGAAGCTGAAGGTCTTGGTGTTGGTGCGGAAGTCGTTACCTTTTGTCGTCTTTTT
ACACTAGGTTTTTGTTTTAAGTTAGTTTGAGAAATAAGAGCAGTCACCATAGTTAGTTAG
CTTTGCGGCCCAAGCCAATGACCGAGGCCATCACCTGTGCTCTGGGGTTTGTCCCTGGGA
AATGTCTTTTCATCCTTACCTGCCACCGTGTGCATTGCAAAGAGGGACAAAAGGGGCTCT
CTGGGAAGGGCTCTAAGTTGTCGGTGATGAGGCTACCGTGttgtttttgagatagagtct
tgctctgtcacccaggctggagtgtggtggcgtgatctcagctcactgcaacctccgcct
cctgggttcaaacggttcttgttcctgagtcttccaggtagctgggattacaggcaccca
ccaccacacctggctgaattttttgtatttttaatagagacggggttttgccatgttgcc
cagtgtggtcttgaactcctggcctcaagtgatcctcccatctcggcctcccagaatgct
gggatttcaagcatgagccatcgttcccATGCCCCATTGTGTTGCACTAACCCAAGCGGA
GGTCCTGATTGGTCttttttttttttttcttttttgagacagagtcatgctcttgccctg
tcttgtccaggctggagtgtagtggtgcaatttcggctcaccgcagcctccgcctcctag
gttcaagcgattctcttatctcagcttcccaagtagctgggactacaggagtgtgccact
acacccactaattttgtatttttagtgagaaacggggtttcaccatgttggccatgctgg
tcttgaactcccggcctcaagtgatcctcccgcctcagcctcccagagtgctggaattac
aggcctgagccaccgtgcctggccCCTGATTGGTCTTGACAGGTGTTTTTAATGTCCCAA
GTCTCCGTAAATGTGGGATGGAGCTTCTCTCAGAGGCTCTTCCCCCCAACTCCCAACCAG
GTGGAATCGTCTTCCAGAACAAAATCTCCCAGTGCTTTGTGGTGTACTGAAATCATGTCT
AAGAACAGAGAACTTAACAGTCACATGCCTTTTTAAAAACTGGAATAggctgggcgcggt
ggctcaggccggtaatcctaagactttggaaggccgaggcgggtggattacctgaggtca
ggagttcaagaccagcctggccaacatggtgaaaccccatctctactaaaaatacaaaaa
attagctgggtgcagtggtgcgtgcctataattccagctactccagatgttgaggcagga
gagttgcttggacccgggaggtggagggtgcagtgagccaagattgcgctactgtactcc
agcctgggcaacagagtgagactccgtctccaaaaaaaaaaaaaaaGGTGTCATAAACCT
CTGAGACTGTAGCCTGCTTCTTAGCTTCTCATTGAGATTCCTAGAGGTGCGTTCGAGTTT
TCAGAGTAATTTTCCAGACCAACCAGCGTCAGTGGGAAATCTGACCTCTTTTGGCAAACT
GCGATCATTCATTTTCCTGAGTCCCCTGGTGGGGTGGGGGGAATTCTGCCTCAGGACCCT
GAGGGGTCTTTGGGGCAAGATGGCCTTGGTAATGCAGCCACTAAGAACAGGACTTCATTC
AAAGGCATAATGAAGTAACCAGGGTGACCATCAAGTAAAATTAAAGCACAAGATCATTGT
AGGAGGCTTCCTTGTCAAAGACGTGAACGTGGGATTTCCAACGCACCATGGTGTGTCCAC
TCATCACTGCATGTTAGGAACTGCTGTCTCTTTGGGACACGAGTTAAAAGAACACACTAA
TTTCTGGAGTGTGCCTGCAGCTTCACGGCCTTCATTTTGTTACTAAGTTATTTTCTGGAA
GAACAGCAAAAATTTCAGGTTGAAAACAGAACTTTCCAAGTGCTACTGAAATTCCGCAGA
GAATTACGCTGCGATGGTGGGTTTCTTACCCTAGAAACATCCTAACCTGTATCCACAGAA
GATGTCCTTTTATTTTTTTAAAAGATCAATAAAATCAAGAGAAACGAATGTTGAACTTGT
TGGGCTTCTGGTCAAAGAGGCTTTGTATGTTTATACTTTAATGTTTTCCCACAGAGTGGT
GAAAAACTTTTTTTAACCAAGTTAAAAAATATGAAAAAATCTTTTTGAAAATTTCTATTC
AAGCCAGGTTTTTAGAAATGTATCCGGGATGTGTTTGTGCGTCATTCAAGGCATATTAGC
ATCTGGTCACAAGATGGAGTCCTTTGTTTCCATGTTTCCTGTCTCCCAAATCTGTCTGAT
CCCATGGAGTTGGTGGTATACGGCATCGTTTGTGTTGAACAGAGCCTTTGCAGGCATGTC
TGTCTAAAACACTCAAGCTGAAAGAAGGACAGggcctacagcttgtttttatggccctta
ctctaagaatgatttattatgtttttaagggttgttttaaagaagatgaatattcggcaa
gaccatatgtagcctgtaaaggctaaaatactatctggcTGGGTGGGTGGTGGTGGTGGT
GTGAgagacaaggtgttactgttacctaggctgcagtgcagtggcgtgatcatagctcac
tgcagcctggaactcctggctcacatgatcctcctgccttagccttccaagaggttggga
gtacaggtgtgcactatcctgcctggcttactaacaacaacaacaaaaaaacaccttttt
tttatagagacgggggtctctctcggctaggctggcctccaactcctggcctcaagtgat
tttcccatctcagcctcccaaagtgctgggattccaggtgtgagccactgtacccagccA
CCATCTGACGTTTTGTGGAAAGTGTTTGCTGACTCATTGGACAAGACCTTGTGTTTTAAC
TCAAAAAATCAAGGAAATCCTGTATTTTTCTTAAGATACTGGTTTTGATGAGTCAAGATG
TTCTTCCCAGTCATGTTCGAGGGCAGGGGGCAGTGGCCCTTAGACCACACATCACCTTAT
TTCTCTCCCCTGCCCTCCCTGCTGAGCGGCCCAGTAACCCCCttagacagtctcactttg
catctctgctctgctctctggctggctgtggggttgtaggcaattgatttcacctctcta
ggcctcagtttctgcattcatgacgttaaccctgacttcagagaatctttgggacgatga
agcaaaaCCCAGCCTTCCCCAACTCCTTTTCCTCTATAGAAAACAGCTCAACAGAAAAGC
CAACGACATTGTGATTTATAACCATTTATTAGTGAAAGTGTTTTTAAGCACAGTCAGGGT
GTAAACAGTGCAGCATTCCTGCTCCCCTCCGTGGGAGCAGCGTCTCCTTTTCAATTCATG
TGACTACAGAAGGCACTTGGTGAACTGTGCGTGTCTGAGGTGTGGAAACCAGGAGAGGGG
GAAAGAATTCTCAAAGGCCTGACGTGAGAAGTTGGAAAGGTTTGCAGGTTAGGGAATGAA
TTGGGAGTGGGGGCCGGCGGCACCCATTTCGGTGACTTTCTCCCCATTTCATGTAAACAG
AATTGCCAGGGACCGGTTACCGTGGATATGTTTTTCTAAAAACTCAGTGTCTGCACAATC
CATTGATAGAACTGGAGGATGTGTCTGTGTTTCCTGTTGGGTTTTTCTCATCTCTTACAT
CATACAAACTTCAATTTTTACCTTGAATACAGGggtagtaggggtggtggtggtggtggt
ggttgagacagggtctctgttgcccaggctggagtgcaatgatgcaattatagctcattg
cagcctcgaagtcctgggctggagcgttcttcctggctcagcctccctagtagctgggac
cacaggtgtgtaccaccacgcccagcttatttttaaattcttgtatagatgaggttttac
tacgttgcccaggctggAGGGTGGTGGTTTTTATATTCCTTGTGTGAGGGGTGTCTGTGA
TATTTGGAATTTGAGAATGGATTTAGACAATGCTAAGTACAGTCTGCTGGGTTTTGCTTT
GTTCTGGGTTGTTGTTGGGTTTTTTTTGTTTGTTTGTTTTGGTTTTTGGTTTTCTTGCCG
TGGTGCAAAACTGTAGAAAGTTGCTTATTCACTGGCCTTGGTTCCATTGAAGTCTGCGTC
TCGAGTGTCCGTTTCCTCCTCAGAACCATCTGCATTTTCAATAACTCTACGTCCTCCAGA
CCTTCTAGAAGGAACGAAAGAGGTCTCGTTTCCTCGCCTGTGGGTTGTAAGAAAACACAT
TATTTAGCAAAGAAATCTTCATGGTTGGGATAGATTTTTTATAAATCTATTTTAAACTTG
TAGCTATAGTCCTATTGCAATATAAATTTTTTTTATGGCAGAAAACACACACGGCACAAA
TAAGATGCAGATATTCAAGTTGAAGTCAACAAATCATTGCCAGTCTTAAGGCATGAGTGA
TTGAATTTAATCAGCTGAAATTGGTTGCGGGGGTGGGTGGAGAAGGTTTTTCAAAGCAAG
ACGATCTGCTTTTCAATATGTCAGGCTTGGTCATTTGAGAAGCCACAGGATTCTGGTCTG
CTGTGGTCTTTGATTTAGAATAGGAAAAAAACGCCAAAAACCAAGCAGGGGATTTTGTCT
TCTGACTTTATTCATAGCCCATGGGGCAGAGTTGAAGAGAGAACATACTGTTTTTCTTCT
GTATCTCCTCACCCCCATTCGCCTTAGAGGTGAGTTTTCAAGATTTGAATTGGAAGAAGG
TGAAATGGACAAGGGCAGCCTTGAGAAGGACACAGAGGGGCTCCCTGGTTAAAAGGCGAG
ACAGCACCCCCTGCTGGTGTGAATGTTCATGGACTGAGTTTTCCCCACTGCAGGGACTGC
TGCATCTGTTTTGCTGATCGTGGAACATACCGCACATGGCGTAAAACAGGTGCCCAGTGA
ATATTAGAAAAGGAAATTATACGTGTTAATCCAAGGTGGAttattttattaaattgagat
gaggtcttgatattgttgcccaggctggtctggaactcctgagctcaagcagttctccta
ccttggcctcccaaagcgctggcattacaggcgtgggccaccacacctggcCTTCAAGGT
GGATTTAAAAAAGAAATTTAAGAGTctctctcacccaggctggagtgcagtggcatgatc
ttggctcactgcaacctctgcctcctgagttccagcagtccttgagcctcagtattgagt
agctgggactacatgcacgtgcacactgccacgcctggctaatttttgtatttttagcag
agatgggattttgccatgtgacccaggctggtcttgaactcctggcctcaaacgatccac
ctgtcttagcctctcaaagtgttgggattacaggtgtgtgccagtgcacctggccTCTGA
GGTGGATTTTAGCTCCAGCCAGTAGGACACCCCTGTCTCTCCTTAATGCTGCCATCTCCT
CTCTGCGCTGGTTCTCTCTTGAGTTTATCACCTCGACTTCACAGGAAGGGCTGGTCACGT
GAGGGGAGACTTTGGGTAGGAGGAAGAGAGTGGGCAGAAGAAGGAAAAATCAGATCTGCC
TGCTGCCAGCCTTCACCGTTCAGAAGAAACACTTAACTCTTTTCAGCAACCGCAACAAAT
AATTATGTTGGGCTCTGGCCATCTGGCCCTGTTTGACCTGAATCGGAAGACAGGTCTTAT
TTTAGGACATCAAAGAAGAGAGCAGACTTTTGCTCCCCACGCAAGGGTTGGATAAGAAGC
CATAAGGATGAACACAACTCAGTGACCAATTCTTTAGTCAAAAGGAACAACTCggctggg
catggtggctcacacctgtaatctcagcactttgggaggctgaggcgggcggatcatgag
gtcaggagatcgagaccatcctggctaacatggtgaaaccgtgtctctactaaaaataca
aaaaattagccgggcgtgctggcgggtgcctgtagtcccagctactcgggagggaggctg
aggcaggagaatgacatgaacccaggaggcggagcttgcagtgagccgagatgtggccac
tgcactccagcctaggcgacagggtgagactccgtctcaaaaaaaaaaaaaaaaaaaaaT
CAAGGCCCAGAGATTCATGATCACTGAGAAGAGGAATTCGCAAATGACCCTTTTGTTGAC
AGAGGATGGGAGAGACCCCGGCTGGGAAAGCCCACCTGGCTATAAAGGATGGGACTTCCC
GCAGTGCAGCGATCAGGAATAAATACTTAAAGCTGCAGCCACTTCAAAGTAAACACTCCT
AGCCCAGCTTCACAGAGAAGCTTCTGGACTTGCAGCCCTACTAGAGAACTCTCCATCCTT
CTCTCTCTAGATGTGACCCTTAAGTCTTTTTCTTTTTTAGCACTGTTTTCCAAGCGCTTG
ACTCAGAAGGATGCTCAAATTCAGCGCAGAGGAGCAGCAGTTTGACTGTTCCCTGTACGC
TCCCCACACAGCTCTCTTCGTCACAGTTTTAACTCCAGGTTCAAACCCTGATGGGTTggc
cagttgctgcgactcatgcctgtaatcccagcacttggggaggccgaggtgggcagatca
ctcgtgaggtcagttgttcgaggccatcctggccaatatggtgaaaccccgtctctacta
aatatactaaattagccgtgcgtggtggcaggcgcctggaatcccagtcactcaggaggc
tgaggcaggagaattgcttgaacccaggaggtgaaggctgcagtgagccaacgttgtgcc
actgcactccagcctgggaaacagcaagactgtctccaaaaaaaaaaacaaaaaaaaaTC
TGATGAGCTGGGAAGTAGTCCCTAACCTCCACATCAGTGCTCTAGGCACTCTCTTTTTGG
CTCTTGGAAGAGTCTATTTGCTAACTGGAAAAGCTTAATGGATAAATTTGCTCCCTTGAC
CTAAGAAATACATTGTGCCCTGGGCCGTTGAAGCTCCTTGCTTGGCTGTCAGCCTGCAAG
ATACTCTGTTTTGGCTGAAGTGCTTTTCTTGGAACTGGTTTCAAATCCTAGACCAAGGTT
GACACCAACTATACCTGTTACAGGAACTAAGGGACCCCCCTAAAGGTTTTCTTAAAGGGT
CTGATCCTGGAGAATCTGGAAtttttttttgaaatagagtctcgctgtgttgcccaggct
ggagtgcagtggcgtgatcttggctcactgcagcctctgcctcccaggttcaagcgattc
tcctgcctcagccttccaagtaactgggactacagacatgccaccactcctggctaattt
ttgtatttttaggagagacggggttttaccatgttggccaggctggtcctgacctcaagt
tatctgcccgcctcggcctcccaaagtgctgggattataggcatgacccactgtgcctgg
ccTAGCATTTGGATTCTATTCGTGGACTCAGCTTATCCAAGGCCTCGGGAATCATCTTGA
GTGTAAGCACCTGCTAGTTTGCAAGGACTCAGTTTCCCACTGACCAGTGGGTTCTGCACT
TCAGCCCACCCTGGAATTTGGCTTATCCTATGATCCCAATCAGCTGGTAGGAGAGCTGCT
TGAAGTGTCCTAGAAACTCATCTGCTCCCCCACAAAACTGGCTCTTAACAAGACCTCACC
CTGCGCTTTAAGTATTTTGGTAGTGACAGCAAAGCTGAGATTCTCCAAAAATGAAGATGG
ACACAAATGAGGGTTGGTTTGGCCTCTCCATGAGGTGAAGTCAGATCCACATGGCCTAAC
TTCACCTGTGAAAAGTTGGtcatgcttgtaatcccagcatttggggaggccaaggcgcgc
ggatcacctgaagtcaggagtttgagaccagcctggccaacatggtgatatcctgtctct
aataaaaatacaaaaattagctgggcgaggtggcgggagcctgtaatcccagctactcag
aaggctgaggtaggagaatcgcttgaacccaggaggcaaaggttgcggtgagccaagatt
gcgccattgcactccagagcgagactccgtctcaaaaaaaaaaaaaaaaaaaagcaaaaT
CCCAGAGCAGCAGAGACCTCTTCATGCTTTCTTGGGAAGGGCCCTGTGTGCATCCTTGAG
TCTTGGGTATCCACTCCCCAGTCCCTGAACATGTACATGCCCGTGAAGCCTCCAGAAAAG
GCTCTGCCAGGACTGTGCTTGGCTTTGCGGTGGTCAGCTTCCACCCCGTGTGCTGAAAAT
GCAGTTTGTAGCTAGACATCACTCAAGCCACGTGCAGCCCCCGGCATTTGTCAGACATCG
CAGTGAGCTCATTTCCTTCGCAGACAAGCCTGTGAAAGCTGAATCATGGGAGGACTGGTT
GCCGCGCCGCAGTTACCGTGAACTTTGTGATCTCTGACTTGTGACCCAGACCAGCCAACT
AGAAGCCAAGTACGTTCTCCAGGAATGTGCCCAGATAGTGGAACTGTCATATTCATTCAG
TGCAGTGTCTTCACTGGACAAGGGAGGACAGCACTGCTGAGTGCCCTAACCACGTAAGAG
TGGCTTTTGGCATGAAAGGAAGAAAAATCCAAGCTACACACACAGCCTCTGCCATCTCGT
CAAGATGCAGTGATAAGGGCGCACACTGTTGGGTGTCATGTCACATGTGCTGCCCAGAGG
CAGGAAGGACAGTGGGTCAAGAGATGAGGTCTATTTGTCATCCTGATCTTGGTTTCAATG
AAAGCTTTGCACAAAGATATCCAAGCCTCCAGATTTTGCAAGAATCTCGTGGAAATGTGC
AAGGGTTTAAAAATTGGGGTGGGCAGAGGGGCGCATTGGGCAGAAAAGAAATGGATACTG
AGACAACACACAGCTGCGAAGCTGAAGGCATGATACCTGGTGCATCACTGCGAAGTTTCC
TGTGGGGGGGGCCCTCTGAAACAGAGAGAGAATCCCCGGAGGTTACCATCAGCAAACAAG
AAGGAGCCCGGTTAAGTATATTCTTAATTGTTAAAGACATTTGCTTCGATTTAATAATTA
AAGGCACTCttttttattttgagatagtctctgtcacccaggctggagtgcaggggtgcg
atcttggctcactgcaacctctacgtcctggattcaagtgatccccttgtctcagcctcc
cgagtagctgggattacaggcaggccccacgtgcttggctaatttttgtatttttagtac
agatggggttgcactatgttggtcaggcttgtctccaactcctgatgtcaatgatcttcc
tgccttggcctcccaaggtgctgggatttgggattacaggcatgaaccaccgcacctggc
ATTAAAAGCACCCTTAAGTCAACGTTGCAGTGAATCACCTGACGCCAAGAGCATTTGGTG
AGGCTGGTAGATGAAAGGATAAGCAGTTTTTTGATActctgtcacccaggatggagtgca
ctggcatgatctatctctgctcactgcaacctccacctcccgggttcaagcgattctcct
gcctcagcctcccgagtagctgggattacaggcatgcaccaccgtggctggctaattttc
atatttttagtagagacggagtttcaccatgttggccatgctggtctcgaactcctgacc
tcaagtgatccacccacctcggcctcccaaagagctgggattacaggtgtgagccactgc
acccggctCAGTTTTTTAAATGGAAAGGAAAATGTCTGTCCTTTAGAGCTACTTTTAAGA
ACCTCCTATAAATCCCATGATTGCATACTGGTTCAGGGAAGTAAAAGCATTTGAGCAAGC
TAGTTTGAGAAATCAGTGTTGGAACAGAAGCCAAGAAGTCCCAGGCAAGGAACCTGCAGC
CGCCTGTCCCTTGGTTTATGATTACTTGCTCTTCATTAGCTTTCGGGCCTCTAGCAAGAG
AGGAGAGGTGGAGGCCTTGTACAGCTCTTGCCGGAGGTAACTGGCAGTGTAGCCAGTGGT
AGGTAAGTGGGTCTGGCTTTAGAGAGGGCTTGTGTCGAGATGCGTCTGGCTGATAGAACT
TGGTGAAACTCGCACTACAGTTCCTTCTTGGCTGAGGAGCCAGGCATGCTTACCAACCTC
CCTCAGGGCTCTAGTGCCTGATTTTATGTTTTTGTGCACCCAAAAGATGCAGAAGGCAGG
ACAGACCTTCCACCTGCATTATGTGTGTATTCGTGTCGGAACTGGCAAAAATGGTCTTTT
TGTTCCACTTTGCCCTTGGCTGCCCAAGAAGGCTCAAGTGTCTGGGGCAGAACCCACAGG
AGGTGTCCAGTGTGTGCTAAAGAATCACTGGGCCggccgggcatggtggctcacgcctgt
aaccccagcactttgggagaccgaggcaggtggatcacgaggtcaggagatcgagaccat
cccagccagtatggtgaaaccttgccactactaaaaatacaaaaattagccaggtgtggt
ggcacgcacctgtaatctcagctacttgggaggctgaggcaggagaatcgcttgaacctg
ggaggcaaaggttgcagtgagccgagatcgcgccactgcactccagcctggcaacagagc
tagactccgtctaaaaataaataataaaaagaaaagaaaTCACTGGGCCTGAGAAAGGGA
AGCAGAGACAGCAGTGGGGTAGGGAGTCAGAGTGGCTGTATCCCCATCGCTCAGCCCAGC
CACTCAGGAGAGGCAGGGGGACTGGTTGCCAGCAGAGCACATCTGAGGGtttttgttttt
tgttttttttttggagacagagtcttgctctgaaggctggagtatagaggcttgatcttg
gctcactgcaggctcctcctcctgggttgcaaaggagtgtcctgtctcagcctcacgagt
agctgggattacaggcatctgccaccacgcctagctgatttttgtgtttttagtagagat
gaagtttcaccatgttggccaggctggtctcgaactcctgacctcaggtgatcagcccac
ctcagcctcccaaagtgctgggattacaggcgtgagccaccgcgcTTTGCCCCAGGAGTC
TTCACAGTGAGAACAGCTCTCCTCCACTGACCCCTCAACCCTGGGAGATGCTTCCAGGCC
CCTGCTGTACTTTGGGAGCCTAGGCCTGGTTTCTCTCCTATCCATGGGGGACCAACAAGC
GCTCACCATGCAGCGAGTGGGGCTTTTCCCTGAAGGCTTGGTGCCCTGCGCCAGCTGCTC
TCTTCCCCTTCTCAGAGGGGTTTGGACTTTTCCCTGTCTCACGCAGTGGTCCCCAAACTC
TAgaggtgatttcagatggcttccgggcatgccatccgctaactgaactgggccctgaga
aagtcatttcctttccaactctttttaaacaagtctaattatgatgtcagagagagtcta
tttggtgctaatggctgttgtcactccctttttagtggagaagtaggcttcaggtcttgg
tgatcaagttgtggccacaatagctagatattgaacttgatactatttttatcatattac
tttcatcgtaaccagttgatagaggtgatgctggtttAAAAATATAGAGGAGGTATGTTT
ATTTGCCGTTATATTCATGTATGATTAAAACTGTTAAAAGATCAAGTCATTGGTATTAAA
GGTAGTAAGAGGCTCAGCACATGGCTGTGGTGGTATGAGAATGAAGCGGGGAAAATATCT
AGGACCCGAGGGATAAAGGTTCACTCTGCCTGGTGCTGTCCTAGACACTGGAGAtttttt
ttttgagaccgagttttggtctgtcacccaggctgaagtgcagtggtgcgatctcagctc
actgtaacctgtgtctcccaggttcaagcgattctcctgcctcagcctccctagtagctg
ggattacaggcacgccccaccatacccggctaatttttgtgtttttagtagagacggggt
ttcaccatgttggtcaggctggccttgaactcctgacctcaggtgatcagcctgcgttgg
cctcccaaagtgctgggattaaggggtgagccactgcacccagccTGGGCAGGattcttt
agggaaagttgaccagattctcccatagatgggatgtggggtataaaggagaccaaaacg
ttaagaaggaccacgaggtttgtgatgtgaattgttggcaacttcatcattttagctgct
gagctggagagaggagccagtttgggggtgaagagtttcagtcaggacttggggtgcagc
atgtttggtgtgagctgcctattagacatccatgtgggaacgggagggtggtctgaggtt
ctaggaagaagctagggcttctcagagatgaactgaggagtcattagatatacatggaat
tctaaagcgccaagattagttgagaccTCTCACCTAGCGCTGGGGAGAGATGAAAACAAC
TAAGGCCgtgcagtggtccatgcctgtaatcccagcacgtggggaggctgaggcgggtgg
atcacaagatcaggagttcaagaccagcctgggcaacatggtgcaaccccatctctacta
aaaatataaaaataggccaaaaatagcttgaactgggaggcagaggttgcagtgagctga
gatagtgctactgcactccagcctgggcaacagagcaagactctgcccaaaagagaaCTA
AGTTGATAccctggggcggtctagtggcaagcaggtttcgaggtgagggatcagcagagg
agaggaagagggacaaccccacaggtcgggggacaagcaggtgtggatggtgtcggggaa
gtccagggaagcaagtgaattaggccagaggcatgatggactgcgtcacgtgctgctgCC
CTGTCAGGGGACCTCTGGCCATTAGTGTCACCCATGGGAGGCTTCTGGGAGAGTGATGGG
TGGGGGCGAGGGGAACCAGCAACTCTTCACATACAGtttttttttttttgagaccgagtc
tcactctgtcacccaggctggactgcaacctctctctcccggttttaagccattcttgtg
cctcagcctcctgagtagctggaactataggcatgcaccaccacacctggctaattttta
tattttttggtagagacagggtttcggcatTCACATCCAGTTTTGTAGTAAGGGTAGCAA
GGTAGACATGGGGCTAAGAGGTTATTCCATTtgctgatggagcaaatgaaagagaaaacc
ttgcaaaataaggatttttggagctatgtgcttgagtgaacaagagggtcgggtccaatg
gaggtgttggcctcggttggtgccagagggttcagcatagaaatggaaaaaaaatagaag
tgtacagaggtgcacggaggtaggatgatgaggcagtgggagcttgtgcacgtttcatga
tcatttctgcttttgagttaagtaggaagtaaggtccccagctgagagagaatggggagg
agcgatcataagttcaaagaaaaagtgaaaagcagcagagagtgagaagatgagggaggg
gtgtgggagGACCCCTGAGCAAGGCCTGCTCTGTGGGAAAAGGTGGAGAGTGGGTTTTGG
Gttttttgagacagggtctcactctgtccatccagggtaagtgcattggctagatcatgg
ctcactgcagccttgacctctggggctccactgatcgtcccacctcagcctcctgagtag
ctgggattttaggtttgcgccatcccacctggctgatttttgtttgtttgttgtagagat
ggggtcttgctgctcttgaactcctgagctcaaagcgattcacctgccttggcctcccaa
agtgctgggattataggtgtgagtcccgtgcccagccAAGCttgagtttcatttgggttg
tgctttcaccaaatgattgcagcaatgcaagagggggaaccggatgttgaggatgcgcga
cgggggttactagacagctggtttggagctgggtcagaggctgatggcattaatggagtg
aagACCCCGTTGGGGACAGAGCCAAAGAAAGGTGGCACCAGGCAGACAATGGGATGCCTG
AGGGTCAAATTGTGAGGGCTCCTAGGAGTACTGGTTGGCCCGGTAGAAGCAGCAGGATCA
CCCagagggtcaaggaaccgagaggctgcgtcgcccacctggatgttgaaatcatggaga
actgtgaggagtggtgtgggagacaggaagcccggagctaaaacctcctgggaGCCAATC
GGGATGGATGGACAGGGTGGTGGAAGCAGCCCTTGGGAGCAGGGGGGACCCCCAAGGTAC
CAGAGGCATGGGAGAGAAAACAGCCCCCACTCCAGTGACAGcaggaattctcagcggggt
ggcagtcgtaccctcccatctctagaggacttctggcaacatctagagacatttttggtt
gtcacattgcagggtggtgggggactactgcagccggtgggtagaggccagaaatgtaag
cacctgctacttttcagggatctttttccttctgatggggaatgtcggacagcccccata
cccgagaataatgcagcccagatggcagcagtgctgagggggagaaaGGAGGAGCAGAGC
ATGTCAGGAAGGAGGTGAAGTGGCGGGGGGTGGTGTTGCAGCTTCAATGGATGTCGTGAA
GACTCAGTGATGCAATGAAGGAGGGGCTGGAGGAGACAGTGGGGATAGCCTCTTCCTCCT
CCTCAGCCGGAGGACCGGATGGGAGACGGTCGATCGTTAAAGGATCTAGAAGGTTAGCTG
CTACCAGGCAAGGCAGGGCCCGGGTCTGATCTCAGTGCCTGGCCCACACTAAGCTTAGTG
ATTAAGGAGAAGCAGGAATAAACCACAGAAGGGAGTGGCGGCTGTGGGCACAAGGGGCAT
TTGCAGGCCGAAAGGAGCCCGAGCCCCCAGTGCTTTTCTCTGGCCTGAGAGACGGGGTCC
TCCCGGGCCACGGGCTCCTCACCTGAGCTTGCTCTTGAGTGCGTTCACCTCGCGGCCCAT
GGCCTCGTTGCTCTCCGTGGCCTCATCCAGCTCCCGCTGCAGCTTCCTGCGGTTGGCGTT
GATGCGCTGGGACTCCTCCTCTGCCTCCTCCAGCTGCCTCTTGAGCTGCTTGACCCTGGC
ATTGCCTTTCTCTGCCTGTCGCGGAGAGTTGGAGGGGTGGTTAGGGGAGGCCGGCTGGGG
GCTGGGGGCTCGAGGGAGGCTGGGTGGCAGGGGCTACCTGCTCCTTGTACTGCTCGGCCA
TCTTGCGCTCGTCCTCCACCTGCAGCAAGATTTCCTTCAGCTTCTTGTCTTTCTGCTTCA
GCGACTTGGTGGCCGCCTGTTTCTCTCTGCAAACAGCAAGGAAAACAGGTGGTTTCAGCG
GAGGGTGGCACCCCTTGTAGCTGGTGTGTCACCTGGAGGTGGCATCTTGAGTGCTTTCCT
GAGCCCCGTATCTGGACTCCTCTCAAGAATCAGTCAGATGGtggaatagtattcagccat
gaaaaggaataaagtatcaatgcatgccacagcatggatgagcctggaattcttgccaag
tgaaagaagacacatagcagacaacatagtgtgtgattccgttgatatcaagtgtccaga
atagataaattcatagagacagaaagtagattatggttgccagggactgaagggagtggt
tacagggcatggggtttctattttttttgcggggaggaggcaaggtcttgctgtgtgacc
caggttggagtgcagtggtgctccaatgcctgctcttcaccctagttcatagttcactgc
agccttgaactcctggctcaagcaatcctcccacctcagcctcccaagtagctgggacta
caggcgtacaccagcatgctcagacttttaaaagtttttcatagaaacggagtctctggc
caggcgtggtggctcatgcctgtaatcccagtactctgggaggccgaggtgggcagatca
cctgtggtcaggagttcgagaccagcctggccaacatggtgaaaccccatccctactaaa
aaatacaattacaagctgggtacagtggtgtgcacctgtagtcccagctacttgggaggg
tgaggcggaggttgcagtgagctgagatcgcaccactgcacaccagcctgggaaacagag
tgagactatgtctcaaaaaaataaaaataaaaaagtcttgctatgctgcccagactggtc
tcgaactcctggactcaagtgctgctcccacctacctcagcctcccaaagtgccgggatt
atgggcatgaaataccacatatggcctggggtttctgtttgagccgatgaaaatgttctc
aaaatgactgtggtgatcgtttttacatgtttgtgaatatatgaatagcccttgaattat
acactttaaatgggtgcattgcagggcgtgcgaattactgaaaaagctactagaagaGAA
TGGGTGAGAATCCTTAGAATCCAATGGTAAGAAATGTGCTGTGATCATATGCCTCATTCG
ACCCATAATTAAGAAGGCTTCCAGTGTGTGTACCAAATGGGCTGCCGGTTGGACTTTTGT
TTTTTGGGGTTTTTTTTGTGTGTGTGTATGTGTGTGGAAGGgtcccactgtgtcacccag
gctgcagtgcagtggcacaatctcggctcactgcaacctccacgtgtcacgttggagtga
ttctcctgcctcagtctcctgagtagctgagataataggcatgtgccaccacactcggct
aatttttggtacagacagggtttcaccatgttggccaggccggtctcaaactcctgacct
caagtgatccacctgcctcagcctcccaaattgctgggattacaggcgtgagccaccacg
tccagccTGGTTGGATTTTTGATCTGTCAGCATGCTATCCCTGCAGAGGCTGGGAAAAGT
CATATGTACTGCTGGGAAGGCAGGTTAATGTCAGGAGGACCATGGAGATGCtaagagcag
ctcacactttaggtgcttgccctaggccaggaaccagcagggcactttgctgtgtttacg
ttcagttctcacaacatacctgcactgtaggcatcacagagcttgcttcttacaagccag
aactgatgctggaagaggttccctgacttCACTATGACTCCTGCTGTCCATCACCCCCCT
GCAAACTGGGTTCGGAACTCCACACCCGCATACCTGGCCTCCTGCTCGACCTGCTCCTCC
AGCTGTGCAATCTTGGCCTCCAGCGCCGCGATGGTGGACTTGAACTTGGACTTGACGGCC
CCCTCCATCTCGTGGAGCTTGCTCCGGAGCTCCTTGTTCTGCCGCTCGAGCTGCTGCCGG
GCACTCTCATTCTTCTGGGCCGTGCTGCGCTCTGTGGCCAGCTCGTTGCTGAGCTGCTCG
GCCTGGGGAGGAGAGTGAAGGCCATGAGGCGGACTCAGGGAAGCCCAAGAGAGCGCACTG
AGACCATGCCTCTTCCTGCCTTGTTTGGCCTCTGCACGAGTCCCTTGATCCCGGGCACCC
TGTCCTCTCCTTCATCCTGTAAAACTCCACTCAAGAGCTTCTTCCAggccgggcgtggtg
gcgcacgcctgtaatcccagcacttttggaagcagaggcaggtaaatcacttgagctcag
gagttcgagacctgcctggccaacatggtgaaaccccgtctctattaaaaatacaaaaat
tagccgggcagtggtggcacgtgcctgtagtcccagctacttgggaggttgaagcaggag
aatcccttgaacttgggaggcagaggttgcagtgagccaagattgcgccactgcactcca
gcctgggccacagagagaccctgtctccaaaaaaaaGAGGTGCTTCCACAAGTGTCAGTG
CCACCCAGGCTGAGCGAGTGACTTGTCCCTTGCTTTCTCTGTCCTGGAGTCGCCTGGAGA
ATGATGCCTGTTCACCCTACACCACAAGGGGCTGCAGGTTACTGGATGGTCCCTAGTGCC
CACCATGGAACTAGTGCTCAGTGACATCACCAAGGGCTCACTGGATAAGGTCAGAGCTTC
AGCTAGGGGAAAACGCAATGAAAGAGCATCCCAAGGCCCGGACTCCAGGGATGGCCGTGA
GGTACGGGGAGCCAGCCACGCCGTGGCTGGAAAATGAGACACTGCAGCGTGGAGAGGAGT
ATTCTGAAGACAGCAGCCTGGGCACTGGTGTAAGGGCCCTGGATCTCTACTCTCAGGCCC
CACCACCCTCTTGTCCCTCAATCCAGGGCCTGCACACAGGAAGCCGCCACGCGTGTGTTG
ACTGGTGCAGGATCCTGCTGCAGGAGAGACAGTAGGCAGCGTGACTGTGGTGTCCAGGCG
GCCCTCACCTGCTGTGTGGCTTTGCGGACCCGGTCGCTCATGGCCTCCATGTTGCCCTgc
tcctcctccagctcctcctccagctGGGCGATCCGGGCCTCCAGGCGGCGCTTCTCGTCC
TGGAGTGCGTTCCTGGGGGAAGGGCGGCCATGGTGGGGGCCTCTACCCTCCCCCGCCTTA
AAAGATGCCCCCTCCTTGGAGTCATGCCTCAGGGGtattgccctcatcatctaatgggtg
aaactgaggcttggagaagattagaagactcatctgtagttacacagccaggaagtggac
agccgggactcaggccgggtccgtgtcagcaaagcTGGGATTGGGATGGGGACCAGCACA
CTCCTCCCTGACTCTTCCTGGCCTCCCCTTCTCCCCACACAGCTACTTATTGGGAATGAA
TGAAAGCAGCCACACCCCCAAACAGGCATGAAAGCGCTGACGGAAAACCTAACCACCATG
GGTCTGTCCCCAATCTCAGAGGACGCTTCGTCAGCAGCAGCATTGAAATGGGGGTCCAGg
gccaggcacggtggctcacacctgtaatcacagcactttgggaggccaaggtaggaggat
cacctaaggtcaggagttcaagactagcctggccaacatggtgaaaccccacctctacta
aaaatataaaaattagccaggcatggtggtacacacctgtagtctcagctactcagaagg
ctgaggcaggagaattgcttgaacctgggaggtggaggttgcagtgagccaagattgtgc
cactgccctccagcctgggtgacagaatgaaactctgtctcgaaaaaatttaaaaaataa
aaTGGGGGTCGAGGATGCTGCCTGTCCCCCCATCCTCTGCTTCAGAGCCCTCTTCCTCCA
TTCAGTTTCCTACCTTCCCGACAGGCTACTGGCCAGCTCCTCTGCCAGTTCCTCCTTCTC
GAGGTCCGCTTGTTTGCGAGCCCTCTCAGCGGCGGCGAGGTCCTAGGTGGGAGGGAGGAA
GGCTGTTGTCTGCCAGGGAAAGGCCAAGCCCCACCAAGAGTCCACCCTGACAACTCAGCC
ACCCTTGAAAGTACATGTTCTTCCTCTGAGCTCAGGGGAGGCCCCGTGAATACATAGAGG
AGGGAAGCGTGTGTCTTTCTAGACAGGTGGACCCCAGAGGAGGACGAAATGAAATCTGGG
AATGCACAGACTGGAGCTGCCAAGGGGTGCTACCGTGACACCCGCATCTGAGGCTCTCCT
AGCAAGGCGAGGCTTTACCTCTTGTAGCTGCATGAGGTCTGCTTCCAAGCTCTTGGCTTT
CTTCTCATTCTCTTTGGCTGTGGCAAAGATCTCATCTCTGGAGGCACGGGCATCTTCCAG
CTCTCTTTGAAAGTCCTTCATCTGAGCCTGCATGAGTCAACAGGGAGGACAAGCTCAGAT
GTCCTTACTCCCCCAAGTTCTGCTGCCCAGTTCAGCTTTGCACACCCACCCCTTGGATTT
TCTGCAGTTGACCACAAAGAAGTTCCCATTGCACGAGCATGGCTCTCAGTTCCAGGTGGC
TGGTGGTGCGCTGGGAGCACCATTCTGGGTGGGCTCCACAGACCTGCCTGAGAAGCTGAG
CCCCTGATGTGATCTGAGGGCAGTGGCCAAATACCTAATAATGCTGCCCTACCCAGGGCA
GGAGACAGCCACCAAATCCTGAATGGTTCCAGAAAAACCCCAGCTGAACCCACACCAATG
GCAGGTGCAGGCTTGCTTCCTGGAGCCCGCTCTGCTGACTTCGGTGGCCTGAGGGGAACT
GTGCCCTCCCTCCACCCATGCCCCAAGCTCCTAGTGTCACCCACCTGCAGTTTGCGTAGC
TGCTTGATGGCTTCCTCCCTCCCCTTGATGGCAGAGTCGGCCTGAAGCTCCAGGTCTTTC
AGGTCCCCTTCCAGCTTCTTCTTTGCTGCAGCTGCCAGGGCACGTTGCTTTCGCTCGTCT
TCCAGTTCCGTCTCATACTCGTGAAGCTGGGCGAGGAATAGAGATGTGTGCTGCCCCACT
TGCCCCTGGGAGGTCCTTTGGCTCACCTAGGCAGCACATCACTGCACCCCTTCCCCAGca
cagcccccttgtgaggtgggcatctcatccccagttgcagatgagaaaacggaATCACgc
cgggcgtgggtggctcatgtctgtaatcccagcactttgggaggccaacaggagaatgga
tcacttgaggccaggagttcaagaccagcctggccaacatggtgaaaccttgtctccact
gaaaaaaaaaaaaaaattagctaggtatggtggcatgcgcctgtaatccaagctactcgg
gaggctgaggcaggaggtggaggttgcagtgagctgagattacgccactgcactccagcc
tgggcgacagagcgagactctgtttcaaaaaaaaataaagaaaaCGAAGTTTCCACACCA
ACCATGAGAGTGGTGATAGGAATGAAAAAGGCCACCCGACCTCCCTCTGCTGGCCTCCCC
GGCAGCACGCACCTGTCTCTGCAGTTGCCTCCTCTTCTCCTCATTCTGCTCGTCCCGGGC
TTGGAGATCCCTTTCGAACTGGCCCTTGAGCGCCTGCATGTTGACTTCCAGCCGCAGTTT
GGCGTCCTCCGTGGCTTGCAGCTCGTCCTCCAGCTCTTCCAGCTGCGTCTTCATCTCCTC
CATCTGGGTCTCCAGGGCCCGCTTGGACTTCTCCAGCTCATGGACCTGCCGGCAGAGCGG
GCAGCCCCATTCTATGAGGCTCAACTTCATGAAGACGATTGAGAAACCCACCGTGAGCGG
CACCTCAGGAGATCAGGGAGGTGGCTTTGGCCTCCCACAGGATGCATGGCCGGGACTCAA
GATGACCCCTGAGAGTTCAGACCCCAGCCTTATCCTCGGACCCCCCAACTCAGACCCATC
CTCGACTGCCATTCTCAGCCCCTCCCAGCCCCTGCACCAGTCCAAAAACCTCCTTCCATT
TCCGATGATAGTTCGCTATGAAAAAGGCCAGGAGCTAGCCTCGCATGGACTGGTGAATAG
CACAGAGGGTGGGCAGGCGAAACATGGACGAGAAAAACCACCCAGAGCCACTTACGTTCT
TGCCCACGTCATCCTTGGAGCTGACCAGGTCTTCCATTTCGGCTTTGAGCATTTTGTTGG
TCCGCTCGAGTTCCTCTTTGGCTTCCAAGGCCTCTTCAAGGGCCCGAGCCAGGGACAGGG
CCTTGGTTTCCTTCTCCCTGGCTTCTGCCTCAGCTCTGTCCCTCTCATCCGCGTATTTGG
AAGAGATGTTTTTCTCCTCGGCTAACAACTACAACACAAGACCCAGAGGTGACTTCTAGG
CATATCCGGGGTCAGCGTCACTGAATTGTAAATACCGGGGGAAGCCCTGTGTCCTGCTGA
ATGTATTGAGGTGCAGGTGTAAGCAGTGTAGGTTAGCTATGGGAGTAATTTATATAATCA
TCTGGCGTTCTGACTTCTACATCAACCTTATGCAGAGCCAGAAATCAGCTGACTTGTttt
tttttgttggtttgtgtgtttgtttgttttagatggagtctcactttgtcacccaggctg
gagtgcaatggtgcagtcttggttcactgcaacctccgcctcgtgggttcaagcgattct
cctgcctcagcctccagagtagttgggattacaggtgcccaccaccacacctggctaatt
tttgtattttaagtagagatgtggttttgccatgttgaccaggctggtctcgaactcctg
accctcaagtgagcctcctgcctcggcctcccaaagcacggagattacaggtgtgagcca
ccacacctggccAAATCCTTGTGCTTCGAAACCACTAGACCTGCCCACGTTGCTTAGAGC
ACACTGAGGTCAAAGTGAGATTTAAAGCTGCCAGAAGCTAGTTATTAGTTTGTTTCATGG
CCACAAGTAGCTATTAATATCTTACAAAAGTATCCTAAGAGCCTCAGTAGGGAAATGGTA
AGCATGGGTGGCCCTGCACACATATCTCTCTGCTTGGAGAAGCAACTCAGAGAACATTCC
ATGCTCACGTTAATCTCATCTTCAGAGAGAACAGAGCAGATTATAAATTGTAACATCCAA
AAGCCAAACTTCCAGTATTCAGCAAAGACAGGGACCTCTAAATGGCACAGTCAACACAAA
AATCCCACACTATGTGTGCCACTGCACTACACTCTATGTGACAGGAAAATAAAAGCAACC
TCAGGCCTTCAACCAGATAACGAAGCATTGAAGATGAGCTGACAGCCCAGAGGAGAGGTA
GCTGATGGGAAGAGGAGAAACTGGGATGTTATCTAGAATCCTGACACTAGGAGGTCAGTC
AGGGAGGGGTAGGGAACCTGCAGGCATCTGGCATTTAGCCTCACTGTACAATCCTCAttt
tatttatttttgagacagggttttcactccatcactcaggctggggtgtagtggcgcaat
cttggctcactgcaacctccaccccaccctgggttcaagcgattctcctgcctcagcttc
cagagtagcagggattacaggcgtgcgccaccacgcccggctaattttggtatttttagt
agagacaaagttgcacgatgttggccaggctggtctcaaacccctgacctcaagtgatcc
acctgcctcagcctcccaaagtgctaggattacaggcgtgagccaccgtgcctggccTCT
CAAACTGATTTTTAGAATAACCCTGAGTCACTTGTAAACTAAATCATATTTACTAAATAA
TAATGTATCTTAAAAGTTGGTATTTAGGGGTTTGGGTCATACAGGGGTCTCCATTTATCG
TACAATTAAGATTTGTGAATCTCATCACATGTAAGTTTTACCCCAAAAGAAGCAAAATTG
TGTTTAAAAATAAACTCTAATTAATATGCAATGTTGAGGTGTGGAAGGGGAAATGTACTG
ACATCTGTAATTTGCTCTGAAATGTACCCAAGAGATAAGGCATGATAGATAGAATTAGTC
TTTATAAATAAATATGTGggccgggcatagtggctcatacctataatcccagcactttgg
gaggccaaggcaggcagatcatgtgaggccaggagttggagaccagcctggacaacatgg
caaaaccccatctctactaaaaatacaaaaattagccagacatagtggtgtgctcctata
atcccggctacatgaaaggctgaagcaggagaatcgcttgaacccagtggtggaggttgc
ggggagctgagatcacaccactgcactccagcctgggtgacagagctagatcctgtctca
aaataaGTATCTGATAAAGTTCATATAATACAGTGTCAATGACTGAATCCAGGTGGTGGC
CTTAAAGGTGTTCACCGTACAATTCTGTCAACTTTGCTGTGTACTTGGAATTTTACAGAA
TGAAATCTTAGGGAAGAGTGGTATTAAAAGTATAGAAACTGAATTACTTGGAATACTACT
CAATAGGTATTCAGTAAATACATTTAGTGAATAAATAAGCACCTCATTCCTTCTTCAGGC
TAGAAACTAAGGCATCACCATGTGTGCAGGTGACCCTCATGGTGCTGGTACCCAGAAAAG
TCACAGTCATCAAGGCTTCTTTGCCATCCTTACTGTGACCTGGTAGCGTTAATGCTCCAT
GGTCGCCCAAGACAAGATAAGACAGCCTCCCATGGCTCCCCACAGAGTGGAGAGGGGATG
CAGGCACAGGCCAGAGCCACGCGTCATACTCTGCAGAGCTGATTCCCCAACCCAGCGTCC
ATGGCCAGAGTGGGGGACACCCCACGCCCTCTACCTGATCAAATTTCCTCTGCTTCTTTT
CCAGGTTGGACACGAGTTGCCGCTGGTTGTCCAAATCAACAACCAGGTCGTCCAGCTCCT
GCTGAAGCCTGTTCTTGGTCTTTTCCAGTTTATCATAAGCGGCCGCCTTCTCCTCGTACT
GCTGGGTGAGGTTCTCGATCTCCTTCTGGAACCTCTTCTTCCCCTCTTCCAGAGCTTCCA
CGGTGCTGGCAAAGTCCTGCAGCTTCTTCTTCGAGTCGGAGAGCTACAAGGACAGCGTCC
AGGGTAGGGTGAGAGGGGGACCATGAGTGGCCCCTGTCCCTGGCCCCACAGACTCTGAGA
AGCGAAGACCATGTCTCCTCGTTGGAGAAACCCAATAGCAGGGGAAGCTGGGGGGTCAAG
CACCATCGCACCAACACTCCACCGCGATCTGCCTGCGGGGGATCTCAGCGCAGAGAAGTT
GAGAGGACCCATGAAGGAAGCAAGGACACGGGGCAGGCACCTGGATGTTGAGAGTGGAGA
TGTGGCGCTCCAGGTTCTGCTTGGCCTCCATCTCCTCGTCCAGCTGGTCTTGCAGGCTGT
TCCGCTCCTCCTCCAGCTGGCGCAGCTTCGTAGACACGTTGAGCTTCTGCCGGGTTTCTT
CTTGAAGCAGCTCCTGCAAAAGGGATGCAAAGAGGTCCCAGGGACCTGCCCCGAGGAAGG
CCACCCCCCAGGTCCCCTGGATGATGTGGCAGGACACTCACCTGGGTGTCCTGGAGCTGG
GAACTGAGGGACGCCACGTCCTTGGCCAGCTTAATGGCCTTCCCCTCGGCCTCGTTAAGC
ATCCCTGTGACGCTCTCAACTTCATTCTAAGGGTGCCAAGAGACTGGTTAGTCAAAGCCT
CTAGAAGGGGATCCTCGTTGAAAGGAGCCCTTTTTACTCAAAACACATGGGCTAGTACTT
GAGGTGTTCACTGATTGAGAAAATACCCGTGAGGTATGGGACTCTGATAAAAAAAAAAAA
AAACACACACACACACAAAAAAAACAGAATCTGTGGCTTGAAGGGAACTCCGTCACCTAT
GAGTTGGGACCCTGGCCCTAGACTCT
