# Supplementary material for: Reference based annotation with GeneMapper
Source: Genome Biol. 2006 Apr 5;7(4):R29. doi: 10.1186/gb-2006-7-4-r29 (PMC1557983; doi:10.1186/gb-2006-7-4-r29)
Supplement: Additional data file 2 — A gunzipped tar file containing the data set of orthologous genes in five vertebrates (human, chimpanzee, mouse, rat and chicken) that was used to compare pair-wise and multiple species GeneMapper [file gb-2006-7-4-r29-S2.tgz › 5verts/orth120/gg1.gff]

NM_001006169	REFSEQ	CDS	4482	4567	.	+	0	gene_id "NM_001006169";
NM_001006169	REFSEQ	CDS	4940	5093	.	+	1	gene_id "NM_001006169";
NM_001006169	REFSEQ	CDS	7311	7459	.	+	0	gene_id "NM_001006169";
NM_001006169	REFSEQ	CDS	7768	7904	.	+	1	gene_id "NM_001006169";
NM_001006169	REFSEQ	CDS	8928	9107	.	+	2	gene_id "NM_001006169";
NM_001006169	REFSEQ	CDS	9569	9660	.	+	2	gene_id "NM_001006169";
NM_001006169	REFSEQ	CDS	10540	10676	.	+	0	gene_id "NM_001006169";
NM_001006169	REFSEQ	CDS	11772	11865	.	+	1	gene_id "NM_001006169";
