# Supplementary material for: Reference based annotation with GeneMapper
Source: Genome Biol. 2006 Apr 5;7(4):R29. doi: 10.1186/gb-2006-7-4-r29 (PMC1557983; doi:10.1186/gb-2006-7-4-r29)
Supplement: Additional data file 2 — A gunzipped tar file containing the data set of orthologous genes in five vertebrates (human, chimpanzee, mouse, rat and chicken) that was used to compare pair-wise and multiple species GeneMapper [file gb-2006-7-4-r29-S2.tgz › 5verts/orth120/hs34.gff]

NM_017668	REFSEQ	CDS	14633	14715	.	+	0	gene_id "NM_017668";
NM_017668	REFSEQ	CDS	17140	17293	.	+	1	gene_id "NM_017668";
NM_017668	REFSEQ	CDS	27655	27803	.	+	0	gene_id "NM_017668";
NM_017668	REFSEQ	CDS	37229	37365	.	+	1	gene_id "NM_017668";
NM_017668	REFSEQ	CDS	40998	41177	.	+	2	gene_id "NM_017668";
NM_017668	REFSEQ	CDS	44019	44110	.	+	2	gene_id "NM_017668";
NM_017668	REFSEQ	CDS	46563	46714	.	+	0	gene_id "NM_017668";
NM_017668	REFSEQ	CDS	74045	74105	.	+	1	gene_id "NM_017668";
