# Supplementary material for: Reference based annotation with GeneMapper
Source: Genome Biol. 2006 Apr 5;7(4):R29. doi: 10.1186/gb-2006-7-4-r29 (PMC1557983; doi:10.1186/gb-2006-7-4-r29)
Supplement: Additional data file 2 — A gunzipped tar file containing the data set of orthologous genes in five vertebrates (human, chimpanzee, mouse, rat and chicken) that was used to compare pair-wise and multiple species GeneMapper [file gb-2006-7-4-r29-S2.tgz › 5verts/orth120/pt1.fa]

>pt1
TAGAGCAGCAGCCAATGGGAGGCGCCGACCGCAGGCTCCTgggcgggggccggggccggg
gggccggggtccggagggccggggccgcACCGCCCTTGGCAGCCGCCTCTGCCGCCGCCG
CCGCGTTGTCCTCGCTGCCCCTGCTCGGGTAAGTGCGGCGCTGCGCGGGGCTGGGGTCGG
GGTGGCTGTCCGGGGACCTCCACCGCGGCTGAAAAGCTCCTCTGCCCCGCCCCAGGATCC
CGGGACCCCGGGCCACCGCCTGACAGGGATCCCTACGCCCCTCGCTTGCGCGTCGCTTCC
CGGCCGCCTGGACTCCCCCAGTCCCCGGGCTCCAAAATCCCGCCTCCCTGGAGCCTCCCG
TCCTAAAAAGTTAGGCACTGAGTGCCTTGCCACTGGTGCGTTCCTCGCGCTGGCCCCTCG
CCCTTGGCAACTTTGTTTCTCTTTCTGCGTTGGTCTCTCTCCCACCCCGTTGCCCTCTTC
TCCTTCCGGGACTTCCTGGGTGGTTAAGCCTTGCCGGTCCCCAAACCCCGCTGCCAGGCT
CCATCCTCTTTCTTCTCTTCCTTCCTCCCCATACTCCTCTCCTAGATGACCCTCGTTTCT
TTTCTCTCTCCTATTCCTCCATCCTGCCACCCCCTTCTCTGCGACCCCAGACCCCTCGAT
TGCAGCGTTGCCCCTGCCCTCACACCCACTGTCCCGCCCCTGCAGGCCTCTTTCCAAAAA
CCCACCCCGCTCCCTCCCTCCGGGAACACGTTTGGGGCAGTCTGCTCTCCGCTTTGCTCC
CGTCTCTGCCGCAGGACGGTTCAGGTTTCTTCTGACAGCACTTTGGGGAGGGATTGGGTA
AAGGACGAAAATGCTTATTCCGCAGCTTGAGTGATGGCTGGGCTCACTGAGGACCTGAGT
CTCTGAGGTCCTGGGAAACCCCGCTGTCACCTTGACACCGCTTTTGGGGAGGCGACTTTA
TCTTCTCCGAGCCATCTCAGGCTTTCTGCCTCCTGAGGGCCTGAGCTTCCTTGATTGCTT
TGTCCGTGGTTACTACCAGGTTGTGCCTCTTAATTTCTACTTTGAGCCTCAGGCCCCTTT
TAACTTTCTAAAGAAAAGGCCTTTGCAGCACGACCTAGGCAGGTTCATCATTTTTAGTTT
TGTTATAGTGTATTCTAGCATAGGATGGCATTTTAGGACATGGGTCGGGTGTTTTGAAGA
TTAATTAGATCCCAGCTACTCCTAAAGCCTCTTGTTACCCGACCACCCCAGCCTCCATCA
CCTCGTTGGTATACAACCCGtttttttttgttgttgttgttgttttgttttgtttttgag
acagagtctcactctcgcccaggttggagtgcagtggtgcgattttggctcactgcaacc
tccgcttcccgggttcaagcgattctcctgcctcagccttcggagtagctgggactacag
gcgcgtgccaccacgcctggctaattttttgtatttttagtagagatggggtttcaccgt
gttagccaggatggtctcgatttcctgacctcgtgatctgccccctcggcctcccacagt
gctgggattacaggcgtgagccaccgtgccggccTACAACCCATTTTGAGCCTTTCCTCT
TAGTGAGTGTTTTGTGTAGGATTAAATGCAGATGATCTGTGCCGCTGAAGTCTCAGGGGC
CTTTGATTCATATATTTTATCCCATGTTGGATAACAGTTTATTAACTTGACTTATTTTTG
TTTCCAAAGTGTGttatttattatttatttatttatttatttatttatttattttgagac
ggagtcttgctcttgtccaggctggagtgcagtggcatgatctcgactcactgcaacctc
agtcctccgggttcaagtgattcttctgcctcaccctcctgagtagctgggattacaggt
gcgtgccaccatgcccggctaattcttagtagagatggggtttcaccatattggccaggc
tggtctcaaacttctgacctcgtgatctgcccgcctcagcctcccaaagtgttgggatta
caggcatgagccactgcacctgactCTATCATTattattattttttatgtagaggcagaa
tcttgctttgttgcccaggctggtctcaaattcctgggctcaagcagtcctcctgccttg
gcctcccacagtgctgagattacttgcaggcatgagccactgcATGCAGCCCAAAGTGTG
TTCTTTTGCCTTAGAATGTGTGAGCCGAGAATTGACACTCCTTTTCCTCACAAGGTAATT
TCCTAACATGAGCATTCCTGTGTACAGAAAGTTTGTGCCTGCAGTTAGTACTACACGTGC
ACCTCGTGCAATGGATGTAGGTGCTTTTTGTCTGCCTCCTTCAGcagtgcccagcactta
gtaggtattcaagaaatgtttgAAAAGGGATGGAGGAGGCAAAACCGCAGTAGGAAAAAT
TCTTTCCCTGTCACTTGGTTCAGTAGAATAAAATTATCCTGGAACAATAGCTATTTTATT
TTTTGTCCAAGtttttgtttgtttgttttttgagacgggatctcactctgtcgcccaagc
tggaacacagtgatgcaatcacagctcactgcagtctcgacctctcaggctcaagcaatc
ctcttgcctgagcctcccaagtagctgggactaacagcacatgccaccatgcttggctaa
tttttaatattttttgtagagatcggggtctcactatgttgcccnnnnnnnnnnnnnnnn
nnnnnnnnnnnnnnnnnnnnnnnnnnnnnnnnnnnnnnnnnnnnnnnnnnnnnnnnnnnn
nnnnnnnnnnnnnnnnnnnnnnnnnnnnnnnnnnnnnnnnnnnnnnnnnnnnnnnnnnnn
nnnnnnnnnnnnnnnnnnnnnnnnnnnnnnnnnnnnnnnnnnnnnnnnnnnnnnnnnnnn
nnnnnnnnnnnnnnnnnnnnnnnnnnnnnnnnnnnnnnnnnnnnnnnnnnnnnnnnnnnn
nnnnnnnnnnnnnnnnnnnnnnnnnnnnnnnnnnnnnnnnnnnnnnnnnnnnnnnnnnnn
nnnnnnnnnnnnnnnnnnnnnnnnnnnnnnnnnnnnnnnnnnnnnnnnnnnnnnnnnnnn
nnnnnnnnnnnnnnnnnnnnnnnnnnnnnnnnnnnnnnnnnGATTCACCTTAAGCAGGTG
TCAGGTACAAATCCACAGGGCTTGCTTTACCCCCATTCTGATGCATCCTCCAGACCCTTT
TGTATTCTGTGTACAGAGAGAGGGAAATAAACAAAAATGGGCACCCATTTTTAACATATC
CTGAGCTTTCTTCCATATTAGTACATACAGTTCTTAACACCTGCATCGTTTTCCATTCAG
TCCTCTGTTGACATTGAGGTTTCCAGTTTTCCACATTAGTGAATGATGGTGTGCATCTTT
GAACATGGGTCCTTGCCTGCCTAAGTATTTTTGTAGGTTGATCATTGTAAACTTGGAAAG
CACAAAGACAGAAGCCAGGCTTGCTGACTCTTGACTGATGTTGCCCCAGTGATGTCACTC
CTGCAAAATGCAAAGCCTGCGTCCTGGCTGTCGGAGCATGTGTGGACATTTGGCAGCTTC
TTTCTCTTCCCTCCTGCTCTTCTGTTTGTTTTGGTTGGGAAGGATATGGAGTGGGGATGG
AGAAGGGTGTTGAGTAATTATCGATGGTTTCTGTATGTTTATTGCTCCTGACTAGCAGTG
CTGGGTTTCTTCTCTCAGAGGAAAGCTGAAAGAGATTGCTTTGCTTTTTTCCAGAGTTTT
AAAATCAGAGGTGTGTGTCTCGAGTGTATTTTCAGACTTTTTTGTTAGCTTTAATCATGT
AAAACATGCAGAAAAAAAAAAAAGCATGTGGAAACAAtttttttttttttttgagacggg
gtctcgctctgtcacacaggctggagtgctgtggggcgatctcggctcactgcaaccacc
gcctcccatgctcaagtgatcctcccacctcagcctcctgagtagctgggaccacaggtg
tgcatcaccacacctggctaatttttttgtgtttttggtagagatggggtttcaccatgt
tgcccaggctggtctcttaactcctgacctcaggtgatctgcctgcctcaccctcccaaa
gtgctgggattacaggcgtgagccaccacacccggccGGAAACAAATTTTTGAAGGAGGC
ATAGATCTCTGTTGTGCAAAATAGATACTTTTTGTACCACTGGGTCCTAGTTTGTCATTG
TTCCTTGCATGATCCCATCAGATTTGTCTACAGAGCTGCTGGGGCATGATGGTGTGGTGG
CGTATTAAGAACGCAGGTTAGTGGCACACAGATGAAATAAATGCATGTGGGGTGCATTTT
TAAGATAGCAGGTGCAAAGTTGTATATACTGAGACCAGGCATTAACACTTGCCTATTACA
GTGCCTTTTAAAACACTATGTGAGggccgggtgcaatggctcacacctgtaatcccagca
ctttgggaggcctaggtgggcagatcacctgaggtcaggagttcgagaccagcctggcca
acgtggcgaaaccccgtctctcctaaaaatacaaaaaattagccagtcgtggtggcatgc
acctgtaatctgaggtactagggaggctgaggtaggagaatcgcttgaacctgcgaggca
taggttgcagtgagctgagatcacaccactgcactccagcctgggcaacagagaaagaga
ttccgactcaaaaaaaaaaaaaaaaaaaCTGGACCAAATGAAACAAGTGAATCTGATCTG
CAGTCAGTCAGTTTGCAACCCCTGGGGAGCCTTGGACTTGAATGCAAAGATCCCTTGAAC
TTGGATCTAGTTTGCCTCTGCTGCTCACATGCACATTTAGAGATGGCCGAGGCATACGGT
GTTTCTGCTTCCAAGAAACAGAGTGGTTGTCCTGTTTAGCCATCTCTTACAGTCACACAG
CTTAGAGAGGATAATGTTTGCAAACAATTTTTGAAATGTCTAGCACACAGCAAACAGAAG
GTCAAATTCAGTACTTAATGCTGATAAAATAAGAGAACCCTTGCAAGTCATGTCGCCTGC
TTTCTGCCACAGAGAGTACTGCAATAGAACTTTCTGACGTTTTCATGTTGtttatttatt
tattttttgagacagagtcttgctcttgtgcccaggctggagtgcagtggtacaatctct
gctcactgcaacctctgcctctgggttcaagcaattcttgggcctcagccacccaagtag
ctggaattataggtgcgctctaccacacctggctaatttttgtgtttctagtagagacag
ggtttcaccatgttgcccaggctggtctcgaacccctgggctcaagcaatccacccacct
cagcctcccaaagtgctgggactacaggcgtgcatcgtgacgccctgctGatttgtgtat
ttttagtagagacggggttcaccttgtgctggtctcaaactcctgggctcaagcaatctg
cccacctcagtctgccaaagtgctgggattacaggcgtgagccatcgtgcccggccTCTC
TCTGACATTTTTGAATGGCAAAGGCAAAAATCTTATACTTTTAaggatgtggagaaatag
gaacccttttacactgttggtgggactgtaaactagttcaaccattgtagaagtcagtgt
ggcgattcctcagggatctagaactagaaataacatttgacccagccatcgcattactgg
gtatatacccaaaggactataaatcatgcttctataaagacacatgcacacgtatgttta
ttgcggcattattcacaatagcaaagacttggaaccaacccaaatgtccaacaatgatag
actggattaagaaaacgtggcacatatacaccatggaataccatgcagccataaaaaatg
atgagttcatgtcctttgtagggacatggatgaaattggaaatcatcattctcagtaaac
tatcgcaagaacaaaaaaccaaacaccgcatattctcactcataggtgggaattgaacaa
cgagaacacatggacacaggaaggggaacatcacactctggggactgttgtggggtgggg
agaggggggagggatagcattgggagatatacctaatgctagatgacaagttagtgggtg
cagcacaccagcatgacgcatgtatacatatgtaactaacctgcatattgtgcacatgta
ccctaaaacttaaagtataataataataaagaaaAAGAAAAAAAAGATTGCTGTTTTATG
ATAAAGTGAAGTGCAGCTGTTACTTCTTCCTTCTTTGCTTCCAGCATCTCTCTTCCCTAA
GGATTGCTTTTAAAATGTAAGAGTTTTTGGTTGAAATGCTGTTCCTGTGGTTTTTGTCTC
TTGGTTGGAGTGAAAGATTTTGCAGGCTGTGATACAAATCCAGTTCTCTGCTTATTTTCT
CCTCAGTCCTTGAAATCCAAAACCAGATCCCTCCCATTGGCCCGTTGTAATTAGAACCTG
CCCCACAATAGACGCACCTCCTAAAGCATCTCAGATTCATTTCTTTCCTGAGGATTAAGT
TTTTAAACCTTCCTGGCCAAGATAACAGTGTTTTAAGAGGCTCTTTTCTTttattattat
tattattattattattaCTCttttctttttttgagacggagtcttgctctgtcacccagg
ctggagtgcagtggcaggatctctgctcactggaacctccacctcccgggttcaagagat
tcttctgtttcatcctcctgagtagatgggattacaggcatgtgccaccatgcccagcta
atttttgtatttttagcagagatggggttttaccatgttggccaggctggtctcgaactc
ctggcttcaagtgatctacccactgtggcctcccaaagtatcaggattacaggcatgagc
caccgcaccctgccAGgcttgggtgttgaaggaagagaaagaaggcagtgtggctgggac
ataagtgaatgagaggtggtagggtaagaaatgtgtagaaaactatgcaggggcctgatc
acattggatcttgcaCATCTTTTTCCAAACCTCAGGAGGAGTCATTCTGCTTTAGGTGTA
CTGGTTCCTCACTTCTGCACTTTATTGTATGCTGACAACCTTCCATACCATGGGACTGAG
ACTGCCCTCAATAGTATCACCAATGTCtttttttgttttttttttttgaggcagagtttc
actcttgtcgtccaggttggagtgcaatggcgtgatcttggctcactgcaacctccgcct
cctgggttcaagcgattttcctgcctcagtctcccgagtagctggggttacaggagcctg
ccaccacacctggctaatttcttgtatttttagtagaaatggagtttcaccatgttggcc
aggctggtcttgaactcctgacctcaggtgaaccacccgccttcgcttcccaaagtgttg
ggattacaggcatgagccaacgcacccagccACCAATATCTTAATGGCCACGCAGTGCTC
ATTGATAGATGCCTTGGCCCTGGGCTATTGTTGCTATAGAATTGGTTTGATGAGTACATA
TTACATGAGATCTGGGCTCATTAGAGCTTATGGCTTGAGCAGGGACTCCTTGGCCTAGGT
TTATGCTGCTCCTGGCCTTGTTAATGACTGCTGTTAACACTCTACCCCCtttttattttt
ttgagttggggtcttgttctgtcgcccaggctgggaggctggaatgcagtgatcttggct
cactgcagcctccgcttctcaggcttaagtgatttttcctgcttcatctttctgagtagc
tgggactacaggtgcgcaccgccgtacccgtttgatttttgtttttgtttttttagtaga
cacggggtttcaccatgttgcccaggctggtctcaaactcctgacctcaagtgatctgtc
tgcctcggcctcacaaagggctgggattacaggcatgagccattgcgccaggcACCACTC
TACCCTTTTGACTTTGAGCAAGTAAGGTCATTGATTCCATACATTCATTAAGATTCCTGC
gtggcagaaatctaaccccaactggtataaccaagacaaggaattgattatctcataacc
ttaaatcaggtgtggctgcatctaggtgttcaaatgatattgtcaggacccaggctctcc
atcccttggcccagctttcctctgttttggcttcactctgaggcaggctctcccttgtga
tagcaagatgaccaccggcagtttcaggcttacctccggcttcaggcttaccttaccaac
cctagtggaaagagagtttcatttttgacagctatgcaaaaggtctggacctgggccctc
actggctcagtatgggttaggcccatccttaagccaatcattgGCTCAGCATGGGTTAGA
TCCGTGACTGTCACTGGCTGAGCATGGGGGTTAGGCTCACCCTATCATTGGCTCTGCGTG
AATTAGGCCCACCTCTGtcactggctcatcgtgggttaggcccacccgtgagctgatcac
taaggacgtgaataggcatatgcctcttcccaggtgtggaggatgatgtcagatccctct
gaactcatgaaatgagtggggtattctcccaagggaatattgtgctgtcacagaagatgg
aaaaatgaatgcatgtctggaaaaaacaaGCAAAACTACAAATCATTAGCTTTATATGAC
Atttatttattttttgtttatatgtttttgaaatggagtcttgctctgttgcccaggctg
gagtgcagtggtgtgatcatggttcactgcaacctctggctcccgggttcaagcgattct
cgtgccttagcctcccgagtagttgggatgataggtgcctgccaccacacccagctaatt
tttgtgtttttagtgtagacaggattttaccatgttggccaggcttgtcttgaactcttg
acctcaagtcatctgcctgcctcagcttcccgaagtgttgggattacaggcatgagccac
cacgtctggccAGCTTTGTGTGACATTTCACCTTTCTGCCTTGATCAAACTTTCAGAGAA
TCTGCTTTCCAGAGGGATAAGTGGGTCGGGAAATAGCATGTTTTCTCTGAATGAGGGAAA
GGATTGAAAAAGTAGGAGGGAGAAAGGATGTGAATATGAGTCCCAACAAATGCAGAGTTA
TCGGTAAGTTTTGTGCTCGAATCTAGGTACAATTGTGCATTTCCTGGTTCTGCGTGAATT
AGGCCCACCTCTGTCATTGGCTCAACATGGGTGAGGCTCACTAACTTCCACCAGAAGTTA
GTGGTGGTGTCTGTGTTGACACTTACATGTTTAGCCTAATGATTTCATGTTTTAACCAAA
ACTATAGCTTGTTGGTTATATCTTAGAAAGTGATGGTTTTTGCTCATTCTTTTGTCCCCA
GGGATACACACCAGCCTCTAAGTTCTCTTGAGGGAAGGAAGGGACCTTGGACACAATCtt
ttttttttttttttttttgagaggaagtctcactctgtcgcccaggctggagtgcagtgg
tgcgatctcggctcactacaacctctgccttctgggttcaagtgattctcctgcctcagc
ctcccgagtagtggggattacaggcgcacaccaccacgcccagctaatttttatattttt
agtagagatggggtttcactatgttggccaggctggtttcaaactcctgagctcaggtga
ttcacctgccttggcctcccaaagtactgggattacaggtgtgagccactgcgcccggct
TTGGACACAATCtttttttttttttttgagacggagtctcactctgtcactcaggctgga
gtgcagtggcacgatctcagctcattgcaacctccacctcctgggttcaagcgattctcc
tgccttagccgcccgagtagctgggactacaggtacctgccactgcgcccgcctaatttt
tgtatttttagtagagatggggtttcaccatattggccaggctggtctcaaactcctgac
cttgtgatctgcctgcctcggcctcccaaagtgctgggattacagatgcgagccactgag
tctggccTGGACACAATCTTACTTGGATTCCTCATGCCCTTTTGACAAGCTCAGAGCCTC
AAATAAATTCAGAAAATAGGTGATTACATCAAACAGGCTCTATCAACAGGGAATATACAA
ACCATTAGCCCAACTGTTAATAGAAGTCTGCTGTCTTgctgggtgtggtggctcacacct
agaatcctagtgctttgggagtacaaggcaggaggatcgcttgagcccaggaatttgaga
ccagcctaggcaacatagtaagaccccatctcttaaaaacaaaattagcttggcatagtg
gtgtatacctgaagtcccagctagtcaggaggctgaggcaggaggatcagtgccgcctag
gagttcaaaggtgcagcgagctatgattgtgtcactgcactccagctgggttgacagatt
gagaccctgtctcttaaaaaaaaaaaaaaTTGCTTCCCTCACCTCTGCTGTGAAACAGCT
CAAAGTCCTGAGAGCCAAGGCCCCTACCGCCCACATCCTCTAGCTGTTGGCTAATTTATT
TCATCATCTTTTAGGTAATtctccagaattccatctccttcctctttttcaccccctagt
tactcctgcactcagttctttgtctttcctcctccactgtgtagaaactgttcttactca
caccgccagtgaccgactttcgctcagccttgtggatatttttcagcccttatcttccct
gcttctctgttgcatccttgtgacactggaatgtttcccttttttcccttgaaaccgccc
actcccaggacagcacagtcttcctgattctcatctctctcactctgtttcttctctgcc
tccttcggttaccatttcttaaactgcccacctttccaatattggcattcttcactgttc
catacacagtccctaggagattctctcattgtcacgaggaaaagagaaaaaccagctata
gacgcatgactttcaaatggatattgttgacccaatttcaaccctgagtttcagctgcga
tattgcatcttggtgtgtcatggacatgtcaagctgtgaatgtctgagactgggtttgtt
atctctccttaacccacccacctacccaagagttttacttggtttttttttttttttttt
tttttttgagtctcgttctgtcccccaggctggagtgcagtggcgccatctcggctcact
gcaagctccgcctcccgggttcaagccattctcctgcctcagcctcctgactagctggga
ctacaggcacccgctgccacgcctggataattttttgtatttttaatagagacagtgttt
caccatgttagccagaatggtcttgatctcctaacctcgtgatccgcctgccttggcctc
ccaaagtgctgggattacaggtgtgagccaccgcgcccggccgagttttccttttgatag
tcctttttttttttgagacgggatcttgctctgttgcccaggctggagtacagtggcatg
gtcatgggtcactgcagcctcgacctctccttgcccctcatcctctcgagtagctggaac
tacagacacaccaccatgaccagctagtttttgtattttttgtagagatagggtctcacc
aggttgcccaggctggtctggaactcctgggctcaagcattccacctgctttggcctacc
aatgtgctgggattacaggtgtgaggcactgcacccagccaccttctggaagtctttatc
tctggtgatggggatggtggcggcacccaattgcctaaggtagagtcccagaagatgtcc
tcacctcctttttctctctcccctgccccgaaaagtcataattcatcaagttctggtaag
tttgccttctagatatatttggagtccgtttctgttccctccatcttcattcctactttc
tttttttttagacaaggtctcactctcttgcccaggctggagtgcagtaccgtgatcata
gcttactgcagcctcaaattcctggactcatgtgatccttcttcctcagcctccagagta
gctaggactatagatgtgttgcaccacaccagtctaattttttaaaaagtttttttgtca
aggtagggtcttgctgtgttgcccaggctgctcttgaactcctggtcccaagtggtcctc
ttgccttggcctccggtggtgctgggattatacgtgtgagccactgtacctggcctattc
tcactttctaattcaggccacgttcctttctcttttcttttttttttttttttgagatgg
agtcttgagctgtgacccaggcttgagtgcagtggcgtgatctcggctcactgcaagctc
tgcctcccaggttcacgctattctcctgcctcagcctcccgagtagctgggactacaggc
acctgccaccacgcccagctaatttttttgtatttttagtagagacagggtttcaccgtg
ttagacaggatggtctcgatctcctgacctcatgatccgcctgcctcagcctcccaaagt
gctgggattacaggcatgagccaccgtgcctggctCTCttttcttttttaaataggatct
cacgtcatcacccaggctgtagtgcagtggcactatcttggctcactgcaacctctgcct
cctgtgctcaggtgatcctcccatctcagcctcctgagtagctgggcacacaggcatgtg
ccaccacagctggctgatatttttctatttttagtagagacggagtttctccatgttacc
caggctggtctcaaactcctgggctcaagcgatctgcctaccttggcctgtcaaagtgct
gggattataggcgtgagccactgcacctggactccaccttcctttcttgcattgctgcag
gagctccccatcttaggccttgtccttcctctgcctgtccatggccaccaggaccagctt
tttaagcaggagagcccatcatatcacatcactctcttccttaactttctccaatggttt
cccatTGCCACTAAATTTCTTAACATCTTGCAAAAGCCGTCTGTGACTTAGTCCCTTTAT
TTCAGTCTGTCCAGGTAGGTTCCCTTCCACTCGTCACCTTTGAACCCAGGCTTACCAGAC
TCCCTCTAGCTCCCCTACAAGTGCCTGGCTGTTTCTCCTCATTCCTTCTTCCCCTGCTCA
ATTACCATTGCCTTCCAGTTCTTTCATAttctttttttttttttttttgagacggagtct
cattctgtcgcccagtctggagtgcagcggcacgatctcagctcactgcaacttccacct
cccaggttcaagcgattctcccgcctcagtctcctgagtagctgggagtatgggtgcctg
ccaccacgcccagctaatttttgtgtttttttttagtagagacggagtttcaccatattg
gccaggctggtctcgaactcctgccctcatgatctgcctgcctcagcctcccagtgtgct
gggattacaggcgtgagccactgcacctggctCTTTCATATTCTTTCACATGCTCCTCGT
GtgtcgcctcttctaggaagccttccttgactttcgggttgagttTTGAACTTCTTAAAT
ATCCTGGGCACTGATAGAAATGTATtttcaggtgcatacatatttcagaacacaccaatg
tgtatactcaaatatatgcaatttattgcatgtcaaAATCCTGTGCACATTTCTGTGGCT
ATACTAGGCACATAGTTTTATCATAATTTACATGGggttgggtgcggtggttcacgccag
taatgccagcactttgggaggctgaggtgggtggttcacttgaggtcaggagtttgagac
cagcctggccaacatggtgaaaccctgtctctactaaaaataaaaaaattagccaggcgt
ggtggcgcatgcctgtaaaatcgcagttgctcgggaggctgaggcacaagaatcatttga
acccaggaggcagaggttgcagtgagctgagatcacgccactgcactccagcctgggtga
cagagcaagagtctgtctcaaataataattataattattattttatGCGTAATTTCCATT
CCAGCCCCCACTCCCCCACTCCCTCCACCAGACTGTGAGGCCCCTTTAGGGAAGGCAGGC
ATCTTGGAGACGTTTTATGTGGCTCCCTAGGTCCTTTAGTAGGTGCTCAATAAATATTTG
CATAGGGATATCCATGAGCCTTGATGTTAACCCAGGGAATATAACAGGTGAGTGGATTGT
GTTTTGTTTGGGTTTAGCTTCAGATTTTTGGCAGTATTTAATCATTTAACCCAGCATAAA
Gtttatttatctatttgcttattatgacacagcgtctcggtctgtcgcccacgctggagt
gcagtggcgccatctcggctcattgcaggatcacctcctgattcaACnnnnnnnnnnnnn
nnnnnnnnnnnnnnnnnnnnnnnnnnnnnnnnnnnnnnnnnnnnnnnnnnnnnnnnnnnn
nnnnnnnnnnnnnnnnnnnnnnnnnnnnnnnnnnnnnnnnnnnnnnnnnnnnnnnnnnnn
nnnnnnnnnnnnnnnnnnnncccaagtgctgggattataggtgggggccaccgcgcctgg
ccaagttttttttttttTTTTTTCTGTTAATGGGGATCAGCTCTTTAACCAGATGTGGGT
AATCATTTTAAAACCTTCTCTCCTAGACACCATGCCACGAGGAGAGTGACCTCTTCCCCT
GTTTTCACAATGGAGGACTCCGGAAAGACTTTCAGCTCCGAGGAGGAAGAAGCTAACTAT
TGGAAAGATCTGGCGATGACCTACAAACAGAGGTCAGTCCGAGTTCACCTGCttttcctt
ttttttttttttttttgagatggggtcctgctgtgttacctaggctgagtgcggtggctg
ttcctaggcgtgatcatactgcacagccgccttaaactcctgggcttaagcgatcctcct
ggctcagcctcccaagtagatggaactataggtgtgcttcaccaggccaggctttttttt
ttttttggcagaaacaggggtctcgctatgttgcccaggctggtcttgaactcctggact
caagtgatgcacctctgcctcccagtgttgggactacaggtgtgagcTCTCTTTTTTCTA
TAAAAAGAACagcaaccatttattgcaggcctatatgtgccaggcagtgtgaaaggctta
acttacactatctcaaaactgcctgtgaaaaaactattagcaccccgttatatagatgaa
gacactgagcctcagtgaaggcagataacttgctcacagtcacacagccaataagtagca
gagctggaatttgaactccagacctatggtcctgattATCCTACTATGCTACTTTACATT
TTGTTTTCTTAttttctttttcttcttttttttttttgagacagagtctcactctgttgc
ccaggctggagtgcagtggtgccatcttggctcactgcagcctccacctctgggttgaag
caattctcatgcctcagcttctcgagtagctggaattacaggcacccaccaccacgcctg
gctaattttttgtgtttttagcagagacggggttttgccatgctggtcaggctggtcttg
aactcctggcttcacgtgatctgcccgtctcaccctcccaaagttctggaattacaggca
tgagccaccatgcctggccTTCCATCttcttttcttttttttttttttgagacagagttt
cgctcttcttgcccaggctgtagtgcaatggcatgatctcggctcaccacaagctccacc
tcctgggttcaatcgattctcctgcctcagcctcccgagtagctaggattacaggcacgt
gccaccatgcccagctaattttgtatttttagtagagacggggtttcttcatgttggtca
ggcagctctcgaactcccaacctcaggtgatccacttgcctcggcttcccaaagtgctgg
gattacaggcgtgagccaccacgcccggTGTCCATCTTATTTTCTAGAAGGGTTTTTATC
AGTTCCTAGATGCCATATCTGGTAAGTTCTTTGGGCACAGGGAAAGAGCTTTTCCCTATG
CCTAGCAAAATATATTGCTAAAGATTTTAAGATTTGAAACTCGTGTTTTGGTCAGTGCTC
ATATCTGGGAGGTGTGTGTGTGTGCGTTTGGTTTGGCACTGTTTTTATTTATAGTGGGTC
TTGATAATTTGTACATAGAGGCCTTATTCCAGTCCCCTTGGATTGTTTCATTTATGAAAA
ATTATTTTAGGTccaggcacaggggctcacatttgtaatcccagcactttgggtaggcag
atcgcttgagctcaggagtttcagaccagctttagcaacatggcaaaaccctgtctgtac
aaaaaatacagaaattagcaggcatggtggcatgttcttatagtctcagctacttaggag
cctgaggtgggagaattgcttgagcctgggaggtcgaggctgcagtgatgcatgatcaca
cctctgcattccagtctgggtgacagagcaagactatctcaaataaataaataaaaaTTA
ttttagagtcagggtctcactctgtcacccaggctgaattgcactggctcttcacaagtg
tgacctatctcactgcaacccctgggcccccaggtgatccttctgcctcagcctcccaag
taggtgggactacaggcgtgtgccaccatgtctggctgatttttaaacacatttctgtag
agatgaggtcttactatgttgccctggctggtctggaactcctggcctcaagtaattctT
AATGAGCCACTGTACCCAGCCCTTCCTACTTTCTTTATTCTAGTTTGACTTAAAGGTAAT
TCAGGCTTGATATTTTTAAAATATTCCTTGAATTTggccaggtacaatggctaacgcctg
taatcccagcactttgagaggccgaggcgggcagatcacctccagtcaggagatcgagac
cagcctggccaacgtggtgaaaccccgtcactactaaacaaaaattagctgggtgtggtg
ctgcatgcctgtagtcccagctactcgggagactgaggcaggagaatcgcttgaacctgg
aaagcagaggttgcagtgagacgagattgcagcactgcattgcagcctgggtgatagagc
gagactctgtcttcaaaaaTATTACTACGTGACGATTAACAATTTTGCTGTAGGGCAGAA
AATACGCAAGAGGAACTCCGAGAATTCCAGGAGGGAAGCCGAGAATATGAAGCTGAATTG
GAGACGCAGCTGCAACAAATTGAAACCAGGAACAGAGACCTCCTGTCCGAAAATAACCGC
CTTCGCATGGAGCTGGAAACCATCAAGGTGAGGGGCTGAGAGGAAGTGTGCTCAGGTGTA
GACAGGCGTCCAACACAGGCATGGCATGCTTAGCTGGAAGAAGGAACCCTGCAATGAGGG
ACTCCAGACCCCAGGCCCATGCTCATCTCTGGAAGGGCCTGTGGGGCAGACGTGATCTTT
GAACTCTTTGTGCCTCTAGTGGGTGGTGCtttttgttttttttggtttttttttgagatg
gagtttcactcttgttgcccaggctggagggcagtggcgcgatcttggctcactgcaacc
tccacctcccaggttcaagtaattctcctgcctcagcctcctgagtagctgggattatag
gcgcctgctaccacgcccggctaatttttttttgtatttgtagtagagatggggttttat
gttggccaggctggtctcgaactcctgacctcaggGnnnnnnnnnnnnnnnnnnnnnnnn
nnnnnnnnnnnnnnnnnnnnnnnnnnnnnnnnnnnnnnnnnnnnnnnnnnnnnnnnnnnn
nnnnnnnnnnnnnnnnnnnnnnnnnnnnnnnnnnnnnnnnnnnnnnnnnnnnnnnnnnnn
nnnnnnnnnnnnnnnnnnnnnnnnnnnnnnnnnnnnnnnnnnnnnnnnnnnnnnnnnnnn
nnnnnnnnnnnnnnnnnnnnnnnnnnnnnnnnnnnnnnnnnnnnnnnnnnnnnnnnnnnn
nnnnnnnnnnnnnnnnnnnnnnnnnnnnnnnnnnnnnnnnnnnnnnnnnnnnnnnnnnnn
nnnnnnnnnnnnnnnnnnnnnnnnnnnnnnnnnnnnnnnnncacctgtagtcccagctac
ttgggaggtgaggcaggagaatcacttgatggttggaggttgtagtgagctgagattgtg
ccactgcactccagcctggcaacagagcgagactccgtctcaaaaaaaaaCCAAAGtcct
tccacctgaacctcgggagtagctgagactacaggcatgcggcaccatgcctggttagtt
tttgtattttttatagagacagggtttcgctgtgttgcccaggctggtcttgaactcctg
gatgcgagcagtcctcctgccttggcctcccaaattgctgggattataggcatgagccac
cacctggccAGGGAGACATTTTTAGGGTATGGAGGTGTTGCTAGAGTAATATCATCAGTt
ccaatactgtagcccttagctacatggctgttgaaatttaatgaattaaaataaaaactt
aattcctcagtcacagtagccacatttcaagtgcttaggagccacgtgtggccagtgagt
ttccttagtggacagaggggctgtagaacatttccttcattaccaaaaggtgtgttggac
tgtgcCAGTTCAGAGCAggtttctcgacctggctgctgttgacattggagcctgggtcat
cctccgttgggagggaccgaggtttgctttgtgggttttttgtttgtttgttttgtattt
ttgagatggagtcttgctctgttgcccaggctggagtgcagtagcgcaatctcggctcac
tgcaagctccgcctcccaggttcacaccattctcctgcctcagcctcccgagtagctagg
actacaggcacccgccaccatgcctggctaaattttttgtatttttagtagaaatggggt
ttcaccgtgttagctaggatggtcttgatctcctgacctcaggatctgcccgcctcagcc
tcccaaagtgctgggaatacaggtgtgagccactgtgcccggccTGttttttttttgaga
tggagtcttgctctgttgcccaggctggagtgcagtggcacaatctcacctcactgcaac
ttccgcctcccaggttcaagtgattgtcctgtctcagcctcttgagtagttgggattaca
ggaaccctccaccacacctggctaatttttttttttttttttttttttttttttttgaga
cagagtcgcactctgttgccaggctagagtgcagtggcgtaatcccggctcactgcaacc
tccacctcctgggttcaagcgattctcctgcctcagcctcctgagtagctgagattacag
gcacacaccgccatacctggctaatttttgtatttttagtagagatggggtttcaccatg
ttttccaggatggtcttgatctcttgaccgtgtgatctacccgccttagcctcccaaagt
gctgggattacaggtgtgagccaccacacccggctaatttttttatttttagcagggacg
aggtttcaccatgttggccaggctggtctcgaactcctgacctcaggtgatccgcccgcc
tcagcctcccaaagtgctgggattacaagcgtgagtcaccccgcctgatcacactgtggg
atgtttgacagcatccctggcctccaccctctagatgccagtagcattccccccacctcc
aaggtggtgaaaaccaaagcacctctagacatagccaggtatcTGGAGACCCAGTGCTCT
GCAAGGTAAAAACCGTGCCTTCTGTACATGCTGTAGGGCTCAGCAAGGGATCACTAAGTC
AACACCGTGCCCCAGAGACTGGCTCTCAGCCTTGCTGCCAGCCAGCATCACTGGGCCAGC
TTCATAAACATCCGACAGGCCTGAACCCTCTCTCCCCATCCCAATCTCACCGCCTTGCTC
TGAGATTCCATTTCTCAGTAAGCCTGGGTGGGGCCCTGGCATGTCTGCATAGTTTTCTTT
TTCTCATTAAACTCCCAATGTACATTTTGATGAGCTGCTTCATGGAAGAGTCAAAACTGT
GTGTGCCCAGGGCTAGGTATGATGGACGGTGAAAGGGGACGTGCTGGTTGCCTTCTTTGG
GAAGACAAACCTAATGCCATGAAGCAGTTGGGAACGTGGAGCTCAGTCACAGAACTCTGA
TGTGGGGGCCTTTCAAGAGAAAAAGGACTggctgggtgcggtggctcatgcctgtgatcc
cagcacttcaggaggccgaggtgggcagatcacctgaggttgggagtttgagatcagcct
caccaacatgacaaaaccctgtctctactaaaaatagaaaattagctgggtgttgttgta
tgtgcctgtaatcccagctacttgggaggctgaggtaggagaatcacttgaacccggaag
gcggaggttgcagtgagccgagattgcgccattgcgctctagcttgggcaactagagcga
aactctgtctcaaaaaaaaaaaaaaaaaggaaaagaaaGGACTGTATGGGTTAAGGGAGG
CTTTGTGGAGGGTGTTTGTAGGTGTATGTGTCGCTGACACTTGGTGCTTGGGGAGATGGG
GCTGAAGGAGAGTTGATCTGTACCCATCACAGACGTGGACAAGAATGGGTGTCTGGTGGA
CCTTGGCAAGCCCAGCTTTACTAATGTATAGGAAAGGGTGTGGGACCAACAAATGGATTG
GGGGTTTGGGGCAGGGCAGAGGAGAGGTCCCAGACACATTGAAGGTGGGCAGTGAAGCTG
AAGCTTTCTGTTGGAGACCACAGAGTGCAGCTGGCCGTCTGCAGATCCATCTGCCCCATC
GGTGGTGTTTGATCGCCTTCAGGGGTTTTTGTTCAGCATTTCCCCATGAACGTTTTCCAG
CATATAAGGCTGAAAGAATTTCCAGTGAATACCTGTGTATCCACCACCACCTAGGCTCTA
CCAATAATATTTCCCCTACTTACTTGCCTTTTATTGTATATATTCCCCCATCCATCAAAA
TTTGTAAAGCTTCCTGTAAAAAGATGGATTTCTggccaggcatggtggttcatacctgta
atcccacccctttgagaggctgagaagggagaattgcttgagaccaggagttcaaggcca
gcctgggcaacatagcgagactgtgtctctataaaaaataaaaataaaaaattcactgga
catggtagtgcatacctgtagtctaagctactcaagaggctgaggcaggagcattgcttg
agcccaggaggttgaggctgcggtgagctatgattgtaccattgcactccggcctgggtg
acagagcaaaatttaaaaaataaaaaaCCTGAGTAGTGGTTGCTTAGAACACACATTGTT
GAGTTTCCCCCAATCCCCATATCCGTGACACAGAGACCTTAGTGTCATCTGCCTCTCCCT
GTACTTGGCCCACTTCACCCATTTGTTAACAGCTGAACACCTGCTACACGCAATGAGCAA
TGATTATCGttctttttgttgttgttgtttttgctgttggagacagagtctccacctgtc
acccaggctggagtgcagtggtgcgatctcagctcactgctacctctgacttccaggctt
aagtgatcctcccacctcagcctcccaagtagctgagattacaggcacctgccacaccat
gcctggctaatttttgttactttttgtagagacgggttcatgtgcccaagctggtctggg
actcctgagatcaagtgatccgccttcctcggcctctgaaagcgctgggattacaggtgt
gagccactgcgcctggctGATTATAGTTCCTAAATTGAAGGGGACTCTGGGTTGAAAACC
TGGGTAGGAGGAAGATTAGTGGTATGAAATGCAGTTTGGAGAGGATAACAGGCCCTCCAT
GGATCCTGAGTAAAATATCAAGAGAATTACTCAGTAATTCACTGCTTCAAGACTGAGCTC
TTGggcctggcgtggtggctgatgcctgtaatgccagcactttgggagaccgaggcgggc
ggatcatgaggtcaagagatcgagactgtcctcactaacatggtgaaaccccgtctctac
taaaaataaaaaaattagctgggcatggtggcgcacgcctgtagtcccagctactcgggg
gctgaggcaggagaattgcttgaacctaggaggtggaggttgcagtgagctgagattgcg
ccactgtactgcagcctggcgacagagcaagactccatctcaaaaaaaaaaaaaaaGACT
GAACCCTTGAACCTACAAGAGACTCCTTCGTTTACAACCACATGTCAGATGCAGGAGACT
CAGAGCACACAGCACAGCGAAGAAACGGTACCTTGGAATAACGAGGACCCTGCCACCAGC
AAGTATTTGTCAGTCACCTAAGAGACATATATTCAGCTGGGCCGGACTTCTTAACAACTG
GCTTATTCATCACGGGTTGAATGAAAAAGCCTTTAAGGGACCAAACAGAGCGTCTATTGA
TGCCCCCATCAGCTGACAGCTTATTCGAATTAGCCCCAAATGGCAGCACAACATTTCAGC
AACAGGTTTTCATGTCCGCAGGTTCCGAGGAGATCTCTCAATCGCCAGTGCAGGCGGTGG
AGCCCACTCGCTGCGTCCTCCTGGAGCCTGCGTTTGAATTTAGGTTAATGACTTAAGATC
CTGTTTTATTTGGAGATGTTCCCAAATAAAGGGTGTGAGGCGATGAGAGCCACGCCTGGG
AACAGGGCCTGGTCTGCCTCTACTTGCTGGGTGCAGATACTTCTCTGCTTACAGCCAGGA
AATGGGGAGGGTGCTGCGGGCGGCAGCGGGGATGTGGTCCGCCCTCCCCATCCTTCCAAC
GCTGTAAATCATCTGTTTGTTCTTTCTTTGGAGTCTTCTTGCACAATGGCTCTCGCCACG
CCTCTCTGGCCTAGGCACCATTACATCACCCTGGGTGCATCCGGACTTTCTAGCAACGGC
TTTGTTTACTTGATTGAGTAAAGAGAAGTTGGCCTTTTTTATTTTTAACTTTTAAATTAG
ACCTTGCGCCTTTCTTGTGGGAAGTGTTTTCTCTTATGTTTGTAGAATCTAGGATGGGTG
TTTTGTGTTTTCGGTTTTGAttttttttgagatggggtctctgtcacccaagctggagtg
caggggcacgatcttggctcactgcaacctccgcctcccgggctcaagcgattcccctgc
ctcccgggtagctgggaccataggcacttgccaccacacccagctattttttgtattttt
ggtagagacgggggtttcaccgtgttggccaggctgttctcaaactcctgacctcaagtg
atctgcccgccttggcctcccaagtagctggaactacagccgtgcaccactatgccgggc
tAATTTTTGTATTTTGGTTTCGCCATGTTGCCCCAGGCTGGTGAtttttttttttttttt
ttttaagcgttggcctgggctagagtgcagtggcatgatcatagtttactggagcctcaa
cctcctggcctcaagcagtcctcccacctcagcctcccccatagctaggactgcaggtgc
atgccaccacgcctggatgttcttaaattttctgtagagacggagtcttcctatgttgcc
taggctaatatgcctctgccacctgaagtgcttggattgcggcatgaggcactgcacctg
gcTCTGGGTGTTTGGTGAAGGAAAGTAATTTGGAAGCAGAGCAGGAATAGAATCGAGAGA
GCACGGGAATGGGCAGGTGATCTGGATTGAAATGGTTTAGGGCTGGTtagcataattgct
taaggacacctgctcaggaggctggggtttggtcttggcccagtcatttgctaccggttg
actctgggctagttaagtaattgagtctcagtgttcatgtctctgaagtggaattaaACG
AGACAACATAGGAAGTGTACTTAGCCTGGAGGCCAGCACAGAATAAGCATGTAATGGATG
TTATTGCTGCAGCTGGCAACAGGGAATCATTGAGAAGTGCGCTGGACTGTTCCTTTGGTA
ATTAACAAGAtctctctctctctctctctctccttttctctccctttcccttcctcCGTC
TTCCCCCTCCCTTCTGTCTTAGtttttgtttgtttgtttgttttgagatggagtcttgtt
cgtcgcccagactagagaacagtggcacaatctctgctcagtgcaacctccgcctcctgg
gttcaagcgattctcctgcctcagcctcccgagtagctgggattatagacaacgcaccac
cacactcggctaattttttttgcatttttggtagagacggggtttcaccatgttgtccag
gctggtctcgaactcctgacctcaggtgatccacctgcctcagcctcccaaattgctggg
attacaggtgtgggccaccactcccggccTGTCTTTGTTGTTAAATAACCCAGAGATTGG
AATGTTCTTTCTGTCTCCATGCTACAACGGAGAGTCCTGCATCAAAAATTCAGAATAGTT
GACTGTTGTGTAAACCAGGTACATGCTGCTCTCCCATTGTTGTGGGCACAAACAACAGAA
GTCATTGAGATTCCttttttttttgttttttgagacagctgggtctcactctgttgccca
ggttggagtgcagtgatgcaatcacggctcactgcagcttcaacctcccaggctcaaatg
gtgttcccatctcagcctcctgagtaactgggactacaggcaacgccaccatgccctgct
aatttttattttttgtagagactgagtggctctgtgggccaggctggtGACTCTTTGTAA
TACGGTGATAATGTGTGAAAGGAGGCTTGCGTTGCCCCTGTGGATGAGGCTTGGAGAGGT
CCATGTGGCTTTCTTTGGCTGTGGACACCTTGGGCAGAATGATTTGTCTGAAGATTGCTG
GGGGCTTCAGACAATGATTTGTCTGAAGATTGTAGGAACCAGGTTTGGGAGTGGGCAGGA
TTCAAGGTGCTCAAGGGGCGGGAGGTGGGAGGCACTTAGGACATAATTGAAACAGTTGTT
CAGGGTGTTCGCCTGCCCGCCCCCTCCCAGTCGCCCACCAACGCCAGAgagttttgctct
tgttgcccaggctggagtgcaatggcacgatctgggctcactgcaacctccgcctcccgg
gttcaagagatttgcctgcctcagcttaccaagtagctgggattatagacgcccgccacc
aggcccagctaattttttgtatttttagtagatacggggtttcgccatgttgccaggctg
gtGATTTTGGGGttttttttttttttttgcttgttttttttaagtgtcgtggtctcactc
tgtggcctgggcgggagtgcagcgtcgtgatcatagctcactgcagcctcaacctcctgg
tctcaggcagtcttcttgcctcaccctcccaagtagctaggactacaggtgcatgccacc
acgcctggctgttttcacattttttgtagaggcagagtcttgcccaggctggtcgagaac
tcctgggctcaagcaatcctgcctctgccacctgaaagtgctgggattacaggcatgagg
caccacacctggctCTGGGTGTTTGGTGAAGGAAAGTAATTTGGAAGCAGAGCCGGAATA
GAATCAAGAGAGCTCGGGAGTGGGCAGGTGATCTGGATTGAAATGGTTTGGGGCTGGTta
gcataattgcttaaggacacttgctcaggaggctgggatttgatcttggctcagtcattt
gctaccaattgattctgggctagtcaggtcactgagcttcagtgttcatgtctccaaagt
gggattaatgagacaacctaGGTGGTGTACTTAGCCTGGAGGTGGCACAGAATAAGTATG
TAATGGATGTTATTGCTGCAGCTGGCAACAGGGAATCATTGAGAAGTCAGCTGGACTGTT
CCTTTGGTAATTAACATAGAtctctctccctttccttccctctccctcccttcctctctc
ctctctctccctcCCCCATTTTATCCCCTCCTTTTCTCCCTCCTCCTTTTTCTTTCTTTC
tttgtttttctgttttttttttttttttgagacagagtctcgctgttattgcccaggctg
gagtgcagtggtgcaacctccacctcccgtgttcaagcgattctccagcgtcagccttct
gagtagctgggattataggcatgcactaccacgcctggctaatttttttgtatttttagt
agagtccggatttcaccatgttttccaggcaggtctcaaacttctgacctcgggcgatcc
gcccacctcagccctccaaagtgctgggattacaggtgtgagccactgcgcctggccTGT
CTTTATATTTTTAAATAACCTAGAGATCAAACTGTTCCTTTTTTCTCCATGTCACAACGG
GGAGTCCTGGATCAAAAATTCAGAATGGCGGACTGTTTTGAAACCAAGTTCATGCTGCCC
TCCCATTGTTGTGGGCACAAACAATGGACGTCATTATGAtttctttctttttgaggcagt
agggagttgcccaggccggagtgcagtggtgccttcacagcccactgcagcttggacctc
tcaggctcaaatggtcctcccacctcagcctcccgagtagctaggactacaggcaagagc
caccatgccctgctagtttttattttttgtagaggccaggtctcactctgtgagctgggc
tggtGACTCTCTTTGTAATACACTGATGATGTGTGTGAAGGAGGCCCATGTTGCCGTGTG
GATGAGGCTTGGAGAGGTTTACGTGGCTTGCTTTGGCTGTGGACACCTTGGGTAGAATGA
TTTGTCTGAAGAATGATGGAGGCTATAGAAATCTCAACCCTGTTGAGAGTAGGCAAGATT
CAAGGTGCTCAGGGGGCAGAGGCACTCAGTACATAATTAAAACAGTTGGTCCGTTGTGCC
TCCTTTGAATGACACCTGCCTGTTCCCACCACGTTACATCACTTGCCTAAGAGTCAGCTC
TGGGGAGAAGGTTCTGTTGACTGAGCCTGGCTTGTCTCCCGATTGTGGTGGGAGGGTGGG
ACAGAAAGCCTGGAGCCCCACCCAGGGAGTGTGGTGGGAGGAGTAGTTTCATAAAGAGAG
AGGGTCAggccaggtgcagtggctcacacctgtaatcccagcactttgggaggccgaggc
gtgcagatcacttgaggtgtcaggagttcaagaccagcctggccaacatggtaaaacccg
gtctctactaaaaatacaaaaattagccagtattgttggtgggtggctgtattcccagcc
acttgggaggctgaggcaggagcattgcttgaacctgggaggcagagtttgcagtgagcc
aggatcttgccgctgcactcaagcctgggcaacagagtgagactcggcctcaaaagaaaa
aaaaaaaaaaaaaaaagacatggagtcttgctgtgttgcccaggctggagtggagtgtta
cagtcatagctcactgcagcctctaactcctgggctcaggcagtcctcccagtttagcct
cccgagtagctgtaactccaggtggatgtgtgctactgcgtctagcCTTCTCAGAAGTCT
TAAGTCATTCACTCAGTGTCTGTGTTGTCCTTCAGGAGAAGTTTGAAGTGCAGCACTCTG
AAGGCTACCGGCAGATCTCAGCCTTGGAGGATGACCTCGCGCAGACCAAAGCCATTAAAG
ACCAATTGCAGAAATACATCAGAGAGCTGGAGCAAGCAAACGACGACCTGGAAAGAGCCA
AGCGGTATGGGTGGAAGGGAAAAGCATGAGTGGGAGACTCTCCTCTCTGCTTTTTGCCCA
CAGCAgctgagtactgggccctgtgctgagtatagggaactgagcagtgagcagaacaaa
gctggtgcccttctggattttagtgcccggggggaaatggacaatagtcgaagaagtgca
atttcattacagcagcaaggctggcagcccagggtgctgtgggggtgtgtaataggatgt
attaatttggctgttggcctgggagtgtcaggcgagccttaccaggggaaatgctattta
ggctaagaccagaggaatgagtagccatgatcccaggaggggtgtgagacaagaacattc
cagacagaacaccaagcctgtgctaagcccctaaggtgggaaggaagctttttcaaagaa
cagttttttggttttttttggagacggagagtctctgtcaccaggctggtgtacagtggc
gtgatttcggctcactacaacccctgcctcctgggttcaagcaattctcatgcctcaggc
tcctgagtagctggaattacaggcacgtgccaccacacctgcctgatttttgtatcttta
gtagggatggggtcttgccatgttggccaggctggtctcaaactcctcagcctccaaagt
gctgtgattacaggtgtgagccactgcgcccagccCAGTGATTCCTAAACTGATGTTCTG
TGGTTTAGCAGAATGATAATGACTAACATTTACAGAAGAATTACTCTGAGCCAAGCAGTT
TTTTTGGATAAGAACACTTGCttttaaaaaatttatatatgaattatataCAGTGAAATG
CGCAGATGTggccgggcacggtggctcacgcctgtaatcccagcacttttggaggccgag
gcgggcagatcacaaggtcaggagatcgagaccatcctggctaacatggtgaaaacccgt
ctctactaaaaatacaaaaaattagccgggcgtggtggcgggtgcctgtagtcccagcta
gtcgggaggctgaggcaggagaatgatgtgaactgggaagggcggagcgtgtagtgagcc
gagattgcgccactgcactccagcctgggcgacagagctagactctgtctcaaaaacaaa
acaaaacaaaaaaaCAGAACAAAAAACAAAAAAAGCACAGATGttttttcttttttattt
atttttggaaacagggtcttgctgctctgttacccaggctggagggcagtggtgccatca
tagtgcattgcagcctcaaacttctgggagcaagtgatcctcctgcctcagcctcccaaa
gttctggaattactggcatgagccactgcacccggcCtcctcaaagagttttttttctgc
cccattctttttctcctgtccgtctcggacgccatctatacacataacctttttatattg
tcaggcaggttcctaaggctctcttcatttttcttttccctaattatttttttgtctttg
ttcttcaaattgaataatttctgtttatccagtttcaagttgatagacgccctcttctct
ctccagtctgccattaaagcagatgaaatattgaattttcaatatattgtatttttagat
gtaggatttgtgtttgttcttttataatttctgttctattgaggtttcttgacatccttg
agcatagttgtaagagctgctttgaggtccttttgtgcagttttcaacatctgggtcaCA
TTTTCTTTATACTCCACACGTTCAataactttggggttgtattgtaggcagtgtgagtgg
tgtttcccacagactattagttgttttttgtttttgtttttgttttaagacagtcttgct
ctgtcgcccaggctggagtgcagtggtgcgatctctgctcactgcaacttccacctccca
gattcaagtgattctcctgcctcaacctccggagtagctgggattacaggtgtgtgttac
cacacccggctaatttttgtatttttagtagagatgggatttcaccatgttggccaatct
ggtctcaaactcctgacctgaggtgatctgcctgcctcggtctcccaaagtgctgggatt
acgggcttgagccaccatacccagccagagatgatgaattcttttatgttcttgatttat
ttggttttcttaggtggtttacttggctgagcttacagcccaaattctgtctcccctttg
atgggcagtagctgaaatctcttcgctttttttagccgtaactgggctgctttgtgtctg
ctctgtgcacgtgtggtttgggggaggccagagatgtgggaagatactatattcagaatg
tggggGGGCCCATGGTGATAGATTTCTATCCCTGGAGCTttaggcaaaaatcttgtaaag
atgcagacttcacccagtcttgttctatttttctaagcgttgttttccagttcctgccag
tgcactcagatcattgttgtaaacattttacttaggatttatacgaggtttgatctgata
caggtttcctggtcattaccagaagtggaaatTCCTTTCTTGTCAATCTGTAGGAGTTCT
TTGCATATATAttttttgagatggagtctcgctctgtctcccgggctggagctggagttc
agtggtgtgatctcaggtcactgcaaccactgccttcctgcttcaagtgattctcctgcc
tcagcctcccaagtagctgggattacaggtgccccccaccatgcctggctaatttttgta
tttttagtagagacggagttttgcgatgttggagaggctggtctcgaactcctgacctca
agtgatccacctgcctcagattcccaaagctggaattacaggcatgaaccactgtgcctg
gccTTTTGTATATTTTTACTACTAATCTTTTCTCCTGCATTGAAAATAATTTTTTCCATA
GTAATCTTTTGGTTGTTGACTTTGTCTGTTGTATCATTTTCCATACAAATATTTCCTTTT
TTCTCTTTTGaaaaaaaaatttttatacatatatttttcatttttaGGTCATCAGTTACA
TCTTTTTTTAAATACCTTCTAGGTTTGCAGATTTCACTAGGGAAGTCTCCTTGGTTCTTG
ATTGTTCATGTGTTTTGTTTTGTTTTTTTGCAATATTTTTTAATTGTTTAATTTTTTTGT
ATCCTTATTCCTTAGTCTGCAAtgaatttatttttgtatctagtataagatacaagttca
attttattttctttaggtggatagcccagttgtgccagcactgttaaaCACTGCCttttt
ttttttttttttttgagcctgggcctcgctccattgcccagagtagagtgccatggtgca
attacagctcactggagccttgacctcctggggcaagtgattctcccacctcagcctcct
gagtagctgggactataggtatgtgccactatacctggctaatttttgtattttttgtag
ataaagggtttttccatgttgcctaggctggtctcaaagtcctggactcggtctgtccac
cttggcctcccaaagtgctgggattataggcatgagccaccatacccggGCTTTGGCATA
TTTTAAAATTGGGTTGTTCGTTGTTTTTTTTCCCATGATTTCTAGGAGATTTTTATATAT
TTGTCTGTGACATGAATGGACAGTATTGGGAGTTTGACATTTGTTTCCAGCTTTGTCTGA
TGTATATTTTATTGTACAGAGTTACTGAtttgttttgttttgagtccgagtcttgcccta
tggcccaggctggagtgcaggtgcacgatctcggctaactgcaacctccaccctcccggg
ttcaagctattctcctgcctcagcctcccaagtagctgggattacaggcgcccactgcca
cgcctggctaatttttgtatttttagcgtagatggggtttcaccatgttggccaggctgg
tATTTGATTTTTTTGTAGTCAGATTTCTTAGTCATAGTTAGAAGGGCCTTGTGCACTCCA
AGGTTTATAAAGCAATTAGCCAAGTGTTTTCTTGTAGTAGTTTTGTTTTTTCTTTCTTTT
CTATTTTTATTTTTGTACTAAACGTGCATTGTTTTTGTTAATACAATTTGGCCAAATGCT
GAATAGTTTAATGTTAAAAATCGGATGAGGTAGAAGCCCAGTTCACCATTATAGAATCAA
TAAAGTTCTAGGTCACCAAAGttttatgtatttatgttttgagacaaggtctctctctgt
cgcccctgctggagtgcagtggcacgatcactttagcctccccagtagctgggactacag
tcatgtgccaccatgactcactaatttgtgtattctttgtaaagaccgggtttctccatg
ttgcctaggctgCAAAGCTTTATTTTAAAGACTTGAAAATGTTACAATTTTGTGCAAGTT
TAATAGTTATATTTAGAACGTTTGACAGTCTTCTCCAAGAACAAGAGTTTCTCAGCACCA
TCAGCTGTTTGATTGCTCTCATGGTCCTTCTTCTATACTTCCCTCAAATGAAACTACTCA
CTTTTAACTGAGGACAGGCACTTTGTATAAGAATAACCTTGAAAAGTGTGCAGGACCTAA
TTGGAAGTAACTAAAAATTAAATACATGTCCTAAAGGTTACTTTGTTTCATATGAGTACT
AAGATGCCAAAAAGTTTTACAAAAATTCAAATAGATTTAATCTAGTTTTACTCTTTTCAT
AAGtttttcattttatttattttatttatttttgagacagagtcttgctctgtagcccag
gctggagtgcagtggtgcgatctcagctcactgcagcctctgcctcccaggttcaaatga
ttttcctgcctcagcctctcgagtagctgggactacatgcatgtgccattatgcccggct
aatttttctatttttagtagaaatggggtctcaccatggtcctgacctcaagcaatccac
cacctcggcctcccgaagtgctgggattatagccgttagctctcacacccAATCCAACTT
ACAAAtttttttttttaaagagatggggtcacacggtgtttcccaggctggtctcaaact
cctggattcaaacaatcttcccatctcggcttgccaaagtgttgggattacaagcatgag
ccactgtgcccagccAATTCCATGGACTTTTAAAGCATTTTTTGGCTCAAAAAGGATATG
TTCTTAGTTATCTAACCAGTATATCTCTTTATATTTACTGAAAATCTGTTTTCCTATTTA
CGTATTTTCAGGTTCTCAATAACTGCACATGAAATTAACAGCTTTCATGTCACAAATTAT
TGCAATATTGTGCTGTTATACTAAATATGGGtttttttttgtttgtttttaagacagagt
ctagctctgttgcccaggctggagtgcattggcacaatcttggctcactgcaagctccac
ctcccaggttcacgccattctcctgcctcagcctcccgagtacctgggacaacaggcacc
cgctaccacgcccggctaatttttttgtatttttagtagagatggggtttcgccatgtta
gccaagatggtctcgatctcctgactttgtgatccacccgcctcagcctcccaaagtgct
gggattacaggcACTAAATATGCTTTTATACATTGGTTGACAGAATTTCAACATATAAAA
TACATAAAGCAATTTTCACTCCAGTTACAACTAGCATGCTGACCTTTATTTCAAAGTAAA
TACTCACgctaggtgagatagctcatgcctgtaatctgtcatcttagtacttggggaggc
tgaggcttgagtattgcttgagcccaggagtttgaggacatcctgggcaacatagtgaga
ctcccgtctctagaaacaaatataaaaactagccaggtatggtagcttgtgcctgtggtc
acaactactcgggaggttgaggtaagaagGTGAAAGAATCgctgggcgtattggctcacg
cctgtaatcccagcactttgggaggccgaggtgggcggatcacctgaggttaggagttgg
agaccagcctgacaaagatggtgaaaccctgtctctactaaaaatgcaaaaattagccag
gcatggtggcaggcgcctgtaatcccagctacttgacagactgaggcaggagaatcgctt
gtacccgagaggtggaggttgcagtgagctgagattgtgccgttgcgctccagcctgggc
aacagagtgagacttcatctcaaaaaaaaaaaaaaaaaaaaaGGTAAAAGGATGACTTAA
ACCCAGGGTGTCGAGGTTGCAGGGAAATTCAGAAATGCCACTGAAGggccaggcatggtg
gccaacacctacaatcccagcactttgggaggcagaagcaggtgcatcacctgaggtcgg
gagttcgagaccagtgtggccaacatggtggaatgctgtctctactaaaaataaattagc
aggatgtggtggtgcgtgcctgtaatcccagctacttgggaggctgagacagaagaatca
tttgaacccgggaggcggaggttgcactccgcctgggtgagcaccattgcactccagcct
gggtgacaagagtgaaactccatctcaaaaaaaaaaaaaaaaaaaaaaaGTCACTGAAGC
TGGTCCCCAGTTCCCTAGCATTCCAGAAGCAAAATAGATTTTGACCAAATAAGGAGTTTG
TTAAAATTTCCGATTCAGTCGGAGTTTGTGTTAGGGTACAGTATGAGGTACGAATCTAAT
AATTTTTTCCTGGTGGGTACCCAGTGGTCCCTAAAACTAGAACTGAACCTGCCATCTTTT
TACCAATGATCTGTGATGCCACCTTTATTATAAATTAAACTCTTGTCTATTTCTGGACCT
TTGGTTCCTTTGTTCTTACAACCAGTAGCATACTATTCTTCATTGTTGAGGCTTTATAGT
AGTGCGTTCTGACTCTCTGGTAGAGCTAGTTCCCTGATCTCTTTTACAGAGTTCCTCTGA
TCATTCTTGTTTCATTGTCACAGGATCTTTCAAATCAGTCCAGTTTATTCCCCCAGTAGA
AACGTATTAAGACAGTGTTAAATTTATCAGTTTAACTTGTGGAGAATTAATTTCTGCGTG
ATAATGGGTCTTCCTCTTTATATACTCAGTATGTCTGCATTTCTGCAAGCATTCTGTACT
ACTCTACATATTATTATGTGAATATTTTATCTTTGATAGGTCAACCTTAGGGCTGTTTTA
ACTGTTTCTGGTATTGTACTCCGAAGTATTATCCCTTTGTTGTTGGTAGTAGTGTGtttt
ttgtttttgtttttcgggacagggtctggcattgttacccaggctggagtgcagtggcat
aatcatggcttactgtacccttgaattcctgggctcaagcagtcctcctacctcagcctc
cgagtagctgggactacaggcacgcatcatgcacggctaatttttttactttttgtagag
acagggtctctgtattacccaggctggtcttgaaccctgggcctcaagcggtcctcgcac
cttggcctcccaaagtgctgggattataggcatgaaccactgtgcttgtccCTTTGTTGT
TTTTAATCGGTACTGTGGTAACTTTATCCTATCCACTACTTCTAAAGACCCTGTGAGAGT
AGGTACTTGTATGACTCCATCTAGACATAGTAGGATATATTGAATAAATGAACTGATGCA
GCCATTAATCAGTGCAGTTATTAATTTGGTGATTGAAGGAACTGAGGATGAAGGAGATCA
AGTTCCCCAATGATACTCAGTGAGTTCTAGGTGGAGGAGGAGCTGGGTGTTAACTCCTGG
GTTCCTCTCCAAACACGTGCTTCTGACCACTGTGGGATACAGTTAGCAGGTTGTGTAAGG
TCTGGGGACAGACACAGGGTCAATAATAAAAATTGCTGACATTTATAGATGTGTGCTTAT
GTGTAAAACATCTGTTGTGTGCTTCCTGTAGGAtttttttttttttttttttggggaaac
attcttactctgttgcccaagctggagtgcagtggcatgatctcggctcactgcaacatt
caccttctgggttcaagcgattctcctgcctcaccctcccgagcagctgggactacatgt
gtgcaccatcatgcccggctaatttttgtatttttaatagagatgaggtttcaccatgtc
ggccaggctggtcttgaactcctgacctcaagtgatccgcccgcctcggcctcccaaagt
gctgggattacaggcgtgagccaccgtgtccggGCCTGTATGACTTCTTGCCACCCCTtc
cccaccacaatcctgcatgaaggttactattactatccttgctttgcatgagagaaaact
gaggtgcagagaaggtggttttcccagaattaAAACAGATTGTTTTCTTACAGCACTTGG
CAGTGCCTTTACCACAGTGTCTATGCCCTTCACAAGAAGGGGTTGTGAGCAGGGCAGCTG
GGCTGGTACTGGGCATTTTGAACTTCCACTGAGAGGTTAAATAAGATCTCTTCTACCTGC
TTAAGTGCATCTTATgcctggcacagtgcctcatgcctgtaatctcagtaactcaggagg
ctgaggcgggaggatcgcttgagcccaagagtttgagattgcagtgagctgtgattgtac
cactgcacttcggcctgagagacacagcaaaaccctgtgtcttaaaaaaTCATGTTGTTA
TATGTGTTTATTAGGTTATTATTAttttgagatggagtctcactttgttgtctaggctgg
agtgcagtggtataatctgggctcactacaacctctgcttcctggcacttctcccacctc
agcctcccaagtagctgggattacactacaactggctaatttttgtatttctagtagaga
caggattttgccatttgcccaagctggccaggctggtcttgaactcctgatctcaggtct
tccacctgcctcggcctcccaaagtgctgggattacaggcatgagccaccttgcccagtc
ATATTAGGTTATTTTTAATGCTGGTTGGCATTGTGAGCTTGCAAGAGAAGATGGAGCATA
GTGGTCTTCTCAAACCACCAAATGCCACATGCAGTCCTGATAGGGCTTTGGCTTATtgct
gagtgctgtgtgggcagcatcttatttaatccttatgacagcctcgtgcaccccatgagc
tatgatgagtcccattctgcgggtaaagagcccatgccccagaaggttaagggactcggc
ccactctgtggcatctaggaagtttggggctgggacttgtgcccaggtgtgtctgacccT
TCACACCTCCTGGATCCGCGGTGCTGGAGGGATGCTGCGGTTTGTCCTCTTGGATAACTC
TGCTTTTCTCTTCGCCAGCGCCACGATCATGTCTCTCGAAGACTTTGAGCAGCGCTTGAA
TCAGGCCATCGAAAGAAATGCCTTCCTGGAAAGTGAACTTGATGAAAAAGAGAATCTCCT
GGAATCTGTTCAGAGACTGAAGGATGAAGCCAGAGGTCAGGAGGCCTTGGTGTCTTCACC
AGCATGGTCCCCTCTCCCTACCTGAGCAACATCTTGTCCCACAAGCTCTCCCAGCATTAT
CTTTACAGGGACCCCACACCCTGCTCTGCACCCAGGTTGTCTAATCAGAGGGTGTCGGAC
TGCACCGGGCAGACTCTTGCCTTGGGCCCTGGCTGGAGCTGAGAACAGTCAGACATCCAG
CCCTGTAAGGGCCCCTTATGGGTATTTAGAGAAATAGCTTTGGGGTTCACAGATGAAGTC
CTTGTATTGGGGTTCTGCCTCTGGGCAGCAGAATTTATTTCCAGAAAGATGCTTCCTGGT
CTGTAATTCACAAACACAGCAAACTACCCTGATGCTCAGTAGGAACAGAAGAGTTTTGTG
GGGAGATCTggcacagtggctcacacctgtaatcccagcactttgggaggccaaggatct
cttgagcccaggagttcgagaccagcctgggcagcatagtgggactccatctttacaaaa
acatttaaagattagctgggtgtgatggcatgtgcctgtagtcccagctactcaggaagc
caaggtgggatgattgcttcagcccaggaggtggagtctgcagtgagctatgatggcacc
agtgcacttcagcctgggtgacagagtgagaccctgtctcTTAAGAAGCAAAGATGTTGT
GGGGAGAAATTTCTGGTGGAATTGCCAGCTAGCCTATTATTTTTGTGACTTGATGGCAAC
CAATATATTTGGCTAAAACTTTGAAACCTCATCAGCATTTGCTCTTTTTCAGTTGGCACT
TCCAGAGGTAGAATGTTGAAACTGTAATGAGGCATTTGgccaggcacagtggttcacacc
tgtaatcccagcactttgggaggctgatgcagggggatcacctgagctctctagatttga
gacccccctgtacaacatatagaaannnnnnnnnnnnnnnnnnnnnnnnnnnnnnnnnnn
nnnnnnnnnnnnnnnnnnnnnnnnnnnnnnnnnnnnnnnnnnnnnnnnnnnnnnnnnnnn
nnnnnnnnnnnnnnnnnnnnnnnnnnnnnnnnnnnnnnnnnnnnnnnnnnnnnnnnnnnn
nnnnnnnnnnnnnnnnnnnnnnnnnnnnnnnnnnnnnnnnnnnnnnnnnnnnnnnnnnnn
nnnnnnnnnnnnnnnnnnnnnnnnnnnnnnnnnnnnnnnnnnnnnnnnnnnnnnnnnnnn
nnnnnnnnnnnnnnnnnnnnnnnnnnnnnnnAAAgcttactgtacccttgaattcctggg
ctcaagcagtcctcctacctcagccttcgagtggctgggactacaggccgcgcctcgcgc
gcggtaatttttatttttttaatagagatgcggtttctccatgttggccaggctggtctt
gaactcctgaccccaggtgatctgcctgcctcggcctcccaaagtgctgggattataggg
gtgggtcactgttgctggccCAATTAATTATTTATAATGTCGATTTGCTTTCTAATGTGT
AACCAGTAGGTGGGGGATAAAAAGTAAAAATTCTTAAGTTTAATAAAGTAGTTGTTCCTA
GATGTCCATCAGTAATGAAGTGGTTAAATGAAGTACATAGATGTATTTTGTGAAATGTTA
ATGGTTAAAGTGAACAGTAGATAGAAATGTTGTGGTAGAAAGATTGCCAAggctaggcac
agtggctgatgcctgtaatctcagtgctttgagagacggatgcaagaggattgcttgagc
ctaggagttcaagatgagcctggacaacatagtgataccccatctctacaaaaatgaaaa
ttgtaaaaattaggcctggtggcatatgtctgtagttccagctacttaggaggctgaagt
gggaggatgacttgagcccaggagttcaaggttacattgagctatgattgtgccaccgca
ccccagcctgggtgactgagtcagaccctgtctctaaaacaaaaaTCATTGCCAAGACAT
ACCACTGAAGTGGGGAGAGTAAGTCATACACAGGACAACATATTGTATGTTTCCAGTAAT
GCTTAATAAAAAATTTTCTTGTTTTATGCTCAGTAGATACATACATATGTATAAAGTTTA
TGTTTGAAAATGGAGAGAACAGCTAgggcgcagtggctcacgcctgtattcccagcattt
tgggaggccaaggtgggtggatcacctgaggtcaggagttagagtccagcctggacaaca
tggtgaaaccctgtgtctactaaaaatacaaaaattagccaggtgtggtggtgcgtgcct
gtaatcccagctacttgggaggctgaggcaggagaatcacttgaacccgggaggcagatg
ttgcagtgagccgagactgtgccactgcgcttaagcctggggcagagagtgaaactccat
ctcaaaagaaaaaaaaaaTTCAGAGnnnnnnnnnnnnnnnnnnnnnnnnnnnnnnnnnnn
nnnnnnnnnnnnnnnnnnnnnnnnnnnnnnnnnnnnnnnnnnnnnnnnnnnnnnnnnnnn
nnnnnATCTATTGGTTGAGTTATAGACTCTATTTTTCCatttttaataaaattataattC
CCGTGATTTGTAGCTTATAAGGTTTCTCGCGTTTTTTTTGATTTGAGTGAGGAGGCGCGT
TAGGGGATAGTCTGGAAAGCATACtttatttatttttgagacagtcttggtctgtcacac
agggtggagtgcagtggcgtgatttcagctcactgcactcactgcttgtcccccaggctc
aagcgattgtcttgcctcagcctcccaagcagctgggactacaggcgctcacccaccaac
gcatggctaattttttgtatttttaatagagacggggttttgccatgttggcctgaaaat
tcctgacctcaagcaatcctcccacctcgacctctcagagtgctgggattataggcttga
gccagtgcaactggcctttttttttttttttttttttttttgagccagaggtctcactct
cgcccaggctgaagtggtatgatcatggcttactgcagcctcgacctcctggattaatgt
gattcttacacctcagccttccaaagtgctgggattataggcatgagtcactgctcccgg
GCATATTTTCATTTAGTGTTCTAAATACAGCTGCTATGTTGGAATTGTTTTTTCAATAAT
AAAAGCATTAGTGTGTCACTGTCATAGCTTTTTAAAAATCTGAAACCATTTTGTTAGTCA
AGAGAAACATCCTGTAGAGTTCCAAGTCTGCTAGGCAAGGTCCTGTGGGTTTCCCTTTAT
TTGGGGTTTCTACCTGGAGTGTTTCACCCCAGTAGGTCTTTTTTCTGACTGGTATCTACT
GTTGAACCTCTCTCCCTGCACCCCACCAACCCTAAGCAAGGACTTAAATTCCCtttttgt
tttttgagacgtagtcttgctcttgtcacccagactggagtgcgctggagcaatctcagc
tcactgccaccctggcctcccaggttcaaatgattctcatgtctcatcctcctgagtagc
tgagattacaggtgcctaccaccatgctgggctaatttttgtattttcaatagagatgag
gtttcaccacgttggtcaggctggtctcgaactcctgacctcaggcgatccacctgcctt
ggcctcccaaagtgctggcattataaacatgagccactgcgcctggctGAGGACTTGAAT
TCCTGAATCCTTTTTCTGGCACAGATTTGCGGCAGGAACTGGCCGTGCAGCAGAAGCAGG
AGAAACCCAGGACCCCCATGCCCAGCTCAGTGGAAGCTGAGAGGACAGACACAGCTGTGC
AGGCCACGGGCTCCGTGCCGTCCACGCCCATTGCTCACCGAGGACCCAGCTCAAGTTTAA
ACACACCTGGTAGCTTCAGACGTGGTAAGGGGAGTGGGAATTGGAGGATTTTCTCGGTTC
ACAAAGCGTTTCTGGGTAAGAATCTGGGGTGGGTCCTGGGGGTGTGATGATTTGCATCAG
GCTCAGAGCCTGATTTGCTCTCAGGCTTTGAGCAGAGAGTAGACTGGGATGTTCTTGGGG
ATGGGCATTGAGATCAGTGAGTAGTGGAGTCTGATGAAATGGAAACCCCACCCAGAGGGG
GTGGCTGCCACTCTGCAGCTACGAGGATTGGCCCTTCATCTGCAGCTTTTTCCATTCTTC
AAAGCCAGAAATCCttttttttgttgggtttttttttttttttgagacaggatctcactc
tgttgcccaggctggagtgtagtgacgtgatcttggctcactgcaacctctgcatcgtgg
gctcaagtgattctcccacctcatcctccggagtagctgggactaaaggcacctggctaa
cttttgtattttaggtggagacacagtcttgccatgtcgcccaggctggtatcaaattcc
tggactcaagtgatccgcccacctcggctgatcccaaagtgctgggattacaggtgtgag
ccaccgcgcctggtcAAAAATCCTCTTTTTGAATATAAAACCTCCCAAATTTGAAATGTC
ACTGACCAAATACAAAAAAGTAAAAAGCATTCTGTGGGTTTAGTAATACATCCACCGAGA
GCTAGATTCAGCATAACGTGTGCTGCATGGGCAGAAAAAAAGAATCTCAGTTCTCACCCC
AGCCCCTCTGCCGACAGCTTCCGATCAGGCCTTTTACAGCAGATATTAATAACAGACAGT
TAAGGAGTGCTCAGTGTGTGCTGGCCAGCCTGCAGCcttcgccgcaggcccaggatgcag
gtgctgtccccgtttgatgaaagtgaggccctgagttaagcagagtcatgaagcaattga
atggcagatggtgaaggattcagacccaggcaggcaggctccagggCTTACCCTACCATC
TACTGCCTTATCCCTTAGCTTGTCCCCTGGGCATGAATGAGACCAGTGAGACTTCTAGAA
TTCCGGTGCAGAGCCCTTCTGTTTAGttttgttgagatggagtttcgctctgttgcccag
gctggagtgcaatggtgcgatattggctcgctgcaaccccctcctcccaggttcaagtga
ttctcctgcctcagcctcctgagtaagcttgaattacaggtgcccaccaccatgcctggc
taatcttgtatttttagtagagatggggtctcaccatgttggccgggctggtctcaaact
actgacctcaggtgatctgcctgcctcagcctctgaaagtggtggtattacatgtatgag
tcactgtgcctagccCCAGTCTAGAGCCATTTTGCATACtttatttcattgttttttttt
tagagacacagtcttggtctgtggcccaggctggagtgcggtggtacaatcatagcctca
ctgcagcctccaactcctgggctccagtgatcctcctgcctcagcctcctgagtagctgg
gactagaggcatgcaactccatgcctggctatgtttccacactttaatatgcatgtagct
tacctggggatcttgatagaatgtacctcagatcaagtgggtcttgggtggggcctgaaa
tttctttctctcttttttttttttgagacaaagtcttgctctgtcggccaggctggagtg
cagcggcattgatcttggctcactgcagcctctgcctcctggattcaagcgattctcatg
cctcagcctcccgagtagctgggattacaggcaggcacctgttaccatgcccagctaatt
ttgtatttttagtagagacaagattttgccatgttggccaggctggtcttgaactcctga
cctcaactgatcgaactgcctcggcctctgaaagcactgggattacaggtgtgagctact
gtgcctggccgagagattctgcatttctaacagttctcatgtgctgctggtgcatggacc
ccacttggagaagAGAGGCTCTGCAGAGCCGGACCCTTGTAAAGCTGGCTCATCCTGTCT
ATAGTTCTTGTATCTATCACAGATGCCATTATGTTAATTAACTATATGGATTTTCTACAA
TTTCAAAAGGATTTGTTTTGGGTTTGTTTAAAAAGACTAATGTggctgggcacggtggct
catgcctgtaaataccagccctttgggcggccaaggtgggaggatcgcttgaaactagga
gttcatgatcagcctgggcaacatagtgagaccctgtctctattaaaaaaaaaaTTTGTT
AAAggccaggcatggtggctcacacccgtaatcccagcacttttggaggccaaggcgggc
agatcatttgaggtcaagagttcgagaccagcctggacaacgtgatgaaactctgtctct
actaaaaatacaaaaattagccgggtgtggtggcacatggctgtaatcccagctactcaa
gaggccaaggcaggagaatcgcttgaacctgggaggcggaggttgcagtgagctgagatc
acatcaccgcattccagtccgggtgacagagcaagactAACATGTAAAAATAAGTATTTG
TTGCGGTCATCACAAGGACTTGAAAAATTGGTTGTCATACGGGCCTTGGGTGTGTGATGC
GGTTAACTACGGAAAGAAATAGGGTAGCTTTTGGGATCCGAGGAAAGGCGTCAGCGTCCC
TCCTGTCCCGTGGTTATGGATCTAGAGACGTTAACGCACAGACATGACTATAGGTTGGTG
AGTTACATGCTCTTCCCTTTGCACACCCAGGCCTGGACGACTCCACCGGGGGGACCCCCC
TCACACCTGCGGCCCGGATATCAGCCCTCAACATTGTGGGAGACCTACTGCGGAAAGTCG
GGGTAAGACCACACTTTCCTGGCGTTTGGTGCCTTCCTGCCTGTCTTTCAGGATGTGTGA
AGGGGGGTTGATCTAGTTCCTTCCCTCTCttctttttttcttttttttttagagacaggg
tcttgctctgttgctcaggctggagtgtagtggtacgatcacaactcactgcagccttga
aatcctgggttcaagcgatcctctcaccttagcttcccgagcagcttggaccacaggtgt
gcgccactatgcctggctgatactttcatttttttgtagtaatgtgggtatcgctgtgtt
gcccaggctggtcttaaactcctggcctcaagtgatcctcccaggttggcctcccaaagt
tctgggattacaggcatgagccaatgcgtccagccCCTTTCATAGCAGTGTGGTGAGTTT
TAGGTGTGGCTGCTCCTTTAGCATCCCTGGGAATCATTAGAGCTTCCTGTGGGAGTTACT
GCCAGACACTCAGAGCTCTGACTCGAAGCCCTGCTCTGAACCCTATGTATGTCTCTTTCC
TTTTACCGTTTTTCCTCTAGGAAATTTGGGAAATTAGGGTGATATCTGTGTTTTTTCCTT
AACTCGAAAAAACTAAGGAGCACTTGGAAACTGCCTTCTCTTTTggccgggtgctcatac
ctgtaatcccagtgctttgggaggccaaggtgggagattacttgagctcaggagtctgac
accagcccgggcaacatggtgaaaccccctgccccgacttggcctctacaagaatgcaaa
aattagccaggcctgatggtgtacactggtggtcccagctactcaggaggctgagaggtg
ggaggattgcttcagcctgggaggttgaggctgagtgagctgagattccaacactgcact
ccatcctgggtgacagcacgacgttgtctcagaagagaaaaaaaCTGCCACCtttttttt
tttttttttttttttGGTTTGTTTCTTGGGGTTTAAGTGAATTTTGAcactttgggagac
cgagatgggtggatcacctgaagtcaggaattcaagaccagcctggccaacatggtgaaa
ccccatctctactaaaaatacaaaaattagccaggaatggtggtgggcacctgtgatccc
agctacttgagaggcttatgcaggaaaattgtttgaatccgggaggcggaggttgcagtg
agctgagatcgcaccgctgggtgacagagtgagacttggtctcaaaaaaaaaaaaaaaaa
aaaaaaaaaTCTTGAAAGCCTAGGGCAAAGAATTTGGCCTTTCAGCTTTTATGTTAATTA
CAGGGAGGGATCCTTTTGTGCTTAAGTAAAAACATAGGTATTCTTTGTAGTTTATTTTTT
TAAATGATGCCTAGAAGGCCACATAATTTAACTCCTACCAAGTTGTCACTGTACACAGTG
TATTCATAGCTACAACTTAGTAGAAGCTTGCAACTCATTTCTTTTGTTTTTACTTCTGGT
TTTTGGCTGTCTGGTTTGCTATTCTAGAAGCAGGTCTGCATTTCAGTATTTAGCCTAGTT
GGAGTATAGAGAAGCCTGGGGTGCTGTCAGTGTCCTTTTGGTTTCCTCAGGGTCTGTTGT
AGCCAGACTAAGTCCTTATCAAACTTCCTGCCATTCTGCAGAGGTTTAACAAGGTAAACC
AAAGGGTGAAGGATTCCAGAAGTGGATTTCCTACTTCCTACAAGCGGAGTTGGATAATTG
GTAGGTTACTGGTTTTGCCAGAAAGCTCCCACttaaaaaaatttttttgtaattaaaaaa
gaattttttttattttttttaagccaagcatgattgtgcatagtcctagctattcaggag
gctgaggtggaaggattgcttgagcctgggaggtcgaggctgcagtgagccgtgatcTTT
TTCCAGGCAGCTCCCAAACatttttaaaaatttttcgtaattaaaaaaaattttttgcat
taaaaattttttttattaactgggcatgattgcggacgcctataatcccagctgctcagg
aggctgaggtgggagggattggttgagcctgggaggttgaggctgcagtgagctgtgatc
tcaccagtgcactccagcctgggtgacacagcgtctaaaaaagtaaaaaaaaaataaaaa
ataaaaaTAACTgagatgggatcttactttgtggcccaggctggtctcaaactcctgacg
tcaagccatcctcctgccttggcctcccagagtgctgggattataggtgtgagccattgt
gcccagcCAGCTCCCAAATACTTAAGGTGCTTGGTGCTGAGACTGGCATATACGTTGGAT
TCCTCTTGGGGTTCCACCTTGGAATTCCAGTGCACAACAGTTTGAGAACCACTGTCTGGG
GTTCGTTCTTCTGTACAGGCTCTGTTAAGACAGAATAGTCCTTGCCTATAACTTGAGAGA
TAAAAGTGTATTTCTGTCCAGGCACTGGAGTCCAAACTCGCTTCCTGCCGGAACCTCGTG
TACGATCAGTCCCCAAACCGAACAGGTGGCCCAGCCTCTGGGCGGAGCAGCAAGAACAGA
GATGGCGGTGAGAGACGGCCAAGCAGCACCAGCGTGTCTTTGGGTGATAAGGGGTCAGTA
CCTTCTAATAAACCTCTCGCTGGCGGGGAGAACCCGCCTGCCCCAGGCAAGAGACACTCG
CCCCCAGCCCACAGCCATGTGTCTTTTTAAATTATAGGATTATTTCAGCAAACCTTATCC
TCTCCTCTGCTCCCTGCAGGCAGCATTAGGTGGTGTCTTGTGGCTTGAACAAAGGGCTAG
AGAGAGGGTCTTGttttgtgagacagggtctcactctgtcacctaggctagaatacgatg
gcaggatcatggctcaccctctgcctcccagctcaaacgatcctcccacctcagtccccc
gagtagctgggagtacaggtgcgtgtcactgtgctcggctaattttttgtgttttttcta
gagacagggttttgccatgttgccgagtttggtctcaaactctgagcttcaagcgatcct
cacccttcatcctcccaaagtgctgcgacgacaggtgtgggctaccatgcctggccAAGA
AGGTCATTTTTATCATTTGATTCTACAGCTGCTACTCACGGTTACACTGTGAGAATGTCC
TGTATAAAGCCCTTATTTGggccaggtgtggtgacgctcgcctgtaatcccagcagtctg
ggaggccaaggcaggtggatcacttgcggtcaggagttcaaaaccagtctgggcaacatt
ggtaaaaccccatctccaccaaaaaaaatagaaaaatgagccaggcatggtagcatgtgc
ctatagtcccagctactcaggaggctgaggaaggagactcacttgaaccctggaggcaga
gattgcagtgagccaaaattgtgcctctgcacagcagcctgggtgacagagcaagactcc
atatcaaaaaGTTAATTAATTAGTTAAATAAAAATAAAGCCCTTATTTGGGGAATTGAGC
ATCAATCATGGCTCTGCTTCCCCTGAAGTTTTTTttttgtttgtttgtttgttttttttt
ttttgagacgtcttgctctgtcgcctaggctggagtgtagtggcacgatctcagctcact
gcaacctctgcctcccaggtccaagcaattctcctgcctcagcctcctgagtagctggga
ttacaggcgtgtgccaccatgcccagctaattttttgtatttttagtcgagacggggttt
cactgtgttaggatggtcttgatctcgtgacattgtgatccacccacctcggcctctcaa
agtgctgggattacaggcgtgagccactgcaaccagccCTTTTTTTTCTTTTTAAATCTG
TAGAACCTTTGAGAAACTGGCACTAACTTCTAGCCCAGACTATGTTCCTGAAACCAGCCA
CCCGATGGGACAGTGCAGATCTGATCTCTAACAGTGTCATTAATTTTTTTGCCTAAAGaa
aatcagggccaggcgcagtggttcacacttgtaatcccagcactttgggaggctgagggc
agcggatcaattgagctctggaggttgaggccgcagtgagccgtgttcccagccactgca
ctccagcctgggcgatgaagcaagaccttgtctcagaaaaaaaaGGGGCAGCTTTCAGAT
TCAGGAATTCTGCAAGGTGTGTGACTACCATCTCTCTGGGCCCCAAGCCGTAGGAATTTG
ATGGGTTTGTAGCAGACACGTGACAGGAAATTAAGAATATTTTCCATGGCATGCACATAA
CTTTGAGACCTTTACACGTGGATTTTTAggccaggtgcagtgacgtggctcacacctata
atcccagcactttgggaggcagaagtgggtggatcacttgaggccaggagttcacaagac
caaactgggcaacatggtgaaaccctatctatactaaaaatacgaaaattagccgggcat
ggtggcggatgcctgtagtcccagctgcttgggtggctgaggcacaagaatcactgaacc
ccaggaggtggaggttgcagtgagccaagattgtaccactgcactccactctgggcacca
gagtgagactctttctcaagaaaaaaaaaaaaaTTAAtttttgttttttttctttctgcg
agacagggttttgctgtgtcacccaggctggagtgcagtggtgcgaccatagctcactgc
agcctcgtcttcctgggctcaagccatcttcctgcctcagcctcccaagtagccggggct
acaggtgcacaccaccacccctggctaattttttttatattttatagaaacagtcttgct
atgttgcccagactggtctcaaacctcctggCTTTGAGTTTGAGAATACACCTCTGAGAC
TGTAGTCTGCTTCTCATTGAGATTTCTAGAGGTGAGTTTTCAGATTAATTTTCcaggcga
tcttcccaccttggcctcccaagtgctgggggttacaagcgtgagcaatcatgcctggcc
ttttttttttttttttttttggagacagggtctcactctgtcacccaggctatactgcgg
tggtgtgatctcggctcactgcaacctccgcctcctgggctccagcgatcctcccacctc
agcctaccaagtagctgggactacacacgcaggccaccacacccagctaatttttgtttg
catttttcgtagagacagggtctcactatgttgcgtaggctgTAAAACAAACAAACAATA
GGTAAGAGATGGATTTTTCTAGTGGGTCTGAGACTGGGCGTTTTGTGTGAGCTTGGAATC
TGAGAGCCAGGTAGCCAGTGTCCTCTTCTTCATTTCACAGGAGAGAAAATTGAGACCCTG
CTCCTGACTCTTGATGTTCACCCTTATAACTCTGTGGGCCCCGGTGCTAGCCAGTTTGTC
ACAGCTGTTATGTCAGCTTAATTTGGTTTGCTCTGTCTGAAGGTTGGGGAAGCGCCTGGA
ATTTGGGAAGCCGCCTTCACACATGTCTTCATCGCCGCTGCCGTCAGCCCAGGGGGTAGT
CAAGATGTTGCTTTAGGAAAACCACGGAAGCTGAAGGTCTTGGTGTTGGTGCAGAAGTCG
TTACCTTTTGTCGTCTTTTTACACTTGGTTTTTTTTTTAAGTTAGTTTGAGAAATAAGAG
CAGTCACCATAGTTAGTTAGCTTTGCGGCCCAAGCCAATGACCGAGGCCATCACCTGTGC
TCTGGGGTTTGTCCCTGGGAAATGTCTTTTCATCCTTGCCTGCCACCGTGTGCATTGCAA
AGAGGGACAAAAGGGGCTCTCTGGGAAGGGCCCTAAGTTGTCGGTGATGAGGCTACCGTG
TTGtttttgagatagagtctcgctctgtcacccaggctggagtgtggtggtgtgatctca
gctcactgcaacctccgcctcctgggttcaaatggttcttgttcctgagtcttccaggta
gctgggattacaggcacccaccaccacacctggctgaattttttgtatttttaatagaga
cggggttttgccatgttgcccagtgtggtcttgaactcctggcctcaagtgatcctccca
tctcggcctcccagaatgctgggatttcaagcatgagccatcgttcccATGCCCCATTGT
GTTGCACTAACCCAAGCGGAGTCCTGATTGGTCtttttttttttttttttcttttctttt
ttgagacagagtcatgctcttgccctgtcttgtctaggctggagtgtagtggtgcaattt
cggctcactgcagcctccgcctcctaggttcaagcgattctcttatctcagcttcccaag
tagctgggactacaggagtgtgccactacacccactaattttgtatttttagtgagaaac
ggggtttcaccatgttggccatgctggtcttgaactcctggcctcaagtgatcctcccgc
ctcagcctccccgagtgctggaattacaggcctgagccaccgtgcctggccCCTGATTGG
TCTTGACAGGTGTTTTTAATGTCCCAAGTCTCCGTAAATGTGGGATGGAGCTTCTCTCAG
AGGCTCTTCCCCCCAATTCCCAACCAGGTGGAATCGTCTTCCAGAACAAAATCTCCCAGT
GCTTTGTGGTGTACTGAAATCATGTCTAAGAACAGAGAACTTAACGGTCACATGCCTTTT
TAAAAACTGTGGAATAggccgggcacggtggctcaggccggtaatcctaagactttggga
ggccgaggcgggtggattacctgaggtcaggagttcaagaccagcctggccaacatggtg
aaaccccatctctactaaaaatacaaaaaattagctgggtgcagtggtgcgtgcctgtaa
ttccagctactccagatgttgaggcaggagagttgcttggacccgggaggcggagggtgc
agtgagccaagatcgcgctactgtactccagcctgggcaacagagtgagactccgtctcc
aaaaaaaaaaaaaGGTGTCATAAACCTCTGAGACTGTAGCCTGCTTCTTAGCTTCTCATT
GAGATTCCTAGAGGTGCGTTCGAGTTTTCAGAGTAATTTTCCAGACCAACCAGCGTCAGT
GGGAAATCTGACCTCTTTTGGCAAACTGTGATCATTCATTTTCCTGAGTCCCCTGGTGGG
GTGGGGGGAATTCTGCCTCAGGACCCTGAGGGGTCTTTGGGGCAAGATGGCCTTGGTAAT
GCAGCCACTAAGAACAGGACTTCATTCAAAGGCATAATGAAGTAACCAGGGTGACCATCA
AGTAAAATTAAAGCACAAGATCATTGTAGGAGGCTTCCTTGTCAAAGACGTGAACGCTGG
GATTTCCAACGCACCACGGTGTGTCCACTGCATCACTGCATGTTAGGAACCTGCTGTCTC
TTTGGGACATAAGTTAAAAGAACACACTAATTTCTGGAGTGTGCCTGCAGCTTCACGGCC
TTCATTTTGTTACTAAGTTATTTTCTGGAAGAACAGCAAAAATTTCAGGTTGAAAACAAC
TTTCCAAGTGCTACTGAAATTCCGCAGAGAATTACGCTGCGATGGTGGGTTTCTTACCCT
AGAAACATCCTAACCTGTATCCACAGAAGATGTCCTTTTATTTTTTTAAAAGATCAATAA
AATCAAGAGAAATGAATGTTGAACTTGTTGGGCTTCTGGTCAAAGAGGCTTTGTATGTTT
ATACTTTAATGTTTTCCCACAGAGTGGTGAAAAACTTTTTTTAACCAAGTTAAAAAATAT
GAAAAAATCTTTTTAAAAATTTCTATTCAAGCCAGGTTTTTAGAAATGTATCCGGGATGT
GTTTGTGCGTCATTCAAGGCATATTAGCATCTGGTCACAAGATGGAGTCCTTTGTTTCCA
TGTTTCCTGTCTCCCAAATCTGTCTGATCCCATGGAGTTGGTGGTATACGGCATCGTTTG
TGTTGAACAGGGCCTTTGCAGGCATGTCTGTCTAAAACACTCAAGCTGAAAGAAGGACAG
ggcctacagcttgtttttatggcccttactctaagaatgatttttatatgttttaaaggg
ttgttttcaaagagatgaaTATTCTTGCAGACCATATGTAGCnnnnnnnnnnnnnnnnnn
nnnnnnnnnnnnnnnnnnnnnnnnnnnnnnnnnnnnnnnnnnnnnnnnnnnnnnnnnnnn
nnnnnnnnnnnnnnnnnnnnnnGGTTGTTTTAAAGAAGATGATATTTcggcaagaccata
tgtagcctgtaaaggctaaaatactatctggcTGGGTGGTGGTGGTGTGGTGTGAgagac
aaggtgttactgttacctaggctgcagtgcagtggcgtgatcatagctcactgcagcctg
gaactcctggctcacatgatcctcctgccttagccttccaagaggttgggagtacaggtg
tgcactatcctgcctggcttactaacaacaacaacaaaaacacctttttttatagagacg
ggggtctctctcggctaggctggcctccaactcctggcctcaagtgattttcccatcctc
agcctcccaaagagctgggattccaggtgtgagccactgtacccagccACCATACTGACG
TTTTGTGGAAAGTGTTTGCTGACTCATTGGACAAGACCTTGTGTTTTAACTCAAAAAATC
AAGGAAATCCTGTATTTTTCTTAAGATACTGGTTTTGATGAGTCAAGATGTTCTTCCCAG
TCATGTTCGAGGGCAGGGGGCAGTGGCCCTTAGACCACACATCACCCTATTTCTCTCCCC
TGCCCTCCCTGCTGAGCGGCCCAGTAACTCCCTTagacagtctcactttgcatctctgct
ctgctctctggctggctgtggggttgtaggcaattgatttcacctctctaggcctcagtt
tctgcattcgtgaCGTTAACCCTGACTTCAGAGAATCTTTGGGACGATGAAGCAAAACCC
AGCCTTCCCCAACTCCTTTTCCTCTATAGAAAACAGCTCAACAGAAAAGCCAACGACATT
GTGATTTATAACCGTTTATTAGTGAAAGTGTTTTTAAGCACAGTCAGGGTGTAAACAGTG
CAGCATTCCTGCTCCCCTCCGTGGGAGCAGCGTCTCCTTTTCAATTCATGTGACTACAGA
AGGCACTTGGTGAACTGTGCGTGTCTGAGGTGTGGAAACCAGGAGAGGGGGAAAGAATTC
TCAAAGGCCTGACGTGAGAAGTTGGAAAGGTTTGCAGGTTAGGGAATGAATTGGGAGTGG
GGGCCGGCGGCACCCATTTCGGTGACTTTCTCCCCATTTCATGTAAACAGAATTGCCAGG
GACCGGTTACCGTGGATATGTTTTTCTAAAAACTCAGTGTCTGCACAATCCATTGATAGA
ACTGGAGGATGTGTCTGTGTTTCCTGTTGGGTTTTTCTCATCTCTTACATCATACAAACT
TCAATTTTTACCTTGAATACAGGggtagtgggggtggtggtggtggtggttgagacaggg
tctctgttgcccaggctggagtgcaatgatgcaattatagctcattgcagccttgaagtc
ctgggctggagcgttcttcctggctcagcctccctagtagctgggaccacaggtgtgtac
caccacgcccagcttatttttaaattcttgtatagatgaggttttactaacgttgcccag
gctggAGGGTGGTGGTTTTTATATTCCTTGTGTGAGGGGTGTCTGTGATATTTGGAATTT
GAGAATGGATTTAGACAATGCTAAGTACAGTCTGCTGGGTTTTGCTTTGTTCTGGgttgt
tgtttttttttttgtttgtttgttttggtttttggttttCTTGCCGTGGTGCAAAACTGT
AGAAAGTTGCTTATTCACTGGCCTTGGTTCCATTGAAGTCTGCGTCTCGAGTATCCGTTT
CCTCCTCAGAACCATCTGCATTTTCAATAACTCTACGTCCTCCAGACCTTCTAGAAGGAA
CGAAAGAGGTCTCGTTTCCTCGCCTGTGGGTTGTAAGAAAACGCATTATTTAGCAAAGAA
ATCTTCATGGTTGGGATAGATTTTTTATAAATCTATTTTAAACTTGTAGCTATAGTCCTA
TTGTAATATAAATTTTTTTTATGGCAGAAAACACACACGGCACAAATAAGATGCAGATAT
TCAAGTTGAAGTCAACAAATCATTGCCAGTCTTAAGGCATGAGTGATTGAATTTAATCAG
CTGAAATTGGTTGCAGGGGTGGGTGGAGAAGGTTTTTCAAAGCAAGACGATCTGCTTTTC
AATATGTCAGGCTTGGTCATTTCAGAAGCCACAGGATTCTGGTCTGCTGTGGTCTTTGAT
TTAGAATAGGAAAAAAACGCCAAAAACCAAGTAGGGGATTTTGTCTTCTGACTTTATTCA
TAGCCCATGGGGCAGAGTTGAAGAGAGAACATACTGTTTTTCTTTTGTATCTCCTCACCC
CCATTCGCCTTAGAGGTGAGTTTTCAAGATTTGAATTCGAAGAAGGTGAAATGGACAAGG
GCAGCCTTGAGAGGGACACAGAGGGGCTCCCTGGTTAAAAGGCGAGACAGCACCCCCTGC
TGGTGTGAATGTTCATGGACTGAGTTTTCCCCACTGCAGGGACTGCTGCATCTGTTTTGC
TGATCGTGGAACATACCGCACATGGCATAAAACAGGTGCCCAATGAATACTAGAAAAGGA
AATTATACGTGTTAATCCAAGGTGGATTATTTTATTAAATTgagatgaggtcttgatatt
gttgcccaggctggtctggaactcctgagctcaagcaattctcctaccttggcctcccaa
agcgctggcattacaggcgtgggccaccacacctggcCTTCAAGGTGGATTTAAAAAAAA
AATTTAAGAGTctctgtcacccaggctggagtgcagtggcatgatcttggctcactgcca
cctctgcctcctgagttccagcagtccttgagcctcagtattgagtagctgggactacat
gcacgtgcacaccgccacgcctggctaatttttgtatttttagcagagatgggaccatgt
gacccaggctggtcttgaactcctggcctcaaacgatccacctgtcttagcctctcaaag
tgttgggattacaggtgtgtgccagtgcacctggccTCTGAGGTGGATTTTAGCTCCAGC
CAGTAGGACACCCCTGTCTCTCCTTAATGCTGCCATCTCCTCTCTGCGCTGGTTCTCTCT
TGAGTTTATCACCTCGACTTCACAGGAAGGGCTGGTCACGTGAGGGGAGACTTTGGGTAG
GAGGAAGAGAGTGGGCAGAAGAAGGAAAAATCAGATCTGCCTGCTGCCAGCCTTCACCGT
TCAGAAGAAACACTTAACTCTTTTCAGCAACCGCAACAAATAATCATGTTGGGCTCTGGC
CATCTGGCCCTGTTTGACCTGAATCGGAAGACAGGTCTTATTTTAGGACATCAAAGACGA
GAGCAGACTTTTGCTCGCCACGCAAGGGTTGGACAAGAAGCCATAAGGATGAACACAACT
CAGTGACCAATTCTTCAGTCAAAAGGAACAACTCagctgggtatggtggcttacatctgt
aatcccagcactttgggaggctgaggcgggcggatcatgaggtcaggagatcgagaccat
cctggctaacatggtgaaaccgtgtctctactaaaaatacaaaaaattagccgggcgtgc
tggcgggtgcctgtagtcccagctagtcgggagggaggctgaggcaggagaatgacatga
acccaggaggcggagcttgcagtgagccgagatgtggccactgcactccagtctaggcga
cagggcgagactccgtctcaaaaaaaaaaaaaaaaaaaaaaaaaTCAAGGCCCAGAGATT
CATGATCACTGAGAAGAGGAATTCCCAAATGACCCTTTTATTGACAGAGGATGGGAGAGA
GCCCGGCTGGGAAAGCCCACCTGGCTATAAAGGATGGGACTTCCCACAGTGCAGCGATCA
GGAATAAATACTTAAGGCTGCAGCCACTCCAAAGTAAACACTCCTAGCCCAGAATnnnnn
nnnnnnnnnnnnnnnnnnnnnnnnnnnnnnnnnnnnnnnnnnnnnnnnnnnnnnnnnnnn
nnnnnnnnnnnnnnnnnnnnnnnnnnnnnnnnnnnCTTCTGGACTTGCAGCCCTACTAGA
GAACTCTCCATCCTTCTCTCTCTAGACGTGAGCCTTAAGTCTTTTTCTTTTTTAGCACTG
TTTTCCAAGCGCTTGACTCAGAAGGATGCTCAAATTCAGCGCAGAGGAGCAGCAGTTTGA
CTGTTCCCTGTACGCTCCCCACACAGCTCTCTTCGTCACAGTTTTAACTCCAGGTTCAAA
CCCTGATGGGTTggccggttgctgcgactcatgcccgtaatcccagcaactggggaggcc
gaggtgggcagatcactcgtgaggtcagttgttcgaggccatcctggccaacatggtgaa
accccgtctctactaaaaatacaaaattagccgtgcgtggtggcgggcgcctggaatccc
agtcactcaggaggctgaggcaggagaattgcttgaacccaggaggtgaaggctgcagtg
agccaacgttgcgccactgcactccgccaacgttgcgccactgcactccagcctgggaaa
cagcaagactgtctccaaaaaaaaaaaacaaaaaaaaaaTCTGATGAGCTGGGAAGTAGT
CCCTAACCTCCACATCAGTGCTCTAGGCACTCTTTTTGGCTCTTGGAAGAGTCTATTTGC
TAACTGGAAAAGCTTAATGGATAAATTTGCTCCCTTGACCTAAGAAATACATTGTGCCCT
GGGCCGTTGAAGCTCCTTGCTTGGCTGTCAGCCTGCAAGATACTCTGTTTTGGCTGAAGT
GCTTTTCTTGGAACTGGTTTCAAATCCTAGACCAAGGTTGACACCAACTATACCTGTTAC
AGGAACTAAGGGACCCCCCCTAAAGGTTTTCTTAAAGGGTCTGATCCTGGAGAATCTGGA
Atttttttttgaaatagagtctcgctgtgttgcccaggctggagtgcagtggcgtgatct
tggctcactgcagcctctgcctcccaggttcaagcgattctcctgcctcagccttccaag
taactgggactacagacatgccaccactcctggctaatttttgtatttttaggagagacg
gggttttaccatgttggccaggctggtcctgacctcaagttatctgcccgcctcggcctc
ccaaagtgctgggattataggcatgacccactgtgcctggccTAGCATTTGGATTCTTTT
CGTGGACTCAGCTTATCCAAGGCCTCGGGAATCATCTTGAGTGTAAGCACCTGCTAGTTT
GCAAGGACTCAGTTTCCCACTGACCAGTGGGTTCTGCACTTCAGCCCACACTGGAATTTG
GCTTATCCTATGATCCCAATCAGCTGGTAGGAGAGCTGCTTGAAGTGTCCTAGAAACTCA
TCTGCTCCCCCACAAAACTGGCTCTTAACAAGACCTCACCTTGCGCTTTAAGTATTTTGG
TAGTGACAGCAAAGCTGAGATTCTCCAAAAACGAAGATGGACACAAATGAGGGTTGGTTT
GGCCTCTCCATGAGGTGAAGTCAGATCCACATGGCCTAACTTCACCTCTGAAAAGTTGGt
catgcttgtaatcccagcatttggggaggccaaggcgcgtggatcacctgaagtcaggag
tttgagaccagcctggccaacatggtgatatcctgtctttaataaaaatacaaaaattag
ctgggcgaggtggcgggagcctgtaatcccagctactcagaaggctgaggtaggagaatc
gcttgaacccaggaggtgaaggttgcggtgagccaagattgcgccattgcactccagagc
gagactccgtctcaaaaaaaaaaaaaaaaagcaaaaTCCCAGAGCAGCAGAGACCTCTTC
ATGCTTTCTTGGGAAGGGCCCTGTGTGCATCCCTGAGTCTTGGGTATCCATTCCCCAGTC
CGTGAACATGTACATGCCCGTGAAGCCTCCAGAAAAGGCTCTGCCAGGACTGTGCTTGGC
TTTGCGGTGGTCAGCTTCCACCCCGTGTGCTGAAAATGCAGTTTGTAGCTAGACATCACT
CAAGCCACGTGCAGCCCCCGGCATTTGTCAGACATCGCAGTGAGCTCATTTCCTTCGCAG
ACAAGCCTGTGAAAGCTGAATCATGGGAGGACTGGTTGCCGCGCCGCAGTTACCGTGAAC
TTTGTGATCTCTGACTTGTGACCCAGACCAGCCAACTAGAAGCCAAGTACGTTCTCCAGG
AATGTGCCCAGATAGTGGAACTGTCATATTCATTCAGTGCAGTGTCTTCACTGGACAAGG
GAGGACAGCACTGCTGAGTACCCTAACCGCGTAAGAGTGGCTTTTGGCATGAAAGGAAGA
AAAATCCAAGCCACACACACAGCCTCTGCCATCTTGTCAAGATGCAGTGATAAGGGCGCA
CACTGTTGGGTGTCACGTCACATGTGCTGCCCAGAGGCAGGAAGGACAGTGGGTCAAGAG
ATGAGGTTTATTTCTCATCCTGATCTTGGTTTCAATGAAAGCTTTGCACAAAGATATCCA
AGCCTTCAGATTTTGCAAGAATCTCGTGGAAATGTGCAAGGGTTTAAAAATTGGGGGGGG
CAGAGGGGCGCATTGGGCAGAAAAGAAATGGATACTGAGACAACACACAGCTGCGAAGCT
GAAGGCATGATACCTGGTGCATCACTGCGAAGTTTCCTGTGGGGGGGGCCCTCTGAAACA
GAGAGAGAATCCCCGGAGGTTACCATCAGCAAACAAGGAGGAGCCCGGTTAAGTATATTC
TTAATTGTTAAAGACATTTGCTTCGATTTAATAATTAAAGGCACTCttttttattttgag
atggagtctcactctgtcacccaggctggagtgcaggggtgcaatcttggctcactgcaa
cctctacgtcctggattcaagtgatccccttgtctcagcctcccgagtagctgggattac
aggcatgccccacgtgcttggctaatttttgtatttttagtacagatggggttgcactat
gttggtcaggcttgtctccaactcctgatgtcaatgatcttcctgccttggcctcccaag
gtgctgggatttgggattacaggcatgaaccaccgcacctggcATTAAAAGCACCCTTAA
GTCAACGTTGCAGTGAATCACCTGACGCCAAGAGCATTTGGTGAGGCTGGTAGATGAAAG
GATAAGCAGTTTTTTGATActctgtcacccaggatggagtgcactggcatgatctatctc
tgctcactgcaacatccacctcccgggttcaagcgattctcctgcctcagcctcccgagt
agctgggattacaggcatgcaccaccatggctggctaattttcatatttttagtagagac
agagtttcaccatgttggccatgctggtctcgaactcctgacctcaagtgatccacccac
ctcggcctcccaaagagctgggattacaggtgtgagccactgcacccggctCAGTTTTTT
AAATGGAAAGGAAAATGTCTGTCCTTTAGAGCTACTTTTAAGAACCTCCTATAAATCCCA
TGATTGCATACTGGTTCAGGGAAAAGCATTTGAGCAAGCTAGTTTGAAAAATCAGTGTTG
GAACAGAAGCCAAGAAGTCCCAGGCAAGGAACCTGCAGCCGCCTGTCCCTTGGTTTATGA
TTACTTGCTCTTCATTAGCTTTCGGGCCTCTAGCAAGAGAGGAGAAGTGGAGGCCTTGTA
CAGCTCTTGCCGGAGGTAACTGGCAGTGTAGCCAGTGGTAGGTAAGTGGGTCTGGCTTTA
GAGAGGGCTTGTGTCGAGATGCTTCTGGCTGATAGAACTTGGTGAAACTCGCACTGCAGT
TCCTTCTTGGCTGAGGAGCCAGGCATGCTTACCAACCTCCCTCAGGGCTCTAGTGCCTGA
TTTTATGTTTTTGTGCACCCAAAAGATGCAGAAGGCAGGACAGACCTTCCACCTGCATTA
TGTGTGTATTCGTGTCGGAACTGGCAGAAATGGTCTTTTTGTTCCACTCTGCCCTTGGCT
GCCCAAGAAGGCTCAAGTGTCTGGGGCAGAACCCACAGGAGGTGTCCAGTGTGTGCTAAA
GAATCACTGGGCCgactgggcatggtggctcacgcctgtaaccccagcactttgggagac
cgaggcaggtggatcacgagggtcaggagatcgagaccatcccagccagtatggtgaaac
cttgccactactaaaaatacaaaaattagccaggcgtggtggcacccacctgtaatctca
gctacttgggaggctgaggcaggagaatccccttgaacctgggaggcaaaggttgcagtg
agccgagattgcgccactgcactccagcctggcaacagagctagactccgtctaaaaata
aataataaaaagaaaaaTCACTGGGCCTGATAAAGGGAAGCAGAGACAGCAGTGGGGTAG
GGAGTCAGAGTGGCTGTATCCCCATCACTCAGCCCAGCCACTCAGGAGAGGCAGGGGGAC
TGGTTGCCAGCAGAGCACATCTGAGGGGTTTttttgttttgttttgttttgGGttttttt
gagacagagtcttgctctgaaggctggagtatagaggcttgatcttggctcactgcagcc
tcctcctcctgggttgcaaaggagtgtcctgtctcagcctcacgagtagctgggattaca
ggcatctgccaccacgcctagctgatttttgtgtttttagtagagatgaggtttcaccat
gttggccaggctggtctcgaactcctgacctcaggtgatcagcccacctcagcctcccaa
agtgctgggattacaggcgtgagccaccgcgctttgccCCAGGAGTCTTCACAGTGAGAA
CAGCTCTCCTCCACTGACCCCTCAACCCTGGGAGATGCTTCCAGGCCCCTGCTGTACTTT
GGGAGCCTAGGCCTGGTTTCTCTCCTATCCATGGGGGACCAACAAACGCTCACCATGCAG
CGAGTGGGGCTTTTCCCTGAAGGCTTGGTGCCCTGCGCCAGCTGCTCTCTTCCCCTTCTC
AGAGGGGTTTGGACTTTTCCCTGTCTCACGCAGTGGTCCCCAAACTCTAgaggtgatttc
agatggcttccgggcatgccatccgctaactgaactgggccctgagaaagtcatttcctt
tccaactctttttaaacaagtctaattatgatgtcagagagagtctatttgatgctaatg
gctgttgtcactccctttttagtggagaagtaggcttcaggtcttggtgatcaagttgtg
gccacaatagctagatattgaacttgatactatttttatcatattactttcattgtaacc
agttgatagaggtgatgctggtttAAAAATATAGAGGAGGTATGTTTATTTGCCGTTATA
TTAATGTATGATTGATTAAAACTGTTAAAAGATCAAGTCATTGGTATTAAAGGTAGTAAG
AGGCTCAGCACATGGCTGTGGTGGTATGAGAATGAAGCGGGGAAAATACCTAGGACCCGA
GGGATAAAGGTTCACTCTGCCTGGTGCTGTCCTAGACACTGGAGAttttttttttgagac
ctgagttttggtctgtcacccaggctgaagtgcagtggtgcgatctcggctcactgtaac
ctgtgtctcccaggttcaagcgattctcctgcctcagcctccctagtagctgggattaca
ggcacgccccaccatacccggctaatttttgtgtttttagtagagatggggtttcaccat
gttggtcaggctggccttgaactcctgacctcaggtgatcagcctgcgttggcctcccaa
agtgctgggattaaggggtgagccactgcacccagccTGGGCAGGATTCTTTagggaaag
ttgaccagattctcccatagatgggatgtggggtataaaggagaccaaaacgttaagaag
ggccacgaggtttgtgatctgaattgttggcaacttcatcattttagctgctgagctgga
gagaggagccagtttgggggtgaagagtttcagtcaggacttggggtgcagcatgtttgg
tgtgagctgcctattagacatccatgtgggaacgggagggtggtctgaggttcttcgaag
aagctagggcttctcagagatgaactgaggagtcattagatatagatggaattctaaagc
gccaagattagttgagacctctcacctagagctggggagagatgaaaagaactaaggccg
tgcagtggcccatgcctgtaatcccagcacgtggggaggctgaggcgggtggatcacaag
gtcaggagttcaagaccagcctgggcaacatggtgcaaccccgtctctactaaaaatata
aaaataggccaaaaatagcttgaactgggaggcagaggttgcagtgagctgagatagtgc
tactgcactccagcctgggcaacagagcaagactctgctcaaaagagaactaagttgata
ccctggggcggtctggtggcaagcaggttttgaggtgagggatcagcagaggagaggaag
agggacaaccccacaggttgggggacaagcaggtgtggacggtgtcggggaagtccaggg
aagcaagtgaattaggccagaggcatgatgggctgcgtcacgtgctgctgCCCTGTCAGG
GGACCTCTGGCCATTAGTGTCACCCATGGGAGGCTTCTGGGAGAGTGATGGGTGGGAGCG
AGGGGAACCAGCAACTCTTCACATAGttttttttttttgagaccaagtctcactctgtca
cccaggctggactgcaacctctgtctcccggttttaagccattcttgtgcctcagcctcc
tgagtagctgggactataggcatgcaccaccacacctggctaatttttatattttttggt
agagacagggtttcggcatTCACATCCAGTTTTGTAGTAAGGGTAGCAAGGTAGACATGG
GGCTAAGAGGTTATTCCATTTGCTGATGGAGCAAATGAAAGAATTnnnnnnnnnnnnnnn
nnnnnnnnnnnnnnnnnnnnnnnnnnnnnnnnnnnnnnnnnnnnnnnnnnnnnnnnnnnn
nnnnnnnnnnnnnnnnnnnnnnnnnnnnnnnnnnnnnnnnnnnnnnnnnnnnnnnnnnnn
nnnnnnnnnnnnnnnnnnnnnnnnnnnnnnnnnnnnnnnnnnnnnnnnnnnnnnnnnnnn
nnnnnnnnnnnnnnnnnnnnnnnnnnnnnnnnnnnnnnnnnnnnnnnnnnnnnnnnnnnn
nnnnnnnnnnnnnnnnnnnnnnnnnnnnnnnnnnnnnnnnnnnnnnnnnnnnnnnnnnnn
nnnnnnnnnnnnnnnnnnnnnnnnnnnnnnnnnnnnnnnnnnnnnnnnnnnnnnnnnnnn
nnnnnnnnnnnnnnnnnnnnnnnnnnnnnnnnnnnnnnnnnnnnnnnnnnnnnnnnnnnn
nnnnnnnnnnnnnnnnnnnnnnnnnnnnnnnnnnnnnnnnnnnnnnnnnnnnnnnnnnnn
nnnnnnnnnnnnnnnnnnnnnnnnnnnnnnnnnnnnnnnnnnnnnnnnnnnnnnnnnnnn
nnnnnnnnnnnnnnnnnnnnnnnnnnnnnnnnnnnnnnnnnnnnGATTCagtgctgggat
tataggtgtgagtcccgtgcccagccAAGCTTGAGTTTCATTTGGGTTGTGCTTTCACCA
AATGATTGCAGCAATGCAAGAGGGGGAACCGGATGTTGAGGATGCGCGATGGGGGTTACT
AGACAGCTGGTTTGGAGCTGGGTCAGAGGCTGATGGCATTAATGGAGTGAAGACCCCGTT
GGGGACAGAGCCAAAGAAAGGTGGCACCAGGCAGACAATGAGATGCCTGAGGGTCAAATT
GTGAGGGCTCCTAGGAGCACTGGTTGGCCTGGTAGAAGCAGCAGGATCACCCagagggtc
aaggaaccgagaggctgtgtcgcccacctggatgttgaaatcatggagaactgtgaggag
tggtgtgggagacaggaagcccggagctaaaacctcctgggaGCCAATCGGGATGGATGG
ACAGGGTGGTGGAAGCAGCCCTTGGGAGCAGGGGGGACCCCCAAGGTACCAGAGGCATGG
GAGAGAAAACAGCCCCCACTCCAGTGACAGcaggaattctcagcggggtggcagtcgtac
cctcccatctctagaggacttcaggcaacatctagagacatttttggttgtcacattgca
gggtggtgggggactactgcagccggtgggtagaggccagaaacgtaagcacctgctact
tttcagggatctttttccttctgatggggaatgtcggacagtccccatacccgagaataa
tgcagcccagatggcagcagtgctgagggggagaaaGGAGGAGCAGAGCATGTCAGGAAG
GAGGTGAAGTGGCGGGGGGTGGTGTTGCAGCTTCAATGGATGTCGTGAAGACTCAGTGAT
GCAATGAAGGAGGGGCTGGAGGAGACAGTGGGGATAGCCTCTTCCTCCTCCTCAGCCGGA
GGACCGGATGGGAGACTGTCGATCGTTAAAGGATCTATAAGGTAAGTTTCTGCCAGGCAA
GGCTGGGCCCnnnnnnnnnnnnnnnnnnnnnnnnnnnnnnnnnnnnnnnnnnnnnnnnnn
nnnnnnnnnnnnnnnnnnnnnnnnnnnnnnnnnnnnnnnnnnnnnnnnnnATTAAGGAGA
AGCAGGAATAAACCACAGAAGGGAGTGGCGGCTGTGGGCACAAGGGGCATTTGCAGGCCG
AAGGGAGCCCGAGCCCCCAGTGCTTTTCTCTGGCCTGAGAGACGGGGTCCTTCCGGGCCA
CGGGCTCCTCACCTGAGCTTGCTCTTGAGTGCGTTCACCTCGCGGCCCATGGCCTCGTTG
CTCTCCGTGGCCTCATCCAGCTCCCGCTGCAGCTTCCTGCGGTTGGCGTTGATGCGCTGG
GACTCCTCCTCTGCCTCCTCCAGCTGCCTCTTGAGCTGCTTGACCCTGGCATTGCCTTTC
TCTGCCTGTCGCGGAGAGTTGGAGGGGTGGTTAGGGGAGGCCGACTGGGGGCTGGGGGCT
CGGGGGAGGCTGGGTGGCGGGGGCTACCTGCTCCTTGTACTGCTCAGCCATCTTGCGCTC
GTCCTCCACCTGCAGCAAGATTTCCTTCAGCTTCTTGTCTTTCTGCTTCAGCGACTTGGT
GGCCGCCTGTTTCTCTCTGCAAACAGCAAGGAAAACAGGTGGTTTCAGCGGAGGGTGGCA
CCCCTTGCAGCTGGTGTGTCACCTGGAGGTGGCATCTTGAGTGCTTTCCTGAGCCCCATA
TCTGGACTCCTCTCAAGAATCAGTCAGATGGtggaatagtattcagccatgaaaaggaat
aaagtatcaatgcatgccacagcatggatgagcctggaattcttgccaagtgaaagaaga
cacatagcagacaacatagtgtgtgattccgttgatatcaagtgtccagaatagataaat
tcatagagacagaaagtagattatggttgccagggactgaagggagtggttacagggcat
ggggtttctattttttttgtggggaggagacaaggtcttgctctgtgacccaggttggag
tgcagtggtgctccaatgcctgctcttcaccctagttcatagttcactgcagccttgaac
tcctggctcaagcaatcctcccacctcatcctcccaagtagctgggactacaggcataca
ccagcatgctcagacttttaaaagtttttcatagaaacggagtctctggccaggcatggt
ggctcacgcctgtaatcccagtactctgggaggccgaggcgggcagatcacctgtggtca
ggagttcgagaccagcctggccaacatggtgaaaccccatccctactaaaaaatacaatt
acaagctgggtacggtggtgtgcacctgtagtcccagctacttgggagggtgaggcagga
gaattgcttgaagccaggaggcggaggttgcagtgagctgagatcgcaccactgcacacc
agcctgggaaacagagtgagactatgtctcaaaaaataaaaataaaaaagtcttgctatg
ctgcccagactggtctcgaactgctggactcaagtgctgctcccacctacctcagcctcc
caaagtaccgggattatgggcatgaactaccacatatggcctggggtttctgtttgagct
gatgaaaatgttctcaaaatgactgtggtgatcgtttttacatgtttgtgaatatgtgaa
tagcccttgaattatacactttaaatgggtgcattgcagggcgtgcgaattactgaaaaa
gctgctagaagaGAATGGGTGAGAATCCTTAGAATCCAGTGGTAAGAAATGTGCTGTGAT
CATATGCCTCTTTCGACCCATAATTAAGAAGGCTTCCAGTGTGTGTACCGAATGGGCTGC
CAGTTGGACTTTTGTTTTTTGGGGTTTTTTTTGTGTGTGTGTATGTGTGTGGAAGGGTCC
CACTCTGTCACCCAGGCTGCAATGCAnnnnnnnnnnnnnnnnnnnnnnnnnnnnnnnnnn
nnnnnnnnnnnnnnnnnnnnnnnnnnnnnnnnnnnnnnnnnnnnnnnnnnnnnnnnnnnn
nnnnnnnnnnnnnnnnnnnnnnnnnnnnnnnnnnnnnnnnnnnnnnnnnnnnnnnnnnnn
nnTTCctcctgacctcaagtgatccacctgcctcagcctcccatttgctgggattacagg
cgtgagccaccacgtccagcCTGGTTGGATTTTTGATCTGTCAGCATGCTATCCCTGCAG
AGGCTGGGAAAAGTCATATGTACTGCTGGGAAGGCAGGTTAATGTCAGGAGGACCATGGA
GATGCTAAGAGCAGCTCACACTttaggtgcttgccctaagccaggcaccagcagggcact
ttgctgtgtttacgttcagttctcacaacatacctgcactgtaggcatcacagagcttgc
ttcttacgagcaagaattgatgctggaagaggctgcctgacttCACTATGACTCCTGCTG
TCCATCACCCCCCTGCAAACTGGGTTCGGAACTCCAGACCCGCATACCTGGCCTCCTGCT
CGACCTGCTCCTCCAGCTGTGCAATCTTGGCCTCCAGCGCCGCAATGGTGGACTTGAACT
TGGACTTGACGGCCCCCTCCATCTCGTGGAGCTTGCTCCGGAGCTCCTTGTTCTGCCGCT
CGAGCTGCTGCCGGGCACTCTCATTCTTCTGGGCCGTGCTGCGCTCTGTGGCCAGCTCGT
TGCTGAGCTGCTCGGCCTGGGGAGGAGAGTGAAGGCCATGAGGTGGACTCAGGGAAGCCC
AAGACAGCGCACTGAGACCATGCCTCTTCCTGCCTTGTTTGGCCTCTGCACGAGTCCCTT
GATCCCGGGCACCCTGTCCTCTCCTTCATCCTGTAAAACTCCACTCAAGAGCTTCTTCCA
ggccgggcgtggtggcgcacgcctgtaatcccagcacttttggaagcagaggcaggcaga
tcacttgagctcaggagttcgagacctgcctggccaacatggtgaaaccccgtctctatt
aaaaatacaaaaattagctgggcagtggtggcacgtgcctgtagtcccagctacttggga
ggttgaagcaggagaatcccttgaacttgggaggcagaggttgcagtgagccaagattgc
gccactgcactccagcctgggccacagagagaccctgtctccaaaaaaaaGAGGTGCTTC
CACAAGTTTCATTGCCACCCAGGCTGAGCGAGTGACTTGTCCCTTGCTTTCTCTGTCCTG
GAGTCGCCTGGAGAATGATGCCTGTTCACCCTACACCACAAGGGGCTGCAGGTTACTGGC
TGGTCCCTAGTGCCCACCATGGAACTAGTGCTCAGTGACATCACCAAGGGCTCACTGGAT
AGGTCAGAGCTTCAGCTAGGGGAAAACGCAACGAAAGAGCATCCCAAGGCCCGGACTCCA
GGGATGGCCGTGAGGTACGGGGAGCCAGCCACGCCGTGGCTGGAAAATGAGACACTGCAG
CGTGGAGAGGAGTATTCTGAAGACAGCAGCCTGGGCACTGGCGTAAGGGCCCTGGATCTC
TACTCTCAGGCCCCACCACCCTCTTGTCCCTCAATCCAGGGCCTGCACACAGGAAGCCGC
CACGCATGTGTTGACTGGTGCAGGATCCTGCTGCAGGAGAGACAGTAGGCAGCGTGACTG
TGGTGTCCAGGCGGCCCTCACCTGCTGTGTGGCTTTGCGGACCCGGTCGCTCATGGCCTC
CATGTTGCCCTgctcctcctccagctcctcctccagctGGGCGATCCGGGCCTCCAGGCG
GCGCTTCTCGTCCTGGAGTGCGTTCCTGGGGGAAGGGCGGCCATGGTGGGGGCCTCTACC
CTCCCCCGCCTTAAAAGATGCCCCCTCCTTGGAGTCATGCCTCAGGGGGATTGCActcat
catctaatgggtgaaactgaggcttggagaggattagaagactcatctgtagttacacag
ccaggaagtggacagccgggactcaggccgggtccgtgtcagcaaagcTGGGATTGGGAT
GGGGACCAGCACACTCCTCCCTGACTCTTCCTGGCCTCCCCTTCTCCCCCACACAGCTAC
TTATTGGGAATGAATGAAAGCAGCCACACCCCCAAACAGGCATGAAAGCGCTGACGGAAA
ACCTAACCACCATGGGTCTGTCCCCAATCTCAGAGGACGCTTCGTCAGCAGCAGCATTGA
AATAGGGGTCCAGggccaggcacggtggctcacacctgtaatcacagcactttgggaggc
caaggtaggaggatcacctaaggtcaggagttcaagactagcctggccaacatggtgaaa
ccccacctctactaaaaatataaaaattagccaggcctggtggtacacacctgtagtctc
agctacttggaaggctgaggcaggagaattgcttgaacctgggaggtggaggttgcagtg
agccaagattgtgccactgccctccagcctgggtgacagaatgaaactctgtctcgaaaa
aatttaaaaaataaaaTGGGGGTCAGGGATGCGGCCTGTCCCCCCATCCTCTGCTTCAGA
GCCCTCTTCCTCCATTCAGTTTCCTACCTTCCCGACAGGCTACTGGCCAGCTCCTCTGCC
AGTTCCTCCTTCTCGAGGTCCGCTTGTTTGCGAGCCCTCTCAGCGGCGGCGAGGTCCTAG
GTGGGAGGGAGGAAGCCTGTTATCTGCCAGGGAAAGGCCAAGCCCCACCAAGAGTCCACC
CTGACTCCTCAGCCACCCTTGAAAGTACATGTTCTTCCTCTGAGCTCAGGGGAGGCCCCG
TGAATACATAGAGGAGGGAAGCGTGTGTCTTTCTAGACAGGTGGACCCCAGAGGAGGACG
AAATGAAATCTGGGAATGCACAGACTAGAGCTGCCAAGGGGTGCTACCGTGACACCCGCA
TCTGAGGCTCTCCTAGCAAGGCGAGGCTTTACCTCTTGTAGCTGCATGAGGTCTGCTTCC
AAGCTCTTGGCTTTCTTCTCATTCTCTTTGGCTGTGGCAAAGATCTCATCTCTGGAGGCA
CGGGCGTCTTCCAGCTCTCTTTGAAAGTCCTTCATCTGAGCCTGCATGAGTCAACAGGAA
GGACAAGCTCAGATGTCCTTACTCCCCCAAGTTCTGCTGCCCAATTCAGCTTTGCACACC
CACCCCTTGGATTTTCTGCAGTTGACCACAAAGAAGTTCCCATTGCACGAGCATGGCTCT
CAGTTCCAGGTGGCTGGTGGTGGGCTGGGAGCACCATTCTGGGTGGGCTCCACAGACCTG
CCTGAGAAGCCGAGCCCCTGATGTGATCTGAGGGCAGTGGCCAAATACCTAATAATGCTG
CCCTACCCAGGGCAGGAGACAGCCACCAAATCCTGAATGGTGCCAGAAAAACCCCAGCTG
AACCCACACCAATGGCAGGTGCAGGCTTGCTTCCTGGAGCCTGCTCTGCTGACTTTGGTG
GCCTGAGGGGAACTGTGCCCTCCCTCCACCCATGCCCCAAGCTCCTAGTGTCACCCACCT
GCAGTTTGCGTAGCTGCTTGATGGCTTCCTCCCTCCCCTTGATGGCAGAGTCGGCCTGAA
GCTCCAGGTCTTTCAGGTCCCCTTCCAGCTTCTTCTTCGCTGCAGCTGCCAGGGCACGTT
GCTTTCGCTCGTCTTCCAGTTCCGTCTCATACTCGTGAAGCTGGGCGAGGAATAGAGATG
TGTGCTGCCCCACTTGCCCCTGGGAGGTCCTTTAGCTCACCTAGGCAGCACATCACTGCA
CCCCTTCCCCAGcacagcccccttgtgaggtgggcatctcatccccagttgcagatgaga
aaacggaATCACgccgggcgtgggtggctcatgtctgtaatcccagcactttgggaggcc
aacaggagaatggatcacttgaggccaggagttcaagaccagcctggccaacatggtgaa
accttgtctccactggaaaaaaaaaaaaaaattagctaggtatggtggcatgcgcctgta
atccaagctactcgggaggctgaagcaggaggtggaggttgcagtgagctgagattacgc
cactgcactccagcctgggcgacagagcaagactctgtttcaaaaaaaaagaaagaaaaC
GAAGTTTCCACACCAACCATGAGAGTGGTGATAGGAATGAAAAAGGCCACCCGACCTCCC
TCTGCTGGCCTCCCCGGCAGCACACACCTGTCTCTGCAGTTGCCTTCTCTTCTCCTCATT
CTGCTCGTCCCGGGCTTGGAGATCCCTCTCGAACTGGCCCTTGAGCGCCTGCATGTTGAC
TTCCAGCCGCAGTTTGGCGTCCTCCGTGGCTTGCAGCTCGTCCTCCAGCTCTTCCAGTTG
CGTCTTCATCTCCTCCATCTGGGTCTCCAGGGCCCGCTTGGACTTCTCCAGCTCATGGAC
CTGCCGGCAGAGCGGGCAGCCCCATTCTATGAGGCTCAACTTCATGAAGACGATTGAGAA
ACCCACCGTGAGCGGCACCTCAGGAGGTCAGGGAGGTGGCTTTGGCCTCCCACAGGATGC
ATGGCCGGGACTCAAGATGGCCCCTGAGAGCTCAGACCCCAGCCTTATCCTCGGACCCCC
CAACTCAGACCCATCCTCGACTGCCATTCTCAGCCCCTCCCAACCCCTGCACCAGTCCAA
AAACCTCCTTCCATTTCCGATGATAGTTCGCTATGAAAAAGGCCAGGAGCTAGCCTCACA
TGGACTGGTGAATGGCACAGAGGGTGGGCGGGCGAAACATGGACGAGAAAAACCACCCAG
AGCCACTTACGTTCTTGCCCACGTCATCCTTGGAGCTGACCAGGTCTTCCATTTCGGCTT
TGAGCATTTTGTTGGTCCGCTCGAGTTCCTCTTTGGCTTCCAAGGCCTCTTCAAGGGCCC
GAGCCAGGGACAGGGCCTTGGTTTCCTTCTCCCTGGCTTCTGCCTCAGCTCTGTCCCTCT
CATCCGCGTATTTGGAAGAGATGTTTTTCTCCTCGGCTAACAACTACAACACAAGACCCA
GAGGTGACTTCTAGGCATATCCGGGGTCAGCGTCACTGAATTGTAAATACCGGGGGAAAG
CCCTGTGTCCTGCTGAATGTATTGAGGTGCAGGTGTAAGCAGTGTAGGTTAGCTATGGGA
GTAATTTATATAATCATCTGGCGTTCTGACTTCTACATCAACCTTATGCAGAGCCAGAAA
TCAGCTGACTTGttttttttgttggtttgtgtgtttgtttgttttagatggagtctcact
ttgtcacccaggctggagtgcaatggtgcagtcttcattcactgcaacctccgcctcgtg
ggttcaagcgattctcctgcctcagcctccagagtagttgggattacaggtgcccaccac
cacacctggctaatttttgtattttaagtagagacgtggttttgccgtgttgaccaggct
ggtctcaaactcctgacctcaagtgagcctcctgcctcggcctcccaaagcacggagatt
acaggtgtgagccaccacacctggccAAATCCTTGTGCTTCAAAACCACTAGACCTGCCC
ACGTTGCTTAGAGCACACTGAGGTCAAAGTGACATTTAAAGCTGCCAGAAGCTAGTTATT
AGTTTGTTTCATGGCCACAAGTAGCTATTAATATCTCACAAAAGTATCCTAAGAGCCTCA
GTAGGGAAATGGTAAGCATGGGTGGCCCTGCACACATCTCTCTGCTTGGAGAAGCAACTC
AGAGAACATTCCATGCTCACGTTAATCTCATCTTCAGAGAGAACAGAGCAGATTATACAT
TGTAACATCCAAAAGCCAAACTTCCAGTATTCAGCAAAGACAGGGACCTCTAAATGGCAC
AGTCAACACAAAAATCCCACACTATGTGTGCCACTGCACTACACTCTATGTGACAGGAAA
ATAAAAGCAACCTCAGGCCTTCAGCCAGATAACGAAGCATCGAAGATGAGCTGACAGCCC
AGAGGAGAGGTAGCTGATGGGAAGAGGAGAAACTGGGATGTTATCTAGAATCCTGACACT
AGGAGGCCAGTCAGGGAGGGGTAGGGAACCTGCAGGCATCTGGCATTTAGCCTCACTGTA
CAATCCTCAttttatttatttttgagacagggttttcactctatcactcaggctggggtg
tagtggcgcaatcttggctcactgcaacctccaccccaccctgggttcaagcgattctcc
tgcctcagcttccagagtagcagggattacaggcgtgcaccaccacgcctggctaatttt
gctatttttagtagagacaaagttgcaccatgttggccaggctggtctcaaacccctgac
ctcaagtgatccacctgcctcagcctcccaaagtgttaggattacaggcgtgagccaccg
tgcctggccTCTCAAACTGATTTTTAGAATAACCCTGAGTCATTTGTAAACTAAATCATA
TTTACTAAATAATAATGTATCTTAAAAGTTGGTATTTAGGGGTTTGGGTCATACAGGGGT
CTGCATTTATCGTACAATTAAGATTTGTGAATTTCATCACATGTAAGTTTTACCCCAACA
GAAGCAAAATTGTGTTTAAAAATAAACTCTAATTAATATGCAATGTTGAGGTGTGGAAGG
GGAAATGTACTGACATCTGTAATTTGCTCTGAAATGTACCCAAGAGATAAGGCATGATAG
ATAGAATTAGTCTTTATAAATAAATATGTGggccgggcatagtggctcatacctataatc
ccagcactttgggaggccaaggcaggcagatcatgtgaggccaggagttggagaccagcc
tggacaacatggcaaaaccccaactctactaaaaatacaaaaattagccagacatagtgg
tgtgctcctataatcccggctacatgaaaggctgaagcaggagaatcgcttgaacccaga
gatggaggttgcagtgagctgagatcacaccactgcactccagcctgggtgacagagcta
gatcctgtctcaaaaTAAGTATCTGATAAAGTTCATATAATACAGTGTCAATGACTGAAT
CCAGGTGGTGGCCTTAAAGGTGTTCACCGTACAATTCTGTCAACTTTGCTGTGTACTTGG
AATTTTACAGAATGAAATCTTAGGGAAGAGTGGTATTAAAAGTAAAGAAACTGAATTACT
TGGAATGCTACTCAATAGATATTCAATAAATATATTTAGTGAATAAATATGCACCTCATT
CCTTCTTGAGGCTAGAAACTAAGGCATCACCATGTGTGCAGGTGACCCTCATGGTGCTGG
TACCCAGAAAAGTCACAGTCATCAATGCTTCTGTGCCATCCTTGCTGTGACCTGGTAGCC
TTAATGCTCCATGGTCGCCCAAGACAAGATAAGACAGCCTCCCATGGCTCCCCACAGAGT
GGAGAGGGGATGCAGGCACAGGTGGGAGCCATGCGTCATACTCTGCAGAGCTGATTCCCC
GACCCAGCGTCCATGGCCAGAGTGGAGGACACCCCACGCCCTCTACCTGATCAAATTTCC
TCTGCTTCTTTTCCAGGTTGGACACAAGTTGCCGCTGGTTGTCCAAATCGACGACCAGGT
CGTCCAGCTCCTGCTGAAGCCTGTTCTTGGTCTTTTCCAGTTTATCATAAGCGGCCGCCT
TCTCCTCGTACTGCTGGGTGAGGTTCTCGATCTCCTTCTGGAACCTCTTCTTCCCCTCTT
CCAGAGCTTCCACGGTGCTGGCAAAGTCCTGCAGCTTCTTCTTCGAGTCGGAGAGCTACA
AGGACAGCGTCCAGGGTAGGGTGAGAGGGGGACCATGAGTGACCCCTGTCCCTGGCCCCA
CAGACTCTGAGAAGCGAAGACCATGTCTCCTCGTTGGAGAAACCCAATAGCAGGGGAAGC
TGGGGGGTCAAGCACCATCGCACCAACACTCCACCGCGATCTGCCTGCGGGGGATCTCAG
CGCAGAGAAGTTGAGAGGACCCATGAAGGAAGCAAGGACACGGGGCAGGCACCTGGATGT
TGAGAGTGGAGATGTGGCGCTCCAGGTTCTGCTTGGCCTCCATCTCCTCGTCCAGCTGGT
CTTGCAGGCTGTTCCGCTCCTCCTCCAGCTGGCGCAGCTTCGTAGACACGTTGAGCTTCT
GCCGGGTTTCTTCTTGAAGCAGCTCCTGCAAAAGGGATGCAAAGAGGTCCCAGGGACCTG
CCCCGAGGAAGGCCACCCCCCAGGTCCCCTGGATGATGTGGCAGGACACTCACCTGGGTG
TCCTGGAGCTGGGAACTGAGGGACGCCACGTCCTTGGCCAGCTTAATGGCCTTCCCCTCG
GCCTCGTTAAGCATCCCTGTGACGCTCTCAACTTCATTCTAAGGGTGCCAAGAGACTGGT
TAGTCAAAGCCTCTAGAAGGGGATCCTCGTTGAAAGGAGCCCTTTTTACTCAAAACACAT
GGGCTAGGACTTGGGGTGTTCACTGATTGAGAAAATACCCATGAGGTATGGGACTCTGAT
AAAAAAAAAAAAAAACCACAAAAAAACAAAACTCTGTGGCTTGAAGGGAACTCCATCACC
TATGAGTTGGGACCCTGGCCCTAGACTCTGTGGTTCTA
