# Supplementary material for: Reference based annotation with GeneMapper
Source: Genome Biol. 2006 Apr 5;7(4):R29. doi: 10.1186/gb-2006-7-4-r29 (PMC1557983; doi:10.1186/gb-2006-7-4-r29)
Supplement: Additional data file 2 — A gunzipped tar file containing the data set of orthologous genes in five vertebrates (human, chimpanzee, mouse, rat and chicken) that was used to compare pair-wise and multiple species GeneMapper [file gb-2006-7-4-r29-S2.tgz › 5verts/orth120/rn31.fa]

>rn31
GCTCTCGACTCCACCCCCGTGCGTCACAGAATGGCTTCCGACACCCAGGGAGCCCCTGAC
GTGTCGGGGAGGAGCCCAGCGCGGAGGTACGCGGAGTGGAGCTCAGGGCTGCGGAAGGGA
GCAGAGCTGAGAGGCTGGGCGGGCCTGGCCAGGCCAGCGGAGCAGAGACGTCGGCCGAGC
GGCGGCGAACATGCGCTTTTGACACATTGGCGGTGAGCTCCCGTGTGAGGCAGCCTCTGG
GGTCGAGCCGAGTGGGCAGCGCCGAGGCCTGCCCCTGGGGAGCCTGCCTGACCGCGGGGC
TGTGGCTCAGGGCCCGGTGGGCCAGGCCGGGCTTGGGTTCTGGGGCGGCCGGTACGGAAA
CAACTGTTCCAACCGCTCTAACTGCCCCTTCCTTACTGTCGGAGGTGTGGCCCACTGGGG
GCACCTGCAGGAGAGCGAGTGCGGGGCTTCCAGAGGAGGGACGGAGGCCGGGACGTGGCA
ACCGGGACTGACGGCTCGAGGAGTGGCCCAGTTGGGGTGGCAGCGGCGCGCCCAGCGTCT
TGCTCCACCCACCCTGAATTCCCCGGAGCTGCCCGGGTGGTTAGGAGCAGGGTTGGATCT
TGATTTCCCAGCGCCCCATATGCGGGAGGGGAGAGCGGGAGCAGCACGCGTTGGCAGAGA
CTGGTAGTCTCGTGACTGTCTGCCCCGGACTGCTAATCATCTGCTTTGGAGTTGGGGAAA
GTATCACCAACCAACTCCGGTTGCTTGGGTTCTCCTTTTTCTCTGGGAAACGATGAGGTG
ACTAACCCTTTAAGGCGAGTGAGGGTTCTTTTCATTATTTAGGGTTTATTCCTGTAGCGT
TTATAAACATTTTAGAACATTTGTTGTTTGCACTTGTAACGGATACTGTAAGTCACTGTT
TGGAGTGTGGGGAAATTGAGCCTAGGTACAAGGGGGTGGGGGCAATTGTGATTTTTTTTT
TTTAACTTGAGTTCCACTAACTGGTGAGAAGTTTAGCTTGGATCACAATTTACCTTTCTC
AGCTTAGGGTTCTGGTTTCAGTTTTCATGAAATTTTTATACCTTCTTCAGCCAGAAAGAG
GACTGAGCATTGTACTTGTCAAAAGATAATACCCGAAGTTACTAGATTACTTATCTATTT
ACCAGTAAATGGACCAGAAATCAGCTCAGTTATTAGAAAAATCTTACCCTGAAGCTTGCT
CATGAGTGGTTGTTTGTTAGTCTGAAAATTGTGTTGTTTTCACTGCGTTTAAGAGATAGG
GTTAGTGTCTGCCAAATCAGAAAGGTGAAGGGCAAAGCCCAGCATTAAGCTGAGGAGTCA
GTCAAAGGAGGCCAAAGGGCACCCAGTAGGGGTATCTCTTCTGGATTGTTAACATCTTTA
TTTAGAGTAGAAATGCATAAAGAACAAAGAAAACCTTTAGCCCCAGTTAGAAACAGACTT
AATCTTAGAAGTTGCTAAATCTGCAGTGCCTTTGCTTTGAGTGAGATAAATTGAAGTTGG
ATACAGAAAAAATAGACCTGAATATGCTTTCATGAGACCAACAAAATTTATTTTCATTTG
GATTTTAAAGCATGGTAAAATAAACTCAAGGATTGATGACTTAAGTTAAAATTACTTTCT
AGGCACTTCATAAGGGAGAAAAATGATAAGACCTATTTCATTCTGCATATGTTAATAGCC
TATCATGTAAAATTAATTTTCTTAGTGCTGTACAGAGTGTCTTTGCCAGTAAGGTATGTT
AGATGATAACTGTCTAAAGTTTAAGTGAGCTAATTGCCAGTTCACATCTAAAGGTCATAT
AGAGTGTGATAATGTCTGGTGCAGAAGTTGTAATTTTAGACTCATACCCCATACTTGTCT
GCCTGTATTGCAGCTTCAGAAGATTGTAGATGTGCCATTTGAGCACTTTTTAAAAGCAGT
GAAAAATTTGACATTGGCTAACTTTCCCCACTTACGTAATCTCAGGTGATAGTGAATACA
ATCTCTCAGTGTACCTGGAGGCAAACTCCACACACAGTCTTCACAGTCGCAGACAGCTTT
GAGATCATGCAACGATAGCACATTCGTTATTTAAACCTGGCTTTTAGAAGGATAAAGTTG
ATGAATAGGTGTAGTGGGGTAAAGCTGGGTACTGCCAGGTAGGGTGTGACGGAAGGGTAA
GAACTCCTGCTTGTTCTAGTCTAGCTCACAAAGCTTATTCCAGGAGAGATGTGAGAGCCT
TTTGTAATGGAACGATTTGAGGAATCACGTGTTTTTAAATTTGGAAGTCTGCTCTCTAAC
TTTAAAGGCCCACTCTGGCATACTAGATTCTTACAATTGaattaacatttatgctgtgtt
tatgcatcaggctctgttacgaatgctgtgccaatagtaattcacttcatcttcaaaaca
caactaattttcctgttttataggtgagaaaatgaggcactgagaagttgaatagcttgc
cctaggtctcccagcaagggcatagtttgactctagggtctggGCTTTTAAGCACTTTGC
ATGCTGAATTTTCTGGCTTGATTCATTTTCTTTTAAAAACttatttctgtgtgtgagtgt
gtgctcacatgtatgtgggtggctgtagaggtcataagaagagctagaggtggagaggga
gttccctgtgtggtgcaggggaccataatctagtcttctgcaagagtgctgaaccactga
accaccctttcagtccTTCAAtgtccacagagacaggaggcacctgaatccctggagctg
gagctgtctagatggttgtgagcctgcctgatgtgggtgctCTTAACCTCAGAACCATCT
CTATTCCCATGAATTTTTTTTTTAAATCTtttttcttttttgaaaaagtcttgtgtagcc
taaactgagcctccaacctgccatgtagtcaaggatgaccttggtcctgttctttctacc
tactgaaggctgggactacagatgtgctgcaccactggtttgtgcagtgctggggattga
actcagggcttcatgcatgctatgctaggcaagtactttaccagctgagtcacatcctta
gcctcCTGTGACTTACTCctctctctctctctctctctctgtgtgtgtgtgtgtgtgtgt
gtgtgtgtgtgtgtgtgtgtgtgtgtgtATAGCTTCTGGCTGACAGAGAACTGAAAGAAC
TGGCTATGTAAGCAAGCCTGGCCTGACGTTCATGTTGCTCCCCCTGCTCTCTGGGTCCTT
TTACCCCTGTCTGTTCAGTGCTGGGATTACACCTGAGCTTGTTCCCTGGCTTCCACATAC
AAGTGCACACATCATGCCAATCTGCACACACTACACACATACATCTATTCTTCTTCATGA
ACATATACACAGATGCACACAAAATACTATAAAGGAGTATATAGCTTTAGGTAGTTAGTC
TAGattgtatattgtaaagagctagaaggattttgaaagttttcactagagagaattgat
aatcagtggaggaggtaaatatatttaaccctacttaagtagtgtgtagtgtatttatat
attgaacattacatggtactcTTTTTTTTAttcttttcttttctatttttcggagctggg
gaccgaacccagggccttgcgcttgctaggcaagtgctctaccactgagctaaatcccca
accccATGGTACTCTTTTAATATGTGTAACATTTTACATTTTTTTGTGTGTAAACTAAAA
AATATGAAAAAATTCTCAAGAACCAAAAGCTGGAGAAAATGCATAGTTTACAGTATATGT
GGAAGTATTCTTTCCCAGGGACCATTTCTGAGCTAAGAGAGCTGCCAGTAGGTCCCTTTA
TATTGTAAAACCAGTGTCTAAGCAACAAAAGCCACCTCTACTTTCATAAAGAAAAGTGAG
TGGACAAATTTATAGATAAAACGGATTCTGACCATATTTGTAGAAGAATTGttttttttt
tttttttttttgttctttttttttttttggagctggggaccgaacccagggccttgcgct
tcctaggtaagcgctctaccactgagctaaatccccagccccAGAAGAATTGGTTATAAG
AACCTCCTAAAGTTCAACAAAAAATATTTAGGAGCCTGAAATGGCTGCTAAATAGGGTAA
ACTATCCACTTGGGAAAGAACAAGGCTAAGATGCTATCAACAGAGTCTACCAAGATCAGC
CAGAGTGTAAAAATGGAGAACACAGGCTTGTTTACCAAATCCTGGAAGCTTATAGCAGAG
CAACATACAAAACTTAGAACATATTCAAGAGTGAAAATggggctgaagagatggctcagt
ggttaagagcactgactgcttttccagaagtcttcagttcaaatcccagcaaccacatgg
tggctcacaaccatctgtgatgaaatctgatgccctcttgtctgaagacagctacagtgt
atacaataagtaaataaatctttTTTAAAgggctggagagatggctcagcggttaagagc
acccgactgctctttcagaggtcatgagttcaattcccagcaaccacatggtggctcaca
accatctgtaaagagatctgatgccctcttctggtgtttcagaatactgatataatgata
aaaaattaaatanatgaanaaaagaaagaaaaGAGAGAAAAATACAGTTAAGGGtggtga
tgccaaggctgggcccccagtgaatgggattgttggggggagggtgatnntngggagggg
atgggaggggaacgcctacatagaaagggagggggaggagttagggggatgttggnnnng
aaaccaggaaagggaataacatttgatatgtaaataatacacaatttaataaagatggag
aaaaaaTTAAAAAAAAAAAGACAGGAGAGAGGATAGAAACAGGACCTCCTAGNAAAAGAG
GATAAGTTGAGTAAATACTATTTATTTTGTGTATTTATGTATACACACGCACATGTGTGT
GGGTATATGCCAGCATGTATTCTGTATCACTGCTCAGAGGTCCACCTGTCCACTCTATAT
GAACTATGGGTCCGCTGTCACCCCAGCTATTTAGTAAGCNNACAGAGGAGGATGCCTNAG
TCCAAGNNNNNNNNNNNNNNNNNNNNNNNNNNNNNNNNNNNNNNNNNNNNNNNNNNNNNN
NNNNNNNNNNNNNNNNNNNNNNNNNNNNNNNNNNNNNNNNNAAggatgtgactcagctgg
taaagtacttgcctagcatagcatgcatgaagccctgagttcaatccccagcactgcaca
aaccagtggtgcagcacatctgtagtcccagccttcagtaggtagaaagaacaggaccaa
ggtcatccttgactacatggcaggttggaggctcagtttaggctacacaagcctttttca
aaaaagaaaaaAGATTTAAAAAAAAAATTCATGGGAATAGAGATGGTTCTGCGGTTAAGA
GCTCCCGCCTCAGGCAGGCTCACAACCATTTATACAGCTCCATCTCCCTCCATTCAGGTT
CCTCCTGTCTCTGCGGACACGCAACGCGCGCACGCGCGCTCCCGCGCTCCCACACTCACA
CagagagagagagagagagagagagagagagagagTTGTGAGAGAGGAATGTGTGTTAGA
GTACAAAGTGTTCTTAAAGCTTTGCTAATTGACAAAAGAGTAAGGGCTTTTGTAAtttct
ttttttttttttttttttttttttttttggttctttttttcggagctggggaccgaaccc
agggccttgcgcttcctaggtaagcgctctaccactgagctaaatccccagccccGCTTT
TGTAATTTCTTAAACAGCCTTGTAGTCATAATACCTATTCTGTATGACTCCCCCCACCCC
CGTCCCCCCTTTTTTTCTAGAGCTGTTTTCTATATTTGAGCCACTCTGTGCTATTGGCCT
AGGTGTTATCCCAGAACTTCATTGCAGGCTTGGGTTACAACTGCTATGTTCTTCATCCTA
TGCCTTCCAGGTCATTTATTTCAACTGATTTGGAAGAATTTATAAATAAGGCACAGATCT
TGCCCTTAGGAACTGACTTGTGAGACTTCGCCTTCATTGGTTTCCTTTGGCTGACAATGT
CAGTAGCAGAGGAGCTTTACTTCTTGTGTCGTCTTTGGTTTTTATAACATTCTAAAAAAT
ATAACTAAAACATAGTTTATTGGCTTTTTTATTAGAAACTGAATATTTGAGCTGTCCATT
GACACATGGTTGATAACGCTTAAATAATCTAAATTTGGGGGCAGGGTTGAATTTATTTGT
TTATTtactagggatggaacccaggccttatacatgctaattaaatgatctaccactgac
ctatgcccccagctcTTGGGAGTATTTGTTTTTATCTTTATTTTAAAAAATAtttattta
tttattgattgattgattttatgtatgtgagtacactgttgctgcttcagacacaccaga
agcgggcattggatcccactacagattgttgtgagccaccatatggctgggaattgaact
caggacctctggaagagtagtcagtgttctttttttttttttttttgggtcttttttttt
ttttcggagctggggaccgaacccagggccttgcgcttcctaggcaagcgctctactact
gagctaaatccccaacccctagtcagtgttcttaaccactaagcaggctctgcagccTTC
CCCCCCCCCCCCCNNNNNNNNNNNNNNNNNNNNNNNNNNNNNNNNNNNNNNNNNNNNNNN
NNNTATTCATCATAGACACTGGCACTGAGCTGCTGCAAGTAGCGTTGATGGAGGAGCTGC
TCATAATCAGGCTCCATAAGTTTTTATGGTTGAGGTAACAAAGGATCCCTAGCGGGGTGG
GGGTGGGGGGTTGTTGAACCCCCAATTCTGATCATTCGAGACATCTGCCTGCTCATTTAA
CCAGGAGATTTAAAGTTAACCCTTGAACTCTAATGCAGCAAACTAAATACGCAGGGTGTC
AGACAGGTATTAGCCTTTGCGCTTTTGCCTTTTCTCTGTTCTCTGGTGAGACTTCAACCG
TTCAGCGACAACAGAAACAATACCACACATTGAGAACCAACGAGGGCCTTGTTCGTTATC
CCACTCAGTAGTCGAATACCATCCCTGGGAGAGTCTTACTGTCTGTCTGCTTTCCAGATG
AATGGGCTAAGGCACAGTGAAGCTGTGTGGCTGGATCAAGAGCGTGCAAAACGGTGTCGC
TTGGAACCCAGGGAGCCACATGTGCGTACCGGAGTCAGTGGCACAAACAGACAACGAAGG
AAGAACTCCAAGAGTGTAACTGCACACAGACAGACAAAAAAAGATGGATACAGAACCCAA
ACCACATACCTCTAATCTTAGCGACATAACATTGTGAAtattttatattcttttcctttt
ttttctcgcagcttaggaccaaacccagggccttgcgcttgctaggcaagcgctctacca
ctgagctaaatccccaaccccCGCTCTGCAGCCTTTTATCTTGACTATTTTTTTTTTTTT
TTTGTGGTTCTTTTTTTAACTTGACTATtttttaactgttttgtgtatatgggtattttg
cctgcatgtatgtgtgtataccacttgcatgcctggtgcctacagagacaagaagagacc
atgagacccccgaattgaaattgcagatgaatactgggaatcgaatcctggtctctggga
gagcagctactgcttttaCTATTCACGGCCTCTTTTGTATAGATCCATAGTTTTCAGGAC
ACCTTGGGAGGAGAGTCTATGTAGAACATTAGAGAACACACAGGCATTGTTGGATCAACT
CTCTATATATGCTATCACATATTTCCTGTGATTCTGTCTTCATCTGGATTGTTAAAATGT
ACTCCTTTCCTAAGGAGACTTCAGTATTAACCCTGAAGAGTTTGTGATGCCACGGAGTGA
TGCCTACACTTTGGATCTTTGAAATAAGGAGCACCTCTGGCTCTGAAGAGCCCATTCTTA
CCCATTGACTACTGACCATGTGTTATGCAGTAACCTCTGTATCTGGGCAAGGGAAGTGGG
AATTTCTGGGACAGGATTACAGAACCAACCAGTATTTATTAATCAGTACACATACTTGAA
ATATTTAGtcacccagtctagtccatacgtttattagatgaaacaaaggagcaactgaag
ccctgagagagtaagcagtctgtgtaagtaatttaatggcagaattggaaccctagaacc
cagCCTCAACAGGACTCCTAGCATTGTATAGTTAACATTAAAGTACTTTCATGCTGTAAA
GACATCTCTAAGAATAGAGCAATACAGACAAATCTGTGCTAGAGCGTAATCAGATTAGAG
GATGGTGTATTTGGTAAATATATACATGCCTAGTGCTTAATAATATCTTAGTATTTGGTG
AATGACTGCAGCCTTGGGTGTGTTCTCTAAGCAATCTGTTGTACTCAGTGCCGTGGAGGG
ATGCAATGTGTATCAAGAATCTAGCTCTTTGGAAGAACATTCAGGGCGATTGGCAGTTTA
AGATAACTGGAAGATTCACTAATTAGATATCAAGATAATAATAGATAGTGTGACAGCAAA
GGTTTGGTTAAGGGAACATTGGCACAGTGCCTCAAAAGAATTAAACTCAGCATCTCAAAT
GATGTGTAGTTTTATCCCCACTAAACACCATTCTCTTGCCTTTTATGCACATCTGAATCT
GGAGTTCTTGCTATGGATAGGAGCTCTTTCCGTTTTCAAGGCTTTTTTATGTTCTAGGAT
CGTTGTTTCTTCCTTACTGGTGGCACACATTGTGGTTTAATTAGGTAGATGTTACTGTCT
CTTGTGTGGATGTGGTGCTGGAACAGAAGGTAAGCAGTGAAGAGCGGAGTGGGCTGGTCA
TCTTGGTGTCTGTATCTGTCCTGTGATCGTTTGGGAGTTTTAGCCAATTGACATGGCAAG
AGCAAGTAACTAGATCCCTCCTCTGTGAATTCCTTGGGGAAGAACTGAAGATACAGGTTG
TTGCCGTGGGAGATGAGTGGACTTGGAGTCCATTTGATTGAAGGATGACTGAGGATGTTT
TCAGAAGTGTGATCTGAGAATGTGGGTCTTGCCTGATGTGGTAGTCTCACTTGGCATGAA
GGAACTTAGCAGCTTGCTTGCTTGTGtccctccctctatccctctctttgttcttctctc
ctttccttccCACtttcttttgagacagcatatcatgtaattcaggctggccttgaactt
tctatatagctgaaagtttctgtaagctgcccccgcacacccacccctttcctcagtgct
gagattgcagatggtaccaGGGATCAGACAGGCATCTTAGTAACCAAGCCACATTCTCAG
ACCCTTTACAGGTGTTGTAAAGCAGTTATACAACAGGAAAGCATGTAGAATGGTTATAGT
CTAATGTTGTCTCTGTCACTGGATTCCCTGAAGATCAGTTGGCTATAAACCAACTGCTGG
AACTGTATGTAGGTTATTTCTATGGTCAGATTATCTAGCACCCAGTGCTATAGCTGAAAA
TGCCTCATTGCCTTTGTATTAAAGGACTCTGTTCTCATCGCCTGTCATGACCTCATCCAC
AATGTTGGTTGTCCCCAAGTGAGGTAATATGTGCCTAAGTGACAGGAAAGCGACAGTGAC
TCCTAGAGCCTTTGAAACTACCAAATGTTGTGCCACATTCTCCTTCACATCCTGGTTCTT
TGTCTTTAATACCACAGGCTTTCTTGATCATGGATGGTGAAGATATACCGGATTTTTCAA
GTTTAAAGGAAGAAACTGCTTATTGGAAGGAACTTTCCTTGAAGTATAAGCAAAGGTAGT
ATTTGAAAACATTAAAATAGGGGCGGGATTTGGAATATACTGTATATACAGCTTGCACAT
TTTTTATTTTGGAGCATAAGGCTAAATTCAGAGTTTAGGACTGTCATTTCATAGTTAAAC
AATGTTTGTATTTAAACAGTATAAAATTACCACCAGTCTTTACATTGTTCAGCTTGAAAT
ATCAGGAAGCTTTAGTGCCACCTGTGATTCCTGATGGCTTGCCTCTTGTGACTTGTTACT
AGCTGTGCTGTCTTTGACCTGCTGTGTGTACTGGGGCTCCCTCATCATTTGCTCATTTGA
GGTGCTTAAAACAGACTTCTGTCTTTTCAGGTGTGCATCATTAATTAGTATTGGGAGGGA
GCTGAGCTTCCAAGCTATGGAGTATTTTAGAAAATTATTTTACTTAGTTGGGAAGAAAAT
AGCTCTTTGGCCTCAATGAATCTTTTTTTTttttcttctttttctatttttttcggagct
ggggaccgaacccaggaccttgcgcttgctaggcaagtgctctaccactgagctaaatcc
ccaaccccGGCCTCAATGAATCTTAATGAAACTTCCTTCTTATACTTTTTTTTGAGAttt
gtttttatcttatgtgtatgggtattttgcctgcaagcatgtctgtgtacattgtgtagg
tctgatgaccatacagaccagaagagggcattagatcccctgggactgtgagctgccatg
tggttgctgggaatggaaccctggtcctcctgaagagtagcaagtactcttaaccactga
gccatctctccagccTTGAGATCTTACTCAGATTCTTATACACTTTAGTCCTTTGGTTGA
CAGAGTTATAAAAAAAAAAAAAAAAGCCCTATAAAATGCCACTATTCTTTTCCTGTGGTC
GTATCAGGCCAGGGATGGAGAGACTCTATGTCCAGTagaggttcttcacttcttctaatg
ctacagattcccccagaggctgggaagcctgcggacctcttctcagaataaatggagaaa
attaagtaatggaattatagaggaaaccagttatttcaaaaattatgtaaatattaactt
aagctagtttgagatattataatgtattagtgcattatgtaaaaaagatggagaaacata
gtgactccctggttctgaattagtagtaagagtgagtgatgcttaactctgtaccagcag
ttgtgattttagagtatgttgttgatttctGGTTAGAAATGAAAATAATGCTCAATATAA
GTTACTTCAGTACAAATACACATTCATCCTCTTTCAGTTTTATGGAGGAAGAAGCTAATG
GTTTTGAGTCCTGTAGAACTATTTTTTGTAAATATTGTAATTACTGATTTATATTTTGGG
GGAAGCTTATAACTAATTTTTATTGAATCTTCCATATAGTACAATAAGAAATATAAGACA
TTTTCTTTACTGTTTAACATTTCACGAGAATGTTAATTTTCAGTAAGAAATTACTAAATT
GCTATGTAATTATGTGAAAGGACTCAACTGTTAACTTGTTTTTCCCACTTTGCTTCTGTT
TAGCTTCCAGGAAGCTCGGGATGAGCTAGTTGAATTCCAGGAAGGAAGCAGAGAATTAGA
AGCAGAATTGGAGGCACAGTTAGTACAGGCTGAACAAAGAAATAGAGACCTGCAGGCTGA
TAACCAAAGACTGAAATACGAAGTGGAGGCGTTAAAGGTAACTGCAGAAGCCCCTTCCCT
GAGCCCGTGCTGTCCAGGTATTAAAgggccagcgaggtggcttcatggggaagccttaca
acctgagtttgatttctgggccccacatgttgtaagaagagaaactttttctttagtttt
ctgatctccacacatgtgctgtagcatgagtgtatatataTGTATAATCataataataat
atattatatatattGCTTGAAATATAGTAATATTTTACAAATGAGAAATGTACGAACCAA
GTAGTACTTAAGAATATCAAGCACCCCTCAAAAatatatgtgtgtgtgtatacatatgtt
taacacacatatatacatgtatgtatatatatcatatatataAACATTTTTTAAAAAAAA
Ttgtgagtacactgtagctgtcttcaggctcactagaacagggcatcagatctcattaca
gatggccgtgagccactatatggttgctgggatttgaactcaggacctctgaaagagcag
ttagtgctgttaaccactgaaccatctctccagccccCCATTTCAAAAGTTTGATAGATT
TAAAATTTTTTTAATAGAATCTAGAGATGGTTCAGAGTTTAGGACTTCTCATGGGAAATT
TATGGCAGTCAGTTTTCTGCCTGTCCTTCAGTACATTTTAGTTCCTGTATTTTCTAAAGC
TTTTGATTATTTGTTTGGACAAATTGCTTGCCTTATTGTGTACTGCCTTAAAATTATATT
TATATGACATGGCATTCCTTTTTTCTCTCTTTTTGGTATTATTCATAGCTTCTTGAGTTT
TGAATTTAAATTGGGTTAGAAATCTTCAAAAAGGAGTTGTCAGACTCCTgggatgggtca
gtggttgatagacatgcttgtctagcatgtacatgaccctgggttcagttcTTCTCTACA
TTCATGACTTGGAGACTTAAGAGTATTTCCTTCTTTTTAGAAGTAGAATATGTTTTCAAA
TAAAATAGAATATCTTCTCTATCTTTGACCATTTCACATAAACAGTGTATTCAATCCATC
TCCAGTCCCCTCCTCCTCCTCTCAGCTACCTCCAGCATGGTCCCATATGCCTTTGTCTTC
TTCTCTCCTGTAGCCCACTGAGTACACTTCGGCCTGTTGTAATGTTTAGCTGATCttttt
tttttttttttttggttctttttttttttttttttcggagctggggaccgaacccagggg
ccttgcgcttcctaggtaagcgctctaccactgagctaaatccccagccccAATGTTTAG
CTGatcttgttagcttgctcttatatcggtattgtgtaggtaggtagctatagttgtagt
gattgtaagggtcatgttacaacattttaaatattttacagaactttctcatcctttagt
tcttacattctttgcaccttctcttctgtggtgtttcctgagccttgttggtaggatagg
atagtgttggtagggttagagatgtcccatgtagggctgagcactcaGTCTGTAGctctg
gccaatggtgaaggcagtgctgatttgtgggtataaacatgtgtttaggcagatagacat
tgtttagcaaaaaaaaaactccaagcaggtaccttactatggacctgagaccatttgacc
tggtttacaataccaaccctgaatttccttccatgaggcaggcctcaaatccaatccaaa
agtggttggttactcctgtaacctagatactgttattgcattagtgggcacatctaacct
ggcaggtcagtactagtgcatgtagggtgctctgctgggtaataccagcagcctgtatgc
catcttctggcattgtgaaagttgtttagttcagctctaccttgtatgtcctatagccag
tatgtgctgtgtcttcaatactgggttttaatatcaagttctgttgggtaaccaagagta
atatcaatgacctagtgatttgagggcccctggggccCTGAAAGTATTTCTGTTGAGAGG
GAGTATGTGTTGGGAGCTGGGAGGAGGTCAGGAAAAGAGTAGGGGTTTTGAACTCTGAAT
GGATTTTGCACTCATTTTGCAAACCTAGAGGTTGCCCCATCATGTTTAGGTTTTCTTTTT
AAAGACTTAattttaaagttatgtgtctctgtggctatgccatgtgagttcagtacccac
agagtctagaaaagagcattgattgaatctcttagagctggggttacaggtgtttgtgga
ccacttgacatgagtgcaggccatcagcctctgggctttgcaagagcatcacttcctctt
aacttcatctctccagtcccCAGGTTTAGATTTTGAGGAAAGGATTCTATTATTTTATTT
TTCAGTAAGATCATTTTTTTTCTGAGAGAATTGTTACTATATTCGTTTTATATGAATTAA
GGATTTAGAATGGTTTTGTCCGTGTAGTTTAAGGAGGGGGTACAATCAACTCAGATTGTG
GTAAAGTCCTCTCACCTTTTTTTCTCCTTTAATTTGGGAAATTCCTTTATTAATAGATGA
TTACGTATTAATCACACATCCTTCTCTGCACCTTTTCTTTCAGGAGAAACTAGAGCATCA
GTATGCACAGAGCTATAAGCAGGTCTCAGTGTTAGAAGATGATTTAAGTCAGACCCGGGC
CATTAAGGAGCAACTGCATAAGTATGTGAGAGAGCTGGAGCAGGCCAATGATGACCTGGA
GCGAGCAAAACGGTAAGGGGTGCTGTGCACTCTATGAGCATAGCCAGTTGTCAGCTAAGT
TTTCACCCATCAGCAACCCATTTCTCCTTCAGCGTCTTACGTCCTTTGTGACTCAGTGGA
TTTAAAGGAAATGGAACAAAACAATAGgccaggcttggtagtactcaccttgaatcccag
tacatgggagactgagttaggtggatctcgaactcagagatctgcctgtttctgcctcca
gagtgTCTGTTACTTTTTCTTTTTCTTTTTTTTCttttttcttttctttttttcggagct
ggggacggaacccagggccttgcgcttcctaggtaagcgctctaccaaccactgagctaa
atccccagcccTGAGAAAGCCTTTTTACAAGTTGGGGCCCAGTCTGCAAAGAAGAAAAGT
TAACTAGGCAGAGAGACAGTGAAGAGGCTTCAGAGCAGGAAGGTtttttttttttttctt
ttttttcagagccgggaactgaacccagggccttgtgctcgataggcaagcgctgtaccg
ctgagctaaatccccaaccccAGGAAGTATTTTATTAAGAGACTGTTTTAgggcttgaga
aacctcatcaagaagtgctgactgcttttccagaggtttgaattcaattcccagcaacta
cagagtggctcacaaacatctgtaatgggatcctgtgccctcttctggtgtgtataaaga
tagctacagtgtccccataGGAAAAAAAAAAGGTTGGAATTGGTATTCTGAGTTGTAACT
TTAGGTTGGAGAATTTTATTTCTGTAGCAGATAACCAGGGAATGGGAGGCTACAAGAGTA
AGTATGTGTTAATTTTTGCTGAATGGAGTGAGATCATTCTCCAAATTGGGTCAGGTTGAC
TTGGTTAAGAATGGCAGGAGATAAACTGATTTTCTTTTGTACTAGCTGTTTGTACATGCT
GTTTAATTCATGGGCTTCAAATAATTTTGTTTTAAAGGGCAACAATAGTTTCACTGGAAG
ACTTTGAACAAAGGCTAAATCAGGCCATTGAACGAAATGCATTTTTAGAAAGTGAACTTG
ATGAAAAGGAATCTTTGTTGGTCTCAGTACAGAGGTTAAAGGATGAAGCAAGAGGTAAGT
AAGCTTTATAACTTGGCAAGTATTTATCCATTGCCTGGTCCCTGAGTAAGTCAAGGACTA
AGCCttttgatggtgctaggatcacagggtcttgagcatgctgggtaagcactctgcttc
caagctgtttccagccTTCAGTTTCTCTGAAGTTCTAGTTTTATATGCCTTTAAATTTCT
TTcagtcactgtgccaaagtgcgtttaacctggcaatttatttcatacccatatcatcag
cactaagaagtagctgtgacctccatattatagatgagaaaaaggaggcacagagtttga
gctttttcagtgtcatactgcACTCAGTTGGGatttttttatttattgattgtatttaaa
taacttcattttatatacatatcattttatatataCATATATCAATCTGTTTACATATTA
TACGTGTAACTAGTACACACTTTGTTTAAAACTTCTTTCTCCTCAGAAACACAGTACAAT
TGAGAATAttattttattttatttttttccggagctggggaccgaacccagggccttgcg
cttgctaggcaagtgctctaccactgagctaaatccccaaccccAATTGAGAATATTATA
AAGAAGGAAAGCCCACTAGTAATTTGATATATTTAGTTCATTTTTTATGGTTGTATATGT
CTGTATATTTTCCCTTATATAATTTCTGACTTCTTACATAATTTCCTCCTTCTTTCCAGA
TGAAAATAGACACATATATTTCTCTTTTTTTTTTTTCTGCTTAATATGGGGAATATACAT
GGCATCACAAtttttttttataaatttattttgtatacagcattctgcctgtttgtgtgc
ctgcaggccagaagagggcaccagacctcatcatagatggttgtgagccaccatgtggtt
gctgggaattgaactcagaacctctggaagagcagtcagtgctcttaacctctgagtcac
ctctgtaaccTTGGCATCACAAATTTTTTAGAGCAGGTTTGGGTCTGGAGAGGTGATGGC
TCAGCAGCAGGGAGCATTTACTGTCCCTTCTCTTGTTTCCGCTATAATACTCTGAGTCTC
ATTGTGCTGAGAAGAGAGGGAAGTTCTACAGAAGGTGTGTTCAACTATGTCATCTCTCTC
TATAGATTTTCAGTGCCTTTTATTTTCTTTTTCATGAGGGCGCTGTAATCATCTGAACAG
TTCTTTTTATTTATTTAttttttctttttttctttttttctttttttcggagctggggac
cgaacccagggccttccacttgctaggcaagcgctctaccactgagctaaatccccaacc
ccTGAACAGTTCTTTTTAAGTTATAGGTTTTAAAAGGtttgttttatgtgtaaagagtgt
tttggctgcatgcttgtgtactgtttgaatgcttggtgctctcaggagctagaagagggc
atcagatccctgcaactggagttagagataattgtgagctagcacatgggtgctgggaac
caaacccctagtcctttggaagagcagtgagtgctttttatgtgctgagctacctctcta
gccccTGAAGAATTGTTTTAATTTTTGTAATATATAAGTTATTATCTTGGTATTGTTTAT
TTATAGGTCTTGTTTCACAGTAGTAggagtgaacacagggccttgtatatgacaggcaag
caccacacctctgggctccatccccagtcTTGTTTTTTGTTCGTCTCATCATTTGTTTTG
AGGTGGTGggacttagtgcctgctaggcaagtgctctatccctgagtttttcccccagcA
TCTTACTTATTTTAATTGCAGTAaaaacaaaacaaaacaaaacaacaacaacaacagcaa
aagaaccccaaaacaaaacaaaacaTTACAAATTTAATCTCTTGTCTATCCTGttttttg
agactaggtctcaactgtatagccctggctggcctagatctcactatgtagatcatactg
gcctccaaatcagagatctccctgcctctaacctctcaagtgctggaattaaaaattaaa
actgtgccaccataccGAGATGGTTTTAAAATATTTATTATTGTTTATGTGACTGGTTGA
TTTAACTTTAGTGTCTTCAAGGTTTGTTTATGTTGTTGTGACTGGATTTTTTTTTTGTTT
ACAAAATTTTTTAAAtgtgtgtgtgtgtgtgtgtgtgtgtgtgtgtgtgagtgATGTCTG
TGCCTGCCTGCATGAGTGTGGAGTTCAAAGTACAGCTTTTGAGAATTTGTTCATTCCCCC
TTCTTACAGAAAATGGATTAAGAACTCCACTCCATCATTTCTTCTCCTCTGTGAATGGGC
ATTGGGCGGCTTGCGTCTTTAGTTCCTGTGAACAAGGCTGTTGTGGATATAGGTTGCATG
TGTCAGTCTGTAATCCTGTTTTGACGTTTTTGATCTCAAAAGTAGAGTAACTTCGTATCC
TTTGTTTTGTTTTTCCTTTTTCTTTTTTTCTTttttgttttttcaagacagtttttctgt
gtagccctggctgtcttggaacttcttctgtagctcaggctggccccaaactcacagagg
tccgtttgcatctgtctcccaagtgctggtcttaattaaagacatgaaccaccgctgcct
ggcCTGTttttcttttcctgaaatagaatctttttgcatagccctggttgtcctgggact
ctctatgtagacaaggctggctttaaatttctcagagatctgcttctttttatcCTTTTT
CTTTTAACATAAGATATTTTTCAGGGTCATTATATAATTTAAAACATTAAAAATTCAGTA
TTGAAAAAGGATTTcatagtggtagtttaaaaaaaatctgaggtgtagtagtgcatgcct
ttaatccaggtactctgaaagcaaagacaattggatctttgtaagtttgaggccagcctc
atctacatagagaactccaggcctaccagaactacatagtgagactttgtttaaacaaaa
taataattaaaaaaaatataaaacttaaaatCTTCATTGGTTTTTCGTAGTAATCTGTGa
catatgcaatacacacacacacacacatatatatatacatatatatctcatatacatata
tatatatatatatatacacatGAGAAGTTGTTTAGGAATATTTTGTGTTATTTAGTTTCA
CTATGAGTTCTACTTTGTGTCCTCtttttttttttttaaagatttatttatttattgtat
atgagtacactttagctctcttcagacacaccagaagagggcattggatcccatttacag
atggttgtgagctaccatgtggttgctgggatttgaactcaggacctctagaagagcaat
cagtgcttttaaccactgagccatctctccagcccTttttttttttttttatttaaagac
attattttatgtgtgtatgtgcatgccacttatgtgcaggtgtctgcagaggccagaaga
gggtgttagatcccctgaagctagagttagaggcatctgtctgacatggattaggaactg
aacttgtctagcggaaaagccgtctccagctctcactgctcaatttctttcTGCCTTTGG
GCATAATATTGTTCTCTGAGAGGTTATAGCAGtttaaaattatttttttaaaaattatGT
TTACtgtgtgtatgcgtgtgtgcgtgccactgtacagatgtggaagtcagaggatatctc
gtagggtttgtttctcagtctaccatgtctgtcttggggatggagctcaggctgtcaggc
ttggtaacaaatgccttaagctactaagccatctcactatcccACATTTTTAAATTCTAG
GGAAGTTCACATTTTTTTCCAGAGATAAACATTTTTAGAATAGAAGCTTGTTTTGAGAAA
CTGTAACTTAGGAGGAATGTCTTACAGTGTTTTGGTTGGGACTTGAGCCAGGATATAGTT
GCTCTCTCTAATGAGGATTCCTGCTTTTGTTTGCAACATTTTGCAGATTTAAGGCAAGAG
CTAGCAGTTCGGGAACGGCAACAGGAAGTGACCCGAAAGTCTGCTCCCAGCTCTCCAACT
CTGGACTGTGAGAAGATGGATTCTGCCGTCCAGGCTTCGCTCTCCTTGCCTGCAACGCCT
GTGGGGAAAGGCACAGAAAACAGTTTTCCTTCACCAAAAGGTTTGTATTTTCTCTTTCAG
CCATGTTAGATGATGGGTTTGAAATGCATTTGCTGATGTAGGGAAGCTGCTACAGTTAAA
TGATGAACAAGTTACTTTAGTATCCAGGAAACAAAGGTAGAATTGTTTTTCTAGGTCACT
GTGAGATGAAGTCTGCACTCAACACAAGAGCAGCTTAAGTAAAATTCTTAAAGTTAAAAG
TTACTTATTTgggttggggatttagctcagtggtagagcgcttgcctaggaagcgcaagg
ccctgggttcggtccccagctccgaaaaaGTTACTTATTTCTATGttttccaagacaggg
tctctctctgagtagttctggctcctggaactcactctgtagaccaggccggcttctaac
tcaagagattccgtgcctccacctcctgagtgctggggttatggagtgccaccatgcccc
gcAAGTTAAAAAGTTAAAAGGTTTAAAAGCTTATTCTTGGTTATTGTGATATATGTTCGT
GCAGATTTCTCTGTCTGTCTAATTTGCCTGTTCTGGGCCTGGGGATTGAACCCATAGCTC
TGTATGTGCTTGNNNNNNNNNNNNNNNNNNNNNNNNNNNNNNNNNNNNNNNNNNNNNNNN
NNgctggggaccgaacccagggccttgcgcttcctaggtaagcgctctaccactgagcta
aatccccagccccTGGTGTTTAAttttgaggtgtagtctcatcaagcctaggctgtcctg
aagatgacctttgaattaattcctgatctttgcgcctctccctcccatgttctgggatta
caggcatgtgccatcacacccagtctctcatgtTAAGTTTTTTGATCCTACCTAAATAAT
TATTTCTCGCTTTTGCCATTTAGTATGTCATAGAAAAACAGGATACAGATATGAAGAGAA
TCTTTAAGTTACTATTTGGATTGCTATATGGTTGGCTCAGAACATTCTGTTGGATAGGTC
TTGAACTACGCACTAAGGTAACATTCAGGGGAACTGGTAAGATTCACCTGTTGTCAGTCA
GTGTTTGTTATGTGCACATAAGAGGTAAAGCAGTCTGTAACCAGTCTTAGAGCCTTGCAG
TGCAATCCCAGAGCTTTCCAGTTCCAGCTTGTTTAGGTAGTCTGCAGTTCGTATCCCAGC
TTCCTCCACTCGCCCTTTTTTCACCCTCAACAGACGCTGTCTCCTCTTGCCCTTCTTAAA
ATACATTTTATTCTCTAGAGTGAGAGGAGGTTCTCTGGGCAATTAGGACAGCATTTCCTG
TATTTGTGCTGCTCAAGTAGCCACAAGTGACTGTTAAACTTTATATTAATTTAAATGAAT
GAAAGGGATTCAATTTCCTTTATCAGTCACATTTCATTATTGAGAATATTATCATGCTGA
TTACTGGCTTGGCACAGTATTTCTTTTATATGTGTGTGGTTTTTTAGATTTATTTGTTTC
ATATATGTGAGTACATTGTAGGTGTACTCATCTagtcagtgctcttaaccactgagccat
ctctccagccccTGCACAGTATttctcttctctttgtcttgccttgcttttccttttttt
tttttttctcttGAGATATGGTTTCACTTTGTAGTCCTGTCTACCCTGGTACTCTGGTCT
CTGTCTCCCCCCCCCCCCCCCANNNNNNNNNNNNNNNNNANGNTGGCCTCAACCTCACAA
AGATTCCCTGCCTATAACTGTACCCAGTTTGGCGTATTCTTTTATTTTTTTCAATTGCAA
GTAATTTTTTTATACAACATTCTGATCCTGTTTTCCCTCCCTCATCCCTTCCCAGACCCT
TCCTTCCTCTTCACCCTTCCAACACTATACCTTCTTATACCTTTTACTATTACCTTTCTT
TGTCTTAGGAAAACAGGGAAGTTCaaacaaacaagagtaaaacaaagctgatgaactaac
aggaaaaacagaacatgagaaacacatacatatgcagacacacccagcccataaaacaca
gaactgagaatgtaatgtacaggcagaagatcagaaaggtaaaaaatgctgaaccaaaac
agtaggagaccaaaaaaaggtctaagaatacctttgagttggttgtgttggtcctctgct
actgggcatagagcctgcctgtgagtatggtcgaccctgtcagatgcccttggagaaact
aatttgcctctgtggattgttgtcagttaattggcaatggctccttggttagggattctc
atgcacttcccatcttagctggctttctggctggcttggacttgtgcaggcactgtgcgt
gctgccacagtctctgtgtgttcatgtgtgGCACGATACTCATAAGGAAACATCCTTGTA
GCATCTGTTAGGGTAACAGTGGACAGCCCTCTGCCCTCAGAGTTCTGTTCTCAGGGTCTC
CAGCAATTCCTGTTGATGTTTCAGTATCTTTGTCCTGGCAGCAGTTTGGAGACGTGGCAC
ACTGATGTAGTCTGATCATTAAGAGTCTTTTCTCTTTATACTTTGTACCTTGAAACAGTA
TGATATTGCTTCAAATGTGTTTGACTTTGTAACATCATCCAATATAACCCAAATATAAAG
GGGGCTGCTGATGGCATTACTCTGCTTTTCTCTTTCTGTAGCTATACCAAATGGCTTTGG
AACCAGTCCACTAACTCCTTCTGCTAGGATATCAGCACTAAACATCGTGGGAGATCTCTT
GCGGAAAGTAGGGGTAAGCATTCAATTATTTATCACTAGGGTTTCCACTGTGGAGGTAGT
ATTGGGCTGTCTCTTTCTTGTGGTGAGAACCTTATGAAGCTGAGAAGCACCGCAGGCACT
GATGAGCAAGGACTAGACCTGAGAAGACCCCAGCCCTGGGCAAAAGGCATTTCTGGAAGA
GCCTGGGCTCTGAGGTTACCTATGTAACTCTTGACATTGCTCTCCTGTCTAGTTCTGTTC
CTTGCCCCTGCCTCTTATCTTCCTGGGtttttttttttttttttggagctggggaccgaa
cccagggccttgctagggccttgctcttgctaggcaagcgctctaccactgagctaaatc
cccaaacccATGTTTTTTTTCTTTGTCTTGTATTTTGTGGGATAGTATGTGGCTGGGGGC
ATTGCCAGCCAGTCTTTATCTGGGGCTTTCTTGCTCTCAGGACACCTCAACTTCTGGGCC
TCATTCTTGGCCCTAAGCTTGTTTTTAGCAACTTGACTTTTGAAATATGACACTGGTTGT
TTCTTTATCaatttttaacatttatgtatttttataattttataaaaatatGTATGAGTT
GGATGTGTCTGTGCACtgtgtgtgtgtgtgtgtgtgtgtgtgagtgtgtgtgtgcgtgtg
tgcgtgcgcgtgtacgtgtacgtgtatgatgtctgctgaggtcagagagagtgtttagat
accctgggactggagttaacagatggttgtgaggtgctgtgtggctgttgggaatcaaac
cccagttgtctgtaagagcagcaagtgctctaacctgagccagctctccaattcTGGCTT
TTCTTTCTGTCTTTTTCCTTTTAAAATAAAGTTTTTAAAAATTACAtgtgtgcatgcgtt
gtgtgcgtgtatgtatgtgtgagtgagtgAGACGCATACTTGCAAGTTTATGCACACATG
CAAACCCCTACTGGGCTACTAAATACTACATTGGCTTTTTGATTTAAGAATTTTTAttat
ttaattatgtgtatatgtgtgtctgaatgtgtatattatgagaatgcatgtgtcctgtga
gaccaggggaatcagatctcctaaaactggacttaacagccacctgattaagggttctgg
gaactgaactcaggtcccctgggagagcagtacactctcttaaccactgagccatcatct
agctccAGGTCTTTGGTTTGTTTGTTAAAatatgagtcctagggatcaaactcaggttgt
caggcttgtgaggcaagcactttgatctgctaagGATTTTCCACTGCACCATCTTGCTGG
TCCCTGTAACCTCTTGAATGTTAAGCTAATACTCTGCCACGGAGCTGTACCACTCGTAAG
CCTGACCTCTTCCCTTTCTCCTTTCAACTCCATTTGTTCTTTTTGTTGAGTCACTATCTA
CTGTGAACATAGTTCACACtggcccaggctggcctagaactcatgctgcttctgtctctg
cctgcttagtgcttgggattaTCTAGCATACCTAGTTATTCTTttttcttttttagagac
agggtctcactgtgtagctttgatggacatggtatttgctaggtagaccagctgccttct
aactcagagaaatctgtctgcttctgcctccaaagtgctgggCCCCTTCATGCCTGGCTT
TTTTAATTTTACAAAGCAAAACTAAAGGTCATTCTTGACATTACATCTCTCTTTCACCAT
CACCTTTGTGGGCCTTCGATGTATACATACTCTAGACATTCTGGCTTGCTCTCCATTCCT
GATCAAGCCCCTAAGACTGTGTGGTAATGTCAGTGTGGTTAACAATGTGTGCACTGCTCT
ACTGAATTTTATTTGAAGCATTCAATGCCAGTGTGCCCCTACCCTCCTTAGAGTGTCCTC
GTTTCTTGGTGTCCCTGATGCTGTCTCTTGTCTGTCCCCACCCAGCCGCCCATTTCTCTT
GGTTTTTCTTTGTCCATTCTTTCAATGATGGTTTTACTGTTCACAGTCATGGTTCATTTC
CAACTGATGTCAAATTTCTATTTCTTAATCTCTAGACCACTTTTTTCCTTTGAAAAGACC
CTGGGCTTATACTGCCTGTGTGTATCACTGATGCCTGAAACAATTTTTTACCTGCCATGT
GACATGTTCAACAGATATGCACATGGATGGACAAGGAAATTAAAGATTTCAGTATGAATT
TATTTACAAGTCAGAGCACTCTAGAGGGGCATTATATCTGACATTATTTAACCAGTTCAT
TGTACTTTTACCATAAGAAAGGGGCAGAAGAAAAAGAATTTTCAGTTTGTTTTTGGTTCT
ATTTCATGTTTTTGGGTTTGTGTGTGTGTGTGGTTGAGACTGGTTTTGTTGTAGATATGA
GGGAGAGGACAGCTGGGGCATCTGGAAGGGTCCAAAGTGAGCTGGGCCGTAAGGTGAATG
AGAGGGTGGGGAGGGGATGAGCCCAGGAGCCCAGAAGGTGAAGAACTGAAGCCTGTGTGT
GTCATGCTTTCATTGAAATGGTGGGGCAGGATGTCCATAAGTTTCTGACAGTGTTTTTCT
GTGGATTTCTAATCCTTCAGTCTTGTGTGAATTGGAATGGGCTCTATTCTTTTTCTCACC
ATGATGTATATTTTTCTTTTTTGGGAGCTAGTGGAGAGATACTTCATTTGGGAGAAATTT
TTTGGGAAAGAGGGATTCCATGATATCCAGGTGTGGAGAGATGAGGAGTGCCTGTTCTTT
CACGGCATGCGTTTGCACATGACAGGCATTGTGACAGATATAAAGGAAGGATACCAAGAT
TGAGAGGTAAATGAGAAAGGGGCAGTATCATTGGCCGGTGAATTAATTATAGACGAAAGG
CATCAGGTATACAGTTTGTAGTATACTATCACAAAGAAAATGGATTACTTTATGTGAGGT
TGGAAATGGATCTGTTTTGATGTAGTGGAAAAATACCTGGAAGAACCTATAGAAAGGGTG
GACGGCATTAAAAACACCTCAAGTTGATGGCGATTGTAGTGCTTGCTGCACAAGCACACA
GAGTCCTAGAACTTAACAAATGATGGATGGGTTGAGAGGTCTGGGGTCTTTACCTACCTA
CTAGCACCATGGTGTTCTTAGTTGTGGATTTTATGTGTCCCTGAGAGGAAAAAGTTAAAT
TTCTGAGCTCATTAAAAAGAGAGCCAGTGAAAATGTTCCTTGTTGTACTAGAAAGACAAT
TGACTATGGTTTCACTAGTGGCTATTATCCTGGAGCCTGAAGGCTGAAATAGAAATGGTT
TGAGATGCAGATTTTTCTGTACAGCCACTGTTTTGACAGCCATTCCTTCTTTCTTTGTAG
GCTTTAGAATCCAAGTTAGCAGCTTGCAGGAACTTTGCAAAAGACCAAGCATCCCGAAAA
TCCTATGTTCCAGGGAGCGTTAACTGTGGGGTAATGAACAGCAACGGTCCAGAGTGCCCA
AGGTCAGGGCGTGCAACTTTCTTCCATAAAGGGTAAGTCCTTTACTTttttttggcggtt
ctagggctaaaagaaacctagggcttcgtatgtgccagacagtaatttaccactgagcta
cagcctcagtccTCATACTCACTGATGAGTTTTAGTAAGTTTACCAAGTCtttttttttt
tttaaagatttatttatttatatatatgaatacactgtcactgtcttcagacacaccaga
agagggcatcaaatcccattacagatggttgtgagccaccatgtggttgctgggaattga
actcaggacctctggaagagcagtcactgcccttaaccgctgagccatctctccagcccA
AGTTTACCAAGTCTTATGTGAGGGTACCAGAGTCTTGAAGGTCACGAACACTGGTGAGAT
TCCCTGCTTTGCTTATTCAAGTCCCAGAGGACAGAGGTCTGTTCTTGTTTCGTGGTTCCC
AAGGAGTTTGCTGCCCCTGGAACCTACAGCTTCTGCCCTGGGGGTAGACTCCTAAAGGCA
ACTGTGTTGGGCTCAGGAGACTGCAGAGCTCCTGTGGGCCTGGTCTCTAGATCCTTACAG
CTTGAGAAACTCAGCACATCTCCTTTAAGGGAAGGGGAGATTGTTTGTACACAGACTGAA
CGGCAAACCTTTTATTTGAAGATTTTAGAAAAATACAAAGTTCTAAAGTGCTTAGACACT
GGGTCATATACAAGTGAgagttcaaggctagcctggtacttagtgcgtttcaagccagct
agagcctcatgatgagactggcttaaaaaaaAAGTAAGTGTGTGTGTGCACTTATATTCA
AACTAAAAAAAGCTTTAAGCTTAAAGCAGTGGTATATTGTTAGTGAAAACATTGCAGAAT
GTGCAGTAAGAAGCAAGTGTCCTATTTTCACACTATTGTGGTCATTCCTTAGAGTTAATT
TTCAGGCTTGTAAAAATGAGATTTTTATGCATCTGCTGTAAGAGTACAGTTTAAATATGG
CTCAGTAACTTGCCTGTTTTGATTTACATTGCCAGTATCTTTCCATATCAGTACCTTTCC
TTCTGTCTCATTTTGTTTTCTCTCTAATATGCATAACTATCTTCCTGTTAGAGACATGAC
TTCATACTAATTAGGACCTGTAATCCATCTGCTGATCAGGTCCCTGTAGGTAGTGGTTAC
TGGAACAGCAGCTGCTGTGCTCATGATCCCTTGCCATTGTCTTTTGTGAGGGGAGTAGGC
AGCTTTAAAAACAGAACAGAACAAAGAGGGATAGCTCTGGAAAACGCCACAGTATTTTTT
AAAGGTGCTTGTATTTCTGATGTCCTCAATAGTTATGGTTTGTTTACAGACAACCTGATT
Gtttttttttttttttttttttggagctggggaccgaacccagggccttgtgcaacaaga
gctctaccactgagctaaatccccaaccccCAACCTGATTGTTATATACAATGTGCTCTC
TCTTTGGttttggtttttgagacagattctccctatctagcccttgtcatggaactcact
ctgcagaccaggctggtcttgaactcacagagatccacttgcctctctctaagtgctggg
attaaaggtgtgtcccattatcctcagctACAGTCTACGGTGGAAAGAGTTTTAAGgcca
ggcatggtgatgtatgcttttaatttccagcgctggggaggtaaaggaaggctgatctct
gtgagttcaagattggactacaatgtgagtcgaggagagtcacggctacacagagtcagg
aaaccccatctcaaaaaaaACCAAACCAAAACAAAACAAAAACAAAGTATTCATCCCGTA
GTGGAGAATTGTGGCCTATTTCCGTTTCTTATGACACTTATGTCTTGAAAAGGAGACAAA
GACCTCCTACTAAAAGTATATTGTAAAATATCTGTTTTTAAGTCAGAGCTCTGTTTTAAC
TCCTAAGGTCTTTCTGGTAGGCTAAGTGTAAAGGTAACGTTCATCAGGCTAGGGCGCGCA
CATTTCTGAGCAGTTCTGAAACATGACGTGGATAGACATGTCCACATTAGACTGGCCTTT
CCCCAAACGATAGAGGAAGTATGAAGGAAGTGCTCTTCACGAGTGTTGGAAACTTGGGAT
TATGCCACAGTCTCTGTCTCTGGAATCAGGTTCTTGGTGGCTGCAGGTGGTATCTTACAG
CGTGAGAGGAGGCACGGACTAGGGTGGGTTGGTTAGGCAGGGGCCTTTGTGTGGAAAGTA
CTTGGAGGTGGTCACACGAGGGAAGAGTACATTGTCATTCAGGTCACTGCTCTTCTCTTG
CATTTGCCTCCCATCCCAGGGTGCCAGGGCAGGCATTGCTCAGAGAGGGAACCTGCCTAG
GATGTGGAGCAGCAGTGTAAGCTGAAAGCTGGAGCCCCAGGAGCAGCTAGATGCAGGTCT
CCCCATCTCCTGAGCTGCACCATGGGGAAAGGGCAGAACAGTTCTTTTTCCTGACAGATC
CACTTGTAGTTACTATTTGTGTTTTGTTTTAAATTATGAAAATTTTATGTTGTACTGTTT
CAACCAGCAGTGAAATATGCCTTTATGGATTGTCTCTTGATAACAGTGTTTGCTTTATTT
AATAAGAGGATTGTGGGTGCACACTGCAGTGTTAACCCGCGGTTGCCTGAGGGATCCCGT
GTCCTCACTGTGCTCTGGAGGGTTGCTCTTCGTGGGTTTGCTATGTGACCACATCCTTGC
TGCTCTGCTCTCTTTCCACCTGTCTTGTAGTCCTGGCTTTTTATCTCTGTTTTCATCTGC
TGACTAGATAAAAACCAGGATGTCAGGTTTCCGCTGGAAGAGTAAAGGGAATAGCTTGAT
TCCAGACATTATTACTCTGGCATGTTAATGAAAAGCCAGTCTTTGTAGAAATAGGAAAGT
GTAGCTTGGGACTTTAGCATGTGAAAAGCTGCATCTTAAAACCTTGGCTGTGGCTGTGGT
ACTGGTGTTGCTTGCCCTTTGCTCCTGACAAGTATGTCTGTAGCTCCATCACAGTAGCTC
ACTAGTATGACTGAAGACCTGTTTCTTGGAAGGTTGTGAGCATGTGTACTTCATATTGCT
CATCGTCTTTGCAGGGCAATGCAGCCCTTGACATGTAAAACTGCACACACCTCACTGGGT
CTGTGGCCTTACATTGAGTCACGAGTATTTTTTCAGATTATGGTTATCTGAGGACTTCTT
AGAACTAGGATTTGTCTTCTGGGGTTTCTGCCAGCCCCCCAGATGCAGGCTGCTGCTGCC
TGGCTCCCAGTCATTCCACCACCGATCCTCTCTGTATTCCTGCCTTGGGGATATGCAGTT
TGTGTATTACTTGAATTTGCTCTAAAACATTTTATTTTCTTCCATAAATTTAATCTGGTT
TTATTTATGTTACTTGTACATGGTGCAAATTGTGGGCAAACCAGTTAGGTTTTCTGGGTC
ATATGTAGGTAGGTATGGGCTCATTTCAGGGCATGATGTGAAAACAGTGTTTGCATTGCT
GTTTAATGATCTTTCCTTTTTTTTATTAGGCAAGAAAAAGTCATATTCCCCACGTTGTTC
ATGGGTAACTCAATTTGTTTGCTGTGCTTTCTTCTCTGTCTTAATCATGCTGTGTGGTGG
AAGACACATTAACAAACTGGTTTTACTAACTGCATGGGGTGGACTCAGCTTTAACCAACT
TTTAGCCCATGAGTGAGCTTTCAAGATCTTGTTTGACTTGATTAACCATTGCTGTGACTT
GATCACACGCACTGTTGCTGCTGTGCAGGACAGTAGCCCAACTGGAGTTGAgtgtctgtg
gtctcagctagctgagtgaggtctgaggcagaagggggcttgagctcaggagtttaggcc
acagggtgagacaccaaccagaccccagcattGTGGTCTGGGTGGTGGGGAGTCTCTGTG
GCACTCCCATTACATGGCAGGATGAAGTTTGAGTTGAGCGGTAGAGGCAGTGCTAGGCTC
CAGGATCTCCTCGCTGCCTTCATGGGGATGGGTGGGGCTCTTCCTGCCTTGGAGTTGCTT
CTGTGTTCTCCTTTCAGAAACTGAAGATAATGAACTTTCTTTCCCTGCACTTGCTTTTGT
TTCCATGTTGAACTGGGATGGTAAATAGGAGGTGTACAGAATCCCCCTTCTCTTTCTGAA
CTGTTGATGTAGCCTGGCTAGAGGACCGAGCTGCCTGGAGCTGCTCCGTGCTTCTGTTTA
CACACAGGGAGAGTGGGCTCTGGCTGCCCTCCTCTCCTTACTGCCTTCACAGGTACTTGT
GCTGCTTTGGCAGGCTGAGCTTTGCTTTTTGTACGGTTAGATGCTGGATAGCCCCCTGAC
TGGCCGAGAGGTGCAGTTTCTGTTGCTAAGGCATCTTTCTGGAGTTGCAGTCAGTTTTAC
CATAGCTAGACTTGGAGTATGGATTGCATGTCTGGAGCCTTTTGTTTGCATACTGAATCC
TAGGGTTGTCTTCATCCTTACCTGTGCCTTTCATTTAATTCTGGGCATTTATTTCTTTAC
ATCTGCACCTGGTATATTCAAAGGCTTTTCTTCTCTTGGGAATTTTCCTCTCTGAATGGA
TGTAGTTTCCTGAAAGGACCTCTCCAGACCTGGAGGTCAGCTTTCTTTTCTTCCGGTTTT
AACTTCTTACCTCTTGATTCAGAAGAGAAGTGCTAGGCGAGACCCTCTGCTCAACCCACT
GCCAAGTTCCCCTATTCACACAGAGATGTTACTGGCCTTCCCCTAGAGCTCATACGTACT
GGGAGCATAGAGCTGGTTGTTCACTGAGGGCTTCTGCATGGCTTGTGACAGGCTGGGAAG
GCATAGGACACCTGGAGGCAGTTGGGGCTGAACAACTCACTAACTGCTCAGTGGGCGAGC
CTGGGCTAATGACCTGATCTTCTTTTGGTTTGTTTCCCGCTATAACAATGGAGACAAACT
TGATACTACTTTAAAAGTGCATTTAATTTAGTCCTGTCCTGTTTCTGTGTGAGGGACTGT
CCTTGTGGCACACCCTAGCAGACCATATGACAAACTCTTGGGAGCCTATAGTGCCCATCT
GACGAGTTGGGGGCTTTCTGTAGTGTAGCTGAGGACAGGAATGGAGGTTTGTGTGTTGGA
CACTAGGTCTCCTATGTATTTCTTCTTCTGGTGGTCGAGAGCATCAGAAGAAGCCCAGGG
TCTACACAGGCAATGGAGTTAGTTATAAAGCAAGCCCTGCACAGGCCAACAGACTGGCCG
CAGGCCTCAGGAGAAGCACATGCATGCAGCTTTTGGGAAAGATTTAAAGAGAGAATGGGT
GTGTCCTGCTGTAGTTGGTTTCTATGTATGTAATGCAGATTTTAAGTATGGGCTGTGTTC
AGTCTCTTGAAACATGGAAGTAGTGTCAAGTTCCTGCGCATGTGTGTCTGTGTGCCATTA
GTGACTGCTTATGAACCGGTGGTCTTTGCAGGGAATAAAATATATGGCTTACTTTTTAGA
GAATGCCTCTTTGTGAGTCTGTATTCAGCTCCTTGGATCCTTCTGCAAACAAGTGGGGGA
CAGTGTTGGGCAAGAATTGAGGCTCTCTCAGAGTCACTAGTGGGATGAATTCTCCTACCA
AGTGTCTAGACTAGAAAGGCTGAATTGCCTCCTGAGAGATCTTGTGCCTTGCCCTCTTTT
TCCTCCCCCTGCTTCCTGCAGCTGCATGCTGGTGGGTGGACTTGGGGGTGCCCTCCACCT
TGCTGGGTGTGCCTGGATGTTGGCTGGCCCTCCTGTGGATCTGGGTTGCTGTGTTTAAGA
AAAAACAAATTTTCTCATCTGGTTTTGCTTGCTAAGCATTAATTTTTTTCACCTTGAGAT
ACTGGTATTAGaatataaaataataattataaaCCAGTAAAATTTATCTACAACTCAGAG
AAGAATATATTTTAAAATTTTTCTTCTGATATAGATGATtatatatgtatatatagtcta
tacattatatatttacatatatatacatctatatTCATTCTAGACTTAATCACATAGATG
ATAGTATCTGTGTAAAAGGCTAGAATAGAATAGAACCTAGGCTACACACTGCATTTTCTC
TTTCATTTTGAGGAGGGGTGTTGTTTTGTttttgtttttcaagatagggtttctccatga
agtcctggctgtcctggagctcagtaaaccaggctgtccttgaactcacagagatctgcc
tgcctctgcctcccaagtgctgggattaaagtcgtgcaccactatcaccctgctCCtttt
tttttaaattaaaaaccatctcactgaacataggtagtttaggttgctcgcctctttttc
tttattaaatcattaaatacattctgaatagtctcctctgctattaaaagtactgcagca
tacattcttaaagttgtatttacatttcatttctttgttgtataattatttaactagctc
tctagtgccagacatttagaccttttAATGGTTAAAAACAAAATCAGAATTGTGTTTACA
GTGGCCCATAGGACAAAGGTGCCTAGAAGGGTGTGCATGGTCTCAGTGCCCCAGGACGGA
GAACCCTCCATTCTCCTATCCGCAATGCTCTGTGTAGTTGGGATCCTACTGTGGGTAGGG
AGGAGGACTAATTTCAGAAAGCAGCTAAATTTCCTGTGTGTAGAGTGATTTTTAAATAAG
CCTTTTTTCTTTTCTTCTTCCCTTGCTATTCTGGTCACCCCACAGGGCAGTAAACGGCTT
TGATCCAGCTCCTCCTCCTCCTGGGCTGGGCTCCTCACGCCCATCGTCAGCACCGGGTAT
GCTGCCTCTCAGTGTGTGAGTGCCCGGCCTCCAGGTGGGGCCCCTGCCCTCTTCCAGCAG
CCCAGGACACCTACGCCTCGTCCCTCGGTGCCTGGGTCCAGCCCTGTGCCCCTCTGTCTG
CCTCTTCACCGCTGGCAGAGGGCAGGCTGCATGCAGTGGCCGCTGCTGGGCCCTGCCCAG
CCCCAGGACTCTGCGCGATATCAATACTGGCTATTTTCTCTTCTCGCCGTAGTGCCGTTG
GTTTCACATGATTGCACTTTTGTGGGTCCCAAGTGATACACACATACATACGTGTGTTTC
TCGATCACTGGATGTGGAAGCACCCGTTCATCACATCTGCCTCATAGCCCCCATATTGCT
GTGCTGATAGGATTTAGTTGTGTTTAGGACATTGCAGATCTTCTAGAAGTTTCCCTCAAT
CAGGTTGGTAAGGCCTTCTAAGCTCCTGCCAAGCATCTTCAGTGCTCACAATCATGTGTC
CCCAGCCTCACCCCTGCAGTCAGGAACGTCTCTGAATTACGGAACACTGTCTGTACCTTC
TGGCTTTATGTAAGCAGTCCATTCCATTGCTTGTTTCTCAAAGCAGCGAGATGCCTGTCT
GAGCTGCAAGAGGCAGGGGCAGCTGAGACATGGGCACTCCAGGGCTGAGCCTCTGTGCTG
CCCTCTCCTCTGTGCCTCAGACTCAGGAGGCAGGTGGCAGCCTTCTTGCCAGCTTTCCAG
GCCCTCAGGTCAGTGACATCTCTCAGAGCGGTTTTGTTTTTTTTTTTTTTTTTCTTCTCC
TCTGAAGGGCCATCAAGTTGCACTGGGGAGGGTTGAGGGGCCCGATTGTGGGCTGGCGGT
GTCAGCTCTTGGGCACAGACTGGCTAGAGGTGTTTGTCCCTTGCACCCTTTGGCTATTCT
CATGCTGCACTTACTGTTTACATTTGTTTTACTGTACATAGGTTTGTAAACATTATTGCC
TAAGATATTTGTATATAACTTGGGCTTTGTAGCTTTTATTTATTCAGACTCACATGGCAT
GTTAATTAATGACTTACGATGGTGTCCGACTCTGGGCAGCTGGATAGGATCATCATGTGG
TTAACAGAAGATACTTCCCTCCAAAAAATCTTTTAATGTGGAAACAATAAATTTCACAGA
AAACAAAAGGGTTGAGATTGTTTTATTTGGTTCCTGCTGTCCCACGAGAAAAGACTACAC
AGAGGCAGTCAGTGTCTCTTCTCCCACATCGGATATGAT
