# Supplementary material for: Reference based annotation with GeneMapper
Source: Genome Biol. 2006 Apr 5;7(4):R29. doi: 10.1186/gb-2006-7-4-r29 (PMC1557983; doi:10.1186/gb-2006-7-4-r29)
Supplement: Additional data file 3 — A gunzipped tar file containing GeneMapper annotations of the ENCODE regions [file gb-2006-7-4-r29-S3.tgz]

Archive with 28 entries (27 files):
- genemapper_encode
- genemapper_encode/tenrec.gff
- genemapper_encode/mouse.gff
- genemapper_encode/fugu.gff
- genemapper_encode/macaque.gff
- genemapper_encode/zebrafish.gff
- genemapper_encode/marmoset.gff
- genemapper_encode/shrew.gff
- genemapper_encode/dusky_titi.gff
- genemapper_encode/platypus.gff
- genemapper_encode/owl_monkey.gff
- genemapper_encode/baboon.gff
- genemapper_encode/rfbat.gff
- genemapper_encode/rat.gff
- genemapper_encode/mouse_lemur.gff
- genemapper_encode/monodelphis.gff
- genemapper_encode/colobus_monkey.gff
- genemapper_encode/chicken.gff
- genemapper_encode/galago.gff
- genemapper_encode/xenopus.gff
- genemapper_encode/tetraodon.gff
- genemapper_encode/dog.gff
- genemapper_encode/elephant.gff
- genemapper_encode/cow.gff
- genemapper_encode/chimp.gff
- genemapper_encode/rabbit.gff
- genemapper_encode/hedgehog.gff
- genemapper_encode/armadillo.gff
