# Supplementary material for: Reference based annotation with GeneMapper
Source: Genome Biol. 2006 Apr 5;7(4):R29. doi: 10.1186/gb-2006-7-4-r29 (PMC1557983; doi:10.1186/gb-2006-7-4-r29)
Supplement: Additional data file 3 — A gunzipped tar file containing GeneMapper annotations of the ENCODE regions [file gb-2006-7-4-r29-S3.tgz › genemapper_encode/tenrec.gff]

ENm001.contig31	ExonAligner	CDS	28414	28504	.	-	1	gene_id "AC006159.1-003"; transcript_id "AC006159.1-003"; exon_number 2;
ENm001.contig31	ExonAligner	CDS	27909	28096	.	-	0	gene_id "AC006159.1-003"; transcript_id "AC006159.1-003"; exon_number 3;
ENm001.contig31	ExonAligner	CDS	21941	22091	.	-	1	gene_id "AC006159.1-003"; transcript_id "AC006159.1-003"; exon_number 4;
ENm001.contig31	ExonAligner	CDS	28414	28563	.	-	0	gene_id "AC006159.1-001"; transcript_id "AC006159.1-001"; exon_number 1;
ENm001.contig31	ExonAligner	CDS	27909	28096	.	-	0	gene_id "AC006159.1-001"; transcript_id "AC006159.1-001"; exon_number 2;
ENm001.contig31	ExonAligner	CDS	21941	22091	.	-	1	gene_id "AC006159.1-001"; transcript_id "AC006159.1-001"; exon_number 3;
ENm001.contig114	ExonAligner	CDS	1099	1210	.	-	2	gene_id "AC002465.3-001"; transcript_id "AC002465.3-001"; exon_number 10;
ENm001.contig114	ExonAligner	CDS	2728	2850	.	-	2	gene_id "AC002465.3-001"; transcript_id "AC002465.3-001"; exon_number 11;
ENm001.contig114	ExonAligner	CDS	5582	5681	.	-	0	gene_id "AC002465.3-001"; transcript_id "AC002465.3-001"; exon_number 12;
ENm001.contig114	ExonAligner	CDS	5964	6068	.	-	0	gene_id "AC002465.3-001"; transcript_id "AC002465.3-001"; exon_number 13;
ENm001.contig144	ExonAligner	CDS	6532	6727	.	-	0	gene_id "AC004240.1-002"; transcript_id "AC004240.1-002"; exon_number 1;
ENm001.contig144	ExonAligner	CDS	17503	17726	.	-	0	gene_id "AC004240.1-002"; transcript_id "AC004240.1-002"; exon_number 2;
ENm002.contig7	ExonAligner	CDS	3778	3873	.	+	0	gene_id "AC034228.1-001"; transcript_id "AC034228.1-001"; exon_number 8;
ENm002.contig7	ExonAligner	CDS	989	1123	.	+	0	gene_id "AC034228.1-001"; transcript_id "AC034228.1-001"; exon_number 9;
ENm002.contig7	ExonAligner	CDS	629	763	.	+	0	gene_id "AC034228.1-001"; transcript_id "AC034228.1-001"; exon_number 10;
ENm002.contig7	ExonAligner	CDS	3778	3873	.	+	0	gene_id "AC034228.1-003"; transcript_id "AC034228.1-003"; exon_number 8;
ENm002.contig7	ExonAligner	CDS	989	1123	.	+	0	gene_id "AC034228.1-003"; transcript_id "AC034228.1-003"; exon_number 9;
ENm002.contig7	ExonAligner	CDS	671	763	.	+	0	gene_id "AC034228.1-003"; transcript_id "AC034228.1-003"; exon_number 10;
ENm002.contig7	ExonAligner	CDS	3778	3873	.	+	0	gene_id "AC034228.1-009"; transcript_id "AC034228.1-009"; exon_number 8;
ENm002.contig7	ExonAligner	CDS	989	1123	.	+	0	gene_id "AC034228.1-009"; transcript_id "AC034228.1-009"; exon_number 9;
ENm002.contig7	ExonAligner	CDS	629	763	.	+	0	gene_id "AC034228.1-009"; transcript_id "AC034228.1-009"; exon_number 10;
ENm002.contig7	ExonAligner	CDS	3778	3873	.	+	0	gene_id "AC034228.1-002"; transcript_id "AC034228.1-002"; exon_number 8;
ENm002.contig7	ExonAligner	CDS	989	1123	.	+	0	gene_id "AC034228.1-002"; transcript_id "AC034228.1-002"; exon_number 9;
ENm002.contig7	ExonAligner	CDS	629	763	.	+	0	gene_id "AC034228.1-002"; transcript_id "AC034228.1-002"; exon_number 10;
ENm002.contig7	ExonAligner	CDS	3778	3873	.	+	0	gene_id "AC034228.1-008"; transcript_id "AC034228.1-008"; exon_number 8;
ENm002.contig7	ExonAligner	CDS	989	1123	.	+	0	gene_id "AC034228.1-008"; transcript_id "AC034228.1-008"; exon_number 9;
ENm002.contig7	ExonAligner	CDS	629	763	.	+	0	gene_id "AC034228.1-008"; transcript_id "AC034228.1-008"; exon_number 10;
ENm002.contig7	ExonAligner	CDS	3778	3873	.	+	0	gene_id "AC034228.1-004"; transcript_id "AC034228.1-004"; exon_number 8;
ENm002.contig7	ExonAligner	CDS	989	1123	.	+	0	gene_id "AC034228.1-004"; transcript_id "AC034228.1-004"; exon_number 9;
ENm002.contig7	ExonAligner	CDS	629	763	.	+	0	gene_id "AC034228.1-004"; transcript_id "AC034228.1-004"; exon_number 10;
ENm002.contig7	ExonAligner	CDS	989	1062	.	+	2	gene_id "AC034228.1-005"; transcript_id "AC034228.1-005"; exon_number 1;
ENm002.contig7	ExonAligner	CDS	629	763	.	+	2	gene_id "AC034228.1-005"; transcript_id "AC034228.1-005"; exon_number 2;
ENm002.contig39	ExonAligner	CDS	13723	13860	.	+	2	gene_id "AC063976.5-010"; transcript_id "AC063976.5-010"; exon_number 2;
ENm002.contig39	ExonAligner	CDS	9783	9934	.	+	1	gene_id "AC063976.5-010"; transcript_id "AC063976.5-010"; exon_number 3;
ENm002.contig39	ExonAligner	CDS	9325	9421	.	+	2	gene_id "AC063976.5-010"; transcript_id "AC063976.5-010"; exon_number 4;
ENm002.contig39	ExonAligner	CDS	8772	8853	.	+	0	gene_id "AC063976.5-010"; transcript_id "AC063976.5-010"; exon_number 5;
ENm002.contig39	ExonAligner	CDS	13723	13860	.	+	2	gene_id "AC063976.5-014"; transcript_id "AC063976.5-014"; exon_number 2;
ENm002.contig39	ExonAligner	CDS	9783	9934	.	+	1	gene_id "AC063976.5-014"; transcript_id "AC063976.5-014"; exon_number 3;
ENm002.contig39	ExonAligner	CDS	9325	9421	.	+	2	gene_id "AC063976.5-014"; transcript_id "AC063976.5-014"; exon_number 4;
ENm002.contig39	ExonAligner	CDS	8772	8853	.	+	0	gene_id "AC063976.5-014"; transcript_id "AC063976.5-014"; exon_number 5;
ENm002.contig39	ExonAligner	CDS	13723	13852	.	+	2	gene_id "AC063976.5-005"; transcript_id "AC063976.5-005"; exon_number 1;
ENm002.contig39	ExonAligner	CDS	9783	9934	.	+	1	gene_id "AC063976.5-005"; transcript_id "AC063976.5-005"; exon_number 2;
ENm002.contig39	ExonAligner	CDS	9325	9421	.	+	2	gene_id "AC063976.5-005"; transcript_id "AC063976.5-005"; exon_number 3;
ENm002.contig39	ExonAligner	CDS	8772	8853	.	+	0	gene_id "AC063976.5-005"; transcript_id "AC063976.5-005"; exon_number 4;
ENm002.contig39	ExonAligner	CDS	13723	13831	.	+	2	gene_id "AC063976.5-009"; transcript_id "AC063976.5-009"; exon_number 1;
ENm002.contig39	ExonAligner	CDS	9783	9934	.	+	1	gene_id "AC063976.5-009"; transcript_id "AC063976.5-009"; exon_number 2;
ENm002.contig39	ExonAligner	CDS	9325	9421	.	+	2	gene_id "AC063976.5-009"; transcript_id "AC063976.5-009"; exon_number 3;
ENm002.contig39	ExonAligner	CDS	8772	8853	.	+	0	gene_id "AC063976.5-009"; transcript_id "AC063976.5-009"; exon_number 4;
ENm002.contig45	ExonAligner	CDS	21478	21629	.	-	0	gene_id "AC034220.2-001"; transcript_id "AC034220.2-001"; exon_number 2;
ENm002.contig45	ExonAligner	CDS	17624	17705	.	-	1	gene_id "AC034220.2-001"; transcript_id "AC034220.2-001"; exon_number 3;
ENm002.contig45	ExonAligner	CDS	12411	12580	.	-	0	gene_id "AC034220.2-001"; transcript_id "AC034220.2-001"; exon_number 4;
ENm002.contig45	ExonAligner	CDS	12015	12181	.	-	1	gene_id "AC034220.2-001"; transcript_id "AC034220.2-001"; exon_number 5;
ENm002.contig45	ExonAligner	CDS	21478	21629	.	-	0	gene_id "AC034220.2-002"; transcript_id "AC034220.2-002"; exon_number 2;
ENm002.contig45	ExonAligner	CDS	17624	17705	.	-	1	gene_id "AC034220.2-002"; transcript_id "AC034220.2-002"; exon_number 3;
ENm002.contig45	ExonAligner	CDS	12411	12580	.	-	0	gene_id "AC034220.2-002"; transcript_id "AC034220.2-002"; exon_number 4;
ENm002.contig45	ExonAligner	CDS	12015	12181	.	-	1	gene_id "AC034220.2-002"; transcript_id "AC034220.2-002"; exon_number 5;
ENm002.contig71	ExonAligner	CDS	8276	8383	.	+	2	gene_id "AC116366.3-001"; transcript_id "AC116366.3-001"; exon_number 4;
ENm002.contig71	ExonAligner	CDS	7951	8083	.	+	0	gene_id "AC116366.3-001"; transcript_id "AC116366.3-001"; exon_number 5;
ENm002.contig71	ExonAligner	CDS	7797	7840	.	+	2	gene_id "AC116366.3-001"; transcript_id "AC116366.3-001"; exon_number 6;
ENm002.contig71	ExonAligner	CDS	7512	7688	.	+	2	gene_id "AC116366.3-001"; transcript_id "AC116366.3-001"; exon_number 7;
ENm002.contig71	ExonAligner	CDS	5327	5413	.	+	0	gene_id "AC116366.3-001"; transcript_id "AC116366.3-001"; exon_number 9;
ENm002.contig71	ExonAligner	CDS	7951	8083	.	+	0	gene_id "AC116366.3-002"; transcript_id "AC116366.3-002"; exon_number 2;
ENm002.contig71	ExonAligner	CDS	7797	7840	.	+	2	gene_id "AC116366.3-002"; transcript_id "AC116366.3-002"; exon_number 3;
ENm002.contig71	ExonAligner	CDS	7512	7688	.	+	2	gene_id "AC116366.3-002"; transcript_id "AC116366.3-002"; exon_number 4;
ENm002.contig71	ExonAligner	CDS	5327	5413	.	+	0	gene_id "AC116366.3-002"; transcript_id "AC116366.3-002"; exon_number 6;
ENm002.contig78	ExonAligner	CDS	3980	4108	.	-	0	gene_id "AC004041.1-003"; transcript_id "AC004041.1-003"; exon_number 6;
ENm002.contig78	ExonAligner	CDS	3588	3753	.	-	0	gene_id "AC004041.1-003"; transcript_id "AC004041.1-003"; exon_number 7;
ENm002.contig78	ExonAligner	CDS	1365	1571	.	-	0	gene_id "AC004041.1-003"; transcript_id "AC004041.1-003"; exon_number 9;
ENm002.contig78	ExonAligner	CDS	237	394	.	-	0	gene_id "AC004041.1-003"; transcript_id "AC004041.1-003"; exon_number 10;
ENm002.contig78	ExonAligner	CDS	3980	4108	.	-	0	gene_id "AC004041.1-002"; transcript_id "AC004041.1-002"; exon_number 3;
ENm002.contig78	ExonAligner	CDS	3588	3753	.	-	0	gene_id "AC004041.1-002"; transcript_id "AC004041.1-002"; exon_number 4;
ENm002.contig78	ExonAligner	CDS	1365	1571	.	-	0	gene_id "AC004041.1-002"; transcript_id "AC004041.1-002"; exon_number 6;
ENm002.contig78	ExonAligner	CDS	539	716	.	-	0	gene_id "AC004041.1-002"; transcript_id "AC004041.1-002"; exon_number 7;
ENm002.contig78	ExonAligner	CDS	237	394	.	-	0	gene_id "AC004041.1-002"; transcript_id "AC004041.1-002"; exon_number 8;
ENm002.contig94	ExonAligner	CDS	402	512	.	+	0	gene_id "AC004039.5-006"; transcript_id "AC004039.5-006"; exon_number 5;
ENm002.contig94	ExonAligner	CDS	50	199	.	+	0	gene_id "AC004039.5-006"; transcript_id "AC004039.5-006"; exon_number 6;
ENm002.contig100	ExonAligner	CDS	818	968	.	-	0	gene_id "AC004775.2-002"; transcript_id "AC004775.2-002"; exon_number 6;
ENm002.contig100	ExonAligner	CDS	1786	1972	.	-	1	gene_id "AC004775.2-002"; transcript_id "AC004775.2-002"; exon_number 7;
ENm002.contig100	ExonAligner	CDS	2167	2362	.	-	2	gene_id "AC004775.2-002"; transcript_id "AC004775.2-002"; exon_number 8;
ENm002.contig100	ExonAligner	CDS	3301	3421	.	-	0	gene_id "AC004775.2-002"; transcript_id "AC004775.2-002"; exon_number 9;
ENm003.contig17	ExonAligner	CDS	26379	26511	.	+	0	gene_id "AP006216.9-004"; transcript_id "AP006216.9-004"; exon_number 2;
ENm003.contig17	ExonAligner	CDS	13507	14204	.	+	1	gene_id "AP006216.9-004"; transcript_id "AP006216.9-004"; exon_number 4;
ENm003.contig17	ExonAligner	CDS	12421	12760	.	+	2	gene_id "AP006216.9-004"; transcript_id "AP006216.9-004"; exon_number 5;
ENm003.contig17	ExonAligner	CDS	10834	10913	.	+	1	gene_id "AP006216.9-004"; transcript_id "AP006216.9-004"; exon_number 6;
ENm003.contig17	ExonAligner	CDS	10454	10573	.	+	1	gene_id "AP006216.9-004"; transcript_id "AP006216.9-004"; exon_number 7;
ENm003.contig17	ExonAligner	CDS	9618	9768	.	+	2	gene_id "AP006216.9-004"; transcript_id "AP006216.9-004"; exon_number 8;
ENm003.contig17	ExonAligner	CDS	10831	10873	.	+	0	gene_id "AP006216.9-009"; transcript_id "AP006216.9-009"; exon_number 1;
ENm003.contig17	ExonAligner	CDS	10454	10573	.	+	0	gene_id "AP006216.9-009"; transcript_id "AP006216.9-009"; exon_number 2;
ENm003.contig17	ExonAligner	CDS	9618	9768	.	+	1	gene_id "AP006216.9-009"; transcript_id "AP006216.9-009"; exon_number 3;
ENm003.contig17	ExonAligner	CDS	3568	3638	.	+	0	gene_id "AP006216.9-009"; transcript_id "AP006216.9-009"; exon_number 4;
ENm003.contig17	ExonAligner	CDS	3153	3253	.	+	2	gene_id "AP006216.9-009"; transcript_id "AP006216.9-009"; exon_number 10;
ENm003.contig17	ExonAligner	CDS	1009	1117	.	+	0	gene_id "AP006216.9-009"; transcript_id "AP006216.9-009"; exon_number 11;
ENm003.contig21	ExonAligner	CDS	13425	13548	.	+	2	gene_id "AP006216.9-003"; transcript_id "AP006216.9-003"; exon_number 9;
ENm003.contig21	ExonAligner	CDS	12804	12928	.	+	1	gene_id "AP006216.9-003"; transcript_id "AP006216.9-003"; exon_number 10;
ENm004.contig1	ExonAligner	CDS	28355	28519	.	+	2	gene_id "RP11-247I13.2-001"; transcript_id "RP11-247I13.2-001"; exon_number 2;
ENm004.contig1	ExonAligner	CDS	27744	28076	.	+	2	gene_id "RP11-247I13.2-001"; transcript_id "RP11-247I13.2-001"; exon_number 3;
ENm004.contig1	ExonAligner	CDS	24828	24960	.	+	0	gene_id "RP11-247I13.2-001"; transcript_id "RP11-247I13.2-001"; exon_number 4;
ENm004.contig1	ExonAligner	CDS	23610	23694	.	+	1	gene_id "RP11-247I13.2-001"; transcript_id "RP11-247I13.2-001"; exon_number 5;
ENm004.contig1	ExonAligner	CDS	21101	21237	.	+	0	gene_id "RP11-247I13.2-001"; transcript_id "RP11-247I13.2-001"; exon_number 6;
ENm004.contig1	ExonAligner	CDS	19747	19823	.	+	2	gene_id "RP11-247I13.2-001"; transcript_id "RP11-247I13.2-001"; exon_number 7;
ENm004.contig1	ExonAligner	CDS	17331	17508	.	+	0	gene_id "RP11-247I13.2-001"; transcript_id "RP11-247I13.2-001"; exon_number 8;
ENm004.contig1	ExonAligner	CDS	12818	13014	.	+	2	gene_id "RP11-247I13.2-001"; transcript_id "RP11-247I13.2-001"; exon_number 10;
ENm004.contig1	ExonAligner	CDS	9411	9590	.	+	2	gene_id "RP11-247I13.2-001"; transcript_id "RP11-247I13.2-001"; exon_number 11;
ENm004.contig1	ExonAligner	CDS	8988	9123	.	+	0	gene_id "RP11-247I13.2-001"; transcript_id "RP11-247I13.2-001"; exon_number 12;
ENm004.contig1	ExonAligner	CDS	28355	28519	.	+	2	gene_id "RP11-247I13.2-003"; transcript_id "RP11-247I13.2-003"; exon_number 2;
ENm004.contig1	ExonAligner	CDS	27744	28076	.	+	2	gene_id "RP11-247I13.2-003"; transcript_id "RP11-247I13.2-003"; exon_number 3;
ENm004.contig1	ExonAligner	CDS	24828	24960	.	+	0	gene_id "RP11-247I13.2-003"; transcript_id "RP11-247I13.2-003"; exon_number 4;
ENm004.contig1	ExonAligner	CDS	23610	23694	.	+	1	gene_id "RP11-247I13.2-003"; transcript_id "RP11-247I13.2-003"; exon_number 5;
ENm004.contig1	ExonAligner	CDS	21104	21237	.	+	0	gene_id "RP11-247I13.2-003"; transcript_id "RP11-247I13.2-003"; exon_number 6;
ENm004.contig1	ExonAligner	CDS	19747	19823	.	+	2	gene_id "RP11-247I13.2-003"; transcript_id "RP11-247I13.2-003"; exon_number 7;
ENm004.contig1	ExonAligner	CDS	17331	17508	.	+	0	gene_id "RP11-247I13.2-003"; transcript_id "RP11-247I13.2-003"; exon_number 8;
ENm004.contig1	ExonAligner	CDS	12818	13050	.	+	2	gene_id "RP11-247I13.2-003"; transcript_id "RP11-247I13.2-003"; exon_number 10;
ENm004.contig1	ExonAligner	CDS	9411	9590	.	+	2	gene_id "RP11-247I13.2-003"; transcript_id "RP11-247I13.2-003"; exon_number 11;
ENm004.contig1	ExonAligner	CDS	8988	9123	.	+	0	gene_id "RP11-247I13.2-003"; transcript_id "RP11-247I13.2-003"; exon_number 12;
ENm004.contig1	ExonAligner	CDS	28355	28519	.	+	2	gene_id "RP11-247I13.2-002"; transcript_id "RP11-247I13.2-002"; exon_number 2;
ENm004.contig1	ExonAligner	CDS	27744	28076	.	+	2	gene_id "RP11-247I13.2-002"; transcript_id "RP11-247I13.2-002"; exon_number 3;
ENm004.contig1	ExonAligner	CDS	24828	24960	.	+	0	gene_id "RP11-247I13.2-002"; transcript_id "RP11-247I13.2-002"; exon_number 4;
ENm004.contig1	ExonAligner	CDS	23610	23694	.	+	1	gene_id "RP11-247I13.2-002"; transcript_id "RP11-247I13.2-002"; exon_number 5;
ENm004.contig1	ExonAligner	CDS	21104	21237	.	+	0	gene_id "RP11-247I13.2-002"; transcript_id "RP11-247I13.2-002"; exon_number 6;
ENm004.contig1	ExonAligner	CDS	19747	19823	.	+	2	gene_id "RP11-247I13.2-002"; transcript_id "RP11-247I13.2-002"; exon_number 7;
ENm004.contig1	ExonAligner	CDS	17331	17508	.	+	0	gene_id "RP11-247I13.2-002"; transcript_id "RP11-247I13.2-002"; exon_number 8;
ENm004.contig1	ExonAligner	CDS	12818	13050	.	+	2	gene_id "RP11-247I13.2-002"; transcript_id "RP11-247I13.2-002"; exon_number 10;
ENm004.contig1	ExonAligner	CDS	9411	9590	.	+	2	gene_id "RP11-247I13.2-002"; transcript_id "RP11-247I13.2-002"; exon_number 11;
ENm004.contig1	ExonAligner	CDS	8988	9123	.	+	0	gene_id "RP11-247I13.2-002"; transcript_id "RP11-247I13.2-002"; exon_number 12;
ENm004.contig1	ExonAligner	CDS	28355	28519	.	+	2	gene_id "RP11-247I13.2-005"; transcript_id "RP11-247I13.2-005"; exon_number 2;
ENm004.contig1	ExonAligner	CDS	27744	28076	.	+	2	gene_id "RP11-247I13.2-005"; transcript_id "RP11-247I13.2-005"; exon_number 3;
ENm004.contig1	ExonAligner	CDS	24828	24960	.	+	0	gene_id "RP11-247I13.2-005"; transcript_id "RP11-247I13.2-005"; exon_number 4;
ENm004.contig1	ExonAligner	CDS	23610	23694	.	+	1	gene_id "RP11-247I13.2-005"; transcript_id "RP11-247I13.2-005"; exon_number 5;
ENm004.contig1	ExonAligner	CDS	21104	21237	.	+	0	gene_id "RP11-247I13.2-005"; transcript_id "RP11-247I13.2-005"; exon_number 6;
ENm004.contig1	ExonAligner	CDS	19747	19823	.	+	2	gene_id "RP11-247I13.2-005"; transcript_id "RP11-247I13.2-005"; exon_number 7;
ENm004.contig1	ExonAligner	CDS	17331	17508	.	+	0	gene_id "RP11-247I13.2-005"; transcript_id "RP11-247I13.2-005"; exon_number 8;
ENm004.contig1	ExonAligner	CDS	12818	13050	.	+	2	gene_id "RP11-247I13.2-005"; transcript_id "RP11-247I13.2-005"; exon_number 9;
ENm004.contig1	ExonAligner	CDS	9411	9590	.	+	2	gene_id "RP11-247I13.2-005"; transcript_id "RP11-247I13.2-005"; exon_number 10;
ENm004.contig1	ExonAligner	CDS	8988	9123	.	+	0	gene_id "RP11-247I13.2-005"; transcript_id "RP11-247I13.2-005"; exon_number 11;
ENm004.contig8	ExonAligner	CDS	976	1072	.	+	0	gene_id "RP5-858B16.1-001"; transcript_id "RP5-858B16.1-001"; exon_number 20;
ENm004.contig8	ExonAligner	CDS	4682	4756	.	+	0	gene_id "RP5-858B16.1-001"; transcript_id "RP5-858B16.1-001"; exon_number 23;
ENm004.contig8	ExonAligner	CDS	4841	5017	.	+	0	gene_id "RP5-858B16.1-001"; transcript_id "RP5-858B16.1-001"; exon_number 24;
ENm004.contig8	ExonAligner	CDS	5092	5333	.	+	0	gene_id "RP5-858B16.1-001"; transcript_id "RP5-858B16.1-001"; exon_number 25;
ENm004.contig8	ExonAligner	CDS	6943	7008	.	+	1	gene_id "RP5-858B16.1-001"; transcript_id "RP5-858B16.1-001"; exon_number 26;
ENm004.contig8	ExonAligner	CDS	7191	7416	.	+	1	gene_id "RP5-858B16.1-001"; transcript_id "RP5-858B16.1-001"; exon_number 27;
ENm004.contig8	ExonAligner	CDS	8541	8646	.	+	0	gene_id "RP5-858B16.1-001"; transcript_id "RP5-858B16.1-001"; exon_number 28;
ENm004.contig8	ExonAligner	CDS	8755	8824	.	+	2	gene_id "RP5-858B16.1-001"; transcript_id "RP5-858B16.1-001"; exon_number 29;
ENm004.contig8	ExonAligner	CDS	9229	9340	.	+	1	gene_id "RP5-858B16.1-001"; transcript_id "RP5-858B16.1-001"; exon_number 30;
ENm004.contig8	ExonAligner	CDS	9423	9530	.	+	0	gene_id "RP5-858B16.1-001"; transcript_id "RP5-858B16.1-001"; exon_number 31;
ENm004.contig22	ExonAligner	CDS	60	180	.	+	2	gene_id "LL22NC03-113A11.1-002"; transcript_id "LL22NC03-113A11.1-002"; exon_number 19;
ENm004.contig22	ExonAligner	CDS	3965	4185	.	+	1	gene_id "LL22NC03-113A11.1-002"; transcript_id "LL22NC03-113A11.1-002"; exon_number 20;
ENm004.contig22	ExonAligner	CDS	60	180	.	+	2	gene_id "LL22NC03-113A11.1-006"; transcript_id "LL22NC03-113A11.1-006"; exon_number 19;
ENm004.contig22	ExonAligner	CDS	3965	4185	.	+	1	gene_id "LL22NC03-113A11.1-006"; transcript_id "LL22NC03-113A11.1-006"; exon_number 20;
ENm004.contig22	ExonAligner	CDS	7761	7964	.	+	2	gene_id "LL22NC03-113A11.1-006"; transcript_id "LL22NC03-113A11.1-006"; exon_number 21;
ENm004.contig22	ExonAligner	CDS	10689	10824	.	+	2	gene_id "LL22NC03-113A11.1-006"; transcript_id "LL22NC03-113A11.1-006"; exon_number 22;
ENm004.contig22	ExonAligner	CDS	60	180	.	+	2	gene_id "LL22NC03-113A11.1-004"; transcript_id "LL22NC03-113A11.1-004"; exon_number 19;
ENm004.contig22	ExonAligner	CDS	3965	4185	.	+	1	gene_id "LL22NC03-113A11.1-004"; transcript_id "LL22NC03-113A11.1-004"; exon_number 20;
ENm004.contig22	ExonAligner	CDS	7761	7964	.	+	2	gene_id "LL22NC03-113A11.1-004"; transcript_id "LL22NC03-113A11.1-004"; exon_number 21;
ENm004.contig22	ExonAligner	CDS	10689	10824	.	+	2	gene_id "LL22NC03-113A11.1-004"; transcript_id "LL22NC03-113A11.1-004"; exon_number 22;
ENm004.contig22	ExonAligner	CDS	60	180	.	+	2	gene_id "LL22NC03-113A11.1-001"; transcript_id "LL22NC03-113A11.1-001"; exon_number 19;
ENm004.contig22	ExonAligner	CDS	3965	4185	.	+	1	gene_id "LL22NC03-113A11.1-001"; transcript_id "LL22NC03-113A11.1-001"; exon_number 20;
ENm004.contig22	ExonAligner	CDS	7761	7964	.	+	2	gene_id "LL22NC03-113A11.1-001"; transcript_id "LL22NC03-113A11.1-001"; exon_number 21;
ENm004.contig22	ExonAligner	CDS	10689	10824	.	+	2	gene_id "LL22NC03-113A11.1-001"; transcript_id "LL22NC03-113A11.1-001"; exon_number 22;
ENm004.contig40	ExonAligner	CDS	546	632	.	+	0	gene_id "LL22NC03-44A4.1-001"; transcript_id "LL22NC03-44A4.1-001"; exon_number 1;
ENm004.contig40	ExonAligner	CDS	13929	14587	.	+	0	gene_id "LL22NC03-44A4.1-001"; transcript_id "LL22NC03-44A4.1-001"; exon_number 2;
ENm005.contig12	ExonAligner	CDS	15357	15467	.	-	0	gene_id "AP000275.61-006"; transcript_id "AP000275.61-006"; exon_number 1;
ENm005.contig12	ExonAligner	CDS	16974	17105	.	-	0	gene_id "AP000275.61-006"; transcript_id "AP000275.61-006"; exon_number 2;
ENm005.contig12	ExonAligner	CDS	19103	19249	.	-	0	gene_id "AP000275.61-006"; transcript_id "AP000275.61-006"; exon_number 3;
ENm005.contig12	ExonAligner	CDS	15357	15467	.	-	0	gene_id "AP000275.61-001"; transcript_id "AP000275.61-001"; exon_number 1;
ENm005.contig12	ExonAligner	CDS	15763	15858	.	-	0	gene_id "AP000275.61-001"; transcript_id "AP000275.61-001"; exon_number 2;
ENm005.contig12	ExonAligner	CDS	16974	17105	.	-	0	gene_id "AP000275.61-001"; transcript_id "AP000275.61-001"; exon_number 3;
ENm005.contig12	ExonAligner	CDS	19103	19261	.	-	0	gene_id "AP000275.61-001"; transcript_id "AP000275.61-001"; exon_number 4;
ENm005.contig12	ExonAligner	CDS	16932	17105	.	-	0	gene_id "AP000275.61-002"; transcript_id "AP000275.61-002"; exon_number 1;
ENm005.contig12	ExonAligner	CDS	19103	19261	.	-	0	gene_id "AP000275.61-002"; transcript_id "AP000275.61-002"; exon_number 2;
ENm005.contig12	ExonAligner	CDS	17035	17105	.	-	0	gene_id "AP000275.61-007"; transcript_id "AP000275.61-007"; exon_number 1;
ENm005.contig12	ExonAligner	CDS	19103	19261	.	-	0	gene_id "AP000275.61-007"; transcript_id "AP000275.61-007"; exon_number 2;
ENm005.contig21	ExonAligner	CDS	10657	10809	.	-	0	gene_id "AP000275.63-002"; transcript_id "AP000275.63-002"; exon_number 6;
ENm005.contig21	ExonAligner	CDS	15352	15433	.	-	1	gene_id "AP000275.63-002"; transcript_id "AP000275.63-002"; exon_number 7;
ENm005.contig21	ExonAligner	CDS	16333	16502	.	-	0	gene_id "AP000275.63-002"; transcript_id "AP000275.63-002"; exon_number 8;
ENm005.contig21	ExonAligner	CDS	17561	17657	.	-	1	gene_id "AP000275.63-002"; transcript_id "AP000275.63-002"; exon_number 9;
ENm005.contig21	ExonAligner	CDS	18654	18716	.	-	0	gene_id "AP000275.63-002"; transcript_id "AP000275.63-002"; exon_number 10;
ENm005.contig28	ExonAligner	CDS	12238	12427	.	+	1	gene_id "AP000279.68-001"; transcript_id "AP000279.68-001"; exon_number 12;
ENm005.contig28	ExonAligner	CDS	11533	11735	.	+	0	gene_id "AP000279.68-001"; transcript_id "AP000279.68-001"; exon_number 13;
ENm005.contig28	ExonAligner	CDS	9801	9904	.	+	2	gene_id "AP000279.68-001"; transcript_id "AP000279.68-001"; exon_number 14;
ENm005.contig28	ExonAligner	CDS	7603	7824	.	+	2	gene_id "AP000279.68-001"; transcript_id "AP000279.68-001"; exon_number 15;
ENm005.contig28	ExonAligner	CDS	12238	12427	.	+	1	gene_id "AP000279.68-005"; transcript_id "AP000279.68-005"; exon_number 10;
ENm005.contig28	ExonAligner	CDS	11533	11735	.	+	0	gene_id "AP000279.68-005"; transcript_id "AP000279.68-005"; exon_number 11;
ENm005.contig28	ExonAligner	CDS	9801	9904	.	+	2	gene_id "AP000279.68-005"; transcript_id "AP000279.68-005"; exon_number 12;
ENm005.contig28	ExonAligner	CDS	7603	7824	.	+	2	gene_id "AP000279.68-005"; transcript_id "AP000279.68-005"; exon_number 13;
ENm005.contig28	ExonAligner	CDS	15084	15110	.	+	0	gene_id "AP000279.68-004"; transcript_id "AP000279.68-004"; exon_number 1;
ENm005.contig28	ExonAligner	CDS	12238	12427	.	+	1	gene_id "AP000279.68-004"; transcript_id "AP000279.68-004"; exon_number 2;
ENm005.contig28	ExonAligner	CDS	11533	11735	.	+	0	gene_id "AP000279.68-004"; transcript_id "AP000279.68-004"; exon_number 3;
ENm005.contig28	ExonAligner	CDS	9801	9904	.	+	2	gene_id "AP000279.68-004"; transcript_id "AP000279.68-004"; exon_number 4;
ENm005.contig28	ExonAligner	CDS	7603	7824	.	+	2	gene_id "AP000279.68-004"; transcript_id "AP000279.68-004"; exon_number 5;
ENm005.contig88	ExonAligner	CDS	5855	5923	.	+	0	gene_id "AP000302.60-004"; transcript_id "AP000302.60-004"; exon_number 6;
ENm005.contig88	ExonAligner	CDS	5106	5217	.	+	1	gene_id "AP000302.60-004"; transcript_id "AP000302.60-004"; exon_number 7;
ENm005.contig88	ExonAligner	CDS	5855	5923	.	+	0	gene_id "AP000302.60-007"; transcript_id "AP000302.60-007"; exon_number 2;
ENm005.contig88	ExonAligner	CDS	5106	5217	.	+	1	gene_id "AP000302.60-007"; transcript_id "AP000302.60-007"; exon_number 3;
ENm005.contig88	ExonAligner	CDS	5855	5923	.	+	0	gene_id "AP000302.60-009"; transcript_id "AP000302.60-009"; exon_number 2;
ENm005.contig88	ExonAligner	CDS	5106	5217	.	+	1	gene_id "AP000302.60-009"; transcript_id "AP000302.60-009"; exon_number 3;
ENm005.contig91	ExonAligner	CDS	3089	4195	.	+	2	gene_id "AP000304.8-001"; transcript_id "AP000304.8-001"; exon_number 3;
ENm005.contig91	ExonAligner	CDS	4730	4840	.	+	0	gene_id "AP000304.8-001"; transcript_id "AP000304.8-001"; exon_number 7;
ENm005.contig91	ExonAligner	CDS	6822	6938	.	+	0	gene_id "AP000304.8-001"; transcript_id "AP000304.8-001"; exon_number 8;
ENm005.contig91	ExonAligner	CDS	12744	12891	.	+	0	gene_id "AP000304.8-001"; transcript_id "AP000304.8-001"; exon_number 9;
ENm005.contig91	ExonAligner	CDS	4730	4840	.	+	0	gene_id "AP000304.8-002"; transcript_id "AP000304.8-002"; exon_number 6;
ENm005.contig91	ExonAligner	CDS	6822	6938	.	+	0	gene_id "AP000304.8-002"; transcript_id "AP000304.8-002"; exon_number 7;
ENm005.contig91	ExonAligner	CDS	12744	12891	.	+	0	gene_id "AP000304.8-002"; transcript_id "AP000304.8-002"; exon_number 8;
ENm005.contig91	ExonAligner	CDS	3089	4195	.	+	2	gene_id "AP000304.8-003"; transcript_id "AP000304.8-003"; exon_number 3;
ENm005.contig110	ExonAligner	CDS	1692	1779	.	-	0	gene_id "AP000313.6-020"; transcript_id "AP000313.6-020"; exon_number 14;
ENm005.contig110	ExonAligner	CDS	1414	1553	.	-	2	gene_id "AP000313.6-020"; transcript_id "AP000313.6-020"; exon_number 15;
ENm005.contig110	ExonAligner	CDS	1692	1779	.	-	0	gene_id "AP000313.6-001"; transcript_id "AP000313.6-001"; exon_number 14;
ENm005.contig110	ExonAligner	CDS	1414	1553	.	-	2	gene_id "AP000313.6-001"; transcript_id "AP000313.6-001"; exon_number 15;
ENm005.contig110	ExonAligner	CDS	1692	1779	.	-	0	gene_id "AP000313.6-002"; transcript_id "AP000313.6-002"; exon_number 14;
ENm005.contig110	ExonAligner	CDS	1414	1553	.	-	2	gene_id "AP000313.6-002"; transcript_id "AP000313.6-002"; exon_number 15;
ENm005.contig110	ExonAligner	CDS	1692	1779	.	-	0	gene_id "AP000313.6-014"; transcript_id "AP000313.6-014"; exon_number 10;
ENm005.contig110	ExonAligner	CDS	1414	1553	.	-	2	gene_id "AP000313.6-014"; transcript_id "AP000313.6-014"; exon_number 11;
ENm005.contig116	ExonAligner	CDS	12627	12788	.	-	0	gene_id "AP000313.6-005"; transcript_id "AP000313.6-005"; exon_number 1;
ENm005.contig116	ExonAligner	CDS	5456	5577	.	-	0	gene_id "AP000313.6-005"; transcript_id "AP000313.6-005"; exon_number 2;
ENm005.contig116	ExonAligner	CDS	4238	4320	.	-	1	gene_id "AP000313.6-005"; transcript_id "AP000313.6-005"; exon_number 3;
ENm005.contig116	ExonAligner	CDS	3904	3987	.	-	2	gene_id "AP000313.6-005"; transcript_id "AP000313.6-005"; exon_number 4;
ENm005.contig116	ExonAligner	CDS	3456	3526	.	-	2	gene_id "AP000313.6-005"; transcript_id "AP000313.6-005"; exon_number 5;
ENm005.contig117	ExonAligner	CDS	8884	8997	.	-	0	gene_id "AP000313.5-001"; transcript_id "AP000313.5-001"; exon_number 1;
ENm005.contig117	ExonAligner	CDS	9297	9383	.	-	0	gene_id "AP000313.5-001"; transcript_id "AP000313.5-001"; exon_number 2;
ENm005.contig117	ExonAligner	CDS	11769	11881	.	-	2	gene_id "AP000313.5-001"; transcript_id "AP000313.5-001"; exon_number 3;
ENm005.contig117	ExonAligner	CDS	12614	12743	.	-	0	gene_id "AP000313.5-001"; transcript_id "AP000313.5-001"; exon_number 4;
ENm005.contig117	ExonAligner	CDS	14597	14707	.	-	0	gene_id "AP000313.5-001"; transcript_id "AP000313.5-001"; exon_number 5;
ENm005.contig117	ExonAligner	CDS	15702	15734	.	-	0	gene_id "AP000313.5-001"; transcript_id "AP000313.5-001"; exon_number 7;
ENm006.contig4	ExonAligner	CDS	11462	11693	.	+	1	gene_id "U52111.6-001"; transcript_id "U52111.6-001"; exon_number 1;
ENm006.contig4	ExonAligner	CDS	11125	11197	.	+	2	gene_id "U52111.6-001"; transcript_id "U52111.6-001"; exon_number 3;
ENm006.contig4	ExonAligner	CDS	9759	9985	.	+	0	gene_id "U52111.6-001"; transcript_id "U52111.6-001"; exon_number 11;
ENm006.contig4	ExonAligner	CDS	9581	9651	.	+	2	gene_id "U52111.6-001"; transcript_id "U52111.6-001"; exon_number 12;
ENm006.contig4	ExonAligner	CDS	9255	9452	.	+	2	gene_id "U52111.6-001"; transcript_id "U52111.6-001"; exon_number 13;
ENm006.contig4	ExonAligner	CDS	9051	9161	.	+	2	gene_id "U52111.6-001"; transcript_id "U52111.6-001"; exon_number 14;
ENm006.contig4	ExonAligner	CDS	8821	8939	.	+	1	gene_id "U52111.6-001"; transcript_id "U52111.6-001"; exon_number 15;
ENm006.contig4	ExonAligner	CDS	8568	8718	.	+	2	gene_id "U52111.6-001"; transcript_id "U52111.6-001"; exon_number 16;
ENm006.contig4	ExonAligner	CDS	8299	8459	.	+	1	gene_id "U52111.6-001"; transcript_id "U52111.6-001"; exon_number 17;
ENm006.contig4	ExonAligner	CDS	8102	8213	.	+	2	gene_id "U52111.6-001"; transcript_id "U52111.6-001"; exon_number 18;
ENm006.contig4	ExonAligner	CDS	7782	7922	.	+	2	gene_id "U52111.6-001"; transcript_id "U52111.6-001"; exon_number 19;
ENm006.contig4	ExonAligner	CDS	7467	7592	.	+	2	gene_id "U52111.6-001"; transcript_id "U52111.6-001"; exon_number 20;
ENm006.contig4	ExonAligner	CDS	7175	7359	.	+	1	gene_id "U52111.6-001"; transcript_id "U52111.6-001"; exon_number 21;
ENm006.contig4	ExonAligner	CDS	6977	7082	.	+	2	gene_id "U52111.6-001"; transcript_id "U52111.6-001"; exon_number 22;
ENm006.contig4	ExonAligner	CDS	6619	6783	.	+	2	gene_id "U52111.6-001"; transcript_id "U52111.6-001"; exon_number 23;
ENm006.contig4	ExonAligner	CDS	6409	6525	.	+	2	gene_id "U52111.6-001"; transcript_id "U52111.6-001"; exon_number 24;
ENm006.contig4	ExonAligner	CDS	5397	5593	.	+	1	gene_id "U52111.6-001"; transcript_id "U52111.6-001"; exon_number 25;
ENm006.contig4	ExonAligner	CDS	5206	5311	.	+	2	gene_id "U52111.6-001"; transcript_id "U52111.6-001"; exon_number 26;
ENm006.contig4	ExonAligner	CDS	11462	11693	.	+	1	gene_id "U52111.6-006"; transcript_id "U52111.6-006"; exon_number 1;
ENm006.contig4	ExonAligner	CDS	11125	11197	.	+	2	gene_id "U52111.6-006"; transcript_id "U52111.6-006"; exon_number 2;
ENm006.contig4	ExonAligner	CDS	9759	9985	.	+	0	gene_id "U52111.6-006"; transcript_id "U52111.6-006"; exon_number 10;
ENm006.contig4	ExonAligner	CDS	9581	9651	.	+	2	gene_id "U52111.6-006"; transcript_id "U52111.6-006"; exon_number 11;
ENm006.contig4	ExonAligner	CDS	9255	9452	.	+	2	gene_id "U52111.6-006"; transcript_id "U52111.6-006"; exon_number 12;
ENm006.contig4	ExonAligner	CDS	9051	9161	.	+	2	gene_id "U52111.6-006"; transcript_id "U52111.6-006"; exon_number 13;
ENm006.contig4	ExonAligner	CDS	8821	8939	.	+	1	gene_id "U52111.6-006"; transcript_id "U52111.6-006"; exon_number 14;
ENm006.contig4	ExonAligner	CDS	8568	8718	.	+	2	gene_id "U52111.6-006"; transcript_id "U52111.6-006"; exon_number 15;
ENm006.contig4	ExonAligner	CDS	8299	8459	.	+	1	gene_id "U52111.6-006"; transcript_id "U52111.6-006"; exon_number 16;
ENm006.contig4	ExonAligner	CDS	8102	8213	.	+	2	gene_id "U52111.6-006"; transcript_id "U52111.6-006"; exon_number 17;
ENm006.contig4	ExonAligner	CDS	7782	7922	.	+	2	gene_id "U52111.6-006"; transcript_id "U52111.6-006"; exon_number 18;
ENm006.contig4	ExonAligner	CDS	7467	7592	.	+	2	gene_id "U52111.6-006"; transcript_id "U52111.6-006"; exon_number 19;
ENm006.contig4	ExonAligner	CDS	7175	7359	.	+	1	gene_id "U52111.6-006"; transcript_id "U52111.6-006"; exon_number 20;
ENm006.contig4	ExonAligner	CDS	6977	7082	.	+	2	gene_id "U52111.6-006"; transcript_id "U52111.6-006"; exon_number 21;
ENm006.contig4	ExonAligner	CDS	6619	6783	.	+	2	gene_id "U52111.6-006"; transcript_id "U52111.6-006"; exon_number 22;
ENm006.contig4	ExonAligner	CDS	6409	6525	.	+	2	gene_id "U52111.6-006"; transcript_id "U52111.6-006"; exon_number 23;
ENm006.contig4	ExonAligner	CDS	5397	5593	.	+	1	gene_id "U52111.6-006"; transcript_id "U52111.6-006"; exon_number 24;
ENm006.contig4	ExonAligner	CDS	5206	5311	.	+	2	gene_id "U52111.6-006"; transcript_id "U52111.6-006"; exon_number 25;
ENm006.contig4	ExonAligner	CDS	11462	11693	.	+	1	gene_id "U52111.6-003"; transcript_id "U52111.6-003"; exon_number 1;
ENm006.contig4	ExonAligner	CDS	11125	11197	.	+	2	gene_id "U52111.6-003"; transcript_id "U52111.6-003"; exon_number 2;
ENm006.contig4	ExonAligner	CDS	11462	11693	.	+	1	gene_id "U52111.6-002"; transcript_id "U52111.6-002"; exon_number 1;
ENm006.contig4	ExonAligner	CDS	11125	11197	.	+	2	gene_id "U52111.6-002"; transcript_id "U52111.6-002"; exon_number 2;
ENm006.contig4	ExonAligner	CDS	9759	9985	.	+	0	gene_id "U52111.6-002"; transcript_id "U52111.6-002"; exon_number 10;
ENm006.contig4	ExonAligner	CDS	9581	9651	.	+	2	gene_id "U52111.6-002"; transcript_id "U52111.6-002"; exon_number 11;
ENm006.contig4	ExonAligner	CDS	9255	9452	.	+	2	gene_id "U52111.6-002"; transcript_id "U52111.6-002"; exon_number 12;
ENm006.contig4	ExonAligner	CDS	9051	9161	.	+	2	gene_id "U52111.6-002"; transcript_id "U52111.6-002"; exon_number 13;
ENm006.contig4	ExonAligner	CDS	8821	8939	.	+	1	gene_id "U52111.6-002"; transcript_id "U52111.6-002"; exon_number 14;
ENm006.contig4	ExonAligner	CDS	8568	8718	.	+	2	gene_id "U52111.6-002"; transcript_id "U52111.6-002"; exon_number 15;
ENm006.contig4	ExonAligner	CDS	8299	8459	.	+	1	gene_id "U52111.6-002"; transcript_id "U52111.6-002"; exon_number 16;
ENm006.contig4	ExonAligner	CDS	8102	8213	.	+	2	gene_id "U52111.6-002"; transcript_id "U52111.6-002"; exon_number 17;
ENm006.contig4	ExonAligner	CDS	7782	7922	.	+	2	gene_id "U52111.6-002"; transcript_id "U52111.6-002"; exon_number 18;
ENm006.contig4	ExonAligner	CDS	7467	7592	.	+	2	gene_id "U52111.6-002"; transcript_id "U52111.6-002"; exon_number 19;
ENm006.contig4	ExonAligner	CDS	7175	7359	.	+	1	gene_id "U52111.6-002"; transcript_id "U52111.6-002"; exon_number 20;
ENm006.contig4	ExonAligner	CDS	6977	7082	.	+	2	gene_id "U52111.6-002"; transcript_id "U52111.6-002"; exon_number 21;
ENm006.contig4	ExonAligner	CDS	6619	6783	.	+	2	gene_id "U52111.6-002"; transcript_id "U52111.6-002"; exon_number 22;
ENm006.contig4	ExonAligner	CDS	6409	6525	.	+	2	gene_id "U52111.6-002"; transcript_id "U52111.6-002"; exon_number 23;
ENm006.contig4	ExonAligner	CDS	5397	5593	.	+	1	gene_id "U52111.6-002"; transcript_id "U52111.6-002"; exon_number 24;
ENm006.contig4	ExonAligner	CDS	5206	5311	.	+	2	gene_id "U52111.6-002"; transcript_id "U52111.6-002"; exon_number 25;
ENm006.contig6	ExonAligner	CDS	291	351	.	-	1	gene_id "U52112.4-010"; transcript_id "U52112.4-010"; exon_number 6;
ENm006.contig6	ExonAligner	CDS	678	763	.	-	1	gene_id "U52112.4-010"; transcript_id "U52112.4-010"; exon_number 7;
ENm006.contig9	ExonAligner	CDS	14526	14750	.	+	0	gene_id "U52112.5-001"; transcript_id "U52112.5-001"; exon_number 6;
ENm006.contig9	ExonAligner	CDS	14136	14308	.	+	2	gene_id "U52112.5-001"; transcript_id "U52112.5-001"; exon_number 7;
ENm006.contig9	ExonAligner	CDS	13946	14021	.	+	0	gene_id "U52112.5-001"; transcript_id "U52112.5-001"; exon_number 8;
ENm006.contig9	ExonAligner	CDS	13763	13838	.	+	1	gene_id "U52112.5-001"; transcript_id "U52112.5-001"; exon_number 9;
ENm006.contig9	ExonAligner	CDS	13534	13641	.	+	0	gene_id "U52112.5-001"; transcript_id "U52112.5-001"; exon_number 10;
ENm006.contig9	ExonAligner	CDS	14526	14750	.	+	0	gene_id "U52112.5-004"; transcript_id "U52112.5-004"; exon_number 6;
ENm006.contig9	ExonAligner	CDS	14136	14308	.	+	2	gene_id "U52112.5-004"; transcript_id "U52112.5-004"; exon_number 7;
ENm006.contig9	ExonAligner	CDS	13946	14021	.	+	0	gene_id "U52112.5-004"; transcript_id "U52112.5-004"; exon_number 8;
ENm006.contig9	ExonAligner	CDS	13763	13796	.	+	1	gene_id "U52112.5-004"; transcript_id "U52112.5-004"; exon_number 9;
ENm006.contig9	ExonAligner	CDS	13534	13641	.	+	0	gene_id "U52112.5-004"; transcript_id "U52112.5-004"; exon_number 10;
ENm006.contig14	ExonAligner	CDS	1055	2019	.	-	1	gene_id "AF030876.1-001"; transcript_id "AF030876.1-001"; exon_number 1;
ENm006.contig14	ExonAligner	CDS	3850	4200	.	-	1	gene_id "AF030876.1-001"; transcript_id "AF030876.1-001"; exon_number 2;
ENm006.contig14	ExonAligner	CDS	1055	2019	.	-	1	gene_id "AF030876.1-002"; transcript_id "AF030876.1-002"; exon_number 1;
ENm006.contig14	ExonAligner	CDS	3850	4200	.	-	1	gene_id "AF030876.1-002"; transcript_id "AF030876.1-002"; exon_number 2;
ENm006.contig24	ExonAligner	CDS	2005	2105	.	+	2	gene_id "XX-FW83128A1.1-016"; transcript_id "XX-FW83128A1.1-016"; exon_number 1;
ENm006.contig24	ExonAligner	CDS	1053	1314	.	+	2	gene_id "XX-FW83128A1.1-016"; transcript_id "XX-FW83128A1.1-016"; exon_number 3;
ENm006.contig24	ExonAligner	CDS	607	759	.	+	2	gene_id "XX-FW83128A1.1-016"; transcript_id "XX-FW83128A1.1-016"; exon_number 4;
ENm006.contig24	ExonAligner	CDS	423	534	.	+	0	gene_id "XX-FW83128A1.1-016"; transcript_id "XX-FW83128A1.1-016"; exon_number 5;
ENm006.contig25	ExonAligner	CDS	6289	6422	.	-	2	gene_id "XX-FW83128A1.1-019"; transcript_id "XX-FW83128A1.1-019"; exon_number 1;
ENm006.contig25	ExonAligner	CDS	6555	6817	.	-	1	gene_id "XX-FW83128A1.1-019"; transcript_id "XX-FW83128A1.1-019"; exon_number 2;
ENm006.contig25	ExonAligner	CDS	7417	7507	.	-	2	gene_id "XX-FW83128A1.1-019"; transcript_id "XX-FW83128A1.1-019"; exon_number 3;
ENm006.contig25	ExonAligner	CDS	7592	7646	.	-	2	gene_id "XX-FW83128A1.1-019"; transcript_id "XX-FW83128A1.1-019"; exon_number 4;
ENm006.contig42	ExonAligner	CDS	5211	5437	.	-	2	gene_id "XX-FW89031B12.1-002"; transcript_id "XX-FW89031B12.1-002"; exon_number 3;
ENm006.contig42	ExonAligner	CDS	5566	5671	.	-	0	gene_id "XX-FW89031B12.1-002"; transcript_id "XX-FW89031B12.1-002"; exon_number 4;
ENm006.contig42	ExonAligner	CDS	5873	5920	.	-	0	gene_id "XX-FW89031B12.1-002"; transcript_id "XX-FW89031B12.1-002"; exon_number 5;
ENm006.contig42	ExonAligner	CDS	4905	5017	.	-	0	gene_id "XX-FW89031B12.1-001"; transcript_id "XX-FW89031B12.1-001"; exon_number 1;
ENm006.contig42	ExonAligner	CDS	5211	5437	.	-	2	gene_id "XX-FW89031B12.1-001"; transcript_id "XX-FW89031B12.1-001"; exon_number 2;
ENm006.contig42	ExonAligner	CDS	5566	5671	.	-	0	gene_id "XX-FW89031B12.1-001"; transcript_id "XX-FW89031B12.1-001"; exon_number 3;
ENm006.contig42	ExonAligner	CDS	5873	5920	.	-	0	gene_id "XX-FW89031B12.1-001"; transcript_id "XX-FW89031B12.1-001"; exon_number 4;
ENm006.contig43	ExonAligner	CDS	1541	1636	.	+	0	gene_id "XX-FW89031B12.3-001"; transcript_id "XX-FW89031B12.3-001"; exon_number 1;
ENm006.contig43	ExonAligner	CDS	1114	1240	.	+	1	gene_id "XX-FW89031B12.3-001"; transcript_id "XX-FW89031B12.3-001"; exon_number 2;
ENm006.contig43	ExonAligner	CDS	942	1025	.	+	2	gene_id "XX-FW89031B12.3-001"; transcript_id "XX-FW89031B12.3-001"; exon_number 3;
ENm006.contig43	ExonAligner	CDS	797	847	.	+	2	gene_id "XX-FW89031B12.3-001"; transcript_id "XX-FW89031B12.3-001"; exon_number 4;
ENm006.contig43	ExonAligner	CDS	560	618	.	+	1	gene_id "XX-FW89031B12.3-001"; transcript_id "XX-FW89031B12.3-001"; exon_number 5;
ENm006.contig43	ExonAligner	CDS	321	444	.	+	2	gene_id "XX-FW89031B12.3-001"; transcript_id "XX-FW89031B12.3-001"; exon_number 6;
ENm006.contig43	ExonAligner	CDS	1541	1636	.	+	0	gene_id "XX-FW89031B12.3-004"; transcript_id "XX-FW89031B12.3-004"; exon_number 1;
ENm006.contig43	ExonAligner	CDS	1114	1240	.	+	1	gene_id "XX-FW89031B12.3-004"; transcript_id "XX-FW89031B12.3-004"; exon_number 2;
ENm006.contig43	ExonAligner	CDS	942	1025	.	+	2	gene_id "XX-FW89031B12.3-004"; transcript_id "XX-FW89031B12.3-004"; exon_number 3;
ENm006.contig43	ExonAligner	CDS	797	847	.	+	2	gene_id "XX-FW89031B12.3-004"; transcript_id "XX-FW89031B12.3-004"; exon_number 4;
ENm006.contig43	ExonAligner	CDS	560	618	.	+	1	gene_id "XX-FW89031B12.3-004"; transcript_id "XX-FW89031B12.3-004"; exon_number 5;
ENm006.contig43	ExonAligner	CDS	321	444	.	+	2	gene_id "XX-FW89031B12.3-004"; transcript_id "XX-FW89031B12.3-004"; exon_number 6;
ENm006.contig43	ExonAligner	CDS	1541	1636	.	+	0	gene_id "XX-FW89031B12.3-003"; transcript_id "XX-FW89031B12.3-003"; exon_number 1;
ENm006.contig43	ExonAligner	CDS	1114	1240	.	+	1	gene_id "XX-FW89031B12.3-003"; transcript_id "XX-FW89031B12.3-003"; exon_number 2;
ENm006.contig43	ExonAligner	CDS	942	1025	.	+	2	gene_id "XX-FW89031B12.3-003"; transcript_id "XX-FW89031B12.3-003"; exon_number 3;
ENm006.contig43	ExonAligner	CDS	797	847	.	+	2	gene_id "XX-FW89031B12.3-003"; transcript_id "XX-FW89031B12.3-003"; exon_number 4;
ENm006.contig43	ExonAligner	CDS	560	618	.	+	1	gene_id "XX-FW89031B12.3-003"; transcript_id "XX-FW89031B12.3-003"; exon_number 5;
ENm006.contig43	ExonAligner	CDS	321	444	.	+	2	gene_id "XX-FW89031B12.3-003"; transcript_id "XX-FW89031B12.3-003"; exon_number 6;
ENm006.contig43	ExonAligner	CDS	1541	1636	.	+	0	gene_id "XX-FW89031B12.3-012"; transcript_id "XX-FW89031B12.3-012"; exon_number 1;
ENm006.contig43	ExonAligner	CDS	1114	1240	.	+	1	gene_id "XX-FW89031B12.3-012"; transcript_id "XX-FW89031B12.3-012"; exon_number 2;
ENm006.contig43	ExonAligner	CDS	942	1025	.	+	2	gene_id "XX-FW89031B12.3-012"; transcript_id "XX-FW89031B12.3-012"; exon_number 3;
ENm006.contig43	ExonAligner	CDS	779	844	.	+	2	gene_id "XX-FW89031B12.3-012"; transcript_id "XX-FW89031B12.3-012"; exon_number 4;
ENm006.contig43	ExonAligner	CDS	560	618	.	+	1	gene_id "XX-FW89031B12.3-012"; transcript_id "XX-FW89031B12.3-012"; exon_number 5;
ENm006.contig43	ExonAligner	CDS	321	444	.	+	2	gene_id "XX-FW89031B12.3-012"; transcript_id "XX-FW89031B12.3-012"; exon_number 6;
ENm006.contig57	ExonAligner	CDS	23794	23858	.	-	2	gene_id "RP11-115M6.2-001"; transcript_id "RP11-115M6.2-001"; exon_number 2;
ENm006.contig57	ExonAligner	CDS	23156	23242	.	-	0	gene_id "RP11-115M6.2-001"; transcript_id "RP11-115M6.2-001"; exon_number 3;
ENm006.contig57	ExonAligner	CDS	22095	22186	.	-	0	gene_id "RP11-115M6.2-001"; transcript_id "RP11-115M6.2-001"; exon_number 4;
ENm006.contig57	ExonAligner	CDS	21803	21987	.	-	1	gene_id "RP11-115M6.2-001"; transcript_id "RP11-115M6.2-001"; exon_number 5;
ENm006.contig57	ExonAligner	CDS	21504	21568	.	-	2	gene_id "RP11-115M6.2-001"; transcript_id "RP11-115M6.2-001"; exon_number 6;
ENm006.contig57	ExonAligner	CDS	21199	21325	.	-	0	gene_id "RP11-115M6.2-001"; transcript_id "RP11-115M6.2-001"; exon_number 7;
ENm006.contig57	ExonAligner	CDS	20920	21050	.	-	2	gene_id "RP11-115M6.2-001"; transcript_id "RP11-115M6.2-001"; exon_number 8;
ENm006.contig57	ExonAligner	CDS	20424	20567	.	-	0	gene_id "RP11-115M6.2-001"; transcript_id "RP11-115M6.2-001"; exon_number 9;
ENm006.contig57	ExonAligner	CDS	19745	19865	.	-	0	gene_id "RP11-115M6.2-001"; transcript_id "RP11-115M6.2-001"; exon_number 10;
ENm006.contig57	ExonAligner	CDS	19000	19118	.	-	2	gene_id "RP11-115M6.2-001"; transcript_id "RP11-115M6.2-001"; exon_number 11;
ENm006.contig57	ExonAligner	CDS	18585	18688	.	-	0	gene_id "RP11-115M6.2-001"; transcript_id "RP11-115M6.2-001"; exon_number 12;
ENm006.contig57	ExonAligner	CDS	18410	18500	.	-	1	gene_id "RP11-115M6.2-001"; transcript_id "RP11-115M6.2-001"; exon_number 13;
ENm006.contig57	ExonAligner	CDS	16876	17016	.	-	0	gene_id "RP11-115M6.2-001"; transcript_id "RP11-115M6.2-001"; exon_number 14;
ENm006.contig57	ExonAligner	CDS	16594	16656	.	-	0	gene_id "RP11-115M6.2-001"; transcript_id "RP11-115M6.2-001"; exon_number 15;
ENm006.contig58	ExonAligner	CDS	947	1015	.	-	0	gene_id "RP11-115M6.1-002"; transcript_id "RP11-115M6.1-002"; exon_number 2;
ENm006.contig58	ExonAligner	CDS	4592	4677	.	-	2	gene_id "RP11-115M6.1-002"; transcript_id "RP11-115M6.1-002"; exon_number 3;
ENm006.contig58	ExonAligner	CDS	7078	7156	.	-	0	gene_id "RP11-115M6.1-002"; transcript_id "RP11-115M6.1-002"; exon_number 4;
ENm006.contig58	ExonAligner	CDS	7512	7649	.	-	0	gene_id "RP11-115M6.1-002"; transcript_id "RP11-115M6.1-002"; exon_number 5;
ENm006.contig58	ExonAligner	CDS	24338	24352	.	-	0	gene_id "RP11-115M6.1-002"; transcript_id "RP11-115M6.1-002"; exon_number 6;
ENm006.contig58	ExonAligner	CDS	982	1015	.	-	0	gene_id "RP11-115M6.1-005"; transcript_id "RP11-115M6.1-005"; exon_number 1;
ENm006.contig58	ExonAligner	CDS	4592	4677	.	-	2	gene_id "RP11-115M6.1-005"; transcript_id "RP11-115M6.1-005"; exon_number 2;
ENm006.contig58	ExonAligner	CDS	7078	7156	.	-	0	gene_id "RP11-115M6.1-005"; transcript_id "RP11-115M6.1-005"; exon_number 3;
ENm006.contig58	ExonAligner	CDS	7554	7649	.	-	0	gene_id "RP11-115M6.1-005"; transcript_id "RP11-115M6.1-005"; exon_number 4;
ENm006.contig58	ExonAligner	CDS	19121	19222	.	-	0	gene_id "RP11-115M6.1-005"; transcript_id "RP11-115M6.1-005"; exon_number 5;
ENm006.contig77	ExonAligner	CDS	27290	27425	.	-	0	gene_id "GS1-273L24.1-001"; transcript_id "GS1-273L24.1-001"; exon_number 1;
ENm006.contig77	ExonAligner	CDS	24219	24384	.	-	2	gene_id "GS1-273L24.1-001"; transcript_id "GS1-273L24.1-001"; exon_number 2;
ENm006.contig77	ExonAligner	CDS	22989	23058	.	-	1	gene_id "GS1-273L24.1-001"; transcript_id "GS1-273L24.1-001"; exon_number 3;
ENm006.contig77	ExonAligner	CDS	20681	20812	.	-	0	gene_id "GS1-273L24.1-001"; transcript_id "GS1-273L24.1-001"; exon_number 4;
ENm006.contig77	ExonAligner	CDS	19663	19740	.	-	0	gene_id "GS1-273L24.1-001"; transcript_id "GS1-273L24.1-001"; exon_number 5;
ENm006.contig77	ExonAligner	CDS	27011	27210	.	-	0	gene_id "GS1-273L24.1-004"; transcript_id "GS1-273L24.1-004"; exon_number 1;
ENm006.contig77	ExonAligner	CDS	24219	24384	.	-	2	gene_id "GS1-273L24.1-004"; transcript_id "GS1-273L24.1-004"; exon_number 2;
ENm006.contig77	ExonAligner	CDS	22989	23058	.	-	1	gene_id "GS1-273L24.1-004"; transcript_id "GS1-273L24.1-004"; exon_number 3;
ENm006.contig77	ExonAligner	CDS	20681	20812	.	-	0	gene_id "GS1-273L24.1-004"; transcript_id "GS1-273L24.1-004"; exon_number 4;
ENm006.contig77	ExonAligner	CDS	19663	19740	.	-	0	gene_id "GS1-273L24.1-004"; transcript_id "GS1-273L24.1-004"; exon_number 5;
ENm007.contig11	ExonAligner	CDS	6741	6936	.	+	0	gene_id "AC008440.7-001"; transcript_id "AC008440.7-001"; exon_number 1;
ENm007.contig11	ExonAligner	CDS	10346	10486	.	+	2	gene_id "AC008440.7-001"; transcript_id "AC008440.7-001"; exon_number 3;
ENm007.contig11	ExonAligner	CDS	6741	6936	.	+	0	gene_id "AC008440.7-002"; transcript_id "AC008440.7-002"; exon_number 1;
ENm007.contig11	ExonAligner	CDS	10346	10486	.	+	2	gene_id "AC008440.7-002"; transcript_id "AC008440.7-002"; exon_number 3;
ENm007.contig20	ExonAligner	CDS	120	194	.	+	2	gene_id "AC008440.9-001"; transcript_id "AC008440.9-001"; exon_number 2;
ENm007.contig20	ExonAligner	CDS	2760	2897	.	+	2	gene_id "AC008440.9-001"; transcript_id "AC008440.9-001"; exon_number 3;
ENm007.contig20	ExonAligner	CDS	120	194	.	+	2	gene_id "AC008440.9-002"; transcript_id "AC008440.9-002"; exon_number 2;
ENm007.contig28	ExonAligner	CDS	1149	1241	.	+	2	gene_id "AC012314.7-001"; transcript_id "AC012314.7-001"; exon_number 4;
ENm007.contig28	ExonAligner	CDS	3749	3916	.	+	1	gene_id "AC012314.7-001"; transcript_id "AC012314.7-001"; exon_number 6;
ENm007.contig28	ExonAligner	CDS	4270	4427	.	+	2	gene_id "AC012314.7-001"; transcript_id "AC012314.7-001"; exon_number 7;
ENm007.contig28	ExonAligner	CDS	5316	5405	.	+	0	gene_id "AC012314.7-001"; transcript_id "AC012314.7-001"; exon_number 8;
ENm007.contig28	ExonAligner	CDS	7689	7817	.	+	0	gene_id "AC012314.7-001"; transcript_id "AC012314.7-001"; exon_number 11;
ENm007.contig28	ExonAligner	CDS	7985	8083	.	+	0	gene_id "AC012314.7-001"; transcript_id "AC012314.7-001"; exon_number 12;
ENm007.contig28	ExonAligner	CDS	8829	8957	.	+	0	gene_id "AC012314.7-001"; transcript_id "AC012314.7-001"; exon_number 13;
ENm007.contig28	ExonAligner	CDS	1149	1241	.	+	2	gene_id "AC012314.7-005"; transcript_id "AC012314.7-005"; exon_number 4;
ENm007.contig28	ExonAligner	CDS	3749	3916	.	+	1	gene_id "AC012314.7-005"; transcript_id "AC012314.7-005"; exon_number 6;
ENm007.contig28	ExonAligner	CDS	4270	4428	.	+	2	gene_id "AC012314.7-005"; transcript_id "AC012314.7-005"; exon_number 7;
ENm007.contig28	ExonAligner	CDS	1149	1241	.	+	2	gene_id "AC012314.7-002"; transcript_id "AC012314.7-002"; exon_number 4;
ENm007.contig28	ExonAligner	CDS	3749	3916	.	+	1	gene_id "AC012314.7-002"; transcript_id "AC012314.7-002"; exon_number 6;
ENm007.contig28	ExonAligner	CDS	4270	4427	.	+	2	gene_id "AC012314.7-002"; transcript_id "AC012314.7-002"; exon_number 7;
ENm007.contig28	ExonAligner	CDS	5316	5405	.	+	0	gene_id "AC012314.7-002"; transcript_id "AC012314.7-002"; exon_number 8;
ENm007.contig28	ExonAligner	CDS	8853	8958	.	+	1	gene_id "AC012314.7-002"; transcript_id "AC012314.7-002"; exon_number 10;
ENm007.contig28	ExonAligner	CDS	1149	1241	.	+	2	gene_id "AC012314.7-006"; transcript_id "AC012314.7-006"; exon_number 4;
ENm007.contig28	ExonAligner	CDS	3749	3916	.	+	1	gene_id "AC012314.7-006"; transcript_id "AC012314.7-006"; exon_number 6;
ENm007.contig28	ExonAligner	CDS	4270	4404	.	+	2	gene_id "AC012314.7-006"; transcript_id "AC012314.7-006"; exon_number 7;
ENm007.contig28	ExonAligner	CDS	1149	1241	.	+	2	gene_id "AC012314.7-009"; transcript_id "AC012314.7-009"; exon_number 4;
ENm007.contig28	ExonAligner	CDS	3749	3916	.	+	1	gene_id "AC012314.7-009"; transcript_id "AC012314.7-009"; exon_number 6;
ENm007.contig28	ExonAligner	CDS	4270	4357	.	+	2	gene_id "AC012314.7-009"; transcript_id "AC012314.7-009"; exon_number 7;
ENm007.contig28	ExonAligner	CDS	1149	1241	.	+	2	gene_id "AC012314.7-003"; transcript_id "AC012314.7-003"; exon_number 4;
ENm007.contig28	ExonAligner	CDS	3749	3916	.	+	1	gene_id "AC012314.7-003"; transcript_id "AC012314.7-003"; exon_number 6;
ENm007.contig28	ExonAligner	CDS	4270	4427	.	+	2	gene_id "AC012314.7-003"; transcript_id "AC012314.7-003"; exon_number 7;
ENm007.contig28	ExonAligner	CDS	5316	5405	.	+	0	gene_id "AC012314.7-003"; transcript_id "AC012314.7-003"; exon_number 8;
ENm007.contig28	ExonAligner	CDS	7689	7817	.	+	0	gene_id "AC012314.7-003"; transcript_id "AC012314.7-003"; exon_number 11;
ENm007.contig28	ExonAligner	CDS	7985	8083	.	+	0	gene_id "AC012314.7-003"; transcript_id "AC012314.7-003"; exon_number 12;
ENm007.contig28	ExonAligner	CDS	8829	8957	.	+	0	gene_id "AC012314.7-003"; transcript_id "AC012314.7-003"; exon_number 13;
ENm008.contig2	ExonAligner	CDS	5063	5213	.	+	1	gene_id "Z69666.1-001"; transcript_id "Z69666.1-001"; exon_number 7;
ENm008.contig2	ExonAligner	CDS	4730	4799	.	+	2	gene_id "Z69666.1-001"; transcript_id "Z69666.1-001"; exon_number 13;
ENm008.contig2	ExonAligner	CDS	1316	1433	.	+	0	gene_id "Z69666.1-001"; transcript_id "Z69666.1-001"; exon_number 14;
ENm008.contig2	ExonAligner	CDS	5063	5213	.	+	1	gene_id "Z69666.1-003"; transcript_id "Z69666.1-003"; exon_number 7;
ENm008.contig2	ExonAligner	CDS	4730	4799	.	+	2	gene_id "Z69666.1-003"; transcript_id "Z69666.1-003"; exon_number 12;
ENm008.contig2	ExonAligner	CDS	1316	1433	.	+	0	gene_id "Z69666.1-003"; transcript_id "Z69666.1-003"; exon_number 13;
ENm008.contig2	ExonAligner	CDS	4730	4799	.	+	2	gene_id "Z69666.1-007"; transcript_id "Z69666.1-007"; exon_number 4;
ENm008.contig2	ExonAligner	CDS	1316	1433	.	+	0	gene_id "Z69666.1-007"; transcript_id "Z69666.1-007"; exon_number 5;
ENm008.contig2	ExonAligner	CDS	4730	4799	.	+	2	gene_id "Z69666.1-011"; transcript_id "Z69666.1-011"; exon_number 5;
ENm008.contig2	ExonAligner	CDS	1316	1433	.	+	0	gene_id "Z69666.1-011"; transcript_id "Z69666.1-011"; exon_number 6;
ENm008.contig7	ExonAligner	CDS	18661	18934	.	+	0	gene_id "AC004754.1-001"; transcript_id "AC004754.1-001"; exon_number 1;
ENm008.contig7	ExonAligner	CDS	23174	23298	.	+	2	gene_id "AC004754.1-001"; transcript_id "AC004754.1-001"; exon_number 4;
ENm008.contig7	ExonAligner	CDS	23625	23768	.	+	1	gene_id "AC004754.1-001"; transcript_id "AC004754.1-001"; exon_number 7;
ENm008.contig7	ExonAligner	CDS	24027	24102	.	+	1	gene_id "AC004754.1-001"; transcript_id "AC004754.1-001"; exon_number 8;
ENm008.contig7	ExonAligner	CDS	24209	24364	.	+	0	gene_id "AC004754.1-001"; transcript_id "AC004754.1-001"; exon_number 9;
ENm008.contig7	ExonAligner	CDS	24697	24793	.	+	0	gene_id "AC004754.1-001"; transcript_id "AC004754.1-001"; exon_number 10;
ENm008.contig7	ExonAligner	CDS	24878	25092	.	+	2	gene_id "AC004754.1-001"; transcript_id "AC004754.1-001"; exon_number 11;
ENm008.contig7	ExonAligner	CDS	18661	18934	.	+	0	gene_id "AC004754.1-002"; transcript_id "AC004754.1-002"; exon_number 1;
ENm008.contig7	ExonAligner	CDS	23174	23298	.	+	2	gene_id "AC004754.1-002"; transcript_id "AC004754.1-002"; exon_number 4;
ENm008.contig7	ExonAligner	CDS	23625	23768	.	+	1	gene_id "AC004754.1-002"; transcript_id "AC004754.1-002"; exon_number 7;
ENm008.contig7	ExonAligner	CDS	24027	24102	.	+	1	gene_id "AC004754.1-002"; transcript_id "AC004754.1-002"; exon_number 8;
ENm008.contig7	ExonAligner	CDS	24209	24364	.	+	0	gene_id "AC004754.1-002"; transcript_id "AC004754.1-002"; exon_number 9;
ENm008.contig7	ExonAligner	CDS	24697	24793	.	+	0	gene_id "AC004754.1-002"; transcript_id "AC004754.1-002"; exon_number 10;
ENm008.contig7	ExonAligner	CDS	24878	24975	.	+	2	gene_id "AC004754.1-002"; transcript_id "AC004754.1-002"; exon_number 11;
ENm008.contig7	ExonAligner	CDS	18661	18934	.	+	0	gene_id "AC004754.1-006"; transcript_id "AC004754.1-006"; exon_number 1;
ENm008.contig7	ExonAligner	CDS	18661	18934	.	+	0	gene_id "AC004754.1-004"; transcript_id "AC004754.1-004"; exon_number 1;
ENm008.contig7	ExonAligner	CDS	23174	23298	.	+	2	gene_id "AC004754.1-004"; transcript_id "AC004754.1-004"; exon_number 4;
ENm008.contig7	ExonAligner	CDS	18661	18934	.	+	0	gene_id "AC004754.1-010"; transcript_id "AC004754.1-010"; exon_number 1;
ENm008.contig7	ExonAligner	CDS	23174	23298	.	+	2	gene_id "AC004754.1-010"; transcript_id "AC004754.1-010"; exon_number 4;
ENm008.contig7	ExonAligner	CDS	18661	18934	.	+	0	gene_id "AC004754.1-009"; transcript_id "AC004754.1-009"; exon_number 1;
ENm008.contig7	ExonAligner	CDS	22525	22647	.	+	2	gene_id "AC004754.1-009"; transcript_id "AC004754.1-009"; exon_number 2;
ENm008.contig7	ExonAligner	CDS	23171	23292	.	+	2	gene_id "AC004754.1-009"; transcript_id "AC004754.1-009"; exon_number 4;
ENm008.contig7	ExonAligner	CDS	18661	18934	.	+	0	gene_id "AC004754.1-003"; transcript_id "AC004754.1-003"; exon_number 1;
ENm008.contig7	ExonAligner	CDS	22525	22647	.	+	2	gene_id "AC004754.1-003"; transcript_id "AC004754.1-003"; exon_number 2;
ENm008.contig7	ExonAligner	CDS	23174	23298	.	+	2	gene_id "AC004754.1-003"; transcript_id "AC004754.1-003"; exon_number 4;
ENm008.contig7	ExonAligner	CDS	23625	23768	.	+	1	gene_id "AC004754.1-003"; transcript_id "AC004754.1-003"; exon_number 7;
ENm008.contig7	ExonAligner	CDS	24027	24102	.	+	1	gene_id "AC004754.1-003"; transcript_id "AC004754.1-003"; exon_number 8;
ENm008.contig7	ExonAligner	CDS	24209	24364	.	+	0	gene_id "AC004754.1-003"; transcript_id "AC004754.1-003"; exon_number 9;
ENm008.contig7	ExonAligner	CDS	24697	24793	.	+	0	gene_id "AC004754.1-003"; transcript_id "AC004754.1-003"; exon_number 10;
ENm008.contig7	ExonAligner	CDS	24878	25092	.	+	2	gene_id "AC004754.1-003"; transcript_id "AC004754.1-003"; exon_number 11;
ENm008.contig7	ExonAligner	CDS	22525	22647	.	+	2	gene_id "AC004754.1-013"; transcript_id "AC004754.1-013"; exon_number 2;
ENm008.contig7	ExonAligner	CDS	23625	23768	.	+	1	gene_id "AC004754.1-014"; transcript_id "AC004754.1-014"; exon_number 2;
ENm008.contig7	ExonAligner	CDS	24027	24102	.	+	1	gene_id "AC004754.1-014"; transcript_id "AC004754.1-014"; exon_number 3;
ENm008.contig7	ExonAligner	CDS	24697	24793	.	+	0	gene_id "AC004754.1-014"; transcript_id "AC004754.1-014"; exon_number 4;
ENm008.contig7	ExonAligner	CDS	24878	25092	.	+	2	gene_id "AC004754.1-014"; transcript_id "AC004754.1-014"; exon_number 5;
ENm008.contig7	ExonAligner	CDS	27207	27312	.	-	1	gene_id "AC004754.2-001"; transcript_id "AC004754.2-001"; exon_number 1;
ENm008.contig7	ExonAligner	CDS	27386	27468	.	-	0	gene_id "AC004754.2-001"; transcript_id "AC004754.2-001"; exon_number 2;
ENm008.contig7	ExonAligner	CDS	28661	28749	.	-	2	gene_id "AC004754.2-001"; transcript_id "AC004754.2-001"; exon_number 4;
ENm008.contig7	ExonAligner	CDS	28826	28941	.	-	1	gene_id "AC004754.2-001"; transcript_id "AC004754.2-001"; exon_number 5;
ENm008.contig7	ExonAligner	CDS	29022	29135	.	-	1	gene_id "AC004754.2-001"; transcript_id "AC004754.2-001"; exon_number 6;
ENm008.contig7	ExonAligner	CDS	29226	29287	.	-	0	gene_id "AC004754.2-001"; transcript_id "AC004754.2-001"; exon_number 7;
ENm008.contig7	ExonAligner	CDS	29392	29421	.	-	0	gene_id "AC004754.2-001"; transcript_id "AC004754.2-001"; exon_number 8;
ENm008.contig7	ExonAligner	CDS	27207	27312	.	-	1	gene_id "AC004754.2-003"; transcript_id "AC004754.2-003"; exon_number 1;
ENm008.contig7	ExonAligner	CDS	27386	27468	.	-	0	gene_id "AC004754.2-003"; transcript_id "AC004754.2-003"; exon_number 2;
ENm008.contig7	ExonAligner	CDS	28661	28749	.	-	2	gene_id "AC004754.2-003"; transcript_id "AC004754.2-003"; exon_number 4;
ENm008.contig7	ExonAligner	CDS	28826	28941	.	-	1	gene_id "AC004754.2-003"; transcript_id "AC004754.2-003"; exon_number 5;
ENm008.contig7	ExonAligner	CDS	29022	29135	.	-	1	gene_id "AC004754.2-003"; transcript_id "AC004754.2-003"; exon_number 6;
ENm008.contig7	ExonAligner	CDS	29226	29287	.	-	0	gene_id "AC004754.2-003"; transcript_id "AC004754.2-003"; exon_number 7;
ENm008.contig7	ExonAligner	CDS	29392	29421	.	-	0	gene_id "AC004754.2-003"; transcript_id "AC004754.2-003"; exon_number 8;
ENm008.contig7	ExonAligner	CDS	27207	27312	.	-	1	gene_id "AC004754.2-004"; transcript_id "AC004754.2-004"; exon_number 1;
ENm008.contig7	ExonAligner	CDS	27386	27468	.	-	0	gene_id "AC004754.2-004"; transcript_id "AC004754.2-004"; exon_number 2;
ENm008.contig7	ExonAligner	CDS	28661	28749	.	-	2	gene_id "AC004754.2-004"; transcript_id "AC004754.2-004"; exon_number 4;
ENm008.contig7	ExonAligner	CDS	28826	28941	.	-	1	gene_id "AC004754.2-004"; transcript_id "AC004754.2-004"; exon_number 5;
ENm008.contig7	ExonAligner	CDS	29022	29135	.	-	1	gene_id "AC004754.2-004"; transcript_id "AC004754.2-004"; exon_number 6;
ENm008.contig7	ExonAligner	CDS	29226	29287	.	-	0	gene_id "AC004754.2-004"; transcript_id "AC004754.2-004"; exon_number 7;
ENm008.contig7	ExonAligner	CDS	29392	29421	.	-	0	gene_id "AC004754.2-004"; transcript_id "AC004754.2-004"; exon_number 8;
ENm008.contig10	ExonAligner	CDS	844	967	.	-	2	gene_id "Z97634.2-001"; transcript_id "Z97634.2-001"; exon_number 6;
ENm008.contig10	ExonAligner	CDS	1038	1128	.	-	0	gene_id "Z97634.2-001"; transcript_id "Z97634.2-001"; exon_number 7;
ENm008.contig10	ExonAligner	CDS	1330	1628	.	-	2	gene_id "Z97634.2-001"; transcript_id "Z97634.2-001"; exon_number 8;
ENm008.contig11	ExonAligner	CDS	1814	1901	.	-	0	gene_id "Z97634.4-011"; transcript_id "Z97634.4-011"; exon_number 1;
ENm008.contig11	ExonAligner	CDS	1054	1187	.	-	2	gene_id "Z97634.4-011"; transcript_id "Z97634.4-011"; exon_number 3;
ENm008.contig11	ExonAligner	CDS	872	973	.	-	0	gene_id "Z97634.4-011"; transcript_id "Z97634.4-011"; exon_number 4;
ENm008.contig11	ExonAligner	CDS	684	796	.	-	0	gene_id "Z97634.4-011"; transcript_id "Z97634.4-011"; exon_number 5;
ENm008.contig11	ExonAligner	CDS	1814	1901	.	-	0	gene_id "Z97634.4-001"; transcript_id "Z97634.4-001"; exon_number 1;
ENm008.contig11	ExonAligner	CDS	1054	1187	.	-	2	gene_id "Z97634.4-001"; transcript_id "Z97634.4-001"; exon_number 2;
ENm008.contig11	ExonAligner	CDS	872	973	.	-	0	gene_id "Z97634.4-001"; transcript_id "Z97634.4-001"; exon_number 3;
ENm008.contig11	ExonAligner	CDS	684	796	.	-	0	gene_id "Z97634.4-001"; transcript_id "Z97634.4-001"; exon_number 4;
ENm008.contig13	ExonAligner	CDS	322	401	.	+	0	gene_id "AL023881.1-001"; transcript_id "AL023881.1-001"; exon_number 1;
ENm008.contig13	ExonAligner	CDS	798	866	.	+	1	gene_id "AL023881.1-001"; transcript_id "AL023881.1-001"; exon_number 2;
ENm008.contig13	ExonAligner	CDS	3299	3434	.	+	0	gene_id "AL023881.1-001"; transcript_id "AL023881.1-001"; exon_number 4;
ENm008.contig13	ExonAligner	CDS	4764	4859	.	+	0	gene_id "AL023881.1-001"; transcript_id "AL023881.1-001"; exon_number 6;
ENm008.contig13	ExonAligner	CDS	4959	5063	.	+	2	gene_id "AL023881.1-001"; transcript_id "AL023881.1-001"; exon_number 7;
ENm008.contig13	ExonAligner	CDS	5335	5555	.	+	2	gene_id "AL023881.1-001"; transcript_id "AL023881.1-001"; exon_number 8;
ENm008.contig13	ExonAligner	CDS	322	401	.	+	0	gene_id "AL023881.1-008"; transcript_id "AL023881.1-008"; exon_number 1;
ENm008.contig13	ExonAligner	CDS	798	866	.	+	1	gene_id "AL023881.1-008"; transcript_id "AL023881.1-008"; exon_number 2;
ENm008.contig13	ExonAligner	CDS	3299	3434	.	+	0	gene_id "AL023881.1-008"; transcript_id "AL023881.1-008"; exon_number 4;
ENm008.contig13	ExonAligner	CDS	4764	4859	.	+	0	gene_id "AL023881.1-008"; transcript_id "AL023881.1-008"; exon_number 6;
ENm008.contig13	ExonAligner	CDS	4959	5063	.	+	2	gene_id "AL023881.1-008"; transcript_id "AL023881.1-008"; exon_number 7;
ENm008.contig13	ExonAligner	CDS	5335	5555	.	+	2	gene_id "AL023881.1-008"; transcript_id "AL023881.1-008"; exon_number 8;
ENm009.contig78	ExonAligner	CDS	13509	13609	.	-	1	gene_id "AC015691.9-003"; transcript_id "AC015691.9-003"; exon_number 6;
ENm009.contig78	ExonAligner	CDS	13235	13261	.	-	2	gene_id "AC015691.9-003"; transcript_id "AC015691.9-003"; exon_number 7;
ENm009.contig78	ExonAligner	CDS	12437	13008	.	-	2	gene_id "AC015691.9-003"; transcript_id "AC015691.9-003"; exon_number 8;
ENm009.contig78	ExonAligner	CDS	13509	13609	.	-	1	gene_id "AC015691.11-001"; transcript_id "AC015691.11-001"; exon_number 6;
ENm009.contig78	ExonAligner	CDS	13235	13261	.	-	2	gene_id "AC015691.11-001"; transcript_id "AC015691.11-001"; exon_number 7;
ENm009.contig78	ExonAligner	CDS	5265	5740	.	-	2	gene_id "AC015691.11-001"; transcript_id "AC015691.11-001"; exon_number 8;
ENm009.contig78	ExonAligner	CDS	4599	4694	.	-	0	gene_id "AC015691.11-001"; transcript_id "AC015691.11-001"; exon_number 9;
ENm009.contig78	ExonAligner	CDS	3772	4002	.	-	0	gene_id "AC015691.11-001"; transcript_id "AC015691.11-001"; exon_number 10;
ENm009.contig78	ExonAligner	CDS	2771	2793	.	-	0	gene_id "AC015691.11-001"; transcript_id "AC015691.11-001"; exon_number 11;
ENm009.contig78	ExonAligner	CDS	1380	1480	.	-	1	gene_id "AC015691.11-001"; transcript_id "AC015691.11-001"; exon_number 12;
ENm009.contig78	ExonAligner	CDS	236	779	.	-	2	gene_id "AC015691.11-001"; transcript_id "AC015691.11-001"; exon_number 14;
ENm009.contig78	ExonAligner	CDS	13509	13609	.	-	1	gene_id "AC015691.9-001"; transcript_id "AC015691.9-001"; exon_number 5;
ENm009.contig78	ExonAligner	CDS	13235	13261	.	-	2	gene_id "AC015691.9-001"; transcript_id "AC015691.9-001"; exon_number 6;
ENm009.contig78	ExonAligner	CDS	12437	13008	.	-	2	gene_id "AC015691.9-001"; transcript_id "AC015691.9-001"; exon_number 7;
ENm009.contig78	ExonAligner	CDS	13509	13609	.	-	1	gene_id "AC015691.9-002"; transcript_id "AC015691.9-002"; exon_number 6;
ENm009.contig78	ExonAligner	CDS	13235	13261	.	-	2	gene_id "AC015691.9-002"; transcript_id "AC015691.9-002"; exon_number 7;
ENm009.contig78	ExonAligner	CDS	12437	13008	.	-	2	gene_id "AC015691.9-002"; transcript_id "AC015691.9-002"; exon_number 8;
ENm010.contig18	ExonAligner	CDS	673	1318	.	+	0	gene_id "AC004079.5-001"; transcript_id "AC004079.5-001"; exon_number 2;
ENm011.contig2	ExonAligner	CDS	2289	2399	.	-	1	gene_id "AC068580.4-001"; transcript_id "AC068580.4-001"; exon_number 3;
ENm011.contig2	ExonAligner	CDS	2602	2724	.	-	1	gene_id "AC068580.4-001"; transcript_id "AC068580.4-001"; exon_number 4;
ENm011.contig2	ExonAligner	CDS	3514	3734	.	-	0	gene_id "AC068580.4-001"; transcript_id "AC068580.4-001"; exon_number 5;
ENm011.contig2	ExonAligner	CDS	3514	3734	.	-	0	gene_id "AC068580.4-002"; transcript_id "AC068580.4-002"; exon_number 1;
ENm013.contig14	ExonAligner	CDS	10278	10369	.	-	0	gene_id "AC002064.2-001"; transcript_id "AC002064.2-001"; exon_number 4;
ENm013.contig14	ExonAligner	CDS	8585	8661	.	-	1	gene_id "AC002064.2-001"; transcript_id "AC002064.2-001"; exon_number 5;
ENm013.contig14	ExonAligner	CDS	4400	4496	.	-	2	gene_id "AC002064.2-001"; transcript_id "AC002064.2-001"; exon_number 6;
ENm013.contig14	ExonAligner	CDS	290	439	.	-	2	gene_id "AC002064.2-001"; transcript_id "AC002064.2-001"; exon_number 7;
ENm013.contig14	ExonAligner	CDS	11	188	.	-	2	gene_id "AC002064.2-001"; transcript_id "AC002064.2-001"; exon_number 8;
ENm013.contig14	ExonAligner	CDS	10278	10369	.	-	0	gene_id "AC002064.2-005"; transcript_id "AC002064.2-005"; exon_number 4;
ENm013.contig14	ExonAligner	CDS	8585	8661	.	-	1	gene_id "AC002064.2-005"; transcript_id "AC002064.2-005"; exon_number 5;
ENm013.contig14	ExonAligner	CDS	4400	4496	.	-	2	gene_id "AC002064.2-005"; transcript_id "AC002064.2-005"; exon_number 6;
ENm013.contig14	ExonAligner	CDS	290	439	.	-	2	gene_id "AC002064.2-005"; transcript_id "AC002064.2-005"; exon_number 7;
ENm013.contig14	ExonAligner	CDS	11	188	.	-	2	gene_id "AC002064.2-005"; transcript_id "AC002064.2-005"; exon_number 8;
ENr121.contig23	ExonAligner	CDS	663	747	.	+	0	gene_id "AC009404.1-001"; transcript_id "AC009404.1-001"; exon_number 1;
ENr121.contig23	ExonAligner	CDS	2113	2396	.	+	2	gene_id "AC009404.1-001"; transcript_id "AC009404.1-001"; exon_number 2;
ENr121.contig23	ExonAligner	CDS	3797	3940	.	+	2	gene_id "AC009404.1-001"; transcript_id "AC009404.1-001"; exon_number 3;
ENr121.contig23	ExonAligner	CDS	4490	4625	.	+	2	gene_id "AC009404.1-001"; transcript_id "AC009404.1-001"; exon_number 4;
ENr122.contig11	ExonAligner	CDS	15696	15863	.	+	0	gene_id "AC072051.2-001"; transcript_id "AC072051.2-001"; exon_number 1;
ENr122.contig11	ExonAligner	CDS	20185	20304	.	+	0	gene_id "AC072051.2-001"; transcript_id "AC072051.2-001"; exon_number 2;
ENr122.contig11	ExonAligner	CDS	21493	21621	.	+	0	gene_id "AC072051.2-001"; transcript_id "AC072051.2-001"; exon_number 3;
ENr122.contig11	ExonAligner	CDS	22547	22664	.	+	0	gene_id "AC072051.2-001"; transcript_id "AC072051.2-001"; exon_number 4;
ENr122.contig11	ExonAligner	CDS	23307	23449	.	+	2	gene_id "AC072051.2-001"; transcript_id "AC072051.2-001"; exon_number 5;
ENr122.contig11	ExonAligner	CDS	23872	24036	.	+	0	gene_id "AC072051.2-001"; transcript_id "AC072051.2-001"; exon_number 6;
ENr122.contig11	ExonAligner	CDS	25143	25547	.	+	0	gene_id "AC072051.2-001"; transcript_id "AC072051.2-001"; exon_number 7;
ENr122.contig13	ExonAligner	CDS	3677	3832	.	+	0	gene_id "AC009802.1-001"; transcript_id "AC009802.1-001"; exon_number 6;
ENr122.contig13	ExonAligner	CDS	7668	8072	.	+	0	gene_id "AC009802.1-001"; transcript_id "AC009802.1-001"; exon_number 7;
ENr123.contig34	ExonAligner	CDS	5111	5191	.	+	0	gene_id "AC084290.1-001"; transcript_id "AC084290.1-001"; exon_number 15;
ENr131.contig21	ExonAligner	CDS	396	613	.	+	0	gene_id "AC006985.5-005"; transcript_id "AC006985.5-005"; exon_number 1;
ENr131.contig21	ExonAligner	CDS	878	1060	.	+	0	gene_id "AC006985.5-005"; transcript_id "AC006985.5-005"; exon_number 2;
ENr131.contig21	ExonAligner	CDS	1713	1865	.	+	0	gene_id "AC006985.5-005"; transcript_id "AC006985.5-005"; exon_number 3;
ENr131.contig23	ExonAligner	CDS	12922	12991	.	+	0	gene_id "AC005538.1-001"; transcript_id "AC005538.1-001"; exon_number 3;
ENr131.contig23	ExonAligner	CDS	11544	11636	.	+	0	gene_id "AC005538.1-001"; transcript_id "AC005538.1-001"; exon_number 4;
ENr131.contig23	ExonAligner	CDS	10831	10895	.	+	2	gene_id "AC005538.1-001"; transcript_id "AC005538.1-001"; exon_number 5;
ENr131.contig23	ExonAligner	CDS	9691	9778	.	+	0	gene_id "AC005538.1-001"; transcript_id "AC005538.1-001"; exon_number 6;
ENr131.contig23	ExonAligner	CDS	8474	8529	.	+	2	gene_id "AC005538.1-001"; transcript_id "AC005538.1-001"; exon_number 7;
ENr131.contig23	ExonAligner	CDS	6986	7052	.	+	0	gene_id "AC005538.1-001"; transcript_id "AC005538.1-001"; exon_number 8;
ENr131.contig23	ExonAligner	CDS	6400	6507	.	+	0	gene_id "AC005538.1-001"; transcript_id "AC005538.1-001"; exon_number 9;
ENr131.contig23	ExonAligner	CDS	12922	12991	.	+	0	gene_id "AC005538.1-002"; transcript_id "AC005538.1-002"; exon_number 2;
ENr131.contig23	ExonAligner	CDS	11544	11636	.	+	0	gene_id "AC005538.1-002"; transcript_id "AC005538.1-002"; exon_number 3;
ENr131.contig23	ExonAligner	CDS	10831	10895	.	+	2	gene_id "AC005538.1-002"; transcript_id "AC005538.1-002"; exon_number 4;
ENr131.contig23	ExonAligner	CDS	8474	8529	.	+	1	gene_id "AC005538.1-002"; transcript_id "AC005538.1-002"; exon_number 5;
ENr131.contig23	ExonAligner	CDS	6986	7052	.	+	2	gene_id "AC005538.1-002"; transcript_id "AC005538.1-002"; exon_number 6;
ENr131.contig23	ExonAligner	CDS	6417	6507	.	+	0	gene_id "AC005538.1-002"; transcript_id "AC005538.1-002"; exon_number 7;
ENr131.contig29	ExonAligner	CDS	4202	4399	.	+	0	gene_id "AC005538.4-001"; transcript_id "AC005538.4-001"; exon_number 8;
ENr131.contig29	ExonAligner	CDS	6283	6379	.	+	0	gene_id "AC005538.4-001"; transcript_id "AC005538.4-001"; exon_number 9;
ENr131.contig29	ExonAligner	CDS	10505	10623	.	+	2	gene_id "AC005538.4-001"; transcript_id "AC005538.4-001"; exon_number 10;
ENr131.contig29	ExonAligner	CDS	15377	15667	.	+	0	gene_id "AC005538.4-001"; transcript_id "AC005538.4-001"; exon_number 11;
ENr131.contig29	ExonAligner	CDS	19018	19113	.	+	0	gene_id "AC005538.4-001"; transcript_id "AC005538.4-001"; exon_number 12;
ENr131.contig29	ExonAligner	CDS	19985	20114	.	+	0	gene_id "AC005538.4-001"; transcript_id "AC005538.4-001"; exon_number 13;
ENr131.contig29	ExonAligner	CDS	22817	22962	.	+	2	gene_id "AC005538.4-001"; transcript_id "AC005538.4-001"; exon_number 14;
ENr132.contig46	ExonAligner	CDS	796	936	.	+	2	gene_id "RP11-98F14.7-002"; transcript_id "RP11-98F14.7-002"; exon_number 5;
ENr132.contig46	ExonAligner	CDS	5253	5362	.	+	2	gene_id "RP11-98F14.7-002"; transcript_id "RP11-98F14.7-002"; exon_number 6;
ENr132.contig46	ExonAligner	CDS	6789	6918	.	+	0	gene_id "RP11-98F14.7-002"; transcript_id "RP11-98F14.7-002"; exon_number 7;
ENr132.contig46	ExonAligner	CDS	7658	8247	.	+	2	gene_id "RP11-98F14.7-002"; transcript_id "RP11-98F14.7-002"; exon_number 8;
ENr132.contig46	ExonAligner	CDS	796	936	.	+	2	gene_id "RP11-98F14.7-001"; transcript_id "RP11-98F14.7-001"; exon_number 6;
ENr132.contig46	ExonAligner	CDS	5253	5362	.	+	2	gene_id "RP11-98F14.7-001"; transcript_id "RP11-98F14.7-001"; exon_number 7;
ENr132.contig46	ExonAligner	CDS	6789	6918	.	+	0	gene_id "RP11-98F14.7-001"; transcript_id "RP11-98F14.7-001"; exon_number 8;
ENr132.contig46	ExonAligner	CDS	7658	8247	.	+	2	gene_id "RP11-98F14.7-001"; transcript_id "RP11-98F14.7-001"; exon_number 9;
ENr133.contig22	ExonAligner	CDS	1162	1298	.	-	2	gene_id "AF129408.12-001"; transcript_id "AF129408.12-001"; exon_number 2;
ENr133.contig22	ExonAligner	CDS	2399	2597	.	-	0	gene_id "AF129408.12-001"; transcript_id "AF129408.12-001"; exon_number 3;
ENr133.contig22	ExonAligner	CDS	4451	4513	.	-	0	gene_id "AF129408.12-001"; transcript_id "AF129408.12-001"; exon_number 4;
ENr133.contig22	ExonAligner	CDS	7125	7276	.	-	2	gene_id "AF129408.12-001"; transcript_id "AF129408.12-001"; exon_number 5;
ENr133.contig22	ExonAligner	CDS	8795	8901	.	-	1	gene_id "AF129408.12-001"; transcript_id "AF129408.12-001"; exon_number 6;
ENr133.contig22	ExonAligner	CDS	12876	13009	.	-	0	gene_id "AF129408.12-001"; transcript_id "AF129408.12-001"; exon_number 7;
ENr133.contig22	ExonAligner	CDS	1162	1298	.	-	2	gene_id "AF129408.12-002"; transcript_id "AF129408.12-002"; exon_number 2;
ENr133.contig22	ExonAligner	CDS	2399	2597	.	-	0	gene_id "AF129408.12-002"; transcript_id "AF129408.12-002"; exon_number 3;
ENr133.contig22	ExonAligner	CDS	7125	7276	.	-	2	gene_id "AF129408.12-002"; transcript_id "AF129408.12-002"; exon_number 4;
ENr133.contig22	ExonAligner	CDS	8795	8901	.	-	1	gene_id "AF129408.12-002"; transcript_id "AF129408.12-002"; exon_number 5;
ENr133.contig22	ExonAligner	CDS	12876	13009	.	-	0	gene_id "AF129408.12-002"; transcript_id "AF129408.12-002"; exon_number 6;
ENr133.contig22	ExonAligner	CDS	16779	17169	.	-	2	gene_id "AF129408.13-001"; transcript_id "AF129408.13-001"; exon_number 1;
ENr133.contig22	ExonAligner	CDS	28986	29903	.	-	2	gene_id "AF129408.13-001"; transcript_id "AF129408.13-001"; exon_number 2;
ENr133.contig22	ExonAligner	CDS	31259	32167	.	-	2	gene_id "AF129408.13-001"; transcript_id "AF129408.13-001"; exon_number 3;
ENr133.contig22	ExonAligner	CDS	33421	33563	.	-	1	gene_id "AF129408.13-001"; transcript_id "AF129408.13-001"; exon_number 29;
ENr133.contig22	ExonAligner	CDS	28747	29903	.	-	2	gene_id "AF129408.13-002"; transcript_id "AF129408.13-002"; exon_number 1;
ENr133.contig22	ExonAligner	CDS	31259	32167	.	-	2	gene_id "AF129408.13-002"; transcript_id "AF129408.13-002"; exon_number 2;
ENr133.contig22	ExonAligner	CDS	33421	33563	.	-	1	gene_id "AF129408.13-002"; transcript_id "AF129408.13-002"; exon_number 28;
ENr133.contig22	ExonAligner	CDS	33421	33563	.	-	0	gene_id "AF129408.13-014"; transcript_id "AF129408.13-014"; exon_number 9;
ENr212.contig10	ExonAligner	CDS	25079	25276	.	+	0	gene_id "AC005370.1-001"; transcript_id "AC005370.1-001"; exon_number 1;
ENr212.contig10	ExonAligner	CDS	17151	17243	.	+	2	gene_id "AC005370.1-001"; transcript_id "AC005370.1-001"; exon_number 2;
ENr212.contig10	ExonAligner	CDS	25079	25276	.	+	0	gene_id "AC005370.1-008"; transcript_id "AC005370.1-008"; exon_number 1;
ENr212.contig10	ExonAligner	CDS	17151	17243	.	+	2	gene_id "AC005370.1-008"; transcript_id "AC005370.1-008"; exon_number 2;
ENr212.contig10	ExonAligner	CDS	25079	25276	.	+	0	gene_id "AC005370.1-002"; transcript_id "AC005370.1-002"; exon_number 1;
ENr212.contig10	ExonAligner	CDS	17151	17243	.	+	2	gene_id "AC005370.1-002"; transcript_id "AC005370.1-002"; exon_number 2;
ENr212.contig10	ExonAligner	CDS	25079	25099	.	+	0	gene_id "AC005370.1-006"; transcript_id "AC005370.1-006"; exon_number 1;
ENr212.contig10	ExonAligner	CDS	17151	17243	.	+	2	gene_id "AC005370.1-006"; transcript_id "AC005370.1-006"; exon_number 2;
ENr221.contig35	ExonAligner	CDS	102	199	.	+	0	gene_id "AC008937.4-001"; transcript_id "AC008937.4-001"; exon_number 1;
ENr221.contig35	ExonAligner	CDS	4518	4633	.	+	1	gene_id "AC008937.4-001"; transcript_id "AC008937.4-001"; exon_number 4;
ENr221.contig40	ExonAligner	CDS	22061	22521	.	+	2	gene_id "AC008937.5-003"; transcript_id "AC008937.5-003"; exon_number 1;
ENr221.contig40	ExonAligner	CDS	21839	21981	.	+	1	gene_id "AC008937.5-003"; transcript_id "AC008937.5-003"; exon_number 2;
ENr221.contig40	ExonAligner	CDS	21634	21755	.	+	0	gene_id "AC008937.5-003"; transcript_id "AC008937.5-003"; exon_number 3;
ENr221.contig40	ExonAligner	CDS	19692	19786	.	+	2	gene_id "AC008937.5-003"; transcript_id "AC008937.5-003"; exon_number 4;
ENr221.contig40	ExonAligner	CDS	17284	17365	.	+	0	gene_id "AC008937.5-003"; transcript_id "AC008937.5-003"; exon_number 5;
ENr221.contig40	ExonAligner	CDS	14000	14148	.	+	2	gene_id "AC008937.5-003"; transcript_id "AC008937.5-003"; exon_number 6;
ENr221.contig40	ExonAligner	CDS	11901	11973	.	+	0	gene_id "AC008937.5-003"; transcript_id "AC008937.5-003"; exon_number 7;
ENr221.contig40	ExonAligner	CDS	11612	11697	.	+	2	gene_id "AC008937.5-003"; transcript_id "AC008937.5-003"; exon_number 8;
ENr221.contig40	ExonAligner	CDS	9396	9516	.	+	0	gene_id "AC008937.5-003"; transcript_id "AC008937.5-003"; exon_number 9;
ENr221.contig40	ExonAligner	CDS	7860	7994	.	+	0	gene_id "AC008937.5-003"; transcript_id "AC008937.5-003"; exon_number 10;
ENr221.contig40	ExonAligner	CDS	22061	22521	.	+	2	gene_id "AC008937.5-001"; transcript_id "AC008937.5-001"; exon_number 1;
ENr221.contig40	ExonAligner	CDS	21839	21981	.	+	1	gene_id "AC008937.5-001"; transcript_id "AC008937.5-001"; exon_number 2;
ENr221.contig40	ExonAligner	CDS	21634	21755	.	+	0	gene_id "AC008937.5-001"; transcript_id "AC008937.5-001"; exon_number 3;
ENr221.contig40	ExonAligner	CDS	19695	19786	.	+	2	gene_id "AC008937.5-001"; transcript_id "AC008937.5-001"; exon_number 4;
ENr221.contig40	ExonAligner	CDS	17284	17365	.	+	0	gene_id "AC008937.5-001"; transcript_id "AC008937.5-001"; exon_number 5;
ENr221.contig40	ExonAligner	CDS	14000	14148	.	+	2	gene_id "AC008937.5-001"; transcript_id "AC008937.5-001"; exon_number 6;
ENr221.contig40	ExonAligner	CDS	11901	11973	.	+	0	gene_id "AC008937.5-001"; transcript_id "AC008937.5-001"; exon_number 7;
ENr221.contig40	ExonAligner	CDS	11612	11697	.	+	2	gene_id "AC008937.5-001"; transcript_id "AC008937.5-001"; exon_number 8;
ENr221.contig40	ExonAligner	CDS	9396	9516	.	+	0	gene_id "AC008937.5-001"; transcript_id "AC008937.5-001"; exon_number 9;
ENr221.contig40	ExonAligner	CDS	7860	7994	.	+	0	gene_id "AC008937.5-001"; transcript_id "AC008937.5-001"; exon_number 10;
ENr221.contig40	ExonAligner	CDS	22061	22521	.	+	2	gene_id "AC008937.5-004"; transcript_id "AC008937.5-004"; exon_number 1;
ENr221.contig40	ExonAligner	CDS	21839	21981	.	+	1	gene_id "AC008937.5-004"; transcript_id "AC008937.5-004"; exon_number 2;
ENr221.contig40	ExonAligner	CDS	21634	21755	.	+	0	gene_id "AC008937.5-004"; transcript_id "AC008937.5-004"; exon_number 3;
ENr221.contig40	ExonAligner	CDS	19692	19786	.	+	2	gene_id "AC008937.5-004"; transcript_id "AC008937.5-004"; exon_number 4;
ENr221.contig40	ExonAligner	CDS	17284	17365	.	+	0	gene_id "AC008937.5-004"; transcript_id "AC008937.5-004"; exon_number 5;
ENr221.contig40	ExonAligner	CDS	14000	14148	.	+	2	gene_id "AC008937.5-004"; transcript_id "AC008937.5-004"; exon_number 6;
ENr221.contig40	ExonAligner	CDS	11901	11973	.	+	0	gene_id "AC008937.5-004"; transcript_id "AC008937.5-004"; exon_number 7;
ENr221.contig40	ExonAligner	CDS	11612	11697	.	+	2	gene_id "AC008937.5-004"; transcript_id "AC008937.5-004"; exon_number 8;
ENr221.contig40	ExonAligner	CDS	9396	9516	.	+	0	gene_id "AC008937.5-004"; transcript_id "AC008937.5-004"; exon_number 9;
ENr221.contig40	ExonAligner	CDS	7860	7994	.	+	0	gene_id "AC008937.5-004"; transcript_id "AC008937.5-004"; exon_number 10;
ENr223.contig37	ExonAligner	CDS	4587	4806	.	+	0	gene_id "RP11-398K22.2-001"; transcript_id "RP11-398K22.2-001"; exon_number 5;
ENr223.contig44	ExonAligner	CDS	2570	2694	.	-	2	gene_id "RP11-505P4.2-001"; transcript_id "RP11-505P4.2-001"; exon_number 1;
ENr223.contig44	ExonAligner	CDS	2797	3031	.	-	0	gene_id "RP11-505P4.2-001"; transcript_id "RP11-505P4.2-001"; exon_number 2;
ENr223.contig44	ExonAligner	CDS	3118	3374	.	-	2	gene_id "RP11-505P4.2-001"; transcript_id "RP11-505P4.2-001"; exon_number 3;
ENr223.contig44	ExonAligner	CDS	3464	3614	.	-	0	gene_id "RP11-505P4.2-001"; transcript_id "RP11-505P4.2-001"; exon_number 4;
ENr223.contig44	ExonAligner	CDS	3710	4006	.	-	0	gene_id "RP11-505P4.2-001"; transcript_id "RP11-505P4.2-001"; exon_number 5;
ENr223.contig44	ExonAligner	CDS	4191	4370	.	-	0	gene_id "RP11-505P4.2-001"; transcript_id "RP11-505P4.2-001"; exon_number 6;
ENr223.contig44	ExonAligner	CDS	4696	4839	.	-	0	gene_id "RP11-505P4.2-001"; transcript_id "RP11-505P4.2-001"; exon_number 7;
ENr223.contig44	ExonAligner	CDS	2570	2694	.	-	2	gene_id "RP11-505P4.2-009"; transcript_id "RP11-505P4.2-009"; exon_number 1;
ENr223.contig44	ExonAligner	CDS	2797	3031	.	-	0	gene_id "RP11-505P4.2-009"; transcript_id "RP11-505P4.2-009"; exon_number 2;
ENr223.contig44	ExonAligner	CDS	3118	3374	.	-	2	gene_id "RP11-505P4.2-009"; transcript_id "RP11-505P4.2-009"; exon_number 3;
ENr223.contig44	ExonAligner	CDS	3464	3614	.	-	0	gene_id "RP11-505P4.2-009"; transcript_id "RP11-505P4.2-009"; exon_number 4;
ENr223.contig44	ExonAligner	CDS	3710	4006	.	-	0	gene_id "RP11-505P4.2-009"; transcript_id "RP11-505P4.2-009"; exon_number 5;
ENr223.contig44	ExonAligner	CDS	4191	4370	.	-	0	gene_id "RP11-505P4.2-009"; transcript_id "RP11-505P4.2-009"; exon_number 6;
ENr223.contig44	ExonAligner	CDS	4696	4839	.	-	0	gene_id "RP11-505P4.2-009"; transcript_id "RP11-505P4.2-009"; exon_number 7;
ENr223.contig44	ExonAligner	CDS	2570	2694	.	-	2	gene_id "RP11-505P4.2-004"; transcript_id "RP11-505P4.2-004"; exon_number 1;
ENr223.contig44	ExonAligner	CDS	2797	3031	.	-	0	gene_id "RP11-505P4.2-004"; transcript_id "RP11-505P4.2-004"; exon_number 2;
ENr223.contig44	ExonAligner	CDS	3118	3374	.	-	2	gene_id "RP11-505P4.2-004"; transcript_id "RP11-505P4.2-004"; exon_number 3;
ENr223.contig44	ExonAligner	CDS	3464	3614	.	-	0	gene_id "RP11-505P4.2-004"; transcript_id "RP11-505P4.2-004"; exon_number 4;
ENr223.contig44	ExonAligner	CDS	3710	4006	.	-	0	gene_id "RP11-505P4.2-004"; transcript_id "RP11-505P4.2-004"; exon_number 5;
ENr223.contig44	ExonAligner	CDS	4191	4370	.	-	0	gene_id "RP11-505P4.2-004"; transcript_id "RP11-505P4.2-004"; exon_number 6;
ENr223.contig44	ExonAligner	CDS	4696	4839	.	-	0	gene_id "RP11-505P4.2-004"; transcript_id "RP11-505P4.2-004"; exon_number 7;
ENr223.contig44	ExonAligner	CDS	3892	4006	.	-	0	gene_id "RP11-505P4.2-015"; transcript_id "RP11-505P4.2-015"; exon_number 1;
ENr223.contig44	ExonAligner	CDS	4191	4370	.	-	0	gene_id "RP11-505P4.2-015"; transcript_id "RP11-505P4.2-015"; exon_number 2;
ENr223.contig44	ExonAligner	CDS	4696	4839	.	-	0	gene_id "RP11-505P4.2-015"; transcript_id "RP11-505P4.2-015"; exon_number 3;
ENr231.contig9	ExonAligner	CDS	15066	15091	.	-	0	gene_id "RP11-126K1.1-001"; transcript_id "RP11-126K1.1-001"; exon_number 1;
ENr231.contig9	ExonAligner	CDS	8847	8987	.	-	1	gene_id "RP11-126K1.1-001"; transcript_id "RP11-126K1.1-001"; exon_number 2;
ENr231.contig9	ExonAligner	CDS	3442	3556	.	-	1	gene_id "RP11-126K1.1-001"; transcript_id "RP11-126K1.1-001"; exon_number 3;
ENr231.contig9	ExonAligner	CDS	2961	3047	.	-	0	gene_id "RP11-126K1.1-001"; transcript_id "RP11-126K1.1-001"; exon_number 4;
ENr231.contig9	ExonAligner	CDS	2702	2770	.	-	0	gene_id "RP11-126K1.1-001"; transcript_id "RP11-126K1.1-001"; exon_number 5;
ENr231.contig9	ExonAligner	CDS	2304	2522	.	-	0	gene_id "RP11-126K1.1-001"; transcript_id "RP11-126K1.1-001"; exon_number 6;
ENr231.contig9	ExonAligner	CDS	1676	1784	.	-	0	gene_id "RP11-126K1.1-001"; transcript_id "RP11-126K1.1-001"; exon_number 7;
ENr231.contig9	ExonAligner	CDS	1383	1514	.	-	2	gene_id "RP11-126K1.1-001"; transcript_id "RP11-126K1.1-001"; exon_number 8;
ENr231.contig9	ExonAligner	CDS	1237	1304	.	-	2	gene_id "RP11-126K1.1-001"; transcript_id "RP11-126K1.1-001"; exon_number 9;
ENr231.contig9	ExonAligner	CDS	419	592	.	-	0	gene_id "RP11-126K1.1-001"; transcript_id "RP11-126K1.1-001"; exon_number 10;
ENr231.contig9	ExonAligner	CDS	15066	15091	.	-	0	gene_id "RP11-126K1.1-002"; transcript_id "RP11-126K1.1-002"; exon_number 1;
ENr231.contig9	ExonAligner	CDS	8847	8987	.	-	1	gene_id "RP11-126K1.1-002"; transcript_id "RP11-126K1.1-002"; exon_number 2;
ENr231.contig9	ExonAligner	CDS	3442	3556	.	-	1	gene_id "RP11-126K1.1-002"; transcript_id "RP11-126K1.1-002"; exon_number 3;
ENr231.contig9	ExonAligner	CDS	2961	3047	.	-	0	gene_id "RP11-126K1.1-002"; transcript_id "RP11-126K1.1-002"; exon_number 4;
ENr231.contig9	ExonAligner	CDS	2702	2770	.	-	0	gene_id "RP11-126K1.1-002"; transcript_id "RP11-126K1.1-002"; exon_number 5;
ENr231.contig9	ExonAligner	CDS	2304	2522	.	-	0	gene_id "RP11-126K1.1-002"; transcript_id "RP11-126K1.1-002"; exon_number 6;
ENr231.contig9	ExonAligner	CDS	1667	1784	.	-	0	gene_id "RP11-126K1.1-002"; transcript_id "RP11-126K1.1-002"; exon_number 7;
ENr231.contig9	ExonAligner	CDS	1383	1514	.	-	2	gene_id "RP11-126K1.1-002"; transcript_id "RP11-126K1.1-002"; exon_number 8;
ENr231.contig9	ExonAligner	CDS	1237	1304	.	-	2	gene_id "RP11-126K1.1-002"; transcript_id "RP11-126K1.1-002"; exon_number 9;
ENr231.contig9	ExonAligner	CDS	419	592	.	-	0	gene_id "RP11-126K1.1-002"; transcript_id "RP11-126K1.1-002"; exon_number 10;
ENr231.contig10	ExonAligner	CDS	11452	11630	.	+	0	gene_id "RP11-126K1.3-001"; transcript_id "RP11-126K1.3-001"; exon_number 2;
ENr231.contig10	ExonAligner	CDS	11873	12049	.	+	1	gene_id "RP11-126K1.3-001"; transcript_id "RP11-126K1.3-001"; exon_number 3;
ENr231.contig10	ExonAligner	CDS	12165	12327	.	+	1	gene_id "RP11-126K1.3-001"; transcript_id "RP11-126K1.3-001"; exon_number 4;
ENr231.contig10	ExonAligner	CDS	12462	12794	.	+	0	gene_id "RP11-126K1.3-001"; transcript_id "RP11-126K1.3-001"; exon_number 5;
ENr231.contig10	ExonAligner	CDS	12904	13002	.	+	0	gene_id "RP11-126K1.3-001"; transcript_id "RP11-126K1.3-001"; exon_number 6;
ENr231.contig10	ExonAligner	CDS	13117	13258	.	+	1	gene_id "RP11-126K1.3-001"; transcript_id "RP11-126K1.3-001"; exon_number 7;
ENr231.contig10	ExonAligner	CDS	11452	11630	.	+	0	gene_id "RP11-126K1.3-002"; transcript_id "RP11-126K1.3-002"; exon_number 2;
ENr231.contig10	ExonAligner	CDS	11873	12049	.	+	1	gene_id "RP11-126K1.3-002"; transcript_id "RP11-126K1.3-002"; exon_number 3;
ENr231.contig10	ExonAligner	CDS	12165	12327	.	+	1	gene_id "RP11-126K1.3-002"; transcript_id "RP11-126K1.3-002"; exon_number 4;
ENr231.contig10	ExonAligner	CDS	12462	12794	.	+	0	gene_id "RP11-126K1.3-002"; transcript_id "RP11-126K1.3-002"; exon_number 5;
ENr231.contig10	ExonAligner	CDS	12904	13002	.	+	0	gene_id "RP11-126K1.3-002"; transcript_id "RP11-126K1.3-002"; exon_number 6;
ENr231.contig10	ExonAligner	CDS	13117	13258	.	+	1	gene_id "RP11-126K1.3-002"; transcript_id "RP11-126K1.3-002"; exon_number 7;
ENr231.contig10	ExonAligner	CDS	11452	11630	.	+	0	gene_id "RP11-126K1.3-003"; transcript_id "RP11-126K1.3-003"; exon_number 2;
ENr231.contig10	ExonAligner	CDS	11873	12049	.	+	1	gene_id "RP11-126K1.3-003"; transcript_id "RP11-126K1.3-003"; exon_number 3;
ENr231.contig10	ExonAligner	CDS	12165	12327	.	+	1	gene_id "RP11-126K1.3-003"; transcript_id "RP11-126K1.3-003"; exon_number 4;
ENr231.contig10	ExonAligner	CDS	12462	12794	.	+	0	gene_id "RP11-126K1.3-003"; transcript_id "RP11-126K1.3-003"; exon_number 5;
ENr231.contig10	ExonAligner	CDS	12904	13002	.	+	0	gene_id "RP11-126K1.3-003"; transcript_id "RP11-126K1.3-003"; exon_number 6;
ENr231.contig10	ExonAligner	CDS	13071	13258	.	+	1	gene_id "RP11-126K1.3-003"; transcript_id "RP11-126K1.3-003"; exon_number 7;
ENr231.contig12	ExonAligner	CDS	3262	3366	.	+	0	gene_id "RP11-126K1.5-010"; transcript_id "RP11-126K1.5-010"; exon_number 2;
ENr231.contig12	ExonAligner	CDS	3008	3108	.	+	2	gene_id "RP11-126K1.5-010"; transcript_id "RP11-126K1.5-010"; exon_number 3;
ENr231.contig12	ExonAligner	CDS	2587	2788	.	+	0	gene_id "RP11-126K1.5-010"; transcript_id "RP11-126K1.5-010"; exon_number 4;
ENr231.contig12	ExonAligner	CDS	2207	2282	.	+	1	gene_id "RP11-126K1.5-010"; transcript_id "RP11-126K1.5-010"; exon_number 5;
ENr231.contig12	ExonAligner	CDS	1948	2061	.	+	1	gene_id "RP11-126K1.5-010"; transcript_id "RP11-126K1.5-010"; exon_number 6;
ENr231.contig12	ExonAligner	CDS	1764	1792	.	+	0	gene_id "RP11-126K1.5-010"; transcript_id "RP11-126K1.5-010"; exon_number 7;
ENr231.contig12	ExonAligner	CDS	3262	4236	.	+	0	gene_id "RP11-126K1.5-001"; transcript_id "RP11-126K1.5-001"; exon_number 1;
ENr231.contig12	ExonAligner	CDS	3008	3108	.	+	2	gene_id "RP11-126K1.5-001"; transcript_id "RP11-126K1.5-001"; exon_number 2;
ENr231.contig12	ExonAligner	CDS	2587	2788	.	+	0	gene_id "RP11-126K1.5-001"; transcript_id "RP11-126K1.5-001"; exon_number 3;
ENr231.contig12	ExonAligner	CDS	2207	2282	.	+	1	gene_id "RP11-126K1.5-001"; transcript_id "RP11-126K1.5-001"; exon_number 4;
ENr231.contig12	ExonAligner	CDS	1948	2061	.	+	1	gene_id "RP11-126K1.5-001"; transcript_id "RP11-126K1.5-001"; exon_number 5;
ENr231.contig12	ExonAligner	CDS	1673	1792	.	+	1	gene_id "RP11-126K1.5-001"; transcript_id "RP11-126K1.5-001"; exon_number 6;
ENr231.contig12	ExonAligner	CDS	1313	1395	.	+	0	gene_id "RP11-126K1.5-001"; transcript_id "RP11-126K1.5-001"; exon_number 7;
ENr231.contig12	ExonAligner	CDS	881	914	.	+	1	gene_id "RP11-126K1.5-001"; transcript_id "RP11-126K1.5-001"; exon_number 8;
ENr231.contig12	ExonAligner	CDS	502	626	.	+	0	gene_id "RP11-126K1.5-001"; transcript_id "RP11-126K1.5-001"; exon_number 9;
ENr231.contig12	ExonAligner	CDS	3262	4236	.	+	0	gene_id "RP11-126K1.5-002"; transcript_id "RP11-126K1.5-002"; exon_number 1;
ENr231.contig12	ExonAligner	CDS	3008	3108	.	+	2	gene_id "RP11-126K1.5-002"; transcript_id "RP11-126K1.5-002"; exon_number 2;
ENr231.contig12	ExonAligner	CDS	2587	2788	.	+	0	gene_id "RP11-126K1.5-002"; transcript_id "RP11-126K1.5-002"; exon_number 3;
ENr231.contig12	ExonAligner	CDS	2207	2282	.	+	1	gene_id "RP11-126K1.5-002"; transcript_id "RP11-126K1.5-002"; exon_number 4;
ENr231.contig12	ExonAligner	CDS	1948	2061	.	+	1	gene_id "RP11-126K1.5-002"; transcript_id "RP11-126K1.5-002"; exon_number 5;
ENr231.contig12	ExonAligner	CDS	1673	1792	.	+	1	gene_id "RP11-126K1.5-002"; transcript_id "RP11-126K1.5-002"; exon_number 6;
ENr231.contig12	ExonAligner	CDS	1313	1395	.	+	0	gene_id "RP11-126K1.5-002"; transcript_id "RP11-126K1.5-002"; exon_number 7;
ENr231.contig12	ExonAligner	CDS	881	914	.	+	1	gene_id "RP11-126K1.5-002"; transcript_id "RP11-126K1.5-002"; exon_number 8;
ENr231.contig12	ExonAligner	CDS	502	626	.	+	0	gene_id "RP11-126K1.5-002"; transcript_id "RP11-126K1.5-002"; exon_number 9;
ENr231.contig12	ExonAligner	CDS	3262	4175	.	+	0	gene_id "RP11-126K1.5-008"; transcript_id "RP11-126K1.5-008"; exon_number 1;
ENr231.contig12	ExonAligner	CDS	3008	3108	.	+	2	gene_id "RP11-126K1.5-008"; transcript_id "RP11-126K1.5-008"; exon_number 2;
ENr231.contig12	ExonAligner	CDS	2587	2788	.	+	0	gene_id "RP11-126K1.5-008"; transcript_id "RP11-126K1.5-008"; exon_number 3;
ENr231.contig12	ExonAligner	CDS	2207	2282	.	+	1	gene_id "RP11-126K1.5-008"; transcript_id "RP11-126K1.5-008"; exon_number 4;
ENr231.contig12	ExonAligner	CDS	1948	2061	.	+	1	gene_id "RP11-126K1.5-008"; transcript_id "RP11-126K1.5-008"; exon_number 5;
ENr231.contig12	ExonAligner	CDS	1673	1792	.	+	1	gene_id "RP11-126K1.5-008"; transcript_id "RP11-126K1.5-008"; exon_number 6;
ENr231.contig12	ExonAligner	CDS	1313	1395	.	+	0	gene_id "RP11-126K1.5-008"; transcript_id "RP11-126K1.5-008"; exon_number 7;
ENr231.contig12	ExonAligner	CDS	881	914	.	+	1	gene_id "RP11-126K1.5-008"; transcript_id "RP11-126K1.5-008"; exon_number 8;
ENr231.contig12	ExonAligner	CDS	502	626	.	+	0	gene_id "RP11-126K1.5-008"; transcript_id "RP11-126K1.5-008"; exon_number 9;
ENr231.contig12	ExonAligner	CDS	2207	2282	.	+	1	gene_id "RP11-126K1.5-009"; transcript_id "RP11-126K1.5-009"; exon_number 1;
ENr231.contig12	ExonAligner	CDS	1948	2061	.	+	1	gene_id "RP11-126K1.5-009"; transcript_id "RP11-126K1.5-009"; exon_number 2;
ENr231.contig12	ExonAligner	CDS	1673	1792	.	+	1	gene_id "RP11-126K1.5-009"; transcript_id "RP11-126K1.5-009"; exon_number 3;
ENr231.contig12	ExonAligner	CDS	1313	1395	.	+	0	gene_id "RP11-126K1.5-009"; transcript_id "RP11-126K1.5-009"; exon_number 4;
ENr231.contig12	ExonAligner	CDS	881	914	.	+	1	gene_id "RP11-126K1.5-009"; transcript_id "RP11-126K1.5-009"; exon_number 5;
ENr231.contig12	ExonAligner	CDS	502	626	.	+	0	gene_id "RP11-126K1.5-009"; transcript_id "RP11-126K1.5-009"; exon_number 6;
ENr231.contig14	ExonAligner	CDS	10706	10868	.	+	1	gene_id "RP11-126K1.7-001"; transcript_id "RP11-126K1.7-001"; exon_number 1;
ENr231.contig14	ExonAligner	CDS	10222	10317	.	+	0	gene_id "RP11-126K1.7-001"; transcript_id "RP11-126K1.7-001"; exon_number 3;
ENr231.contig14	ExonAligner	CDS	9773	9894	.	+	2	gene_id "RP11-126K1.7-001"; transcript_id "RP11-126K1.7-001"; exon_number 4;
ENr231.contig14	ExonAligner	CDS	9600	9678	.	+	0	gene_id "RP11-126K1.7-001"; transcript_id "RP11-126K1.7-001"; exon_number 5;
ENr231.contig14	ExonAligner	CDS	8975	9153	.	+	2	gene_id "RP11-126K1.7-001"; transcript_id "RP11-126K1.7-001"; exon_number 6;
ENr231.contig14	ExonAligner	CDS	6185	6361	.	+	2	gene_id "RP11-126K1.7-001"; transcript_id "RP11-126K1.7-001"; exon_number 7;
ENr231.contig14	ExonAligner	CDS	4826	4946	.	+	0	gene_id "RP11-126K1.7-001"; transcript_id "RP11-126K1.7-001"; exon_number 8;
ENr231.contig14	ExonAligner	CDS	3757	3934	.	+	0	gene_id "RP11-126K1.7-001"; transcript_id "RP11-126K1.7-001"; exon_number 9;
ENr231.contig14	ExonAligner	CDS	3437	3543	.	+	2	gene_id "RP11-126K1.7-001"; transcript_id "RP11-126K1.7-001"; exon_number 10;
ENr231.contig14	ExonAligner	CDS	3207	3263	.	+	2	gene_id "RP11-126K1.7-001"; transcript_id "RP11-126K1.7-001"; exon_number 11;
ENr231.contig20	ExonAligner	CDS	13018	13133	.	-	0	gene_id "RP11-806J18.1-001"; transcript_id "RP11-806J18.1-001"; exon_number 1;
ENr231.contig20	ExonAligner	CDS	12565	12771	.	-	1	gene_id "RP11-806J18.1-001"; transcript_id "RP11-806J18.1-001"; exon_number 2;
ENr231.contig20	ExonAligner	CDS	12229	12375	.	-	1	gene_id "RP11-806J18.1-001"; transcript_id "RP11-806J18.1-001"; exon_number 3;
ENr231.contig20	ExonAligner	CDS	11974	12056	.	-	1	gene_id "RP11-806J18.1-001"; transcript_id "RP11-806J18.1-001"; exon_number 4;
ENr231.contig20	ExonAligner	CDS	11766	11858	.	-	0	gene_id "RP11-806J18.1-001"; transcript_id "RP11-806J18.1-001"; exon_number 5;
ENr231.contig20	ExonAligner	CDS	11516	11604	.	-	0	gene_id "RP11-806J18.1-001"; transcript_id "RP11-806J18.1-001"; exon_number 6;
ENr231.contig35	ExonAligner	CDS	1709	1810	.	+	0	gene_id "RP11-74C1.1-006"; transcript_id "RP11-74C1.1-006"; exon_number 7;
ENr231.contig35	ExonAligner	CDS	6958	7086	.	+	0	gene_id "RP11-74C1.1-006"; transcript_id "RP11-74C1.1-006"; exon_number 8;
ENr231.contig35	ExonAligner	CDS	10306	10407	.	+	1	gene_id "RP11-74C1.1-006"; transcript_id "RP11-74C1.1-006"; exon_number 10;
ENr231.contig35	ExonAligner	CDS	10785	10868	.	+	0	gene_id "RP11-74C1.1-006"; transcript_id "RP11-74C1.1-006"; exon_number 11;
ENr231.contig35	ExonAligner	CDS	1709	1810	.	+	0	gene_id "RP11-74C1.1-008"; transcript_id "RP11-74C1.1-008"; exon_number 6;
ENr231.contig35	ExonAligner	CDS	6958	7086	.	+	0	gene_id "RP11-74C1.1-008"; transcript_id "RP11-74C1.1-008"; exon_number 7;
ENr231.contig35	ExonAligner	CDS	10306	10407	.	+	1	gene_id "RP11-74C1.1-008"; transcript_id "RP11-74C1.1-008"; exon_number 9;
ENr231.contig35	ExonAligner	CDS	10785	10868	.	+	0	gene_id "RP11-74C1.1-008"; transcript_id "RP11-74C1.1-008"; exon_number 10;
ENr232.contig7	ExonAligner	CDS	9134	9244	.	-	0	gene_id "RP11-167N5.3-001"; transcript_id "RP11-167N5.3-001"; exon_number 1;
ENr232.contig7	ExonAligner	CDS	9468	9708	.	-	1	gene_id "RP11-167N5.3-001"; transcript_id "RP11-167N5.3-001"; exon_number 2;
ENr232.contig7	ExonAligner	CDS	10125	10225	.	-	0	gene_id "RP11-167N5.3-001"; transcript_id "RP11-167N5.3-001"; exon_number 3;
ENr232.contig7	ExonAligner	CDS	11194	11211	.	-	0	gene_id "RP11-167N5.3-001"; transcript_id "RP11-167N5.3-001"; exon_number 5;
ENr232.contig7	ExonAligner	CDS	12789	12851	.	-	0	gene_id "RP11-167N5.3-001"; transcript_id "RP11-167N5.3-001"; exon_number 6;
ENr232.contig7	ExonAligner	CDS	14899	14991	.	-	0	gene_id "RP11-167N5.3-001"; transcript_id "RP11-167N5.3-001"; exon_number 7;
ENr232.contig7	ExonAligner	CDS	15257	15393	.	-	2	gene_id "RP11-167N5.3-001"; transcript_id "RP11-167N5.3-001"; exon_number 8;
ENr232.contig7	ExonAligner	CDS	19819	19947	.	-	2	gene_id "RP11-167N5.3-001"; transcript_id "RP11-167N5.3-001"; exon_number 9;
ENr232.contig7	ExonAligner	CDS	20633	20774	.	-	0	gene_id "RP11-167N5.3-001"; transcript_id "RP11-167N5.3-001"; exon_number 10;
ENr232.contig7	ExonAligner	CDS	9134	9244	.	-	0	gene_id "RP11-167N5.3-002"; transcript_id "RP11-167N5.3-002"; exon_number 1;
ENr232.contig7	ExonAligner	CDS	9468	9708	.	-	1	gene_id "RP11-167N5.3-002"; transcript_id "RP11-167N5.3-002"; exon_number 2;
ENr232.contig7	ExonAligner	CDS	10125	10225	.	-	0	gene_id "RP11-167N5.3-002"; transcript_id "RP11-167N5.3-002"; exon_number 3;
ENr232.contig7	ExonAligner	CDS	11194	11211	.	-	0	gene_id "RP11-167N5.3-002"; transcript_id "RP11-167N5.3-002"; exon_number 5;
ENr232.contig7	ExonAligner	CDS	12789	12851	.	-	0	gene_id "RP11-167N5.3-002"; transcript_id "RP11-167N5.3-002"; exon_number 6;
ENr232.contig7	ExonAligner	CDS	14899	14991	.	-	0	gene_id "RP11-167N5.3-002"; transcript_id "RP11-167N5.3-002"; exon_number 7;
ENr232.contig7	ExonAligner	CDS	15257	15393	.	-	2	gene_id "RP11-167N5.3-002"; transcript_id "RP11-167N5.3-002"; exon_number 8;
ENr232.contig7	ExonAligner	CDS	19819	19947	.	-	2	gene_id "RP11-167N5.3-002"; transcript_id "RP11-167N5.3-002"; exon_number 9;
ENr232.contig7	ExonAligner	CDS	20633	20774	.	-	0	gene_id "RP11-167N5.3-002"; transcript_id "RP11-167N5.3-002"; exon_number 10;
ENr232.contig7	ExonAligner	CDS	9134	9244	.	-	0	gene_id "RP11-167N5.3-008"; transcript_id "RP11-167N5.3-008"; exon_number 1;
ENr232.contig7	ExonAligner	CDS	9468	9708	.	-	1	gene_id "RP11-167N5.3-008"; transcript_id "RP11-167N5.3-008"; exon_number 2;
ENr232.contig7	ExonAligner	CDS	10125	10225	.	-	0	gene_id "RP11-167N5.3-008"; transcript_id "RP11-167N5.3-008"; exon_number 4;
ENr232.contig7	ExonAligner	CDS	11194	11211	.	-	0	gene_id "RP11-167N5.3-008"; transcript_id "RP11-167N5.3-008"; exon_number 6;
ENr232.contig7	ExonAligner	CDS	12789	12851	.	-	0	gene_id "RP11-167N5.3-008"; transcript_id "RP11-167N5.3-008"; exon_number 7;
ENr232.contig7	ExonAligner	CDS	14899	14991	.	-	0	gene_id "RP11-167N5.3-008"; transcript_id "RP11-167N5.3-008"; exon_number 9;
ENr232.contig7	ExonAligner	CDS	15257	15393	.	-	2	gene_id "RP11-167N5.3-008"; transcript_id "RP11-167N5.3-008"; exon_number 10;
ENr232.contig7	ExonAligner	CDS	19819	19947	.	-	2	gene_id "RP11-167N5.3-008"; transcript_id "RP11-167N5.3-008"; exon_number 11;
ENr232.contig7	ExonAligner	CDS	20633	20774	.	-	0	gene_id "RP11-167N5.3-008"; transcript_id "RP11-167N5.3-008"; exon_number 12;
ENr232.contig15	ExonAligner	CDS	9755	9830	.	+	0	gene_id "RP11-167N5.4-001"; transcript_id "RP11-167N5.4-001"; exon_number 1;
ENr232.contig15	ExonAligner	CDS	15825	15909	.	+	0	gene_id "RP11-167N5.4-001"; transcript_id "RP11-167N5.4-001"; exon_number 3;
ENr232.contig15	ExonAligner	CDS	16008	16107	.	+	2	gene_id "RP11-167N5.4-001"; transcript_id "RP11-167N5.4-001"; exon_number 4;
ENr232.contig15	ExonAligner	CDS	16342	16440	.	+	1	gene_id "RP11-167N5.4-001"; transcript_id "RP11-167N5.4-001"; exon_number 5;
ENr232.contig15	ExonAligner	CDS	16943	17071	.	+	1	gene_id "RP11-167N5.4-001"; transcript_id "RP11-167N5.4-001"; exon_number 6;
ENr232.contig15	ExonAligner	CDS	17467	17556	.	+	1	gene_id "RP11-167N5.4-001"; transcript_id "RP11-167N5.4-001"; exon_number 7;
ENr232.contig15	ExonAligner	CDS	19907	19943	.	+	1	gene_id "RP11-167N5.4-001"; transcript_id "RP11-167N5.4-001"; exon_number 8;
ENr232.contig17	ExonAligner	CDS	9858	10008	.	+	0	gene_id "RP11-247A12.5-001"; transcript_id "RP11-247A12.5-001"; exon_number 2;
ENr232.contig17	ExonAligner	CDS	8960	9022	.	+	0	gene_id "RP11-247A12.5-001"; transcript_id "RP11-247A12.5-001"; exon_number 3;
ENr232.contig17	ExonAligner	CDS	8688	8823	.	+	1	gene_id "RP11-247A12.5-001"; transcript_id "RP11-247A12.5-001"; exon_number 4;
ENr232.contig17	ExonAligner	CDS	8489	8611	.	+	1	gene_id "RP11-247A12.5-001"; transcript_id "RP11-247A12.5-001"; exon_number 5;
ENr232.contig17	ExonAligner	CDS	6350	6383	.	+	2	gene_id "RP11-247A12.5-001"; transcript_id "RP11-247A12.5-001"; exon_number 7;
ENr232.contig17	ExonAligner	CDS	5766	5940	.	+	0	gene_id "RP11-247A12.5-001"; transcript_id "RP11-247A12.5-001"; exon_number 8;
ENr232.contig17	ExonAligner	CDS	4068	4121	.	+	1	gene_id "RP11-247A12.5-001"; transcript_id "RP11-247A12.5-001"; exon_number 10;
ENr232.contig17	ExonAligner	CDS	9858	10008	.	+	0	gene_id "RP11-247A12.5-006"; transcript_id "RP11-247A12.5-006"; exon_number 2;
ENr232.contig17	ExonAligner	CDS	8960	9022	.	+	0	gene_id "RP11-247A12.5-006"; transcript_id "RP11-247A12.5-006"; exon_number 3;
ENr232.contig17	ExonAligner	CDS	8688	8823	.	+	1	gene_id "RP11-247A12.5-006"; transcript_id "RP11-247A12.5-006"; exon_number 4;
ENr232.contig17	ExonAligner	CDS	8489	8611	.	+	1	gene_id "RP11-247A12.5-006"; transcript_id "RP11-247A12.5-006"; exon_number 5;
ENr232.contig17	ExonAligner	CDS	6876	6970	.	+	0	gene_id "RP11-247A12.5-006"; transcript_id "RP11-247A12.5-006"; exon_number 7;
ENr232.contig17	ExonAligner	CDS	6353	6525	.	+	2	gene_id "RP11-247A12.5-006"; transcript_id "RP11-247A12.5-006"; exon_number 8;
ENr232.contig17	ExonAligner	CDS	5766	5940	.	+	0	gene_id "RP11-247A12.5-006"; transcript_id "RP11-247A12.5-006"; exon_number 9;
ENr232.contig17	ExonAligner	CDS	4068	4121	.	+	1	gene_id "RP11-247A12.5-006"; transcript_id "RP11-247A12.5-006"; exon_number 11;
ENr232.contig17	ExonAligner	CDS	4068	4121	.	+	1	gene_id "RP11-247A12.5-007"; transcript_id "RP11-247A12.5-007"; exon_number 2;
ENr233.contig13	ExonAligner	CDS	1923	2662	.	-	2	gene_id "AC019011.2-006"; transcript_id "AC019011.2-006"; exon_number 1;
ENr233.contig13	ExonAligner	CDS	4884	4991	.	-	2	gene_id "AC019011.2-006"; transcript_id "AC019011.2-006"; exon_number 2;
ENr233.contig13	ExonAligner	CDS	10990	11121	.	-	2	gene_id "AC019011.2-006"; transcript_id "AC019011.2-006"; exon_number 3;
ENr233.contig13	ExonAligner	CDS	17280	17336	.	-	2	gene_id "AC019011.2-006"; transcript_id "AC019011.2-006"; exon_number 4;
ENr233.contig13	ExonAligner	CDS	18049	18168	.	-	2	gene_id "AC019011.2-006"; transcript_id "AC019011.2-006"; exon_number 5;
ENr233.contig13	ExonAligner	CDS	21693	21783	.	-	0	gene_id "AC019011.2-006"; transcript_id "AC019011.2-006"; exon_number 6;
ENr233.contig13	ExonAligner	CDS	24323	24487	.	-	0	gene_id "AC019011.2-006"; transcript_id "AC019011.2-006"; exon_number 7;
ENr233.contig13	ExonAligner	CDS	24626	24742	.	-	0	gene_id "AC019011.2-006"; transcript_id "AC019011.2-006"; exon_number 8;
ENr233.contig13	ExonAligner	CDS	25484	25591	.	-	0	gene_id "AC019011.2-006"; transcript_id "AC019011.2-006"; exon_number 9;
ENr233.contig13	ExonAligner	CDS	26529	26643	.	-	1	gene_id "AC019011.2-006"; transcript_id "AC019011.2-006"; exon_number 10;
ENr233.contig13	ExonAligner	CDS	26818	26945	.	-	0	gene_id "AC019011.2-006"; transcript_id "AC019011.2-006"; exon_number 11;
ENr233.contig13	ExonAligner	CDS	30700	30923	.	-	2	gene_id "AC019011.2-006"; transcript_id "AC019011.2-006"; exon_number 12;
ENr233.contig13	ExonAligner	CDS	31472	31613	.	-	0	gene_id "AC019011.2-006"; transcript_id "AC019011.2-006"; exon_number 13;
ENr233.contig13	ExonAligner	CDS	35640	35825	.	-	0	gene_id "AC019011.2-006"; transcript_id "AC019011.2-006"; exon_number 14;
ENr233.contig13	ExonAligner	CDS	1923	2662	.	-	2	gene_id "AC019011.2-005"; transcript_id "AC019011.2-005"; exon_number 1;
ENr233.contig13	ExonAligner	CDS	4884	4991	.	-	2	gene_id "AC019011.2-005"; transcript_id "AC019011.2-005"; exon_number 2;
ENr233.contig13	ExonAligner	CDS	10990	11121	.	-	2	gene_id "AC019011.2-005"; transcript_id "AC019011.2-005"; exon_number 3;
ENr233.contig13	ExonAligner	CDS	18049	18168	.	-	2	gene_id "AC019011.2-005"; transcript_id "AC019011.2-005"; exon_number 4;
ENr233.contig13	ExonAligner	CDS	21693	21783	.	-	0	gene_id "AC019011.2-005"; transcript_id "AC019011.2-005"; exon_number 5;
ENr233.contig13	ExonAligner	CDS	24323	24487	.	-	0	gene_id "AC019011.2-005"; transcript_id "AC019011.2-005"; exon_number 6;
ENr233.contig13	ExonAligner	CDS	24626	24742	.	-	0	gene_id "AC019011.2-005"; transcript_id "AC019011.2-005"; exon_number 7;
ENr233.contig13	ExonAligner	CDS	25484	25591	.	-	0	gene_id "AC019011.2-005"; transcript_id "AC019011.2-005"; exon_number 8;
ENr233.contig13	ExonAligner	CDS	26529	26643	.	-	1	gene_id "AC019011.2-005"; transcript_id "AC019011.2-005"; exon_number 9;
ENr233.contig13	ExonAligner	CDS	26818	26945	.	-	0	gene_id "AC019011.2-005"; transcript_id "AC019011.2-005"; exon_number 10;
ENr233.contig13	ExonAligner	CDS	30700	30923	.	-	2	gene_id "AC019011.2-005"; transcript_id "AC019011.2-005"; exon_number 11;
ENr233.contig13	ExonAligner	CDS	31472	31613	.	-	0	gene_id "AC019011.2-005"; transcript_id "AC019011.2-005"; exon_number 12;
ENr233.contig13	ExonAligner	CDS	35640	35825	.	-	0	gene_id "AC019011.2-005"; transcript_id "AC019011.2-005"; exon_number 13;
ENr233.contig13	ExonAligner	CDS	1923	2662	.	-	2	gene_id "AC019011.2-004"; transcript_id "AC019011.2-004"; exon_number 1;
ENr233.contig13	ExonAligner	CDS	4884	4991	.	-	2	gene_id "AC019011.2-004"; transcript_id "AC019011.2-004"; exon_number 3;
ENr233.contig13	ExonAligner	CDS	10990	11121	.	-	2	gene_id "AC019011.2-004"; transcript_id "AC019011.2-004"; exon_number 4;
ENr233.contig13	ExonAligner	CDS	21693	21783	.	-	0	gene_id "AC019011.2-004"; transcript_id "AC019011.2-004"; exon_number 5;
ENr233.contig13	ExonAligner	CDS	24323	24487	.	-	0	gene_id "AC019011.2-004"; transcript_id "AC019011.2-004"; exon_number 6;
ENr233.contig13	ExonAligner	CDS	24626	24742	.	-	0	gene_id "AC019011.2-004"; transcript_id "AC019011.2-004"; exon_number 7;
ENr233.contig13	ExonAligner	CDS	25484	25591	.	-	0	gene_id "AC019011.2-004"; transcript_id "AC019011.2-004"; exon_number 8;
ENr233.contig13	ExonAligner	CDS	26529	26643	.	-	1	gene_id "AC019011.2-004"; transcript_id "AC019011.2-004"; exon_number 9;
ENr233.contig13	ExonAligner	CDS	26818	26945	.	-	0	gene_id "AC019011.2-004"; transcript_id "AC019011.2-004"; exon_number 10;
ENr233.contig13	ExonAligner	CDS	30700	30923	.	-	2	gene_id "AC019011.2-004"; transcript_id "AC019011.2-004"; exon_number 11;
ENr233.contig13	ExonAligner	CDS	31472	31613	.	-	0	gene_id "AC019011.2-004"; transcript_id "AC019011.2-004"; exon_number 12;
ENr233.contig13	ExonAligner	CDS	35640	35825	.	-	0	gene_id "AC019011.2-004"; transcript_id "AC019011.2-004"; exon_number 13;
ENr233.contig13	ExonAligner	CDS	1923	2662	.	-	2	gene_id "AC019011.2-003"; transcript_id "AC019011.2-003"; exon_number 1;
ENr233.contig13	ExonAligner	CDS	4884	4991	.	-	2	gene_id "AC019011.2-003"; transcript_id "AC019011.2-003"; exon_number 2;
ENr233.contig13	ExonAligner	CDS	10990	11121	.	-	2	gene_id "AC019011.2-003"; transcript_id "AC019011.2-003"; exon_number 3;
ENr233.contig13	ExonAligner	CDS	18049	18168	.	-	2	gene_id "AC019011.2-003"; transcript_id "AC019011.2-003"; exon_number 4;
ENr233.contig13	ExonAligner	CDS	21693	21783	.	-	0	gene_id "AC019011.2-003"; transcript_id "AC019011.2-003"; exon_number 5;
ENr233.contig13	ExonAligner	CDS	24323	24487	.	-	0	gene_id "AC019011.2-003"; transcript_id "AC019011.2-003"; exon_number 6;
ENr233.contig13	ExonAligner	CDS	24626	24742	.	-	0	gene_id "AC019011.2-003"; transcript_id "AC019011.2-003"; exon_number 7;
ENr233.contig13	ExonAligner	CDS	25484	25591	.	-	0	gene_id "AC019011.2-003"; transcript_id "AC019011.2-003"; exon_number 8;
ENr233.contig13	ExonAligner	CDS	26529	26643	.	-	1	gene_id "AC019011.2-003"; transcript_id "AC019011.2-003"; exon_number 9;
ENr233.contig13	ExonAligner	CDS	26818	26945	.	-	0	gene_id "AC019011.2-003"; transcript_id "AC019011.2-003"; exon_number 10;
ENr233.contig13	ExonAligner	CDS	30700	30923	.	-	2	gene_id "AC019011.2-003"; transcript_id "AC019011.2-003"; exon_number 11;
ENr233.contig13	ExonAligner	CDS	31472	31613	.	-	0	gene_id "AC019011.2-003"; transcript_id "AC019011.2-003"; exon_number 12;
ENr233.contig13	ExonAligner	CDS	35640	35825	.	-	0	gene_id "AC019011.2-003"; transcript_id "AC019011.2-003"; exon_number 13;
ENr233.contig13	ExonAligner	CDS	1923	2662	.	-	2	gene_id "AC019011.2-002"; transcript_id "AC019011.2-002"; exon_number 1;
ENr233.contig13	ExonAligner	CDS	4884	4991	.	-	2	gene_id "AC019011.2-002"; transcript_id "AC019011.2-002"; exon_number 2;
ENr233.contig13	ExonAligner	CDS	10990	11121	.	-	2	gene_id "AC019011.2-002"; transcript_id "AC019011.2-002"; exon_number 3;
ENr233.contig13	ExonAligner	CDS	17280	17336	.	-	2	gene_id "AC019011.2-002"; transcript_id "AC019011.2-002"; exon_number 4;
ENr233.contig13	ExonAligner	CDS	18049	18168	.	-	2	gene_id "AC019011.2-002"; transcript_id "AC019011.2-002"; exon_number 5;
ENr233.contig13	ExonAligner	CDS	21693	21783	.	-	0	gene_id "AC019011.2-002"; transcript_id "AC019011.2-002"; exon_number 6;
ENr233.contig13	ExonAligner	CDS	24323	24487	.	-	0	gene_id "AC019011.2-002"; transcript_id "AC019011.2-002"; exon_number 7;
ENr233.contig13	ExonAligner	CDS	24626	24742	.	-	0	gene_id "AC019011.2-002"; transcript_id "AC019011.2-002"; exon_number 8;
ENr233.contig13	ExonAligner	CDS	25484	25591	.	-	0	gene_id "AC019011.2-002"; transcript_id "AC019011.2-002"; exon_number 9;
ENr233.contig13	ExonAligner	CDS	26532	26652	.	-	1	gene_id "AC019011.2-002"; transcript_id "AC019011.2-002"; exon_number 10;
ENr233.contig13	ExonAligner	CDS	26818	26945	.	-	0	gene_id "AC019011.2-002"; transcript_id "AC019011.2-002"; exon_number 11;
ENr233.contig13	ExonAligner	CDS	30700	30923	.	-	2	gene_id "AC019011.2-002"; transcript_id "AC019011.2-002"; exon_number 12;
ENr233.contig13	ExonAligner	CDS	31472	31613	.	-	0	gene_id "AC019011.2-002"; transcript_id "AC019011.2-002"; exon_number 13;
ENr233.contig13	ExonAligner	CDS	35640	35825	.	-	0	gene_id "AC019011.2-002"; transcript_id "AC019011.2-002"; exon_number 14;
ENr233.contig13	ExonAligner	CDS	1923	2662	.	-	2	gene_id "AC019011.2-001"; transcript_id "AC019011.2-001"; exon_number 1;
ENr233.contig13	ExonAligner	CDS	4884	4991	.	-	2	gene_id "AC019011.2-001"; transcript_id "AC019011.2-001"; exon_number 2;
ENr233.contig13	ExonAligner	CDS	10990	11121	.	-	2	gene_id "AC019011.2-001"; transcript_id "AC019011.2-001"; exon_number 3;
ENr233.contig13	ExonAligner	CDS	18049	18168	.	-	2	gene_id "AC019011.2-001"; transcript_id "AC019011.2-001"; exon_number 4;
ENr233.contig13	ExonAligner	CDS	21693	21783	.	-	0	gene_id "AC019011.2-001"; transcript_id "AC019011.2-001"; exon_number 5;
ENr233.contig13	ExonAligner	CDS	24323	24487	.	-	0	gene_id "AC019011.2-001"; transcript_id "AC019011.2-001"; exon_number 6;
ENr233.contig13	ExonAligner	CDS	24626	24742	.	-	0	gene_id "AC019011.2-001"; transcript_id "AC019011.2-001"; exon_number 7;
ENr233.contig13	ExonAligner	CDS	25484	25591	.	-	0	gene_id "AC019011.2-001"; transcript_id "AC019011.2-001"; exon_number 8;
ENr233.contig13	ExonAligner	CDS	26529	26643	.	-	1	gene_id "AC019011.2-001"; transcript_id "AC019011.2-001"; exon_number 9;
ENr233.contig13	ExonAligner	CDS	26818	26945	.	-	0	gene_id "AC019011.2-001"; transcript_id "AC019011.2-001"; exon_number 10;
ENr233.contig13	ExonAligner	CDS	30700	30923	.	-	2	gene_id "AC019011.2-001"; transcript_id "AC019011.2-001"; exon_number 11;
ENr233.contig13	ExonAligner	CDS	31475	31607	.	-	0	gene_id "AC019011.2-001"; transcript_id "AC019011.2-001"; exon_number 12;
ENr233.contig13	ExonAligner	CDS	35640	35825	.	-	0	gene_id "AC019011.2-001"; transcript_id "AC019011.2-001"; exon_number 13;
ENr233.contig13	ExonAligner	CDS	11024	11124	.	-	0	gene_id "AC019011.2-016"; transcript_id "AC019011.2-016"; exon_number 1;
ENr233.contig13	ExonAligner	CDS	12522	12704	.	-	0	gene_id "AC019011.2-016"; transcript_id "AC019011.2-016"; exon_number 2;
ENr233.contig13	ExonAligner	CDS	18049	18168	.	-	0	gene_id "AC019011.2-016"; transcript_id "AC019011.2-016"; exon_number 3;
ENr233.contig13	ExonAligner	CDS	21693	21783	.	-	1	gene_id "AC019011.2-016"; transcript_id "AC019011.2-016"; exon_number 4;
ENr233.contig13	ExonAligner	CDS	24323	24408	.	-	1	gene_id "AC019011.2-016"; transcript_id "AC019011.2-016"; exon_number 5;
ENr233.contig13	ExonAligner	CDS	18048	18171	.	-	0	gene_id "AC019011.2-012"; transcript_id "AC019011.2-012"; exon_number 1;
ENr233.contig13	ExonAligner	CDS	21693	21783	.	-	1	gene_id "AC019011.2-012"; transcript_id "AC019011.2-012"; exon_number 2;
ENr233.contig13	ExonAligner	CDS	24323	24487	.	-	1	gene_id "AC019011.2-012"; transcript_id "AC019011.2-012"; exon_number 3;
ENr233.contig13	ExonAligner	CDS	24626	24742	.	-	1	gene_id "AC019011.2-012"; transcript_id "AC019011.2-012"; exon_number 4;
ENr233.contig13	ExonAligner	CDS	25484	25591	.	-	1	gene_id "AC019011.2-012"; transcript_id "AC019011.2-012"; exon_number 5;
ENr233.contig13	ExonAligner	CDS	26529	26643	.	-	2	gene_id "AC019011.2-012"; transcript_id "AC019011.2-012"; exon_number 6;
ENr233.contig13	ExonAligner	CDS	26842	26896	.	-	1	gene_id "AC019011.2-012"; transcript_id "AC019011.2-012"; exon_number 7;
ENr233.contig15	ExonAligner	CDS	413	501	.	-	2	gene_id "AC011330.2-001"; transcript_id "AC011330.2-001"; exon_number 1;
ENr233.contig15	ExonAligner	CDS	686	833	.	-	0	gene_id "AC011330.2-001"; transcript_id "AC011330.2-001"; exon_number 2;
ENr233.contig15	ExonAligner	CDS	931	1028	.	-	2	gene_id "AC011330.2-001"; transcript_id "AC011330.2-001"; exon_number 3;
ENr233.contig15	ExonAligner	CDS	1260	1408	.	-	1	gene_id "AC011330.2-001"; transcript_id "AC011330.2-001"; exon_number 4;
ENr233.contig15	ExonAligner	CDS	1554	1696	.	-	0	gene_id "AC011330.2-001"; transcript_id "AC011330.2-001"; exon_number 5;
ENr233.contig15	ExonAligner	CDS	2261	2416	.	-	0	gene_id "AC011330.2-001"; transcript_id "AC011330.2-001"; exon_number 6;
ENr233.contig15	ExonAligner	CDS	3011	3180	.	-	2	gene_id "AC011330.2-001"; transcript_id "AC011330.2-001"; exon_number 7;
ENr233.contig15	ExonAligner	CDS	4030	4186	.	-	0	gene_id "AC011330.2-001"; transcript_id "AC011330.2-001"; exon_number 8;
ENr233.contig15	ExonAligner	CDS	4403	4493	.	-	1	gene_id "AC011330.2-001"; transcript_id "AC011330.2-001"; exon_number 9;
ENr233.contig15	ExonAligner	CDS	4693	4889	.	-	0	gene_id "AC011330.2-001"; transcript_id "AC011330.2-001"; exon_number 10;
ENr233.contig15	ExonAligner	CDS	6087	6222	.	-	1	gene_id "AC011330.2-001"; transcript_id "AC011330.2-001"; exon_number 11;
ENr233.contig15	ExonAligner	CDS	9978	10101	.	-	1	gene_id "AC011330.2-001"; transcript_id "AC011330.2-001"; exon_number 13;
ENr233.contig15	ExonAligner	CDS	10564	10622	.	-	0	gene_id "AC011330.2-001"; transcript_id "AC011330.2-001"; exon_number 14;
ENr233.contig15	ExonAligner	CDS	11906	12037	.	-	0	gene_id "AC011330.2-001"; transcript_id "AC011330.2-001"; exon_number 15;
ENr233.contig15	ExonAligner	CDS	12383	12422	.	-	0	gene_id "AC011330.2-001"; transcript_id "AC011330.2-001"; exon_number 18;
ENr233.contig26	ExonAligner	CDS	8823	8933	.	-	0	gene_id "AC018512.4-001"; transcript_id "AC018512.4-001"; exon_number 1;
ENr233.contig26	ExonAligner	CDS	9021	9059	.	-	0	gene_id "AC018512.4-001"; transcript_id "AC018512.4-001"; exon_number 2;
ENr233.contig26	ExonAligner	CDS	9739	9910	.	-	1	gene_id "AC018512.4-001"; transcript_id "AC018512.4-001"; exon_number 3;
ENr233.contig26	ExonAligner	CDS	10278	10314	.	-	2	gene_id "AC018512.4-001"; transcript_id "AC018512.4-001"; exon_number 4;
ENr233.contig26	ExonAligner	CDS	10397	10571	.	-	0	gene_id "AC018512.4-001"; transcript_id "AC018512.4-001"; exon_number 5;
ENr233.contig26	ExonAligner	CDS	10735	10807	.	-	1	gene_id "AC018512.4-001"; transcript_id "AC018512.4-001"; exon_number 6;
ENr233.contig26	ExonAligner	CDS	10951	11030	.	-	0	gene_id "AC018512.4-001"; transcript_id "AC018512.4-001"; exon_number 7;
ENr233.contig26	ExonAligner	CDS	11118	11319	.	-	1	gene_id "AC018512.4-001"; transcript_id "AC018512.4-001"; exon_number 8;
ENr233.contig26	ExonAligner	CDS	11420	11532	.	-	0	gene_id "AC018512.4-001"; transcript_id "AC018512.4-001"; exon_number 9;
ENr233.contig26	ExonAligner	CDS	10988	11027	.	-	0	gene_id "AC018512.4-004"; transcript_id "AC018512.4-004"; exon_number 1;
ENr233.contig26	ExonAligner	CDS	11118	11319	.	-	1	gene_id "AC018512.4-004"; transcript_id "AC018512.4-004"; exon_number 2;
ENr233.contig26	ExonAligner	CDS	11420	11532	.	-	0	gene_id "AC018512.4-004"; transcript_id "AC018512.4-004"; exon_number 3;
ENr233.contig29	ExonAligner	CDS	7587	7695	.	-	2	gene_id "AC018512.5-001"; transcript_id "AC018512.5-001"; exon_number 2;
ENr233.contig29	ExonAligner	CDS	6882	6948	.	-	1	gene_id "AC018512.5-001"; transcript_id "AC018512.5-001"; exon_number 3;
ENr233.contig29	ExonAligner	CDS	7587	7695	.	-	2	gene_id "AC018512.5-002"; transcript_id "AC018512.5-002"; exon_number 2;
ENr233.contig29	ExonAligner	CDS	6882	6948	.	-	1	gene_id "AC018512.5-002"; transcript_id "AC018512.5-002"; exon_number 3;
ENr233.contig29	ExonAligner	CDS	7587	7695	.	-	2	gene_id "AC018512.5-005"; transcript_id "AC018512.5-005"; exon_number 2;
ENr233.contig29	ExonAligner	CDS	6740	6971	.	-	1	gene_id "AC018512.5-005"; transcript_id "AC018512.5-005"; exon_number 3;
ENr233.contig29	ExonAligner	CDS	5268	5462	.	+	1	gene_id "AC018512.6-001"; transcript_id "AC018512.6-001"; exon_number 1;
ENr233.contig29	ExonAligner	CDS	4935	5079	.	+	2	gene_id "AC018512.6-001"; transcript_id "AC018512.6-001"; exon_number 2;
ENr233.contig29	ExonAligner	CDS	4744	4792	.	+	0	gene_id "AC018512.6-001"; transcript_id "AC018512.6-001"; exon_number 3;
ENr233.contig29	ExonAligner	CDS	4251	4323	.	+	1	gene_id "AC018512.6-001"; transcript_id "AC018512.6-001"; exon_number 4;
ENr233.contig29	ExonAligner	CDS	3752	3872	.	+	2	gene_id "AC018512.6-001"; transcript_id "AC018512.6-001"; exon_number 5;
ENr233.contig29	ExonAligner	CDS	3567	3656	.	+	2	gene_id "AC018512.6-001"; transcript_id "AC018512.6-001"; exon_number 6;
ENr233.contig29	ExonAligner	CDS	2931	3136	.	+	1	gene_id "AC018512.6-001"; transcript_id "AC018512.6-001"; exon_number 7;
ENr233.contig29	ExonAligner	CDS	2591	2684	.	+	2	gene_id "AC018512.6-001"; transcript_id "AC018512.6-001"; exon_number 8;
ENr233.contig29	ExonAligner	CDS	2398	2477	.	+	1	gene_id "AC018512.6-001"; transcript_id "AC018512.6-001"; exon_number 9;
ENr233.contig29	ExonAligner	CDS	1823	2001	.	+	0	gene_id "AC018512.6-001"; transcript_id "AC018512.6-001"; exon_number 10;
ENr233.contig29	ExonAligner	CDS	184	360	.	+	0	gene_id "AC018512.6-001"; transcript_id "AC018512.6-001"; exon_number 11;
ENr233.contig29	ExonAligner	CDS	5268	5419	.	+	2	gene_id "AC018512.6-004"; transcript_id "AC018512.6-004"; exon_number 1;
ENr233.contig29	ExonAligner	CDS	4935	5079	.	+	0	gene_id "AC018512.6-004"; transcript_id "AC018512.6-004"; exon_number 2;
ENr233.contig29	ExonAligner	CDS	4744	4792	.	+	1	gene_id "AC018512.6-004"; transcript_id "AC018512.6-004"; exon_number 3;
ENr233.contig29	ExonAligner	CDS	4251	4323	.	+	2	gene_id "AC018512.6-004"; transcript_id "AC018512.6-004"; exon_number 4;
ENr233.contig29	ExonAligner	CDS	2931	3136	.	+	1	gene_id "AC018512.6-004"; transcript_id "AC018512.6-004"; exon_number 5;
ENr233.contig29	ExonAligner	CDS	2591	2684	.	+	2	gene_id "AC018512.6-004"; transcript_id "AC018512.6-004"; exon_number 6;
ENr233.contig29	ExonAligner	CDS	2398	2477	.	+	1	gene_id "AC018512.6-004"; transcript_id "AC018512.6-004"; exon_number 7;
ENr233.contig29	ExonAligner	CDS	1823	2001	.	+	0	gene_id "AC018512.6-004"; transcript_id "AC018512.6-004"; exon_number 8;
ENr233.contig29	ExonAligner	CDS	184	360	.	+	0	gene_id "AC018512.6-004"; transcript_id "AC018512.6-004"; exon_number 9;
ENr233.contig30	ExonAligner	CDS	6415	6576	.	-	0	gene_id "AC018512.7-001"; transcript_id "AC018512.7-001"; exon_number 1;
ENr233.contig30	ExonAligner	CDS	6020	6075	.	-	0	gene_id "AC018512.7-001"; transcript_id "AC018512.7-001"; exon_number 2;
ENr233.contig30	ExonAligner	CDS	5546	5591	.	-	1	gene_id "AC018512.7-001"; transcript_id "AC018512.7-001"; exon_number 3;
ENr233.contig30	ExonAligner	CDS	5351	5449	.	-	0	gene_id "AC018512.7-001"; transcript_id "AC018512.7-001"; exon_number 4;
ENr233.contig30	ExonAligner	CDS	6415	6572	.	-	0	gene_id "AC018512.7-005"; transcript_id "AC018512.7-005"; exon_number 1;
ENr233.contig30	ExonAligner	CDS	5546	5591	.	-	1	gene_id "AC018512.7-005"; transcript_id "AC018512.7-005"; exon_number 2;
ENr233.contig30	ExonAligner	CDS	5351	5449	.	-	0	gene_id "AC018512.7-005"; transcript_id "AC018512.7-005"; exon_number 3;
ENr233.contig31	ExonAligner	CDS	7101	7260	.	+	1	gene_id "AC018512.8-001"; transcript_id "AC018512.8-001"; exon_number 3;
ENr233.contig31	ExonAligner	CDS	4835	4995	.	+	0	gene_id "AC018512.8-001"; transcript_id "AC018512.8-001"; exon_number 4;
ENr233.contig31	ExonAligner	CDS	4620	4728	.	+	1	gene_id "AC018512.8-001"; transcript_id "AC018512.8-001"; exon_number 5;
ENr233.contig31	ExonAligner	CDS	3873	4060	.	+	0	gene_id "AC018512.8-001"; transcript_id "AC018512.8-001"; exon_number 6;
ENr233.contig31	ExonAligner	CDS	3506	3635	.	+	1	gene_id "AC018512.8-001"; transcript_id "AC018512.8-001"; exon_number 7;
ENr322.contig26	ExonAligner	CDS	4133	4499	.	+	2	gene_id "AL162151.2-002"; transcript_id "AL162151.2-002"; exon_number 2;
ENr322.contig26	ExonAligner	CDS	4133	4499	.	+	2	gene_id "AL162151.2-001"; transcript_id "AL162151.2-001"; exon_number 3;
ENr323.contig14	ExonAligner	CDS	3971	4085	.	-	0	gene_id "RP1-111B22.1-001"; transcript_id "RP1-111B22.1-001"; exon_number 5;
ENr323.contig14	ExonAligner	CDS	10089	10481	.	-	0	gene_id "RP1-111B22.1-001"; transcript_id "RP1-111B22.1-001"; exon_number 6;
ENr324.contig16	ExonAligner	CDS	1454	1858	.	-	0	gene_id "RP1-315G1.5-005"; transcript_id "RP1-315G1.5-005"; exon_number 1;
ENr324.contig31	ExonAligner	CDS	13193	13236	.	+	0	gene_id "RP11-517O1.1-007"; transcript_id "RP11-517O1.1-007"; exon_number 1;
ENr324.contig31	ExonAligner	CDS	18323	18401	.	+	1	gene_id "RP11-517O1.1-007"; transcript_id "RP11-517O1.1-007"; exon_number 2;
ENr324.contig31	ExonAligner	CDS	13193	13236	.	+	0	gene_id "RP11-517O1.1-018"; transcript_id "RP11-517O1.1-018"; exon_number 1;
ENr324.contig31	ExonAligner	CDS	18323	18401	.	+	1	gene_id "RP11-517O1.1-018"; transcript_id "RP11-517O1.1-018"; exon_number 2;
ENr324.contig31	ExonAligner	CDS	22938	23102	.	+	0	gene_id "RP11-517O1.1-018"; transcript_id "RP11-517O1.1-018"; exon_number 3;
ENr324.contig31	ExonAligner	CDS	13193	13236	.	+	0	gene_id "RP11-517O1.1-011"; transcript_id "RP11-517O1.1-011"; exon_number 1;
ENr324.contig31	ExonAligner	CDS	18323	18401	.	+	1	gene_id "RP11-517O1.1-011"; transcript_id "RP11-517O1.1-011"; exon_number 2;
ENr324.contig31	ExonAligner	CDS	22938	23102	.	+	0	gene_id "RP11-517O1.1-011"; transcript_id "RP11-517O1.1-011"; exon_number 3;
ENr324.contig31	ExonAligner	CDS	13193	13236	.	+	0	gene_id "RP11-517O1.1-001"; transcript_id "RP11-517O1.1-001"; exon_number 1;
ENr324.contig31	ExonAligner	CDS	18323	18401	.	+	1	gene_id "RP11-517O1.1-001"; transcript_id "RP11-517O1.1-001"; exon_number 2;
ENr324.contig31	ExonAligner	CDS	22938	23102	.	+	0	gene_id "RP11-517O1.1-001"; transcript_id "RP11-517O1.1-001"; exon_number 3;
ENr324.contig31	ExonAligner	CDS	13193	13236	.	+	0	gene_id "RP11-517O1.1-019"; transcript_id "RP11-517O1.1-019"; exon_number 1;
ENr324.contig31	ExonAligner	CDS	18323	18401	.	+	1	gene_id "RP11-517O1.1-019"; transcript_id "RP11-517O1.1-019"; exon_number 2;
ENr324.contig31	ExonAligner	CDS	22938	23102	.	+	0	gene_id "RP11-517O1.1-019"; transcript_id "RP11-517O1.1-019"; exon_number 3;
ENr324.contig31	ExonAligner	CDS	13193	13236	.	+	0	gene_id "RP11-517O1.1-008"; transcript_id "RP11-517O1.1-008"; exon_number 1;
ENr324.contig31	ExonAligner	CDS	18323	18401	.	+	1	gene_id "RP11-517O1.1-008"; transcript_id "RP11-517O1.1-008"; exon_number 2;
ENr324.contig31	ExonAligner	CDS	22938	23102	.	+	0	gene_id "RP11-517O1.1-008"; transcript_id "RP11-517O1.1-008"; exon_number 3;
ENr324.contig31	ExonAligner	CDS	13193	13236	.	+	0	gene_id "RP11-517O1.1-014"; transcript_id "RP11-517O1.1-014"; exon_number 1;
ENr324.contig31	ExonAligner	CDS	18323	18401	.	+	1	gene_id "RP11-517O1.1-014"; transcript_id "RP11-517O1.1-014"; exon_number 2;
ENr324.contig31	ExonAligner	CDS	22938	23102	.	+	0	gene_id "RP11-517O1.1-014"; transcript_id "RP11-517O1.1-014"; exon_number 3;
ENr324.contig31	ExonAligner	CDS	13193	13236	.	+	0	gene_id "RP11-517O1.1-013"; transcript_id "RP11-517O1.1-013"; exon_number 1;
ENr324.contig31	ExonAligner	CDS	18323	18401	.	+	1	gene_id "RP11-517O1.1-013"; transcript_id "RP11-517O1.1-013"; exon_number 2;
ENr324.contig31	ExonAligner	CDS	22938	23102	.	+	0	gene_id "RP11-517O1.1-013"; transcript_id "RP11-517O1.1-013"; exon_number 3;
ENr331.contig1	ExonAligner	CDS	19884	19944	.	-	1	gene_id "AC053503.5-001"; transcript_id "AC053503.5-001"; exon_number 2;
ENr331.contig1	ExonAligner	CDS	19678	19773	.	-	0	gene_id "AC053503.5-001"; transcript_id "AC053503.5-001"; exon_number 3;
ENr331.contig1	ExonAligner	CDS	19404	19565	.	-	0	gene_id "AC053503.5-001"; transcript_id "AC053503.5-001"; exon_number 4;
ENr331.contig1	ExonAligner	CDS	19194	19319	.	-	0	gene_id "AC053503.5-001"; transcript_id "AC053503.5-001"; exon_number 5;
ENr331.contig1	ExonAligner	CDS	18613	18833	.	-	0	gene_id "AC053503.5-001"; transcript_id "AC053503.5-001"; exon_number 6;
ENr331.contig1	ExonAligner	CDS	15319	15362	.	-	1	gene_id "AC053503.5-001"; transcript_id "AC053503.5-001"; exon_number 7;
ENr331.contig1	ExonAligner	CDS	18613	18833	.	-	0	gene_id "AC053503.5-009"; transcript_id "AC053503.5-009"; exon_number 2;
ENr331.contig1	ExonAligner	CDS	15319	15362	.	-	1	gene_id "AC053503.5-009"; transcript_id "AC053503.5-009"; exon_number 3;
ENr331.contig6	ExonAligner	CDS	1150	1309	.	+	2	gene_id "AC053503.7-004"; transcript_id "AC053503.7-004"; exon_number 6;
ENr331.contig6	ExonAligner	CDS	1366	1481	.	+	2	gene_id "AC053503.7-004"; transcript_id "AC053503.7-004"; exon_number 19;
ENr331.contig6	ExonAligner	CDS	1789	1957	.	+	0	gene_id "AC053503.7-004"; transcript_id "AC053503.7-004"; exon_number 20;
ENr331.contig6	ExonAligner	CDS	2096	2192	.	+	2	gene_id "AC053503.7-004"; transcript_id "AC053503.7-004"; exon_number 21;
ENr331.contig6	ExonAligner	CDS	2316	2516	.	+	1	gene_id "AC053503.7-004"; transcript_id "AC053503.7-004"; exon_number 22;
ENr331.contig6	ExonAligner	CDS	4035	4086	.	+	1	gene_id "AC053503.7-004"; transcript_id "AC053503.7-004"; exon_number 23;
ENr331.contig6	ExonAligner	CDS	4705	4782	.	+	0	gene_id "AC053503.7-004"; transcript_id "AC053503.7-004"; exon_number 24;
ENr331.contig6	ExonAligner	CDS	4887	5059	.	+	0	gene_id "AC053503.7-004"; transcript_id "AC053503.7-004"; exon_number 25;
ENr331.contig6	ExonAligner	CDS	5546	5566	.	+	1	gene_id "AC053503.7-004"; transcript_id "AC053503.7-004"; exon_number 26;
ENr331.contig6	ExonAligner	CDS	6785	6929	.	+	1	gene_id "AC053503.7-004"; transcript_id "AC053503.7-004"; exon_number 27;
ENr331.contig6	ExonAligner	CDS	7568	7610	.	+	1	gene_id "AC053503.7-004"; transcript_id "AC053503.7-004"; exon_number 28;
ENr331.contig6	ExonAligner	CDS	8502	8570	.	+	0	gene_id "AC053503.7-004"; transcript_id "AC053503.7-004"; exon_number 29;
ENr331.contig6	ExonAligner	CDS	10296	10427	.	+	2	gene_id "AC053503.7-004"; transcript_id "AC053503.7-004"; exon_number 31;
ENr331.contig6	ExonAligner	CDS	1150	1309	.	+	2	gene_id "AC053503.7-003"; transcript_id "AC053503.7-003"; exon_number 5;
ENr331.contig6	ExonAligner	CDS	1366	1481	.	+	2	gene_id "AC053503.7-003"; transcript_id "AC053503.7-003"; exon_number 18;
ENr331.contig6	ExonAligner	CDS	1789	1957	.	+	0	gene_id "AC053503.7-003"; transcript_id "AC053503.7-003"; exon_number 19;
ENr331.contig6	ExonAligner	CDS	2096	2192	.	+	2	gene_id "AC053503.7-003"; transcript_id "AC053503.7-003"; exon_number 20;
ENr331.contig6	ExonAligner	CDS	2316	2516	.	+	1	gene_id "AC053503.7-003"; transcript_id "AC053503.7-003"; exon_number 21;
ENr331.contig6	ExonAligner	CDS	4035	4086	.	+	1	gene_id "AC053503.7-003"; transcript_id "AC053503.7-003"; exon_number 22;
ENr331.contig6	ExonAligner	CDS	4705	4782	.	+	0	gene_id "AC053503.7-003"; transcript_id "AC053503.7-003"; exon_number 23;
ENr331.contig6	ExonAligner	CDS	4887	5059	.	+	0	gene_id "AC053503.7-003"; transcript_id "AC053503.7-003"; exon_number 24;
ENr331.contig6	ExonAligner	CDS	5546	5566	.	+	1	gene_id "AC053503.7-003"; transcript_id "AC053503.7-003"; exon_number 25;
ENr331.contig6	ExonAligner	CDS	6785	6929	.	+	1	gene_id "AC053503.7-003"; transcript_id "AC053503.7-003"; exon_number 26;
ENr331.contig6	ExonAligner	CDS	7568	7610	.	+	1	gene_id "AC053503.7-003"; transcript_id "AC053503.7-003"; exon_number 27;
ENr331.contig6	ExonAligner	CDS	8502	8570	.	+	0	gene_id "AC053503.7-003"; transcript_id "AC053503.7-003"; exon_number 28;
ENr331.contig6	ExonAligner	CDS	10296	10427	.	+	2	gene_id "AC053503.7-003"; transcript_id "AC053503.7-003"; exon_number 30;
ENr331.contig7	ExonAligner	CDS	12668	12771	.	-	0	gene_id "AC053503.10-001"; transcript_id "AC053503.10-001"; exon_number 3;
ENr331.contig7	ExonAligner	CDS	12245	12425	.	-	1	gene_id "AC053503.10-001"; transcript_id "AC053503.10-001"; exon_number 4;
ENr331.contig7	ExonAligner	CDS	8641	8762	.	-	0	gene_id "AC053503.10-001"; transcript_id "AC053503.10-001"; exon_number 6;
ENr331.contig7	ExonAligner	CDS	8184	8312	.	-	1	gene_id "AC053503.10-001"; transcript_id "AC053503.10-001"; exon_number 7;
ENr331.contig7	ExonAligner	CDS	7989	8086	.	-	1	gene_id "AC053503.10-001"; transcript_id "AC053503.10-001"; exon_number 8;
ENr331.contig7	ExonAligner	CDS	7813	7853	.	-	2	gene_id "AC053503.10-001"; transcript_id "AC053503.10-001"; exon_number 9;
ENr331.contig7	ExonAligner	CDS	7543	7635	.	-	0	gene_id "AC053503.10-001"; transcript_id "AC053503.10-001"; exon_number 10;
ENr331.contig7	ExonAligner	CDS	7277	7445	.	-	0	gene_id "AC053503.10-001"; transcript_id "AC053503.10-001"; exon_number 11;
ENr331.contig7	ExonAligner	CDS	6987	7090	.	-	2	gene_id "AC053503.10-001"; transcript_id "AC053503.10-001"; exon_number 12;
ENr331.contig7	ExonAligner	CDS	12668	12771	.	-	0	gene_id "AC053503.10-002"; transcript_id "AC053503.10-002"; exon_number 3;
ENr331.contig7	ExonAligner	CDS	12245	12425	.	-	1	gene_id "AC053503.10-002"; transcript_id "AC053503.10-002"; exon_number 4;
ENr331.contig7	ExonAligner	CDS	8641	8762	.	-	0	gene_id "AC053503.10-002"; transcript_id "AC053503.10-002"; exon_number 6;
ENr331.contig7	ExonAligner	CDS	8184	8312	.	-	1	gene_id "AC053503.10-002"; transcript_id "AC053503.10-002"; exon_number 7;
ENr331.contig7	ExonAligner	CDS	7852	8086	.	-	1	gene_id "AC053503.10-002"; transcript_id "AC053503.10-002"; exon_number 8;
ENr331.contig7	ExonAligner	CDS	7543	7635	.	-	0	gene_id "AC053503.10-002"; transcript_id "AC053503.10-002"; exon_number 9;
ENr331.contig7	ExonAligner	CDS	7277	7445	.	-	0	gene_id "AC053503.10-002"; transcript_id "AC053503.10-002"; exon_number 10;
ENr331.contig7	ExonAligner	CDS	6987	7090	.	-	2	gene_id "AC053503.10-002"; transcript_id "AC053503.10-002"; exon_number 11;
ENr331.contig7	ExonAligner	CDS	12668	12771	.	-	0	gene_id "AC053503.10-003"; transcript_id "AC053503.10-003"; exon_number 3;
ENr331.contig7	ExonAligner	CDS	12245	12425	.	-	1	gene_id "AC053503.10-003"; transcript_id "AC053503.10-003"; exon_number 4;
ENr331.contig7	ExonAligner	CDS	8641	8762	.	-	0	gene_id "AC053503.10-003"; transcript_id "AC053503.10-003"; exon_number 6;
ENr331.contig7	ExonAligner	CDS	8184	8312	.	-	1	gene_id "AC053503.10-003"; transcript_id "AC053503.10-003"; exon_number 7;
ENr331.contig7	ExonAligner	CDS	7989	8086	.	-	1	gene_id "AC053503.10-003"; transcript_id "AC053503.10-003"; exon_number 8;
ENr331.contig7	ExonAligner	CDS	7813	7853	.	-	2	gene_id "AC053503.10-003"; transcript_id "AC053503.10-003"; exon_number 9;
ENr331.contig7	ExonAligner	CDS	7543	7635	.	-	0	gene_id "AC053503.10-003"; transcript_id "AC053503.10-003"; exon_number 10;
ENr331.contig7	ExonAligner	CDS	7277	7445	.	-	0	gene_id "AC053503.10-003"; transcript_id "AC053503.10-003"; exon_number 11;
ENr331.contig7	ExonAligner	CDS	6987	7090	.	-	2	gene_id "AC053503.10-003"; transcript_id "AC053503.10-003"; exon_number 12;
ENr331.contig7	ExonAligner	CDS	12668	12771	.	-	0	gene_id "AC053503.10-004"; transcript_id "AC053503.10-004"; exon_number 3;
ENr331.contig7	ExonAligner	CDS	12245	12425	.	-	1	gene_id "AC053503.10-004"; transcript_id "AC053503.10-004"; exon_number 4;
ENr331.contig7	ExonAligner	CDS	8641	8762	.	-	0	gene_id "AC053503.10-004"; transcript_id "AC053503.10-004"; exon_number 6;
ENr331.contig7	ExonAligner	CDS	8184	8312	.	-	1	gene_id "AC053503.10-004"; transcript_id "AC053503.10-004"; exon_number 7;
ENr331.contig7	ExonAligner	CDS	7989	8086	.	-	1	gene_id "AC053503.10-004"; transcript_id "AC053503.10-004"; exon_number 8;
ENr331.contig7	ExonAligner	CDS	7813	7853	.	-	2	gene_id "AC053503.10-004"; transcript_id "AC053503.10-004"; exon_number 9;
ENr331.contig7	ExonAligner	CDS	7543	7635	.	-	0	gene_id "AC053503.10-004"; transcript_id "AC053503.10-004"; exon_number 10;
ENr331.contig7	ExonAligner	CDS	7277	7445	.	-	0	gene_id "AC053503.10-004"; transcript_id "AC053503.10-004"; exon_number 11;
ENr331.contig7	ExonAligner	CDS	6987	7090	.	-	2	gene_id "AC053503.10-004"; transcript_id "AC053503.10-004"; exon_number 12;
ENr331.contig7	ExonAligner	CDS	12668	12771	.	-	0	gene_id "AC053503.10-006"; transcript_id "AC053503.10-006"; exon_number 3;
ENr331.contig7	ExonAligner	CDS	12245	12425	.	-	1	gene_id "AC053503.10-006"; transcript_id "AC053503.10-006"; exon_number 4;
ENr331.contig7	ExonAligner	CDS	12668	12771	.	-	0	gene_id "AC053503.10-012"; transcript_id "AC053503.10-012"; exon_number 3;
ENr331.contig7	ExonAligner	CDS	12245	12425	.	-	1	gene_id "AC053503.10-012"; transcript_id "AC053503.10-012"; exon_number 4;
ENr331.contig7	ExonAligner	CDS	8641	8762	.	-	0	gene_id "AC053503.10-012"; transcript_id "AC053503.10-012"; exon_number 6;
ENr331.contig7	ExonAligner	CDS	8184	8312	.	-	1	gene_id "AC053503.10-012"; transcript_id "AC053503.10-012"; exon_number 7;
ENr331.contig7	ExonAligner	CDS	7989	8086	.	-	1	gene_id "AC053503.10-012"; transcript_id "AC053503.10-012"; exon_number 8;
ENr331.contig7	ExonAligner	CDS	7813	7853	.	-	2	gene_id "AC053503.10-012"; transcript_id "AC053503.10-012"; exon_number 9;
ENr331.contig7	ExonAligner	CDS	7543	7635	.	-	0	gene_id "AC053503.10-012"; transcript_id "AC053503.10-012"; exon_number 10;
ENr331.contig7	ExonAligner	CDS	7277	7445	.	-	0	gene_id "AC053503.10-012"; transcript_id "AC053503.10-012"; exon_number 11;
ENr331.contig7	ExonAligner	CDS	6987	7090	.	-	2	gene_id "AC053503.10-012"; transcript_id "AC053503.10-012"; exon_number 12;
ENr331.contig7	ExonAligner	CDS	13860	13893	.	-	0	gene_id "AC053503.10-008"; transcript_id "AC053503.10-008"; exon_number 1;
ENr331.contig7	ExonAligner	CDS	12668	12771	.	-	0	gene_id "AC053503.10-008"; transcript_id "AC053503.10-008"; exon_number 2;
ENr331.contig7	ExonAligner	CDS	12245	12425	.	-	1	gene_id "AC053503.10-008"; transcript_id "AC053503.10-008"; exon_number 3;
ENr331.contig7	ExonAligner	CDS	8641	8762	.	-	0	gene_id "AC053503.10-008"; transcript_id "AC053503.10-008"; exon_number 5;
ENr331.contig7	ExonAligner	CDS	8184	8312	.	-	1	gene_id "AC053503.10-008"; transcript_id "AC053503.10-008"; exon_number 6;
ENr331.contig7	ExonAligner	CDS	7989	8086	.	-	1	gene_id "AC053503.10-008"; transcript_id "AC053503.10-008"; exon_number 7;
ENr331.contig11	ExonAligner	CDS	6594	7169	.	+	2	gene_id "AC009955.4-002"; transcript_id "AC009955.4-002"; exon_number 2;
ENr331.contig11	ExonAligner	CDS	8033	8232	.	+	2	gene_id "AC009955.4-002"; transcript_id "AC009955.4-002"; exon_number 3;
ENr331.contig11	ExonAligner	CDS	8568	8708	.	+	0	gene_id "AC009955.4-002"; transcript_id "AC009955.4-002"; exon_number 4;
ENr331.contig11	ExonAligner	CDS	6594	7169	.	+	2	gene_id "AC009955.4-001"; transcript_id "AC009955.4-001"; exon_number 2;
ENr331.contig11	ExonAligner	CDS	8033	8232	.	+	2	gene_id "AC009955.4-001"; transcript_id "AC009955.4-001"; exon_number 3;
ENr331.contig11	ExonAligner	CDS	8568	8708	.	+	0	gene_id "AC009955.4-001"; transcript_id "AC009955.4-001"; exon_number 4;
ENr331.contig13	ExonAligner	CDS	7912	8068	.	+	0	gene_id "AC009955.5-001"; transcript_id "AC009955.5-001"; exon_number 5;
ENr331.contig13	ExonAligner	CDS	6798	7071	.	+	2	gene_id "AC009955.5-001"; transcript_id "AC009955.5-001"; exon_number 14;
ENr331.contig13	ExonAligner	CDS	4793	5065	.	+	2	gene_id "AC009955.5-001"; transcript_id "AC009955.5-001"; exon_number 15;
ENr331.contig13	ExonAligner	CDS	3029	3325	.	+	2	gene_id "AC009955.5-001"; transcript_id "AC009955.5-001"; exon_number 16;
ENr331.contig13	ExonAligner	CDS	2578	2880	.	+	2	gene_id "AC009955.5-001"; transcript_id "AC009955.5-001"; exon_number 17;
ENr331.contig13	ExonAligner	CDS	2187	2429	.	+	2	gene_id "AC009955.5-001"; transcript_id "AC009955.5-001"; exon_number 18;
ENr331.contig13	ExonAligner	CDS	6798	7071	.	+	2	gene_id "AC009955.5-002"; transcript_id "AC009955.5-002"; exon_number 3;
ENr331.contig13	ExonAligner	CDS	4793	5065	.	+	2	gene_id "AC009955.5-002"; transcript_id "AC009955.5-002"; exon_number 4;
ENr331.contig13	ExonAligner	CDS	3029	3325	.	+	2	gene_id "AC009955.5-002"; transcript_id "AC009955.5-002"; exon_number 5;
ENr331.contig13	ExonAligner	CDS	2578	2880	.	+	2	gene_id "AC009955.5-002"; transcript_id "AC009955.5-002"; exon_number 6;
ENr331.contig13	ExonAligner	CDS	2187	2429	.	+	2	gene_id "AC009955.5-002"; transcript_id "AC009955.5-002"; exon_number 7;
ENr331.contig13	ExonAligner	CDS	6798	7071	.	+	1	gene_id "AC009955.5-003"; transcript_id "AC009955.5-003"; exon_number 3;
ENr331.contig13	ExonAligner	CDS	4793	5065	.	+	1	gene_id "AC009955.5-003"; transcript_id "AC009955.5-003"; exon_number 4;
ENr331.contig13	ExonAligner	CDS	3029	3325	.	+	1	gene_id "AC009955.5-003"; transcript_id "AC009955.5-003"; exon_number 5;
ENr331.contig13	ExonAligner	CDS	2578	2880	.	+	1	gene_id "AC009955.5-003"; transcript_id "AC009955.5-003"; exon_number 6;
ENr331.contig13	ExonAligner	CDS	2187	2429	.	+	1	gene_id "AC009955.5-003"; transcript_id "AC009955.5-003"; exon_number 7;
ENr331.contig14	ExonAligner	CDS	11655	12496	.	-	2	gene_id "AC009955.6-001"; transcript_id "AC009955.6-001"; exon_number 2;
ENr332.contig13	ExonAligner	CDS	1554	1632	.	-	0	gene_id "AP001092.3-003"; transcript_id "AP001092.3-003"; exon_number 2;
ENr332.contig13	ExonAligner	CDS	2258	2583	.	-	2	gene_id "AP001092.3-003"; transcript_id "AP001092.3-003"; exon_number 3;
ENr332.contig13	ExonAligner	CDS	1554	1632	.	-	0	gene_id "AP001092.3-002"; transcript_id "AP001092.3-002"; exon_number 2;
ENr332.contig13	ExonAligner	CDS	2258	2583	.	-	2	gene_id "AP001092.3-002"; transcript_id "AP001092.3-002"; exon_number 3;
ENr332.contig13	ExonAligner	CDS	1554	1632	.	-	0	gene_id "AP001092.3-001"; transcript_id "AP001092.3-001"; exon_number 2;
ENr332.contig13	ExonAligner	CDS	2258	2583	.	-	2	gene_id "AP001092.3-001"; transcript_id "AP001092.3-001"; exon_number 3;
ENr332.contig13	ExonAligner	CDS	2258	2583	.	-	2	gene_id "AP001092.3-006"; transcript_id "AP001092.3-006"; exon_number 1;
ENr332.contig23	ExonAligner	CDS	3622	3741	.	+	0	gene_id "AP001462.3-015"; transcript_id "AP001462.3-015"; exon_number 1;
ENr332.contig23	ExonAligner	CDS	3322	3495	.	+	0	gene_id "AP001462.3-015"; transcript_id "AP001462.3-015"; exon_number 2;
ENr332.contig23	ExonAligner	CDS	458	560	.	+	2	gene_id "AP001462.3-015"; transcript_id "AP001462.3-015"; exon_number 6;
ENr332.contig23	ExonAligner	CDS	3322	3495	.	+	0	gene_id "AP001462.3-016"; transcript_id "AP001462.3-016"; exon_number 1;
ENr332.contig23	ExonAligner	CDS	458	560	.	+	2	gene_id "AP001462.3-016"; transcript_id "AP001462.3-016"; exon_number 5;
ENr332.contig23	ExonAligner	CDS	458	560	.	+	2	gene_id "AP001462.3-010"; transcript_id "AP001462.3-010"; exon_number 3;
ENr332.contig23	ExonAligner	CDS	458	560	.	+	2	gene_id "AP001462.3-009"; transcript_id "AP001462.3-009"; exon_number 3;
ENr332.contig23	ExonAligner	CDS	458	560	.	+	2	gene_id "AP001462.3-008"; transcript_id "AP001462.3-008"; exon_number 3;
ENr332.contig23	ExonAligner	CDS	458	560	.	+	2	gene_id "AP001462.3-013"; transcript_id "AP001462.3-013"; exon_number 3;
ENr332.contig24	ExonAligner	CDS	3078	3219	.	+	0	gene_id "AP001462.4-002"; transcript_id "AP001462.4-002"; exon_number 5;
ENr332.contig24	ExonAligner	CDS	2893	2951	.	+	2	gene_id "AP001462.4-002"; transcript_id "AP001462.4-002"; exon_number 6;
ENr332.contig24	ExonAligner	CDS	2477	2624	.	+	0	gene_id "AP001462.4-002"; transcript_id "AP001462.4-002"; exon_number 7;
ENr332.contig24	ExonAligner	CDS	2075	2174	.	+	0	gene_id "AP001462.4-002"; transcript_id "AP001462.4-002"; exon_number 8;
ENr332.contig24	ExonAligner	CDS	1612	1726	.	+	1	gene_id "AP001462.4-002"; transcript_id "AP001462.4-002"; exon_number 9;
ENr332.contig24	ExonAligner	CDS	1185	1348	.	+	0	gene_id "AP001462.4-002"; transcript_id "AP001462.4-002"; exon_number 10;
ENr332.contig24	ExonAligner	CDS	918	1064	.	+	0	gene_id "AP001462.4-002"; transcript_id "AP001462.4-002"; exon_number 11;
ENr332.contig24	ExonAligner	CDS	662	754	.	+	0	gene_id "AP001462.4-002"; transcript_id "AP001462.4-002"; exon_number 12;
ENr332.contig24	ExonAligner	CDS	3078	3219	.	+	0	gene_id "AP001462.4-001"; transcript_id "AP001462.4-001"; exon_number 5;
ENr332.contig24	ExonAligner	CDS	2893	2951	.	+	2	gene_id "AP001462.4-001"; transcript_id "AP001462.4-001"; exon_number 6;
ENr332.contig24	ExonAligner	CDS	2477	2624	.	+	0	gene_id "AP001462.4-001"; transcript_id "AP001462.4-001"; exon_number 7;
ENr332.contig24	ExonAligner	CDS	2075	2174	.	+	0	gene_id "AP001462.4-001"; transcript_id "AP001462.4-001"; exon_number 8;
ENr332.contig24	ExonAligner	CDS	1612	1726	.	+	1	gene_id "AP001462.4-001"; transcript_id "AP001462.4-001"; exon_number 9;
ENr332.contig24	ExonAligner	CDS	1185	1348	.	+	0	gene_id "AP001462.4-001"; transcript_id "AP001462.4-001"; exon_number 10;
ENr332.contig24	ExonAligner	CDS	918	1064	.	+	0	gene_id "AP001462.4-001"; transcript_id "AP001462.4-001"; exon_number 11;
ENr332.contig24	ExonAligner	CDS	662	754	.	+	0	gene_id "AP001462.4-001"; transcript_id "AP001462.4-001"; exon_number 12;
ENr332.contig26	ExonAligner	CDS	9383	9447	.	+	2	gene_id "AP001462.5-014"; transcript_id "AP001462.5-014"; exon_number 1;
ENr332.contig26	ExonAligner	CDS	7330	7509	.	+	2	gene_id "AP001462.5-014"; transcript_id "AP001462.5-014"; exon_number 2;
ENr332.contig26	ExonAligner	CDS	7164	7247	.	+	2	gene_id "AP001462.5-014"; transcript_id "AP001462.5-014"; exon_number 3;
ENr332.contig26	ExonAligner	CDS	6741	7014	.	+	0	gene_id "AP001462.5-014"; transcript_id "AP001462.5-014"; exon_number 4;
ENr332.contig26	ExonAligner	CDS	7330	7509	.	+	2	gene_id "AP001462.5-005"; transcript_id "AP001462.5-005"; exon_number 2;
ENr332.contig26	ExonAligner	CDS	7191	7244	.	+	2	gene_id "AP001462.5-005"; transcript_id "AP001462.5-005"; exon_number 3;
ENr332.contig26	ExonAligner	CDS	6741	7014	.	+	0	gene_id "AP001462.5-005"; transcript_id "AP001462.5-005"; exon_number 4;
ENr332.contig26	ExonAligner	CDS	5831	5999	.	+	1	gene_id "AP001462.5-005"; transcript_id "AP001462.5-005"; exon_number 5;
ENr332.contig26	ExonAligner	CDS	5714	5830	.	+	0	gene_id "AP001462.5-005"; transcript_id "AP001462.5-005"; exon_number 7;
ENr332.contig26	ExonAligner	CDS	5446	5629	.	+	1	gene_id "AP001462.5-005"; transcript_id "AP001462.5-005"; exon_number 8;
ENr332.contig26	ExonAligner	CDS	4785	4874	.	+	1	gene_id "AP001462.5-005"; transcript_id "AP001462.5-005"; exon_number 9;
ENr332.contig26	ExonAligner	CDS	4528	4680	.	+	1	gene_id "AP001462.5-005"; transcript_id "AP001462.5-005"; exon_number 10;
ENr332.contig28	ExonAligner	CDS	1414	1451	.	+	0	gene_id "AP001462.2-002"; transcript_id "AP001462.2-002"; exon_number 18;
ENr332.contig28	ExonAligner	CDS	895	953	.	+	2	gene_id "AP001462.2-002"; transcript_id "AP001462.2-002"; exon_number 19;
ENr332.contig28	ExonAligner	CDS	743	821	.	+	0	gene_id "AP001462.2-002"; transcript_id "AP001462.2-002"; exon_number 20;
ENr332.contig28	ExonAligner	CDS	57	164	.	+	0	gene_id "AP001462.2-002"; transcript_id "AP001462.2-002"; exon_number 21;
ENr332.contig28	ExonAligner	CDS	1414	1451	.	+	0	gene_id "AP001462.2-001"; transcript_id "AP001462.2-001"; exon_number 18;
ENr332.contig28	ExonAligner	CDS	895	953	.	+	2	gene_id "AP001462.2-001"; transcript_id "AP001462.2-001"; exon_number 19;
ENr332.contig28	ExonAligner	CDS	743	821	.	+	0	gene_id "AP001462.2-001"; transcript_id "AP001462.2-001"; exon_number 20;
ENr332.contig28	ExonAligner	CDS	57	164	.	+	0	gene_id "AP001462.2-001"; transcript_id "AP001462.2-001"; exon_number 21;
ENr332.contig28	ExonAligner	CDS	895	953	.	+	2	gene_id "AP001462.2-006"; transcript_id "AP001462.2-006"; exon_number 1;
ENr332.contig28	ExonAligner	CDS	743	821	.	+	0	gene_id "AP001462.2-006"; transcript_id "AP001462.2-006"; exon_number 2;
ENr332.contig28	ExonAligner	CDS	57	164	.	+	0	gene_id "AP001462.2-006"; transcript_id "AP001462.2-006"; exon_number 3;
ENr332.contig29	ExonAligner	CDS	32	511	.	-	0	gene_id "AP001462.1-008"; transcript_id "AP001462.1-008"; exon_number 1;
ENr332.contig29	ExonAligner	CDS	1361	1448	.	-	1	gene_id "AP001462.1-008"; transcript_id "AP001462.1-008"; exon_number 4;
ENr332.contig29	ExonAligner	CDS	1527	1564	.	-	0	gene_id "AP001462.1-008"; transcript_id "AP001462.1-008"; exon_number 5;
ENr332.contig29	ExonAligner	CDS	2056	2184	.	-	0	gene_id "AP001462.1-008"; transcript_id "AP001462.1-008"; exon_number 6;
ENr332.contig29	ExonAligner	CDS	2314	2468	.	-	2	gene_id "AP001462.1-008"; transcript_id "AP001462.1-008"; exon_number 7;
ENr332.contig29	ExonAligner	CDS	4070	4514	.	-	0	gene_id "AP001462.1-008"; transcript_id "AP001462.1-008"; exon_number 8;
ENr332.contig29	ExonAligner	CDS	32	511	.	-	0	gene_id "AP001462.1-007"; transcript_id "AP001462.1-007"; exon_number 1;
ENr332.contig29	ExonAligner	CDS	695	854	.	-	0	gene_id "AP001462.1-007"; transcript_id "AP001462.1-007"; exon_number 2;
ENr332.contig29	ExonAligner	CDS	1361	1448	.	-	1	gene_id "AP001462.1-007"; transcript_id "AP001462.1-007"; exon_number 5;
ENr332.contig29	ExonAligner	CDS	1527	1564	.	-	0	gene_id "AP001462.1-007"; transcript_id "AP001462.1-007"; exon_number 6;
ENr332.contig29	ExonAligner	CDS	2056	2184	.	-	0	gene_id "AP001462.1-007"; transcript_id "AP001462.1-007"; exon_number 7;
ENr332.contig29	ExonAligner	CDS	2314	2468	.	-	2	gene_id "AP001462.1-007"; transcript_id "AP001462.1-007"; exon_number 8;
ENr332.contig29	ExonAligner	CDS	4070	4514	.	-	0	gene_id "AP001462.1-007"; transcript_id "AP001462.1-007"; exon_number 9;
ENr332.contig29	ExonAligner	CDS	32	511	.	-	0	gene_id "AP001462.1-003"; transcript_id "AP001462.1-003"; exon_number 1;
ENr332.contig29	ExonAligner	CDS	695	854	.	-	0	gene_id "AP001462.1-003"; transcript_id "AP001462.1-003"; exon_number 2;
ENr332.contig29	ExonAligner	CDS	1361	1448	.	-	1	gene_id "AP001462.1-003"; transcript_id "AP001462.1-003"; exon_number 5;
ENr332.contig29	ExonAligner	CDS	1527	1564	.	-	0	gene_id "AP001462.1-003"; transcript_id "AP001462.1-003"; exon_number 6;
ENr332.contig29	ExonAligner	CDS	2056	2184	.	-	0	gene_id "AP001462.1-003"; transcript_id "AP001462.1-003"; exon_number 7;
ENr332.contig29	ExonAligner	CDS	2314	2468	.	-	2	gene_id "AP001462.1-003"; transcript_id "AP001462.1-003"; exon_number 8;
ENr332.contig29	ExonAligner	CDS	4070	4514	.	-	0	gene_id "AP001462.1-003"; transcript_id "AP001462.1-003"; exon_number 9;
ENr332.contig29	ExonAligner	CDS	32	511	.	-	0	gene_id "AP001462.1-002"; transcript_id "AP001462.1-002"; exon_number 1;
ENr332.contig29	ExonAligner	CDS	695	854	.	-	0	gene_id "AP001462.1-002"; transcript_id "AP001462.1-002"; exon_number 2;
ENr332.contig29	ExonAligner	CDS	1361	1448	.	-	1	gene_id "AP001462.1-002"; transcript_id "AP001462.1-002"; exon_number 5;
ENr332.contig29	ExonAligner	CDS	1527	1564	.	-	0	gene_id "AP001462.1-002"; transcript_id "AP001462.1-002"; exon_number 6;
ENr332.contig29	ExonAligner	CDS	2056	2184	.	-	0	gene_id "AP001462.1-002"; transcript_id "AP001462.1-002"; exon_number 7;
ENr332.contig29	ExonAligner	CDS	2419	2522	.	-	2	gene_id "AP001462.1-002"; transcript_id "AP001462.1-002"; exon_number 8;
ENr332.contig29	ExonAligner	CDS	4070	4514	.	-	0	gene_id "AP001462.1-002"; transcript_id "AP001462.1-002"; exon_number 9;
ENr332.contig29	ExonAligner	CDS	32	511	.	-	0	gene_id "AP001462.1-001"; transcript_id "AP001462.1-001"; exon_number 1;
ENr332.contig29	ExonAligner	CDS	695	854	.	-	0	gene_id "AP001462.1-001"; transcript_id "AP001462.1-001"; exon_number 2;
ENr332.contig29	ExonAligner	CDS	1361	1448	.	-	1	gene_id "AP001462.1-001"; transcript_id "AP001462.1-001"; exon_number 5;
ENr332.contig29	ExonAligner	CDS	1527	1564	.	-	0	gene_id "AP001462.1-001"; transcript_id "AP001462.1-001"; exon_number 6;
ENr332.contig29	ExonAligner	CDS	2056	2184	.	-	0	gene_id "AP001462.1-001"; transcript_id "AP001462.1-001"; exon_number 7;
ENr332.contig29	ExonAligner	CDS	2314	2468	.	-	2	gene_id "AP001462.1-001"; transcript_id "AP001462.1-001"; exon_number 8;
ENr332.contig29	ExonAligner	CDS	4070	4514	.	-	0	gene_id "AP001462.1-001"; transcript_id "AP001462.1-001"; exon_number 9;
ENr332.contig29	ExonAligner	CDS	32	511	.	-	0	gene_id "AP001462.1-011"; transcript_id "AP001462.1-011"; exon_number 1;
ENr332.contig29	ExonAligner	CDS	695	854	.	-	0	gene_id "AP001462.1-011"; transcript_id "AP001462.1-011"; exon_number 2;
ENr332.contig29	ExonAligner	CDS	1361	1448	.	-	1	gene_id "AP001462.1-011"; transcript_id "AP001462.1-011"; exon_number 5;
ENr332.contig29	ExonAligner	CDS	1527	1564	.	-	0	gene_id "AP001462.1-011"; transcript_id "AP001462.1-011"; exon_number 6;
ENr332.contig29	ExonAligner	CDS	2056	2184	.	-	0	gene_id "AP001462.1-011"; transcript_id "AP001462.1-011"; exon_number 7;
ENr332.contig29	ExonAligner	CDS	2314	2468	.	-	2	gene_id "AP001462.1-011"; transcript_id "AP001462.1-011"; exon_number 8;
ENr332.contig29	ExonAligner	CDS	4055	4514	.	-	0	gene_id "AP001462.1-011"; transcript_id "AP001462.1-011"; exon_number 9;
ENr332.contig29	ExonAligner	CDS	1361	1448	.	-	1	gene_id "AP001462.1-009"; transcript_id "AP001462.1-009"; exon_number 2;
ENr332.contig29	ExonAligner	CDS	1527	1564	.	-	0	gene_id "AP001462.1-009"; transcript_id "AP001462.1-009"; exon_number 3;
ENr332.contig29	ExonAligner	CDS	2056	2184	.	-	0	gene_id "AP001462.1-009"; transcript_id "AP001462.1-009"; exon_number 4;
ENr332.contig29	ExonAligner	CDS	2314	2468	.	-	2	gene_id "AP001462.1-009"; transcript_id "AP001462.1-009"; exon_number 5;
ENr332.contig29	ExonAligner	CDS	4070	4514	.	-	0	gene_id "AP001462.1-009"; transcript_id "AP001462.1-009"; exon_number 6;
ENr332.contig29	ExonAligner	CDS	1427	1448	.	-	1	gene_id "AP001462.1-004"; transcript_id "AP001462.1-004"; exon_number 1;
ENr332.contig29	ExonAligner	CDS	1527	1564	.	-	0	gene_id "AP001462.1-004"; transcript_id "AP001462.1-004"; exon_number 2;
ENr332.contig29	ExonAligner	CDS	2056	2184	.	-	0	gene_id "AP001462.1-004"; transcript_id "AP001462.1-004"; exon_number 3;
ENr332.contig29	ExonAligner	CDS	2314	2468	.	-	2	gene_id "AP001462.1-004"; transcript_id "AP001462.1-004"; exon_number 4;
ENr332.contig29	ExonAligner	CDS	4070	4514	.	-	0	gene_id "AP001462.1-004"; transcript_id "AP001462.1-004"; exon_number 5;
ENr332.contig29	ExonAligner	CDS	2056	2184	.	-	0	gene_id "AP001462.1-010"; transcript_id "AP001462.1-010"; exon_number 1;
ENr332.contig29	ExonAligner	CDS	2314	2468	.	-	2	gene_id "AP001462.1-010"; transcript_id "AP001462.1-010"; exon_number 2;
ENr332.contig29	ExonAligner	CDS	4070	4514	.	-	0	gene_id "AP001462.1-010"; transcript_id "AP001462.1-010"; exon_number 3;
ENr332.contig29	ExonAligner	CDS	4072	4514	.	-	0	gene_id "AP001462.1-006"; transcript_id "AP001462.1-006"; exon_number 1;
ENr332.contig29	ExonAligner	CDS	4072	4514	.	-	0	gene_id "AP001462.1-005"; transcript_id "AP001462.1-005"; exon_number 1;
ENr332.contig32	ExonAligner	CDS	6359	6421	.	+	2	gene_id "AP001187.3-001"; transcript_id "AP001187.3-001"; exon_number 9;
ENr332.contig32	ExonAligner	CDS	5345	5549	.	+	0	gene_id "AP001187.3-001"; transcript_id "AP001187.3-001"; exon_number 10;
ENr332.contig32	ExonAligner	CDS	4988	5106	.	+	0	gene_id "AP001187.3-001"; transcript_id "AP001187.3-001"; exon_number 12;
ENr332.contig32	ExonAligner	CDS	4293	4411	.	+	2	gene_id "AP001187.3-001"; transcript_id "AP001187.3-001"; exon_number 13;
ENr332.contig32	ExonAligner	CDS	4136	4224	.	+	1	gene_id "AP001187.3-001"; transcript_id "AP001187.3-001"; exon_number 18;
ENr332.contig32	ExonAligner	CDS	3902	4050	.	+	0	gene_id "AP001187.3-001"; transcript_id "AP001187.3-001"; exon_number 19;
ENr332.contig32	ExonAligner	CDS	3683	3797	.	+	1	gene_id "AP001187.3-001"; transcript_id "AP001187.3-001"; exon_number 20;
ENr332.contig32	ExonAligner	CDS	3487	3594	.	+	0	gene_id "AP001187.3-001"; transcript_id "AP001187.3-001"; exon_number 21;
ENr332.contig32	ExonAligner	CDS	223	302	.	+	0	gene_id "AP001187.3-001"; transcript_id "AP001187.3-001"; exon_number 29;
ENr333.contig3	ExonAligner	CDS	7	328	.	-	0	gene_id "RP4-614O4.1-005"; transcript_id "RP4-614O4.1-005"; exon_number 4;
ENr333.contig22	ExonAligner	CDS	1834	1916	.	+	0	gene_id "RP3-477O4.2-002"; transcript_id "RP3-477O4.2-002"; exon_number 3;
ENr333.contig22	ExonAligner	CDS	2142	2309	.	+	1	gene_id "RP3-477O4.2-002"; transcript_id "RP3-477O4.2-002"; exon_number 4;
ENr333.contig22	ExonAligner	CDS	1834	1916	.	+	0	gene_id "RP3-477O4.2-003"; transcript_id "RP3-477O4.2-003"; exon_number 3;
ENr333.contig22	ExonAligner	CDS	2142	2157	.	+	1	gene_id "RP3-477O4.2-003"; transcript_id "RP3-477O4.2-003"; exon_number 4;
ENr333.contig22	ExonAligner	CDS	1834	1916	.	+	0	gene_id "RP3-477O4.2-001"; transcript_id "RP3-477O4.2-001"; exon_number 3;
ENr333.contig22	ExonAligner	CDS	2142	2251	.	+	1	gene_id "RP3-477O4.2-001"; transcript_id "RP3-477O4.2-001"; exon_number 4;
ENr333.contig22	ExonAligner	CDS	4202	4308	.	+	2	gene_id "RP3-477O4.2-001"; transcript_id "RP3-477O4.2-001"; exon_number 5;
ENr333.contig22	ExonAligner	CDS	4745	4996	.	+	0	gene_id "RP3-477O4.2-001"; transcript_id "RP3-477O4.2-001"; exon_number 6;
ENr333.contig27	ExonAligner	CDS	4648	4735	.	-	0	gene_id "RP3-477O4.12-003"; transcript_id "RP3-477O4.12-003"; exon_number 1;
ENr333.contig27	ExonAligner	CDS	4443	4513	.	-	2	gene_id "RP3-477O4.12-003"; transcript_id "RP3-477O4.12-003"; exon_number 2;
ENr333.contig27	ExonAligner	CDS	4236	4323	.	-	0	gene_id "RP3-477O4.12-003"; transcript_id "RP3-477O4.12-003"; exon_number 3;
ENr333.contig27	ExonAligner	CDS	3898	4017	.	-	2	gene_id "RP3-477O4.12-003"; transcript_id "RP3-477O4.12-003"; exon_number 4;
ENr333.contig27	ExonAligner	CDS	4648	4735	.	-	0	gene_id "RP3-477O4.12-001"; transcript_id "RP3-477O4.12-001"; exon_number 1;
ENr333.contig27	ExonAligner	CDS	4443	4513	.	-	2	gene_id "RP3-477O4.12-001"; transcript_id "RP3-477O4.12-001"; exon_number 2;
ENr333.contig27	ExonAligner	CDS	4236	4323	.	-	0	gene_id "RP3-477O4.12-001"; transcript_id "RP3-477O4.12-001"; exon_number 3;
ENr333.contig27	ExonAligner	CDS	3898	4017	.	-	2	gene_id "RP3-477O4.12-001"; transcript_id "RP3-477O4.12-001"; exon_number 4;
ENr333.contig27	ExonAligner	CDS	4648	4729	.	-	1	gene_id "RP3-477O4.12-006"; transcript_id "RP3-477O4.12-006"; exon_number 1;
ENr333.contig27	ExonAligner	CDS	4443	4513	.	-	2	gene_id "RP3-477O4.12-006"; transcript_id "RP3-477O4.12-006"; exon_number 2;
ENr333.contig27	ExonAligner	CDS	4236	4323	.	-	0	gene_id "RP3-477O4.12-006"; transcript_id "RP3-477O4.12-006"; exon_number 3;
ENr333.contig27	ExonAligner	CDS	3898	4017	.	-	2	gene_id "RP3-477O4.12-006"; transcript_id "RP3-477O4.12-006"; exon_number 4;
ENr333.contig29	ExonAligner	CDS	7952	8079	.	+	2	gene_id "RP1-309K20.3-001"; transcript_id "RP1-309K20.3-001"; exon_number 1;
ENr333.contig29	ExonAligner	CDS	7533	7724	.	+	0	gene_id "RP1-309K20.3-001"; transcript_id "RP1-309K20.3-001"; exon_number 2;
ENr333.contig29	ExonAligner	CDS	7254	7435	.	+	1	gene_id "RP1-309K20.3-001"; transcript_id "RP1-309K20.3-001"; exon_number 3;
ENr333.contig29	ExonAligner	CDS	6994	7153	.	+	2	gene_id "RP1-309K20.3-001"; transcript_id "RP1-309K20.3-001"; exon_number 4;
ENr333.contig29	ExonAligner	CDS	5732	5794	.	+	0	gene_id "RP1-309K20.3-001"; transcript_id "RP1-309K20.3-001"; exon_number 6;
ENr333.contig29	ExonAligner	CDS	4881	5012	.	+	0	gene_id "RP1-309K20.3-001"; transcript_id "RP1-309K20.3-001"; exon_number 7;
ENr333.contig29	ExonAligner	CDS	4726	4774	.	+	1	gene_id "RP1-309K20.3-001"; transcript_id "RP1-309K20.3-001"; exon_number 8;
ENr333.contig31	ExonAligner	CDS	9610	9777	.	-	0	gene_id "RP1-309K20.4-001"; transcript_id "RP1-309K20.4-001"; exon_number 10;
ENr333.contig31	ExonAligner	CDS	8915	8998	.	-	0	gene_id "RP1-309K20.4-001"; transcript_id "RP1-309K20.4-001"; exon_number 11;
ENr333.contig31	ExonAligner	CDS	8654	8797	.	-	0	gene_id "RP1-309K20.4-001"; transcript_id "RP1-309K20.4-001"; exon_number 12;
ENr333.contig31	ExonAligner	CDS	9610	9771	.	-	0	gene_id "RP1-309K20.4-007"; transcript_id "RP1-309K20.4-007"; exon_number 1;
ENr333.contig31	ExonAligner	CDS	8915	9025	.	-	0	gene_id "RP1-309K20.4-007"; transcript_id "RP1-309K20.4-007"; exon_number 2;
ENr333.contig31	ExonAligner	CDS	8654	8797	.	-	0	gene_id "RP1-309K20.4-007"; transcript_id "RP1-309K20.4-007"; exon_number 3;
ENr333.contig31	ExonAligner	CDS	6769	7002	.	+	0	gene_id "RP1-309K20.2-015"; transcript_id "RP1-309K20.2-015"; exon_number 1;
ENr333.contig31	ExonAligner	CDS	6431	6672	.	+	1	gene_id "RP1-309K20.2-015"; transcript_id "RP1-309K20.2-015"; exon_number 2;
ENr333.contig31	ExonAligner	CDS	6125	6258	.	+	0	gene_id "RP1-309K20.2-015"; transcript_id "RP1-309K20.2-015"; exon_number 3;
ENr333.contig31	ExonAligner	CDS	6769	6912	.	+	0	gene_id "RP1-309K20.2-004"; transcript_id "RP1-309K20.2-004"; exon_number 1;
ENr333.contig31	ExonAligner	CDS	6431	6668	.	+	0	gene_id "RP1-309K20.2-004"; transcript_id "RP1-309K20.2-004"; exon_number 2;
ENr333.contig31	ExonAligner	CDS	6125	6258	.	+	2	gene_id "RP1-309K20.2-004"; transcript_id "RP1-309K20.2-004"; exon_number 3;
ENr333.contig31	ExonAligner	CDS	4220	4265	.	+	0	gene_id "RP1-309K20.2-004"; transcript_id "RP1-309K20.2-004"; exon_number 4;
ENr333.contig31	ExonAligner	CDS	1767	1856	.	+	0	gene_id "RP1-309K20.2-004"; transcript_id "RP1-309K20.2-004"; exon_number 6;
ENr333.contig31	ExonAligner	CDS	1623	1677	.	+	0	gene_id "RP1-309K20.2-004"; transcript_id "RP1-309K20.2-004"; exon_number 7;
ENr333.contig31	ExonAligner	CDS	1444	1530	.	+	0	gene_id "RP1-309K20.2-004"; transcript_id "RP1-309K20.2-004"; exon_number 8;
ENr333.contig31	ExonAligner	CDS	1237	1323	.	+	0	gene_id "RP1-309K20.2-004"; transcript_id "RP1-309K20.2-004"; exon_number 9;
ENr333.contig31	ExonAligner	CDS	1044	1133	.	+	0	gene_id "RP1-309K20.2-004"; transcript_id "RP1-309K20.2-004"; exon_number 10;
ENr333.contig31	ExonAligner	CDS	801	881	.	+	0	gene_id "RP1-309K20.2-004"; transcript_id "RP1-309K20.2-004"; exon_number 11;
ENr333.contig31	ExonAligner	CDS	612	683	.	+	0	gene_id "RP1-309K20.2-004"; transcript_id "RP1-309K20.2-004"; exon_number 12;
ENr333.contig31	ExonAligner	CDS	459	533	.	+	0	gene_id "RP1-309K20.2-004"; transcript_id "RP1-309K20.2-004"; exon_number 13;
ENr333.contig31	ExonAligner	CDS	190	369	.	+	0	gene_id "RP1-309K20.2-004"; transcript_id "RP1-309K20.2-004"; exon_number 14;
ENr333.contig31	ExonAligner	CDS	6769	6912	.	+	0	gene_id "RP1-309K20.2-005"; transcript_id "RP1-309K20.2-005"; exon_number 1;
ENr333.contig31	ExonAligner	CDS	6431	6668	.	+	0	gene_id "RP1-309K20.2-005"; transcript_id "RP1-309K20.2-005"; exon_number 2;
ENr333.contig31	ExonAligner	CDS	6125	6258	.	+	2	gene_id "RP1-309K20.2-005"; transcript_id "RP1-309K20.2-005"; exon_number 3;
ENr333.contig31	ExonAligner	CDS	4220	4265	.	+	0	gene_id "RP1-309K20.2-005"; transcript_id "RP1-309K20.2-005"; exon_number 4;
ENr333.contig31	ExonAligner	CDS	1767	1856	.	+	0	gene_id "RP1-309K20.2-005"; transcript_id "RP1-309K20.2-005"; exon_number 6;
ENr333.contig31	ExonAligner	CDS	1623	1677	.	+	0	gene_id "RP1-309K20.2-005"; transcript_id "RP1-309K20.2-005"; exon_number 7;
ENr333.contig31	ExonAligner	CDS	1444	1530	.	+	0	gene_id "RP1-309K20.2-005"; transcript_id "RP1-309K20.2-005"; exon_number 8;
ENr333.contig31	ExonAligner	CDS	1237	1323	.	+	0	gene_id "RP1-309K20.2-005"; transcript_id "RP1-309K20.2-005"; exon_number 9;
ENr333.contig31	ExonAligner	CDS	1044	1133	.	+	0	gene_id "RP1-309K20.2-005"; transcript_id "RP1-309K20.2-005"; exon_number 10;
ENr333.contig31	ExonAligner	CDS	801	881	.	+	0	gene_id "RP1-309K20.2-005"; transcript_id "RP1-309K20.2-005"; exon_number 11;
ENr333.contig31	ExonAligner	CDS	612	683	.	+	0	gene_id "RP1-309K20.2-005"; transcript_id "RP1-309K20.2-005"; exon_number 12;
ENr333.contig31	ExonAligner	CDS	459	533	.	+	0	gene_id "RP1-309K20.2-005"; transcript_id "RP1-309K20.2-005"; exon_number 13;
ENr333.contig31	ExonAligner	CDS	190	369	.	+	0	gene_id "RP1-309K20.2-005"; transcript_id "RP1-309K20.2-005"; exon_number 14;
ENr333.contig31	ExonAligner	CDS	6769	6910	.	+	1	gene_id "RP1-309K20.2-019"; transcript_id "RP1-309K20.2-019"; exon_number 1;
ENr333.contig31	ExonAligner	CDS	6417	6499	.	+	0	gene_id "RP1-309K20.2-019"; transcript_id "RP1-309K20.2-019"; exon_number 2;
ENr333.contig31	ExonAligner	CDS	6139	6258	.	+	1	gene_id "RP1-309K20.2-019"; transcript_id "RP1-309K20.2-019"; exon_number 3;
ENr333.contig31	ExonAligner	CDS	6769	6901	.	+	0	gene_id "RP1-309K20.2-006"; transcript_id "RP1-309K20.2-006"; exon_number 1;
ENr333.contig31	ExonAligner	CDS	6434	6668	.	+	0	gene_id "RP1-309K20.2-006"; transcript_id "RP1-309K20.2-006"; exon_number 2;
ENr333.contig31	ExonAligner	CDS	6125	6258	.	+	2	gene_id "RP1-309K20.2-006"; transcript_id "RP1-309K20.2-006"; exon_number 3;
ENr333.contig31	ExonAligner	CDS	4220	4265	.	+	0	gene_id "RP1-309K20.2-006"; transcript_id "RP1-309K20.2-006"; exon_number 4;
ENr333.contig31	ExonAligner	CDS	1767	1856	.	+	0	gene_id "RP1-309K20.2-006"; transcript_id "RP1-309K20.2-006"; exon_number 6;
ENr333.contig31	ExonAligner	CDS	1623	1677	.	+	0	gene_id "RP1-309K20.2-006"; transcript_id "RP1-309K20.2-006"; exon_number 7;
ENr333.contig31	ExonAligner	CDS	1444	1530	.	+	0	gene_id "RP1-309K20.2-006"; transcript_id "RP1-309K20.2-006"; exon_number 8;
ENr333.contig31	ExonAligner	CDS	1237	1323	.	+	0	gene_id "RP1-309K20.2-006"; transcript_id "RP1-309K20.2-006"; exon_number 9;
ENr333.contig31	ExonAligner	CDS	1044	1133	.	+	0	gene_id "RP1-309K20.2-006"; transcript_id "RP1-309K20.2-006"; exon_number 10;
ENr333.contig31	ExonAligner	CDS	801	881	.	+	0	gene_id "RP1-309K20.2-006"; transcript_id "RP1-309K20.2-006"; exon_number 11;
ENr333.contig31	ExonAligner	CDS	612	683	.	+	0	gene_id "RP1-309K20.2-006"; transcript_id "RP1-309K20.2-006"; exon_number 12;
ENr333.contig31	ExonAligner	CDS	459	533	.	+	0	gene_id "RP1-309K20.2-006"; transcript_id "RP1-309K20.2-006"; exon_number 13;
ENr333.contig31	ExonAligner	CDS	190	369	.	+	0	gene_id "RP1-309K20.2-006"; transcript_id "RP1-309K20.2-006"; exon_number 14;
ENr333.contig31	ExonAligner	CDS	6125	6256	.	+	2	gene_id "RP1-309K20.2-013"; transcript_id "RP1-309K20.2-013"; exon_number 1;
ENr333.contig31	ExonAligner	CDS	4220	4265	.	+	0	gene_id "RP1-309K20.2-013"; transcript_id "RP1-309K20.2-013"; exon_number 2;
ENr333.contig31	ExonAligner	CDS	1767	1856	.	+	0	gene_id "RP1-309K20.2-013"; transcript_id "RP1-309K20.2-013"; exon_number 4;
ENr333.contig31	ExonAligner	CDS	1623	1677	.	+	0	gene_id "RP1-309K20.2-013"; transcript_id "RP1-309K20.2-013"; exon_number 5;
ENr333.contig31	ExonAligner	CDS	1444	1530	.	+	0	gene_id "RP1-309K20.2-013"; transcript_id "RP1-309K20.2-013"; exon_number 6;
ENr333.contig31	ExonAligner	CDS	1237	1323	.	+	0	gene_id "RP1-309K20.2-013"; transcript_id "RP1-309K20.2-013"; exon_number 7;
ENr333.contig31	ExonAligner	CDS	1044	1133	.	+	0	gene_id "RP1-309K20.2-013"; transcript_id "RP1-309K20.2-013"; exon_number 8;
ENr333.contig31	ExonAligner	CDS	801	881	.	+	0	gene_id "RP1-309K20.2-013"; transcript_id "RP1-309K20.2-013"; exon_number 9;
ENr333.contig31	ExonAligner	CDS	459	533	.	+	0	gene_id "RP1-309K20.2-013"; transcript_id "RP1-309K20.2-013"; exon_number 10;
ENr333.contig31	ExonAligner	CDS	190	369	.	+	0	gene_id "RP1-309K20.2-013"; transcript_id "RP1-309K20.2-013"; exon_number 11;
ENr333.contig31	ExonAligner	CDS	1764	1855	.	+	0	gene_id "RP1-309K20.2-014"; transcript_id "RP1-309K20.2-014"; exon_number 1;
ENr333.contig31	ExonAligner	CDS	1623	1677	.	+	0	gene_id "RP1-309K20.2-014"; transcript_id "RP1-309K20.2-014"; exon_number 2;
ENr333.contig31	ExonAligner	CDS	1444	1530	.	+	0	gene_id "RP1-309K20.2-014"; transcript_id "RP1-309K20.2-014"; exon_number 3;
ENr333.contig31	ExonAligner	CDS	1237	1323	.	+	0	gene_id "RP1-309K20.2-014"; transcript_id "RP1-309K20.2-014"; exon_number 4;
ENr333.contig31	ExonAligner	CDS	1044	1133	.	+	0	gene_id "RP1-309K20.2-014"; transcript_id "RP1-309K20.2-014"; exon_number 5;
ENr333.contig31	ExonAligner	CDS	801	881	.	+	0	gene_id "RP1-309K20.2-014"; transcript_id "RP1-309K20.2-014"; exon_number 6;
ENr333.contig31	ExonAligner	CDS	459	533	.	+	0	gene_id "RP1-309K20.2-014"; transcript_id "RP1-309K20.2-014"; exon_number 7;
ENr333.contig31	ExonAligner	CDS	190	369	.	+	0	gene_id "RP1-309K20.2-014"; transcript_id "RP1-309K20.2-014"; exon_number 8;
ENr333.contig31	ExonAligner	CDS	1764	1815	.	+	0	gene_id "RP1-309K20.2-007"; transcript_id "RP1-309K20.2-007"; exon_number 1;
ENr333.contig31	ExonAligner	CDS	1623	1677	.	+	0	gene_id "RP1-309K20.2-007"; transcript_id "RP1-309K20.2-007"; exon_number 2;
ENr333.contig31	ExonAligner	CDS	1444	1530	.	+	0	gene_id "RP1-309K20.2-007"; transcript_id "RP1-309K20.2-007"; exon_number 3;
ENr333.contig31	ExonAligner	CDS	1237	1323	.	+	0	gene_id "RP1-309K20.2-007"; transcript_id "RP1-309K20.2-007"; exon_number 4;
ENr333.contig31	ExonAligner	CDS	1044	1133	.	+	0	gene_id "RP1-309K20.2-007"; transcript_id "RP1-309K20.2-007"; exon_number 5;
ENr333.contig31	ExonAligner	CDS	801	881	.	+	0	gene_id "RP1-309K20.2-007"; transcript_id "RP1-309K20.2-007"; exon_number 6;
ENr333.contig31	ExonAligner	CDS	612	683	.	+	0	gene_id "RP1-309K20.2-007"; transcript_id "RP1-309K20.2-007"; exon_number 7;
ENr333.contig31	ExonAligner	CDS	459	533	.	+	0	gene_id "RP1-309K20.2-007"; transcript_id "RP1-309K20.2-007"; exon_number 8;
ENr333.contig31	ExonAligner	CDS	190	369	.	+	0	gene_id "RP1-309K20.2-007"; transcript_id "RP1-309K20.2-007"; exon_number 9;
ENr333.contig31	ExonAligner	CDS	1237	1324	.	+	0	gene_id "RP1-309K20.2-017"; transcript_id "RP1-309K20.2-017"; exon_number 1;
ENr333.contig31	ExonAligner	CDS	1044	1133	.	+	0	gene_id "RP1-309K20.2-017"; transcript_id "RP1-309K20.2-017"; exon_number 2;
ENr333.contig31	ExonAligner	CDS	801	881	.	+	0	gene_id "RP1-309K20.2-017"; transcript_id "RP1-309K20.2-017"; exon_number 3;
ENr333.contig31	ExonAligner	CDS	459	533	.	+	0	gene_id "RP1-309K20.2-017"; transcript_id "RP1-309K20.2-017"; exon_number 4;
ENr333.contig31	ExonAligner	CDS	190	369	.	+	0	gene_id "RP1-309K20.2-017"; transcript_id "RP1-309K20.2-017"; exon_number 5;
ENr333.contig31	ExonAligner	CDS	1237	1306	.	+	0	gene_id "RP1-309K20.2-009"; transcript_id "RP1-309K20.2-009"; exon_number 1;
ENr333.contig31	ExonAligner	CDS	1044	1133	.	+	0	gene_id "RP1-309K20.2-009"; transcript_id "RP1-309K20.2-009"; exon_number 2;
ENr333.contig31	ExonAligner	CDS	801	881	.	+	0	gene_id "RP1-309K20.2-009"; transcript_id "RP1-309K20.2-009"; exon_number 3;
ENr333.contig31	ExonAligner	CDS	612	683	.	+	0	gene_id "RP1-309K20.2-009"; transcript_id "RP1-309K20.2-009"; exon_number 4;
ENr333.contig31	ExonAligner	CDS	459	533	.	+	0	gene_id "RP1-309K20.2-009"; transcript_id "RP1-309K20.2-009"; exon_number 5;
ENr333.contig31	ExonAligner	CDS	190	369	.	+	0	gene_id "RP1-309K20.2-009"; transcript_id "RP1-309K20.2-009"; exon_number 6;
ENr333.contig31	ExonAligner	CDS	1044	1133	.	+	0	gene_id "RP1-309K20.2-008"; transcript_id "RP1-309K20.2-008"; exon_number 1;
ENr333.contig31	ExonAligner	CDS	801	881	.	+	0	gene_id "RP1-309K20.2-008"; transcript_id "RP1-309K20.2-008"; exon_number 2;
ENr333.contig31	ExonAligner	CDS	612	683	.	+	0	gene_id "RP1-309K20.2-008"; transcript_id "RP1-309K20.2-008"; exon_number 3;
ENr333.contig31	ExonAligner	CDS	459	533	.	+	0	gene_id "RP1-309K20.2-008"; transcript_id "RP1-309K20.2-008"; exon_number 4;
ENr333.contig31	ExonAligner	CDS	190	369	.	+	0	gene_id "RP1-309K20.2-008"; transcript_id "RP1-309K20.2-008"; exon_number 5;
ENr333.contig31	ExonAligner	CDS	1044	1114	.	+	0	gene_id "RP1-309K20.2-016"; transcript_id "RP1-309K20.2-016"; exon_number 1;
ENr333.contig31	ExonAligner	CDS	801	881	.	+	0	gene_id "RP1-309K20.2-016"; transcript_id "RP1-309K20.2-016"; exon_number 2;
ENr333.contig31	ExonAligner	CDS	612	683	.	+	0	gene_id "RP1-309K20.2-016"; transcript_id "RP1-309K20.2-016"; exon_number 3;
ENr333.contig31	ExonAligner	CDS	459	533	.	+	0	gene_id "RP1-309K20.2-016"; transcript_id "RP1-309K20.2-016"; exon_number 4;
ENr333.contig31	ExonAligner	CDS	190	369	.	+	0	gene_id "RP1-309K20.2-016"; transcript_id "RP1-309K20.2-016"; exon_number 5;
ENr333.contig31	ExonAligner	CDS	801	869	.	+	0	gene_id "RP1-309K20.2-012"; transcript_id "RP1-309K20.2-012"; exon_number 1;
ENr333.contig31	ExonAligner	CDS	612	683	.	+	0	gene_id "RP1-309K20.2-012"; transcript_id "RP1-309K20.2-012"; exon_number 2;
ENr333.contig31	ExonAligner	CDS	459	533	.	+	0	gene_id "RP1-309K20.2-012"; transcript_id "RP1-309K20.2-012"; exon_number 3;
ENr333.contig31	ExonAligner	CDS	190	369	.	+	0	gene_id "RP1-309K20.2-012"; transcript_id "RP1-309K20.2-012"; exon_number 4;
ENr333.contig31	ExonAligner	CDS	801	832	.	+	0	gene_id "RP1-309K20.2-020"; transcript_id "RP1-309K20.2-020"; exon_number 1;
ENr333.contig31	ExonAligner	CDS	459	533	.	+	0	gene_id "RP1-309K20.2-020"; transcript_id "RP1-309K20.2-020"; exon_number 2;
ENr333.contig31	ExonAligner	CDS	190	369	.	+	0	gene_id "RP1-309K20.2-020"; transcript_id "RP1-309K20.2-020"; exon_number 3;
ENr333.contig31	ExonAligner	CDS	612	683	.	+	0	gene_id "RP1-309K20.2-010"; transcript_id "RP1-309K20.2-010"; exon_number 1;
ENr333.contig31	ExonAligner	CDS	459	533	.	+	0	gene_id "RP1-309K20.2-010"; transcript_id "RP1-309K20.2-010"; exon_number 2;
ENr333.contig31	ExonAligner	CDS	190	369	.	+	0	gene_id "RP1-309K20.2-010"; transcript_id "RP1-309K20.2-010"; exon_number 3;
ENr333.contig31	ExonAligner	CDS	612	639	.	+	0	gene_id "RP1-309K20.2-011"; transcript_id "RP1-309K20.2-011"; exon_number 1;
ENr333.contig31	ExonAligner	CDS	459	533	.	+	0	gene_id "RP1-309K20.2-011"; transcript_id "RP1-309K20.2-011"; exon_number 2;
ENr333.contig31	ExonAligner	CDS	190	369	.	+	0	gene_id "RP1-309K20.2-011"; transcript_id "RP1-309K20.2-011"; exon_number 3;
ENr333.contig31	ExonAligner	CDS	190	263	.	+	0	gene_id "RP1-309K20.2-021"; transcript_id "RP1-309K20.2-021"; exon_number 1;
ENr333.contig39	ExonAligner	CDS	3792	3875	.	+	0	gene_id "RP1-309K20.1-006"; transcript_id "RP1-309K20.1-006"; exon_number 2;
ENr333.contig39	ExonAligner	CDS	3301	3417	.	+	0	gene_id "RP1-309K20.1-006"; transcript_id "RP1-309K20.1-006"; exon_number 3;
ENr333.contig39	ExonAligner	CDS	1307	1401	.	+	2	gene_id "RP1-309K20.1-006"; transcript_id "RP1-309K20.1-006"; exon_number 4;
ENr333.contig39	ExonAligner	CDS	682	778	.	+	0	gene_id "RP1-309K20.1-006"; transcript_id "RP1-309K20.1-006"; exon_number 5;
ENr333.contig40	ExonAligner	CDS	2562	2699	.	-	2	gene_id "RP11-353C18.2-035"; transcript_id "RP11-353C18.2-035"; exon_number 7;
ENr333.contig41	ExonAligner	CDS	112	249	.	-	0	gene_id "RP11-353C18.2-015"; transcript_id "RP11-353C18.2-015"; exon_number 1;
ENr333.contig41	ExonAligner	CDS	598	716	.	-	1	gene_id "RP11-353C18.2-015"; transcript_id "RP11-353C18.2-015"; exon_number 2;
ENr333.contig41	ExonAligner	CDS	3306	3359	.	-	1	gene_id "RP11-353C18.2-015"; transcript_id "RP11-353C18.2-015"; exon_number 3;
ENr333.contig41	ExonAligner	CDS	7247	7441	.	-	1	gene_id "RP11-353C18.2-015"; transcript_id "RP11-353C18.2-015"; exon_number 4;
ENr333.contig41	ExonAligner	CDS	11585	11634	.	-	0	gene_id "RP11-353C18.2-015"; transcript_id "RP11-353C18.2-015"; exon_number 5;
ENr333.contig41	ExonAligner	CDS	14105	14155	.	-	0	gene_id "RP11-353C18.2-015"; transcript_id "RP11-353C18.2-015"; exon_number 6;
ENr333.contig41	ExonAligner	CDS	203	249	.	-	0	gene_id "RP11-353C18.2-018"; transcript_id "RP11-353C18.2-018"; exon_number 1;
ENr333.contig41	ExonAligner	CDS	598	716	.	-	1	gene_id "RP11-353C18.2-018"; transcript_id "RP11-353C18.2-018"; exon_number 2;
ENr333.contig41	ExonAligner	CDS	3306	3359	.	-	1	gene_id "RP11-353C18.2-018"; transcript_id "RP11-353C18.2-018"; exon_number 3;
ENr333.contig41	ExonAligner	CDS	3459	3518	.	-	1	gene_id "RP11-353C18.2-018"; transcript_id "RP11-353C18.2-018"; exon_number 4;
ENr333.contig41	ExonAligner	CDS	7247	7441	.	-	1	gene_id "RP11-353C18.2-018"; transcript_id "RP11-353C18.2-018"; exon_number 5;
ENr333.contig41	ExonAligner	CDS	11585	11634	.	-	0	gene_id "RP11-353C18.2-018"; transcript_id "RP11-353C18.2-018"; exon_number 6;
ENr333.contig41	ExonAligner	CDS	14105	14155	.	-	0	gene_id "RP11-353C18.2-018"; transcript_id "RP11-353C18.2-018"; exon_number 7;
ENr334.contig25	ExonAligner	CDS	16435	16627	.	-	0	gene_id "RP11-328M4.1-001"; transcript_id "RP11-328M4.1-001"; exon_number 1;
ENr334.contig25	ExonAligner	CDS	3525	3647	.	-	0	gene_id "RP11-328M4.1-001"; transcript_id "RP11-328M4.1-001"; exon_number 3;
ENr334.contig25	ExonAligner	CDS	396	543	.	-	0	gene_id "RP11-328M4.1-001"; transcript_id "RP11-328M4.1-001"; exon_number 5;
ENr334.contig25	ExonAligner	CDS	27	243	.	-	2	gene_id "RP11-328M4.1-001"; transcript_id "RP11-328M4.1-001"; exon_number 6;
ENr334.contig25	ExonAligner	CDS	16435	16627	.	-	0	gene_id "RP11-328M4.1-003"; transcript_id "RP11-328M4.1-003"; exon_number 1;
ENr334.contig25	ExonAligner	CDS	11522	11596	.	-	0	gene_id "RP11-328M4.1-003"; transcript_id "RP11-328M4.1-003"; exon_number 2;
ENr334.contig25	ExonAligner	CDS	3525	3647	.	-	0	gene_id "RP11-328M4.1-003"; transcript_id "RP11-328M4.1-003"; exon_number 3;
ENr334.contig25	ExonAligner	CDS	396	543	.	-	0	gene_id "RP11-328M4.1-003"; transcript_id "RP11-328M4.1-003"; exon_number 5;
ENr334.contig25	ExonAligner	CDS	27	246	.	-	2	gene_id "RP11-328M4.1-003"; transcript_id "RP11-328M4.1-003"; exon_number 6;
ENr334.contig25	ExonAligner	CDS	16435	16627	.	-	0	gene_id "RP11-328M4.1-002"; transcript_id "RP11-328M4.1-002"; exon_number 1;
ENr334.contig25	ExonAligner	CDS	11522	11596	.	-	0	gene_id "RP11-328M4.1-002"; transcript_id "RP11-328M4.1-002"; exon_number 2;
ENr334.contig25	ExonAligner	CDS	3525	3647	.	-	0	gene_id "RP11-328M4.1-002"; transcript_id "RP11-328M4.1-002"; exon_number 3;
ENr334.contig25	ExonAligner	CDS	396	543	.	-	0	gene_id "RP11-328M4.1-002"; transcript_id "RP11-328M4.1-002"; exon_number 5;
ENr334.contig25	ExonAligner	CDS	27	246	.	-	2	gene_id "RP11-328M4.1-002"; transcript_id "RP11-328M4.1-002"; exon_number 6;
ENr334.contig39	ExonAligner	CDS	3142	3401	.	-	0	gene_id "RP4-696P19.3-010"; transcript_id "RP4-696P19.3-010"; exon_number 7;
ENr334.contig39	ExonAligner	CDS	3480	3722	.	-	0	gene_id "RP4-696P19.3-010"; transcript_id "RP4-696P19.3-010"; exon_number 8;
ENr334.contig39	ExonAligner	CDS	3480	3521	.	-	0	gene_id "RP4-696P19.3-003"; transcript_id "RP4-696P19.3-003"; exon_number 7;
ENr334.contig39	ExonAligner	CDS	3142	3401	.	-	0	gene_id "RP4-696P19.3-001"; transcript_id "RP4-696P19.3-001"; exon_number 7;
ENr334.contig39	ExonAligner	CDS	3480	3722	.	-	0	gene_id "RP4-696P19.3-001"; transcript_id "RP4-696P19.3-001"; exon_number 8;
ENr334.contig39	ExonAligner	CDS	3142	3401	.	-	0	gene_id "RP4-696P19.3-005"; transcript_id "RP4-696P19.3-005"; exon_number 7;
ENr334.contig39	ExonAligner	CDS	3480	3722	.	-	0	gene_id "RP4-696P19.3-005"; transcript_id "RP4-696P19.3-005"; exon_number 8;
ENr334.contig39	ExonAligner	CDS	3142	3401	.	-	0	gene_id "RP4-696P19.3-006"; transcript_id "RP4-696P19.3-006"; exon_number 5;
ENr334.contig39	ExonAligner	CDS	3480	3722	.	-	0	gene_id "RP4-696P19.3-006"; transcript_id "RP4-696P19.3-006"; exon_number 6;
ENr334.contig39	ExonAligner	CDS	3142	3401	.	-	0	gene_id "RP4-696P19.3-008"; transcript_id "RP4-696P19.3-008"; exon_number 5;
ENr334.contig39	ExonAligner	CDS	3480	3722	.	-	0	gene_id "RP4-696P19.3-008"; transcript_id "RP4-696P19.3-008"; exon_number 6;
ENr334.contig39	ExonAligner	CDS	3142	3401	.	-	0	gene_id "RP4-696P19.3-002"; transcript_id "RP4-696P19.3-002"; exon_number 3;
ENr334.contig39	ExonAligner	CDS	3480	3722	.	-	0	gene_id "RP4-696P19.3-002"; transcript_id "RP4-696P19.3-002"; exon_number 4;
ENr334.contig39	ExonAligner	CDS	3378	3401	.	-	0	gene_id "RP4-696P19.3-014"; transcript_id "RP4-696P19.3-014"; exon_number 1;
ENr334.contig39	ExonAligner	CDS	3480	3722	.	-	0	gene_id "RP4-696P19.3-014"; transcript_id "RP4-696P19.3-014"; exon_number 2;
ENr334.contig39	ExonAligner	CDS	3480	3722	.	-	0	gene_id "RP4-696P19.3-009"; transcript_id "RP4-696P19.3-009"; exon_number 1;
ENr334.contig39	ExonAligner	CDS	3622	3722	.	-	0	gene_id "RP4-696P19.3-011"; transcript_id "RP4-696P19.3-011"; exon_number 1;
ENr334.contig39	ExonAligner	CDS	3684	3722	.	-	0	gene_id "RP4-696P19.3-013"; transcript_id "RP4-696P19.3-013"; exon_number 1;
ENr334.contig39	ExonAligner	CDS	3684	3722	.	-	0	gene_id "RP4-696P19.3-012"; transcript_id "RP4-696P19.3-012"; exon_number 1;
ENr334.contig47	ExonAligner	CDS	184	341	.	-	2	gene_id "RP11-298J23.2-001"; transcript_id "RP11-298J23.2-001"; exon_number 2;
ENr334.contig47	ExonAligner	CDS	988	1174	.	-	0	gene_id "RP11-298J23.2-001"; transcript_id "RP11-298J23.2-001"; exon_number 4;
ENr334.contig47	ExonAligner	CDS	3359	3424	.	-	0	gene_id "RP11-298J23.2-001"; transcript_id "RP11-298J23.2-001"; exon_number 5;
ENr334.contig47	ExonAligner	CDS	988	1174	.	-	0	gene_id "RP11-298J23.2-004"; transcript_id "RP11-298J23.2-004"; exon_number 2;
ENr334.contig47	ExonAligner	CDS	3359	3424	.	-	0	gene_id "RP11-298J23.2-004"; transcript_id "RP11-298J23.2-004"; exon_number 3;
