# Supplementary material for: Reference based annotation with GeneMapper
Source: Genome Biol. 2006 Apr 5;7(4):R29. doi: 10.1186/gb-2006-7-4-r29 (PMC1557983; doi:10.1186/gb-2006-7-4-r29)
Supplement: Additional data file 3 — A gunzipped tar file containing GeneMapper annotations of the ENCODE regions [file gb-2006-7-4-r29-S3.tgz › genemapper_encode/mouse.gff]

ENm001.contig1	ExonAligner	CDS	254163	254253	.	+	1	gene_id "AC006159.1-003"; transcript_id "AC006159.1-003"; exon_number 2;
ENm001.contig1	ExonAligner	CDS	254638	254825	.	+	0	gene_id "AC006159.1-003"; transcript_id "AC006159.1-003"; exon_number 3;
ENm001.contig1	ExonAligner	CDS	259640	259793	.	+	1	gene_id "AC006159.1-003"; transcript_id "AC006159.1-003"; exon_number 4;
ENm001.contig1	ExonAligner	CDS	254104	254253	.	+	0	gene_id "AC006159.1-001"; transcript_id "AC006159.1-001"; exon_number 1;
ENm001.contig1	ExonAligner	CDS	254638	254825	.	+	0	gene_id "AC006159.1-001"; transcript_id "AC006159.1-001"; exon_number 2;
ENm001.contig1	ExonAligner	CDS	259640	259793	.	+	1	gene_id "AC006159.1-001"; transcript_id "AC006159.1-001"; exon_number 3;
ENm001.contig1	ExonAligner	CDS	279193	279222	.	+	0	gene_id "AC006159.2-001"; transcript_id "AC006159.2-001"; exon_number 1;
ENm001.contig1	ExonAligner	CDS	280624	280788	.	+	0	gene_id "AC006159.2-001"; transcript_id "AC006159.2-001"; exon_number 2;
ENm001.contig1	ExonAligner	CDS	311856	312197	.	+	0	gene_id "AC006159.2-001"; transcript_id "AC006159.2-001"; exon_number 3;
ENm001.contig1	ExonAligner	CDS	464086	465180	.	+	0	gene_id "AC002543.3-002"; transcript_id "AC002543.3-002"; exon_number 1;
ENm001.contig1	ExonAligner	CDS	486093	486284	.	+	0	gene_id "AC002543.3-002"; transcript_id "AC002543.3-002"; exon_number 2;
ENm001.contig1	ExonAligner	CDS	499056	499190	.	+	0	gene_id "AC002543.3-002"; transcript_id "AC002543.3-002"; exon_number 3;
ENm001.contig1	ExonAligner	CDS	499819	499992	.	+	0	gene_id "AC002543.3-002"; transcript_id "AC002543.3-002"; exon_number 4;
ENm001.contig1	ExonAligner	CDS	504169	504323	.	+	0	gene_id "AC002543.3-002"; transcript_id "AC002543.3-002"; exon_number 5;
ENm001.contig1	ExonAligner	CDS	506657	506753	.	+	1	gene_id "AC002543.3-002"; transcript_id "AC002543.3-002"; exon_number 6;
ENm001.contig1	ExonAligner	CDS	506868	506998	.	+	0	gene_id "AC002543.3-002"; transcript_id "AC002543.3-002"; exon_number 7;
ENm001.contig1	ExonAligner	CDS	507685	507846	.	+	1	gene_id "AC002543.3-002"; transcript_id "AC002543.3-002"; exon_number 8;
ENm001.contig1	ExonAligner	CDS	508581	508680	.	+	1	gene_id "AC002543.3-002"; transcript_id "AC002543.3-002"; exon_number 9;
ENm001.contig1	ExonAligner	CDS	513184	513396	.	+	0	gene_id "AC002543.3-002"; transcript_id "AC002543.3-002"; exon_number 10;
ENm001.contig1	ExonAligner	CDS	519693	519839	.	+	0	gene_id "AC002543.3-002"; transcript_id "AC002543.3-002"; exon_number 11;
ENm001.contig1	ExonAligner	CDS	521429	521582	.	+	0	gene_id "AC002543.3-002"; transcript_id "AC002543.3-002"; exon_number 12;
ENm001.contig1	ExonAligner	CDS	521778	521912	.	+	2	gene_id "AC002543.3-002"; transcript_id "AC002543.3-002"; exon_number 13;
ENm001.contig1	ExonAligner	CDS	525982	526212	.	+	2	gene_id "AC002543.3-002"; transcript_id "AC002543.3-002"; exon_number 14;
ENm001.contig1	ExonAligner	CDS	528290	528370	.	+	2	gene_id "AC002543.3-002"; transcript_id "AC002543.3-002"; exon_number 15;
ENm001.contig1	ExonAligner	CDS	531452	531633	.	+	2	gene_id "AC002543.3-002"; transcript_id "AC002543.3-002"; exon_number 16;
ENm001.contig1	ExonAligner	CDS	534901	535010	.	+	0	gene_id "AC002543.3-002"; transcript_id "AC002543.3-002"; exon_number 17;
ENm001.contig1	ExonAligner	CDS	536297	536462	.	+	1	gene_id "AC002543.3-002"; transcript_id "AC002543.3-002"; exon_number 18;
ENm001.contig1	ExonAligner	CDS	544115	544251	.	+	0	gene_id "AC002543.3-002"; transcript_id "AC002543.3-002"; exon_number 19;
ENm001.contig1	ExonAligner	CDS	544356	544566	.	+	1	gene_id "AC002543.3-002"; transcript_id "AC002543.3-002"; exon_number 20;
ENm001.contig1	ExonAligner	CDS	464086	465180	.	+	0	gene_id "AC002543.3-001"; transcript_id "AC002543.3-001"; exon_number 1;
ENm001.contig1	ExonAligner	CDS	486093	486284	.	+	0	gene_id "AC002543.3-001"; transcript_id "AC002543.3-001"; exon_number 2;
ENm001.contig1	ExonAligner	CDS	499056	499190	.	+	0	gene_id "AC002543.3-001"; transcript_id "AC002543.3-001"; exon_number 3;
ENm001.contig1	ExonAligner	CDS	499819	499992	.	+	0	gene_id "AC002543.3-001"; transcript_id "AC002543.3-001"; exon_number 4;
ENm001.contig1	ExonAligner	CDS	504169	504323	.	+	0	gene_id "AC002543.3-001"; transcript_id "AC002543.3-001"; exon_number 5;
ENm001.contig1	ExonAligner	CDS	506657	506753	.	+	1	gene_id "AC002543.3-001"; transcript_id "AC002543.3-001"; exon_number 6;
ENm001.contig1	ExonAligner	CDS	506868	506998	.	+	0	gene_id "AC002543.3-001"; transcript_id "AC002543.3-001"; exon_number 7;
ENm001.contig1	ExonAligner	CDS	507685	507846	.	+	1	gene_id "AC002543.3-001"; transcript_id "AC002543.3-001"; exon_number 8;
ENm001.contig1	ExonAligner	CDS	508533	508680	.	+	1	gene_id "AC002543.3-001"; transcript_id "AC002543.3-001"; exon_number 9;
ENm001.contig1	ExonAligner	CDS	513184	513396	.	+	0	gene_id "AC002543.3-001"; transcript_id "AC002543.3-001"; exon_number 10;
ENm001.contig1	ExonAligner	CDS	519693	519839	.	+	0	gene_id "AC002543.3-001"; transcript_id "AC002543.3-001"; exon_number 11;
ENm001.contig1	ExonAligner	CDS	521429	521582	.	+	0	gene_id "AC002543.3-001"; transcript_id "AC002543.3-001"; exon_number 12;
ENm001.contig1	ExonAligner	CDS	521778	521912	.	+	2	gene_id "AC002543.3-001"; transcript_id "AC002543.3-001"; exon_number 13;
ENm001.contig1	ExonAligner	CDS	525982	526212	.	+	2	gene_id "AC002543.3-001"; transcript_id "AC002543.3-001"; exon_number 14;
ENm001.contig1	ExonAligner	CDS	528290	528370	.	+	2	gene_id "AC002543.3-001"; transcript_id "AC002543.3-001"; exon_number 15;
ENm001.contig1	ExonAligner	CDS	531452	531633	.	+	2	gene_id "AC002543.3-001"; transcript_id "AC002543.3-001"; exon_number 16;
ENm001.contig1	ExonAligner	CDS	534901	535010	.	+	0	gene_id "AC002543.3-001"; transcript_id "AC002543.3-001"; exon_number 17;
ENm001.contig1	ExonAligner	CDS	536297	536462	.	+	1	gene_id "AC002543.3-001"; transcript_id "AC002543.3-001"; exon_number 18;
ENm001.contig1	ExonAligner	CDS	544115	544251	.	+	0	gene_id "AC002543.3-001"; transcript_id "AC002543.3-001"; exon_number 19;
ENm001.contig1	ExonAligner	CDS	544356	544566	.	+	1	gene_id "AC002543.3-001"; transcript_id "AC002543.3-001"; exon_number 20;
ENm001.contig1	ExonAligner	CDS	609865	609903	.	+	0	gene_id "AC002543.1-002"; transcript_id "AC002543.1-002"; exon_number 1;
ENm001.contig1	ExonAligner	CDS	621263	621326	.	+	0	gene_id "AC002543.1-002"; transcript_id "AC002543.1-002"; exon_number 2;
ENm001.contig1	ExonAligner	CDS	622749	622794	.	+	2	gene_id "AC002543.1-002"; transcript_id "AC002543.1-002"; exon_number 3;
ENm001.contig1	ExonAligner	CDS	626849	626912	.	+	1	gene_id "AC002543.1-002"; transcript_id "AC002543.1-002"; exon_number 4;
ENm001.contig1	ExonAligner	CDS	628981	629187	.	+	0	gene_id "AC002543.1-002"; transcript_id "AC002543.1-002"; exon_number 5;
ENm001.contig1	ExonAligner	CDS	629919	629992	.	+	0	gene_id "AC002543.1-002"; transcript_id "AC002543.1-002"; exon_number 6;
ENm001.contig1	ExonAligner	CDS	633495	633567	.	+	1	gene_id "AC002543.1-002"; transcript_id "AC002543.1-002"; exon_number 7;
ENm001.contig1	ExonAligner	CDS	634841	634912	.	+	0	gene_id "AC002543.1-002"; transcript_id "AC002543.1-002"; exon_number 8;
ENm001.contig1	ExonAligner	CDS	637794	637856	.	+	0	gene_id "AC002543.1-002"; transcript_id "AC002543.1-002"; exon_number 9;
ENm001.contig1	ExonAligner	CDS	638038	638181	.	+	0	gene_id "AC002543.1-002"; transcript_id "AC002543.1-002"; exon_number 10;
ENm001.contig1	ExonAligner	CDS	621263	621326	.	+	0	gene_id "AC002543.1-004"; transcript_id "AC002543.1-004"; exon_number 2;
ENm001.contig1	ExonAligner	CDS	622749	622794	.	+	2	gene_id "AC002543.1-004"; transcript_id "AC002543.1-004"; exon_number 3;
ENm001.contig1	ExonAligner	CDS	626849	626912	.	+	1	gene_id "AC002543.1-004"; transcript_id "AC002543.1-004"; exon_number 4;
ENm001.contig1	ExonAligner	CDS	628981	629187	.	+	0	gene_id "AC002543.1-004"; transcript_id "AC002543.1-004"; exon_number 5;
ENm001.contig1	ExonAligner	CDS	629919	629992	.	+	0	gene_id "AC002543.1-004"; transcript_id "AC002543.1-004"; exon_number 6;
ENm001.contig1	ExonAligner	CDS	633495	633567	.	+	1	gene_id "AC002543.1-004"; transcript_id "AC002543.1-004"; exon_number 7;
ENm001.contig1	ExonAligner	CDS	634841	634912	.	+	0	gene_id "AC002543.1-004"; transcript_id "AC002543.1-004"; exon_number 8;
ENm001.contig1	ExonAligner	CDS	637794	637847	.	+	0	gene_id "AC002543.1-004"; transcript_id "AC002543.1-004"; exon_number 9;
ENm001.contig1	ExonAligner	CDS	666955	667105	.	+	0	gene_id "AC003987.1-002"; transcript_id "AC003987.1-002"; exon_number 1;
ENm001.contig1	ExonAligner	CDS	791993	792075	.	+	2	gene_id "AC003987.1-002"; transcript_id "AC003987.1-002"; exon_number 2;
ENm001.contig1	ExonAligner	CDS	807360	807519	.	+	0	gene_id "AC003987.1-002"; transcript_id "AC003987.1-002"; exon_number 3;
ENm001.contig1	ExonAligner	CDS	817652	817706	.	+	2	gene_id "AC003987.1-002"; transcript_id "AC003987.1-002"; exon_number 4;
ENm001.contig1	ExonAligner	CDS	818942	819057	.	+	1	gene_id "AC003987.1-002"; transcript_id "AC003987.1-002"; exon_number 5;
ENm001.contig1	ExonAligner	CDS	820747	820822	.	+	2	gene_id "AC003987.1-002"; transcript_id "AC003987.1-002"; exon_number 6;
ENm001.contig1	ExonAligner	CDS	823103	823165	.	+	1	gene_id "AC003987.1-002"; transcript_id "AC003987.1-002"; exon_number 7;
ENm001.contig1	ExonAligner	CDS	825001	825155	.	+	1	gene_id "AC003987.1-002"; transcript_id "AC003987.1-002"; exon_number 8;
ENm001.contig1	ExonAligner	CDS	827677	827768	.	+	2	gene_id "AC003987.1-002"; transcript_id "AC003987.1-002"; exon_number 9;
ENm001.contig1	ExonAligner	CDS	858748	858856	.	+	0	gene_id "AC003987.1-002"; transcript_id "AC003987.1-002"; exon_number 10;
ENm001.contig1	ExonAligner	CDS	877641	877707	.	+	2	gene_id "AC003987.1-002"; transcript_id "AC003987.1-002"; exon_number 11;
ENm001.contig1	ExonAligner	CDS	879149	879251	.	+	1	gene_id "AC003987.1-002"; transcript_id "AC003987.1-002"; exon_number 12;
ENm001.contig1	ExonAligner	CDS	894733	894877	.	+	0	gene_id "AC003987.1-002"; transcript_id "AC003987.1-002"; exon_number 13;
ENm001.contig1	ExonAligner	CDS	903507	903599	.	+	2	gene_id "AC003987.1-002"; transcript_id "AC003987.1-002"; exon_number 14;
ENm001.contig1	ExonAligner	CDS	906860	906999	.	+	2	gene_id "AC003987.1-002"; transcript_id "AC003987.1-002"; exon_number 15;
ENm001.contig1	ExonAligner	CDS	666955	667105	.	+	0	gene_id "AC003987.1-007"; transcript_id "AC003987.1-007"; exon_number 1;
ENm001.contig1	ExonAligner	CDS	791993	792075	.	+	2	gene_id "AC003987.1-007"; transcript_id "AC003987.1-007"; exon_number 2;
ENm001.contig1	ExonAligner	CDS	807360	807519	.	+	0	gene_id "AC003987.1-007"; transcript_id "AC003987.1-007"; exon_number 3;
ENm001.contig1	ExonAligner	CDS	817652	817706	.	+	2	gene_id "AC003987.1-007"; transcript_id "AC003987.1-007"; exon_number 4;
ENm001.contig1	ExonAligner	CDS	818942	819057	.	+	1	gene_id "AC003987.1-007"; transcript_id "AC003987.1-007"; exon_number 5;
ENm001.contig1	ExonAligner	CDS	820747	820822	.	+	2	gene_id "AC003987.1-007"; transcript_id "AC003987.1-007"; exon_number 6;
ENm001.contig1	ExonAligner	CDS	825001	825155	.	+	1	gene_id "AC003987.1-007"; transcript_id "AC003987.1-007"; exon_number 7;
ENm001.contig1	ExonAligner	CDS	827677	827768	.	+	2	gene_id "AC003987.1-007"; transcript_id "AC003987.1-007"; exon_number 8;
ENm001.contig1	ExonAligner	CDS	858748	858856	.	+	0	gene_id "AC003987.1-007"; transcript_id "AC003987.1-007"; exon_number 9;
ENm001.contig1	ExonAligner	CDS	877641	877707	.	+	2	gene_id "AC003987.1-007"; transcript_id "AC003987.1-007"; exon_number 10;
ENm001.contig1	ExonAligner	CDS	879149	879251	.	+	1	gene_id "AC003987.1-007"; transcript_id "AC003987.1-007"; exon_number 11;
ENm001.contig1	ExonAligner	CDS	894733	894877	.	+	0	gene_id "AC003987.1-007"; transcript_id "AC003987.1-007"; exon_number 12;
ENm001.contig1	ExonAligner	CDS	903507	903599	.	+	2	gene_id "AC003987.1-007"; transcript_id "AC003987.1-007"; exon_number 13;
ENm001.contig1	ExonAligner	CDS	906860	906999	.	+	2	gene_id "AC003987.1-007"; transcript_id "AC003987.1-007"; exon_number 14;
ENm001.contig1	ExonAligner	CDS	915411	915506	.	+	0	gene_id "AC003987.1-007"; transcript_id "AC003987.1-007"; exon_number 15;
ENm001.contig1	ExonAligner	CDS	666955	667105	.	+	0	gene_id "AC003987.1-014"; transcript_id "AC003987.1-014"; exon_number 1;
ENm001.contig1	ExonAligner	CDS	791993	792075	.	+	2	gene_id "AC003987.1-014"; transcript_id "AC003987.1-014"; exon_number 2;
ENm001.contig1	ExonAligner	CDS	807360	807519	.	+	0	gene_id "AC003987.1-014"; transcript_id "AC003987.1-014"; exon_number 3;
ENm001.contig1	ExonAligner	CDS	817652	817706	.	+	2	gene_id "AC003987.1-014"; transcript_id "AC003987.1-014"; exon_number 4;
ENm001.contig1	ExonAligner	CDS	818942	819057	.	+	1	gene_id "AC003987.1-014"; transcript_id "AC003987.1-014"; exon_number 5;
ENm001.contig1	ExonAligner	CDS	820747	820822	.	+	2	gene_id "AC003987.1-014"; transcript_id "AC003987.1-014"; exon_number 6;
ENm001.contig1	ExonAligner	CDS	823103	823165	.	+	1	gene_id "AC003987.1-014"; transcript_id "AC003987.1-014"; exon_number 7;
ENm001.contig1	ExonAligner	CDS	825001	825155	.	+	1	gene_id "AC003987.1-014"; transcript_id "AC003987.1-014"; exon_number 8;
ENm001.contig1	ExonAligner	CDS	827677	827768	.	+	2	gene_id "AC003987.1-014"; transcript_id "AC003987.1-014"; exon_number 9;
ENm001.contig1	ExonAligner	CDS	858748	858856	.	+	0	gene_id "AC003987.1-014"; transcript_id "AC003987.1-014"; exon_number 10;
ENm001.contig1	ExonAligner	CDS	877641	877707	.	+	2	gene_id "AC003987.1-014"; transcript_id "AC003987.1-014"; exon_number 11;
ENm001.contig1	ExonAligner	CDS	879149	879251	.	+	1	gene_id "AC003987.1-014"; transcript_id "AC003987.1-014"; exon_number 12;
ENm001.contig1	ExonAligner	CDS	894733	894862	.	+	0	gene_id "AC003987.1-014"; transcript_id "AC003987.1-014"; exon_number 13;
ENm001.contig1	ExonAligner	CDS	903507	903599	.	+	2	gene_id "AC003987.1-014"; transcript_id "AC003987.1-014"; exon_number 14;
ENm001.contig1	ExonAligner	CDS	906860	906999	.	+	2	gene_id "AC003987.1-014"; transcript_id "AC003987.1-014"; exon_number 15;
ENm001.contig1	ExonAligner	CDS	915411	915506	.	+	0	gene_id "AC003987.1-014"; transcript_id "AC003987.1-014"; exon_number 16;
ENm001.contig1	ExonAligner	CDS	666955	667105	.	+	0	gene_id "AC003987.1-001"; transcript_id "AC003987.1-001"; exon_number 1;
ENm001.contig1	ExonAligner	CDS	791993	792075	.	+	2	gene_id "AC003987.1-001"; transcript_id "AC003987.1-001"; exon_number 2;
ENm001.contig1	ExonAligner	CDS	807360	807519	.	+	0	gene_id "AC003987.1-001"; transcript_id "AC003987.1-001"; exon_number 3;
ENm001.contig1	ExonAligner	CDS	817652	817706	.	+	2	gene_id "AC003987.1-001"; transcript_id "AC003987.1-001"; exon_number 4;
ENm001.contig1	ExonAligner	CDS	818942	819057	.	+	1	gene_id "AC003987.1-001"; transcript_id "AC003987.1-001"; exon_number 5;
ENm001.contig1	ExonAligner	CDS	820747	820822	.	+	2	gene_id "AC003987.1-001"; transcript_id "AC003987.1-001"; exon_number 6;
ENm001.contig1	ExonAligner	CDS	823103	823165	.	+	1	gene_id "AC003987.1-001"; transcript_id "AC003987.1-001"; exon_number 7;
ENm001.contig1	ExonAligner	CDS	825001	825155	.	+	1	gene_id "AC003987.1-001"; transcript_id "AC003987.1-001"; exon_number 8;
ENm001.contig1	ExonAligner	CDS	827677	827768	.	+	2	gene_id "AC003987.1-001"; transcript_id "AC003987.1-001"; exon_number 9;
ENm001.contig1	ExonAligner	CDS	858748	858856	.	+	0	gene_id "AC003987.1-001"; transcript_id "AC003987.1-001"; exon_number 10;
ENm001.contig1	ExonAligner	CDS	877641	877707	.	+	2	gene_id "AC003987.1-001"; transcript_id "AC003987.1-001"; exon_number 11;
ENm001.contig1	ExonAligner	CDS	879149	879251	.	+	1	gene_id "AC003987.1-001"; transcript_id "AC003987.1-001"; exon_number 12;
ENm001.contig1	ExonAligner	CDS	894733	894877	.	+	0	gene_id "AC003987.1-001"; transcript_id "AC003987.1-001"; exon_number 13;
ENm001.contig1	ExonAligner	CDS	903507	903599	.	+	2	gene_id "AC003987.1-001"; transcript_id "AC003987.1-001"; exon_number 14;
ENm001.contig1	ExonAligner	CDS	906860	906999	.	+	2	gene_id "AC003987.1-001"; transcript_id "AC003987.1-001"; exon_number 15;
ENm001.contig1	ExonAligner	CDS	915411	915506	.	+	0	gene_id "AC003987.1-001"; transcript_id "AC003987.1-001"; exon_number 16;
ENm001.contig1	ExonAligner	CDS	791993	792075	.	+	2	gene_id "AC003987.1-016"; transcript_id "AC003987.1-016"; exon_number 2;
ENm001.contig1	ExonAligner	CDS	807360	807519	.	+	0	gene_id "AC003987.1-016"; transcript_id "AC003987.1-016"; exon_number 3;
ENm001.contig1	ExonAligner	CDS	817652	817706	.	+	2	gene_id "AC003987.1-016"; transcript_id "AC003987.1-016"; exon_number 4;
ENm001.contig1	ExonAligner	CDS	818942	819057	.	+	1	gene_id "AC003987.1-016"; transcript_id "AC003987.1-016"; exon_number 5;
ENm001.contig1	ExonAligner	CDS	820747	820790	.	+	2	gene_id "AC003987.1-016"; transcript_id "AC003987.1-016"; exon_number 6;
ENm001.contig1	ExonAligner	CDS	722336	722357	.	+	0	gene_id "AC003987.1-006"; transcript_id "AC003987.1-006"; exon_number 1;
ENm001.contig1	ExonAligner	CDS	791993	792075	.	+	2	gene_id "AC003987.1-006"; transcript_id "AC003987.1-006"; exon_number 2;
ENm001.contig1	ExonAligner	CDS	807360	807519	.	+	0	gene_id "AC003987.1-006"; transcript_id "AC003987.1-006"; exon_number 3;
ENm001.contig1	ExonAligner	CDS	817652	817706	.	+	2	gene_id "AC003987.1-006"; transcript_id "AC003987.1-006"; exon_number 4;
ENm001.contig1	ExonAligner	CDS	818942	819057	.	+	1	gene_id "AC003987.1-006"; transcript_id "AC003987.1-006"; exon_number 5;
ENm001.contig1	ExonAligner	CDS	820747	820822	.	+	2	gene_id "AC003987.1-006"; transcript_id "AC003987.1-006"; exon_number 6;
ENm001.contig1	ExonAligner	CDS	825001	825155	.	+	1	gene_id "AC003987.1-006"; transcript_id "AC003987.1-006"; exon_number 7;
ENm001.contig1	ExonAligner	CDS	827677	827768	.	+	2	gene_id "AC003987.1-006"; transcript_id "AC003987.1-006"; exon_number 8;
ENm001.contig1	ExonAligner	CDS	858748	858856	.	+	0	gene_id "AC003987.1-006"; transcript_id "AC003987.1-006"; exon_number 9;
ENm001.contig1	ExonAligner	CDS	877641	877707	.	+	2	gene_id "AC003987.1-006"; transcript_id "AC003987.1-006"; exon_number 10;
ENm001.contig1	ExonAligner	CDS	879149	879251	.	+	1	gene_id "AC003987.1-006"; transcript_id "AC003987.1-006"; exon_number 11;
ENm001.contig1	ExonAligner	CDS	894733	894877	.	+	0	gene_id "AC003987.1-006"; transcript_id "AC003987.1-006"; exon_number 12;
ENm001.contig1	ExonAligner	CDS	903507	903599	.	+	2	gene_id "AC003987.1-006"; transcript_id "AC003987.1-006"; exon_number 13;
ENm001.contig1	ExonAligner	CDS	906860	906999	.	+	2	gene_id "AC003987.1-006"; transcript_id "AC003987.1-006"; exon_number 14;
ENm001.contig1	ExonAligner	CDS	915411	915506	.	+	0	gene_id "AC003987.1-006"; transcript_id "AC003987.1-006"; exon_number 15;
ENm001.contig1	ExonAligner	CDS	722336	722357	.	+	0	gene_id "AC003987.1-005"; transcript_id "AC003987.1-005"; exon_number 1;
ENm001.contig1	ExonAligner	CDS	791993	792075	.	+	2	gene_id "AC003987.1-005"; transcript_id "AC003987.1-005"; exon_number 2;
ENm001.contig1	ExonAligner	CDS	807360	807519	.	+	0	gene_id "AC003987.1-005"; transcript_id "AC003987.1-005"; exon_number 3;
ENm001.contig1	ExonAligner	CDS	817652	817706	.	+	2	gene_id "AC003987.1-005"; transcript_id "AC003987.1-005"; exon_number 4;
ENm001.contig1	ExonAligner	CDS	818942	819057	.	+	1	gene_id "AC003987.1-005"; transcript_id "AC003987.1-005"; exon_number 5;
ENm001.contig1	ExonAligner	CDS	820747	820822	.	+	2	gene_id "AC003987.1-005"; transcript_id "AC003987.1-005"; exon_number 6;
ENm001.contig1	ExonAligner	CDS	823103	823165	.	+	1	gene_id "AC003987.1-005"; transcript_id "AC003987.1-005"; exon_number 7;
ENm001.contig1	ExonAligner	CDS	825001	825155	.	+	1	gene_id "AC003987.1-005"; transcript_id "AC003987.1-005"; exon_number 8;
ENm001.contig1	ExonAligner	CDS	827677	827768	.	+	2	gene_id "AC003987.1-005"; transcript_id "AC003987.1-005"; exon_number 9;
ENm001.contig1	ExonAligner	CDS	858748	858856	.	+	0	gene_id "AC003987.1-005"; transcript_id "AC003987.1-005"; exon_number 10;
ENm001.contig1	ExonAligner	CDS	877641	877707	.	+	2	gene_id "AC003987.1-005"; transcript_id "AC003987.1-005"; exon_number 11;
ENm001.contig1	ExonAligner	CDS	879149	879251	.	+	1	gene_id "AC003987.1-005"; transcript_id "AC003987.1-005"; exon_number 12;
ENm001.contig1	ExonAligner	CDS	894733	894877	.	+	0	gene_id "AC003987.1-005"; transcript_id "AC003987.1-005"; exon_number 13;
ENm001.contig1	ExonAligner	CDS	903507	903599	.	+	2	gene_id "AC003987.1-005"; transcript_id "AC003987.1-005"; exon_number 14;
ENm001.contig1	ExonAligner	CDS	906860	906999	.	+	2	gene_id "AC003987.1-005"; transcript_id "AC003987.1-005"; exon_number 15;
ENm001.contig1	ExonAligner	CDS	915411	915506	.	+	0	gene_id "AC003987.1-005"; transcript_id "AC003987.1-005"; exon_number 16;
ENm001.contig1	ExonAligner	CDS	791993	792075	.	+	2	gene_id "AC003987.1-004"; transcript_id "AC003987.1-004"; exon_number 2;
ENm001.contig1	ExonAligner	CDS	807360	807519	.	+	0	gene_id "AC003987.1-004"; transcript_id "AC003987.1-004"; exon_number 3;
ENm001.contig1	ExonAligner	CDS	817652	817706	.	+	2	gene_id "AC003987.1-004"; transcript_id "AC003987.1-004"; exon_number 4;
ENm001.contig1	ExonAligner	CDS	818942	819057	.	+	1	gene_id "AC003987.1-004"; transcript_id "AC003987.1-004"; exon_number 5;
ENm001.contig1	ExonAligner	CDS	820747	820822	.	+	2	gene_id "AC003987.1-004"; transcript_id "AC003987.1-004"; exon_number 6;
ENm001.contig1	ExonAligner	CDS	825001	825155	.	+	1	gene_id "AC003987.1-004"; transcript_id "AC003987.1-004"; exon_number 7;
ENm001.contig1	ExonAligner	CDS	827677	827768	.	+	2	gene_id "AC003987.1-004"; transcript_id "AC003987.1-004"; exon_number 8;
ENm001.contig1	ExonAligner	CDS	858748	858856	.	+	0	gene_id "AC003987.1-004"; transcript_id "AC003987.1-004"; exon_number 9;
ENm001.contig1	ExonAligner	CDS	877641	877707	.	+	2	gene_id "AC003987.1-004"; transcript_id "AC003987.1-004"; exon_number 10;
ENm001.contig1	ExonAligner	CDS	879149	879251	.	+	1	gene_id "AC003987.1-004"; transcript_id "AC003987.1-004"; exon_number 11;
ENm001.contig1	ExonAligner	CDS	894733	894862	.	+	0	gene_id "AC003987.1-004"; transcript_id "AC003987.1-004"; exon_number 12;
ENm001.contig1	ExonAligner	CDS	903507	903599	.	+	2	gene_id "AC003987.1-004"; transcript_id "AC003987.1-004"; exon_number 13;
ENm001.contig1	ExonAligner	CDS	906860	906999	.	+	2	gene_id "AC003987.1-004"; transcript_id "AC003987.1-004"; exon_number 14;
ENm001.contig1	ExonAligner	CDS	915411	915506	.	+	0	gene_id "AC003987.1-004"; transcript_id "AC003987.1-004"; exon_number 15;
ENm001.contig1	ExonAligner	CDS	807486	807519	.	+	2	gene_id "AC003987.1-009"; transcript_id "AC003987.1-009"; exon_number 1;
ENm001.contig1	ExonAligner	CDS	817652	817706	.	+	2	gene_id "AC003987.1-009"; transcript_id "AC003987.1-009"; exon_number 2;
ENm001.contig1	ExonAligner	CDS	818942	819057	.	+	1	gene_id "AC003987.1-009"; transcript_id "AC003987.1-009"; exon_number 3;
ENm001.contig1	ExonAligner	CDS	820747	820822	.	+	2	gene_id "AC003987.1-009"; transcript_id "AC003987.1-009"; exon_number 4;
ENm001.contig1	ExonAligner	CDS	825001	825155	.	+	1	gene_id "AC003987.1-009"; transcript_id "AC003987.1-009"; exon_number 5;
ENm001.contig1	ExonAligner	CDS	827677	827768	.	+	2	gene_id "AC003987.1-009"; transcript_id "AC003987.1-009"; exon_number 6;
ENm001.contig1	ExonAligner	CDS	858748	858856	.	+	0	gene_id "AC003987.1-009"; transcript_id "AC003987.1-009"; exon_number 7;
ENm001.contig1	ExonAligner	CDS	877641	877707	.	+	2	gene_id "AC003987.1-009"; transcript_id "AC003987.1-009"; exon_number 8;
ENm001.contig1	ExonAligner	CDS	879149	879251	.	+	1	gene_id "AC003987.1-009"; transcript_id "AC003987.1-009"; exon_number 9;
ENm001.contig1	ExonAligner	CDS	962555	962784	.	-	2	gene_id "AC006326.1-002"; transcript_id "AC006326.1-002"; exon_number 1;
ENm001.contig1	ExonAligner	CDS	981325	981589	.	-	0	gene_id "AC006326.1-002"; transcript_id "AC006326.1-002"; exon_number 2;
ENm001.contig1	ExonAligner	CDS	995802	996079	.	-	2	gene_id "AC006326.1-002"; transcript_id "AC006326.1-002"; exon_number 3;
ENm001.contig1	ExonAligner	CDS	1000665	1000891	.	-	1	gene_id "AC006326.1-002"; transcript_id "AC006326.1-002"; exon_number 4;
ENm001.contig1	ExonAligner	CDS	1002946	1003028	.	-	0	gene_id "AC006326.1-002"; transcript_id "AC006326.1-002"; exon_number 5;
ENm001.contig1	ExonAligner	CDS	1023992	1024144	.	-	0	gene_id "AC002465.3-001"; transcript_id "AC002465.3-001"; exon_number 1;
ENm001.contig1	ExonAligner	CDS	1027269	1027382	.	-	0	gene_id "AC002465.3-001"; transcript_id "AC002465.3-001"; exon_number 2;
ENm001.contig1	ExonAligner	CDS	1028176	1028281	.	-	1	gene_id "AC002465.3-001"; transcript_id "AC002465.3-001"; exon_number 3;
ENm001.contig1	ExonAligner	CDS	1044706	1044815	.	-	0	gene_id "AC002465.3-001"; transcript_id "AC002465.3-001"; exon_number 4;
ENm001.contig1	ExonAligner	CDS	1046506	1046556	.	-	0	gene_id "AC002465.3-001"; transcript_id "AC002465.3-001"; exon_number 5;
ENm001.contig1	ExonAligner	CDS	1047570	1047639	.	-	1	gene_id "AC002465.3-001"; transcript_id "AC002465.3-001"; exon_number 6;
ENm001.contig1	ExonAligner	CDS	1048505	1048623	.	-	0	gene_id "AC002465.3-001"; transcript_id "AC002465.3-001"; exon_number 7;
ENm001.contig1	ExonAligner	CDS	1049249	1049377	.	-	0	gene_id "AC002465.3-001"; transcript_id "AC002465.3-001"; exon_number 8;
ENm001.contig1	ExonAligner	CDS	1049897	1050002	.	-	1	gene_id "AC002465.3-001"; transcript_id "AC002465.3-001"; exon_number 9;
ENm001.contig1	ExonAligner	CDS	1076250	1076355	.	-	2	gene_id "AC002465.3-001"; transcript_id "AC002465.3-001"; exon_number 10;
ENm001.contig1	ExonAligner	CDS	1077523	1077645	.	-	2	gene_id "AC002465.3-001"; transcript_id "AC002465.3-001"; exon_number 11;
ENm001.contig1	ExonAligner	CDS	1081150	1081249	.	-	0	gene_id "AC002465.3-001"; transcript_id "AC002465.3-001"; exon_number 12;
ENm001.contig1	ExonAligner	CDS	1081679	1081783	.	-	0	gene_id "AC002465.3-001"; transcript_id "AC002465.3-001"; exon_number 13;
ENm001.contig1	ExonAligner	CDS	1209114	1209166	.	+	0	gene_id "AC000061.1-001"; transcript_id "AC000061.1-001"; exon_number 1;
ENm001.contig1	ExonAligner	CDS	1236282	1236392	.	+	1	gene_id "AC000061.1-001"; transcript_id "AC000061.1-001"; exon_number 2;
ENm001.contig1	ExonAligner	CDS	1242334	1242442	.	+	1	gene_id "AC000061.1-001"; transcript_id "AC000061.1-001"; exon_number 3;
ENm001.contig1	ExonAligner	CDS	1252263	1252478	.	+	0	gene_id "AC000061.1-001"; transcript_id "AC000061.1-001"; exon_number 4;
ENm001.contig1	ExonAligner	CDS	1258784	1258873	.	+	0	gene_id "AC000061.1-001"; transcript_id "AC000061.1-001"; exon_number 5;
ENm001.contig1	ExonAligner	CDS	1259633	1259796	.	+	0	gene_id "AC000061.1-001"; transcript_id "AC000061.1-001"; exon_number 6;
ENm001.contig1	ExonAligner	CDS	1260653	1260778	.	+	1	gene_id "AC000061.1-001"; transcript_id "AC000061.1-001"; exon_number 7;
ENm001.contig1	ExonAligner	CDS	1264087	1264333	.	+	1	gene_id "AC000061.1-001"; transcript_id "AC000061.1-001"; exon_number 8;
ENm001.contig1	ExonAligner	CDS	1266090	1266182	.	+	0	gene_id "AC000061.1-001"; transcript_id "AC000061.1-001"; exon_number 9;
ENm001.contig1	ExonAligner	CDS	1268140	1268322	.	+	0	gene_id "AC000061.1-001"; transcript_id "AC000061.1-001"; exon_number 10;
ENm001.contig1	ExonAligner	CDS	1273319	1273510	.	+	0	gene_id "AC000061.1-001"; transcript_id "AC000061.1-001"; exon_number 11;
ENm001.contig1	ExonAligner	CDS	1293768	1293856	.	+	0	gene_id "AC000061.1-001"; transcript_id "AC000061.1-001"; exon_number 12;
ENm001.contig1	ExonAligner	CDS	1296619	1296699	.	+	1	gene_id "AC000061.1-001"; transcript_id "AC000061.1-001"; exon_number 13;
ENm001.contig1	ExonAligner	CDS	1306119	1306827	.	+	1	gene_id "AC000061.1-001"; transcript_id "AC000061.1-001"; exon_number 14;
ENm001.contig1	ExonAligner	CDS	1308600	1308722	.	+	0	gene_id "AC000061.1-001"; transcript_id "AC000061.1-001"; exon_number 15;
ENm001.contig1	ExonAligner	CDS	1312101	1312132	.	+	0	gene_id "AC000061.1-001"; transcript_id "AC000061.1-001"; exon_number 16;
ENm001.contig1	ExonAligner	CDS	1312929	1313173	.	+	1	gene_id "AC000061.1-001"; transcript_id "AC000061.1-001"; exon_number 17;
ENm001.contig1	ExonAligner	CDS	1316210	1316283	.	+	2	gene_id "AC000061.1-001"; transcript_id "AC000061.1-001"; exon_number 18;
ENm001.contig1	ExonAligner	CDS	1318658	1318802	.	+	0	gene_id "AC000061.1-001"; transcript_id "AC000061.1-001"; exon_number 19;
ENm001.contig1	ExonAligner	CDS	1320828	1321049	.	+	2	gene_id "AC000061.1-001"; transcript_id "AC000061.1-001"; exon_number 20;
ENm001.contig1	ExonAligner	CDS	1323945	1324045	.	+	2	gene_id "AC000061.1-001"; transcript_id "AC000061.1-001"; exon_number 21;
ENm001.contig1	ExonAligner	CDS	1338084	1338329	.	+	0	gene_id "AC000061.1-001"; transcript_id "AC000061.1-001"; exon_number 22;
ENm001.contig1	ExonAligner	CDS	1344230	1344385	.	+	0	gene_id "AC000061.1-001"; transcript_id "AC000061.1-001"; exon_number 23;
ENm001.contig1	ExonAligner	CDS	1352038	1352127	.	+	0	gene_id "AC000061.1-001"; transcript_id "AC000061.1-001"; exon_number 24;
ENm001.contig1	ExonAligner	CDS	1357312	1357484	.	+	0	gene_id "AC000061.1-001"; transcript_id "AC000061.1-001"; exon_number 25;
ENm001.contig1	ExonAligner	CDS	1358074	1358179	.	+	1	gene_id "AC000061.1-001"; transcript_id "AC000061.1-001"; exon_number 26;
ENm001.contig1	ExonAligner	CDS	1359231	1359434	.	+	0	gene_id "AC000061.1-001"; transcript_id "AC000061.1-001"; exon_number 27;
ENm001.contig1	ExonAligner	CDS	1406069	1406314	.	-	0	gene_id "AC004240.1-001"; transcript_id "AC004240.1-001"; exon_number 1;
ENm001.contig1	ExonAligner	CDS	1413222	1413320	.	-	0	gene_id "AC004240.1-001"; transcript_id "AC004240.1-001"; exon_number 2;
ENm001.contig1	ExonAligner	CDS	1414635	1414767	.	-	1	gene_id "AC004240.1-001"; transcript_id "AC004240.1-001"; exon_number 3;
ENm001.contig1	ExonAligner	CDS	1417068	1417125	.	-	2	gene_id "AC004240.1-001"; transcript_id "AC004240.1-001"; exon_number 4;
ENm001.contig1	ExonAligner	CDS	1419164	1419334	.	-	2	gene_id "AC004240.1-001"; transcript_id "AC004240.1-001"; exon_number 5;
ENm001.contig1	ExonAligner	CDS	1419666	1419871	.	-	1	gene_id "AC004240.1-001"; transcript_id "AC004240.1-001"; exon_number 6;
ENm001.contig1	ExonAligner	CDS	1421447	1421619	.	-	0	gene_id "AC004240.1-001"; transcript_id "AC004240.1-001"; exon_number 7;
ENm001.contig1	ExonAligner	CDS	1426726	1426913	.	-	2	gene_id "AC004240.1-001"; transcript_id "AC004240.1-001"; exon_number 8;
ENm001.contig1	ExonAligner	CDS	1427781	1427933	.	-	2	gene_id "AC004240.1-001"; transcript_id "AC004240.1-001"; exon_number 9;
ENm001.contig1	ExonAligner	CDS	1436034	1436127	.	-	0	gene_id "AC004240.1-001"; transcript_id "AC004240.1-001"; exon_number 10;
ENm001.contig1	ExonAligner	CDS	1436219	1436299	.	-	0	gene_id "AC004240.1-001"; transcript_id "AC004240.1-001"; exon_number 11;
ENm001.contig1	ExonAligner	CDS	1443885	1443958	.	-	2	gene_id "AC004240.1-001"; transcript_id "AC004240.1-001"; exon_number 12;
ENm001.contig1	ExonAligner	CDS	1445157	1445246	.	-	2	gene_id "AC004240.1-001"; transcript_id "AC004240.1-001"; exon_number 13;
ENm001.contig1	ExonAligner	CDS	1447183	1447452	.	-	2	gene_id "AC004240.1-001"; transcript_id "AC004240.1-001"; exon_number 14;
ENm001.contig1	ExonAligner	CDS	1452877	1452994	.	-	0	gene_id "AC004240.1-001"; transcript_id "AC004240.1-001"; exon_number 15;
ENm001.contig1	ExonAligner	CDS	1459461	1459712	.	-	0	gene_id "AC004240.1-001"; transcript_id "AC004240.1-001"; exon_number 16;
ENm001.contig1	ExonAligner	CDS	1462529	1462673	.	-	1	gene_id "AC004240.1-001"; transcript_id "AC004240.1-001"; exon_number 17;
ENm001.contig1	ExonAligner	CDS	1464731	1464830	.	-	2	gene_id "AC004240.1-001"; transcript_id "AC004240.1-001"; exon_number 18;
ENm001.contig1	ExonAligner	CDS	1466134	1466337	.	-	2	gene_id "AC004240.1-001"; transcript_id "AC004240.1-001"; exon_number 19;
ENm001.contig1	ExonAligner	CDS	1472518	1474138	.	-	0	gene_id "AC004240.1-001"; transcript_id "AC004240.1-001"; exon_number 20;
ENm001.contig1	ExonAligner	CDS	1486943	1487164	.	-	0	gene_id "AC004240.1-001"; transcript_id "AC004240.1-001"; exon_number 21;
ENm001.contig1	ExonAligner	CDS	1540644	1540751	.	-	0	gene_id "AC004240.1-001"; transcript_id "AC004240.1-001"; exon_number 22;
ENm001.contig1	ExonAligner	CDS	1553350	1553430	.	-	0	gene_id "AC004240.1-001"; transcript_id "AC004240.1-001"; exon_number 23;
ENm001.contig1	ExonAligner	CDS	1473946	1474141	.	-	0	gene_id "AC004240.1-002"; transcript_id "AC004240.1-002"; exon_number 1;
ENm001.contig1	ExonAligner	CDS	1486943	1487164	.	-	0	gene_id "AC004240.1-002"; transcript_id "AC004240.1-002"; exon_number 2;
ENm001.contig1	ExonAligner	CDS	1540644	1540706	.	-	0	gene_id "AC004240.1-002"; transcript_id "AC004240.1-002"; exon_number 3;
ENm002.contig1	ExonAligner	CDS	979687	979824	.	+	0	gene_id "AC034228.1-001"; transcript_id "AC034228.1-001"; exon_number 1;
ENm002.contig1	ExonAligner	CDS	971618	971689	.	+	0	gene_id "AC034228.1-001"; transcript_id "AC034228.1-001"; exon_number 2;
ENm002.contig1	ExonAligner	CDS	970649	970750	.	+	0	gene_id "AC034228.1-001"; transcript_id "AC034228.1-001"; exon_number 3;
ENm002.contig1	ExonAligner	CDS	969185	969328	.	+	0	gene_id "AC034228.1-001"; transcript_id "AC034228.1-001"; exon_number 4;
ENm002.contig1	ExonAligner	CDS	964505	964621	.	+	0	gene_id "AC034228.1-001"; transcript_id "AC034228.1-001"; exon_number 5;
ENm002.contig1	ExonAligner	CDS	963803	963891	.	+	2	gene_id "AC034228.1-001"; transcript_id "AC034228.1-001"; exon_number 6;
ENm002.contig1	ExonAligner	CDS	960389	960455	.	+	0	gene_id "AC034228.1-001"; transcript_id "AC034228.1-001"; exon_number 7;
ENm002.contig1	ExonAligner	CDS	959127	959216	.	+	0	gene_id "AC034228.1-001"; transcript_id "AC034228.1-001"; exon_number 8;
ENm002.contig1	ExonAligner	CDS	957627	957761	.	+	0	gene_id "AC034228.1-001"; transcript_id "AC034228.1-001"; exon_number 9;
ENm002.contig1	ExonAligner	CDS	957039	957173	.	+	0	gene_id "AC034228.1-001"; transcript_id "AC034228.1-001"; exon_number 10;
ENm002.contig1	ExonAligner	CDS	955563	955640	.	+	0	gene_id "AC034228.1-001"; transcript_id "AC034228.1-001"; exon_number 11;
ENm002.contig1	ExonAligner	CDS	953679	953752	.	+	2	gene_id "AC034228.1-001"; transcript_id "AC034228.1-001"; exon_number 12;
ENm002.contig1	ExonAligner	CDS	948547	948598	.	+	0	gene_id "AC034228.1-001"; transcript_id "AC034228.1-001"; exon_number 13;
ENm002.contig1	ExonAligner	CDS	947032	947058	.	+	0	gene_id "AC034228.1-001"; transcript_id "AC034228.1-001"; exon_number 14;
ENm002.contig1	ExonAligner	CDS	945742	945920	.	+	2	gene_id "AC034228.1-001"; transcript_id "AC034228.1-001"; exon_number 15;
ENm002.contig1	ExonAligner	CDS	944188	944287	.	+	0	gene_id "AC034228.1-001"; transcript_id "AC034228.1-001"; exon_number 16;
ENm002.contig1	ExonAligner	CDS	943693	943794	.	+	0	gene_id "AC034228.1-001"; transcript_id "AC034228.1-001"; exon_number 17;
ENm002.contig1	ExonAligner	CDS	942617	942681	.	+	2	gene_id "AC034228.1-001"; transcript_id "AC034228.1-001"; exon_number 18;
ENm002.contig1	ExonAligner	CDS	941868	941982	.	+	0	gene_id "AC034228.1-001"; transcript_id "AC034228.1-001"; exon_number 19;
ENm002.contig1	ExonAligner	CDS	938779	938999	.	+	2	gene_id "AC034228.1-001"; transcript_id "AC034228.1-001"; exon_number 20;
ENm002.contig1	ExonAligner	CDS	922912	922960	.	+	0	gene_id "AC034228.1-001"; transcript_id "AC034228.1-001"; exon_number 21;
ENm002.contig1	ExonAligner	CDS	979687	979824	.	+	0	gene_id "AC034228.1-003"; transcript_id "AC034228.1-003"; exon_number 1;
ENm002.contig1	ExonAligner	CDS	971618	971689	.	+	0	gene_id "AC034228.1-003"; transcript_id "AC034228.1-003"; exon_number 2;
ENm002.contig1	ExonAligner	CDS	970649	970750	.	+	0	gene_id "AC034228.1-003"; transcript_id "AC034228.1-003"; exon_number 3;
ENm002.contig1	ExonAligner	CDS	969185	969328	.	+	0	gene_id "AC034228.1-003"; transcript_id "AC034228.1-003"; exon_number 4;
ENm002.contig1	ExonAligner	CDS	964505	964621	.	+	0	gene_id "AC034228.1-003"; transcript_id "AC034228.1-003"; exon_number 5;
ENm002.contig1	ExonAligner	CDS	963803	963891	.	+	2	gene_id "AC034228.1-003"; transcript_id "AC034228.1-003"; exon_number 6;
ENm002.contig1	ExonAligner	CDS	960389	960455	.	+	0	gene_id "AC034228.1-003"; transcript_id "AC034228.1-003"; exon_number 7;
ENm002.contig1	ExonAligner	CDS	959127	959216	.	+	0	gene_id "AC034228.1-003"; transcript_id "AC034228.1-003"; exon_number 8;
ENm002.contig1	ExonAligner	CDS	957627	957761	.	+	0	gene_id "AC034228.1-003"; transcript_id "AC034228.1-003"; exon_number 9;
ENm002.contig1	ExonAligner	CDS	957081	957173	.	+	0	gene_id "AC034228.1-003"; transcript_id "AC034228.1-003"; exon_number 10;
ENm002.contig1	ExonAligner	CDS	953679	953752	.	+	2	gene_id "AC034228.1-003"; transcript_id "AC034228.1-003"; exon_number 11;
ENm002.contig1	ExonAligner	CDS	948547	948598	.	+	0	gene_id "AC034228.1-003"; transcript_id "AC034228.1-003"; exon_number 12;
ENm002.contig1	ExonAligner	CDS	947032	947058	.	+	0	gene_id "AC034228.1-003"; transcript_id "AC034228.1-003"; exon_number 13;
ENm002.contig1	ExonAligner	CDS	945742	945920	.	+	2	gene_id "AC034228.1-003"; transcript_id "AC034228.1-003"; exon_number 14;
ENm002.contig1	ExonAligner	CDS	944188	944287	.	+	0	gene_id "AC034228.1-003"; transcript_id "AC034228.1-003"; exon_number 15;
ENm002.contig1	ExonAligner	CDS	943693	943794	.	+	0	gene_id "AC034228.1-003"; transcript_id "AC034228.1-003"; exon_number 16;
ENm002.contig1	ExonAligner	CDS	942617	942681	.	+	2	gene_id "AC034228.1-003"; transcript_id "AC034228.1-003"; exon_number 17;
ENm002.contig1	ExonAligner	CDS	941868	941982	.	+	0	gene_id "AC034228.1-003"; transcript_id "AC034228.1-003"; exon_number 18;
ENm002.contig1	ExonAligner	CDS	938805	938894	.	+	0	gene_id "AC034228.1-003"; transcript_id "AC034228.1-003"; exon_number 19;
ENm002.contig1	ExonAligner	CDS	979687	979824	.	+	0	gene_id "AC034228.1-009"; transcript_id "AC034228.1-009"; exon_number 1;
ENm002.contig1	ExonAligner	CDS	971618	971689	.	+	0	gene_id "AC034228.1-009"; transcript_id "AC034228.1-009"; exon_number 2;
ENm002.contig1	ExonAligner	CDS	970649	970750	.	+	0	gene_id "AC034228.1-009"; transcript_id "AC034228.1-009"; exon_number 3;
ENm002.contig1	ExonAligner	CDS	969185	969328	.	+	0	gene_id "AC034228.1-009"; transcript_id "AC034228.1-009"; exon_number 4;
ENm002.contig1	ExonAligner	CDS	964505	964621	.	+	0	gene_id "AC034228.1-009"; transcript_id "AC034228.1-009"; exon_number 5;
ENm002.contig1	ExonAligner	CDS	963803	963891	.	+	2	gene_id "AC034228.1-009"; transcript_id "AC034228.1-009"; exon_number 6;
ENm002.contig1	ExonAligner	CDS	960389	960455	.	+	0	gene_id "AC034228.1-009"; transcript_id "AC034228.1-009"; exon_number 7;
ENm002.contig1	ExonAligner	CDS	959127	959216	.	+	0	gene_id "AC034228.1-009"; transcript_id "AC034228.1-009"; exon_number 8;
ENm002.contig1	ExonAligner	CDS	957627	957761	.	+	0	gene_id "AC034228.1-009"; transcript_id "AC034228.1-009"; exon_number 9;
ENm002.contig1	ExonAligner	CDS	957039	957173	.	+	0	gene_id "AC034228.1-009"; transcript_id "AC034228.1-009"; exon_number 10;
ENm002.contig1	ExonAligner	CDS	955698	955775	.	+	0	gene_id "AC034228.1-009"; transcript_id "AC034228.1-009"; exon_number 11;
ENm002.contig1	ExonAligner	CDS	953679	953752	.	+	2	gene_id "AC034228.1-009"; transcript_id "AC034228.1-009"; exon_number 12;
ENm002.contig1	ExonAligner	CDS	948547	948598	.	+	0	gene_id "AC034228.1-009"; transcript_id "AC034228.1-009"; exon_number 13;
ENm002.contig1	ExonAligner	CDS	947032	947058	.	+	0	gene_id "AC034228.1-009"; transcript_id "AC034228.1-009"; exon_number 14;
ENm002.contig1	ExonAligner	CDS	945742	945920	.	+	2	gene_id "AC034228.1-009"; transcript_id "AC034228.1-009"; exon_number 15;
ENm002.contig1	ExonAligner	CDS	944188	944287	.	+	0	gene_id "AC034228.1-009"; transcript_id "AC034228.1-009"; exon_number 16;
ENm002.contig1	ExonAligner	CDS	943693	943794	.	+	0	gene_id "AC034228.1-009"; transcript_id "AC034228.1-009"; exon_number 17;
ENm002.contig1	ExonAligner	CDS	942617	942681	.	+	2	gene_id "AC034228.1-009"; transcript_id "AC034228.1-009"; exon_number 18;
ENm002.contig1	ExonAligner	CDS	941868	941982	.	+	0	gene_id "AC034228.1-009"; transcript_id "AC034228.1-009"; exon_number 19;
ENm002.contig1	ExonAligner	CDS	938779	938999	.	+	2	gene_id "AC034228.1-009"; transcript_id "AC034228.1-009"; exon_number 20;
ENm002.contig1	ExonAligner	CDS	922912	922960	.	+	0	gene_id "AC034228.1-009"; transcript_id "AC034228.1-009"; exon_number 21;
ENm002.contig1	ExonAligner	CDS	979687	979824	.	+	0	gene_id "AC034228.1-002"; transcript_id "AC034228.1-002"; exon_number 1;
ENm002.contig1	ExonAligner	CDS	971618	971689	.	+	0	gene_id "AC034228.1-002"; transcript_id "AC034228.1-002"; exon_number 2;
ENm002.contig1	ExonAligner	CDS	970649	970750	.	+	0	gene_id "AC034228.1-002"; transcript_id "AC034228.1-002"; exon_number 3;
ENm002.contig1	ExonAligner	CDS	969185	969328	.	+	0	gene_id "AC034228.1-002"; transcript_id "AC034228.1-002"; exon_number 4;
ENm002.contig1	ExonAligner	CDS	964505	964621	.	+	0	gene_id "AC034228.1-002"; transcript_id "AC034228.1-002"; exon_number 5;
ENm002.contig1	ExonAligner	CDS	963803	963891	.	+	2	gene_id "AC034228.1-002"; transcript_id "AC034228.1-002"; exon_number 6;
ENm002.contig1	ExonAligner	CDS	960389	960455	.	+	0	gene_id "AC034228.1-002"; transcript_id "AC034228.1-002"; exon_number 7;
ENm002.contig1	ExonAligner	CDS	959127	959216	.	+	0	gene_id "AC034228.1-002"; transcript_id "AC034228.1-002"; exon_number 8;
ENm002.contig1	ExonAligner	CDS	957627	957761	.	+	0	gene_id "AC034228.1-002"; transcript_id "AC034228.1-002"; exon_number 9;
ENm002.contig1	ExonAligner	CDS	957039	957173	.	+	0	gene_id "AC034228.1-002"; transcript_id "AC034228.1-002"; exon_number 10;
ENm002.contig1	ExonAligner	CDS	955563	955640	.	+	0	gene_id "AC034228.1-002"; transcript_id "AC034228.1-002"; exon_number 11;
ENm002.contig1	ExonAligner	CDS	953679	953752	.	+	2	gene_id "AC034228.1-002"; transcript_id "AC034228.1-002"; exon_number 12;
ENm002.contig1	ExonAligner	CDS	948547	948598	.	+	0	gene_id "AC034228.1-002"; transcript_id "AC034228.1-002"; exon_number 13;
ENm002.contig1	ExonAligner	CDS	947032	947058	.	+	0	gene_id "AC034228.1-002"; transcript_id "AC034228.1-002"; exon_number 14;
ENm002.contig1	ExonAligner	CDS	945742	945920	.	+	2	gene_id "AC034228.1-002"; transcript_id "AC034228.1-002"; exon_number 15;
ENm002.contig1	ExonAligner	CDS	944188	944287	.	+	0	gene_id "AC034228.1-002"; transcript_id "AC034228.1-002"; exon_number 16;
ENm002.contig1	ExonAligner	CDS	943693	943794	.	+	0	gene_id "AC034228.1-002"; transcript_id "AC034228.1-002"; exon_number 17;
ENm002.contig1	ExonAligner	CDS	942617	942681	.	+	2	gene_id "AC034228.1-002"; transcript_id "AC034228.1-002"; exon_number 18;
ENm002.contig1	ExonAligner	CDS	941868	941982	.	+	0	gene_id "AC034228.1-002"; transcript_id "AC034228.1-002"; exon_number 19;
ENm002.contig1	ExonAligner	CDS	938779	938999	.	+	2	gene_id "AC034228.1-002"; transcript_id "AC034228.1-002"; exon_number 20;
ENm002.contig1	ExonAligner	CDS	979687	979824	.	+	0	gene_id "AC034228.1-008"; transcript_id "AC034228.1-008"; exon_number 1;
ENm002.contig1	ExonAligner	CDS	971618	971689	.	+	0	gene_id "AC034228.1-008"; transcript_id "AC034228.1-008"; exon_number 2;
ENm002.contig1	ExonAligner	CDS	970649	970750	.	+	0	gene_id "AC034228.1-008"; transcript_id "AC034228.1-008"; exon_number 3;
ENm002.contig1	ExonAligner	CDS	969185	969328	.	+	0	gene_id "AC034228.1-008"; transcript_id "AC034228.1-008"; exon_number 4;
ENm002.contig1	ExonAligner	CDS	964505	964621	.	+	0	gene_id "AC034228.1-008"; transcript_id "AC034228.1-008"; exon_number 5;
ENm002.contig1	ExonAligner	CDS	963803	963891	.	+	2	gene_id "AC034228.1-008"; transcript_id "AC034228.1-008"; exon_number 6;
ENm002.contig1	ExonAligner	CDS	960389	960455	.	+	0	gene_id "AC034228.1-008"; transcript_id "AC034228.1-008"; exon_number 7;
ENm002.contig1	ExonAligner	CDS	959127	959216	.	+	0	gene_id "AC034228.1-008"; transcript_id "AC034228.1-008"; exon_number 8;
ENm002.contig1	ExonAligner	CDS	957627	957761	.	+	0	gene_id "AC034228.1-008"; transcript_id "AC034228.1-008"; exon_number 9;
ENm002.contig1	ExonAligner	CDS	957039	957173	.	+	0	gene_id "AC034228.1-008"; transcript_id "AC034228.1-008"; exon_number 10;
ENm002.contig1	ExonAligner	CDS	955698	955775	.	+	0	gene_id "AC034228.1-008"; transcript_id "AC034228.1-008"; exon_number 11;
ENm002.contig1	ExonAligner	CDS	953679	953752	.	+	2	gene_id "AC034228.1-008"; transcript_id "AC034228.1-008"; exon_number 12;
ENm002.contig1	ExonAligner	CDS	948547	948598	.	+	0	gene_id "AC034228.1-008"; transcript_id "AC034228.1-008"; exon_number 13;
ENm002.contig1	ExonAligner	CDS	947032	947058	.	+	0	gene_id "AC034228.1-008"; transcript_id "AC034228.1-008"; exon_number 14;
ENm002.contig1	ExonAligner	CDS	945742	945920	.	+	2	gene_id "AC034228.1-008"; transcript_id "AC034228.1-008"; exon_number 15;
ENm002.contig1	ExonAligner	CDS	944188	944287	.	+	0	gene_id "AC034228.1-008"; transcript_id "AC034228.1-008"; exon_number 16;
ENm002.contig1	ExonAligner	CDS	943693	943794	.	+	0	gene_id "AC034228.1-008"; transcript_id "AC034228.1-008"; exon_number 17;
ENm002.contig1	ExonAligner	CDS	942617	942681	.	+	2	gene_id "AC034228.1-008"; transcript_id "AC034228.1-008"; exon_number 18;
ENm002.contig1	ExonAligner	CDS	941868	941982	.	+	0	gene_id "AC034228.1-008"; transcript_id "AC034228.1-008"; exon_number 19;
ENm002.contig1	ExonAligner	CDS	938805	938999	.	+	0	gene_id "AC034228.1-008"; transcript_id "AC034228.1-008"; exon_number 20;
ENm002.contig1	ExonAligner	CDS	979687	979824	.	+	0	gene_id "AC034228.1-004"; transcript_id "AC034228.1-004"; exon_number 1;
ENm002.contig1	ExonAligner	CDS	971618	971689	.	+	0	gene_id "AC034228.1-004"; transcript_id "AC034228.1-004"; exon_number 2;
ENm002.contig1	ExonAligner	CDS	970649	970750	.	+	0	gene_id "AC034228.1-004"; transcript_id "AC034228.1-004"; exon_number 3;
ENm002.contig1	ExonAligner	CDS	969185	969328	.	+	0	gene_id "AC034228.1-004"; transcript_id "AC034228.1-004"; exon_number 4;
ENm002.contig1	ExonAligner	CDS	964505	964621	.	+	0	gene_id "AC034228.1-004"; transcript_id "AC034228.1-004"; exon_number 5;
ENm002.contig1	ExonAligner	CDS	963803	963891	.	+	2	gene_id "AC034228.1-004"; transcript_id "AC034228.1-004"; exon_number 6;
ENm002.contig1	ExonAligner	CDS	960389	960455	.	+	0	gene_id "AC034228.1-004"; transcript_id "AC034228.1-004"; exon_number 7;
ENm002.contig1	ExonAligner	CDS	959127	959216	.	+	0	gene_id "AC034228.1-004"; transcript_id "AC034228.1-004"; exon_number 8;
ENm002.contig1	ExonAligner	CDS	957627	957761	.	+	0	gene_id "AC034228.1-004"; transcript_id "AC034228.1-004"; exon_number 9;
ENm002.contig1	ExonAligner	CDS	957039	957173	.	+	0	gene_id "AC034228.1-004"; transcript_id "AC034228.1-004"; exon_number 10;
ENm002.contig1	ExonAligner	CDS	955563	955640	.	+	0	gene_id "AC034228.1-004"; transcript_id "AC034228.1-004"; exon_number 11;
ENm002.contig1	ExonAligner	CDS	953679	953752	.	+	2	gene_id "AC034228.1-004"; transcript_id "AC034228.1-004"; exon_number 12;
ENm002.contig1	ExonAligner	CDS	948547	948598	.	+	0	gene_id "AC034228.1-004"; transcript_id "AC034228.1-004"; exon_number 13;
ENm002.contig1	ExonAligner	CDS	947032	947058	.	+	0	gene_id "AC034228.1-004"; transcript_id "AC034228.1-004"; exon_number 14;
ENm002.contig1	ExonAligner	CDS	945742	945920	.	+	2	gene_id "AC034228.1-004"; transcript_id "AC034228.1-004"; exon_number 15;
ENm002.contig1	ExonAligner	CDS	944188	944287	.	+	0	gene_id "AC034228.1-004"; transcript_id "AC034228.1-004"; exon_number 16;
ENm002.contig1	ExonAligner	CDS	943693	943794	.	+	0	gene_id "AC034228.1-004"; transcript_id "AC034228.1-004"; exon_number 17;
ENm002.contig1	ExonAligner	CDS	942617	942681	.	+	2	gene_id "AC034228.1-004"; transcript_id "AC034228.1-004"; exon_number 18;
ENm002.contig1	ExonAligner	CDS	941868	941982	.	+	0	gene_id "AC034228.1-004"; transcript_id "AC034228.1-004"; exon_number 19;
ENm002.contig1	ExonAligner	CDS	938805	938999	.	+	0	gene_id "AC034228.1-004"; transcript_id "AC034228.1-004"; exon_number 20;
ENm002.contig1	ExonAligner	CDS	957627	957700	.	+	2	gene_id "AC034228.1-005"; transcript_id "AC034228.1-005"; exon_number 1;
ENm002.contig1	ExonAligner	CDS	957039	957173	.	+	2	gene_id "AC034228.1-005"; transcript_id "AC034228.1-005"; exon_number 2;
ENm002.contig1	ExonAligner	CDS	955698	955775	.	+	2	gene_id "AC034228.1-005"; transcript_id "AC034228.1-005"; exon_number 3;
ENm002.contig1	ExonAligner	CDS	953679	953752	.	+	1	gene_id "AC034228.1-005"; transcript_id "AC034228.1-005"; exon_number 4;
ENm002.contig1	ExonAligner	CDS	948547	948598	.	+	2	gene_id "AC034228.1-005"; transcript_id "AC034228.1-005"; exon_number 5;
ENm002.contig1	ExonAligner	CDS	947032	947058	.	+	2	gene_id "AC034228.1-005"; transcript_id "AC034228.1-005"; exon_number 6;
ENm002.contig1	ExonAligner	CDS	945742	945920	.	+	1	gene_id "AC034228.1-005"; transcript_id "AC034228.1-005"; exon_number 7;
ENm002.contig1	ExonAligner	CDS	944188	944287	.	+	2	gene_id "AC034228.1-005"; transcript_id "AC034228.1-005"; exon_number 8;
ENm002.contig1	ExonAligner	CDS	943693	943794	.	+	2	gene_id "AC034228.1-005"; transcript_id "AC034228.1-005"; exon_number 9;
ENm002.contig1	ExonAligner	CDS	942617	942681	.	+	1	gene_id "AC034228.1-005"; transcript_id "AC034228.1-005"; exon_number 10;
ENm002.contig1	ExonAligner	CDS	941868	941982	.	+	2	gene_id "AC034228.1-005"; transcript_id "AC034228.1-005"; exon_number 11;
ENm002.contig1	ExonAligner	CDS	938777	938894	.	+	2	gene_id "AC034228.1-005"; transcript_id "AC034228.1-005"; exon_number 12;
ENm002.contig1	ExonAligner	CDS	945742	945806	.	+	2	gene_id "AC034228.1-011"; transcript_id "AC034228.1-011"; exon_number 1;
ENm002.contig1	ExonAligner	CDS	944188	944287	.	+	0	gene_id "AC034228.1-011"; transcript_id "AC034228.1-011"; exon_number 2;
ENm002.contig1	ExonAligner	CDS	943693	943794	.	+	0	gene_id "AC034228.1-011"; transcript_id "AC034228.1-011"; exon_number 3;
ENm002.contig1	ExonAligner	CDS	942617	942681	.	+	2	gene_id "AC034228.1-011"; transcript_id "AC034228.1-011"; exon_number 4;
ENm002.contig1	ExonAligner	CDS	941868	941982	.	+	0	gene_id "AC034228.1-011"; transcript_id "AC034228.1-011"; exon_number 5;
ENm002.contig1	ExonAligner	CDS	938805	938999	.	+	0	gene_id "AC034228.1-011"; transcript_id "AC034228.1-011"; exon_number 6;
ENm002.contig1	ExonAligner	CDS	943693	943778	.	+	0	gene_id "AC034228.1-012"; transcript_id "AC034228.1-012"; exon_number 1;
ENm002.contig1	ExonAligner	CDS	942617	942681	.	+	2	gene_id "AC034228.1-012"; transcript_id "AC034228.1-012"; exon_number 2;
ENm002.contig1	ExonAligner	CDS	941868	941982	.	+	0	gene_id "AC034228.1-012"; transcript_id "AC034228.1-012"; exon_number 3;
ENm002.contig1	ExonAligner	CDS	938805	938999	.	+	0	gene_id "AC034228.1-012"; transcript_id "AC034228.1-012"; exon_number 4;
ENm002.contig1	ExonAligner	CDS	868088	868237	.	-	0	gene_id "AC034228.6-001"; transcript_id "AC034228.6-001"; exon_number 1;
ENm002.contig1	ExonAligner	CDS	867952	867987	.	-	0	gene_id "AC034228.6-001"; transcript_id "AC034228.6-001"; exon_number 2;
ENm002.contig1	ExonAligner	CDS	867065	867190	.	-	0	gene_id "AC034228.6-001"; transcript_id "AC034228.6-001"; exon_number 3;
ENm002.contig1	ExonAligner	CDS	866212	866322	.	-	0	gene_id "AC034228.6-001"; transcript_id "AC034228.6-001"; exon_number 4;
ENm002.contig1	ExonAligner	CDS	749817	749887	.	+	2	gene_id "AC063976.5-001"; transcript_id "AC063976.5-001"; exon_number 1;
ENm002.contig1	ExonAligner	CDS	748093	748189	.	+	0	gene_id "AC063976.5-001"; transcript_id "AC063976.5-001"; exon_number 2;
ENm002.contig1	ExonAligner	CDS	747675	747743	.	+	0	gene_id "AC063976.5-001"; transcript_id "AC063976.5-001"; exon_number 3;
ENm002.contig1	ExonAligner	CDS	744976	745035	.	+	0	gene_id "AC063976.5-001"; transcript_id "AC063976.5-001"; exon_number 4;
ENm002.contig1	ExonAligner	CDS	744390	744443	.	+	0	gene_id "AC063976.5-001"; transcript_id "AC063976.5-001"; exon_number 5;
ENm002.contig1	ExonAligner	CDS	743573	743672	.	+	1	gene_id "AC063976.5-001"; transcript_id "AC063976.5-001"; exon_number 6;
ENm002.contig1	ExonAligner	CDS	743284	743354	.	+	0	gene_id "AC063976.5-001"; transcript_id "AC063976.5-001"; exon_number 7;
ENm002.contig1	ExonAligner	CDS	738700	738870	.	+	0	gene_id "AC063976.5-001"; transcript_id "AC063976.5-001"; exon_number 8;
ENm002.contig1	ExonAligner	CDS	737761	737954	.	+	2	gene_id "AC063976.5-001"; transcript_id "AC063976.5-001"; exon_number 9;
ENm002.contig1	ExonAligner	CDS	736074	736307	.	+	2	gene_id "AC063976.5-001"; transcript_id "AC063976.5-001"; exon_number 10;
ENm002.contig1	ExonAligner	CDS	732767	732898	.	+	2	gene_id "AC063976.5-001"; transcript_id "AC063976.5-001"; exon_number 11;
ENm002.contig1	ExonAligner	CDS	730053	730195	.	+	1	gene_id "AC063976.5-001"; transcript_id "AC063976.5-001"; exon_number 12;
ENm002.contig1	ExonAligner	CDS	729613	729709	.	+	2	gene_id "AC063976.5-001"; transcript_id "AC063976.5-001"; exon_number 13;
ENm002.contig1	ExonAligner	CDS	728854	728941	.	+	0	gene_id "AC063976.5-001"; transcript_id "AC063976.5-001"; exon_number 14;
ENm002.contig1	ExonAligner	CDS	749817	749887	.	+	2	gene_id "AC063976.5-004"; transcript_id "AC063976.5-004"; exon_number 1;
ENm002.contig1	ExonAligner	CDS	748093	748189	.	+	0	gene_id "AC063976.5-004"; transcript_id "AC063976.5-004"; exon_number 2;
ENm002.contig1	ExonAligner	CDS	747675	747743	.	+	0	gene_id "AC063976.5-004"; transcript_id "AC063976.5-004"; exon_number 3;
ENm002.contig1	ExonAligner	CDS	744868	744921	.	+	0	gene_id "AC063976.5-004"; transcript_id "AC063976.5-004"; exon_number 4;
ENm002.contig1	ExonAligner	CDS	744390	744443	.	+	0	gene_id "AC063976.5-004"; transcript_id "AC063976.5-004"; exon_number 5;
ENm002.contig1	ExonAligner	CDS	743573	743672	.	+	1	gene_id "AC063976.5-004"; transcript_id "AC063976.5-004"; exon_number 6;
ENm002.contig1	ExonAligner	CDS	743284	743354	.	+	0	gene_id "AC063976.5-004"; transcript_id "AC063976.5-004"; exon_number 7;
ENm002.contig1	ExonAligner	CDS	738700	738870	.	+	0	gene_id "AC063976.5-004"; transcript_id "AC063976.5-004"; exon_number 8;
ENm002.contig1	ExonAligner	CDS	737761	737954	.	+	2	gene_id "AC063976.5-004"; transcript_id "AC063976.5-004"; exon_number 9;
ENm002.contig1	ExonAligner	CDS	736074	736307	.	+	2	gene_id "AC063976.5-004"; transcript_id "AC063976.5-004"; exon_number 10;
ENm002.contig1	ExonAligner	CDS	732767	732898	.	+	2	gene_id "AC063976.5-004"; transcript_id "AC063976.5-004"; exon_number 11;
ENm002.contig1	ExonAligner	CDS	730053	730195	.	+	1	gene_id "AC063976.5-004"; transcript_id "AC063976.5-004"; exon_number 12;
ENm002.contig1	ExonAligner	CDS	729613	729709	.	+	2	gene_id "AC063976.5-004"; transcript_id "AC063976.5-004"; exon_number 13;
ENm002.contig1	ExonAligner	CDS	728854	728941	.	+	0	gene_id "AC063976.5-004"; transcript_id "AC063976.5-004"; exon_number 14;
ENm002.contig1	ExonAligner	CDS	749817	749887	.	+	2	gene_id "AC063976.5-003"; transcript_id "AC063976.5-003"; exon_number 1;
ENm002.contig1	ExonAligner	CDS	748093	748189	.	+	0	gene_id "AC063976.5-003"; transcript_id "AC063976.5-003"; exon_number 2;
ENm002.contig1	ExonAligner	CDS	747675	747743	.	+	0	gene_id "AC063976.5-003"; transcript_id "AC063976.5-003"; exon_number 3;
ENm002.contig1	ExonAligner	CDS	744976	745035	.	+	0	gene_id "AC063976.5-003"; transcript_id "AC063976.5-003"; exon_number 4;
ENm002.contig1	ExonAligner	CDS	744390	744443	.	+	0	gene_id "AC063976.5-003"; transcript_id "AC063976.5-003"; exon_number 5;
ENm002.contig1	ExonAligner	CDS	743573	743672	.	+	1	gene_id "AC063976.5-003"; transcript_id "AC063976.5-003"; exon_number 6;
ENm002.contig1	ExonAligner	CDS	743284	743354	.	+	0	gene_id "AC063976.5-003"; transcript_id "AC063976.5-003"; exon_number 7;
ENm002.contig1	ExonAligner	CDS	738700	738870	.	+	0	gene_id "AC063976.5-003"; transcript_id "AC063976.5-003"; exon_number 8;
ENm002.contig1	ExonAligner	CDS	737761	737954	.	+	2	gene_id "AC063976.5-003"; transcript_id "AC063976.5-003"; exon_number 9;
ENm002.contig1	ExonAligner	CDS	736074	736307	.	+	2	gene_id "AC063976.5-003"; transcript_id "AC063976.5-003"; exon_number 10;
ENm002.contig1	ExonAligner	CDS	732767	732898	.	+	2	gene_id "AC063976.5-003"; transcript_id "AC063976.5-003"; exon_number 11;
ENm002.contig1	ExonAligner	CDS	730053	730195	.	+	1	gene_id "AC063976.5-003"; transcript_id "AC063976.5-003"; exon_number 12;
ENm002.contig1	ExonAligner	CDS	729613	729709	.	+	2	gene_id "AC063976.5-003"; transcript_id "AC063976.5-003"; exon_number 13;
ENm002.contig1	ExonAligner	CDS	728854	728941	.	+	0	gene_id "AC063976.5-003"; transcript_id "AC063976.5-003"; exon_number 14;
ENm002.contig1	ExonAligner	CDS	749817	749887	.	+	2	gene_id "AC063976.5-002"; transcript_id "AC063976.5-002"; exon_number 1;
ENm002.contig1	ExonAligner	CDS	748093	748189	.	+	0	gene_id "AC063976.5-002"; transcript_id "AC063976.5-002"; exon_number 2;
ENm002.contig1	ExonAligner	CDS	747675	747743	.	+	0	gene_id "AC063976.5-002"; transcript_id "AC063976.5-002"; exon_number 3;
ENm002.contig1	ExonAligner	CDS	744868	744921	.	+	0	gene_id "AC063976.5-002"; transcript_id "AC063976.5-002"; exon_number 4;
ENm002.contig1	ExonAligner	CDS	744390	744443	.	+	0	gene_id "AC063976.5-002"; transcript_id "AC063976.5-002"; exon_number 5;
ENm002.contig1	ExonAligner	CDS	743573	743672	.	+	1	gene_id "AC063976.5-002"; transcript_id "AC063976.5-002"; exon_number 6;
ENm002.contig1	ExonAligner	CDS	743284	743354	.	+	0	gene_id "AC063976.5-002"; transcript_id "AC063976.5-002"; exon_number 7;
ENm002.contig1	ExonAligner	CDS	738700	738870	.	+	0	gene_id "AC063976.5-002"; transcript_id "AC063976.5-002"; exon_number 8;
ENm002.contig1	ExonAligner	CDS	737761	737954	.	+	2	gene_id "AC063976.5-002"; transcript_id "AC063976.5-002"; exon_number 9;
ENm002.contig1	ExonAligner	CDS	736074	736307	.	+	2	gene_id "AC063976.5-002"; transcript_id "AC063976.5-002"; exon_number 10;
ENm002.contig1	ExonAligner	CDS	732767	732898	.	+	2	gene_id "AC063976.5-002"; transcript_id "AC063976.5-002"; exon_number 11;
ENm002.contig1	ExonAligner	CDS	730053	730195	.	+	1	gene_id "AC063976.5-002"; transcript_id "AC063976.5-002"; exon_number 12;
ENm002.contig1	ExonAligner	CDS	729613	729709	.	+	2	gene_id "AC063976.5-002"; transcript_id "AC063976.5-002"; exon_number 13;
ENm002.contig1	ExonAligner	CDS	728854	728941	.	+	0	gene_id "AC063976.5-002"; transcript_id "AC063976.5-002"; exon_number 14;
ENm002.contig1	ExonAligner	CDS	736071	736214	.	+	2	gene_id "AC063976.5-010"; transcript_id "AC063976.5-010"; exon_number 1;
ENm002.contig1	ExonAligner	CDS	732767	732898	.	+	2	gene_id "AC063976.5-010"; transcript_id "AC063976.5-010"; exon_number 2;
ENm002.contig1	ExonAligner	CDS	730053	730195	.	+	1	gene_id "AC063976.5-010"; transcript_id "AC063976.5-010"; exon_number 3;
ENm002.contig1	ExonAligner	CDS	729613	729709	.	+	2	gene_id "AC063976.5-010"; transcript_id "AC063976.5-010"; exon_number 4;
ENm002.contig1	ExonAligner	CDS	728854	728941	.	+	0	gene_id "AC063976.5-010"; transcript_id "AC063976.5-010"; exon_number 5;
ENm002.contig1	ExonAligner	CDS	736071	736213	.	+	2	gene_id "AC063976.5-014"; transcript_id "AC063976.5-014"; exon_number 1;
ENm002.contig1	ExonAligner	CDS	732767	732898	.	+	2	gene_id "AC063976.5-014"; transcript_id "AC063976.5-014"; exon_number 2;
ENm002.contig1	ExonAligner	CDS	730053	730195	.	+	1	gene_id "AC063976.5-014"; transcript_id "AC063976.5-014"; exon_number 3;
ENm002.contig1	ExonAligner	CDS	729613	729709	.	+	2	gene_id "AC063976.5-014"; transcript_id "AC063976.5-014"; exon_number 4;
ENm002.contig1	ExonAligner	CDS	728854	728941	.	+	0	gene_id "AC063976.5-014"; transcript_id "AC063976.5-014"; exon_number 5;
ENm002.contig1	ExonAligner	CDS	732764	732893	.	+	2	gene_id "AC063976.5-005"; transcript_id "AC063976.5-005"; exon_number 1;
ENm002.contig1	ExonAligner	CDS	730053	730195	.	+	1	gene_id "AC063976.5-005"; transcript_id "AC063976.5-005"; exon_number 2;
ENm002.contig1	ExonAligner	CDS	729613	729709	.	+	2	gene_id "AC063976.5-005"; transcript_id "AC063976.5-005"; exon_number 3;
ENm002.contig1	ExonAligner	CDS	728854	728941	.	+	0	gene_id "AC063976.5-005"; transcript_id "AC063976.5-005"; exon_number 4;
ENm002.contig1	ExonAligner	CDS	732764	732872	.	+	2	gene_id "AC063976.5-009"; transcript_id "AC063976.5-009"; exon_number 1;
ENm002.contig1	ExonAligner	CDS	730053	730195	.	+	1	gene_id "AC063976.5-009"; transcript_id "AC063976.5-009"; exon_number 2;
ENm002.contig1	ExonAligner	CDS	729613	729709	.	+	2	gene_id "AC063976.5-009"; transcript_id "AC063976.5-009"; exon_number 3;
ENm002.contig1	ExonAligner	CDS	728854	728941	.	+	0	gene_id "AC063976.5-009"; transcript_id "AC063976.5-009"; exon_number 4;
ENm002.contig1	ExonAligner	CDS	687467	687559	.	-	0	gene_id "AC034220.2-001"; transcript_id "AC034220.2-001"; exon_number 1;
ENm002.contig1	ExonAligner	CDS	682262	682413	.	-	0	gene_id "AC034220.2-001"; transcript_id "AC034220.2-001"; exon_number 2;
ENm002.contig1	ExonAligner	CDS	678568	678640	.	-	1	gene_id "AC034220.2-001"; transcript_id "AC034220.2-001"; exon_number 3;
ENm002.contig1	ExonAligner	CDS	674773	674948	.	-	0	gene_id "AC034220.2-001"; transcript_id "AC034220.2-001"; exon_number 4;
ENm002.contig1	ExonAligner	CDS	674417	674580	.	-	1	gene_id "AC034220.2-001"; transcript_id "AC034220.2-001"; exon_number 5;
ENm002.contig1	ExonAligner	CDS	673984	674101	.	-	2	gene_id "AC034220.2-001"; transcript_id "AC034220.2-001"; exon_number 6;
ENm002.contig1	ExonAligner	CDS	673662	673866	.	-	1	gene_id "AC034220.2-001"; transcript_id "AC034220.2-001"; exon_number 7;
ENm002.contig1	ExonAligner	CDS	687467	687559	.	-	0	gene_id "AC034220.2-002"; transcript_id "AC034220.2-002"; exon_number 1;
ENm002.contig1	ExonAligner	CDS	682262	682413	.	-	0	gene_id "AC034220.2-002"; transcript_id "AC034220.2-002"; exon_number 2;
ENm002.contig1	ExonAligner	CDS	678568	678640	.	-	1	gene_id "AC034220.2-002"; transcript_id "AC034220.2-002"; exon_number 3;
ENm002.contig1	ExonAligner	CDS	674773	674948	.	-	0	gene_id "AC034220.2-002"; transcript_id "AC034220.2-002"; exon_number 4;
ENm002.contig1	ExonAligner	CDS	674417	674580	.	-	1	gene_id "AC034220.2-002"; transcript_id "AC034220.2-002"; exon_number 5;
ENm002.contig1	ExonAligner	CDS	673796	673866	.	-	2	gene_id "AC034220.2-002"; transcript_id "AC034220.2-002"; exon_number 6;
ENm002.contig1	ExonAligner	CDS	646211	646603	.	-	0	gene_id "AC008599.1-001"; transcript_id "AC008599.1-001"; exon_number 1;
ENm002.contig1	ExonAligner	CDS	626395	626498	.	-	0	gene_id "AC008599.1-001"; transcript_id "AC008599.1-001"; exon_number 2;
ENm002.contig1	ExonAligner	CDS	624021	624175	.	-	1	gene_id "AC008599.1-001"; transcript_id "AC008599.1-001"; exon_number 3;
ENm002.contig1	ExonAligner	CDS	616004	616175	.	-	2	gene_id "AC008599.1-001"; transcript_id "AC008599.1-001"; exon_number 4;
ENm002.contig1	ExonAligner	CDS	614591	614717	.	-	1	gene_id "AC008599.1-001"; transcript_id "AC008599.1-001"; exon_number 5;
ENm002.contig1	ExonAligner	CDS	610612	610706	.	-	0	gene_id "AC008599.1-001"; transcript_id "AC008599.1-001"; exon_number 6;
ENm002.contig1	ExonAligner	CDS	609251	609465	.	-	1	gene_id "AC008599.1-001"; transcript_id "AC008599.1-001"; exon_number 7;
ENm002.contig1	ExonAligner	CDS	607409	607591	.	-	2	gene_id "AC008599.1-001"; transcript_id "AC008599.1-001"; exon_number 8;
ENm002.contig1	ExonAligner	CDS	605105	605240	.	-	2	gene_id "AC008599.1-001"; transcript_id "AC008599.1-001"; exon_number 9;
ENm002.contig1	ExonAligner	CDS	602237	602312	.	-	1	gene_id "AC008599.1-001"; transcript_id "AC008599.1-001"; exon_number 10;
ENm002.contig1	ExonAligner	CDS	646211	646603	.	-	0	gene_id "AC118464.1-001"; transcript_id "AC118464.1-001"; exon_number 1;
ENm002.contig1	ExonAligner	CDS	626395	626498	.	-	0	gene_id "AC118464.1-001"; transcript_id "AC118464.1-001"; exon_number 2;
ENm002.contig1	ExonAligner	CDS	624021	624175	.	-	1	gene_id "AC118464.1-001"; transcript_id "AC118464.1-001"; exon_number 3;
ENm002.contig1	ExonAligner	CDS	616004	616175	.	-	2	gene_id "AC118464.1-001"; transcript_id "AC118464.1-001"; exon_number 4;
ENm002.contig1	ExonAligner	CDS	614591	614717	.	-	1	gene_id "AC118464.1-001"; transcript_id "AC118464.1-001"; exon_number 5;
ENm002.contig1	ExonAligner	CDS	610612	610712	.	-	0	gene_id "AC118464.1-001"; transcript_id "AC118464.1-001"; exon_number 6;
ENm002.contig1	ExonAligner	CDS	609251	609465	.	-	1	gene_id "AC118464.1-001"; transcript_id "AC118464.1-001"; exon_number 7;
ENm002.contig1	ExonAligner	CDS	607409	607591	.	-	2	gene_id "AC118464.1-001"; transcript_id "AC118464.1-001"; exon_number 8;
ENm002.contig1	ExonAligner	CDS	605105	605240	.	-	2	gene_id "AC118464.1-001"; transcript_id "AC118464.1-001"; exon_number 9;
ENm002.contig1	ExonAligner	CDS	394940	395073	.	+	2	gene_id "AC116366.3-001"; transcript_id "AC116366.3-001"; exon_number 1;
ENm002.contig1	ExonAligner	CDS	394545	394680	.	+	0	gene_id "AC116366.3-001"; transcript_id "AC116366.3-001"; exon_number 2;
ENm002.contig1	ExonAligner	CDS	393684	393727	.	+	2	gene_id "AC116366.3-001"; transcript_id "AC116366.3-001"; exon_number 3;
ENm002.contig1	ExonAligner	CDS	392973	393095	.	+	2	gene_id "AC116366.3-001"; transcript_id "AC116366.3-001"; exon_number 4;
ENm002.contig1	ExonAligner	CDS	392689	392821	.	+	0	gene_id "AC116366.3-001"; transcript_id "AC116366.3-001"; exon_number 5;
ENm002.contig1	ExonAligner	CDS	392556	392599	.	+	2	gene_id "AC116366.3-001"; transcript_id "AC116366.3-001"; exon_number 6;
ENm002.contig1	ExonAligner	CDS	392283	392459	.	+	2	gene_id "AC116366.3-001"; transcript_id "AC116366.3-001"; exon_number 7;
ENm002.contig1	ExonAligner	CDS	391466	391565	.	+	0	gene_id "AC116366.3-001"; transcript_id "AC116366.3-001"; exon_number 8;
ENm002.contig1	ExonAligner	CDS	389916	390002	.	+	0	gene_id "AC116366.3-001"; transcript_id "AC116366.3-001"; exon_number 9;
ENm002.contig1	ExonAligner	CDS	393684	393727	.	+	2	gene_id "AC116366.3-002"; transcript_id "AC116366.3-002"; exon_number 1;
ENm002.contig1	ExonAligner	CDS	392689	392821	.	+	0	gene_id "AC116366.3-002"; transcript_id "AC116366.3-002"; exon_number 2;
ENm002.contig1	ExonAligner	CDS	392556	392599	.	+	2	gene_id "AC116366.3-002"; transcript_id "AC116366.3-002"; exon_number 3;
ENm002.contig1	ExonAligner	CDS	392283	392459	.	+	2	gene_id "AC116366.3-002"; transcript_id "AC116366.3-002"; exon_number 4;
ENm002.contig1	ExonAligner	CDS	391466	391565	.	+	0	gene_id "AC116366.3-002"; transcript_id "AC116366.3-002"; exon_number 5;
ENm002.contig1	ExonAligner	CDS	389916	390002	.	+	0	gene_id "AC116366.3-002"; transcript_id "AC116366.3-002"; exon_number 6;
ENm002.contig1	ExonAligner	CDS	342543	342644	.	+	0	gene_id "AC116366.2-001"; transcript_id "AC116366.2-001"; exon_number 1;
ENm002.contig1	ExonAligner	CDS	342338	342460	.	+	0	gene_id "AC116366.2-001"; transcript_id "AC116366.2-001"; exon_number 2;
ENm002.contig1	ExonAligner	CDS	340436	340462	.	+	0	gene_id "AC116366.2-001"; transcript_id "AC116366.2-001"; exon_number 3;
ENm002.contig1	ExonAligner	CDS	339464	339604	.	+	0	gene_id "AC116366.2-001"; transcript_id "AC116366.2-001"; exon_number 4;
ENm002.contig1	ExonAligner	CDS	325554	325682	.	-	0	gene_id "AC004041.1-001"; transcript_id "AC004041.1-001"; exon_number 1;
ENm002.contig1	ExonAligner	CDS	324612	324695	.	-	0	gene_id "AC004041.1-001"; transcript_id "AC004041.1-001"; exon_number 2;
ENm002.contig1	ExonAligner	CDS	320584	320735	.	-	0	gene_id "AC004041.1-001"; transcript_id "AC004041.1-001"; exon_number 3;
ENm002.contig1	ExonAligner	CDS	317449	317634	.	-	1	gene_id "AC004041.1-001"; transcript_id "AC004041.1-001"; exon_number 4;
ENm002.contig1	ExonAligner	CDS	316741	316945	.	-	1	gene_id "AC004041.1-001"; transcript_id "AC004041.1-001"; exon_number 5;
ENm002.contig1	ExonAligner	CDS	313910	314038	.	-	0	gene_id "AC004041.1-001"; transcript_id "AC004041.1-001"; exon_number 6;
ENm002.contig1	ExonAligner	CDS	313528	313693	.	-	0	gene_id "AC004041.1-001"; transcript_id "AC004041.1-001"; exon_number 7;
ENm002.contig1	ExonAligner	CDS	311335	311528	.	-	2	gene_id "AC004041.1-001"; transcript_id "AC004041.1-001"; exon_number 8;
ENm002.contig1	ExonAligner	CDS	310743	310943	.	-	0	gene_id "AC004041.1-001"; transcript_id "AC004041.1-001"; exon_number 9;
ENm002.contig1	ExonAligner	CDS	306725	306901	.	-	0	gene_id "AC004041.1-001"; transcript_id "AC004041.1-001"; exon_number 10;
ENm002.contig1	ExonAligner	CDS	304777	304934	.	-	0	gene_id "AC004041.1-001"; transcript_id "AC004041.1-001"; exon_number 11;
ENm002.contig1	ExonAligner	CDS	302753	302928	.	-	1	gene_id "AC004041.1-001"; transcript_id "AC004041.1-001"; exon_number 12;
ENm002.contig1	ExonAligner	CDS	301829	302066	.	-	2	gene_id "AC004041.1-001"; transcript_id "AC004041.1-001"; exon_number 13;
ENm002.contig1	ExonAligner	CDS	298660	298849	.	-	1	gene_id "AC004041.1-001"; transcript_id "AC004041.1-001"; exon_number 14;
ENm002.contig1	ExonAligner	CDS	298017	298143	.	-	0	gene_id "AC004041.1-001"; transcript_id "AC004041.1-001"; exon_number 15;
ENm002.contig1	ExonAligner	CDS	297495	297682	.	-	2	gene_id "AC004041.1-001"; transcript_id "AC004041.1-001"; exon_number 16;
ENm002.contig1	ExonAligner	CDS	294532	294636	.	-	0	gene_id "AC004041.1-001"; transcript_id "AC004041.1-001"; exon_number 17;
ENm002.contig1	ExonAligner	CDS	293530	293622	.	-	0	gene_id "AC004041.1-001"; transcript_id "AC004041.1-001"; exon_number 18;
ENm002.contig1	ExonAligner	CDS	293325	293438	.	-	0	gene_id "AC004041.1-001"; transcript_id "AC004041.1-001"; exon_number 19;
ENm002.contig1	ExonAligner	CDS	288260	288381	.	-	0	gene_id "AC004041.1-001"; transcript_id "AC004041.1-001"; exon_number 20;
ENm002.contig1	ExonAligner	CDS	286652	286870	.	-	1	gene_id "AC004041.1-001"; transcript_id "AC004041.1-001"; exon_number 21;
ENm002.contig1	ExonAligner	CDS	274160	274245	.	-	1	gene_id "AC004041.1-001"; transcript_id "AC004041.1-001"; exon_number 22;
ENm002.contig1	ExonAligner	CDS	273504	273646	.	-	2	gene_id "AC004041.1-001"; transcript_id "AC004041.1-001"; exon_number 23;
ENm002.contig1	ExonAligner	CDS	270861	270994	.	-	0	gene_id "AC004041.1-001"; transcript_id "AC004041.1-001"; exon_number 24;
ENm002.contig1	ExonAligner	CDS	269093	269282	.	-	1	gene_id "AC004041.1-001"; transcript_id "AC004041.1-001"; exon_number 25;
ENm002.contig1	ExonAligner	CDS	325554	325682	.	-	0	gene_id "AC004041.1-003"; transcript_id "AC004041.1-003"; exon_number 1;
ENm002.contig1	ExonAligner	CDS	324612	324695	.	-	0	gene_id "AC004041.1-003"; transcript_id "AC004041.1-003"; exon_number 2;
ENm002.contig1	ExonAligner	CDS	320584	320735	.	-	0	gene_id "AC004041.1-003"; transcript_id "AC004041.1-003"; exon_number 3;
ENm002.contig1	ExonAligner	CDS	317449	317634	.	-	1	gene_id "AC004041.1-003"; transcript_id "AC004041.1-003"; exon_number 4;
ENm002.contig1	ExonAligner	CDS	316741	316945	.	-	1	gene_id "AC004041.1-003"; transcript_id "AC004041.1-003"; exon_number 5;
ENm002.contig1	ExonAligner	CDS	313910	314038	.	-	0	gene_id "AC004041.1-003"; transcript_id "AC004041.1-003"; exon_number 6;
ENm002.contig1	ExonAligner	CDS	313528	313693	.	-	0	gene_id "AC004041.1-003"; transcript_id "AC004041.1-003"; exon_number 7;
ENm002.contig1	ExonAligner	CDS	311335	311528	.	-	2	gene_id "AC004041.1-003"; transcript_id "AC004041.1-003"; exon_number 8;
ENm002.contig1	ExonAligner	CDS	310743	310943	.	-	0	gene_id "AC004041.1-003"; transcript_id "AC004041.1-003"; exon_number 9;
ENm002.contig1	ExonAligner	CDS	304777	304934	.	-	0	gene_id "AC004041.1-003"; transcript_id "AC004041.1-003"; exon_number 10;
ENm002.contig1	ExonAligner	CDS	302753	302928	.	-	1	gene_id "AC004041.1-003"; transcript_id "AC004041.1-003"; exon_number 11;
ENm002.contig1	ExonAligner	CDS	301868	302066	.	-	2	gene_id "AC004041.1-003"; transcript_id "AC004041.1-003"; exon_number 12;
ENm002.contig1	ExonAligner	CDS	317449	317582	.	-	0	gene_id "AC004041.1-002"; transcript_id "AC004041.1-002"; exon_number 1;
ENm002.contig1	ExonAligner	CDS	316741	316945	.	-	1	gene_id "AC004041.1-002"; transcript_id "AC004041.1-002"; exon_number 2;
ENm002.contig1	ExonAligner	CDS	313910	314038	.	-	0	gene_id "AC004041.1-002"; transcript_id "AC004041.1-002"; exon_number 3;
ENm002.contig1	ExonAligner	CDS	313528	313693	.	-	0	gene_id "AC004041.1-002"; transcript_id "AC004041.1-002"; exon_number 4;
ENm002.contig1	ExonAligner	CDS	311335	311528	.	-	2	gene_id "AC004041.1-002"; transcript_id "AC004041.1-002"; exon_number 5;
ENm002.contig1	ExonAligner	CDS	310743	310943	.	-	0	gene_id "AC004041.1-002"; transcript_id "AC004041.1-002"; exon_number 6;
ENm002.contig1	ExonAligner	CDS	306725	306901	.	-	0	gene_id "AC004041.1-002"; transcript_id "AC004041.1-002"; exon_number 7;
ENm002.contig1	ExonAligner	CDS	304777	304934	.	-	0	gene_id "AC004041.1-002"; transcript_id "AC004041.1-002"; exon_number 8;
ENm002.contig1	ExonAligner	CDS	302753	302928	.	-	1	gene_id "AC004041.1-002"; transcript_id "AC004041.1-002"; exon_number 9;
ENm002.contig1	ExonAligner	CDS	301829	302066	.	-	2	gene_id "AC004041.1-002"; transcript_id "AC004041.1-002"; exon_number 10;
ENm002.contig1	ExonAligner	CDS	298660	298849	.	-	1	gene_id "AC004041.1-002"; transcript_id "AC004041.1-002"; exon_number 11;
ENm002.contig1	ExonAligner	CDS	298017	298143	.	-	0	gene_id "AC004041.1-002"; transcript_id "AC004041.1-002"; exon_number 12;
ENm002.contig1	ExonAligner	CDS	297495	297682	.	-	2	gene_id "AC004041.1-002"; transcript_id "AC004041.1-002"; exon_number 13;
ENm002.contig1	ExonAligner	CDS	294532	294636	.	-	0	gene_id "AC004041.1-002"; transcript_id "AC004041.1-002"; exon_number 14;
ENm002.contig1	ExonAligner	CDS	293530	293622	.	-	0	gene_id "AC004041.1-002"; transcript_id "AC004041.1-002"; exon_number 15;
ENm002.contig1	ExonAligner	CDS	293325	293438	.	-	0	gene_id "AC004041.1-002"; transcript_id "AC004041.1-002"; exon_number 16;
ENm002.contig1	ExonAligner	CDS	288260	288381	.	-	0	gene_id "AC004041.1-002"; transcript_id "AC004041.1-002"; exon_number 17;
ENm002.contig1	ExonAligner	CDS	286652	286870	.	-	1	gene_id "AC004041.1-002"; transcript_id "AC004041.1-002"; exon_number 18;
ENm002.contig1	ExonAligner	CDS	274160	274245	.	-	1	gene_id "AC004041.1-002"; transcript_id "AC004041.1-002"; exon_number 19;
ENm002.contig1	ExonAligner	CDS	273504	273646	.	-	2	gene_id "AC004041.1-002"; transcript_id "AC004041.1-002"; exon_number 20;
ENm002.contig1	ExonAligner	CDS	270861	270994	.	-	0	gene_id "AC004041.1-002"; transcript_id "AC004041.1-002"; exon_number 21;
ENm002.contig1	ExonAligner	CDS	269093	269282	.	-	1	gene_id "AC004041.1-002"; transcript_id "AC004041.1-002"; exon_number 22;
ENm002.contig1	ExonAligner	CDS	253121	253261	.	-	0	gene_id "AC004039.3-001"; transcript_id "AC004039.3-001"; exon_number 1;
ENm002.contig1	ExonAligner	CDS	251787	251840	.	-	0	gene_id "AC004039.3-001"; transcript_id "AC004039.3-001"; exon_number 2;
ENm002.contig1	ExonAligner	CDS	251104	251208	.	-	0	gene_id "AC004039.3-001"; transcript_id "AC004039.3-001"; exon_number 3;
ENm002.contig1	ExonAligner	CDS	250692	250787	.	-	0	gene_id "AC004039.3-001"; transcript_id "AC004039.3-001"; exon_number 4;
ENm002.contig1	ExonAligner	CDS	237102	237233	.	-	0	gene_id "AC004039.4-001"; transcript_id "AC004039.4-001"; exon_number 1;
ENm002.contig1	ExonAligner	CDS	236797	236844	.	-	0	gene_id "AC004039.4-001"; transcript_id "AC004039.4-001"; exon_number 2;
ENm002.contig1	ExonAligner	CDS	232531	232683	.	-	0	gene_id "AC004039.4-001"; transcript_id "AC004039.4-001"; exon_number 3;
ENm002.contig1	ExonAligner	CDS	231191	231280	.	-	0	gene_id "AC004039.4-001"; transcript_id "AC004039.4-001"; exon_number 4;
ENm002.contig1	ExonAligner	CDS	237102	237233	.	-	0	gene_id "AC004039.4-002"; transcript_id "AC004039.4-002"; exon_number 1;
ENm002.contig1	ExonAligner	CDS	232531	232683	.	-	0	gene_id "AC004039.4-002"; transcript_id "AC004039.4-002"; exon_number 2;
ENm002.contig1	ExonAligner	CDS	231191	231280	.	-	0	gene_id "AC004039.4-002"; transcript_id "AC004039.4-002"; exon_number 3;
ENm002.contig1	ExonAligner	CDS	219638	219686	.	+	1	gene_id "AC004039.5-001"; transcript_id "AC004039.5-001"; exon_number 1;
ENm002.contig1	ExonAligner	CDS	217334	217458	.	+	0	gene_id "AC004039.5-001"; transcript_id "AC004039.5-001"; exon_number 2;
ENm002.contig1	ExonAligner	CDS	216921	216989	.	+	0	gene_id "AC004039.5-001"; transcript_id "AC004039.5-001"; exon_number 3;
ENm002.contig1	ExonAligner	CDS	216586	216639	.	+	0	gene_id "AC004039.5-001"; transcript_id "AC004039.5-001"; exon_number 4;
ENm002.contig1	ExonAligner	CDS	213453	213578	.	+	0	gene_id "AC004039.5-001"; transcript_id "AC004039.5-001"; exon_number 5;
ENm002.contig1	ExonAligner	CDS	212907	213011	.	+	0	gene_id "AC004039.5-001"; transcript_id "AC004039.5-001"; exon_number 6;
ENm002.contig1	ExonAligner	CDS	212546	212726	.	+	1	gene_id "AC004039.5-001"; transcript_id "AC004039.5-001"; exon_number 7;
ENm002.contig1	ExonAligner	CDS	212001	212157	.	+	2	gene_id "AC004039.5-001"; transcript_id "AC004039.5-001"; exon_number 8;
ENm002.contig1	ExonAligner	CDS	205468	205554	.	+	2	gene_id "AC004039.5-001"; transcript_id "AC004039.5-001"; exon_number 9;
ENm002.contig1	ExonAligner	CDS	202898	203072	.	+	0	gene_id "AC004039.5-001"; transcript_id "AC004039.5-001"; exon_number 10;
ENm002.contig1	ExonAligner	CDS	202442	202639	.	+	0	gene_id "AC004039.5-001"; transcript_id "AC004039.5-001"; exon_number 11;
ENm002.contig1	ExonAligner	CDS	201857	201990	.	+	2	gene_id "AC004039.5-001"; transcript_id "AC004039.5-001"; exon_number 12;
ENm002.contig1	ExonAligner	CDS	198358	198457	.	+	0	gene_id "AC004039.5-001"; transcript_id "AC004039.5-001"; exon_number 13;
ENm002.contig1	ExonAligner	CDS	197727	197811	.	+	1	gene_id "AC004039.5-001"; transcript_id "AC004039.5-001"; exon_number 14;
ENm002.contig1	ExonAligner	CDS	197471	197615	.	+	2	gene_id "AC004039.5-001"; transcript_id "AC004039.5-001"; exon_number 15;
ENm002.contig1	ExonAligner	CDS	189163	189436	.	+	0	gene_id "AC004039.5-001"; transcript_id "AC004039.5-001"; exon_number 16;
ENm002.contig1	ExonAligner	CDS	219638	219686	.	+	1	gene_id "AC004039.5-002"; transcript_id "AC004039.5-002"; exon_number 1;
ENm002.contig1	ExonAligner	CDS	217334	217458	.	+	0	gene_id "AC004039.5-002"; transcript_id "AC004039.5-002"; exon_number 2;
ENm002.contig1	ExonAligner	CDS	216921	216989	.	+	0	gene_id "AC004039.5-002"; transcript_id "AC004039.5-002"; exon_number 3;
ENm002.contig1	ExonAligner	CDS	216586	216639	.	+	0	gene_id "AC004039.5-002"; transcript_id "AC004039.5-002"; exon_number 4;
ENm002.contig1	ExonAligner	CDS	213453	213578	.	+	0	gene_id "AC004039.5-002"; transcript_id "AC004039.5-002"; exon_number 5;
ENm002.contig1	ExonAligner	CDS	212907	213011	.	+	0	gene_id "AC004039.5-002"; transcript_id "AC004039.5-002"; exon_number 6;
ENm002.contig1	ExonAligner	CDS	212546	212726	.	+	1	gene_id "AC004039.5-002"; transcript_id "AC004039.5-002"; exon_number 7;
ENm002.contig1	ExonAligner	CDS	212001	212157	.	+	2	gene_id "AC004039.5-002"; transcript_id "AC004039.5-002"; exon_number 8;
ENm002.contig1	ExonAligner	CDS	205468	205554	.	+	2	gene_id "AC004039.5-002"; transcript_id "AC004039.5-002"; exon_number 10;
ENm002.contig1	ExonAligner	CDS	202898	203072	.	+	0	gene_id "AC004039.5-002"; transcript_id "AC004039.5-002"; exon_number 11;
ENm002.contig1	ExonAligner	CDS	202442	202639	.	+	0	gene_id "AC004039.5-002"; transcript_id "AC004039.5-002"; exon_number 12;
ENm002.contig1	ExonAligner	CDS	201857	201990	.	+	2	gene_id "AC004039.5-002"; transcript_id "AC004039.5-002"; exon_number 13;
ENm002.contig1	ExonAligner	CDS	198358	198457	.	+	0	gene_id "AC004039.5-002"; transcript_id "AC004039.5-002"; exon_number 14;
ENm002.contig1	ExonAligner	CDS	197727	197811	.	+	1	gene_id "AC004039.5-002"; transcript_id "AC004039.5-002"; exon_number 15;
ENm002.contig1	ExonAligner	CDS	197471	197615	.	+	2	gene_id "AC004039.5-002"; transcript_id "AC004039.5-002"; exon_number 16;
ENm002.contig1	ExonAligner	CDS	189163	189436	.	+	0	gene_id "AC004039.5-002"; transcript_id "AC004039.5-002"; exon_number 17;
ENm002.contig1	ExonAligner	CDS	219638	219686	.	+	1	gene_id "AC004039.5-006"; transcript_id "AC004039.5-006"; exon_number 1;
ENm002.contig1	ExonAligner	CDS	217334	217458	.	+	0	gene_id "AC004039.5-006"; transcript_id "AC004039.5-006"; exon_number 2;
ENm002.contig1	ExonAligner	CDS	216921	216989	.	+	0	gene_id "AC004039.5-006"; transcript_id "AC004039.5-006"; exon_number 3;
ENm002.contig1	ExonAligner	CDS	216586	216639	.	+	0	gene_id "AC004039.5-006"; transcript_id "AC004039.5-006"; exon_number 4;
ENm002.contig1	ExonAligner	CDS	212907	213011	.	+	0	gene_id "AC004039.5-006"; transcript_id "AC004039.5-006"; exon_number 5;
ENm002.contig1	ExonAligner	CDS	212577	212726	.	+	0	gene_id "AC004039.5-006"; transcript_id "AC004039.5-006"; exon_number 6;
ENm002.contig1	ExonAligner	CDS	197727	197811	.	+	1	gene_id "AC004039.5-007"; transcript_id "AC004039.5-007"; exon_number 1;
ENm002.contig1	ExonAligner	CDS	197471	197615	.	+	2	gene_id "AC004039.5-007"; transcript_id "AC004039.5-007"; exon_number 2;
ENm002.contig1	ExonAligner	CDS	189163	189436	.	+	0	gene_id "AC004039.5-007"; transcript_id "AC004039.5-007"; exon_number 3;
ENm002.contig1	ExonAligner	CDS	168026	168176	.	-	0	gene_id "AC004775.1-001"; transcript_id "AC004775.1-001"; exon_number 4;
ENm002.contig1	ExonAligner	CDS	166903	167136	.	-	0	gene_id "AC004775.1-001"; transcript_id "AC004775.1-001"; exon_number 5;
ENm002.contig1	ExonAligner	CDS	166918	167086	.	+	1	gene_id "AC004775.2-002"; transcript_id "AC004775.2-002"; exon_number 1;
ENm002.contig1	ExonAligner	CDS	156352	156542	.	+	0	gene_id "AC004775.2-002"; transcript_id "AC004775.2-002"; exon_number 2;
ENm002.contig1	ExonAligner	CDS	156114	156246	.	+	1	gene_id "AC004775.2-002"; transcript_id "AC004775.2-002"; exon_number 3;
ENm002.contig1	ExonAligner	CDS	155781	155949	.	+	2	gene_id "AC004775.2-002"; transcript_id "AC004775.2-002"; exon_number 4;
ENm002.contig1	ExonAligner	CDS	155279	155375	.	+	0	gene_id "AC004775.2-002"; transcript_id "AC004775.2-002"; exon_number 5;
ENm002.contig1	ExonAligner	CDS	154575	154736	.	+	0	gene_id "AC004775.2-002"; transcript_id "AC004775.2-002"; exon_number 6;
ENm002.contig1	ExonAligner	CDS	153576	153762	.	+	1	gene_id "AC004775.2-002"; transcript_id "AC004775.2-002"; exon_number 7;
ENm002.contig1	ExonAligner	CDS	153060	153255	.	+	2	gene_id "AC004775.2-002"; transcript_id "AC004775.2-002"; exon_number 8;
ENm002.contig1	ExonAligner	CDS	150623	150743	.	+	0	gene_id "AC004775.2-002"; transcript_id "AC004775.2-002"; exon_number 9;
ENm002.contig1	ExonAligner	CDS	138637	138666	.	+	0	gene_id "AC004775.2-002"; transcript_id "AC004775.2-002"; exon_number 10;
ENm002.contig1	ExonAligner	CDS	96888	98528	.	-	0	gene_id "AC004775.3-001"; transcript_id "AC004775.3-001"; exon_number 1;
ENm002.contig1	ExonAligner	CDS	85390	85722	.	+	0	gene_id "AC004775.4-001"; transcript_id "AC004775.4-001"; exon_number 1;
ENm002.contig1	ExonAligner	CDS	85005	85277	.	+	0	gene_id "AC004775.4-001"; transcript_id "AC004775.4-001"; exon_number 2;
ENm002.contig1	ExonAligner	CDS	84751	84883	.	+	1	gene_id "AC004775.4-001"; transcript_id "AC004775.4-001"; exon_number 3;
ENm002.contig1	ExonAligner	CDS	84123	84671	.	+	1	gene_id "AC004775.4-001"; transcript_id "AC004775.4-001"; exon_number 4;
ENm002.contig1	ExonAligner	CDS	83747	83935	.	+	1	gene_id "AC004775.4-001"; transcript_id "AC004775.4-001"; exon_number 5;
ENm002.contig1	ExonAligner	CDS	82902	82957	.	+	0	gene_id "AC004775.4-001"; transcript_id "AC004775.4-001"; exon_number 6;
ENm002.contig1	ExonAligner	CDS	81882	82820	.	+	0	gene_id "AC004775.4-001"; transcript_id "AC004775.4-001"; exon_number 7;
ENm002.contig1	ExonAligner	CDS	85405	85722	.	+	0	gene_id "AC004775.4-002"; transcript_id "AC004775.4-002"; exon_number 1;
ENm002.contig1	ExonAligner	CDS	85005	85277	.	+	0	gene_id "AC004775.4-002"; transcript_id "AC004775.4-002"; exon_number 2;
ENm002.contig1	ExonAligner	CDS	84751	84883	.	+	1	gene_id "AC004775.4-002"; transcript_id "AC004775.4-002"; exon_number 3;
ENm002.contig1	ExonAligner	CDS	84123	84671	.	+	1	gene_id "AC004775.4-002"; transcript_id "AC004775.4-002"; exon_number 4;
ENm002.contig1	ExonAligner	CDS	83747	83935	.	+	1	gene_id "AC004775.4-002"; transcript_id "AC004775.4-002"; exon_number 5;
ENm002.contig1	ExonAligner	CDS	82902	82957	.	+	0	gene_id "AC004775.4-002"; transcript_id "AC004775.4-002"; exon_number 6;
ENm002.contig1	ExonAligner	CDS	81882	82820	.	+	0	gene_id "AC004775.4-002"; transcript_id "AC004775.4-002"; exon_number 7;
ENm002.contig1	ExonAligner	CDS	85390	85722	.	+	0	gene_id "AC004775.4-007"; transcript_id "AC004775.4-007"; exon_number 1;
ENm002.contig1	ExonAligner	CDS	85005	85277	.	+	0	gene_id "AC004775.4-007"; transcript_id "AC004775.4-007"; exon_number 2;
ENm002.contig1	ExonAligner	CDS	84751	84883	.	+	1	gene_id "AC004775.4-007"; transcript_id "AC004775.4-007"; exon_number 3;
ENm002.contig1	ExonAligner	CDS	84123	84671	.	+	1	gene_id "AC004775.4-007"; transcript_id "AC004775.4-007"; exon_number 4;
ENm002.contig1	ExonAligner	CDS	82902	82957	.	+	0	gene_id "AC004775.4-007"; transcript_id "AC004775.4-007"; exon_number 5;
ENm002.contig1	ExonAligner	CDS	81882	82820	.	+	0	gene_id "AC004775.4-007"; transcript_id "AC004775.4-007"; exon_number 6;
ENm002.contig1	ExonAligner	CDS	81876	82808	.	-	0	gene_id "AC004775.4-003"; transcript_id "AC004775.4-003"; exon_number 1;
ENm002.contig1	ExonAligner	CDS	55243	56171	.	+	2	gene_id "AC004500.1-001"; transcript_id "AC004500.1-001"; exon_number 1;
ENm002.contig1	ExonAligner	CDS	52033	52429	.	+	0	gene_id "AC004500.1-001"; transcript_id "AC004500.1-001"; exon_number 2;
ENm002.contig1	ExonAligner	CDS	49163	49316	.	-	0	gene_id "AC004500.2-001"; transcript_id "AC004500.2-001"; exon_number 1;
ENm002.contig1	ExonAligner	CDS	47680	47777	.	-	2	gene_id "AC004500.2-001"; transcript_id "AC004500.2-001"; exon_number 2;
ENm002.contig1	ExonAligner	CDS	49163	49316	.	-	0	gene_id "AC004500.2-002"; transcript_id "AC004500.2-002"; exon_number 1;
ENm002.contig1	ExonAligner	CDS	47680	47777	.	-	2	gene_id "AC004500.2-002"; transcript_id "AC004500.2-002"; exon_number 2;
ENm002.contig1	ExonAligner	CDS	49163	49316	.	-	0	gene_id "AC004500.2-005"; transcript_id "AC004500.2-005"; exon_number 1;
ENm002.contig1	ExonAligner	CDS	47680	47777	.	-	2	gene_id "AC004500.2-005"; transcript_id "AC004500.2-005"; exon_number 2;
ENm002.contig1	ExonAligner	CDS	41673	41729	.	-	0	gene_id "AC004500.3-001"; transcript_id "AC004500.3-001"; exon_number 1;
ENm002.contig1	ExonAligner	CDS	41380	41510	.	-	0	gene_id "AC004500.3-001"; transcript_id "AC004500.3-001"; exon_number 2;
ENm002.contig1	ExonAligner	CDS	41040	41076	.	-	1	gene_id "AC004500.3-001"; transcript_id "AC004500.3-001"; exon_number 3;
ENm003.contig1	ExonAligner	CDS	273651	273744	.	+	1	gene_id "AP006216.1-002"; transcript_id "AP006216.1-002"; exon_number 1;
ENm003.contig1	ExonAligner	CDS	267612	267693	.	+	2	gene_id "AP006216.1-002"; transcript_id "AP006216.1-002"; exon_number 2;
ENm003.contig1	ExonAligner	CDS	267230	267414	.	+	1	gene_id "AP006216.1-002"; transcript_id "AP006216.1-002"; exon_number 3;
ENm003.contig1	ExonAligner	CDS	266859	266997	.	+	2	gene_id "AP006216.1-002"; transcript_id "AP006216.1-002"; exon_number 4;
ENm003.contig1	ExonAligner	CDS	266472	266574	.	+	0	gene_id "AP006216.1-002"; transcript_id "AP006216.1-002"; exon_number 5;
ENm003.contig1	ExonAligner	CDS	265290	265507	.	+	2	gene_id "AP006216.1-002"; transcript_id "AP006216.1-002"; exon_number 6;
ENm003.contig1	ExonAligner	CDS	262891	263208	.	+	2	gene_id "AP006216.1-002"; transcript_id "AP006216.1-002"; exon_number 7;
ENm003.contig1	ExonAligner	CDS	262180	262258	.	+	0	gene_id "AP006216.1-002"; transcript_id "AP006216.1-002"; exon_number 8;
ENm003.contig1	ExonAligner	CDS	261503	261593	.	+	1	gene_id "AP006216.1-002"; transcript_id "AP006216.1-002"; exon_number 9;
ENm003.contig1	ExonAligner	CDS	258190	258332	.	+	0	gene_id "AP006216.1-002"; transcript_id "AP006216.1-002"; exon_number 10;
ENm003.contig1	ExonAligner	CDS	273651	273744	.	+	1	gene_id "AP006216.1-001"; transcript_id "AP006216.1-001"; exon_number 1;
ENm003.contig1	ExonAligner	CDS	267612	267693	.	+	2	gene_id "AP006216.1-001"; transcript_id "AP006216.1-001"; exon_number 2;
ENm003.contig1	ExonAligner	CDS	267230	267414	.	+	1	gene_id "AP006216.1-001"; transcript_id "AP006216.1-001"; exon_number 3;
ENm003.contig1	ExonAligner	CDS	266859	266997	.	+	2	gene_id "AP006216.1-001"; transcript_id "AP006216.1-001"; exon_number 4;
ENm003.contig1	ExonAligner	CDS	266472	266574	.	+	0	gene_id "AP006216.1-001"; transcript_id "AP006216.1-001"; exon_number 5;
ENm003.contig1	ExonAligner	CDS	265290	265507	.	+	2	gene_id "AP006216.1-001"; transcript_id "AP006216.1-001"; exon_number 6;
ENm003.contig1	ExonAligner	CDS	262891	263592	.	+	2	gene_id "AP006216.1-001"; transcript_id "AP006216.1-001"; exon_number 7;
ENm003.contig1	ExonAligner	CDS	262180	262258	.	+	0	gene_id "AP006216.1-001"; transcript_id "AP006216.1-001"; exon_number 8;
ENm003.contig1	ExonAligner	CDS	261503	261593	.	+	1	gene_id "AP006216.1-001"; transcript_id "AP006216.1-001"; exon_number 9;
ENm003.contig1	ExonAligner	CDS	258190	258332	.	+	0	gene_id "AP006216.1-001"; transcript_id "AP006216.1-001"; exon_number 10;
ENm003.contig1	ExonAligner	CDS	273651	273742	.	+	2	gene_id "AP006216.1-003"; transcript_id "AP006216.1-003"; exon_number 1;
ENm003.contig1	ExonAligner	CDS	267612	267693	.	+	0	gene_id "AP006216.1-003"; transcript_id "AP006216.1-003"; exon_number 2;
ENm003.contig1	ExonAligner	CDS	267240	267414	.	+	1	gene_id "AP006216.1-003"; transcript_id "AP006216.1-003"; exon_number 3;
ENm003.contig1	ExonAligner	CDS	263333	263595	.	+	1	gene_id "AP006216.1-003"; transcript_id "AP006216.1-003"; exon_number 4;
ENm003.contig1	ExonAligner	CDS	256197	256334	.	+	0	gene_id "AP006216.3-001"; transcript_id "AP006216.3-001"; exon_number 1;
ENm003.contig1	ExonAligner	CDS	255075	255140	.	+	0	gene_id "AP006216.3-001"; transcript_id "AP006216.3-001"; exon_number 2;
ENm003.contig1	ExonAligner	CDS	254828	254914	.	+	0	gene_id "AP006216.3-001"; transcript_id "AP006216.3-001"; exon_number 3;
ENm003.contig1	ExonAligner	CDS	253463	253573	.	+	0	gene_id "AP006216.3-001"; transcript_id "AP006216.3-001"; exon_number 4;
ENm003.contig1	ExonAligner	CDS	252805	252894	.	+	0	gene_id "AP006216.3-001"; transcript_id "AP006216.3-001"; exon_number 5;
ENm003.contig1	ExonAligner	CDS	251954	252018	.	+	2	gene_id "AP006216.3-001"; transcript_id "AP006216.3-001"; exon_number 6;
ENm003.contig1	ExonAligner	CDS	251574	251634	.	+	0	gene_id "AP006216.3-001"; transcript_id "AP006216.3-001"; exon_number 7;
ENm003.contig1	ExonAligner	CDS	251362	251403	.	+	0	gene_id "AP006216.3-001"; transcript_id "AP006216.3-001"; exon_number 8;
ENm003.contig1	ExonAligner	CDS	250890	251012	.	+	0	gene_id "AP006216.3-001"; transcript_id "AP006216.3-001"; exon_number 9;
ENm003.contig1	ExonAligner	CDS	250523	250609	.	+	0	gene_id "AP006216.3-001"; transcript_id "AP006216.3-001"; exon_number 10;
ENm003.contig1	ExonAligner	CDS	249816	249886	.	+	2	gene_id "AP006216.3-001"; transcript_id "AP006216.3-001"; exon_number 11;
ENm003.contig1	ExonAligner	CDS	249215	249305	.	+	0	gene_id "AP006216.3-001"; transcript_id "AP006216.3-001"; exon_number 12;
ENm003.contig1	ExonAligner	CDS	248637	248798	.	+	0	gene_id "AP006216.3-001"; transcript_id "AP006216.3-001"; exon_number 13;
ENm003.contig1	ExonAligner	CDS	248356	248526	.	+	0	gene_id "AP006216.3-001"; transcript_id "AP006216.3-001"; exon_number 14;
ENm003.contig1	ExonAligner	CDS	256197	256333	.	+	2	gene_id "AP006216.3-003"; transcript_id "AP006216.3-003"; exon_number 1;
ENm003.contig1	ExonAligner	CDS	255075	255140	.	+	2	gene_id "AP006216.3-003"; transcript_id "AP006216.3-003"; exon_number 2;
ENm003.contig1	ExonAligner	CDS	254828	254914	.	+	2	gene_id "AP006216.3-003"; transcript_id "AP006216.3-003"; exon_number 3;
ENm003.contig1	ExonAligner	CDS	253463	253573	.	+	2	gene_id "AP006216.3-003"; transcript_id "AP006216.3-003"; exon_number 4;
ENm003.contig1	ExonAligner	CDS	252805	252894	.	+	2	gene_id "AP006216.3-003"; transcript_id "AP006216.3-003"; exon_number 5;
ENm003.contig1	ExonAligner	CDS	251954	252018	.	+	1	gene_id "AP006216.3-003"; transcript_id "AP006216.3-003"; exon_number 6;
ENm003.contig1	ExonAligner	CDS	251574	251634	.	+	2	gene_id "AP006216.3-003"; transcript_id "AP006216.3-003"; exon_number 7;
ENm003.contig1	ExonAligner	CDS	250890	251012	.	+	2	gene_id "AP006216.3-003"; transcript_id "AP006216.3-003"; exon_number 8;
ENm003.contig1	ExonAligner	CDS	250523	250609	.	+	2	gene_id "AP006216.3-003"; transcript_id "AP006216.3-003"; exon_number 9;
ENm003.contig1	ExonAligner	CDS	249816	249886	.	+	1	gene_id "AP006216.3-003"; transcript_id "AP006216.3-003"; exon_number 10;
ENm003.contig1	ExonAligner	CDS	249215	249305	.	+	2	gene_id "AP006216.3-003"; transcript_id "AP006216.3-003"; exon_number 11;
ENm003.contig1	ExonAligner	CDS	248367	248526	.	+	2	gene_id "AP006216.3-003"; transcript_id "AP006216.3-003"; exon_number 12;
ENm003.contig1	ExonAligner	CDS	256197	256332	.	+	1	gene_id "AP006216.3-002"; transcript_id "AP006216.3-002"; exon_number 1;
ENm003.contig1	ExonAligner	CDS	255075	255140	.	+	1	gene_id "AP006216.3-002"; transcript_id "AP006216.3-002"; exon_number 2;
ENm003.contig1	ExonAligner	CDS	253463	253573	.	+	1	gene_id "AP006216.3-002"; transcript_id "AP006216.3-002"; exon_number 3;
ENm003.contig1	ExonAligner	CDS	252805	252894	.	+	1	gene_id "AP006216.3-002"; transcript_id "AP006216.3-002"; exon_number 4;
ENm003.contig1	ExonAligner	CDS	251954	252018	.	+	0	gene_id "AP006216.3-002"; transcript_id "AP006216.3-002"; exon_number 5;
ENm003.contig1	ExonAligner	CDS	251574	251634	.	+	1	gene_id "AP006216.3-002"; transcript_id "AP006216.3-002"; exon_number 6;
ENm003.contig1	ExonAligner	CDS	251362	251403	.	+	1	gene_id "AP006216.3-002"; transcript_id "AP006216.3-002"; exon_number 7;
ENm003.contig1	ExonAligner	CDS	250890	251012	.	+	1	gene_id "AP006216.3-002"; transcript_id "AP006216.3-002"; exon_number 8;
ENm003.contig1	ExonAligner	CDS	250523	250609	.	+	1	gene_id "AP006216.3-002"; transcript_id "AP006216.3-002"; exon_number 9;
ENm003.contig1	ExonAligner	CDS	249816	249886	.	+	0	gene_id "AP006216.3-002"; transcript_id "AP006216.3-002"; exon_number 10;
ENm003.contig1	ExonAligner	CDS	249215	249305	.	+	1	gene_id "AP006216.3-002"; transcript_id "AP006216.3-002"; exon_number 11;
ENm003.contig1	ExonAligner	CDS	248637	248798	.	+	1	gene_id "AP006216.3-002"; transcript_id "AP006216.3-002"; exon_number 12;
ENm003.contig1	ExonAligner	CDS	248357	248526	.	+	1	gene_id "AP006216.3-002"; transcript_id "AP006216.3-002"; exon_number 13;
ENm003.contig1	ExonAligner	CDS	244927	245878	.	+	1	gene_id "AP006216.4-001"; transcript_id "AP006216.4-001"; exon_number 1;
ENm003.contig1	ExonAligner	CDS	244385	244484	.	+	2	gene_id "AP006216.4-001"; transcript_id "AP006216.4-001"; exon_number 2;
ENm003.contig1	ExonAligner	CDS	244257	244296	.	+	0	gene_id "AP006216.4-001"; transcript_id "AP006216.4-001"; exon_number 3;
ENm003.contig1	ExonAligner	CDS	244927	245260	.	+	1	gene_id "AP006216.4-002"; transcript_id "AP006216.4-002"; exon_number 1;
ENm003.contig1	ExonAligner	CDS	244385	244484	.	+	2	gene_id "AP006216.4-002"; transcript_id "AP006216.4-002"; exon_number 2;
ENm003.contig1	ExonAligner	CDS	244257	244296	.	+	0	gene_id "AP006216.4-002"; transcript_id "AP006216.4-002"; exon_number 3;
ENm003.contig1	ExonAligner	CDS	219517	219565	.	-	0	gene_id "AP006216.6-001"; transcript_id "AP006216.6-001"; exon_number 3;
ENm003.contig1	ExonAligner	CDS	209814	209926	.	-	0	gene_id "AP006216.7-003"; transcript_id "AP006216.7-003"; exon_number 1;
ENm003.contig1	ExonAligner	CDS	209572	209695	.	-	2	gene_id "AP006216.7-003"; transcript_id "AP006216.7-003"; exon_number 2;
ENm003.contig1	ExonAligner	CDS	208378	208498	.	-	1	gene_id "AP006216.7-003"; transcript_id "AP006216.7-003"; exon_number 3;
ENm003.contig1	ExonAligner	CDS	209814	209868	.	-	0	gene_id "AP006216.7-002"; transcript_id "AP006216.7-002"; exon_number 1;
ENm003.contig1	ExonAligner	CDS	209583	209695	.	-	2	gene_id "AP006216.7-002"; transcript_id "AP006216.7-002"; exon_number 2;
ENm003.contig1	ExonAligner	CDS	209814	209868	.	-	0	gene_id "AP006216.7-001"; transcript_id "AP006216.7-001"; exon_number 1;
ENm003.contig1	ExonAligner	CDS	209572	209695	.	-	2	gene_id "AP006216.7-001"; transcript_id "AP006216.7-001"; exon_number 2;
ENm003.contig1	ExonAligner	CDS	208378	208498	.	-	1	gene_id "AP006216.7-001"; transcript_id "AP006216.7-001"; exon_number 3;
ENm003.contig1	ExonAligner	CDS	204960	205560	.	+	1	gene_id "AP006216.8-004"; transcript_id "AP006216.8-004"; exon_number 1;
ENm003.contig1	ExonAligner	CDS	204271	204424	.	+	2	gene_id "AP006216.8-004"; transcript_id "AP006216.8-004"; exon_number 2;
ENm003.contig1	ExonAligner	CDS	204112	204154	.	+	0	gene_id "AP006216.8-004"; transcript_id "AP006216.8-004"; exon_number 3;
ENm003.contig1	ExonAligner	CDS	204960	205560	.	+	1	gene_id "AP006216.8-003"; transcript_id "AP006216.8-003"; exon_number 1;
ENm003.contig1	ExonAligner	CDS	204271	204424	.	+	2	gene_id "AP006216.8-003"; transcript_id "AP006216.8-003"; exon_number 2;
ENm003.contig1	ExonAligner	CDS	204112	204154	.	+	0	gene_id "AP006216.8-003"; transcript_id "AP006216.8-003"; exon_number 3;
ENm003.contig1	ExonAligner	CDS	204960	205560	.	+	1	gene_id "AP006216.8-002"; transcript_id "AP006216.8-002"; exon_number 1;
ENm003.contig1	ExonAligner	CDS	204271	204424	.	+	2	gene_id "AP006216.8-002"; transcript_id "AP006216.8-002"; exon_number 2;
ENm003.contig1	ExonAligner	CDS	204112	204154	.	+	0	gene_id "AP006216.8-002"; transcript_id "AP006216.8-002"; exon_number 3;
ENm003.contig1	ExonAligner	CDS	204960	205560	.	+	1	gene_id "AP006216.8-001"; transcript_id "AP006216.8-001"; exon_number 1;
ENm003.contig1	ExonAligner	CDS	204271	204424	.	+	2	gene_id "AP006216.8-001"; transcript_id "AP006216.8-001"; exon_number 2;
ENm003.contig1	ExonAligner	CDS	204112	204154	.	+	0	gene_id "AP006216.8-001"; transcript_id "AP006216.8-001"; exon_number 3;
ENm003.contig1	ExonAligner	CDS	196222	196376	.	+	2	gene_id "AP006216.9-004"; transcript_id "AP006216.9-004"; exon_number 1;
ENm003.contig1	ExonAligner	CDS	195365	195497	.	+	0	gene_id "AP006216.9-004"; transcript_id "AP006216.9-004"; exon_number 2;
ENm003.contig1	ExonAligner	CDS	194581	194744	.	+	2	gene_id "AP006216.9-004"; transcript_id "AP006216.9-004"; exon_number 3;
ENm003.contig1	ExonAligner	CDS	187005	187717	.	+	1	gene_id "AP006216.9-004"; transcript_id "AP006216.9-004"; exon_number 4;
ENm003.contig1	ExonAligner	CDS	185631	185970	.	+	2	gene_id "AP006216.9-004"; transcript_id "AP006216.9-004"; exon_number 5;
ENm003.contig1	ExonAligner	CDS	184219	184304	.	+	1	gene_id "AP006216.9-004"; transcript_id "AP006216.9-004"; exon_number 6;
ENm003.contig1	ExonAligner	CDS	183873	183998	.	+	1	gene_id "AP006216.9-004"; transcript_id "AP006216.9-004"; exon_number 7;
ENm003.contig1	ExonAligner	CDS	183077	183227	.	+	2	gene_id "AP006216.9-004"; transcript_id "AP006216.9-004"; exon_number 8;
ENm003.contig1	ExonAligner	CDS	184219	184261	.	+	0	gene_id "AP006216.9-009"; transcript_id "AP006216.9-009"; exon_number 1;
ENm003.contig1	ExonAligner	CDS	183873	183998	.	+	0	gene_id "AP006216.9-009"; transcript_id "AP006216.9-009"; exon_number 2;
ENm003.contig1	ExonAligner	CDS	183077	183227	.	+	1	gene_id "AP006216.9-009"; transcript_id "AP006216.9-009"; exon_number 3;
ENm003.contig1	ExonAligner	CDS	177155	177225	.	+	0	gene_id "AP006216.9-009"; transcript_id "AP006216.9-009"; exon_number 4;
ENm003.contig1	ExonAligner	CDS	173707	173862	.	+	0	gene_id "AP006216.9-009"; transcript_id "AP006216.9-009"; exon_number 5;
ENm003.contig1	ExonAligner	CDS	173302	173455	.	+	1	gene_id "AP006216.9-009"; transcript_id "AP006216.9-009"; exon_number 6;
ENm003.contig1	ExonAligner	CDS	171142	171245	.	+	0	gene_id "AP006216.9-009"; transcript_id "AP006216.9-009"; exon_number 7;
ENm003.contig1	ExonAligner	CDS	170951	171022	.	+	0	gene_id "AP006216.9-009"; transcript_id "AP006216.9-009"; exon_number 8;
ENm003.contig1	ExonAligner	CDS	169975	170085	.	+	0	gene_id "AP006216.9-009"; transcript_id "AP006216.9-009"; exon_number 9;
ENm003.contig1	ExonAligner	CDS	169318	169436	.	+	2	gene_id "AP006216.9-009"; transcript_id "AP006216.9-009"; exon_number 10;
ENm003.contig1	ExonAligner	CDS	153587	153710	.	+	0	gene_id "AP006216.9-009"; transcript_id "AP006216.9-009"; exon_number 11;
ENm003.contig1	ExonAligner	CDS	177155	177228	.	+	2	gene_id "AP006216.9-003"; transcript_id "AP006216.9-003"; exon_number 1;
ENm003.contig1	ExonAligner	CDS	173707	173862	.	+	2	gene_id "AP006216.9-003"; transcript_id "AP006216.9-003"; exon_number 2;
ENm003.contig1	ExonAligner	CDS	173302	173455	.	+	0	gene_id "AP006216.9-003"; transcript_id "AP006216.9-003"; exon_number 3;
ENm003.contig1	ExonAligner	CDS	171139	171248	.	+	2	gene_id "AP006216.9-003"; transcript_id "AP006216.9-003"; exon_number 4;
ENm003.contig1	ExonAligner	CDS	170948	171025	.	+	2	gene_id "AP006216.9-003"; transcript_id "AP006216.9-003"; exon_number 5;
ENm003.contig1	ExonAligner	CDS	170321	170464	.	+	2	gene_id "AP006216.9-003"; transcript_id "AP006216.9-003"; exon_number 6;
ENm003.contig1	ExonAligner	CDS	169975	170085	.	+	2	gene_id "AP006216.9-003"; transcript_id "AP006216.9-003"; exon_number 7;
ENm003.contig1	ExonAligner	CDS	169318	169436	.	+	1	gene_id "AP006216.9-003"; transcript_id "AP006216.9-003"; exon_number 8;
ENm003.contig1	ExonAligner	CDS	153587	153710	.	+	2	gene_id "AP006216.9-003"; transcript_id "AP006216.9-003"; exon_number 9;
ENm003.contig1	ExonAligner	CDS	153027	153151	.	+	1	gene_id "AP006216.9-003"; transcript_id "AP006216.9-003"; exon_number 10;
ENm003.contig1	ExonAligner	CDS	130534	130695	.	+	1	gene_id "AP006216.9-003"; transcript_id "AP006216.9-003"; exon_number 11;
ENm003.contig1	ExonAligner	CDS	102165	102228	.	+	2	gene_id "AP006216.9-003"; transcript_id "AP006216.9-003"; exon_number 12;
ENm003.contig1	ExonAligner	CDS	98392	98488	.	+	2	gene_id "AP006216.9-003"; transcript_id "AP006216.9-003"; exon_number 13;
ENm004.contig3	ExonAligner	CDS	118186	118427	.	+	2	gene_id "RP11-247I13.2-001"; transcript_id "RP11-247I13.2-001"; exon_number 1;
ENm004.contig3	ExonAligner	CDS	117518	117685	.	+	2	gene_id "RP11-247I13.2-001"; transcript_id "RP11-247I13.2-001"; exon_number 2;
ENm004.contig3	ExonAligner	CDS	116715	117050	.	+	2	gene_id "RP11-247I13.2-001"; transcript_id "RP11-247I13.2-001"; exon_number 3;
ENm004.contig3	ExonAligner	CDS	115230	115362	.	+	0	gene_id "RP11-247I13.2-001"; transcript_id "RP11-247I13.2-001"; exon_number 4;
ENm004.contig3	ExonAligner	CDS	113739	113817	.	+	1	gene_id "RP11-247I13.2-001"; transcript_id "RP11-247I13.2-001"; exon_number 5;
ENm004.contig3	ExonAligner	CDS	110549	110685	.	+	0	gene_id "RP11-247I13.2-001"; transcript_id "RP11-247I13.2-001"; exon_number 6;
ENm004.contig3	ExonAligner	CDS	109919	109992	.	+	2	gene_id "RP11-247I13.2-001"; transcript_id "RP11-247I13.2-001"; exon_number 7;
ENm004.contig3	ExonAligner	CDS	108800	108977	.	+	0	gene_id "RP11-247I13.2-001"; transcript_id "RP11-247I13.2-001"; exon_number 8;
ENm004.contig3	ExonAligner	CDS	108326	108391	.	+	0	gene_id "RP11-247I13.2-001"; transcript_id "RP11-247I13.2-001"; exon_number 9;
ENm004.contig3	ExonAligner	CDS	104204	104400	.	+	2	gene_id "RP11-247I13.2-001"; transcript_id "RP11-247I13.2-001"; exon_number 10;
ENm004.contig3	ExonAligner	CDS	102041	102220	.	+	2	gene_id "RP11-247I13.2-001"; transcript_id "RP11-247I13.2-001"; exon_number 11;
ENm004.contig3	ExonAligner	CDS	101730	101865	.	+	0	gene_id "RP11-247I13.2-001"; transcript_id "RP11-247I13.2-001"; exon_number 12;
ENm004.contig3	ExonAligner	CDS	98967	99142	.	+	2	gene_id "RP11-247I13.2-001"; transcript_id "RP11-247I13.2-001"; exon_number 13;
ENm004.contig3	ExonAligner	CDS	89927	90054	.	+	1	gene_id "RP11-247I13.2-001"; transcript_id "RP11-247I13.2-001"; exon_number 14;
ENm004.contig3	ExonAligner	CDS	87595	87668	.	+	0	gene_id "RP11-247I13.2-001"; transcript_id "RP11-247I13.2-001"; exon_number 15;
ENm004.contig3	ExonAligner	CDS	77993	78085	.	+	0	gene_id "RP11-247I13.2-001"; transcript_id "RP11-247I13.2-001"; exon_number 16;
ENm004.contig3	ExonAligner	CDS	118186	118427	.	+	2	gene_id "RP11-247I13.2-003"; transcript_id "RP11-247I13.2-003"; exon_number 1;
ENm004.contig3	ExonAligner	CDS	117518	117685	.	+	2	gene_id "RP11-247I13.2-003"; transcript_id "RP11-247I13.2-003"; exon_number 2;
ENm004.contig3	ExonAligner	CDS	116715	117050	.	+	2	gene_id "RP11-247I13.2-003"; transcript_id "RP11-247I13.2-003"; exon_number 3;
ENm004.contig3	ExonAligner	CDS	115230	115362	.	+	0	gene_id "RP11-247I13.2-003"; transcript_id "RP11-247I13.2-003"; exon_number 4;
ENm004.contig3	ExonAligner	CDS	113739	113817	.	+	1	gene_id "RP11-247I13.2-003"; transcript_id "RP11-247I13.2-003"; exon_number 5;
ENm004.contig3	ExonAligner	CDS	110552	110685	.	+	0	gene_id "RP11-247I13.2-003"; transcript_id "RP11-247I13.2-003"; exon_number 6;
ENm004.contig3	ExonAligner	CDS	109919	109992	.	+	2	gene_id "RP11-247I13.2-003"; transcript_id "RP11-247I13.2-003"; exon_number 7;
ENm004.contig3	ExonAligner	CDS	108800	108977	.	+	0	gene_id "RP11-247I13.2-003"; transcript_id "RP11-247I13.2-003"; exon_number 8;
ENm004.contig3	ExonAligner	CDS	108326	108391	.	+	0	gene_id "RP11-247I13.2-003"; transcript_id "RP11-247I13.2-003"; exon_number 9;
ENm004.contig3	ExonAligner	CDS	104204	104436	.	+	2	gene_id "RP11-247I13.2-003"; transcript_id "RP11-247I13.2-003"; exon_number 10;
ENm004.contig3	ExonAligner	CDS	102041	102220	.	+	2	gene_id "RP11-247I13.2-003"; transcript_id "RP11-247I13.2-003"; exon_number 11;
ENm004.contig3	ExonAligner	CDS	101730	101865	.	+	0	gene_id "RP11-247I13.2-003"; transcript_id "RP11-247I13.2-003"; exon_number 12;
ENm004.contig3	ExonAligner	CDS	98967	99142	.	+	2	gene_id "RP11-247I13.2-003"; transcript_id "RP11-247I13.2-003"; exon_number 13;
ENm004.contig3	ExonAligner	CDS	95428	95629	.	+	0	gene_id "RP11-247I13.2-003"; transcript_id "RP11-247I13.2-003"; exon_number 14;
ENm004.contig3	ExonAligner	CDS	94579	94865	.	+	2	gene_id "RP11-247I13.2-003"; transcript_id "RP11-247I13.2-003"; exon_number 15;
ENm004.contig3	ExonAligner	CDS	89927	90054	.	+	1	gene_id "RP11-247I13.2-003"; transcript_id "RP11-247I13.2-003"; exon_number 16;
ENm004.contig3	ExonAligner	CDS	87595	87668	.	+	0	gene_id "RP11-247I13.2-003"; transcript_id "RP11-247I13.2-003"; exon_number 17;
ENm004.contig3	ExonAligner	CDS	77993	78085	.	+	0	gene_id "RP11-247I13.2-003"; transcript_id "RP11-247I13.2-003"; exon_number 18;
ENm004.contig3	ExonAligner	CDS	118186	118427	.	+	2	gene_id "RP11-247I13.2-002"; transcript_id "RP11-247I13.2-002"; exon_number 1;
ENm004.contig3	ExonAligner	CDS	117518	117685	.	+	2	gene_id "RP11-247I13.2-002"; transcript_id "RP11-247I13.2-002"; exon_number 2;
ENm004.contig3	ExonAligner	CDS	116715	117050	.	+	2	gene_id "RP11-247I13.2-002"; transcript_id "RP11-247I13.2-002"; exon_number 3;
ENm004.contig3	ExonAligner	CDS	115230	115362	.	+	0	gene_id "RP11-247I13.2-002"; transcript_id "RP11-247I13.2-002"; exon_number 4;
ENm004.contig3	ExonAligner	CDS	113739	113817	.	+	1	gene_id "RP11-247I13.2-002"; transcript_id "RP11-247I13.2-002"; exon_number 5;
ENm004.contig3	ExonAligner	CDS	110552	110685	.	+	0	gene_id "RP11-247I13.2-002"; transcript_id "RP11-247I13.2-002"; exon_number 6;
ENm004.contig3	ExonAligner	CDS	109919	109992	.	+	2	gene_id "RP11-247I13.2-002"; transcript_id "RP11-247I13.2-002"; exon_number 7;
ENm004.contig3	ExonAligner	CDS	108800	108977	.	+	0	gene_id "RP11-247I13.2-002"; transcript_id "RP11-247I13.2-002"; exon_number 8;
ENm004.contig3	ExonAligner	CDS	108326	108391	.	+	0	gene_id "RP11-247I13.2-002"; transcript_id "RP11-247I13.2-002"; exon_number 9;
ENm004.contig3	ExonAligner	CDS	104204	104436	.	+	2	gene_id "RP11-247I13.2-002"; transcript_id "RP11-247I13.2-002"; exon_number 10;
ENm004.contig3	ExonAligner	CDS	102041	102220	.	+	2	gene_id "RP11-247I13.2-002"; transcript_id "RP11-247I13.2-002"; exon_number 11;
ENm004.contig3	ExonAligner	CDS	101730	101865	.	+	0	gene_id "RP11-247I13.2-002"; transcript_id "RP11-247I13.2-002"; exon_number 12;
ENm004.contig3	ExonAligner	CDS	98967	99142	.	+	2	gene_id "RP11-247I13.2-002"; transcript_id "RP11-247I13.2-002"; exon_number 13;
ENm004.contig3	ExonAligner	CDS	95428	95629	.	+	0	gene_id "RP11-247I13.2-002"; transcript_id "RP11-247I13.2-002"; exon_number 14;
ENm004.contig3	ExonAligner	CDS	94579	94865	.	+	2	gene_id "RP11-247I13.2-002"; transcript_id "RP11-247I13.2-002"; exon_number 15;
ENm004.contig3	ExonAligner	CDS	89927	90054	.	+	1	gene_id "RP11-247I13.2-002"; transcript_id "RP11-247I13.2-002"; exon_number 16;
ENm004.contig3	ExonAligner	CDS	87595	87668	.	+	0	gene_id "RP11-247I13.2-002"; transcript_id "RP11-247I13.2-002"; exon_number 17;
ENm004.contig3	ExonAligner	CDS	77993	78085	.	+	0	gene_id "RP11-247I13.2-002"; transcript_id "RP11-247I13.2-002"; exon_number 18;
ENm004.contig3	ExonAligner	CDS	118186	118427	.	+	2	gene_id "RP11-247I13.2-005"; transcript_id "RP11-247I13.2-005"; exon_number 1;
ENm004.contig3	ExonAligner	CDS	117518	117685	.	+	2	gene_id "RP11-247I13.2-005"; transcript_id "RP11-247I13.2-005"; exon_number 2;
ENm004.contig3	ExonAligner	CDS	116715	117050	.	+	2	gene_id "RP11-247I13.2-005"; transcript_id "RP11-247I13.2-005"; exon_number 3;
ENm004.contig3	ExonAligner	CDS	115230	115362	.	+	0	gene_id "RP11-247I13.2-005"; transcript_id "RP11-247I13.2-005"; exon_number 4;
ENm004.contig3	ExonAligner	CDS	113739	113817	.	+	1	gene_id "RP11-247I13.2-005"; transcript_id "RP11-247I13.2-005"; exon_number 5;
ENm004.contig3	ExonAligner	CDS	110552	110685	.	+	0	gene_id "RP11-247I13.2-005"; transcript_id "RP11-247I13.2-005"; exon_number 6;
ENm004.contig3	ExonAligner	CDS	109919	109992	.	+	2	gene_id "RP11-247I13.2-005"; transcript_id "RP11-247I13.2-005"; exon_number 7;
ENm004.contig3	ExonAligner	CDS	108800	108977	.	+	0	gene_id "RP11-247I13.2-005"; transcript_id "RP11-247I13.2-005"; exon_number 8;
ENm004.contig3	ExonAligner	CDS	104204	104436	.	+	2	gene_id "RP11-247I13.2-005"; transcript_id "RP11-247I13.2-005"; exon_number 9;
ENm004.contig3	ExonAligner	CDS	102041	102220	.	+	2	gene_id "RP11-247I13.2-005"; transcript_id "RP11-247I13.2-005"; exon_number 10;
ENm004.contig3	ExonAligner	CDS	101730	101865	.	+	0	gene_id "RP11-247I13.2-005"; transcript_id "RP11-247I13.2-005"; exon_number 11;
ENm004.contig3	ExonAligner	CDS	98967	99142	.	+	2	gene_id "RP11-247I13.2-005"; transcript_id "RP11-247I13.2-005"; exon_number 12;
ENm004.contig3	ExonAligner	CDS	95428	95629	.	+	0	gene_id "RP11-247I13.2-005"; transcript_id "RP11-247I13.2-005"; exon_number 13;
ENm004.contig3	ExonAligner	CDS	94579	94865	.	+	2	gene_id "RP11-247I13.2-005"; transcript_id "RP11-247I13.2-005"; exon_number 14;
ENm004.contig3	ExonAligner	CDS	89927	90054	.	+	1	gene_id "RP11-247I13.2-005"; transcript_id "RP11-247I13.2-005"; exon_number 15;
ENm004.contig3	ExonAligner	CDS	87595	87668	.	+	0	gene_id "RP11-247I13.2-005"; transcript_id "RP11-247I13.2-005"; exon_number 16;
ENm004.contig3	ExonAligner	CDS	77993	78085	.	+	0	gene_id "RP11-247I13.2-005"; transcript_id "RP11-247I13.2-005"; exon_number 17;
ENm004.contig3	ExonAligner	CDS	94579	94849	.	+	2	gene_id "RP11-247I13.2-006"; transcript_id "RP11-247I13.2-006"; exon_number 1;
ENm004.contig3	ExonAligner	CDS	89927	90054	.	+	1	gene_id "RP11-247I13.2-006"; transcript_id "RP11-247I13.2-006"; exon_number 2;
ENm004.contig3	ExonAligner	CDS	87595	87668	.	+	0	gene_id "RP11-247I13.2-006"; transcript_id "RP11-247I13.2-006"; exon_number 3;
ENm004.contig3	ExonAligner	CDS	77993	78085	.	+	0	gene_id "RP11-247I13.2-006"; transcript_id "RP11-247I13.2-006"; exon_number 4;
ENm004.contig3	ExonAligner	CDS	61575	61745	.	-	1	gene_id "RP5-858B16.1-001"; transcript_id "RP5-858B16.1-001"; exon_number 2;
ENm004.contig3	ExonAligner	CDS	60400	60471	.	-	1	gene_id "RP5-858B16.1-001"; transcript_id "RP5-858B16.1-001"; exon_number 3;
ENm004.contig3	ExonAligner	CDS	53732	53842	.	-	1	gene_id "RP5-858B16.1-001"; transcript_id "RP5-858B16.1-001"; exon_number 4;
ENm004.contig3	ExonAligner	CDS	51765	51853	.	-	1	gene_id "RP5-858B16.1-001"; transcript_id "RP5-858B16.1-001"; exon_number 5;
ENm004.contig3	ExonAligner	CDS	44922	45039	.	-	2	gene_id "RP5-858B16.1-001"; transcript_id "RP5-858B16.1-001"; exon_number 6;
ENm004.contig3	ExonAligner	CDS	39914	40010	.	-	1	gene_id "RP5-858B16.1-001"; transcript_id "RP5-858B16.1-001"; exon_number 7;
ENm004.contig3	ExonAligner	CDS	38895	39045	.	-	0	gene_id "RP5-858B16.1-001"; transcript_id "RP5-858B16.1-001"; exon_number 8;
ENm004.contig3	ExonAligner	CDS	34323	34478	.	-	2	gene_id "RP5-858B16.1-001"; transcript_id "RP5-858B16.1-001"; exon_number 9;
ENm004.contig3	ExonAligner	CDS	32204	32268	.	-	2	gene_id "RP5-858B16.1-001"; transcript_id "RP5-858B16.1-001"; exon_number 10;
ENm004.contig3	ExonAligner	CDS	29737	29828	.	-	0	gene_id "RP5-858B16.1-001"; transcript_id "RP5-858B16.1-001"; exon_number 11;
ENm004.contig3	ExonAligner	CDS	27770	27830	.	-	1	gene_id "RP5-858B16.1-001"; transcript_id "RP5-858B16.1-001"; exon_number 12;
ENm004.contig3	ExonAligner	CDS	20500	20624	.	-	0	gene_id "RP5-858B16.1-001"; transcript_id "RP5-858B16.1-001"; exon_number 13;
ENm004.contig3	ExonAligner	CDS	19579	19654	.	-	1	gene_id "RP5-858B16.1-001"; transcript_id "RP5-858B16.1-001"; exon_number 14;
ENm004.contig3	ExonAligner	CDS	19130	19302	.	-	0	gene_id "RP5-858B16.1-001"; transcript_id "RP5-858B16.1-001"; exon_number 15;
ENm004.contig3	ExonAligner	CDS	18555	18624	.	-	1	gene_id "RP5-858B16.1-001"; transcript_id "RP5-858B16.1-001"; exon_number 16;
ENm004.contig3	ExonAligner	CDS	18030	18122	.	-	0	gene_id "RP5-858B16.1-001"; transcript_id "RP5-858B16.1-001"; exon_number 17;
ENm004.contig3	ExonAligner	CDS	17595	17671	.	-	0	gene_id "RP5-858B16.1-001"; transcript_id "RP5-858B16.1-001"; exon_number 18;
ENm004.contig3	ExonAligner	CDS	16646	16742	.	-	1	gene_id "RP5-858B16.1-001"; transcript_id "RP5-858B16.1-001"; exon_number 19;
ENm004.contig3	ExonAligner	CDS	14475	14565	.	-	0	gene_id "RP5-858B16.1-001"; transcript_id "RP5-858B16.1-001"; exon_number 20;
ENm004.contig3	ExonAligner	CDS	11284	11438	.	-	2	gene_id "RP5-858B16.1-001"; transcript_id "RP5-858B16.1-001"; exon_number 21;
ENm004.contig3	ExonAligner	CDS	10963	11031	.	-	0	gene_id "RP5-858B16.1-001"; transcript_id "RP5-858B16.1-001"; exon_number 22;
ENm004.contig3	ExonAligner	CDS	10278	10352	.	-	0	gene_id "RP5-858B16.1-001"; transcript_id "RP5-858B16.1-001"; exon_number 23;
ENm004.contig3	ExonAligner	CDS	9989	10165	.	-	0	gene_id "RP5-858B16.1-001"; transcript_id "RP5-858B16.1-001"; exon_number 24;
ENm004.contig3	ExonAligner	CDS	9621	9874	.	-	0	gene_id "RP5-858B16.1-001"; transcript_id "RP5-858B16.1-001"; exon_number 25;
ENm004.contig3	ExonAligner	CDS	8997	9062	.	-	1	gene_id "RP5-858B16.1-001"; transcript_id "RP5-858B16.1-001"; exon_number 26;
ENm004.contig3	ExonAligner	CDS	8656	8833	.	-	1	gene_id "RP5-858B16.1-001"; transcript_id "RP5-858B16.1-001"; exon_number 27;
ENm004.contig3	ExonAligner	CDS	7419	7539	.	-	0	gene_id "RP5-858B16.1-001"; transcript_id "RP5-858B16.1-001"; exon_number 28;
ENm004.contig3	ExonAligner	CDS	7225	7297	.	-	2	gene_id "RP5-858B16.1-001"; transcript_id "RP5-858B16.1-001"; exon_number 29;
ENm004.contig3	ExonAligner	CDS	6551	6662	.	-	1	gene_id "RP5-858B16.1-001"; transcript_id "RP5-858B16.1-001"; exon_number 30;
ENm004.contig3	ExonAligner	CDS	6359	6466	.	-	0	gene_id "RP5-858B16.1-001"; transcript_id "RP5-858B16.1-001"; exon_number 31;
ENm004.contig1	ExonAligner	CDS	140252	140479	.	-	0	gene_id "RP5-858B16.2-007"; transcript_id "RP5-858B16.2-007"; exon_number 1;
ENm004.contig1	ExonAligner	CDS	141014	141168	.	-	2	gene_id "RP5-858B16.2-007"; transcript_id "RP5-858B16.2-007"; exon_number 2;
ENm004.contig1	ExonAligner	CDS	141416	141556	.	-	2	gene_id "RP5-858B16.2-007"; transcript_id "RP5-858B16.2-007"; exon_number 3;
ENm004.contig1	ExonAligner	CDS	141810	141942	.	-	0	gene_id "RP5-858B16.2-007"; transcript_id "RP5-858B16.2-007"; exon_number 4;
ENm004.contig1	ExonAligner	CDS	142165	142395	.	-	0	gene_id "RP5-858B16.2-007"; transcript_id "RP5-858B16.2-007"; exon_number 5;
ENm004.contig1	ExonAligner	CDS	143649	143814	.	-	1	gene_id "RP5-858B16.2-007"; transcript_id "RP5-858B16.2-007"; exon_number 6;
ENm004.contig1	ExonAligner	CDS	145235	145287	.	-	0	gene_id "RP5-858B16.2-007"; transcript_id "RP5-858B16.2-007"; exon_number 7;
ENm004.contig1	ExonAligner	CDS	140252	140479	.	-	0	gene_id "RP5-858B16.2-001"; transcript_id "RP5-858B16.2-001"; exon_number 1;
ENm004.contig1	ExonAligner	CDS	141014	141168	.	-	2	gene_id "RP5-858B16.2-001"; transcript_id "RP5-858B16.2-001"; exon_number 2;
ENm004.contig1	ExonAligner	CDS	141416	141556	.	-	2	gene_id "RP5-858B16.2-001"; transcript_id "RP5-858B16.2-001"; exon_number 3;
ENm004.contig1	ExonAligner	CDS	141810	141942	.	-	0	gene_id "RP5-858B16.2-001"; transcript_id "RP5-858B16.2-001"; exon_number 4;
ENm004.contig1	ExonAligner	CDS	142165	142395	.	-	0	gene_id "RP5-858B16.2-001"; transcript_id "RP5-858B16.2-001"; exon_number 5;
ENm004.contig1	ExonAligner	CDS	167799	167974	.	-	2	gene_id "RP5-858B16.2-001"; transcript_id "RP5-858B16.2-001"; exon_number 6;
ENm004.contig1	ExonAligner	CDS	177422	177492	.	-	1	gene_id "RP5-858B16.2-001"; transcript_id "RP5-858B16.2-001"; exon_number 7;
ENm004.contig1	ExonAligner	CDS	188575	188639	.	-	0	gene_id "RP5-858B16.2-001"; transcript_id "RP5-858B16.2-001"; exon_number 8;
ENm004.contig1	ExonAligner	CDS	140254	140479	.	-	1	gene_id "RP5-858B16.2-004"; transcript_id "RP5-858B16.2-004"; exon_number 1;
ENm004.contig1	ExonAligner	CDS	141014	141054	.	-	0	gene_id "RP5-858B16.2-004"; transcript_id "RP5-858B16.2-004"; exon_number 2;
ENm004.contig1	ExonAligner	CDS	141416	141556	.	-	0	gene_id "RP5-858B16.2-004"; transcript_id "RP5-858B16.2-004"; exon_number 3;
ENm004.contig1	ExonAligner	CDS	141810	141942	.	-	1	gene_id "RP5-858B16.2-004"; transcript_id "RP5-858B16.2-004"; exon_number 4;
ENm004.contig1	ExonAligner	CDS	142165	142395	.	-	1	gene_id "RP5-858B16.2-004"; transcript_id "RP5-858B16.2-004"; exon_number 5;
ENm004.contig1	ExonAligner	CDS	167799	167974	.	-	0	gene_id "RP5-858B16.2-004"; transcript_id "RP5-858B16.2-004"; exon_number 6;
ENm004.contig1	ExonAligner	CDS	177422	177492	.	-	2	gene_id "RP5-858B16.2-004"; transcript_id "RP5-858B16.2-004"; exon_number 7;
ENm004.contig1	ExonAligner	CDS	140430	140479	.	-	2	gene_id "RP5-858B16.2-006"; transcript_id "RP5-858B16.2-006"; exon_number 1;
ENm004.contig1	ExonAligner	CDS	141416	141556	.	-	2	gene_id "RP5-858B16.2-006"; transcript_id "RP5-858B16.2-006"; exon_number 2;
ENm004.contig1	ExonAligner	CDS	141810	141942	.	-	0	gene_id "RP5-858B16.2-006"; transcript_id "RP5-858B16.2-006"; exon_number 3;
ENm004.contig1	ExonAligner	CDS	142165	142395	.	-	0	gene_id "RP5-858B16.2-006"; transcript_id "RP5-858B16.2-006"; exon_number 4;
ENm004.contig1	ExonAligner	CDS	143649	143814	.	-	1	gene_id "RP5-858B16.2-006"; transcript_id "RP5-858B16.2-006"; exon_number 5;
ENm004.contig1	ExonAligner	CDS	145235	145287	.	-	0	gene_id "RP5-858B16.2-006"; transcript_id "RP5-858B16.2-006"; exon_number 6;
ENm004.contig1	ExonAligner	CDS	198616	198687	.	-	0	gene_id "RP4-694E4.2-003"; transcript_id "RP4-694E4.2-003"; exon_number 2;
ENm004.contig1	ExonAligner	CDS	222892	222998	.	-	2	gene_id "RP4-694E4.2-003"; transcript_id "RP4-694E4.2-003"; exon_number 3;
ENm004.contig1	ExonAligner	CDS	223619	223790	.	-	0	gene_id "RP4-694E4.2-003"; transcript_id "RP4-694E4.2-003"; exon_number 4;
ENm004.contig1	ExonAligner	CDS	225093	225164	.	-	0	gene_id "RP4-694E4.2-003"; transcript_id "RP4-694E4.2-003"; exon_number 5;
ENm004.contig1	ExonAligner	CDS	229984	230620	.	-	2	gene_id "RP4-694E4.2-003"; transcript_id "RP4-694E4.2-003"; exon_number 6;
ENm004.contig1	ExonAligner	CDS	196582	196858	.	-	1	gene_id "RP4-694E4.2-001"; transcript_id "RP4-694E4.2-001"; exon_number 1;
ENm004.contig1	ExonAligner	CDS	198616	198687	.	-	1	gene_id "RP4-694E4.2-001"; transcript_id "RP4-694E4.2-001"; exon_number 2;
ENm004.contig1	ExonAligner	CDS	222892	222998	.	-	0	gene_id "RP4-694E4.2-001"; transcript_id "RP4-694E4.2-001"; exon_number 3;
ENm004.contig1	ExonAligner	CDS	223619	223790	.	-	1	gene_id "RP4-694E4.2-001"; transcript_id "RP4-694E4.2-001"; exon_number 4;
ENm004.contig1	ExonAligner	CDS	225093	225164	.	-	1	gene_id "RP4-694E4.2-001"; transcript_id "RP4-694E4.2-001"; exon_number 5;
ENm004.contig1	ExonAligner	CDS	229984	234884	.	-	2	gene_id "RP4-694E4.2-001"; transcript_id "RP4-694E4.2-001"; exon_number 6;
ENm004.contig1	ExonAligner	CDS	247070	247540	.	-	0	gene_id "RP4-694E4.2-001"; transcript_id "RP4-694E4.2-001"; exon_number 8;
ENm004.contig1	ExonAligner	CDS	196586	196858	.	-	0	gene_id "RP4-694E4.2-004"; transcript_id "RP4-694E4.2-004"; exon_number 1;
ENm004.contig1	ExonAligner	CDS	198616	198687	.	-	0	gene_id "RP4-694E4.2-004"; transcript_id "RP4-694E4.2-004"; exon_number 2;
ENm004.contig1	ExonAligner	CDS	222892	222998	.	-	2	gene_id "RP4-694E4.2-004"; transcript_id "RP4-694E4.2-004"; exon_number 3;
ENm004.contig1	ExonAligner	CDS	223619	223787	.	-	2	gene_id "RP4-694E4.2-004"; transcript_id "RP4-694E4.2-004"; exon_number 4;
ENm004.contig1	ExonAligner	CDS	267668	267725	.	+	0	gene_id "LL22NC03-113A11.1-012"; transcript_id "LL22NC03-113A11.1-012"; exon_number 1;
ENm004.contig1	ExonAligner	CDS	271000	271078	.	+	2	gene_id "LL22NC03-113A11.1-012"; transcript_id "LL22NC03-113A11.1-012"; exon_number 2;
ENm004.contig1	ExonAligner	CDS	267668	267725	.	+	0	gene_id "LL22NC03-113A11.1-002"; transcript_id "LL22NC03-113A11.1-002"; exon_number 1;
ENm004.contig1	ExonAligner	CDS	271003	271084	.	+	2	gene_id "LL22NC03-113A11.1-002"; transcript_id "LL22NC03-113A11.1-002"; exon_number 2;
ENm004.contig1	ExonAligner	CDS	271850	271890	.	+	1	gene_id "LL22NC03-113A11.1-002"; transcript_id "LL22NC03-113A11.1-002"; exon_number 3;
ENm004.contig1	ExonAligner	CDS	278311	278390	.	+	2	gene_id "LL22NC03-113A11.1-002"; transcript_id "LL22NC03-113A11.1-002"; exon_number 4;
ENm004.contig1	ExonAligner	CDS	280096	280179	.	+	0	gene_id "LL22NC03-113A11.1-002"; transcript_id "LL22NC03-113A11.1-002"; exon_number 5;
ENm004.contig1	ExonAligner	CDS	281654	281703	.	+	0	gene_id "LL22NC03-113A11.1-002"; transcript_id "LL22NC03-113A11.1-002"; exon_number 6;
ENm004.contig1	ExonAligner	CDS	290005	290074	.	+	1	gene_id "LL22NC03-113A11.1-002"; transcript_id "LL22NC03-113A11.1-002"; exon_number 7;
ENm004.contig1	ExonAligner	CDS	296404	296476	.	+	0	gene_id "LL22NC03-113A11.1-002"; transcript_id "LL22NC03-113A11.1-002"; exon_number 8;
ENm004.contig1	ExonAligner	CDS	298906	298967	.	+	2	gene_id "LL22NC03-113A11.1-002"; transcript_id "LL22NC03-113A11.1-002"; exon_number 9;
ENm004.contig1	ExonAligner	CDS	300905	300974	.	+	0	gene_id "LL22NC03-113A11.1-002"; transcript_id "LL22NC03-113A11.1-002"; exon_number 10;
ENm004.contig1	ExonAligner	CDS	302018	302090	.	+	2	gene_id "LL22NC03-113A11.1-002"; transcript_id "LL22NC03-113A11.1-002"; exon_number 11;
ENm004.contig1	ExonAligner	CDS	304482	304585	.	+	1	gene_id "LL22NC03-113A11.1-002"; transcript_id "LL22NC03-113A11.1-002"; exon_number 12;
ENm004.contig1	ExonAligner	CDS	304856	304930	.	+	2	gene_id "LL22NC03-113A11.1-002"; transcript_id "LL22NC03-113A11.1-002"; exon_number 13;
ENm004.contig1	ExonAligner	CDS	306806	306934	.	+	2	gene_id "LL22NC03-113A11.1-002"; transcript_id "LL22NC03-113A11.1-002"; exon_number 14;
ENm004.contig1	ExonAligner	CDS	307304	307359	.	+	2	gene_id "LL22NC03-113A11.1-002"; transcript_id "LL22NC03-113A11.1-002"; exon_number 15;
ENm004.contig1	ExonAligner	CDS	307488	307555	.	+	0	gene_id "LL22NC03-113A11.1-002"; transcript_id "LL22NC03-113A11.1-002"; exon_number 16;
ENm004.contig1	ExonAligner	CDS	313483	313552	.	+	1	gene_id "LL22NC03-113A11.1-002"; transcript_id "LL22NC03-113A11.1-002"; exon_number 17;
ENm004.contig1	ExonAligner	CDS	315238	315268	.	+	0	gene_id "LL22NC03-113A11.1-002"; transcript_id "LL22NC03-113A11.1-002"; exon_number 18;
ENm004.contig1	ExonAligner	CDS	316126	316246	.	+	2	gene_id "LL22NC03-113A11.1-002"; transcript_id "LL22NC03-113A11.1-002"; exon_number 19;
ENm004.contig1	ExonAligner	CDS	320951	321171	.	+	1	gene_id "LL22NC03-113A11.1-002"; transcript_id "LL22NC03-113A11.1-002"; exon_number 20;
ENm004.contig1	ExonAligner	CDS	267668	267725	.	+	0	gene_id "LL22NC03-113A11.1-006"; transcript_id "LL22NC03-113A11.1-006"; exon_number 1;
ENm004.contig1	ExonAligner	CDS	271003	271084	.	+	2	gene_id "LL22NC03-113A11.1-006"; transcript_id "LL22NC03-113A11.1-006"; exon_number 2;
ENm004.contig1	ExonAligner	CDS	271850	271890	.	+	1	gene_id "LL22NC03-113A11.1-006"; transcript_id "LL22NC03-113A11.1-006"; exon_number 3;
ENm004.contig1	ExonAligner	CDS	278311	278390	.	+	2	gene_id "LL22NC03-113A11.1-006"; transcript_id "LL22NC03-113A11.1-006"; exon_number 4;
ENm004.contig1	ExonAligner	CDS	280096	280179	.	+	0	gene_id "LL22NC03-113A11.1-006"; transcript_id "LL22NC03-113A11.1-006"; exon_number 5;
ENm004.contig1	ExonAligner	CDS	281654	281703	.	+	0	gene_id "LL22NC03-113A11.1-006"; transcript_id "LL22NC03-113A11.1-006"; exon_number 6;
ENm004.contig1	ExonAligner	CDS	290005	290074	.	+	1	gene_id "LL22NC03-113A11.1-006"; transcript_id "LL22NC03-113A11.1-006"; exon_number 7;
ENm004.contig1	ExonAligner	CDS	296404	296476	.	+	0	gene_id "LL22NC03-113A11.1-006"; transcript_id "LL22NC03-113A11.1-006"; exon_number 8;
ENm004.contig1	ExonAligner	CDS	298906	298967	.	+	2	gene_id "LL22NC03-113A11.1-006"; transcript_id "LL22NC03-113A11.1-006"; exon_number 9;
ENm004.contig1	ExonAligner	CDS	300905	300974	.	+	0	gene_id "LL22NC03-113A11.1-006"; transcript_id "LL22NC03-113A11.1-006"; exon_number 10;
ENm004.contig1	ExonAligner	CDS	302018	302090	.	+	2	gene_id "LL22NC03-113A11.1-006"; transcript_id "LL22NC03-113A11.1-006"; exon_number 11;
ENm004.contig1	ExonAligner	CDS	304482	304585	.	+	1	gene_id "LL22NC03-113A11.1-006"; transcript_id "LL22NC03-113A11.1-006"; exon_number 12;
ENm004.contig1	ExonAligner	CDS	304856	304930	.	+	2	gene_id "LL22NC03-113A11.1-006"; transcript_id "LL22NC03-113A11.1-006"; exon_number 13;
ENm004.contig1	ExonAligner	CDS	306806	306934	.	+	2	gene_id "LL22NC03-113A11.1-006"; transcript_id "LL22NC03-113A11.1-006"; exon_number 14;
ENm004.contig1	ExonAligner	CDS	307304	307359	.	+	2	gene_id "LL22NC03-113A11.1-006"; transcript_id "LL22NC03-113A11.1-006"; exon_number 15;
ENm004.contig1	ExonAligner	CDS	307488	307555	.	+	0	gene_id "LL22NC03-113A11.1-006"; transcript_id "LL22NC03-113A11.1-006"; exon_number 16;
ENm004.contig1	ExonAligner	CDS	313483	313552	.	+	1	gene_id "LL22NC03-113A11.1-006"; transcript_id "LL22NC03-113A11.1-006"; exon_number 17;
ENm004.contig1	ExonAligner	CDS	315238	315268	.	+	0	gene_id "LL22NC03-113A11.1-006"; transcript_id "LL22NC03-113A11.1-006"; exon_number 18;
ENm004.contig1	ExonAligner	CDS	316126	316246	.	+	2	gene_id "LL22NC03-113A11.1-006"; transcript_id "LL22NC03-113A11.1-006"; exon_number 19;
ENm004.contig1	ExonAligner	CDS	320951	321171	.	+	1	gene_id "LL22NC03-113A11.1-006"; transcript_id "LL22NC03-113A11.1-006"; exon_number 20;
ENm004.contig1	ExonAligner	CDS	327188	327391	.	+	2	gene_id "LL22NC03-113A11.1-006"; transcript_id "LL22NC03-113A11.1-006"; exon_number 21;
ENm004.contig1	ExonAligner	CDS	329916	330051	.	+	2	gene_id "LL22NC03-113A11.1-006"; transcript_id "LL22NC03-113A11.1-006"; exon_number 22;
ENm004.contig1	ExonAligner	CDS	330871	330965	.	+	1	gene_id "LL22NC03-113A11.1-006"; transcript_id "LL22NC03-113A11.1-006"; exon_number 23;
ENm004.contig1	ExonAligner	CDS	336976	337041	.	+	2	gene_id "LL22NC03-113A11.1-006"; transcript_id "LL22NC03-113A11.1-006"; exon_number 24;
ENm004.contig1	ExonAligner	CDS	340574	340730	.	+	2	gene_id "LL22NC03-113A11.1-006"; transcript_id "LL22NC03-113A11.1-006"; exon_number 25;
ENm004.contig1	ExonAligner	CDS	341171	341331	.	+	1	gene_id "LL22NC03-113A11.1-006"; transcript_id "LL22NC03-113A11.1-006"; exon_number 26;
ENm004.contig1	ExonAligner	CDS	346258	346375	.	+	2	gene_id "LL22NC03-113A11.1-006"; transcript_id "LL22NC03-113A11.1-006"; exon_number 27;
ENm004.contig1	ExonAligner	CDS	346997	347164	.	+	1	gene_id "LL22NC03-113A11.1-006"; transcript_id "LL22NC03-113A11.1-006"; exon_number 28;
ENm004.contig1	ExonAligner	CDS	347949	348168	.	+	1	gene_id "LL22NC03-113A11.1-006"; transcript_id "LL22NC03-113A11.1-006"; exon_number 29;
ENm004.contig1	ExonAligner	CDS	349663	349790	.	+	0	gene_id "LL22NC03-113A11.1-006"; transcript_id "LL22NC03-113A11.1-006"; exon_number 30;
ENm004.contig1	ExonAligner	CDS	358879	358984	.	+	1	gene_id "LL22NC03-113A11.1-006"; transcript_id "LL22NC03-113A11.1-006"; exon_number 31;
ENm004.contig1	ExonAligner	CDS	362307	362372	.	+	0	gene_id "LL22NC03-113A11.1-006"; transcript_id "LL22NC03-113A11.1-006"; exon_number 32;
ENm004.contig1	ExonAligner	CDS	367658	367809	.	+	0	gene_id "LL22NC03-113A11.1-006"; transcript_id "LL22NC03-113A11.1-006"; exon_number 33;
ENm004.contig1	ExonAligner	CDS	370757	370834	.	+	1	gene_id "LL22NC03-113A11.1-006"; transcript_id "LL22NC03-113A11.1-006"; exon_number 34;
ENm004.contig1	ExonAligner	CDS	371665	371797	.	+	1	gene_id "LL22NC03-113A11.1-006"; transcript_id "LL22NC03-113A11.1-006"; exon_number 35;
ENm004.contig1	ExonAligner	CDS	376846	376948	.	+	0	gene_id "LL22NC03-113A11.1-006"; transcript_id "LL22NC03-113A11.1-006"; exon_number 36;
ENm004.contig1	ExonAligner	CDS	378343	378570	.	+	2	gene_id "LL22NC03-113A11.1-006"; transcript_id "LL22NC03-113A11.1-006"; exon_number 37;
ENm004.contig1	ExonAligner	CDS	382411	382580	.	+	2	gene_id "LL22NC03-113A11.1-006"; transcript_id "LL22NC03-113A11.1-006"; exon_number 38;
ENm004.contig1	ExonAligner	CDS	386885	387056	.	+	0	gene_id "LL22NC03-113A11.1-006"; transcript_id "LL22NC03-113A11.1-006"; exon_number 39;
ENm004.contig1	ExonAligner	CDS	389962	390022	.	+	2	gene_id "LL22NC03-113A11.1-006"; transcript_id "LL22NC03-113A11.1-006"; exon_number 40;
ENm004.contig1	ExonAligner	CDS	393768	393850	.	+	1	gene_id "LL22NC03-113A11.1-006"; transcript_id "LL22NC03-113A11.1-006"; exon_number 41;
ENm004.contig1	ExonAligner	CDS	393965	394260	.	+	2	gene_id "LL22NC03-113A11.1-006"; transcript_id "LL22NC03-113A11.1-006"; exon_number 42;
ENm004.contig1	ExonAligner	CDS	267668	267725	.	+	0	gene_id "LL22NC03-113A11.1-004"; transcript_id "LL22NC03-113A11.1-004"; exon_number 1;
ENm004.contig1	ExonAligner	CDS	271003	271084	.	+	2	gene_id "LL22NC03-113A11.1-004"; transcript_id "LL22NC03-113A11.1-004"; exon_number 2;
ENm004.contig1	ExonAligner	CDS	271850	271890	.	+	1	gene_id "LL22NC03-113A11.1-004"; transcript_id "LL22NC03-113A11.1-004"; exon_number 3;
ENm004.contig1	ExonAligner	CDS	278311	278390	.	+	2	gene_id "LL22NC03-113A11.1-004"; transcript_id "LL22NC03-113A11.1-004"; exon_number 4;
ENm004.contig1	ExonAligner	CDS	280096	280179	.	+	0	gene_id "LL22NC03-113A11.1-004"; transcript_id "LL22NC03-113A11.1-004"; exon_number 5;
ENm004.contig1	ExonAligner	CDS	281654	281703	.	+	0	gene_id "LL22NC03-113A11.1-004"; transcript_id "LL22NC03-113A11.1-004"; exon_number 6;
ENm004.contig1	ExonAligner	CDS	290005	290074	.	+	1	gene_id "LL22NC03-113A11.1-004"; transcript_id "LL22NC03-113A11.1-004"; exon_number 7;
ENm004.contig1	ExonAligner	CDS	296404	296476	.	+	0	gene_id "LL22NC03-113A11.1-004"; transcript_id "LL22NC03-113A11.1-004"; exon_number 8;
ENm004.contig1	ExonAligner	CDS	298906	298967	.	+	2	gene_id "LL22NC03-113A11.1-004"; transcript_id "LL22NC03-113A11.1-004"; exon_number 9;
ENm004.contig1	ExonAligner	CDS	300905	300974	.	+	0	gene_id "LL22NC03-113A11.1-004"; transcript_id "LL22NC03-113A11.1-004"; exon_number 10;
ENm004.contig1	ExonAligner	CDS	302018	302090	.	+	2	gene_id "LL22NC03-113A11.1-004"; transcript_id "LL22NC03-113A11.1-004"; exon_number 11;
ENm004.contig1	ExonAligner	CDS	304482	304585	.	+	1	gene_id "LL22NC03-113A11.1-004"; transcript_id "LL22NC03-113A11.1-004"; exon_number 12;
ENm004.contig1	ExonAligner	CDS	304856	304930	.	+	2	gene_id "LL22NC03-113A11.1-004"; transcript_id "LL22NC03-113A11.1-004"; exon_number 13;
ENm004.contig1	ExonAligner	CDS	306806	306934	.	+	2	gene_id "LL22NC03-113A11.1-004"; transcript_id "LL22NC03-113A11.1-004"; exon_number 14;
ENm004.contig1	ExonAligner	CDS	307304	307359	.	+	2	gene_id "LL22NC03-113A11.1-004"; transcript_id "LL22NC03-113A11.1-004"; exon_number 15;
ENm004.contig1	ExonAligner	CDS	307488	307555	.	+	0	gene_id "LL22NC03-113A11.1-004"; transcript_id "LL22NC03-113A11.1-004"; exon_number 16;
ENm004.contig1	ExonAligner	CDS	313483	313552	.	+	1	gene_id "LL22NC03-113A11.1-004"; transcript_id "LL22NC03-113A11.1-004"; exon_number 17;
ENm004.contig1	ExonAligner	CDS	315238	315268	.	+	0	gene_id "LL22NC03-113A11.1-004"; transcript_id "LL22NC03-113A11.1-004"; exon_number 18;
ENm004.contig1	ExonAligner	CDS	316126	316246	.	+	2	gene_id "LL22NC03-113A11.1-004"; transcript_id "LL22NC03-113A11.1-004"; exon_number 19;
ENm004.contig1	ExonAligner	CDS	320951	321171	.	+	1	gene_id "LL22NC03-113A11.1-004"; transcript_id "LL22NC03-113A11.1-004"; exon_number 20;
ENm004.contig1	ExonAligner	CDS	327188	327391	.	+	2	gene_id "LL22NC03-113A11.1-004"; transcript_id "LL22NC03-113A11.1-004"; exon_number 21;
ENm004.contig1	ExonAligner	CDS	329916	330051	.	+	2	gene_id "LL22NC03-113A11.1-004"; transcript_id "LL22NC03-113A11.1-004"; exon_number 22;
ENm004.contig1	ExonAligner	CDS	330871	330965	.	+	1	gene_id "LL22NC03-113A11.1-004"; transcript_id "LL22NC03-113A11.1-004"; exon_number 23;
ENm004.contig1	ExonAligner	CDS	336976	337041	.	+	2	gene_id "LL22NC03-113A11.1-004"; transcript_id "LL22NC03-113A11.1-004"; exon_number 24;
ENm004.contig1	ExonAligner	CDS	340547	340730	.	+	2	gene_id "LL22NC03-113A11.1-004"; transcript_id "LL22NC03-113A11.1-004"; exon_number 25;
ENm004.contig1	ExonAligner	CDS	341171	341331	.	+	1	gene_id "LL22NC03-113A11.1-004"; transcript_id "LL22NC03-113A11.1-004"; exon_number 26;
ENm004.contig1	ExonAligner	CDS	346258	346375	.	+	2	gene_id "LL22NC03-113A11.1-004"; transcript_id "LL22NC03-113A11.1-004"; exon_number 27;
ENm004.contig1	ExonAligner	CDS	346997	347164	.	+	1	gene_id "LL22NC03-113A11.1-004"; transcript_id "LL22NC03-113A11.1-004"; exon_number 28;
ENm004.contig1	ExonAligner	CDS	347949	348168	.	+	1	gene_id "LL22NC03-113A11.1-004"; transcript_id "LL22NC03-113A11.1-004"; exon_number 29;
ENm004.contig1	ExonAligner	CDS	349663	349790	.	+	0	gene_id "LL22NC03-113A11.1-004"; transcript_id "LL22NC03-113A11.1-004"; exon_number 30;
ENm004.contig1	ExonAligner	CDS	358879	358984	.	+	1	gene_id "LL22NC03-113A11.1-004"; transcript_id "LL22NC03-113A11.1-004"; exon_number 31;
ENm004.contig1	ExonAligner	CDS	362307	362372	.	+	0	gene_id "LL22NC03-113A11.1-004"; transcript_id "LL22NC03-113A11.1-004"; exon_number 32;
ENm004.contig1	ExonAligner	CDS	367658	367809	.	+	0	gene_id "LL22NC03-113A11.1-004"; transcript_id "LL22NC03-113A11.1-004"; exon_number 33;
ENm004.contig1	ExonAligner	CDS	370757	370834	.	+	1	gene_id "LL22NC03-113A11.1-004"; transcript_id "LL22NC03-113A11.1-004"; exon_number 34;
ENm004.contig1	ExonAligner	CDS	371665	371797	.	+	1	gene_id "LL22NC03-113A11.1-004"; transcript_id "LL22NC03-113A11.1-004"; exon_number 35;
ENm004.contig1	ExonAligner	CDS	376846	376948	.	+	0	gene_id "LL22NC03-113A11.1-004"; transcript_id "LL22NC03-113A11.1-004"; exon_number 36;
ENm004.contig1	ExonAligner	CDS	378343	378570	.	+	2	gene_id "LL22NC03-113A11.1-004"; transcript_id "LL22NC03-113A11.1-004"; exon_number 37;
ENm004.contig1	ExonAligner	CDS	382411	382580	.	+	2	gene_id "LL22NC03-113A11.1-004"; transcript_id "LL22NC03-113A11.1-004"; exon_number 38;
ENm004.contig1	ExonAligner	CDS	386885	387056	.	+	0	gene_id "LL22NC03-113A11.1-004"; transcript_id "LL22NC03-113A11.1-004"; exon_number 39;
ENm004.contig1	ExonAligner	CDS	393768	393850	.	+	2	gene_id "LL22NC03-113A11.1-004"; transcript_id "LL22NC03-113A11.1-004"; exon_number 40;
ENm004.contig1	ExonAligner	CDS	393965	394168	.	+	0	gene_id "LL22NC03-113A11.1-004"; transcript_id "LL22NC03-113A11.1-004"; exon_number 41;
ENm004.contig1	ExonAligner	CDS	267668	267725	.	+	0	gene_id "LL22NC03-113A11.1-001"; transcript_id "LL22NC03-113A11.1-001"; exon_number 1;
ENm004.contig1	ExonAligner	CDS	271003	271084	.	+	2	gene_id "LL22NC03-113A11.1-001"; transcript_id "LL22NC03-113A11.1-001"; exon_number 2;
ENm004.contig1	ExonAligner	CDS	271850	271890	.	+	1	gene_id "LL22NC03-113A11.1-001"; transcript_id "LL22NC03-113A11.1-001"; exon_number 3;
ENm004.contig1	ExonAligner	CDS	278311	278390	.	+	2	gene_id "LL22NC03-113A11.1-001"; transcript_id "LL22NC03-113A11.1-001"; exon_number 4;
ENm004.contig1	ExonAligner	CDS	280096	280179	.	+	0	gene_id "LL22NC03-113A11.1-001"; transcript_id "LL22NC03-113A11.1-001"; exon_number 5;
ENm004.contig1	ExonAligner	CDS	281654	281703	.	+	0	gene_id "LL22NC03-113A11.1-001"; transcript_id "LL22NC03-113A11.1-001"; exon_number 6;
ENm004.contig1	ExonAligner	CDS	290005	290074	.	+	1	gene_id "LL22NC03-113A11.1-001"; transcript_id "LL22NC03-113A11.1-001"; exon_number 7;
ENm004.contig1	ExonAligner	CDS	296404	296476	.	+	0	gene_id "LL22NC03-113A11.1-001"; transcript_id "LL22NC03-113A11.1-001"; exon_number 8;
ENm004.contig1	ExonAligner	CDS	298906	298967	.	+	2	gene_id "LL22NC03-113A11.1-001"; transcript_id "LL22NC03-113A11.1-001"; exon_number 9;
ENm004.contig1	ExonAligner	CDS	300905	300974	.	+	0	gene_id "LL22NC03-113A11.1-001"; transcript_id "LL22NC03-113A11.1-001"; exon_number 10;
ENm004.contig1	ExonAligner	CDS	302018	302090	.	+	2	gene_id "LL22NC03-113A11.1-001"; transcript_id "LL22NC03-113A11.1-001"; exon_number 11;
ENm004.contig1	ExonAligner	CDS	304482	304585	.	+	1	gene_id "LL22NC03-113A11.1-001"; transcript_id "LL22NC03-113A11.1-001"; exon_number 12;
ENm004.contig1	ExonAligner	CDS	304856	304930	.	+	2	gene_id "LL22NC03-113A11.1-001"; transcript_id "LL22NC03-113A11.1-001"; exon_number 13;
ENm004.contig1	ExonAligner	CDS	306806	306934	.	+	2	gene_id "LL22NC03-113A11.1-001"; transcript_id "LL22NC03-113A11.1-001"; exon_number 14;
ENm004.contig1	ExonAligner	CDS	307304	307359	.	+	2	gene_id "LL22NC03-113A11.1-001"; transcript_id "LL22NC03-113A11.1-001"; exon_number 15;
ENm004.contig1	ExonAligner	CDS	307488	307555	.	+	0	gene_id "LL22NC03-113A11.1-001"; transcript_id "LL22NC03-113A11.1-001"; exon_number 16;
ENm004.contig1	ExonAligner	CDS	313483	313552	.	+	1	gene_id "LL22NC03-113A11.1-001"; transcript_id "LL22NC03-113A11.1-001"; exon_number 17;
ENm004.contig1	ExonAligner	CDS	315238	315268	.	+	0	gene_id "LL22NC03-113A11.1-001"; transcript_id "LL22NC03-113A11.1-001"; exon_number 18;
ENm004.contig1	ExonAligner	CDS	316126	316246	.	+	2	gene_id "LL22NC03-113A11.1-001"; transcript_id "LL22NC03-113A11.1-001"; exon_number 19;
ENm004.contig1	ExonAligner	CDS	320951	321171	.	+	1	gene_id "LL22NC03-113A11.1-001"; transcript_id "LL22NC03-113A11.1-001"; exon_number 20;
ENm004.contig1	ExonAligner	CDS	327188	327391	.	+	2	gene_id "LL22NC03-113A11.1-001"; transcript_id "LL22NC03-113A11.1-001"; exon_number 21;
ENm004.contig1	ExonAligner	CDS	329916	330051	.	+	2	gene_id "LL22NC03-113A11.1-001"; transcript_id "LL22NC03-113A11.1-001"; exon_number 22;
ENm004.contig1	ExonAligner	CDS	330871	330965	.	+	1	gene_id "LL22NC03-113A11.1-001"; transcript_id "LL22NC03-113A11.1-001"; exon_number 23;
ENm004.contig1	ExonAligner	CDS	336976	337041	.	+	2	gene_id "LL22NC03-113A11.1-001"; transcript_id "LL22NC03-113A11.1-001"; exon_number 24;
ENm004.contig1	ExonAligner	CDS	340574	340730	.	+	2	gene_id "LL22NC03-113A11.1-001"; transcript_id "LL22NC03-113A11.1-001"; exon_number 25;
ENm004.contig1	ExonAligner	CDS	341171	341331	.	+	1	gene_id "LL22NC03-113A11.1-001"; transcript_id "LL22NC03-113A11.1-001"; exon_number 26;
ENm004.contig1	ExonAligner	CDS	346258	346375	.	+	2	gene_id "LL22NC03-113A11.1-001"; transcript_id "LL22NC03-113A11.1-001"; exon_number 27;
ENm004.contig1	ExonAligner	CDS	346997	347164	.	+	1	gene_id "LL22NC03-113A11.1-001"; transcript_id "LL22NC03-113A11.1-001"; exon_number 28;
ENm004.contig1	ExonAligner	CDS	347949	348168	.	+	1	gene_id "LL22NC03-113A11.1-001"; transcript_id "LL22NC03-113A11.1-001"; exon_number 29;
ENm004.contig1	ExonAligner	CDS	349663	349790	.	+	0	gene_id "LL22NC03-113A11.1-001"; transcript_id "LL22NC03-113A11.1-001"; exon_number 30;
ENm004.contig1	ExonAligner	CDS	358879	358984	.	+	1	gene_id "LL22NC03-113A11.1-001"; transcript_id "LL22NC03-113A11.1-001"; exon_number 31;
ENm004.contig1	ExonAligner	CDS	367658	367809	.	+	0	gene_id "LL22NC03-113A11.1-001"; transcript_id "LL22NC03-113A11.1-001"; exon_number 32;
ENm004.contig1	ExonAligner	CDS	370757	370834	.	+	1	gene_id "LL22NC03-113A11.1-001"; transcript_id "LL22NC03-113A11.1-001"; exon_number 33;
ENm004.contig1	ExonAligner	CDS	371665	371797	.	+	1	gene_id "LL22NC03-113A11.1-001"; transcript_id "LL22NC03-113A11.1-001"; exon_number 34;
ENm004.contig1	ExonAligner	CDS	376846	376948	.	+	0	gene_id "LL22NC03-113A11.1-001"; transcript_id "LL22NC03-113A11.1-001"; exon_number 35;
ENm004.contig1	ExonAligner	CDS	378343	378570	.	+	2	gene_id "LL22NC03-113A11.1-001"; transcript_id "LL22NC03-113A11.1-001"; exon_number 36;
ENm004.contig1	ExonAligner	CDS	382411	382580	.	+	2	gene_id "LL22NC03-113A11.1-001"; transcript_id "LL22NC03-113A11.1-001"; exon_number 37;
ENm004.contig1	ExonAligner	CDS	386885	387056	.	+	0	gene_id "LL22NC03-113A11.1-001"; transcript_id "LL22NC03-113A11.1-001"; exon_number 38;
ENm004.contig1	ExonAligner	CDS	389962	390022	.	+	2	gene_id "LL22NC03-113A11.1-001"; transcript_id "LL22NC03-113A11.1-001"; exon_number 39;
ENm004.contig1	ExonAligner	CDS	393768	393850	.	+	1	gene_id "LL22NC03-113A11.1-001"; transcript_id "LL22NC03-113A11.1-001"; exon_number 40;
ENm004.contig1	ExonAligner	CDS	393965	394260	.	+	2	gene_id "LL22NC03-113A11.1-001"; transcript_id "LL22NC03-113A11.1-001"; exon_number 41;
ENm004.contig1	ExonAligner	CDS	327331	327391	.	+	2	gene_id "LL22NC03-113A11.1-005"; transcript_id "LL22NC03-113A11.1-005"; exon_number 1;
ENm004.contig1	ExonAligner	CDS	329916	330051	.	+	2	gene_id "LL22NC03-113A11.1-005"; transcript_id "LL22NC03-113A11.1-005"; exon_number 2;
ENm004.contig1	ExonAligner	CDS	330871	330965	.	+	1	gene_id "LL22NC03-113A11.1-005"; transcript_id "LL22NC03-113A11.1-005"; exon_number 3;
ENm004.contig1	ExonAligner	CDS	336976	337041	.	+	2	gene_id "LL22NC03-113A11.1-005"; transcript_id "LL22NC03-113A11.1-005"; exon_number 4;
ENm004.contig1	ExonAligner	CDS	340547	340730	.	+	2	gene_id "LL22NC03-113A11.1-005"; transcript_id "LL22NC03-113A11.1-005"; exon_number 5;
ENm004.contig1	ExonAligner	CDS	341171	341331	.	+	1	gene_id "LL22NC03-113A11.1-005"; transcript_id "LL22NC03-113A11.1-005"; exon_number 6;
ENm004.contig1	ExonAligner	CDS	346258	346375	.	+	2	gene_id "LL22NC03-113A11.1-005"; transcript_id "LL22NC03-113A11.1-005"; exon_number 7;
ENm004.contig1	ExonAligner	CDS	346997	347164	.	+	1	gene_id "LL22NC03-113A11.1-005"; transcript_id "LL22NC03-113A11.1-005"; exon_number 8;
ENm004.contig1	ExonAligner	CDS	347949	348168	.	+	1	gene_id "LL22NC03-113A11.1-005"; transcript_id "LL22NC03-113A11.1-005"; exon_number 9;
ENm004.contig1	ExonAligner	CDS	349663	349790	.	+	0	gene_id "LL22NC03-113A11.1-005"; transcript_id "LL22NC03-113A11.1-005"; exon_number 10;
ENm004.contig1	ExonAligner	CDS	358879	358984	.	+	1	gene_id "LL22NC03-113A11.1-005"; transcript_id "LL22NC03-113A11.1-005"; exon_number 11;
ENm004.contig1	ExonAligner	CDS	367658	367809	.	+	0	gene_id "LL22NC03-113A11.1-005"; transcript_id "LL22NC03-113A11.1-005"; exon_number 12;
ENm004.contig1	ExonAligner	CDS	370757	370834	.	+	1	gene_id "LL22NC03-113A11.1-005"; transcript_id "LL22NC03-113A11.1-005"; exon_number 13;
ENm004.contig1	ExonAligner	CDS	371665	371797	.	+	1	gene_id "LL22NC03-113A11.1-005"; transcript_id "LL22NC03-113A11.1-005"; exon_number 14;
ENm004.contig1	ExonAligner	CDS	376846	376948	.	+	0	gene_id "LL22NC03-113A11.1-005"; transcript_id "LL22NC03-113A11.1-005"; exon_number 15;
ENm004.contig1	ExonAligner	CDS	378343	378570	.	+	2	gene_id "LL22NC03-113A11.1-005"; transcript_id "LL22NC03-113A11.1-005"; exon_number 16;
ENm004.contig1	ExonAligner	CDS	382411	382580	.	+	2	gene_id "LL22NC03-113A11.1-005"; transcript_id "LL22NC03-113A11.1-005"; exon_number 17;
ENm004.contig1	ExonAligner	CDS	386885	387056	.	+	0	gene_id "LL22NC03-113A11.1-005"; transcript_id "LL22NC03-113A11.1-005"; exon_number 18;
ENm004.contig1	ExonAligner	CDS	389962	390022	.	+	2	gene_id "LL22NC03-113A11.1-005"; transcript_id "LL22NC03-113A11.1-005"; exon_number 19;
ENm004.contig1	ExonAligner	CDS	393768	393850	.	+	1	gene_id "LL22NC03-113A11.1-005"; transcript_id "LL22NC03-113A11.1-005"; exon_number 20;
ENm004.contig1	ExonAligner	CDS	393965	394260	.	+	2	gene_id "LL22NC03-113A11.1-005"; transcript_id "LL22NC03-113A11.1-005"; exon_number 21;
ENm004.contig1	ExonAligner	CDS	422094	422180	.	+	0	gene_id "LL22NC03-44A4.1-001"; transcript_id "LL22NC03-44A4.1-001"; exon_number 1;
ENm004.contig1	ExonAligner	CDS	429568	430224	.	+	0	gene_id "LL22NC03-44A4.1-001"; transcript_id "LL22NC03-44A4.1-001"; exon_number 2;
ENm004.contig2	ExonAligner	CDS	9849872	9849982	.	-	0	gene_id "RP1-149A16.6-001"; transcript_id "RP1-149A16.6-001"; exon_number 1;
ENm004.contig2	ExonAligner	CDS	9852762	9852881	.	-	0	gene_id "RP1-149A16.6-001"; transcript_id "RP1-149A16.6-001"; exon_number 2;
ENm004.contig2	ExonAligner	CDS	9853351	9853461	.	-	0	gene_id "RP1-149A16.6-001"; transcript_id "RP1-149A16.6-001"; exon_number 3;
ENm004.contig2	ExonAligner	CDS	9854072	9854260	.	-	0	gene_id "RP1-149A16.6-001"; transcript_id "RP1-149A16.6-001"; exon_number 4;
ENm004.contig2	ExonAligner	CDS	9854678	9854853	.	-	2	gene_id "RP1-149A16.6-001"; transcript_id "RP1-149A16.6-001"; exon_number 5;
ENm004.contig2	ExonAligner	CDS	9857054	9857213	.	-	0	gene_id "RP1-149A16.6-001"; transcript_id "RP1-149A16.6-001"; exon_number 6;
ENm004.contig2	ExonAligner	CDS	9858040	9858196	.	-	1	gene_id "RP1-149A16.6-001"; transcript_id "RP1-149A16.6-001"; exon_number 7;
ENm004.contig2	ExonAligner	CDS	9860329	9860485	.	-	2	gene_id "RP1-149A16.6-001"; transcript_id "RP1-149A16.6-001"; exon_number 8;
ENm004.contig2	ExonAligner	CDS	9862218	9862317	.	-	0	gene_id "RP1-149A16.6-001"; transcript_id "RP1-149A16.6-001"; exon_number 9;
ENm004.contig2	ExonAligner	CDS	9864300	9864367	.	-	2	gene_id "RP1-149A16.6-001"; transcript_id "RP1-149A16.6-001"; exon_number 10;
ENm004.contig2	ExonAligner	CDS	9866582	9866660	.	-	0	gene_id "RP1-149A16.6-001"; transcript_id "RP1-149A16.6-001"; exon_number 11;
ENm004.contig2	ExonAligner	CDS	9868478	9868570	.	-	0	gene_id "RP1-149A16.6-001"; transcript_id "RP1-149A16.6-001"; exon_number 12;
ENm004.contig2	ExonAligner	CDS	9871282	9871404	.	-	0	gene_id "RP1-149A16.10-010"; transcript_id "RP1-149A16.10-010"; exon_number 1;
ENm004.contig2	ExonAligner	CDS	9872856	9872932	.	-	2	gene_id "RP1-149A16.10-010"; transcript_id "RP1-149A16.10-010"; exon_number 2;
ENm004.contig2	ExonAligner	CDS	9873857	9873920	.	-	0	gene_id "RP1-149A16.10-010"; transcript_id "RP1-149A16.10-010"; exon_number 3;
ENm004.contig2	ExonAligner	CDS	9876086	9876128	.	-	1	gene_id "RP1-149A16.10-010"; transcript_id "RP1-149A16.10-010"; exon_number 4;
ENm004.contig2	ExonAligner	CDS	9886235	9886302	.	-	0	gene_id "RP1-149A16.10-010"; transcript_id "RP1-149A16.10-010"; exon_number 5;
ENm004.contig2	ExonAligner	CDS	9887057	9887227	.	-	0	gene_id "RP1-149A16.10-010"; transcript_id "RP1-149A16.10-010"; exon_number 6;
ENm004.contig2	ExonAligner	CDS	9888567	9888614	.	-	0	gene_id "RP1-149A16.10-010"; transcript_id "RP1-149A16.10-010"; exon_number 7;
ENm004.contig2	ExonAligner	CDS	9890040	9890216	.	-	0	gene_id "RP1-149A16.10-010"; transcript_id "RP1-149A16.10-010"; exon_number 8;
ENm004.contig2	ExonAligner	CDS	9892109	9892200	.	-	2	gene_id "RP1-149A16.10-010"; transcript_id "RP1-149A16.10-010"; exon_number 9;
ENm004.contig2	ExonAligner	CDS	9899585	9899639	.	-	0	gene_id "RP1-149A16.10-010"; transcript_id "RP1-149A16.10-010"; exon_number 10;
ENm004.contig2	ExonAligner	CDS	9901846	9901909	.	-	1	gene_id "RP1-149A16.10-010"; transcript_id "RP1-149A16.10-010"; exon_number 11;
ENm004.contig2	ExonAligner	CDS	9902017	9902172	.	-	1	gene_id "RP1-149A16.10-010"; transcript_id "RP1-149A16.10-010"; exon_number 12;
ENm004.contig2	ExonAligner	CDS	9904191	9904319	.	-	1	gene_id "RP1-149A16.10-010"; transcript_id "RP1-149A16.10-010"; exon_number 13;
ENm004.contig2	ExonAligner	CDS	9906808	9906928	.	-	2	gene_id "RP1-149A16.10-010"; transcript_id "RP1-149A16.10-010"; exon_number 14;
ENm004.contig2	ExonAligner	CDS	9911379	9911502	.	-	0	gene_id "RP1-149A16.10-010"; transcript_id "RP1-149A16.10-010"; exon_number 15;
ENm004.contig2	ExonAligner	CDS	9906804	9906928	.	-	2	gene_id "RP1-149A16.10-011"; transcript_id "RP1-149A16.10-011"; exon_number 1;
ENm004.contig2	ExonAligner	CDS	9911379	9911502	.	-	0	gene_id "RP1-149A16.10-011"; transcript_id "RP1-149A16.10-011"; exon_number 2;
ENm004.contig2	ExonAligner	CDS	9932886	9933007	.	+	0	gene_id "LL22NC03-28H9.2-001"; transcript_id "LL22NC03-28H9.2-001"; exon_number 1;
ENm004.contig2	ExonAligner	CDS	9935282	9935570	.	+	1	gene_id "LL22NC03-28H9.2-001"; transcript_id "LL22NC03-28H9.2-001"; exon_number 2;
ENm004.contig2	ExonAligner	CDS	9939875	9940096	.	+	0	gene_id "LL22NC03-28H9.2-001"; transcript_id "LL22NC03-28H9.2-001"; exon_number 3;
ENm004.contig2	ExonAligner	CDS	9941791	9941932	.	+	0	gene_id "LL22NC03-28H9.2-001"; transcript_id "LL22NC03-28H9.2-001"; exon_number 4;
ENm004.contig2	ExonAligner	CDS	9944100	9944177	.	+	2	gene_id "LL22NC03-28H9.2-001"; transcript_id "LL22NC03-28H9.2-001"; exon_number 5;
ENm004.contig2	ExonAligner	CDS	9953788	9953877	.	+	2	gene_id "LL22NC03-28H9.2-001"; transcript_id "LL22NC03-28H9.2-001"; exon_number 6;
ENm004.contig2	ExonAligner	CDS	9955286	9955462	.	+	2	gene_id "LL22NC03-28H9.2-001"; transcript_id "LL22NC03-28H9.2-001"; exon_number 7;
ENm004.contig2	ExonAligner	CDS	9957636	9957673	.	+	2	gene_id "LL22NC03-28H9.2-001"; transcript_id "LL22NC03-28H9.2-001"; exon_number 8;
ENm004.contig2	ExonAligner	CDS	9958585	9958971	.	+	0	gene_id "LL22NC03-28H9.2-001"; transcript_id "LL22NC03-28H9.2-001"; exon_number 9;
ENm004.contig2	ExonAligner	CDS	9933051	9933193	.	+	1	gene_id "LL22NC03-28H9.2-002"; transcript_id "LL22NC03-28H9.2-002"; exon_number 1;
ENm004.contig2	ExonAligner	CDS	9935282	9935570	.	+	1	gene_id "LL22NC03-28H9.2-002"; transcript_id "LL22NC03-28H9.2-002"; exon_number 2;
ENm004.contig2	ExonAligner	CDS	9939875	9940096	.	+	0	gene_id "LL22NC03-28H9.2-002"; transcript_id "LL22NC03-28H9.2-002"; exon_number 3;
ENm004.contig2	ExonAligner	CDS	9941791	9941932	.	+	0	gene_id "LL22NC03-28H9.2-002"; transcript_id "LL22NC03-28H9.2-002"; exon_number 4;
ENm004.contig2	ExonAligner	CDS	9944100	9944177	.	+	2	gene_id "LL22NC03-28H9.2-002"; transcript_id "LL22NC03-28H9.2-002"; exon_number 5;
ENm004.contig2	ExonAligner	CDS	9953788	9953877	.	+	2	gene_id "LL22NC03-28H9.2-002"; transcript_id "LL22NC03-28H9.2-002"; exon_number 6;
ENm004.contig2	ExonAligner	CDS	9955286	9955462	.	+	2	gene_id "LL22NC03-28H9.2-002"; transcript_id "LL22NC03-28H9.2-002"; exon_number 7;
ENm004.contig2	ExonAligner	CDS	9957636	9957673	.	+	2	gene_id "LL22NC03-28H9.2-002"; transcript_id "LL22NC03-28H9.2-002"; exon_number 8;
ENm004.contig2	ExonAligner	CDS	9958585	9958971	.	+	0	gene_id "LL22NC03-28H9.2-002"; transcript_id "LL22NC03-28H9.2-002"; exon_number 9;
ENm004.contig2	ExonAligner	CDS	9966392	9966527	.	-	1	gene_id "LL22NC03-28H9.1-001"; transcript_id "LL22NC03-28H9.1-001"; exon_number 1;
ENm004.contig2	ExonAligner	CDS	9968234	9968525	.	-	2	gene_id "LL22NC03-28H9.1-001"; transcript_id "LL22NC03-28H9.1-001"; exon_number 2;
ENm004.contig2	ExonAligner	CDS	9974828	9974909	.	-	0	gene_id "LL22NC03-28H9.1-001"; transcript_id "LL22NC03-28H9.1-001"; exon_number 3;
ENm004.contig2	ExonAligner	CDS	9975662	9975790	.	-	0	gene_id "LL22NC03-28H9.1-001"; transcript_id "LL22NC03-28H9.1-001"; exon_number 4;
ENm004.contig2	ExonAligner	CDS	9979889	9979991	.	-	1	gene_id "LL22NC03-28H9.1-001"; transcript_id "LL22NC03-28H9.1-001"; exon_number 5;
ENm004.contig2	ExonAligner	CDS	9984089	9984163	.	-	1	gene_id "LL22NC03-28H9.1-001"; transcript_id "LL22NC03-28H9.1-001"; exon_number 6;
ENm004.contig2	ExonAligner	CDS	9991070	9991212	.	-	0	gene_id "LL22NC03-28H9.1-001"; transcript_id "LL22NC03-28H9.1-001"; exon_number 7;
ENm004.contig2	ExonAligner	CDS	10045426	10045482	.	-	0	gene_id "LL22NC03-28H9.1-001"; transcript_id "LL22NC03-28H9.1-001"; exon_number 8;
ENm004.contig2	ExonAligner	CDS	10261991	10262074	.	-	0	gene_id "LL22NC03-28H9.1-001"; transcript_id "LL22NC03-28H9.1-001"; exon_number 9;
ENm004.contig2	ExonAligner	CDS	10264783	10264939	.	-	1	gene_id "LL22NC03-28H9.1-001"; transcript_id "LL22NC03-28H9.1-001"; exon_number 10;
ENm004.contig2	ExonAligner	CDS	10318050	10318141	.	-	0	gene_id "LL22NC03-28H9.1-001"; transcript_id "LL22NC03-28H9.1-001"; exon_number 11;
ENm004.contig2	ExonAligner	CDS	10359306	10359357	.	-	1	gene_id "LL22NC03-28H9.1-001"; transcript_id "LL22NC03-28H9.1-001"; exon_number 12;
ENm004.contig2	ExonAligner	CDS	10377416	10377726	.	-	0	gene_id "LL22NC03-28H9.1-001"; transcript_id "LL22NC03-28H9.1-001"; exon_number 13;
ENm004.contig2	ExonAligner	CDS	10211291	10211411	.	+	0	gene_id "RP1-309I22.1-001"; transcript_id "RP1-309I22.1-001"; exon_number 1;
ENm004.contig2	ExonAligner	CDS	10248810	10248892	.	+	2	gene_id "RP1-309I22.1-001"; transcript_id "RP1-309I22.1-001"; exon_number 2;
ENm004.contig2	ExonAligner	CDS	10254370	10254481	.	+	0	gene_id "RP1-309I22.1-001"; transcript_id "RP1-309I22.1-001"; exon_number 3;
ENm004.contig2	ExonAligner	CDS	10254991	10255112	.	+	2	gene_id "RP1-309I22.1-001"; transcript_id "RP1-309I22.1-001"; exon_number 4;
ENm004.contig2	ExonAligner	CDS	10256142	10256342	.	+	0	gene_id "RP1-309I22.1-001"; transcript_id "RP1-309I22.1-001"; exon_number 5;
ENm004.contig2	ExonAligner	CDS	10211291	10211411	.	+	0	gene_id "RP1-309I22.1-003"; transcript_id "RP1-309I22.1-003"; exon_number 1;
ENm004.contig2	ExonAligner	CDS	10248810	10248892	.	+	2	gene_id "RP1-309I22.1-003"; transcript_id "RP1-309I22.1-003"; exon_number 2;
ENm004.contig2	ExonAligner	CDS	10254370	10254481	.	+	0	gene_id "RP1-309I22.1-003"; transcript_id "RP1-309I22.1-003"; exon_number 3;
ENm004.contig2	ExonAligner	CDS	10254991	10255112	.	+	2	gene_id "RP1-309I22.1-003"; transcript_id "RP1-309I22.1-003"; exon_number 4;
ENm004.contig2	ExonAligner	CDS	10256135	10256311	.	+	0	gene_id "RP1-309I22.1-003"; transcript_id "RP1-309I22.1-003"; exon_number 5;
ENm004.contig2	ExonAligner	CDS	10211291	10211411	.	+	0	gene_id "RP1-309I22.1-002"; transcript_id "RP1-309I22.1-002"; exon_number 1;
ENm004.contig2	ExonAligner	CDS	10248810	10248892	.	+	2	gene_id "RP1-309I22.1-002"; transcript_id "RP1-309I22.1-002"; exon_number 2;
ENm004.contig2	ExonAligner	CDS	10254370	10254481	.	+	0	gene_id "RP1-309I22.1-002"; transcript_id "RP1-309I22.1-002"; exon_number 3;
ENm004.contig2	ExonAligner	CDS	10254991	10255060	.	+	2	gene_id "RP1-309I22.1-002"; transcript_id "RP1-309I22.1-002"; exon_number 4;
ENm004.contig2	ExonAligner	CDS	10256111	10256312	.	+	1	gene_id "RP1-309I22.1-002"; transcript_id "RP1-309I22.1-002"; exon_number 5;
ENm004.contig2	ExonAligner	CDS	10359331	10359360	.	-	1	gene_id "LL22NC03-28H9.1-008"; transcript_id "LL22NC03-28H9.1-008"; exon_number 1;
ENm004.contig2	ExonAligner	CDS	10377416	10377726	.	-	0	gene_id "LL22NC03-28H9.1-008"; transcript_id "LL22NC03-28H9.1-008"; exon_number 2;
ENm005.contig1	ExonAligner	CDS	34538	34697	.	+	0	gene_id "AP000272.65-001"; transcript_id "AP000272.65-001"; exon_number 1;
ENm005.contig1	ExonAligner	CDS	69523	69713	.	+	2	gene_id "AP000272.65-001"; transcript_id "AP000272.65-001"; exon_number 2;
ENm005.contig1	ExonAligner	CDS	72831	72954	.	+	0	gene_id "AP000272.65-001"; transcript_id "AP000272.65-001"; exon_number 3;
ENm005.contig1	ExonAligner	CDS	79304	79456	.	+	2	gene_id "AP000272.65-001"; transcript_id "AP000272.65-001"; exon_number 4;
ENm005.contig1	ExonAligner	CDS	93795	93938	.	+	2	gene_id "AP000272.65-001"; transcript_id "AP000272.65-001"; exon_number 5;
ENm005.contig1	ExonAligner	CDS	97846	97917	.	+	2	gene_id "AP000272.65-001"; transcript_id "AP000272.65-001"; exon_number 6;
ENm005.contig1	ExonAligner	CDS	100632	100715	.	+	2	gene_id "AP000272.65-001"; transcript_id "AP000272.65-001"; exon_number 7;
ENm005.contig1	ExonAligner	CDS	107369	107748	.	+	2	gene_id "AP000272.65-001"; transcript_id "AP000272.65-001"; exon_number 8;
ENm005.contig1	ExonAligner	CDS	34538	34697	.	+	0	gene_id "AP000272.65-002"; transcript_id "AP000272.65-002"; exon_number 1;
ENm005.contig1	ExonAligner	CDS	69523	69713	.	+	2	gene_id "AP000272.65-002"; transcript_id "AP000272.65-002"; exon_number 2;
ENm005.contig1	ExonAligner	CDS	72831	72954	.	+	0	gene_id "AP000272.65-002"; transcript_id "AP000272.65-002"; exon_number 3;
ENm005.contig1	ExonAligner	CDS	79304	79456	.	+	2	gene_id "AP000272.65-002"; transcript_id "AP000272.65-002"; exon_number 4;
ENm005.contig1	ExonAligner	CDS	93795	93938	.	+	2	gene_id "AP000272.65-002"; transcript_id "AP000272.65-002"; exon_number 5;
ENm005.contig1	ExonAligner	CDS	97846	97908	.	+	2	gene_id "AP000272.65-002"; transcript_id "AP000272.65-002"; exon_number 6;
ENm005.contig1	ExonAligner	CDS	100632	100715	.	+	2	gene_id "AP000272.65-002"; transcript_id "AP000272.65-002"; exon_number 7;
ENm005.contig1	ExonAligner	CDS	107369	107748	.	+	2	gene_id "AP000272.65-002"; transcript_id "AP000272.65-002"; exon_number 8;
ENm005.contig1	ExonAligner	CDS	129237	129347	.	-	0	gene_id "AP000275.61-006"; transcript_id "AP000275.61-006"; exon_number 1;
ENm005.contig1	ExonAligner	CDS	130363	130494	.	-	0	gene_id "AP000275.61-006"; transcript_id "AP000275.61-006"; exon_number 2;
ENm005.contig1	ExonAligner	CDS	130615	130761	.	-	0	gene_id "AP000275.61-006"; transcript_id "AP000275.61-006"; exon_number 3;
ENm005.contig1	ExonAligner	CDS	129237	129347	.	-	0	gene_id "AP000275.61-001"; transcript_id "AP000275.61-001"; exon_number 1;
ENm005.contig1	ExonAligner	CDS	129613	129702	.	-	0	gene_id "AP000275.61-001"; transcript_id "AP000275.61-001"; exon_number 2;
ENm005.contig1	ExonAligner	CDS	130363	130494	.	-	0	gene_id "AP000275.61-001"; transcript_id "AP000275.61-001"; exon_number 3;
ENm005.contig1	ExonAligner	CDS	130615	130773	.	-	0	gene_id "AP000275.61-001"; transcript_id "AP000275.61-001"; exon_number 4;
ENm005.contig1	ExonAligner	CDS	133181	133248	.	-	2	gene_id "AP000275.61-001"; transcript_id "AP000275.61-001"; exon_number 5;
ENm005.contig1	ExonAligner	CDS	134259	134426	.	-	2	gene_id "AP000275.61-001"; transcript_id "AP000275.61-001"; exon_number 6;
ENm005.contig1	ExonAligner	CDS	137847	137985	.	-	0	gene_id "AP000275.61-001"; transcript_id "AP000275.61-001"; exon_number 7;
ENm005.contig1	ExonAligner	CDS	130288	130494	.	-	0	gene_id "AP000275.61-002"; transcript_id "AP000275.61-002"; exon_number 1;
ENm005.contig1	ExonAligner	CDS	130615	130773	.	-	0	gene_id "AP000275.61-002"; transcript_id "AP000275.61-002"; exon_number 2;
ENm005.contig1	ExonAligner	CDS	133181	133248	.	-	2	gene_id "AP000275.61-002"; transcript_id "AP000275.61-002"; exon_number 3;
ENm005.contig1	ExonAligner	CDS	134259	134426	.	-	2	gene_id "AP000275.61-002"; transcript_id "AP000275.61-002"; exon_number 4;
ENm005.contig1	ExonAligner	CDS	137847	137985	.	-	0	gene_id "AP000275.61-002"; transcript_id "AP000275.61-002"; exon_number 5;
ENm005.contig1	ExonAligner	CDS	130427	130494	.	-	0	gene_id "AP000275.61-007"; transcript_id "AP000275.61-007"; exon_number 1;
ENm005.contig1	ExonAligner	CDS	130615	130773	.	-	0	gene_id "AP000275.61-007"; transcript_id "AP000275.61-007"; exon_number 2;
ENm005.contig1	ExonAligner	CDS	133181	133248	.	-	2	gene_id "AP000275.61-007"; transcript_id "AP000275.61-007"; exon_number 3;
ENm005.contig1	ExonAligner	CDS	134259	134375	.	-	2	gene_id "AP000275.61-007"; transcript_id "AP000275.61-007"; exon_number 4;
ENm005.contig1	ExonAligner	CDS	137847	137985	.	-	0	gene_id "AP000275.61-007"; transcript_id "AP000275.61-007"; exon_number 5;
ENm005.contig1	ExonAligner	CDS	141505	142299	.	-	0	gene_id "AP000275.63-004"; transcript_id "AP000275.63-004"; exon_number 1;
ENm005.contig1	ExonAligner	CDS	147620	147840	.	-	2	gene_id "AP000275.63-004"; transcript_id "AP000275.63-004"; exon_number 2;
ENm005.contig1	ExonAligner	CDS	148064	148172	.	-	0	gene_id "AP000275.63-004"; transcript_id "AP000275.63-004"; exon_number 3;
ENm005.contig1	ExonAligner	CDS	150057	150127	.	-	2	gene_id "AP000275.63-004"; transcript_id "AP000275.63-004"; exon_number 4;
ENm005.contig1	ExonAligner	CDS	150280	150318	.	-	2	gene_id "AP000275.63-004"; transcript_id "AP000275.63-004"; exon_number 5;
ENm005.contig1	ExonAligner	CDS	151331	151378	.	-	2	gene_id "AP000275.63-004"; transcript_id "AP000275.63-004"; exon_number 6;
ENm005.contig1	ExonAligner	CDS	152964	153002	.	-	2	gene_id "AP000275.63-004"; transcript_id "AP000275.63-004"; exon_number 7;
ENm005.contig1	ExonAligner	CDS	153616	153750	.	-	2	gene_id "AP000275.63-004"; transcript_id "AP000275.63-004"; exon_number 8;
ENm005.contig1	ExonAligner	CDS	155065	155274	.	-	2	gene_id "AP000275.63-004"; transcript_id "AP000275.63-004"; exon_number 9;
ENm005.contig1	ExonAligner	CDS	158574	158736	.	-	0	gene_id "AP000275.63-004"; transcript_id "AP000275.63-004"; exon_number 10;
ENm005.contig1	ExonAligner	CDS	160859	160937	.	-	1	gene_id "AP000275.63-004"; transcript_id "AP000275.63-004"; exon_number 11;
ENm005.contig1	ExonAligner	CDS	163509	163724	.	-	1	gene_id "AP000275.63-004"; transcript_id "AP000275.63-004"; exon_number 12;
ENm005.contig1	ExonAligner	CDS	163828	163939	.	-	2	gene_id "AP000275.63-004"; transcript_id "AP000275.63-004"; exon_number 13;
ENm005.contig1	ExonAligner	CDS	164639	164795	.	-	0	gene_id "AP000275.63-004"; transcript_id "AP000275.63-004"; exon_number 14;
ENm005.contig1	ExonAligner	CDS	167086	167238	.	-	0	gene_id "AP000275.63-004"; transcript_id "AP000275.63-004"; exon_number 15;
ENm005.contig1	ExonAligner	CDS	167478	167670	.	-	1	gene_id "AP000275.63-004"; transcript_id "AP000275.63-004"; exon_number 16;
ENm005.contig1	ExonAligner	CDS	167770	167910	.	-	1	gene_id "AP000275.63-004"; transcript_id "AP000275.63-004"; exon_number 17;
ENm005.contig1	ExonAligner	CDS	170565	170649	.	-	2	gene_id "AP000275.63-004"; transcript_id "AP000275.63-004"; exon_number 18;
ENm005.contig1	ExonAligner	CDS	172451	172636	.	-	2	gene_id "AP000275.63-004"; transcript_id "AP000275.63-004"; exon_number 19;
ENm005.contig1	ExonAligner	CDS	174832	174849	.	-	2	gene_id "AP000275.63-004"; transcript_id "AP000275.63-004"; exon_number 20;
ENm005.contig1	ExonAligner	CDS	177178	177328	.	-	0	gene_id "AP000275.63-004"; transcript_id "AP000275.63-004"; exon_number 21;
ENm005.contig1	ExonAligner	CDS	179867	180013	.	-	0	gene_id "AP000275.63-004"; transcript_id "AP000275.63-004"; exon_number 22;
ENm005.contig1	ExonAligner	CDS	181957	182032	.	-	1	gene_id "AP000275.63-004"; transcript_id "AP000275.63-004"; exon_number 23;
ENm005.contig1	ExonAligner	CDS	183019	183182	.	-	0	gene_id "AP000275.63-004"; transcript_id "AP000275.63-004"; exon_number 24;
ENm005.contig1	ExonAligner	CDS	184214	184310	.	-	1	gene_id "AP000275.63-004"; transcript_id "AP000275.63-004"; exon_number 25;
ENm005.contig1	ExonAligner	CDS	185073	185134	.	-	0	gene_id "AP000275.63-004"; transcript_id "AP000275.63-004"; exon_number 26;
ENm005.contig1	ExonAligner	CDS	190608	190685	.	-	0	gene_id "AP000275.63-004"; transcript_id "AP000275.63-004"; exon_number 27;
ENm005.contig1	ExonAligner	CDS	191407	191632	.	-	1	gene_id "AP000275.63-004"; transcript_id "AP000275.63-004"; exon_number 28;
ENm005.contig1	ExonAligner	CDS	194645	194912	.	-	2	gene_id "AP000275.63-004"; transcript_id "AP000275.63-004"; exon_number 29;
ENm005.contig1	ExonAligner	CDS	197206	197292	.	-	2	gene_id "AP000275.63-004"; transcript_id "AP000275.63-004"; exon_number 30;
ENm005.contig1	ExonAligner	CDS	213289	213412	.	-	0	gene_id "AP000275.63-004"; transcript_id "AP000275.63-004"; exon_number 31;
ENm005.contig1	ExonAligner	CDS	143741	143761	.	-	0	gene_id "AP000275.63-003"; transcript_id "AP000275.63-003"; exon_number 1;
ENm005.contig1	ExonAligner	CDS	147620	147840	.	-	2	gene_id "AP000275.63-003"; transcript_id "AP000275.63-003"; exon_number 2;
ENm005.contig1	ExonAligner	CDS	148064	148172	.	-	0	gene_id "AP000275.63-003"; transcript_id "AP000275.63-003"; exon_number 3;
ENm005.contig1	ExonAligner	CDS	150057	150127	.	-	2	gene_id "AP000275.63-003"; transcript_id "AP000275.63-003"; exon_number 4;
ENm005.contig1	ExonAligner	CDS	150280	150318	.	-	2	gene_id "AP000275.63-003"; transcript_id "AP000275.63-003"; exon_number 5;
ENm005.contig1	ExonAligner	CDS	152964	153002	.	-	2	gene_id "AP000275.63-003"; transcript_id "AP000275.63-003"; exon_number 6;
ENm005.contig1	ExonAligner	CDS	153619	153677	.	-	1	gene_id "AP000275.63-003"; transcript_id "AP000275.63-003"; exon_number 7;
ENm005.contig1	ExonAligner	CDS	153723	153747	.	-	2	gene_id "AP000275.63-003"; transcript_id "AP000275.63-003"; exon_number 8;
ENm005.contig1	ExonAligner	CDS	155065	155274	.	-	2	gene_id "AP000275.63-003"; transcript_id "AP000275.63-003"; exon_number 9;
ENm005.contig1	ExonAligner	CDS	158574	158736	.	-	0	gene_id "AP000275.63-003"; transcript_id "AP000275.63-003"; exon_number 10;
ENm005.contig1	ExonAligner	CDS	160859	160937	.	-	1	gene_id "AP000275.63-003"; transcript_id "AP000275.63-003"; exon_number 11;
ENm005.contig1	ExonAligner	CDS	163509	163724	.	-	1	gene_id "AP000275.63-003"; transcript_id "AP000275.63-003"; exon_number 12;
ENm005.contig1	ExonAligner	CDS	163828	163939	.	-	2	gene_id "AP000275.63-003"; transcript_id "AP000275.63-003"; exon_number 13;
ENm005.contig1	ExonAligner	CDS	164639	164795	.	-	0	gene_id "AP000275.63-003"; transcript_id "AP000275.63-003"; exon_number 14;
ENm005.contig1	ExonAligner	CDS	167086	167238	.	-	0	gene_id "AP000275.63-003"; transcript_id "AP000275.63-003"; exon_number 15;
ENm005.contig1	ExonAligner	CDS	167478	167670	.	-	1	gene_id "AP000275.63-003"; transcript_id "AP000275.63-003"; exon_number 16;
ENm005.contig1	ExonAligner	CDS	167770	167910	.	-	1	gene_id "AP000275.63-003"; transcript_id "AP000275.63-003"; exon_number 17;
ENm005.contig1	ExonAligner	CDS	170565	170649	.	-	2	gene_id "AP000275.63-003"; transcript_id "AP000275.63-003"; exon_number 18;
ENm005.contig1	ExonAligner	CDS	172451	172636	.	-	2	gene_id "AP000275.63-003"; transcript_id "AP000275.63-003"; exon_number 19;
ENm005.contig1	ExonAligner	CDS	174832	174849	.	-	2	gene_id "AP000275.63-003"; transcript_id "AP000275.63-003"; exon_number 20;
ENm005.contig1	ExonAligner	CDS	177178	177328	.	-	0	gene_id "AP000275.63-003"; transcript_id "AP000275.63-003"; exon_number 21;
ENm005.contig1	ExonAligner	CDS	179867	180013	.	-	0	gene_id "AP000275.63-003"; transcript_id "AP000275.63-003"; exon_number 22;
ENm005.contig1	ExonAligner	CDS	181957	182032	.	-	1	gene_id "AP000275.63-003"; transcript_id "AP000275.63-003"; exon_number 23;
ENm005.contig1	ExonAligner	CDS	183019	183182	.	-	0	gene_id "AP000275.63-003"; transcript_id "AP000275.63-003"; exon_number 24;
ENm005.contig1	ExonAligner	CDS	184214	184310	.	-	1	gene_id "AP000275.63-003"; transcript_id "AP000275.63-003"; exon_number 25;
ENm005.contig1	ExonAligner	CDS	185073	185134	.	-	0	gene_id "AP000275.63-003"; transcript_id "AP000275.63-003"; exon_number 26;
ENm005.contig1	ExonAligner	CDS	190608	190685	.	-	0	gene_id "AP000275.63-003"; transcript_id "AP000275.63-003"; exon_number 27;
ENm005.contig1	ExonAligner	CDS	191407	191632	.	-	1	gene_id "AP000275.63-003"; transcript_id "AP000275.63-003"; exon_number 28;
ENm005.contig1	ExonAligner	CDS	194645	194912	.	-	2	gene_id "AP000275.63-003"; transcript_id "AP000275.63-003"; exon_number 29;
ENm005.contig1	ExonAligner	CDS	197206	197292	.	-	2	gene_id "AP000275.63-003"; transcript_id "AP000275.63-003"; exon_number 30;
ENm005.contig1	ExonAligner	CDS	213289	213412	.	-	0	gene_id "AP000275.63-003"; transcript_id "AP000275.63-003"; exon_number 31;
ENm005.contig1	ExonAligner	CDS	143741	143761	.	-	0	gene_id "AP000275.63-001"; transcript_id "AP000275.63-001"; exon_number 1;
ENm005.contig1	ExonAligner	CDS	147620	147840	.	-	2	gene_id "AP000275.63-001"; transcript_id "AP000275.63-001"; exon_number 2;
ENm005.contig1	ExonAligner	CDS	148064	148172	.	-	0	gene_id "AP000275.63-001"; transcript_id "AP000275.63-001"; exon_number 3;
ENm005.contig1	ExonAligner	CDS	150057	150127	.	-	2	gene_id "AP000275.63-001"; transcript_id "AP000275.63-001"; exon_number 4;
ENm005.contig1	ExonAligner	CDS	150280	150318	.	-	2	gene_id "AP000275.63-001"; transcript_id "AP000275.63-001"; exon_number 5;
ENm005.contig1	ExonAligner	CDS	151331	151378	.	-	2	gene_id "AP000275.63-001"; transcript_id "AP000275.63-001"; exon_number 6;
ENm005.contig1	ExonAligner	CDS	152964	153002	.	-	2	gene_id "AP000275.63-001"; transcript_id "AP000275.63-001"; exon_number 7;
ENm005.contig1	ExonAligner	CDS	153616	153750	.	-	2	gene_id "AP000275.63-001"; transcript_id "AP000275.63-001"; exon_number 8;
ENm005.contig1	ExonAligner	CDS	155065	155274	.	-	2	gene_id "AP000275.63-001"; transcript_id "AP000275.63-001"; exon_number 9;
ENm005.contig1	ExonAligner	CDS	158574	158736	.	-	0	gene_id "AP000275.63-001"; transcript_id "AP000275.63-001"; exon_number 10;
ENm005.contig1	ExonAligner	CDS	160859	160937	.	-	1	gene_id "AP000275.63-001"; transcript_id "AP000275.63-001"; exon_number 11;
ENm005.contig1	ExonAligner	CDS	163509	163724	.	-	1	gene_id "AP000275.63-001"; transcript_id "AP000275.63-001"; exon_number 12;
ENm005.contig1	ExonAligner	CDS	163828	163939	.	-	2	gene_id "AP000275.63-001"; transcript_id "AP000275.63-001"; exon_number 13;
ENm005.contig1	ExonAligner	CDS	164639	164795	.	-	0	gene_id "AP000275.63-001"; transcript_id "AP000275.63-001"; exon_number 14;
ENm005.contig1	ExonAligner	CDS	167086	167238	.	-	0	gene_id "AP000275.63-001"; transcript_id "AP000275.63-001"; exon_number 15;
ENm005.contig1	ExonAligner	CDS	167478	167670	.	-	1	gene_id "AP000275.63-001"; transcript_id "AP000275.63-001"; exon_number 16;
ENm005.contig1	ExonAligner	CDS	167770	167910	.	-	1	gene_id "AP000275.63-001"; transcript_id "AP000275.63-001"; exon_number 17;
ENm005.contig1	ExonAligner	CDS	170565	170649	.	-	2	gene_id "AP000275.63-001"; transcript_id "AP000275.63-001"; exon_number 18;
ENm005.contig1	ExonAligner	CDS	172451	172636	.	-	2	gene_id "AP000275.63-001"; transcript_id "AP000275.63-001"; exon_number 19;
ENm005.contig1	ExonAligner	CDS	174832	174849	.	-	2	gene_id "AP000275.63-001"; transcript_id "AP000275.63-001"; exon_number 20;
ENm005.contig1	ExonAligner	CDS	177178	177328	.	-	0	gene_id "AP000275.63-001"; transcript_id "AP000275.63-001"; exon_number 21;
ENm005.contig1	ExonAligner	CDS	179867	180013	.	-	0	gene_id "AP000275.63-001"; transcript_id "AP000275.63-001"; exon_number 22;
ENm005.contig1	ExonAligner	CDS	181957	182032	.	-	1	gene_id "AP000275.63-001"; transcript_id "AP000275.63-001"; exon_number 23;
ENm005.contig1	ExonAligner	CDS	183019	183182	.	-	0	gene_id "AP000275.63-001"; transcript_id "AP000275.63-001"; exon_number 24;
ENm005.contig1	ExonAligner	CDS	184214	184310	.	-	1	gene_id "AP000275.63-001"; transcript_id "AP000275.63-001"; exon_number 25;
ENm005.contig1	ExonAligner	CDS	185073	185134	.	-	0	gene_id "AP000275.63-001"; transcript_id "AP000275.63-001"; exon_number 26;
ENm005.contig1	ExonAligner	CDS	190608	190685	.	-	0	gene_id "AP000275.63-001"; transcript_id "AP000275.63-001"; exon_number 27;
ENm005.contig1	ExonAligner	CDS	191407	191632	.	-	1	gene_id "AP000275.63-001"; transcript_id "AP000275.63-001"; exon_number 28;
ENm005.contig1	ExonAligner	CDS	194645	194912	.	-	2	gene_id "AP000275.63-001"; transcript_id "AP000275.63-001"; exon_number 29;
ENm005.contig1	ExonAligner	CDS	197206	197292	.	-	2	gene_id "AP000275.63-001"; transcript_id "AP000275.63-001"; exon_number 30;
ENm005.contig1	ExonAligner	CDS	213289	213412	.	-	0	gene_id "AP000275.63-001"; transcript_id "AP000275.63-001"; exon_number 31;
ENm005.contig1	ExonAligner	CDS	147730	147840	.	-	1	gene_id "AP000275.63-008"; transcript_id "AP000275.63-008"; exon_number 1;
ENm005.contig1	ExonAligner	CDS	148064	148172	.	-	2	gene_id "AP000275.63-008"; transcript_id "AP000275.63-008"; exon_number 2;
ENm005.contig1	ExonAligner	CDS	150057	150127	.	-	1	gene_id "AP000275.63-008"; transcript_id "AP000275.63-008"; exon_number 3;
ENm005.contig1	ExonAligner	CDS	153616	153689	.	-	2	gene_id "AP000275.63-008"; transcript_id "AP000275.63-008"; exon_number 4;
ENm005.contig1	ExonAligner	CDS	167518	167670	.	-	1	gene_id "AP000275.63-002"; transcript_id "AP000275.63-002"; exon_number 1;
ENm005.contig1	ExonAligner	CDS	167770	167910	.	-	1	gene_id "AP000275.63-002"; transcript_id "AP000275.63-002"; exon_number 2;
ENm005.contig1	ExonAligner	CDS	170565	170649	.	-	2	gene_id "AP000275.63-002"; transcript_id "AP000275.63-002"; exon_number 3;
ENm005.contig1	ExonAligner	CDS	172451	172636	.	-	2	gene_id "AP000275.63-002"; transcript_id "AP000275.63-002"; exon_number 4;
ENm005.contig1	ExonAligner	CDS	177178	177337	.	-	0	gene_id "AP000275.63-002"; transcript_id "AP000275.63-002"; exon_number 5;
ENm005.contig1	ExonAligner	CDS	179867	180013	.	-	0	gene_id "AP000275.63-002"; transcript_id "AP000275.63-002"; exon_number 6;
ENm005.contig1	ExonAligner	CDS	181957	182032	.	-	1	gene_id "AP000275.63-002"; transcript_id "AP000275.63-002"; exon_number 7;
ENm005.contig1	ExonAligner	CDS	183019	183182	.	-	0	gene_id "AP000275.63-002"; transcript_id "AP000275.63-002"; exon_number 8;
ENm005.contig1	ExonAligner	CDS	184214	184310	.	-	1	gene_id "AP000275.63-002"; transcript_id "AP000275.63-002"; exon_number 9;
ENm005.contig1	ExonAligner	CDS	185073	185134	.	-	0	gene_id "AP000275.63-002"; transcript_id "AP000275.63-002"; exon_number 10;
ENm005.contig1	ExonAligner	CDS	190608	190685	.	-	0	gene_id "AP000275.63-002"; transcript_id "AP000275.63-002"; exon_number 11;
ENm005.contig1	ExonAligner	CDS	191407	191632	.	-	1	gene_id "AP000275.63-002"; transcript_id "AP000275.63-002"; exon_number 12;
ENm005.contig1	ExonAligner	CDS	194645	194912	.	-	2	gene_id "AP000275.63-002"; transcript_id "AP000275.63-002"; exon_number 13;
ENm005.contig1	ExonAligner	CDS	197206	197292	.	-	2	gene_id "AP000275.63-002"; transcript_id "AP000275.63-002"; exon_number 14;
ENm005.contig1	ExonAligner	CDS	213289	213412	.	-	0	gene_id "AP000275.63-002"; transcript_id "AP000275.63-002"; exon_number 15;
ENm005.contig1	ExonAligner	CDS	218326	218443	.	-	1	gene_id "AP000279.68-001"; transcript_id "AP000279.68-001"; exon_number 1;
ENm005.contig1	ExonAligner	CDS	220111	220265	.	-	0	gene_id "AP000279.68-001"; transcript_id "AP000279.68-001"; exon_number 2;
ENm005.contig1	ExonAligner	CDS	222428	222574	.	-	0	gene_id "AP000279.68-001"; transcript_id "AP000279.68-001"; exon_number 3;
ENm005.contig1	ExonAligner	CDS	225319	225379	.	-	1	gene_id "AP000279.68-001"; transcript_id "AP000279.68-001"; exon_number 4;
ENm005.contig1	ExonAligner	CDS	225937	226007	.	-	0	gene_id "AP000279.68-001"; transcript_id "AP000279.68-001"; exon_number 5;
ENm005.contig1	ExonAligner	CDS	226606	226721	.	-	2	gene_id "AP000279.68-001"; transcript_id "AP000279.68-001"; exon_number 6;
ENm005.contig1	ExonAligner	CDS	228415	228553	.	-	0	gene_id "AP000279.68-001"; transcript_id "AP000279.68-001"; exon_number 7;
ENm005.contig1	ExonAligner	CDS	228764	228957	.	-	2	gene_id "AP000279.68-001"; transcript_id "AP000279.68-001"; exon_number 8;
ENm005.contig1	ExonAligner	CDS	230295	230410	.	-	1	gene_id "AP000279.68-001"; transcript_id "AP000279.68-001"; exon_number 9;
ENm005.contig1	ExonAligner	CDS	230498	230591	.	-	2	gene_id "AP000279.68-001"; transcript_id "AP000279.68-001"; exon_number 10;
ENm005.contig1	ExonAligner	CDS	233701	233818	.	-	0	gene_id "AP000279.68-001"; transcript_id "AP000279.68-001"; exon_number 11;
ENm005.contig1	ExonAligner	CDS	237366	237549	.	-	1	gene_id "AP000279.68-001"; transcript_id "AP000279.68-001"; exon_number 12;
ENm005.contig1	ExonAligner	CDS	238068	238279	.	-	0	gene_id "AP000279.68-001"; transcript_id "AP000279.68-001"; exon_number 13;
ENm005.contig1	ExonAligner	CDS	239187	239284	.	-	2	gene_id "AP000279.68-001"; transcript_id "AP000279.68-001"; exon_number 14;
ENm005.contig1	ExonAligner	CDS	239733	239954	.	-	2	gene_id "AP000279.68-001"; transcript_id "AP000279.68-001"; exon_number 15;
ENm005.contig1	ExonAligner	CDS	240507	240683	.	-	2	gene_id "AP000279.68-001"; transcript_id "AP000279.68-001"; exon_number 16;
ENm005.contig1	ExonAligner	CDS	245821	245943	.	-	2	gene_id "AP000279.68-001"; transcript_id "AP000279.68-001"; exon_number 17;
ENm005.contig1	ExonAligner	CDS	247271	247619	.	-	0	gene_id "AP000279.68-001"; transcript_id "AP000279.68-001"; exon_number 18;
ENm005.contig1	ExonAligner	CDS	225319	225379	.	-	1	gene_id "AP000279.68-005"; transcript_id "AP000279.68-005"; exon_number 2;
ENm005.contig1	ExonAligner	CDS	225937	226007	.	-	0	gene_id "AP000279.68-005"; transcript_id "AP000279.68-005"; exon_number 3;
ENm005.contig1	ExonAligner	CDS	226606	226721	.	-	2	gene_id "AP000279.68-005"; transcript_id "AP000279.68-005"; exon_number 4;
ENm005.contig1	ExonAligner	CDS	228415	228553	.	-	0	gene_id "AP000279.68-005"; transcript_id "AP000279.68-005"; exon_number 5;
ENm005.contig1	ExonAligner	CDS	228764	228957	.	-	2	gene_id "AP000279.68-005"; transcript_id "AP000279.68-005"; exon_number 6;
ENm005.contig1	ExonAligner	CDS	230295	230410	.	-	1	gene_id "AP000279.68-005"; transcript_id "AP000279.68-005"; exon_number 7;
ENm005.contig1	ExonAligner	CDS	230498	230591	.	-	2	gene_id "AP000279.68-005"; transcript_id "AP000279.68-005"; exon_number 8;
ENm005.contig1	ExonAligner	CDS	233701	233818	.	-	0	gene_id "AP000279.68-005"; transcript_id "AP000279.68-005"; exon_number 9;
ENm005.contig1	ExonAligner	CDS	237366	237549	.	-	1	gene_id "AP000279.68-005"; transcript_id "AP000279.68-005"; exon_number 10;
ENm005.contig1	ExonAligner	CDS	238068	238279	.	-	0	gene_id "AP000279.68-005"; transcript_id "AP000279.68-005"; exon_number 11;
ENm005.contig1	ExonAligner	CDS	239187	239284	.	-	2	gene_id "AP000279.68-005"; transcript_id "AP000279.68-005"; exon_number 12;
ENm005.contig1	ExonAligner	CDS	239733	239954	.	-	2	gene_id "AP000279.68-005"; transcript_id "AP000279.68-005"; exon_number 13;
ENm005.contig1	ExonAligner	CDS	240507	240683	.	-	2	gene_id "AP000279.68-005"; transcript_id "AP000279.68-005"; exon_number 14;
ENm005.contig1	ExonAligner	CDS	245821	245943	.	-	2	gene_id "AP000279.68-005"; transcript_id "AP000279.68-005"; exon_number 15;
ENm005.contig1	ExonAligner	CDS	247271	247619	.	-	0	gene_id "AP000279.68-005"; transcript_id "AP000279.68-005"; exon_number 16;
ENm005.contig1	ExonAligner	CDS	237366	237549	.	-	1	gene_id "AP000279.68-004"; transcript_id "AP000279.68-004"; exon_number 2;
ENm005.contig1	ExonAligner	CDS	238068	238279	.	-	0	gene_id "AP000279.68-004"; transcript_id "AP000279.68-004"; exon_number 3;
ENm005.contig1	ExonAligner	CDS	239187	239284	.	-	2	gene_id "AP000279.68-004"; transcript_id "AP000279.68-004"; exon_number 4;
ENm005.contig1	ExonAligner	CDS	239733	239954	.	-	2	gene_id "AP000279.68-004"; transcript_id "AP000279.68-004"; exon_number 5;
ENm005.contig1	ExonAligner	CDS	240507	240683	.	-	2	gene_id "AP000279.68-004"; transcript_id "AP000279.68-004"; exon_number 6;
ENm005.contig1	ExonAligner	CDS	245821	245943	.	-	2	gene_id "AP000279.68-004"; transcript_id "AP000279.68-004"; exon_number 7;
ENm005.contig1	ExonAligner	CDS	247271	247619	.	-	0	gene_id "AP000279.68-004"; transcript_id "AP000279.68-004"; exon_number 8;
ENm005.contig1	ExonAligner	CDS	258730	259457	.	-	0	gene_id "AP000280.67-001"; transcript_id "AP000280.67-001"; exon_number 1;
ENm005.contig1	ExonAligner	CDS	258730	259457	.	-	0	gene_id "AP000280.67-003"; transcript_id "AP000280.67-003"; exon_number 1;
ENm005.contig1	ExonAligner	CDS	258735	259417	.	-	1	gene_id "AP000280.67-004"; transcript_id "AP000280.67-004"; exon_number 1;
ENm005.contig1	ExonAligner	CDS	266090	266167	.	-	1	gene_id "AP000280.67-004"; transcript_id "AP000280.67-004"; exon_number 2;
ENm005.contig1	ExonAligner	CDS	272297	272402	.	-	0	gene_id "AP000280.67-004"; transcript_id "AP000280.67-004"; exon_number 3;
ENm005.contig1	ExonAligner	CDS	258789	259457	.	-	0	gene_id "AP000280.67-002"; transcript_id "AP000280.67-002"; exon_number 1;
ENm005.contig1	ExonAligner	CDS	429665	430636	.	+	0	gene_id "AP000287.4-001"; transcript_id "AP000287.4-001"; exon_number 1;
ENm005.contig1	ExonAligner	CDS	429665	430636	.	+	0	gene_id "AP000287.4-002"; transcript_id "AP000287.4-002"; exon_number 1;
ENm005.contig1	ExonAligner	CDS	473142	473924	.	+	0	gene_id "AP000289.5-001"; transcript_id "AP000289.5-001"; exon_number 1;
ENm005.contig1	ExonAligner	CDS	589909	590032	.	+	2	gene_id "AP000295.6-004"; transcript_id "AP000295.6-004"; exon_number 3;
ENm005.contig1	ExonAligner	CDS	591911	592083	.	+	1	gene_id "AP000295.6-004"; transcript_id "AP000295.6-004"; exon_number 4;
ENm005.contig1	ExonAligner	CDS	595688	595845	.	+	2	gene_id "AP000295.6-004"; transcript_id "AP000295.6-004"; exon_number 5;
ENm005.contig1	ExonAligner	CDS	597724	597880	.	+	0	gene_id "AP000295.6-004"; transcript_id "AP000295.6-004"; exon_number 6;
ENm005.contig1	ExonAligner	CDS	603185	603312	.	+	2	gene_id "AP000295.6-004"; transcript_id "AP000295.6-004"; exon_number 7;
ENm005.contig1	ExonAligner	CDS	589909	590032	.	+	2	gene_id "AP000295.6-001"; transcript_id "AP000295.6-001"; exon_number 3;
ENm005.contig1	ExonAligner	CDS	591911	592083	.	+	1	gene_id "AP000295.6-001"; transcript_id "AP000295.6-001"; exon_number 4;
ENm005.contig1	ExonAligner	CDS	595688	595845	.	+	2	gene_id "AP000295.6-001"; transcript_id "AP000295.6-001"; exon_number 5;
ENm005.contig1	ExonAligner	CDS	597724	597880	.	+	0	gene_id "AP000295.6-001"; transcript_id "AP000295.6-001"; exon_number 6;
ENm005.contig1	ExonAligner	CDS	603185	603312	.	+	2	gene_id "AP000295.6-001"; transcript_id "AP000295.6-001"; exon_number 7;
ENm005.contig1	ExonAligner	CDS	589909	590032	.	+	2	gene_id "AP000295.6-002"; transcript_id "AP000295.6-002"; exon_number 3;
ENm005.contig1	ExonAligner	CDS	591911	592083	.	+	1	gene_id "AP000295.6-002"; transcript_id "AP000295.6-002"; exon_number 4;
ENm005.contig1	ExonAligner	CDS	595688	595845	.	+	2	gene_id "AP000295.6-002"; transcript_id "AP000295.6-002"; exon_number 5;
ENm005.contig1	ExonAligner	CDS	597724	597880	.	+	0	gene_id "AP000295.6-002"; transcript_id "AP000295.6-002"; exon_number 6;
ENm005.contig1	ExonAligner	CDS	603185	603312	.	+	2	gene_id "AP000295.6-002"; transcript_id "AP000295.6-002"; exon_number 7;
ENm005.contig1	ExonAligner	CDS	607677	608381	.	+	0	gene_id "AP000295.6-002"; transcript_id "AP000295.6-002"; exon_number 8;
ENm005.contig1	ExonAligner	CDS	589909	590032	.	+	2	gene_id "AP000295.6-003"; transcript_id "AP000295.6-003"; exon_number 3;
ENm005.contig1	ExonAligner	CDS	591911	592083	.	+	1	gene_id "AP000295.6-003"; transcript_id "AP000295.6-003"; exon_number 4;
ENm005.contig1	ExonAligner	CDS	595688	595845	.	+	2	gene_id "AP000295.6-003"; transcript_id "AP000295.6-003"; exon_number 5;
ENm005.contig1	ExonAligner	CDS	597724	597880	.	+	0	gene_id "AP000295.6-003"; transcript_id "AP000295.6-003"; exon_number 6;
ENm005.contig1	ExonAligner	CDS	589909	590032	.	+	2	gene_id "AP000295.6-008"; transcript_id "AP000295.6-008"; exon_number 3;
ENm005.contig1	ExonAligner	CDS	591911	592083	.	+	1	gene_id "AP000295.6-008"; transcript_id "AP000295.6-008"; exon_number 4;
ENm005.contig1	ExonAligner	CDS	595688	595842	.	+	2	gene_id "AP000295.6-008"; transcript_id "AP000295.6-008"; exon_number 5;
ENm005.contig1	ExonAligner	CDS	597724	597880	.	+	0	gene_id "AP000295.6-007"; transcript_id "AP000295.6-007"; exon_number 2;
ENm005.contig1	ExonAligner	CDS	603185	603312	.	+	2	gene_id "AP000295.6-007"; transcript_id "AP000295.6-007"; exon_number 3;
ENm005.contig1	ExonAligner	CDS	610285	610339	.	+	0	gene_id "AP000295.8-001"; transcript_id "AP000295.8-001"; exon_number 1;
ENm005.contig1	ExonAligner	CDS	611585	611708	.	+	2	gene_id "AP000295.8-001"; transcript_id "AP000295.8-001"; exon_number 2;
ENm005.contig1	ExonAligner	CDS	615850	616007	.	+	1	gene_id "AP000295.8-001"; transcript_id "AP000295.8-001"; exon_number 3;
ENm005.contig1	ExonAligner	CDS	618580	618746	.	+	2	gene_id "AP000295.8-001"; transcript_id "AP000295.8-001"; exon_number 4;
ENm005.contig1	ExonAligner	CDS	623299	623446	.	+	0	gene_id "AP000295.8-001"; transcript_id "AP000295.8-001"; exon_number 5;
ENm005.contig1	ExonAligner	CDS	625700	625857	.	+	2	gene_id "AP000295.8-001"; transcript_id "AP000295.8-001"; exon_number 6;
ENm005.contig1	ExonAligner	CDS	628845	628999	.	+	0	gene_id "AP000295.8-001"; transcript_id "AP000295.8-001"; exon_number 7;
ENm005.contig1	ExonAligner	CDS	688581	688653	.	+	0	gene_id "AP000298.3-001"; transcript_id "AP000298.3-001"; exon_number 1;
ENm005.contig1	ExonAligner	CDS	692933	693056	.	+	2	gene_id "AP000298.3-001"; transcript_id "AP000298.3-001"; exon_number 2;
ENm005.contig1	ExonAligner	CDS	695868	696046	.	+	1	gene_id "AP000298.3-001"; transcript_id "AP000298.3-001"; exon_number 3;
ENm005.contig1	ExonAligner	CDS	698386	698540	.	+	2	gene_id "AP000298.3-001"; transcript_id "AP000298.3-001"; exon_number 4;
ENm005.contig1	ExonAligner	CDS	698628	698769	.	+	0	gene_id "AP000298.3-001"; transcript_id "AP000298.3-001"; exon_number 5;
ENm005.contig1	ExonAligner	CDS	699381	699498	.	+	2	gene_id "AP000298.3-001"; transcript_id "AP000298.3-001"; exon_number 6;
ENm005.contig1	ExonAligner	CDS	702641	702840	.	+	1	gene_id "AP000298.3-001"; transcript_id "AP000298.3-001"; exon_number 7;
ENm005.contig1	ExonAligner	CDS	703093	703226	.	+	2	gene_id "AP000298.3-001"; transcript_id "AP000298.3-001"; exon_number 8;
ENm005.contig1	ExonAligner	CDS	704859	705006	.	+	0	gene_id "AP000298.3-001"; transcript_id "AP000298.3-001"; exon_number 9;
ENm005.contig1	ExonAligner	CDS	706622	706764	.	+	2	gene_id "AP000298.3-001"; transcript_id "AP000298.3-001"; exon_number 10;
ENm005.contig1	ExonAligner	CDS	708292	708513	.	+	0	gene_id "AP000298.3-001"; transcript_id "AP000298.3-001"; exon_number 11;
ENm005.contig1	ExonAligner	CDS	750556	750625	.	+	0	gene_id "AP000300.6-001"; transcript_id "AP000300.6-001"; exon_number 1;
ENm005.contig1	ExonAligner	CDS	758341	758473	.	+	2	gene_id "AP000300.6-001"; transcript_id "AP000300.6-001"; exon_number 2;
ENm005.contig1	ExonAligner	CDS	761278	761471	.	+	1	gene_id "AP000300.6-001"; transcript_id "AP000300.6-001"; exon_number 3;
ENm005.contig1	ExonAligner	CDS	763370	763512	.	+	2	gene_id "AP000300.6-001"; transcript_id "AP000300.6-001"; exon_number 4;
ENm005.contig1	ExonAligner	CDS	763938	764097	.	+	0	gene_id "AP000300.6-001"; transcript_id "AP000300.6-001"; exon_number 5;
ENm005.contig1	ExonAligner	CDS	765013	765170	.	+	2	gene_id "AP000300.6-001"; transcript_id "AP000300.6-001"; exon_number 6;
ENm005.contig1	ExonAligner	CDS	766264	766401	.	+	0	gene_id "AP000300.6-001"; transcript_id "AP000300.6-001"; exon_number 7;
ENm005.contig1	ExonAligner	CDS	750556	750625	.	+	0	gene_id "AP000300.6-002"; transcript_id "AP000300.6-002"; exon_number 1;
ENm005.contig1	ExonAligner	CDS	758341	758473	.	+	2	gene_id "AP000300.6-002"; transcript_id "AP000300.6-002"; exon_number 3;
ENm005.contig1	ExonAligner	CDS	761278	761471	.	+	1	gene_id "AP000300.6-002"; transcript_id "AP000300.6-002"; exon_number 4;
ENm005.contig1	ExonAligner	CDS	763370	763512	.	+	2	gene_id "AP000300.6-002"; transcript_id "AP000300.6-002"; exon_number 5;
ENm005.contig1	ExonAligner	CDS	763938	764097	.	+	0	gene_id "AP000300.6-002"; transcript_id "AP000300.6-002"; exon_number 6;
ENm005.contig1	ExonAligner	CDS	765013	765170	.	+	2	gene_id "AP000300.6-002"; transcript_id "AP000300.6-002"; exon_number 7;
ENm005.contig1	ExonAligner	CDS	766264	766401	.	+	0	gene_id "AP000300.6-002"; transcript_id "AP000300.6-002"; exon_number 8;
ENm005.contig1	ExonAligner	CDS	779506	779551	.	-	1	gene_id "AP000300.7-001"; transcript_id "AP000300.7-001"; exon_number 1;
ENm005.contig1	ExonAligner	CDS	781367	781424	.	-	2	gene_id "AP000300.7-001"; transcript_id "AP000300.7-001"; exon_number 2;
ENm005.contig1	ExonAligner	CDS	783595	783687	.	-	2	gene_id "AP000300.7-001"; transcript_id "AP000300.7-001"; exon_number 3;
ENm005.contig1	ExonAligner	CDS	785088	785155	.	-	1	gene_id "AP000300.7-001"; transcript_id "AP000300.7-001"; exon_number 4;
ENm005.contig1	ExonAligner	CDS	786669	786781	.	-	0	gene_id "AP000300.7-001"; transcript_id "AP000300.7-001"; exon_number 5;
ENm005.contig1	ExonAligner	CDS	790335	790433	.	-	0	gene_id "AP000300.7-001"; transcript_id "AP000300.7-001"; exon_number 6;
ENm005.contig1	ExonAligner	CDS	819587	820747	.	-	0	gene_id "AP000302.59-001"; transcript_id "AP000302.59-001"; exon_number 1;
ENm005.contig1	ExonAligner	CDS	819587	820747	.	-	0	gene_id "AP000302.59-002"; transcript_id "AP000302.59-002"; exon_number 1;
ENm005.contig1	ExonAligner	CDS	824950	825141	.	-	0	gene_id "AP000302.60-006"; transcript_id "AP000302.60-006"; exon_number 1;
ENm005.contig1	ExonAligner	CDS	825240	825355	.	-	2	gene_id "AP000302.60-006"; transcript_id "AP000302.60-006"; exon_number 2;
ENm005.contig1	ExonAligner	CDS	826286	826427	.	-	0	gene_id "AP000302.60-006"; transcript_id "AP000302.60-006"; exon_number 3;
ENm005.contig1	ExonAligner	CDS	826764	826894	.	-	2	gene_id "AP000302.60-006"; transcript_id "AP000302.60-006"; exon_number 4;
ENm005.contig1	ExonAligner	CDS	827723	827854	.	-	2	gene_id "AP000302.60-006"; transcript_id "AP000302.60-006"; exon_number 5;
ENm005.contig1	ExonAligner	CDS	828707	828913	.	-	2	gene_id "AP000302.60-006"; transcript_id "AP000302.60-006"; exon_number 6;
ENm005.contig1	ExonAligner	CDS	831423	831569	.	-	2	gene_id "AP000302.60-006"; transcript_id "AP000302.60-006"; exon_number 7;
ENm005.contig1	ExonAligner	CDS	831818	832066	.	-	2	gene_id "AP000302.60-006"; transcript_id "AP000302.60-006"; exon_number 8;
ENm005.contig1	ExonAligner	CDS	833439	833631	.	-	0	gene_id "AP000302.60-006"; transcript_id "AP000302.60-006"; exon_number 9;
ENm005.contig1	ExonAligner	CDS	834002	834105	.	-	2	gene_id "AP000302.60-006"; transcript_id "AP000302.60-006"; exon_number 10;
ENm005.contig1	ExonAligner	CDS	834370	834464	.	-	1	gene_id "AP000302.60-006"; transcript_id "AP000302.60-006"; exon_number 11;
ENm005.contig1	ExonAligner	CDS	837268	837499	.	-	2	gene_id "AP000302.60-006"; transcript_id "AP000302.60-006"; exon_number 12;
ENm005.contig1	ExonAligner	CDS	839387	839555	.	-	0	gene_id "AP000302.60-006"; transcript_id "AP000302.60-006"; exon_number 13;
ENm005.contig1	ExonAligner	CDS	839903	839982	.	-	2	gene_id "AP000302.60-006"; transcript_id "AP000302.60-006"; exon_number 14;
ENm005.contig1	ExonAligner	CDS	840385	840472	.	-	0	gene_id "AP000302.60-006"; transcript_id "AP000302.60-006"; exon_number 15;
ENm005.contig1	ExonAligner	CDS	841323	841448	.	-	0	gene_id "AP000302.60-006"; transcript_id "AP000302.60-006"; exon_number 16;
ENm005.contig1	ExonAligner	CDS	842123	842182	.	-	0	gene_id "AP000302.60-006"; transcript_id "AP000302.60-006"; exon_number 17;
ENm005.contig1	ExonAligner	CDS	842733	842844	.	-	1	gene_id "AP000302.60-006"; transcript_id "AP000302.60-006"; exon_number 18;
ENm005.contig1	ExonAligner	CDS	844605	844779	.	-	2	gene_id "AP000302.60-006"; transcript_id "AP000302.60-006"; exon_number 19;
ENm005.contig1	ExonAligner	CDS	844987	845082	.	-	2	gene_id "AP000302.60-006"; transcript_id "AP000302.60-006"; exon_number 20;
ENm005.contig1	ExonAligner	CDS	846350	846494	.	-	0	gene_id "AP000302.60-006"; transcript_id "AP000302.60-006"; exon_number 21;
ENm005.contig1	ExonAligner	CDS	824950	825141	.	-	0	gene_id "AP000302.60-003"; transcript_id "AP000302.60-003"; exon_number 1;
ENm005.contig1	ExonAligner	CDS	825240	825355	.	-	2	gene_id "AP000302.60-003"; transcript_id "AP000302.60-003"; exon_number 2;
ENm005.contig1	ExonAligner	CDS	826286	826427	.	-	0	gene_id "AP000302.60-003"; transcript_id "AP000302.60-003"; exon_number 3;
ENm005.contig1	ExonAligner	CDS	826764	826894	.	-	2	gene_id "AP000302.60-003"; transcript_id "AP000302.60-003"; exon_number 4;
ENm005.contig1	ExonAligner	CDS	827723	827854	.	-	2	gene_id "AP000302.60-003"; transcript_id "AP000302.60-003"; exon_number 5;
ENm005.contig1	ExonAligner	CDS	828707	828913	.	-	2	gene_id "AP000302.60-003"; transcript_id "AP000302.60-003"; exon_number 6;
ENm005.contig1	ExonAligner	CDS	831423	831569	.	-	2	gene_id "AP000302.60-003"; transcript_id "AP000302.60-003"; exon_number 7;
ENm005.contig1	ExonAligner	CDS	831818	832066	.	-	2	gene_id "AP000302.60-003"; transcript_id "AP000302.60-003"; exon_number 8;
ENm005.contig1	ExonAligner	CDS	833439	833631	.	-	0	gene_id "AP000302.60-003"; transcript_id "AP000302.60-003"; exon_number 9;
ENm005.contig1	ExonAligner	CDS	834002	834105	.	-	2	gene_id "AP000302.60-003"; transcript_id "AP000302.60-003"; exon_number 10;
ENm005.contig1	ExonAligner	CDS	834370	834464	.	-	1	gene_id "AP000302.60-003"; transcript_id "AP000302.60-003"; exon_number 11;
ENm005.contig1	ExonAligner	CDS	837268	837499	.	-	2	gene_id "AP000302.60-003"; transcript_id "AP000302.60-003"; exon_number 12;
ENm005.contig1	ExonAligner	CDS	839387	839555	.	-	0	gene_id "AP000302.60-003"; transcript_id "AP000302.60-003"; exon_number 13;
ENm005.contig1	ExonAligner	CDS	839903	839982	.	-	2	gene_id "AP000302.60-003"; transcript_id "AP000302.60-003"; exon_number 14;
ENm005.contig1	ExonAligner	CDS	840385	840472	.	-	0	gene_id "AP000302.60-003"; transcript_id "AP000302.60-003"; exon_number 15;
ENm005.contig1	ExonAligner	CDS	841323	841448	.	-	0	gene_id "AP000302.60-003"; transcript_id "AP000302.60-003"; exon_number 16;
ENm005.contig1	ExonAligner	CDS	842123	842182	.	-	0	gene_id "AP000302.60-003"; transcript_id "AP000302.60-003"; exon_number 17;
ENm005.contig1	ExonAligner	CDS	842733	842844	.	-	1	gene_id "AP000302.60-003"; transcript_id "AP000302.60-003"; exon_number 18;
ENm005.contig1	ExonAligner	CDS	844605	844779	.	-	2	gene_id "AP000302.60-003"; transcript_id "AP000302.60-003"; exon_number 19;
ENm005.contig1	ExonAligner	CDS	844987	845082	.	-	2	gene_id "AP000302.60-003"; transcript_id "AP000302.60-003"; exon_number 20;
ENm005.contig1	ExonAligner	CDS	846350	846494	.	-	0	gene_id "AP000302.60-003"; transcript_id "AP000302.60-003"; exon_number 21;
ENm005.contig1	ExonAligner	CDS	824950	825141	.	-	0	gene_id "AP000302.60-001"; transcript_id "AP000302.60-001"; exon_number 1;
ENm005.contig1	ExonAligner	CDS	825240	825355	.	-	2	gene_id "AP000302.60-001"; transcript_id "AP000302.60-001"; exon_number 2;
ENm005.contig1	ExonAligner	CDS	826286	826427	.	-	0	gene_id "AP000302.60-001"; transcript_id "AP000302.60-001"; exon_number 3;
ENm005.contig1	ExonAligner	CDS	826764	826894	.	-	2	gene_id "AP000302.60-001"; transcript_id "AP000302.60-001"; exon_number 4;
ENm005.contig1	ExonAligner	CDS	827723	827854	.	-	2	gene_id "AP000302.60-001"; transcript_id "AP000302.60-001"; exon_number 5;
ENm005.contig1	ExonAligner	CDS	828707	828913	.	-	2	gene_id "AP000302.60-001"; transcript_id "AP000302.60-001"; exon_number 6;
ENm005.contig1	ExonAligner	CDS	831423	831569	.	-	2	gene_id "AP000302.60-001"; transcript_id "AP000302.60-001"; exon_number 7;
ENm005.contig1	ExonAligner	CDS	831818	832066	.	-	2	gene_id "AP000302.60-001"; transcript_id "AP000302.60-001"; exon_number 8;
ENm005.contig1	ExonAligner	CDS	833439	833631	.	-	0	gene_id "AP000302.60-001"; transcript_id "AP000302.60-001"; exon_number 9;
ENm005.contig1	ExonAligner	CDS	834002	834105	.	-	2	gene_id "AP000302.60-001"; transcript_id "AP000302.60-001"; exon_number 10;
ENm005.contig1	ExonAligner	CDS	834370	834464	.	-	1	gene_id "AP000302.60-001"; transcript_id "AP000302.60-001"; exon_number 11;
ENm005.contig1	ExonAligner	CDS	837268	837499	.	-	2	gene_id "AP000302.60-001"; transcript_id "AP000302.60-001"; exon_number 12;
ENm005.contig1	ExonAligner	CDS	839387	839555	.	-	0	gene_id "AP000302.60-001"; transcript_id "AP000302.60-001"; exon_number 13;
ENm005.contig1	ExonAligner	CDS	839903	839982	.	-	2	gene_id "AP000302.60-001"; transcript_id "AP000302.60-001"; exon_number 14;
ENm005.contig1	ExonAligner	CDS	840385	840472	.	-	0	gene_id "AP000302.60-001"; transcript_id "AP000302.60-001"; exon_number 15;
ENm005.contig1	ExonAligner	CDS	841323	841448	.	-	0	gene_id "AP000302.60-001"; transcript_id "AP000302.60-001"; exon_number 16;
ENm005.contig1	ExonAligner	CDS	842123	842182	.	-	0	gene_id "AP000302.60-001"; transcript_id "AP000302.60-001"; exon_number 17;
ENm005.contig1	ExonAligner	CDS	842733	842844	.	-	1	gene_id "AP000302.60-001"; transcript_id "AP000302.60-001"; exon_number 18;
ENm005.contig1	ExonAligner	CDS	844605	844779	.	-	2	gene_id "AP000302.60-001"; transcript_id "AP000302.60-001"; exon_number 19;
ENm005.contig1	ExonAligner	CDS	844987	845082	.	-	2	gene_id "AP000302.60-001"; transcript_id "AP000302.60-001"; exon_number 20;
ENm005.contig1	ExonAligner	CDS	846350	846494	.	-	0	gene_id "AP000302.60-001"; transcript_id "AP000302.60-001"; exon_number 21;
ENm005.contig1	ExonAligner	CDS	837261	837499	.	-	2	gene_id "AP000302.60-004"; transcript_id "AP000302.60-004"; exon_number 1;
ENm005.contig1	ExonAligner	CDS	839387	839555	.	-	0	gene_id "AP000302.60-004"; transcript_id "AP000302.60-004"; exon_number 2;
ENm005.contig1	ExonAligner	CDS	839903	839982	.	-	2	gene_id "AP000302.60-004"; transcript_id "AP000302.60-004"; exon_number 3;
ENm005.contig1	ExonAligner	CDS	840385	840472	.	-	0	gene_id "AP000302.60-004"; transcript_id "AP000302.60-004"; exon_number 4;
ENm005.contig1	ExonAligner	CDS	841323	841448	.	-	0	gene_id "AP000302.60-004"; transcript_id "AP000302.60-004"; exon_number 5;
ENm005.contig1	ExonAligner	CDS	842123	842182	.	-	0	gene_id "AP000302.60-004"; transcript_id "AP000302.60-004"; exon_number 6;
ENm005.contig1	ExonAligner	CDS	842733	842844	.	-	1	gene_id "AP000302.60-004"; transcript_id "AP000302.60-004"; exon_number 7;
ENm005.contig1	ExonAligner	CDS	844605	844779	.	-	2	gene_id "AP000302.60-004"; transcript_id "AP000302.60-004"; exon_number 8;
ENm005.contig1	ExonAligner	CDS	844987	845082	.	-	2	gene_id "AP000302.60-004"; transcript_id "AP000302.60-004"; exon_number 9;
ENm005.contig1	ExonAligner	CDS	846350	846494	.	-	0	gene_id "AP000302.60-004"; transcript_id "AP000302.60-004"; exon_number 10;
ENm005.contig1	ExonAligner	CDS	841323	841448	.	-	0	gene_id "AP000302.60-007"; transcript_id "AP000302.60-007"; exon_number 1;
ENm005.contig1	ExonAligner	CDS	842123	842182	.	-	0	gene_id "AP000302.60-007"; transcript_id "AP000302.60-007"; exon_number 2;
ENm005.contig1	ExonAligner	CDS	842733	842844	.	-	1	gene_id "AP000302.60-007"; transcript_id "AP000302.60-007"; exon_number 3;
ENm005.contig1	ExonAligner	CDS	844605	844779	.	-	2	gene_id "AP000302.60-007"; transcript_id "AP000302.60-007"; exon_number 4;
ENm005.contig1	ExonAligner	CDS	844987	845082	.	-	2	gene_id "AP000302.60-007"; transcript_id "AP000302.60-007"; exon_number 5;
ENm005.contig1	ExonAligner	CDS	846350	846494	.	-	0	gene_id "AP000302.60-007"; transcript_id "AP000302.60-007"; exon_number 6;
ENm005.contig1	ExonAligner	CDS	841348	841448	.	-	0	gene_id "AP000302.60-009"; transcript_id "AP000302.60-009"; exon_number 1;
ENm005.contig1	ExonAligner	CDS	842123	842182	.	-	0	gene_id "AP000302.60-009"; transcript_id "AP000302.60-009"; exon_number 2;
ENm005.contig1	ExonAligner	CDS	842733	842844	.	-	1	gene_id "AP000302.60-009"; transcript_id "AP000302.60-009"; exon_number 3;
ENm005.contig1	ExonAligner	CDS	844605	844779	.	-	2	gene_id "AP000302.60-009"; transcript_id "AP000302.60-009"; exon_number 4;
ENm005.contig1	ExonAligner	CDS	844987	845082	.	-	2	gene_id "AP000302.60-009"; transcript_id "AP000302.60-009"; exon_number 5;
ENm005.contig1	ExonAligner	CDS	846350	846494	.	-	0	gene_id "AP000302.60-009"; transcript_id "AP000302.60-009"; exon_number 6;
ENm005.contig1	ExonAligner	CDS	844605	844779	.	-	2	gene_id "AP000302.60-008"; transcript_id "AP000302.60-008"; exon_number 1;
ENm005.contig1	ExonAligner	CDS	844987	845082	.	-	2	gene_id "AP000302.60-008"; transcript_id "AP000302.60-008"; exon_number 2;
ENm005.contig1	ExonAligner	CDS	846350	846494	.	-	0	gene_id "AP000302.60-008"; transcript_id "AP000302.60-008"; exon_number 3;
ENm005.contig1	ExonAligner	CDS	844613	844779	.	-	2	gene_id "AP000302.60-010"; transcript_id "AP000302.60-010"; exon_number 1;
ENm005.contig1	ExonAligner	CDS	844987	845082	.	-	2	gene_id "AP000302.60-010"; transcript_id "AP000302.60-010"; exon_number 2;
ENm005.contig1	ExonAligner	CDS	846350	846494	.	-	0	gene_id "AP000302.60-010"; transcript_id "AP000302.60-010"; exon_number 3;
ENm005.contig1	ExonAligner	CDS	851301	851377	.	+	0	gene_id "AP000304.8-001"; transcript_id "AP000304.8-001"; exon_number 1;
ENm005.contig1	ExonAligner	CDS	855023	855189	.	+	1	gene_id "AP000304.8-001"; transcript_id "AP000304.8-001"; exon_number 2;
ENm005.contig1	ExonAligner	CDS	858004	863958	.	+	2	gene_id "AP000304.8-001"; transcript_id "AP000304.8-001"; exon_number 3;
ENm005.contig1	ExonAligner	CDS	865494	865654	.	+	2	gene_id "AP000304.8-001"; transcript_id "AP000304.8-001"; exon_number 4;
ENm005.contig1	ExonAligner	CDS	867591	867737	.	+	0	gene_id "AP000304.8-001"; transcript_id "AP000304.8-001"; exon_number 5;
ENm005.contig1	ExonAligner	CDS	868027	868215	.	+	0	gene_id "AP000304.8-001"; transcript_id "AP000304.8-001"; exon_number 6;
ENm005.contig1	ExonAligner	CDS	873857	873967	.	+	0	gene_id "AP000304.8-001"; transcript_id "AP000304.8-001"; exon_number 7;
ENm005.contig1	ExonAligner	CDS	874742	874858	.	+	0	gene_id "AP000304.8-001"; transcript_id "AP000304.8-001"; exon_number 8;
ENm005.contig1	ExonAligner	CDS	878794	878941	.	+	0	gene_id "AP000304.8-001"; transcript_id "AP000304.8-001"; exon_number 9;
ENm005.contig1	ExonAligner	CDS	880801	880866	.	+	2	gene_id "AP000304.8-001"; transcript_id "AP000304.8-001"; exon_number 10;
ENm005.contig1	ExonAligner	CDS	880982	881097	.	+	2	gene_id "AP000304.8-001"; transcript_id "AP000304.8-001"; exon_number 11;
ENm005.contig1	ExonAligner	CDS	881494	881556	.	+	0	gene_id "AP000304.8-001"; transcript_id "AP000304.8-001"; exon_number 12;
ENm005.contig1	ExonAligner	CDS	851301	851377	.	+	0	gene_id "AP000304.8-002"; transcript_id "AP000304.8-002"; exon_number 1;
ENm005.contig1	ExonAligner	CDS	855023	855189	.	+	1	gene_id "AP000304.8-002"; transcript_id "AP000304.8-002"; exon_number 2;
ENm005.contig1	ExonAligner	CDS	865494	865654	.	+	2	gene_id "AP000304.8-002"; transcript_id "AP000304.8-002"; exon_number 3;
ENm005.contig1	ExonAligner	CDS	867591	867737	.	+	0	gene_id "AP000304.8-002"; transcript_id "AP000304.8-002"; exon_number 4;
ENm005.contig1	ExonAligner	CDS	868027	868215	.	+	0	gene_id "AP000304.8-002"; transcript_id "AP000304.8-002"; exon_number 5;
ENm005.contig1	ExonAligner	CDS	873857	873967	.	+	0	gene_id "AP000304.8-002"; transcript_id "AP000304.8-002"; exon_number 6;
ENm005.contig1	ExonAligner	CDS	874742	874858	.	+	0	gene_id "AP000304.8-002"; transcript_id "AP000304.8-002"; exon_number 7;
ENm005.contig1	ExonAligner	CDS	878794	878941	.	+	0	gene_id "AP000304.8-002"; transcript_id "AP000304.8-002"; exon_number 8;
ENm005.contig1	ExonAligner	CDS	880801	880866	.	+	2	gene_id "AP000304.8-002"; transcript_id "AP000304.8-002"; exon_number 9;
ENm005.contig1	ExonAligner	CDS	880982	881097	.	+	2	gene_id "AP000304.8-002"; transcript_id "AP000304.8-002"; exon_number 10;
ENm005.contig1	ExonAligner	CDS	881494	881556	.	+	0	gene_id "AP000304.8-002"; transcript_id "AP000304.8-002"; exon_number 11;
ENm005.contig1	ExonAligner	CDS	851301	851377	.	+	0	gene_id "AP000304.8-003"; transcript_id "AP000304.8-003"; exon_number 1;
ENm005.contig1	ExonAligner	CDS	855023	855189	.	+	1	gene_id "AP000304.8-003"; transcript_id "AP000304.8-003"; exon_number 2;
ENm005.contig1	ExonAligner	CDS	858004	863958	.	+	2	gene_id "AP000304.8-003"; transcript_id "AP000304.8-003"; exon_number 3;
ENm005.contig1	ExonAligner	CDS	865494	865654	.	+	2	gene_id "AP000304.8-003"; transcript_id "AP000304.8-003"; exon_number 4;
ENm005.contig1	ExonAligner	CDS	867591	867737	.	+	0	gene_id "AP000304.8-003"; transcript_id "AP000304.8-003"; exon_number 5;
ENm005.contig1	ExonAligner	CDS	868027	868215	.	+	0	gene_id "AP000304.8-003"; transcript_id "AP000304.8-003"; exon_number 6;
ENm005.contig1	ExonAligner	CDS	868313	868567	.	+	0	gene_id "AP000304.8-003"; transcript_id "AP000304.8-003"; exon_number 7;
ENm005.contig1	ExonAligner	CDS	883279	883419	.	-	0	gene_id "AP000304.9-008"; transcript_id "AP000304.9-008"; exon_number 1;
ENm005.contig1	ExonAligner	CDS	884550	884762	.	-	0	gene_id "AP000304.9-008"; transcript_id "AP000304.9-008"; exon_number 2;
ENm005.contig1	ExonAligner	CDS	885491	885683	.	-	1	gene_id "AP000304.9-008"; transcript_id "AP000304.9-008"; exon_number 3;
ENm005.contig1	ExonAligner	CDS	885912	886010	.	-	1	gene_id "AP000304.9-008"; transcript_id "AP000304.9-008"; exon_number 4;
ENm005.contig1	ExonAligner	CDS	886139	886211	.	-	2	gene_id "AP000304.9-008"; transcript_id "AP000304.9-008"; exon_number 5;
ENm005.contig1	ExonAligner	CDS	887026	887204	.	-	1	gene_id "AP000304.9-008"; transcript_id "AP000304.9-008"; exon_number 6;
ENm005.contig1	ExonAligner	CDS	887698	887828	.	-	0	gene_id "AP000304.9-008"; transcript_id "AP000304.9-008"; exon_number 7;
ENm005.contig1	ExonAligner	CDS	889563	889760	.	-	0	gene_id "AP000304.9-008"; transcript_id "AP000304.9-008"; exon_number 8;
ENm005.contig1	ExonAligner	CDS	891191	891265	.	-	0	gene_id "AP000304.9-008"; transcript_id "AP000304.9-008"; exon_number 9;
ENm005.contig1	ExonAligner	CDS	891800	892105	.	-	0	gene_id "AP000304.9-008"; transcript_id "AP000304.9-008"; exon_number 10;
ENm005.contig1	ExonAligner	CDS	883279	883419	.	-	0	gene_id "AP000304.9-001"; transcript_id "AP000304.9-001"; exon_number 1;
ENm005.contig1	ExonAligner	CDS	884550	884762	.	-	0	gene_id "AP000304.9-001"; transcript_id "AP000304.9-001"; exon_number 2;
ENm005.contig1	ExonAligner	CDS	885491	885683	.	-	1	gene_id "AP000304.9-001"; transcript_id "AP000304.9-001"; exon_number 3;
ENm005.contig1	ExonAligner	CDS	885912	886010	.	-	1	gene_id "AP000304.9-001"; transcript_id "AP000304.9-001"; exon_number 4;
ENm005.contig1	ExonAligner	CDS	886139	886211	.	-	2	gene_id "AP000304.9-001"; transcript_id "AP000304.9-001"; exon_number 5;
ENm005.contig1	ExonAligner	CDS	887026	887204	.	-	1	gene_id "AP000304.9-001"; transcript_id "AP000304.9-001"; exon_number 6;
ENm005.contig1	ExonAligner	CDS	887698	887870	.	-	0	gene_id "AP000304.9-001"; transcript_id "AP000304.9-001"; exon_number 7;
ENm005.contig1	ExonAligner	CDS	889563	889760	.	-	0	gene_id "AP000304.9-001"; transcript_id "AP000304.9-001"; exon_number 8;
ENm005.contig1	ExonAligner	CDS	891191	891265	.	-	0	gene_id "AP000304.9-001"; transcript_id "AP000304.9-001"; exon_number 9;
ENm005.contig1	ExonAligner	CDS	891800	892105	.	-	0	gene_id "AP000304.9-001"; transcript_id "AP000304.9-001"; exon_number 10;
ENm005.contig1	ExonAligner	CDS	883281	883419	.	-	1	gene_id "AP000304.9-002"; transcript_id "AP000304.9-002"; exon_number 1;
ENm005.contig1	ExonAligner	CDS	884550	884762	.	-	1	gene_id "AP000304.9-002"; transcript_id "AP000304.9-002"; exon_number 2;
ENm005.contig1	ExonAligner	CDS	885491	885683	.	-	2	gene_id "AP000304.9-002"; transcript_id "AP000304.9-002"; exon_number 3;
ENm005.contig1	ExonAligner	CDS	885912	886010	.	-	2	gene_id "AP000304.9-002"; transcript_id "AP000304.9-002"; exon_number 4;
ENm005.contig1	ExonAligner	CDS	886139	886211	.	-	0	gene_id "AP000304.9-002"; transcript_id "AP000304.9-002"; exon_number 5;
ENm005.contig1	ExonAligner	CDS	887026	887204	.	-	2	gene_id "AP000304.9-002"; transcript_id "AP000304.9-002"; exon_number 6;
ENm005.contig1	ExonAligner	CDS	887698	887870	.	-	1	gene_id "AP000304.9-002"; transcript_id "AP000304.9-002"; exon_number 7;
ENm005.contig1	ExonAligner	CDS	889563	889760	.	-	1	gene_id "AP000304.9-002"; transcript_id "AP000304.9-002"; exon_number 8;
ENm005.contig1	ExonAligner	CDS	891823	892097	.	-	1	gene_id "AP000304.9-002"; transcript_id "AP000304.9-002"; exon_number 9;
ENm005.contig1	ExonAligner	CDS	884725	884762	.	-	2	gene_id "AP000304.9-009"; transcript_id "AP000304.9-009"; exon_number 1;
ENm005.contig1	ExonAligner	CDS	885491	885683	.	-	0	gene_id "AP000304.9-009"; transcript_id "AP000304.9-009"; exon_number 2;
ENm005.contig1	ExonAligner	CDS	885912	886010	.	-	0	gene_id "AP000304.9-009"; transcript_id "AP000304.9-009"; exon_number 3;
ENm005.contig1	ExonAligner	CDS	887698	887870	.	-	2	gene_id "AP000304.9-009"; transcript_id "AP000304.9-009"; exon_number 4;
ENm005.contig1	ExonAligner	CDS	889560	889740	.	-	2	gene_id "AP000304.9-009"; transcript_id "AP000304.9-009"; exon_number 5;
ENm005.contig1	ExonAligner	CDS	893209	893308	.	-	1	gene_id "AP000304.10-001"; transcript_id "AP000304.10-001"; exon_number 1;
ENm005.contig1	ExonAligner	CDS	894097	894142	.	-	2	gene_id "AP000304.10-001"; transcript_id "AP000304.10-001"; exon_number 2;
ENm005.contig1	ExonAligner	CDS	895992	896097	.	-	0	gene_id "AP000304.10-001"; transcript_id "AP000304.10-001"; exon_number 3;
ENm005.contig1	ExonAligner	CDS	897575	897693	.	-	2	gene_id "AP000304.10-001"; transcript_id "AP000304.10-001"; exon_number 4;
ENm005.contig1	ExonAligner	CDS	898654	898752	.	-	2	gene_id "AP000304.10-001"; transcript_id "AP000304.10-001"; exon_number 5;
ENm005.contig1	ExonAligner	CDS	902570	902681	.	-	0	gene_id "AP000304.10-001"; transcript_id "AP000304.10-001"; exon_number 6;
ENm005.contig1	ExonAligner	CDS	904465	904598	.	-	2	gene_id "AP000304.10-001"; transcript_id "AP000304.10-001"; exon_number 7;
ENm005.contig1	ExonAligner	CDS	910618	910686	.	-	2	gene_id "AP000304.10-001"; transcript_id "AP000304.10-001"; exon_number 8;
ENm005.contig1	ExonAligner	CDS	912225	912263	.	-	2	gene_id "AP000304.10-001"; transcript_id "AP000304.10-001"; exon_number 9;
ENm005.contig1	ExonAligner	CDS	915591	915657	.	-	0	gene_id "AP000304.10-001"; transcript_id "AP000304.10-001"; exon_number 10;
ENm005.contig1	ExonAligner	CDS	918145	918216	.	-	0	gene_id "AP000304.10-001"; transcript_id "AP000304.10-001"; exon_number 11;
ENm005.contig1	ExonAligner	CDS	920797	920862	.	-	0	gene_id "AP000304.10-001"; transcript_id "AP000304.10-001"; exon_number 12;
ENm005.contig1	ExonAligner	CDS	893209	893308	.	-	1	gene_id "AP000304.10-007"; transcript_id "AP000304.10-007"; exon_number 1;
ENm005.contig1	ExonAligner	CDS	894097	894142	.	-	2	gene_id "AP000304.10-007"; transcript_id "AP000304.10-007"; exon_number 2;
ENm005.contig1	ExonAligner	CDS	895992	896097	.	-	0	gene_id "AP000304.10-007"; transcript_id "AP000304.10-007"; exon_number 3;
ENm005.contig1	ExonAligner	CDS	897575	897693	.	-	2	gene_id "AP000304.10-007"; transcript_id "AP000304.10-007"; exon_number 4;
ENm005.contig1	ExonAligner	CDS	898654	898752	.	-	2	gene_id "AP000304.10-007"; transcript_id "AP000304.10-007"; exon_number 5;
ENm005.contig1	ExonAligner	CDS	902570	902681	.	-	0	gene_id "AP000304.10-007"; transcript_id "AP000304.10-007"; exon_number 6;
ENm005.contig1	ExonAligner	CDS	904465	904598	.	-	2	gene_id "AP000304.10-007"; transcript_id "AP000304.10-007"; exon_number 7;
ENm005.contig1	ExonAligner	CDS	910618	910686	.	-	2	gene_id "AP000304.10-007"; transcript_id "AP000304.10-007"; exon_number 8;
ENm005.contig1	ExonAligner	CDS	915591	915657	.	-	0	gene_id "AP000304.10-007"; transcript_id "AP000304.10-007"; exon_number 9;
ENm005.contig1	ExonAligner	CDS	918145	918216	.	-	0	gene_id "AP000304.10-007"; transcript_id "AP000304.10-007"; exon_number 10;
ENm005.contig1	ExonAligner	CDS	920797	920862	.	-	0	gene_id "AP000304.10-007"; transcript_id "AP000304.10-007"; exon_number 11;
ENm005.contig1	ExonAligner	CDS	895992	896097	.	-	0	gene_id "AP000304.10-002"; transcript_id "AP000304.10-002"; exon_number 3;
ENm005.contig1	ExonAligner	CDS	897575	897693	.	-	2	gene_id "AP000304.10-002"; transcript_id "AP000304.10-002"; exon_number 4;
ENm005.contig1	ExonAligner	CDS	898654	898752	.	-	2	gene_id "AP000304.10-002"; transcript_id "AP000304.10-002"; exon_number 5;
ENm005.contig1	ExonAligner	CDS	902570	902681	.	-	0	gene_id "AP000304.10-002"; transcript_id "AP000304.10-002"; exon_number 6;
ENm005.contig1	ExonAligner	CDS	904465	904598	.	-	2	gene_id "AP000304.10-002"; transcript_id "AP000304.10-002"; exon_number 7;
ENm005.contig1	ExonAligner	CDS	910618	910686	.	-	2	gene_id "AP000304.10-002"; transcript_id "AP000304.10-002"; exon_number 8;
ENm005.contig1	ExonAligner	CDS	912225	912263	.	-	2	gene_id "AP000304.10-002"; transcript_id "AP000304.10-002"; exon_number 9;
ENm005.contig1	ExonAligner	CDS	915591	915657	.	-	0	gene_id "AP000304.10-002"; transcript_id "AP000304.10-002"; exon_number 10;
ENm005.contig1	ExonAligner	CDS	918145	918216	.	-	0	gene_id "AP000304.10-002"; transcript_id "AP000304.10-002"; exon_number 11;
ENm005.contig1	ExonAligner	CDS	920797	920862	.	-	0	gene_id "AP000304.10-002"; transcript_id "AP000304.10-002"; exon_number 12;
ENm005.contig1	ExonAligner	CDS	902604	902681	.	-	0	gene_id "AP000304.10-013"; transcript_id "AP000304.10-013"; exon_number 1;
ENm005.contig1	ExonAligner	CDS	904465	904598	.	-	2	gene_id "AP000304.10-013"; transcript_id "AP000304.10-013"; exon_number 2;
ENm005.contig1	ExonAligner	CDS	910618	910686	.	-	2	gene_id "AP000304.10-013"; transcript_id "AP000304.10-013"; exon_number 3;
ENm005.contig1	ExonAligner	CDS	912225	912263	.	-	2	gene_id "AP000304.10-013"; transcript_id "AP000304.10-013"; exon_number 4;
ENm005.contig1	ExonAligner	CDS	915591	915657	.	-	0	gene_id "AP000304.10-013"; transcript_id "AP000304.10-013"; exon_number 5;
ENm005.contig1	ExonAligner	CDS	918145	918216	.	-	0	gene_id "AP000304.10-013"; transcript_id "AP000304.10-013"; exon_number 6;
ENm005.contig1	ExonAligner	CDS	920797	920862	.	-	0	gene_id "AP000304.10-013"; transcript_id "AP000304.10-013"; exon_number 7;
ENm005.contig1	ExonAligner	CDS	985666	985693	.	+	0	gene_id "AP000313.6-020"; transcript_id "AP000313.6-020"; exon_number 1;
ENm005.contig1	ExonAligner	CDS	987536	987628	.	+	2	gene_id "AP000313.6-020"; transcript_id "AP000313.6-020"; exon_number 2;
ENm005.contig1	ExonAligner	CDS	988761	988824	.	+	2	gene_id "AP000313.6-020"; transcript_id "AP000313.6-020"; exon_number 3;
ENm005.contig1	ExonAligner	CDS	997080	997240	.	+	1	gene_id "AP000313.6-020"; transcript_id "AP000313.6-020"; exon_number 4;
ENm005.contig1	ExonAligner	CDS	1005111	1005179	.	+	2	gene_id "AP000313.6-020"; transcript_id "AP000313.6-020"; exon_number 5;
ENm005.contig1	ExonAligner	CDS	1006511	1006601	.	+	2	gene_id "AP000313.6-020"; transcript_id "AP000313.6-020"; exon_number 6;
ENm005.contig1	ExonAligner	CDS	1009569	1009663	.	+	1	gene_id "AP000313.6-020"; transcript_id "AP000313.6-020"; exon_number 7;
ENm005.contig1	ExonAligner	CDS	1015566	1015623	.	+	2	gene_id "AP000313.6-020"; transcript_id "AP000313.6-020"; exon_number 8;
ENm005.contig1	ExonAligner	CDS	1018875	1019012	.	+	1	gene_id "AP000313.6-020"; transcript_id "AP000313.6-020"; exon_number 9;
ENm005.contig1	ExonAligner	CDS	1020318	1020430	.	+	1	gene_id "AP000313.6-020"; transcript_id "AP000313.6-020"; exon_number 10;
ENm005.contig1	ExonAligner	CDS	1021881	1022143	.	+	2	gene_id "AP000313.6-020"; transcript_id "AP000313.6-020"; exon_number 11;
ENm005.contig1	ExonAligner	CDS	1023924	1024073	.	+	0	gene_id "AP000313.6-020"; transcript_id "AP000313.6-020"; exon_number 12;
ENm005.contig1	ExonAligner	CDS	1024155	1024289	.	+	0	gene_id "AP000313.6-020"; transcript_id "AP000313.6-020"; exon_number 13;
ENm005.contig1	ExonAligner	CDS	1031334	1031421	.	+	0	gene_id "AP000313.6-020"; transcript_id "AP000313.6-020"; exon_number 14;
ENm005.contig1	ExonAligner	CDS	1031667	1031806	.	+	2	gene_id "AP000313.6-020"; transcript_id "AP000313.6-020"; exon_number 15;
ENm005.contig1	ExonAligner	CDS	1040534	1040605	.	+	0	gene_id "AP000313.6-020"; transcript_id "AP000313.6-020"; exon_number 16;
ENm005.contig1	ExonAligner	CDS	985666	985693	.	+	0	gene_id "AP000313.6-001"; transcript_id "AP000313.6-001"; exon_number 1;
ENm005.contig1	ExonAligner	CDS	987536	987628	.	+	2	gene_id "AP000313.6-001"; transcript_id "AP000313.6-001"; exon_number 2;
ENm005.contig1	ExonAligner	CDS	988761	988824	.	+	2	gene_id "AP000313.6-001"; transcript_id "AP000313.6-001"; exon_number 3;
ENm005.contig1	ExonAligner	CDS	997080	997240	.	+	1	gene_id "AP000313.6-001"; transcript_id "AP000313.6-001"; exon_number 4;
ENm005.contig1	ExonAligner	CDS	1005000	1005179	.	+	2	gene_id "AP000313.6-001"; transcript_id "AP000313.6-001"; exon_number 5;
ENm005.contig1	ExonAligner	CDS	1006511	1006601	.	+	2	gene_id "AP000313.6-001"; transcript_id "AP000313.6-001"; exon_number 6;
ENm005.contig1	ExonAligner	CDS	1009569	1009663	.	+	1	gene_id "AP000313.6-001"; transcript_id "AP000313.6-001"; exon_number 7;
ENm005.contig1	ExonAligner	CDS	1015566	1015623	.	+	2	gene_id "AP000313.6-001"; transcript_id "AP000313.6-001"; exon_number 8;
ENm005.contig1	ExonAligner	CDS	1018875	1019012	.	+	1	gene_id "AP000313.6-001"; transcript_id "AP000313.6-001"; exon_number 9;
ENm005.contig1	ExonAligner	CDS	1020318	1020430	.	+	1	gene_id "AP000313.6-001"; transcript_id "AP000313.6-001"; exon_number 10;
ENm005.contig1	ExonAligner	CDS	1021881	1022143	.	+	2	gene_id "AP000313.6-001"; transcript_id "AP000313.6-001"; exon_number 11;
ENm005.contig1	ExonAligner	CDS	1023924	1024073	.	+	0	gene_id "AP000313.6-001"; transcript_id "AP000313.6-001"; exon_number 12;
ENm005.contig1	ExonAligner	CDS	1024155	1024289	.	+	0	gene_id "AP000313.6-001"; transcript_id "AP000313.6-001"; exon_number 13;
ENm005.contig1	ExonAligner	CDS	1031334	1031421	.	+	0	gene_id "AP000313.6-001"; transcript_id "AP000313.6-001"; exon_number 14;
ENm005.contig1	ExonAligner	CDS	1031667	1031806	.	+	2	gene_id "AP000313.6-001"; transcript_id "AP000313.6-001"; exon_number 15;
ENm005.contig1	ExonAligner	CDS	1040537	1040658	.	+	0	gene_id "AP000313.6-001"; transcript_id "AP000313.6-001"; exon_number 16;
ENm005.contig1	ExonAligner	CDS	1043092	1043312	.	+	1	gene_id "AP000313.6-001"; transcript_id "AP000313.6-001"; exon_number 17;
ENm005.contig1	ExonAligner	CDS	1044965	1045080	.	+	2	gene_id "AP000313.6-001"; transcript_id "AP000313.6-001"; exon_number 18;
ENm005.contig1	ExonAligner	CDS	1052195	1052442	.	+	0	gene_id "AP000313.6-001"; transcript_id "AP000313.6-001"; exon_number 20;
ENm005.contig1	ExonAligner	CDS	1054279	1054438	.	+	1	gene_id "AP000313.6-001"; transcript_id "AP000313.6-001"; exon_number 21;
ENm005.contig1	ExonAligner	CDS	1057168	1057373	.	+	0	gene_id "AP000313.6-001"; transcript_id "AP000313.6-001"; exon_number 22;
ENm005.contig1	ExonAligner	CDS	1058049	1058125	.	+	1	gene_id "AP000313.6-001"; transcript_id "AP000313.6-001"; exon_number 23;
ENm005.contig1	ExonAligner	CDS	1061682	1061848	.	+	2	gene_id "AP000313.6-001"; transcript_id "AP000313.6-001"; exon_number 24;
ENm005.contig1	ExonAligner	CDS	1064670	1064709	.	+	0	gene_id "AP000313.6-001"; transcript_id "AP000313.6-001"; exon_number 25;
ENm005.contig1	ExonAligner	CDS	1066730	1066851	.	+	2	gene_id "AP000313.6-001"; transcript_id "AP000313.6-001"; exon_number 26;
ENm005.contig1	ExonAligner	CDS	1071496	1071601	.	+	0	gene_id "AP000313.6-001"; transcript_id "AP000313.6-001"; exon_number 27;
ENm005.contig1	ExonAligner	CDS	1073091	1073282	.	+	2	gene_id "AP000313.6-001"; transcript_id "AP000313.6-001"; exon_number 28;
ENm005.contig1	ExonAligner	CDS	1090876	1090991	.	+	2	gene_id "AP000313.6-001"; transcript_id "AP000313.6-001"; exon_number 29;
ENm005.contig1	ExonAligner	CDS	1092591	1092697	.	+	0	gene_id "AP000313.6-001"; transcript_id "AP000313.6-001"; exon_number 30;
ENm005.contig1	ExonAligner	CDS	1097265	1097448	.	+	1	gene_id "AP000313.6-001"; transcript_id "AP000313.6-001"; exon_number 31;
ENm005.contig1	ExonAligner	CDS	1099803	1099895	.	+	0	gene_id "AP000313.6-001"; transcript_id "AP000313.6-001"; exon_number 32;
ENm005.contig1	ExonAligner	CDS	1102981	1103142	.	+	0	gene_id "AP000313.6-001"; transcript_id "AP000313.6-001"; exon_number 33;
ENm005.contig1	ExonAligner	CDS	1108763	1108969	.	+	0	gene_id "AP000313.6-001"; transcript_id "AP000313.6-001"; exon_number 34;
ENm005.contig1	ExonAligner	CDS	1110231	1110352	.	+	0	gene_id "AP000313.6-001"; transcript_id "AP000313.6-001"; exon_number 35;
ENm005.contig1	ExonAligner	CDS	1111876	1111958	.	+	1	gene_id "AP000313.6-001"; transcript_id "AP000313.6-001"; exon_number 36;
ENm005.contig1	ExonAligner	CDS	1112239	1112322	.	+	2	gene_id "AP000313.6-001"; transcript_id "AP000313.6-001"; exon_number 37;
ENm005.contig1	ExonAligner	CDS	1112678	1112851	.	+	2	gene_id "AP000313.6-001"; transcript_id "AP000313.6-001"; exon_number 38;
ENm005.contig1	ExonAligner	CDS	1115334	1115485	.	+	2	gene_id "AP000313.6-001"; transcript_id "AP000313.6-001"; exon_number 39;
ENm005.contig1	ExonAligner	CDS	985666	985693	.	+	0	gene_id "AP000313.6-002"; transcript_id "AP000313.6-002"; exon_number 1;
ENm005.contig1	ExonAligner	CDS	987536	987628	.	+	2	gene_id "AP000313.6-002"; transcript_id "AP000313.6-002"; exon_number 2;
ENm005.contig1	ExonAligner	CDS	988761	988824	.	+	2	gene_id "AP000313.6-002"; transcript_id "AP000313.6-002"; exon_number 3;
ENm005.contig1	ExonAligner	CDS	997080	997240	.	+	1	gene_id "AP000313.6-002"; transcript_id "AP000313.6-002"; exon_number 4;
ENm005.contig1	ExonAligner	CDS	1005000	1005179	.	+	2	gene_id "AP000313.6-002"; transcript_id "AP000313.6-002"; exon_number 5;
ENm005.contig1	ExonAligner	CDS	1006511	1006601	.	+	2	gene_id "AP000313.6-002"; transcript_id "AP000313.6-002"; exon_number 6;
ENm005.contig1	ExonAligner	CDS	1009569	1009663	.	+	1	gene_id "AP000313.6-002"; transcript_id "AP000313.6-002"; exon_number 7;
ENm005.contig1	ExonAligner	CDS	1015566	1015623	.	+	2	gene_id "AP000313.6-002"; transcript_id "AP000313.6-002"; exon_number 8;
ENm005.contig1	ExonAligner	CDS	1018875	1019012	.	+	1	gene_id "AP000313.6-002"; transcript_id "AP000313.6-002"; exon_number 9;
ENm005.contig1	ExonAligner	CDS	1020318	1020430	.	+	1	gene_id "AP000313.6-002"; transcript_id "AP000313.6-002"; exon_number 10;
ENm005.contig1	ExonAligner	CDS	1021881	1022143	.	+	2	gene_id "AP000313.6-002"; transcript_id "AP000313.6-002"; exon_number 11;
ENm005.contig1	ExonAligner	CDS	1023924	1024073	.	+	0	gene_id "AP000313.6-002"; transcript_id "AP000313.6-002"; exon_number 12;
ENm005.contig1	ExonAligner	CDS	1024155	1024289	.	+	0	gene_id "AP000313.6-002"; transcript_id "AP000313.6-002"; exon_number 13;
ENm005.contig1	ExonAligner	CDS	1031334	1031421	.	+	0	gene_id "AP000313.6-002"; transcript_id "AP000313.6-002"; exon_number 14;
ENm005.contig1	ExonAligner	CDS	1031667	1031806	.	+	2	gene_id "AP000313.6-002"; transcript_id "AP000313.6-002"; exon_number 15;
ENm005.contig1	ExonAligner	CDS	1040537	1040658	.	+	0	gene_id "AP000313.6-002"; transcript_id "AP000313.6-002"; exon_number 16;
ENm005.contig1	ExonAligner	CDS	1043092	1043312	.	+	1	gene_id "AP000313.6-002"; transcript_id "AP000313.6-002"; exon_number 17;
ENm005.contig1	ExonAligner	CDS	1044965	1045080	.	+	2	gene_id "AP000313.6-002"; transcript_id "AP000313.6-002"; exon_number 18;
ENm005.contig1	ExonAligner	CDS	1052195	1052442	.	+	0	gene_id "AP000313.6-002"; transcript_id "AP000313.6-002"; exon_number 20;
ENm005.contig1	ExonAligner	CDS	1054279	1054438	.	+	1	gene_id "AP000313.6-002"; transcript_id "AP000313.6-002"; exon_number 21;
ENm005.contig1	ExonAligner	CDS	1057168	1057373	.	+	0	gene_id "AP000313.6-002"; transcript_id "AP000313.6-002"; exon_number 22;
ENm005.contig1	ExonAligner	CDS	1058049	1058125	.	+	1	gene_id "AP000313.6-002"; transcript_id "AP000313.6-002"; exon_number 23;
ENm005.contig1	ExonAligner	CDS	1061682	1061848	.	+	2	gene_id "AP000313.6-002"; transcript_id "AP000313.6-002"; exon_number 24;
ENm005.contig1	ExonAligner	CDS	1064670	1064709	.	+	0	gene_id "AP000313.6-002"; transcript_id "AP000313.6-002"; exon_number 25;
ENm005.contig1	ExonAligner	CDS	1066730	1066851	.	+	2	gene_id "AP000313.6-002"; transcript_id "AP000313.6-002"; exon_number 26;
ENm005.contig1	ExonAligner	CDS	1071496	1071601	.	+	0	gene_id "AP000313.6-002"; transcript_id "AP000313.6-002"; exon_number 27;
ENm005.contig1	ExonAligner	CDS	1073091	1073282	.	+	2	gene_id "AP000313.6-002"; transcript_id "AP000313.6-002"; exon_number 28;
ENm005.contig1	ExonAligner	CDS	1005137	1005179	.	+	2	gene_id "AP000313.6-014"; transcript_id "AP000313.6-014"; exon_number 1;
ENm005.contig1	ExonAligner	CDS	1006511	1006601	.	+	2	gene_id "AP000313.6-014"; transcript_id "AP000313.6-014"; exon_number 2;
ENm005.contig1	ExonAligner	CDS	1009569	1009663	.	+	1	gene_id "AP000313.6-014"; transcript_id "AP000313.6-014"; exon_number 3;
ENm005.contig1	ExonAligner	CDS	1015566	1015623	.	+	2	gene_id "AP000313.6-014"; transcript_id "AP000313.6-014"; exon_number 4;
ENm005.contig1	ExonAligner	CDS	1018875	1019012	.	+	1	gene_id "AP000313.6-014"; transcript_id "AP000313.6-014"; exon_number 5;
ENm005.contig1	ExonAligner	CDS	1020318	1020430	.	+	1	gene_id "AP000313.6-014"; transcript_id "AP000313.6-014"; exon_number 6;
ENm005.contig1	ExonAligner	CDS	1021881	1022143	.	+	2	gene_id "AP000313.6-014"; transcript_id "AP000313.6-014"; exon_number 7;
ENm005.contig1	ExonAligner	CDS	1023924	1024073	.	+	0	gene_id "AP000313.6-014"; transcript_id "AP000313.6-014"; exon_number 8;
ENm005.contig1	ExonAligner	CDS	1024155	1024289	.	+	0	gene_id "AP000313.6-014"; transcript_id "AP000313.6-014"; exon_number 9;
ENm005.contig1	ExonAligner	CDS	1031334	1031421	.	+	0	gene_id "AP000313.6-014"; transcript_id "AP000313.6-014"; exon_number 10;
ENm005.contig1	ExonAligner	CDS	1031667	1031806	.	+	2	gene_id "AP000313.6-014"; transcript_id "AP000313.6-014"; exon_number 11;
ENm005.contig1	ExonAligner	CDS	1040537	1040658	.	+	0	gene_id "AP000313.6-014"; transcript_id "AP000313.6-014"; exon_number 12;
ENm005.contig1	ExonAligner	CDS	1043092	1043312	.	+	1	gene_id "AP000313.6-014"; transcript_id "AP000313.6-014"; exon_number 13;
ENm005.contig1	ExonAligner	CDS	1044965	1045080	.	+	2	gene_id "AP000313.6-014"; transcript_id "AP000313.6-014"; exon_number 14;
ENm005.contig1	ExonAligner	CDS	1052195	1052442	.	+	0	gene_id "AP000313.6-014"; transcript_id "AP000313.6-014"; exon_number 15;
ENm005.contig1	ExonAligner	CDS	1054279	1054438	.	+	1	gene_id "AP000313.6-014"; transcript_id "AP000313.6-014"; exon_number 16;
ENm005.contig1	ExonAligner	CDS	1057168	1057373	.	+	0	gene_id "AP000313.6-014"; transcript_id "AP000313.6-014"; exon_number 17;
ENm005.contig1	ExonAligner	CDS	1058049	1058125	.	+	1	gene_id "AP000313.6-014"; transcript_id "AP000313.6-014"; exon_number 18;
ENm005.contig1	ExonAligner	CDS	1066730	1066851	.	+	2	gene_id "AP000313.6-014"; transcript_id "AP000313.6-014"; exon_number 19;
ENm005.contig1	ExonAligner	CDS	1071496	1071601	.	+	0	gene_id "AP000313.6-014"; transcript_id "AP000313.6-014"; exon_number 20;
ENm005.contig1	ExonAligner	CDS	1073091	1073282	.	+	2	gene_id "AP000313.6-014"; transcript_id "AP000313.6-014"; exon_number 21;
ENm005.contig1	ExonAligner	CDS	1015566	1015623	.	+	2	gene_id "AP000313.6-019"; transcript_id "AP000313.6-019"; exon_number 2;
ENm005.contig1	ExonAligner	CDS	1018875	1019012	.	+	1	gene_id "AP000313.6-019"; transcript_id "AP000313.6-019"; exon_number 3;
ENm005.contig1	ExonAligner	CDS	1020318	1020430	.	+	1	gene_id "AP000313.6-019"; transcript_id "AP000313.6-019"; exon_number 4;
ENm005.contig1	ExonAligner	CDS	1021881	1022123	.	+	2	gene_id "AP000313.6-019"; transcript_id "AP000313.6-019"; exon_number 5;
ENm005.contig1	ExonAligner	CDS	1040567	1040661	.	+	2	gene_id "AP000313.6-003"; transcript_id "AP000313.6-003"; exon_number 1;
ENm005.contig1	ExonAligner	CDS	1043092	1043312	.	+	1	gene_id "AP000313.6-003"; transcript_id "AP000313.6-003"; exon_number 2;
ENm005.contig1	ExonAligner	CDS	1044965	1045080	.	+	2	gene_id "AP000313.6-003"; transcript_id "AP000313.6-003"; exon_number 3;
ENm005.contig1	ExonAligner	CDS	1052195	1052442	.	+	0	gene_id "AP000313.6-003"; transcript_id "AP000313.6-003"; exon_number 4;
ENm005.contig1	ExonAligner	CDS	1054279	1054438	.	+	1	gene_id "AP000313.6-003"; transcript_id "AP000313.6-003"; exon_number 5;
ENm005.contig1	ExonAligner	CDS	1057168	1057373	.	+	0	gene_id "AP000313.6-003"; transcript_id "AP000313.6-003"; exon_number 6;
ENm005.contig1	ExonAligner	CDS	1058049	1058125	.	+	1	gene_id "AP000313.6-003"; transcript_id "AP000313.6-003"; exon_number 7;
ENm005.contig1	ExonAligner	CDS	1066730	1066851	.	+	2	gene_id "AP000313.6-003"; transcript_id "AP000313.6-003"; exon_number 8;
ENm005.contig1	ExonAligner	CDS	1071496	1071601	.	+	0	gene_id "AP000313.6-003"; transcript_id "AP000313.6-003"; exon_number 9;
ENm005.contig1	ExonAligner	CDS	1073091	1073282	.	+	2	gene_id "AP000313.6-003"; transcript_id "AP000313.6-003"; exon_number 10;
ENm005.contig1	ExonAligner	CDS	1057285	1057373	.	+	2	gene_id "AP000313.6-006"; transcript_id "AP000313.6-006"; exon_number 1;
ENm005.contig1	ExonAligner	CDS	1058049	1058125	.	+	1	gene_id "AP000313.6-006"; transcript_id "AP000313.6-006"; exon_number 2;
ENm005.contig1	ExonAligner	CDS	1064670	1064709	.	+	2	gene_id "AP000313.6-006"; transcript_id "AP000313.6-006"; exon_number 3;
ENm005.contig1	ExonAligner	CDS	1092603	1092697	.	+	2	gene_id "AP000313.6-004"; transcript_id "AP000313.6-004"; exon_number 1;
ENm005.contig1	ExonAligner	CDS	1097265	1097448	.	+	1	gene_id "AP000313.6-004"; transcript_id "AP000313.6-004"; exon_number 2;
ENm005.contig1	ExonAligner	CDS	1099803	1099895	.	+	0	gene_id "AP000313.6-004"; transcript_id "AP000313.6-004"; exon_number 3;
ENm005.contig1	ExonAligner	CDS	1108763	1108969	.	+	0	gene_id "AP000313.6-004"; transcript_id "AP000313.6-004"; exon_number 4;
ENm005.contig1	ExonAligner	CDS	1110231	1110352	.	+	0	gene_id "AP000313.6-004"; transcript_id "AP000313.6-004"; exon_number 5;
ENm005.contig1	ExonAligner	CDS	1111876	1111958	.	+	1	gene_id "AP000313.6-004"; transcript_id "AP000313.6-004"; exon_number 6;
ENm005.contig1	ExonAligner	CDS	1112239	1112322	.	+	2	gene_id "AP000313.6-004"; transcript_id "AP000313.6-004"; exon_number 7;
ENm005.contig1	ExonAligner	CDS	1112678	1112748	.	+	2	gene_id "AP000313.6-004"; transcript_id "AP000313.6-004"; exon_number 8;
ENm005.contig1	ExonAligner	CDS	1102984	1103145	.	+	0	gene_id "AP000313.6-005"; transcript_id "AP000313.6-005"; exon_number 1;
ENm005.contig1	ExonAligner	CDS	1110231	1110352	.	+	0	gene_id "AP000313.6-005"; transcript_id "AP000313.6-005"; exon_number 2;
ENm005.contig1	ExonAligner	CDS	1111876	1111958	.	+	1	gene_id "AP000313.6-005"; transcript_id "AP000313.6-005"; exon_number 3;
ENm005.contig1	ExonAligner	CDS	1112239	1112322	.	+	2	gene_id "AP000313.6-005"; transcript_id "AP000313.6-005"; exon_number 4;
ENm005.contig1	ExonAligner	CDS	1112678	1112748	.	+	2	gene_id "AP000313.6-005"; transcript_id "AP000313.6-005"; exon_number 5;
ENm005.contig1	ExonAligner	CDS	1128751	1128864	.	-	0	gene_id "AP000313.5-001"; transcript_id "AP000313.5-001"; exon_number 1;
ENm005.contig1	ExonAligner	CDS	1129014	1129100	.	-	0	gene_id "AP000313.5-001"; transcript_id "AP000313.5-001"; exon_number 2;
ENm005.contig1	ExonAligner	CDS	1129932	1130044	.	-	2	gene_id "AP000313.5-001"; transcript_id "AP000313.5-001"; exon_number 3;
ENm005.contig1	ExonAligner	CDS	1130326	1130455	.	-	0	gene_id "AP000313.5-001"; transcript_id "AP000313.5-001"; exon_number 4;
ENm005.contig1	ExonAligner	CDS	1132372	1132482	.	-	0	gene_id "AP000313.5-001"; transcript_id "AP000313.5-001"; exon_number 5;
ENm005.contig1	ExonAligner	CDS	1133827	1133877	.	-	0	gene_id "AP000313.5-001"; transcript_id "AP000313.5-001"; exon_number 6;
ENm005.contig1	ExonAligner	CDS	1134993	1135028	.	-	0	gene_id "AP000313.5-001"; transcript_id "AP000313.5-001"; exon_number 7;
ENm006.contig1	ExonAligner	CDS	6853	7084	.	-	1	gene_id "U52111.6-001"; transcript_id "U52111.6-001"; exon_number 1;
ENm006.contig1	ExonAligner	CDS	7577	7649	.	-	2	gene_id "U52111.6-001"; transcript_id "U52111.6-001"; exon_number 3;
ENm006.contig1	ExonAligner	CDS	7964	8095	.	-	2	gene_id "U52111.6-001"; transcript_id "U52111.6-001"; exon_number 4;
ENm006.contig1	ExonAligner	CDS	8450	8602	.	-	2	gene_id "U52111.6-001"; transcript_id "U52111.6-001"; exon_number 5;
ENm006.contig1	ExonAligner	CDS	8721	8840	.	-	2	gene_id "U52111.6-001"; transcript_id "U52111.6-001"; exon_number 6;
ENm006.contig1	ExonAligner	CDS	8986	9159	.	-	2	gene_id "U52111.6-001"; transcript_id "U52111.6-001"; exon_number 7;
ENm006.contig1	ExonAligner	CDS	9239	9361	.	-	2	gene_id "U52111.6-001"; transcript_id "U52111.6-001"; exon_number 8;
ENm006.contig1	ExonAligner	CDS	9459	9654	.	-	0	gene_id "U52111.6-001"; transcript_id "U52111.6-001"; exon_number 9;
ENm006.contig1	ExonAligner	CDS	9860	9975	.	-	2	gene_id "U52111.6-001"; transcript_id "U52111.6-001"; exon_number 10;
ENm006.contig1	ExonAligner	CDS	11124	11340	.	-	0	gene_id "U52111.6-001"; transcript_id "U52111.6-001"; exon_number 11;
ENm006.contig1	ExonAligner	CDS	11520	11590	.	-	2	gene_id "U52111.6-001"; transcript_id "U52111.6-001"; exon_number 12;
ENm006.contig1	ExonAligner	CDS	11837	12034	.	-	2	gene_id "U52111.6-001"; transcript_id "U52111.6-001"; exon_number 13;
ENm006.contig1	ExonAligner	CDS	12260	12364	.	-	2	gene_id "U52111.6-001"; transcript_id "U52111.6-001"; exon_number 14;
ENm006.contig1	ExonAligner	CDS	12538	12662	.	-	1	gene_id "U52111.6-001"; transcript_id "U52111.6-001"; exon_number 15;
ENm006.contig1	ExonAligner	CDS	12869	13019	.	-	2	gene_id "U52111.6-001"; transcript_id "U52111.6-001"; exon_number 16;
ENm006.contig1	ExonAligner	CDS	13127	13287	.	-	1	gene_id "U52111.6-001"; transcript_id "U52111.6-001"; exon_number 17;
ENm006.contig1	ExonAligner	CDS	13400	13511	.	-	2	gene_id "U52111.6-001"; transcript_id "U52111.6-001"; exon_number 18;
ENm006.contig1	ExonAligner	CDS	14099	14236	.	-	2	gene_id "U52111.6-001"; transcript_id "U52111.6-001"; exon_number 19;
ENm006.contig1	ExonAligner	CDS	14381	14506	.	-	2	gene_id "U52111.6-001"; transcript_id "U52111.6-001"; exon_number 20;
ENm006.contig1	ExonAligner	CDS	14666	14850	.	-	1	gene_id "U52111.6-001"; transcript_id "U52111.6-001"; exon_number 21;
ENm006.contig1	ExonAligner	CDS	14978	15083	.	-	2	gene_id "U52111.6-001"; transcript_id "U52111.6-001"; exon_number 22;
ENm006.contig1	ExonAligner	CDS	15980	16144	.	-	2	gene_id "U52111.6-001"; transcript_id "U52111.6-001"; exon_number 23;
ENm006.contig1	ExonAligner	CDS	16245	16361	.	-	2	gene_id "U52111.6-001"; transcript_id "U52111.6-001"; exon_number 24;
ENm006.contig1	ExonAligner	CDS	17438	17631	.	-	1	gene_id "U52111.6-001"; transcript_id "U52111.6-001"; exon_number 25;
ENm006.contig1	ExonAligner	CDS	17873	17978	.	-	2	gene_id "U52111.6-001"; transcript_id "U52111.6-001"; exon_number 26;
ENm006.contig1	ExonAligner	CDS	18840	18854	.	-	2	gene_id "U52111.6-001"; transcript_id "U52111.6-001"; exon_number 27;
ENm006.contig1	ExonAligner	CDS	21547	21622	.	-	0	gene_id "U52111.6-001"; transcript_id "U52111.6-001"; exon_number 28;
ENm006.contig1	ExonAligner	CDS	6853	7084	.	-	1	gene_id "U52111.6-006"; transcript_id "U52111.6-006"; exon_number 1;
ENm006.contig1	ExonAligner	CDS	7577	7649	.	-	2	gene_id "U52111.6-006"; transcript_id "U52111.6-006"; exon_number 2;
ENm006.contig1	ExonAligner	CDS	7964	8095	.	-	2	gene_id "U52111.6-006"; transcript_id "U52111.6-006"; exon_number 3;
ENm006.contig1	ExonAligner	CDS	8450	8602	.	-	2	gene_id "U52111.6-006"; transcript_id "U52111.6-006"; exon_number 4;
ENm006.contig1	ExonAligner	CDS	8721	8840	.	-	2	gene_id "U52111.6-006"; transcript_id "U52111.6-006"; exon_number 5;
ENm006.contig1	ExonAligner	CDS	8986	9159	.	-	2	gene_id "U52111.6-006"; transcript_id "U52111.6-006"; exon_number 6;
ENm006.contig1	ExonAligner	CDS	9239	9361	.	-	2	gene_id "U52111.6-006"; transcript_id "U52111.6-006"; exon_number 7;
ENm006.contig1	ExonAligner	CDS	9459	9654	.	-	0	gene_id "U52111.6-006"; transcript_id "U52111.6-006"; exon_number 8;
ENm006.contig1	ExonAligner	CDS	9860	9975	.	-	2	gene_id "U52111.6-006"; transcript_id "U52111.6-006"; exon_number 9;
ENm006.contig1	ExonAligner	CDS	11124	11340	.	-	0	gene_id "U52111.6-006"; transcript_id "U52111.6-006"; exon_number 10;
ENm006.contig1	ExonAligner	CDS	11520	11590	.	-	2	gene_id "U52111.6-006"; transcript_id "U52111.6-006"; exon_number 11;
ENm006.contig1	ExonAligner	CDS	11837	12034	.	-	2	gene_id "U52111.6-006"; transcript_id "U52111.6-006"; exon_number 12;
ENm006.contig1	ExonAligner	CDS	12260	12364	.	-	2	gene_id "U52111.6-006"; transcript_id "U52111.6-006"; exon_number 13;
ENm006.contig1	ExonAligner	CDS	12538	12662	.	-	1	gene_id "U52111.6-006"; transcript_id "U52111.6-006"; exon_number 14;
ENm006.contig1	ExonAligner	CDS	12869	13019	.	-	2	gene_id "U52111.6-006"; transcript_id "U52111.6-006"; exon_number 15;
ENm006.contig1	ExonAligner	CDS	13127	13287	.	-	1	gene_id "U52111.6-006"; transcript_id "U52111.6-006"; exon_number 16;
ENm006.contig1	ExonAligner	CDS	13400	13511	.	-	2	gene_id "U52111.6-006"; transcript_id "U52111.6-006"; exon_number 17;
ENm006.contig1	ExonAligner	CDS	14099	14236	.	-	2	gene_id "U52111.6-006"; transcript_id "U52111.6-006"; exon_number 18;
ENm006.contig1	ExonAligner	CDS	14381	14506	.	-	2	gene_id "U52111.6-006"; transcript_id "U52111.6-006"; exon_number 19;
ENm006.contig1	ExonAligner	CDS	14666	14850	.	-	1	gene_id "U52111.6-006"; transcript_id "U52111.6-006"; exon_number 20;
ENm006.contig1	ExonAligner	CDS	14978	15083	.	-	2	gene_id "U52111.6-006"; transcript_id "U52111.6-006"; exon_number 21;
ENm006.contig1	ExonAligner	CDS	15980	16144	.	-	2	gene_id "U52111.6-006"; transcript_id "U52111.6-006"; exon_number 22;
ENm006.contig1	ExonAligner	CDS	16245	16361	.	-	2	gene_id "U52111.6-006"; transcript_id "U52111.6-006"; exon_number 23;
ENm006.contig1	ExonAligner	CDS	17438	17631	.	-	1	gene_id "U52111.6-006"; transcript_id "U52111.6-006"; exon_number 24;
ENm006.contig1	ExonAligner	CDS	17873	17978	.	-	2	gene_id "U52111.6-006"; transcript_id "U52111.6-006"; exon_number 25;
ENm006.contig1	ExonAligner	CDS	21547	21622	.	-	0	gene_id "U52111.6-006"; transcript_id "U52111.6-006"; exon_number 26;
ENm006.contig1	ExonAligner	CDS	6853	7084	.	-	1	gene_id "U52111.6-003"; transcript_id "U52111.6-003"; exon_number 1;
ENm006.contig1	ExonAligner	CDS	7577	7649	.	-	2	gene_id "U52111.6-003"; transcript_id "U52111.6-003"; exon_number 2;
ENm006.contig1	ExonAligner	CDS	8450	8606	.	-	0	gene_id "U52111.6-003"; transcript_id "U52111.6-003"; exon_number 3;
ENm006.contig1	ExonAligner	CDS	6853	7084	.	-	1	gene_id "U52111.6-002"; transcript_id "U52111.6-002"; exon_number 1;
ENm006.contig1	ExonAligner	CDS	7577	7649	.	-	2	gene_id "U52111.6-002"; transcript_id "U52111.6-002"; exon_number 2;
ENm006.contig1	ExonAligner	CDS	7964	8095	.	-	2	gene_id "U52111.6-002"; transcript_id "U52111.6-002"; exon_number 3;
ENm006.contig1	ExonAligner	CDS	8450	8602	.	-	2	gene_id "U52111.6-002"; transcript_id "U52111.6-002"; exon_number 4;
ENm006.contig1	ExonAligner	CDS	8721	8840	.	-	2	gene_id "U52111.6-002"; transcript_id "U52111.6-002"; exon_number 5;
ENm006.contig1	ExonAligner	CDS	8986	9159	.	-	2	gene_id "U52111.6-002"; transcript_id "U52111.6-002"; exon_number 6;
ENm006.contig1	ExonAligner	CDS	9239	9361	.	-	2	gene_id "U52111.6-002"; transcript_id "U52111.6-002"; exon_number 7;
ENm006.contig1	ExonAligner	CDS	9459	9654	.	-	0	gene_id "U52111.6-002"; transcript_id "U52111.6-002"; exon_number 8;
ENm006.contig1	ExonAligner	CDS	9860	9975	.	-	2	gene_id "U52111.6-002"; transcript_id "U52111.6-002"; exon_number 9;
ENm006.contig1	ExonAligner	CDS	11124	11340	.	-	0	gene_id "U52111.6-002"; transcript_id "U52111.6-002"; exon_number 10;
ENm006.contig1	ExonAligner	CDS	11520	11590	.	-	2	gene_id "U52111.6-002"; transcript_id "U52111.6-002"; exon_number 11;
ENm006.contig1	ExonAligner	CDS	11837	12034	.	-	2	gene_id "U52111.6-002"; transcript_id "U52111.6-002"; exon_number 12;
ENm006.contig1	ExonAligner	CDS	12260	12364	.	-	2	gene_id "U52111.6-002"; transcript_id "U52111.6-002"; exon_number 13;
ENm006.contig1	ExonAligner	CDS	12538	12662	.	-	1	gene_id "U52111.6-002"; transcript_id "U52111.6-002"; exon_number 14;
ENm006.contig1	ExonAligner	CDS	12869	13019	.	-	2	gene_id "U52111.6-002"; transcript_id "U52111.6-002"; exon_number 15;
ENm006.contig1	ExonAligner	CDS	13127	13287	.	-	1	gene_id "U52111.6-002"; transcript_id "U52111.6-002"; exon_number 16;
ENm006.contig1	ExonAligner	CDS	13400	13511	.	-	2	gene_id "U52111.6-002"; transcript_id "U52111.6-002"; exon_number 17;
ENm006.contig1	ExonAligner	CDS	14099	14236	.	-	2	gene_id "U52111.6-002"; transcript_id "U52111.6-002"; exon_number 18;
ENm006.contig1	ExonAligner	CDS	14381	14506	.	-	2	gene_id "U52111.6-002"; transcript_id "U52111.6-002"; exon_number 19;
ENm006.contig1	ExonAligner	CDS	14666	14850	.	-	1	gene_id "U52111.6-002"; transcript_id "U52111.6-002"; exon_number 20;
ENm006.contig1	ExonAligner	CDS	14978	15083	.	-	2	gene_id "U52111.6-002"; transcript_id "U52111.6-002"; exon_number 21;
ENm006.contig1	ExonAligner	CDS	15980	16144	.	-	2	gene_id "U52111.6-002"; transcript_id "U52111.6-002"; exon_number 22;
ENm006.contig1	ExonAligner	CDS	16245	16361	.	-	2	gene_id "U52111.6-002"; transcript_id "U52111.6-002"; exon_number 23;
ENm006.contig1	ExonAligner	CDS	17438	17631	.	-	1	gene_id "U52111.6-002"; transcript_id "U52111.6-002"; exon_number 24;
ENm006.contig1	ExonAligner	CDS	17873	17978	.	-	2	gene_id "U52111.6-002"; transcript_id "U52111.6-002"; exon_number 25;
ENm006.contig1	ExonAligner	CDS	18840	18854	.	-	2	gene_id "U52111.6-002"; transcript_id "U52111.6-002"; exon_number 26;
ENm006.contig1	ExonAligner	CDS	21547	21622	.	-	0	gene_id "U52111.6-002"; transcript_id "U52111.6-002"; exon_number 27;
ENm006.contig1	ExonAligner	CDS	44062	44086	.	+	0	gene_id "U52112.2-001"; transcript_id "U52112.2-001"; exon_number 1;
ENm006.contig1	ExonAligner	CDS	44442	45326	.	+	2	gene_id "U52112.2-001"; transcript_id "U52112.2-001"; exon_number 2;
ENm006.contig1	ExonAligner	CDS	45487	45692	.	+	2	gene_id "U52112.2-001"; transcript_id "U52112.2-001"; exon_number 3;
ENm006.contig1	ExonAligner	CDS	44062	44086	.	+	0	gene_id "U52112.2-003"; transcript_id "U52112.2-003"; exon_number 1;
ENm006.contig1	ExonAligner	CDS	44442	45346	.	+	2	gene_id "U52112.2-003"; transcript_id "U52112.2-003"; exon_number 2;
ENm006.contig1	ExonAligner	CDS	46551	46781	.	-	0	gene_id "U52112.4-001"; transcript_id "U52112.4-001"; exon_number 1;
ENm006.contig1	ExonAligner	CDS	47766	47865	.	-	1	gene_id "U52112.4-001"; transcript_id "U52112.4-001"; exon_number 2;
ENm006.contig1	ExonAligner	CDS	48215	48301	.	-	1	gene_id "U52112.4-001"; transcript_id "U52112.4-001"; exon_number 3;
ENm006.contig1	ExonAligner	CDS	48632	48815	.	-	2	gene_id "U52112.4-001"; transcript_id "U52112.4-001"; exon_number 4;
ENm006.contig1	ExonAligner	CDS	48902	48969	.	-	1	gene_id "U52112.4-001"; transcript_id "U52112.4-001"; exon_number 5;
ENm006.contig1	ExonAligner	CDS	49050	49277	.	-	1	gene_id "U52112.4-001"; transcript_id "U52112.4-001"; exon_number 6;
ENm006.contig1	ExonAligner	CDS	49371	49476	.	-	2	gene_id "U52112.4-001"; transcript_id "U52112.4-001"; exon_number 7;
ENm006.contig1	ExonAligner	CDS	49575	49703	.	-	2	gene_id "U52112.4-001"; transcript_id "U52112.4-001"; exon_number 8;
ENm006.contig1	ExonAligner	CDS	49790	49861	.	-	2	gene_id "U52112.4-001"; transcript_id "U52112.4-001"; exon_number 9;
ENm006.contig1	ExonAligner	CDS	49950	50010	.	-	0	gene_id "U52112.4-001"; transcript_id "U52112.4-001"; exon_number 10;
ENm006.contig1	ExonAligner	CDS	51359	51461	.	-	1	gene_id "U52112.4-001"; transcript_id "U52112.4-001"; exon_number 11;
ENm006.contig1	ExonAligner	CDS	51917	52001	.	-	0	gene_id "U52112.4-001"; transcript_id "U52112.4-001"; exon_number 13;
ENm006.contig1	ExonAligner	CDS	52096	52287	.	-	0	gene_id "U52112.4-001"; transcript_id "U52112.4-001"; exon_number 14;
ENm006.contig1	ExonAligner	CDS	52456	52551	.	-	0	gene_id "U52112.4-001"; transcript_id "U52112.4-001"; exon_number 15;
ENm006.contig1	ExonAligner	CDS	56066	56287	.	-	0	gene_id "U52112.4-001"; transcript_id "U52112.4-001"; exon_number 16;
ENm006.contig1	ExonAligner	CDS	56401	56523	.	-	0	gene_id "U52112.4-001"; transcript_id "U52112.4-001"; exon_number 17;
ENm006.contig1	ExonAligner	CDS	57469	57681	.	-	0	gene_id "U52112.4-001"; transcript_id "U52112.4-001"; exon_number 19;
ENm006.contig1	ExonAligner	CDS	57975	58037	.	-	0	gene_id "U52112.4-001"; transcript_id "U52112.4-001"; exon_number 20;
ENm006.contig1	ExonAligner	CDS	58247	58409	.	-	1	gene_id "U52112.4-001"; transcript_id "U52112.4-001"; exon_number 21;
ENm006.contig1	ExonAligner	CDS	58487	58694	.	-	2	gene_id "U52112.4-001"; transcript_id "U52112.4-001"; exon_number 22;
ENm006.contig1	ExonAligner	CDS	62981	63047	.	-	0	gene_id "U52112.4-001"; transcript_id "U52112.4-001"; exon_number 23;
ENm006.contig1	ExonAligner	CDS	46551	46781	.	-	0	gene_id "U52112.4-003"; transcript_id "U52112.4-003"; exon_number 1;
ENm006.contig1	ExonAligner	CDS	47766	47865	.	-	1	gene_id "U52112.4-003"; transcript_id "U52112.4-003"; exon_number 2;
ENm006.contig1	ExonAligner	CDS	48215	48301	.	-	1	gene_id "U52112.4-003"; transcript_id "U52112.4-003"; exon_number 3;
ENm006.contig1	ExonAligner	CDS	48632	48815	.	-	2	gene_id "U52112.4-003"; transcript_id "U52112.4-003"; exon_number 4;
ENm006.contig1	ExonAligner	CDS	48902	48969	.	-	1	gene_id "U52112.4-003"; transcript_id "U52112.4-003"; exon_number 5;
ENm006.contig1	ExonAligner	CDS	49050	49277	.	-	1	gene_id "U52112.4-003"; transcript_id "U52112.4-003"; exon_number 6;
ENm006.contig1	ExonAligner	CDS	49371	49476	.	-	2	gene_id "U52112.4-003"; transcript_id "U52112.4-003"; exon_number 7;
ENm006.contig1	ExonAligner	CDS	49575	49703	.	-	2	gene_id "U52112.4-003"; transcript_id "U52112.4-003"; exon_number 8;
ENm006.contig1	ExonAligner	CDS	49790	49861	.	-	2	gene_id "U52112.4-003"; transcript_id "U52112.4-003"; exon_number 9;
ENm006.contig1	ExonAligner	CDS	49950	50010	.	-	0	gene_id "U52112.4-003"; transcript_id "U52112.4-003"; exon_number 10;
ENm006.contig1	ExonAligner	CDS	51359	51461	.	-	1	gene_id "U52112.4-003"; transcript_id "U52112.4-003"; exon_number 11;
ENm006.contig1	ExonAligner	CDS	51917	52001	.	-	0	gene_id "U52112.4-003"; transcript_id "U52112.4-003"; exon_number 13;
ENm006.contig1	ExonAligner	CDS	52096	52287	.	-	0	gene_id "U52112.4-003"; transcript_id "U52112.4-003"; exon_number 14;
ENm006.contig1	ExonAligner	CDS	52456	52551	.	-	0	gene_id "U52112.4-003"; transcript_id "U52112.4-003"; exon_number 15;
ENm006.contig1	ExonAligner	CDS	56066	56287	.	-	0	gene_id "U52112.4-003"; transcript_id "U52112.4-003"; exon_number 16;
ENm006.contig1	ExonAligner	CDS	56401	56523	.	-	0	gene_id "U52112.4-003"; transcript_id "U52112.4-003"; exon_number 17;
ENm006.contig1	ExonAligner	CDS	57469	57681	.	-	0	gene_id "U52112.4-003"; transcript_id "U52112.4-003"; exon_number 18;
ENm006.contig1	ExonAligner	CDS	57975	58037	.	-	0	gene_id "U52112.4-003"; transcript_id "U52112.4-003"; exon_number 19;
ENm006.contig1	ExonAligner	CDS	58247	58409	.	-	1	gene_id "U52112.4-003"; transcript_id "U52112.4-003"; exon_number 20;
ENm006.contig1	ExonAligner	CDS	58487	58694	.	-	2	gene_id "U52112.4-003"; transcript_id "U52112.4-003"; exon_number 21;
ENm006.contig1	ExonAligner	CDS	62981	63047	.	-	0	gene_id "U52112.4-003"; transcript_id "U52112.4-003"; exon_number 22;
ENm006.contig1	ExonAligner	CDS	46551	46781	.	-	0	gene_id "U52112.4-011"; transcript_id "U52112.4-011"; exon_number 1;
ENm006.contig1	ExonAligner	CDS	47766	47865	.	-	1	gene_id "U52112.4-011"; transcript_id "U52112.4-011"; exon_number 2;
ENm006.contig1	ExonAligner	CDS	48215	48301	.	-	1	gene_id "U52112.4-011"; transcript_id "U52112.4-011"; exon_number 3;
ENm006.contig1	ExonAligner	CDS	48632	48815	.	-	2	gene_id "U52112.4-011"; transcript_id "U52112.4-011"; exon_number 4;
ENm006.contig1	ExonAligner	CDS	48902	48969	.	-	1	gene_id "U52112.4-011"; transcript_id "U52112.4-011"; exon_number 5;
ENm006.contig1	ExonAligner	CDS	49050	49277	.	-	1	gene_id "U52112.4-011"; transcript_id "U52112.4-011"; exon_number 6;
ENm006.contig1	ExonAligner	CDS	49371	49476	.	-	2	gene_id "U52112.4-011"; transcript_id "U52112.4-011"; exon_number 7;
ENm006.contig1	ExonAligner	CDS	49575	49703	.	-	2	gene_id "U52112.4-011"; transcript_id "U52112.4-011"; exon_number 8;
ENm006.contig1	ExonAligner	CDS	49790	49861	.	-	2	gene_id "U52112.4-011"; transcript_id "U52112.4-011"; exon_number 9;
ENm006.contig1	ExonAligner	CDS	49950	50010	.	-	0	gene_id "U52112.4-011"; transcript_id "U52112.4-011"; exon_number 10;
ENm006.contig1	ExonAligner	CDS	51359	51461	.	-	1	gene_id "U52112.4-011"; transcript_id "U52112.4-011"; exon_number 11;
ENm006.contig1	ExonAligner	CDS	51917	52001	.	-	0	gene_id "U52112.4-011"; transcript_id "U52112.4-011"; exon_number 13;
ENm006.contig1	ExonAligner	CDS	52096	52287	.	-	0	gene_id "U52112.4-011"; transcript_id "U52112.4-011"; exon_number 14;
ENm006.contig1	ExonAligner	CDS	52456	52551	.	-	0	gene_id "U52112.4-011"; transcript_id "U52112.4-011"; exon_number 15;
ENm006.contig1	ExonAligner	CDS	56066	56287	.	-	0	gene_id "U52112.4-011"; transcript_id "U52112.4-011"; exon_number 16;
ENm006.contig1	ExonAligner	CDS	56401	56523	.	-	0	gene_id "U52112.4-011"; transcript_id "U52112.4-011"; exon_number 17;
ENm006.contig1	ExonAligner	CDS	57469	57681	.	-	0	gene_id "U52112.4-011"; transcript_id "U52112.4-011"; exon_number 18;
ENm006.contig1	ExonAligner	CDS	58247	58409	.	-	1	gene_id "U52112.4-011"; transcript_id "U52112.4-011"; exon_number 19;
ENm006.contig1	ExonAligner	CDS	58487	58694	.	-	2	gene_id "U52112.4-011"; transcript_id "U52112.4-011"; exon_number 20;
ENm006.contig1	ExonAligner	CDS	62981	63047	.	-	0	gene_id "U52112.4-011"; transcript_id "U52112.4-011"; exon_number 21;
ENm006.contig1	ExonAligner	CDS	48631	48815	.	-	0	gene_id "U52112.4-010"; transcript_id "U52112.4-010"; exon_number 1;
ENm006.contig1	ExonAligner	CDS	48902	48969	.	-	2	gene_id "U52112.4-010"; transcript_id "U52112.4-010"; exon_number 2;
ENm006.contig1	ExonAligner	CDS	49050	49277	.	-	2	gene_id "U52112.4-010"; transcript_id "U52112.4-010"; exon_number 3;
ENm006.contig1	ExonAligner	CDS	49371	49476	.	-	0	gene_id "U52112.4-010"; transcript_id "U52112.4-010"; exon_number 4;
ENm006.contig1	ExonAligner	CDS	49575	49703	.	-	0	gene_id "U52112.4-010"; transcript_id "U52112.4-010"; exon_number 5;
ENm006.contig1	ExonAligner	CDS	49950	50010	.	-	1	gene_id "U52112.4-010"; transcript_id "U52112.4-010"; exon_number 6;
ENm006.contig1	ExonAligner	CDS	51359	51444	.	-	1	gene_id "U52112.4-010"; transcript_id "U52112.4-010"; exon_number 7;
ENm006.contig1	ExonAligner	CDS	68774	69013	.	-	0	gene_id "U52112.1-001"; transcript_id "U52112.1-001"; exon_number 1;
ENm006.contig1	ExonAligner	CDS	69661	69745	.	-	1	gene_id "U52112.1-001"; transcript_id "U52112.1-001"; exon_number 2;
ENm006.contig1	ExonAligner	CDS	71323	71361	.	-	1	gene_id "U52112.1-001"; transcript_id "U52112.1-001"; exon_number 3;
ENm006.contig1	ExonAligner	CDS	71572	71687	.	-	0	gene_id "U52112.1-001"; transcript_id "U52112.1-001"; exon_number 4;
ENm006.contig1	ExonAligner	CDS	71781	71826	.	-	1	gene_id "U52112.1-001"; transcript_id "U52112.1-001"; exon_number 5;
ENm006.contig1	ExonAligner	CDS	72801	72859	.	-	0	gene_id "U52112.1-001"; transcript_id "U52112.1-001"; exon_number 6;
ENm006.contig1	ExonAligner	CDS	73090	73188	.	-	0	gene_id "U52112.1-001"; transcript_id "U52112.1-001"; exon_number 7;
ENm006.contig1	ExonAligner	CDS	73574	73594	.	-	0	gene_id "U52112.1-001"; transcript_id "U52112.1-001"; exon_number 8;
ENm006.contig1	ExonAligner	CDS	68774	69013	.	-	0	gene_id "U52112.1-002"; transcript_id "U52112.1-002"; exon_number 1;
ENm006.contig1	ExonAligner	CDS	69661	69745	.	-	1	gene_id "U52112.1-002"; transcript_id "U52112.1-002"; exon_number 2;
ENm006.contig1	ExonAligner	CDS	71572	71687	.	-	0	gene_id "U52112.1-002"; transcript_id "U52112.1-002"; exon_number 3;
ENm006.contig1	ExonAligner	CDS	71781	71826	.	-	1	gene_id "U52112.1-002"; transcript_id "U52112.1-002"; exon_number 4;
ENm006.contig1	ExonAligner	CDS	72801	72859	.	-	0	gene_id "U52112.1-002"; transcript_id "U52112.1-002"; exon_number 5;
ENm006.contig1	ExonAligner	CDS	73090	73188	.	-	0	gene_id "U52112.1-002"; transcript_id "U52112.1-002"; exon_number 6;
ENm006.contig1	ExonAligner	CDS	73574	73594	.	-	0	gene_id "U52112.1-002"; transcript_id "U52112.1-002"; exon_number 7;
ENm006.contig1	ExonAligner	CDS	68992	69013	.	-	0	gene_id "U52112.1-014"; transcript_id "U52112.1-014"; exon_number 1;
ENm006.contig1	ExonAligner	CDS	69661	69745	.	-	1	gene_id "U52112.1-014"; transcript_id "U52112.1-014"; exon_number 2;
ENm006.contig1	ExonAligner	CDS	71572	71687	.	-	0	gene_id "U52112.1-014"; transcript_id "U52112.1-014"; exon_number 3;
ENm006.contig1	ExonAligner	CDS	71781	71826	.	-	1	gene_id "U52112.1-014"; transcript_id "U52112.1-014"; exon_number 4;
ENm006.contig1	ExonAligner	CDS	72815	72859	.	-	0	gene_id "U52112.1-014"; transcript_id "U52112.1-014"; exon_number 5;
ENm006.contig1	ExonAligner	CDS	73090	73188	.	-	0	gene_id "U52112.1-014"; transcript_id "U52112.1-014"; exon_number 6;
ENm006.contig1	ExonAligner	CDS	73574	73594	.	-	0	gene_id "U52112.1-014"; transcript_id "U52112.1-014"; exon_number 7;
ENm006.contig1	ExonAligner	CDS	69674	69745	.	-	1	gene_id "U52112.1-013"; transcript_id "U52112.1-013"; exon_number 1;
ENm006.contig1	ExonAligner	CDS	71323	71361	.	-	1	gene_id "U52112.1-013"; transcript_id "U52112.1-013"; exon_number 2;
ENm006.contig1	ExonAligner	CDS	71572	71687	.	-	0	gene_id "U52112.1-013"; transcript_id "U52112.1-013"; exon_number 3;
ENm006.contig1	ExonAligner	CDS	71781	71826	.	-	1	gene_id "U52112.1-013"; transcript_id "U52112.1-013"; exon_number 4;
ENm006.contig1	ExonAligner	CDS	72815	72859	.	-	0	gene_id "U52112.1-013"; transcript_id "U52112.1-013"; exon_number 5;
ENm006.contig1	ExonAligner	CDS	73090	73188	.	-	0	gene_id "U52112.1-013"; transcript_id "U52112.1-013"; exon_number 6;
ENm006.contig1	ExonAligner	CDS	73574	73594	.	-	0	gene_id "U52112.1-013"; transcript_id "U52112.1-013"; exon_number 7;
ENm006.contig1	ExonAligner	CDS	73957	74081	.	-	2	gene_id "U52112.5-001"; transcript_id "U52112.5-001"; exon_number 1;
ENm006.contig1	ExonAligner	CDS	74169	74256	.	-	0	gene_id "U52112.5-001"; transcript_id "U52112.5-001"; exon_number 2;
ENm006.contig1	ExonAligner	CDS	78034	78165	.	-	0	gene_id "U52112.5-001"; transcript_id "U52112.5-001"; exon_number 3;
ENm006.contig1	ExonAligner	CDS	79631	79806	.	-	2	gene_id "U52112.5-001"; transcript_id "U52112.5-001"; exon_number 4;
ENm006.contig1	ExonAligner	CDS	80100	80175	.	-	0	gene_id "U52112.5-001"; transcript_id "U52112.5-001"; exon_number 5;
ENm006.contig1	ExonAligner	CDS	80934	81158	.	-	0	gene_id "U52112.5-001"; transcript_id "U52112.5-001"; exon_number 6;
ENm006.contig1	ExonAligner	CDS	81499	81671	.	-	2	gene_id "U52112.5-001"; transcript_id "U52112.5-001"; exon_number 7;
ENm006.contig1	ExonAligner	CDS	81823	81898	.	-	0	gene_id "U52112.5-001"; transcript_id "U52112.5-001"; exon_number 8;
ENm006.contig1	ExonAligner	CDS	82005	82080	.	-	1	gene_id "U52112.5-001"; transcript_id "U52112.5-001"; exon_number 9;
ENm006.contig1	ExonAligner	CDS	82226	82332	.	-	0	gene_id "U52112.5-001"; transcript_id "U52112.5-001"; exon_number 10;
ENm006.contig1	ExonAligner	CDS	73957	74081	.	-	2	gene_id "U52112.5-004"; transcript_id "U52112.5-004"; exon_number 1;
ENm006.contig1	ExonAligner	CDS	74169	74256	.	-	0	gene_id "U52112.5-004"; transcript_id "U52112.5-004"; exon_number 2;
ENm006.contig1	ExonAligner	CDS	78034	78165	.	-	0	gene_id "U52112.5-004"; transcript_id "U52112.5-004"; exon_number 3;
ENm006.contig1	ExonAligner	CDS	79631	79806	.	-	2	gene_id "U52112.5-004"; transcript_id "U52112.5-004"; exon_number 4;
ENm006.contig1	ExonAligner	CDS	80100	80175	.	-	0	gene_id "U52112.5-004"; transcript_id "U52112.5-004"; exon_number 5;
ENm006.contig1	ExonAligner	CDS	80934	81158	.	-	0	gene_id "U52112.5-004"; transcript_id "U52112.5-004"; exon_number 6;
[truncated: 5,184 more rows]
