# Supplementary material for: Reference based annotation with GeneMapper
Source: Genome Biol. 2006 Apr 5;7(4):R29. doi: 10.1186/gb-2006-7-4-r29 (PMC1557983; doi:10.1186/gb-2006-7-4-r29)
Supplement: Additional data file 3 — A gunzipped tar file containing GeneMapper annotations of the ENCODE regions [file gb-2006-7-4-r29-S3.tgz › genemapper_encode/fugu.gff]

ENm001.contig3	ExonAligner	CDS	42774	42947	.	-	0	gene_id "AC002543.3-002"; transcript_id "AC002543.3-002"; exon_number 2;
ENm001.contig3	ExonAligner	CDS	40757	40885	.	-	0	gene_id "AC002543.3-002"; transcript_id "AC002543.3-002"; exon_number 3;
ENm001.contig3	ExonAligner	CDS	40498	40671	.	-	0	gene_id "AC002543.3-002"; transcript_id "AC002543.3-002"; exon_number 4;
ENm001.contig3	ExonAligner	CDS	39925	40079	.	-	0	gene_id "AC002543.3-002"; transcript_id "AC002543.3-002"; exon_number 5;
ENm001.contig3	ExonAligner	CDS	38908	39038	.	-	0	gene_id "AC002543.3-002"; transcript_id "AC002543.3-002"; exon_number 7;
ENm001.contig3	ExonAligner	CDS	38643	38801	.	-	1	gene_id "AC002543.3-002"; transcript_id "AC002543.3-002"; exon_number 8;
ENm001.contig3	ExonAligner	CDS	38332	38425	.	-	1	gene_id "AC002543.3-002"; transcript_id "AC002543.3-002"; exon_number 9;
ENm001.contig3	ExonAligner	CDS	33588	33791	.	-	0	gene_id "AC002543.3-002"; transcript_id "AC002543.3-002"; exon_number 10;
ENm001.contig3	ExonAligner	CDS	30386	30529	.	-	0	gene_id "AC002543.3-002"; transcript_id "AC002543.3-002"; exon_number 11;
ENm001.contig3	ExonAligner	CDS	28607	28754	.	-	0	gene_id "AC002543.3-002"; transcript_id "AC002543.3-002"; exon_number 12;
ENm001.contig3	ExonAligner	CDS	28250	28384	.	-	2	gene_id "AC002543.3-002"; transcript_id "AC002543.3-002"; exon_number 13;
ENm001.contig3	ExonAligner	CDS	25644	25724	.	-	2	gene_id "AC002543.3-002"; transcript_id "AC002543.3-002"; exon_number 15;
ENm001.contig3	ExonAligner	CDS	24390	24571	.	-	2	gene_id "AC002543.3-002"; transcript_id "AC002543.3-002"; exon_number 16;
ENm001.contig3	ExonAligner	CDS	22673	22910	.	-	1	gene_id "AC002543.3-002"; transcript_id "AC002543.3-002"; exon_number 20;
ENm001.contig3	ExonAligner	CDS	42774	42947	.	-	0	gene_id "AC002543.3-001"; transcript_id "AC002543.3-001"; exon_number 2;
ENm001.contig3	ExonAligner	CDS	40757	40885	.	-	0	gene_id "AC002543.3-001"; transcript_id "AC002543.3-001"; exon_number 3;
ENm001.contig3	ExonAligner	CDS	40498	40671	.	-	0	gene_id "AC002543.3-001"; transcript_id "AC002543.3-001"; exon_number 4;
ENm001.contig3	ExonAligner	CDS	39925	40079	.	-	0	gene_id "AC002543.3-001"; transcript_id "AC002543.3-001"; exon_number 5;
ENm001.contig3	ExonAligner	CDS	38908	39038	.	-	0	gene_id "AC002543.3-001"; transcript_id "AC002543.3-001"; exon_number 7;
ENm001.contig3	ExonAligner	CDS	38643	38801	.	-	1	gene_id "AC002543.3-001"; transcript_id "AC002543.3-001"; exon_number 8;
ENm001.contig3	ExonAligner	CDS	33588	33791	.	-	0	gene_id "AC002543.3-001"; transcript_id "AC002543.3-001"; exon_number 10;
ENm001.contig3	ExonAligner	CDS	30386	30529	.	-	0	gene_id "AC002543.3-001"; transcript_id "AC002543.3-001"; exon_number 11;
ENm001.contig3	ExonAligner	CDS	28607	28754	.	-	0	gene_id "AC002543.3-001"; transcript_id "AC002543.3-001"; exon_number 12;
ENm001.contig3	ExonAligner	CDS	28250	28384	.	-	2	gene_id "AC002543.3-001"; transcript_id "AC002543.3-001"; exon_number 13;
ENm001.contig3	ExonAligner	CDS	25644	25724	.	-	2	gene_id "AC002543.3-001"; transcript_id "AC002543.3-001"; exon_number 15;
ENm001.contig3	ExonAligner	CDS	24390	24571	.	-	2	gene_id "AC002543.3-001"; transcript_id "AC002543.3-001"; exon_number 16;
ENm001.contig3	ExonAligner	CDS	22673	22910	.	-	1	gene_id "AC002543.3-001"; transcript_id "AC002543.3-001"; exon_number 20;
ENm001.contig3	ExonAligner	CDS	11109	11147	.	-	0	gene_id "AC002543.1-002"; transcript_id "AC002543.1-002"; exon_number 1;
ENm001.contig3	ExonAligner	CDS	7067	7130	.	-	0	gene_id "AC002543.1-002"; transcript_id "AC002543.1-002"; exon_number 2;
ENm001.contig3	ExonAligner	CDS	6536	6581	.	-	2	gene_id "AC002543.1-002"; transcript_id "AC002543.1-002"; exon_number 3;
ENm001.contig3	ExonAligner	CDS	5993	6050	.	-	1	gene_id "AC002543.1-002"; transcript_id "AC002543.1-002"; exon_number 4;
ENm001.contig3	ExonAligner	CDS	5359	5565	.	-	0	gene_id "AC002543.1-002"; transcript_id "AC002543.1-002"; exon_number 5;
ENm001.contig3	ExonAligner	CDS	5195	5274	.	-	0	gene_id "AC002543.1-002"; transcript_id "AC002543.1-002"; exon_number 6;
ENm001.contig3	ExonAligner	CDS	4394	4472	.	-	1	gene_id "AC002543.1-002"; transcript_id "AC002543.1-002"; exon_number 7;
ENm001.contig3	ExonAligner	CDS	4182	4253	.	-	0	gene_id "AC002543.1-002"; transcript_id "AC002543.1-002"; exon_number 8;
ENm001.contig3	ExonAligner	CDS	3984	4040	.	-	0	gene_id "AC002543.1-002"; transcript_id "AC002543.1-002"; exon_number 9;
ENm001.contig3	ExonAligner	CDS	3741	3884	.	-	0	gene_id "AC002543.1-002"; transcript_id "AC002543.1-002"; exon_number 10;
ENm001.contig3	ExonAligner	CDS	7067	7130	.	-	0	gene_id "AC002543.1-004"; transcript_id "AC002543.1-004"; exon_number 2;
ENm001.contig3	ExonAligner	CDS	6536	6581	.	-	2	gene_id "AC002543.1-004"; transcript_id "AC002543.1-004"; exon_number 3;
ENm001.contig3	ExonAligner	CDS	5993	6050	.	-	1	gene_id "AC002543.1-004"; transcript_id "AC002543.1-004"; exon_number 4;
ENm001.contig3	ExonAligner	CDS	5359	5565	.	-	0	gene_id "AC002543.1-004"; transcript_id "AC002543.1-004"; exon_number 5;
ENm001.contig3	ExonAligner	CDS	5195	5274	.	-	0	gene_id "AC002543.1-004"; transcript_id "AC002543.1-004"; exon_number 6;
ENm001.contig3	ExonAligner	CDS	4394	4472	.	-	1	gene_id "AC002543.1-004"; transcript_id "AC002543.1-004"; exon_number 7;
ENm001.contig3	ExonAligner	CDS	4182	4253	.	-	0	gene_id "AC002543.1-004"; transcript_id "AC002543.1-004"; exon_number 8;
ENm001.contig3	ExonAligner	CDS	3993	4043	.	-	0	gene_id "AC002543.1-004"; transcript_id "AC002543.1-004"; exon_number 9;
ENm001.contig4	ExonAligner	CDS	47562	47644	.	-	2	gene_id "AC003987.1-002"; transcript_id "AC003987.1-002"; exon_number 2;
ENm001.contig4	ExonAligner	CDS	46569	46728	.	-	0	gene_id "AC003987.1-002"; transcript_id "AC003987.1-002"; exon_number 3;
ENm001.contig4	ExonAligner	CDS	46175	46229	.	-	2	gene_id "AC003987.1-002"; transcript_id "AC003987.1-002"; exon_number 4;
ENm001.contig4	ExonAligner	CDS	45692	45807	.	-	1	gene_id "AC003987.1-002"; transcript_id "AC003987.1-002"; exon_number 5;
ENm001.contig4	ExonAligner	CDS	45536	45611	.	-	2	gene_id "AC003987.1-002"; transcript_id "AC003987.1-002"; exon_number 6;
ENm001.contig4	ExonAligner	CDS	45161	45315	.	-	1	gene_id "AC003987.1-002"; transcript_id "AC003987.1-002"; exon_number 8;
ENm001.contig4	ExonAligner	CDS	44984	45081	.	-	2	gene_id "AC003987.1-002"; transcript_id "AC003987.1-002"; exon_number 9;
ENm001.contig4	ExonAligner	CDS	44769	44883	.	-	0	gene_id "AC003987.1-002"; transcript_id "AC003987.1-002"; exon_number 10;
ENm001.contig4	ExonAligner	CDS	44588	44660	.	-	2	gene_id "AC003987.1-002"; transcript_id "AC003987.1-002"; exon_number 11;
ENm001.contig4	ExonAligner	CDS	44166	44268	.	-	1	gene_id "AC003987.1-002"; transcript_id "AC003987.1-002"; exon_number 12;
ENm001.contig4	ExonAligner	CDS	43840	43990	.	-	0	gene_id "AC003987.1-002"; transcript_id "AC003987.1-002"; exon_number 13;
ENm001.contig4	ExonAligner	CDS	43614	43706	.	-	2	gene_id "AC003987.1-002"; transcript_id "AC003987.1-002"; exon_number 14;
ENm001.contig4	ExonAligner	CDS	43345	43484	.	-	2	gene_id "AC003987.1-002"; transcript_id "AC003987.1-002"; exon_number 15;
ENm001.contig4	ExonAligner	CDS	47562	47644	.	-	2	gene_id "AC003987.1-007"; transcript_id "AC003987.1-007"; exon_number 2;
ENm001.contig4	ExonAligner	CDS	46569	46728	.	-	0	gene_id "AC003987.1-007"; transcript_id "AC003987.1-007"; exon_number 3;
ENm001.contig4	ExonAligner	CDS	46175	46229	.	-	2	gene_id "AC003987.1-007"; transcript_id "AC003987.1-007"; exon_number 4;
ENm001.contig4	ExonAligner	CDS	45692	45807	.	-	1	gene_id "AC003987.1-007"; transcript_id "AC003987.1-007"; exon_number 5;
ENm001.contig4	ExonAligner	CDS	45536	45611	.	-	2	gene_id "AC003987.1-007"; transcript_id "AC003987.1-007"; exon_number 6;
ENm001.contig4	ExonAligner	CDS	45161	45315	.	-	1	gene_id "AC003987.1-007"; transcript_id "AC003987.1-007"; exon_number 7;
ENm001.contig4	ExonAligner	CDS	44984	45081	.	-	2	gene_id "AC003987.1-007"; transcript_id "AC003987.1-007"; exon_number 8;
ENm001.contig4	ExonAligner	CDS	44769	44883	.	-	0	gene_id "AC003987.1-007"; transcript_id "AC003987.1-007"; exon_number 9;
ENm001.contig4	ExonAligner	CDS	44588	44660	.	-	2	gene_id "AC003987.1-007"; transcript_id "AC003987.1-007"; exon_number 10;
ENm001.contig4	ExonAligner	CDS	44166	44268	.	-	1	gene_id "AC003987.1-007"; transcript_id "AC003987.1-007"; exon_number 11;
ENm001.contig4	ExonAligner	CDS	43840	43990	.	-	0	gene_id "AC003987.1-007"; transcript_id "AC003987.1-007"; exon_number 12;
ENm001.contig4	ExonAligner	CDS	43614	43706	.	-	2	gene_id "AC003987.1-007"; transcript_id "AC003987.1-007"; exon_number 13;
ENm001.contig4	ExonAligner	CDS	43345	43484	.	-	2	gene_id "AC003987.1-007"; transcript_id "AC003987.1-007"; exon_number 14;
ENm001.contig4	ExonAligner	CDS	42376	42471	.	-	0	gene_id "AC003987.1-007"; transcript_id "AC003987.1-007"; exon_number 15;
ENm001.contig4	ExonAligner	CDS	47562	47644	.	-	2	gene_id "AC003987.1-014"; transcript_id "AC003987.1-014"; exon_number 2;
ENm001.contig4	ExonAligner	CDS	46569	46728	.	-	0	gene_id "AC003987.1-014"; transcript_id "AC003987.1-014"; exon_number 3;
ENm001.contig4	ExonAligner	CDS	46175	46229	.	-	2	gene_id "AC003987.1-014"; transcript_id "AC003987.1-014"; exon_number 4;
ENm001.contig4	ExonAligner	CDS	45692	45807	.	-	1	gene_id "AC003987.1-014"; transcript_id "AC003987.1-014"; exon_number 5;
ENm001.contig4	ExonAligner	CDS	45536	45611	.	-	2	gene_id "AC003987.1-014"; transcript_id "AC003987.1-014"; exon_number 6;
ENm001.contig4	ExonAligner	CDS	45161	45315	.	-	1	gene_id "AC003987.1-014"; transcript_id "AC003987.1-014"; exon_number 8;
ENm001.contig4	ExonAligner	CDS	44984	45081	.	-	2	gene_id "AC003987.1-014"; transcript_id "AC003987.1-014"; exon_number 9;
ENm001.contig4	ExonAligner	CDS	44769	44883	.	-	0	gene_id "AC003987.1-014"; transcript_id "AC003987.1-014"; exon_number 10;
ENm001.contig4	ExonAligner	CDS	44588	44660	.	-	2	gene_id "AC003987.1-014"; transcript_id "AC003987.1-014"; exon_number 11;
ENm001.contig4	ExonAligner	CDS	44166	44268	.	-	1	gene_id "AC003987.1-014"; transcript_id "AC003987.1-014"; exon_number 12;
ENm001.contig4	ExonAligner	CDS	43858	43987	.	-	0	gene_id "AC003987.1-014"; transcript_id "AC003987.1-014"; exon_number 13;
ENm001.contig4	ExonAligner	CDS	43614	43706	.	-	2	gene_id "AC003987.1-014"; transcript_id "AC003987.1-014"; exon_number 14;
ENm001.contig4	ExonAligner	CDS	43345	43484	.	-	2	gene_id "AC003987.1-014"; transcript_id "AC003987.1-014"; exon_number 15;
ENm001.contig4	ExonAligner	CDS	42376	42471	.	-	0	gene_id "AC003987.1-014"; transcript_id "AC003987.1-014"; exon_number 16;
ENm001.contig4	ExonAligner	CDS	47562	47644	.	-	2	gene_id "AC003987.1-001"; transcript_id "AC003987.1-001"; exon_number 2;
ENm001.contig4	ExonAligner	CDS	46569	46728	.	-	0	gene_id "AC003987.1-001"; transcript_id "AC003987.1-001"; exon_number 3;
ENm001.contig4	ExonAligner	CDS	46175	46229	.	-	2	gene_id "AC003987.1-001"; transcript_id "AC003987.1-001"; exon_number 4;
ENm001.contig4	ExonAligner	CDS	45692	45807	.	-	1	gene_id "AC003987.1-001"; transcript_id "AC003987.1-001"; exon_number 5;
ENm001.contig4	ExonAligner	CDS	45536	45611	.	-	2	gene_id "AC003987.1-001"; transcript_id "AC003987.1-001"; exon_number 6;
ENm001.contig4	ExonAligner	CDS	45161	45315	.	-	1	gene_id "AC003987.1-001"; transcript_id "AC003987.1-001"; exon_number 8;
ENm001.contig4	ExonAligner	CDS	44984	45081	.	-	2	gene_id "AC003987.1-001"; transcript_id "AC003987.1-001"; exon_number 9;
ENm001.contig4	ExonAligner	CDS	44769	44883	.	-	0	gene_id "AC003987.1-001"; transcript_id "AC003987.1-001"; exon_number 10;
ENm001.contig4	ExonAligner	CDS	44588	44660	.	-	2	gene_id "AC003987.1-001"; transcript_id "AC003987.1-001"; exon_number 11;
ENm001.contig4	ExonAligner	CDS	44166	44268	.	-	1	gene_id "AC003987.1-001"; transcript_id "AC003987.1-001"; exon_number 12;
ENm001.contig4	ExonAligner	CDS	43840	43990	.	-	0	gene_id "AC003987.1-001"; transcript_id "AC003987.1-001"; exon_number 13;
ENm001.contig4	ExonAligner	CDS	43614	43706	.	-	2	gene_id "AC003987.1-001"; transcript_id "AC003987.1-001"; exon_number 14;
ENm001.contig4	ExonAligner	CDS	43345	43484	.	-	2	gene_id "AC003987.1-001"; transcript_id "AC003987.1-001"; exon_number 15;
ENm001.contig4	ExonAligner	CDS	42376	42471	.	-	0	gene_id "AC003987.1-001"; transcript_id "AC003987.1-001"; exon_number 16;
ENm001.contig4	ExonAligner	CDS	47562	47644	.	-	2	gene_id "AC003987.1-016"; transcript_id "AC003987.1-016"; exon_number 2;
ENm001.contig4	ExonAligner	CDS	46569	46728	.	-	0	gene_id "AC003987.1-016"; transcript_id "AC003987.1-016"; exon_number 3;
ENm001.contig4	ExonAligner	CDS	46175	46229	.	-	2	gene_id "AC003987.1-016"; transcript_id "AC003987.1-016"; exon_number 4;
ENm001.contig4	ExonAligner	CDS	45692	45807	.	-	1	gene_id "AC003987.1-016"; transcript_id "AC003987.1-016"; exon_number 5;
ENm001.contig4	ExonAligner	CDS	45568	45611	.	-	2	gene_id "AC003987.1-016"; transcript_id "AC003987.1-016"; exon_number 6;
ENm001.contig4	ExonAligner	CDS	47562	47644	.	-	2	gene_id "AC003987.1-006"; transcript_id "AC003987.1-006"; exon_number 2;
ENm001.contig4	ExonAligner	CDS	46569	46728	.	-	0	gene_id "AC003987.1-006"; transcript_id "AC003987.1-006"; exon_number 3;
ENm001.contig4	ExonAligner	CDS	46175	46229	.	-	2	gene_id "AC003987.1-006"; transcript_id "AC003987.1-006"; exon_number 4;
ENm001.contig4	ExonAligner	CDS	45692	45807	.	-	1	gene_id "AC003987.1-006"; transcript_id "AC003987.1-006"; exon_number 5;
ENm001.contig4	ExonAligner	CDS	45536	45611	.	-	2	gene_id "AC003987.1-006"; transcript_id "AC003987.1-006"; exon_number 6;
ENm001.contig4	ExonAligner	CDS	45161	45315	.	-	1	gene_id "AC003987.1-006"; transcript_id "AC003987.1-006"; exon_number 7;
ENm001.contig4	ExonAligner	CDS	44984	45081	.	-	2	gene_id "AC003987.1-006"; transcript_id "AC003987.1-006"; exon_number 8;
ENm001.contig4	ExonAligner	CDS	44769	44883	.	-	0	gene_id "AC003987.1-006"; transcript_id "AC003987.1-006"; exon_number 9;
ENm001.contig4	ExonAligner	CDS	44588	44660	.	-	2	gene_id "AC003987.1-006"; transcript_id "AC003987.1-006"; exon_number 10;
ENm001.contig4	ExonAligner	CDS	44166	44268	.	-	1	gene_id "AC003987.1-006"; transcript_id "AC003987.1-006"; exon_number 11;
ENm001.contig4	ExonAligner	CDS	43840	43990	.	-	0	gene_id "AC003987.1-006"; transcript_id "AC003987.1-006"; exon_number 12;
ENm001.contig4	ExonAligner	CDS	43614	43706	.	-	2	gene_id "AC003987.1-006"; transcript_id "AC003987.1-006"; exon_number 13;
ENm001.contig4	ExonAligner	CDS	43345	43484	.	-	2	gene_id "AC003987.1-006"; transcript_id "AC003987.1-006"; exon_number 14;
ENm001.contig4	ExonAligner	CDS	42376	42471	.	-	0	gene_id "AC003987.1-006"; transcript_id "AC003987.1-006"; exon_number 15;
ENm001.contig4	ExonAligner	CDS	47562	47644	.	-	2	gene_id "AC003987.1-005"; transcript_id "AC003987.1-005"; exon_number 2;
ENm001.contig4	ExonAligner	CDS	46569	46728	.	-	0	gene_id "AC003987.1-005"; transcript_id "AC003987.1-005"; exon_number 3;
ENm001.contig4	ExonAligner	CDS	46175	46229	.	-	2	gene_id "AC003987.1-005"; transcript_id "AC003987.1-005"; exon_number 4;
ENm001.contig4	ExonAligner	CDS	45692	45807	.	-	1	gene_id "AC003987.1-005"; transcript_id "AC003987.1-005"; exon_number 5;
ENm001.contig4	ExonAligner	CDS	45536	45611	.	-	2	gene_id "AC003987.1-005"; transcript_id "AC003987.1-005"; exon_number 6;
ENm001.contig4	ExonAligner	CDS	45161	45315	.	-	1	gene_id "AC003987.1-005"; transcript_id "AC003987.1-005"; exon_number 8;
ENm001.contig4	ExonAligner	CDS	44984	45081	.	-	2	gene_id "AC003987.1-005"; transcript_id "AC003987.1-005"; exon_number 9;
ENm001.contig4	ExonAligner	CDS	44769	44883	.	-	0	gene_id "AC003987.1-005"; transcript_id "AC003987.1-005"; exon_number 10;
ENm001.contig4	ExonAligner	CDS	44588	44660	.	-	2	gene_id "AC003987.1-005"; transcript_id "AC003987.1-005"; exon_number 11;
ENm001.contig4	ExonAligner	CDS	44166	44268	.	-	1	gene_id "AC003987.1-005"; transcript_id "AC003987.1-005"; exon_number 12;
ENm001.contig4	ExonAligner	CDS	43840	43990	.	-	0	gene_id "AC003987.1-005"; transcript_id "AC003987.1-005"; exon_number 13;
ENm001.contig4	ExonAligner	CDS	43614	43706	.	-	2	gene_id "AC003987.1-005"; transcript_id "AC003987.1-005"; exon_number 14;
ENm001.contig4	ExonAligner	CDS	43345	43484	.	-	2	gene_id "AC003987.1-005"; transcript_id "AC003987.1-005"; exon_number 15;
ENm001.contig4	ExonAligner	CDS	42376	42471	.	-	0	gene_id "AC003987.1-005"; transcript_id "AC003987.1-005"; exon_number 16;
ENm001.contig4	ExonAligner	CDS	47562	47644	.	-	2	gene_id "AC003987.1-004"; transcript_id "AC003987.1-004"; exon_number 2;
ENm001.contig4	ExonAligner	CDS	46569	46728	.	-	0	gene_id "AC003987.1-004"; transcript_id "AC003987.1-004"; exon_number 3;
ENm001.contig4	ExonAligner	CDS	46175	46229	.	-	2	gene_id "AC003987.1-004"; transcript_id "AC003987.1-004"; exon_number 4;
ENm001.contig4	ExonAligner	CDS	45692	45807	.	-	1	gene_id "AC003987.1-004"; transcript_id "AC003987.1-004"; exon_number 5;
ENm001.contig4	ExonAligner	CDS	45536	45611	.	-	2	gene_id "AC003987.1-004"; transcript_id "AC003987.1-004"; exon_number 6;
ENm001.contig4	ExonAligner	CDS	45161	45315	.	-	1	gene_id "AC003987.1-004"; transcript_id "AC003987.1-004"; exon_number 7;
ENm001.contig4	ExonAligner	CDS	44984	45081	.	-	2	gene_id "AC003987.1-004"; transcript_id "AC003987.1-004"; exon_number 8;
ENm001.contig4	ExonAligner	CDS	44769	44883	.	-	0	gene_id "AC003987.1-004"; transcript_id "AC003987.1-004"; exon_number 9;
ENm001.contig4	ExonAligner	CDS	44588	44660	.	-	2	gene_id "AC003987.1-004"; transcript_id "AC003987.1-004"; exon_number 10;
ENm001.contig4	ExonAligner	CDS	44166	44268	.	-	1	gene_id "AC003987.1-004"; transcript_id "AC003987.1-004"; exon_number 11;
ENm001.contig4	ExonAligner	CDS	43858	43987	.	-	0	gene_id "AC003987.1-004"; transcript_id "AC003987.1-004"; exon_number 12;
ENm001.contig4	ExonAligner	CDS	43614	43706	.	-	2	gene_id "AC003987.1-004"; transcript_id "AC003987.1-004"; exon_number 13;
ENm001.contig4	ExonAligner	CDS	43345	43484	.	-	2	gene_id "AC003987.1-004"; transcript_id "AC003987.1-004"; exon_number 14;
ENm001.contig4	ExonAligner	CDS	42376	42471	.	-	0	gene_id "AC003987.1-004"; transcript_id "AC003987.1-004"; exon_number 15;
ENm001.contig4	ExonAligner	CDS	46175	46229	.	-	2	gene_id "AC003987.1-009"; transcript_id "AC003987.1-009"; exon_number 2;
ENm001.contig4	ExonAligner	CDS	45692	45807	.	-	1	gene_id "AC003987.1-009"; transcript_id "AC003987.1-009"; exon_number 3;
ENm001.contig4	ExonAligner	CDS	45536	45611	.	-	2	gene_id "AC003987.1-009"; transcript_id "AC003987.1-009"; exon_number 4;
ENm001.contig4	ExonAligner	CDS	45161	45315	.	-	1	gene_id "AC003987.1-009"; transcript_id "AC003987.1-009"; exon_number 5;
ENm001.contig4	ExonAligner	CDS	44984	45081	.	-	2	gene_id "AC003987.1-009"; transcript_id "AC003987.1-009"; exon_number 6;
ENm001.contig4	ExonAligner	CDS	44769	44883	.	-	0	gene_id "AC003987.1-009"; transcript_id "AC003987.1-009"; exon_number 7;
ENm001.contig4	ExonAligner	CDS	44588	44660	.	-	2	gene_id "AC003987.1-009"; transcript_id "AC003987.1-009"; exon_number 8;
ENm001.contig4	ExonAligner	CDS	44166	44268	.	-	1	gene_id "AC003987.1-009"; transcript_id "AC003987.1-009"; exon_number 9;
ENm001.contig4	ExonAligner	CDS	40589	40794	.	+	2	gene_id "AC006326.1-002"; transcript_id "AC006326.1-002"; exon_number 1;
ENm001.contig4	ExonAligner	CDS	38653	38917	.	+	0	gene_id "AC006326.1-002"; transcript_id "AC006326.1-002"; exon_number 2;
ENm001.contig4	ExonAligner	CDS	38301	38572	.	+	2	gene_id "AC006326.1-002"; transcript_id "AC006326.1-002"; exon_number 3;
ENm001.contig4	ExonAligner	CDS	36378	36598	.	+	1	gene_id "AC006326.1-002"; transcript_id "AC006326.1-002"; exon_number 4;
ENm001.contig4	ExonAligner	CDS	35776	35858	.	+	0	gene_id "AC006326.1-002"; transcript_id "AC006326.1-002"; exon_number 5;
ENm001.contig4	ExonAligner	CDS	32476	32589	.	+	0	gene_id "AC002465.3-001"; transcript_id "AC002465.3-001"; exon_number 2;
ENm001.contig4	ExonAligner	CDS	32294	32399	.	+	1	gene_id "AC002465.3-001"; transcript_id "AC002465.3-001"; exon_number 3;
ENm001.contig4	ExonAligner	CDS	31371	31483	.	+	0	gene_id "AC002465.3-001"; transcript_id "AC002465.3-001"; exon_number 4;
ENm001.contig4	ExonAligner	CDS	30996	31052	.	+	0	gene_id "AC002465.3-001"; transcript_id "AC002465.3-001"; exon_number 5;
ENm001.contig4	ExonAligner	CDS	30848	30920	.	+	1	gene_id "AC002465.3-001"; transcript_id "AC002465.3-001"; exon_number 6;
ENm001.contig4	ExonAligner	CDS	29080	29214	.	+	0	gene_id "AC002465.3-001"; transcript_id "AC002465.3-001"; exon_number 8;
ENm001.contig4	ExonAligner	CDS	28904	29015	.	+	1	gene_id "AC002465.3-001"; transcript_id "AC002465.3-001"; exon_number 9;
ENm001.contig4	ExonAligner	CDS	25714	25825	.	+	2	gene_id "AC002465.3-001"; transcript_id "AC002465.3-001"; exon_number 10;
ENm001.contig4	ExonAligner	CDS	23852	23974	.	+	2	gene_id "AC002465.3-001"; transcript_id "AC002465.3-001"; exon_number 11;
ENm001.contig4	ExonAligner	CDS	23522	23621	.	+	0	gene_id "AC002465.3-001"; transcript_id "AC002465.3-001"; exon_number 12;
ENm001.contig4	ExonAligner	CDS	20972	21024	.	-	0	gene_id "AC000061.1-001"; transcript_id "AC000061.1-001"; exon_number 1;
ENm001.contig4	ExonAligner	CDS	20281	20391	.	-	1	gene_id "AC000061.1-001"; transcript_id "AC000061.1-001"; exon_number 2;
ENm001.contig4	ExonAligner	CDS	18545	18656	.	-	1	gene_id "AC000061.1-001"; transcript_id "AC000061.1-001"; exon_number 3;
ENm001.contig4	ExonAligner	CDS	17251	17466	.	-	0	gene_id "AC000061.1-001"; transcript_id "AC000061.1-001"; exon_number 4;
ENm001.contig4	ExonAligner	CDS	16883	16960	.	-	0	gene_id "AC000061.1-001"; transcript_id "AC000061.1-001"; exon_number 5;
ENm001.contig4	ExonAligner	CDS	15546	15709	.	-	0	gene_id "AC000061.1-001"; transcript_id "AC000061.1-001"; exon_number 6;
ENm001.contig4	ExonAligner	CDS	15192	15317	.	-	1	gene_id "AC000061.1-001"; transcript_id "AC000061.1-001"; exon_number 7;
ENm001.contig4	ExonAligner	CDS	14709	14955	.	-	1	gene_id "AC000061.1-001"; transcript_id "AC000061.1-001"; exon_number 8;
ENm001.contig4	ExonAligner	CDS	14505	14597	.	-	0	gene_id "AC000061.1-001"; transcript_id "AC000061.1-001"; exon_number 9;
ENm001.contig4	ExonAligner	CDS	13324	13500	.	-	0	gene_id "AC000061.1-001"; transcript_id "AC000061.1-001"; exon_number 10;
ENm001.contig4	ExonAligner	CDS	13015	13200	.	-	0	gene_id "AC000061.1-001"; transcript_id "AC000061.1-001"; exon_number 11;
ENm001.contig4	ExonAligner	CDS	11244	11332	.	-	0	gene_id "AC000061.1-001"; transcript_id "AC000061.1-001"; exon_number 12;
ENm001.contig4	ExonAligner	CDS	10568	10648	.	-	1	gene_id "AC000061.1-001"; transcript_id "AC000061.1-001"; exon_number 13;
ENm001.contig4	ExonAligner	CDS	9207	9993	.	-	1	gene_id "AC000061.1-001"; transcript_id "AC000061.1-001"; exon_number 14;
ENm001.contig4	ExonAligner	CDS	8988	9113	.	-	0	gene_id "AC000061.1-001"; transcript_id "AC000061.1-001"; exon_number 15;
ENm001.contig4	ExonAligner	CDS	8350	8594	.	-	1	gene_id "AC000061.1-001"; transcript_id "AC000061.1-001"; exon_number 17;
ENm001.contig4	ExonAligner	CDS	8194	8267	.	-	2	gene_id "AC000061.1-001"; transcript_id "AC000061.1-001"; exon_number 18;
ENm001.contig4	ExonAligner	CDS	7897	8041	.	-	0	gene_id "AC000061.1-001"; transcript_id "AC000061.1-001"; exon_number 19;
ENm001.contig4	ExonAligner	CDS	6776	6997	.	-	2	gene_id "AC000061.1-001"; transcript_id "AC000061.1-001"; exon_number 20;
ENm001.contig4	ExonAligner	CDS	5753	5850	.	-	2	gene_id "AC000061.1-001"; transcript_id "AC000061.1-001"; exon_number 21;
ENm001.contig4	ExonAligner	CDS	4418	4641	.	-	0	gene_id "AC000061.1-001"; transcript_id "AC000061.1-001"; exon_number 22;
ENm001.contig4	ExonAligner	CDS	3611	3766	.	-	0	gene_id "AC000061.1-001"; transcript_id "AC000061.1-001"; exon_number 23;
ENm001.contig4	ExonAligner	CDS	3445	3528	.	-	0	gene_id "AC000061.1-001"; transcript_id "AC000061.1-001"; exon_number 24;
ENm001.contig4	ExonAligner	CDS	3086	3258	.	-	0	gene_id "AC000061.1-001"; transcript_id "AC000061.1-001"; exon_number 25;
ENm001.contig4	ExonAligner	CDS	2584	2689	.	-	1	gene_id "AC000061.1-001"; transcript_id "AC000061.1-001"; exon_number 26;
ENm001.contig4	ExonAligner	CDS	1995	2213	.	-	0	gene_id "AC000061.1-001"; transcript_id "AC000061.1-001"; exon_number 27;
ENm001.contig5	ExonAligner	CDS	38	263	.	-	0	gene_id "AC004240.1-001"; transcript_id "AC004240.1-001"; exon_number 1;
ENm001.contig5	ExonAligner	CDS	737	835	.	-	0	gene_id "AC004240.1-001"; transcript_id "AC004240.1-001"; exon_number 2;
ENm001.contig5	ExonAligner	CDS	1404	1539	.	-	1	gene_id "AC004240.1-001"; transcript_id "AC004240.1-001"; exon_number 3;
ENm001.contig5	ExonAligner	CDS	1770	1833	.	-	2	gene_id "AC004240.1-001"; transcript_id "AC004240.1-001"; exon_number 4;
ENm001.contig5	ExonAligner	CDS	2022	2213	.	-	2	gene_id "AC004240.1-001"; transcript_id "AC004240.1-001"; exon_number 5;
ENm001.contig5	ExonAligner	CDS	2332	2561	.	-	1	gene_id "AC004240.1-001"; transcript_id "AC004240.1-001"; exon_number 6;
ENm001.contig5	ExonAligner	CDS	2745	2923	.	-	0	gene_id "AC004240.1-001"; transcript_id "AC004240.1-001"; exon_number 7;
ENm001.contig5	ExonAligner	CDS	3010	3182	.	-	2	gene_id "AC004240.1-001"; transcript_id "AC004240.1-001"; exon_number 8;
ENm001.contig5	ExonAligner	CDS	3276	3425	.	-	2	gene_id "AC004240.1-001"; transcript_id "AC004240.1-001"; exon_number 9;
ENm001.contig5	ExonAligner	CDS	3548	3641	.	-	0	gene_id "AC004240.1-001"; transcript_id "AC004240.1-001"; exon_number 10;
ENm001.contig5	ExonAligner	CDS	4200	4286	.	-	0	gene_id "AC004240.1-001"; transcript_id "AC004240.1-001"; exon_number 11;
ENm001.contig5	ExonAligner	CDS	4642	4715	.	-	2	gene_id "AC004240.1-001"; transcript_id "AC004240.1-001"; exon_number 12;
ENm001.contig5	ExonAligner	CDS	5554	5643	.	-	2	gene_id "AC004240.1-001"; transcript_id "AC004240.1-001"; exon_number 13;
ENm001.contig5	ExonAligner	CDS	7182	7293	.	-	0	gene_id "AC004240.1-001"; transcript_id "AC004240.1-001"; exon_number 15;
ENm001.contig5	ExonAligner	CDS	7555	7791	.	-	0	gene_id "AC004240.1-001"; transcript_id "AC004240.1-001"; exon_number 16;
ENm001.contig5	ExonAligner	CDS	8327	8471	.	-	1	gene_id "AC004240.1-001"; transcript_id "AC004240.1-001"; exon_number 17;
ENm001.contig5	ExonAligner	CDS	9135	9228	.	-	2	gene_id "AC004240.1-001"; transcript_id "AC004240.1-001"; exon_number 18;
ENm001.contig5	ExonAligner	CDS	10212	10406	.	-	2	gene_id "AC004240.1-001"; transcript_id "AC004240.1-001"; exon_number 19;
ENm001.contig5	ExonAligner	CDS	15563	15793	.	-	0	gene_id "AC004240.1-001"; transcript_id "AC004240.1-001"; exon_number 21;
ENm001.contig5	ExonAligner	CDS	29180	29287	.	-	0	gene_id "AC004240.1-001"; transcript_id "AC004240.1-001"; exon_number 22;
ENm001.contig5	ExonAligner	CDS	12881	13076	.	-	0	gene_id "AC004240.1-002"; transcript_id "AC004240.1-002"; exon_number 1;
ENm001.contig5	ExonAligner	CDS	15563	15793	.	-	0	gene_id "AC004240.1-002"; transcript_id "AC004240.1-002"; exon_number 2;
ENm001.contig5	ExonAligner	CDS	29180	29227	.	-	0	gene_id "AC004240.1-002"; transcript_id "AC004240.1-002"; exon_number 3;
ENm002.contig4	ExonAligner	CDS	208	273	.	-	0	gene_id "AC063976.5-001"; transcript_id "AC063976.5-001"; exon_number 4;
ENm002.contig4	ExonAligner	CDS	1317	1370	.	-	0	gene_id "AC063976.5-001"; transcript_id "AC063976.5-001"; exon_number 5;
ENm002.contig4	ExonAligner	CDS	1517	1616	.	-	1	gene_id "AC063976.5-001"; transcript_id "AC063976.5-001"; exon_number 6;
ENm002.contig4	ExonAligner	CDS	1741	1811	.	-	0	gene_id "AC063976.5-001"; transcript_id "AC063976.5-001"; exon_number 7;
ENm002.contig4	ExonAligner	CDS	1883	2053	.	-	0	gene_id "AC063976.5-001"; transcript_id "AC063976.5-001"; exon_number 8;
ENm002.contig4	ExonAligner	CDS	2244	2440	.	-	2	gene_id "AC063976.5-001"; transcript_id "AC063976.5-001"; exon_number 9;
ENm002.contig4	ExonAligner	CDS	2824	3057	.	-	2	gene_id "AC063976.5-001"; transcript_id "AC063976.5-001"; exon_number 10;
ENm002.contig4	ExonAligner	CDS	3174	3305	.	-	2	gene_id "AC063976.5-001"; transcript_id "AC063976.5-001"; exon_number 11;
ENm002.contig4	ExonAligner	CDS	4056	4201	.	-	1	gene_id "AC063976.5-001"; transcript_id "AC063976.5-001"; exon_number 12;
ENm002.contig4	ExonAligner	CDS	4317	4413	.	-	2	gene_id "AC063976.5-001"; transcript_id "AC063976.5-001"; exon_number 13;
ENm002.contig4	ExonAligner	CDS	5195	5282	.	-	0	gene_id "AC063976.5-001"; transcript_id "AC063976.5-001"; exon_number 14;
ENm002.contig4	ExonAligner	CDS	342	401	.	-	0	gene_id "AC063976.5-004"; transcript_id "AC063976.5-004"; exon_number 4;
ENm002.contig4	ExonAligner	CDS	1317	1370	.	-	0	gene_id "AC063976.5-004"; transcript_id "AC063976.5-004"; exon_number 5;
ENm002.contig4	ExonAligner	CDS	1517	1616	.	-	1	gene_id "AC063976.5-004"; transcript_id "AC063976.5-004"; exon_number 6;
ENm002.contig4	ExonAligner	CDS	1741	1811	.	-	0	gene_id "AC063976.5-004"; transcript_id "AC063976.5-004"; exon_number 7;
ENm002.contig4	ExonAligner	CDS	1883	2053	.	-	0	gene_id "AC063976.5-004"; transcript_id "AC063976.5-004"; exon_number 8;
ENm002.contig4	ExonAligner	CDS	2244	2440	.	-	2	gene_id "AC063976.5-004"; transcript_id "AC063976.5-004"; exon_number 9;
ENm002.contig4	ExonAligner	CDS	2824	3057	.	-	2	gene_id "AC063976.5-004"; transcript_id "AC063976.5-004"; exon_number 10;
ENm002.contig4	ExonAligner	CDS	3174	3305	.	-	2	gene_id "AC063976.5-004"; transcript_id "AC063976.5-004"; exon_number 11;
ENm002.contig4	ExonAligner	CDS	4056	4201	.	-	1	gene_id "AC063976.5-004"; transcript_id "AC063976.5-004"; exon_number 12;
ENm002.contig4	ExonAligner	CDS	4317	4413	.	-	2	gene_id "AC063976.5-004"; transcript_id "AC063976.5-004"; exon_number 13;
ENm002.contig4	ExonAligner	CDS	5195	5282	.	-	0	gene_id "AC063976.5-004"; transcript_id "AC063976.5-004"; exon_number 14;
ENm002.contig4	ExonAligner	CDS	208	273	.	-	0	gene_id "AC063976.5-003"; transcript_id "AC063976.5-003"; exon_number 4;
ENm002.contig4	ExonAligner	CDS	1317	1370	.	-	0	gene_id "AC063976.5-003"; transcript_id "AC063976.5-003"; exon_number 5;
ENm002.contig4	ExonAligner	CDS	1517	1616	.	-	1	gene_id "AC063976.5-003"; transcript_id "AC063976.5-003"; exon_number 6;
ENm002.contig4	ExonAligner	CDS	1741	1811	.	-	0	gene_id "AC063976.5-003"; transcript_id "AC063976.5-003"; exon_number 7;
ENm002.contig4	ExonAligner	CDS	1883	2053	.	-	0	gene_id "AC063976.5-003"; transcript_id "AC063976.5-003"; exon_number 8;
ENm002.contig4	ExonAligner	CDS	2244	2440	.	-	2	gene_id "AC063976.5-003"; transcript_id "AC063976.5-003"; exon_number 9;
ENm002.contig4	ExonAligner	CDS	2824	3057	.	-	2	gene_id "AC063976.5-003"; transcript_id "AC063976.5-003"; exon_number 10;
ENm002.contig4	ExonAligner	CDS	3174	3305	.	-	2	gene_id "AC063976.5-003"; transcript_id "AC063976.5-003"; exon_number 11;
ENm002.contig4	ExonAligner	CDS	4056	4201	.	-	1	gene_id "AC063976.5-003"; transcript_id "AC063976.5-003"; exon_number 12;
ENm002.contig4	ExonAligner	CDS	4317	4413	.	-	2	gene_id "AC063976.5-003"; transcript_id "AC063976.5-003"; exon_number 13;
ENm002.contig4	ExonAligner	CDS	5195	5282	.	-	0	gene_id "AC063976.5-003"; transcript_id "AC063976.5-003"; exon_number 14;
ENm002.contig4	ExonAligner	CDS	342	401	.	-	0	gene_id "AC063976.5-002"; transcript_id "AC063976.5-002"; exon_number 4;
ENm002.contig4	ExonAligner	CDS	1317	1370	.	-	0	gene_id "AC063976.5-002"; transcript_id "AC063976.5-002"; exon_number 5;
ENm002.contig4	ExonAligner	CDS	1517	1616	.	-	1	gene_id "AC063976.5-002"; transcript_id "AC063976.5-002"; exon_number 6;
ENm002.contig4	ExonAligner	CDS	1741	1811	.	-	0	gene_id "AC063976.5-002"; transcript_id "AC063976.5-002"; exon_number 7;
ENm002.contig4	ExonAligner	CDS	1883	2053	.	-	0	gene_id "AC063976.5-002"; transcript_id "AC063976.5-002"; exon_number 8;
ENm002.contig4	ExonAligner	CDS	2244	2440	.	-	2	gene_id "AC063976.5-002"; transcript_id "AC063976.5-002"; exon_number 9;
ENm002.contig4	ExonAligner	CDS	2824	3057	.	-	2	gene_id "AC063976.5-002"; transcript_id "AC063976.5-002"; exon_number 10;
ENm002.contig4	ExonAligner	CDS	3174	3305	.	-	2	gene_id "AC063976.5-002"; transcript_id "AC063976.5-002"; exon_number 11;
ENm002.contig4	ExonAligner	CDS	4056	4201	.	-	1	gene_id "AC063976.5-002"; transcript_id "AC063976.5-002"; exon_number 12;
ENm002.contig4	ExonAligner	CDS	4317	4413	.	-	2	gene_id "AC063976.5-002"; transcript_id "AC063976.5-002"; exon_number 13;
ENm002.contig4	ExonAligner	CDS	5195	5282	.	-	0	gene_id "AC063976.5-002"; transcript_id "AC063976.5-002"; exon_number 14;
ENm002.contig4	ExonAligner	CDS	2917	3060	.	-	2	gene_id "AC063976.5-010"; transcript_id "AC063976.5-010"; exon_number 1;
ENm002.contig4	ExonAligner	CDS	3174	3305	.	-	2	gene_id "AC063976.5-010"; transcript_id "AC063976.5-010"; exon_number 2;
ENm002.contig4	ExonAligner	CDS	4056	4201	.	-	1	gene_id "AC063976.5-010"; transcript_id "AC063976.5-010"; exon_number 3;
ENm002.contig4	ExonAligner	CDS	4317	4413	.	-	2	gene_id "AC063976.5-010"; transcript_id "AC063976.5-010"; exon_number 4;
ENm002.contig4	ExonAligner	CDS	5195	5282	.	-	0	gene_id "AC063976.5-010"; transcript_id "AC063976.5-010"; exon_number 5;
ENm002.contig4	ExonAligner	CDS	2918	3060	.	-	2	gene_id "AC063976.5-014"; transcript_id "AC063976.5-014"; exon_number 1;
ENm002.contig4	ExonAligner	CDS	3174	3305	.	-	2	gene_id "AC063976.5-014"; transcript_id "AC063976.5-014"; exon_number 2;
ENm002.contig4	ExonAligner	CDS	4056	4201	.	-	1	gene_id "AC063976.5-014"; transcript_id "AC063976.5-014"; exon_number 3;
ENm002.contig4	ExonAligner	CDS	4317	4413	.	-	2	gene_id "AC063976.5-014"; transcript_id "AC063976.5-014"; exon_number 4;
ENm002.contig4	ExonAligner	CDS	5195	5282	.	-	0	gene_id "AC063976.5-014"; transcript_id "AC063976.5-014"; exon_number 5;
ENm002.contig4	ExonAligner	CDS	3179	3308	.	-	2	gene_id "AC063976.5-005"; transcript_id "AC063976.5-005"; exon_number 1;
ENm002.contig4	ExonAligner	CDS	4056	4201	.	-	1	gene_id "AC063976.5-005"; transcript_id "AC063976.5-005"; exon_number 2;
ENm002.contig4	ExonAligner	CDS	4317	4413	.	-	2	gene_id "AC063976.5-005"; transcript_id "AC063976.5-005"; exon_number 3;
ENm002.contig4	ExonAligner	CDS	5195	5282	.	-	0	gene_id "AC063976.5-005"; transcript_id "AC063976.5-005"; exon_number 4;
ENm002.contig4	ExonAligner	CDS	3200	3308	.	-	2	gene_id "AC063976.5-009"; transcript_id "AC063976.5-009"; exon_number 1;
ENm002.contig4	ExonAligner	CDS	4056	4201	.	-	1	gene_id "AC063976.5-009"; transcript_id "AC063976.5-009"; exon_number 2;
ENm002.contig4	ExonAligner	CDS	4317	4413	.	-	2	gene_id "AC063976.5-009"; transcript_id "AC063976.5-009"; exon_number 3;
ENm002.contig4	ExonAligner	CDS	5195	5282	.	-	0	gene_id "AC063976.5-009"; transcript_id "AC063976.5-009"; exon_number 4;
ENm002.contig4	ExonAligner	CDS	21012	21104	.	+	0	gene_id "AC034220.2-001"; transcript_id "AC034220.2-001"; exon_number 1;
ENm002.contig4	ExonAligner	CDS	27710	27861	.	+	0	gene_id "AC034220.2-001"; transcript_id "AC034220.2-001"; exon_number 2;
ENm002.contig4	ExonAligner	CDS	43072	43229	.	+	1	gene_id "AC034220.2-001"; transcript_id "AC034220.2-001"; exon_number 5;
ENm002.contig4	ExonAligner	CDS	45772	45886	.	+	2	gene_id "AC034220.2-001"; transcript_id "AC034220.2-001"; exon_number 6;
ENm002.contig4	ExonAligner	CDS	47015	47219	.	+	1	gene_id "AC034220.2-001"; transcript_id "AC034220.2-001"; exon_number 7;
ENm002.contig4	ExonAligner	CDS	21012	21104	.	+	0	gene_id "AC034220.2-002"; transcript_id "AC034220.2-002"; exon_number 1;
ENm002.contig4	ExonAligner	CDS	27710	27861	.	+	0	gene_id "AC034220.2-002"; transcript_id "AC034220.2-002"; exon_number 2;
ENm002.contig4	ExonAligner	CDS	43072	43229	.	+	1	gene_id "AC034220.2-002"; transcript_id "AC034220.2-002"; exon_number 5;
ENm002.contig4	ExonAligner	CDS	47015	47091	.	+	2	gene_id "AC034220.2-002"; transcript_id "AC034220.2-002"; exon_number 6;
ENm002.contig6	ExonAligner	CDS	12587	12715	.	+	0	gene_id "AC004041.1-003"; transcript_id "AC004041.1-003"; exon_number 1;
ENm002.contig6	ExonAligner	CDS	12817	12900	.	+	0	gene_id "AC004041.1-003"; transcript_id "AC004041.1-003"; exon_number 2;
ENm002.contig6	ExonAligner	CDS	13041	13192	.	+	0	gene_id "AC004041.1-003"; transcript_id "AC004041.1-003"; exon_number 3;
ENm002.contig6	ExonAligner	CDS	13269	13454	.	+	1	gene_id "AC004041.1-003"; transcript_id "AC004041.1-003"; exon_number 4;
ENm002.contig6	ExonAligner	CDS	13553	13757	.	+	1	gene_id "AC004041.1-003"; transcript_id "AC004041.1-003"; exon_number 5;
ENm002.contig6	ExonAligner	CDS	13969	14097	.	+	0	gene_id "AC004041.1-003"; transcript_id "AC004041.1-003"; exon_number 6;
ENm002.contig6	ExonAligner	CDS	15022	15187	.	+	0	gene_id "AC004041.1-003"; transcript_id "AC004041.1-003"; exon_number 7;
ENm002.contig6	ExonAligner	CDS	15440	15633	.	+	2	gene_id "AC004041.1-003"; transcript_id "AC004041.1-003"; exon_number 8;
ENm002.contig6	ExonAligner	CDS	16277	16477	.	+	0	gene_id "AC004041.1-003"; transcript_id "AC004041.1-003"; exon_number 9;
ENm002.contig6	ExonAligner	CDS	16918	17075	.	+	0	gene_id "AC004041.1-003"; transcript_id "AC004041.1-003"; exon_number 10;
ENm002.contig6	ExonAligner	CDS	17152	17327	.	+	1	gene_id "AC004041.1-003"; transcript_id "AC004041.1-003"; exon_number 11;
ENm002.contig6	ExonAligner	CDS	17405	17603	.	+	2	gene_id "AC004041.1-003"; transcript_id "AC004041.1-003"; exon_number 12;
ENm002.contig6	ExonAligner	CDS	13321	13454	.	+	0	gene_id "AC004041.1-002"; transcript_id "AC004041.1-002"; exon_number 1;
ENm002.contig6	ExonAligner	CDS	13553	13757	.	+	1	gene_id "AC004041.1-002"; transcript_id "AC004041.1-002"; exon_number 2;
ENm002.contig6	ExonAligner	CDS	13969	14097	.	+	0	gene_id "AC004041.1-002"; transcript_id "AC004041.1-002"; exon_number 3;
ENm002.contig6	ExonAligner	CDS	15022	15187	.	+	0	gene_id "AC004041.1-002"; transcript_id "AC004041.1-002"; exon_number 4;
ENm002.contig6	ExonAligner	CDS	15440	15633	.	+	2	gene_id "AC004041.1-002"; transcript_id "AC004041.1-002"; exon_number 5;
ENm002.contig6	ExonAligner	CDS	16277	16477	.	+	0	gene_id "AC004041.1-002"; transcript_id "AC004041.1-002"; exon_number 6;
ENm002.contig6	ExonAligner	CDS	16592	16768	.	+	0	gene_id "AC004041.1-002"; transcript_id "AC004041.1-002"; exon_number 7;
ENm002.contig6	ExonAligner	CDS	16918	17075	.	+	0	gene_id "AC004041.1-002"; transcript_id "AC004041.1-002"; exon_number 8;
ENm002.contig6	ExonAligner	CDS	17152	17327	.	+	1	gene_id "AC004041.1-002"; transcript_id "AC004041.1-002"; exon_number 9;
ENm002.contig6	ExonAligner	CDS	17405	17642	.	+	2	gene_id "AC004041.1-002"; transcript_id "AC004041.1-002"; exon_number 10;
ENm002.contig6	ExonAligner	CDS	18037	18227	.	+	1	gene_id "AC004041.1-002"; transcript_id "AC004041.1-002"; exon_number 11;
ENm002.contig6	ExonAligner	CDS	18426	18552	.	+	0	gene_id "AC004041.1-002"; transcript_id "AC004041.1-002"; exon_number 12;
ENm002.contig6	ExonAligner	CDS	18936	19129	.	+	2	gene_id "AC004041.1-002"; transcript_id "AC004041.1-002"; exon_number 13;
ENm002.contig6	ExonAligner	CDS	19207	19317	.	+	0	gene_id "AC004041.1-002"; transcript_id "AC004041.1-002"; exon_number 14;
ENm002.contig9	ExonAligner	CDS	22989	23037	.	-	1	gene_id "AC004039.5-001"; transcript_id "AC004039.5-001"; exon_number 1;
ENm002.contig9	ExonAligner	CDS	24424	24554	.	-	0	gene_id "AC004039.5-001"; transcript_id "AC004039.5-001"; exon_number 2;
ENm002.contig9	ExonAligner	CDS	24649	24717	.	-	0	gene_id "AC004039.5-001"; transcript_id "AC004039.5-001"; exon_number 3;
ENm002.contig9	ExonAligner	CDS	24804	24857	.	-	0	gene_id "AC004039.5-001"; transcript_id "AC004039.5-001"; exon_number 4;
ENm002.contig9	ExonAligner	CDS	24943	25068	.	-	0	gene_id "AC004039.5-001"; transcript_id "AC004039.5-001"; exon_number 5;
ENm002.contig9	ExonAligner	CDS	25155	25259	.	-	0	gene_id "AC004039.5-001"; transcript_id "AC004039.5-001"; exon_number 6;
ENm002.contig9	ExonAligner	CDS	25490	25670	.	-	1	gene_id "AC004039.5-001"; transcript_id "AC004039.5-001"; exon_number 7;
ENm002.contig9	ExonAligner	CDS	22989	23037	.	-	1	gene_id "AC004039.5-002"; transcript_id "AC004039.5-002"; exon_number 1;
ENm002.contig9	ExonAligner	CDS	24424	24554	.	-	0	gene_id "AC004039.5-002"; transcript_id "AC004039.5-002"; exon_number 2;
ENm002.contig9	ExonAligner	CDS	24649	24717	.	-	0	gene_id "AC004039.5-002"; transcript_id "AC004039.5-002"; exon_number 3;
ENm002.contig9	ExonAligner	CDS	24804	24857	.	-	0	gene_id "AC004039.5-002"; transcript_id "AC004039.5-002"; exon_number 4;
ENm002.contig9	ExonAligner	CDS	24943	25068	.	-	0	gene_id "AC004039.5-002"; transcript_id "AC004039.5-002"; exon_number 5;
ENm002.contig9	ExonAligner	CDS	25155	25259	.	-	0	gene_id "AC004039.5-002"; transcript_id "AC004039.5-002"; exon_number 6;
ENm002.contig9	ExonAligner	CDS	25490	25670	.	-	1	gene_id "AC004039.5-002"; transcript_id "AC004039.5-002"; exon_number 7;
ENm002.contig9	ExonAligner	CDS	22989	23037	.	-	1	gene_id "AC004039.5-006"; transcript_id "AC004039.5-006"; exon_number 1;
ENm002.contig9	ExonAligner	CDS	24424	24554	.	-	0	gene_id "AC004039.5-006"; transcript_id "AC004039.5-006"; exon_number 2;
ENm002.contig9	ExonAligner	CDS	24649	24717	.	-	0	gene_id "AC004039.5-006"; transcript_id "AC004039.5-006"; exon_number 3;
ENm002.contig9	ExonAligner	CDS	24804	24857	.	-	0	gene_id "AC004039.5-006"; transcript_id "AC004039.5-006"; exon_number 4;
ENm002.contig9	ExonAligner	CDS	25155	25259	.	-	0	gene_id "AC004039.5-006"; transcript_id "AC004039.5-006"; exon_number 5;
ENm002.contig9	ExonAligner	CDS	25490	25639	.	-	0	gene_id "AC004039.5-006"; transcript_id "AC004039.5-006"; exon_number 6;
ENm003.contig1	ExonAligner	CDS	287	380	.	-	1	gene_id "AP006216.1-002"; transcript_id "AP006216.1-002"; exon_number 1;
ENm003.contig1	ExonAligner	CDS	579	660	.	-	2	gene_id "AP006216.1-002"; transcript_id "AP006216.1-002"; exon_number 2;
ENm003.contig1	ExonAligner	CDS	740	921	.	-	1	gene_id "AP006216.1-002"; transcript_id "AP006216.1-002"; exon_number 3;
ENm003.contig1	ExonAligner	CDS	1002	1140	.	-	2	gene_id "AP006216.1-002"; transcript_id "AP006216.1-002"; exon_number 4;
ENm003.contig1	ExonAligner	CDS	1315	1417	.	-	0	gene_id "AP006216.1-002"; transcript_id "AP006216.1-002"; exon_number 5;
ENm003.contig1	ExonAligner	CDS	1494	1723	.	-	2	gene_id "AP006216.1-002"; transcript_id "AP006216.1-002"; exon_number 6;
ENm003.contig1	ExonAligner	CDS	1861	2170	.	-	2	gene_id "AP006216.1-002"; transcript_id "AP006216.1-002"; exon_number 7;
ENm003.contig1	ExonAligner	CDS	2181	2255	.	-	0	gene_id "AP006216.1-002"; transcript_id "AP006216.1-002"; exon_number 8;
ENm003.contig1	ExonAligner	CDS	2584	2671	.	-	1	gene_id "AP006216.1-002"; transcript_id "AP006216.1-002"; exon_number 9;
ENm003.contig1	ExonAligner	CDS	2790	2929	.	-	0	gene_id "AP006216.1-002"; transcript_id "AP006216.1-002"; exon_number 10;
ENm003.contig1	ExonAligner	CDS	287	380	.	-	1	gene_id "AP006216.1-001"; transcript_id "AP006216.1-001"; exon_number 1;
ENm003.contig1	ExonAligner	CDS	579	660	.	-	2	gene_id "AP006216.1-001"; transcript_id "AP006216.1-001"; exon_number 2;
ENm003.contig1	ExonAligner	CDS	740	921	.	-	1	gene_id "AP006216.1-001"; transcript_id "AP006216.1-001"; exon_number 3;
ENm003.contig1	ExonAligner	CDS	1002	1140	.	-	2	gene_id "AP006216.1-001"; transcript_id "AP006216.1-001"; exon_number 4;
ENm003.contig1	ExonAligner	CDS	1315	1417	.	-	0	gene_id "AP006216.1-001"; transcript_id "AP006216.1-001"; exon_number 5;
ENm003.contig1	ExonAligner	CDS	1494	1723	.	-	2	gene_id "AP006216.1-001"; transcript_id "AP006216.1-001"; exon_number 6;
ENm003.contig1	ExonAligner	CDS	2181	2255	.	-	0	gene_id "AP006216.1-001"; transcript_id "AP006216.1-001"; exon_number 8;
ENm003.contig1	ExonAligner	CDS	2584	2671	.	-	1	gene_id "AP006216.1-001"; transcript_id "AP006216.1-001"; exon_number 9;
ENm003.contig1	ExonAligner	CDS	2790	2929	.	-	0	gene_id "AP006216.1-001"; transcript_id "AP006216.1-001"; exon_number 10;
ENm003.contig1	ExonAligner	CDS	289	380	.	-	2	gene_id "AP006216.1-003"; transcript_id "AP006216.1-003"; exon_number 1;
ENm003.contig1	ExonAligner	CDS	579	660	.	-	0	gene_id "AP006216.1-003"; transcript_id "AP006216.1-003"; exon_number 2;
ENm003.contig1	ExonAligner	CDS	740	911	.	-	1	gene_id "AP006216.1-003"; transcript_id "AP006216.1-003"; exon_number 3;
ENm003.contig1	ExonAligner	CDS	1681	1964	.	-	1	gene_id "AP006216.1-003"; transcript_id "AP006216.1-003"; exon_number 4;
ENm003.contig3	ExonAligner	CDS	737	776	.	-	0	gene_id "AP006216.9-009"; transcript_id "AP006216.9-009"; exon_number 1;
ENm003.contig3	ExonAligner	CDS	1128	1247	.	-	0	gene_id "AP006216.9-009"; transcript_id "AP006216.9-009"; exon_number 2;
ENm003.contig3	ExonAligner	CDS	2693	2834	.	-	1	gene_id "AP006216.9-009"; transcript_id "AP006216.9-009"; exon_number 3;
ENm003.contig3	ExonAligner	CDS	5698	5771	.	-	0	gene_id "AP006216.9-009"; transcript_id "AP006216.9-009"; exon_number 4;
ENm003.contig3	ExonAligner	CDS	5863	6012	.	-	0	gene_id "AP006216.9-009"; transcript_id "AP006216.9-009"; exon_number 5;
ENm003.contig3	ExonAligner	CDS	6139	6289	.	-	1	gene_id "AP006216.9-009"; transcript_id "AP006216.9-009"; exon_number 6;
ENm003.contig3	ExonAligner	CDS	7916	8019	.	-	0	gene_id "AP006216.9-009"; transcript_id "AP006216.9-009"; exon_number 7;
ENm003.contig3	ExonAligner	CDS	8164	8235	.	-	0	gene_id "AP006216.9-009"; transcript_id "AP006216.9-009"; exon_number 8;
ENm003.contig3	ExonAligner	CDS	9002	9112	.	-	0	gene_id "AP006216.9-009"; transcript_id "AP006216.9-009"; exon_number 9;
ENm003.contig3	ExonAligner	CDS	10206	10324	.	-	2	gene_id "AP006216.9-009"; transcript_id "AP006216.9-009"; exon_number 10;
ENm003.contig3	ExonAligner	CDS	10558	10681	.	-	0	gene_id "AP006216.9-009"; transcript_id "AP006216.9-009"; exon_number 11;
ENm003.contig3	ExonAligner	CDS	5863	6012	.	-	2	gene_id "AP006216.9-003"; transcript_id "AP006216.9-003"; exon_number 2;
ENm003.contig3	ExonAligner	CDS	6136	6292	.	-	0	gene_id "AP006216.9-003"; transcript_id "AP006216.9-003"; exon_number 3;
ENm003.contig3	ExonAligner	CDS	7913	8022	.	-	2	gene_id "AP006216.9-003"; transcript_id "AP006216.9-003"; exon_number 4;
ENm003.contig3	ExonAligner	CDS	8164	8238	.	-	2	gene_id "AP006216.9-003"; transcript_id "AP006216.9-003"; exon_number 5;
ENm003.contig3	ExonAligner	CDS	10206	10324	.	-	1	gene_id "AP006216.9-003"; transcript_id "AP006216.9-003"; exon_number 8;
ENm003.contig3	ExonAligner	CDS	10558	10681	.	-	2	gene_id "AP006216.9-003"; transcript_id "AP006216.9-003"; exon_number 9;
ENm003.contig3	ExonAligner	CDS	10761	10885	.	-	1	gene_id "AP006216.9-003"; transcript_id "AP006216.9-003"; exon_number 10;
ENm003.contig3	ExonAligner	CDS	11041	11202	.	-	1	gene_id "AP006216.9-003"; transcript_id "AP006216.9-003"; exon_number 11;
ENm003.contig3	ExonAligner	CDS	11313	11376	.	-	2	gene_id "AP006216.9-003"; transcript_id "AP006216.9-003"; exon_number 12;
ENm003.contig3	ExonAligner	CDS	12307	12403	.	-	2	gene_id "AP006216.9-003"; transcript_id "AP006216.9-003"; exon_number 13;
ENm004.contig2	ExonAligner	CDS	478	635	.	-	2	gene_id "RP11-247I13.2-001"; transcript_id "RP11-247I13.2-001"; exon_number 13;
ENm004.contig2	ExonAligner	CDS	1529	1656	.	-	1	gene_id "RP11-247I13.2-001"; transcript_id "RP11-247I13.2-001"; exon_number 14;
ENm004.contig2	ExonAligner	CDS	1917	1990	.	-	0	gene_id "RP11-247I13.2-001"; transcript_id "RP11-247I13.2-001"; exon_number 15;
ENm004.contig2	ExonAligner	CDS	2083	2184	.	-	0	gene_id "RP11-247I13.2-001"; transcript_id "RP11-247I13.2-001"; exon_number 16;
ENm004.contig2	ExonAligner	CDS	478	635	.	-	2	gene_id "RP11-247I13.2-003"; transcript_id "RP11-247I13.2-003"; exon_number 13;
ENm004.contig2	ExonAligner	CDS	779	944	.	-	0	gene_id "RP11-247I13.2-003"; transcript_id "RP11-247I13.2-003"; exon_number 14;
ENm004.contig2	ExonAligner	CDS	1149	1390	.	-	2	gene_id "RP11-247I13.2-003"; transcript_id "RP11-247I13.2-003"; exon_number 15;
ENm004.contig2	ExonAligner	CDS	1529	1656	.	-	1	gene_id "RP11-247I13.2-003"; transcript_id "RP11-247I13.2-003"; exon_number 16;
ENm004.contig2	ExonAligner	CDS	1917	1990	.	-	0	gene_id "RP11-247I13.2-003"; transcript_id "RP11-247I13.2-003"; exon_number 17;
ENm004.contig2	ExonAligner	CDS	2083	2184	.	-	0	gene_id "RP11-247I13.2-003"; transcript_id "RP11-247I13.2-003"; exon_number 18;
ENm004.contig2	ExonAligner	CDS	478	635	.	-	2	gene_id "RP11-247I13.2-002"; transcript_id "RP11-247I13.2-002"; exon_number 13;
ENm004.contig2	ExonAligner	CDS	779	944	.	-	0	gene_id "RP11-247I13.2-002"; transcript_id "RP11-247I13.2-002"; exon_number 14;
ENm004.contig2	ExonAligner	CDS	1149	1390	.	-	2	gene_id "RP11-247I13.2-002"; transcript_id "RP11-247I13.2-002"; exon_number 15;
ENm004.contig2	ExonAligner	CDS	1529	1656	.	-	1	gene_id "RP11-247I13.2-002"; transcript_id "RP11-247I13.2-002"; exon_number 16;
ENm004.contig2	ExonAligner	CDS	1917	1990	.	-	0	gene_id "RP11-247I13.2-002"; transcript_id "RP11-247I13.2-002"; exon_number 17;
ENm004.contig2	ExonAligner	CDS	2083	2184	.	-	0	gene_id "RP11-247I13.2-002"; transcript_id "RP11-247I13.2-002"; exon_number 18;
ENm004.contig2	ExonAligner	CDS	478	635	.	-	2	gene_id "RP11-247I13.2-005"; transcript_id "RP11-247I13.2-005"; exon_number 12;
ENm004.contig2	ExonAligner	CDS	779	944	.	-	0	gene_id "RP11-247I13.2-005"; transcript_id "RP11-247I13.2-005"; exon_number 13;
ENm004.contig2	ExonAligner	CDS	1149	1390	.	-	2	gene_id "RP11-247I13.2-005"; transcript_id "RP11-247I13.2-005"; exon_number 14;
ENm004.contig2	ExonAligner	CDS	1529	1656	.	-	1	gene_id "RP11-247I13.2-005"; transcript_id "RP11-247I13.2-005"; exon_number 15;
ENm004.contig2	ExonAligner	CDS	1917	1990	.	-	0	gene_id "RP11-247I13.2-005"; transcript_id "RP11-247I13.2-005"; exon_number 16;
ENm004.contig2	ExonAligner	CDS	2083	2184	.	-	0	gene_id "RP11-247I13.2-005"; transcript_id "RP11-247I13.2-005"; exon_number 17;
ENm004.contig2	ExonAligner	CDS	1150	1390	.	-	2	gene_id "RP11-247I13.2-006"; transcript_id "RP11-247I13.2-006"; exon_number 1;
ENm004.contig2	ExonAligner	CDS	1529	1656	.	-	1	gene_id "RP11-247I13.2-006"; transcript_id "RP11-247I13.2-006"; exon_number 2;
ENm004.contig2	ExonAligner	CDS	1917	1990	.	-	0	gene_id "RP11-247I13.2-006"; transcript_id "RP11-247I13.2-006"; exon_number 3;
ENm004.contig2	ExonAligner	CDS	2083	2184	.	-	0	gene_id "RP11-247I13.2-006"; transcript_id "RP11-247I13.2-006"; exon_number 4;
ENm004.contig3	ExonAligner	CDS	308	393	.	+	2	gene_id "LL22NC03-113A11.1-002"; transcript_id "LL22NC03-113A11.1-002"; exon_number 4;
ENm004.contig3	ExonAligner	CDS	460	543	.	+	0	gene_id "LL22NC03-113A11.1-002"; transcript_id "LL22NC03-113A11.1-002"; exon_number 5;
ENm004.contig3	ExonAligner	CDS	620	669	.	+	0	gene_id "LL22NC03-113A11.1-002"; transcript_id "LL22NC03-113A11.1-002"; exon_number 6;
ENm004.contig3	ExonAligner	CDS	778	841	.	+	1	gene_id "LL22NC03-113A11.1-002"; transcript_id "LL22NC03-113A11.1-002"; exon_number 7;
ENm004.contig3	ExonAligner	CDS	936	1008	.	+	0	gene_id "LL22NC03-113A11.1-002"; transcript_id "LL22NC03-113A11.1-002"; exon_number 8;
ENm004.contig3	ExonAligner	CDS	1105	1160	.	+	2	gene_id "LL22NC03-113A11.1-002"; transcript_id "LL22NC03-113A11.1-002"; exon_number 9;
ENm004.contig3	ExonAligner	CDS	1310	1370	.	+	0	gene_id "LL22NC03-113A11.1-002"; transcript_id "LL22NC03-113A11.1-002"; exon_number 10;
ENm004.contig3	ExonAligner	CDS	1470	1536	.	+	2	gene_id "LL22NC03-113A11.1-002"; transcript_id "LL22NC03-113A11.1-002"; exon_number 11;
ENm004.contig3	ExonAligner	CDS	1623	1720	.	+	1	gene_id "LL22NC03-113A11.1-002"; transcript_id "LL22NC03-113A11.1-002"; exon_number 12;
ENm004.contig3	ExonAligner	CDS	1805	1873	.	+	2	gene_id "LL22NC03-113A11.1-002"; transcript_id "LL22NC03-113A11.1-002"; exon_number 13;
ENm004.contig3	ExonAligner	CDS	2082	2210	.	+	2	gene_id "LL22NC03-113A11.1-002"; transcript_id "LL22NC03-113A11.1-002"; exon_number 14;
ENm004.contig3	ExonAligner	CDS	2297	2352	.	+	2	gene_id "LL22NC03-113A11.1-002"; transcript_id "LL22NC03-113A11.1-002"; exon_number 15;
ENm004.contig3	ExonAligner	CDS	2614	2681	.	+	0	gene_id "LL22NC03-113A11.1-002"; transcript_id "LL22NC03-113A11.1-002"; exon_number 16;
ENm004.contig3	ExonAligner	CDS	2794	2857	.	+	1	gene_id "LL22NC03-113A11.1-002"; transcript_id "LL22NC03-113A11.1-002"; exon_number 17;
ENm004.contig3	ExonAligner	CDS	3586	3700	.	+	2	gene_id "LL22NC03-113A11.1-002"; transcript_id "LL22NC03-113A11.1-002"; exon_number 19;
ENm004.contig3	ExonAligner	CDS	3820	4043	.	+	1	gene_id "LL22NC03-113A11.1-002"; transcript_id "LL22NC03-113A11.1-002"; exon_number 20;
ENm004.contig3	ExonAligner	CDS	308	393	.	+	2	gene_id "LL22NC03-113A11.1-006"; transcript_id "LL22NC03-113A11.1-006"; exon_number 4;
ENm004.contig3	ExonAligner	CDS	460	543	.	+	0	gene_id "LL22NC03-113A11.1-006"; transcript_id "LL22NC03-113A11.1-006"; exon_number 5;
ENm004.contig3	ExonAligner	CDS	620	669	.	+	0	gene_id "LL22NC03-113A11.1-006"; transcript_id "LL22NC03-113A11.1-006"; exon_number 6;
ENm004.contig3	ExonAligner	CDS	778	841	.	+	1	gene_id "LL22NC03-113A11.1-006"; transcript_id "LL22NC03-113A11.1-006"; exon_number 7;
ENm004.contig3	ExonAligner	CDS	936	1008	.	+	0	gene_id "LL22NC03-113A11.1-006"; transcript_id "LL22NC03-113A11.1-006"; exon_number 8;
ENm004.contig3	ExonAligner	CDS	1105	1160	.	+	2	gene_id "LL22NC03-113A11.1-006"; transcript_id "LL22NC03-113A11.1-006"; exon_number 9;
ENm004.contig3	ExonAligner	CDS	1310	1370	.	+	0	gene_id "LL22NC03-113A11.1-006"; transcript_id "LL22NC03-113A11.1-006"; exon_number 10;
ENm004.contig3	ExonAligner	CDS	1470	1536	.	+	2	gene_id "LL22NC03-113A11.1-006"; transcript_id "LL22NC03-113A11.1-006"; exon_number 11;
ENm004.contig3	ExonAligner	CDS	1623	1720	.	+	1	gene_id "LL22NC03-113A11.1-006"; transcript_id "LL22NC03-113A11.1-006"; exon_number 12;
ENm004.contig3	ExonAligner	CDS	1805	1873	.	+	2	gene_id "LL22NC03-113A11.1-006"; transcript_id "LL22NC03-113A11.1-006"; exon_number 13;
ENm004.contig3	ExonAligner	CDS	2082	2210	.	+	2	gene_id "LL22NC03-113A11.1-006"; transcript_id "LL22NC03-113A11.1-006"; exon_number 14;
ENm004.contig3	ExonAligner	CDS	2297	2352	.	+	2	gene_id "LL22NC03-113A11.1-006"; transcript_id "LL22NC03-113A11.1-006"; exon_number 15;
ENm004.contig3	ExonAligner	CDS	2614	2681	.	+	0	gene_id "LL22NC03-113A11.1-006"; transcript_id "LL22NC03-113A11.1-006"; exon_number 16;
ENm004.contig3	ExonAligner	CDS	2794	2857	.	+	1	gene_id "LL22NC03-113A11.1-006"; transcript_id "LL22NC03-113A11.1-006"; exon_number 17;
ENm004.contig3	ExonAligner	CDS	3586	3700	.	+	2	gene_id "LL22NC03-113A11.1-006"; transcript_id "LL22NC03-113A11.1-006"; exon_number 19;
ENm004.contig3	ExonAligner	CDS	3820	4043	.	+	1	gene_id "LL22NC03-113A11.1-006"; transcript_id "LL22NC03-113A11.1-006"; exon_number 20;
ENm004.contig3	ExonAligner	CDS	4133	4324	.	+	2	gene_id "LL22NC03-113A11.1-006"; transcript_id "LL22NC03-113A11.1-006"; exon_number 21;
ENm004.contig3	ExonAligner	CDS	10010	10136	.	+	2	gene_id "LL22NC03-113A11.1-006"; transcript_id "LL22NC03-113A11.1-006"; exon_number 22;
ENm004.contig3	ExonAligner	CDS	13699	13849	.	+	2	gene_id "LL22NC03-113A11.1-006"; transcript_id "LL22NC03-113A11.1-006"; exon_number 25;
ENm004.contig3	ExonAligner	CDS	14819	14976	.	+	1	gene_id "LL22NC03-113A11.1-006"; transcript_id "LL22NC03-113A11.1-006"; exon_number 26;
ENm004.contig3	ExonAligner	CDS	15187	15307	.	+	2	gene_id "LL22NC03-113A11.1-006"; transcript_id "LL22NC03-113A11.1-006"; exon_number 27;
ENm004.contig3	ExonAligner	CDS	15397	15564	.	+	1	gene_id "LL22NC03-113A11.1-006"; transcript_id "LL22NC03-113A11.1-006"; exon_number 28;
ENm004.contig3	ExonAligner	CDS	15630	15852	.	+	1	gene_id "LL22NC03-113A11.1-006"; transcript_id "LL22NC03-113A11.1-006"; exon_number 29;
ENm004.contig3	ExonAligner	CDS	16221	16345	.	+	0	gene_id "LL22NC03-113A11.1-006"; transcript_id "LL22NC03-113A11.1-006"; exon_number 30;
ENm004.contig3	ExonAligner	CDS	16422	16518	.	+	1	gene_id "LL22NC03-113A11.1-006"; transcript_id "LL22NC03-113A11.1-006"; exon_number 31;
ENm004.contig3	ExonAligner	CDS	16769	16831	.	+	0	gene_id "LL22NC03-113A11.1-006"; transcript_id "LL22NC03-113A11.1-006"; exon_number 32;
ENm004.contig3	ExonAligner	CDS	308	393	.	+	2	gene_id "LL22NC03-113A11.1-004"; transcript_id "LL22NC03-113A11.1-004"; exon_number 4;
ENm004.contig3	ExonAligner	CDS	460	543	.	+	0	gene_id "LL22NC03-113A11.1-004"; transcript_id "LL22NC03-113A11.1-004"; exon_number 5;
ENm004.contig3	ExonAligner	CDS	620	669	.	+	0	gene_id "LL22NC03-113A11.1-004"; transcript_id "LL22NC03-113A11.1-004"; exon_number 6;
ENm004.contig3	ExonAligner	CDS	778	841	.	+	1	gene_id "LL22NC03-113A11.1-004"; transcript_id "LL22NC03-113A11.1-004"; exon_number 7;
ENm004.contig3	ExonAligner	CDS	936	1008	.	+	0	gene_id "LL22NC03-113A11.1-004"; transcript_id "LL22NC03-113A11.1-004"; exon_number 8;
ENm004.contig3	ExonAligner	CDS	1105	1160	.	+	2	gene_id "LL22NC03-113A11.1-004"; transcript_id "LL22NC03-113A11.1-004"; exon_number 9;
ENm004.contig3	ExonAligner	CDS	1310	1370	.	+	0	gene_id "LL22NC03-113A11.1-004"; transcript_id "LL22NC03-113A11.1-004"; exon_number 10;
ENm004.contig3	ExonAligner	CDS	1470	1536	.	+	2	gene_id "LL22NC03-113A11.1-004"; transcript_id "LL22NC03-113A11.1-004"; exon_number 11;
ENm004.contig3	ExonAligner	CDS	1623	1720	.	+	1	gene_id "LL22NC03-113A11.1-004"; transcript_id "LL22NC03-113A11.1-004"; exon_number 12;
ENm004.contig3	ExonAligner	CDS	1805	1873	.	+	2	gene_id "LL22NC03-113A11.1-004"; transcript_id "LL22NC03-113A11.1-004"; exon_number 13;
ENm004.contig3	ExonAligner	CDS	2082	2210	.	+	2	gene_id "LL22NC03-113A11.1-004"; transcript_id "LL22NC03-113A11.1-004"; exon_number 14;
ENm004.contig3	ExonAligner	CDS	2297	2352	.	+	2	gene_id "LL22NC03-113A11.1-004"; transcript_id "LL22NC03-113A11.1-004"; exon_number 15;
ENm004.contig3	ExonAligner	CDS	2614	2681	.	+	0	gene_id "LL22NC03-113A11.1-004"; transcript_id "LL22NC03-113A11.1-004"; exon_number 16;
ENm004.contig3	ExonAligner	CDS	2794	2857	.	+	1	gene_id "LL22NC03-113A11.1-004"; transcript_id "LL22NC03-113A11.1-004"; exon_number 17;
ENm004.contig3	ExonAligner	CDS	3586	3700	.	+	2	gene_id "LL22NC03-113A11.1-004"; transcript_id "LL22NC03-113A11.1-004"; exon_number 19;
ENm004.contig3	ExonAligner	CDS	3820	4043	.	+	1	gene_id "LL22NC03-113A11.1-004"; transcript_id "LL22NC03-113A11.1-004"; exon_number 20;
ENm004.contig3	ExonAligner	CDS	4133	4324	.	+	2	gene_id "LL22NC03-113A11.1-004"; transcript_id "LL22NC03-113A11.1-004"; exon_number 21;
ENm004.contig3	ExonAligner	CDS	10010	10136	.	+	2	gene_id "LL22NC03-113A11.1-004"; transcript_id "LL22NC03-113A11.1-004"; exon_number 22;
ENm004.contig3	ExonAligner	CDS	13672	13849	.	+	2	gene_id "LL22NC03-113A11.1-004"; transcript_id "LL22NC03-113A11.1-004"; exon_number 25;
ENm004.contig3	ExonAligner	CDS	14819	14976	.	+	1	gene_id "LL22NC03-113A11.1-004"; transcript_id "LL22NC03-113A11.1-004"; exon_number 26;
ENm004.contig3	ExonAligner	CDS	15187	15307	.	+	2	gene_id "LL22NC03-113A11.1-004"; transcript_id "LL22NC03-113A11.1-004"; exon_number 27;
ENm004.contig3	ExonAligner	CDS	15397	15564	.	+	1	gene_id "LL22NC03-113A11.1-004"; transcript_id "LL22NC03-113A11.1-004"; exon_number 28;
ENm004.contig3	ExonAligner	CDS	15630	15852	.	+	1	gene_id "LL22NC03-113A11.1-004"; transcript_id "LL22NC03-113A11.1-004"; exon_number 29;
ENm004.contig3	ExonAligner	CDS	16221	16345	.	+	0	gene_id "LL22NC03-113A11.1-004"; transcript_id "LL22NC03-113A11.1-004"; exon_number 30;
ENm004.contig3	ExonAligner	CDS	16422	16518	.	+	1	gene_id "LL22NC03-113A11.1-004"; transcript_id "LL22NC03-113A11.1-004"; exon_number 31;
ENm004.contig3	ExonAligner	CDS	16769	16831	.	+	0	gene_id "LL22NC03-113A11.1-004"; transcript_id "LL22NC03-113A11.1-004"; exon_number 32;
ENm004.contig3	ExonAligner	CDS	308	393	.	+	2	gene_id "LL22NC03-113A11.1-001"; transcript_id "LL22NC03-113A11.1-001"; exon_number 4;
ENm004.contig3	ExonAligner	CDS	460	543	.	+	0	gene_id "LL22NC03-113A11.1-001"; transcript_id "LL22NC03-113A11.1-001"; exon_number 5;
ENm004.contig3	ExonAligner	CDS	620	669	.	+	0	gene_id "LL22NC03-113A11.1-001"; transcript_id "LL22NC03-113A11.1-001"; exon_number 6;
ENm004.contig3	ExonAligner	CDS	778	841	.	+	1	gene_id "LL22NC03-113A11.1-001"; transcript_id "LL22NC03-113A11.1-001"; exon_number 7;
ENm004.contig3	ExonAligner	CDS	936	1008	.	+	0	gene_id "LL22NC03-113A11.1-001"; transcript_id "LL22NC03-113A11.1-001"; exon_number 8;
ENm004.contig3	ExonAligner	CDS	1105	1160	.	+	2	gene_id "LL22NC03-113A11.1-001"; transcript_id "LL22NC03-113A11.1-001"; exon_number 9;
ENm004.contig3	ExonAligner	CDS	1310	1370	.	+	0	gene_id "LL22NC03-113A11.1-001"; transcript_id "LL22NC03-113A11.1-001"; exon_number 10;
ENm004.contig3	ExonAligner	CDS	1470	1536	.	+	2	gene_id "LL22NC03-113A11.1-001"; transcript_id "LL22NC03-113A11.1-001"; exon_number 11;
ENm004.contig3	ExonAligner	CDS	1623	1720	.	+	1	gene_id "LL22NC03-113A11.1-001"; transcript_id "LL22NC03-113A11.1-001"; exon_number 12;
ENm004.contig3	ExonAligner	CDS	1805	1873	.	+	2	gene_id "LL22NC03-113A11.1-001"; transcript_id "LL22NC03-113A11.1-001"; exon_number 13;
ENm004.contig3	ExonAligner	CDS	2082	2210	.	+	2	gene_id "LL22NC03-113A11.1-001"; transcript_id "LL22NC03-113A11.1-001"; exon_number 14;
ENm004.contig3	ExonAligner	CDS	2297	2352	.	+	2	gene_id "LL22NC03-113A11.1-001"; transcript_id "LL22NC03-113A11.1-001"; exon_number 15;
ENm004.contig3	ExonAligner	CDS	2614	2681	.	+	0	gene_id "LL22NC03-113A11.1-001"; transcript_id "LL22NC03-113A11.1-001"; exon_number 16;
ENm004.contig3	ExonAligner	CDS	2794	2857	.	+	1	gene_id "LL22NC03-113A11.1-001"; transcript_id "LL22NC03-113A11.1-001"; exon_number 17;
ENm004.contig3	ExonAligner	CDS	3586	3700	.	+	2	gene_id "LL22NC03-113A11.1-001"; transcript_id "LL22NC03-113A11.1-001"; exon_number 19;
ENm004.contig3	ExonAligner	CDS	3820	4043	.	+	1	gene_id "LL22NC03-113A11.1-001"; transcript_id "LL22NC03-113A11.1-001"; exon_number 20;
ENm004.contig3	ExonAligner	CDS	4133	4324	.	+	2	gene_id "LL22NC03-113A11.1-001"; transcript_id "LL22NC03-113A11.1-001"; exon_number 21;
ENm004.contig3	ExonAligner	CDS	10010	10136	.	+	2	gene_id "LL22NC03-113A11.1-001"; transcript_id "LL22NC03-113A11.1-001"; exon_number 22;
ENm004.contig3	ExonAligner	CDS	13699	13849	.	+	2	gene_id "LL22NC03-113A11.1-001"; transcript_id "LL22NC03-113A11.1-001"; exon_number 25;
ENm004.contig3	ExonAligner	CDS	14819	14976	.	+	1	gene_id "LL22NC03-113A11.1-001"; transcript_id "LL22NC03-113A11.1-001"; exon_number 26;
ENm004.contig3	ExonAligner	CDS	15187	15307	.	+	2	gene_id "LL22NC03-113A11.1-001"; transcript_id "LL22NC03-113A11.1-001"; exon_number 27;
ENm004.contig3	ExonAligner	CDS	15397	15564	.	+	1	gene_id "LL22NC03-113A11.1-001"; transcript_id "LL22NC03-113A11.1-001"; exon_number 28;
ENm004.contig3	ExonAligner	CDS	15630	15852	.	+	1	gene_id "LL22NC03-113A11.1-001"; transcript_id "LL22NC03-113A11.1-001"; exon_number 29;
ENm004.contig3	ExonAligner	CDS	16221	16345	.	+	0	gene_id "LL22NC03-113A11.1-001"; transcript_id "LL22NC03-113A11.1-001"; exon_number 30;
ENm004.contig3	ExonAligner	CDS	16422	16518	.	+	1	gene_id "LL22NC03-113A11.1-001"; transcript_id "LL22NC03-113A11.1-001"; exon_number 31;
ENm004.contig3	ExonAligner	CDS	4267	4327	.	+	2	gene_id "LL22NC03-113A11.1-005"; transcript_id "LL22NC03-113A11.1-005"; exon_number 1;
ENm004.contig3	ExonAligner	CDS	10010	10136	.	+	2	gene_id "LL22NC03-113A11.1-005"; transcript_id "LL22NC03-113A11.1-005"; exon_number 2;
ENm004.contig3	ExonAligner	CDS	13672	13849	.	+	2	gene_id "LL22NC03-113A11.1-005"; transcript_id "LL22NC03-113A11.1-005"; exon_number 5;
ENm004.contig3	ExonAligner	CDS	14819	14976	.	+	1	gene_id "LL22NC03-113A11.1-005"; transcript_id "LL22NC03-113A11.1-005"; exon_number 6;
ENm004.contig3	ExonAligner	CDS	15187	15307	.	+	2	gene_id "LL22NC03-113A11.1-005"; transcript_id "LL22NC03-113A11.1-005"; exon_number 7;
ENm004.contig3	ExonAligner	CDS	15397	15564	.	+	1	gene_id "LL22NC03-113A11.1-005"; transcript_id "LL22NC03-113A11.1-005"; exon_number 8;
ENm004.contig3	ExonAligner	CDS	15630	15852	.	+	1	gene_id "LL22NC03-113A11.1-005"; transcript_id "LL22NC03-113A11.1-005"; exon_number 9;
ENm004.contig3	ExonAligner	CDS	16221	16345	.	+	0	gene_id "LL22NC03-113A11.1-005"; transcript_id "LL22NC03-113A11.1-005"; exon_number 10;
ENm004.contig3	ExonAligner	CDS	16422	16518	.	+	1	gene_id "LL22NC03-113A11.1-005"; transcript_id "LL22NC03-113A11.1-005"; exon_number 11;
ENm004.contig7	ExonAligner	CDS	3404	3511	.	+	0	gene_id "RP1-149A16.6-001"; transcript_id "RP1-149A16.6-001"; exon_number 1;
ENm004.contig7	ExonAligner	CDS	3219	3338	.	+	0	gene_id "RP1-149A16.6-001"; transcript_id "RP1-149A16.6-001"; exon_number 2;
ENm004.contig7	ExonAligner	CDS	3027	3137	.	+	0	gene_id "RP1-149A16.6-001"; transcript_id "RP1-149A16.6-001"; exon_number 3;
ENm004.contig7	ExonAligner	CDS	2768	2956	.	+	0	gene_id "RP1-149A16.6-001"; transcript_id "RP1-149A16.6-001"; exon_number 4;
ENm004.contig7	ExonAligner	CDS	2522	2697	.	+	2	gene_id "RP1-149A16.6-001"; transcript_id "RP1-149A16.6-001"; exon_number 5;
ENm004.contig7	ExonAligner	CDS	2009	2168	.	+	0	gene_id "RP1-149A16.6-001"; transcript_id "RP1-149A16.6-001"; exon_number 6;
ENm004.contig7	ExonAligner	CDS	1657	1813	.	+	1	gene_id "RP1-149A16.6-001"; transcript_id "RP1-149A16.6-001"; exon_number 7;
ENm004.contig7	ExonAligner	CDS	1177	1333	.	+	2	gene_id "RP1-149A16.6-001"; transcript_id "RP1-149A16.6-001"; exon_number 8;
ENm004.contig7	ExonAligner	CDS	1001	1100	.	+	0	gene_id "RP1-149A16.6-001"; transcript_id "RP1-149A16.6-001"; exon_number 9;
ENm004.contig7	ExonAligner	CDS	860	927	.	+	2	gene_id "RP1-149A16.6-001"; transcript_id "RP1-149A16.6-001"; exon_number 10;
ENm004.contig7	ExonAligner	CDS	711	786	.	+	0	gene_id "RP1-149A16.6-001"; transcript_id "RP1-149A16.6-001"; exon_number 11;
ENm004.contig7	ExonAligner	CDS	244	336	.	+	0	gene_id "RP1-149A16.6-001"; transcript_id "RP1-149A16.6-001"; exon_number 12;
ENm004.contig9	ExonAligner	CDS	35310	35433	.	+	1	gene_id "LL22NC03-28H9.1-001"; transcript_id "LL22NC03-28H9.1-001"; exon_number 1;
ENm004.contig9	ExonAligner	CDS	34923	35004	.	+	0	gene_id "LL22NC03-28H9.1-001"; transcript_id "LL22NC03-28H9.1-001"; exon_number 3;
ENm004.contig9	ExonAligner	CDS	34611	34742	.	+	0	gene_id "LL22NC03-28H9.1-001"; transcript_id "LL22NC03-28H9.1-001"; exon_number 4;
ENm004.contig9	ExonAligner	CDS	31916	32018	.	+	1	gene_id "LL22NC03-28H9.1-001"; transcript_id "LL22NC03-28H9.1-001"; exon_number 5;
ENm004.contig9	ExonAligner	CDS	31706	31780	.	+	1	gene_id "LL22NC03-28H9.1-001"; transcript_id "LL22NC03-28H9.1-001"; exon_number 6;
ENm004.contig9	ExonAligner	CDS	30690	30832	.	+	0	gene_id "LL22NC03-28H9.1-001"; transcript_id "LL22NC03-28H9.1-001"; exon_number 7;
ENm004.contig9	ExonAligner	CDS	28575	28637	.	+	0	gene_id "LL22NC03-28H9.1-001"; transcript_id "LL22NC03-28H9.1-001"; exon_number 8;
ENm004.contig9	ExonAligner	CDS	8179	8268	.	+	0	gene_id "LL22NC03-28H9.1-001"; transcript_id "LL22NC03-28H9.1-001"; exon_number 9;
ENm004.contig9	ExonAligner	CDS	7774	7930	.	+	1	gene_id "LL22NC03-28H9.1-001"; transcript_id "LL22NC03-28H9.1-001"; exon_number 10;
ENm004.contig9	ExonAligner	CDS	3842	3933	.	+	0	gene_id "LL22NC03-28H9.1-001"; transcript_id "LL22NC03-28H9.1-001"; exon_number 11;
ENm004.contig9	ExonAligner	CDS	17820	17949	.	-	0	gene_id "RP1-309I22.1-001"; transcript_id "RP1-309I22.1-001"; exon_number 1;
ENm004.contig9	ExonAligner	CDS	13568	13650	.	-	2	gene_id "RP1-309I22.1-001"; transcript_id "RP1-309I22.1-001"; exon_number 2;
ENm004.contig9	ExonAligner	CDS	12273	12384	.	-	0	gene_id "RP1-309I22.1-001"; transcript_id "RP1-309I22.1-001"; exon_number 3;
ENm004.contig9	ExonAligner	CDS	10986	11107	.	-	2	gene_id "RP1-309I22.1-001"; transcript_id "RP1-309I22.1-001"; exon_number 4;
ENm004.contig9	ExonAligner	CDS	9861	10061	.	-	0	gene_id "RP1-309I22.1-001"; transcript_id "RP1-309I22.1-001"; exon_number 5;
ENm004.contig9	ExonAligner	CDS	17820	17949	.	-	0	gene_id "RP1-309I22.1-003"; transcript_id "RP1-309I22.1-003"; exon_number 1;
ENm004.contig9	ExonAligner	CDS	13568	13650	.	-	2	gene_id "RP1-309I22.1-003"; transcript_id "RP1-309I22.1-003"; exon_number 2;
ENm004.contig9	ExonAligner	CDS	12273	12384	.	-	0	gene_id "RP1-309I22.1-003"; transcript_id "RP1-309I22.1-003"; exon_number 3;
ENm004.contig9	ExonAligner	CDS	10986	11107	.	-	2	gene_id "RP1-309I22.1-003"; transcript_id "RP1-309I22.1-003"; exon_number 4;
ENm004.contig9	ExonAligner	CDS	9892	10068	.	-	0	gene_id "RP1-309I22.1-003"; transcript_id "RP1-309I22.1-003"; exon_number 5;
ENm004.contig9	ExonAligner	CDS	17820	17949	.	-	0	gene_id "RP1-309I22.1-002"; transcript_id "RP1-309I22.1-002"; exon_number 1;
ENm004.contig9	ExonAligner	CDS	13568	13650	.	-	2	gene_id "RP1-309I22.1-002"; transcript_id "RP1-309I22.1-002"; exon_number 2;
ENm004.contig9	ExonAligner	CDS	12273	12384	.	-	0	gene_id "RP1-309I22.1-002"; transcript_id "RP1-309I22.1-002"; exon_number 3;
ENm004.contig9	ExonAligner	CDS	11011	11107	.	-	2	gene_id "RP1-309I22.1-002"; transcript_id "RP1-309I22.1-002"; exon_number 4;
ENm004.contig9	ExonAligner	CDS	9892	10085	.	-	1	gene_id "RP1-309I22.1-002"; transcript_id "RP1-309I22.1-002"; exon_number 5;
ENm005.contig2	ExonAligner	CDS	17878	17988	.	-	0	gene_id "AP000275.61-006"; transcript_id "AP000275.61-006"; exon_number 1;
ENm005.contig2	ExonAligner	CDS	18235	18366	.	-	0	gene_id "AP000275.61-006"; transcript_id "AP000275.61-006"; exon_number 2;
ENm005.contig2	ExonAligner	CDS	18474	18620	.	-	0	gene_id "AP000275.61-006"; transcript_id "AP000275.61-006"; exon_number 3;
ENm005.contig2	ExonAligner	CDS	17878	17988	.	-	0	gene_id "AP000275.61-001"; transcript_id "AP000275.61-001"; exon_number 1;
ENm005.contig2	ExonAligner	CDS	18057	18152	.	-	0	gene_id "AP000275.61-001"; transcript_id "AP000275.61-001"; exon_number 2;
ENm005.contig2	ExonAligner	CDS	18235	18366	.	-	0	gene_id "AP000275.61-001"; transcript_id "AP000275.61-001"; exon_number 3;
ENm005.contig2	ExonAligner	CDS	18474	18632	.	-	0	gene_id "AP000275.61-001"; transcript_id "AP000275.61-001"; exon_number 4;
ENm005.contig2	ExonAligner	CDS	18869	18936	.	-	2	gene_id "AP000275.61-001"; transcript_id "AP000275.61-001"; exon_number 5;
ENm005.contig2	ExonAligner	CDS	19049	19216	.	-	2	gene_id "AP000275.61-001"; transcript_id "AP000275.61-001"; exon_number 6;
ENm005.contig2	ExonAligner	CDS	19312	19450	.	-	0	gene_id "AP000275.61-001"; transcript_id "AP000275.61-001"; exon_number 7;
ENm005.contig2	ExonAligner	CDS	18172	18366	.	-	0	gene_id "AP000275.61-002"; transcript_id "AP000275.61-002"; exon_number 1;
ENm005.contig2	ExonAligner	CDS	18474	18632	.	-	0	gene_id "AP000275.61-002"; transcript_id "AP000275.61-002"; exon_number 2;
ENm005.contig2	ExonAligner	CDS	18869	18936	.	-	2	gene_id "AP000275.61-002"; transcript_id "AP000275.61-002"; exon_number 3;
ENm005.contig2	ExonAligner	CDS	19049	19216	.	-	2	gene_id "AP000275.61-002"; transcript_id "AP000275.61-002"; exon_number 4;
ENm005.contig2	ExonAligner	CDS	19312	19450	.	-	0	gene_id "AP000275.61-002"; transcript_id "AP000275.61-002"; exon_number 5;
ENm005.contig2	ExonAligner	CDS	18296	18366	.	-	0	gene_id "AP000275.61-007"; transcript_id "AP000275.61-007"; exon_number 1;
ENm005.contig2	ExonAligner	CDS	18474	18632	.	-	0	gene_id "AP000275.61-007"; transcript_id "AP000275.61-007"; exon_number 2;
ENm005.contig2	ExonAligner	CDS	18869	18936	.	-	2	gene_id "AP000275.61-007"; transcript_id "AP000275.61-007"; exon_number 3;
ENm005.contig2	ExonAligner	CDS	19052	19162	.	-	2	gene_id "AP000275.61-007"; transcript_id "AP000275.61-007"; exon_number 4;
ENm005.contig2	ExonAligner	CDS	19312	19450	.	-	0	gene_id "AP000275.61-007"; transcript_id "AP000275.61-007"; exon_number 5;
ENm005.contig2	ExonAligner	CDS	7731	7933	.	-	2	gene_id "AP000275.63-004"; transcript_id "AP000275.63-004"; exon_number 2;
ENm005.contig2	ExonAligner	CDS	11062	11129	.	-	2	gene_id "AP000275.63-004"; transcript_id "AP000275.63-004"; exon_number 4;
ENm005.contig2	ExonAligner	CDS	12712	12908	.	-	2	gene_id "AP000275.63-004"; transcript_id "AP000275.63-004"; exon_number 9;
ENm005.contig2	ExonAligner	CDS	26856	26970	.	-	2	gene_id "AP000275.63-004"; transcript_id "AP000275.63-004"; exon_number 13;
ENm005.contig2	ExonAligner	CDS	27057	27213	.	-	0	gene_id "AP000275.63-004"; transcript_id "AP000275.63-004"; exon_number 14;
ENm005.contig2	ExonAligner	CDS	7731	7933	.	-	2	gene_id "AP000275.63-003"; transcript_id "AP000275.63-003"; exon_number 2;
ENm005.contig2	ExonAligner	CDS	11062	11129	.	-	2	gene_id "AP000275.63-003"; transcript_id "AP000275.63-003"; exon_number 4;
ENm005.contig2	ExonAligner	CDS	11908	11966	.	-	1	gene_id "AP000275.63-003"; transcript_id "AP000275.63-003"; exon_number 7;
ENm005.contig2	ExonAligner	CDS	12712	12908	.	-	2	gene_id "AP000275.63-003"; transcript_id "AP000275.63-003"; exon_number 9;
ENm005.contig2	ExonAligner	CDS	21977	22046	.	-	1	gene_id "AP000275.63-003"; transcript_id "AP000275.63-003"; exon_number 11;
ENm005.contig2	ExonAligner	CDS	26856	26970	.	-	2	gene_id "AP000275.63-003"; transcript_id "AP000275.63-003"; exon_number 13;
ENm005.contig2	ExonAligner	CDS	27057	27213	.	-	0	gene_id "AP000275.63-003"; transcript_id "AP000275.63-003"; exon_number 14;
ENm005.contig2	ExonAligner	CDS	7731	7933	.	-	2	gene_id "AP000275.63-001"; transcript_id "AP000275.63-001"; exon_number 2;
ENm005.contig2	ExonAligner	CDS	11062	11129	.	-	2	gene_id "AP000275.63-001"; transcript_id "AP000275.63-001"; exon_number 4;
ENm005.contig2	ExonAligner	CDS	12712	12908	.	-	2	gene_id "AP000275.63-001"; transcript_id "AP000275.63-001"; exon_number 9;
ENm005.contig2	ExonAligner	CDS	21977	22046	.	-	1	gene_id "AP000275.63-001"; transcript_id "AP000275.63-001"; exon_number 11;
ENm005.contig2	ExonAligner	CDS	26856	26970	.	-	2	gene_id "AP000275.63-001"; transcript_id "AP000275.63-001"; exon_number 13;
ENm005.contig2	ExonAligner	CDS	27057	27213	.	-	0	gene_id "AP000275.63-001"; transcript_id "AP000275.63-001"; exon_number 14;
ENm005.contig2	ExonAligner	CDS	11062	11129	.	-	1	gene_id "AP000275.63-008"; transcript_id "AP000275.63-008"; exon_number 3;
ENm005.contig4	ExonAligner	CDS	37	191	.	-	0	gene_id "AP000279.68-001"; transcript_id "AP000279.68-001"; exon_number 2;
ENm005.contig4	ExonAligner	CDS	276	422	.	-	0	gene_id "AP000279.68-001"; transcript_id "AP000279.68-001"; exon_number 3;
ENm005.contig4	ExonAligner	CDS	511	571	.	-	1	gene_id "AP000279.68-001"; transcript_id "AP000279.68-001"; exon_number 4;
ENm005.contig4	ExonAligner	CDS	659	729	.	-	0	gene_id "AP000279.68-001"; transcript_id "AP000279.68-001"; exon_number 5;
ENm005.contig4	ExonAligner	CDS	821	936	.	-	2	gene_id "AP000279.68-001"; transcript_id "AP000279.68-001"; exon_number 6;
ENm005.contig4	ExonAligner	CDS	1021	1162	.	-	0	gene_id "AP000279.68-001"; transcript_id "AP000279.68-001"; exon_number 7;
ENm005.contig4	ExonAligner	CDS	1245	1438	.	-	2	gene_id "AP000279.68-001"; transcript_id "AP000279.68-001"; exon_number 8;
ENm005.contig4	ExonAligner	CDS	1528	1637	.	-	1	gene_id "AP000279.68-001"; transcript_id "AP000279.68-001"; exon_number 9;
ENm005.contig4	ExonAligner	CDS	1793	1889	.	-	2	gene_id "AP000279.68-001"; transcript_id "AP000279.68-001"; exon_number 10;
ENm005.contig4	ExonAligner	CDS	2395	2512	.	-	0	gene_id "AP000279.68-001"; transcript_id "AP000279.68-001"; exon_number 11;
ENm005.contig4	ExonAligner	CDS	3127	3310	.	-	1	gene_id "AP000279.68-001"; transcript_id "AP000279.68-001"; exon_number 12;
ENm005.contig4	ExonAligner	CDS	3560	3777	.	-	0	gene_id "AP000279.68-001"; transcript_id "AP000279.68-001"; exon_number 13;
ENm005.contig4	ExonAligner	CDS	4072	4166	.	-	2	gene_id "AP000279.68-001"; transcript_id "AP000279.68-001"; exon_number 14;
ENm005.contig4	ExonAligner	CDS	4248	4463	.	-	2	gene_id "AP000279.68-001"; transcript_id "AP000279.68-001"; exon_number 15;
ENm005.contig4	ExonAligner	CDS	4576	4740	.	-	2	gene_id "AP000279.68-001"; transcript_id "AP000279.68-001"; exon_number 16;
ENm005.contig4	ExonAligner	CDS	5222	5344	.	-	2	gene_id "AP000279.68-001"; transcript_id "AP000279.68-001"; exon_number 17;
ENm005.contig4	ExonAligner	CDS	5554	5857	.	-	0	gene_id "AP000279.68-001"; transcript_id "AP000279.68-001"; exon_number 18;
ENm005.contig4	ExonAligner	CDS	511	571	.	-	1	gene_id "AP000279.68-005"; transcript_id "AP000279.68-005"; exon_number 2;
ENm005.contig4	ExonAligner	CDS	659	729	.	-	0	gene_id "AP000279.68-005"; transcript_id "AP000279.68-005"; exon_number 3;
ENm005.contig4	ExonAligner	CDS	821	936	.	-	2	gene_id "AP000279.68-005"; transcript_id "AP000279.68-005"; exon_number 4;
ENm005.contig4	ExonAligner	CDS	1021	1162	.	-	0	gene_id "AP000279.68-005"; transcript_id "AP000279.68-005"; exon_number 5;
ENm005.contig4	ExonAligner	CDS	1245	1438	.	-	2	gene_id "AP000279.68-005"; transcript_id "AP000279.68-005"; exon_number 6;
ENm005.contig4	ExonAligner	CDS	1528	1637	.	-	1	gene_id "AP000279.68-005"; transcript_id "AP000279.68-005"; exon_number 7;
ENm005.contig4	ExonAligner	CDS	1793	1889	.	-	2	gene_id "AP000279.68-005"; transcript_id "AP000279.68-005"; exon_number 8;
ENm005.contig4	ExonAligner	CDS	2395	2512	.	-	0	gene_id "AP000279.68-005"; transcript_id "AP000279.68-005"; exon_number 9;
ENm005.contig4	ExonAligner	CDS	3127	3310	.	-	1	gene_id "AP000279.68-005"; transcript_id "AP000279.68-005"; exon_number 10;
ENm005.contig4	ExonAligner	CDS	3560	3777	.	-	0	gene_id "AP000279.68-005"; transcript_id "AP000279.68-005"; exon_number 11;
ENm005.contig4	ExonAligner	CDS	4072	4166	.	-	2	gene_id "AP000279.68-005"; transcript_id "AP000279.68-005"; exon_number 12;
ENm005.contig4	ExonAligner	CDS	4248	4463	.	-	2	gene_id "AP000279.68-005"; transcript_id "AP000279.68-005"; exon_number 13;
ENm005.contig4	ExonAligner	CDS	4576	4740	.	-	2	gene_id "AP000279.68-005"; transcript_id "AP000279.68-005"; exon_number 14;
ENm005.contig4	ExonAligner	CDS	5222	5344	.	-	2	gene_id "AP000279.68-005"; transcript_id "AP000279.68-005"; exon_number 15;
ENm005.contig4	ExonAligner	CDS	5554	5857	.	-	0	gene_id "AP000279.68-005"; transcript_id "AP000279.68-005"; exon_number 16;
ENm005.contig4	ExonAligner	CDS	3127	3310	.	-	1	gene_id "AP000279.68-004"; transcript_id "AP000279.68-004"; exon_number 2;
ENm005.contig4	ExonAligner	CDS	3560	3777	.	-	0	gene_id "AP000279.68-004"; transcript_id "AP000279.68-004"; exon_number 3;
ENm005.contig4	ExonAligner	CDS	4072	4166	.	-	2	gene_id "AP000279.68-004"; transcript_id "AP000279.68-004"; exon_number 4;
ENm005.contig4	ExonAligner	CDS	4248	4463	.	-	2	gene_id "AP000279.68-004"; transcript_id "AP000279.68-004"; exon_number 5;
ENm005.contig4	ExonAligner	CDS	4576	4740	.	-	2	gene_id "AP000279.68-004"; transcript_id "AP000279.68-004"; exon_number 6;
ENm005.contig4	ExonAligner	CDS	5222	5344	.	-	2	gene_id "AP000279.68-004"; transcript_id "AP000279.68-004"; exon_number 7;
ENm005.contig4	ExonAligner	CDS	5554	5857	.	-	0	gene_id "AP000279.68-004"; transcript_id "AP000279.68-004"; exon_number 8;
ENm005.contig5	ExonAligner	CDS	22	211	.	-	0	gene_id "AP000302.60-006"; transcript_id "AP000302.60-006"; exon_number 1;
ENm005.contig5	ExonAligner	CDS	441	556	.	-	2	gene_id "AP000302.60-006"; transcript_id "AP000302.60-006"; exon_number 2;
ENm005.contig5	ExonAligner	CDS	633	774	.	-	0	gene_id "AP000302.60-006"; transcript_id "AP000302.60-006"; exon_number 3;
ENm005.contig5	ExonAligner	CDS	851	981	.	-	2	gene_id "AP000302.60-006"; transcript_id "AP000302.60-006"; exon_number 4;
ENm005.contig5	ExonAligner	CDS	1065	1199	.	-	2	gene_id "AP000302.60-006"; transcript_id "AP000302.60-006"; exon_number 5;
ENm005.contig5	ExonAligner	CDS	1307	1504	.	-	2	gene_id "AP000302.60-006"; transcript_id "AP000302.60-006"; exon_number 6;
ENm005.contig5	ExonAligner	CDS	1586	1732	.	-	2	gene_id "AP000302.60-006"; transcript_id "AP000302.60-006"; exon_number 7;
ENm005.contig5	ExonAligner	CDS	2188	2436	.	-	2	gene_id "AP000302.60-006"; transcript_id "AP000302.60-006"; exon_number 8;
ENm005.contig5	ExonAligner	CDS	2503	2695	.	-	0	gene_id "AP000302.60-006"; transcript_id "AP000302.60-006"; exon_number 9;
ENm005.contig5	ExonAligner	CDS	2860	2963	.	-	2	gene_id "AP000302.60-006"; transcript_id "AP000302.60-006"; exon_number 10;
ENm005.contig5	ExonAligner	CDS	3081	3151	.	-	1	gene_id "AP000302.60-006"; transcript_id "AP000302.60-006"; exon_number 11;
ENm005.contig5	ExonAligner	CDS	3369	3600	.	-	2	gene_id "AP000302.60-006"; transcript_id "AP000302.60-006"; exon_number 12;
ENm005.contig5	ExonAligner	CDS	3735	3903	.	-	0	gene_id "AP000302.60-006"; transcript_id "AP000302.60-006"; exon_number 13;
ENm005.contig5	ExonAligner	CDS	4277	4356	.	-	2	gene_id "AP000302.60-006"; transcript_id "AP000302.60-006"; exon_number 14;
ENm005.contig5	ExonAligner	CDS	4431	4522	.	-	0	gene_id "AP000302.60-006"; transcript_id "AP000302.60-006"; exon_number 15;
ENm005.contig5	ExonAligner	CDS	4608	4733	.	-	0	gene_id "AP000302.60-006"; transcript_id "AP000302.60-006"; exon_number 16;
ENm005.contig5	ExonAligner	CDS	4813	4878	.	-	0	gene_id "AP000302.60-006"; transcript_id "AP000302.60-006"; exon_number 17;
ENm005.contig5	ExonAligner	CDS	5058	5169	.	-	1	gene_id "AP000302.60-006"; transcript_id "AP000302.60-006"; exon_number 18;
ENm005.contig5	ExonAligner	CDS	5557	5731	.	-	2	gene_id "AP000302.60-006"; transcript_id "AP000302.60-006"; exon_number 19;
ENm005.contig5	ExonAligner	CDS	5808	5903	.	-	2	gene_id "AP000302.60-006"; transcript_id "AP000302.60-006"; exon_number 20;
ENm005.contig5	ExonAligner	CDS	6197	6341	.	-	0	gene_id "AP000302.60-006"; transcript_id "AP000302.60-006"; exon_number 21;
ENm005.contig5	ExonAligner	CDS	22	211	.	-	0	gene_id "AP000302.60-003"; transcript_id "AP000302.60-003"; exon_number 1;
ENm005.contig5	ExonAligner	CDS	441	556	.	-	2	gene_id "AP000302.60-003"; transcript_id "AP000302.60-003"; exon_number 2;
ENm005.contig5	ExonAligner	CDS	633	774	.	-	0	gene_id "AP000302.60-003"; transcript_id "AP000302.60-003"; exon_number 3;
ENm005.contig5	ExonAligner	CDS	851	981	.	-	2	gene_id "AP000302.60-003"; transcript_id "AP000302.60-003"; exon_number 4;
ENm005.contig5	ExonAligner	CDS	1065	1199	.	-	2	gene_id "AP000302.60-003"; transcript_id "AP000302.60-003"; exon_number 5;
ENm005.contig5	ExonAligner	CDS	1307	1504	.	-	2	gene_id "AP000302.60-003"; transcript_id "AP000302.60-003"; exon_number 6;
ENm005.contig5	ExonAligner	CDS	1586	1732	.	-	2	gene_id "AP000302.60-003"; transcript_id "AP000302.60-003"; exon_number 7;
ENm005.contig5	ExonAligner	CDS	2188	2436	.	-	2	gene_id "AP000302.60-003"; transcript_id "AP000302.60-003"; exon_number 8;
ENm005.contig5	ExonAligner	CDS	2503	2695	.	-	0	gene_id "AP000302.60-003"; transcript_id "AP000302.60-003"; exon_number 9;
ENm005.contig5	ExonAligner	CDS	2860	2963	.	-	2	gene_id "AP000302.60-003"; transcript_id "AP000302.60-003"; exon_number 10;
ENm005.contig5	ExonAligner	CDS	3081	3151	.	-	1	gene_id "AP000302.60-003"; transcript_id "AP000302.60-003"; exon_number 11;
ENm005.contig5	ExonAligner	CDS	3369	3600	.	-	2	gene_id "AP000302.60-003"; transcript_id "AP000302.60-003"; exon_number 12;
ENm005.contig5	ExonAligner	CDS	3735	3903	.	-	0	gene_id "AP000302.60-003"; transcript_id "AP000302.60-003"; exon_number 13;
ENm005.contig5	ExonAligner	CDS	4277	4356	.	-	2	gene_id "AP000302.60-003"; transcript_id "AP000302.60-003"; exon_number 14;
ENm005.contig5	ExonAligner	CDS	4431	4522	.	-	0	gene_id "AP000302.60-003"; transcript_id "AP000302.60-003"; exon_number 15;
ENm005.contig5	ExonAligner	CDS	4608	4733	.	-	0	gene_id "AP000302.60-003"; transcript_id "AP000302.60-003"; exon_number 16;
ENm005.contig5	ExonAligner	CDS	4813	4878	.	-	0	gene_id "AP000302.60-003"; transcript_id "AP000302.60-003"; exon_number 17;
ENm005.contig5	ExonAligner	CDS	5058	5169	.	-	1	gene_id "AP000302.60-003"; transcript_id "AP000302.60-003"; exon_number 18;
ENm005.contig5	ExonAligner	CDS	5557	5731	.	-	2	gene_id "AP000302.60-003"; transcript_id "AP000302.60-003"; exon_number 19;
ENm005.contig5	ExonAligner	CDS	5808	5903	.	-	2	gene_id "AP000302.60-003"; transcript_id "AP000302.60-003"; exon_number 20;
ENm005.contig5	ExonAligner	CDS	6197	6341	.	-	0	gene_id "AP000302.60-003"; transcript_id "AP000302.60-003"; exon_number 21;
ENm005.contig5	ExonAligner	CDS	22	211	.	-	0	gene_id "AP000302.60-001"; transcript_id "AP000302.60-001"; exon_number 1;
ENm005.contig5	ExonAligner	CDS	441	556	.	-	2	gene_id "AP000302.60-001"; transcript_id "AP000302.60-001"; exon_number 2;
ENm005.contig5	ExonAligner	CDS	633	774	.	-	0	gene_id "AP000302.60-001"; transcript_id "AP000302.60-001"; exon_number 3;
ENm005.contig5	ExonAligner	CDS	851	981	.	-	2	gene_id "AP000302.60-001"; transcript_id "AP000302.60-001"; exon_number 4;
ENm005.contig5	ExonAligner	CDS	1065	1199	.	-	2	gene_id "AP000302.60-001"; transcript_id "AP000302.60-001"; exon_number 5;
ENm005.contig5	ExonAligner	CDS	1307	1504	.	-	2	gene_id "AP000302.60-001"; transcript_id "AP000302.60-001"; exon_number 6;
ENm005.contig5	ExonAligner	CDS	1586	1732	.	-	2	gene_id "AP000302.60-001"; transcript_id "AP000302.60-001"; exon_number 7;
ENm005.contig5	ExonAligner	CDS	2188	2436	.	-	2	gene_id "AP000302.60-001"; transcript_id "AP000302.60-001"; exon_number 8;
ENm005.contig5	ExonAligner	CDS	2503	2695	.	-	0	gene_id "AP000302.60-001"; transcript_id "AP000302.60-001"; exon_number 9;
ENm005.contig5	ExonAligner	CDS	2860	2963	.	-	2	gene_id "AP000302.60-001"; transcript_id "AP000302.60-001"; exon_number 10;
ENm005.contig5	ExonAligner	CDS	3081	3151	.	-	1	gene_id "AP000302.60-001"; transcript_id "AP000302.60-001"; exon_number 11;
ENm005.contig5	ExonAligner	CDS	3369	3600	.	-	2	gene_id "AP000302.60-001"; transcript_id "AP000302.60-001"; exon_number 12;
ENm005.contig5	ExonAligner	CDS	3735	3903	.	-	0	gene_id "AP000302.60-001"; transcript_id "AP000302.60-001"; exon_number 13;
ENm005.contig5	ExonAligner	CDS	4277	4356	.	-	2	gene_id "AP000302.60-001"; transcript_id "AP000302.60-001"; exon_number 14;
ENm005.contig5	ExonAligner	CDS	4431	4522	.	-	0	gene_id "AP000302.60-001"; transcript_id "AP000302.60-001"; exon_number 15;
ENm005.contig5	ExonAligner	CDS	4608	4733	.	-	0	gene_id "AP000302.60-001"; transcript_id "AP000302.60-001"; exon_number 16;
ENm005.contig5	ExonAligner	CDS	4813	4878	.	-	0	gene_id "AP000302.60-001"; transcript_id "AP000302.60-001"; exon_number 17;
ENm005.contig5	ExonAligner	CDS	5058	5169	.	-	1	gene_id "AP000302.60-001"; transcript_id "AP000302.60-001"; exon_number 18;
ENm005.contig5	ExonAligner	CDS	5557	5731	.	-	2	gene_id "AP000302.60-001"; transcript_id "AP000302.60-001"; exon_number 19;
ENm005.contig5	ExonAligner	CDS	5808	5903	.	-	2	gene_id "AP000302.60-001"; transcript_id "AP000302.60-001"; exon_number 20;
ENm005.contig5	ExonAligner	CDS	6197	6341	.	-	0	gene_id "AP000302.60-001"; transcript_id "AP000302.60-001"; exon_number 21;
ENm005.contig5	ExonAligner	CDS	3365	3600	.	-	2	gene_id "AP000302.60-004"; transcript_id "AP000302.60-004"; exon_number 1;
ENm005.contig5	ExonAligner	CDS	3735	3903	.	-	0	gene_id "AP000302.60-004"; transcript_id "AP000302.60-004"; exon_number 2;
ENm005.contig5	ExonAligner	CDS	4277	4356	.	-	2	gene_id "AP000302.60-004"; transcript_id "AP000302.60-004"; exon_number 3;
ENm005.contig5	ExonAligner	CDS	4431	4522	.	-	0	gene_id "AP000302.60-004"; transcript_id "AP000302.60-004"; exon_number 4;
ENm005.contig5	ExonAligner	CDS	4608	4733	.	-	0	gene_id "AP000302.60-004"; transcript_id "AP000302.60-004"; exon_number 5;
ENm005.contig5	ExonAligner	CDS	4813	4878	.	-	0	gene_id "AP000302.60-004"; transcript_id "AP000302.60-004"; exon_number 6;
ENm005.contig5	ExonAligner	CDS	5058	5169	.	-	1	gene_id "AP000302.60-004"; transcript_id "AP000302.60-004"; exon_number 7;
ENm005.contig5	ExonAligner	CDS	5557	5731	.	-	2	gene_id "AP000302.60-004"; transcript_id "AP000302.60-004"; exon_number 8;
ENm005.contig5	ExonAligner	CDS	5808	5903	.	-	2	gene_id "AP000302.60-004"; transcript_id "AP000302.60-004"; exon_number 9;
ENm005.contig5	ExonAligner	CDS	6197	6341	.	-	0	gene_id "AP000302.60-004"; transcript_id "AP000302.60-004"; exon_number 10;
ENm005.contig5	ExonAligner	CDS	4608	4733	.	-	0	gene_id "AP000302.60-007"; transcript_id "AP000302.60-007"; exon_number 1;
ENm005.contig5	ExonAligner	CDS	4813	4878	.	-	0	gene_id "AP000302.60-007"; transcript_id "AP000302.60-007"; exon_number 2;
ENm005.contig5	ExonAligner	CDS	5058	5169	.	-	1	gene_id "AP000302.60-007"; transcript_id "AP000302.60-007"; exon_number 3;
ENm005.contig5	ExonAligner	CDS	5557	5731	.	-	2	gene_id "AP000302.60-007"; transcript_id "AP000302.60-007"; exon_number 4;
ENm005.contig5	ExonAligner	CDS	5808	5903	.	-	2	gene_id "AP000302.60-007"; transcript_id "AP000302.60-007"; exon_number 5;
ENm005.contig5	ExonAligner	CDS	6197	6341	.	-	0	gene_id "AP000302.60-007"; transcript_id "AP000302.60-007"; exon_number 6;
ENm005.contig5	ExonAligner	CDS	4633	4733	.	-	0	gene_id "AP000302.60-009"; transcript_id "AP000302.60-009"; exon_number 1;
ENm005.contig5	ExonAligner	CDS	4813	4878	.	-	0	gene_id "AP000302.60-009"; transcript_id "AP000302.60-009"; exon_number 2;
ENm005.contig5	ExonAligner	CDS	5058	5169	.	-	1	gene_id "AP000302.60-009"; transcript_id "AP000302.60-009"; exon_number 3;
ENm005.contig5	ExonAligner	CDS	5557	5731	.	-	2	gene_id "AP000302.60-009"; transcript_id "AP000302.60-009"; exon_number 4;
ENm005.contig5	ExonAligner	CDS	5808	5903	.	-	2	gene_id "AP000302.60-009"; transcript_id "AP000302.60-009"; exon_number 5;
ENm005.contig5	ExonAligner	CDS	6197	6341	.	-	0	gene_id "AP000302.60-009"; transcript_id "AP000302.60-009"; exon_number 6;
ENm005.contig5	ExonAligner	CDS	5557	5731	.	-	2	gene_id "AP000302.60-008"; transcript_id "AP000302.60-008"; exon_number 1;
ENm005.contig5	ExonAligner	CDS	5808	5903	.	-	2	gene_id "AP000302.60-008"; transcript_id "AP000302.60-008"; exon_number 2;
ENm005.contig5	ExonAligner	CDS	6197	6341	.	-	0	gene_id "AP000302.60-008"; transcript_id "AP000302.60-008"; exon_number 3;
ENm005.contig5	ExonAligner	CDS	5562	5731	.	-	2	gene_id "AP000302.60-010"; transcript_id "AP000302.60-010"; exon_number 1;
ENm005.contig5	ExonAligner	CDS	5808	5903	.	-	2	gene_id "AP000302.60-010"; transcript_id "AP000302.60-010"; exon_number 2;
ENm005.contig5	ExonAligner	CDS	6197	6341	.	-	0	gene_id "AP000302.60-010"; transcript_id "AP000302.60-010"; exon_number 3;
ENm005.contig6	ExonAligner	CDS	67271	67467	.	-	0	gene_id "AP000304.8-001"; transcript_id "AP000304.8-001"; exon_number 6;
ENm005.contig6	ExonAligner	CDS	66798	66908	.	-	0	gene_id "AP000304.8-001"; transcript_id "AP000304.8-001"; exon_number 7;
ENm005.contig6	ExonAligner	CDS	66159	66275	.	-	0	gene_id "AP000304.8-001"; transcript_id "AP000304.8-001"; exon_number 8;
ENm005.contig6	ExonAligner	CDS	65719	65866	.	-	0	gene_id "AP000304.8-001"; transcript_id "AP000304.8-001"; exon_number 9;
ENm005.contig6	ExonAligner	CDS	65411	65479	.	-	2	gene_id "AP000304.8-001"; transcript_id "AP000304.8-001"; exon_number 10;
ENm005.contig6	ExonAligner	CDS	67271	67467	.	-	0	gene_id "AP000304.8-002"; transcript_id "AP000304.8-002"; exon_number 5;
ENm005.contig6	ExonAligner	CDS	66798	66908	.	-	0	gene_id "AP000304.8-002"; transcript_id "AP000304.8-002"; exon_number 6;
ENm005.contig6	ExonAligner	CDS	66159	66275	.	-	0	gene_id "AP000304.8-002"; transcript_id "AP000304.8-002"; exon_number 7;
ENm005.contig6	ExonAligner	CDS	65719	65866	.	-	0	gene_id "AP000304.8-002"; transcript_id "AP000304.8-002"; exon_number 8;
ENm005.contig6	ExonAligner	CDS	65411	65479	.	-	2	gene_id "AP000304.8-002"; transcript_id "AP000304.8-002"; exon_number 9;
ENm005.contig6	ExonAligner	CDS	67271	67467	.	-	0	gene_id "AP000304.8-003"; transcript_id "AP000304.8-003"; exon_number 6;
ENm005.contig8	ExonAligner	CDS	18571	18602	.	-	0	gene_id "AP000313.6-020"; transcript_id "AP000313.6-020"; exon_number 1;
ENm005.contig8	ExonAligner	CDS	17838	17930	.	-	2	gene_id "AP000313.6-020"; transcript_id "AP000313.6-020"; exon_number 2;
ENm005.contig8	ExonAligner	CDS	17642	17705	.	-	2	gene_id "AP000313.6-020"; transcript_id "AP000313.6-020"; exon_number 3;
ENm005.contig8	ExonAligner	CDS	17405	17565	.	-	1	gene_id "AP000313.6-020"; transcript_id "AP000313.6-020"; exon_number 4;
ENm005.contig8	ExonAligner	CDS	16603	16693	.	-	2	gene_id "AP000313.6-020"; transcript_id "AP000313.6-020"; exon_number 6;
ENm005.contig8	ExonAligner	CDS	16431	16531	.	-	1	gene_id "AP000313.6-020"; transcript_id "AP000313.6-020"; exon_number 7;
ENm005.contig8	ExonAligner	CDS	16257	16320	.	-	2	gene_id "AP000313.6-020"; transcript_id "AP000313.6-020"; exon_number 8;
ENm005.contig8	ExonAligner	CDS	16048	16185	.	-	1	gene_id "AP000313.6-020"; transcript_id "AP000313.6-020"; exon_number 9;
ENm005.contig8	ExonAligner	CDS	15800	15891	.	-	1	gene_id "AP000313.6-020"; transcript_id "AP000313.6-020"; exon_number 10;
ENm005.contig8	ExonAligner	CDS	15349	15606	.	-	2	gene_id "AP000313.6-020"; transcript_id "AP000313.6-020"; exon_number 11;
ENm005.contig8	ExonAligner	CDS	14782	14931	.	-	0	gene_id "AP000313.6-020"; transcript_id "AP000313.6-020"; exon_number 12;
ENm005.contig8	ExonAligner	CDS	14467	14607	.	-	0	gene_id "AP000313.6-020"; transcript_id "AP000313.6-020"; exon_number 13;
ENm005.contig8	ExonAligner	CDS	14177	14264	.	-	0	gene_id "AP000313.6-020"; transcript_id "AP000313.6-020"; exon_number 14;
ENm005.contig8	ExonAligner	CDS	13927	14066	.	-	2	gene_id "AP000313.6-020"; transcript_id "AP000313.6-020"; exon_number 15;
ENm005.contig8	ExonAligner	CDS	10847	10918	.	-	0	gene_id "AP000313.6-020"; transcript_id "AP000313.6-020"; exon_number 16;
ENm005.contig8	ExonAligner	CDS	18571	18602	.	-	0	gene_id "AP000313.6-001"; transcript_id "AP000313.6-001"; exon_number 1;
ENm005.contig8	ExonAligner	CDS	17838	17930	.	-	2	gene_id "AP000313.6-001"; transcript_id "AP000313.6-001"; exon_number 2;
ENm005.contig8	ExonAligner	CDS	17642	17705	.	-	2	gene_id "AP000313.6-001"; transcript_id "AP000313.6-001"; exon_number 3;
ENm005.contig8	ExonAligner	CDS	17405	17565	.	-	1	gene_id "AP000313.6-001"; transcript_id "AP000313.6-001"; exon_number 4;
ENm005.contig8	ExonAligner	CDS	17008	17175	.	-	2	gene_id "AP000313.6-001"; transcript_id "AP000313.6-001"; exon_number 5;
ENm005.contig8	ExonAligner	CDS	16603	16693	.	-	2	gene_id "AP000313.6-001"; transcript_id "AP000313.6-001"; exon_number 6;
ENm005.contig8	ExonAligner	CDS	16431	16531	.	-	1	gene_id "AP000313.6-001"; transcript_id "AP000313.6-001"; exon_number 7;
ENm005.contig8	ExonAligner	CDS	16257	16320	.	-	2	gene_id "AP000313.6-001"; transcript_id "AP000313.6-001"; exon_number 8;
ENm005.contig8	ExonAligner	CDS	16048	16185	.	-	1	gene_id "AP000313.6-001"; transcript_id "AP000313.6-001"; exon_number 9;
ENm005.contig8	ExonAligner	CDS	15800	15891	.	-	1	gene_id "AP000313.6-001"; transcript_id "AP000313.6-001"; exon_number 10;
ENm005.contig8	ExonAligner	CDS	15349	15606	.	-	2	gene_id "AP000313.6-001"; transcript_id "AP000313.6-001"; exon_number 11;
ENm005.contig8	ExonAligner	CDS	14782	14931	.	-	0	gene_id "AP000313.6-001"; transcript_id "AP000313.6-001"; exon_number 12;
ENm005.contig8	ExonAligner	CDS	14467	14607	.	-	0	gene_id "AP000313.6-001"; transcript_id "AP000313.6-001"; exon_number 13;
ENm005.contig8	ExonAligner	CDS	14177	14264	.	-	0	gene_id "AP000313.6-001"; transcript_id "AP000313.6-001"; exon_number 14;
ENm005.contig8	ExonAligner	CDS	13927	14066	.	-	2	gene_id "AP000313.6-001"; transcript_id "AP000313.6-001"; exon_number 15;
ENm005.contig8	ExonAligner	CDS	10797	10915	.	-	0	gene_id "AP000313.6-001"; transcript_id "AP000313.6-001"; exon_number 16;
ENm005.contig8	ExonAligner	CDS	10338	10564	.	-	1	gene_id "AP000313.6-001"; transcript_id "AP000313.6-001"; exon_number 17;
ENm005.contig8	ExonAligner	CDS	9846	9961	.	-	2	gene_id "AP000313.6-001"; transcript_id "AP000313.6-001"; exon_number 18;
ENm005.contig8	ExonAligner	CDS	8335	8579	.	-	0	gene_id "AP000313.6-001"; transcript_id "AP000313.6-001"; exon_number 20;
ENm005.contig8	ExonAligner	CDS	8075	8228	.	-	1	gene_id "AP000313.6-001"; transcript_id "AP000313.6-001"; exon_number 21;
ENm005.contig8	ExonAligner	CDS	7821	7993	.	-	0	gene_id "AP000313.6-001"; transcript_id "AP000313.6-001"; exon_number 22;
ENm005.contig8	ExonAligner	CDS	7399	7475	.	-	1	gene_id "AP000313.6-001"; transcript_id "AP000313.6-001"; exon_number 23;
ENm005.contig8	ExonAligner	CDS	7145	7317	.	-	2	gene_id "AP000313.6-001"; transcript_id "AP000313.6-001"; exon_number 24;
ENm005.contig8	ExonAligner	CDS	7030	7069	.	-	0	gene_id "AP000313.6-001"; transcript_id "AP000313.6-001"; exon_number 25;
ENm005.contig8	ExonAligner	CDS	6822	6937	.	-	2	gene_id "AP000313.6-001"; transcript_id "AP000313.6-001"; exon_number 26;
ENm005.contig8	ExonAligner	CDS	6475	6583	.	-	0	gene_id "AP000313.6-001"; transcript_id "AP000313.6-001"; exon_number 27;
ENm005.contig8	ExonAligner	CDS	6070	6255	.	-	2	gene_id "AP000313.6-001"; transcript_id "AP000313.6-001"; exon_number 28;
ENm005.contig8	ExonAligner	CDS	2119	2234	.	-	2	gene_id "AP000313.6-001"; transcript_id "AP000313.6-001"; exon_number 29;
ENm005.contig8	ExonAligner	CDS	1885	1985	.	-	0	gene_id "AP000313.6-001"; transcript_id "AP000313.6-001"; exon_number 30;
ENm005.contig8	ExonAligner	CDS	1616	1793	.	-	1	gene_id "AP000313.6-001"; transcript_id "AP000313.6-001"; exon_number 31;
ENm005.contig8	ExonAligner	CDS	1164	1256	.	-	0	gene_id "AP000313.6-001"; transcript_id "AP000313.6-001"; exon_number 32;
ENm005.contig8	ExonAligner	CDS	778	930	.	-	0	gene_id "AP000313.6-001"; transcript_id "AP000313.6-001"; exon_number 33;
ENm005.contig8	ExonAligner	CDS	471	677	.	-	0	gene_id "AP000313.6-001"; transcript_id "AP000313.6-001"; exon_number 34;
ENm005.contig8	ExonAligner	CDS	197	318	.	-	0	gene_id "AP000313.6-001"; transcript_id "AP000313.6-001"; exon_number 35;
ENm005.contig8	ExonAligner	CDS	42	124	.	-	1	gene_id "AP000313.6-001"; transcript_id "AP000313.6-001"; exon_number 36;
ENm005.contig8	ExonAligner	CDS	18571	18602	.	-	0	gene_id "AP000313.6-002"; transcript_id "AP000313.6-002"; exon_number 1;
ENm005.contig8	ExonAligner	CDS	17838	17930	.	-	2	gene_id "AP000313.6-002"; transcript_id "AP000313.6-002"; exon_number 2;
ENm005.contig8	ExonAligner	CDS	17642	17705	.	-	2	gene_id "AP000313.6-002"; transcript_id "AP000313.6-002"; exon_number 3;
ENm005.contig8	ExonAligner	CDS	17405	17565	.	-	1	gene_id "AP000313.6-002"; transcript_id "AP000313.6-002"; exon_number 4;
ENm005.contig8	ExonAligner	CDS	17008	17175	.	-	2	gene_id "AP000313.6-002"; transcript_id "AP000313.6-002"; exon_number 5;
ENm005.contig8	ExonAligner	CDS	16603	16693	.	-	2	gene_id "AP000313.6-002"; transcript_id "AP000313.6-002"; exon_number 6;
ENm005.contig8	ExonAligner	CDS	16431	16531	.	-	1	gene_id "AP000313.6-002"; transcript_id "AP000313.6-002"; exon_number 7;
ENm005.contig8	ExonAligner	CDS	16257	16320	.	-	2	gene_id "AP000313.6-002"; transcript_id "AP000313.6-002"; exon_number 8;
ENm005.contig8	ExonAligner	CDS	16048	16185	.	-	1	gene_id "AP000313.6-002"; transcript_id "AP000313.6-002"; exon_number 9;
ENm005.contig8	ExonAligner	CDS	15800	15891	.	-	1	gene_id "AP000313.6-002"; transcript_id "AP000313.6-002"; exon_number 10;
ENm005.contig8	ExonAligner	CDS	15349	15606	.	-	2	gene_id "AP000313.6-002"; transcript_id "AP000313.6-002"; exon_number 11;
ENm005.contig8	ExonAligner	CDS	14782	14931	.	-	0	gene_id "AP000313.6-002"; transcript_id "AP000313.6-002"; exon_number 12;
ENm005.contig8	ExonAligner	CDS	14467	14607	.	-	0	gene_id "AP000313.6-002"; transcript_id "AP000313.6-002"; exon_number 13;
ENm005.contig8	ExonAligner	CDS	14177	14264	.	-	0	gene_id "AP000313.6-002"; transcript_id "AP000313.6-002"; exon_number 14;
ENm005.contig8	ExonAligner	CDS	13927	14066	.	-	2	gene_id "AP000313.6-002"; transcript_id "AP000313.6-002"; exon_number 15;
ENm005.contig8	ExonAligner	CDS	10797	10915	.	-	0	gene_id "AP000313.6-002"; transcript_id "AP000313.6-002"; exon_number 16;
ENm005.contig8	ExonAligner	CDS	10338	10564	.	-	1	gene_id "AP000313.6-002"; transcript_id "AP000313.6-002"; exon_number 17;
ENm005.contig8	ExonAligner	CDS	9846	9961	.	-	2	gene_id "AP000313.6-002"; transcript_id "AP000313.6-002"; exon_number 18;
ENm005.contig8	ExonAligner	CDS	8335	8579	.	-	0	gene_id "AP000313.6-002"; transcript_id "AP000313.6-002"; exon_number 20;
ENm005.contig8	ExonAligner	CDS	8075	8228	.	-	1	gene_id "AP000313.6-002"; transcript_id "AP000313.6-002"; exon_number 21;
ENm005.contig8	ExonAligner	CDS	7821	7993	.	-	0	gene_id "AP000313.6-002"; transcript_id "AP000313.6-002"; exon_number 22;
ENm005.contig8	ExonAligner	CDS	7399	7475	.	-	1	gene_id "AP000313.6-002"; transcript_id "AP000313.6-002"; exon_number 23;
ENm005.contig8	ExonAligner	CDS	7145	7317	.	-	2	gene_id "AP000313.6-002"; transcript_id "AP000313.6-002"; exon_number 24;
ENm005.contig8	ExonAligner	CDS	7030	7069	.	-	0	gene_id "AP000313.6-002"; transcript_id "AP000313.6-002"; exon_number 25;
ENm005.contig8	ExonAligner	CDS	6822	6937	.	-	2	gene_id "AP000313.6-002"; transcript_id "AP000313.6-002"; exon_number 26;
ENm005.contig8	ExonAligner	CDS	6475	6583	.	-	0	gene_id "AP000313.6-002"; transcript_id "AP000313.6-002"; exon_number 27;
ENm005.contig8	ExonAligner	CDS	6070	6255	.	-	2	gene_id "AP000313.6-002"; transcript_id "AP000313.6-002"; exon_number 28;
ENm005.contig8	ExonAligner	CDS	16603	16693	.	-	2	gene_id "AP000313.6-014"; transcript_id "AP000313.6-014"; exon_number 2;
ENm005.contig8	ExonAligner	CDS	16431	16531	.	-	1	gene_id "AP000313.6-014"; transcript_id "AP000313.6-014"; exon_number 3;
ENm005.contig8	ExonAligner	CDS	16257	16320	.	-	2	gene_id "AP000313.6-014"; transcript_id "AP000313.6-014"; exon_number 4;
ENm005.contig8	ExonAligner	CDS	16048	16185	.	-	1	gene_id "AP000313.6-014"; transcript_id "AP000313.6-014"; exon_number 5;
ENm005.contig8	ExonAligner	CDS	15800	15891	.	-	1	gene_id "AP000313.6-014"; transcript_id "AP000313.6-014"; exon_number 6;
ENm005.contig8	ExonAligner	CDS	15349	15606	.	-	2	gene_id "AP000313.6-014"; transcript_id "AP000313.6-014"; exon_number 7;
ENm005.contig8	ExonAligner	CDS	14782	14931	.	-	0	gene_id "AP000313.6-014"; transcript_id "AP000313.6-014"; exon_number 8;
ENm005.contig8	ExonAligner	CDS	14467	14607	.	-	0	gene_id "AP000313.6-014"; transcript_id "AP000313.6-014"; exon_number 9;
ENm005.contig8	ExonAligner	CDS	14177	14264	.	-	0	gene_id "AP000313.6-014"; transcript_id "AP000313.6-014"; exon_number 10;
ENm005.contig8	ExonAligner	CDS	13927	14066	.	-	2	gene_id "AP000313.6-014"; transcript_id "AP000313.6-014"; exon_number 11;
ENm005.contig8	ExonAligner	CDS	10797	10915	.	-	0	gene_id "AP000313.6-014"; transcript_id "AP000313.6-014"; exon_number 12;
ENm005.contig8	ExonAligner	CDS	10338	10564	.	-	1	gene_id "AP000313.6-014"; transcript_id "AP000313.6-014"; exon_number 13;
ENm005.contig8	ExonAligner	CDS	9846	9961	.	-	2	gene_id "AP000313.6-014"; transcript_id "AP000313.6-014"; exon_number 14;
ENm005.contig8	ExonAligner	CDS	8335	8579	.	-	0	gene_id "AP000313.6-014"; transcript_id "AP000313.6-014"; exon_number 15;
ENm005.contig8	ExonAligner	CDS	8075	8228	.	-	1	gene_id "AP000313.6-014"; transcript_id "AP000313.6-014"; exon_number 16;
ENm005.contig8	ExonAligner	CDS	7821	7993	.	-	0	gene_id "AP000313.6-014"; transcript_id "AP000313.6-014"; exon_number 17;
ENm005.contig8	ExonAligner	CDS	7399	7475	.	-	1	gene_id "AP000313.6-014"; transcript_id "AP000313.6-014"; exon_number 18;
ENm005.contig8	ExonAligner	CDS	6822	6937	.	-	2	gene_id "AP000313.6-014"; transcript_id "AP000313.6-014"; exon_number 19;
ENm005.contig8	ExonAligner	CDS	6475	6583	.	-	0	gene_id "AP000313.6-014"; transcript_id "AP000313.6-014"; exon_number 20;
ENm005.contig8	ExonAligner	CDS	6070	6255	.	-	2	gene_id "AP000313.6-014"; transcript_id "AP000313.6-014"; exon_number 21;
ENm005.contig8	ExonAligner	CDS	16257	16320	.	-	2	gene_id "AP000313.6-019"; transcript_id "AP000313.6-019"; exon_number 2;
ENm005.contig8	ExonAligner	CDS	16048	16185	.	-	1	gene_id "AP000313.6-019"; transcript_id "AP000313.6-019"; exon_number 3;
ENm005.contig8	ExonAligner	CDS	15800	15891	.	-	1	gene_id "AP000313.6-019"; transcript_id "AP000313.6-019"; exon_number 4;
ENm005.contig8	ExonAligner	CDS	15364	15606	.	-	2	gene_id "AP000313.6-019"; transcript_id "AP000313.6-019"; exon_number 5;
ENm005.contig8	ExonAligner	CDS	10338	10564	.	-	1	gene_id "AP000313.6-003"; transcript_id "AP000313.6-003"; exon_number 2;
ENm005.contig8	ExonAligner	CDS	9846	9961	.	-	2	gene_id "AP000313.6-003"; transcript_id "AP000313.6-003"; exon_number 3;
ENm005.contig8	ExonAligner	CDS	8335	8579	.	-	0	gene_id "AP000313.6-003"; transcript_id "AP000313.6-003"; exon_number 4;
ENm005.contig8	ExonAligner	CDS	8075	8228	.	-	1	gene_id "AP000313.6-003"; transcript_id "AP000313.6-003"; exon_number 5;
ENm005.contig8	ExonAligner	CDS	7821	7993	.	-	0	gene_id "AP000313.6-003"; transcript_id "AP000313.6-003"; exon_number 6;
ENm005.contig8	ExonAligner	CDS	7399	7475	.	-	1	gene_id "AP000313.6-003"; transcript_id "AP000313.6-003"; exon_number 7;
ENm005.contig8	ExonAligner	CDS	6822	6937	.	-	2	gene_id "AP000313.6-003"; transcript_id "AP000313.6-003"; exon_number 8;
ENm005.contig8	ExonAligner	CDS	6475	6583	.	-	0	gene_id "AP000313.6-003"; transcript_id "AP000313.6-003"; exon_number 9;
ENm005.contig8	ExonAligner	CDS	6070	6255	.	-	2	gene_id "AP000313.6-003"; transcript_id "AP000313.6-003"; exon_number 10;
ENm005.contig8	ExonAligner	CDS	7399	7475	.	-	1	gene_id "AP000313.6-006"; transcript_id "AP000313.6-006"; exon_number 2;
ENm005.contig8	ExonAligner	CDS	7030	7069	.	-	2	gene_id "AP000313.6-006"; transcript_id "AP000313.6-006"; exon_number 3;
ENm005.contig8	ExonAligner	CDS	1882	1976	.	-	2	gene_id "AP000313.6-004"; transcript_id "AP000313.6-004"; exon_number 1;
ENm005.contig8	ExonAligner	CDS	1616	1793	.	-	1	gene_id "AP000313.6-004"; transcript_id "AP000313.6-004"; exon_number 2;
ENm005.contig8	ExonAligner	CDS	1164	1256	.	-	0	gene_id "AP000313.6-004"; transcript_id "AP000313.6-004"; exon_number 3;
ENm005.contig8	ExonAligner	CDS	471	677	.	-	0	gene_id "AP000313.6-004"; transcript_id "AP000313.6-004"; exon_number 4;
ENm005.contig8	ExonAligner	CDS	197	318	.	-	0	gene_id "AP000313.6-004"; transcript_id "AP000313.6-004"; exon_number 5;
ENm005.contig8	ExonAligner	CDS	42	124	.	-	1	gene_id "AP000313.6-004"; transcript_id "AP000313.6-004"; exon_number 6;
ENm005.contig8	ExonAligner	CDS	775	927	.	-	0	gene_id "AP000313.6-005"; transcript_id "AP000313.6-005"; exon_number 1;
ENm005.contig8	ExonAligner	CDS	197	318	.	-	0	gene_id "AP000313.6-005"; transcript_id "AP000313.6-005"; exon_number 2;
ENm005.contig8	ExonAligner	CDS	42	124	.	-	1	gene_id "AP000313.6-005"; transcript_id "AP000313.6-005"; exon_number 3;
ENm006.contig5	ExonAligner	CDS	7549	7720	.	-	2	gene_id "U52112.4-001"; transcript_id "U52112.4-001"; exon_number 4;
ENm006.contig5	ExonAligner	CDS	8079	8146	.	-	1	gene_id "U52112.4-001"; transcript_id "U52112.4-001"; exon_number 5;
ENm006.contig5	ExonAligner	CDS	8481	8708	.	-	1	gene_id "U52112.4-001"; transcript_id "U52112.4-001"; exon_number 6;
ENm006.contig5	ExonAligner	CDS	8790	8889	.	-	2	gene_id "U52112.4-001"; transcript_id "U52112.4-001"; exon_number 7;
ENm006.contig5	ExonAligner	CDS	9775	9897	.	-	2	gene_id "U52112.4-001"; transcript_id "U52112.4-001"; exon_number 8;
ENm006.contig5	ExonAligner	CDS	10310	10381	.	-	2	gene_id "U52112.4-001"; transcript_id "U52112.4-001"; exon_number 9;
ENm006.contig5	ExonAligner	CDS	10465	10525	.	-	0	gene_id "U52112.4-001"; transcript_id "U52112.4-001"; exon_number 10;
ENm006.contig5	ExonAligner	CDS	11567	11663	.	-	1	gene_id "U52112.4-001"; transcript_id "U52112.4-001"; exon_number 11;
ENm006.contig5	ExonAligner	CDS	12013	12097	.	-	0	gene_id "U52112.4-001"; transcript_id "U52112.4-001"; exon_number 13;
ENm006.contig5	ExonAligner	CDS	12208	12393	.	-	0	gene_id "U52112.4-001"; transcript_id "U52112.4-001"; exon_number 14;
ENm006.contig5	ExonAligner	CDS	12529	12630	.	-	0	gene_id "U52112.4-001"; transcript_id "U52112.4-001"; exon_number 15;
ENm006.contig5	ExonAligner	CDS	13033	13254	.	-	0	gene_id "U52112.4-001"; transcript_id "U52112.4-001"; exon_number 16;
ENm006.contig5	ExonAligner	CDS	13380	13508	.	-	0	gene_id "U52112.4-001"; transcript_id "U52112.4-001"; exon_number 17;
ENm006.contig5	ExonAligner	CDS	14180	14353	.	-	0	gene_id "U52112.4-001"; transcript_id "U52112.4-001"; exon_number 19;
ENm006.contig5	ExonAligner	CDS	14456	14518	.	-	0	gene_id "U52112.4-001"; transcript_id "U52112.4-001"; exon_number 20;
ENm006.contig5	ExonAligner	CDS	14801	14955	.	-	1	gene_id "U52112.4-001"; transcript_id "U52112.4-001"; exon_number 21;
ENm006.contig5	ExonAligner	CDS	15034	15205	.	-	2	gene_id "U52112.4-001"; transcript_id "U52112.4-001"; exon_number 22;
ENm006.contig5	ExonAligner	CDS	16371	16437	.	-	0	gene_id "U52112.4-001"; transcript_id "U52112.4-001"; exon_number 23;
ENm006.contig5	ExonAligner	CDS	7549	7720	.	-	2	gene_id "U52112.4-003"; transcript_id "U52112.4-003"; exon_number 4;
ENm006.contig5	ExonAligner	CDS	8079	8146	.	-	1	gene_id "U52112.4-003"; transcript_id "U52112.4-003"; exon_number 5;
ENm006.contig5	ExonAligner	CDS	8481	8708	.	-	1	gene_id "U52112.4-003"; transcript_id "U52112.4-003"; exon_number 6;
ENm006.contig5	ExonAligner	CDS	8790	8889	.	-	2	gene_id "U52112.4-003"; transcript_id "U52112.4-003"; exon_number 7;
ENm006.contig5	ExonAligner	CDS	9775	9897	.	-	2	gene_id "U52112.4-003"; transcript_id "U52112.4-003"; exon_number 8;
ENm006.contig5	ExonAligner	CDS	10310	10381	.	-	2	gene_id "U52112.4-003"; transcript_id "U52112.4-003"; exon_number 9;
ENm006.contig5	ExonAligner	CDS	10465	10525	.	-	0	gene_id "U52112.4-003"; transcript_id "U52112.4-003"; exon_number 10;
ENm006.contig5	ExonAligner	CDS	11567	11663	.	-	1	gene_id "U52112.4-003"; transcript_id "U52112.4-003"; exon_number 11;
ENm006.contig5	ExonAligner	CDS	12013	12097	.	-	0	gene_id "U52112.4-003"; transcript_id "U52112.4-003"; exon_number 13;
ENm006.contig5	ExonAligner	CDS	12208	12393	.	-	0	gene_id "U52112.4-003"; transcript_id "U52112.4-003"; exon_number 14;
ENm006.contig5	ExonAligner	CDS	12529	12630	.	-	0	gene_id "U52112.4-003"; transcript_id "U52112.4-003"; exon_number 15;
ENm006.contig5	ExonAligner	CDS	13033	13254	.	-	0	gene_id "U52112.4-003"; transcript_id "U52112.4-003"; exon_number 16;
ENm006.contig5	ExonAligner	CDS	13380	13508	.	-	0	gene_id "U52112.4-003"; transcript_id "U52112.4-003"; exon_number 17;
ENm006.contig5	ExonAligner	CDS	14180	14353	.	-	0	gene_id "U52112.4-003"; transcript_id "U52112.4-003"; exon_number 18;
ENm006.contig5	ExonAligner	CDS	14456	14518	.	-	0	gene_id "U52112.4-003"; transcript_id "U52112.4-003"; exon_number 19;
ENm006.contig5	ExonAligner	CDS	14801	14955	.	-	1	gene_id "U52112.4-003"; transcript_id "U52112.4-003"; exon_number 20;
ENm006.contig5	ExonAligner	CDS	15034	15205	.	-	2	gene_id "U52112.4-003"; transcript_id "U52112.4-003"; exon_number 21;
ENm006.contig5	ExonAligner	CDS	16371	16437	.	-	0	gene_id "U52112.4-003"; transcript_id "U52112.4-003"; exon_number 22;
ENm006.contig5	ExonAligner	CDS	7549	7720	.	-	2	gene_id "U52112.4-011"; transcript_id "U52112.4-011"; exon_number 4;
ENm006.contig5	ExonAligner	CDS	8079	8146	.	-	1	gene_id "U52112.4-011"; transcript_id "U52112.4-011"; exon_number 5;
ENm006.contig5	ExonAligner	CDS	8481	8708	.	-	1	gene_id "U52112.4-011"; transcript_id "U52112.4-011"; exon_number 6;
ENm006.contig5	ExonAligner	CDS	8790	8889	.	-	2	gene_id "U52112.4-011"; transcript_id "U52112.4-011"; exon_number 7;
ENm006.contig5	ExonAligner	CDS	9775	9897	.	-	2	gene_id "U52112.4-011"; transcript_id "U52112.4-011"; exon_number 8;
ENm006.contig5	ExonAligner	CDS	10310	10381	.	-	2	gene_id "U52112.4-011"; transcript_id "U52112.4-011"; exon_number 9;
ENm006.contig5	ExonAligner	CDS	10465	10525	.	-	0	gene_id "U52112.4-011"; transcript_id "U52112.4-011"; exon_number 10;
ENm006.contig5	ExonAligner	CDS	11567	11663	.	-	1	gene_id "U52112.4-011"; transcript_id "U52112.4-011"; exon_number 11;
ENm006.contig5	ExonAligner	CDS	12013	12097	.	-	0	gene_id "U52112.4-011"; transcript_id "U52112.4-011"; exon_number 13;
ENm006.contig5	ExonAligner	CDS	12208	12393	.	-	0	gene_id "U52112.4-011"; transcript_id "U52112.4-011"; exon_number 14;
ENm006.contig5	ExonAligner	CDS	12529	12630	.	-	0	gene_id "U52112.4-011"; transcript_id "U52112.4-011"; exon_number 15;
ENm006.contig5	ExonAligner	CDS	13033	13254	.	-	0	gene_id "U52112.4-011"; transcript_id "U52112.4-011"; exon_number 16;
ENm006.contig5	ExonAligner	CDS	13380	13508	.	-	0	gene_id "U52112.4-011"; transcript_id "U52112.4-011"; exon_number 17;
ENm006.contig5	ExonAligner	CDS	14180	14353	.	-	0	gene_id "U52112.4-011"; transcript_id "U52112.4-011"; exon_number 18;
ENm006.contig5	ExonAligner	CDS	14801	14955	.	-	1	gene_id "U52112.4-011"; transcript_id "U52112.4-011"; exon_number 19;
ENm006.contig5	ExonAligner	CDS	15034	15205	.	-	2	gene_id "U52112.4-011"; transcript_id "U52112.4-011"; exon_number 20;
ENm006.contig5	ExonAligner	CDS	16371	16437	.	-	0	gene_id "U52112.4-011"; transcript_id "U52112.4-011"; exon_number 21;
ENm006.contig5	ExonAligner	CDS	7548	7714	.	-	0	gene_id "U52112.4-010"; transcript_id "U52112.4-010"; exon_number 1;
ENm006.contig5	ExonAligner	CDS	8079	8146	.	-	2	gene_id "U52112.4-010"; transcript_id "U52112.4-010"; exon_number 2;
ENm006.contig5	ExonAligner	CDS	8481	8708	.	-	2	gene_id "U52112.4-010"; transcript_id "U52112.4-010"; exon_number 3;
ENm006.contig5	ExonAligner	CDS	8790	8889	.	-	0	gene_id "U52112.4-010"; transcript_id "U52112.4-010"; exon_number 4;
ENm006.contig5	ExonAligner	CDS	9775	9897	.	-	0	gene_id "U52112.4-010"; transcript_id "U52112.4-010"; exon_number 5;
ENm006.contig5	ExonAligner	CDS	10465	10525	.	-	1	gene_id "U52112.4-010"; transcript_id "U52112.4-010"; exon_number 6;
ENm006.contig7	ExonAligner	CDS	351	468	.	-	2	gene_id "U52112.5-001"; transcript_id "U52112.5-001"; exon_number 1;
ENm006.contig7	ExonAligner	CDS	768	855	.	-	0	gene_id "U52112.5-001"; transcript_id "U52112.5-001"; exon_number 2;
ENm006.contig7	ExonAligner	CDS	1527	1658	.	-	0	gene_id "U52112.5-001"; transcript_id "U52112.5-001"; exon_number 3;
ENm006.contig7	ExonAligner	CDS	1816	1991	.	-	2	gene_id "U52112.5-001"; transcript_id "U52112.5-001"; exon_number 4;
ENm006.contig7	ExonAligner	CDS	2172	2253	.	-	0	gene_id "U52112.5-001"; transcript_id "U52112.5-001"; exon_number 5;
ENm006.contig7	ExonAligner	CDS	2610	2837	.	-	0	gene_id "U52112.5-001"; transcript_id "U52112.5-001"; exon_number 6;
ENm006.contig7	ExonAligner	CDS	3104	3285	.	-	2	gene_id "U52112.5-001"; transcript_id "U52112.5-001"; exon_number 7;
ENm006.contig7	ExonAligner	CDS	351	468	.	-	2	gene_id "U52112.5-004"; transcript_id "U52112.5-004"; exon_number 1;
ENm006.contig7	ExonAligner	CDS	768	855	.	-	0	gene_id "U52112.5-004"; transcript_id "U52112.5-004"; exon_number 2;
ENm006.contig7	ExonAligner	CDS	1527	1658	.	-	0	gene_id "U52112.5-004"; transcript_id "U52112.5-004"; exon_number 3;
ENm006.contig7	ExonAligner	CDS	1816	1991	.	-	2	gene_id "U52112.5-004"; transcript_id "U52112.5-004"; exon_number 4;
ENm006.contig7	ExonAligner	CDS	2172	2253	.	-	0	gene_id "U52112.5-004"; transcript_id "U52112.5-004"; exon_number 5;
ENm006.contig7	ExonAligner	CDS	2610	2837	.	-	0	gene_id "U52112.5-004"; transcript_id "U52112.5-004"; exon_number 6;
ENm006.contig7	ExonAligner	CDS	3104	3285	.	-	2	gene_id "U52112.5-004"; transcript_id "U52112.5-004"; exon_number 7;
ENm006.contig7	ExonAligner	CDS	397	468	.	-	2	gene_id "U52112.5-003"; transcript_id "U52112.5-003"; exon_number 1;
ENm006.contig7	ExonAligner	CDS	768	855	.	-	0	gene_id "U52112.5-003"; transcript_id "U52112.5-003"; exon_number 2;
ENm006.contig7	ExonAligner	CDS	1527	1640	.	-	0	gene_id "U52112.5-003"; transcript_id "U52112.5-003"; exon_number 4;
ENm006.contig8	ExonAligner	CDS	148	333	.	-	0	gene_id "U52112.6-001"; transcript_id "U52112.6-001"; exon_number 4;
ENm006.contig8	ExonAligner	CDS	418	552	.	-	0	gene_id "U52112.6-001"; transcript_id "U52112.6-001"; exon_number 5;
ENm006.contig8	ExonAligner	CDS	631	737	.	-	2	gene_id "U52112.6-001"; transcript_id "U52112.6-001"; exon_number 6;
ENm006.contig8	ExonAligner	CDS	819	1125	.	-	2	gene_id "U52112.6-001"; transcript_id "U52112.6-001"; exon_number 7;
ENm006.contig8	ExonAligner	CDS	1181	1598	.	-	0	gene_id "U52112.6-001"; transcript_id "U52112.6-001"; exon_number 8;
ENm006.contig8	ExonAligner	CDS	1741	1889	.	-	2	gene_id "U52112.6-001"; transcript_id "U52112.6-001"; exon_number 9;
ENm006.contig8	ExonAligner	CDS	3144	3364	.	-	2	gene_id "U52112.6-001"; transcript_id "U52112.6-001"; exon_number 11;
ENm006.contig8	ExonAligner	CDS	3465	3612	.	-	0	gene_id "U52112.6-001"; transcript_id "U52112.6-001"; exon_number 12;
ENm006.contig8	ExonAligner	CDS	3731	3867	.	-	2	gene_id "U52112.6-001"; transcript_id "U52112.6-001"; exon_number 13;
ENm006.contig8	ExonAligner	CDS	4619	4829	.	-	0	gene_id "U52112.6-001"; transcript_id "U52112.6-001"; exon_number 14;
ENm006.contig8	ExonAligner	CDS	4916	5014	.	-	0	gene_id "U52112.6-001"; transcript_id "U52112.6-001"; exon_number 15;
ENm006.contig8	ExonAligner	CDS	5115	5336	.	-	0	gene_id "U52112.6-001"; transcript_id "U52112.6-001"; exon_number 16;
ENm006.contig8	ExonAligner	CDS	5428	5610	.	-	0	gene_id "U52112.6-001"; transcript_id "U52112.6-001"; exon_number 17;
ENm006.contig8	ExonAligner	CDS	5698	5846	.	-	2	gene_id "U52112.6-001"; transcript_id "U52112.6-001"; exon_number 18;
ENm006.contig8	ExonAligner	CDS	5853	6199	.	-	2	gene_id "U52112.6-001"; transcript_id "U52112.6-001"; exon_number 19;
ENm006.contig8	ExonAligner	CDS	6273	6452	.	-	2	gene_id "U52112.6-001"; transcript_id "U52112.6-001"; exon_number 20;
ENm006.contig8	ExonAligner	CDS	6535	6641	.	-	1	gene_id "U52112.6-001"; transcript_id "U52112.6-001"; exon_number 21;
ENm006.contig8	ExonAligner	CDS	6752	6836	.	-	2	gene_id "U52112.6-001"; transcript_id "U52112.6-001"; exon_number 22;
ENm006.contig8	ExonAligner	CDS	6974	7182	.	-	1	gene_id "U52112.6-001"; transcript_id "U52112.6-001"; exon_number 23;
ENm006.contig8	ExonAligner	CDS	7268	7428	.	-	0	gene_id "U52112.6-001"; transcript_id "U52112.6-001"; exon_number 24;
ENm006.contig8	ExonAligner	CDS	7571	7615	.	-	0	gene_id "U52112.6-001"; transcript_id "U52112.6-001"; exon_number 25;
ENm006.contig8	ExonAligner	CDS	148	333	.	-	0	gene_id "U52112.6-003"; transcript_id "U52112.6-003"; exon_number 4;
ENm006.contig8	ExonAligner	CDS	418	552	.	-	0	gene_id "U52112.6-003"; transcript_id "U52112.6-003"; exon_number 5;
ENm006.contig8	ExonAligner	CDS	631	737	.	-	2	gene_id "U52112.6-003"; transcript_id "U52112.6-003"; exon_number 6;
ENm006.contig8	ExonAligner	CDS	819	1125	.	-	2	gene_id "U52112.6-003"; transcript_id "U52112.6-003"; exon_number 7;
ENm006.contig8	ExonAligner	CDS	1181	1678	.	-	0	gene_id "U52112.6-003"; transcript_id "U52112.6-003"; exon_number 8;
ENm006.contig8	ExonAligner	CDS	1741	1889	.	-	2	gene_id "U52112.6-003"; transcript_id "U52112.6-003"; exon_number 9;
ENm006.contig8	ExonAligner	CDS	3144	3364	.	-	2	gene_id "U52112.6-003"; transcript_id "U52112.6-003"; exon_number 11;
ENm006.contig8	ExonAligner	CDS	3465	3612	.	-	0	gene_id "U52112.6-003"; transcript_id "U52112.6-003"; exon_number 12;
ENm006.contig8	ExonAligner	CDS	3731	3867	.	-	2	gene_id "U52112.6-003"; transcript_id "U52112.6-003"; exon_number 13;
ENm006.contig8	ExonAligner	CDS	4619	4829	.	-	0	gene_id "U52112.6-003"; transcript_id "U52112.6-003"; exon_number 14;
ENm006.contig8	ExonAligner	CDS	4916	5014	.	-	0	gene_id "U52112.6-003"; transcript_id "U52112.6-003"; exon_number 15;
ENm006.contig8	ExonAligner	CDS	5115	5336	.	-	0	gene_id "U52112.6-003"; transcript_id "U52112.6-003"; exon_number 16;
ENm006.contig8	ExonAligner	CDS	5428	5610	.	-	0	gene_id "U52112.6-003"; transcript_id "U52112.6-003"; exon_number 17;
ENm006.contig8	ExonAligner	CDS	5698	5846	.	-	2	gene_id "U52112.6-003"; transcript_id "U52112.6-003"; exon_number 18;
ENm006.contig8	ExonAligner	CDS	5853	6199	.	-	2	gene_id "U52112.6-003"; transcript_id "U52112.6-003"; exon_number 19;
ENm006.contig8	ExonAligner	CDS	6273	6452	.	-	2	gene_id "U52112.6-003"; transcript_id "U52112.6-003"; exon_number 20;
ENm006.contig8	ExonAligner	CDS	6535	6641	.	-	1	gene_id "U52112.6-003"; transcript_id "U52112.6-003"; exon_number 21;
ENm006.contig8	ExonAligner	CDS	6752	6836	.	-	2	gene_id "U52112.6-003"; transcript_id "U52112.6-003"; exon_number 22;
ENm006.contig8	ExonAligner	CDS	6974	7182	.	-	1	gene_id "U52112.6-003"; transcript_id "U52112.6-003"; exon_number 23;
ENm006.contig8	ExonAligner	CDS	7268	7428	.	-	0	gene_id "U52112.6-003"; transcript_id "U52112.6-003"; exon_number 24;
ENm006.contig8	ExonAligner	CDS	7571	7615	.	-	0	gene_id "U52112.6-003"; transcript_id "U52112.6-003"; exon_number 25;
ENm006.contig8	ExonAligner	CDS	6047	6199	.	-	2	gene_id "U52112.6-002"; transcript_id "U52112.6-002"; exon_number 1;
ENm006.contig8	ExonAligner	CDS	6273	6452	.	-	2	gene_id "U52112.6-002"; transcript_id "U52112.6-002"; exon_number 2;
ENm006.contig9	ExonAligner	CDS	152	404	.	-	0	gene_id "U52112.3-012"; transcript_id "U52112.3-012"; exon_number 4;
ENm006.contig9	ExonAligner	CDS	483	551	.	-	0	gene_id "U52112.3-012"; transcript_id "U52112.3-012"; exon_number 5;
ENm006.contig9	ExonAligner	CDS	765	966	.	-	1	gene_id "U52112.3-012"; transcript_id "U52112.3-012"; exon_number 6;
ENm006.contig9	ExonAligner	CDS	1049	1170	.	-	0	gene_id "U52112.3-012"; transcript_id "U52112.3-012"; exon_number 7;
ENm006.contig9	ExonAligner	CDS	1284	1395	.	-	1	gene_id "U52112.3-012"; transcript_id "U52112.3-012"; exon_number 8;
ENm006.contig9	ExonAligner	CDS	2261	2325	.	-	0	gene_id "U52112.3-012"; transcript_id "U52112.3-012"; exon_number 9;
ENm006.contig9	ExonAligner	CDS	2546	2719	.	-	0	gene_id "U52112.3-012"; transcript_id "U52112.3-012"; exon_number 10;
ENm006.contig9	ExonAligner	CDS	5920	6011	.	-	2	gene_id "U52112.3-012"; transcript_id "U52112.3-012"; exon_number 11;
ENm006.contig9	ExonAligner	CDS	483	551	.	-	0	gene_id "U52112.3-001"; transcript_id "U52112.3-001"; exon_number 4;
ENm006.contig9	ExonAligner	CDS	765	966	.	-	1	gene_id "U52112.3-001"; transcript_id "U52112.3-001"; exon_number 5;
ENm006.contig9	ExonAligner	CDS	1049	1170	.	-	0	gene_id "U52112.3-001"; transcript_id "U52112.3-001"; exon_number 6;
ENm006.contig9	ExonAligner	CDS	1284	1395	.	-	1	gene_id "U52112.3-001"; transcript_id "U52112.3-001"; exon_number 7;
ENm006.contig9	ExonAligner	CDS	2261	2325	.	-	0	gene_id "U52112.3-001"; transcript_id "U52112.3-001"; exon_number 8;
ENm006.contig9	ExonAligner	CDS	2546	2719	.	-	0	gene_id "U52112.3-001"; transcript_id "U52112.3-001"; exon_number 9;
ENm006.contig9	ExonAligner	CDS	5920	6011	.	-	2	gene_id "U52112.3-001"; transcript_id "U52112.3-001"; exon_number 10;
ENm006.contig9	ExonAligner	CDS	152	404	.	-	0	gene_id "U52112.3-002"; transcript_id "U52112.3-002"; exon_number 4;
ENm006.contig9	ExonAligner	CDS	483	551	.	-	0	gene_id "U52112.3-002"; transcript_id "U52112.3-002"; exon_number 5;
ENm006.contig9	ExonAligner	CDS	765	966	.	-	1	gene_id "U52112.3-002"; transcript_id "U52112.3-002"; exon_number 6;
ENm006.contig9	ExonAligner	CDS	1049	1170	.	-	0	gene_id "U52112.3-002"; transcript_id "U52112.3-002"; exon_number 7;
ENm006.contig9	ExonAligner	CDS	1284	1395	.	-	1	gene_id "U52112.3-002"; transcript_id "U52112.3-002"; exon_number 8;
ENm006.contig9	ExonAligner	CDS	2261	2325	.	-	0	gene_id "U52112.3-002"; transcript_id "U52112.3-002"; exon_number 9;
ENm006.contig9	ExonAligner	CDS	2546	2719	.	-	0	gene_id "U52112.3-002"; transcript_id "U52112.3-002"; exon_number 10;
ENm006.contig9	ExonAligner	CDS	5920	6011	.	-	2	gene_id "U52112.3-002"; transcript_id "U52112.3-002"; exon_number 11;
ENm006.contig9	ExonAligner	CDS	152	404	.	-	0	gene_id "U52112.3-005"; transcript_id "U52112.3-005"; exon_number 2;
ENm006.contig9	ExonAligner	CDS	765	966	.	-	1	gene_id "U52112.3-005"; transcript_id "U52112.3-005"; exon_number 3;
ENm006.contig9	ExonAligner	CDS	1049	1170	.	-	0	gene_id "U52112.3-005"; transcript_id "U52112.3-005"; exon_number 4;
ENm006.contig9	ExonAligner	CDS	1284	1395	.	-	1	gene_id "U52112.3-005"; transcript_id "U52112.3-005"; exon_number 5;
ENm006.contig9	ExonAligner	CDS	2261	2325	.	-	0	gene_id "U52112.3-005"; transcript_id "U52112.3-005"; exon_number 6;
ENm006.contig10	ExonAligner	CDS	3986	4920	.	-	1	gene_id "AF030876.1-001"; transcript_id "AF030876.1-001"; exon_number 1;
ENm006.contig10	ExonAligner	CDS	5005	5341	.	-	1	gene_id "AF030876.1-001"; transcript_id "AF030876.1-001"; exon_number 2;
ENm006.contig10	ExonAligner	CDS	3986	4920	.	-	1	gene_id "AF030876.1-002"; transcript_id "AF030876.1-002"; exon_number 1;
ENm006.contig10	ExonAligner	CDS	5005	5341	.	-	1	gene_id "AF030876.1-002"; transcript_id "AF030876.1-002"; exon_number 2;
ENm006.contig11	ExonAligner	CDS	3148	3254	.	+	0	gene_id "LL0XNC01-14B7.1-002"; transcript_id "LL0XNC01-14B7.1-002"; exon_number 1;
ENm006.contig11	ExonAligner	CDS	4648	4765	.	+	1	gene_id "LL0XNC01-14B7.1-002"; transcript_id "LL0XNC01-14B7.1-002"; exon_number 2;
ENm006.contig11	ExonAligner	CDS	5043	5140	.	+	0	gene_id "LL0XNC01-14B7.1-002"; transcript_id "LL0XNC01-14B7.1-002"; exon_number 3;
ENm006.contig11	ExonAligner	CDS	5645	5830	.	+	1	gene_id "LL0XNC01-14B7.1-002"; transcript_id "LL0XNC01-14B7.1-002"; exon_number 4;
ENm006.contig11	ExonAligner	CDS	6151	6278	.	+	1	gene_id "LL0XNC01-14B7.1-002"; transcript_id "LL0XNC01-14B7.1-002"; exon_number 5;
ENm006.contig11	ExonAligner	CDS	6359	6555	.	+	2	gene_id "LL0XNC01-14B7.1-002"; transcript_id "LL0XNC01-14B7.1-002"; exon_number 6;
ENm006.contig11	ExonAligner	CDS	6690	6854	.	+	0	gene_id "LL0XNC01-14B7.1-002"; transcript_id "LL0XNC01-14B7.1-002"; exon_number 7;
ENm006.contig11	ExonAligner	CDS	7111	7267	.	+	0	gene_id "LL0XNC01-14B7.1-002"; transcript_id "LL0XNC01-14B7.1-002"; exon_number 8;
ENm006.contig11	ExonAligner	CDS	7349	7479	.	+	2	gene_id "LL0XNC01-14B7.1-002"; transcript_id "LL0XNC01-14B7.1-002"; exon_number 9;
ENm006.contig11	ExonAligner	CDS	4682	4765	.	+	0	gene_id "LL0XNC01-14B7.1-001"; transcript_id "LL0XNC01-14B7.1-001"; exon_number 1;
ENm006.contig11	ExonAligner	CDS	5043	5140	.	+	0	gene_id "LL0XNC01-14B7.1-001"; transcript_id "LL0XNC01-14B7.1-001"; exon_number 2;
ENm006.contig11	ExonAligner	CDS	5645	5830	.	+	1	gene_id "LL0XNC01-14B7.1-001"; transcript_id "LL0XNC01-14B7.1-001"; exon_number 3;
ENm006.contig11	ExonAligner	CDS	6151	6278	.	+	1	gene_id "LL0XNC01-14B7.1-001"; transcript_id "LL0XNC01-14B7.1-001"; exon_number 4;
ENm006.contig11	ExonAligner	CDS	6359	6555	.	+	2	gene_id "LL0XNC01-14B7.1-001"; transcript_id "LL0XNC01-14B7.1-001"; exon_number 5;
ENm006.contig11	ExonAligner	CDS	6690	6854	.	+	0	gene_id "LL0XNC01-14B7.1-001"; transcript_id "LL0XNC01-14B7.1-001"; exon_number 6;
ENm006.contig11	ExonAligner	CDS	7111	7267	.	+	0	gene_id "LL0XNC01-14B7.1-001"; transcript_id "LL0XNC01-14B7.1-001"; exon_number 7;
ENm006.contig11	ExonAligner	CDS	7349	7479	.	+	2	gene_id "LL0XNC01-14B7.1-001"; transcript_id "LL0XNC01-14B7.1-001"; exon_number 8;
ENm006.contig13	ExonAligner	CDS	5443	5580	.	+	2	gene_id "XX-FW83128A1.1-001"; transcript_id "XX-FW83128A1.1-001"; exon_number 7;
ENm006.contig13	ExonAligner	CDS	5103	5369	.	+	2	gene_id "XX-FW83128A1.1-001"; transcript_id "XX-FW83128A1.1-001"; exon_number 8;
ENm006.contig13	ExonAligner	CDS	4629	4751	.	+	2	gene_id "XX-FW83128A1.1-001"; transcript_id "XX-FW83128A1.1-001"; exon_number 9;
ENm006.contig13	ExonAligner	CDS	4342	4494	.	+	2	gene_id "XX-FW83128A1.1-001"; transcript_id "XX-FW83128A1.1-001"; exon_number 10;
ENm006.contig13	ExonAligner	CDS	4070	4267	.	+	2	gene_id "XX-FW83128A1.1-001"; transcript_id "XX-FW83128A1.1-001"; exon_number 11;
ENm006.contig13	ExonAligner	CDS	3836	3991	.	+	2	gene_id "XX-FW83128A1.1-001"; transcript_id "XX-FW83128A1.1-001"; exon_number 12;
ENm006.contig13	ExonAligner	CDS	3560	3727	.	+	2	gene_id "XX-FW83128A1.1-001"; transcript_id "XX-FW83128A1.1-001"; exon_number 13;
ENm006.contig13	ExonAligner	CDS	3353	3475	.	+	2	gene_id "XX-FW83128A1.1-001"; transcript_id "XX-FW83128A1.1-001"; exon_number 14;
ENm006.contig13	ExonAligner	CDS	3081	3215	.	+	2	gene_id "XX-FW83128A1.1-001"; transcript_id "XX-FW83128A1.1-001"; exon_number 15;
ENm006.contig13	ExonAligner	CDS	2900	2996	.	+	0	gene_id "XX-FW83128A1.1-001"; transcript_id "XX-FW83128A1.1-001"; exon_number 16;
ENm006.contig13	ExonAligner	CDS	2154	2237	.	+	0	gene_id "XX-FW83128A1.1-001"; transcript_id "XX-FW83128A1.1-001"; exon_number 17;
ENm006.contig13	ExonAligner	CDS	1753	2000	.	+	2	gene_id "XX-FW83128A1.1-001"; transcript_id "XX-FW83128A1.1-001"; exon_number 18;
ENm006.contig13	ExonAligner	CDS	482	671	.	+	0	gene_id "XX-FW83128A1.1-001"; transcript_id "XX-FW83128A1.1-001"; exon_number 19;
ENm006.contig13	ExonAligner	CDS	250	406	.	+	1	gene_id "XX-FW83128A1.1-001"; transcript_id "XX-FW83128A1.1-001"; exon_number 20;
ENm006.contig13	ExonAligner	CDS	59	180	.	+	2	gene_id "XX-FW83128A1.1-001"; transcript_id "XX-FW83128A1.1-001"; exon_number 21;
ENm006.contig13	ExonAligner	CDS	5443	5580	.	+	2	gene_id "XX-FW83128A1.1-002"; transcript_id "XX-FW83128A1.1-002"; exon_number 7;
ENm006.contig13	ExonAligner	CDS	5103	5369	.	+	2	gene_id "XX-FW83128A1.1-002"; transcript_id "XX-FW83128A1.1-002"; exon_number 8;
ENm006.contig13	ExonAligner	CDS	4629	4751	.	+	2	gene_id "XX-FW83128A1.1-002"; transcript_id "XX-FW83128A1.1-002"; exon_number 9;
ENm006.contig13	ExonAligner	CDS	4342	4494	.	+	2	gene_id "XX-FW83128A1.1-002"; transcript_id "XX-FW83128A1.1-002"; exon_number 10;
ENm006.contig13	ExonAligner	CDS	4070	4267	.	+	2	gene_id "XX-FW83128A1.1-002"; transcript_id "XX-FW83128A1.1-002"; exon_number 11;
ENm006.contig13	ExonAligner	CDS	3836	3991	.	+	2	gene_id "XX-FW83128A1.1-002"; transcript_id "XX-FW83128A1.1-002"; exon_number 12;
ENm006.contig13	ExonAligner	CDS	3560	3727	.	+	2	gene_id "XX-FW83128A1.1-002"; transcript_id "XX-FW83128A1.1-002"; exon_number 13;
ENm006.contig13	ExonAligner	CDS	3353	3475	.	+	2	gene_id "XX-FW83128A1.1-002"; transcript_id "XX-FW83128A1.1-002"; exon_number 14;
ENm006.contig13	ExonAligner	CDS	3081	3215	.	+	2	gene_id "XX-FW83128A1.1-002"; transcript_id "XX-FW83128A1.1-002"; exon_number 15;
ENm006.contig13	ExonAligner	CDS	2900	2996	.	+	0	gene_id "XX-FW83128A1.1-002"; transcript_id "XX-FW83128A1.1-002"; exon_number 16;
ENm006.contig13	ExonAligner	CDS	2154	2237	.	+	0	gene_id "XX-FW83128A1.1-002"; transcript_id "XX-FW83128A1.1-002"; exon_number 17;
ENm006.contig13	ExonAligner	CDS	1753	2000	.	+	2	gene_id "XX-FW83128A1.1-002"; transcript_id "XX-FW83128A1.1-002"; exon_number 18;
ENm006.contig13	ExonAligner	CDS	1149	1166	.	+	2	gene_id "XX-FW83128A1.1-002"; transcript_id "XX-FW83128A1.1-002"; exon_number 19;
ENm006.contig13	ExonAligner	CDS	482	671	.	+	0	gene_id "XX-FW83128A1.1-002"; transcript_id "XX-FW83128A1.1-002"; exon_number 20;
ENm006.contig13	ExonAligner	CDS	250	406	.	+	1	gene_id "XX-FW83128A1.1-002"; transcript_id "XX-FW83128A1.1-002"; exon_number 21;
ENm006.contig13	ExonAligner	CDS	59	180	.	+	2	gene_id "XX-FW83128A1.1-002"; transcript_id "XX-FW83128A1.1-002"; exon_number 22;
ENm006.contig13	ExonAligner	CDS	5443	5580	.	+	2	gene_id "XX-FW83128A1.1-010"; transcript_id "XX-FW83128A1.1-010"; exon_number 7;
ENm006.contig13	ExonAligner	CDS	5103	5369	.	+	2	gene_id "XX-FW83128A1.1-010"; transcript_id "XX-FW83128A1.1-010"; exon_number 8;
ENm006.contig13	ExonAligner	CDS	4629	4751	.	+	2	gene_id "XX-FW83128A1.1-010"; transcript_id "XX-FW83128A1.1-010"; exon_number 9;
ENm006.contig13	ExonAligner	CDS	4342	4494	.	+	2	gene_id "XX-FW83128A1.1-010"; transcript_id "XX-FW83128A1.1-010"; exon_number 10;
ENm006.contig13	ExonAligner	CDS	4070	4267	.	+	2	gene_id "XX-FW83128A1.1-010"; transcript_id "XX-FW83128A1.1-010"; exon_number 11;
ENm006.contig13	ExonAligner	CDS	3836	3991	.	+	2	gene_id "XX-FW83128A1.1-010"; transcript_id "XX-FW83128A1.1-010"; exon_number 12;
ENm006.contig13	ExonAligner	CDS	3560	3727	.	+	2	gene_id "XX-FW83128A1.1-010"; transcript_id "XX-FW83128A1.1-010"; exon_number 13;
ENm006.contig13	ExonAligner	CDS	3353	3475	.	+	2	gene_id "XX-FW83128A1.1-010"; transcript_id "XX-FW83128A1.1-010"; exon_number 14;
ENm006.contig13	ExonAligner	CDS	3081	3215	.	+	2	gene_id "XX-FW83128A1.1-010"; transcript_id "XX-FW83128A1.1-010"; exon_number 15;
ENm006.contig13	ExonAligner	CDS	2900	2996	.	+	0	gene_id "XX-FW83128A1.1-010"; transcript_id "XX-FW83128A1.1-010"; exon_number 16;
ENm006.contig13	ExonAligner	CDS	1753	2000	.	+	2	gene_id "XX-FW83128A1.1-010"; transcript_id "XX-FW83128A1.1-010"; exon_number 17;
ENm006.contig13	ExonAligner	CDS	482	671	.	+	0	gene_id "XX-FW83128A1.1-010"; transcript_id "XX-FW83128A1.1-010"; exon_number 18;
ENm006.contig13	ExonAligner	CDS	250	406	.	+	1	gene_id "XX-FW83128A1.1-010"; transcript_id "XX-FW83128A1.1-010"; exon_number 19;
ENm006.contig13	ExonAligner	CDS	59	180	.	+	2	gene_id "XX-FW83128A1.1-010"; transcript_id "XX-FW83128A1.1-010"; exon_number 20;
ENm006.contig13	ExonAligner	CDS	5443	5580	.	+	2	gene_id "XX-FW83128A1.1-016"; transcript_id "XX-FW83128A1.1-016"; exon_number 2;
ENm006.contig13	ExonAligner	CDS	5103	5369	.	+	2	gene_id "XX-FW83128A1.1-016"; transcript_id "XX-FW83128A1.1-016"; exon_number 3;
ENm006.contig13	ExonAligner	CDS	4342	4494	.	+	2	gene_id "XX-FW83128A1.1-016"; transcript_id "XX-FW83128A1.1-016"; exon_number 4;
ENm006.contig13	ExonAligner	CDS	4159	4270	.	+	0	gene_id "XX-FW83128A1.1-016"; transcript_id "XX-FW83128A1.1-016"; exon_number 5;
ENm006.contig13	ExonAligner	CDS	3833	3992	.	+	0	gene_id "XX-FW83128A1.1-015"; transcript_id "XX-FW83128A1.1-015"; exon_number 1;
ENm006.contig13	ExonAligner	CDS	3353	3475	.	+	0	gene_id "XX-FW83128A1.1-015"; transcript_id "XX-FW83128A1.1-015"; exon_number 2;
ENm006.contig13	ExonAligner	CDS	3081	3215	.	+	0	gene_id "XX-FW83128A1.1-015"; transcript_id "XX-FW83128A1.1-015"; exon_number 3;
ENm006.contig13	ExonAligner	CDS	2900	2996	.	+	1	gene_id "XX-FW83128A1.1-015"; transcript_id "XX-FW83128A1.1-015"; exon_number 4;
ENm006.contig13	ExonAligner	CDS	2154	2237	.	+	1	gene_id "XX-FW83128A1.1-015"; transcript_id "XX-FW83128A1.1-015"; exon_number 5;
ENm006.contig13	ExonAligner	CDS	1936	2000	.	+	1	gene_id "XX-FW83128A1.1-015"; transcript_id "XX-FW83128A1.1-015"; exon_number 6;
ENm006.contig16	ExonAligner	CDS	6127	6172	.	+	2	gene_id "XX-FW83563B9.3-004"; transcript_id "XX-FW83563B9.3-004"; exon_number 3;
ENm006.contig16	ExonAligner	CDS	6242	6331	.	+	1	gene_id "XX-FW83563B9.3-004"; transcript_id "XX-FW83563B9.3-004"; exon_number 4;
ENm006.contig16	ExonAligner	CDS	6459	6539	.	+	2	gene_id "XX-FW83563B9.3-004"; transcript_id "XX-FW83563B9.3-004"; exon_number 5;
ENm006.contig16	ExonAligner	CDS	6745	6807	.	+	2	gene_id "XX-FW83563B9.3-004"; transcript_id "XX-FW83563B9.3-004"; exon_number 6;
ENm006.contig16	ExonAligner	CDS	6921	6967	.	+	2	gene_id "XX-FW83563B9.3-004"; transcript_id "XX-FW83563B9.3-004"; exon_number 7;
ENm006.contig16	ExonAligner	CDS	7046	7123	.	+	0	gene_id "XX-FW83563B9.3-004"; transcript_id "XX-FW83563B9.3-004"; exon_number 8;
ENm006.contig16	ExonAligner	CDS	7236	7340	.	+	0	gene_id "XX-FW83563B9.3-004"; transcript_id "XX-FW83563B9.3-004"; exon_number 9;
ENm006.contig16	ExonAligner	CDS	6127	6172	.	+	2	gene_id "XX-FW83563B9.3-002"; transcript_id "XX-FW83563B9.3-002"; exon_number 3;
ENm006.contig16	ExonAligner	CDS	6242	6331	.	+	1	gene_id "XX-FW83563B9.3-002"; transcript_id "XX-FW83563B9.3-002"; exon_number 4;
ENm006.contig16	ExonAligner	CDS	6459	6539	.	+	2	gene_id "XX-FW83563B9.3-002"; transcript_id "XX-FW83563B9.3-002"; exon_number 5;
ENm006.contig16	ExonAligner	CDS	6638	6673	.	+	2	gene_id "XX-FW83563B9.3-002"; transcript_id "XX-FW83563B9.3-002"; exon_number 6;
ENm006.contig16	ExonAligner	CDS	6745	6807	.	+	2	gene_id "XX-FW83563B9.3-002"; transcript_id "XX-FW83563B9.3-002"; exon_number 7;
ENm006.contig16	ExonAligner	CDS	6921	6967	.	+	2	gene_id "XX-FW83563B9.3-002"; transcript_id "XX-FW83563B9.3-002"; exon_number 8;
ENm006.contig16	ExonAligner	CDS	7046	7123	.	+	0	gene_id "XX-FW83563B9.3-002"; transcript_id "XX-FW83563B9.3-002"; exon_number 9;
ENm006.contig16	ExonAligner	CDS	7236	7340	.	+	0	gene_id "XX-FW83563B9.3-002"; transcript_id "XX-FW83563B9.3-002"; exon_number 10;
ENm006.contig16	ExonAligner	CDS	6127	6172	.	+	2	gene_id "XX-FW83563B9.3-001"; transcript_id "XX-FW83563B9.3-001"; exon_number 3;
ENm006.contig16	ExonAligner	CDS	6242	6331	.	+	1	gene_id "XX-FW83563B9.3-001"; transcript_id "XX-FW83563B9.3-001"; exon_number 4;
ENm006.contig16	ExonAligner	CDS	6459	6539	.	+	2	gene_id "XX-FW83563B9.3-001"; transcript_id "XX-FW83563B9.3-001"; exon_number 6;
ENm006.contig16	ExonAligner	CDS	6638	6673	.	+	2	gene_id "XX-FW83563B9.3-001"; transcript_id "XX-FW83563B9.3-001"; exon_number 7;
ENm006.contig16	ExonAligner	CDS	6745	6807	.	+	2	gene_id "XX-FW83563B9.3-001"; transcript_id "XX-FW83563B9.3-001"; exon_number 8;
ENm006.contig16	ExonAligner	CDS	6921	6967	.	+	2	gene_id "XX-FW83563B9.3-001"; transcript_id "XX-FW83563B9.3-001"; exon_number 9;
ENm006.contig16	ExonAligner	CDS	7046	7123	.	+	0	gene_id "XX-FW83563B9.3-001"; transcript_id "XX-FW83563B9.3-001"; exon_number 10;
ENm006.contig16	ExonAligner	CDS	7236	7340	.	+	0	gene_id "XX-FW83563B9.3-001"; transcript_id "XX-FW83563B9.3-001"; exon_number 11;
ENm006.contig16	ExonAligner	CDS	6127	6172	.	+	2	gene_id "XX-FW83563B9.3-011"; transcript_id "XX-FW83563B9.3-011"; exon_number 3;
ENm006.contig16	ExonAligner	CDS	6242	6331	.	+	1	gene_id "XX-FW83563B9.3-011"; transcript_id "XX-FW83563B9.3-011"; exon_number 4;
ENm006.contig16	ExonAligner	CDS	9538	9625	.	+	2	gene_id "XX-FW83563B9.3-011"; transcript_id "XX-FW83563B9.3-011"; exon_number 5;
ENm006.contig16	ExonAligner	CDS	6127	6172	.	+	2	gene_id "XX-FW83563B9.3-003"; transcript_id "XX-FW83563B9.3-003"; exon_number 3;
ENm006.contig16	ExonAligner	CDS	6242	6331	.	+	1	gene_id "XX-FW83563B9.3-003"; transcript_id "XX-FW83563B9.3-003"; exon_number 4;
ENm006.contig16	ExonAligner	CDS	6459	6539	.	+	2	gene_id "XX-FW83563B9.3-003"; transcript_id "XX-FW83563B9.3-003"; exon_number 6;
ENm006.contig16	ExonAligner	CDS	6745	6807	.	+	2	gene_id "XX-FW83563B9.3-003"; transcript_id "XX-FW83563B9.3-003"; exon_number 7;
ENm006.contig16	ExonAligner	CDS	6921	6967	.	+	2	gene_id "XX-FW83563B9.3-003"; transcript_id "XX-FW83563B9.3-003"; exon_number 8;
ENm006.contig16	ExonAligner	CDS	7046	7123	.	+	0	gene_id "XX-FW83563B9.3-003"; transcript_id "XX-FW83563B9.3-003"; exon_number 9;
ENm006.contig16	ExonAligner	CDS	7236	7340	.	+	0	gene_id "XX-FW83563B9.3-003"; transcript_id "XX-FW83563B9.3-003"; exon_number 10;
ENm006.contig16	ExonAligner	CDS	6127	6172	.	+	2	gene_id "XX-FW83563B9.3-006"; transcript_id "XX-FW83563B9.3-006"; exon_number 2;
ENm006.contig16	ExonAligner	CDS	6242	6331	.	+	1	gene_id "XX-FW83563B9.3-006"; transcript_id "XX-FW83563B9.3-006"; exon_number 3;
ENm006.contig16	ExonAligner	CDS	6459	6539	.	+	2	gene_id "XX-FW83563B9.3-006"; transcript_id "XX-FW83563B9.3-006"; exon_number 4;
ENm006.contig16	ExonAligner	CDS	6745	6970	.	+	2	gene_id "XX-FW83563B9.3-006"; transcript_id "XX-FW83563B9.3-006"; exon_number 5;
ENm006.contig16	ExonAligner	CDS	7046	7123	.	+	0	gene_id "XX-FW83563B9.3-006"; transcript_id "XX-FW83563B9.3-006"; exon_number 6;
ENm006.contig16	ExonAligner	CDS	7236	7340	.	+	0	gene_id "XX-FW83563B9.3-006"; transcript_id "XX-FW83563B9.3-006"; exon_number 7;
ENm006.contig5	ExonAligner	CDS	3818	3928	.	+	0	gene_id "XX-FW81657B9.2-001"; transcript_id "XX-FW81657B9.2-001"; exon_number 1;
ENm006.contig5	ExonAligner	CDS	4430	4511	.	+	0	gene_id "XX-FW81657B9.2-001"; transcript_id "XX-FW81657B9.2-001"; exon_number 2;
ENm006.contig5	ExonAligner	CDS	4706	4799	.	+	2	gene_id "XX-FW81657B9.2-001"; transcript_id "XX-FW81657B9.2-001"; exon_number 3;
ENm006.contig5	ExonAligner	CDS	5153	5283	.	+	1	gene_id "XX-FW81657B9.2-001"; transcript_id "XX-FW81657B9.2-001"; exon_number 4;
ENm006.contig5	ExonAligner	CDS	5455	5531	.	+	2	gene_id "XX-FW81657B9.2-001"; transcript_id "XX-FW81657B9.2-001"; exon_number 5;
ENm006.contig5	ExonAligner	CDS	5716	5782	.	+	0	gene_id "XX-FW81657B9.2-001"; transcript_id "XX-FW81657B9.2-001"; exon_number 6;
ENm006.contig5	ExonAligner	CDS	5859	5920	.	+	2	gene_id "XX-FW81657B9.2-001"; transcript_id "XX-FW81657B9.2-001"; exon_number 7;
ENm006.contig5	ExonAligner	CDS	6072	6148	.	+	0	gene_id "XX-FW81657B9.2-001"; transcript_id "XX-FW81657B9.2-001"; exon_number 8;
ENm006.contig5	ExonAligner	CDS	6266	6320	.	+	1	gene_id "XX-FW81657B9.2-001"; transcript_id "XX-FW81657B9.2-001"; exon_number 9;
ENm006.contig5	ExonAligner	CDS	6393	6441	.	+	0	gene_id "XX-FW81657B9.2-001"; transcript_id "XX-FW81657B9.2-001"; exon_number 10;
ENm006.contig5	ExonAligner	CDS	6537	6607	.	+	2	gene_id "XX-FW81657B9.2-001"; transcript_id "XX-FW81657B9.2-001"; exon_number 11;
ENm006.contig5	ExonAligner	CDS	6721	6831	.	+	0	gene_id "XX-FW81657B9.2-001"; transcript_id "XX-FW81657B9.2-001"; exon_number 12;
ENm006.contig18	ExonAligner	CDS	43658	43798	.	+	0	gene_id "XX-FW81657B9.3-001"; transcript_id "XX-FW81657B9.3-001"; exon_number 4;
ENm006.contig18	ExonAligner	CDS	45433	45533	.	+	0	gene_id "XX-FW81657B9.3-001"; transcript_id "XX-FW81657B9.3-001"; exon_number 5;
ENm006.contig18	ExonAligner	CDS	46449	46566	.	+	1	gene_id "XX-FW81657B9.3-001"; transcript_id "XX-FW81657B9.3-001"; exon_number 6;
ENm006.contig18	ExonAligner	CDS	46714	46864	.	+	0	gene_id "XX-FW81657B9.3-001"; transcript_id "XX-FW81657B9.3-001"; exon_number 7;
ENm006.contig18	ExonAligner	CDS	46951	47050	.	+	2	gene_id "XX-FW81657B9.3-001"; transcript_id "XX-FW81657B9.3-001"; exon_number 8;
ENm006.contig18	ExonAligner	CDS	47206	47320	.	+	1	gene_id "XX-FW81657B9.3-001"; transcript_id "XX-FW81657B9.3-001"; exon_number 9;
ENm006.contig18	ExonAligner	CDS	50743	50943	.	+	0	gene_id "XX-FW81657B9.3-001"; transcript_id "XX-FW81657B9.3-001"; exon_number 10;
ENm006.contig18	ExonAligner	CDS	52396	52486	.	+	0	gene_id "XX-FW81657B9.3-001"; transcript_id "XX-FW81657B9.3-001"; exon_number 11;
ENm006.contig18	ExonAligner	CDS	52623	52813	.	+	2	gene_id "XX-FW81657B9.3-001"; transcript_id "XX-FW81657B9.3-001"; exon_number 12;
ENm006.contig18	ExonAligner	CDS	53151	53299	.	+	0	gene_id "XX-FW81657B9.3-001"; transcript_id "XX-FW81657B9.3-001"; exon_number 13;
ENm006.contig18	ExonAligner	CDS	53382	53502	.	+	1	gene_id "XX-FW81657B9.3-001"; transcript_id "XX-FW81657B9.3-001"; exon_number 14;
ENm006.contig18	ExonAligner	CDS	53592	53722	.	+	0	gene_id "XX-FW81657B9.3-001"; transcript_id "XX-FW81657B9.3-001"; exon_number 15;
ENm006.contig18	ExonAligner	CDS	53815	53982	.	+	1	gene_id "XX-FW81657B9.3-001"; transcript_id "XX-FW81657B9.3-001"; exon_number 16;
ENm006.contig18	ExonAligner	CDS	54069	54156	.	+	1	gene_id "XX-FW81657B9.3-001"; transcript_id "XX-FW81657B9.3-001"; exon_number 17;
ENm006.contig18	ExonAligner	CDS	54478	54711	.	+	0	gene_id "XX-FW81657B9.3-001"; transcript_id "XX-FW81657B9.3-001"; exon_number 18;
ENm006.contig18	ExonAligner	CDS	55107	55244	.	+	0	gene_id "XX-FW81657B9.3-001"; transcript_id "XX-FW81657B9.3-001"; exon_number 19;
ENm006.contig18	ExonAligner	CDS	55425	55659	.	+	0	gene_id "XX-FW81657B9.3-001"; transcript_id "XX-FW81657B9.3-001"; exon_number 20;
ENm006.contig18	ExonAligner	CDS	55759	55895	.	+	2	gene_id "XX-FW81657B9.3-001"; transcript_id "XX-FW81657B9.3-001"; exon_number 21;
ENm006.contig18	ExonAligner	CDS	56501	56739	.	+	0	gene_id "XX-FW81657B9.3-001"; transcript_id "XX-FW81657B9.3-001"; exon_number 22;
ENm006.contig18	ExonAligner	CDS	57054	57120	.	+	1	gene_id "XX-FW81657B9.3-001"; transcript_id "XX-FW81657B9.3-001"; exon_number 23;
ENm006.contig18	ExonAligner	CDS	57347	57487	.	+	0	gene_id "XX-FW81657B9.3-001"; transcript_id "XX-FW81657B9.3-001"; exon_number 24;
ENm006.contig18	ExonAligner	CDS	57649	57808	.	+	0	gene_id "XX-FW81657B9.3-001"; transcript_id "XX-FW81657B9.3-001"; exon_number 25;
ENm006.contig18	ExonAligner	CDS	59229	59326	.	+	2	gene_id "XX-FW81657B9.3-001"; transcript_id "XX-FW81657B9.3-001"; exon_number 26;
ENm006.contig18	ExonAligner	CDS	59691	59781	.	+	0	gene_id "XX-FW81657B9.3-001"; transcript_id "XX-FW81657B9.3-001"; exon_number 27;
ENm006.contig18	ExonAligner	CDS	59981	60163	.	+	2	gene_id "XX-FW81657B9.3-001"; transcript_id "XX-FW81657B9.3-001"; exon_number 28;
ENm006.contig18	ExonAligner	CDS	60262	60425	.	+	0	gene_id "XX-FW81657B9.3-001"; transcript_id "XX-FW81657B9.3-001"; exon_number 29;
ENm006.contig18	ExonAligner	CDS	60503	60709	.	+	1	gene_id "XX-FW81657B9.3-001"; transcript_id "XX-FW81657B9.3-001"; exon_number 30;
ENm006.contig18	ExonAligner	CDS	61304	61454	.	+	1	gene_id "XX-FW81657B9.3-001"; transcript_id "XX-FW81657B9.3-001"; exon_number 31;
ENm006.contig18	ExonAligner	CDS	61666	61764	.	+	0	gene_id "XX-FW81657B9.3-001"; transcript_id "XX-FW81657B9.3-001"; exon_number 32;
ENm006.contig19	ExonAligner	CDS	27904	27990	.	-	0	gene_id "RP11-115M6.2-001"; transcript_id "RP11-115M6.2-001"; exon_number 3;
ENm006.contig19	ExonAligner	CDS	27425	27516	.	-	0	gene_id "RP11-115M6.2-001"; transcript_id "RP11-115M6.2-001"; exon_number 4;
ENm006.contig19	ExonAligner	CDS	27147	27331	.	-	1	gene_id "RP11-115M6.2-001"; transcript_id "RP11-115M6.2-001"; exon_number 5;
ENm006.contig19	ExonAligner	CDS	26969	27033	.	-	2	gene_id "RP11-115M6.2-001"; transcript_id "RP11-115M6.2-001"; exon_number 6;
ENm006.contig19	ExonAligner	CDS	26513	26639	.	-	0	gene_id "RP11-115M6.2-001"; transcript_id "RP11-115M6.2-001"; exon_number 7;
ENm006.contig19	ExonAligner	CDS	26310	26440	.	-	2	gene_id "RP11-115M6.2-001"; transcript_id "RP11-115M6.2-001"; exon_number 8;
ENm006.contig19	ExonAligner	CDS	25945	26088	.	-	0	gene_id "RP11-115M6.2-001"; transcript_id "RP11-115M6.2-001"; exon_number 9;
ENm006.contig19	ExonAligner	CDS	25754	25874	.	-	0	gene_id "RP11-115M6.2-001"; transcript_id "RP11-115M6.2-001"; exon_number 10;
ENm006.contig19	ExonAligner	CDS	25394	25512	.	-	2	gene_id "RP11-115M6.2-001"; transcript_id "RP11-115M6.2-001"; exon_number 11;
ENm006.contig19	ExonAligner	CDS	25034	25137	.	-	0	gene_id "RP11-115M6.2-001"; transcript_id "RP11-115M6.2-001"; exon_number 12;
ENm006.contig19	ExonAligner	CDS	24450	24587	.	-	0	gene_id "RP11-115M6.2-001"; transcript_id "RP11-115M6.2-001"; exon_number 14;
ENm006.contig19	ExonAligner	CDS	24301	24363	.	-	0	gene_id "RP11-115M6.2-001"; transcript_id "RP11-115M6.2-001"; exon_number 15;
ENm006.contig20	ExonAligner	CDS	8101	8277	.	+	0	gene_id "RP11-115M6.1-006"; transcript_id "RP11-115M6.1-006"; exon_number 1;
ENm006.contig20	ExonAligner	CDS	7944	8018	.	+	0	gene_id "RP11-115M6.1-006"; transcript_id "RP11-115M6.1-006"; exon_number 2;
ENm006.contig20	ExonAligner	CDS	7601	7803	.	+	2	gene_id "RP11-115M6.1-006"; transcript_id "RP11-115M6.1-006"; exon_number 3;
ENm006.contig20	ExonAligner	CDS	7441	7518	.	+	2	gene_id "RP11-115M6.1-006"; transcript_id "RP11-115M6.1-006"; exon_number 4;
ENm006.contig20	ExonAligner	CDS	7279	7353	.	+	2	gene_id "RP11-115M6.1-006"; transcript_id "RP11-115M6.1-006"; exon_number 5;
ENm006.contig20	ExonAligner	CDS	7095	7192	.	+	1	gene_id "RP11-115M6.1-006"; transcript_id "RP11-115M6.1-006"; exon_number 6;
ENm006.contig20	ExonAligner	CDS	6793	6983	.	+	0	gene_id "RP11-115M6.1-006"; transcript_id "RP11-115M6.1-006"; exon_number 7;
ENm006.contig20	ExonAligner	CDS	5562	5621	.	+	0	gene_id "RP11-115M6.1-006"; transcript_id "RP11-115M6.1-006"; exon_number 8;
ENm006.contig20	ExonAligner	CDS	5401	5486	.	+	2	gene_id "RP11-115M6.1-006"; transcript_id "RP11-115M6.1-006"; exon_number 9;
ENm006.contig20	ExonAligner	CDS	5079	5157	.	+	0	gene_id "RP11-115M6.1-006"; transcript_id "RP11-115M6.1-006"; exon_number 10;
ENm006.contig20	ExonAligner	CDS	4842	4970	.	+	0	gene_id "RP11-115M6.1-006"; transcript_id "RP11-115M6.1-006"; exon_number 11;
ENm006.contig20	ExonAligner	CDS	2849	2968	.	+	0	gene_id "RP11-115M6.1-006"; transcript_id "RP11-115M6.1-006"; exon_number 12;
ENm006.contig20	ExonAligner	CDS	6790	6885	.	+	0	gene_id "RP11-115M6.1-002"; transcript_id "RP11-115M6.1-002"; exon_number 1;
ENm006.contig20	ExonAligner	CDS	5562	5621	.	+	0	gene_id "RP11-115M6.1-002"; transcript_id "RP11-115M6.1-002"; exon_number 2;
ENm006.contig20	ExonAligner	CDS	5401	5486	.	+	2	gene_id "RP11-115M6.1-002"; transcript_id "RP11-115M6.1-002"; exon_number 3;
ENm006.contig20	ExonAligner	CDS	5079	5157	.	+	0	gene_id "RP11-115M6.1-002"; transcript_id "RP11-115M6.1-002"; exon_number 4;
ENm006.contig20	ExonAligner	CDS	4842	4970	.	+	0	gene_id "RP11-115M6.1-002"; transcript_id "RP11-115M6.1-002"; exon_number 5;
ENm006.contig20	ExonAligner	CDS	5401	5486	.	+	2	gene_id "RP11-115M6.1-005"; transcript_id "RP11-115M6.1-005"; exon_number 2;
ENm006.contig20	ExonAligner	CDS	5079	5157	.	+	0	gene_id "RP11-115M6.1-005"; transcript_id "RP11-115M6.1-005"; exon_number 3;
ENm006.contig20	ExonAligner	CDS	2849	2968	.	+	0	gene_id "RP11-115M6.1-005"; transcript_id "RP11-115M6.1-005"; exon_number 5;
ENm007.contig1	ExonAligner	CDS	2575	2637	.	-	1	gene_id "AC008440.6-001"; transcript_id "AC008440.6-001"; exon_number 13;
ENm007.contig1	ExonAligner	CDS	2325	2457	.	-	1	gene_id "AC008440.6-001"; transcript_id "AC008440.6-001"; exon_number 14;
ENm007.contig1	ExonAligner	CDS	1872	1946	.	-	0	gene_id "AC008440.6-001"; transcript_id "AC008440.6-001"; exon_number 15;
ENm007.contig1	ExonAligner	CDS	1627	1728	.	-	0	gene_id "AC008440.6-001"; transcript_id "AC008440.6-001"; exon_number 16;
ENm007.contig1	ExonAligner	CDS	1028	1168	.	-	0	gene_id "AC008440.6-001"; transcript_id "AC008440.6-001"; exon_number 17;
ENm007.contig1	ExonAligner	CDS	293	457	.	-	0	gene_id "AC008440.6-001"; transcript_id "AC008440.6-001"; exon_number 18;
ENm007.contig4	ExonAligner	CDS	5911	5984	.	+	1	gene_id "AC012314.5-003"; transcript_id "AC012314.5-003"; exon_number 3;
ENm007.contig4	ExonAligner	CDS	5753	5823	.	+	0	gene_id "AC012314.5-003"; transcript_id "AC012314.5-003"; exon_number 4;
ENm007.contig4	ExonAligner	CDS	5347	5596	.	+	1	gene_id "AC012314.5-003"; transcript_id "AC012314.5-003"; exon_number 5;
ENm007.contig4	ExonAligner	CDS	5911	5984	.	+	1	gene_id "AC012314.5-001"; transcript_id "AC012314.5-001"; exon_number 3;
ENm007.contig4	ExonAligner	CDS	5753	5823	.	+	0	gene_id "AC012314.5-001"; transcript_id "AC012314.5-001"; exon_number 4;
ENm007.contig4	ExonAligner	CDS	5347	5596	.	+	1	gene_id "AC012314.5-001"; transcript_id "AC012314.5-001"; exon_number 5;
ENm007.contig4	ExonAligner	CDS	8107	8131	.	+	0	gene_id "AC012314.9-001"; transcript_id "AC012314.9-001"; exon_number 1;
ENm007.contig4	ExonAligner	CDS	8253	8320	.	+	2	gene_id "AC012314.9-001"; transcript_id "AC012314.9-001"; exon_number 2;
ENm007.contig4	ExonAligner	CDS	8414	8488	.	+	0	gene_id "AC012314.9-001"; transcript_id "AC012314.9-001"; exon_number 3;
ENm007.contig4	ExonAligner	CDS	8613	8702	.	+	0	gene_id "AC012314.9-001"; transcript_id "AC012314.9-001"; exon_number 4;
ENm007.contig4	ExonAligner	CDS	8793	8921	.	+	0	gene_id "AC012314.9-001"; transcript_id "AC012314.9-001"; exon_number 5;
ENm007.contig4	ExonAligner	CDS	9032	9127	.	+	0	gene_id "AC012314.9-001"; transcript_id "AC012314.9-001"; exon_number 6;
ENm007.contig4	ExonAligner	CDS	9217	9430	.	+	0	gene_id "AC012314.9-001"; transcript_id "AC012314.9-001"; exon_number 7;
ENm007.contig4	ExonAligner	CDS	9519	9652	.	+	2	gene_id "AC012314.9-001"; transcript_id "AC012314.9-001"; exon_number 8;
ENm007.contig4	ExonAligner	CDS	9859	9915	.	+	0	gene_id "AC012314.9-001"; transcript_id "AC012314.9-001"; exon_number 9;
ENm007.contig4	ExonAligner	CDS	10327	10681	.	+	0	gene_id "AC012314.9-001"; transcript_id "AC012314.9-001"; exon_number 10;
ENm007.contig4	ExonAligner	CDS	11173	11278	.	+	2	gene_id "AC012314.9-001"; transcript_id "AC012314.9-001"; exon_number 11;
ENm007.contig4	ExonAligner	CDS	8107	8131	.	+	0	gene_id "AC012314.9-004"; transcript_id "AC012314.9-004"; exon_number 1;
ENm007.contig4	ExonAligner	CDS	8253	8320	.	+	2	gene_id "AC012314.9-004"; transcript_id "AC012314.9-004"; exon_number 2;
ENm007.contig4	ExonAligner	CDS	8414	8488	.	+	0	gene_id "AC012314.9-004"; transcript_id "AC012314.9-004"; exon_number 3;
ENm007.contig4	ExonAligner	CDS	8613	8702	.	+	0	gene_id "AC012314.9-004"; transcript_id "AC012314.9-004"; exon_number 4;
ENm007.contig4	ExonAligner	CDS	8793	8921	.	+	0	gene_id "AC012314.9-004"; transcript_id "AC012314.9-004"; exon_number 5;
ENm007.contig4	ExonAligner	CDS	9032	9127	.	+	0	gene_id "AC012314.9-004"; transcript_id "AC012314.9-004"; exon_number 6;
ENm007.contig4	ExonAligner	CDS	9217	9430	.	+	0	gene_id "AC012314.9-004"; transcript_id "AC012314.9-004"; exon_number 7;
ENm007.contig4	ExonAligner	CDS	9519	9652	.	+	2	gene_id "AC012314.9-004"; transcript_id "AC012314.9-004"; exon_number 8;
ENm007.contig4	ExonAligner	CDS	9859	9915	.	+	0	gene_id "AC012314.9-004"; transcript_id "AC012314.9-004"; exon_number 9;
ENm007.contig4	ExonAligner	CDS	10327	10681	.	+	0	gene_id "AC012314.9-004"; transcript_id "AC012314.9-004"; exon_number 10;
ENm007.contig4	ExonAligner	CDS	11173	11278	.	+	2	gene_id "AC012314.9-004"; transcript_id "AC012314.9-004"; exon_number 11;
ENm007.contig4	ExonAligner	CDS	8793	8921	.	+	0	gene_id "AC012314.9-009"; transcript_id "AC012314.9-009"; exon_number 2;
ENm007.contig4	ExonAligner	CDS	9032	9127	.	+	0	gene_id "AC012314.9-009"; transcript_id "AC012314.9-009"; exon_number 3;
ENm007.contig4	ExonAligner	CDS	9214	9430	.	+	0	gene_id "AC012314.9-009"; transcript_id "AC012314.9-009"; exon_number 4;
ENm007.contig4	ExonAligner	CDS	9519	9652	.	+	2	gene_id "AC012314.9-009"; transcript_id "AC012314.9-009"; exon_number 5;
ENm007.contig4	ExonAligner	CDS	9859	9915	.	+	0	gene_id "AC012314.9-009"; transcript_id "AC012314.9-009"; exon_number 6;
ENm007.contig4	ExonAligner	CDS	10327	10681	.	+	0	gene_id "AC012314.9-009"; transcript_id "AC012314.9-009"; exon_number 7;
ENm007.contig4	ExonAligner	CDS	11173	11247	.	+	2	gene_id "AC012314.9-009"; transcript_id "AC012314.9-009"; exon_number 8;
ENm007.contig4	ExonAligner	CDS	9032	9127	.	+	0	gene_id "AC012314.9-008"; transcript_id "AC012314.9-008"; exon_number 1;
ENm007.contig4	ExonAligner	CDS	9217	9430	.	+	0	gene_id "AC012314.9-008"; transcript_id "AC012314.9-008"; exon_number 2;
ENm007.contig4	ExonAligner	CDS	9519	9652	.	+	2	gene_id "AC012314.9-008"; transcript_id "AC012314.9-008"; exon_number 3;
ENm007.contig4	ExonAligner	CDS	9859	9915	.	+	0	gene_id "AC012314.9-008"; transcript_id "AC012314.9-008"; exon_number 4;
ENm007.contig5	ExonAligner	CDS	1111	1309	.	-	1	gene_id "AC012314.10-001"; transcript_id "AC012314.10-001"; exon_number 1;
ENm007.contig5	ExonAligner	CDS	2095	2265	.	-	0	gene_id "AC012314.10-001"; transcript_id "AC012314.10-001"; exon_number 3;
ENm007.contig5	ExonAligner	CDS	2645	2776	.	-	0	gene_id "AC012314.10-001"; transcript_id "AC012314.10-001"; exon_number 4;
ENm007.contig5	ExonAligner	CDS	3579	3638	.	-	0	gene_id "AC012314.11-001"; transcript_id "AC012314.11-001"; exon_number 1;
ENm007.contig5	ExonAligner	CDS	3706	3784	.	-	1	gene_id "AC012314.11-001"; transcript_id "AC012314.11-001"; exon_number 2;
ENm007.contig5	ExonAligner	CDS	3872	4024	.	-	1	gene_id "AC012314.11-001"; transcript_id "AC012314.11-001"; exon_number 3;
ENm007.contig5	ExonAligner	CDS	4244	4374	.	-	0	gene_id "AC012314.11-001"; transcript_id "AC012314.11-001"; exon_number 4;
ENm007.contig5	ExonAligner	CDS	4453	4636	.	-	1	gene_id "AC012314.11-001"; transcript_id "AC012314.11-001"; exon_number 5;
ENm007.contig5	ExonAligner	CDS	4713	4810	.	-	0	gene_id "AC012314.11-001"; transcript_id "AC012314.11-001"; exon_number 6;
ENm007.contig5	ExonAligner	CDS	5021	5147	.	-	1	gene_id "AC012314.11-001"; transcript_id "AC012314.11-001"; exon_number 7;
ENm007.contig5	ExonAligner	CDS	5598	5755	.	-	0	gene_id "AC012314.11-001"; transcript_id "AC012314.11-001"; exon_number 8;
ENm007.contig5	ExonAligner	CDS	5842	6000	.	-	0	gene_id "AC012314.11-001"; transcript_id "AC012314.11-001"; exon_number 9;
ENm007.contig5	ExonAligner	CDS	6080	6227	.	-	1	gene_id "AC012314.11-001"; transcript_id "AC012314.11-001"; exon_number 10;
ENm007.contig5	ExonAligner	CDS	6340	6455	.	-	0	gene_id "AC012314.11-001"; transcript_id "AC012314.11-001"; exon_number 11;
ENm007.contig5	ExonAligner	CDS	6847	7070	.	-	2	gene_id "AC012314.11-001"; transcript_id "AC012314.11-001"; exon_number 12;
ENm007.contig5	ExonAligner	CDS	7138	7286	.	-	1	gene_id "AC012314.11-001"; transcript_id "AC012314.11-001"; exon_number 13;
ENm007.contig5	ExonAligner	CDS	3579	3638	.	-	0	gene_id "AC012314.11-011"; transcript_id "AC012314.11-011"; exon_number 1;
ENm007.contig5	ExonAligner	CDS	3706	3784	.	-	1	gene_id "AC012314.11-011"; transcript_id "AC012314.11-011"; exon_number 2;
ENm007.contig5	ExonAligner	CDS	3872	4024	.	-	1	gene_id "AC012314.11-011"; transcript_id "AC012314.11-011"; exon_number 3;
ENm007.contig5	ExonAligner	CDS	4244	4374	.	-	0	gene_id "AC012314.11-011"; transcript_id "AC012314.11-011"; exon_number 4;
ENm007.contig5	ExonAligner	CDS	4453	4636	.	-	1	gene_id "AC012314.11-011"; transcript_id "AC012314.11-011"; exon_number 5;
ENm007.contig5	ExonAligner	CDS	4713	4810	.	-	0	gene_id "AC012314.11-011"; transcript_id "AC012314.11-011"; exon_number 6;
ENm007.contig5	ExonAligner	CDS	5021	5147	.	-	1	gene_id "AC012314.11-011"; transcript_id "AC012314.11-011"; exon_number 7;
ENm007.contig5	ExonAligner	CDS	5598	5755	.	-	0	gene_id "AC012314.11-011"; transcript_id "AC012314.11-011"; exon_number 8;
ENm007.contig5	ExonAligner	CDS	5842	6000	.	-	0	gene_id "AC012314.11-011"; transcript_id "AC012314.11-011"; exon_number 9;
ENm007.contig5	ExonAligner	CDS	6080	6227	.	-	1	gene_id "AC012314.11-011"; transcript_id "AC012314.11-011"; exon_number 10;
ENm007.contig5	ExonAligner	CDS	6340	6455	.	-	0	gene_id "AC012314.11-011"; transcript_id "AC012314.11-011"; exon_number 11;
ENm007.contig5	ExonAligner	CDS	6847	7070	.	-	2	gene_id "AC012314.11-011"; transcript_id "AC012314.11-011"; exon_number 12;
ENm007.contig5	ExonAligner	CDS	7138	7286	.	-	1	gene_id "AC012314.11-011"; transcript_id "AC012314.11-011"; exon_number 13;
ENm007.contig5	ExonAligner	CDS	8878	9259	.	-	1	gene_id "AC012314.12-001"; transcript_id "AC012314.12-001"; exon_number 1;
ENm007.contig5	ExonAligner	CDS	9473	9649	.	-	1	gene_id "AC012314.12-001"; transcript_id "AC012314.12-001"; exon_number 2;
ENm007.contig5	ExonAligner	CDS	10110	10462	.	-	2	gene_id "AC012314.12-001"; transcript_id "AC012314.12-001"; exon_number 3;
ENm007.contig5	ExonAligner	CDS	11003	11159	.	-	0	gene_id "AC012314.12-001"; transcript_id "AC012314.12-001"; exon_number 4;
ENm007.contig5	ExonAligner	CDS	11230	11356	.	-	1	gene_id "AC012314.12-001"; transcript_id "AC012314.12-001"; exon_number 5;
ENm007.contig5	ExonAligner	CDS	9466	9649	.	-	1	gene_id "AC012314.12-002"; transcript_id "AC012314.12-002"; exon_number 1;
ENm007.contig5	ExonAligner	CDS	10110	10462	.	-	2	gene_id "AC012314.12-002"; transcript_id "AC012314.12-002"; exon_number 2;
ENm007.contig5	ExonAligner	CDS	11003	11159	.	-	0	gene_id "AC012314.12-002"; transcript_id "AC012314.12-002"; exon_number 3;
ENm007.contig5	ExonAligner	CDS	11230	11356	.	-	1	gene_id "AC012314.12-002"; transcript_id "AC012314.12-002"; exon_number 4;
ENm007.contig5	ExonAligner	CDS	10412	10686	.	-	2	gene_id "AC012314.12-004"; transcript_id "AC012314.12-004"; exon_number 1;
ENm007.contig5	ExonAligner	CDS	11003	11159	.	-	0	gene_id "AC012314.12-004"; transcript_id "AC012314.12-004"; exon_number 2;
ENm007.contig5	ExonAligner	CDS	11230	11356	.	-	1	gene_id "AC012314.12-004"; transcript_id "AC012314.12-004"; exon_number 3;
ENm007.contig7	ExonAligner	CDS	18379	18504	.	-	0	gene_id "AC008746.2-001"; transcript_id "AC008746.2-001"; exon_number 1;
ENm007.contig7	ExonAligner	CDS	16855	17051	.	-	0	gene_id "AC008746.2-001"; transcript_id "AC008746.2-001"; exon_number 2;
ENm007.contig7	ExonAligner	CDS	15352	15463	.	-	1	gene_id "AC008746.2-001"; transcript_id "AC008746.2-001"; exon_number 3;
ENm007.contig7	ExonAligner	CDS	14359	14589	.	-	0	gene_id "AC008746.2-001"; transcript_id "AC008746.2-001"; exon_number 4;
ENm007.contig7	ExonAligner	CDS	13461	13556	.	-	1	gene_id "AC008746.2-001"; transcript_id "AC008746.2-001"; exon_number 5;
ENm007.contig7	ExonAligner	CDS	13280	13346	.	-	1	gene_id "AC008746.2-001"; transcript_id "AC008746.2-001"; exon_number 6;
ENm007.contig7	ExonAligner	CDS	11843	11912	.	-	0	gene_id "AC008746.2-001"; transcript_id "AC008746.2-001"; exon_number 7;
ENm007.contig7	ExonAligner	CDS	11678	11727	.	-	2	gene_id "AC008746.2-001"; transcript_id "AC008746.2-001"; exon_number 8;
ENm007.contig7	ExonAligner	CDS	11350	11436	.	-	0	gene_id "AC008746.2-001"; transcript_id "AC008746.2-001"; exon_number 9;
ENm007.contig7	ExonAligner	CDS	11122	11211	.	-	0	gene_id "AC008746.2-001"; transcript_id "AC008746.2-001"; exon_number 10;
ENm007.contig7	ExonAligner	CDS	10882	11021	.	-	0	gene_id "AC008746.2-001"; transcript_id "AC008746.2-001"; exon_number 11;
ENm007.contig7	ExonAligner	CDS	10504	10546	.	-	1	gene_id "AC008746.2-001"; transcript_id "AC008746.2-001"; exon_number 12;
ENm007.contig7	ExonAligner	CDS	8816	8854	.	-	0	gene_id "AC008746.2-001"; transcript_id "AC008746.2-001"; exon_number 13;
ENm007.contig7	ExonAligner	CDS	18379	18504	.	-	0	gene_id "AC008746.2-002"; transcript_id "AC008746.2-002"; exon_number 1;
ENm007.contig7	ExonAligner	CDS	16855	17051	.	-	0	gene_id "AC008746.2-002"; transcript_id "AC008746.2-002"; exon_number 2;
ENm007.contig7	ExonAligner	CDS	15352	15463	.	-	1	gene_id "AC008746.2-002"; transcript_id "AC008746.2-002"; exon_number 3;
ENm007.contig7	ExonAligner	CDS	14359	14589	.	-	0	gene_id "AC008746.2-002"; transcript_id "AC008746.2-002"; exon_number 4;
ENm007.contig7	ExonAligner	CDS	13461	13556	.	-	1	gene_id "AC008746.2-002"; transcript_id "AC008746.2-002"; exon_number 5;
ENm007.contig7	ExonAligner	CDS	13280	13346	.	-	1	gene_id "AC008746.2-002"; transcript_id "AC008746.2-002"; exon_number 6;
ENm007.contig7	ExonAligner	CDS	11843	11912	.	-	0	gene_id "AC008746.2-002"; transcript_id "AC008746.2-002"; exon_number 7;
ENm007.contig7	ExonAligner	CDS	11678	11727	.	-	2	gene_id "AC008746.2-002"; transcript_id "AC008746.2-002"; exon_number 8;
ENm007.contig7	ExonAligner	CDS	11350	11436	.	-	0	gene_id "AC008746.2-002"; transcript_id "AC008746.2-002"; exon_number 9;
ENm007.contig7	ExonAligner	CDS	11122	11211	.	-	0	gene_id "AC008746.2-002"; transcript_id "AC008746.2-002"; exon_number 10;
ENm007.contig7	ExonAligner	CDS	10882	11021	.	-	0	gene_id "AC008746.2-002"; transcript_id "AC008746.2-002"; exon_number 11;
ENm007.contig7	ExonAligner	CDS	10504	10546	.	-	1	gene_id "AC008746.2-002"; transcript_id "AC008746.2-002"; exon_number 12;
ENm007.contig7	ExonAligner	CDS	8816	8854	.	-	0	gene_id "AC008746.2-002"; transcript_id "AC008746.2-002"; exon_number 13;
ENm007.contig7	ExonAligner	CDS	18379	18504	.	-	0	gene_id "AC008746.2-007"; transcript_id "AC008746.2-007"; exon_number 1;
ENm007.contig7	ExonAligner	CDS	16855	17051	.	-	0	gene_id "AC008746.2-007"; transcript_id "AC008746.2-007"; exon_number 4;
ENm007.contig7	ExonAligner	CDS	15352	15463	.	-	1	gene_id "AC008746.2-007"; transcript_id "AC008746.2-007"; exon_number 5;
ENm007.contig7	ExonAligner	CDS	14359	14589	.	-	0	gene_id "AC008746.2-007"; transcript_id "AC008746.2-007"; exon_number 6;
ENm007.contig7	ExonAligner	CDS	13498	13556	.	-	1	gene_id "AC008746.2-007"; transcript_id "AC008746.2-007"; exon_number 7;
ENm007.contig7	ExonAligner	CDS	18379	18504	.	-	0	gene_id "AC008746.2-003"; transcript_id "AC008746.2-003"; exon_number 1;
ENm007.contig7	ExonAligner	CDS	16855	17051	.	-	0	gene_id "AC008746.2-003"; transcript_id "AC008746.2-003"; exon_number 2;
ENm007.contig7	ExonAligner	CDS	15352	15463	.	-	1	gene_id "AC008746.2-003"; transcript_id "AC008746.2-003"; exon_number 3;
ENm007.contig7	ExonAligner	CDS	14359	14589	.	-	0	gene_id "AC008746.2-003"; transcript_id "AC008746.2-003"; exon_number 4;
ENm007.contig7	ExonAligner	CDS	13461	13556	.	-	1	gene_id "AC008746.2-003"; transcript_id "AC008746.2-003"; exon_number 5;
ENm007.contig7	ExonAligner	CDS	13280	13346	.	-	1	gene_id "AC008746.2-003"; transcript_id "AC008746.2-003"; exon_number 6;
ENm007.contig7	ExonAligner	CDS	11843	11912	.	-	0	gene_id "AC008746.2-003"; transcript_id "AC008746.2-003"; exon_number 7;
ENm007.contig7	ExonAligner	CDS	11678	11727	.	-	2	gene_id "AC008746.2-003"; transcript_id "AC008746.2-003"; exon_number 8;
ENm007.contig7	ExonAligner	CDS	11350	11436	.	-	0	gene_id "AC008746.2-003"; transcript_id "AC008746.2-003"; exon_number 9;
ENm007.contig7	ExonAligner	CDS	11122	11211	.	-	0	gene_id "AC008746.2-003"; transcript_id "AC008746.2-003"; exon_number 10;
ENm007.contig7	ExonAligner	CDS	10882	11021	.	-	0	gene_id "AC008746.2-003"; transcript_id "AC008746.2-003"; exon_number 11;
ENm007.contig7	ExonAligner	CDS	13461	13556	.	-	1	gene_id "AC008746.2-004"; transcript_id "AC008746.2-004"; exon_number 2;
ENm007.contig7	ExonAligner	CDS	13280	13346	.	-	1	gene_id "AC008746.2-004"; transcript_id "AC008746.2-004"; exon_number 3;
ENm007.contig7	ExonAligner	CDS	11843	11912	.	-	0	gene_id "AC008746.2-004"; transcript_id "AC008746.2-004"; exon_number 4;
ENm007.contig7	ExonAligner	CDS	11678	11727	.	-	2	gene_id "AC008746.2-004"; transcript_id "AC008746.2-004"; exon_number 5;
ENm007.contig7	ExonAligner	CDS	11350	11436	.	-	0	gene_id "AC008746.2-004"; transcript_id "AC008746.2-004"; exon_number 6;
ENm007.contig7	ExonAligner	CDS	11122	11211	.	-	0	gene_id "AC008746.2-004"; transcript_id "AC008746.2-004"; exon_number 7;
ENm007.contig7	ExonAligner	CDS	10882	11021	.	-	0	gene_id "AC008746.2-004"; transcript_id "AC008746.2-004"; exon_number 8;
ENm007.contig7	ExonAligner	CDS	10504	10546	.	-	1	gene_id "AC008746.2-004"; transcript_id "AC008746.2-004"; exon_number 9;
ENm007.contig7	ExonAligner	CDS	8816	8854	.	-	0	gene_id "AC008746.2-004"; transcript_id "AC008746.2-004"; exon_number 10;
ENm008.contig1	ExonAligner	CDS	37149	37619	.	-	0	gene_id "Z69719.2-001"; transcript_id "Z69719.2-001"; exon_number 1;
ENm008.contig1	ExonAligner	CDS	36820	36910	.	-	0	gene_id "Z69719.2-001"; transcript_id "Z69719.2-001"; exon_number 2;
ENm008.contig1	ExonAligner	CDS	36641	36746	.	-	2	gene_id "Z69719.2-001"; transcript_id "Z69719.2-001"; exon_number 3;
ENm008.contig1	ExonAligner	CDS	36419	36493	.	-	1	gene_id "Z69719.2-001"; transcript_id "Z69719.2-001"; exon_number 4;
ENm008.contig1	ExonAligner	CDS	36279	36336	.	-	1	gene_id "Z69719.2-001"; transcript_id "Z69719.2-001"; exon_number 5;
ENm008.contig3	ExonAligner	CDS	514	657	.	-	0	gene_id "LA16c-OS12.1-003"; transcript_id "LA16c-OS12.1-003"; exon_number 6;
ENm008.contig3	ExonAligner	CDS	774	884	.	-	0	gene_id "LA16c-OS12.1-003"; transcript_id "LA16c-OS12.1-003"; exon_number 7;
ENm008.contig3	ExonAligner	CDS	986	1084	.	-	0	gene_id "LA16c-OS12.1-003"; transcript_id "LA16c-OS12.1-003"; exon_number 8;
ENm008.contig3	ExonAligner	CDS	1247	1341	.	-	2	gene_id "LA16c-OS12.1-003"; transcript_id "LA16c-OS12.1-003"; exon_number 9;
ENm008.contig3	ExonAligner	CDS	3393	3453	.	-	0	gene_id "LA16c-OS12.1-003"; transcript_id "LA16c-OS12.1-003"; exon_number 10;
ENm008.contig3	ExonAligner	CDS	514	657	.	-	0	gene_id "LA16c-OS12.1-001"; transcript_id "LA16c-OS12.1-001"; exon_number 5;
ENm008.contig3	ExonAligner	CDS	774	884	.	-	0	gene_id "LA16c-OS12.1-001"; transcript_id "LA16c-OS12.1-001"; exon_number 6;
ENm008.contig3	ExonAligner	CDS	986	1084	.	-	0	gene_id "LA16c-OS12.1-001"; transcript_id "LA16c-OS12.1-001"; exon_number 7;
ENm008.contig3	ExonAligner	CDS	1247	1341	.	-	2	gene_id "LA16c-OS12.1-001"; transcript_id "LA16c-OS12.1-001"; exon_number 8;
ENm008.contig3	ExonAligner	CDS	3393	3453	.	-	0	gene_id "LA16c-OS12.1-001"; transcript_id "LA16c-OS12.1-001"; exon_number 9;
ENm008.contig3	ExonAligner	CDS	514	657	.	-	0	gene_id "LA16c-OS12.1-002"; transcript_id "LA16c-OS12.1-002"; exon_number 5;
ENm008.contig3	ExonAligner	CDS	774	884	.	-	0	gene_id "LA16c-OS12.1-002"; transcript_id "LA16c-OS12.1-002"; exon_number 6;
ENm008.contig3	ExonAligner	CDS	986	1084	.	-	0	gene_id "LA16c-OS12.1-002"; transcript_id "LA16c-OS12.1-002"; exon_number 7;
ENm008.contig3	ExonAligner	CDS	1247	1341	.	-	2	gene_id "LA16c-OS12.1-002"; transcript_id "LA16c-OS12.1-002"; exon_number 8;
ENm008.contig3	ExonAligner	CDS	3393	3453	.	-	0	gene_id "LA16c-OS12.1-002"; transcript_id "LA16c-OS12.1-002"; exon_number 9;
ENm008.contig4	ExonAligner	CDS	18752	18866	.	-	1	gene_id "AC004754.2-001"; transcript_id "AC004754.2-001"; exon_number 1;
ENm008.contig4	ExonAligner	CDS	18947	19029	.	-	0	gene_id "AC004754.2-001"; transcript_id "AC004754.2-001"; exon_number 2;
ENm008.contig4	ExonAligner	CDS	19101	19239	.	-	1	gene_id "AC004754.2-001"; transcript_id "AC004754.2-001"; exon_number 3;
ENm008.contig4	ExonAligner	CDS	19318	19402	.	-	2	gene_id "AC004754.2-001"; transcript_id "AC004754.2-001"; exon_number 4;
ENm008.contig4	ExonAligner	CDS	19598	19707	.	-	1	gene_id "AC004754.2-001"; transcript_id "AC004754.2-001"; exon_number 5;
ENm008.contig4	ExonAligner	CDS	20227	20325	.	-	1	gene_id "AC004754.2-001"; transcript_id "AC004754.2-001"; exon_number 6;
ENm008.contig4	ExonAligner	CDS	22337	22395	.	-	2	gene_id "AC004754.2-001"; transcript_id "AC004754.2-001"; exon_number 12;
ENm008.contig4	ExonAligner	CDS	22548	22593	.	-	0	gene_id "AC004754.2-001"; transcript_id "AC004754.2-001"; exon_number 13;
ENm008.contig4	ExonAligner	CDS	22678	22784	.	-	2	gene_id "AC004754.2-001"; transcript_id "AC004754.2-001"; exon_number 14;
ENm008.contig4	ExonAligner	CDS	23111	23161	.	-	2	gene_id "AC004754.2-001"; transcript_id "AC004754.2-001"; exon_number 15;
ENm008.contig4	ExonAligner	CDS	23272	23368	.	-	0	gene_id "AC004754.2-001"; transcript_id "AC004754.2-001"; exon_number 16;
ENm008.contig4	ExonAligner	CDS	18752	18866	.	-	1	gene_id "AC004754.2-003"; transcript_id "AC004754.2-003"; exon_number 1;
ENm008.contig4	ExonAligner	CDS	18947	19029	.	-	0	gene_id "AC004754.2-003"; transcript_id "AC004754.2-003"; exon_number 2;
ENm008.contig4	ExonAligner	CDS	19101	19239	.	-	1	gene_id "AC004754.2-003"; transcript_id "AC004754.2-003"; exon_number 3;
ENm008.contig4	ExonAligner	CDS	19318	19402	.	-	2	gene_id "AC004754.2-003"; transcript_id "AC004754.2-003"; exon_number 4;
ENm008.contig4	ExonAligner	CDS	19598	19707	.	-	1	gene_id "AC004754.2-003"; transcript_id "AC004754.2-003"; exon_number 5;
ENm008.contig4	ExonAligner	CDS	20227	20325	.	-	1	gene_id "AC004754.2-003"; transcript_id "AC004754.2-003"; exon_number 6;
ENm008.contig4	ExonAligner	CDS	22337	22395	.	-	2	gene_id "AC004754.2-003"; transcript_id "AC004754.2-003"; exon_number 12;
ENm008.contig4	ExonAligner	CDS	22548	22593	.	-	0	gene_id "AC004754.2-003"; transcript_id "AC004754.2-003"; exon_number 13;
ENm008.contig4	ExonAligner	CDS	22678	22784	.	-	2	gene_id "AC004754.2-003"; transcript_id "AC004754.2-003"; exon_number 14;
ENm008.contig4	ExonAligner	CDS	23111	23161	.	-	2	gene_id "AC004754.2-003"; transcript_id "AC004754.2-003"; exon_number 15;
ENm008.contig4	ExonAligner	CDS	23272	23368	.	-	0	gene_id "AC004754.2-003"; transcript_id "AC004754.2-003"; exon_number 16;
ENm008.contig4	ExonAligner	CDS	18752	18866	.	-	1	gene_id "AC004754.2-004"; transcript_id "AC004754.2-004"; exon_number 1;
ENm008.contig4	ExonAligner	CDS	18947	19029	.	-	0	gene_id "AC004754.2-004"; transcript_id "AC004754.2-004"; exon_number 2;
ENm008.contig4	ExonAligner	CDS	19101	19239	.	-	1	gene_id "AC004754.2-004"; transcript_id "AC004754.2-004"; exon_number 3;
ENm008.contig4	ExonAligner	CDS	19318	19402	.	-	2	gene_id "AC004754.2-004"; transcript_id "AC004754.2-004"; exon_number 4;
ENm008.contig4	ExonAligner	CDS	19598	19707	.	-	1	gene_id "AC004754.2-004"; transcript_id "AC004754.2-004"; exon_number 5;
ENm008.contig4	ExonAligner	CDS	20227	20325	.	-	1	gene_id "AC004754.2-004"; transcript_id "AC004754.2-004"; exon_number 6;
ENm008.contig4	ExonAligner	CDS	22337	22395	.	-	2	gene_id "AC004754.2-004"; transcript_id "AC004754.2-004"; exon_number 12;
ENm008.contig4	ExonAligner	CDS	22659	22784	.	-	2	gene_id "AC004754.2-004"; transcript_id "AC004754.2-004"; exon_number 13;
ENm008.contig4	ExonAligner	CDS	23111	23161	.	-	2	gene_id "AC004754.2-004"; transcript_id "AC004754.2-004"; exon_number 14;
ENm008.contig4	ExonAligner	CDS	23272	23368	.	-	0	gene_id "AC004754.2-004"; transcript_id "AC004754.2-004"; exon_number 15;
ENm008.contig5	ExonAligner	CDS	5778	5904	.	-	1	gene_id "LA16c-314G4.3-001"; transcript_id "LA16c-314G4.3-001"; exon_number 1;
ENm008.contig5	ExonAligner	CDS	5972	6121	.	-	1	gene_id "LA16c-314G4.3-001"; transcript_id "LA16c-314G4.3-001"; exon_number 2;
ENm008.contig5	ExonAligner	CDS	6302	6409	.	-	1	gene_id "LA16c-314G4.3-001"; transcript_id "LA16c-314G4.3-001"; exon_number 3;
ENm008.contig5	ExonAligner	CDS	6502	6726	.	-	1	gene_id "LA16c-314G4.3-001"; transcript_id "LA16c-314G4.3-001"; exon_number 4;
ENm008.contig5	ExonAligner	CDS	6821	6979	.	-	1	gene_id "LA16c-314G4.3-001"; transcript_id "LA16c-314G4.3-001"; exon_number 5;
ENm008.contig5	ExonAligner	CDS	7057	7553	.	-	0	gene_id "LA16c-314G4.3-001"; transcript_id "LA16c-314G4.3-001"; exon_number 6;
ENm008.contig5	ExonAligner	CDS	9197	9334	.	-	0	gene_id "LA16c-314G4.3-001"; transcript_id "LA16c-314G4.3-001"; exon_number 7;
ENm008.contig5	ExonAligner	CDS	9771	9867	.	-	1	gene_id "LA16c-314G4.3-001"; transcript_id "LA16c-314G4.3-001"; exon_number 8;
ENm008.contig5	ExonAligner	CDS	10237	10371	.	-	1	gene_id "LA16c-314G4.3-001"; transcript_id "LA16c-314G4.3-001"; exon_number 9;
ENm008.contig5	ExonAligner	CDS	10874	11787	.	-	0	gene_id "LA16c-314G4.3-001"; transcript_id "LA16c-314G4.3-001"; exon_number 10;
ENm008.contig5	ExonAligner	CDS	5778	5904	.	-	1	gene_id "LA16c-314G4.3-002"; transcript_id "LA16c-314G4.3-002"; exon_number 1;
ENm008.contig5	ExonAligner	CDS	5972	6121	.	-	1	gene_id "LA16c-314G4.3-002"; transcript_id "LA16c-314G4.3-002"; exon_number 2;
ENm008.contig5	ExonAligner	CDS	6502	6726	.	-	1	gene_id "LA16c-314G4.3-002"; transcript_id "LA16c-314G4.3-002"; exon_number 3;
ENm008.contig5	ExonAligner	CDS	6821	6979	.	-	1	gene_id "LA16c-314G4.3-002"; transcript_id "LA16c-314G4.3-002"; exon_number 4;
ENm008.contig5	ExonAligner	CDS	7057	7553	.	-	0	gene_id "LA16c-314G4.3-002"; transcript_id "LA16c-314G4.3-002"; exon_number 5;
ENm008.contig5	ExonAligner	CDS	9197	9334	.	-	0	gene_id "LA16c-314G4.3-002"; transcript_id "LA16c-314G4.3-002"; exon_number 6;
ENm008.contig5	ExonAligner	CDS	9771	9867	.	-	1	gene_id "LA16c-314G4.3-002"; transcript_id "LA16c-314G4.3-002"; exon_number 7;
ENm008.contig5	ExonAligner	CDS	10237	10371	.	-	1	gene_id "LA16c-314G4.3-002"; transcript_id "LA16c-314G4.3-002"; exon_number 8;
ENm008.contig5	ExonAligner	CDS	10874	11787	.	-	0	gene_id "LA16c-314G4.3-002"; transcript_id "LA16c-314G4.3-002"; exon_number 9;
ENm008.contig4	ExonAligner	CDS	16280	16597	.	+	0	gene_id "Z97634.2-001"; transcript_id "Z97634.2-001"; exon_number 1;
ENm008.contig4	ExonAligner	CDS	16070	16186	.	+	0	gene_id "Z97634.2-001"; transcript_id "Z97634.2-001"; exon_number 2;
ENm008.contig4	ExonAligner	CDS	15839	15985	.	+	0	gene_id "Z97634.2-001"; transcript_id "Z97634.2-001"; exon_number 3;
ENm008.contig4	ExonAligner	CDS	15551	15729	.	+	2	gene_id "Z97634.2-001"; transcript_id "Z97634.2-001"; exon_number 4;
ENm008.contig4	ExonAligner	CDS	15324	15466	.	+	1	gene_id "Z97634.2-001"; transcript_id "Z97634.2-001"; exon_number 5;
ENm008.contig4	ExonAligner	CDS	15134	15248	.	+	2	gene_id "Z97634.2-001"; transcript_id "Z97634.2-001"; exon_number 6;
ENm008.contig4	ExonAligner	CDS	14823	14919	.	+	0	gene_id "Z97634.2-001"; transcript_id "Z97634.2-001"; exon_number 7;
ENm008.contig4	ExonAligner	CDS	14443	14744	.	+	2	gene_id "Z97634.2-001"; transcript_id "Z97634.2-001"; exon_number 8;
ENm008.contig4	ExonAligner	CDS	14068	14330	.	+	1	gene_id "Z97634.2-001"; transcript_id "Z97634.2-001"; exon_number 9;
ENm008.contig4	ExonAligner	CDS	13867	13994	.	+	0	gene_id "Z97634.2-001"; transcript_id "Z97634.2-001"; exon_number 10;
ENm008.contig4	ExonAligner	CDS	13526	13727	.	+	1	gene_id "Z97634.2-001"; transcript_id "Z97634.2-001"; exon_number 11;
ENm008.contig4	ExonAligner	CDS	13256	13439	.	+	2	gene_id "Z97634.2-001"; transcript_id "Z97634.2-001"; exon_number 12;
ENm008.contig4	ExonAligner	CDS	16290	16561	.	+	1	gene_id "Z97634.2-005"; transcript_id "Z97634.2-005"; exon_number 1;
ENm008.contig4	ExonAligner	CDS	15839	15985	.	+	1	gene_id "Z97634.2-005"; transcript_id "Z97634.2-005"; exon_number 2;
ENm008.contig4	ExonAligner	CDS	15551	15729	.	+	0	gene_id "Z97634.2-005"; transcript_id "Z97634.2-005"; exon_number 3;
ENm008.contig4	ExonAligner	CDS	15371	15466	.	+	1	gene_id "Z97634.2-005"; transcript_id "Z97634.2-005"; exon_number 4;
ENm008.contig7	ExonAligner	CDS	1045	1113	.	+	1	gene_id "AL023881.1-001"; transcript_id "AL023881.1-001"; exon_number 2;
ENm008.contig7	ExonAligner	CDS	1407	1458	.	+	1	gene_id "AL023881.1-001"; transcript_id "AL023881.1-001"; exon_number 3;
ENm008.contig7	ExonAligner	CDS	1542	1677	.	+	0	gene_id "AL023881.1-001"; transcript_id "AL023881.1-001"; exon_number 4;
ENm008.contig7	ExonAligner	CDS	1788	1912	.	+	2	gene_id "AL023881.1-001"; transcript_id "AL023881.1-001"; exon_number 5;
ENm008.contig7	ExonAligner	CDS	2001	2094	.	+	0	gene_id "AL023881.1-001"; transcript_id "AL023881.1-001"; exon_number 6;
ENm008.contig7	ExonAligner	CDS	2170	2274	.	+	2	gene_id "AL023881.1-001"; transcript_id "AL023881.1-001"; exon_number 7;
ENm008.contig7	ExonAligner	CDS	2495	2715	.	+	2	gene_id "AL023881.1-001"; transcript_id "AL023881.1-001"; exon_number 8;
ENm008.contig7	ExonAligner	CDS	1045	1113	.	+	1	gene_id "AL023881.1-008"; transcript_id "AL023881.1-008"; exon_number 2;
ENm008.contig7	ExonAligner	CDS	1542	1677	.	+	0	gene_id "AL023881.1-008"; transcript_id "AL023881.1-008"; exon_number 4;
ENm008.contig7	ExonAligner	CDS	1788	1912	.	+	2	gene_id "AL023881.1-008"; transcript_id "AL023881.1-008"; exon_number 5;
ENm008.contig7	ExonAligner	CDS	2001	2094	.	+	0	gene_id "AL023881.1-008"; transcript_id "AL023881.1-008"; exon_number 6;
ENm008.contig7	ExonAligner	CDS	2170	2274	.	+	2	gene_id "AL023881.1-008"; transcript_id "AL023881.1-008"; exon_number 7;
ENm008.contig7	ExonAligner	CDS	2495	2715	.	+	2	gene_id "AL023881.1-008"; transcript_id "AL023881.1-008"; exon_number 8;
ENm011.contig5	ExonAligner	CDS	3625	3723	.	-	0	gene_id "AC051649.1-002"; transcript_id "AC051649.1-002"; exon_number 4;
ENm011.contig5	ExonAligner	CDS	3148	3315	.	-	0	gene_id "AC051649.1-002"; transcript_id "AC051649.1-002"; exon_number 5;
ENm011.contig5	ExonAligner	CDS	1934	2101	.	-	0	gene_id "AC051649.1-002"; transcript_id "AC051649.1-002"; exon_number 6;
ENm011.contig5	ExonAligner	CDS	1668	1785	.	-	0	gene_id "AC051649.1-002"; transcript_id "AC051649.1-002"; exon_number 7;
ENm011.contig5	ExonAligner	CDS	999	1132	.	-	2	gene_id "AC051649.1-002"; transcript_id "AC051649.1-002"; exon_number 8;
ENm011.contig5	ExonAligner	CDS	691	930	.	-	0	gene_id "AC051649.1-002"; transcript_id "AC051649.1-002"; exon_number 9;
ENm011.contig5	ExonAligner	CDS	3625	3723	.	-	0	gene_id "AC051649.1-008"; transcript_id "AC051649.1-008"; exon_number 4;
ENm011.contig5	ExonAligner	CDS	3148	3315	.	-	0	gene_id "AC051649.1-008"; transcript_id "AC051649.1-008"; exon_number 5;
ENm011.contig5	ExonAligner	CDS	1934	2101	.	-	0	gene_id "AC051649.1-008"; transcript_id "AC051649.1-008"; exon_number 6;
ENm011.contig5	ExonAligner	CDS	1668	1785	.	-	0	gene_id "AC051649.1-008"; transcript_id "AC051649.1-008"; exon_number 7;
ENm011.contig5	ExonAligner	CDS	999	1132	.	-	2	gene_id "AC051649.1-008"; transcript_id "AC051649.1-008"; exon_number 8;
ENm011.contig5	ExonAligner	CDS	691	930	.	-	0	gene_id "AC051649.1-008"; transcript_id "AC051649.1-008"; exon_number 9;
ENm011.contig5	ExonAligner	CDS	3625	3723	.	-	0	gene_id "AC051649.1-004"; transcript_id "AC051649.1-004"; exon_number 3;
ENm011.contig5	ExonAligner	CDS	3148	3315	.	-	0	gene_id "AC051649.1-004"; transcript_id "AC051649.1-004"; exon_number 4;
ENm011.contig5	ExonAligner	CDS	1934	2101	.	-	0	gene_id "AC051649.1-004"; transcript_id "AC051649.1-004"; exon_number 5;
ENm011.contig5	ExonAligner	CDS	1668	1785	.	-	0	gene_id "AC051649.1-004"; transcript_id "AC051649.1-004"; exon_number 6;
ENm011.contig5	ExonAligner	CDS	999	1132	.	-	2	gene_id "AC051649.1-004"; transcript_id "AC051649.1-004"; exon_number 7;
ENm011.contig5	ExonAligner	CDS	691	930	.	-	0	gene_id "AC051649.1-004"; transcript_id "AC051649.1-004"; exon_number 8;
ENm011.contig6	ExonAligner	CDS	267	400	.	-	0	gene_id "AC132217.7-003"; transcript_id "AC132217.7-003"; exon_number 2;
ENm011.contig6	ExonAligner	CDS	478	573	.	-	0	gene_id "AC132217.7-003"; transcript_id "AC132217.7-003"; exon_number 3;
ENm011.contig6	ExonAligner	CDS	1073	1136	.	-	1	gene_id "AC132217.7-003"; transcript_id "AC132217.7-003"; exon_number 5;
ENm011.contig6	ExonAligner	CDS	1242	1371	.	-	2	gene_id "AC132217.7-003"; transcript_id "AC132217.7-003"; exon_number 6;
ENm011.contig6	ExonAligner	CDS	1484	1623	.	-	1	gene_id "AC132217.7-003"; transcript_id "AC132217.7-003"; exon_number 7;
ENm011.contig6	ExonAligner	CDS	1991	2035	.	-	1	gene_id "AC132217.7-003"; transcript_id "AC132217.7-003"; exon_number 8;
ENm011.contig6	ExonAligner	CDS	2122	2183	.	-	0	gene_id "AC132217.7-003"; transcript_id "AC132217.7-003"; exon_number 9;
ENm011.contig6	ExonAligner	CDS	2320	2408	.	-	2	gene_id "AC132217.7-003"; transcript_id "AC132217.7-003"; exon_number 10;
ENm011.contig6	ExonAligner	CDS	2510	2684	.	-	0	gene_id "AC132217.7-003"; transcript_id "AC132217.7-003"; exon_number 11;
ENm011.contig6	ExonAligner	CDS	2894	3097	.	-	0	gene_id "AC132217.7-003"; transcript_id "AC132217.7-003"; exon_number 12;
ENm011.contig6	ExonAligner	CDS	3417	3500	.	-	0	gene_id "AC132217.7-003"; transcript_id "AC132217.7-003"; exon_number 14;
ENm011.contig6	ExonAligner	CDS	267	400	.	-	0	gene_id "AC132217.7-002"; transcript_id "AC132217.7-002"; exon_number 2;
ENm011.contig6	ExonAligner	CDS	478	573	.	-	0	gene_id "AC132217.7-002"; transcript_id "AC132217.7-002"; exon_number 3;
ENm011.contig6	ExonAligner	CDS	1073	1136	.	-	1	gene_id "AC132217.7-002"; transcript_id "AC132217.7-002"; exon_number 5;
ENm011.contig6	ExonAligner	CDS	1242	1371	.	-	2	gene_id "AC132217.7-002"; transcript_id "AC132217.7-002"; exon_number 6;
ENm011.contig6	ExonAligner	CDS	1484	1623	.	-	1	gene_id "AC132217.7-002"; transcript_id "AC132217.7-002"; exon_number 7;
ENm011.contig6	ExonAligner	CDS	1991	2035	.	-	1	gene_id "AC132217.7-002"; transcript_id "AC132217.7-002"; exon_number 8;
ENm011.contig6	ExonAligner	CDS	2122	2183	.	-	0	gene_id "AC132217.7-002"; transcript_id "AC132217.7-002"; exon_number 9;
ENm011.contig6	ExonAligner	CDS	2320	2408	.	-	2	gene_id "AC132217.7-002"; transcript_id "AC132217.7-002"; exon_number 10;
ENm011.contig6	ExonAligner	CDS	2510	2684	.	-	0	gene_id "AC132217.7-002"; transcript_id "AC132217.7-002"; exon_number 11;
ENm011.contig6	ExonAligner	CDS	2894	3097	.	-	0	gene_id "AC132217.7-002"; transcript_id "AC132217.7-002"; exon_number 12;
ENm011.contig6	ExonAligner	CDS	267	400	.	-	0	gene_id "AC132217.7-001"; transcript_id "AC132217.7-001"; exon_number 2;
ENm011.contig6	ExonAligner	CDS	478	573	.	-	0	gene_id "AC132217.7-001"; transcript_id "AC132217.7-001"; exon_number 3;
ENm011.contig6	ExonAligner	CDS	1073	1136	.	-	1	gene_id "AC132217.7-001"; transcript_id "AC132217.7-001"; exon_number 5;
ENm011.contig6	ExonAligner	CDS	1242	1371	.	-	2	gene_id "AC132217.7-001"; transcript_id "AC132217.7-001"; exon_number 6;
ENm011.contig6	ExonAligner	CDS	1484	1623	.	-	1	gene_id "AC132217.7-001"; transcript_id "AC132217.7-001"; exon_number 7;
ENm011.contig6	ExonAligner	CDS	1991	2035	.	-	1	gene_id "AC132217.7-001"; transcript_id "AC132217.7-001"; exon_number 8;
ENm011.contig6	ExonAligner	CDS	2122	2183	.	-	0	gene_id "AC132217.7-001"; transcript_id "AC132217.7-001"; exon_number 9;
ENm011.contig6	ExonAligner	CDS	2320	2408	.	-	2	gene_id "AC132217.7-001"; transcript_id "AC132217.7-001"; exon_number 10;
ENm011.contig6	ExonAligner	CDS	2510	2684	.	-	0	gene_id "AC132217.7-001"; transcript_id "AC132217.7-001"; exon_number 11;
ENm011.contig6	ExonAligner	CDS	2894	3097	.	-	0	gene_id "AC132217.7-001"; transcript_id "AC132217.7-001"; exon_number 12;
ENm011.contig6	ExonAligner	CDS	3417	3500	.	-	0	gene_id "AC132217.7-001"; transcript_id "AC132217.7-001"; exon_number 13;
ENm011.contig6	ExonAligner	CDS	487	573	.	-	2	gene_id "AC132217.7-005"; transcript_id "AC132217.7-005"; exon_number 1;
ENm011.contig6	ExonAligner	CDS	1073	1136	.	-	0	gene_id "AC132217.7-005"; transcript_id "AC132217.7-005"; exon_number 3;
ENm011.contig6	ExonAligner	CDS	1991	2035	.	-	0	gene_id "AC132217.7-005"; transcript_id "AC132217.7-005"; exon_number 4;
ENm011.contig6	ExonAligner	CDS	2122	2183	.	-	2	gene_id "AC132217.7-005"; transcript_id "AC132217.7-005"; exon_number 5;
ENm012.contig1	ExonAligner	CDS	22060	22233	.	+	0	gene_id "AC020606.1-004"; transcript_id "AC020606.1-004"; exon_number 1;
ENm012.contig1	ExonAligner	CDS	35035	35118	.	+	0	gene_id "AC020606.1-004"; transcript_id "AC020606.1-004"; exon_number 2;
ENm012.contig1	ExonAligner	CDS	42285	42422	.	+	0	gene_id "AC020606.1-004"; transcript_id "AC020606.1-004"; exon_number 4;
ENm012.contig1	ExonAligner	CDS	43416	43622	.	+	0	gene_id "AC020606.1-004"; transcript_id "AC020606.1-004"; exon_number 5;
ENm012.contig1	ExonAligner	CDS	45140	45317	.	+	0	gene_id "AC020606.1-004"; transcript_id "AC020606.1-004"; exon_number 6;
ENm012.contig1	ExonAligner	CDS	46026	46230	.	+	2	gene_id "AC020606.1-004"; transcript_id "AC020606.1-004"; exon_number 7;
ENm012.contig1	ExonAligner	CDS	47578	47682	.	+	1	gene_id "AC020606.1-004"; transcript_id "AC020606.1-004"; exon_number 8;
ENm012.contig1	ExonAligner	CDS	52312	52399	.	+	1	gene_id "AC020606.1-004"; transcript_id "AC020606.1-004"; exon_number 9;
ENm012.contig1	ExonAligner	CDS	53456	53539	.	+	0	gene_id "AC020606.1-004"; transcript_id "AC020606.1-004"; exon_number 10;
ENm012.contig1	ExonAligner	CDS	55491	55701	.	+	0	gene_id "AC020606.1-004"; transcript_id "AC020606.1-004"; exon_number 11;
ENm012.contig1	ExonAligner	CDS	56563	56639	.	+	2	gene_id "AC020606.1-004"; transcript_id "AC020606.1-004"; exon_number 12;
ENm012.contig1	ExonAligner	CDS	56792	56893	.	+	0	gene_id "AC020606.1-004"; transcript_id "AC020606.1-004"; exon_number 13;
ENm012.contig1	ExonAligner	CDS	58804	58925	.	+	0	gene_id "AC020606.1-004"; transcript_id "AC020606.1-004"; exon_number 14;
ENm012.contig1	ExonAligner	CDS	59006	59075	.	+	1	gene_id "AC020606.1-004"; transcript_id "AC020606.1-004"; exon_number 15;
ENm012.contig1	ExonAligner	CDS	22060	22233	.	+	0	gene_id "AC020606.1-001"; transcript_id "AC020606.1-001"; exon_number 1;
ENm012.contig1	ExonAligner	CDS	35035	35118	.	+	0	gene_id "AC020606.1-001"; transcript_id "AC020606.1-001"; exon_number 2;
ENm012.contig1	ExonAligner	CDS	42285	42422	.	+	0	gene_id "AC020606.1-001"; transcript_id "AC020606.1-001"; exon_number 3;
ENm012.contig1	ExonAligner	CDS	43416	43622	.	+	0	gene_id "AC020606.1-001"; transcript_id "AC020606.1-001"; exon_number 4;
ENm012.contig1	ExonAligner	CDS	45140	45317	.	+	0	gene_id "AC020606.1-001"; transcript_id "AC020606.1-001"; exon_number 5;
ENm012.contig1	ExonAligner	CDS	46026	46230	.	+	2	gene_id "AC020606.1-001"; transcript_id "AC020606.1-001"; exon_number 6;
ENm012.contig1	ExonAligner	CDS	47578	47682	.	+	1	gene_id "AC020606.1-001"; transcript_id "AC020606.1-001"; exon_number 7;
ENm012.contig1	ExonAligner	CDS	52312	52399	.	+	1	gene_id "AC020606.1-001"; transcript_id "AC020606.1-001"; exon_number 8;
ENm012.contig1	ExonAligner	CDS	53456	53539	.	+	0	gene_id "AC020606.1-001"; transcript_id "AC020606.1-001"; exon_number 9;
ENm012.contig1	ExonAligner	CDS	55491	55701	.	+	0	gene_id "AC020606.1-001"; transcript_id "AC020606.1-001"; exon_number 10;
ENm012.contig1	ExonAligner	CDS	56563	56639	.	+	2	gene_id "AC020606.1-001"; transcript_id "AC020606.1-001"; exon_number 11;
ENm012.contig1	ExonAligner	CDS	56792	56893	.	+	0	gene_id "AC020606.1-001"; transcript_id "AC020606.1-001"; exon_number 12;
ENm012.contig1	ExonAligner	CDS	58804	58925	.	+	0	gene_id "AC020606.1-001"; transcript_id "AC020606.1-001"; exon_number 13;
ENm012.contig1	ExonAligner	CDS	59006	59075	.	+	1	gene_id "AC020606.1-001"; transcript_id "AC020606.1-001"; exon_number 14;
ENm012.contig1	ExonAligner	CDS	22060	22233	.	+	0	gene_id "AC020606.1-005"; transcript_id "AC020606.1-005"; exon_number 1;
ENm012.contig1	ExonAligner	CDS	35035	35118	.	+	0	gene_id "AC020606.1-005"; transcript_id "AC020606.1-005"; exon_number 2;
ENm012.contig1	ExonAligner	CDS	42285	42422	.	+	0	gene_id "AC020606.1-005"; transcript_id "AC020606.1-005"; exon_number 3;
ENm012.contig1	ExonAligner	CDS	45140	45317	.	+	0	gene_id "AC020606.1-005"; transcript_id "AC020606.1-005"; exon_number 5;
ENm012.contig1	ExonAligner	CDS	46026	46230	.	+	2	gene_id "AC020606.1-005"; transcript_id "AC020606.1-005"; exon_number 6;
ENm012.contig1	ExonAligner	CDS	47578	47682	.	+	1	gene_id "AC020606.1-005"; transcript_id "AC020606.1-005"; exon_number 7;
ENm012.contig1	ExonAligner	CDS	52312	52399	.	+	1	gene_id "AC020606.1-005"; transcript_id "AC020606.1-005"; exon_number 8;
ENm012.contig1	ExonAligner	CDS	53456	53539	.	+	0	gene_id "AC020606.1-005"; transcript_id "AC020606.1-005"; exon_number 9;
ENm012.contig1	ExonAligner	CDS	55491	55701	.	+	0	gene_id "AC020606.1-005"; transcript_id "AC020606.1-005"; exon_number 10;
ENm012.contig1	ExonAligner	CDS	56563	56639	.	+	2	gene_id "AC020606.1-005"; transcript_id "AC020606.1-005"; exon_number 11;
ENm012.contig1	ExonAligner	CDS	56792	56893	.	+	0	gene_id "AC020606.1-005"; transcript_id "AC020606.1-005"; exon_number 12;
ENm012.contig1	ExonAligner	CDS	58804	58925	.	+	0	gene_id "AC020606.1-005"; transcript_id "AC020606.1-005"; exon_number 13;
ENm012.contig1	ExonAligner	CDS	59006	59075	.	+	1	gene_id "AC020606.1-005"; transcript_id "AC020606.1-005"; exon_number 14;
ENm013.contig2	ExonAligner	CDS	587	646	.	+	0	gene_id "AC002064.2-001"; transcript_id "AC002064.2-001"; exon_number 2;
ENm013.contig2	ExonAligner	CDS	743	808	.	+	0	gene_id "AC002064.2-001"; transcript_id "AC002064.2-001"; exon_number 3;
ENm013.contig2	ExonAligner	CDS	1123	1232	.	+	0	gene_id "AC002064.2-001"; transcript_id "AC002064.2-001"; exon_number 4;
ENm013.contig2	ExonAligner	CDS	1324	1400	.	+	1	gene_id "AC002064.2-001"; transcript_id "AC002064.2-001"; exon_number 5;
ENm013.contig2	ExonAligner	CDS	1640	1738	.	+	2	gene_id "AC002064.2-001"; transcript_id "AC002064.2-001"; exon_number 6;
ENm013.contig2	ExonAligner	CDS	2091	2243	.	+	2	gene_id "AC002064.2-001"; transcript_id "AC002064.2-001"; exon_number 7;
ENm013.contig2	ExonAligner	CDS	2971	3148	.	+	2	gene_id "AC002064.2-001"; transcript_id "AC002064.2-001"; exon_number 8;
ENm013.contig2	ExonAligner	CDS	3238	3352	.	+	1	gene_id "AC002064.2-001"; transcript_id "AC002064.2-001"; exon_number 9;
ENm013.contig2	ExonAligner	CDS	3463	3505	.	+	0	gene_id "AC002064.2-001"; transcript_id "AC002064.2-001"; exon_number 10;
ENm013.contig2	ExonAligner	CDS	3609	3724	.	+	2	gene_id "AC002064.2-001"; transcript_id "AC002064.2-001"; exon_number 11;
ENm013.contig2	ExonAligner	CDS	3823	4033	.	+	0	gene_id "AC002064.2-001"; transcript_id "AC002064.2-001"; exon_number 12;
ENm013.contig2	ExonAligner	CDS	4722	4886	.	+	2	gene_id "AC002064.2-001"; transcript_id "AC002064.2-001"; exon_number 13;
ENm013.contig2	ExonAligner	CDS	4957	5072	.	+	2	gene_id "AC002064.2-001"; transcript_id "AC002064.2-001"; exon_number 14;
ENm013.contig2	ExonAligner	CDS	5185	5303	.	+	0	gene_id "AC002064.2-001"; transcript_id "AC002064.2-001"; exon_number 15;
ENm013.contig2	ExonAligner	CDS	5539	5620	.	+	1	gene_id "AC002064.2-001"; transcript_id "AC002064.2-001"; exon_number 16;
ENm013.contig2	ExonAligner	CDS	5729	5921	.	+	0	gene_id "AC002064.2-001"; transcript_id "AC002064.2-001"; exon_number 17;
ENm013.contig2	ExonAligner	CDS	6163	6300	.	+	2	gene_id "AC002064.2-001"; transcript_id "AC002064.2-001"; exon_number 18;
ENm013.contig2	ExonAligner	CDS	6637	6713	.	+	2	gene_id "AC002064.2-001"; transcript_id "AC002064.2-001"; exon_number 19;
ENm013.contig2	ExonAligner	CDS	7098	7295	.	+	0	gene_id "AC002064.2-001"; transcript_id "AC002064.2-001"; exon_number 20;
ENm013.contig2	ExonAligner	CDS	7498	7584	.	+	0	gene_id "AC002064.2-001"; transcript_id "AC002064.2-001"; exon_number 21;
ENm013.contig2	ExonAligner	CDS	587	646	.	+	0	gene_id "AC002064.2-005"; transcript_id "AC002064.2-005"; exon_number 2;
ENm013.contig2	ExonAligner	CDS	743	808	.	+	0	gene_id "AC002064.2-005"; transcript_id "AC002064.2-005"; exon_number 3;
ENm013.contig2	ExonAligner	CDS	1123	1232	.	+	0	gene_id "AC002064.2-005"; transcript_id "AC002064.2-005"; exon_number 4;
ENm013.contig2	ExonAligner	CDS	1324	1400	.	+	1	gene_id "AC002064.2-005"; transcript_id "AC002064.2-005"; exon_number 5;
ENm013.contig2	ExonAligner	CDS	1640	1738	.	+	2	gene_id "AC002064.2-005"; transcript_id "AC002064.2-005"; exon_number 6;
ENm013.contig2	ExonAligner	CDS	2091	2243	.	+	2	gene_id "AC002064.2-005"; transcript_id "AC002064.2-005"; exon_number 7;
ENm013.contig2	ExonAligner	CDS	2971	3148	.	+	2	gene_id "AC002064.2-005"; transcript_id "AC002064.2-005"; exon_number 8;
ENm013.contig2	ExonAligner	CDS	3238	3352	.	+	1	gene_id "AC002064.2-005"; transcript_id "AC002064.2-005"; exon_number 9;
ENm013.contig2	ExonAligner	CDS	3823	4033	.	+	0	gene_id "AC002064.2-005"; transcript_id "AC002064.2-005"; exon_number 10;
ENm013.contig2	ExonAligner	CDS	4722	4886	.	+	2	gene_id "AC002064.2-005"; transcript_id "AC002064.2-005"; exon_number 11;
ENm013.contig2	ExonAligner	CDS	4957	5072	.	+	2	gene_id "AC002064.2-005"; transcript_id "AC002064.2-005"; exon_number 12;
ENm013.contig2	ExonAligner	CDS	5185	5303	.	+	0	gene_id "AC002064.2-005"; transcript_id "AC002064.2-005"; exon_number 13;
ENm013.contig2	ExonAligner	CDS	5539	5620	.	+	1	gene_id "AC002064.2-005"; transcript_id "AC002064.2-005"; exon_number 14;
ENm013.contig2	ExonAligner	CDS	3916	4036	.	+	0	gene_id "AC002064.2-007"; transcript_id "AC002064.2-007"; exon_number 1;
ENm013.contig2	ExonAligner	CDS	4722	4886	.	+	2	gene_id "AC002064.2-007"; transcript_id "AC002064.2-007"; exon_number 2;
ENm013.contig2	ExonAligner	CDS	4957	5072	.	+	2	gene_id "AC002064.2-007"; transcript_id "AC002064.2-007"; exon_number 3;
ENm013.contig2	ExonAligner	CDS	5185	5303	.	+	0	gene_id "AC002064.2-007"; transcript_id "AC002064.2-007"; exon_number 4;
ENm013.contig2	ExonAligner	CDS	5539	5620	.	+	1	gene_id "AC002064.2-007"; transcript_id "AC002064.2-007"; exon_number 5;
ENm013.contig2	ExonAligner	CDS	5729	5921	.	+	0	gene_id "AC002064.2-007"; transcript_id "AC002064.2-007"; exon_number 6;
ENm013.contig2	ExonAligner	CDS	6637	6713	.	+	2	gene_id "AC002064.2-007"; transcript_id "AC002064.2-007"; exon_number 7;
ENm013.contig2	ExonAligner	CDS	7098	7295	.	+	0	gene_id "AC002064.2-007"; transcript_id "AC002064.2-007"; exon_number 8;
ENm013.contig2	ExonAligner	CDS	7498	7584	.	+	0	gene_id "AC002064.2-007"; transcript_id "AC002064.2-007"; exon_number 9;
ENm013.contig2	ExonAligner	CDS	6637	6713	.	+	2	gene_id "AC002064.2-011"; transcript_id "AC002064.2-011"; exon_number 2;
ENm013.contig2	ExonAligner	CDS	7498	7584	.	+	0	gene_id "AC002064.2-011"; transcript_id "AC002064.2-011"; exon_number 3;
ENm013.contig2	ExonAligner	CDS	7498	7584	.	+	0	gene_id "AC002064.2-012"; transcript_id "AC002064.2-012"; exon_number 2;
ENr121.contig1	ExonAligner	CDS	188	266	.	+	0	gene_id "AC009404.1-001"; transcript_id "AC009404.1-001"; exon_number 1;
ENr121.contig1	ExonAligner	CDS	530	788	.	+	2	gene_id "AC009404.1-001"; transcript_id "AC009404.1-001"; exon_number 2;
ENr121.contig1	ExonAligner	CDS	881	1012	.	+	2	gene_id "AC009404.1-001"; transcript_id "AC009404.1-001"; exon_number 3;
ENr121.contig1	ExonAligner	CDS	1339	1474	.	+	2	gene_id "AC009404.1-001"; transcript_id "AC009404.1-001"; exon_number 4;
ENr121.contig1	ExonAligner	CDS	1557	1657	.	+	1	gene_id "AC009404.1-001"; transcript_id "AC009404.1-001"; exon_number 5;
ENr121.contig1	ExonAligner	CDS	1765	1964	.	+	2	gene_id "AC009404.1-001"; transcript_id "AC009404.1-001"; exon_number 6;
ENr121.contig1	ExonAligner	CDS	2075	2189	.	+	0	gene_id "AC009404.1-001"; transcript_id "AC009404.1-001"; exon_number 7;
ENr121.contig1	ExonAligner	CDS	2528	2667	.	+	2	gene_id "AC009404.1-001"; transcript_id "AC009404.1-001"; exon_number 8;
ENr121.contig1	ExonAligner	CDS	2780	2935	.	+	0	gene_id "AC009404.1-001"; transcript_id "AC009404.1-001"; exon_number 9;
ENr121.contig1	ExonAligner	CDS	3012	3158	.	+	0	gene_id "AC009404.1-001"; transcript_id "AC009404.1-001"; exon_number 10;
ENr121.contig1	ExonAligner	CDS	3421	3534	.	+	0	gene_id "AC009404.1-001"; transcript_id "AC009404.1-001"; exon_number 11;
ENr121.contig1	ExonAligner	CDS	3643	3693	.	+	0	gene_id "AC009404.1-001"; transcript_id "AC009404.1-001"; exon_number 12;
ENr121.contig1	ExonAligner	CDS	3774	3951	.	+	0	gene_id "AC009404.1-001"; transcript_id "AC009404.1-001"; exon_number 13;
ENr121.contig1	ExonAligner	CDS	4229	4374	.	+	2	gene_id "AC009404.1-001"; transcript_id "AC009404.1-001"; exon_number 14;
ENr121.contig1	ExonAligner	CDS	2075	2189	.	+	0	gene_id "AC009404.1-003"; transcript_id "AC009404.1-003"; exon_number 1;
ENr121.contig1	ExonAligner	CDS	2528	2667	.	+	2	gene_id "AC009404.1-003"; transcript_id "AC009404.1-003"; exon_number 2;
ENr121.contig1	ExonAligner	CDS	2837	2935	.	+	0	gene_id "AC009404.1-003"; transcript_id "AC009404.1-003"; exon_number 3;
ENr121.contig1	ExonAligner	CDS	3012	3158	.	+	0	gene_id "AC009404.1-003"; transcript_id "AC009404.1-003"; exon_number 4;
ENr121.contig1	ExonAligner	CDS	3421	3534	.	+	0	gene_id "AC009404.1-003"; transcript_id "AC009404.1-003"; exon_number 5;
ENr121.contig1	ExonAligner	CDS	3640	3656	.	+	0	gene_id "AC009404.1-003"; transcript_id "AC009404.1-003"; exon_number 6;
ENr121.contig2	ExonAligner	CDS	1001	1057	.	-	0	gene_id "AC009404.6-001"; transcript_id "AC009404.6-001"; exon_number 1;
ENr121.contig2	ExonAligner	CDS	1159	1272	.	-	0	gene_id "AC009404.6-001"; transcript_id "AC009404.6-001"; exon_number 2;
ENr121.contig2	ExonAligner	CDS	1348	1426	.	-	1	gene_id "AC009404.6-001"; transcript_id "AC009404.6-001"; exon_number 3;
ENr121.contig2	ExonAligner	CDS	1505	1536	.	-	0	gene_id "AC009404.6-001"; transcript_id "AC009404.6-001"; exon_number 4;
ENr121.contig2	ExonAligner	CDS	1651	1727	.	-	2	gene_id "AC009404.6-001"; transcript_id "AC009404.6-001"; exon_number 5;
ENr121.contig2	ExonAligner	CDS	1796	1904	.	-	0	gene_id "AC009404.6-001"; transcript_id "AC009404.6-001"; exon_number 6;
ENr121.contig2	ExonAligner	CDS	1975	2034	.	-	0	gene_id "AC009404.6-001"; transcript_id "AC009404.6-001"; exon_number 7;
ENr121.contig2	ExonAligner	CDS	2107	2181	.	-	0	gene_id "AC009404.6-001"; transcript_id "AC009404.6-001"; exon_number 9;
ENr121.contig2	ExonAligner	CDS	2303	2384	.	-	1	gene_id "AC009404.6-001"; transcript_id "AC009404.6-001"; exon_number 10;
ENr121.contig2	ExonAligner	CDS	2630	2703	.	-	0	gene_id "AC009404.6-001"; transcript_id "AC009404.6-001"; exon_number 11;
ENr121.contig2	ExonAligner	CDS	2783	2845	.	-	0	gene_id "AC009404.6-001"; transcript_id "AC009404.6-001"; exon_number 12;
ENr121.contig2	ExonAligner	CDS	2937	3053	.	-	0	gene_id "AC009404.6-001"; transcript_id "AC009404.6-001"; exon_number 13;
ENr121.contig2	ExonAligner	CDS	3129	3215	.	-	0	gene_id "AC009404.6-001"; transcript_id "AC009404.6-001"; exon_number 14;
ENr121.contig2	ExonAligner	CDS	3299	3349	.	-	0	gene_id "AC009404.6-001"; transcript_id "AC009404.6-001"; exon_number 15;
ENr123.contig2	ExonAligner	CDS	4897	5045	.	+	1	gene_id "AC084290.1-003"; transcript_id "AC084290.1-003"; exon_number 2;
ENr123.contig2	ExonAligner	CDS	5136	5229	.	+	2	gene_id "AC084290.1-003"; transcript_id "AC084290.1-003"; exon_number 3;
ENr123.contig2	ExonAligner	CDS	5335	5521	.	+	1	gene_id "AC084290.1-003"; transcript_id "AC084290.1-003"; exon_number 4;
ENr123.contig2	ExonAligner	CDS	5684	5865	.	+	0	gene_id "AC084290.1-003"; transcript_id "AC084290.1-003"; exon_number 5;
ENr123.contig2	ExonAligner	CDS	5948	6171	.	+	1	gene_id "AC084290.1-003"; transcript_id "AC084290.1-003"; exon_number 6;
ENr123.contig2	ExonAligner	CDS	6269	6390	.	+	2	gene_id "AC084290.1-003"; transcript_id "AC084290.1-003"; exon_number 7;
ENr123.contig2	ExonAligner	CDS	6510	6728	.	+	0	gene_id "AC084290.1-003"; transcript_id "AC084290.1-003"; exon_number 8;
ENr123.contig2	ExonAligner	CDS	6802	6997	.	+	0	gene_id "AC084290.1-003"; transcript_id "AC084290.1-003"; exon_number 9;
ENr123.contig2	ExonAligner	CDS	7179	7261	.	+	2	gene_id "AC084290.1-003"; transcript_id "AC084290.1-003"; exon_number 10;
ENr123.contig2	ExonAligner	CDS	7360	7541	.	+	0	gene_id "AC084290.1-003"; transcript_id "AC084290.1-003"; exon_number 11;
ENr123.contig2	ExonAligner	CDS	7623	7777	.	+	1	gene_id "AC084290.1-003"; transcript_id "AC084290.1-003"; exon_number 12;
ENr123.contig2	ExonAligner	CDS	7862	8002	.	+	2	gene_id "AC084290.1-003"; transcript_id "AC084290.1-003"; exon_number 13;
ENr123.contig2	ExonAligner	CDS	8253	8438	.	+	2	gene_id "AC084290.1-003"; transcript_id "AC084290.1-003"; exon_number 14;
ENr123.contig2	ExonAligner	CDS	8532	8672	.	+	2	gene_id "AC084290.1-003"; transcript_id "AC084290.1-003"; exon_number 15;
ENr123.contig2	ExonAligner	CDS	8755	8846	.	+	2	gene_id "AC084290.1-003"; transcript_id "AC084290.1-003"; exon_number 16;
ENr123.contig2	ExonAligner	CDS	8942	9126	.	+	0	gene_id "AC084290.1-003"; transcript_id "AC084290.1-003"; exon_number 17;
ENr123.contig2	ExonAligner	CDS	9213	9366	.	+	1	gene_id "AC084290.1-003"; transcript_id "AC084290.1-003"; exon_number 18;
ENr123.contig2	ExonAligner	CDS	9443	9613	.	+	2	gene_id "AC084290.1-003"; transcript_id "AC084290.1-003"; exon_number 19;
ENr123.contig2	ExonAligner	CDS	9698	9798	.	+	2	gene_id "AC084290.1-003"; transcript_id "AC084290.1-003"; exon_number 20;
ENr123.contig2	ExonAligner	CDS	9878	10072	.	+	0	gene_id "AC084290.1-003"; transcript_id "AC084290.1-003"; exon_number 21;
ENr123.contig2	ExonAligner	CDS	10790	10983	.	+	0	gene_id "AC084290.1-003"; transcript_id "AC084290.1-003"; exon_number 22;
ENr123.contig2	ExonAligner	CDS	11069	11141	.	+	1	gene_id "AC084290.1-003"; transcript_id "AC084290.1-003"; exon_number 23;
ENr123.contig2	ExonAligner	CDS	11207	11391	.	+	0	gene_id "AC084290.1-003"; transcript_id "AC084290.1-003"; exon_number 24;
ENr123.contig2	ExonAligner	CDS	11502	11654	.	+	1	gene_id "AC084290.1-003"; transcript_id "AC084290.1-003"; exon_number 25;
ENr123.contig2	ExonAligner	CDS	7675	7777	.	+	2	gene_id "AC084290.1-004"; transcript_id "AC084290.1-004"; exon_number 1;
ENr123.contig2	ExonAligner	CDS	7862	8002	.	+	2	gene_id "AC084290.1-004"; transcript_id "AC084290.1-004"; exon_number 2;
ENr123.contig2	ExonAligner	CDS	8253	8438	.	+	2	gene_id "AC084290.1-004"; transcript_id "AC084290.1-004"; exon_number 3;
ENr123.contig2	ExonAligner	CDS	8532	8672	.	+	2	gene_id "AC084290.1-004"; transcript_id "AC084290.1-004"; exon_number 4;
ENr123.contig2	ExonAligner	CDS	8755	8846	.	+	2	gene_id "AC084290.1-004"; transcript_id "AC084290.1-004"; exon_number 5;
ENr123.contig2	ExonAligner	CDS	8942	9126	.	+	0	gene_id "AC084290.1-004"; transcript_id "AC084290.1-004"; exon_number 6;
ENr123.contig2	ExonAligner	CDS	9213	9366	.	+	1	gene_id "AC084290.1-004"; transcript_id "AC084290.1-004"; exon_number 7;
ENr123.contig2	ExonAligner	CDS	9443	9613	.	+	2	gene_id "AC084290.1-004"; transcript_id "AC084290.1-004"; exon_number 8;
ENr123.contig2	ExonAligner	CDS	9698	9798	.	+	2	gene_id "AC084290.1-004"; transcript_id "AC084290.1-004"; exon_number 9;
ENr123.contig2	ExonAligner	CDS	9878	10072	.	+	0	gene_id "AC084290.1-004"; transcript_id "AC084290.1-004"; exon_number 10;
ENr123.contig2	ExonAligner	CDS	10790	10983	.	+	0	gene_id "AC084290.1-004"; transcript_id "AC084290.1-004"; exon_number 11;
ENr123.contig2	ExonAligner	CDS	11069	11141	.	+	1	gene_id "AC084290.1-004"; transcript_id "AC084290.1-004"; exon_number 12;
ENr123.contig2	ExonAligner	CDS	11207	11391	.	+	0	gene_id "AC084290.1-004"; transcript_id "AC084290.1-004"; exon_number 13;
ENr123.contig2	ExonAligner	CDS	11502	11654	.	+	1	gene_id "AC084290.1-004"; transcript_id "AC084290.1-004"; exon_number 14;
ENr123.contig2	ExonAligner	CDS	11911	12107	.	+	1	gene_id "AC084290.1-004"; transcript_id "AC084290.1-004"; exon_number 15;
ENr132.contig1	ExonAligner	CDS	43192	43314	.	-	0	gene_id "RP11-120K24.1-001"; transcript_id "RP11-120K24.1-001"; exon_number 2;
ENr132.contig1	ExonAligner	CDS	42947	43036	.	-	0	gene_id "RP11-120K24.1-001"; transcript_id "RP11-120K24.1-001"; exon_number 3;
ENr132.contig1	ExonAligner	CDS	42551	42631	.	-	0	gene_id "RP11-120K24.1-001"; transcript_id "RP11-120K24.1-001"; exon_number 4;
ENr132.contig1	ExonAligner	CDS	41960	42067	.	-	0	gene_id "RP11-120K24.1-001"; transcript_id "RP11-120K24.1-001"; exon_number 5;
ENr132.contig1	ExonAligner	CDS	40671	40799	.	-	0	gene_id "RP11-120K24.1-001"; transcript_id "RP11-120K24.1-001"; exon_number 6;
ENr132.contig1	ExonAligner	CDS	39935	40038	.	-	0	gene_id "RP11-120K24.1-001"; transcript_id "RP11-120K24.1-001"; exon_number 7;
ENr132.contig1	ExonAligner	CDS	39790	39834	.	-	1	gene_id "RP11-120K24.1-001"; transcript_id "RP11-120K24.1-001"; exon_number 8;
ENr132.contig1	ExonAligner	CDS	39617	39675	.	-	1	gene_id "RP11-120K24.1-001"; transcript_id "RP11-120K24.1-001"; exon_number 9;
ENr132.contig1	ExonAligner	CDS	39456	39531	.	-	2	gene_id "RP11-120K24.1-001"; transcript_id "RP11-120K24.1-001"; exon_number 10;
ENr132.contig1	ExonAligner	CDS	38754	38904	.	-	1	gene_id "RP11-120K24.1-001"; transcript_id "RP11-120K24.1-001"; exon_number 11;
ENr132.contig1	ExonAligner	CDS	38476	38673	.	-	0	gene_id "RP11-120K24.1-001"; transcript_id "RP11-120K24.1-001"; exon_number 12;
ENr132.contig1	ExonAligner	CDS	38227	38400	.	-	0	gene_id "RP11-120K24.1-001"; transcript_id "RP11-120K24.1-001"; exon_number 13;
ENr132.contig1	ExonAligner	CDS	37648	37808	.	-	0	gene_id "RP11-120K24.1-001"; transcript_id "RP11-120K24.1-001"; exon_number 14;
ENr132.contig1	ExonAligner	CDS	37442	37513	.	-	1	gene_id "RP11-120K24.1-001"; transcript_id "RP11-120K24.1-001"; exon_number 15;
ENr132.contig1	ExonAligner	CDS	36737	36804	.	-	1	gene_id "RP11-120K24.1-001"; transcript_id "RP11-120K24.1-001"; exon_number 16;
ENr132.contig1	ExonAligner	CDS	36558	36655	.	-	2	gene_id "RP11-120K24.1-001"; transcript_id "RP11-120K24.1-001"; exon_number 17;
ENr132.contig1	ExonAligner	CDS	35825	36006	.	-	0	gene_id "RP11-120K24.1-001"; transcript_id "RP11-120K24.1-001"; exon_number 18;
ENr132.contig1	ExonAligner	CDS	35151	35384	.	-	1	gene_id "RP11-120K24.1-001"; transcript_id "RP11-120K24.1-001"; exon_number 19;
ENr132.contig1	ExonAligner	CDS	34893	35070	.	-	1	gene_id "RP11-120K24.1-001"; transcript_id "RP11-120K24.1-001"; exon_number 20;
ENr132.contig1	ExonAligner	CDS	34708	34810	.	-	0	gene_id "RP11-120K24.1-001"; transcript_id "RP11-120K24.1-001"; exon_number 21;
ENr132.contig1	ExonAligner	CDS	34263	34408	.	-	2	gene_id "RP11-120K24.1-001"; transcript_id "RP11-120K24.1-001"; exon_number 22;
ENr132.contig1	ExonAligner	CDS	33810	33863	.	-	0	gene_id "RP11-120K24.1-001"; transcript_id "RP11-120K24.1-001"; exon_number 23;
ENr132.contig1	ExonAligner	CDS	33570	33697	.	-	0	gene_id "RP11-120K24.1-001"; transcript_id "RP11-120K24.1-001"; exon_number 24;
ENr132.contig1	ExonAligner	CDS	33328	33463	.	-	1	gene_id "RP11-120K24.1-001"; transcript_id "RP11-120K24.1-001"; exon_number 25;
ENr132.contig1	ExonAligner	CDS	30731	30790	.	-	0	gene_id "RP11-120K24.1-001"; transcript_id "RP11-120K24.1-001"; exon_number 26;
ENr132.contig1	ExonAligner	CDS	30368	30465	.	-	0	gene_id "RP11-120K24.1-001"; transcript_id "RP11-120K24.1-001"; exon_number 27;
ENr132.contig1	ExonAligner	CDS	30105	30270	.	-	1	gene_id "RP11-120K24.1-001"; transcript_id "RP11-120K24.1-001"; exon_number 28;
ENr132.contig1	ExonAligner	CDS	29456	29533	.	-	0	gene_id "RP11-120K24.1-001"; transcript_id "RP11-120K24.1-001"; exon_number 29;
ENr132.contig1	ExonAligner	CDS	43192	43275	.	-	1	gene_id "RP11-120K24.1-003"; transcript_id "RP11-120K24.1-003"; exon_number 1;
ENr132.contig1	ExonAligner	CDS	42947	43036	.	-	0	gene_id "RP11-120K24.1-003"; transcript_id "RP11-120K24.1-003"; exon_number 2;
ENr132.contig1	ExonAligner	CDS	42551	42631	.	-	0	gene_id "RP11-120K24.1-003"; transcript_id "RP11-120K24.1-003"; exon_number 3;
ENr132.contig1	ExonAligner	CDS	41960	42067	.	-	0	gene_id "RP11-120K24.1-003"; transcript_id "RP11-120K24.1-003"; exon_number 4;
ENr132.contig1	ExonAligner	CDS	40671	40799	.	-	0	gene_id "RP11-120K24.1-003"; transcript_id "RP11-120K24.1-003"; exon_number 5;
ENr132.contig1	ExonAligner	CDS	39935	40038	.	-	0	gene_id "RP11-120K24.1-003"; transcript_id "RP11-120K24.1-003"; exon_number 6;
ENr132.contig1	ExonAligner	CDS	39790	39834	.	-	1	gene_id "RP11-120K24.1-003"; transcript_id "RP11-120K24.1-003"; exon_number 7;
ENr132.contig1	ExonAligner	CDS	39617	39675	.	-	1	gene_id "RP11-120K24.1-003"; transcript_id "RP11-120K24.1-003"; exon_number 8;
ENr132.contig1	ExonAligner	CDS	39456	39531	.	-	2	gene_id "RP11-120K24.1-003"; transcript_id "RP11-120K24.1-003"; exon_number 9;
ENr132.contig1	ExonAligner	CDS	38754	38904	.	-	1	gene_id "RP11-120K24.1-003"; transcript_id "RP11-120K24.1-003"; exon_number 10;
ENr132.contig1	ExonAligner	CDS	38476	38673	.	-	0	gene_id "RP11-120K24.1-003"; transcript_id "RP11-120K24.1-003"; exon_number 11;
ENr132.contig1	ExonAligner	CDS	38227	38400	.	-	0	gene_id "RP11-120K24.1-003"; transcript_id "RP11-120K24.1-003"; exon_number 12;
ENr132.contig1	ExonAligner	CDS	37648	37808	.	-	0	gene_id "RP11-120K24.1-003"; transcript_id "RP11-120K24.1-003"; exon_number 13;
ENr132.contig1	ExonAligner	CDS	37442	37513	.	-	1	gene_id "RP11-120K24.1-003"; transcript_id "RP11-120K24.1-003"; exon_number 14;
ENr132.contig1	ExonAligner	CDS	36737	36804	.	-	1	gene_id "RP11-120K24.1-003"; transcript_id "RP11-120K24.1-003"; exon_number 15;
ENr132.contig1	ExonAligner	CDS	36558	36655	.	-	2	gene_id "RP11-120K24.1-003"; transcript_id "RP11-120K24.1-003"; exon_number 16;
ENr132.contig1	ExonAligner	CDS	35825	36006	.	-	0	gene_id "RP11-120K24.1-003"; transcript_id "RP11-120K24.1-003"; exon_number 17;
ENr132.contig1	ExonAligner	CDS	35151	35384	.	-	1	gene_id "RP11-120K24.1-003"; transcript_id "RP11-120K24.1-003"; exon_number 18;
ENr132.contig1	ExonAligner	CDS	34893	35070	.	-	1	gene_id "RP11-120K24.1-003"; transcript_id "RP11-120K24.1-003"; exon_number 19;
ENr132.contig1	ExonAligner	CDS	34708	34810	.	-	0	gene_id "RP11-120K24.1-003"; transcript_id "RP11-120K24.1-003"; exon_number 20;
ENr132.contig1	ExonAligner	CDS	34263	34408	.	-	2	gene_id "RP11-120K24.1-003"; transcript_id "RP11-120K24.1-003"; exon_number 21;
ENr132.contig1	ExonAligner	CDS	33810	33863	.	-	0	gene_id "RP11-120K24.1-003"; transcript_id "RP11-120K24.1-003"; exon_number 22;
ENr132.contig1	ExonAligner	CDS	33542	33697	.	-	0	gene_id "RP11-120K24.1-003"; transcript_id "RP11-120K24.1-003"; exon_number 23;
ENr132.contig1	ExonAligner	CDS	15123	15206	.	-	2	gene_id "RP11-98F14.2-001"; transcript_id "RP11-98F14.2-001"; exon_number 2;
ENr132.contig1	ExonAligner	CDS	14083	14197	.	-	2	gene_id "RP11-98F14.2-001"; transcript_id "RP11-98F14.2-001"; exon_number 3;
ENr132.contig1	ExonAligner	CDS	11836	11926	.	-	1	gene_id "RP11-98F14.2-001"; transcript_id "RP11-98F14.2-001"; exon_number 4;
ENr132.contig1	ExonAligner	CDS	10016	10135	.	-	0	gene_id "RP11-98F14.2-001"; transcript_id "RP11-98F14.2-001"; exon_number 5;
ENr132.contig1	ExonAligner	CDS	9812	9928	.	-	0	gene_id "RP11-98F14.2-001"; transcript_id "RP11-98F14.2-001"; exon_number 6;
ENr132.contig1	ExonAligner	CDS	9555	9704	.	-	0	gene_id "RP11-98F14.2-001"; transcript_id "RP11-98F14.2-001"; exon_number 7;
ENr132.contig1	ExonAligner	CDS	9341	9459	.	-	0	gene_id "RP11-98F14.2-001"; transcript_id "RP11-98F14.2-001"; exon_number 8;
ENr132.contig1	ExonAligner	CDS	8826	8934	.	-	1	gene_id "RP11-98F14.2-001"; transcript_id "RP11-98F14.2-001"; exon_number 9;
ENr132.contig1	ExonAligner	CDS	8624	8737	.	-	0	gene_id "RP11-98F14.2-001"; transcript_id "RP11-98F14.2-001"; exon_number 10;
ENr132.contig1	ExonAligner	CDS	8194	8379	.	-	0	gene_id "RP11-98F14.2-001"; transcript_id "RP11-98F14.2-001"; exon_number 11;
ENr132.contig1	ExonAligner	CDS	7924	8115	.	-	0	gene_id "RP11-98F14.2-001"; transcript_id "RP11-98F14.2-001"; exon_number 12;
ENr132.contig1	ExonAligner	CDS	7678	7828	.	-	0	gene_id "RP11-98F14.2-001"; transcript_id "RP11-98F14.2-001"; exon_number 13;
ENr132.contig1	ExonAligner	CDS	7364	7431	.	-	0	gene_id "RP11-98F14.2-001"; transcript_id "RP11-98F14.2-001"; exon_number 15;
ENr132.contig1	ExonAligner	CDS	7172	7238	.	-	1	gene_id "RP11-98F14.2-001"; transcript_id "RP11-98F14.2-001"; exon_number 16;
ENr132.contig1	ExonAligner	CDS	6992	7107	.	-	0	gene_id "RP11-98F14.2-001"; transcript_id "RP11-98F14.2-001"; exon_number 17;
ENr132.contig1	ExonAligner	CDS	6802	6871	.	-	1	gene_id "RP11-98F14.2-001"; transcript_id "RP11-98F14.2-001"; exon_number 18;
ENr132.contig1	ExonAligner	CDS	6629	6721	.	-	0	gene_id "RP11-98F14.2-001"; transcript_id "RP11-98F14.2-001"; exon_number 19;
ENr132.contig1	ExonAligner	CDS	6463	6549	.	-	0	gene_id "RP11-98F14.2-001"; transcript_id "RP11-98F14.2-001"; exon_number 20;
ENr132.contig1	ExonAligner	CDS	6249	6374	.	-	0	gene_id "RP11-98F14.2-001"; transcript_id "RP11-98F14.2-001"; exon_number 21;
ENr132.contig1	ExonAligner	CDS	5837	6058	.	-	0	gene_id "RP11-98F14.2-001"; transcript_id "RP11-98F14.2-001"; exon_number 22;
ENr132.contig1	ExonAligner	CDS	5652	5744	.	-	0	gene_id "RP11-98F14.2-001"; transcript_id "RP11-98F14.2-001"; exon_number 23;
ENr132.contig1	ExonAligner	CDS	4797	4875	.	-	0	gene_id "RP11-98F14.2-001"; transcript_id "RP11-98F14.2-001"; exon_number 24;
ENr132.contig1	ExonAligner	CDS	4645	4717	.	-	2	gene_id "RP11-98F14.2-001"; transcript_id "RP11-98F14.2-001"; exon_number 25;
ENr132.contig1	ExonAligner	CDS	4343	4449	.	-	1	gene_id "RP11-98F14.2-001"; transcript_id "RP11-98F14.2-001"; exon_number 26;
ENr132.contig1	ExonAligner	CDS	2969	3078	.	-	2	gene_id "RP11-98F14.2-001"; transcript_id "RP11-98F14.2-001"; exon_number 27;
ENr132.contig1	ExonAligner	CDS	2757	2869	.	-	0	gene_id "RP11-98F14.2-001"; transcript_id "RP11-98F14.2-001"; exon_number 28;
ENr132.contig1	ExonAligner	CDS	2559	2670	.	-	1	gene_id "RP11-98F14.2-001"; transcript_id "RP11-98F14.2-001"; exon_number 29;
ENr132.contig1	ExonAligner	CDS	15123	15206	.	-	2	gene_id "RP11-98F14.2-002"; transcript_id "RP11-98F14.2-002"; exon_number 2;
ENr132.contig1	ExonAligner	CDS	14083	14197	.	-	2	gene_id "RP11-98F14.2-002"; transcript_id "RP11-98F14.2-002"; exon_number 3;
ENr132.contig1	ExonAligner	CDS	11836	11926	.	-	1	gene_id "RP11-98F14.2-002"; transcript_id "RP11-98F14.2-002"; exon_number 4;
ENr132.contig1	ExonAligner	CDS	10016	10135	.	-	0	gene_id "RP11-98F14.2-002"; transcript_id "RP11-98F14.2-002"; exon_number 5;
ENr132.contig1	ExonAligner	CDS	9812	9928	.	-	0	gene_id "RP11-98F14.2-002"; transcript_id "RP11-98F14.2-002"; exon_number 6;
ENr132.contig1	ExonAligner	CDS	9555	9704	.	-	0	gene_id "RP11-98F14.2-002"; transcript_id "RP11-98F14.2-002"; exon_number 7;
ENr132.contig1	ExonAligner	CDS	9341	9459	.	-	0	gene_id "RP11-98F14.2-002"; transcript_id "RP11-98F14.2-002"; exon_number 8;
ENr132.contig1	ExonAligner	CDS	8826	8934	.	-	1	gene_id "RP11-98F14.2-002"; transcript_id "RP11-98F14.2-002"; exon_number 9;
ENr132.contig1	ExonAligner	CDS	8624	8737	.	-	0	gene_id "RP11-98F14.2-002"; transcript_id "RP11-98F14.2-002"; exon_number 10;
ENr132.contig1	ExonAligner	CDS	8194	8379	.	-	0	gene_id "RP11-98F14.2-002"; transcript_id "RP11-98F14.2-002"; exon_number 11;
ENr132.contig1	ExonAligner	CDS	7924	8115	.	-	0	gene_id "RP11-98F14.2-002"; transcript_id "RP11-98F14.2-002"; exon_number 12;
ENr132.contig1	ExonAligner	CDS	7678	7828	.	-	0	gene_id "RP11-98F14.2-002"; transcript_id "RP11-98F14.2-002"; exon_number 13;
ENr132.contig1	ExonAligner	CDS	7364	7431	.	-	0	gene_id "RP11-98F14.2-002"; transcript_id "RP11-98F14.2-002"; exon_number 15;
ENr132.contig1	ExonAligner	CDS	7172	7238	.	-	1	gene_id "RP11-98F14.2-002"; transcript_id "RP11-98F14.2-002"; exon_number 16;
ENr132.contig1	ExonAligner	CDS	6992	7107	.	-	0	gene_id "RP11-98F14.2-002"; transcript_id "RP11-98F14.2-002"; exon_number 17;
ENr132.contig1	ExonAligner	CDS	6802	6871	.	-	1	gene_id "RP11-98F14.2-002"; transcript_id "RP11-98F14.2-002"; exon_number 18;
ENr132.contig1	ExonAligner	CDS	6629	6721	.	-	0	gene_id "RP11-98F14.2-002"; transcript_id "RP11-98F14.2-002"; exon_number 19;
ENr132.contig1	ExonAligner	CDS	6463	6549	.	-	0	gene_id "RP11-98F14.2-002"; transcript_id "RP11-98F14.2-002"; exon_number 20;
ENr132.contig1	ExonAligner	CDS	6249	6374	.	-	0	gene_id "RP11-98F14.2-002"; transcript_id "RP11-98F14.2-002"; exon_number 21;
ENr132.contig1	ExonAligner	CDS	5837	6058	.	-	0	gene_id "RP11-98F14.2-002"; transcript_id "RP11-98F14.2-002"; exon_number 22;
ENr132.contig1	ExonAligner	CDS	5652	5744	.	-	0	gene_id "RP11-98F14.2-002"; transcript_id "RP11-98F14.2-002"; exon_number 23;
ENr132.contig1	ExonAligner	CDS	4797	4875	.	-	0	gene_id "RP11-98F14.2-002"; transcript_id "RP11-98F14.2-002"; exon_number 24;
ENr132.contig1	ExonAligner	CDS	4645	4717	.	-	2	gene_id "RP11-98F14.2-002"; transcript_id "RP11-98F14.2-002"; exon_number 25;
ENr132.contig1	ExonAligner	CDS	4343	4449	.	-	1	gene_id "RP11-98F14.2-002"; transcript_id "RP11-98F14.2-002"; exon_number 26;
ENr132.contig1	ExonAligner	CDS	2969	3078	.	-	2	gene_id "RP11-98F14.2-002"; transcript_id "RP11-98F14.2-002"; exon_number 27;
ENr132.contig1	ExonAligner	CDS	2753	2869	.	-	0	gene_id "RP11-98F14.2-002"; transcript_id "RP11-98F14.2-002"; exon_number 28;
ENr132.contig1	ExonAligner	CDS	15123	15206	.	-	2	gene_id "RP11-98F14.2-024"; transcript_id "RP11-98F14.2-024"; exon_number 2;
ENr132.contig1	ExonAligner	CDS	14083	14197	.	-	2	gene_id "RP11-98F14.2-024"; transcript_id "RP11-98F14.2-024"; exon_number 3;
ENr132.contig1	ExonAligner	CDS	11836	11926	.	-	1	gene_id "RP11-98F14.2-024"; transcript_id "RP11-98F14.2-024"; exon_number 4;
ENr132.contig1	ExonAligner	CDS	10016	10135	.	-	0	gene_id "RP11-98F14.2-024"; transcript_id "RP11-98F14.2-024"; exon_number 5;
ENr132.contig1	ExonAligner	CDS	9812	9928	.	-	0	gene_id "RP11-98F14.2-024"; transcript_id "RP11-98F14.2-024"; exon_number 6;
ENr132.contig1	ExonAligner	CDS	9555	9704	.	-	0	gene_id "RP11-98F14.2-024"; transcript_id "RP11-98F14.2-024"; exon_number 7;
ENr132.contig1	ExonAligner	CDS	9341	9459	.	-	0	gene_id "RP11-98F14.2-024"; transcript_id "RP11-98F14.2-024"; exon_number 8;
ENr132.contig1	ExonAligner	CDS	8826	8934	.	-	1	gene_id "RP11-98F14.2-024"; transcript_id "RP11-98F14.2-024"; exon_number 9;
ENr132.contig1	ExonAligner	CDS	8624	8737	.	-	0	gene_id "RP11-98F14.2-024"; transcript_id "RP11-98F14.2-024"; exon_number 10;
ENr132.contig1	ExonAligner	CDS	8194	8379	.	-	0	gene_id "RP11-98F14.2-024"; transcript_id "RP11-98F14.2-024"; exon_number 11;
ENr132.contig1	ExonAligner	CDS	7924	8115	.	-	0	gene_id "RP11-98F14.2-024"; transcript_id "RP11-98F14.2-024"; exon_number 12;
ENr132.contig1	ExonAligner	CDS	7678	7828	.	-	0	gene_id "RP11-98F14.2-024"; transcript_id "RP11-98F14.2-024"; exon_number 13;
ENr132.contig1	ExonAligner	CDS	7364	7431	.	-	0	gene_id "RP11-98F14.2-024"; transcript_id "RP11-98F14.2-024"; exon_number 15;
ENr132.contig1	ExonAligner	CDS	7172	7238	.	-	1	gene_id "RP11-98F14.2-024"; transcript_id "RP11-98F14.2-024"; exon_number 16;
ENr132.contig1	ExonAligner	CDS	6992	7107	.	-	0	gene_id "RP11-98F14.2-024"; transcript_id "RP11-98F14.2-024"; exon_number 17;
ENr132.contig1	ExonAligner	CDS	6802	6871	.	-	1	gene_id "RP11-98F14.2-024"; transcript_id "RP11-98F14.2-024"; exon_number 18;
ENr132.contig1	ExonAligner	CDS	6629	6721	.	-	0	gene_id "RP11-98F14.2-024"; transcript_id "RP11-98F14.2-024"; exon_number 19;
ENr132.contig1	ExonAligner	CDS	6463	6549	.	-	0	gene_id "RP11-98F14.2-024"; transcript_id "RP11-98F14.2-024"; exon_number 20;
ENr132.contig1	ExonAligner	CDS	6249	6374	.	-	0	gene_id "RP11-98F14.2-024"; transcript_id "RP11-98F14.2-024"; exon_number 21;
ENr132.contig1	ExonAligner	CDS	5837	6058	.	-	0	gene_id "RP11-98F14.2-024"; transcript_id "RP11-98F14.2-024"; exon_number 22;
ENr132.contig1	ExonAligner	CDS	5652	5744	.	-	0	gene_id "RP11-98F14.2-024"; transcript_id "RP11-98F14.2-024"; exon_number 23;
ENr132.contig1	ExonAligner	CDS	4797	4875	.	-	0	gene_id "RP11-98F14.2-024"; transcript_id "RP11-98F14.2-024"; exon_number 24;
ENr132.contig1	ExonAligner	CDS	4645	4717	.	-	2	gene_id "RP11-98F14.2-024"; transcript_id "RP11-98F14.2-024"; exon_number 25;
ENr132.contig1	ExonAligner	CDS	4343	4449	.	-	1	gene_id "RP11-98F14.2-024"; transcript_id "RP11-98F14.2-024"; exon_number 26;
ENr132.contig1	ExonAligner	CDS	2969	3078	.	-	2	gene_id "RP11-98F14.2-024"; transcript_id "RP11-98F14.2-024"; exon_number 27;
ENr132.contig1	ExonAligner	CDS	2753	2869	.	-	0	gene_id "RP11-98F14.2-024"; transcript_id "RP11-98F14.2-024"; exon_number 28;
ENr132.contig1	ExonAligner	CDS	15123	15206	.	-	2	gene_id "RP11-98F14.2-003"; transcript_id "RP11-98F14.2-003"; exon_number 2;
ENr132.contig1	ExonAligner	CDS	14083	14197	.	-	2	gene_id "RP11-98F14.2-003"; transcript_id "RP11-98F14.2-003"; exon_number 3;
ENr132.contig1	ExonAligner	CDS	11836	11926	.	-	1	gene_id "RP11-98F14.2-003"; transcript_id "RP11-98F14.2-003"; exon_number 4;
ENr132.contig1	ExonAligner	CDS	10016	10135	.	-	0	gene_id "RP11-98F14.2-003"; transcript_id "RP11-98F14.2-003"; exon_number 5;
ENr132.contig1	ExonAligner	CDS	9812	9928	.	-	0	gene_id "RP11-98F14.2-003"; transcript_id "RP11-98F14.2-003"; exon_number 6;
ENr132.contig1	ExonAligner	CDS	9555	9704	.	-	0	gene_id "RP11-98F14.2-003"; transcript_id "RP11-98F14.2-003"; exon_number 7;
ENr132.contig1	ExonAligner	CDS	9341	9459	.	-	0	gene_id "RP11-98F14.2-003"; transcript_id "RP11-98F14.2-003"; exon_number 8;
ENr132.contig1	ExonAligner	CDS	8826	8934	.	-	1	gene_id "RP11-98F14.2-003"; transcript_id "RP11-98F14.2-003"; exon_number 9;
ENr132.contig1	ExonAligner	CDS	8624	8737	.	-	0	gene_id "RP11-98F14.2-003"; transcript_id "RP11-98F14.2-003"; exon_number 10;
ENr132.contig1	ExonAligner	CDS	8194	8379	.	-	0	gene_id "RP11-98F14.2-003"; transcript_id "RP11-98F14.2-003"; exon_number 11;
ENr132.contig1	ExonAligner	CDS	7924	8115	.	-	0	gene_id "RP11-98F14.2-003"; transcript_id "RP11-98F14.2-003"; exon_number 12;
ENr132.contig1	ExonAligner	CDS	7678	7828	.	-	0	gene_id "RP11-98F14.2-003"; transcript_id "RP11-98F14.2-003"; exon_number 13;
ENr132.contig1	ExonAligner	CDS	7364	7431	.	-	0	gene_id "RP11-98F14.2-003"; transcript_id "RP11-98F14.2-003"; exon_number 15;
ENr132.contig1	ExonAligner	CDS	7172	7238	.	-	1	gene_id "RP11-98F14.2-003"; transcript_id "RP11-98F14.2-003"; exon_number 16;
ENr132.contig1	ExonAligner	CDS	6992	7107	.	-	0	gene_id "RP11-98F14.2-003"; transcript_id "RP11-98F14.2-003"; exon_number 17;
ENr132.contig1	ExonAligner	CDS	6802	6871	.	-	1	gene_id "RP11-98F14.2-003"; transcript_id "RP11-98F14.2-003"; exon_number 18;
ENr132.contig1	ExonAligner	CDS	6629	6721	.	-	0	gene_id "RP11-98F14.2-003"; transcript_id "RP11-98F14.2-003"; exon_number 19;
ENr132.contig1	ExonAligner	CDS	6463	6549	.	-	0	gene_id "RP11-98F14.2-003"; transcript_id "RP11-98F14.2-003"; exon_number 20;
ENr132.contig1	ExonAligner	CDS	6249	6374	.	-	0	gene_id "RP11-98F14.2-003"; transcript_id "RP11-98F14.2-003"; exon_number 21;
ENr132.contig1	ExonAligner	CDS	5837	6058	.	-	0	gene_id "RP11-98F14.2-003"; transcript_id "RP11-98F14.2-003"; exon_number 22;
ENr132.contig1	ExonAligner	CDS	5652	5744	.	-	0	gene_id "RP11-98F14.2-003"; transcript_id "RP11-98F14.2-003"; exon_number 23;
ENr132.contig1	ExonAligner	CDS	4797	4875	.	-	0	gene_id "RP11-98F14.2-003"; transcript_id "RP11-98F14.2-003"; exon_number 24;
ENr132.contig1	ExonAligner	CDS	4645	4717	.	-	2	gene_id "RP11-98F14.2-003"; transcript_id "RP11-98F14.2-003"; exon_number 25;
ENr132.contig1	ExonAligner	CDS	4343	4449	.	-	1	gene_id "RP11-98F14.2-003"; transcript_id "RP11-98F14.2-003"; exon_number 26;
ENr132.contig1	ExonAligner	CDS	11836	11926	.	-	1	gene_id "RP11-98F14.2-004"; transcript_id "RP11-98F14.2-004"; exon_number 2;
ENr132.contig1	ExonAligner	CDS	10016	10135	.	-	0	gene_id "RP11-98F14.2-004"; transcript_id "RP11-98F14.2-004"; exon_number 3;
ENr132.contig1	ExonAligner	CDS	9812	9928	.	-	0	gene_id "RP11-98F14.2-004"; transcript_id "RP11-98F14.2-004"; exon_number 4;
ENr132.contig1	ExonAligner	CDS	9555	9704	.	-	0	gene_id "RP11-98F14.2-004"; transcript_id "RP11-98F14.2-004"; exon_number 5;
ENr132.contig1	ExonAligner	CDS	9341	9459	.	-	0	gene_id "RP11-98F14.2-004"; transcript_id "RP11-98F14.2-004"; exon_number 6;
ENr132.contig1	ExonAligner	CDS	8826	8934	.	-	1	gene_id "RP11-98F14.2-004"; transcript_id "RP11-98F14.2-004"; exon_number 7;
ENr132.contig1	ExonAligner	CDS	8624	8737	.	-	0	gene_id "RP11-98F14.2-004"; transcript_id "RP11-98F14.2-004"; exon_number 8;
ENr132.contig1	ExonAligner	CDS	8194	8379	.	-	0	gene_id "RP11-98F14.2-004"; transcript_id "RP11-98F14.2-004"; exon_number 9;
ENr132.contig1	ExonAligner	CDS	7924	8115	.	-	0	gene_id "RP11-98F14.2-004"; transcript_id "RP11-98F14.2-004"; exon_number 10;
ENr132.contig1	ExonAligner	CDS	7678	7828	.	-	0	gene_id "RP11-98F14.2-004"; transcript_id "RP11-98F14.2-004"; exon_number 11;
ENr132.contig1	ExonAligner	CDS	7364	7431	.	-	0	gene_id "RP11-98F14.2-004"; transcript_id "RP11-98F14.2-004"; exon_number 13;
ENr132.contig1	ExonAligner	CDS	7172	7238	.	-	1	gene_id "RP11-98F14.2-004"; transcript_id "RP11-98F14.2-004"; exon_number 14;
ENr132.contig1	ExonAligner	CDS	6992	7107	.	-	0	gene_id "RP11-98F14.2-004"; transcript_id "RP11-98F14.2-004"; exon_number 15;
ENr132.contig1	ExonAligner	CDS	6802	6871	.	-	1	gene_id "RP11-98F14.2-004"; transcript_id "RP11-98F14.2-004"; exon_number 16;
ENr132.contig1	ExonAligner	CDS	6629	6721	.	-	0	gene_id "RP11-98F14.2-004"; transcript_id "RP11-98F14.2-004"; exon_number 17;
ENr132.contig1	ExonAligner	CDS	6463	6549	.	-	0	gene_id "RP11-98F14.2-004"; transcript_id "RP11-98F14.2-004"; exon_number 18;
ENr132.contig1	ExonAligner	CDS	6249	6374	.	-	0	gene_id "RP11-98F14.2-004"; transcript_id "RP11-98F14.2-004"; exon_number 19;
ENr132.contig1	ExonAligner	CDS	5896	6058	.	-	0	gene_id "RP11-98F14.2-004"; transcript_id "RP11-98F14.2-004"; exon_number 20;
ENr133.contig3	ExonAligner	CDS	21476	21636	.	+	0	gene_id "AF129408.13-001"; transcript_id "AF129408.13-001"; exon_number 6;
ENr133.contig3	ExonAligner	CDS	21227	21379	.	+	0	gene_id "AF129408.13-001"; transcript_id "AF129408.13-001"; exon_number 7;
ENr133.contig3	ExonAligner	CDS	21025	21150	.	+	0	gene_id "AF129408.13-001"; transcript_id "AF129408.13-001"; exon_number 8;
ENr133.contig3	ExonAligner	CDS	20649	20715	.	+	1	gene_id "AF129408.13-001"; transcript_id "AF129408.13-001"; exon_number 10;
ENr133.contig3	ExonAligner	CDS	20443	20568	.	+	1	gene_id "AF129408.13-001"; transcript_id "AF129408.13-001"; exon_number 11;
ENr133.contig3	ExonAligner	CDS	20230	20350	.	+	2	gene_id "AF129408.13-001"; transcript_id "AF129408.13-001"; exon_number 12;
ENr133.contig3	ExonAligner	CDS	19911	20066	.	+	2	gene_id "AF129408.13-001"; transcript_id "AF129408.13-001"; exon_number 13;
ENr133.contig3	ExonAligner	CDS	19752	19813	.	+	1	gene_id "AF129408.13-001"; transcript_id "AF129408.13-001"; exon_number 14;
ENr133.contig3	ExonAligner	CDS	19538	19649	.	+	2	gene_id "AF129408.13-001"; transcript_id "AF129408.13-001"; exon_number 15;
ENr133.contig3	ExonAligner	CDS	19274	19356	.	+	1	gene_id "AF129408.13-001"; transcript_id "AF129408.13-001"; exon_number 16;
ENr133.contig3	ExonAligner	CDS	19079	19203	.	+	0	gene_id "AF129408.13-001"; transcript_id "AF129408.13-001"; exon_number 17;
ENr133.contig3	ExonAligner	CDS	18847	18954	.	+	0	gene_id "AF129408.13-001"; transcript_id "AF129408.13-001"; exon_number 18;
ENr133.contig3	ExonAligner	CDS	18636	18755	.	+	0	gene_id "AF129408.13-001"; transcript_id "AF129408.13-001"; exon_number 19;
ENr133.contig3	ExonAligner	CDS	18323	18486	.	+	1	gene_id "AF129408.13-001"; transcript_id "AF129408.13-001"; exon_number 20;
ENr133.contig3	ExonAligner	CDS	17988	18067	.	+	0	gene_id "AF129408.13-001"; transcript_id "AF129408.13-001"; exon_number 21;
ENr133.contig3	ExonAligner	CDS	17581	17665	.	+	1	gene_id "AF129408.13-001"; transcript_id "AF129408.13-001"; exon_number 23;
ENr133.contig3	ExonAligner	CDS	17334	17496	.	+	2	gene_id "AF129408.13-001"; transcript_id "AF129408.13-001"; exon_number 24;
ENr133.contig3	ExonAligner	CDS	16630	16862	.	+	0	gene_id "AF129408.13-001"; transcript_id "AF129408.13-001"; exon_number 26;
ENr133.contig3	ExonAligner	CDS	15076	15204	.	+	0	gene_id "AF129408.13-001"; transcript_id "AF129408.13-001"; exon_number 27;
ENr133.contig3	ExonAligner	CDS	14842	14976	.	+	0	gene_id "AF129408.13-001"; transcript_id "AF129408.13-001"; exon_number 28;
ENr133.contig3	ExonAligner	CDS	14618	14771	.	+	1	gene_id "AF129408.13-001"; transcript_id "AF129408.13-001"; exon_number 29;
ENr133.contig3	ExonAligner	CDS	14369	14470	.	+	1	gene_id "AF129408.13-001"; transcript_id "AF129408.13-001"; exon_number 30;
ENr133.contig3	ExonAligner	CDS	14252	14292	.	+	0	gene_id "AF129408.13-001"; transcript_id "AF129408.13-001"; exon_number 31;
ENr133.contig3	ExonAligner	CDS	14044	14144	.	+	2	gene_id "AF129408.13-001"; transcript_id "AF129408.13-001"; exon_number 32;
ENr133.contig3	ExonAligner	CDS	13873	13943	.	+	1	gene_id "AF129408.13-001"; transcript_id "AF129408.13-001"; exon_number 33;
ENr133.contig3	ExonAligner	CDS	13062	13162	.	+	0	gene_id "AF129408.13-001"; transcript_id "AF129408.13-001"; exon_number 34;
ENr133.contig3	ExonAligner	CDS	12755	12976	.	+	0	gene_id "AF129408.13-001"; transcript_id "AF129408.13-001"; exon_number 35;
ENr133.contig3	ExonAligner	CDS	11522	11682	.	+	2	gene_id "AF129408.13-001"; transcript_id "AF129408.13-001"; exon_number 36;
ENr133.contig3	ExonAligner	CDS	10692	10790	.	+	2	gene_id "AF129408.13-001"; transcript_id "AF129408.13-001"; exon_number 37;
ENr133.contig3	ExonAligner	CDS	10414	10564	.	+	0	gene_id "AF129408.13-001"; transcript_id "AF129408.13-001"; exon_number 38;
ENr133.contig3	ExonAligner	CDS	9561	9620	.	+	0	gene_id "AF129408.13-001"; transcript_id "AF129408.13-001"; exon_number 39;
ENr133.contig3	ExonAligner	CDS	9342	9371	.	+	0	gene_id "AF129408.13-001"; transcript_id "AF129408.13-001"; exon_number 40;
ENr133.contig3	ExonAligner	CDS	9173	9231	.	+	2	gene_id "AF129408.13-001"; transcript_id "AF129408.13-001"; exon_number 41;
ENr133.contig3	ExonAligner	CDS	21476	21636	.	+	0	gene_id "AF129408.13-002"; transcript_id "AF129408.13-002"; exon_number 5;
ENr133.contig3	ExonAligner	CDS	21227	21379	.	+	0	gene_id "AF129408.13-002"; transcript_id "AF129408.13-002"; exon_number 6;
ENr133.contig3	ExonAligner	CDS	21025	21150	.	+	0	gene_id "AF129408.13-002"; transcript_id "AF129408.13-002"; exon_number 7;
ENr133.contig3	ExonAligner	CDS	20649	20715	.	+	1	gene_id "AF129408.13-002"; transcript_id "AF129408.13-002"; exon_number 9;
ENr133.contig3	ExonAligner	CDS	20443	20568	.	+	1	gene_id "AF129408.13-002"; transcript_id "AF129408.13-002"; exon_number 10;
ENr133.contig3	ExonAligner	CDS	20230	20350	.	+	2	gene_id "AF129408.13-002"; transcript_id "AF129408.13-002"; exon_number 11;
ENr133.contig3	ExonAligner	CDS	19911	20066	.	+	2	gene_id "AF129408.13-002"; transcript_id "AF129408.13-002"; exon_number 12;
ENr133.contig3	ExonAligner	CDS	19752	19813	.	+	1	gene_id "AF129408.13-002"; transcript_id "AF129408.13-002"; exon_number 13;
ENr133.contig3	ExonAligner	CDS	19538	19649	.	+	2	gene_id "AF129408.13-002"; transcript_id "AF129408.13-002"; exon_number 14;
ENr133.contig3	ExonAligner	CDS	19274	19356	.	+	1	gene_id "AF129408.13-002"; transcript_id "AF129408.13-002"; exon_number 15;
ENr133.contig3	ExonAligner	CDS	19079	19203	.	+	0	gene_id "AF129408.13-002"; transcript_id "AF129408.13-002"; exon_number 16;
ENr133.contig3	ExonAligner	CDS	18847	18954	.	+	0	gene_id "AF129408.13-002"; transcript_id "AF129408.13-002"; exon_number 17;
ENr133.contig3	ExonAligner	CDS	18636	18755	.	+	0	gene_id "AF129408.13-002"; transcript_id "AF129408.13-002"; exon_number 18;
ENr133.contig3	ExonAligner	CDS	18323	18486	.	+	1	gene_id "AF129408.13-002"; transcript_id "AF129408.13-002"; exon_number 19;
ENr133.contig3	ExonAligner	CDS	17988	18067	.	+	0	gene_id "AF129408.13-002"; transcript_id "AF129408.13-002"; exon_number 20;
ENr133.contig3	ExonAligner	CDS	17581	17665	.	+	1	gene_id "AF129408.13-002"; transcript_id "AF129408.13-002"; exon_number 22;
ENr133.contig3	ExonAligner	CDS	17334	17496	.	+	2	gene_id "AF129408.13-002"; transcript_id "AF129408.13-002"; exon_number 23;
ENr133.contig3	ExonAligner	CDS	16630	16862	.	+	0	gene_id "AF129408.13-002"; transcript_id "AF129408.13-002"; exon_number 25;
ENr133.contig3	ExonAligner	CDS	15076	15204	.	+	0	gene_id "AF129408.13-002"; transcript_id "AF129408.13-002"; exon_number 26;
ENr133.contig3	ExonAligner	CDS	14842	14976	.	+	0	gene_id "AF129408.13-002"; transcript_id "AF129408.13-002"; exon_number 27;
ENr133.contig3	ExonAligner	CDS	14618	14771	.	+	1	gene_id "AF129408.13-002"; transcript_id "AF129408.13-002"; exon_number 28;
ENr133.contig3	ExonAligner	CDS	14369	14470	.	+	1	gene_id "AF129408.13-002"; transcript_id "AF129408.13-002"; exon_number 29;
ENr133.contig3	ExonAligner	CDS	14252	14292	.	+	0	gene_id "AF129408.13-002"; transcript_id "AF129408.13-002"; exon_number 30;
ENr133.contig3	ExonAligner	CDS	14044	14144	.	+	2	gene_id "AF129408.13-002"; transcript_id "AF129408.13-002"; exon_number 31;
ENr133.contig3	ExonAligner	CDS	13873	13943	.	+	1	gene_id "AF129408.13-002"; transcript_id "AF129408.13-002"; exon_number 32;
ENr133.contig3	ExonAligner	CDS	13062	13162	.	+	0	gene_id "AF129408.13-002"; transcript_id "AF129408.13-002"; exon_number 33;
ENr133.contig3	ExonAligner	CDS	12755	12976	.	+	0	gene_id "AF129408.13-002"; transcript_id "AF129408.13-002"; exon_number 34;
ENr133.contig3	ExonAligner	CDS	11522	11682	.	+	2	gene_id "AF129408.13-002"; transcript_id "AF129408.13-002"; exon_number 35;
ENr133.contig3	ExonAligner	CDS	10692	10790	.	+	2	gene_id "AF129408.13-002"; transcript_id "AF129408.13-002"; exon_number 36;
ENr133.contig3	ExonAligner	CDS	10414	10564	.	+	0	gene_id "AF129408.13-002"; transcript_id "AF129408.13-002"; exon_number 37;
ENr133.contig3	ExonAligner	CDS	9561	9620	.	+	0	gene_id "AF129408.13-002"; transcript_id "AF129408.13-002"; exon_number 38;
ENr133.contig3	ExonAligner	CDS	9342	9371	.	+	0	gene_id "AF129408.13-002"; transcript_id "AF129408.13-002"; exon_number 39;
ENr133.contig3	ExonAligner	CDS	9173	9231	.	+	2	gene_id "AF129408.13-002"; transcript_id "AF129408.13-002"; exon_number 40;
ENr133.contig3	ExonAligner	CDS	21476	21636	.	+	2	gene_id "AF129408.13-010"; transcript_id "AF129408.13-010"; exon_number 2;
ENr133.contig3	ExonAligner	CDS	21227	21379	.	+	2	gene_id "AF129408.13-010"; transcript_id "AF129408.13-010"; exon_number 3;
ENr133.contig3	ExonAligner	CDS	20649	20715	.	+	0	gene_id "AF129408.13-010"; transcript_id "AF129408.13-010"; exon_number 5;
ENr133.contig3	ExonAligner	CDS	20443	20568	.	+	0	gene_id "AF129408.13-010"; transcript_id "AF129408.13-010"; exon_number 6;
ENr133.contig3	ExonAligner	CDS	20230	20350	.	+	1	gene_id "AF129408.13-010"; transcript_id "AF129408.13-010"; exon_number 7;
ENr133.contig3	ExonAligner	CDS	19911	20066	.	+	1	gene_id "AF129408.13-010"; transcript_id "AF129408.13-010"; exon_number 8;
ENr133.contig3	ExonAligner	CDS	19752	19813	.	+	0	gene_id "AF129408.13-010"; transcript_id "AF129408.13-010"; exon_number 9;
ENr133.contig3	ExonAligner	CDS	19538	19649	.	+	1	gene_id "AF129408.13-010"; transcript_id "AF129408.13-010"; exon_number 10;
ENr133.contig3	ExonAligner	CDS	19274	19356	.	+	0	gene_id "AF129408.13-010"; transcript_id "AF129408.13-010"; exon_number 11;
ENr133.contig3	ExonAligner	CDS	17988	18067	.	+	2	gene_id "AF129408.13-014"; transcript_id "AF129408.13-014"; exon_number 2;
ENr133.contig3	ExonAligner	CDS	17581	17665	.	+	0	gene_id "AF129408.13-014"; transcript_id "AF129408.13-014"; exon_number 3;
ENr133.contig3	ExonAligner	CDS	17334	17496	.	+	1	gene_id "AF129408.13-014"; transcript_id "AF129408.13-014"; exon_number 4;
ENr133.contig3	ExonAligner	CDS	16630	16862	.	+	2	gene_id "AF129408.13-014"; transcript_id "AF129408.13-014"; exon_number 6;
ENr133.contig3	ExonAligner	CDS	15076	15204	.	+	2	gene_id "AF129408.13-014"; transcript_id "AF129408.13-014"; exon_number 7;
ENr133.contig3	ExonAligner	CDS	14842	14976	.	+	2	gene_id "AF129408.13-014"; transcript_id "AF129408.13-014"; exon_number 8;
ENr133.contig3	ExonAligner	CDS	14618	14771	.	+	0	gene_id "AF129408.13-014"; transcript_id "AF129408.13-014"; exon_number 9;
ENr133.contig3	ExonAligner	CDS	14369	14470	.	+	0	gene_id "AF129408.13-014"; transcript_id "AF129408.13-014"; exon_number 10;
ENr133.contig3	ExonAligner	CDS	14252	14292	.	+	2	gene_id "AF129408.13-014"; transcript_id "AF129408.13-014"; exon_number 11;
ENr133.contig3	ExonAligner	CDS	14044	14144	.	+	1	gene_id "AF129408.13-014"; transcript_id "AF129408.13-014"; exon_number 12;
ENr133.contig3	ExonAligner	CDS	13873	13943	.	+	0	gene_id "AF129408.13-014"; transcript_id "AF129408.13-014"; exon_number 13;
ENr133.contig3	ExonAligner	CDS	13097	13162	.	+	2	gene_id "AF129408.13-014"; transcript_id "AF129408.13-014"; exon_number 14;
ENr133.contig3	ExonAligner	CDS	10414	10585	.	+	0	gene_id "AF129408.13-004"; transcript_id "AF129408.13-004"; exon_number 1;
ENr133.contig3	ExonAligner	CDS	9561	9620	.	+	0	gene_id "AF129408.13-004"; transcript_id "AF129408.13-004"; exon_number 2;
ENr133.contig3	ExonAligner	CDS	9342	9371	.	+	0	gene_id "AF129408.13-004"; transcript_id "AF129408.13-004"; exon_number 3;
ENr133.contig3	ExonAligner	CDS	9173	9231	.	+	2	gene_id "AF129408.13-004"; transcript_id "AF129408.13-004"; exon_number 4;
ENr212.contig1	ExonAligner	CDS	35042	35242	.	+	0	gene_id "AC005370.1-001"; transcript_id "AC005370.1-001"; exon_number 1;
ENr212.contig1	ExonAligner	CDS	34848	34951	.	+	2	gene_id "AC005370.1-001"; transcript_id "AC005370.1-001"; exon_number 2;
ENr212.contig1	ExonAligner	CDS	34319	34484	.	+	0	gene_id "AC005370.1-001"; transcript_id "AC005370.1-001"; exon_number 3;
ENr212.contig1	ExonAligner	CDS	35042	35242	.	+	0	gene_id "AC005370.1-008"; transcript_id "AC005370.1-008"; exon_number 1;
ENr212.contig1	ExonAligner	CDS	34848	34951	.	+	2	gene_id "AC005370.1-008"; transcript_id "AC005370.1-008"; exon_number 2;
ENr212.contig1	ExonAligner	CDS	34319	34484	.	+	0	gene_id "AC005370.1-008"; transcript_id "AC005370.1-008"; exon_number 3;
ENr212.contig1	ExonAligner	CDS	35042	35242	.	+	0	gene_id "AC005370.1-002"; transcript_id "AC005370.1-002"; exon_number 1;
ENr212.contig1	ExonAligner	CDS	34848	34951	.	+	2	gene_id "AC005370.1-002"; transcript_id "AC005370.1-002"; exon_number 2;
ENr212.contig1	ExonAligner	CDS	34319	34484	.	+	0	gene_id "AC005370.1-002"; transcript_id "AC005370.1-002"; exon_number 3;
ENr212.contig1	ExonAligner	CDS	34848	34951	.	+	2	gene_id "AC005370.1-006"; transcript_id "AC005370.1-006"; exon_number 2;
ENr212.contig1	ExonAligner	CDS	34319	34484	.	+	0	gene_id "AC005370.1-006"; transcript_id "AC005370.1-006"; exon_number 3;
ENr212.contig1	ExonAligner	CDS	34319	34484	.	+	0	gene_id "AC005370.1-004"; transcript_id "AC005370.1-004"; exon_number 2;
ENr213.contig2	ExonAligner	CDS	6075	6098	.	-	0	gene_id "AC110015.1-002"; transcript_id "AC110015.1-002"; exon_number 1;
ENr213.contig2	ExonAligner	CDS	6488	6643	.	-	0	gene_id "AC110015.1-002"; transcript_id "AC110015.1-002"; exon_number 2;
ENr213.contig2	ExonAligner	CDS	7286	7436	.	-	0	gene_id "AC110015.1-002"; transcript_id "AC110015.1-002"; exon_number 3;
ENr221.contig1	ExonAligner	CDS	5989	6467	.	+	2	gene_id "AC008937.5-003"; transcript_id "AC008937.5-003"; exon_number 1;
ENr221.contig1	ExonAligner	CDS	5762	5898	.	+	1	gene_id "AC008937.5-003"; transcript_id "AC008937.5-003"; exon_number 2;
ENr221.contig1	ExonAligner	CDS	5546	5667	.	+	0	gene_id "AC008937.5-003"; transcript_id "AC008937.5-003"; exon_number 3;
ENr221.contig1	ExonAligner	CDS	5370	5461	.	+	2	gene_id "AC008937.5-003"; transcript_id "AC008937.5-003"; exon_number 4;
ENr221.contig1	ExonAligner	CDS	4781	4856	.	+	0	gene_id "AC008937.5-003"; transcript_id "AC008937.5-003"; exon_number 5;
ENr221.contig1	ExonAligner	CDS	4473	4615	.	+	2	gene_id "AC008937.5-003"; transcript_id "AC008937.5-003"; exon_number 6;
ENr221.contig1	ExonAligner	CDS	4290	4362	.	+	0	gene_id "AC008937.5-003"; transcript_id "AC008937.5-003"; exon_number 7;
ENr221.contig1	ExonAligner	CDS	4145	4212	.	+	2	gene_id "AC008937.5-003"; transcript_id "AC008937.5-003"; exon_number 8;
ENr221.contig1	ExonAligner	CDS	3635	3758	.	+	0	gene_id "AC008937.5-003"; transcript_id "AC008937.5-003"; exon_number 9;
ENr221.contig1	ExonAligner	CDS	3380	3502	.	+	0	gene_id "AC008937.5-003"; transcript_id "AC008937.5-003"; exon_number 10;
ENr221.contig1	ExonAligner	CDS	2702	2847	.	+	2	gene_id "AC008937.5-003"; transcript_id "AC008937.5-003"; exon_number 11;
ENr221.contig1	ExonAligner	CDS	2449	2473	.	+	0	gene_id "AC008937.5-003"; transcript_id "AC008937.5-003"; exon_number 12;
ENr221.contig1	ExonAligner	CDS	5989	6467	.	+	2	gene_id "AC008937.5-001"; transcript_id "AC008937.5-001"; exon_number 1;
ENr221.contig1	ExonAligner	CDS	5762	5898	.	+	1	gene_id "AC008937.5-001"; transcript_id "AC008937.5-001"; exon_number 2;
ENr221.contig1	ExonAligner	CDS	5546	5667	.	+	0	gene_id "AC008937.5-001"; transcript_id "AC008937.5-001"; exon_number 3;
ENr221.contig1	ExonAligner	CDS	5376	5461	.	+	2	gene_id "AC008937.5-001"; transcript_id "AC008937.5-001"; exon_number 4;
ENr221.contig1	ExonAligner	CDS	4781	4856	.	+	0	gene_id "AC008937.5-001"; transcript_id "AC008937.5-001"; exon_number 5;
ENr221.contig1	ExonAligner	CDS	4473	4615	.	+	2	gene_id "AC008937.5-001"; transcript_id "AC008937.5-001"; exon_number 6;
ENr221.contig1	ExonAligner	CDS	4290	4362	.	+	0	gene_id "AC008937.5-001"; transcript_id "AC008937.5-001"; exon_number 7;
ENr221.contig1	ExonAligner	CDS	4145	4212	.	+	2	gene_id "AC008937.5-001"; transcript_id "AC008937.5-001"; exon_number 8;
ENr221.contig1	ExonAligner	CDS	3635	3758	.	+	0	gene_id "AC008937.5-001"; transcript_id "AC008937.5-001"; exon_number 9;
ENr221.contig1	ExonAligner	CDS	3380	3502	.	+	0	gene_id "AC008937.5-001"; transcript_id "AC008937.5-001"; exon_number 10;
ENr221.contig1	ExonAligner	CDS	2705	2844	.	+	2	gene_id "AC008937.5-001"; transcript_id "AC008937.5-001"; exon_number 11;
ENr221.contig1	ExonAligner	CDS	2449	2473	.	+	0	gene_id "AC008937.5-001"; transcript_id "AC008937.5-001"; exon_number 12;
ENr221.contig1	ExonAligner	CDS	5989	6467	.	+	2	gene_id "AC008937.5-004"; transcript_id "AC008937.5-004"; exon_number 1;
ENr221.contig1	ExonAligner	CDS	5762	5898	.	+	1	gene_id "AC008937.5-004"; transcript_id "AC008937.5-004"; exon_number 2;
ENr221.contig1	ExonAligner	CDS	5546	5667	.	+	0	gene_id "AC008937.5-004"; transcript_id "AC008937.5-004"; exon_number 3;
ENr221.contig1	ExonAligner	CDS	5370	5461	.	+	2	gene_id "AC008937.5-004"; transcript_id "AC008937.5-004"; exon_number 4;
ENr221.contig1	ExonAligner	CDS	4781	4856	.	+	0	gene_id "AC008937.5-004"; transcript_id "AC008937.5-004"; exon_number 5;
ENr221.contig1	ExonAligner	CDS	4473	4615	.	+	2	gene_id "AC008937.5-004"; transcript_id "AC008937.5-004"; exon_number 6;
ENr221.contig1	ExonAligner	CDS	4290	4362	.	+	0	gene_id "AC008937.5-004"; transcript_id "AC008937.5-004"; exon_number 7;
ENr221.contig1	ExonAligner	CDS	4145	4212	.	+	2	gene_id "AC008937.5-004"; transcript_id "AC008937.5-004"; exon_number 8;
ENr221.contig1	ExonAligner	CDS	3635	3758	.	+	0	gene_id "AC008937.5-004"; transcript_id "AC008937.5-004"; exon_number 9;
ENr221.contig1	ExonAligner	CDS	3380	3502	.	+	0	gene_id "AC008937.5-004"; transcript_id "AC008937.5-004"; exon_number 10;
ENr221.contig1	ExonAligner	CDS	2705	2844	.	+	2	gene_id "AC008937.5-004"; transcript_id "AC008937.5-004"; exon_number 11;
ENr221.contig1	ExonAligner	CDS	2449	2473	.	+	0	gene_id "AC008937.5-004"; transcript_id "AC008937.5-004"; exon_number 12;
ENr223.contig1	ExonAligner	CDS	7629	7828	.	-	2	gene_id "RP11-505P4.1-001"; transcript_id "RP11-505P4.1-001"; exon_number 2;
ENr223.contig1	ExonAligner	CDS	7429	7546	.	-	0	gene_id "RP11-505P4.1-001"; transcript_id "RP11-505P4.1-001"; exon_number 3;
ENr223.contig1	ExonAligner	CDS	6989	7287	.	-	2	gene_id "RP11-505P4.1-001"; transcript_id "RP11-505P4.1-001"; exon_number 4;
ENr223.contig1	ExonAligner	CDS	6734	6846	.	-	0	gene_id "RP11-505P4.1-001"; transcript_id "RP11-505P4.1-001"; exon_number 5;
ENr223.contig1	ExonAligner	CDS	6458	6648	.	-	1	gene_id "RP11-505P4.1-001"; transcript_id "RP11-505P4.1-001"; exon_number 6;
ENr223.contig1	ExonAligner	CDS	6243	6373	.	-	2	gene_id "RP11-505P4.1-001"; transcript_id "RP11-505P4.1-001"; exon_number 7;
ENr223.contig1	ExonAligner	CDS	5573	5777	.	-	0	gene_id "RP11-505P4.1-001"; transcript_id "RP11-505P4.1-001"; exon_number 8;
ENr223.contig1	ExonAligner	CDS	5272	5443	.	-	2	gene_id "RP11-505P4.1-001"; transcript_id "RP11-505P4.1-001"; exon_number 9;
ENr223.contig1	ExonAligner	CDS	5087	5196	.	-	1	gene_id "RP11-505P4.1-001"; transcript_id "RP11-505P4.1-001"; exon_number 10;
ENr223.contig1	ExonAligner	CDS	4850	5007	.	-	2	gene_id "RP11-505P4.1-001"; transcript_id "RP11-505P4.1-001"; exon_number 11;
ENr223.contig1	ExonAligner	CDS	4553	4711	.	-	0	gene_id "RP11-505P4.1-001"; transcript_id "RP11-505P4.1-001"; exon_number 12;
ENr223.contig1	ExonAligner	CDS	7629	7828	.	-	2	gene_id "RP11-505P4.1-003"; transcript_id "RP11-505P4.1-003"; exon_number 2;
ENr223.contig1	ExonAligner	CDS	7429	7546	.	-	0	gene_id "RP11-505P4.1-003"; transcript_id "RP11-505P4.1-003"; exon_number 3;
ENr223.contig1	ExonAligner	CDS	6989	7287	.	-	2	gene_id "RP11-505P4.1-003"; transcript_id "RP11-505P4.1-003"; exon_number 4;
ENr223.contig1	ExonAligner	CDS	6734	6846	.	-	0	gene_id "RP11-505P4.1-003"; transcript_id "RP11-505P4.1-003"; exon_number 5;
ENr223.contig1	ExonAligner	CDS	6458	6648	.	-	1	gene_id "RP11-505P4.1-003"; transcript_id "RP11-505P4.1-003"; exon_number 6;
ENr223.contig1	ExonAligner	CDS	6243	6373	.	-	2	gene_id "RP11-505P4.1-003"; transcript_id "RP11-505P4.1-003"; exon_number 8;
ENr223.contig1	ExonAligner	CDS	5573	5777	.	-	0	gene_id "RP11-505P4.1-003"; transcript_id "RP11-505P4.1-003"; exon_number 9;
ENr223.contig1	ExonAligner	CDS	5272	5443	.	-	2	gene_id "RP11-505P4.1-003"; transcript_id "RP11-505P4.1-003"; exon_number 10;
ENr223.contig1	ExonAligner	CDS	5087	5196	.	-	1	gene_id "RP11-505P4.1-003"; transcript_id "RP11-505P4.1-003"; exon_number 11;
ENr223.contig1	ExonAligner	CDS	4850	5007	.	-	2	gene_id "RP11-505P4.1-003"; transcript_id "RP11-505P4.1-003"; exon_number 12;
ENr223.contig1	ExonAligner	CDS	4553	4711	.	-	0	gene_id "RP11-505P4.1-003"; transcript_id "RP11-505P4.1-003"; exon_number 13;
ENr223.contig1	ExonAligner	CDS	7429	7546	.	-	0	gene_id "RP11-505P4.1-007"; transcript_id "RP11-505P4.1-007"; exon_number 2;
ENr223.contig1	ExonAligner	CDS	6989	7287	.	-	2	gene_id "RP11-505P4.1-007"; transcript_id "RP11-505P4.1-007"; exon_number 3;
ENr223.contig1	ExonAligner	CDS	6734	6846	.	-	0	gene_id "RP11-505P4.1-007"; transcript_id "RP11-505P4.1-007"; exon_number 4;
ENr223.contig1	ExonAligner	CDS	6458	6648	.	-	1	gene_id "RP11-505P4.1-007"; transcript_id "RP11-505P4.1-007"; exon_number 5;
ENr223.contig1	ExonAligner	CDS	6243	6373	.	-	2	gene_id "RP11-505P4.1-007"; transcript_id "RP11-505P4.1-007"; exon_number 7;
ENr223.contig1	ExonAligner	CDS	5573	5777	.	-	0	gene_id "RP11-505P4.1-007"; transcript_id "RP11-505P4.1-007"; exon_number 8;
ENr223.contig1	ExonAligner	CDS	5272	5443	.	-	2	gene_id "RP11-505P4.1-007"; transcript_id "RP11-505P4.1-007"; exon_number 9;
ENr223.contig1	ExonAligner	CDS	5087	5196	.	-	1	gene_id "RP11-505P4.1-007"; transcript_id "RP11-505P4.1-007"; exon_number 10;
ENr223.contig1	ExonAligner	CDS	4850	5007	.	-	2	gene_id "RP11-505P4.1-007"; transcript_id "RP11-505P4.1-007"; exon_number 11;
ENr223.contig1	ExonAligner	CDS	4553	4711	.	-	0	gene_id "RP11-505P4.1-007"; transcript_id "RP11-505P4.1-007"; exon_number 12;
ENr231.contig5	ExonAligner	CDS	9582	9668	.	+	0	gene_id "RP11-68I18.9-001"; transcript_id "RP11-68I18.9-001"; exon_number 3;
ENr231.contig5	ExonAligner	CDS	9744	9874	.	+	0	gene_id "RP11-68I18.9-001"; transcript_id "RP11-68I18.9-001"; exon_number 4;
ENr231.contig5	ExonAligner	CDS	10001	10118	.	+	1	gene_id "RP11-68I18.9-001"; transcript_id "RP11-68I18.9-001"; exon_number 5;
ENr231.contig5	ExonAligner	CDS	10303	10455	.	+	0	gene_id "RP11-68I18.9-001"; transcript_id "RP11-68I18.9-001"; exon_number 6;
ENr231.contig5	ExonAligner	CDS	10655	10948	.	+	0	gene_id "RP11-68I18.9-001"; transcript_id "RP11-68I18.9-001"; exon_number 7;
ENr231.contig5	ExonAligner	CDS	11039	11247	.	+	0	gene_id "RP11-68I18.9-001"; transcript_id "RP11-68I18.9-001"; exon_number 8;
ENr231.contig5	ExonAligner	CDS	11341	11424	.	+	1	gene_id "RP11-68I18.9-001"; transcript_id "RP11-68I18.9-001"; exon_number 9;
ENr231.contig5	ExonAligner	CDS	11623	11671	.	+	1	gene_id "RP11-68I18.9-001"; transcript_id "RP11-68I18.9-001"; exon_number 10;
ENr231.contig5	ExonAligner	CDS	11744	11828	.	+	0	gene_id "RP11-68I18.9-001"; transcript_id "RP11-68I18.9-001"; exon_number 11;
ENr231.contig5	ExonAligner	CDS	12243	12369	.	+	2	gene_id "RP11-68I18.9-001"; transcript_id "RP11-68I18.9-001"; exon_number 13;
ENr231.contig5	ExonAligner	CDS	9582	9668	.	+	0	gene_id "RP11-68I18.9-002"; transcript_id "RP11-68I18.9-002"; exon_number 3;
ENr231.contig5	ExonAligner	CDS	9744	9874	.	+	0	gene_id "RP11-68I18.9-002"; transcript_id "RP11-68I18.9-002"; exon_number 4;
ENr231.contig5	ExonAligner	CDS	10001	10118	.	+	1	gene_id "RP11-68I18.9-002"; transcript_id "RP11-68I18.9-002"; exon_number 5;
ENr231.contig5	ExonAligner	CDS	10303	10455	.	+	0	gene_id "RP11-68I18.9-002"; transcript_id "RP11-68I18.9-002"; exon_number 6;
ENr231.contig5	ExonAligner	CDS	10655	10948	.	+	0	gene_id "RP11-68I18.9-002"; transcript_id "RP11-68I18.9-002"; exon_number 7;
ENr231.contig5	ExonAligner	CDS	11039	11247	.	+	0	gene_id "RP11-68I18.9-002"; transcript_id "RP11-68I18.9-002"; exon_number 8;
ENr231.contig5	ExonAligner	CDS	11341	11424	.	+	1	gene_id "RP11-68I18.9-002"; transcript_id "RP11-68I18.9-002"; exon_number 9;
ENr231.contig5	ExonAligner	CDS	11623	11671	.	+	1	gene_id "RP11-68I18.9-002"; transcript_id "RP11-68I18.9-002"; exon_number 10;
ENr231.contig5	ExonAligner	CDS	11744	11828	.	+	0	gene_id "RP11-68I18.9-002"; transcript_id "RP11-68I18.9-002"; exon_number 11;
ENr231.contig5	ExonAligner	CDS	12243	12369	.	+	2	gene_id "RP11-68I18.9-002"; transcript_id "RP11-68I18.9-002"; exon_number 12;
ENr231.contig5	ExonAligner	CDS	9582	9668	.	+	0	gene_id "RP11-68I18.9-003"; transcript_id "RP11-68I18.9-003"; exon_number 4;
ENr231.contig5	ExonAligner	CDS	9744	9874	.	+	0	gene_id "RP11-68I18.9-003"; transcript_id "RP11-68I18.9-003"; exon_number 5;
[truncated: 1,029 more rows]
