# Supplementary material for: Reference based annotation with GeneMapper
Source: Genome Biol. 2006 Apr 5;7(4):R29. doi: 10.1186/gb-2006-7-4-r29 (PMC1557983; doi:10.1186/gb-2006-7-4-r29)
Supplement: Additional data file 3 — A gunzipped tar file containing GeneMapper annotations of the ENCODE regions [file gb-2006-7-4-r29-S3.tgz › genemapper_encode/macaque.gff]

ENm001.contig6	ExonAligner	CDS	207624	207709	.	-	0	gene_id "AC073130.2-001"; transcript_id "AC073130.2-001"; exon_number 2;
ENm001.contig6	ExonAligner	CDS	192977	193229	.	-	1	gene_id "AC073130.2-001"; transcript_id "AC073130.2-001"; exon_number 3;
ENm001.contig6	ExonAligner	CDS	191661	191996	.	-	0	gene_id "AC073130.2-001"; transcript_id "AC073130.2-001"; exon_number 4;
ENm001.contig6	ExonAligner	CDS	190484	190699	.	-	0	gene_id "AC073130.2-001"; transcript_id "AC073130.2-001"; exon_number 5;
ENm001.contig6	ExonAligner	CDS	189986	190144	.	-	0	gene_id "AC073130.2-001"; transcript_id "AC073130.2-001"; exon_number 6;
ENm001.contig6	ExonAligner	CDS	185118	185309	.	-	0	gene_id "AC073130.2-001"; transcript_id "AC073130.2-001"; exon_number 7;
ENm001.contig4	ExonAligner	CDS	7740	7927	.	+	0	gene_id "AC006159.1-003"; transcript_id "AC006159.1-003"; exon_number 3;
ENm001.contig4	ExonAligner	CDS	13311	13464	.	+	1	gene_id "AC006159.1-003"; transcript_id "AC006159.1-003"; exon_number 4;
ENm001.contig4	ExonAligner	CDS	7740	7927	.	+	0	gene_id "AC006159.1-001"; transcript_id "AC006159.1-001"; exon_number 2;
ENm001.contig4	ExonAligner	CDS	13311	13464	.	+	1	gene_id "AC006159.1-001"; transcript_id "AC006159.1-001"; exon_number 3;
ENm001.contig4	ExonAligner	CDS	32172	32201	.	+	0	gene_id "AC006159.2-001"; transcript_id "AC006159.2-001"; exon_number 1;
ENm001.contig4	ExonAligner	CDS	33590	33754	.	+	0	gene_id "AC006159.2-001"; transcript_id "AC006159.2-001"; exon_number 2;
ENm001.contig15	ExonAligner	CDS	252223	253320	.	-	0	gene_id "AC002543.3-002"; transcript_id "AC002543.3-002"; exon_number 1;
ENm001.contig15	ExonAligner	CDS	226789	226980	.	-	0	gene_id "AC002543.3-002"; transcript_id "AC002543.3-002"; exon_number 2;
ENm001.contig15	ExonAligner	CDS	215447	215581	.	-	0	gene_id "AC002543.3-002"; transcript_id "AC002543.3-002"; exon_number 3;
ENm001.contig15	ExonAligner	CDS	214507	214680	.	-	0	gene_id "AC002543.3-002"; transcript_id "AC002543.3-002"; exon_number 4;
ENm001.contig15	ExonAligner	CDS	202586	202740	.	-	0	gene_id "AC002543.3-002"; transcript_id "AC002543.3-002"; exon_number 5;
ENm001.contig15	ExonAligner	CDS	200563	200659	.	-	1	gene_id "AC002543.3-002"; transcript_id "AC002543.3-002"; exon_number 6;
ENm001.contig15	ExonAligner	CDS	200327	200457	.	-	0	gene_id "AC002543.3-002"; transcript_id "AC002543.3-002"; exon_number 7;
ENm001.contig15	ExonAligner	CDS	199472	199633	.	-	1	gene_id "AC002543.3-002"; transcript_id "AC002543.3-002"; exon_number 8;
ENm001.contig15	ExonAligner	CDS	198597	198696	.	-	1	gene_id "AC002543.3-002"; transcript_id "AC002543.3-002"; exon_number 9;
ENm001.contig15	ExonAligner	CDS	194819	195037	.	-	0	gene_id "AC002543.3-002"; transcript_id "AC002543.3-002"; exon_number 10;
ENm001.contig15	ExonAligner	CDS	188288	188434	.	-	0	gene_id "AC002543.3-002"; transcript_id "AC002543.3-002"; exon_number 11;
ENm001.contig15	ExonAligner	CDS	186432	186588	.	-	0	gene_id "AC002543.3-002"; transcript_id "AC002543.3-002"; exon_number 12;
ENm001.contig15	ExonAligner	CDS	186100	186234	.	-	2	gene_id "AC002543.3-002"; transcript_id "AC002543.3-002"; exon_number 13;
ENm001.contig15	ExonAligner	CDS	182886	183116	.	-	2	gene_id "AC002543.3-002"; transcript_id "AC002543.3-002"; exon_number 14;
ENm001.contig15	ExonAligner	CDS	179053	179234	.	-	2	gene_id "AC002543.3-002"; transcript_id "AC002543.3-002"; exon_number 16;
ENm001.contig15	ExonAligner	CDS	175748	175857	.	-	0	gene_id "AC002543.3-002"; transcript_id "AC002543.3-002"; exon_number 17;
ENm001.contig15	ExonAligner	CDS	174331	174496	.	-	1	gene_id "AC002543.3-002"; transcript_id "AC002543.3-002"; exon_number 18;
ENm001.contig15	ExonAligner	CDS	166121	166257	.	-	0	gene_id "AC002543.3-002"; transcript_id "AC002543.3-002"; exon_number 19;
ENm001.contig15	ExonAligner	CDS	165785	166025	.	-	1	gene_id "AC002543.3-002"; transcript_id "AC002543.3-002"; exon_number 20;
ENm001.contig15	ExonAligner	CDS	252223	253320	.	-	0	gene_id "AC002543.3-001"; transcript_id "AC002543.3-001"; exon_number 1;
ENm001.contig15	ExonAligner	CDS	226789	226980	.	-	0	gene_id "AC002543.3-001"; transcript_id "AC002543.3-001"; exon_number 2;
ENm001.contig15	ExonAligner	CDS	215447	215581	.	-	0	gene_id "AC002543.3-001"; transcript_id "AC002543.3-001"; exon_number 3;
ENm001.contig15	ExonAligner	CDS	214507	214680	.	-	0	gene_id "AC002543.3-001"; transcript_id "AC002543.3-001"; exon_number 4;
ENm001.contig15	ExonAligner	CDS	202586	202740	.	-	0	gene_id "AC002543.3-001"; transcript_id "AC002543.3-001"; exon_number 5;
ENm001.contig15	ExonAligner	CDS	200563	200659	.	-	1	gene_id "AC002543.3-001"; transcript_id "AC002543.3-001"; exon_number 6;
ENm001.contig15	ExonAligner	CDS	200327	200457	.	-	0	gene_id "AC002543.3-001"; transcript_id "AC002543.3-001"; exon_number 7;
ENm001.contig15	ExonAligner	CDS	199472	199633	.	-	1	gene_id "AC002543.3-001"; transcript_id "AC002543.3-001"; exon_number 8;
ENm001.contig15	ExonAligner	CDS	198597	198750	.	-	1	gene_id "AC002543.3-001"; transcript_id "AC002543.3-001"; exon_number 9;
ENm001.contig15	ExonAligner	CDS	194819	195037	.	-	0	gene_id "AC002543.3-001"; transcript_id "AC002543.3-001"; exon_number 10;
ENm001.contig15	ExonAligner	CDS	188288	188434	.	-	0	gene_id "AC002543.3-001"; transcript_id "AC002543.3-001"; exon_number 11;
ENm001.contig15	ExonAligner	CDS	186432	186588	.	-	0	gene_id "AC002543.3-001"; transcript_id "AC002543.3-001"; exon_number 12;
ENm001.contig15	ExonAligner	CDS	186100	186234	.	-	2	gene_id "AC002543.3-001"; transcript_id "AC002543.3-001"; exon_number 13;
ENm001.contig15	ExonAligner	CDS	182886	183116	.	-	2	gene_id "AC002543.3-001"; transcript_id "AC002543.3-001"; exon_number 14;
ENm001.contig15	ExonAligner	CDS	179053	179234	.	-	2	gene_id "AC002543.3-001"; transcript_id "AC002543.3-001"; exon_number 16;
ENm001.contig15	ExonAligner	CDS	175748	175857	.	-	0	gene_id "AC002543.3-001"; transcript_id "AC002543.3-001"; exon_number 17;
ENm001.contig15	ExonAligner	CDS	174331	174496	.	-	1	gene_id "AC002543.3-001"; transcript_id "AC002543.3-001"; exon_number 18;
ENm001.contig15	ExonAligner	CDS	166121	166257	.	-	0	gene_id "AC002543.3-001"; transcript_id "AC002543.3-001"; exon_number 19;
ENm001.contig15	ExonAligner	CDS	165785	166025	.	-	1	gene_id "AC002543.3-001"; transcript_id "AC002543.3-001"; exon_number 20;
ENm001.contig15	ExonAligner	CDS	108353	108391	.	-	0	gene_id "AC002543.1-002"; transcript_id "AC002543.1-002"; exon_number 1;
ENm001.contig15	ExonAligner	CDS	83267	83330	.	-	0	gene_id "AC002543.1-002"; transcript_id "AC002543.1-002"; exon_number 2;
ENm001.contig15	ExonAligner	CDS	78482	78527	.	-	2	gene_id "AC002543.1-002"; transcript_id "AC002543.1-002"; exon_number 3;
ENm001.contig15	ExonAligner	CDS	72660	72723	.	-	1	gene_id "AC002543.1-002"; transcript_id "AC002543.1-002"; exon_number 4;
ENm001.contig15	ExonAligner	CDS	67300	67506	.	-	0	gene_id "AC002543.1-002"; transcript_id "AC002543.1-002"; exon_number 5;
ENm001.contig15	ExonAligner	CDS	65374	65453	.	-	0	gene_id "AC002543.1-002"; transcript_id "AC002543.1-002"; exon_number 6;
ENm001.contig15	ExonAligner	CDS	61390	61468	.	-	1	gene_id "AC002543.1-002"; transcript_id "AC002543.1-002"; exon_number 7;
ENm001.contig15	ExonAligner	CDS	59567	59638	.	-	0	gene_id "AC002543.1-002"; transcript_id "AC002543.1-002"; exon_number 8;
ENm001.contig15	ExonAligner	CDS	56335	56397	.	-	0	gene_id "AC002543.1-002"; transcript_id "AC002543.1-002"; exon_number 9;
ENm001.contig15	ExonAligner	CDS	54924	55067	.	-	0	gene_id "AC002543.1-002"; transcript_id "AC002543.1-002"; exon_number 10;
ENm001.contig15	ExonAligner	CDS	83267	83330	.	-	0	gene_id "AC002543.1-004"; transcript_id "AC002543.1-004"; exon_number 2;
ENm001.contig15	ExonAligner	CDS	78482	78527	.	-	2	gene_id "AC002543.1-004"; transcript_id "AC002543.1-004"; exon_number 3;
ENm001.contig15	ExonAligner	CDS	72660	72723	.	-	1	gene_id "AC002543.1-004"; transcript_id "AC002543.1-004"; exon_number 4;
ENm001.contig15	ExonAligner	CDS	67300	67506	.	-	0	gene_id "AC002543.1-004"; transcript_id "AC002543.1-004"; exon_number 5;
ENm001.contig15	ExonAligner	CDS	65374	65453	.	-	0	gene_id "AC002543.1-004"; transcript_id "AC002543.1-004"; exon_number 6;
ENm001.contig15	ExonAligner	CDS	61390	61468	.	-	1	gene_id "AC002543.1-004"; transcript_id "AC002543.1-004"; exon_number 7;
ENm001.contig15	ExonAligner	CDS	59567	59638	.	-	0	gene_id "AC002543.1-004"; transcript_id "AC002543.1-004"; exon_number 8;
ENm001.contig15	ExonAligner	CDS	56344	56397	.	-	0	gene_id "AC002543.1-004"; transcript_id "AC002543.1-004"; exon_number 9;
ENm001.contig15	ExonAligner	CDS	28019	28067	.	+	0	gene_id "AC106873.3-001"; transcript_id "AC106873.3-001"; exon_number 1;
ENm001.contig15	ExonAligner	CDS	29344	29643	.	+	0	gene_id "AC106873.3-001"; transcript_id "AC106873.3-001"; exon_number 2;
ENm001.contig15	ExonAligner	CDS	32298	32437	.	+	2	gene_id "AC106873.3-001"; transcript_id "AC106873.3-001"; exon_number 3;
ENm001.contig15	ExonAligner	CDS	28019	28067	.	+	0	gene_id "AC106873.3-004"; transcript_id "AC106873.3-004"; exon_number 1;
ENm001.contig15	ExonAligner	CDS	29344	29643	.	+	0	gene_id "AC106873.3-004"; transcript_id "AC106873.3-004"; exon_number 2;
ENm001.contig15	ExonAligner	CDS	31735	31831	.	+	2	gene_id "AC106873.3-004"; transcript_id "AC106873.3-004"; exon_number 3;
ENm001.contig20	ExonAligner	CDS	72168	72250	.	+	2	gene_id "AC003987.1-016"; transcript_id "AC003987.1-016"; exon_number 2;
ENm001.contig20	ExonAligner	CDS	91208	91367	.	+	0	gene_id "AC003987.1-016"; transcript_id "AC003987.1-016"; exon_number 3;
ENm001.contig20	ExonAligner	CDS	100956	101010	.	+	2	gene_id "AC003987.1-016"; transcript_id "AC003987.1-016"; exon_number 4;
ENm001.contig20	ExonAligner	CDS	101653	101768	.	+	1	gene_id "AC003987.1-016"; transcript_id "AC003987.1-016"; exon_number 5;
ENm001.contig20	ExonAligner	CDS	102968	103011	.	+	2	gene_id "AC003987.1-016"; transcript_id "AC003987.1-016"; exon_number 6;
ENm001.contig20	ExonAligner	CDS	72168	72250	.	+	2	gene_id "AC003987.1-006"; transcript_id "AC003987.1-006"; exon_number 2;
ENm001.contig20	ExonAligner	CDS	91208	91367	.	+	0	gene_id "AC003987.1-006"; transcript_id "AC003987.1-006"; exon_number 3;
ENm001.contig20	ExonAligner	CDS	100956	101010	.	+	2	gene_id "AC003987.1-006"; transcript_id "AC003987.1-006"; exon_number 4;
ENm001.contig20	ExonAligner	CDS	101653	101768	.	+	1	gene_id "AC003987.1-006"; transcript_id "AC003987.1-006"; exon_number 5;
ENm001.contig20	ExonAligner	CDS	102968	103043	.	+	2	gene_id "AC003987.1-006"; transcript_id "AC003987.1-006"; exon_number 6;
ENm001.contig20	ExonAligner	CDS	107072	107226	.	+	1	gene_id "AC003987.1-006"; transcript_id "AC003987.1-006"; exon_number 7;
ENm001.contig20	ExonAligner	CDS	109391	109488	.	+	2	gene_id "AC003987.1-006"; transcript_id "AC003987.1-006"; exon_number 8;
ENm001.contig20	ExonAligner	CDS	72168	72250	.	+	2	gene_id "AC003987.1-005"; transcript_id "AC003987.1-005"; exon_number 2;
ENm001.contig20	ExonAligner	CDS	91208	91367	.	+	0	gene_id "AC003987.1-005"; transcript_id "AC003987.1-005"; exon_number 3;
ENm001.contig20	ExonAligner	CDS	100956	101010	.	+	2	gene_id "AC003987.1-005"; transcript_id "AC003987.1-005"; exon_number 4;
ENm001.contig20	ExonAligner	CDS	101653	101768	.	+	1	gene_id "AC003987.1-005"; transcript_id "AC003987.1-005"; exon_number 5;
ENm001.contig20	ExonAligner	CDS	102968	103043	.	+	2	gene_id "AC003987.1-005"; transcript_id "AC003987.1-005"; exon_number 6;
ENm001.contig20	ExonAligner	CDS	105117	105185	.	+	1	gene_id "AC003987.1-005"; transcript_id "AC003987.1-005"; exon_number 7;
ENm001.contig20	ExonAligner	CDS	107072	107226	.	+	1	gene_id "AC003987.1-005"; transcript_id "AC003987.1-005"; exon_number 8;
ENm001.contig20	ExonAligner	CDS	109391	109488	.	+	2	gene_id "AC003987.1-005"; transcript_id "AC003987.1-005"; exon_number 9;
ENm001.contig20	ExonAligner	CDS	72168	72250	.	+	2	gene_id "AC003987.1-004"; transcript_id "AC003987.1-004"; exon_number 2;
ENm001.contig20	ExonAligner	CDS	91208	91367	.	+	0	gene_id "AC003987.1-004"; transcript_id "AC003987.1-004"; exon_number 3;
ENm001.contig20	ExonAligner	CDS	100956	101010	.	+	2	gene_id "AC003987.1-004"; transcript_id "AC003987.1-004"; exon_number 4;
ENm001.contig20	ExonAligner	CDS	101653	101768	.	+	1	gene_id "AC003987.1-004"; transcript_id "AC003987.1-004"; exon_number 5;
ENm001.contig20	ExonAligner	CDS	102968	103043	.	+	2	gene_id "AC003987.1-004"; transcript_id "AC003987.1-004"; exon_number 6;
ENm001.contig20	ExonAligner	CDS	107072	107226	.	+	1	gene_id "AC003987.1-004"; transcript_id "AC003987.1-004"; exon_number 7;
ENm001.contig20	ExonAligner	CDS	109391	109488	.	+	2	gene_id "AC003987.1-004"; transcript_id "AC003987.1-004"; exon_number 8;
ENm001.contig20	ExonAligner	CDS	91334	91367	.	+	2	gene_id "AC003987.1-009"; transcript_id "AC003987.1-009"; exon_number 1;
ENm001.contig20	ExonAligner	CDS	100956	101010	.	+	2	gene_id "AC003987.1-009"; transcript_id "AC003987.1-009"; exon_number 2;
ENm001.contig20	ExonAligner	CDS	101653	101768	.	+	1	gene_id "AC003987.1-009"; transcript_id "AC003987.1-009"; exon_number 3;
ENm001.contig20	ExonAligner	CDS	102968	103043	.	+	2	gene_id "AC003987.1-009"; transcript_id "AC003987.1-009"; exon_number 4;
ENm001.contig20	ExonAligner	CDS	107072	107226	.	+	1	gene_id "AC003987.1-009"; transcript_id "AC003987.1-009"; exon_number 5;
ENm001.contig20	ExonAligner	CDS	109391	109488	.	+	2	gene_id "AC003987.1-009"; transcript_id "AC003987.1-009"; exon_number 6;
ENm001.contig3	ExonAligner	CDS	14684	14948	.	-	0	gene_id "AC006326.1-002"; transcript_id "AC006326.1-002"; exon_number 2;
ENm001.contig3	ExonAligner	CDS	32136	32413	.	-	2	gene_id "AC006326.1-002"; transcript_id "AC006326.1-002"; exon_number 3;
ENm001.contig3	ExonAligner	CDS	37529	37755	.	-	1	gene_id "AC006326.1-002"; transcript_id "AC006326.1-002"; exon_number 4;
ENm002.contig14	ExonAligner	CDS	126885	127001	.	+	0	gene_id "AC034228.1-001"; transcript_id "AC034228.1-001"; exon_number 5;
ENm002.contig14	ExonAligner	CDS	125073	125161	.	+	2	gene_id "AC034228.1-001"; transcript_id "AC034228.1-001"; exon_number 6;
ENm002.contig14	ExonAligner	CDS	122908	122980	.	+	0	gene_id "AC034228.1-001"; transcript_id "AC034228.1-001"; exon_number 7;
ENm002.contig14	ExonAligner	CDS	121467	121556	.	+	0	gene_id "AC034228.1-001"; transcript_id "AC034228.1-001"; exon_number 8;
ENm002.contig14	ExonAligner	CDS	120251	120385	.	+	0	gene_id "AC034228.1-001"; transcript_id "AC034228.1-001"; exon_number 9;
ENm002.contig14	ExonAligner	CDS	119703	119837	.	+	0	gene_id "AC034228.1-001"; transcript_id "AC034228.1-001"; exon_number 10;
ENm002.contig14	ExonAligner	CDS	118135	118212	.	+	0	gene_id "AC034228.1-001"; transcript_id "AC034228.1-001"; exon_number 11;
ENm002.contig14	ExonAligner	CDS	116388	116461	.	+	2	gene_id "AC034228.1-001"; transcript_id "AC034228.1-001"; exon_number 12;
ENm002.contig14	ExonAligner	CDS	107481	107532	.	+	0	gene_id "AC034228.1-001"; transcript_id "AC034228.1-001"; exon_number 13;
ENm002.contig14	ExonAligner	CDS	106108	106134	.	+	0	gene_id "AC034228.1-001"; transcript_id "AC034228.1-001"; exon_number 14;
ENm002.contig14	ExonAligner	CDS	104736	104914	.	+	2	gene_id "AC034228.1-001"; transcript_id "AC034228.1-001"; exon_number 15;
ENm002.contig14	ExonAligner	CDS	104079	104178	.	+	0	gene_id "AC034228.1-001"; transcript_id "AC034228.1-001"; exon_number 16;
ENm002.contig14	ExonAligner	CDS	103475	103576	.	+	0	gene_id "AC034228.1-001"; transcript_id "AC034228.1-001"; exon_number 17;
ENm002.contig14	ExonAligner	CDS	102826	102890	.	+	2	gene_id "AC034228.1-001"; transcript_id "AC034228.1-001"; exon_number 18;
ENm002.contig14	ExonAligner	CDS	102043	102151	.	+	0	gene_id "AC034228.1-001"; transcript_id "AC034228.1-001"; exon_number 19;
ENm002.contig14	ExonAligner	CDS	98757	98971	.	+	2	gene_id "AC034228.1-001"; transcript_id "AC034228.1-001"; exon_number 20;
ENm002.contig14	ExonAligner	CDS	81482	81530	.	+	0	gene_id "AC034228.1-001"; transcript_id "AC034228.1-001"; exon_number 21;
ENm002.contig14	ExonAligner	CDS	126885	127001	.	+	0	gene_id "AC034228.1-003"; transcript_id "AC034228.1-003"; exon_number 5;
ENm002.contig14	ExonAligner	CDS	125073	125161	.	+	2	gene_id "AC034228.1-003"; transcript_id "AC034228.1-003"; exon_number 6;
ENm002.contig14	ExonAligner	CDS	122908	122980	.	+	0	gene_id "AC034228.1-003"; transcript_id "AC034228.1-003"; exon_number 7;
ENm002.contig14	ExonAligner	CDS	121467	121556	.	+	0	gene_id "AC034228.1-003"; transcript_id "AC034228.1-003"; exon_number 8;
ENm002.contig14	ExonAligner	CDS	120251	120385	.	+	0	gene_id "AC034228.1-003"; transcript_id "AC034228.1-003"; exon_number 9;
ENm002.contig14	ExonAligner	CDS	119745	119837	.	+	0	gene_id "AC034228.1-003"; transcript_id "AC034228.1-003"; exon_number 10;
ENm002.contig14	ExonAligner	CDS	116388	116461	.	+	2	gene_id "AC034228.1-003"; transcript_id "AC034228.1-003"; exon_number 11;
ENm002.contig14	ExonAligner	CDS	107481	107532	.	+	0	gene_id "AC034228.1-003"; transcript_id "AC034228.1-003"; exon_number 12;
ENm002.contig14	ExonAligner	CDS	106108	106134	.	+	0	gene_id "AC034228.1-003"; transcript_id "AC034228.1-003"; exon_number 13;
ENm002.contig14	ExonAligner	CDS	104736	104914	.	+	2	gene_id "AC034228.1-003"; transcript_id "AC034228.1-003"; exon_number 14;
ENm002.contig14	ExonAligner	CDS	104079	104178	.	+	0	gene_id "AC034228.1-003"; transcript_id "AC034228.1-003"; exon_number 15;
ENm002.contig14	ExonAligner	CDS	103475	103576	.	+	0	gene_id "AC034228.1-003"; transcript_id "AC034228.1-003"; exon_number 16;
ENm002.contig14	ExonAligner	CDS	102826	102890	.	+	2	gene_id "AC034228.1-003"; transcript_id "AC034228.1-003"; exon_number 17;
ENm002.contig14	ExonAligner	CDS	102043	102151	.	+	0	gene_id "AC034228.1-003"; transcript_id "AC034228.1-003"; exon_number 18;
ENm002.contig14	ExonAligner	CDS	98780	98869	.	+	0	gene_id "AC034228.1-003"; transcript_id "AC034228.1-003"; exon_number 19;
ENm002.contig14	ExonAligner	CDS	126885	127001	.	+	0	gene_id "AC034228.1-009"; transcript_id "AC034228.1-009"; exon_number 5;
ENm002.contig14	ExonAligner	CDS	125073	125161	.	+	2	gene_id "AC034228.1-009"; transcript_id "AC034228.1-009"; exon_number 6;
ENm002.contig14	ExonAligner	CDS	122908	122980	.	+	0	gene_id "AC034228.1-009"; transcript_id "AC034228.1-009"; exon_number 7;
ENm002.contig14	ExonAligner	CDS	121467	121556	.	+	0	gene_id "AC034228.1-009"; transcript_id "AC034228.1-009"; exon_number 8;
ENm002.contig14	ExonAligner	CDS	120251	120385	.	+	0	gene_id "AC034228.1-009"; transcript_id "AC034228.1-009"; exon_number 9;
ENm002.contig14	ExonAligner	CDS	119703	119837	.	+	0	gene_id "AC034228.1-009"; transcript_id "AC034228.1-009"; exon_number 10;
ENm002.contig14	ExonAligner	CDS	118270	118347	.	+	0	gene_id "AC034228.1-009"; transcript_id "AC034228.1-009"; exon_number 11;
ENm002.contig14	ExonAligner	CDS	116388	116461	.	+	2	gene_id "AC034228.1-009"; transcript_id "AC034228.1-009"; exon_number 12;
ENm002.contig14	ExonAligner	CDS	107481	107532	.	+	0	gene_id "AC034228.1-009"; transcript_id "AC034228.1-009"; exon_number 13;
ENm002.contig14	ExonAligner	CDS	106108	106134	.	+	0	gene_id "AC034228.1-009"; transcript_id "AC034228.1-009"; exon_number 14;
ENm002.contig14	ExonAligner	CDS	104736	104914	.	+	2	gene_id "AC034228.1-009"; transcript_id "AC034228.1-009"; exon_number 15;
ENm002.contig14	ExonAligner	CDS	104079	104178	.	+	0	gene_id "AC034228.1-009"; transcript_id "AC034228.1-009"; exon_number 16;
ENm002.contig14	ExonAligner	CDS	103475	103576	.	+	0	gene_id "AC034228.1-009"; transcript_id "AC034228.1-009"; exon_number 17;
ENm002.contig14	ExonAligner	CDS	102826	102890	.	+	2	gene_id "AC034228.1-009"; transcript_id "AC034228.1-009"; exon_number 18;
ENm002.contig14	ExonAligner	CDS	102043	102151	.	+	0	gene_id "AC034228.1-009"; transcript_id "AC034228.1-009"; exon_number 19;
ENm002.contig14	ExonAligner	CDS	98757	98971	.	+	2	gene_id "AC034228.1-009"; transcript_id "AC034228.1-009"; exon_number 20;
ENm002.contig14	ExonAligner	CDS	81482	81530	.	+	0	gene_id "AC034228.1-009"; transcript_id "AC034228.1-009"; exon_number 21;
ENm002.contig14	ExonAligner	CDS	126885	127001	.	+	0	gene_id "AC034228.1-002"; transcript_id "AC034228.1-002"; exon_number 5;
ENm002.contig14	ExonAligner	CDS	125073	125161	.	+	2	gene_id "AC034228.1-002"; transcript_id "AC034228.1-002"; exon_number 6;
ENm002.contig14	ExonAligner	CDS	122908	122980	.	+	0	gene_id "AC034228.1-002"; transcript_id "AC034228.1-002"; exon_number 7;
ENm002.contig14	ExonAligner	CDS	121467	121556	.	+	0	gene_id "AC034228.1-002"; transcript_id "AC034228.1-002"; exon_number 8;
ENm002.contig14	ExonAligner	CDS	120251	120385	.	+	0	gene_id "AC034228.1-002"; transcript_id "AC034228.1-002"; exon_number 9;
ENm002.contig14	ExonAligner	CDS	119703	119837	.	+	0	gene_id "AC034228.1-002"; transcript_id "AC034228.1-002"; exon_number 10;
ENm002.contig14	ExonAligner	CDS	118135	118212	.	+	0	gene_id "AC034228.1-002"; transcript_id "AC034228.1-002"; exon_number 11;
ENm002.contig14	ExonAligner	CDS	116388	116461	.	+	2	gene_id "AC034228.1-002"; transcript_id "AC034228.1-002"; exon_number 12;
ENm002.contig14	ExonAligner	CDS	107481	107532	.	+	0	gene_id "AC034228.1-002"; transcript_id "AC034228.1-002"; exon_number 13;
ENm002.contig14	ExonAligner	CDS	106108	106134	.	+	0	gene_id "AC034228.1-002"; transcript_id "AC034228.1-002"; exon_number 14;
ENm002.contig14	ExonAligner	CDS	104736	104914	.	+	2	gene_id "AC034228.1-002"; transcript_id "AC034228.1-002"; exon_number 15;
ENm002.contig14	ExonAligner	CDS	104079	104178	.	+	0	gene_id "AC034228.1-002"; transcript_id "AC034228.1-002"; exon_number 16;
ENm002.contig14	ExonAligner	CDS	103475	103576	.	+	0	gene_id "AC034228.1-002"; transcript_id "AC034228.1-002"; exon_number 17;
ENm002.contig14	ExonAligner	CDS	102826	102890	.	+	2	gene_id "AC034228.1-002"; transcript_id "AC034228.1-002"; exon_number 18;
ENm002.contig14	ExonAligner	CDS	102043	102151	.	+	0	gene_id "AC034228.1-002"; transcript_id "AC034228.1-002"; exon_number 19;
ENm002.contig14	ExonAligner	CDS	98757	98971	.	+	2	gene_id "AC034228.1-002"; transcript_id "AC034228.1-002"; exon_number 20;
ENm002.contig14	ExonAligner	CDS	126885	127001	.	+	0	gene_id "AC034228.1-008"; transcript_id "AC034228.1-008"; exon_number 5;
ENm002.contig14	ExonAligner	CDS	125073	125161	.	+	2	gene_id "AC034228.1-008"; transcript_id "AC034228.1-008"; exon_number 6;
ENm002.contig14	ExonAligner	CDS	122908	122980	.	+	0	gene_id "AC034228.1-008"; transcript_id "AC034228.1-008"; exon_number 7;
ENm002.contig14	ExonAligner	CDS	121467	121556	.	+	0	gene_id "AC034228.1-008"; transcript_id "AC034228.1-008"; exon_number 8;
ENm002.contig14	ExonAligner	CDS	120251	120385	.	+	0	gene_id "AC034228.1-008"; transcript_id "AC034228.1-008"; exon_number 9;
ENm002.contig14	ExonAligner	CDS	119703	119837	.	+	0	gene_id "AC034228.1-008"; transcript_id "AC034228.1-008"; exon_number 10;
ENm002.contig14	ExonAligner	CDS	118270	118347	.	+	0	gene_id "AC034228.1-008"; transcript_id "AC034228.1-008"; exon_number 11;
ENm002.contig14	ExonAligner	CDS	116388	116461	.	+	2	gene_id "AC034228.1-008"; transcript_id "AC034228.1-008"; exon_number 12;
ENm002.contig14	ExonAligner	CDS	107481	107532	.	+	0	gene_id "AC034228.1-008"; transcript_id "AC034228.1-008"; exon_number 13;
ENm002.contig14	ExonAligner	CDS	106108	106134	.	+	0	gene_id "AC034228.1-008"; transcript_id "AC034228.1-008"; exon_number 14;
ENm002.contig14	ExonAligner	CDS	104736	104914	.	+	2	gene_id "AC034228.1-008"; transcript_id "AC034228.1-008"; exon_number 15;
ENm002.contig14	ExonAligner	CDS	104079	104178	.	+	0	gene_id "AC034228.1-008"; transcript_id "AC034228.1-008"; exon_number 16;
ENm002.contig14	ExonAligner	CDS	103475	103576	.	+	0	gene_id "AC034228.1-008"; transcript_id "AC034228.1-008"; exon_number 17;
ENm002.contig14	ExonAligner	CDS	102826	102890	.	+	2	gene_id "AC034228.1-008"; transcript_id "AC034228.1-008"; exon_number 18;
ENm002.contig14	ExonAligner	CDS	102043	102151	.	+	0	gene_id "AC034228.1-008"; transcript_id "AC034228.1-008"; exon_number 19;
ENm002.contig14	ExonAligner	CDS	98780	98974	.	+	0	gene_id "AC034228.1-008"; transcript_id "AC034228.1-008"; exon_number 20;
ENm002.contig14	ExonAligner	CDS	126885	127001	.	+	0	gene_id "AC034228.1-004"; transcript_id "AC034228.1-004"; exon_number 5;
ENm002.contig14	ExonAligner	CDS	125073	125161	.	+	2	gene_id "AC034228.1-004"; transcript_id "AC034228.1-004"; exon_number 6;
ENm002.contig14	ExonAligner	CDS	122908	122980	.	+	0	gene_id "AC034228.1-004"; transcript_id "AC034228.1-004"; exon_number 7;
ENm002.contig14	ExonAligner	CDS	121467	121556	.	+	0	gene_id "AC034228.1-004"; transcript_id "AC034228.1-004"; exon_number 8;
ENm002.contig14	ExonAligner	CDS	120251	120385	.	+	0	gene_id "AC034228.1-004"; transcript_id "AC034228.1-004"; exon_number 9;
ENm002.contig14	ExonAligner	CDS	119703	119837	.	+	0	gene_id "AC034228.1-004"; transcript_id "AC034228.1-004"; exon_number 10;
ENm002.contig14	ExonAligner	CDS	118135	118212	.	+	0	gene_id "AC034228.1-004"; transcript_id "AC034228.1-004"; exon_number 11;
ENm002.contig14	ExonAligner	CDS	116388	116461	.	+	2	gene_id "AC034228.1-004"; transcript_id "AC034228.1-004"; exon_number 12;
ENm002.contig14	ExonAligner	CDS	107481	107532	.	+	0	gene_id "AC034228.1-004"; transcript_id "AC034228.1-004"; exon_number 13;
ENm002.contig14	ExonAligner	CDS	106108	106134	.	+	0	gene_id "AC034228.1-004"; transcript_id "AC034228.1-004"; exon_number 14;
ENm002.contig14	ExonAligner	CDS	104736	104914	.	+	2	gene_id "AC034228.1-004"; transcript_id "AC034228.1-004"; exon_number 15;
ENm002.contig14	ExonAligner	CDS	104079	104178	.	+	0	gene_id "AC034228.1-004"; transcript_id "AC034228.1-004"; exon_number 16;
ENm002.contig14	ExonAligner	CDS	103475	103576	.	+	0	gene_id "AC034228.1-004"; transcript_id "AC034228.1-004"; exon_number 17;
ENm002.contig14	ExonAligner	CDS	102826	102890	.	+	2	gene_id "AC034228.1-004"; transcript_id "AC034228.1-004"; exon_number 18;
ENm002.contig14	ExonAligner	CDS	102043	102151	.	+	0	gene_id "AC034228.1-004"; transcript_id "AC034228.1-004"; exon_number 19;
ENm002.contig14	ExonAligner	CDS	98780	98974	.	+	0	gene_id "AC034228.1-004"; transcript_id "AC034228.1-004"; exon_number 20;
ENm002.contig14	ExonAligner	CDS	120251	120324	.	+	2	gene_id "AC034228.1-005"; transcript_id "AC034228.1-005"; exon_number 1;
ENm002.contig14	ExonAligner	CDS	119703	119837	.	+	2	gene_id "AC034228.1-005"; transcript_id "AC034228.1-005"; exon_number 2;
ENm002.contig14	ExonAligner	CDS	118270	118347	.	+	2	gene_id "AC034228.1-005"; transcript_id "AC034228.1-005"; exon_number 3;
ENm002.contig14	ExonAligner	CDS	116388	116461	.	+	1	gene_id "AC034228.1-005"; transcript_id "AC034228.1-005"; exon_number 4;
ENm002.contig14	ExonAligner	CDS	107481	107532	.	+	2	gene_id "AC034228.1-005"; transcript_id "AC034228.1-005"; exon_number 5;
ENm002.contig14	ExonAligner	CDS	106108	106134	.	+	2	gene_id "AC034228.1-005"; transcript_id "AC034228.1-005"; exon_number 6;
ENm002.contig14	ExonAligner	CDS	104736	104914	.	+	1	gene_id "AC034228.1-005"; transcript_id "AC034228.1-005"; exon_number 7;
ENm002.contig14	ExonAligner	CDS	104079	104178	.	+	2	gene_id "AC034228.1-005"; transcript_id "AC034228.1-005"; exon_number 8;
ENm002.contig14	ExonAligner	CDS	103475	103576	.	+	2	gene_id "AC034228.1-005"; transcript_id "AC034228.1-005"; exon_number 9;
ENm002.contig14	ExonAligner	CDS	102826	102890	.	+	1	gene_id "AC034228.1-005"; transcript_id "AC034228.1-005"; exon_number 10;
ENm002.contig14	ExonAligner	CDS	102043	102151	.	+	2	gene_id "AC034228.1-005"; transcript_id "AC034228.1-005"; exon_number 11;
ENm002.contig14	ExonAligner	CDS	98752	98869	.	+	2	gene_id "AC034228.1-005"; transcript_id "AC034228.1-005"; exon_number 12;
ENm002.contig14	ExonAligner	CDS	104736	104800	.	+	2	gene_id "AC034228.1-011"; transcript_id "AC034228.1-011"; exon_number 1;
ENm002.contig14	ExonAligner	CDS	104079	104178	.	+	0	gene_id "AC034228.1-011"; transcript_id "AC034228.1-011"; exon_number 2;
ENm002.contig14	ExonAligner	CDS	103475	103576	.	+	0	gene_id "AC034228.1-011"; transcript_id "AC034228.1-011"; exon_number 3;
ENm002.contig14	ExonAligner	CDS	102826	102890	.	+	2	gene_id "AC034228.1-011"; transcript_id "AC034228.1-011"; exon_number 4;
ENm002.contig14	ExonAligner	CDS	102043	102151	.	+	0	gene_id "AC034228.1-011"; transcript_id "AC034228.1-011"; exon_number 5;
ENm002.contig14	ExonAligner	CDS	98780	98974	.	+	0	gene_id "AC034228.1-011"; transcript_id "AC034228.1-011"; exon_number 6;
ENm002.contig14	ExonAligner	CDS	103475	103560	.	+	0	gene_id "AC034228.1-012"; transcript_id "AC034228.1-012"; exon_number 1;
ENm002.contig14	ExonAligner	CDS	102826	102890	.	+	2	gene_id "AC034228.1-012"; transcript_id "AC034228.1-012"; exon_number 2;
ENm002.contig14	ExonAligner	CDS	102043	102151	.	+	0	gene_id "AC034228.1-012"; transcript_id "AC034228.1-012"; exon_number 3;
ENm002.contig14	ExonAligner	CDS	98780	98974	.	+	0	gene_id "AC034228.1-012"; transcript_id "AC034228.1-012"; exon_number 4;
ENm002.contig14	ExonAligner	CDS	38360	38521	.	-	0	gene_id "AC034228.5-001"; transcript_id "AC034228.5-001"; exon_number 1;
ENm002.contig14	ExonAligner	CDS	38224	38259	.	-	0	gene_id "AC034228.5-001"; transcript_id "AC034228.5-001"; exon_number 2;
ENm002.contig14	ExonAligner	CDS	36842	36931	.	-	0	gene_id "AC034228.5-001"; transcript_id "AC034228.5-001"; exon_number 3;
ENm002.contig14	ExonAligner	CDS	36673	36714	.	-	0	gene_id "AC034228.5-001"; transcript_id "AC034228.5-001"; exon_number 4;
ENm002.contig14	ExonAligner	CDS	36447	36569	.	-	0	gene_id "AC034228.5-001"; transcript_id "AC034228.5-001"; exon_number 5;
ENm002.contig14	ExonAligner	CDS	25711	25869	.	-	0	gene_id "AC034228.6-001"; transcript_id "AC034228.6-001"; exon_number 1;
ENm002.contig14	ExonAligner	CDS	25570	25605	.	-	0	gene_id "AC034228.6-001"; transcript_id "AC034228.6-001"; exon_number 2;
ENm002.contig14	ExonAligner	CDS	24776	24901	.	-	0	gene_id "AC034228.6-001"; transcript_id "AC034228.6-001"; exon_number 3;
ENm002.contig14	ExonAligner	CDS	23856	23966	.	-	0	gene_id "AC034228.6-001"; transcript_id "AC034228.6-001"; exon_number 4;
ENm002.contig3	ExonAligner	CDS	25509	25579	.	-	2	gene_id "AC063976.5-001"; transcript_id "AC063976.5-001"; exon_number 1;
ENm002.contig3	ExonAligner	CDS	27420	27516	.	-	0	gene_id "AC063976.5-001"; transcript_id "AC063976.5-001"; exon_number 2;
ENm002.contig3	ExonAligner	CDS	27908	27976	.	-	0	gene_id "AC063976.5-001"; transcript_id "AC063976.5-001"; exon_number 3;
ENm002.contig3	ExonAligner	CDS	30701	30760	.	-	0	gene_id "AC063976.5-001"; transcript_id "AC063976.5-001"; exon_number 4;
ENm002.contig3	ExonAligner	CDS	31371	31424	.	-	0	gene_id "AC063976.5-001"; transcript_id "AC063976.5-001"; exon_number 5;
ENm002.contig3	ExonAligner	CDS	36243	36342	.	-	1	gene_id "AC063976.5-001"; transcript_id "AC063976.5-001"; exon_number 6;
ENm002.contig3	ExonAligner	CDS	36579	36649	.	-	0	gene_id "AC063976.5-001"; transcript_id "AC063976.5-001"; exon_number 7;
ENm002.contig3	ExonAligner	CDS	40150	40326	.	-	0	gene_id "AC063976.5-001"; transcript_id "AC063976.5-001"; exon_number 8;
ENm002.contig3	ExonAligner	CDS	41475	41668	.	-	2	gene_id "AC063976.5-001"; transcript_id "AC063976.5-001"; exon_number 9;
ENm002.contig3	ExonAligner	CDS	42626	42859	.	-	2	gene_id "AC063976.5-001"; transcript_id "AC063976.5-001"; exon_number 10;
ENm002.contig3	ExonAligner	CDS	49925	50076	.	-	1	gene_id "AC063976.5-001"; transcript_id "AC063976.5-001"; exon_number 12;
ENm002.contig3	ExonAligner	CDS	50481	50577	.	-	2	gene_id "AC063976.5-001"; transcript_id "AC063976.5-001"; exon_number 13;
ENm002.contig3	ExonAligner	CDS	51276	51357	.	-	0	gene_id "AC063976.5-001"; transcript_id "AC063976.5-001"; exon_number 14;
ENm002.contig3	ExonAligner	CDS	25509	25579	.	-	2	gene_id "AC063976.5-004"; transcript_id "AC063976.5-004"; exon_number 1;
ENm002.contig3	ExonAligner	CDS	27420	27516	.	-	0	gene_id "AC063976.5-004"; transcript_id "AC063976.5-004"; exon_number 2;
ENm002.contig3	ExonAligner	CDS	27908	27976	.	-	0	gene_id "AC063976.5-004"; transcript_id "AC063976.5-004"; exon_number 3;
ENm002.contig3	ExonAligner	CDS	30813	30872	.	-	0	gene_id "AC063976.5-004"; transcript_id "AC063976.5-004"; exon_number 4;
ENm002.contig3	ExonAligner	CDS	31371	31424	.	-	0	gene_id "AC063976.5-004"; transcript_id "AC063976.5-004"; exon_number 5;
ENm002.contig3	ExonAligner	CDS	36243	36342	.	-	1	gene_id "AC063976.5-004"; transcript_id "AC063976.5-004"; exon_number 6;
ENm002.contig3	ExonAligner	CDS	36579	36649	.	-	0	gene_id "AC063976.5-004"; transcript_id "AC063976.5-004"; exon_number 7;
ENm002.contig3	ExonAligner	CDS	40150	40326	.	-	0	gene_id "AC063976.5-004"; transcript_id "AC063976.5-004"; exon_number 8;
ENm002.contig3	ExonAligner	CDS	41475	41668	.	-	2	gene_id "AC063976.5-004"; transcript_id "AC063976.5-004"; exon_number 9;
ENm002.contig3	ExonAligner	CDS	42626	42859	.	-	2	gene_id "AC063976.5-004"; transcript_id "AC063976.5-004"; exon_number 10;
ENm002.contig3	ExonAligner	CDS	49925	50076	.	-	1	gene_id "AC063976.5-004"; transcript_id "AC063976.5-004"; exon_number 12;
ENm002.contig3	ExonAligner	CDS	50481	50577	.	-	2	gene_id "AC063976.5-004"; transcript_id "AC063976.5-004"; exon_number 13;
ENm002.contig3	ExonAligner	CDS	51276	51357	.	-	0	gene_id "AC063976.5-004"; transcript_id "AC063976.5-004"; exon_number 14;
ENm002.contig3	ExonAligner	CDS	25509	25579	.	-	2	gene_id "AC063976.5-003"; transcript_id "AC063976.5-003"; exon_number 1;
ENm002.contig3	ExonAligner	CDS	27420	27516	.	-	0	gene_id "AC063976.5-003"; transcript_id "AC063976.5-003"; exon_number 2;
ENm002.contig3	ExonAligner	CDS	27908	27976	.	-	0	gene_id "AC063976.5-003"; transcript_id "AC063976.5-003"; exon_number 3;
ENm002.contig3	ExonAligner	CDS	30701	30760	.	-	0	gene_id "AC063976.5-003"; transcript_id "AC063976.5-003"; exon_number 4;
ENm002.contig3	ExonAligner	CDS	31371	31424	.	-	0	gene_id "AC063976.5-003"; transcript_id "AC063976.5-003"; exon_number 5;
ENm002.contig3	ExonAligner	CDS	36243	36342	.	-	1	gene_id "AC063976.5-003"; transcript_id "AC063976.5-003"; exon_number 6;
ENm002.contig3	ExonAligner	CDS	36579	36649	.	-	0	gene_id "AC063976.5-003"; transcript_id "AC063976.5-003"; exon_number 7;
ENm002.contig3	ExonAligner	CDS	40150	40326	.	-	0	gene_id "AC063976.5-003"; transcript_id "AC063976.5-003"; exon_number 8;
ENm002.contig3	ExonAligner	CDS	41475	41668	.	-	2	gene_id "AC063976.5-003"; transcript_id "AC063976.5-003"; exon_number 9;
ENm002.contig3	ExonAligner	CDS	42626	42859	.	-	2	gene_id "AC063976.5-003"; transcript_id "AC063976.5-003"; exon_number 10;
ENm002.contig3	ExonAligner	CDS	49925	50076	.	-	1	gene_id "AC063976.5-003"; transcript_id "AC063976.5-003"; exon_number 12;
ENm002.contig3	ExonAligner	CDS	50481	50577	.	-	2	gene_id "AC063976.5-003"; transcript_id "AC063976.5-003"; exon_number 13;
ENm002.contig3	ExonAligner	CDS	51276	51357	.	-	0	gene_id "AC063976.5-003"; transcript_id "AC063976.5-003"; exon_number 14;
ENm002.contig3	ExonAligner	CDS	25509	25579	.	-	2	gene_id "AC063976.5-002"; transcript_id "AC063976.5-002"; exon_number 1;
ENm002.contig3	ExonAligner	CDS	27420	27516	.	-	0	gene_id "AC063976.5-002"; transcript_id "AC063976.5-002"; exon_number 2;
ENm002.contig3	ExonAligner	CDS	27908	27976	.	-	0	gene_id "AC063976.5-002"; transcript_id "AC063976.5-002"; exon_number 3;
ENm002.contig3	ExonAligner	CDS	30813	30872	.	-	0	gene_id "AC063976.5-002"; transcript_id "AC063976.5-002"; exon_number 4;
ENm002.contig3	ExonAligner	CDS	31371	31424	.	-	0	gene_id "AC063976.5-002"; transcript_id "AC063976.5-002"; exon_number 5;
ENm002.contig3	ExonAligner	CDS	36243	36342	.	-	1	gene_id "AC063976.5-002"; transcript_id "AC063976.5-002"; exon_number 6;
ENm002.contig3	ExonAligner	CDS	36579	36649	.	-	0	gene_id "AC063976.5-002"; transcript_id "AC063976.5-002"; exon_number 7;
ENm002.contig3	ExonAligner	CDS	40150	40326	.	-	0	gene_id "AC063976.5-002"; transcript_id "AC063976.5-002"; exon_number 8;
ENm002.contig3	ExonAligner	CDS	41475	41668	.	-	2	gene_id "AC063976.5-002"; transcript_id "AC063976.5-002"; exon_number 9;
ENm002.contig3	ExonAligner	CDS	42626	42859	.	-	2	gene_id "AC063976.5-002"; transcript_id "AC063976.5-002"; exon_number 10;
ENm002.contig3	ExonAligner	CDS	49925	50076	.	-	1	gene_id "AC063976.5-002"; transcript_id "AC063976.5-002"; exon_number 12;
ENm002.contig3	ExonAligner	CDS	50481	50577	.	-	2	gene_id "AC063976.5-002"; transcript_id "AC063976.5-002"; exon_number 13;
ENm002.contig3	ExonAligner	CDS	51276	51357	.	-	0	gene_id "AC063976.5-002"; transcript_id "AC063976.5-002"; exon_number 14;
ENm002.contig3	ExonAligner	CDS	42719	42862	.	-	2	gene_id "AC063976.5-010"; transcript_id "AC063976.5-010"; exon_number 1;
ENm002.contig3	ExonAligner	CDS	49925	50076	.	-	1	gene_id "AC063976.5-010"; transcript_id "AC063976.5-010"; exon_number 3;
ENm002.contig3	ExonAligner	CDS	50481	50577	.	-	2	gene_id "AC063976.5-010"; transcript_id "AC063976.5-010"; exon_number 4;
ENm002.contig3	ExonAligner	CDS	51276	51357	.	-	0	gene_id "AC063976.5-010"; transcript_id "AC063976.5-010"; exon_number 5;
ENm002.contig3	ExonAligner	CDS	42720	42862	.	-	2	gene_id "AC063976.5-014"; transcript_id "AC063976.5-014"; exon_number 1;
ENm002.contig3	ExonAligner	CDS	49925	50076	.	-	1	gene_id "AC063976.5-014"; transcript_id "AC063976.5-014"; exon_number 3;
ENm002.contig3	ExonAligner	CDS	50481	50577	.	-	2	gene_id "AC063976.5-014"; transcript_id "AC063976.5-014"; exon_number 4;
ENm002.contig3	ExonAligner	CDS	51276	51357	.	-	0	gene_id "AC063976.5-014"; transcript_id "AC063976.5-014"; exon_number 5;
ENm002.contig3	ExonAligner	CDS	49925	50076	.	-	1	gene_id "AC063976.5-005"; transcript_id "AC063976.5-005"; exon_number 2;
ENm002.contig3	ExonAligner	CDS	50481	50577	.	-	2	gene_id "AC063976.5-005"; transcript_id "AC063976.5-005"; exon_number 3;
ENm002.contig3	ExonAligner	CDS	51276	51357	.	-	0	gene_id "AC063976.5-005"; transcript_id "AC063976.5-005"; exon_number 4;
ENm002.contig3	ExonAligner	CDS	49925	50076	.	-	1	gene_id "AC063976.5-009"; transcript_id "AC063976.5-009"; exon_number 2;
ENm002.contig3	ExonAligner	CDS	50481	50577	.	-	2	gene_id "AC063976.5-009"; transcript_id "AC063976.5-009"; exon_number 3;
ENm002.contig3	ExonAligner	CDS	51276	51357	.	-	0	gene_id "AC063976.5-009"; transcript_id "AC063976.5-009"; exon_number 4;
ENm002.contig7	ExonAligner	CDS	8674	8766	.	+	0	gene_id "AC034220.2-001"; transcript_id "AC034220.2-001"; exon_number 1;
ENm002.contig7	ExonAligner	CDS	13534	13685	.	+	0	gene_id "AC034220.2-001"; transcript_id "AC034220.2-001"; exon_number 2;
ENm002.contig7	ExonAligner	CDS	17723	17804	.	+	1	gene_id "AC034220.2-001"; transcript_id "AC034220.2-001"; exon_number 3;
ENm002.contig7	ExonAligner	CDS	22151	22329	.	+	0	gene_id "AC034220.2-001"; transcript_id "AC034220.2-001"; exon_number 4;
ENm002.contig7	ExonAligner	CDS	22538	22701	.	+	1	gene_id "AC034220.2-001"; transcript_id "AC034220.2-001"; exon_number 5;
ENm002.contig7	ExonAligner	CDS	23024	23141	.	+	2	gene_id "AC034220.2-001"; transcript_id "AC034220.2-001"; exon_number 6;
ENm002.contig7	ExonAligner	CDS	23250	23454	.	+	1	gene_id "AC034220.2-001"; transcript_id "AC034220.2-001"; exon_number 7;
ENm002.contig7	ExonAligner	CDS	8674	8766	.	+	0	gene_id "AC034220.2-002"; transcript_id "AC034220.2-002"; exon_number 1;
ENm002.contig7	ExonAligner	CDS	13534	13685	.	+	0	gene_id "AC034220.2-002"; transcript_id "AC034220.2-002"; exon_number 2;
ENm002.contig7	ExonAligner	CDS	17723	17804	.	+	1	gene_id "AC034220.2-002"; transcript_id "AC034220.2-002"; exon_number 3;
ENm002.contig7	ExonAligner	CDS	22151	22329	.	+	0	gene_id "AC034220.2-002"; transcript_id "AC034220.2-002"; exon_number 4;
ENm002.contig7	ExonAligner	CDS	22538	22701	.	+	1	gene_id "AC034220.2-002"; transcript_id "AC034220.2-002"; exon_number 5;
ENm002.contig7	ExonAligner	CDS	23250	23320	.	+	2	gene_id "AC034220.2-002"; transcript_id "AC034220.2-002"; exon_number 6;
ENm002.contig2	ExonAligner	CDS	31405	31797	.	-	0	gene_id "AC118464.1-001"; transcript_id "AC118464.1-001"; exon_number 1;
ENm002.contig2	ExonAligner	CDS	23322	23419	.	-	0	gene_id "AC118464.1-001"; transcript_id "AC118464.1-001"; exon_number 2;
ENm002.contig2	ExonAligner	CDS	17481	17635	.	-	1	gene_id "AC118464.1-001"; transcript_id "AC118464.1-001"; exon_number 3;
ENm002.contig2	ExonAligner	CDS	16279	16450	.	-	2	gene_id "AC118464.1-001"; transcript_id "AC118464.1-001"; exon_number 4;
ENm002.contig2	ExonAligner	CDS	14651	14777	.	-	1	gene_id "AC118464.1-001"; transcript_id "AC118464.1-001"; exon_number 5;
ENm002.contig2	ExonAligner	CDS	12770	12870	.	-	0	gene_id "AC118464.1-001"; transcript_id "AC118464.1-001"; exon_number 6;
ENm002.contig2	ExonAligner	CDS	10981	11195	.	-	1	gene_id "AC118464.1-001"; transcript_id "AC118464.1-001"; exon_number 7;
ENm002.contig2	ExonAligner	CDS	9324	9506	.	-	2	gene_id "AC118464.1-001"; transcript_id "AC118464.1-001"; exon_number 8;
ENm002.contig2	ExonAligner	CDS	8134	8269	.	-	2	gene_id "AC118464.1-001"; transcript_id "AC118464.1-001"; exon_number 9;
ENm002.contig2	ExonAligner	CDS	7673	7760	.	-	1	gene_id "AC118464.1-001"; transcript_id "AC118464.1-001"; exon_number 10;
ENm002.contig5	ExonAligner	CDS	20115	20242	.	+	2	gene_id "AC116366.3-001"; transcript_id "AC116366.3-001"; exon_number 1;
ENm002.contig5	ExonAligner	CDS	19693	19828	.	+	0	gene_id "AC116366.3-001"; transcript_id "AC116366.3-001"; exon_number 2;
ENm002.contig5	ExonAligner	CDS	18474	18517	.	+	2	gene_id "AC116366.3-001"; transcript_id "AC116366.3-001"; exon_number 3;
ENm002.contig5	ExonAligner	CDS	17804	17926	.	+	2	gene_id "AC116366.3-001"; transcript_id "AC116366.3-001"; exon_number 4;
ENm002.contig5	ExonAligner	CDS	17491	17620	.	+	0	gene_id "AC116366.3-001"; transcript_id "AC116366.3-001"; exon_number 5;
ENm002.contig5	ExonAligner	CDS	17333	17382	.	+	2	gene_id "AC116366.3-001"; transcript_id "AC116366.3-001"; exon_number 6;
ENm002.contig5	ExonAligner	CDS	17008	17221	.	+	2	gene_id "AC116366.3-001"; transcript_id "AC116366.3-001"; exon_number 7;
ENm002.contig5	ExonAligner	CDS	16082	16181	.	+	0	gene_id "AC116366.3-001"; transcript_id "AC116366.3-001"; exon_number 8;
ENm002.contig5	ExonAligner	CDS	14631	14717	.	+	0	gene_id "AC116366.3-001"; transcript_id "AC116366.3-001"; exon_number 9;
ENm002.contig5	ExonAligner	CDS	18474	18517	.	+	2	gene_id "AC116366.3-002"; transcript_id "AC116366.3-002"; exon_number 1;
ENm002.contig5	ExonAligner	CDS	17491	17620	.	+	0	gene_id "AC116366.3-002"; transcript_id "AC116366.3-002"; exon_number 2;
ENm002.contig5	ExonAligner	CDS	17333	17382	.	+	2	gene_id "AC116366.3-002"; transcript_id "AC116366.3-002"; exon_number 3;
ENm002.contig5	ExonAligner	CDS	17008	17221	.	+	2	gene_id "AC116366.3-002"; transcript_id "AC116366.3-002"; exon_number 4;
ENm002.contig5	ExonAligner	CDS	16082	16181	.	+	0	gene_id "AC116366.3-002"; transcript_id "AC116366.3-002"; exon_number 5;
ENm002.contig5	ExonAligner	CDS	14631	14717	.	+	0	gene_id "AC116366.3-002"; transcript_id "AC116366.3-002"; exon_number 6;
ENm002.contig13	ExonAligner	CDS	30306	30407	.	-	0	gene_id "AC116366.2-001"; transcript_id "AC116366.2-001"; exon_number 1;
ENm002.contig13	ExonAligner	CDS	30513	30641	.	-	0	gene_id "AC116366.2-001"; transcript_id "AC116366.2-001"; exon_number 2;
ENm002.contig13	ExonAligner	CDS	31595	31621	.	-	0	gene_id "AC116366.2-001"; transcript_id "AC116366.2-001"; exon_number 3;
ENm002.contig13	ExonAligner	CDS	31833	31970	.	-	0	gene_id "AC116366.2-001"; transcript_id "AC116366.2-001"; exon_number 4;
ENm002.contig9	ExonAligner	CDS	25619	25770	.	-	0	gene_id "AC004041.1-003"; transcript_id "AC004041.1-003"; exon_number 3;
ENm002.contig9	ExonAligner	CDS	22291	22476	.	-	1	gene_id "AC004041.1-003"; transcript_id "AC004041.1-003"; exon_number 4;
ENm002.contig9	ExonAligner	CDS	21730	21934	.	-	1	gene_id "AC004041.1-003"; transcript_id "AC004041.1-003"; exon_number 5;
ENm002.contig9	ExonAligner	CDS	15543	15671	.	-	0	gene_id "AC004041.1-003"; transcript_id "AC004041.1-003"; exon_number 6;
ENm002.contig9	ExonAligner	CDS	15148	15313	.	-	0	gene_id "AC004041.1-003"; transcript_id "AC004041.1-003"; exon_number 7;
ENm002.contig9	ExonAligner	CDS	14351	14544	.	-	2	gene_id "AC004041.1-003"; transcript_id "AC004041.1-003"; exon_number 8;
ENm002.contig9	ExonAligner	CDS	13469	13636	.	-	0	gene_id "AC004041.1-003"; transcript_id "AC004041.1-003"; exon_number 9;
ENm002.contig9	ExonAligner	CDS	11284	11435	.	-	0	gene_id "AC004041.1-003"; transcript_id "AC004041.1-003"; exon_number 10;
ENm002.contig9	ExonAligner	CDS	8240	8449	.	-	1	gene_id "AC004041.1-003"; transcript_id "AC004041.1-003"; exon_number 11;
ENm002.contig9	ExonAligner	CDS	7513	7711	.	-	2	gene_id "AC004041.1-003"; transcript_id "AC004041.1-003"; exon_number 12;
ENm002.contig9	ExonAligner	CDS	22291	22424	.	-	0	gene_id "AC004041.1-002"; transcript_id "AC004041.1-002"; exon_number 1;
ENm002.contig9	ExonAligner	CDS	21730	21934	.	-	1	gene_id "AC004041.1-002"; transcript_id "AC004041.1-002"; exon_number 2;
ENm002.contig9	ExonAligner	CDS	15543	15671	.	-	0	gene_id "AC004041.1-002"; transcript_id "AC004041.1-002"; exon_number 3;
ENm002.contig9	ExonAligner	CDS	15148	15313	.	-	0	gene_id "AC004041.1-002"; transcript_id "AC004041.1-002"; exon_number 4;
ENm002.contig9	ExonAligner	CDS	14351	14544	.	-	2	gene_id "AC004041.1-002"; transcript_id "AC004041.1-002"; exon_number 5;
ENm002.contig9	ExonAligner	CDS	13469	13636	.	-	0	gene_id "AC004041.1-002"; transcript_id "AC004041.1-002"; exon_number 6;
ENm002.contig9	ExonAligner	CDS	11905	12081	.	-	0	gene_id "AC004041.1-002"; transcript_id "AC004041.1-002"; exon_number 7;
ENm002.contig9	ExonAligner	CDS	11284	11435	.	-	0	gene_id "AC004041.1-002"; transcript_id "AC004041.1-002"; exon_number 8;
ENm002.contig9	ExonAligner	CDS	8240	8449	.	-	1	gene_id "AC004041.1-002"; transcript_id "AC004041.1-002"; exon_number 9;
ENm002.contig9	ExonAligner	CDS	7474	7711	.	-	2	gene_id "AC004041.1-002"; transcript_id "AC004041.1-002"; exon_number 10;
ENm002.contig8	ExonAligner	CDS	36397	36570	.	+	0	gene_id "AC004039.3-001"; transcript_id "AC004039.3-001"; exon_number 1;
ENm002.contig8	ExonAligner	CDS	37632	37685	.	+	0	gene_id "AC004039.3-001"; transcript_id "AC004039.3-001"; exon_number 2;
ENm002.contig8	ExonAligner	CDS	39101	39211	.	+	0	gene_id "AC004039.3-001"; transcript_id "AC004039.3-001"; exon_number 4;
ENm002.contig8	ExonAligner	CDS	53626	53760	.	+	0	gene_id "AC004039.4-001"; transcript_id "AC004039.4-001"; exon_number 1;
ENm002.contig8	ExonAligner	CDS	54036	54077	.	+	0	gene_id "AC004039.4-001"; transcript_id "AC004039.4-001"; exon_number 2;
ENm002.contig8	ExonAligner	CDS	59251	59427	.	+	0	gene_id "AC004039.4-001"; transcript_id "AC004039.4-001"; exon_number 3;
ENm002.contig8	ExonAligner	CDS	61870	61974	.	+	0	gene_id "AC004039.4-001"; transcript_id "AC004039.4-001"; exon_number 4;
ENm002.contig8	ExonAligner	CDS	53626	53760	.	+	0	gene_id "AC004039.4-002"; transcript_id "AC004039.4-002"; exon_number 1;
ENm002.contig8	ExonAligner	CDS	59251	59427	.	+	0	gene_id "AC004039.4-002"; transcript_id "AC004039.4-002"; exon_number 2;
ENm002.contig8	ExonAligner	CDS	61870	61974	.	+	0	gene_id "AC004039.4-002"; transcript_id "AC004039.4-002"; exon_number 3;
ENm002.contig1	ExonAligner	CDS	300	456	.	-	2	gene_id "AC004039.5-001"; transcript_id "AC004039.5-001"; exon_number 8;
ENm002.contig1	ExonAligner	CDS	8163	8255	.	-	2	gene_id "AC004039.5-001"; transcript_id "AC004039.5-001"; exon_number 9;
ENm002.contig1	ExonAligner	CDS	12919	13093	.	-	0	gene_id "AC004039.5-001"; transcript_id "AC004039.5-001"; exon_number 10;
ENm002.contig1	ExonAligner	CDS	13411	13608	.	-	0	gene_id "AC004039.5-001"; transcript_id "AC004039.5-001"; exon_number 11;
ENm002.contig1	ExonAligner	CDS	17579	17678	.	-	0	gene_id "AC004039.5-001"; transcript_id "AC004039.5-001"; exon_number 13;
ENm002.contig1	ExonAligner	CDS	21504	21588	.	-	1	gene_id "AC004039.5-001"; transcript_id "AC004039.5-001"; exon_number 14;
ENm002.contig1	ExonAligner	CDS	21736	21880	.	-	2	gene_id "AC004039.5-001"; transcript_id "AC004039.5-001"; exon_number 15;
ENm002.contig1	ExonAligner	CDS	30115	30388	.	-	0	gene_id "AC004039.5-001"; transcript_id "AC004039.5-001"; exon_number 16;
ENm002.contig1	ExonAligner	CDS	300	456	.	-	2	gene_id "AC004039.5-002"; transcript_id "AC004039.5-002"; exon_number 8;
ENm002.contig1	ExonAligner	CDS	8163	8255	.	-	2	gene_id "AC004039.5-002"; transcript_id "AC004039.5-002"; exon_number 10;
ENm002.contig1	ExonAligner	CDS	12919	13093	.	-	0	gene_id "AC004039.5-002"; transcript_id "AC004039.5-002"; exon_number 11;
ENm002.contig1	ExonAligner	CDS	13411	13608	.	-	0	gene_id "AC004039.5-002"; transcript_id "AC004039.5-002"; exon_number 12;
ENm002.contig1	ExonAligner	CDS	17579	17678	.	-	0	gene_id "AC004039.5-002"; transcript_id "AC004039.5-002"; exon_number 14;
ENm002.contig1	ExonAligner	CDS	21504	21588	.	-	1	gene_id "AC004039.5-002"; transcript_id "AC004039.5-002"; exon_number 15;
ENm002.contig1	ExonAligner	CDS	21736	21880	.	-	2	gene_id "AC004039.5-002"; transcript_id "AC004039.5-002"; exon_number 16;
ENm002.contig1	ExonAligner	CDS	30115	30388	.	-	0	gene_id "AC004039.5-002"; transcript_id "AC004039.5-002"; exon_number 17;
ENm002.contig1	ExonAligner	CDS	21504	21588	.	-	1	gene_id "AC004039.5-007"; transcript_id "AC004039.5-007"; exon_number 1;
ENm002.contig1	ExonAligner	CDS	21736	21880	.	-	2	gene_id "AC004039.5-007"; transcript_id "AC004039.5-007"; exon_number 2;
ENm002.contig1	ExonAligner	CDS	30115	30388	.	-	0	gene_id "AC004039.5-007"; transcript_id "AC004039.5-007"; exon_number 3;
ENm002.contig1	ExonAligner	CDS	149897	150325	.	-	0	gene_id "AC004775.1-001"; transcript_id "AC004775.1-001"; exon_number 1;
ENm002.contig1	ExonAligner	CDS	149349	149480	.	-	0	gene_id "AC004775.1-001"; transcript_id "AC004775.1-001"; exon_number 2;
ENm002.contig1	ExonAligner	CDS	148392	148466	.	-	0	gene_id "AC004775.1-001"; transcript_id "AC004775.1-001"; exon_number 3;
ENm002.contig1	ExonAligner	CDS	146820	146960	.	-	0	gene_id "AC004775.1-001"; transcript_id "AC004775.1-001"; exon_number 4;
ENm002.contig1	ExonAligner	CDS	145620	145850	.	-	0	gene_id "AC004775.1-001"; transcript_id "AC004775.1-001"; exon_number 5;
ENm002.contig1	ExonAligner	CDS	145635	145800	.	+	1	gene_id "AC004775.2-002"; transcript_id "AC004775.2-002"; exon_number 1;
ENm002.contig1	ExonAligner	CDS	136251	136441	.	+	0	gene_id "AC004775.2-002"; transcript_id "AC004775.2-002"; exon_number 2;
ENm002.contig1	ExonAligner	CDS	135975	136107	.	+	1	gene_id "AC004775.2-002"; transcript_id "AC004775.2-002"; exon_number 3;
ENm002.contig1	ExonAligner	CDS	135618	135786	.	+	2	gene_id "AC004775.2-002"; transcript_id "AC004775.2-002"; exon_number 4;
ENm002.contig1	ExonAligner	CDS	135343	135439	.	+	0	gene_id "AC004775.2-002"; transcript_id "AC004775.2-002"; exon_number 5;
ENm002.contig1	ExonAligner	CDS	134594	134755	.	+	0	gene_id "AC004775.2-002"; transcript_id "AC004775.2-002"; exon_number 6;
ENm002.contig1	ExonAligner	CDS	133351	133537	.	+	1	gene_id "AC004775.2-002"; transcript_id "AC004775.2-002"; exon_number 7;
ENm002.contig1	ExonAligner	CDS	132823	133018	.	+	2	gene_id "AC004775.2-002"; transcript_id "AC004775.2-002"; exon_number 8;
ENm002.contig1	ExonAligner	CDS	131712	131832	.	+	0	gene_id "AC004775.2-002"; transcript_id "AC004775.2-002"; exon_number 9;
ENm002.contig1	ExonAligner	CDS	119983	120012	.	+	0	gene_id "AC004775.2-002"; transcript_id "AC004775.2-002"; exon_number 10;
ENm002.contig1	ExonAligner	CDS	81670	83319	.	-	0	gene_id "AC004775.3-001"; transcript_id "AC004775.3-001"; exon_number 1;
ENm002.contig1	ExonAligner	CDS	74132	74464	.	+	0	gene_id "AC004775.4-001"; transcript_id "AC004775.4-001"; exon_number 1;
ENm002.contig1	ExonAligner	CDS	73738	74010	.	+	0	gene_id "AC004775.4-001"; transcript_id "AC004775.4-001"; exon_number 2;
ENm002.contig1	ExonAligner	CDS	73496	73637	.	+	1	gene_id "AC004775.4-001"; transcript_id "AC004775.4-001"; exon_number 3;
ENm002.contig1	ExonAligner	CDS	72841	73410	.	+	1	gene_id "AC004775.4-001"; transcript_id "AC004775.4-001"; exon_number 4;
ENm002.contig1	ExonAligner	CDS	72446	72652	.	+	1	gene_id "AC004775.4-001"; transcript_id "AC004775.4-001"; exon_number 5;
ENm002.contig1	ExonAligner	CDS	72194	72249	.	+	0	gene_id "AC004775.4-001"; transcript_id "AC004775.4-001"; exon_number 6;
ENm002.contig1	ExonAligner	CDS	71130	72104	.	+	0	gene_id "AC004775.4-001"; transcript_id "AC004775.4-001"; exon_number 7;
ENm002.contig1	ExonAligner	CDS	74165	74464	.	+	0	gene_id "AC004775.4-002"; transcript_id "AC004775.4-002"; exon_number 1;
ENm002.contig1	ExonAligner	CDS	73738	74010	.	+	0	gene_id "AC004775.4-002"; transcript_id "AC004775.4-002"; exon_number 2;
ENm002.contig1	ExonAligner	CDS	73496	73637	.	+	1	gene_id "AC004775.4-002"; transcript_id "AC004775.4-002"; exon_number 3;
ENm002.contig1	ExonAligner	CDS	72841	73410	.	+	1	gene_id "AC004775.4-002"; transcript_id "AC004775.4-002"; exon_number 4;
ENm002.contig1	ExonAligner	CDS	72446	72652	.	+	1	gene_id "AC004775.4-002"; transcript_id "AC004775.4-002"; exon_number 5;
ENm002.contig1	ExonAligner	CDS	72194	72249	.	+	0	gene_id "AC004775.4-002"; transcript_id "AC004775.4-002"; exon_number 6;
ENm002.contig1	ExonAligner	CDS	71130	72104	.	+	0	gene_id "AC004775.4-002"; transcript_id "AC004775.4-002"; exon_number 7;
ENm002.contig1	ExonAligner	CDS	74132	74464	.	+	0	gene_id "AC004775.4-007"; transcript_id "AC004775.4-007"; exon_number 1;
ENm002.contig1	ExonAligner	CDS	73738	74010	.	+	0	gene_id "AC004775.4-007"; transcript_id "AC004775.4-007"; exon_number 2;
ENm002.contig1	ExonAligner	CDS	73496	73637	.	+	1	gene_id "AC004775.4-007"; transcript_id "AC004775.4-007"; exon_number 3;
ENm002.contig1	ExonAligner	CDS	72841	73410	.	+	1	gene_id "AC004775.4-007"; transcript_id "AC004775.4-007"; exon_number 4;
ENm002.contig1	ExonAligner	CDS	72194	72249	.	+	0	gene_id "AC004775.4-007"; transcript_id "AC004775.4-007"; exon_number 5;
ENm002.contig1	ExonAligner	CDS	71130	72104	.	+	0	gene_id "AC004775.4-007"; transcript_id "AC004775.4-007"; exon_number 6;
ENm002.contig11	ExonAligner	CDS	1777	2173	.	-	0	gene_id "AC004500.1-001"; transcript_id "AC004500.1-001"; exon_number 2;
ENm002.contig11	ExonAligner	CDS	4503	4656	.	+	0	gene_id "AC004500.2-001"; transcript_id "AC004500.2-001"; exon_number 1;
ENm002.contig11	ExonAligner	CDS	5107	5201	.	+	2	gene_id "AC004500.2-001"; transcript_id "AC004500.2-001"; exon_number 2;
ENm002.contig11	ExonAligner	CDS	4503	4656	.	+	0	gene_id "AC004500.2-002"; transcript_id "AC004500.2-002"; exon_number 1;
ENm002.contig11	ExonAligner	CDS	5107	5201	.	+	2	gene_id "AC004500.2-002"; transcript_id "AC004500.2-002"; exon_number 2;
ENm002.contig11	ExonAligner	CDS	4503	4656	.	+	0	gene_id "AC004500.2-005"; transcript_id "AC004500.2-005"; exon_number 1;
ENm002.contig11	ExonAligner	CDS	5107	5201	.	+	2	gene_id "AC004500.2-005"; transcript_id "AC004500.2-005"; exon_number 2;
ENm002.contig11	ExonAligner	CDS	11756	11812	.	+	0	gene_id "AC004500.3-001"; transcript_id "AC004500.3-001"; exon_number 1;
ENm002.contig11	ExonAligner	CDS	12005	12144	.	+	0	gene_id "AC004500.3-001"; transcript_id "AC004500.3-001"; exon_number 2;
ENm002.contig11	ExonAligner	CDS	12461	12497	.	+	1	gene_id "AC004500.3-001"; transcript_id "AC004500.3-001"; exon_number 3;
ENm002.contig1	ExonAligner	CDS	127979	128169	.	-	0	gene_id "AC004775.2-006"; transcript_id "AC004775.2-006"; exon_number 2;
ENm002.contig1	ExonAligner	CDS	128313	128445	.	-	1	gene_id "AC004775.2-006"; transcript_id "AC004775.2-006"; exon_number 3;
ENm002.contig1	ExonAligner	CDS	128634	128802	.	-	2	gene_id "AC004775.2-006"; transcript_id "AC004775.2-006"; exon_number 4;
ENm002.contig1	ExonAligner	CDS	128981	129077	.	-	0	gene_id "AC004775.2-006"; transcript_id "AC004775.2-006"; exon_number 5;
ENm002.contig1	ExonAligner	CDS	129665	129826	.	-	0	gene_id "AC004775.2-006"; transcript_id "AC004775.2-006"; exon_number 6;
ENm002.contig1	ExonAligner	CDS	130883	131063	.	-	1	gene_id "AC004775.2-006"; transcript_id "AC004775.2-006"; exon_number 7;
ENm002.contig1	ExonAligner	CDS	131402	131597	.	-	2	gene_id "AC004775.2-006"; transcript_id "AC004775.2-006"; exon_number 8;
ENm002.contig1	ExonAligner	CDS	132588	132708	.	-	0	gene_id "AC004775.2-006"; transcript_id "AC004775.2-006"; exon_number 9;
ENm002.contig1	ExonAligner	CDS	126518	126560	.	-	1	gene_id "AC004775.2-005"; transcript_id "AC004775.2-005"; exon_number 1;
ENm002.contig1	ExonAligner	CDS	129394	129584	.	-	0	gene_id "AC004775.2-005"; transcript_id "AC004775.2-005"; exon_number 2;
ENm002.contig1	ExonAligner	CDS	129728	129860	.	-	1	gene_id "AC004775.2-005"; transcript_id "AC004775.2-005"; exon_number 3;
ENm002.contig1	ExonAligner	CDS	130049	130217	.	-	2	gene_id "AC004775.2-005"; transcript_id "AC004775.2-005"; exon_number 4;
ENm002.contig1	ExonAligner	CDS	130396	130492	.	-	0	gene_id "AC004775.2-005"; transcript_id "AC004775.2-005"; exon_number 5;
ENm002.contig1	ExonAligner	CDS	131080	131241	.	-	0	gene_id "AC004775.2-005"; transcript_id "AC004775.2-005"; exon_number 6;
ENm002.contig1	ExonAligner	CDS	134003	134123	.	-	0	gene_id "AC004775.2-005"; transcript_id "AC004775.2-005"; exon_number 9;
ENm002.contig1	ExonAligner	CDS	127608	127650	.	-	1	gene_id "AC004775.2-007"; transcript_id "AC004775.2-007"; exon_number 1;
ENm002.contig1	ExonAligner	CDS	130484	130674	.	-	0	gene_id "AC004775.2-007"; transcript_id "AC004775.2-007"; exon_number 2;
ENm002.contig1	ExonAligner	CDS	130818	130950	.	-	1	gene_id "AC004775.2-007"; transcript_id "AC004775.2-007"; exon_number 3;
ENm002.contig1	ExonAligner	CDS	131139	131307	.	-	2	gene_id "AC004775.2-007"; transcript_id "AC004775.2-007"; exon_number 4;
ENm002.contig1	ExonAligner	CDS	131486	131582	.	-	0	gene_id "AC004775.2-007"; transcript_id "AC004775.2-007"; exon_number 5;
ENm002.contig1	ExonAligner	CDS	135093	135213	.	-	0	gene_id "AC004775.2-007"; transcript_id "AC004775.2-007"; exon_number 9;
ENm002.contig1	ExonAligner	CDS	130484	130674	.	-	0	gene_id "AC004775.2-003"; transcript_id "AC004775.2-003"; exon_number 2;
ENm002.contig1	ExonAligner	CDS	130818	130950	.	-	1	gene_id "AC004775.2-003"; transcript_id "AC004775.2-003"; exon_number 3;
ENm002.contig1	ExonAligner	CDS	131139	131307	.	-	2	gene_id "AC004775.2-003"; transcript_id "AC004775.2-003"; exon_number 4;
ENm002.contig1	ExonAligner	CDS	131486	131582	.	-	0	gene_id "AC004775.2-003"; transcript_id "AC004775.2-003"; exon_number 5;
ENm002.contig1	ExonAligner	CDS	135093	135213	.	-	0	gene_id "AC004775.2-003"; transcript_id "AC004775.2-003"; exon_number 9;
ENm002.contig1	ExonAligner	CDS	152237	152375	.	-	2	gene_id "AC004775.2-001"; transcript_id "AC004775.2-001"; exon_number 10;
ENm002.contig1	ExonAligner	CDS	130484	130674	.	-	0	gene_id "AC004775.2-004"; transcript_id "AC004775.2-004"; exon_number 2;
ENm002.contig1	ExonAligner	CDS	130818	130950	.	-	1	gene_id "AC004775.2-004"; transcript_id "AC004775.2-004"; exon_number 3;
ENm002.contig1	ExonAligner	CDS	131139	131307	.	-	2	gene_id "AC004775.2-004"; transcript_id "AC004775.2-004"; exon_number 4;
ENm002.contig1	ExonAligner	CDS	131486	131582	.	-	0	gene_id "AC004775.2-004"; transcript_id "AC004775.2-004"; exon_number 5;
ENm002.contig1	ExonAligner	CDS	135093	135213	.	-	0	gene_id "AC004775.2-004"; transcript_id "AC004775.2-004"; exon_number 9;
ENm003.contig2	ExonAligner	CDS	33068	33164	.	-	1	gene_id "AP006216.1-002"; transcript_id "AP006216.1-002"; exon_number 1;
ENm003.contig2	ExonAligner	CDS	41608	41689	.	-	2	gene_id "AP006216.1-002"; transcript_id "AP006216.1-002"; exon_number 2;
ENm003.contig2	ExonAligner	CDS	42241	42425	.	-	1	gene_id "AP006216.1-002"; transcript_id "AP006216.1-002"; exon_number 3;
ENm003.contig2	ExonAligner	CDS	42748	42886	.	-	2	gene_id "AP006216.1-002"; transcript_id "AP006216.1-002"; exon_number 4;
ENm003.contig2	ExonAligner	CDS	43535	43640	.	-	0	gene_id "AP006216.1-002"; transcript_id "AP006216.1-002"; exon_number 5;
ENm003.contig2	ExonAligner	CDS	45160	45377	.	-	2	gene_id "AP006216.1-002"; transcript_id "AP006216.1-002"; exon_number 6;
ENm003.contig2	ExonAligner	CDS	47360	47665	.	-	2	gene_id "AP006216.1-002"; transcript_id "AP006216.1-002"; exon_number 7;
ENm003.contig2	ExonAligner	CDS	49736	49814	.	-	0	gene_id "AP006216.1-002"; transcript_id "AP006216.1-002"; exon_number 8;
ENm003.contig2	ExonAligner	CDS	54477	54570	.	-	1	gene_id "AP006216.1-002"; transcript_id "AP006216.1-002"; exon_number 9;
ENm003.contig2	ExonAligner	CDS	33068	33164	.	-	1	gene_id "AP006216.1-001"; transcript_id "AP006216.1-001"; exon_number 1;
ENm003.contig2	ExonAligner	CDS	41608	41689	.	-	2	gene_id "AP006216.1-001"; transcript_id "AP006216.1-001"; exon_number 2;
ENm003.contig2	ExonAligner	CDS	42241	42425	.	-	1	gene_id "AP006216.1-001"; transcript_id "AP006216.1-001"; exon_number 3;
ENm003.contig2	ExonAligner	CDS	42748	42886	.	-	2	gene_id "AP006216.1-001"; transcript_id "AP006216.1-001"; exon_number 4;
ENm003.contig2	ExonAligner	CDS	43535	43640	.	-	0	gene_id "AP006216.1-001"; transcript_id "AP006216.1-001"; exon_number 5;
ENm003.contig2	ExonAligner	CDS	45160	45377	.	-	2	gene_id "AP006216.1-001"; transcript_id "AP006216.1-001"; exon_number 6;
ENm003.contig2	ExonAligner	CDS	46958	47665	.	-	2	gene_id "AP006216.1-001"; transcript_id "AP006216.1-001"; exon_number 7;
ENm003.contig2	ExonAligner	CDS	49736	49814	.	-	0	gene_id "AP006216.1-001"; transcript_id "AP006216.1-001"; exon_number 8;
ENm003.contig2	ExonAligner	CDS	54477	54570	.	-	1	gene_id "AP006216.1-001"; transcript_id "AP006216.1-001"; exon_number 9;
ENm003.contig2	ExonAligner	CDS	33070	33164	.	-	2	gene_id "AP006216.1-003"; transcript_id "AP006216.1-003"; exon_number 1;
ENm003.contig2	ExonAligner	CDS	41608	41689	.	-	0	gene_id "AP006216.1-003"; transcript_id "AP006216.1-003"; exon_number 2;
ENm003.contig2	ExonAligner	CDS	42241	42415	.	-	1	gene_id "AP006216.1-003"; transcript_id "AP006216.1-003"; exon_number 3;
ENm003.contig2	ExonAligner	CDS	46955	47238	.	-	1	gene_id "AP006216.1-003"; transcript_id "AP006216.1-003"; exon_number 4;
ENm003.contig1	ExonAligner	CDS	17204	17341	.	+	0	gene_id "AP006216.3-001"; transcript_id "AP006216.3-001"; exon_number 1;
ENm003.contig1	ExonAligner	CDS	13867	13953	.	+	0	gene_id "AP006216.3-001"; transcript_id "AP006216.3-001"; exon_number 3;
ENm003.contig1	ExonAligner	CDS	13058	13168	.	+	0	gene_id "AP006216.3-001"; transcript_id "AP006216.3-001"; exon_number 4;
ENm003.contig1	ExonAligner	CDS	12472	12561	.	+	0	gene_id "AP006216.3-001"; transcript_id "AP006216.3-001"; exon_number 5;
ENm003.contig1	ExonAligner	CDS	11656	11726	.	+	2	gene_id "AP006216.3-001"; transcript_id "AP006216.3-001"; exon_number 6;
ENm003.contig1	ExonAligner	CDS	11131	11197	.	+	0	gene_id "AP006216.3-001"; transcript_id "AP006216.3-001"; exon_number 7;
ENm003.contig1	ExonAligner	CDS	10906	10953	.	+	0	gene_id "AP006216.3-001"; transcript_id "AP006216.3-001"; exon_number 8;
ENm003.contig1	ExonAligner	CDS	10424	10546	.	+	0	gene_id "AP006216.3-001"; transcript_id "AP006216.3-001"; exon_number 9;
ENm003.contig1	ExonAligner	CDS	10178	10264	.	+	0	gene_id "AP006216.3-001"; transcript_id "AP006216.3-001"; exon_number 10;
ENm003.contig1	ExonAligner	CDS	9450	9520	.	+	2	gene_id "AP006216.3-001"; transcript_id "AP006216.3-001"; exon_number 11;
ENm003.contig1	ExonAligner	CDS	8973	9063	.	+	0	gene_id "AP006216.3-001"; transcript_id "AP006216.3-001"; exon_number 12;
ENm003.contig1	ExonAligner	CDS	8055	8225	.	+	0	gene_id "AP006216.3-001"; transcript_id "AP006216.3-001"; exon_number 14;
ENm003.contig1	ExonAligner	CDS	17204	17340	.	+	2	gene_id "AP006216.3-003"; transcript_id "AP006216.3-003"; exon_number 1;
ENm003.contig1	ExonAligner	CDS	13867	13953	.	+	2	gene_id "AP006216.3-003"; transcript_id "AP006216.3-003"; exon_number 3;
ENm003.contig1	ExonAligner	CDS	13058	13168	.	+	2	gene_id "AP006216.3-003"; transcript_id "AP006216.3-003"; exon_number 4;
ENm003.contig1	ExonAligner	CDS	12472	12561	.	+	2	gene_id "AP006216.3-003"; transcript_id "AP006216.3-003"; exon_number 5;
ENm003.contig1	ExonAligner	CDS	11656	11726	.	+	1	gene_id "AP006216.3-003"; transcript_id "AP006216.3-003"; exon_number 6;
ENm003.contig1	ExonAligner	CDS	11131	11197	.	+	2	gene_id "AP006216.3-003"; transcript_id "AP006216.3-003"; exon_number 7;
ENm003.contig1	ExonAligner	CDS	10424	10546	.	+	2	gene_id "AP006216.3-003"; transcript_id "AP006216.3-003"; exon_number 8;
ENm003.contig1	ExonAligner	CDS	10178	10264	.	+	2	gene_id "AP006216.3-003"; transcript_id "AP006216.3-003"; exon_number 9;
ENm003.contig1	ExonAligner	CDS	9450	9520	.	+	1	gene_id "AP006216.3-003"; transcript_id "AP006216.3-003"; exon_number 10;
ENm003.contig1	ExonAligner	CDS	8973	9063	.	+	2	gene_id "AP006216.3-003"; transcript_id "AP006216.3-003"; exon_number 11;
ENm003.contig1	ExonAligner	CDS	8066	8225	.	+	2	gene_id "AP006216.3-003"; transcript_id "AP006216.3-003"; exon_number 12;
ENm003.contig1	ExonAligner	CDS	17204	17339	.	+	1	gene_id "AP006216.3-002"; transcript_id "AP006216.3-002"; exon_number 1;
ENm003.contig1	ExonAligner	CDS	13058	13168	.	+	1	gene_id "AP006216.3-002"; transcript_id "AP006216.3-002"; exon_number 3;
ENm003.contig1	ExonAligner	CDS	12472	12561	.	+	1	gene_id "AP006216.3-002"; transcript_id "AP006216.3-002"; exon_number 4;
ENm003.contig1	ExonAligner	CDS	11656	11726	.	+	0	gene_id "AP006216.3-002"; transcript_id "AP006216.3-002"; exon_number 5;
ENm003.contig1	ExonAligner	CDS	11131	11197	.	+	1	gene_id "AP006216.3-002"; transcript_id "AP006216.3-002"; exon_number 6;
ENm003.contig1	ExonAligner	CDS	10906	10953	.	+	1	gene_id "AP006216.3-002"; transcript_id "AP006216.3-002"; exon_number 7;
ENm003.contig1	ExonAligner	CDS	10424	10546	.	+	1	gene_id "AP006216.3-002"; transcript_id "AP006216.3-002"; exon_number 8;
ENm003.contig1	ExonAligner	CDS	10178	10264	.	+	1	gene_id "AP006216.3-002"; transcript_id "AP006216.3-002"; exon_number 9;
ENm003.contig1	ExonAligner	CDS	9450	9520	.	+	0	gene_id "AP006216.3-002"; transcript_id "AP006216.3-002"; exon_number 10;
ENm003.contig1	ExonAligner	CDS	8973	9063	.	+	1	gene_id "AP006216.3-002"; transcript_id "AP006216.3-002"; exon_number 11;
ENm003.contig1	ExonAligner	CDS	8056	8225	.	+	1	gene_id "AP006216.3-002"; transcript_id "AP006216.3-002"; exon_number 13;
ENm003.contig1	ExonAligner	CDS	4965	5907	.	+	1	gene_id "AP006216.4-001"; transcript_id "AP006216.4-001"; exon_number 1;
ENm003.contig1	ExonAligner	CDS	4332	4443	.	+	2	gene_id "AP006216.4-001"; transcript_id "AP006216.4-001"; exon_number 2;
ENm003.contig1	ExonAligner	CDS	4170	4218	.	+	0	gene_id "AP006216.4-001"; transcript_id "AP006216.4-001"; exon_number 3;
ENm003.contig1	ExonAligner	CDS	4965	5292	.	+	1	gene_id "AP006216.4-002"; transcript_id "AP006216.4-002"; exon_number 1;
ENm003.contig1	ExonAligner	CDS	4332	4443	.	+	2	gene_id "AP006216.4-002"; transcript_id "AP006216.4-002"; exon_number 2;
ENm003.contig1	ExonAligner	CDS	4170	4218	.	+	0	gene_id "AP006216.4-002"; transcript_id "AP006216.4-002"; exon_number 3;
ENm003.contig8	ExonAligner	CDS	95396	96401	.	+	1	gene_id "AP006216.6-001"; transcript_id "AP006216.6-001"; exon_number 1;
ENm003.contig8	ExonAligner	CDS	87340	87448	.	-	0	gene_id "AP006216.7-003"; transcript_id "AP006216.7-003"; exon_number 1;
ENm003.contig8	ExonAligner	CDS	87081	87204	.	-	2	gene_id "AP006216.7-003"; transcript_id "AP006216.7-003"; exon_number 2;
ENm003.contig8	ExonAligner	CDS	85266	85389	.	-	1	gene_id "AP006216.7-003"; transcript_id "AP006216.7-003"; exon_number 3;
ENm003.contig8	ExonAligner	CDS	87340	87394	.	-	0	gene_id "AP006216.7-002"; transcript_id "AP006216.7-002"; exon_number 1;
ENm003.contig8	ExonAligner	CDS	87092	87204	.	-	2	gene_id "AP006216.7-002"; transcript_id "AP006216.7-002"; exon_number 2;
ENm003.contig8	ExonAligner	CDS	87340	87394	.	-	0	gene_id "AP006216.7-001"; transcript_id "AP006216.7-001"; exon_number 1;
ENm003.contig8	ExonAligner	CDS	87081	87204	.	-	2	gene_id "AP006216.7-001"; transcript_id "AP006216.7-001"; exon_number 2;
ENm003.contig8	ExonAligner	CDS	85266	85389	.	-	1	gene_id "AP006216.7-001"; transcript_id "AP006216.7-001"; exon_number 3;
ENm003.contig8	ExonAligner	CDS	81692	82298	.	+	1	gene_id "AP006216.8-004"; transcript_id "AP006216.8-004"; exon_number 1;
ENm003.contig8	ExonAligner	CDS	80945	81101	.	+	2	gene_id "AP006216.8-004"; transcript_id "AP006216.8-004"; exon_number 2;
ENm003.contig8	ExonAligner	CDS	80730	80772	.	+	0	gene_id "AP006216.8-004"; transcript_id "AP006216.8-004"; exon_number 3;
ENm003.contig8	ExonAligner	CDS	81692	82298	.	+	1	gene_id "AP006216.8-003"; transcript_id "AP006216.8-003"; exon_number 1;
ENm003.contig8	ExonAligner	CDS	80945	81101	.	+	2	gene_id "AP006216.8-003"; transcript_id "AP006216.8-003"; exon_number 2;
ENm003.contig8	ExonAligner	CDS	80730	80772	.	+	0	gene_id "AP006216.8-003"; transcript_id "AP006216.8-003"; exon_number 3;
ENm003.contig8	ExonAligner	CDS	81692	82298	.	+	1	gene_id "AP006216.8-002"; transcript_id "AP006216.8-002"; exon_number 1;
ENm003.contig8	ExonAligner	CDS	80945	81101	.	+	2	gene_id "AP006216.8-002"; transcript_id "AP006216.8-002"; exon_number 2;
ENm003.contig8	ExonAligner	CDS	80730	80772	.	+	0	gene_id "AP006216.8-002"; transcript_id "AP006216.8-002"; exon_number 3;
ENm003.contig8	ExonAligner	CDS	81692	82298	.	+	1	gene_id "AP006216.8-001"; transcript_id "AP006216.8-001"; exon_number 1;
ENm003.contig8	ExonAligner	CDS	80945	81101	.	+	2	gene_id "AP006216.8-001"; transcript_id "AP006216.8-001"; exon_number 2;
ENm003.contig8	ExonAligner	CDS	80730	80772	.	+	0	gene_id "AP006216.8-001"; transcript_id "AP006216.8-001"; exon_number 3;
ENm003.contig8	ExonAligner	CDS	72138	72295	.	+	2	gene_id "AP006216.9-004"; transcript_id "AP006216.9-004"; exon_number 1;
ENm003.contig8	ExonAligner	CDS	71090	71222	.	+	0	gene_id "AP006216.9-004"; transcript_id "AP006216.9-004"; exon_number 2;
ENm003.contig8	ExonAligner	CDS	69854	70017	.	+	2	gene_id "AP006216.9-004"; transcript_id "AP006216.9-004"; exon_number 3;
ENm003.contig8	ExonAligner	CDS	60177	60892	.	+	1	gene_id "AP006216.9-004"; transcript_id "AP006216.9-004"; exon_number 4;
ENm003.contig8	ExonAligner	CDS	59098	59437	.	+	2	gene_id "AP006216.9-004"; transcript_id "AP006216.9-004"; exon_number 5;
ENm003.contig8	ExonAligner	CDS	56753	56832	.	+	1	gene_id "AP006216.9-004"; transcript_id "AP006216.9-004"; exon_number 6;
ENm003.contig8	ExonAligner	CDS	56352	56471	.	+	1	gene_id "AP006216.9-004"; transcript_id "AP006216.9-004"; exon_number 7;
ENm003.contig8	ExonAligner	CDS	54865	55015	.	+	2	gene_id "AP006216.9-004"; transcript_id "AP006216.9-004"; exon_number 8;
ENm003.contig8	ExonAligner	CDS	48414	48471	.	+	0	gene_id "AP006216.9-004"; transcript_id "AP006216.9-004"; exon_number 9;
ENm003.contig8	ExonAligner	CDS	56750	56792	.	+	0	gene_id "AP006216.9-009"; transcript_id "AP006216.9-009"; exon_number 1;
ENm003.contig8	ExonAligner	CDS	56352	56471	.	+	0	gene_id "AP006216.9-009"; transcript_id "AP006216.9-009"; exon_number 2;
ENm003.contig8	ExonAligner	CDS	54865	55015	.	+	1	gene_id "AP006216.9-009"; transcript_id "AP006216.9-009"; exon_number 3;
ENm003.contig8	ExonAligner	CDS	48210	48280	.	+	0	gene_id "AP006216.9-009"; transcript_id "AP006216.9-009"; exon_number 4;
ENm003.contig8	ExonAligner	CDS	44985	45140	.	+	0	gene_id "AP006216.9-009"; transcript_id "AP006216.9-009"; exon_number 5;
ENm003.contig8	ExonAligner	CDS	44565	44718	.	+	1	gene_id "AP006216.9-009"; transcript_id "AP006216.9-009"; exon_number 6;
ENm003.contig8	ExonAligner	CDS	20994	21117	.	+	0	gene_id "AP006216.9-009"; transcript_id "AP006216.9-009"; exon_number 11;
ENm004.contig28	ExonAligner	CDS	10152	10379	.	+	0	gene_id "RP5-858B16.2-007"; transcript_id "RP5-858B16.2-007"; exon_number 1;
ENm004.contig28	ExonAligner	CDS	9337	9477	.	+	2	gene_id "RP5-858B16.2-007"; transcript_id "RP5-858B16.2-007"; exon_number 3;
ENm004.contig28	ExonAligner	CDS	9007	9139	.	+	0	gene_id "RP5-858B16.2-007"; transcript_id "RP5-858B16.2-007"; exon_number 4;
ENm004.contig28	ExonAligner	CDS	8575	8805	.	+	0	gene_id "RP5-858B16.2-007"; transcript_id "RP5-858B16.2-007"; exon_number 5;
ENm004.contig28	ExonAligner	CDS	6233	6398	.	+	1	gene_id "RP5-858B16.2-007"; transcript_id "RP5-858B16.2-007"; exon_number 6;
ENm004.contig28	ExonAligner	CDS	4230	4282	.	+	0	gene_id "RP5-858B16.2-007"; transcript_id "RP5-858B16.2-007"; exon_number 7;
ENm004.contig28	ExonAligner	CDS	10152	10379	.	+	0	gene_id "RP5-858B16.2-001"; transcript_id "RP5-858B16.2-001"; exon_number 1;
ENm004.contig28	ExonAligner	CDS	9337	9477	.	+	2	gene_id "RP5-858B16.2-001"; transcript_id "RP5-858B16.2-001"; exon_number 3;
ENm004.contig28	ExonAligner	CDS	9007	9139	.	+	0	gene_id "RP5-858B16.2-001"; transcript_id "RP5-858B16.2-001"; exon_number 4;
ENm004.contig28	ExonAligner	CDS	8575	8805	.	+	0	gene_id "RP5-858B16.2-001"; transcript_id "RP5-858B16.2-001"; exon_number 5;
ENm004.contig28	ExonAligner	CDS	10152	10374	.	+	1	gene_id "RP5-858B16.2-004"; transcript_id "RP5-858B16.2-004"; exon_number 1;
ENm004.contig28	ExonAligner	CDS	9337	9477	.	+	0	gene_id "RP5-858B16.2-004"; transcript_id "RP5-858B16.2-004"; exon_number 3;
ENm004.contig28	ExonAligner	CDS	9007	9139	.	+	1	gene_id "RP5-858B16.2-004"; transcript_id "RP5-858B16.2-004"; exon_number 4;
ENm004.contig28	ExonAligner	CDS	8575	8805	.	+	1	gene_id "RP5-858B16.2-004"; transcript_id "RP5-858B16.2-004"; exon_number 5;
ENm004.contig28	ExonAligner	CDS	10152	10195	.	+	2	gene_id "RP5-858B16.2-006"; transcript_id "RP5-858B16.2-006"; exon_number 1;
ENm004.contig28	ExonAligner	CDS	9337	9477	.	+	2	gene_id "RP5-858B16.2-006"; transcript_id "RP5-858B16.2-006"; exon_number 2;
ENm004.contig28	ExonAligner	CDS	9007	9139	.	+	0	gene_id "RP5-858B16.2-006"; transcript_id "RP5-858B16.2-006"; exon_number 3;
ENm004.contig28	ExonAligner	CDS	8575	8805	.	+	0	gene_id "RP5-858B16.2-006"; transcript_id "RP5-858B16.2-006"; exon_number 4;
ENm004.contig28	ExonAligner	CDS	6233	6398	.	+	1	gene_id "RP5-858B16.2-006"; transcript_id "RP5-858B16.2-006"; exon_number 5;
ENm004.contig28	ExonAligner	CDS	4230	4282	.	+	0	gene_id "RP5-858B16.2-006"; transcript_id "RP5-858B16.2-006"; exon_number 6;
ENm004.contig15	ExonAligner	CDS	9671	9742	.	-	0	gene_id "RP4-694E4.2-003"; transcript_id "RP4-694E4.2-003"; exon_number 2;
ENm004.contig15	ExonAligner	CDS	6049	6328	.	-	1	gene_id "RP4-694E4.2-001"; transcript_id "RP4-694E4.2-001"; exon_number 1;
ENm004.contig15	ExonAligner	CDS	9671	9742	.	-	1	gene_id "RP4-694E4.2-001"; transcript_id "RP4-694E4.2-001"; exon_number 2;
ENm004.contig15	ExonAligner	CDS	10118	13267	.	-	2	gene_id "RP4-694E4.2-001"; transcript_id "RP4-694E4.2-001"; exon_number 6;
ENm004.contig15	ExonAligner	CDS	6050	6328	.	-	0	gene_id "RP4-694E4.2-004"; transcript_id "RP4-694E4.2-004"; exon_number 1;
ENm004.contig15	ExonAligner	CDS	9671	9742	.	-	0	gene_id "RP4-694E4.2-004"; transcript_id "RP4-694E4.2-004"; exon_number 2;
ENm004.contig18	ExonAligner	CDS	7473	7530	.	+	0	gene_id "LL22NC03-113A11.1-012"; transcript_id "LL22NC03-113A11.1-012"; exon_number 1;
ENm004.contig18	ExonAligner	CDS	11040	11118	.	+	2	gene_id "LL22NC03-113A11.1-012"; transcript_id "LL22NC03-113A11.1-012"; exon_number 2;
ENm004.contig18	ExonAligner	CDS	7473	7530	.	+	0	gene_id "LL22NC03-113A11.1-002"; transcript_id "LL22NC03-113A11.1-002"; exon_number 1;
ENm004.contig18	ExonAligner	CDS	11040	11127	.	+	2	gene_id "LL22NC03-113A11.1-002"; transcript_id "LL22NC03-113A11.1-002"; exon_number 2;
ENm004.contig18	ExonAligner	CDS	12907	12953	.	+	1	gene_id "LL22NC03-113A11.1-002"; transcript_id "LL22NC03-113A11.1-002"; exon_number 3;
ENm004.contig18	ExonAligner	CDS	18368	18471	.	+	1	gene_id "LL22NC03-113A11.1-002"; transcript_id "LL22NC03-113A11.1-002"; exon_number 12;
ENm004.contig18	ExonAligner	CDS	26738	26872	.	+	2	gene_id "LL22NC03-113A11.1-002"; transcript_id "LL22NC03-113A11.1-002"; exon_number 14;
ENm004.contig18	ExonAligner	CDS	27626	27687	.	+	2	gene_id "LL22NC03-113A11.1-002"; transcript_id "LL22NC03-113A11.1-002"; exon_number 15;
ENm004.contig18	ExonAligner	CDS	28367	28440	.	+	0	gene_id "LL22NC03-113A11.1-002"; transcript_id "LL22NC03-113A11.1-002"; exon_number 16;
ENm004.contig18	ExonAligner	CDS	29656	29725	.	+	1	gene_id "LL22NC03-113A11.1-002"; transcript_id "LL22NC03-113A11.1-002"; exon_number 17;
ENm004.contig18	ExonAligner	CDS	7473	7530	.	+	0	gene_id "LL22NC03-113A11.1-006"; transcript_id "LL22NC03-113A11.1-006"; exon_number 1;
ENm004.contig18	ExonAligner	CDS	11040	11127	.	+	2	gene_id "LL22NC03-113A11.1-006"; transcript_id "LL22NC03-113A11.1-006"; exon_number 2;
ENm004.contig18	ExonAligner	CDS	12907	12953	.	+	1	gene_id "LL22NC03-113A11.1-006"; transcript_id "LL22NC03-113A11.1-006"; exon_number 3;
ENm004.contig18	ExonAligner	CDS	18368	18471	.	+	1	gene_id "LL22NC03-113A11.1-006"; transcript_id "LL22NC03-113A11.1-006"; exon_number 12;
ENm004.contig18	ExonAligner	CDS	26738	26872	.	+	2	gene_id "LL22NC03-113A11.1-006"; transcript_id "LL22NC03-113A11.1-006"; exon_number 14;
ENm004.contig18	ExonAligner	CDS	27626	27687	.	+	2	gene_id "LL22NC03-113A11.1-006"; transcript_id "LL22NC03-113A11.1-006"; exon_number 15;
ENm004.contig18	ExonAligner	CDS	28367	28440	.	+	0	gene_id "LL22NC03-113A11.1-006"; transcript_id "LL22NC03-113A11.1-006"; exon_number 16;
ENm004.contig18	ExonAligner	CDS	29656	29725	.	+	1	gene_id "LL22NC03-113A11.1-006"; transcript_id "LL22NC03-113A11.1-006"; exon_number 17;
ENm004.contig18	ExonAligner	CDS	7473	7530	.	+	0	gene_id "LL22NC03-113A11.1-004"; transcript_id "LL22NC03-113A11.1-004"; exon_number 1;
ENm004.contig18	ExonAligner	CDS	11040	11127	.	+	2	gene_id "LL22NC03-113A11.1-004"; transcript_id "LL22NC03-113A11.1-004"; exon_number 2;
ENm004.contig18	ExonAligner	CDS	12907	12953	.	+	1	gene_id "LL22NC03-113A11.1-004"; transcript_id "LL22NC03-113A11.1-004"; exon_number 3;
ENm004.contig18	ExonAligner	CDS	18368	18471	.	+	1	gene_id "LL22NC03-113A11.1-004"; transcript_id "LL22NC03-113A11.1-004"; exon_number 12;
ENm004.contig18	ExonAligner	CDS	26738	26872	.	+	2	gene_id "LL22NC03-113A11.1-004"; transcript_id "LL22NC03-113A11.1-004"; exon_number 14;
ENm004.contig18	ExonAligner	CDS	27626	27687	.	+	2	gene_id "LL22NC03-113A11.1-004"; transcript_id "LL22NC03-113A11.1-004"; exon_number 15;
ENm004.contig18	ExonAligner	CDS	28367	28440	.	+	0	gene_id "LL22NC03-113A11.1-004"; transcript_id "LL22NC03-113A11.1-004"; exon_number 16;
ENm004.contig18	ExonAligner	CDS	29656	29725	.	+	1	gene_id "LL22NC03-113A11.1-004"; transcript_id "LL22NC03-113A11.1-004"; exon_number 17;
ENm004.contig18	ExonAligner	CDS	7473	7530	.	+	0	gene_id "LL22NC03-113A11.1-001"; transcript_id "LL22NC03-113A11.1-001"; exon_number 1;
ENm004.contig18	ExonAligner	CDS	11040	11127	.	+	2	gene_id "LL22NC03-113A11.1-001"; transcript_id "LL22NC03-113A11.1-001"; exon_number 2;
ENm004.contig18	ExonAligner	CDS	12907	12953	.	+	1	gene_id "LL22NC03-113A11.1-001"; transcript_id "LL22NC03-113A11.1-001"; exon_number 3;
ENm004.contig18	ExonAligner	CDS	18368	18471	.	+	1	gene_id "LL22NC03-113A11.1-001"; transcript_id "LL22NC03-113A11.1-001"; exon_number 12;
ENm004.contig18	ExonAligner	CDS	26738	26872	.	+	2	gene_id "LL22NC03-113A11.1-001"; transcript_id "LL22NC03-113A11.1-001"; exon_number 14;
ENm004.contig18	ExonAligner	CDS	27626	27687	.	+	2	gene_id "LL22NC03-113A11.1-001"; transcript_id "LL22NC03-113A11.1-001"; exon_number 15;
ENm004.contig18	ExonAligner	CDS	28367	28440	.	+	0	gene_id "LL22NC03-113A11.1-001"; transcript_id "LL22NC03-113A11.1-001"; exon_number 16;
ENm004.contig18	ExonAligner	CDS	29656	29725	.	+	1	gene_id "LL22NC03-113A11.1-001"; transcript_id "LL22NC03-113A11.1-001"; exon_number 17;
ENm004.contig17	ExonAligner	CDS	14684	15340	.	-	0	gene_id "LL22NC03-44A4.1-001"; transcript_id "LL22NC03-44A4.1-001"; exon_number 2;
ENm004.contig6	ExonAligner	CDS	8510	9093	.	-	2	gene_id "RP1-149A16.1-001"; transcript_id "RP1-149A16.1-001"; exon_number 2;
ENm004.contig1	ExonAligner	CDS	147188	147298	.	+	0	gene_id "RP1-149A16.6-001"; transcript_id "RP1-149A16.6-001"; exon_number 1;
ENm004.contig1	ExonAligner	CDS	142737	142856	.	+	0	gene_id "RP1-149A16.6-001"; transcript_id "RP1-149A16.6-001"; exon_number 2;
ENm004.contig1	ExonAligner	CDS	141130	141240	.	+	0	gene_id "RP1-149A16.6-001"; transcript_id "RP1-149A16.6-001"; exon_number 3;
ENm004.contig1	ExonAligner	CDS	140224	140412	.	+	0	gene_id "RP1-149A16.6-001"; transcript_id "RP1-149A16.6-001"; exon_number 4;
ENm004.contig1	ExonAligner	CDS	139181	139356	.	+	2	gene_id "RP1-149A16.6-001"; transcript_id "RP1-149A16.6-001"; exon_number 5;
ENm004.contig1	ExonAligner	CDS	137411	137570	.	+	0	gene_id "RP1-149A16.6-001"; transcript_id "RP1-149A16.6-001"; exon_number 6;
ENm004.contig1	ExonAligner	CDS	135737	135893	.	+	1	gene_id "RP1-149A16.6-001"; transcript_id "RP1-149A16.6-001"; exon_number 7;
ENm004.contig1	ExonAligner	CDS	134675	134831	.	+	2	gene_id "RP1-149A16.6-001"; transcript_id "RP1-149A16.6-001"; exon_number 8;
ENm004.contig1	ExonAligner	CDS	129220	129319	.	+	0	gene_id "RP1-149A16.6-001"; transcript_id "RP1-149A16.6-001"; exon_number 9;
ENm004.contig1	ExonAligner	CDS	127757	127824	.	+	2	gene_id "RP1-149A16.6-001"; transcript_id "RP1-149A16.6-001"; exon_number 10;
ENm004.contig1	ExonAligner	CDS	125685	125763	.	+	0	gene_id "RP1-149A16.6-001"; transcript_id "RP1-149A16.6-001"; exon_number 11;
ENm004.contig1	ExonAligner	CDS	122368	122460	.	+	0	gene_id "RP1-149A16.6-001"; transcript_id "RP1-149A16.6-001"; exon_number 12;
ENm004.contig1	ExonAligner	CDS	120090	120212	.	+	0	gene_id "RP1-149A16.10-010"; transcript_id "RP1-149A16.10-010"; exon_number 1;
ENm004.contig1	ExonAligner	CDS	118510	118586	.	+	2	gene_id "RP1-149A16.10-010"; transcript_id "RP1-149A16.10-010"; exon_number 2;
ENm004.contig1	ExonAligner	CDS	117343	117406	.	+	0	gene_id "RP1-149A16.10-010"; transcript_id "RP1-149A16.10-010"; exon_number 3;
ENm004.contig1	ExonAligner	CDS	115059	115101	.	+	1	gene_id "RP1-149A16.10-010"; transcript_id "RP1-149A16.10-010"; exon_number 4;
ENm004.contig1	ExonAligner	CDS	99020	99087	.	+	0	gene_id "RP1-149A16.10-010"; transcript_id "RP1-149A16.10-010"; exon_number 5;
ENm004.contig1	ExonAligner	CDS	97898	98068	.	+	0	gene_id "RP1-149A16.10-010"; transcript_id "RP1-149A16.10-010"; exon_number 6;
ENm004.contig1	ExonAligner	CDS	96677	96730	.	+	0	gene_id "RP1-149A16.10-010"; transcript_id "RP1-149A16.10-010"; exon_number 7;
ENm004.contig1	ExonAligner	CDS	94936	95112	.	+	0	gene_id "RP1-149A16.10-010"; transcript_id "RP1-149A16.10-010"; exon_number 8;
ENm004.contig1	ExonAligner	CDS	93152	93243	.	+	2	gene_id "RP1-149A16.10-010"; transcript_id "RP1-149A16.10-010"; exon_number 9;
ENm004.contig1	ExonAligner	CDS	88282	88342	.	+	0	gene_id "RP1-149A16.10-010"; transcript_id "RP1-149A16.10-010"; exon_number 10;
ENm004.contig1	ExonAligner	CDS	85625	85688	.	+	1	gene_id "RP1-149A16.10-010"; transcript_id "RP1-149A16.10-010"; exon_number 11;
ENm004.contig1	ExonAligner	CDS	85335	85490	.	+	1	gene_id "RP1-149A16.10-010"; transcript_id "RP1-149A16.10-010"; exon_number 12;
ENm004.contig1	ExonAligner	CDS	83992	84120	.	+	1	gene_id "RP1-149A16.10-010"; transcript_id "RP1-149A16.10-010"; exon_number 13;
ENm004.contig1	ExonAligner	CDS	77617	77737	.	+	2	gene_id "RP1-149A16.10-010"; transcript_id "RP1-149A16.10-010"; exon_number 14;
ENm004.contig1	ExonAligner	CDS	75869	75992	.	+	0	gene_id "RP1-149A16.10-010"; transcript_id "RP1-149A16.10-010"; exon_number 15;
ENm004.contig1	ExonAligner	CDS	77617	77741	.	+	2	gene_id "RP1-149A16.10-011"; transcript_id "RP1-149A16.10-011"; exon_number 1;
ENm004.contig1	ExonAligner	CDS	75869	75992	.	+	0	gene_id "RP1-149A16.10-011"; transcript_id "RP1-149A16.10-011"; exon_number 2;
ENm004.contig1	ExonAligner	CDS	58891	59012	.	-	0	gene_id "LL22NC03-28H9.2-001"; transcript_id "LL22NC03-28H9.2-001"; exon_number 1;
ENm004.contig1	ExonAligner	CDS	54735	55023	.	-	1	gene_id "LL22NC03-28H9.2-001"; transcript_id "LL22NC03-28H9.2-001"; exon_number 2;
ENm004.contig1	ExonAligner	CDS	49986	50207	.	-	0	gene_id "LL22NC03-28H9.2-001"; transcript_id "LL22NC03-28H9.2-001"; exon_number 3;
ENm004.contig1	ExonAligner	CDS	48912	49053	.	-	0	gene_id "LL22NC03-28H9.2-001"; transcript_id "LL22NC03-28H9.2-001"; exon_number 4;
ENm004.contig1	ExonAligner	CDS	46286	46369	.	-	2	gene_id "LL22NC03-28H9.2-001"; transcript_id "LL22NC03-28H9.2-001"; exon_number 5;
ENm004.contig1	ExonAligner	CDS	42971	43060	.	-	2	gene_id "LL22NC03-28H9.2-001"; transcript_id "LL22NC03-28H9.2-001"; exon_number 6;
ENm004.contig1	ExonAligner	CDS	40728	40904	.	-	2	gene_id "LL22NC03-28H9.2-001"; transcript_id "LL22NC03-28H9.2-001"; exon_number 7;
ENm004.contig1	ExonAligner	CDS	38711	38748	.	-	2	gene_id "LL22NC03-28H9.2-001"; transcript_id "LL22NC03-28H9.2-001"; exon_number 8;
ENm004.contig1	ExonAligner	CDS	35393	35779	.	-	0	gene_id "LL22NC03-28H9.2-001"; transcript_id "LL22NC03-28H9.2-001"; exon_number 9;
ENm004.contig1	ExonAligner	CDS	58604	58750	.	-	1	gene_id "LL22NC03-28H9.2-002"; transcript_id "LL22NC03-28H9.2-002"; exon_number 1;
ENm004.contig1	ExonAligner	CDS	54735	55023	.	-	1	gene_id "LL22NC03-28H9.2-002"; transcript_id "LL22NC03-28H9.2-002"; exon_number 2;
ENm004.contig1	ExonAligner	CDS	49986	50207	.	-	0	gene_id "LL22NC03-28H9.2-002"; transcript_id "LL22NC03-28H9.2-002"; exon_number 3;
ENm004.contig1	ExonAligner	CDS	48912	49053	.	-	0	gene_id "LL22NC03-28H9.2-002"; transcript_id "LL22NC03-28H9.2-002"; exon_number 4;
ENm004.contig1	ExonAligner	CDS	46286	46369	.	-	2	gene_id "LL22NC03-28H9.2-002"; transcript_id "LL22NC03-28H9.2-002"; exon_number 5;
ENm004.contig1	ExonAligner	CDS	42971	43060	.	-	2	gene_id "LL22NC03-28H9.2-002"; transcript_id "LL22NC03-28H9.2-002"; exon_number 6;
ENm004.contig1	ExonAligner	CDS	40728	40904	.	-	2	gene_id "LL22NC03-28H9.2-002"; transcript_id "LL22NC03-28H9.2-002"; exon_number 7;
ENm004.contig1	ExonAligner	CDS	38711	38748	.	-	2	gene_id "LL22NC03-28H9.2-002"; transcript_id "LL22NC03-28H9.2-002"; exon_number 8;
ENm004.contig1	ExonAligner	CDS	35393	35779	.	-	0	gene_id "LL22NC03-28H9.2-002"; transcript_id "LL22NC03-28H9.2-002"; exon_number 9;
ENm004.contig1	ExonAligner	CDS	23468	23759	.	+	2	gene_id "LL22NC03-28H9.1-001"; transcript_id "LL22NC03-28H9.1-001"; exon_number 2;
ENm004.contig1	ExonAligner	CDS	14016	14097	.	+	0	gene_id "LL22NC03-28H9.1-001"; transcript_id "LL22NC03-28H9.1-001"; exon_number 3;
ENm004.contig1	ExonAligner	CDS	13014	13142	.	+	0	gene_id "LL22NC03-28H9.1-001"; transcript_id "LL22NC03-28H9.1-001"; exon_number 4;
ENm004.contig1	ExonAligner	CDS	8151	8253	.	+	1	gene_id "LL22NC03-28H9.1-001"; transcript_id "LL22NC03-28H9.1-001"; exon_number 5;
ENm004.contig1	ExonAligner	CDS	3936	4010	.	+	1	gene_id "LL22NC03-28H9.1-001"; transcript_id "LL22NC03-28H9.1-001"; exon_number 6;
ENm004.contig1	ExonAligner	CDS	373	515	.	+	0	gene_id "LL22NC03-28H9.1-001"; transcript_id "LL22NC03-28H9.1-001"; exon_number 7;
ENm004.contig30	ExonAligner	CDS	17860	17942	.	-	2	gene_id "RP1-309I22.1-001"; transcript_id "RP1-309I22.1-001"; exon_number 2;
ENm004.contig30	ExonAligner	CDS	10000	10111	.	-	0	gene_id "RP1-309I22.1-001"; transcript_id "RP1-309I22.1-001"; exon_number 3;
ENm004.contig30	ExonAligner	CDS	9220	9341	.	-	2	gene_id "RP1-309I22.1-001"; transcript_id "RP1-309I22.1-001"; exon_number 4;
ENm004.contig30	ExonAligner	CDS	7876	8076	.	-	0	gene_id "RP1-309I22.1-001"; transcript_id "RP1-309I22.1-001"; exon_number 5;
ENm004.contig30	ExonAligner	CDS	17860	17942	.	-	2	gene_id "RP1-309I22.1-003"; transcript_id "RP1-309I22.1-003"; exon_number 2;
ENm004.contig30	ExonAligner	CDS	10000	10111	.	-	0	gene_id "RP1-309I22.1-003"; transcript_id "RP1-309I22.1-003"; exon_number 3;
ENm004.contig30	ExonAligner	CDS	9220	9341	.	-	2	gene_id "RP1-309I22.1-003"; transcript_id "RP1-309I22.1-003"; exon_number 4;
ENm004.contig30	ExonAligner	CDS	7910	8083	.	-	0	gene_id "RP1-309I22.1-003"; transcript_id "RP1-309I22.1-003"; exon_number 5;
ENm004.contig30	ExonAligner	CDS	17860	17942	.	-	2	gene_id "RP1-309I22.1-002"; transcript_id "RP1-309I22.1-002"; exon_number 2;
ENm004.contig30	ExonAligner	CDS	10000	10111	.	-	0	gene_id "RP1-309I22.1-002"; transcript_id "RP1-309I22.1-002"; exon_number 3;
ENm004.contig30	ExonAligner	CDS	9245	9341	.	-	2	gene_id "RP1-309I22.1-002"; transcript_id "RP1-309I22.1-002"; exon_number 4;
ENm004.contig30	ExonAligner	CDS	7910	8110	.	-	1	gene_id "RP1-309I22.1-002"; transcript_id "RP1-309I22.1-002"; exon_number 5;
ENm005.contig22	ExonAligner	CDS	86310	86458	.	+	0	gene_id "AP000274.7-001"; transcript_id "AP000274.7-001"; exon_number 1;
ENm005.contig22	ExonAligner	CDS	84343	84480	.	+	0	gene_id "AP000274.7-001"; transcript_id "AP000274.7-001"; exon_number 2;
ENm005.contig22	ExonAligner	CDS	81073	81288	.	+	0	gene_id "AP000274.7-001"; transcript_id "AP000274.7-001"; exon_number 3;
ENm005.contig22	ExonAligner	CDS	76850	76990	.	+	0	gene_id "AP000274.7-001"; transcript_id "AP000274.7-001"; exon_number 4;
ENm005.contig22	ExonAligner	CDS	111860	111970	.	+	0	gene_id "AP000275.61-006"; transcript_id "AP000275.61-006"; exon_number 1;
ENm005.contig22	ExonAligner	CDS	110549	110680	.	+	0	gene_id "AP000275.61-006"; transcript_id "AP000275.61-006"; exon_number 2;
ENm005.contig22	ExonAligner	CDS	109568	109714	.	+	0	gene_id "AP000275.61-006"; transcript_id "AP000275.61-006"; exon_number 3;
ENm005.contig22	ExonAligner	CDS	111860	111970	.	+	0	gene_id "AP000275.61-001"; transcript_id "AP000275.61-001"; exon_number 1;
ENm005.contig22	ExonAligner	CDS	111466	111561	.	+	0	gene_id "AP000275.61-001"; transcript_id "AP000275.61-001"; exon_number 2;
ENm005.contig22	ExonAligner	CDS	110549	110680	.	+	0	gene_id "AP000275.61-001"; transcript_id "AP000275.61-001"; exon_number 3;
ENm005.contig22	ExonAligner	CDS	109556	109714	.	+	0	gene_id "AP000275.61-001"; transcript_id "AP000275.61-001"; exon_number 4;
ENm005.contig22	ExonAligner	CDS	106102	106169	.	+	2	gene_id "AP000275.61-001"; transcript_id "AP000275.61-001"; exon_number 5;
ENm005.contig22	ExonAligner	CDS	103497	103664	.	+	2	gene_id "AP000275.61-001"; transcript_id "AP000275.61-001"; exon_number 6;
ENm005.contig22	ExonAligner	CDS	100174	100312	.	+	0	gene_id "AP000275.61-001"; transcript_id "AP000275.61-001"; exon_number 7;
ENm005.contig22	ExonAligner	CDS	110549	110755	.	+	0	gene_id "AP000275.61-002"; transcript_id "AP000275.61-002"; exon_number 1;
ENm005.contig22	ExonAligner	CDS	109556	109714	.	+	0	gene_id "AP000275.61-002"; transcript_id "AP000275.61-002"; exon_number 2;
ENm005.contig22	ExonAligner	CDS	106102	106169	.	+	2	gene_id "AP000275.61-002"; transcript_id "AP000275.61-002"; exon_number 3;
ENm005.contig22	ExonAligner	CDS	103497	103664	.	+	2	gene_id "AP000275.61-002"; transcript_id "AP000275.61-002"; exon_number 4;
ENm005.contig22	ExonAligner	CDS	100174	100312	.	+	0	gene_id "AP000275.61-002"; transcript_id "AP000275.61-002"; exon_number 5;
ENm005.contig22	ExonAligner	CDS	110549	110619	.	+	0	gene_id "AP000275.61-007"; transcript_id "AP000275.61-007"; exon_number 1;
ENm005.contig22	ExonAligner	CDS	109556	109714	.	+	0	gene_id "AP000275.61-007"; transcript_id "AP000275.61-007"; exon_number 2;
ENm005.contig22	ExonAligner	CDS	106102	106169	.	+	2	gene_id "AP000275.61-007"; transcript_id "AP000275.61-007"; exon_number 3;
ENm005.contig22	ExonAligner	CDS	103548	103664	.	+	2	gene_id "AP000275.61-007"; transcript_id "AP000275.61-007"; exon_number 4;
ENm005.contig22	ExonAligner	CDS	100174	100312	.	+	0	gene_id "AP000275.61-007"; transcript_id "AP000275.61-007"; exon_number 5;
ENm005.contig17	ExonAligner	CDS	35242	36213	.	+	0	gene_id "AP000287.4-001"; transcript_id "AP000287.4-001"; exon_number 1;
ENm005.contig17	ExonAligner	CDS	35242	36213	.	+	0	gene_id "AP000287.4-002"; transcript_id "AP000287.4-002"; exon_number 1;
ENm005.contig18	ExonAligner	CDS	29963	30017	.	+	0	gene_id "AP000295.6-004"; transcript_id "AP000295.6-004"; exon_number 1;
ENm005.contig18	ExonAligner	CDS	31670	31711	.	+	2	gene_id "AP000295.6-004"; transcript_id "AP000295.6-004"; exon_number 2;
ENm005.contig18	ExonAligner	CDS	32948	33071	.	+	2	gene_id "AP000295.6-004"; transcript_id "AP000295.6-004"; exon_number 3;
ENm005.contig18	ExonAligner	CDS	34418	34590	.	+	1	gene_id "AP000295.6-004"; transcript_id "AP000295.6-004"; exon_number 4;
ENm005.contig18	ExonAligner	CDS	36666	36811	.	+	2	gene_id "AP000295.6-004"; transcript_id "AP000295.6-004"; exon_number 5;
ENm005.contig18	ExonAligner	CDS	38531	38687	.	+	0	gene_id "AP000295.6-004"; transcript_id "AP000295.6-004"; exon_number 8;
ENm005.contig18	ExonAligner	CDS	29963	30017	.	+	0	gene_id "AP000295.6-001"; transcript_id "AP000295.6-001"; exon_number 1;
ENm005.contig18	ExonAligner	CDS	31670	31711	.	+	2	gene_id "AP000295.6-001"; transcript_id "AP000295.6-001"; exon_number 2;
ENm005.contig18	ExonAligner	CDS	32948	33071	.	+	2	gene_id "AP000295.6-001"; transcript_id "AP000295.6-001"; exon_number 3;
ENm005.contig18	ExonAligner	CDS	34418	34590	.	+	1	gene_id "AP000295.6-001"; transcript_id "AP000295.6-001"; exon_number 4;
ENm005.contig18	ExonAligner	CDS	36666	36811	.	+	2	gene_id "AP000295.6-001"; transcript_id "AP000295.6-001"; exon_number 5;
ENm005.contig18	ExonAligner	CDS	38531	38687	.	+	0	gene_id "AP000295.6-001"; transcript_id "AP000295.6-001"; exon_number 8;
ENm005.contig18	ExonAligner	CDS	29963	30017	.	+	0	gene_id "AP000295.6-002"; transcript_id "AP000295.6-002"; exon_number 1;
ENm005.contig18	ExonAligner	CDS	31670	31711	.	+	2	gene_id "AP000295.6-002"; transcript_id "AP000295.6-002"; exon_number 2;
ENm005.contig18	ExonAligner	CDS	32948	33071	.	+	2	gene_id "AP000295.6-002"; transcript_id "AP000295.6-002"; exon_number 3;
ENm005.contig18	ExonAligner	CDS	34418	34590	.	+	1	gene_id "AP000295.6-002"; transcript_id "AP000295.6-002"; exon_number 4;
ENm005.contig18	ExonAligner	CDS	36666	36811	.	+	2	gene_id "AP000295.6-002"; transcript_id "AP000295.6-002"; exon_number 5;
ENm005.contig18	ExonAligner	CDS	29963	30017	.	+	0	gene_id "AP000295.6-003"; transcript_id "AP000295.6-003"; exon_number 1;
ENm005.contig18	ExonAligner	CDS	31670	31711	.	+	2	gene_id "AP000295.6-003"; transcript_id "AP000295.6-003"; exon_number 2;
ENm005.contig18	ExonAligner	CDS	32948	33071	.	+	2	gene_id "AP000295.6-003"; transcript_id "AP000295.6-003"; exon_number 3;
ENm005.contig18	ExonAligner	CDS	34418	34590	.	+	1	gene_id "AP000295.6-003"; transcript_id "AP000295.6-003"; exon_number 4;
ENm005.contig18	ExonAligner	CDS	36666	36811	.	+	2	gene_id "AP000295.6-003"; transcript_id "AP000295.6-003"; exon_number 5;
ENm005.contig18	ExonAligner	CDS	29963	30017	.	+	0	gene_id "AP000295.6-008"; transcript_id "AP000295.6-008"; exon_number 1;
ENm005.contig18	ExonAligner	CDS	31670	31711	.	+	2	gene_id "AP000295.6-008"; transcript_id "AP000295.6-008"; exon_number 2;
ENm005.contig18	ExonAligner	CDS	32948	33071	.	+	2	gene_id "AP000295.6-008"; transcript_id "AP000295.6-008"; exon_number 3;
ENm005.contig18	ExonAligner	CDS	34418	34590	.	+	1	gene_id "AP000295.6-008"; transcript_id "AP000295.6-008"; exon_number 4;
ENm005.contig18	ExonAligner	CDS	36666	36811	.	+	2	gene_id "AP000295.6-008"; transcript_id "AP000295.6-008"; exon_number 5;
ENm005.contig18	ExonAligner	CDS	38531	38687	.	+	0	gene_id "AP000295.6-007"; transcript_id "AP000295.6-007"; exon_number 4;
ENm005.contig5	ExonAligner	CDS	4891	5048	.	+	1	gene_id "AP000295.8-001"; transcript_id "AP000295.8-001"; exon_number 3;
ENm005.contig5	ExonAligner	CDS	8604	8770	.	+	2	gene_id "AP000295.8-001"; transcript_id "AP000295.8-001"; exon_number 4;
ENm005.contig24	ExonAligner	CDS	30970	31045	.	+	0	gene_id "AP000298.3-001"; transcript_id "AP000298.3-001"; exon_number 1;
ENm005.contig24	ExonAligner	CDS	41474	41591	.	+	2	gene_id "AP000298.3-001"; transcript_id "AP000298.3-001"; exon_number 2;
ENm005.contig24	ExonAligner	CDS	44010	44185	.	+	1	gene_id "AP000298.3-001"; transcript_id "AP000298.3-001"; exon_number 3;
ENm005.contig24	ExonAligner	CDS	46288	46439	.	+	2	gene_id "AP000298.3-001"; transcript_id "AP000298.3-001"; exon_number 4;
ENm005.contig24	ExonAligner	CDS	46558	46693	.	+	0	gene_id "AP000298.3-001"; transcript_id "AP000298.3-001"; exon_number 5;
ENm005.contig24	ExonAligner	CDS	48246	48354	.	+	2	gene_id "AP000298.3-001"; transcript_id "AP000298.3-001"; exon_number 6;
ENm005.contig24	ExonAligner	CDS	52161	52354	.	+	1	gene_id "AP000298.3-001"; transcript_id "AP000298.3-001"; exon_number 7;
ENm005.contig24	ExonAligner	CDS	52463	52611	.	+	2	gene_id "AP000298.3-001"; transcript_id "AP000298.3-001"; exon_number 8;
ENm005.contig24	ExonAligner	CDS	56087	56231	.	+	0	gene_id "AP000298.3-001"; transcript_id "AP000298.3-001"; exon_number 9;
ENm005.contig24	ExonAligner	CDS	56964	57103	.	+	2	gene_id "AP000298.3-001"; transcript_id "AP000298.3-001"; exon_number 10;
ENm005.contig24	ExonAligner	CDS	58642	58878	.	+	0	gene_id "AP000298.3-001"; transcript_id "AP000298.3-001"; exon_number 11;
ENm005.contig7	ExonAligner	CDS	57559	57616	.	+	2	gene_id "AP000300.7-001"; transcript_id "AP000300.7-001"; exon_number 2;
ENm005.contig7	ExonAligner	CDS	52506	52598	.	+	2	gene_id "AP000300.7-001"; transcript_id "AP000300.7-001"; exon_number 3;
ENm005.contig7	ExonAligner	CDS	47683	47750	.	+	1	gene_id "AP000300.7-001"; transcript_id "AP000300.7-001"; exon_number 4;
ENm005.contig7	ExonAligner	CDS	45957	46069	.	+	0	gene_id "AP000300.7-001"; transcript_id "AP000300.7-001"; exon_number 5;
ENm005.contig7	ExonAligner	CDS	44179	44277	.	+	0	gene_id "AP000300.7-001"; transcript_id "AP000300.7-001"; exon_number 6;
ENm005.contig20	ExonAligner	CDS	25652	26821	.	-	0	gene_id "AP000302.59-001"; transcript_id "AP000302.59-001"; exon_number 1;
ENm005.contig20	ExonAligner	CDS	25652	26821	.	-	0	gene_id "AP000302.59-002"; transcript_id "AP000302.59-002"; exon_number 1;
ENm005.contig15	ExonAligner	CDS	13638	13876	.	+	2	gene_id "AP000302.60-004"; transcript_id "AP000302.60-004"; exon_number 1;
ENm005.contig15	ExonAligner	CDS	10582	10750	.	+	0	gene_id "AP000302.60-004"; transcript_id "AP000302.60-004"; exon_number 2;
ENm005.contig15	ExonAligner	CDS	10316	10395	.	+	2	gene_id "AP000302.60-004"; transcript_id "AP000302.60-004"; exon_number 3;
ENm005.contig15	ExonAligner	CDS	9986	10073	.	+	0	gene_id "AP000302.60-004"; transcript_id "AP000302.60-004"; exon_number 4;
ENm005.contig15	ExonAligner	CDS	8148	8273	.	+	0	gene_id "AP000302.60-004"; transcript_id "AP000302.60-004"; exon_number 5;
ENm005.contig15	ExonAligner	CDS	7473	7535	.	+	0	gene_id "AP000302.60-004"; transcript_id "AP000302.60-004"; exon_number 6;
ENm005.contig15	ExonAligner	CDS	6568	6679	.	+	1	gene_id "AP000302.60-004"; transcript_id "AP000302.60-004"; exon_number 7;
ENm005.contig15	ExonAligner	CDS	4629	4803	.	+	2	gene_id "AP000302.60-004"; transcript_id "AP000302.60-004"; exon_number 8;
ENm005.contig15	ExonAligner	CDS	4064	4159	.	+	2	gene_id "AP000302.60-004"; transcript_id "AP000302.60-004"; exon_number 9;
ENm005.contig15	ExonAligner	CDS	8148	8273	.	+	0	gene_id "AP000302.60-007"; transcript_id "AP000302.60-007"; exon_number 1;
ENm005.contig15	ExonAligner	CDS	7473	7535	.	+	0	gene_id "AP000302.60-007"; transcript_id "AP000302.60-007"; exon_number 2;
ENm005.contig15	ExonAligner	CDS	6568	6679	.	+	1	gene_id "AP000302.60-007"; transcript_id "AP000302.60-007"; exon_number 3;
ENm005.contig15	ExonAligner	CDS	4629	4803	.	+	2	gene_id "AP000302.60-007"; transcript_id "AP000302.60-007"; exon_number 4;
ENm005.contig15	ExonAligner	CDS	4064	4159	.	+	2	gene_id "AP000302.60-007"; transcript_id "AP000302.60-007"; exon_number 5;
ENm005.contig15	ExonAligner	CDS	8148	8248	.	+	0	gene_id "AP000302.60-009"; transcript_id "AP000302.60-009"; exon_number 1;
ENm005.contig15	ExonAligner	CDS	7473	7535	.	+	0	gene_id "AP000302.60-009"; transcript_id "AP000302.60-009"; exon_number 2;
ENm005.contig15	ExonAligner	CDS	6568	6679	.	+	1	gene_id "AP000302.60-009"; transcript_id "AP000302.60-009"; exon_number 3;
ENm005.contig15	ExonAligner	CDS	4629	4803	.	+	2	gene_id "AP000302.60-009"; transcript_id "AP000302.60-009"; exon_number 4;
ENm005.contig15	ExonAligner	CDS	4064	4159	.	+	2	gene_id "AP000302.60-009"; transcript_id "AP000302.60-009"; exon_number 5;
ENm005.contig15	ExonAligner	CDS	4629	4803	.	+	2	gene_id "AP000302.60-008"; transcript_id "AP000302.60-008"; exon_number 1;
ENm005.contig15	ExonAligner	CDS	4064	4159	.	+	2	gene_id "AP000302.60-008"; transcript_id "AP000302.60-008"; exon_number 2;
ENm005.contig15	ExonAligner	CDS	4629	4798	.	+	2	gene_id "AP000302.60-010"; transcript_id "AP000302.60-010"; exon_number 1;
ENm005.contig15	ExonAligner	CDS	4064	4159	.	+	2	gene_id "AP000302.60-010"; transcript_id "AP000302.60-010"; exon_number 2;
ENm005.contig7	ExonAligner	CDS	3207	3283	.	+	0	gene_id "AP000304.8-001"; transcript_id "AP000304.8-001"; exon_number 1;
ENm005.contig7	ExonAligner	CDS	6363	6529	.	+	1	gene_id "AP000304.8-001"; transcript_id "AP000304.8-001"; exon_number 2;
ENm005.contig7	ExonAligner	CDS	8858	14632	.	+	2	gene_id "AP000304.8-001"; transcript_id "AP000304.8-001"; exon_number 3;
ENm005.contig7	ExonAligner	CDS	16332	16492	.	+	2	gene_id "AP000304.8-001"; transcript_id "AP000304.8-001"; exon_number 4;
ENm005.contig7	ExonAligner	CDS	18410	18556	.	+	0	gene_id "AP000304.8-001"; transcript_id "AP000304.8-001"; exon_number 5;
ENm005.contig7	ExonAligner	CDS	18761	18949	.	+	0	gene_id "AP000304.8-001"; transcript_id "AP000304.8-001"; exon_number 6;
ENm005.contig7	ExonAligner	CDS	26343	26453	.	+	0	gene_id "AP000304.8-001"; transcript_id "AP000304.8-001"; exon_number 7;
ENm005.contig7	ExonAligner	CDS	28161	28277	.	+	0	gene_id "AP000304.8-001"; transcript_id "AP000304.8-001"; exon_number 8;
ENm005.contig7	ExonAligner	CDS	32376	32523	.	+	0	gene_id "AP000304.8-001"; transcript_id "AP000304.8-001"; exon_number 9;
ENm005.contig7	ExonAligner	CDS	34648	34713	.	+	2	gene_id "AP000304.8-001"; transcript_id "AP000304.8-001"; exon_number 10;
ENm005.contig7	ExonAligner	CDS	34829	34944	.	+	2	gene_id "AP000304.8-001"; transcript_id "AP000304.8-001"; exon_number 11;
ENm005.contig7	ExonAligner	CDS	35418	35480	.	+	0	gene_id "AP000304.8-001"; transcript_id "AP000304.8-001"; exon_number 12;
ENm005.contig7	ExonAligner	CDS	3207	3283	.	+	0	gene_id "AP000304.8-002"; transcript_id "AP000304.8-002"; exon_number 1;
ENm005.contig7	ExonAligner	CDS	6363	6529	.	+	1	gene_id "AP000304.8-002"; transcript_id "AP000304.8-002"; exon_number 2;
ENm005.contig7	ExonAligner	CDS	16332	16492	.	+	2	gene_id "AP000304.8-002"; transcript_id "AP000304.8-002"; exon_number 3;
ENm005.contig7	ExonAligner	CDS	18410	18556	.	+	0	gene_id "AP000304.8-002"; transcript_id "AP000304.8-002"; exon_number 4;
ENm005.contig7	ExonAligner	CDS	18761	18949	.	+	0	gene_id "AP000304.8-002"; transcript_id "AP000304.8-002"; exon_number 5;
ENm005.contig7	ExonAligner	CDS	26343	26453	.	+	0	gene_id "AP000304.8-002"; transcript_id "AP000304.8-002"; exon_number 6;
ENm005.contig7	ExonAligner	CDS	28161	28277	.	+	0	gene_id "AP000304.8-002"; transcript_id "AP000304.8-002"; exon_number 7;
ENm005.contig7	ExonAligner	CDS	32376	32523	.	+	0	gene_id "AP000304.8-002"; transcript_id "AP000304.8-002"; exon_number 8;
ENm005.contig7	ExonAligner	CDS	34648	34713	.	+	2	gene_id "AP000304.8-002"; transcript_id "AP000304.8-002"; exon_number 9;
ENm005.contig7	ExonAligner	CDS	34829	34944	.	+	2	gene_id "AP000304.8-002"; transcript_id "AP000304.8-002"; exon_number 10;
ENm005.contig7	ExonAligner	CDS	35418	35480	.	+	0	gene_id "AP000304.8-002"; transcript_id "AP000304.8-002"; exon_number 11;
ENm005.contig7	ExonAligner	CDS	3207	3283	.	+	0	gene_id "AP000304.8-003"; transcript_id "AP000304.8-003"; exon_number 1;
ENm005.contig7	ExonAligner	CDS	6363	6529	.	+	1	gene_id "AP000304.8-003"; transcript_id "AP000304.8-003"; exon_number 2;
ENm005.contig7	ExonAligner	CDS	8858	14632	.	+	2	gene_id "AP000304.8-003"; transcript_id "AP000304.8-003"; exon_number 3;
ENm005.contig7	ExonAligner	CDS	16332	16492	.	+	2	gene_id "AP000304.8-003"; transcript_id "AP000304.8-003"; exon_number 4;
ENm005.contig7	ExonAligner	CDS	18410	18556	.	+	0	gene_id "AP000304.8-003"; transcript_id "AP000304.8-003"; exon_number 5;
ENm005.contig7	ExonAligner	CDS	18761	18949	.	+	0	gene_id "AP000304.8-003"; transcript_id "AP000304.8-003"; exon_number 6;
ENm005.contig7	ExonAligner	CDS	19051	19305	.	+	0	gene_id "AP000304.8-003"; transcript_id "AP000304.8-003"; exon_number 7;
ENm005.contig29	ExonAligner	CDS	932	1130	.	-	1	gene_id "AP000304.9-008"; transcript_id "AP000304.9-008"; exon_number 3;
ENm005.contig29	ExonAligner	CDS	1578	1682	.	-	1	gene_id "AP000304.9-008"; transcript_id "AP000304.9-008"; exon_number 4;
ENm005.contig29	ExonAligner	CDS	1795	1876	.	-	2	gene_id "AP000304.9-008"; transcript_id "AP000304.9-008"; exon_number 5;
ENm005.contig29	ExonAligner	CDS	2804	2982	.	-	1	gene_id "AP000304.9-008"; transcript_id "AP000304.9-008"; exon_number 6;
ENm005.contig29	ExonAligner	CDS	3895	4025	.	-	0	gene_id "AP000304.9-008"; transcript_id "AP000304.9-008"; exon_number 7;
ENm005.contig29	ExonAligner	CDS	5284	5481	.	-	0	gene_id "AP000304.9-008"; transcript_id "AP000304.9-008"; exon_number 8;
ENm005.contig29	ExonAligner	CDS	7018	7092	.	-	0	gene_id "AP000304.9-008"; transcript_id "AP000304.9-008"; exon_number 9;
ENm005.contig29	ExonAligner	CDS	7785	8099	.	-	0	gene_id "AP000304.9-008"; transcript_id "AP000304.9-008"; exon_number 10;
ENm005.contig29	ExonAligner	CDS	932	1130	.	-	1	gene_id "AP000304.9-001"; transcript_id "AP000304.9-001"; exon_number 3;
ENm005.contig29	ExonAligner	CDS	1578	1682	.	-	1	gene_id "AP000304.9-001"; transcript_id "AP000304.9-001"; exon_number 4;
ENm005.contig29	ExonAligner	CDS	1795	1876	.	-	2	gene_id "AP000304.9-001"; transcript_id "AP000304.9-001"; exon_number 5;
ENm005.contig29	ExonAligner	CDS	2804	2982	.	-	1	gene_id "AP000304.9-001"; transcript_id "AP000304.9-001"; exon_number 6;
ENm005.contig29	ExonAligner	CDS	3895	4067	.	-	0	gene_id "AP000304.9-001"; transcript_id "AP000304.9-001"; exon_number 7;
ENm005.contig29	ExonAligner	CDS	5284	5481	.	-	0	gene_id "AP000304.9-001"; transcript_id "AP000304.9-001"; exon_number 8;
ENm005.contig29	ExonAligner	CDS	7018	7092	.	-	0	gene_id "AP000304.9-001"; transcript_id "AP000304.9-001"; exon_number 9;
ENm005.contig29	ExonAligner	CDS	7785	8099	.	-	0	gene_id "AP000304.9-001"; transcript_id "AP000304.9-001"; exon_number 10;
ENm005.contig29	ExonAligner	CDS	932	1130	.	-	2	gene_id "AP000304.9-002"; transcript_id "AP000304.9-002"; exon_number 3;
ENm005.contig29	ExonAligner	CDS	1578	1682	.	-	2	gene_id "AP000304.9-002"; transcript_id "AP000304.9-002"; exon_number 4;
ENm005.contig29	ExonAligner	CDS	1795	1876	.	-	0	gene_id "AP000304.9-002"; transcript_id "AP000304.9-002"; exon_number 5;
ENm005.contig29	ExonAligner	CDS	2804	2982	.	-	2	gene_id "AP000304.9-002"; transcript_id "AP000304.9-002"; exon_number 6;
ENm005.contig29	ExonAligner	CDS	3895	4067	.	-	1	gene_id "AP000304.9-002"; transcript_id "AP000304.9-002"; exon_number 7;
ENm005.contig29	ExonAligner	CDS	5284	5481	.	-	1	gene_id "AP000304.9-002"; transcript_id "AP000304.9-002"; exon_number 8;
ENm005.contig29	ExonAligner	CDS	7785	8092	.	-	1	gene_id "AP000304.9-002"; transcript_id "AP000304.9-002"; exon_number 9;
ENm005.contig29	ExonAligner	CDS	932	1130	.	-	0	gene_id "AP000304.9-009"; transcript_id "AP000304.9-009"; exon_number 2;
ENm005.contig29	ExonAligner	CDS	1578	1682	.	-	0	gene_id "AP000304.9-009"; transcript_id "AP000304.9-009"; exon_number 3;
ENm005.contig29	ExonAligner	CDS	3895	4067	.	-	2	gene_id "AP000304.9-009"; transcript_id "AP000304.9-009"; exon_number 4;
ENm005.contig29	ExonAligner	CDS	5281	5461	.	-	2	gene_id "AP000304.9-009"; transcript_id "AP000304.9-009"; exon_number 5;
ENm005.contig29	ExonAligner	CDS	9288	9387	.	-	1	gene_id "AP000304.10-001"; transcript_id "AP000304.10-001"; exon_number 1;
ENm005.contig29	ExonAligner	CDS	10615	10660	.	-	2	gene_id "AP000304.10-001"; transcript_id "AP000304.10-001"; exon_number 2;
ENm005.contig29	ExonAligner	CDS	14747	14852	.	-	0	gene_id "AP000304.10-001"; transcript_id "AP000304.10-001"; exon_number 3;
ENm005.contig29	ExonAligner	CDS	16280	16401	.	-	2	gene_id "AP000304.10-001"; transcript_id "AP000304.10-001"; exon_number 4;
ENm005.contig29	ExonAligner	CDS	17839	17931	.	-	2	gene_id "AP000304.10-001"; transcript_id "AP000304.10-001"; exon_number 5;
ENm005.contig29	ExonAligner	CDS	20990	21095	.	-	0	gene_id "AP000304.10-001"; transcript_id "AP000304.10-001"; exon_number 6;
ENm005.contig29	ExonAligner	CDS	22162	22289	.	-	2	gene_id "AP000304.10-001"; transcript_id "AP000304.10-001"; exon_number 7;
ENm005.contig29	ExonAligner	CDS	27951	28016	.	-	0	gene_id "AP000304.10-001"; transcript_id "AP000304.10-001"; exon_number 12;
ENm005.contig29	ExonAligner	CDS	9288	9387	.	-	1	gene_id "AP000304.10-007"; transcript_id "AP000304.10-007"; exon_number 1;
ENm005.contig29	ExonAligner	CDS	10615	10660	.	-	2	gene_id "AP000304.10-007"; transcript_id "AP000304.10-007"; exon_number 2;
ENm005.contig29	ExonAligner	CDS	14747	14852	.	-	0	gene_id "AP000304.10-007"; transcript_id "AP000304.10-007"; exon_number 3;
ENm005.contig29	ExonAligner	CDS	16280	16401	.	-	2	gene_id "AP000304.10-007"; transcript_id "AP000304.10-007"; exon_number 4;
ENm005.contig29	ExonAligner	CDS	17839	17931	.	-	2	gene_id "AP000304.10-007"; transcript_id "AP000304.10-007"; exon_number 5;
ENm005.contig29	ExonAligner	CDS	20990	21095	.	-	0	gene_id "AP000304.10-007"; transcript_id "AP000304.10-007"; exon_number 6;
ENm005.contig29	ExonAligner	CDS	22162	22289	.	-	2	gene_id "AP000304.10-007"; transcript_id "AP000304.10-007"; exon_number 7;
ENm005.contig29	ExonAligner	CDS	27951	28016	.	-	0	gene_id "AP000304.10-007"; transcript_id "AP000304.10-007"; exon_number 11;
ENm005.contig29	ExonAligner	CDS	10615	10664	.	-	2	gene_id "AP000304.10-002"; transcript_id "AP000304.10-002"; exon_number 2;
ENm005.contig29	ExonAligner	CDS	14747	14852	.	-	0	gene_id "AP000304.10-002"; transcript_id "AP000304.10-002"; exon_number 3;
ENm005.contig29	ExonAligner	CDS	16280	16401	.	-	2	gene_id "AP000304.10-002"; transcript_id "AP000304.10-002"; exon_number 4;
ENm005.contig29	ExonAligner	CDS	17839	17931	.	-	2	gene_id "AP000304.10-002"; transcript_id "AP000304.10-002"; exon_number 5;
ENm005.contig29	ExonAligner	CDS	20990	21095	.	-	0	gene_id "AP000304.10-002"; transcript_id "AP000304.10-002"; exon_number 6;
ENm005.contig29	ExonAligner	CDS	22162	22289	.	-	2	gene_id "AP000304.10-002"; transcript_id "AP000304.10-002"; exon_number 7;
ENm005.contig29	ExonAligner	CDS	27951	28016	.	-	0	gene_id "AP000304.10-002"; transcript_id "AP000304.10-002"; exon_number 12;
ENm005.contig29	ExonAligner	CDS	21021	21098	.	-	0	gene_id "AP000304.10-013"; transcript_id "AP000304.10-013"; exon_number 1;
ENm005.contig29	ExonAligner	CDS	22162	22289	.	-	2	gene_id "AP000304.10-013"; transcript_id "AP000304.10-013"; exon_number 2;
ENm005.contig29	ExonAligner	CDS	27951	28016	.	-	0	gene_id "AP000304.10-013"; transcript_id "AP000304.10-013"; exon_number 7;
ENm005.contig1	ExonAligner	CDS	16329	16423	.	+	2	gene_id "AP000313.6-003"; transcript_id "AP000313.6-003"; exon_number 1;
ENm005.contig1	ExonAligner	CDS	20793	21016	.	+	1	gene_id "AP000313.6-003"; transcript_id "AP000313.6-003"; exon_number 2;
ENm005.contig1	ExonAligner	CDS	23221	23336	.	+	2	gene_id "AP000313.6-003"; transcript_id "AP000313.6-003"; exon_number 3;
ENm005.contig1	ExonAligner	CDS	36277	36436	.	+	1	gene_id "AP000313.6-003"; transcript_id "AP000313.6-003"; exon_number 5;
ENm005.contig1	ExonAligner	CDS	40646	40851	.	+	0	gene_id "AP000313.6-003"; transcript_id "AP000313.6-003"; exon_number 6;
ENm005.contig1	ExonAligner	CDS	41622	41704	.	+	1	gene_id "AP000313.6-003"; transcript_id "AP000313.6-003"; exon_number 7;
ENm005.contig1	ExonAligner	CDS	52047	52168	.	+	2	gene_id "AP000313.6-003"; transcript_id "AP000313.6-003"; exon_number 8;
ENm005.contig1	ExonAligner	CDS	40763	40851	.	+	2	gene_id "AP000313.6-006"; transcript_id "AP000313.6-006"; exon_number 1;
ENm005.contig1	ExonAligner	CDS	41622	41704	.	+	1	gene_id "AP000313.6-006"; transcript_id "AP000313.6-006"; exon_number 2;
ENm005.contig1	ExonAligner	CDS	49235	49280	.	+	2	gene_id "AP000313.6-006"; transcript_id "AP000313.6-006"; exon_number 3;
ENm005.contig30	ExonAligner	CDS	26070	26164	.	+	2	gene_id "AP000313.6-004"; transcript_id "AP000313.6-004"; exon_number 1;
ENm005.contig30	ExonAligner	CDS	32328	32511	.	+	1	gene_id "AP000313.6-004"; transcript_id "AP000313.6-004"; exon_number 2;
ENm005.contig30	ExonAligner	CDS	34361	34453	.	+	0	gene_id "AP000313.6-004"; transcript_id "AP000313.6-004"; exon_number 3;
ENm005.contig30	ExonAligner	CDS	49827	50033	.	+	0	gene_id "AP000313.6-004"; transcript_id "AP000313.6-004"; exon_number 4;
ENm005.contig30	ExonAligner	CDS	51098	51219	.	+	0	gene_id "AP000313.6-004"; transcript_id "AP000313.6-004"; exon_number 5;
ENm005.contig30	ExonAligner	CDS	52594	52676	.	+	1	gene_id "AP000313.6-004"; transcript_id "AP000313.6-004"; exon_number 6;
ENm005.contig30	ExonAligner	CDS	52993	53076	.	+	2	gene_id "AP000313.6-004"; transcript_id "AP000313.6-004"; exon_number 7;
ENm005.contig30	ExonAligner	CDS	53847	53917	.	+	2	gene_id "AP000313.6-004"; transcript_id "AP000313.6-004"; exon_number 8;
ENm005.contig30	ExonAligner	CDS	42669	42830	.	+	0	gene_id "AP000313.6-005"; transcript_id "AP000313.6-005"; exon_number 1;
ENm005.contig30	ExonAligner	CDS	51098	51219	.	+	0	gene_id "AP000313.6-005"; transcript_id "AP000313.6-005"; exon_number 2;
ENm005.contig30	ExonAligner	CDS	52594	52676	.	+	1	gene_id "AP000313.6-005"; transcript_id "AP000313.6-005"; exon_number 3;
ENm005.contig30	ExonAligner	CDS	52993	53076	.	+	2	gene_id "AP000313.6-005"; transcript_id "AP000313.6-005"; exon_number 4;
ENm005.contig30	ExonAligner	CDS	53847	53917	.	+	2	gene_id "AP000313.6-005"; transcript_id "AP000313.6-005"; exon_number 5;
ENm005.contig30	ExonAligner	CDS	71323	71436	.	-	0	gene_id "AP000313.5-001"; transcript_id "AP000313.5-001"; exon_number 1;
ENm005.contig30	ExonAligner	CDS	71730	71816	.	-	0	gene_id "AP000313.5-001"; transcript_id "AP000313.5-001"; exon_number 2;
ENm005.contig30	ExonAligner	CDS	75130	75242	.	-	2	gene_id "AP000313.5-001"; transcript_id "AP000313.5-001"; exon_number 3;
ENm005.contig30	ExonAligner	CDS	76909	77038	.	-	0	gene_id "AP000313.5-001"; transcript_id "AP000313.5-001"; exon_number 4;
ENm005.contig30	ExonAligner	CDS	78665	78775	.	-	0	gene_id "AP000313.5-001"; transcript_id "AP000313.5-001"; exon_number 5;
ENm006.contig15	ExonAligner	CDS	14788	15019	.	-	1	gene_id "U52111.6-001"; transcript_id "U52111.6-001"; exon_number 1;
ENm006.contig15	ExonAligner	CDS	15896	15968	.	-	2	gene_id "U52111.6-001"; transcript_id "U52111.6-001"; exon_number 3;
ENm006.contig15	ExonAligner	CDS	16305	16433	.	-	2	gene_id "U52111.6-001"; transcript_id "U52111.6-001"; exon_number 4;
ENm006.contig15	ExonAligner	CDS	16748	16903	.	-	2	gene_id "U52111.6-001"; transcript_id "U52111.6-001"; exon_number 5;
ENm006.contig15	ExonAligner	CDS	17011	17130	.	-	2	gene_id "U52111.6-001"; transcript_id "U52111.6-001"; exon_number 6;
ENm006.contig15	ExonAligner	CDS	17246	17419	.	-	2	gene_id "U52111.6-001"; transcript_id "U52111.6-001"; exon_number 7;
ENm006.contig15	ExonAligner	CDS	17513	17635	.	-	2	gene_id "U52111.6-001"; transcript_id "U52111.6-001"; exon_number 8;
ENm006.contig15	ExonAligner	CDS	17724	17925	.	-	0	gene_id "U52111.6-001"; transcript_id "U52111.6-001"; exon_number 9;
ENm006.contig15	ExonAligner	CDS	18127	18242	.	-	2	gene_id "U52111.6-001"; transcript_id "U52111.6-001"; exon_number 10;
ENm006.contig15	ExonAligner	CDS	19202	19418	.	-	0	gene_id "U52111.6-001"; transcript_id "U52111.6-001"; exon_number 11;
ENm006.contig15	ExonAligner	CDS	19604	19674	.	-	2	gene_id "U52111.6-001"; transcript_id "U52111.6-001"; exon_number 12;
ENm006.contig15	ExonAligner	CDS	19906	20103	.	-	2	gene_id "U52111.6-001"; transcript_id "U52111.6-001"; exon_number 13;
ENm006.contig15	ExonAligner	CDS	20353	20457	.	-	2	gene_id "U52111.6-001"; transcript_id "U52111.6-001"; exon_number 14;
ENm006.contig15	ExonAligner	CDS	20548	20672	.	-	1	gene_id "U52111.6-001"; transcript_id "U52111.6-001"; exon_number 15;
ENm006.contig15	ExonAligner	CDS	20855	21005	.	-	2	gene_id "U52111.6-001"; transcript_id "U52111.6-001"; exon_number 16;
ENm006.contig15	ExonAligner	CDS	21114	21274	.	-	1	gene_id "U52111.6-001"; transcript_id "U52111.6-001"; exon_number 17;
ENm006.contig15	ExonAligner	CDS	21391	21502	.	-	2	gene_id "U52111.6-001"; transcript_id "U52111.6-001"; exon_number 18;
ENm006.contig15	ExonAligner	CDS	22075	22212	.	-	2	gene_id "U52111.6-001"; transcript_id "U52111.6-001"; exon_number 19;
ENm006.contig15	ExonAligner	CDS	22358	22483	.	-	2	gene_id "U52111.6-001"; transcript_id "U52111.6-001"; exon_number 20;
ENm006.contig15	ExonAligner	CDS	22608	22792	.	-	1	gene_id "U52111.6-001"; transcript_id "U52111.6-001"; exon_number 21;
ENm006.contig15	ExonAligner	CDS	22935	23046	.	-	2	gene_id "U52111.6-001"; transcript_id "U52111.6-001"; exon_number 22;
ENm006.contig15	ExonAligner	CDS	23340	23504	.	-	2	gene_id "U52111.6-001"; transcript_id "U52111.6-001"; exon_number 23;
ENm006.contig15	ExonAligner	CDS	23607	23723	.	-	2	gene_id "U52111.6-001"; transcript_id "U52111.6-001"; exon_number 24;
ENm006.contig15	ExonAligner	CDS	24724	24920	.	-	1	gene_id "U52111.6-001"; transcript_id "U52111.6-001"; exon_number 25;
ENm006.contig15	ExonAligner	CDS	25161	25266	.	-	2	gene_id "U52111.6-001"; transcript_id "U52111.6-001"; exon_number 26;
ENm006.contig15	ExonAligner	CDS	28663	28738	.	-	0	gene_id "U52111.6-001"; transcript_id "U52111.6-001"; exon_number 28;
ENm006.contig15	ExonAligner	CDS	14788	15019	.	-	1	gene_id "U52111.6-006"; transcript_id "U52111.6-006"; exon_number 1;
ENm006.contig15	ExonAligner	CDS	15896	15968	.	-	2	gene_id "U52111.6-006"; transcript_id "U52111.6-006"; exon_number 2;
ENm006.contig15	ExonAligner	CDS	16305	16433	.	-	2	gene_id "U52111.6-006"; transcript_id "U52111.6-006"; exon_number 3;
ENm006.contig15	ExonAligner	CDS	16748	16903	.	-	2	gene_id "U52111.6-006"; transcript_id "U52111.6-006"; exon_number 4;
ENm006.contig15	ExonAligner	CDS	17011	17130	.	-	2	gene_id "U52111.6-006"; transcript_id "U52111.6-006"; exon_number 5;
ENm006.contig15	ExonAligner	CDS	17246	17419	.	-	2	gene_id "U52111.6-006"; transcript_id "U52111.6-006"; exon_number 6;
ENm006.contig15	ExonAligner	CDS	17513	17635	.	-	2	gene_id "U52111.6-006"; transcript_id "U52111.6-006"; exon_number 7;
ENm006.contig15	ExonAligner	CDS	17724	17925	.	-	0	gene_id "U52111.6-006"; transcript_id "U52111.6-006"; exon_number 8;
ENm006.contig15	ExonAligner	CDS	18127	18242	.	-	2	gene_id "U52111.6-006"; transcript_id "U52111.6-006"; exon_number 9;
ENm006.contig15	ExonAligner	CDS	19202	19418	.	-	0	gene_id "U52111.6-006"; transcript_id "U52111.6-006"; exon_number 10;
ENm006.contig15	ExonAligner	CDS	19604	19674	.	-	2	gene_id "U52111.6-006"; transcript_id "U52111.6-006"; exon_number 11;
ENm006.contig15	ExonAligner	CDS	19906	20103	.	-	2	gene_id "U52111.6-006"; transcript_id "U52111.6-006"; exon_number 12;
ENm006.contig15	ExonAligner	CDS	20353	20457	.	-	2	gene_id "U52111.6-006"; transcript_id "U52111.6-006"; exon_number 13;
ENm006.contig15	ExonAligner	CDS	20548	20672	.	-	1	gene_id "U52111.6-006"; transcript_id "U52111.6-006"; exon_number 14;
ENm006.contig15	ExonAligner	CDS	20855	21005	.	-	2	gene_id "U52111.6-006"; transcript_id "U52111.6-006"; exon_number 15;
ENm006.contig15	ExonAligner	CDS	21114	21274	.	-	1	gene_id "U52111.6-006"; transcript_id "U52111.6-006"; exon_number 16;
ENm006.contig15	ExonAligner	CDS	21391	21502	.	-	2	gene_id "U52111.6-006"; transcript_id "U52111.6-006"; exon_number 17;
ENm006.contig15	ExonAligner	CDS	22075	22212	.	-	2	gene_id "U52111.6-006"; transcript_id "U52111.6-006"; exon_number 18;
ENm006.contig15	ExonAligner	CDS	22358	22483	.	-	2	gene_id "U52111.6-006"; transcript_id "U52111.6-006"; exon_number 19;
ENm006.contig15	ExonAligner	CDS	22608	22792	.	-	1	gene_id "U52111.6-006"; transcript_id "U52111.6-006"; exon_number 20;
ENm006.contig15	ExonAligner	CDS	22935	23046	.	-	2	gene_id "U52111.6-006"; transcript_id "U52111.6-006"; exon_number 21;
ENm006.contig15	ExonAligner	CDS	23340	23504	.	-	2	gene_id "U52111.6-006"; transcript_id "U52111.6-006"; exon_number 22;
ENm006.contig15	ExonAligner	CDS	23607	23723	.	-	2	gene_id "U52111.6-006"; transcript_id "U52111.6-006"; exon_number 23;
ENm006.contig15	ExonAligner	CDS	24724	24920	.	-	1	gene_id "U52111.6-006"; transcript_id "U52111.6-006"; exon_number 24;
ENm006.contig15	ExonAligner	CDS	25161	25266	.	-	2	gene_id "U52111.6-006"; transcript_id "U52111.6-006"; exon_number 25;
ENm006.contig15	ExonAligner	CDS	28663	28738	.	-	0	gene_id "U52111.6-006"; transcript_id "U52111.6-006"; exon_number 26;
ENm006.contig15	ExonAligner	CDS	14788	15019	.	-	1	gene_id "U52111.6-003"; transcript_id "U52111.6-003"; exon_number 1;
ENm006.contig15	ExonAligner	CDS	15896	15968	.	-	2	gene_id "U52111.6-003"; transcript_id "U52111.6-003"; exon_number 2;
ENm006.contig15	ExonAligner	CDS	16748	16904	.	-	0	gene_id "U52111.6-003"; transcript_id "U52111.6-003"; exon_number 3;
ENm006.contig15	ExonAligner	CDS	14788	15019	.	-	1	gene_id "U52111.6-002"; transcript_id "U52111.6-002"; exon_number 1;
ENm006.contig15	ExonAligner	CDS	15896	15968	.	-	2	gene_id "U52111.6-002"; transcript_id "U52111.6-002"; exon_number 2;
ENm006.contig15	ExonAligner	CDS	16305	16433	.	-	2	gene_id "U52111.6-002"; transcript_id "U52111.6-002"; exon_number 3;
ENm006.contig15	ExonAligner	CDS	16748	16903	.	-	2	gene_id "U52111.6-002"; transcript_id "U52111.6-002"; exon_number 4;
ENm006.contig15	ExonAligner	CDS	17011	17130	.	-	2	gene_id "U52111.6-002"; transcript_id "U52111.6-002"; exon_number 5;
ENm006.contig15	ExonAligner	CDS	17246	17419	.	-	2	gene_id "U52111.6-002"; transcript_id "U52111.6-002"; exon_number 6;
ENm006.contig15	ExonAligner	CDS	17513	17635	.	-	2	gene_id "U52111.6-002"; transcript_id "U52111.6-002"; exon_number 7;
ENm006.contig15	ExonAligner	CDS	17724	17925	.	-	0	gene_id "U52111.6-002"; transcript_id "U52111.6-002"; exon_number 8;
ENm006.contig15	ExonAligner	CDS	18127	18242	.	-	2	gene_id "U52111.6-002"; transcript_id "U52111.6-002"; exon_number 9;
ENm006.contig15	ExonAligner	CDS	19202	19418	.	-	0	gene_id "U52111.6-002"; transcript_id "U52111.6-002"; exon_number 10;
ENm006.contig15	ExonAligner	CDS	19604	19674	.	-	2	gene_id "U52111.6-002"; transcript_id "U52111.6-002"; exon_number 11;
ENm006.contig15	ExonAligner	CDS	19906	20103	.	-	2	gene_id "U52111.6-002"; transcript_id "U52111.6-002"; exon_number 12;
ENm006.contig15	ExonAligner	CDS	20353	20457	.	-	2	gene_id "U52111.6-002"; transcript_id "U52111.6-002"; exon_number 13;
ENm006.contig15	ExonAligner	CDS	20548	20672	.	-	1	gene_id "U52111.6-002"; transcript_id "U52111.6-002"; exon_number 14;
ENm006.contig15	ExonAligner	CDS	20855	21005	.	-	2	gene_id "U52111.6-002"; transcript_id "U52111.6-002"; exon_number 15;
ENm006.contig15	ExonAligner	CDS	21114	21274	.	-	1	gene_id "U52111.6-002"; transcript_id "U52111.6-002"; exon_number 16;
ENm006.contig15	ExonAligner	CDS	21391	21502	.	-	2	gene_id "U52111.6-002"; transcript_id "U52111.6-002"; exon_number 17;
ENm006.contig15	ExonAligner	CDS	22075	22212	.	-	2	gene_id "U52111.6-002"; transcript_id "U52111.6-002"; exon_number 18;
ENm006.contig15	ExonAligner	CDS	22358	22483	.	-	2	gene_id "U52111.6-002"; transcript_id "U52111.6-002"; exon_number 19;
ENm006.contig15	ExonAligner	CDS	22608	22792	.	-	1	gene_id "U52111.6-002"; transcript_id "U52111.6-002"; exon_number 20;
ENm006.contig15	ExonAligner	CDS	22935	23046	.	-	2	gene_id "U52111.6-002"; transcript_id "U52111.6-002"; exon_number 21;
ENm006.contig15	ExonAligner	CDS	23340	23504	.	-	2	gene_id "U52111.6-002"; transcript_id "U52111.6-002"; exon_number 22;
ENm006.contig15	ExonAligner	CDS	23607	23723	.	-	2	gene_id "U52111.6-002"; transcript_id "U52111.6-002"; exon_number 23;
ENm006.contig15	ExonAligner	CDS	24724	24920	.	-	1	gene_id "U52111.6-002"; transcript_id "U52111.6-002"; exon_number 24;
ENm006.contig15	ExonAligner	CDS	25161	25266	.	-	2	gene_id "U52111.6-002"; transcript_id "U52111.6-002"; exon_number 25;
ENm006.contig15	ExonAligner	CDS	28663	28738	.	-	0	gene_id "U52111.6-002"; transcript_id "U52111.6-002"; exon_number 27;
ENm006.contig6	ExonAligner	CDS	2433	2468	.	+	1	gene_id "U52112.12-001"; transcript_id "U52112.12-001"; exon_number 1;
ENm006.contig6	ExonAligner	CDS	5600	5777	.	+	0	gene_id "U52112.12-001"; transcript_id "U52112.12-001"; exon_number 2;
ENm006.contig6	ExonAligner	CDS	5898	6224	.	+	0	gene_id "U52112.12-001"; transcript_id "U52112.12-001"; exon_number 3;
ENm006.contig6	ExonAligner	CDS	7567	7640	.	+	2	gene_id "U52112.12-001"; transcript_id "U52112.12-001"; exon_number 4;
ENm006.contig6	ExonAligner	CDS	8960	9053	.	+	1	gene_id "U52112.12-001"; transcript_id "U52112.12-001"; exon_number 6;
ENm006.contig18	ExonAligner	CDS	65118	65220	.	+	1	gene_id "U52112.4-001"; transcript_id "U52112.4-001"; exon_number 11;
ENm006.contig18	ExonAligner	CDS	64853	64874	.	+	2	gene_id "U52112.4-001"; transcript_id "U52112.4-001"; exon_number 12;
ENm006.contig18	ExonAligner	CDS	64632	64716	.	+	0	gene_id "U52112.4-001"; transcript_id "U52112.4-001"; exon_number 13;
ENm006.contig18	ExonAligner	CDS	64334	64525	.	+	0	gene_id "U52112.4-001"; transcript_id "U52112.4-001"; exon_number 14;
ENm006.contig18	ExonAligner	CDS	64059	64154	.	+	0	gene_id "U52112.4-001"; transcript_id "U52112.4-001"; exon_number 15;
ENm006.contig18	ExonAligner	CDS	58388	58609	.	+	0	gene_id "U52112.4-001"; transcript_id "U52112.4-001"; exon_number 16;
ENm006.contig18	ExonAligner	CDS	58161	58283	.	+	0	gene_id "U52112.4-001"; transcript_id "U52112.4-001"; exon_number 17;
ENm006.contig18	ExonAligner	CDS	57744	57857	.	+	0	gene_id "U52112.4-001"; transcript_id "U52112.4-001"; exon_number 18;
ENm006.contig18	ExonAligner	CDS	56615	56797	.	+	0	gene_id "U52112.4-001"; transcript_id "U52112.4-001"; exon_number 19;
ENm006.contig18	ExonAligner	CDS	56264	56326	.	+	0	gene_id "U52112.4-001"; transcript_id "U52112.4-001"; exon_number 20;
ENm006.contig18	ExonAligner	CDS	55904	56066	.	+	1	gene_id "U52112.4-001"; transcript_id "U52112.4-001"; exon_number 21;
ENm006.contig18	ExonAligner	CDS	55629	55833	.	+	2	gene_id "U52112.4-001"; transcript_id "U52112.4-001"; exon_number 22;
ENm006.contig18	ExonAligner	CDS	51087	51153	.	+	0	gene_id "U52112.4-001"; transcript_id "U52112.4-001"; exon_number 23;
ENm006.contig18	ExonAligner	CDS	65118	65220	.	+	1	gene_id "U52112.4-003"; transcript_id "U52112.4-003"; exon_number 11;
ENm006.contig18	ExonAligner	CDS	64853	64874	.	+	2	gene_id "U52112.4-003"; transcript_id "U52112.4-003"; exon_number 12;
ENm006.contig18	ExonAligner	CDS	64632	64716	.	+	0	gene_id "U52112.4-003"; transcript_id "U52112.4-003"; exon_number 13;
ENm006.contig18	ExonAligner	CDS	64334	64525	.	+	0	gene_id "U52112.4-003"; transcript_id "U52112.4-003"; exon_number 14;
ENm006.contig18	ExonAligner	CDS	64059	64154	.	+	0	gene_id "U52112.4-003"; transcript_id "U52112.4-003"; exon_number 15;
ENm006.contig18	ExonAligner	CDS	58388	58609	.	+	0	gene_id "U52112.4-003"; transcript_id "U52112.4-003"; exon_number 16;
ENm006.contig18	ExonAligner	CDS	58161	58283	.	+	0	gene_id "U52112.4-003"; transcript_id "U52112.4-003"; exon_number 17;
ENm006.contig18	ExonAligner	CDS	56615	56797	.	+	0	gene_id "U52112.4-003"; transcript_id "U52112.4-003"; exon_number 18;
ENm006.contig18	ExonAligner	CDS	56264	56326	.	+	0	gene_id "U52112.4-003"; transcript_id "U52112.4-003"; exon_number 19;
ENm006.contig18	ExonAligner	CDS	55904	56066	.	+	1	gene_id "U52112.4-003"; transcript_id "U52112.4-003"; exon_number 20;
ENm006.contig18	ExonAligner	CDS	55629	55833	.	+	2	gene_id "U52112.4-003"; transcript_id "U52112.4-003"; exon_number 21;
ENm006.contig18	ExonAligner	CDS	51087	51153	.	+	0	gene_id "U52112.4-003"; transcript_id "U52112.4-003"; exon_number 22;
ENm006.contig18	ExonAligner	CDS	65118	65220	.	+	1	gene_id "U52112.4-011"; transcript_id "U52112.4-011"; exon_number 11;
ENm006.contig18	ExonAligner	CDS	64853	64874	.	+	2	gene_id "U52112.4-011"; transcript_id "U52112.4-011"; exon_number 12;
ENm006.contig18	ExonAligner	CDS	64632	64716	.	+	0	gene_id "U52112.4-011"; transcript_id "U52112.4-011"; exon_number 13;
ENm006.contig18	ExonAligner	CDS	64334	64525	.	+	0	gene_id "U52112.4-011"; transcript_id "U52112.4-011"; exon_number 14;
ENm006.contig18	ExonAligner	CDS	64059	64154	.	+	0	gene_id "U52112.4-011"; transcript_id "U52112.4-011"; exon_number 15;
ENm006.contig18	ExonAligner	CDS	58388	58609	.	+	0	gene_id "U52112.4-011"; transcript_id "U52112.4-011"; exon_number 16;
ENm006.contig18	ExonAligner	CDS	58161	58283	.	+	0	gene_id "U52112.4-011"; transcript_id "U52112.4-011"; exon_number 17;
ENm006.contig18	ExonAligner	CDS	56615	56797	.	+	0	gene_id "U52112.4-011"; transcript_id "U52112.4-011"; exon_number 18;
ENm006.contig18	ExonAligner	CDS	55904	56066	.	+	1	gene_id "U52112.4-011"; transcript_id "U52112.4-011"; exon_number 19;
ENm006.contig18	ExonAligner	CDS	55629	55833	.	+	2	gene_id "U52112.4-011"; transcript_id "U52112.4-011"; exon_number 20;
ENm006.contig18	ExonAligner	CDS	51087	51153	.	+	0	gene_id "U52112.4-011"; transcript_id "U52112.4-011"; exon_number 21;
ENm006.contig18	ExonAligner	CDS	65135	65220	.	+	1	gene_id "U52112.4-010"; transcript_id "U52112.4-010"; exon_number 7;
ENm006.contig18	ExonAligner	CDS	47153	47392	.	+	0	gene_id "U52112.1-001"; transcript_id "U52112.1-001"; exon_number 1;
ENm006.contig18	ExonAligner	CDS	46528	46612	.	+	1	gene_id "U52112.1-001"; transcript_id "U52112.1-001"; exon_number 2;
ENm006.contig18	ExonAligner	CDS	45238	45276	.	+	1	gene_id "U52112.1-001"; transcript_id "U52112.1-001"; exon_number 3;
ENm006.contig18	ExonAligner	CDS	44919	45034	.	+	0	gene_id "U52112.1-001"; transcript_id "U52112.1-001"; exon_number 4;
ENm006.contig18	ExonAligner	CDS	44766	44811	.	+	1	gene_id "U52112.1-001"; transcript_id "U52112.1-001"; exon_number 5;
ENm006.contig18	ExonAligner	CDS	43346	43404	.	+	0	gene_id "U52112.1-001"; transcript_id "U52112.1-001"; exon_number 6;
ENm006.contig18	ExonAligner	CDS	42861	42959	.	+	0	gene_id "U52112.1-001"; transcript_id "U52112.1-001"; exon_number 7;
ENm006.contig18	ExonAligner	CDS	42433	42453	.	+	0	gene_id "U52112.1-001"; transcript_id "U52112.1-001"; exon_number 8;
ENm006.contig18	ExonAligner	CDS	47153	47392	.	+	0	gene_id "U52112.1-002"; transcript_id "U52112.1-002"; exon_number 1;
ENm006.contig18	ExonAligner	CDS	46528	46612	.	+	1	gene_id "U52112.1-002"; transcript_id "U52112.1-002"; exon_number 2;
ENm006.contig18	ExonAligner	CDS	44919	45034	.	+	0	gene_id "U52112.1-002"; transcript_id "U52112.1-002"; exon_number 3;
ENm006.contig18	ExonAligner	CDS	44766	44811	.	+	1	gene_id "U52112.1-002"; transcript_id "U52112.1-002"; exon_number 4;
ENm006.contig18	ExonAligner	CDS	43346	43404	.	+	0	gene_id "U52112.1-002"; transcript_id "U52112.1-002"; exon_number 5;
ENm006.contig18	ExonAligner	CDS	42861	42959	.	+	0	gene_id "U52112.1-002"; transcript_id "U52112.1-002"; exon_number 6;
ENm006.contig18	ExonAligner	CDS	42433	42453	.	+	0	gene_id "U52112.1-002"; transcript_id "U52112.1-002"; exon_number 7;
ENm006.contig18	ExonAligner	CDS	47153	47174	.	+	0	gene_id "U52112.1-014"; transcript_id "U52112.1-014"; exon_number 1;
ENm006.contig18	ExonAligner	CDS	46528	46612	.	+	1	gene_id "U52112.1-014"; transcript_id "U52112.1-014"; exon_number 2;
ENm006.contig18	ExonAligner	CDS	44919	45034	.	+	0	gene_id "U52112.1-014"; transcript_id "U52112.1-014"; exon_number 3;
ENm006.contig18	ExonAligner	CDS	44766	44811	.	+	1	gene_id "U52112.1-014"; transcript_id "U52112.1-014"; exon_number 4;
ENm006.contig18	ExonAligner	CDS	43346	43386	.	+	0	gene_id "U52112.1-014"; transcript_id "U52112.1-014"; exon_number 5;
ENm006.contig18	ExonAligner	CDS	42861	42959	.	+	0	gene_id "U52112.1-014"; transcript_id "U52112.1-014"; exon_number 6;
ENm006.contig18	ExonAligner	CDS	42433	42453	.	+	0	gene_id "U52112.1-014"; transcript_id "U52112.1-014"; exon_number 7;
ENm006.contig18	ExonAligner	CDS	46528	46599	.	+	1	gene_id "U52112.1-013"; transcript_id "U52112.1-013"; exon_number 1;
ENm006.contig18	ExonAligner	CDS	45238	45276	.	+	1	gene_id "U52112.1-013"; transcript_id "U52112.1-013"; exon_number 2;
ENm006.contig18	ExonAligner	CDS	44919	45034	.	+	0	gene_id "U52112.1-013"; transcript_id "U52112.1-013"; exon_number 3;
ENm006.contig18	ExonAligner	CDS	44766	44811	.	+	1	gene_id "U52112.1-013"; transcript_id "U52112.1-013"; exon_number 4;
ENm006.contig18	ExonAligner	CDS	43346	43386	.	+	0	gene_id "U52112.1-013"; transcript_id "U52112.1-013"; exon_number 5;
ENm006.contig18	ExonAligner	CDS	42861	42959	.	+	0	gene_id "U52112.1-013"; transcript_id "U52112.1-013"; exon_number 6;
ENm006.contig18	ExonAligner	CDS	42433	42453	.	+	0	gene_id "U52112.1-013"; transcript_id "U52112.1-013"; exon_number 7;
ENm006.contig18	ExonAligner	CDS	41916	42034	.	+	2	gene_id "U52112.5-001"; transcript_id "U52112.5-001"; exon_number 1;
ENm006.contig18	ExonAligner	CDS	41744	41831	.	+	0	gene_id "U52112.5-001"; transcript_id "U52112.5-001"; exon_number 2;
ENm006.contig18	ExonAligner	CDS	36938	37069	.	+	0	gene_id "U52112.5-001"; transcript_id "U52112.5-001"; exon_number 3;
ENm006.contig18	ExonAligner	CDS	35459	35634	.	+	2	gene_id "U52112.5-001"; transcript_id "U52112.5-001"; exon_number 4;
ENm006.contig18	ExonAligner	CDS	35090	35171	.	+	0	gene_id "U52112.5-001"; transcript_id "U52112.5-001"; exon_number 5;
ENm006.contig18	ExonAligner	CDS	34050	34274	.	+	0	gene_id "U52112.5-001"; transcript_id "U52112.5-001"; exon_number 6;
ENm006.contig18	ExonAligner	CDS	33404	33576	.	+	2	gene_id "U52112.5-001"; transcript_id "U52112.5-001"; exon_number 7;
ENm006.contig18	ExonAligner	CDS	33157	33232	.	+	0	gene_id "U52112.5-001"; transcript_id "U52112.5-001"; exon_number 8;
ENm006.contig18	ExonAligner	CDS	32971	33046	.	+	1	gene_id "U52112.5-001"; transcript_id "U52112.5-001"; exon_number 9;
ENm006.contig18	ExonAligner	CDS	32712	32818	.	+	0	gene_id "U52112.5-001"; transcript_id "U52112.5-001"; exon_number 10;
ENm006.contig18	ExonAligner	CDS	41916	42034	.	+	2	gene_id "U52112.5-004"; transcript_id "U52112.5-004"; exon_number 1;
ENm006.contig18	ExonAligner	CDS	41744	41831	.	+	0	gene_id "U52112.5-004"; transcript_id "U52112.5-004"; exon_number 2;
ENm006.contig18	ExonAligner	CDS	36938	37069	.	+	0	gene_id "U52112.5-004"; transcript_id "U52112.5-004"; exon_number 3;
ENm006.contig18	ExonAligner	CDS	35459	35634	.	+	2	gene_id "U52112.5-004"; transcript_id "U52112.5-004"; exon_number 4;
ENm006.contig18	ExonAligner	CDS	35090	35171	.	+	0	gene_id "U52112.5-004"; transcript_id "U52112.5-004"; exon_number 5;
ENm006.contig18	ExonAligner	CDS	34050	34274	.	+	0	gene_id "U52112.5-004"; transcript_id "U52112.5-004"; exon_number 6;
ENm006.contig18	ExonAligner	CDS	33404	33576	.	+	2	gene_id "U52112.5-004"; transcript_id "U52112.5-004"; exon_number 7;
ENm006.contig18	ExonAligner	CDS	33157	33232	.	+	0	gene_id "U52112.5-004"; transcript_id "U52112.5-004"; exon_number 8;
ENm006.contig18	ExonAligner	CDS	32971	33004	.	+	1	gene_id "U52112.5-004"; transcript_id "U52112.5-004"; exon_number 9;
ENm006.contig18	ExonAligner	CDS	32712	32818	.	+	0	gene_id "U52112.5-004"; transcript_id "U52112.5-004"; exon_number 10;
ENm006.contig18	ExonAligner	CDS	41916	41987	.	+	2	gene_id "U52112.5-003"; transcript_id "U52112.5-003"; exon_number 1;
ENm006.contig18	ExonAligner	CDS	41744	41831	.	+	0	gene_id "U52112.5-003"; transcript_id "U52112.5-003"; exon_number 2;
ENm006.contig18	ExonAligner	CDS	41224	41310	.	+	0	gene_id "U52112.5-003"; transcript_id "U52112.5-003"; exon_number 3;
ENm006.contig18	ExonAligner	CDS	36956	37069	.	+	0	gene_id "U52112.5-003"; transcript_id "U52112.5-003"; exon_number 4;
ENm006.contig18	ExonAligner	CDS	26640	26679	.	+	1	gene_id "U52112.6-001"; transcript_id "U52112.6-001"; exon_number 1;
ENm006.contig18	ExonAligner	CDS	26394	26457	.	+	2	gene_id "U52112.6-001"; transcript_id "U52112.6-001"; exon_number 2;
ENm006.contig18	ExonAligner	CDS	24814	24993	.	+	0	gene_id "U52112.6-001"; transcript_id "U52112.6-001"; exon_number 4;
ENm006.contig18	ExonAligner	CDS	24322	24459	.	+	0	gene_id "U52112.6-001"; transcript_id "U52112.6-001"; exon_number 5;
ENm006.contig18	ExonAligner	CDS	24102	24220	.	+	2	gene_id "U52112.6-001"; transcript_id "U52112.6-001"; exon_number 6;
ENm006.contig18	ExonAligner	CDS	23663	23968	.	+	2	gene_id "U52112.6-001"; transcript_id "U52112.6-001"; exon_number 7;
ENm006.contig18	ExonAligner	CDS	22845	23289	.	+	0	gene_id "U52112.6-001"; transcript_id "U52112.6-001"; exon_number 8;
ENm006.contig18	ExonAligner	CDS	22033	22196	.	+	2	gene_id "U52112.6-001"; transcript_id "U52112.6-001"; exon_number 9;
ENm006.contig18	ExonAligner	CDS	20264	21734	.	+	0	gene_id "U52112.6-001"; transcript_id "U52112.6-001"; exon_number 10;
ENm006.contig18	ExonAligner	CDS	19392	19612	.	+	2	gene_id "U52112.6-001"; transcript_id "U52112.6-001"; exon_number 11;
ENm006.contig18	ExonAligner	CDS	19043	19181	.	+	0	gene_id "U52112.6-001"; transcript_id "U52112.6-001"; exon_number 12;
ENm006.contig18	ExonAligner	CDS	18745	18887	.	+	2	gene_id "U52112.6-001"; transcript_id "U52112.6-001"; exon_number 13;
ENm006.contig18	ExonAligner	CDS	18274	18487	.	+	0	gene_id "U52112.6-001"; transcript_id "U52112.6-001"; exon_number 14;
ENm006.contig18	ExonAligner	CDS	17921	18019	.	+	0	gene_id "U52112.6-001"; transcript_id "U52112.6-001"; exon_number 15;
ENm006.contig18	ExonAligner	CDS	17555	17779	.	+	0	gene_id "U52112.6-001"; transcript_id "U52112.6-001"; exon_number 16;
ENm006.contig18	ExonAligner	CDS	17038	17235	.	+	0	gene_id "U52112.6-001"; transcript_id "U52112.6-001"; exon_number 17;
ENm006.contig18	ExonAligner	CDS	16329	16489	.	+	2	gene_id "U52112.6-001"; transcript_id "U52112.6-001"; exon_number 18;
ENm006.contig18	ExonAligner	CDS	15644	15997	.	+	2	gene_id "U52112.6-001"; transcript_id "U52112.6-001"; exon_number 19;
ENm006.contig18	ExonAligner	CDS	15391	15564	.	+	2	gene_id "U52112.6-001"; transcript_id "U52112.6-001"; exon_number 20;
ENm006.contig18	ExonAligner	CDS	14160	14266	.	+	1	gene_id "U52112.6-001"; transcript_id "U52112.6-001"; exon_number 21;
ENm006.contig18	ExonAligner	CDS	13503	13587	.	+	2	gene_id "U52112.6-001"; transcript_id "U52112.6-001"; exon_number 22;
ENm006.contig18	ExonAligner	CDS	12373	12581	.	+	1	gene_id "U52112.6-001"; transcript_id "U52112.6-001"; exon_number 23;
ENm006.contig18	ExonAligner	CDS	11525	11685	.	+	0	gene_id "U52112.6-001"; transcript_id "U52112.6-001"; exon_number 24;
ENm006.contig18	ExonAligner	CDS	11190	11234	.	+	0	gene_id "U52112.6-001"; transcript_id "U52112.6-001"; exon_number 25;
ENm006.contig18	ExonAligner	CDS	26640	26679	.	+	1	gene_id "U52112.6-003"; transcript_id "U52112.6-003"; exon_number 1;
ENm006.contig18	ExonAligner	CDS	26394	26457	.	+	2	gene_id "U52112.6-003"; transcript_id "U52112.6-003"; exon_number 2;
ENm006.contig18	ExonAligner	CDS	24814	24993	.	+	0	gene_id "U52112.6-003"; transcript_id "U52112.6-003"; exon_number 4;
ENm006.contig18	ExonAligner	CDS	24322	24459	.	+	0	gene_id "U52112.6-003"; transcript_id "U52112.6-003"; exon_number 5;
ENm006.contig18	ExonAligner	CDS	24102	24220	.	+	2	gene_id "U52112.6-003"; transcript_id "U52112.6-003"; exon_number 6;
ENm006.contig18	ExonAligner	CDS	23663	23968	.	+	2	gene_id "U52112.6-003"; transcript_id "U52112.6-003"; exon_number 7;
ENm006.contig18	ExonAligner	CDS	22713	23289	.	+	0	gene_id "U52112.6-003"; transcript_id "U52112.6-003"; exon_number 8;
ENm006.contig18	ExonAligner	CDS	22033	22196	.	+	2	gene_id "U52112.6-003"; transcript_id "U52112.6-003"; exon_number 9;
ENm006.contig18	ExonAligner	CDS	20264	21734	.	+	0	gene_id "U52112.6-003"; transcript_id "U52112.6-003"; exon_number 10;
ENm006.contig18	ExonAligner	CDS	19392	19612	.	+	2	gene_id "U52112.6-003"; transcript_id "U52112.6-003"; exon_number 11;
ENm006.contig18	ExonAligner	CDS	19043	19181	.	+	0	gene_id "U52112.6-003"; transcript_id "U52112.6-003"; exon_number 12;
ENm006.contig18	ExonAligner	CDS	18745	18887	.	+	2	gene_id "U52112.6-003"; transcript_id "U52112.6-003"; exon_number 13;
ENm006.contig18	ExonAligner	CDS	18274	18487	.	+	0	gene_id "U52112.6-003"; transcript_id "U52112.6-003"; exon_number 14;
ENm006.contig18	ExonAligner	CDS	17921	18019	.	+	0	gene_id "U52112.6-003"; transcript_id "U52112.6-003"; exon_number 15;
ENm006.contig18	ExonAligner	CDS	17555	17779	.	+	0	gene_id "U52112.6-003"; transcript_id "U52112.6-003"; exon_number 16;
ENm006.contig18	ExonAligner	CDS	17038	17235	.	+	0	gene_id "U52112.6-003"; transcript_id "U52112.6-003"; exon_number 17;
ENm006.contig18	ExonAligner	CDS	16329	16489	.	+	2	gene_id "U52112.6-003"; transcript_id "U52112.6-003"; exon_number 18;
ENm006.contig18	ExonAligner	CDS	15644	15997	.	+	2	gene_id "U52112.6-003"; transcript_id "U52112.6-003"; exon_number 19;
ENm006.contig18	ExonAligner	CDS	15391	15564	.	+	2	gene_id "U52112.6-003"; transcript_id "U52112.6-003"; exon_number 20;
ENm006.contig18	ExonAligner	CDS	14160	14266	.	+	1	gene_id "U52112.6-003"; transcript_id "U52112.6-003"; exon_number 21;
ENm006.contig18	ExonAligner	CDS	13503	13587	.	+	2	gene_id "U52112.6-003"; transcript_id "U52112.6-003"; exon_number 22;
ENm006.contig18	ExonAligner	CDS	12373	12581	.	+	1	gene_id "U52112.6-003"; transcript_id "U52112.6-003"; exon_number 23;
ENm006.contig18	ExonAligner	CDS	11525	11685	.	+	0	gene_id "U52112.6-003"; transcript_id "U52112.6-003"; exon_number 24;
ENm006.contig18	ExonAligner	CDS	11190	11234	.	+	0	gene_id "U52112.6-003"; transcript_id "U52112.6-003"; exon_number 25;
ENm006.contig18	ExonAligner	CDS	15641	15793	.	+	2	gene_id "U52112.6-002"; transcript_id "U52112.6-002"; exon_number 1;
ENm006.contig18	ExonAligner	CDS	15391	15564	.	+	2	gene_id "U52112.6-002"; transcript_id "U52112.6-002"; exon_number 2;
ENm006.contig18	ExonAligner	CDS	13542	13587	.	+	0	gene_id "U52112.6-002"; transcript_id "U52112.6-002"; exon_number 3;
ENm006.contig21	ExonAligner	CDS	2061	2102	.	-	0	gene_id "U52112.3-016"; transcript_id "U52112.3-016"; exon_number 4;
ENm006.contig21	ExonAligner	CDS	2061	2126	.	-	0	gene_id "U52112.3-012"; transcript_id "U52112.3-012"; exon_number 5;
ENm006.contig21	ExonAligner	CDS	2466	2673	.	-	1	gene_id "U52112.3-012"; transcript_id "U52112.3-012"; exon_number 6;
ENm006.contig21	ExonAligner	CDS	2946	3064	.	-	0	gene_id "U52112.3-012"; transcript_id "U52112.3-012"; exon_number 7;
ENm006.contig21	ExonAligner	CDS	4017	4131	.	-	1	gene_id "U52112.3-012"; transcript_id "U52112.3-012"; exon_number 8;
ENm006.contig21	ExonAligner	CDS	4302	4366	.	-	0	gene_id "U52112.3-012"; transcript_id "U52112.3-012"; exon_number 9;
ENm006.contig21	ExonAligner	CDS	4612	4800	.	-	0	gene_id "U52112.3-012"; transcript_id "U52112.3-012"; exon_number 10;
ENm006.contig21	ExonAligner	CDS	4988	5091	.	-	2	gene_id "U52112.3-012"; transcript_id "U52112.3-012"; exon_number 11;
ENm006.contig21	ExonAligner	CDS	5210	5341	.	-	2	gene_id "U52112.3-012"; transcript_id "U52112.3-012"; exon_number 12;
ENm006.contig21	ExonAligner	CDS	2061	2126	.	-	0	gene_id "U52112.3-001"; transcript_id "U52112.3-001"; exon_number 4;
ENm006.contig21	ExonAligner	CDS	2466	2673	.	-	1	gene_id "U52112.3-001"; transcript_id "U52112.3-001"; exon_number 5;
ENm006.contig21	ExonAligner	CDS	2946	3064	.	-	0	gene_id "U52112.3-001"; transcript_id "U52112.3-001"; exon_number 6;
ENm006.contig21	ExonAligner	CDS	4017	4131	.	-	1	gene_id "U52112.3-001"; transcript_id "U52112.3-001"; exon_number 7;
ENm006.contig21	ExonAligner	CDS	4302	4366	.	-	0	gene_id "U52112.3-001"; transcript_id "U52112.3-001"; exon_number 8;
ENm006.contig21	ExonAligner	CDS	4612	4800	.	-	0	gene_id "U52112.3-001"; transcript_id "U52112.3-001"; exon_number 9;
ENm006.contig21	ExonAligner	CDS	4988	5091	.	-	2	gene_id "U52112.3-001"; transcript_id "U52112.3-001"; exon_number 10;
ENm006.contig21	ExonAligner	CDS	5210	5341	.	-	2	gene_id "U52112.3-001"; transcript_id "U52112.3-001"; exon_number 11;
ENm006.contig21	ExonAligner	CDS	2061	2126	.	-	0	gene_id "U52112.3-002"; transcript_id "U52112.3-002"; exon_number 5;
ENm006.contig21	ExonAligner	CDS	2466	2673	.	-	1	gene_id "U52112.3-002"; transcript_id "U52112.3-002"; exon_number 6;
ENm006.contig21	ExonAligner	CDS	2946	3064	.	-	0	gene_id "U52112.3-002"; transcript_id "U52112.3-002"; exon_number 7;
ENm006.contig21	ExonAligner	CDS	4017	4131	.	-	1	gene_id "U52112.3-002"; transcript_id "U52112.3-002"; exon_number 8;
ENm006.contig21	ExonAligner	CDS	4302	4366	.	-	0	gene_id "U52112.3-002"; transcript_id "U52112.3-002"; exon_number 9;
ENm006.contig21	ExonAligner	CDS	4612	4800	.	-	0	gene_id "U52112.3-002"; transcript_id "U52112.3-002"; exon_number 10;
ENm006.contig21	ExonAligner	CDS	4988	5091	.	-	2	gene_id "U52112.3-002"; transcript_id "U52112.3-002"; exon_number 11;
ENm006.contig21	ExonAligner	CDS	5210	5341	.	-	2	gene_id "U52112.3-002"; transcript_id "U52112.3-002"; exon_number 12;
ENm006.contig21	ExonAligner	CDS	2466	2673	.	-	1	gene_id "U52112.3-005"; transcript_id "U52112.3-005"; exon_number 3;
ENm006.contig21	ExonAligner	CDS	2946	3064	.	-	0	gene_id "U52112.3-005"; transcript_id "U52112.3-005"; exon_number 4;
ENm006.contig21	ExonAligner	CDS	4017	4131	.	-	1	gene_id "U52112.3-005"; transcript_id "U52112.3-005"; exon_number 5;
ENm006.contig21	ExonAligner	CDS	4302	4366	.	-	0	gene_id "U52112.3-005"; transcript_id "U52112.3-005"; exon_number 6;
ENm006.contig21	ExonAligner	CDS	4612	4650	.	-	0	gene_id "U52112.3-005"; transcript_id "U52112.3-005"; exon_number 7;
ENm006.contig21	ExonAligner	CDS	16175	17258	.	-	1	gene_id "AF030876.1-001"; transcript_id "AF030876.1-001"; exon_number 1;
ENm006.contig21	ExonAligner	CDS	17802	18152	.	-	1	gene_id "AF030876.1-001"; transcript_id "AF030876.1-001"; exon_number 2;
ENm006.contig21	ExonAligner	CDS	16175	17258	.	-	1	gene_id "AF030876.1-002"; transcript_id "AF030876.1-002"; exon_number 1;
ENm006.contig21	ExonAligner	CDS	17802	18152	.	-	1	gene_id "AF030876.1-002"; transcript_id "AF030876.1-002"; exon_number 2;
ENm006.contig11	ExonAligner	CDS	22141	22252	.	+	0	gene_id "Z68193.1-001"; transcript_id "Z68193.1-001"; exon_number 1;
ENm006.contig11	ExonAligner	CDS	27584	27880	.	+	2	gene_id "Z68193.1-001"; transcript_id "Z68193.1-001"; exon_number 2;
ENm006.contig11	ExonAligner	CDS	30026	30194	.	+	2	gene_id "Z68193.1-001"; transcript_id "Z68193.1-001"; exon_number 3;
ENm006.contig11	ExonAligner	CDS	31666	31831	.	+	1	gene_id "Z68193.1-001"; transcript_id "Z68193.1-001"; exon_number 4;
ENm006.contig11	ExonAligner	CDS	33376	33615	.	+	0	gene_id "Z68193.1-001"; transcript_id "Z68193.1-001"; exon_number 5;
ENm006.contig11	ExonAligner	CDS	35891	36001	.	+	0	gene_id "Z68193.1-001"; transcript_id "Z68193.1-001"; exon_number 6;
ENm006.contig1	ExonAligner	CDS	73617	73750	.	-	0	gene_id "LL0XNC01-14B7.1-002"; transcript_id "LL0XNC01-14B7.1-002"; exon_number 1;
ENm006.contig1	ExonAligner	CDS	66064	66181	.	-	1	gene_id "LL0XNC01-14B7.1-002"; transcript_id "LL0XNC01-14B7.1-002"; exon_number 2;
ENm006.contig1	ExonAligner	CDS	61711	61808	.	-	0	gene_id "LL0XNC01-14B7.1-002"; transcript_id "LL0XNC01-14B7.1-002"; exon_number 3;
ENm006.contig1	ExonAligner	CDS	60277	60462	.	-	1	gene_id "LL0XNC01-14B7.1-002"; transcript_id "LL0XNC01-14B7.1-002"; exon_number 4;
ENm006.contig1	ExonAligner	CDS	60063	60190	.	-	1	gene_id "LL0XNC01-14B7.1-002"; transcript_id "LL0XNC01-14B7.1-002"; exon_number 5;
ENm006.contig1	ExonAligner	CDS	58524	58717	.	-	2	gene_id "LL0XNC01-14B7.1-002"; transcript_id "LL0XNC01-14B7.1-002"; exon_number 6;
ENm006.contig1	ExonAligner	CDS	55327	55491	.	-	0	gene_id "LL0XNC01-14B7.1-002"; transcript_id "LL0XNC01-14B7.1-002"; exon_number 7;
ENm006.contig1	ExonAligner	CDS	49753	49903	.	-	0	gene_id "LL0XNC01-14B7.1-002"; transcript_id "LL0XNC01-14B7.1-002"; exon_number 8;
ENm006.contig1	ExonAligner	CDS	47377	47501	.	-	2	gene_id "LL0XNC01-14B7.1-002"; transcript_id "LL0XNC01-14B7.1-002"; exon_number 9;
ENm006.contig1	ExonAligner	CDS	45303	45386	.	-	0	gene_id "LL0XNC01-14B7.1-002"; transcript_id "LL0XNC01-14B7.1-002"; exon_number 10;
ENm006.contig1	ExonAligner	CDS	42738	42834	.	-	0	gene_id "LL0XNC01-14B7.1-002"; transcript_id "LL0XNC01-14B7.1-002"; exon_number 11;
ENm006.contig1	ExonAligner	CDS	42463	42582	.	-	2	gene_id "LL0XNC01-14B7.1-002"; transcript_id "LL0XNC01-14B7.1-002"; exon_number 12;
ENm006.contig1	ExonAligner	CDS	40851	41026	.	-	2	gene_id "LL0XNC01-14B7.1-002"; transcript_id "LL0XNC01-14B7.1-002"; exon_number 13;
ENm006.contig1	ExonAligner	CDS	66064	66147	.	-	0	gene_id "LL0XNC01-14B7.1-001"; transcript_id "LL0XNC01-14B7.1-001"; exon_number 1;
ENm006.contig1	ExonAligner	CDS	61711	61808	.	-	0	gene_id "LL0XNC01-14B7.1-001"; transcript_id "LL0XNC01-14B7.1-001"; exon_number 2;
ENm006.contig1	ExonAligner	CDS	60277	60462	.	-	1	gene_id "LL0XNC01-14B7.1-001"; transcript_id "LL0XNC01-14B7.1-001"; exon_number 3;
ENm006.contig1	ExonAligner	CDS	60063	60190	.	-	1	gene_id "LL0XNC01-14B7.1-001"; transcript_id "LL0XNC01-14B7.1-001"; exon_number 4;
ENm006.contig1	ExonAligner	CDS	58524	58717	.	-	2	gene_id "LL0XNC01-14B7.1-001"; transcript_id "LL0XNC01-14B7.1-001"; exon_number 5;
ENm006.contig1	ExonAligner	CDS	55327	55491	.	-	0	gene_id "LL0XNC01-14B7.1-001"; transcript_id "LL0XNC01-14B7.1-001"; exon_number 6;
ENm006.contig1	ExonAligner	CDS	49753	49903	.	-	0	gene_id "LL0XNC01-14B7.1-001"; transcript_id "LL0XNC01-14B7.1-001"; exon_number 7;
ENm006.contig1	ExonAligner	CDS	47377	47501	.	-	2	gene_id "LL0XNC01-14B7.1-001"; transcript_id "LL0XNC01-14B7.1-001"; exon_number 8;
ENm006.contig1	ExonAligner	CDS	45303	45386	.	-	0	gene_id "LL0XNC01-14B7.1-001"; transcript_id "LL0XNC01-14B7.1-001"; exon_number 9;
ENm006.contig1	ExonAligner	CDS	42738	42834	.	-	0	gene_id "LL0XNC01-14B7.1-001"; transcript_id "LL0XNC01-14B7.1-001"; exon_number 10;
ENm006.contig1	ExonAligner	CDS	42463	42582	.	-	2	gene_id "LL0XNC01-14B7.1-001"; transcript_id "LL0XNC01-14B7.1-001"; exon_number 11;
ENm006.contig1	ExonAligner	CDS	40851	41026	.	-	2	gene_id "LL0XNC01-14B7.1-001"; transcript_id "LL0XNC01-14B7.1-001"; exon_number 12;
ENm006.contig1	ExonAligner	CDS	42999	43049	.	-	0	gene_id "LL0XNC01-14B7.1-003"; transcript_id "LL0XNC01-14B7.1-003"; exon_number 1;
ENm006.contig1	ExonAligner	CDS	42738	42834	.	-	0	gene_id "LL0XNC01-14B7.1-003"; transcript_id "LL0XNC01-14B7.1-003"; exon_number 2;
ENm006.contig1	ExonAligner	CDS	42463	42582	.	-	2	gene_id "LL0XNC01-14B7.1-003"; transcript_id "LL0XNC01-14B7.1-003"; exon_number 3;
ENm006.contig1	ExonAligner	CDS	40851	41026	.	-	2	gene_id "LL0XNC01-14B7.1-003"; transcript_id "LL0XNC01-14B7.1-003"; exon_number 4;
ENm006.contig1	ExonAligner	CDS	19917	20107	.	+	2	gene_id "XX-FW83128A1.1-001"; transcript_id "XX-FW83128A1.1-001"; exon_number 1;
ENm006.contig1	ExonAligner	CDS	19401	19604	.	+	2	gene_id "XX-FW83128A1.1-001"; transcript_id "XX-FW83128A1.1-001"; exon_number 2;
ENm006.contig1	ExonAligner	CDS	19099	19317	.	+	2	gene_id "XX-FW83128A1.1-001"; transcript_id "XX-FW83128A1.1-001"; exon_number 3;
ENm006.contig1	ExonAligner	CDS	18759	18935	.	+	2	gene_id "XX-FW83128A1.1-001"; transcript_id "XX-FW83128A1.1-001"; exon_number 4;
ENm006.contig1	ExonAligner	CDS	17927	18059	.	+	0	gene_id "XX-FW83128A1.1-001"; transcript_id "XX-FW83128A1.1-001"; exon_number 5;
ENm006.contig1	ExonAligner	CDS	17267	17382	.	+	2	gene_id "XX-FW83128A1.1-001"; transcript_id "XX-FW83128A1.1-001"; exon_number 6;
ENm006.contig1	ExonAligner	CDS	16942	17079	.	+	2	gene_id "XX-FW83128A1.1-001"; transcript_id "XX-FW83128A1.1-001"; exon_number 7;
ENm006.contig1	ExonAligner	CDS	16516	16782	.	+	2	gene_id "XX-FW83128A1.1-001"; transcript_id "XX-FW83128A1.1-001"; exon_number 8;
ENm006.contig1	ExonAligner	CDS	16288	16410	.	+	2	gene_id "XX-FW83128A1.1-001"; transcript_id "XX-FW83128A1.1-001"; exon_number 9;
ENm006.contig1	ExonAligner	CDS	16039	16191	.	+	2	gene_id "XX-FW83128A1.1-001"; transcript_id "XX-FW83128A1.1-001"; exon_number 10;
ENm006.contig1	ExonAligner	CDS	15759	15962	.	+	2	gene_id "XX-FW83128A1.1-001"; transcript_id "XX-FW83128A1.1-001"; exon_number 11;
ENm006.contig1	ExonAligner	CDS	15506	15667	.	+	2	gene_id "XX-FW83128A1.1-001"; transcript_id "XX-FW83128A1.1-001"; exon_number 12;
ENm006.contig1	ExonAligner	CDS	15238	15411	.	+	2	gene_id "XX-FW83128A1.1-001"; transcript_id "XX-FW83128A1.1-001"; exon_number 13;
ENm006.contig1	ExonAligner	CDS	14922	15050	.	+	2	gene_id "XX-FW83128A1.1-001"; transcript_id "XX-FW83128A1.1-001"; exon_number 14;
ENm006.contig1	ExonAligner	CDS	14674	14814	.	+	2	gene_id "XX-FW83128A1.1-001"; transcript_id "XX-FW83128A1.1-001"; exon_number 15;
ENm006.contig1	ExonAligner	CDS	14484	14586	.	+	0	gene_id "XX-FW83128A1.1-001"; transcript_id "XX-FW83128A1.1-001"; exon_number 16;
ENm006.contig1	ExonAligner	CDS	14256	14351	.	+	0	gene_id "XX-FW83128A1.1-001"; transcript_id "XX-FW83128A1.1-001"; exon_number 17;
ENm006.contig1	ExonAligner	CDS	13895	14142	.	+	2	gene_id "XX-FW83128A1.1-001"; transcript_id "XX-FW83128A1.1-001"; exon_number 18;
ENm006.contig1	ExonAligner	CDS	10487	10643	.	+	1	gene_id "XX-FW83128A1.1-001"; transcript_id "XX-FW83128A1.1-001"; exon_number 20;
ENm006.contig1	ExonAligner	CDS	10272	10395	.	+	2	gene_id "XX-FW83128A1.1-001"; transcript_id "XX-FW83128A1.1-001"; exon_number 21;
ENm006.contig1	ExonAligner	CDS	9709	9879	.	+	2	gene_id "XX-FW83128A1.1-001"; transcript_id "XX-FW83128A1.1-001"; exon_number 22;
ENm006.contig1	ExonAligner	CDS	9457	9617	.	+	1	gene_id "XX-FW83128A1.1-001"; transcript_id "XX-FW83128A1.1-001"; exon_number 23;
ENm006.contig1	ExonAligner	CDS	9217	9379	.	+	2	gene_id "XX-FW83128A1.1-001"; transcript_id "XX-FW83128A1.1-001"; exon_number 24;
ENm006.contig1	ExonAligner	CDS	8958	9131	.	+	2	gene_id "XX-FW83128A1.1-001"; transcript_id "XX-FW83128A1.1-001"; exon_number 25;
ENm006.contig1	ExonAligner	CDS	8270	8867	.	+	0	gene_id "XX-FW83128A1.1-001"; transcript_id "XX-FW83128A1.1-001"; exon_number 26;
ENm006.contig1	ExonAligner	CDS	7329	7554	.	+	2	gene_id "XX-FW83128A1.1-001"; transcript_id "XX-FW83128A1.1-001"; exon_number 27;
ENm006.contig1	ExonAligner	CDS	7088	7205	.	+	0	gene_id "XX-FW83128A1.1-001"; transcript_id "XX-FW83128A1.1-001"; exon_number 28;
ENm006.contig1	ExonAligner	CDS	6742	6911	.	+	2	gene_id "XX-FW83128A1.1-001"; transcript_id "XX-FW83128A1.1-001"; exon_number 29;
ENm006.contig1	ExonAligner	CDS	6558	6648	.	+	0	gene_id "XX-FW83128A1.1-001"; transcript_id "XX-FW83128A1.1-001"; exon_number 30;
ENm006.contig1	ExonAligner	CDS	6312	6472	.	+	2	gene_id "XX-FW83128A1.1-001"; transcript_id "XX-FW83128A1.1-001"; exon_number 31;
ENm006.contig1	ExonAligner	CDS	6126	6229	.	+	0	gene_id "XX-FW83128A1.1-001"; transcript_id "XX-FW83128A1.1-001"; exon_number 32;
ENm006.contig1	ExonAligner	CDS	4131	4324	.	+	2	gene_id "XX-FW83128A1.1-001"; transcript_id "XX-FW83128A1.1-001"; exon_number 35;
ENm006.contig1	ExonAligner	CDS	3893	4029	.	+	1	gene_id "XX-FW83128A1.1-001"; transcript_id "XX-FW83128A1.1-001"; exon_number 36;
ENm006.contig1	ExonAligner	CDS	3600	3717	.	+	2	gene_id "XX-FW83128A1.1-001"; transcript_id "XX-FW83128A1.1-001"; exon_number 37;
ENm006.contig1	ExonAligner	CDS	3373	3504	.	+	2	gene_id "XX-FW83128A1.1-001"; transcript_id "XX-FW83128A1.1-001"; exon_number 38;
ENm006.contig1	ExonAligner	CDS	2606	2806	.	+	2	gene_id "XX-FW83128A1.1-001"; transcript_id "XX-FW83128A1.1-001"; exon_number 39;
ENm006.contig1	ExonAligner	CDS	1944	2021	.	+	0	gene_id "XX-FW83128A1.1-001"; transcript_id "XX-FW83128A1.1-001"; exon_number 41;
ENm006.contig1	ExonAligner	CDS	1733	1851	.	+	2	gene_id "XX-FW83128A1.1-001"; transcript_id "XX-FW83128A1.1-001"; exon_number 42;
ENm006.contig1	ExonAligner	CDS	991	1138	.	+	0	gene_id "XX-FW83128A1.1-001"; transcript_id "XX-FW83128A1.1-001"; exon_number 43;
ENm006.contig1	ExonAligner	CDS	797	894	.	+	2	gene_id "XX-FW83128A1.1-001"; transcript_id "XX-FW83128A1.1-001"; exon_number 44;
ENm006.contig1	ExonAligner	CDS	445	693	.	+	2	gene_id "XX-FW83128A1.1-001"; transcript_id "XX-FW83128A1.1-001"; exon_number 45;
ENm006.contig1	ExonAligner	CDS	19917	20107	.	+	2	gene_id "XX-FW83128A1.1-002"; transcript_id "XX-FW83128A1.1-002"; exon_number 1;
ENm006.contig1	ExonAligner	CDS	19401	19604	.	+	2	gene_id "XX-FW83128A1.1-002"; transcript_id "XX-FW83128A1.1-002"; exon_number 2;
ENm006.contig1	ExonAligner	CDS	19099	19317	.	+	2	gene_id "XX-FW83128A1.1-002"; transcript_id "XX-FW83128A1.1-002"; exon_number 3;
ENm006.contig1	ExonAligner	CDS	18759	18935	.	+	2	gene_id "XX-FW83128A1.1-002"; transcript_id "XX-FW83128A1.1-002"; exon_number 4;
ENm006.contig1	ExonAligner	CDS	17927	18059	.	+	0	gene_id "XX-FW83128A1.1-002"; transcript_id "XX-FW83128A1.1-002"; exon_number 5;
ENm006.contig1	ExonAligner	CDS	17267	17382	.	+	2	gene_id "XX-FW83128A1.1-002"; transcript_id "XX-FW83128A1.1-002"; exon_number 6;
ENm006.contig1	ExonAligner	CDS	16942	17079	.	+	2	gene_id "XX-FW83128A1.1-002"; transcript_id "XX-FW83128A1.1-002"; exon_number 7;
ENm006.contig1	ExonAligner	CDS	16516	16782	.	+	2	gene_id "XX-FW83128A1.1-002"; transcript_id "XX-FW83128A1.1-002"; exon_number 8;
ENm006.contig1	ExonAligner	CDS	16288	16410	.	+	2	gene_id "XX-FW83128A1.1-002"; transcript_id "XX-FW83128A1.1-002"; exon_number 9;
ENm006.contig1	ExonAligner	CDS	16039	16191	.	+	2	gene_id "XX-FW83128A1.1-002"; transcript_id "XX-FW83128A1.1-002"; exon_number 10;
ENm006.contig1	ExonAligner	CDS	15759	15962	.	+	2	gene_id "XX-FW83128A1.1-002"; transcript_id "XX-FW83128A1.1-002"; exon_number 11;
ENm006.contig1	ExonAligner	CDS	15506	15667	.	+	2	gene_id "XX-FW83128A1.1-002"; transcript_id "XX-FW83128A1.1-002"; exon_number 12;
ENm006.contig1	ExonAligner	CDS	15238	15411	.	+	2	gene_id "XX-FW83128A1.1-002"; transcript_id "XX-FW83128A1.1-002"; exon_number 13;
ENm006.contig1	ExonAligner	CDS	14922	15050	.	+	2	gene_id "XX-FW83128A1.1-002"; transcript_id "XX-FW83128A1.1-002"; exon_number 14;
ENm006.contig1	ExonAligner	CDS	14674	14814	.	+	2	gene_id "XX-FW83128A1.1-002"; transcript_id "XX-FW83128A1.1-002"; exon_number 15;
ENm006.contig1	ExonAligner	CDS	14484	14586	.	+	0	gene_id "XX-FW83128A1.1-002"; transcript_id "XX-FW83128A1.1-002"; exon_number 16;
ENm006.contig1	ExonAligner	CDS	14256	14351	.	+	0	gene_id "XX-FW83128A1.1-002"; transcript_id "XX-FW83128A1.1-002"; exon_number 17;
ENm006.contig1	ExonAligner	CDS	13895	14142	.	+	2	gene_id "XX-FW83128A1.1-002"; transcript_id "XX-FW83128A1.1-002"; exon_number 18;
ENm006.contig1	ExonAligner	CDS	11723	11740	.	+	2	gene_id "XX-FW83128A1.1-002"; transcript_id "XX-FW83128A1.1-002"; exon_number 19;
ENm006.contig1	ExonAligner	CDS	10487	10643	.	+	1	gene_id "XX-FW83128A1.1-002"; transcript_id "XX-FW83128A1.1-002"; exon_number 21;
ENm006.contig1	ExonAligner	CDS	10272	10395	.	+	2	gene_id "XX-FW83128A1.1-002"; transcript_id "XX-FW83128A1.1-002"; exon_number 22;
ENm006.contig1	ExonAligner	CDS	9709	9879	.	+	2	gene_id "XX-FW83128A1.1-002"; transcript_id "XX-FW83128A1.1-002"; exon_number 23;
ENm006.contig1	ExonAligner	CDS	9457	9617	.	+	1	gene_id "XX-FW83128A1.1-002"; transcript_id "XX-FW83128A1.1-002"; exon_number 24;
ENm006.contig1	ExonAligner	CDS	9217	9379	.	+	2	gene_id "XX-FW83128A1.1-002"; transcript_id "XX-FW83128A1.1-002"; exon_number 25;
ENm006.contig1	ExonAligner	CDS	8958	9131	.	+	2	gene_id "XX-FW83128A1.1-002"; transcript_id "XX-FW83128A1.1-002"; exon_number 26;
ENm006.contig1	ExonAligner	CDS	8270	8867	.	+	0	gene_id "XX-FW83128A1.1-002"; transcript_id "XX-FW83128A1.1-002"; exon_number 27;
ENm006.contig1	ExonAligner	CDS	7329	7554	.	+	2	gene_id "XX-FW83128A1.1-002"; transcript_id "XX-FW83128A1.1-002"; exon_number 28;
ENm006.contig1	ExonAligner	CDS	7088	7205	.	+	0	gene_id "XX-FW83128A1.1-002"; transcript_id "XX-FW83128A1.1-002"; exon_number 29;
ENm006.contig1	ExonAligner	CDS	6742	6911	.	+	2	gene_id "XX-FW83128A1.1-002"; transcript_id "XX-FW83128A1.1-002"; exon_number 30;
ENm006.contig1	ExonAligner	CDS	6558	6648	.	+	0	gene_id "XX-FW83128A1.1-002"; transcript_id "XX-FW83128A1.1-002"; exon_number 31;
ENm006.contig1	ExonAligner	CDS	6312	6472	.	+	2	gene_id "XX-FW83128A1.1-002"; transcript_id "XX-FW83128A1.1-002"; exon_number 32;
ENm006.contig1	ExonAligner	CDS	6126	6229	.	+	0	gene_id "XX-FW83128A1.1-002"; transcript_id "XX-FW83128A1.1-002"; exon_number 33;
ENm006.contig1	ExonAligner	CDS	4131	4324	.	+	2	gene_id "XX-FW83128A1.1-002"; transcript_id "XX-FW83128A1.1-002"; exon_number 36;
ENm006.contig1	ExonAligner	CDS	3893	4029	.	+	1	gene_id "XX-FW83128A1.1-002"; transcript_id "XX-FW83128A1.1-002"; exon_number 37;
ENm006.contig1	ExonAligner	CDS	3600	3717	.	+	2	gene_id "XX-FW83128A1.1-002"; transcript_id "XX-FW83128A1.1-002"; exon_number 38;
ENm006.contig1	ExonAligner	CDS	3373	3504	.	+	2	gene_id "XX-FW83128A1.1-002"; transcript_id "XX-FW83128A1.1-002"; exon_number 39;
ENm006.contig1	ExonAligner	CDS	2606	2806	.	+	2	gene_id "XX-FW83128A1.1-002"; transcript_id "XX-FW83128A1.1-002"; exon_number 40;
ENm006.contig1	ExonAligner	CDS	1944	2021	.	+	0	gene_id "XX-FW83128A1.1-002"; transcript_id "XX-FW83128A1.1-002"; exon_number 42;
ENm006.contig1	ExonAligner	CDS	1733	1851	.	+	2	gene_id "XX-FW83128A1.1-002"; transcript_id "XX-FW83128A1.1-002"; exon_number 43;
ENm006.contig1	ExonAligner	CDS	991	1138	.	+	0	gene_id "XX-FW83128A1.1-002"; transcript_id "XX-FW83128A1.1-002"; exon_number 44;
ENm006.contig1	ExonAligner	CDS	797	894	.	+	2	gene_id "XX-FW83128A1.1-002"; transcript_id "XX-FW83128A1.1-002"; exon_number 45;
ENm006.contig1	ExonAligner	CDS	445	693	.	+	2	gene_id "XX-FW83128A1.1-002"; transcript_id "XX-FW83128A1.1-002"; exon_number 46;
ENm006.contig1	ExonAligner	CDS	19917	20107	.	+	2	gene_id "XX-FW83128A1.1-010"; transcript_id "XX-FW83128A1.1-010"; exon_number 1;
ENm006.contig1	ExonAligner	CDS	19401	19604	.	+	2	gene_id "XX-FW83128A1.1-010"; transcript_id "XX-FW83128A1.1-010"; exon_number 2;
ENm006.contig1	ExonAligner	CDS	19099	19317	.	+	2	gene_id "XX-FW83128A1.1-010"; transcript_id "XX-FW83128A1.1-010"; exon_number 3;
ENm006.contig1	ExonAligner	CDS	18759	18935	.	+	2	gene_id "XX-FW83128A1.1-010"; transcript_id "XX-FW83128A1.1-010"; exon_number 4;
ENm006.contig1	ExonAligner	CDS	17927	18059	.	+	0	gene_id "XX-FW83128A1.1-010"; transcript_id "XX-FW83128A1.1-010"; exon_number 5;
ENm006.contig1	ExonAligner	CDS	17267	17382	.	+	2	gene_id "XX-FW83128A1.1-010"; transcript_id "XX-FW83128A1.1-010"; exon_number 6;
ENm006.contig1	ExonAligner	CDS	16942	17079	.	+	2	gene_id "XX-FW83128A1.1-010"; transcript_id "XX-FW83128A1.1-010"; exon_number 7;
ENm006.contig1	ExonAligner	CDS	16516	16782	.	+	2	gene_id "XX-FW83128A1.1-010"; transcript_id "XX-FW83128A1.1-010"; exon_number 8;
ENm006.contig1	ExonAligner	CDS	16288	16410	.	+	2	gene_id "XX-FW83128A1.1-010"; transcript_id "XX-FW83128A1.1-010"; exon_number 9;
ENm006.contig1	ExonAligner	CDS	16039	16191	.	+	2	gene_id "XX-FW83128A1.1-010"; transcript_id "XX-FW83128A1.1-010"; exon_number 10;
ENm006.contig1	ExonAligner	CDS	15759	15962	.	+	2	gene_id "XX-FW83128A1.1-010"; transcript_id "XX-FW83128A1.1-010"; exon_number 11;
ENm006.contig1	ExonAligner	CDS	15506	15667	.	+	2	gene_id "XX-FW83128A1.1-010"; transcript_id "XX-FW83128A1.1-010"; exon_number 12;
ENm006.contig1	ExonAligner	CDS	15238	15411	.	+	2	gene_id "XX-FW83128A1.1-010"; transcript_id "XX-FW83128A1.1-010"; exon_number 13;
ENm006.contig1	ExonAligner	CDS	14922	15050	.	+	2	gene_id "XX-FW83128A1.1-010"; transcript_id "XX-FW83128A1.1-010"; exon_number 14;
ENm006.contig1	ExonAligner	CDS	14674	14814	.	+	2	gene_id "XX-FW83128A1.1-010"; transcript_id "XX-FW83128A1.1-010"; exon_number 15;
ENm006.contig1	ExonAligner	CDS	14484	14586	.	+	0	gene_id "XX-FW83128A1.1-010"; transcript_id "XX-FW83128A1.1-010"; exon_number 16;
ENm006.contig1	ExonAligner	CDS	13895	14142	.	+	2	gene_id "XX-FW83128A1.1-010"; transcript_id "XX-FW83128A1.1-010"; exon_number 17;
ENm006.contig1	ExonAligner	CDS	10487	10643	.	+	1	gene_id "XX-FW83128A1.1-010"; transcript_id "XX-FW83128A1.1-010"; exon_number 19;
ENm006.contig1	ExonAligner	CDS	10272	10395	.	+	2	gene_id "XX-FW83128A1.1-010"; transcript_id "XX-FW83128A1.1-010"; exon_number 20;
ENm006.contig1	ExonAligner	CDS	9709	9879	.	+	2	gene_id "XX-FW83128A1.1-010"; transcript_id "XX-FW83128A1.1-010"; exon_number 21;
ENm006.contig1	ExonAligner	CDS	9457	9617	.	+	1	gene_id "XX-FW83128A1.1-010"; transcript_id "XX-FW83128A1.1-010"; exon_number 22;
ENm006.contig1	ExonAligner	CDS	9217	9379	.	+	2	gene_id "XX-FW83128A1.1-010"; transcript_id "XX-FW83128A1.1-010"; exon_number 23;
ENm006.contig1	ExonAligner	CDS	8958	9131	.	+	2	gene_id "XX-FW83128A1.1-010"; transcript_id "XX-FW83128A1.1-010"; exon_number 24;
ENm006.contig1	ExonAligner	CDS	8270	8867	.	+	0	gene_id "XX-FW83128A1.1-010"; transcript_id "XX-FW83128A1.1-010"; exon_number 25;
ENm006.contig1	ExonAligner	CDS	7329	7554	.	+	2	gene_id "XX-FW83128A1.1-010"; transcript_id "XX-FW83128A1.1-010"; exon_number 26;
ENm006.contig1	ExonAligner	CDS	7088	7205	.	+	0	gene_id "XX-FW83128A1.1-010"; transcript_id "XX-FW83128A1.1-010"; exon_number 27;
ENm006.contig1	ExonAligner	CDS	6742	6911	.	+	2	gene_id "XX-FW83128A1.1-010"; transcript_id "XX-FW83128A1.1-010"; exon_number 28;
ENm006.contig1	ExonAligner	CDS	6558	6648	.	+	0	gene_id "XX-FW83128A1.1-010"; transcript_id "XX-FW83128A1.1-010"; exon_number 29;
ENm006.contig1	ExonAligner	CDS	6312	6472	.	+	2	gene_id "XX-FW83128A1.1-010"; transcript_id "XX-FW83128A1.1-010"; exon_number 30;
ENm006.contig1	ExonAligner	CDS	6126	6229	.	+	0	gene_id "XX-FW83128A1.1-010"; transcript_id "XX-FW83128A1.1-010"; exon_number 31;
ENm006.contig1	ExonAligner	CDS	4131	4324	.	+	2	gene_id "XX-FW83128A1.1-010"; transcript_id "XX-FW83128A1.1-010"; exon_number 34;
ENm006.contig1	ExonAligner	CDS	3893	4029	.	+	1	gene_id "XX-FW83128A1.1-010"; transcript_id "XX-FW83128A1.1-010"; exon_number 35;
ENm006.contig1	ExonAligner	CDS	3600	3717	.	+	2	gene_id "XX-FW83128A1.1-010"; transcript_id "XX-FW83128A1.1-010"; exon_number 36;
ENm006.contig1	ExonAligner	CDS	3373	3504	.	+	2	gene_id "XX-FW83128A1.1-010"; transcript_id "XX-FW83128A1.1-010"; exon_number 37;
ENm006.contig1	ExonAligner	CDS	2606	2806	.	+	2	gene_id "XX-FW83128A1.1-010"; transcript_id "XX-FW83128A1.1-010"; exon_number 38;
ENm006.contig1	ExonAligner	CDS	1944	2021	.	+	0	gene_id "XX-FW83128A1.1-010"; transcript_id "XX-FW83128A1.1-010"; exon_number 40;
ENm006.contig1	ExonAligner	CDS	1733	1851	.	+	2	gene_id "XX-FW83128A1.1-010"; transcript_id "XX-FW83128A1.1-010"; exon_number 41;
ENm006.contig1	ExonAligner	CDS	991	1138	.	+	0	gene_id "XX-FW83128A1.1-010"; transcript_id "XX-FW83128A1.1-010"; exon_number 42;
ENm006.contig1	ExonAligner	CDS	797	894	.	+	2	gene_id "XX-FW83128A1.1-010"; transcript_id "XX-FW83128A1.1-010"; exon_number 43;
ENm006.contig1	ExonAligner	CDS	445	693	.	+	2	gene_id "XX-FW83128A1.1-010"; transcript_id "XX-FW83128A1.1-010"; exon_number 44;
ENm006.contig1	ExonAligner	CDS	17267	17382	.	+	2	gene_id "XX-FW83128A1.1-016"; transcript_id "XX-FW83128A1.1-016"; exon_number 1;
ENm006.contig1	ExonAligner	CDS	16942	17079	.	+	2	gene_id "XX-FW83128A1.1-016"; transcript_id "XX-FW83128A1.1-016"; exon_number 2;
ENm006.contig1	ExonAligner	CDS	16516	16782	.	+	2	gene_id "XX-FW83128A1.1-016"; transcript_id "XX-FW83128A1.1-016"; exon_number 3;
ENm006.contig1	ExonAligner	CDS	16039	16191	.	+	2	gene_id "XX-FW83128A1.1-016"; transcript_id "XX-FW83128A1.1-016"; exon_number 4;
ENm006.contig1	ExonAligner	CDS	15851	15962	.	+	0	gene_id "XX-FW83128A1.1-016"; transcript_id "XX-FW83128A1.1-016"; exon_number 5;
ENm006.contig1	ExonAligner	CDS	15506	15668	.	+	0	gene_id "XX-FW83128A1.1-015"; transcript_id "XX-FW83128A1.1-015"; exon_number 1;
ENm006.contig1	ExonAligner	CDS	14922	15050	.	+	0	gene_id "XX-FW83128A1.1-015"; transcript_id "XX-FW83128A1.1-015"; exon_number 2;
ENm006.contig1	ExonAligner	CDS	14674	14814	.	+	0	gene_id "XX-FW83128A1.1-015"; transcript_id "XX-FW83128A1.1-015"; exon_number 3;
ENm006.contig1	ExonAligner	CDS	14484	14586	.	+	1	gene_id "XX-FW83128A1.1-015"; transcript_id "XX-FW83128A1.1-015"; exon_number 4;
ENm006.contig1	ExonAligner	CDS	14256	14351	.	+	1	gene_id "XX-FW83128A1.1-015"; transcript_id "XX-FW83128A1.1-015"; exon_number 5;
ENm006.contig1	ExonAligner	CDS	14078	14142	.	+	1	gene_id "XX-FW83128A1.1-015"; transcript_id "XX-FW83128A1.1-015"; exon_number 6;
ENm006.contig1	ExonAligner	CDS	8270	8406	.	+	2	gene_id "XX-FW83128A1.1-019"; transcript_id "XX-FW83128A1.1-019"; exon_number 1;
ENm006.contig1	ExonAligner	CDS	7329	7554	.	+	1	gene_id "XX-FW83128A1.1-019"; transcript_id "XX-FW83128A1.1-019"; exon_number 2;
ENm006.contig1	ExonAligner	CDS	6558	6648	.	+	2	gene_id "XX-FW83128A1.1-019"; transcript_id "XX-FW83128A1.1-019"; exon_number 3;
ENm006.contig1	ExonAligner	CDS	6403	6472	.	+	2	gene_id "XX-FW83128A1.1-019"; transcript_id "XX-FW83128A1.1-019"; exon_number 4;
ENm006.contig19	ExonAligner	CDS	2454	2535	.	-	0	gene_id "XX-FW88778H2.1-001"; transcript_id "XX-FW88778H2.1-001"; exon_number 1;
ENm006.contig19	ExonAligner	CDS	1855	1965	.	-	2	gene_id "XX-FW88778H2.1-001"; transcript_id "XX-FW88778H2.1-001"; exon_number 4;
ENm006.contig19	ExonAligner	CDS	1354	1397	.	-	0	gene_id "XX-FW88778H2.1-001"; transcript_id "XX-FW88778H2.1-001"; exon_number 5;
ENm006.contig19	ExonAligner	CDS	951	1266	.	-	1	gene_id "XX-FW88778H2.1-001"; transcript_id "XX-FW88778H2.1-001"; exon_number 6;
ENm006.contig19	ExonAligner	CDS	2454	2535	.	-	0	gene_id "XX-FW88778H2.1-010"; transcript_id "XX-FW88778H2.1-010"; exon_number 1;
ENm006.contig19	ExonAligner	CDS	1855	1965	.	-	2	gene_id "XX-FW88778H2.1-010"; transcript_id "XX-FW88778H2.1-010"; exon_number 3;
ENm006.contig19	ExonAligner	CDS	1354	1397	.	-	0	gene_id "XX-FW88778H2.1-010"; transcript_id "XX-FW88778H2.1-010"; exon_number 4;
ENm006.contig19	ExonAligner	CDS	951	1266	.	-	1	gene_id "XX-FW88778H2.1-010"; transcript_id "XX-FW88778H2.1-010"; exon_number 5;
ENm006.contig20	ExonAligner	CDS	20812	20834	.	-	0	gene_id "XX-FW83563B9.1-008"; transcript_id "XX-FW83563B9.1-008"; exon_number 1;
ENm006.contig20	ExonAligner	CDS	19954	20012	.	-	1	gene_id "XX-FW83563B9.1-008"; transcript_id "XX-FW83563B9.1-008"; exon_number 2;
ENm006.contig20	ExonAligner	CDS	19753	19860	.	-	2	gene_id "XX-FW83563B9.1-008"; transcript_id "XX-FW83563B9.1-008"; exon_number 3;
ENm006.contig20	ExonAligner	CDS	19404	19542	.	-	2	gene_id "XX-FW83563B9.1-008"; transcript_id "XX-FW83563B9.1-008"; exon_number 4;
ENm006.contig20	ExonAligner	CDS	18674	18836	.	-	1	gene_id "XX-FW83563B9.1-008"; transcript_id "XX-FW83563B9.1-008"; exon_number 5;
ENm006.contig20	ExonAligner	CDS	18440	18595	.	-	0	gene_id "XX-FW83563B9.1-008"; transcript_id "XX-FW83563B9.1-008"; exon_number 6;
ENm006.contig20	ExonAligner	CDS	20812	20834	.	-	0	gene_id "XX-FW83563B9.1-001"; transcript_id "XX-FW83563B9.1-001"; exon_number 1;
ENm006.contig20	ExonAligner	CDS	19954	20012	.	-	1	gene_id "XX-FW83563B9.1-001"; transcript_id "XX-FW83563B9.1-001"; exon_number 2;
ENm006.contig20	ExonAligner	CDS	19753	19860	.	-	2	gene_id "XX-FW83563B9.1-001"; transcript_id "XX-FW83563B9.1-001"; exon_number 3;
ENm006.contig20	ExonAligner	CDS	19404	19542	.	-	2	gene_id "XX-FW83563B9.1-001"; transcript_id "XX-FW83563B9.1-001"; exon_number 4;
ENm006.contig20	ExonAligner	CDS	18674	18836	.	-	1	gene_id "XX-FW83563B9.1-001"; transcript_id "XX-FW83563B9.1-001"; exon_number 5;
ENm006.contig20	ExonAligner	CDS	18440	18595	.	-	0	gene_id "XX-FW83563B9.1-001"; transcript_id "XX-FW83563B9.1-001"; exon_number 6;
ENm006.contig20	ExonAligner	CDS	20392	20462	.	-	0	gene_id "XX-FW83563B9.1-011"; transcript_id "XX-FW83563B9.1-011"; exon_number 1;
ENm006.contig20	ExonAligner	CDS	19954	20012	.	-	1	gene_id "XX-FW83563B9.1-011"; transcript_id "XX-FW83563B9.1-011"; exon_number 2;
ENm006.contig20	ExonAligner	CDS	19753	19860	.	-	2	gene_id "XX-FW83563B9.1-011"; transcript_id "XX-FW83563B9.1-011"; exon_number 3;
ENm006.contig20	ExonAligner	CDS	19404	19542	.	-	2	gene_id "XX-FW83563B9.1-011"; transcript_id "XX-FW83563B9.1-011"; exon_number 4;
ENm006.contig20	ExonAligner	CDS	18674	18836	.	-	1	gene_id "XX-FW83563B9.1-011"; transcript_id "XX-FW83563B9.1-011"; exon_number 5;
ENm006.contig20	ExonAligner	CDS	18440	18595	.	-	0	gene_id "XX-FW83563B9.1-011"; transcript_id "XX-FW83563B9.1-011"; exon_number 6;
ENm006.contig20	ExonAligner	CDS	16452	16589	.	+	0	gene_id "XX-FW83563B9.2-006"; transcript_id "XX-FW83563B9.2-006"; exon_number 1;
ENm006.contig20	ExonAligner	CDS	16106	16348	.	+	0	gene_id "XX-FW83563B9.2-006"; transcript_id "XX-FW83563B9.2-006"; exon_number 2;
ENm006.contig20	ExonAligner	CDS	15912	16024	.	+	2	gene_id "XX-FW83563B9.2-006"; transcript_id "XX-FW83563B9.2-006"; exon_number 3;
ENm006.contig20	ExonAligner	CDS	15669	15769	.	+	1	gene_id "XX-FW83563B9.2-006"; transcript_id "XX-FW83563B9.2-006"; exon_number 4;
ENm006.contig20	ExonAligner	CDS	14215	14301	.	+	1	gene_id "XX-FW83563B9.2-006"; transcript_id "XX-FW83563B9.2-006"; exon_number 5;
ENm006.contig20	ExonAligner	CDS	14046	14134	.	+	0	gene_id "XX-FW83563B9.2-006"; transcript_id "XX-FW83563B9.2-006"; exon_number 6;
ENm006.contig20	ExonAligner	CDS	13562	13696	.	+	0	gene_id "XX-FW83563B9.2-006"; transcript_id "XX-FW83563B9.2-006"; exon_number 7;
ENm006.contig20	ExonAligner	CDS	16452	16589	.	+	0	gene_id "XX-FW83563B9.2-002"; transcript_id "XX-FW83563B9.2-002"; exon_number 1;
ENm006.contig20	ExonAligner	CDS	16106	16348	.	+	0	gene_id "XX-FW83563B9.2-002"; transcript_id "XX-FW83563B9.2-002"; exon_number 2;
ENm006.contig20	ExonAligner	CDS	15912	16024	.	+	2	gene_id "XX-FW83563B9.2-002"; transcript_id "XX-FW83563B9.2-002"; exon_number 3;
ENm006.contig20	ExonAligner	CDS	15669	15769	.	+	1	gene_id "XX-FW83563B9.2-002"; transcript_id "XX-FW83563B9.2-002"; exon_number 4;
ENm006.contig20	ExonAligner	CDS	14215	14301	.	+	1	gene_id "XX-FW83563B9.2-002"; transcript_id "XX-FW83563B9.2-002"; exon_number 5;
ENm006.contig20	ExonAligner	CDS	14046	14134	.	+	0	gene_id "XX-FW83563B9.2-002"; transcript_id "XX-FW83563B9.2-002"; exon_number 6;
ENm006.contig20	ExonAligner	CDS	13562	13696	.	+	0	gene_id "XX-FW83563B9.2-002"; transcript_id "XX-FW83563B9.2-002"; exon_number 7;
ENm006.contig20	ExonAligner	CDS	16452	16589	.	+	0	gene_id "XX-FW83563B9.2-001"; transcript_id "XX-FW83563B9.2-001"; exon_number 1;
ENm006.contig20	ExonAligner	CDS	16106	16348	.	+	0	gene_id "XX-FW83563B9.2-001"; transcript_id "XX-FW83563B9.2-001"; exon_number 2;
ENm006.contig20	ExonAligner	CDS	15912	16024	.	+	2	gene_id "XX-FW83563B9.2-001"; transcript_id "XX-FW83563B9.2-001"; exon_number 3;
ENm006.contig20	ExonAligner	CDS	15669	15769	.	+	1	gene_id "XX-FW83563B9.2-001"; transcript_id "XX-FW83563B9.2-001"; exon_number 4;
ENm006.contig20	ExonAligner	CDS	14215	14301	.	+	1	gene_id "XX-FW83563B9.2-001"; transcript_id "XX-FW83563B9.2-001"; exon_number 5;
ENm006.contig20	ExonAligner	CDS	14046	14134	.	+	0	gene_id "XX-FW83563B9.2-001"; transcript_id "XX-FW83563B9.2-001"; exon_number 6;
ENm006.contig20	ExonAligner	CDS	13562	13696	.	+	0	gene_id "XX-FW83563B9.2-001"; transcript_id "XX-FW83563B9.2-001"; exon_number 7;
ENm006.contig20	ExonAligner	CDS	16452	16589	.	+	0	gene_id "XX-FW83563B9.2-004"; transcript_id "XX-FW83563B9.2-004"; exon_number 1;
ENm006.contig20	ExonAligner	CDS	16106	16348	.	+	0	gene_id "XX-FW83563B9.2-004"; transcript_id "XX-FW83563B9.2-004"; exon_number 2;
ENm006.contig20	ExonAligner	CDS	15912	16024	.	+	2	gene_id "XX-FW83563B9.2-004"; transcript_id "XX-FW83563B9.2-004"; exon_number 3;
ENm006.contig20	ExonAligner	CDS	15669	15769	.	+	1	gene_id "XX-FW83563B9.2-004"; transcript_id "XX-FW83563B9.2-004"; exon_number 4;
ENm006.contig20	ExonAligner	CDS	14215	14301	.	+	1	gene_id "XX-FW83563B9.2-004"; transcript_id "XX-FW83563B9.2-004"; exon_number 5;
ENm006.contig20	ExonAligner	CDS	14046	14134	.	+	0	gene_id "XX-FW83563B9.2-004"; transcript_id "XX-FW83563B9.2-004"; exon_number 6;
ENm006.contig20	ExonAligner	CDS	13562	13696	.	+	0	gene_id "XX-FW83563B9.2-004"; transcript_id "XX-FW83563B9.2-004"; exon_number 7;
ENm006.contig20	ExonAligner	CDS	14215	14301	.	+	1	gene_id "XX-FW83563B9.2-003"; transcript_id "XX-FW83563B9.2-003"; exon_number 1;
ENm006.contig20	ExonAligner	CDS	14046	14134	.	+	0	gene_id "XX-FW83563B9.2-003"; transcript_id "XX-FW83563B9.2-003"; exon_number 2;
ENm006.contig20	ExonAligner	CDS	13562	13696	.	+	0	gene_id "XX-FW83563B9.2-003"; transcript_id "XX-FW83563B9.2-003"; exon_number 3;
ENm006.contig20	ExonAligner	CDS	5889	6063	.	-	0	gene_id "XX-FW83563B9.3-011"; transcript_id "XX-FW83563B9.3-011"; exon_number 1;
ENm006.contig20	ExonAligner	CDS	5693	5821	.	-	2	gene_id "XX-FW83563B9.3-011"; transcript_id "XX-FW83563B9.3-011"; exon_number 2;
ENm006.contig20	ExonAligner	CDS	4650	4689	.	-	2	gene_id "XX-FW83563B9.3-011"; transcript_id "XX-FW83563B9.3-011"; exon_number 3;
ENm006.contig20	ExonAligner	CDS	4332	4417	.	-	1	gene_id "XX-FW83563B9.3-011"; transcript_id "XX-FW83563B9.3-011"; exon_number 4;
ENm006.contig20	ExonAligner	CDS	3718	3802	.	-	2	gene_id "XX-FW83563B9.3-011"; transcript_id "XX-FW83563B9.3-011"; exon_number 5;
ENm006.contig20	ExonAligner	CDS	5955	6063	.	-	0	gene_id "XX-FW83563B9.3-003"; transcript_id "XX-FW83563B9.3-003"; exon_number 1;
ENm006.contig20	ExonAligner	CDS	5693	5821	.	-	2	gene_id "XX-FW83563B9.3-003"; transcript_id "XX-FW83563B9.3-003"; exon_number 2;
ENm006.contig20	ExonAligner	CDS	4650	4689	.	-	2	gene_id "XX-FW83563B9.3-003"; transcript_id "XX-FW83563B9.3-003"; exon_number 3;
ENm006.contig20	ExonAligner	CDS	4332	4417	.	-	1	gene_id "XX-FW83563B9.3-003"; transcript_id "XX-FW83563B9.3-003"; exon_number 4;
ENm006.contig20	ExonAligner	CDS	3716	3802	.	-	2	gene_id "XX-FW83563B9.3-003"; transcript_id "XX-FW83563B9.3-003"; exon_number 5;
ENm006.contig20	ExonAligner	CDS	5889	6063	.	-	0	gene_id "XX-FW83563B9.3-006"; transcript_id "XX-FW83563B9.3-006"; exon_number 1;
ENm006.contig20	ExonAligner	CDS	4650	4689	.	-	2	gene_id "XX-FW83563B9.3-006"; transcript_id "XX-FW83563B9.3-006"; exon_number 2;
ENm006.contig20	ExonAligner	CDS	4332	4417	.	-	1	gene_id "XX-FW83563B9.3-006"; transcript_id "XX-FW83563B9.3-006"; exon_number 3;
ENm006.contig2	ExonAligner	CDS	33216	33326	.	-	0	gene_id "XX-FW81657B9.2-001"; transcript_id "XX-FW81657B9.2-001"; exon_number 1;
ENm006.contig2	ExonAligner	CDS	32076	32157	.	-	0	gene_id "XX-FW81657B9.2-001"; transcript_id "XX-FW81657B9.2-001"; exon_number 2;
ENm006.contig2	ExonAligner	CDS	31882	31975	.	-	2	gene_id "XX-FW81657B9.2-001"; transcript_id "XX-FW81657B9.2-001"; exon_number 3;
ENm006.contig2	ExonAligner	CDS	31232	31377	.	-	1	gene_id "XX-FW81657B9.2-001"; transcript_id "XX-FW81657B9.2-001"; exon_number 4;
ENm006.contig2	ExonAligner	CDS	28917	28993	.	-	2	gene_id "XX-FW81657B9.2-001"; transcript_id "XX-FW81657B9.2-001"; exon_number 5;
ENm006.contig2	ExonAligner	CDS	28721	28787	.	-	0	gene_id "XX-FW81657B9.2-001"; transcript_id "XX-FW81657B9.2-001"; exon_number 6;
ENm006.contig2	ExonAligner	CDS	28508	28569	.	-	2	gene_id "XX-FW81657B9.2-001"; transcript_id "XX-FW81657B9.2-001"; exon_number 7;
ENm006.contig2	ExonAligner	CDS	28169	28245	.	-	0	gene_id "XX-FW81657B9.2-001"; transcript_id "XX-FW81657B9.2-001"; exon_number 8;
ENm006.contig2	ExonAligner	CDS	27729	27783	.	-	1	gene_id "XX-FW81657B9.2-001"; transcript_id "XX-FW81657B9.2-001"; exon_number 9;
ENm006.contig2	ExonAligner	CDS	27533	27581	.	-	0	gene_id "XX-FW81657B9.2-001"; transcript_id "XX-FW81657B9.2-001"; exon_number 10;
ENm006.contig2	ExonAligner	CDS	27025	27134	.	-	0	gene_id "XX-FW81657B9.2-001"; transcript_id "XX-FW81657B9.2-001"; exon_number 12;
ENm006.contig2	ExonAligner	CDS	16480	17073	.	-	0	gene_id "XX-FW81657B9.3-001"; transcript_id "XX-FW81657B9.3-001"; exon_number 1;
ENm006.contig2	ExonAligner	CDS	15621	16161	.	-	0	gene_id "XX-FW81657B9.3-001"; transcript_id "XX-FW81657B9.3-001"; exon_number 2;
ENm006.contig2	ExonAligner	CDS	14939	15121	.	-	0	gene_id "XX-FW81657B9.3-001"; transcript_id "XX-FW81657B9.3-001"; exon_number 3;
ENm006.contig2	ExonAligner	CDS	13663	13791	.	-	0	gene_id "XX-FW81657B9.3-001"; transcript_id "XX-FW81657B9.3-001"; exon_number 4;
ENm006.contig2	ExonAligner	CDS	12840	12939	.	-	2	gene_id "XX-FW81657B9.3-001"; transcript_id "XX-FW81657B9.3-001"; exon_number 8;
ENm006.contig2	ExonAligner	CDS	12472	12586	.	-	1	gene_id "XX-FW81657B9.3-001"; transcript_id "XX-FW81657B9.3-001"; exon_number 9;
ENm006.contig2	ExonAligner	CDS	12125	12325	.	-	0	gene_id "XX-FW81657B9.3-001"; transcript_id "XX-FW81657B9.3-001"; exon_number 10;
ENm006.contig2	ExonAligner	CDS	11180	11370	.	-	2	gene_id "XX-FW81657B9.3-001"; transcript_id "XX-FW81657B9.3-001"; exon_number 12;
ENm006.contig2	ExonAligner	CDS	10947	11092	.	-	0	gene_id "XX-FW81657B9.3-001"; transcript_id "XX-FW81657B9.3-001"; exon_number 13;
ENm006.contig2	ExonAligner	CDS	10757	10877	.	-	1	gene_id "XX-FW81657B9.3-001"; transcript_id "XX-FW81657B9.3-001"; exon_number 14;
ENm006.contig2	ExonAligner	CDS	10518	10648	.	-	0	gene_id "XX-FW81657B9.3-001"; transcript_id "XX-FW81657B9.3-001"; exon_number 15;
ENm006.contig2	ExonAligner	CDS	10237	10401	.	-	1	gene_id "XX-FW81657B9.3-001"; transcript_id "XX-FW81657B9.3-001"; exon_number 16;
ENm006.contig2	ExonAligner	CDS	9880	9967	.	-	1	gene_id "XX-FW81657B9.3-001"; transcript_id "XX-FW81657B9.3-001"; exon_number 17;
ENm006.contig2	ExonAligner	CDS	9559	9792	.	-	0	gene_id "XX-FW81657B9.3-001"; transcript_id "XX-FW81657B9.3-001"; exon_number 18;
ENm006.contig2	ExonAligner	CDS	9342	9479	.	-	0	gene_id "XX-FW81657B9.3-001"; transcript_id "XX-FW81657B9.3-001"; exon_number 19;
ENm006.contig2	ExonAligner	CDS	9026	9260	.	-	0	gene_id "XX-FW81657B9.3-001"; transcript_id "XX-FW81657B9.3-001"; exon_number 20;
ENm006.contig2	ExonAligner	CDS	8807	8943	.	-	2	gene_id "XX-FW81657B9.3-001"; transcript_id "XX-FW81657B9.3-001"; exon_number 21;
ENm006.contig2	ExonAligner	CDS	8472	8722	.	-	0	gene_id "XX-FW81657B9.3-001"; transcript_id "XX-FW81657B9.3-001"; exon_number 22;
ENm006.contig2	ExonAligner	CDS	8300	8366	.	-	1	gene_id "XX-FW81657B9.3-001"; transcript_id "XX-FW81657B9.3-001"; exon_number 23;
ENm006.contig2	ExonAligner	CDS	8063	8206	.	-	0	gene_id "XX-FW81657B9.3-001"; transcript_id "XX-FW81657B9.3-001"; exon_number 24;
ENm006.contig2	ExonAligner	CDS	7814	7973	.	-	0	gene_id "XX-FW81657B9.3-001"; transcript_id "XX-FW81657B9.3-001"; exon_number 25;
ENm006.contig2	ExonAligner	CDS	7550	7647	.	-	2	gene_id "XX-FW81657B9.3-001"; transcript_id "XX-FW81657B9.3-001"; exon_number 26;
ENm006.contig2	ExonAligner	CDS	7245	7341	.	-	0	gene_id "XX-FW81657B9.3-001"; transcript_id "XX-FW81657B9.3-001"; exon_number 27;
ENm006.contig2	ExonAligner	CDS	6831	7021	.	-	2	gene_id "XX-FW81657B9.3-001"; transcript_id "XX-FW81657B9.3-001"; exon_number 28;
ENm006.contig2	ExonAligner	CDS	5546	5752	.	-	1	gene_id "XX-FW81657B9.3-001"; transcript_id "XX-FW81657B9.3-001"; exon_number 30;
ENm006.contig2	ExonAligner	CDS	5222	5372	.	-	1	gene_id "XX-FW81657B9.3-001"; transcript_id "XX-FW81657B9.3-001"; exon_number 31;
ENm006.contig2	ExonAligner	CDS	3845	3943	.	-	0	gene_id "XX-FW81657B9.3-001"; transcript_id "XX-FW81657B9.3-001"; exon_number 32;
ENm006.contig22	ExonAligner	CDS	26242	26371	.	+	1	gene_id "XX-FW89031B12.1-002"; transcript_id "XX-FW89031B12.1-002"; exon_number 1;
ENm006.contig22	ExonAligner	CDS	26055	26101	.	+	0	gene_id "XX-FW89031B12.1-002"; transcript_id "XX-FW89031B12.1-002"; exon_number 2;
ENm006.contig22	ExonAligner	CDS	25728	25936	.	+	2	gene_id "XX-FW89031B12.1-002"; transcript_id "XX-FW89031B12.1-002"; exon_number 3;
ENm006.contig22	ExonAligner	CDS	25374	25479	.	+	0	gene_id "XX-FW89031B12.1-002"; transcript_id "XX-FW89031B12.1-002"; exon_number 4;
ENm006.contig22	ExonAligner	CDS	25123	25170	.	+	0	gene_id "XX-FW89031B12.1-002"; transcript_id "XX-FW89031B12.1-002"; exon_number 5;
ENm006.contig22	ExonAligner	CDS	26055	26165	.	+	0	gene_id "XX-FW89031B12.1-001"; transcript_id "XX-FW89031B12.1-001"; exon_number 1;
ENm006.contig22	ExonAligner	CDS	25728	25936	.	+	2	gene_id "XX-FW89031B12.1-001"; transcript_id "XX-FW89031B12.1-001"; exon_number 2;
ENm006.contig22	ExonAligner	CDS	25374	25479	.	+	0	gene_id "XX-FW89031B12.1-001"; transcript_id "XX-FW89031B12.1-001"; exon_number 3;
ENm006.contig22	ExonAligner	CDS	25123	25170	.	+	0	gene_id "XX-FW89031B12.1-001"; transcript_id "XX-FW89031B12.1-001"; exon_number 4;
ENm006.contig22	ExonAligner	CDS	24272	24628	.	-	0	gene_id "XX-FW89031B12.2-001"; transcript_id "XX-FW89031B12.2-001"; exon_number 2;
ENm006.contig22	ExonAligner	CDS	22755	23665	.	-	0	gene_id "XX-FW89031B12.2-002"; transcript_id "XX-FW89031B12.2-002"; exon_number 1;
ENm006.contig22	ExonAligner	CDS	22757	23410	.	-	0	gene_id "XX-FW89031B12.2-003"; transcript_id "XX-FW89031B12.2-003"; exon_number 1;
ENm006.contig22	ExonAligner	CDS	9185	9280	.	+	0	gene_id "XX-FW89031B12.3-001"; transcript_id "XX-FW89031B12.3-001"; exon_number 1;
ENm006.contig22	ExonAligner	CDS	8757	8883	.	+	1	gene_id "XX-FW89031B12.3-001"; transcript_id "XX-FW89031B12.3-001"; exon_number 2;
ENm006.contig22	ExonAligner	CDS	8596	8680	.	+	2	gene_id "XX-FW89031B12.3-001"; transcript_id "XX-FW89031B12.3-001"; exon_number 3;
ENm006.contig22	ExonAligner	CDS	8218	8268	.	+	2	gene_id "XX-FW89031B12.3-001"; transcript_id "XX-FW89031B12.3-001"; exon_number 4;
ENm006.contig22	ExonAligner	CDS	7735	7793	.	+	1	gene_id "XX-FW89031B12.3-001"; transcript_id "XX-FW89031B12.3-001"; exon_number 5;
ENm006.contig22	ExonAligner	CDS	7491	7614	.	+	2	gene_id "XX-FW89031B12.3-001"; transcript_id "XX-FW89031B12.3-001"; exon_number 6;
ENm006.contig22	ExonAligner	CDS	4069	4086	.	+	2	gene_id "XX-FW89031B12.3-001"; transcript_id "XX-FW89031B12.3-001"; exon_number 7;
ENm006.contig22	ExonAligner	CDS	3050	3163	.	+	2	gene_id "XX-FW89031B12.3-001"; transcript_id "XX-FW89031B12.3-001"; exon_number 8;
ENm006.contig22	ExonAligner	CDS	9185	9280	.	+	0	gene_id "XX-FW89031B12.3-004"; transcript_id "XX-FW89031B12.3-004"; exon_number 1;
ENm006.contig22	ExonAligner	CDS	8757	8883	.	+	1	gene_id "XX-FW89031B12.3-004"; transcript_id "XX-FW89031B12.3-004"; exon_number 2;
ENm006.contig22	ExonAligner	CDS	8596	8680	.	+	2	gene_id "XX-FW89031B12.3-004"; transcript_id "XX-FW89031B12.3-004"; exon_number 3;
ENm006.contig22	ExonAligner	CDS	8218	8268	.	+	2	gene_id "XX-FW89031B12.3-004"; transcript_id "XX-FW89031B12.3-004"; exon_number 4;
ENm006.contig22	ExonAligner	CDS	7735	7793	.	+	1	gene_id "XX-FW89031B12.3-004"; transcript_id "XX-FW89031B12.3-004"; exon_number 5;
ENm006.contig22	ExonAligner	CDS	7491	7614	.	+	2	gene_id "XX-FW89031B12.3-004"; transcript_id "XX-FW89031B12.3-004"; exon_number 6;
ENm006.contig22	ExonAligner	CDS	4069	4086	.	+	2	gene_id "XX-FW89031B12.3-004"; transcript_id "XX-FW89031B12.3-004"; exon_number 7;
ENm006.contig22	ExonAligner	CDS	3050	3163	.	+	2	gene_id "XX-FW89031B12.3-004"; transcript_id "XX-FW89031B12.3-004"; exon_number 8;
ENm006.contig22	ExonAligner	CDS	9185	9280	.	+	0	gene_id "XX-FW89031B12.3-003"; transcript_id "XX-FW89031B12.3-003"; exon_number 1;
ENm006.contig22	ExonAligner	CDS	8757	8883	.	+	1	gene_id "XX-FW89031B12.3-003"; transcript_id "XX-FW89031B12.3-003"; exon_number 2;
ENm006.contig22	ExonAligner	CDS	8596	8680	.	+	2	gene_id "XX-FW89031B12.3-003"; transcript_id "XX-FW89031B12.3-003"; exon_number 3;
ENm006.contig22	ExonAligner	CDS	8218	8268	.	+	2	gene_id "XX-FW89031B12.3-003"; transcript_id "XX-FW89031B12.3-003"; exon_number 4;
ENm006.contig22	ExonAligner	CDS	7735	7793	.	+	1	gene_id "XX-FW89031B12.3-003"; transcript_id "XX-FW89031B12.3-003"; exon_number 5;
ENm006.contig22	ExonAligner	CDS	7491	7614	.	+	2	gene_id "XX-FW89031B12.3-003"; transcript_id "XX-FW89031B12.3-003"; exon_number 6;
ENm006.contig22	ExonAligner	CDS	4069	4086	.	+	2	gene_id "XX-FW89031B12.3-003"; transcript_id "XX-FW89031B12.3-003"; exon_number 7;
ENm006.contig22	ExonAligner	CDS	3050	3163	.	+	2	gene_id "XX-FW89031B12.3-003"; transcript_id "XX-FW89031B12.3-003"; exon_number 8;
ENm006.contig22	ExonAligner	CDS	9185	9280	.	+	0	gene_id "XX-FW89031B12.3-012"; transcript_id "XX-FW89031B12.3-012"; exon_number 1;
ENm006.contig22	ExonAligner	CDS	8757	8883	.	+	1	gene_id "XX-FW89031B12.3-012"; transcript_id "XX-FW89031B12.3-012"; exon_number 2;
ENm006.contig22	ExonAligner	CDS	8596	8680	.	+	2	gene_id "XX-FW89031B12.3-012"; transcript_id "XX-FW89031B12.3-012"; exon_number 3;
ENm006.contig22	ExonAligner	CDS	8218	8268	.	+	2	gene_id "XX-FW89031B12.3-012"; transcript_id "XX-FW89031B12.3-012"; exon_number 4;
ENm006.contig22	ExonAligner	CDS	7735	7793	.	+	1	gene_id "XX-FW89031B12.3-012"; transcript_id "XX-FW89031B12.3-012"; exon_number 5;
ENm006.contig22	ExonAligner	CDS	7491	7614	.	+	2	gene_id "XX-FW89031B12.3-012"; transcript_id "XX-FW89031B12.3-012"; exon_number 6;
ENm006.contig22	ExonAligner	CDS	4069	4086	.	+	2	gene_id "XX-FW89031B12.3-012"; transcript_id "XX-FW89031B12.3-012"; exon_number 7;
ENm006.contig22	ExonAligner	CDS	3050	3163	.	+	2	gene_id "XX-FW89031B12.3-012"; transcript_id "XX-FW89031B12.3-012"; exon_number 8;
ENm006.contig13	ExonAligner	CDS	70658	70751	.	+	1	gene_id "AF277315.16-001"; transcript_id "AF277315.16-001"; exon_number 1;
ENm006.contig13	ExonAligner	CDS	70468	70560	.	+	1	gene_id "AF277315.16-001"; transcript_id "AF277315.16-001"; exon_number 2;
ENm006.contig13	ExonAligner	CDS	70283	70359	.	+	0	gene_id "AF277315.16-001"; transcript_id "AF277315.16-001"; exon_number 3;
ENm006.contig13	ExonAligner	CDS	69943	70178	.	+	2	gene_id "AF277315.16-001"; transcript_id "AF277315.16-001"; exon_number 4;
ENm006.contig13	ExonAligner	CDS	69520	69706	.	+	0	gene_id "AF277315.16-001"; transcript_id "AF277315.16-001"; exon_number 5;
ENm006.contig13	ExonAligner	CDS	68979	69072	.	+	1	gene_id "AF277315.16-001"; transcript_id "AF277315.16-001"; exon_number 6;
ENm006.contig13	ExonAligner	CDS	68492	68611	.	+	1	gene_id "AF277315.16-001"; transcript_id "AF277315.16-001"; exon_number 7;
ENm006.contig13	ExonAligner	CDS	68156	68308	.	+	1	gene_id "AF277315.16-001"; transcript_id "AF277315.16-001"; exon_number 8;
ENm006.contig13	ExonAligner	CDS	67247	67464	.	+	0	gene_id "AF277315.16-001"; transcript_id "AF277315.16-001"; exon_number 9;
ENm006.contig13	ExonAligner	CDS	66581	66683	.	+	1	gene_id "AF277315.16-001"; transcript_id "AF277315.16-001"; exon_number 10;
ENm006.contig13	ExonAligner	CDS	66450	66481	.	+	0	gene_id "AF277315.16-001"; transcript_id "AF277315.16-001"; exon_number 11;
ENm006.contig13	ExonAligner	CDS	56312	56431	.	+	0	gene_id "AF277315.16-001"; transcript_id "AF277315.16-001"; exon_number 12;
ENm006.contig13	ExonAligner	CDS	69520	69671	.	+	0	gene_id "AF277315.16-002"; transcript_id "AF277315.16-002"; exon_number 1;
ENm006.contig13	ExonAligner	CDS	68979	69072	.	+	1	gene_id "AF277315.16-002"; transcript_id "AF277315.16-002"; exon_number 2;
ENm006.contig13	ExonAligner	CDS	68492	68611	.	+	1	gene_id "AF277315.16-002"; transcript_id "AF277315.16-002"; exon_number 3;
ENm006.contig13	ExonAligner	CDS	68153	68308	.	+	1	gene_id "AF277315.16-002"; transcript_id "AF277315.16-002"; exon_number 4;
ENm006.contig13	ExonAligner	CDS	67247	67464	.	+	0	gene_id "AF277315.16-002"; transcript_id "AF277315.16-002"; exon_number 5;
ENm006.contig13	ExonAligner	CDS	66581	66683	.	+	1	gene_id "AF277315.16-002"; transcript_id "AF277315.16-002"; exon_number 6;
ENm006.contig13	ExonAligner	CDS	66450	66481	.	+	0	gene_id "AF277315.16-002"; transcript_id "AF277315.16-002"; exon_number 7;
ENm006.contig13	ExonAligner	CDS	56312	56431	.	+	0	gene_id "AF277315.16-002"; transcript_id "AF277315.16-002"; exon_number 8;
ENm006.contig13	ExonAligner	CDS	69520	69617	.	+	0	gene_id "AF277315.16-007"; transcript_id "AF277315.16-007"; exon_number 1;
ENm006.contig13	ExonAligner	CDS	68979	69072	.	+	1	gene_id "AF277315.16-007"; transcript_id "AF277315.16-007"; exon_number 2;
ENm006.contig13	ExonAligner	CDS	68492	68611	.	+	1	gene_id "AF277315.16-007"; transcript_id "AF277315.16-007"; exon_number 3;
ENm006.contig13	ExonAligner	CDS	68153	68308	.	+	1	gene_id "AF277315.16-007"; transcript_id "AF277315.16-007"; exon_number 4;
ENm006.contig13	ExonAligner	CDS	67247	67464	.	+	0	gene_id "AF277315.16-007"; transcript_id "AF277315.16-007"; exon_number 5;
ENm006.contig13	ExonAligner	CDS	66581	66683	.	+	1	gene_id "AF277315.16-007"; transcript_id "AF277315.16-007"; exon_number 6;
ENm006.contig13	ExonAligner	CDS	66450	66481	.	+	0	gene_id "AF277315.16-007"; transcript_id "AF277315.16-007"; exon_number 7;
ENm006.contig13	ExonAligner	CDS	56312	56431	.	+	0	gene_id "AF277315.16-007"; transcript_id "AF277315.16-007"; exon_number 8;
ENm006.contig13	ExonAligner	CDS	68979	69071	.	+	1	gene_id "AF277315.16-006"; transcript_id "AF277315.16-006"; exon_number 1;
ENm006.contig13	ExonAligner	CDS	68492	68611	.	+	1	gene_id "AF277315.16-006"; transcript_id "AF277315.16-006"; exon_number 2;
ENm006.contig13	ExonAligner	CDS	68156	68308	.	+	1	gene_id "AF277315.16-006"; transcript_id "AF277315.16-006"; exon_number 3;
ENm006.contig13	ExonAligner	CDS	67247	67464	.	+	0	gene_id "AF277315.16-006"; transcript_id "AF277315.16-006"; exon_number 4;
ENm006.contig13	ExonAligner	CDS	66581	66683	.	+	1	gene_id "AF277315.16-006"; transcript_id "AF277315.16-006"; exon_number 5;
ENm006.contig13	ExonAligner	CDS	66450	66481	.	+	0	gene_id "AF277315.16-006"; transcript_id "AF277315.16-006"; exon_number 6;
ENm006.contig13	ExonAligner	CDS	56312	56431	.	+	0	gene_id "AF277315.16-006"; transcript_id "AF277315.16-006"; exon_number 7;
ENm006.contig13	ExonAligner	CDS	68489	68613	.	+	1	gene_id "AF277315.16-005"; transcript_id "AF277315.16-005"; exon_number 1;
ENm006.contig13	ExonAligner	CDS	68156	68308	.	+	1	gene_id "AF277315.16-005"; transcript_id "AF277315.16-005"; exon_number 2;
ENm006.contig13	ExonAligner	CDS	67247	67464	.	+	0	gene_id "AF277315.16-005"; transcript_id "AF277315.16-005"; exon_number 3;
ENm006.contig13	ExonAligner	CDS	66581	66683	.	+	1	gene_id "AF277315.16-005"; transcript_id "AF277315.16-005"; exon_number 4;
ENm006.contig13	ExonAligner	CDS	66450	66481	.	+	0	gene_id "AF277315.16-005"; transcript_id "AF277315.16-005"; exon_number 5;
ENm006.contig13	ExonAligner	CDS	56312	56431	.	+	0	gene_id "AF277315.16-005"; transcript_id "AF277315.16-005"; exon_number 6;
ENm006.contig13	ExonAligner	CDS	60030	60218	.	-	0	gene_id "AF277315.14-002"; transcript_id "AF277315.14-002"; exon_number 1;
ENm006.contig13	ExonAligner	CDS	50137	50338	.	-	0	gene_id "AF277315.14-002"; transcript_id "AF277315.14-002"; exon_number 2;
ENm006.contig13	ExonAligner	CDS	45659	45870	.	-	2	gene_id "AF277315.14-002"; transcript_id "AF277315.14-002"; exon_number 3;
ENm006.contig13	ExonAligner	CDS	41895	42274	.	-	0	gene_id "AF277315.18-001"; transcript_id "AF277315.18-001"; exon_number 1;
ENm006.contig9	ExonAligner	CDS	54152	54248	.	+	1	gene_id "CTD-2173L12.1-002"; transcript_id "CTD-2173L12.1-002"; exon_number 1;
ENm006.contig9	ExonAligner	CDS	53426	53645	.	+	2	gene_id "CTD-2173L12.1-002"; transcript_id "CTD-2173L12.1-002"; exon_number 2;
ENm006.contig9	ExonAligner	CDS	50590	50893	.	+	0	gene_id "CTD-2173L12.1-002"; transcript_id "CTD-2173L12.1-002"; exon_number 3;
ENm006.contig9	ExonAligner	CDS	18443	18514	.	+	0	gene_id "CTD-2173L12.1-002"; transcript_id "CTD-2173L12.1-002"; exon_number 4;
ENm006.contig12	ExonAligner	CDS	5753	5768	.	+	0	gene_id "RP11-115M6.2-001"; transcript_id "RP11-115M6.2-001"; exon_number 1;
ENm006.contig12	ExonAligner	CDS	7575	7642	.	+	2	gene_id "RP11-115M6.2-001"; transcript_id "RP11-115M6.2-001"; exon_number 2;
ENm006.contig12	ExonAligner	CDS	8119	8199	.	+	0	gene_id "RP11-115M6.2-001"; transcript_id "RP11-115M6.2-001"; exon_number 3;
ENm006.contig12	ExonAligner	CDS	8581	8672	.	+	0	gene_id "RP11-115M6.2-001"; transcript_id "RP11-115M6.2-001"; exon_number 4;
ENm006.contig12	ExonAligner	CDS	8884	9068	.	+	1	gene_id "RP11-115M6.2-001"; transcript_id "RP11-115M6.2-001"; exon_number 5;
ENm006.contig12	ExonAligner	CDS	9683	9747	.	+	2	gene_id "RP11-115M6.2-001"; transcript_id "RP11-115M6.2-001"; exon_number 6;
ENm006.contig12	ExonAligner	CDS	9943	10069	.	+	0	gene_id "RP11-115M6.2-001"; transcript_id "RP11-115M6.2-001"; exon_number 7;
ENm006.contig12	ExonAligner	CDS	10862	10992	.	+	2	gene_id "RP11-115M6.2-001"; transcript_id "RP11-115M6.2-001"; exon_number 8;
ENm006.contig12	ExonAligner	CDS	11402	11545	.	+	0	gene_id "RP11-115M6.2-001"; transcript_id "RP11-115M6.2-001"; exon_number 9;
ENm006.contig12	ExonAligner	CDS	13436	13556	.	+	0	gene_id "RP11-115M6.2-001"; transcript_id "RP11-115M6.2-001"; exon_number 10;
ENm006.contig12	ExonAligner	CDS	15789	15907	.	+	2	gene_id "RP11-115M6.2-001"; transcript_id "RP11-115M6.2-001"; exon_number 11;
ENm006.contig12	ExonAligner	CDS	16563	16666	.	+	0	gene_id "RP11-115M6.2-001"; transcript_id "RP11-115M6.2-001"; exon_number 12;
ENm006.contig12	ExonAligner	CDS	17164	17242	.	+	1	gene_id "RP11-115M6.2-001"; transcript_id "RP11-115M6.2-001"; exon_number 13;
ENm006.contig12	ExonAligner	CDS	18148	18285	.	+	0	gene_id "RP11-115M6.2-001"; transcript_id "RP11-115M6.2-001"; exon_number 14;
ENm006.contig12	ExonAligner	CDS	18767	18838	.	+	0	gene_id "RP11-115M6.2-001"; transcript_id "RP11-115M6.2-001"; exon_number 15;
ENm006.contig12	ExonAligner	CDS	21393	21572	.	-	0	gene_id "RP11-115M6.1-006"; transcript_id "RP11-115M6.1-006"; exon_number 1;
ENm006.contig12	ExonAligner	CDS	23547	23621	.	-	0	gene_id "RP11-115M6.1-006"; transcript_id "RP11-115M6.1-006"; exon_number 2;
ENm006.contig12	ExonAligner	CDS	23939	24141	.	-	2	gene_id "RP11-115M6.1-006"; transcript_id "RP11-115M6.1-006"; exon_number 3;
ENm006.contig12	ExonAligner	CDS	25836	25916	.	-	2	gene_id "RP11-115M6.1-006"; transcript_id "RP11-115M6.1-006"; exon_number 4;
ENm006.contig12	ExonAligner	CDS	26809	26883	.	-	2	gene_id "RP11-115M6.1-006"; transcript_id "RP11-115M6.1-006"; exon_number 5;
ENm006.contig12	ExonAligner	CDS	28947	29143	.	-	0	gene_id "RP11-115M6.1-006"; transcript_id "RP11-115M6.1-006"; exon_number 7;
ENm006.contig12	ExonAligner	CDS	32256	32318	.	-	0	gene_id "RP11-115M6.1-006"; transcript_id "RP11-115M6.1-006"; exon_number 8;
ENm006.contig12	ExonAligner	CDS	33299	33384	.	-	2	gene_id "RP11-115M6.1-006"; transcript_id "RP11-115M6.1-006"; exon_number 9;
ENm006.contig12	ExonAligner	CDS	34082	34160	.	-	0	gene_id "RP11-115M6.1-006"; transcript_id "RP11-115M6.1-006"; exon_number 10;
ENm006.contig12	ExonAligner	CDS	34433	34576	.	-	0	gene_id "RP11-115M6.1-006"; transcript_id "RP11-115M6.1-006"; exon_number 11;
ENm006.contig12	ExonAligner	CDS	29045	29143	.	-	0	gene_id "RP11-115M6.1-002"; transcript_id "RP11-115M6.1-002"; exon_number 1;
ENm006.contig12	ExonAligner	CDS	32256	32318	.	-	0	gene_id "RP11-115M6.1-002"; transcript_id "RP11-115M6.1-002"; exon_number 2;
ENm006.contig12	ExonAligner	CDS	33299	33384	.	-	2	gene_id "RP11-115M6.1-002"; transcript_id "RP11-115M6.1-002"; exon_number 3;
ENm006.contig12	ExonAligner	CDS	34082	34160	.	-	0	gene_id "RP11-115M6.1-002"; transcript_id "RP11-115M6.1-002"; exon_number 4;
ENm006.contig12	ExonAligner	CDS	34433	34576	.	-	0	gene_id "RP11-115M6.1-002"; transcript_id "RP11-115M6.1-002"; exon_number 5;
ENm006.contig12	ExonAligner	CDS	32288	32321	.	-	0	gene_id "RP11-115M6.1-005"; transcript_id "RP11-115M6.1-005"; exon_number 1;
ENm006.contig12	ExonAligner	CDS	33299	33384	.	-	2	gene_id "RP11-115M6.1-005"; transcript_id "RP11-115M6.1-005"; exon_number 2;
ENm006.contig12	ExonAligner	CDS	34082	34160	.	-	0	gene_id "RP11-115M6.1-005"; transcript_id "RP11-115M6.1-005"; exon_number 3;
ENm006.contig12	ExonAligner	CDS	34484	34576	.	-	0	gene_id "RP11-115M6.1-005"; transcript_id "RP11-115M6.1-005"; exon_number 4;
ENm006.contig14	ExonAligner	CDS	76905	77037	.	-	0	gene_id "GS1-273L24.1-001"; transcript_id "GS1-273L24.1-001"; exon_number 1;
ENm006.contig14	ExonAligner	CDS	70637	70787	.	-	2	gene_id "GS1-273L24.1-001"; transcript_id "GS1-273L24.1-001"; exon_number 2;
ENm006.contig14	ExonAligner	CDS	57663	57732	.	-	1	gene_id "GS1-273L24.1-001"; transcript_id "GS1-273L24.1-001"; exon_number 3;
ENm006.contig14	ExonAligner	CDS	52439	52570	.	-	0	gene_id "GS1-273L24.1-001"; transcript_id "GS1-273L24.1-001"; exon_number 4;
ENm006.contig14	ExonAligner	CDS	76603	76823	.	-	0	gene_id "GS1-273L24.1-004"; transcript_id "GS1-273L24.1-004"; exon_number 1;
ENm006.contig14	ExonAligner	CDS	70637	70787	.	-	2	gene_id "GS1-273L24.1-004"; transcript_id "GS1-273L24.1-004"; exon_number 2;
ENm006.contig14	ExonAligner	CDS	57663	57732	.	-	1	gene_id "GS1-273L24.1-004"; transcript_id "GS1-273L24.1-004"; exon_number 3;
ENm006.contig14	ExonAligner	CDS	52439	52570	.	-	0	gene_id "GS1-273L24.1-004"; transcript_id "GS1-273L24.1-004"; exon_number 4;
ENm006.contig14	ExonAligner	CDS	45414	45471	.	-	0	gene_id "GS1-273L24.4-005"; transcript_id "GS1-273L24.4-005"; exon_number 2;
ENm006.contig14	ExonAligner	CDS	45414	45471	.	-	0	gene_id "GS1-273L24.4-001"; transcript_id "GS1-273L24.4-001"; exon_number 2;
ENm006.contig14	ExonAligner	CDS	45414	45471	.	-	0	gene_id "GS1-273L24.4-004"; transcript_id "GS1-273L24.4-004"; exon_number 2;
ENm006.contig14	ExonAligner	CDS	39641	39688	.	+	0	gene_id "GS1-273L24.4-002"; transcript_id "GS1-273L24.4-002"; exon_number 1;
ENm006.contig14	ExonAligner	CDS	39389	39559	.	+	0	gene_id "GS1-273L24.4-002"; transcript_id "GS1-273L24.4-002"; exon_number 2;
ENm006.contig14	ExonAligner	CDS	39168	39272	.	+	0	gene_id "GS1-273L24.4-002"; transcript_id "GS1-273L24.4-002"; exon_number 3;
ENm006.contig14	ExonAligner	CDS	39641	39688	.	+	0	gene_id "GS1-273L24.4-006"; transcript_id "GS1-273L24.4-006"; exon_number 1;
ENm006.contig14	ExonAligner	CDS	39389	39559	.	+	0	gene_id "GS1-273L24.4-006"; transcript_id "GS1-273L24.4-006"; exon_number 2;
ENm006.contig14	ExonAligner	CDS	39168	39272	.	+	0	gene_id "GS1-273L24.4-006"; transcript_id "GS1-273L24.4-006"; exon_number 3;
ENm006.contig14	ExonAligner	CDS	33337	33459	.	-	0	gene_id "RP11-143H17.2-002"; transcript_id "RP11-143H17.2-002"; exon_number 1;
ENm006.contig14	ExonAligner	CDS	31511	31565	.	-	1	gene_id "RP11-143H17.2-002"; transcript_id "RP11-143H17.2-002"; exon_number 3;
ENm006.contig14	ExonAligner	CDS	27650	27769	.	-	0	gene_id "RP11-143H17.2-002"; transcript_id "RP11-143H17.2-002"; exon_number 4;
ENm006.contig14	ExonAligner	CDS	26262	26349	.	-	0	gene_id "RP11-143H17.2-002"; transcript_id "RP11-143H17.2-002"; exon_number 5;
ENm006.contig14	ExonAligner	CDS	16911	16999	.	-	2	gene_id "RP11-143H17.2-002"; transcript_id "RP11-143H17.2-002"; exon_number 6;
ENm006.contig14	ExonAligner	CDS	15477	15532	.	-	0	gene_id "RP11-143H17.2-002"; transcript_id "RP11-143H17.2-002"; exon_number 7;
ENm006.contig14	ExonAligner	CDS	33337	33459	.	-	0	gene_id "RP11-143H17.2-001"; transcript_id "RP11-143H17.2-001"; exon_number 1;
ENm006.contig14	ExonAligner	CDS	31511	31565	.	-	1	gene_id "RP11-143H17.2-001"; transcript_id "RP11-143H17.2-001"; exon_number 3;
ENm006.contig14	ExonAligner	CDS	27650	27769	.	-	0	gene_id "RP11-143H17.2-001"; transcript_id "RP11-143H17.2-001"; exon_number 4;
ENm006.contig14	ExonAligner	CDS	26262	26349	.	-	0	gene_id "RP11-143H17.2-001"; transcript_id "RP11-143H17.2-001"; exon_number 5;
ENm006.contig14	ExonAligner	CDS	16911	16999	.	-	2	gene_id "RP11-143H17.2-001"; transcript_id "RP11-143H17.2-001"; exon_number 6;
ENm006.contig14	ExonAligner	CDS	15477	15532	.	-	0	gene_id "RP11-143H17.2-001"; transcript_id "RP11-143H17.2-001"; exon_number 7;
ENm006.contig13	ExonAligner	CDS	50137	50323	.	-	0	gene_id "AF277315.14-007"; transcript_id "AF277315.14-007"; exon_number 1;
ENm006.contig13	ExonAligner	CDS	45659	45870	.	-	2	gene_id "AF277315.14-007"; transcript_id "AF277315.14-007"; exon_number 2;
ENm006.contig13	ExonAligner	CDS	50137	50323	.	-	0	gene_id "AF277315.14-008"; transcript_id "AF277315.14-008"; exon_number 1;
ENm006.contig13	ExonAligner	CDS	45659	45870	.	-	2	gene_id "AF277315.14-008"; transcript_id "AF277315.14-008"; exon_number 2;
ENm006.contig13	ExonAligner	CDS	50137	50323	.	-	0	gene_id "AF277315.14-003"; transcript_id "AF277315.14-003"; exon_number 1;
ENm006.contig13	ExonAligner	CDS	45659	45870	.	-	2	gene_id "AF277315.14-003"; transcript_id "AF277315.14-003"; exon_number 2;
ENm006.contig13	ExonAligner	CDS	50137	50323	.	-	0	gene_id "AF277315.14-004"; transcript_id "AF277315.14-004"; exon_number 1;
ENm006.contig13	ExonAligner	CDS	45659	45870	.	-	2	gene_id "AF277315.14-004"; transcript_id "AF277315.14-004"; exon_number 2;
ENm006.contig13	ExonAligner	CDS	50137	50323	.	-	0	gene_id "AF277315.14-006"; transcript_id "AF277315.14-006"; exon_number 1;
ENm006.contig13	ExonAligner	CDS	45659	45870	.	-	2	gene_id "AF277315.14-006"; transcript_id "AF277315.14-006"; exon_number 2;
ENm006.contig13	ExonAligner	CDS	50137	50323	.	-	0	gene_id "AF277315.14-005"; transcript_id "AF277315.14-005"; exon_number 1;
ENm006.contig13	ExonAligner	CDS	45659	45870	.	-	2	gene_id "AF277315.14-005"; transcript_id "AF277315.14-005"; exon_number 2;
ENm006.contig13	ExonAligner	CDS	50137	50287	.	-	0	gene_id "AF277315.14-009"; transcript_id "AF277315.14-009"; exon_number 1;
ENm006.contig13	ExonAligner	CDS	45659	45870	.	-	2	gene_id "AF277315.14-009"; transcript_id "AF277315.14-009"; exon_number 2;
ENm007.contig21	ExonAligner	CDS	387	556	.	+	0	gene_id "AC008440.6-001"; transcript_id "AC008440.6-001"; exon_number 1;
ENm007.contig21	ExonAligner	CDS	1058	1083	.	+	1	gene_id "AC008440.6-001"; transcript_id "AC008440.6-001"; exon_number 2;
ENm007.contig21	ExonAligner	CDS	2051	2127	.	+	2	gene_id "AC008440.6-001"; transcript_id "AC008440.6-001"; exon_number 3;
ENm007.contig21	ExonAligner	CDS	9574	9724	.	+	2	gene_id "AC008440.6-001"; transcript_id "AC008440.6-001"; exon_number 6;
ENm007.contig21	ExonAligner	CDS	10401	10535	.	+	1	gene_id "AC008440.6-001"; transcript_id "AC008440.6-001"; exon_number 7;
ENm007.contig21	ExonAligner	CDS	10886	10973	.	+	1	gene_id "AC008440.6-001"; transcript_id "AC008440.6-001"; exon_number 8;
ENm007.contig21	ExonAligner	CDS	11263	11286	.	+	0	gene_id "AC008440.6-001"; transcript_id "AC008440.6-001"; exon_number 9;
ENm007.contig21	ExonAligner	CDS	15368	15520	.	+	0	gene_id "AC008440.6-001"; transcript_id "AC008440.6-001"; exon_number 10;
ENm007.contig21	ExonAligner	CDS	15854	16036	.	+	0	gene_id "AC008440.6-001"; transcript_id "AC008440.6-001"; exon_number 11;
ENm007.contig21	ExonAligner	CDS	17588	17673	.	+	0	gene_id "AC008440.6-001"; transcript_id "AC008440.6-001"; exon_number 12;
ENm007.contig21	ExonAligner	CDS	17771	17833	.	+	1	gene_id "AC008440.6-001"; transcript_id "AC008440.6-001"; exon_number 13;
ENm007.contig21	ExonAligner	CDS	17967	18099	.	+	1	gene_id "AC008440.6-001"; transcript_id "AC008440.6-001"; exon_number 14;
ENm007.contig21	ExonAligner	CDS	22132	22233	.	+	0	gene_id "AC008440.6-001"; transcript_id "AC008440.6-001"; exon_number 16;
ENm007.contig21	ExonAligner	CDS	23862	24002	.	+	0	gene_id "AC008440.6-001"; transcript_id "AC008440.6-001"; exon_number 17;
ENm007.contig21	ExonAligner	CDS	24251	24442	.	+	0	gene_id "AC008440.6-001"; transcript_id "AC008440.6-001"; exon_number 18;
ENm007.contig20	ExonAligner	CDS	1955	2132	.	+	0	gene_id "AC008440.8-001"; transcript_id "AC008440.8-001"; exon_number 1;
ENm007.contig20	ExonAligner	CDS	18663	18746	.	+	2	gene_id "AC008440.8-001"; transcript_id "AC008440.8-001"; exon_number 2;
ENm007.contig17	ExonAligner	CDS	8801	9131	.	+	0	gene_id "AC008440.9-001"; transcript_id "AC008440.9-001"; exon_number 1;
ENm007.contig17	ExonAligner	CDS	8801	9131	.	+	0	gene_id "AC008440.9-002"; transcript_id "AC008440.9-002"; exon_number 1;
ENm007.contig11	ExonAligner	CDS	9176	9298	.	+	0	gene_id "AC012314.1-003"; transcript_id "AC012314.1-003"; exon_number 1;
ENm007.contig11	ExonAligner	CDS	8459	8496	.	+	2	gene_id "AC012314.1-003"; transcript_id "AC012314.1-003"; exon_number 2;
ENm007.contig11	ExonAligner	CDS	8321	8358	.	+	1	gene_id "AC012314.1-003"; transcript_id "AC012314.1-003"; exon_number 3;
ENm007.contig11	ExonAligner	CDS	8087	8114	.	+	2	gene_id "AC012314.1-003"; transcript_id "AC012314.1-003"; exon_number 4;
ENm007.contig11	ExonAligner	CDS	9176	9298	.	+	0	gene_id "AC012314.1-001"; transcript_id "AC012314.1-001"; exon_number 1;
ENm007.contig11	ExonAligner	CDS	8459	8496	.	+	2	gene_id "AC012314.1-001"; transcript_id "AC012314.1-001"; exon_number 2;
ENm007.contig11	ExonAligner	CDS	8321	8358	.	+	1	gene_id "AC012314.1-001"; transcript_id "AC012314.1-001"; exon_number 3;
ENm007.contig11	ExonAligner	CDS	8087	8114	.	+	2	gene_id "AC012314.1-001"; transcript_id "AC012314.1-001"; exon_number 4;
ENm007.contig11	ExonAligner	CDS	7914	8006	.	+	2	gene_id "AC012314.1-001"; transcript_id "AC012314.1-001"; exon_number 5;
ENm007.contig18	ExonAligner	CDS	179	273	.	+	2	gene_id "AC012314.4-010"; transcript_id "AC012314.4-010"; exon_number 4;
ENm007.contig18	ExonAligner	CDS	179	273	.	+	2	gene_id "AC012314.4-001"; transcript_id "AC012314.4-001"; exon_number 4;
ENm007.contig18	ExonAligner	CDS	9306	9425	.	+	0	gene_id "AC012314.5-003"; transcript_id "AC012314.5-003"; exon_number 1;
ENm007.contig18	ExonAligner	CDS	8295	8450	.	+	0	gene_id "AC012314.5-003"; transcript_id "AC012314.5-003"; exon_number 2;
ENm007.contig18	ExonAligner	CDS	3872	3942	.	+	0	gene_id "AC012314.5-003"; transcript_id "AC012314.5-003"; exon_number 4;
ENm007.contig18	ExonAligner	CDS	9306	9425	.	+	0	gene_id "AC012314.5-001"; transcript_id "AC012314.5-001"; exon_number 1;
ENm007.contig18	ExonAligner	CDS	8295	8450	.	+	0	gene_id "AC012314.5-001"; transcript_id "AC012314.5-001"; exon_number 2;
ENm007.contig18	ExonAligner	CDS	3872	3942	.	+	0	gene_id "AC012314.5-001"; transcript_id "AC012314.5-001"; exon_number 4;
ENm007.contig18	ExonAligner	CDS	11757	11933	.	+	0	gene_id "AC012314.7-001"; transcript_id "AC012314.7-001"; exon_number 1;
ENm007.contig18	ExonAligner	CDS	12052	12112	.	+	0	gene_id "AC012314.7-001"; transcript_id "AC012314.7-001"; exon_number 2;
ENm007.contig18	ExonAligner	CDS	16435	16518	.	+	2	gene_id "AC012314.7-001"; transcript_id "AC012314.7-001"; exon_number 3;
ENm007.contig18	ExonAligner	CDS	17076	17173	.	+	2	gene_id "AC012314.7-001"; transcript_id "AC012314.7-001"; exon_number 4;
ENm007.contig18	ExonAligner	CDS	17992	18098	.	+	0	gene_id "AC012314.7-001"; transcript_id "AC012314.7-001"; exon_number 5;
ENm007.contig18	ExonAligner	CDS	18296	18465	.	+	1	gene_id "AC012314.7-001"; transcript_id "AC012314.7-001"; exon_number 6;
ENm007.contig18	ExonAligner	CDS	19038	19195	.	+	2	gene_id "AC012314.7-001"; transcript_id "AC012314.7-001"; exon_number 7;
ENm007.contig18	ExonAligner	CDS	11757	11933	.	+	0	gene_id "AC012314.7-005"; transcript_id "AC012314.7-005"; exon_number 1;
ENm007.contig18	ExonAligner	CDS	12052	12112	.	+	0	gene_id "AC012314.7-005"; transcript_id "AC012314.7-005"; exon_number 2;
ENm007.contig18	ExonAligner	CDS	16435	16518	.	+	2	gene_id "AC012314.7-005"; transcript_id "AC012314.7-005"; exon_number 3;
ENm007.contig18	ExonAligner	CDS	17076	17173	.	+	2	gene_id "AC012314.7-005"; transcript_id "AC012314.7-005"; exon_number 4;
ENm007.contig18	ExonAligner	CDS	17992	18098	.	+	0	gene_id "AC012314.7-005"; transcript_id "AC012314.7-005"; exon_number 5;
ENm007.contig18	ExonAligner	CDS	18296	18465	.	+	1	gene_id "AC012314.7-005"; transcript_id "AC012314.7-005"; exon_number 6;
ENm007.contig18	ExonAligner	CDS	19038	19196	.	+	2	gene_id "AC012314.7-005"; transcript_id "AC012314.7-005"; exon_number 7;
ENm007.contig18	ExonAligner	CDS	11757	11933	.	+	0	gene_id "AC012314.7-002"; transcript_id "AC012314.7-002"; exon_number 1;
ENm007.contig18	ExonAligner	CDS	12052	12112	.	+	0	gene_id "AC012314.7-002"; transcript_id "AC012314.7-002"; exon_number 2;
ENm007.contig18	ExonAligner	CDS	16435	16518	.	+	2	gene_id "AC012314.7-002"; transcript_id "AC012314.7-002"; exon_number 3;
ENm007.contig18	ExonAligner	CDS	17076	17173	.	+	2	gene_id "AC012314.7-002"; transcript_id "AC012314.7-002"; exon_number 4;
ENm007.contig18	ExonAligner	CDS	17992	18098	.	+	0	gene_id "AC012314.7-002"; transcript_id "AC012314.7-002"; exon_number 5;
ENm007.contig18	ExonAligner	CDS	18296	18465	.	+	1	gene_id "AC012314.7-002"; transcript_id "AC012314.7-002"; exon_number 6;
ENm007.contig18	ExonAligner	CDS	19038	19195	.	+	2	gene_id "AC012314.7-002"; transcript_id "AC012314.7-002"; exon_number 7;
ENm007.contig18	ExonAligner	CDS	11757	11933	.	+	0	gene_id "AC012314.7-006"; transcript_id "AC012314.7-006"; exon_number 1;
ENm007.contig18	ExonAligner	CDS	12052	12112	.	+	0	gene_id "AC012314.7-006"; transcript_id "AC012314.7-006"; exon_number 2;
ENm007.contig18	ExonAligner	CDS	16435	16518	.	+	2	gene_id "AC012314.7-006"; transcript_id "AC012314.7-006"; exon_number 3;
ENm007.contig18	ExonAligner	CDS	17076	17173	.	+	2	gene_id "AC012314.7-006"; transcript_id "AC012314.7-006"; exon_number 4;
ENm007.contig18	ExonAligner	CDS	17992	18098	.	+	0	gene_id "AC012314.7-006"; transcript_id "AC012314.7-006"; exon_number 5;
ENm007.contig18	ExonAligner	CDS	18296	18465	.	+	1	gene_id "AC012314.7-006"; transcript_id "AC012314.7-006"; exon_number 6;
ENm007.contig18	ExonAligner	CDS	19038	19172	.	+	2	gene_id "AC012314.7-006"; transcript_id "AC012314.7-006"; exon_number 7;
ENm007.contig18	ExonAligner	CDS	11757	11933	.	+	0	gene_id "AC012314.7-009"; transcript_id "AC012314.7-009"; exon_number 1;
ENm007.contig18	ExonAligner	CDS	12052	12112	.	+	0	gene_id "AC012314.7-009"; transcript_id "AC012314.7-009"; exon_number 2;
ENm007.contig18	ExonAligner	CDS	16435	16518	.	+	2	gene_id "AC012314.7-009"; transcript_id "AC012314.7-009"; exon_number 3;
ENm007.contig18	ExonAligner	CDS	17076	17173	.	+	2	gene_id "AC012314.7-009"; transcript_id "AC012314.7-009"; exon_number 4;
ENm007.contig18	ExonAligner	CDS	17992	18098	.	+	0	gene_id "AC012314.7-009"; transcript_id "AC012314.7-009"; exon_number 5;
ENm007.contig18	ExonAligner	CDS	18296	18465	.	+	1	gene_id "AC012314.7-009"; transcript_id "AC012314.7-009"; exon_number 6;
ENm007.contig18	ExonAligner	CDS	19038	19125	.	+	2	gene_id "AC012314.7-009"; transcript_id "AC012314.7-009"; exon_number 7;
ENm007.contig18	ExonAligner	CDS	11757	11933	.	+	0	gene_id "AC012314.7-003"; transcript_id "AC012314.7-003"; exon_number 1;
ENm007.contig18	ExonAligner	CDS	12052	12112	.	+	0	gene_id "AC012314.7-003"; transcript_id "AC012314.7-003"; exon_number 2;
ENm007.contig18	ExonAligner	CDS	16435	16518	.	+	2	gene_id "AC012314.7-003"; transcript_id "AC012314.7-003"; exon_number 3;
ENm007.contig18	ExonAligner	CDS	17076	17173	.	+	2	gene_id "AC012314.7-003"; transcript_id "AC012314.7-003"; exon_number 4;
ENm007.contig18	ExonAligner	CDS	17992	18098	.	+	0	gene_id "AC012314.7-003"; transcript_id "AC012314.7-003"; exon_number 5;
ENm007.contig18	ExonAligner	CDS	18296	18465	.	+	1	gene_id "AC012314.7-003"; transcript_id "AC012314.7-003"; exon_number 6;
ENm007.contig18	ExonAligner	CDS	19038	19195	.	+	2	gene_id "AC012314.7-003"; transcript_id "AC012314.7-003"; exon_number 7;
ENm007.contig16	ExonAligner	CDS	7400	7424	.	+	0	gene_id "AC012314.9-001"; transcript_id "AC012314.9-001"; exon_number 1;
ENm007.contig16	ExonAligner	CDS	7540	7607	.	+	2	gene_id "AC012314.9-001"; transcript_id "AC012314.9-001"; exon_number 2;
ENm007.contig16	ExonAligner	CDS	7862	7936	.	+	0	gene_id "AC012314.9-001"; transcript_id "AC012314.9-001"; exon_number 3;
ENm007.contig16	ExonAligner	CDS	8080	8169	.	+	0	gene_id "AC012314.9-001"; transcript_id "AC012314.9-001"; exon_number 4;
ENm007.contig16	ExonAligner	CDS	8424	8552	.	+	0	gene_id "AC012314.9-001"; transcript_id "AC012314.9-001"; exon_number 5;
ENm007.contig16	ExonAligner	CDS	8656	8751	.	+	0	gene_id "AC012314.9-001"; transcript_id "AC012314.9-001"; exon_number 6;
ENm007.contig16	ExonAligner	CDS	10069	10282	.	+	0	gene_id "AC012314.9-001"; transcript_id "AC012314.9-001"; exon_number 7;
ENm007.contig16	ExonAligner	CDS	10376	10509	.	+	2	gene_id "AC012314.9-001"; transcript_id "AC012314.9-001"; exon_number 8;
ENm007.contig16	ExonAligner	CDS	11066	11122	.	+	0	gene_id "AC012314.9-001"; transcript_id "AC012314.9-001"; exon_number 9;
ENm007.contig16	ExonAligner	CDS	12595	12976	.	+	0	gene_id "AC012314.9-001"; transcript_id "AC012314.9-001"; exon_number 10;
ENm007.contig16	ExonAligner	CDS	13059	13182	.	+	2	gene_id "AC012314.9-001"; transcript_id "AC012314.9-001"; exon_number 11;
ENm007.contig16	ExonAligner	CDS	14183	14381	.	+	1	gene_id "AC012314.9-001"; transcript_id "AC012314.9-001"; exon_number 12;
ENm007.contig16	ExonAligner	CDS	16874	16973	.	+	0	gene_id "AC012314.9-001"; transcript_id "AC012314.9-001"; exon_number 13;
ENm007.contig16	ExonAligner	CDS	17077	17275	.	+	2	gene_id "AC012314.9-001"; transcript_id "AC012314.9-001"; exon_number 14;
ENm007.contig16	ExonAligner	CDS	17514	17646	.	+	1	gene_id "AC012314.9-001"; transcript_id "AC012314.9-001"; exon_number 15;
ENm007.contig16	ExonAligner	CDS	19688	19789	.	+	0	gene_id "AC012314.9-001"; transcript_id "AC012314.9-001"; exon_number 17;
ENm007.contig16	ExonAligner	CDS	7400	7424	.	+	0	gene_id "AC012314.9-004"; transcript_id "AC012314.9-004"; exon_number 1;
ENm007.contig16	ExonAligner	CDS	7540	7607	.	+	2	gene_id "AC012314.9-004"; transcript_id "AC012314.9-004"; exon_number 2;
ENm007.contig16	ExonAligner	CDS	7862	7936	.	+	0	gene_id "AC012314.9-004"; transcript_id "AC012314.9-004"; exon_number 3;
ENm007.contig16	ExonAligner	CDS	8080	8169	.	+	0	gene_id "AC012314.9-004"; transcript_id "AC012314.9-004"; exon_number 4;
ENm007.contig16	ExonAligner	CDS	8424	8552	.	+	0	gene_id "AC012314.9-004"; transcript_id "AC012314.9-004"; exon_number 5;
ENm007.contig16	ExonAligner	CDS	8656	8751	.	+	0	gene_id "AC012314.9-004"; transcript_id "AC012314.9-004"; exon_number 6;
ENm007.contig16	ExonAligner	CDS	10069	10282	.	+	0	gene_id "AC012314.9-004"; transcript_id "AC012314.9-004"; exon_number 7;
ENm007.contig16	ExonAligner	CDS	10376	10509	.	+	2	gene_id "AC012314.9-004"; transcript_id "AC012314.9-004"; exon_number 8;
ENm007.contig16	ExonAligner	CDS	11066	11122	.	+	0	gene_id "AC012314.9-004"; transcript_id "AC012314.9-004"; exon_number 9;
ENm007.contig16	ExonAligner	CDS	12595	12976	.	+	0	gene_id "AC012314.9-004"; transcript_id "AC012314.9-004"; exon_number 10;
ENm007.contig16	ExonAligner	CDS	13059	13182	.	+	2	gene_id "AC012314.9-004"; transcript_id "AC012314.9-004"; exon_number 11;
ENm007.contig16	ExonAligner	CDS	14183	14381	.	+	1	gene_id "AC012314.9-004"; transcript_id "AC012314.9-004"; exon_number 12;
ENm007.contig16	ExonAligner	CDS	16874	16973	.	+	0	gene_id "AC012314.9-004"; transcript_id "AC012314.9-004"; exon_number 13;
ENm007.contig16	ExonAligner	CDS	17077	17186	.	+	2	gene_id "AC012314.9-004"; transcript_id "AC012314.9-004"; exon_number 14;
ENm007.contig16	ExonAligner	CDS	8424	8552	.	+	0	gene_id "AC012314.9-009"; transcript_id "AC012314.9-009"; exon_number 2;
ENm007.contig16	ExonAligner	CDS	8656	8751	.	+	0	gene_id "AC012314.9-009"; transcript_id "AC012314.9-009"; exon_number 3;
ENm007.contig16	ExonAligner	CDS	10066	10282	.	+	0	gene_id "AC012314.9-009"; transcript_id "AC012314.9-009"; exon_number 4;
ENm007.contig16	ExonAligner	CDS	10376	10509	.	+	2	gene_id "AC012314.9-009"; transcript_id "AC012314.9-009"; exon_number 5;
ENm007.contig16	ExonAligner	CDS	11066	11122	.	+	0	gene_id "AC012314.9-009"; transcript_id "AC012314.9-009"; exon_number 6;
ENm007.contig16	ExonAligner	CDS	12595	12976	.	+	0	gene_id "AC012314.9-009"; transcript_id "AC012314.9-009"; exon_number 7;
ENm007.contig16	ExonAligner	CDS	13059	13139	.	+	2	gene_id "AC012314.9-009"; transcript_id "AC012314.9-009"; exon_number 8;
ENm007.contig16	ExonAligner	CDS	8656	8751	.	+	0	gene_id "AC012314.9-008"; transcript_id "AC012314.9-008"; exon_number 1;
ENm007.contig16	ExonAligner	CDS	10069	10282	.	+	0	gene_id "AC012314.9-008"; transcript_id "AC012314.9-008"; exon_number 2;
ENm007.contig16	ExonAligner	CDS	10376	10509	.	+	2	gene_id "AC012314.9-008"; transcript_id "AC012314.9-008"; exon_number 3;
ENm007.contig16	ExonAligner	CDS	11066	11122	.	+	0	gene_id "AC012314.9-008"; transcript_id "AC012314.9-008"; exon_number 4;
ENm007.contig16	ExonAligner	CDS	12843	12888	.	+	0	gene_id "AC012314.9-008"; transcript_id "AC012314.9-008"; exon_number 5;
ENm007.contig16	ExonAligner	CDS	21216	21478	.	-	0	gene_id "AC012314.10-001"; transcript_id "AC012314.10-001"; exon_number 2;
ENm007.contig16	ExonAligner	CDS	22739	22918	.	-	0	gene_id "AC012314.10-001"; transcript_id "AC012314.10-001"; exon_number 3;
ENm007.contig16	ExonAligner	CDS	24033	24164	.	-	0	gene_id "AC012314.10-001"; transcript_id "AC012314.10-001"; exon_number 4;
ENm007.contig16	ExonAligner	CDS	24773	24841	.	-	0	gene_id "AC012314.11-001"; transcript_id "AC012314.11-001"; exon_number 1;
ENm007.contig16	ExonAligner	CDS	24934	25012	.	-	1	gene_id "AC012314.11-001"; transcript_id "AC012314.11-001"; exon_number 2;
ENm007.contig16	ExonAligner	CDS	25318	25473	.	-	1	gene_id "AC012314.11-001"; transcript_id "AC012314.11-001"; exon_number 3;
ENm007.contig16	ExonAligner	CDS	25570	25700	.	-	0	gene_id "AC012314.11-001"; transcript_id "AC012314.11-001"; exon_number 4;
ENm007.contig16	ExonAligner	CDS	26486	26669	.	-	1	gene_id "AC012314.11-001"; transcript_id "AC012314.11-001"; exon_number 5;
ENm007.contig16	ExonAligner	CDS	27049	27140	.	-	0	gene_id "AC012314.11-001"; transcript_id "AC012314.11-001"; exon_number 6;
ENm007.contig16	ExonAligner	CDS	27405	27531	.	-	1	gene_id "AC012314.11-001"; transcript_id "AC012314.11-001"; exon_number 7;
ENm007.contig16	ExonAligner	CDS	28102	28265	.	-	0	gene_id "AC012314.11-001"; transcript_id "AC012314.11-001"; exon_number 8;
ENm007.contig16	ExonAligner	CDS	24773	24841	.	-	0	gene_id "AC012314.11-011"; transcript_id "AC012314.11-011"; exon_number 1;
ENm007.contig16	ExonAligner	CDS	24934	25012	.	-	1	gene_id "AC012314.11-011"; transcript_id "AC012314.11-011"; exon_number 2;
ENm007.contig16	ExonAligner	CDS	25318	25473	.	-	1	gene_id "AC012314.11-011"; transcript_id "AC012314.11-011"; exon_number 3;
ENm007.contig16	ExonAligner	CDS	25570	25700	.	-	0	gene_id "AC012314.11-011"; transcript_id "AC012314.11-011"; exon_number 4;
ENm007.contig16	ExonAligner	CDS	26486	26669	.	-	1	gene_id "AC012314.11-011"; transcript_id "AC012314.11-011"; exon_number 5;
ENm007.contig16	ExonAligner	CDS	27049	27140	.	-	0	gene_id "AC012314.11-011"; transcript_id "AC012314.11-011"; exon_number 6;
ENm007.contig16	ExonAligner	CDS	27405	27531	.	-	1	gene_id "AC012314.11-011"; transcript_id "AC012314.11-011"; exon_number 7;
ENm007.contig16	ExonAligner	CDS	28102	28265	.	-	0	gene_id "AC012314.11-011"; transcript_id "AC012314.11-011"; exon_number 8;
ENm007.contig12	ExonAligner	CDS	43212	43454	.	-	0	gene_id "AC012314.13-006"; transcript_id "AC012314.13-006"; exon_number 1;
ENm007.contig12	ExonAligner	CDS	42661	42904	.	-	0	gene_id "AC012314.13-006"; transcript_id "AC012314.13-006"; exon_number 2;
ENm007.contig12	ExonAligner	CDS	42270	42509	.	-	2	gene_id "AC012314.13-006"; transcript_id "AC012314.13-006"; exon_number 3;
ENm007.contig12	ExonAligner	CDS	43212	43454	.	-	0	gene_id "AC012314.13-001"; transcript_id "AC012314.13-001"; exon_number 1;
ENm007.contig12	ExonAligner	CDS	42661	42904	.	-	0	gene_id "AC012314.13-001"; transcript_id "AC012314.13-001"; exon_number 2;
ENm007.contig12	ExonAligner	CDS	42252	42509	.	-	2	gene_id "AC012314.13-001"; transcript_id "AC012314.13-001"; exon_number 3;
ENm007.contig12	ExonAligner	CDS	41252	41439	.	-	2	gene_id "AC012314.13-001"; transcript_id "AC012314.13-001"; exon_number 4;
ENm007.contig12	ExonAligner	CDS	43212	43454	.	-	0	gene_id "AC012314.13-005"; transcript_id "AC012314.13-005"; exon_number 1;
ENm007.contig12	ExonAligner	CDS	42661	42904	.	-	0	gene_id "AC012314.13-005"; transcript_id "AC012314.13-005"; exon_number 2;
ENm007.contig12	ExonAligner	CDS	42252	42509	.	-	2	gene_id "AC012314.13-005"; transcript_id "AC012314.13-005"; exon_number 3;
ENm007.contig12	ExonAligner	CDS	43212	43454	.	-	0	gene_id "AC012314.13-003"; transcript_id "AC012314.13-003"; exon_number 1;
ENm007.contig12	ExonAligner	CDS	42661	42904	.	-	0	gene_id "AC012314.13-003"; transcript_id "AC012314.13-003"; exon_number 2;
ENm007.contig12	ExonAligner	CDS	42252	42509	.	-	2	gene_id "AC012314.13-003"; transcript_id "AC012314.13-003"; exon_number 3;
ENm007.contig12	ExonAligner	CDS	41252	41439	.	-	2	gene_id "AC012314.13-003"; transcript_id "AC012314.13-003"; exon_number 4;
ENm007.contig12	ExonAligner	CDS	43212	43454	.	-	0	gene_id "AC012314.13-004"; transcript_id "AC012314.13-004"; exon_number 1;
ENm007.contig12	ExonAligner	CDS	42661	42904	.	-	0	gene_id "AC012314.13-004"; transcript_id "AC012314.13-004"; exon_number 2;
ENm007.contig12	ExonAligner	CDS	42252	42509	.	-	2	gene_id "AC012314.13-004"; transcript_id "AC012314.13-004"; exon_number 3;
ENm007.contig12	ExonAligner	CDS	41252	41439	.	-	2	gene_id "AC012314.13-004"; transcript_id "AC012314.13-004"; exon_number 4;
ENm007.contig12	ExonAligner	CDS	36103	36199	.	-	0	gene_id "AC012314.14-003"; transcript_id "AC012314.14-003"; exon_number 1;
ENm007.contig12	ExonAligner	CDS	35754	35876	.	-	2	gene_id "AC012314.14-003"; transcript_id "AC012314.14-003"; exon_number 2;
ENm007.contig12	ExonAligner	CDS	36103	36199	.	-	0	gene_id "AC012314.14-001"; transcript_id "AC012314.14-001"; exon_number 1;
ENm007.contig12	ExonAligner	CDS	35754	35876	.	-	2	gene_id "AC012314.14-001"; transcript_id "AC012314.14-001"; exon_number 2;
ENm007.contig12	ExonAligner	CDS	36103	36199	.	-	0	gene_id "AC012314.14-010"; transcript_id "AC012314.14-010"; exon_number 1;
ENm007.contig12	ExonAligner	CDS	35754	35876	.	-	2	gene_id "AC012314.14-010"; transcript_id "AC012314.14-010"; exon_number 2;
ENm007.contig12	ExonAligner	CDS	32318	32467	.	+	0	gene_id "AC012314.15-001"; transcript_id "AC012314.15-001"; exon_number 1;
ENm007.contig12	ExonAligner	CDS	32086	32235	.	+	0	gene_id "AC012314.15-001"; transcript_id "AC012314.15-001"; exon_number 2;
ENm007.contig12	ExonAligner	CDS	31151	31197	.	+	2	gene_id "AC012314.15-001"; transcript_id "AC012314.15-001"; exon_number 3;
ENm007.contig12	ExonAligner	CDS	30885	30916	.	+	1	gene_id "AC012314.15-001"; transcript_id "AC012314.15-001"; exon_number 4;
ENm007.contig12	ExonAligner	CDS	30727	30802	.	+	2	gene_id "AC012314.15-001"; transcript_id "AC012314.15-001"; exon_number 5;
ENm007.contig12	ExonAligner	CDS	30331	30447	.	+	2	gene_id "AC012314.15-001"; transcript_id "AC012314.15-001"; exon_number 6;
ENm007.contig12	ExonAligner	CDS	28939	28989	.	+	2	gene_id "AC012314.15-001"; transcript_id "AC012314.15-001"; exon_number 7;
ENm007.contig12	ExonAligner	CDS	28318	28620	.	+	2	gene_id "AC012314.15-001"; transcript_id "AC012314.15-001"; exon_number 8;
ENm007.contig12	ExonAligner	CDS	27770	28066	.	+	2	gene_id "AC012314.15-001"; transcript_id "AC012314.15-001"; exon_number 9;
ENm007.contig12	ExonAligner	CDS	27023	27325	.	+	2	gene_id "AC012314.15-001"; transcript_id "AC012314.15-001"; exon_number 10;
ENm007.contig12	ExonAligner	CDS	26592	26876	.	+	2	gene_id "AC012314.15-001"; transcript_id "AC012314.15-001"; exon_number 11;
ENm007.contig12	ExonAligner	CDS	26373	26408	.	+	2	gene_id "AC012314.15-001"; transcript_id "AC012314.15-001"; exon_number 12;
ENm007.contig12	ExonAligner	CDS	26177	26210	.	+	0	gene_id "AC012314.15-001"; transcript_id "AC012314.15-001"; exon_number 13;
ENm007.contig15	ExonAligner	CDS	37761	37897	.	-	2	gene_id "AC008984.1-001"; transcript_id "AC008984.1-001"; exon_number 1;
ENm007.contig15	ExonAligner	CDS	38045	38095	.	-	2	gene_id "AC008984.1-001"; transcript_id "AC008984.1-001"; exon_number 2;
ENm007.contig15	ExonAligner	CDS	41975	42277	.	-	2	gene_id "AC008984.1-001"; transcript_id "AC008984.1-001"; exon_number 3;
ENm007.contig15	ExonAligner	CDS	42425	42709	.	-	2	gene_id "AC008984.1-001"; transcript_id "AC008984.1-001"; exon_number 4;
ENm007.contig15	ExonAligner	CDS	42897	42932	.	-	2	gene_id "AC008984.1-001"; transcript_id "AC008984.1-001"; exon_number 5;
ENm007.contig15	ExonAligner	CDS	43096	43180	.	-	0	gene_id "AC008984.1-001"; transcript_id "AC008984.1-001"; exon_number 6;
ENm007.contig15	ExonAligner	CDS	37761	37897	.	-	2	gene_id "AC008984.1-002"; transcript_id "AC008984.1-002"; exon_number 1;
ENm007.contig15	ExonAligner	CDS	38045	38095	.	-	2	gene_id "AC008984.1-002"; transcript_id "AC008984.1-002"; exon_number 2;
ENm007.contig15	ExonAligner	CDS	41975	42277	.	-	2	gene_id "AC008984.1-002"; transcript_id "AC008984.1-002"; exon_number 3;
ENm007.contig15	ExonAligner	CDS	42425	42709	.	-	2	gene_id "AC008984.1-002"; transcript_id "AC008984.1-002"; exon_number 4;
ENm007.contig15	ExonAligner	CDS	43096	43180	.	-	0	gene_id "AC008984.1-002"; transcript_id "AC008984.1-002"; exon_number 5;
ENm007.contig9	ExonAligner	CDS	3360	3506	.	-	0	gene_id "AC008746.1-005"; transcript_id "AC008746.1-005"; exon_number 1;
ENm007.contig9	ExonAligner	CDS	4042	4092	.	-	2	gene_id "AC008746.1-005"; transcript_id "AC008746.1-005"; exon_number 2;
ENm007.contig9	ExonAligner	CDS	4340	4377	.	-	1	gene_id "AC008746.1-005"; transcript_id "AC008746.1-005"; exon_number 3;
ENm007.contig9	ExonAligner	CDS	4466	4508	.	-	2	gene_id "AC008746.1-005"; transcript_id "AC008746.1-005"; exon_number 4;
ENm007.contig9	ExonAligner	CDS	4602	4730	.	-	2	gene_id "AC008746.1-005"; transcript_id "AC008746.1-005"; exon_number 5;
ENm007.contig9	ExonAligner	CDS	5041	5079	.	-	2	gene_id "AC008746.1-005"; transcript_id "AC008746.1-005"; exon_number 6;
ENm007.contig9	ExonAligner	CDS	8217	8267	.	-	2	gene_id "AC008746.1-005"; transcript_id "AC008746.1-005"; exon_number 7;
ENm007.contig9	ExonAligner	CDS	9119	9412	.	-	2	gene_id "AC008746.1-005"; transcript_id "AC008746.1-005"; exon_number 8;
ENm007.contig9	ExonAligner	CDS	3360	3506	.	-	0	gene_id "AC008746.1-003"; transcript_id "AC008746.1-003"; exon_number 1;
ENm007.contig9	ExonAligner	CDS	4042	4092	.	-	2	gene_id "AC008746.1-003"; transcript_id "AC008746.1-003"; exon_number 2;
ENm007.contig9	ExonAligner	CDS	4340	4377	.	-	1	gene_id "AC008746.1-003"; transcript_id "AC008746.1-003"; exon_number 3;
ENm007.contig9	ExonAligner	CDS	4466	4508	.	-	2	gene_id "AC008746.1-003"; transcript_id "AC008746.1-003"; exon_number 4;
ENm007.contig9	ExonAligner	CDS	4602	4730	.	-	2	gene_id "AC008746.1-003"; transcript_id "AC008746.1-003"; exon_number 5;
ENm007.contig9	ExonAligner	CDS	5041	5079	.	-	2	gene_id "AC008746.1-003"; transcript_id "AC008746.1-003"; exon_number 6;
ENm007.contig9	ExonAligner	CDS	9119	9412	.	-	2	gene_id "AC008746.1-003"; transcript_id "AC008746.1-003"; exon_number 7;
ENm007.contig9	ExonAligner	CDS	12490	12525	.	-	2	gene_id "AC008746.1-003"; transcript_id "AC008746.1-003"; exon_number 8;
ENm007.contig9	ExonAligner	CDS	12964	12997	.	-	0	gene_id "AC008746.1-003"; transcript_id "AC008746.1-003"; exon_number 9;
ENm007.contig9	ExonAligner	CDS	3360	3506	.	-	0	gene_id "AC008746.1-002"; transcript_id "AC008746.1-002"; exon_number 1;
ENm007.contig9	ExonAligner	CDS	4042	4092	.	-	2	gene_id "AC008746.1-002"; transcript_id "AC008746.1-002"; exon_number 2;
ENm007.contig9	ExonAligner	CDS	4340	4377	.	-	1	gene_id "AC008746.1-002"; transcript_id "AC008746.1-002"; exon_number 3;
ENm007.contig9	ExonAligner	CDS	4466	4508	.	-	2	gene_id "AC008746.1-002"; transcript_id "AC008746.1-002"; exon_number 4;
ENm007.contig9	ExonAligner	CDS	4602	4730	.	-	2	gene_id "AC008746.1-002"; transcript_id "AC008746.1-002"; exon_number 5;
ENm007.contig9	ExonAligner	CDS	5041	5079	.	-	2	gene_id "AC008746.1-002"; transcript_id "AC008746.1-002"; exon_number 6;
ENm007.contig9	ExonAligner	CDS	8217	8267	.	-	2	gene_id "AC008746.1-002"; transcript_id "AC008746.1-002"; exon_number 7;
ENm007.contig9	ExonAligner	CDS	9122	9406	.	-	2	gene_id "AC008746.1-002"; transcript_id "AC008746.1-002"; exon_number 8;
ENm007.contig9	ExonAligner	CDS	12490	12525	.	-	2	gene_id "AC008746.1-002"; transcript_id "AC008746.1-002"; exon_number 9;
ENm007.contig9	ExonAligner	CDS	12964	12997	.	-	0	gene_id "AC008746.1-002"; transcript_id "AC008746.1-002"; exon_number 10;
ENm007.contig9	ExonAligner	CDS	3360	3506	.	-	0	gene_id "AC008746.1-001"; transcript_id "AC008746.1-001"; exon_number 1;
ENm007.contig9	ExonAligner	CDS	4042	4092	.	-	2	gene_id "AC008746.1-001"; transcript_id "AC008746.1-001"; exon_number 2;
ENm007.contig9	ExonAligner	CDS	4340	4377	.	-	1	gene_id "AC008746.1-001"; transcript_id "AC008746.1-001"; exon_number 3;
ENm007.contig9	ExonAligner	CDS	4466	4508	.	-	2	gene_id "AC008746.1-001"; transcript_id "AC008746.1-001"; exon_number 4;
ENm007.contig9	ExonAligner	CDS	4602	4730	.	-	2	gene_id "AC008746.1-001"; transcript_id "AC008746.1-001"; exon_number 5;
ENm007.contig9	ExonAligner	CDS	5041	5079	.	-	2	gene_id "AC008746.1-001"; transcript_id "AC008746.1-001"; exon_number 6;
ENm007.contig9	ExonAligner	CDS	8217	8267	.	-	2	gene_id "AC008746.1-001"; transcript_id "AC008746.1-001"; exon_number 7;
ENm007.contig9	ExonAligner	CDS	9119	9412	.	-	2	gene_id "AC008746.1-001"; transcript_id "AC008746.1-001"; exon_number 8;
ENm007.contig9	ExonAligner	CDS	12490	12525	.	-	2	gene_id "AC008746.1-001"; transcript_id "AC008746.1-001"; exon_number 9;
ENm007.contig9	ExonAligner	CDS	12964	12997	.	-	0	gene_id "AC008746.1-001"; transcript_id "AC008746.1-001"; exon_number 10;
ENm007.contig9	ExonAligner	CDS	3360	3506	.	-	0	gene_id "AC008746.1-004"; transcript_id "AC008746.1-004"; exon_number 1;
ENm007.contig9	ExonAligner	CDS	4042	4092	.	-	2	gene_id "AC008746.1-004"; transcript_id "AC008746.1-004"; exon_number 2;
ENm007.contig9	ExonAligner	CDS	4340	4377	.	-	1	gene_id "AC008746.1-004"; transcript_id "AC008746.1-004"; exon_number 3;
ENm007.contig9	ExonAligner	CDS	4466	4508	.	-	2	gene_id "AC008746.1-004"; transcript_id "AC008746.1-004"; exon_number 4;
ENm007.contig9	ExonAligner	CDS	4602	4730	.	-	2	gene_id "AC008746.1-004"; transcript_id "AC008746.1-004"; exon_number 5;
ENm007.contig9	ExonAligner	CDS	5041	5079	.	-	2	gene_id "AC008746.1-004"; transcript_id "AC008746.1-004"; exon_number 6;
ENm007.contig9	ExonAligner	CDS	9122	9406	.	-	2	gene_id "AC008746.1-004"; transcript_id "AC008746.1-004"; exon_number 7;
ENm007.contig9	ExonAligner	CDS	12490	12525	.	-	2	gene_id "AC008746.1-004"; transcript_id "AC008746.1-004"; exon_number 8;
ENm007.contig9	ExonAligner	CDS	12964	12997	.	-	0	gene_id "AC008746.1-004"; transcript_id "AC008746.1-004"; exon_number 9;
ENm007.contig9	ExonAligner	CDS	9185	9412	.	-	2	gene_id "AC008746.1-015"; transcript_id "AC008746.1-015"; exon_number 1;
ENm007.contig9	ExonAligner	CDS	12490	12525	.	-	2	gene_id "AC008746.1-015"; transcript_id "AC008746.1-015"; exon_number 2;
ENm007.contig10	ExonAligner	CDS	2058	2236	.	+	0	gene_id "AC008746.2-001"; transcript_id "AC008746.2-001"; exon_number 2;
ENm007.contig10	ExonAligner	CDS	4221	4332	.	+	1	gene_id "AC008746.2-001"; transcript_id "AC008746.2-001"; exon_number 3;
ENm007.contig10	ExonAligner	CDS	5135	5355	.	+	0	gene_id "AC008746.2-001"; transcript_id "AC008746.2-001"; exon_number 4;
ENm007.contig10	ExonAligner	CDS	13413	13485	.	+	1	gene_id "AC008746.2-001"; transcript_id "AC008746.2-001"; exon_number 6;
ENm007.contig10	ExonAligner	CDS	14009	14084	.	+	0	gene_id "AC008746.2-001"; transcript_id "AC008746.2-001"; exon_number 7;
ENm007.contig10	ExonAligner	CDS	14688	14743	.	+	2	gene_id "AC008746.2-001"; transcript_id "AC008746.2-001"; exon_number 8;
ENm007.contig10	ExonAligner	CDS	14954	15040	.	+	0	gene_id "AC008746.2-001"; transcript_id "AC008746.2-001"; exon_number 9;
ENm007.contig10	ExonAligner	CDS	15284	15370	.	+	0	gene_id "AC008746.2-001"; transcript_id "AC008746.2-001"; exon_number 10;
ENm007.contig10	ExonAligner	CDS	20062	20204	.	+	0	gene_id "AC008746.2-001"; transcript_id "AC008746.2-001"; exon_number 11;
ENm007.contig10	ExonAligner	CDS	2058	2236	.	+	0	gene_id "AC008746.2-002"; transcript_id "AC008746.2-002"; exon_number 2;
ENm007.contig10	ExonAligner	CDS	4221	4332	.	+	1	gene_id "AC008746.2-002"; transcript_id "AC008746.2-002"; exon_number 3;
ENm007.contig10	ExonAligner	CDS	5135	5355	.	+	0	gene_id "AC008746.2-002"; transcript_id "AC008746.2-002"; exon_number 4;
ENm007.contig10	ExonAligner	CDS	13413	13485	.	+	1	gene_id "AC008746.2-002"; transcript_id "AC008746.2-002"; exon_number 6;
ENm007.contig10	ExonAligner	CDS	14009	14084	.	+	0	gene_id "AC008746.2-002"; transcript_id "AC008746.2-002"; exon_number 7;
ENm007.contig10	ExonAligner	CDS	14688	14743	.	+	2	gene_id "AC008746.2-002"; transcript_id "AC008746.2-002"; exon_number 8;
ENm007.contig10	ExonAligner	CDS	14954	15040	.	+	0	gene_id "AC008746.2-002"; transcript_id "AC008746.2-002"; exon_number 9;
ENm007.contig10	ExonAligner	CDS	15284	15370	.	+	0	gene_id "AC008746.2-002"; transcript_id "AC008746.2-002"; exon_number 10;
ENm007.contig10	ExonAligner	CDS	20062	20204	.	+	0	gene_id "AC008746.2-002"; transcript_id "AC008746.2-002"; exon_number 11;
ENm007.contig10	ExonAligner	CDS	2058	2236	.	+	0	gene_id "AC008746.2-007"; transcript_id "AC008746.2-007"; exon_number 4;
ENm007.contig10	ExonAligner	CDS	4221	4332	.	+	1	gene_id "AC008746.2-007"; transcript_id "AC008746.2-007"; exon_number 5;
ENm007.contig10	ExonAligner	CDS	5135	5355	.	+	0	gene_id "AC008746.2-007"; transcript_id "AC008746.2-007"; exon_number 6;
ENm007.contig10	ExonAligner	CDS	2058	2236	.	+	0	gene_id "AC008746.2-003"; transcript_id "AC008746.2-003"; exon_number 2;
ENm007.contig10	ExonAligner	CDS	4221	4332	.	+	1	gene_id "AC008746.2-003"; transcript_id "AC008746.2-003"; exon_number 3;
ENm007.contig10	ExonAligner	CDS	5135	5355	.	+	0	gene_id "AC008746.2-003"; transcript_id "AC008746.2-003"; exon_number 4;
ENm007.contig10	ExonAligner	CDS	13413	13485	.	+	1	gene_id "AC008746.2-003"; transcript_id "AC008746.2-003"; exon_number 6;
ENm007.contig10	ExonAligner	CDS	14009	14084	.	+	0	gene_id "AC008746.2-003"; transcript_id "AC008746.2-003"; exon_number 7;
ENm007.contig10	ExonAligner	CDS	14688	14743	.	+	2	gene_id "AC008746.2-003"; transcript_id "AC008746.2-003"; exon_number 8;
ENm007.contig10	ExonAligner	CDS	14954	15040	.	+	0	gene_id "AC008746.2-003"; transcript_id "AC008746.2-003"; exon_number 9;
ENm007.contig10	ExonAligner	CDS	15284	15370	.	+	0	gene_id "AC008746.2-003"; transcript_id "AC008746.2-003"; exon_number 10;
ENm007.contig10	ExonAligner	CDS	20062	20204	.	+	0	gene_id "AC008746.2-003"; transcript_id "AC008746.2-003"; exon_number 11;
ENm007.contig10	ExonAligner	CDS	13413	13485	.	+	1	gene_id "AC008746.2-004"; transcript_id "AC008746.2-004"; exon_number 3;
ENm007.contig10	ExonAligner	CDS	14009	14084	.	+	0	gene_id "AC008746.2-004"; transcript_id "AC008746.2-004"; exon_number 4;
ENm007.contig10	ExonAligner	CDS	14688	14743	.	+	2	gene_id "AC008746.2-004"; transcript_id "AC008746.2-004"; exon_number 5;
ENm007.contig10	ExonAligner	CDS	14954	15040	.	+	0	gene_id "AC008746.2-004"; transcript_id "AC008746.2-004"; exon_number 6;
ENm007.contig10	ExonAligner	CDS	15284	15370	.	+	0	gene_id "AC008746.2-004"; transcript_id "AC008746.2-004"; exon_number 7;
ENm007.contig10	ExonAligner	CDS	20062	20204	.	+	0	gene_id "AC008746.2-004"; transcript_id "AC008746.2-004"; exon_number 8;
ENm007.contig3	ExonAligner	CDS	14034	14071	.	+	0	gene_id "AC008746.4-001"; transcript_id "AC008746.4-001"; exon_number 1;
ENm007.contig3	ExonAligner	CDS	14776	14950	.	+	1	gene_id "AC008746.4-001"; transcript_id "AC008746.4-001"; exon_number 2;
ENm007.contig3	ExonAligner	CDS	15331	15432	.	+	0	gene_id "AC008746.4-001"; transcript_id "AC008746.4-001"; exon_number 3;
ENm007.contig3	ExonAligner	CDS	16191	16301	.	+	0	gene_id "AC008746.4-001"; transcript_id "AC008746.4-001"; exon_number 4;
ENm007.contig3	ExonAligner	CDS	17027	17279	.	+	0	gene_id "AC008746.4-001"; transcript_id "AC008746.4-001"; exon_number 5;
ENm007.contig3	ExonAligner	CDS	17550	17685	.	+	2	gene_id "AC008746.4-001"; transcript_id "AC008746.4-001"; exon_number 6;
ENm007.contig3	ExonAligner	CDS	17966	18163	.	+	1	gene_id "AC008746.4-001"; transcript_id "AC008746.4-001"; exon_number 7;
ENm007.contig3	ExonAligner	CDS	18569	18823	.	+	1	gene_id "AC008746.4-001"; transcript_id "AC008746.4-001"; exon_number 8;
ENm007.contig3	ExonAligner	CDS	19170	19301	.	+	1	gene_id "AC008746.4-001"; transcript_id "AC008746.4-001"; exon_number 9;
ENm007.contig3	ExonAligner	CDS	19477	19756	.	+	1	gene_id "AC008746.4-001"; transcript_id "AC008746.4-001"; exon_number 10;
ENm007.contig3	ExonAligner	CDS	20602	20697	.	+	0	gene_id "AC008746.4-001"; transcript_id "AC008746.4-001"; exon_number 11;
ENm007.contig3	ExonAligner	CDS	20789	20851	.	+	0	gene_id "AC008746.4-001"; transcript_id "AC008746.4-001"; exon_number 12;
ENm007.contig3	ExonAligner	CDS	20958	21081	.	+	0	gene_id "AC008746.4-001"; transcript_id "AC008746.4-001"; exon_number 13;
ENm007.contig3	ExonAligner	CDS	23703	23868	.	+	1	gene_id "AC008746.4-001"; transcript_id "AC008746.4-001"; exon_number 15;
ENm007.contig3	ExonAligner	CDS	14034	14071	.	+	0	gene_id "AC008746.4-002"; transcript_id "AC008746.4-002"; exon_number 1;
ENm007.contig3	ExonAligner	CDS	14776	14950	.	+	1	gene_id "AC008746.4-002"; transcript_id "AC008746.4-002"; exon_number 2;
ENm007.contig3	ExonAligner	CDS	15331	15432	.	+	0	gene_id "AC008746.4-002"; transcript_id "AC008746.4-002"; exon_number 3;
ENm007.contig3	ExonAligner	CDS	16191	16301	.	+	0	gene_id "AC008746.4-002"; transcript_id "AC008746.4-002"; exon_number 4;
ENm007.contig3	ExonAligner	CDS	17027	17279	.	+	0	gene_id "AC008746.4-002"; transcript_id "AC008746.4-002"; exon_number 5;
ENm007.contig3	ExonAligner	CDS	17550	17685	.	+	2	gene_id "AC008746.4-002"; transcript_id "AC008746.4-002"; exon_number 6;
ENm007.contig3	ExonAligner	CDS	17963	18042	.	+	1	gene_id "AC008746.4-002"; transcript_id "AC008746.4-002"; exon_number 7;
ENm007.contig3	ExonAligner	CDS	14034	14071	.	+	0	gene_id "AC008746.4-003"; transcript_id "AC008746.4-003"; exon_number 1;
ENm007.contig3	ExonAligner	CDS	14776	14950	.	+	1	gene_id "AC008746.4-003"; transcript_id "AC008746.4-003"; exon_number 2;
ENm007.contig3	ExonAligner	CDS	15331	15395	.	+	0	gene_id "AC008746.4-003"; transcript_id "AC008746.4-003"; exon_number 3;
ENm008.contig5	ExonAligner	CDS	2276	2745	.	+	0	gene_id "Z69719.2-001"; transcript_id "Z69719.2-001"; exon_number 1;
ENm008.contig5	ExonAligner	CDS	4091	4181	.	+	0	gene_id "Z69719.2-001"; transcript_id "Z69719.2-001"; exon_number 2;
ENm008.contig5	ExonAligner	CDS	4409	4514	.	+	2	gene_id "Z69719.2-001"; transcript_id "Z69719.2-001"; exon_number 3;
ENm008.contig5	ExonAligner	CDS	5154	5228	.	+	1	gene_id "Z69719.2-001"; transcript_id "Z69719.2-001"; exon_number 4;
ENm008.contig5	ExonAligner	CDS	5700	5760	.	+	1	gene_id "Z69719.2-001"; transcript_id "Z69719.2-001"; exon_number 5;
ENm008.contig5	ExonAligner	CDS	6924	7346	.	-	0	gene_id "Z69719.3-001"; transcript_id "Z69719.3-001"; exon_number 1;
ENm008.contig5	ExonAligner	CDS	7558	7711	.	-	1	gene_id "Z69719.3-001"; transcript_id "Z69719.3-001"; exon_number 2;
ENm008.contig5	ExonAligner	CDS	7830	7930	.	-	0	gene_id "Z69719.3-001"; transcript_id "Z69719.3-001"; exon_number 3;
ENm008.contig5	ExonAligner	CDS	8001	8076	.	-	1	gene_id "Z69719.3-001"; transcript_id "Z69719.3-001"; exon_number 4;
ENm008.contig5	ExonAligner	CDS	8315	8409	.	-	0	gene_id "Z69719.3-001"; transcript_id "Z69719.3-001"; exon_number 5;
ENm008.contig5	ExonAligner	CDS	8795	8858	.	-	1	gene_id "Z69719.3-001"; transcript_id "Z69719.3-001"; exon_number 6;
ENm008.contig5	ExonAligner	CDS	9019	9119	.	-	0	gene_id "Z69719.3-001"; transcript_id "Z69719.3-001"; exon_number 7;
ENm008.contig5	ExonAligner	CDS	10017	10178	.	-	0	gene_id "Z69719.3-001"; transcript_id "Z69719.3-001"; exon_number 8;
ENm008.contig5	ExonAligner	CDS	10465	10518	.	-	0	gene_id "Z69719.3-001"; transcript_id "Z69719.3-001"; exon_number 9;
ENm008.contig5	ExonAligner	CDS	10645	10756	.	-	1	gene_id "Z69719.3-001"; transcript_id "Z69719.3-001"; exon_number 10;
ENm008.contig5	ExonAligner	CDS	10857	11111	.	-	1	gene_id "Z69719.3-001"; transcript_id "Z69719.3-001"; exon_number 11;
ENm008.contig5	ExonAligner	CDS	11571	11728	.	-	0	gene_id "Z69719.3-001"; transcript_id "Z69719.3-001"; exon_number 12;
ENm008.contig5	ExonAligner	CDS	11808	11930	.	-	0	gene_id "Z69719.3-001"; transcript_id "Z69719.3-001"; exon_number 13;
ENm008.contig5	ExonAligner	CDS	12005	12214	.	-	0	gene_id "Z69719.3-001"; transcript_id "Z69719.3-001"; exon_number 14;
ENm008.contig5	ExonAligner	CDS	12619	12832	.	-	1	gene_id "Z69719.3-001"; transcript_id "Z69719.3-001"; exon_number 15;
ENm008.contig5	ExonAligner	CDS	13736	13866	.	-	0	gene_id "Z69719.3-001"; transcript_id "Z69719.3-001"; exon_number 16;
ENm008.contig5	ExonAligner	CDS	13936	14052	.	-	0	gene_id "Z69719.3-001"; transcript_id "Z69719.3-001"; exon_number 17;
ENm008.contig5	ExonAligner	CDS	6926	7346	.	-	1	gene_id "Z69719.3-008"; transcript_id "Z69719.3-008"; exon_number 1;
ENm008.contig5	ExonAligner	CDS	7558	7677	.	-	1	gene_id "Z69719.3-008"; transcript_id "Z69719.3-008"; exon_number 2;
ENm008.contig5	ExonAligner	CDS	7880	7930	.	-	1	gene_id "Z69719.3-008"; transcript_id "Z69719.3-008"; exon_number 3;
ENm008.contig5	ExonAligner	CDS	8001	8076	.	-	2	gene_id "Z69719.3-008"; transcript_id "Z69719.3-008"; exon_number 4;
ENm008.contig5	ExonAligner	CDS	8315	8345	.	-	1	gene_id "Z69719.3-008"; transcript_id "Z69719.3-008"; exon_number 5;
ENm008.contig5	ExonAligner	CDS	12619	12832	.	-	1	gene_id "Z69719.3-004"; transcript_id "Z69719.3-004"; exon_number 1;
ENm008.contig5	ExonAligner	CDS	13370	13477	.	-	1	gene_id "Z69719.3-004"; transcript_id "Z69719.3-004"; exon_number 2;
ENm008.contig5	ExonAligner	CDS	13736	13866	.	-	0	gene_id "Z69719.3-004"; transcript_id "Z69719.3-004"; exon_number 3;
ENm008.contig5	ExonAligner	CDS	13936	14052	.	-	0	gene_id "Z69719.3-004"; transcript_id "Z69719.3-004"; exon_number 4;
ENm008.contig5	ExonAligner	CDS	28534	28557	.	+	0	gene_id "Z69720.1-002"; transcript_id "Z69720.1-002"; exon_number 1;
ENm008.contig5	ExonAligner	CDS	29708	29941	.	+	0	gene_id "Z69720.1-002"; transcript_id "Z69720.1-002"; exon_number 2;
ENm008.contig5	ExonAligner	CDS	32846	33050	.	+	0	gene_id "Z69720.1-002"; transcript_id "Z69720.1-002"; exon_number 3;
ENm008.contig5	ExonAligner	CDS	35206	35585	.	+	2	gene_id "Z69720.1-002"; transcript_id "Z69720.1-002"; exon_number 4;
ENm008.contig5	ExonAligner	CDS	29575	29613	.	+	0	gene_id "Z69720.1-001"; transcript_id "Z69720.1-001"; exon_number 1;
ENm008.contig5	ExonAligner	CDS	29708	29941	.	+	0	gene_id "Z69720.1-001"; transcript_id "Z69720.1-001"; exon_number 2;
ENm008.contig5	ExonAligner	CDS	32846	33050	.	+	0	gene_id "Z69720.1-001"; transcript_id "Z69720.1-001"; exon_number 3;
ENm008.contig5	ExonAligner	CDS	35206	35585	.	+	2	gene_id "Z69720.1-001"; transcript_id "Z69720.1-001"; exon_number 4;
ENm008.contig3	ExonAligner	CDS	1734	1890	.	-	0	gene_id "Z69666.1-007"; transcript_id "Z69666.1-007"; exon_number 1;
ENm008.contig3	ExonAligner	CDS	6858	6932	.	-	0	gene_id "Z69666.1-007"; transcript_id "Z69666.1-007"; exon_number 2;
ENm008.contig3	ExonAligner	CDS	8495	8624	.	-	1	gene_id "Z69666.1-007"; transcript_id "Z69666.1-007"; exon_number 3;
ENm008.contig3	ExonAligner	CDS	1772	1890	.	-	0	gene_id "Z69666.1-011"; transcript_id "Z69666.1-011"; exon_number 1;
ENm008.contig3	ExonAligner	CDS	6858	6932	.	-	0	gene_id "Z69666.1-011"; transcript_id "Z69666.1-011"; exon_number 2;
ENm008.contig3	ExonAligner	CDS	8495	8624	.	-	1	gene_id "Z69666.1-011"; transcript_id "Z69666.1-011"; exon_number 3;
ENm008.contig7	ExonAligner	CDS	41953	42051	.	+	0	gene_id "LA16c-OS12.1-003"; transcript_id "LA16c-OS12.1-003"; exon_number 8;
ENm008.contig7	ExonAligner	CDS	33351	33445	.	+	2	gene_id "LA16c-OS12.1-003"; transcript_id "LA16c-OS12.1-003"; exon_number 9;
ENm008.contig7	ExonAligner	CDS	31330	31390	.	+	0	gene_id "LA16c-OS12.1-003"; transcript_id "LA16c-OS12.1-003"; exon_number 10;
ENm008.contig7	ExonAligner	CDS	41953	42051	.	+	0	gene_id "LA16c-OS12.1-001"; transcript_id "LA16c-OS12.1-001"; exon_number 7;
ENm008.contig7	ExonAligner	CDS	33351	33445	.	+	2	gene_id "LA16c-OS12.1-001"; transcript_id "LA16c-OS12.1-001"; exon_number 8;
ENm008.contig7	ExonAligner	CDS	31330	31390	.	+	0	gene_id "LA16c-OS12.1-001"; transcript_id "LA16c-OS12.1-001"; exon_number 9;
ENm008.contig7	ExonAligner	CDS	41953	42051	.	+	0	gene_id "LA16c-OS12.1-002"; transcript_id "LA16c-OS12.1-002"; exon_number 7;
ENm008.contig7	ExonAligner	CDS	33351	33445	.	+	2	gene_id "LA16c-OS12.1-002"; transcript_id "LA16c-OS12.1-002"; exon_number 8;
ENm008.contig7	ExonAligner	CDS	31330	31390	.	+	0	gene_id "LA16c-OS12.1-002"; transcript_id "LA16c-OS12.1-002"; exon_number 9;
ENm008.contig10	ExonAligner	CDS	45867	45983	.	-	2	gene_id "AC004754.1-001"; transcript_id "AC004754.1-001"; exon_number 2;
ENm008.contig10	ExonAligner	CDS	45301	45492	.	-	2	gene_id "AC004754.1-001"; transcript_id "AC004754.1-001"; exon_number 3;
ENm008.contig10	ExonAligner	CDS	43973	44103	.	-	2	gene_id "AC004754.1-001"; transcript_id "AC004754.1-001"; exon_number 4;
ENm008.contig10	ExonAligner	CDS	43366	43498	.	-	0	gene_id "AC004754.1-001"; transcript_id "AC004754.1-001"; exon_number 5;
ENm008.contig10	ExonAligner	CDS	43042	43171	.	-	2	gene_id "AC004754.1-001"; transcript_id "AC004754.1-001"; exon_number 6;
ENm008.contig10	ExonAligner	CDS	42510	42650	.	-	1	gene_id "AC004754.1-001"; transcript_id "AC004754.1-001"; exon_number 7;
ENm008.contig10	ExonAligner	CDS	42141	42216	.	-	1	gene_id "AC004754.1-001"; transcript_id "AC004754.1-001"; exon_number 8;
ENm008.contig10	ExonAligner	CDS	41753	41908	.	-	0	gene_id "AC004754.1-001"; transcript_id "AC004754.1-001"; exon_number 9;
ENm008.contig10	ExonAligner	CDS	41205	41307	.	-	0	gene_id "AC004754.1-001"; transcript_id "AC004754.1-001"; exon_number 10;
ENm008.contig10	ExonAligner	CDS	40896	41110	.	-	2	gene_id "AC004754.1-001"; transcript_id "AC004754.1-001"; exon_number 11;
ENm008.contig10	ExonAligner	CDS	45867	45983	.	-	2	gene_id "AC004754.1-002"; transcript_id "AC004754.1-002"; exon_number 2;
ENm008.contig10	ExonAligner	CDS	45301	45492	.	-	2	gene_id "AC004754.1-002"; transcript_id "AC004754.1-002"; exon_number 3;
ENm008.contig10	ExonAligner	CDS	43973	44103	.	-	2	gene_id "AC004754.1-002"; transcript_id "AC004754.1-002"; exon_number 4;
ENm008.contig10	ExonAligner	CDS	43366	43498	.	-	0	gene_id "AC004754.1-002"; transcript_id "AC004754.1-002"; exon_number 5;
ENm008.contig10	ExonAligner	CDS	43042	43171	.	-	2	gene_id "AC004754.1-002"; transcript_id "AC004754.1-002"; exon_number 6;
ENm008.contig10	ExonAligner	CDS	42510	42650	.	-	1	gene_id "AC004754.1-002"; transcript_id "AC004754.1-002"; exon_number 7;
ENm008.contig10	ExonAligner	CDS	42141	42216	.	-	1	gene_id "AC004754.1-002"; transcript_id "AC004754.1-002"; exon_number 8;
ENm008.contig10	ExonAligner	CDS	41753	41908	.	-	0	gene_id "AC004754.1-002"; transcript_id "AC004754.1-002"; exon_number 9;
ENm008.contig10	ExonAligner	CDS	41205	41307	.	-	0	gene_id "AC004754.1-002"; transcript_id "AC004754.1-002"; exon_number 10;
ENm008.contig10	ExonAligner	CDS	41013	41110	.	-	2	gene_id "AC004754.1-002"; transcript_id "AC004754.1-002"; exon_number 11;
ENm008.contig10	ExonAligner	CDS	37008	37085	.	-	0	gene_id "AC004754.1-002"; transcript_id "AC004754.1-002"; exon_number 12;
ENm008.contig10	ExonAligner	CDS	45867	45983	.	-	2	gene_id "AC004754.1-006"; transcript_id "AC004754.1-006"; exon_number 2;
ENm008.contig10	ExonAligner	CDS	45867	45983	.	-	2	gene_id "AC004754.1-004"; transcript_id "AC004754.1-004"; exon_number 2;
ENm008.contig10	ExonAligner	CDS	45301	45492	.	-	2	gene_id "AC004754.1-004"; transcript_id "AC004754.1-004"; exon_number 3;
ENm008.contig10	ExonAligner	CDS	43973	44103	.	-	2	gene_id "AC004754.1-004"; transcript_id "AC004754.1-004"; exon_number 4;
ENm008.contig10	ExonAligner	CDS	45867	45983	.	-	2	gene_id "AC004754.1-010"; transcript_id "AC004754.1-010"; exon_number 2;
ENm008.contig10	ExonAligner	CDS	45301	45492	.	-	2	gene_id "AC004754.1-010"; transcript_id "AC004754.1-010"; exon_number 3;
ENm008.contig10	ExonAligner	CDS	43973	44103	.	-	2	gene_id "AC004754.1-010"; transcript_id "AC004754.1-010"; exon_number 4;
ENm008.contig10	ExonAligner	CDS	43449	43498	.	-	0	gene_id "AC004754.1-010"; transcript_id "AC004754.1-010"; exon_number 5;
ENm008.contig10	ExonAligner	CDS	45867	45983	.	-	2	gene_id "AC004754.1-009"; transcript_id "AC004754.1-009"; exon_number 2;
ENm008.contig10	ExonAligner	CDS	45301	45492	.	-	2	gene_id "AC004754.1-009"; transcript_id "AC004754.1-009"; exon_number 3;
ENm008.contig10	ExonAligner	CDS	43979	44103	.	-	2	gene_id "AC004754.1-009"; transcript_id "AC004754.1-009"; exon_number 4;
[truncated: 2,276 more rows]
