# Supplementary material for: Reference based annotation with GeneMapper
Source: Genome Biol. 2006 Apr 5;7(4):R29. doi: 10.1186/gb-2006-7-4-r29 (PMC1557983; doi:10.1186/gb-2006-7-4-r29)
Supplement: Additional data file 3 — A gunzipped tar file containing GeneMapper annotations of the ENCODE regions [file gb-2006-7-4-r29-S3.tgz › genemapper_encode/zebrafish.gff]

ENm001.contig2	ExonAligner	CDS	24038	24166	.	-	0	gene_id "AC002543.3-002"; transcript_id "AC002543.3-002"; exon_number 11;
ENm001.contig2	ExonAligner	CDS	16193	16349	.	-	0	gene_id "AC002543.3-002"; transcript_id "AC002543.3-002"; exon_number 12;
ENm001.contig2	ExonAligner	CDS	14317	14457	.	-	2	gene_id "AC002543.3-002"; transcript_id "AC002543.3-002"; exon_number 13;
ENm001.contig2	ExonAligner	CDS	12327	12563	.	-	2	gene_id "AC002543.3-002"; transcript_id "AC002543.3-002"; exon_number 14;
ENm001.contig2	ExonAligner	CDS	7257	7331	.	-	2	gene_id "AC002543.3-002"; transcript_id "AC002543.3-002"; exon_number 15;
ENm001.contig2	ExonAligner	CDS	3967	4148	.	-	2	gene_id "AC002543.3-002"; transcript_id "AC002543.3-002"; exon_number 16;
ENm001.contig2	ExonAligner	CDS	2608	2717	.	-	0	gene_id "AC002543.3-002"; transcript_id "AC002543.3-002"; exon_number 17;
ENm001.contig2	ExonAligner	CDS	2311	2476	.	-	1	gene_id "AC002543.3-002"; transcript_id "AC002543.3-002"; exon_number 18;
ENm001.contig2	ExonAligner	CDS	6	142	.	-	0	gene_id "AC002543.3-002"; transcript_id "AC002543.3-002"; exon_number 19;
ENm001.contig2	ExonAligner	CDS	24038	24166	.	-	0	gene_id "AC002543.3-001"; transcript_id "AC002543.3-001"; exon_number 11;
ENm001.contig2	ExonAligner	CDS	16193	16349	.	-	0	gene_id "AC002543.3-001"; transcript_id "AC002543.3-001"; exon_number 12;
ENm001.contig2	ExonAligner	CDS	14317	14457	.	-	2	gene_id "AC002543.3-001"; transcript_id "AC002543.3-001"; exon_number 13;
ENm001.contig2	ExonAligner	CDS	12327	12563	.	-	2	gene_id "AC002543.3-001"; transcript_id "AC002543.3-001"; exon_number 14;
ENm001.contig2	ExonAligner	CDS	7257	7331	.	-	2	gene_id "AC002543.3-001"; transcript_id "AC002543.3-001"; exon_number 15;
ENm001.contig2	ExonAligner	CDS	3967	4148	.	-	2	gene_id "AC002543.3-001"; transcript_id "AC002543.3-001"; exon_number 16;
ENm001.contig2	ExonAligner	CDS	2608	2717	.	-	0	gene_id "AC002543.3-001"; transcript_id "AC002543.3-001"; exon_number 17;
ENm001.contig2	ExonAligner	CDS	2311	2476	.	-	1	gene_id "AC002543.3-001"; transcript_id "AC002543.3-001"; exon_number 18;
ENm001.contig2	ExonAligner	CDS	6	142	.	-	0	gene_id "AC002543.3-001"; transcript_id "AC002543.3-001"; exon_number 19;
ENm001.contig6	ExonAligner	CDS	296	359	.	+	0	gene_id "AC002543.1-002"; transcript_id "AC002543.1-002"; exon_number 2;
ENm001.contig6	ExonAligner	CDS	1346	1397	.	+	2	gene_id "AC002543.1-002"; transcript_id "AC002543.1-002"; exon_number 3;
ENm001.contig6	ExonAligner	CDS	3109	3172	.	+	1	gene_id "AC002543.1-002"; transcript_id "AC002543.1-002"; exon_number 4;
ENm001.contig6	ExonAligner	CDS	4253	4459	.	+	0	gene_id "AC002543.1-002"; transcript_id "AC002543.1-002"; exon_number 5;
ENm001.contig6	ExonAligner	CDS	4547	4626	.	+	0	gene_id "AC002543.1-002"; transcript_id "AC002543.1-002"; exon_number 6;
ENm001.contig6	ExonAligner	CDS	4740	4818	.	+	1	gene_id "AC002543.1-002"; transcript_id "AC002543.1-002"; exon_number 7;
ENm001.contig6	ExonAligner	CDS	4889	4960	.	+	0	gene_id "AC002543.1-002"; transcript_id "AC002543.1-002"; exon_number 8;
ENm001.contig6	ExonAligner	CDS	6503	6565	.	+	0	gene_id "AC002543.1-002"; transcript_id "AC002543.1-002"; exon_number 9;
ENm001.contig6	ExonAligner	CDS	6688	6822	.	+	0	gene_id "AC002543.1-002"; transcript_id "AC002543.1-002"; exon_number 10;
ENm001.contig6	ExonAligner	CDS	296	359	.	+	0	gene_id "AC002543.1-004"; transcript_id "AC002543.1-004"; exon_number 2;
ENm001.contig6	ExonAligner	CDS	1346	1397	.	+	2	gene_id "AC002543.1-004"; transcript_id "AC002543.1-004"; exon_number 3;
ENm001.contig6	ExonAligner	CDS	3109	3172	.	+	1	gene_id "AC002543.1-004"; transcript_id "AC002543.1-004"; exon_number 4;
ENm001.contig6	ExonAligner	CDS	4253	4459	.	+	0	gene_id "AC002543.1-004"; transcript_id "AC002543.1-004"; exon_number 5;
ENm001.contig6	ExonAligner	CDS	4547	4626	.	+	0	gene_id "AC002543.1-004"; transcript_id "AC002543.1-004"; exon_number 6;
ENm001.contig6	ExonAligner	CDS	4740	4818	.	+	1	gene_id "AC002543.1-004"; transcript_id "AC002543.1-004"; exon_number 7;
ENm001.contig6	ExonAligner	CDS	4889	4960	.	+	0	gene_id "AC002543.1-004"; transcript_id "AC002543.1-004"; exon_number 8;
ENm001.contig6	ExonAligner	CDS	6503	6556	.	+	0	gene_id "AC002543.1-004"; transcript_id "AC002543.1-004"; exon_number 9;
ENm001.contig5	ExonAligner	CDS	22	104	.	+	2	gene_id "AC003987.1-002"; transcript_id "AC003987.1-002"; exon_number 2;
ENm001.contig5	ExonAligner	CDS	1226	1385	.	+	0	gene_id "AC003987.1-002"; transcript_id "AC003987.1-002"; exon_number 3;
ENm001.contig5	ExonAligner	CDS	1480	1534	.	+	2	gene_id "AC003987.1-002"; transcript_id "AC003987.1-002"; exon_number 4;
ENm001.contig5	ExonAligner	CDS	3411	3526	.	+	1	gene_id "AC003987.1-002"; transcript_id "AC003987.1-002"; exon_number 5;
ENm001.contig5	ExonAligner	CDS	3618	3696	.	+	2	gene_id "AC003987.1-002"; transcript_id "AC003987.1-002"; exon_number 6;
ENm001.contig5	ExonAligner	CDS	5475	5617	.	+	1	gene_id "AC003987.1-002"; transcript_id "AC003987.1-002"; exon_number 8;
ENm001.contig5	ExonAligner	CDS	5652	5752	.	+	2	gene_id "AC003987.1-002"; transcript_id "AC003987.1-002"; exon_number 9;
ENm001.contig5	ExonAligner	CDS	21001	21115	.	+	0	gene_id "AC003987.1-002"; transcript_id "AC003987.1-002"; exon_number 10;
ENm001.contig5	ExonAligner	CDS	21231	21303	.	+	2	gene_id "AC003987.1-002"; transcript_id "AC003987.1-002"; exon_number 11;
ENm001.contig5	ExonAligner	CDS	21419	21521	.	+	1	gene_id "AC003987.1-002"; transcript_id "AC003987.1-002"; exon_number 12;
ENm001.contig5	ExonAligner	CDS	22	104	.	+	2	gene_id "AC003987.1-007"; transcript_id "AC003987.1-007"; exon_number 2;
ENm001.contig5	ExonAligner	CDS	1226	1385	.	+	0	gene_id "AC003987.1-007"; transcript_id "AC003987.1-007"; exon_number 3;
ENm001.contig5	ExonAligner	CDS	1480	1534	.	+	2	gene_id "AC003987.1-007"; transcript_id "AC003987.1-007"; exon_number 4;
ENm001.contig5	ExonAligner	CDS	3411	3526	.	+	1	gene_id "AC003987.1-007"; transcript_id "AC003987.1-007"; exon_number 5;
ENm001.contig5	ExonAligner	CDS	3618	3696	.	+	2	gene_id "AC003987.1-007"; transcript_id "AC003987.1-007"; exon_number 6;
ENm001.contig5	ExonAligner	CDS	5475	5617	.	+	1	gene_id "AC003987.1-007"; transcript_id "AC003987.1-007"; exon_number 7;
ENm001.contig5	ExonAligner	CDS	5652	5752	.	+	2	gene_id "AC003987.1-007"; transcript_id "AC003987.1-007"; exon_number 8;
ENm001.contig5	ExonAligner	CDS	21001	21115	.	+	0	gene_id "AC003987.1-007"; transcript_id "AC003987.1-007"; exon_number 9;
ENm001.contig5	ExonAligner	CDS	21231	21303	.	+	2	gene_id "AC003987.1-007"; transcript_id "AC003987.1-007"; exon_number 10;
ENm001.contig5	ExonAligner	CDS	21419	21521	.	+	1	gene_id "AC003987.1-007"; transcript_id "AC003987.1-007"; exon_number 11;
ENm001.contig5	ExonAligner	CDS	22	104	.	+	2	gene_id "AC003987.1-014"; transcript_id "AC003987.1-014"; exon_number 2;
ENm001.contig5	ExonAligner	CDS	1226	1385	.	+	0	gene_id "AC003987.1-014"; transcript_id "AC003987.1-014"; exon_number 3;
ENm001.contig5	ExonAligner	CDS	1480	1534	.	+	2	gene_id "AC003987.1-014"; transcript_id "AC003987.1-014"; exon_number 4;
ENm001.contig5	ExonAligner	CDS	3411	3526	.	+	1	gene_id "AC003987.1-014"; transcript_id "AC003987.1-014"; exon_number 5;
ENm001.contig5	ExonAligner	CDS	3618	3696	.	+	2	gene_id "AC003987.1-014"; transcript_id "AC003987.1-014"; exon_number 6;
ENm001.contig5	ExonAligner	CDS	5475	5617	.	+	1	gene_id "AC003987.1-014"; transcript_id "AC003987.1-014"; exon_number 8;
ENm001.contig5	ExonAligner	CDS	5652	5752	.	+	2	gene_id "AC003987.1-014"; transcript_id "AC003987.1-014"; exon_number 9;
ENm001.contig5	ExonAligner	CDS	21001	21115	.	+	0	gene_id "AC003987.1-014"; transcript_id "AC003987.1-014"; exon_number 10;
ENm001.contig5	ExonAligner	CDS	21231	21303	.	+	2	gene_id "AC003987.1-014"; transcript_id "AC003987.1-014"; exon_number 11;
ENm001.contig5	ExonAligner	CDS	21419	21521	.	+	1	gene_id "AC003987.1-014"; transcript_id "AC003987.1-014"; exon_number 12;
ENm001.contig5	ExonAligner	CDS	22	104	.	+	2	gene_id "AC003987.1-001"; transcript_id "AC003987.1-001"; exon_number 2;
ENm001.contig5	ExonAligner	CDS	1226	1385	.	+	0	gene_id "AC003987.1-001"; transcript_id "AC003987.1-001"; exon_number 3;
ENm001.contig5	ExonAligner	CDS	1480	1534	.	+	2	gene_id "AC003987.1-001"; transcript_id "AC003987.1-001"; exon_number 4;
ENm001.contig5	ExonAligner	CDS	3411	3526	.	+	1	gene_id "AC003987.1-001"; transcript_id "AC003987.1-001"; exon_number 5;
ENm001.contig5	ExonAligner	CDS	3618	3696	.	+	2	gene_id "AC003987.1-001"; transcript_id "AC003987.1-001"; exon_number 6;
ENm001.contig5	ExonAligner	CDS	5475	5617	.	+	1	gene_id "AC003987.1-001"; transcript_id "AC003987.1-001"; exon_number 8;
ENm001.contig5	ExonAligner	CDS	5652	5752	.	+	2	gene_id "AC003987.1-001"; transcript_id "AC003987.1-001"; exon_number 9;
ENm001.contig5	ExonAligner	CDS	21001	21115	.	+	0	gene_id "AC003987.1-001"; transcript_id "AC003987.1-001"; exon_number 10;
ENm001.contig5	ExonAligner	CDS	21231	21303	.	+	2	gene_id "AC003987.1-001"; transcript_id "AC003987.1-001"; exon_number 11;
ENm001.contig5	ExonAligner	CDS	21419	21521	.	+	1	gene_id "AC003987.1-001"; transcript_id "AC003987.1-001"; exon_number 12;
ENm001.contig5	ExonAligner	CDS	22	104	.	+	2	gene_id "AC003987.1-016"; transcript_id "AC003987.1-016"; exon_number 2;
ENm001.contig5	ExonAligner	CDS	1226	1385	.	+	0	gene_id "AC003987.1-016"; transcript_id "AC003987.1-016"; exon_number 3;
ENm001.contig5	ExonAligner	CDS	1480	1534	.	+	2	gene_id "AC003987.1-016"; transcript_id "AC003987.1-016"; exon_number 4;
ENm001.contig5	ExonAligner	CDS	3411	3526	.	+	1	gene_id "AC003987.1-016"; transcript_id "AC003987.1-016"; exon_number 5;
ENm001.contig5	ExonAligner	CDS	3618	3658	.	+	2	gene_id "AC003987.1-016"; transcript_id "AC003987.1-016"; exon_number 6;
ENm001.contig5	ExonAligner	CDS	22	104	.	+	2	gene_id "AC003987.1-006"; transcript_id "AC003987.1-006"; exon_number 2;
ENm001.contig5	ExonAligner	CDS	1226	1385	.	+	0	gene_id "AC003987.1-006"; transcript_id "AC003987.1-006"; exon_number 3;
ENm001.contig5	ExonAligner	CDS	1480	1534	.	+	2	gene_id "AC003987.1-006"; transcript_id "AC003987.1-006"; exon_number 4;
ENm001.contig5	ExonAligner	CDS	3411	3526	.	+	1	gene_id "AC003987.1-006"; transcript_id "AC003987.1-006"; exon_number 5;
ENm001.contig5	ExonAligner	CDS	3618	3696	.	+	2	gene_id "AC003987.1-006"; transcript_id "AC003987.1-006"; exon_number 6;
ENm001.contig5	ExonAligner	CDS	5475	5617	.	+	1	gene_id "AC003987.1-006"; transcript_id "AC003987.1-006"; exon_number 7;
ENm001.contig5	ExonAligner	CDS	5652	5752	.	+	2	gene_id "AC003987.1-006"; transcript_id "AC003987.1-006"; exon_number 8;
ENm001.contig5	ExonAligner	CDS	21001	21115	.	+	0	gene_id "AC003987.1-006"; transcript_id "AC003987.1-006"; exon_number 9;
ENm001.contig5	ExonAligner	CDS	21231	21303	.	+	2	gene_id "AC003987.1-006"; transcript_id "AC003987.1-006"; exon_number 10;
ENm001.contig5	ExonAligner	CDS	21419	21521	.	+	1	gene_id "AC003987.1-006"; transcript_id "AC003987.1-006"; exon_number 11;
ENm001.contig5	ExonAligner	CDS	22	104	.	+	2	gene_id "AC003987.1-005"; transcript_id "AC003987.1-005"; exon_number 2;
ENm001.contig5	ExonAligner	CDS	1226	1385	.	+	0	gene_id "AC003987.1-005"; transcript_id "AC003987.1-005"; exon_number 3;
ENm001.contig5	ExonAligner	CDS	1480	1534	.	+	2	gene_id "AC003987.1-005"; transcript_id "AC003987.1-005"; exon_number 4;
ENm001.contig5	ExonAligner	CDS	3411	3526	.	+	1	gene_id "AC003987.1-005"; transcript_id "AC003987.1-005"; exon_number 5;
ENm001.contig5	ExonAligner	CDS	3618	3696	.	+	2	gene_id "AC003987.1-005"; transcript_id "AC003987.1-005"; exon_number 6;
ENm001.contig5	ExonAligner	CDS	5475	5617	.	+	1	gene_id "AC003987.1-005"; transcript_id "AC003987.1-005"; exon_number 8;
ENm001.contig5	ExonAligner	CDS	5652	5752	.	+	2	gene_id "AC003987.1-005"; transcript_id "AC003987.1-005"; exon_number 9;
ENm001.contig5	ExonAligner	CDS	21001	21115	.	+	0	gene_id "AC003987.1-005"; transcript_id "AC003987.1-005"; exon_number 10;
ENm001.contig5	ExonAligner	CDS	21231	21303	.	+	2	gene_id "AC003987.1-005"; transcript_id "AC003987.1-005"; exon_number 11;
ENm001.contig5	ExonAligner	CDS	21419	21521	.	+	1	gene_id "AC003987.1-005"; transcript_id "AC003987.1-005"; exon_number 12;
ENm001.contig5	ExonAligner	CDS	22	104	.	+	2	gene_id "AC003987.1-004"; transcript_id "AC003987.1-004"; exon_number 2;
ENm001.contig5	ExonAligner	CDS	1226	1385	.	+	0	gene_id "AC003987.1-004"; transcript_id "AC003987.1-004"; exon_number 3;
ENm001.contig5	ExonAligner	CDS	1480	1534	.	+	2	gene_id "AC003987.1-004"; transcript_id "AC003987.1-004"; exon_number 4;
ENm001.contig5	ExonAligner	CDS	3411	3526	.	+	1	gene_id "AC003987.1-004"; transcript_id "AC003987.1-004"; exon_number 5;
ENm001.contig5	ExonAligner	CDS	3618	3696	.	+	2	gene_id "AC003987.1-004"; transcript_id "AC003987.1-004"; exon_number 6;
ENm001.contig5	ExonAligner	CDS	5475	5617	.	+	1	gene_id "AC003987.1-004"; transcript_id "AC003987.1-004"; exon_number 7;
ENm001.contig5	ExonAligner	CDS	5652	5752	.	+	2	gene_id "AC003987.1-004"; transcript_id "AC003987.1-004"; exon_number 8;
ENm001.contig5	ExonAligner	CDS	21001	21115	.	+	0	gene_id "AC003987.1-004"; transcript_id "AC003987.1-004"; exon_number 9;
ENm001.contig5	ExonAligner	CDS	21231	21303	.	+	2	gene_id "AC003987.1-004"; transcript_id "AC003987.1-004"; exon_number 10;
ENm001.contig5	ExonAligner	CDS	21419	21521	.	+	1	gene_id "AC003987.1-004"; transcript_id "AC003987.1-004"; exon_number 11;
ENm001.contig5	ExonAligner	CDS	1480	1534	.	+	2	gene_id "AC003987.1-009"; transcript_id "AC003987.1-009"; exon_number 2;
ENm001.contig5	ExonAligner	CDS	3411	3526	.	+	1	gene_id "AC003987.1-009"; transcript_id "AC003987.1-009"; exon_number 3;
ENm001.contig5	ExonAligner	CDS	3618	3696	.	+	2	gene_id "AC003987.1-009"; transcript_id "AC003987.1-009"; exon_number 4;
ENm001.contig5	ExonAligner	CDS	5475	5617	.	+	1	gene_id "AC003987.1-009"; transcript_id "AC003987.1-009"; exon_number 5;
ENm001.contig5	ExonAligner	CDS	5652	5752	.	+	2	gene_id "AC003987.1-009"; transcript_id "AC003987.1-009"; exon_number 6;
ENm001.contig5	ExonAligner	CDS	21001	21115	.	+	0	gene_id "AC003987.1-009"; transcript_id "AC003987.1-009"; exon_number 7;
ENm001.contig5	ExonAligner	CDS	21231	21303	.	+	2	gene_id "AC003987.1-009"; transcript_id "AC003987.1-009"; exon_number 8;
ENm001.contig5	ExonAligner	CDS	21419	21521	.	+	1	gene_id "AC003987.1-009"; transcript_id "AC003987.1-009"; exon_number 9;
ENm001.contig7	ExonAligner	CDS	90190	90301	.	-	1	gene_id "AC000061.1-001"; transcript_id "AC000061.1-001"; exon_number 3;
ENm001.contig7	ExonAligner	CDS	88596	88811	.	-	0	gene_id "AC000061.1-001"; transcript_id "AC000061.1-001"; exon_number 4;
ENm001.contig7	ExonAligner	CDS	88219	88312	.	-	0	gene_id "AC000061.1-001"; transcript_id "AC000061.1-001"; exon_number 5;
ENm001.contig7	ExonAligner	CDS	85870	86033	.	-	0	gene_id "AC000061.1-001"; transcript_id "AC000061.1-001"; exon_number 6;
ENm001.contig7	ExonAligner	CDS	85308	85433	.	-	1	gene_id "AC000061.1-001"; transcript_id "AC000061.1-001"; exon_number 7;
ENm001.contig7	ExonAligner	CDS	83763	84009	.	-	1	gene_id "AC000061.1-001"; transcript_id "AC000061.1-001"; exon_number 8;
ENm001.contig7	ExonAligner	CDS	80898	80984	.	-	0	gene_id "AC000061.1-001"; transcript_id "AC000061.1-001"; exon_number 9;
ENm001.contig7	ExonAligner	CDS	80369	80539	.	-	0	gene_id "AC000061.1-001"; transcript_id "AC000061.1-001"; exon_number 10;
ENm001.contig7	ExonAligner	CDS	79275	79460	.	-	0	gene_id "AC000061.1-001"; transcript_id "AC000061.1-001"; exon_number 11;
ENm001.contig7	ExonAligner	CDS	73039	73127	.	-	0	gene_id "AC000061.1-001"; transcript_id "AC000061.1-001"; exon_number 12;
ENm001.contig7	ExonAligner	CDS	72528	72608	.	-	1	gene_id "AC000061.1-001"; transcript_id "AC000061.1-001"; exon_number 13;
ENm001.contig7	ExonAligner	CDS	71263	71968	.	-	1	gene_id "AC000061.1-001"; transcript_id "AC000061.1-001"; exon_number 14;
ENm001.contig7	ExonAligner	CDS	69073	69201	.	-	0	gene_id "AC000061.1-001"; transcript_id "AC000061.1-001"; exon_number 15;
ENm001.contig7	ExonAligner	CDS	68161	68405	.	-	1	gene_id "AC000061.1-001"; transcript_id "AC000061.1-001"; exon_number 17;
ENm001.contig7	ExonAligner	CDS	67985	68058	.	-	2	gene_id "AC000061.1-001"; transcript_id "AC000061.1-001"; exon_number 18;
ENm001.contig7	ExonAligner	CDS	65172	65316	.	-	0	gene_id "AC000061.1-001"; transcript_id "AC000061.1-001"; exon_number 19;
ENm001.contig7	ExonAligner	CDS	59823	60044	.	-	2	gene_id "AC000061.1-001"; transcript_id "AC000061.1-001"; exon_number 20;
ENm001.contig7	ExonAligner	CDS	59473	59570	.	-	2	gene_id "AC000061.1-001"; transcript_id "AC000061.1-001"; exon_number 21;
ENm001.contig7	ExonAligner	CDS	56935	57156	.	-	0	gene_id "AC000061.1-001"; transcript_id "AC000061.1-001"; exon_number 22;
ENm001.contig7	ExonAligner	CDS	53928	54083	.	-	0	gene_id "AC000061.1-001"; transcript_id "AC000061.1-001"; exon_number 23;
ENm001.contig7	ExonAligner	CDS	53759	53842	.	-	0	gene_id "AC000061.1-001"; transcript_id "AC000061.1-001"; exon_number 24;
ENm001.contig7	ExonAligner	CDS	50533	50705	.	-	0	gene_id "AC000061.1-001"; transcript_id "AC000061.1-001"; exon_number 25;
ENm001.contig7	ExonAligner	CDS	50328	50433	.	-	1	gene_id "AC000061.1-001"; transcript_id "AC000061.1-001"; exon_number 26;
ENm001.contig7	ExonAligner	CDS	48687	48899	.	-	0	gene_id "AC000061.1-001"; transcript_id "AC000061.1-001"; exon_number 27;
ENm001.contig7	ExonAligner	CDS	41037	41161	.	+	1	gene_id "AC004240.1-001"; transcript_id "AC004240.1-001"; exon_number 3;
ENm001.contig7	ExonAligner	CDS	40591	40761	.	+	2	gene_id "AC004240.1-001"; transcript_id "AC004240.1-001"; exon_number 5;
ENm001.contig7	ExonAligner	CDS	35735	35940	.	+	1	gene_id "AC004240.1-001"; transcript_id "AC004240.1-001"; exon_number 6;
ENm001.contig7	ExonAligner	CDS	32833	33011	.	+	0	gene_id "AC004240.1-001"; transcript_id "AC004240.1-001"; exon_number 7;
ENm001.contig7	ExonAligner	CDS	31792	31973	.	+	2	gene_id "AC004240.1-001"; transcript_id "AC004240.1-001"; exon_number 8;
ENm001.contig7	ExonAligner	CDS	29185	29334	.	+	2	gene_id "AC004240.1-001"; transcript_id "AC004240.1-001"; exon_number 9;
ENm001.contig7	ExonAligner	CDS	27024	27117	.	+	0	gene_id "AC004240.1-001"; transcript_id "AC004240.1-001"; exon_number 10;
ENm001.contig7	ExonAligner	CDS	24002	24088	.	+	0	gene_id "AC004240.1-001"; transcript_id "AC004240.1-001"; exon_number 11;
ENm001.contig7	ExonAligner	CDS	21768	21847	.	+	2	gene_id "AC004240.1-001"; transcript_id "AC004240.1-001"; exon_number 12;
ENm001.contig7	ExonAligner	CDS	18337	18432	.	+	2	gene_id "AC004240.1-001"; transcript_id "AC004240.1-001"; exon_number 13;
ENm001.contig7	ExonAligner	CDS	15225	15482	.	+	2	gene_id "AC004240.1-001"; transcript_id "AC004240.1-001"; exon_number 14;
ENm001.contig7	ExonAligner	CDS	13483	13604	.	+	0	gene_id "AC004240.1-001"; transcript_id "AC004240.1-001"; exon_number 15;
ENm001.contig7	ExonAligner	CDS	13145	13375	.	+	0	gene_id "AC004240.1-001"; transcript_id "AC004240.1-001"; exon_number 16;
ENm001.contig7	ExonAligner	CDS	10750	10900	.	+	1	gene_id "AC004240.1-001"; transcript_id "AC004240.1-001"; exon_number 17;
ENm001.contig7	ExonAligner	CDS	8821	8920	.	+	2	gene_id "AC004240.1-001"; transcript_id "AC004240.1-001"; exon_number 18;
ENm001.contig7	ExonAligner	CDS	6383	6589	.	+	2	gene_id "AC004240.1-001"; transcript_id "AC004240.1-001"; exon_number 19;
ENm001.contig7	ExonAligner	CDS	1869	3318	.	+	0	gene_id "AC004240.1-001"; transcript_id "AC004240.1-001"; exon_number 20;
ENm001.contig7	ExonAligner	CDS	56	280	.	+	0	gene_id "AC004240.1-001"; transcript_id "AC004240.1-001"; exon_number 21;
ENm001.contig7	ExonAligner	CDS	1869	2064	.	+	0	gene_id "AC004240.1-002"; transcript_id "AC004240.1-002"; exon_number 1;
ENm001.contig7	ExonAligner	CDS	56	280	.	+	0	gene_id "AC004240.1-002"; transcript_id "AC004240.1-002"; exon_number 2;
ENm002.contig11	ExonAligner	CDS	2402	2473	.	-	0	gene_id "AC034228.1-001"; transcript_id "AC034228.1-001"; exon_number 2;
ENm002.contig11	ExonAligner	CDS	3241	3342	.	-	0	gene_id "AC034228.1-001"; transcript_id "AC034228.1-001"; exon_number 3;
ENm002.contig11	ExonAligner	CDS	3800	3943	.	-	0	gene_id "AC034228.1-001"; transcript_id "AC034228.1-001"; exon_number 4;
ENm002.contig11	ExonAligner	CDS	4863	4979	.	-	0	gene_id "AC034228.1-001"; transcript_id "AC034228.1-001"; exon_number 5;
ENm002.contig11	ExonAligner	CDS	6920	7008	.	-	2	gene_id "AC034228.1-001"; transcript_id "AC034228.1-001"; exon_number 6;
ENm002.contig11	ExonAligner	CDS	7127	7193	.	-	0	gene_id "AC034228.1-001"; transcript_id "AC034228.1-001"; exon_number 7;
ENm002.contig11	ExonAligner	CDS	7394	7483	.	-	0	gene_id "AC034228.1-001"; transcript_id "AC034228.1-001"; exon_number 8;
ENm002.contig11	ExonAligner	CDS	9062	9196	.	-	0	gene_id "AC034228.1-001"; transcript_id "AC034228.1-001"; exon_number 9;
ENm002.contig11	ExonAligner	CDS	9292	9426	.	-	0	gene_id "AC034228.1-001"; transcript_id "AC034228.1-001"; exon_number 10;
ENm002.contig11	ExonAligner	CDS	11240	11317	.	-	0	gene_id "AC034228.1-001"; transcript_id "AC034228.1-001"; exon_number 11;
ENm002.contig11	ExonAligner	CDS	12982	13055	.	-	2	gene_id "AC034228.1-001"; transcript_id "AC034228.1-001"; exon_number 12;
ENm002.contig11	ExonAligner	CDS	13295	13346	.	-	0	gene_id "AC034228.1-001"; transcript_id "AC034228.1-001"; exon_number 13;
ENm002.contig11	ExonAligner	CDS	14381	14556	.	-	2	gene_id "AC034228.1-001"; transcript_id "AC034228.1-001"; exon_number 15;
ENm002.contig11	ExonAligner	CDS	15536	15635	.	-	0	gene_id "AC034228.1-001"; transcript_id "AC034228.1-001"; exon_number 16;
ENm002.contig11	ExonAligner	CDS	15745	15846	.	-	0	gene_id "AC034228.1-001"; transcript_id "AC034228.1-001"; exon_number 17;
ENm002.contig11	ExonAligner	CDS	16296	16360	.	-	2	gene_id "AC034228.1-001"; transcript_id "AC034228.1-001"; exon_number 18;
ENm002.contig11	ExonAligner	CDS	16468	16582	.	-	0	gene_id "AC034228.1-001"; transcript_id "AC034228.1-001"; exon_number 19;
ENm002.contig11	ExonAligner	CDS	26028	26233	.	-	2	gene_id "AC034228.1-001"; transcript_id "AC034228.1-001"; exon_number 20;
ENm002.contig11	ExonAligner	CDS	2402	2473	.	-	0	gene_id "AC034228.1-003"; transcript_id "AC034228.1-003"; exon_number 2;
ENm002.contig11	ExonAligner	CDS	3241	3342	.	-	0	gene_id "AC034228.1-003"; transcript_id "AC034228.1-003"; exon_number 3;
ENm002.contig11	ExonAligner	CDS	3800	3943	.	-	0	gene_id "AC034228.1-003"; transcript_id "AC034228.1-003"; exon_number 4;
ENm002.contig11	ExonAligner	CDS	4863	4979	.	-	0	gene_id "AC034228.1-003"; transcript_id "AC034228.1-003"; exon_number 5;
ENm002.contig11	ExonAligner	CDS	6920	7008	.	-	2	gene_id "AC034228.1-003"; transcript_id "AC034228.1-003"; exon_number 6;
ENm002.contig11	ExonAligner	CDS	7127	7193	.	-	0	gene_id "AC034228.1-003"; transcript_id "AC034228.1-003"; exon_number 7;
ENm002.contig11	ExonAligner	CDS	7394	7483	.	-	0	gene_id "AC034228.1-003"; transcript_id "AC034228.1-003"; exon_number 8;
ENm002.contig11	ExonAligner	CDS	9062	9196	.	-	0	gene_id "AC034228.1-003"; transcript_id "AC034228.1-003"; exon_number 9;
ENm002.contig11	ExonAligner	CDS	9292	9384	.	-	0	gene_id "AC034228.1-003"; transcript_id "AC034228.1-003"; exon_number 10;
ENm002.contig11	ExonAligner	CDS	12982	13055	.	-	2	gene_id "AC034228.1-003"; transcript_id "AC034228.1-003"; exon_number 11;
ENm002.contig11	ExonAligner	CDS	13295	13346	.	-	0	gene_id "AC034228.1-003"; transcript_id "AC034228.1-003"; exon_number 12;
ENm002.contig11	ExonAligner	CDS	14381	14556	.	-	2	gene_id "AC034228.1-003"; transcript_id "AC034228.1-003"; exon_number 14;
ENm002.contig11	ExonAligner	CDS	15536	15635	.	-	0	gene_id "AC034228.1-003"; transcript_id "AC034228.1-003"; exon_number 15;
ENm002.contig11	ExonAligner	CDS	15745	15846	.	-	0	gene_id "AC034228.1-003"; transcript_id "AC034228.1-003"; exon_number 16;
ENm002.contig11	ExonAligner	CDS	16296	16360	.	-	2	gene_id "AC034228.1-003"; transcript_id "AC034228.1-003"; exon_number 17;
ENm002.contig11	ExonAligner	CDS	16468	16582	.	-	0	gene_id "AC034228.1-003"; transcript_id "AC034228.1-003"; exon_number 18;
ENm002.contig11	ExonAligner	CDS	26123	26222	.	-	0	gene_id "AC034228.1-003"; transcript_id "AC034228.1-003"; exon_number 19;
ENm002.contig11	ExonAligner	CDS	2402	2473	.	-	0	gene_id "AC034228.1-009"; transcript_id "AC034228.1-009"; exon_number 2;
ENm002.contig11	ExonAligner	CDS	3241	3342	.	-	0	gene_id "AC034228.1-009"; transcript_id "AC034228.1-009"; exon_number 3;
ENm002.contig11	ExonAligner	CDS	3800	3943	.	-	0	gene_id "AC034228.1-009"; transcript_id "AC034228.1-009"; exon_number 4;
ENm002.contig11	ExonAligner	CDS	4863	4979	.	-	0	gene_id "AC034228.1-009"; transcript_id "AC034228.1-009"; exon_number 5;
ENm002.contig11	ExonAligner	CDS	6920	7008	.	-	2	gene_id "AC034228.1-009"; transcript_id "AC034228.1-009"; exon_number 6;
ENm002.contig11	ExonAligner	CDS	7127	7193	.	-	0	gene_id "AC034228.1-009"; transcript_id "AC034228.1-009"; exon_number 7;
ENm002.contig11	ExonAligner	CDS	7394	7483	.	-	0	gene_id "AC034228.1-009"; transcript_id "AC034228.1-009"; exon_number 8;
ENm002.contig11	ExonAligner	CDS	9062	9196	.	-	0	gene_id "AC034228.1-009"; transcript_id "AC034228.1-009"; exon_number 9;
ENm002.contig11	ExonAligner	CDS	9292	9426	.	-	0	gene_id "AC034228.1-009"; transcript_id "AC034228.1-009"; exon_number 10;
ENm002.contig11	ExonAligner	CDS	11104	11181	.	-	0	gene_id "AC034228.1-009"; transcript_id "AC034228.1-009"; exon_number 11;
ENm002.contig11	ExonAligner	CDS	12982	13055	.	-	2	gene_id "AC034228.1-009"; transcript_id "AC034228.1-009"; exon_number 12;
ENm002.contig11	ExonAligner	CDS	13295	13346	.	-	0	gene_id "AC034228.1-009"; transcript_id "AC034228.1-009"; exon_number 13;
ENm002.contig11	ExonAligner	CDS	14381	14556	.	-	2	gene_id "AC034228.1-009"; transcript_id "AC034228.1-009"; exon_number 15;
ENm002.contig11	ExonAligner	CDS	15536	15635	.	-	0	gene_id "AC034228.1-009"; transcript_id "AC034228.1-009"; exon_number 16;
ENm002.contig11	ExonAligner	CDS	15745	15846	.	-	0	gene_id "AC034228.1-009"; transcript_id "AC034228.1-009"; exon_number 17;
ENm002.contig11	ExonAligner	CDS	16296	16360	.	-	2	gene_id "AC034228.1-009"; transcript_id "AC034228.1-009"; exon_number 18;
ENm002.contig11	ExonAligner	CDS	16468	16582	.	-	0	gene_id "AC034228.1-009"; transcript_id "AC034228.1-009"; exon_number 19;
ENm002.contig11	ExonAligner	CDS	26028	26233	.	-	2	gene_id "AC034228.1-009"; transcript_id "AC034228.1-009"; exon_number 20;
ENm002.contig11	ExonAligner	CDS	2402	2473	.	-	0	gene_id "AC034228.1-002"; transcript_id "AC034228.1-002"; exon_number 2;
ENm002.contig11	ExonAligner	CDS	3241	3342	.	-	0	gene_id "AC034228.1-002"; transcript_id "AC034228.1-002"; exon_number 3;
ENm002.contig11	ExonAligner	CDS	3800	3943	.	-	0	gene_id "AC034228.1-002"; transcript_id "AC034228.1-002"; exon_number 4;
ENm002.contig11	ExonAligner	CDS	4863	4979	.	-	0	gene_id "AC034228.1-002"; transcript_id "AC034228.1-002"; exon_number 5;
ENm002.contig11	ExonAligner	CDS	6920	7008	.	-	2	gene_id "AC034228.1-002"; transcript_id "AC034228.1-002"; exon_number 6;
ENm002.contig11	ExonAligner	CDS	7127	7193	.	-	0	gene_id "AC034228.1-002"; transcript_id "AC034228.1-002"; exon_number 7;
ENm002.contig11	ExonAligner	CDS	7394	7483	.	-	0	gene_id "AC034228.1-002"; transcript_id "AC034228.1-002"; exon_number 8;
ENm002.contig11	ExonAligner	CDS	9062	9196	.	-	0	gene_id "AC034228.1-002"; transcript_id "AC034228.1-002"; exon_number 9;
ENm002.contig11	ExonAligner	CDS	9292	9426	.	-	0	gene_id "AC034228.1-002"; transcript_id "AC034228.1-002"; exon_number 10;
ENm002.contig11	ExonAligner	CDS	11240	11317	.	-	0	gene_id "AC034228.1-002"; transcript_id "AC034228.1-002"; exon_number 11;
ENm002.contig11	ExonAligner	CDS	12982	13055	.	-	2	gene_id "AC034228.1-002"; transcript_id "AC034228.1-002"; exon_number 12;
ENm002.contig11	ExonAligner	CDS	13295	13346	.	-	0	gene_id "AC034228.1-002"; transcript_id "AC034228.1-002"; exon_number 13;
ENm002.contig11	ExonAligner	CDS	14381	14556	.	-	2	gene_id "AC034228.1-002"; transcript_id "AC034228.1-002"; exon_number 15;
ENm002.contig11	ExonAligner	CDS	15536	15635	.	-	0	gene_id "AC034228.1-002"; transcript_id "AC034228.1-002"; exon_number 16;
ENm002.contig11	ExonAligner	CDS	15745	15846	.	-	0	gene_id "AC034228.1-002"; transcript_id "AC034228.1-002"; exon_number 17;
ENm002.contig11	ExonAligner	CDS	16296	16360	.	-	2	gene_id "AC034228.1-002"; transcript_id "AC034228.1-002"; exon_number 18;
ENm002.contig11	ExonAligner	CDS	16468	16582	.	-	0	gene_id "AC034228.1-002"; transcript_id "AC034228.1-002"; exon_number 19;
ENm002.contig11	ExonAligner	CDS	26028	26233	.	-	2	gene_id "AC034228.1-002"; transcript_id "AC034228.1-002"; exon_number 20;
ENm002.contig11	ExonAligner	CDS	2402	2473	.	-	0	gene_id "AC034228.1-008"; transcript_id "AC034228.1-008"; exon_number 2;
ENm002.contig11	ExonAligner	CDS	3241	3342	.	-	0	gene_id "AC034228.1-008"; transcript_id "AC034228.1-008"; exon_number 3;
ENm002.contig11	ExonAligner	CDS	3800	3943	.	-	0	gene_id "AC034228.1-008"; transcript_id "AC034228.1-008"; exon_number 4;
ENm002.contig11	ExonAligner	CDS	4863	4979	.	-	0	gene_id "AC034228.1-008"; transcript_id "AC034228.1-008"; exon_number 5;
ENm002.contig11	ExonAligner	CDS	6920	7008	.	-	2	gene_id "AC034228.1-008"; transcript_id "AC034228.1-008"; exon_number 6;
ENm002.contig11	ExonAligner	CDS	7127	7193	.	-	0	gene_id "AC034228.1-008"; transcript_id "AC034228.1-008"; exon_number 7;
ENm002.contig11	ExonAligner	CDS	7394	7483	.	-	0	gene_id "AC034228.1-008"; transcript_id "AC034228.1-008"; exon_number 8;
ENm002.contig11	ExonAligner	CDS	9062	9196	.	-	0	gene_id "AC034228.1-008"; transcript_id "AC034228.1-008"; exon_number 9;
ENm002.contig11	ExonAligner	CDS	9292	9426	.	-	0	gene_id "AC034228.1-008"; transcript_id "AC034228.1-008"; exon_number 10;
ENm002.contig11	ExonAligner	CDS	11104	11181	.	-	0	gene_id "AC034228.1-008"; transcript_id "AC034228.1-008"; exon_number 11;
ENm002.contig11	ExonAligner	CDS	12982	13055	.	-	2	gene_id "AC034228.1-008"; transcript_id "AC034228.1-008"; exon_number 12;
ENm002.contig11	ExonAligner	CDS	13295	13346	.	-	0	gene_id "AC034228.1-008"; transcript_id "AC034228.1-008"; exon_number 13;
ENm002.contig11	ExonAligner	CDS	14381	14556	.	-	2	gene_id "AC034228.1-008"; transcript_id "AC034228.1-008"; exon_number 15;
ENm002.contig11	ExonAligner	CDS	15536	15635	.	-	0	gene_id "AC034228.1-008"; transcript_id "AC034228.1-008"; exon_number 16;
ENm002.contig11	ExonAligner	CDS	15745	15846	.	-	0	gene_id "AC034228.1-008"; transcript_id "AC034228.1-008"; exon_number 17;
ENm002.contig11	ExonAligner	CDS	16296	16360	.	-	2	gene_id "AC034228.1-008"; transcript_id "AC034228.1-008"; exon_number 18;
ENm002.contig11	ExonAligner	CDS	16468	16582	.	-	0	gene_id "AC034228.1-008"; transcript_id "AC034228.1-008"; exon_number 19;
ENm002.contig11	ExonAligner	CDS	26028	26222	.	-	0	gene_id "AC034228.1-008"; transcript_id "AC034228.1-008"; exon_number 20;
ENm002.contig11	ExonAligner	CDS	2402	2473	.	-	0	gene_id "AC034228.1-004"; transcript_id "AC034228.1-004"; exon_number 2;
ENm002.contig11	ExonAligner	CDS	3241	3342	.	-	0	gene_id "AC034228.1-004"; transcript_id "AC034228.1-004"; exon_number 3;
ENm002.contig11	ExonAligner	CDS	3800	3943	.	-	0	gene_id "AC034228.1-004"; transcript_id "AC034228.1-004"; exon_number 4;
ENm002.contig11	ExonAligner	CDS	4863	4979	.	-	0	gene_id "AC034228.1-004"; transcript_id "AC034228.1-004"; exon_number 5;
ENm002.contig11	ExonAligner	CDS	6920	7008	.	-	2	gene_id "AC034228.1-004"; transcript_id "AC034228.1-004"; exon_number 6;
ENm002.contig11	ExonAligner	CDS	7127	7193	.	-	0	gene_id "AC034228.1-004"; transcript_id "AC034228.1-004"; exon_number 7;
ENm002.contig11	ExonAligner	CDS	7394	7483	.	-	0	gene_id "AC034228.1-004"; transcript_id "AC034228.1-004"; exon_number 8;
ENm002.contig11	ExonAligner	CDS	9062	9196	.	-	0	gene_id "AC034228.1-004"; transcript_id "AC034228.1-004"; exon_number 9;
ENm002.contig11	ExonAligner	CDS	9292	9426	.	-	0	gene_id "AC034228.1-004"; transcript_id "AC034228.1-004"; exon_number 10;
ENm002.contig11	ExonAligner	CDS	11240	11317	.	-	0	gene_id "AC034228.1-004"; transcript_id "AC034228.1-004"; exon_number 11;
ENm002.contig11	ExonAligner	CDS	12982	13055	.	-	2	gene_id "AC034228.1-004"; transcript_id "AC034228.1-004"; exon_number 12;
ENm002.contig11	ExonAligner	CDS	13295	13346	.	-	0	gene_id "AC034228.1-004"; transcript_id "AC034228.1-004"; exon_number 13;
ENm002.contig11	ExonAligner	CDS	14381	14556	.	-	2	gene_id "AC034228.1-004"; transcript_id "AC034228.1-004"; exon_number 15;
ENm002.contig11	ExonAligner	CDS	15536	15635	.	-	0	gene_id "AC034228.1-004"; transcript_id "AC034228.1-004"; exon_number 16;
ENm002.contig11	ExonAligner	CDS	15745	15846	.	-	0	gene_id "AC034228.1-004"; transcript_id "AC034228.1-004"; exon_number 17;
ENm002.contig11	ExonAligner	CDS	16296	16360	.	-	2	gene_id "AC034228.1-004"; transcript_id "AC034228.1-004"; exon_number 18;
ENm002.contig11	ExonAligner	CDS	16468	16582	.	-	0	gene_id "AC034228.1-004"; transcript_id "AC034228.1-004"; exon_number 19;
ENm002.contig11	ExonAligner	CDS	26028	26222	.	-	0	gene_id "AC034228.1-004"; transcript_id "AC034228.1-004"; exon_number 20;
ENm002.contig11	ExonAligner	CDS	8991	9061	.	-	2	gene_id "AC034228.1-005"; transcript_id "AC034228.1-005"; exon_number 1;
ENm002.contig11	ExonAligner	CDS	9292	9426	.	-	2	gene_id "AC034228.1-005"; transcript_id "AC034228.1-005"; exon_number 2;
ENm002.contig11	ExonAligner	CDS	11104	11181	.	-	2	gene_id "AC034228.1-005"; transcript_id "AC034228.1-005"; exon_number 3;
ENm002.contig11	ExonAligner	CDS	12982	13055	.	-	1	gene_id "AC034228.1-005"; transcript_id "AC034228.1-005"; exon_number 4;
ENm002.contig11	ExonAligner	CDS	13295	13346	.	-	2	gene_id "AC034228.1-005"; transcript_id "AC034228.1-005"; exon_number 5;
ENm002.contig11	ExonAligner	CDS	14381	14556	.	-	1	gene_id "AC034228.1-005"; transcript_id "AC034228.1-005"; exon_number 7;
ENm002.contig11	ExonAligner	CDS	15536	15635	.	-	2	gene_id "AC034228.1-005"; transcript_id "AC034228.1-005"; exon_number 8;
ENm002.contig11	ExonAligner	CDS	15745	15846	.	-	2	gene_id "AC034228.1-005"; transcript_id "AC034228.1-005"; exon_number 9;
ENm002.contig11	ExonAligner	CDS	16296	16360	.	-	1	gene_id "AC034228.1-005"; transcript_id "AC034228.1-005"; exon_number 10;
ENm002.contig11	ExonAligner	CDS	16468	16582	.	-	2	gene_id "AC034228.1-005"; transcript_id "AC034228.1-005"; exon_number 11;
ENm002.contig11	ExonAligner	CDS	14495	14556	.	-	2	gene_id "AC034228.1-011"; transcript_id "AC034228.1-011"; exon_number 1;
ENm002.contig11	ExonAligner	CDS	15536	15635	.	-	0	gene_id "AC034228.1-011"; transcript_id "AC034228.1-011"; exon_number 2;
ENm002.contig11	ExonAligner	CDS	15745	15846	.	-	0	gene_id "AC034228.1-011"; transcript_id "AC034228.1-011"; exon_number 3;
ENm002.contig11	ExonAligner	CDS	16296	16360	.	-	2	gene_id "AC034228.1-011"; transcript_id "AC034228.1-011"; exon_number 4;
ENm002.contig11	ExonAligner	CDS	16468	16582	.	-	0	gene_id "AC034228.1-011"; transcript_id "AC034228.1-011"; exon_number 5;
ENm002.contig11	ExonAligner	CDS	26028	26222	.	-	0	gene_id "AC034228.1-011"; transcript_id "AC034228.1-011"; exon_number 6;
ENm002.contig11	ExonAligner	CDS	15764	15846	.	-	0	gene_id "AC034228.1-012"; transcript_id "AC034228.1-012"; exon_number 1;
ENm002.contig11	ExonAligner	CDS	16296	16360	.	-	2	gene_id "AC034228.1-012"; transcript_id "AC034228.1-012"; exon_number 2;
ENm002.contig11	ExonAligner	CDS	16468	16582	.	-	0	gene_id "AC034228.1-012"; transcript_id "AC034228.1-012"; exon_number 3;
ENm002.contig11	ExonAligner	CDS	26028	26222	.	-	0	gene_id "AC034228.1-012"; transcript_id "AC034228.1-012"; exon_number 4;
ENm002.contig4	ExonAligner	CDS	13498	13568	.	+	2	gene_id "AC063976.5-001"; transcript_id "AC063976.5-001"; exon_number 1;
ENm002.contig4	ExonAligner	CDS	13297	13393	.	+	0	gene_id "AC063976.5-001"; transcript_id "AC063976.5-001"; exon_number 2;
ENm002.contig4	ExonAligner	CDS	12622	12690	.	+	0	gene_id "AC063976.5-001"; transcript_id "AC063976.5-001"; exon_number 3;
ENm002.contig4	ExonAligner	CDS	12402	12467	.	+	0	gene_id "AC063976.5-001"; transcript_id "AC063976.5-001"; exon_number 4;
ENm002.contig4	ExonAligner	CDS	11653	11706	.	+	0	gene_id "AC063976.5-001"; transcript_id "AC063976.5-001"; exon_number 5;
ENm002.contig4	ExonAligner	CDS	11456	11555	.	+	1	gene_id "AC063976.5-001"; transcript_id "AC063976.5-001"; exon_number 6;
ENm002.contig4	ExonAligner	CDS	9560	9630	.	+	0	gene_id "AC063976.5-001"; transcript_id "AC063976.5-001"; exon_number 7;
ENm002.contig4	ExonAligner	CDS	4889	5065	.	+	0	gene_id "AC063976.5-001"; transcript_id "AC063976.5-001"; exon_number 8;
ENm002.contig4	ExonAligner	CDS	4604	4806	.	+	2	gene_id "AC063976.5-001"; transcript_id "AC063976.5-001"; exon_number 9;
ENm002.contig4	ExonAligner	CDS	3806	4045	.	+	2	gene_id "AC063976.5-001"; transcript_id "AC063976.5-001"; exon_number 10;
ENm002.contig4	ExonAligner	CDS	1737	1874	.	+	2	gene_id "AC063976.5-001"; transcript_id "AC063976.5-001"; exon_number 11;
ENm002.contig4	ExonAligner	CDS	23	174	.	+	1	gene_id "AC063976.5-001"; transcript_id "AC063976.5-001"; exon_number 12;
ENm002.contig4	ExonAligner	CDS	13498	13568	.	+	2	gene_id "AC063976.5-004"; transcript_id "AC063976.5-004"; exon_number 1;
ENm002.contig4	ExonAligner	CDS	13297	13393	.	+	0	gene_id "AC063976.5-004"; transcript_id "AC063976.5-004"; exon_number 2;
ENm002.contig4	ExonAligner	CDS	12622	12690	.	+	0	gene_id "AC063976.5-004"; transcript_id "AC063976.5-004"; exon_number 3;
ENm002.contig4	ExonAligner	CDS	12417	12464	.	+	0	gene_id "AC063976.5-004"; transcript_id "AC063976.5-004"; exon_number 4;
ENm002.contig4	ExonAligner	CDS	11653	11706	.	+	0	gene_id "AC063976.5-004"; transcript_id "AC063976.5-004"; exon_number 5;
ENm002.contig4	ExonAligner	CDS	11456	11555	.	+	1	gene_id "AC063976.5-004"; transcript_id "AC063976.5-004"; exon_number 6;
ENm002.contig4	ExonAligner	CDS	9560	9630	.	+	0	gene_id "AC063976.5-004"; transcript_id "AC063976.5-004"; exon_number 7;
ENm002.contig4	ExonAligner	CDS	4889	5065	.	+	0	gene_id "AC063976.5-004"; transcript_id "AC063976.5-004"; exon_number 8;
ENm002.contig4	ExonAligner	CDS	4604	4806	.	+	2	gene_id "AC063976.5-004"; transcript_id "AC063976.5-004"; exon_number 9;
ENm002.contig4	ExonAligner	CDS	3806	4045	.	+	2	gene_id "AC063976.5-004"; transcript_id "AC063976.5-004"; exon_number 10;
ENm002.contig4	ExonAligner	CDS	1737	1874	.	+	2	gene_id "AC063976.5-004"; transcript_id "AC063976.5-004"; exon_number 11;
ENm002.contig4	ExonAligner	CDS	23	174	.	+	1	gene_id "AC063976.5-004"; transcript_id "AC063976.5-004"; exon_number 12;
ENm002.contig4	ExonAligner	CDS	13498	13568	.	+	2	gene_id "AC063976.5-003"; transcript_id "AC063976.5-003"; exon_number 1;
ENm002.contig4	ExonAligner	CDS	13297	13393	.	+	0	gene_id "AC063976.5-003"; transcript_id "AC063976.5-003"; exon_number 2;
ENm002.contig4	ExonAligner	CDS	12622	12690	.	+	0	gene_id "AC063976.5-003"; transcript_id "AC063976.5-003"; exon_number 3;
ENm002.contig4	ExonAligner	CDS	12402	12467	.	+	0	gene_id "AC063976.5-003"; transcript_id "AC063976.5-003"; exon_number 4;
ENm002.contig4	ExonAligner	CDS	11653	11706	.	+	0	gene_id "AC063976.5-003"; transcript_id "AC063976.5-003"; exon_number 5;
ENm002.contig4	ExonAligner	CDS	11456	11555	.	+	1	gene_id "AC063976.5-003"; transcript_id "AC063976.5-003"; exon_number 6;
ENm002.contig4	ExonAligner	CDS	9560	9630	.	+	0	gene_id "AC063976.5-003"; transcript_id "AC063976.5-003"; exon_number 7;
ENm002.contig4	ExonAligner	CDS	4889	5065	.	+	0	gene_id "AC063976.5-003"; transcript_id "AC063976.5-003"; exon_number 8;
ENm002.contig4	ExonAligner	CDS	4604	4806	.	+	2	gene_id "AC063976.5-003"; transcript_id "AC063976.5-003"; exon_number 9;
ENm002.contig4	ExonAligner	CDS	3806	4045	.	+	2	gene_id "AC063976.5-003"; transcript_id "AC063976.5-003"; exon_number 10;
ENm002.contig4	ExonAligner	CDS	1737	1874	.	+	2	gene_id "AC063976.5-003"; transcript_id "AC063976.5-003"; exon_number 11;
ENm002.contig4	ExonAligner	CDS	23	174	.	+	1	gene_id "AC063976.5-003"; transcript_id "AC063976.5-003"; exon_number 12;
ENm002.contig4	ExonAligner	CDS	13498	13568	.	+	2	gene_id "AC063976.5-002"; transcript_id "AC063976.5-002"; exon_number 1;
ENm002.contig4	ExonAligner	CDS	13297	13393	.	+	0	gene_id "AC063976.5-002"; transcript_id "AC063976.5-002"; exon_number 2;
ENm002.contig4	ExonAligner	CDS	12622	12690	.	+	0	gene_id "AC063976.5-002"; transcript_id "AC063976.5-002"; exon_number 3;
ENm002.contig4	ExonAligner	CDS	12417	12464	.	+	0	gene_id "AC063976.5-002"; transcript_id "AC063976.5-002"; exon_number 4;
ENm002.contig4	ExonAligner	CDS	11653	11706	.	+	0	gene_id "AC063976.5-002"; transcript_id "AC063976.5-002"; exon_number 5;
ENm002.contig4	ExonAligner	CDS	11456	11555	.	+	1	gene_id "AC063976.5-002"; transcript_id "AC063976.5-002"; exon_number 6;
ENm002.contig4	ExonAligner	CDS	9560	9630	.	+	0	gene_id "AC063976.5-002"; transcript_id "AC063976.5-002"; exon_number 7;
ENm002.contig4	ExonAligner	CDS	4889	5065	.	+	0	gene_id "AC063976.5-002"; transcript_id "AC063976.5-002"; exon_number 8;
ENm002.contig4	ExonAligner	CDS	4604	4806	.	+	2	gene_id "AC063976.5-002"; transcript_id "AC063976.5-002"; exon_number 9;
ENm002.contig4	ExonAligner	CDS	3806	4045	.	+	2	gene_id "AC063976.5-002"; transcript_id "AC063976.5-002"; exon_number 10;
ENm002.contig4	ExonAligner	CDS	1737	1874	.	+	2	gene_id "AC063976.5-002"; transcript_id "AC063976.5-002"; exon_number 11;
ENm002.contig4	ExonAligner	CDS	23	174	.	+	1	gene_id "AC063976.5-002"; transcript_id "AC063976.5-002"; exon_number 12;
ENm002.contig4	ExonAligner	CDS	3806	3949	.	+	2	gene_id "AC063976.5-010"; transcript_id "AC063976.5-010"; exon_number 1;
ENm002.contig4	ExonAligner	CDS	1737	1874	.	+	2	gene_id "AC063976.5-010"; transcript_id "AC063976.5-010"; exon_number 2;
ENm002.contig4	ExonAligner	CDS	23	174	.	+	1	gene_id "AC063976.5-010"; transcript_id "AC063976.5-010"; exon_number 3;
ENm002.contig4	ExonAligner	CDS	3806	3948	.	+	2	gene_id "AC063976.5-014"; transcript_id "AC063976.5-014"; exon_number 1;
ENm002.contig4	ExonAligner	CDS	1737	1874	.	+	2	gene_id "AC063976.5-014"; transcript_id "AC063976.5-014"; exon_number 2;
ENm002.contig4	ExonAligner	CDS	23	174	.	+	1	gene_id "AC063976.5-014"; transcript_id "AC063976.5-014"; exon_number 3;
ENm002.contig4	ExonAligner	CDS	1737	1866	.	+	2	gene_id "AC063976.5-005"; transcript_id "AC063976.5-005"; exon_number 1;
ENm002.contig4	ExonAligner	CDS	23	174	.	+	1	gene_id "AC063976.5-005"; transcript_id "AC063976.5-005"; exon_number 2;
ENm002.contig4	ExonAligner	CDS	1737	1845	.	+	2	gene_id "AC063976.5-009"; transcript_id "AC063976.5-009"; exon_number 1;
ENm002.contig4	ExonAligner	CDS	23	174	.	+	1	gene_id "AC063976.5-009"; transcript_id "AC063976.5-009"; exon_number 2;
ENm002.contig8	ExonAligner	CDS	863	1067	.	+	1	gene_id "AC004041.1-001"; transcript_id "AC004041.1-001"; exon_number 5;
ENm002.contig8	ExonAligner	CDS	2271	2399	.	+	0	gene_id "AC004041.1-001"; transcript_id "AC004041.1-001"; exon_number 6;
ENm002.contig8	ExonAligner	CDS	5163	5314	.	+	0	gene_id "AC004041.1-001"; transcript_id "AC004041.1-001"; exon_number 7;
ENm002.contig8	ExonAligner	CDS	6863	7056	.	+	2	gene_id "AC004041.1-001"; transcript_id "AC004041.1-001"; exon_number 8;
ENm002.contig8	ExonAligner	CDS	7766	7966	.	+	0	gene_id "AC004041.1-001"; transcript_id "AC004041.1-001"; exon_number 9;
ENm002.contig8	ExonAligner	CDS	8770	8946	.	+	0	gene_id "AC004041.1-001"; transcript_id "AC004041.1-001"; exon_number 10;
ENm002.contig8	ExonAligner	CDS	10940	11097	.	+	0	gene_id "AC004041.1-001"; transcript_id "AC004041.1-001"; exon_number 11;
ENm002.contig8	ExonAligner	CDS	13764	13939	.	+	1	gene_id "AC004041.1-001"; transcript_id "AC004041.1-001"; exon_number 12;
ENm002.contig8	ExonAligner	CDS	16040	16305	.	+	2	gene_id "AC004041.1-001"; transcript_id "AC004041.1-001"; exon_number 13;
ENm002.contig8	ExonAligner	CDS	18888	19071	.	+	1	gene_id "AC004041.1-001"; transcript_id "AC004041.1-001"; exon_number 14;
ENm002.contig8	ExonAligner	CDS	19570	19696	.	+	0	gene_id "AC004041.1-001"; transcript_id "AC004041.1-001"; exon_number 15;
ENm002.contig8	ExonAligner	CDS	21106	21293	.	+	2	gene_id "AC004041.1-001"; transcript_id "AC004041.1-001"; exon_number 16;
ENm002.contig8	ExonAligner	CDS	24285	24389	.	+	0	gene_id "AC004041.1-001"; transcript_id "AC004041.1-001"; exon_number 17;
ENm002.contig8	ExonAligner	CDS	24545	24637	.	+	0	gene_id "AC004041.1-001"; transcript_id "AC004041.1-001"; exon_number 18;
ENm002.contig8	ExonAligner	CDS	24724	24837	.	+	0	gene_id "AC004041.1-001"; transcript_id "AC004041.1-001"; exon_number 19;
ENm002.contig8	ExonAligner	CDS	26184	26302	.	+	0	gene_id "AC004041.1-001"; transcript_id "AC004041.1-001"; exon_number 20;
ENm002.contig8	ExonAligner	CDS	26452	26670	.	+	1	gene_id "AC004041.1-001"; transcript_id "AC004041.1-001"; exon_number 21;
ENm002.contig8	ExonAligner	CDS	39510	39595	.	+	1	gene_id "AC004041.1-001"; transcript_id "AC004041.1-001"; exon_number 22;
ENm002.contig8	ExonAligner	CDS	40108	40250	.	+	2	gene_id "AC004041.1-001"; transcript_id "AC004041.1-001"; exon_number 23;
ENm002.contig8	ExonAligner	CDS	43027	43160	.	+	0	gene_id "AC004041.1-001"; transcript_id "AC004041.1-001"; exon_number 24;
ENm002.contig8	ExonAligner	CDS	43289	43466	.	+	1	gene_id "AC004041.1-001"; transcript_id "AC004041.1-001"; exon_number 25;
ENm002.contig8	ExonAligner	CDS	863	1067	.	+	1	gene_id "AC004041.1-003"; transcript_id "AC004041.1-003"; exon_number 5;
ENm002.contig8	ExonAligner	CDS	2271	2399	.	+	0	gene_id "AC004041.1-003"; transcript_id "AC004041.1-003"; exon_number 6;
ENm002.contig8	ExonAligner	CDS	5163	5314	.	+	0	gene_id "AC004041.1-003"; transcript_id "AC004041.1-003"; exon_number 7;
ENm002.contig8	ExonAligner	CDS	6863	7056	.	+	2	gene_id "AC004041.1-003"; transcript_id "AC004041.1-003"; exon_number 8;
ENm002.contig8	ExonAligner	CDS	7766	7966	.	+	0	gene_id "AC004041.1-003"; transcript_id "AC004041.1-003"; exon_number 9;
ENm002.contig8	ExonAligner	CDS	10940	11097	.	+	0	gene_id "AC004041.1-003"; transcript_id "AC004041.1-003"; exon_number 10;
ENm002.contig8	ExonAligner	CDS	13764	13939	.	+	1	gene_id "AC004041.1-003"; transcript_id "AC004041.1-003"; exon_number 11;
ENm002.contig8	ExonAligner	CDS	16040	16238	.	+	2	gene_id "AC004041.1-003"; transcript_id "AC004041.1-003"; exon_number 12;
ENm002.contig8	ExonAligner	CDS	863	1067	.	+	1	gene_id "AC004041.1-002"; transcript_id "AC004041.1-002"; exon_number 2;
ENm002.contig8	ExonAligner	CDS	2271	2399	.	+	0	gene_id "AC004041.1-002"; transcript_id "AC004041.1-002"; exon_number 3;
ENm002.contig8	ExonAligner	CDS	5163	5314	.	+	0	gene_id "AC004041.1-002"; transcript_id "AC004041.1-002"; exon_number 4;
ENm002.contig8	ExonAligner	CDS	6863	7056	.	+	2	gene_id "AC004041.1-002"; transcript_id "AC004041.1-002"; exon_number 5;
ENm002.contig8	ExonAligner	CDS	7766	7966	.	+	0	gene_id "AC004041.1-002"; transcript_id "AC004041.1-002"; exon_number 6;
ENm002.contig8	ExonAligner	CDS	8770	8946	.	+	0	gene_id "AC004041.1-002"; transcript_id "AC004041.1-002"; exon_number 7;
ENm002.contig8	ExonAligner	CDS	10940	11097	.	+	0	gene_id "AC004041.1-002"; transcript_id "AC004041.1-002"; exon_number 8;
ENm002.contig8	ExonAligner	CDS	13764	13939	.	+	1	gene_id "AC004041.1-002"; transcript_id "AC004041.1-002"; exon_number 9;
ENm002.contig8	ExonAligner	CDS	16040	16305	.	+	2	gene_id "AC004041.1-002"; transcript_id "AC004041.1-002"; exon_number 10;
ENm002.contig8	ExonAligner	CDS	18888	19071	.	+	1	gene_id "AC004041.1-002"; transcript_id "AC004041.1-002"; exon_number 11;
ENm002.contig8	ExonAligner	CDS	19570	19696	.	+	0	gene_id "AC004041.1-002"; transcript_id "AC004041.1-002"; exon_number 12;
ENm002.contig8	ExonAligner	CDS	21106	21293	.	+	2	gene_id "AC004041.1-002"; transcript_id "AC004041.1-002"; exon_number 13;
ENm002.contig8	ExonAligner	CDS	24285	24389	.	+	0	gene_id "AC004041.1-002"; transcript_id "AC004041.1-002"; exon_number 14;
ENm002.contig8	ExonAligner	CDS	24545	24637	.	+	0	gene_id "AC004041.1-002"; transcript_id "AC004041.1-002"; exon_number 15;
ENm002.contig8	ExonAligner	CDS	24724	24837	.	+	0	gene_id "AC004041.1-002"; transcript_id "AC004041.1-002"; exon_number 16;
ENm002.contig8	ExonAligner	CDS	26184	26302	.	+	0	gene_id "AC004041.1-002"; transcript_id "AC004041.1-002"; exon_number 17;
ENm002.contig8	ExonAligner	CDS	26452	26670	.	+	1	gene_id "AC004041.1-002"; transcript_id "AC004041.1-002"; exon_number 18;
ENm002.contig8	ExonAligner	CDS	39510	39595	.	+	1	gene_id "AC004041.1-002"; transcript_id "AC004041.1-002"; exon_number 19;
ENm002.contig8	ExonAligner	CDS	40108	40250	.	+	2	gene_id "AC004041.1-002"; transcript_id "AC004041.1-002"; exon_number 20;
ENm002.contig8	ExonAligner	CDS	43027	43160	.	+	0	gene_id "AC004041.1-002"; transcript_id "AC004041.1-002"; exon_number 21;
ENm002.contig8	ExonAligner	CDS	43289	43466	.	+	1	gene_id "AC004041.1-002"; transcript_id "AC004041.1-002"; exon_number 22;
ENm002.contig3	ExonAligner	CDS	19897	19974	.	+	0	gene_id "AC004039.5-001"; transcript_id "AC004039.5-001"; exon_number 6;
ENm002.contig3	ExonAligner	CDS	19625	19805	.	+	1	gene_id "AC004039.5-001"; transcript_id "AC004039.5-001"; exon_number 7;
ENm002.contig3	ExonAligner	CDS	17377	17533	.	+	2	gene_id "AC004039.5-001"; transcript_id "AC004039.5-001"; exon_number 8;
ENm002.contig3	ExonAligner	CDS	8486	8575	.	+	2	gene_id "AC004039.5-001"; transcript_id "AC004039.5-001"; exon_number 9;
ENm002.contig3	ExonAligner	CDS	8190	8343	.	+	0	gene_id "AC004039.5-001"; transcript_id "AC004039.5-001"; exon_number 10;
ENm002.contig3	ExonAligner	CDS	6359	6498	.	+	2	gene_id "AC004039.5-001"; transcript_id "AC004039.5-001"; exon_number 12;
ENm002.contig3	ExonAligner	CDS	4993	5098	.	+	0	gene_id "AC004039.5-001"; transcript_id "AC004039.5-001"; exon_number 13;
ENm002.contig3	ExonAligner	CDS	3206	3290	.	+	1	gene_id "AC004039.5-001"; transcript_id "AC004039.5-001"; exon_number 14;
ENm002.contig3	ExonAligner	CDS	2955	3099	.	+	2	gene_id "AC004039.5-001"; transcript_id "AC004039.5-001"; exon_number 15;
ENm002.contig3	ExonAligner	CDS	18	275	.	+	0	gene_id "AC004039.5-001"; transcript_id "AC004039.5-001"; exon_number 16;
ENm002.contig3	ExonAligner	CDS	19897	19974	.	+	0	gene_id "AC004039.5-002"; transcript_id "AC004039.5-002"; exon_number 6;
ENm002.contig3	ExonAligner	CDS	19625	19805	.	+	1	gene_id "AC004039.5-002"; transcript_id "AC004039.5-002"; exon_number 7;
ENm002.contig3	ExonAligner	CDS	17377	17533	.	+	2	gene_id "AC004039.5-002"; transcript_id "AC004039.5-002"; exon_number 8;
ENm002.contig3	ExonAligner	CDS	8486	8575	.	+	2	gene_id "AC004039.5-002"; transcript_id "AC004039.5-002"; exon_number 10;
ENm002.contig3	ExonAligner	CDS	8190	8343	.	+	0	gene_id "AC004039.5-002"; transcript_id "AC004039.5-002"; exon_number 11;
ENm002.contig3	ExonAligner	CDS	6359	6498	.	+	2	gene_id "AC004039.5-002"; transcript_id "AC004039.5-002"; exon_number 13;
ENm002.contig3	ExonAligner	CDS	4993	5098	.	+	0	gene_id "AC004039.5-002"; transcript_id "AC004039.5-002"; exon_number 14;
ENm002.contig3	ExonAligner	CDS	3206	3290	.	+	1	gene_id "AC004039.5-002"; transcript_id "AC004039.5-002"; exon_number 15;
ENm002.contig3	ExonAligner	CDS	2955	3099	.	+	2	gene_id "AC004039.5-002"; transcript_id "AC004039.5-002"; exon_number 16;
ENm002.contig3	ExonAligner	CDS	18	275	.	+	0	gene_id "AC004039.5-002"; transcript_id "AC004039.5-002"; exon_number 17;
ENm002.contig3	ExonAligner	CDS	19897	19974	.	+	0	gene_id "AC004039.5-006"; transcript_id "AC004039.5-006"; exon_number 5;
ENm002.contig3	ExonAligner	CDS	19656	19805	.	+	0	gene_id "AC004039.5-006"; transcript_id "AC004039.5-006"; exon_number 6;
ENm002.contig3	ExonAligner	CDS	3206	3290	.	+	1	gene_id "AC004039.5-007"; transcript_id "AC004039.5-007"; exon_number 1;
ENm002.contig3	ExonAligner	CDS	2955	3099	.	+	2	gene_id "AC004039.5-007"; transcript_id "AC004039.5-007"; exon_number 2;
ENm002.contig3	ExonAligner	CDS	18	275	.	+	0	gene_id "AC004039.5-007"; transcript_id "AC004039.5-007"; exon_number 3;
ENm002.contig5	ExonAligner	CDS	11699	11864	.	-	1	gene_id "AC004775.2-002"; transcript_id "AC004775.2-002"; exon_number 1;
ENm002.contig5	ExonAligner	CDS	22181	22350	.	-	0	gene_id "AC004775.2-002"; transcript_id "AC004775.2-002"; exon_number 2;
ENm002.contig5	ExonAligner	CDS	23663	23795	.	-	1	gene_id "AC004775.2-002"; transcript_id "AC004775.2-002"; exon_number 3;
ENm002.contig5	ExonAligner	CDS	27408	27576	.	-	2	gene_id "AC004775.2-002"; transcript_id "AC004775.2-002"; exon_number 4;
ENm002.contig5	ExonAligner	CDS	29606	29702	.	-	0	gene_id "AC004775.2-002"; transcript_id "AC004775.2-002"; exon_number 5;
ENm002.contig5	ExonAligner	CDS	30570	30731	.	-	0	gene_id "AC004775.2-002"; transcript_id "AC004775.2-002"; exon_number 6;
ENm002.contig5	ExonAligner	CDS	36139	36325	.	-	1	gene_id "AC004775.2-002"; transcript_id "AC004775.2-002"; exon_number 7;
ENm002.contig5	ExonAligner	CDS	39208	39403	.	-	2	gene_id "AC004775.2-002"; transcript_id "AC004775.2-002"; exon_number 8;
ENm002.contig5	ExonAligner	CDS	42638	42752	.	-	0	gene_id "AC004775.2-002"; transcript_id "AC004775.2-002"; exon_number 9;
ENm002.contig5	ExonAligner	CDS	64799	64828	.	-	0	gene_id "AC004775.2-002"; transcript_id "AC004775.2-002"; exon_number 10;
ENm003.contig5	ExonAligner	CDS	1255	1348	.	-	1	gene_id "AP006216.1-002"; transcript_id "AP006216.1-002"; exon_number 1;
ENm003.contig5	ExonAligner	CDS	1470	1551	.	-	2	gene_id "AP006216.1-002"; transcript_id "AP006216.1-002"; exon_number 2;
ENm003.contig5	ExonAligner	CDS	3483	3673	.	-	1	gene_id "AP006216.1-002"; transcript_id "AP006216.1-002"; exon_number 3;
ENm003.contig5	ExonAligner	CDS	3771	3909	.	-	2	gene_id "AP006216.1-002"; transcript_id "AP006216.1-002"; exon_number 4;
ENm003.contig5	ExonAligner	CDS	3995	4097	.	-	0	gene_id "AP006216.1-002"; transcript_id "AP006216.1-002"; exon_number 5;
ENm003.contig5	ExonAligner	CDS	6323	6546	.	-	2	gene_id "AP006216.1-002"; transcript_id "AP006216.1-002"; exon_number 6;
ENm003.contig5	ExonAligner	CDS	1255	1348	.	-	1	gene_id "AP006216.1-001"; transcript_id "AP006216.1-001"; exon_number 1;
ENm003.contig5	ExonAligner	CDS	1470	1551	.	-	2	gene_id "AP006216.1-001"; transcript_id "AP006216.1-001"; exon_number 2;
ENm003.contig5	ExonAligner	CDS	3483	3673	.	-	1	gene_id "AP006216.1-001"; transcript_id "AP006216.1-001"; exon_number 3;
ENm003.contig5	ExonAligner	CDS	3771	3909	.	-	2	gene_id "AP006216.1-001"; transcript_id "AP006216.1-001"; exon_number 4;
ENm003.contig5	ExonAligner	CDS	3995	4097	.	-	0	gene_id "AP006216.1-001"; transcript_id "AP006216.1-001"; exon_number 5;
ENm003.contig5	ExonAligner	CDS	6323	6546	.	-	2	gene_id "AP006216.1-001"; transcript_id "AP006216.1-001"; exon_number 6;
ENm003.contig5	ExonAligner	CDS	1257	1348	.	-	2	gene_id "AP006216.1-003"; transcript_id "AP006216.1-003"; exon_number 1;
ENm003.contig5	ExonAligner	CDS	1470	1551	.	-	0	gene_id "AP006216.1-003"; transcript_id "AP006216.1-003"; exon_number 2;
ENm003.contig5	ExonAligner	CDS	3490	3673	.	-	1	gene_id "AP006216.1-003"; transcript_id "AP006216.1-003"; exon_number 3;
ENm003.contig5	ExonAligner	CDS	6612	6887	.	-	1	gene_id "AP006216.1-003"; transcript_id "AP006216.1-003"; exon_number 4;
ENm003.contig3	ExonAligner	CDS	11184	11306	.	+	0	gene_id "AP006216.3-001"; transcript_id "AP006216.3-001"; exon_number 1;
ENm003.contig3	ExonAligner	CDS	10868	10927	.	+	0	gene_id "AP006216.3-001"; transcript_id "AP006216.3-001"; exon_number 2;
ENm003.contig3	ExonAligner	CDS	8215	8295	.	+	0	gene_id "AP006216.3-001"; transcript_id "AP006216.3-001"; exon_number 3;
ENm003.contig3	ExonAligner	CDS	7419	7529	.	+	0	gene_id "AP006216.3-001"; transcript_id "AP006216.3-001"; exon_number 4;
ENm003.contig3	ExonAligner	CDS	6211	6300	.	+	0	gene_id "AP006216.3-001"; transcript_id "AP006216.3-001"; exon_number 5;
ENm003.contig3	ExonAligner	CDS	6051	6115	.	+	2	gene_id "AP006216.3-001"; transcript_id "AP006216.3-001"; exon_number 6;
ENm003.contig3	ExonAligner	CDS	5666	5726	.	+	0	gene_id "AP006216.3-001"; transcript_id "AP006216.3-001"; exon_number 7;
ENm003.contig3	ExonAligner	CDS	3243	3365	.	+	0	gene_id "AP006216.3-001"; transcript_id "AP006216.3-001"; exon_number 9;
ENm003.contig3	ExonAligner	CDS	3037	3117	.	+	0	gene_id "AP006216.3-001"; transcript_id "AP006216.3-001"; exon_number 10;
ENm003.contig3	ExonAligner	CDS	2055	2125	.	+	2	gene_id "AP006216.3-001"; transcript_id "AP006216.3-001"; exon_number 11;
ENm003.contig3	ExonAligner	CDS	417	507	.	+	0	gene_id "AP006216.3-001"; transcript_id "AP006216.3-001"; exon_number 12;
ENm003.contig3	ExonAligner	CDS	168	329	.	+	0	gene_id "AP006216.3-001"; transcript_id "AP006216.3-001"; exon_number 13;
ENm003.contig3	ExonAligner	CDS	11200	11303	.	+	2	gene_id "AP006216.3-003"; transcript_id "AP006216.3-003"; exon_number 1;
ENm003.contig3	ExonAligner	CDS	10868	10927	.	+	2	gene_id "AP006216.3-003"; transcript_id "AP006216.3-003"; exon_number 2;
ENm003.contig3	ExonAligner	CDS	8215	8295	.	+	2	gene_id "AP006216.3-003"; transcript_id "AP006216.3-003"; exon_number 3;
ENm003.contig3	ExonAligner	CDS	7419	7529	.	+	2	gene_id "AP006216.3-003"; transcript_id "AP006216.3-003"; exon_number 4;
ENm003.contig3	ExonAligner	CDS	6211	6300	.	+	2	gene_id "AP006216.3-003"; transcript_id "AP006216.3-003"; exon_number 5;
ENm003.contig3	ExonAligner	CDS	6051	6115	.	+	1	gene_id "AP006216.3-003"; transcript_id "AP006216.3-003"; exon_number 6;
ENm003.contig3	ExonAligner	CDS	5666	5726	.	+	2	gene_id "AP006216.3-003"; transcript_id "AP006216.3-003"; exon_number 7;
ENm003.contig3	ExonAligner	CDS	3243	3365	.	+	2	gene_id "AP006216.3-003"; transcript_id "AP006216.3-003"; exon_number 8;
ENm003.contig3	ExonAligner	CDS	3037	3117	.	+	2	gene_id "AP006216.3-003"; transcript_id "AP006216.3-003"; exon_number 9;
ENm003.contig3	ExonAligner	CDS	2055	2125	.	+	1	gene_id "AP006216.3-003"; transcript_id "AP006216.3-003"; exon_number 10;
ENm003.contig3	ExonAligner	CDS	417	507	.	+	2	gene_id "AP006216.3-003"; transcript_id "AP006216.3-003"; exon_number 11;
ENm003.contig3	ExonAligner	CDS	11184	11316	.	+	1	gene_id "AP006216.3-002"; transcript_id "AP006216.3-002"; exon_number 1;
ENm003.contig3	ExonAligner	CDS	10868	10927	.	+	1	gene_id "AP006216.3-002"; transcript_id "AP006216.3-002"; exon_number 2;
ENm003.contig3	ExonAligner	CDS	7419	7529	.	+	1	gene_id "AP006216.3-002"; transcript_id "AP006216.3-002"; exon_number 3;
ENm003.contig3	ExonAligner	CDS	6211	6300	.	+	1	gene_id "AP006216.3-002"; transcript_id "AP006216.3-002"; exon_number 4;
ENm003.contig3	ExonAligner	CDS	6051	6115	.	+	0	gene_id "AP006216.3-002"; transcript_id "AP006216.3-002"; exon_number 5;
ENm003.contig3	ExonAligner	CDS	5666	5726	.	+	1	gene_id "AP006216.3-002"; transcript_id "AP006216.3-002"; exon_number 6;
ENm003.contig3	ExonAligner	CDS	3243	3365	.	+	1	gene_id "AP006216.3-002"; transcript_id "AP006216.3-002"; exon_number 8;
ENm003.contig3	ExonAligner	CDS	3037	3117	.	+	1	gene_id "AP006216.3-002"; transcript_id "AP006216.3-002"; exon_number 9;
ENm003.contig3	ExonAligner	CDS	2055	2125	.	+	0	gene_id "AP006216.3-002"; transcript_id "AP006216.3-002"; exon_number 10;
ENm003.contig3	ExonAligner	CDS	417	507	.	+	1	gene_id "AP006216.3-002"; transcript_id "AP006216.3-002"; exon_number 11;
ENm003.contig3	ExonAligner	CDS	168	329	.	+	1	gene_id "AP006216.3-002"; transcript_id "AP006216.3-002"; exon_number 12;
ENm004.contig4	ExonAligner	CDS	44407	44654	.	+	2	gene_id "RP11-247I13.2-001"; transcript_id "RP11-247I13.2-001"; exon_number 1;
ENm004.contig4	ExonAligner	CDS	41169	41345	.	+	2	gene_id "RP11-247I13.2-001"; transcript_id "RP11-247I13.2-001"; exon_number 2;
ENm004.contig4	ExonAligner	CDS	40708	41040	.	+	2	gene_id "RP11-247I13.2-001"; transcript_id "RP11-247I13.2-001"; exon_number 3;
ENm004.contig4	ExonAligner	CDS	40495	40609	.	+	0	gene_id "RP11-247I13.2-001"; transcript_id "RP11-247I13.2-001"; exon_number 4;
ENm004.contig4	ExonAligner	CDS	36248	36415	.	+	2	gene_id "RP11-247I13.2-001"; transcript_id "RP11-247I13.2-001"; exon_number 11;
ENm004.contig4	ExonAligner	CDS	28371	28503	.	+	0	gene_id "RP11-247I13.2-001"; transcript_id "RP11-247I13.2-001"; exon_number 12;
ENm004.contig4	ExonAligner	CDS	27485	27642	.	+	2	gene_id "RP11-247I13.2-001"; transcript_id "RP11-247I13.2-001"; exon_number 13;
ENm004.contig4	ExonAligner	CDS	26623	26750	.	+	1	gene_id "RP11-247I13.2-001"; transcript_id "RP11-247I13.2-001"; exon_number 14;
ENm004.contig4	ExonAligner	CDS	24898	24971	.	+	0	gene_id "RP11-247I13.2-001"; transcript_id "RP11-247I13.2-001"; exon_number 15;
ENm004.contig4	ExonAligner	CDS	44407	44654	.	+	2	gene_id "RP11-247I13.2-003"; transcript_id "RP11-247I13.2-003"; exon_number 1;
ENm004.contig4	ExonAligner	CDS	41169	41345	.	+	2	gene_id "RP11-247I13.2-003"; transcript_id "RP11-247I13.2-003"; exon_number 2;
ENm004.contig4	ExonAligner	CDS	40708	41040	.	+	2	gene_id "RP11-247I13.2-003"; transcript_id "RP11-247I13.2-003"; exon_number 3;
ENm004.contig4	ExonAligner	CDS	40495	40609	.	+	0	gene_id "RP11-247I13.2-003"; transcript_id "RP11-247I13.2-003"; exon_number 4;
ENm004.contig4	ExonAligner	CDS	36248	36415	.	+	2	gene_id "RP11-247I13.2-003"; transcript_id "RP11-247I13.2-003"; exon_number 11;
ENm004.contig4	ExonAligner	CDS	28371	28503	.	+	0	gene_id "RP11-247I13.2-003"; transcript_id "RP11-247I13.2-003"; exon_number 12;
ENm004.contig4	ExonAligner	CDS	27485	27642	.	+	2	gene_id "RP11-247I13.2-003"; transcript_id "RP11-247I13.2-003"; exon_number 13;
ENm004.contig4	ExonAligner	CDS	27204	27411	.	+	0	gene_id "RP11-247I13.2-003"; transcript_id "RP11-247I13.2-003"; exon_number 14;
ENm004.contig4	ExonAligner	CDS	26846	27120	.	+	2	gene_id "RP11-247I13.2-003"; transcript_id "RP11-247I13.2-003"; exon_number 15;
ENm004.contig4	ExonAligner	CDS	26623	26750	.	+	1	gene_id "RP11-247I13.2-003"; transcript_id "RP11-247I13.2-003"; exon_number 16;
ENm004.contig4	ExonAligner	CDS	24898	24971	.	+	0	gene_id "RP11-247I13.2-003"; transcript_id "RP11-247I13.2-003"; exon_number 17;
ENm004.contig4	ExonAligner	CDS	44407	44654	.	+	2	gene_id "RP11-247I13.2-002"; transcript_id "RP11-247I13.2-002"; exon_number 1;
ENm004.contig4	ExonAligner	CDS	41169	41345	.	+	2	gene_id "RP11-247I13.2-002"; transcript_id "RP11-247I13.2-002"; exon_number 2;
ENm004.contig4	ExonAligner	CDS	40708	41040	.	+	2	gene_id "RP11-247I13.2-002"; transcript_id "RP11-247I13.2-002"; exon_number 3;
ENm004.contig4	ExonAligner	CDS	40495	40609	.	+	0	gene_id "RP11-247I13.2-002"; transcript_id "RP11-247I13.2-002"; exon_number 4;
ENm004.contig4	ExonAligner	CDS	36248	36415	.	+	2	gene_id "RP11-247I13.2-002"; transcript_id "RP11-247I13.2-002"; exon_number 11;
ENm004.contig4	ExonAligner	CDS	28371	28503	.	+	0	gene_id "RP11-247I13.2-002"; transcript_id "RP11-247I13.2-002"; exon_number 12;
ENm004.contig4	ExonAligner	CDS	27485	27642	.	+	2	gene_id "RP11-247I13.2-002"; transcript_id "RP11-247I13.2-002"; exon_number 13;
ENm004.contig4	ExonAligner	CDS	27204	27411	.	+	0	gene_id "RP11-247I13.2-002"; transcript_id "RP11-247I13.2-002"; exon_number 14;
ENm004.contig4	ExonAligner	CDS	26846	27120	.	+	2	gene_id "RP11-247I13.2-002"; transcript_id "RP11-247I13.2-002"; exon_number 15;
ENm004.contig4	ExonAligner	CDS	26623	26750	.	+	1	gene_id "RP11-247I13.2-002"; transcript_id "RP11-247I13.2-002"; exon_number 16;
ENm004.contig4	ExonAligner	CDS	24898	24971	.	+	0	gene_id "RP11-247I13.2-002"; transcript_id "RP11-247I13.2-002"; exon_number 17;
ENm004.contig4	ExonAligner	CDS	44407	44654	.	+	2	gene_id "RP11-247I13.2-005"; transcript_id "RP11-247I13.2-005"; exon_number 1;
ENm004.contig4	ExonAligner	CDS	41169	41345	.	+	2	gene_id "RP11-247I13.2-005"; transcript_id "RP11-247I13.2-005"; exon_number 2;
ENm004.contig4	ExonAligner	CDS	40708	41040	.	+	2	gene_id "RP11-247I13.2-005"; transcript_id "RP11-247I13.2-005"; exon_number 3;
ENm004.contig4	ExonAligner	CDS	40495	40609	.	+	0	gene_id "RP11-247I13.2-005"; transcript_id "RP11-247I13.2-005"; exon_number 4;
ENm004.contig4	ExonAligner	CDS	36248	36415	.	+	2	gene_id "RP11-247I13.2-005"; transcript_id "RP11-247I13.2-005"; exon_number 10;
ENm004.contig4	ExonAligner	CDS	28371	28503	.	+	0	gene_id "RP11-247I13.2-005"; transcript_id "RP11-247I13.2-005"; exon_number 11;
ENm004.contig4	ExonAligner	CDS	27485	27642	.	+	2	gene_id "RP11-247I13.2-005"; transcript_id "RP11-247I13.2-005"; exon_number 12;
ENm004.contig4	ExonAligner	CDS	27204	27411	.	+	0	gene_id "RP11-247I13.2-005"; transcript_id "RP11-247I13.2-005"; exon_number 13;
ENm004.contig4	ExonAligner	CDS	26846	27120	.	+	2	gene_id "RP11-247I13.2-005"; transcript_id "RP11-247I13.2-005"; exon_number 14;
ENm004.contig4	ExonAligner	CDS	26623	26750	.	+	1	gene_id "RP11-247I13.2-005"; transcript_id "RP11-247I13.2-005"; exon_number 15;
ENm004.contig4	ExonAligner	CDS	24898	24971	.	+	0	gene_id "RP11-247I13.2-005"; transcript_id "RP11-247I13.2-005"; exon_number 16;
ENm004.contig4	ExonAligner	CDS	26846	27104	.	+	2	gene_id "RP11-247I13.2-006"; transcript_id "RP11-247I13.2-006"; exon_number 1;
ENm004.contig4	ExonAligner	CDS	26623	26750	.	+	1	gene_id "RP11-247I13.2-006"; transcript_id "RP11-247I13.2-006"; exon_number 2;
ENm004.contig4	ExonAligner	CDS	24898	24971	.	+	0	gene_id "RP11-247I13.2-006"; transcript_id "RP11-247I13.2-006"; exon_number 3;
ENm004.contig6	ExonAligner	CDS	33	90	.	+	0	gene_id "LL22NC03-113A11.1-006"; transcript_id "LL22NC03-113A11.1-006"; exon_number 1;
ENm004.contig6	ExonAligner	CDS	166	253	.	+	2	gene_id "LL22NC03-113A11.1-006"; transcript_id "LL22NC03-113A11.1-006"; exon_number 2;
ENm004.contig6	ExonAligner	CDS	837	883	.	+	1	gene_id "LL22NC03-113A11.1-006"; transcript_id "LL22NC03-113A11.1-006"; exon_number 3;
ENm004.contig6	ExonAligner	CDS	1857	1942	.	+	2	gene_id "LL22NC03-113A11.1-006"; transcript_id "LL22NC03-113A11.1-006"; exon_number 4;
ENm004.contig6	ExonAligner	CDS	2030	2113	.	+	0	gene_id "LL22NC03-113A11.1-006"; transcript_id "LL22NC03-113A11.1-006"; exon_number 5;
ENm004.contig6	ExonAligner	CDS	2199	2248	.	+	0	gene_id "LL22NC03-113A11.1-006"; transcript_id "LL22NC03-113A11.1-006"; exon_number 6;
ENm004.contig6	ExonAligner	CDS	2965	3034	.	+	1	gene_id "LL22NC03-113A11.1-006"; transcript_id "LL22NC03-113A11.1-006"; exon_number 7;
ENm004.contig6	ExonAligner	CDS	3112	3190	.	+	0	gene_id "LL22NC03-113A11.1-006"; transcript_id "LL22NC03-113A11.1-006"; exon_number 8;
ENm004.contig6	ExonAligner	CDS	5353	5422	.	+	0	gene_id "LL22NC03-113A11.1-006"; transcript_id "LL22NC03-113A11.1-006"; exon_number 10;
ENm004.contig6	ExonAligner	CDS	5503	5575	.	+	2	gene_id "LL22NC03-113A11.1-006"; transcript_id "LL22NC03-113A11.1-006"; exon_number 11;
ENm004.contig6	ExonAligner	CDS	6883	6957	.	+	2	gene_id "LL22NC03-113A11.1-006"; transcript_id "LL22NC03-113A11.1-006"; exon_number 13;
ENm004.contig6	ExonAligner	CDS	7036	7170	.	+	2	gene_id "LL22NC03-113A11.1-006"; transcript_id "LL22NC03-113A11.1-006"; exon_number 14;
ENm004.contig6	ExonAligner	CDS	7249	7310	.	+	2	gene_id "LL22NC03-113A11.1-006"; transcript_id "LL22NC03-113A11.1-006"; exon_number 15;
ENm004.contig6	ExonAligner	CDS	9134	9207	.	+	0	gene_id "LL22NC03-113A11.1-006"; transcript_id "LL22NC03-113A11.1-006"; exon_number 16;
ENm004.contig6	ExonAligner	CDS	10936	11005	.	+	1	gene_id "LL22NC03-113A11.1-006"; transcript_id "LL22NC03-113A11.1-006"; exon_number 17;
ENm004.contig6	ExonAligner	CDS	11134	11167	.	+	0	gene_id "LL22NC03-113A11.1-006"; transcript_id "LL22NC03-113A11.1-006"; exon_number 18;
ENm004.contig6	ExonAligner	CDS	11283	11475	.	+	2	gene_id "LL22NC03-113A11.1-006"; transcript_id "LL22NC03-113A11.1-006"; exon_number 21;
ENm004.contig6	ExonAligner	CDS	18657	18792	.	+	2	gene_id "LL22NC03-113A11.1-006"; transcript_id "LL22NC03-113A11.1-006"; exon_number 22;
ENm004.contig6	ExonAligner	CDS	27681	27778	.	+	1	gene_id "LL22NC03-113A11.1-006"; transcript_id "LL22NC03-113A11.1-006"; exon_number 23;
ENm004.contig6	ExonAligner	CDS	28539	28696	.	+	1	gene_id "LL22NC03-113A11.1-006"; transcript_id "LL22NC03-113A11.1-006"; exon_number 26;
ENm004.contig6	ExonAligner	CDS	28810	28930	.	+	2	gene_id "LL22NC03-113A11.1-006"; transcript_id "LL22NC03-113A11.1-006"; exon_number 27;
ENm004.contig6	ExonAligner	CDS	29031	29198	.	+	1	gene_id "LL22NC03-113A11.1-006"; transcript_id "LL22NC03-113A11.1-006"; exon_number 28;
ENm004.contig6	ExonAligner	CDS	35930	36155	.	+	1	gene_id "LL22NC03-113A11.1-006"; transcript_id "LL22NC03-113A11.1-006"; exon_number 29;
ENm004.contig6	ExonAligner	CDS	36260	36387	.	+	0	gene_id "LL22NC03-113A11.1-006"; transcript_id "LL22NC03-113A11.1-006"; exon_number 30;
ENm004.contig6	ExonAligner	CDS	36578	36680	.	+	1	gene_id "LL22NC03-113A11.1-006"; transcript_id "LL22NC03-113A11.1-006"; exon_number 31;
ENm004.contig6	ExonAligner	CDS	38753	38809	.	+	0	gene_id "LL22NC03-113A11.1-006"; transcript_id "LL22NC03-113A11.1-006"; exon_number 32;
ENm004.contig6	ExonAligner	CDS	41785	41856	.	+	1	gene_id "LL22NC03-113A11.1-006"; transcript_id "LL22NC03-113A11.1-006"; exon_number 34;
ENm004.contig6	ExonAligner	CDS	41952	42078	.	+	1	gene_id "LL22NC03-113A11.1-006"; transcript_id "LL22NC03-113A11.1-006"; exon_number 35;
ENm004.contig6	ExonAligner	CDS	42167	42266	.	+	0	gene_id "LL22NC03-113A11.1-006"; transcript_id "LL22NC03-113A11.1-006"; exon_number 36;
ENm004.contig6	ExonAligner	CDS	44983	45204	.	+	2	gene_id "LL22NC03-113A11.1-006"; transcript_id "LL22NC03-113A11.1-006"; exon_number 37;
ENm004.contig6	ExonAligner	CDS	47020	47183	.	+	2	gene_id "LL22NC03-113A11.1-006"; transcript_id "LL22NC03-113A11.1-006"; exon_number 38;
ENm004.contig6	ExonAligner	CDS	47304	47475	.	+	0	gene_id "LL22NC03-113A11.1-006"; transcript_id "LL22NC03-113A11.1-006"; exon_number 39;
ENm004.contig6	ExonAligner	CDS	48633	48687	.	+	2	gene_id "LL22NC03-113A11.1-006"; transcript_id "LL22NC03-113A11.1-006"; exon_number 40;
ENm004.contig6	ExonAligner	CDS	49410	49486	.	+	1	gene_id "LL22NC03-113A11.1-006"; transcript_id "LL22NC03-113A11.1-006"; exon_number 41;
ENm004.contig6	ExonAligner	CDS	49592	49890	.	+	2	gene_id "LL22NC03-113A11.1-006"; transcript_id "LL22NC03-113A11.1-006"; exon_number 42;
ENm004.contig6	ExonAligner	CDS	33	90	.	+	0	gene_id "LL22NC03-113A11.1-004"; transcript_id "LL22NC03-113A11.1-004"; exon_number 1;
ENm004.contig6	ExonAligner	CDS	166	253	.	+	2	gene_id "LL22NC03-113A11.1-004"; transcript_id "LL22NC03-113A11.1-004"; exon_number 2;
ENm004.contig6	ExonAligner	CDS	837	883	.	+	1	gene_id "LL22NC03-113A11.1-004"; transcript_id "LL22NC03-113A11.1-004"; exon_number 3;
ENm004.contig6	ExonAligner	CDS	1857	1942	.	+	2	gene_id "LL22NC03-113A11.1-004"; transcript_id "LL22NC03-113A11.1-004"; exon_number 4;
ENm004.contig6	ExonAligner	CDS	2030	2113	.	+	0	gene_id "LL22NC03-113A11.1-004"; transcript_id "LL22NC03-113A11.1-004"; exon_number 5;
ENm004.contig6	ExonAligner	CDS	2199	2248	.	+	0	gene_id "LL22NC03-113A11.1-004"; transcript_id "LL22NC03-113A11.1-004"; exon_number 6;
ENm004.contig6	ExonAligner	CDS	2965	3034	.	+	1	gene_id "LL22NC03-113A11.1-004"; transcript_id "LL22NC03-113A11.1-004"; exon_number 7;
ENm004.contig6	ExonAligner	CDS	3112	3190	.	+	0	gene_id "LL22NC03-113A11.1-004"; transcript_id "LL22NC03-113A11.1-004"; exon_number 8;
ENm004.contig6	ExonAligner	CDS	5353	5422	.	+	0	gene_id "LL22NC03-113A11.1-004"; transcript_id "LL22NC03-113A11.1-004"; exon_number 10;
ENm004.contig6	ExonAligner	CDS	5503	5575	.	+	2	gene_id "LL22NC03-113A11.1-004"; transcript_id "LL22NC03-113A11.1-004"; exon_number 11;
ENm004.contig6	ExonAligner	CDS	6883	6957	.	+	2	gene_id "LL22NC03-113A11.1-004"; transcript_id "LL22NC03-113A11.1-004"; exon_number 13;
ENm004.contig6	ExonAligner	CDS	7036	7170	.	+	2	gene_id "LL22NC03-113A11.1-004"; transcript_id "LL22NC03-113A11.1-004"; exon_number 14;
ENm004.contig6	ExonAligner	CDS	7249	7310	.	+	2	gene_id "LL22NC03-113A11.1-004"; transcript_id "LL22NC03-113A11.1-004"; exon_number 15;
ENm004.contig6	ExonAligner	CDS	9134	9207	.	+	0	gene_id "LL22NC03-113A11.1-004"; transcript_id "LL22NC03-113A11.1-004"; exon_number 16;
ENm004.contig6	ExonAligner	CDS	10936	11005	.	+	1	gene_id "LL22NC03-113A11.1-004"; transcript_id "LL22NC03-113A11.1-004"; exon_number 17;
ENm004.contig6	ExonAligner	CDS	11134	11167	.	+	0	gene_id "LL22NC03-113A11.1-004"; transcript_id "LL22NC03-113A11.1-004"; exon_number 18;
ENm004.contig6	ExonAligner	CDS	11283	11475	.	+	2	gene_id "LL22NC03-113A11.1-004"; transcript_id "LL22NC03-113A11.1-004"; exon_number 21;
ENm004.contig6	ExonAligner	CDS	18657	18792	.	+	2	gene_id "LL22NC03-113A11.1-004"; transcript_id "LL22NC03-113A11.1-004"; exon_number 22;
ENm004.contig6	ExonAligner	CDS	27681	27778	.	+	1	gene_id "LL22NC03-113A11.1-004"; transcript_id "LL22NC03-113A11.1-004"; exon_number 23;
ENm004.contig6	ExonAligner	CDS	28539	28696	.	+	1	gene_id "LL22NC03-113A11.1-004"; transcript_id "LL22NC03-113A11.1-004"; exon_number 26;
ENm004.contig6	ExonAligner	CDS	28810	28930	.	+	2	gene_id "LL22NC03-113A11.1-004"; transcript_id "LL22NC03-113A11.1-004"; exon_number 27;
ENm004.contig6	ExonAligner	CDS	29031	29198	.	+	1	gene_id "LL22NC03-113A11.1-004"; transcript_id "LL22NC03-113A11.1-004"; exon_number 28;
ENm004.contig6	ExonAligner	CDS	35930	36155	.	+	1	gene_id "LL22NC03-113A11.1-004"; transcript_id "LL22NC03-113A11.1-004"; exon_number 29;
ENm004.contig6	ExonAligner	CDS	36260	36387	.	+	0	gene_id "LL22NC03-113A11.1-004"; transcript_id "LL22NC03-113A11.1-004"; exon_number 30;
ENm004.contig6	ExonAligner	CDS	36578	36680	.	+	1	gene_id "LL22NC03-113A11.1-004"; transcript_id "LL22NC03-113A11.1-004"; exon_number 31;
ENm004.contig6	ExonAligner	CDS	38753	38809	.	+	0	gene_id "LL22NC03-113A11.1-004"; transcript_id "LL22NC03-113A11.1-004"; exon_number 32;
ENm004.contig6	ExonAligner	CDS	41785	41856	.	+	1	gene_id "LL22NC03-113A11.1-004"; transcript_id "LL22NC03-113A11.1-004"; exon_number 34;
ENm004.contig6	ExonAligner	CDS	41952	42078	.	+	1	gene_id "LL22NC03-113A11.1-004"; transcript_id "LL22NC03-113A11.1-004"; exon_number 35;
ENm004.contig6	ExonAligner	CDS	42167	42266	.	+	0	gene_id "LL22NC03-113A11.1-004"; transcript_id "LL22NC03-113A11.1-004"; exon_number 36;
ENm004.contig6	ExonAligner	CDS	44983	45204	.	+	2	gene_id "LL22NC03-113A11.1-004"; transcript_id "LL22NC03-113A11.1-004"; exon_number 37;
ENm004.contig6	ExonAligner	CDS	47020	47183	.	+	2	gene_id "LL22NC03-113A11.1-004"; transcript_id "LL22NC03-113A11.1-004"; exon_number 38;
ENm004.contig6	ExonAligner	CDS	47304	47475	.	+	0	gene_id "LL22NC03-113A11.1-004"; transcript_id "LL22NC03-113A11.1-004"; exon_number 39;
ENm004.contig6	ExonAligner	CDS	49410	49486	.	+	2	gene_id "LL22NC03-113A11.1-004"; transcript_id "LL22NC03-113A11.1-004"; exon_number 40;
ENm004.contig6	ExonAligner	CDS	49592	49795	.	+	0	gene_id "LL22NC03-113A11.1-004"; transcript_id "LL22NC03-113A11.1-004"; exon_number 41;
ENm004.contig6	ExonAligner	CDS	33	90	.	+	0	gene_id "LL22NC03-113A11.1-001"; transcript_id "LL22NC03-113A11.1-001"; exon_number 1;
ENm004.contig6	ExonAligner	CDS	166	253	.	+	2	gene_id "LL22NC03-113A11.1-001"; transcript_id "LL22NC03-113A11.1-001"; exon_number 2;
ENm004.contig6	ExonAligner	CDS	837	883	.	+	1	gene_id "LL22NC03-113A11.1-001"; transcript_id "LL22NC03-113A11.1-001"; exon_number 3;
ENm004.contig6	ExonAligner	CDS	1857	1942	.	+	2	gene_id "LL22NC03-113A11.1-001"; transcript_id "LL22NC03-113A11.1-001"; exon_number 4;
ENm004.contig6	ExonAligner	CDS	2030	2113	.	+	0	gene_id "LL22NC03-113A11.1-001"; transcript_id "LL22NC03-113A11.1-001"; exon_number 5;
ENm004.contig6	ExonAligner	CDS	2199	2248	.	+	0	gene_id "LL22NC03-113A11.1-001"; transcript_id "LL22NC03-113A11.1-001"; exon_number 6;
ENm004.contig6	ExonAligner	CDS	2965	3034	.	+	1	gene_id "LL22NC03-113A11.1-001"; transcript_id "LL22NC03-113A11.1-001"; exon_number 7;
ENm004.contig6	ExonAligner	CDS	3112	3190	.	+	0	gene_id "LL22NC03-113A11.1-001"; transcript_id "LL22NC03-113A11.1-001"; exon_number 8;
ENm004.contig6	ExonAligner	CDS	5353	5422	.	+	0	gene_id "LL22NC03-113A11.1-001"; transcript_id "LL22NC03-113A11.1-001"; exon_number 10;
ENm004.contig6	ExonAligner	CDS	5503	5575	.	+	2	gene_id "LL22NC03-113A11.1-001"; transcript_id "LL22NC03-113A11.1-001"; exon_number 11;
ENm004.contig6	ExonAligner	CDS	6883	6957	.	+	2	gene_id "LL22NC03-113A11.1-001"; transcript_id "LL22NC03-113A11.1-001"; exon_number 13;
ENm004.contig6	ExonAligner	CDS	7036	7170	.	+	2	gene_id "LL22NC03-113A11.1-001"; transcript_id "LL22NC03-113A11.1-001"; exon_number 14;
ENm004.contig6	ExonAligner	CDS	7249	7310	.	+	2	gene_id "LL22NC03-113A11.1-001"; transcript_id "LL22NC03-113A11.1-001"; exon_number 15;
ENm004.contig6	ExonAligner	CDS	9134	9207	.	+	0	gene_id "LL22NC03-113A11.1-001"; transcript_id "LL22NC03-113A11.1-001"; exon_number 16;
ENm004.contig6	ExonAligner	CDS	10936	11005	.	+	1	gene_id "LL22NC03-113A11.1-001"; transcript_id "LL22NC03-113A11.1-001"; exon_number 17;
ENm004.contig6	ExonAligner	CDS	11134	11167	.	+	0	gene_id "LL22NC03-113A11.1-001"; transcript_id "LL22NC03-113A11.1-001"; exon_number 18;
ENm004.contig6	ExonAligner	CDS	11283	11475	.	+	2	gene_id "LL22NC03-113A11.1-001"; transcript_id "LL22NC03-113A11.1-001"; exon_number 21;
ENm004.contig6	ExonAligner	CDS	18657	18792	.	+	2	gene_id "LL22NC03-113A11.1-001"; transcript_id "LL22NC03-113A11.1-001"; exon_number 22;
ENm004.contig6	ExonAligner	CDS	27681	27778	.	+	1	gene_id "LL22NC03-113A11.1-001"; transcript_id "LL22NC03-113A11.1-001"; exon_number 23;
ENm004.contig6	ExonAligner	CDS	28539	28696	.	+	1	gene_id "LL22NC03-113A11.1-001"; transcript_id "LL22NC03-113A11.1-001"; exon_number 26;
ENm004.contig6	ExonAligner	CDS	28810	28930	.	+	2	gene_id "LL22NC03-113A11.1-001"; transcript_id "LL22NC03-113A11.1-001"; exon_number 27;
ENm004.contig6	ExonAligner	CDS	29031	29198	.	+	1	gene_id "LL22NC03-113A11.1-001"; transcript_id "LL22NC03-113A11.1-001"; exon_number 28;
ENm004.contig6	ExonAligner	CDS	35930	36155	.	+	1	gene_id "LL22NC03-113A11.1-001"; transcript_id "LL22NC03-113A11.1-001"; exon_number 29;
ENm004.contig6	ExonAligner	CDS	36260	36387	.	+	0	gene_id "LL22NC03-113A11.1-001"; transcript_id "LL22NC03-113A11.1-001"; exon_number 30;
ENm004.contig6	ExonAligner	CDS	36578	36680	.	+	1	gene_id "LL22NC03-113A11.1-001"; transcript_id "LL22NC03-113A11.1-001"; exon_number 31;
ENm004.contig6	ExonAligner	CDS	41785	41856	.	+	1	gene_id "LL22NC03-113A11.1-001"; transcript_id "LL22NC03-113A11.1-001"; exon_number 33;
ENm004.contig6	ExonAligner	CDS	41952	42078	.	+	1	gene_id "LL22NC03-113A11.1-001"; transcript_id "LL22NC03-113A11.1-001"; exon_number 34;
ENm004.contig6	ExonAligner	CDS	42167	42266	.	+	0	gene_id "LL22NC03-113A11.1-001"; transcript_id "LL22NC03-113A11.1-001"; exon_number 35;
ENm004.contig6	ExonAligner	CDS	44983	45204	.	+	2	gene_id "LL22NC03-113A11.1-001"; transcript_id "LL22NC03-113A11.1-001"; exon_number 36;
ENm004.contig6	ExonAligner	CDS	47020	47183	.	+	2	gene_id "LL22NC03-113A11.1-001"; transcript_id "LL22NC03-113A11.1-001"; exon_number 37;
ENm004.contig6	ExonAligner	CDS	47304	47475	.	+	0	gene_id "LL22NC03-113A11.1-001"; transcript_id "LL22NC03-113A11.1-001"; exon_number 38;
ENm004.contig6	ExonAligner	CDS	48633	48687	.	+	2	gene_id "LL22NC03-113A11.1-001"; transcript_id "LL22NC03-113A11.1-001"; exon_number 39;
ENm004.contig6	ExonAligner	CDS	49410	49486	.	+	1	gene_id "LL22NC03-113A11.1-001"; transcript_id "LL22NC03-113A11.1-001"; exon_number 40;
ENm004.contig6	ExonAligner	CDS	49592	49890	.	+	2	gene_id "LL22NC03-113A11.1-001"; transcript_id "LL22NC03-113A11.1-001"; exon_number 41;
ENm004.contig6	ExonAligner	CDS	18657	18792	.	+	2	gene_id "LL22NC03-113A11.1-005"; transcript_id "LL22NC03-113A11.1-005"; exon_number 2;
ENm004.contig6	ExonAligner	CDS	27681	27778	.	+	1	gene_id "LL22NC03-113A11.1-005"; transcript_id "LL22NC03-113A11.1-005"; exon_number 3;
ENm004.contig6	ExonAligner	CDS	28539	28696	.	+	1	gene_id "LL22NC03-113A11.1-005"; transcript_id "LL22NC03-113A11.1-005"; exon_number 6;
ENm004.contig6	ExonAligner	CDS	28810	28930	.	+	2	gene_id "LL22NC03-113A11.1-005"; transcript_id "LL22NC03-113A11.1-005"; exon_number 7;
ENm004.contig6	ExonAligner	CDS	29031	29198	.	+	1	gene_id "LL22NC03-113A11.1-005"; transcript_id "LL22NC03-113A11.1-005"; exon_number 8;
ENm004.contig6	ExonAligner	CDS	35930	36155	.	+	1	gene_id "LL22NC03-113A11.1-005"; transcript_id "LL22NC03-113A11.1-005"; exon_number 9;
ENm004.contig6	ExonAligner	CDS	36260	36387	.	+	0	gene_id "LL22NC03-113A11.1-005"; transcript_id "LL22NC03-113A11.1-005"; exon_number 10;
ENm004.contig6	ExonAligner	CDS	36578	36680	.	+	1	gene_id "LL22NC03-113A11.1-005"; transcript_id "LL22NC03-113A11.1-005"; exon_number 11;
ENm004.contig6	ExonAligner	CDS	41785	41856	.	+	1	gene_id "LL22NC03-113A11.1-005"; transcript_id "LL22NC03-113A11.1-005"; exon_number 13;
ENm004.contig6	ExonAligner	CDS	41952	42078	.	+	1	gene_id "LL22NC03-113A11.1-005"; transcript_id "LL22NC03-113A11.1-005"; exon_number 14;
ENm004.contig6	ExonAligner	CDS	42167	42266	.	+	0	gene_id "LL22NC03-113A11.1-005"; transcript_id "LL22NC03-113A11.1-005"; exon_number 15;
ENm004.contig6	ExonAligner	CDS	44983	45204	.	+	2	gene_id "LL22NC03-113A11.1-005"; transcript_id "LL22NC03-113A11.1-005"; exon_number 16;
ENm004.contig6	ExonAligner	CDS	47020	47183	.	+	2	gene_id "LL22NC03-113A11.1-005"; transcript_id "LL22NC03-113A11.1-005"; exon_number 17;
ENm004.contig6	ExonAligner	CDS	47304	47475	.	+	0	gene_id "LL22NC03-113A11.1-005"; transcript_id "LL22NC03-113A11.1-005"; exon_number 18;
ENm004.contig6	ExonAligner	CDS	48633	48687	.	+	2	gene_id "LL22NC03-113A11.1-005"; transcript_id "LL22NC03-113A11.1-005"; exon_number 19;
ENm004.contig6	ExonAligner	CDS	49410	49486	.	+	1	gene_id "LL22NC03-113A11.1-005"; transcript_id "LL22NC03-113A11.1-005"; exon_number 20;
ENm004.contig6	ExonAligner	CDS	49592	49890	.	+	2	gene_id "LL22NC03-113A11.1-005"; transcript_id "LL22NC03-113A11.1-005"; exon_number 21;
ENm004.contig1	ExonAligner	CDS	72	179	.	-	0	gene_id "RP1-149A16.6-001"; transcript_id "RP1-149A16.6-001"; exon_number 1;
ENm004.contig1	ExonAligner	CDS	2050	2169	.	-	0	gene_id "RP1-149A16.6-001"; transcript_id "RP1-149A16.6-001"; exon_number 2;
ENm004.contig1	ExonAligner	CDS	2250	2360	.	-	0	gene_id "RP1-149A16.6-001"; transcript_id "RP1-149A16.6-001"; exon_number 3;
ENm004.contig1	ExonAligner	CDS	2594	2782	.	-	0	gene_id "RP1-149A16.6-001"; transcript_id "RP1-149A16.6-001"; exon_number 4;
ENm004.contig1	ExonAligner	CDS	3434	3609	.	-	2	gene_id "RP1-149A16.6-001"; transcript_id "RP1-149A16.6-001"; exon_number 5;
ENm004.contig1	ExonAligner	CDS	4383	4542	.	-	0	gene_id "RP1-149A16.6-001"; transcript_id "RP1-149A16.6-001"; exon_number 6;
ENm004.contig1	ExonAligner	CDS	4788	4944	.	-	1	gene_id "RP1-149A16.6-001"; transcript_id "RP1-149A16.6-001"; exon_number 7;
ENm004.contig1	ExonAligner	CDS	6226	6382	.	-	2	gene_id "RP1-149A16.6-001"; transcript_id "RP1-149A16.6-001"; exon_number 8;
ENm004.contig1	ExonAligner	CDS	6468	6567	.	-	0	gene_id "RP1-149A16.6-001"; transcript_id "RP1-149A16.6-001"; exon_number 9;
ENm004.contig1	ExonAligner	CDS	6641	6708	.	-	2	gene_id "RP1-149A16.6-001"; transcript_id "RP1-149A16.6-001"; exon_number 10;
ENm004.contig1	ExonAligner	CDS	8216	8294	.	-	0	gene_id "RP1-149A16.6-001"; transcript_id "RP1-149A16.6-001"; exon_number 11;
ENm004.contig1	ExonAligner	CDS	8536	8609	.	-	0	gene_id "RP1-149A16.6-001"; transcript_id "RP1-149A16.6-001"; exon_number 12;
ENm005.contig1	ExonAligner	CDS	123	233	.	-	0	gene_id "AP000275.61-006"; transcript_id "AP000275.61-006"; exon_number 1;
ENm005.contig1	ExonAligner	CDS	982	1113	.	-	0	gene_id "AP000275.61-006"; transcript_id "AP000275.61-006"; exon_number 2;
ENm005.contig1	ExonAligner	CDS	1424	1570	.	-	0	gene_id "AP000275.61-006"; transcript_id "AP000275.61-006"; exon_number 3;
ENm005.contig1	ExonAligner	CDS	123	233	.	-	0	gene_id "AP000275.61-001"; transcript_id "AP000275.61-001"; exon_number 1;
ENm005.contig1	ExonAligner	CDS	771	866	.	-	0	gene_id "AP000275.61-001"; transcript_id "AP000275.61-001"; exon_number 2;
ENm005.contig1	ExonAligner	CDS	982	1113	.	-	0	gene_id "AP000275.61-001"; transcript_id "AP000275.61-001"; exon_number 3;
ENm005.contig1	ExonAligner	CDS	1427	1579	.	-	0	gene_id "AP000275.61-001"; transcript_id "AP000275.61-001"; exon_number 4;
ENm005.contig1	ExonAligner	CDS	1663	1730	.	-	2	gene_id "AP000275.61-001"; transcript_id "AP000275.61-001"; exon_number 5;
ENm005.contig1	ExonAligner	CDS	2190	2357	.	-	2	gene_id "AP000275.61-001"; transcript_id "AP000275.61-001"; exon_number 6;
ENm005.contig1	ExonAligner	CDS	928	1113	.	-	0	gene_id "AP000275.61-002"; transcript_id "AP000275.61-002"; exon_number 1;
ENm005.contig1	ExonAligner	CDS	1427	1579	.	-	0	gene_id "AP000275.61-002"; transcript_id "AP000275.61-002"; exon_number 2;
ENm005.contig1	ExonAligner	CDS	1663	1730	.	-	2	gene_id "AP000275.61-002"; transcript_id "AP000275.61-002"; exon_number 3;
ENm005.contig1	ExonAligner	CDS	2190	2357	.	-	2	gene_id "AP000275.61-002"; transcript_id "AP000275.61-002"; exon_number 4;
ENm005.contig1	ExonAligner	CDS	1043	1113	.	-	0	gene_id "AP000275.61-007"; transcript_id "AP000275.61-007"; exon_number 1;
ENm005.contig1	ExonAligner	CDS	1427	1579	.	-	0	gene_id "AP000275.61-007"; transcript_id "AP000275.61-007"; exon_number 2;
ENm005.contig1	ExonAligner	CDS	1663	1730	.	-	2	gene_id "AP000275.61-007"; transcript_id "AP000275.61-007"; exon_number 3;
ENm005.contig1	ExonAligner	CDS	2190	2306	.	-	2	gene_id "AP000275.61-007"; transcript_id "AP000275.61-007"; exon_number 4;
ENm005.contig8	ExonAligner	CDS	36352	36451	.	+	0	gene_id "AP000275.63-004"; transcript_id "AP000275.63-004"; exon_number 3;
ENm005.contig8	ExonAligner	CDS	36242	36312	.	+	2	gene_id "AP000275.63-004"; transcript_id "AP000275.63-004"; exon_number 4;
ENm005.contig8	ExonAligner	CDS	35494	35625	.	+	2	gene_id "AP000275.63-004"; transcript_id "AP000275.63-004"; exon_number 8;
ENm005.contig8	ExonAligner	CDS	33340	33534	.	+	2	gene_id "AP000275.63-004"; transcript_id "AP000275.63-004"; exon_number 9;
ENm005.contig8	ExonAligner	CDS	33104	33260	.	+	0	gene_id "AP000275.63-004"; transcript_id "AP000275.63-004"; exon_number 10;
ENm005.contig8	ExonAligner	CDS	32942	33014	.	+	1	gene_id "AP000275.63-004"; transcript_id "AP000275.63-004"; exon_number 11;
ENm005.contig8	ExonAligner	CDS	29226	29438	.	+	1	gene_id "AP000275.63-004"; transcript_id "AP000275.63-004"; exon_number 12;
ENm005.contig8	ExonAligner	CDS	26850	26967	.	+	2	gene_id "AP000275.63-004"; transcript_id "AP000275.63-004"; exon_number 13;
ENm005.contig8	ExonAligner	CDS	25776	25932	.	+	0	gene_id "AP000275.63-004"; transcript_id "AP000275.63-004"; exon_number 14;
ENm005.contig8	ExonAligner	CDS	25507	25659	.	+	0	gene_id "AP000275.63-004"; transcript_id "AP000275.63-004"; exon_number 15;
ENm005.contig8	ExonAligner	CDS	23847	24039	.	+	1	gene_id "AP000275.63-004"; transcript_id "AP000275.63-004"; exon_number 16;
ENm005.contig8	ExonAligner	CDS	23618	23758	.	+	1	gene_id "AP000275.63-004"; transcript_id "AP000275.63-004"; exon_number 17;
ENm005.contig8	ExonAligner	CDS	23001	23079	.	+	2	gene_id "AP000275.63-004"; transcript_id "AP000275.63-004"; exon_number 18;
ENm005.contig8	ExonAligner	CDS	22688	22873	.	+	2	gene_id "AP000275.63-004"; transcript_id "AP000275.63-004"; exon_number 19;
ENm005.contig8	ExonAligner	CDS	18471	18624	.	+	0	gene_id "AP000275.63-004"; transcript_id "AP000275.63-004"; exon_number 21;
ENm005.contig8	ExonAligner	CDS	15781	15927	.	+	0	gene_id "AP000275.63-004"; transcript_id "AP000275.63-004"; exon_number 22;
ENm005.contig8	ExonAligner	CDS	14651	14726	.	+	1	gene_id "AP000275.63-004"; transcript_id "AP000275.63-004"; exon_number 23;
ENm005.contig8	ExonAligner	CDS	13494	13657	.	+	0	gene_id "AP000275.63-004"; transcript_id "AP000275.63-004"; exon_number 24;
ENm005.contig8	ExonAligner	CDS	13269	13365	.	+	1	gene_id "AP000275.63-004"; transcript_id "AP000275.63-004"; exon_number 25;
ENm005.contig8	ExonAligner	CDS	7785	7846	.	+	0	gene_id "AP000275.63-004"; transcript_id "AP000275.63-004"; exon_number 26;
ENm005.contig8	ExonAligner	CDS	4424	4501	.	+	0	gene_id "AP000275.63-004"; transcript_id "AP000275.63-004"; exon_number 27;
ENm005.contig8	ExonAligner	CDS	2283	2508	.	+	1	gene_id "AP000275.63-004"; transcript_id "AP000275.63-004"; exon_number 28;
ENm005.contig8	ExonAligner	CDS	1821	2088	.	+	2	gene_id "AP000275.63-004"; transcript_id "AP000275.63-004"; exon_number 29;
ENm005.contig8	ExonAligner	CDS	385	471	.	+	2	gene_id "AP000275.63-004"; transcript_id "AP000275.63-004"; exon_number 30;
ENm005.contig8	ExonAligner	CDS	77	200	.	+	0	gene_id "AP000275.63-004"; transcript_id "AP000275.63-004"; exon_number 31;
ENm005.contig8	ExonAligner	CDS	36352	36451	.	+	0	gene_id "AP000275.63-003"; transcript_id "AP000275.63-003"; exon_number 3;
ENm005.contig8	ExonAligner	CDS	36242	36312	.	+	2	gene_id "AP000275.63-003"; transcript_id "AP000275.63-003"; exon_number 4;
ENm005.contig8	ExonAligner	CDS	35561	35625	.	+	1	gene_id "AP000275.63-003"; transcript_id "AP000275.63-003"; exon_number 7;
ENm005.contig8	ExonAligner	CDS	35497	35521	.	+	2	gene_id "AP000275.63-003"; transcript_id "AP000275.63-003"; exon_number 8;
ENm005.contig8	ExonAligner	CDS	33340	33534	.	+	2	gene_id "AP000275.63-003"; transcript_id "AP000275.63-003"; exon_number 9;
ENm005.contig8	ExonAligner	CDS	33104	33260	.	+	0	gene_id "AP000275.63-003"; transcript_id "AP000275.63-003"; exon_number 10;
ENm005.contig8	ExonAligner	CDS	32942	33014	.	+	1	gene_id "AP000275.63-003"; transcript_id "AP000275.63-003"; exon_number 11;
ENm005.contig8	ExonAligner	CDS	29226	29438	.	+	1	gene_id "AP000275.63-003"; transcript_id "AP000275.63-003"; exon_number 12;
ENm005.contig8	ExonAligner	CDS	26850	26967	.	+	2	gene_id "AP000275.63-003"; transcript_id "AP000275.63-003"; exon_number 13;
ENm005.contig8	ExonAligner	CDS	25776	25932	.	+	0	gene_id "AP000275.63-003"; transcript_id "AP000275.63-003"; exon_number 14;
ENm005.contig8	ExonAligner	CDS	25507	25659	.	+	0	gene_id "AP000275.63-003"; transcript_id "AP000275.63-003"; exon_number 15;
ENm005.contig8	ExonAligner	CDS	23847	24039	.	+	1	gene_id "AP000275.63-003"; transcript_id "AP000275.63-003"; exon_number 16;
ENm005.contig8	ExonAligner	CDS	23618	23758	.	+	1	gene_id "AP000275.63-003"; transcript_id "AP000275.63-003"; exon_number 17;
ENm005.contig8	ExonAligner	CDS	23001	23079	.	+	2	gene_id "AP000275.63-003"; transcript_id "AP000275.63-003"; exon_number 18;
ENm005.contig8	ExonAligner	CDS	22688	22873	.	+	2	gene_id "AP000275.63-003"; transcript_id "AP000275.63-003"; exon_number 19;
ENm005.contig8	ExonAligner	CDS	18471	18624	.	+	0	gene_id "AP000275.63-003"; transcript_id "AP000275.63-003"; exon_number 21;
ENm005.contig8	ExonAligner	CDS	15781	15927	.	+	0	gene_id "AP000275.63-003"; transcript_id "AP000275.63-003"; exon_number 22;
ENm005.contig8	ExonAligner	CDS	14651	14726	.	+	1	gene_id "AP000275.63-003"; transcript_id "AP000275.63-003"; exon_number 23;
ENm005.contig8	ExonAligner	CDS	13494	13657	.	+	0	gene_id "AP000275.63-003"; transcript_id "AP000275.63-003"; exon_number 24;
ENm005.contig8	ExonAligner	CDS	13269	13365	.	+	1	gene_id "AP000275.63-003"; transcript_id "AP000275.63-003"; exon_number 25;
ENm005.contig8	ExonAligner	CDS	7785	7846	.	+	0	gene_id "AP000275.63-003"; transcript_id "AP000275.63-003"; exon_number 26;
ENm005.contig8	ExonAligner	CDS	4424	4501	.	+	0	gene_id "AP000275.63-003"; transcript_id "AP000275.63-003"; exon_number 27;
ENm005.contig8	ExonAligner	CDS	2283	2508	.	+	1	gene_id "AP000275.63-003"; transcript_id "AP000275.63-003"; exon_number 28;
ENm005.contig8	ExonAligner	CDS	1821	2088	.	+	2	gene_id "AP000275.63-003"; transcript_id "AP000275.63-003"; exon_number 29;
ENm005.contig8	ExonAligner	CDS	385	471	.	+	2	gene_id "AP000275.63-003"; transcript_id "AP000275.63-003"; exon_number 30;
ENm005.contig8	ExonAligner	CDS	77	200	.	+	0	gene_id "AP000275.63-003"; transcript_id "AP000275.63-003"; exon_number 31;
ENm005.contig8	ExonAligner	CDS	36352	36451	.	+	0	gene_id "AP000275.63-001"; transcript_id "AP000275.63-001"; exon_number 3;
ENm005.contig8	ExonAligner	CDS	36242	36312	.	+	2	gene_id "AP000275.63-001"; transcript_id "AP000275.63-001"; exon_number 4;
ENm005.contig8	ExonAligner	CDS	35494	35625	.	+	2	gene_id "AP000275.63-001"; transcript_id "AP000275.63-001"; exon_number 8;
ENm005.contig8	ExonAligner	CDS	33340	33534	.	+	2	gene_id "AP000275.63-001"; transcript_id "AP000275.63-001"; exon_number 9;
ENm005.contig8	ExonAligner	CDS	33104	33260	.	+	0	gene_id "AP000275.63-001"; transcript_id "AP000275.63-001"; exon_number 10;
ENm005.contig8	ExonAligner	CDS	32942	33014	.	+	1	gene_id "AP000275.63-001"; transcript_id "AP000275.63-001"; exon_number 11;
ENm005.contig8	ExonAligner	CDS	29226	29438	.	+	1	gene_id "AP000275.63-001"; transcript_id "AP000275.63-001"; exon_number 12;
ENm005.contig8	ExonAligner	CDS	26850	26967	.	+	2	gene_id "AP000275.63-001"; transcript_id "AP000275.63-001"; exon_number 13;
ENm005.contig8	ExonAligner	CDS	25776	25932	.	+	0	gene_id "AP000275.63-001"; transcript_id "AP000275.63-001"; exon_number 14;
ENm005.contig8	ExonAligner	CDS	25507	25659	.	+	0	gene_id "AP000275.63-001"; transcript_id "AP000275.63-001"; exon_number 15;
ENm005.contig8	ExonAligner	CDS	23847	24039	.	+	1	gene_id "AP000275.63-001"; transcript_id "AP000275.63-001"; exon_number 16;
ENm005.contig8	ExonAligner	CDS	23618	23758	.	+	1	gene_id "AP000275.63-001"; transcript_id "AP000275.63-001"; exon_number 17;
ENm005.contig8	ExonAligner	CDS	23001	23079	.	+	2	gene_id "AP000275.63-001"; transcript_id "AP000275.63-001"; exon_number 18;
ENm005.contig8	ExonAligner	CDS	22688	22873	.	+	2	gene_id "AP000275.63-001"; transcript_id "AP000275.63-001"; exon_number 19;
ENm005.contig8	ExonAligner	CDS	18471	18624	.	+	0	gene_id "AP000275.63-001"; transcript_id "AP000275.63-001"; exon_number 21;
ENm005.contig8	ExonAligner	CDS	15781	15927	.	+	0	gene_id "AP000275.63-001"; transcript_id "AP000275.63-001"; exon_number 22;
ENm005.contig8	ExonAligner	CDS	14651	14726	.	+	1	gene_id "AP000275.63-001"; transcript_id "AP000275.63-001"; exon_number 23;
ENm005.contig8	ExonAligner	CDS	13494	13657	.	+	0	gene_id "AP000275.63-001"; transcript_id "AP000275.63-001"; exon_number 24;
ENm005.contig8	ExonAligner	CDS	13269	13365	.	+	1	gene_id "AP000275.63-001"; transcript_id "AP000275.63-001"; exon_number 25;
ENm005.contig8	ExonAligner	CDS	7785	7846	.	+	0	gene_id "AP000275.63-001"; transcript_id "AP000275.63-001"; exon_number 26;
ENm005.contig8	ExonAligner	CDS	4424	4501	.	+	0	gene_id "AP000275.63-001"; transcript_id "AP000275.63-001"; exon_number 27;
ENm005.contig8	ExonAligner	CDS	2283	2508	.	+	1	gene_id "AP000275.63-001"; transcript_id "AP000275.63-001"; exon_number 28;
ENm005.contig8	ExonAligner	CDS	1821	2088	.	+	2	gene_id "AP000275.63-001"; transcript_id "AP000275.63-001"; exon_number 29;
ENm005.contig8	ExonAligner	CDS	385	471	.	+	2	gene_id "AP000275.63-001"; transcript_id "AP000275.63-001"; exon_number 30;
ENm005.contig8	ExonAligner	CDS	77	200	.	+	0	gene_id "AP000275.63-001"; transcript_id "AP000275.63-001"; exon_number 31;
ENm005.contig8	ExonAligner	CDS	36352	36451	.	+	2	gene_id "AP000275.63-008"; transcript_id "AP000275.63-008"; exon_number 2;
ENm005.contig8	ExonAligner	CDS	36242	36312	.	+	1	gene_id "AP000275.63-008"; transcript_id "AP000275.63-008"; exon_number 3;
ENm005.contig8	ExonAligner	CDS	23847	24008	.	+	1	gene_id "AP000275.63-002"; transcript_id "AP000275.63-002"; exon_number 1;
ENm005.contig8	ExonAligner	CDS	23618	23758	.	+	1	gene_id "AP000275.63-002"; transcript_id "AP000275.63-002"; exon_number 2;
ENm005.contig8	ExonAligner	CDS	23001	23079	.	+	2	gene_id "AP000275.63-002"; transcript_id "AP000275.63-002"; exon_number 3;
ENm005.contig8	ExonAligner	CDS	22688	22873	.	+	2	gene_id "AP000275.63-002"; transcript_id "AP000275.63-002"; exon_number 4;
ENm005.contig8	ExonAligner	CDS	18462	18624	.	+	0	gene_id "AP000275.63-002"; transcript_id "AP000275.63-002"; exon_number 5;
ENm005.contig8	ExonAligner	CDS	15781	15927	.	+	0	gene_id "AP000275.63-002"; transcript_id "AP000275.63-002"; exon_number 6;
ENm005.contig8	ExonAligner	CDS	14651	14726	.	+	1	gene_id "AP000275.63-002"; transcript_id "AP000275.63-002"; exon_number 7;
ENm005.contig8	ExonAligner	CDS	13494	13657	.	+	0	gene_id "AP000275.63-002"; transcript_id "AP000275.63-002"; exon_number 8;
ENm005.contig8	ExonAligner	CDS	13269	13365	.	+	1	gene_id "AP000275.63-002"; transcript_id "AP000275.63-002"; exon_number 9;
ENm005.contig8	ExonAligner	CDS	7785	7846	.	+	0	gene_id "AP000275.63-002"; transcript_id "AP000275.63-002"; exon_number 10;
ENm005.contig8	ExonAligner	CDS	4424	4501	.	+	0	gene_id "AP000275.63-002"; transcript_id "AP000275.63-002"; exon_number 11;
ENm005.contig8	ExonAligner	CDS	2283	2508	.	+	1	gene_id "AP000275.63-002"; transcript_id "AP000275.63-002"; exon_number 12;
ENm005.contig8	ExonAligner	CDS	1821	2088	.	+	2	gene_id "AP000275.63-002"; transcript_id "AP000275.63-002"; exon_number 13;
ENm005.contig8	ExonAligner	CDS	385	471	.	+	2	gene_id "AP000275.63-002"; transcript_id "AP000275.63-002"; exon_number 14;
ENm005.contig8	ExonAligner	CDS	77	200	.	+	0	gene_id "AP000275.63-002"; transcript_id "AP000275.63-002"; exon_number 15;
ENm005.contig10	ExonAligner	CDS	56	173	.	-	1	gene_id "AP000279.68-001"; transcript_id "AP000279.68-001"; exon_number 1;
ENm005.contig10	ExonAligner	CDS	2108	2262	.	-	0	gene_id "AP000279.68-001"; transcript_id "AP000279.68-001"; exon_number 2;
ENm005.contig10	ExonAligner	CDS	3980	4126	.	-	0	gene_id "AP000279.68-001"; transcript_id "AP000279.68-001"; exon_number 3;
ENm005.contig10	ExonAligner	CDS	4662	4728	.	-	1	gene_id "AP000279.68-001"; transcript_id "AP000279.68-001"; exon_number 4;
ENm005.contig10	ExonAligner	CDS	4851	4927	.	-	0	gene_id "AP000279.68-001"; transcript_id "AP000279.68-001"; exon_number 5;
ENm005.contig10	ExonAligner	CDS	6322	6443	.	-	2	gene_id "AP000279.68-001"; transcript_id "AP000279.68-001"; exon_number 6;
ENm005.contig10	ExonAligner	CDS	6548	6698	.	-	0	gene_id "AP000279.68-001"; transcript_id "AP000279.68-001"; exon_number 7;
ENm005.contig10	ExonAligner	CDS	10244	10430	.	-	2	gene_id "AP000279.68-001"; transcript_id "AP000279.68-001"; exon_number 8;
ENm005.contig10	ExonAligner	CDS	10522	10637	.	-	1	gene_id "AP000279.68-001"; transcript_id "AP000279.68-001"; exon_number 9;
ENm005.contig10	ExonAligner	CDS	12483	12585	.	-	2	gene_id "AP000279.68-001"; transcript_id "AP000279.68-001"; exon_number 10;
ENm005.contig10	ExonAligner	CDS	13116	13239	.	-	0	gene_id "AP000279.68-001"; transcript_id "AP000279.68-001"; exon_number 11;
ENm005.contig10	ExonAligner	CDS	14960	15149	.	-	1	gene_id "AP000279.68-001"; transcript_id "AP000279.68-001"; exon_number 12;
ENm005.contig10	ExonAligner	CDS	15962	16182	.	-	0	gene_id "AP000279.68-001"; transcript_id "AP000279.68-001"; exon_number 13;
ENm005.contig10	ExonAligner	CDS	16343	16443	.	-	2	gene_id "AP000279.68-001"; transcript_id "AP000279.68-001"; exon_number 14;
ENm005.contig10	ExonAligner	CDS	16671	16892	.	-	2	gene_id "AP000279.68-001"; transcript_id "AP000279.68-001"; exon_number 15;
ENm005.contig10	ExonAligner	CDS	17644	17820	.	-	2	gene_id "AP000279.68-001"; transcript_id "AP000279.68-001"; exon_number 16;
ENm005.contig10	ExonAligner	CDS	18169	18288	.	-	2	gene_id "AP000279.68-001"; transcript_id "AP000279.68-001"; exon_number 17;
ENm005.contig10	ExonAligner	CDS	4662	4728	.	-	1	gene_id "AP000279.68-005"; transcript_id "AP000279.68-005"; exon_number 2;
ENm005.contig10	ExonAligner	CDS	4851	4927	.	-	0	gene_id "AP000279.68-005"; transcript_id "AP000279.68-005"; exon_number 3;
ENm005.contig10	ExonAligner	CDS	6322	6443	.	-	2	gene_id "AP000279.68-005"; transcript_id "AP000279.68-005"; exon_number 4;
ENm005.contig10	ExonAligner	CDS	6548	6698	.	-	0	gene_id "AP000279.68-005"; transcript_id "AP000279.68-005"; exon_number 5;
ENm005.contig10	ExonAligner	CDS	10244	10430	.	-	2	gene_id "AP000279.68-005"; transcript_id "AP000279.68-005"; exon_number 6;
ENm005.contig10	ExonAligner	CDS	10522	10637	.	-	1	gene_id "AP000279.68-005"; transcript_id "AP000279.68-005"; exon_number 7;
ENm005.contig10	ExonAligner	CDS	12483	12585	.	-	2	gene_id "AP000279.68-005"; transcript_id "AP000279.68-005"; exon_number 8;
ENm005.contig10	ExonAligner	CDS	13116	13239	.	-	0	gene_id "AP000279.68-005"; transcript_id "AP000279.68-005"; exon_number 9;
ENm005.contig10	ExonAligner	CDS	14960	15149	.	-	1	gene_id "AP000279.68-005"; transcript_id "AP000279.68-005"; exon_number 10;
ENm005.contig10	ExonAligner	CDS	15962	16182	.	-	0	gene_id "AP000279.68-005"; transcript_id "AP000279.68-005"; exon_number 11;
ENm005.contig10	ExonAligner	CDS	16343	16443	.	-	2	gene_id "AP000279.68-005"; transcript_id "AP000279.68-005"; exon_number 12;
ENm005.contig10	ExonAligner	CDS	16671	16892	.	-	2	gene_id "AP000279.68-005"; transcript_id "AP000279.68-005"; exon_number 13;
ENm005.contig10	ExonAligner	CDS	17644	17820	.	-	2	gene_id "AP000279.68-005"; transcript_id "AP000279.68-005"; exon_number 14;
ENm005.contig10	ExonAligner	CDS	18169	18288	.	-	2	gene_id "AP000279.68-005"; transcript_id "AP000279.68-005"; exon_number 15;
ENm005.contig10	ExonAligner	CDS	14960	15149	.	-	1	gene_id "AP000279.68-004"; transcript_id "AP000279.68-004"; exon_number 2;
ENm005.contig10	ExonAligner	CDS	15962	16182	.	-	0	gene_id "AP000279.68-004"; transcript_id "AP000279.68-004"; exon_number 3;
ENm005.contig10	ExonAligner	CDS	16343	16443	.	-	2	gene_id "AP000279.68-004"; transcript_id "AP000279.68-004"; exon_number 4;
ENm005.contig10	ExonAligner	CDS	16671	16892	.	-	2	gene_id "AP000279.68-004"; transcript_id "AP000279.68-004"; exon_number 5;
ENm005.contig10	ExonAligner	CDS	17644	17820	.	-	2	gene_id "AP000279.68-004"; transcript_id "AP000279.68-004"; exon_number 6;
ENm005.contig10	ExonAligner	CDS	18169	18288	.	-	2	gene_id "AP000279.68-004"; transcript_id "AP000279.68-004"; exon_number 7;
ENm005.contig3	ExonAligner	CDS	282	434	.	-	2	gene_id "AP000302.60-006"; transcript_id "AP000302.60-006"; exon_number 7;
ENm005.contig3	ExonAligner	CDS	1985	2236	.	-	2	gene_id "AP000302.60-006"; transcript_id "AP000302.60-006"; exon_number 8;
ENm005.contig3	ExonAligner	CDS	5315	5549	.	-	2	gene_id "AP000302.60-006"; transcript_id "AP000302.60-006"; exon_number 12;
ENm005.contig3	ExonAligner	CDS	5756	5924	.	-	0	gene_id "AP000302.60-006"; transcript_id "AP000302.60-006"; exon_number 13;
ENm005.contig3	ExonAligner	CDS	9158	9237	.	-	2	gene_id "AP000302.60-006"; transcript_id "AP000302.60-006"; exon_number 14;
ENm005.contig3	ExonAligner	CDS	11406	11493	.	-	0	gene_id "AP000302.60-006"; transcript_id "AP000302.60-006"; exon_number 15;
ENm005.contig3	ExonAligner	CDS	11927	12046	.	-	0	gene_id "AP000302.60-006"; transcript_id "AP000302.60-006"; exon_number 16;
ENm005.contig3	ExonAligner	CDS	12588	12647	.	-	0	gene_id "AP000302.60-006"; transcript_id "AP000302.60-006"; exon_number 17;
ENm005.contig3	ExonAligner	CDS	16239	16350	.	-	1	gene_id "AP000302.60-006"; transcript_id "AP000302.60-006"; exon_number 18;
ENm005.contig3	ExonAligner	CDS	16553	16727	.	-	2	gene_id "AP000302.60-006"; transcript_id "AP000302.60-006"; exon_number 19;
ENm005.contig3	ExonAligner	CDS	16845	16940	.	-	2	gene_id "AP000302.60-006"; transcript_id "AP000302.60-006"; exon_number 20;
ENm005.contig3	ExonAligner	CDS	18489	18633	.	-	0	gene_id "AP000302.60-006"; transcript_id "AP000302.60-006"; exon_number 21;
ENm005.contig3	ExonAligner	CDS	282	434	.	-	2	gene_id "AP000302.60-003"; transcript_id "AP000302.60-003"; exon_number 7;
ENm005.contig3	ExonAligner	CDS	1985	2236	.	-	2	gene_id "AP000302.60-003"; transcript_id "AP000302.60-003"; exon_number 8;
ENm005.contig3	ExonAligner	CDS	2520	2596	.	-	2	gene_id "AP000302.60-003"; transcript_id "AP000302.60-003"; exon_number 10;
ENm005.contig3	ExonAligner	CDS	5315	5549	.	-	2	gene_id "AP000302.60-003"; transcript_id "AP000302.60-003"; exon_number 12;
ENm005.contig3	ExonAligner	CDS	5756	5924	.	-	0	gene_id "AP000302.60-003"; transcript_id "AP000302.60-003"; exon_number 13;
ENm005.contig3	ExonAligner	CDS	9158	9237	.	-	2	gene_id "AP000302.60-003"; transcript_id "AP000302.60-003"; exon_number 14;
ENm005.contig3	ExonAligner	CDS	11406	11493	.	-	0	gene_id "AP000302.60-003"; transcript_id "AP000302.60-003"; exon_number 15;
ENm005.contig3	ExonAligner	CDS	11927	12046	.	-	0	gene_id "AP000302.60-003"; transcript_id "AP000302.60-003"; exon_number 16;
ENm005.contig3	ExonAligner	CDS	12588	12647	.	-	0	gene_id "AP000302.60-003"; transcript_id "AP000302.60-003"; exon_number 17;
ENm005.contig3	ExonAligner	CDS	16239	16350	.	-	1	gene_id "AP000302.60-003"; transcript_id "AP000302.60-003"; exon_number 18;
ENm005.contig3	ExonAligner	CDS	16553	16727	.	-	2	gene_id "AP000302.60-003"; transcript_id "AP000302.60-003"; exon_number 19;
ENm005.contig3	ExonAligner	CDS	16845	16940	.	-	2	gene_id "AP000302.60-003"; transcript_id "AP000302.60-003"; exon_number 20;
ENm005.contig3	ExonAligner	CDS	18489	18633	.	-	0	gene_id "AP000302.60-003"; transcript_id "AP000302.60-003"; exon_number 21;
ENm005.contig3	ExonAligner	CDS	282	434	.	-	2	gene_id "AP000302.60-001"; transcript_id "AP000302.60-001"; exon_number 7;
ENm005.contig3	ExonAligner	CDS	1985	2236	.	-	2	gene_id "AP000302.60-001"; transcript_id "AP000302.60-001"; exon_number 8;
ENm005.contig3	ExonAligner	CDS	2520	2596	.	-	2	gene_id "AP000302.60-001"; transcript_id "AP000302.60-001"; exon_number 10;
ENm005.contig3	ExonAligner	CDS	5315	5549	.	-	2	gene_id "AP000302.60-001"; transcript_id "AP000302.60-001"; exon_number 12;
ENm005.contig3	ExonAligner	CDS	5756	5924	.	-	0	gene_id "AP000302.60-001"; transcript_id "AP000302.60-001"; exon_number 13;
ENm005.contig3	ExonAligner	CDS	9158	9237	.	-	2	gene_id "AP000302.60-001"; transcript_id "AP000302.60-001"; exon_number 14;
ENm005.contig3	ExonAligner	CDS	11406	11493	.	-	0	gene_id "AP000302.60-001"; transcript_id "AP000302.60-001"; exon_number 15;
ENm005.contig3	ExonAligner	CDS	11927	12046	.	-	0	gene_id "AP000302.60-001"; transcript_id "AP000302.60-001"; exon_number 16;
ENm005.contig3	ExonAligner	CDS	12588	12647	.	-	0	gene_id "AP000302.60-001"; transcript_id "AP000302.60-001"; exon_number 17;
ENm005.contig3	ExonAligner	CDS	16239	16350	.	-	1	gene_id "AP000302.60-001"; transcript_id "AP000302.60-001"; exon_number 18;
ENm005.contig3	ExonAligner	CDS	16553	16727	.	-	2	gene_id "AP000302.60-001"; transcript_id "AP000302.60-001"; exon_number 19;
ENm005.contig3	ExonAligner	CDS	16845	16940	.	-	2	gene_id "AP000302.60-001"; transcript_id "AP000302.60-001"; exon_number 20;
ENm005.contig3	ExonAligner	CDS	18489	18633	.	-	0	gene_id "AP000302.60-001"; transcript_id "AP000302.60-001"; exon_number 21;
ENm005.contig3	ExonAligner	CDS	5311	5549	.	-	2	gene_id "AP000302.60-004"; transcript_id "AP000302.60-004"; exon_number 1;
ENm005.contig3	ExonAligner	CDS	5756	5924	.	-	0	gene_id "AP000302.60-004"; transcript_id "AP000302.60-004"; exon_number 2;
ENm005.contig3	ExonAligner	CDS	9158	9237	.	-	2	gene_id "AP000302.60-004"; transcript_id "AP000302.60-004"; exon_number 3;
ENm005.contig3	ExonAligner	CDS	11406	11493	.	-	0	gene_id "AP000302.60-004"; transcript_id "AP000302.60-004"; exon_number 4;
ENm005.contig3	ExonAligner	CDS	11927	12046	.	-	0	gene_id "AP000302.60-004"; transcript_id "AP000302.60-004"; exon_number 5;
ENm005.contig3	ExonAligner	CDS	12588	12647	.	-	0	gene_id "AP000302.60-004"; transcript_id "AP000302.60-004"; exon_number 6;
ENm005.contig3	ExonAligner	CDS	16239	16350	.	-	1	gene_id "AP000302.60-004"; transcript_id "AP000302.60-004"; exon_number 7;
ENm005.contig3	ExonAligner	CDS	16553	16727	.	-	2	gene_id "AP000302.60-004"; transcript_id "AP000302.60-004"; exon_number 8;
ENm005.contig3	ExonAligner	CDS	16845	16940	.	-	2	gene_id "AP000302.60-004"; transcript_id "AP000302.60-004"; exon_number 9;
ENm005.contig3	ExonAligner	CDS	18489	18633	.	-	0	gene_id "AP000302.60-004"; transcript_id "AP000302.60-004"; exon_number 10;
ENm005.contig3	ExonAligner	CDS	11927	12046	.	-	0	gene_id "AP000302.60-007"; transcript_id "AP000302.60-007"; exon_number 1;
ENm005.contig3	ExonAligner	CDS	12588	12647	.	-	0	gene_id "AP000302.60-007"; transcript_id "AP000302.60-007"; exon_number 2;
ENm005.contig3	ExonAligner	CDS	16239	16350	.	-	1	gene_id "AP000302.60-007"; transcript_id "AP000302.60-007"; exon_number 3;
ENm005.contig3	ExonAligner	CDS	16553	16727	.	-	2	gene_id "AP000302.60-007"; transcript_id "AP000302.60-007"; exon_number 4;
ENm005.contig3	ExonAligner	CDS	16845	16940	.	-	2	gene_id "AP000302.60-007"; transcript_id "AP000302.60-007"; exon_number 5;
ENm005.contig3	ExonAligner	CDS	18489	18633	.	-	0	gene_id "AP000302.60-007"; transcript_id "AP000302.60-007"; exon_number 6;
ENm005.contig3	ExonAligner	CDS	11952	12049	.	-	0	gene_id "AP000302.60-009"; transcript_id "AP000302.60-009"; exon_number 1;
ENm005.contig3	ExonAligner	CDS	12588	12647	.	-	0	gene_id "AP000302.60-009"; transcript_id "AP000302.60-009"; exon_number 2;
ENm005.contig3	ExonAligner	CDS	16239	16350	.	-	1	gene_id "AP000302.60-009"; transcript_id "AP000302.60-009"; exon_number 3;
ENm005.contig3	ExonAligner	CDS	16553	16727	.	-	2	gene_id "AP000302.60-009"; transcript_id "AP000302.60-009"; exon_number 4;
ENm005.contig3	ExonAligner	CDS	16845	16940	.	-	2	gene_id "AP000302.60-009"; transcript_id "AP000302.60-009"; exon_number 5;
ENm005.contig3	ExonAligner	CDS	18489	18633	.	-	0	gene_id "AP000302.60-009"; transcript_id "AP000302.60-009"; exon_number 6;
ENm005.contig3	ExonAligner	CDS	16553	16727	.	-	2	gene_id "AP000302.60-008"; transcript_id "AP000302.60-008"; exon_number 1;
ENm005.contig3	ExonAligner	CDS	16845	16940	.	-	2	gene_id "AP000302.60-008"; transcript_id "AP000302.60-008"; exon_number 2;
ENm005.contig3	ExonAligner	CDS	18489	18633	.	-	0	gene_id "AP000302.60-008"; transcript_id "AP000302.60-008"; exon_number 3;
ENm005.contig3	ExonAligner	CDS	16558	16727	.	-	2	gene_id "AP000302.60-010"; transcript_id "AP000302.60-010"; exon_number 1;
ENm005.contig3	ExonAligner	CDS	16845	16940	.	-	2	gene_id "AP000302.60-010"; transcript_id "AP000302.60-010"; exon_number 2;
ENm005.contig3	ExonAligner	CDS	18489	18633	.	-	0	gene_id "AP000302.60-010"; transcript_id "AP000302.60-010"; exon_number 3;
ENm005.contig5	ExonAligner	CDS	33	143	.	+	0	gene_id "AP000304.8-001"; transcript_id "AP000304.8-001"; exon_number 7;
ENm005.contig5	ExonAligner	CDS	3843	3959	.	+	0	gene_id "AP000304.8-001"; transcript_id "AP000304.8-001"; exon_number 8;
ENm005.contig5	ExonAligner	CDS	13446	13593	.	+	0	gene_id "AP000304.8-001"; transcript_id "AP000304.8-001"; exon_number 9;
ENm005.contig5	ExonAligner	CDS	15963	16022	.	+	2	gene_id "AP000304.8-001"; transcript_id "AP000304.8-001"; exon_number 10;
ENm005.contig5	ExonAligner	CDS	16608	16723	.	+	2	gene_id "AP000304.8-001"; transcript_id "AP000304.8-001"; exon_number 11;
ENm005.contig5	ExonAligner	CDS	33	143	.	+	0	gene_id "AP000304.8-002"; transcript_id "AP000304.8-002"; exon_number 6;
ENm005.contig5	ExonAligner	CDS	3843	3959	.	+	0	gene_id "AP000304.8-002"; transcript_id "AP000304.8-002"; exon_number 7;
ENm005.contig5	ExonAligner	CDS	13446	13593	.	+	0	gene_id "AP000304.8-002"; transcript_id "AP000304.8-002"; exon_number 8;
ENm005.contig5	ExonAligner	CDS	15963	16022	.	+	2	gene_id "AP000304.8-002"; transcript_id "AP000304.8-002"; exon_number 9;
ENm005.contig5	ExonAligner	CDS	16608	16723	.	+	2	gene_id "AP000304.8-002"; transcript_id "AP000304.8-002"; exon_number 10;
ENm005.contig4	ExonAligner	CDS	101244	101343	.	+	1	gene_id "AP000304.10-001"; transcript_id "AP000304.10-001"; exon_number 1;
ENm005.contig4	ExonAligner	CDS	101036	101081	.	+	2	gene_id "AP000304.10-001"; transcript_id "AP000304.10-001"; exon_number 2;
ENm005.contig4	ExonAligner	CDS	98232	98337	.	+	0	gene_id "AP000304.10-001"; transcript_id "AP000304.10-001"; exon_number 3;
ENm005.contig4	ExonAligner	CDS	98037	98149	.	+	2	gene_id "AP000304.10-001"; transcript_id "AP000304.10-001"; exon_number 4;
ENm005.contig4	ExonAligner	CDS	96182	96280	.	+	2	gene_id "AP000304.10-001"; transcript_id "AP000304.10-001"; exon_number 5;
ENm005.contig4	ExonAligner	CDS	95557	95668	.	+	0	gene_id "AP000304.10-001"; transcript_id "AP000304.10-001"; exon_number 6;
ENm005.contig4	ExonAligner	CDS	92442	92575	.	+	2	gene_id "AP000304.10-001"; transcript_id "AP000304.10-001"; exon_number 7;
ENm005.contig4	ExonAligner	CDS	90675	90743	.	+	2	gene_id "AP000304.10-001"; transcript_id "AP000304.10-001"; exon_number 8;
ENm005.contig4	ExonAligner	CDS	90546	90590	.	+	2	gene_id "AP000304.10-001"; transcript_id "AP000304.10-001"; exon_number 9;
ENm005.contig4	ExonAligner	CDS	90387	90459	.	+	0	gene_id "AP000304.10-001"; transcript_id "AP000304.10-001"; exon_number 10;
ENm005.contig4	ExonAligner	CDS	89510	89587	.	+	0	gene_id "AP000304.10-001"; transcript_id "AP000304.10-001"; exon_number 11;
ENm005.contig4	ExonAligner	CDS	88535	88597	.	+	0	gene_id "AP000304.10-001"; transcript_id "AP000304.10-001"; exon_number 12;
ENm005.contig4	ExonAligner	CDS	101244	101343	.	+	1	gene_id "AP000304.10-007"; transcript_id "AP000304.10-007"; exon_number 1;
ENm005.contig4	ExonAligner	CDS	101036	101081	.	+	2	gene_id "AP000304.10-007"; transcript_id "AP000304.10-007"; exon_number 2;
ENm005.contig4	ExonAligner	CDS	98232	98337	.	+	0	gene_id "AP000304.10-007"; transcript_id "AP000304.10-007"; exon_number 3;
ENm005.contig4	ExonAligner	CDS	98037	98149	.	+	2	gene_id "AP000304.10-007"; transcript_id "AP000304.10-007"; exon_number 4;
ENm005.contig4	ExonAligner	CDS	96182	96280	.	+	2	gene_id "AP000304.10-007"; transcript_id "AP000304.10-007"; exon_number 5;
ENm005.contig4	ExonAligner	CDS	95557	95668	.	+	0	gene_id "AP000304.10-007"; transcript_id "AP000304.10-007"; exon_number 6;
ENm005.contig4	ExonAligner	CDS	92442	92575	.	+	2	gene_id "AP000304.10-007"; transcript_id "AP000304.10-007"; exon_number 7;
ENm005.contig4	ExonAligner	CDS	90675	90743	.	+	2	gene_id "AP000304.10-007"; transcript_id "AP000304.10-007"; exon_number 8;
ENm005.contig4	ExonAligner	CDS	90387	90459	.	+	0	gene_id "AP000304.10-007"; transcript_id "AP000304.10-007"; exon_number 9;
ENm005.contig4	ExonAligner	CDS	89510	89587	.	+	0	gene_id "AP000304.10-007"; transcript_id "AP000304.10-007"; exon_number 10;
ENm005.contig4	ExonAligner	CDS	88535	88597	.	+	0	gene_id "AP000304.10-007"; transcript_id "AP000304.10-007"; exon_number 11;
ENm005.contig4	ExonAligner	CDS	98232	98337	.	+	0	gene_id "AP000304.10-002"; transcript_id "AP000304.10-002"; exon_number 3;
ENm005.contig4	ExonAligner	CDS	98037	98149	.	+	2	gene_id "AP000304.10-002"; transcript_id "AP000304.10-002"; exon_number 4;
ENm005.contig4	ExonAligner	CDS	96182	96280	.	+	2	gene_id "AP000304.10-002"; transcript_id "AP000304.10-002"; exon_number 5;
ENm005.contig4	ExonAligner	CDS	95557	95668	.	+	0	gene_id "AP000304.10-002"; transcript_id "AP000304.10-002"; exon_number 6;
ENm005.contig4	ExonAligner	CDS	92442	92575	.	+	2	gene_id "AP000304.10-002"; transcript_id "AP000304.10-002"; exon_number 7;
ENm005.contig4	ExonAligner	CDS	90675	90743	.	+	2	gene_id "AP000304.10-002"; transcript_id "AP000304.10-002"; exon_number 8;
ENm005.contig4	ExonAligner	CDS	90546	90590	.	+	2	gene_id "AP000304.10-002"; transcript_id "AP000304.10-002"; exon_number 9;
ENm005.contig4	ExonAligner	CDS	90387	90459	.	+	0	gene_id "AP000304.10-002"; transcript_id "AP000304.10-002"; exon_number 10;
ENm005.contig4	ExonAligner	CDS	89510	89587	.	+	0	gene_id "AP000304.10-002"; transcript_id "AP000304.10-002"; exon_number 11;
ENm005.contig4	ExonAligner	CDS	88535	88597	.	+	0	gene_id "AP000304.10-002"; transcript_id "AP000304.10-002"; exon_number 12;
ENm005.contig4	ExonAligner	CDS	95557	95634	.	+	0	gene_id "AP000304.10-013"; transcript_id "AP000304.10-013"; exon_number 1;
ENm005.contig4	ExonAligner	CDS	92442	92575	.	+	2	gene_id "AP000304.10-013"; transcript_id "AP000304.10-013"; exon_number 2;
ENm005.contig4	ExonAligner	CDS	90675	90743	.	+	2	gene_id "AP000304.10-013"; transcript_id "AP000304.10-013"; exon_number 3;
ENm005.contig4	ExonAligner	CDS	90546	90590	.	+	2	gene_id "AP000304.10-013"; transcript_id "AP000304.10-013"; exon_number 4;
ENm005.contig4	ExonAligner	CDS	90387	90459	.	+	0	gene_id "AP000304.10-013"; transcript_id "AP000304.10-013"; exon_number 5;
ENm005.contig4	ExonAligner	CDS	89510	89587	.	+	0	gene_id "AP000304.10-013"; transcript_id "AP000304.10-013"; exon_number 6;
ENm005.contig4	ExonAligner	CDS	88535	88597	.	+	0	gene_id "AP000304.10-013"; transcript_id "AP000304.10-013"; exon_number 7;
ENm005.contig4	ExonAligner	CDS	68631	68658	.	-	0	gene_id "AP000313.6-020"; transcript_id "AP000313.6-020"; exon_number 1;
ENm005.contig4	ExonAligner	CDS	63515	63610	.	-	2	gene_id "AP000313.6-020"; transcript_id "AP000313.6-020"; exon_number 2;
ENm005.contig4	ExonAligner	CDS	57326	57389	.	-	2	gene_id "AP000313.6-020"; transcript_id "AP000313.6-020"; exon_number 3;
ENm005.contig4	ExonAligner	CDS	56407	56567	.	-	1	gene_id "AP000313.6-020"; transcript_id "AP000313.6-020"; exon_number 4;
ENm005.contig4	ExonAligner	CDS	54164	54242	.	-	2	gene_id "AP000313.6-020"; transcript_id "AP000313.6-020"; exon_number 6;
ENm005.contig4	ExonAligner	CDS	53671	53780	.	-	1	gene_id "AP000313.6-020"; transcript_id "AP000313.6-020"; exon_number 7;
ENm005.contig4	ExonAligner	CDS	51995	52058	.	-	2	gene_id "AP000313.6-020"; transcript_id "AP000313.6-020"; exon_number 8;
ENm005.contig4	ExonAligner	CDS	51573	51710	.	-	1	gene_id "AP000313.6-020"; transcript_id "AP000313.6-020"; exon_number 9;
ENm005.contig4	ExonAligner	CDS	48274	48383	.	-	1	gene_id "AP000313.6-020"; transcript_id "AP000313.6-020"; exon_number 10;
ENm005.contig4	ExonAligner	CDS	45630	45892	.	-	2	gene_id "AP000313.6-020"; transcript_id "AP000313.6-020"; exon_number 11;
ENm005.contig4	ExonAligner	CDS	43896	44049	.	-	0	gene_id "AP000313.6-020"; transcript_id "AP000313.6-020"; exon_number 12;
ENm005.contig4	ExonAligner	CDS	41678	41818	.	-	0	gene_id "AP000313.6-020"; transcript_id "AP000313.6-020"; exon_number 13;
ENm005.contig4	ExonAligner	CDS	40555	40642	.	-	0	gene_id "AP000313.6-020"; transcript_id "AP000313.6-020"; exon_number 14;
ENm005.contig4	ExonAligner	CDS	38840	38979	.	-	2	gene_id "AP000313.6-020"; transcript_id "AP000313.6-020"; exon_number 15;
ENm005.contig4	ExonAligner	CDS	28109	28180	.	-	0	gene_id "AP000313.6-020"; transcript_id "AP000313.6-020"; exon_number 16;
ENm005.contig4	ExonAligner	CDS	68631	68658	.	-	0	gene_id "AP000313.6-001"; transcript_id "AP000313.6-001"; exon_number 1;
ENm005.contig4	ExonAligner	CDS	63515	63610	.	-	2	gene_id "AP000313.6-001"; transcript_id "AP000313.6-001"; exon_number 2;
ENm005.contig4	ExonAligner	CDS	57326	57389	.	-	2	gene_id "AP000313.6-001"; transcript_id "AP000313.6-001"; exon_number 3;
ENm005.contig4	ExonAligner	CDS	56407	56567	.	-	1	gene_id "AP000313.6-001"; transcript_id "AP000313.6-001"; exon_number 4;
ENm005.contig4	ExonAligner	CDS	54335	54499	.	-	2	gene_id "AP000313.6-001"; transcript_id "AP000313.6-001"; exon_number 5;
ENm005.contig4	ExonAligner	CDS	54164	54242	.	-	2	gene_id "AP000313.6-001"; transcript_id "AP000313.6-001"; exon_number 6;
ENm005.contig4	ExonAligner	CDS	53671	53780	.	-	1	gene_id "AP000313.6-001"; transcript_id "AP000313.6-001"; exon_number 7;
ENm005.contig4	ExonAligner	CDS	51995	52058	.	-	2	gene_id "AP000313.6-001"; transcript_id "AP000313.6-001"; exon_number 8;
ENm005.contig4	ExonAligner	CDS	51573	51710	.	-	1	gene_id "AP000313.6-001"; transcript_id "AP000313.6-001"; exon_number 9;
ENm005.contig4	ExonAligner	CDS	48274	48383	.	-	1	gene_id "AP000313.6-001"; transcript_id "AP000313.6-001"; exon_number 10;
ENm005.contig4	ExonAligner	CDS	45630	45892	.	-	2	gene_id "AP000313.6-001"; transcript_id "AP000313.6-001"; exon_number 11;
ENm005.contig4	ExonAligner	CDS	43896	44049	.	-	0	gene_id "AP000313.6-001"; transcript_id "AP000313.6-001"; exon_number 12;
ENm005.contig4	ExonAligner	CDS	41678	41818	.	-	0	gene_id "AP000313.6-001"; transcript_id "AP000313.6-001"; exon_number 13;
ENm005.contig4	ExonAligner	CDS	40555	40642	.	-	0	gene_id "AP000313.6-001"; transcript_id "AP000313.6-001"; exon_number 14;
ENm005.contig4	ExonAligner	CDS	38840	38979	.	-	2	gene_id "AP000313.6-001"; transcript_id "AP000313.6-001"; exon_number 15;
ENm005.contig4	ExonAligner	CDS	28071	28180	.	-	0	gene_id "AP000313.6-001"; transcript_id "AP000313.6-001"; exon_number 16;
ENm005.contig4	ExonAligner	CDS	27412	27623	.	-	1	gene_id "AP000313.6-001"; transcript_id "AP000313.6-001"; exon_number 17;
ENm005.contig4	ExonAligner	CDS	27178	27299	.	-	2	gene_id "AP000313.6-001"; transcript_id "AP000313.6-001"; exon_number 18;
ENm005.contig4	ExonAligner	CDS	25572	25586	.	-	0	gene_id "AP000313.6-001"; transcript_id "AP000313.6-001"; exon_number 19;
ENm005.contig4	ExonAligner	CDS	23890	24099	.	-	0	gene_id "AP000313.6-001"; transcript_id "AP000313.6-001"; exon_number 20;
ENm005.contig4	ExonAligner	CDS	23322	23493	.	-	1	gene_id "AP000313.6-001"; transcript_id "AP000313.6-001"; exon_number 21;
ENm005.contig4	ExonAligner	CDS	22132	22337	.	-	0	gene_id "AP000313.6-001"; transcript_id "AP000313.6-001"; exon_number 22;
ENm005.contig4	ExonAligner	CDS	21916	21998	.	-	1	gene_id "AP000313.6-001"; transcript_id "AP000313.6-001"; exon_number 23;
ENm005.contig4	ExonAligner	CDS	19232	19398	.	-	2	gene_id "AP000313.6-001"; transcript_id "AP000313.6-001"; exon_number 24;
ENm005.contig4	ExonAligner	CDS	19038	19083	.	-	0	gene_id "AP000313.6-001"; transcript_id "AP000313.6-001"; exon_number 25;
ENm005.contig4	ExonAligner	CDS	18734	18855	.	-	2	gene_id "AP000313.6-001"; transcript_id "AP000313.6-001"; exon_number 26;
ENm005.contig4	ExonAligner	CDS	18464	18587	.	-	0	gene_id "AP000313.6-001"; transcript_id "AP000313.6-001"; exon_number 27;
ENm005.contig4	ExonAligner	CDS	16573	16764	.	-	2	gene_id "AP000313.6-001"; transcript_id "AP000313.6-001"; exon_number 28;
ENm005.contig4	ExonAligner	CDS	9787	9908	.	-	2	gene_id "AP000313.6-001"; transcript_id "AP000313.6-001"; exon_number 29;
ENm005.contig4	ExonAligner	CDS	7601	7707	.	-	0	gene_id "AP000313.6-001"; transcript_id "AP000313.6-001"; exon_number 30;
ENm005.contig4	ExonAligner	CDS	6616	6799	.	-	1	gene_id "AP000313.6-001"; transcript_id "AP000313.6-001"; exon_number 31;
ENm005.contig4	ExonAligner	CDS	4838	4936	.	-	0	gene_id "AP000313.6-001"; transcript_id "AP000313.6-001"; exon_number 32;
ENm005.contig4	ExonAligner	CDS	3693	3860	.	-	0	gene_id "AP000313.6-001"; transcript_id "AP000313.6-001"; exon_number 33;
ENm005.contig4	ExonAligner	CDS	9	145	.	-	2	gene_id "AP000313.6-001"; transcript_id "AP000313.6-001"; exon_number 39;
ENm005.contig4	ExonAligner	CDS	68631	68658	.	-	0	gene_id "AP000313.6-002"; transcript_id "AP000313.6-002"; exon_number 1;
ENm005.contig4	ExonAligner	CDS	63515	63610	.	-	2	gene_id "AP000313.6-002"; transcript_id "AP000313.6-002"; exon_number 2;
ENm005.contig4	ExonAligner	CDS	57326	57389	.	-	2	gene_id "AP000313.6-002"; transcript_id "AP000313.6-002"; exon_number 3;
ENm005.contig4	ExonAligner	CDS	56407	56567	.	-	1	gene_id "AP000313.6-002"; transcript_id "AP000313.6-002"; exon_number 4;
ENm005.contig4	ExonAligner	CDS	54335	54499	.	-	2	gene_id "AP000313.6-002"; transcript_id "AP000313.6-002"; exon_number 5;
ENm005.contig4	ExonAligner	CDS	54164	54242	.	-	2	gene_id "AP000313.6-002"; transcript_id "AP000313.6-002"; exon_number 6;
ENm005.contig4	ExonAligner	CDS	53671	53780	.	-	1	gene_id "AP000313.6-002"; transcript_id "AP000313.6-002"; exon_number 7;
ENm005.contig4	ExonAligner	CDS	51995	52058	.	-	2	gene_id "AP000313.6-002"; transcript_id "AP000313.6-002"; exon_number 8;
ENm005.contig4	ExonAligner	CDS	51573	51710	.	-	1	gene_id "AP000313.6-002"; transcript_id "AP000313.6-002"; exon_number 9;
ENm005.contig4	ExonAligner	CDS	48274	48383	.	-	1	gene_id "AP000313.6-002"; transcript_id "AP000313.6-002"; exon_number 10;
ENm005.contig4	ExonAligner	CDS	45630	45892	.	-	2	gene_id "AP000313.6-002"; transcript_id "AP000313.6-002"; exon_number 11;
ENm005.contig4	ExonAligner	CDS	43896	44049	.	-	0	gene_id "AP000313.6-002"; transcript_id "AP000313.6-002"; exon_number 12;
ENm005.contig4	ExonAligner	CDS	41678	41818	.	-	0	gene_id "AP000313.6-002"; transcript_id "AP000313.6-002"; exon_number 13;
ENm005.contig4	ExonAligner	CDS	40555	40642	.	-	0	gene_id "AP000313.6-002"; transcript_id "AP000313.6-002"; exon_number 14;
ENm005.contig4	ExonAligner	CDS	38840	38979	.	-	2	gene_id "AP000313.6-002"; transcript_id "AP000313.6-002"; exon_number 15;
ENm005.contig4	ExonAligner	CDS	28059	28177	.	-	0	gene_id "AP000313.6-002"; transcript_id "AP000313.6-002"; exon_number 16;
ENm005.contig4	ExonAligner	CDS	27415	27635	.	-	1	gene_id "AP000313.6-002"; transcript_id "AP000313.6-002"; exon_number 17;
ENm005.contig4	ExonAligner	CDS	27181	27296	.	-	2	gene_id "AP000313.6-002"; transcript_id "AP000313.6-002"; exon_number 18;
ENm005.contig4	ExonAligner	CDS	23861	24096	.	-	0	gene_id "AP000313.6-002"; transcript_id "AP000313.6-002"; exon_number 20;
ENm005.contig4	ExonAligner	CDS	23325	23478	.	-	1	gene_id "AP000313.6-002"; transcript_id "AP000313.6-002"; exon_number 21;
ENm005.contig4	ExonAligner	CDS	22132	22337	.	-	0	gene_id "AP000313.6-002"; transcript_id "AP000313.6-002"; exon_number 22;
ENm005.contig4	ExonAligner	CDS	21919	21995	.	-	1	gene_id "AP000313.6-002"; transcript_id "AP000313.6-002"; exon_number 23;
ENm005.contig4	ExonAligner	CDS	19232	19398	.	-	2	gene_id "AP000313.6-002"; transcript_id "AP000313.6-002"; exon_number 24;
ENm005.contig4	ExonAligner	CDS	19038	19083	.	-	0	gene_id "AP000313.6-002"; transcript_id "AP000313.6-002"; exon_number 25;
ENm005.contig4	ExonAligner	CDS	18734	18855	.	-	2	gene_id "AP000313.6-002"; transcript_id "AP000313.6-002"; exon_number 26;
ENm005.contig4	ExonAligner	CDS	18464	18587	.	-	0	gene_id "AP000313.6-002"; transcript_id "AP000313.6-002"; exon_number 27;
ENm005.contig4	ExonAligner	CDS	16573	16764	.	-	2	gene_id "AP000313.6-002"; transcript_id "AP000313.6-002"; exon_number 28;
ENm005.contig4	ExonAligner	CDS	54164	54242	.	-	2	gene_id "AP000313.6-014"; transcript_id "AP000313.6-014"; exon_number 2;
ENm005.contig4	ExonAligner	CDS	53671	53780	.	-	1	gene_id "AP000313.6-014"; transcript_id "AP000313.6-014"; exon_number 3;
ENm005.contig4	ExonAligner	CDS	51995	52058	.	-	2	gene_id "AP000313.6-014"; transcript_id "AP000313.6-014"; exon_number 4;
ENm005.contig4	ExonAligner	CDS	51573	51710	.	-	1	gene_id "AP000313.6-014"; transcript_id "AP000313.6-014"; exon_number 5;
ENm005.contig4	ExonAligner	CDS	48274	48383	.	-	1	gene_id "AP000313.6-014"; transcript_id "AP000313.6-014"; exon_number 6;
ENm005.contig4	ExonAligner	CDS	45630	45892	.	-	2	gene_id "AP000313.6-014"; transcript_id "AP000313.6-014"; exon_number 7;
ENm005.contig4	ExonAligner	CDS	43896	44049	.	-	0	gene_id "AP000313.6-014"; transcript_id "AP000313.6-014"; exon_number 8;
ENm005.contig4	ExonAligner	CDS	41678	41818	.	-	0	gene_id "AP000313.6-014"; transcript_id "AP000313.6-014"; exon_number 9;
ENm005.contig4	ExonAligner	CDS	40555	40642	.	-	0	gene_id "AP000313.6-014"; transcript_id "AP000313.6-014"; exon_number 10;
ENm005.contig4	ExonAligner	CDS	38840	38979	.	-	2	gene_id "AP000313.6-014"; transcript_id "AP000313.6-014"; exon_number 11;
ENm005.contig4	ExonAligner	CDS	28059	28177	.	-	0	gene_id "AP000313.6-014"; transcript_id "AP000313.6-014"; exon_number 12;
ENm005.contig4	ExonAligner	CDS	27415	27635	.	-	1	gene_id "AP000313.6-014"; transcript_id "AP000313.6-014"; exon_number 13;
ENm005.contig4	ExonAligner	CDS	27181	27296	.	-	2	gene_id "AP000313.6-014"; transcript_id "AP000313.6-014"; exon_number 14;
ENm005.contig4	ExonAligner	CDS	23861	24096	.	-	0	gene_id "AP000313.6-014"; transcript_id "AP000313.6-014"; exon_number 15;
ENm005.contig4	ExonAligner	CDS	23325	23478	.	-	1	gene_id "AP000313.6-014"; transcript_id "AP000313.6-014"; exon_number 16;
ENm005.contig4	ExonAligner	CDS	22132	22337	.	-	0	gene_id "AP000313.6-014"; transcript_id "AP000313.6-014"; exon_number 17;
ENm005.contig4	ExonAligner	CDS	21919	21995	.	-	1	gene_id "AP000313.6-014"; transcript_id "AP000313.6-014"; exon_number 18;
ENm005.contig4	ExonAligner	CDS	18734	18855	.	-	2	gene_id "AP000313.6-014"; transcript_id "AP000313.6-014"; exon_number 19;
ENm005.contig4	ExonAligner	CDS	18464	18587	.	-	0	gene_id "AP000313.6-014"; transcript_id "AP000313.6-014"; exon_number 20;
ENm005.contig4	ExonAligner	CDS	16573	16764	.	-	2	gene_id "AP000313.6-014"; transcript_id "AP000313.6-014"; exon_number 21;
ENm005.contig4	ExonAligner	CDS	51995	52058	.	-	2	gene_id "AP000313.6-019"; transcript_id "AP000313.6-019"; exon_number 2;
ENm005.contig4	ExonAligner	CDS	51573	51710	.	-	1	gene_id "AP000313.6-019"; transcript_id "AP000313.6-019"; exon_number 3;
ENm005.contig4	ExonAligner	CDS	48274	48383	.	-	1	gene_id "AP000313.6-019"; transcript_id "AP000313.6-019"; exon_number 4;
ENm005.contig4	ExonAligner	CDS	45653	45892	.	-	2	gene_id "AP000313.6-019"; transcript_id "AP000313.6-019"; exon_number 5;
ENm005.contig4	ExonAligner	CDS	27415	27635	.	-	1	gene_id "AP000313.6-003"; transcript_id "AP000313.6-003"; exon_number 2;
ENm005.contig4	ExonAligner	CDS	27181	27296	.	-	2	gene_id "AP000313.6-003"; transcript_id "AP000313.6-003"; exon_number 3;
ENm005.contig4	ExonAligner	CDS	23861	24096	.	-	0	gene_id "AP000313.6-003"; transcript_id "AP000313.6-003"; exon_number 4;
ENm005.contig4	ExonAligner	CDS	23325	23478	.	-	1	gene_id "AP000313.6-003"; transcript_id "AP000313.6-003"; exon_number 5;
ENm005.contig4	ExonAligner	CDS	22132	22337	.	-	0	gene_id "AP000313.6-003"; transcript_id "AP000313.6-003"; exon_number 6;
ENm005.contig4	ExonAligner	CDS	21919	21995	.	-	1	gene_id "AP000313.6-003"; transcript_id "AP000313.6-003"; exon_number 7;
ENm005.contig4	ExonAligner	CDS	18734	18855	.	-	2	gene_id "AP000313.6-003"; transcript_id "AP000313.6-003"; exon_number 8;
ENm005.contig4	ExonAligner	CDS	18464	18587	.	-	0	gene_id "AP000313.6-003"; transcript_id "AP000313.6-003"; exon_number 9;
ENm005.contig4	ExonAligner	CDS	16573	16764	.	-	2	gene_id "AP000313.6-003"; transcript_id "AP000313.6-003"; exon_number 10;
ENm005.contig4	ExonAligner	CDS	22132	22220	.	-	2	gene_id "AP000313.6-006"; transcript_id "AP000313.6-006"; exon_number 1;
ENm005.contig4	ExonAligner	CDS	21919	21995	.	-	1	gene_id "AP000313.6-006"; transcript_id "AP000313.6-006"; exon_number 2;
ENm005.contig4	ExonAligner	CDS	19038	19083	.	-	2	gene_id "AP000313.6-006"; transcript_id "AP000313.6-006"; exon_number 3;
ENm005.contig6	ExonAligner	CDS	4708	4891	.	-	1	gene_id "AP000313.6-004"; transcript_id "AP000313.6-004"; exon_number 2;
ENm005.contig6	ExonAligner	CDS	4469	4567	.	-	0	gene_id "AP000313.6-004"; transcript_id "AP000313.6-004"; exon_number 3;
ENm005.contig6	ExonAligner	CDS	2336	2548	.	-	0	gene_id "AP000313.6-004"; transcript_id "AP000313.6-004"; exon_number 4;
ENm005.contig6	ExonAligner	CDS	2129	2250	.	-	0	gene_id "AP000313.6-004"; transcript_id "AP000313.6-004"; exon_number 5;
ENm005.contig6	ExonAligner	CDS	1759	1841	.	-	1	gene_id "AP000313.6-004"; transcript_id "AP000313.6-004"; exon_number 6;
ENm005.contig6	ExonAligner	CDS	1077	1154	.	-	2	gene_id "AP000313.6-004"; transcript_id "AP000313.6-004"; exon_number 7;
ENm005.contig6	ExonAligner	CDS	881	951	.	-	2	gene_id "AP000313.6-004"; transcript_id "AP000313.6-004"; exon_number 8;
ENm005.contig6	ExonAligner	CDS	4200	4361	.	-	0	gene_id "AP000313.6-005"; transcript_id "AP000313.6-005"; exon_number 1;
ENm005.contig6	ExonAligner	CDS	2129	2250	.	-	0	gene_id "AP000313.6-005"; transcript_id "AP000313.6-005"; exon_number 2;
ENm005.contig6	ExonAligner	CDS	1759	1841	.	-	1	gene_id "AP000313.6-005"; transcript_id "AP000313.6-005"; exon_number 3;
ENm005.contig6	ExonAligner	CDS	1077	1154	.	-	2	gene_id "AP000313.6-005"; transcript_id "AP000313.6-005"; exon_number 4;
ENm005.contig6	ExonAligner	CDS	881	951	.	-	2	gene_id "AP000313.6-005"; transcript_id "AP000313.6-005"; exon_number 5;
ENm006.contig1	ExonAligner	CDS	10	213	.	-	0	gene_id "U52112.1-001"; transcript_id "U52112.1-001"; exon_number 1;
ENm006.contig1	ExonAligner	CDS	874	958	.	-	1	gene_id "U52112.1-001"; transcript_id "U52112.1-001"; exon_number 2;
ENm006.contig1	ExonAligner	CDS	2061	2099	.	-	1	gene_id "U52112.1-001"; transcript_id "U52112.1-001"; exon_number 3;
ENm006.contig1	ExonAligner	CDS	2201	2316	.	-	0	gene_id "U52112.1-001"; transcript_id "U52112.1-001"; exon_number 4;
ENm006.contig1	ExonAligner	CDS	2434	2479	.	-	1	gene_id "U52112.1-001"; transcript_id "U52112.1-001"; exon_number 5;
ENm006.contig1	ExonAligner	CDS	3423	3481	.	-	0	gene_id "U52112.1-001"; transcript_id "U52112.1-001"; exon_number 6;
ENm006.contig1	ExonAligner	CDS	7288	7386	.	-	0	gene_id "U52112.1-001"; transcript_id "U52112.1-001"; exon_number 7;
ENm006.contig1	ExonAligner	CDS	7777	7797	.	-	0	gene_id "U52112.1-001"; transcript_id "U52112.1-001"; exon_number 8;
ENm006.contig1	ExonAligner	CDS	10	213	.	-	0	gene_id "U52112.1-002"; transcript_id "U52112.1-002"; exon_number 1;
ENm006.contig1	ExonAligner	CDS	874	958	.	-	1	gene_id "U52112.1-002"; transcript_id "U52112.1-002"; exon_number 2;
ENm006.contig1	ExonAligner	CDS	2201	2316	.	-	0	gene_id "U52112.1-002"; transcript_id "U52112.1-002"; exon_number 3;
ENm006.contig1	ExonAligner	CDS	2434	2479	.	-	1	gene_id "U52112.1-002"; transcript_id "U52112.1-002"; exon_number 4;
ENm006.contig1	ExonAligner	CDS	3423	3481	.	-	0	gene_id "U52112.1-002"; transcript_id "U52112.1-002"; exon_number 5;
ENm006.contig1	ExonAligner	CDS	7288	7386	.	-	0	gene_id "U52112.1-002"; transcript_id "U52112.1-002"; exon_number 6;
ENm006.contig1	ExonAligner	CDS	7777	7797	.	-	0	gene_id "U52112.1-002"; transcript_id "U52112.1-002"; exon_number 7;
ENm006.contig1	ExonAligner	CDS	874	958	.	-	1	gene_id "U52112.1-014"; transcript_id "U52112.1-014"; exon_number 2;
ENm006.contig1	ExonAligner	CDS	2201	2316	.	-	0	gene_id "U52112.1-014"; transcript_id "U52112.1-014"; exon_number 3;
ENm006.contig1	ExonAligner	CDS	2434	2479	.	-	1	gene_id "U52112.1-014"; transcript_id "U52112.1-014"; exon_number 4;
ENm006.contig1	ExonAligner	CDS	3437	3481	.	-	0	gene_id "U52112.1-014"; transcript_id "U52112.1-014"; exon_number 5;
ENm006.contig1	ExonAligner	CDS	7288	7386	.	-	0	gene_id "U52112.1-014"; transcript_id "U52112.1-014"; exon_number 6;
ENm006.contig1	ExonAligner	CDS	7777	7797	.	-	0	gene_id "U52112.1-014"; transcript_id "U52112.1-014"; exon_number 7;
ENm006.contig1	ExonAligner	CDS	887	958	.	-	1	gene_id "U52112.1-013"; transcript_id "U52112.1-013"; exon_number 1;
ENm006.contig1	ExonAligner	CDS	2061	2099	.	-	1	gene_id "U52112.1-013"; transcript_id "U52112.1-013"; exon_number 2;
ENm006.contig1	ExonAligner	CDS	2201	2316	.	-	0	gene_id "U52112.1-013"; transcript_id "U52112.1-013"; exon_number 3;
ENm006.contig1	ExonAligner	CDS	2434	2479	.	-	1	gene_id "U52112.1-013"; transcript_id "U52112.1-013"; exon_number 4;
ENm006.contig1	ExonAligner	CDS	3437	3481	.	-	0	gene_id "U52112.1-013"; transcript_id "U52112.1-013"; exon_number 5;
ENm006.contig1	ExonAligner	CDS	7288	7386	.	-	0	gene_id "U52112.1-013"; transcript_id "U52112.1-013"; exon_number 6;
ENm006.contig1	ExonAligner	CDS	7777	7797	.	-	0	gene_id "U52112.1-013"; transcript_id "U52112.1-013"; exon_number 7;
ENm006.contig17	ExonAligner	CDS	9	96	.	-	0	gene_id "U52112.5-001"; transcript_id "U52112.5-001"; exon_number 2;
ENm006.contig17	ExonAligner	CDS	166	297	.	-	0	gene_id "U52112.5-001"; transcript_id "U52112.5-001"; exon_number 3;
ENm006.contig17	ExonAligner	CDS	2366	2541	.	-	2	gene_id "U52112.5-001"; transcript_id "U52112.5-001"; exon_number 4;
ENm006.contig17	ExonAligner	CDS	2699	2780	.	-	0	gene_id "U52112.5-001"; transcript_id "U52112.5-001"; exon_number 5;
ENm006.contig17	ExonAligner	CDS	4430	4654	.	-	0	gene_id "U52112.5-001"; transcript_id "U52112.5-001"; exon_number 6;
ENm006.contig17	ExonAligner	CDS	5725	5903	.	-	2	gene_id "U52112.5-001"; transcript_id "U52112.5-001"; exon_number 7;
ENm006.contig17	ExonAligner	CDS	9	96	.	-	0	gene_id "U52112.5-004"; transcript_id "U52112.5-004"; exon_number 2;
ENm006.contig17	ExonAligner	CDS	166	297	.	-	0	gene_id "U52112.5-004"; transcript_id "U52112.5-004"; exon_number 3;
ENm006.contig17	ExonAligner	CDS	2366	2541	.	-	2	gene_id "U52112.5-004"; transcript_id "U52112.5-004"; exon_number 4;
ENm006.contig17	ExonAligner	CDS	2699	2780	.	-	0	gene_id "U52112.5-004"; transcript_id "U52112.5-004"; exon_number 5;
ENm006.contig17	ExonAligner	CDS	4430	4654	.	-	0	gene_id "U52112.5-004"; transcript_id "U52112.5-004"; exon_number 6;
ENm006.contig17	ExonAligner	CDS	5725	5903	.	-	2	gene_id "U52112.5-004"; transcript_id "U52112.5-004"; exon_number 7;
ENm006.contig17	ExonAligner	CDS	9	96	.	-	0	gene_id "U52112.5-003"; transcript_id "U52112.5-003"; exon_number 2;
ENm006.contig17	ExonAligner	CDS	166	279	.	-	0	gene_id "U52112.5-003"; transcript_id "U52112.5-003"; exon_number 4;
ENm006.contig20	ExonAligner	CDS	11609	11672	.	-	2	gene_id "U52112.6-001"; transcript_id "U52112.6-001"; exon_number 2;
ENm006.contig20	ExonAligner	CDS	11756	12053	.	-	0	gene_id "U52112.6-001"; transcript_id "U52112.6-001"; exon_number 3;
ENm006.contig20	ExonAligner	CDS	12423	12608	.	-	0	gene_id "U52112.6-001"; transcript_id "U52112.6-001"; exon_number 4;
ENm006.contig20	ExonAligner	CDS	12703	12840	.	-	0	gene_id "U52112.6-001"; transcript_id "U52112.6-001"; exon_number 5;
ENm006.contig20	ExonAligner	CDS	12918	13021	.	-	2	gene_id "U52112.6-001"; transcript_id "U52112.6-001"; exon_number 6;
ENm006.contig20	ExonAligner	CDS	13866	14203	.	-	2	gene_id "U52112.6-001"; transcript_id "U52112.6-001"; exon_number 7;
ENm006.contig20	ExonAligner	CDS	14209	14615	.	-	0	gene_id "U52112.6-001"; transcript_id "U52112.6-001"; exon_number 8;
ENm006.contig20	ExonAligner	CDS	16673	16821	.	-	2	gene_id "U52112.6-001"; transcript_id "U52112.6-001"; exon_number 9;
ENm006.contig20	ExonAligner	CDS	18091	19390	.	-	0	gene_id "U52112.6-001"; transcript_id "U52112.6-001"; exon_number 10;
ENm006.contig20	ExonAligner	CDS	19664	19860	.	-	2	gene_id "U52112.6-001"; transcript_id "U52112.6-001"; exon_number 11;
ENm006.contig20	ExonAligner	CDS	19989	20121	.	-	0	gene_id "U52112.6-001"; transcript_id "U52112.6-001"; exon_number 12;
ENm006.contig20	ExonAligner	CDS	20208	20344	.	-	2	gene_id "U52112.6-001"; transcript_id "U52112.6-001"; exon_number 13;
ENm006.contig20	ExonAligner	CDS	21109	21322	.	-	0	gene_id "U52112.6-001"; transcript_id "U52112.6-001"; exon_number 14;
ENm006.contig20	ExonAligner	CDS	21419	21514	.	-	0	gene_id "U52112.6-001"; transcript_id "U52112.6-001"; exon_number 15;
ENm006.contig20	ExonAligner	CDS	21608	21826	.	-	0	gene_id "U52112.6-001"; transcript_id "U52112.6-001"; exon_number 16;
ENm006.contig20	ExonAligner	CDS	21906	22100	.	-	0	gene_id "U52112.6-001"; transcript_id "U52112.6-001"; exon_number 17;
ENm006.contig20	ExonAligner	CDS	24000	24151	.	-	2	gene_id "U52112.6-001"; transcript_id "U52112.6-001"; exon_number 18;
ENm006.contig20	ExonAligner	CDS	24975	25310	.	-	2	gene_id "U52112.6-001"; transcript_id "U52112.6-001"; exon_number 19;
ENm006.contig20	ExonAligner	CDS	25437	25610	.	-	2	gene_id "U52112.6-001"; transcript_id "U52112.6-001"; exon_number 20;
ENm006.contig20	ExonAligner	CDS	27785	27891	.	-	1	gene_id "U52112.6-001"; transcript_id "U52112.6-001"; exon_number 21;
ENm006.contig20	ExonAligner	CDS	27972	28056	.	-	2	gene_id "U52112.6-001"; transcript_id "U52112.6-001"; exon_number 22;
ENm006.contig20	ExonAligner	CDS	28162	28370	.	-	1	gene_id "U52112.6-001"; transcript_id "U52112.6-001"; exon_number 23;
ENm006.contig20	ExonAligner	CDS	28450	28610	.	-	0	gene_id "U52112.6-001"; transcript_id "U52112.6-001"; exon_number 24;
ENm006.contig20	ExonAligner	CDS	31072	31116	.	-	0	gene_id "U52112.6-001"; transcript_id "U52112.6-001"; exon_number 25;
ENm006.contig20	ExonAligner	CDS	11609	11672	.	-	2	gene_id "U52112.6-003"; transcript_id "U52112.6-003"; exon_number 2;
ENm006.contig20	ExonAligner	CDS	11756	12053	.	-	0	gene_id "U52112.6-003"; transcript_id "U52112.6-003"; exon_number 3;
ENm006.contig20	ExonAligner	CDS	12423	12608	.	-	0	gene_id "U52112.6-003"; transcript_id "U52112.6-003"; exon_number 4;
ENm006.contig20	ExonAligner	CDS	12703	12840	.	-	0	gene_id "U52112.6-003"; transcript_id "U52112.6-003"; exon_number 5;
ENm006.contig20	ExonAligner	CDS	12918	13021	.	-	2	gene_id "U52112.6-003"; transcript_id "U52112.6-003"; exon_number 6;
ENm006.contig20	ExonAligner	CDS	13866	14203	.	-	2	gene_id "U52112.6-003"; transcript_id "U52112.6-003"; exon_number 7;
ENm006.contig20	ExonAligner	CDS	14209	14756	.	-	0	gene_id "U52112.6-003"; transcript_id "U52112.6-003"; exon_number 8;
ENm006.contig20	ExonAligner	CDS	16673	16821	.	-	2	gene_id "U52112.6-003"; transcript_id "U52112.6-003"; exon_number 9;
ENm006.contig20	ExonAligner	CDS	18091	19390	.	-	0	gene_id "U52112.6-003"; transcript_id "U52112.6-003"; exon_number 10;
ENm006.contig20	ExonAligner	CDS	19664	19860	.	-	2	gene_id "U52112.6-003"; transcript_id "U52112.6-003"; exon_number 11;
ENm006.contig20	ExonAligner	CDS	19989	20121	.	-	0	gene_id "U52112.6-003"; transcript_id "U52112.6-003"; exon_number 12;
ENm006.contig20	ExonAligner	CDS	20208	20344	.	-	2	gene_id "U52112.6-003"; transcript_id "U52112.6-003"; exon_number 13;
ENm006.contig20	ExonAligner	CDS	21109	21322	.	-	0	gene_id "U52112.6-003"; transcript_id "U52112.6-003"; exon_number 14;
ENm006.contig20	ExonAligner	CDS	21419	21514	.	-	0	gene_id "U52112.6-003"; transcript_id "U52112.6-003"; exon_number 15;
ENm006.contig20	ExonAligner	CDS	21608	21826	.	-	0	gene_id "U52112.6-003"; transcript_id "U52112.6-003"; exon_number 16;
ENm006.contig20	ExonAligner	CDS	21906	22100	.	-	0	gene_id "U52112.6-003"; transcript_id "U52112.6-003"; exon_number 17;
ENm006.contig20	ExonAligner	CDS	24000	24151	.	-	2	gene_id "U52112.6-003"; transcript_id "U52112.6-003"; exon_number 18;
ENm006.contig20	ExonAligner	CDS	24975	25310	.	-	2	gene_id "U52112.6-003"; transcript_id "U52112.6-003"; exon_number 19;
ENm006.contig20	ExonAligner	CDS	25437	25610	.	-	2	gene_id "U52112.6-003"; transcript_id "U52112.6-003"; exon_number 20;
ENm006.contig20	ExonAligner	CDS	27785	27891	.	-	1	gene_id "U52112.6-003"; transcript_id "U52112.6-003"; exon_number 21;
ENm006.contig20	ExonAligner	CDS	27972	28056	.	-	2	gene_id "U52112.6-003"; transcript_id "U52112.6-003"; exon_number 22;
ENm006.contig20	ExonAligner	CDS	28162	28370	.	-	1	gene_id "U52112.6-003"; transcript_id "U52112.6-003"; exon_number 23;
ENm006.contig20	ExonAligner	CDS	28450	28610	.	-	0	gene_id "U52112.6-003"; transcript_id "U52112.6-003"; exon_number 24;
ENm006.contig20	ExonAligner	CDS	31072	31116	.	-	0	gene_id "U52112.6-003"; transcript_id "U52112.6-003"; exon_number 25;
ENm006.contig20	ExonAligner	CDS	25164	25313	.	-	2	gene_id "U52112.6-002"; transcript_id "U52112.6-002"; exon_number 1;
ENm006.contig20	ExonAligner	CDS	25437	25610	.	-	2	gene_id "U52112.6-002"; transcript_id "U52112.6-002"; exon_number 2;
ENm006.contig9	ExonAligner	CDS	16822	16925	.	+	0	gene_id "LL0XNC01-14B7.1-002"; transcript_id "LL0XNC01-14B7.1-002"; exon_number 1;
ENm006.contig9	ExonAligner	CDS	19256	19373	.	+	1	gene_id "LL0XNC01-14B7.1-002"; transcript_id "LL0XNC01-14B7.1-002"; exon_number 2;
ENm006.contig9	ExonAligner	CDS	20687	20784	.	+	0	gene_id "LL0XNC01-14B7.1-002"; transcript_id "LL0XNC01-14B7.1-002"; exon_number 3;
ENm006.contig9	ExonAligner	CDS	21462	21647	.	+	1	gene_id "LL0XNC01-14B7.1-002"; transcript_id "LL0XNC01-14B7.1-002"; exon_number 4;
ENm006.contig9	ExonAligner	CDS	21872	21999	.	+	1	gene_id "LL0XNC01-14B7.1-002"; transcript_id "LL0XNC01-14B7.1-002"; exon_number 5;
ENm006.contig9	ExonAligner	CDS	22106	22302	.	+	2	gene_id "LL0XNC01-14B7.1-002"; transcript_id "LL0XNC01-14B7.1-002"; exon_number 6;
ENm006.contig9	ExonAligner	CDS	24160	24318	.	+	0	gene_id "LL0XNC01-14B7.1-002"; transcript_id "LL0XNC01-14B7.1-002"; exon_number 7;
ENm006.contig9	ExonAligner	CDS	24933	25083	.	+	0	gene_id "LL0XNC01-14B7.1-002"; transcript_id "LL0XNC01-14B7.1-002"; exon_number 8;
ENm006.contig9	ExonAligner	CDS	25217	25341	.	+	2	gene_id "LL0XNC01-14B7.1-002"; transcript_id "LL0XNC01-14B7.1-002"; exon_number 9;
ENm006.contig9	ExonAligner	CDS	25461	25538	.	+	0	gene_id "LL0XNC01-14B7.1-002"; transcript_id "LL0XNC01-14B7.1-002"; exon_number 10;
ENm006.contig9	ExonAligner	CDS	25722	25812	.	+	0	gene_id "LL0XNC01-14B7.1-002"; transcript_id "LL0XNC01-14B7.1-002"; exon_number 11;
ENm006.contig9	ExonAligner	CDS	28479	28598	.	+	2	gene_id "LL0XNC01-14B7.1-002"; transcript_id "LL0XNC01-14B7.1-002"; exon_number 12;
ENm006.contig9	ExonAligner	CDS	28723	28898	.	+	2	gene_id "LL0XNC01-14B7.1-002"; transcript_id "LL0XNC01-14B7.1-002"; exon_number 13;
ENm006.contig9	ExonAligner	CDS	19290	19373	.	+	0	gene_id "LL0XNC01-14B7.1-001"; transcript_id "LL0XNC01-14B7.1-001"; exon_number 1;
ENm006.contig9	ExonAligner	CDS	20687	20784	.	+	0	gene_id "LL0XNC01-14B7.1-001"; transcript_id "LL0XNC01-14B7.1-001"; exon_number 2;
ENm006.contig9	ExonAligner	CDS	21462	21647	.	+	1	gene_id "LL0XNC01-14B7.1-001"; transcript_id "LL0XNC01-14B7.1-001"; exon_number 3;
ENm006.contig9	ExonAligner	CDS	21872	21999	.	+	1	gene_id "LL0XNC01-14B7.1-001"; transcript_id "LL0XNC01-14B7.1-001"; exon_number 4;
ENm006.contig9	ExonAligner	CDS	22106	22302	.	+	2	gene_id "LL0XNC01-14B7.1-001"; transcript_id "LL0XNC01-14B7.1-001"; exon_number 5;
ENm006.contig9	ExonAligner	CDS	24160	24318	.	+	0	gene_id "LL0XNC01-14B7.1-001"; transcript_id "LL0XNC01-14B7.1-001"; exon_number 6;
ENm006.contig9	ExonAligner	CDS	24933	25083	.	+	0	gene_id "LL0XNC01-14B7.1-001"; transcript_id "LL0XNC01-14B7.1-001"; exon_number 7;
ENm006.contig9	ExonAligner	CDS	25217	25341	.	+	2	gene_id "LL0XNC01-14B7.1-001"; transcript_id "LL0XNC01-14B7.1-001"; exon_number 8;
ENm006.contig9	ExonAligner	CDS	25461	25538	.	+	0	gene_id "LL0XNC01-14B7.1-001"; transcript_id "LL0XNC01-14B7.1-001"; exon_number 9;
ENm006.contig9	ExonAligner	CDS	25722	25812	.	+	0	gene_id "LL0XNC01-14B7.1-001"; transcript_id "LL0XNC01-14B7.1-001"; exon_number 10;
ENm006.contig9	ExonAligner	CDS	28479	28598	.	+	2	gene_id "LL0XNC01-14B7.1-001"; transcript_id "LL0XNC01-14B7.1-001"; exon_number 11;
ENm006.contig9	ExonAligner	CDS	28723	28898	.	+	2	gene_id "LL0XNC01-14B7.1-001"; transcript_id "LL0XNC01-14B7.1-001"; exon_number 12;
ENm006.contig9	ExonAligner	CDS	25722	25812	.	+	0	gene_id "LL0XNC01-14B7.1-003"; transcript_id "LL0XNC01-14B7.1-003"; exon_number 2;
ENm006.contig9	ExonAligner	CDS	28479	28598	.	+	2	gene_id "LL0XNC01-14B7.1-003"; transcript_id "LL0XNC01-14B7.1-003"; exon_number 3;
ENm006.contig9	ExonAligner	CDS	28723	28898	.	+	2	gene_id "LL0XNC01-14B7.1-003"; transcript_id "LL0XNC01-14B7.1-003"; exon_number 4;
ENm006.contig10	ExonAligner	CDS	17215	17399	.	-	2	gene_id "XX-FW83128A1.1-001"; transcript_id "XX-FW83128A1.1-001"; exon_number 1;
ENm006.contig10	ExonAligner	CDS	19613	19816	.	-	2	gene_id "XX-FW83128A1.1-001"; transcript_id "XX-FW83128A1.1-001"; exon_number 2;
ENm006.contig10	ExonAligner	CDS	20159	20377	.	-	2	gene_id "XX-FW83128A1.1-001"; transcript_id "XX-FW83128A1.1-001"; exon_number 3;
ENm006.contig10	ExonAligner	CDS	20471	20647	.	-	2	gene_id "XX-FW83128A1.1-001"; transcript_id "XX-FW83128A1.1-001"; exon_number 4;
ENm006.contig10	ExonAligner	CDS	20799	20931	.	-	0	gene_id "XX-FW83128A1.1-001"; transcript_id "XX-FW83128A1.1-001"; exon_number 5;
ENm006.contig10	ExonAligner	CDS	23584	23699	.	-	2	gene_id "XX-FW83128A1.1-001"; transcript_id "XX-FW83128A1.1-001"; exon_number 6;
ENm006.contig10	ExonAligner	CDS	23801	23938	.	-	2	gene_id "XX-FW83128A1.1-001"; transcript_id "XX-FW83128A1.1-001"; exon_number 7;
ENm006.contig10	ExonAligner	CDS	24042	24308	.	-	2	gene_id "XX-FW83128A1.1-001"; transcript_id "XX-FW83128A1.1-001"; exon_number 8;
ENm006.contig10	ExonAligner	CDS	24389	24511	.	-	2	gene_id "XX-FW83128A1.1-001"; transcript_id "XX-FW83128A1.1-001"; exon_number 9;
ENm006.contig10	ExonAligner	CDS	24592	24744	.	-	2	gene_id "XX-FW83128A1.1-001"; transcript_id "XX-FW83128A1.1-001"; exon_number 10;
ENm006.contig10	ExonAligner	CDS	24838	25035	.	-	2	gene_id "XX-FW83128A1.1-001"; transcript_id "XX-FW83128A1.1-001"; exon_number 11;
ENm006.contig10	ExonAligner	CDS	25832	25988	.	-	2	gene_id "XX-FW83128A1.1-001"; transcript_id "XX-FW83128A1.1-001"; exon_number 12;
ENm006.contig10	ExonAligner	CDS	26227	26394	.	-	2	gene_id "XX-FW83128A1.1-001"; transcript_id "XX-FW83128A1.1-001"; exon_number 13;
ENm006.contig10	ExonAligner	CDS	26528	26650	.	-	2	gene_id "XX-FW83128A1.1-001"; transcript_id "XX-FW83128A1.1-001"; exon_number 14;
ENm006.contig10	ExonAligner	CDS	26768	26902	.	-	2	gene_id "XX-FW83128A1.1-001"; transcript_id "XX-FW83128A1.1-001"; exon_number 15;
ENm006.contig10	ExonAligner	CDS	27006	27099	.	-	0	gene_id "XX-FW83128A1.1-001"; transcript_id "XX-FW83128A1.1-001"; exon_number 16;
ENm006.contig10	ExonAligner	CDS	28606	28686	.	-	0	gene_id "XX-FW83128A1.1-001"; transcript_id "XX-FW83128A1.1-001"; exon_number 17;
ENm006.contig10	ExonAligner	CDS	29690	29931	.	-	2	gene_id "XX-FW83128A1.1-001"; transcript_id "XX-FW83128A1.1-001"; exon_number 18;
ENm006.contig10	ExonAligner	CDS	38025	38181	.	-	1	gene_id "XX-FW83128A1.1-001"; transcript_id "XX-FW83128A1.1-001"; exon_number 20;
ENm006.contig10	ExonAligner	CDS	39253	39376	.	-	2	gene_id "XX-FW83128A1.1-001"; transcript_id "XX-FW83128A1.1-001"; exon_number 21;
ENm006.contig10	ExonAligner	CDS	39466	39633	.	-	2	gene_id "XX-FW83128A1.1-001"; transcript_id "XX-FW83128A1.1-001"; exon_number 22;
ENm006.contig10	ExonAligner	CDS	39771	39925	.	-	1	gene_id "XX-FW83128A1.1-001"; transcript_id "XX-FW83128A1.1-001"; exon_number 23;
ENm006.contig10	ExonAligner	CDS	40047	40203	.	-	2	gene_id "XX-FW83128A1.1-001"; transcript_id "XX-FW83128A1.1-001"; exon_number 24;
ENm006.contig10	ExonAligner	CDS	41983	42150	.	-	2	gene_id "XX-FW83128A1.1-001"; transcript_id "XX-FW83128A1.1-001"; exon_number 25;
ENm006.contig10	ExonAligner	CDS	42240	42750	.	-	0	gene_id "XX-FW83128A1.1-001"; transcript_id "XX-FW83128A1.1-001"; exon_number 26;
ENm006.contig10	ExonAligner	CDS	42776	43038	.	-	2	gene_id "XX-FW83128A1.1-001"; transcript_id "XX-FW83128A1.1-001"; exon_number 27;
ENm006.contig10	ExonAligner	CDS	43121	43238	.	-	0	gene_id "XX-FW83128A1.1-001"; transcript_id "XX-FW83128A1.1-001"; exon_number 28;
ENm006.contig10	ExonAligner	CDS	43354	43523	.	-	2	gene_id "XX-FW83128A1.1-001"; transcript_id "XX-FW83128A1.1-001"; exon_number 29;
ENm006.contig10	ExonAligner	CDS	44009	44099	.	-	0	gene_id "XX-FW83128A1.1-001"; transcript_id "XX-FW83128A1.1-001"; exon_number 30;
ENm006.contig10	ExonAligner	CDS	44180	44340	.	-	2	gene_id "XX-FW83128A1.1-001"; transcript_id "XX-FW83128A1.1-001"; exon_number 31;
ENm006.contig10	ExonAligner	CDS	44436	44559	.	-	0	gene_id "XX-FW83128A1.1-001"; transcript_id "XX-FW83128A1.1-001"; exon_number 32;
ENm006.contig10	ExonAligner	CDS	45090	45233	.	-	0	gene_id "XX-FW83128A1.1-001"; transcript_id "XX-FW83128A1.1-001"; exon_number 33;
ENm006.contig10	ExonAligner	CDS	45313	45426	.	-	0	gene_id "XX-FW83128A1.1-001"; transcript_id "XX-FW83128A1.1-001"; exon_number 34;
ENm006.contig10	ExonAligner	CDS	46086	46282	.	-	2	gene_id "XX-FW83128A1.1-001"; transcript_id "XX-FW83128A1.1-001"; exon_number 35;
ENm006.contig10	ExonAligner	CDS	46380	46516	.	-	1	gene_id "XX-FW83128A1.1-001"; transcript_id "XX-FW83128A1.1-001"; exon_number 36;
ENm006.contig10	ExonAligner	CDS	48300	48417	.	-	2	gene_id "XX-FW83128A1.1-001"; transcript_id "XX-FW83128A1.1-001"; exon_number 37;
ENm006.contig10	ExonAligner	CDS	48506	48637	.	-	2	gene_id "XX-FW83128A1.1-001"; transcript_id "XX-FW83128A1.1-001"; exon_number 38;
ENm006.contig10	ExonAligner	CDS	52848	53048	.	-	2	gene_id "XX-FW83128A1.1-001"; transcript_id "XX-FW83128A1.1-001"; exon_number 39;
ENm006.contig10	ExonAligner	CDS	53900	54062	.	-	0	gene_id "XX-FW83128A1.1-001"; transcript_id "XX-FW83128A1.1-001"; exon_number 40;
ENm006.contig10	ExonAligner	CDS	54186	54248	.	-	0	gene_id "XX-FW83128A1.1-001"; transcript_id "XX-FW83128A1.1-001"; exon_number 41;
ENm006.contig10	ExonAligner	CDS	54255	54379	.	-	2	gene_id "XX-FW83128A1.1-001"; transcript_id "XX-FW83128A1.1-001"; exon_number 42;
ENm006.contig10	ExonAligner	CDS	54480	54627	.	-	0	gene_id "XX-FW83128A1.1-001"; transcript_id "XX-FW83128A1.1-001"; exon_number 43;
ENm006.contig10	ExonAligner	CDS	55265	55362	.	-	2	gene_id "XX-FW83128A1.1-001"; transcript_id "XX-FW83128A1.1-001"; exon_number 44;
ENm006.contig10	ExonAligner	CDS	56379	56630	.	-	2	gene_id "XX-FW83128A1.1-001"; transcript_id "XX-FW83128A1.1-001"; exon_number 45;
ENm006.contig10	ExonAligner	CDS	72689	73064	.	-	0	gene_id "XX-FW83128A1.1-001"; transcript_id "XX-FW83128A1.1-001"; exon_number 46;
ENm006.contig10	ExonAligner	CDS	17215	17399	.	-	2	gene_id "XX-FW83128A1.1-002"; transcript_id "XX-FW83128A1.1-002"; exon_number 1;
ENm006.contig10	ExonAligner	CDS	19613	19816	.	-	2	gene_id "XX-FW83128A1.1-002"; transcript_id "XX-FW83128A1.1-002"; exon_number 2;
ENm006.contig10	ExonAligner	CDS	20159	20377	.	-	2	gene_id "XX-FW83128A1.1-002"; transcript_id "XX-FW83128A1.1-002"; exon_number 3;
ENm006.contig10	ExonAligner	CDS	20471	20647	.	-	2	gene_id "XX-FW83128A1.1-002"; transcript_id "XX-FW83128A1.1-002"; exon_number 4;
ENm006.contig10	ExonAligner	CDS	20799	20931	.	-	0	gene_id "XX-FW83128A1.1-002"; transcript_id "XX-FW83128A1.1-002"; exon_number 5;
ENm006.contig10	ExonAligner	CDS	23584	23699	.	-	2	gene_id "XX-FW83128A1.1-002"; transcript_id "XX-FW83128A1.1-002"; exon_number 6;
ENm006.contig10	ExonAligner	CDS	23801	23938	.	-	2	gene_id "XX-FW83128A1.1-002"; transcript_id "XX-FW83128A1.1-002"; exon_number 7;
ENm006.contig10	ExonAligner	CDS	24042	24308	.	-	2	gene_id "XX-FW83128A1.1-002"; transcript_id "XX-FW83128A1.1-002"; exon_number 8;
ENm006.contig10	ExonAligner	CDS	24389	24511	.	-	2	gene_id "XX-FW83128A1.1-002"; transcript_id "XX-FW83128A1.1-002"; exon_number 9;
ENm006.contig10	ExonAligner	CDS	24592	24744	.	-	2	gene_id "XX-FW83128A1.1-002"; transcript_id "XX-FW83128A1.1-002"; exon_number 10;
ENm006.contig10	ExonAligner	CDS	24838	25035	.	-	2	gene_id "XX-FW83128A1.1-002"; transcript_id "XX-FW83128A1.1-002"; exon_number 11;
ENm006.contig10	ExonAligner	CDS	25832	25988	.	-	2	gene_id "XX-FW83128A1.1-002"; transcript_id "XX-FW83128A1.1-002"; exon_number 12;
ENm006.contig10	ExonAligner	CDS	26227	26394	.	-	2	gene_id "XX-FW83128A1.1-002"; transcript_id "XX-FW83128A1.1-002"; exon_number 13;
ENm006.contig10	ExonAligner	CDS	26528	26650	.	-	2	gene_id "XX-FW83128A1.1-002"; transcript_id "XX-FW83128A1.1-002"; exon_number 14;
ENm006.contig10	ExonAligner	CDS	26768	26902	.	-	2	gene_id "XX-FW83128A1.1-002"; transcript_id "XX-FW83128A1.1-002"; exon_number 15;
ENm006.contig10	ExonAligner	CDS	27006	27099	.	-	0	gene_id "XX-FW83128A1.1-002"; transcript_id "XX-FW83128A1.1-002"; exon_number 16;
ENm006.contig10	ExonAligner	CDS	28606	28686	.	-	0	gene_id "XX-FW83128A1.1-002"; transcript_id "XX-FW83128A1.1-002"; exon_number 17;
ENm006.contig10	ExonAligner	CDS	29690	29931	.	-	2	gene_id "XX-FW83128A1.1-002"; transcript_id "XX-FW83128A1.1-002"; exon_number 18;
ENm006.contig10	ExonAligner	CDS	31723	31740	.	-	2	gene_id "XX-FW83128A1.1-002"; transcript_id "XX-FW83128A1.1-002"; exon_number 19;
ENm006.contig10	ExonAligner	CDS	38025	38181	.	-	1	gene_id "XX-FW83128A1.1-002"; transcript_id "XX-FW83128A1.1-002"; exon_number 21;
ENm006.contig10	ExonAligner	CDS	39253	39376	.	-	2	gene_id "XX-FW83128A1.1-002"; transcript_id "XX-FW83128A1.1-002"; exon_number 22;
ENm006.contig10	ExonAligner	CDS	39466	39633	.	-	2	gene_id "XX-FW83128A1.1-002"; transcript_id "XX-FW83128A1.1-002"; exon_number 23;
ENm006.contig10	ExonAligner	CDS	39771	39925	.	-	1	gene_id "XX-FW83128A1.1-002"; transcript_id "XX-FW83128A1.1-002"; exon_number 24;
ENm006.contig10	ExonAligner	CDS	40047	40203	.	-	2	gene_id "XX-FW83128A1.1-002"; transcript_id "XX-FW83128A1.1-002"; exon_number 25;
ENm006.contig10	ExonAligner	CDS	41983	42150	.	-	2	gene_id "XX-FW83128A1.1-002"; transcript_id "XX-FW83128A1.1-002"; exon_number 26;
ENm006.contig10	ExonAligner	CDS	42240	42750	.	-	0	gene_id "XX-FW83128A1.1-002"; transcript_id "XX-FW83128A1.1-002"; exon_number 27;
ENm006.contig10	ExonAligner	CDS	42776	43038	.	-	2	gene_id "XX-FW83128A1.1-002"; transcript_id "XX-FW83128A1.1-002"; exon_number 28;
ENm006.contig10	ExonAligner	CDS	43121	43238	.	-	0	gene_id "XX-FW83128A1.1-002"; transcript_id "XX-FW83128A1.1-002"; exon_number 29;
ENm006.contig10	ExonAligner	CDS	43354	43523	.	-	2	gene_id "XX-FW83128A1.1-002"; transcript_id "XX-FW83128A1.1-002"; exon_number 30;
ENm006.contig10	ExonAligner	CDS	44009	44099	.	-	0	gene_id "XX-FW83128A1.1-002"; transcript_id "XX-FW83128A1.1-002"; exon_number 31;
ENm006.contig10	ExonAligner	CDS	44180	44340	.	-	2	gene_id "XX-FW83128A1.1-002"; transcript_id "XX-FW83128A1.1-002"; exon_number 32;
ENm006.contig10	ExonAligner	CDS	44436	44559	.	-	0	gene_id "XX-FW83128A1.1-002"; transcript_id "XX-FW83128A1.1-002"; exon_number 33;
ENm006.contig10	ExonAligner	CDS	45090	45233	.	-	0	gene_id "XX-FW83128A1.1-002"; transcript_id "XX-FW83128A1.1-002"; exon_number 34;
ENm006.contig10	ExonAligner	CDS	45313	45426	.	-	0	gene_id "XX-FW83128A1.1-002"; transcript_id "XX-FW83128A1.1-002"; exon_number 35;
ENm006.contig10	ExonAligner	CDS	46086	46282	.	-	2	gene_id "XX-FW83128A1.1-002"; transcript_id "XX-FW83128A1.1-002"; exon_number 36;
ENm006.contig10	ExonAligner	CDS	46380	46516	.	-	1	gene_id "XX-FW83128A1.1-002"; transcript_id "XX-FW83128A1.1-002"; exon_number 37;
ENm006.contig10	ExonAligner	CDS	48300	48417	.	-	2	gene_id "XX-FW83128A1.1-002"; transcript_id "XX-FW83128A1.1-002"; exon_number 38;
ENm006.contig10	ExonAligner	CDS	48506	48637	.	-	2	gene_id "XX-FW83128A1.1-002"; transcript_id "XX-FW83128A1.1-002"; exon_number 39;
ENm006.contig10	ExonAligner	CDS	52848	53048	.	-	2	gene_id "XX-FW83128A1.1-002"; transcript_id "XX-FW83128A1.1-002"; exon_number 40;
ENm006.contig10	ExonAligner	CDS	53900	54062	.	-	0	gene_id "XX-FW83128A1.1-002"; transcript_id "XX-FW83128A1.1-002"; exon_number 41;
ENm006.contig10	ExonAligner	CDS	54186	54248	.	-	0	gene_id "XX-FW83128A1.1-002"; transcript_id "XX-FW83128A1.1-002"; exon_number 42;
ENm006.contig10	ExonAligner	CDS	54255	54379	.	-	2	gene_id "XX-FW83128A1.1-002"; transcript_id "XX-FW83128A1.1-002"; exon_number 43;
ENm006.contig10	ExonAligner	CDS	54480	54627	.	-	0	gene_id "XX-FW83128A1.1-002"; transcript_id "XX-FW83128A1.1-002"; exon_number 44;
ENm006.contig10	ExonAligner	CDS	55265	55362	.	-	2	gene_id "XX-FW83128A1.1-002"; transcript_id "XX-FW83128A1.1-002"; exon_number 45;
ENm006.contig10	ExonAligner	CDS	56379	56630	.	-	2	gene_id "XX-FW83128A1.1-002"; transcript_id "XX-FW83128A1.1-002"; exon_number 46;
ENm006.contig10	ExonAligner	CDS	72689	73064	.	-	0	gene_id "XX-FW83128A1.1-002"; transcript_id "XX-FW83128A1.1-002"; exon_number 47;
ENm006.contig10	ExonAligner	CDS	17215	17399	.	-	2	gene_id "XX-FW83128A1.1-010"; transcript_id "XX-FW83128A1.1-010"; exon_number 1;
ENm006.contig10	ExonAligner	CDS	19613	19816	.	-	2	gene_id "XX-FW83128A1.1-010"; transcript_id "XX-FW83128A1.1-010"; exon_number 2;
ENm006.contig10	ExonAligner	CDS	20159	20377	.	-	2	gene_id "XX-FW83128A1.1-010"; transcript_id "XX-FW83128A1.1-010"; exon_number 3;
ENm006.contig10	ExonAligner	CDS	20471	20647	.	-	2	gene_id "XX-FW83128A1.1-010"; transcript_id "XX-FW83128A1.1-010"; exon_number 4;
ENm006.contig10	ExonAligner	CDS	20799	20931	.	-	0	gene_id "XX-FW83128A1.1-010"; transcript_id "XX-FW83128A1.1-010"; exon_number 5;
ENm006.contig10	ExonAligner	CDS	23584	23699	.	-	2	gene_id "XX-FW83128A1.1-010"; transcript_id "XX-FW83128A1.1-010"; exon_number 6;
ENm006.contig10	ExonAligner	CDS	23801	23938	.	-	2	gene_id "XX-FW83128A1.1-010"; transcript_id "XX-FW83128A1.1-010"; exon_number 7;
ENm006.contig10	ExonAligner	CDS	24042	24308	.	-	2	gene_id "XX-FW83128A1.1-010"; transcript_id "XX-FW83128A1.1-010"; exon_number 8;
ENm006.contig10	ExonAligner	CDS	24389	24511	.	-	2	gene_id "XX-FW83128A1.1-010"; transcript_id "XX-FW83128A1.1-010"; exon_number 9;
ENm006.contig10	ExonAligner	CDS	24592	24744	.	-	2	gene_id "XX-FW83128A1.1-010"; transcript_id "XX-FW83128A1.1-010"; exon_number 10;
ENm006.contig10	ExonAligner	CDS	24838	25035	.	-	2	gene_id "XX-FW83128A1.1-010"; transcript_id "XX-FW83128A1.1-010"; exon_number 11;
ENm006.contig10	ExonAligner	CDS	25832	25988	.	-	2	gene_id "XX-FW83128A1.1-010"; transcript_id "XX-FW83128A1.1-010"; exon_number 12;
ENm006.contig10	ExonAligner	CDS	26227	26394	.	-	2	gene_id "XX-FW83128A1.1-010"; transcript_id "XX-FW83128A1.1-010"; exon_number 13;
ENm006.contig10	ExonAligner	CDS	26528	26650	.	-	2	gene_id "XX-FW83128A1.1-010"; transcript_id "XX-FW83128A1.1-010"; exon_number 14;
ENm006.contig10	ExonAligner	CDS	26768	26902	.	-	2	gene_id "XX-FW83128A1.1-010"; transcript_id "XX-FW83128A1.1-010"; exon_number 15;
ENm006.contig10	ExonAligner	CDS	27006	27099	.	-	0	gene_id "XX-FW83128A1.1-010"; transcript_id "XX-FW83128A1.1-010"; exon_number 16;
ENm006.contig10	ExonAligner	CDS	29690	29931	.	-	2	gene_id "XX-FW83128A1.1-010"; transcript_id "XX-FW83128A1.1-010"; exon_number 17;
ENm006.contig10	ExonAligner	CDS	38025	38181	.	-	1	gene_id "XX-FW83128A1.1-010"; transcript_id "XX-FW83128A1.1-010"; exon_number 19;
ENm006.contig10	ExonAligner	CDS	39253	39376	.	-	2	gene_id "XX-FW83128A1.1-010"; transcript_id "XX-FW83128A1.1-010"; exon_number 20;
ENm006.contig10	ExonAligner	CDS	39466	39633	.	-	2	gene_id "XX-FW83128A1.1-010"; transcript_id "XX-FW83128A1.1-010"; exon_number 21;
ENm006.contig10	ExonAligner	CDS	39771	39925	.	-	1	gene_id "XX-FW83128A1.1-010"; transcript_id "XX-FW83128A1.1-010"; exon_number 22;
ENm006.contig10	ExonAligner	CDS	40047	40203	.	-	2	gene_id "XX-FW83128A1.1-010"; transcript_id "XX-FW83128A1.1-010"; exon_number 23;
ENm006.contig10	ExonAligner	CDS	41983	42150	.	-	2	gene_id "XX-FW83128A1.1-010"; transcript_id "XX-FW83128A1.1-010"; exon_number 24;
ENm006.contig10	ExonAligner	CDS	42240	42750	.	-	0	gene_id "XX-FW83128A1.1-010"; transcript_id "XX-FW83128A1.1-010"; exon_number 25;
ENm006.contig10	ExonAligner	CDS	42776	43038	.	-	2	gene_id "XX-FW83128A1.1-010"; transcript_id "XX-FW83128A1.1-010"; exon_number 26;
ENm006.contig10	ExonAligner	CDS	43121	43238	.	-	0	gene_id "XX-FW83128A1.1-010"; transcript_id "XX-FW83128A1.1-010"; exon_number 27;
ENm006.contig10	ExonAligner	CDS	43354	43523	.	-	2	gene_id "XX-FW83128A1.1-010"; transcript_id "XX-FW83128A1.1-010"; exon_number 28;
ENm006.contig10	ExonAligner	CDS	44009	44099	.	-	0	gene_id "XX-FW83128A1.1-010"; transcript_id "XX-FW83128A1.1-010"; exon_number 29;
ENm006.contig10	ExonAligner	CDS	44180	44340	.	-	2	gene_id "XX-FW83128A1.1-010"; transcript_id "XX-FW83128A1.1-010"; exon_number 30;
ENm006.contig10	ExonAligner	CDS	44436	44559	.	-	0	gene_id "XX-FW83128A1.1-010"; transcript_id "XX-FW83128A1.1-010"; exon_number 31;
ENm006.contig10	ExonAligner	CDS	45090	45233	.	-	0	gene_id "XX-FW83128A1.1-010"; transcript_id "XX-FW83128A1.1-010"; exon_number 32;
ENm006.contig10	ExonAligner	CDS	45313	45426	.	-	0	gene_id "XX-FW83128A1.1-010"; transcript_id "XX-FW83128A1.1-010"; exon_number 33;
ENm006.contig10	ExonAligner	CDS	46086	46282	.	-	2	gene_id "XX-FW83128A1.1-010"; transcript_id "XX-FW83128A1.1-010"; exon_number 34;
ENm006.contig10	ExonAligner	CDS	46380	46516	.	-	1	gene_id "XX-FW83128A1.1-010"; transcript_id "XX-FW83128A1.1-010"; exon_number 35;
ENm006.contig10	ExonAligner	CDS	48300	48417	.	-	2	gene_id "XX-FW83128A1.1-010"; transcript_id "XX-FW83128A1.1-010"; exon_number 36;
ENm006.contig10	ExonAligner	CDS	48506	48637	.	-	2	gene_id "XX-FW83128A1.1-010"; transcript_id "XX-FW83128A1.1-010"; exon_number 37;
ENm006.contig10	ExonAligner	CDS	52848	53048	.	-	2	gene_id "XX-FW83128A1.1-010"; transcript_id "XX-FW83128A1.1-010"; exon_number 38;
ENm006.contig10	ExonAligner	CDS	53900	54062	.	-	0	gene_id "XX-FW83128A1.1-010"; transcript_id "XX-FW83128A1.1-010"; exon_number 39;
ENm006.contig10	ExonAligner	CDS	54186	54248	.	-	0	gene_id "XX-FW83128A1.1-010"; transcript_id "XX-FW83128A1.1-010"; exon_number 40;
ENm006.contig10	ExonAligner	CDS	54255	54379	.	-	2	gene_id "XX-FW83128A1.1-010"; transcript_id "XX-FW83128A1.1-010"; exon_number 41;
ENm006.contig10	ExonAligner	CDS	54480	54627	.	-	0	gene_id "XX-FW83128A1.1-010"; transcript_id "XX-FW83128A1.1-010"; exon_number 42;
ENm006.contig10	ExonAligner	CDS	55265	55362	.	-	2	gene_id "XX-FW83128A1.1-010"; transcript_id "XX-FW83128A1.1-010"; exon_number 43;
ENm006.contig10	ExonAligner	CDS	56379	56630	.	-	2	gene_id "XX-FW83128A1.1-010"; transcript_id "XX-FW83128A1.1-010"; exon_number 44;
ENm006.contig10	ExonAligner	CDS	72689	73064	.	-	0	gene_id "XX-FW83128A1.1-010"; transcript_id "XX-FW83128A1.1-010"; exon_number 45;
ENm006.contig10	ExonAligner	CDS	23584	23699	.	-	2	gene_id "XX-FW83128A1.1-016"; transcript_id "XX-FW83128A1.1-016"; exon_number 1;
ENm006.contig10	ExonAligner	CDS	23801	23938	.	-	2	gene_id "XX-FW83128A1.1-016"; transcript_id "XX-FW83128A1.1-016"; exon_number 2;
ENm006.contig10	ExonAligner	CDS	24042	24308	.	-	2	gene_id "XX-FW83128A1.1-016"; transcript_id "XX-FW83128A1.1-016"; exon_number 3;
ENm006.contig10	ExonAligner	CDS	24592	24744	.	-	2	gene_id "XX-FW83128A1.1-016"; transcript_id "XX-FW83128A1.1-016"; exon_number 4;
ENm006.contig10	ExonAligner	CDS	24835	24946	.	-	0	gene_id "XX-FW83128A1.1-016"; transcript_id "XX-FW83128A1.1-016"; exon_number 5;
ENm006.contig10	ExonAligner	CDS	26528	26650	.	-	0	gene_id "XX-FW83128A1.1-015"; transcript_id "XX-FW83128A1.1-015"; exon_number 2;
ENm006.contig10	ExonAligner	CDS	26768	26902	.	-	0	gene_id "XX-FW83128A1.1-015"; transcript_id "XX-FW83128A1.1-015"; exon_number 3;
ENm006.contig10	ExonAligner	CDS	27006	27099	.	-	1	gene_id "XX-FW83128A1.1-015"; transcript_id "XX-FW83128A1.1-015"; exon_number 4;
ENm006.contig10	ExonAligner	CDS	28606	28686	.	-	1	gene_id "XX-FW83128A1.1-015"; transcript_id "XX-FW83128A1.1-015"; exon_number 5;
ENm006.contig10	ExonAligner	CDS	29687	29751	.	-	1	gene_id "XX-FW83128A1.1-015"; transcript_id "XX-FW83128A1.1-015"; exon_number 6;
ENm006.contig10	ExonAligner	CDS	37682	37806	.	-	2	gene_id "XX-FW83128A1.1-019"; transcript_id "XX-FW83128A1.1-019"; exon_number 1;
ENm006.contig10	ExonAligner	CDS	42776	43038	.	-	1	gene_id "XX-FW83128A1.1-019"; transcript_id "XX-FW83128A1.1-019"; exon_number 2;
ENm006.contig10	ExonAligner	CDS	44009	44099	.	-	2	gene_id "XX-FW83128A1.1-019"; transcript_id "XX-FW83128A1.1-019"; exon_number 3;
ENm006.contig10	ExonAligner	CDS	44180	44249	.	-	2	gene_id "XX-FW83128A1.1-019"; transcript_id "XX-FW83128A1.1-019"; exon_number 4;
ENm006.contig10	ExonAligner	CDS	182606	182664	.	+	1	gene_id "XX-FW83563B9.1-008"; transcript_id "XX-FW83563B9.1-008"; exon_number 2;
ENm006.contig10	ExonAligner	CDS	183249	183356	.	+	2	gene_id "XX-FW83563B9.1-008"; transcript_id "XX-FW83563B9.1-008"; exon_number 3;
ENm006.contig10	ExonAligner	CDS	184509	184647	.	+	2	gene_id "XX-FW83563B9.1-008"; transcript_id "XX-FW83563B9.1-008"; exon_number 4;
ENm006.contig10	ExonAligner	CDS	184891	185053	.	+	1	gene_id "XX-FW83563B9.1-008"; transcript_id "XX-FW83563B9.1-008"; exon_number 5;
ENm006.contig10	ExonAligner	CDS	182606	182664	.	+	1	gene_id "XX-FW83563B9.1-001"; transcript_id "XX-FW83563B9.1-001"; exon_number 2;
ENm006.contig10	ExonAligner	CDS	183249	183356	.	+	2	gene_id "XX-FW83563B9.1-001"; transcript_id "XX-FW83563B9.1-001"; exon_number 3;
ENm006.contig10	ExonAligner	CDS	184509	184647	.	+	2	gene_id "XX-FW83563B9.1-001"; transcript_id "XX-FW83563B9.1-001"; exon_number 4;
ENm006.contig10	ExonAligner	CDS	184891	185053	.	+	1	gene_id "XX-FW83563B9.1-001"; transcript_id "XX-FW83563B9.1-001"; exon_number 5;
ENm006.contig10	ExonAligner	CDS	182606	182664	.	+	1	gene_id "XX-FW83563B9.1-011"; transcript_id "XX-FW83563B9.1-011"; exon_number 2;
ENm006.contig10	ExonAligner	CDS	183249	183356	.	+	2	gene_id "XX-FW83563B9.1-011"; transcript_id "XX-FW83563B9.1-011"; exon_number 3;
ENm006.contig10	ExonAligner	CDS	184509	184647	.	+	2	gene_id "XX-FW83563B9.1-011"; transcript_id "XX-FW83563B9.1-011"; exon_number 4;
ENm006.contig10	ExonAligner	CDS	184891	185053	.	+	1	gene_id "XX-FW83563B9.1-011"; transcript_id "XX-FW83563B9.1-011"; exon_number 5;
ENm006.contig13	ExonAligner	CDS	10958	11042	.	-	0	gene_id "XX-FW81657B9.2-001"; transcript_id "XX-FW81657B9.2-001"; exon_number 2;
ENm006.contig13	ExonAligner	CDS	9188	9287	.	-	2	gene_id "XX-FW81657B9.2-001"; transcript_id "XX-FW81657B9.2-001"; exon_number 3;
ENm006.contig13	ExonAligner	CDS	8770	8915	.	-	1	gene_id "XX-FW81657B9.2-001"; transcript_id "XX-FW81657B9.2-001"; exon_number 4;
ENm006.contig13	ExonAligner	CDS	7067	7143	.	-	2	gene_id "XX-FW81657B9.2-001"; transcript_id "XX-FW81657B9.2-001"; exon_number 5;
ENm006.contig13	ExonAligner	CDS	6209	6275	.	-	0	gene_id "XX-FW81657B9.2-001"; transcript_id "XX-FW81657B9.2-001"; exon_number 6;
ENm006.contig13	ExonAligner	CDS	6046	6107	.	-	2	gene_id "XX-FW81657B9.2-001"; transcript_id "XX-FW81657B9.2-001"; exon_number 7;
ENm006.contig13	ExonAligner	CDS	5828	5892	.	-	0	gene_id "XX-FW81657B9.2-001"; transcript_id "XX-FW81657B9.2-001"; exon_number 8;
ENm006.contig13	ExonAligner	CDS	3563	3611	.	-	1	gene_id "XX-FW81657B9.2-001"; transcript_id "XX-FW81657B9.2-001"; exon_number 9;
ENm006.contig13	ExonAligner	CDS	3268	3310	.	-	0	gene_id "XX-FW81657B9.2-001"; transcript_id "XX-FW81657B9.2-001"; exon_number 10;
ENm006.contig13	ExonAligner	CDS	2959	3029	.	-	2	gene_id "XX-FW81657B9.2-001"; transcript_id "XX-FW81657B9.2-001"; exon_number 11;
ENm006.contig13	ExonAligner	CDS	23	133	.	-	0	gene_id "XX-FW81657B9.2-001"; transcript_id "XX-FW81657B9.2-001"; exon_number 12;
ENm006.contig1	ExonAligner	CDS	14726	14819	.	-	1	gene_id "AF277315.16-001"; transcript_id "AF277315.16-001"; exon_number 1;
ENm006.contig1	ExonAligner	CDS	14905	14997	.	-	1	gene_id "AF277315.16-001"; transcript_id "AF277315.16-001"; exon_number 2;
ENm006.contig1	ExonAligner	CDS	15917	15993	.	-	0	gene_id "AF277315.16-001"; transcript_id "AF277315.16-001"; exon_number 3;
ENm006.contig1	ExonAligner	CDS	17671	17906	.	-	2	gene_id "AF277315.16-001"; transcript_id "AF277315.16-001"; exon_number 4;
ENm006.contig1	ExonAligner	CDS	18689	18875	.	-	0	gene_id "AF277315.16-001"; transcript_id "AF277315.16-001"; exon_number 5;
ENm006.contig1	ExonAligner	CDS	22169	22262	.	-	1	gene_id "AF277315.16-001"; transcript_id "AF277315.16-001"; exon_number 6;
ENm006.contig1	ExonAligner	CDS	24254	24379	.	-	1	gene_id "AF277315.16-001"; transcript_id "AF277315.16-001"; exon_number 7;
ENm006.contig1	ExonAligner	CDS	24546	24704	.	-	1	gene_id "AF277315.16-001"; transcript_id "AF277315.16-001"; exon_number 8;
ENm006.contig1	ExonAligner	CDS	27527	27744	.	-	0	gene_id "AF277315.16-001"; transcript_id "AF277315.16-001"; exon_number 9;
ENm006.contig1	ExonAligner	CDS	28657	28765	.	-	1	gene_id "AF277315.16-001"; transcript_id "AF277315.16-001"; exon_number 10;
ENm006.contig1	ExonAligner	CDS	18724	18875	.	-	0	gene_id "AF277315.16-002"; transcript_id "AF277315.16-002"; exon_number 1;
ENm006.contig1	ExonAligner	CDS	22169	22262	.	-	1	gene_id "AF277315.16-002"; transcript_id "AF277315.16-002"; exon_number 2;
ENm006.contig1	ExonAligner	CDS	24254	24379	.	-	1	gene_id "AF277315.16-002"; transcript_id "AF277315.16-002"; exon_number 3;
ENm006.contig1	ExonAligner	CDS	24549	24704	.	-	1	gene_id "AF277315.16-002"; transcript_id "AF277315.16-002"; exon_number 4;
ENm006.contig1	ExonAligner	CDS	27527	27744	.	-	0	gene_id "AF277315.16-002"; transcript_id "AF277315.16-002"; exon_number 5;
ENm006.contig1	ExonAligner	CDS	28657	28765	.	-	1	gene_id "AF277315.16-002"; transcript_id "AF277315.16-002"; exon_number 6;
ENm006.contig1	ExonAligner	CDS	18781	18875	.	-	0	gene_id "AF277315.16-007"; transcript_id "AF277315.16-007"; exon_number 1;
ENm006.contig1	ExonAligner	CDS	22169	22262	.	-	1	gene_id "AF277315.16-007"; transcript_id "AF277315.16-007"; exon_number 2;
ENm006.contig1	ExonAligner	CDS	24254	24379	.	-	1	gene_id "AF277315.16-007"; transcript_id "AF277315.16-007"; exon_number 3;
ENm006.contig1	ExonAligner	CDS	24549	24704	.	-	1	gene_id "AF277315.16-007"; transcript_id "AF277315.16-007"; exon_number 4;
ENm006.contig1	ExonAligner	CDS	27527	27744	.	-	0	gene_id "AF277315.16-007"; transcript_id "AF277315.16-007"; exon_number 5;
ENm006.contig1	ExonAligner	CDS	28657	28765	.	-	1	gene_id "AF277315.16-007"; transcript_id "AF277315.16-007"; exon_number 6;
ENm006.contig1	ExonAligner	CDS	22173	22262	.	-	1	gene_id "AF277315.16-006"; transcript_id "AF277315.16-006"; exon_number 1;
ENm006.contig1	ExonAligner	CDS	24254	24379	.	-	1	gene_id "AF277315.16-006"; transcript_id "AF277315.16-006"; exon_number 2;
ENm006.contig1	ExonAligner	CDS	24546	24704	.	-	1	gene_id "AF277315.16-006"; transcript_id "AF277315.16-006"; exon_number 3;
ENm006.contig1	ExonAligner	CDS	27527	27744	.	-	0	gene_id "AF277315.16-006"; transcript_id "AF277315.16-006"; exon_number 4;
ENm006.contig1	ExonAligner	CDS	28657	28765	.	-	1	gene_id "AF277315.16-006"; transcript_id "AF277315.16-006"; exon_number 5;
ENm006.contig1	ExonAligner	CDS	24255	24379	.	-	1	gene_id "AF277315.16-005"; transcript_id "AF277315.16-005"; exon_number 1;
ENm006.contig1	ExonAligner	CDS	24546	24704	.	-	1	gene_id "AF277315.16-005"; transcript_id "AF277315.16-005"; exon_number 2;
ENm006.contig1	ExonAligner	CDS	27527	27744	.	-	0	gene_id "AF277315.16-005"; transcript_id "AF277315.16-005"; exon_number 3;
ENm006.contig1	ExonAligner	CDS	28657	28765	.	-	1	gene_id "AF277315.16-005"; transcript_id "AF277315.16-005"; exon_number 4;
ENm006.contig3	ExonAligner	CDS	8977	9063	.	-	0	gene_id "RP11-115M6.2-001"; transcript_id "RP11-115M6.2-001"; exon_number 3;
ENm006.contig3	ExonAligner	CDS	8555	8646	.	-	0	gene_id "RP11-115M6.2-001"; transcript_id "RP11-115M6.2-001"; exon_number 4;
ENm006.contig3	ExonAligner	CDS	7159	7343	.	-	1	gene_id "RP11-115M6.2-001"; transcript_id "RP11-115M6.2-001"; exon_number 5;
ENm006.contig3	ExonAligner	CDS	6987	7051	.	-	2	gene_id "RP11-115M6.2-001"; transcript_id "RP11-115M6.2-001"; exon_number 6;
ENm006.contig3	ExonAligner	CDS	5065	5191	.	-	0	gene_id "RP11-115M6.2-001"; transcript_id "RP11-115M6.2-001"; exon_number 7;
ENm006.contig3	ExonAligner	CDS	3260	3390	.	-	2	gene_id "RP11-115M6.2-001"; transcript_id "RP11-115M6.2-001"; exon_number 8;
ENm006.contig3	ExonAligner	CDS	2879	2999	.	-	0	gene_id "RP11-115M6.2-001"; transcript_id "RP11-115M6.2-001"; exon_number 10;
ENm006.contig3	ExonAligner	CDS	2574	2692	.	-	2	gene_id "RP11-115M6.2-001"; transcript_id "RP11-115M6.2-001"; exon_number 11;
ENm006.contig3	ExonAligner	CDS	94	197	.	-	0	gene_id "RP11-115M6.2-001"; transcript_id "RP11-115M6.2-001"; exon_number 12;
ENm006.contig18	ExonAligner	CDS	10574	10720	.	+	0	gene_id "RP11-115M6.7-001"; transcript_id "RP11-115M6.7-001"; exon_number 5;
ENm006.contig18	ExonAligner	CDS	10386	10474	.	+	2	gene_id "RP11-115M6.7-001"; transcript_id "RP11-115M6.7-001"; exon_number 6;
ENm006.contig18	ExonAligner	CDS	10174	10245	.	+	2	gene_id "RP11-115M6.7-001"; transcript_id "RP11-115M6.7-001"; exon_number 7;
ENm006.contig18	ExonAligner	CDS	9963	10079	.	+	2	gene_id "RP11-115M6.7-001"; transcript_id "RP11-115M6.7-001"; exon_number 8;
ENm006.contig18	ExonAligner	CDS	9712	9891	.	+	2	gene_id "RP11-115M6.7-001"; transcript_id "RP11-115M6.7-001"; exon_number 9;
ENm006.contig18	ExonAligner	CDS	4715	9131	.	+	2	gene_id "RP11-115M6.7-001"; transcript_id "RP11-115M6.7-001"; exon_number 13;
ENm006.contig18	ExonAligner	CDS	3353	3565	.	+	2	gene_id "RP11-115M6.7-001"; transcript_id "RP11-115M6.7-001"; exon_number 14;
ENm006.contig18	ExonAligner	CDS	3115	3265	.	+	0	gene_id "RP11-115M6.7-001"; transcript_id "RP11-115M6.7-001"; exon_number 15;
ENm006.contig18	ExonAligner	CDS	2249	2454	.	+	2	gene_id "RP11-115M6.7-001"; transcript_id "RP11-115M6.7-001"; exon_number 16;
ENm006.contig18	ExonAligner	CDS	455	551	.	+	0	gene_id "RP11-115M6.7-001"; transcript_id "RP11-115M6.7-001"; exon_number 17;
ENm006.contig18	ExonAligner	CDS	172	352	.	+	1	gene_id "RP11-115M6.7-001"; transcript_id "RP11-115M6.7-001"; exon_number 18;
ENm007.contig9	ExonAligner	CDS	65208	65319	.	-	0	gene_id "AC008440.6-001"; transcript_id "AC008440.6-001"; exon_number 4;
ENm007.contig9	ExonAligner	CDS	64381	64509	.	-	2	gene_id "AC008440.6-001"; transcript_id "AC008440.6-001"; exon_number 5;
ENm007.contig9	ExonAligner	CDS	50616	50769	.	-	2	gene_id "AC008440.6-001"; transcript_id "AC008440.6-001"; exon_number 6;
ENm007.contig9	ExonAligner	CDS	48588	48722	.	-	1	gene_id "AC008440.6-001"; transcript_id "AC008440.6-001"; exon_number 7;
ENm007.contig9	ExonAligner	CDS	48183	48276	.	-	1	gene_id "AC008440.6-001"; transcript_id "AC008440.6-001"; exon_number 8;
ENm007.contig9	ExonAligner	CDS	43234	43374	.	-	0	gene_id "AC008440.6-001"; transcript_id "AC008440.6-001"; exon_number 10;
ENm007.contig9	ExonAligner	CDS	38842	39015	.	-	0	gene_id "AC008440.6-001"; transcript_id "AC008440.6-001"; exon_number 11;
ENm007.contig9	ExonAligner	CDS	36179	36270	.	-	0	gene_id "AC008440.6-001"; transcript_id "AC008440.6-001"; exon_number 12;
ENm007.contig9	ExonAligner	CDS	35990	36052	.	-	1	gene_id "AC008440.6-001"; transcript_id "AC008440.6-001"; exon_number 13;
ENm007.contig9	ExonAligner	CDS	33022	33160	.	-	1	gene_id "AC008440.6-001"; transcript_id "AC008440.6-001"; exon_number 14;
ENm007.contig9	ExonAligner	CDS	27237	27317	.	-	0	gene_id "AC008440.6-001"; transcript_id "AC008440.6-001"; exon_number 15;
ENm007.contig9	ExonAligner	CDS	19652	19759	.	-	0	gene_id "AC008440.6-001"; transcript_id "AC008440.6-001"; exon_number 16;
ENm007.contig9	ExonAligner	CDS	17768	17903	.	-	0	gene_id "AC008440.6-001"; transcript_id "AC008440.6-001"; exon_number 17;
ENm007.contig5	ExonAligner	CDS	53710	53905	.	-	0	gene_id "AC008440.7-001"; transcript_id "AC008440.7-001"; exon_number 1;
ENm007.contig5	ExonAligner	CDS	46837	46923	.	-	2	gene_id "AC008440.7-001"; transcript_id "AC008440.7-001"; exon_number 2;
ENm007.contig5	ExonAligner	CDS	30929	31074	.	-	2	gene_id "AC008440.7-001"; transcript_id "AC008440.7-001"; exon_number 4;
ENm007.contig5	ExonAligner	CDS	53710	53905	.	-	0	gene_id "AC008440.7-002"; transcript_id "AC008440.7-002"; exon_number 1;
ENm007.contig5	ExonAligner	CDS	46837	46923	.	-	2	gene_id "AC008440.7-002"; transcript_id "AC008440.7-002"; exon_number 2;
ENm007.contig5	ExonAligner	CDS	30901	31074	.	-	2	gene_id "AC008440.7-002"; transcript_id "AC008440.7-002"; exon_number 4;
ENm007.contig3	ExonAligner	CDS	303	363	.	+	0	gene_id "AC012314.7-001"; transcript_id "AC012314.7-001"; exon_number 2;
ENm007.contig3	ExonAligner	CDS	1338	1421	.	+	2	gene_id "AC012314.7-001"; transcript_id "AC012314.7-001"; exon_number 3;
ENm007.contig3	ExonAligner	CDS	3352	3449	.	+	2	gene_id "AC012314.7-001"; transcript_id "AC012314.7-001"; exon_number 4;
ENm007.contig3	ExonAligner	CDS	3617	3723	.	+	0	gene_id "AC012314.7-001"; transcript_id "AC012314.7-001"; exon_number 5;
ENm007.contig3	ExonAligner	CDS	4034	4197	.	+	1	gene_id "AC012314.7-001"; transcript_id "AC012314.7-001"; exon_number 6;
ENm007.contig3	ExonAligner	CDS	4424	4581	.	+	2	gene_id "AC012314.7-001"; transcript_id "AC012314.7-001"; exon_number 7;
ENm007.contig3	ExonAligner	CDS	5209	5298	.	+	0	gene_id "AC012314.7-001"; transcript_id "AC012314.7-001"; exon_number 8;
ENm007.contig3	ExonAligner	CDS	5398	5525	.	+	0	gene_id "AC012314.7-001"; transcript_id "AC012314.7-001"; exon_number 9;
ENm007.contig3	ExonAligner	CDS	6957	7029	.	+	1	gene_id "AC012314.7-001"; transcript_id "AC012314.7-001"; exon_number 10;
ENm007.contig3	ExonAligner	CDS	7135	7263	.	+	0	gene_id "AC012314.7-001"; transcript_id "AC012314.7-001"; exon_number 11;
ENm007.contig3	ExonAligner	CDS	8395	8493	.	+	0	gene_id "AC012314.7-001"; transcript_id "AC012314.7-001"; exon_number 12;
ENm007.contig3	ExonAligner	CDS	8624	8746	.	+	0	gene_id "AC012314.7-001"; transcript_id "AC012314.7-001"; exon_number 13;
ENm007.contig3	ExonAligner	CDS	303	363	.	+	0	gene_id "AC012314.7-005"; transcript_id "AC012314.7-005"; exon_number 2;
ENm007.contig3	ExonAligner	CDS	1338	1421	.	+	2	gene_id "AC012314.7-005"; transcript_id "AC012314.7-005"; exon_number 3;
ENm007.contig3	ExonAligner	CDS	3352	3449	.	+	2	gene_id "AC012314.7-005"; transcript_id "AC012314.7-005"; exon_number 4;
ENm007.contig3	ExonAligner	CDS	3617	3723	.	+	0	gene_id "AC012314.7-005"; transcript_id "AC012314.7-005"; exon_number 5;
ENm007.contig3	ExonAligner	CDS	4034	4197	.	+	1	gene_id "AC012314.7-005"; transcript_id "AC012314.7-005"; exon_number 6;
ENm007.contig3	ExonAligner	CDS	4424	4582	.	+	2	gene_id "AC012314.7-005"; transcript_id "AC012314.7-005"; exon_number 7;
ENm007.contig3	ExonAligner	CDS	303	363	.	+	0	gene_id "AC012314.7-002"; transcript_id "AC012314.7-002"; exon_number 2;
ENm007.contig3	ExonAligner	CDS	1338	1421	.	+	2	gene_id "AC012314.7-002"; transcript_id "AC012314.7-002"; exon_number 3;
ENm007.contig3	ExonAligner	CDS	3352	3449	.	+	2	gene_id "AC012314.7-002"; transcript_id "AC012314.7-002"; exon_number 4;
ENm007.contig3	ExonAligner	CDS	3617	3723	.	+	0	gene_id "AC012314.7-002"; transcript_id "AC012314.7-002"; exon_number 5;
ENm007.contig3	ExonAligner	CDS	4034	4197	.	+	1	gene_id "AC012314.7-002"; transcript_id "AC012314.7-002"; exon_number 6;
ENm007.contig3	ExonAligner	CDS	4424	4581	.	+	2	gene_id "AC012314.7-002"; transcript_id "AC012314.7-002"; exon_number 7;
ENm007.contig3	ExonAligner	CDS	5209	5298	.	+	0	gene_id "AC012314.7-002"; transcript_id "AC012314.7-002"; exon_number 8;
ENm007.contig3	ExonAligner	CDS	5398	5432	.	+	0	gene_id "AC012314.7-002"; transcript_id "AC012314.7-002"; exon_number 9;
ENm007.contig3	ExonAligner	CDS	8648	8753	.	+	1	gene_id "AC012314.7-002"; transcript_id "AC012314.7-002"; exon_number 10;
ENm007.contig3	ExonAligner	CDS	303	363	.	+	0	gene_id "AC012314.7-006"; transcript_id "AC012314.7-006"; exon_number 2;
ENm007.contig3	ExonAligner	CDS	1338	1421	.	+	2	gene_id "AC012314.7-006"; transcript_id "AC012314.7-006"; exon_number 3;
ENm007.contig3	ExonAligner	CDS	3352	3449	.	+	2	gene_id "AC012314.7-006"; transcript_id "AC012314.7-006"; exon_number 4;
ENm007.contig3	ExonAligner	CDS	3617	3723	.	+	0	gene_id "AC012314.7-006"; transcript_id "AC012314.7-006"; exon_number 5;
ENm007.contig3	ExonAligner	CDS	4034	4197	.	+	1	gene_id "AC012314.7-006"; transcript_id "AC012314.7-006"; exon_number 6;
ENm007.contig3	ExonAligner	CDS	4424	4558	.	+	2	gene_id "AC012314.7-006"; transcript_id "AC012314.7-006"; exon_number 7;
ENm007.contig3	ExonAligner	CDS	303	363	.	+	0	gene_id "AC012314.7-009"; transcript_id "AC012314.7-009"; exon_number 2;
ENm007.contig3	ExonAligner	CDS	1338	1421	.	+	2	gene_id "AC012314.7-009"; transcript_id "AC012314.7-009"; exon_number 3;
ENm007.contig3	ExonAligner	CDS	3352	3449	.	+	2	gene_id "AC012314.7-009"; transcript_id "AC012314.7-009"; exon_number 4;
ENm007.contig3	ExonAligner	CDS	3617	3723	.	+	0	gene_id "AC012314.7-009"; transcript_id "AC012314.7-009"; exon_number 5;
ENm007.contig3	ExonAligner	CDS	4034	4197	.	+	1	gene_id "AC012314.7-009"; transcript_id "AC012314.7-009"; exon_number 6;
ENm007.contig3	ExonAligner	CDS	4424	4511	.	+	2	gene_id "AC012314.7-009"; transcript_id "AC012314.7-009"; exon_number 7;
ENm007.contig3	ExonAligner	CDS	303	363	.	+	0	gene_id "AC012314.7-003"; transcript_id "AC012314.7-003"; exon_number 2;
ENm007.contig3	ExonAligner	CDS	1338	1421	.	+	2	gene_id "AC012314.7-003"; transcript_id "AC012314.7-003"; exon_number 3;
ENm007.contig3	ExonAligner	CDS	3352	3449	.	+	2	gene_id "AC012314.7-003"; transcript_id "AC012314.7-003"; exon_number 4;
ENm007.contig3	ExonAligner	CDS	3617	3723	.	+	0	gene_id "AC012314.7-003"; transcript_id "AC012314.7-003"; exon_number 5;
ENm007.contig3	ExonAligner	CDS	4034	4197	.	+	1	gene_id "AC012314.7-003"; transcript_id "AC012314.7-003"; exon_number 6;
ENm007.contig3	ExonAligner	CDS	4424	4581	.	+	2	gene_id "AC012314.7-003"; transcript_id "AC012314.7-003"; exon_number 7;
ENm007.contig3	ExonAligner	CDS	5209	5298	.	+	0	gene_id "AC012314.7-003"; transcript_id "AC012314.7-003"; exon_number 8;
ENm007.contig3	ExonAligner	CDS	5416	5525	.	+	0	gene_id "AC012314.7-003"; transcript_id "AC012314.7-003"; exon_number 9;
ENm007.contig3	ExonAligner	CDS	6957	7029	.	+	1	gene_id "AC012314.7-003"; transcript_id "AC012314.7-003"; exon_number 10;
ENm007.contig3	ExonAligner	CDS	7135	7263	.	+	0	gene_id "AC012314.7-003"; transcript_id "AC012314.7-003"; exon_number 11;
ENm007.contig3	ExonAligner	CDS	8395	8493	.	+	0	gene_id "AC012314.7-003"; transcript_id "AC012314.7-003"; exon_number 12;
ENm007.contig3	ExonAligner	CDS	8624	8746	.	+	0	gene_id "AC012314.7-003"; transcript_id "AC012314.7-003"; exon_number 13;
ENm007.contig1	ExonAligner	CDS	6752	6776	.	+	0	gene_id "AC012314.9-004"; transcript_id "AC012314.9-004"; exon_number 1;
ENm007.contig1	ExonAligner	CDS	6898	6956	.	+	2	gene_id "AC012314.9-004"; transcript_id "AC012314.9-004"; exon_number 2;
ENm007.contig1	ExonAligner	CDS	7323	7397	.	+	0	gene_id "AC012314.9-004"; transcript_id "AC012314.9-004"; exon_number 3;
ENm007.contig1	ExonAligner	CDS	7592	7681	.	+	0	gene_id "AC012314.9-004"; transcript_id "AC012314.9-004"; exon_number 4;
ENm007.contig1	ExonAligner	CDS	7841	7969	.	+	0	gene_id "AC012314.9-004"; transcript_id "AC012314.9-004"; exon_number 5;
ENm007.contig1	ExonAligner	CDS	8066	8161	.	+	0	gene_id "AC012314.9-004"; transcript_id "AC012314.9-004"; exon_number 6;
ENm007.contig1	ExonAligner	CDS	8310	8523	.	+	0	gene_id "AC012314.9-004"; transcript_id "AC012314.9-004"; exon_number 7;
ENm007.contig1	ExonAligner	CDS	9947	10074	.	+	2	gene_id "AC012314.9-004"; transcript_id "AC012314.9-004"; exon_number 8;
ENm007.contig1	ExonAligner	CDS	13160	13207	.	+	0	gene_id "AC012314.9-004"; transcript_id "AC012314.9-004"; exon_number 9;
ENm007.contig1	ExonAligner	CDS	14231	14615	.	+	0	gene_id "AC012314.9-004"; transcript_id "AC012314.9-004"; exon_number 10;
ENm007.contig1	ExonAligner	CDS	18518	18623	.	+	2	gene_id "AC012314.9-004"; transcript_id "AC012314.9-004"; exon_number 11;
ENm007.contig1	ExonAligner	CDS	18671	18860	.	+	1	gene_id "AC012314.9-004"; transcript_id "AC012314.9-004"; exon_number 12;
ENm007.contig1	ExonAligner	CDS	19015	19114	.	+	0	gene_id "AC012314.9-004"; transcript_id "AC012314.9-004"; exon_number 13;
ENm007.contig1	ExonAligner	CDS	19326	19435	.	+	2	gene_id "AC012314.9-004"; transcript_id "AC012314.9-004"; exon_number 14;
ENm007.contig1	ExonAligner	CDS	7841	7969	.	+	0	gene_id "AC012314.9-009"; transcript_id "AC012314.9-009"; exon_number 2;
ENm007.contig1	ExonAligner	CDS	8066	8161	.	+	0	gene_id "AC012314.9-009"; transcript_id "AC012314.9-009"; exon_number 3;
ENm007.contig1	ExonAligner	CDS	8307	8523	.	+	0	gene_id "AC012314.9-009"; transcript_id "AC012314.9-009"; exon_number 4;
ENm007.contig1	ExonAligner	CDS	9947	10074	.	+	2	gene_id "AC012314.9-009"; transcript_id "AC012314.9-009"; exon_number 5;
ENm007.contig1	ExonAligner	CDS	13160	13207	.	+	0	gene_id "AC012314.9-009"; transcript_id "AC012314.9-009"; exon_number 6;
ENm007.contig1	ExonAligner	CDS	14231	14615	.	+	0	gene_id "AC012314.9-009"; transcript_id "AC012314.9-009"; exon_number 7;
ENm007.contig1	ExonAligner	CDS	18515	18589	.	+	2	gene_id "AC012314.9-009"; transcript_id "AC012314.9-009"; exon_number 8;
ENm007.contig1	ExonAligner	CDS	8066	8161	.	+	0	gene_id "AC012314.9-008"; transcript_id "AC012314.9-008"; exon_number 1;
ENm007.contig1	ExonAligner	CDS	8310	8523	.	+	0	gene_id "AC012314.9-008"; transcript_id "AC012314.9-008"; exon_number 2;
ENm007.contig1	ExonAligner	CDS	9947	10074	.	+	2	gene_id "AC012314.9-008"; transcript_id "AC012314.9-008"; exon_number 3;
ENm007.contig1	ExonAligner	CDS	13160	13207	.	+	0	gene_id "AC012314.9-008"; transcript_id "AC012314.9-008"; exon_number 4;
ENm007.contig2	ExonAligner	CDS	69865	70072	.	+	1	gene_id "AC012314.10-001"; transcript_id "AC012314.10-001"; exon_number 1;
ENm007.contig2	ExonAligner	CDS	67819	68060	.	+	0	gene_id "AC012314.10-001"; transcript_id "AC012314.10-001"; exon_number 2;
ENm007.contig2	ExonAligner	CDS	64562	64738	.	+	0	gene_id "AC012314.10-001"; transcript_id "AC012314.10-001"; exon_number 3;
ENm007.contig2	ExonAligner	CDS	64177	64308	.	+	0	gene_id "AC012314.10-001"; transcript_id "AC012314.10-001"; exon_number 4;
ENm007.contig2	ExonAligner	CDS	61449	61527	.	+	1	gene_id "AC012314.11-001"; transcript_id "AC012314.11-001"; exon_number 2;
ENm007.contig2	ExonAligner	CDS	59117	59272	.	+	1	gene_id "AC012314.11-001"; transcript_id "AC012314.11-001"; exon_number 3;
ENm007.contig2	ExonAligner	CDS	58867	58997	.	+	0	gene_id "AC012314.11-001"; transcript_id "AC012314.11-001"; exon_number 4;
ENm007.contig2	ExonAligner	CDS	58608	58791	.	+	1	gene_id "AC012314.11-001"; transcript_id "AC012314.11-001"; exon_number 5;
ENm007.contig2	ExonAligner	CDS	58430	58527	.	+	0	gene_id "AC012314.11-001"; transcript_id "AC012314.11-001"; exon_number 6;
ENm007.contig2	ExonAligner	CDS	56515	56641	.	+	1	gene_id "AC012314.11-001"; transcript_id "AC012314.11-001"; exon_number 7;
ENm007.contig2	ExonAligner	CDS	56074	56228	.	+	0	gene_id "AC012314.11-001"; transcript_id "AC012314.11-001"; exon_number 8;
ENm007.contig2	ExonAligner	CDS	53942	54100	.	+	0	gene_id "AC012314.11-001"; transcript_id "AC012314.11-001"; exon_number 9;
ENm007.contig2	ExonAligner	CDS	52132	52279	.	+	1	gene_id "AC012314.11-001"; transcript_id "AC012314.11-001"; exon_number 10;
ENm007.contig2	ExonAligner	CDS	51914	52026	.	+	0	gene_id "AC012314.11-001"; transcript_id "AC012314.11-001"; exon_number 11;
ENm007.contig2	ExonAligner	CDS	49331	49542	.	+	2	gene_id "AC012314.11-001"; transcript_id "AC012314.11-001"; exon_number 12;
ENm007.contig2	ExonAligner	CDS	61449	61527	.	+	1	gene_id "AC012314.11-011"; transcript_id "AC012314.11-011"; exon_number 2;
ENm007.contig2	ExonAligner	CDS	59117	59272	.	+	1	gene_id "AC012314.11-011"; transcript_id "AC012314.11-011"; exon_number 3;
ENm007.contig2	ExonAligner	CDS	58867	58997	.	+	0	gene_id "AC012314.11-011"; transcript_id "AC012314.11-011"; exon_number 4;
ENm007.contig2	ExonAligner	CDS	58608	58791	.	+	1	gene_id "AC012314.11-011"; transcript_id "AC012314.11-011"; exon_number 5;
ENm007.contig2	ExonAligner	CDS	58430	58527	.	+	0	gene_id "AC012314.11-011"; transcript_id "AC012314.11-011"; exon_number 6;
ENm007.contig2	ExonAligner	CDS	56515	56641	.	+	1	gene_id "AC012314.11-011"; transcript_id "AC012314.11-011"; exon_number 7;
ENm007.contig2	ExonAligner	CDS	56074	56228	.	+	0	gene_id "AC012314.11-011"; transcript_id "AC012314.11-011"; exon_number 8;
ENm007.contig2	ExonAligner	CDS	53942	54100	.	+	0	gene_id "AC012314.11-011"; transcript_id "AC012314.11-011"; exon_number 9;
ENm007.contig2	ExonAligner	CDS	52132	52279	.	+	1	gene_id "AC012314.11-011"; transcript_id "AC012314.11-011"; exon_number 10;
ENm007.contig2	ExonAligner	CDS	51914	52026	.	+	0	gene_id "AC012314.11-011"; transcript_id "AC012314.11-011"; exon_number 11;
ENm007.contig2	ExonAligner	CDS	49331	49542	.	+	2	gene_id "AC012314.11-011"; transcript_id "AC012314.11-011"; exon_number 12;
ENm007.contig2	ExonAligner	CDS	38664	39054	.	+	1	gene_id "AC012314.12-001"; transcript_id "AC012314.12-001"; exon_number 1;
ENm007.contig2	ExonAligner	CDS	36719	36895	.	+	1	gene_id "AC012314.12-001"; transcript_id "AC012314.12-001"; exon_number 2;
ENm007.contig2	ExonAligner	CDS	35447	35776	.	+	2	gene_id "AC012314.12-001"; transcript_id "AC012314.12-001"; exon_number 3;
ENm007.contig2	ExonAligner	CDS	32716	32872	.	+	0	gene_id "AC012314.12-001"; transcript_id "AC012314.12-001"; exon_number 4;
ENm007.contig2	ExonAligner	CDS	32505	32631	.	+	1	gene_id "AC012314.12-001"; transcript_id "AC012314.12-001"; exon_number 5;
ENm007.contig2	ExonAligner	CDS	32304	32433	.	+	2	gene_id "AC012314.12-001"; transcript_id "AC012314.12-001"; exon_number 6;
ENm007.contig2	ExonAligner	CDS	28677	28752	.	+	0	gene_id "AC012314.12-001"; transcript_id "AC012314.12-001"; exon_number 7;
ENm007.contig2	ExonAligner	CDS	36719	36899	.	+	1	gene_id "AC012314.12-002"; transcript_id "AC012314.12-002"; exon_number 1;
ENm007.contig2	ExonAligner	CDS	35447	35776	.	+	2	gene_id "AC012314.12-002"; transcript_id "AC012314.12-002"; exon_number 2;
ENm007.contig2	ExonAligner	CDS	32716	32872	.	+	0	gene_id "AC012314.12-002"; transcript_id "AC012314.12-002"; exon_number 3;
ENm007.contig2	ExonAligner	CDS	32505	32631	.	+	1	gene_id "AC012314.12-002"; transcript_id "AC012314.12-002"; exon_number 4;
ENm007.contig2	ExonAligner	CDS	32304	32433	.	+	2	gene_id "AC012314.12-002"; transcript_id "AC012314.12-002"; exon_number 5;
ENm007.contig2	ExonAligner	CDS	28677	28752	.	+	0	gene_id "AC012314.12-002"; transcript_id "AC012314.12-002"; exon_number 6;
ENm007.contig2	ExonAligner	CDS	33269	33531	.	+	2	gene_id "AC012314.12-004"; transcript_id "AC012314.12-004"; exon_number 1;
ENm007.contig2	ExonAligner	CDS	32716	32872	.	+	0	gene_id "AC012314.12-004"; transcript_id "AC012314.12-004"; exon_number 2;
ENm007.contig2	ExonAligner	CDS	32505	32631	.	+	1	gene_id "AC012314.12-004"; transcript_id "AC012314.12-004"; exon_number 3;
ENm007.contig2	ExonAligner	CDS	32304	32433	.	+	2	gene_id "AC012314.12-004"; transcript_id "AC012314.12-004"; exon_number 4;
ENm007.contig2	ExonAligner	CDS	28677	28752	.	+	0	gene_id "AC012314.12-004"; transcript_id "AC012314.12-004"; exon_number 5;
ENm008.contig7	ExonAligner	CDS	10492	10622	.	-	2	gene_id "Z84812.2-001"; transcript_id "Z84812.2-001"; exon_number 1;
ENm008.contig7	ExonAligner	CDS	10747	10815	.	-	2	gene_id "Z84812.2-001"; transcript_id "Z84812.2-001"; exon_number 2;
ENm008.contig7	ExonAligner	CDS	15551	15697	.	-	2	gene_id "Z84812.2-001"; transcript_id "Z84812.2-001"; exon_number 3;
ENm008.contig7	ExonAligner	CDS	18377	18584	.	-	0	gene_id "Z84812.2-001"; transcript_id "Z84812.2-001"; exon_number 5;
ENm008.contig7	ExonAligner	CDS	20202	20337	.	-	1	gene_id "Z84812.2-001"; transcript_id "Z84812.2-001"; exon_number 6;
ENm008.contig7	ExonAligner	CDS	20423	20559	.	-	0	gene_id "Z84812.2-001"; transcript_id "Z84812.2-001"; exon_number 7;
ENm008.contig7	ExonAligner	CDS	21061	21207	.	-	0	gene_id "Z84812.2-001"; transcript_id "Z84812.2-001"; exon_number 8;
ENm008.contig7	ExonAligner	CDS	22414	22525	.	-	1	gene_id "Z84812.2-001"; transcript_id "Z84812.2-001"; exon_number 9;
ENm008.contig6	ExonAligner	CDS	5230	5320	.	+	0	gene_id "Z69719.2-001"; transcript_id "Z69719.2-001"; exon_number 2;
ENm008.contig6	ExonAligner	CDS	5470	5575	.	+	2	gene_id "Z69719.2-001"; transcript_id "Z69719.2-001"; exon_number 3;
ENm008.contig6	ExonAligner	CDS	6190	6264	.	+	1	gene_id "Z69719.2-001"; transcript_id "Z69719.2-001"; exon_number 4;
ENm008.contig6	ExonAligner	CDS	6342	6388	.	+	1	gene_id "Z69719.2-001"; transcript_id "Z69719.2-001"; exon_number 5;
ENm008.contig1	ExonAligner	CDS	142	561	.	-	0	gene_id "Z69719.3-001"; transcript_id "Z69719.3-001"; exon_number 1;
ENm008.contig1	ExonAligner	CDS	2211	2364	.	-	1	gene_id "Z69719.3-001"; transcript_id "Z69719.3-001"; exon_number 2;
ENm008.contig1	ExonAligner	CDS	5523	5623	.	-	0	gene_id "Z69719.3-001"; transcript_id "Z69719.3-001"; exon_number 3;
ENm008.contig1	ExonAligner	CDS	9325	9400	.	-	1	gene_id "Z69719.3-001"; transcript_id "Z69719.3-001"; exon_number 4;
ENm008.contig1	ExonAligner	CDS	9508	9602	.	-	0	gene_id "Z69719.3-001"; transcript_id "Z69719.3-001"; exon_number 5;
ENm008.contig1	ExonAligner	CDS	10747	10810	.	-	1	gene_id "Z69719.3-001"; transcript_id "Z69719.3-001"; exon_number 6;
ENm008.contig1	ExonAligner	CDS	10895	10995	.	-	0	gene_id "Z69719.3-001"; transcript_id "Z69719.3-001"; exon_number 7;
ENm008.contig1	ExonAligner	CDS	11079	11240	.	-	0	gene_id "Z69719.3-001"; transcript_id "Z69719.3-001"; exon_number 8;
ENm008.contig1	ExonAligner	CDS	13522	13596	.	-	0	gene_id "Z69719.3-001"; transcript_id "Z69719.3-001"; exon_number 9;
ENm008.contig1	ExonAligner	CDS	13701	13812	.	-	1	gene_id "Z69719.3-001"; transcript_id "Z69719.3-001"; exon_number 10;
ENm008.contig1	ExonAligner	CDS	14976	15227	.	-	1	gene_id "Z69719.3-001"; transcript_id "Z69719.3-001"; exon_number 11;
ENm008.contig1	ExonAligner	CDS	16688	16848	.	-	0	gene_id "Z69719.3-001"; transcript_id "Z69719.3-001"; exon_number 12;
ENm008.contig1	ExonAligner	CDS	17376	17498	.	-	0	gene_id "Z69719.3-001"; transcript_id "Z69719.3-001"; exon_number 13;
ENm008.contig1	ExonAligner	CDS	19381	19587	.	-	0	gene_id "Z69719.3-001"; transcript_id "Z69719.3-001"; exon_number 14;
ENm008.contig1	ExonAligner	CDS	19669	19882	.	-	1	gene_id "Z69719.3-001"; transcript_id "Z69719.3-001"; exon_number 15;
ENm008.contig1	ExonAligner	CDS	25850	25989	.	-	0	gene_id "Z69719.3-001"; transcript_id "Z69719.3-001"; exon_number 16;
ENm008.contig1	ExonAligner	CDS	30029	30145	.	-	0	gene_id "Z69719.3-001"; transcript_id "Z69719.3-001"; exon_number 17;
ENm008.contig1	ExonAligner	CDS	144	561	.	-	1	gene_id "Z69719.3-008"; transcript_id "Z69719.3-008"; exon_number 1;
ENm008.contig1	ExonAligner	CDS	2211	2330	.	-	1	gene_id "Z69719.3-008"; transcript_id "Z69719.3-008"; exon_number 2;
ENm008.contig1	ExonAligner	CDS	5573	5623	.	-	1	gene_id "Z69719.3-008"; transcript_id "Z69719.3-008"; exon_number 3;
ENm008.contig1	ExonAligner	CDS	9325	9400	.	-	2	gene_id "Z69719.3-008"; transcript_id "Z69719.3-008"; exon_number 4;
ENm008.contig1	ExonAligner	CDS	19669	19882	.	-	1	gene_id "Z69719.3-004"; transcript_id "Z69719.3-004"; exon_number 1;
ENm008.contig1	ExonAligner	CDS	24847	24948	.	-	1	gene_id "Z69719.3-004"; transcript_id "Z69719.3-004"; exon_number 2;
ENm008.contig1	ExonAligner	CDS	25850	25989	.	-	0	gene_id "Z69719.3-004"; transcript_id "Z69719.3-004"; exon_number 3;
ENm008.contig1	ExonAligner	CDS	30029	30145	.	-	0	gene_id "Z69719.3-004"; transcript_id "Z69719.3-004"; exon_number 4;
ENm008.contig1	ExonAligner	CDS	135114	135383	.	+	0	gene_id "Z69720.1-002"; transcript_id "Z69720.1-002"; exon_number 2;
ENm008.contig1	ExonAligner	CDS	142136	142340	.	+	0	gene_id "Z69720.1-002"; transcript_id "Z69720.1-002"; exon_number 3;
ENm008.contig1	ExonAligner	CDS	145821	146208	.	+	2	gene_id "Z69720.1-002"; transcript_id "Z69720.1-002"; exon_number 4;
ENm008.contig1	ExonAligner	CDS	135114	135383	.	+	0	gene_id "Z69720.1-001"; transcript_id "Z69720.1-001"; exon_number 2;
ENm008.contig1	ExonAligner	CDS	142136	142340	.	+	0	gene_id "Z69720.1-001"; transcript_id "Z69720.1-001"; exon_number 3;
ENm008.contig1	ExonAligner	CDS	145821	146208	.	+	2	gene_id "Z69720.1-001"; transcript_id "Z69720.1-001"; exon_number 4;
ENm008.contig1	ExonAligner	CDS	150268	150436	.	-	1	gene_id "Z69666.1-001"; transcript_id "Z69666.1-001"; exon_number 1;
ENm008.contig1	ExonAligner	CDS	154234	154311	.	-	0	gene_id "Z69666.1-001"; transcript_id "Z69666.1-001"; exon_number 2;
ENm008.contig1	ExonAligner	CDS	154317	154423	.	-	2	gene_id "Z69666.1-001"; transcript_id "Z69666.1-001"; exon_number 3;
ENm008.contig1	ExonAligner	CDS	155099	155288	.	-	0	gene_id "Z69666.1-001"; transcript_id "Z69666.1-001"; exon_number 4;
ENm008.contig1	ExonAligner	CDS	157934	158063	.	-	1	gene_id "Z69666.1-001"; transcript_id "Z69666.1-001"; exon_number 5;
ENm008.contig1	ExonAligner	CDS	158431	158531	.	-	0	gene_id "Z69666.1-001"; transcript_id "Z69666.1-001"; exon_number 6;
ENm008.contig1	ExonAligner	CDS	161470	161620	.	-	1	gene_id "Z69666.1-001"; transcript_id "Z69666.1-001"; exon_number 7;
ENm008.contig1	ExonAligner	CDS	164259	164390	.	-	1	gene_id "Z69666.1-001"; transcript_id "Z69666.1-001"; exon_number 8;
ENm008.contig1	ExonAligner	CDS	167399	167480	.	-	2	gene_id "Z69666.1-001"; transcript_id "Z69666.1-001"; exon_number 9;
ENm008.contig1	ExonAligner	CDS	167561	167708	.	-	0	gene_id "Z69666.1-001"; transcript_id "Z69666.1-001"; exon_number 10;
ENm008.contig1	ExonAligner	CDS	172657	172731	.	-	0	gene_id "Z69666.1-001"; transcript_id "Z69666.1-001"; exon_number 11;
ENm008.contig1	ExonAligner	CDS	175065	175197	.	-	1	gene_id "Z69666.1-001"; transcript_id "Z69666.1-001"; exon_number 12;
ENm008.contig1	ExonAligner	CDS	182727	182796	.	-	2	gene_id "Z69666.1-001"; transcript_id "Z69666.1-001"; exon_number 13;
ENm008.contig1	ExonAligner	CDS	183305	183421	.	-	0	gene_id "Z69666.1-001"; transcript_id "Z69666.1-001"; exon_number 14;
ENm008.contig1	ExonAligner	CDS	150268	150436	.	-	1	gene_id "Z69666.1-003"; transcript_id "Z69666.1-003"; exon_number 1;
ENm008.contig1	ExonAligner	CDS	154234	154311	.	-	0	gene_id "Z69666.1-003"; transcript_id "Z69666.1-003"; exon_number 2;
ENm008.contig1	ExonAligner	CDS	154317	154423	.	-	2	gene_id "Z69666.1-003"; transcript_id "Z69666.1-003"; exon_number 3;
ENm008.contig1	ExonAligner	CDS	155099	155288	.	-	0	gene_id "Z69666.1-003"; transcript_id "Z69666.1-003"; exon_number 4;
ENm008.contig1	ExonAligner	CDS	157934	158063	.	-	1	gene_id "Z69666.1-003"; transcript_id "Z69666.1-003"; exon_number 5;
ENm008.contig1	ExonAligner	CDS	158431	158531	.	-	0	gene_id "Z69666.1-003"; transcript_id "Z69666.1-003"; exon_number 6;
ENm008.contig1	ExonAligner	CDS	161470	161620	.	-	1	gene_id "Z69666.1-003"; transcript_id "Z69666.1-003"; exon_number 7;
ENm008.contig1	ExonAligner	CDS	164259	164390	.	-	1	gene_id "Z69666.1-003"; transcript_id "Z69666.1-003"; exon_number 8;
ENm008.contig1	ExonAligner	CDS	167399	167480	.	-	2	gene_id "Z69666.1-003"; transcript_id "Z69666.1-003"; exon_number 9;
ENm008.contig1	ExonAligner	CDS	167561	167708	.	-	0	gene_id "Z69666.1-003"; transcript_id "Z69666.1-003"; exon_number 10;
ENm008.contig1	ExonAligner	CDS	175065	175197	.	-	1	gene_id "Z69666.1-003"; transcript_id "Z69666.1-003"; exon_number 11;
ENm008.contig1	ExonAligner	CDS	182727	182796	.	-	2	gene_id "Z69666.1-003"; transcript_id "Z69666.1-003"; exon_number 12;
ENm008.contig1	ExonAligner	CDS	183305	183421	.	-	0	gene_id "Z69666.1-003"; transcript_id "Z69666.1-003"; exon_number 13;
ENm008.contig1	ExonAligner	CDS	167561	167708	.	-	0	gene_id "Z69666.1-007"; transcript_id "Z69666.1-007"; exon_number 1;
ENm008.contig1	ExonAligner	CDS	172657	172731	.	-	0	gene_id "Z69666.1-007"; transcript_id "Z69666.1-007"; exon_number 2;
ENm008.contig1	ExonAligner	CDS	175065	175197	.	-	1	gene_id "Z69666.1-007"; transcript_id "Z69666.1-007"; exon_number 3;
ENm008.contig1	ExonAligner	CDS	182727	182796	.	-	2	gene_id "Z69666.1-007"; transcript_id "Z69666.1-007"; exon_number 4;
ENm008.contig1	ExonAligner	CDS	183305	183421	.	-	0	gene_id "Z69666.1-007"; transcript_id "Z69666.1-007"; exon_number 5;
ENm008.contig1	ExonAligner	CDS	167596	167711	.	-	0	gene_id "Z69666.1-011"; transcript_id "Z69666.1-011"; exon_number 1;
ENm008.contig1	ExonAligner	CDS	172657	172731	.	-	0	gene_id "Z69666.1-011"; transcript_id "Z69666.1-011"; exon_number 2;
ENm008.contig1	ExonAligner	CDS	175065	175197	.	-	1	gene_id "Z69666.1-011"; transcript_id "Z69666.1-011"; exon_number 3;
ENm008.contig1	ExonAligner	CDS	178714	178746	.	-	1	gene_id "Z69666.1-011"; transcript_id "Z69666.1-011"; exon_number 4;
ENm008.contig1	ExonAligner	CDS	182727	182796	.	-	2	gene_id "Z69666.1-011"; transcript_id "Z69666.1-011"; exon_number 5;
ENm008.contig1	ExonAligner	CDS	183305	183421	.	-	0	gene_id "Z69666.1-011"; transcript_id "Z69666.1-011"; exon_number 6;
ENm008.contig5	ExonAligner	CDS	4	180	.	-	0	gene_id "LA16c-OS12.1-003"; transcript_id "LA16c-OS12.1-003"; exon_number 5;
ENm008.contig5	ExonAligner	CDS	1692	1835	.	-	0	gene_id "LA16c-OS12.1-003"; transcript_id "LA16c-OS12.1-003"; exon_number 6;
ENm008.contig5	ExonAligner	CDS	2021	2131	.	-	0	gene_id "LA16c-OS12.1-003"; transcript_id "LA16c-OS12.1-003"; exon_number 7;
ENm008.contig5	ExonAligner	CDS	4534	4632	.	-	0	gene_id "LA16c-OS12.1-003"; transcript_id "LA16c-OS12.1-003"; exon_number 8;
ENm008.contig5	ExonAligner	CDS	6314	6408	.	-	2	gene_id "LA16c-OS12.1-003"; transcript_id "LA16c-OS12.1-003"; exon_number 9;
ENm008.contig5	ExonAligner	CDS	10091	10151	.	-	0	gene_id "LA16c-OS12.1-003"; transcript_id "LA16c-OS12.1-003"; exon_number 10;
ENm008.contig5	ExonAligner	CDS	4	180	.	-	0	gene_id "LA16c-OS12.1-001"; transcript_id "LA16c-OS12.1-001"; exon_number 4;
ENm008.contig5	ExonAligner	CDS	1692	1835	.	-	0	gene_id "LA16c-OS12.1-001"; transcript_id "LA16c-OS12.1-001"; exon_number 5;
ENm008.contig5	ExonAligner	CDS	2021	2131	.	-	0	gene_id "LA16c-OS12.1-001"; transcript_id "LA16c-OS12.1-001"; exon_number 6;
ENm008.contig5	ExonAligner	CDS	4534	4632	.	-	0	gene_id "LA16c-OS12.1-001"; transcript_id "LA16c-OS12.1-001"; exon_number 7;
ENm008.contig5	ExonAligner	CDS	6314	6408	.	-	2	gene_id "LA16c-OS12.1-001"; transcript_id "LA16c-OS12.1-001"; exon_number 8;
ENm008.contig5	ExonAligner	CDS	10091	10151	.	-	0	gene_id "LA16c-OS12.1-001"; transcript_id "LA16c-OS12.1-001"; exon_number 9;
ENm008.contig5	ExonAligner	CDS	4	180	.	-	0	gene_id "LA16c-OS12.1-002"; transcript_id "LA16c-OS12.1-002"; exon_number 4;
ENm008.contig5	ExonAligner	CDS	1692	1835	.	-	0	gene_id "LA16c-OS12.1-002"; transcript_id "LA16c-OS12.1-002"; exon_number 5;
ENm008.contig5	ExonAligner	CDS	2021	2131	.	-	0	gene_id "LA16c-OS12.1-002"; transcript_id "LA16c-OS12.1-002"; exon_number 6;
ENm008.contig5	ExonAligner	CDS	4534	4632	.	-	0	gene_id "LA16c-OS12.1-002"; transcript_id "LA16c-OS12.1-002"; exon_number 7;
ENm008.contig5	ExonAligner	CDS	6314	6408	.	-	2	gene_id "LA16c-OS12.1-002"; transcript_id "LA16c-OS12.1-002"; exon_number 8;
ENm008.contig5	ExonAligner	CDS	10091	10151	.	-	0	gene_id "LA16c-OS12.1-002"; transcript_id "LA16c-OS12.1-002"; exon_number 9;
ENm008.contig4	ExonAligner	CDS	26585	26720	.	-	1	gene_id "AC004754.2-001"; transcript_id "AC004754.2-001"; exon_number 1;
ENm008.contig4	ExonAligner	CDS	27823	27905	.	-	0	gene_id "AC004754.2-001"; transcript_id "AC004754.2-001"; exon_number 2;
ENm008.contig4	ExonAligner	CDS	28476	28614	.	-	1	gene_id "AC004754.2-001"; transcript_id "AC004754.2-001"; exon_number 3;
ENm008.contig4	ExonAligner	CDS	31159	31243	.	-	2	gene_id "AC004754.2-001"; transcript_id "AC004754.2-001"; exon_number 4;
ENm008.contig4	ExonAligner	CDS	34076	34191	.	-	1	gene_id "AC004754.2-001"; transcript_id "AC004754.2-001"; exon_number 5;
ENm008.contig4	ExonAligner	CDS	35285	35398	.	-	1	gene_id "AC004754.2-001"; transcript_id "AC004754.2-001"; exon_number 6;
ENm008.contig4	ExonAligner	CDS	35614	35669	.	-	0	gene_id "AC004754.2-001"; transcript_id "AC004754.2-001"; exon_number 7;
ENm008.contig4	ExonAligner	CDS	39164	39187	.	-	0	gene_id "AC004754.2-001"; transcript_id "AC004754.2-001"; exon_number 8;
ENm008.contig4	ExonAligner	CDS	39481	39540	.	-	0	gene_id "AC004754.2-001"; transcript_id "AC004754.2-001"; exon_number 9;
ENm008.contig4	ExonAligner	CDS	42146	42221	.	-	1	gene_id "AC004754.2-001"; transcript_id "AC004754.2-001"; exon_number 10;
ENm008.contig4	ExonAligner	CDS	43413	43483	.	-	0	gene_id "AC004754.2-001"; transcript_id "AC004754.2-001"; exon_number 11;
ENm008.contig4	ExonAligner	CDS	45568	45626	.	-	2	gene_id "AC004754.2-001"; transcript_id "AC004754.2-001"; exon_number 12;
ENm008.contig4	ExonAligner	CDS	45753	45804	.	-	0	gene_id "AC004754.2-001"; transcript_id "AC004754.2-001"; exon_number 13;
ENm008.contig4	ExonAligner	CDS	45894	46000	.	-	2	gene_id "AC004754.2-001"; transcript_id "AC004754.2-001"; exon_number 14;
ENm008.contig4	ExonAligner	CDS	26585	26720	.	-	1	gene_id "AC004754.2-003"; transcript_id "AC004754.2-003"; exon_number 1;
ENm008.contig4	ExonAligner	CDS	27823	27905	.	-	0	gene_id "AC004754.2-003"; transcript_id "AC004754.2-003"; exon_number 2;
ENm008.contig4	ExonAligner	CDS	28476	28614	.	-	1	gene_id "AC004754.2-003"; transcript_id "AC004754.2-003"; exon_number 3;
ENm008.contig4	ExonAligner	CDS	31159	31243	.	-	2	gene_id "AC004754.2-003"; transcript_id "AC004754.2-003"; exon_number 4;
ENm008.contig4	ExonAligner	CDS	34076	34191	.	-	1	gene_id "AC004754.2-003"; transcript_id "AC004754.2-003"; exon_number 5;
ENm008.contig4	ExonAligner	CDS	35285	35398	.	-	1	gene_id "AC004754.2-003"; transcript_id "AC004754.2-003"; exon_number 6;
ENm008.contig4	ExonAligner	CDS	35614	35669	.	-	0	gene_id "AC004754.2-003"; transcript_id "AC004754.2-003"; exon_number 7;
ENm008.contig4	ExonAligner	CDS	39164	39187	.	-	0	gene_id "AC004754.2-003"; transcript_id "AC004754.2-003"; exon_number 8;
ENm008.contig4	ExonAligner	CDS	39481	39540	.	-	0	gene_id "AC004754.2-003"; transcript_id "AC004754.2-003"; exon_number 9;
ENm008.contig4	ExonAligner	CDS	42146	42221	.	-	1	gene_id "AC004754.2-003"; transcript_id "AC004754.2-003"; exon_number 10;
ENm008.contig4	ExonAligner	CDS	43413	43483	.	-	0	gene_id "AC004754.2-003"; transcript_id "AC004754.2-003"; exon_number 11;
ENm008.contig4	ExonAligner	CDS	45568	45626	.	-	2	gene_id "AC004754.2-003"; transcript_id "AC004754.2-003"; exon_number 12;
ENm008.contig4	ExonAligner	CDS	45753	45804	.	-	0	gene_id "AC004754.2-003"; transcript_id "AC004754.2-003"; exon_number 13;
ENm008.contig4	ExonAligner	CDS	45894	46000	.	-	2	gene_id "AC004754.2-003"; transcript_id "AC004754.2-003"; exon_number 14;
ENm008.contig4	ExonAligner	CDS	26585	26720	.	-	1	gene_id "AC004754.2-004"; transcript_id "AC004754.2-004"; exon_number 1;
ENm008.contig4	ExonAligner	CDS	27823	27905	.	-	0	gene_id "AC004754.2-004"; transcript_id "AC004754.2-004"; exon_number 2;
ENm008.contig4	ExonAligner	CDS	28476	28614	.	-	1	gene_id "AC004754.2-004"; transcript_id "AC004754.2-004"; exon_number 3;
ENm008.contig4	ExonAligner	CDS	31159	31243	.	-	2	gene_id "AC004754.2-004"; transcript_id "AC004754.2-004"; exon_number 4;
ENm008.contig4	ExonAligner	CDS	34076	34191	.	-	1	gene_id "AC004754.2-004"; transcript_id "AC004754.2-004"; exon_number 5;
ENm008.contig4	ExonAligner	CDS	35285	35398	.	-	1	gene_id "AC004754.2-004"; transcript_id "AC004754.2-004"; exon_number 6;
ENm008.contig4	ExonAligner	CDS	35614	35669	.	-	0	gene_id "AC004754.2-004"; transcript_id "AC004754.2-004"; exon_number 7;
ENm008.contig4	ExonAligner	CDS	39164	39187	.	-	0	gene_id "AC004754.2-004"; transcript_id "AC004754.2-004"; exon_number 8;
ENm008.contig4	ExonAligner	CDS	39481	39540	.	-	0	gene_id "AC004754.2-004"; transcript_id "AC004754.2-004"; exon_number 9;
ENm008.contig4	ExonAligner	CDS	42146	42221	.	-	1	gene_id "AC004754.2-004"; transcript_id "AC004754.2-004"; exon_number 10;
ENm008.contig4	ExonAligner	CDS	43413	43483	.	-	0	gene_id "AC004754.2-004"; transcript_id "AC004754.2-004"; exon_number 11;
ENm008.contig4	ExonAligner	CDS	45568	45626	.	-	2	gene_id "AC004754.2-004"; transcript_id "AC004754.2-004"; exon_number 12;
ENm008.contig4	ExonAligner	CDS	45878	46000	.	-	2	gene_id "AC004754.2-004"; transcript_id "AC004754.2-004"; exon_number 13;
ENm008.contig3	ExonAligner	CDS	34	160	.	-	1	gene_id "LA16c-314G4.3-001"; transcript_id "LA16c-314G4.3-001"; exon_number 1;
ENm008.contig3	ExonAligner	CDS	2901	3050	.	-	1	gene_id "LA16c-314G4.3-001"; transcript_id "LA16c-314G4.3-001"; exon_number 2;
ENm008.contig3	ExonAligner	CDS	5666	5773	.	-	1	gene_id "LA16c-314G4.3-001"; transcript_id "LA16c-314G4.3-001"; exon_number 3;
ENm008.contig3	ExonAligner	CDS	8620	8865	.	-	1	gene_id "LA16c-314G4.3-001"; transcript_id "LA16c-314G4.3-001"; exon_number 4;
ENm008.contig3	ExonAligner	CDS	8959	9129	.	-	1	gene_id "LA16c-314G4.3-001"; transcript_id "LA16c-314G4.3-001"; exon_number 5;
ENm008.contig3	ExonAligner	CDS	12648	13195	.	-	0	gene_id "LA16c-314G4.3-001"; transcript_id "LA16c-314G4.3-001"; exon_number 6;
ENm008.contig3	ExonAligner	CDS	19316	19453	.	-	0	gene_id "LA16c-314G4.3-001"; transcript_id "LA16c-314G4.3-001"; exon_number 7;
ENm008.contig3	ExonAligner	CDS	27488	27584	.	-	1	gene_id "LA16c-314G4.3-001"; transcript_id "LA16c-314G4.3-001"; exon_number 8;
ENm008.contig3	ExonAligner	CDS	36029	36169	.	-	1	gene_id "LA16c-314G4.3-001"; transcript_id "LA16c-314G4.3-001"; exon_number 9;
ENm008.contig3	ExonAligner	CDS	34	160	.	-	1	gene_id "LA16c-314G4.3-002"; transcript_id "LA16c-314G4.3-002"; exon_number 1;
ENm008.contig3	ExonAligner	CDS	2901	3050	.	-	1	gene_id "LA16c-314G4.3-002"; transcript_id "LA16c-314G4.3-002"; exon_number 2;
ENm008.contig3	ExonAligner	CDS	8620	8865	.	-	1	gene_id "LA16c-314G4.3-002"; transcript_id "LA16c-314G4.3-002"; exon_number 3;
ENm008.contig3	ExonAligner	CDS	8959	9129	.	-	1	gene_id "LA16c-314G4.3-002"; transcript_id "LA16c-314G4.3-002"; exon_number 4;
ENm008.contig3	ExonAligner	CDS	12648	13195	.	-	0	gene_id "LA16c-314G4.3-002"; transcript_id "LA16c-314G4.3-002"; exon_number 5;
ENm008.contig3	ExonAligner	CDS	19316	19453	.	-	0	gene_id "LA16c-314G4.3-002"; transcript_id "LA16c-314G4.3-002"; exon_number 6;
ENm008.contig3	ExonAligner	CDS	27488	27584	.	-	1	gene_id "LA16c-314G4.3-002"; transcript_id "LA16c-314G4.3-002"; exon_number 7;
ENm008.contig3	ExonAligner	CDS	36029	36169	.	-	1	gene_id "LA16c-314G4.3-002"; transcript_id "LA16c-314G4.3-002"; exon_number 8;
ENm008.contig4	ExonAligner	CDS	20130	20423	.	+	0	gene_id "Z97634.2-001"; transcript_id "Z97634.2-001"; exon_number 1;
ENm008.contig4	ExonAligner	CDS	19774	19890	.	+	0	gene_id "Z97634.2-001"; transcript_id "Z97634.2-001"; exon_number 2;
ENm008.contig4	ExonAligner	CDS	13637	13783	.	+	0	gene_id "Z97634.2-001"; transcript_id "Z97634.2-001"; exon_number 3;
ENm008.contig4	ExonAligner	CDS	12119	12297	.	+	2	gene_id "Z97634.2-001"; transcript_id "Z97634.2-001"; exon_number 4;
ENm008.contig4	ExonAligner	CDS	11882	12021	.	+	1	gene_id "Z97634.2-001"; transcript_id "Z97634.2-001"; exon_number 5;
ENm008.contig4	ExonAligner	CDS	10057	10174	.	+	2	gene_id "Z97634.2-001"; transcript_id "Z97634.2-001"; exon_number 6;
ENm008.contig4	ExonAligner	CDS	9870	9963	.	+	0	gene_id "Z97634.2-001"; transcript_id "Z97634.2-001"; exon_number 7;
ENm008.contig4	ExonAligner	CDS	8392	8690	.	+	2	gene_id "Z97634.2-001"; transcript_id "Z97634.2-001"; exon_number 8;
ENm008.contig4	ExonAligner	CDS	6744	7006	.	+	1	gene_id "Z97634.2-001"; transcript_id "Z97634.2-001"; exon_number 9;
ENm008.contig4	ExonAligner	CDS	5881	6005	.	+	0	gene_id "Z97634.2-001"; transcript_id "Z97634.2-001"; exon_number 10;
ENm008.contig4	ExonAligner	CDS	3496	3706	.	+	1	gene_id "Z97634.2-001"; transcript_id "Z97634.2-001"; exon_number 11;
ENm008.contig4	ExonAligner	CDS	23	200	.	+	2	gene_id "Z97634.2-001"; transcript_id "Z97634.2-001"; exon_number 12;
ENm008.contig4	ExonAligner	CDS	20130	20418	.	+	1	gene_id "Z97634.2-005"; transcript_id "Z97634.2-005"; exon_number 1;
ENm008.contig4	ExonAligner	CDS	13637	13783	.	+	1	gene_id "Z97634.2-005"; transcript_id "Z97634.2-005"; exon_number 2;
ENm008.contig4	ExonAligner	CDS	12119	12297	.	+	0	gene_id "Z97634.2-005"; transcript_id "Z97634.2-005"; exon_number 3;
ENm008.contig8	ExonAligner	CDS	13	81	.	+	1	gene_id "AL023881.1-001"; transcript_id "AL023881.1-001"; exon_number 2;
ENm008.contig8	ExonAligner	CDS	1242	1293	.	+	1	gene_id "AL023881.1-001"; transcript_id "AL023881.1-001"; exon_number 3;
ENm008.contig8	ExonAligner	CDS	1367	1502	.	+	0	gene_id "AL023881.1-001"; transcript_id "AL023881.1-001"; exon_number 4;
ENm008.contig8	ExonAligner	CDS	3243	3367	.	+	2	gene_id "AL023881.1-001"; transcript_id "AL023881.1-001"; exon_number 5;
ENm008.contig8	ExonAligner	CDS	3495	3588	.	+	0	gene_id "AL023881.1-001"; transcript_id "AL023881.1-001"; exon_number 6;
ENm008.contig8	ExonAligner	CDS	5345	5449	.	+	2	gene_id "AL023881.1-001"; transcript_id "AL023881.1-001"; exon_number 7;
ENm008.contig8	ExonAligner	CDS	7430	7653	.	+	2	gene_id "AL023881.1-001"; transcript_id "AL023881.1-001"; exon_number 8;
ENm008.contig8	ExonAligner	CDS	13	81	.	+	1	gene_id "AL023881.1-008"; transcript_id "AL023881.1-008"; exon_number 2;
ENm008.contig8	ExonAligner	CDS	1367	1502	.	+	0	gene_id "AL023881.1-008"; transcript_id "AL023881.1-008"; exon_number 4;
ENm008.contig8	ExonAligner	CDS	3243	3367	.	+	2	gene_id "AL023881.1-008"; transcript_id "AL023881.1-008"; exon_number 5;
ENm008.contig8	ExonAligner	CDS	3495	3588	.	+	0	gene_id "AL023881.1-008"; transcript_id "AL023881.1-008"; exon_number 6;
ENm008.contig8	ExonAligner	CDS	5345	5449	.	+	2	gene_id "AL023881.1-008"; transcript_id "AL023881.1-008"; exon_number 7;
ENm008.contig8	ExonAligner	CDS	7430	7653	.	+	2	gene_id "AL023881.1-008"; transcript_id "AL023881.1-008"; exon_number 8;
ENm010.contig1	ExonAligner	CDS	34	316	.	-	2	gene_id "AC004079.5-001"; transcript_id "AC004079.5-001"; exon_number 1;
ENm010.contig1	ExonAligner	CDS	512	1151	.	-	0	gene_id "AC004079.5-001"; transcript_id "AC004079.5-001"; exon_number 2;
ENm010.contig2	ExonAligner	CDS	6210	6609	.	-	0	gene_id "AC004080.8-001"; transcript_id "AC004080.8-001"; exon_number 1;
ENm010.contig2	ExonAligner	CDS	5435	5673	.	-	2	gene_id "AC004080.8-001"; transcript_id "AC004080.8-001"; exon_number 2;
ENm010.contig2	ExonAligner	CDS	4336	4878	.	-	0	gene_id "AC004080.8-001"; transcript_id "AC004080.8-001"; exon_number 3;
ENm011.contig3	ExonAligner	CDS	22	155	.	-	0	gene_id "AC068580.4-001"; transcript_id "AC068580.4-001"; exon_number 1;
ENm011.contig3	ExonAligner	CDS	530	628	.	-	0	gene_id "AC068580.4-001"; transcript_id "AC068580.4-001"; exon_number 2;
ENm011.contig3	ExonAligner	CDS	2047	2191	.	-	1	gene_id "AC068580.4-001"; transcript_id "AC068580.4-001"; exon_number 3;
ENm011.contig3	ExonAligner	CDS	4712	4834	.	-	1	gene_id "AC068580.4-001"; transcript_id "AC068580.4-001"; exon_number 4;
ENm011.contig3	ExonAligner	CDS	4946	5175	.	-	0	gene_id "AC068580.4-001"; transcript_id "AC068580.4-001"; exon_number 5;
ENm011.contig3	ExonAligner	CDS	5225	5343	.	-	2	gene_id "AC068580.4-001"; transcript_id "AC068580.4-001"; exon_number 6;
ENm011.contig3	ExonAligner	CDS	7044	7167	.	-	0	gene_id "AC068580.4-001"; transcript_id "AC068580.4-001"; exon_number 7;
ENm011.contig3	ExonAligner	CDS	4946	5175	.	-	0	gene_id "AC068580.4-002"; transcript_id "AC068580.4-002"; exon_number 1;
ENm011.contig3	ExonAligner	CDS	5225	5343	.	-	2	gene_id "AC068580.4-002"; transcript_id "AC068580.4-002"; exon_number 2;
ENm011.contig3	ExonAligner	CDS	7044	7167	.	-	0	gene_id "AC068580.4-002"; transcript_id "AC068580.4-002"; exon_number 3;
ENm011.contig2	ExonAligner	CDS	5119	5164	.	-	1	gene_id "AC051649.4-007"; transcript_id "AC051649.4-007"; exon_number 5;
ENm011.contig2	ExonAligner	CDS	4911	5027	.	-	0	gene_id "AC051649.4-007"; transcript_id "AC051649.4-007"; exon_number 6;
ENm011.contig2	ExonAligner	CDS	3075	3146	.	-	0	gene_id "AC051649.4-007"; transcript_id "AC051649.4-007"; exon_number 7;
ENm011.contig2	ExonAligner	CDS	2955	3068	.	-	0	gene_id "AC051649.4-007"; transcript_id "AC051649.4-007"; exon_number 8;
ENm011.contig2	ExonAligner	CDS	2743	2855	.	-	0	gene_id "AC051649.4-007"; transcript_id "AC051649.4-007"; exon_number 9;
ENm011.contig2	ExonAligner	CDS	2559	2652	.	-	1	gene_id "AC051649.4-007"; transcript_id "AC051649.4-007"; exon_number 10;
ENm011.contig2	ExonAligner	CDS	5119	5164	.	-	1	gene_id "AC051649.4-006"; transcript_id "AC051649.4-006"; exon_number 6;
ENm011.contig2	ExonAligner	CDS	4911	5027	.	-	0	gene_id "AC051649.4-006"; transcript_id "AC051649.4-006"; exon_number 7;
ENm011.contig2	ExonAligner	CDS	3075	3146	.	-	0	gene_id "AC051649.4-006"; transcript_id "AC051649.4-006"; exon_number 8;
ENm011.contig2	ExonAligner	CDS	2955	3068	.	-	0	gene_id "AC051649.4-006"; transcript_id "AC051649.4-006"; exon_number 9;
ENm011.contig2	ExonAligner	CDS	2776	2855	.	-	0	gene_id "AC051649.4-006"; transcript_id "AC051649.4-006"; exon_number 10;
ENm011.contig2	ExonAligner	CDS	5119	5164	.	-	1	gene_id "AC051649.4-003"; transcript_id "AC051649.4-003"; exon_number 7;
ENm011.contig2	ExonAligner	CDS	4911	5027	.	-	0	gene_id "AC051649.4-003"; transcript_id "AC051649.4-003"; exon_number 8;
ENm011.contig2	ExonAligner	CDS	3075	3146	.	-	0	gene_id "AC051649.4-003"; transcript_id "AC051649.4-003"; exon_number 9;
ENm011.contig2	ExonAligner	CDS	2955	3068	.	-	0	gene_id "AC051649.4-003"; transcript_id "AC051649.4-003"; exon_number 10;
ENm011.contig2	ExonAligner	CDS	2743	2855	.	-	0	gene_id "AC051649.4-003"; transcript_id "AC051649.4-003"; exon_number 11;
ENm011.contig2	ExonAligner	CDS	2559	2652	.	-	1	gene_id "AC051649.4-003"; transcript_id "AC051649.4-003"; exon_number 12;
ENm011.contig2	ExonAligner	CDS	569	609	.	-	0	gene_id "AC051649.4-003"; transcript_id "AC051649.4-003"; exon_number 13;
ENm011.contig2	ExonAligner	CDS	5119	5164	.	-	1	gene_id "AC051649.4-002"; transcript_id "AC051649.4-002"; exon_number 8;
ENm011.contig2	ExonAligner	CDS	4911	5027	.	-	0	gene_id "AC051649.4-002"; transcript_id "AC051649.4-002"; exon_number 9;
ENm011.contig2	ExonAligner	CDS	3075	3146	.	-	0	gene_id "AC051649.4-002"; transcript_id "AC051649.4-002"; exon_number 10;
ENm011.contig2	ExonAligner	CDS	2955	3068	.	-	0	gene_id "AC051649.4-002"; transcript_id "AC051649.4-002"; exon_number 11;
ENm011.contig2	ExonAligner	CDS	2743	2855	.	-	0	gene_id "AC051649.4-002"; transcript_id "AC051649.4-002"; exon_number 12;
ENm011.contig2	ExonAligner	CDS	2559	2652	.	-	1	gene_id "AC051649.4-002"; transcript_id "AC051649.4-002"; exon_number 13;
ENm011.contig2	ExonAligner	CDS	15	55	.	-	0	gene_id "AC051649.4-002"; transcript_id "AC051649.4-002"; exon_number 14;
ENm011.contig2	ExonAligner	CDS	5119	5164	.	-	1	gene_id "AC051649.4-004"; transcript_id "AC051649.4-004"; exon_number 7;
ENm011.contig2	ExonAligner	CDS	4911	5027	.	-	0	gene_id "AC051649.4-004"; transcript_id "AC051649.4-004"; exon_number 8;
ENm011.contig2	ExonAligner	CDS	3075	3146	.	-	0	gene_id "AC051649.4-004"; transcript_id "AC051649.4-004"; exon_number 9;
ENm011.contig2	ExonAligner	CDS	2955	3068	.	-	0	gene_id "AC051649.4-004"; transcript_id "AC051649.4-004"; exon_number 10;
ENm011.contig2	ExonAligner	CDS	2743	2855	.	-	0	gene_id "AC051649.4-004"; transcript_id "AC051649.4-004"; exon_number 11;
ENm011.contig2	ExonAligner	CDS	2559	2652	.	-	1	gene_id "AC051649.4-004"; transcript_id "AC051649.4-004"; exon_number 12;
ENm011.contig2	ExonAligner	CDS	15	55	.	-	0	gene_id "AC051649.4-004"; transcript_id "AC051649.4-004"; exon_number 13;
ENm011.contig2	ExonAligner	CDS	5119	5164	.	-	1	gene_id "AC051649.4-001"; transcript_id "AC051649.4-001"; exon_number 8;
ENm011.contig2	ExonAligner	CDS	4911	5027	.	-	0	gene_id "AC051649.4-001"; transcript_id "AC051649.4-001"; exon_number 9;
ENm011.contig2	ExonAligner	CDS	3075	3146	.	-	0	gene_id "AC051649.4-001"; transcript_id "AC051649.4-001"; exon_number 10;
ENm011.contig2	ExonAligner	CDS	2955	3068	.	-	0	gene_id "AC051649.4-001"; transcript_id "AC051649.4-001"; exon_number 11;
ENm011.contig2	ExonAligner	CDS	2743	2855	.	-	0	gene_id "AC051649.4-001"; transcript_id "AC051649.4-001"; exon_number 12;
ENm011.contig2	ExonAligner	CDS	2559	2652	.	-	1	gene_id "AC051649.4-001"; transcript_id "AC051649.4-001"; exon_number 13;
ENm011.contig2	ExonAligner	CDS	15	55	.	-	0	gene_id "AC051649.4-001"; transcript_id "AC051649.4-001"; exon_number 14;
ENm011.contig5	ExonAligner	CDS	12178	12337	.	-	1	gene_id "AC132217.7-003"; transcript_id "AC132217.7-003"; exon_number 1;
ENm011.contig5	ExonAligner	CDS	15589	15722	.	-	0	gene_id "AC132217.7-003"; transcript_id "AC132217.7-003"; exon_number 2;
ENm011.contig5	ExonAligner	CDS	17784	17879	.	-	0	gene_id "AC132217.7-003"; transcript_id "AC132217.7-003"; exon_number 3;
ENm011.contig5	ExonAligner	CDS	17953	18009	.	-	0	gene_id "AC132217.7-003"; transcript_id "AC132217.7-003"; exon_number 4;
ENm011.contig5	ExonAligner	CDS	18100	18169	.	-	1	gene_id "AC132217.7-003"; transcript_id "AC132217.7-003"; exon_number 5;
ENm011.contig5	ExonAligner	CDS	21234	21363	.	-	2	gene_id "AC132217.7-003"; transcript_id "AC132217.7-003"; exon_number 6;
ENm011.contig5	ExonAligner	CDS	22877	23016	.	-	1	gene_id "AC132217.7-003"; transcript_id "AC132217.7-003"; exon_number 7;
ENm011.contig5	ExonAligner	CDS	23110	23154	.	-	1	gene_id "AC132217.7-003"; transcript_id "AC132217.7-003"; exon_number 8;
ENm011.contig5	ExonAligner	CDS	23675	23736	.	-	0	gene_id "AC132217.7-003"; transcript_id "AC132217.7-003"; exon_number 9;
ENm011.contig5	ExonAligner	CDS	23888	23976	.	-	2	gene_id "AC132217.7-003"; transcript_id "AC132217.7-003"; exon_number 10;
ENm011.contig5	ExonAligner	CDS	27219	27393	.	-	0	gene_id "AC132217.7-003"; transcript_id "AC132217.7-003"; exon_number 11;
ENm011.contig5	ExonAligner	CDS	30155	30358	.	-	0	gene_id "AC132217.7-003"; transcript_id "AC132217.7-003"; exon_number 12;
ENm011.contig5	ExonAligner	CDS	12178	12337	.	-	1	gene_id "AC132217.7-002"; transcript_id "AC132217.7-002"; exon_number 1;
ENm011.contig5	ExonAligner	CDS	15589	15722	.	-	0	gene_id "AC132217.7-002"; transcript_id "AC132217.7-002"; exon_number 2;
ENm011.contig5	ExonAligner	CDS	17784	17879	.	-	0	gene_id "AC132217.7-002"; transcript_id "AC132217.7-002"; exon_number 3;
ENm011.contig5	ExonAligner	CDS	17953	18009	.	-	0	gene_id "AC132217.7-002"; transcript_id "AC132217.7-002"; exon_number 4;
ENm011.contig5	ExonAligner	CDS	18100	18169	.	-	1	gene_id "AC132217.7-002"; transcript_id "AC132217.7-002"; exon_number 5;
ENm011.contig5	ExonAligner	CDS	21234	21363	.	-	2	gene_id "AC132217.7-002"; transcript_id "AC132217.7-002"; exon_number 6;
ENm011.contig5	ExonAligner	CDS	22877	23016	.	-	1	gene_id "AC132217.7-002"; transcript_id "AC132217.7-002"; exon_number 7;
ENm011.contig5	ExonAligner	CDS	23110	23154	.	-	1	gene_id "AC132217.7-002"; transcript_id "AC132217.7-002"; exon_number 8;
ENm011.contig5	ExonAligner	CDS	23675	23736	.	-	0	gene_id "AC132217.7-002"; transcript_id "AC132217.7-002"; exon_number 9;
ENm011.contig5	ExonAligner	CDS	23888	23976	.	-	2	gene_id "AC132217.7-002"; transcript_id "AC132217.7-002"; exon_number 10;
ENm011.contig5	ExonAligner	CDS	27219	27393	.	-	0	gene_id "AC132217.7-002"; transcript_id "AC132217.7-002"; exon_number 11;
ENm011.contig5	ExonAligner	CDS	30155	30358	.	-	0	gene_id "AC132217.7-002"; transcript_id "AC132217.7-002"; exon_number 12;
ENm011.contig5	ExonAligner	CDS	12178	12337	.	-	1	gene_id "AC132217.7-001"; transcript_id "AC132217.7-001"; exon_number 1;
ENm011.contig5	ExonAligner	CDS	15589	15722	.	-	0	gene_id "AC132217.7-001"; transcript_id "AC132217.7-001"; exon_number 2;
ENm011.contig5	ExonAligner	CDS	17784	17879	.	-	0	gene_id "AC132217.7-001"; transcript_id "AC132217.7-001"; exon_number 3;
ENm011.contig5	ExonAligner	CDS	17953	18009	.	-	0	gene_id "AC132217.7-001"; transcript_id "AC132217.7-001"; exon_number 4;
ENm011.contig5	ExonAligner	CDS	18100	18169	.	-	1	gene_id "AC132217.7-001"; transcript_id "AC132217.7-001"; exon_number 5;
ENm011.contig5	ExonAligner	CDS	21234	21363	.	-	2	gene_id "AC132217.7-001"; transcript_id "AC132217.7-001"; exon_number 6;
ENm011.contig5	ExonAligner	CDS	22877	23016	.	-	1	gene_id "AC132217.7-001"; transcript_id "AC132217.7-001"; exon_number 7;
ENm011.contig5	ExonAligner	CDS	23110	23154	.	-	1	gene_id "AC132217.7-001"; transcript_id "AC132217.7-001"; exon_number 8;
ENm011.contig5	ExonAligner	CDS	23675	23736	.	-	0	gene_id "AC132217.7-001"; transcript_id "AC132217.7-001"; exon_number 9;
ENm011.contig5	ExonAligner	CDS	23888	23976	.	-	2	gene_id "AC132217.7-001"; transcript_id "AC132217.7-001"; exon_number 10;
ENm011.contig5	ExonAligner	CDS	27219	27393	.	-	0	gene_id "AC132217.7-001"; transcript_id "AC132217.7-001"; exon_number 11;
ENm011.contig5	ExonAligner	CDS	30155	30358	.	-	0	gene_id "AC132217.7-001"; transcript_id "AC132217.7-001"; exon_number 12;
ENm011.contig5	ExonAligner	CDS	17793	17879	.	-	2	gene_id "AC132217.7-005"; transcript_id "AC132217.7-005"; exon_number 1;
ENm011.contig5	ExonAligner	CDS	17953	18009	.	-	2	gene_id "AC132217.7-005"; transcript_id "AC132217.7-005"; exon_number 2;
ENm011.contig5	ExonAligner	CDS	18100	18169	.	-	0	gene_id "AC132217.7-005"; transcript_id "AC132217.7-005"; exon_number 3;
ENm011.contig5	ExonAligner	CDS	23110	23154	.	-	0	gene_id "AC132217.7-005"; transcript_id "AC132217.7-005"; exon_number 4;
ENm011.contig5	ExonAligner	CDS	23675	23736	.	-	2	gene_id "AC132217.7-005"; transcript_id "AC132217.7-005"; exon_number 5;
ENm012.contig2	ExonAligner	CDS	117286	117456	.	-	0	gene_id "AC020606.1-004"; transcript_id "AC020606.1-004"; exon_number 1;
ENm012.contig2	ExonAligner	CDS	85080	85169	.	-	0	gene_id "AC020606.1-004"; transcript_id "AC020606.1-004"; exon_number 2;
ENm012.contig2	ExonAligner	CDS	82056	82130	.	-	0	gene_id "AC020606.1-004"; transcript_id "AC020606.1-004"; exon_number 3;
ENm012.contig2	ExonAligner	CDS	75646	75783	.	-	0	gene_id "AC020606.1-004"; transcript_id "AC020606.1-004"; exon_number 4;
ENm012.contig2	ExonAligner	CDS	74212	74400	.	-	0	gene_id "AC020606.1-004"; transcript_id "AC020606.1-004"; exon_number 5;
ENm012.contig2	ExonAligner	CDS	71294	71501	.	-	2	gene_id "AC020606.1-004"; transcript_id "AC020606.1-004"; exon_number 7;
ENm012.contig2	ExonAligner	CDS	69581	69685	.	-	1	gene_id "AC020606.1-004"; transcript_id "AC020606.1-004"; exon_number 8;
ENm012.contig2	ExonAligner	CDS	65320	65407	.	-	1	gene_id "AC020606.1-004"; transcript_id "AC020606.1-004"; exon_number 9;
ENm012.contig2	ExonAligner	CDS	56981	57191	.	-	0	gene_id "AC020606.1-004"; transcript_id "AC020606.1-004"; exon_number 11;
ENm012.contig2	ExonAligner	CDS	56430	56506	.	-	2	gene_id "AC020606.1-004"; transcript_id "AC020606.1-004"; exon_number 12;
ENm012.contig2	ExonAligner	CDS	56200	56301	.	-	0	gene_id "AC020606.1-004"; transcript_id "AC020606.1-004"; exon_number 13;
ENm012.contig2	ExonAligner	CDS	53433	53554	.	-	0	gene_id "AC020606.1-004"; transcript_id "AC020606.1-004"; exon_number 14;
ENm012.contig2	ExonAligner	CDS	53231	53300	.	-	1	gene_id "AC020606.1-004"; transcript_id "AC020606.1-004"; exon_number 15;
ENm012.contig2	ExonAligner	CDS	52416	52582	.	-	0	gene_id "AC020606.1-004"; transcript_id "AC020606.1-004"; exon_number 16;
ENm012.contig2	ExonAligner	CDS	44563	44710	.	-	1	gene_id "AC020606.1-004"; transcript_id "AC020606.1-004"; exon_number 17;
ENm012.contig2	ExonAligner	CDS	117286	117456	.	-	0	gene_id "AC020606.1-001"; transcript_id "AC020606.1-001"; exon_number 1;
ENm012.contig2	ExonAligner	CDS	85080	85169	.	-	0	gene_id "AC020606.1-001"; transcript_id "AC020606.1-001"; exon_number 2;
ENm012.contig2	ExonAligner	CDS	75646	75783	.	-	0	gene_id "AC020606.1-001"; transcript_id "AC020606.1-001"; exon_number 3;
ENm012.contig2	ExonAligner	CDS	74212	74400	.	-	0	gene_id "AC020606.1-001"; transcript_id "AC020606.1-001"; exon_number 4;
ENm012.contig2	ExonAligner	CDS	71294	71501	.	-	2	gene_id "AC020606.1-001"; transcript_id "AC020606.1-001"; exon_number 6;
ENm012.contig2	ExonAligner	CDS	69581	69685	.	-	1	gene_id "AC020606.1-001"; transcript_id "AC020606.1-001"; exon_number 7;
ENm012.contig2	ExonAligner	CDS	65320	65407	.	-	1	gene_id "AC020606.1-001"; transcript_id "AC020606.1-001"; exon_number 8;
ENm012.contig2	ExonAligner	CDS	56981	57191	.	-	0	gene_id "AC020606.1-001"; transcript_id "AC020606.1-001"; exon_number 10;
ENm012.contig2	ExonAligner	CDS	56430	56506	.	-	2	gene_id "AC020606.1-001"; transcript_id "AC020606.1-001"; exon_number 11;
ENm012.contig2	ExonAligner	CDS	56200	56301	.	-	0	gene_id "AC020606.1-001"; transcript_id "AC020606.1-001"; exon_number 12;
ENm012.contig2	ExonAligner	CDS	53433	53554	.	-	0	gene_id "AC020606.1-001"; transcript_id "AC020606.1-001"; exon_number 13;
ENm012.contig2	ExonAligner	CDS	53231	53300	.	-	1	gene_id "AC020606.1-001"; transcript_id "AC020606.1-001"; exon_number 14;
ENm012.contig2	ExonAligner	CDS	52416	52582	.	-	0	gene_id "AC020606.1-001"; transcript_id "AC020606.1-001"; exon_number 15;
ENm012.contig2	ExonAligner	CDS	44563	44710	.	-	1	gene_id "AC020606.1-001"; transcript_id "AC020606.1-001"; exon_number 16;
ENm012.contig2	ExonAligner	CDS	117286	117456	.	-	0	gene_id "AC020606.1-005"; transcript_id "AC020606.1-005"; exon_number 1;
ENm012.contig2	ExonAligner	CDS	85080	85169	.	-	0	gene_id "AC020606.1-005"; transcript_id "AC020606.1-005"; exon_number 2;
ENm012.contig2	ExonAligner	CDS	75646	75783	.	-	0	gene_id "AC020606.1-005"; transcript_id "AC020606.1-005"; exon_number 3;
ENm012.contig2	ExonAligner	CDS	74247	74403	.	-	0	gene_id "AC020606.1-005"; transcript_id "AC020606.1-005"; exon_number 5;
ENm012.contig2	ExonAligner	CDS	71294	71501	.	-	2	gene_id "AC020606.1-005"; transcript_id "AC020606.1-005"; exon_number 6;
ENm012.contig2	ExonAligner	CDS	69581	69685	.	-	1	gene_id "AC020606.1-005"; transcript_id "AC020606.1-005"; exon_number 7;
ENm012.contig2	ExonAligner	CDS	65320	65407	.	-	1	gene_id "AC020606.1-005"; transcript_id "AC020606.1-005"; exon_number 8;
ENm012.contig2	ExonAligner	CDS	56981	57191	.	-	0	gene_id "AC020606.1-005"; transcript_id "AC020606.1-005"; exon_number 10;
ENm012.contig2	ExonAligner	CDS	56430	56506	.	-	2	gene_id "AC020606.1-005"; transcript_id "AC020606.1-005"; exon_number 11;
ENm012.contig2	ExonAligner	CDS	56200	56301	.	-	0	gene_id "AC020606.1-005"; transcript_id "AC020606.1-005"; exon_number 12;
ENm012.contig2	ExonAligner	CDS	53433	53554	.	-	0	gene_id "AC020606.1-005"; transcript_id "AC020606.1-005"; exon_number 13;
ENm012.contig2	ExonAligner	CDS	53231	53300	.	-	1	gene_id "AC020606.1-005"; transcript_id "AC020606.1-005"; exon_number 14;
ENm012.contig2	ExonAligner	CDS	52416	52582	.	-	0	gene_id "AC020606.1-005"; transcript_id "AC020606.1-005"; exon_number 15;
ENm012.contig2	ExonAligner	CDS	44563	44710	.	-	1	gene_id "AC020606.1-005"; transcript_id "AC020606.1-005"; exon_number 16;
ENr111.contig1	ExonAligner	CDS	56706	56904	.	-	1	gene_id "RP11-374F3.1-001"; transcript_id "RP11-374F3.1-001"; exon_number 1;
ENr111.contig1	ExonAligner	CDS	68192	68318	.	-	2	gene_id "RP11-374F3.1-001"; transcript_id "RP11-374F3.1-001"; exon_number 2;
ENr111.contig1	ExonAligner	CDS	71219	71353	.	-	2	gene_id "RP11-374F3.1-001"; transcript_id "RP11-374F3.1-001"; exon_number 3;
ENr111.contig1	ExonAligner	CDS	74017	74143	.	-	0	gene_id "RP11-374F3.1-001"; transcript_id "RP11-374F3.1-001"; exon_number 4;
ENr111.contig1	ExonAligner	CDS	75890	76048	.	-	0	gene_id "RP11-374F3.1-001"; transcript_id "RP11-374F3.1-001"; exon_number 5;
ENr111.contig1	ExonAligner	CDS	76387	76492	.	-	1	gene_id "RP11-374F3.1-001"; transcript_id "RP11-374F3.1-001"; exon_number 6;
ENr111.contig1	ExonAligner	CDS	78504	78631	.	-	0	gene_id "RP11-374F3.1-001"; transcript_id "RP11-374F3.1-001"; exon_number 7;
ENr111.contig1	ExonAligner	CDS	80579	80741	.	-	1	gene_id "RP11-374F3.1-001"; transcript_id "RP11-374F3.1-001"; exon_number 8;
ENr111.contig1	ExonAligner	CDS	81062	81222	.	-	0	gene_id "RP11-374F3.1-001"; transcript_id "RP11-374F3.1-001"; exon_number 9;
ENr111.contig1	ExonAligner	CDS	86448	86609	.	-	0	gene_id "RP11-374F3.1-001"; transcript_id "RP11-374F3.1-001"; exon_number 10;
ENr111.contig1	ExonAligner	CDS	56706	56904	.	-	1	gene_id "RP11-374F3.1-002"; transcript_id "RP11-374F3.1-002"; exon_number 1;
ENr111.contig1	ExonAligner	CDS	68192	68318	.	-	2	gene_id "RP11-374F3.1-002"; transcript_id "RP11-374F3.1-002"; exon_number 2;
ENr111.contig1	ExonAligner	CDS	71219	71353	.	-	2	gene_id "RP11-374F3.1-002"; transcript_id "RP11-374F3.1-002"; exon_number 3;
ENr111.contig1	ExonAligner	CDS	74017	74143	.	-	0	gene_id "RP11-374F3.1-002"; transcript_id "RP11-374F3.1-002"; exon_number 4;
ENr111.contig1	ExonAligner	CDS	75890	76048	.	-	0	gene_id "RP11-374F3.1-002"; transcript_id "RP11-374F3.1-002"; exon_number 5;
ENr111.contig1	ExonAligner	CDS	76387	76492	.	-	1	gene_id "RP11-374F3.1-002"; transcript_id "RP11-374F3.1-002"; exon_number 6;
ENr111.contig1	ExonAligner	CDS	78504	78631	.	-	0	gene_id "RP11-374F3.1-002"; transcript_id "RP11-374F3.1-002"; exon_number 7;
ENr111.contig1	ExonAligner	CDS	80579	80741	.	-	1	gene_id "RP11-374F3.1-002"; transcript_id "RP11-374F3.1-002"; exon_number 8;
ENr111.contig1	ExonAligner	CDS	81062	81222	.	-	0	gene_id "RP11-374F3.1-002"; transcript_id "RP11-374F3.1-002"; exon_number 9;
ENr111.contig1	ExonAligner	CDS	86448	86609	.	-	0	gene_id "RP11-374F3.1-002"; transcript_id "RP11-374F3.1-002"; exon_number 10;
ENr111.contig1	ExonAligner	CDS	80614	80741	.	-	1	gene_id "RP11-374F3.1-003"; transcript_id "RP11-374F3.1-003"; exon_number 1;
ENr111.contig1	ExonAligner	CDS	81062	81222	.	-	0	gene_id "RP11-374F3.1-003"; transcript_id "RP11-374F3.1-003"; exon_number 2;
ENr111.contig1	ExonAligner	CDS	86448	86609	.	-	0	gene_id "RP11-374F3.1-003"; transcript_id "RP11-374F3.1-003"; exon_number 3;
ENr121.contig2	ExonAligner	CDS	8465	8608	.	+	2	gene_id "AC009404.1-001"; transcript_id "AC009404.1-001"; exon_number 3;
ENr121.contig2	ExonAligner	CDS	9868	10003	.	+	2	gene_id "AC009404.1-001"; transcript_id "AC009404.1-001"; exon_number 4;
ENr121.contig2	ExonAligner	CDS	10084	10184	.	+	1	gene_id "AC009404.1-001"; transcript_id "AC009404.1-001"; exon_number 5;
ENr121.contig2	ExonAligner	CDS	10276	10475	.	+	2	gene_id "AC009404.1-001"; transcript_id "AC009404.1-001"; exon_number 6;
ENr121.contig2	ExonAligner	CDS	10550	10664	.	+	0	gene_id "AC009404.1-001"; transcript_id "AC009404.1-001"; exon_number 7;
ENr121.contig2	ExonAligner	CDS	39246	39385	.	+	2	gene_id "AC009404.1-001"; transcript_id "AC009404.1-001"; exon_number 8;
ENr121.contig2	ExonAligner	CDS	39460	39615	.	+	0	gene_id "AC009404.1-001"; transcript_id "AC009404.1-001"; exon_number 9;
ENr121.contig2	ExonAligner	CDS	39694	39840	.	+	0	gene_id "AC009404.1-001"; transcript_id "AC009404.1-001"; exon_number 10;
ENr121.contig2	ExonAligner	CDS	39934	40041	.	+	0	gene_id "AC009404.1-001"; transcript_id "AC009404.1-001"; exon_number 11;
ENr121.contig2	ExonAligner	CDS	41821	41871	.	+	0	gene_id "AC009404.1-001"; transcript_id "AC009404.1-001"; exon_number 12;
ENr121.contig2	ExonAligner	CDS	41979	42156	.	+	0	gene_id "AC009404.1-001"; transcript_id "AC009404.1-001"; exon_number 13;
ENr121.contig2	ExonAligner	CDS	42928	43073	.	+	2	gene_id "AC009404.1-001"; transcript_id "AC009404.1-001"; exon_number 14;
ENr121.contig2	ExonAligner	CDS	10550	10664	.	+	0	gene_id "AC009404.1-003"; transcript_id "AC009404.1-003"; exon_number 1;
ENr121.contig2	ExonAligner	CDS	39246	39385	.	+	2	gene_id "AC009404.1-003"; transcript_id "AC009404.1-003"; exon_number 2;
ENr121.contig2	ExonAligner	CDS	39517	39615	.	+	0	gene_id "AC009404.1-003"; transcript_id "AC009404.1-003"; exon_number 3;
ENr121.contig2	ExonAligner	CDS	39694	39840	.	+	0	gene_id "AC009404.1-003"; transcript_id "AC009404.1-003"; exon_number 4;
ENr121.contig2	ExonAligner	CDS	39934	40041	.	+	0	gene_id "AC009404.1-003"; transcript_id "AC009404.1-003"; exon_number 5;
ENr121.contig2	ExonAligner	CDS	41818	41834	.	+	0	gene_id "AC009404.1-003"; transcript_id "AC009404.1-003"; exon_number 6;
ENr121.contig2	ExonAligner	CDS	44840	44896	.	-	0	gene_id "AC009404.6-001"; transcript_id "AC009404.6-001"; exon_number 1;
ENr121.contig2	ExonAligner	CDS	44995	45108	.	-	0	gene_id "AC009404.6-001"; transcript_id "AC009404.6-001"; exon_number 2;
ENr121.contig2	ExonAligner	CDS	45231	45309	.	-	1	gene_id "AC009404.6-001"; transcript_id "AC009404.6-001"; exon_number 3;
ENr121.contig2	ExonAligner	CDS	45456	45487	.	-	0	gene_id "AC009404.6-001"; transcript_id "AC009404.6-001"; exon_number 4;
ENr121.contig2	ExonAligner	CDS	45699	45775	.	-	2	gene_id "AC009404.6-001"; transcript_id "AC009404.6-001"; exon_number 5;
ENr121.contig2	ExonAligner	CDS	48215	48323	.	-	0	gene_id "AC009404.6-001"; transcript_id "AC009404.6-001"; exon_number 6;
ENr121.contig2	ExonAligner	CDS	48412	48468	.	-	0	gene_id "AC009404.6-001"; transcript_id "AC009404.6-001"; exon_number 7;
ENr121.contig2	ExonAligner	CDS	50064	50129	.	-	0	gene_id "AC009404.6-001"; transcript_id "AC009404.6-001"; exon_number 9;
ENr121.contig2	ExonAligner	CDS	50210	50291	.	-	1	gene_id "AC009404.6-001"; transcript_id "AC009404.6-001"; exon_number 10;
ENr121.contig2	ExonAligner	CDS	50786	50853	.	-	0	gene_id "AC009404.6-001"; transcript_id "AC009404.6-001"; exon_number 11;
ENr121.contig2	ExonAligner	CDS	51073	51183	.	-	0	gene_id "AC009404.6-001"; transcript_id "AC009404.6-001"; exon_number 13;
ENr121.contig2	ExonAligner	CDS	51760	51840	.	-	0	gene_id "AC009404.6-001"; transcript_id "AC009404.6-001"; exon_number 14;
ENr121.contig2	ExonAligner	CDS	53197	53244	.	-	0	gene_id "AC009404.6-001"; transcript_id "AC009404.6-001"; exon_number 15;
ENr121.contig2	ExonAligner	CDS	53357	53443	.	-	0	gene_id "AC009404.6-001"; transcript_id "AC009404.6-001"; exon_number 16;
ENr121.contig2	ExonAligner	CDS	54089	54122	.	-	1	gene_id "AC009404.6-001"; transcript_id "AC009404.6-001"; exon_number 17;
ENr121.contig2	ExonAligner	CDS	55824	55918	.	-	0	gene_id "AC009404.6-001"; transcript_id "AC009404.6-001"; exon_number 18;
ENr121.contig2	ExonAligner	CDS	56090	56140	.	-	0	gene_id "AC009404.6-001"; transcript_id "AC009404.6-001"; exon_number 19;
ENr121.contig2	ExonAligner	CDS	56218	56316	.	-	0	gene_id "AC009404.6-001"; transcript_id "AC009404.6-001"; exon_number 20;
ENr121.contig2	ExonAligner	CDS	57612	57717	.	-	1	gene_id "AC009404.6-001"; transcript_id "AC009404.6-001"; exon_number 21;
ENr121.contig2	ExonAligner	CDS	57849	57943	.	-	0	gene_id "AC009404.6-001"; transcript_id "AC009404.6-001"; exon_number 22;
ENr121.contig2	ExonAligner	CDS	58025	58138	.	-	0	gene_id "AC009404.6-001"; transcript_id "AC009404.6-001"; exon_number 23;
ENr132.contig4	ExonAligner	CDS	28	150	.	+	0	gene_id "RP11-120K24.1-001"; transcript_id "RP11-120K24.1-001"; exon_number 2;
ENr132.contig4	ExonAligner	CDS	960	1049	.	+	0	gene_id "RP11-120K24.1-001"; transcript_id "RP11-120K24.1-001"; exon_number 3;
ENr132.contig4	ExonAligner	CDS	1136	1216	.	+	0	gene_id "RP11-120K24.1-001"; transcript_id "RP11-120K24.1-001"; exon_number 4;
ENr132.contig4	ExonAligner	CDS	1304	1411	.	+	0	gene_id "RP11-120K24.1-001"; transcript_id "RP11-120K24.1-001"; exon_number 5;
ENr132.contig4	ExonAligner	CDS	4047	4175	.	+	0	gene_id "RP11-120K24.1-001"; transcript_id "RP11-120K24.1-001"; exon_number 6;
ENr132.contig4	ExonAligner	CDS	7985	8088	.	+	0	gene_id "RP11-120K24.1-001"; transcript_id "RP11-120K24.1-001"; exon_number 7;
ENr132.contig4	ExonAligner	CDS	8385	8429	.	+	1	gene_id "RP11-120K24.1-001"; transcript_id "RP11-120K24.1-001"; exon_number 8;
ENr132.contig4	ExonAligner	CDS	9438	9502	.	+	1	gene_id "RP11-120K24.1-001"; transcript_id "RP11-120K24.1-001"; exon_number 9;
ENr132.contig4	ExonAligner	CDS	13085	13166	.	+	2	gene_id "RP11-120K24.1-001"; transcript_id "RP11-120K24.1-001"; exon_number 10;
ENr132.contig4	ExonAligner	CDS	13889	14039	.	+	1	gene_id "RP11-120K24.1-001"; transcript_id "RP11-120K24.1-001"; exon_number 11;
ENr132.contig4	ExonAligner	CDS	14502	14699	.	+	0	gene_id "RP11-120K24.1-001"; transcript_id "RP11-120K24.1-001"; exon_number 12;
ENr132.contig4	ExonAligner	CDS	14996	15169	.	+	0	gene_id "RP11-120K24.1-001"; transcript_id "RP11-120K24.1-001"; exon_number 13;
ENr132.contig4	ExonAligner	CDS	17172	17332	.	+	0	gene_id "RP11-120K24.1-001"; transcript_id "RP11-120K24.1-001"; exon_number 14;
ENr132.contig4	ExonAligner	CDS	17927	17992	.	+	1	gene_id "RP11-120K24.1-001"; transcript_id "RP11-120K24.1-001"; exon_number 15;
ENr132.contig4	ExonAligner	CDS	20289	20356	.	+	1	gene_id "RP11-120K24.1-001"; transcript_id "RP11-120K24.1-001"; exon_number 16;
ENr132.contig4	ExonAligner	CDS	24641	24741	.	+	2	gene_id "RP11-120K24.1-001"; transcript_id "RP11-120K24.1-001"; exon_number 17;
ENr132.contig4	ExonAligner	CDS	28134	28315	.	+	0	gene_id "RP11-120K24.1-001"; transcript_id "RP11-120K24.1-001"; exon_number 18;
ENr132.contig4	ExonAligner	CDS	35422	35673	.	+	1	gene_id "RP11-120K24.1-001"; transcript_id "RP11-120K24.1-001"; exon_number 19;
ENr132.contig4	ExonAligner	CDS	36897	37077	.	+	1	gene_id "RP11-120K24.1-001"; transcript_id "RP11-120K24.1-001"; exon_number 20;
ENr132.contig4	ExonAligner	CDS	41080	41182	.	+	0	gene_id "RP11-120K24.1-001"; transcript_id "RP11-120K24.1-001"; exon_number 21;
ENr132.contig4	ExonAligner	CDS	42634	42779	.	+	2	gene_id "RP11-120K24.1-001"; transcript_id "RP11-120K24.1-001"; exon_number 22;
ENr132.contig4	ExonAligner	CDS	44431	44484	.	+	0	gene_id "RP11-120K24.1-001"; transcript_id "RP11-120K24.1-001"; exon_number 23;
ENr132.contig4	ExonAligner	CDS	46979	47106	.	+	0	gene_id "RP11-120K24.1-001"; transcript_id "RP11-120K24.1-001"; exon_number 24;
ENr132.contig4	ExonAligner	CDS	67	150	.	+	1	gene_id "RP11-120K24.1-003"; transcript_id "RP11-120K24.1-003"; exon_number 1;
ENr132.contig4	ExonAligner	CDS	960	1049	.	+	0	gene_id "RP11-120K24.1-003"; transcript_id "RP11-120K24.1-003"; exon_number 2;
ENr132.contig4	ExonAligner	CDS	1136	1216	.	+	0	gene_id "RP11-120K24.1-003"; transcript_id "RP11-120K24.1-003"; exon_number 3;
ENr132.contig4	ExonAligner	CDS	1304	1411	.	+	0	gene_id "RP11-120K24.1-003"; transcript_id "RP11-120K24.1-003"; exon_number 4;
ENr132.contig4	ExonAligner	CDS	4047	4175	.	+	0	gene_id "RP11-120K24.1-003"; transcript_id "RP11-120K24.1-003"; exon_number 5;
ENr132.contig4	ExonAligner	CDS	7985	8088	.	+	0	gene_id "RP11-120K24.1-003"; transcript_id "RP11-120K24.1-003"; exon_number 6;
ENr132.contig4	ExonAligner	CDS	8385	8429	.	+	1	gene_id "RP11-120K24.1-003"; transcript_id "RP11-120K24.1-003"; exon_number 7;
ENr132.contig4	ExonAligner	CDS	9438	9502	.	+	1	gene_id "RP11-120K24.1-003"; transcript_id "RP11-120K24.1-003"; exon_number 8;
ENr132.contig4	ExonAligner	CDS	13085	13166	.	+	2	gene_id "RP11-120K24.1-003"; transcript_id "RP11-120K24.1-003"; exon_number 9;
ENr132.contig4	ExonAligner	CDS	13889	14039	.	+	1	gene_id "RP11-120K24.1-003"; transcript_id "RP11-120K24.1-003"; exon_number 10;
ENr132.contig4	ExonAligner	CDS	14502	14699	.	+	0	gene_id "RP11-120K24.1-003"; transcript_id "RP11-120K24.1-003"; exon_number 11;
ENr132.contig4	ExonAligner	CDS	14996	15169	.	+	0	gene_id "RP11-120K24.1-003"; transcript_id "RP11-120K24.1-003"; exon_number 12;
ENr132.contig4	ExonAligner	CDS	17172	17332	.	+	0	gene_id "RP11-120K24.1-003"; transcript_id "RP11-120K24.1-003"; exon_number 13;
ENr132.contig4	ExonAligner	CDS	17927	17992	.	+	1	gene_id "RP11-120K24.1-003"; transcript_id "RP11-120K24.1-003"; exon_number 14;
ENr132.contig4	ExonAligner	CDS	20289	20356	.	+	1	gene_id "RP11-120K24.1-003"; transcript_id "RP11-120K24.1-003"; exon_number 15;
ENr132.contig4	ExonAligner	CDS	24641	24741	.	+	2	gene_id "RP11-120K24.1-003"; transcript_id "RP11-120K24.1-003"; exon_number 16;
ENr132.contig4	ExonAligner	CDS	28134	28315	.	+	0	gene_id "RP11-120K24.1-003"; transcript_id "RP11-120K24.1-003"; exon_number 17;
ENr132.contig4	ExonAligner	CDS	35422	35673	.	+	1	gene_id "RP11-120K24.1-003"; transcript_id "RP11-120K24.1-003"; exon_number 18;
ENr132.contig4	ExonAligner	CDS	36897	37077	.	+	1	gene_id "RP11-120K24.1-003"; transcript_id "RP11-120K24.1-003"; exon_number 19;
ENr132.contig4	ExonAligner	CDS	41080	41182	.	+	0	gene_id "RP11-120K24.1-003"; transcript_id "RP11-120K24.1-003"; exon_number 20;
ENr132.contig4	ExonAligner	CDS	42634	42779	.	+	2	gene_id "RP11-120K24.1-003"; transcript_id "RP11-120K24.1-003"; exon_number 21;
ENr132.contig4	ExonAligner	CDS	44431	44484	.	+	0	gene_id "RP11-120K24.1-003"; transcript_id "RP11-120K24.1-003"; exon_number 22;
ENr132.contig4	ExonAligner	CDS	46979	47113	.	+	0	gene_id "RP11-120K24.1-003"; transcript_id "RP11-120K24.1-003"; exon_number 23;
ENr132.contig5	ExonAligner	CDS	8285	8399	.	+	1	gene_id "RP11-98F14.2-001"; transcript_id "RP11-98F14.2-001"; exon_number 9;
ENr132.contig5	ExonAligner	CDS	8541	8660	.	+	0	gene_id "RP11-98F14.2-001"; transcript_id "RP11-98F14.2-001"; exon_number 10;
ENr132.contig5	ExonAligner	CDS	10204	10395	.	+	0	gene_id "RP11-98F14.2-001"; transcript_id "RP11-98F14.2-001"; exon_number 11;
ENr132.contig5	ExonAligner	CDS	11043	11234	.	+	0	gene_id "RP11-98F14.2-001"; transcript_id "RP11-98F14.2-001"; exon_number 12;
ENr132.contig5	ExonAligner	CDS	11348	11498	.	+	0	gene_id "RP11-98F14.2-001"; transcript_id "RP11-98F14.2-001"; exon_number 13;
ENr132.contig5	ExonAligner	CDS	15571	15638	.	+	0	gene_id "RP11-98F14.2-001"; transcript_id "RP11-98F14.2-001"; exon_number 15;
ENr132.contig5	ExonAligner	CDS	15730	15796	.	+	1	gene_id "RP11-98F14.2-001"; transcript_id "RP11-98F14.2-001"; exon_number 16;
ENr132.contig5	ExonAligner	CDS	18105	18220	.	+	0	gene_id "RP11-98F14.2-001"; transcript_id "RP11-98F14.2-001"; exon_number 17;
ENr132.contig5	ExonAligner	CDS	18305	18374	.	+	1	gene_id "RP11-98F14.2-001"; transcript_id "RP11-98F14.2-001"; exon_number 18;
ENr132.contig5	ExonAligner	CDS	18467	18553	.	+	0	gene_id "RP11-98F14.2-001"; transcript_id "RP11-98F14.2-001"; exon_number 19;
ENr132.contig5	ExonAligner	CDS	20245	20337	.	+	0	gene_id "RP11-98F14.2-001"; transcript_id "RP11-98F14.2-001"; exon_number 20;
ENr132.contig5	ExonAligner	CDS	20419	20544	.	+	0	gene_id "RP11-98F14.2-001"; transcript_id "RP11-98F14.2-001"; exon_number 21;
ENr132.contig5	ExonAligner	CDS	21572	21787	.	+	0	gene_id "RP11-98F14.2-001"; transcript_id "RP11-98F14.2-001"; exon_number 22;
ENr132.contig5	ExonAligner	CDS	22250	22342	.	+	0	gene_id "RP11-98F14.2-001"; transcript_id "RP11-98F14.2-001"; exon_number 23;
ENr132.contig5	ExonAligner	CDS	22457	22535	.	+	0	gene_id "RP11-98F14.2-001"; transcript_id "RP11-98F14.2-001"; exon_number 24;
ENr132.contig5	ExonAligner	CDS	24343	24449	.	+	1	gene_id "RP11-98F14.2-001"; transcript_id "RP11-98F14.2-001"; exon_number 26;
ENr132.contig5	ExonAligner	CDS	31758	31870	.	+	2	gene_id "RP11-98F14.2-001"; transcript_id "RP11-98F14.2-001"; exon_number 27;
ENr132.contig5	ExonAligner	CDS	31945	32057	.	+	0	gene_id "RP11-98F14.2-001"; transcript_id "RP11-98F14.2-001"; exon_number 28;
ENr132.contig5	ExonAligner	CDS	32485	32620	.	+	1	gene_id "RP11-98F14.2-001"; transcript_id "RP11-98F14.2-001"; exon_number 29;
ENr132.contig5	ExonAligner	CDS	8285	8399	.	+	1	gene_id "RP11-98F14.2-002"; transcript_id "RP11-98F14.2-002"; exon_number 9;
ENr132.contig5	ExonAligner	CDS	8541	8660	.	+	0	gene_id "RP11-98F14.2-002"; transcript_id "RP11-98F14.2-002"; exon_number 10;
ENr132.contig5	ExonAligner	CDS	10204	10395	.	+	0	gene_id "RP11-98F14.2-002"; transcript_id "RP11-98F14.2-002"; exon_number 11;
ENr132.contig5	ExonAligner	CDS	11043	11234	.	+	0	gene_id "RP11-98F14.2-002"; transcript_id "RP11-98F14.2-002"; exon_number 12;
ENr132.contig5	ExonAligner	CDS	11348	11498	.	+	0	gene_id "RP11-98F14.2-002"; transcript_id "RP11-98F14.2-002"; exon_number 13;
ENr132.contig5	ExonAligner	CDS	15571	15638	.	+	0	gene_id "RP11-98F14.2-002"; transcript_id "RP11-98F14.2-002"; exon_number 15;
ENr132.contig5	ExonAligner	CDS	15730	15796	.	+	1	gene_id "RP11-98F14.2-002"; transcript_id "RP11-98F14.2-002"; exon_number 16;
ENr132.contig5	ExonAligner	CDS	18105	18220	.	+	0	gene_id "RP11-98F14.2-002"; transcript_id "RP11-98F14.2-002"; exon_number 17;
ENr132.contig5	ExonAligner	CDS	18305	18374	.	+	1	gene_id "RP11-98F14.2-002"; transcript_id "RP11-98F14.2-002"; exon_number 18;
ENr132.contig5	ExonAligner	CDS	18467	18553	.	+	0	gene_id "RP11-98F14.2-002"; transcript_id "RP11-98F14.2-002"; exon_number 19;
ENr132.contig5	ExonAligner	CDS	20245	20337	.	+	0	gene_id "RP11-98F14.2-002"; transcript_id "RP11-98F14.2-002"; exon_number 20;
ENr132.contig5	ExonAligner	CDS	20419	20544	.	+	0	gene_id "RP11-98F14.2-002"; transcript_id "RP11-98F14.2-002"; exon_number 21;
ENr132.contig5	ExonAligner	CDS	21572	21787	.	+	0	gene_id "RP11-98F14.2-002"; transcript_id "RP11-98F14.2-002"; exon_number 22;
ENr132.contig5	ExonAligner	CDS	22250	22342	.	+	0	gene_id "RP11-98F14.2-002"; transcript_id "RP11-98F14.2-002"; exon_number 23;
ENr132.contig5	ExonAligner	CDS	22457	22535	.	+	0	gene_id "RP11-98F14.2-002"; transcript_id "RP11-98F14.2-002"; exon_number 24;
ENr132.contig5	ExonAligner	CDS	24343	24449	.	+	1	gene_id "RP11-98F14.2-002"; transcript_id "RP11-98F14.2-002"; exon_number 26;
ENr132.contig5	ExonAligner	CDS	31758	31870	.	+	2	gene_id "RP11-98F14.2-002"; transcript_id "RP11-98F14.2-002"; exon_number 27;
ENr132.contig5	ExonAligner	CDS	31945	32064	.	+	0	gene_id "RP11-98F14.2-002"; transcript_id "RP11-98F14.2-002"; exon_number 28;
ENr132.contig5	ExonAligner	CDS	8285	8399	.	+	1	gene_id "RP11-98F14.2-024"; transcript_id "RP11-98F14.2-024"; exon_number 9;
ENr132.contig5	ExonAligner	CDS	8541	8660	.	+	0	gene_id "RP11-98F14.2-024"; transcript_id "RP11-98F14.2-024"; exon_number 10;
ENr132.contig5	ExonAligner	CDS	10204	10395	.	+	0	gene_id "RP11-98F14.2-024"; transcript_id "RP11-98F14.2-024"; exon_number 11;
ENr132.contig5	ExonAligner	CDS	11043	11234	.	+	0	gene_id "RP11-98F14.2-024"; transcript_id "RP11-98F14.2-024"; exon_number 12;
[truncated: 1,455 more rows]
