# Supplementary material for: Reference based annotation with GeneMapper
Source: Genome Biol. 2006 Apr 5;7(4):R29. doi: 10.1186/gb-2006-7-4-r29 (PMC1557983; doi:10.1186/gb-2006-7-4-r29)
Supplement: Additional data file 3 — A gunzipped tar file containing GeneMapper annotations of the ENCODE regions [file gb-2006-7-4-r29-S3.tgz › genemapper_encode/marmoset.gff]

ENm001.contig1	ExonAligner	CDS	111577	111603	.	+	0	gene_id "AC073130.2-001"; transcript_id "AC073130.2-001"; exon_number 1;
ENm001.contig1	ExonAligner	CDS	134233	134318	.	+	0	gene_id "AC073130.2-001"; transcript_id "AC073130.2-001"; exon_number 2;
ENm001.contig1	ExonAligner	CDS	155908	156160	.	+	1	gene_id "AC073130.2-001"; transcript_id "AC073130.2-001"; exon_number 3;
ENm001.contig1	ExonAligner	CDS	157020	157355	.	+	0	gene_id "AC073130.2-001"; transcript_id "AC073130.2-001"; exon_number 4;
ENm001.contig1	ExonAligner	CDS	158567	158782	.	+	0	gene_id "AC073130.2-001"; transcript_id "AC073130.2-001"; exon_number 5;
ENm001.contig1	ExonAligner	CDS	159106	159264	.	+	0	gene_id "AC073130.2-001"; transcript_id "AC073130.2-001"; exon_number 6;
ENm001.contig1	ExonAligner	CDS	163689	163880	.	+	0	gene_id "AC073130.2-001"; transcript_id "AC073130.2-001"; exon_number 7;
ENm001.contig1	ExonAligner	CDS	412507	412540	.	+	0	gene_id "AC006159.1-003"; transcript_id "AC006159.1-003"; exon_number 1;
ENm001.contig1	ExonAligner	CDS	413036	413126	.	+	1	gene_id "AC006159.1-003"; transcript_id "AC006159.1-003"; exon_number 2;
ENm001.contig1	ExonAligner	CDS	413465	413652	.	+	0	gene_id "AC006159.1-003"; transcript_id "AC006159.1-003"; exon_number 3;
ENm001.contig1	ExonAligner	CDS	419458	419611	.	+	1	gene_id "AC006159.1-003"; transcript_id "AC006159.1-003"; exon_number 4;
ENm001.contig1	ExonAligner	CDS	412977	413126	.	+	0	gene_id "AC006159.1-001"; transcript_id "AC006159.1-001"; exon_number 1;
ENm001.contig1	ExonAligner	CDS	413465	413652	.	+	0	gene_id "AC006159.1-001"; transcript_id "AC006159.1-001"; exon_number 2;
ENm001.contig1	ExonAligner	CDS	419458	419611	.	+	1	gene_id "AC006159.1-001"; transcript_id "AC006159.1-001"; exon_number 3;
ENm001.contig1	ExonAligner	CDS	440260	440289	.	+	0	gene_id "AC006159.2-001"; transcript_id "AC006159.2-001"; exon_number 1;
ENm001.contig1	ExonAligner	CDS	441650	441814	.	+	0	gene_id "AC006159.2-001"; transcript_id "AC006159.2-001"; exon_number 2;
ENm001.contig1	ExonAligner	CDS	473580	473924	.	+	0	gene_id "AC006159.2-001"; transcript_id "AC006159.2-001"; exon_number 3;
ENm001.contig1	ExonAligner	CDS	618342	619439	.	+	0	gene_id "AC002543.3-002"; transcript_id "AC002543.3-002"; exon_number 1;
ENm001.contig1	ExonAligner	CDS	643826	644017	.	+	0	gene_id "AC002543.3-002"; transcript_id "AC002543.3-002"; exon_number 2;
ENm001.contig1	ExonAligner	CDS	655258	655392	.	+	0	gene_id "AC002543.3-002"; transcript_id "AC002543.3-002"; exon_number 3;
ENm001.contig1	ExonAligner	CDS	656121	656294	.	+	0	gene_id "AC002543.3-002"; transcript_id "AC002543.3-002"; exon_number 4;
ENm001.contig1	ExonAligner	CDS	668436	668590	.	+	0	gene_id "AC002543.3-002"; transcript_id "AC002543.3-002"; exon_number 5;
ENm001.contig1	ExonAligner	CDS	670529	670631	.	+	1	gene_id "AC002543.3-002"; transcript_id "AC002543.3-002"; exon_number 6;
ENm001.contig1	ExonAligner	CDS	670730	670866	.	+	0	gene_id "AC002543.3-002"; transcript_id "AC002543.3-002"; exon_number 7;
ENm001.contig1	ExonAligner	CDS	671544	671705	.	+	1	gene_id "AC002543.3-002"; transcript_id "AC002543.3-002"; exon_number 8;
ENm001.contig1	ExonAligner	CDS	672787	672886	.	+	1	gene_id "AC002543.3-002"; transcript_id "AC002543.3-002"; exon_number 9;
ENm001.contig1	ExonAligner	CDS	676424	676642	.	+	0	gene_id "AC002543.3-002"; transcript_id "AC002543.3-002"; exon_number 10;
ENm001.contig1	ExonAligner	CDS	683181	683327	.	+	0	gene_id "AC002543.3-002"; transcript_id "AC002543.3-002"; exon_number 11;
ENm001.contig1	ExonAligner	CDS	685011	685167	.	+	0	gene_id "AC002543.3-002"; transcript_id "AC002543.3-002"; exon_number 12;
ENm001.contig1	ExonAligner	CDS	685365	685499	.	+	2	gene_id "AC002543.3-002"; transcript_id "AC002543.3-002"; exon_number 13;
ENm001.contig1	ExonAligner	CDS	688365	688595	.	+	2	gene_id "AC002543.3-002"; transcript_id "AC002543.3-002"; exon_number 14;
ENm001.contig1	ExonAligner	CDS	690880	690960	.	+	2	gene_id "AC002543.3-002"; transcript_id "AC002543.3-002"; exon_number 15;
ENm001.contig1	ExonAligner	CDS	692266	692447	.	+	2	gene_id "AC002543.3-002"; transcript_id "AC002543.3-002"; exon_number 16;
ENm001.contig1	ExonAligner	CDS	695444	695553	.	+	0	gene_id "AC002543.3-002"; transcript_id "AC002543.3-002"; exon_number 17;
ENm001.contig1	ExonAligner	CDS	696755	696920	.	+	1	gene_id "AC002543.3-002"; transcript_id "AC002543.3-002"; exon_number 18;
ENm001.contig1	ExonAligner	CDS	709504	709640	.	+	0	gene_id "AC002543.3-002"; transcript_id "AC002543.3-002"; exon_number 19;
ENm001.contig1	ExonAligner	CDS	709737	709977	.	+	1	gene_id "AC002543.3-002"; transcript_id "AC002543.3-002"; exon_number 20;
ENm001.contig1	ExonAligner	CDS	618342	619439	.	+	0	gene_id "AC002543.3-001"; transcript_id "AC002543.3-001"; exon_number 1;
ENm001.contig1	ExonAligner	CDS	643826	644017	.	+	0	gene_id "AC002543.3-001"; transcript_id "AC002543.3-001"; exon_number 2;
ENm001.contig1	ExonAligner	CDS	655258	655392	.	+	0	gene_id "AC002543.3-001"; transcript_id "AC002543.3-001"; exon_number 3;
ENm001.contig1	ExonAligner	CDS	656121	656294	.	+	0	gene_id "AC002543.3-001"; transcript_id "AC002543.3-001"; exon_number 4;
ENm001.contig1	ExonAligner	CDS	668436	668590	.	+	0	gene_id "AC002543.3-001"; transcript_id "AC002543.3-001"; exon_number 5;
ENm001.contig1	ExonAligner	CDS	670529	670631	.	+	1	gene_id "AC002543.3-001"; transcript_id "AC002543.3-001"; exon_number 6;
ENm001.contig1	ExonAligner	CDS	670730	670866	.	+	0	gene_id "AC002543.3-001"; transcript_id "AC002543.3-001"; exon_number 7;
ENm001.contig1	ExonAligner	CDS	671544	671705	.	+	1	gene_id "AC002543.3-001"; transcript_id "AC002543.3-001"; exon_number 8;
ENm001.contig1	ExonAligner	CDS	672732	672886	.	+	1	gene_id "AC002543.3-001"; transcript_id "AC002543.3-001"; exon_number 9;
ENm001.contig1	ExonAligner	CDS	676424	676642	.	+	0	gene_id "AC002543.3-001"; transcript_id "AC002543.3-001"; exon_number 10;
ENm001.contig1	ExonAligner	CDS	683181	683327	.	+	0	gene_id "AC002543.3-001"; transcript_id "AC002543.3-001"; exon_number 11;
ENm001.contig1	ExonAligner	CDS	685011	685167	.	+	0	gene_id "AC002543.3-001"; transcript_id "AC002543.3-001"; exon_number 12;
ENm001.contig1	ExonAligner	CDS	685365	685499	.	+	2	gene_id "AC002543.3-001"; transcript_id "AC002543.3-001"; exon_number 13;
ENm001.contig1	ExonAligner	CDS	688365	688595	.	+	2	gene_id "AC002543.3-001"; transcript_id "AC002543.3-001"; exon_number 14;
ENm001.contig1	ExonAligner	CDS	690880	690960	.	+	2	gene_id "AC002543.3-001"; transcript_id "AC002543.3-001"; exon_number 15;
ENm001.contig1	ExonAligner	CDS	692266	692447	.	+	2	gene_id "AC002543.3-001"; transcript_id "AC002543.3-001"; exon_number 16;
ENm001.contig1	ExonAligner	CDS	695444	695553	.	+	0	gene_id "AC002543.3-001"; transcript_id "AC002543.3-001"; exon_number 17;
ENm001.contig1	ExonAligner	CDS	696755	696920	.	+	1	gene_id "AC002543.3-001"; transcript_id "AC002543.3-001"; exon_number 18;
ENm001.contig1	ExonAligner	CDS	709504	709640	.	+	0	gene_id "AC002543.3-001"; transcript_id "AC002543.3-001"; exon_number 19;
ENm001.contig1	ExonAligner	CDS	709737	709977	.	+	1	gene_id "AC002543.3-001"; transcript_id "AC002543.3-001"; exon_number 20;
ENm001.contig1	ExonAligner	CDS	776136	776174	.	+	0	gene_id "AC002543.1-002"; transcript_id "AC002543.1-002"; exon_number 1;
ENm001.contig1	ExonAligner	CDS	802869	802932	.	+	0	gene_id "AC002543.1-002"; transcript_id "AC002543.1-002"; exon_number 2;
ENm001.contig1	ExonAligner	CDS	807261	807306	.	+	2	gene_id "AC002543.1-002"; transcript_id "AC002543.1-002"; exon_number 3;
ENm001.contig1	ExonAligner	CDS	810571	810634	.	+	1	gene_id "AC002543.1-002"; transcript_id "AC002543.1-002"; exon_number 4;
ENm001.contig1	ExonAligner	CDS	816297	816503	.	+	0	gene_id "AC002543.1-002"; transcript_id "AC002543.1-002"; exon_number 5;
ENm001.contig1	ExonAligner	CDS	818651	818730	.	+	0	gene_id "AC002543.1-002"; transcript_id "AC002543.1-002"; exon_number 6;
ENm001.contig1	ExonAligner	CDS	822574	822652	.	+	1	gene_id "AC002543.1-002"; transcript_id "AC002543.1-002"; exon_number 7;
ENm001.contig1	ExonAligner	CDS	824643	824714	.	+	0	gene_id "AC002543.1-002"; transcript_id "AC002543.1-002"; exon_number 8;
ENm001.contig1	ExonAligner	CDS	828246	828308	.	+	0	gene_id "AC002543.1-002"; transcript_id "AC002543.1-002"; exon_number 9;
ENm001.contig1	ExonAligner	CDS	829178	829321	.	+	0	gene_id "AC002543.1-002"; transcript_id "AC002543.1-002"; exon_number 10;
ENm001.contig1	ExonAligner	CDS	802869	802932	.	+	0	gene_id "AC002543.1-004"; transcript_id "AC002543.1-004"; exon_number 2;
ENm001.contig1	ExonAligner	CDS	807261	807306	.	+	2	gene_id "AC002543.1-004"; transcript_id "AC002543.1-004"; exon_number 3;
ENm001.contig1	ExonAligner	CDS	810571	810634	.	+	1	gene_id "AC002543.1-004"; transcript_id "AC002543.1-004"; exon_number 4;
ENm001.contig1	ExonAligner	CDS	816297	816503	.	+	0	gene_id "AC002543.1-004"; transcript_id "AC002543.1-004"; exon_number 5;
ENm001.contig1	ExonAligner	CDS	818651	818730	.	+	0	gene_id "AC002543.1-004"; transcript_id "AC002543.1-004"; exon_number 6;
ENm001.contig1	ExonAligner	CDS	822574	822652	.	+	1	gene_id "AC002543.1-004"; transcript_id "AC002543.1-004"; exon_number 7;
ENm001.contig1	ExonAligner	CDS	824643	824714	.	+	0	gene_id "AC002543.1-004"; transcript_id "AC002543.1-004"; exon_number 8;
ENm001.contig1	ExonAligner	CDS	828246	828299	.	+	0	gene_id "AC002543.1-004"; transcript_id "AC002543.1-004"; exon_number 9;
ENm001.contig1	ExonAligner	CDS	854694	854844	.	+	0	gene_id "AC003987.1-002"; transcript_id "AC003987.1-002"; exon_number 1;
ENm001.contig1	ExonAligner	CDS	1017538	1017620	.	+	2	gene_id "AC003987.1-002"; transcript_id "AC003987.1-002"; exon_number 2;
ENm001.contig1	ExonAligner	CDS	1039224	1039383	.	+	0	gene_id "AC003987.1-002"; transcript_id "AC003987.1-002"; exon_number 3;
ENm001.contig1	ExonAligner	CDS	1050729	1050783	.	+	2	gene_id "AC003987.1-002"; transcript_id "AC003987.1-002"; exon_number 4;
ENm001.contig1	ExonAligner	CDS	1051424	1051539	.	+	1	gene_id "AC003987.1-002"; transcript_id "AC003987.1-002"; exon_number 5;
ENm001.contig1	ExonAligner	CDS	1053124	1053199	.	+	2	gene_id "AC003987.1-002"; transcript_id "AC003987.1-002"; exon_number 6;
ENm001.contig1	ExonAligner	CDS	1055344	1055406	.	+	1	gene_id "AC003987.1-002"; transcript_id "AC003987.1-002"; exon_number 7;
ENm001.contig1	ExonAligner	CDS	1057283	1057437	.	+	1	gene_id "AC003987.1-002"; transcript_id "AC003987.1-002"; exon_number 8;
ENm001.contig1	ExonAligner	CDS	1059648	1059739	.	+	2	gene_id "AC003987.1-002"; transcript_id "AC003987.1-002"; exon_number 9;
ENm001.contig1	ExonAligner	CDS	1100146	1100254	.	+	0	gene_id "AC003987.1-002"; transcript_id "AC003987.1-002"; exon_number 10;
ENm001.contig1	ExonAligner	CDS	1118676	1118748	.	+	2	gene_id "AC003987.1-002"; transcript_id "AC003987.1-002"; exon_number 11;
ENm001.contig1	ExonAligner	CDS	1120201	1120303	.	+	1	gene_id "AC003987.1-002"; transcript_id "AC003987.1-002"; exon_number 12;
ENm001.contig1	ExonAligner	CDS	1139751	1139901	.	+	0	gene_id "AC003987.1-002"; transcript_id "AC003987.1-002"; exon_number 13;
ENm001.contig1	ExonAligner	CDS	1149816	1149908	.	+	2	gene_id "AC003987.1-002"; transcript_id "AC003987.1-002"; exon_number 14;
ENm001.contig1	ExonAligner	CDS	1152586	1152725	.	+	2	gene_id "AC003987.1-002"; transcript_id "AC003987.1-002"; exon_number 15;
ENm001.contig1	ExonAligner	CDS	1153520	1153639	.	+	0	gene_id "AC003987.1-002"; transcript_id "AC003987.1-002"; exon_number 16;
ENm001.contig1	ExonAligner	CDS	854694	854844	.	+	0	gene_id "AC003987.1-007"; transcript_id "AC003987.1-007"; exon_number 1;
ENm001.contig1	ExonAligner	CDS	1017538	1017620	.	+	2	gene_id "AC003987.1-007"; transcript_id "AC003987.1-007"; exon_number 2;
ENm001.contig1	ExonAligner	CDS	1039224	1039383	.	+	0	gene_id "AC003987.1-007"; transcript_id "AC003987.1-007"; exon_number 3;
ENm001.contig1	ExonAligner	CDS	1050729	1050783	.	+	2	gene_id "AC003987.1-007"; transcript_id "AC003987.1-007"; exon_number 4;
ENm001.contig1	ExonAligner	CDS	1051424	1051539	.	+	1	gene_id "AC003987.1-007"; transcript_id "AC003987.1-007"; exon_number 5;
ENm001.contig1	ExonAligner	CDS	1053124	1053199	.	+	2	gene_id "AC003987.1-007"; transcript_id "AC003987.1-007"; exon_number 6;
ENm001.contig1	ExonAligner	CDS	1057283	1057437	.	+	1	gene_id "AC003987.1-007"; transcript_id "AC003987.1-007"; exon_number 7;
ENm001.contig1	ExonAligner	CDS	1059648	1059739	.	+	2	gene_id "AC003987.1-007"; transcript_id "AC003987.1-007"; exon_number 8;
ENm001.contig1	ExonAligner	CDS	1100146	1100254	.	+	0	gene_id "AC003987.1-007"; transcript_id "AC003987.1-007"; exon_number 9;
ENm001.contig1	ExonAligner	CDS	1118676	1118748	.	+	2	gene_id "AC003987.1-007"; transcript_id "AC003987.1-007"; exon_number 10;
ENm001.contig1	ExonAligner	CDS	1120201	1120303	.	+	1	gene_id "AC003987.1-007"; transcript_id "AC003987.1-007"; exon_number 11;
ENm001.contig1	ExonAligner	CDS	1139751	1139901	.	+	0	gene_id "AC003987.1-007"; transcript_id "AC003987.1-007"; exon_number 12;
ENm001.contig1	ExonAligner	CDS	1149816	1149908	.	+	2	gene_id "AC003987.1-007"; transcript_id "AC003987.1-007"; exon_number 13;
ENm001.contig1	ExonAligner	CDS	1152586	1152725	.	+	2	gene_id "AC003987.1-007"; transcript_id "AC003987.1-007"; exon_number 14;
ENm001.contig1	ExonAligner	CDS	1160695	1160790	.	+	0	gene_id "AC003987.1-007"; transcript_id "AC003987.1-007"; exon_number 15;
ENm001.contig1	ExonAligner	CDS	854694	854844	.	+	0	gene_id "AC003987.1-014"; transcript_id "AC003987.1-014"; exon_number 1;
ENm001.contig1	ExonAligner	CDS	1017538	1017620	.	+	2	gene_id "AC003987.1-014"; transcript_id "AC003987.1-014"; exon_number 2;
ENm001.contig1	ExonAligner	CDS	1039224	1039383	.	+	0	gene_id "AC003987.1-014"; transcript_id "AC003987.1-014"; exon_number 3;
ENm001.contig1	ExonAligner	CDS	1050729	1050783	.	+	2	gene_id "AC003987.1-014"; transcript_id "AC003987.1-014"; exon_number 4;
ENm001.contig1	ExonAligner	CDS	1051424	1051539	.	+	1	gene_id "AC003987.1-014"; transcript_id "AC003987.1-014"; exon_number 5;
ENm001.contig1	ExonAligner	CDS	1053124	1053199	.	+	2	gene_id "AC003987.1-014"; transcript_id "AC003987.1-014"; exon_number 6;
ENm001.contig1	ExonAligner	CDS	1055344	1055406	.	+	1	gene_id "AC003987.1-014"; transcript_id "AC003987.1-014"; exon_number 7;
ENm001.contig1	ExonAligner	CDS	1057283	1057437	.	+	1	gene_id "AC003987.1-014"; transcript_id "AC003987.1-014"; exon_number 8;
ENm001.contig1	ExonAligner	CDS	1059648	1059739	.	+	2	gene_id "AC003987.1-014"; transcript_id "AC003987.1-014"; exon_number 9;
ENm001.contig1	ExonAligner	CDS	1100146	1100254	.	+	0	gene_id "AC003987.1-014"; transcript_id "AC003987.1-014"; exon_number 10;
ENm001.contig1	ExonAligner	CDS	1118676	1118748	.	+	2	gene_id "AC003987.1-014"; transcript_id "AC003987.1-014"; exon_number 11;
ENm001.contig1	ExonAligner	CDS	1120201	1120303	.	+	1	gene_id "AC003987.1-014"; transcript_id "AC003987.1-014"; exon_number 12;
ENm001.contig1	ExonAligner	CDS	1139751	1139886	.	+	0	gene_id "AC003987.1-014"; transcript_id "AC003987.1-014"; exon_number 13;
ENm001.contig1	ExonAligner	CDS	1149816	1149908	.	+	2	gene_id "AC003987.1-014"; transcript_id "AC003987.1-014"; exon_number 14;
ENm001.contig1	ExonAligner	CDS	1152586	1152725	.	+	2	gene_id "AC003987.1-014"; transcript_id "AC003987.1-014"; exon_number 15;
ENm001.contig1	ExonAligner	CDS	1160695	1160790	.	+	0	gene_id "AC003987.1-014"; transcript_id "AC003987.1-014"; exon_number 16;
ENm001.contig1	ExonAligner	CDS	854694	854844	.	+	0	gene_id "AC003987.1-001"; transcript_id "AC003987.1-001"; exon_number 1;
ENm001.contig1	ExonAligner	CDS	1017538	1017620	.	+	2	gene_id "AC003987.1-001"; transcript_id "AC003987.1-001"; exon_number 2;
ENm001.contig1	ExonAligner	CDS	1039224	1039383	.	+	0	gene_id "AC003987.1-001"; transcript_id "AC003987.1-001"; exon_number 3;
ENm001.contig1	ExonAligner	CDS	1050729	1050783	.	+	2	gene_id "AC003987.1-001"; transcript_id "AC003987.1-001"; exon_number 4;
ENm001.contig1	ExonAligner	CDS	1051424	1051539	.	+	1	gene_id "AC003987.1-001"; transcript_id "AC003987.1-001"; exon_number 5;
ENm001.contig1	ExonAligner	CDS	1053124	1053199	.	+	2	gene_id "AC003987.1-001"; transcript_id "AC003987.1-001"; exon_number 6;
ENm001.contig1	ExonAligner	CDS	1055344	1055406	.	+	1	gene_id "AC003987.1-001"; transcript_id "AC003987.1-001"; exon_number 7;
ENm001.contig1	ExonAligner	CDS	1057283	1057437	.	+	1	gene_id "AC003987.1-001"; transcript_id "AC003987.1-001"; exon_number 8;
ENm001.contig1	ExonAligner	CDS	1059648	1059739	.	+	2	gene_id "AC003987.1-001"; transcript_id "AC003987.1-001"; exon_number 9;
ENm001.contig1	ExonAligner	CDS	1100146	1100254	.	+	0	gene_id "AC003987.1-001"; transcript_id "AC003987.1-001"; exon_number 10;
ENm001.contig1	ExonAligner	CDS	1118676	1118748	.	+	2	gene_id "AC003987.1-001"; transcript_id "AC003987.1-001"; exon_number 11;
ENm001.contig1	ExonAligner	CDS	1120201	1120303	.	+	1	gene_id "AC003987.1-001"; transcript_id "AC003987.1-001"; exon_number 12;
ENm001.contig1	ExonAligner	CDS	1139751	1139901	.	+	0	gene_id "AC003987.1-001"; transcript_id "AC003987.1-001"; exon_number 13;
ENm001.contig1	ExonAligner	CDS	1149816	1149908	.	+	2	gene_id "AC003987.1-001"; transcript_id "AC003987.1-001"; exon_number 14;
ENm001.contig1	ExonAligner	CDS	1152586	1152725	.	+	2	gene_id "AC003987.1-001"; transcript_id "AC003987.1-001"; exon_number 15;
ENm001.contig1	ExonAligner	CDS	1160695	1160790	.	+	0	gene_id "AC003987.1-001"; transcript_id "AC003987.1-001"; exon_number 16;
ENm001.contig1	ExonAligner	CDS	856226	856291	.	+	0	gene_id "AC106873.3-001"; transcript_id "AC106873.3-001"; exon_number 1;
ENm001.contig1	ExonAligner	CDS	857578	857860	.	+	0	gene_id "AC106873.3-001"; transcript_id "AC106873.3-001"; exon_number 2;
ENm001.contig1	ExonAligner	CDS	861097	861239	.	+	2	gene_id "AC106873.3-001"; transcript_id "AC106873.3-001"; exon_number 3;
ENm001.contig1	ExonAligner	CDS	856226	856291	.	+	0	gene_id "AC106873.3-004"; transcript_id "AC106873.3-004"; exon_number 1;
ENm001.contig1	ExonAligner	CDS	857578	857860	.	+	0	gene_id "AC106873.3-004"; transcript_id "AC106873.3-004"; exon_number 2;
ENm001.contig1	ExonAligner	CDS	860499	860595	.	+	2	gene_id "AC106873.3-004"; transcript_id "AC106873.3-004"; exon_number 3;
ENm001.contig1	ExonAligner	CDS	923356	923368	.	+	0	gene_id "AC003987.1-016"; transcript_id "AC003987.1-016"; exon_number 1;
ENm001.contig1	ExonAligner	CDS	1017538	1017620	.	+	2	gene_id "AC003987.1-016"; transcript_id "AC003987.1-016"; exon_number 2;
ENm001.contig1	ExonAligner	CDS	1039224	1039383	.	+	0	gene_id "AC003987.1-016"; transcript_id "AC003987.1-016"; exon_number 3;
ENm001.contig1	ExonAligner	CDS	1050729	1050783	.	+	2	gene_id "AC003987.1-016"; transcript_id "AC003987.1-016"; exon_number 4;
ENm001.contig1	ExonAligner	CDS	1051424	1051539	.	+	1	gene_id "AC003987.1-016"; transcript_id "AC003987.1-016"; exon_number 5;
ENm001.contig1	ExonAligner	CDS	1053124	1053167	.	+	2	gene_id "AC003987.1-016"; transcript_id "AC003987.1-016"; exon_number 6;
ENm001.contig1	ExonAligner	CDS	929515	929536	.	+	0	gene_id "AC003987.1-006"; transcript_id "AC003987.1-006"; exon_number 1;
ENm001.contig1	ExonAligner	CDS	1017538	1017620	.	+	2	gene_id "AC003987.1-006"; transcript_id "AC003987.1-006"; exon_number 2;
ENm001.contig1	ExonAligner	CDS	1039224	1039383	.	+	0	gene_id "AC003987.1-006"; transcript_id "AC003987.1-006"; exon_number 3;
ENm001.contig1	ExonAligner	CDS	1050729	1050783	.	+	2	gene_id "AC003987.1-006"; transcript_id "AC003987.1-006"; exon_number 4;
ENm001.contig1	ExonAligner	CDS	1051424	1051539	.	+	1	gene_id "AC003987.1-006"; transcript_id "AC003987.1-006"; exon_number 5;
ENm001.contig1	ExonAligner	CDS	1053124	1053199	.	+	2	gene_id "AC003987.1-006"; transcript_id "AC003987.1-006"; exon_number 6;
ENm001.contig1	ExonAligner	CDS	1057283	1057437	.	+	1	gene_id "AC003987.1-006"; transcript_id "AC003987.1-006"; exon_number 7;
ENm001.contig1	ExonAligner	CDS	1059648	1059739	.	+	2	gene_id "AC003987.1-006"; transcript_id "AC003987.1-006"; exon_number 8;
ENm001.contig1	ExonAligner	CDS	1100146	1100254	.	+	0	gene_id "AC003987.1-006"; transcript_id "AC003987.1-006"; exon_number 9;
ENm001.contig1	ExonAligner	CDS	1118676	1118748	.	+	2	gene_id "AC003987.1-006"; transcript_id "AC003987.1-006"; exon_number 10;
ENm001.contig1	ExonAligner	CDS	1120201	1120303	.	+	1	gene_id "AC003987.1-006"; transcript_id "AC003987.1-006"; exon_number 11;
ENm001.contig1	ExonAligner	CDS	1139751	1139901	.	+	0	gene_id "AC003987.1-006"; transcript_id "AC003987.1-006"; exon_number 12;
ENm001.contig1	ExonAligner	CDS	1149816	1149908	.	+	2	gene_id "AC003987.1-006"; transcript_id "AC003987.1-006"; exon_number 13;
ENm001.contig1	ExonAligner	CDS	1152586	1152725	.	+	2	gene_id "AC003987.1-006"; transcript_id "AC003987.1-006"; exon_number 14;
ENm001.contig1	ExonAligner	CDS	1160695	1160790	.	+	0	gene_id "AC003987.1-006"; transcript_id "AC003987.1-006"; exon_number 15;
ENm001.contig1	ExonAligner	CDS	929515	929536	.	+	0	gene_id "AC003987.1-005"; transcript_id "AC003987.1-005"; exon_number 1;
ENm001.contig1	ExonAligner	CDS	1017538	1017620	.	+	2	gene_id "AC003987.1-005"; transcript_id "AC003987.1-005"; exon_number 2;
ENm001.contig1	ExonAligner	CDS	1039224	1039383	.	+	0	gene_id "AC003987.1-005"; transcript_id "AC003987.1-005"; exon_number 3;
ENm001.contig1	ExonAligner	CDS	1050729	1050783	.	+	2	gene_id "AC003987.1-005"; transcript_id "AC003987.1-005"; exon_number 4;
ENm001.contig1	ExonAligner	CDS	1051424	1051539	.	+	1	gene_id "AC003987.1-005"; transcript_id "AC003987.1-005"; exon_number 5;
ENm001.contig1	ExonAligner	CDS	1053124	1053199	.	+	2	gene_id "AC003987.1-005"; transcript_id "AC003987.1-005"; exon_number 6;
ENm001.contig1	ExonAligner	CDS	1055344	1055406	.	+	1	gene_id "AC003987.1-005"; transcript_id "AC003987.1-005"; exon_number 7;
ENm001.contig1	ExonAligner	CDS	1057283	1057437	.	+	1	gene_id "AC003987.1-005"; transcript_id "AC003987.1-005"; exon_number 8;
ENm001.contig1	ExonAligner	CDS	1059648	1059739	.	+	2	gene_id "AC003987.1-005"; transcript_id "AC003987.1-005"; exon_number 9;
ENm001.contig1	ExonAligner	CDS	1100146	1100254	.	+	0	gene_id "AC003987.1-005"; transcript_id "AC003987.1-005"; exon_number 10;
ENm001.contig1	ExonAligner	CDS	1118676	1118748	.	+	2	gene_id "AC003987.1-005"; transcript_id "AC003987.1-005"; exon_number 11;
ENm001.contig1	ExonAligner	CDS	1120201	1120303	.	+	1	gene_id "AC003987.1-005"; transcript_id "AC003987.1-005"; exon_number 12;
ENm001.contig1	ExonAligner	CDS	1139751	1139901	.	+	0	gene_id "AC003987.1-005"; transcript_id "AC003987.1-005"; exon_number 13;
ENm001.contig1	ExonAligner	CDS	1149816	1149908	.	+	2	gene_id "AC003987.1-005"; transcript_id "AC003987.1-005"; exon_number 14;
ENm001.contig1	ExonAligner	CDS	1152586	1152725	.	+	2	gene_id "AC003987.1-005"; transcript_id "AC003987.1-005"; exon_number 15;
ENm001.contig1	ExonAligner	CDS	1160695	1160790	.	+	0	gene_id "AC003987.1-005"; transcript_id "AC003987.1-005"; exon_number 16;
ENm001.contig1	ExonAligner	CDS	1017538	1017620	.	+	2	gene_id "AC003987.1-004"; transcript_id "AC003987.1-004"; exon_number 2;
ENm001.contig1	ExonAligner	CDS	1039224	1039383	.	+	0	gene_id "AC003987.1-004"; transcript_id "AC003987.1-004"; exon_number 3;
ENm001.contig1	ExonAligner	CDS	1050729	1050783	.	+	2	gene_id "AC003987.1-004"; transcript_id "AC003987.1-004"; exon_number 4;
ENm001.contig1	ExonAligner	CDS	1051424	1051539	.	+	1	gene_id "AC003987.1-004"; transcript_id "AC003987.1-004"; exon_number 5;
ENm001.contig1	ExonAligner	CDS	1053124	1053199	.	+	2	gene_id "AC003987.1-004"; transcript_id "AC003987.1-004"; exon_number 6;
ENm001.contig1	ExonAligner	CDS	1057283	1057437	.	+	1	gene_id "AC003987.1-004"; transcript_id "AC003987.1-004"; exon_number 7;
ENm001.contig1	ExonAligner	CDS	1059648	1059739	.	+	2	gene_id "AC003987.1-004"; transcript_id "AC003987.1-004"; exon_number 8;
ENm001.contig1	ExonAligner	CDS	1100146	1100254	.	+	0	gene_id "AC003987.1-004"; transcript_id "AC003987.1-004"; exon_number 9;
ENm001.contig1	ExonAligner	CDS	1118676	1118748	.	+	2	gene_id "AC003987.1-004"; transcript_id "AC003987.1-004"; exon_number 10;
ENm001.contig1	ExonAligner	CDS	1120201	1120303	.	+	1	gene_id "AC003987.1-004"; transcript_id "AC003987.1-004"; exon_number 11;
ENm001.contig1	ExonAligner	CDS	1139751	1139886	.	+	0	gene_id "AC003987.1-004"; transcript_id "AC003987.1-004"; exon_number 12;
ENm001.contig1	ExonAligner	CDS	1149816	1149908	.	+	2	gene_id "AC003987.1-004"; transcript_id "AC003987.1-004"; exon_number 13;
ENm001.contig1	ExonAligner	CDS	1152586	1152725	.	+	2	gene_id "AC003987.1-004"; transcript_id "AC003987.1-004"; exon_number 14;
ENm001.contig1	ExonAligner	CDS	1160695	1160790	.	+	0	gene_id "AC003987.1-004"; transcript_id "AC003987.1-004"; exon_number 15;
ENm001.contig1	ExonAligner	CDS	1039350	1039383	.	+	2	gene_id "AC003987.1-009"; transcript_id "AC003987.1-009"; exon_number 1;
ENm001.contig1	ExonAligner	CDS	1050729	1050783	.	+	2	gene_id "AC003987.1-009"; transcript_id "AC003987.1-009"; exon_number 2;
ENm001.contig1	ExonAligner	CDS	1051424	1051539	.	+	1	gene_id "AC003987.1-009"; transcript_id "AC003987.1-009"; exon_number 3;
ENm001.contig1	ExonAligner	CDS	1053124	1053199	.	+	2	gene_id "AC003987.1-009"; transcript_id "AC003987.1-009"; exon_number 4;
ENm001.contig1	ExonAligner	CDS	1057283	1057437	.	+	1	gene_id "AC003987.1-009"; transcript_id "AC003987.1-009"; exon_number 5;
ENm001.contig1	ExonAligner	CDS	1059648	1059739	.	+	2	gene_id "AC003987.1-009"; transcript_id "AC003987.1-009"; exon_number 6;
ENm001.contig1	ExonAligner	CDS	1100146	1100254	.	+	0	gene_id "AC003987.1-009"; transcript_id "AC003987.1-009"; exon_number 7;
ENm001.contig1	ExonAligner	CDS	1118676	1118748	.	+	2	gene_id "AC003987.1-009"; transcript_id "AC003987.1-009"; exon_number 8;
ENm001.contig1	ExonAligner	CDS	1120201	1120303	.	+	1	gene_id "AC003987.1-009"; transcript_id "AC003987.1-009"; exon_number 9;
ENm001.contig1	ExonAligner	CDS	1127867	1127881	.	+	0	gene_id "AC003987.1-009"; transcript_id "AC003987.1-009"; exon_number 10;
ENm001.contig1	ExonAligner	CDS	1214960	1215189	.	-	2	gene_id "AC006326.1-002"; transcript_id "AC006326.1-002"; exon_number 1;
ENm001.contig1	ExonAligner	CDS	1234118	1234382	.	-	0	gene_id "AC006326.1-002"; transcript_id "AC006326.1-002"; exon_number 2;
ENm001.contig1	ExonAligner	CDS	1251894	1252171	.	-	2	gene_id "AC006326.1-002"; transcript_id "AC006326.1-002"; exon_number 3;
ENm001.contig1	ExonAligner	CDS	1257386	1257612	.	-	1	gene_id "AC006326.1-002"; transcript_id "AC006326.1-002"; exon_number 4;
ENm001.contig1	ExonAligner	CDS	1259693	1259775	.	-	0	gene_id "AC006326.1-002"; transcript_id "AC006326.1-002"; exon_number 5;
ENm001.contig1	ExonAligner	CDS	1290446	1290598	.	-	0	gene_id "AC002465.3-001"; transcript_id "AC002465.3-001"; exon_number 1;
ENm001.contig1	ExonAligner	CDS	1294157	1294270	.	-	0	gene_id "AC002465.3-001"; transcript_id "AC002465.3-001"; exon_number 2;
ENm001.contig1	ExonAligner	CDS	1295432	1295537	.	-	1	gene_id "AC002465.3-001"; transcript_id "AC002465.3-001"; exon_number 3;
ENm001.contig1	ExonAligner	CDS	1307181	1307290	.	-	0	gene_id "AC002465.3-001"; transcript_id "AC002465.3-001"; exon_number 4;
ENm001.contig1	ExonAligner	CDS	1308245	1308295	.	-	0	gene_id "AC002465.3-001"; transcript_id "AC002465.3-001"; exon_number 5;
ENm001.contig1	ExonAligner	CDS	1309211	1309280	.	-	1	gene_id "AC002465.3-001"; transcript_id "AC002465.3-001"; exon_number 6;
ENm001.contig1	ExonAligner	CDS	1310453	1310571	.	-	0	gene_id "AC002465.3-001"; transcript_id "AC002465.3-001"; exon_number 7;
ENm001.contig1	ExonAligner	CDS	1312178	1312306	.	-	0	gene_id "AC002465.3-001"; transcript_id "AC002465.3-001"; exon_number 8;
ENm001.contig1	ExonAligner	CDS	1313197	1313302	.	-	1	gene_id "AC002465.3-001"; transcript_id "AC002465.3-001"; exon_number 9;
ENm001.contig1	ExonAligner	CDS	1347668	1347773	.	-	2	gene_id "AC002465.3-001"; transcript_id "AC002465.3-001"; exon_number 10;
ENm001.contig1	ExonAligner	CDS	1349132	1349257	.	-	2	gene_id "AC002465.3-001"; transcript_id "AC002465.3-001"; exon_number 11;
ENm001.contig1	ExonAligner	CDS	1353234	1353336	.	-	0	gene_id "AC002465.3-001"; transcript_id "AC002465.3-001"; exon_number 12;
ENm001.contig1	ExonAligner	CDS	1353747	1353851	.	-	0	gene_id "AC002465.3-001"; transcript_id "AC002465.3-001"; exon_number 13;
ENm001.contig1	ExonAligner	CDS	1408110	1408162	.	+	0	gene_id "AC000061.1-001"; transcript_id "AC000061.1-001"; exon_number 1;
ENm001.contig1	ExonAligner	CDS	1432361	1432471	.	+	1	gene_id "AC000061.1-001"; transcript_id "AC000061.1-001"; exon_number 2;
ENm001.contig1	ExonAligner	CDS	1437127	1437235	.	+	1	gene_id "AC000061.1-001"; transcript_id "AC000061.1-001"; exon_number 3;
ENm001.contig1	ExonAligner	CDS	1455021	1455236	.	+	0	gene_id "AC000061.1-001"; transcript_id "AC000061.1-001"; exon_number 4;
ENm001.contig1	ExonAligner	CDS	1458361	1458450	.	+	0	gene_id "AC000061.1-001"; transcript_id "AC000061.1-001"; exon_number 5;
ENm001.contig1	ExonAligner	CDS	1459321	1459484	.	+	0	gene_id "AC000061.1-001"; transcript_id "AC000061.1-001"; exon_number 6;
ENm001.contig1	ExonAligner	CDS	1460582	1460707	.	+	1	gene_id "AC000061.1-001"; transcript_id "AC000061.1-001"; exon_number 7;
ENm001.contig1	ExonAligner	CDS	1464345	1464591	.	+	1	gene_id "AC000061.1-001"; transcript_id "AC000061.1-001"; exon_number 8;
ENm001.contig1	ExonAligner	CDS	1466274	1466366	.	+	0	gene_id "AC000061.1-001"; transcript_id "AC000061.1-001"; exon_number 9;
ENm001.contig1	ExonAligner	CDS	1473186	1473368	.	+	0	gene_id "AC000061.1-001"; transcript_id "AC000061.1-001"; exon_number 10;
ENm001.contig1	ExonAligner	CDS	1482062	1482253	.	+	0	gene_id "AC000061.1-001"; transcript_id "AC000061.1-001"; exon_number 11;
ENm001.contig1	ExonAligner	CDS	1510867	1510961	.	+	0	gene_id "AC000061.1-001"; transcript_id "AC000061.1-001"; exon_number 12;
ENm001.contig1	ExonAligner	CDS	1513541	1513627	.	+	1	gene_id "AC000061.1-001"; transcript_id "AC000061.1-001"; exon_number 13;
ENm001.contig1	ExonAligner	CDS	1515129	1515852	.	+	1	gene_id "AC000061.1-001"; transcript_id "AC000061.1-001"; exon_number 14;
ENm001.contig1	ExonAligner	CDS	1518026	1518148	.	+	0	gene_id "AC000061.1-001"; transcript_id "AC000061.1-001"; exon_number 15;
ENm001.contig1	ExonAligner	CDS	1525267	1525298	.	+	0	gene_id "AC000061.1-001"; transcript_id "AC000061.1-001"; exon_number 16;
ENm001.contig1	ExonAligner	CDS	1525972	1526216	.	+	1	gene_id "AC000061.1-001"; transcript_id "AC000061.1-001"; exon_number 17;
ENm001.contig1	ExonAligner	CDS	1529067	1529140	.	+	2	gene_id "AC000061.1-001"; transcript_id "AC000061.1-001"; exon_number 18;
ENm001.contig1	ExonAligner	CDS	1532456	1532600	.	+	0	gene_id "AC000061.1-001"; transcript_id "AC000061.1-001"; exon_number 19;
ENm001.contig1	ExonAligner	CDS	1533501	1533722	.	+	2	gene_id "AC000061.1-001"; transcript_id "AC000061.1-001"; exon_number 20;
ENm001.contig1	ExonAligner	CDS	1537454	1537554	.	+	2	gene_id "AC000061.1-001"; transcript_id "AC000061.1-001"; exon_number 21;
ENm001.contig1	ExonAligner	CDS	1550419	1550664	.	+	0	gene_id "AC000061.1-001"; transcript_id "AC000061.1-001"; exon_number 22;
ENm001.contig1	ExonAligner	CDS	1564588	1564743	.	+	0	gene_id "AC000061.1-001"; transcript_id "AC000061.1-001"; exon_number 23;
ENm001.contig1	ExonAligner	CDS	1575677	1575766	.	+	0	gene_id "AC000061.1-001"; transcript_id "AC000061.1-001"; exon_number 24;
ENm001.contig1	ExonAligner	CDS	1585599	1585771	.	+	0	gene_id "AC000061.1-001"; transcript_id "AC000061.1-001"; exon_number 25;
ENm001.contig1	ExonAligner	CDS	1586366	1586471	.	+	1	gene_id "AC000061.1-001"; transcript_id "AC000061.1-001"; exon_number 26;
ENm001.contig1	ExonAligner	CDS	1587807	1588010	.	+	0	gene_id "AC000061.1-001"; transcript_id "AC000061.1-001"; exon_number 27;
ENm001.contig1	ExonAligner	CDS	1633853	1634101	.	-	0	gene_id "AC004240.1-001"; transcript_id "AC004240.1-001"; exon_number 1;
ENm001.contig1	ExonAligner	CDS	1640433	1640534	.	-	0	gene_id "AC004240.1-001"; transcript_id "AC004240.1-001"; exon_number 2;
ENm001.contig1	ExonAligner	CDS	1642470	1642602	.	-	1	gene_id "AC004240.1-001"; transcript_id "AC004240.1-001"; exon_number 3;
ENm001.contig1	ExonAligner	CDS	1643780	1643843	.	-	2	gene_id "AC004240.1-001"; transcript_id "AC004240.1-001"; exon_number 4;
ENm001.contig1	ExonAligner	CDS	1647492	1647671	.	-	2	gene_id "AC004240.1-001"; transcript_id "AC004240.1-001"; exon_number 5;
ENm001.contig1	ExonAligner	CDS	1647999	1648204	.	-	1	gene_id "AC004240.1-001"; transcript_id "AC004240.1-001"; exon_number 6;
ENm001.contig1	ExonAligner	CDS	1651076	1651254	.	-	0	gene_id "AC004240.1-001"; transcript_id "AC004240.1-001"; exon_number 7;
ENm001.contig1	ExonAligner	CDS	1658225	1658412	.	-	2	gene_id "AC004240.1-001"; transcript_id "AC004240.1-001"; exon_number 8;
ENm001.contig1	ExonAligner	CDS	1658580	1658732	.	-	2	gene_id "AC004240.1-001"; transcript_id "AC004240.1-001"; exon_number 9;
ENm001.contig1	ExonAligner	CDS	1668075	1668168	.	-	0	gene_id "AC004240.1-001"; transcript_id "AC004240.1-001"; exon_number 10;
ENm001.contig1	ExonAligner	CDS	1668257	1668337	.	-	0	gene_id "AC004240.1-001"; transcript_id "AC004240.1-001"; exon_number 11;
ENm001.contig1	ExonAligner	CDS	1681323	1681402	.	-	2	gene_id "AC004240.1-001"; transcript_id "AC004240.1-001"; exon_number 12;
ENm001.contig1	ExonAligner	CDS	1682957	1683052	.	-	2	gene_id "AC004240.1-001"; transcript_id "AC004240.1-001"; exon_number 13;
ENm001.contig1	ExonAligner	CDS	1685516	1685785	.	-	2	gene_id "AC004240.1-001"; transcript_id "AC004240.1-001"; exon_number 14;
ENm001.contig1	ExonAligner	CDS	1692327	1692444	.	-	0	gene_id "AC004240.1-001"; transcript_id "AC004240.1-001"; exon_number 15;
ENm001.contig1	ExonAligner	CDS	1702956	1703210	.	-	0	gene_id "AC004240.1-001"; transcript_id "AC004240.1-001"; exon_number 16;
ENm001.contig1	ExonAligner	CDS	1705531	1705675	.	-	1	gene_id "AC004240.1-001"; transcript_id "AC004240.1-001"; exon_number 17;
ENm001.contig1	ExonAligner	CDS	1707601	1707700	.	-	2	gene_id "AC004240.1-001"; transcript_id "AC004240.1-001"; exon_number 18;
ENm001.contig1	ExonAligner	CDS	1709096	1709299	.	-	2	gene_id "AC004240.1-001"; transcript_id "AC004240.1-001"; exon_number 19;
ENm001.contig1	ExonAligner	CDS	1716324	1717971	.	-	0	gene_id "AC004240.1-001"; transcript_id "AC004240.1-001"; exon_number 20;
ENm001.contig1	ExonAligner	CDS	1737541	1737762	.	-	0	gene_id "AC004240.1-001"; transcript_id "AC004240.1-001"; exon_number 21;
ENm001.contig1	ExonAligner	CDS	1788291	1788398	.	-	0	gene_id "AC004240.1-001"; transcript_id "AC004240.1-001"; exon_number 22;
ENm001.contig1	ExonAligner	CDS	1799759	1799839	.	-	0	gene_id "AC004240.1-001"; transcript_id "AC004240.1-001"; exon_number 23;
ENm001.contig1	ExonAligner	CDS	1717779	1717974	.	-	0	gene_id "AC004240.1-002"; transcript_id "AC004240.1-002"; exon_number 1;
ENm001.contig1	ExonAligner	CDS	1737541	1737762	.	-	0	gene_id "AC004240.1-002"; transcript_id "AC004240.1-002"; exon_number 2;
ENm001.contig1	ExonAligner	CDS	1788291	1788353	.	-	0	gene_id "AC004240.1-002"; transcript_id "AC004240.1-002"; exon_number 3;
ENm002.contig1	ExonAligner	CDS	6461	6601	.	-	0	gene_id "AC034228.1-001"; transcript_id "AC034228.1-001"; exon_number 1;
ENm002.contig1	ExonAligner	CDS	12758	12823	.	-	0	gene_id "AC034228.1-001"; transcript_id "AC034228.1-001"; exon_number 2;
ENm002.contig1	ExonAligner	CDS	13729	13824	.	-	0	gene_id "AC034228.1-001"; transcript_id "AC034228.1-001"; exon_number 3;
ENm002.contig1	ExonAligner	CDS	15279	15422	.	-	0	gene_id "AC034228.1-001"; transcript_id "AC034228.1-001"; exon_number 4;
ENm002.contig1	ExonAligner	CDS	19780	19896	.	-	0	gene_id "AC034228.1-001"; transcript_id "AC034228.1-001"; exon_number 5;
ENm002.contig1	ExonAligner	CDS	20945	21027	.	-	2	gene_id "AC034228.1-001"; transcript_id "AC034228.1-001"; exon_number 6;
ENm002.contig1	ExonAligner	CDS	23135	23201	.	-	0	gene_id "AC034228.1-001"; transcript_id "AC034228.1-001"; exon_number 7;
ENm002.contig1	ExonAligner	CDS	24248	24337	.	-	0	gene_id "AC034228.1-001"; transcript_id "AC034228.1-001"; exon_number 8;
ENm002.contig1	ExonAligner	CDS	25422	25556	.	-	0	gene_id "AC034228.1-001"; transcript_id "AC034228.1-001"; exon_number 9;
ENm002.contig1	ExonAligner	CDS	25966	26100	.	-	0	gene_id "AC034228.1-001"; transcript_id "AC034228.1-001"; exon_number 10;
ENm002.contig1	ExonAligner	CDS	27581	27658	.	-	0	gene_id "AC034228.1-001"; transcript_id "AC034228.1-001"; exon_number 11;
ENm002.contig1	ExonAligner	CDS	29301	29374	.	-	2	gene_id "AC034228.1-001"; transcript_id "AC034228.1-001"; exon_number 12;
ENm002.contig1	ExonAligner	CDS	38005	38056	.	-	0	gene_id "AC034228.1-001"; transcript_id "AC034228.1-001"; exon_number 13;
ENm002.contig1	ExonAligner	CDS	39434	39460	.	-	0	gene_id "AC034228.1-001"; transcript_id "AC034228.1-001"; exon_number 14;
ENm002.contig1	ExonAligner	CDS	40620	40798	.	-	2	gene_id "AC034228.1-001"; transcript_id "AC034228.1-001"; exon_number 15;
ENm002.contig1	ExonAligner	CDS	41351	41450	.	-	0	gene_id "AC034228.1-001"; transcript_id "AC034228.1-001"; exon_number 16;
ENm002.contig1	ExonAligner	CDS	41900	42001	.	-	0	gene_id "AC034228.1-001"; transcript_id "AC034228.1-001"; exon_number 17;
ENm002.contig1	ExonAligner	CDS	42578	42642	.	-	2	gene_id "AC034228.1-001"; transcript_id "AC034228.1-001"; exon_number 18;
ENm002.contig1	ExonAligner	CDS	43330	43438	.	-	0	gene_id "AC034228.1-001"; transcript_id "AC034228.1-001"; exon_number 19;
ENm002.contig1	ExonAligner	CDS	45967	46181	.	-	2	gene_id "AC034228.1-001"; transcript_id "AC034228.1-001"; exon_number 20;
ENm002.contig1	ExonAligner	CDS	61874	61922	.	-	0	gene_id "AC034228.1-001"; transcript_id "AC034228.1-001"; exon_number 21;
ENm002.contig1	ExonAligner	CDS	6461	6601	.	-	0	gene_id "AC034228.1-003"; transcript_id "AC034228.1-003"; exon_number 1;
ENm002.contig1	ExonAligner	CDS	12758	12823	.	-	0	gene_id "AC034228.1-003"; transcript_id "AC034228.1-003"; exon_number 2;
ENm002.contig1	ExonAligner	CDS	13729	13824	.	-	0	gene_id "AC034228.1-003"; transcript_id "AC034228.1-003"; exon_number 3;
ENm002.contig1	ExonAligner	CDS	15279	15422	.	-	0	gene_id "AC034228.1-003"; transcript_id "AC034228.1-003"; exon_number 4;
ENm002.contig1	ExonAligner	CDS	19780	19896	.	-	0	gene_id "AC034228.1-003"; transcript_id "AC034228.1-003"; exon_number 5;
ENm002.contig1	ExonAligner	CDS	20945	21027	.	-	2	gene_id "AC034228.1-003"; transcript_id "AC034228.1-003"; exon_number 6;
ENm002.contig1	ExonAligner	CDS	23135	23201	.	-	0	gene_id "AC034228.1-003"; transcript_id "AC034228.1-003"; exon_number 7;
ENm002.contig1	ExonAligner	CDS	24248	24337	.	-	0	gene_id "AC034228.1-003"; transcript_id "AC034228.1-003"; exon_number 8;
ENm002.contig1	ExonAligner	CDS	25422	25556	.	-	0	gene_id "AC034228.1-003"; transcript_id "AC034228.1-003"; exon_number 9;
ENm002.contig1	ExonAligner	CDS	25966	26058	.	-	0	gene_id "AC034228.1-003"; transcript_id "AC034228.1-003"; exon_number 10;
ENm002.contig1	ExonAligner	CDS	29301	29374	.	-	2	gene_id "AC034228.1-003"; transcript_id "AC034228.1-003"; exon_number 11;
ENm002.contig1	ExonAligner	CDS	38005	38056	.	-	0	gene_id "AC034228.1-003"; transcript_id "AC034228.1-003"; exon_number 12;
ENm002.contig1	ExonAligner	CDS	39434	39460	.	-	0	gene_id "AC034228.1-003"; transcript_id "AC034228.1-003"; exon_number 13;
ENm002.contig1	ExonAligner	CDS	40620	40798	.	-	2	gene_id "AC034228.1-003"; transcript_id "AC034228.1-003"; exon_number 14;
ENm002.contig1	ExonAligner	CDS	41351	41450	.	-	0	gene_id "AC034228.1-003"; transcript_id "AC034228.1-003"; exon_number 15;
ENm002.contig1	ExonAligner	CDS	41900	42001	.	-	0	gene_id "AC034228.1-003"; transcript_id "AC034228.1-003"; exon_number 16;
ENm002.contig1	ExonAligner	CDS	42578	42642	.	-	2	gene_id "AC034228.1-003"; transcript_id "AC034228.1-003"; exon_number 17;
ENm002.contig1	ExonAligner	CDS	43330	43438	.	-	0	gene_id "AC034228.1-003"; transcript_id "AC034228.1-003"; exon_number 18;
ENm002.contig1	ExonAligner	CDS	46069	46158	.	-	0	gene_id "AC034228.1-003"; transcript_id "AC034228.1-003"; exon_number 19;
ENm002.contig1	ExonAligner	CDS	6461	6601	.	-	0	gene_id "AC034228.1-009"; transcript_id "AC034228.1-009"; exon_number 1;
ENm002.contig1	ExonAligner	CDS	12758	12823	.	-	0	gene_id "AC034228.1-009"; transcript_id "AC034228.1-009"; exon_number 2;
ENm002.contig1	ExonAligner	CDS	13729	13824	.	-	0	gene_id "AC034228.1-009"; transcript_id "AC034228.1-009"; exon_number 3;
ENm002.contig1	ExonAligner	CDS	15279	15422	.	-	0	gene_id "AC034228.1-009"; transcript_id "AC034228.1-009"; exon_number 4;
ENm002.contig1	ExonAligner	CDS	19780	19896	.	-	0	gene_id "AC034228.1-009"; transcript_id "AC034228.1-009"; exon_number 5;
ENm002.contig1	ExonAligner	CDS	20945	21027	.	-	2	gene_id "AC034228.1-009"; transcript_id "AC034228.1-009"; exon_number 6;
ENm002.contig1	ExonAligner	CDS	23135	23201	.	-	0	gene_id "AC034228.1-009"; transcript_id "AC034228.1-009"; exon_number 7;
ENm002.contig1	ExonAligner	CDS	24248	24337	.	-	0	gene_id "AC034228.1-009"; transcript_id "AC034228.1-009"; exon_number 8;
ENm002.contig1	ExonAligner	CDS	25422	25556	.	-	0	gene_id "AC034228.1-009"; transcript_id "AC034228.1-009"; exon_number 9;
ENm002.contig1	ExonAligner	CDS	25966	26100	.	-	0	gene_id "AC034228.1-009"; transcript_id "AC034228.1-009"; exon_number 10;
ENm002.contig1	ExonAligner	CDS	27446	27523	.	-	0	gene_id "AC034228.1-009"; transcript_id "AC034228.1-009"; exon_number 11;
ENm002.contig1	ExonAligner	CDS	29301	29374	.	-	2	gene_id "AC034228.1-009"; transcript_id "AC034228.1-009"; exon_number 12;
ENm002.contig1	ExonAligner	CDS	38005	38056	.	-	0	gene_id "AC034228.1-009"; transcript_id "AC034228.1-009"; exon_number 13;
ENm002.contig1	ExonAligner	CDS	39434	39460	.	-	0	gene_id "AC034228.1-009"; transcript_id "AC034228.1-009"; exon_number 14;
ENm002.contig1	ExonAligner	CDS	40620	40798	.	-	2	gene_id "AC034228.1-009"; transcript_id "AC034228.1-009"; exon_number 15;
ENm002.contig1	ExonAligner	CDS	41351	41450	.	-	0	gene_id "AC034228.1-009"; transcript_id "AC034228.1-009"; exon_number 16;
ENm002.contig1	ExonAligner	CDS	41900	42001	.	-	0	gene_id "AC034228.1-009"; transcript_id "AC034228.1-009"; exon_number 17;
ENm002.contig1	ExonAligner	CDS	42578	42642	.	-	2	gene_id "AC034228.1-009"; transcript_id "AC034228.1-009"; exon_number 18;
ENm002.contig1	ExonAligner	CDS	43330	43438	.	-	0	gene_id "AC034228.1-009"; transcript_id "AC034228.1-009"; exon_number 19;
ENm002.contig1	ExonAligner	CDS	45967	46181	.	-	2	gene_id "AC034228.1-009"; transcript_id "AC034228.1-009"; exon_number 20;
ENm002.contig1	ExonAligner	CDS	61874	61922	.	-	0	gene_id "AC034228.1-009"; transcript_id "AC034228.1-009"; exon_number 21;
ENm002.contig1	ExonAligner	CDS	6461	6601	.	-	0	gene_id "AC034228.1-002"; transcript_id "AC034228.1-002"; exon_number 1;
ENm002.contig1	ExonAligner	CDS	12758	12823	.	-	0	gene_id "AC034228.1-002"; transcript_id "AC034228.1-002"; exon_number 2;
ENm002.contig1	ExonAligner	CDS	13729	13824	.	-	0	gene_id "AC034228.1-002"; transcript_id "AC034228.1-002"; exon_number 3;
ENm002.contig1	ExonAligner	CDS	15279	15422	.	-	0	gene_id "AC034228.1-002"; transcript_id "AC034228.1-002"; exon_number 4;
ENm002.contig1	ExonAligner	CDS	19780	19896	.	-	0	gene_id "AC034228.1-002"; transcript_id "AC034228.1-002"; exon_number 5;
ENm002.contig1	ExonAligner	CDS	20945	21027	.	-	2	gene_id "AC034228.1-002"; transcript_id "AC034228.1-002"; exon_number 6;
ENm002.contig1	ExonAligner	CDS	23135	23201	.	-	0	gene_id "AC034228.1-002"; transcript_id "AC034228.1-002"; exon_number 7;
ENm002.contig1	ExonAligner	CDS	24248	24337	.	-	0	gene_id "AC034228.1-002"; transcript_id "AC034228.1-002"; exon_number 8;
ENm002.contig1	ExonAligner	CDS	25422	25556	.	-	0	gene_id "AC034228.1-002"; transcript_id "AC034228.1-002"; exon_number 9;
ENm002.contig1	ExonAligner	CDS	25966	26100	.	-	0	gene_id "AC034228.1-002"; transcript_id "AC034228.1-002"; exon_number 10;
ENm002.contig1	ExonAligner	CDS	27581	27658	.	-	0	gene_id "AC034228.1-002"; transcript_id "AC034228.1-002"; exon_number 11;
ENm002.contig1	ExonAligner	CDS	29301	29374	.	-	2	gene_id "AC034228.1-002"; transcript_id "AC034228.1-002"; exon_number 12;
ENm002.contig1	ExonAligner	CDS	38005	38056	.	-	0	gene_id "AC034228.1-002"; transcript_id "AC034228.1-002"; exon_number 13;
ENm002.contig1	ExonAligner	CDS	39434	39460	.	-	0	gene_id "AC034228.1-002"; transcript_id "AC034228.1-002"; exon_number 14;
ENm002.contig1	ExonAligner	CDS	40620	40798	.	-	2	gene_id "AC034228.1-002"; transcript_id "AC034228.1-002"; exon_number 15;
ENm002.contig1	ExonAligner	CDS	41351	41450	.	-	0	gene_id "AC034228.1-002"; transcript_id "AC034228.1-002"; exon_number 16;
ENm002.contig1	ExonAligner	CDS	41900	42001	.	-	0	gene_id "AC034228.1-002"; transcript_id "AC034228.1-002"; exon_number 17;
ENm002.contig1	ExonAligner	CDS	42578	42642	.	-	2	gene_id "AC034228.1-002"; transcript_id "AC034228.1-002"; exon_number 18;
ENm002.contig1	ExonAligner	CDS	43330	43438	.	-	0	gene_id "AC034228.1-002"; transcript_id "AC034228.1-002"; exon_number 19;
ENm002.contig1	ExonAligner	CDS	45967	46181	.	-	2	gene_id "AC034228.1-002"; transcript_id "AC034228.1-002"; exon_number 20;
ENm002.contig1	ExonAligner	CDS	6461	6601	.	-	0	gene_id "AC034228.1-008"; transcript_id "AC034228.1-008"; exon_number 1;
ENm002.contig1	ExonAligner	CDS	12758	12823	.	-	0	gene_id "AC034228.1-008"; transcript_id "AC034228.1-008"; exon_number 2;
ENm002.contig1	ExonAligner	CDS	13729	13824	.	-	0	gene_id "AC034228.1-008"; transcript_id "AC034228.1-008"; exon_number 3;
ENm002.contig1	ExonAligner	CDS	15279	15422	.	-	0	gene_id "AC034228.1-008"; transcript_id "AC034228.1-008"; exon_number 4;
ENm002.contig1	ExonAligner	CDS	19780	19896	.	-	0	gene_id "AC034228.1-008"; transcript_id "AC034228.1-008"; exon_number 5;
ENm002.contig1	ExonAligner	CDS	20945	21027	.	-	2	gene_id "AC034228.1-008"; transcript_id "AC034228.1-008"; exon_number 6;
ENm002.contig1	ExonAligner	CDS	23135	23201	.	-	0	gene_id "AC034228.1-008"; transcript_id "AC034228.1-008"; exon_number 7;
ENm002.contig1	ExonAligner	CDS	24248	24337	.	-	0	gene_id "AC034228.1-008"; transcript_id "AC034228.1-008"; exon_number 8;
ENm002.contig1	ExonAligner	CDS	25422	25556	.	-	0	gene_id "AC034228.1-008"; transcript_id "AC034228.1-008"; exon_number 9;
ENm002.contig1	ExonAligner	CDS	25966	26100	.	-	0	gene_id "AC034228.1-008"; transcript_id "AC034228.1-008"; exon_number 10;
ENm002.contig1	ExonAligner	CDS	27446	27523	.	-	0	gene_id "AC034228.1-008"; transcript_id "AC034228.1-008"; exon_number 11;
ENm002.contig1	ExonAligner	CDS	29301	29374	.	-	2	gene_id "AC034228.1-008"; transcript_id "AC034228.1-008"; exon_number 12;
ENm002.contig1	ExonAligner	CDS	38005	38056	.	-	0	gene_id "AC034228.1-008"; transcript_id "AC034228.1-008"; exon_number 13;
ENm002.contig1	ExonAligner	CDS	39434	39460	.	-	0	gene_id "AC034228.1-008"; transcript_id "AC034228.1-008"; exon_number 14;
ENm002.contig1	ExonAligner	CDS	40620	40798	.	-	2	gene_id "AC034228.1-008"; transcript_id "AC034228.1-008"; exon_number 15;
ENm002.contig1	ExonAligner	CDS	41351	41450	.	-	0	gene_id "AC034228.1-008"; transcript_id "AC034228.1-008"; exon_number 16;
ENm002.contig1	ExonAligner	CDS	41900	42001	.	-	0	gene_id "AC034228.1-008"; transcript_id "AC034228.1-008"; exon_number 17;
ENm002.contig1	ExonAligner	CDS	42578	42642	.	-	2	gene_id "AC034228.1-008"; transcript_id "AC034228.1-008"; exon_number 18;
ENm002.contig1	ExonAligner	CDS	43330	43438	.	-	0	gene_id "AC034228.1-008"; transcript_id "AC034228.1-008"; exon_number 19;
ENm002.contig1	ExonAligner	CDS	45964	46158	.	-	0	gene_id "AC034228.1-008"; transcript_id "AC034228.1-008"; exon_number 20;
ENm002.contig1	ExonAligner	CDS	6461	6601	.	-	0	gene_id "AC034228.1-004"; transcript_id "AC034228.1-004"; exon_number 1;
ENm002.contig1	ExonAligner	CDS	12758	12823	.	-	0	gene_id "AC034228.1-004"; transcript_id "AC034228.1-004"; exon_number 2;
ENm002.contig1	ExonAligner	CDS	13729	13824	.	-	0	gene_id "AC034228.1-004"; transcript_id "AC034228.1-004"; exon_number 3;
ENm002.contig1	ExonAligner	CDS	15279	15422	.	-	0	gene_id "AC034228.1-004"; transcript_id "AC034228.1-004"; exon_number 4;
ENm002.contig1	ExonAligner	CDS	19780	19896	.	-	0	gene_id "AC034228.1-004"; transcript_id "AC034228.1-004"; exon_number 5;
ENm002.contig1	ExonAligner	CDS	20945	21027	.	-	2	gene_id "AC034228.1-004"; transcript_id "AC034228.1-004"; exon_number 6;
ENm002.contig1	ExonAligner	CDS	23135	23201	.	-	0	gene_id "AC034228.1-004"; transcript_id "AC034228.1-004"; exon_number 7;
ENm002.contig1	ExonAligner	CDS	24248	24337	.	-	0	gene_id "AC034228.1-004"; transcript_id "AC034228.1-004"; exon_number 8;
ENm002.contig1	ExonAligner	CDS	25422	25556	.	-	0	gene_id "AC034228.1-004"; transcript_id "AC034228.1-004"; exon_number 9;
ENm002.contig1	ExonAligner	CDS	25966	26100	.	-	0	gene_id "AC034228.1-004"; transcript_id "AC034228.1-004"; exon_number 10;
ENm002.contig1	ExonAligner	CDS	27581	27658	.	-	0	gene_id "AC034228.1-004"; transcript_id "AC034228.1-004"; exon_number 11;
ENm002.contig1	ExonAligner	CDS	29301	29374	.	-	2	gene_id "AC034228.1-004"; transcript_id "AC034228.1-004"; exon_number 12;
ENm002.contig1	ExonAligner	CDS	38005	38056	.	-	0	gene_id "AC034228.1-004"; transcript_id "AC034228.1-004"; exon_number 13;
ENm002.contig1	ExonAligner	CDS	39434	39460	.	-	0	gene_id "AC034228.1-004"; transcript_id "AC034228.1-004"; exon_number 14;
ENm002.contig1	ExonAligner	CDS	40620	40798	.	-	2	gene_id "AC034228.1-004"; transcript_id "AC034228.1-004"; exon_number 15;
ENm002.contig1	ExonAligner	CDS	41351	41450	.	-	0	gene_id "AC034228.1-004"; transcript_id "AC034228.1-004"; exon_number 16;
ENm002.contig1	ExonAligner	CDS	41900	42001	.	-	0	gene_id "AC034228.1-004"; transcript_id "AC034228.1-004"; exon_number 17;
ENm002.contig1	ExonAligner	CDS	42578	42642	.	-	2	gene_id "AC034228.1-004"; transcript_id "AC034228.1-004"; exon_number 18;
ENm002.contig1	ExonAligner	CDS	43330	43438	.	-	0	gene_id "AC034228.1-004"; transcript_id "AC034228.1-004"; exon_number 19;
ENm002.contig1	ExonAligner	CDS	45964	46158	.	-	0	gene_id "AC034228.1-004"; transcript_id "AC034228.1-004"; exon_number 20;
ENm002.contig1	ExonAligner	CDS	25483	25556	.	-	2	gene_id "AC034228.1-005"; transcript_id "AC034228.1-005"; exon_number 1;
ENm002.contig1	ExonAligner	CDS	25966	26100	.	-	2	gene_id "AC034228.1-005"; transcript_id "AC034228.1-005"; exon_number 2;
ENm002.contig1	ExonAligner	CDS	27446	27523	.	-	2	gene_id "AC034228.1-005"; transcript_id "AC034228.1-005"; exon_number 3;
ENm002.contig1	ExonAligner	CDS	29301	29374	.	-	1	gene_id "AC034228.1-005"; transcript_id "AC034228.1-005"; exon_number 4;
ENm002.contig1	ExonAligner	CDS	38005	38056	.	-	2	gene_id "AC034228.1-005"; transcript_id "AC034228.1-005"; exon_number 5;
ENm002.contig1	ExonAligner	CDS	39434	39460	.	-	2	gene_id "AC034228.1-005"; transcript_id "AC034228.1-005"; exon_number 6;
ENm002.contig1	ExonAligner	CDS	40620	40798	.	-	1	gene_id "AC034228.1-005"; transcript_id "AC034228.1-005"; exon_number 7;
ENm002.contig1	ExonAligner	CDS	41351	41450	.	-	2	gene_id "AC034228.1-005"; transcript_id "AC034228.1-005"; exon_number 8;
ENm002.contig1	ExonAligner	CDS	41900	42001	.	-	2	gene_id "AC034228.1-005"; transcript_id "AC034228.1-005"; exon_number 9;
ENm002.contig1	ExonAligner	CDS	42578	42642	.	-	1	gene_id "AC034228.1-005"; transcript_id "AC034228.1-005"; exon_number 10;
ENm002.contig1	ExonAligner	CDS	43330	43438	.	-	2	gene_id "AC034228.1-005"; transcript_id "AC034228.1-005"; exon_number 11;
ENm002.contig1	ExonAligner	CDS	46069	46186	.	-	2	gene_id "AC034228.1-005"; transcript_id "AC034228.1-005"; exon_number 12;
ENm002.contig1	ExonAligner	CDS	40734	40798	.	-	2	gene_id "AC034228.1-011"; transcript_id "AC034228.1-011"; exon_number 1;
ENm002.contig1	ExonAligner	CDS	41351	41450	.	-	0	gene_id "AC034228.1-011"; transcript_id "AC034228.1-011"; exon_number 2;
ENm002.contig1	ExonAligner	CDS	41900	42001	.	-	0	gene_id "AC034228.1-011"; transcript_id "AC034228.1-011"; exon_number 3;
ENm002.contig1	ExonAligner	CDS	42578	42642	.	-	2	gene_id "AC034228.1-011"; transcript_id "AC034228.1-011"; exon_number 4;
ENm002.contig1	ExonAligner	CDS	43330	43438	.	-	0	gene_id "AC034228.1-011"; transcript_id "AC034228.1-011"; exon_number 5;
ENm002.contig1	ExonAligner	CDS	45964	46158	.	-	0	gene_id "AC034228.1-011"; transcript_id "AC034228.1-011"; exon_number 6;
ENm002.contig1	ExonAligner	CDS	41916	42001	.	-	0	gene_id "AC034228.1-012"; transcript_id "AC034228.1-012"; exon_number 1;
ENm002.contig1	ExonAligner	CDS	42578	42642	.	-	2	gene_id "AC034228.1-012"; transcript_id "AC034228.1-012"; exon_number 2;
ENm002.contig1	ExonAligner	CDS	43330	43438	.	-	0	gene_id "AC034228.1-012"; transcript_id "AC034228.1-012"; exon_number 3;
ENm002.contig1	ExonAligner	CDS	45964	46158	.	-	0	gene_id "AC034228.1-012"; transcript_id "AC034228.1-012"; exon_number 4;
ENm002.contig1	ExonAligner	CDS	131756	131914	.	+	0	gene_id "AC034228.5-001"; transcript_id "AC034228.5-001"; exon_number 1;
ENm002.contig1	ExonAligner	CDS	132016	132051	.	+	0	gene_id "AC034228.5-001"; transcript_id "AC034228.5-001"; exon_number 2;
ENm002.contig1	ExonAligner	CDS	133219	133308	.	+	0	gene_id "AC034228.5-001"; transcript_id "AC034228.5-001"; exon_number 3;
ENm002.contig1	ExonAligner	CDS	133436	133477	.	+	0	gene_id "AC034228.5-001"; transcript_id "AC034228.5-001"; exon_number 4;
ENm002.contig1	ExonAligner	CDS	133581	133703	.	+	0	gene_id "AC034228.5-001"; transcript_id "AC034228.5-001"; exon_number 5;
ENm002.contig1	ExonAligner	CDS	142821	142979	.	+	0	gene_id "AC034228.6-001"; transcript_id "AC034228.6-001"; exon_number 1;
ENm002.contig1	ExonAligner	CDS	143085	143120	.	+	0	gene_id "AC034228.6-001"; transcript_id "AC034228.6-001"; exon_number 2;
ENm002.contig1	ExonAligner	CDS	143811	143936	.	+	0	gene_id "AC034228.6-001"; transcript_id "AC034228.6-001"; exon_number 3;
ENm002.contig1	ExonAligner	CDS	144745	144852	.	+	0	gene_id "AC034228.6-001"; transcript_id "AC034228.6-001"; exon_number 4;
ENm002.contig1	ExonAligner	CDS	255513	255583	.	-	2	gene_id "AC063976.5-001"; transcript_id "AC063976.5-001"; exon_number 1;
ENm002.contig1	ExonAligner	CDS	257418	257514	.	-	0	gene_id "AC063976.5-001"; transcript_id "AC063976.5-001"; exon_number 2;
ENm002.contig1	ExonAligner	CDS	257921	257989	.	-	0	gene_id "AC063976.5-001"; transcript_id "AC063976.5-001"; exon_number 3;
ENm002.contig1	ExonAligner	CDS	260662	260721	.	-	0	gene_id "AC063976.5-001"; transcript_id "AC063976.5-001"; exon_number 4;
ENm002.contig1	ExonAligner	CDS	261334	261387	.	-	0	gene_id "AC063976.5-001"; transcript_id "AC063976.5-001"; exon_number 5;
ENm002.contig1	ExonAligner	CDS	266157	266256	.	-	1	gene_id "AC063976.5-001"; transcript_id "AC063976.5-001"; exon_number 6;
ENm002.contig1	ExonAligner	CDS	266491	266561	.	-	0	gene_id "AC063976.5-001"; transcript_id "AC063976.5-001"; exon_number 7;
ENm002.contig1	ExonAligner	CDS	270076	270252	.	-	0	gene_id "AC063976.5-001"; transcript_id "AC063976.5-001"; exon_number 8;
ENm002.contig1	ExonAligner	CDS	271414	271607	.	-	2	gene_id "AC063976.5-001"; transcript_id "AC063976.5-001"; exon_number 9;
ENm002.contig1	ExonAligner	CDS	272551	272784	.	-	2	gene_id "AC063976.5-001"; transcript_id "AC063976.5-001"; exon_number 10;
ENm002.contig1	ExonAligner	CDS	276172	276303	.	-	2	gene_id "AC063976.5-001"; transcript_id "AC063976.5-001"; exon_number 11;
ENm002.contig1	ExonAligner	CDS	279118	279269	.	-	1	gene_id "AC063976.5-001"; transcript_id "AC063976.5-001"; exon_number 12;
ENm002.contig1	ExonAligner	CDS	279661	279757	.	-	2	gene_id "AC063976.5-001"; transcript_id "AC063976.5-001"; exon_number 13;
ENm002.contig1	ExonAligner	CDS	280454	280535	.	-	0	gene_id "AC063976.5-001"; transcript_id "AC063976.5-001"; exon_number 14;
ENm002.contig1	ExonAligner	CDS	255513	255583	.	-	2	gene_id "AC063976.5-004"; transcript_id "AC063976.5-004"; exon_number 1;
ENm002.contig1	ExonAligner	CDS	257418	257514	.	-	0	gene_id "AC063976.5-004"; transcript_id "AC063976.5-004"; exon_number 2;
ENm002.contig1	ExonAligner	CDS	257921	257989	.	-	0	gene_id "AC063976.5-004"; transcript_id "AC063976.5-004"; exon_number 3;
ENm002.contig1	ExonAligner	CDS	260774	260833	.	-	0	gene_id "AC063976.5-004"; transcript_id "AC063976.5-004"; exon_number 4;
ENm002.contig1	ExonAligner	CDS	261334	261387	.	-	0	gene_id "AC063976.5-004"; transcript_id "AC063976.5-004"; exon_number 5;
ENm002.contig1	ExonAligner	CDS	266157	266256	.	-	1	gene_id "AC063976.5-004"; transcript_id "AC063976.5-004"; exon_number 6;
ENm002.contig1	ExonAligner	CDS	266491	266561	.	-	0	gene_id "AC063976.5-004"; transcript_id "AC063976.5-004"; exon_number 7;
ENm002.contig1	ExonAligner	CDS	270076	270252	.	-	0	gene_id "AC063976.5-004"; transcript_id "AC063976.5-004"; exon_number 8;
ENm002.contig1	ExonAligner	CDS	271414	271607	.	-	2	gene_id "AC063976.5-004"; transcript_id "AC063976.5-004"; exon_number 9;
ENm002.contig1	ExonAligner	CDS	272551	272784	.	-	2	gene_id "AC063976.5-004"; transcript_id "AC063976.5-004"; exon_number 10;
ENm002.contig1	ExonAligner	CDS	276172	276303	.	-	2	gene_id "AC063976.5-004"; transcript_id "AC063976.5-004"; exon_number 11;
ENm002.contig1	ExonAligner	CDS	279118	279269	.	-	1	gene_id "AC063976.5-004"; transcript_id "AC063976.5-004"; exon_number 12;
ENm002.contig1	ExonAligner	CDS	279661	279757	.	-	2	gene_id "AC063976.5-004"; transcript_id "AC063976.5-004"; exon_number 13;
ENm002.contig1	ExonAligner	CDS	280454	280535	.	-	0	gene_id "AC063976.5-004"; transcript_id "AC063976.5-004"; exon_number 14;
ENm002.contig1	ExonAligner	CDS	255513	255583	.	-	2	gene_id "AC063976.5-003"; transcript_id "AC063976.5-003"; exon_number 1;
ENm002.contig1	ExonAligner	CDS	257418	257514	.	-	0	gene_id "AC063976.5-003"; transcript_id "AC063976.5-003"; exon_number 2;
ENm002.contig1	ExonAligner	CDS	257921	257989	.	-	0	gene_id "AC063976.5-003"; transcript_id "AC063976.5-003"; exon_number 3;
ENm002.contig1	ExonAligner	CDS	260662	260721	.	-	0	gene_id "AC063976.5-003"; transcript_id "AC063976.5-003"; exon_number 4;
ENm002.contig1	ExonAligner	CDS	261334	261387	.	-	0	gene_id "AC063976.5-003"; transcript_id "AC063976.5-003"; exon_number 5;
ENm002.contig1	ExonAligner	CDS	266157	266256	.	-	1	gene_id "AC063976.5-003"; transcript_id "AC063976.5-003"; exon_number 6;
ENm002.contig1	ExonAligner	CDS	266491	266561	.	-	0	gene_id "AC063976.5-003"; transcript_id "AC063976.5-003"; exon_number 7;
ENm002.contig1	ExonAligner	CDS	270076	270252	.	-	0	gene_id "AC063976.5-003"; transcript_id "AC063976.5-003"; exon_number 8;
ENm002.contig1	ExonAligner	CDS	271414	271607	.	-	2	gene_id "AC063976.5-003"; transcript_id "AC063976.5-003"; exon_number 9;
ENm002.contig1	ExonAligner	CDS	272551	272784	.	-	2	gene_id "AC063976.5-003"; transcript_id "AC063976.5-003"; exon_number 10;
ENm002.contig1	ExonAligner	CDS	276172	276303	.	-	2	gene_id "AC063976.5-003"; transcript_id "AC063976.5-003"; exon_number 11;
ENm002.contig1	ExonAligner	CDS	279118	279269	.	-	1	gene_id "AC063976.5-003"; transcript_id "AC063976.5-003"; exon_number 12;
ENm002.contig1	ExonAligner	CDS	279661	279757	.	-	2	gene_id "AC063976.5-003"; transcript_id "AC063976.5-003"; exon_number 13;
ENm002.contig1	ExonAligner	CDS	280454	280535	.	-	0	gene_id "AC063976.5-003"; transcript_id "AC063976.5-003"; exon_number 14;
ENm002.contig1	ExonAligner	CDS	255513	255583	.	-	2	gene_id "AC063976.5-002"; transcript_id "AC063976.5-002"; exon_number 1;
ENm002.contig1	ExonAligner	CDS	257418	257514	.	-	0	gene_id "AC063976.5-002"; transcript_id "AC063976.5-002"; exon_number 2;
ENm002.contig1	ExonAligner	CDS	257921	257989	.	-	0	gene_id "AC063976.5-002"; transcript_id "AC063976.5-002"; exon_number 3;
ENm002.contig1	ExonAligner	CDS	260774	260833	.	-	0	gene_id "AC063976.5-002"; transcript_id "AC063976.5-002"; exon_number 4;
ENm002.contig1	ExonAligner	CDS	261334	261387	.	-	0	gene_id "AC063976.5-002"; transcript_id "AC063976.5-002"; exon_number 5;
ENm002.contig1	ExonAligner	CDS	266157	266256	.	-	1	gene_id "AC063976.5-002"; transcript_id "AC063976.5-002"; exon_number 6;
ENm002.contig1	ExonAligner	CDS	266491	266561	.	-	0	gene_id "AC063976.5-002"; transcript_id "AC063976.5-002"; exon_number 7;
ENm002.contig1	ExonAligner	CDS	270076	270252	.	-	0	gene_id "AC063976.5-002"; transcript_id "AC063976.5-002"; exon_number 8;
ENm002.contig1	ExonAligner	CDS	271414	271607	.	-	2	gene_id "AC063976.5-002"; transcript_id "AC063976.5-002"; exon_number 9;
ENm002.contig1	ExonAligner	CDS	272551	272784	.	-	2	gene_id "AC063976.5-002"; transcript_id "AC063976.5-002"; exon_number 10;
ENm002.contig1	ExonAligner	CDS	276172	276303	.	-	2	gene_id "AC063976.5-002"; transcript_id "AC063976.5-002"; exon_number 11;
ENm002.contig1	ExonAligner	CDS	279118	279269	.	-	1	gene_id "AC063976.5-002"; transcript_id "AC063976.5-002"; exon_number 12;
ENm002.contig1	ExonAligner	CDS	279661	279757	.	-	2	gene_id "AC063976.5-002"; transcript_id "AC063976.5-002"; exon_number 13;
ENm002.contig1	ExonAligner	CDS	280454	280535	.	-	0	gene_id "AC063976.5-002"; transcript_id "AC063976.5-002"; exon_number 14;
ENm002.contig1	ExonAligner	CDS	272644	272787	.	-	2	gene_id "AC063976.5-010"; transcript_id "AC063976.5-010"; exon_number 1;
ENm002.contig1	ExonAligner	CDS	276172	276303	.	-	2	gene_id "AC063976.5-010"; transcript_id "AC063976.5-010"; exon_number 2;
ENm002.contig1	ExonAligner	CDS	279118	279269	.	-	1	gene_id "AC063976.5-010"; transcript_id "AC063976.5-010"; exon_number 3;
ENm002.contig1	ExonAligner	CDS	279661	279757	.	-	2	gene_id "AC063976.5-010"; transcript_id "AC063976.5-010"; exon_number 4;
ENm002.contig1	ExonAligner	CDS	280454	280535	.	-	0	gene_id "AC063976.5-010"; transcript_id "AC063976.5-010"; exon_number 5;
ENm002.contig1	ExonAligner	CDS	272645	272787	.	-	2	gene_id "AC063976.5-014"; transcript_id "AC063976.5-014"; exon_number 1;
ENm002.contig1	ExonAligner	CDS	276172	276303	.	-	2	gene_id "AC063976.5-014"; transcript_id "AC063976.5-014"; exon_number 2;
ENm002.contig1	ExonAligner	CDS	279118	279269	.	-	1	gene_id "AC063976.5-014"; transcript_id "AC063976.5-014"; exon_number 3;
ENm002.contig1	ExonAligner	CDS	279661	279757	.	-	2	gene_id "AC063976.5-014"; transcript_id "AC063976.5-014"; exon_number 4;
ENm002.contig1	ExonAligner	CDS	280454	280535	.	-	0	gene_id "AC063976.5-014"; transcript_id "AC063976.5-014"; exon_number 5;
ENm002.contig1	ExonAligner	CDS	276177	276306	.	-	2	gene_id "AC063976.5-005"; transcript_id "AC063976.5-005"; exon_number 1;
ENm002.contig1	ExonAligner	CDS	279118	279269	.	-	1	gene_id "AC063976.5-005"; transcript_id "AC063976.5-005"; exon_number 2;
ENm002.contig1	ExonAligner	CDS	279661	279757	.	-	2	gene_id "AC063976.5-005"; transcript_id "AC063976.5-005"; exon_number 3;
ENm002.contig1	ExonAligner	CDS	280454	280535	.	-	0	gene_id "AC063976.5-005"; transcript_id "AC063976.5-005"; exon_number 4;
ENm002.contig1	ExonAligner	CDS	276198	276306	.	-	2	gene_id "AC063976.5-009"; transcript_id "AC063976.5-009"; exon_number 1;
ENm002.contig1	ExonAligner	CDS	279118	279269	.	-	1	gene_id "AC063976.5-009"; transcript_id "AC063976.5-009"; exon_number 2;
ENm002.contig1	ExonAligner	CDS	279661	279757	.	-	2	gene_id "AC063976.5-009"; transcript_id "AC063976.5-009"; exon_number 3;
ENm002.contig1	ExonAligner	CDS	280454	280535	.	-	0	gene_id "AC063976.5-009"; transcript_id "AC063976.5-009"; exon_number 4;
ENm002.contig1	ExonAligner	CDS	318555	318647	.	+	0	gene_id "AC034220.2-001"; transcript_id "AC034220.2-001"; exon_number 1;
ENm002.contig1	ExonAligner	CDS	323851	324002	.	+	0	gene_id "AC034220.2-001"; transcript_id "AC034220.2-001"; exon_number 2;
ENm002.contig1	ExonAligner	CDS	327824	327905	.	+	1	gene_id "AC034220.2-001"; transcript_id "AC034220.2-001"; exon_number 3;
ENm002.contig1	ExonAligner	CDS	332249	332421	.	+	0	gene_id "AC034220.2-001"; transcript_id "AC034220.2-001"; exon_number 4;
ENm002.contig1	ExonAligner	CDS	332617	332780	.	+	1	gene_id "AC034220.2-001"; transcript_id "AC034220.2-001"; exon_number 5;
ENm002.contig1	ExonAligner	CDS	333095	333212	.	+	2	gene_id "AC034220.2-001"; transcript_id "AC034220.2-001"; exon_number 6;
ENm002.contig1	ExonAligner	CDS	333329	333533	.	+	1	gene_id "AC034220.2-001"; transcript_id "AC034220.2-001"; exon_number 7;
ENm002.contig1	ExonAligner	CDS	318555	318647	.	+	0	gene_id "AC034220.2-002"; transcript_id "AC034220.2-002"; exon_number 1;
ENm002.contig1	ExonAligner	CDS	323851	324002	.	+	0	gene_id "AC034220.2-002"; transcript_id "AC034220.2-002"; exon_number 2;
ENm002.contig1	ExonAligner	CDS	327824	327905	.	+	1	gene_id "AC034220.2-002"; transcript_id "AC034220.2-002"; exon_number 3;
ENm002.contig1	ExonAligner	CDS	332249	332421	.	+	0	gene_id "AC034220.2-002"; transcript_id "AC034220.2-002"; exon_number 4;
ENm002.contig1	ExonAligner	CDS	332617	332780	.	+	1	gene_id "AC034220.2-002"; transcript_id "AC034220.2-002"; exon_number 5;
ENm002.contig1	ExonAligner	CDS	333329	333399	.	+	2	gene_id "AC034220.2-002"; transcript_id "AC034220.2-002"; exon_number 6;
ENm002.contig1	ExonAligner	CDS	354956	355348	.	+	0	gene_id "AC008599.1-001"; transcript_id "AC008599.1-001"; exon_number 1;
ENm002.contig1	ExonAligner	CDS	372528	372631	.	+	0	gene_id "AC008599.1-001"; transcript_id "AC008599.1-001"; exon_number 2;
ENm002.contig1	ExonAligner	CDS	374301	374455	.	+	1	gene_id "AC008599.1-001"; transcript_id "AC008599.1-001"; exon_number 3;
ENm002.contig1	ExonAligner	CDS	382941	383112	.	+	2	gene_id "AC008599.1-001"; transcript_id "AC008599.1-001"; exon_number 4;
ENm002.contig1	ExonAligner	CDS	388113	388239	.	+	1	gene_id "AC008599.1-001"; transcript_id "AC008599.1-001"; exon_number 5;
ENm002.contig1	ExonAligner	CDS	394611	394705	.	+	0	gene_id "AC008599.1-001"; transcript_id "AC008599.1-001"; exon_number 6;
ENm002.contig1	ExonAligner	CDS	398362	398576	.	+	1	gene_id "AC008599.1-001"; transcript_id "AC008599.1-001"; exon_number 7;
ENm002.contig1	ExonAligner	CDS	399447	399629	.	+	2	gene_id "AC008599.1-001"; transcript_id "AC008599.1-001"; exon_number 8;
ENm002.contig1	ExonAligner	CDS	405047	405182	.	+	2	gene_id "AC008599.1-001"; transcript_id "AC008599.1-001"; exon_number 9;
ENm002.contig1	ExonAligner	CDS	407593	407668	.	+	1	gene_id "AC008599.1-001"; transcript_id "AC008599.1-001"; exon_number 10;
ENm002.contig1	ExonAligner	CDS	430635	431027	.	+	0	gene_id "AC118464.1-001"; transcript_id "AC118464.1-001"; exon_number 1;
ENm002.contig1	ExonAligner	CDS	437466	437569	.	+	0	gene_id "AC118464.1-001"; transcript_id "AC118464.1-001"; exon_number 2;
ENm002.contig1	ExonAligner	CDS	442331	442485	.	+	1	gene_id "AC118464.1-001"; transcript_id "AC118464.1-001"; exon_number 3;
ENm002.contig1	ExonAligner	CDS	443506	443677	.	+	2	gene_id "AC118464.1-001"; transcript_id "AC118464.1-001"; exon_number 4;
ENm002.contig1	ExonAligner	CDS	445154	445280	.	+	1	gene_id "AC118464.1-001"; transcript_id "AC118464.1-001"; exon_number 5;
ENm002.contig1	ExonAligner	CDS	446992	447092	.	+	0	gene_id "AC118464.1-001"; transcript_id "AC118464.1-001"; exon_number 6;
ENm002.contig1	ExonAligner	CDS	448840	448975	.	+	2	gene_id "AC118464.1-001"; transcript_id "AC118464.1-001"; exon_number 9;
ENm002.contig1	ExonAligner	CDS	449353	449440	.	+	1	gene_id "AC118464.1-001"; transcript_id "AC118464.1-001"; exon_number 10;
ENm002.contig1	ExonAligner	CDS	476965	477012	.	+	0	gene_id "AC116366.4-002"; transcript_id "AC116366.4-002"; exon_number 1;
ENm002.contig1	ExonAligner	CDS	505468	505519	.	+	0	gene_id "AC116366.4-002"; transcript_id "AC116366.4-002"; exon_number 2;
ENm002.contig1	ExonAligner	CDS	533737	534009	.	+	2	gene_id "AC116366.4-002"; transcript_id "AC116366.4-002"; exon_number 3;
ENm002.contig1	ExonAligner	CDS	476965	477012	.	+	0	gene_id "AC116366.4-001"; transcript_id "AC116366.4-001"; exon_number 1;
ENm002.contig1	ExonAligner	CDS	505468	505519	.	+	0	gene_id "AC116366.4-001"; transcript_id "AC116366.4-001"; exon_number 2;
ENm002.contig1	ExonAligner	CDS	517878	518151	.	+	2	gene_id "AC116366.4-001"; transcript_id "AC116366.4-001"; exon_number 3;
ENm002.contig1	ExonAligner	CDS	476965	477012	.	+	0	gene_id "AC116366.4-003"; transcript_id "AC116366.4-003"; exon_number 1;
ENm002.contig1	ExonAligner	CDS	505468	505519	.	+	0	gene_id "AC116366.4-003"; transcript_id "AC116366.4-003"; exon_number 2;
ENm002.contig1	ExonAligner	CDS	513289	513443	.	+	2	gene_id "AC116366.4-003"; transcript_id "AC116366.4-003"; exon_number 3;
ENm002.contig1	ExonAligner	CDS	541631	541755	.	-	2	gene_id "AC116366.3-001"; transcript_id "AC116366.3-001"; exon_number 1;
ENm002.contig1	ExonAligner	CDS	542034	542169	.	-	0	gene_id "AC116366.3-001"; transcript_id "AC116366.3-001"; exon_number 2;
ENm002.contig1	ExonAligner	CDS	543720	543763	.	-	2	gene_id "AC116366.3-001"; transcript_id "AC116366.3-001"; exon_number 3;
ENm002.contig1	ExonAligner	CDS	544393	544515	.	-	2	gene_id "AC116366.3-001"; transcript_id "AC116366.3-001"; exon_number 4;
ENm002.contig1	ExonAligner	CDS	544701	544830	.	-	0	gene_id "AC116366.3-001"; transcript_id "AC116366.3-001"; exon_number 5;
ENm002.contig1	ExonAligner	CDS	544939	544985	.	-	2	gene_id "AC116366.3-001"; transcript_id "AC116366.3-001"; exon_number 6;
ENm002.contig1	ExonAligner	CDS	545095	545271	.	-	2	gene_id "AC116366.3-001"; transcript_id "AC116366.3-001"; exon_number 7;
ENm002.contig1	ExonAligner	CDS	546086	546185	.	-	0	gene_id "AC116366.3-001"; transcript_id "AC116366.3-001"; exon_number 8;
ENm002.contig1	ExonAligner	CDS	547527	547613	.	-	0	gene_id "AC116366.3-001"; transcript_id "AC116366.3-001"; exon_number 9;
ENm002.contig1	ExonAligner	CDS	543720	543763	.	-	2	gene_id "AC116366.3-002"; transcript_id "AC116366.3-002"; exon_number 1;
ENm002.contig1	ExonAligner	CDS	544701	544830	.	-	0	gene_id "AC116366.3-002"; transcript_id "AC116366.3-002"; exon_number 2;
ENm002.contig1	ExonAligner	CDS	544939	544985	.	-	2	gene_id "AC116366.3-002"; transcript_id "AC116366.3-002"; exon_number 3;
ENm002.contig1	ExonAligner	CDS	545095	545271	.	-	2	gene_id "AC116366.3-002"; transcript_id "AC116366.3-002"; exon_number 4;
ENm002.contig1	ExonAligner	CDS	546086	546185	.	-	0	gene_id "AC116366.3-002"; transcript_id "AC116366.3-002"; exon_number 5;
ENm002.contig1	ExonAligner	CDS	547527	547613	.	-	0	gene_id "AC116366.3-002"; transcript_id "AC116366.3-002"; exon_number 6;
ENm002.contig1	ExonAligner	CDS	596004	596105	.	-	0	gene_id "AC116366.2-001"; transcript_id "AC116366.2-001"; exon_number 1;
ENm002.contig1	ExonAligner	CDS	596211	596339	.	-	0	gene_id "AC116366.2-001"; transcript_id "AC116366.2-001"; exon_number 2;
ENm002.contig1	ExonAligner	CDS	597605	597631	.	-	0	gene_id "AC116366.2-001"; transcript_id "AC116366.2-001"; exon_number 3;
ENm002.contig1	ExonAligner	CDS	597837	597980	.	-	0	gene_id "AC116366.2-001"; transcript_id "AC116366.2-001"; exon_number 4;
ENm002.contig1	ExonAligner	CDS	611280	611408	.	+	0	gene_id "AC004041.1-001"; transcript_id "AC004041.1-001"; exon_number 1;
ENm002.contig1	ExonAligner	CDS	612908	612991	.	+	0	gene_id "AC004041.1-001"; transcript_id "AC004041.1-001"; exon_number 2;
ENm002.contig1	ExonAligner	CDS	630729	630880	.	+	0	gene_id "AC004041.1-001"; transcript_id "AC004041.1-001"; exon_number 3;
ENm002.contig1	ExonAligner	CDS	633911	634096	.	+	1	gene_id "AC004041.1-001"; transcript_id "AC004041.1-001"; exon_number 4;
ENm002.contig1	ExonAligner	CDS	634449	634653	.	+	1	gene_id "AC004041.1-001"; transcript_id "AC004041.1-001"; exon_number 5;
ENm002.contig1	ExonAligner	CDS	641066	641194	.	+	0	gene_id "AC004041.1-001"; transcript_id "AC004041.1-001"; exon_number 6;
ENm002.contig1	ExonAligner	CDS	641438	641603	.	+	0	gene_id "AC004041.1-001"; transcript_id "AC004041.1-001"; exon_number 7;
ENm002.contig1	ExonAligner	CDS	642804	642991	.	+	2	gene_id "AC004041.1-001"; transcript_id "AC004041.1-001"; exon_number 8;
ENm002.contig1	ExonAligner	CDS	643773	643979	.	+	0	gene_id "AC004041.1-001"; transcript_id "AC004041.1-001"; exon_number 9;
ENm002.contig1	ExonAligner	CDS	646000	646176	.	+	0	gene_id "AC004041.1-001"; transcript_id "AC004041.1-001"; exon_number 10;
ENm002.contig1	ExonAligner	CDS	646633	646784	.	+	0	gene_id "AC004041.1-001"; transcript_id "AC004041.1-001"; exon_number 11;
ENm002.contig1	ExonAligner	CDS	649965	650140	.	+	1	gene_id "AC004041.1-001"; transcript_id "AC004041.1-001"; exon_number 12;
ENm002.contig1	ExonAligner	CDS	650650	650887	.	+	2	gene_id "AC004041.1-001"; transcript_id "AC004041.1-001"; exon_number 13;
ENm002.contig1	ExonAligner	CDS	658002	658191	.	+	1	gene_id "AC004041.1-001"; transcript_id "AC004041.1-001"; exon_number 14;
ENm002.contig1	ExonAligner	CDS	659223	659349	.	+	0	gene_id "AC004041.1-001"; transcript_id "AC004041.1-001"; exon_number 15;
ENm002.contig1	ExonAligner	CDS	660114	660301	.	+	2	gene_id "AC004041.1-001"; transcript_id "AC004041.1-001"; exon_number 16;
ENm002.contig1	ExonAligner	CDS	662544	662648	.	+	0	gene_id "AC004041.1-001"; transcript_id "AC004041.1-001"; exon_number 17;
ENm002.contig1	ExonAligner	CDS	663040	663132	.	+	0	gene_id "AC004041.1-001"; transcript_id "AC004041.1-001"; exon_number 18;
ENm002.contig1	ExonAligner	CDS	663207	663320	.	+	0	gene_id "AC004041.1-001"; transcript_id "AC004041.1-001"; exon_number 19;
ENm002.contig1	ExonAligner	CDS	669933	670060	.	+	0	gene_id "AC004041.1-001"; transcript_id "AC004041.1-001"; exon_number 20;
ENm002.contig1	ExonAligner	CDS	672320	672538	.	+	1	gene_id "AC004041.1-001"; transcript_id "AC004041.1-001"; exon_number 21;
ENm002.contig1	ExonAligner	CDS	698136	698221	.	+	1	gene_id "AC004041.1-001"; transcript_id "AC004041.1-001"; exon_number 22;
ENm002.contig1	ExonAligner	CDS	699111	699253	.	+	2	gene_id "AC004041.1-001"; transcript_id "AC004041.1-001"; exon_number 23;
ENm002.contig1	ExonAligner	CDS	701679	701812	.	+	0	gene_id "AC004041.1-001"; transcript_id "AC004041.1-001"; exon_number 24;
ENm002.contig1	ExonAligner	CDS	703175	703364	.	+	1	gene_id "AC004041.1-001"; transcript_id "AC004041.1-001"; exon_number 25;
ENm002.contig1	ExonAligner	CDS	611280	611408	.	+	0	gene_id "AC004041.1-003"; transcript_id "AC004041.1-003"; exon_number 1;
ENm002.contig1	ExonAligner	CDS	612908	612991	.	+	0	gene_id "AC004041.1-003"; transcript_id "AC004041.1-003"; exon_number 2;
ENm002.contig1	ExonAligner	CDS	630729	630880	.	+	0	gene_id "AC004041.1-003"; transcript_id "AC004041.1-003"; exon_number 3;
ENm002.contig1	ExonAligner	CDS	633911	634096	.	+	1	gene_id "AC004041.1-003"; transcript_id "AC004041.1-003"; exon_number 4;
ENm002.contig1	ExonAligner	CDS	634449	634653	.	+	1	gene_id "AC004041.1-003"; transcript_id "AC004041.1-003"; exon_number 5;
ENm002.contig1	ExonAligner	CDS	641066	641194	.	+	0	gene_id "AC004041.1-003"; transcript_id "AC004041.1-003"; exon_number 6;
ENm002.contig1	ExonAligner	CDS	641438	641603	.	+	0	gene_id "AC004041.1-003"; transcript_id "AC004041.1-003"; exon_number 7;
ENm002.contig1	ExonAligner	CDS	642804	642991	.	+	2	gene_id "AC004041.1-003"; transcript_id "AC004041.1-003"; exon_number 8;
ENm002.contig1	ExonAligner	CDS	643773	643979	.	+	0	gene_id "AC004041.1-003"; transcript_id "AC004041.1-003"; exon_number 9;
ENm002.contig1	ExonAligner	CDS	646633	646784	.	+	0	gene_id "AC004041.1-003"; transcript_id "AC004041.1-003"; exon_number 10;
ENm002.contig1	ExonAligner	CDS	649965	650140	.	+	1	gene_id "AC004041.1-003"; transcript_id "AC004041.1-003"; exon_number 11;
ENm002.contig1	ExonAligner	CDS	650650	650848	.	+	2	gene_id "AC004041.1-003"; transcript_id "AC004041.1-003"; exon_number 12;
ENm002.contig1	ExonAligner	CDS	633963	634096	.	+	0	gene_id "AC004041.1-002"; transcript_id "AC004041.1-002"; exon_number 1;
ENm002.contig1	ExonAligner	CDS	634449	634653	.	+	1	gene_id "AC004041.1-002"; transcript_id "AC004041.1-002"; exon_number 2;
ENm002.contig1	ExonAligner	CDS	641066	641194	.	+	0	gene_id "AC004041.1-002"; transcript_id "AC004041.1-002"; exon_number 3;
ENm002.contig1	ExonAligner	CDS	641438	641603	.	+	0	gene_id "AC004041.1-002"; transcript_id "AC004041.1-002"; exon_number 4;
ENm002.contig1	ExonAligner	CDS	642804	642991	.	+	2	gene_id "AC004041.1-002"; transcript_id "AC004041.1-002"; exon_number 5;
ENm002.contig1	ExonAligner	CDS	643773	643979	.	+	0	gene_id "AC004041.1-002"; transcript_id "AC004041.1-002"; exon_number 6;
ENm002.contig1	ExonAligner	CDS	646000	646176	.	+	0	gene_id "AC004041.1-002"; transcript_id "AC004041.1-002"; exon_number 7;
ENm002.contig1	ExonAligner	CDS	646633	646784	.	+	0	gene_id "AC004041.1-002"; transcript_id "AC004041.1-002"; exon_number 8;
ENm002.contig1	ExonAligner	CDS	649965	650140	.	+	1	gene_id "AC004041.1-002"; transcript_id "AC004041.1-002"; exon_number 9;
ENm002.contig1	ExonAligner	CDS	650650	650887	.	+	2	gene_id "AC004041.1-002"; transcript_id "AC004041.1-002"; exon_number 10;
ENm002.contig1	ExonAligner	CDS	658002	658191	.	+	1	gene_id "AC004041.1-002"; transcript_id "AC004041.1-002"; exon_number 11;
ENm002.contig1	ExonAligner	CDS	659223	659349	.	+	0	gene_id "AC004041.1-002"; transcript_id "AC004041.1-002"; exon_number 12;
ENm002.contig1	ExonAligner	CDS	660114	660301	.	+	2	gene_id "AC004041.1-002"; transcript_id "AC004041.1-002"; exon_number 13;
ENm002.contig1	ExonAligner	CDS	662544	662648	.	+	0	gene_id "AC004041.1-002"; transcript_id "AC004041.1-002"; exon_number 14;
ENm002.contig1	ExonAligner	CDS	663040	663132	.	+	0	gene_id "AC004041.1-002"; transcript_id "AC004041.1-002"; exon_number 15;
ENm002.contig1	ExonAligner	CDS	663207	663320	.	+	0	gene_id "AC004041.1-002"; transcript_id "AC004041.1-002"; exon_number 16;
ENm002.contig1	ExonAligner	CDS	669933	670060	.	+	0	gene_id "AC004041.1-002"; transcript_id "AC004041.1-002"; exon_number 17;
ENm002.contig1	ExonAligner	CDS	672320	672538	.	+	1	gene_id "AC004041.1-002"; transcript_id "AC004041.1-002"; exon_number 18;
ENm002.contig1	ExonAligner	CDS	698136	698221	.	+	1	gene_id "AC004041.1-002"; transcript_id "AC004041.1-002"; exon_number 19;
ENm002.contig1	ExonAligner	CDS	699111	699253	.	+	2	gene_id "AC004041.1-002"; transcript_id "AC004041.1-002"; exon_number 20;
ENm002.contig1	ExonAligner	CDS	701679	701812	.	+	0	gene_id "AC004041.1-002"; transcript_id "AC004041.1-002"; exon_number 21;
ENm002.contig1	ExonAligner	CDS	703175	703364	.	+	1	gene_id "AC004041.1-002"; transcript_id "AC004041.1-002"; exon_number 22;
ENm002.contig1	ExonAligner	CDS	718882	719013	.	+	0	gene_id "AC004039.3-001"; transcript_id "AC004039.3-001"; exon_number 1;
ENm002.contig1	ExonAligner	CDS	720039	720092	.	+	0	gene_id "AC004039.3-001"; transcript_id "AC004039.3-001"; exon_number 2;
ENm002.contig1	ExonAligner	CDS	720343	720447	.	+	0	gene_id "AC004039.3-001"; transcript_id "AC004039.3-001"; exon_number 3;
ENm002.contig1	ExonAligner	CDS	720793	720903	.	+	0	gene_id "AC004039.3-001"; transcript_id "AC004039.3-001"; exon_number 4;
ENm002.contig1	ExonAligner	CDS	731625	731759	.	+	0	gene_id "AC004039.4-001"; transcript_id "AC004039.4-001"; exon_number 1;
ENm002.contig1	ExonAligner	CDS	732032	732079	.	+	0	gene_id "AC004039.4-001"; transcript_id "AC004039.4-001"; exon_number 2;
ENm002.contig1	ExonAligner	CDS	737197	737373	.	+	0	gene_id "AC004039.4-001"; transcript_id "AC004039.4-001"; exon_number 3;
ENm002.contig1	ExonAligner	CDS	739769	739864	.	+	0	gene_id "AC004039.4-001"; transcript_id "AC004039.4-001"; exon_number 4;
ENm002.contig1	ExonAligner	CDS	731625	731759	.	+	0	gene_id "AC004039.4-002"; transcript_id "AC004039.4-002"; exon_number 1;
ENm002.contig1	ExonAligner	CDS	737197	737373	.	+	0	gene_id "AC004039.4-002"; transcript_id "AC004039.4-002"; exon_number 2;
ENm002.contig1	ExonAligner	CDS	739769	739864	.	+	0	gene_id "AC004039.4-002"; transcript_id "AC004039.4-002"; exon_number 3;
ENm002.contig1	ExonAligner	CDS	752197	752245	.	-	1	gene_id "AC004039.5-001"; transcript_id "AC004039.5-001"; exon_number 1;
ENm002.contig1	ExonAligner	CDS	754804	754928	.	-	0	gene_id "AC004039.5-001"; transcript_id "AC004039.5-001"; exon_number 2;
ENm002.contig1	ExonAligner	CDS	755815	755883	.	-	0	gene_id "AC004039.5-001"; transcript_id "AC004039.5-001"; exon_number 3;
ENm002.contig1	ExonAligner	CDS	756244	756297	.	-	0	gene_id "AC004039.5-001"; transcript_id "AC004039.5-001"; exon_number 4;
ENm002.contig1	ExonAligner	CDS	759072	759197	.	-	0	gene_id "AC004039.5-001"; transcript_id "AC004039.5-001"; exon_number 5;
ENm002.contig1	ExonAligner	CDS	759553	759657	.	-	0	gene_id "AC004039.5-001"; transcript_id "AC004039.5-001"; exon_number 6;
ENm002.contig1	ExonAligner	CDS	759870	760050	.	-	1	gene_id "AC004039.5-001"; transcript_id "AC004039.5-001"; exon_number 7;
ENm002.contig1	ExonAligner	CDS	760444	760600	.	-	2	gene_id "AC004039.5-001"; transcript_id "AC004039.5-001"; exon_number 8;
ENm002.contig1	ExonAligner	CDS	764921	765013	.	-	2	gene_id "AC004039.5-001"; transcript_id "AC004039.5-001"; exon_number 9;
ENm002.contig1	ExonAligner	CDS	769614	769788	.	-	0	gene_id "AC004039.5-001"; transcript_id "AC004039.5-001"; exon_number 10;
ENm002.contig1	ExonAligner	CDS	770106	770297	.	-	0	gene_id "AC004039.5-001"; transcript_id "AC004039.5-001"; exon_number 11;
ENm002.contig1	ExonAligner	CDS	770599	770732	.	-	2	gene_id "AC004039.5-001"; transcript_id "AC004039.5-001"; exon_number 12;
ENm002.contig1	ExonAligner	CDS	777294	777393	.	-	0	gene_id "AC004039.5-001"; transcript_id "AC004039.5-001"; exon_number 13;
ENm002.contig1	ExonAligner	CDS	781249	781333	.	-	1	gene_id "AC004039.5-001"; transcript_id "AC004039.5-001"; exon_number 14;
ENm002.contig1	ExonAligner	CDS	781475	781619	.	-	2	gene_id "AC004039.5-001"; transcript_id "AC004039.5-001"; exon_number 15;
ENm002.contig1	ExonAligner	CDS	789699	789972	.	-	0	gene_id "AC004039.5-001"; transcript_id "AC004039.5-001"; exon_number 16;
ENm002.contig1	ExonAligner	CDS	752197	752245	.	-	1	gene_id "AC004039.5-002"; transcript_id "AC004039.5-002"; exon_number 1;
ENm002.contig1	ExonAligner	CDS	754804	754928	.	-	0	gene_id "AC004039.5-002"; transcript_id "AC004039.5-002"; exon_number 2;
ENm002.contig1	ExonAligner	CDS	755815	755883	.	-	0	gene_id "AC004039.5-002"; transcript_id "AC004039.5-002"; exon_number 3;
ENm002.contig1	ExonAligner	CDS	756244	756297	.	-	0	gene_id "AC004039.5-002"; transcript_id "AC004039.5-002"; exon_number 4;
ENm002.contig1	ExonAligner	CDS	759072	759197	.	-	0	gene_id "AC004039.5-002"; transcript_id "AC004039.5-002"; exon_number 5;
ENm002.contig1	ExonAligner	CDS	759553	759657	.	-	0	gene_id "AC004039.5-002"; transcript_id "AC004039.5-002"; exon_number 6;
ENm002.contig1	ExonAligner	CDS	759870	760050	.	-	1	gene_id "AC004039.5-002"; transcript_id "AC004039.5-002"; exon_number 7;
ENm002.contig1	ExonAligner	CDS	760444	760600	.	-	2	gene_id "AC004039.5-002"; transcript_id "AC004039.5-002"; exon_number 8;
ENm002.contig1	ExonAligner	CDS	764921	765013	.	-	2	gene_id "AC004039.5-002"; transcript_id "AC004039.5-002"; exon_number 10;
ENm002.contig1	ExonAligner	CDS	769614	769788	.	-	0	gene_id "AC004039.5-002"; transcript_id "AC004039.5-002"; exon_number 11;
ENm002.contig1	ExonAligner	CDS	770106	770297	.	-	0	gene_id "AC004039.5-002"; transcript_id "AC004039.5-002"; exon_number 12;
ENm002.contig1	ExonAligner	CDS	770599	770732	.	-	2	gene_id "AC004039.5-002"; transcript_id "AC004039.5-002"; exon_number 13;
ENm002.contig1	ExonAligner	CDS	777294	777393	.	-	0	gene_id "AC004039.5-002"; transcript_id "AC004039.5-002"; exon_number 14;
ENm002.contig1	ExonAligner	CDS	781249	781333	.	-	1	gene_id "AC004039.5-002"; transcript_id "AC004039.5-002"; exon_number 15;
ENm002.contig1	ExonAligner	CDS	781475	781619	.	-	2	gene_id "AC004039.5-002"; transcript_id "AC004039.5-002"; exon_number 16;
ENm002.contig1	ExonAligner	CDS	789699	789972	.	-	0	gene_id "AC004039.5-002"; transcript_id "AC004039.5-002"; exon_number 17;
ENm002.contig1	ExonAligner	CDS	752197	752245	.	-	1	gene_id "AC004039.5-006"; transcript_id "AC004039.5-006"; exon_number 1;
ENm002.contig1	ExonAligner	CDS	754804	754928	.	-	0	gene_id "AC004039.5-006"; transcript_id "AC004039.5-006"; exon_number 2;
ENm002.contig1	ExonAligner	CDS	755815	755883	.	-	0	gene_id "AC004039.5-006"; transcript_id "AC004039.5-006"; exon_number 3;
ENm002.contig1	ExonAligner	CDS	756244	756297	.	-	0	gene_id "AC004039.5-006"; transcript_id "AC004039.5-006"; exon_number 4;
ENm002.contig1	ExonAligner	CDS	759553	759657	.	-	0	gene_id "AC004039.5-006"; transcript_id "AC004039.5-006"; exon_number 5;
ENm002.contig1	ExonAligner	CDS	759870	760019	.	-	0	gene_id "AC004039.5-006"; transcript_id "AC004039.5-006"; exon_number 6;
ENm002.contig1	ExonAligner	CDS	781249	781333	.	-	1	gene_id "AC004039.5-007"; transcript_id "AC004039.5-007"; exon_number 1;
ENm002.contig1	ExonAligner	CDS	781475	781619	.	-	2	gene_id "AC004039.5-007"; transcript_id "AC004039.5-007"; exon_number 2;
ENm002.contig1	ExonAligner	CDS	789699	789972	.	-	0	gene_id "AC004039.5-007"; transcript_id "AC004039.5-007"; exon_number 3;
ENm002.contig1	ExonAligner	CDS	800592	801020	.	+	0	gene_id "AC004775.1-001"; transcript_id "AC004775.1-001"; exon_number 1;
ENm002.contig1	ExonAligner	CDS	801442	801570	.	+	0	gene_id "AC004775.1-001"; transcript_id "AC004775.1-001"; exon_number 2;
ENm002.contig1	ExonAligner	CDS	802327	802401	.	+	0	gene_id "AC004775.1-001"; transcript_id "AC004775.1-001"; exon_number 3;
ENm002.contig1	ExonAligner	CDS	803802	803936	.	+	0	gene_id "AC004775.1-001"; transcript_id "AC004775.1-001"; exon_number 4;
ENm002.contig1	ExonAligner	CDS	804893	805123	.	+	0	gene_id "AC004775.1-001"; transcript_id "AC004775.1-001"; exon_number 5;
ENm002.contig1	ExonAligner	CDS	804943	805108	.	-	1	gene_id "AC004775.2-002"; transcript_id "AC004775.2-002"; exon_number 1;
ENm002.contig1	ExonAligner	CDS	814299	814489	.	-	0	gene_id "AC004775.2-002"; transcript_id "AC004775.2-002"; exon_number 2;
ENm002.contig1	ExonAligner	CDS	814633	814765	.	-	1	gene_id "AC004775.2-002"; transcript_id "AC004775.2-002"; exon_number 3;
ENm002.contig1	ExonAligner	CDS	814953	815121	.	-	2	gene_id "AC004775.2-002"; transcript_id "AC004775.2-002"; exon_number 4;
ENm002.contig1	ExonAligner	CDS	815285	815381	.	-	0	gene_id "AC004775.2-002"; transcript_id "AC004775.2-002"; exon_number 5;
ENm002.contig1	ExonAligner	CDS	815969	816130	.	-	0	gene_id "AC004775.2-002"; transcript_id "AC004775.2-002"; exon_number 6;
ENm002.contig1	ExonAligner	CDS	817210	817396	.	-	1	gene_id "AC004775.2-002"; transcript_id "AC004775.2-002"; exon_number 7;
ENm002.contig1	ExonAligner	CDS	817733	817928	.	-	2	gene_id "AC004775.2-002"; transcript_id "AC004775.2-002"; exon_number 8;
ENm002.contig1	ExonAligner	CDS	818899	819019	.	-	0	gene_id "AC004775.2-002"; transcript_id "AC004775.2-002"; exon_number 9;
ENm002.contig1	ExonAligner	CDS	830446	830475	.	-	0	gene_id "AC004775.2-002"; transcript_id "AC004775.2-002"; exon_number 10;
ENm002.contig1	ExonAligner	CDS	864593	866239	.	+	0	gene_id "AC004775.3-001"; transcript_id "AC004775.3-001"; exon_number 1;
ENm002.contig1	ExonAligner	CDS	873562	873894	.	-	0	gene_id "AC004775.4-001"; transcript_id "AC004775.4-001"; exon_number 1;
ENm002.contig1	ExonAligner	CDS	874016	874287	.	-	0	gene_id "AC004775.4-001"; transcript_id "AC004775.4-001"; exon_number 2;
ENm002.contig1	ExonAligner	CDS	874388	874529	.	-	1	gene_id "AC004775.4-001"; transcript_id "AC004775.4-001"; exon_number 3;
ENm002.contig1	ExonAligner	CDS	874611	875180	.	-	1	gene_id "AC004775.4-001"; transcript_id "AC004775.4-001"; exon_number 4;
ENm002.contig1	ExonAligner	CDS	875366	875572	.	-	1	gene_id "AC004775.4-001"; transcript_id "AC004775.4-001"; exon_number 5;
ENm002.contig1	ExonAligner	CDS	875768	875823	.	-	0	gene_id "AC004775.4-001"; transcript_id "AC004775.4-001"; exon_number 6;
ENm002.contig1	ExonAligner	CDS	875908	876894	.	-	0	gene_id "AC004775.4-001"; transcript_id "AC004775.4-001"; exon_number 7;
ENm002.contig1	ExonAligner	CDS	873562	873879	.	-	0	gene_id "AC004775.4-002"; transcript_id "AC004775.4-002"; exon_number 1;
ENm002.contig1	ExonAligner	CDS	874016	874287	.	-	0	gene_id "AC004775.4-002"; transcript_id "AC004775.4-002"; exon_number 2;
ENm002.contig1	ExonAligner	CDS	874388	874529	.	-	1	gene_id "AC004775.4-002"; transcript_id "AC004775.4-002"; exon_number 3;
ENm002.contig1	ExonAligner	CDS	874611	875180	.	-	1	gene_id "AC004775.4-002"; transcript_id "AC004775.4-002"; exon_number 4;
ENm002.contig1	ExonAligner	CDS	875366	875572	.	-	1	gene_id "AC004775.4-002"; transcript_id "AC004775.4-002"; exon_number 5;
ENm002.contig1	ExonAligner	CDS	875768	875823	.	-	0	gene_id "AC004775.4-002"; transcript_id "AC004775.4-002"; exon_number 6;
ENm002.contig1	ExonAligner	CDS	875908	876894	.	-	0	gene_id "AC004775.4-002"; transcript_id "AC004775.4-002"; exon_number 7;
ENm002.contig1	ExonAligner	CDS	873562	873894	.	-	0	gene_id "AC004775.4-007"; transcript_id "AC004775.4-007"; exon_number 1;
ENm002.contig1	ExonAligner	CDS	874016	874287	.	-	0	gene_id "AC004775.4-007"; transcript_id "AC004775.4-007"; exon_number 2;
ENm002.contig1	ExonAligner	CDS	874388	874529	.	-	1	gene_id "AC004775.4-007"; transcript_id "AC004775.4-007"; exon_number 3;
ENm002.contig1	ExonAligner	CDS	874611	875180	.	-	1	gene_id "AC004775.4-007"; transcript_id "AC004775.4-007"; exon_number 4;
ENm002.contig1	ExonAligner	CDS	875768	875823	.	-	0	gene_id "AC004775.4-007"; transcript_id "AC004775.4-007"; exon_number 5;
ENm002.contig1	ExonAligner	CDS	875908	876894	.	-	0	gene_id "AC004775.4-007"; transcript_id "AC004775.4-007"; exon_number 6;
ENm002.contig1	ExonAligner	CDS	875914	876900	.	+	0	gene_id "AC004775.4-003"; transcript_id "AC004775.4-003"; exon_number 1;
ENm002.contig1	ExonAligner	CDS	910187	911157	.	-	2	gene_id "AC004500.1-001"; transcript_id "AC004500.1-001"; exon_number 1;
ENm002.contig1	ExonAligner	CDS	913135	913531	.	-	0	gene_id "AC004500.1-001"; transcript_id "AC004500.1-001"; exon_number 2;
ENm002.contig1	ExonAligner	CDS	916148	916301	.	+	0	gene_id "AC004500.2-001"; transcript_id "AC004500.2-001"; exon_number 1;
ENm002.contig1	ExonAligner	CDS	916744	916838	.	+	2	gene_id "AC004500.2-001"; transcript_id "AC004500.2-001"; exon_number 2;
ENm002.contig1	ExonAligner	CDS	916148	916301	.	+	0	gene_id "AC004500.2-002"; transcript_id "AC004500.2-002"; exon_number 1;
ENm002.contig1	ExonAligner	CDS	916744	916838	.	+	2	gene_id "AC004500.2-002"; transcript_id "AC004500.2-002"; exon_number 2;
ENm002.contig1	ExonAligner	CDS	916148	916301	.	+	0	gene_id "AC004500.2-005"; transcript_id "AC004500.2-005"; exon_number 1;
ENm002.contig1	ExonAligner	CDS	916744	916838	.	+	2	gene_id "AC004500.2-005"; transcript_id "AC004500.2-005"; exon_number 2;
ENm002.contig1	ExonAligner	CDS	922887	922943	.	+	0	gene_id "AC004500.3-001"; transcript_id "AC004500.3-001"; exon_number 1;
ENm002.contig1	ExonAligner	CDS	923151	923284	.	+	0	gene_id "AC004500.3-001"; transcript_id "AC004500.3-001"; exon_number 2;
ENm002.contig1	ExonAligner	CDS	923587	923626	.	+	1	gene_id "AC004500.3-001"; transcript_id "AC004500.3-001"; exon_number 3;
ENm002.contig1	ExonAligner	CDS	821172	821362	.	+	0	gene_id "AC004775.2-006"; transcript_id "AC004775.2-006"; exon_number 2;
ENm002.contig1	ExonAligner	CDS	820896	821028	.	+	1	gene_id "AC004775.2-006"; transcript_id "AC004775.2-006"; exon_number 3;
ENm002.contig1	ExonAligner	CDS	820540	820708	.	+	2	gene_id "AC004775.2-006"; transcript_id "AC004775.2-006"; exon_number 4;
ENm002.contig1	ExonAligner	CDS	820280	820376	.	+	0	gene_id "AC004775.2-006"; transcript_id "AC004775.2-006"; exon_number 5;
ENm002.contig1	ExonAligner	CDS	819531	819692	.	+	0	gene_id "AC004775.2-006"; transcript_id "AC004775.2-006"; exon_number 6;
ENm002.contig1	ExonAligner	CDS	818271	818451	.	+	1	gene_id "AC004775.2-006"; transcript_id "AC004775.2-006"; exon_number 7;
ENm002.contig1	ExonAligner	CDS	817733	817928	.	+	2	gene_id "AC004775.2-006"; transcript_id "AC004775.2-006"; exon_number 8;
ENm002.contig1	ExonAligner	CDS	816642	816762	.	+	0	gene_id "AC004775.2-006"; transcript_id "AC004775.2-006"; exon_number 9;
ENm002.contig1	ExonAligner	CDS	824139	824181	.	+	1	gene_id "AC004775.2-005"; transcript_id "AC004775.2-005"; exon_number 1;
ENm002.contig1	ExonAligner	CDS	821172	821362	.	+	0	gene_id "AC004775.2-005"; transcript_id "AC004775.2-005"; exon_number 2;
ENm002.contig1	ExonAligner	CDS	820896	821028	.	+	1	gene_id "AC004775.2-005"; transcript_id "AC004775.2-005"; exon_number 3;
ENm002.contig1	ExonAligner	CDS	820540	820708	.	+	2	gene_id "AC004775.2-005"; transcript_id "AC004775.2-005"; exon_number 4;
ENm002.contig1	ExonAligner	CDS	820280	820376	.	+	0	gene_id "AC004775.2-005"; transcript_id "AC004775.2-005"; exon_number 5;
ENm002.contig1	ExonAligner	CDS	819531	819692	.	+	0	gene_id "AC004775.2-005"; transcript_id "AC004775.2-005"; exon_number 6;
ENm002.contig1	ExonAligner	CDS	818271	818451	.	+	1	gene_id "AC004775.2-005"; transcript_id "AC004775.2-005"; exon_number 7;
ENm002.contig1	ExonAligner	CDS	817733	817928	.	+	2	gene_id "AC004775.2-005"; transcript_id "AC004775.2-005"; exon_number 8;
ENm002.contig1	ExonAligner	CDS	816642	816762	.	+	0	gene_id "AC004775.2-005"; transcript_id "AC004775.2-005"; exon_number 9;
ENm002.contig1	ExonAligner	CDS	823044	823086	.	+	1	gene_id "AC004775.2-007"; transcript_id "AC004775.2-007"; exon_number 1;
ENm002.contig1	ExonAligner	CDS	820077	820267	.	+	0	gene_id "AC004775.2-007"; transcript_id "AC004775.2-007"; exon_number 2;
ENm002.contig1	ExonAligner	CDS	819801	819933	.	+	1	gene_id "AC004775.2-007"; transcript_id "AC004775.2-007"; exon_number 3;
ENm002.contig1	ExonAligner	CDS	819445	819613	.	+	2	gene_id "AC004775.2-007"; transcript_id "AC004775.2-007"; exon_number 4;
ENm002.contig1	ExonAligner	CDS	819185	819281	.	+	0	gene_id "AC004775.2-007"; transcript_id "AC004775.2-007"; exon_number 5;
ENm002.contig1	ExonAligner	CDS	818436	818597	.	+	0	gene_id "AC004775.2-007"; transcript_id "AC004775.2-007"; exon_number 6;
ENm002.contig1	ExonAligner	CDS	817170	817356	.	+	1	gene_id "AC004775.2-007"; transcript_id "AC004775.2-007"; exon_number 7;
ENm002.contig1	ExonAligner	CDS	816638	816833	.	+	2	gene_id "AC004775.2-007"; transcript_id "AC004775.2-007"; exon_number 8;
ENm002.contig1	ExonAligner	CDS	815547	815667	.	+	0	gene_id "AC004775.2-007"; transcript_id "AC004775.2-007"; exon_number 9;
ENm002.contig1	ExonAligner	CDS	820077	820267	.	+	0	gene_id "AC004775.2-003"; transcript_id "AC004775.2-003"; exon_number 2;
ENm002.contig1	ExonAligner	CDS	819801	819933	.	+	1	gene_id "AC004775.2-003"; transcript_id "AC004775.2-003"; exon_number 3;
ENm002.contig1	ExonAligner	CDS	819445	819613	.	+	2	gene_id "AC004775.2-003"; transcript_id "AC004775.2-003"; exon_number 4;
ENm002.contig1	ExonAligner	CDS	819185	819281	.	+	0	gene_id "AC004775.2-003"; transcript_id "AC004775.2-003"; exon_number 5;
ENm002.contig1	ExonAligner	CDS	818436	818597	.	+	0	gene_id "AC004775.2-003"; transcript_id "AC004775.2-003"; exon_number 6;
ENm002.contig1	ExonAligner	CDS	817170	817356	.	+	1	gene_id "AC004775.2-003"; transcript_id "AC004775.2-003"; exon_number 7;
ENm002.contig1	ExonAligner	CDS	816638	816833	.	+	2	gene_id "AC004775.2-003"; transcript_id "AC004775.2-003"; exon_number 8;
ENm002.contig1	ExonAligner	CDS	815547	815667	.	+	0	gene_id "AC004775.2-003"; transcript_id "AC004775.2-003"; exon_number 9;
ENm002.contig1	ExonAligner	CDS	820915	821105	.	+	2	gene_id "AC004775.2-001"; transcript_id "AC004775.2-001"; exon_number 2;
ENm002.contig1	ExonAligner	CDS	820639	820771	.	+	0	gene_id "AC004775.2-001"; transcript_id "AC004775.2-001"; exon_number 3;
ENm002.contig1	ExonAligner	CDS	820283	820451	.	+	1	gene_id "AC004775.2-001"; transcript_id "AC004775.2-001"; exon_number 4;
ENm002.contig1	ExonAligner	CDS	820023	820119	.	+	2	gene_id "AC004775.2-001"; transcript_id "AC004775.2-001"; exon_number 5;
ENm002.contig1	ExonAligner	CDS	819274	819435	.	+	2	gene_id "AC004775.2-001"; transcript_id "AC004775.2-001"; exon_number 6;
ENm002.contig1	ExonAligner	CDS	818008	818194	.	+	0	gene_id "AC004775.2-001"; transcript_id "AC004775.2-001"; exon_number 7;
ENm002.contig1	ExonAligner	CDS	817476	817671	.	+	1	gene_id "AC004775.2-001"; transcript_id "AC004775.2-001"; exon_number 8;
ENm002.contig1	ExonAligner	CDS	816385	816505	.	+	2	gene_id "AC004775.2-001"; transcript_id "AC004775.2-001"; exon_number 9;
ENm002.contig1	ExonAligner	CDS	804240	804378	.	+	2	gene_id "AC004775.2-001"; transcript_id "AC004775.2-001"; exon_number 10;
ENm002.contig1	ExonAligner	CDS	820077	820267	.	+	0	gene_id "AC004775.2-004"; transcript_id "AC004775.2-004"; exon_number 2;
ENm002.contig1	ExonAligner	CDS	819801	819933	.	+	1	gene_id "AC004775.2-004"; transcript_id "AC004775.2-004"; exon_number 3;
ENm002.contig1	ExonAligner	CDS	819445	819613	.	+	2	gene_id "AC004775.2-004"; transcript_id "AC004775.2-004"; exon_number 4;
ENm002.contig1	ExonAligner	CDS	819185	819281	.	+	0	gene_id "AC004775.2-004"; transcript_id "AC004775.2-004"; exon_number 5;
ENm002.contig1	ExonAligner	CDS	818436	818597	.	+	0	gene_id "AC004775.2-004"; transcript_id "AC004775.2-004"; exon_number 6;
ENm002.contig1	ExonAligner	CDS	817170	817356	.	+	1	gene_id "AC004775.2-004"; transcript_id "AC004775.2-004"; exon_number 7;
ENm002.contig1	ExonAligner	CDS	816638	816833	.	+	2	gene_id "AC004775.2-004"; transcript_id "AC004775.2-004"; exon_number 8;
ENm002.contig1	ExonAligner	CDS	815547	815667	.	+	0	gene_id "AC004775.2-004"; transcript_id "AC004775.2-004"; exon_number 9;
ENm003.contig1	ExonAligner	CDS	287963	288059	.	-	1	gene_id "AP006216.1-002"; transcript_id "AP006216.1-002"; exon_number 1;
ENm003.contig1	ExonAligner	CDS	296255	296336	.	-	2	gene_id "AP006216.1-002"; transcript_id "AP006216.1-002"; exon_number 2;
ENm003.contig1	ExonAligner	CDS	296869	297053	.	-	1	gene_id "AP006216.1-002"; transcript_id "AP006216.1-002"; exon_number 3;
ENm003.contig1	ExonAligner	CDS	297371	297509	.	-	2	gene_id "AP006216.1-002"; transcript_id "AP006216.1-002"; exon_number 4;
ENm003.contig1	ExonAligner	CDS	298169	298274	.	-	0	gene_id "AP006216.1-002"; transcript_id "AP006216.1-002"; exon_number 5;
ENm003.contig1	ExonAligner	CDS	299847	300058	.	-	2	gene_id "AP006216.1-002"; transcript_id "AP006216.1-002"; exon_number 6;
ENm003.contig1	ExonAligner	CDS	302236	302502	.	-	2	gene_id "AP006216.1-002"; transcript_id "AP006216.1-002"; exon_number 7;
ENm003.contig1	ExonAligner	CDS	304700	304778	.	-	0	gene_id "AP006216.1-002"; transcript_id "AP006216.1-002"; exon_number 8;
ENm003.contig1	ExonAligner	CDS	308909	309002	.	-	1	gene_id "AP006216.1-002"; transcript_id "AP006216.1-002"; exon_number 9;
ENm003.contig1	ExonAligner	CDS	311259	311401	.	-	0	gene_id "AP006216.1-002"; transcript_id "AP006216.1-002"; exon_number 10;
ENm003.contig1	ExonAligner	CDS	287963	288059	.	-	1	gene_id "AP006216.1-001"; transcript_id "AP006216.1-001"; exon_number 1;
ENm003.contig1	ExonAligner	CDS	296255	296336	.	-	2	gene_id "AP006216.1-001"; transcript_id "AP006216.1-001"; exon_number 2;
ENm003.contig1	ExonAligner	CDS	296869	297053	.	-	1	gene_id "AP006216.1-001"; transcript_id "AP006216.1-001"; exon_number 3;
ENm003.contig1	ExonAligner	CDS	297371	297509	.	-	2	gene_id "AP006216.1-001"; transcript_id "AP006216.1-001"; exon_number 4;
ENm003.contig1	ExonAligner	CDS	298169	298274	.	-	0	gene_id "AP006216.1-001"; transcript_id "AP006216.1-001"; exon_number 5;
ENm003.contig1	ExonAligner	CDS	299847	300058	.	-	2	gene_id "AP006216.1-001"; transcript_id "AP006216.1-001"; exon_number 6;
ENm003.contig1	ExonAligner	CDS	301675	302385	.	-	2	gene_id "AP006216.1-001"; transcript_id "AP006216.1-001"; exon_number 7;
ENm003.contig1	ExonAligner	CDS	304700	304778	.	-	0	gene_id "AP006216.1-001"; transcript_id "AP006216.1-001"; exon_number 8;
ENm003.contig1	ExonAligner	CDS	308909	309002	.	-	1	gene_id "AP006216.1-001"; transcript_id "AP006216.1-001"; exon_number 9;
ENm003.contig1	ExonAligner	CDS	311259	311401	.	-	0	gene_id "AP006216.1-001"; transcript_id "AP006216.1-001"; exon_number 10;
ENm003.contig1	ExonAligner	CDS	287965	288059	.	-	2	gene_id "AP006216.1-003"; transcript_id "AP006216.1-003"; exon_number 1;
ENm003.contig1	ExonAligner	CDS	296255	296336	.	-	0	gene_id "AP006216.1-003"; transcript_id "AP006216.1-003"; exon_number 2;
ENm003.contig1	ExonAligner	CDS	296869	297043	.	-	1	gene_id "AP006216.1-003"; transcript_id "AP006216.1-003"; exon_number 3;
ENm003.contig1	ExonAligner	CDS	301672	301955	.	-	1	gene_id "AP006216.1-003"; transcript_id "AP006216.1-003"; exon_number 4;
ENm003.contig1	ExonAligner	CDS	318041	318178	.	-	0	gene_id "AP006216.3-001"; transcript_id "AP006216.3-001"; exon_number 1;
ENm003.contig1	ExonAligner	CDS	319200	319265	.	-	0	gene_id "AP006216.3-001"; transcript_id "AP006216.3-001"; exon_number 2;
ENm003.contig1	ExonAligner	CDS	321179	321265	.	-	0	gene_id "AP006216.3-001"; transcript_id "AP006216.3-001"; exon_number 3;
ENm003.contig1	ExonAligner	CDS	321941	322051	.	-	0	gene_id "AP006216.3-001"; transcript_id "AP006216.3-001"; exon_number 4;
ENm003.contig1	ExonAligner	CDS	322533	322622	.	-	0	gene_id "AP006216.3-001"; transcript_id "AP006216.3-001"; exon_number 5;
ENm003.contig1	ExonAligner	CDS	323360	323430	.	-	2	gene_id "AP006216.3-001"; transcript_id "AP006216.3-001"; exon_number 6;
ENm003.contig1	ExonAligner	CDS	323836	323902	.	-	0	gene_id "AP006216.3-001"; transcript_id "AP006216.3-001"; exon_number 7;
ENm003.contig1	ExonAligner	CDS	324082	324123	.	-	0	gene_id "AP006216.3-001"; transcript_id "AP006216.3-001"; exon_number 8;
ENm003.contig1	ExonAligner	CDS	324486	324608	.	-	0	gene_id "AP006216.3-001"; transcript_id "AP006216.3-001"; exon_number 9;
ENm003.contig1	ExonAligner	CDS	324755	324841	.	-	0	gene_id "AP006216.3-001"; transcript_id "AP006216.3-001"; exon_number 10;
ENm003.contig1	ExonAligner	CDS	325483	325553	.	-	2	gene_id "AP006216.3-001"; transcript_id "AP006216.3-001"; exon_number 11;
ENm003.contig1	ExonAligner	CDS	325924	326014	.	-	0	gene_id "AP006216.3-001"; transcript_id "AP006216.3-001"; exon_number 12;
ENm003.contig1	ExonAligner	CDS	326430	326591	.	-	0	gene_id "AP006216.3-001"; transcript_id "AP006216.3-001"; exon_number 13;
ENm003.contig1	ExonAligner	CDS	326753	326923	.	-	0	gene_id "AP006216.3-001"; transcript_id "AP006216.3-001"; exon_number 14;
ENm003.contig1	ExonAligner	CDS	318042	318178	.	-	2	gene_id "AP006216.3-003"; transcript_id "AP006216.3-003"; exon_number 1;
ENm003.contig1	ExonAligner	CDS	319200	319265	.	-	2	gene_id "AP006216.3-003"; transcript_id "AP006216.3-003"; exon_number 2;
ENm003.contig1	ExonAligner	CDS	321179	321265	.	-	2	gene_id "AP006216.3-003"; transcript_id "AP006216.3-003"; exon_number 3;
ENm003.contig1	ExonAligner	CDS	321941	322051	.	-	2	gene_id "AP006216.3-003"; transcript_id "AP006216.3-003"; exon_number 4;
ENm003.contig1	ExonAligner	CDS	322533	322622	.	-	2	gene_id "AP006216.3-003"; transcript_id "AP006216.3-003"; exon_number 5;
ENm003.contig1	ExonAligner	CDS	323360	323430	.	-	1	gene_id "AP006216.3-003"; transcript_id "AP006216.3-003"; exon_number 6;
ENm003.contig1	ExonAligner	CDS	323836	323902	.	-	2	gene_id "AP006216.3-003"; transcript_id "AP006216.3-003"; exon_number 7;
ENm003.contig1	ExonAligner	CDS	324486	324608	.	-	2	gene_id "AP006216.3-003"; transcript_id "AP006216.3-003"; exon_number 8;
ENm003.contig1	ExonAligner	CDS	324755	324841	.	-	2	gene_id "AP006216.3-003"; transcript_id "AP006216.3-003"; exon_number 9;
ENm003.contig1	ExonAligner	CDS	325483	325553	.	-	1	gene_id "AP006216.3-003"; transcript_id "AP006216.3-003"; exon_number 10;
ENm003.contig1	ExonAligner	CDS	325924	326014	.	-	2	gene_id "AP006216.3-003"; transcript_id "AP006216.3-003"; exon_number 11;
ENm003.contig1	ExonAligner	CDS	326753	326912	.	-	2	gene_id "AP006216.3-003"; transcript_id "AP006216.3-003"; exon_number 12;
ENm003.contig1	ExonAligner	CDS	318043	318178	.	-	1	gene_id "AP006216.3-002"; transcript_id "AP006216.3-002"; exon_number 1;
ENm003.contig1	ExonAligner	CDS	319200	319265	.	-	1	gene_id "AP006216.3-002"; transcript_id "AP006216.3-002"; exon_number 2;
ENm003.contig1	ExonAligner	CDS	321941	322051	.	-	1	gene_id "AP006216.3-002"; transcript_id "AP006216.3-002"; exon_number 3;
ENm003.contig1	ExonAligner	CDS	322533	322622	.	-	1	gene_id "AP006216.3-002"; transcript_id "AP006216.3-002"; exon_number 4;
ENm003.contig1	ExonAligner	CDS	323360	323430	.	-	0	gene_id "AP006216.3-002"; transcript_id "AP006216.3-002"; exon_number 5;
ENm003.contig1	ExonAligner	CDS	323836	323902	.	-	1	gene_id "AP006216.3-002"; transcript_id "AP006216.3-002"; exon_number 6;
ENm003.contig1	ExonAligner	CDS	324082	324123	.	-	1	gene_id "AP006216.3-002"; transcript_id "AP006216.3-002"; exon_number 7;
ENm003.contig1	ExonAligner	CDS	324486	324608	.	-	1	gene_id "AP006216.3-002"; transcript_id "AP006216.3-002"; exon_number 8;
ENm003.contig1	ExonAligner	CDS	324755	324841	.	-	1	gene_id "AP006216.3-002"; transcript_id "AP006216.3-002"; exon_number 9;
ENm003.contig1	ExonAligner	CDS	325483	325553	.	-	0	gene_id "AP006216.3-002"; transcript_id "AP006216.3-002"; exon_number 10;
ENm003.contig1	ExonAligner	CDS	325924	326014	.	-	1	gene_id "AP006216.3-002"; transcript_id "AP006216.3-002"; exon_number 11;
ENm003.contig1	ExonAligner	CDS	326430	326591	.	-	1	gene_id "AP006216.3-002"; transcript_id "AP006216.3-002"; exon_number 12;
ENm003.contig1	ExonAligner	CDS	326753	326913	.	-	1	gene_id "AP006216.3-002"; transcript_id "AP006216.3-002"; exon_number 13;
ENm003.contig1	ExonAligner	CDS	329330	330272	.	-	1	gene_id "AP006216.4-001"; transcript_id "AP006216.4-001"; exon_number 1;
ENm003.contig1	ExonAligner	CDS	330779	330890	.	-	2	gene_id "AP006216.4-001"; transcript_id "AP006216.4-001"; exon_number 2;
ENm003.contig1	ExonAligner	CDS	331006	331054	.	-	0	gene_id "AP006216.4-001"; transcript_id "AP006216.4-001"; exon_number 3;
ENm003.contig1	ExonAligner	CDS	329945	330272	.	-	1	gene_id "AP006216.4-002"; transcript_id "AP006216.4-002"; exon_number 1;
ENm003.contig1	ExonAligner	CDS	330779	330890	.	-	2	gene_id "AP006216.4-002"; transcript_id "AP006216.4-002"; exon_number 2;
ENm003.contig1	ExonAligner	CDS	331006	331054	.	-	0	gene_id "AP006216.4-002"; transcript_id "AP006216.4-002"; exon_number 3;
ENm003.contig1	ExonAligner	CDS	354823	355849	.	-	1	gene_id "AP006216.6-001"; transcript_id "AP006216.6-001"; exon_number 1;
ENm003.contig1	ExonAligner	CDS	356606	356732	.	-	2	gene_id "AP006216.6-001"; transcript_id "AP006216.6-001"; exon_number 2;
ENm003.contig1	ExonAligner	CDS	357103	357151	.	-	0	gene_id "AP006216.6-001"; transcript_id "AP006216.6-001"; exon_number 3;
ENm003.contig1	ExonAligner	CDS	365326	365434	.	+	0	gene_id "AP006216.7-003"; transcript_id "AP006216.7-003"; exon_number 1;
ENm003.contig1	ExonAligner	CDS	365569	365692	.	+	2	gene_id "AP006216.7-003"; transcript_id "AP006216.7-003"; exon_number 2;
ENm003.contig1	ExonAligner	CDS	367411	367531	.	+	1	gene_id "AP006216.7-003"; transcript_id "AP006216.7-003"; exon_number 3;
ENm003.contig1	ExonAligner	CDS	365380	365434	.	+	0	gene_id "AP006216.7-002"; transcript_id "AP006216.7-002"; exon_number 1;
ENm003.contig1	ExonAligner	CDS	365569	365681	.	+	2	gene_id "AP006216.7-002"; transcript_id "AP006216.7-002"; exon_number 2;
ENm003.contig1	ExonAligner	CDS	365380	365434	.	+	0	gene_id "AP006216.7-001"; transcript_id "AP006216.7-001"; exon_number 1;
ENm003.contig1	ExonAligner	CDS	365569	365692	.	+	2	gene_id "AP006216.7-001"; transcript_id "AP006216.7-001"; exon_number 2;
ENm003.contig1	ExonAligner	CDS	367411	367531	.	+	1	gene_id "AP006216.7-001"; transcript_id "AP006216.7-001"; exon_number 3;
ENm003.contig1	ExonAligner	CDS	370370	370964	.	-	1	gene_id "AP006216.8-004"; transcript_id "AP006216.8-004"; exon_number 1;
ENm003.contig1	ExonAligner	CDS	371546	371702	.	-	2	gene_id "AP006216.8-004"; transcript_id "AP006216.8-004"; exon_number 2;
ENm003.contig1	ExonAligner	CDS	371890	371932	.	-	0	gene_id "AP006216.8-004"; transcript_id "AP006216.8-004"; exon_number 3;
ENm003.contig1	ExonAligner	CDS	370370	370964	.	-	1	gene_id "AP006216.8-003"; transcript_id "AP006216.8-003"; exon_number 1;
ENm003.contig1	ExonAligner	CDS	371546	371702	.	-	2	gene_id "AP006216.8-003"; transcript_id "AP006216.8-003"; exon_number 2;
ENm003.contig1	ExonAligner	CDS	371890	371932	.	-	0	gene_id "AP006216.8-003"; transcript_id "AP006216.8-003"; exon_number 3;
ENm003.contig1	ExonAligner	CDS	370370	370964	.	-	1	gene_id "AP006216.8-002"; transcript_id "AP006216.8-002"; exon_number 1;
ENm003.contig1	ExonAligner	CDS	371546	371702	.	-	2	gene_id "AP006216.8-002"; transcript_id "AP006216.8-002"; exon_number 2;
ENm003.contig1	ExonAligner	CDS	371890	371932	.	-	0	gene_id "AP006216.8-002"; transcript_id "AP006216.8-002"; exon_number 3;
ENm003.contig1	ExonAligner	CDS	370370	370964	.	-	1	gene_id "AP006216.8-001"; transcript_id "AP006216.8-001"; exon_number 1;
ENm003.contig1	ExonAligner	CDS	371546	371702	.	-	2	gene_id "AP006216.8-001"; transcript_id "AP006216.8-001"; exon_number 2;
ENm003.contig1	ExonAligner	CDS	371890	371932	.	-	0	gene_id "AP006216.8-001"; transcript_id "AP006216.8-001"; exon_number 3;
ENm003.contig1	ExonAligner	CDS	381016	381173	.	-	2	gene_id "AP006216.9-004"; transcript_id "AP006216.9-004"; exon_number 1;
ENm003.contig1	ExonAligner	CDS	382098	382230	.	-	0	gene_id "AP006216.9-004"; transcript_id "AP006216.9-004"; exon_number 2;
ENm003.contig1	ExonAligner	CDS	383327	383490	.	-	2	gene_id "AP006216.9-004"; transcript_id "AP006216.9-004"; exon_number 3;
ENm003.contig1	ExonAligner	CDS	392738	393453	.	-	1	gene_id "AP006216.9-004"; transcript_id "AP006216.9-004"; exon_number 4;
ENm003.contig1	ExonAligner	CDS	394176	394515	.	-	2	gene_id "AP006216.9-004"; transcript_id "AP006216.9-004"; exon_number 5;
ENm003.contig1	ExonAligner	CDS	396433	396512	.	-	1	gene_id "AP006216.9-004"; transcript_id "AP006216.9-004"; exon_number 6;
ENm003.contig1	ExonAligner	CDS	396795	396914	.	-	1	gene_id "AP006216.9-004"; transcript_id "AP006216.9-004"; exon_number 7;
ENm003.contig1	ExonAligner	CDS	398555	398705	.	-	2	gene_id "AP006216.9-004"; transcript_id "AP006216.9-004"; exon_number 8;
ENm003.contig1	ExonAligner	CDS	405251	405308	.	-	0	gene_id "AP006216.9-004"; transcript_id "AP006216.9-004"; exon_number 9;
ENm003.contig1	ExonAligner	CDS	396473	396515	.	-	0	gene_id "AP006216.9-009"; transcript_id "AP006216.9-009"; exon_number 1;
ENm003.contig1	ExonAligner	CDS	396795	396914	.	-	0	gene_id "AP006216.9-009"; transcript_id "AP006216.9-009"; exon_number 2;
ENm003.contig1	ExonAligner	CDS	398555	398705	.	-	1	gene_id "AP006216.9-009"; transcript_id "AP006216.9-009"; exon_number 3;
ENm003.contig1	ExonAligner	CDS	405440	405510	.	-	0	gene_id "AP006216.9-009"; transcript_id "AP006216.9-009"; exon_number 4;
ENm003.contig1	ExonAligner	CDS	408572	408727	.	-	0	gene_id "AP006216.9-009"; transcript_id "AP006216.9-009"; exon_number 5;
ENm003.contig1	ExonAligner	CDS	408994	409147	.	-	1	gene_id "AP006216.9-009"; transcript_id "AP006216.9-009"; exon_number 6;
ENm003.contig1	ExonAligner	CDS	410256	410365	.	-	0	gene_id "AP006216.9-009"; transcript_id "AP006216.9-009"; exon_number 7;
ENm003.contig1	ExonAligner	CDS	410472	410549	.	-	0	gene_id "AP006216.9-009"; transcript_id "AP006216.9-009"; exon_number 8;
ENm003.contig1	ExonAligner	CDS	411646	411764	.	-	2	gene_id "AP006216.9-009"; transcript_id "AP006216.9-009"; exon_number 10;
ENm003.contig1	ExonAligner	CDS	427006	427129	.	-	0	gene_id "AP006216.9-009"; transcript_id "AP006216.9-009"; exon_number 11;
ENm003.contig1	ExonAligner	CDS	405437	405510	.	-	2	gene_id "AP006216.9-003"; transcript_id "AP006216.9-003"; exon_number 1;
ENm003.contig1	ExonAligner	CDS	408572	408727	.	-	2	gene_id "AP006216.9-003"; transcript_id "AP006216.9-003"; exon_number 2;
ENm003.contig1	ExonAligner	CDS	408994	409147	.	-	0	gene_id "AP006216.9-003"; transcript_id "AP006216.9-003"; exon_number 3;
ENm003.contig1	ExonAligner	CDS	410256	410365	.	-	2	gene_id "AP006216.9-003"; transcript_id "AP006216.9-003"; exon_number 4;
ENm003.contig1	ExonAligner	CDS	410472	410549	.	-	2	gene_id "AP006216.9-003"; transcript_id "AP006216.9-003"; exon_number 5;
ENm003.contig1	ExonAligner	CDS	410963	411106	.	-	2	gene_id "AP006216.9-003"; transcript_id "AP006216.9-003"; exon_number 6;
ENm003.contig1	ExonAligner	CDS	411646	411764	.	-	1	gene_id "AP006216.9-003"; transcript_id "AP006216.9-003"; exon_number 8;
ENm003.contig1	ExonAligner	CDS	427006	427129	.	-	2	gene_id "AP006216.9-003"; transcript_id "AP006216.9-003"; exon_number 9;
ENm003.contig1	ExonAligner	CDS	427923	428047	.	-	1	gene_id "AP006216.9-003"; transcript_id "AP006216.9-003"; exon_number 10;
ENm003.contig1	ExonAligner	CDS	455026	455187	.	-	1	gene_id "AP006216.9-003"; transcript_id "AP006216.9-003"; exon_number 11;
ENm003.contig1	ExonAligner	CDS	492259	492322	.	-	2	gene_id "AP006216.9-003"; transcript_id "AP006216.9-003"; exon_number 12;
ENm003.contig1	ExonAligner	CDS	496608	496704	.	-	2	gene_id "AP006216.9-003"; transcript_id "AP006216.9-003"; exon_number 13;
ENm004.contig1	ExonAligner	CDS	206693	206937	.	-	2	gene_id "RP11-247I13.2-001"; transcript_id "RP11-247I13.2-001"; exon_number 1;
ENm004.contig1	ExonAligner	CDS	207533	207697	.	-	2	gene_id "RP11-247I13.2-001"; transcript_id "RP11-247I13.2-001"; exon_number 2;
ENm004.contig1	ExonAligner	CDS	208581	208919	.	-	2	gene_id "RP11-247I13.2-001"; transcript_id "RP11-247I13.2-001"; exon_number 3;
ENm004.contig1	ExonAligner	CDS	209729	209861	.	-	0	gene_id "RP11-247I13.2-001"; transcript_id "RP11-247I13.2-001"; exon_number 4;
ENm004.contig1	ExonAligner	CDS	211634	211718	.	-	1	gene_id "RP11-247I13.2-001"; transcript_id "RP11-247I13.2-001"; exon_number 5;
ENm004.contig1	ExonAligner	CDS	214464	214606	.	-	0	gene_id "RP11-247I13.2-001"; transcript_id "RP11-247I13.2-001"; exon_number 6;
ENm004.contig1	ExonAligner	CDS	215198	215271	.	-	2	gene_id "RP11-247I13.2-001"; transcript_id "RP11-247I13.2-001"; exon_number 7;
ENm004.contig1	ExonAligner	CDS	216467	216644	.	-	0	gene_id "RP11-247I13.2-001"; transcript_id "RP11-247I13.2-001"; exon_number 8;
ENm004.contig1	ExonAligner	CDS	217400	217465	.	-	0	gene_id "RP11-247I13.2-001"; transcript_id "RP11-247I13.2-001"; exon_number 9;
ENm004.contig1	ExonAligner	CDS	221647	221843	.	-	2	gene_id "RP11-247I13.2-001"; transcript_id "RP11-247I13.2-001"; exon_number 10;
ENm004.contig1	ExonAligner	CDS	223624	223803	.	-	2	gene_id "RP11-247I13.2-001"; transcript_id "RP11-247I13.2-001"; exon_number 11;
ENm004.contig1	ExonAligner	CDS	224307	224442	.	-	0	gene_id "RP11-247I13.2-001"; transcript_id "RP11-247I13.2-001"; exon_number 12;
ENm004.contig1	ExonAligner	CDS	230046	230221	.	-	2	gene_id "RP11-247I13.2-001"; transcript_id "RP11-247I13.2-001"; exon_number 13;
ENm004.contig1	ExonAligner	CDS	239316	239443	.	-	1	gene_id "RP11-247I13.2-001"; transcript_id "RP11-247I13.2-001"; exon_number 14;
ENm004.contig1	ExonAligner	CDS	242871	242944	.	-	0	gene_id "RP11-247I13.2-001"; transcript_id "RP11-247I13.2-001"; exon_number 15;
ENm004.contig1	ExonAligner	CDS	260041	260136	.	-	0	gene_id "RP11-247I13.2-001"; transcript_id "RP11-247I13.2-001"; exon_number 16;
ENm004.contig1	ExonAligner	CDS	206693	206937	.	-	2	gene_id "RP11-247I13.2-003"; transcript_id "RP11-247I13.2-003"; exon_number 1;
ENm004.contig1	ExonAligner	CDS	207533	207697	.	-	2	gene_id "RP11-247I13.2-003"; transcript_id "RP11-247I13.2-003"; exon_number 2;
ENm004.contig1	ExonAligner	CDS	208581	208919	.	-	2	gene_id "RP11-247I13.2-003"; transcript_id "RP11-247I13.2-003"; exon_number 3;
ENm004.contig1	ExonAligner	CDS	209729	209861	.	-	0	gene_id "RP11-247I13.2-003"; transcript_id "RP11-247I13.2-003"; exon_number 4;
ENm004.contig1	ExonAligner	CDS	211634	211718	.	-	1	gene_id "RP11-247I13.2-003"; transcript_id "RP11-247I13.2-003"; exon_number 5;
ENm004.contig1	ExonAligner	CDS	214464	214603	.	-	0	gene_id "RP11-247I13.2-003"; transcript_id "RP11-247I13.2-003"; exon_number 6;
ENm004.contig1	ExonAligner	CDS	215198	215271	.	-	2	gene_id "RP11-247I13.2-003"; transcript_id "RP11-247I13.2-003"; exon_number 7;
ENm004.contig1	ExonAligner	CDS	216467	216644	.	-	0	gene_id "RP11-247I13.2-003"; transcript_id "RP11-247I13.2-003"; exon_number 8;
ENm004.contig1	ExonAligner	CDS	217400	217465	.	-	0	gene_id "RP11-247I13.2-003"; transcript_id "RP11-247I13.2-003"; exon_number 9;
ENm004.contig1	ExonAligner	CDS	221611	221843	.	-	2	gene_id "RP11-247I13.2-003"; transcript_id "RP11-247I13.2-003"; exon_number 10;
ENm004.contig1	ExonAligner	CDS	223624	223803	.	-	2	gene_id "RP11-247I13.2-003"; transcript_id "RP11-247I13.2-003"; exon_number 11;
ENm004.contig1	ExonAligner	CDS	224307	224442	.	-	0	gene_id "RP11-247I13.2-003"; transcript_id "RP11-247I13.2-003"; exon_number 12;
ENm004.contig1	ExonAligner	CDS	230046	230221	.	-	2	gene_id "RP11-247I13.2-003"; transcript_id "RP11-247I13.2-003"; exon_number 13;
ENm004.contig1	ExonAligner	CDS	234817	235018	.	-	0	gene_id "RP11-247I13.2-003"; transcript_id "RP11-247I13.2-003"; exon_number 14;
ENm004.contig1	ExonAligner	CDS	235276	235562	.	-	2	gene_id "RP11-247I13.2-003"; transcript_id "RP11-247I13.2-003"; exon_number 15;
ENm004.contig1	ExonAligner	CDS	239316	239443	.	-	1	gene_id "RP11-247I13.2-003"; transcript_id "RP11-247I13.2-003"; exon_number 16;
ENm004.contig1	ExonAligner	CDS	242871	242944	.	-	0	gene_id "RP11-247I13.2-003"; transcript_id "RP11-247I13.2-003"; exon_number 17;
ENm004.contig1	ExonAligner	CDS	260041	260136	.	-	0	gene_id "RP11-247I13.2-003"; transcript_id "RP11-247I13.2-003"; exon_number 18;
ENm004.contig1	ExonAligner	CDS	206693	206937	.	-	2	gene_id "RP11-247I13.2-002"; transcript_id "RP11-247I13.2-002"; exon_number 1;
ENm004.contig1	ExonAligner	CDS	207533	207697	.	-	2	gene_id "RP11-247I13.2-002"; transcript_id "RP11-247I13.2-002"; exon_number 2;
ENm004.contig1	ExonAligner	CDS	208581	208919	.	-	2	gene_id "RP11-247I13.2-002"; transcript_id "RP11-247I13.2-002"; exon_number 3;
ENm004.contig1	ExonAligner	CDS	209729	209861	.	-	0	gene_id "RP11-247I13.2-002"; transcript_id "RP11-247I13.2-002"; exon_number 4;
ENm004.contig1	ExonAligner	CDS	211634	211718	.	-	1	gene_id "RP11-247I13.2-002"; transcript_id "RP11-247I13.2-002"; exon_number 5;
ENm004.contig1	ExonAligner	CDS	214464	214603	.	-	0	gene_id "RP11-247I13.2-002"; transcript_id "RP11-247I13.2-002"; exon_number 6;
ENm004.contig1	ExonAligner	CDS	215198	215271	.	-	2	gene_id "RP11-247I13.2-002"; transcript_id "RP11-247I13.2-002"; exon_number 7;
ENm004.contig1	ExonAligner	CDS	216467	216644	.	-	0	gene_id "RP11-247I13.2-002"; transcript_id "RP11-247I13.2-002"; exon_number 8;
ENm004.contig1	ExonAligner	CDS	217400	217465	.	-	0	gene_id "RP11-247I13.2-002"; transcript_id "RP11-247I13.2-002"; exon_number 9;
ENm004.contig1	ExonAligner	CDS	221611	221843	.	-	2	gene_id "RP11-247I13.2-002"; transcript_id "RP11-247I13.2-002"; exon_number 10;
ENm004.contig1	ExonAligner	CDS	223624	223803	.	-	2	gene_id "RP11-247I13.2-002"; transcript_id "RP11-247I13.2-002"; exon_number 11;
ENm004.contig1	ExonAligner	CDS	224307	224442	.	-	0	gene_id "RP11-247I13.2-002"; transcript_id "RP11-247I13.2-002"; exon_number 12;
ENm004.contig1	ExonAligner	CDS	230046	230221	.	-	2	gene_id "RP11-247I13.2-002"; transcript_id "RP11-247I13.2-002"; exon_number 13;
ENm004.contig1	ExonAligner	CDS	234817	235018	.	-	0	gene_id "RP11-247I13.2-002"; transcript_id "RP11-247I13.2-002"; exon_number 14;
ENm004.contig1	ExonAligner	CDS	235276	235562	.	-	2	gene_id "RP11-247I13.2-002"; transcript_id "RP11-247I13.2-002"; exon_number 15;
ENm004.contig1	ExonAligner	CDS	239316	239443	.	-	1	gene_id "RP11-247I13.2-002"; transcript_id "RP11-247I13.2-002"; exon_number 16;
ENm004.contig1	ExonAligner	CDS	242871	242944	.	-	0	gene_id "RP11-247I13.2-002"; transcript_id "RP11-247I13.2-002"; exon_number 17;
ENm004.contig1	ExonAligner	CDS	260041	260136	.	-	0	gene_id "RP11-247I13.2-002"; transcript_id "RP11-247I13.2-002"; exon_number 18;
ENm004.contig1	ExonAligner	CDS	206693	206937	.	-	2	gene_id "RP11-247I13.2-005"; transcript_id "RP11-247I13.2-005"; exon_number 1;
ENm004.contig1	ExonAligner	CDS	207533	207697	.	-	2	gene_id "RP11-247I13.2-005"; transcript_id "RP11-247I13.2-005"; exon_number 2;
ENm004.contig1	ExonAligner	CDS	208581	208919	.	-	2	gene_id "RP11-247I13.2-005"; transcript_id "RP11-247I13.2-005"; exon_number 3;
ENm004.contig1	ExonAligner	CDS	209729	209861	.	-	0	gene_id "RP11-247I13.2-005"; transcript_id "RP11-247I13.2-005"; exon_number 4;
ENm004.contig1	ExonAligner	CDS	211634	211718	.	-	1	gene_id "RP11-247I13.2-005"; transcript_id "RP11-247I13.2-005"; exon_number 5;
ENm004.contig1	ExonAligner	CDS	214464	214603	.	-	0	gene_id "RP11-247I13.2-005"; transcript_id "RP11-247I13.2-005"; exon_number 6;
ENm004.contig1	ExonAligner	CDS	215198	215271	.	-	2	gene_id "RP11-247I13.2-005"; transcript_id "RP11-247I13.2-005"; exon_number 7;
ENm004.contig1	ExonAligner	CDS	216467	216644	.	-	0	gene_id "RP11-247I13.2-005"; transcript_id "RP11-247I13.2-005"; exon_number 8;
ENm004.contig1	ExonAligner	CDS	221611	221843	.	-	2	gene_id "RP11-247I13.2-005"; transcript_id "RP11-247I13.2-005"; exon_number 9;
ENm004.contig1	ExonAligner	CDS	223624	223803	.	-	2	gene_id "RP11-247I13.2-005"; transcript_id "RP11-247I13.2-005"; exon_number 10;
ENm004.contig1	ExonAligner	CDS	224307	224442	.	-	0	gene_id "RP11-247I13.2-005"; transcript_id "RP11-247I13.2-005"; exon_number 11;
ENm004.contig1	ExonAligner	CDS	230046	230221	.	-	2	gene_id "RP11-247I13.2-005"; transcript_id "RP11-247I13.2-005"; exon_number 12;
ENm004.contig1	ExonAligner	CDS	234817	235018	.	-	0	gene_id "RP11-247I13.2-005"; transcript_id "RP11-247I13.2-005"; exon_number 13;
ENm004.contig1	ExonAligner	CDS	235276	235562	.	-	2	gene_id "RP11-247I13.2-005"; transcript_id "RP11-247I13.2-005"; exon_number 14;
ENm004.contig1	ExonAligner	CDS	239316	239443	.	-	1	gene_id "RP11-247I13.2-005"; transcript_id "RP11-247I13.2-005"; exon_number 15;
ENm004.contig1	ExonAligner	CDS	242871	242944	.	-	0	gene_id "RP11-247I13.2-005"; transcript_id "RP11-247I13.2-005"; exon_number 16;
ENm004.contig1	ExonAligner	CDS	260041	260136	.	-	0	gene_id "RP11-247I13.2-005"; transcript_id "RP11-247I13.2-005"; exon_number 17;
ENm004.contig1	ExonAligner	CDS	235292	235562	.	-	2	gene_id "RP11-247I13.2-006"; transcript_id "RP11-247I13.2-006"; exon_number 1;
ENm004.contig1	ExonAligner	CDS	239316	239443	.	-	1	gene_id "RP11-247I13.2-006"; transcript_id "RP11-247I13.2-006"; exon_number 2;
ENm004.contig1	ExonAligner	CDS	242871	242944	.	-	0	gene_id "RP11-247I13.2-006"; transcript_id "RP11-247I13.2-006"; exon_number 3;
ENm004.contig1	ExonAligner	CDS	260041	260136	.	-	0	gene_id "RP11-247I13.2-006"; transcript_id "RP11-247I13.2-006"; exon_number 4;
ENm004.contig1	ExonAligner	CDS	273630	273700	.	+	0	gene_id "RP5-858B16.1-001"; transcript_id "RP5-858B16.1-001"; exon_number 1;
ENm004.contig1	ExonAligner	CDS	290216	290389	.	+	1	gene_id "RP5-858B16.1-001"; transcript_id "RP5-858B16.1-001"; exon_number 2;
ENm004.contig1	ExonAligner	CDS	291951	292016	.	+	1	gene_id "RP5-858B16.1-001"; transcript_id "RP5-858B16.1-001"; exon_number 3;
ENm004.contig1	ExonAligner	CDS	305817	305927	.	+	1	gene_id "RP5-858B16.1-001"; transcript_id "RP5-858B16.1-001"; exon_number 4;
ENm004.contig1	ExonAligner	CDS	308381	308469	.	+	1	gene_id "RP5-858B16.1-001"; transcript_id "RP5-858B16.1-001"; exon_number 5;
ENm004.contig1	ExonAligner	CDS	318213	318324	.	+	2	gene_id "RP5-858B16.1-001"; transcript_id "RP5-858B16.1-001"; exon_number 6;
ENm004.contig1	ExonAligner	CDS	375180	375336	.	+	0	gene_id "RP5-858B16.1-001"; transcript_id "RP5-858B16.1-001"; exon_number 8;
ENm004.contig1	ExonAligner	CDS	378224	378379	.	+	2	gene_id "RP5-858B16.1-001"; transcript_id "RP5-858B16.1-001"; exon_number 9;
ENm004.contig1	ExonAligner	CDS	381506	381576	.	+	2	gene_id "RP5-858B16.1-001"; transcript_id "RP5-858B16.1-001"; exon_number 10;
ENm004.contig1	ExonAligner	CDS	386257	386354	.	+	0	gene_id "RP5-858B16.1-001"; transcript_id "RP5-858B16.1-001"; exon_number 11;
ENm004.contig1	ExonAligner	CDS	388402	388468	.	+	1	gene_id "RP5-858B16.1-001"; transcript_id "RP5-858B16.1-001"; exon_number 12;
ENm004.contig1	ExonAligner	CDS	392829	392953	.	+	0	gene_id "RP5-858B16.1-001"; transcript_id "RP5-858B16.1-001"; exon_number 13;
ENm004.contig1	ExonAligner	CDS	400488	400563	.	+	1	gene_id "RP5-858B16.1-001"; transcript_id "RP5-858B16.1-001"; exon_number 14;
ENm004.contig1	ExonAligner	CDS	400877	401055	.	+	0	gene_id "RP5-858B16.1-001"; transcript_id "RP5-858B16.1-001"; exon_number 15;
ENm004.contig1	ExonAligner	CDS	402111	402186	.	+	1	gene_id "RP5-858B16.1-001"; transcript_id "RP5-858B16.1-001"; exon_number 16;
ENm004.contig1	ExonAligner	CDS	402659	402754	.	+	0	gene_id "RP5-858B16.1-001"; transcript_id "RP5-858B16.1-001"; exon_number 17;
ENm004.contig1	ExonAligner	CDS	403229	403305	.	+	0	gene_id "RP5-858B16.1-001"; transcript_id "RP5-858B16.1-001"; exon_number 18;
ENm004.contig1	ExonAligner	CDS	404707	404803	.	+	1	gene_id "RP5-858B16.1-001"; transcript_id "RP5-858B16.1-001"; exon_number 19;
ENm004.contig1	ExonAligner	CDS	406613	406679	.	+	0	gene_id "RP5-858B16.1-001"; transcript_id "RP5-858B16.1-001"; exon_number 20;
ENm004.contig1	ExonAligner	CDS	409869	410023	.	+	2	gene_id "RP5-858B16.1-001"; transcript_id "RP5-858B16.1-001"; exon_number 21;
ENm004.contig1	ExonAligner	CDS	410476	410550	.	+	0	gene_id "RP5-858B16.1-001"; transcript_id "RP5-858B16.1-001"; exon_number 22;
ENm004.contig1	ExonAligner	CDS	412046	412114	.	+	0	gene_id "RP5-858B16.1-001"; transcript_id "RP5-858B16.1-001"; exon_number 23;
ENm004.contig1	ExonAligner	CDS	412255	412431	.	+	0	gene_id "RP5-858B16.1-001"; transcript_id "RP5-858B16.1-001"; exon_number 24;
ENm004.contig1	ExonAligner	CDS	412511	412758	.	+	0	gene_id "RP5-858B16.1-001"; transcript_id "RP5-858B16.1-001"; exon_number 25;
ENm004.contig1	ExonAligner	CDS	413786	413851	.	+	1	gene_id "RP5-858B16.1-001"; transcript_id "RP5-858B16.1-001"; exon_number 26;
ENm004.contig1	ExonAligner	CDS	414041	414272	.	+	1	gene_id "RP5-858B16.1-001"; transcript_id "RP5-858B16.1-001"; exon_number 27;
ENm004.contig1	ExonAligner	CDS	415652	415784	.	+	0	gene_id "RP5-858B16.1-001"; transcript_id "RP5-858B16.1-001"; exon_number 28;
ENm004.contig1	ExonAligner	CDS	415908	415986	.	+	2	gene_id "RP5-858B16.1-001"; transcript_id "RP5-858B16.1-001"; exon_number 29;
ENm004.contig1	ExonAligner	CDS	416725	416832	.	+	0	gene_id "RP5-858B16.1-001"; transcript_id "RP5-858B16.1-001"; exon_number 31;
ENm004.contig1	ExonAligner	CDS	417907	418134	.	-	0	gene_id "RP5-858B16.2-007"; transcript_id "RP5-858B16.2-007"; exon_number 1;
ENm004.contig1	ExonAligner	CDS	418884	419024	.	-	2	gene_id "RP5-858B16.2-007"; transcript_id "RP5-858B16.2-007"; exon_number 3;
ENm004.contig1	ExonAligner	CDS	419220	419352	.	-	0	gene_id "RP5-858B16.2-007"; transcript_id "RP5-858B16.2-007"; exon_number 4;
ENm004.contig1	ExonAligner	CDS	419551	419781	.	-	0	gene_id "RP5-858B16.2-007"; transcript_id "RP5-858B16.2-007"; exon_number 5;
ENm004.contig1	ExonAligner	CDS	421556	421721	.	-	1	gene_id "RP5-858B16.2-007"; transcript_id "RP5-858B16.2-007"; exon_number 6;
ENm004.contig1	ExonAligner	CDS	423636	423688	.	-	0	gene_id "RP5-858B16.2-007"; transcript_id "RP5-858B16.2-007"; exon_number 7;
ENm004.contig1	ExonAligner	CDS	417907	418134	.	-	0	gene_id "RP5-858B16.2-001"; transcript_id "RP5-858B16.2-001"; exon_number 1;
ENm004.contig1	ExonAligner	CDS	418884	419024	.	-	2	gene_id "RP5-858B16.2-001"; transcript_id "RP5-858B16.2-001"; exon_number 3;
ENm004.contig1	ExonAligner	CDS	419220	419352	.	-	0	gene_id "RP5-858B16.2-001"; transcript_id "RP5-858B16.2-001"; exon_number 4;
ENm004.contig1	ExonAligner	CDS	419551	419781	.	-	0	gene_id "RP5-858B16.2-001"; transcript_id "RP5-858B16.2-001"; exon_number 5;
ENm004.contig1	ExonAligner	CDS	444371	444540	.	-	2	gene_id "RP5-858B16.2-001"; transcript_id "RP5-858B16.2-001"; exon_number 6;
ENm004.contig1	ExonAligner	CDS	446859	446938	.	-	1	gene_id "RP5-858B16.2-001"; transcript_id "RP5-858B16.2-001"; exon_number 7;
ENm004.contig1	ExonAligner	CDS	454909	454973	.	-	0	gene_id "RP5-858B16.2-001"; transcript_id "RP5-858B16.2-001"; exon_number 8;
ENm004.contig1	ExonAligner	CDS	417909	418134	.	-	1	gene_id "RP5-858B16.2-004"; transcript_id "RP5-858B16.2-004"; exon_number 1;
ENm004.contig1	ExonAligner	CDS	418884	419024	.	-	0	gene_id "RP5-858B16.2-004"; transcript_id "RP5-858B16.2-004"; exon_number 3;
ENm004.contig1	ExonAligner	CDS	419220	419352	.	-	1	gene_id "RP5-858B16.2-004"; transcript_id "RP5-858B16.2-004"; exon_number 4;
ENm004.contig1	ExonAligner	CDS	419551	419781	.	-	1	gene_id "RP5-858B16.2-004"; transcript_id "RP5-858B16.2-004"; exon_number 5;
ENm004.contig1	ExonAligner	CDS	444371	444540	.	-	0	gene_id "RP5-858B16.2-004"; transcript_id "RP5-858B16.2-004"; exon_number 6;
ENm004.contig1	ExonAligner	CDS	446859	446938	.	-	2	gene_id "RP5-858B16.2-004"; transcript_id "RP5-858B16.2-004"; exon_number 7;
ENm004.contig1	ExonAligner	CDS	454909	454945	.	-	1	gene_id "RP5-858B16.2-004"; transcript_id "RP5-858B16.2-004"; exon_number 8;
ENm004.contig1	ExonAligner	CDS	418085	418134	.	-	2	gene_id "RP5-858B16.2-006"; transcript_id "RP5-858B16.2-006"; exon_number 1;
ENm004.contig1	ExonAligner	CDS	418884	419024	.	-	2	gene_id "RP5-858B16.2-006"; transcript_id "RP5-858B16.2-006"; exon_number 2;
ENm004.contig1	ExonAligner	CDS	419220	419352	.	-	0	gene_id "RP5-858B16.2-006"; transcript_id "RP5-858B16.2-006"; exon_number 3;
ENm004.contig1	ExonAligner	CDS	419551	419781	.	-	0	gene_id "RP5-858B16.2-006"; transcript_id "RP5-858B16.2-006"; exon_number 4;
ENm004.contig1	ExonAligner	CDS	421556	421721	.	-	1	gene_id "RP5-858B16.2-006"; transcript_id "RP5-858B16.2-006"; exon_number 5;
ENm004.contig1	ExonAligner	CDS	423636	423688	.	-	0	gene_id "RP5-858B16.2-006"; transcript_id "RP5-858B16.2-006"; exon_number 6;
ENm004.contig1	ExonAligner	CDS	478416	478487	.	-	0	gene_id "RP4-694E4.2-003"; transcript_id "RP4-694E4.2-003"; exon_number 2;
ENm004.contig1	ExonAligner	CDS	483467	483573	.	-	2	gene_id "RP4-694E4.2-003"; transcript_id "RP4-694E4.2-003"; exon_number 3;
ENm004.contig1	ExonAligner	CDS	485720	485891	.	-	0	gene_id "RP4-694E4.2-003"; transcript_id "RP4-694E4.2-003"; exon_number 4;
ENm004.contig1	ExonAligner	CDS	487120	487191	.	-	0	gene_id "RP4-694E4.2-003"; transcript_id "RP4-694E4.2-003"; exon_number 5;
ENm004.contig1	ExonAligner	CDS	493295	493954	.	-	2	gene_id "RP4-694E4.2-003"; transcript_id "RP4-694E4.2-003"; exon_number 6;
ENm004.contig1	ExonAligner	CDS	472878	473157	.	-	1	gene_id "RP4-694E4.2-001"; transcript_id "RP4-694E4.2-001"; exon_number 1;
ENm004.contig1	ExonAligner	CDS	478416	478487	.	-	1	gene_id "RP4-694E4.2-001"; transcript_id "RP4-694E4.2-001"; exon_number 2;
ENm004.contig1	ExonAligner	CDS	483467	483573	.	-	0	gene_id "RP4-694E4.2-001"; transcript_id "RP4-694E4.2-001"; exon_number 3;
ENm004.contig1	ExonAligner	CDS	485720	485891	.	-	1	gene_id "RP4-694E4.2-001"; transcript_id "RP4-694E4.2-001"; exon_number 4;
ENm004.contig1	ExonAligner	CDS	487120	487191	.	-	1	gene_id "RP4-694E4.2-001"; transcript_id "RP4-694E4.2-001"; exon_number 5;
ENm004.contig1	ExonAligner	CDS	493298	498480	.	-	2	gene_id "RP4-694E4.2-001"; transcript_id "RP4-694E4.2-001"; exon_number 6;
ENm004.contig1	ExonAligner	CDS	507094	507166	.	-	0	gene_id "RP4-694E4.2-001"; transcript_id "RP4-694E4.2-001"; exon_number 7;
ENm004.contig1	ExonAligner	CDS	521579	522052	.	-	0	gene_id "RP4-694E4.2-001"; transcript_id "RP4-694E4.2-001"; exon_number 8;
ENm004.contig1	ExonAligner	CDS	472879	473157	.	-	0	gene_id "RP4-694E4.2-004"; transcript_id "RP4-694E4.2-004"; exon_number 1;
ENm004.contig1	ExonAligner	CDS	478416	478487	.	-	0	gene_id "RP4-694E4.2-004"; transcript_id "RP4-694E4.2-004"; exon_number 2;
ENm004.contig1	ExonAligner	CDS	483467	483573	.	-	2	gene_id "RP4-694E4.2-004"; transcript_id "RP4-694E4.2-004"; exon_number 3;
ENm004.contig1	ExonAligner	CDS	485720	485888	.	-	2	gene_id "RP4-694E4.2-004"; transcript_id "RP4-694E4.2-004"; exon_number 4;
ENm004.contig1	ExonAligner	CDS	588105	588188	.	+	0	gene_id "LL22NC03-113A11.1-002"; transcript_id "LL22NC03-113A11.1-002"; exon_number 5;
ENm004.contig1	ExonAligner	CDS	590279	590328	.	+	0	gene_id "LL22NC03-113A11.1-002"; transcript_id "LL22NC03-113A11.1-002"; exon_number 6;
ENm004.contig1	ExonAligner	CDS	595008	595077	.	+	1	gene_id "LL22NC03-113A11.1-002"; transcript_id "LL22NC03-113A11.1-002"; exon_number 7;
ENm004.contig1	ExonAligner	CDS	599800	599872	.	+	0	gene_id "LL22NC03-113A11.1-002"; transcript_id "LL22NC03-113A11.1-002"; exon_number 8;
ENm004.contig1	ExonAligner	CDS	601131	601186	.	+	2	gene_id "LL22NC03-113A11.1-002"; transcript_id "LL22NC03-113A11.1-002"; exon_number 9;
ENm004.contig1	ExonAligner	CDS	607885	607954	.	+	0	gene_id "LL22NC03-113A11.1-002"; transcript_id "LL22NC03-113A11.1-002"; exon_number 10;
ENm004.contig1	ExonAligner	CDS	608596	608668	.	+	2	gene_id "LL22NC03-113A11.1-002"; transcript_id "LL22NC03-113A11.1-002"; exon_number 11;
ENm004.contig1	ExonAligner	CDS	612264	612367	.	+	1	gene_id "LL22NC03-113A11.1-002"; transcript_id "LL22NC03-113A11.1-002"; exon_number 12;
ENm004.contig1	ExonAligner	CDS	613256	613330	.	+	2	gene_id "LL22NC03-113A11.1-002"; transcript_id "LL22NC03-113A11.1-002"; exon_number 13;
ENm004.contig1	ExonAligner	CDS	616132	616260	.	+	2	gene_id "LL22NC03-113A11.1-002"; transcript_id "LL22NC03-113A11.1-002"; exon_number 14;
ENm004.contig1	ExonAligner	CDS	617863	617918	.	+	2	gene_id "LL22NC03-113A11.1-002"; transcript_id "LL22NC03-113A11.1-002"; exon_number 15;
ENm004.contig1	ExonAligner	CDS	618554	618621	.	+	0	gene_id "LL22NC03-113A11.1-002"; transcript_id "LL22NC03-113A11.1-002"; exon_number 16;
ENm004.contig1	ExonAligner	CDS	623650	623719	.	+	1	gene_id "LL22NC03-113A11.1-002"; transcript_id "LL22NC03-113A11.1-002"; exon_number 17;
ENm004.contig1	ExonAligner	CDS	627721	627751	.	+	0	gene_id "LL22NC03-113A11.1-002"; transcript_id "LL22NC03-113A11.1-002"; exon_number 18;
ENm004.contig1	ExonAligner	CDS	628623	628737	.	+	2	gene_id "LL22NC03-113A11.1-002"; transcript_id "LL22NC03-113A11.1-002"; exon_number 19;
ENm004.contig1	ExonAligner	CDS	634445	634665	.	+	1	gene_id "LL22NC03-113A11.1-002"; transcript_id "LL22NC03-113A11.1-002"; exon_number 20;
ENm004.contig1	ExonAligner	CDS	588105	588188	.	+	0	gene_id "LL22NC03-113A11.1-006"; transcript_id "LL22NC03-113A11.1-006"; exon_number 5;
ENm004.contig1	ExonAligner	CDS	590279	590328	.	+	0	gene_id "LL22NC03-113A11.1-006"; transcript_id "LL22NC03-113A11.1-006"; exon_number 6;
ENm004.contig1	ExonAligner	CDS	595008	595077	.	+	1	gene_id "LL22NC03-113A11.1-006"; transcript_id "LL22NC03-113A11.1-006"; exon_number 7;
ENm004.contig1	ExonAligner	CDS	599800	599872	.	+	0	gene_id "LL22NC03-113A11.1-006"; transcript_id "LL22NC03-113A11.1-006"; exon_number 8;
ENm004.contig1	ExonAligner	CDS	601131	601186	.	+	2	gene_id "LL22NC03-113A11.1-006"; transcript_id "LL22NC03-113A11.1-006"; exon_number 9;
ENm004.contig1	ExonAligner	CDS	607885	607954	.	+	0	gene_id "LL22NC03-113A11.1-006"; transcript_id "LL22NC03-113A11.1-006"; exon_number 10;
ENm004.contig1	ExonAligner	CDS	608596	608668	.	+	2	gene_id "LL22NC03-113A11.1-006"; transcript_id "LL22NC03-113A11.1-006"; exon_number 11;
ENm004.contig1	ExonAligner	CDS	612264	612367	.	+	1	gene_id "LL22NC03-113A11.1-006"; transcript_id "LL22NC03-113A11.1-006"; exon_number 12;
ENm004.contig1	ExonAligner	CDS	613256	613330	.	+	2	gene_id "LL22NC03-113A11.1-006"; transcript_id "LL22NC03-113A11.1-006"; exon_number 13;
ENm004.contig1	ExonAligner	CDS	616132	616260	.	+	2	gene_id "LL22NC03-113A11.1-006"; transcript_id "LL22NC03-113A11.1-006"; exon_number 14;
ENm004.contig1	ExonAligner	CDS	617863	617918	.	+	2	gene_id "LL22NC03-113A11.1-006"; transcript_id "LL22NC03-113A11.1-006"; exon_number 15;
ENm004.contig1	ExonAligner	CDS	618554	618621	.	+	0	gene_id "LL22NC03-113A11.1-006"; transcript_id "LL22NC03-113A11.1-006"; exon_number 16;
ENm004.contig1	ExonAligner	CDS	623650	623719	.	+	1	gene_id "LL22NC03-113A11.1-006"; transcript_id "LL22NC03-113A11.1-006"; exon_number 17;
ENm004.contig1	ExonAligner	CDS	627721	627751	.	+	0	gene_id "LL22NC03-113A11.1-006"; transcript_id "LL22NC03-113A11.1-006"; exon_number 18;
ENm004.contig1	ExonAligner	CDS	628623	628737	.	+	2	gene_id "LL22NC03-113A11.1-006"; transcript_id "LL22NC03-113A11.1-006"; exon_number 19;
ENm004.contig1	ExonAligner	CDS	634445	634665	.	+	1	gene_id "LL22NC03-113A11.1-006"; transcript_id "LL22NC03-113A11.1-006"; exon_number 20;
ENm004.contig1	ExonAligner	CDS	638325	638528	.	+	2	gene_id "LL22NC03-113A11.1-006"; transcript_id "LL22NC03-113A11.1-006"; exon_number 21;
ENm004.contig1	ExonAligner	CDS	640798	640933	.	+	2	gene_id "LL22NC03-113A11.1-006"; transcript_id "LL22NC03-113A11.1-006"; exon_number 22;
ENm004.contig1	ExonAligner	CDS	641948	642045	.	+	1	gene_id "LL22NC03-113A11.1-006"; transcript_id "LL22NC03-113A11.1-006"; exon_number 23;
ENm004.contig1	ExonAligner	CDS	652988	653047	.	+	2	gene_id "LL22NC03-113A11.1-006"; transcript_id "LL22NC03-113A11.1-006"; exon_number 24;
ENm004.contig1	ExonAligner	CDS	656719	656875	.	+	2	gene_id "LL22NC03-113A11.1-006"; transcript_id "LL22NC03-113A11.1-006"; exon_number 25;
ENm004.contig1	ExonAligner	CDS	658437	658597	.	+	1	gene_id "LL22NC03-113A11.1-006"; transcript_id "LL22NC03-113A11.1-006"; exon_number 26;
ENm004.contig1	ExonAligner	CDS	663181	663298	.	+	2	gene_id "LL22NC03-113A11.1-006"; transcript_id "LL22NC03-113A11.1-006"; exon_number 27;
ENm004.contig1	ExonAligner	CDS	663735	663902	.	+	1	gene_id "LL22NC03-113A11.1-006"; transcript_id "LL22NC03-113A11.1-006"; exon_number 28;
ENm004.contig1	ExonAligner	CDS	665916	666135	.	+	1	gene_id "LL22NC03-113A11.1-006"; transcript_id "LL22NC03-113A11.1-006"; exon_number 29;
ENm004.contig1	ExonAligner	CDS	667754	667881	.	+	0	gene_id "LL22NC03-113A11.1-006"; transcript_id "LL22NC03-113A11.1-006"; exon_number 30;
ENm004.contig1	ExonAligner	CDS	678167	678275	.	+	1	gene_id "LL22NC03-113A11.1-006"; transcript_id "LL22NC03-113A11.1-006"; exon_number 31;
ENm004.contig1	ExonAligner	CDS	682007	682072	.	+	0	gene_id "LL22NC03-113A11.1-006"; transcript_id "LL22NC03-113A11.1-006"; exon_number 32;
ENm004.contig1	ExonAligner	CDS	693868	694022	.	+	0	gene_id "LL22NC03-113A11.1-006"; transcript_id "LL22NC03-113A11.1-006"; exon_number 33;
ENm004.contig1	ExonAligner	CDS	697433	697504	.	+	1	gene_id "LL22NC03-113A11.1-006"; transcript_id "LL22NC03-113A11.1-006"; exon_number 34;
ENm004.contig1	ExonAligner	CDS	698322	698454	.	+	1	gene_id "LL22NC03-113A11.1-006"; transcript_id "LL22NC03-113A11.1-006"; exon_number 35;
ENm004.contig1	ExonAligner	CDS	700542	700644	.	+	0	gene_id "LL22NC03-113A11.1-006"; transcript_id "LL22NC03-113A11.1-006"; exon_number 36;
ENm004.contig1	ExonAligner	CDS	703600	703827	.	+	2	gene_id "LL22NC03-113A11.1-006"; transcript_id "LL22NC03-113A11.1-006"; exon_number 37;
ENm004.contig1	ExonAligner	CDS	718620	718789	.	+	2	gene_id "LL22NC03-113A11.1-006"; transcript_id "LL22NC03-113A11.1-006"; exon_number 38;
ENm004.contig1	ExonAligner	CDS	722332	722503	.	+	0	gene_id "LL22NC03-113A11.1-006"; transcript_id "LL22NC03-113A11.1-006"; exon_number 39;
ENm004.contig1	ExonAligner	CDS	725844	725904	.	+	2	gene_id "LL22NC03-113A11.1-006"; transcript_id "LL22NC03-113A11.1-006"; exon_number 40;
ENm004.contig1	ExonAligner	CDS	730125	730207	.	+	1	gene_id "LL22NC03-113A11.1-006"; transcript_id "LL22NC03-113A11.1-006"; exon_number 41;
ENm004.contig1	ExonAligner	CDS	730347	730642	.	+	2	gene_id "LL22NC03-113A11.1-006"; transcript_id "LL22NC03-113A11.1-006"; exon_number 42;
ENm004.contig1	ExonAligner	CDS	588105	588188	.	+	0	gene_id "LL22NC03-113A11.1-004"; transcript_id "LL22NC03-113A11.1-004"; exon_number 5;
ENm004.contig1	ExonAligner	CDS	590279	590328	.	+	0	gene_id "LL22NC03-113A11.1-004"; transcript_id "LL22NC03-113A11.1-004"; exon_number 6;
ENm004.contig1	ExonAligner	CDS	595008	595077	.	+	1	gene_id "LL22NC03-113A11.1-004"; transcript_id "LL22NC03-113A11.1-004"; exon_number 7;
ENm004.contig1	ExonAligner	CDS	599800	599872	.	+	0	gene_id "LL22NC03-113A11.1-004"; transcript_id "LL22NC03-113A11.1-004"; exon_number 8;
ENm004.contig1	ExonAligner	CDS	601131	601186	.	+	2	gene_id "LL22NC03-113A11.1-004"; transcript_id "LL22NC03-113A11.1-004"; exon_number 9;
ENm004.contig1	ExonAligner	CDS	607885	607954	.	+	0	gene_id "LL22NC03-113A11.1-004"; transcript_id "LL22NC03-113A11.1-004"; exon_number 10;
ENm004.contig1	ExonAligner	CDS	608596	608668	.	+	2	gene_id "LL22NC03-113A11.1-004"; transcript_id "LL22NC03-113A11.1-004"; exon_number 11;
ENm004.contig1	ExonAligner	CDS	612264	612367	.	+	1	gene_id "LL22NC03-113A11.1-004"; transcript_id "LL22NC03-113A11.1-004"; exon_number 12;
ENm004.contig1	ExonAligner	CDS	613256	613330	.	+	2	gene_id "LL22NC03-113A11.1-004"; transcript_id "LL22NC03-113A11.1-004"; exon_number 13;
ENm004.contig1	ExonAligner	CDS	616132	616260	.	+	2	gene_id "LL22NC03-113A11.1-004"; transcript_id "LL22NC03-113A11.1-004"; exon_number 14;
ENm004.contig1	ExonAligner	CDS	617863	617918	.	+	2	gene_id "LL22NC03-113A11.1-004"; transcript_id "LL22NC03-113A11.1-004"; exon_number 15;
ENm004.contig1	ExonAligner	CDS	618554	618621	.	+	0	gene_id "LL22NC03-113A11.1-004"; transcript_id "LL22NC03-113A11.1-004"; exon_number 16;
ENm004.contig1	ExonAligner	CDS	623650	623719	.	+	1	gene_id "LL22NC03-113A11.1-004"; transcript_id "LL22NC03-113A11.1-004"; exon_number 17;
ENm004.contig1	ExonAligner	CDS	627721	627751	.	+	0	gene_id "LL22NC03-113A11.1-004"; transcript_id "LL22NC03-113A11.1-004"; exon_number 18;
ENm004.contig1	ExonAligner	CDS	628623	628737	.	+	2	gene_id "LL22NC03-113A11.1-004"; transcript_id "LL22NC03-113A11.1-004"; exon_number 19;
ENm004.contig1	ExonAligner	CDS	634445	634665	.	+	1	gene_id "LL22NC03-113A11.1-004"; transcript_id "LL22NC03-113A11.1-004"; exon_number 20;
ENm004.contig1	ExonAligner	CDS	638325	638528	.	+	2	gene_id "LL22NC03-113A11.1-004"; transcript_id "LL22NC03-113A11.1-004"; exon_number 21;
ENm004.contig1	ExonAligner	CDS	640798	640933	.	+	2	gene_id "LL22NC03-113A11.1-004"; transcript_id "LL22NC03-113A11.1-004"; exon_number 22;
ENm004.contig1	ExonAligner	CDS	641948	642045	.	+	1	gene_id "LL22NC03-113A11.1-004"; transcript_id "LL22NC03-113A11.1-004"; exon_number 23;
ENm004.contig1	ExonAligner	CDS	652988	653047	.	+	2	gene_id "LL22NC03-113A11.1-004"; transcript_id "LL22NC03-113A11.1-004"; exon_number 24;
ENm004.contig1	ExonAligner	CDS	656692	656875	.	+	2	gene_id "LL22NC03-113A11.1-004"; transcript_id "LL22NC03-113A11.1-004"; exon_number 25;
ENm004.contig1	ExonAligner	CDS	658437	658597	.	+	1	gene_id "LL22NC03-113A11.1-004"; transcript_id "LL22NC03-113A11.1-004"; exon_number 26;
ENm004.contig1	ExonAligner	CDS	663181	663298	.	+	2	gene_id "LL22NC03-113A11.1-004"; transcript_id "LL22NC03-113A11.1-004"; exon_number 27;
ENm004.contig1	ExonAligner	CDS	663735	663902	.	+	1	gene_id "LL22NC03-113A11.1-004"; transcript_id "LL22NC03-113A11.1-004"; exon_number 28;
ENm004.contig1	ExonAligner	CDS	665916	666135	.	+	1	gene_id "LL22NC03-113A11.1-004"; transcript_id "LL22NC03-113A11.1-004"; exon_number 29;
ENm004.contig1	ExonAligner	CDS	667754	667881	.	+	0	gene_id "LL22NC03-113A11.1-004"; transcript_id "LL22NC03-113A11.1-004"; exon_number 30;
ENm004.contig1	ExonAligner	CDS	678167	678275	.	+	1	gene_id "LL22NC03-113A11.1-004"; transcript_id "LL22NC03-113A11.1-004"; exon_number 31;
ENm004.contig1	ExonAligner	CDS	682007	682072	.	+	0	gene_id "LL22NC03-113A11.1-004"; transcript_id "LL22NC03-113A11.1-004"; exon_number 32;
ENm004.contig1	ExonAligner	CDS	693868	694022	.	+	0	gene_id "LL22NC03-113A11.1-004"; transcript_id "LL22NC03-113A11.1-004"; exon_number 33;
ENm004.contig1	ExonAligner	CDS	697433	697504	.	+	1	gene_id "LL22NC03-113A11.1-004"; transcript_id "LL22NC03-113A11.1-004"; exon_number 34;
ENm004.contig1	ExonAligner	CDS	698322	698454	.	+	1	gene_id "LL22NC03-113A11.1-004"; transcript_id "LL22NC03-113A11.1-004"; exon_number 35;
ENm004.contig1	ExonAligner	CDS	700542	700644	.	+	0	gene_id "LL22NC03-113A11.1-004"; transcript_id "LL22NC03-113A11.1-004"; exon_number 36;
ENm004.contig1	ExonAligner	CDS	703600	703827	.	+	2	gene_id "LL22NC03-113A11.1-004"; transcript_id "LL22NC03-113A11.1-004"; exon_number 37;
ENm004.contig1	ExonAligner	CDS	718620	718789	.	+	2	gene_id "LL22NC03-113A11.1-004"; transcript_id "LL22NC03-113A11.1-004"; exon_number 38;
ENm004.contig1	ExonAligner	CDS	722332	722503	.	+	0	gene_id "LL22NC03-113A11.1-004"; transcript_id "LL22NC03-113A11.1-004"; exon_number 39;
ENm004.contig1	ExonAligner	CDS	730125	730207	.	+	2	gene_id "LL22NC03-113A11.1-004"; transcript_id "LL22NC03-113A11.1-004"; exon_number 40;
ENm004.contig1	ExonAligner	CDS	730347	730550	.	+	0	gene_id "LL22NC03-113A11.1-004"; transcript_id "LL22NC03-113A11.1-004"; exon_number 41;
ENm004.contig1	ExonAligner	CDS	588105	588188	.	+	0	gene_id "LL22NC03-113A11.1-001"; transcript_id "LL22NC03-113A11.1-001"; exon_number 5;
ENm004.contig1	ExonAligner	CDS	590279	590328	.	+	0	gene_id "LL22NC03-113A11.1-001"; transcript_id "LL22NC03-113A11.1-001"; exon_number 6;
ENm004.contig1	ExonAligner	CDS	595008	595077	.	+	1	gene_id "LL22NC03-113A11.1-001"; transcript_id "LL22NC03-113A11.1-001"; exon_number 7;
ENm004.contig1	ExonAligner	CDS	599800	599872	.	+	0	gene_id "LL22NC03-113A11.1-001"; transcript_id "LL22NC03-113A11.1-001"; exon_number 8;
ENm004.contig1	ExonAligner	CDS	601131	601186	.	+	2	gene_id "LL22NC03-113A11.1-001"; transcript_id "LL22NC03-113A11.1-001"; exon_number 9;
ENm004.contig1	ExonAligner	CDS	607885	607954	.	+	0	gene_id "LL22NC03-113A11.1-001"; transcript_id "LL22NC03-113A11.1-001"; exon_number 10;
ENm004.contig1	ExonAligner	CDS	608596	608668	.	+	2	gene_id "LL22NC03-113A11.1-001"; transcript_id "LL22NC03-113A11.1-001"; exon_number 11;
ENm004.contig1	ExonAligner	CDS	612264	612367	.	+	1	gene_id "LL22NC03-113A11.1-001"; transcript_id "LL22NC03-113A11.1-001"; exon_number 12;
ENm004.contig1	ExonAligner	CDS	613256	613330	.	+	2	gene_id "LL22NC03-113A11.1-001"; transcript_id "LL22NC03-113A11.1-001"; exon_number 13;
ENm004.contig1	ExonAligner	CDS	616132	616260	.	+	2	gene_id "LL22NC03-113A11.1-001"; transcript_id "LL22NC03-113A11.1-001"; exon_number 14;
ENm004.contig1	ExonAligner	CDS	617863	617918	.	+	2	gene_id "LL22NC03-113A11.1-001"; transcript_id "LL22NC03-113A11.1-001"; exon_number 15;
ENm004.contig1	ExonAligner	CDS	618554	618621	.	+	0	gene_id "LL22NC03-113A11.1-001"; transcript_id "LL22NC03-113A11.1-001"; exon_number 16;
ENm004.contig1	ExonAligner	CDS	623650	623719	.	+	1	gene_id "LL22NC03-113A11.1-001"; transcript_id "LL22NC03-113A11.1-001"; exon_number 17;
ENm004.contig1	ExonAligner	CDS	627721	627751	.	+	0	gene_id "LL22NC03-113A11.1-001"; transcript_id "LL22NC03-113A11.1-001"; exon_number 18;
ENm004.contig1	ExonAligner	CDS	628623	628737	.	+	2	gene_id "LL22NC03-113A11.1-001"; transcript_id "LL22NC03-113A11.1-001"; exon_number 19;
ENm004.contig1	ExonAligner	CDS	634445	634665	.	+	1	gene_id "LL22NC03-113A11.1-001"; transcript_id "LL22NC03-113A11.1-001"; exon_number 20;
ENm004.contig1	ExonAligner	CDS	638325	638528	.	+	2	gene_id "LL22NC03-113A11.1-001"; transcript_id "LL22NC03-113A11.1-001"; exon_number 21;
ENm004.contig1	ExonAligner	CDS	640798	640933	.	+	2	gene_id "LL22NC03-113A11.1-001"; transcript_id "LL22NC03-113A11.1-001"; exon_number 22;
ENm004.contig1	ExonAligner	CDS	641948	642045	.	+	1	gene_id "LL22NC03-113A11.1-001"; transcript_id "LL22NC03-113A11.1-001"; exon_number 23;
ENm004.contig1	ExonAligner	CDS	652988	653047	.	+	2	gene_id "LL22NC03-113A11.1-001"; transcript_id "LL22NC03-113A11.1-001"; exon_number 24;
ENm004.contig1	ExonAligner	CDS	656719	656875	.	+	2	gene_id "LL22NC03-113A11.1-001"; transcript_id "LL22NC03-113A11.1-001"; exon_number 25;
ENm004.contig1	ExonAligner	CDS	658437	658597	.	+	1	gene_id "LL22NC03-113A11.1-001"; transcript_id "LL22NC03-113A11.1-001"; exon_number 26;
ENm004.contig1	ExonAligner	CDS	663181	663298	.	+	2	gene_id "LL22NC03-113A11.1-001"; transcript_id "LL22NC03-113A11.1-001"; exon_number 27;
ENm004.contig1	ExonAligner	CDS	663735	663902	.	+	1	gene_id "LL22NC03-113A11.1-001"; transcript_id "LL22NC03-113A11.1-001"; exon_number 28;
ENm004.contig1	ExonAligner	CDS	665916	666135	.	+	1	gene_id "LL22NC03-113A11.1-001"; transcript_id "LL22NC03-113A11.1-001"; exon_number 29;
ENm004.contig1	ExonAligner	CDS	667754	667881	.	+	0	gene_id "LL22NC03-113A11.1-001"; transcript_id "LL22NC03-113A11.1-001"; exon_number 30;
ENm004.contig1	ExonAligner	CDS	678167	678275	.	+	1	gene_id "LL22NC03-113A11.1-001"; transcript_id "LL22NC03-113A11.1-001"; exon_number 31;
ENm004.contig1	ExonAligner	CDS	693868	694022	.	+	0	gene_id "LL22NC03-113A11.1-001"; transcript_id "LL22NC03-113A11.1-001"; exon_number 32;
ENm004.contig1	ExonAligner	CDS	697433	697504	.	+	1	gene_id "LL22NC03-113A11.1-001"; transcript_id "LL22NC03-113A11.1-001"; exon_number 33;
ENm004.contig1	ExonAligner	CDS	698322	698454	.	+	1	gene_id "LL22NC03-113A11.1-001"; transcript_id "LL22NC03-113A11.1-001"; exon_number 34;
ENm004.contig1	ExonAligner	CDS	700542	700644	.	+	0	gene_id "LL22NC03-113A11.1-001"; transcript_id "LL22NC03-113A11.1-001"; exon_number 35;
ENm004.contig1	ExonAligner	CDS	703600	703827	.	+	2	gene_id "LL22NC03-113A11.1-001"; transcript_id "LL22NC03-113A11.1-001"; exon_number 36;
ENm004.contig1	ExonAligner	CDS	718620	718789	.	+	2	gene_id "LL22NC03-113A11.1-001"; transcript_id "LL22NC03-113A11.1-001"; exon_number 37;
ENm004.contig1	ExonAligner	CDS	722332	722503	.	+	0	gene_id "LL22NC03-113A11.1-001"; transcript_id "LL22NC03-113A11.1-001"; exon_number 38;
ENm004.contig1	ExonAligner	CDS	725844	725904	.	+	2	gene_id "LL22NC03-113A11.1-001"; transcript_id "LL22NC03-113A11.1-001"; exon_number 39;
ENm004.contig1	ExonAligner	CDS	730125	730207	.	+	1	gene_id "LL22NC03-113A11.1-001"; transcript_id "LL22NC03-113A11.1-001"; exon_number 40;
ENm004.contig1	ExonAligner	CDS	730347	730642	.	+	2	gene_id "LL22NC03-113A11.1-001"; transcript_id "LL22NC03-113A11.1-001"; exon_number 41;
ENm004.contig1	ExonAligner	CDS	638468	638528	.	+	2	gene_id "LL22NC03-113A11.1-005"; transcript_id "LL22NC03-113A11.1-005"; exon_number 1;
ENm004.contig1	ExonAligner	CDS	640798	640933	.	+	2	gene_id "LL22NC03-113A11.1-005"; transcript_id "LL22NC03-113A11.1-005"; exon_number 2;
ENm004.contig1	ExonAligner	CDS	641948	642045	.	+	1	gene_id "LL22NC03-113A11.1-005"; transcript_id "LL22NC03-113A11.1-005"; exon_number 3;
ENm004.contig1	ExonAligner	CDS	652988	653047	.	+	2	gene_id "LL22NC03-113A11.1-005"; transcript_id "LL22NC03-113A11.1-005"; exon_number 4;
ENm004.contig1	ExonAligner	CDS	656692	656875	.	+	2	gene_id "LL22NC03-113A11.1-005"; transcript_id "LL22NC03-113A11.1-005"; exon_number 5;
ENm004.contig1	ExonAligner	CDS	658437	658597	.	+	1	gene_id "LL22NC03-113A11.1-005"; transcript_id "LL22NC03-113A11.1-005"; exon_number 6;
ENm004.contig1	ExonAligner	CDS	663181	663298	.	+	2	gene_id "LL22NC03-113A11.1-005"; transcript_id "LL22NC03-113A11.1-005"; exon_number 7;
ENm004.contig1	ExonAligner	CDS	663735	663902	.	+	1	gene_id "LL22NC03-113A11.1-005"; transcript_id "LL22NC03-113A11.1-005"; exon_number 8;
ENm004.contig1	ExonAligner	CDS	665916	666135	.	+	1	gene_id "LL22NC03-113A11.1-005"; transcript_id "LL22NC03-113A11.1-005"; exon_number 9;
ENm004.contig1	ExonAligner	CDS	667754	667881	.	+	0	gene_id "LL22NC03-113A11.1-005"; transcript_id "LL22NC03-113A11.1-005"; exon_number 10;
ENm004.contig1	ExonAligner	CDS	678167	678275	.	+	1	gene_id "LL22NC03-113A11.1-005"; transcript_id "LL22NC03-113A11.1-005"; exon_number 11;
ENm004.contig1	ExonAligner	CDS	693868	694022	.	+	0	gene_id "LL22NC03-113A11.1-005"; transcript_id "LL22NC03-113A11.1-005"; exon_number 12;
ENm004.contig1	ExonAligner	CDS	697433	697504	.	+	1	gene_id "LL22NC03-113A11.1-005"; transcript_id "LL22NC03-113A11.1-005"; exon_number 13;
ENm004.contig1	ExonAligner	CDS	698322	698454	.	+	1	gene_id "LL22NC03-113A11.1-005"; transcript_id "LL22NC03-113A11.1-005"; exon_number 14;
ENm004.contig1	ExonAligner	CDS	700542	700644	.	+	0	gene_id "LL22NC03-113A11.1-005"; transcript_id "LL22NC03-113A11.1-005"; exon_number 15;
ENm004.contig1	ExonAligner	CDS	703600	703827	.	+	2	gene_id "LL22NC03-113A11.1-005"; transcript_id "LL22NC03-113A11.1-005"; exon_number 16;
ENm004.contig1	ExonAligner	CDS	718620	718789	.	+	2	gene_id "LL22NC03-113A11.1-005"; transcript_id "LL22NC03-113A11.1-005"; exon_number 17;
ENm004.contig1	ExonAligner	CDS	722332	722503	.	+	0	gene_id "LL22NC03-113A11.1-005"; transcript_id "LL22NC03-113A11.1-005"; exon_number 18;
ENm004.contig1	ExonAligner	CDS	725844	725904	.	+	2	gene_id "LL22NC03-113A11.1-005"; transcript_id "LL22NC03-113A11.1-005"; exon_number 19;
ENm004.contig1	ExonAligner	CDS	730125	730207	.	+	1	gene_id "LL22NC03-113A11.1-005"; transcript_id "LL22NC03-113A11.1-005"; exon_number 20;
ENm004.contig1	ExonAligner	CDS	730347	730642	.	+	2	gene_id "LL22NC03-113A11.1-005"; transcript_id "LL22NC03-113A11.1-005"; exon_number 21;
ENm004.contig1	ExonAligner	CDS	756913	757244	.	+	2	gene_id "LL22NC03-44A4.2-002"; transcript_id "LL22NC03-44A4.2-002"; exon_number 1;
ENm004.contig1	ExonAligner	CDS	768747	768833	.	+	0	gene_id "LL22NC03-44A4.1-001"; transcript_id "LL22NC03-44A4.1-001"; exon_number 1;
ENm004.contig1	ExonAligner	CDS	780981	781633	.	+	0	gene_id "LL22NC03-44A4.1-001"; transcript_id "LL22NC03-44A4.1-001"; exon_number 2;
ENm004.contig1	ExonAligner	CDS	1071501	1071611	.	-	0	gene_id "RP1-149A16.6-001"; transcript_id "RP1-149A16.6-001"; exon_number 1;
ENm004.contig1	ExonAligner	CDS	1075431	1075550	.	-	0	gene_id "RP1-149A16.6-001"; transcript_id "RP1-149A16.6-001"; exon_number 2;
ENm004.contig1	ExonAligner	CDS	1077040	1077150	.	-	0	gene_id "RP1-149A16.6-001"; transcript_id "RP1-149A16.6-001"; exon_number 3;
ENm004.contig1	ExonAligner	CDS	1077893	1078081	.	-	0	gene_id "RP1-149A16.6-001"; transcript_id "RP1-149A16.6-001"; exon_number 4;
ENm004.contig1	ExonAligner	CDS	1078570	1078745	.	-	2	gene_id "RP1-149A16.6-001"; transcript_id "RP1-149A16.6-001"; exon_number 5;
ENm004.contig1	ExonAligner	CDS	1080060	1080219	.	-	0	gene_id "RP1-149A16.6-001"; transcript_id "RP1-149A16.6-001"; exon_number 6;
ENm004.contig1	ExonAligner	CDS	1082342	1082498	.	-	2	gene_id "RP1-149A16.6-001"; transcript_id "RP1-149A16.6-001"; exon_number 8;
ENm004.contig1	ExonAligner	CDS	1086314	1086413	.	-	0	gene_id "RP1-149A16.6-001"; transcript_id "RP1-149A16.6-001"; exon_number 9;
ENm004.contig1	ExonAligner	CDS	1088094	1088161	.	-	2	gene_id "RP1-149A16.6-001"; transcript_id "RP1-149A16.6-001"; exon_number 10;
ENm004.contig1	ExonAligner	CDS	1089286	1089364	.	-	0	gene_id "RP1-149A16.6-001"; transcript_id "RP1-149A16.6-001"; exon_number 11;
ENm004.contig1	ExonAligner	CDS	1092750	1092842	.	-	0	gene_id "RP1-149A16.6-001"; transcript_id "RP1-149A16.6-001"; exon_number 12;
ENm004.contig1	ExonAligner	CDS	1094728	1094850	.	-	0	gene_id "RP1-149A16.10-010"; transcript_id "RP1-149A16.10-010"; exon_number 1;
ENm004.contig1	ExonAligner	CDS	1096350	1096426	.	-	2	gene_id "RP1-149A16.10-010"; transcript_id "RP1-149A16.10-010"; exon_number 2;
ENm004.contig1	ExonAligner	CDS	1097977	1098040	.	-	0	gene_id "RP1-149A16.10-010"; transcript_id "RP1-149A16.10-010"; exon_number 3;
ENm004.contig1	ExonAligner	CDS	1102653	1102695	.	-	1	gene_id "RP1-149A16.10-010"; transcript_id "RP1-149A16.10-010"; exon_number 4;
ENm004.contig1	ExonAligner	CDS	1116797	1116864	.	-	0	gene_id "RP1-149A16.10-010"; transcript_id "RP1-149A16.10-010"; exon_number 5;
ENm004.contig1	ExonAligner	CDS	1117772	1117942	.	-	0	gene_id "RP1-149A16.10-010"; transcript_id "RP1-149A16.10-010"; exon_number 6;
ENm004.contig1	ExonAligner	CDS	1119119	1119172	.	-	0	gene_id "RP1-149A16.10-010"; transcript_id "RP1-149A16.10-010"; exon_number 7;
ENm004.contig1	ExonAligner	CDS	1120650	1120826	.	-	0	gene_id "RP1-149A16.10-010"; transcript_id "RP1-149A16.10-010"; exon_number 8;
ENm004.contig1	ExonAligner	CDS	1122461	1122552	.	-	2	gene_id "RP1-149A16.10-010"; transcript_id "RP1-149A16.10-010"; exon_number 9;
ENm004.contig1	ExonAligner	CDS	1127024	1127084	.	-	0	gene_id "RP1-149A16.10-010"; transcript_id "RP1-149A16.10-010"; exon_number 10;
ENm004.contig1	ExonAligner	CDS	1129286	1129349	.	-	1	gene_id "RP1-149A16.10-010"; transcript_id "RP1-149A16.10-010"; exon_number 11;
ENm004.contig1	ExonAligner	CDS	1129487	1129642	.	-	1	gene_id "RP1-149A16.10-010"; transcript_id "RP1-149A16.10-010"; exon_number 12;
ENm004.contig1	ExonAligner	CDS	1130866	1130994	.	-	1	gene_id "RP1-149A16.10-010"; transcript_id "RP1-149A16.10-010"; exon_number 13;
ENm004.contig1	ExonAligner	CDS	1137391	1137511	.	-	2	gene_id "RP1-149A16.10-010"; transcript_id "RP1-149A16.10-010"; exon_number 14;
ENm004.contig1	ExonAligner	CDS	1140787	1140910	.	-	0	gene_id "RP1-149A16.10-010"; transcript_id "RP1-149A16.10-010"; exon_number 15;
ENm004.contig1	ExonAligner	CDS	1137387	1137511	.	-	2	gene_id "RP1-149A16.10-011"; transcript_id "RP1-149A16.10-011"; exon_number 1;
ENm004.contig1	ExonAligner	CDS	1140787	1140910	.	-	0	gene_id "RP1-149A16.10-011"; transcript_id "RP1-149A16.10-011"; exon_number 2;
ENm004.contig1	ExonAligner	CDS	1153876	1153997	.	+	0	gene_id "LL22NC03-28H9.2-001"; transcript_id "LL22NC03-28H9.2-001"; exon_number 1;
ENm004.contig1	ExonAligner	CDS	1157808	1158096	.	+	1	gene_id "LL22NC03-28H9.2-001"; transcript_id "LL22NC03-28H9.2-001"; exon_number 2;
ENm004.contig1	ExonAligner	CDS	1162681	1162902	.	+	0	gene_id "LL22NC03-28H9.2-001"; transcript_id "LL22NC03-28H9.2-001"; exon_number 3;
ENm004.contig1	ExonAligner	CDS	1164153	1164294	.	+	0	gene_id "LL22NC03-28H9.2-001"; transcript_id "LL22NC03-28H9.2-001"; exon_number 4;
ENm004.contig1	ExonAligner	CDS	1166736	1166813	.	+	2	gene_id "LL22NC03-28H9.2-001"; transcript_id "LL22NC03-28H9.2-001"; exon_number 5;
ENm004.contig1	ExonAligner	CDS	1170414	1170503	.	+	2	gene_id "LL22NC03-28H9.2-001"; transcript_id "LL22NC03-28H9.2-001"; exon_number 6;
ENm004.contig1	ExonAligner	CDS	1172553	1172729	.	+	2	gene_id "LL22NC03-28H9.2-001"; transcript_id "LL22NC03-28H9.2-001"; exon_number 7;
ENm004.contig1	ExonAligner	CDS	1174961	1174998	.	+	2	gene_id "LL22NC03-28H9.2-001"; transcript_id "LL22NC03-28H9.2-001"; exon_number 8;
ENm004.contig1	ExonAligner	CDS	1177318	1177704	.	+	0	gene_id "LL22NC03-28H9.2-001"; transcript_id "LL22NC03-28H9.2-001"; exon_number 9;
ENm004.contig1	ExonAligner	CDS	1154132	1154271	.	+	1	gene_id "LL22NC03-28H9.2-002"; transcript_id "LL22NC03-28H9.2-002"; exon_number 1;
ENm004.contig1	ExonAligner	CDS	1157808	1158096	.	+	1	gene_id "LL22NC03-28H9.2-002"; transcript_id "LL22NC03-28H9.2-002"; exon_number 2;
ENm004.contig1	ExonAligner	CDS	1162681	1162902	.	+	0	gene_id "LL22NC03-28H9.2-002"; transcript_id "LL22NC03-28H9.2-002"; exon_number 3;
ENm004.contig1	ExonAligner	CDS	1164153	1164294	.	+	0	gene_id "LL22NC03-28H9.2-002"; transcript_id "LL22NC03-28H9.2-002"; exon_number 4;
ENm004.contig1	ExonAligner	CDS	1166736	1166813	.	+	2	gene_id "LL22NC03-28H9.2-002"; transcript_id "LL22NC03-28H9.2-002"; exon_number 5;
ENm004.contig1	ExonAligner	CDS	1170414	1170503	.	+	2	gene_id "LL22NC03-28H9.2-002"; transcript_id "LL22NC03-28H9.2-002"; exon_number 6;
ENm004.contig1	ExonAligner	CDS	1172553	1172729	.	+	2	gene_id "LL22NC03-28H9.2-002"; transcript_id "LL22NC03-28H9.2-002"; exon_number 7;
ENm004.contig1	ExonAligner	CDS	1174961	1174998	.	+	2	gene_id "LL22NC03-28H9.2-002"; transcript_id "LL22NC03-28H9.2-002"; exon_number 8;
ENm004.contig1	ExonAligner	CDS	1177318	1177704	.	+	0	gene_id "LL22NC03-28H9.2-002"; transcript_id "LL22NC03-28H9.2-002"; exon_number 9;
ENm004.contig1	ExonAligner	CDS	1186218	1186353	.	-	1	gene_id "LL22NC03-28H9.1-001"; transcript_id "LL22NC03-28H9.1-001"; exon_number 1;
ENm004.contig1	ExonAligner	CDS	1189943	1190234	.	-	2	gene_id "LL22NC03-28H9.1-001"; transcript_id "LL22NC03-28H9.1-001"; exon_number 2;
ENm004.contig1	ExonAligner	CDS	1199525	1199612	.	-	0	gene_id "LL22NC03-28H9.1-001"; transcript_id "LL22NC03-28H9.1-001"; exon_number 3;
ENm004.contig1	ExonAligner	CDS	1200481	1200609	.	-	0	gene_id "LL22NC03-28H9.1-001"; transcript_id "LL22NC03-28H9.1-001"; exon_number 4;
ENm004.contig1	ExonAligner	CDS	1204835	1204937	.	-	1	gene_id "LL22NC03-28H9.1-001"; transcript_id "LL22NC03-28H9.1-001"; exon_number 5;
ENm004.contig1	ExonAligner	CDS	1209006	1209080	.	-	1	gene_id "LL22NC03-28H9.1-001"; transcript_id "LL22NC03-28H9.1-001"; exon_number 6;
ENm004.contig1	ExonAligner	CDS	1212540	1212682	.	-	0	gene_id "LL22NC03-28H9.1-001"; transcript_id "LL22NC03-28H9.1-001"; exon_number 7;
ENm004.contig1	ExonAligner	CDS	1254930	1254986	.	-	0	gene_id "LL22NC03-28H9.1-001"; transcript_id "LL22NC03-28H9.1-001"; exon_number 8;
ENm004.contig1	ExonAligner	CDS	1526943	1527026	.	-	0	gene_id "LL22NC03-28H9.1-001"; transcript_id "LL22NC03-28H9.1-001"; exon_number 9;
ENm004.contig1	ExonAligner	CDS	1531223	1531382	.	-	1	gene_id "LL22NC03-28H9.1-001"; transcript_id "LL22NC03-28H9.1-001"; exon_number 10;
ENm004.contig1	ExonAligner	CDS	1590922	1591013	.	-	0	gene_id "LL22NC03-28H9.1-001"; transcript_id "LL22NC03-28H9.1-001"; exon_number 11;
ENm004.contig1	ExonAligner	CDS	1639009	1639066	.	-	1	gene_id "LL22NC03-28H9.1-001"; transcript_id "LL22NC03-28H9.1-001"; exon_number 12;
ENm004.contig1	ExonAligner	CDS	1661372	1661682	.	-	0	gene_id "LL22NC03-28H9.1-001"; transcript_id "LL22NC03-28H9.1-001"; exon_number 13;
ENm004.contig1	ExonAligner	CDS	1469044	1469164	.	+	0	gene_id "RP1-309I22.1-001"; transcript_id "RP1-309I22.1-001"; exon_number 1;
ENm004.contig1	ExonAligner	CDS	1511649	1511731	.	+	2	gene_id "RP1-309I22.1-001"; transcript_id "RP1-309I22.1-001"; exon_number 2;
ENm004.contig1	ExonAligner	CDS	1519409	1519520	.	+	0	gene_id "RP1-309I22.1-001"; transcript_id "RP1-309I22.1-001"; exon_number 3;
ENm004.contig1	ExonAligner	CDS	1520115	1520236	.	+	2	gene_id "RP1-309I22.1-001"; transcript_id "RP1-309I22.1-001"; exon_number 4;
ENm004.contig1	ExonAligner	CDS	1521278	1521478	.	+	0	gene_id "RP1-309I22.1-001"; transcript_id "RP1-309I22.1-001"; exon_number 5;
ENm004.contig1	ExonAligner	CDS	1469044	1469164	.	+	0	gene_id "RP1-309I22.1-003"; transcript_id "RP1-309I22.1-003"; exon_number 1;
ENm004.contig1	ExonAligner	CDS	1511649	1511731	.	+	2	gene_id "RP1-309I22.1-003"; transcript_id "RP1-309I22.1-003"; exon_number 2;
ENm004.contig1	ExonAligner	CDS	1519409	1519520	.	+	0	gene_id "RP1-309I22.1-003"; transcript_id "RP1-309I22.1-003"; exon_number 3;
ENm004.contig1	ExonAligner	CDS	1520115	1520236	.	+	2	gene_id "RP1-309I22.1-003"; transcript_id "RP1-309I22.1-003"; exon_number 4;
ENm004.contig1	ExonAligner	CDS	1521271	1521447	.	+	0	gene_id "RP1-309I22.1-003"; transcript_id "RP1-309I22.1-003"; exon_number 5;
ENm004.contig1	ExonAligner	CDS	1469044	1469164	.	+	0	gene_id "RP1-309I22.1-002"; transcript_id "RP1-309I22.1-002"; exon_number 1;
ENm004.contig1	ExonAligner	CDS	1511649	1511731	.	+	2	gene_id "RP1-309I22.1-002"; transcript_id "RP1-309I22.1-002"; exon_number 2;
ENm004.contig1	ExonAligner	CDS	1519409	1519520	.	+	0	gene_id "RP1-309I22.1-002"; transcript_id "RP1-309I22.1-002"; exon_number 3;
ENm004.contig1	ExonAligner	CDS	1520115	1520211	.	+	2	gene_id "RP1-309I22.1-002"; transcript_id "RP1-309I22.1-002"; exon_number 4;
ENm004.contig1	ExonAligner	CDS	1521246	1521447	.	+	1	gene_id "RP1-309I22.1-002"; transcript_id "RP1-309I22.1-002"; exon_number 5;
ENm004.contig1	ExonAligner	CDS	1639034	1639066	.	-	1	gene_id "LL22NC03-28H9.1-008"; transcript_id "LL22NC03-28H9.1-008"; exon_number 1;
ENm004.contig1	ExonAligner	CDS	1661372	1661682	.	-	0	gene_id "LL22NC03-28H9.1-008"; transcript_id "LL22NC03-28H9.1-008"; exon_number 2;
ENm005.contig1	ExonAligner	CDS	156821	156980	.	+	0	gene_id "AP000272.65-001"; transcript_id "AP000272.65-001"; exon_number 1;
ENm005.contig1	ExonAligner	CDS	198749	198939	.	+	2	gene_id "AP000272.65-001"; transcript_id "AP000272.65-001"; exon_number 2;
ENm005.contig1	ExonAligner	CDS	204145	204262	.	+	0	gene_id "AP000272.65-001"; transcript_id "AP000272.65-001"; exon_number 3;
ENm005.contig1	ExonAligner	CDS	214305	214451	.	+	2	gene_id "AP000272.65-001"; transcript_id "AP000272.65-001"; exon_number 4;
ENm005.contig1	ExonAligner	CDS	237386	237523	.	+	2	gene_id "AP000272.65-001"; transcript_id "AP000272.65-001"; exon_number 5;
ENm005.contig1	ExonAligner	CDS	246305	246379	.	+	2	gene_id "AP000272.65-001"; transcript_id "AP000272.65-001"; exon_number 6;
ENm005.contig1	ExonAligner	CDS	248819	248902	.	+	2	gene_id "AP000272.65-001"; transcript_id "AP000272.65-001"; exon_number 7;
ENm005.contig1	ExonAligner	CDS	260119	260498	.	+	2	gene_id "AP000272.65-001"; transcript_id "AP000272.65-001"; exon_number 8;
ENm005.contig1	ExonAligner	CDS	156821	156980	.	+	0	gene_id "AP000272.65-002"; transcript_id "AP000272.65-002"; exon_number 1;
ENm005.contig1	ExonAligner	CDS	198749	198939	.	+	2	gene_id "AP000272.65-002"; transcript_id "AP000272.65-002"; exon_number 2;
ENm005.contig1	ExonAligner	CDS	204145	204262	.	+	0	gene_id "AP000272.65-002"; transcript_id "AP000272.65-002"; exon_number 3;
ENm005.contig1	ExonAligner	CDS	214305	214451	.	+	2	gene_id "AP000272.65-002"; transcript_id "AP000272.65-002"; exon_number 4;
ENm005.contig1	ExonAligner	CDS	237386	237523	.	+	2	gene_id "AP000272.65-002"; transcript_id "AP000272.65-002"; exon_number 5;
ENm005.contig1	ExonAligner	CDS	246305	246370	.	+	2	gene_id "AP000272.65-002"; transcript_id "AP000272.65-002"; exon_number 6;
ENm005.contig1	ExonAligner	CDS	248819	248902	.	+	2	gene_id "AP000272.65-002"; transcript_id "AP000272.65-002"; exon_number 7;
ENm005.contig1	ExonAligner	CDS	260119	260498	.	+	2	gene_id "AP000272.65-002"; transcript_id "AP000272.65-002"; exon_number 8;
ENm005.contig1	ExonAligner	CDS	281800	281910	.	-	0	gene_id "AP000275.61-006"; transcript_id "AP000275.61-006"; exon_number 1;
ENm005.contig1	ExonAligner	CDS	283050	283181	.	-	0	gene_id "AP000275.61-006"; transcript_id "AP000275.61-006"; exon_number 2;
ENm005.contig1	ExonAligner	CDS	284016	284162	.	-	0	gene_id "AP000275.61-006"; transcript_id "AP000275.61-006"; exon_number 3;
ENm005.contig1	ExonAligner	CDS	281800	281910	.	-	0	gene_id "AP000275.61-001"; transcript_id "AP000275.61-001"; exon_number 1;
ENm005.contig1	ExonAligner	CDS	282206	282301	.	-	0	gene_id "AP000275.61-001"; transcript_id "AP000275.61-001"; exon_number 2;
ENm005.contig1	ExonAligner	CDS	283050	283181	.	-	0	gene_id "AP000275.61-001"; transcript_id "AP000275.61-001"; exon_number 3;
ENm005.contig1	ExonAligner	CDS	284016	284174	.	-	0	gene_id "AP000275.61-001"; transcript_id "AP000275.61-001"; exon_number 4;
ENm005.contig1	ExonAligner	CDS	287469	287536	.	-	2	gene_id "AP000275.61-001"; transcript_id "AP000275.61-001"; exon_number 5;
ENm005.contig1	ExonAligner	CDS	289668	289835	.	-	2	gene_id "AP000275.61-001"; transcript_id "AP000275.61-001"; exon_number 6;
ENm005.contig1	ExonAligner	CDS	293757	293895	.	-	0	gene_id "AP000275.61-001"; transcript_id "AP000275.61-001"; exon_number 7;
ENm005.contig1	ExonAligner	CDS	282976	283181	.	-	0	gene_id "AP000275.61-002"; transcript_id "AP000275.61-002"; exon_number 1;
ENm005.contig1	ExonAligner	CDS	284016	284174	.	-	0	gene_id "AP000275.61-002"; transcript_id "AP000275.61-002"; exon_number 2;
ENm005.contig1	ExonAligner	CDS	287469	287536	.	-	2	gene_id "AP000275.61-002"; transcript_id "AP000275.61-002"; exon_number 3;
ENm005.contig1	ExonAligner	CDS	289668	289835	.	-	2	gene_id "AP000275.61-002"; transcript_id "AP000275.61-002"; exon_number 4;
ENm005.contig1	ExonAligner	CDS	293757	293895	.	-	0	gene_id "AP000275.61-002"; transcript_id "AP000275.61-002"; exon_number 5;
ENm005.contig1	ExonAligner	CDS	283111	283181	.	-	0	gene_id "AP000275.61-007"; transcript_id "AP000275.61-007"; exon_number 1;
ENm005.contig1	ExonAligner	CDS	284016	284174	.	-	0	gene_id "AP000275.61-007"; transcript_id "AP000275.61-007"; exon_number 2;
ENm005.contig1	ExonAligner	CDS	287469	287536	.	-	2	gene_id "AP000275.61-007"; transcript_id "AP000275.61-007"; exon_number 3;
ENm005.contig1	ExonAligner	CDS	289668	289784	.	-	2	gene_id "AP000275.61-007"; transcript_id "AP000275.61-007"; exon_number 4;
ENm005.contig1	ExonAligner	CDS	293757	293895	.	-	0	gene_id "AP000275.61-007"; transcript_id "AP000275.61-007"; exon_number 5;
ENm005.contig1	ExonAligner	CDS	298981	299793	.	-	0	gene_id "AP000275.63-004"; transcript_id "AP000275.63-004"; exon_number 1;
ENm005.contig1	ExonAligner	CDS	306658	306875	.	-	2	gene_id "AP000275.63-004"; transcript_id "AP000275.63-004"; exon_number 2;
ENm005.contig1	ExonAligner	CDS	307428	307536	.	-	0	gene_id "AP000275.63-004"; transcript_id "AP000275.63-004"; exon_number 3;
ENm005.contig1	ExonAligner	CDS	309345	309415	.	-	2	gene_id "AP000275.63-004"; transcript_id "AP000275.63-004"; exon_number 4;
ENm005.contig1	ExonAligner	CDS	309546	309581	.	-	2	gene_id "AP000275.63-004"; transcript_id "AP000275.63-004"; exon_number 5;
ENm005.contig1	ExonAligner	CDS	310845	310892	.	-	2	gene_id "AP000275.63-004"; transcript_id "AP000275.63-004"; exon_number 6;
ENm005.contig1	ExonAligner	CDS	312396	312434	.	-	2	gene_id "AP000275.63-004"; transcript_id "AP000275.63-004"; exon_number 7;
ENm005.contig1	ExonAligner	CDS	313076	313222	.	-	2	gene_id "AP000275.63-004"; transcript_id "AP000275.63-004"; exon_number 8;
ENm005.contig1	ExonAligner	CDS	313841	314044	.	-	2	gene_id "AP000275.63-004"; transcript_id "AP000275.63-004"; exon_number 9;
ENm005.contig1	ExonAligner	CDS	317041	317197	.	-	0	gene_id "AP000275.63-004"; transcript_id "AP000275.63-004"; exon_number 10;
ENm005.contig1	ExonAligner	CDS	320138	320210	.	-	1	gene_id "AP000275.63-004"; transcript_id "AP000275.63-004"; exon_number 11;
ENm005.contig1	ExonAligner	CDS	323818	324033	.	-	1	gene_id "AP000275.63-004"; transcript_id "AP000275.63-004"; exon_number 12;
ENm005.contig1	ExonAligner	CDS	324134	324251	.	-	2	gene_id "AP000275.63-004"; transcript_id "AP000275.63-004"; exon_number 13;
ENm005.contig1	ExonAligner	CDS	324851	325007	.	-	0	gene_id "AP000275.63-004"; transcript_id "AP000275.63-004"; exon_number 14;
ENm005.contig1	ExonAligner	CDS	326474	326626	.	-	0	gene_id "AP000275.63-004"; transcript_id "AP000275.63-004"; exon_number 15;
ENm005.contig1	ExonAligner	CDS	327187	327379	.	-	1	gene_id "AP000275.63-004"; transcript_id "AP000275.63-004"; exon_number 16;
ENm005.contig1	ExonAligner	CDS	327675	327815	.	-	1	gene_id "AP000275.63-004"; transcript_id "AP000275.63-004"; exon_number 17;
ENm005.contig1	ExonAligner	CDS	331895	331979	.	-	2	gene_id "AP000275.63-004"; transcript_id "AP000275.63-004"; exon_number 18;
ENm005.contig1	ExonAligner	CDS	334780	334971	.	-	2	gene_id "AP000275.63-004"; transcript_id "AP000275.63-004"; exon_number 19;
ENm005.contig1	ExonAligner	CDS	337951	337968	.	-	2	gene_id "AP000275.63-004"; transcript_id "AP000275.63-004"; exon_number 20;
ENm005.contig1	ExonAligner	CDS	340245	340401	.	-	0	gene_id "AP000275.63-004"; transcript_id "AP000275.63-004"; exon_number 21;
ENm005.contig1	ExonAligner	CDS	343197	343343	.	-	0	gene_id "AP000275.63-004"; transcript_id "AP000275.63-004"; exon_number 22;
ENm005.contig1	ExonAligner	CDS	345621	345696	.	-	1	gene_id "AP000275.63-004"; transcript_id "AP000275.63-004"; exon_number 23;
ENm005.contig1	ExonAligner	CDS	347645	347808	.	-	0	gene_id "AP000275.63-004"; transcript_id "AP000275.63-004"; exon_number 24;
ENm005.contig1	ExonAligner	CDS	348955	349051	.	-	1	gene_id "AP000275.63-004"; transcript_id "AP000275.63-004"; exon_number 25;
ENm005.contig1	ExonAligner	CDS	350270	350331	.	-	0	gene_id "AP000275.63-004"; transcript_id "AP000275.63-004"; exon_number 26;
ENm005.contig1	ExonAligner	CDS	353453	353530	.	-	0	gene_id "AP000275.63-004"; transcript_id "AP000275.63-004"; exon_number 27;
ENm005.contig1	ExonAligner	CDS	354258	354483	.	-	1	gene_id "AP000275.63-004"; transcript_id "AP000275.63-004"; exon_number 28;
ENm005.contig1	ExonAligner	CDS	358338	358605	.	-	2	gene_id "AP000275.63-004"; transcript_id "AP000275.63-004"; exon_number 29;
ENm005.contig1	ExonAligner	CDS	360080	360166	.	-	2	gene_id "AP000275.63-004"; transcript_id "AP000275.63-004"; exon_number 30;
ENm005.contig1	ExonAligner	CDS	383179	383302	.	-	0	gene_id "AP000275.63-004"; transcript_id "AP000275.63-004"; exon_number 31;
ENm005.contig1	ExonAligner	CDS	302716	302736	.	-	0	gene_id "AP000275.63-003"; transcript_id "AP000275.63-003"; exon_number 1;
ENm005.contig1	ExonAligner	CDS	306658	306875	.	-	2	gene_id "AP000275.63-003"; transcript_id "AP000275.63-003"; exon_number 2;
ENm005.contig1	ExonAligner	CDS	307428	307536	.	-	0	gene_id "AP000275.63-003"; transcript_id "AP000275.63-003"; exon_number 3;
ENm005.contig1	ExonAligner	CDS	309345	309415	.	-	2	gene_id "AP000275.63-003"; transcript_id "AP000275.63-003"; exon_number 4;
ENm005.contig1	ExonAligner	CDS	309546	309581	.	-	2	gene_id "AP000275.63-003"; transcript_id "AP000275.63-003"; exon_number 5;
ENm005.contig1	ExonAligner	CDS	312396	312434	.	-	2	gene_id "AP000275.63-003"; transcript_id "AP000275.63-003"; exon_number 6;
ENm005.contig1	ExonAligner	CDS	313076	313140	.	-	1	gene_id "AP000275.63-003"; transcript_id "AP000275.63-003"; exon_number 7;
ENm005.contig1	ExonAligner	CDS	313195	313219	.	-	2	gene_id "AP000275.63-003"; transcript_id "AP000275.63-003"; exon_number 8;
ENm005.contig1	ExonAligner	CDS	313841	314044	.	-	2	gene_id "AP000275.63-003"; transcript_id "AP000275.63-003"; exon_number 9;
ENm005.contig1	ExonAligner	CDS	317041	317197	.	-	0	gene_id "AP000275.63-003"; transcript_id "AP000275.63-003"; exon_number 10;
ENm005.contig1	ExonAligner	CDS	320138	320210	.	-	1	gene_id "AP000275.63-003"; transcript_id "AP000275.63-003"; exon_number 11;
ENm005.contig1	ExonAligner	CDS	323818	324033	.	-	1	gene_id "AP000275.63-003"; transcript_id "AP000275.63-003"; exon_number 12;
ENm005.contig1	ExonAligner	CDS	324134	324251	.	-	2	gene_id "AP000275.63-003"; transcript_id "AP000275.63-003"; exon_number 13;
ENm005.contig1	ExonAligner	CDS	324851	325007	.	-	0	gene_id "AP000275.63-003"; transcript_id "AP000275.63-003"; exon_number 14;
ENm005.contig1	ExonAligner	CDS	326474	326626	.	-	0	gene_id "AP000275.63-003"; transcript_id "AP000275.63-003"; exon_number 15;
ENm005.contig1	ExonAligner	CDS	327187	327379	.	-	1	gene_id "AP000275.63-003"; transcript_id "AP000275.63-003"; exon_number 16;
ENm005.contig1	ExonAligner	CDS	327675	327815	.	-	1	gene_id "AP000275.63-003"; transcript_id "AP000275.63-003"; exon_number 17;
ENm005.contig1	ExonAligner	CDS	331895	331979	.	-	2	gene_id "AP000275.63-003"; transcript_id "AP000275.63-003"; exon_number 18;
ENm005.contig1	ExonAligner	CDS	334780	334971	.	-	2	gene_id "AP000275.63-003"; transcript_id "AP000275.63-003"; exon_number 19;
ENm005.contig1	ExonAligner	CDS	337951	337968	.	-	2	gene_id "AP000275.63-003"; transcript_id "AP000275.63-003"; exon_number 20;
ENm005.contig1	ExonAligner	CDS	340245	340401	.	-	0	gene_id "AP000275.63-003"; transcript_id "AP000275.63-003"; exon_number 21;
ENm005.contig1	ExonAligner	CDS	343197	343343	.	-	0	gene_id "AP000275.63-003"; transcript_id "AP000275.63-003"; exon_number 22;
ENm005.contig1	ExonAligner	CDS	345621	345696	.	-	1	gene_id "AP000275.63-003"; transcript_id "AP000275.63-003"; exon_number 23;
ENm005.contig1	ExonAligner	CDS	347645	347808	.	-	0	gene_id "AP000275.63-003"; transcript_id "AP000275.63-003"; exon_number 24;
ENm005.contig1	ExonAligner	CDS	348955	349051	.	-	1	gene_id "AP000275.63-003"; transcript_id "AP000275.63-003"; exon_number 25;
ENm005.contig1	ExonAligner	CDS	350270	350331	.	-	0	gene_id "AP000275.63-003"; transcript_id "AP000275.63-003"; exon_number 26;
ENm005.contig1	ExonAligner	CDS	353453	353530	.	-	0	gene_id "AP000275.63-003"; transcript_id "AP000275.63-003"; exon_number 27;
ENm005.contig1	ExonAligner	CDS	354258	354483	.	-	1	gene_id "AP000275.63-003"; transcript_id "AP000275.63-003"; exon_number 28;
ENm005.contig1	ExonAligner	CDS	358338	358605	.	-	2	gene_id "AP000275.63-003"; transcript_id "AP000275.63-003"; exon_number 29;
ENm005.contig1	ExonAligner	CDS	360080	360166	.	-	2	gene_id "AP000275.63-003"; transcript_id "AP000275.63-003"; exon_number 30;
ENm005.contig1	ExonAligner	CDS	383179	383302	.	-	0	gene_id "AP000275.63-003"; transcript_id "AP000275.63-003"; exon_number 31;
ENm005.contig1	ExonAligner	CDS	302716	302736	.	-	0	gene_id "AP000275.63-001"; transcript_id "AP000275.63-001"; exon_number 1;
ENm005.contig1	ExonAligner	CDS	306658	306875	.	-	2	gene_id "AP000275.63-001"; transcript_id "AP000275.63-001"; exon_number 2;
ENm005.contig1	ExonAligner	CDS	307428	307536	.	-	0	gene_id "AP000275.63-001"; transcript_id "AP000275.63-001"; exon_number 3;
ENm005.contig1	ExonAligner	CDS	309345	309415	.	-	2	gene_id "AP000275.63-001"; transcript_id "AP000275.63-001"; exon_number 4;
ENm005.contig1	ExonAligner	CDS	309546	309581	.	-	2	gene_id "AP000275.63-001"; transcript_id "AP000275.63-001"; exon_number 5;
ENm005.contig1	ExonAligner	CDS	310845	310892	.	-	2	gene_id "AP000275.63-001"; transcript_id "AP000275.63-001"; exon_number 6;
ENm005.contig1	ExonAligner	CDS	312396	312434	.	-	2	gene_id "AP000275.63-001"; transcript_id "AP000275.63-001"; exon_number 7;
ENm005.contig1	ExonAligner	CDS	313076	313222	.	-	2	gene_id "AP000275.63-001"; transcript_id "AP000275.63-001"; exon_number 8;
ENm005.contig1	ExonAligner	CDS	313841	314044	.	-	2	gene_id "AP000275.63-001"; transcript_id "AP000275.63-001"; exon_number 9;
ENm005.contig1	ExonAligner	CDS	317041	317197	.	-	0	gene_id "AP000275.63-001"; transcript_id "AP000275.63-001"; exon_number 10;
ENm005.contig1	ExonAligner	CDS	320138	320210	.	-	1	gene_id "AP000275.63-001"; transcript_id "AP000275.63-001"; exon_number 11;
ENm005.contig1	ExonAligner	CDS	323818	324033	.	-	1	gene_id "AP000275.63-001"; transcript_id "AP000275.63-001"; exon_number 12;
ENm005.contig1	ExonAligner	CDS	324134	324251	.	-	2	gene_id "AP000275.63-001"; transcript_id "AP000275.63-001"; exon_number 13;
ENm005.contig1	ExonAligner	CDS	324851	325007	.	-	0	gene_id "AP000275.63-001"; transcript_id "AP000275.63-001"; exon_number 14;
ENm005.contig1	ExonAligner	CDS	326474	326626	.	-	0	gene_id "AP000275.63-001"; transcript_id "AP000275.63-001"; exon_number 15;
ENm005.contig1	ExonAligner	CDS	327187	327379	.	-	1	gene_id "AP000275.63-001"; transcript_id "AP000275.63-001"; exon_number 16;
ENm005.contig1	ExonAligner	CDS	327675	327815	.	-	1	gene_id "AP000275.63-001"; transcript_id "AP000275.63-001"; exon_number 17;
ENm005.contig1	ExonAligner	CDS	331895	331979	.	-	2	gene_id "AP000275.63-001"; transcript_id "AP000275.63-001"; exon_number 18;
ENm005.contig1	ExonAligner	CDS	334780	334971	.	-	2	gene_id "AP000275.63-001"; transcript_id "AP000275.63-001"; exon_number 19;
ENm005.contig1	ExonAligner	CDS	337951	337968	.	-	2	gene_id "AP000275.63-001"; transcript_id "AP000275.63-001"; exon_number 20;
ENm005.contig1	ExonAligner	CDS	340245	340401	.	-	0	gene_id "AP000275.63-001"; transcript_id "AP000275.63-001"; exon_number 21;
ENm005.contig1	ExonAligner	CDS	343197	343343	.	-	0	gene_id "AP000275.63-001"; transcript_id "AP000275.63-001"; exon_number 22;
ENm005.contig1	ExonAligner	CDS	345621	345696	.	-	1	gene_id "AP000275.63-001"; transcript_id "AP000275.63-001"; exon_number 23;
ENm005.contig1	ExonAligner	CDS	347645	347808	.	-	0	gene_id "AP000275.63-001"; transcript_id "AP000275.63-001"; exon_number 24;
ENm005.contig1	ExonAligner	CDS	348955	349051	.	-	1	gene_id "AP000275.63-001"; transcript_id "AP000275.63-001"; exon_number 25;
ENm005.contig1	ExonAligner	CDS	350270	350331	.	-	0	gene_id "AP000275.63-001"; transcript_id "AP000275.63-001"; exon_number 26;
ENm005.contig1	ExonAligner	CDS	353453	353530	.	-	0	gene_id "AP000275.63-001"; transcript_id "AP000275.63-001"; exon_number 27;
ENm005.contig1	ExonAligner	CDS	354258	354483	.	-	1	gene_id "AP000275.63-001"; transcript_id "AP000275.63-001"; exon_number 28;
ENm005.contig1	ExonAligner	CDS	358338	358605	.	-	2	gene_id "AP000275.63-001"; transcript_id "AP000275.63-001"; exon_number 29;
ENm005.contig1	ExonAligner	CDS	360080	360166	.	-	2	gene_id "AP000275.63-001"; transcript_id "AP000275.63-001"; exon_number 30;
ENm005.contig1	ExonAligner	CDS	383179	383302	.	-	0	gene_id "AP000275.63-001"; transcript_id "AP000275.63-001"; exon_number 31;
ENm005.contig1	ExonAligner	CDS	306765	306875	.	-	1	gene_id "AP000275.63-008"; transcript_id "AP000275.63-008"; exon_number 1;
ENm005.contig1	ExonAligner	CDS	307428	307536	.	-	2	gene_id "AP000275.63-008"; transcript_id "AP000275.63-008"; exon_number 2;
ENm005.contig1	ExonAligner	CDS	309345	309415	.	-	1	gene_id "AP000275.63-008"; transcript_id "AP000275.63-008"; exon_number 3;
ENm005.contig1	ExonAligner	CDS	313076	313149	.	-	2	gene_id "AP000275.63-008"; transcript_id "AP000275.63-008"; exon_number 4;
ENm005.contig1	ExonAligner	CDS	327227	327379	.	-	1	gene_id "AP000275.63-002"; transcript_id "AP000275.63-002"; exon_number 1;
ENm005.contig1	ExonAligner	CDS	327675	327815	.	-	1	gene_id "AP000275.63-002"; transcript_id "AP000275.63-002"; exon_number 2;
ENm005.contig1	ExonAligner	CDS	331895	331979	.	-	2	gene_id "AP000275.63-002"; transcript_id "AP000275.63-002"; exon_number 3;
ENm005.contig1	ExonAligner	CDS	334780	334971	.	-	2	gene_id "AP000275.63-002"; transcript_id "AP000275.63-002"; exon_number 4;
ENm005.contig1	ExonAligner	CDS	340245	340410	.	-	0	gene_id "AP000275.63-002"; transcript_id "AP000275.63-002"; exon_number 5;
ENm005.contig1	ExonAligner	CDS	343197	343343	.	-	0	gene_id "AP000275.63-002"; transcript_id "AP000275.63-002"; exon_number 6;
ENm005.contig1	ExonAligner	CDS	345621	345696	.	-	1	gene_id "AP000275.63-002"; transcript_id "AP000275.63-002"; exon_number 7;
ENm005.contig1	ExonAligner	CDS	347645	347808	.	-	0	gene_id "AP000275.63-002"; transcript_id "AP000275.63-002"; exon_number 8;
ENm005.contig1	ExonAligner	CDS	348955	349051	.	-	1	gene_id "AP000275.63-002"; transcript_id "AP000275.63-002"; exon_number 9;
ENm005.contig1	ExonAligner	CDS	350270	350331	.	-	0	gene_id "AP000275.63-002"; transcript_id "AP000275.63-002"; exon_number 10;
ENm005.contig1	ExonAligner	CDS	353453	353530	.	-	0	gene_id "AP000275.63-002"; transcript_id "AP000275.63-002"; exon_number 11;
ENm005.contig1	ExonAligner	CDS	354258	354483	.	-	1	gene_id "AP000275.63-002"; transcript_id "AP000275.63-002"; exon_number 12;
ENm005.contig1	ExonAligner	CDS	358338	358605	.	-	2	gene_id "AP000275.63-002"; transcript_id "AP000275.63-002"; exon_number 13;
ENm005.contig1	ExonAligner	CDS	360080	360166	.	-	2	gene_id "AP000275.63-002"; transcript_id "AP000275.63-002"; exon_number 14;
ENm005.contig1	ExonAligner	CDS	383179	383302	.	-	0	gene_id "AP000275.63-002"; transcript_id "AP000275.63-002"; exon_number 15;
ENm005.contig1	ExonAligner	CDS	391501	391618	.	-	1	gene_id "AP000279.68-001"; transcript_id "AP000279.68-001"; exon_number 1;
ENm005.contig1	ExonAligner	CDS	394043	394197	.	-	0	gene_id "AP000279.68-001"; transcript_id "AP000279.68-001"; exon_number 2;
ENm005.contig1	ExonAligner	CDS	395589	395735	.	-	0	gene_id "AP000279.68-001"; transcript_id "AP000279.68-001"; exon_number 3;
ENm005.contig1	ExonAligner	CDS	400381	400441	.	-	1	gene_id "AP000279.68-001"; transcript_id "AP000279.68-001"; exon_number 4;
ENm005.contig1	ExonAligner	CDS	401124	401194	.	-	0	gene_id "AP000279.68-001"; transcript_id "AP000279.68-001"; exon_number 5;
ENm005.contig1	ExonAligner	CDS	402234	402355	.	-	2	gene_id "AP000279.68-001"; transcript_id "AP000279.68-001"; exon_number 6;
ENm005.contig1	ExonAligner	CDS	402911	403049	.	-	0	gene_id "AP000279.68-001"; transcript_id "AP000279.68-001"; exon_number 7;
ENm005.contig1	ExonAligner	CDS	405840	406033	.	-	2	gene_id "AP000279.68-001"; transcript_id "AP000279.68-001"; exon_number 8;
ENm005.contig1	ExonAligner	CDS	408327	408442	.	-	1	gene_id "AP000279.68-001"; transcript_id "AP000279.68-001"; exon_number 9;
ENm005.contig1	ExonAligner	CDS	408533	408626	.	-	2	gene_id "AP000279.68-001"; transcript_id "AP000279.68-001"; exon_number 10;
ENm005.contig1	ExonAligner	CDS	412488	412605	.	-	0	gene_id "AP000279.68-001"; transcript_id "AP000279.68-001"; exon_number 11;
ENm005.contig1	ExonAligner	CDS	416652	416835	.	-	1	gene_id "AP000279.68-001"; transcript_id "AP000279.68-001"; exon_number 12;
ENm005.contig1	ExonAligner	CDS	417350	417567	.	-	0	gene_id "AP000279.68-001"; transcript_id "AP000279.68-001"; exon_number 13;
ENm005.contig1	ExonAligner	CDS	418600	418703	.	-	2	gene_id "AP000279.68-001"; transcript_id "AP000279.68-001"; exon_number 14;
ENm005.contig1	ExonAligner	CDS	419547	419768	.	-	2	gene_id "AP000279.68-001"; transcript_id "AP000279.68-001"; exon_number 15;
ENm005.contig1	ExonAligner	CDS	421438	421614	.	-	2	gene_id "AP000279.68-001"; transcript_id "AP000279.68-001"; exon_number 16;
ENm005.contig1	ExonAligner	CDS	427133	427261	.	-	2	gene_id "AP000279.68-001"; transcript_id "AP000279.68-001"; exon_number 17;
ENm005.contig1	ExonAligner	CDS	429007	429349	.	-	0	gene_id "AP000279.68-001"; transcript_id "AP000279.68-001"; exon_number 18;
ENm005.contig1	ExonAligner	CDS	398629	398737	.	-	0	gene_id "AP000279.68-005"; transcript_id "AP000279.68-005"; exon_number 1;
ENm005.contig1	ExonAligner	CDS	400381	400441	.	-	1	gene_id "AP000279.68-005"; transcript_id "AP000279.68-005"; exon_number 2;
ENm005.contig1	ExonAligner	CDS	401124	401194	.	-	0	gene_id "AP000279.68-005"; transcript_id "AP000279.68-005"; exon_number 3;
ENm005.contig1	ExonAligner	CDS	402234	402355	.	-	2	gene_id "AP000279.68-005"; transcript_id "AP000279.68-005"; exon_number 4;
ENm005.contig1	ExonAligner	CDS	402911	403049	.	-	0	gene_id "AP000279.68-005"; transcript_id "AP000279.68-005"; exon_number 5;
ENm005.contig1	ExonAligner	CDS	405840	406033	.	-	2	gene_id "AP000279.68-005"; transcript_id "AP000279.68-005"; exon_number 6;
ENm005.contig1	ExonAligner	CDS	408327	408442	.	-	1	gene_id "AP000279.68-005"; transcript_id "AP000279.68-005"; exon_number 7;
ENm005.contig1	ExonAligner	CDS	408533	408626	.	-	2	gene_id "AP000279.68-005"; transcript_id "AP000279.68-005"; exon_number 8;
ENm005.contig1	ExonAligner	CDS	412488	412605	.	-	0	gene_id "AP000279.68-005"; transcript_id "AP000279.68-005"; exon_number 9;
ENm005.contig1	ExonAligner	CDS	416652	416835	.	-	1	gene_id "AP000279.68-005"; transcript_id "AP000279.68-005"; exon_number 10;
ENm005.contig1	ExonAligner	CDS	417350	417567	.	-	0	gene_id "AP000279.68-005"; transcript_id "AP000279.68-005"; exon_number 11;
ENm005.contig1	ExonAligner	CDS	418600	418703	.	-	2	gene_id "AP000279.68-005"; transcript_id "AP000279.68-005"; exon_number 12;
ENm005.contig1	ExonAligner	CDS	419547	419768	.	-	2	gene_id "AP000279.68-005"; transcript_id "AP000279.68-005"; exon_number 13;
ENm005.contig1	ExonAligner	CDS	421438	421614	.	-	2	gene_id "AP000279.68-005"; transcript_id "AP000279.68-005"; exon_number 14;
ENm005.contig1	ExonAligner	CDS	427133	427261	.	-	2	gene_id "AP000279.68-005"; transcript_id "AP000279.68-005"; exon_number 15;
ENm005.contig1	ExonAligner	CDS	429007	429349	.	-	0	gene_id "AP000279.68-005"; transcript_id "AP000279.68-005"; exon_number 16;
ENm005.contig1	ExonAligner	CDS	413584	413610	.	-	0	gene_id "AP000279.68-004"; transcript_id "AP000279.68-004"; exon_number 1;
ENm005.contig1	ExonAligner	CDS	416652	416835	.	-	1	gene_id "AP000279.68-004"; transcript_id "AP000279.68-004"; exon_number 2;
ENm005.contig1	ExonAligner	CDS	417350	417567	.	-	0	gene_id "AP000279.68-004"; transcript_id "AP000279.68-004"; exon_number 3;
ENm005.contig1	ExonAligner	CDS	418600	418703	.	-	2	gene_id "AP000279.68-004"; transcript_id "AP000279.68-004"; exon_number 4;
ENm005.contig1	ExonAligner	CDS	419547	419768	.	-	2	gene_id "AP000279.68-004"; transcript_id "AP000279.68-004"; exon_number 5;
ENm005.contig1	ExonAligner	CDS	421438	421614	.	-	2	gene_id "AP000279.68-004"; transcript_id "AP000279.68-004"; exon_number 6;
ENm005.contig1	ExonAligner	CDS	427133	427261	.	-	2	gene_id "AP000279.68-004"; transcript_id "AP000279.68-004"; exon_number 7;
ENm005.contig1	ExonAligner	CDS	429007	429349	.	-	0	gene_id "AP000279.68-004"; transcript_id "AP000279.68-004"; exon_number 8;
ENm005.contig1	ExonAligner	CDS	445204	445293	.	+	0	gene_id "AP000280.64-001"; transcript_id "AP000280.64-001"; exon_number 2;
ENm005.contig1	ExonAligner	CDS	453028	453136	.	+	0	gene_id "AP000280.64-001"; transcript_id "AP000280.64-001"; exon_number 3;
ENm005.contig1	ExonAligner	CDS	445204	445293	.	+	0	gene_id "AP000280.64-005"; transcript_id "AP000280.64-005"; exon_number 2;
ENm005.contig1	ExonAligner	CDS	453028	453136	.	+	0	gene_id "AP000280.64-005"; transcript_id "AP000280.64-005"; exon_number 3;
ENm005.contig1	ExonAligner	CDS	453028	453136	.	+	0	gene_id "AP000280.64-006"; transcript_id "AP000280.64-006"; exon_number 2;
ENm005.contig1	ExonAligner	CDS	449812	450557	.	-	0	gene_id "AP000280.67-001"; transcript_id "AP000280.67-001"; exon_number 1;
ENm005.contig1	ExonAligner	CDS	449812	450557	.	-	0	gene_id "AP000280.67-003"; transcript_id "AP000280.67-003"; exon_number 1;
ENm005.contig1	ExonAligner	CDS	449820	450519	.	-	1	gene_id "AP000280.67-004"; transcript_id "AP000280.67-004"; exon_number 1;
ENm005.contig1	ExonAligner	CDS	468130	468210	.	-	1	gene_id "AP000280.67-004"; transcript_id "AP000280.67-004"; exon_number 2;
ENm005.contig1	ExonAligner	CDS	471171	471268	.	-	0	gene_id "AP000280.67-004"; transcript_id "AP000280.67-004"; exon_number 3;
ENm005.contig1	ExonAligner	CDS	449872	450557	.	-	0	gene_id "AP000280.67-002"; transcript_id "AP000280.67-002"; exon_number 1;
ENm005.contig1	ExonAligner	CDS	665851	666822	.	+	0	gene_id "AP000287.4-001"; transcript_id "AP000287.4-001"; exon_number 1;
ENm005.contig1	ExonAligner	CDS	665851	666822	.	+	0	gene_id "AP000287.4-002"; transcript_id "AP000287.4-002"; exon_number 1;
ENm005.contig1	ExonAligner	CDS	709332	710120	.	+	0	gene_id "AP000289.5-001"; transcript_id "AP000289.5-001"; exon_number 1;
ENm005.contig1	ExonAligner	CDS	798756	798894	.	+	1	gene_id "AP000290.56-001"; transcript_id "AP000290.56-001"; exon_number 2;
ENm005.contig1	ExonAligner	CDS	796508	796624	.	+	1	gene_id "AP000290.56-001"; transcript_id "AP000290.56-001"; exon_number 3;
ENm005.contig1	ExonAligner	CDS	762004	762155	.	+	0	gene_id "AP000295.6-007"; transcript_id "AP000295.6-007"; exon_number 4;
ENm005.contig1	ExonAligner	CDS	897797	897881	.	+	0	gene_id "AP000300.6-001"; transcript_id "AP000300.6-001"; exon_number 1;
ENm005.contig1	ExonAligner	CDS	907748	907880	.	+	2	gene_id "AP000300.6-001"; transcript_id "AP000300.6-001"; exon_number 2;
ENm005.contig1	ExonAligner	CDS	914791	914993	.	+	1	gene_id "AP000300.6-001"; transcript_id "AP000300.6-001"; exon_number 3;
ENm005.contig1	ExonAligner	CDS	921021	921163	.	+	2	gene_id "AP000300.6-001"; transcript_id "AP000300.6-001"; exon_number 4;
ENm005.contig1	ExonAligner	CDS	925849	925996	.	+	0	gene_id "AP000300.6-001"; transcript_id "AP000300.6-001"; exon_number 5;
ENm005.contig1	ExonAligner	CDS	926375	926532	.	+	2	gene_id "AP000300.6-001"; transcript_id "AP000300.6-001"; exon_number 6;
ENm005.contig1	ExonAligner	CDS	928126	928263	.	+	0	gene_id "AP000300.6-001"; transcript_id "AP000300.6-001"; exon_number 7;
ENm005.contig1	ExonAligner	CDS	897797	897881	.	+	0	gene_id "AP000300.6-002"; transcript_id "AP000300.6-002"; exon_number 1;
ENm005.contig1	ExonAligner	CDS	903704	903755	.	+	2	gene_id "AP000300.6-002"; transcript_id "AP000300.6-002"; exon_number 2;
ENm005.contig1	ExonAligner	CDS	907748	907880	.	+	2	gene_id "AP000300.6-002"; transcript_id "AP000300.6-002"; exon_number 3;
ENm005.contig1	ExonAligner	CDS	914791	914993	.	+	1	gene_id "AP000300.6-002"; transcript_id "AP000300.6-002"; exon_number 4;
ENm005.contig1	ExonAligner	CDS	921021	921163	.	+	2	gene_id "AP000300.6-002"; transcript_id "AP000300.6-002"; exon_number 5;
ENm005.contig1	ExonAligner	CDS	925849	925996	.	+	0	gene_id "AP000300.6-002"; transcript_id "AP000300.6-002"; exon_number 6;
ENm005.contig1	ExonAligner	CDS	926375	926532	.	+	2	gene_id "AP000300.6-002"; transcript_id "AP000300.6-002"; exon_number 7;
ENm005.contig1	ExonAligner	CDS	928126	928263	.	+	0	gene_id "AP000300.6-002"; transcript_id "AP000300.6-002"; exon_number 8;
ENm005.contig1	ExonAligner	CDS	947034	947079	.	-	1	gene_id "AP000300.7-001"; transcript_id "AP000300.7-001"; exon_number 1;
ENm005.contig1	ExonAligner	CDS	951637	951694	.	-	2	gene_id "AP000300.7-001"; transcript_id "AP000300.7-001"; exon_number 2;
ENm005.contig1	ExonAligner	CDS	956600	956692	.	-	2	gene_id "AP000300.7-001"; transcript_id "AP000300.7-001"; exon_number 3;
ENm005.contig1	ExonAligner	CDS	959728	959795	.	-	1	gene_id "AP000300.7-001"; transcript_id "AP000300.7-001"; exon_number 4;
ENm005.contig1	ExonAligner	CDS	962313	962425	.	-	0	gene_id "AP000300.7-001"; transcript_id "AP000300.7-001"; exon_number 5;
ENm005.contig1	ExonAligner	CDS	965388	965486	.	-	0	gene_id "AP000300.7-001"; transcript_id "AP000300.7-001"; exon_number 6;
ENm005.contig1	ExonAligner	CDS	991605	992768	.	-	0	gene_id "AP000302.59-001"; transcript_id "AP000302.59-001"; exon_number 1;
ENm005.contig1	ExonAligner	CDS	991605	992768	.	-	0	gene_id "AP000302.59-002"; transcript_id "AP000302.59-002"; exon_number 1;
ENm005.contig1	ExonAligner	CDS	1006745	1006936	.	-	0	gene_id "AP000302.60-006"; transcript_id "AP000302.60-006"; exon_number 1;
ENm005.contig1	ExonAligner	CDS	1007033	1007148	.	-	2	gene_id "AP000302.60-006"; transcript_id "AP000302.60-006"; exon_number 2;
ENm005.contig1	ExonAligner	CDS	1008155	1008296	.	-	0	gene_id "AP000302.60-006"; transcript_id "AP000302.60-006"; exon_number 3;
ENm005.contig1	ExonAligner	CDS	1008550	1008680	.	-	2	gene_id "AP000302.60-006"; transcript_id "AP000302.60-006"; exon_number 4;
ENm005.contig1	ExonAligner	CDS	1012075	1012206	.	-	2	gene_id "AP000302.60-006"; transcript_id "AP000302.60-006"; exon_number 5;
ENm005.contig1	ExonAligner	CDS	1013004	1013210	.	-	2	gene_id "AP000302.60-006"; transcript_id "AP000302.60-006"; exon_number 6;
ENm005.contig1	ExonAligner	CDS	1019061	1019207	.	-	2	gene_id "AP000302.60-006"; transcript_id "AP000302.60-006"; exon_number 7;
ENm005.contig1	ExonAligner	CDS	1019436	1019681	.	-	2	gene_id "AP000302.60-006"; transcript_id "AP000302.60-006"; exon_number 8;
ENm005.contig1	ExonAligner	CDS	1022508	1022706	.	-	0	gene_id "AP000302.60-006"; transcript_id "AP000302.60-006"; exon_number 9;
ENm005.contig1	ExonAligner	CDS	1023054	1023163	.	-	2	gene_id "AP000302.60-006"; transcript_id "AP000302.60-006"; exon_number 10;
ENm005.contig1	ExonAligner	CDS	1024519	1024613	.	-	1	gene_id "AP000302.60-006"; transcript_id "AP000302.60-006"; exon_number 11;
ENm005.contig1	ExonAligner	CDS	1030162	1030393	.	-	2	gene_id "AP000302.60-006"; transcript_id "AP000302.60-006"; exon_number 12;
ENm005.contig1	ExonAligner	CDS	1033436	1033604	.	-	0	gene_id "AP000302.60-006"; transcript_id "AP000302.60-006"; exon_number 13;
ENm005.contig1	ExonAligner	CDS	1033791	1033870	.	-	2	gene_id "AP000302.60-006"; transcript_id "AP000302.60-006"; exon_number 14;
ENm005.contig1	ExonAligner	CDS	1034107	1034188	.	-	0	gene_id "AP000302.60-006"; transcript_id "AP000302.60-006"; exon_number 15;
ENm005.contig1	ExonAligner	CDS	1036095	1036220	.	-	0	gene_id "AP000302.60-006"; transcript_id "AP000302.60-006"; exon_number 16;
ENm005.contig1	ExonAligner	CDS	1037492	1037554	.	-	0	gene_id "AP000302.60-006"; transcript_id "AP000302.60-006"; exon_number 17;
ENm005.contig1	ExonAligner	CDS	1038629	1038740	.	-	1	gene_id "AP000302.60-006"; transcript_id "AP000302.60-006"; exon_number 18;
ENm005.contig1	ExonAligner	CDS	1041062	1041236	.	-	2	gene_id "AP000302.60-006"; transcript_id "AP000302.60-006"; exon_number 19;
ENm005.contig1	ExonAligner	CDS	1041705	1041800	.	-	2	gene_id "AP000302.60-006"; transcript_id "AP000302.60-006"; exon_number 20;
ENm005.contig1	ExonAligner	CDS	1045316	1045460	.	-	0	gene_id "AP000302.60-006"; transcript_id "AP000302.60-006"; exon_number 21;
ENm005.contig1	ExonAligner	CDS	1006745	1006936	.	-	0	gene_id "AP000302.60-003"; transcript_id "AP000302.60-003"; exon_number 1;
ENm005.contig1	ExonAligner	CDS	1007033	1007148	.	-	2	gene_id "AP000302.60-003"; transcript_id "AP000302.60-003"; exon_number 2;
ENm005.contig1	ExonAligner	CDS	1008155	1008296	.	-	0	gene_id "AP000302.60-003"; transcript_id "AP000302.60-003"; exon_number 3;
ENm005.contig1	ExonAligner	CDS	1008550	1008680	.	-	2	gene_id "AP000302.60-003"; transcript_id "AP000302.60-003"; exon_number 4;
ENm005.contig1	ExonAligner	CDS	1012075	1012206	.	-	2	gene_id "AP000302.60-003"; transcript_id "AP000302.60-003"; exon_number 5;
ENm005.contig1	ExonAligner	CDS	1013004	1013210	.	-	2	gene_id "AP000302.60-003"; transcript_id "AP000302.60-003"; exon_number 6;
ENm005.contig1	ExonAligner	CDS	1019061	1019207	.	-	2	gene_id "AP000302.60-003"; transcript_id "AP000302.60-003"; exon_number 7;
ENm005.contig1	ExonAligner	CDS	1019436	1019681	.	-	2	gene_id "AP000302.60-003"; transcript_id "AP000302.60-003"; exon_number 8;
ENm005.contig1	ExonAligner	CDS	1022508	1022706	.	-	0	gene_id "AP000302.60-003"; transcript_id "AP000302.60-003"; exon_number 9;
ENm005.contig1	ExonAligner	CDS	1023054	1023163	.	-	2	gene_id "AP000302.60-003"; transcript_id "AP000302.60-003"; exon_number 10;
ENm005.contig1	ExonAligner	CDS	1024519	1024613	.	-	1	gene_id "AP000302.60-003"; transcript_id "AP000302.60-003"; exon_number 11;
ENm005.contig1	ExonAligner	CDS	1030162	1030393	.	-	2	gene_id "AP000302.60-003"; transcript_id "AP000302.60-003"; exon_number 12;
ENm005.contig1	ExonAligner	CDS	1033436	1033604	.	-	0	gene_id "AP000302.60-003"; transcript_id "AP000302.60-003"; exon_number 13;
ENm005.contig1	ExonAligner	CDS	1033791	1033870	.	-	2	gene_id "AP000302.60-003"; transcript_id "AP000302.60-003"; exon_number 14;
ENm005.contig1	ExonAligner	CDS	1034107	1034188	.	-	0	gene_id "AP000302.60-003"; transcript_id "AP000302.60-003"; exon_number 15;
ENm005.contig1	ExonAligner	CDS	1036095	1036220	.	-	0	gene_id "AP000302.60-003"; transcript_id "AP000302.60-003"; exon_number 16;
ENm005.contig1	ExonAligner	CDS	1037492	1037554	.	-	0	gene_id "AP000302.60-003"; transcript_id "AP000302.60-003"; exon_number 17;
ENm005.contig1	ExonAligner	CDS	1038629	1038740	.	-	1	gene_id "AP000302.60-003"; transcript_id "AP000302.60-003"; exon_number 18;
ENm005.contig1	ExonAligner	CDS	1041062	1041236	.	-	2	gene_id "AP000302.60-003"; transcript_id "AP000302.60-003"; exon_number 19;
ENm005.contig1	ExonAligner	CDS	1041705	1041800	.	-	2	gene_id "AP000302.60-003"; transcript_id "AP000302.60-003"; exon_number 20;
ENm005.contig1	ExonAligner	CDS	1045316	1045460	.	-	0	gene_id "AP000302.60-003"; transcript_id "AP000302.60-003"; exon_number 21;
ENm005.contig1	ExonAligner	CDS	1006745	1006936	.	-	0	gene_id "AP000302.60-001"; transcript_id "AP000302.60-001"; exon_number 1;
ENm005.contig1	ExonAligner	CDS	1007033	1007148	.	-	2	gene_id "AP000302.60-001"; transcript_id "AP000302.60-001"; exon_number 2;
ENm005.contig1	ExonAligner	CDS	1008155	1008296	.	-	0	gene_id "AP000302.60-001"; transcript_id "AP000302.60-001"; exon_number 3;
ENm005.contig1	ExonAligner	CDS	1008550	1008680	.	-	2	gene_id "AP000302.60-001"; transcript_id "AP000302.60-001"; exon_number 4;
ENm005.contig1	ExonAligner	CDS	1012075	1012206	.	-	2	gene_id "AP000302.60-001"; transcript_id "AP000302.60-001"; exon_number 5;
ENm005.contig1	ExonAligner	CDS	1013004	1013210	.	-	2	gene_id "AP000302.60-001"; transcript_id "AP000302.60-001"; exon_number 6;
ENm005.contig1	ExonAligner	CDS	1019061	1019207	.	-	2	gene_id "AP000302.60-001"; transcript_id "AP000302.60-001"; exon_number 7;
ENm005.contig1	ExonAligner	CDS	1019436	1019681	.	-	2	gene_id "AP000302.60-001"; transcript_id "AP000302.60-001"; exon_number 8;
ENm005.contig1	ExonAligner	CDS	1022508	1022706	.	-	0	gene_id "AP000302.60-001"; transcript_id "AP000302.60-001"; exon_number 9;
ENm005.contig1	ExonAligner	CDS	1023054	1023163	.	-	2	gene_id "AP000302.60-001"; transcript_id "AP000302.60-001"; exon_number 10;
ENm005.contig1	ExonAligner	CDS	1024519	1024613	.	-	1	gene_id "AP000302.60-001"; transcript_id "AP000302.60-001"; exon_number 11;
ENm005.contig1	ExonAligner	CDS	1030162	1030393	.	-	2	gene_id "AP000302.60-001"; transcript_id "AP000302.60-001"; exon_number 12;
ENm005.contig1	ExonAligner	CDS	1033436	1033604	.	-	0	gene_id "AP000302.60-001"; transcript_id "AP000302.60-001"; exon_number 13;
ENm005.contig1	ExonAligner	CDS	1033791	1033870	.	-	2	gene_id "AP000302.60-001"; transcript_id "AP000302.60-001"; exon_number 14;
ENm005.contig1	ExonAligner	CDS	1034107	1034188	.	-	0	gene_id "AP000302.60-001"; transcript_id "AP000302.60-001"; exon_number 15;
ENm005.contig1	ExonAligner	CDS	1036095	1036220	.	-	0	gene_id "AP000302.60-001"; transcript_id "AP000302.60-001"; exon_number 16;
ENm005.contig1	ExonAligner	CDS	1037492	1037554	.	-	0	gene_id "AP000302.60-001"; transcript_id "AP000302.60-001"; exon_number 17;
ENm005.contig1	ExonAligner	CDS	1038629	1038740	.	-	1	gene_id "AP000302.60-001"; transcript_id "AP000302.60-001"; exon_number 18;
ENm005.contig1	ExonAligner	CDS	1041062	1041236	.	-	2	gene_id "AP000302.60-001"; transcript_id "AP000302.60-001"; exon_number 19;
ENm005.contig1	ExonAligner	CDS	1041705	1041800	.	-	2	gene_id "AP000302.60-001"; transcript_id "AP000302.60-001"; exon_number 20;
ENm005.contig1	ExonAligner	CDS	1045316	1045460	.	-	0	gene_id "AP000302.60-001"; transcript_id "AP000302.60-001"; exon_number 21;
ENm005.contig1	ExonAligner	CDS	1030155	1030393	.	-	2	gene_id "AP000302.60-004"; transcript_id "AP000302.60-004"; exon_number 1;
ENm005.contig1	ExonAligner	CDS	1033436	1033604	.	-	0	gene_id "AP000302.60-004"; transcript_id "AP000302.60-004"; exon_number 2;
ENm005.contig1	ExonAligner	CDS	1033791	1033870	.	-	2	gene_id "AP000302.60-004"; transcript_id "AP000302.60-004"; exon_number 3;
ENm005.contig1	ExonAligner	CDS	1034107	1034188	.	-	0	gene_id "AP000302.60-004"; transcript_id "AP000302.60-004"; exon_number 4;
ENm005.contig1	ExonAligner	CDS	1036095	1036220	.	-	0	gene_id "AP000302.60-004"; transcript_id "AP000302.60-004"; exon_number 5;
ENm005.contig1	ExonAligner	CDS	1037492	1037554	.	-	0	gene_id "AP000302.60-004"; transcript_id "AP000302.60-004"; exon_number 6;
ENm005.contig1	ExonAligner	CDS	1038629	1038740	.	-	1	gene_id "AP000302.60-004"; transcript_id "AP000302.60-004"; exon_number 7;
ENm005.contig1	ExonAligner	CDS	1041062	1041236	.	-	2	gene_id "AP000302.60-004"; transcript_id "AP000302.60-004"; exon_number 8;
ENm005.contig1	ExonAligner	CDS	1041705	1041800	.	-	2	gene_id "AP000302.60-004"; transcript_id "AP000302.60-004"; exon_number 9;
ENm005.contig1	ExonAligner	CDS	1045316	1045460	.	-	0	gene_id "AP000302.60-004"; transcript_id "AP000302.60-004"; exon_number 10;
ENm005.contig1	ExonAligner	CDS	1036095	1036220	.	-	0	gene_id "AP000302.60-007"; transcript_id "AP000302.60-007"; exon_number 1;
ENm005.contig1	ExonAligner	CDS	1037492	1037554	.	-	0	gene_id "AP000302.60-007"; transcript_id "AP000302.60-007"; exon_number 2;
ENm005.contig1	ExonAligner	CDS	1038629	1038740	.	-	1	gene_id "AP000302.60-007"; transcript_id "AP000302.60-007"; exon_number 3;
ENm005.contig1	ExonAligner	CDS	1041062	1041236	.	-	2	gene_id "AP000302.60-007"; transcript_id "AP000302.60-007"; exon_number 4;
ENm005.contig1	ExonAligner	CDS	1041705	1041800	.	-	2	gene_id "AP000302.60-007"; transcript_id "AP000302.60-007"; exon_number 5;
ENm005.contig1	ExonAligner	CDS	1045316	1045460	.	-	0	gene_id "AP000302.60-007"; transcript_id "AP000302.60-007"; exon_number 6;
ENm005.contig1	ExonAligner	CDS	1036120	1036220	.	-	0	gene_id "AP000302.60-009"; transcript_id "AP000302.60-009"; exon_number 1;
ENm005.contig1	ExonAligner	CDS	1037492	1037554	.	-	0	gene_id "AP000302.60-009"; transcript_id "AP000302.60-009"; exon_number 2;
ENm005.contig1	ExonAligner	CDS	1038629	1038740	.	-	1	gene_id "AP000302.60-009"; transcript_id "AP000302.60-009"; exon_number 3;
ENm005.contig1	ExonAligner	CDS	1041062	1041236	.	-	2	gene_id "AP000302.60-009"; transcript_id "AP000302.60-009"; exon_number 4;
ENm005.contig1	ExonAligner	CDS	1041705	1041800	.	-	2	gene_id "AP000302.60-009"; transcript_id "AP000302.60-009"; exon_number 5;
ENm005.contig1	ExonAligner	CDS	1045316	1045460	.	-	0	gene_id "AP000302.60-009"; transcript_id "AP000302.60-009"; exon_number 6;
ENm005.contig1	ExonAligner	CDS	1041062	1041236	.	-	2	gene_id "AP000302.60-008"; transcript_id "AP000302.60-008"; exon_number 1;
ENm005.contig1	ExonAligner	CDS	1041705	1041800	.	-	2	gene_id "AP000302.60-008"; transcript_id "AP000302.60-008"; exon_number 2;
ENm005.contig1	ExonAligner	CDS	1045316	1045460	.	-	0	gene_id "AP000302.60-008"; transcript_id "AP000302.60-008"; exon_number 3;
ENm005.contig1	ExonAligner	CDS	1041067	1041236	.	-	2	gene_id "AP000302.60-010"; transcript_id "AP000302.60-010"; exon_number 1;
ENm005.contig1	ExonAligner	CDS	1041705	1041800	.	-	2	gene_id "AP000302.60-010"; transcript_id "AP000302.60-010"; exon_number 2;
ENm005.contig1	ExonAligner	CDS	1045316	1045460	.	-	0	gene_id "AP000302.60-010"; transcript_id "AP000302.60-010"; exon_number 3;
ENm005.contig1	ExonAligner	CDS	1049407	1049483	.	+	0	gene_id "AP000304.8-001"; transcript_id "AP000304.8-001"; exon_number 1;
ENm005.contig1	ExonAligner	CDS	1052485	1052651	.	+	1	gene_id "AP000304.8-001"; transcript_id "AP000304.8-001"; exon_number 2;
ENm005.contig1	ExonAligner	CDS	1055515	1061415	.	+	2	gene_id "AP000304.8-001"; transcript_id "AP000304.8-001"; exon_number 3;
ENm005.contig1	ExonAligner	CDS	1063123	1063283	.	+	2	gene_id "AP000304.8-001"; transcript_id "AP000304.8-001"; exon_number 4;
ENm005.contig1	ExonAligner	CDS	1065202	1065348	.	+	0	gene_id "AP000304.8-001"; transcript_id "AP000304.8-001"; exon_number 5;
ENm005.contig1	ExonAligner	CDS	1065528	1065716	.	+	0	gene_id "AP000304.8-001"; transcript_id "AP000304.8-001"; exon_number 6;
ENm005.contig1	ExonAligner	CDS	1073053	1073163	.	+	0	gene_id "AP000304.8-001"; transcript_id "AP000304.8-001"; exon_number 7;
ENm005.contig1	ExonAligner	CDS	1074890	1075006	.	+	0	gene_id "AP000304.8-001"; transcript_id "AP000304.8-001"; exon_number 8;
ENm005.contig1	ExonAligner	CDS	1079180	1079327	.	+	0	gene_id "AP000304.8-001"; transcript_id "AP000304.8-001"; exon_number 9;
ENm005.contig1	ExonAligner	CDS	1081740	1081805	.	+	2	gene_id "AP000304.8-001"; transcript_id "AP000304.8-001"; exon_number 10;
ENm005.contig1	ExonAligner	CDS	1081915	1082030	.	+	2	gene_id "AP000304.8-001"; transcript_id "AP000304.8-001"; exon_number 11;
ENm005.contig1	ExonAligner	CDS	1082509	1082571	.	+	0	gene_id "AP000304.8-001"; transcript_id "AP000304.8-001"; exon_number 12;
ENm005.contig1	ExonAligner	CDS	1049407	1049483	.	+	0	gene_id "AP000304.8-002"; transcript_id "AP000304.8-002"; exon_number 1;
ENm005.contig1	ExonAligner	CDS	1052485	1052651	.	+	1	gene_id "AP000304.8-002"; transcript_id "AP000304.8-002"; exon_number 2;
ENm005.contig1	ExonAligner	CDS	1063123	1063283	.	+	2	gene_id "AP000304.8-002"; transcript_id "AP000304.8-002"; exon_number 3;
ENm005.contig1	ExonAligner	CDS	1065202	1065348	.	+	0	gene_id "AP000304.8-002"; transcript_id "AP000304.8-002"; exon_number 4;
ENm005.contig1	ExonAligner	CDS	1065528	1065716	.	+	0	gene_id "AP000304.8-002"; transcript_id "AP000304.8-002"; exon_number 5;
ENm005.contig1	ExonAligner	CDS	1073053	1073163	.	+	0	gene_id "AP000304.8-002"; transcript_id "AP000304.8-002"; exon_number 6;
ENm005.contig1	ExonAligner	CDS	1074890	1075006	.	+	0	gene_id "AP000304.8-002"; transcript_id "AP000304.8-002"; exon_number 7;
ENm005.contig1	ExonAligner	CDS	1079180	1079327	.	+	0	gene_id "AP000304.8-002"; transcript_id "AP000304.8-002"; exon_number 8;
ENm005.contig1	ExonAligner	CDS	1081740	1081805	.	+	2	gene_id "AP000304.8-002"; transcript_id "AP000304.8-002"; exon_number 9;
ENm005.contig1	ExonAligner	CDS	1081915	1082030	.	+	2	gene_id "AP000304.8-002"; transcript_id "AP000304.8-002"; exon_number 10;
ENm005.contig1	ExonAligner	CDS	1082509	1082571	.	+	0	gene_id "AP000304.8-002"; transcript_id "AP000304.8-002"; exon_number 11;
ENm005.contig1	ExonAligner	CDS	1049407	1049483	.	+	0	gene_id "AP000304.8-003"; transcript_id "AP000304.8-003"; exon_number 1;
ENm005.contig1	ExonAligner	CDS	1052485	1052651	.	+	1	gene_id "AP000304.8-003"; transcript_id "AP000304.8-003"; exon_number 2;
ENm005.contig1	ExonAligner	CDS	1055515	1061415	.	+	2	gene_id "AP000304.8-003"; transcript_id "AP000304.8-003"; exon_number 3;
ENm005.contig1	ExonAligner	CDS	1063123	1063283	.	+	2	gene_id "AP000304.8-003"; transcript_id "AP000304.8-003"; exon_number 4;
ENm005.contig1	ExonAligner	CDS	1065202	1065348	.	+	0	gene_id "AP000304.8-003"; transcript_id "AP000304.8-003"; exon_number 5;
ENm005.contig1	ExonAligner	CDS	1065528	1065716	.	+	0	gene_id "AP000304.8-003"; transcript_id "AP000304.8-003"; exon_number 6;
ENm005.contig1	ExonAligner	CDS	1065818	1066072	.	+	0	gene_id "AP000304.8-003"; transcript_id "AP000304.8-003"; exon_number 7;
ENm005.contig1	ExonAligner	CDS	1084366	1084506	.	-	0	gene_id "AP000304.9-008"; transcript_id "AP000304.9-008"; exon_number 1;
ENm005.contig1	ExonAligner	CDS	1085388	1085600	.	-	0	gene_id "AP000304.9-008"; transcript_id "AP000304.9-008"; exon_number 2;
ENm005.contig1	ExonAligner	CDS	1087935	1088127	.	-	1	gene_id "AP000304.9-008"; transcript_id "AP000304.9-008"; exon_number 3;
ENm005.contig1	ExonAligner	CDS	1088588	1088686	.	-	1	gene_id "AP000304.9-008"; transcript_id "AP000304.9-008"; exon_number 4;
ENm005.contig1	ExonAligner	CDS	1088805	1088880	.	-	2	gene_id "AP000304.9-008"; transcript_id "AP000304.9-008"; exon_number 5;
ENm005.contig1	ExonAligner	CDS	1089780	1089958	.	-	1	gene_id "AP000304.9-008"; transcript_id "AP000304.9-008"; exon_number 6;
ENm005.contig1	ExonAligner	CDS	1090872	1091002	.	-	0	gene_id "AP000304.9-008"; transcript_id "AP000304.9-008"; exon_number 7;
ENm005.contig1	ExonAligner	CDS	1092258	1092455	.	-	0	gene_id "AP000304.9-008"; transcript_id "AP000304.9-008"; exon_number 8;
ENm005.contig1	ExonAligner	CDS	1093785	1093859	.	-	0	gene_id "AP000304.9-008"; transcript_id "AP000304.9-008"; exon_number 9;
ENm005.contig1	ExonAligner	CDS	1094574	1094885	.	-	0	gene_id "AP000304.9-008"; transcript_id "AP000304.9-008"; exon_number 10;
ENm005.contig1	ExonAligner	CDS	1084366	1084506	.	-	0	gene_id "AP000304.9-001"; transcript_id "AP000304.9-001"; exon_number 1;
ENm005.contig1	ExonAligner	CDS	1085388	1085600	.	-	0	gene_id "AP000304.9-001"; transcript_id "AP000304.9-001"; exon_number 2;
ENm005.contig1	ExonAligner	CDS	1087935	1088127	.	-	1	gene_id "AP000304.9-001"; transcript_id "AP000304.9-001"; exon_number 3;
ENm005.contig1	ExonAligner	CDS	1088588	1088686	.	-	1	gene_id "AP000304.9-001"; transcript_id "AP000304.9-001"; exon_number 4;
ENm005.contig1	ExonAligner	CDS	1088805	1088880	.	-	2	gene_id "AP000304.9-001"; transcript_id "AP000304.9-001"; exon_number 5;
ENm005.contig1	ExonAligner	CDS	1089780	1089958	.	-	1	gene_id "AP000304.9-001"; transcript_id "AP000304.9-001"; exon_number 6;
ENm005.contig1	ExonAligner	CDS	1090872	1091044	.	-	0	gene_id "AP000304.9-001"; transcript_id "AP000304.9-001"; exon_number 7;
ENm005.contig1	ExonAligner	CDS	1092258	1092455	.	-	0	gene_id "AP000304.9-001"; transcript_id "AP000304.9-001"; exon_number 8;
ENm005.contig1	ExonAligner	CDS	1093785	1093859	.	-	0	gene_id "AP000304.9-001"; transcript_id "AP000304.9-001"; exon_number 9;
ENm005.contig1	ExonAligner	CDS	1094574	1094885	.	-	0	gene_id "AP000304.9-001"; transcript_id "AP000304.9-001"; exon_number 10;
ENm005.contig1	ExonAligner	CDS	1084368	1084506	.	-	1	gene_id "AP000304.9-002"; transcript_id "AP000304.9-002"; exon_number 1;
ENm005.contig1	ExonAligner	CDS	1085388	1085600	.	-	1	gene_id "AP000304.9-002"; transcript_id "AP000304.9-002"; exon_number 2;
ENm005.contig1	ExonAligner	CDS	1087935	1088127	.	-	2	gene_id "AP000304.9-002"; transcript_id "AP000304.9-002"; exon_number 3;
ENm005.contig1	ExonAligner	CDS	1088588	1088686	.	-	2	gene_id "AP000304.9-002"; transcript_id "AP000304.9-002"; exon_number 4;
ENm005.contig1	ExonAligner	CDS	1088805	1088880	.	-	0	gene_id "AP000304.9-002"; transcript_id "AP000304.9-002"; exon_number 5;
ENm005.contig1	ExonAligner	CDS	1089780	1089958	.	-	2	gene_id "AP000304.9-002"; transcript_id "AP000304.9-002"; exon_number 6;
ENm005.contig1	ExonAligner	CDS	1090872	1091044	.	-	1	gene_id "AP000304.9-002"; transcript_id "AP000304.9-002"; exon_number 7;
ENm005.contig1	ExonAligner	CDS	1092258	1092455	.	-	1	gene_id "AP000304.9-002"; transcript_id "AP000304.9-002"; exon_number 8;
ENm005.contig1	ExonAligner	CDS	1094574	1094878	.	-	1	gene_id "AP000304.9-002"; transcript_id "AP000304.9-002"; exon_number 9;
ENm005.contig1	ExonAligner	CDS	1085563	1085600	.	-	2	gene_id "AP000304.9-009"; transcript_id "AP000304.9-009"; exon_number 1;
ENm005.contig1	ExonAligner	CDS	1087935	1088127	.	-	0	gene_id "AP000304.9-009"; transcript_id "AP000304.9-009"; exon_number 2;
ENm005.contig1	ExonAligner	CDS	1088588	1088686	.	-	0	gene_id "AP000304.9-009"; transcript_id "AP000304.9-009"; exon_number 3;
ENm005.contig1	ExonAligner	CDS	1090872	1091044	.	-	2	gene_id "AP000304.9-009"; transcript_id "AP000304.9-009"; exon_number 4;
ENm005.contig1	ExonAligner	CDS	1092255	1092435	.	-	2	gene_id "AP000304.9-009"; transcript_id "AP000304.9-009"; exon_number 5;
ENm005.contig1	ExonAligner	CDS	1096063	1096162	.	-	1	gene_id "AP000304.10-001"; transcript_id "AP000304.10-001"; exon_number 1;
ENm005.contig1	ExonAligner	CDS	1097406	1097451	.	-	2	gene_id "AP000304.10-001"; transcript_id "AP000304.10-001"; exon_number 2;
ENm005.contig1	ExonAligner	CDS	1101688	1101793	.	-	0	gene_id "AP000304.10-001"; transcript_id "AP000304.10-001"; exon_number 3;
ENm005.contig1	ExonAligner	CDS	1103545	1103666	.	-	2	gene_id "AP000304.10-001"; transcript_id "AP000304.10-001"; exon_number 4;
ENm005.contig1	ExonAligner	CDS	1106002	1106100	.	-	2	gene_id "AP000304.10-001"; transcript_id "AP000304.10-001"; exon_number 5;
ENm005.contig1	ExonAligner	CDS	1109898	1110009	.	-	0	gene_id "AP000304.10-001"; transcript_id "AP000304.10-001"; exon_number 6;
ENm005.contig1	ExonAligner	CDS	1111679	1111812	.	-	2	gene_id "AP000304.10-001"; transcript_id "AP000304.10-001"; exon_number 7;
ENm005.contig1	ExonAligner	CDS	1120917	1120985	.	-	2	gene_id "AP000304.10-001"; transcript_id "AP000304.10-001"; exon_number 8;
ENm005.contig1	ExonAligner	CDS	1124174	1124218	.	-	2	gene_id "AP000304.10-001"; transcript_id "AP000304.10-001"; exon_number 9;
ENm005.contig1	ExonAligner	CDS	1128838	1128910	.	-	0	gene_id "AP000304.10-001"; transcript_id "AP000304.10-001"; exon_number 10;
ENm005.contig1	ExonAligner	CDS	1131796	1131873	.	-	0	gene_id "AP000304.10-001"; transcript_id "AP000304.10-001"; exon_number 11;
ENm005.contig1	ExonAligner	CDS	1138152	1138217	.	-	0	gene_id "AP000304.10-001"; transcript_id "AP000304.10-001"; exon_number 12;
ENm005.contig1	ExonAligner	CDS	1096063	1096162	.	-	1	gene_id "AP000304.10-007"; transcript_id "AP000304.10-007"; exon_number 1;
ENm005.contig1	ExonAligner	CDS	1097406	1097451	.	-	2	gene_id "AP000304.10-007"; transcript_id "AP000304.10-007"; exon_number 2;
ENm005.contig1	ExonAligner	CDS	1101688	1101793	.	-	0	gene_id "AP000304.10-007"; transcript_id "AP000304.10-007"; exon_number 3;
ENm005.contig1	ExonAligner	CDS	1103545	1103666	.	-	2	gene_id "AP000304.10-007"; transcript_id "AP000304.10-007"; exon_number 4;
ENm005.contig1	ExonAligner	CDS	1106002	1106100	.	-	2	gene_id "AP000304.10-007"; transcript_id "AP000304.10-007"; exon_number 5;
ENm005.contig1	ExonAligner	CDS	1109898	1110009	.	-	0	gene_id "AP000304.10-007"; transcript_id "AP000304.10-007"; exon_number 6;
ENm005.contig1	ExonAligner	CDS	1111679	1111812	.	-	2	gene_id "AP000304.10-007"; transcript_id "AP000304.10-007"; exon_number 7;
ENm005.contig1	ExonAligner	CDS	1120917	1120985	.	-	2	gene_id "AP000304.10-007"; transcript_id "AP000304.10-007"; exon_number 8;
ENm005.contig1	ExonAligner	CDS	1128838	1128910	.	-	0	gene_id "AP000304.10-007"; transcript_id "AP000304.10-007"; exon_number 9;
ENm005.contig1	ExonAligner	CDS	1131796	1131873	.	-	0	gene_id "AP000304.10-007"; transcript_id "AP000304.10-007"; exon_number 10;
ENm005.contig1	ExonAligner	CDS	1138152	1138217	.	-	0	gene_id "AP000304.10-007"; transcript_id "AP000304.10-007"; exon_number 11;
ENm005.contig1	ExonAligner	CDS	1097406	1097455	.	-	2	gene_id "AP000304.10-002"; transcript_id "AP000304.10-002"; exon_number 2;
ENm005.contig1	ExonAligner	CDS	1101688	1101793	.	-	0	gene_id "AP000304.10-002"; transcript_id "AP000304.10-002"; exon_number 3;
ENm005.contig1	ExonAligner	CDS	1103545	1103666	.	-	2	gene_id "AP000304.10-002"; transcript_id "AP000304.10-002"; exon_number 4;
ENm005.contig1	ExonAligner	CDS	1106002	1106100	.	-	2	gene_id "AP000304.10-002"; transcript_id "AP000304.10-002"; exon_number 5;
ENm005.contig1	ExonAligner	CDS	1109898	1110009	.	-	0	gene_id "AP000304.10-002"; transcript_id "AP000304.10-002"; exon_number 6;
ENm005.contig1	ExonAligner	CDS	1111679	1111812	.	-	2	gene_id "AP000304.10-002"; transcript_id "AP000304.10-002"; exon_number 7;
ENm005.contig1	ExonAligner	CDS	1120917	1120985	.	-	2	gene_id "AP000304.10-002"; transcript_id "AP000304.10-002"; exon_number 8;
ENm005.contig1	ExonAligner	CDS	1124174	1124218	.	-	2	gene_id "AP000304.10-002"; transcript_id "AP000304.10-002"; exon_number 9;
ENm005.contig1	ExonAligner	CDS	1128838	1128910	.	-	0	gene_id "AP000304.10-002"; transcript_id "AP000304.10-002"; exon_number 10;
ENm005.contig1	ExonAligner	CDS	1131796	1131873	.	-	0	gene_id "AP000304.10-002"; transcript_id "AP000304.10-002"; exon_number 11;
ENm005.contig1	ExonAligner	CDS	1138152	1138217	.	-	0	gene_id "AP000304.10-002"; transcript_id "AP000304.10-002"; exon_number 12;
ENm005.contig1	ExonAligner	CDS	1109932	1110009	.	-	0	gene_id "AP000304.10-013"; transcript_id "AP000304.10-013"; exon_number 1;
ENm005.contig1	ExonAligner	CDS	1111679	1111812	.	-	2	gene_id "AP000304.10-013"; transcript_id "AP000304.10-013"; exon_number 2;
ENm005.contig1	ExonAligner	CDS	1120917	1120985	.	-	2	gene_id "AP000304.10-013"; transcript_id "AP000304.10-013"; exon_number 3;
ENm005.contig1	ExonAligner	CDS	1124174	1124218	.	-	2	gene_id "AP000304.10-013"; transcript_id "AP000304.10-013"; exon_number 4;
ENm005.contig1	ExonAligner	CDS	1128838	1128910	.	-	0	gene_id "AP000304.10-013"; transcript_id "AP000304.10-013"; exon_number 5;
ENm005.contig1	ExonAligner	CDS	1131796	1131873	.	-	0	gene_id "AP000304.10-013"; transcript_id "AP000304.10-013"; exon_number 6;
ENm005.contig1	ExonAligner	CDS	1138152	1138217	.	-	0	gene_id "AP000304.10-013"; transcript_id "AP000304.10-013"; exon_number 7;
ENm005.contig1	ExonAligner	CDS	1214300	1214327	.	+	0	gene_id "AP000313.6-020"; transcript_id "AP000313.6-020"; exon_number 1;
ENm005.contig1	ExonAligner	CDS	1216648	1216740	.	+	2	gene_id "AP000313.6-020"; transcript_id "AP000313.6-020"; exon_number 2;
ENm005.contig1	ExonAligner	CDS	1218168	1218231	.	+	2	gene_id "AP000313.6-020"; transcript_id "AP000313.6-020"; exon_number 3;
ENm005.contig1	ExonAligner	CDS	1227959	1228119	.	+	1	gene_id "AP000313.6-020"; transcript_id "AP000313.6-020"; exon_number 4;
ENm005.contig1	ExonAligner	CDS	1243008	1243076	.	+	2	gene_id "AP000313.6-020"; transcript_id "AP000313.6-020"; exon_number 5;
ENm005.contig1	ExonAligner	CDS	1244538	1244628	.	+	2	gene_id "AP000313.6-020"; transcript_id "AP000313.6-020"; exon_number 6;
ENm005.contig1	ExonAligner	CDS	1250642	1250736	.	+	1	gene_id "AP000313.6-020"; transcript_id "AP000313.6-020"; exon_number 7;
ENm005.contig1	ExonAligner	CDS	1257587	1257650	.	+	2	gene_id "AP000313.6-020"; transcript_id "AP000313.6-020"; exon_number 8;
ENm005.contig1	ExonAligner	CDS	1261263	1261400	.	+	1	gene_id "AP000313.6-020"; transcript_id "AP000313.6-020"; exon_number 9;
ENm005.contig1	ExonAligner	CDS	1263062	1263177	.	+	1	gene_id "AP000313.6-020"; transcript_id "AP000313.6-020"; exon_number 10;
ENm005.contig1	ExonAligner	CDS	1266791	1267053	.	+	2	gene_id "AP000313.6-020"; transcript_id "AP000313.6-020"; exon_number 11;
ENm005.contig1	ExonAligner	CDS	1269132	1269281	.	+	0	gene_id "AP000313.6-020"; transcript_id "AP000313.6-020"; exon_number 12;
ENm005.contig1	ExonAligner	CDS	1269372	1269506	.	+	0	gene_id "AP000313.6-020"; transcript_id "AP000313.6-020"; exon_number 13;
ENm005.contig1	ExonAligner	CDS	1276079	1276166	.	+	0	gene_id "AP000313.6-020"; transcript_id "AP000313.6-020"; exon_number 14;
ENm005.contig1	ExonAligner	CDS	1276612	1276751	.	+	2	gene_id "AP000313.6-020"; transcript_id "AP000313.6-020"; exon_number 15;
ENm005.contig1	ExonAligner	CDS	1288968	1289042	.	+	0	gene_id "AP000313.6-020"; transcript_id "AP000313.6-020"; exon_number 16;
ENm005.contig1	ExonAligner	CDS	1214300	1214327	.	+	0	gene_id "AP000313.6-001"; transcript_id "AP000313.6-001"; exon_number 1;
ENm005.contig1	ExonAligner	CDS	1216648	1216740	.	+	2	gene_id "AP000313.6-001"; transcript_id "AP000313.6-001"; exon_number 2;
ENm005.contig1	ExonAligner	CDS	1218168	1218231	.	+	2	gene_id "AP000313.6-001"; transcript_id "AP000313.6-001"; exon_number 3;
ENm005.contig1	ExonAligner	CDS	1227959	1228119	.	+	1	gene_id "AP000313.6-001"; transcript_id "AP000313.6-001"; exon_number 4;
ENm005.contig1	ExonAligner	CDS	1242897	1243076	.	+	2	gene_id "AP000313.6-001"; transcript_id "AP000313.6-001"; exon_number 5;
ENm005.contig1	ExonAligner	CDS	1244538	1244628	.	+	2	gene_id "AP000313.6-001"; transcript_id "AP000313.6-001"; exon_number 6;
ENm005.contig1	ExonAligner	CDS	1250642	1250736	.	+	1	gene_id "AP000313.6-001"; transcript_id "AP000313.6-001"; exon_number 7;
ENm005.contig1	ExonAligner	CDS	1257587	1257650	.	+	2	gene_id "AP000313.6-001"; transcript_id "AP000313.6-001"; exon_number 8;
ENm005.contig1	ExonAligner	CDS	1261263	1261400	.	+	1	gene_id "AP000313.6-001"; transcript_id "AP000313.6-001"; exon_number 9;
ENm005.contig1	ExonAligner	CDS	1263062	1263177	.	+	1	gene_id "AP000313.6-001"; transcript_id "AP000313.6-001"; exon_number 10;
ENm005.contig1	ExonAligner	CDS	1266791	1267053	.	+	2	gene_id "AP000313.6-001"; transcript_id "AP000313.6-001"; exon_number 11;
ENm005.contig1	ExonAligner	CDS	1269132	1269281	.	+	0	gene_id "AP000313.6-001"; transcript_id "AP000313.6-001"; exon_number 12;
ENm005.contig1	ExonAligner	CDS	1269372	1269506	.	+	0	gene_id "AP000313.6-001"; transcript_id "AP000313.6-001"; exon_number 13;
ENm005.contig1	ExonAligner	CDS	1276079	1276166	.	+	0	gene_id "AP000313.6-001"; transcript_id "AP000313.6-001"; exon_number 14;
ENm005.contig1	ExonAligner	CDS	1276612	1276751	.	+	2	gene_id "AP000313.6-001"; transcript_id "AP000313.6-001"; exon_number 15;
ENm005.contig1	ExonAligner	CDS	1288968	1289095	.	+	0	gene_id "AP000313.6-001"; transcript_id "AP000313.6-001"; exon_number 16;
ENm005.contig1	ExonAligner	CDS	1291428	1291651	.	+	1	gene_id "AP000313.6-001"; transcript_id "AP000313.6-001"; exon_number 17;
ENm005.contig1	ExonAligner	CDS	1293912	1294027	.	+	2	gene_id "AP000313.6-001"; transcript_id "AP000313.6-001"; exon_number 18;
ENm005.contig1	ExonAligner	CDS	1304113	1304360	.	+	0	gene_id "AP000313.6-001"; transcript_id "AP000313.6-001"; exon_number 20;
ENm005.contig1	ExonAligner	CDS	1306774	1306933	.	+	1	gene_id "AP000313.6-001"; transcript_id "AP000313.6-001"; exon_number 21;
ENm005.contig1	ExonAligner	CDS	1311147	1311352	.	+	0	gene_id "AP000313.6-001"; transcript_id "AP000313.6-001"; exon_number 22;
ENm005.contig1	ExonAligner	CDS	1312440	1312516	.	+	1	gene_id "AP000313.6-001"; transcript_id "AP000313.6-001"; exon_number 23;
ENm005.contig1	ExonAligner	CDS	1316349	1316515	.	+	2	gene_id "AP000313.6-001"; transcript_id "AP000313.6-001"; exon_number 24;
ENm005.contig1	ExonAligner	CDS	1319695	1319734	.	+	0	gene_id "AP000313.6-001"; transcript_id "AP000313.6-001"; exon_number 25;
ENm005.contig1	ExonAligner	CDS	1322486	1322607	.	+	2	gene_id "AP000313.6-001"; transcript_id "AP000313.6-001"; exon_number 26;
ENm005.contig1	ExonAligner	CDS	1327148	1327259	.	+	0	gene_id "AP000313.6-001"; transcript_id "AP000313.6-001"; exon_number 27;
ENm005.contig1	ExonAligner	CDS	1329550	1329741	.	+	2	gene_id "AP000313.6-001"; transcript_id "AP000313.6-001"; exon_number 28;
ENm005.contig1	ExonAligner	CDS	1351269	1351384	.	+	2	gene_id "AP000313.6-001"; transcript_id "AP000313.6-001"; exon_number 29;
ENm005.contig1	ExonAligner	CDS	1353517	1353623	.	+	0	gene_id "AP000313.6-001"; transcript_id "AP000313.6-001"; exon_number 30;
ENm005.contig1	ExonAligner	CDS	1360816	1360999	.	+	1	gene_id "AP000313.6-001"; transcript_id "AP000313.6-001"; exon_number 31;
ENm005.contig1	ExonAligner	CDS	1362899	1362991	.	+	0	gene_id "AP000313.6-001"; transcript_id "AP000313.6-001"; exon_number 32;
ENm005.contig1	ExonAligner	CDS	1371738	1371899	.	+	0	gene_id "AP000313.6-001"; transcript_id "AP000313.6-001"; exon_number 33;
ENm005.contig1	ExonAligner	CDS	1375949	1376155	.	+	0	gene_id "AP000313.6-001"; transcript_id "AP000313.6-001"; exon_number 34;
ENm005.contig1	ExonAligner	CDS	1377544	1377665	.	+	0	gene_id "AP000313.6-001"; transcript_id "AP000313.6-001"; exon_number 35;
ENm005.contig1	ExonAligner	CDS	1379023	1379105	.	+	1	gene_id "AP000313.6-001"; transcript_id "AP000313.6-001"; exon_number 36;
ENm005.contig1	ExonAligner	CDS	1379425	1379508	.	+	2	gene_id "AP000313.6-001"; transcript_id "AP000313.6-001"; exon_number 37;
ENm005.contig1	ExonAligner	CDS	1380288	1380461	.	+	2	gene_id "AP000313.6-001"; transcript_id "AP000313.6-001"; exon_number 38;
ENm005.contig1	ExonAligner	CDS	1381693	1381844	.	+	2	gene_id "AP000313.6-001"; transcript_id "AP000313.6-001"; exon_number 39;
ENm005.contig1	ExonAligner	CDS	1214300	1214327	.	+	0	gene_id "AP000313.6-002"; transcript_id "AP000313.6-002"; exon_number 1;
ENm005.contig1	ExonAligner	CDS	1216648	1216740	.	+	2	gene_id "AP000313.6-002"; transcript_id "AP000313.6-002"; exon_number 2;
ENm005.contig1	ExonAligner	CDS	1218168	1218231	.	+	2	gene_id "AP000313.6-002"; transcript_id "AP000313.6-002"; exon_number 3;
ENm005.contig1	ExonAligner	CDS	1227959	1228119	.	+	1	gene_id "AP000313.6-002"; transcript_id "AP000313.6-002"; exon_number 4;
ENm005.contig1	ExonAligner	CDS	1242897	1243076	.	+	2	gene_id "AP000313.6-002"; transcript_id "AP000313.6-002"; exon_number 5;
ENm005.contig1	ExonAligner	CDS	1244538	1244628	.	+	2	gene_id "AP000313.6-002"; transcript_id "AP000313.6-002"; exon_number 6;
ENm005.contig1	ExonAligner	CDS	1250642	1250736	.	+	1	gene_id "AP000313.6-002"; transcript_id "AP000313.6-002"; exon_number 7;
ENm005.contig1	ExonAligner	CDS	1257587	1257650	.	+	2	gene_id "AP000313.6-002"; transcript_id "AP000313.6-002"; exon_number 8;
ENm005.contig1	ExonAligner	CDS	1261263	1261400	.	+	1	gene_id "AP000313.6-002"; transcript_id "AP000313.6-002"; exon_number 9;
ENm005.contig1	ExonAligner	CDS	1263062	1263177	.	+	1	gene_id "AP000313.6-002"; transcript_id "AP000313.6-002"; exon_number 10;
ENm005.contig1	ExonAligner	CDS	1266791	1267053	.	+	2	gene_id "AP000313.6-002"; transcript_id "AP000313.6-002"; exon_number 11;
ENm005.contig1	ExonAligner	CDS	1269132	1269281	.	+	0	gene_id "AP000313.6-002"; transcript_id "AP000313.6-002"; exon_number 12;
ENm005.contig1	ExonAligner	CDS	1269372	1269506	.	+	0	gene_id "AP000313.6-002"; transcript_id "AP000313.6-002"; exon_number 13;
ENm005.contig1	ExonAligner	CDS	1276079	1276166	.	+	0	gene_id "AP000313.6-002"; transcript_id "AP000313.6-002"; exon_number 14;
ENm005.contig1	ExonAligner	CDS	1276612	1276751	.	+	2	gene_id "AP000313.6-002"; transcript_id "AP000313.6-002"; exon_number 15;
ENm005.contig1	ExonAligner	CDS	1288968	1289095	.	+	0	gene_id "AP000313.6-002"; transcript_id "AP000313.6-002"; exon_number 16;
ENm005.contig1	ExonAligner	CDS	1291428	1291651	.	+	1	gene_id "AP000313.6-002"; transcript_id "AP000313.6-002"; exon_number 17;
ENm005.contig1	ExonAligner	CDS	1293912	1294027	.	+	2	gene_id "AP000313.6-002"; transcript_id "AP000313.6-002"; exon_number 18;
ENm005.contig1	ExonAligner	CDS	1304113	1304360	.	+	0	gene_id "AP000313.6-002"; transcript_id "AP000313.6-002"; exon_number 20;
ENm005.contig1	ExonAligner	CDS	1306774	1306933	.	+	1	gene_id "AP000313.6-002"; transcript_id "AP000313.6-002"; exon_number 21;
ENm005.contig1	ExonAligner	CDS	1311147	1311352	.	+	0	gene_id "AP000313.6-002"; transcript_id "AP000313.6-002"; exon_number 22;
ENm005.contig1	ExonAligner	CDS	1312440	1312516	.	+	1	gene_id "AP000313.6-002"; transcript_id "AP000313.6-002"; exon_number 23;
ENm005.contig1	ExonAligner	CDS	1316349	1316515	.	+	2	gene_id "AP000313.6-002"; transcript_id "AP000313.6-002"; exon_number 24;
ENm005.contig1	ExonAligner	CDS	1319695	1319734	.	+	0	gene_id "AP000313.6-002"; transcript_id "AP000313.6-002"; exon_number 25;
ENm005.contig1	ExonAligner	CDS	1322486	1322607	.	+	2	gene_id "AP000313.6-002"; transcript_id "AP000313.6-002"; exon_number 26;
ENm005.contig1	ExonAligner	CDS	1327148	1327259	.	+	0	gene_id "AP000313.6-002"; transcript_id "AP000313.6-002"; exon_number 27;
ENm005.contig1	ExonAligner	CDS	1329550	1329741	.	+	2	gene_id "AP000313.6-002"; transcript_id "AP000313.6-002"; exon_number 28;
ENm005.contig1	ExonAligner	CDS	1243034	1243076	.	+	2	gene_id "AP000313.6-014"; transcript_id "AP000313.6-014"; exon_number 1;
ENm005.contig1	ExonAligner	CDS	1244538	1244628	.	+	2	gene_id "AP000313.6-014"; transcript_id "AP000313.6-014"; exon_number 2;
ENm005.contig1	ExonAligner	CDS	1250642	1250736	.	+	1	gene_id "AP000313.6-014"; transcript_id "AP000313.6-014"; exon_number 3;
ENm005.contig1	ExonAligner	CDS	1257587	1257650	.	+	2	gene_id "AP000313.6-014"; transcript_id "AP000313.6-014"; exon_number 4;
ENm005.contig1	ExonAligner	CDS	1261263	1261400	.	+	1	gene_id "AP000313.6-014"; transcript_id "AP000313.6-014"; exon_number 5;
ENm005.contig1	ExonAligner	CDS	1263062	1263177	.	+	1	gene_id "AP000313.6-014"; transcript_id "AP000313.6-014"; exon_number 6;
ENm005.contig1	ExonAligner	CDS	1266791	1267053	.	+	2	gene_id "AP000313.6-014"; transcript_id "AP000313.6-014"; exon_number 7;
ENm005.contig1	ExonAligner	CDS	1269132	1269281	.	+	0	gene_id "AP000313.6-014"; transcript_id "AP000313.6-014"; exon_number 8;
ENm005.contig1	ExonAligner	CDS	1269372	1269506	.	+	0	gene_id "AP000313.6-014"; transcript_id "AP000313.6-014"; exon_number 9;
ENm005.contig1	ExonAligner	CDS	1276079	1276166	.	+	0	gene_id "AP000313.6-014"; transcript_id "AP000313.6-014"; exon_number 10;
ENm005.contig1	ExonAligner	CDS	1276612	1276751	.	+	2	gene_id "AP000313.6-014"; transcript_id "AP000313.6-014"; exon_number 11;
ENm005.contig1	ExonAligner	CDS	1288968	1289095	.	+	0	gene_id "AP000313.6-014"; transcript_id "AP000313.6-014"; exon_number 12;
ENm005.contig1	ExonAligner	CDS	1291428	1291651	.	+	1	gene_id "AP000313.6-014"; transcript_id "AP000313.6-014"; exon_number 13;
ENm005.contig1	ExonAligner	CDS	1293912	1294027	.	+	2	gene_id "AP000313.6-014"; transcript_id "AP000313.6-014"; exon_number 14;
ENm005.contig1	ExonAligner	CDS	1304113	1304360	.	+	0	gene_id "AP000313.6-014"; transcript_id "AP000313.6-014"; exon_number 15;
ENm005.contig1	ExonAligner	CDS	1306774	1306933	.	+	1	gene_id "AP000313.6-014"; transcript_id "AP000313.6-014"; exon_number 16;
ENm005.contig1	ExonAligner	CDS	1311147	1311352	.	+	0	gene_id "AP000313.6-014"; transcript_id "AP000313.6-014"; exon_number 17;
ENm005.contig1	ExonAligner	CDS	1312440	1312516	.	+	1	gene_id "AP000313.6-014"; transcript_id "AP000313.6-014"; exon_number 18;
ENm005.contig1	ExonAligner	CDS	1322486	1322607	.	+	2	gene_id "AP000313.6-014"; transcript_id "AP000313.6-014"; exon_number 19;
ENm005.contig1	ExonAligner	CDS	1327148	1327259	.	+	0	gene_id "AP000313.6-014"; transcript_id "AP000313.6-014"; exon_number 20;
ENm005.contig1	ExonAligner	CDS	1329550	1329741	.	+	2	gene_id "AP000313.6-014"; transcript_id "AP000313.6-014"; exon_number 21;
ENm005.contig1	ExonAligner	CDS	1252746	1252773	.	+	0	gene_id "AP000313.6-019"; transcript_id "AP000313.6-019"; exon_number 1;
ENm005.contig1	ExonAligner	CDS	1257587	1257650	.	+	2	gene_id "AP000313.6-019"; transcript_id "AP000313.6-019"; exon_number 2;
ENm005.contig1	ExonAligner	CDS	1261263	1261400	.	+	1	gene_id "AP000313.6-019"; transcript_id "AP000313.6-019"; exon_number 3;
ENm005.contig1	ExonAligner	CDS	1263062	1263177	.	+	1	gene_id "AP000313.6-019"; transcript_id "AP000313.6-019"; exon_number 4;
ENm005.contig1	ExonAligner	CDS	1266791	1267033	.	+	2	gene_id "AP000313.6-019"; transcript_id "AP000313.6-019"; exon_number 5;
ENm005.contig1	ExonAligner	CDS	1289001	1289095	.	+	2	gene_id "AP000313.6-003"; transcript_id "AP000313.6-003"; exon_number 1;
ENm005.contig1	ExonAligner	CDS	1291428	1291651	.	+	1	gene_id "AP000313.6-003"; transcript_id "AP000313.6-003"; exon_number 2;
ENm005.contig1	ExonAligner	CDS	1293912	1294027	.	+	2	gene_id "AP000313.6-003"; transcript_id "AP000313.6-003"; exon_number 3;
ENm005.contig1	ExonAligner	CDS	1304113	1304360	.	+	0	gene_id "AP000313.6-003"; transcript_id "AP000313.6-003"; exon_number 4;
ENm005.contig1	ExonAligner	CDS	1306774	1306933	.	+	1	gene_id "AP000313.6-003"; transcript_id "AP000313.6-003"; exon_number 5;
ENm005.contig1	ExonAligner	CDS	1311147	1311352	.	+	0	gene_id "AP000313.6-003"; transcript_id "AP000313.6-003"; exon_number 6;
ENm005.contig1	ExonAligner	CDS	1312440	1312516	.	+	1	gene_id "AP000313.6-003"; transcript_id "AP000313.6-003"; exon_number 7;
ENm005.contig1	ExonAligner	CDS	1322486	1322607	.	+	2	gene_id "AP000313.6-003"; transcript_id "AP000313.6-003"; exon_number 8;
ENm005.contig1	ExonAligner	CDS	1327148	1327259	.	+	0	gene_id "AP000313.6-003"; transcript_id "AP000313.6-003"; exon_number 9;
ENm005.contig1	ExonAligner	CDS	1329550	1329741	.	+	2	gene_id "AP000313.6-003"; transcript_id "AP000313.6-003"; exon_number 10;
ENm005.contig1	ExonAligner	CDS	1311264	1311352	.	+	2	gene_id "AP000313.6-006"; transcript_id "AP000313.6-006"; exon_number 1;
ENm005.contig1	ExonAligner	CDS	1312440	1312516	.	+	1	gene_id "AP000313.6-006"; transcript_id "AP000313.6-006"; exon_number 2;
ENm005.contig1	ExonAligner	CDS	1319695	1319734	.	+	2	gene_id "AP000313.6-006"; transcript_id "AP000313.6-006"; exon_number 3;
ENm005.contig1	ExonAligner	CDS	1353529	1353623	.	+	2	gene_id "AP000313.6-004"; transcript_id "AP000313.6-004"; exon_number 1;
ENm005.contig1	ExonAligner	CDS	1360816	1360999	.	+	1	gene_id "AP000313.6-004"; transcript_id "AP000313.6-004"; exon_number 2;
ENm005.contig1	ExonAligner	CDS	1362899	1362991	.	+	0	gene_id "AP000313.6-004"; transcript_id "AP000313.6-004"; exon_number 3;
ENm005.contig1	ExonAligner	CDS	1375949	1376155	.	+	0	gene_id "AP000313.6-004"; transcript_id "AP000313.6-004"; exon_number 4;
ENm005.contig1	ExonAligner	CDS	1377544	1377665	.	+	0	gene_id "AP000313.6-004"; transcript_id "AP000313.6-004"; exon_number 5;
ENm005.contig1	ExonAligner	CDS	1379023	1379105	.	+	1	gene_id "AP000313.6-004"; transcript_id "AP000313.6-004"; exon_number 6;
ENm005.contig1	ExonAligner	CDS	1379425	1379508	.	+	2	gene_id "AP000313.6-004"; transcript_id "AP000313.6-004"; exon_number 7;
ENm005.contig1	ExonAligner	CDS	1380288	1380358	.	+	2	gene_id "AP000313.6-004"; transcript_id "AP000313.6-004"; exon_number 8;
ENm005.contig1	ExonAligner	CDS	1371741	1371902	.	+	0	gene_id "AP000313.6-005"; transcript_id "AP000313.6-005"; exon_number 1;
ENm005.contig1	ExonAligner	CDS	1377544	1377665	.	+	0	gene_id "AP000313.6-005"; transcript_id "AP000313.6-005"; exon_number 2;
ENm005.contig1	ExonAligner	CDS	1379023	1379105	.	+	1	gene_id "AP000313.6-005"; transcript_id "AP000313.6-005"; exon_number 3;
ENm005.contig1	ExonAligner	CDS	1379425	1379508	.	+	2	gene_id "AP000313.6-005"; transcript_id "AP000313.6-005"; exon_number 4;
ENm005.contig1	ExonAligner	CDS	1380288	1380358	.	+	2	gene_id "AP000313.6-005"; transcript_id "AP000313.6-005"; exon_number 5;
ENm005.contig1	ExonAligner	CDS	1397488	1397601	.	-	0	gene_id "AP000313.5-001"; transcript_id "AP000313.5-001"; exon_number 1;
ENm005.contig1	ExonAligner	CDS	1397879	1397965	.	-	0	gene_id "AP000313.5-001"; transcript_id "AP000313.5-001"; exon_number 2;
ENm005.contig1	ExonAligner	CDS	1402284	1402396	.	-	2	gene_id "AP000313.5-001"; transcript_id "AP000313.5-001"; exon_number 3;
ENm005.contig1	ExonAligner	CDS	1404062	1404191	.	-	0	gene_id "AP000313.5-001"; transcript_id "AP000313.5-001"; exon_number 4;
ENm005.contig1	ExonAligner	CDS	1407253	1407363	.	-	0	gene_id "AP000313.5-001"; transcript_id "AP000313.5-001"; exon_number 5;
ENm005.contig1	ExonAligner	CDS	1409383	1409433	.	-	0	gene_id "AP000313.5-001"; transcript_id "AP000313.5-001"; exon_number 6;
ENm005.contig1	ExonAligner	CDS	1410627	1410662	.	-	0	gene_id "AP000313.5-001"; transcript_id "AP000313.5-001"; exon_number 7;
ENm006.contig1	ExonAligner	CDS	5736	5967	.	-	1	gene_id "U52111.6-001"; transcript_id "U52111.6-001"; exon_number 1;
ENm006.contig1	ExonAligner	CDS	6566	6638	.	-	2	gene_id "U52111.6-001"; transcript_id "U52111.6-001"; exon_number 3;
ENm006.contig1	ExonAligner	CDS	6912	7040	.	-	2	gene_id "U52111.6-001"; transcript_id "U52111.6-001"; exon_number 4;
ENm006.contig1	ExonAligner	CDS	7349	7489	.	-	2	gene_id "U52111.6-001"; transcript_id "U52111.6-001"; exon_number 5;
ENm006.contig1	ExonAligner	CDS	7597	7716	.	-	2	gene_id "U52111.6-001"; transcript_id "U52111.6-001"; exon_number 6;
ENm006.contig1	ExonAligner	CDS	7830	8003	.	-	2	gene_id "U52111.6-001"; transcript_id "U52111.6-001"; exon_number 7;
ENm006.contig1	ExonAligner	CDS	8099	8221	.	-	2	gene_id "U52111.6-001"; transcript_id "U52111.6-001"; exon_number 8;
ENm006.contig1	ExonAligner	CDS	8308	8509	.	-	0	gene_id "U52111.6-001"; transcript_id "U52111.6-001"; exon_number 9;
ENm006.contig1	ExonAligner	CDS	8711	8826	.	-	2	gene_id "U52111.6-001"; transcript_id "U52111.6-001"; exon_number 10;
ENm006.contig1	ExonAligner	CDS	10246	10462	.	-	0	gene_id "U52111.6-001"; transcript_id "U52111.6-001"; exon_number 11;
ENm006.contig1	ExonAligner	CDS	10628	10698	.	-	2	gene_id "U52111.6-001"; transcript_id "U52111.6-001"; exon_number 12;
ENm006.contig1	ExonAligner	CDS	10929	11126	.	-	2	gene_id "U52111.6-001"; transcript_id "U52111.6-001"; exon_number 13;
ENm006.contig1	ExonAligner	CDS	11390	11500	.	-	2	gene_id "U52111.6-001"; transcript_id "U52111.6-001"; exon_number 14;
ENm006.contig1	ExonAligner	CDS	11589	11707	.	-	1	gene_id "U52111.6-001"; transcript_id "U52111.6-001"; exon_number 15;
ENm006.contig1	ExonAligner	CDS	11893	12043	.	-	2	gene_id "U52111.6-001"; transcript_id "U52111.6-001"; exon_number 16;
ENm006.contig1	ExonAligner	CDS	12152	12312	.	-	1	gene_id "U52111.6-001"; transcript_id "U52111.6-001"; exon_number 17;
ENm006.contig1	ExonAligner	CDS	12406	12517	.	-	2	gene_id "U52111.6-001"; transcript_id "U52111.6-001"; exon_number 18;
ENm006.contig1	ExonAligner	CDS	13068	13205	.	-	2	gene_id "U52111.6-001"; transcript_id "U52111.6-001"; exon_number 19;
ENm006.contig1	ExonAligner	CDS	13348	13473	.	-	2	gene_id "U52111.6-001"; transcript_id "U52111.6-001"; exon_number 20;
ENm006.contig1	ExonAligner	CDS	13599	13783	.	-	1	gene_id "U52111.6-001"; transcript_id "U52111.6-001"; exon_number 21;
ENm006.contig1	ExonAligner	CDS	13920	14031	.	-	2	gene_id "U52111.6-001"; transcript_id "U52111.6-001"; exon_number 22;
ENm006.contig1	ExonAligner	CDS	14322	14486	.	-	2	gene_id "U52111.6-001"; transcript_id "U52111.6-001"; exon_number 23;
ENm006.contig1	ExonAligner	CDS	14589	14705	.	-	2	gene_id "U52111.6-001"; transcript_id "U52111.6-001"; exon_number 24;
ENm006.contig1	ExonAligner	CDS	15609	15805	.	-	1	gene_id "U52111.6-001"; transcript_id "U52111.6-001"; exon_number 25;
ENm006.contig1	ExonAligner	CDS	16025	16130	.	-	2	gene_id "U52111.6-001"; transcript_id "U52111.6-001"; exon_number 26;
ENm006.contig1	ExonAligner	CDS	19211	19286	.	-	0	gene_id "U52111.6-001"; transcript_id "U52111.6-001"; exon_number 28;
ENm006.contig1	ExonAligner	CDS	5736	5967	.	-	1	gene_id "U52111.6-006"; transcript_id "U52111.6-006"; exon_number 1;
ENm006.contig1	ExonAligner	CDS	6566	6638	.	-	2	gene_id "U52111.6-006"; transcript_id "U52111.6-006"; exon_number 2;
ENm006.contig1	ExonAligner	CDS	6912	7040	.	-	2	gene_id "U52111.6-006"; transcript_id "U52111.6-006"; exon_number 3;
ENm006.contig1	ExonAligner	CDS	7349	7489	.	-	2	gene_id "U52111.6-006"; transcript_id "U52111.6-006"; exon_number 4;
ENm006.contig1	ExonAligner	CDS	7597	7716	.	-	2	gene_id "U52111.6-006"; transcript_id "U52111.6-006"; exon_number 5;
ENm006.contig1	ExonAligner	CDS	7830	8003	.	-	2	gene_id "U52111.6-006"; transcript_id "U52111.6-006"; exon_number 6;
ENm006.contig1	ExonAligner	CDS	8099	8221	.	-	2	gene_id "U52111.6-006"; transcript_id "U52111.6-006"; exon_number 7;
ENm006.contig1	ExonAligner	CDS	8308	8509	.	-	0	gene_id "U52111.6-006"; transcript_id "U52111.6-006"; exon_number 8;
ENm006.contig1	ExonAligner	CDS	8711	8826	.	-	2	gene_id "U52111.6-006"; transcript_id "U52111.6-006"; exon_number 9;
ENm006.contig1	ExonAligner	CDS	10246	10462	.	-	0	gene_id "U52111.6-006"; transcript_id "U52111.6-006"; exon_number 10;
ENm006.contig1	ExonAligner	CDS	10628	10698	.	-	2	gene_id "U52111.6-006"; transcript_id "U52111.6-006"; exon_number 11;
ENm006.contig1	ExonAligner	CDS	10929	11126	.	-	2	gene_id "U52111.6-006"; transcript_id "U52111.6-006"; exon_number 12;
ENm006.contig1	ExonAligner	CDS	11390	11500	.	-	2	gene_id "U52111.6-006"; transcript_id "U52111.6-006"; exon_number 13;
ENm006.contig1	ExonAligner	CDS	11589	11707	.	-	1	gene_id "U52111.6-006"; transcript_id "U52111.6-006"; exon_number 14;
ENm006.contig1	ExonAligner	CDS	11893	12043	.	-	2	gene_id "U52111.6-006"; transcript_id "U52111.6-006"; exon_number 15;
ENm006.contig1	ExonAligner	CDS	12152	12312	.	-	1	gene_id "U52111.6-006"; transcript_id "U52111.6-006"; exon_number 16;
ENm006.contig1	ExonAligner	CDS	12406	12517	.	-	2	gene_id "U52111.6-006"; transcript_id "U52111.6-006"; exon_number 17;
ENm006.contig1	ExonAligner	CDS	13068	13205	.	-	2	gene_id "U52111.6-006"; transcript_id "U52111.6-006"; exon_number 18;
ENm006.contig1	ExonAligner	CDS	13348	13473	.	-	2	gene_id "U52111.6-006"; transcript_id "U52111.6-006"; exon_number 19;
ENm006.contig1	ExonAligner	CDS	13599	13783	.	-	1	gene_id "U52111.6-006"; transcript_id "U52111.6-006"; exon_number 20;
ENm006.contig1	ExonAligner	CDS	13920	14031	.	-	2	gene_id "U52111.6-006"; transcript_id "U52111.6-006"; exon_number 21;
ENm006.contig1	ExonAligner	CDS	14322	14486	.	-	2	gene_id "U52111.6-006"; transcript_id "U52111.6-006"; exon_number 22;
ENm006.contig1	ExonAligner	CDS	14589	14705	.	-	2	gene_id "U52111.6-006"; transcript_id "U52111.6-006"; exon_number 23;
ENm006.contig1	ExonAligner	CDS	15609	15805	.	-	1	gene_id "U52111.6-006"; transcript_id "U52111.6-006"; exon_number 24;
ENm006.contig1	ExonAligner	CDS	16025	16130	.	-	2	gene_id "U52111.6-006"; transcript_id "U52111.6-006"; exon_number 25;
ENm006.contig1	ExonAligner	CDS	19211	19286	.	-	0	gene_id "U52111.6-006"; transcript_id "U52111.6-006"; exon_number 26;
ENm006.contig1	ExonAligner	CDS	5736	5967	.	-	1	gene_id "U52111.6-003"; transcript_id "U52111.6-003"; exon_number 1;
ENm006.contig1	ExonAligner	CDS	6566	6638	.	-	2	gene_id "U52111.6-003"; transcript_id "U52111.6-003"; exon_number 2;
ENm006.contig1	ExonAligner	CDS	7349	7490	.	-	0	gene_id "U52111.6-003"; transcript_id "U52111.6-003"; exon_number 3;
ENm006.contig1	ExonAligner	CDS	5736	5967	.	-	1	gene_id "U52111.6-002"; transcript_id "U52111.6-002"; exon_number 1;
ENm006.contig1	ExonAligner	CDS	6566	6638	.	-	2	gene_id "U52111.6-002"; transcript_id "U52111.6-002"; exon_number 2;
ENm006.contig1	ExonAligner	CDS	6912	7040	.	-	2	gene_id "U52111.6-002"; transcript_id "U52111.6-002"; exon_number 3;
ENm006.contig1	ExonAligner	CDS	7349	7489	.	-	2	gene_id "U52111.6-002"; transcript_id "U52111.6-002"; exon_number 4;
ENm006.contig1	ExonAligner	CDS	7597	7716	.	-	2	gene_id "U52111.6-002"; transcript_id "U52111.6-002"; exon_number 5;
ENm006.contig1	ExonAligner	CDS	7830	8003	.	-	2	gene_id "U52111.6-002"; transcript_id "U52111.6-002"; exon_number 6;
ENm006.contig1	ExonAligner	CDS	8099	8221	.	-	2	gene_id "U52111.6-002"; transcript_id "U52111.6-002"; exon_number 7;
ENm006.contig1	ExonAligner	CDS	8308	8509	.	-	0	gene_id "U52111.6-002"; transcript_id "U52111.6-002"; exon_number 8;
ENm006.contig1	ExonAligner	CDS	8711	8826	.	-	2	gene_id "U52111.6-002"; transcript_id "U52111.6-002"; exon_number 9;
ENm006.contig1	ExonAligner	CDS	10246	10462	.	-	0	gene_id "U52111.6-002"; transcript_id "U52111.6-002"; exon_number 10;
ENm006.contig1	ExonAligner	CDS	10628	10698	.	-	2	gene_id "U52111.6-002"; transcript_id "U52111.6-002"; exon_number 11;
ENm006.contig1	ExonAligner	CDS	10929	11126	.	-	2	gene_id "U52111.6-002"; transcript_id "U52111.6-002"; exon_number 12;
ENm006.contig1	ExonAligner	CDS	11390	11500	.	-	2	gene_id "U52111.6-002"; transcript_id "U52111.6-002"; exon_number 13;
ENm006.contig1	ExonAligner	CDS	11589	11707	.	-	1	gene_id "U52111.6-002"; transcript_id "U52111.6-002"; exon_number 14;
ENm006.contig1	ExonAligner	CDS	11893	12043	.	-	2	gene_id "U52111.6-002"; transcript_id "U52111.6-002"; exon_number 15;
ENm006.contig1	ExonAligner	CDS	12152	12312	.	-	1	gene_id "U52111.6-002"; transcript_id "U52111.6-002"; exon_number 16;
ENm006.contig1	ExonAligner	CDS	12406	12517	.	-	2	gene_id "U52111.6-002"; transcript_id "U52111.6-002"; exon_number 17;
ENm006.contig1	ExonAligner	CDS	13068	13205	.	-	2	gene_id "U52111.6-002"; transcript_id "U52111.6-002"; exon_number 18;
ENm006.contig1	ExonAligner	CDS	13348	13473	.	-	2	gene_id "U52111.6-002"; transcript_id "U52111.6-002"; exon_number 19;
ENm006.contig1	ExonAligner	CDS	13599	13783	.	-	1	gene_id "U52111.6-002"; transcript_id "U52111.6-002"; exon_number 20;
ENm006.contig1	ExonAligner	CDS	13920	14031	.	-	2	gene_id "U52111.6-002"; transcript_id "U52111.6-002"; exon_number 21;
ENm006.contig1	ExonAligner	CDS	14322	14486	.	-	2	gene_id "U52111.6-002"; transcript_id "U52111.6-002"; exon_number 22;
ENm006.contig1	ExonAligner	CDS	14589	14705	.	-	2	gene_id "U52111.6-002"; transcript_id "U52111.6-002"; exon_number 23;
ENm006.contig1	ExonAligner	CDS	15609	15805	.	-	1	gene_id "U52111.6-002"; transcript_id "U52111.6-002"; exon_number 24;
ENm006.contig1	ExonAligner	CDS	16025	16130	.	-	2	gene_id "U52111.6-002"; transcript_id "U52111.6-002"; exon_number 25;
ENm006.contig1	ExonAligner	CDS	19211	19286	.	-	0	gene_id "U52111.6-002"; transcript_id "U52111.6-002"; exon_number 27;
ENm006.contig1	ExonAligner	CDS	26710	26896	.	+	0	gene_id "U52112.12-001"; transcript_id "U52112.12-001"; exon_number 2;
ENm006.contig1	ExonAligner	CDS	27018	27313	.	+	0	gene_id "U52112.12-001"; transcript_id "U52112.12-001"; exon_number 3;
ENm006.contig1	ExonAligner	CDS	28761	28940	.	+	0	gene_id "U52112.12-001"; transcript_id "U52112.12-001"; exon_number 5;
ENm006.contig1	ExonAligner	CDS	29710	29804	.	+	1	gene_id "U52112.12-001"; transcript_id "U52112.12-001"; exon_number 6;
ENm006.contig1	ExonAligner	CDS	44636	44660	.	+	0	gene_id "U52112.2-001"; transcript_id "U52112.2-001"; exon_number 1;
ENm006.contig1	ExonAligner	CDS	45043	45927	.	+	2	gene_id "U52112.2-001"; transcript_id "U52112.2-001"; exon_number 2;
ENm006.contig1	ExonAligner	CDS	46036	46241	.	+	2	gene_id "U52112.2-001"; transcript_id "U52112.2-001"; exon_number 3;
ENm006.contig1	ExonAligner	CDS	44636	44660	.	+	0	gene_id "U52112.2-003"; transcript_id "U52112.2-003"; exon_number 1;
ENm006.contig1	ExonAligner	CDS	45043	45947	.	+	2	gene_id "U52112.2-003"; transcript_id "U52112.2-003"; exon_number 2;
ENm006.contig1	ExonAligner	CDS	47120	47356	.	-	0	gene_id "U52112.4-001"; transcript_id "U52112.4-001"; exon_number 1;
ENm006.contig1	ExonAligner	CDS	48292	48391	.	-	1	gene_id "U52112.4-001"; transcript_id "U52112.4-001"; exon_number 2;
ENm006.contig1	ExonAligner	CDS	48626	48718	.	-	1	gene_id "U52112.4-001"; transcript_id "U52112.4-001"; exon_number 3;
ENm006.contig1	ExonAligner	CDS	48924	49107	.	-	2	gene_id "U52112.4-001"; transcript_id "U52112.4-001"; exon_number 4;
ENm006.contig1	ExonAligner	CDS	49192	49265	.	-	1	gene_id "U52112.4-001"; transcript_id "U52112.4-001"; exon_number 5;
ENm006.contig1	ExonAligner	CDS	49355	49582	.	-	1	gene_id "U52112.4-001"; transcript_id "U52112.4-001"; exon_number 6;
ENm006.contig1	ExonAligner	CDS	49686	49791	.	-	2	gene_id "U52112.4-001"; transcript_id "U52112.4-001"; exon_number 7;
ENm006.contig1	ExonAligner	CDS	49886	50014	.	-	2	gene_id "U52112.4-001"; transcript_id "U52112.4-001"; exon_number 8;
ENm006.contig1	ExonAligner	CDS	50108	50179	.	-	2	gene_id "U52112.4-001"; transcript_id "U52112.4-001"; exon_number 9;
ENm006.contig1	ExonAligner	CDS	50312	50372	.	-	0	gene_id "U52112.4-001"; transcript_id "U52112.4-001"; exon_number 10;
ENm006.contig1	ExonAligner	CDS	51787	51889	.	-	1	gene_id "U52112.4-001"; transcript_id "U52112.4-001"; exon_number 11;
ENm006.contig1	ExonAligner	CDS	52132	52153	.	-	2	gene_id "U52112.4-001"; transcript_id "U52112.4-001"; exon_number 12;
ENm006.contig1	ExonAligner	CDS	52323	52407	.	-	0	gene_id "U52112.4-001"; transcript_id "U52112.4-001"; exon_number 13;
ENm006.contig1	ExonAligner	CDS	52513	52704	.	-	0	gene_id "U52112.4-001"; transcript_id "U52112.4-001"; exon_number 14;
ENm006.contig1	ExonAligner	CDS	52886	52981	.	-	0	gene_id "U52112.4-001"; transcript_id "U52112.4-001"; exon_number 15;
ENm006.contig1	ExonAligner	CDS	57909	58130	.	-	0	gene_id "U52112.4-001"; transcript_id "U52112.4-001"; exon_number 16;
ENm006.contig1	ExonAligner	CDS	58234	58356	.	-	0	gene_id "U52112.4-001"; transcript_id "U52112.4-001"; exon_number 17;
ENm006.contig1	ExonAligner	CDS	58630	58729	.	-	0	gene_id "U52112.4-001"; transcript_id "U52112.4-001"; exon_number 18;
ENm006.contig1	ExonAligner	CDS	59755	59937	.	-	0	gene_id "U52112.4-001"; transcript_id "U52112.4-001"; exon_number 19;
ENm006.contig1	ExonAligner	CDS	60248	60310	.	-	0	gene_id "U52112.4-001"; transcript_id "U52112.4-001"; exon_number 20;
ENm006.contig1	ExonAligner	CDS	60516	60678	.	-	1	gene_id "U52112.4-001"; transcript_id "U52112.4-001"; exon_number 21;
ENm006.contig1	ExonAligner	CDS	60757	60961	.	-	2	gene_id "U52112.4-001"; transcript_id "U52112.4-001"; exon_number 22;
ENm006.contig1	ExonAligner	CDS	65103	65169	.	-	0	gene_id "U52112.4-001"; transcript_id "U52112.4-001"; exon_number 23;
ENm006.contig1	ExonAligner	CDS	47120	47356	.	-	0	gene_id "U52112.4-003"; transcript_id "U52112.4-003"; exon_number 1;
ENm006.contig1	ExonAligner	CDS	48292	48391	.	-	1	gene_id "U52112.4-003"; transcript_id "U52112.4-003"; exon_number 2;
ENm006.contig1	ExonAligner	CDS	48626	48718	.	-	1	gene_id "U52112.4-003"; transcript_id "U52112.4-003"; exon_number 3;
ENm006.contig1	ExonAligner	CDS	48924	49107	.	-	2	gene_id "U52112.4-003"; transcript_id "U52112.4-003"; exon_number 4;
ENm006.contig1	ExonAligner	CDS	49192	49265	.	-	1	gene_id "U52112.4-003"; transcript_id "U52112.4-003"; exon_number 5;
ENm006.contig1	ExonAligner	CDS	49355	49582	.	-	1	gene_id "U52112.4-003"; transcript_id "U52112.4-003"; exon_number 6;
ENm006.contig1	ExonAligner	CDS	49686	49791	.	-	2	gene_id "U52112.4-003"; transcript_id "U52112.4-003"; exon_number 7;
ENm006.contig1	ExonAligner	CDS	49886	50014	.	-	2	gene_id "U52112.4-003"; transcript_id "U52112.4-003"; exon_number 8;
ENm006.contig1	ExonAligner	CDS	50108	50179	.	-	2	gene_id "U52112.4-003"; transcript_id "U52112.4-003"; exon_number 9;
ENm006.contig1	ExonAligner	CDS	50312	50372	.	-	0	gene_id "U52112.4-003"; transcript_id "U52112.4-003"; exon_number 10;
ENm006.contig1	ExonAligner	CDS	51787	51889	.	-	1	gene_id "U52112.4-003"; transcript_id "U52112.4-003"; exon_number 11;
ENm006.contig1	ExonAligner	CDS	52132	52153	.	-	2	gene_id "U52112.4-003"; transcript_id "U52112.4-003"; exon_number 12;
ENm006.contig1	ExonAligner	CDS	52323	52407	.	-	0	gene_id "U52112.4-003"; transcript_id "U52112.4-003"; exon_number 13;
ENm006.contig1	ExonAligner	CDS	52513	52704	.	-	0	gene_id "U52112.4-003"; transcript_id "U52112.4-003"; exon_number 14;
ENm006.contig1	ExonAligner	CDS	52886	52981	.	-	0	gene_id "U52112.4-003"; transcript_id "U52112.4-003"; exon_number 15;
ENm006.contig1	ExonAligner	CDS	57909	58130	.	-	0	gene_id "U52112.4-003"; transcript_id "U52112.4-003"; exon_number 16;
ENm006.contig1	ExonAligner	CDS	58234	58356	.	-	0	gene_id "U52112.4-003"; transcript_id "U52112.4-003"; exon_number 17;
ENm006.contig1	ExonAligner	CDS	59755	59937	.	-	0	gene_id "U52112.4-003"; transcript_id "U52112.4-003"; exon_number 18;
ENm006.contig1	ExonAligner	CDS	60248	60310	.	-	0	gene_id "U52112.4-003"; transcript_id "U52112.4-003"; exon_number 19;
ENm006.contig1	ExonAligner	CDS	60516	60678	.	-	1	gene_id "U52112.4-003"; transcript_id "U52112.4-003"; exon_number 20;
ENm006.contig1	ExonAligner	CDS	60757	60961	.	-	2	gene_id "U52112.4-003"; transcript_id "U52112.4-003"; exon_number 21;
ENm006.contig1	ExonAligner	CDS	65103	65169	.	-	0	gene_id "U52112.4-003"; transcript_id "U52112.4-003"; exon_number 22;
ENm006.contig1	ExonAligner	CDS	47120	47356	.	-	0	gene_id "U52112.4-011"; transcript_id "U52112.4-011"; exon_number 1;
ENm006.contig1	ExonAligner	CDS	48292	48391	.	-	1	gene_id "U52112.4-011"; transcript_id "U52112.4-011"; exon_number 2;
ENm006.contig1	ExonAligner	CDS	48626	48718	.	-	1	gene_id "U52112.4-011"; transcript_id "U52112.4-011"; exon_number 3;
ENm006.contig1	ExonAligner	CDS	48924	49107	.	-	2	gene_id "U52112.4-011"; transcript_id "U52112.4-011"; exon_number 4;
ENm006.contig1	ExonAligner	CDS	49192	49265	.	-	1	gene_id "U52112.4-011"; transcript_id "U52112.4-011"; exon_number 5;
ENm006.contig1	ExonAligner	CDS	49355	49582	.	-	1	gene_id "U52112.4-011"; transcript_id "U52112.4-011"; exon_number 6;
ENm006.contig1	ExonAligner	CDS	49686	49791	.	-	2	gene_id "U52112.4-011"; transcript_id "U52112.4-011"; exon_number 7;
ENm006.contig1	ExonAligner	CDS	49886	50014	.	-	2	gene_id "U52112.4-011"; transcript_id "U52112.4-011"; exon_number 8;
ENm006.contig1	ExonAligner	CDS	50108	50179	.	-	2	gene_id "U52112.4-011"; transcript_id "U52112.4-011"; exon_number 9;
ENm006.contig1	ExonAligner	CDS	50312	50372	.	-	0	gene_id "U52112.4-011"; transcript_id "U52112.4-011"; exon_number 10;
ENm006.contig1	ExonAligner	CDS	51787	51889	.	-	1	gene_id "U52112.4-011"; transcript_id "U52112.4-011"; exon_number 11;
ENm006.contig1	ExonAligner	CDS	52132	52153	.	-	2	gene_id "U52112.4-011"; transcript_id "U52112.4-011"; exon_number 12;
ENm006.contig1	ExonAligner	CDS	52323	52407	.	-	0	gene_id "U52112.4-011"; transcript_id "U52112.4-011"; exon_number 13;
ENm006.contig1	ExonAligner	CDS	52513	52704	.	-	0	gene_id "U52112.4-011"; transcript_id "U52112.4-011"; exon_number 14;
ENm006.contig1	ExonAligner	CDS	52886	52981	.	-	0	gene_id "U52112.4-011"; transcript_id "U52112.4-011"; exon_number 15;
ENm006.contig1	ExonAligner	CDS	57909	58130	.	-	0	gene_id "U52112.4-011"; transcript_id "U52112.4-011"; exon_number 16;
ENm006.contig1	ExonAligner	CDS	58234	58356	.	-	0	gene_id "U52112.4-011"; transcript_id "U52112.4-011"; exon_number 17;
ENm006.contig1	ExonAligner	CDS	59755	59937	.	-	0	gene_id "U52112.4-011"; transcript_id "U52112.4-011"; exon_number 18;
ENm006.contig1	ExonAligner	CDS	60516	60678	.	-	1	gene_id "U52112.4-011"; transcript_id "U52112.4-011"; exon_number 19;
ENm006.contig1	ExonAligner	CDS	60757	60961	.	-	2	gene_id "U52112.4-011"; transcript_id "U52112.4-011"; exon_number 20;
ENm006.contig1	ExonAligner	CDS	65103	65169	.	-	0	gene_id "U52112.4-011"; transcript_id "U52112.4-011"; exon_number 21;
ENm006.contig1	ExonAligner	CDS	48923	49107	.	-	0	gene_id "U52112.4-010"; transcript_id "U52112.4-010"; exon_number 1;
ENm006.contig1	ExonAligner	CDS	49192	49265	.	-	2	gene_id "U52112.4-010"; transcript_id "U52112.4-010"; exon_number 2;
ENm006.contig1	ExonAligner	CDS	49355	49582	.	-	2	gene_id "U52112.4-010"; transcript_id "U52112.4-010"; exon_number 3;
ENm006.contig1	ExonAligner	CDS	49686	49791	.	-	0	gene_id "U52112.4-010"; transcript_id "U52112.4-010"; exon_number 4;
ENm006.contig1	ExonAligner	CDS	49886	50014	.	-	0	gene_id "U52112.4-010"; transcript_id "U52112.4-010"; exon_number 5;
ENm006.contig1	ExonAligner	CDS	50312	50372	.	-	1	gene_id "U52112.4-010"; transcript_id "U52112.4-010"; exon_number 6;
ENm006.contig1	ExonAligner	CDS	51787	51872	.	-	1	gene_id "U52112.4-010"; transcript_id "U52112.4-010"; exon_number 7;
ENm006.contig1	ExonAligner	CDS	68803	69042	.	-	0	gene_id "U52112.1-001"; transcript_id "U52112.1-001"; exon_number 1;
ENm006.contig1	ExonAligner	CDS	69604	69688	.	-	1	gene_id "U52112.1-001"; transcript_id "U52112.1-001"; exon_number 2;
ENm006.contig1	ExonAligner	CDS	70864	70902	.	-	1	gene_id "U52112.1-001"; transcript_id "U52112.1-001"; exon_number 3;
ENm006.contig1	ExonAligner	CDS	71104	71219	.	-	0	gene_id "U52112.1-001"; transcript_id "U52112.1-001"; exon_number 4;
[truncated: 4,638 more rows]
