# Supplementary material for: Reference based annotation with GeneMapper
Source: Genome Biol. 2006 Apr 5;7(4):R29. doi: 10.1186/gb-2006-7-4-r29 (PMC1557983; doi:10.1186/gb-2006-7-4-r29)
Supplement: Additional data file 3 — A gunzipped tar file containing GeneMapper annotations of the ENCODE regions [file gb-2006-7-4-r29-S3.tgz › genemapper_encode/shrew.gff]

ENm001.contig19	ExonAligner	CDS	7585	7837	.	+	1	gene_id "AC073130.2-001"; transcript_id "AC073130.2-001"; exon_number 3;
ENm001.contig19	ExonAligner	CDS	9200	9535	.	+	0	gene_id "AC073130.2-001"; transcript_id "AC073130.2-001"; exon_number 4;
ENm001.contig19	ExonAligner	CDS	10648	10866	.	+	0	gene_id "AC073130.2-001"; transcript_id "AC073130.2-001"; exon_number 5;
ENm001.contig19	ExonAligner	CDS	11169	11327	.	+	0	gene_id "AC073130.2-001"; transcript_id "AC073130.2-001"; exon_number 6;
ENm001.contig19	ExonAligner	CDS	14998	15186	.	+	0	gene_id "AC073130.2-001"; transcript_id "AC073130.2-001"; exon_number 7;
ENm001.contig51	ExonAligner	CDS	10898	10961	.	+	0	gene_id "AC002543.1-002"; transcript_id "AC002543.1-002"; exon_number 2;
ENm001.contig51	ExonAligner	CDS	13559	13610	.	+	2	gene_id "AC002543.1-002"; transcript_id "AC002543.1-002"; exon_number 3;
ENm001.contig51	ExonAligner	CDS	17375	17438	.	+	1	gene_id "AC002543.1-002"; transcript_id "AC002543.1-002"; exon_number 4;
ENm001.contig51	ExonAligner	CDS	20995	21201	.	+	0	gene_id "AC002543.1-002"; transcript_id "AC002543.1-002"; exon_number 5;
ENm001.contig51	ExonAligner	CDS	23895	23968	.	+	0	gene_id "AC002543.1-002"; transcript_id "AC002543.1-002"; exon_number 6;
ENm001.contig51	ExonAligner	CDS	30564	30635	.	+	0	gene_id "AC002543.1-002"; transcript_id "AC002543.1-002"; exon_number 8;
ENm001.contig51	ExonAligner	CDS	32866	32928	.	+	0	gene_id "AC002543.1-002"; transcript_id "AC002543.1-002"; exon_number 9;
ENm001.contig51	ExonAligner	CDS	36950	37093	.	+	0	gene_id "AC002543.1-002"; transcript_id "AC002543.1-002"; exon_number 10;
ENm001.contig51	ExonAligner	CDS	10898	10961	.	+	0	gene_id "AC002543.1-004"; transcript_id "AC002543.1-004"; exon_number 2;
ENm001.contig51	ExonAligner	CDS	13559	13610	.	+	2	gene_id "AC002543.1-004"; transcript_id "AC002543.1-004"; exon_number 3;
ENm001.contig51	ExonAligner	CDS	17375	17438	.	+	1	gene_id "AC002543.1-004"; transcript_id "AC002543.1-004"; exon_number 4;
ENm001.contig51	ExonAligner	CDS	20995	21201	.	+	0	gene_id "AC002543.1-004"; transcript_id "AC002543.1-004"; exon_number 5;
ENm001.contig51	ExonAligner	CDS	23895	23968	.	+	0	gene_id "AC002543.1-004"; transcript_id "AC002543.1-004"; exon_number 6;
ENm001.contig51	ExonAligner	CDS	30564	30635	.	+	0	gene_id "AC002543.1-004"; transcript_id "AC002543.1-004"; exon_number 8;
ENm001.contig51	ExonAligner	CDS	32866	32919	.	+	0	gene_id "AC002543.1-004"; transcript_id "AC002543.1-004"; exon_number 9;
ENm001.contig21	ExonAligner	CDS	56933	57092	.	-	0	gene_id "AC003987.1-016"; transcript_id "AC003987.1-016"; exon_number 3;
ENm001.contig21	ExonAligner	CDS	45895	45949	.	-	2	gene_id "AC003987.1-016"; transcript_id "AC003987.1-016"; exon_number 4;
ENm001.contig21	ExonAligner	CDS	45025	45140	.	-	1	gene_id "AC003987.1-016"; transcript_id "AC003987.1-016"; exon_number 5;
ENm001.contig21	ExonAligner	CDS	41725	41768	.	-	2	gene_id "AC003987.1-016"; transcript_id "AC003987.1-016"; exon_number 6;
ENm001.contig21	ExonAligner	CDS	56933	57092	.	-	0	gene_id "AC003987.1-006"; transcript_id "AC003987.1-006"; exon_number 3;
ENm001.contig21	ExonAligner	CDS	45895	45949	.	-	2	gene_id "AC003987.1-006"; transcript_id "AC003987.1-006"; exon_number 4;
ENm001.contig21	ExonAligner	CDS	45025	45140	.	-	1	gene_id "AC003987.1-006"; transcript_id "AC003987.1-006"; exon_number 5;
ENm001.contig21	ExonAligner	CDS	41693	41768	.	-	2	gene_id "AC003987.1-006"; transcript_id "AC003987.1-006"; exon_number 6;
ENm001.contig21	ExonAligner	CDS	37285	37439	.	-	1	gene_id "AC003987.1-006"; transcript_id "AC003987.1-006"; exon_number 7;
ENm001.contig21	ExonAligner	CDS	34915	35012	.	-	2	gene_id "AC003987.1-006"; transcript_id "AC003987.1-006"; exon_number 8;
ENm001.contig21	ExonAligner	CDS	5833	5947	.	-	0	gene_id "AC003987.1-006"; transcript_id "AC003987.1-006"; exon_number 9;
ENm001.contig21	ExonAligner	CDS	56933	57092	.	-	0	gene_id "AC003987.1-005"; transcript_id "AC003987.1-005"; exon_number 3;
ENm001.contig21	ExonAligner	CDS	45895	45949	.	-	2	gene_id "AC003987.1-005"; transcript_id "AC003987.1-005"; exon_number 4;
ENm001.contig21	ExonAligner	CDS	45025	45140	.	-	1	gene_id "AC003987.1-005"; transcript_id "AC003987.1-005"; exon_number 5;
ENm001.contig21	ExonAligner	CDS	41693	41768	.	-	2	gene_id "AC003987.1-005"; transcript_id "AC003987.1-005"; exon_number 6;
ENm001.contig21	ExonAligner	CDS	39489	39557	.	-	1	gene_id "AC003987.1-005"; transcript_id "AC003987.1-005"; exon_number 7;
ENm001.contig21	ExonAligner	CDS	37285	37439	.	-	1	gene_id "AC003987.1-005"; transcript_id "AC003987.1-005"; exon_number 8;
ENm001.contig21	ExonAligner	CDS	34915	35012	.	-	2	gene_id "AC003987.1-005"; transcript_id "AC003987.1-005"; exon_number 9;
ENm001.contig21	ExonAligner	CDS	5833	5947	.	-	0	gene_id "AC003987.1-005"; transcript_id "AC003987.1-005"; exon_number 10;
ENm001.contig21	ExonAligner	CDS	56933	57092	.	-	0	gene_id "AC003987.1-004"; transcript_id "AC003987.1-004"; exon_number 3;
ENm001.contig21	ExonAligner	CDS	45895	45949	.	-	2	gene_id "AC003987.1-004"; transcript_id "AC003987.1-004"; exon_number 4;
ENm001.contig21	ExonAligner	CDS	45025	45140	.	-	1	gene_id "AC003987.1-004"; transcript_id "AC003987.1-004"; exon_number 5;
ENm001.contig21	ExonAligner	CDS	41693	41768	.	-	2	gene_id "AC003987.1-004"; transcript_id "AC003987.1-004"; exon_number 6;
ENm001.contig21	ExonAligner	CDS	37285	37439	.	-	1	gene_id "AC003987.1-004"; transcript_id "AC003987.1-004"; exon_number 7;
ENm001.contig21	ExonAligner	CDS	34915	35012	.	-	2	gene_id "AC003987.1-004"; transcript_id "AC003987.1-004"; exon_number 8;
ENm001.contig21	ExonAligner	CDS	5833	5947	.	-	0	gene_id "AC003987.1-004"; transcript_id "AC003987.1-004"; exon_number 9;
ENm001.contig21	ExonAligner	CDS	56933	56966	.	-	2	gene_id "AC003987.1-009"; transcript_id "AC003987.1-009"; exon_number 1;
ENm001.contig21	ExonAligner	CDS	45895	45949	.	-	2	gene_id "AC003987.1-009"; transcript_id "AC003987.1-009"; exon_number 2;
ENm001.contig21	ExonAligner	CDS	45025	45140	.	-	1	gene_id "AC003987.1-009"; transcript_id "AC003987.1-009"; exon_number 3;
ENm001.contig21	ExonAligner	CDS	41693	41768	.	-	2	gene_id "AC003987.1-009"; transcript_id "AC003987.1-009"; exon_number 4;
ENm001.contig21	ExonAligner	CDS	37285	37439	.	-	1	gene_id "AC003987.1-009"; transcript_id "AC003987.1-009"; exon_number 5;
ENm001.contig21	ExonAligner	CDS	34915	35012	.	-	2	gene_id "AC003987.1-009"; transcript_id "AC003987.1-009"; exon_number 6;
ENm001.contig21	ExonAligner	CDS	5833	5947	.	-	0	gene_id "AC003987.1-009"; transcript_id "AC003987.1-009"; exon_number 7;
ENm001.contig9	ExonAligner	CDS	4551	4697	.	-	0	gene_id "AC002465.3-001"; transcript_id "AC002465.3-001"; exon_number 1;
ENm001.contig9	ExonAligner	CDS	11382	11495	.	-	0	gene_id "AC002465.3-001"; transcript_id "AC002465.3-001"; exon_number 2;
ENm001.contig9	ExonAligner	CDS	12284	12389	.	-	1	gene_id "AC002465.3-001"; transcript_id "AC002465.3-001"; exon_number 3;
ENm001.contig9	ExonAligner	CDS	22679	22788	.	-	0	gene_id "AC002465.3-001"; transcript_id "AC002465.3-001"; exon_number 4;
ENm001.contig9	ExonAligner	CDS	25474	25530	.	-	0	gene_id "AC002465.3-001"; transcript_id "AC002465.3-001"; exon_number 5;
ENm002.contig14	ExonAligner	CDS	3075	3142	.	-	2	gene_id "AC034228.1-005"; transcript_id "AC034228.1-005"; exon_number 1;
ENm002.contig14	ExonAligner	CDS	3512	3646	.	-	2	gene_id "AC034228.1-005"; transcript_id "AC034228.1-005"; exon_number 2;
ENm002.contig14	ExonAligner	CDS	4821	4898	.	-	2	gene_id "AC034228.1-005"; transcript_id "AC034228.1-005"; exon_number 3;
ENm002.contig14	ExonAligner	CDS	7053	7126	.	-	1	gene_id "AC034228.1-005"; transcript_id "AC034228.1-005"; exon_number 4;
ENm002.contig14	ExonAligner	CDS	13558	13597	.	-	2	gene_id "AC034228.1-005"; transcript_id "AC034228.1-005"; exon_number 5;
ENm002.contig14	ExonAligner	CDS	15084	15183	.	-	2	gene_id "AC034228.1-005"; transcript_id "AC034228.1-005"; exon_number 8;
ENm002.contig14	ExonAligner	CDS	15084	15183	.	-	0	gene_id "AC034228.1-011"; transcript_id "AC034228.1-011"; exon_number 2;
ENm002.contig31	ExonAligner	CDS	5737	5888	.	+	1	gene_id "AC063976.5-010"; transcript_id "AC063976.5-010"; exon_number 3;
ENm002.contig31	ExonAligner	CDS	5267	5363	.	+	2	gene_id "AC063976.5-010"; transcript_id "AC063976.5-010"; exon_number 4;
ENm002.contig31	ExonAligner	CDS	3808	3889	.	+	0	gene_id "AC063976.5-010"; transcript_id "AC063976.5-010"; exon_number 5;
ENm002.contig31	ExonAligner	CDS	5737	5888	.	+	1	gene_id "AC063976.5-014"; transcript_id "AC063976.5-014"; exon_number 3;
ENm002.contig31	ExonAligner	CDS	5267	5363	.	+	2	gene_id "AC063976.5-014"; transcript_id "AC063976.5-014"; exon_number 4;
ENm002.contig31	ExonAligner	CDS	3808	3889	.	+	0	gene_id "AC063976.5-014"; transcript_id "AC063976.5-014"; exon_number 5;
ENm002.contig31	ExonAligner	CDS	5737	5888	.	+	1	gene_id "AC063976.5-005"; transcript_id "AC063976.5-005"; exon_number 2;
ENm002.contig31	ExonAligner	CDS	5267	5363	.	+	2	gene_id "AC063976.5-005"; transcript_id "AC063976.5-005"; exon_number 3;
ENm002.contig31	ExonAligner	CDS	3808	3889	.	+	0	gene_id "AC063976.5-005"; transcript_id "AC063976.5-005"; exon_number 4;
ENm002.contig31	ExonAligner	CDS	5737	5888	.	+	1	gene_id "AC063976.5-009"; transcript_id "AC063976.5-009"; exon_number 2;
ENm002.contig31	ExonAligner	CDS	5267	5363	.	+	2	gene_id "AC063976.5-009"; transcript_id "AC063976.5-009"; exon_number 3;
ENm002.contig31	ExonAligner	CDS	3808	3889	.	+	0	gene_id "AC063976.5-009"; transcript_id "AC063976.5-009"; exon_number 4;
ENm002.contig2	ExonAligner	CDS	15567	15659	.	+	0	gene_id "AC034220.2-001"; transcript_id "AC034220.2-001"; exon_number 1;
ENm002.contig2	ExonAligner	CDS	22447	22598	.	+	0	gene_id "AC034220.2-001"; transcript_id "AC034220.2-001"; exon_number 2;
ENm002.contig2	ExonAligner	CDS	25599	25680	.	+	1	gene_id "AC034220.2-001"; transcript_id "AC034220.2-001"; exon_number 3;
ENm002.contig2	ExonAligner	CDS	30022	30194	.	+	0	gene_id "AC034220.2-001"; transcript_id "AC034220.2-001"; exon_number 4;
ENm002.contig2	ExonAligner	CDS	30384	30544	.	+	1	gene_id "AC034220.2-001"; transcript_id "AC034220.2-001"; exon_number 5;
ENm002.contig2	ExonAligner	CDS	31051	31168	.	+	2	gene_id "AC034220.2-001"; transcript_id "AC034220.2-001"; exon_number 6;
ENm002.contig2	ExonAligner	CDS	31293	31497	.	+	1	gene_id "AC034220.2-001"; transcript_id "AC034220.2-001"; exon_number 7;
ENm002.contig2	ExonAligner	CDS	15567	15659	.	+	0	gene_id "AC034220.2-002"; transcript_id "AC034220.2-002"; exon_number 1;
ENm002.contig2	ExonAligner	CDS	22447	22598	.	+	0	gene_id "AC034220.2-002"; transcript_id "AC034220.2-002"; exon_number 2;
ENm002.contig2	ExonAligner	CDS	25599	25680	.	+	1	gene_id "AC034220.2-002"; transcript_id "AC034220.2-002"; exon_number 3;
ENm002.contig2	ExonAligner	CDS	30022	30194	.	+	0	gene_id "AC034220.2-002"; transcript_id "AC034220.2-002"; exon_number 4;
ENm002.contig2	ExonAligner	CDS	30384	30544	.	+	1	gene_id "AC034220.2-002"; transcript_id "AC034220.2-002"; exon_number 5;
ENm002.contig2	ExonAligner	CDS	31293	31363	.	+	2	gene_id "AC034220.2-002"; transcript_id "AC034220.2-002"; exon_number 6;
ENm002.contig10	ExonAligner	CDS	8451	8575	.	-	2	gene_id "AC116366.3-001"; transcript_id "AC116366.3-001"; exon_number 1;
ENm002.contig10	ExonAligner	CDS	10912	11028	.	-	2	gene_id "AC116366.3-001"; transcript_id "AC116366.3-001"; exon_number 4;
ENm002.contig10	ExonAligner	CDS	11505	11604	.	-	0	gene_id "AC116366.3-001"; transcript_id "AC116366.3-001"; exon_number 8;
ENm002.contig10	ExonAligner	CDS	11505	11604	.	-	0	gene_id "AC116366.3-002"; transcript_id "AC116366.3-002"; exon_number 5;
ENm002.contig6	ExonAligner	CDS	47043	47151	.	+	0	gene_id "AC116366.2-001"; transcript_id "AC116366.2-001"; exon_number 1;
ENm002.contig6	ExonAligner	CDS	46829	46951	.	+	0	gene_id "AC116366.2-001"; transcript_id "AC116366.2-001"; exon_number 2;
ENm002.contig6	ExonAligner	CDS	45440	45583	.	+	0	gene_id "AC116366.2-001"; transcript_id "AC116366.2-001"; exon_number 4;
ENm002.contig6	ExonAligner	CDS	33264	33392	.	-	0	gene_id "AC004041.1-003"; transcript_id "AC004041.1-003"; exon_number 1;
ENm002.contig6	ExonAligner	CDS	29947	30098	.	-	0	gene_id "AC004041.1-003"; transcript_id "AC004041.1-003"; exon_number 3;
ENm002.contig6	ExonAligner	CDS	21068	21253	.	-	1	gene_id "AC004041.1-003"; transcript_id "AC004041.1-003"; exon_number 4;
ENm002.contig6	ExonAligner	CDS	20134	20338	.	-	1	gene_id "AC004041.1-003"; transcript_id "AC004041.1-003"; exon_number 5;
ENm002.contig6	ExonAligner	CDS	13219	13347	.	-	0	gene_id "AC004041.1-003"; transcript_id "AC004041.1-003"; exon_number 6;
ENm002.contig6	ExonAligner	CDS	12821	12986	.	-	0	gene_id "AC004041.1-003"; transcript_id "AC004041.1-003"; exon_number 7;
ENm002.contig6	ExonAligner	CDS	10685	10878	.	-	2	gene_id "AC004041.1-003"; transcript_id "AC004041.1-003"; exon_number 8;
ENm002.contig6	ExonAligner	CDS	9895	10095	.	-	0	gene_id "AC004041.1-003"; transcript_id "AC004041.1-003"; exon_number 9;
ENm002.contig6	ExonAligner	CDS	7721	7878	.	-	0	gene_id "AC004041.1-003"; transcript_id "AC004041.1-003"; exon_number 10;
ENm002.contig6	ExonAligner	CDS	5886	6061	.	-	1	gene_id "AC004041.1-003"; transcript_id "AC004041.1-003"; exon_number 11;
ENm002.contig6	ExonAligner	CDS	21068	21201	.	-	0	gene_id "AC004041.1-002"; transcript_id "AC004041.1-002"; exon_number 1;
ENm002.contig6	ExonAligner	CDS	20134	20338	.	-	1	gene_id "AC004041.1-002"; transcript_id "AC004041.1-002"; exon_number 2;
ENm002.contig6	ExonAligner	CDS	13219	13347	.	-	0	gene_id "AC004041.1-002"; transcript_id "AC004041.1-002"; exon_number 3;
ENm002.contig6	ExonAligner	CDS	12821	12986	.	-	0	gene_id "AC004041.1-002"; transcript_id "AC004041.1-002"; exon_number 4;
ENm002.contig6	ExonAligner	CDS	10685	10878	.	-	2	gene_id "AC004041.1-002"; transcript_id "AC004041.1-002"; exon_number 5;
ENm002.contig6	ExonAligner	CDS	9895	10095	.	-	0	gene_id "AC004041.1-002"; transcript_id "AC004041.1-002"; exon_number 6;
ENm002.contig6	ExonAligner	CDS	7721	7878	.	-	0	gene_id "AC004041.1-002"; transcript_id "AC004041.1-002"; exon_number 8;
ENm002.contig6	ExonAligner	CDS	5886	6061	.	-	1	gene_id "AC004041.1-002"; transcript_id "AC004041.1-002"; exon_number 9;
ENm002.contig28	ExonAligner	CDS	36280	36328	.	-	1	gene_id "AC004039.5-001"; transcript_id "AC004039.5-001"; exon_number 1;
ENm002.contig28	ExonAligner	CDS	38583	38707	.	-	0	gene_id "AC004039.5-001"; transcript_id "AC004039.5-001"; exon_number 2;
ENm002.contig28	ExonAligner	CDS	39236	39304	.	-	0	gene_id "AC004039.5-001"; transcript_id "AC004039.5-001"; exon_number 3;
ENm002.contig28	ExonAligner	CDS	39575	39630	.	-	0	gene_id "AC004039.5-001"; transcript_id "AC004039.5-001"; exon_number 4;
ENm002.contig28	ExonAligner	CDS	44982	45107	.	-	0	gene_id "AC004039.5-001"; transcript_id "AC004039.5-001"; exon_number 5;
ENm002.contig28	ExonAligner	CDS	49412	49592	.	-	1	gene_id "AC004039.5-001"; transcript_id "AC004039.5-001"; exon_number 7;
ENm002.contig28	ExonAligner	CDS	50301	50473	.	-	2	gene_id "AC004039.5-001"; transcript_id "AC004039.5-001"; exon_number 8;
ENm002.contig28	ExonAligner	CDS	57459	57548	.	-	2	gene_id "AC004039.5-001"; transcript_id "AC004039.5-001"; exon_number 9;
ENm002.contig28	ExonAligner	CDS	61254	61428	.	-	0	gene_id "AC004039.5-001"; transcript_id "AC004039.5-001"; exon_number 10;
ENm002.contig28	ExonAligner	CDS	62290	62487	.	-	0	gene_id "AC004039.5-001"; transcript_id "AC004039.5-001"; exon_number 11;
ENm002.contig28	ExonAligner	CDS	63259	63398	.	-	2	gene_id "AC004039.5-001"; transcript_id "AC004039.5-001"; exon_number 12;
ENm002.contig28	ExonAligner	CDS	70359	70464	.	-	0	gene_id "AC004039.5-001"; transcript_id "AC004039.5-001"; exon_number 13;
ENm002.contig28	ExonAligner	CDS	75234	75318	.	-	1	gene_id "AC004039.5-001"; transcript_id "AC004039.5-001"; exon_number 14;
ENm002.contig28	ExonAligner	CDS	36280	36328	.	-	1	gene_id "AC004039.5-002"; transcript_id "AC004039.5-002"; exon_number 1;
ENm002.contig28	ExonAligner	CDS	38583	38707	.	-	0	gene_id "AC004039.5-002"; transcript_id "AC004039.5-002"; exon_number 2;
ENm002.contig28	ExonAligner	CDS	39236	39304	.	-	0	gene_id "AC004039.5-002"; transcript_id "AC004039.5-002"; exon_number 3;
ENm002.contig28	ExonAligner	CDS	39575	39630	.	-	0	gene_id "AC004039.5-002"; transcript_id "AC004039.5-002"; exon_number 4;
ENm002.contig28	ExonAligner	CDS	44982	45107	.	-	0	gene_id "AC004039.5-002"; transcript_id "AC004039.5-002"; exon_number 5;
ENm002.contig28	ExonAligner	CDS	49412	49592	.	-	1	gene_id "AC004039.5-002"; transcript_id "AC004039.5-002"; exon_number 7;
ENm002.contig28	ExonAligner	CDS	50301	50473	.	-	2	gene_id "AC004039.5-002"; transcript_id "AC004039.5-002"; exon_number 8;
ENm002.contig28	ExonAligner	CDS	57459	57548	.	-	2	gene_id "AC004039.5-002"; transcript_id "AC004039.5-002"; exon_number 10;
ENm002.contig28	ExonAligner	CDS	61254	61428	.	-	0	gene_id "AC004039.5-002"; transcript_id "AC004039.5-002"; exon_number 11;
ENm002.contig28	ExonAligner	CDS	62290	62487	.	-	0	gene_id "AC004039.5-002"; transcript_id "AC004039.5-002"; exon_number 12;
ENm002.contig28	ExonAligner	CDS	63259	63398	.	-	2	gene_id "AC004039.5-002"; transcript_id "AC004039.5-002"; exon_number 13;
ENm002.contig28	ExonAligner	CDS	70359	70464	.	-	0	gene_id "AC004039.5-002"; transcript_id "AC004039.5-002"; exon_number 14;
ENm002.contig28	ExonAligner	CDS	75234	75318	.	-	1	gene_id "AC004039.5-002"; transcript_id "AC004039.5-002"; exon_number 15;
ENm002.contig28	ExonAligner	CDS	36280	36328	.	-	1	gene_id "AC004039.5-006"; transcript_id "AC004039.5-006"; exon_number 1;
ENm002.contig28	ExonAligner	CDS	38583	38707	.	-	0	gene_id "AC004039.5-006"; transcript_id "AC004039.5-006"; exon_number 2;
ENm002.contig28	ExonAligner	CDS	39236	39304	.	-	0	gene_id "AC004039.5-006"; transcript_id "AC004039.5-006"; exon_number 3;
ENm002.contig28	ExonAligner	CDS	39575	39630	.	-	0	gene_id "AC004039.5-006"; transcript_id "AC004039.5-006"; exon_number 4;
ENm002.contig28	ExonAligner	CDS	49412	49561	.	-	0	gene_id "AC004039.5-006"; transcript_id "AC004039.5-006"; exon_number 6;
ENm002.contig28	ExonAligner	CDS	75234	75318	.	-	1	gene_id "AC004039.5-007"; transcript_id "AC004039.5-007"; exon_number 1;
ENm002.contig18	ExonAligner	CDS	4237	4342	.	+	0	gene_id "AC004775.1-001"; transcript_id "AC004775.1-001"; exon_number 2;
ENm002.contig18	ExonAligner	CDS	6940	7079	.	+	0	gene_id "AC004775.1-001"; transcript_id "AC004775.1-001"; exon_number 4;
ENm002.contig18	ExonAligner	CDS	8004	8199	.	+	0	gene_id "AC004775.1-001"; transcript_id "AC004775.1-001"; exon_number 5;
ENm002.contig39	ExonAligner	CDS	3635	3796	.	-	0	gene_id "AC004775.2-002"; transcript_id "AC004775.2-002"; exon_number 6;
ENm002.contig39	ExonAligner	CDS	5069	5255	.	-	1	gene_id "AC004775.2-002"; transcript_id "AC004775.2-002"; exon_number 7;
ENm002.contig39	ExonAligner	CDS	5391	5566	.	-	2	gene_id "AC004775.2-002"; transcript_id "AC004775.2-002"; exon_number 8;
ENm002.contig39	ExonAligner	CDS	6011	6131	.	-	0	gene_id "AC004775.2-002"; transcript_id "AC004775.2-002"; exon_number 9;
ENm002.contig33	ExonAligner	CDS	3786	4058	.	-	0	gene_id "AC004775.4-001"; transcript_id "AC004775.4-001"; exon_number 2;
ENm002.contig33	ExonAligner	CDS	4155	4296	.	-	1	gene_id "AC004775.4-001"; transcript_id "AC004775.4-001"; exon_number 3;
ENm002.contig33	ExonAligner	CDS	4398	4952	.	-	1	gene_id "AC004775.4-001"; transcript_id "AC004775.4-001"; exon_number 4;
ENm002.contig33	ExonAligner	CDS	3786	4058	.	-	0	gene_id "AC004775.4-002"; transcript_id "AC004775.4-002"; exon_number 2;
ENm002.contig33	ExonAligner	CDS	4155	4296	.	-	1	gene_id "AC004775.4-002"; transcript_id "AC004775.4-002"; exon_number 3;
ENm002.contig33	ExonAligner	CDS	4398	4952	.	-	1	gene_id "AC004775.4-002"; transcript_id "AC004775.4-002"; exon_number 4;
ENm002.contig33	ExonAligner	CDS	3786	4058	.	-	0	gene_id "AC004775.4-007"; transcript_id "AC004775.4-007"; exon_number 2;
ENm002.contig33	ExonAligner	CDS	4155	4296	.	-	1	gene_id "AC004775.4-007"; transcript_id "AC004775.4-007"; exon_number 3;
ENm002.contig33	ExonAligner	CDS	4398	4952	.	-	1	gene_id "AC004775.4-007"; transcript_id "AC004775.4-007"; exon_number 4;
ENm003.contig3	ExonAligner	CDS	516	597	.	-	2	gene_id "AP006216.1-002"; transcript_id "AP006216.1-002"; exon_number 2;
ENm003.contig3	ExonAligner	CDS	814	998	.	-	1	gene_id "AP006216.1-002"; transcript_id "AP006216.1-002"; exon_number 3;
ENm003.contig3	ExonAligner	CDS	1917	2024	.	-	0	gene_id "AP006216.1-002"; transcript_id "AP006216.1-002"; exon_number 5;
ENm003.contig3	ExonAligner	CDS	3124	3320	.	-	2	gene_id "AP006216.1-002"; transcript_id "AP006216.1-002"; exon_number 6;
ENm003.contig3	ExonAligner	CDS	5588	5887	.	-	2	gene_id "AP006216.1-002"; transcript_id "AP006216.1-002"; exon_number 7;
ENm003.contig3	ExonAligner	CDS	7326	7410	.	-	0	gene_id "AP006216.1-002"; transcript_id "AP006216.1-002"; exon_number 8;
ENm003.contig3	ExonAligner	CDS	9669	9762	.	-	1	gene_id "AP006216.1-002"; transcript_id "AP006216.1-002"; exon_number 9;
ENm003.contig3	ExonAligner	CDS	516	597	.	-	2	gene_id "AP006216.1-001"; transcript_id "AP006216.1-001"; exon_number 2;
ENm003.contig3	ExonAligner	CDS	814	998	.	-	1	gene_id "AP006216.1-001"; transcript_id "AP006216.1-001"; exon_number 3;
ENm003.contig3	ExonAligner	CDS	1917	2024	.	-	0	gene_id "AP006216.1-001"; transcript_id "AP006216.1-001"; exon_number 5;
ENm003.contig3	ExonAligner	CDS	3124	3320	.	-	2	gene_id "AP006216.1-001"; transcript_id "AP006216.1-001"; exon_number 6;
ENm003.contig3	ExonAligner	CDS	7326	7410	.	-	0	gene_id "AP006216.1-001"; transcript_id "AP006216.1-001"; exon_number 8;
ENm003.contig3	ExonAligner	CDS	9669	9762	.	-	1	gene_id "AP006216.1-001"; transcript_id "AP006216.1-001"; exon_number 9;
ENm003.contig3	ExonAligner	CDS	516	597	.	-	0	gene_id "AP006216.1-003"; transcript_id "AP006216.1-003"; exon_number 2;
ENm003.contig3	ExonAligner	CDS	814	988	.	-	1	gene_id "AP006216.1-003"; transcript_id "AP006216.1-003"; exon_number 3;
ENm003.contig3	ExonAligner	CDS	14573	14710	.	-	0	gene_id "AP006216.3-001"; transcript_id "AP006216.3-001"; exon_number 1;
ENm003.contig3	ExonAligner	CDS	15722	15787	.	-	0	gene_id "AP006216.3-001"; transcript_id "AP006216.3-001"; exon_number 2;
ENm003.contig3	ExonAligner	CDS	16619	16705	.	-	0	gene_id "AP006216.3-001"; transcript_id "AP006216.3-001"; exon_number 3;
ENm003.contig3	ExonAligner	CDS	17542	17652	.	-	0	gene_id "AP006216.3-001"; transcript_id "AP006216.3-001"; exon_number 4;
ENm003.contig3	ExonAligner	CDS	18034	18123	.	-	0	gene_id "AP006216.3-001"; transcript_id "AP006216.3-001"; exon_number 5;
ENm003.contig3	ExonAligner	CDS	19665	19729	.	-	2	gene_id "AP006216.3-001"; transcript_id "AP006216.3-001"; exon_number 6;
ENm003.contig3	ExonAligner	CDS	20083	20149	.	-	0	gene_id "AP006216.3-001"; transcript_id "AP006216.3-001"; exon_number 7;
ENm003.contig3	ExonAligner	CDS	20541	20582	.	-	0	gene_id "AP006216.3-001"; transcript_id "AP006216.3-001"; exon_number 8;
ENm003.contig3	ExonAligner	CDS	20914	21010	.	-	0	gene_id "AP006216.3-001"; transcript_id "AP006216.3-001"; exon_number 9;
ENm003.contig3	ExonAligner	CDS	21164	21250	.	-	0	gene_id "AP006216.3-001"; transcript_id "AP006216.3-001"; exon_number 10;
ENm003.contig3	ExonAligner	CDS	21703	21773	.	-	2	gene_id "AP006216.3-001"; transcript_id "AP006216.3-001"; exon_number 11;
ENm003.contig3	ExonAligner	CDS	22085	22175	.	-	0	gene_id "AP006216.3-001"; transcript_id "AP006216.3-001"; exon_number 12;
ENm003.contig3	ExonAligner	CDS	22674	22835	.	-	0	gene_id "AP006216.3-001"; transcript_id "AP006216.3-001"; exon_number 13;
ENm003.contig3	ExonAligner	CDS	22930	23100	.	-	0	gene_id "AP006216.3-001"; transcript_id "AP006216.3-001"; exon_number 14;
ENm003.contig3	ExonAligner	CDS	14576	14691	.	-	2	gene_id "AP006216.3-003"; transcript_id "AP006216.3-003"; exon_number 1;
ENm003.contig3	ExonAligner	CDS	15722	15787	.	-	2	gene_id "AP006216.3-003"; transcript_id "AP006216.3-003"; exon_number 2;
ENm003.contig3	ExonAligner	CDS	16619	16705	.	-	2	gene_id "AP006216.3-003"; transcript_id "AP006216.3-003"; exon_number 3;
ENm003.contig3	ExonAligner	CDS	17542	17652	.	-	2	gene_id "AP006216.3-003"; transcript_id "AP006216.3-003"; exon_number 4;
ENm003.contig3	ExonAligner	CDS	18034	18123	.	-	2	gene_id "AP006216.3-003"; transcript_id "AP006216.3-003"; exon_number 5;
ENm003.contig3	ExonAligner	CDS	19665	19729	.	-	1	gene_id "AP006216.3-003"; transcript_id "AP006216.3-003"; exon_number 6;
ENm003.contig3	ExonAligner	CDS	20083	20149	.	-	2	gene_id "AP006216.3-003"; transcript_id "AP006216.3-003"; exon_number 7;
ENm003.contig3	ExonAligner	CDS	20914	21010	.	-	2	gene_id "AP006216.3-003"; transcript_id "AP006216.3-003"; exon_number 8;
ENm003.contig3	ExonAligner	CDS	21164	21250	.	-	2	gene_id "AP006216.3-003"; transcript_id "AP006216.3-003"; exon_number 9;
ENm003.contig3	ExonAligner	CDS	21703	21773	.	-	1	gene_id "AP006216.3-003"; transcript_id "AP006216.3-003"; exon_number 10;
ENm003.contig3	ExonAligner	CDS	22085	22175	.	-	2	gene_id "AP006216.3-003"; transcript_id "AP006216.3-003"; exon_number 11;
ENm003.contig3	ExonAligner	CDS	22930	23089	.	-	2	gene_id "AP006216.3-003"; transcript_id "AP006216.3-003"; exon_number 12;
ENm003.contig3	ExonAligner	CDS	14575	14710	.	-	1	gene_id "AP006216.3-002"; transcript_id "AP006216.3-002"; exon_number 1;
ENm003.contig3	ExonAligner	CDS	15722	15787	.	-	1	gene_id "AP006216.3-002"; transcript_id "AP006216.3-002"; exon_number 2;
ENm003.contig3	ExonAligner	CDS	17542	17652	.	-	1	gene_id "AP006216.3-002"; transcript_id "AP006216.3-002"; exon_number 3;
ENm003.contig3	ExonAligner	CDS	18034	18123	.	-	1	gene_id "AP006216.3-002"; transcript_id "AP006216.3-002"; exon_number 4;
ENm003.contig3	ExonAligner	CDS	19665	19729	.	-	0	gene_id "AP006216.3-002"; transcript_id "AP006216.3-002"; exon_number 5;
ENm003.contig3	ExonAligner	CDS	20083	20149	.	-	1	gene_id "AP006216.3-002"; transcript_id "AP006216.3-002"; exon_number 6;
ENm003.contig3	ExonAligner	CDS	20541	20582	.	-	1	gene_id "AP006216.3-002"; transcript_id "AP006216.3-002"; exon_number 7;
ENm003.contig3	ExonAligner	CDS	20914	21010	.	-	1	gene_id "AP006216.3-002"; transcript_id "AP006216.3-002"; exon_number 8;
ENm003.contig3	ExonAligner	CDS	21164	21250	.	-	1	gene_id "AP006216.3-002"; transcript_id "AP006216.3-002"; exon_number 9;
ENm003.contig3	ExonAligner	CDS	21703	21773	.	-	0	gene_id "AP006216.3-002"; transcript_id "AP006216.3-002"; exon_number 10;
ENm003.contig3	ExonAligner	CDS	22085	22175	.	-	1	gene_id "AP006216.3-002"; transcript_id "AP006216.3-002"; exon_number 11;
ENm003.contig3	ExonAligner	CDS	22674	22835	.	-	1	gene_id "AP006216.3-002"; transcript_id "AP006216.3-002"; exon_number 12;
ENm003.contig3	ExonAligner	CDS	22930	23099	.	-	1	gene_id "AP006216.3-002"; transcript_id "AP006216.3-002"; exon_number 13;
ENm003.contig10	ExonAligner	CDS	9467	9593	.	-	1	gene_id "AP006216.7-003"; transcript_id "AP006216.7-003"; exon_number 3;
ENm003.contig10	ExonAligner	CDS	9467	9593	.	-	1	gene_id "AP006216.7-001"; transcript_id "AP006216.7-001"; exon_number 3;
ENm003.contig7	ExonAligner	CDS	193	316	.	-	2	gene_id "AP006216.9-003"; transcript_id "AP006216.9-003"; exon_number 9;
ENm003.contig7	ExonAligner	CDS	687	811	.	-	1	gene_id "AP006216.9-003"; transcript_id "AP006216.9-003"; exon_number 10;
ENm004.contig1	ExonAligner	CDS	11396	11641	.	-	2	gene_id "RP11-247I13.2-001"; transcript_id "RP11-247I13.2-001"; exon_number 1;
ENm004.contig1	ExonAligner	CDS	12428	12586	.	-	2	gene_id "RP11-247I13.2-001"; transcript_id "RP11-247I13.2-001"; exon_number 2;
ENm004.contig1	ExonAligner	CDS	12987	13322	.	-	2	gene_id "RP11-247I13.2-001"; transcript_id "RP11-247I13.2-001"; exon_number 3;
ENm004.contig1	ExonAligner	CDS	15132	15264	.	-	0	gene_id "RP11-247I13.2-001"; transcript_id "RP11-247I13.2-001"; exon_number 4;
ENm004.contig1	ExonAligner	CDS	16929	17013	.	-	1	gene_id "RP11-247I13.2-001"; transcript_id "RP11-247I13.2-001"; exon_number 5;
ENm004.contig1	ExonAligner	CDS	21407	21549	.	-	0	gene_id "RP11-247I13.2-001"; transcript_id "RP11-247I13.2-001"; exon_number 6;
ENm004.contig1	ExonAligner	CDS	21879	21958	.	-	2	gene_id "RP11-247I13.2-001"; transcript_id "RP11-247I13.2-001"; exon_number 7;
ENm004.contig1	ExonAligner	CDS	22969	23152	.	-	0	gene_id "RP11-247I13.2-001"; transcript_id "RP11-247I13.2-001"; exon_number 8;
ENm004.contig1	ExonAligner	CDS	23967	24038	.	-	0	gene_id "RP11-247I13.2-001"; transcript_id "RP11-247I13.2-001"; exon_number 9;
ENm004.contig1	ExonAligner	CDS	29758	29954	.	-	2	gene_id "RP11-247I13.2-001"; transcript_id "RP11-247I13.2-001"; exon_number 10;
ENm004.contig1	ExonAligner	CDS	39945	40072	.	-	1	gene_id "RP11-247I13.2-001"; transcript_id "RP11-247I13.2-001"; exon_number 14;
ENm004.contig1	ExonAligner	CDS	11396	11641	.	-	2	gene_id "RP11-247I13.2-003"; transcript_id "RP11-247I13.2-003"; exon_number 1;
ENm004.contig1	ExonAligner	CDS	12428	12586	.	-	2	gene_id "RP11-247I13.2-003"; transcript_id "RP11-247I13.2-003"; exon_number 2;
ENm004.contig1	ExonAligner	CDS	12987	13322	.	-	2	gene_id "RP11-247I13.2-003"; transcript_id "RP11-247I13.2-003"; exon_number 3;
ENm004.contig1	ExonAligner	CDS	15132	15264	.	-	0	gene_id "RP11-247I13.2-003"; transcript_id "RP11-247I13.2-003"; exon_number 4;
ENm004.contig1	ExonAligner	CDS	16929	17013	.	-	1	gene_id "RP11-247I13.2-003"; transcript_id "RP11-247I13.2-003"; exon_number 5;
ENm004.contig1	ExonAligner	CDS	21410	21543	.	-	0	gene_id "RP11-247I13.2-003"; transcript_id "RP11-247I13.2-003"; exon_number 6;
ENm004.contig1	ExonAligner	CDS	21879	21958	.	-	2	gene_id "RP11-247I13.2-003"; transcript_id "RP11-247I13.2-003"; exon_number 7;
ENm004.contig1	ExonAligner	CDS	22969	23152	.	-	0	gene_id "RP11-247I13.2-003"; transcript_id "RP11-247I13.2-003"; exon_number 8;
ENm004.contig1	ExonAligner	CDS	23967	24038	.	-	0	gene_id "RP11-247I13.2-003"; transcript_id "RP11-247I13.2-003"; exon_number 9;
ENm004.contig1	ExonAligner	CDS	29725	29951	.	-	2	gene_id "RP11-247I13.2-003"; transcript_id "RP11-247I13.2-003"; exon_number 10;
ENm004.contig1	ExonAligner	CDS	35396	35597	.	-	0	gene_id "RP11-247I13.2-003"; transcript_id "RP11-247I13.2-003"; exon_number 14;
ENm004.contig1	ExonAligner	CDS	36053	36339	.	-	2	gene_id "RP11-247I13.2-003"; transcript_id "RP11-247I13.2-003"; exon_number 15;
ENm004.contig1	ExonAligner	CDS	39945	40072	.	-	1	gene_id "RP11-247I13.2-003"; transcript_id "RP11-247I13.2-003"; exon_number 16;
ENm004.contig1	ExonAligner	CDS	11396	11641	.	-	2	gene_id "RP11-247I13.2-002"; transcript_id "RP11-247I13.2-002"; exon_number 1;
ENm004.contig1	ExonAligner	CDS	12428	12586	.	-	2	gene_id "RP11-247I13.2-002"; transcript_id "RP11-247I13.2-002"; exon_number 2;
ENm004.contig1	ExonAligner	CDS	12987	13322	.	-	2	gene_id "RP11-247I13.2-002"; transcript_id "RP11-247I13.2-002"; exon_number 3;
ENm004.contig1	ExonAligner	CDS	15132	15264	.	-	0	gene_id "RP11-247I13.2-002"; transcript_id "RP11-247I13.2-002"; exon_number 4;
ENm004.contig1	ExonAligner	CDS	16929	17013	.	-	1	gene_id "RP11-247I13.2-002"; transcript_id "RP11-247I13.2-002"; exon_number 5;
ENm004.contig1	ExonAligner	CDS	21410	21543	.	-	0	gene_id "RP11-247I13.2-002"; transcript_id "RP11-247I13.2-002"; exon_number 6;
ENm004.contig1	ExonAligner	CDS	21879	21958	.	-	2	gene_id "RP11-247I13.2-002"; transcript_id "RP11-247I13.2-002"; exon_number 7;
ENm004.contig1	ExonAligner	CDS	22969	23152	.	-	0	gene_id "RP11-247I13.2-002"; transcript_id "RP11-247I13.2-002"; exon_number 8;
ENm004.contig1	ExonAligner	CDS	23967	24038	.	-	0	gene_id "RP11-247I13.2-002"; transcript_id "RP11-247I13.2-002"; exon_number 9;
ENm004.contig1	ExonAligner	CDS	29725	29951	.	-	2	gene_id "RP11-247I13.2-002"; transcript_id "RP11-247I13.2-002"; exon_number 10;
ENm004.contig1	ExonAligner	CDS	35396	35597	.	-	0	gene_id "RP11-247I13.2-002"; transcript_id "RP11-247I13.2-002"; exon_number 14;
ENm004.contig1	ExonAligner	CDS	36053	36339	.	-	2	gene_id "RP11-247I13.2-002"; transcript_id "RP11-247I13.2-002"; exon_number 15;
ENm004.contig1	ExonAligner	CDS	39945	40072	.	-	1	gene_id "RP11-247I13.2-002"; transcript_id "RP11-247I13.2-002"; exon_number 16;
ENm004.contig1	ExonAligner	CDS	11396	11641	.	-	2	gene_id "RP11-247I13.2-005"; transcript_id "RP11-247I13.2-005"; exon_number 1;
ENm004.contig1	ExonAligner	CDS	12428	12586	.	-	2	gene_id "RP11-247I13.2-005"; transcript_id "RP11-247I13.2-005"; exon_number 2;
ENm004.contig1	ExonAligner	CDS	12987	13322	.	-	2	gene_id "RP11-247I13.2-005"; transcript_id "RP11-247I13.2-005"; exon_number 3;
ENm004.contig1	ExonAligner	CDS	15132	15264	.	-	0	gene_id "RP11-247I13.2-005"; transcript_id "RP11-247I13.2-005"; exon_number 4;
ENm004.contig1	ExonAligner	CDS	16929	17013	.	-	1	gene_id "RP11-247I13.2-005"; transcript_id "RP11-247I13.2-005"; exon_number 5;
ENm004.contig1	ExonAligner	CDS	21410	21543	.	-	0	gene_id "RP11-247I13.2-005"; transcript_id "RP11-247I13.2-005"; exon_number 6;
ENm004.contig1	ExonAligner	CDS	21879	21958	.	-	2	gene_id "RP11-247I13.2-005"; transcript_id "RP11-247I13.2-005"; exon_number 7;
ENm004.contig1	ExonAligner	CDS	22969	23152	.	-	0	gene_id "RP11-247I13.2-005"; transcript_id "RP11-247I13.2-005"; exon_number 8;
ENm004.contig1	ExonAligner	CDS	29725	29951	.	-	2	gene_id "RP11-247I13.2-005"; transcript_id "RP11-247I13.2-005"; exon_number 9;
ENm004.contig1	ExonAligner	CDS	35396	35597	.	-	0	gene_id "RP11-247I13.2-005"; transcript_id "RP11-247I13.2-005"; exon_number 13;
ENm004.contig1	ExonAligner	CDS	36053	36339	.	-	2	gene_id "RP11-247I13.2-005"; transcript_id "RP11-247I13.2-005"; exon_number 14;
ENm004.contig1	ExonAligner	CDS	39945	40072	.	-	1	gene_id "RP11-247I13.2-005"; transcript_id "RP11-247I13.2-005"; exon_number 15;
ENm004.contig1	ExonAligner	CDS	36069	36339	.	-	2	gene_id "RP11-247I13.2-006"; transcript_id "RP11-247I13.2-006"; exon_number 1;
ENm004.contig1	ExonAligner	CDS	39945	40072	.	-	1	gene_id "RP11-247I13.2-006"; transcript_id "RP11-247I13.2-006"; exon_number 2;
ENm004.contig55	ExonAligner	CDS	6546	6627	.	+	1	gene_id "RP5-858B16.1-001"; transcript_id "RP5-858B16.1-001"; exon_number 14;
ENm004.contig55	ExonAligner	CDS	6924	7090	.	+	0	gene_id "RP5-858B16.1-001"; transcript_id "RP5-858B16.1-001"; exon_number 15;
ENm004.contig55	ExonAligner	CDS	7729	7805	.	+	1	gene_id "RP5-858B16.1-001"; transcript_id "RP5-858B16.1-001"; exon_number 16;
ENm004.contig55	ExonAligner	CDS	9069	9164	.	+	0	gene_id "RP5-858B16.1-001"; transcript_id "RP5-858B16.1-001"; exon_number 17;
ENm004.contig55	ExonAligner	CDS	10923	11025	.	+	1	gene_id "RP5-858B16.1-001"; transcript_id "RP5-858B16.1-001"; exon_number 19;
ENm004.contig55	ExonAligner	CDS	13937	14033	.	+	0	gene_id "RP5-858B16.1-001"; transcript_id "RP5-858B16.1-001"; exon_number 20;
ENm004.contig55	ExonAligner	CDS	16165	16390	.	+	1	gene_id "RP5-858B16.1-001"; transcript_id "RP5-858B16.1-001"; exon_number 27;
ENm004.contig24	ExonAligner	CDS	8792	8899	.	-	0	gene_id "RP1-149A16.6-001"; transcript_id "RP1-149A16.6-001"; exon_number 1;
ENm004.contig24	ExonAligner	CDS	12974	13084	.	-	0	gene_id "RP1-149A16.6-001"; transcript_id "RP1-149A16.6-001"; exon_number 3;
ENm004.contig24	ExonAligner	CDS	14472	14635	.	-	2	gene_id "RP1-149A16.6-001"; transcript_id "RP1-149A16.6-001"; exon_number 5;
ENm004.contig24	ExonAligner	CDS	15528	15687	.	-	0	gene_id "RP1-149A16.6-001"; transcript_id "RP1-149A16.6-001"; exon_number 6;
ENm004.contig24	ExonAligner	CDS	16854	17010	.	-	1	gene_id "RP1-149A16.6-001"; transcript_id "RP1-149A16.6-001"; exon_number 7;
ENm004.contig24	ExonAligner	CDS	18400	18556	.	-	2	gene_id "RP1-149A16.6-001"; transcript_id "RP1-149A16.6-001"; exon_number 8;
ENm004.contig24	ExonAligner	CDS	19235	19334	.	-	0	gene_id "RP1-149A16.6-001"; transcript_id "RP1-149A16.6-001"; exon_number 9;
ENm004.contig24	ExonAligner	CDS	20517	20584	.	-	2	gene_id "RP1-149A16.6-001"; transcript_id "RP1-149A16.6-001"; exon_number 10;
ENm004.contig24	ExonAligner	CDS	22413	22491	.	-	0	gene_id "RP1-149A16.6-001"; transcript_id "RP1-149A16.6-001"; exon_number 11;
ENm004.contig22	ExonAligner	CDS	17571	17638	.	-	0	gene_id "RP1-149A16.10-010"; transcript_id "RP1-149A16.10-010"; exon_number 5;
ENm004.contig22	ExonAligner	CDS	22305	22475	.	-	0	gene_id "RP1-149A16.10-010"; transcript_id "RP1-149A16.10-010"; exon_number 6;
ENm004.contig22	ExonAligner	CDS	24110	24163	.	-	0	gene_id "RP1-149A16.10-010"; transcript_id "RP1-149A16.10-010"; exon_number 7;
ENm004.contig22	ExonAligner	CDS	27446	27537	.	-	2	gene_id "RP1-149A16.10-010"; transcript_id "RP1-149A16.10-010"; exon_number 9;
ENm004.contig22	ExonAligner	CDS	32630	32690	.	-	0	gene_id "RP1-149A16.10-010"; transcript_id "RP1-149A16.10-010"; exon_number 10;
ENm004.contig22	ExonAligner	CDS	37967	38030	.	-	1	gene_id "RP1-149A16.10-010"; transcript_id "RP1-149A16.10-010"; exon_number 11;
ENm004.contig22	ExonAligner	CDS	38154	38309	.	-	1	gene_id "RP1-149A16.10-010"; transcript_id "RP1-149A16.10-010"; exon_number 12;
ENm004.contig22	ExonAligner	CDS	40353	40481	.	-	1	gene_id "RP1-149A16.10-010"; transcript_id "RP1-149A16.10-010"; exon_number 13;
ENm004.contig27	ExonAligner	CDS	333	627	.	+	1	gene_id "LL22NC03-28H9.2-001"; transcript_id "LL22NC03-28H9.2-001"; exon_number 2;
ENm004.contig27	ExonAligner	CDS	3830	4060	.	+	0	gene_id "LL22NC03-28H9.2-001"; transcript_id "LL22NC03-28H9.2-001"; exon_number 3;
ENm004.contig27	ExonAligner	CDS	6450	6591	.	+	0	gene_id "LL22NC03-28H9.2-001"; transcript_id "LL22NC03-28H9.2-001"; exon_number 4;
ENm004.contig27	ExonAligner	CDS	8464	8547	.	+	2	gene_id "LL22NC03-28H9.2-001"; transcript_id "LL22NC03-28H9.2-001"; exon_number 5;
ENm004.contig27	ExonAligner	CDS	9471	9560	.	+	2	gene_id "LL22NC03-28H9.2-001"; transcript_id "LL22NC03-28H9.2-001"; exon_number 6;
ENm004.contig27	ExonAligner	CDS	10801	10977	.	+	2	gene_id "LL22NC03-28H9.2-001"; transcript_id "LL22NC03-28H9.2-001"; exon_number 7;
ENm004.contig27	ExonAligner	CDS	12619	12656	.	+	2	gene_id "LL22NC03-28H9.2-001"; transcript_id "LL22NC03-28H9.2-001"; exon_number 8;
ENm004.contig27	ExonAligner	CDS	13729	14118	.	+	0	gene_id "LL22NC03-28H9.2-001"; transcript_id "LL22NC03-28H9.2-001"; exon_number 9;
ENm004.contig27	ExonAligner	CDS	333	627	.	+	1	gene_id "LL22NC03-28H9.2-002"; transcript_id "LL22NC03-28H9.2-002"; exon_number 2;
ENm004.contig27	ExonAligner	CDS	3830	4060	.	+	0	gene_id "LL22NC03-28H9.2-002"; transcript_id "LL22NC03-28H9.2-002"; exon_number 3;
ENm004.contig27	ExonAligner	CDS	6450	6591	.	+	0	gene_id "LL22NC03-28H9.2-002"; transcript_id "LL22NC03-28H9.2-002"; exon_number 4;
ENm004.contig27	ExonAligner	CDS	8464	8547	.	+	2	gene_id "LL22NC03-28H9.2-002"; transcript_id "LL22NC03-28H9.2-002"; exon_number 5;
ENm004.contig27	ExonAligner	CDS	9471	9560	.	+	2	gene_id "LL22NC03-28H9.2-002"; transcript_id "LL22NC03-28H9.2-002"; exon_number 6;
ENm004.contig27	ExonAligner	CDS	10801	10977	.	+	2	gene_id "LL22NC03-28H9.2-002"; transcript_id "LL22NC03-28H9.2-002"; exon_number 7;
ENm004.contig27	ExonAligner	CDS	12619	12656	.	+	2	gene_id "LL22NC03-28H9.2-002"; transcript_id "LL22NC03-28H9.2-002"; exon_number 8;
ENm004.contig27	ExonAligner	CDS	13729	14118	.	+	0	gene_id "LL22NC03-28H9.2-002"; transcript_id "LL22NC03-28H9.2-002"; exon_number 9;
ENm004.contig44	ExonAligner	CDS	2801	2883	.	+	2	gene_id "RP1-309I22.1-001"; transcript_id "RP1-309I22.1-001"; exon_number 2;
ENm004.contig44	ExonAligner	CDS	7488	7599	.	+	0	gene_id "RP1-309I22.1-001"; transcript_id "RP1-309I22.1-001"; exon_number 3;
ENm004.contig44	ExonAligner	CDS	8531	8652	.	+	2	gene_id "RP1-309I22.1-001"; transcript_id "RP1-309I22.1-001"; exon_number 4;
ENm004.contig44	ExonAligner	CDS	2801	2883	.	+	2	gene_id "RP1-309I22.1-003"; transcript_id "RP1-309I22.1-003"; exon_number 2;
ENm004.contig44	ExonAligner	CDS	7488	7599	.	+	0	gene_id "RP1-309I22.1-003"; transcript_id "RP1-309I22.1-003"; exon_number 3;
ENm004.contig44	ExonAligner	CDS	8531	8652	.	+	2	gene_id "RP1-309I22.1-003"; transcript_id "RP1-309I22.1-003"; exon_number 4;
ENm004.contig44	ExonAligner	CDS	2801	2883	.	+	2	gene_id "RP1-309I22.1-002"; transcript_id "RP1-309I22.1-002"; exon_number 2;
ENm004.contig44	ExonAligner	CDS	7488	7599	.	+	0	gene_id "RP1-309I22.1-002"; transcript_id "RP1-309I22.1-002"; exon_number 3;
ENm004.contig44	ExonAligner	CDS	8531	8641	.	+	2	gene_id "RP1-309I22.1-002"; transcript_id "RP1-309I22.1-002"; exon_number 4;
ENm005.contig9	ExonAligner	CDS	3065	3132	.	-	1	gene_id "AP000300.7-001"; transcript_id "AP000300.7-001"; exon_number 4;
ENm005.contig9	ExonAligner	CDS	3953	4065	.	-	0	gene_id "AP000300.7-001"; transcript_id "AP000300.7-001"; exon_number 5;
ENm005.contig9	ExonAligner	CDS	5596	5694	.	-	0	gene_id "AP000300.7-001"; transcript_id "AP000300.7-001"; exon_number 6;
ENm005.contig22	ExonAligner	CDS	12828	13066	.	+	2	gene_id "AP000302.60-004"; transcript_id "AP000302.60-004"; exon_number 1;
ENm005.contig22	ExonAligner	CDS	10025	10193	.	+	0	gene_id "AP000302.60-004"; transcript_id "AP000302.60-004"; exon_number 2;
ENm005.contig22	ExonAligner	CDS	9074	9153	.	+	2	gene_id "AP000302.60-004"; transcript_id "AP000302.60-004"; exon_number 3;
ENm005.contig22	ExonAligner	CDS	8457	8544	.	+	0	gene_id "AP000302.60-004"; transcript_id "AP000302.60-004"; exon_number 4;
ENm005.contig22	ExonAligner	CDS	8188	8307	.	+	0	gene_id "AP000302.60-004"; transcript_id "AP000302.60-004"; exon_number 5;
ENm005.contig22	ExonAligner	CDS	7278	7343	.	+	0	gene_id "AP000302.60-004"; transcript_id "AP000302.60-004"; exon_number 6;
ENm005.contig22	ExonAligner	CDS	6406	6511	.	+	1	gene_id "AP000302.60-004"; transcript_id "AP000302.60-004"; exon_number 7;
ENm005.contig22	ExonAligner	CDS	4339	4513	.	+	2	gene_id "AP000302.60-004"; transcript_id "AP000302.60-004"; exon_number 8;
ENm005.contig22	ExonAligner	CDS	3831	3926	.	+	2	gene_id "AP000302.60-004"; transcript_id "AP000302.60-004"; exon_number 9;
ENm005.contig22	ExonAligner	CDS	806	950	.	+	0	gene_id "AP000302.60-004"; transcript_id "AP000302.60-004"; exon_number 10;
ENm005.contig22	ExonAligner	CDS	8188	8307	.	+	0	gene_id "AP000302.60-007"; transcript_id "AP000302.60-007"; exon_number 1;
ENm005.contig22	ExonAligner	CDS	7278	7343	.	+	0	gene_id "AP000302.60-007"; transcript_id "AP000302.60-007"; exon_number 2;
ENm005.contig22	ExonAligner	CDS	6406	6511	.	+	1	gene_id "AP000302.60-007"; transcript_id "AP000302.60-007"; exon_number 3;
ENm005.contig22	ExonAligner	CDS	4339	4513	.	+	2	gene_id "AP000302.60-007"; transcript_id "AP000302.60-007"; exon_number 4;
ENm005.contig22	ExonAligner	CDS	3831	3926	.	+	2	gene_id "AP000302.60-007"; transcript_id "AP000302.60-007"; exon_number 5;
ENm005.contig22	ExonAligner	CDS	806	950	.	+	0	gene_id "AP000302.60-007"; transcript_id "AP000302.60-007"; exon_number 6;
ENm005.contig22	ExonAligner	CDS	8185	8282	.	+	0	gene_id "AP000302.60-009"; transcript_id "AP000302.60-009"; exon_number 1;
ENm005.contig22	ExonAligner	CDS	7278	7343	.	+	0	gene_id "AP000302.60-009"; transcript_id "AP000302.60-009"; exon_number 2;
ENm005.contig22	ExonAligner	CDS	6406	6511	.	+	1	gene_id "AP000302.60-009"; transcript_id "AP000302.60-009"; exon_number 3;
ENm005.contig22	ExonAligner	CDS	4339	4513	.	+	2	gene_id "AP000302.60-009"; transcript_id "AP000302.60-009"; exon_number 4;
ENm005.contig22	ExonAligner	CDS	3831	3926	.	+	2	gene_id "AP000302.60-009"; transcript_id "AP000302.60-009"; exon_number 5;
ENm005.contig22	ExonAligner	CDS	806	950	.	+	0	gene_id "AP000302.60-009"; transcript_id "AP000302.60-009"; exon_number 6;
ENm005.contig22	ExonAligner	CDS	4339	4513	.	+	2	gene_id "AP000302.60-008"; transcript_id "AP000302.60-008"; exon_number 1;
ENm005.contig22	ExonAligner	CDS	3831	3926	.	+	2	gene_id "AP000302.60-008"; transcript_id "AP000302.60-008"; exon_number 2;
ENm005.contig22	ExonAligner	CDS	806	950	.	+	0	gene_id "AP000302.60-008"; transcript_id "AP000302.60-008"; exon_number 3;
ENm005.contig22	ExonAligner	CDS	4339	4508	.	+	2	gene_id "AP000302.60-010"; transcript_id "AP000302.60-010"; exon_number 1;
ENm005.contig22	ExonAligner	CDS	3831	3926	.	+	2	gene_id "AP000302.60-010"; transcript_id "AP000302.60-010"; exon_number 2;
ENm005.contig22	ExonAligner	CDS	806	950	.	+	0	gene_id "AP000302.60-010"; transcript_id "AP000302.60-010"; exon_number 3;
ENm005.contig43	ExonAligner	CDS	1591	1737	.	+	0	gene_id "AP000304.8-001"; transcript_id "AP000304.8-001"; exon_number 5;
ENm005.contig43	ExonAligner	CDS	1906	2094	.	+	0	gene_id "AP000304.8-001"; transcript_id "AP000304.8-001"; exon_number 6;
ENm005.contig43	ExonAligner	CDS	8655	8759	.	+	0	gene_id "AP000304.8-001"; transcript_id "AP000304.8-001"; exon_number 7;
ENm005.contig43	ExonAligner	CDS	10003	10113	.	+	0	gene_id "AP000304.8-001"; transcript_id "AP000304.8-001"; exon_number 8;
ENm005.contig43	ExonAligner	CDS	14192	14339	.	+	0	gene_id "AP000304.8-001"; transcript_id "AP000304.8-001"; exon_number 9;
ENm005.contig43	ExonAligner	CDS	16879	16944	.	+	2	gene_id "AP000304.8-001"; transcript_id "AP000304.8-001"; exon_number 10;
ENm005.contig43	ExonAligner	CDS	17061	17176	.	+	2	gene_id "AP000304.8-001"; transcript_id "AP000304.8-001"; exon_number 11;
ENm005.contig43	ExonAligner	CDS	17626	17688	.	+	0	gene_id "AP000304.8-001"; transcript_id "AP000304.8-001"; exon_number 12;
ENm005.contig43	ExonAligner	CDS	1591	1737	.	+	0	gene_id "AP000304.8-002"; transcript_id "AP000304.8-002"; exon_number 4;
ENm005.contig43	ExonAligner	CDS	1906	2094	.	+	0	gene_id "AP000304.8-002"; transcript_id "AP000304.8-002"; exon_number 5;
ENm005.contig43	ExonAligner	CDS	8655	8759	.	+	0	gene_id "AP000304.8-002"; transcript_id "AP000304.8-002"; exon_number 6;
ENm005.contig43	ExonAligner	CDS	10003	10113	.	+	0	gene_id "AP000304.8-002"; transcript_id "AP000304.8-002"; exon_number 7;
ENm005.contig43	ExonAligner	CDS	14192	14339	.	+	0	gene_id "AP000304.8-002"; transcript_id "AP000304.8-002"; exon_number 8;
ENm005.contig43	ExonAligner	CDS	16879	16944	.	+	2	gene_id "AP000304.8-002"; transcript_id "AP000304.8-002"; exon_number 9;
ENm005.contig43	ExonAligner	CDS	17061	17176	.	+	2	gene_id "AP000304.8-002"; transcript_id "AP000304.8-002"; exon_number 10;
ENm005.contig43	ExonAligner	CDS	17626	17688	.	+	0	gene_id "AP000304.8-002"; transcript_id "AP000304.8-002"; exon_number 11;
ENm005.contig43	ExonAligner	CDS	1591	1737	.	+	0	gene_id "AP000304.8-003"; transcript_id "AP000304.8-003"; exon_number 5;
ENm005.contig43	ExonAligner	CDS	1906	2094	.	+	0	gene_id "AP000304.8-003"; transcript_id "AP000304.8-003"; exon_number 6;
ENm005.contig43	ExonAligner	CDS	2202	2456	.	+	0	gene_id "AP000304.8-003"; transcript_id "AP000304.8-003"; exon_number 7;
ENm005.contig43	ExonAligner	CDS	19299	19439	.	-	0	gene_id "AP000304.9-008"; transcript_id "AP000304.9-008"; exon_number 1;
ENm005.contig43	ExonAligner	CDS	20056	20268	.	-	0	gene_id "AP000304.9-008"; transcript_id "AP000304.9-008"; exon_number 2;
ENm005.contig43	ExonAligner	CDS	21484	21682	.	-	1	gene_id "AP000304.9-008"; transcript_id "AP000304.9-008"; exon_number 3;
ENm005.contig43	ExonAligner	CDS	22399	22503	.	-	1	gene_id "AP000304.9-008"; transcript_id "AP000304.9-008"; exon_number 4;
ENm005.contig43	ExonAligner	CDS	22630	22708	.	-	2	gene_id "AP000304.9-008"; transcript_id "AP000304.9-008"; exon_number 5;
ENm005.contig43	ExonAligner	CDS	24716	24894	.	-	1	gene_id "AP000304.9-008"; transcript_id "AP000304.9-008"; exon_number 6;
ENm005.contig43	ExonAligner	CDS	26076	26212	.	-	0	gene_id "AP000304.9-008"; transcript_id "AP000304.9-008"; exon_number 7;
ENm005.contig43	ExonAligner	CDS	29855	30058	.	-	0	gene_id "AP000304.9-008"; transcript_id "AP000304.9-008"; exon_number 8;
ENm005.contig43	ExonAligner	CDS	32404	32727	.	-	0	gene_id "AP000304.9-008"; transcript_id "AP000304.9-008"; exon_number 10;
ENm005.contig43	ExonAligner	CDS	19299	19439	.	-	0	gene_id "AP000304.9-001"; transcript_id "AP000304.9-001"; exon_number 1;
ENm005.contig43	ExonAligner	CDS	20056	20268	.	-	0	gene_id "AP000304.9-001"; transcript_id "AP000304.9-001"; exon_number 2;
ENm005.contig43	ExonAligner	CDS	21484	21682	.	-	1	gene_id "AP000304.9-001"; transcript_id "AP000304.9-001"; exon_number 3;
ENm005.contig43	ExonAligner	CDS	22399	22503	.	-	1	gene_id "AP000304.9-001"; transcript_id "AP000304.9-001"; exon_number 4;
ENm005.contig43	ExonAligner	CDS	22630	22708	.	-	2	gene_id "AP000304.9-001"; transcript_id "AP000304.9-001"; exon_number 5;
ENm005.contig43	ExonAligner	CDS	24716	24894	.	-	1	gene_id "AP000304.9-001"; transcript_id "AP000304.9-001"; exon_number 6;
ENm005.contig43	ExonAligner	CDS	26079	26251	.	-	0	gene_id "AP000304.9-001"; transcript_id "AP000304.9-001"; exon_number 7;
ENm005.contig43	ExonAligner	CDS	29855	30058	.	-	0	gene_id "AP000304.9-001"; transcript_id "AP000304.9-001"; exon_number 8;
ENm005.contig43	ExonAligner	CDS	32404	32727	.	-	0	gene_id "AP000304.9-001"; transcript_id "AP000304.9-001"; exon_number 10;
ENm005.contig43	ExonAligner	CDS	19301	19439	.	-	1	gene_id "AP000304.9-002"; transcript_id "AP000304.9-002"; exon_number 1;
ENm005.contig43	ExonAligner	CDS	20056	20268	.	-	1	gene_id "AP000304.9-002"; transcript_id "AP000304.9-002"; exon_number 2;
ENm005.contig43	ExonAligner	CDS	21484	21682	.	-	2	gene_id "AP000304.9-002"; transcript_id "AP000304.9-002"; exon_number 3;
ENm005.contig43	ExonAligner	CDS	22399	22503	.	-	2	gene_id "AP000304.9-002"; transcript_id "AP000304.9-002"; exon_number 4;
ENm005.contig43	ExonAligner	CDS	22630	22708	.	-	0	gene_id "AP000304.9-002"; transcript_id "AP000304.9-002"; exon_number 5;
ENm005.contig43	ExonAligner	CDS	24716	24894	.	-	2	gene_id "AP000304.9-002"; transcript_id "AP000304.9-002"; exon_number 6;
ENm005.contig43	ExonAligner	CDS	26079	26251	.	-	1	gene_id "AP000304.9-002"; transcript_id "AP000304.9-002"; exon_number 7;
ENm005.contig43	ExonAligner	CDS	29855	30058	.	-	1	gene_id "AP000304.9-002"; transcript_id "AP000304.9-002"; exon_number 8;
ENm005.contig43	ExonAligner	CDS	32404	32720	.	-	1	gene_id "AP000304.9-002"; transcript_id "AP000304.9-002"; exon_number 9;
ENm005.contig43	ExonAligner	CDS	20231	20268	.	-	2	gene_id "AP000304.9-009"; transcript_id "AP000304.9-009"; exon_number 1;
ENm005.contig43	ExonAligner	CDS	21484	21682	.	-	0	gene_id "AP000304.9-009"; transcript_id "AP000304.9-009"; exon_number 2;
ENm005.contig43	ExonAligner	CDS	22399	22503	.	-	0	gene_id "AP000304.9-009"; transcript_id "AP000304.9-009"; exon_number 3;
ENm005.contig43	ExonAligner	CDS	26079	26251	.	-	2	gene_id "AP000304.9-009"; transcript_id "AP000304.9-009"; exon_number 4;
ENm005.contig43	ExonAligner	CDS	29855	30035	.	-	2	gene_id "AP000304.9-009"; transcript_id "AP000304.9-009"; exon_number 5;
ENm005.contig38	ExonAligner	CDS	20638	20775	.	-	1	gene_id "AP000313.6-019"; transcript_id "AP000313.6-019"; exon_number 3;
ENm005.contig38	ExonAligner	CDS	19467	19582	.	-	1	gene_id "AP000313.6-019"; transcript_id "AP000313.6-019"; exon_number 4;
ENm005.contig27	ExonAligner	CDS	5369	5581	.	+	0	gene_id "AP000313.6-004"; transcript_id "AP000313.6-004"; exon_number 4;
ENm005.contig27	ExonAligner	CDS	6810	6931	.	+	0	gene_id "AP000313.6-004"; transcript_id "AP000313.6-004"; exon_number 5;
ENm005.contig27	ExonAligner	CDS	7576	7658	.	+	1	gene_id "AP000313.6-004"; transcript_id "AP000313.6-004"; exon_number 6;
ENm005.contig27	ExonAligner	CDS	7957	8040	.	+	2	gene_id "AP000313.6-004"; transcript_id "AP000313.6-004"; exon_number 7;
ENm005.contig27	ExonAligner	CDS	8705	8775	.	+	2	gene_id "AP000313.6-004"; transcript_id "AP000313.6-004"; exon_number 8;
ENm005.contig27	ExonAligner	CDS	6810	6931	.	+	0	gene_id "AP000313.6-005"; transcript_id "AP000313.6-005"; exon_number 2;
ENm005.contig27	ExonAligner	CDS	7576	7658	.	+	1	gene_id "AP000313.6-005"; transcript_id "AP000313.6-005"; exon_number 3;
ENm005.contig27	ExonAligner	CDS	7957	8040	.	+	2	gene_id "AP000313.6-005"; transcript_id "AP000313.6-005"; exon_number 4;
ENm005.contig27	ExonAligner	CDS	8705	8775	.	+	2	gene_id "AP000313.6-005"; transcript_id "AP000313.6-005"; exon_number 5;
ENm005.contig27	ExonAligner	CDS	24329	24442	.	-	0	gene_id "AP000313.5-001"; transcript_id "AP000313.5-001"; exon_number 1;
ENm005.contig27	ExonAligner	CDS	24624	24698	.	-	0	gene_id "AP000313.5-001"; transcript_id "AP000313.5-001"; exon_number 2;
ENm005.contig27	ExonAligner	CDS	24711	24823	.	-	2	gene_id "AP000313.5-001"; transcript_id "AP000313.5-001"; exon_number 3;
ENm005.contig27	ExonAligner	CDS	24824	24953	.	-	0	gene_id "AP000313.5-001"; transcript_id "AP000313.5-001"; exon_number 4;
ENm005.contig27	ExonAligner	CDS	27169	27279	.	-	0	gene_id "AP000313.5-001"; transcript_id "AP000313.5-001"; exon_number 5;
ENm006.contig28	ExonAligner	CDS	4718	4921	.	-	0	gene_id "U52112.4-001"; transcript_id "U52112.4-001"; exon_number 1;
ENm006.contig28	ExonAligner	CDS	5993	6223	.	-	1	gene_id "U52112.4-001"; transcript_id "U52112.4-001"; exon_number 6;
ENm006.contig28	ExonAligner	CDS	6311	6416	.	-	2	gene_id "U52112.4-001"; transcript_id "U52112.4-001"; exon_number 7;
ENm006.contig28	ExonAligner	CDS	7665	7762	.	-	1	gene_id "U52112.4-001"; transcript_id "U52112.4-001"; exon_number 11;
ENm006.contig28	ExonAligner	CDS	8053	8122	.	-	0	gene_id "U52112.4-001"; transcript_id "U52112.4-001"; exon_number 13;
ENm006.contig28	ExonAligner	CDS	8209	8400	.	-	0	gene_id "U52112.4-001"; transcript_id "U52112.4-001"; exon_number 14;
ENm006.contig28	ExonAligner	CDS	8484	8579	.	-	0	gene_id "U52112.4-001"; transcript_id "U52112.4-001"; exon_number 15;
ENm006.contig28	ExonAligner	CDS	12122	12343	.	-	0	gene_id "U52112.4-001"; transcript_id "U52112.4-001"; exon_number 16;
ENm006.contig28	ExonAligner	CDS	12418	12540	.	-	0	gene_id "U52112.4-001"; transcript_id "U52112.4-001"; exon_number 17;
ENm006.contig28	ExonAligner	CDS	12810	12983	.	-	0	gene_id "U52112.4-001"; transcript_id "U52112.4-001"; exon_number 19;
ENm006.contig28	ExonAligner	CDS	13146	13208	.	-	0	gene_id "U52112.4-001"; transcript_id "U52112.4-001"; exon_number 20;
ENm006.contig28	ExonAligner	CDS	13295	13457	.	-	1	gene_id "U52112.4-001"; transcript_id "U52112.4-001"; exon_number 21;
ENm006.contig28	ExonAligner	CDS	13534	13741	.	-	2	gene_id "U52112.4-001"; transcript_id "U52112.4-001"; exon_number 22;
ENm006.contig28	ExonAligner	CDS	16444	16510	.	-	0	gene_id "U52112.4-001"; transcript_id "U52112.4-001"; exon_number 23;
ENm006.contig28	ExonAligner	CDS	4718	4921	.	-	0	gene_id "U52112.4-003"; transcript_id "U52112.4-003"; exon_number 1;
ENm006.contig28	ExonAligner	CDS	5993	6223	.	-	1	gene_id "U52112.4-003"; transcript_id "U52112.4-003"; exon_number 6;
ENm006.contig28	ExonAligner	CDS	6311	6416	.	-	2	gene_id "U52112.4-003"; transcript_id "U52112.4-003"; exon_number 7;
ENm006.contig28	ExonAligner	CDS	7665	7762	.	-	1	gene_id "U52112.4-003"; transcript_id "U52112.4-003"; exon_number 11;
ENm006.contig28	ExonAligner	CDS	8053	8122	.	-	0	gene_id "U52112.4-003"; transcript_id "U52112.4-003"; exon_number 13;
ENm006.contig28	ExonAligner	CDS	8209	8400	.	-	0	gene_id "U52112.4-003"; transcript_id "U52112.4-003"; exon_number 14;
ENm006.contig28	ExonAligner	CDS	8484	8579	.	-	0	gene_id "U52112.4-003"; transcript_id "U52112.4-003"; exon_number 15;
ENm006.contig28	ExonAligner	CDS	12122	12343	.	-	0	gene_id "U52112.4-003"; transcript_id "U52112.4-003"; exon_number 16;
ENm006.contig28	ExonAligner	CDS	12418	12540	.	-	0	gene_id "U52112.4-003"; transcript_id "U52112.4-003"; exon_number 17;
ENm006.contig28	ExonAligner	CDS	12810	12983	.	-	0	gene_id "U52112.4-003"; transcript_id "U52112.4-003"; exon_number 18;
ENm006.contig28	ExonAligner	CDS	13146	13208	.	-	0	gene_id "U52112.4-003"; transcript_id "U52112.4-003"; exon_number 19;
ENm006.contig28	ExonAligner	CDS	13295	13457	.	-	1	gene_id "U52112.4-003"; transcript_id "U52112.4-003"; exon_number 20;
ENm006.contig28	ExonAligner	CDS	13534	13741	.	-	2	gene_id "U52112.4-003"; transcript_id "U52112.4-003"; exon_number 21;
ENm006.contig28	ExonAligner	CDS	16444	16510	.	-	0	gene_id "U52112.4-003"; transcript_id "U52112.4-003"; exon_number 22;
ENm006.contig28	ExonAligner	CDS	4718	4921	.	-	0	gene_id "U52112.4-011"; transcript_id "U52112.4-011"; exon_number 1;
ENm006.contig28	ExonAligner	CDS	5993	6223	.	-	1	gene_id "U52112.4-011"; transcript_id "U52112.4-011"; exon_number 6;
ENm006.contig28	ExonAligner	CDS	6311	6416	.	-	2	gene_id "U52112.4-011"; transcript_id "U52112.4-011"; exon_number 7;
ENm006.contig28	ExonAligner	CDS	7665	7762	.	-	1	gene_id "U52112.4-011"; transcript_id "U52112.4-011"; exon_number 11;
ENm006.contig28	ExonAligner	CDS	8053	8122	.	-	0	gene_id "U52112.4-011"; transcript_id "U52112.4-011"; exon_number 13;
ENm006.contig28	ExonAligner	CDS	8209	8400	.	-	0	gene_id "U52112.4-011"; transcript_id "U52112.4-011"; exon_number 14;
ENm006.contig28	ExonAligner	CDS	8484	8579	.	-	0	gene_id "U52112.4-011"; transcript_id "U52112.4-011"; exon_number 15;
ENm006.contig28	ExonAligner	CDS	12122	12343	.	-	0	gene_id "U52112.4-011"; transcript_id "U52112.4-011"; exon_number 16;
ENm006.contig28	ExonAligner	CDS	12418	12540	.	-	0	gene_id "U52112.4-011"; transcript_id "U52112.4-011"; exon_number 17;
ENm006.contig28	ExonAligner	CDS	12810	12983	.	-	0	gene_id "U52112.4-011"; transcript_id "U52112.4-011"; exon_number 18;
ENm006.contig28	ExonAligner	CDS	13295	13457	.	-	1	gene_id "U52112.4-011"; transcript_id "U52112.4-011"; exon_number 19;
ENm006.contig28	ExonAligner	CDS	13534	13741	.	-	2	gene_id "U52112.4-011"; transcript_id "U52112.4-011"; exon_number 20;
ENm006.contig28	ExonAligner	CDS	16444	16510	.	-	0	gene_id "U52112.4-011"; transcript_id "U52112.4-011"; exon_number 21;
ENm006.contig28	ExonAligner	CDS	5993	6223	.	-	2	gene_id "U52112.4-010"; transcript_id "U52112.4-010"; exon_number 3;
ENm006.contig28	ExonAligner	CDS	6311	6416	.	-	0	gene_id "U52112.4-010"; transcript_id "U52112.4-010"; exon_number 4;
ENm006.contig28	ExonAligner	CDS	7662	7748	.	-	1	gene_id "U52112.4-010"; transcript_id "U52112.4-010"; exon_number 7;
ENm006.contig59	ExonAligner	CDS	265	396	.	-	0	gene_id "U52112.5-001"; transcript_id "U52112.5-001"; exon_number 3;
ENm006.contig59	ExonAligner	CDS	544	719	.	-	2	gene_id "U52112.5-001"; transcript_id "U52112.5-001"; exon_number 4;
ENm006.contig59	ExonAligner	CDS	842	923	.	-	0	gene_id "U52112.5-001"; transcript_id "U52112.5-001"; exon_number 5;
ENm006.contig59	ExonAligner	CDS	1265	1489	.	-	0	gene_id "U52112.5-001"; transcript_id "U52112.5-001"; exon_number 6;
ENm006.contig59	ExonAligner	CDS	265	396	.	-	0	gene_id "U52112.5-004"; transcript_id "U52112.5-004"; exon_number 3;
ENm006.contig59	ExonAligner	CDS	544	719	.	-	2	gene_id "U52112.5-004"; transcript_id "U52112.5-004"; exon_number 4;
ENm006.contig59	ExonAligner	CDS	842	923	.	-	0	gene_id "U52112.5-004"; transcript_id "U52112.5-004"; exon_number 5;
ENm006.contig59	ExonAligner	CDS	1265	1489	.	-	0	gene_id "U52112.5-004"; transcript_id "U52112.5-004"; exon_number 6;
ENm006.contig59	ExonAligner	CDS	265	378	.	-	0	gene_id "U52112.5-003"; transcript_id "U52112.5-003"; exon_number 4;
ENm006.contig34	ExonAligner	CDS	2090	2311	.	+	2	gene_id "U52112.6-001"; transcript_id "U52112.6-001"; exon_number 11;
ENm006.contig34	ExonAligner	CDS	1852	1990	.	+	0	gene_id "U52112.6-001"; transcript_id "U52112.6-001"; exon_number 12;
ENm006.contig34	ExonAligner	CDS	1617	1759	.	+	2	gene_id "U52112.6-001"; transcript_id "U52112.6-001"; exon_number 13;
ENm006.contig34	ExonAligner	CDS	1236	1449	.	+	0	gene_id "U52112.6-001"; transcript_id "U52112.6-001"; exon_number 14;
ENm006.contig34	ExonAligner	CDS	955	1053	.	+	0	gene_id "U52112.6-001"; transcript_id "U52112.6-001"; exon_number 15;
ENm006.contig34	ExonAligner	CDS	629	853	.	+	0	gene_id "U52112.6-001"; transcript_id "U52112.6-001"; exon_number 16;
ENm006.contig34	ExonAligner	CDS	325	522	.	+	0	gene_id "U52112.6-001"; transcript_id "U52112.6-001"; exon_number 17;
ENm006.contig34	ExonAligner	CDS	78	232	.	+	2	gene_id "U52112.6-001"; transcript_id "U52112.6-001"; exon_number 18;
ENm006.contig34	ExonAligner	CDS	2090	2311	.	+	2	gene_id "U52112.6-003"; transcript_id "U52112.6-003"; exon_number 11;
ENm006.contig34	ExonAligner	CDS	1852	1990	.	+	0	gene_id "U52112.6-003"; transcript_id "U52112.6-003"; exon_number 12;
ENm006.contig34	ExonAligner	CDS	1617	1759	.	+	2	gene_id "U52112.6-003"; transcript_id "U52112.6-003"; exon_number 13;
ENm006.contig34	ExonAligner	CDS	1236	1449	.	+	0	gene_id "U52112.6-003"; transcript_id "U52112.6-003"; exon_number 14;
ENm006.contig34	ExonAligner	CDS	955	1053	.	+	0	gene_id "U52112.6-003"; transcript_id "U52112.6-003"; exon_number 15;
ENm006.contig34	ExonAligner	CDS	629	853	.	+	0	gene_id "U52112.6-003"; transcript_id "U52112.6-003"; exon_number 16;
ENm006.contig34	ExonAligner	CDS	325	522	.	+	0	gene_id "U52112.6-003"; transcript_id "U52112.6-003"; exon_number 17;
ENm006.contig34	ExonAligner	CDS	78	232	.	+	2	gene_id "U52112.6-003"; transcript_id "U52112.6-003"; exon_number 18;
ENm006.contig63	ExonAligner	CDS	789	874	.	+	2	gene_id "U52112.3-017"; transcript_id "U52112.3-017"; exon_number 2;
ENm006.contig63	ExonAligner	CDS	569	697	.	+	2	gene_id "U52112.3-017"; transcript_id "U52112.3-017"; exon_number 3;
ENm006.contig63	ExonAligner	CDS	301	468	.	+	2	gene_id "U52112.3-017"; transcript_id "U52112.3-017"; exon_number 4;
ENm006.contig63	ExonAligner	CDS	101	224	.	+	0	gene_id "U52112.3-017"; transcript_id "U52112.3-017"; exon_number 5;
ENm006.contig63	ExonAligner	CDS	789	874	.	+	2	gene_id "U52112.3-012"; transcript_id "U52112.3-012"; exon_number 11;
ENm006.contig63	ExonAligner	CDS	569	697	.	+	2	gene_id "U52112.3-012"; transcript_id "U52112.3-012"; exon_number 12;
ENm006.contig63	ExonAligner	CDS	301	468	.	+	2	gene_id "U52112.3-012"; transcript_id "U52112.3-012"; exon_number 13;
ENm006.contig63	ExonAligner	CDS	89	224	.	+	0	gene_id "U52112.3-012"; transcript_id "U52112.3-012"; exon_number 14;
ENm006.contig63	ExonAligner	CDS	789	874	.	+	2	gene_id "U52112.3-001"; transcript_id "U52112.3-001"; exon_number 10;
ENm006.contig63	ExonAligner	CDS	569	697	.	+	2	gene_id "U52112.3-001"; transcript_id "U52112.3-001"; exon_number 11;
ENm006.contig63	ExonAligner	CDS	301	468	.	+	2	gene_id "U52112.3-001"; transcript_id "U52112.3-001"; exon_number 12;
ENm006.contig63	ExonAligner	CDS	89	224	.	+	0	gene_id "U52112.3-001"; transcript_id "U52112.3-001"; exon_number 13;
ENm006.contig63	ExonAligner	CDS	789	874	.	+	2	gene_id "U52112.3-002"; transcript_id "U52112.3-002"; exon_number 11;
ENm006.contig63	ExonAligner	CDS	569	697	.	+	2	gene_id "U52112.3-002"; transcript_id "U52112.3-002"; exon_number 12;
ENm006.contig63	ExonAligner	CDS	301	468	.	+	2	gene_id "U52112.3-002"; transcript_id "U52112.3-002"; exon_number 13;
ENm006.contig63	ExonAligner	CDS	89	224	.	+	0	gene_id "U52112.3-002"; transcript_id "U52112.3-002"; exon_number 14;
ENm006.contig43	ExonAligner	CDS	302	1385	.	-	1	gene_id "AF030876.1-001"; transcript_id "AF030876.1-001"; exon_number 1;
ENm006.contig43	ExonAligner	CDS	1898	2224	.	-	1	gene_id "AF030876.1-001"; transcript_id "AF030876.1-001"; exon_number 2;
ENm006.contig43	ExonAligner	CDS	302	1385	.	-	1	gene_id "AF030876.1-002"; transcript_id "AF030876.1-002"; exon_number 1;
ENm006.contig43	ExonAligner	CDS	1898	2224	.	-	1	gene_id "AF030876.1-002"; transcript_id "AF030876.1-002"; exon_number 2;
ENm006.contig40	ExonAligner	CDS	346	463	.	+	1	gene_id "LL0XNC01-14B7.1-002"; transcript_id "LL0XNC01-14B7.1-002"; exon_number 2;
ENm006.contig40	ExonAligner	CDS	2030	2127	.	+	0	gene_id "LL0XNC01-14B7.1-002"; transcript_id "LL0XNC01-14B7.1-002"; exon_number 3;
ENm006.contig40	ExonAligner	CDS	2841	3031	.	+	1	gene_id "LL0XNC01-14B7.1-002"; transcript_id "LL0XNC01-14B7.1-002"; exon_number 4;
ENm006.contig40	ExonAligner	CDS	3111	3238	.	+	1	gene_id "LL0XNC01-14B7.1-002"; transcript_id "LL0XNC01-14B7.1-002"; exon_number 5;
ENm006.contig40	ExonAligner	CDS	4387	4580	.	+	2	gene_id "LL0XNC01-14B7.1-002"; transcript_id "LL0XNC01-14B7.1-002"; exon_number 6;
ENm006.contig40	ExonAligner	CDS	6388	6546	.	+	0	gene_id "LL0XNC01-14B7.1-002"; transcript_id "LL0XNC01-14B7.1-002"; exon_number 7;
ENm006.contig40	ExonAligner	CDS	9732	9882	.	+	0	gene_id "LL0XNC01-14B7.1-002"; transcript_id "LL0XNC01-14B7.1-002"; exon_number 8;
ENm006.contig40	ExonAligner	CDS	10601	10725	.	+	2	gene_id "LL0XNC01-14B7.1-002"; transcript_id "LL0XNC01-14B7.1-002"; exon_number 9;
ENm006.contig40	ExonAligner	CDS	11101	11178	.	+	0	gene_id "LL0XNC01-14B7.1-002"; transcript_id "LL0XNC01-14B7.1-002"; exon_number 10;
ENm006.contig40	ExonAligner	CDS	12519	12609	.	+	0	gene_id "LL0XNC01-14B7.1-002"; transcript_id "LL0XNC01-14B7.1-002"; exon_number 11;
ENm006.contig40	ExonAligner	CDS	12717	12836	.	+	2	gene_id "LL0XNC01-14B7.1-002"; transcript_id "LL0XNC01-14B7.1-002"; exon_number 12;
ENm006.contig40	ExonAligner	CDS	13781	13950	.	+	2	gene_id "LL0XNC01-14B7.1-002"; transcript_id "LL0XNC01-14B7.1-002"; exon_number 13;
ENm006.contig40	ExonAligner	CDS	380	463	.	+	0	gene_id "LL0XNC01-14B7.1-001"; transcript_id "LL0XNC01-14B7.1-001"; exon_number 1;
ENm006.contig40	ExonAligner	CDS	2030	2127	.	+	0	gene_id "LL0XNC01-14B7.1-001"; transcript_id "LL0XNC01-14B7.1-001"; exon_number 2;
ENm006.contig40	ExonAligner	CDS	2841	3031	.	+	1	gene_id "LL0XNC01-14B7.1-001"; transcript_id "LL0XNC01-14B7.1-001"; exon_number 3;
ENm006.contig40	ExonAligner	CDS	3111	3238	.	+	1	gene_id "LL0XNC01-14B7.1-001"; transcript_id "LL0XNC01-14B7.1-001"; exon_number 4;
ENm006.contig40	ExonAligner	CDS	4387	4580	.	+	2	gene_id "LL0XNC01-14B7.1-001"; transcript_id "LL0XNC01-14B7.1-001"; exon_number 5;
ENm006.contig40	ExonAligner	CDS	6388	6546	.	+	0	gene_id "LL0XNC01-14B7.1-001"; transcript_id "LL0XNC01-14B7.1-001"; exon_number 6;
ENm006.contig40	ExonAligner	CDS	9732	9882	.	+	0	gene_id "LL0XNC01-14B7.1-001"; transcript_id "LL0XNC01-14B7.1-001"; exon_number 7;
ENm006.contig40	ExonAligner	CDS	10601	10725	.	+	2	gene_id "LL0XNC01-14B7.1-001"; transcript_id "LL0XNC01-14B7.1-001"; exon_number 8;
ENm006.contig40	ExonAligner	CDS	11101	11178	.	+	0	gene_id "LL0XNC01-14B7.1-001"; transcript_id "LL0XNC01-14B7.1-001"; exon_number 9;
ENm006.contig40	ExonAligner	CDS	12519	12609	.	+	0	gene_id "LL0XNC01-14B7.1-001"; transcript_id "LL0XNC01-14B7.1-001"; exon_number 10;
ENm006.contig40	ExonAligner	CDS	12717	12836	.	+	2	gene_id "LL0XNC01-14B7.1-001"; transcript_id "LL0XNC01-14B7.1-001"; exon_number 11;
ENm006.contig40	ExonAligner	CDS	13781	13950	.	+	2	gene_id "LL0XNC01-14B7.1-001"; transcript_id "LL0XNC01-14B7.1-001"; exon_number 12;
ENm006.contig40	ExonAligner	CDS	12519	12609	.	+	0	gene_id "LL0XNC01-14B7.1-003"; transcript_id "LL0XNC01-14B7.1-003"; exon_number 2;
ENm006.contig40	ExonAligner	CDS	12717	12836	.	+	2	gene_id "LL0XNC01-14B7.1-003"; transcript_id "LL0XNC01-14B7.1-003"; exon_number 3;
ENm006.contig40	ExonAligner	CDS	13781	13950	.	+	2	gene_id "LL0XNC01-14B7.1-003"; transcript_id "LL0XNC01-14B7.1-003"; exon_number 4;
ENm006.contig20	ExonAligner	CDS	5603	5721	.	-	2	gene_id "XX-FW83128A1.1-016"; transcript_id "XX-FW83128A1.1-016"; exon_number 1;
ENm006.contig20	ExonAligner	CDS	5728	5875	.	-	2	gene_id "XX-FW83128A1.1-016"; transcript_id "XX-FW83128A1.1-016"; exon_number 2;
ENm006.contig20	ExonAligner	CDS	6037	6303	.	-	2	gene_id "XX-FW83128A1.1-016"; transcript_id "XX-FW83128A1.1-016"; exon_number 3;
ENm006.contig20	ExonAligner	CDS	6608	6760	.	-	2	gene_id "XX-FW83128A1.1-016"; transcript_id "XX-FW83128A1.1-016"; exon_number 4;
ENm006.contig20	ExonAligner	CDS	6833	6944	.	-	0	gene_id "XX-FW83128A1.1-016"; transcript_id "XX-FW83128A1.1-016"; exon_number 5;
ENm006.contig20	ExonAligner	CDS	8315	8462	.	+	0	gene_id "XX-FW83128A1.1-015"; transcript_id "XX-FW83128A1.1-015"; exon_number 1;
ENm006.contig20	ExonAligner	CDS	7855	7983	.	+	0	gene_id "XX-FW83128A1.1-015"; transcript_id "XX-FW83128A1.1-015"; exon_number 2;
ENm006.contig20	ExonAligner	CDS	7635	7775	.	+	0	gene_id "XX-FW83128A1.1-015"; transcript_id "XX-FW83128A1.1-015"; exon_number 3;
ENm006.contig20	ExonAligner	CDS	7447	7549	.	+	1	gene_id "XX-FW83128A1.1-015"; transcript_id "XX-FW83128A1.1-015"; exon_number 4;
ENm006.contig20	ExonAligner	CDS	7220	7315	.	+	1	gene_id "XX-FW83128A1.1-015"; transcript_id "XX-FW83128A1.1-015"; exon_number 5;
ENm006.contig20	ExonAligner	CDS	7063	7127	.	+	1	gene_id "XX-FW83128A1.1-015"; transcript_id "XX-FW83128A1.1-015"; exon_number 6;
ENm006.contig20	ExonAligner	CDS	11795	11925	.	-	2	gene_id "XX-FW83128A1.1-019"; transcript_id "XX-FW83128A1.1-019"; exon_number 1;
ENm006.contig20	ExonAligner	CDS	13156	13422	.	-	1	gene_id "XX-FW83128A1.1-019"; transcript_id "XX-FW83128A1.1-019"; exon_number 2;
ENm006.contig20	ExonAligner	CDS	13967	14057	.	-	2	gene_id "XX-FW83128A1.1-019"; transcript_id "XX-FW83128A1.1-019"; exon_number 3;
ENm006.contig20	ExonAligner	CDS	14140	14209	.	-	2	gene_id "XX-FW83128A1.1-019"; transcript_id "XX-FW83128A1.1-019"; exon_number 4;
ENm006.contig15	ExonAligner	CDS	1868	1890	.	+	0	gene_id "XX-FW83563B9.1-008"; transcript_id "XX-FW83563B9.1-008"; exon_number 1;
ENm006.contig15	ExonAligner	CDS	2554	2612	.	+	1	gene_id "XX-FW83563B9.1-008"; transcript_id "XX-FW83563B9.1-008"; exon_number 2;
ENm006.contig15	ExonAligner	CDS	2694	2801	.	+	2	gene_id "XX-FW83563B9.1-008"; transcript_id "XX-FW83563B9.1-008"; exon_number 3;
ENm006.contig15	ExonAligner	CDS	2934	3072	.	+	2	gene_id "XX-FW83563B9.1-008"; transcript_id "XX-FW83563B9.1-008"; exon_number 4;
ENm006.contig15	ExonAligner	CDS	3312	3474	.	+	1	gene_id "XX-FW83563B9.1-008"; transcript_id "XX-FW83563B9.1-008"; exon_number 5;
ENm006.contig15	ExonAligner	CDS	3558	3713	.	+	0	gene_id "XX-FW83563B9.1-008"; transcript_id "XX-FW83563B9.1-008"; exon_number 6;
ENm006.contig15	ExonAligner	CDS	1868	1890	.	+	0	gene_id "XX-FW83563B9.1-001"; transcript_id "XX-FW83563B9.1-001"; exon_number 1;
ENm006.contig15	ExonAligner	CDS	2554	2612	.	+	1	gene_id "XX-FW83563B9.1-001"; transcript_id "XX-FW83563B9.1-001"; exon_number 2;
ENm006.contig15	ExonAligner	CDS	2694	2801	.	+	2	gene_id "XX-FW83563B9.1-001"; transcript_id "XX-FW83563B9.1-001"; exon_number 3;
ENm006.contig15	ExonAligner	CDS	2934	3072	.	+	2	gene_id "XX-FW83563B9.1-001"; transcript_id "XX-FW83563B9.1-001"; exon_number 4;
ENm006.contig15	ExonAligner	CDS	3312	3474	.	+	1	gene_id "XX-FW83563B9.1-001"; transcript_id "XX-FW83563B9.1-001"; exon_number 5;
ENm006.contig15	ExonAligner	CDS	3558	3713	.	+	0	gene_id "XX-FW83563B9.1-001"; transcript_id "XX-FW83563B9.1-001"; exon_number 6;
ENm006.contig15	ExonAligner	CDS	2554	2612	.	+	1	gene_id "XX-FW83563B9.1-011"; transcript_id "XX-FW83563B9.1-011"; exon_number 2;
ENm006.contig15	ExonAligner	CDS	2694	2801	.	+	2	gene_id "XX-FW83563B9.1-011"; transcript_id "XX-FW83563B9.1-011"; exon_number 3;
ENm006.contig15	ExonAligner	CDS	2934	3072	.	+	2	gene_id "XX-FW83563B9.1-011"; transcript_id "XX-FW83563B9.1-011"; exon_number 4;
ENm006.contig15	ExonAligner	CDS	3312	3474	.	+	1	gene_id "XX-FW83563B9.1-011"; transcript_id "XX-FW83563B9.1-011"; exon_number 5;
ENm006.contig15	ExonAligner	CDS	3558	3713	.	+	0	gene_id "XX-FW83563B9.1-011"; transcript_id "XX-FW83563B9.1-011"; exon_number 6;
ENm006.contig15	ExonAligner	CDS	4801	5051	.	-	0	gene_id "XX-FW83563B9.2-006"; transcript_id "XX-FW83563B9.2-006"; exon_number 2;
ENm006.contig15	ExonAligner	CDS	5130	5242	.	-	2	gene_id "XX-FW83563B9.2-006"; transcript_id "XX-FW83563B9.2-006"; exon_number 3;
ENm006.contig15	ExonAligner	CDS	5319	5419	.	-	1	gene_id "XX-FW83563B9.2-006"; transcript_id "XX-FW83563B9.2-006"; exon_number 4;
ENm006.contig15	ExonAligner	CDS	5938	6024	.	-	1	gene_id "XX-FW83563B9.2-006"; transcript_id "XX-FW83563B9.2-006"; exon_number 5;
ENm006.contig15	ExonAligner	CDS	6109	6196	.	-	0	gene_id "XX-FW83563B9.2-006"; transcript_id "XX-FW83563B9.2-006"; exon_number 6;
ENm006.contig15	ExonAligner	CDS	6293	6424	.	-	0	gene_id "XX-FW83563B9.2-006"; transcript_id "XX-FW83563B9.2-006"; exon_number 7;
ENm006.contig15	ExonAligner	CDS	4801	5051	.	-	0	gene_id "XX-FW83563B9.2-002"; transcript_id "XX-FW83563B9.2-002"; exon_number 2;
ENm006.contig15	ExonAligner	CDS	5130	5242	.	-	2	gene_id "XX-FW83563B9.2-002"; transcript_id "XX-FW83563B9.2-002"; exon_number 3;
ENm006.contig15	ExonAligner	CDS	5319	5419	.	-	1	gene_id "XX-FW83563B9.2-002"; transcript_id "XX-FW83563B9.2-002"; exon_number 4;
ENm006.contig15	ExonAligner	CDS	5938	6024	.	-	1	gene_id "XX-FW83563B9.2-002"; transcript_id "XX-FW83563B9.2-002"; exon_number 5;
ENm006.contig15	ExonAligner	CDS	6109	6196	.	-	0	gene_id "XX-FW83563B9.2-002"; transcript_id "XX-FW83563B9.2-002"; exon_number 6;
ENm006.contig15	ExonAligner	CDS	6293	6424	.	-	0	gene_id "XX-FW83563B9.2-002"; transcript_id "XX-FW83563B9.2-002"; exon_number 7;
ENm006.contig15	ExonAligner	CDS	4801	5051	.	-	0	gene_id "XX-FW83563B9.2-001"; transcript_id "XX-FW83563B9.2-001"; exon_number 2;
ENm006.contig15	ExonAligner	CDS	5130	5242	.	-	2	gene_id "XX-FW83563B9.2-001"; transcript_id "XX-FW83563B9.2-001"; exon_number 3;
ENm006.contig15	ExonAligner	CDS	5319	5419	.	-	1	gene_id "XX-FW83563B9.2-001"; transcript_id "XX-FW83563B9.2-001"; exon_number 4;
ENm006.contig15	ExonAligner	CDS	5938	6024	.	-	1	gene_id "XX-FW83563B9.2-001"; transcript_id "XX-FW83563B9.2-001"; exon_number 5;
ENm006.contig15	ExonAligner	CDS	6109	6196	.	-	0	gene_id "XX-FW83563B9.2-001"; transcript_id "XX-FW83563B9.2-001"; exon_number 6;
ENm006.contig15	ExonAligner	CDS	6293	6424	.	-	0	gene_id "XX-FW83563B9.2-001"; transcript_id "XX-FW83563B9.2-001"; exon_number 7;
ENm006.contig15	ExonAligner	CDS	4801	5051	.	-	0	gene_id "XX-FW83563B9.2-004"; transcript_id "XX-FW83563B9.2-004"; exon_number 2;
ENm006.contig15	ExonAligner	CDS	5130	5242	.	-	2	gene_id "XX-FW83563B9.2-004"; transcript_id "XX-FW83563B9.2-004"; exon_number 3;
ENm006.contig15	ExonAligner	CDS	5319	5419	.	-	1	gene_id "XX-FW83563B9.2-004"; transcript_id "XX-FW83563B9.2-004"; exon_number 4;
ENm006.contig15	ExonAligner	CDS	5938	6024	.	-	1	gene_id "XX-FW83563B9.2-004"; transcript_id "XX-FW83563B9.2-004"; exon_number 5;
ENm006.contig15	ExonAligner	CDS	6109	6196	.	-	0	gene_id "XX-FW83563B9.2-004"; transcript_id "XX-FW83563B9.2-004"; exon_number 6;
ENm006.contig15	ExonAligner	CDS	6293	6424	.	-	0	gene_id "XX-FW83563B9.2-004"; transcript_id "XX-FW83563B9.2-004"; exon_number 7;
ENm006.contig15	ExonAligner	CDS	5938	6024	.	-	1	gene_id "XX-FW83563B9.2-003"; transcript_id "XX-FW83563B9.2-003"; exon_number 1;
ENm006.contig15	ExonAligner	CDS	6109	6196	.	-	0	gene_id "XX-FW83563B9.2-003"; transcript_id "XX-FW83563B9.2-003"; exon_number 2;
ENm006.contig15	ExonAligner	CDS	6293	6424	.	-	0	gene_id "XX-FW83563B9.2-003"; transcript_id "XX-FW83563B9.2-003"; exon_number 3;
ENm006.contig15	ExonAligner	CDS	10584	10712	.	+	2	gene_id "XX-FW83563B9.3-004"; transcript_id "XX-FW83563B9.3-004"; exon_number 2;
ENm006.contig15	ExonAligner	CDS	11158	11197	.	+	2	gene_id "XX-FW83563B9.3-004"; transcript_id "XX-FW83563B9.3-004"; exon_number 3;
ENm006.contig15	ExonAligner	CDS	11284	11369	.	+	1	gene_id "XX-FW83563B9.3-004"; transcript_id "XX-FW83563B9.3-004"; exon_number 4;
ENm006.contig15	ExonAligner	CDS	18149	18229	.	+	2	gene_id "XX-FW83563B9.3-004"; transcript_id "XX-FW83563B9.3-004"; exon_number 5;
ENm006.contig15	ExonAligner	CDS	18436	18498	.	+	2	gene_id "XX-FW83563B9.3-004"; transcript_id "XX-FW83563B9.3-004"; exon_number 6;
ENm006.contig15	ExonAligner	CDS	18582	18634	.	+	2	gene_id "XX-FW83563B9.3-004"; transcript_id "XX-FW83563B9.3-004"; exon_number 7;
ENm006.contig15	ExonAligner	CDS	18829	18906	.	+	0	gene_id "XX-FW83563B9.3-004"; transcript_id "XX-FW83563B9.3-004"; exon_number 8;
ENm006.contig15	ExonAligner	CDS	18990	19094	.	+	0	gene_id "XX-FW83563B9.3-004"; transcript_id "XX-FW83563B9.3-004"; exon_number 9;
ENm006.contig15	ExonAligner	CDS	10584	10712	.	+	2	gene_id "XX-FW83563B9.3-002"; transcript_id "XX-FW83563B9.3-002"; exon_number 2;
ENm006.contig15	ExonAligner	CDS	11158	11197	.	+	2	gene_id "XX-FW83563B9.3-002"; transcript_id "XX-FW83563B9.3-002"; exon_number 3;
ENm006.contig15	ExonAligner	CDS	11284	11369	.	+	1	gene_id "XX-FW83563B9.3-002"; transcript_id "XX-FW83563B9.3-002"; exon_number 4;
ENm006.contig15	ExonAligner	CDS	18149	18229	.	+	2	gene_id "XX-FW83563B9.3-002"; transcript_id "XX-FW83563B9.3-002"; exon_number 5;
ENm006.contig15	ExonAligner	CDS	18306	18341	.	+	2	gene_id "XX-FW83563B9.3-002"; transcript_id "XX-FW83563B9.3-002"; exon_number 6;
ENm006.contig15	ExonAligner	CDS	18436	18498	.	+	2	gene_id "XX-FW83563B9.3-002"; transcript_id "XX-FW83563B9.3-002"; exon_number 7;
ENm006.contig15	ExonAligner	CDS	18582	18634	.	+	2	gene_id "XX-FW83563B9.3-002"; transcript_id "XX-FW83563B9.3-002"; exon_number 8;
ENm006.contig15	ExonAligner	CDS	18829	18906	.	+	0	gene_id "XX-FW83563B9.3-002"; transcript_id "XX-FW83563B9.3-002"; exon_number 9;
ENm006.contig15	ExonAligner	CDS	18990	19094	.	+	0	gene_id "XX-FW83563B9.3-002"; transcript_id "XX-FW83563B9.3-002"; exon_number 10;
ENm006.contig15	ExonAligner	CDS	10584	10712	.	+	2	gene_id "XX-FW83563B9.3-001"; transcript_id "XX-FW83563B9.3-001"; exon_number 2;
ENm006.contig15	ExonAligner	CDS	11158	11197	.	+	2	gene_id "XX-FW83563B9.3-001"; transcript_id "XX-FW83563B9.3-001"; exon_number 3;
ENm006.contig15	ExonAligner	CDS	11284	11369	.	+	1	gene_id "XX-FW83563B9.3-001"; transcript_id "XX-FW83563B9.3-001"; exon_number 4;
ENm006.contig15	ExonAligner	CDS	18149	18229	.	+	2	gene_id "XX-FW83563B9.3-001"; transcript_id "XX-FW83563B9.3-001"; exon_number 6;
ENm006.contig15	ExonAligner	CDS	18306	18341	.	+	2	gene_id "XX-FW83563B9.3-001"; transcript_id "XX-FW83563B9.3-001"; exon_number 7;
ENm006.contig15	ExonAligner	CDS	18436	18498	.	+	2	gene_id "XX-FW83563B9.3-001"; transcript_id "XX-FW83563B9.3-001"; exon_number 8;
ENm006.contig15	ExonAligner	CDS	18582	18634	.	+	2	gene_id "XX-FW83563B9.3-001"; transcript_id "XX-FW83563B9.3-001"; exon_number 9;
ENm006.contig15	ExonAligner	CDS	18829	18906	.	+	0	gene_id "XX-FW83563B9.3-001"; transcript_id "XX-FW83563B9.3-001"; exon_number 10;
ENm006.contig15	ExonAligner	CDS	18990	19094	.	+	0	gene_id "XX-FW83563B9.3-001"; transcript_id "XX-FW83563B9.3-001"; exon_number 11;
ENm006.contig15	ExonAligner	CDS	10584	10712	.	+	2	gene_id "XX-FW83563B9.3-011"; transcript_id "XX-FW83563B9.3-011"; exon_number 2;
ENm006.contig15	ExonAligner	CDS	11158	11197	.	+	2	gene_id "XX-FW83563B9.3-011"; transcript_id "XX-FW83563B9.3-011"; exon_number 3;
ENm006.contig15	ExonAligner	CDS	11284	11369	.	+	1	gene_id "XX-FW83563B9.3-011"; transcript_id "XX-FW83563B9.3-011"; exon_number 4;
ENm006.contig15	ExonAligner	CDS	10584	10712	.	+	2	gene_id "XX-FW83563B9.3-003"; transcript_id "XX-FW83563B9.3-003"; exon_number 2;
ENm006.contig15	ExonAligner	CDS	11158	11197	.	+	2	gene_id "XX-FW83563B9.3-003"; transcript_id "XX-FW83563B9.3-003"; exon_number 3;
ENm006.contig15	ExonAligner	CDS	11284	11369	.	+	1	gene_id "XX-FW83563B9.3-003"; transcript_id "XX-FW83563B9.3-003"; exon_number 4;
ENm006.contig15	ExonAligner	CDS	18149	18229	.	+	2	gene_id "XX-FW83563B9.3-003"; transcript_id "XX-FW83563B9.3-003"; exon_number 6;
ENm006.contig15	ExonAligner	CDS	18436	18498	.	+	2	gene_id "XX-FW83563B9.3-003"; transcript_id "XX-FW83563B9.3-003"; exon_number 7;
ENm006.contig15	ExonAligner	CDS	18582	18634	.	+	2	gene_id "XX-FW83563B9.3-003"; transcript_id "XX-FW83563B9.3-003"; exon_number 8;
ENm006.contig15	ExonAligner	CDS	18829	18906	.	+	0	gene_id "XX-FW83563B9.3-003"; transcript_id "XX-FW83563B9.3-003"; exon_number 9;
ENm006.contig15	ExonAligner	CDS	18990	19094	.	+	0	gene_id "XX-FW83563B9.3-003"; transcript_id "XX-FW83563B9.3-003"; exon_number 10;
ENm006.contig15	ExonAligner	CDS	11158	11197	.	+	2	gene_id "XX-FW83563B9.3-006"; transcript_id "XX-FW83563B9.3-006"; exon_number 2;
ENm006.contig15	ExonAligner	CDS	11284	11369	.	+	1	gene_id "XX-FW83563B9.3-006"; transcript_id "XX-FW83563B9.3-006"; exon_number 3;
ENm006.contig15	ExonAligner	CDS	18149	18229	.	+	2	gene_id "XX-FW83563B9.3-006"; transcript_id "XX-FW83563B9.3-006"; exon_number 4;
ENm006.contig15	ExonAligner	CDS	18436	18634	.	+	2	gene_id "XX-FW83563B9.3-006"; transcript_id "XX-FW83563B9.3-006"; exon_number 5;
ENm006.contig15	ExonAligner	CDS	18829	18906	.	+	0	gene_id "XX-FW83563B9.3-006"; transcript_id "XX-FW83563B9.3-006"; exon_number 6;
ENm006.contig15	ExonAligner	CDS	18990	19094	.	+	0	gene_id "XX-FW83563B9.3-006"; transcript_id "XX-FW83563B9.3-006"; exon_number 7;
ENm006.contig26	ExonAligner	CDS	17692	17837	.	-	1	gene_id "XX-FW81657B9.2-001"; transcript_id "XX-FW81657B9.2-001"; exon_number 4;
ENm006.contig26	ExonAligner	CDS	16417	16493	.	-	2	gene_id "XX-FW81657B9.2-001"; transcript_id "XX-FW81657B9.2-001"; exon_number 5;
ENm006.contig26	ExonAligner	CDS	16201	16267	.	-	0	gene_id "XX-FW81657B9.2-001"; transcript_id "XX-FW81657B9.2-001"; exon_number 6;
ENm006.contig26	ExonAligner	CDS	16060	16121	.	-	2	gene_id "XX-FW81657B9.2-001"; transcript_id "XX-FW81657B9.2-001"; exon_number 7;
ENm006.contig26	ExonAligner	CDS	15903	15979	.	-	0	gene_id "XX-FW81657B9.2-001"; transcript_id "XX-FW81657B9.2-001"; exon_number 8;
ENm006.contig26	ExonAligner	CDS	15729	15783	.	-	1	gene_id "XX-FW81657B9.2-001"; transcript_id "XX-FW81657B9.2-001"; exon_number 9;
ENm006.contig26	ExonAligner	CDS	15553	15601	.	-	0	gene_id "XX-FW81657B9.2-001"; transcript_id "XX-FW81657B9.2-001"; exon_number 10;
ENm006.contig26	ExonAligner	CDS	15389	15459	.	-	2	gene_id "XX-FW81657B9.2-001"; transcript_id "XX-FW81657B9.2-001"; exon_number 11;
ENm006.contig26	ExonAligner	CDS	15191	15301	.	-	0	gene_id "XX-FW81657B9.2-001"; transcript_id "XX-FW81657B9.2-001"; exon_number 12;
ENm006.contig11	ExonAligner	CDS	9632	10238	.	-	0	gene_id "XX-FW81657B9.3-001"; transcript_id "XX-FW81657B9.3-001"; exon_number 1;
ENm006.contig11	ExonAligner	CDS	8952	9491	.	-	0	gene_id "XX-FW81657B9.3-001"; transcript_id "XX-FW81657B9.3-001"; exon_number 2;
ENm006.contig11	ExonAligner	CDS	8608	8790	.	-	0	gene_id "XX-FW81657B9.3-001"; transcript_id "XX-FW81657B9.3-001"; exon_number 3;
ENm006.contig11	ExonAligner	CDS	8101	8229	.	-	0	gene_id "XX-FW81657B9.3-001"; transcript_id "XX-FW81657B9.3-001"; exon_number 4;
ENm006.contig11	ExonAligner	CDS	7934	8028	.	-	0	gene_id "XX-FW81657B9.3-001"; transcript_id "XX-FW81657B9.3-001"; exon_number 5;
ENm006.contig11	ExonAligner	CDS	7669	7786	.	-	1	gene_id "XX-FW81657B9.3-001"; transcript_id "XX-FW81657B9.3-001"; exon_number 6;
ENm006.contig11	ExonAligner	CDS	7443	7599	.	-	0	gene_id "XX-FW81657B9.3-001"; transcript_id "XX-FW81657B9.3-001"; exon_number 7;
ENm006.contig11	ExonAligner	CDS	7258	7357	.	-	2	gene_id "XX-FW81657B9.3-001"; transcript_id "XX-FW81657B9.3-001"; exon_number 8;
ENm006.contig11	ExonAligner	CDS	7062	7176	.	-	1	gene_id "XX-FW81657B9.3-001"; transcript_id "XX-FW81657B9.3-001"; exon_number 9;
ENm006.contig11	ExonAligner	CDS	6777	6977	.	-	0	gene_id "XX-FW81657B9.3-001"; transcript_id "XX-FW81657B9.3-001"; exon_number 10;
ENm006.contig11	ExonAligner	CDS	6602	6692	.	-	0	gene_id "XX-FW81657B9.3-001"; transcript_id "XX-FW81657B9.3-001"; exon_number 11;
ENm006.contig11	ExonAligner	CDS	6315	6505	.	-	2	gene_id "XX-FW81657B9.3-001"; transcript_id "XX-FW81657B9.3-001"; exon_number 12;
ENm006.contig11	ExonAligner	CDS	6092	6237	.	-	0	gene_id "XX-FW81657B9.3-001"; transcript_id "XX-FW81657B9.3-001"; exon_number 13;
ENm006.contig11	ExonAligner	CDS	5897	6017	.	-	1	gene_id "XX-FW81657B9.3-001"; transcript_id "XX-FW81657B9.3-001"; exon_number 14;
ENm006.contig11	ExonAligner	CDS	5665	5795	.	-	0	gene_id "XX-FW81657B9.3-001"; transcript_id "XX-FW81657B9.3-001"; exon_number 15;
ENm006.contig11	ExonAligner	CDS	5417	5581	.	-	1	gene_id "XX-FW81657B9.3-001"; transcript_id "XX-FW81657B9.3-001"; exon_number 16;
ENm006.contig11	ExonAligner	CDS	5193	5280	.	-	1	gene_id "XX-FW81657B9.3-001"; transcript_id "XX-FW81657B9.3-001"; exon_number 17;
ENm006.contig11	ExonAligner	CDS	4872	5105	.	-	0	gene_id "XX-FW81657B9.3-001"; transcript_id "XX-FW81657B9.3-001"; exon_number 18;
ENm006.contig11	ExonAligner	CDS	4649	4786	.	-	0	gene_id "XX-FW81657B9.3-001"; transcript_id "XX-FW81657B9.3-001"; exon_number 19;
ENm006.contig11	ExonAligner	CDS	4334	4568	.	-	0	gene_id "XX-FW81657B9.3-001"; transcript_id "XX-FW81657B9.3-001"; exon_number 20;
ENm006.contig11	ExonAligner	CDS	3883	4133	.	-	0	gene_id "XX-FW81657B9.3-001"; transcript_id "XX-FW81657B9.3-001"; exon_number 22;
ENm006.contig11	ExonAligner	CDS	3738	3804	.	-	1	gene_id "XX-FW81657B9.3-001"; transcript_id "XX-FW81657B9.3-001"; exon_number 23;
ENm006.contig11	ExonAligner	CDS	3517	3657	.	-	0	gene_id "XX-FW81657B9.3-001"; transcript_id "XX-FW81657B9.3-001"; exon_number 24;
ENm006.contig11	ExonAligner	CDS	3274	3433	.	-	0	gene_id "XX-FW81657B9.3-001"; transcript_id "XX-FW81657B9.3-001"; exon_number 25;
ENm006.contig11	ExonAligner	CDS	3092	3189	.	-	2	gene_id "XX-FW81657B9.3-001"; transcript_id "XX-FW81657B9.3-001"; exon_number 26;
ENm006.contig11	ExonAligner	CDS	2903	2999	.	-	0	gene_id "XX-FW81657B9.3-001"; transcript_id "XX-FW81657B9.3-001"; exon_number 27;
ENm006.contig11	ExonAligner	CDS	2620	2810	.	-	2	gene_id "XX-FW81657B9.3-001"; transcript_id "XX-FW81657B9.3-001"; exon_number 28;
ENm006.contig11	ExonAligner	CDS	2372	2535	.	-	0	gene_id "XX-FW81657B9.3-001"; transcript_id "XX-FW81657B9.3-001"; exon_number 29;
ENm006.contig11	ExonAligner	CDS	1779	1985	.	-	1	gene_id "XX-FW81657B9.3-001"; transcript_id "XX-FW81657B9.3-001"; exon_number 30;
ENm006.contig11	ExonAligner	CDS	1542	1692	.	-	1	gene_id "XX-FW81657B9.3-001"; transcript_id "XX-FW81657B9.3-001"; exon_number 31;
ENm006.contig11	ExonAligner	CDS	964	1062	.	-	0	gene_id "XX-FW81657B9.3-001"; transcript_id "XX-FW81657B9.3-001"; exon_number 32;
ENm006.contig47	ExonAligner	CDS	7946	7991	.	-	0	gene_id "XX-FW89031B12.1-002"; transcript_id "XX-FW89031B12.1-002"; exon_number 2;
ENm006.contig47	ExonAligner	CDS	8064	8266	.	-	2	gene_id "XX-FW89031B12.1-002"; transcript_id "XX-FW89031B12.1-002"; exon_number 3;
ENm006.contig47	ExonAligner	CDS	7881	7991	.	-	0	gene_id "XX-FW89031B12.1-001"; transcript_id "XX-FW89031B12.1-001"; exon_number 1;
ENm006.contig47	ExonAligner	CDS	8064	8266	.	-	2	gene_id "XX-FW89031B12.1-001"; transcript_id "XX-FW89031B12.1-001"; exon_number 2;
ENm006.contig47	ExonAligner	CDS	9312	9632	.	+	0	gene_id "XX-FW89031B12.2-001"; transcript_id "XX-FW89031B12.2-001"; exon_number 2;
ENm006.contig47	ExonAligner	CDS	9720	10598	.	+	0	gene_id "XX-FW89031B12.2-002"; transcript_id "XX-FW89031B12.2-002"; exon_number 1;
ENm006.contig47	ExonAligner	CDS	9831	10448	.	+	0	gene_id "XX-FW89031B12.2-003"; transcript_id "XX-FW89031B12.2-003"; exon_number 1;
ENm006.contig47	ExonAligner	CDS	15591	15686	.	-	0	gene_id "XX-FW89031B12.3-001"; transcript_id "XX-FW89031B12.3-001"; exon_number 1;
ENm006.contig47	ExonAligner	CDS	16108	16234	.	-	1	gene_id "XX-FW89031B12.3-001"; transcript_id "XX-FW89031B12.3-001"; exon_number 2;
ENm006.contig47	ExonAligner	CDS	16314	16398	.	-	2	gene_id "XX-FW89031B12.3-001"; transcript_id "XX-FW89031B12.3-001"; exon_number 3;
ENm006.contig47	ExonAligner	CDS	16865	16923	.	-	1	gene_id "XX-FW89031B12.3-001"; transcript_id "XX-FW89031B12.3-001"; exon_number 5;
ENm006.contig47	ExonAligner	CDS	17017	17140	.	-	2	gene_id "XX-FW89031B12.3-001"; transcript_id "XX-FW89031B12.3-001"; exon_number 6;
ENm006.contig47	ExonAligner	CDS	18610	18633	.	-	2	gene_id "XX-FW89031B12.3-001"; transcript_id "XX-FW89031B12.3-001"; exon_number 7;
ENm006.contig47	ExonAligner	CDS	15591	15686	.	-	0	gene_id "XX-FW89031B12.3-004"; transcript_id "XX-FW89031B12.3-004"; exon_number 1;
ENm006.contig47	ExonAligner	CDS	16108	16234	.	-	1	gene_id "XX-FW89031B12.3-004"; transcript_id "XX-FW89031B12.3-004"; exon_number 2;
ENm006.contig47	ExonAligner	CDS	16314	16398	.	-	2	gene_id "XX-FW89031B12.3-004"; transcript_id "XX-FW89031B12.3-004"; exon_number 3;
ENm006.contig47	ExonAligner	CDS	16865	16923	.	-	1	gene_id "XX-FW89031B12.3-004"; transcript_id "XX-FW89031B12.3-004"; exon_number 5;
ENm006.contig47	ExonAligner	CDS	17017	17140	.	-	2	gene_id "XX-FW89031B12.3-004"; transcript_id "XX-FW89031B12.3-004"; exon_number 6;
ENm006.contig47	ExonAligner	CDS	18610	18633	.	-	2	gene_id "XX-FW89031B12.3-004"; transcript_id "XX-FW89031B12.3-004"; exon_number 7;
ENm006.contig47	ExonAligner	CDS	15591	15686	.	-	0	gene_id "XX-FW89031B12.3-003"; transcript_id "XX-FW89031B12.3-003"; exon_number 1;
ENm006.contig47	ExonAligner	CDS	16108	16234	.	-	1	gene_id "XX-FW89031B12.3-003"; transcript_id "XX-FW89031B12.3-003"; exon_number 2;
ENm006.contig47	ExonAligner	CDS	16314	16398	.	-	2	gene_id "XX-FW89031B12.3-003"; transcript_id "XX-FW89031B12.3-003"; exon_number 3;
ENm006.contig47	ExonAligner	CDS	16865	16923	.	-	1	gene_id "XX-FW89031B12.3-003"; transcript_id "XX-FW89031B12.3-003"; exon_number 5;
ENm006.contig47	ExonAligner	CDS	17017	17140	.	-	2	gene_id "XX-FW89031B12.3-003"; transcript_id "XX-FW89031B12.3-003"; exon_number 6;
ENm006.contig47	ExonAligner	CDS	18610	18633	.	-	2	gene_id "XX-FW89031B12.3-003"; transcript_id "XX-FW89031B12.3-003"; exon_number 7;
ENm006.contig47	ExonAligner	CDS	15591	15686	.	-	0	gene_id "XX-FW89031B12.3-012"; transcript_id "XX-FW89031B12.3-012"; exon_number 1;
ENm006.contig47	ExonAligner	CDS	16108	16234	.	-	1	gene_id "XX-FW89031B12.3-012"; transcript_id "XX-FW89031B12.3-012"; exon_number 2;
ENm006.contig47	ExonAligner	CDS	16314	16398	.	-	2	gene_id "XX-FW89031B12.3-012"; transcript_id "XX-FW89031B12.3-012"; exon_number 3;
ENm006.contig47	ExonAligner	CDS	16865	16923	.	-	1	gene_id "XX-FW89031B12.3-012"; transcript_id "XX-FW89031B12.3-012"; exon_number 5;
ENm006.contig47	ExonAligner	CDS	17017	17140	.	-	2	gene_id "XX-FW89031B12.3-012"; transcript_id "XX-FW89031B12.3-012"; exon_number 6;
ENm006.contig47	ExonAligner	CDS	18610	18633	.	-	2	gene_id "XX-FW89031B12.3-012"; transcript_id "XX-FW89031B12.3-012"; exon_number 7;
ENm006.contig56	ExonAligner	CDS	17683	17776	.	+	1	gene_id "AF277315.16-001"; transcript_id "AF277315.16-001"; exon_number 1;
ENm006.contig56	ExonAligner	CDS	17513	17605	.	+	1	gene_id "AF277315.16-001"; transcript_id "AF277315.16-001"; exon_number 2;
ENm006.contig56	ExonAligner	CDS	17360	17424	.	+	0	gene_id "AF277315.16-001"; transcript_id "AF277315.16-001"; exon_number 3;
ENm006.contig56	ExonAligner	CDS	17115	17353	.	+	2	gene_id "AF277315.16-001"; transcript_id "AF277315.16-001"; exon_number 4;
ENm006.contig56	ExonAligner	CDS	16854	17040	.	+	0	gene_id "AF277315.16-001"; transcript_id "AF277315.16-001"; exon_number 5;
ENm006.contig56	ExonAligner	CDS	16678	16771	.	+	1	gene_id "AF277315.16-001"; transcript_id "AF277315.16-001"; exon_number 6;
ENm006.contig56	ExonAligner	CDS	16412	16531	.	+	1	gene_id "AF277315.16-001"; transcript_id "AF277315.16-001"; exon_number 7;
ENm006.contig56	ExonAligner	CDS	16167	16319	.	+	1	gene_id "AF277315.16-001"; transcript_id "AF277315.16-001"; exon_number 8;
ENm006.contig56	ExonAligner	CDS	15543	15760	.	+	0	gene_id "AF277315.16-001"; transcript_id "AF277315.16-001"; exon_number 9;
ENm006.contig56	ExonAligner	CDS	11151	11270	.	+	0	gene_id "AF277315.16-001"; transcript_id "AF277315.16-001"; exon_number 12;
ENm006.contig56	ExonAligner	CDS	16854	17005	.	+	0	gene_id "AF277315.16-002"; transcript_id "AF277315.16-002"; exon_number 1;
ENm006.contig56	ExonAligner	CDS	16678	16771	.	+	1	gene_id "AF277315.16-002"; transcript_id "AF277315.16-002"; exon_number 2;
ENm006.contig56	ExonAligner	CDS	16412	16531	.	+	1	gene_id "AF277315.16-002"; transcript_id "AF277315.16-002"; exon_number 3;
ENm006.contig56	ExonAligner	CDS	16164	16319	.	+	1	gene_id "AF277315.16-002"; transcript_id "AF277315.16-002"; exon_number 4;
ENm006.contig56	ExonAligner	CDS	15543	15760	.	+	0	gene_id "AF277315.16-002"; transcript_id "AF277315.16-002"; exon_number 5;
ENm006.contig56	ExonAligner	CDS	11151	11270	.	+	0	gene_id "AF277315.16-002"; transcript_id "AF277315.16-002"; exon_number 8;
ENm006.contig56	ExonAligner	CDS	16854	16951	.	+	0	gene_id "AF277315.16-007"; transcript_id "AF277315.16-007"; exon_number 1;
ENm006.contig56	ExonAligner	CDS	16678	16771	.	+	1	gene_id "AF277315.16-007"; transcript_id "AF277315.16-007"; exon_number 2;
ENm006.contig56	ExonAligner	CDS	16412	16531	.	+	1	gene_id "AF277315.16-007"; transcript_id "AF277315.16-007"; exon_number 3;
ENm006.contig56	ExonAligner	CDS	16164	16319	.	+	1	gene_id "AF277315.16-007"; transcript_id "AF277315.16-007"; exon_number 4;
ENm006.contig56	ExonAligner	CDS	15543	15760	.	+	0	gene_id "AF277315.16-007"; transcript_id "AF277315.16-007"; exon_number 5;
ENm006.contig56	ExonAligner	CDS	11151	11270	.	+	0	gene_id "AF277315.16-007"; transcript_id "AF277315.16-007"; exon_number 8;
ENm006.contig56	ExonAligner	CDS	16678	16770	.	+	1	gene_id "AF277315.16-006"; transcript_id "AF277315.16-006"; exon_number 1;
ENm006.contig56	ExonAligner	CDS	16412	16531	.	+	1	gene_id "AF277315.16-006"; transcript_id "AF277315.16-006"; exon_number 2;
ENm006.contig56	ExonAligner	CDS	16167	16319	.	+	1	gene_id "AF277315.16-006"; transcript_id "AF277315.16-006"; exon_number 3;
ENm006.contig56	ExonAligner	CDS	15543	15760	.	+	0	gene_id "AF277315.16-006"; transcript_id "AF277315.16-006"; exon_number 4;
ENm006.contig56	ExonAligner	CDS	11151	11270	.	+	0	gene_id "AF277315.16-006"; transcript_id "AF277315.16-006"; exon_number 7;
ENm006.contig56	ExonAligner	CDS	16409	16533	.	+	1	gene_id "AF277315.16-005"; transcript_id "AF277315.16-005"; exon_number 1;
ENm006.contig56	ExonAligner	CDS	16167	16319	.	+	1	gene_id "AF277315.16-005"; transcript_id "AF277315.16-005"; exon_number 2;
ENm006.contig56	ExonAligner	CDS	15543	15760	.	+	0	gene_id "AF277315.16-005"; transcript_id "AF277315.16-005"; exon_number 3;
ENm006.contig56	ExonAligner	CDS	11151	11270	.	+	0	gene_id "AF277315.16-005"; transcript_id "AF277315.16-005"; exon_number 6;
ENm006.contig23	ExonAligner	CDS	22996	23063	.	+	2	gene_id "RP11-115M6.2-001"; transcript_id "RP11-115M6.2-001"; exon_number 2;
ENm006.contig23	ExonAligner	CDS	23332	23412	.	+	0	gene_id "RP11-115M6.2-001"; transcript_id "RP11-115M6.2-001"; exon_number 3;
ENm006.contig23	ExonAligner	CDS	24607	24698	.	+	0	gene_id "RP11-115M6.2-001"; transcript_id "RP11-115M6.2-001"; exon_number 4;
ENm006.contig23	ExonAligner	CDS	25045	25229	.	+	1	gene_id "RP11-115M6.2-001"; transcript_id "RP11-115M6.2-001"; exon_number 5;
ENm006.contig23	ExonAligner	CDS	25703	25758	.	+	2	gene_id "RP11-115M6.2-001"; transcript_id "RP11-115M6.2-001"; exon_number 6;
ENm006.contig23	ExonAligner	CDS	25919	26045	.	+	0	gene_id "RP11-115M6.2-001"; transcript_id "RP11-115M6.2-001"; exon_number 7;
ENm006.contig23	ExonAligner	CDS	26152	26282	.	+	2	gene_id "RP11-115M6.2-001"; transcript_id "RP11-115M6.2-001"; exon_number 8;
ENm006.contig23	ExonAligner	CDS	26675	26818	.	+	0	gene_id "RP11-115M6.2-001"; transcript_id "RP11-115M6.2-001"; exon_number 9;
ENm006.contig23	ExonAligner	CDS	27341	27461	.	+	0	gene_id "RP11-115M6.2-001"; transcript_id "RP11-115M6.2-001"; exon_number 10;
ENm006.contig23	ExonAligner	CDS	28004	28122	.	+	2	gene_id "RP11-115M6.2-001"; transcript_id "RP11-115M6.2-001"; exon_number 11;
ENm006.contig23	ExonAligner	CDS	28456	28559	.	+	0	gene_id "RP11-115M6.2-001"; transcript_id "RP11-115M6.2-001"; exon_number 12;
ENm006.contig23	ExonAligner	CDS	28785	28863	.	+	1	gene_id "RP11-115M6.2-001"; transcript_id "RP11-115M6.2-001"; exon_number 13;
ENm006.contig23	ExonAligner	CDS	29033	29158	.	+	0	gene_id "RP11-115M6.2-001"; transcript_id "RP11-115M6.2-001"; exon_number 14;
ENm006.contig23	ExonAligner	CDS	29431	29493	.	+	0	gene_id "RP11-115M6.2-001"; transcript_id "RP11-115M6.2-001"; exon_number 15;
ENm006.contig23	ExonAligner	CDS	30689	30859	.	-	0	gene_id "RP11-115M6.1-006"; transcript_id "RP11-115M6.1-006"; exon_number 1;
ENm006.contig23	ExonAligner	CDS	31093	31167	.	-	0	gene_id "RP11-115M6.1-006"; transcript_id "RP11-115M6.1-006"; exon_number 2;
ENm006.contig23	ExonAligner	CDS	31289	31485	.	-	2	gene_id "RP11-115M6.1-006"; transcript_id "RP11-115M6.1-006"; exon_number 3;
ENm006.contig23	ExonAligner	CDS	32909	32986	.	-	2	gene_id "RP11-115M6.1-006"; transcript_id "RP11-115M6.1-006"; exon_number 4;
ENm006.contig23	ExonAligner	CDS	33424	33498	.	-	2	gene_id "RP11-115M6.1-006"; transcript_id "RP11-115M6.1-006"; exon_number 5;
ENm006.contig23	ExonAligner	CDS	34312	34412	.	-	1	gene_id "RP11-115M6.1-006"; transcript_id "RP11-115M6.1-006"; exon_number 6;
ENm006.contig23	ExonAligner	CDS	35563	35753	.	-	0	gene_id "RP11-115M6.1-006"; transcript_id "RP11-115M6.1-006"; exon_number 7;
ENm006.contig23	ExonAligner	CDS	37895	37957	.	-	0	gene_id "RP11-115M6.1-006"; transcript_id "RP11-115M6.1-006"; exon_number 8;
ENm006.contig23	ExonAligner	CDS	40918	41003	.	-	2	gene_id "RP11-115M6.1-006"; transcript_id "RP11-115M6.1-006"; exon_number 9;
ENm006.contig23	ExonAligner	CDS	42138	42216	.	-	0	gene_id "RP11-115M6.1-006"; transcript_id "RP11-115M6.1-006"; exon_number 10;
ENm006.contig23	ExonAligner	CDS	42398	42535	.	-	0	gene_id "RP11-115M6.1-006"; transcript_id "RP11-115M6.1-006"; exon_number 11;
ENm006.contig23	ExonAligner	CDS	35661	35756	.	-	0	gene_id "RP11-115M6.1-002"; transcript_id "RP11-115M6.1-002"; exon_number 1;
ENm006.contig23	ExonAligner	CDS	37895	37957	.	-	0	gene_id "RP11-115M6.1-002"; transcript_id "RP11-115M6.1-002"; exon_number 2;
ENm006.contig23	ExonAligner	CDS	40918	41003	.	-	2	gene_id "RP11-115M6.1-002"; transcript_id "RP11-115M6.1-002"; exon_number 3;
ENm006.contig23	ExonAligner	CDS	42138	42216	.	-	0	gene_id "RP11-115M6.1-002"; transcript_id "RP11-115M6.1-002"; exon_number 4;
ENm006.contig23	ExonAligner	CDS	42398	42535	.	-	0	gene_id "RP11-115M6.1-002"; transcript_id "RP11-115M6.1-002"; exon_number 5;
ENm006.contig23	ExonAligner	CDS	37933	37960	.	-	0	gene_id "RP11-115M6.1-005"; transcript_id "RP11-115M6.1-005"; exon_number 1;
ENm006.contig23	ExonAligner	CDS	40918	41003	.	-	2	gene_id "RP11-115M6.1-005"; transcript_id "RP11-115M6.1-005"; exon_number 2;
ENm006.contig23	ExonAligner	CDS	42138	42216	.	-	0	gene_id "RP11-115M6.1-005"; transcript_id "RP11-115M6.1-005"; exon_number 3;
ENm006.contig23	ExonAligner	CDS	42440	42535	.	-	0	gene_id "RP11-115M6.1-005"; transcript_id "RP11-115M6.1-005"; exon_number 4;
ENm006.contig38	ExonAligner	CDS	11186	11395	.	+	2	gene_id "RP11-115M6.7-001"; transcript_id "RP11-115M6.7-001"; exon_number 14;
ENm006.contig38	ExonAligner	CDS	8085	8235	.	+	0	gene_id "RP11-115M6.7-001"; transcript_id "RP11-115M6.7-001"; exon_number 15;
ENm006.contig16	ExonAligner	CDS	7556	7688	.	-	0	gene_id "GS1-273L24.1-001"; transcript_id "GS1-273L24.1-001"; exon_number 1;
ENm006.contig16	ExonAligner	CDS	2586	2725	.	-	2	gene_id "GS1-273L24.1-001"; transcript_id "GS1-273L24.1-001"; exon_number 2;
ENm006.contig16	ExonAligner	CDS	2586	2725	.	-	2	gene_id "GS1-273L24.1-004"; transcript_id "GS1-273L24.1-004"; exon_number 2;
ENm006.contig7	ExonAligner	CDS	4639	4686	.	+	0	gene_id "GS1-273L24.4-002"; transcript_id "GS1-273L24.4-002"; exon_number 1;
ENm006.contig7	ExonAligner	CDS	4388	4558	.	+	0	gene_id "GS1-273L24.4-002"; transcript_id "GS1-273L24.4-002"; exon_number 2;
ENm006.contig7	ExonAligner	CDS	4182	4286	.	+	0	gene_id "GS1-273L24.4-002"; transcript_id "GS1-273L24.4-002"; exon_number 3;
ENm006.contig7	ExonAligner	CDS	4639	4686	.	+	0	gene_id "GS1-273L24.4-006"; transcript_id "GS1-273L24.4-006"; exon_number 1;
ENm006.contig7	ExonAligner	CDS	4388	4558	.	+	0	gene_id "GS1-273L24.4-006"; transcript_id "GS1-273L24.4-006"; exon_number 2;
ENm006.contig7	ExonAligner	CDS	4182	4286	.	+	0	gene_id "GS1-273L24.4-006"; transcript_id "GS1-273L24.4-006"; exon_number 3;
ENm007.contig7	ExonAligner	CDS	14931	15126	.	-	0	gene_id "AC008440.7-002"; transcript_id "AC008440.7-002"; exon_number 1;
ENm007.contig7	ExonAligner	CDS	14056	14199	.	-	2	gene_id "AC008440.7-002"; transcript_id "AC008440.7-002"; exon_number 3;
ENm007.contig7	ExonAligner	CDS	48	197	.	-	2	gene_id "AC008440.7-002"; transcript_id "AC008440.7-002"; exon_number 4;
ENm007.contig17	ExonAligner	CDS	33252	33379	.	-	2	gene_id "AC012314.3-006"; transcript_id "AC012314.3-006"; exon_number 1;
ENm007.contig17	ExonAligner	CDS	34669	34962	.	-	2	gene_id "AC012314.3-006"; transcript_id "AC012314.3-006"; exon_number 3;
ENm007.contig17	ExonAligner	CDS	36206	36242	.	-	0	gene_id "AC012314.3-006"; transcript_id "AC012314.3-006"; exon_number 4;
ENm007.contig17	ExonAligner	CDS	33252	33379	.	-	2	gene_id "AC012314.3-005"; transcript_id "AC012314.3-005"; exon_number 1;
ENm007.contig17	ExonAligner	CDS	34669	34962	.	-	2	gene_id "AC012314.3-005"; transcript_id "AC012314.3-005"; exon_number 3;
ENm007.contig17	ExonAligner	CDS	35534	35560	.	-	2	gene_id "AC012314.3-005"; transcript_id "AC012314.3-005"; exon_number 5;
ENm007.contig17	ExonAligner	CDS	36206	36242	.	-	0	gene_id "AC012314.3-005"; transcript_id "AC012314.3-005"; exon_number 6;
ENm007.contig17	ExonAligner	CDS	33252	33379	.	-	2	gene_id "AC012314.3-004"; transcript_id "AC012314.3-004"; exon_number 1;
ENm007.contig17	ExonAligner	CDS	34669	34962	.	-	2	gene_id "AC012314.3-004"; transcript_id "AC012314.3-004"; exon_number 3;
ENm007.contig17	ExonAligner	CDS	35534	35560	.	-	2	gene_id "AC012314.3-004"; transcript_id "AC012314.3-004"; exon_number 4;
ENm007.contig17	ExonAligner	CDS	36206	36242	.	-	0	gene_id "AC012314.3-004"; transcript_id "AC012314.3-004"; exon_number 5;
ENm007.contig17	ExonAligner	CDS	34669	34962	.	-	2	gene_id "AC012314.3-008"; transcript_id "AC012314.3-008"; exon_number 2;
ENm007.contig17	ExonAligner	CDS	36206	36242	.	-	0	gene_id "AC012314.3-008"; transcript_id "AC012314.3-008"; exon_number 3;
ENm007.contig17	ExonAligner	CDS	34669	34962	.	-	2	gene_id "AC012314.3-002"; transcript_id "AC012314.3-002"; exon_number 2;
ENm007.contig17	ExonAligner	CDS	35534	35560	.	-	2	gene_id "AC012314.3-002"; transcript_id "AC012314.3-002"; exon_number 4;
ENm007.contig17	ExonAligner	CDS	36206	36242	.	-	0	gene_id "AC012314.3-002"; transcript_id "AC012314.3-002"; exon_number 5;
ENm007.contig17	ExonAligner	CDS	34669	34962	.	-	2	gene_id "AC012314.3-001"; transcript_id "AC012314.3-001"; exon_number 2;
ENm007.contig17	ExonAligner	CDS	35534	35560	.	-	2	gene_id "AC012314.3-001"; transcript_id "AC012314.3-001"; exon_number 3;
ENm007.contig17	ExonAligner	CDS	36206	36242	.	-	0	gene_id "AC012314.3-001"; transcript_id "AC012314.3-001"; exon_number 4;
ENm007.contig17	ExonAligner	CDS	34669	34962	.	-	2	gene_id "AC012314.3-003"; transcript_id "AC012314.3-003"; exon_number 3;
ENm007.contig17	ExonAligner	CDS	35534	35560	.	-	2	gene_id "AC012314.3-003"; transcript_id "AC012314.3-003"; exon_number 4;
ENm007.contig17	ExonAligner	CDS	36206	36242	.	-	0	gene_id "AC012314.3-003"; transcript_id "AC012314.3-003"; exon_number 5;
ENm007.contig17	ExonAligner	CDS	34669	34801	.	-	2	gene_id "AC012314.3-007"; transcript_id "AC012314.3-007"; exon_number 2;
ENm007.contig17	ExonAligner	CDS	35534	35560	.	-	2	gene_id "AC012314.3-007"; transcript_id "AC012314.3-007"; exon_number 3;
ENm007.contig17	ExonAligner	CDS	36206	36242	.	-	0	gene_id "AC012314.3-007"; transcript_id "AC012314.3-007"; exon_number 4;
ENm007.contig5	ExonAligner	CDS	8163	8295	.	-	1	gene_id "AC012314.9-001"; transcript_id "AC012314.9-001"; exon_number 15;
ENm007.contig5	ExonAligner	CDS	7633	7758	.	-	0	gene_id "AC012314.9-001"; transcript_id "AC012314.9-001"; exon_number 16;
ENm007.contig5	ExonAligner	CDS	7032	7130	.	-	0	gene_id "AC012314.9-001"; transcript_id "AC012314.9-001"; exon_number 17;
ENm007.contig5	ExonAligner	CDS	4687	4818	.	+	0	gene_id "AC012314.10-001"; transcript_id "AC012314.10-001"; exon_number 4;
ENm007.contig6	ExonAligner	CDS	640	1035	.	-	1	gene_id "AC012314.12-001"; transcript_id "AC012314.12-001"; exon_number 1;
ENm007.contig6	ExonAligner	CDS	3296	3455	.	-	0	gene_id "AC012314.12-001"; transcript_id "AC012314.12-001"; exon_number 4;
ENm007.contig6	ExonAligner	CDS	5551	5626	.	-	0	gene_id "AC012314.12-001"; transcript_id "AC012314.12-001"; exon_number 7;
ENm007.contig6	ExonAligner	CDS	3296	3455	.	-	0	gene_id "AC012314.12-002"; transcript_id "AC012314.12-002"; exon_number 3;
ENm007.contig6	ExonAligner	CDS	5551	5626	.	-	0	gene_id "AC012314.12-002"; transcript_id "AC012314.12-002"; exon_number 6;
ENm007.contig6	ExonAligner	CDS	3296	3455	.	-	0	gene_id "AC012314.12-004"; transcript_id "AC012314.12-004"; exon_number 2;
ENm007.contig6	ExonAligner	CDS	5551	5626	.	-	0	gene_id "AC012314.12-004"; transcript_id "AC012314.12-004"; exon_number 5;
ENm007.contig6	ExonAligner	CDS	7463	7705	.	+	0	gene_id "AC012314.13-006"; transcript_id "AC012314.13-006"; exon_number 1;
ENm007.contig6	ExonAligner	CDS	7906	8152	.	+	0	gene_id "AC012314.13-006"; transcript_id "AC012314.13-006"; exon_number 2;
ENm007.contig6	ExonAligner	CDS	8300	8541	.	+	2	gene_id "AC012314.13-006"; transcript_id "AC012314.13-006"; exon_number 3;
ENm007.contig6	ExonAligner	CDS	7463	7705	.	+	0	gene_id "AC012314.13-001"; transcript_id "AC012314.13-001"; exon_number 1;
ENm007.contig6	ExonAligner	CDS	7906	8152	.	+	0	gene_id "AC012314.13-001"; transcript_id "AC012314.13-001"; exon_number 2;
ENm007.contig6	ExonAligner	CDS	8300	8559	.	+	2	gene_id "AC012314.13-001"; transcript_id "AC012314.13-001"; exon_number 3;
ENm007.contig6	ExonAligner	CDS	7463	7705	.	+	0	gene_id "AC012314.13-005"; transcript_id "AC012314.13-005"; exon_number 1;
ENm007.contig6	ExonAligner	CDS	7906	8152	.	+	0	gene_id "AC012314.13-005"; transcript_id "AC012314.13-005"; exon_number 2;
ENm007.contig6	ExonAligner	CDS	8300	8559	.	+	2	gene_id "AC012314.13-005"; transcript_id "AC012314.13-005"; exon_number 3;
ENm007.contig6	ExonAligner	CDS	7463	7705	.	+	0	gene_id "AC012314.13-003"; transcript_id "AC012314.13-003"; exon_number 1;
ENm007.contig6	ExonAligner	CDS	7906	8152	.	+	0	gene_id "AC012314.13-003"; transcript_id "AC012314.13-003"; exon_number 2;
ENm007.contig6	ExonAligner	CDS	8300	8559	.	+	2	gene_id "AC012314.13-003"; transcript_id "AC012314.13-003"; exon_number 3;
ENm007.contig6	ExonAligner	CDS	7463	7705	.	+	0	gene_id "AC012314.13-004"; transcript_id "AC012314.13-004"; exon_number 1;
ENm007.contig6	ExonAligner	CDS	7906	8152	.	+	0	gene_id "AC012314.13-004"; transcript_id "AC012314.13-004"; exon_number 2;
ENm007.contig6	ExonAligner	CDS	8300	8559	.	+	2	gene_id "AC012314.13-004"; transcript_id "AC012314.13-004"; exon_number 3;
ENm007.contig10	ExonAligner	CDS	4438	4616	.	-	0	gene_id "AC008746.2-001"; transcript_id "AC008746.2-001"; exon_number 2;
ENm007.contig10	ExonAligner	CDS	2899	3119	.	-	0	gene_id "AC008746.2-001"; transcript_id "AC008746.2-001"; exon_number 4;
ENm007.contig10	ExonAligner	CDS	2652	2747	.	-	1	gene_id "AC008746.2-001"; transcript_id "AC008746.2-001"; exon_number 5;
ENm007.contig10	ExonAligner	CDS	1859	1931	.	-	1	gene_id "AC008746.2-001"; transcript_id "AC008746.2-001"; exon_number 6;
ENm007.contig10	ExonAligner	CDS	1557	1632	.	-	0	gene_id "AC008746.2-001"; transcript_id "AC008746.2-001"; exon_number 7;
ENm007.contig10	ExonAligner	CDS	1185	1240	.	-	2	gene_id "AC008746.2-001"; transcript_id "AC008746.2-001"; exon_number 8;
ENm007.contig10	ExonAligner	CDS	995	1087	.	-	0	gene_id "AC008746.2-001"; transcript_id "AC008746.2-001"; exon_number 9;
ENm007.contig10	ExonAligner	CDS	572	664	.	-	0	gene_id "AC008746.2-001"; transcript_id "AC008746.2-001"; exon_number 10;
ENm007.contig10	ExonAligner	CDS	4438	4616	.	-	0	gene_id "AC008746.2-002"; transcript_id "AC008746.2-002"; exon_number 2;
ENm007.contig10	ExonAligner	CDS	2899	3119	.	-	0	gene_id "AC008746.2-002"; transcript_id "AC008746.2-002"; exon_number 4;
ENm007.contig10	ExonAligner	CDS	2652	2747	.	-	1	gene_id "AC008746.2-002"; transcript_id "AC008746.2-002"; exon_number 5;
ENm007.contig10	ExonAligner	CDS	1859	1931	.	-	1	gene_id "AC008746.2-002"; transcript_id "AC008746.2-002"; exon_number 6;
ENm007.contig10	ExonAligner	CDS	1557	1632	.	-	0	gene_id "AC008746.2-002"; transcript_id "AC008746.2-002"; exon_number 7;
ENm007.contig10	ExonAligner	CDS	1185	1240	.	-	2	gene_id "AC008746.2-002"; transcript_id "AC008746.2-002"; exon_number 8;
ENm007.contig10	ExonAligner	CDS	995	1087	.	-	0	gene_id "AC008746.2-002"; transcript_id "AC008746.2-002"; exon_number 9;
ENm007.contig10	ExonAligner	CDS	572	664	.	-	0	gene_id "AC008746.2-002"; transcript_id "AC008746.2-002"; exon_number 10;
ENm007.contig10	ExonAligner	CDS	4438	4616	.	-	0	gene_id "AC008746.2-007"; transcript_id "AC008746.2-007"; exon_number 4;
ENm007.contig10	ExonAligner	CDS	2899	3119	.	-	0	gene_id "AC008746.2-007"; transcript_id "AC008746.2-007"; exon_number 6;
ENm007.contig10	ExonAligner	CDS	2689	2747	.	-	1	gene_id "AC008746.2-007"; transcript_id "AC008746.2-007"; exon_number 7;
ENm007.contig10	ExonAligner	CDS	4438	4616	.	-	0	gene_id "AC008746.2-003"; transcript_id "AC008746.2-003"; exon_number 2;
ENm007.contig10	ExonAligner	CDS	2899	3119	.	-	0	gene_id "AC008746.2-003"; transcript_id "AC008746.2-003"; exon_number 4;
ENm007.contig10	ExonAligner	CDS	2652	2747	.	-	1	gene_id "AC008746.2-003"; transcript_id "AC008746.2-003"; exon_number 5;
ENm007.contig10	ExonAligner	CDS	1859	1931	.	-	1	gene_id "AC008746.2-003"; transcript_id "AC008746.2-003"; exon_number 6;
ENm007.contig10	ExonAligner	CDS	1557	1632	.	-	0	gene_id "AC008746.2-003"; transcript_id "AC008746.2-003"; exon_number 7;
ENm007.contig10	ExonAligner	CDS	1185	1240	.	-	2	gene_id "AC008746.2-003"; transcript_id "AC008746.2-003"; exon_number 8;
ENm007.contig10	ExonAligner	CDS	995	1087	.	-	0	gene_id "AC008746.2-003"; transcript_id "AC008746.2-003"; exon_number 9;
ENm007.contig10	ExonAligner	CDS	572	664	.	-	0	gene_id "AC008746.2-003"; transcript_id "AC008746.2-003"; exon_number 10;
ENm007.contig10	ExonAligner	CDS	2652	2747	.	-	1	gene_id "AC008746.2-004"; transcript_id "AC008746.2-004"; exon_number 2;
ENm007.contig10	ExonAligner	CDS	1859	1931	.	-	1	gene_id "AC008746.2-004"; transcript_id "AC008746.2-004"; exon_number 3;
ENm007.contig10	ExonAligner	CDS	1557	1632	.	-	0	gene_id "AC008746.2-004"; transcript_id "AC008746.2-004"; exon_number 4;
ENm007.contig10	ExonAligner	CDS	1185	1240	.	-	2	gene_id "AC008746.2-004"; transcript_id "AC008746.2-004"; exon_number 5;
ENm007.contig10	ExonAligner	CDS	995	1087	.	-	0	gene_id "AC008746.2-004"; transcript_id "AC008746.2-004"; exon_number 6;
ENm007.contig10	ExonAligner	CDS	572	664	.	-	0	gene_id "AC008746.2-004"; transcript_id "AC008746.2-004"; exon_number 7;
ENm007.contig20	ExonAligner	CDS	7308	7409	.	-	0	gene_id "AC008746.4-001"; transcript_id "AC008746.4-001"; exon_number 3;
ENm007.contig20	ExonAligner	CDS	4589	4657	.	-	0	gene_id "AC008746.4-001"; transcript_id "AC008746.4-001"; exon_number 12;
ENm007.contig20	ExonAligner	CDS	4347	4476	.	-	0	gene_id "AC008746.4-001"; transcript_id "AC008746.4-001"; exon_number 13;
ENm007.contig20	ExonAligner	CDS	4063	4270	.	-	2	gene_id "AC008746.4-001"; transcript_id "AC008746.4-001"; exon_number 14;
ENm007.contig20	ExonAligner	CDS	7308	7409	.	-	0	gene_id "AC008746.4-002"; transcript_id "AC008746.4-002"; exon_number 3;
ENm007.contig20	ExonAligner	CDS	7345	7409	.	-	0	gene_id "AC008746.4-003"; transcript_id "AC008746.4-003"; exon_number 3;
ENm008.contig7	ExonAligner	CDS	16169	16296	.	+	2	gene_id "Z69719.1-001"; transcript_id "Z69719.1-001"; exon_number 1;
ENm008.contig7	ExonAligner	CDS	13642	13729	.	+	0	gene_id "Z69719.1-001"; transcript_id "Z69719.1-001"; exon_number 2;
ENm008.contig7	ExonAligner	CDS	12306	12416	.	+	0	gene_id "Z69719.1-001"; transcript_id "Z69719.1-001"; exon_number 3;
ENm008.contig7	ExonAligner	CDS	20154	20628	.	+	0	gene_id "Z69719.2-001"; transcript_id "Z69719.2-001"; exon_number 1;
ENm008.contig7	ExonAligner	CDS	24090	24149	.	+	1	gene_id "Z69719.2-001"; transcript_id "Z69719.2-001"; exon_number 4;
ENm008.contig7	ExonAligner	CDS	24453	24511	.	+	1	gene_id "Z69719.2-001"; transcript_id "Z69719.2-001"; exon_number 5;
ENm008.contig7	ExonAligner	CDS	25519	25941	.	-	0	gene_id "Z69719.3-001"; transcript_id "Z69719.3-001"; exon_number 1;
ENm008.contig7	ExonAligner	CDS	26139	26292	.	-	1	gene_id "Z69719.3-001"; transcript_id "Z69719.3-001"; exon_number 2;
ENm008.contig7	ExonAligner	CDS	26417	26517	.	-	0	gene_id "Z69719.3-001"; transcript_id "Z69719.3-001"; exon_number 3;
ENm008.contig7	ExonAligner	CDS	26585	26660	.	-	1	gene_id "Z69719.3-001"; transcript_id "Z69719.3-001"; exon_number 4;
ENm008.contig7	ExonAligner	CDS	26896	26990	.	-	0	gene_id "Z69719.3-001"; transcript_id "Z69719.3-001"; exon_number 5;
ENm008.contig7	ExonAligner	CDS	27267	27330	.	-	1	gene_id "Z69719.3-001"; transcript_id "Z69719.3-001"; exon_number 6;
ENm008.contig7	ExonAligner	CDS	27447	27547	.	-	0	gene_id "Z69719.3-001"; transcript_id "Z69719.3-001"; exon_number 7;
ENm008.contig7	ExonAligner	CDS	28014	28176	.	-	0	gene_id "Z69719.3-001"; transcript_id "Z69719.3-001"; exon_number 8;
ENm008.contig7	ExonAligner	CDS	28254	28328	.	-	0	gene_id "Z69719.3-001"; transcript_id "Z69719.3-001"; exon_number 9;
ENm008.contig7	ExonAligner	CDS	28466	28577	.	-	1	gene_id "Z69719.3-001"; transcript_id "Z69719.3-001"; exon_number 10;
ENm008.contig7	ExonAligner	CDS	28659	28916	.	-	1	gene_id "Z69719.3-001"; transcript_id "Z69719.3-001"; exon_number 11;
ENm008.contig7	ExonAligner	CDS	29147	29304	.	-	0	gene_id "Z69719.3-001"; transcript_id "Z69719.3-001"; exon_number 12;
ENm008.contig7	ExonAligner	CDS	29407	29529	.	-	0	gene_id "Z69719.3-001"; transcript_id "Z69719.3-001"; exon_number 13;
ENm008.contig7	ExonAligner	CDS	29900	30113	.	-	1	gene_id "Z69719.3-001"; transcript_id "Z69719.3-001"; exon_number 15;
ENm008.contig7	ExonAligner	CDS	30864	30979	.	-	0	gene_id "Z69719.3-001"; transcript_id "Z69719.3-001"; exon_number 16;
ENm008.contig7	ExonAligner	CDS	31100	31180	.	-	0	gene_id "Z69719.3-001"; transcript_id "Z69719.3-001"; exon_number 17;
ENm008.contig7	ExonAligner	CDS	25521	25941	.	-	1	gene_id "Z69719.3-008"; transcript_id "Z69719.3-008"; exon_number 1;
ENm008.contig7	ExonAligner	CDS	26139	26258	.	-	1	gene_id "Z69719.3-008"; transcript_id "Z69719.3-008"; exon_number 2;
ENm008.contig7	ExonAligner	CDS	26467	26517	.	-	1	gene_id "Z69719.3-008"; transcript_id "Z69719.3-008"; exon_number 3;
ENm008.contig7	ExonAligner	CDS	26585	26660	.	-	2	gene_id "Z69719.3-008"; transcript_id "Z69719.3-008"; exon_number 4;
ENm008.contig7	ExonAligner	CDS	26896	26926	.	-	1	gene_id "Z69719.3-008"; transcript_id "Z69719.3-008"; exon_number 5;
ENm008.contig7	ExonAligner	CDS	29900	30113	.	-	1	gene_id "Z69719.3-004"; transcript_id "Z69719.3-004"; exon_number 1;
ENm008.contig7	ExonAligner	CDS	30554	30655	.	-	1	gene_id "Z69719.3-004"; transcript_id "Z69719.3-004"; exon_number 2;
ENm008.contig7	ExonAligner	CDS	30864	30979	.	-	0	gene_id "Z69719.3-004"; transcript_id "Z69719.3-004"; exon_number 3;
ENm008.contig7	ExonAligner	CDS	31100	31180	.	-	0	gene_id "Z69719.3-004"; transcript_id "Z69719.3-004"; exon_number 4;
ENm008.contig7	ExonAligner	CDS	62595	62618	.	-	0	gene_id "Z69720.1-002"; transcript_id "Z69720.1-002"; exon_number 1;
ENm008.contig7	ExonAligner	CDS	61018	61251	.	-	0	gene_id "Z69720.1-002"; transcript_id "Z69720.1-002"; exon_number 2;
ENm008.contig7	ExonAligner	CDS	57963	58167	.	-	0	gene_id "Z69720.1-002"; transcript_id "Z69720.1-002"; exon_number 3;
ENm008.contig7	ExonAligner	CDS	55097	55476	.	-	2	gene_id "Z69720.1-002"; transcript_id "Z69720.1-002"; exon_number 4;
ENm008.contig7	ExonAligner	CDS	61018	61251	.	-	0	gene_id "Z69720.1-001"; transcript_id "Z69720.1-001"; exon_number 2;
ENm008.contig7	ExonAligner	CDS	57963	58167	.	-	0	gene_id "Z69720.1-001"; transcript_id "Z69720.1-001"; exon_number 3;
ENm008.contig7	ExonAligner	CDS	55097	55476	.	-	2	gene_id "Z69720.1-001"; transcript_id "Z69720.1-001"; exon_number 4;
ENm008.contig3	ExonAligner	CDS	24306	24397	.	-	0	gene_id "Z84721.3-001"; transcript_id "Z84721.3-001"; exon_number 1;
ENm008.contig3	ExonAligner	CDS	23976	24180	.	-	1	gene_id "Z84721.3-001"; transcript_id "Z84721.3-001"; exon_number 2;
ENm008.contig3	ExonAligner	CDS	23761	23889	.	-	0	gene_id "Z84721.3-001"; transcript_id "Z84721.3-001"; exon_number 3;
ENm008.contig3	ExonAligner	CDS	25665	25768	.	-	0	gene_id "Z84721.5-001"; transcript_id "Z84721.5-001"; exon_number 1;
ENm008.contig3	ExonAligner	CDS	25213	25417	.	-	1	gene_id "Z84721.5-001"; transcript_id "Z84721.5-001"; exon_number 2;
ENm008.contig3	ExonAligner	CDS	21570	21698	.	-	0	gene_id "Z84721.5-001"; transcript_id "Z84721.5-001"; exon_number 3;
ENm008.contig3	ExonAligner	CDS	25665	25768	.	-	0	gene_id "Z84721.6-001"; transcript_id "Z84721.6-001"; exon_number 1;
ENm008.contig3	ExonAligner	CDS	25213	25417	.	-	1	gene_id "Z84721.6-001"; transcript_id "Z84721.6-001"; exon_number 2;
ENm008.contig3	ExonAligner	CDS	21570	21698	.	-	0	gene_id "Z84721.6-001"; transcript_id "Z84721.6-001"; exon_number 3;
ENm008.contig3	ExonAligner	CDS	25213	25417	.	-	1	gene_id "Z84721.7-001"; transcript_id "Z84721.7-001"; exon_number 2;
ENm008.contig3	ExonAligner	CDS	21570	21698	.	-	0	gene_id "Z84721.7-001"; transcript_id "Z84721.7-001"; exon_number 3;
ENm008.contig3	ExonAligner	CDS	10938	11105	.	+	1	gene_id "LA16c-OS12.1-003"; transcript_id "LA16c-OS12.1-003"; exon_number 2;
ENm008.contig3	ExonAligner	CDS	9421	9450	.	+	1	gene_id "LA16c-OS12.1-003"; transcript_id "LA16c-OS12.1-003"; exon_number 3;
ENm008.contig3	ExonAligner	CDS	5532	5620	.	+	0	gene_id "LA16c-OS12.1-003"; transcript_id "LA16c-OS12.1-003"; exon_number 4;
ENm008.contig3	ExonAligner	CDS	3820	3996	.	+	0	gene_id "LA16c-OS12.1-003"; transcript_id "LA16c-OS12.1-003"; exon_number 5;
ENm008.contig3	ExonAligner	CDS	10938	11105	.	+	1	gene_id "LA16c-OS12.1-016"; transcript_id "LA16c-OS12.1-016"; exon_number 2;
ENm008.contig3	ExonAligner	CDS	9421	9450	.	+	1	gene_id "LA16c-OS12.1-016"; transcript_id "LA16c-OS12.1-016"; exon_number 3;
ENm008.contig3	ExonAligner	CDS	5532	5620	.	+	0	gene_id "LA16c-OS12.1-016"; transcript_id "LA16c-OS12.1-016"; exon_number 4;
ENm008.contig3	ExonAligner	CDS	10938	11109	.	+	1	gene_id "LA16c-OS12.1-001"; transcript_id "LA16c-OS12.1-001"; exon_number 1;
ENm008.contig3	ExonAligner	CDS	9421	9450	.	+	1	gene_id "LA16c-OS12.1-001"; transcript_id "LA16c-OS12.1-001"; exon_number 2;
ENm008.contig3	ExonAligner	CDS	5532	5620	.	+	0	gene_id "LA16c-OS12.1-001"; transcript_id "LA16c-OS12.1-001"; exon_number 3;
ENm008.contig3	ExonAligner	CDS	3820	3996	.	+	0	gene_id "LA16c-OS12.1-001"; transcript_id "LA16c-OS12.1-001"; exon_number 4;
ENm008.contig3	ExonAligner	CDS	10938	11109	.	+	1	gene_id "LA16c-OS12.1-002"; transcript_id "LA16c-OS12.1-002"; exon_number 1;
ENm008.contig3	ExonAligner	CDS	9421	9450	.	+	1	gene_id "LA16c-OS12.1-002"; transcript_id "LA16c-OS12.1-002"; exon_number 2;
ENm008.contig3	ExonAligner	CDS	5532	5620	.	+	0	gene_id "LA16c-OS12.1-002"; transcript_id "LA16c-OS12.1-002"; exon_number 3;
ENm008.contig3	ExonAligner	CDS	3820	3996	.	+	0	gene_id "LA16c-OS12.1-002"; transcript_id "LA16c-OS12.1-002"; exon_number 4;
ENm008.contig10	ExonAligner	CDS	4376	4643	.	-	0	gene_id "AC004754.1-001"; transcript_id "AC004754.1-001"; exon_number 1;
ENm008.contig10	ExonAligner	CDS	1649	1738	.	-	2	gene_id "AC004754.1-001"; transcript_id "AC004754.1-001"; exon_number 2;
ENm008.contig10	ExonAligner	CDS	1273	1464	.	-	2	gene_id "AC004754.1-001"; transcript_id "AC004754.1-001"; exon_number 3;
ENm008.contig10	ExonAligner	CDS	4376	4643	.	-	0	gene_id "AC004754.1-002"; transcript_id "AC004754.1-002"; exon_number 1;
ENm008.contig10	ExonAligner	CDS	1649	1738	.	-	2	gene_id "AC004754.1-002"; transcript_id "AC004754.1-002"; exon_number 2;
ENm008.contig10	ExonAligner	CDS	1273	1464	.	-	2	gene_id "AC004754.1-002"; transcript_id "AC004754.1-002"; exon_number 3;
ENm008.contig10	ExonAligner	CDS	4376	4643	.	-	0	gene_id "AC004754.1-006"; transcript_id "AC004754.1-006"; exon_number 1;
ENm008.contig10	ExonAligner	CDS	1649	1738	.	-	2	gene_id "AC004754.1-006"; transcript_id "AC004754.1-006"; exon_number 2;
ENm008.contig10	ExonAligner	CDS	4376	4643	.	-	0	gene_id "AC004754.1-004"; transcript_id "AC004754.1-004"; exon_number 1;
ENm008.contig10	ExonAligner	CDS	1649	1738	.	-	2	gene_id "AC004754.1-004"; transcript_id "AC004754.1-004"; exon_number 2;
ENm008.contig10	ExonAligner	CDS	1273	1464	.	-	2	gene_id "AC004754.1-004"; transcript_id "AC004754.1-004"; exon_number 3;
ENm008.contig10	ExonAligner	CDS	4376	4643	.	-	0	gene_id "AC004754.1-010"; transcript_id "AC004754.1-010"; exon_number 1;
ENm008.contig10	ExonAligner	CDS	1649	1738	.	-	2	gene_id "AC004754.1-010"; transcript_id "AC004754.1-010"; exon_number 2;
ENm008.contig10	ExonAligner	CDS	1273	1425	.	-	2	gene_id "AC004754.1-010"; transcript_id "AC004754.1-010"; exon_number 3;
ENm008.contig10	ExonAligner	CDS	4376	4643	.	-	0	gene_id "AC004754.1-009"; transcript_id "AC004754.1-009"; exon_number 1;
ENm008.contig10	ExonAligner	CDS	1649	1738	.	-	2	gene_id "AC004754.1-009"; transcript_id "AC004754.1-009"; exon_number 2;
ENm008.contig10	ExonAligner	CDS	1273	1464	.	-	2	gene_id "AC004754.1-009"; transcript_id "AC004754.1-009"; exon_number 3;
ENm008.contig10	ExonAligner	CDS	4376	4643	.	-	0	gene_id "AC004754.1-003"; transcript_id "AC004754.1-003"; exon_number 1;
ENm008.contig10	ExonAligner	CDS	1649	1738	.	-	2	gene_id "AC004754.1-003"; transcript_id "AC004754.1-003"; exon_number 2;
ENm008.contig10	ExonAligner	CDS	1273	1464	.	-	2	gene_id "AC004754.1-003"; transcript_id "AC004754.1-003"; exon_number 3;
ENm008.contig10	ExonAligner	CDS	1649	1738	.	-	2	gene_id "AC004754.1-013"; transcript_id "AC004754.1-013"; exon_number 2;
ENm008.contig10	ExonAligner	CDS	1273	1464	.	-	2	gene_id "AC004754.1-013"; transcript_id "AC004754.1-013"; exon_number 3;
ENm008.contig17	ExonAligner	CDS	3302	3417	.	-	1	gene_id "AC004754.2-001"; transcript_id "AC004754.2-001"; exon_number 5;
ENm008.contig17	ExonAligner	CDS	3505	3618	.	-	1	gene_id "AC004754.2-001"; transcript_id "AC004754.2-001"; exon_number 6;
ENm008.contig17	ExonAligner	CDS	3699	3760	.	-	0	gene_id "AC004754.2-001"; transcript_id "AC004754.2-001"; exon_number 7;
ENm008.contig17	ExonAligner	CDS	3824	3853	.	-	0	gene_id "AC004754.2-001"; transcript_id "AC004754.2-001"; exon_number 8;
ENm008.contig17	ExonAligner	CDS	3302	3417	.	-	1	gene_id "AC004754.2-003"; transcript_id "AC004754.2-003"; exon_number 5;
ENm008.contig17	ExonAligner	CDS	3505	3618	.	-	1	gene_id "AC004754.2-003"; transcript_id "AC004754.2-003"; exon_number 6;
ENm008.contig17	ExonAligner	CDS	3699	3760	.	-	0	gene_id "AC004754.2-003"; transcript_id "AC004754.2-003"; exon_number 7;
ENm008.contig17	ExonAligner	CDS	3824	3853	.	-	0	gene_id "AC004754.2-003"; transcript_id "AC004754.2-003"; exon_number 8;
ENm008.contig17	ExonAligner	CDS	3302	3417	.	-	1	gene_id "AC004754.2-004"; transcript_id "AC004754.2-004"; exon_number 5;
ENm008.contig17	ExonAligner	CDS	3505	3618	.	-	1	gene_id "AC004754.2-004"; transcript_id "AC004754.2-004"; exon_number 6;
ENm008.contig17	ExonAligner	CDS	3699	3760	.	-	0	gene_id "AC004754.2-004"; transcript_id "AC004754.2-004"; exon_number 7;
ENm008.contig17	ExonAligner	CDS	3824	3853	.	-	0	gene_id "AC004754.2-004"; transcript_id "AC004754.2-004"; exon_number 8;
ENm008.contig11	ExonAligner	CDS	446	579	.	+	2	gene_id "LA16c-314G4.2-001"; transcript_id "LA16c-314G4.2-001"; exon_number 3;
ENm008.contig11	ExonAligner	CDS	667	804	.	+	0	gene_id "LA16c-314G4.2-001"; transcript_id "LA16c-314G4.2-001"; exon_number 4;
ENm008.contig11	ExonAligner	CDS	873	989	.	+	0	gene_id "LA16c-314G4.2-001"; transcript_id "LA16c-314G4.2-001"; exon_number 5;
ENm008.contig11	ExonAligner	CDS	1068	1193	.	+	0	gene_id "LA16c-314G4.2-001"; transcript_id "LA16c-314G4.2-001"; exon_number 6;
ENm008.contig11	ExonAligner	CDS	1276	1473	.	+	0	gene_id "LA16c-314G4.2-001"; transcript_id "LA16c-314G4.2-001"; exon_number 7;
ENm008.contig11	ExonAligner	CDS	1556	1676	.	+	0	gene_id "LA16c-314G4.2-001"; transcript_id "LA16c-314G4.2-001"; exon_number 8;
ENm008.contig11	ExonAligner	CDS	1752	1933	.	+	2	gene_id "LA16c-314G4.2-001"; transcript_id "LA16c-314G4.2-001"; exon_number 9;
ENm008.contig11	ExonAligner	CDS	2027	2116	.	+	0	gene_id "LA16c-314G4.2-001"; transcript_id "LA16c-314G4.2-001"; exon_number 10;
ENm008.contig11	ExonAligner	CDS	2204	2248	.	+	0	gene_id "LA16c-314G4.2-001"; transcript_id "LA16c-314G4.2-001"; exon_number 11;
ENm008.contig11	ExonAligner	CDS	446	579	.	+	2	gene_id "LA16c-314G4.2-005"; transcript_id "LA16c-314G4.2-005"; exon_number 3;
ENm008.contig11	ExonAligner	CDS	712	804	.	+	0	gene_id "LA16c-314G4.2-005"; transcript_id "LA16c-314G4.2-005"; exon_number 4;
ENm008.contig11	ExonAligner	CDS	873	932	.	+	0	gene_id "LA16c-314G4.2-005"; transcript_id "LA16c-314G4.2-005"; exon_number 5;
ENm008.contig11	ExonAligner	CDS	1450	1473	.	+	0	gene_id "LA16c-314G4.2-007"; transcript_id "LA16c-314G4.2-007"; exon_number 1;
ENm008.contig11	ExonAligner	CDS	1574	1676	.	+	0	gene_id "LA16c-314G4.2-007"; transcript_id "LA16c-314G4.2-007"; exon_number 2;
ENm008.contig11	ExonAligner	CDS	1752	1933	.	+	2	gene_id "LA16c-314G4.2-007"; transcript_id "LA16c-314G4.2-007"; exon_number 3;
ENm008.contig11	ExonAligner	CDS	2027	2116	.	+	0	gene_id "LA16c-314G4.2-007"; transcript_id "LA16c-314G4.2-007"; exon_number 4;
ENm008.contig11	ExonAligner	CDS	2204	2248	.	+	0	gene_id "LA16c-314G4.2-007"; transcript_id "LA16c-314G4.2-007"; exon_number 5;
ENm008.contig11	ExonAligner	CDS	2985	3111	.	-	1	gene_id "LA16c-314G4.3-001"; transcript_id "LA16c-314G4.3-001"; exon_number 1;
ENm008.contig11	ExonAligner	CDS	3412	3576	.	-	1	gene_id "LA16c-314G4.3-001"; transcript_id "LA16c-314G4.3-001"; exon_number 2;
ENm008.contig11	ExonAligner	CDS	5076	5321	.	-	1	gene_id "LA16c-314G4.3-001"; transcript_id "LA16c-314G4.3-001"; exon_number 4;
ENm008.contig11	ExonAligner	CDS	6783	6953	.	-	1	gene_id "LA16c-314G4.3-001"; transcript_id "LA16c-314G4.3-001"; exon_number 5;
ENm008.contig11	ExonAligner	CDS	7283	7785	.	-	0	gene_id "LA16c-314G4.3-001"; transcript_id "LA16c-314G4.3-001"; exon_number 6;
ENm008.contig11	ExonAligner	CDS	9701	9838	.	-	0	gene_id "LA16c-314G4.3-001"; transcript_id "LA16c-314G4.3-001"; exon_number 7;
ENm008.contig11	ExonAligner	CDS	2985	3111	.	-	1	gene_id "LA16c-314G4.3-002"; transcript_id "LA16c-314G4.3-002"; exon_number 1;
ENm008.contig11	ExonAligner	CDS	3412	3576	.	-	1	gene_id "LA16c-314G4.3-002"; transcript_id "LA16c-314G4.3-002"; exon_number 2;
ENm008.contig11	ExonAligner	CDS	5076	5321	.	-	1	gene_id "LA16c-314G4.3-002"; transcript_id "LA16c-314G4.3-002"; exon_number 3;
ENm008.contig11	ExonAligner	CDS	6783	6953	.	-	1	gene_id "LA16c-314G4.3-002"; transcript_id "LA16c-314G4.3-002"; exon_number 4;
ENm008.contig11	ExonAligner	CDS	7283	7785	.	-	0	gene_id "LA16c-314G4.3-002"; transcript_id "LA16c-314G4.3-002"; exon_number 5;
ENm008.contig11	ExonAligner	CDS	9701	9838	.	-	0	gene_id "LA16c-314G4.3-002"; transcript_id "LA16c-314G4.3-002"; exon_number 6;
ENm008.contig9	ExonAligner	CDS	3181	3291	.	-	0	gene_id "Z97634.1-001"; transcript_id "Z97634.1-001"; exon_number 1;
ENm008.contig9	ExonAligner	CDS	3502	3589	.	-	0	gene_id "Z97634.1-001"; transcript_id "Z97634.1-001"; exon_number 2;
ENm008.contig9	ExonAligner	CDS	3661	3831	.	-	0	gene_id "Z97634.1-001"; transcript_id "Z97634.1-001"; exon_number 4;
ENm008.contig9	ExonAligner	CDS	3977	4264	.	-	0	gene_id "Z97634.1-001"; transcript_id "Z97634.1-001"; exon_number 5;
ENm008.contig9	ExonAligner	CDS	3181	3291	.	-	0	gene_id "Z97634.1-006"; transcript_id "Z97634.1-006"; exon_number 1;
ENm008.contig9	ExonAligner	CDS	3502	3589	.	-	0	gene_id "Z97634.1-006"; transcript_id "Z97634.1-006"; exon_number 2;
ENm008.contig9	ExonAligner	CDS	3676	3831	.	-	0	gene_id "Z97634.1-006"; transcript_id "Z97634.1-006"; exon_number 4;
ENm008.contig9	ExonAligner	CDS	3977	4264	.	-	0	gene_id "Z97634.1-006"; transcript_id "Z97634.1-006"; exon_number 5;
ENm008.contig9	ExonAligner	CDS	3181	3291	.	-	0	gene_id "Z97634.1-008"; transcript_id "Z97634.1-008"; exon_number 1;
ENm008.contig9	ExonAligner	CDS	3502	3589	.	-	0	gene_id "Z97634.1-008"; transcript_id "Z97634.1-008"; exon_number 2;
ENm008.contig9	ExonAligner	CDS	3676	3831	.	-	0	gene_id "Z97634.1-008"; transcript_id "Z97634.1-008"; exon_number 4;
ENm008.contig9	ExonAligner	CDS	3977	4264	.	-	0	gene_id "Z97634.1-008"; transcript_id "Z97634.1-008"; exon_number 5;
ENm008.contig9	ExonAligner	CDS	3506	3589	.	-	0	gene_id "Z97634.1-009"; transcript_id "Z97634.1-009"; exon_number 1;
ENm008.contig9	ExonAligner	CDS	3676	3831	.	-	0	gene_id "Z97634.1-009"; transcript_id "Z97634.1-009"; exon_number 3;
ENm008.contig9	ExonAligner	CDS	3977	4264	.	-	0	gene_id "Z97634.1-009"; transcript_id "Z97634.1-009"; exon_number 4;
ENm008.contig5	ExonAligner	CDS	992	1116	.	+	2	gene_id "AL023881.1-001"; transcript_id "AL023881.1-001"; exon_number 5;
ENm008.contig5	ExonAligner	CDS	1179	1272	.	+	0	gene_id "AL023881.1-001"; transcript_id "AL023881.1-001"; exon_number 6;
ENm008.contig5	ExonAligner	CDS	1411	1515	.	+	2	gene_id "AL023881.1-001"; transcript_id "AL023881.1-001"; exon_number 7;
ENm008.contig5	ExonAligner	CDS	1938	2155	.	+	2	gene_id "AL023881.1-001"; transcript_id "AL023881.1-001"; exon_number 8;
ENm008.contig5	ExonAligner	CDS	992	1116	.	+	2	gene_id "AL023881.1-008"; transcript_id "AL023881.1-008"; exon_number 5;
ENm008.contig5	ExonAligner	CDS	1179	1272	.	+	0	gene_id "AL023881.1-008"; transcript_id "AL023881.1-008"; exon_number 6;
ENm008.contig5	ExonAligner	CDS	1411	1515	.	+	2	gene_id "AL023881.1-008"; transcript_id "AL023881.1-008"; exon_number 7;
ENm008.contig5	ExonAligner	CDS	1938	2155	.	+	2	gene_id "AL023881.1-008"; transcript_id "AL023881.1-008"; exon_number 8;
ENm010.contig14	ExonAligner	CDS	8255	8890	.	-	2	gene_id "AC004079.3-003"; transcript_id "AC004079.3-003"; exon_number 1;
ENm010.contig14	ExonAligner	CDS	10249	10771	.	-	0	gene_id "AC004079.3-003"; transcript_id "AC004079.3-003"; exon_number 2;
ENm010.contig14	ExonAligner	CDS	8255	8890	.	-	2	gene_id "AC004079.3-001"; transcript_id "AC004079.3-001"; exon_number 1;
ENm010.contig14	ExonAligner	CDS	10249	10771	.	-	0	gene_id "AC004079.3-001"; transcript_id "AC004079.3-001"; exon_number 2;
ENm010.contig14	ExonAligner	CDS	27233	27614	.	+	2	gene_id "AC004080.5-001"; transcript_id "AC004080.5-001"; exon_number 1;
ENm010.contig14	ExonAligner	CDS	40154	40715	.	-	0	gene_id "AC004080.7-001"; transcript_id "AC004080.7-001"; exon_number 2;
ENm010.contig2	ExonAligner	CDS	561	790	.	-	2	gene_id "AC004080.3-002"; transcript_id "AC004080.3-002"; exon_number 1;
ENm010.contig2	ExonAligner	CDS	10094	10472	.	-	0	gene_id "AC004080.3-002"; transcript_id "AC004080.3-002"; exon_number 2;
ENm010.contig2	ExonAligner	CDS	19400	19638	.	+	2	gene_id "AC004080.4-001"; transcript_id "AC004080.4-001"; exon_number 1;
ENm010.contig2	ExonAligner	CDS	18165	18642	.	+	0	gene_id "AC004080.4-001"; transcript_id "AC004080.4-001"; exon_number 2;
ENm010.contig2	ExonAligner	CDS	17196	17434	.	+	2	gene_id "AC004080.4-005"; transcript_id "AC004080.4-005"; exon_number 1;
ENm010.contig2	ExonAligner	CDS	16049	16277	.	+	0	gene_id "AC004080.4-005"; transcript_id "AC004080.4-005"; exon_number 3;
ENm010.contig2	ExonAligner	CDS	23601	23875	.	+	2	gene_id "AC004080.9-001"; transcript_id "AC004080.9-001"; exon_number 1;
ENm010.contig2	ExonAligner	CDS	34894	35126	.	+	2	gene_id "AC004080.6-001"; transcript_id "AC004080.6-001"; exon_number 1;
ENm010.contig2	ExonAligner	CDS	32685	33421	.	+	0	gene_id "AC004080.6-001"; transcript_id "AC004080.6-001"; exon_number 2;
ENm010.contig2	ExonAligner	CDS	45583	45827	.	+	2	gene_id "AC004080.10-001"; transcript_id "AC004080.10-001"; exon_number 1;
ENm011.contig4	ExonAligner	CDS	2394	2538	.	-	1	gene_id "AC068580.4-001"; transcript_id "AC068580.4-001"; exon_number 3;
ENm011.contig4	ExonAligner	CDS	2766	2888	.	-	1	gene_id "AC068580.4-001"; transcript_id "AC068580.4-001"; exon_number 4;
ENm011.contig4	ExonAligner	CDS	3516	3742	.	-	0	gene_id "AC068580.4-001"; transcript_id "AC068580.4-001"; exon_number 5;
ENm011.contig4	ExonAligner	CDS	3910	4014	.	-	2	gene_id "AC068580.4-001"; transcript_id "AC068580.4-001"; exon_number 6;
ENm011.contig4	ExonAligner	CDS	3516	3742	.	-	0	gene_id "AC068580.4-002"; transcript_id "AC068580.4-002"; exon_number 1;
ENm011.contig4	ExonAligner	CDS	3910	4014	.	-	2	gene_id "AC068580.4-002"; transcript_id "AC068580.4-002"; exon_number 2;
ENm013.contig8	ExonAligner	CDS	17529	17588	.	+	0	gene_id "AC002064.2-005"; transcript_id "AC002064.2-005"; exon_number 2;
ENm013.contig8	ExonAligner	CDS	24427	24536	.	+	0	gene_id "AC002064.2-005"; transcript_id "AC002064.2-005"; exon_number 4;
ENm013.contig8	ExonAligner	CDS	28530	28606	.	+	1	gene_id "AC002064.2-005"; transcript_id "AC002064.2-005"; exon_number 5;
ENm013.contig8	ExonAligner	CDS	33294	33392	.	+	2	gene_id "AC002064.2-005"; transcript_id "AC002064.2-005"; exon_number 6;
ENm013.contig8	ExonAligner	CDS	34949	35090	.	+	2	gene_id "AC002064.2-005"; transcript_id "AC002064.2-005"; exon_number 7;
ENm013.contig8	ExonAligner	CDS	35185	35362	.	+	2	gene_id "AC002064.2-005"; transcript_id "AC002064.2-005"; exon_number 8;
ENm013.contig8	ExonAligner	CDS	37435	37558	.	+	1	gene_id "AC002064.2-005"; transcript_id "AC002064.2-005"; exon_number 9;
ENm013.contig8	ExonAligner	CDS	40256	40472	.	+	0	gene_id "AC002064.2-005"; transcript_id "AC002064.2-005"; exon_number 10;
ENm013.contig8	ExonAligner	CDS	42127	42291	.	+	2	gene_id "AC002064.2-005"; transcript_id "AC002064.2-005"; exon_number 11;
ENm013.contig8	ExonAligner	CDS	45435	45553	.	+	0	gene_id "AC002064.2-005"; transcript_id "AC002064.2-005"; exon_number 13;
ENm013.contig8	ExonAligner	CDS	55408	55489	.	+	1	gene_id "AC002064.2-005"; transcript_id "AC002064.2-005"; exon_number 14;
ENm013.contig26	ExonAligner	CDS	42127	42291	.	+	2	gene_id "AC002064.2-007"; transcript_id "AC002064.2-007"; exon_number 2;
ENm013.contig26	ExonAligner	CDS	45435	45553	.	+	0	gene_id "AC002064.2-007"; transcript_id "AC002064.2-007"; exon_number 4;
ENm013.contig26	ExonAligner	CDS	55408	55489	.	+	1	gene_id "AC002064.2-007"; transcript_id "AC002064.2-007"; exon_number 5;
ENm013.contig26	ExonAligner	CDS	36076	36162	.	+	0	gene_id "AC002064.2-007"; transcript_id "AC002064.2-007"; exon_number 9;
ENm013.contig26	ExonAligner	CDS	33187	33291	.	+	0	gene_id "AC002064.2-007"; transcript_id "AC002064.2-007"; exon_number 10;
ENm013.contig26	ExonAligner	CDS	32006	32179	.	+	0	gene_id "AC002064.2-007"; transcript_id "AC002064.2-007"; exon_number 11;
ENm013.contig26	ExonAligner	CDS	39740	39809	.	-	2	gene_id "AC002064.2-011"; transcript_id "AC002064.2-011"; exon_number 1;
ENm013.contig26	ExonAligner	CDS	36076	36162	.	-	0	gene_id "AC002064.2-011"; transcript_id "AC002064.2-011"; exon_number 3;
ENm013.contig26	ExonAligner	CDS	33187	33291	.	-	0	gene_id "AC002064.2-011"; transcript_id "AC002064.2-011"; exon_number 4;
ENm013.contig26	ExonAligner	CDS	32006	32179	.	-	0	gene_id "AC002064.2-011"; transcript_id "AC002064.2-011"; exon_number 5;
ENm013.contig26	ExonAligner	CDS	37087	37107	.	-	2	gene_id "AC002064.2-012"; transcript_id "AC002064.2-012"; exon_number 1;
ENm013.contig26	ExonAligner	CDS	36076	36162	.	-	0	gene_id "AC002064.2-012"; transcript_id "AC002064.2-012"; exon_number 2;
ENm013.contig26	ExonAligner	CDS	32006	32179	.	-	0	gene_id "AC002064.2-012"; transcript_id "AC002064.2-012"; exon_number 3;
ENm014.contig4	ExonAligner	CDS	5872	6381	.	-	0	gene_id "AC000370.1-003"; transcript_id "AC000370.1-003"; exon_number 8;
ENm014.contig10	ExonAligner	CDS	13246	14938	.	-	2	gene_id "AC000123.1-002"; transcript_id "AC000123.1-002"; exon_number 2;
ENm014.contig10	ExonAligner	CDS	18541	18684	.	-	2	gene_id "AC000123.1-002"; transcript_id "AC000123.1-002"; exon_number 3;
ENm014.contig10	ExonAligner	CDS	13246	14938	.	-	2	gene_id "AC000123.1-001"; transcript_id "AC000123.1-001"; exon_number 2;
ENm014.contig10	ExonAligner	CDS	18541	18684	.	-	2	gene_id "AC000123.1-001"; transcript_id "AC000123.1-001"; exon_number 3;
ENm014.contig10	ExonAligner	CDS	14508	14938	.	-	2	gene_id "AC000123.1-007"; transcript_id "AC000123.1-007"; exon_number 1;
ENm014.contig10	ExonAligner	CDS	18541	18684	.	-	2	gene_id "AC000123.1-007"; transcript_id "AC000123.1-007"; exon_number 2;
ENm014.contig10	ExonAligner	CDS	14847	14938	.	-	2	gene_id "AC000123.1-005"; transcript_id "AC000123.1-005"; exon_number 1;
ENm014.contig10	ExonAligner	CDS	18541	18684	.	-	2	gene_id "AC000123.1-005"; transcript_id "AC000123.1-005"; exon_number 2;
ENr111.contig7	ExonAligner	CDS	2308	2434	.	-	0	gene_id "RP11-374F3.1-001"; transcript_id "RP11-374F3.1-001"; exon_number 4;
ENr111.contig7	ExonAligner	CDS	3653	3811	.	-	0	gene_id "RP11-374F3.1-001"; transcript_id "RP11-374F3.1-001"; exon_number 5;
ENr111.contig7	ExonAligner	CDS	2308	2434	.	-	0	gene_id "RP11-374F3.1-002"; transcript_id "RP11-374F3.1-002"; exon_number 4;
ENr111.contig7	ExonAligner	CDS	3653	3811	.	-	0	gene_id "RP11-374F3.1-002"; transcript_id "RP11-374F3.1-002"; exon_number 5;
ENr121.contig6	ExonAligner	CDS	1327	1462	.	+	2	gene_id "AC009404.1-001"; transcript_id "AC009404.1-001"; exon_number 4;
ENr121.contig6	ExonAligner	CDS	1760	1860	.	+	1	gene_id "AC009404.1-001"; transcript_id "AC009404.1-001"; exon_number 5;
ENr121.contig6	ExonAligner	CDS	1965	2165	.	+	2	gene_id "AC009404.1-001"; transcript_id "AC009404.1-001"; exon_number 6;
ENr121.contig6	ExonAligner	CDS	2269	2383	.	+	0	gene_id "AC009404.1-001"; transcript_id "AC009404.1-001"; exon_number 7;
ENr121.contig6	ExonAligner	CDS	4212	4351	.	+	2	gene_id "AC009404.1-001"; transcript_id "AC009404.1-001"; exon_number 8;
ENr121.contig6	ExonAligner	CDS	5379	5534	.	+	0	gene_id "AC009404.1-001"; transcript_id "AC009404.1-001"; exon_number 9;
ENr121.contig6	ExonAligner	CDS	5941	6087	.	+	0	gene_id "AC009404.1-001"; transcript_id "AC009404.1-001"; exon_number 10;
ENr121.contig6	ExonAligner	CDS	6658	6765	.	+	0	gene_id "AC009404.1-001"; transcript_id "AC009404.1-001"; exon_number 11;
ENr121.contig6	ExonAligner	CDS	7756	7806	.	+	0	gene_id "AC009404.1-001"; transcript_id "AC009404.1-001"; exon_number 12;
ENr121.contig6	ExonAligner	CDS	8369	8546	.	+	0	gene_id "AC009404.1-001"; transcript_id "AC009404.1-001"; exon_number 13;
ENr121.contig6	ExonAligner	CDS	9509	9651	.	+	2	gene_id "AC009404.1-001"; transcript_id "AC009404.1-001"; exon_number 14;
ENr121.contig6	ExonAligner	CDS	2269	2383	.	+	0	gene_id "AC009404.1-003"; transcript_id "AC009404.1-003"; exon_number 1;
ENr121.contig6	ExonAligner	CDS	4212	4351	.	+	2	gene_id "AC009404.1-003"; transcript_id "AC009404.1-003"; exon_number 2;
ENr121.contig6	ExonAligner	CDS	5436	5534	.	+	0	gene_id "AC009404.1-003"; transcript_id "AC009404.1-003"; exon_number 3;
ENr121.contig6	ExonAligner	CDS	5941	6087	.	+	0	gene_id "AC009404.1-003"; transcript_id "AC009404.1-003"; exon_number 4;
ENr121.contig6	ExonAligner	CDS	6658	6765	.	+	0	gene_id "AC009404.1-003"; transcript_id "AC009404.1-003"; exon_number 5;
ENr121.contig6	ExonAligner	CDS	7753	7769	.	+	0	gene_id "AC009404.1-003"; transcript_id "AC009404.1-003"; exon_number 6;
ENr122.contig6	ExonAligner	CDS	60787	60909	.	-	0	gene_id "AC072051.2-001"; transcript_id "AC072051.2-001"; exon_number 3;
ENr122.contig6	ExonAligner	CDS	60216	60333	.	-	0	gene_id "AC072051.2-001"; transcript_id "AC072051.2-001"; exon_number 4;
ENr122.contig6	ExonAligner	CDS	55322	55464	.	-	2	gene_id "AC072051.2-001"; transcript_id "AC072051.2-001"; exon_number 5;
ENr122.contig6	ExonAligner	CDS	54390	54554	.	-	0	gene_id "AC072051.2-001"; transcript_id "AC072051.2-001"; exon_number 6;
ENr122.contig6	ExonAligner	CDS	53669	54073	.	-	0	gene_id "AC072051.2-001"; transcript_id "AC072051.2-001"; exon_number 7;
ENr122.contig9	ExonAligner	CDS	24451	24589	.	-	0	gene_id "AC009802.3-001"; transcript_id "AC009802.3-001"; exon_number 2;
ENr122.contig9	ExonAligner	CDS	22446	22563	.	-	0	gene_id "AC009802.3-001"; transcript_id "AC009802.3-001"; exon_number 3;
ENr122.contig9	ExonAligner	CDS	20371	20513	.	-	2	gene_id "AC009802.3-001"; transcript_id "AC009802.3-001"; exon_number 4;
ENr122.contig9	ExonAligner	CDS	18619	18771	.	-	0	gene_id "AC009802.3-001"; transcript_id "AC009802.3-001"; exon_number 5;
ENr122.contig9	ExonAligner	CDS	24451	24589	.	-	0	gene_id "AC009802.3-003"; transcript_id "AC009802.3-003"; exon_number 2;
ENr122.contig9	ExonAligner	CDS	22446	22563	.	-	0	gene_id "AC009802.3-003"; transcript_id "AC009802.3-003"; exon_number 3;
ENr122.contig9	ExonAligner	CDS	20371	20513	.	-	2	gene_id "AC009802.3-003"; transcript_id "AC009802.3-003"; exon_number 4;
ENr122.contig9	ExonAligner	CDS	18619	18771	.	-	0	gene_id "AC009802.3-003"; transcript_id "AC009802.3-003"; exon_number 5;
ENr122.contig9	ExonAligner	CDS	24451	24589	.	-	0	gene_id "AC009802.3-002"; transcript_id "AC009802.3-002"; exon_number 2;
ENr122.contig9	ExonAligner	CDS	22446	22563	.	-	0	gene_id "AC009802.3-002"; transcript_id "AC009802.3-002"; exon_number 3;
ENr122.contig9	ExonAligner	CDS	20371	20513	.	-	2	gene_id "AC009802.3-002"; transcript_id "AC009802.3-002"; exon_number 4;
ENr122.contig9	ExonAligner	CDS	18619	18771	.	-	0	gene_id "AC009802.3-002"; transcript_id "AC009802.3-002"; exon_number 5;
ENr123.contig2	ExonAligner	CDS	4272	4381	.	+	0	gene_id "AC084290.1-001"; transcript_id "AC084290.1-001"; exon_number 3;
ENr123.contig2	ExonAligner	CDS	7145	7227	.	+	1	gene_id "AC084290.1-001"; transcript_id "AC084290.1-001"; exon_number 4;
ENr123.contig2	ExonAligner	CDS	8967	9101	.	+	2	gene_id "AC084290.1-001"; transcript_id "AC084290.1-001"; exon_number 5;
ENr123.contig2	ExonAligner	CDS	15261	15386	.	+	2	gene_id "AC084290.1-001"; transcript_id "AC084290.1-001"; exon_number 6;
ENr123.contig2	ExonAligner	CDS	20243	20356	.	+	2	gene_id "AC084290.1-001"; transcript_id "AC084290.1-001"; exon_number 7;
ENr123.contig2	ExonAligner	CDS	28189	28307	.	+	1	gene_id "AC084290.1-001"; transcript_id "AC084290.1-001"; exon_number 9;
ENr123.contig2	ExonAligner	CDS	32931	33037	.	+	2	gene_id "AC084290.1-001"; transcript_id "AC084290.1-001"; exon_number 10;
ENr123.contig2	ExonAligner	CDS	41557	41685	.	+	0	gene_id "AC084290.1-001"; transcript_id "AC084290.1-001"; exon_number 13;
ENr123.contig2	ExonAligner	CDS	41765	41935	.	+	0	gene_id "AC084290.1-001"; transcript_id "AC084290.1-001"; exon_number 14;
ENr123.contig2	ExonAligner	CDS	42116	42193	.	+	0	gene_id "AC084290.1-001"; transcript_id "AC084290.1-001"; exon_number 15;
ENr123.contig2	ExonAligner	CDS	4272	4381	.	+	0	gene_id "AC084290.1-002"; transcript_id "AC084290.1-002"; exon_number 3;
ENr123.contig2	ExonAligner	CDS	7145	7227	.	+	1	gene_id "AC084290.1-002"; transcript_id "AC084290.1-002"; exon_number 4;
ENr123.contig2	ExonAligner	CDS	8967	9101	.	+	2	gene_id "AC084290.1-002"; transcript_id "AC084290.1-002"; exon_number 5;
ENr123.contig2	ExonAligner	CDS	11439	11567	.	+	2	gene_id "AC084290.1-002"; transcript_id "AC084290.1-002"; exon_number 6;
ENr123.contig2	ExonAligner	CDS	15261	15386	.	+	2	gene_id "AC084290.1-002"; transcript_id "AC084290.1-002"; exon_number 7;
ENr123.contig2	ExonAligner	CDS	20243	20356	.	+	2	gene_id "AC084290.1-002"; transcript_id "AC084290.1-002"; exon_number 8;
ENr123.contig2	ExonAligner	CDS	20647	20786	.	+	2	gene_id "AC084290.1-002"; transcript_id "AC084290.1-002"; exon_number 9;
ENr123.contig2	ExonAligner	CDS	20873	20940	.	+	0	gene_id "AC084290.1-002"; transcript_id "AC084290.1-002"; exon_number 10;
ENr123.contig2	ExonAligner	CDS	22080	22180	.	+	1	gene_id "AC084290.1-002"; transcript_id "AC084290.1-002"; exon_number 11;
ENr123.contig2	ExonAligner	CDS	26860	26983	.	+	2	gene_id "AC084290.1-002"; transcript_id "AC084290.1-002"; exon_number 12;
ENr123.contig2	ExonAligner	CDS	28189	28307	.	+	1	gene_id "AC084290.1-002"; transcript_id "AC084290.1-002"; exon_number 13;
ENr123.contig2	ExonAligner	CDS	32931	33037	.	+	2	gene_id "AC084290.1-002"; transcript_id "AC084290.1-002"; exon_number 14;
ENr123.contig2	ExonAligner	CDS	41557	41685	.	+	0	gene_id "AC084290.1-002"; transcript_id "AC084290.1-002"; exon_number 17;
ENr123.contig2	ExonAligner	CDS	41765	41935	.	+	0	gene_id "AC084290.1-002"; transcript_id "AC084290.1-002"; exon_number 18;
ENr123.contig2	ExonAligner	CDS	42116	42374	.	+	0	gene_id "AC084290.1-002"; transcript_id "AC084290.1-002"; exon_number 19;
ENr123.contig2	ExonAligner	CDS	45153	45222	.	+	0	gene_id "AC084290.1-002"; transcript_id "AC084290.1-002"; exon_number 22;
ENr123.contig2	ExonAligner	CDS	45689	45906	.	+	2	gene_id "AC084290.1-002"; transcript_id "AC084290.1-002"; exon_number 23;
ENr123.contig2	ExonAligner	CDS	48405	48655	.	+	0	gene_id "AC084290.1-002"; transcript_id "AC084290.1-002"; exon_number 24;
ENr123.contig2	ExonAligner	CDS	53310	53523	.	+	1	gene_id "AC084290.1-002"; transcript_id "AC084290.1-002"; exon_number 27;
ENr131.contig16	ExonAligner	CDS	6027	6064	.	+	0	gene_id "AC006985.5-004"; transcript_id "AC006985.5-004"; exon_number 1;
ENr131.contig16	ExonAligner	CDS	6073	6208	.	+	1	gene_id "AC006985.5-004"; transcript_id "AC006985.5-004"; exon_number 2;
ENr131.contig16	ExonAligner	CDS	9289	9471	.	+	0	gene_id "AC006985.5-004"; transcript_id "AC006985.5-004"; exon_number 7;
ENr131.contig16	ExonAligner	CDS	10536	10691	.	+	0	gene_id "AC006985.5-004"; transcript_id "AC006985.5-004"; exon_number 8;
ENr131.contig16	ExonAligner	CDS	13108	13210	.	+	0	gene_id "AC006985.5-004"; transcript_id "AC006985.5-004"; exon_number 10;
ENr131.contig16	ExonAligner	CDS	13394	13460	.	+	2	gene_id "AC006985.5-004"; transcript_id "AC006985.5-004"; exon_number 11;
ENr131.contig16	ExonAligner	CDS	13786	13907	.	+	2	gene_id "AC006985.5-004"; transcript_id "AC006985.5-004"; exon_number 12;
ENr131.contig16	ExonAligner	CDS	9289	9471	.	+	0	gene_id "AC006985.5-005"; transcript_id "AC006985.5-005"; exon_number 2;
ENr131.contig16	ExonAligner	CDS	10536	10691	.	+	0	gene_id "AC006985.5-005"; transcript_id "AC006985.5-005"; exon_number 3;
ENr131.contig16	ExonAligner	CDS	13108	13210	.	+	0	gene_id "AC006985.5-005"; transcript_id "AC006985.5-005"; exon_number 5;
ENr131.contig16	ExonAligner	CDS	13394	13460	.	+	2	gene_id "AC006985.5-005"; transcript_id "AC006985.5-005"; exon_number 6;
ENr131.contig16	ExonAligner	CDS	13786	13907	.	+	2	gene_id "AC006985.5-005"; transcript_id "AC006985.5-005"; exon_number 7;
ENr131.contig10	ExonAligner	CDS	1591	1763	.	+	2	gene_id "AC005538.4-001"; transcript_id "AC005538.4-001"; exon_number 5;
ENr131.contig10	ExonAligner	CDS	5319	5499	.	+	0	gene_id "AC005538.4-001"; transcript_id "AC005538.4-001"; exon_number 6;
ENr131.contig10	ExonAligner	CDS	7555	7622	.	+	2	gene_id "AC005538.4-001"; transcript_id "AC005538.4-001"; exon_number 7;
ENr131.contig10	ExonAligner	CDS	10686	10877	.	+	0	gene_id "AC005538.4-001"; transcript_id "AC005538.4-001"; exon_number 8;
ENr131.contig10	ExonAligner	CDS	15268	15364	.	+	0	gene_id "AC005538.4-001"; transcript_id "AC005538.4-001"; exon_number 9;
ENr131.contig10	ExonAligner	CDS	16432	16550	.	+	2	gene_id "AC005538.4-001"; transcript_id "AC005538.4-001"; exon_number 10;
ENr132.contig6	ExonAligner	CDS	2655	2745	.	+	1	gene_id "RP11-98F14.2-001"; transcript_id "RP11-98F14.2-001"; exon_number 4;
ENr132.contig6	ExonAligner	CDS	7341	7465	.	+	0	gene_id "RP11-98F14.2-001"; transcript_id "RP11-98F14.2-001"; exon_number 8;
ENr132.contig6	ExonAligner	CDS	7986	8100	.	+	1	gene_id "RP11-98F14.2-001"; transcript_id "RP11-98F14.2-001"; exon_number 9;
ENr132.contig6	ExonAligner	CDS	8706	8825	.	+	0	gene_id "RP11-98F14.2-001"; transcript_id "RP11-98F14.2-001"; exon_number 10;
ENr132.contig6	ExonAligner	CDS	11255	11370	.	+	0	gene_id "RP11-98F14.2-001"; transcript_id "RP11-98F14.2-001"; exon_number 17;
ENr132.contig6	ExonAligner	CDS	13248	13317	.	+	1	gene_id "RP11-98F14.2-001"; transcript_id "RP11-98F14.2-001"; exon_number 18;
ENr132.contig6	ExonAligner	CDS	2655	2745	.	+	1	gene_id "RP11-98F14.2-002"; transcript_id "RP11-98F14.2-002"; exon_number 4;
ENr132.contig6	ExonAligner	CDS	7341	7465	.	+	0	gene_id "RP11-98F14.2-002"; transcript_id "RP11-98F14.2-002"; exon_number 8;
ENr132.contig6	ExonAligner	CDS	7986	8100	.	+	1	gene_id "RP11-98F14.2-002"; transcript_id "RP11-98F14.2-002"; exon_number 9;
ENr132.contig6	ExonAligner	CDS	8706	8825	.	+	0	gene_id "RP11-98F14.2-002"; transcript_id "RP11-98F14.2-002"; exon_number 10;
ENr132.contig6	ExonAligner	CDS	11255	11370	.	+	0	gene_id "RP11-98F14.2-002"; transcript_id "RP11-98F14.2-002"; exon_number 17;
ENr132.contig6	ExonAligner	CDS	13248	13317	.	+	1	gene_id "RP11-98F14.2-002"; transcript_id "RP11-98F14.2-002"; exon_number 18;
ENr132.contig6	ExonAligner	CDS	2655	2745	.	+	1	gene_id "RP11-98F14.2-024"; transcript_id "RP11-98F14.2-024"; exon_number 4;
ENr132.contig6	ExonAligner	CDS	7341	7465	.	+	0	gene_id "RP11-98F14.2-024"; transcript_id "RP11-98F14.2-024"; exon_number 8;
ENr132.contig6	ExonAligner	CDS	7986	8100	.	+	1	gene_id "RP11-98F14.2-024"; transcript_id "RP11-98F14.2-024"; exon_number 9;
ENr132.contig6	ExonAligner	CDS	8706	8825	.	+	0	gene_id "RP11-98F14.2-024"; transcript_id "RP11-98F14.2-024"; exon_number 10;
ENr132.contig6	ExonAligner	CDS	11255	11370	.	+	0	gene_id "RP11-98F14.2-024"; transcript_id "RP11-98F14.2-024"; exon_number 17;
ENr132.contig6	ExonAligner	CDS	13248	13317	.	+	1	gene_id "RP11-98F14.2-024"; transcript_id "RP11-98F14.2-024"; exon_number 18;
ENr132.contig6	ExonAligner	CDS	2655	2745	.	+	1	gene_id "RP11-98F14.2-003"; transcript_id "RP11-98F14.2-003"; exon_number 4;
ENr132.contig6	ExonAligner	CDS	7341	7465	.	+	0	gene_id "RP11-98F14.2-003"; transcript_id "RP11-98F14.2-003"; exon_number 8;
ENr132.contig6	ExonAligner	CDS	7986	8100	.	+	1	gene_id "RP11-98F14.2-003"; transcript_id "RP11-98F14.2-003"; exon_number 9;
ENr132.contig6	ExonAligner	CDS	8706	8825	.	+	0	gene_id "RP11-98F14.2-003"; transcript_id "RP11-98F14.2-003"; exon_number 10;
ENr132.contig6	ExonAligner	CDS	11255	11370	.	+	0	gene_id "RP11-98F14.2-003"; transcript_id "RP11-98F14.2-003"; exon_number 17;
ENr132.contig6	ExonAligner	CDS	13248	13317	.	+	1	gene_id "RP11-98F14.2-003"; transcript_id "RP11-98F14.2-003"; exon_number 18;
ENr132.contig6	ExonAligner	CDS	2655	2745	.	+	1	gene_id "RP11-98F14.2-004"; transcript_id "RP11-98F14.2-004"; exon_number 2;
ENr132.contig6	ExonAligner	CDS	7341	7465	.	+	0	gene_id "RP11-98F14.2-004"; transcript_id "RP11-98F14.2-004"; exon_number 6;
ENr132.contig6	ExonAligner	CDS	7986	8100	.	+	1	gene_id "RP11-98F14.2-004"; transcript_id "RP11-98F14.2-004"; exon_number 7;
ENr132.contig6	ExonAligner	CDS	8706	8825	.	+	0	gene_id "RP11-98F14.2-004"; transcript_id "RP11-98F14.2-004"; exon_number 8;
ENr132.contig6	ExonAligner	CDS	11255	11370	.	+	0	gene_id "RP11-98F14.2-004"; transcript_id "RP11-98F14.2-004"; exon_number 15;
ENr132.contig6	ExonAligner	CDS	13248	13317	.	+	1	gene_id "RP11-98F14.2-004"; transcript_id "RP11-98F14.2-004"; exon_number 16;
ENr133.contig4	ExonAligner	CDS	3864	4000	.	-	2	gene_id "AF129408.12-001"; transcript_id "AF129408.12-001"; exon_number 2;
ENr133.contig4	ExonAligner	CDS	6353	6415	.	-	0	gene_id "AF129408.12-001"; transcript_id "AF129408.12-001"; exon_number 4;
ENr133.contig4	ExonAligner	CDS	7643	7794	.	-	2	gene_id "AF129408.12-001"; transcript_id "AF129408.12-001"; exon_number 5;
ENr133.contig4	ExonAligner	CDS	9489	9604	.	-	0	gene_id "AF129408.12-001"; transcript_id "AF129408.12-001"; exon_number 7;
ENr133.contig4	ExonAligner	CDS	3864	4000	.	-	2	gene_id "AF129408.12-002"; transcript_id "AF129408.12-002"; exon_number 2;
ENr133.contig4	ExonAligner	CDS	7643	7794	.	-	2	gene_id "AF129408.12-002"; transcript_id "AF129408.12-002"; exon_number 4;
ENr133.contig4	ExonAligner	CDS	9489	9604	.	-	0	gene_id "AF129408.12-002"; transcript_id "AF129408.12-002"; exon_number 6;
ENr133.contig1	ExonAligner	CDS	357	530	.	-	2	gene_id "AF129408.13-001"; transcript_id "AF129408.13-001"; exon_number 4;
ENr133.contig1	ExonAligner	CDS	3941	4107	.	-	0	gene_id "AF129408.13-001"; transcript_id "AF129408.13-001"; exon_number 6;
ENr133.contig1	ExonAligner	CDS	5375	5521	.	-	0	gene_id "AF129408.13-001"; transcript_id "AF129408.13-001"; exon_number 7;
ENr133.contig1	ExonAligner	CDS	18944	19061	.	-	0	gene_id "AF129408.13-001"; transcript_id "AF129408.13-001"; exon_number 8;
ENr133.contig1	ExonAligner	CDS	19407	19525	.	-	0	gene_id "AF129408.13-001"; transcript_id "AF129408.13-001"; exon_number 17;
ENr133.contig1	ExonAligner	CDS	21865	21972	.	-	0	gene_id "AF129408.13-001"; transcript_id "AF129408.13-001"; exon_number 18;
ENr133.contig1	ExonAligner	CDS	22075	22200	.	-	0	gene_id "AF129408.13-001"; transcript_id "AF129408.13-001"; exon_number 19;
ENr133.contig1	ExonAligner	CDS	22731	22921	.	-	1	gene_id "AF129408.13-001"; transcript_id "AF129408.13-001"; exon_number 20;
ENr133.contig1	ExonAligner	CDS	23759	23853	.	-	0	gene_id "AF129408.13-001"; transcript_id "AF129408.13-001"; exon_number 21;
ENr133.contig1	ExonAligner	CDS	26768	26899	.	-	0	gene_id "AF129408.13-001"; transcript_id "AF129408.13-001"; exon_number 22;
ENr133.contig1	ExonAligner	CDS	29110	29203	.	-	1	gene_id "AF129408.13-001"; transcript_id "AF129408.13-001"; exon_number 23;
ENr133.contig1	ExonAligner	CDS	30605	30788	.	-	2	gene_id "AF129408.13-001"; transcript_id "AF129408.13-001"; exon_number 24;
ENr133.contig1	ExonAligner	CDS	33735	33920	.	-	2	gene_id "AF129408.13-001"; transcript_id "AF129408.13-001"; exon_number 25;
ENr133.contig1	ExonAligner	CDS	34201	34426	.	-	0	gene_id "AF129408.13-001"; transcript_id "AF129408.13-001"; exon_number 26;
ENr133.contig1	ExonAligner	CDS	34583	34711	.	-	0	gene_id "AF129408.13-001"; transcript_id "AF129408.13-001"; exon_number 27;
ENr133.contig1	ExonAligner	CDS	35627	35761	.	-	0	gene_id "AF129408.13-001"; transcript_id "AF129408.13-001"; exon_number 28;
ENr133.contig1	ExonAligner	CDS	36661	36811	.	-	1	gene_id "AF129408.13-001"; transcript_id "AF129408.13-001"; exon_number 29;
ENr133.contig1	ExonAligner	CDS	47803	47901	.	-	1	gene_id "AF129408.13-001"; transcript_id "AF129408.13-001"; exon_number 30;
ENr133.contig1	ExonAligner	CDS	357	530	.	-	2	gene_id "AF129408.13-002"; transcript_id "AF129408.13-002"; exon_number 3;
ENr133.contig1	ExonAligner	CDS	3941	4107	.	-	0	gene_id "AF129408.13-002"; transcript_id "AF129408.13-002"; exon_number 5;
ENr133.contig1	ExonAligner	CDS	5375	5521	.	-	0	gene_id "AF129408.13-002"; transcript_id "AF129408.13-002"; exon_number 6;
ENr133.contig1	ExonAligner	CDS	18944	19061	.	-	0	gene_id "AF129408.13-002"; transcript_id "AF129408.13-002"; exon_number 7;
ENr133.contig1	ExonAligner	CDS	19407	19525	.	-	0	gene_id "AF129408.13-002"; transcript_id "AF129408.13-002"; exon_number 16;
ENr133.contig1	ExonAligner	CDS	21865	21972	.	-	0	gene_id "AF129408.13-002"; transcript_id "AF129408.13-002"; exon_number 17;
ENr133.contig1	ExonAligner	CDS	22075	22200	.	-	0	gene_id "AF129408.13-002"; transcript_id "AF129408.13-002"; exon_number 18;
ENr133.contig1	ExonAligner	CDS	22731	22921	.	-	1	gene_id "AF129408.13-002"; transcript_id "AF129408.13-002"; exon_number 19;
ENr133.contig1	ExonAligner	CDS	23759	23853	.	-	0	gene_id "AF129408.13-002"; transcript_id "AF129408.13-002"; exon_number 20;
ENr133.contig1	ExonAligner	CDS	26768	26899	.	-	0	gene_id "AF129408.13-002"; transcript_id "AF129408.13-002"; exon_number 21;
ENr133.contig1	ExonAligner	CDS	29110	29203	.	-	1	gene_id "AF129408.13-002"; transcript_id "AF129408.13-002"; exon_number 22;
ENr133.contig1	ExonAligner	CDS	30605	30788	.	-	2	gene_id "AF129408.13-002"; transcript_id "AF129408.13-002"; exon_number 23;
ENr133.contig1	ExonAligner	CDS	33735	33920	.	-	2	gene_id "AF129408.13-002"; transcript_id "AF129408.13-002"; exon_number 24;
ENr133.contig1	ExonAligner	CDS	34201	34426	.	-	0	gene_id "AF129408.13-002"; transcript_id "AF129408.13-002"; exon_number 25;
ENr133.contig1	ExonAligner	CDS	34583	34711	.	-	0	gene_id "AF129408.13-002"; transcript_id "AF129408.13-002"; exon_number 26;
ENr133.contig1	ExonAligner	CDS	35627	35761	.	-	0	gene_id "AF129408.13-002"; transcript_id "AF129408.13-002"; exon_number 27;
ENr133.contig1	ExonAligner	CDS	36661	36811	.	-	1	gene_id "AF129408.13-002"; transcript_id "AF129408.13-002"; exon_number 28;
ENr133.contig1	ExonAligner	CDS	47803	47901	.	-	1	gene_id "AF129408.13-002"; transcript_id "AF129408.13-002"; exon_number 29;
ENr133.contig1	ExonAligner	CDS	3941	4107	.	-	2	gene_id "AF129408.13-010"; transcript_id "AF129408.13-010"; exon_number 2;
ENr133.contig1	ExonAligner	CDS	5375	5521	.	-	2	gene_id "AF129408.13-010"; transcript_id "AF129408.13-010"; exon_number 3;
ENr133.contig1	ExonAligner	CDS	7518	7559	.	-	2	gene_id "AF129408.13-010"; transcript_id "AF129408.13-010"; exon_number 4;
ENr133.contig1	ExonAligner	CDS	8777	8849	.	-	0	gene_id "AF129408.13-010"; transcript_id "AF129408.13-010"; exon_number 5;
ENr133.contig1	ExonAligner	CDS	10811	10935	.	-	0	gene_id "AF129408.13-010"; transcript_id "AF129408.13-010"; exon_number 6;
ENr133.contig1	ExonAligner	CDS	12618	12738	.	-	1	gene_id "AF129408.13-010"; transcript_id "AF129408.13-010"; exon_number 7;
ENr133.contig1	ExonAligner	CDS	13534	13689	.	-	1	gene_id "AF129408.13-010"; transcript_id "AF129408.13-010"; exon_number 8;
ENr133.contig1	ExonAligner	CDS	16396	16504	.	-	1	gene_id "AF129408.13-010"; transcript_id "AF129408.13-010"; exon_number 10;
ENr133.contig1	ExonAligner	CDS	18053	18135	.	-	0	gene_id "AF129408.13-010"; transcript_id "AF129408.13-010"; exon_number 11;
ENr133.contig1	ExonAligner	CDS	19404	19484	.	-	2	gene_id "AF129408.13-010"; transcript_id "AF129408.13-010"; exon_number 12;
ENr133.contig1	ExonAligner	CDS	23759	23853	.	-	2	gene_id "AF129408.13-014"; transcript_id "AF129408.13-014"; exon_number 2;
ENr133.contig1	ExonAligner	CDS	29110	29203	.	-	0	gene_id "AF129408.13-014"; transcript_id "AF129408.13-014"; exon_number 3;
ENr133.contig1	ExonAligner	CDS	30605	30788	.	-	1	gene_id "AF129408.13-014"; transcript_id "AF129408.13-014"; exon_number 4;
ENr133.contig1	ExonAligner	CDS	33735	33920	.	-	1	gene_id "AF129408.13-014"; transcript_id "AF129408.13-014"; exon_number 5;
ENr133.contig1	ExonAligner	CDS	34201	34426	.	-	2	gene_id "AF129408.13-014"; transcript_id "AF129408.13-014"; exon_number 6;
ENr133.contig1	ExonAligner	CDS	34583	34711	.	-	2	gene_id "AF129408.13-014"; transcript_id "AF129408.13-014"; exon_number 7;
ENr133.contig1	ExonAligner	CDS	35627	35761	.	-	2	gene_id "AF129408.13-014"; transcript_id "AF129408.13-014"; exon_number 8;
ENr133.contig1	ExonAligner	CDS	36661	36811	.	-	0	gene_id "AF129408.13-014"; transcript_id "AF129408.13-014"; exon_number 9;
ENr133.contig1	ExonAligner	CDS	47803	47901	.	-	0	gene_id "AF129408.13-014"; transcript_id "AF129408.13-014"; exon_number 10;
ENr213.contig13	ExonAligner	CDS	5013	5039	.	-	0	gene_id "AC110015.1-002"; transcript_id "AC110015.1-002"; exon_number 1;
ENr213.contig13	ExonAligner	CDS	9303	9458	.	-	0	gene_id "AC110015.1-002"; transcript_id "AC110015.1-002"; exon_number 2;
ENr213.contig13	ExonAligner	CDS	11131	11277	.	-	0	gene_id "AC110015.1-002"; transcript_id "AC110015.1-002"; exon_number 3;
ENr213.contig13	ExonAligner	CDS	12973	13199	.	-	2	gene_id "AC110015.1-002"; transcript_id "AC110015.1-002"; exon_number 4;
ENr221.contig1	ExonAligner	CDS	53683	54143	.	+	2	gene_id "AC008937.5-003"; transcript_id "AC008937.5-003"; exon_number 1;
ENr221.contig1	ExonAligner	CDS	53434	53576	.	+	1	gene_id "AC008937.5-003"; transcript_id "AC008937.5-003"; exon_number 2;
ENr221.contig1	ExonAligner	CDS	53226	53347	.	+	0	gene_id "AC008937.5-003"; transcript_id "AC008937.5-003"; exon_number 3;
ENr221.contig1	ExonAligner	CDS	49184	49278	.	+	2	gene_id "AC008937.5-003"; transcript_id "AC008937.5-003"; exon_number 4;
ENr221.contig1	ExonAligner	CDS	47817	47898	.	+	0	gene_id "AC008937.5-003"; transcript_id "AC008937.5-003"; exon_number 5;
ENr221.contig1	ExonAligner	CDS	43841	43989	.	+	2	gene_id "AC008937.5-003"; transcript_id "AC008937.5-003"; exon_number 6;
ENr221.contig1	ExonAligner	CDS	42410	42482	.	+	0	gene_id "AC008937.5-003"; transcript_id "AC008937.5-003"; exon_number 7;
ENr221.contig1	ExonAligner	CDS	42150	42235	.	+	2	gene_id "AC008937.5-003"; transcript_id "AC008937.5-003"; exon_number 8;
ENr221.contig1	ExonAligner	CDS	40688	40808	.	+	0	gene_id "AC008937.5-003"; transcript_id "AC008937.5-003"; exon_number 9;
ENr221.contig1	ExonAligner	CDS	39269	39403	.	+	0	gene_id "AC008937.5-003"; transcript_id "AC008937.5-003"; exon_number 10;
ENr221.contig1	ExonAligner	CDS	29682	29827	.	+	2	gene_id "AC008937.5-003"; transcript_id "AC008937.5-003"; exon_number 11;
ENr221.contig1	ExonAligner	CDS	26083	26107	.	+	0	gene_id "AC008937.5-003"; transcript_id "AC008937.5-003"; exon_number 12;
ENr221.contig1	ExonAligner	CDS	53683	54143	.	+	2	gene_id "AC008937.5-001"; transcript_id "AC008937.5-001"; exon_number 1;
ENr221.contig1	ExonAligner	CDS	53434	53576	.	+	1	gene_id "AC008937.5-001"; transcript_id "AC008937.5-001"; exon_number 2;
ENr221.contig1	ExonAligner	CDS	53226	53347	.	+	0	gene_id "AC008937.5-001"; transcript_id "AC008937.5-001"; exon_number 3;
ENr221.contig1	ExonAligner	CDS	49187	49278	.	+	2	gene_id "AC008937.5-001"; transcript_id "AC008937.5-001"; exon_number 4;
ENr221.contig1	ExonAligner	CDS	47817	47898	.	+	0	gene_id "AC008937.5-001"; transcript_id "AC008937.5-001"; exon_number 5;
ENr221.contig1	ExonAligner	CDS	43841	43989	.	+	2	gene_id "AC008937.5-001"; transcript_id "AC008937.5-001"; exon_number 6;
ENr221.contig1	ExonAligner	CDS	42410	42482	.	+	0	gene_id "AC008937.5-001"; transcript_id "AC008937.5-001"; exon_number 7;
ENr221.contig1	ExonAligner	CDS	42150	42235	.	+	2	gene_id "AC008937.5-001"; transcript_id "AC008937.5-001"; exon_number 8;
ENr221.contig1	ExonAligner	CDS	40688	40808	.	+	0	gene_id "AC008937.5-001"; transcript_id "AC008937.5-001"; exon_number 9;
ENr221.contig1	ExonAligner	CDS	39269	39403	.	+	0	gene_id "AC008937.5-001"; transcript_id "AC008937.5-001"; exon_number 10;
ENr221.contig1	ExonAligner	CDS	29682	29827	.	+	2	gene_id "AC008937.5-001"; transcript_id "AC008937.5-001"; exon_number 11;
ENr221.contig1	ExonAligner	CDS	26083	26107	.	+	0	gene_id "AC008937.5-001"; transcript_id "AC008937.5-001"; exon_number 12;
ENr221.contig1	ExonAligner	CDS	53683	54143	.	+	2	gene_id "AC008937.5-004"; transcript_id "AC008937.5-004"; exon_number 1;
ENr221.contig1	ExonAligner	CDS	53434	53576	.	+	1	gene_id "AC008937.5-004"; transcript_id "AC008937.5-004"; exon_number 2;
ENr221.contig1	ExonAligner	CDS	53226	53347	.	+	0	gene_id "AC008937.5-004"; transcript_id "AC008937.5-004"; exon_number 3;
ENr221.contig1	ExonAligner	CDS	49184	49278	.	+	2	gene_id "AC008937.5-004"; transcript_id "AC008937.5-004"; exon_number 4;
ENr221.contig1	ExonAligner	CDS	47817	47898	.	+	0	gene_id "AC008937.5-004"; transcript_id "AC008937.5-004"; exon_number 5;
ENr221.contig1	ExonAligner	CDS	43841	43989	.	+	2	gene_id "AC008937.5-004"; transcript_id "AC008937.5-004"; exon_number 6;
ENr221.contig1	ExonAligner	CDS	42410	42482	.	+	0	gene_id "AC008937.5-004"; transcript_id "AC008937.5-004"; exon_number 7;
ENr221.contig1	ExonAligner	CDS	42150	42235	.	+	2	gene_id "AC008937.5-004"; transcript_id "AC008937.5-004"; exon_number 8;
ENr221.contig1	ExonAligner	CDS	40688	40808	.	+	0	gene_id "AC008937.5-004"; transcript_id "AC008937.5-004"; exon_number 9;
ENr221.contig1	ExonAligner	CDS	39269	39403	.	+	0	gene_id "AC008937.5-004"; transcript_id "AC008937.5-004"; exon_number 10;
ENr221.contig1	ExonAligner	CDS	29682	29827	.	+	2	gene_id "AC008937.5-004"; transcript_id "AC008937.5-004"; exon_number 11;
ENr221.contig1	ExonAligner	CDS	26083	26107	.	+	0	gene_id "AC008937.5-004"; transcript_id "AC008937.5-004"; exon_number 12;
ENr222.contig7	ExonAligner	CDS	24054	24276	.	-	0	gene_id "RP11-69I8.1-001"; transcript_id "RP11-69I8.1-001"; exon_number 4;
ENr223.contig15	ExonAligner	CDS	945	1188	.	+	0	gene_id "RP11-398K22.1-001"; transcript_id "RP11-398K22.1-001"; exon_number 1;
ENr223.contig15	ExonAligner	CDS	3445	3501	.	+	2	gene_id "RP11-398K22.1-001"; transcript_id "RP11-398K22.1-001"; exon_number 2;
ENr223.contig15	ExonAligner	CDS	4576	4702	.	+	0	gene_id "RP11-398K22.1-001"; transcript_id "RP11-398K22.1-001"; exon_number 3;
ENr223.contig15	ExonAligner	CDS	5676	5810	.	+	2	gene_id "RP11-398K22.1-001"; transcript_id "RP11-398K22.1-001"; exon_number 4;
ENr223.contig15	ExonAligner	CDS	7546	7621	.	+	2	gene_id "RP11-398K22.1-001"; transcript_id "RP11-398K22.1-001"; exon_number 5;
ENr223.contig15	ExonAligner	CDS	12173	12329	.	+	1	gene_id "RP11-398K22.1-001"; transcript_id "RP11-398K22.1-001"; exon_number 6;
ENr223.contig15	ExonAligner	CDS	12568	12686	.	+	0	gene_id "RP11-398K22.1-001"; transcript_id "RP11-398K22.1-001"; exon_number 7;
ENr223.contig15	ExonAligner	CDS	13144	13248	.	+	1	gene_id "RP11-398K22.1-001"; transcript_id "RP11-398K22.1-001"; exon_number 8;
ENr223.contig15	ExonAligner	CDS	13771	13912	.	+	1	gene_id "RP11-398K22.1-001"; transcript_id "RP11-398K22.1-001"; exon_number 9;
ENr223.contig15	ExonAligner	CDS	14690	14790	.	+	0	gene_id "RP11-398K22.1-001"; transcript_id "RP11-398K22.1-001"; exon_number 10;
ENr223.contig15	ExonAligner	CDS	16568	16649	.	+	1	gene_id "RP11-398K22.1-001"; transcript_id "RP11-398K22.1-001"; exon_number 11;
ENr223.contig15	ExonAligner	CDS	18264	18385	.	+	0	gene_id "RP11-398K22.1-001"; transcript_id "RP11-398K22.1-001"; exon_number 12;
ENr223.contig15	ExonAligner	CDS	18591	18700	.	+	1	gene_id "RP11-398K22.1-001"; transcript_id "RP11-398K22.1-001"; exon_number 13;
ENr223.contig15	ExonAligner	CDS	19056	19194	.	+	2	gene_id "RP11-398K22.1-001"; transcript_id "RP11-398K22.1-001"; exon_number 14;
ENr223.contig15	ExonAligner	CDS	20506	20593	.	+	1	gene_id "RP11-398K22.1-001"; transcript_id "RP11-398K22.1-001"; exon_number 15;
ENr223.contig15	ExonAligner	CDS	22459	22578	.	+	0	gene_id "RP11-398K22.1-001"; transcript_id "RP11-398K22.1-001"; exon_number 16;
ENr223.contig9	ExonAligner	CDS	968	1167	.	+	2	gene_id "RP11-505P4.1-001"; transcript_id "RP11-505P4.1-001"; exon_number 2;
ENr223.contig9	ExonAligner	CDS	1248	1360	.	+	0	gene_id "RP11-505P4.1-001"; transcript_id "RP11-505P4.1-001"; exon_number 3;
ENr223.contig9	ExonAligner	CDS	6668	6952	.	+	2	gene_id "RP11-505P4.1-001"; transcript_id "RP11-505P4.1-001"; exon_number 4;
ENr223.contig9	ExonAligner	CDS	8395	8507	.	+	0	gene_id "RP11-505P4.1-001"; transcript_id "RP11-505P4.1-001"; exon_number 5;
ENr223.contig9	ExonAligner	CDS	8611	8794	.	+	1	gene_id "RP11-505P4.1-001"; transcript_id "RP11-505P4.1-001"; exon_number 6;
ENr223.contig9	ExonAligner	CDS	9646	9776	.	+	2	gene_id "RP11-505P4.1-001"; transcript_id "RP11-505P4.1-001"; exon_number 7;
ENr223.contig9	ExonAligner	CDS	10665	10869	.	+	0	gene_id "RP11-505P4.1-001"; transcript_id "RP11-505P4.1-001"; exon_number 8;
ENr223.contig9	ExonAligner	CDS	10950	11121	.	+	2	gene_id "RP11-505P4.1-001"; transcript_id "RP11-505P4.1-001"; exon_number 9;
ENr223.contig9	ExonAligner	CDS	15136	15254	.	+	1	gene_id "RP11-505P4.1-001"; transcript_id "RP11-505P4.1-001"; exon_number 10;
ENr223.contig9	ExonAligner	CDS	18395	18555	.	+	2	gene_id "RP11-505P4.1-001"; transcript_id "RP11-505P4.1-001"; exon_number 11;
ENr223.contig9	ExonAligner	CDS	22821	22955	.	+	0	gene_id "RP11-505P4.1-001"; transcript_id "RP11-505P4.1-001"; exon_number 12;
ENr223.contig9	ExonAligner	CDS	968	1167	.	+	2	gene_id "RP11-505P4.1-003"; transcript_id "RP11-505P4.1-003"; exon_number 2;
ENr223.contig9	ExonAligner	CDS	1248	1360	.	+	0	gene_id "RP11-505P4.1-003"; transcript_id "RP11-505P4.1-003"; exon_number 3;
ENr223.contig9	ExonAligner	CDS	6668	6952	.	+	2	gene_id "RP11-505P4.1-003"; transcript_id "RP11-505P4.1-003"; exon_number 4;
ENr223.contig9	ExonAligner	CDS	8395	8507	.	+	0	gene_id "RP11-505P4.1-003"; transcript_id "RP11-505P4.1-003"; exon_number 5;
ENr223.contig9	ExonAligner	CDS	8611	8794	.	+	1	gene_id "RP11-505P4.1-003"; transcript_id "RP11-505P4.1-003"; exon_number 6;
ENr223.contig9	ExonAligner	CDS	9646	9776	.	+	2	gene_id "RP11-505P4.1-003"; transcript_id "RP11-505P4.1-003"; exon_number 8;
ENr223.contig9	ExonAligner	CDS	10665	10869	.	+	0	gene_id "RP11-505P4.1-003"; transcript_id "RP11-505P4.1-003"; exon_number 9;
ENr223.contig9	ExonAligner	CDS	10950	11121	.	+	2	gene_id "RP11-505P4.1-003"; transcript_id "RP11-505P4.1-003"; exon_number 10;
ENr223.contig9	ExonAligner	CDS	15136	15254	.	+	1	gene_id "RP11-505P4.1-003"; transcript_id "RP11-505P4.1-003"; exon_number 11;
ENr223.contig9	ExonAligner	CDS	18395	18555	.	+	2	gene_id "RP11-505P4.1-003"; transcript_id "RP11-505P4.1-003"; exon_number 12;
ENr223.contig9	ExonAligner	CDS	22821	22955	.	+	0	gene_id "RP11-505P4.1-003"; transcript_id "RP11-505P4.1-003"; exon_number 13;
ENr223.contig9	ExonAligner	CDS	973	1167	.	+	0	gene_id "RP11-505P4.1-007"; transcript_id "RP11-505P4.1-007"; exon_number 1;
ENr223.contig9	ExonAligner	CDS	1248	1360	.	+	0	gene_id "RP11-505P4.1-007"; transcript_id "RP11-505P4.1-007"; exon_number 2;
ENr223.contig9	ExonAligner	CDS	6668	6952	.	+	2	gene_id "RP11-505P4.1-007"; transcript_id "RP11-505P4.1-007"; exon_number 3;
ENr223.contig9	ExonAligner	CDS	8395	8507	.	+	0	gene_id "RP11-505P4.1-007"; transcript_id "RP11-505P4.1-007"; exon_number 4;
ENr223.contig9	ExonAligner	CDS	8611	8794	.	+	1	gene_id "RP11-505P4.1-007"; transcript_id "RP11-505P4.1-007"; exon_number 5;
ENr223.contig9	ExonAligner	CDS	9646	9776	.	+	2	gene_id "RP11-505P4.1-007"; transcript_id "RP11-505P4.1-007"; exon_number 7;
ENr223.contig9	ExonAligner	CDS	10665	10869	.	+	0	gene_id "RP11-505P4.1-007"; transcript_id "RP11-505P4.1-007"; exon_number 8;
ENr223.contig9	ExonAligner	CDS	10950	11121	.	+	2	gene_id "RP11-505P4.1-007"; transcript_id "RP11-505P4.1-007"; exon_number 9;
ENr223.contig9	ExonAligner	CDS	15136	15254	.	+	1	gene_id "RP11-505P4.1-007"; transcript_id "RP11-505P4.1-007"; exon_number 10;
ENr223.contig9	ExonAligner	CDS	18395	18555	.	+	2	gene_id "RP11-505P4.1-007"; transcript_id "RP11-505P4.1-007"; exon_number 11;
ENr223.contig9	ExonAligner	CDS	22821	22955	.	+	0	gene_id "RP11-505P4.1-007"; transcript_id "RP11-505P4.1-007"; exon_number 12;
ENr223.contig1	ExonAligner	CDS	7733	7827	.	+	2	gene_id "RP11-505P4.2-001"; transcript_id "RP11-505P4.2-001"; exon_number 1;
ENr223.contig1	ExonAligner	CDS	7496	7703	.	+	0	gene_id "RP11-505P4.2-001"; transcript_id "RP11-505P4.2-001"; exon_number 2;
ENr223.contig1	ExonAligner	CDS	7212	7468	.	+	2	gene_id "RP11-505P4.2-001"; transcript_id "RP11-505P4.2-001"; exon_number 3;
ENr223.contig1	ExonAligner	CDS	6966	7119	.	+	0	gene_id "RP11-505P4.2-001"; transcript_id "RP11-505P4.2-001"; exon_number 4;
ENr223.contig1	ExonAligner	CDS	6536	6832	.	+	0	gene_id "RP11-505P4.2-001"; transcript_id "RP11-505P4.2-001"; exon_number 5;
ENr223.contig1	ExonAligner	CDS	6253	6432	.	+	0	gene_id "RP11-505P4.2-001"; transcript_id "RP11-505P4.2-001"; exon_number 6;
ENr223.contig1	ExonAligner	CDS	5858	6001	.	+	0	gene_id "RP11-505P4.2-001"; transcript_id "RP11-505P4.2-001"; exon_number 7;
ENr223.contig1	ExonAligner	CDS	7733	7827	.	+	2	gene_id "RP11-505P4.2-009"; transcript_id "RP11-505P4.2-009"; exon_number 1;
ENr223.contig1	ExonAligner	CDS	7496	7703	.	+	0	gene_id "RP11-505P4.2-009"; transcript_id "RP11-505P4.2-009"; exon_number 2;
ENr223.contig1	ExonAligner	CDS	7212	7468	.	+	2	gene_id "RP11-505P4.2-009"; transcript_id "RP11-505P4.2-009"; exon_number 3;
ENr223.contig1	ExonAligner	CDS	6966	7119	.	+	0	gene_id "RP11-505P4.2-009"; transcript_id "RP11-505P4.2-009"; exon_number 4;
ENr223.contig1	ExonAligner	CDS	6536	6832	.	+	0	gene_id "RP11-505P4.2-009"; transcript_id "RP11-505P4.2-009"; exon_number 5;
ENr223.contig1	ExonAligner	CDS	6253	6432	.	+	0	gene_id "RP11-505P4.2-009"; transcript_id "RP11-505P4.2-009"; exon_number 6;
ENr223.contig1	ExonAligner	CDS	5858	6001	.	+	0	gene_id "RP11-505P4.2-009"; transcript_id "RP11-505P4.2-009"; exon_number 7;
ENr223.contig1	ExonAligner	CDS	7733	7827	.	+	2	gene_id "RP11-505P4.2-004"; transcript_id "RP11-505P4.2-004"; exon_number 1;
ENr223.contig1	ExonAligner	CDS	7496	7703	.	+	0	gene_id "RP11-505P4.2-004"; transcript_id "RP11-505P4.2-004"; exon_number 2;
ENr223.contig1	ExonAligner	CDS	7212	7468	.	+	2	gene_id "RP11-505P4.2-004"; transcript_id "RP11-505P4.2-004"; exon_number 3;
ENr223.contig1	ExonAligner	CDS	6966	7119	.	+	0	gene_id "RP11-505P4.2-004"; transcript_id "RP11-505P4.2-004"; exon_number 4;
ENr223.contig1	ExonAligner	CDS	6536	6832	.	+	0	gene_id "RP11-505P4.2-004"; transcript_id "RP11-505P4.2-004"; exon_number 5;
ENr223.contig1	ExonAligner	CDS	6253	6432	.	+	0	gene_id "RP11-505P4.2-004"; transcript_id "RP11-505P4.2-004"; exon_number 6;
ENr223.contig1	ExonAligner	CDS	5858	6001	.	+	0	gene_id "RP11-505P4.2-004"; transcript_id "RP11-505P4.2-004"; exon_number 7;
ENr223.contig1	ExonAligner	CDS	6536	6650	.	+	0	gene_id "RP11-505P4.2-015"; transcript_id "RP11-505P4.2-015"; exon_number 1;
ENr223.contig1	ExonAligner	CDS	6253	6432	.	+	0	gene_id "RP11-505P4.2-015"; transcript_id "RP11-505P4.2-015"; exon_number 2;
ENr223.contig1	ExonAligner	CDS	5858	6001	.	+	0	gene_id "RP11-505P4.2-015"; transcript_id "RP11-505P4.2-015"; exon_number 3;
ENr231.contig5	ExonAligner	CDS	14528	14608	.	-	0	gene_id "RP11-68I18.9-001"; transcript_id "RP11-68I18.9-001"; exon_number 3;
ENr231.contig5	ExonAligner	CDS	9971	10101	.	-	0	gene_id "RP11-68I18.9-001"; transcript_id "RP11-68I18.9-001"; exon_number 4;
ENr231.contig5	ExonAligner	CDS	7457	7574	.	-	1	gene_id "RP11-68I18.9-001"; transcript_id "RP11-68I18.9-001"; exon_number 5;
ENr231.contig5	ExonAligner	CDS	7129	7281	.	-	0	gene_id "RP11-68I18.9-001"; transcript_id "RP11-68I18.9-001"; exon_number 6;
ENr231.contig5	ExonAligner	CDS	4915	5214	.	-	0	gene_id "RP11-68I18.9-001"; transcript_id "RP11-68I18.9-001"; exon_number 7;
ENr231.contig5	ExonAligner	CDS	1798	2004	.	-	0	gene_id "RP11-68I18.9-001"; transcript_id "RP11-68I18.9-001"; exon_number 8;
ENr231.contig5	ExonAligner	CDS	14528	14608	.	-	0	gene_id "RP11-68I18.9-002"; transcript_id "RP11-68I18.9-002"; exon_number 3;
ENr231.contig5	ExonAligner	CDS	9971	10101	.	-	0	gene_id "RP11-68I18.9-002"; transcript_id "RP11-68I18.9-002"; exon_number 4;
ENr231.contig5	ExonAligner	CDS	7457	7574	.	-	1	gene_id "RP11-68I18.9-002"; transcript_id "RP11-68I18.9-002"; exon_number 5;
ENr231.contig5	ExonAligner	CDS	7129	7281	.	-	0	gene_id "RP11-68I18.9-002"; transcript_id "RP11-68I18.9-002"; exon_number 6;
ENr231.contig5	ExonAligner	CDS	4915	5214	.	-	0	gene_id "RP11-68I18.9-002"; transcript_id "RP11-68I18.9-002"; exon_number 7;
ENr231.contig5	ExonAligner	CDS	1798	2004	.	-	0	gene_id "RP11-68I18.9-002"; transcript_id "RP11-68I18.9-002"; exon_number 8;
ENr231.contig5	ExonAligner	CDS	16506	16543	.	-	2	gene_id "RP11-68I18.9-003"; transcript_id "RP11-68I18.9-003"; exon_number 2;
ENr231.contig5	ExonAligner	CDS	14528	14608	.	-	0	gene_id "RP11-68I18.9-003"; transcript_id "RP11-68I18.9-003"; exon_number 4;
ENr231.contig5	ExonAligner	CDS	9971	10101	.	-	0	gene_id "RP11-68I18.9-003"; transcript_id "RP11-68I18.9-003"; exon_number 5;
ENr231.contig5	ExonAligner	CDS	7457	7574	.	-	1	gene_id "RP11-68I18.9-003"; transcript_id "RP11-68I18.9-003"; exon_number 6;
ENr231.contig5	ExonAligner	CDS	7129	7281	.	-	0	gene_id "RP11-68I18.9-003"; transcript_id "RP11-68I18.9-003"; exon_number 7;
ENr231.contig5	ExonAligner	CDS	4915	5214	.	-	0	gene_id "RP11-68I18.9-003"; transcript_id "RP11-68I18.9-003"; exon_number 8;
ENr231.contig5	ExonAligner	CDS	1798	2004	.	-	0	gene_id "RP11-68I18.9-003"; transcript_id "RP11-68I18.9-003"; exon_number 9;
ENr231.contig3	ExonAligner	CDS	49853	49993	.	-	1	gene_id "RP11-126K1.1-001"; transcript_id "RP11-126K1.1-001"; exon_number 2;
ENr231.contig3	ExonAligner	CDS	47881	47995	.	-	1	gene_id "RP11-126K1.1-001"; transcript_id "RP11-126K1.1-001"; exon_number 3;
ENr231.contig3	ExonAligner	CDS	47587	47673	.	-	0	gene_id "RP11-126K1.1-001"; transcript_id "RP11-126K1.1-001"; exon_number 4;
ENr231.contig3	ExonAligner	CDS	47388	47456	.	-	0	gene_id "RP11-126K1.1-001"; transcript_id "RP11-126K1.1-001"; exon_number 5;
ENr231.contig3	ExonAligner	CDS	47070	47255	.	-	0	gene_id "RP11-126K1.1-001"; transcript_id "RP11-126K1.1-001"; exon_number 6;
ENr231.contig3	ExonAligner	CDS	46750	46867	.	-	0	gene_id "RP11-126K1.1-001"; transcript_id "RP11-126K1.1-001"; exon_number 7;
ENr231.contig3	ExonAligner	CDS	46531	46662	.	-	2	gene_id "RP11-126K1.1-001"; transcript_id "RP11-126K1.1-001"; exon_number 8;
ENr231.contig3	ExonAligner	CDS	46389	46456	.	-	2	gene_id "RP11-126K1.1-001"; transcript_id "RP11-126K1.1-001"; exon_number 9;
ENr231.contig3	ExonAligner	CDS	44924	45106	.	-	0	gene_id "RP11-126K1.1-001"; transcript_id "RP11-126K1.1-001"; exon_number 10;
ENr231.contig3	ExonAligner	CDS	49853	49993	.	-	1	gene_id "RP11-126K1.1-002"; transcript_id "RP11-126K1.1-002"; exon_number 2;
ENr231.contig3	ExonAligner	CDS	47881	47995	.	-	1	gene_id "RP11-126K1.1-002"; transcript_id "RP11-126K1.1-002"; exon_number 3;
ENr231.contig3	ExonAligner	CDS	47587	47673	.	-	0	gene_id "RP11-126K1.1-002"; transcript_id "RP11-126K1.1-002"; exon_number 4;
ENr231.contig3	ExonAligner	CDS	47388	47456	.	-	0	gene_id "RP11-126K1.1-002"; transcript_id "RP11-126K1.1-002"; exon_number 5;
ENr231.contig3	ExonAligner	CDS	47070	47255	.	-	0	gene_id "RP11-126K1.1-002"; transcript_id "RP11-126K1.1-002"; exon_number 6;
ENr231.contig3	ExonAligner	CDS	46750	46867	.	-	0	gene_id "RP11-126K1.1-002"; transcript_id "RP11-126K1.1-002"; exon_number 7;
ENr231.contig3	ExonAligner	CDS	46531	46662	.	-	2	gene_id "RP11-126K1.1-002"; transcript_id "RP11-126K1.1-002"; exon_number 8;
ENr231.contig3	ExonAligner	CDS	46389	46456	.	-	2	gene_id "RP11-126K1.1-002"; transcript_id "RP11-126K1.1-002"; exon_number 9;
ENr231.contig3	ExonAligner	CDS	44924	45106	.	-	0	gene_id "RP11-126K1.1-002"; transcript_id "RP11-126K1.1-002"; exon_number 10;
ENr231.contig3	ExonAligner	CDS	18703	18855	.	-	1	gene_id "RP11-126K1.3-001"; transcript_id "RP11-126K1.3-001"; exon_number 4;
ENr231.contig3	ExonAligner	CDS	17590	17932	.	-	0	gene_id "RP11-126K1.3-001"; transcript_id "RP11-126K1.3-001"; exon_number 5;
ENr231.contig3	ExonAligner	CDS	17399	17511	.	-	0	gene_id "RP11-126K1.3-001"; transcript_id "RP11-126K1.3-001"; exon_number 6;
ENr231.contig3	ExonAligner	CDS	17172	17313	.	-	1	gene_id "RP11-126K1.3-001"; transcript_id "RP11-126K1.3-001"; exon_number 7;
ENr231.contig3	ExonAligner	CDS	16589	17074	.	-	0	gene_id "RP11-126K1.3-001"; transcript_id "RP11-126K1.3-001"; exon_number 8;
ENr231.contig3	ExonAligner	CDS	18703	18855	.	-	1	gene_id "RP11-126K1.3-002"; transcript_id "RP11-126K1.3-002"; exon_number 4;
ENr231.contig3	ExonAligner	CDS	17590	17932	.	-	0	gene_id "RP11-126K1.3-002"; transcript_id "RP11-126K1.3-002"; exon_number 5;
ENr231.contig3	ExonAligner	CDS	17399	17511	.	-	0	gene_id "RP11-126K1.3-002"; transcript_id "RP11-126K1.3-002"; exon_number 6;
ENr231.contig3	ExonAligner	CDS	17172	17313	.	-	1	gene_id "RP11-126K1.3-002"; transcript_id "RP11-126K1.3-002"; exon_number 7;
ENr231.contig3	ExonAligner	CDS	16589	17074	.	-	0	gene_id "RP11-126K1.3-002"; transcript_id "RP11-126K1.3-002"; exon_number 8;
ENr231.contig3	ExonAligner	CDS	18703	18855	.	-	1	gene_id "RP11-126K1.3-003"; transcript_id "RP11-126K1.3-003"; exon_number 4;
ENr231.contig3	ExonAligner	CDS	17590	17932	.	-	0	gene_id "RP11-126K1.3-003"; transcript_id "RP11-126K1.3-003"; exon_number 5;
ENr231.contig3	ExonAligner	CDS	17399	17511	.	-	0	gene_id "RP11-126K1.3-003"; transcript_id "RP11-126K1.3-003"; exon_number 6;
ENr231.contig3	ExonAligner	CDS	17172	17364	.	-	1	gene_id "RP11-126K1.3-003"; transcript_id "RP11-126K1.3-003"; exon_number 7;
ENr231.contig3	ExonAligner	CDS	17040	17074	.	-	2	gene_id "RP11-126K1.3-003"; transcript_id "RP11-126K1.3-003"; exon_number 8;
ENr231.contig3	ExonAligner	CDS	15158	15342	.	+	2	gene_id "RP11-126K1.4-003"; transcript_id "RP11-126K1.4-003"; exon_number 1;
ENr231.contig3	ExonAligner	CDS	14758	14878	.	+	0	gene_id "RP11-126K1.4-003"; transcript_id "RP11-126K1.4-003"; exon_number 2;
ENr231.contig3	ExonAligner	CDS	14457	14589	.	+	1	gene_id "RP11-126K1.4-003"; transcript_id "RP11-126K1.4-003"; exon_number 3;
ENr231.contig3	ExonAligner	CDS	12263	12528	.	+	0	gene_id "RP11-126K1.4-003"; transcript_id "RP11-126K1.4-003"; exon_number 4;
ENr231.contig3	ExonAligner	CDS	11633	11756	.	+	1	gene_id "RP11-126K1.4-003"; transcript_id "RP11-126K1.4-003"; exon_number 5;
ENr231.contig3	ExonAligner	CDS	11391	11495	.	+	1	gene_id "RP11-126K1.4-003"; transcript_id "RP11-126K1.4-003"; exon_number 6;
ENr231.contig3	ExonAligner	CDS	10922	11031	.	+	0	gene_id "RP11-126K1.4-003"; transcript_id "RP11-126K1.4-003"; exon_number 7;
ENr231.contig3	ExonAligner	CDS	7788	8015	.	+	0	gene_id "RP11-126K1.4-003"; transcript_id "RP11-126K1.4-003"; exon_number 8;
ENr231.contig3	ExonAligner	CDS	6849	7076	.	+	0	gene_id "RP11-126K1.4-003"; transcript_id "RP11-126K1.4-003"; exon_number 9;
ENr231.contig3	ExonAligner	CDS	4276	4317	.	+	0	gene_id "RP11-126K1.4-003"; transcript_id "RP11-126K1.4-003"; exon_number 10;
ENr231.contig3	ExonAligner	CDS	15158	15342	.	+	2	gene_id "RP11-126K1.4-001"; transcript_id "RP11-126K1.4-001"; exon_number 1;
ENr231.contig3	ExonAligner	CDS	14758	14878	.	+	0	gene_id "RP11-126K1.4-001"; transcript_id "RP11-126K1.4-001"; exon_number 2;
ENr231.contig3	ExonAligner	CDS	14457	14589	.	+	1	gene_id "RP11-126K1.4-001"; transcript_id "RP11-126K1.4-001"; exon_number 3;
ENr231.contig3	ExonAligner	CDS	12263	12528	.	+	0	gene_id "RP11-126K1.4-001"; transcript_id "RP11-126K1.4-001"; exon_number 4;
ENr231.contig3	ExonAligner	CDS	11633	11756	.	+	1	gene_id "RP11-126K1.4-001"; transcript_id "RP11-126K1.4-001"; exon_number 5;
ENr231.contig3	ExonAligner	CDS	11391	11495	.	+	1	gene_id "RP11-126K1.4-001"; transcript_id "RP11-126K1.4-001"; exon_number 6;
ENr231.contig3	ExonAligner	CDS	10922	11031	.	+	0	gene_id "RP11-126K1.4-001"; transcript_id "RP11-126K1.4-001"; exon_number 7;
ENr231.contig3	ExonAligner	CDS	7788	8015	.	+	0	gene_id "RP11-126K1.4-001"; transcript_id "RP11-126K1.4-001"; exon_number 8;
ENr231.contig3	ExonAligner	CDS	6849	7076	.	+	0	gene_id "RP11-126K1.4-001"; transcript_id "RP11-126K1.4-001"; exon_number 9;
ENr231.contig3	ExonAligner	CDS	15158	15342	.	+	2	gene_id "RP11-126K1.4-002"; transcript_id "RP11-126K1.4-002"; exon_number 1;
ENr231.contig3	ExonAligner	CDS	14758	14878	.	+	0	gene_id "RP11-126K1.4-002"; transcript_id "RP11-126K1.4-002"; exon_number 2;
ENr231.contig3	ExonAligner	CDS	14457	14589	.	+	1	gene_id "RP11-126K1.4-002"; transcript_id "RP11-126K1.4-002"; exon_number 3;
ENr231.contig3	ExonAligner	CDS	12263	12528	.	+	0	gene_id "RP11-126K1.4-002"; transcript_id "RP11-126K1.4-002"; exon_number 4;
ENr231.contig3	ExonAligner	CDS	11633	11756	.	+	1	gene_id "RP11-126K1.4-002"; transcript_id "RP11-126K1.4-002"; exon_number 5;
ENr231.contig3	ExonAligner	CDS	11391	11495	.	+	1	gene_id "RP11-126K1.4-002"; transcript_id "RP11-126K1.4-002"; exon_number 6;
ENr231.contig3	ExonAligner	CDS	10922	11031	.	+	0	gene_id "RP11-126K1.4-002"; transcript_id "RP11-126K1.4-002"; exon_number 7;
ENr231.contig3	ExonAligner	CDS	7788	8015	.	+	0	gene_id "RP11-126K1.4-002"; transcript_id "RP11-126K1.4-002"; exon_number 8;
ENr231.contig3	ExonAligner	CDS	6849	7076	.	+	0	gene_id "RP11-126K1.4-002"; transcript_id "RP11-126K1.4-002"; exon_number 9;
ENr231.contig3	ExonAligner	CDS	4276	4317	.	+	0	gene_id "RP11-126K1.4-002"; transcript_id "RP11-126K1.4-002"; exon_number 10;
ENr231.contig3	ExonAligner	CDS	15158	15342	.	+	2	gene_id "RP11-126K1.4-004"; transcript_id "RP11-126K1.4-004"; exon_number 1;
ENr231.contig3	ExonAligner	CDS	14758	14878	.	+	0	gene_id "RP11-126K1.4-004"; transcript_id "RP11-126K1.4-004"; exon_number 2;
ENr231.contig3	ExonAligner	CDS	14457	14589	.	+	1	gene_id "RP11-126K1.4-004"; transcript_id "RP11-126K1.4-004"; exon_number 3;
ENr231.contig3	ExonAligner	CDS	12263	12528	.	+	0	gene_id "RP11-126K1.4-004"; transcript_id "RP11-126K1.4-004"; exon_number 4;
ENr231.contig3	ExonAligner	CDS	11633	11756	.	+	1	gene_id "RP11-126K1.4-004"; transcript_id "RP11-126K1.4-004"; exon_number 5;
ENr231.contig3	ExonAligner	CDS	11391	11495	.	+	1	gene_id "RP11-126K1.4-004"; transcript_id "RP11-126K1.4-004"; exon_number 6;
ENr231.contig3	ExonAligner	CDS	10922	11031	.	+	0	gene_id "RP11-126K1.4-004"; transcript_id "RP11-126K1.4-004"; exon_number 7;
ENr231.contig3	ExonAligner	CDS	7788	8015	.	+	0	gene_id "RP11-126K1.4-004"; transcript_id "RP11-126K1.4-004"; exon_number 8;
ENr231.contig3	ExonAligner	CDS	6849	7076	.	+	0	gene_id "RP11-126K1.4-004"; transcript_id "RP11-126K1.4-004"; exon_number 9;
ENr231.contig7	ExonAligner	CDS	13186	13290	.	+	0	gene_id "RP11-126K1.5-010"; transcript_id "RP11-126K1.5-010"; exon_number 2;
ENr231.contig7	ExonAligner	CDS	12948	13048	.	+	2	gene_id "RP11-126K1.5-010"; transcript_id "RP11-126K1.5-010"; exon_number 3;
ENr231.contig7	ExonAligner	CDS	12514	12595	.	+	1	gene_id "RP11-126K1.5-010"; transcript_id "RP11-126K1.5-010"; exon_number 5;
ENr231.contig7	ExonAligner	CDS	12291	12404	.	+	1	gene_id "RP11-126K1.5-010"; transcript_id "RP11-126K1.5-010"; exon_number 6;
ENr231.contig7	ExonAligner	CDS	11994	12022	.	+	0	gene_id "RP11-126K1.5-010"; transcript_id "RP11-126K1.5-010"; exon_number 7;
ENr231.contig7	ExonAligner	CDS	13186	14164	.	+	0	gene_id "RP11-126K1.5-001"; transcript_id "RP11-126K1.5-001"; exon_number 1;
ENr231.contig7	ExonAligner	CDS	12948	13048	.	+	2	gene_id "RP11-126K1.5-001"; transcript_id "RP11-126K1.5-001"; exon_number 2;
ENr231.contig7	ExonAligner	CDS	12514	12595	.	+	1	gene_id "RP11-126K1.5-001"; transcript_id "RP11-126K1.5-001"; exon_number 4;
ENr231.contig7	ExonAligner	CDS	12291	12404	.	+	1	gene_id "RP11-126K1.5-001"; transcript_id "RP11-126K1.5-001"; exon_number 5;
ENr231.contig7	ExonAligner	CDS	11903	12022	.	+	1	gene_id "RP11-126K1.5-001"; transcript_id "RP11-126K1.5-001"; exon_number 6;
ENr231.contig7	ExonAligner	CDS	11589	11671	.	+	0	gene_id "RP11-126K1.5-001"; transcript_id "RP11-126K1.5-001"; exon_number 7;
ENr231.contig7	ExonAligner	CDS	11190	11223	.	+	1	gene_id "RP11-126K1.5-001"; transcript_id "RP11-126K1.5-001"; exon_number 8;
ENr231.contig7	ExonAligner	CDS	10863	10978	.	+	0	gene_id "RP11-126K1.5-001"; transcript_id "RP11-126K1.5-001"; exon_number 9;
ENr231.contig7	ExonAligner	CDS	13186	14164	.	+	0	gene_id "RP11-126K1.5-002"; transcript_id "RP11-126K1.5-002"; exon_number 1;
ENr231.contig7	ExonAligner	CDS	12948	13048	.	+	2	gene_id "RP11-126K1.5-002"; transcript_id "RP11-126K1.5-002"; exon_number 2;
ENr231.contig7	ExonAligner	CDS	12514	12595	.	+	1	gene_id "RP11-126K1.5-002"; transcript_id "RP11-126K1.5-002"; exon_number 4;
ENr231.contig7	ExonAligner	CDS	12291	12404	.	+	1	gene_id "RP11-126K1.5-002"; transcript_id "RP11-126K1.5-002"; exon_number 5;
ENr231.contig7	ExonAligner	CDS	11903	12022	.	+	1	gene_id "RP11-126K1.5-002"; transcript_id "RP11-126K1.5-002"; exon_number 6;
ENr231.contig7	ExonAligner	CDS	11589	11671	.	+	0	gene_id "RP11-126K1.5-002"; transcript_id "RP11-126K1.5-002"; exon_number 7;
ENr231.contig7	ExonAligner	CDS	11190	11223	.	+	1	gene_id "RP11-126K1.5-002"; transcript_id "RP11-126K1.5-002"; exon_number 8;
ENr231.contig7	ExonAligner	CDS	10863	10978	.	+	0	gene_id "RP11-126K1.5-002"; transcript_id "RP11-126K1.5-002"; exon_number 9;
ENr231.contig7	ExonAligner	CDS	13186	14103	.	+	0	gene_id "RP11-126K1.5-008"; transcript_id "RP11-126K1.5-008"; exon_number 1;
ENr231.contig7	ExonAligner	CDS	12948	13048	.	+	2	gene_id "RP11-126K1.5-008"; transcript_id "RP11-126K1.5-008"; exon_number 2;
ENr231.contig7	ExonAligner	CDS	12514	12595	.	+	1	gene_id "RP11-126K1.5-008"; transcript_id "RP11-126K1.5-008"; exon_number 4;
ENr231.contig7	ExonAligner	CDS	12291	12404	.	+	1	gene_id "RP11-126K1.5-008"; transcript_id "RP11-126K1.5-008"; exon_number 5;
ENr231.contig7	ExonAligner	CDS	11903	12022	.	+	1	gene_id "RP11-126K1.5-008"; transcript_id "RP11-126K1.5-008"; exon_number 6;
ENr231.contig7	ExonAligner	CDS	11589	11671	.	+	0	gene_id "RP11-126K1.5-008"; transcript_id "RP11-126K1.5-008"; exon_number 7;
ENr231.contig7	ExonAligner	CDS	11190	11223	.	+	1	gene_id "RP11-126K1.5-008"; transcript_id "RP11-126K1.5-008"; exon_number 8;
ENr231.contig7	ExonAligner	CDS	10863	10978	.	+	0	gene_id "RP11-126K1.5-008"; transcript_id "RP11-126K1.5-008"; exon_number 9;
ENr231.contig7	ExonAligner	CDS	12514	12595	.	+	1	gene_id "RP11-126K1.5-009"; transcript_id "RP11-126K1.5-009"; exon_number 1;
ENr231.contig7	ExonAligner	CDS	12291	12404	.	+	1	gene_id "RP11-126K1.5-009"; transcript_id "RP11-126K1.5-009"; exon_number 2;
ENr231.contig7	ExonAligner	CDS	11903	12022	.	+	1	gene_id "RP11-126K1.5-009"; transcript_id "RP11-126K1.5-009"; exon_number 3;
ENr231.contig7	ExonAligner	CDS	11589	11671	.	+	0	gene_id "RP11-126K1.5-009"; transcript_id "RP11-126K1.5-009"; exon_number 4;
ENr231.contig7	ExonAligner	CDS	11190	11223	.	+	1	gene_id "RP11-126K1.5-009"; transcript_id "RP11-126K1.5-009"; exon_number 5;
ENr231.contig7	ExonAligner	CDS	10863	10978	.	+	0	gene_id "RP11-126K1.5-009"; transcript_id "RP11-126K1.5-009"; exon_number 6;
ENr231.contig13	ExonAligner	CDS	22730	22936	.	+	1	gene_id "RP11-806J18.1-001"; transcript_id "RP11-806J18.1-001"; exon_number 2;
ENr231.contig13	ExonAligner	CDS	23167	23309	.	+	1	gene_id "RP11-806J18.1-001"; transcript_id "RP11-806J18.1-001"; exon_number 3;
ENr231.contig13	ExonAligner	CDS	23437	23518	.	+	1	gene_id "RP11-806J18.1-001"; transcript_id "RP11-806J18.1-001"; exon_number 4;
ENr231.contig13	ExonAligner	CDS	23860	23976	.	+	0	gene_id "RP11-806J18.1-001"; transcript_id "RP11-806J18.1-001"; exon_number 5;
ENr231.contig13	ExonAligner	CDS	24151	24239	.	+	0	gene_id "RP11-806J18.1-001"; transcript_id "RP11-806J18.1-001"; exon_number 6;
ENr231.contig6	ExonAligner	CDS	2964	3795	.	+	0	gene_id "RP11-74C1.3-001"; transcript_id "RP11-74C1.3-001"; exon_number 1;
ENr231.contig6	ExonAligner	CDS	4973	5072	.	+	0	gene_id "RP11-74C1.3-001"; transcript_id "RP11-74C1.3-001"; exon_number 2;
ENr231.contig6	ExonAligner	CDS	5711	5780	.	+	1	gene_id "RP11-74C1.3-001"; transcript_id "RP11-74C1.3-001"; exon_number 3;
ENr231.contig6	ExonAligner	CDS	5881	5974	.	+	0	gene_id "RP11-74C1.3-001"; transcript_id "RP11-74C1.3-001"; exon_number 4;
ENr231.contig6	ExonAligner	CDS	6891	6985	.	+	0	gene_id "RP11-74C1.3-001"; transcript_id "RP11-74C1.3-001"; exon_number 5;
ENr231.contig6	ExonAligner	CDS	7225	7351	.	+	1	gene_id "RP11-74C1.3-001"; transcript_id "RP11-74C1.3-001"; exon_number 6;
ENr232.contig13	ExonAligner	CDS	203	292	.	+	1	gene_id "RP11-167N5.4-001"; transcript_id "RP11-167N5.4-001"; exon_number 7;
ENr232.contig4	ExonAligner	CDS	6153	6288	.	-	1	gene_id "RP11-247A12.5-001"; transcript_id "RP11-247A12.5-001"; exon_number 4;
ENr232.contig4	ExonAligner	CDS	6363	6485	.	-	1	gene_id "RP11-247A12.5-001"; transcript_id "RP11-247A12.5-001"; exon_number 5;
ENr232.contig4	ExonAligner	CDS	6749	6868	.	-	1	gene_id "RP11-247A12.5-001"; transcript_id "RP11-247A12.5-001"; exon_number 6;
ENr232.contig4	ExonAligner	CDS	6153	6288	.	-	1	gene_id "RP11-247A12.5-006"; transcript_id "RP11-247A12.5-006"; exon_number 4;
ENr232.contig4	ExonAligner	CDS	6363	6485	.	-	1	gene_id "RP11-247A12.5-006"; transcript_id "RP11-247A12.5-006"; exon_number 5;
ENr232.contig4	ExonAligner	CDS	6749	6868	.	-	1	gene_id "RP11-247A12.5-006"; transcript_id "RP11-247A12.5-006"; exon_number 6;
ENr233.contig5	ExonAligner	CDS	6495	6732	.	+	0	gene_id "AC019011.1-002"; transcript_id "AC019011.1-002"; exon_number 1;
ENr233.contig5	ExonAligner	CDS	8078	8179	.	+	2	gene_id "AC019011.1-002"; transcript_id "AC019011.1-002"; exon_number 2;
ENr233.contig5	ExonAligner	CDS	18061	18143	.	+	2	gene_id "AC019011.1-002"; transcript_id "AC019011.1-002"; exon_number 3;
ENr233.contig5	ExonAligner	CDS	18397	18537	.	+	0	gene_id "AC019011.1-002"; transcript_id "AC019011.1-002"; exon_number 4;
ENr233.contig5	ExonAligner	CDS	18752	22938	.	+	0	gene_id "AC019011.1-002"; transcript_id "AC019011.1-002"; exon_number 5;
ENr233.contig2	ExonAligner	CDS	5716	6443	.	-	2	gene_id "AC019011.2-006"; transcript_id "AC019011.2-006"; exon_number 1;
ENr233.contig2	ExonAligner	CDS	9297	9410	.	-	2	gene_id "AC019011.2-006"; transcript_id "AC019011.2-006"; exon_number 2;
ENr233.contig2	ExonAligner	CDS	13250	13381	.	-	2	gene_id "AC019011.2-006"; transcript_id "AC019011.2-006"; exon_number 3;
ENr233.contig2	ExonAligner	CDS	18620	18676	.	-	2	gene_id "AC019011.2-006"; transcript_id "AC019011.2-006"; exon_number 4;
ENr233.contig2	ExonAligner	CDS	19400	19516	.	-	2	gene_id "AC019011.2-006"; transcript_id "AC019011.2-006"; exon_number 5;
ENr233.contig2	ExonAligner	CDS	24473	24563	.	-	0	gene_id "AC019011.2-006"; transcript_id "AC019011.2-006"; exon_number 6;
ENr233.contig2	ExonAligner	CDS	27211	27375	.	-	0	gene_id "AC019011.2-006"; transcript_id "AC019011.2-006"; exon_number 7;
ENr233.contig2	ExonAligner	CDS	27508	27624	.	-	0	gene_id "AC019011.2-006"; transcript_id "AC019011.2-006"; exon_number 8;
ENr233.contig2	ExonAligner	CDS	28839	28946	.	-	0	gene_id "AC019011.2-006"; transcript_id "AC019011.2-006"; exon_number 9;
ENr233.contig2	ExonAligner	CDS	29113	29227	.	-	1	gene_id "AC019011.2-006"; transcript_id "AC019011.2-006"; exon_number 10;
ENr233.contig2	ExonAligner	CDS	29684	29811	.	-	0	gene_id "AC019011.2-006"; transcript_id "AC019011.2-006"; exon_number 11;
ENr233.contig2	ExonAligner	CDS	30284	30506	.	-	2	gene_id "AC019011.2-006"; transcript_id "AC019011.2-006"; exon_number 12;
ENr233.contig2	ExonAligner	CDS	30863	31004	.	-	0	gene_id "AC019011.2-006"; transcript_id "AC019011.2-006"; exon_number 13;
ENr233.contig2	ExonAligner	CDS	37442	37624	.	-	0	gene_id "AC019011.2-006"; transcript_id "AC019011.2-006"; exon_number 14;
ENr233.contig2	ExonAligner	CDS	37888	38009	.	-	2	gene_id "AC019011.2-006"; transcript_id "AC019011.2-006"; exon_number 15;
ENr233.contig2	ExonAligner	CDS	38146	38277	.	-	2	gene_id "AC019011.2-006"; transcript_id "AC019011.2-006"; exon_number 16;
ENr233.contig2	ExonAligner	CDS	38783	38865	.	-	1	gene_id "AC019011.2-006"; transcript_id "AC019011.2-006"; exon_number 17;
ENr233.contig2	ExonAligner	CDS	40934	41055	.	-	0	gene_id "AC019011.2-006"; transcript_id "AC019011.2-006"; exon_number 22;
ENr233.contig2	ExonAligner	CDS	5716	6443	.	-	2	gene_id "AC019011.2-005"; transcript_id "AC019011.2-005"; exon_number 1;
ENr233.contig2	ExonAligner	CDS	9297	9410	.	-	2	gene_id "AC019011.2-005"; transcript_id "AC019011.2-005"; exon_number 2;
ENr233.contig2	ExonAligner	CDS	13250	13381	.	-	2	gene_id "AC019011.2-005"; transcript_id "AC019011.2-005"; exon_number 3;
ENr233.contig2	ExonAligner	CDS	19400	19516	.	-	2	gene_id "AC019011.2-005"; transcript_id "AC019011.2-005"; exon_number 4;
ENr233.contig2	ExonAligner	CDS	24473	24563	.	-	0	gene_id "AC019011.2-005"; transcript_id "AC019011.2-005"; exon_number 5;
ENr233.contig2	ExonAligner	CDS	27211	27375	.	-	0	gene_id "AC019011.2-005"; transcript_id "AC019011.2-005"; exon_number 6;
ENr233.contig2	ExonAligner	CDS	27508	27624	.	-	0	gene_id "AC019011.2-005"; transcript_id "AC019011.2-005"; exon_number 7;
ENr233.contig2	ExonAligner	CDS	28839	28946	.	-	0	gene_id "AC019011.2-005"; transcript_id "AC019011.2-005"; exon_number 8;
ENr233.contig2	ExonAligner	CDS	29113	29227	.	-	1	gene_id "AC019011.2-005"; transcript_id "AC019011.2-005"; exon_number 9;
ENr233.contig2	ExonAligner	CDS	29684	29811	.	-	0	gene_id "AC019011.2-005"; transcript_id "AC019011.2-005"; exon_number 10;
ENr233.contig2	ExonAligner	CDS	30284	30506	.	-	2	gene_id "AC019011.2-005"; transcript_id "AC019011.2-005"; exon_number 11;
ENr233.contig2	ExonAligner	CDS	30863	31004	.	-	0	gene_id "AC019011.2-005"; transcript_id "AC019011.2-005"; exon_number 12;
ENr233.contig2	ExonAligner	CDS	37442	37624	.	-	0	gene_id "AC019011.2-005"; transcript_id "AC019011.2-005"; exon_number 13;
ENr233.contig2	ExonAligner	CDS	37888	38009	.	-	2	gene_id "AC019011.2-005"; transcript_id "AC019011.2-005"; exon_number 14;
ENr233.contig2	ExonAligner	CDS	38146	38277	.	-	2	gene_id "AC019011.2-005"; transcript_id "AC019011.2-005"; exon_number 15;
ENr233.contig2	ExonAligner	CDS	38783	38865	.	-	1	gene_id "AC019011.2-005"; transcript_id "AC019011.2-005"; exon_number 16;
ENr233.contig2	ExonAligner	CDS	40934	41055	.	-	0	gene_id "AC019011.2-005"; transcript_id "AC019011.2-005"; exon_number 21;
ENr233.contig2	ExonAligner	CDS	5716	6443	.	-	2	gene_id "AC019011.2-004"; transcript_id "AC019011.2-004"; exon_number 1;
ENr233.contig2	ExonAligner	CDS	9297	9410	.	-	2	gene_id "AC019011.2-004"; transcript_id "AC019011.2-004"; exon_number 3;
ENr233.contig2	ExonAligner	CDS	13250	13381	.	-	2	gene_id "AC019011.2-004"; transcript_id "AC019011.2-004"; exon_number 4;
ENr233.contig2	ExonAligner	CDS	24473	24563	.	-	0	gene_id "AC019011.2-004"; transcript_id "AC019011.2-004"; exon_number 5;
ENr233.contig2	ExonAligner	CDS	27211	27375	.	-	0	gene_id "AC019011.2-004"; transcript_id "AC019011.2-004"; exon_number 6;
ENr233.contig2	ExonAligner	CDS	27508	27624	.	-	0	gene_id "AC019011.2-004"; transcript_id "AC019011.2-004"; exon_number 7;
ENr233.contig2	ExonAligner	CDS	28839	28946	.	-	0	gene_id "AC019011.2-004"; transcript_id "AC019011.2-004"; exon_number 8;
ENr233.contig2	ExonAligner	CDS	29113	29227	.	-	1	gene_id "AC019011.2-004"; transcript_id "AC019011.2-004"; exon_number 9;
ENr233.contig2	ExonAligner	CDS	29684	29811	.	-	0	gene_id "AC019011.2-004"; transcript_id "AC019011.2-004"; exon_number 10;
ENr233.contig2	ExonAligner	CDS	30284	30506	.	-	2	gene_id "AC019011.2-004"; transcript_id "AC019011.2-004"; exon_number 11;
ENr233.contig2	ExonAligner	CDS	30863	31004	.	-	0	gene_id "AC019011.2-004"; transcript_id "AC019011.2-004"; exon_number 12;
ENr233.contig2	ExonAligner	CDS	37442	37624	.	-	0	gene_id "AC019011.2-004"; transcript_id "AC019011.2-004"; exon_number 13;
ENr233.contig2	ExonAligner	CDS	37888	38009	.	-	2	gene_id "AC019011.2-004"; transcript_id "AC019011.2-004"; exon_number 14;
ENr233.contig2	ExonAligner	CDS	38146	38277	.	-	2	gene_id "AC019011.2-004"; transcript_id "AC019011.2-004"; exon_number 15;
ENr233.contig2	ExonAligner	CDS	38783	38865	.	-	1	gene_id "AC019011.2-004"; transcript_id "AC019011.2-004"; exon_number 16;
ENr233.contig2	ExonAligner	CDS	40934	41055	.	-	0	gene_id "AC019011.2-004"; transcript_id "AC019011.2-004"; exon_number 21;
ENr233.contig2	ExonAligner	CDS	5716	6443	.	-	2	gene_id "AC019011.2-003"; transcript_id "AC019011.2-003"; exon_number 1;
ENr233.contig2	ExonAligner	CDS	9297	9410	.	-	2	gene_id "AC019011.2-003"; transcript_id "AC019011.2-003"; exon_number 2;
ENr233.contig2	ExonAligner	CDS	13250	13381	.	-	2	gene_id "AC019011.2-003"; transcript_id "AC019011.2-003"; exon_number 3;
ENr233.contig2	ExonAligner	CDS	19400	19516	.	-	2	gene_id "AC019011.2-003"; transcript_id "AC019011.2-003"; exon_number 4;
ENr233.contig2	ExonAligner	CDS	24473	24563	.	-	0	gene_id "AC019011.2-003"; transcript_id "AC019011.2-003"; exon_number 5;
ENr233.contig2	ExonAligner	CDS	27211	27375	.	-	0	gene_id "AC019011.2-003"; transcript_id "AC019011.2-003"; exon_number 6;
ENr233.contig2	ExonAligner	CDS	27508	27624	.	-	0	gene_id "AC019011.2-003"; transcript_id "AC019011.2-003"; exon_number 7;
ENr233.contig2	ExonAligner	CDS	28839	28946	.	-	0	gene_id "AC019011.2-003"; transcript_id "AC019011.2-003"; exon_number 8;
ENr233.contig2	ExonAligner	CDS	29113	29227	.	-	1	gene_id "AC019011.2-003"; transcript_id "AC019011.2-003"; exon_number 9;
ENr233.contig2	ExonAligner	CDS	29684	29811	.	-	0	gene_id "AC019011.2-003"; transcript_id "AC019011.2-003"; exon_number 10;
ENr233.contig2	ExonAligner	CDS	30284	30506	.	-	2	gene_id "AC019011.2-003"; transcript_id "AC019011.2-003"; exon_number 11;
ENr233.contig2	ExonAligner	CDS	30863	31004	.	-	0	gene_id "AC019011.2-003"; transcript_id "AC019011.2-003"; exon_number 12;
ENr233.contig2	ExonAligner	CDS	37442	37624	.	-	0	gene_id "AC019011.2-003"; transcript_id "AC019011.2-003"; exon_number 13;
ENr233.contig2	ExonAligner	CDS	37888	38009	.	-	2	gene_id "AC019011.2-003"; transcript_id "AC019011.2-003"; exon_number 14;
ENr233.contig2	ExonAligner	CDS	38146	38277	.	-	2	gene_id "AC019011.2-003"; transcript_id "AC019011.2-003"; exon_number 15;
ENr233.contig2	ExonAligner	CDS	38783	38865	.	-	1	gene_id "AC019011.2-003"; transcript_id "AC019011.2-003"; exon_number 16;
ENr233.contig2	ExonAligner	CDS	40934	41055	.	-	0	gene_id "AC019011.2-003"; transcript_id "AC019011.2-003"; exon_number 21;
ENr233.contig2	ExonAligner	CDS	5716	6443	.	-	2	gene_id "AC019011.2-002"; transcript_id "AC019011.2-002"; exon_number 1;
ENr233.contig2	ExonAligner	CDS	9297	9410	.	-	2	gene_id "AC019011.2-002"; transcript_id "AC019011.2-002"; exon_number 2;
ENr233.contig2	ExonAligner	CDS	13250	13381	.	-	2	gene_id "AC019011.2-002"; transcript_id "AC019011.2-002"; exon_number 3;
ENr233.contig2	ExonAligner	CDS	18620	18676	.	-	2	gene_id "AC019011.2-002"; transcript_id "AC019011.2-002"; exon_number 4;
ENr233.contig2	ExonAligner	CDS	19400	19516	.	-	2	gene_id "AC019011.2-002"; transcript_id "AC019011.2-002"; exon_number 5;
ENr233.contig2	ExonAligner	CDS	24473	24563	.	-	0	gene_id "AC019011.2-002"; transcript_id "AC019011.2-002"; exon_number 6;
ENr233.contig2	ExonAligner	CDS	27211	27375	.	-	0	gene_id "AC019011.2-002"; transcript_id "AC019011.2-002"; exon_number 7;
ENr233.contig2	ExonAligner	CDS	27508	27624	.	-	0	gene_id "AC019011.2-002"; transcript_id "AC019011.2-002"; exon_number 8;
ENr233.contig2	ExonAligner	CDS	28839	28946	.	-	0	gene_id "AC019011.2-002"; transcript_id "AC019011.2-002"; exon_number 9;
ENr233.contig2	ExonAligner	CDS	29116	29236	.	-	1	gene_id "AC019011.2-002"; transcript_id "AC019011.2-002"; exon_number 10;
ENr233.contig2	ExonAligner	CDS	29684	29811	.	-	0	gene_id "AC019011.2-002"; transcript_id "AC019011.2-002"; exon_number 11;
ENr233.contig2	ExonAligner	CDS	30284	30506	.	-	2	gene_id "AC019011.2-002"; transcript_id "AC019011.2-002"; exon_number 12;
ENr233.contig2	ExonAligner	CDS	30863	31004	.	-	0	gene_id "AC019011.2-002"; transcript_id "AC019011.2-002"; exon_number 13;
ENr233.contig2	ExonAligner	CDS	37442	37624	.	-	0	gene_id "AC019011.2-002"; transcript_id "AC019011.2-002"; exon_number 14;
ENr233.contig2	ExonAligner	CDS	37888	38009	.	-	2	gene_id "AC019011.2-002"; transcript_id "AC019011.2-002"; exon_number 15;
ENr233.contig2	ExonAligner	CDS	38146	38277	.	-	2	gene_id "AC019011.2-002"; transcript_id "AC019011.2-002"; exon_number 16;
ENr233.contig2	ExonAligner	CDS	38783	38865	.	-	1	gene_id "AC019011.2-002"; transcript_id "AC019011.2-002"; exon_number 17;
ENr233.contig2	ExonAligner	CDS	40934	41055	.	-	0	gene_id "AC019011.2-002"; transcript_id "AC019011.2-002"; exon_number 22;
ENr233.contig2	ExonAligner	CDS	5716	6443	.	-	2	gene_id "AC019011.2-001"; transcript_id "AC019011.2-001"; exon_number 1;
ENr233.contig2	ExonAligner	CDS	9297	9410	.	-	2	gene_id "AC019011.2-001"; transcript_id "AC019011.2-001"; exon_number 2;
ENr233.contig2	ExonAligner	CDS	13250	13381	.	-	2	gene_id "AC019011.2-001"; transcript_id "AC019011.2-001"; exon_number 3;
ENr233.contig2	ExonAligner	CDS	19400	19516	.	-	2	gene_id "AC019011.2-001"; transcript_id "AC019011.2-001"; exon_number 4;
ENr233.contig2	ExonAligner	CDS	24473	24563	.	-	0	gene_id "AC019011.2-001"; transcript_id "AC019011.2-001"; exon_number 5;
ENr233.contig2	ExonAligner	CDS	27211	27375	.	-	0	gene_id "AC019011.2-001"; transcript_id "AC019011.2-001"; exon_number 6;
ENr233.contig2	ExonAligner	CDS	27508	27624	.	-	0	gene_id "AC019011.2-001"; transcript_id "AC019011.2-001"; exon_number 7;
ENr233.contig2	ExonAligner	CDS	28839	28946	.	-	0	gene_id "AC019011.2-001"; transcript_id "AC019011.2-001"; exon_number 8;
ENr233.contig2	ExonAligner	CDS	29113	29227	.	-	1	gene_id "AC019011.2-001"; transcript_id "AC019011.2-001"; exon_number 9;
ENr233.contig2	ExonAligner	CDS	29684	29811	.	-	0	gene_id "AC019011.2-001"; transcript_id "AC019011.2-001"; exon_number 10;
ENr233.contig2	ExonAligner	CDS	30284	30506	.	-	2	gene_id "AC019011.2-001"; transcript_id "AC019011.2-001"; exon_number 11;
ENr233.contig2	ExonAligner	CDS	30866	30998	.	-	0	gene_id "AC019011.2-001"; transcript_id "AC019011.2-001"; exon_number 12;
ENr233.contig2	ExonAligner	CDS	37442	37624	.	-	0	gene_id "AC019011.2-001"; transcript_id "AC019011.2-001"; exon_number 13;
ENr233.contig2	ExonAligner	CDS	37888	38009	.	-	2	gene_id "AC019011.2-001"; transcript_id "AC019011.2-001"; exon_number 14;
ENr233.contig2	ExonAligner	CDS	38146	38277	.	-	2	gene_id "AC019011.2-001"; transcript_id "AC019011.2-001"; exon_number 15;
ENr233.contig2	ExonAligner	CDS	38783	38865	.	-	1	gene_id "AC019011.2-001"; transcript_id "AC019011.2-001"; exon_number 16;
ENr233.contig2	ExonAligner	CDS	40934	41055	.	-	0	gene_id "AC019011.2-001"; transcript_id "AC019011.2-001"; exon_number 21;
ENr233.contig2	ExonAligner	CDS	13284	13384	.	-	0	gene_id "AC019011.2-016"; transcript_id "AC019011.2-016"; exon_number 1;
ENr233.contig2	ExonAligner	CDS	14909	15091	.	-	0	gene_id "AC019011.2-016"; transcript_id "AC019011.2-016"; exon_number 2;
ENr233.contig2	ExonAligner	CDS	19400	19516	.	-	0	gene_id "AC019011.2-016"; transcript_id "AC019011.2-016"; exon_number 3;
ENr233.contig2	ExonAligner	CDS	24473	24563	.	-	1	gene_id "AC019011.2-016"; transcript_id "AC019011.2-016"; exon_number 4;
ENr233.contig2	ExonAligner	CDS	27211	27296	.	-	1	gene_id "AC019011.2-016"; transcript_id "AC019011.2-016"; exon_number 5;
ENr233.contig2	ExonAligner	CDS	19399	19518	.	-	0	gene_id "AC019011.2-012"; transcript_id "AC019011.2-012"; exon_number 1;
ENr233.contig2	ExonAligner	CDS	24473	24563	.	-	1	gene_id "AC019011.2-012"; transcript_id "AC019011.2-012"; exon_number 2;
ENr233.contig2	ExonAligner	CDS	27211	27375	.	-	1	gene_id "AC019011.2-012"; transcript_id "AC019011.2-012"; exon_number 3;
ENr233.contig2	ExonAligner	CDS	27508	27624	.	-	1	gene_id "AC019011.2-012"; transcript_id "AC019011.2-012"; exon_number 4;
ENr233.contig2	ExonAligner	CDS	28839	28946	.	-	1	gene_id "AC019011.2-012"; transcript_id "AC019011.2-012"; exon_number 5;
ENr233.contig2	ExonAligner	CDS	29113	29227	.	-	2	gene_id "AC019011.2-012"; transcript_id "AC019011.2-012"; exon_number 6;
ENr233.contig2	ExonAligner	CDS	29708	29762	.	-	1	gene_id "AC019011.2-012"; transcript_id "AC019011.2-012"; exon_number 7;
ENr233.contig15	ExonAligner	CDS	34276	34361	.	+	2	gene_id "AC011330.2-001"; transcript_id "AC011330.2-001"; exon_number 1;
ENr233.contig15	ExonAligner	CDS	33960	34107	.	+	0	gene_id "AC011330.2-001"; transcript_id "AC011330.2-001"; exon_number 2;
ENr233.contig15	ExonAligner	CDS	33774	33871	.	+	2	gene_id "AC011330.2-001"; transcript_id "AC011330.2-001"; exon_number 3;
ENr233.contig15	ExonAligner	CDS	33411	33559	.	+	1	gene_id "AC011330.2-001"; transcript_id "AC011330.2-001"; exon_number 4;
ENr233.contig15	ExonAligner	CDS	33087	33229	.	+	0	gene_id "AC011330.2-001"; transcript_id "AC011330.2-001"; exon_number 5;
ENr233.contig15	ExonAligner	CDS	30953	31108	.	+	0	gene_id "AC011330.2-001"; transcript_id "AC011330.2-001"; exon_number 6;
ENr233.contig15	ExonAligner	CDS	29918	30087	.	+	2	gene_id "AC011330.2-001"; transcript_id "AC011330.2-001"; exon_number 7;
ENr233.contig15	ExonAligner	CDS	28565	28721	.	+	0	gene_id "AC011330.2-001"; transcript_id "AC011330.2-001"; exon_number 8;
ENr233.contig15	ExonAligner	CDS	28292	28382	.	+	1	gene_id "AC011330.2-001"; transcript_id "AC011330.2-001"; exon_number 9;
ENr233.contig15	ExonAligner	CDS	27914	28110	.	+	0	gene_id "AC011330.2-001"; transcript_id "AC011330.2-001"; exon_number 10;
ENr233.contig15	ExonAligner	CDS	27470	27605	.	+	1	gene_id "AC011330.2-001"; transcript_id "AC011330.2-001"; exon_number 11;
ENr233.contig15	ExonAligner	CDS	23571	23683	.	+	0	gene_id "AC011330.2-001"; transcript_id "AC011330.2-001"; exon_number 12;
ENr233.contig15	ExonAligner	CDS	23349	23472	.	+	1	gene_id "AC011330.2-001"; transcript_id "AC011330.2-001"; exon_number 13;
ENr233.contig11	ExonAligner	CDS	23882	23989	.	-	2	gene_id "AC018512.1-001"; transcript_id "AC018512.1-001"; exon_number 4;
ENr233.contig11	ExonAligner	CDS	22790	22919	.	-	2	gene_id "AC018512.1-001"; transcript_id "AC018512.1-001"; exon_number 5;
ENr233.contig11	ExonAligner	CDS	21015	21131	.	-	1	gene_id "AC018512.1-001"; transcript_id "AC018512.1-001"; exon_number 6;
ENr233.contig11	ExonAligner	CDS	20597	20722	.	-	1	gene_id "AC018512.1-001"; transcript_id "AC018512.1-001"; exon_number 7;
ENr233.contig11	ExonAligner	CDS	19228	19410	.	-	1	gene_id "AC018512.1-001"; transcript_id "AC018512.1-001"; exon_number 8;
ENr233.contig11	ExonAligner	CDS	18485	18593	.	-	1	gene_id "AC018512.1-001"; transcript_id "AC018512.1-001"; exon_number 9;
ENr233.contig11	ExonAligner	CDS	16914	17027	.	-	0	gene_id "AC018512.1-001"; transcript_id "AC018512.1-001"; exon_number 10;
ENr233.contig11	ExonAligner	CDS	16341	16420	.	-	0	gene_id "AC018512.1-001"; transcript_id "AC018512.1-001"; exon_number 11;
ENr233.contig11	ExonAligner	CDS	15702	15759	.	-	1	gene_id "AC018512.1-001"; transcript_id "AC018512.1-001"; exon_number 12;
ENr233.contig11	ExonAligner	CDS	10964	11077	.	-	0	gene_id "AC018512.1-001"; transcript_id "AC018512.1-001"; exon_number 13;
ENr233.contig11	ExonAligner	CDS	23882	23989	.	-	2	gene_id "AC018512.1-004"; transcript_id "AC018512.1-004"; exon_number 4;
ENr233.contig11	ExonAligner	CDS	22790	22919	.	-	2	gene_id "AC018512.1-004"; transcript_id "AC018512.1-004"; exon_number 5;
ENr233.contig11	ExonAligner	CDS	21015	21131	.	-	1	gene_id "AC018512.1-004"; transcript_id "AC018512.1-004"; exon_number 6;
ENr233.contig11	ExonAligner	CDS	20597	20722	.	-	1	gene_id "AC018512.1-004"; transcript_id "AC018512.1-004"; exon_number 7;
ENr233.contig11	ExonAligner	CDS	19228	19410	.	-	1	gene_id "AC018512.1-004"; transcript_id "AC018512.1-004"; exon_number 8;
ENr233.contig11	ExonAligner	CDS	18485	18593	.	-	1	gene_id "AC018512.1-004"; transcript_id "AC018512.1-004"; exon_number 9;
ENr233.contig11	ExonAligner	CDS	16914	17027	.	-	0	gene_id "AC018512.1-004"; transcript_id "AC018512.1-004"; exon_number 10;
ENr233.contig11	ExonAligner	CDS	16341	16420	.	-	0	gene_id "AC018512.1-004"; transcript_id "AC018512.1-004"; exon_number 11;
ENr233.contig11	ExonAligner	CDS	15702	15759	.	-	1	gene_id "AC018512.1-004"; transcript_id "AC018512.1-004"; exon_number 12;
ENr233.contig11	ExonAligner	CDS	10964	11077	.	-	0	gene_id "AC018512.1-004"; transcript_id "AC018512.1-004"; exon_number 13;
ENr233.contig11	ExonAligner	CDS	13182	13292	.	+	0	gene_id "AC018512.4-001"; transcript_id "AC018512.4-001"; exon_number 1;
ENr233.contig11	ExonAligner	CDS	13057	13101	.	+	0	gene_id "AC018512.4-001"; transcript_id "AC018512.4-001"; exon_number 2;
ENr233.contig11	ExonAligner	CDS	7451	7622	.	+	1	gene_id "AC018512.4-001"; transcript_id "AC018512.4-001"; exon_number 3;
ENr233.contig11	ExonAligner	CDS	7285	7321	.	+	2	gene_id "AC018512.4-001"; transcript_id "AC018512.4-001"; exon_number 4;
ENr233.contig11	ExonAligner	CDS	6970	7162	.	+	0	gene_id "AC018512.4-001"; transcript_id "AC018512.4-001"; exon_number 5;
ENr233.contig11	ExonAligner	CDS	6082	6154	.	+	1	gene_id "AC018512.4-001"; transcript_id "AC018512.4-001"; exon_number 6;
ENr233.contig11	ExonAligner	CDS	5857	5936	.	+	0	gene_id "AC018512.4-001"; transcript_id "AC018512.4-001"; exon_number 7;
ENr233.contig11	ExonAligner	CDS	5582	5771	.	+	1	gene_id "AC018512.4-001"; transcript_id "AC018512.4-001"; exon_number 8;
ENr233.contig11	ExonAligner	CDS	5345	5463	.	+	0	gene_id "AC018512.4-001"; transcript_id "AC018512.4-001"; exon_number 9;
ENr233.contig11	ExonAligner	CDS	5018	5053	.	+	0	gene_id "AC018512.4-001"; transcript_id "AC018512.4-001"; exon_number 10;
ENr233.contig11	ExonAligner	CDS	4682	4813	.	+	0	gene_id "AC018512.4-001"; transcript_id "AC018512.4-001"; exon_number 11;
ENr233.contig11	ExonAligner	CDS	5860	5899	.	+	0	gene_id "AC018512.4-004"; transcript_id "AC018512.4-004"; exon_number 1;
ENr233.contig11	ExonAligner	CDS	5582	5771	.	+	1	gene_id "AC018512.4-004"; transcript_id "AC018512.4-004"; exon_number 2;
ENr233.contig11	ExonAligner	CDS	5345	5463	.	+	0	gene_id "AC018512.4-004"; transcript_id "AC018512.4-004"; exon_number 3;
ENr233.contig11	ExonAligner	CDS	5018	5053	.	+	0	gene_id "AC018512.4-004"; transcript_id "AC018512.4-004"; exon_number 4;
ENr233.contig11	ExonAligner	CDS	4682	4813	.	+	0	gene_id "AC018512.4-004"; transcript_id "AC018512.4-004"; exon_number 5;
ENr233.contig4	ExonAligner	CDS	17317	17425	.	-	2	gene_id "AC018512.5-001"; transcript_id "AC018512.5-001"; exon_number 2;
ENr233.contig4	ExonAligner	CDS	16598	16664	.	-	1	gene_id "AC018512.5-001"; transcript_id "AC018512.5-001"; exon_number 3;
ENr233.contig4	ExonAligner	CDS	17317	17425	.	-	2	gene_id "AC018512.5-002"; transcript_id "AC018512.5-002"; exon_number 2;
ENr233.contig4	ExonAligner	CDS	16598	16664	.	-	1	gene_id "AC018512.5-002"; transcript_id "AC018512.5-002"; exon_number 3;
ENr233.contig4	ExonAligner	CDS	17317	17425	.	-	2	gene_id "AC018512.5-005"; transcript_id "AC018512.5-005"; exon_number 2;
ENr233.contig4	ExonAligner	CDS	16456	16687	.	-	1	gene_id "AC018512.5-005"; transcript_id "AC018512.5-005"; exon_number 3;
ENr233.contig4	ExonAligner	CDS	19389	19579	.	-	0	gene_id "AC018512.6-001"; transcript_id "AC018512.6-001"; exon_number 11;
ENr233.contig4	ExonAligner	CDS	10692	10850	.	-	2	gene_id "AC018512.6-004"; transcript_id "AC018512.6-004"; exon_number 1;
ENr233.contig4	ExonAligner	CDS	14880	15070	.	-	0	gene_id "AC018512.6-004"; transcript_id "AC018512.6-004"; exon_number 9;
ENr233.contig4	ExonAligner	CDS	9283	9444	.	-	0	gene_id "AC018512.7-001"; transcript_id "AC018512.7-001"; exon_number 1;
ENr233.contig4	ExonAligner	CDS	8952	9007	.	-	0	gene_id "AC018512.7-001"; transcript_id "AC018512.7-001"; exon_number 2;
ENr233.contig4	ExonAligner	CDS	8574	8619	.	-	1	gene_id "AC018512.7-001"; transcript_id "AC018512.7-001"; exon_number 3;
ENr233.contig4	ExonAligner	CDS	8329	8427	.	-	0	gene_id "AC018512.7-001"; transcript_id "AC018512.7-001"; exon_number 4;
ENr233.contig4	ExonAligner	CDS	9283	9440	.	-	0	gene_id "AC018512.7-005"; transcript_id "AC018512.7-005"; exon_number 1;
ENr233.contig4	ExonAligner	CDS	8574	8619	.	-	1	gene_id "AC018512.7-005"; transcript_id "AC018512.7-005"; exon_number 2;
ENr233.contig4	ExonAligner	CDS	8329	8427	.	-	0	gene_id "AC018512.7-005"; transcript_id "AC018512.7-005"; exon_number 3;
ENr233.contig4	ExonAligner	CDS	6146	6331	.	+	0	gene_id "AC018512.8-001"; transcript_id "AC018512.8-001"; exon_number 1;
ENr233.contig4	ExonAligner	CDS	5801	5890	.	+	0	gene_id "AC018512.8-001"; transcript_id "AC018512.8-001"; exon_number 2;
ENr233.contig4	ExonAligner	CDS	3984	4137	.	+	1	gene_id "AC018512.8-001"; transcript_id "AC018512.8-001"; exon_number 3;
ENr233.contig4	ExonAligner	CDS	2733	2875	.	+	0	gene_id "AC018512.8-001"; transcript_id "AC018512.8-001"; exon_number 4;
ENr233.contig4	ExonAligner	CDS	2138	2228	.	+	1	gene_id "AC018512.8-001"; transcript_id "AC018512.8-001"; exon_number 5;
ENr233.contig4	ExonAligner	CDS	1366	1495	.	+	1	gene_id "AC018512.8-001"; transcript_id "AC018512.8-001"; exon_number 7;
ENr233.contig1	ExonAligner	CDS	18116	18163	.	-	0	gene_id "AC023356.2-006"; transcript_id "AC023356.2-006"; exon_number 1;
ENr233.contig1	ExonAligner	CDS	18343	18685	.	-	2	gene_id "AC023356.2-006"; transcript_id "AC023356.2-006"; exon_number 2;
ENr233.contig1	ExonAligner	CDS	25421	25527	.	-	1	gene_id "AC023356.2-006"; transcript_id "AC023356.2-006"; exon_number 3;
ENr233.contig1	ExonAligner	CDS	26511	26579	.	-	1	gene_id "AC023356.2-006"; transcript_id "AC023356.2-006"; exon_number 4;
ENr233.contig1	ExonAligner	CDS	27099	27173	.	-	1	gene_id "AC023356.2-006"; transcript_id "AC023356.2-006"; exon_number 5;
ENr233.contig1	ExonAligner	CDS	29903	29994	.	-	0	gene_id "AC023356.2-006"; transcript_id "AC023356.2-006"; exon_number 6;
ENr233.contig1	ExonAligner	CDS	30692	30755	.	-	1	gene_id "AC023356.2-006"; transcript_id "AC023356.2-006"; exon_number 7;
ENr233.contig1	ExonAligner	CDS	32269	32357	.	-	0	gene_id "AC023356.2-006"; transcript_id "AC023356.2-006"; exon_number 8;
ENr233.contig1	ExonAligner	CDS	39500	39587	.	-	1	gene_id "AC023356.2-006"; transcript_id "AC023356.2-006"; exon_number 9;
ENr233.contig1	ExonAligner	CDS	42395	42518	.	-	2	gene_id "AC023356.2-006"; transcript_id "AC023356.2-006"; exon_number 10;
ENr233.contig1	ExonAligner	CDS	44275	44372	.	-	1	gene_id "AC023356.2-006"; transcript_id "AC023356.2-006"; exon_number 11;
ENr323.contig2	ExonAligner	CDS	28623	29030	.	-	0	gene_id "RP1-111B22.1-001"; transcript_id "RP1-111B22.1-001"; exon_number 6;
ENr323.contig13	ExonAligner	CDS	12917	12941	.	+	0	gene_id "RP3-429G5.1-001"; transcript_id "RP3-429G5.1-001"; exon_number 1;
ENr323.contig13	ExonAligner	CDS	17383	17528	.	+	2	gene_id "RP3-429G5.1-001"; transcript_id "RP3-429G5.1-001"; exon_number 2;
ENr323.contig13	ExonAligner	CDS	21596	21683	.	+	0	gene_id "RP3-429G5.1-001"; transcript_id "RP3-429G5.1-001"; exon_number 3;
ENr323.contig13	ExonAligner	CDS	23100	23336	.	+	2	gene_id "RP3-429G5.1-001"; transcript_id "RP3-429G5.1-001"; exon_number 4;
ENr323.contig13	ExonAligner	CDS	25017	25163	.	+	0	gene_id "RP3-429G5.1-001"; transcript_id "RP3-429G5.1-001"; exon_number 5;
ENr323.contig13	ExonAligner	CDS	27487	27577	.	+	0	gene_id "RP3-429G5.1-001"; transcript_id "RP3-429G5.1-001"; exon_number 6;
ENr323.contig13	ExonAligner	CDS	27968	28117	.	+	2	gene_id "RP3-429G5.1-001"; transcript_id "RP3-429G5.1-001"; exon_number 7;
ENr323.contig13	ExonAligner	CDS	28409	28514	.	+	2	gene_id "RP3-429G5.1-001"; transcript_id "RP3-429G5.1-001"; exon_number 8;
ENr323.contig13	ExonAligner	CDS	33583	33750	.	+	1	gene_id "RP3-429G5.1-001"; transcript_id "RP3-429G5.1-001"; exon_number 9;
ENr324.contig1	ExonAligner	CDS	307686	307729	.	+	0	gene_id "RP11-517O1.1-002"; transcript_id "RP11-517O1.1-002"; exon_number 1;
ENr324.contig1	ExonAligner	CDS	313376	313454	.	+	1	gene_id "RP11-517O1.1-002"; transcript_id "RP11-517O1.1-002"; exon_number 2;
ENr324.contig1	ExonAligner	CDS	317761	317916	.	+	0	gene_id "RP11-517O1.1-002"; transcript_id "RP11-517O1.1-002"; exon_number 3;
ENr324.contig1	ExonAligner	CDS	321496	321586	.	+	0	gene_id "RP11-517O1.1-002"; transcript_id "RP11-517O1.1-002"; exon_number 4;
ENr324.contig1	ExonAligner	CDS	325569	325639	.	+	2	gene_id "RP11-517O1.1-002"; transcript_id "RP11-517O1.1-002"; exon_number 5;
ENr324.contig1	ExonAligner	CDS	330290	330488	.	+	0	gene_id "RP11-517O1.1-002"; transcript_id "RP11-517O1.1-002"; exon_number 6;
ENr324.contig1	ExonAligner	CDS	335266	335411	.	+	2	gene_id "RP11-517O1.1-002"; transcript_id "RP11-517O1.1-002"; exon_number 7;
ENr324.contig1	ExonAligner	CDS	338741	338808	.	+	0	gene_id "RP11-517O1.1-002"; transcript_id "RP11-517O1.1-002"; exon_number 8;
ENr324.contig1	ExonAligner	CDS	340082	340199	.	+	1	gene_id "RP11-517O1.1-002"; transcript_id "RP11-517O1.1-002"; exon_number 9;
ENr324.contig1	ExonAligner	CDS	341807	341899	.	+	0	gene_id "RP11-517O1.1-002"; transcript_id "RP11-517O1.1-002"; exon_number 10;
ENr324.contig1	ExonAligner	CDS	342001	342074	.	+	0	gene_id "RP11-517O1.1-002"; transcript_id "RP11-517O1.1-002"; exon_number 11;
ENr324.contig1	ExonAligner	CDS	345301	345402	.	+	1	gene_id "RP11-517O1.1-002"; transcript_id "RP11-517O1.1-002"; exon_number 12;
ENr324.contig1	ExonAligner	CDS	346446	346557	.	+	1	gene_id "RP11-517O1.1-002"; transcript_id "RP11-517O1.1-002"; exon_number 13;
ENr324.contig1	ExonAligner	CDS	347521	347638	.	+	0	gene_id "RP11-517O1.1-002"; transcript_id "RP11-517O1.1-002"; exon_number 14;
ENr324.contig1	ExonAligner	CDS	352363	352466	.	+	2	gene_id "RP11-517O1.1-002"; transcript_id "RP11-517O1.1-002"; exon_number 15;
ENr324.contig1	ExonAligner	CDS	307686	307729	.	+	0	gene_id "RP11-517O1.1-006"; transcript_id "RP11-517O1.1-006"; exon_number 1;
ENr324.contig1	ExonAligner	CDS	313376	313454	.	+	1	gene_id "RP11-517O1.1-006"; transcript_id "RP11-517O1.1-006"; exon_number 2;
ENr324.contig1	ExonAligner	CDS	317761	317916	.	+	0	gene_id "RP11-517O1.1-006"; transcript_id "RP11-517O1.1-006"; exon_number 3;
ENr324.contig1	ExonAligner	CDS	321496	321586	.	+	0	gene_id "RP11-517O1.1-006"; transcript_id "RP11-517O1.1-006"; exon_number 4;
ENr324.contig1	ExonAligner	CDS	325569	325639	.	+	2	gene_id "RP11-517O1.1-006"; transcript_id "RP11-517O1.1-006"; exon_number 5;
ENr324.contig1	ExonAligner	CDS	330290	330488	.	+	0	gene_id "RP11-517O1.1-006"; transcript_id "RP11-517O1.1-006"; exon_number 6;
ENr324.contig1	ExonAligner	CDS	335266	335411	.	+	2	gene_id "RP11-517O1.1-006"; transcript_id "RP11-517O1.1-006"; exon_number 7;
ENr324.contig1	ExonAligner	CDS	338741	338808	.	+	0	gene_id "RP11-517O1.1-006"; transcript_id "RP11-517O1.1-006"; exon_number 8;
ENr324.contig1	ExonAligner	CDS	340082	340199	.	+	1	gene_id "RP11-517O1.1-006"; transcript_id "RP11-517O1.1-006"; exon_number 9;
ENr324.contig1	ExonAligner	CDS	341807	341899	.	+	0	gene_id "RP11-517O1.1-006"; transcript_id "RP11-517O1.1-006"; exon_number 10;
ENr324.contig1	ExonAligner	CDS	342001	342074	.	+	0	gene_id "RP11-517O1.1-006"; transcript_id "RP11-517O1.1-006"; exon_number 11;
ENr324.contig1	ExonAligner	CDS	345301	345402	.	+	1	gene_id "RP11-517O1.1-006"; transcript_id "RP11-517O1.1-006"; exon_number 12;
ENr324.contig1	ExonAligner	CDS	346446	346557	.	+	1	gene_id "RP11-517O1.1-006"; transcript_id "RP11-517O1.1-006"; exon_number 13;
ENr324.contig1	ExonAligner	CDS	347521	347638	.	+	0	gene_id "RP11-517O1.1-006"; transcript_id "RP11-517O1.1-006"; exon_number 14;
ENr324.contig1	ExonAligner	CDS	352363	352466	.	+	2	gene_id "RP11-517O1.1-006"; transcript_id "RP11-517O1.1-006"; exon_number 15;
ENr324.contig1	ExonAligner	CDS	353709	353795	.	+	0	gene_id "RP11-517O1.1-006"; transcript_id "RP11-517O1.1-006"; exon_number 16;
ENr324.contig1	ExonAligner	CDS	354727	354816	.	+	0	gene_id "RP11-517O1.1-006"; transcript_id "RP11-517O1.1-006"; exon_number 17;
ENr324.contig1	ExonAligner	CDS	355356	355553	.	+	0	gene_id "RP11-517O1.1-006"; transcript_id "RP11-517O1.1-006"; exon_number 18;
ENr324.contig1	ExonAligner	CDS	357396	357460	.	+	0	gene_id "RP11-517O1.1-006"; transcript_id "RP11-517O1.1-006"; exon_number 19;
ENr324.contig1	ExonAligner	CDS	357767	357848	.	+	1	gene_id "RP11-517O1.1-006"; transcript_id "RP11-517O1.1-006"; exon_number 20;
ENr324.contig1	ExonAligner	CDS	357945	358019	.	+	0	gene_id "RP11-517O1.1-006"; transcript_id "RP11-517O1.1-006"; exon_number 21;
ENr324.contig1	ExonAligner	CDS	362051	362137	.	+	0	gene_id "RP11-517O1.1-006"; transcript_id "RP11-517O1.1-006"; exon_number 22;
ENr324.contig1	ExonAligner	CDS	365313	365481	.	+	0	gene_id "RP11-517O1.1-006"; transcript_id "RP11-517O1.1-006"; exon_number 23;
ENr324.contig1	ExonAligner	CDS	373132	373265	.	+	2	gene_id "RP11-517O1.1-006"; transcript_id "RP11-517O1.1-006"; exon_number 24;
ENr324.contig1	ExonAligner	CDS	375557	375652	.	+	0	gene_id "RP11-517O1.1-006"; transcript_id "RP11-517O1.1-006"; exon_number 25;
ENr324.contig1	ExonAligner	CDS	377939	378081	.	+	0	gene_id "RP11-517O1.1-006"; transcript_id "RP11-517O1.1-006"; exon_number 26;
ENr324.contig1	ExonAligner	CDS	379721	379849	.	+	1	gene_id "RP11-517O1.1-006"; transcript_id "RP11-517O1.1-006"; exon_number 27;
ENr324.contig1	ExonAligner	CDS	385059	385282	.	+	1	gene_id "RP11-517O1.1-006"; transcript_id "RP11-517O1.1-006"; exon_number 28;
ENr324.contig1	ExonAligner	CDS	386260	386449	.	+	2	gene_id "RP11-517O1.1-006"; transcript_id "RP11-517O1.1-006"; exon_number 29;
ENr324.contig1	ExonAligner	CDS	386542	386646	.	+	1	gene_id "RP11-517O1.1-006"; transcript_id "RP11-517O1.1-006"; exon_number 30;
ENr324.contig1	ExonAligner	CDS	389684	389804	.	+	1	gene_id "RP11-517O1.1-006"; transcript_id "RP11-517O1.1-006"; exon_number 31;
ENr324.contig1	ExonAligner	CDS	390968	391045	.	+	0	gene_id "RP11-517O1.1-006"; transcript_id "RP11-517O1.1-006"; exon_number 32;
ENr324.contig1	ExonAligner	CDS	395572	395595	.	+	0	gene_id "RP11-517O1.1-006"; transcript_id "RP11-517O1.1-006"; exon_number 33;
ENr324.contig1	ExonAligner	CDS	307686	307729	.	+	0	gene_id "RP11-517O1.1-007"; transcript_id "RP11-517O1.1-007"; exon_number 1;
ENr324.contig1	ExonAligner	CDS	313376	313454	.	+	1	gene_id "RP11-517O1.1-007"; transcript_id "RP11-517O1.1-007"; exon_number 2;
ENr324.contig1	ExonAligner	CDS	307686	307729	.	+	0	gene_id "RP11-517O1.1-018"; transcript_id "RP11-517O1.1-018"; exon_number 1;
ENr324.contig1	ExonAligner	CDS	313376	313454	.	+	1	gene_id "RP11-517O1.1-018"; transcript_id "RP11-517O1.1-018"; exon_number 2;
ENr324.contig1	ExonAligner	CDS	317761	317916	.	+	0	gene_id "RP11-517O1.1-018"; transcript_id "RP11-517O1.1-018"; exon_number 3;
ENr324.contig1	ExonAligner	CDS	321496	321586	.	+	0	gene_id "RP11-517O1.1-018"; transcript_id "RP11-517O1.1-018"; exon_number 4;
ENr324.contig1	ExonAligner	CDS	325569	325639	.	+	2	gene_id "RP11-517O1.1-018"; transcript_id "RP11-517O1.1-018"; exon_number 5;
ENr324.contig1	ExonAligner	CDS	330290	330488	.	+	0	gene_id "RP11-517O1.1-018"; transcript_id "RP11-517O1.1-018"; exon_number 6;
ENr324.contig1	ExonAligner	CDS	335266	335411	.	+	2	gene_id "RP11-517O1.1-018"; transcript_id "RP11-517O1.1-018"; exon_number 7;
ENr324.contig1	ExonAligner	CDS	338741	338808	.	+	0	gene_id "RP11-517O1.1-018"; transcript_id "RP11-517O1.1-018"; exon_number 8;
ENr324.contig1	ExonAligner	CDS	340082	340199	.	+	1	gene_id "RP11-517O1.1-018"; transcript_id "RP11-517O1.1-018"; exon_number 9;
ENr324.contig1	ExonAligner	CDS	341807	341899	.	+	0	gene_id "RP11-517O1.1-018"; transcript_id "RP11-517O1.1-018"; exon_number 10;
ENr324.contig1	ExonAligner	CDS	342001	342074	.	+	0	gene_id "RP11-517O1.1-018"; transcript_id "RP11-517O1.1-018"; exon_number 11;
ENr324.contig1	ExonAligner	CDS	345301	345402	.	+	1	gene_id "RP11-517O1.1-018"; transcript_id "RP11-517O1.1-018"; exon_number 12;
ENr324.contig1	ExonAligner	CDS	346446	346557	.	+	1	gene_id "RP11-517O1.1-018"; transcript_id "RP11-517O1.1-018"; exon_number 13;
ENr324.contig1	ExonAligner	CDS	347521	347638	.	+	0	gene_id "RP11-517O1.1-018"; transcript_id "RP11-517O1.1-018"; exon_number 14;
ENr324.contig1	ExonAligner	CDS	352363	352466	.	+	2	gene_id "RP11-517O1.1-018"; transcript_id "RP11-517O1.1-018"; exon_number 15;
ENr324.contig1	ExonAligner	CDS	353709	353795	.	+	0	gene_id "RP11-517O1.1-018"; transcript_id "RP11-517O1.1-018"; exon_number 16;
ENr324.contig1	ExonAligner	CDS	354727	354816	.	+	0	gene_id "RP11-517O1.1-018"; transcript_id "RP11-517O1.1-018"; exon_number 17;
ENr324.contig1	ExonAligner	CDS	355356	355553	.	+	0	gene_id "RP11-517O1.1-018"; transcript_id "RP11-517O1.1-018"; exon_number 18;
ENr324.contig1	ExonAligner	CDS	357396	357460	.	+	0	gene_id "RP11-517O1.1-018"; transcript_id "RP11-517O1.1-018"; exon_number 19;
ENr324.contig1	ExonAligner	CDS	357767	357848	.	+	1	gene_id "RP11-517O1.1-018"; transcript_id "RP11-517O1.1-018"; exon_number 20;
ENr324.contig1	ExonAligner	CDS	357945	358019	.	+	0	gene_id "RP11-517O1.1-018"; transcript_id "RP11-517O1.1-018"; exon_number 21;
ENr324.contig1	ExonAligner	CDS	362051	362137	.	+	0	gene_id "RP11-517O1.1-018"; transcript_id "RP11-517O1.1-018"; exon_number 22;
ENr324.contig1	ExonAligner	CDS	365313	365481	.	+	0	gene_id "RP11-517O1.1-018"; transcript_id "RP11-517O1.1-018"; exon_number 23;
ENr324.contig1	ExonAligner	CDS	373132	373265	.	+	2	gene_id "RP11-517O1.1-018"; transcript_id "RP11-517O1.1-018"; exon_number 24;
ENr324.contig1	ExonAligner	CDS	375557	375652	.	+	0	gene_id "RP11-517O1.1-018"; transcript_id "RP11-517O1.1-018"; exon_number 25;
ENr324.contig1	ExonAligner	CDS	377939	378081	.	+	0	gene_id "RP11-517O1.1-018"; transcript_id "RP11-517O1.1-018"; exon_number 26;
ENr324.contig1	ExonAligner	CDS	379721	379849	.	+	1	gene_id "RP11-517O1.1-018"; transcript_id "RP11-517O1.1-018"; exon_number 27;
ENr324.contig1	ExonAligner	CDS	385059	385282	.	+	1	gene_id "RP11-517O1.1-018"; transcript_id "RP11-517O1.1-018"; exon_number 28;
ENr324.contig1	ExonAligner	CDS	386260	386449	.	+	2	gene_id "RP11-517O1.1-018"; transcript_id "RP11-517O1.1-018"; exon_number 29;
ENr324.contig1	ExonAligner	CDS	389684	389804	.	+	1	gene_id "RP11-517O1.1-018"; transcript_id "RP11-517O1.1-018"; exon_number 30;
ENr324.contig1	ExonAligner	CDS	390968	391045	.	+	0	gene_id "RP11-517O1.1-018"; transcript_id "RP11-517O1.1-018"; exon_number 31;
ENr324.contig1	ExonAligner	CDS	395572	395595	.	+	0	gene_id "RP11-517O1.1-018"; transcript_id "RP11-517O1.1-018"; exon_number 32;
ENr324.contig1	ExonAligner	CDS	307686	307729	.	+	0	gene_id "RP11-517O1.1-011"; transcript_id "RP11-517O1.1-011"; exon_number 1;
ENr324.contig1	ExonAligner	CDS	313376	313454	.	+	1	gene_id "RP11-517O1.1-011"; transcript_id "RP11-517O1.1-011"; exon_number 2;
ENr324.contig1	ExonAligner	CDS	317761	317916	.	+	0	gene_id "RP11-517O1.1-011"; transcript_id "RP11-517O1.1-011"; exon_number 3;
ENr324.contig1	ExonAligner	CDS	321496	321586	.	+	0	gene_id "RP11-517O1.1-011"; transcript_id "RP11-517O1.1-011"; exon_number 4;
ENr324.contig1	ExonAligner	CDS	325569	325639	.	+	2	gene_id "RP11-517O1.1-011"; transcript_id "RP11-517O1.1-011"; exon_number 5;
ENr324.contig1	ExonAligner	CDS	307686	307729	.	+	0	gene_id "RP11-517O1.1-001"; transcript_id "RP11-517O1.1-001"; exon_number 1;
ENr324.contig1	ExonAligner	CDS	313376	313454	.	+	1	gene_id "RP11-517O1.1-001"; transcript_id "RP11-517O1.1-001"; exon_number 2;
ENr324.contig1	ExonAligner	CDS	317761	317916	.	+	0	gene_id "RP11-517O1.1-001"; transcript_id "RP11-517O1.1-001"; exon_number 3;
ENr324.contig1	ExonAligner	CDS	321496	321586	.	+	0	gene_id "RP11-517O1.1-001"; transcript_id "RP11-517O1.1-001"; exon_number 4;
ENr324.contig1	ExonAligner	CDS	325569	325639	.	+	2	gene_id "RP11-517O1.1-001"; transcript_id "RP11-517O1.1-001"; exon_number 5;
ENr324.contig1	ExonAligner	CDS	330290	330488	.	+	0	gene_id "RP11-517O1.1-001"; transcript_id "RP11-517O1.1-001"; exon_number 6;
ENr324.contig1	ExonAligner	CDS	335266	335411	.	+	2	gene_id "RP11-517O1.1-001"; transcript_id "RP11-517O1.1-001"; exon_number 7;
ENr324.contig1	ExonAligner	CDS	338741	338808	.	+	0	gene_id "RP11-517O1.1-001"; transcript_id "RP11-517O1.1-001"; exon_number 8;
ENr324.contig1	ExonAligner	CDS	340082	340199	.	+	1	gene_id "RP11-517O1.1-001"; transcript_id "RP11-517O1.1-001"; exon_number 9;
ENr324.contig1	ExonAligner	CDS	341807	341899	.	+	0	gene_id "RP11-517O1.1-001"; transcript_id "RP11-517O1.1-001"; exon_number 10;
ENr324.contig1	ExonAligner	CDS	342001	342074	.	+	0	gene_id "RP11-517O1.1-001"; transcript_id "RP11-517O1.1-001"; exon_number 11;
ENr324.contig1	ExonAligner	CDS	345301	345402	.	+	1	gene_id "RP11-517O1.1-001"; transcript_id "RP11-517O1.1-001"; exon_number 12;
ENr324.contig1	ExonAligner	CDS	346446	346557	.	+	1	gene_id "RP11-517O1.1-001"; transcript_id "RP11-517O1.1-001"; exon_number 13;
ENr324.contig1	ExonAligner	CDS	347521	347638	.	+	0	gene_id "RP11-517O1.1-001"; transcript_id "RP11-517O1.1-001"; exon_number 14;
ENr324.contig1	ExonAligner	CDS	352363	352466	.	+	2	gene_id "RP11-517O1.1-001"; transcript_id "RP11-517O1.1-001"; exon_number 15;
ENr324.contig1	ExonAligner	CDS	353709	353795	.	+	0	gene_id "RP11-517O1.1-001"; transcript_id "RP11-517O1.1-001"; exon_number 16;
ENr324.contig1	ExonAligner	CDS	354727	354816	.	+	0	gene_id "RP11-517O1.1-001"; transcript_id "RP11-517O1.1-001"; exon_number 17;
ENr324.contig1	ExonAligner	CDS	355356	355553	.	+	0	gene_id "RP11-517O1.1-001"; transcript_id "RP11-517O1.1-001"; exon_number 18;
ENr324.contig1	ExonAligner	CDS	357396	357460	.	+	0	gene_id "RP11-517O1.1-001"; transcript_id "RP11-517O1.1-001"; exon_number 19;
ENr324.contig1	ExonAligner	CDS	357767	357848	.	+	1	gene_id "RP11-517O1.1-001"; transcript_id "RP11-517O1.1-001"; exon_number 20;
ENr324.contig1	ExonAligner	CDS	357945	358019	.	+	0	gene_id "RP11-517O1.1-001"; transcript_id "RP11-517O1.1-001"; exon_number 21;
ENr324.contig1	ExonAligner	CDS	362051	362137	.	+	0	gene_id "RP11-517O1.1-001"; transcript_id "RP11-517O1.1-001"; exon_number 22;
ENr324.contig1	ExonAligner	CDS	365313	365481	.	+	0	gene_id "RP11-517O1.1-001"; transcript_id "RP11-517O1.1-001"; exon_number 23;
ENr324.contig1	ExonAligner	CDS	373132	373265	.	+	2	gene_id "RP11-517O1.1-001"; transcript_id "RP11-517O1.1-001"; exon_number 24;
ENr324.contig1	ExonAligner	CDS	375557	375652	.	+	0	gene_id "RP11-517O1.1-001"; transcript_id "RP11-517O1.1-001"; exon_number 25;
ENr324.contig1	ExonAligner	CDS	377939	378081	.	+	0	gene_id "RP11-517O1.1-001"; transcript_id "RP11-517O1.1-001"; exon_number 26;
ENr324.contig1	ExonAligner	CDS	379721	379849	.	+	1	gene_id "RP11-517O1.1-001"; transcript_id "RP11-517O1.1-001"; exon_number 27;
ENr324.contig1	ExonAligner	CDS	385059	385282	.	+	1	gene_id "RP11-517O1.1-001"; transcript_id "RP11-517O1.1-001"; exon_number 28;
ENr324.contig1	ExonAligner	CDS	386260	386449	.	+	2	gene_id "RP11-517O1.1-001"; transcript_id "RP11-517O1.1-001"; exon_number 29;
ENr324.contig1	ExonAligner	CDS	389684	389804	.	+	1	gene_id "RP11-517O1.1-001"; transcript_id "RP11-517O1.1-001"; exon_number 30;
ENr324.contig1	ExonAligner	CDS	390968	391045	.	+	0	gene_id "RP11-517O1.1-001"; transcript_id "RP11-517O1.1-001"; exon_number 31;
ENr324.contig1	ExonAligner	CDS	395572	395595	.	+	0	gene_id "RP11-517O1.1-001"; transcript_id "RP11-517O1.1-001"; exon_number 32;
ENr324.contig1	ExonAligner	CDS	307686	307729	.	+	0	gene_id "RP11-517O1.1-019"; transcript_id "RP11-517O1.1-019"; exon_number 1;
ENr324.contig1	ExonAligner	CDS	313376	313454	.	+	1	gene_id "RP11-517O1.1-019"; transcript_id "RP11-517O1.1-019"; exon_number 2;
ENr324.contig1	ExonAligner	CDS	317761	317916	.	+	0	gene_id "RP11-517O1.1-019"; transcript_id "RP11-517O1.1-019"; exon_number 3;
ENr324.contig1	ExonAligner	CDS	321496	321586	.	+	0	gene_id "RP11-517O1.1-019"; transcript_id "RP11-517O1.1-019"; exon_number 4;
ENr324.contig1	ExonAligner	CDS	325569	325639	.	+	2	gene_id "RP11-517O1.1-019"; transcript_id "RP11-517O1.1-019"; exon_number 5;
ENr324.contig1	ExonAligner	CDS	330290	330488	.	+	0	gene_id "RP11-517O1.1-019"; transcript_id "RP11-517O1.1-019"; exon_number 6;
ENr324.contig1	ExonAligner	CDS	335266	335411	.	+	2	gene_id "RP11-517O1.1-019"; transcript_id "RP11-517O1.1-019"; exon_number 7;
ENr324.contig1	ExonAligner	CDS	338741	338808	.	+	0	gene_id "RP11-517O1.1-019"; transcript_id "RP11-517O1.1-019"; exon_number 8;
ENr324.contig1	ExonAligner	CDS	340082	340199	.	+	1	gene_id "RP11-517O1.1-019"; transcript_id "RP11-517O1.1-019"; exon_number 9;
ENr324.contig1	ExonAligner	CDS	341807	341899	.	+	0	gene_id "RP11-517O1.1-019"; transcript_id "RP11-517O1.1-019"; exon_number 10;
ENr324.contig1	ExonAligner	CDS	342001	342074	.	+	0	gene_id "RP11-517O1.1-019"; transcript_id "RP11-517O1.1-019"; exon_number 11;
ENr324.contig1	ExonAligner	CDS	345301	345402	.	+	1	gene_id "RP11-517O1.1-019"; transcript_id "RP11-517O1.1-019"; exon_number 12;
ENr324.contig1	ExonAligner	CDS	346446	346557	.	+	1	gene_id "RP11-517O1.1-019"; transcript_id "RP11-517O1.1-019"; exon_number 13;
ENr324.contig1	ExonAligner	CDS	347521	347638	.	+	0	gene_id "RP11-517O1.1-019"; transcript_id "RP11-517O1.1-019"; exon_number 14;
ENr324.contig1	ExonAligner	CDS	352363	352466	.	+	2	gene_id "RP11-517O1.1-019"; transcript_id "RP11-517O1.1-019"; exon_number 15;
ENr324.contig1	ExonAligner	CDS	353709	353795	.	+	0	gene_id "RP11-517O1.1-019"; transcript_id "RP11-517O1.1-019"; exon_number 16;
ENr324.contig1	ExonAligner	CDS	354727	354816	.	+	0	gene_id "RP11-517O1.1-019"; transcript_id "RP11-517O1.1-019"; exon_number 17;
ENr324.contig1	ExonAligner	CDS	355356	355553	.	+	0	gene_id "RP11-517O1.1-019"; transcript_id "RP11-517O1.1-019"; exon_number 18;
ENr324.contig1	ExonAligner	CDS	357396	357460	.	+	0	gene_id "RP11-517O1.1-019"; transcript_id "RP11-517O1.1-019"; exon_number 19;
ENr324.contig1	ExonAligner	CDS	357767	357848	.	+	1	gene_id "RP11-517O1.1-019"; transcript_id "RP11-517O1.1-019"; exon_number 20;
ENr324.contig1	ExonAligner	CDS	357945	358019	.	+	0	gene_id "RP11-517O1.1-019"; transcript_id "RP11-517O1.1-019"; exon_number 21;
ENr324.contig1	ExonAligner	CDS	362051	362137	.	+	0	gene_id "RP11-517O1.1-019"; transcript_id "RP11-517O1.1-019"; exon_number 22;
ENr324.contig1	ExonAligner	CDS	365313	365481	.	+	0	gene_id "RP11-517O1.1-019"; transcript_id "RP11-517O1.1-019"; exon_number 23;
ENr324.contig1	ExonAligner	CDS	373132	373265	.	+	2	gene_id "RP11-517O1.1-019"; transcript_id "RP11-517O1.1-019"; exon_number 24;
ENr324.contig1	ExonAligner	CDS	375557	375652	.	+	0	gene_id "RP11-517O1.1-019"; transcript_id "RP11-517O1.1-019"; exon_number 25;
ENr324.contig1	ExonAligner	CDS	377939	378081	.	+	0	gene_id "RP11-517O1.1-019"; transcript_id "RP11-517O1.1-019"; exon_number 26;
ENr324.contig1	ExonAligner	CDS	379721	379849	.	+	1	gene_id "RP11-517O1.1-019"; transcript_id "RP11-517O1.1-019"; exon_number 27;
ENr324.contig1	ExonAligner	CDS	385059	385282	.	+	1	gene_id "RP11-517O1.1-019"; transcript_id "RP11-517O1.1-019"; exon_number 28;
ENr324.contig1	ExonAligner	CDS	386260	386449	.	+	2	gene_id "RP11-517O1.1-019"; transcript_id "RP11-517O1.1-019"; exon_number 29;
ENr324.contig1	ExonAligner	CDS	386542	386646	.	+	1	gene_id "RP11-517O1.1-019"; transcript_id "RP11-517O1.1-019"; exon_number 30;
ENr324.contig1	ExonAligner	CDS	389684	389804	.	+	1	gene_id "RP11-517O1.1-019"; transcript_id "RP11-517O1.1-019"; exon_number 31;
ENr324.contig1	ExonAligner	CDS	390968	391045	.	+	0	gene_id "RP11-517O1.1-019"; transcript_id "RP11-517O1.1-019"; exon_number 32;
ENr324.contig1	ExonAligner	CDS	395572	395595	.	+	0	gene_id "RP11-517O1.1-019"; transcript_id "RP11-517O1.1-019"; exon_number 33;
ENr324.contig1	ExonAligner	CDS	307686	307729	.	+	0	gene_id "RP11-517O1.1-008"; transcript_id "RP11-517O1.1-008"; exon_number 1;
ENr324.contig1	ExonAligner	CDS	313376	313454	.	+	1	gene_id "RP11-517O1.1-008"; transcript_id "RP11-517O1.1-008"; exon_number 2;
ENr324.contig1	ExonAligner	CDS	317761	317916	.	+	0	gene_id "RP11-517O1.1-008"; transcript_id "RP11-517O1.1-008"; exon_number 3;
ENr324.contig1	ExonAligner	CDS	321496	321586	.	+	0	gene_id "RP11-517O1.1-008"; transcript_id "RP11-517O1.1-008"; exon_number 4;
ENr324.contig1	ExonAligner	CDS	325569	325639	.	+	2	gene_id "RP11-517O1.1-008"; transcript_id "RP11-517O1.1-008"; exon_number 5;
ENr324.contig1	ExonAligner	CDS	330290	330488	.	+	0	gene_id "RP11-517O1.1-008"; transcript_id "RP11-517O1.1-008"; exon_number 6;
ENr324.contig1	ExonAligner	CDS	335266	335411	.	+	2	gene_id "RP11-517O1.1-008"; transcript_id "RP11-517O1.1-008"; exon_number 7;
ENr324.contig1	ExonAligner	CDS	338741	338808	.	+	0	gene_id "RP11-517O1.1-008"; transcript_id "RP11-517O1.1-008"; exon_number 8;
ENr324.contig1	ExonAligner	CDS	340082	340199	.	+	1	gene_id "RP11-517O1.1-008"; transcript_id "RP11-517O1.1-008"; exon_number 9;
ENr324.contig1	ExonAligner	CDS	341807	341899	.	+	0	gene_id "RP11-517O1.1-008"; transcript_id "RP11-517O1.1-008"; exon_number 10;
ENr324.contig1	ExonAligner	CDS	342001	342074	.	+	0	gene_id "RP11-517O1.1-008"; transcript_id "RP11-517O1.1-008"; exon_number 11;
ENr324.contig1	ExonAligner	CDS	345301	345402	.	+	1	gene_id "RP11-517O1.1-008"; transcript_id "RP11-517O1.1-008"; exon_number 12;
ENr324.contig1	ExonAligner	CDS	346446	346557	.	+	1	gene_id "RP11-517O1.1-008"; transcript_id "RP11-517O1.1-008"; exon_number 13;
ENr324.contig1	ExonAligner	CDS	347521	347638	.	+	0	gene_id "RP11-517O1.1-008"; transcript_id "RP11-517O1.1-008"; exon_number 14;
ENr324.contig1	ExonAligner	CDS	352363	352466	.	+	2	gene_id "RP11-517O1.1-008"; transcript_id "RP11-517O1.1-008"; exon_number 15;
ENr324.contig1	ExonAligner	CDS	353709	353795	.	+	0	gene_id "RP11-517O1.1-008"; transcript_id "RP11-517O1.1-008"; exon_number 16;
ENr324.contig1	ExonAligner	CDS	354727	354816	.	+	0	gene_id "RP11-517O1.1-008"; transcript_id "RP11-517O1.1-008"; exon_number 17;
ENr324.contig1	ExonAligner	CDS	355356	355553	.	+	0	gene_id "RP11-517O1.1-008"; transcript_id "RP11-517O1.1-008"; exon_number 18;
ENr324.contig1	ExonAligner	CDS	357396	357460	.	+	0	gene_id "RP11-517O1.1-008"; transcript_id "RP11-517O1.1-008"; exon_number 19;
ENr324.contig1	ExonAligner	CDS	357767	357848	.	+	1	gene_id "RP11-517O1.1-008"; transcript_id "RP11-517O1.1-008"; exon_number 20;
ENr324.contig1	ExonAligner	CDS	357945	358019	.	+	0	gene_id "RP11-517O1.1-008"; transcript_id "RP11-517O1.1-008"; exon_number 21;
ENr324.contig1	ExonAligner	CDS	362051	362137	.	+	0	gene_id "RP11-517O1.1-008"; transcript_id "RP11-517O1.1-008"; exon_number 22;
ENr324.contig1	ExonAligner	CDS	365313	365481	.	+	0	gene_id "RP11-517O1.1-008"; transcript_id "RP11-517O1.1-008"; exon_number 23;
ENr324.contig1	ExonAligner	CDS	373132	373265	.	+	2	gene_id "RP11-517O1.1-008"; transcript_id "RP11-517O1.1-008"; exon_number 24;
ENr324.contig1	ExonAligner	CDS	375557	375652	.	+	0	gene_id "RP11-517O1.1-008"; transcript_id "RP11-517O1.1-008"; exon_number 25;
ENr324.contig1	ExonAligner	CDS	377939	378081	.	+	0	gene_id "RP11-517O1.1-008"; transcript_id "RP11-517O1.1-008"; exon_number 26;
ENr324.contig1	ExonAligner	CDS	379721	379849	.	+	1	gene_id "RP11-517O1.1-008"; transcript_id "RP11-517O1.1-008"; exon_number 27;
ENr324.contig1	ExonAligner	CDS	385059	385282	.	+	1	gene_id "RP11-517O1.1-008"; transcript_id "RP11-517O1.1-008"; exon_number 28;
ENr324.contig1	ExonAligner	CDS	386260	386449	.	+	2	gene_id "RP11-517O1.1-008"; transcript_id "RP11-517O1.1-008"; exon_number 29;
ENr324.contig1	ExonAligner	CDS	389684	389804	.	+	1	gene_id "RP11-517O1.1-008"; transcript_id "RP11-517O1.1-008"; exon_number 30;
ENr324.contig1	ExonAligner	CDS	390968	391045	.	+	0	gene_id "RP11-517O1.1-008"; transcript_id "RP11-517O1.1-008"; exon_number 31;
ENr324.contig1	ExonAligner	CDS	395572	395595	.	+	0	gene_id "RP11-517O1.1-008"; transcript_id "RP11-517O1.1-008"; exon_number 32;
ENr324.contig1	ExonAligner	CDS	307686	307729	.	+	0	gene_id "RP11-517O1.1-014"; transcript_id "RP11-517O1.1-014"; exon_number 1;
ENr324.contig1	ExonAligner	CDS	313376	313454	.	+	1	gene_id "RP11-517O1.1-014"; transcript_id "RP11-517O1.1-014"; exon_number 2;
ENr324.contig1	ExonAligner	CDS	317761	317916	.	+	0	gene_id "RP11-517O1.1-014"; transcript_id "RP11-517O1.1-014"; exon_number 3;
ENr324.contig1	ExonAligner	CDS	321496	321586	.	+	0	gene_id "RP11-517O1.1-014"; transcript_id "RP11-517O1.1-014"; exon_number 4;
ENr324.contig1	ExonAligner	CDS	325569	325639	.	+	2	gene_id "RP11-517O1.1-014"; transcript_id "RP11-517O1.1-014"; exon_number 5;
ENr324.contig1	ExonAligner	CDS	330287	330331	.	+	0	gene_id "RP11-517O1.1-014"; transcript_id "RP11-517O1.1-014"; exon_number 6;
ENr324.contig1	ExonAligner	CDS	307686	307729	.	+	0	gene_id "RP11-517O1.1-013"; transcript_id "RP11-517O1.1-013"; exon_number 1;
ENr324.contig1	ExonAligner	CDS	313376	313454	.	+	1	gene_id "RP11-517O1.1-013"; transcript_id "RP11-517O1.1-013"; exon_number 2;
ENr324.contig1	ExonAligner	CDS	317761	317916	.	+	0	gene_id "RP11-517O1.1-013"; transcript_id "RP11-517O1.1-013"; exon_number 3;
ENr324.contig1	ExonAligner	CDS	321496	321586	.	+	0	gene_id "RP11-517O1.1-013"; transcript_id "RP11-517O1.1-013"; exon_number 4;
ENr324.contig1	ExonAligner	CDS	325569	325639	.	+	2	gene_id "RP11-517O1.1-013"; transcript_id "RP11-517O1.1-013"; exon_number 5;
ENr324.contig1	ExonAligner	CDS	330287	330447	.	+	0	gene_id "RP11-517O1.1-013"; transcript_id "RP11-517O1.1-013"; exon_number 6;
ENr331.contig1	ExonAligner	CDS	3380	3523	.	-	2	gene_id "AC053503.7-004"; transcript_id "AC053503.7-004"; exon_number 5;
ENr331.contig1	ExonAligner	CDS	3380	3523	.	-	2	gene_id "AC053503.7-003"; transcript_id "AC053503.7-003"; exon_number 4;
ENr331.contig5	ExonAligner	CDS	6887	7462	.	-	2	gene_id "AC009955.4-002"; transcript_id "AC009955.4-002"; exon_number 2;
ENr331.contig5	ExonAligner	CDS	6037	6239	.	-	2	gene_id "AC009955.4-002"; transcript_id "AC009955.4-002"; exon_number 3;
ENr331.contig5	ExonAligner	CDS	4944	5084	.	-	0	gene_id "AC009955.4-002"; transcript_id "AC009955.4-002"; exon_number 4;
ENr331.contig5	ExonAligner	CDS	6887	7462	.	-	2	gene_id "AC009955.4-001"; transcript_id "AC009955.4-001"; exon_number 2;
ENr331.contig5	ExonAligner	CDS	6037	6239	.	-	2	gene_id "AC009955.4-001"; transcript_id "AC009955.4-001"; exon_number 3;
ENr331.contig5	ExonAligner	CDS	4944	5084	.	-	0	gene_id "AC009955.4-001"; transcript_id "AC009955.4-001"; exon_number 4;
ENr331.contig5	ExonAligner	CDS	7993	8151	.	+	2	gene_id "AC009955.5-001"; transcript_id "AC009955.5-001"; exon_number 4;
ENr331.contig5	ExonAligner	CDS	411	679	.	+	2	gene_id "AC009955.5-001"; transcript_id "AC009955.5-001"; exon_number 7;
ENr331.contig36	ExonAligner	CDS	297	377	.	+	0	gene_id "AC009955.9-001"; transcript_id "AC009955.9-001"; exon_number 22;
ENr331.contig36	ExonAligner	CDS	297	377	.	+	0	gene_id "AC009955.9-002"; transcript_id "AC009955.9-002"; exon_number 22;
ENr332.contig3	ExonAligner	CDS	4380	4469	.	-	2	gene_id "AP001092.3-003"; transcript_id "AP001092.3-003"; exon_number 4;
ENr332.contig3	ExonAligner	CDS	7319	7490	.	-	0	gene_id "AP001092.3-003"; transcript_id "AP001092.3-003"; exon_number 5;
ENr332.contig3	ExonAligner	CDS	7319	7490	.	-	0	gene_id "AP001092.3-002"; transcript_id "AP001092.3-002"; exon_number 4;
ENr332.contig3	ExonAligner	CDS	4380	4469	.	-	2	gene_id "AP001092.3-001"; transcript_id "AP001092.3-001"; exon_number 4;
ENr332.contig3	ExonAligner	CDS	7319	7490	.	-	0	gene_id "AP001092.3-001"; transcript_id "AP001092.3-001"; exon_number 5;
ENr332.contig3	ExonAligner	CDS	7319	7490	.	-	0	gene_id "AP001092.3-006"; transcript_id "AP001092.3-006"; exon_number 2;
ENr332.contig17	ExonAligner	CDS	8051	8322	.	+	0	gene_id "AP001462.3-007"; transcript_id "AP001462.3-007"; exon_number 8;
ENr332.contig17	ExonAligner	CDS	4195	4267	.	+	0	gene_id "AP001462.3-007"; transcript_id "AP001462.3-007"; exon_number 15;
ENr332.contig17	ExonAligner	CDS	8051	8322	.	+	0	gene_id "AP001462.3-003"; transcript_id "AP001462.3-003"; exon_number 8;
ENr332.contig17	ExonAligner	CDS	4195	4267	.	+	0	gene_id "AP001462.3-003"; transcript_id "AP001462.3-003"; exon_number 15;
ENr332.contig17	ExonAligner	CDS	8051	8322	.	+	0	gene_id "AP001462.3-002"; transcript_id "AP001462.3-002"; exon_number 8;
ENr332.contig17	ExonAligner	CDS	4195	4267	.	+	0	gene_id "AP001462.3-002"; transcript_id "AP001462.3-002"; exon_number 15;
ENr332.contig17	ExonAligner	CDS	8051	8322	.	+	0	gene_id "AP001462.3-001"; transcript_id "AP001462.3-001"; exon_number 8;
ENr332.contig17	ExonAligner	CDS	4195	4267	.	+	0	gene_id "AP001462.3-001"; transcript_id "AP001462.3-001"; exon_number 15;
ENr332.contig17	ExonAligner	CDS	4195	4267	.	+	0	gene_id "AP001462.3-015"; transcript_id "AP001462.3-015"; exon_number 7;
ENr332.contig17	ExonAligner	CDS	4195	4267	.	+	0	gene_id "AP001462.3-016"; transcript_id "AP001462.3-016"; exon_number 6;
ENr332.contig17	ExonAligner	CDS	4195	4267	.	+	0	gene_id "AP001462.3-010"; transcript_id "AP001462.3-010"; exon_number 4;
ENr332.contig17	ExonAligner	CDS	4195	4267	.	+	0	gene_id "AP001462.3-009"; transcript_id "AP001462.3-009"; exon_number 4;
ENr332.contig17	ExonAligner	CDS	4195	4267	.	+	0	gene_id "AP001462.3-008"; transcript_id "AP001462.3-008"; exon_number 4;
ENr332.contig17	ExonAligner	CDS	4195	4267	.	+	0	gene_id "AP001462.3-013"; transcript_id "AP001462.3-013"; exon_number 4;
ENr332.contig5	ExonAligner	CDS	35418	35625	.	+	2	gene_id "AP001462.4-002"; transcript_id "AP001462.4-002"; exon_number 4;
ENr332.contig5	ExonAligner	CDS	34634	34775	.	+	0	gene_id "AP001462.4-002"; transcript_id "AP001462.4-002"; exon_number 5;
ENr332.contig5	ExonAligner	CDS	34471	34529	.	+	2	gene_id "AP001462.4-002"; transcript_id "AP001462.4-002"; exon_number 6;
ENr332.contig5	ExonAligner	CDS	33823	33970	.	+	0	gene_id "AP001462.4-002"; transcript_id "AP001462.4-002"; exon_number 7;
ENr332.contig5	ExonAligner	CDS	33415	33516	.	+	0	gene_id "AP001462.4-002"; transcript_id "AP001462.4-002"; exon_number 8;
ENr332.contig5	ExonAligner	CDS	31986	32100	.	+	1	gene_id "AP001462.4-002"; transcript_id "AP001462.4-002"; exon_number 9;
ENr332.contig5	ExonAligner	CDS	31558	31721	.	+	0	gene_id "AP001462.4-002"; transcript_id "AP001462.4-002"; exon_number 10;
ENr332.contig5	ExonAligner	CDS	31178	31324	.	+	0	gene_id "AP001462.4-002"; transcript_id "AP001462.4-002"; exon_number 11;
ENr332.contig5	ExonAligner	CDS	30895	30987	.	+	0	gene_id "AP001462.4-002"; transcript_id "AP001462.4-002"; exon_number 12;
ENr332.contig5	ExonAligner	CDS	30079	30222	.	+	0	gene_id "AP001462.4-002"; transcript_id "AP001462.4-002"; exon_number 13;
ENr332.contig5	ExonAligner	CDS	29376	29458	.	+	2	gene_id "AP001462.4-002"; transcript_id "AP001462.4-002"; exon_number 14;
ENr332.contig5	ExonAligner	CDS	29180	29291	.	+	0	gene_id "AP001462.4-002"; transcript_id "AP001462.4-002"; exon_number 15;
ENr332.contig5	ExonAligner	CDS	27922	28053	.	+	0	gene_id "AP001462.4-002"; transcript_id "AP001462.4-002"; exon_number 16;
ENr332.contig5	ExonAligner	CDS	27574	27594	.	+	0	gene_id "AP001462.4-002"; transcript_id "AP001462.4-002"; exon_number 17;
ENr332.contig5	ExonAligner	CDS	25992	26234	.	+	0	gene_id "AP001462.4-002"; transcript_id "AP001462.4-002"; exon_number 18;
ENr332.contig5	ExonAligner	CDS	35418	35625	.	+	2	gene_id "AP001462.4-001"; transcript_id "AP001462.4-001"; exon_number 4;
ENr332.contig5	ExonAligner	CDS	34634	34775	.	+	0	gene_id "AP001462.4-001"; transcript_id "AP001462.4-001"; exon_number 5;
ENr332.contig5	ExonAligner	CDS	34471	34529	.	+	2	gene_id "AP001462.4-001"; transcript_id "AP001462.4-001"; exon_number 6;
ENr332.contig5	ExonAligner	CDS	33823	33970	.	+	0	gene_id "AP001462.4-001"; transcript_id "AP001462.4-001"; exon_number 7;
ENr332.contig5	ExonAligner	CDS	33415	33516	.	+	0	gene_id "AP001462.4-001"; transcript_id "AP001462.4-001"; exon_number 8;
ENr332.contig5	ExonAligner	CDS	31986	32100	.	+	1	gene_id "AP001462.4-001"; transcript_id "AP001462.4-001"; exon_number 9;
ENr332.contig5	ExonAligner	CDS	31558	31721	.	+	0	gene_id "AP001462.4-001"; transcript_id "AP001462.4-001"; exon_number 10;
ENr332.contig5	ExonAligner	CDS	31178	31324	.	+	0	gene_id "AP001462.4-001"; transcript_id "AP001462.4-001"; exon_number 11;
ENr332.contig5	ExonAligner	CDS	30895	30987	.	+	0	gene_id "AP001462.4-001"; transcript_id "AP001462.4-001"; exon_number 12;
ENr332.contig5	ExonAligner	CDS	30079	30222	.	+	0	gene_id "AP001462.4-001"; transcript_id "AP001462.4-001"; exon_number 13;
ENr332.contig5	ExonAligner	CDS	29376	29458	.	+	2	gene_id "AP001462.4-001"; transcript_id "AP001462.4-001"; exon_number 14;
ENr332.contig5	ExonAligner	CDS	29180	29291	.	+	0	gene_id "AP001462.4-001"; transcript_id "AP001462.4-001"; exon_number 15;
ENr332.contig5	ExonAligner	CDS	27922	28053	.	+	0	gene_id "AP001462.4-001"; transcript_id "AP001462.4-001"; exon_number 16;
ENr332.contig5	ExonAligner	CDS	27491	27594	.	+	2	gene_id "AP001462.4-001"; transcript_id "AP001462.4-001"; exon_number 17;
ENr332.contig5	ExonAligner	CDS	25992	26234	.	+	0	gene_id "AP001462.4-001"; transcript_id "AP001462.4-001"; exon_number 20;
ENr332.contig5	ExonAligner	CDS	22668	22794	.	+	1	gene_id "AP001462.5-004"; transcript_id "AP001462.5-004"; exon_number 1;
ENr332.contig5	ExonAligner	CDS	21158	21340	.	+	1	gene_id "AP001462.5-004"; transcript_id "AP001462.5-004"; exon_number 2;
ENr332.contig5	ExonAligner	CDS	21023	21082	.	+	1	gene_id "AP001462.5-004"; transcript_id "AP001462.5-004"; exon_number 3;
ENr332.contig5	ExonAligner	CDS	20483	20764	.	+	0	gene_id "AP001462.5-004"; transcript_id "AP001462.5-004"; exon_number 4;
ENr332.contig5	ExonAligner	CDS	20050	20230	.	+	1	gene_id "AP001462.5-004"; transcript_id "AP001462.5-004"; exon_number 5;
ENr332.contig5	ExonAligner	CDS	18291	18392	.	+	1	gene_id "AP001462.5-004"; transcript_id "AP001462.5-004"; exon_number 6;
ENr332.contig5	ExonAligner	CDS	18081	18196	.	+	0	gene_id "AP001462.5-004"; transcript_id "AP001462.5-004"; exon_number 7;
ENr332.contig5	ExonAligner	CDS	17816	17999	.	+	1	gene_id "AP001462.5-004"; transcript_id "AP001462.5-004"; exon_number 8;
ENr332.contig5	ExonAligner	CDS	17474	17563	.	+	1	gene_id "AP001462.5-004"; transcript_id "AP001462.5-004"; exon_number 9;
ENr332.contig5	ExonAligner	CDS	17145	17297	.	+	1	gene_id "AP001462.5-004"; transcript_id "AP001462.5-004"; exon_number 10;
ENr332.contig5	ExonAligner	CDS	14121	14196	.	+	2	gene_id "AP001462.5-004"; transcript_id "AP001462.5-004"; exon_number 11;
ENr332.contig5	ExonAligner	CDS	11616	11735	.	+	2	gene_id "AP001462.5-004"; transcript_id "AP001462.5-004"; exon_number 12;
ENr332.contig5	ExonAligner	CDS	22668	22794	.	+	1	gene_id "AP001462.5-001"; transcript_id "AP001462.5-001"; exon_number 1;
ENr332.contig5	ExonAligner	CDS	21158	21340	.	+	2	gene_id "AP001462.5-001"; transcript_id "AP001462.5-001"; exon_number 3;
[truncated: 293 more rows]
