# Supplementary material for: Reference based annotation with GeneMapper
Source: Genome Biol. 2006 Apr 5;7(4):R29. doi: 10.1186/gb-2006-7-4-r29 (PMC1557983; doi:10.1186/gb-2006-7-4-r29)
Supplement: Additional data file 3 — A gunzipped tar file containing GeneMapper annotations of the ENCODE regions [file gb-2006-7-4-r29-S3.tgz › genemapper_encode/platypus.gff]

ENm001.contig1	ExonAligner	CDS	108380	108567	.	+	0	gene_id "AC006159.1-003"; transcript_id "AC006159.1-003"; exon_number 3;
ENm001.contig1	ExonAligner	CDS	115340	115490	.	+	1	gene_id "AC006159.1-003"; transcript_id "AC006159.1-003"; exon_number 4;
ENm001.contig1	ExonAligner	CDS	108380	108567	.	+	0	gene_id "AC006159.1-001"; transcript_id "AC006159.1-001"; exon_number 2;
ENm001.contig1	ExonAligner	CDS	115340	115490	.	+	1	gene_id "AC006159.1-001"; transcript_id "AC006159.1-001"; exon_number 3;
ENm001.contig1	ExonAligner	CDS	132476	132505	.	+	0	gene_id "AC006159.2-001"; transcript_id "AC006159.2-001"; exon_number 1;
ENm001.contig1	ExonAligner	CDS	133560	133724	.	+	0	gene_id "AC006159.2-001"; transcript_id "AC006159.2-001"; exon_number 2;
ENm001.contig1	ExonAligner	CDS	168306	168647	.	+	0	gene_id "AC006159.2-001"; transcript_id "AC006159.2-001"; exon_number 3;
ENm001.contig1	ExonAligner	CDS	291836	292932	.	+	0	gene_id "AC002543.3-002"; transcript_id "AC002543.3-002"; exon_number 1;
ENm001.contig1	ExonAligner	CDS	331634	331825	.	+	0	gene_id "AC002543.3-002"; transcript_id "AC002543.3-002"; exon_number 2;
ENm001.contig1	ExonAligner	CDS	348010	348144	.	+	0	gene_id "AC002543.3-002"; transcript_id "AC002543.3-002"; exon_number 3;
ENm001.contig1	ExonAligner	CDS	350693	350860	.	+	0	gene_id "AC002543.3-002"; transcript_id "AC002543.3-002"; exon_number 4;
ENm001.contig1	ExonAligner	CDS	368958	369112	.	+	0	gene_id "AC002543.3-002"; transcript_id "AC002543.3-002"; exon_number 5;
ENm001.contig1	ExonAligner	CDS	369883	369979	.	+	1	gene_id "AC002543.3-002"; transcript_id "AC002543.3-002"; exon_number 6;
ENm001.contig1	ExonAligner	CDS	370571	370701	.	+	0	gene_id "AC002543.3-002"; transcript_id "AC002543.3-002"; exon_number 7;
ENm001.contig1	ExonAligner	CDS	372793	372954	.	+	1	gene_id "AC002543.3-002"; transcript_id "AC002543.3-002"; exon_number 8;
ENm001.contig1	ExonAligner	CDS	375302	375401	.	+	1	gene_id "AC002543.3-002"; transcript_id "AC002543.3-002"; exon_number 9;
ENm001.contig1	ExonAligner	CDS	379826	380044	.	+	0	gene_id "AC002543.3-002"; transcript_id "AC002543.3-002"; exon_number 10;
ENm001.contig1	ExonAligner	CDS	385561	385707	.	+	0	gene_id "AC002543.3-002"; transcript_id "AC002543.3-002"; exon_number 11;
ENm001.contig1	ExonAligner	CDS	387559	387715	.	+	0	gene_id "AC002543.3-002"; transcript_id "AC002543.3-002"; exon_number 12;
ENm001.contig1	ExonAligner	CDS	388254	388388	.	+	2	gene_id "AC002543.3-002"; transcript_id "AC002543.3-002"; exon_number 13;
ENm001.contig1	ExonAligner	CDS	390853	391089	.	+	2	gene_id "AC002543.3-002"; transcript_id "AC002543.3-002"; exon_number 14;
ENm001.contig1	ExonAligner	CDS	398508	398582	.	+	2	gene_id "AC002543.3-002"; transcript_id "AC002543.3-002"; exon_number 15;
ENm001.contig1	ExonAligner	CDS	399687	399868	.	+	2	gene_id "AC002543.3-002"; transcript_id "AC002543.3-002"; exon_number 16;
ENm001.contig1	ExonAligner	CDS	402206	402309	.	+	0	gene_id "AC002543.3-002"; transcript_id "AC002543.3-002"; exon_number 17;
ENm001.contig1	ExonAligner	CDS	404042	404207	.	+	1	gene_id "AC002543.3-002"; transcript_id "AC002543.3-002"; exon_number 18;
ENm001.contig1	ExonAligner	CDS	408164	408300	.	+	0	gene_id "AC002543.3-002"; transcript_id "AC002543.3-002"; exon_number 19;
ENm001.contig1	ExonAligner	CDS	409145	409358	.	+	1	gene_id "AC002543.3-002"; transcript_id "AC002543.3-002"; exon_number 20;
ENm001.contig1	ExonAligner	CDS	291836	292932	.	+	0	gene_id "AC002543.3-001"; transcript_id "AC002543.3-001"; exon_number 1;
ENm001.contig1	ExonAligner	CDS	331634	331825	.	+	0	gene_id "AC002543.3-001"; transcript_id "AC002543.3-001"; exon_number 2;
ENm001.contig1	ExonAligner	CDS	348010	348144	.	+	0	gene_id "AC002543.3-001"; transcript_id "AC002543.3-001"; exon_number 3;
ENm001.contig1	ExonAligner	CDS	350693	350860	.	+	0	gene_id "AC002543.3-001"; transcript_id "AC002543.3-001"; exon_number 4;
ENm001.contig1	ExonAligner	CDS	368958	369112	.	+	0	gene_id "AC002543.3-001"; transcript_id "AC002543.3-001"; exon_number 5;
ENm001.contig1	ExonAligner	CDS	369883	369979	.	+	1	gene_id "AC002543.3-001"; transcript_id "AC002543.3-001"; exon_number 6;
ENm001.contig1	ExonAligner	CDS	370571	370701	.	+	0	gene_id "AC002543.3-001"; transcript_id "AC002543.3-001"; exon_number 7;
ENm001.contig1	ExonAligner	CDS	372793	372954	.	+	1	gene_id "AC002543.3-001"; transcript_id "AC002543.3-001"; exon_number 8;
ENm001.contig1	ExonAligner	CDS	375251	375401	.	+	1	gene_id "AC002543.3-001"; transcript_id "AC002543.3-001"; exon_number 9;
ENm001.contig1	ExonAligner	CDS	379826	380044	.	+	0	gene_id "AC002543.3-001"; transcript_id "AC002543.3-001"; exon_number 10;
ENm001.contig1	ExonAligner	CDS	385561	385707	.	+	0	gene_id "AC002543.3-001"; transcript_id "AC002543.3-001"; exon_number 11;
ENm001.contig1	ExonAligner	CDS	387559	387715	.	+	0	gene_id "AC002543.3-001"; transcript_id "AC002543.3-001"; exon_number 12;
ENm001.contig1	ExonAligner	CDS	388254	388388	.	+	2	gene_id "AC002543.3-001"; transcript_id "AC002543.3-001"; exon_number 13;
ENm001.contig1	ExonAligner	CDS	390853	391089	.	+	2	gene_id "AC002543.3-001"; transcript_id "AC002543.3-001"; exon_number 14;
ENm001.contig1	ExonAligner	CDS	398508	398582	.	+	2	gene_id "AC002543.3-001"; transcript_id "AC002543.3-001"; exon_number 15;
ENm001.contig1	ExonAligner	CDS	399687	399868	.	+	2	gene_id "AC002543.3-001"; transcript_id "AC002543.3-001"; exon_number 16;
ENm001.contig1	ExonAligner	CDS	402206	402309	.	+	0	gene_id "AC002543.3-001"; transcript_id "AC002543.3-001"; exon_number 17;
ENm001.contig1	ExonAligner	CDS	404042	404207	.	+	1	gene_id "AC002543.3-001"; transcript_id "AC002543.3-001"; exon_number 18;
ENm001.contig1	ExonAligner	CDS	408164	408300	.	+	0	gene_id "AC002543.3-001"; transcript_id "AC002543.3-001"; exon_number 19;
ENm001.contig1	ExonAligner	CDS	409145	409358	.	+	1	gene_id "AC002543.3-001"; transcript_id "AC002543.3-001"; exon_number 20;
ENm001.contig1	ExonAligner	CDS	444024	444062	.	+	0	gene_id "AC002543.1-002"; transcript_id "AC002543.1-002"; exon_number 1;
ENm001.contig1	ExonAligner	CDS	462158	462221	.	+	0	gene_id "AC002543.1-002"; transcript_id "AC002543.1-002"; exon_number 2;
ENm001.contig1	ExonAligner	CDS	465091	465142	.	+	2	gene_id "AC002543.1-002"; transcript_id "AC002543.1-002"; exon_number 3;
ENm001.contig1	ExonAligner	CDS	469383	469446	.	+	1	gene_id "AC002543.1-002"; transcript_id "AC002543.1-002"; exon_number 4;
ENm001.contig1	ExonAligner	CDS	472579	472785	.	+	0	gene_id "AC002543.1-002"; transcript_id "AC002543.1-002"; exon_number 5;
ENm001.contig1	ExonAligner	CDS	474086	474165	.	+	0	gene_id "AC002543.1-002"; transcript_id "AC002543.1-002"; exon_number 6;
ENm001.contig1	ExonAligner	CDS	480497	480575	.	+	1	gene_id "AC002543.1-002"; transcript_id "AC002543.1-002"; exon_number 7;
ENm001.contig1	ExonAligner	CDS	481144	481215	.	+	0	gene_id "AC002543.1-002"; transcript_id "AC002543.1-002"; exon_number 8;
ENm001.contig1	ExonAligner	CDS	484097	484159	.	+	0	gene_id "AC002543.1-002"; transcript_id "AC002543.1-002"; exon_number 9;
ENm001.contig1	ExonAligner	CDS	485670	485813	.	+	0	gene_id "AC002543.1-002"; transcript_id "AC002543.1-002"; exon_number 10;
ENm001.contig1	ExonAligner	CDS	462158	462221	.	+	0	gene_id "AC002543.1-004"; transcript_id "AC002543.1-004"; exon_number 2;
ENm001.contig1	ExonAligner	CDS	465091	465142	.	+	2	gene_id "AC002543.1-004"; transcript_id "AC002543.1-004"; exon_number 3;
ENm001.contig1	ExonAligner	CDS	469383	469446	.	+	1	gene_id "AC002543.1-004"; transcript_id "AC002543.1-004"; exon_number 4;
ENm001.contig1	ExonAligner	CDS	472579	472785	.	+	0	gene_id "AC002543.1-004"; transcript_id "AC002543.1-004"; exon_number 5;
ENm001.contig1	ExonAligner	CDS	474086	474165	.	+	0	gene_id "AC002543.1-004"; transcript_id "AC002543.1-004"; exon_number 6;
ENm001.contig1	ExonAligner	CDS	480497	480575	.	+	1	gene_id "AC002543.1-004"; transcript_id "AC002543.1-004"; exon_number 7;
ENm001.contig1	ExonAligner	CDS	481144	481215	.	+	0	gene_id "AC002543.1-004"; transcript_id "AC002543.1-004"; exon_number 8;
ENm001.contig1	ExonAligner	CDS	484097	484150	.	+	0	gene_id "AC002543.1-004"; transcript_id "AC002543.1-004"; exon_number 9;
ENm001.contig1	ExonAligner	CDS	618027	618109	.	+	2	gene_id "AC003987.1-002"; transcript_id "AC003987.1-002"; exon_number 2;
ENm001.contig1	ExonAligner	CDS	632014	632173	.	+	0	gene_id "AC003987.1-002"; transcript_id "AC003987.1-002"; exon_number 3;
ENm001.contig1	ExonAligner	CDS	641042	641096	.	+	2	gene_id "AC003987.1-002"; transcript_id "AC003987.1-002"; exon_number 4;
ENm001.contig1	ExonAligner	CDS	642802	642917	.	+	1	gene_id "AC003987.1-002"; transcript_id "AC003987.1-002"; exon_number 5;
ENm001.contig1	ExonAligner	CDS	643980	644055	.	+	2	gene_id "AC003987.1-002"; transcript_id "AC003987.1-002"; exon_number 6;
ENm001.contig1	ExonAligner	CDS	645929	645985	.	+	1	gene_id "AC003987.1-002"; transcript_id "AC003987.1-002"; exon_number 7;
ENm001.contig1	ExonAligner	CDS	646873	647021	.	+	1	gene_id "AC003987.1-002"; transcript_id "AC003987.1-002"; exon_number 8;
ENm001.contig1	ExonAligner	CDS	651521	651612	.	+	2	gene_id "AC003987.1-002"; transcript_id "AC003987.1-002"; exon_number 9;
ENm001.contig1	ExonAligner	CDS	664931	665039	.	+	0	gene_id "AC003987.1-002"; transcript_id "AC003987.1-002"; exon_number 10;
ENm001.contig1	ExonAligner	CDS	681259	681325	.	+	2	gene_id "AC003987.1-002"; transcript_id "AC003987.1-002"; exon_number 11;
ENm001.contig1	ExonAligner	CDS	682862	682964	.	+	1	gene_id "AC003987.1-002"; transcript_id "AC003987.1-002"; exon_number 12;
ENm001.contig1	ExonAligner	CDS	700982	701132	.	+	0	gene_id "AC003987.1-002"; transcript_id "AC003987.1-002"; exon_number 13;
ENm001.contig1	ExonAligner	CDS	708520	708612	.	+	2	gene_id "AC003987.1-002"; transcript_id "AC003987.1-002"; exon_number 14;
ENm001.contig1	ExonAligner	CDS	712917	713056	.	+	2	gene_id "AC003987.1-002"; transcript_id "AC003987.1-002"; exon_number 15;
ENm001.contig1	ExonAligner	CDS	618027	618109	.	+	2	gene_id "AC003987.1-007"; transcript_id "AC003987.1-007"; exon_number 2;
ENm001.contig1	ExonAligner	CDS	632014	632173	.	+	0	gene_id "AC003987.1-007"; transcript_id "AC003987.1-007"; exon_number 3;
ENm001.contig1	ExonAligner	CDS	641042	641096	.	+	2	gene_id "AC003987.1-007"; transcript_id "AC003987.1-007"; exon_number 4;
ENm001.contig1	ExonAligner	CDS	642802	642917	.	+	1	gene_id "AC003987.1-007"; transcript_id "AC003987.1-007"; exon_number 5;
ENm001.contig1	ExonAligner	CDS	643980	644055	.	+	2	gene_id "AC003987.1-007"; transcript_id "AC003987.1-007"; exon_number 6;
ENm001.contig1	ExonAligner	CDS	646873	647021	.	+	1	gene_id "AC003987.1-007"; transcript_id "AC003987.1-007"; exon_number 7;
ENm001.contig1	ExonAligner	CDS	651521	651612	.	+	2	gene_id "AC003987.1-007"; transcript_id "AC003987.1-007"; exon_number 8;
ENm001.contig1	ExonAligner	CDS	664931	665039	.	+	0	gene_id "AC003987.1-007"; transcript_id "AC003987.1-007"; exon_number 9;
ENm001.contig1	ExonAligner	CDS	681259	681325	.	+	2	gene_id "AC003987.1-007"; transcript_id "AC003987.1-007"; exon_number 10;
ENm001.contig1	ExonAligner	CDS	682862	682964	.	+	1	gene_id "AC003987.1-007"; transcript_id "AC003987.1-007"; exon_number 11;
ENm001.contig1	ExonAligner	CDS	700982	701132	.	+	0	gene_id "AC003987.1-007"; transcript_id "AC003987.1-007"; exon_number 12;
ENm001.contig1	ExonAligner	CDS	708520	708612	.	+	2	gene_id "AC003987.1-007"; transcript_id "AC003987.1-007"; exon_number 13;
ENm001.contig1	ExonAligner	CDS	712917	713056	.	+	2	gene_id "AC003987.1-007"; transcript_id "AC003987.1-007"; exon_number 14;
ENm001.contig1	ExonAligner	CDS	718283	718378	.	+	0	gene_id "AC003987.1-007"; transcript_id "AC003987.1-007"; exon_number 15;
ENm001.contig1	ExonAligner	CDS	618027	618109	.	+	2	gene_id "AC003987.1-014"; transcript_id "AC003987.1-014"; exon_number 2;
ENm001.contig1	ExonAligner	CDS	632014	632173	.	+	0	gene_id "AC003987.1-014"; transcript_id "AC003987.1-014"; exon_number 3;
ENm001.contig1	ExonAligner	CDS	641042	641096	.	+	2	gene_id "AC003987.1-014"; transcript_id "AC003987.1-014"; exon_number 4;
ENm001.contig1	ExonAligner	CDS	642802	642917	.	+	1	gene_id "AC003987.1-014"; transcript_id "AC003987.1-014"; exon_number 5;
ENm001.contig1	ExonAligner	CDS	643980	644055	.	+	2	gene_id "AC003987.1-014"; transcript_id "AC003987.1-014"; exon_number 6;
ENm001.contig1	ExonAligner	CDS	645929	645985	.	+	1	gene_id "AC003987.1-014"; transcript_id "AC003987.1-014"; exon_number 7;
ENm001.contig1	ExonAligner	CDS	646873	647021	.	+	1	gene_id "AC003987.1-014"; transcript_id "AC003987.1-014"; exon_number 8;
ENm001.contig1	ExonAligner	CDS	651521	651612	.	+	2	gene_id "AC003987.1-014"; transcript_id "AC003987.1-014"; exon_number 9;
ENm001.contig1	ExonAligner	CDS	664931	665039	.	+	0	gene_id "AC003987.1-014"; transcript_id "AC003987.1-014"; exon_number 10;
ENm001.contig1	ExonAligner	CDS	681259	681325	.	+	2	gene_id "AC003987.1-014"; transcript_id "AC003987.1-014"; exon_number 11;
ENm001.contig1	ExonAligner	CDS	682862	682964	.	+	1	gene_id "AC003987.1-014"; transcript_id "AC003987.1-014"; exon_number 12;
ENm001.contig1	ExonAligner	CDS	700985	701114	.	+	0	gene_id "AC003987.1-014"; transcript_id "AC003987.1-014"; exon_number 13;
ENm001.contig1	ExonAligner	CDS	708520	708612	.	+	2	gene_id "AC003987.1-014"; transcript_id "AC003987.1-014"; exon_number 14;
ENm001.contig1	ExonAligner	CDS	712917	713056	.	+	2	gene_id "AC003987.1-014"; transcript_id "AC003987.1-014"; exon_number 15;
ENm001.contig1	ExonAligner	CDS	718283	718378	.	+	0	gene_id "AC003987.1-014"; transcript_id "AC003987.1-014"; exon_number 16;
ENm001.contig1	ExonAligner	CDS	618027	618109	.	+	2	gene_id "AC003987.1-001"; transcript_id "AC003987.1-001"; exon_number 2;
ENm001.contig1	ExonAligner	CDS	632014	632173	.	+	0	gene_id "AC003987.1-001"; transcript_id "AC003987.1-001"; exon_number 3;
ENm001.contig1	ExonAligner	CDS	641042	641096	.	+	2	gene_id "AC003987.1-001"; transcript_id "AC003987.1-001"; exon_number 4;
ENm001.contig1	ExonAligner	CDS	642802	642917	.	+	1	gene_id "AC003987.1-001"; transcript_id "AC003987.1-001"; exon_number 5;
ENm001.contig1	ExonAligner	CDS	643980	644055	.	+	2	gene_id "AC003987.1-001"; transcript_id "AC003987.1-001"; exon_number 6;
ENm001.contig1	ExonAligner	CDS	645929	645985	.	+	1	gene_id "AC003987.1-001"; transcript_id "AC003987.1-001"; exon_number 7;
ENm001.contig1	ExonAligner	CDS	646873	647021	.	+	1	gene_id "AC003987.1-001"; transcript_id "AC003987.1-001"; exon_number 8;
ENm001.contig1	ExonAligner	CDS	651521	651612	.	+	2	gene_id "AC003987.1-001"; transcript_id "AC003987.1-001"; exon_number 9;
ENm001.contig1	ExonAligner	CDS	664931	665039	.	+	0	gene_id "AC003987.1-001"; transcript_id "AC003987.1-001"; exon_number 10;
ENm001.contig1	ExonAligner	CDS	681259	681325	.	+	2	gene_id "AC003987.1-001"; transcript_id "AC003987.1-001"; exon_number 11;
ENm001.contig1	ExonAligner	CDS	682862	682964	.	+	1	gene_id "AC003987.1-001"; transcript_id "AC003987.1-001"; exon_number 12;
ENm001.contig1	ExonAligner	CDS	700982	701132	.	+	0	gene_id "AC003987.1-001"; transcript_id "AC003987.1-001"; exon_number 13;
ENm001.contig1	ExonAligner	CDS	708520	708612	.	+	2	gene_id "AC003987.1-001"; transcript_id "AC003987.1-001"; exon_number 14;
ENm001.contig1	ExonAligner	CDS	712917	713056	.	+	2	gene_id "AC003987.1-001"; transcript_id "AC003987.1-001"; exon_number 15;
ENm001.contig1	ExonAligner	CDS	718283	718378	.	+	0	gene_id "AC003987.1-001"; transcript_id "AC003987.1-001"; exon_number 16;
ENm001.contig1	ExonAligner	CDS	618027	618109	.	+	2	gene_id "AC003987.1-016"; transcript_id "AC003987.1-016"; exon_number 2;
ENm001.contig1	ExonAligner	CDS	632014	632173	.	+	0	gene_id "AC003987.1-016"; transcript_id "AC003987.1-016"; exon_number 3;
ENm001.contig1	ExonAligner	CDS	641042	641096	.	+	2	gene_id "AC003987.1-016"; transcript_id "AC003987.1-016"; exon_number 4;
ENm001.contig1	ExonAligner	CDS	642802	642917	.	+	1	gene_id "AC003987.1-016"; transcript_id "AC003987.1-016"; exon_number 5;
ENm001.contig1	ExonAligner	CDS	643980	644023	.	+	2	gene_id "AC003987.1-016"; transcript_id "AC003987.1-016"; exon_number 6;
ENm001.contig1	ExonAligner	CDS	553111	553132	.	+	0	gene_id "AC003987.1-006"; transcript_id "AC003987.1-006"; exon_number 1;
ENm001.contig1	ExonAligner	CDS	618027	618109	.	+	2	gene_id "AC003987.1-006"; transcript_id "AC003987.1-006"; exon_number 2;
ENm001.contig1	ExonAligner	CDS	632014	632173	.	+	0	gene_id "AC003987.1-006"; transcript_id "AC003987.1-006"; exon_number 3;
ENm001.contig1	ExonAligner	CDS	641042	641096	.	+	2	gene_id "AC003987.1-006"; transcript_id "AC003987.1-006"; exon_number 4;
ENm001.contig1	ExonAligner	CDS	642802	642917	.	+	1	gene_id "AC003987.1-006"; transcript_id "AC003987.1-006"; exon_number 5;
ENm001.contig1	ExonAligner	CDS	643980	644055	.	+	2	gene_id "AC003987.1-006"; transcript_id "AC003987.1-006"; exon_number 6;
ENm001.contig1	ExonAligner	CDS	646873	647021	.	+	1	gene_id "AC003987.1-006"; transcript_id "AC003987.1-006"; exon_number 7;
ENm001.contig1	ExonAligner	CDS	651521	651612	.	+	2	gene_id "AC003987.1-006"; transcript_id "AC003987.1-006"; exon_number 8;
ENm001.contig1	ExonAligner	CDS	664931	665039	.	+	0	gene_id "AC003987.1-006"; transcript_id "AC003987.1-006"; exon_number 9;
ENm001.contig1	ExonAligner	CDS	681259	681325	.	+	2	gene_id "AC003987.1-006"; transcript_id "AC003987.1-006"; exon_number 10;
ENm001.contig1	ExonAligner	CDS	682862	682964	.	+	1	gene_id "AC003987.1-006"; transcript_id "AC003987.1-006"; exon_number 11;
ENm001.contig1	ExonAligner	CDS	700982	701132	.	+	0	gene_id "AC003987.1-006"; transcript_id "AC003987.1-006"; exon_number 12;
ENm001.contig1	ExonAligner	CDS	708520	708612	.	+	2	gene_id "AC003987.1-006"; transcript_id "AC003987.1-006"; exon_number 13;
ENm001.contig1	ExonAligner	CDS	712917	713056	.	+	2	gene_id "AC003987.1-006"; transcript_id "AC003987.1-006"; exon_number 14;
ENm001.contig1	ExonAligner	CDS	718283	718378	.	+	0	gene_id "AC003987.1-006"; transcript_id "AC003987.1-006"; exon_number 15;
ENm001.contig1	ExonAligner	CDS	553111	553132	.	+	0	gene_id "AC003987.1-005"; transcript_id "AC003987.1-005"; exon_number 1;
ENm001.contig1	ExonAligner	CDS	618027	618109	.	+	2	gene_id "AC003987.1-005"; transcript_id "AC003987.1-005"; exon_number 2;
ENm001.contig1	ExonAligner	CDS	632014	632173	.	+	0	gene_id "AC003987.1-005"; transcript_id "AC003987.1-005"; exon_number 3;
ENm001.contig1	ExonAligner	CDS	641042	641096	.	+	2	gene_id "AC003987.1-005"; transcript_id "AC003987.1-005"; exon_number 4;
ENm001.contig1	ExonAligner	CDS	642802	642917	.	+	1	gene_id "AC003987.1-005"; transcript_id "AC003987.1-005"; exon_number 5;
ENm001.contig1	ExonAligner	CDS	643980	644055	.	+	2	gene_id "AC003987.1-005"; transcript_id "AC003987.1-005"; exon_number 6;
ENm001.contig1	ExonAligner	CDS	645929	645985	.	+	1	gene_id "AC003987.1-005"; transcript_id "AC003987.1-005"; exon_number 7;
ENm001.contig1	ExonAligner	CDS	646873	647021	.	+	1	gene_id "AC003987.1-005"; transcript_id "AC003987.1-005"; exon_number 8;
ENm001.contig1	ExonAligner	CDS	651521	651612	.	+	2	gene_id "AC003987.1-005"; transcript_id "AC003987.1-005"; exon_number 9;
ENm001.contig1	ExonAligner	CDS	664931	665039	.	+	0	gene_id "AC003987.1-005"; transcript_id "AC003987.1-005"; exon_number 10;
ENm001.contig1	ExonAligner	CDS	681259	681325	.	+	2	gene_id "AC003987.1-005"; transcript_id "AC003987.1-005"; exon_number 11;
ENm001.contig1	ExonAligner	CDS	682862	682964	.	+	1	gene_id "AC003987.1-005"; transcript_id "AC003987.1-005"; exon_number 12;
ENm001.contig1	ExonAligner	CDS	700982	701132	.	+	0	gene_id "AC003987.1-005"; transcript_id "AC003987.1-005"; exon_number 13;
ENm001.contig1	ExonAligner	CDS	708520	708612	.	+	2	gene_id "AC003987.1-005"; transcript_id "AC003987.1-005"; exon_number 14;
ENm001.contig1	ExonAligner	CDS	712917	713056	.	+	2	gene_id "AC003987.1-005"; transcript_id "AC003987.1-005"; exon_number 15;
ENm001.contig1	ExonAligner	CDS	718283	718378	.	+	0	gene_id "AC003987.1-005"; transcript_id "AC003987.1-005"; exon_number 16;
ENm001.contig1	ExonAligner	CDS	618027	618109	.	+	2	gene_id "AC003987.1-004"; transcript_id "AC003987.1-004"; exon_number 2;
ENm001.contig1	ExonAligner	CDS	632014	632173	.	+	0	gene_id "AC003987.1-004"; transcript_id "AC003987.1-004"; exon_number 3;
ENm001.contig1	ExonAligner	CDS	641042	641096	.	+	2	gene_id "AC003987.1-004"; transcript_id "AC003987.1-004"; exon_number 4;
ENm001.contig1	ExonAligner	CDS	642802	642917	.	+	1	gene_id "AC003987.1-004"; transcript_id "AC003987.1-004"; exon_number 5;
ENm001.contig1	ExonAligner	CDS	643980	644055	.	+	2	gene_id "AC003987.1-004"; transcript_id "AC003987.1-004"; exon_number 6;
ENm001.contig1	ExonAligner	CDS	646873	647021	.	+	1	gene_id "AC003987.1-004"; transcript_id "AC003987.1-004"; exon_number 7;
ENm001.contig1	ExonAligner	CDS	651521	651612	.	+	2	gene_id "AC003987.1-004"; transcript_id "AC003987.1-004"; exon_number 8;
ENm001.contig1	ExonAligner	CDS	664931	665039	.	+	0	gene_id "AC003987.1-004"; transcript_id "AC003987.1-004"; exon_number 9;
ENm001.contig1	ExonAligner	CDS	681259	681325	.	+	2	gene_id "AC003987.1-004"; transcript_id "AC003987.1-004"; exon_number 10;
ENm001.contig1	ExonAligner	CDS	682862	682964	.	+	1	gene_id "AC003987.1-004"; transcript_id "AC003987.1-004"; exon_number 11;
ENm001.contig1	ExonAligner	CDS	700985	701114	.	+	0	gene_id "AC003987.1-004"; transcript_id "AC003987.1-004"; exon_number 12;
ENm001.contig1	ExonAligner	CDS	708520	708612	.	+	2	gene_id "AC003987.1-004"; transcript_id "AC003987.1-004"; exon_number 13;
ENm001.contig1	ExonAligner	CDS	712917	713056	.	+	2	gene_id "AC003987.1-004"; transcript_id "AC003987.1-004"; exon_number 14;
ENm001.contig1	ExonAligner	CDS	718283	718378	.	+	0	gene_id "AC003987.1-004"; transcript_id "AC003987.1-004"; exon_number 15;
ENm001.contig1	ExonAligner	CDS	641042	641096	.	+	2	gene_id "AC003987.1-009"; transcript_id "AC003987.1-009"; exon_number 2;
ENm001.contig1	ExonAligner	CDS	642802	642917	.	+	1	gene_id "AC003987.1-009"; transcript_id "AC003987.1-009"; exon_number 3;
ENm001.contig1	ExonAligner	CDS	643980	644055	.	+	2	gene_id "AC003987.1-009"; transcript_id "AC003987.1-009"; exon_number 4;
ENm001.contig1	ExonAligner	CDS	646873	647021	.	+	1	gene_id "AC003987.1-009"; transcript_id "AC003987.1-009"; exon_number 5;
ENm001.contig1	ExonAligner	CDS	651521	651612	.	+	2	gene_id "AC003987.1-009"; transcript_id "AC003987.1-009"; exon_number 6;
ENm001.contig1	ExonAligner	CDS	664931	665039	.	+	0	gene_id "AC003987.1-009"; transcript_id "AC003987.1-009"; exon_number 7;
ENm001.contig1	ExonAligner	CDS	681259	681325	.	+	2	gene_id "AC003987.1-009"; transcript_id "AC003987.1-009"; exon_number 8;
ENm001.contig1	ExonAligner	CDS	682862	682964	.	+	1	gene_id "AC003987.1-009"; transcript_id "AC003987.1-009"; exon_number 9;
ENm001.contig1	ExonAligner	CDS	747306	747535	.	-	2	gene_id "AC006326.1-002"; transcript_id "AC006326.1-002"; exon_number 1;
ENm001.contig1	ExonAligner	CDS	765685	765949	.	-	0	gene_id "AC006326.1-002"; transcript_id "AC006326.1-002"; exon_number 2;
ENm001.contig1	ExonAligner	CDS	773908	774179	.	-	2	gene_id "AC006326.1-002"; transcript_id "AC006326.1-002"; exon_number 3;
ENm001.contig1	ExonAligner	CDS	780352	780575	.	-	1	gene_id "AC006326.1-002"; transcript_id "AC006326.1-002"; exon_number 4;
ENm001.contig1	ExonAligner	CDS	785724	785812	.	-	0	gene_id "AC006326.1-002"; transcript_id "AC006326.1-002"; exon_number 5;
ENm001.contig1	ExonAligner	CDS	854698	854850	.	+	0	gene_id "AC002465.3-001"; transcript_id "AC002465.3-001"; exon_number 1;
ENm001.contig1	ExonAligner	CDS	852429	852542	.	+	0	gene_id "AC002465.3-001"; transcript_id "AC002465.3-001"; exon_number 2;
ENm001.contig1	ExonAligner	CDS	851098	851203	.	+	1	gene_id "AC002465.3-001"; transcript_id "AC002465.3-001"; exon_number 3;
ENm001.contig1	ExonAligner	CDS	841683	841795	.	+	0	gene_id "AC002465.3-001"; transcript_id "AC002465.3-001"; exon_number 4;
ENm001.contig1	ExonAligner	CDS	838615	838671	.	+	0	gene_id "AC002465.3-001"; transcript_id "AC002465.3-001"; exon_number 5;
ENm001.contig1	ExonAligner	CDS	838050	838125	.	+	1	gene_id "AC002465.3-001"; transcript_id "AC002465.3-001"; exon_number 6;
ENm001.contig1	ExonAligner	CDS	836043	836167	.	+	0	gene_id "AC002465.3-001"; transcript_id "AC002465.3-001"; exon_number 7;
ENm001.contig1	ExonAligner	CDS	831644	831778	.	+	0	gene_id "AC002465.3-001"; transcript_id "AC002465.3-001"; exon_number 8;
ENm001.contig1	ExonAligner	CDS	830239	830350	.	+	1	gene_id "AC002465.3-001"; transcript_id "AC002465.3-001"; exon_number 9;
ENm001.contig1	ExonAligner	CDS	806936	807047	.	+	2	gene_id "AC002465.3-001"; transcript_id "AC002465.3-001"; exon_number 10;
ENm001.contig1	ExonAligner	CDS	805278	805400	.	+	2	gene_id "AC002465.3-001"; transcript_id "AC002465.3-001"; exon_number 11;
ENm001.contig1	ExonAligner	CDS	788226	788322	.	+	0	gene_id "AC002465.3-001"; transcript_id "AC002465.3-001"; exon_number 12;
ENm001.contig1	ExonAligner	CDS	784205	784306	.	+	0	gene_id "AC002465.3-001"; transcript_id "AC002465.3-001"; exon_number 13;
ENm001.contig1	ExonAligner	CDS	911325	911377	.	+	0	gene_id "AC000061.1-001"; transcript_id "AC000061.1-001"; exon_number 1;
ENm001.contig1	ExonAligner	CDS	943437	943547	.	+	1	gene_id "AC000061.1-001"; transcript_id "AC000061.1-001"; exon_number 2;
ENm001.contig1	ExonAligner	CDS	947833	947941	.	+	1	gene_id "AC000061.1-001"; transcript_id "AC000061.1-001"; exon_number 3;
ENm001.contig1	ExonAligner	CDS	963067	963282	.	+	0	gene_id "AC000061.1-001"; transcript_id "AC000061.1-001"; exon_number 4;
ENm001.contig1	ExonAligner	CDS	966900	966989	.	+	0	gene_id "AC000061.1-001"; transcript_id "AC000061.1-001"; exon_number 5;
ENm001.contig1	ExonAligner	CDS	969806	969969	.	+	0	gene_id "AC000061.1-001"; transcript_id "AC000061.1-001"; exon_number 6;
ENm001.contig1	ExonAligner	CDS	970295	970420	.	+	1	gene_id "AC000061.1-001"; transcript_id "AC000061.1-001"; exon_number 7;
ENm001.contig1	ExonAligner	CDS	982406	982652	.	+	1	gene_id "AC000061.1-001"; transcript_id "AC000061.1-001"; exon_number 8;
ENm001.contig1	ExonAligner	CDS	984937	985029	.	+	0	gene_id "AC000061.1-001"; transcript_id "AC000061.1-001"; exon_number 9;
ENm001.contig1	ExonAligner	CDS	985583	985765	.	+	0	gene_id "AC000061.1-001"; transcript_id "AC000061.1-001"; exon_number 10;
ENm001.contig1	ExonAligner	CDS	988859	989044	.	+	0	gene_id "AC000061.1-001"; transcript_id "AC000061.1-001"; exon_number 11;
ENm001.contig1	ExonAligner	CDS	1018554	1018642	.	+	0	gene_id "AC000061.1-001"; transcript_id "AC000061.1-001"; exon_number 12;
ENm001.contig1	ExonAligner	CDS	1021969	1022049	.	+	1	gene_id "AC000061.1-001"; transcript_id "AC000061.1-001"; exon_number 13;
ENm001.contig1	ExonAligner	CDS	1025010	1025736	.	+	1	gene_id "AC000061.1-001"; transcript_id "AC000061.1-001"; exon_number 14;
ENm001.contig1	ExonAligner	CDS	1028379	1028501	.	+	0	gene_id "AC000061.1-001"; transcript_id "AC000061.1-001"; exon_number 15;
ENm001.contig1	ExonAligner	CDS	1035924	1035955	.	+	0	gene_id "AC000061.1-001"; transcript_id "AC000061.1-001"; exon_number 16;
ENm001.contig1	ExonAligner	CDS	1039886	1040124	.	+	1	gene_id "AC000061.1-001"; transcript_id "AC000061.1-001"; exon_number 17;
ENm001.contig1	ExonAligner	CDS	1042676	1042749	.	+	2	gene_id "AC000061.1-001"; transcript_id "AC000061.1-001"; exon_number 18;
ENm001.contig1	ExonAligner	CDS	1047739	1047883	.	+	0	gene_id "AC000061.1-001"; transcript_id "AC000061.1-001"; exon_number 19;
ENm001.contig1	ExonAligner	CDS	1049253	1049474	.	+	2	gene_id "AC000061.1-001"; transcript_id "AC000061.1-001"; exon_number 20;
ENm001.contig1	ExonAligner	CDS	1052488	1052585	.	+	2	gene_id "AC000061.1-001"; transcript_id "AC000061.1-001"; exon_number 21;
ENm001.contig1	ExonAligner	CDS	1069680	1069916	.	+	0	gene_id "AC000061.1-001"; transcript_id "AC000061.1-001"; exon_number 22;
ENm001.contig1	ExonAligner	CDS	1072736	1072891	.	+	0	gene_id "AC000061.1-001"; transcript_id "AC000061.1-001"; exon_number 23;
ENm001.contig1	ExonAligner	CDS	1084087	1084170	.	+	0	gene_id "AC000061.1-001"; transcript_id "AC000061.1-001"; exon_number 24;
ENm001.contig1	ExonAligner	CDS	1088275	1088447	.	+	0	gene_id "AC000061.1-001"; transcript_id "AC000061.1-001"; exon_number 25;
ENm001.contig1	ExonAligner	CDS	1091513	1091618	.	+	1	gene_id "AC000061.1-001"; transcript_id "AC000061.1-001"; exon_number 26;
ENm001.contig1	ExonAligner	CDS	1093737	1093943	.	+	0	gene_id "AC000061.1-001"; transcript_id "AC000061.1-001"; exon_number 27;
ENm001.contig1	ExonAligner	CDS	1113494	1113727	.	-	0	gene_id "AC004240.1-001"; transcript_id "AC004240.1-001"; exon_number 1;
ENm001.contig1	ExonAligner	CDS	1118860	1118967	.	-	0	gene_id "AC004240.1-001"; transcript_id "AC004240.1-001"; exon_number 2;
ENm001.contig1	ExonAligner	CDS	1122240	1122372	.	-	1	gene_id "AC004240.1-001"; transcript_id "AC004240.1-001"; exon_number 3;
ENm001.contig1	ExonAligner	CDS	1125410	1125470	.	-	2	gene_id "AC004240.1-001"; transcript_id "AC004240.1-001"; exon_number 4;
ENm001.contig1	ExonAligner	CDS	1130519	1130704	.	-	2	gene_id "AC004240.1-001"; transcript_id "AC004240.1-001"; exon_number 5;
ENm001.contig1	ExonAligner	CDS	1130909	1131096	.	-	1	gene_id "AC004240.1-001"; transcript_id "AC004240.1-001"; exon_number 6;
ENm001.contig1	ExonAligner	CDS	1133684	1133862	.	-	0	gene_id "AC004240.1-001"; transcript_id "AC004240.1-001"; exon_number 7;
ENm001.contig1	ExonAligner	CDS	1137641	1137828	.	-	2	gene_id "AC004240.1-001"; transcript_id "AC004240.1-001"; exon_number 8;
ENm001.contig1	ExonAligner	CDS	1138472	1138624	.	-	2	gene_id "AC004240.1-001"; transcript_id "AC004240.1-001"; exon_number 9;
ENm001.contig1	ExonAligner	CDS	1142119	1142212	.	-	0	gene_id "AC004240.1-001"; transcript_id "AC004240.1-001"; exon_number 10;
ENm001.contig1	ExonAligner	CDS	1142308	1142388	.	-	0	gene_id "AC004240.1-001"; transcript_id "AC004240.1-001"; exon_number 11;
ENm001.contig1	ExonAligner	CDS	1147699	1147772	.	-	2	gene_id "AC004240.1-001"; transcript_id "AC004240.1-001"; exon_number 12;
ENm001.contig1	ExonAligner	CDS	1149165	1149254	.	-	2	gene_id "AC004240.1-001"; transcript_id "AC004240.1-001"; exon_number 13;
ENm001.contig1	ExonAligner	CDS	1150723	1150992	.	-	2	gene_id "AC004240.1-001"; transcript_id "AC004240.1-001"; exon_number 14;
ENm001.contig1	ExonAligner	CDS	1152758	1152869	.	-	0	gene_id "AC004240.1-001"; transcript_id "AC004240.1-001"; exon_number 15;
ENm001.contig1	ExonAligner	CDS	1154061	1154294	.	-	0	gene_id "AC004240.1-001"; transcript_id "AC004240.1-001"; exon_number 16;
ENm001.contig1	ExonAligner	CDS	1157034	1157184	.	-	1	gene_id "AC004240.1-001"; transcript_id "AC004240.1-001"; exon_number 17;
ENm001.contig1	ExonAligner	CDS	1159264	1159363	.	-	2	gene_id "AC004240.1-001"; transcript_id "AC004240.1-001"; exon_number 18;
ENm001.contig1	ExonAligner	CDS	1161838	1162041	.	-	2	gene_id "AC004240.1-001"; transcript_id "AC004240.1-001"; exon_number 19;
ENm001.contig1	ExonAligner	CDS	1171871	1173497	.	-	0	gene_id "AC004240.1-001"; transcript_id "AC004240.1-001"; exon_number 20;
ENm001.contig1	ExonAligner	CDS	1186342	1186566	.	-	0	gene_id "AC004240.1-001"; transcript_id "AC004240.1-001"; exon_number 21;
ENm001.contig1	ExonAligner	CDS	1226100	1226207	.	-	0	gene_id "AC004240.1-001"; transcript_id "AC004240.1-001"; exon_number 22;
ENm001.contig1	ExonAligner	CDS	1173302	1173497	.	-	0	gene_id "AC004240.1-002"; transcript_id "AC004240.1-002"; exon_number 1;
ENm001.contig1	ExonAligner	CDS	1186342	1186566	.	-	0	gene_id "AC004240.1-002"; transcript_id "AC004240.1-002"; exon_number 2;
ENm001.contig1	ExonAligner	CDS	1226100	1226162	.	-	0	gene_id "AC004240.1-002"; transcript_id "AC004240.1-002"; exon_number 3;
ENm002.contig2	ExonAligner	CDS	9537	9674	.	-	0	gene_id "AC034228.1-001"; transcript_id "AC034228.1-001"; exon_number 1;
ENm002.contig2	ExonAligner	CDS	16971	17042	.	-	0	gene_id "AC034228.1-001"; transcript_id "AC034228.1-001"; exon_number 2;
ENm002.contig2	ExonAligner	CDS	18770	18871	.	-	0	gene_id "AC034228.1-001"; transcript_id "AC034228.1-001"; exon_number 3;
ENm002.contig2	ExonAligner	CDS	20050	20193	.	-	0	gene_id "AC034228.1-001"; transcript_id "AC034228.1-001"; exon_number 4;
ENm002.contig2	ExonAligner	CDS	23333	23449	.	-	0	gene_id "AC034228.1-001"; transcript_id "AC034228.1-001"; exon_number 5;
ENm002.contig2	ExonAligner	CDS	25651	25739	.	-	2	gene_id "AC034228.1-001"; transcript_id "AC034228.1-001"; exon_number 6;
ENm002.contig2	ExonAligner	CDS	28006	28072	.	-	0	gene_id "AC034228.1-001"; transcript_id "AC034228.1-001"; exon_number 7;
ENm002.contig2	ExonAligner	CDS	29207	29296	.	-	0	gene_id "AC034228.1-001"; transcript_id "AC034228.1-001"; exon_number 8;
ENm002.contig2	ExonAligner	CDS	32158	32292	.	-	0	gene_id "AC034228.1-001"; transcript_id "AC034228.1-001"; exon_number 9;
ENm002.contig2	ExonAligner	CDS	33249	33383	.	-	0	gene_id "AC034228.1-001"; transcript_id "AC034228.1-001"; exon_number 10;
ENm002.contig2	ExonAligner	CDS	35747	35824	.	-	0	gene_id "AC034228.1-001"; transcript_id "AC034228.1-001"; exon_number 11;
ENm002.contig2	ExonAligner	CDS	41273	41340	.	-	2	gene_id "AC034228.1-001"; transcript_id "AC034228.1-001"; exon_number 12;
ENm002.contig2	ExonAligner	CDS	48131	48182	.	-	0	gene_id "AC034228.1-001"; transcript_id "AC034228.1-001"; exon_number 13;
ENm002.contig2	ExonAligner	CDS	50900	50926	.	-	0	gene_id "AC034228.1-001"; transcript_id "AC034228.1-001"; exon_number 14;
ENm002.contig2	ExonAligner	CDS	52172	52350	.	-	2	gene_id "AC034228.1-001"; transcript_id "AC034228.1-001"; exon_number 15;
ENm002.contig2	ExonAligner	CDS	54334	54433	.	-	0	gene_id "AC034228.1-001"; transcript_id "AC034228.1-001"; exon_number 16;
ENm002.contig2	ExonAligner	CDS	54547	54648	.	-	0	gene_id "AC034228.1-001"; transcript_id "AC034228.1-001"; exon_number 17;
ENm002.contig2	ExonAligner	CDS	56897	56961	.	-	2	gene_id "AC034228.1-001"; transcript_id "AC034228.1-001"; exon_number 18;
ENm002.contig2	ExonAligner	CDS	9537	9674	.	-	0	gene_id "AC034228.1-003"; transcript_id "AC034228.1-003"; exon_number 1;
ENm002.contig2	ExonAligner	CDS	16971	17042	.	-	0	gene_id "AC034228.1-003"; transcript_id "AC034228.1-003"; exon_number 2;
ENm002.contig2	ExonAligner	CDS	18770	18871	.	-	0	gene_id "AC034228.1-003"; transcript_id "AC034228.1-003"; exon_number 3;
ENm002.contig2	ExonAligner	CDS	20050	20193	.	-	0	gene_id "AC034228.1-003"; transcript_id "AC034228.1-003"; exon_number 4;
ENm002.contig2	ExonAligner	CDS	23333	23449	.	-	0	gene_id "AC034228.1-003"; transcript_id "AC034228.1-003"; exon_number 5;
ENm002.contig2	ExonAligner	CDS	25651	25739	.	-	2	gene_id "AC034228.1-003"; transcript_id "AC034228.1-003"; exon_number 6;
ENm002.contig2	ExonAligner	CDS	28006	28072	.	-	0	gene_id "AC034228.1-003"; transcript_id "AC034228.1-003"; exon_number 7;
ENm002.contig2	ExonAligner	CDS	29207	29296	.	-	0	gene_id "AC034228.1-003"; transcript_id "AC034228.1-003"; exon_number 8;
ENm002.contig2	ExonAligner	CDS	32158	32292	.	-	0	gene_id "AC034228.1-003"; transcript_id "AC034228.1-003"; exon_number 9;
ENm002.contig2	ExonAligner	CDS	33249	33340	.	-	0	gene_id "AC034228.1-003"; transcript_id "AC034228.1-003"; exon_number 10;
ENm002.contig2	ExonAligner	CDS	41273	41340	.	-	2	gene_id "AC034228.1-003"; transcript_id "AC034228.1-003"; exon_number 11;
ENm002.contig2	ExonAligner	CDS	48131	48182	.	-	0	gene_id "AC034228.1-003"; transcript_id "AC034228.1-003"; exon_number 12;
ENm002.contig2	ExonAligner	CDS	50900	50926	.	-	0	gene_id "AC034228.1-003"; transcript_id "AC034228.1-003"; exon_number 13;
ENm002.contig2	ExonAligner	CDS	52172	52350	.	-	2	gene_id "AC034228.1-003"; transcript_id "AC034228.1-003"; exon_number 14;
ENm002.contig2	ExonAligner	CDS	54334	54433	.	-	0	gene_id "AC034228.1-003"; transcript_id "AC034228.1-003"; exon_number 15;
ENm002.contig2	ExonAligner	CDS	54547	54648	.	-	0	gene_id "AC034228.1-003"; transcript_id "AC034228.1-003"; exon_number 16;
ENm002.contig2	ExonAligner	CDS	56897	56961	.	-	2	gene_id "AC034228.1-003"; transcript_id "AC034228.1-003"; exon_number 17;
ENm002.contig2	ExonAligner	CDS	9537	9674	.	-	0	gene_id "AC034228.1-009"; transcript_id "AC034228.1-009"; exon_number 1;
ENm002.contig2	ExonAligner	CDS	16971	17042	.	-	0	gene_id "AC034228.1-009"; transcript_id "AC034228.1-009"; exon_number 2;
ENm002.contig2	ExonAligner	CDS	18770	18871	.	-	0	gene_id "AC034228.1-009"; transcript_id "AC034228.1-009"; exon_number 3;
ENm002.contig2	ExonAligner	CDS	20050	20193	.	-	0	gene_id "AC034228.1-009"; transcript_id "AC034228.1-009"; exon_number 4;
ENm002.contig2	ExonAligner	CDS	23333	23449	.	-	0	gene_id "AC034228.1-009"; transcript_id "AC034228.1-009"; exon_number 5;
ENm002.contig2	ExonAligner	CDS	25651	25739	.	-	2	gene_id "AC034228.1-009"; transcript_id "AC034228.1-009"; exon_number 6;
ENm002.contig2	ExonAligner	CDS	28006	28072	.	-	0	gene_id "AC034228.1-009"; transcript_id "AC034228.1-009"; exon_number 7;
ENm002.contig2	ExonAligner	CDS	29207	29296	.	-	0	gene_id "AC034228.1-009"; transcript_id "AC034228.1-009"; exon_number 8;
ENm002.contig2	ExonAligner	CDS	32158	32292	.	-	0	gene_id "AC034228.1-009"; transcript_id "AC034228.1-009"; exon_number 9;
ENm002.contig2	ExonAligner	CDS	33249	33383	.	-	0	gene_id "AC034228.1-009"; transcript_id "AC034228.1-009"; exon_number 10;
ENm002.contig2	ExonAligner	CDS	35611	35688	.	-	0	gene_id "AC034228.1-009"; transcript_id "AC034228.1-009"; exon_number 11;
ENm002.contig2	ExonAligner	CDS	41273	41340	.	-	2	gene_id "AC034228.1-009"; transcript_id "AC034228.1-009"; exon_number 12;
ENm002.contig2	ExonAligner	CDS	48131	48182	.	-	0	gene_id "AC034228.1-009"; transcript_id "AC034228.1-009"; exon_number 13;
ENm002.contig2	ExonAligner	CDS	50900	50926	.	-	0	gene_id "AC034228.1-009"; transcript_id "AC034228.1-009"; exon_number 14;
ENm002.contig2	ExonAligner	CDS	52172	52350	.	-	2	gene_id "AC034228.1-009"; transcript_id "AC034228.1-009"; exon_number 15;
ENm002.contig2	ExonAligner	CDS	54334	54433	.	-	0	gene_id "AC034228.1-009"; transcript_id "AC034228.1-009"; exon_number 16;
ENm002.contig2	ExonAligner	CDS	54547	54648	.	-	0	gene_id "AC034228.1-009"; transcript_id "AC034228.1-009"; exon_number 17;
ENm002.contig2	ExonAligner	CDS	56897	56961	.	-	2	gene_id "AC034228.1-009"; transcript_id "AC034228.1-009"; exon_number 18;
ENm002.contig2	ExonAligner	CDS	9537	9674	.	-	0	gene_id "AC034228.1-002"; transcript_id "AC034228.1-002"; exon_number 1;
ENm002.contig2	ExonAligner	CDS	16971	17042	.	-	0	gene_id "AC034228.1-002"; transcript_id "AC034228.1-002"; exon_number 2;
ENm002.contig2	ExonAligner	CDS	18770	18871	.	-	0	gene_id "AC034228.1-002"; transcript_id "AC034228.1-002"; exon_number 3;
ENm002.contig2	ExonAligner	CDS	20050	20193	.	-	0	gene_id "AC034228.1-002"; transcript_id "AC034228.1-002"; exon_number 4;
ENm002.contig2	ExonAligner	CDS	23333	23449	.	-	0	gene_id "AC034228.1-002"; transcript_id "AC034228.1-002"; exon_number 5;
ENm002.contig2	ExonAligner	CDS	25651	25739	.	-	2	gene_id "AC034228.1-002"; transcript_id "AC034228.1-002"; exon_number 6;
ENm002.contig2	ExonAligner	CDS	28006	28072	.	-	0	gene_id "AC034228.1-002"; transcript_id "AC034228.1-002"; exon_number 7;
ENm002.contig2	ExonAligner	CDS	29207	29296	.	-	0	gene_id "AC034228.1-002"; transcript_id "AC034228.1-002"; exon_number 8;
ENm002.contig2	ExonAligner	CDS	32158	32292	.	-	0	gene_id "AC034228.1-002"; transcript_id "AC034228.1-002"; exon_number 9;
ENm002.contig2	ExonAligner	CDS	33249	33383	.	-	0	gene_id "AC034228.1-002"; transcript_id "AC034228.1-002"; exon_number 10;
ENm002.contig2	ExonAligner	CDS	35747	35824	.	-	0	gene_id "AC034228.1-002"; transcript_id "AC034228.1-002"; exon_number 11;
ENm002.contig2	ExonAligner	CDS	41273	41340	.	-	2	gene_id "AC034228.1-002"; transcript_id "AC034228.1-002"; exon_number 12;
ENm002.contig2	ExonAligner	CDS	48131	48182	.	-	0	gene_id "AC034228.1-002"; transcript_id "AC034228.1-002"; exon_number 13;
ENm002.contig2	ExonAligner	CDS	50900	50926	.	-	0	gene_id "AC034228.1-002"; transcript_id "AC034228.1-002"; exon_number 14;
ENm002.contig2	ExonAligner	CDS	52172	52350	.	-	2	gene_id "AC034228.1-002"; transcript_id "AC034228.1-002"; exon_number 15;
ENm002.contig2	ExonAligner	CDS	54334	54433	.	-	0	gene_id "AC034228.1-002"; transcript_id "AC034228.1-002"; exon_number 16;
ENm002.contig2	ExonAligner	CDS	54547	54648	.	-	0	gene_id "AC034228.1-002"; transcript_id "AC034228.1-002"; exon_number 17;
ENm002.contig2	ExonAligner	CDS	56897	56961	.	-	2	gene_id "AC034228.1-002"; transcript_id "AC034228.1-002"; exon_number 18;
ENm002.contig2	ExonAligner	CDS	9537	9674	.	-	0	gene_id "AC034228.1-008"; transcript_id "AC034228.1-008"; exon_number 1;
ENm002.contig2	ExonAligner	CDS	16971	17042	.	-	0	gene_id "AC034228.1-008"; transcript_id "AC034228.1-008"; exon_number 2;
ENm002.contig2	ExonAligner	CDS	18770	18871	.	-	0	gene_id "AC034228.1-008"; transcript_id "AC034228.1-008"; exon_number 3;
ENm002.contig2	ExonAligner	CDS	20050	20193	.	-	0	gene_id "AC034228.1-008"; transcript_id "AC034228.1-008"; exon_number 4;
ENm002.contig2	ExonAligner	CDS	23333	23449	.	-	0	gene_id "AC034228.1-008"; transcript_id "AC034228.1-008"; exon_number 5;
ENm002.contig2	ExonAligner	CDS	25651	25739	.	-	2	gene_id "AC034228.1-008"; transcript_id "AC034228.1-008"; exon_number 6;
ENm002.contig2	ExonAligner	CDS	28006	28072	.	-	0	gene_id "AC034228.1-008"; transcript_id "AC034228.1-008"; exon_number 7;
ENm002.contig2	ExonAligner	CDS	29207	29296	.	-	0	gene_id "AC034228.1-008"; transcript_id "AC034228.1-008"; exon_number 8;
ENm002.contig2	ExonAligner	CDS	32158	32292	.	-	0	gene_id "AC034228.1-008"; transcript_id "AC034228.1-008"; exon_number 9;
ENm002.contig2	ExonAligner	CDS	33249	33383	.	-	0	gene_id "AC034228.1-008"; transcript_id "AC034228.1-008"; exon_number 10;
ENm002.contig2	ExonAligner	CDS	35611	35688	.	-	0	gene_id "AC034228.1-008"; transcript_id "AC034228.1-008"; exon_number 11;
ENm002.contig2	ExonAligner	CDS	41273	41340	.	-	2	gene_id "AC034228.1-008"; transcript_id "AC034228.1-008"; exon_number 12;
ENm002.contig2	ExonAligner	CDS	48131	48182	.	-	0	gene_id "AC034228.1-008"; transcript_id "AC034228.1-008"; exon_number 13;
ENm002.contig2	ExonAligner	CDS	50900	50926	.	-	0	gene_id "AC034228.1-008"; transcript_id "AC034228.1-008"; exon_number 14;
ENm002.contig2	ExonAligner	CDS	52172	52350	.	-	2	gene_id "AC034228.1-008"; transcript_id "AC034228.1-008"; exon_number 15;
ENm002.contig2	ExonAligner	CDS	54334	54433	.	-	0	gene_id "AC034228.1-008"; transcript_id "AC034228.1-008"; exon_number 16;
ENm002.contig2	ExonAligner	CDS	54547	54648	.	-	0	gene_id "AC034228.1-008"; transcript_id "AC034228.1-008"; exon_number 17;
ENm002.contig2	ExonAligner	CDS	56897	56961	.	-	2	gene_id "AC034228.1-008"; transcript_id "AC034228.1-008"; exon_number 18;
ENm002.contig2	ExonAligner	CDS	9537	9674	.	-	0	gene_id "AC034228.1-004"; transcript_id "AC034228.1-004"; exon_number 1;
ENm002.contig2	ExonAligner	CDS	16971	17042	.	-	0	gene_id "AC034228.1-004"; transcript_id "AC034228.1-004"; exon_number 2;
ENm002.contig2	ExonAligner	CDS	18770	18871	.	-	0	gene_id "AC034228.1-004"; transcript_id "AC034228.1-004"; exon_number 3;
ENm002.contig2	ExonAligner	CDS	20050	20193	.	-	0	gene_id "AC034228.1-004"; transcript_id "AC034228.1-004"; exon_number 4;
ENm002.contig2	ExonAligner	CDS	23333	23449	.	-	0	gene_id "AC034228.1-004"; transcript_id "AC034228.1-004"; exon_number 5;
ENm002.contig2	ExonAligner	CDS	25651	25739	.	-	2	gene_id "AC034228.1-004"; transcript_id "AC034228.1-004"; exon_number 6;
ENm002.contig2	ExonAligner	CDS	28006	28072	.	-	0	gene_id "AC034228.1-004"; transcript_id "AC034228.1-004"; exon_number 7;
ENm002.contig2	ExonAligner	CDS	29207	29296	.	-	0	gene_id "AC034228.1-004"; transcript_id "AC034228.1-004"; exon_number 8;
ENm002.contig2	ExonAligner	CDS	32158	32292	.	-	0	gene_id "AC034228.1-004"; transcript_id "AC034228.1-004"; exon_number 9;
ENm002.contig2	ExonAligner	CDS	33249	33383	.	-	0	gene_id "AC034228.1-004"; transcript_id "AC034228.1-004"; exon_number 10;
ENm002.contig2	ExonAligner	CDS	35747	35824	.	-	0	gene_id "AC034228.1-004"; transcript_id "AC034228.1-004"; exon_number 11;
ENm002.contig2	ExonAligner	CDS	41273	41340	.	-	2	gene_id "AC034228.1-004"; transcript_id "AC034228.1-004"; exon_number 12;
ENm002.contig2	ExonAligner	CDS	48131	48182	.	-	0	gene_id "AC034228.1-004"; transcript_id "AC034228.1-004"; exon_number 13;
ENm002.contig2	ExonAligner	CDS	50900	50926	.	-	0	gene_id "AC034228.1-004"; transcript_id "AC034228.1-004"; exon_number 14;
ENm002.contig2	ExonAligner	CDS	52172	52350	.	-	2	gene_id "AC034228.1-004"; transcript_id "AC034228.1-004"; exon_number 15;
ENm002.contig2	ExonAligner	CDS	54334	54433	.	-	0	gene_id "AC034228.1-004"; transcript_id "AC034228.1-004"; exon_number 16;
ENm002.contig2	ExonAligner	CDS	54547	54648	.	-	0	gene_id "AC034228.1-004"; transcript_id "AC034228.1-004"; exon_number 17;
ENm002.contig2	ExonAligner	CDS	56897	56961	.	-	2	gene_id "AC034228.1-004"; transcript_id "AC034228.1-004"; exon_number 18;
ENm002.contig2	ExonAligner	CDS	32219	32292	.	-	2	gene_id "AC034228.1-005"; transcript_id "AC034228.1-005"; exon_number 1;
ENm002.contig2	ExonAligner	CDS	33249	33383	.	-	2	gene_id "AC034228.1-005"; transcript_id "AC034228.1-005"; exon_number 2;
ENm002.contig2	ExonAligner	CDS	35611	35688	.	-	2	gene_id "AC034228.1-005"; transcript_id "AC034228.1-005"; exon_number 3;
ENm002.contig2	ExonAligner	CDS	41273	41340	.	-	1	gene_id "AC034228.1-005"; transcript_id "AC034228.1-005"; exon_number 4;
ENm002.contig2	ExonAligner	CDS	48131	48182	.	-	2	gene_id "AC034228.1-005"; transcript_id "AC034228.1-005"; exon_number 5;
ENm002.contig2	ExonAligner	CDS	50900	50926	.	-	2	gene_id "AC034228.1-005"; transcript_id "AC034228.1-005"; exon_number 6;
ENm002.contig2	ExonAligner	CDS	52172	52350	.	-	1	gene_id "AC034228.1-005"; transcript_id "AC034228.1-005"; exon_number 7;
ENm002.contig2	ExonAligner	CDS	54334	54433	.	-	2	gene_id "AC034228.1-005"; transcript_id "AC034228.1-005"; exon_number 8;
ENm002.contig2	ExonAligner	CDS	54547	54648	.	-	2	gene_id "AC034228.1-005"; transcript_id "AC034228.1-005"; exon_number 9;
ENm002.contig2	ExonAligner	CDS	56897	56961	.	-	1	gene_id "AC034228.1-005"; transcript_id "AC034228.1-005"; exon_number 10;
ENm002.contig2	ExonAligner	CDS	52286	52350	.	-	2	gene_id "AC034228.1-011"; transcript_id "AC034228.1-011"; exon_number 1;
ENm002.contig2	ExonAligner	CDS	54334	54433	.	-	0	gene_id "AC034228.1-011"; transcript_id "AC034228.1-011"; exon_number 2;
ENm002.contig2	ExonAligner	CDS	54547	54648	.	-	0	gene_id "AC034228.1-011"; transcript_id "AC034228.1-011"; exon_number 3;
ENm002.contig2	ExonAligner	CDS	56897	56961	.	-	2	gene_id "AC034228.1-011"; transcript_id "AC034228.1-011"; exon_number 4;
ENm002.contig2	ExonAligner	CDS	54566	54648	.	-	0	gene_id "AC034228.1-012"; transcript_id "AC034228.1-012"; exon_number 1;
ENm002.contig2	ExonAligner	CDS	56897	56961	.	-	2	gene_id "AC034228.1-012"; transcript_id "AC034228.1-012"; exon_number 2;
ENm002.contig31	ExonAligner	CDS	5977	6030	.	-	0	gene_id "AC063976.5-001"; transcript_id "AC063976.5-001"; exon_number 5;
ENm002.contig31	ExonAligner	CDS	6745	6844	.	-	1	gene_id "AC063976.5-001"; transcript_id "AC063976.5-001"; exon_number 6;
ENm002.contig31	ExonAligner	CDS	8150	8220	.	-	0	gene_id "AC063976.5-001"; transcript_id "AC063976.5-001"; exon_number 7;
ENm002.contig31	ExonAligner	CDS	12255	12431	.	-	0	gene_id "AC063976.5-001"; transcript_id "AC063976.5-001"; exon_number 8;
ENm002.contig31	ExonAligner	CDS	19875	20071	.	-	2	gene_id "AC063976.5-001"; transcript_id "AC063976.5-001"; exon_number 9;
ENm002.contig31	ExonAligner	CDS	22383	22622	.	-	2	gene_id "AC063976.5-001"; transcript_id "AC063976.5-001"; exon_number 10;
ENm002.contig31	ExonAligner	CDS	27069	27206	.	-	2	gene_id "AC063976.5-001"; transcript_id "AC063976.5-001"; exon_number 11;
ENm002.contig31	ExonAligner	CDS	29927	30078	.	-	1	gene_id "AC063976.5-001"; transcript_id "AC063976.5-001"; exon_number 12;
ENm002.contig31	ExonAligner	CDS	33447	33543	.	-	2	gene_id "AC063976.5-001"; transcript_id "AC063976.5-001"; exon_number 13;
ENm002.contig31	ExonAligner	CDS	33991	34072	.	-	0	gene_id "AC063976.5-001"; transcript_id "AC063976.5-001"; exon_number 14;
ENm002.contig31	ExonAligner	CDS	5977	6030	.	-	0	gene_id "AC063976.5-004"; transcript_id "AC063976.5-004"; exon_number 5;
ENm002.contig31	ExonAligner	CDS	6745	6844	.	-	1	gene_id "AC063976.5-004"; transcript_id "AC063976.5-004"; exon_number 6;
ENm002.contig31	ExonAligner	CDS	8150	8220	.	-	0	gene_id "AC063976.5-004"; transcript_id "AC063976.5-004"; exon_number 7;
ENm002.contig31	ExonAligner	CDS	12255	12431	.	-	0	gene_id "AC063976.5-004"; transcript_id "AC063976.5-004"; exon_number 8;
ENm002.contig31	ExonAligner	CDS	19875	20071	.	-	2	gene_id "AC063976.5-004"; transcript_id "AC063976.5-004"; exon_number 9;
ENm002.contig31	ExonAligner	CDS	22383	22622	.	-	2	gene_id "AC063976.5-004"; transcript_id "AC063976.5-004"; exon_number 10;
ENm002.contig31	ExonAligner	CDS	27069	27206	.	-	2	gene_id "AC063976.5-004"; transcript_id "AC063976.5-004"; exon_number 11;
ENm002.contig31	ExonAligner	CDS	29927	30078	.	-	1	gene_id "AC063976.5-004"; transcript_id "AC063976.5-004"; exon_number 12;
ENm002.contig31	ExonAligner	CDS	33447	33543	.	-	2	gene_id "AC063976.5-004"; transcript_id "AC063976.5-004"; exon_number 13;
ENm002.contig31	ExonAligner	CDS	33991	34072	.	-	0	gene_id "AC063976.5-004"; transcript_id "AC063976.5-004"; exon_number 14;
ENm002.contig31	ExonAligner	CDS	5977	6030	.	-	0	gene_id "AC063976.5-003"; transcript_id "AC063976.5-003"; exon_number 5;
ENm002.contig31	ExonAligner	CDS	6745	6844	.	-	1	gene_id "AC063976.5-003"; transcript_id "AC063976.5-003"; exon_number 6;
ENm002.contig31	ExonAligner	CDS	8150	8220	.	-	0	gene_id "AC063976.5-003"; transcript_id "AC063976.5-003"; exon_number 7;
ENm002.contig31	ExonAligner	CDS	12255	12431	.	-	0	gene_id "AC063976.5-003"; transcript_id "AC063976.5-003"; exon_number 8;
ENm002.contig31	ExonAligner	CDS	19875	20071	.	-	2	gene_id "AC063976.5-003"; transcript_id "AC063976.5-003"; exon_number 9;
ENm002.contig31	ExonAligner	CDS	22383	22622	.	-	2	gene_id "AC063976.5-003"; transcript_id "AC063976.5-003"; exon_number 10;
ENm002.contig31	ExonAligner	CDS	27069	27206	.	-	2	gene_id "AC063976.5-003"; transcript_id "AC063976.5-003"; exon_number 11;
ENm002.contig31	ExonAligner	CDS	29927	30078	.	-	1	gene_id "AC063976.5-003"; transcript_id "AC063976.5-003"; exon_number 12;
ENm002.contig31	ExonAligner	CDS	33447	33543	.	-	2	gene_id "AC063976.5-003"; transcript_id "AC063976.5-003"; exon_number 13;
ENm002.contig31	ExonAligner	CDS	33991	34072	.	-	0	gene_id "AC063976.5-003"; transcript_id "AC063976.5-003"; exon_number 14;
ENm002.contig31	ExonAligner	CDS	5977	6030	.	-	0	gene_id "AC063976.5-002"; transcript_id "AC063976.5-002"; exon_number 5;
ENm002.contig31	ExonAligner	CDS	6745	6844	.	-	1	gene_id "AC063976.5-002"; transcript_id "AC063976.5-002"; exon_number 6;
ENm002.contig31	ExonAligner	CDS	8150	8220	.	-	0	gene_id "AC063976.5-002"; transcript_id "AC063976.5-002"; exon_number 7;
ENm002.contig31	ExonAligner	CDS	12255	12431	.	-	0	gene_id "AC063976.5-002"; transcript_id "AC063976.5-002"; exon_number 8;
ENm002.contig31	ExonAligner	CDS	19875	20071	.	-	2	gene_id "AC063976.5-002"; transcript_id "AC063976.5-002"; exon_number 9;
ENm002.contig31	ExonAligner	CDS	22383	22622	.	-	2	gene_id "AC063976.5-002"; transcript_id "AC063976.5-002"; exon_number 10;
ENm002.contig31	ExonAligner	CDS	27069	27206	.	-	2	gene_id "AC063976.5-002"; transcript_id "AC063976.5-002"; exon_number 11;
ENm002.contig31	ExonAligner	CDS	29927	30078	.	-	1	gene_id "AC063976.5-002"; transcript_id "AC063976.5-002"; exon_number 12;
ENm002.contig31	ExonAligner	CDS	33447	33543	.	-	2	gene_id "AC063976.5-002"; transcript_id "AC063976.5-002"; exon_number 13;
ENm002.contig31	ExonAligner	CDS	33991	34072	.	-	0	gene_id "AC063976.5-002"; transcript_id "AC063976.5-002"; exon_number 14;
ENm002.contig31	ExonAligner	CDS	22479	22622	.	-	2	gene_id "AC063976.5-010"; transcript_id "AC063976.5-010"; exon_number 1;
ENm002.contig31	ExonAligner	CDS	27069	27206	.	-	2	gene_id "AC063976.5-010"; transcript_id "AC063976.5-010"; exon_number 2;
ENm002.contig31	ExonAligner	CDS	29927	30078	.	-	1	gene_id "AC063976.5-010"; transcript_id "AC063976.5-010"; exon_number 3;
ENm002.contig31	ExonAligner	CDS	33447	33543	.	-	2	gene_id "AC063976.5-010"; transcript_id "AC063976.5-010"; exon_number 4;
ENm002.contig31	ExonAligner	CDS	33991	34072	.	-	0	gene_id "AC063976.5-010"; transcript_id "AC063976.5-010"; exon_number 5;
ENm002.contig31	ExonAligner	CDS	22480	22622	.	-	2	gene_id "AC063976.5-014"; transcript_id "AC063976.5-014"; exon_number 1;
ENm002.contig31	ExonAligner	CDS	27069	27206	.	-	2	gene_id "AC063976.5-014"; transcript_id "AC063976.5-014"; exon_number 2;
ENm002.contig31	ExonAligner	CDS	29927	30078	.	-	1	gene_id "AC063976.5-014"; transcript_id "AC063976.5-014"; exon_number 3;
ENm002.contig31	ExonAligner	CDS	33447	33543	.	-	2	gene_id "AC063976.5-014"; transcript_id "AC063976.5-014"; exon_number 4;
ENm002.contig31	ExonAligner	CDS	33991	34072	.	-	0	gene_id "AC063976.5-014"; transcript_id "AC063976.5-014"; exon_number 5;
ENm002.contig31	ExonAligner	CDS	27077	27206	.	-	2	gene_id "AC063976.5-005"; transcript_id "AC063976.5-005"; exon_number 1;
ENm002.contig31	ExonAligner	CDS	29927	30078	.	-	1	gene_id "AC063976.5-005"; transcript_id "AC063976.5-005"; exon_number 2;
ENm002.contig31	ExonAligner	CDS	33447	33543	.	-	2	gene_id "AC063976.5-005"; transcript_id "AC063976.5-005"; exon_number 3;
ENm002.contig31	ExonAligner	CDS	33991	34072	.	-	0	gene_id "AC063976.5-005"; transcript_id "AC063976.5-005"; exon_number 4;
ENm002.contig31	ExonAligner	CDS	27098	27206	.	-	2	gene_id "AC063976.5-009"; transcript_id "AC063976.5-009"; exon_number 1;
ENm002.contig31	ExonAligner	CDS	29927	30078	.	-	1	gene_id "AC063976.5-009"; transcript_id "AC063976.5-009"; exon_number 2;
ENm002.contig31	ExonAligner	CDS	33447	33543	.	-	2	gene_id "AC063976.5-009"; transcript_id "AC063976.5-009"; exon_number 3;
ENm002.contig31	ExonAligner	CDS	33991	34072	.	-	0	gene_id "AC063976.5-009"; transcript_id "AC063976.5-009"; exon_number 4;
ENm002.contig23	ExonAligner	CDS	20454	20574	.	-	2	gene_id "AC034220.2-001"; transcript_id "AC034220.2-001"; exon_number 6;
ENm002.contig23	ExonAligner	CDS	18983	19187	.	-	1	gene_id "AC034220.2-001"; transcript_id "AC034220.2-001"; exon_number 7;
ENm002.contig9	ExonAligner	CDS	24718	24833	.	-	2	gene_id "AC116366.3-001"; transcript_id "AC116366.3-001"; exon_number 1;
ENm002.contig9	ExonAligner	CDS	25809	25941	.	-	0	gene_id "AC116366.3-001"; transcript_id "AC116366.3-001"; exon_number 2;
ENm002.contig9	ExonAligner	CDS	26746	26789	.	-	2	gene_id "AC116366.3-001"; transcript_id "AC116366.3-001"; exon_number 3;
ENm002.contig9	ExonAligner	CDS	28169	28304	.	-	0	gene_id "AC116366.3-001"; transcript_id "AC116366.3-001"; exon_number 5;
ENm002.contig9	ExonAligner	CDS	28491	28534	.	-	2	gene_id "AC116366.3-001"; transcript_id "AC116366.3-001"; exon_number 6;
ENm002.contig9	ExonAligner	CDS	28777	28953	.	-	2	gene_id "AC116366.3-001"; transcript_id "AC116366.3-001"; exon_number 7;
ENm002.contig9	ExonAligner	CDS	29901	30000	.	-	0	gene_id "AC116366.3-001"; transcript_id "AC116366.3-001"; exon_number 8;
ENm002.contig9	ExonAligner	CDS	30723	30809	.	-	0	gene_id "AC116366.3-001"; transcript_id "AC116366.3-001"; exon_number 9;
ENm002.contig9	ExonAligner	CDS	26746	26789	.	-	2	gene_id "AC116366.3-002"; transcript_id "AC116366.3-002"; exon_number 1;
ENm002.contig9	ExonAligner	CDS	28169	28304	.	-	0	gene_id "AC116366.3-002"; transcript_id "AC116366.3-002"; exon_number 2;
ENm002.contig9	ExonAligner	CDS	28491	28534	.	-	2	gene_id "AC116366.3-002"; transcript_id "AC116366.3-002"; exon_number 3;
ENm002.contig9	ExonAligner	CDS	28777	28953	.	-	2	gene_id "AC116366.3-002"; transcript_id "AC116366.3-002"; exon_number 4;
ENm002.contig9	ExonAligner	CDS	29901	30000	.	-	0	gene_id "AC116366.3-002"; transcript_id "AC116366.3-002"; exon_number 5;
ENm002.contig9	ExonAligner	CDS	30723	30809	.	-	0	gene_id "AC116366.3-002"; transcript_id "AC116366.3-002"; exon_number 6;
ENm002.contig3	ExonAligner	CDS	1618	1746	.	+	0	gene_id "AC004041.1-003"; transcript_id "AC004041.1-003"; exon_number 1;
ENm002.contig3	ExonAligner	CDS	3241	3324	.	+	0	gene_id "AC004041.1-003"; transcript_id "AC004041.1-003"; exon_number 2;
ENm002.contig3	ExonAligner	CDS	3924	4075	.	+	0	gene_id "AC004041.1-003"; transcript_id "AC004041.1-003"; exon_number 3;
ENm002.contig3	ExonAligner	CDS	5883	6068	.	+	1	gene_id "AC004041.1-003"; transcript_id "AC004041.1-003"; exon_number 4;
ENm002.contig3	ExonAligner	CDS	6249	6453	.	+	1	gene_id "AC004041.1-003"; transcript_id "AC004041.1-003"; exon_number 5;
ENm002.contig3	ExonAligner	CDS	10619	10747	.	+	0	gene_id "AC004041.1-003"; transcript_id "AC004041.1-003"; exon_number 6;
ENm002.contig3	ExonAligner	CDS	11021	11186	.	+	0	gene_id "AC004041.1-003"; transcript_id "AC004041.1-003"; exon_number 7;
ENm002.contig3	ExonAligner	CDS	11627	11820	.	+	2	gene_id "AC004041.1-003"; transcript_id "AC004041.1-003"; exon_number 8;
ENm002.contig3	ExonAligner	CDS	13747	13947	.	+	0	gene_id "AC004041.1-003"; transcript_id "AC004041.1-003"; exon_number 9;
ENm002.contig3	ExonAligner	CDS	16380	16537	.	+	0	gene_id "AC004041.1-003"; transcript_id "AC004041.1-003"; exon_number 10;
ENm002.contig3	ExonAligner	CDS	17550	17725	.	+	1	gene_id "AC004041.1-003"; transcript_id "AC004041.1-003"; exon_number 11;
ENm002.contig3	ExonAligner	CDS	18075	18273	.	+	2	gene_id "AC004041.1-003"; transcript_id "AC004041.1-003"; exon_number 12;
ENm002.contig3	ExonAligner	CDS	5935	6068	.	+	0	gene_id "AC004041.1-002"; transcript_id "AC004041.1-002"; exon_number 1;
ENm002.contig3	ExonAligner	CDS	6249	6453	.	+	1	gene_id "AC004041.1-002"; transcript_id "AC004041.1-002"; exon_number 2;
ENm002.contig3	ExonAligner	CDS	10619	10747	.	+	0	gene_id "AC004041.1-002"; transcript_id "AC004041.1-002"; exon_number 3;
ENm002.contig3	ExonAligner	CDS	11021	11186	.	+	0	gene_id "AC004041.1-002"; transcript_id "AC004041.1-002"; exon_number 4;
ENm002.contig3	ExonAligner	CDS	11627	11820	.	+	2	gene_id "AC004041.1-002"; transcript_id "AC004041.1-002"; exon_number 5;
ENm002.contig3	ExonAligner	CDS	13747	13947	.	+	0	gene_id "AC004041.1-002"; transcript_id "AC004041.1-002"; exon_number 6;
ENm002.contig3	ExonAligner	CDS	15146	15322	.	+	0	gene_id "AC004041.1-002"; transcript_id "AC004041.1-002"; exon_number 7;
ENm002.contig3	ExonAligner	CDS	16380	16537	.	+	0	gene_id "AC004041.1-002"; transcript_id "AC004041.1-002"; exon_number 8;
ENm002.contig3	ExonAligner	CDS	17550	17725	.	+	1	gene_id "AC004041.1-002"; transcript_id "AC004041.1-002"; exon_number 9;
ENm002.contig3	ExonAligner	CDS	18075	18312	.	+	2	gene_id "AC004041.1-002"; transcript_id "AC004041.1-002"; exon_number 10;
ENm002.contig3	ExonAligner	CDS	21268	21457	.	+	1	gene_id "AC004041.1-002"; transcript_id "AC004041.1-002"; exon_number 11;
ENm002.contig3	ExonAligner	CDS	23727	23853	.	+	0	gene_id "AC004041.1-002"; transcript_id "AC004041.1-002"; exon_number 12;
ENm002.contig3	ExonAligner	CDS	24005	24198	.	+	2	gene_id "AC004041.1-002"; transcript_id "AC004041.1-002"; exon_number 13;
ENm002.contig3	ExonAligner	CDS	25475	25585	.	+	0	gene_id "AC004041.1-002"; transcript_id "AC004041.1-002"; exon_number 14;
ENm002.contig3	ExonAligner	CDS	26079	26171	.	+	0	gene_id "AC004041.1-002"; transcript_id "AC004041.1-002"; exon_number 15;
ENm002.contig3	ExonAligner	CDS	26251	26364	.	+	0	gene_id "AC004041.1-002"; transcript_id "AC004041.1-002"; exon_number 16;
ENm002.contig3	ExonAligner	CDS	28601	28728	.	+	0	gene_id "AC004041.1-002"; transcript_id "AC004041.1-002"; exon_number 17;
ENm002.contig5	ExonAligner	CDS	2686	2810	.	-	0	gene_id "AC004039.5-001"; transcript_id "AC004039.5-001"; exon_number 2;
ENm002.contig5	ExonAligner	CDS	3903	3971	.	-	0	gene_id "AC004039.5-001"; transcript_id "AC004039.5-001"; exon_number 3;
ENm002.contig5	ExonAligner	CDS	4116	4169	.	-	0	gene_id "AC004039.5-001"; transcript_id "AC004039.5-001"; exon_number 4;
ENm002.contig5	ExonAligner	CDS	6560	6685	.	-	0	gene_id "AC004039.5-001"; transcript_id "AC004039.5-001"; exon_number 5;
ENm002.contig5	ExonAligner	CDS	7350	7455	.	-	0	gene_id "AC004039.5-001"; transcript_id "AC004039.5-001"; exon_number 6;
ENm002.contig5	ExonAligner	CDS	8240	8420	.	-	1	gene_id "AC004039.5-001"; transcript_id "AC004039.5-001"; exon_number 7;
ENm002.contig5	ExonAligner	CDS	8894	9050	.	-	2	gene_id "AC004039.5-001"; transcript_id "AC004039.5-001"; exon_number 8;
ENm002.contig5	ExonAligner	CDS	15488	15574	.	-	2	gene_id "AC004039.5-001"; transcript_id "AC004039.5-001"; exon_number 9;
ENm002.contig5	ExonAligner	CDS	16526	16700	.	-	0	gene_id "AC004039.5-001"; transcript_id "AC004039.5-001"; exon_number 10;
ENm002.contig5	ExonAligner	CDS	19540	19737	.	-	0	gene_id "AC004039.5-001"; transcript_id "AC004039.5-001"; exon_number 11;
ENm002.contig5	ExonAligner	CDS	19999	20138	.	-	2	gene_id "AC004039.5-001"; transcript_id "AC004039.5-001"; exon_number 12;
ENm002.contig5	ExonAligner	CDS	23250	23355	.	-	0	gene_id "AC004039.5-001"; transcript_id "AC004039.5-001"; exon_number 13;
ENm002.contig5	ExonAligner	CDS	26392	26476	.	-	1	gene_id "AC004039.5-001"; transcript_id "AC004039.5-001"; exon_number 14;
ENm002.contig5	ExonAligner	CDS	26665	26809	.	-	2	gene_id "AC004039.5-001"; transcript_id "AC004039.5-001"; exon_number 15;
ENm002.contig5	ExonAligner	CDS	29184	29466	.	-	0	gene_id "AC004039.5-001"; transcript_id "AC004039.5-001"; exon_number 16;
ENm002.contig5	ExonAligner	CDS	2686	2810	.	-	0	gene_id "AC004039.5-002"; transcript_id "AC004039.5-002"; exon_number 2;
ENm002.contig5	ExonAligner	CDS	3903	3971	.	-	0	gene_id "AC004039.5-002"; transcript_id "AC004039.5-002"; exon_number 3;
ENm002.contig5	ExonAligner	CDS	4116	4169	.	-	0	gene_id "AC004039.5-002"; transcript_id "AC004039.5-002"; exon_number 4;
ENm002.contig5	ExonAligner	CDS	6560	6685	.	-	0	gene_id "AC004039.5-002"; transcript_id "AC004039.5-002"; exon_number 5;
ENm002.contig5	ExonAligner	CDS	7350	7455	.	-	0	gene_id "AC004039.5-002"; transcript_id "AC004039.5-002"; exon_number 6;
ENm002.contig5	ExonAligner	CDS	8240	8420	.	-	1	gene_id "AC004039.5-002"; transcript_id "AC004039.5-002"; exon_number 7;
ENm002.contig5	ExonAligner	CDS	8894	9050	.	-	2	gene_id "AC004039.5-002"; transcript_id "AC004039.5-002"; exon_number 8;
ENm002.contig5	ExonAligner	CDS	15488	15574	.	-	2	gene_id "AC004039.5-002"; transcript_id "AC004039.5-002"; exon_number 10;
ENm002.contig5	ExonAligner	CDS	16526	16700	.	-	0	gene_id "AC004039.5-002"; transcript_id "AC004039.5-002"; exon_number 11;
ENm002.contig5	ExonAligner	CDS	19540	19737	.	-	0	gene_id "AC004039.5-002"; transcript_id "AC004039.5-002"; exon_number 12;
ENm002.contig5	ExonAligner	CDS	19999	20138	.	-	2	gene_id "AC004039.5-002"; transcript_id "AC004039.5-002"; exon_number 13;
ENm002.contig5	ExonAligner	CDS	23250	23355	.	-	0	gene_id "AC004039.5-002"; transcript_id "AC004039.5-002"; exon_number 14;
ENm002.contig5	ExonAligner	CDS	26392	26476	.	-	1	gene_id "AC004039.5-002"; transcript_id "AC004039.5-002"; exon_number 15;
ENm002.contig5	ExonAligner	CDS	26665	26809	.	-	2	gene_id "AC004039.5-002"; transcript_id "AC004039.5-002"; exon_number 16;
ENm002.contig5	ExonAligner	CDS	29184	29466	.	-	0	gene_id "AC004039.5-002"; transcript_id "AC004039.5-002"; exon_number 17;
ENm002.contig5	ExonAligner	CDS	2686	2810	.	-	0	gene_id "AC004039.5-006"; transcript_id "AC004039.5-006"; exon_number 2;
ENm002.contig5	ExonAligner	CDS	3903	3971	.	-	0	gene_id "AC004039.5-006"; transcript_id "AC004039.5-006"; exon_number 3;
ENm002.contig5	ExonAligner	CDS	4116	4169	.	-	0	gene_id "AC004039.5-006"; transcript_id "AC004039.5-006"; exon_number 4;
ENm002.contig5	ExonAligner	CDS	7350	7455	.	-	0	gene_id "AC004039.5-006"; transcript_id "AC004039.5-006"; exon_number 5;
ENm002.contig5	ExonAligner	CDS	8240	8389	.	-	0	gene_id "AC004039.5-006"; transcript_id "AC004039.5-006"; exon_number 6;
ENm002.contig5	ExonAligner	CDS	26392	26476	.	-	1	gene_id "AC004039.5-007"; transcript_id "AC004039.5-007"; exon_number 1;
ENm002.contig5	ExonAligner	CDS	26665	26809	.	-	2	gene_id "AC004039.5-007"; transcript_id "AC004039.5-007"; exon_number 2;
ENm002.contig5	ExonAligner	CDS	29184	29466	.	-	0	gene_id "AC004039.5-007"; transcript_id "AC004039.5-007"; exon_number 3;
ENm002.contig19	ExonAligner	CDS	13282	13407	.	-	0	gene_id "AC004775.1-001"; transcript_id "AC004775.1-001"; exon_number 2;
ENm002.contig19	ExonAligner	CDS	11117	11191	.	-	0	gene_id "AC004775.1-001"; transcript_id "AC004775.1-001"; exon_number 3;
ENm002.contig19	ExonAligner	CDS	9285	9425	.	-	0	gene_id "AC004775.1-001"; transcript_id "AC004775.1-001"; exon_number 4;
ENm002.contig19	ExonAligner	CDS	7992	8222	.	-	0	gene_id "AC004775.1-001"; transcript_id "AC004775.1-001"; exon_number 5;
ENm002.contig12	ExonAligner	CDS	34288	34478	.	+	0	gene_id "AC004775.2-002"; transcript_id "AC004775.2-002"; exon_number 2;
ENm002.contig12	ExonAligner	CDS	33098	33230	.	+	1	gene_id "AC004775.2-002"; transcript_id "AC004775.2-002"; exon_number 3;
ENm002.contig12	ExonAligner	CDS	32320	32488	.	+	2	gene_id "AC004775.2-002"; transcript_id "AC004775.2-002"; exon_number 4;
ENm002.contig12	ExonAligner	CDS	31638	31734	.	+	0	gene_id "AC004775.2-002"; transcript_id "AC004775.2-002"; exon_number 5;
ENm002.contig12	ExonAligner	CDS	27562	27723	.	+	0	gene_id "AC004775.2-002"; transcript_id "AC004775.2-002"; exon_number 6;
ENm002.contig12	ExonAligner	CDS	18000	18186	.	+	1	gene_id "AC004775.2-002"; transcript_id "AC004775.2-002"; exon_number 7;
ENm002.contig12	ExonAligner	CDS	13982	14177	.	+	2	gene_id "AC004775.2-002"; transcript_id "AC004775.2-002"; exon_number 8;
ENm002.contig12	ExonAligner	CDS	6635	6749	.	+	0	gene_id "AC004775.2-002"; transcript_id "AC004775.2-002"; exon_number 9;
ENm002.contig10	ExonAligner	CDS	31621	31963	.	-	0	gene_id "AC004775.4-001"; transcript_id "AC004775.4-001"; exon_number 1;
ENm002.contig10	ExonAligner	CDS	34486	34758	.	-	0	gene_id "AC004775.4-001"; transcript_id "AC004775.4-001"; exon_number 2;
ENm002.contig10	ExonAligner	CDS	31621	31940	.	-	0	gene_id "AC004775.4-002"; transcript_id "AC004775.4-002"; exon_number 1;
ENm002.contig10	ExonAligner	CDS	34486	34758	.	-	0	gene_id "AC004775.4-002"; transcript_id "AC004775.4-002"; exon_number 2;
ENm002.contig10	ExonAligner	CDS	31621	31963	.	-	0	gene_id "AC004775.4-007"; transcript_id "AC004775.4-007"; exon_number 1;
ENm002.contig10	ExonAligner	CDS	34486	34758	.	-	0	gene_id "AC004775.4-007"; transcript_id "AC004775.4-007"; exon_number 2;
ENm002.contig15	ExonAligner	CDS	1219	1316	.	+	2	gene_id "AC004500.2-001"; transcript_id "AC004500.2-001"; exon_number 2;
ENm002.contig15	ExonAligner	CDS	1219	1316	.	+	2	gene_id "AC004500.2-002"; transcript_id "AC004500.2-002"; exon_number 2;
ENm002.contig15	ExonAligner	CDS	1219	1316	.	+	2	gene_id "AC004500.2-005"; transcript_id "AC004500.2-005"; exon_number 2;
ENm004.contig5	ExonAligner	CDS	47461	47705	.	+	2	gene_id "RP11-247I13.2-001"; transcript_id "RP11-247I13.2-001"; exon_number 1;
ENm004.contig5	ExonAligner	CDS	46492	46656	.	+	2	gene_id "RP11-247I13.2-001"; transcript_id "RP11-247I13.2-001"; exon_number 2;
ENm004.contig5	ExonAligner	CDS	45827	46165	.	+	2	gene_id "RP11-247I13.2-001"; transcript_id "RP11-247I13.2-001"; exon_number 3;
ENm004.contig5	ExonAligner	CDS	42118	42247	.	+	0	gene_id "RP11-247I13.2-001"; transcript_id "RP11-247I13.2-001"; exon_number 4;
ENm004.contig5	ExonAligner	CDS	40385	40469	.	+	1	gene_id "RP11-247I13.2-001"; transcript_id "RP11-247I13.2-001"; exon_number 5;
ENm004.contig5	ExonAligner	CDS	37942	38078	.	+	0	gene_id "RP11-247I13.2-001"; transcript_id "RP11-247I13.2-001"; exon_number 6;
ENm004.contig5	ExonAligner	CDS	37499	37572	.	+	2	gene_id "RP11-247I13.2-001"; transcript_id "RP11-247I13.2-001"; exon_number 7;
ENm004.contig5	ExonAligner	CDS	37156	37333	.	+	0	gene_id "RP11-247I13.2-001"; transcript_id "RP11-247I13.2-001"; exon_number 8;
ENm004.contig5	ExonAligner	CDS	36461	36526	.	+	0	gene_id "RP11-247I13.2-001"; transcript_id "RP11-247I13.2-001"; exon_number 9;
ENm004.contig5	ExonAligner	CDS	31753	31949	.	+	2	gene_id "RP11-247I13.2-001"; transcript_id "RP11-247I13.2-001"; exon_number 10;
ENm004.contig5	ExonAligner	CDS	29411	29590	.	+	2	gene_id "RP11-247I13.2-001"; transcript_id "RP11-247I13.2-001"; exon_number 11;
ENm004.contig5	ExonAligner	CDS	28942	29077	.	+	0	gene_id "RP11-247I13.2-001"; transcript_id "RP11-247I13.2-001"; exon_number 12;
ENm004.contig5	ExonAligner	CDS	24081	24256	.	+	2	gene_id "RP11-247I13.2-001"; transcript_id "RP11-247I13.2-001"; exon_number 13;
ENm004.contig5	ExonAligner	CDS	19271	19398	.	+	1	gene_id "RP11-247I13.2-001"; transcript_id "RP11-247I13.2-001"; exon_number 14;
ENm004.contig5	ExonAligner	CDS	15277	15350	.	+	0	gene_id "RP11-247I13.2-001"; transcript_id "RP11-247I13.2-001"; exon_number 15;
ENm004.contig5	ExonAligner	CDS	7473	7571	.	+	0	gene_id "RP11-247I13.2-001"; transcript_id "RP11-247I13.2-001"; exon_number 16;
ENm004.contig5	ExonAligner	CDS	47461	47705	.	+	2	gene_id "RP11-247I13.2-003"; transcript_id "RP11-247I13.2-003"; exon_number 1;
ENm004.contig5	ExonAligner	CDS	46492	46656	.	+	2	gene_id "RP11-247I13.2-003"; transcript_id "RP11-247I13.2-003"; exon_number 2;
ENm004.contig5	ExonAligner	CDS	45827	46165	.	+	2	gene_id "RP11-247I13.2-003"; transcript_id "RP11-247I13.2-003"; exon_number 3;
ENm004.contig5	ExonAligner	CDS	42118	42247	.	+	0	gene_id "RP11-247I13.2-003"; transcript_id "RP11-247I13.2-003"; exon_number 4;
ENm004.contig5	ExonAligner	CDS	40385	40469	.	+	1	gene_id "RP11-247I13.2-003"; transcript_id "RP11-247I13.2-003"; exon_number 5;
ENm004.contig5	ExonAligner	CDS	37945	38078	.	+	0	gene_id "RP11-247I13.2-003"; transcript_id "RP11-247I13.2-003"; exon_number 6;
ENm004.contig5	ExonAligner	CDS	37499	37572	.	+	2	gene_id "RP11-247I13.2-003"; transcript_id "RP11-247I13.2-003"; exon_number 7;
ENm004.contig5	ExonAligner	CDS	37156	37333	.	+	0	gene_id "RP11-247I13.2-003"; transcript_id "RP11-247I13.2-003"; exon_number 8;
ENm004.contig5	ExonAligner	CDS	36461	36526	.	+	0	gene_id "RP11-247I13.2-003"; transcript_id "RP11-247I13.2-003"; exon_number 9;
ENm004.contig5	ExonAligner	CDS	31753	31985	.	+	2	gene_id "RP11-247I13.2-003"; transcript_id "RP11-247I13.2-003"; exon_number 10;
ENm004.contig5	ExonAligner	CDS	29411	29590	.	+	2	gene_id "RP11-247I13.2-003"; transcript_id "RP11-247I13.2-003"; exon_number 11;
ENm004.contig5	ExonAligner	CDS	28942	29077	.	+	0	gene_id "RP11-247I13.2-003"; transcript_id "RP11-247I13.2-003"; exon_number 12;
ENm004.contig5	ExonAligner	CDS	24081	24256	.	+	2	gene_id "RP11-247I13.2-003"; transcript_id "RP11-247I13.2-003"; exon_number 13;
ENm004.contig5	ExonAligner	CDS	21945	22146	.	+	0	gene_id "RP11-247I13.2-003"; transcript_id "RP11-247I13.2-003"; exon_number 14;
ENm004.contig5	ExonAligner	CDS	21392	21675	.	+	2	gene_id "RP11-247I13.2-003"; transcript_id "RP11-247I13.2-003"; exon_number 15;
ENm004.contig5	ExonAligner	CDS	19271	19398	.	+	1	gene_id "RP11-247I13.2-003"; transcript_id "RP11-247I13.2-003"; exon_number 16;
ENm004.contig5	ExonAligner	CDS	15277	15350	.	+	0	gene_id "RP11-247I13.2-003"; transcript_id "RP11-247I13.2-003"; exon_number 17;
ENm004.contig5	ExonAligner	CDS	7473	7571	.	+	0	gene_id "RP11-247I13.2-003"; transcript_id "RP11-247I13.2-003"; exon_number 18;
ENm004.contig5	ExonAligner	CDS	47461	47705	.	+	2	gene_id "RP11-247I13.2-002"; transcript_id "RP11-247I13.2-002"; exon_number 1;
ENm004.contig5	ExonAligner	CDS	46492	46656	.	+	2	gene_id "RP11-247I13.2-002"; transcript_id "RP11-247I13.2-002"; exon_number 2;
ENm004.contig5	ExonAligner	CDS	45827	46165	.	+	2	gene_id "RP11-247I13.2-002"; transcript_id "RP11-247I13.2-002"; exon_number 3;
ENm004.contig5	ExonAligner	CDS	42118	42247	.	+	0	gene_id "RP11-247I13.2-002"; transcript_id "RP11-247I13.2-002"; exon_number 4;
ENm004.contig5	ExonAligner	CDS	40385	40469	.	+	1	gene_id "RP11-247I13.2-002"; transcript_id "RP11-247I13.2-002"; exon_number 5;
ENm004.contig5	ExonAligner	CDS	37945	38078	.	+	0	gene_id "RP11-247I13.2-002"; transcript_id "RP11-247I13.2-002"; exon_number 6;
ENm004.contig5	ExonAligner	CDS	37499	37572	.	+	2	gene_id "RP11-247I13.2-002"; transcript_id "RP11-247I13.2-002"; exon_number 7;
ENm004.contig5	ExonAligner	CDS	37156	37333	.	+	0	gene_id "RP11-247I13.2-002"; transcript_id "RP11-247I13.2-002"; exon_number 8;
ENm004.contig5	ExonAligner	CDS	36461	36526	.	+	0	gene_id "RP11-247I13.2-002"; transcript_id "RP11-247I13.2-002"; exon_number 9;
ENm004.contig5	ExonAligner	CDS	31753	31985	.	+	2	gene_id "RP11-247I13.2-002"; transcript_id "RP11-247I13.2-002"; exon_number 10;
ENm004.contig5	ExonAligner	CDS	29411	29590	.	+	2	gene_id "RP11-247I13.2-002"; transcript_id "RP11-247I13.2-002"; exon_number 11;
ENm004.contig5	ExonAligner	CDS	28942	29077	.	+	0	gene_id "RP11-247I13.2-002"; transcript_id "RP11-247I13.2-002"; exon_number 12;
ENm004.contig5	ExonAligner	CDS	24081	24256	.	+	2	gene_id "RP11-247I13.2-002"; transcript_id "RP11-247I13.2-002"; exon_number 13;
ENm004.contig5	ExonAligner	CDS	21945	22146	.	+	0	gene_id "RP11-247I13.2-002"; transcript_id "RP11-247I13.2-002"; exon_number 14;
ENm004.contig5	ExonAligner	CDS	21392	21675	.	+	2	gene_id "RP11-247I13.2-002"; transcript_id "RP11-247I13.2-002"; exon_number 15;
ENm004.contig5	ExonAligner	CDS	19271	19398	.	+	1	gene_id "RP11-247I13.2-002"; transcript_id "RP11-247I13.2-002"; exon_number 16;
ENm004.contig5	ExonAligner	CDS	15277	15350	.	+	0	gene_id "RP11-247I13.2-002"; transcript_id "RP11-247I13.2-002"; exon_number 17;
ENm004.contig5	ExonAligner	CDS	7473	7571	.	+	0	gene_id "RP11-247I13.2-002"; transcript_id "RP11-247I13.2-002"; exon_number 18;
ENm004.contig5	ExonAligner	CDS	47461	47705	.	+	2	gene_id "RP11-247I13.2-005"; transcript_id "RP11-247I13.2-005"; exon_number 1;
ENm004.contig5	ExonAligner	CDS	46492	46656	.	+	2	gene_id "RP11-247I13.2-005"; transcript_id "RP11-247I13.2-005"; exon_number 2;
ENm004.contig5	ExonAligner	CDS	45827	46165	.	+	2	gene_id "RP11-247I13.2-005"; transcript_id "RP11-247I13.2-005"; exon_number 3;
ENm004.contig5	ExonAligner	CDS	42118	42247	.	+	0	gene_id "RP11-247I13.2-005"; transcript_id "RP11-247I13.2-005"; exon_number 4;
ENm004.contig5	ExonAligner	CDS	40385	40469	.	+	1	gene_id "RP11-247I13.2-005"; transcript_id "RP11-247I13.2-005"; exon_number 5;
ENm004.contig5	ExonAligner	CDS	37945	38078	.	+	0	gene_id "RP11-247I13.2-005"; transcript_id "RP11-247I13.2-005"; exon_number 6;
ENm004.contig5	ExonAligner	CDS	37499	37572	.	+	2	gene_id "RP11-247I13.2-005"; transcript_id "RP11-247I13.2-005"; exon_number 7;
ENm004.contig5	ExonAligner	CDS	37156	37333	.	+	0	gene_id "RP11-247I13.2-005"; transcript_id "RP11-247I13.2-005"; exon_number 8;
ENm004.contig5	ExonAligner	CDS	31753	31985	.	+	2	gene_id "RP11-247I13.2-005"; transcript_id "RP11-247I13.2-005"; exon_number 9;
ENm004.contig5	ExonAligner	CDS	29411	29590	.	+	2	gene_id "RP11-247I13.2-005"; transcript_id "RP11-247I13.2-005"; exon_number 10;
ENm004.contig5	ExonAligner	CDS	28942	29077	.	+	0	gene_id "RP11-247I13.2-005"; transcript_id "RP11-247I13.2-005"; exon_number 11;
ENm004.contig5	ExonAligner	CDS	24081	24256	.	+	2	gene_id "RP11-247I13.2-005"; transcript_id "RP11-247I13.2-005"; exon_number 12;
ENm004.contig5	ExonAligner	CDS	21945	22146	.	+	0	gene_id "RP11-247I13.2-005"; transcript_id "RP11-247I13.2-005"; exon_number 13;
ENm004.contig5	ExonAligner	CDS	21392	21675	.	+	2	gene_id "RP11-247I13.2-005"; transcript_id "RP11-247I13.2-005"; exon_number 14;
ENm004.contig5	ExonAligner	CDS	19271	19398	.	+	1	gene_id "RP11-247I13.2-005"; transcript_id "RP11-247I13.2-005"; exon_number 15;
ENm004.contig5	ExonAligner	CDS	15277	15350	.	+	0	gene_id "RP11-247I13.2-005"; transcript_id "RP11-247I13.2-005"; exon_number 16;
ENm004.contig5	ExonAligner	CDS	7473	7571	.	+	0	gene_id "RP11-247I13.2-005"; transcript_id "RP11-247I13.2-005"; exon_number 17;
ENm004.contig5	ExonAligner	CDS	21392	21659	.	+	2	gene_id "RP11-247I13.2-006"; transcript_id "RP11-247I13.2-006"; exon_number 1;
ENm004.contig5	ExonAligner	CDS	19271	19398	.	+	1	gene_id "RP11-247I13.2-006"; transcript_id "RP11-247I13.2-006"; exon_number 2;
ENm004.contig5	ExonAligner	CDS	15277	15350	.	+	0	gene_id "RP11-247I13.2-006"; transcript_id "RP11-247I13.2-006"; exon_number 3;
ENm004.contig5	ExonAligner	CDS	7473	7571	.	+	0	gene_id "RP11-247I13.2-006"; transcript_id "RP11-247I13.2-006"; exon_number 4;
ENm004.contig1	ExonAligner	CDS	1857	1987	.	+	0	gene_id "RP5-858B16.1-001"; transcript_id "RP5-858B16.1-001"; exon_number 13;
ENm004.contig1	ExonAligner	CDS	4705	4786	.	+	1	gene_id "RP5-858B16.1-001"; transcript_id "RP5-858B16.1-001"; exon_number 14;
ENm004.contig1	ExonAligner	CDS	5451	5629	.	+	0	gene_id "RP5-858B16.1-001"; transcript_id "RP5-858B16.1-001"; exon_number 15;
ENm004.contig1	ExonAligner	CDS	7557	7632	.	+	1	gene_id "RP5-858B16.1-001"; transcript_id "RP5-858B16.1-001"; exon_number 16;
ENm004.contig1	ExonAligner	CDS	8464	8559	.	+	0	gene_id "RP5-858B16.1-001"; transcript_id "RP5-858B16.1-001"; exon_number 17;
ENm004.contig1	ExonAligner	CDS	11016	11092	.	+	0	gene_id "RP5-858B16.1-001"; transcript_id "RP5-858B16.1-001"; exon_number 18;
ENm004.contig1	ExonAligner	CDS	11549	11651	.	+	1	gene_id "RP5-858B16.1-001"; transcript_id "RP5-858B16.1-001"; exon_number 19;
ENm004.contig1	ExonAligner	CDS	12395	12491	.	+	0	gene_id "RP5-858B16.1-001"; transcript_id "RP5-858B16.1-001"; exon_number 20;
ENm004.contig1	ExonAligner	CDS	13553	13713	.	+	2	gene_id "RP5-858B16.1-001"; transcript_id "RP5-858B16.1-001"; exon_number 21;
ENm004.contig1	ExonAligner	CDS	15108	15182	.	+	0	gene_id "RP5-858B16.1-001"; transcript_id "RP5-858B16.1-001"; exon_number 22;
ENm004.contig1	ExonAligner	CDS	16066	16140	.	+	0	gene_id "RP5-858B16.1-001"; transcript_id "RP5-858B16.1-001"; exon_number 23;
ENm004.contig1	ExonAligner	CDS	16500	16676	.	+	0	gene_id "RP5-858B16.1-001"; transcript_id "RP5-858B16.1-001"; exon_number 24;
ENm004.contig1	ExonAligner	CDS	17533	17768	.	+	0	gene_id "RP5-858B16.1-001"; transcript_id "RP5-858B16.1-001"; exon_number 25;
ENm004.contig1	ExonAligner	CDS	18530	18601	.	+	1	gene_id "RP5-858B16.1-001"; transcript_id "RP5-858B16.1-001"; exon_number 26;
ENm004.contig1	ExonAligner	CDS	19003	19210	.	+	1	gene_id "RP5-858B16.1-001"; transcript_id "RP5-858B16.1-001"; exon_number 27;
ENm004.contig1	ExonAligner	CDS	19479	19614	.	+	0	gene_id "RP5-858B16.1-001"; transcript_id "RP5-858B16.1-001"; exon_number 28;
ENm004.contig1	ExonAligner	CDS	20453	20528	.	+	2	gene_id "RP5-858B16.1-001"; transcript_id "RP5-858B16.1-001"; exon_number 29;
ENm004.contig1	ExonAligner	CDS	22056	22167	.	+	1	gene_id "RP5-858B16.1-001"; transcript_id "RP5-858B16.1-001"; exon_number 30;
ENm004.contig1	ExonAligner	CDS	22402	22506	.	+	0	gene_id "RP5-858B16.1-001"; transcript_id "RP5-858B16.1-001"; exon_number 31;
ENm004.contig16	ExonAligner	CDS	21697	21924	.	+	0	gene_id "RP5-858B16.2-007"; transcript_id "RP5-858B16.2-007"; exon_number 1;
ENm004.contig16	ExonAligner	CDS	20195	20355	.	+	2	gene_id "RP5-858B16.2-007"; transcript_id "RP5-858B16.2-007"; exon_number 2;
ENm004.contig16	ExonAligner	CDS	16075	16221	.	+	2	gene_id "RP5-858B16.2-007"; transcript_id "RP5-858B16.2-007"; exon_number 3;
ENm004.contig16	ExonAligner	CDS	12718	12856	.	+	0	gene_id "RP5-858B16.2-007"; transcript_id "RP5-858B16.2-007"; exon_number 4;
ENm004.contig16	ExonAligner	CDS	11840	12076	.	+	0	gene_id "RP5-858B16.2-007"; transcript_id "RP5-858B16.2-007"; exon_number 5;
ENm004.contig16	ExonAligner	CDS	8865	9027	.	+	1	gene_id "RP5-858B16.2-007"; transcript_id "RP5-858B16.2-007"; exon_number 6;
ENm004.contig16	ExonAligner	CDS	3470	3519	.	+	0	gene_id "RP5-858B16.2-007"; transcript_id "RP5-858B16.2-007"; exon_number 7;
ENm004.contig16	ExonAligner	CDS	21697	21924	.	+	0	gene_id "RP5-858B16.2-001"; transcript_id "RP5-858B16.2-001"; exon_number 1;
ENm004.contig16	ExonAligner	CDS	20195	20355	.	+	2	gene_id "RP5-858B16.2-001"; transcript_id "RP5-858B16.2-001"; exon_number 2;
ENm004.contig16	ExonAligner	CDS	16075	16221	.	+	2	gene_id "RP5-858B16.2-001"; transcript_id "RP5-858B16.2-001"; exon_number 3;
ENm004.contig16	ExonAligner	CDS	12718	12856	.	+	0	gene_id "RP5-858B16.2-001"; transcript_id "RP5-858B16.2-001"; exon_number 4;
ENm004.contig16	ExonAligner	CDS	11840	12076	.	+	0	gene_id "RP5-858B16.2-001"; transcript_id "RP5-858B16.2-001"; exon_number 5;
ENm004.contig16	ExonAligner	CDS	21697	21922	.	+	1	gene_id "RP5-858B16.2-004"; transcript_id "RP5-858B16.2-004"; exon_number 1;
ENm004.contig16	ExonAligner	CDS	20312	20352	.	+	0	gene_id "RP5-858B16.2-004"; transcript_id "RP5-858B16.2-004"; exon_number 2;
ENm004.contig16	ExonAligner	CDS	16075	16221	.	+	0	gene_id "RP5-858B16.2-004"; transcript_id "RP5-858B16.2-004"; exon_number 3;
ENm004.contig16	ExonAligner	CDS	12718	12856	.	+	1	gene_id "RP5-858B16.2-004"; transcript_id "RP5-858B16.2-004"; exon_number 4;
ENm004.contig16	ExonAligner	CDS	11840	12076	.	+	1	gene_id "RP5-858B16.2-004"; transcript_id "RP5-858B16.2-004"; exon_number 5;
ENm004.contig16	ExonAligner	CDS	21697	21743	.	+	2	gene_id "RP5-858B16.2-006"; transcript_id "RP5-858B16.2-006"; exon_number 1;
ENm004.contig16	ExonAligner	CDS	16075	16221	.	+	2	gene_id "RP5-858B16.2-006"; transcript_id "RP5-858B16.2-006"; exon_number 2;
ENm004.contig16	ExonAligner	CDS	12718	12856	.	+	0	gene_id "RP5-858B16.2-006"; transcript_id "RP5-858B16.2-006"; exon_number 3;
ENm004.contig16	ExonAligner	CDS	11840	12076	.	+	0	gene_id "RP5-858B16.2-006"; transcript_id "RP5-858B16.2-006"; exon_number 4;
ENm004.contig16	ExonAligner	CDS	8865	9027	.	+	1	gene_id "RP5-858B16.2-006"; transcript_id "RP5-858B16.2-006"; exon_number 5;
ENm004.contig16	ExonAligner	CDS	3470	3519	.	+	0	gene_id "RP5-858B16.2-006"; transcript_id "RP5-858B16.2-006"; exon_number 6;
ENm004.contig10	ExonAligner	CDS	32239	32310	.	-	0	gene_id "RP4-694E4.2-003"; transcript_id "RP4-694E4.2-003"; exon_number 2;
ENm004.contig10	ExonAligner	CDS	33098	33198	.	-	2	gene_id "RP4-694E4.2-003"; transcript_id "RP4-694E4.2-003"; exon_number 3;
ENm004.contig10	ExonAligner	CDS	31321	31600	.	-	1	gene_id "RP4-694E4.2-001"; transcript_id "RP4-694E4.2-001"; exon_number 1;
ENm004.contig10	ExonAligner	CDS	32239	32310	.	-	1	gene_id "RP4-694E4.2-001"; transcript_id "RP4-694E4.2-001"; exon_number 2;
ENm004.contig10	ExonAligner	CDS	33098	33198	.	-	0	gene_id "RP4-694E4.2-001"; transcript_id "RP4-694E4.2-001"; exon_number 3;
ENm004.contig10	ExonAligner	CDS	34291	35064	.	-	2	gene_id "RP4-694E4.2-001"; transcript_id "RP4-694E4.2-001"; exon_number 6;
ENm004.contig10	ExonAligner	CDS	31322	31600	.	-	0	gene_id "RP4-694E4.2-004"; transcript_id "RP4-694E4.2-004"; exon_number 1;
ENm004.contig10	ExonAligner	CDS	32239	32310	.	-	0	gene_id "RP4-694E4.2-004"; transcript_id "RP4-694E4.2-004"; exon_number 2;
ENm004.contig10	ExonAligner	CDS	33098	33198	.	-	2	gene_id "RP4-694E4.2-004"; transcript_id "RP4-694E4.2-004"; exon_number 3;
ENm004.contig27	ExonAligner	CDS	47429	47486	.	-	0	gene_id "LL22NC03-113A11.1-002"; transcript_id "LL22NC03-113A11.1-002"; exon_number 1;
ENm004.contig27	ExonAligner	CDS	44798	44885	.	-	2	gene_id "LL22NC03-113A11.1-002"; transcript_id "LL22NC03-113A11.1-002"; exon_number 2;
ENm004.contig27	ExonAligner	CDS	43214	43260	.	-	1	gene_id "LL22NC03-113A11.1-002"; transcript_id "LL22NC03-113A11.1-002"; exon_number 3;
ENm004.contig27	ExonAligner	CDS	41942	42027	.	-	2	gene_id "LL22NC03-113A11.1-002"; transcript_id "LL22NC03-113A11.1-002"; exon_number 4;
ENm004.contig27	ExonAligner	CDS	40864	40947	.	-	0	gene_id "LL22NC03-113A11.1-002"; transcript_id "LL22NC03-113A11.1-002"; exon_number 5;
ENm004.contig27	ExonAligner	CDS	38922	38971	.	-	0	gene_id "LL22NC03-113A11.1-002"; transcript_id "LL22NC03-113A11.1-002"; exon_number 6;
ENm004.contig27	ExonAligner	CDS	36542	36596	.	-	1	gene_id "LL22NC03-113A11.1-002"; transcript_id "LL22NC03-113A11.1-002"; exon_number 7;
ENm004.contig27	ExonAligner	CDS	34155	34227	.	-	0	gene_id "LL22NC03-113A11.1-002"; transcript_id "LL22NC03-113A11.1-002"; exon_number 8;
ENm004.contig27	ExonAligner	CDS	33731	33792	.	-	2	gene_id "LL22NC03-113A11.1-002"; transcript_id "LL22NC03-113A11.1-002"; exon_number 9;
ENm004.contig27	ExonAligner	CDS	32449	32509	.	-	0	gene_id "LL22NC03-113A11.1-002"; transcript_id "LL22NC03-113A11.1-002"; exon_number 10;
ENm004.contig27	ExonAligner	CDS	31970	32036	.	-	2	gene_id "LL22NC03-113A11.1-002"; transcript_id "LL22NC03-113A11.1-002"; exon_number 11;
ENm004.contig27	ExonAligner	CDS	29001	29104	.	-	1	gene_id "LL22NC03-113A11.1-002"; transcript_id "LL22NC03-113A11.1-002"; exon_number 12;
ENm004.contig27	ExonAligner	CDS	28676	28750	.	-	2	gene_id "LL22NC03-113A11.1-002"; transcript_id "LL22NC03-113A11.1-002"; exon_number 13;
ENm004.contig27	ExonAligner	CDS	26906	27034	.	-	2	gene_id "LL22NC03-113A11.1-002"; transcript_id "LL22NC03-113A11.1-002"; exon_number 14;
ENm004.contig27	ExonAligner	CDS	26383	26438	.	-	2	gene_id "LL22NC03-113A11.1-002"; transcript_id "LL22NC03-113A11.1-002"; exon_number 15;
ENm004.contig27	ExonAligner	CDS	26179	26246	.	-	0	gene_id "LL22NC03-113A11.1-002"; transcript_id "LL22NC03-113A11.1-002"; exon_number 16;
ENm004.contig27	ExonAligner	CDS	23462	23525	.	-	1	gene_id "LL22NC03-113A11.1-002"; transcript_id "LL22NC03-113A11.1-002"; exon_number 17;
ENm004.contig27	ExonAligner	CDS	22885	22915	.	-	0	gene_id "LL22NC03-113A11.1-002"; transcript_id "LL22NC03-113A11.1-002"; exon_number 18;
ENm004.contig27	ExonAligner	CDS	21898	22018	.	-	2	gene_id "LL22NC03-113A11.1-002"; transcript_id "LL22NC03-113A11.1-002"; exon_number 19;
ENm004.contig27	ExonAligner	CDS	19039	19256	.	-	1	gene_id "LL22NC03-113A11.1-002"; transcript_id "LL22NC03-113A11.1-002"; exon_number 20;
ENm004.contig27	ExonAligner	CDS	47429	47486	.	-	0	gene_id "LL22NC03-113A11.1-006"; transcript_id "LL22NC03-113A11.1-006"; exon_number 1;
ENm004.contig27	ExonAligner	CDS	44798	44885	.	-	2	gene_id "LL22NC03-113A11.1-006"; transcript_id "LL22NC03-113A11.1-006"; exon_number 2;
ENm004.contig27	ExonAligner	CDS	43214	43260	.	-	1	gene_id "LL22NC03-113A11.1-006"; transcript_id "LL22NC03-113A11.1-006"; exon_number 3;
ENm004.contig27	ExonAligner	CDS	41942	42027	.	-	2	gene_id "LL22NC03-113A11.1-006"; transcript_id "LL22NC03-113A11.1-006"; exon_number 4;
ENm004.contig27	ExonAligner	CDS	40864	40947	.	-	0	gene_id "LL22NC03-113A11.1-006"; transcript_id "LL22NC03-113A11.1-006"; exon_number 5;
ENm004.contig27	ExonAligner	CDS	38922	38971	.	-	0	gene_id "LL22NC03-113A11.1-006"; transcript_id "LL22NC03-113A11.1-006"; exon_number 6;
ENm004.contig27	ExonAligner	CDS	36542	36596	.	-	1	gene_id "LL22NC03-113A11.1-006"; transcript_id "LL22NC03-113A11.1-006"; exon_number 7;
ENm004.contig27	ExonAligner	CDS	34155	34227	.	-	0	gene_id "LL22NC03-113A11.1-006"; transcript_id "LL22NC03-113A11.1-006"; exon_number 8;
ENm004.contig27	ExonAligner	CDS	33731	33792	.	-	2	gene_id "LL22NC03-113A11.1-006"; transcript_id "LL22NC03-113A11.1-006"; exon_number 9;
ENm004.contig27	ExonAligner	CDS	32449	32509	.	-	0	gene_id "LL22NC03-113A11.1-006"; transcript_id "LL22NC03-113A11.1-006"; exon_number 10;
ENm004.contig27	ExonAligner	CDS	31970	32036	.	-	2	gene_id "LL22NC03-113A11.1-006"; transcript_id "LL22NC03-113A11.1-006"; exon_number 11;
ENm004.contig27	ExonAligner	CDS	29001	29104	.	-	1	gene_id "LL22NC03-113A11.1-006"; transcript_id "LL22NC03-113A11.1-006"; exon_number 12;
ENm004.contig27	ExonAligner	CDS	28676	28750	.	-	2	gene_id "LL22NC03-113A11.1-006"; transcript_id "LL22NC03-113A11.1-006"; exon_number 13;
ENm004.contig27	ExonAligner	CDS	26906	27034	.	-	2	gene_id "LL22NC03-113A11.1-006"; transcript_id "LL22NC03-113A11.1-006"; exon_number 14;
ENm004.contig27	ExonAligner	CDS	26383	26438	.	-	2	gene_id "LL22NC03-113A11.1-006"; transcript_id "LL22NC03-113A11.1-006"; exon_number 15;
ENm004.contig27	ExonAligner	CDS	26179	26246	.	-	0	gene_id "LL22NC03-113A11.1-006"; transcript_id "LL22NC03-113A11.1-006"; exon_number 16;
ENm004.contig27	ExonAligner	CDS	23462	23525	.	-	1	gene_id "LL22NC03-113A11.1-006"; transcript_id "LL22NC03-113A11.1-006"; exon_number 17;
ENm004.contig27	ExonAligner	CDS	22885	22915	.	-	0	gene_id "LL22NC03-113A11.1-006"; transcript_id "LL22NC03-113A11.1-006"; exon_number 18;
ENm004.contig27	ExonAligner	CDS	21898	22018	.	-	2	gene_id "LL22NC03-113A11.1-006"; transcript_id "LL22NC03-113A11.1-006"; exon_number 19;
ENm004.contig27	ExonAligner	CDS	19039	19256	.	-	1	gene_id "LL22NC03-113A11.1-006"; transcript_id "LL22NC03-113A11.1-006"; exon_number 20;
ENm004.contig27	ExonAligner	CDS	15104	15307	.	-	2	gene_id "LL22NC03-113A11.1-006"; transcript_id "LL22NC03-113A11.1-006"; exon_number 21;
ENm004.contig27	ExonAligner	CDS	13398	13533	.	-	2	gene_id "LL22NC03-113A11.1-006"; transcript_id "LL22NC03-113A11.1-006"; exon_number 22;
ENm004.contig27	ExonAligner	CDS	11308	11402	.	-	1	gene_id "LL22NC03-113A11.1-006"; transcript_id "LL22NC03-113A11.1-006"; exon_number 23;
ENm004.contig27	ExonAligner	CDS	5006	5065	.	-	2	gene_id "LL22NC03-113A11.1-006"; transcript_id "LL22NC03-113A11.1-006"; exon_number 24;
ENm004.contig27	ExonAligner	CDS	2556	2712	.	-	2	gene_id "LL22NC03-113A11.1-006"; transcript_id "LL22NC03-113A11.1-006"; exon_number 25;
ENm004.contig27	ExonAligner	CDS	424	584	.	-	1	gene_id "LL22NC03-113A11.1-006"; transcript_id "LL22NC03-113A11.1-006"; exon_number 26;
ENm004.contig27	ExonAligner	CDS	47429	47486	.	-	0	gene_id "LL22NC03-113A11.1-004"; transcript_id "LL22NC03-113A11.1-004"; exon_number 1;
ENm004.contig27	ExonAligner	CDS	44798	44885	.	-	2	gene_id "LL22NC03-113A11.1-004"; transcript_id "LL22NC03-113A11.1-004"; exon_number 2;
ENm004.contig27	ExonAligner	CDS	43214	43260	.	-	1	gene_id "LL22NC03-113A11.1-004"; transcript_id "LL22NC03-113A11.1-004"; exon_number 3;
ENm004.contig27	ExonAligner	CDS	41942	42027	.	-	2	gene_id "LL22NC03-113A11.1-004"; transcript_id "LL22NC03-113A11.1-004"; exon_number 4;
ENm004.contig27	ExonAligner	CDS	40864	40947	.	-	0	gene_id "LL22NC03-113A11.1-004"; transcript_id "LL22NC03-113A11.1-004"; exon_number 5;
ENm004.contig27	ExonAligner	CDS	38922	38971	.	-	0	gene_id "LL22NC03-113A11.1-004"; transcript_id "LL22NC03-113A11.1-004"; exon_number 6;
ENm004.contig27	ExonAligner	CDS	36542	36596	.	-	1	gene_id "LL22NC03-113A11.1-004"; transcript_id "LL22NC03-113A11.1-004"; exon_number 7;
ENm004.contig27	ExonAligner	CDS	34155	34227	.	-	0	gene_id "LL22NC03-113A11.1-004"; transcript_id "LL22NC03-113A11.1-004"; exon_number 8;
ENm004.contig27	ExonAligner	CDS	33731	33792	.	-	2	gene_id "LL22NC03-113A11.1-004"; transcript_id "LL22NC03-113A11.1-004"; exon_number 9;
ENm004.contig27	ExonAligner	CDS	32449	32509	.	-	0	gene_id "LL22NC03-113A11.1-004"; transcript_id "LL22NC03-113A11.1-004"; exon_number 10;
ENm004.contig27	ExonAligner	CDS	31970	32036	.	-	2	gene_id "LL22NC03-113A11.1-004"; transcript_id "LL22NC03-113A11.1-004"; exon_number 11;
ENm004.contig27	ExonAligner	CDS	29001	29104	.	-	1	gene_id "LL22NC03-113A11.1-004"; transcript_id "LL22NC03-113A11.1-004"; exon_number 12;
ENm004.contig27	ExonAligner	CDS	28676	28750	.	-	2	gene_id "LL22NC03-113A11.1-004"; transcript_id "LL22NC03-113A11.1-004"; exon_number 13;
ENm004.contig27	ExonAligner	CDS	26906	27034	.	-	2	gene_id "LL22NC03-113A11.1-004"; transcript_id "LL22NC03-113A11.1-004"; exon_number 14;
ENm004.contig27	ExonAligner	CDS	26383	26438	.	-	2	gene_id "LL22NC03-113A11.1-004"; transcript_id "LL22NC03-113A11.1-004"; exon_number 15;
ENm004.contig27	ExonAligner	CDS	26179	26246	.	-	0	gene_id "LL22NC03-113A11.1-004"; transcript_id "LL22NC03-113A11.1-004"; exon_number 16;
ENm004.contig27	ExonAligner	CDS	23462	23525	.	-	1	gene_id "LL22NC03-113A11.1-004"; transcript_id "LL22NC03-113A11.1-004"; exon_number 17;
ENm004.contig27	ExonAligner	CDS	22885	22915	.	-	0	gene_id "LL22NC03-113A11.1-004"; transcript_id "LL22NC03-113A11.1-004"; exon_number 18;
ENm004.contig27	ExonAligner	CDS	21898	22018	.	-	2	gene_id "LL22NC03-113A11.1-004"; transcript_id "LL22NC03-113A11.1-004"; exon_number 19;
ENm004.contig27	ExonAligner	CDS	19039	19256	.	-	1	gene_id "LL22NC03-113A11.1-004"; transcript_id "LL22NC03-113A11.1-004"; exon_number 20;
ENm004.contig27	ExonAligner	CDS	15104	15307	.	-	2	gene_id "LL22NC03-113A11.1-004"; transcript_id "LL22NC03-113A11.1-004"; exon_number 21;
ENm004.contig27	ExonAligner	CDS	13398	13533	.	-	2	gene_id "LL22NC03-113A11.1-004"; transcript_id "LL22NC03-113A11.1-004"; exon_number 22;
ENm004.contig27	ExonAligner	CDS	11308	11402	.	-	1	gene_id "LL22NC03-113A11.1-004"; transcript_id "LL22NC03-113A11.1-004"; exon_number 23;
ENm004.contig27	ExonAligner	CDS	5006	5065	.	-	2	gene_id "LL22NC03-113A11.1-004"; transcript_id "LL22NC03-113A11.1-004"; exon_number 24;
ENm004.contig27	ExonAligner	CDS	2556	2739	.	-	2	gene_id "LL22NC03-113A11.1-004"; transcript_id "LL22NC03-113A11.1-004"; exon_number 25;
ENm004.contig27	ExonAligner	CDS	424	584	.	-	1	gene_id "LL22NC03-113A11.1-004"; transcript_id "LL22NC03-113A11.1-004"; exon_number 26;
ENm004.contig27	ExonAligner	CDS	47429	47486	.	-	0	gene_id "LL22NC03-113A11.1-001"; transcript_id "LL22NC03-113A11.1-001"; exon_number 1;
ENm004.contig27	ExonAligner	CDS	44798	44885	.	-	2	gene_id "LL22NC03-113A11.1-001"; transcript_id "LL22NC03-113A11.1-001"; exon_number 2;
ENm004.contig27	ExonAligner	CDS	43214	43260	.	-	1	gene_id "LL22NC03-113A11.1-001"; transcript_id "LL22NC03-113A11.1-001"; exon_number 3;
ENm004.contig27	ExonAligner	CDS	41942	42027	.	-	2	gene_id "LL22NC03-113A11.1-001"; transcript_id "LL22NC03-113A11.1-001"; exon_number 4;
ENm004.contig27	ExonAligner	CDS	40864	40947	.	-	0	gene_id "LL22NC03-113A11.1-001"; transcript_id "LL22NC03-113A11.1-001"; exon_number 5;
ENm004.contig27	ExonAligner	CDS	38922	38971	.	-	0	gene_id "LL22NC03-113A11.1-001"; transcript_id "LL22NC03-113A11.1-001"; exon_number 6;
ENm004.contig27	ExonAligner	CDS	36542	36596	.	-	1	gene_id "LL22NC03-113A11.1-001"; transcript_id "LL22NC03-113A11.1-001"; exon_number 7;
ENm004.contig27	ExonAligner	CDS	34155	34227	.	-	0	gene_id "LL22NC03-113A11.1-001"; transcript_id "LL22NC03-113A11.1-001"; exon_number 8;
ENm004.contig27	ExonAligner	CDS	33731	33792	.	-	2	gene_id "LL22NC03-113A11.1-001"; transcript_id "LL22NC03-113A11.1-001"; exon_number 9;
ENm004.contig27	ExonAligner	CDS	32449	32509	.	-	0	gene_id "LL22NC03-113A11.1-001"; transcript_id "LL22NC03-113A11.1-001"; exon_number 10;
ENm004.contig27	ExonAligner	CDS	31970	32036	.	-	2	gene_id "LL22NC03-113A11.1-001"; transcript_id "LL22NC03-113A11.1-001"; exon_number 11;
ENm004.contig27	ExonAligner	CDS	29001	29104	.	-	1	gene_id "LL22NC03-113A11.1-001"; transcript_id "LL22NC03-113A11.1-001"; exon_number 12;
ENm004.contig27	ExonAligner	CDS	28676	28750	.	-	2	gene_id "LL22NC03-113A11.1-001"; transcript_id "LL22NC03-113A11.1-001"; exon_number 13;
ENm004.contig27	ExonAligner	CDS	26906	27034	.	-	2	gene_id "LL22NC03-113A11.1-001"; transcript_id "LL22NC03-113A11.1-001"; exon_number 14;
ENm004.contig27	ExonAligner	CDS	26383	26438	.	-	2	gene_id "LL22NC03-113A11.1-001"; transcript_id "LL22NC03-113A11.1-001"; exon_number 15;
ENm004.contig27	ExonAligner	CDS	26179	26246	.	-	0	gene_id "LL22NC03-113A11.1-001"; transcript_id "LL22NC03-113A11.1-001"; exon_number 16;
ENm004.contig27	ExonAligner	CDS	23462	23525	.	-	1	gene_id "LL22NC03-113A11.1-001"; transcript_id "LL22NC03-113A11.1-001"; exon_number 17;
ENm004.contig27	ExonAligner	CDS	22885	22915	.	-	0	gene_id "LL22NC03-113A11.1-001"; transcript_id "LL22NC03-113A11.1-001"; exon_number 18;
ENm004.contig27	ExonAligner	CDS	21898	22018	.	-	2	gene_id "LL22NC03-113A11.1-001"; transcript_id "LL22NC03-113A11.1-001"; exon_number 19;
ENm004.contig27	ExonAligner	CDS	19039	19256	.	-	1	gene_id "LL22NC03-113A11.1-001"; transcript_id "LL22NC03-113A11.1-001"; exon_number 20;
ENm004.contig27	ExonAligner	CDS	15104	15307	.	-	2	gene_id "LL22NC03-113A11.1-001"; transcript_id "LL22NC03-113A11.1-001"; exon_number 21;
ENm004.contig27	ExonAligner	CDS	13398	13533	.	-	2	gene_id "LL22NC03-113A11.1-001"; transcript_id "LL22NC03-113A11.1-001"; exon_number 22;
ENm004.contig27	ExonAligner	CDS	11308	11402	.	-	1	gene_id "LL22NC03-113A11.1-001"; transcript_id "LL22NC03-113A11.1-001"; exon_number 23;
ENm004.contig27	ExonAligner	CDS	5006	5065	.	-	2	gene_id "LL22NC03-113A11.1-001"; transcript_id "LL22NC03-113A11.1-001"; exon_number 24;
ENm004.contig27	ExonAligner	CDS	2556	2712	.	-	2	gene_id "LL22NC03-113A11.1-001"; transcript_id "LL22NC03-113A11.1-001"; exon_number 25;
ENm004.contig27	ExonAligner	CDS	424	584	.	-	1	gene_id "LL22NC03-113A11.1-001"; transcript_id "LL22NC03-113A11.1-001"; exon_number 26;
ENm004.contig18	ExonAligner	CDS	57280	57387	.	+	0	gene_id "RP1-149A16.6-001"; transcript_id "RP1-149A16.6-001"; exon_number 1;
ENm004.contig18	ExonAligner	CDS	56757	56876	.	+	0	gene_id "RP1-149A16.6-001"; transcript_id "RP1-149A16.6-001"; exon_number 2;
ENm004.contig18	ExonAligner	CDS	55841	55951	.	+	0	gene_id "RP1-149A16.6-001"; transcript_id "RP1-149A16.6-001"; exon_number 3;
ENm004.contig18	ExonAligner	CDS	54603	54791	.	+	0	gene_id "RP1-149A16.6-001"; transcript_id "RP1-149A16.6-001"; exon_number 4;
ENm004.contig18	ExonAligner	CDS	52747	52922	.	+	2	gene_id "RP1-149A16.6-001"; transcript_id "RP1-149A16.6-001"; exon_number 5;
ENm004.contig18	ExonAligner	CDS	51135	51294	.	+	0	gene_id "RP1-149A16.6-001"; transcript_id "RP1-149A16.6-001"; exon_number 6;
ENm004.contig18	ExonAligner	CDS	48993	49149	.	+	1	gene_id "RP1-149A16.6-001"; transcript_id "RP1-149A16.6-001"; exon_number 7;
ENm004.contig18	ExonAligner	CDS	47723	47879	.	+	2	gene_id "RP1-149A16.6-001"; transcript_id "RP1-149A16.6-001"; exon_number 8;
ENm004.contig18	ExonAligner	CDS	47033	47132	.	+	0	gene_id "RP1-149A16.6-001"; transcript_id "RP1-149A16.6-001"; exon_number 9;
ENm004.contig18	ExonAligner	CDS	44740	44807	.	+	2	gene_id "RP1-149A16.6-001"; transcript_id "RP1-149A16.6-001"; exon_number 10;
ENm004.contig18	ExonAligner	CDS	43523	43601	.	+	0	gene_id "RP1-149A16.6-001"; transcript_id "RP1-149A16.6-001"; exon_number 11;
ENm004.contig12	ExonAligner	CDS	9569	9658	.	-	0	gene_id "LL22NC03-28H9.1-001"; transcript_id "LL22NC03-28H9.1-001"; exon_number 9;
ENm004.contig12	ExonAligner	CDS	14713	14869	.	-	1	gene_id "LL22NC03-28H9.1-001"; transcript_id "LL22NC03-28H9.1-001"; exon_number 10;
ENm004.contig12	ExonAligner	CDS	43538	43629	.	-	0	gene_id "LL22NC03-28H9.1-001"; transcript_id "LL22NC03-28H9.1-001"; exon_number 11;
ENm004.contig12	ExonAligner	CDS	72357	72414	.	-	1	gene_id "LL22NC03-28H9.1-001"; transcript_id "LL22NC03-28H9.1-001"; exon_number 12;
ENm004.contig12	ExonAligner	CDS	86765	87078	.	-	0	gene_id "LL22NC03-28H9.1-001"; transcript_id "LL22NC03-28H9.1-001"; exon_number 13;
ENm004.contig12	ExonAligner	CDS	1721	1832	.	+	0	gene_id "RP1-309I22.1-001"; transcript_id "RP1-309I22.1-001"; exon_number 3;
ENm004.contig12	ExonAligner	CDS	3143	3264	.	+	2	gene_id "RP1-309I22.1-001"; transcript_id "RP1-309I22.1-001"; exon_number 4;
ENm004.contig12	ExonAligner	CDS	1721	1832	.	+	0	gene_id "RP1-309I22.1-003"; transcript_id "RP1-309I22.1-003"; exon_number 3;
ENm004.contig12	ExonAligner	CDS	3143	3264	.	+	2	gene_id "RP1-309I22.1-003"; transcript_id "RP1-309I22.1-003"; exon_number 4;
ENm004.contig12	ExonAligner	CDS	1721	1832	.	+	0	gene_id "RP1-309I22.1-002"; transcript_id "RP1-309I22.1-002"; exon_number 3;
ENm004.contig12	ExonAligner	CDS	3143	3238	.	+	2	gene_id "RP1-309I22.1-002"; transcript_id "RP1-309I22.1-002"; exon_number 4;
ENm004.contig12	ExonAligner	CDS	72385	72414	.	-	1	gene_id "LL22NC03-28H9.1-008"; transcript_id "LL22NC03-28H9.1-008"; exon_number 1;
ENm004.contig12	ExonAligner	CDS	86765	87078	.	-	0	gene_id "LL22NC03-28H9.1-008"; transcript_id "LL22NC03-28H9.1-008"; exon_number 2;
ENm005.contig19	ExonAligner	CDS	15812	16008	.	-	2	gene_id "AP000272.65-001"; transcript_id "AP000272.65-001"; exon_number 2;
ENm005.contig19	ExonAligner	CDS	13259	13382	.	-	0	gene_id "AP000272.65-001"; transcript_id "AP000272.65-001"; exon_number 3;
ENm005.contig19	ExonAligner	CDS	11541	11693	.	-	2	gene_id "AP000272.65-001"; transcript_id "AP000272.65-001"; exon_number 4;
ENm005.contig19	ExonAligner	CDS	9126	9266	.	-	2	gene_id "AP000272.65-001"; transcript_id "AP000272.65-001"; exon_number 5;
ENm005.contig19	ExonAligner	CDS	6590	6664	.	-	2	gene_id "AP000272.65-001"; transcript_id "AP000272.65-001"; exon_number 6;
ENm005.contig19	ExonAligner	CDS	4937	5020	.	-	2	gene_id "AP000272.65-001"; transcript_id "AP000272.65-001"; exon_number 7;
ENm005.contig19	ExonAligner	CDS	3394	3767	.	-	2	gene_id "AP000272.65-001"; transcript_id "AP000272.65-001"; exon_number 8;
ENm005.contig19	ExonAligner	CDS	15812	16008	.	-	2	gene_id "AP000272.65-002"; transcript_id "AP000272.65-002"; exon_number 2;
ENm005.contig19	ExonAligner	CDS	13259	13382	.	-	0	gene_id "AP000272.65-002"; transcript_id "AP000272.65-002"; exon_number 3;
ENm005.contig19	ExonAligner	CDS	11541	11693	.	-	2	gene_id "AP000272.65-002"; transcript_id "AP000272.65-002"; exon_number 4;
ENm005.contig19	ExonAligner	CDS	9126	9266	.	-	2	gene_id "AP000272.65-002"; transcript_id "AP000272.65-002"; exon_number 5;
ENm005.contig19	ExonAligner	CDS	6599	6664	.	-	2	gene_id "AP000272.65-002"; transcript_id "AP000272.65-002"; exon_number 6;
ENm005.contig19	ExonAligner	CDS	4937	5020	.	-	2	gene_id "AP000272.65-002"; transcript_id "AP000272.65-002"; exon_number 7;
ENm005.contig19	ExonAligner	CDS	3394	3767	.	-	2	gene_id "AP000272.65-002"; transcript_id "AP000272.65-002"; exon_number 8;
ENm005.contig2	ExonAligner	CDS	69149	70000	.	+	0	gene_id "AP000275.63-004"; transcript_id "AP000275.63-004"; exon_number 1;
ENm005.contig2	ExonAligner	CDS	62878	63098	.	+	2	gene_id "AP000275.63-004"; transcript_id "AP000275.63-004"; exon_number 2;
ENm005.contig2	ExonAligner	CDS	61975	62083	.	+	0	gene_id "AP000275.63-004"; transcript_id "AP000275.63-004"; exon_number 3;
ENm005.contig2	ExonAligner	CDS	61223	61293	.	+	2	gene_id "AP000275.63-004"; transcript_id "AP000275.63-004"; exon_number 4;
ENm005.contig2	ExonAligner	CDS	61082	61120	.	+	2	gene_id "AP000275.63-004"; transcript_id "AP000275.63-004"; exon_number 5;
ENm005.contig2	ExonAligner	CDS	58689	58736	.	+	2	gene_id "AP000275.63-004"; transcript_id "AP000275.63-004"; exon_number 6;
ENm005.contig2	ExonAligner	CDS	57322	57360	.	+	2	gene_id "AP000275.63-004"; transcript_id "AP000275.63-004"; exon_number 7;
ENm005.contig2	ExonAligner	CDS	56663	56800	.	+	2	gene_id "AP000275.63-004"; transcript_id "AP000275.63-004"; exon_number 8;
ENm005.contig2	ExonAligner	CDS	53865	54080	.	+	2	gene_id "AP000275.63-004"; transcript_id "AP000275.63-004"; exon_number 9;
ENm005.contig2	ExonAligner	CDS	52994	53156	.	+	0	gene_id "AP000275.63-004"; transcript_id "AP000275.63-004"; exon_number 10;
ENm005.contig2	ExonAligner	CDS	50750	50828	.	+	1	gene_id "AP000275.63-004"; transcript_id "AP000275.63-004"; exon_number 11;
ENm005.contig2	ExonAligner	CDS	49437	49652	.	+	1	gene_id "AP000275.63-004"; transcript_id "AP000275.63-004"; exon_number 12;
ENm005.contig2	ExonAligner	CDS	49215	49332	.	+	2	gene_id "AP000275.63-004"; transcript_id "AP000275.63-004"; exon_number 13;
ENm005.contig2	ExonAligner	CDS	48074	48230	.	+	0	gene_id "AP000275.63-004"; transcript_id "AP000275.63-004"; exon_number 14;
ENm005.contig2	ExonAligner	CDS	47340	47493	.	+	0	gene_id "AP000275.63-004"; transcript_id "AP000275.63-004"; exon_number 15;
ENm005.contig2	ExonAligner	CDS	46778	46970	.	+	1	gene_id "AP000275.63-004"; transcript_id "AP000275.63-004"; exon_number 16;
ENm005.contig2	ExonAligner	CDS	45033	45173	.	+	1	gene_id "AP000275.63-004"; transcript_id "AP000275.63-004"; exon_number 17;
ENm005.contig2	ExonAligner	CDS	36013	36091	.	+	2	gene_id "AP000275.63-004"; transcript_id "AP000275.63-004"; exon_number 18;
ENm005.contig2	ExonAligner	CDS	34542	34727	.	+	2	gene_id "AP000275.63-004"; transcript_id "AP000275.63-004"; exon_number 19;
ENm005.contig2	ExonAligner	CDS	30325	30342	.	+	2	gene_id "AP000275.63-004"; transcript_id "AP000275.63-004"; exon_number 20;
ENm005.contig2	ExonAligner	CDS	29274	29424	.	+	0	gene_id "AP000275.63-004"; transcript_id "AP000275.63-004"; exon_number 21;
ENm005.contig2	ExonAligner	CDS	24673	24819	.	+	0	gene_id "AP000275.63-004"; transcript_id "AP000275.63-004"; exon_number 22;
ENm005.contig2	ExonAligner	CDS	23745	23820	.	+	1	gene_id "AP000275.63-004"; transcript_id "AP000275.63-004"; exon_number 23;
ENm005.contig2	ExonAligner	CDS	21748	21911	.	+	0	gene_id "AP000275.63-004"; transcript_id "AP000275.63-004"; exon_number 24;
ENm005.contig2	ExonAligner	CDS	19236	19332	.	+	1	gene_id "AP000275.63-004"; transcript_id "AP000275.63-004"; exon_number 25;
ENm005.contig2	ExonAligner	CDS	19028	19089	.	+	0	gene_id "AP000275.63-004"; transcript_id "AP000275.63-004"; exon_number 26;
ENm005.contig2	ExonAligner	CDS	12315	12392	.	+	0	gene_id "AP000275.63-004"; transcript_id "AP000275.63-004"; exon_number 27;
ENm005.contig2	ExonAligner	CDS	10463	10688	.	+	1	gene_id "AP000275.63-004"; transcript_id "AP000275.63-004"; exon_number 28;
ENm005.contig2	ExonAligner	CDS	9412	9679	.	+	2	gene_id "AP000275.63-004"; transcript_id "AP000275.63-004"; exon_number 29;
ENm005.contig2	ExonAligner	CDS	7514	7600	.	+	2	gene_id "AP000275.63-004"; transcript_id "AP000275.63-004"; exon_number 30;
ENm005.contig2	ExonAligner	CDS	258	381	.	+	0	gene_id "AP000275.63-004"; transcript_id "AP000275.63-004"; exon_number 31;
ENm005.contig2	ExonAligner	CDS	65440	65460	.	+	0	gene_id "AP000275.63-003"; transcript_id "AP000275.63-003"; exon_number 1;
ENm005.contig2	ExonAligner	CDS	62878	63098	.	+	2	gene_id "AP000275.63-003"; transcript_id "AP000275.63-003"; exon_number 2;
ENm005.contig2	ExonAligner	CDS	61975	62083	.	+	0	gene_id "AP000275.63-003"; transcript_id "AP000275.63-003"; exon_number 3;
ENm005.contig2	ExonAligner	CDS	61223	61293	.	+	2	gene_id "AP000275.63-003"; transcript_id "AP000275.63-003"; exon_number 4;
ENm005.contig2	ExonAligner	CDS	61082	61120	.	+	2	gene_id "AP000275.63-003"; transcript_id "AP000275.63-003"; exon_number 5;
ENm005.contig2	ExonAligner	CDS	57322	57360	.	+	2	gene_id "AP000275.63-003"; transcript_id "AP000275.63-003"; exon_number 6;
ENm005.contig2	ExonAligner	CDS	56739	56797	.	+	1	gene_id "AP000275.63-003"; transcript_id "AP000275.63-003"; exon_number 7;
ENm005.contig2	ExonAligner	CDS	53865	54080	.	+	2	gene_id "AP000275.63-003"; transcript_id "AP000275.63-003"; exon_number 9;
ENm005.contig2	ExonAligner	CDS	52994	53156	.	+	0	gene_id "AP000275.63-003"; transcript_id "AP000275.63-003"; exon_number 10;
ENm005.contig2	ExonAligner	CDS	50750	50828	.	+	1	gene_id "AP000275.63-003"; transcript_id "AP000275.63-003"; exon_number 11;
ENm005.contig2	ExonAligner	CDS	49437	49652	.	+	1	gene_id "AP000275.63-003"; transcript_id "AP000275.63-003"; exon_number 12;
ENm005.contig2	ExonAligner	CDS	49215	49332	.	+	2	gene_id "AP000275.63-003"; transcript_id "AP000275.63-003"; exon_number 13;
ENm005.contig2	ExonAligner	CDS	48074	48230	.	+	0	gene_id "AP000275.63-003"; transcript_id "AP000275.63-003"; exon_number 14;
ENm005.contig2	ExonAligner	CDS	47340	47493	.	+	0	gene_id "AP000275.63-003"; transcript_id "AP000275.63-003"; exon_number 15;
ENm005.contig2	ExonAligner	CDS	46778	46970	.	+	1	gene_id "AP000275.63-003"; transcript_id "AP000275.63-003"; exon_number 16;
ENm005.contig2	ExonAligner	CDS	45033	45173	.	+	1	gene_id "AP000275.63-003"; transcript_id "AP000275.63-003"; exon_number 17;
ENm005.contig2	ExonAligner	CDS	36013	36091	.	+	2	gene_id "AP000275.63-003"; transcript_id "AP000275.63-003"; exon_number 18;
ENm005.contig2	ExonAligner	CDS	34542	34727	.	+	2	gene_id "AP000275.63-003"; transcript_id "AP000275.63-003"; exon_number 19;
ENm005.contig2	ExonAligner	CDS	30325	30342	.	+	2	gene_id "AP000275.63-003"; transcript_id "AP000275.63-003"; exon_number 20;
ENm005.contig2	ExonAligner	CDS	29274	29424	.	+	0	gene_id "AP000275.63-003"; transcript_id "AP000275.63-003"; exon_number 21;
ENm005.contig2	ExonAligner	CDS	24673	24819	.	+	0	gene_id "AP000275.63-003"; transcript_id "AP000275.63-003"; exon_number 22;
ENm005.contig2	ExonAligner	CDS	23745	23820	.	+	1	gene_id "AP000275.63-003"; transcript_id "AP000275.63-003"; exon_number 23;
ENm005.contig2	ExonAligner	CDS	21748	21911	.	+	0	gene_id "AP000275.63-003"; transcript_id "AP000275.63-003"; exon_number 24;
ENm005.contig2	ExonAligner	CDS	19236	19332	.	+	1	gene_id "AP000275.63-003"; transcript_id "AP000275.63-003"; exon_number 25;
ENm005.contig2	ExonAligner	CDS	19028	19089	.	+	0	gene_id "AP000275.63-003"; transcript_id "AP000275.63-003"; exon_number 26;
ENm005.contig2	ExonAligner	CDS	12315	12392	.	+	0	gene_id "AP000275.63-003"; transcript_id "AP000275.63-003"; exon_number 27;
ENm005.contig2	ExonAligner	CDS	10463	10688	.	+	1	gene_id "AP000275.63-003"; transcript_id "AP000275.63-003"; exon_number 28;
ENm005.contig2	ExonAligner	CDS	9412	9679	.	+	2	gene_id "AP000275.63-003"; transcript_id "AP000275.63-003"; exon_number 29;
ENm005.contig2	ExonAligner	CDS	7514	7600	.	+	2	gene_id "AP000275.63-003"; transcript_id "AP000275.63-003"; exon_number 30;
ENm005.contig2	ExonAligner	CDS	258	381	.	+	0	gene_id "AP000275.63-003"; transcript_id "AP000275.63-003"; exon_number 31;
ENm005.contig2	ExonAligner	CDS	65440	65460	.	+	0	gene_id "AP000275.63-001"; transcript_id "AP000275.63-001"; exon_number 1;
ENm005.contig2	ExonAligner	CDS	62878	63098	.	+	2	gene_id "AP000275.63-001"; transcript_id "AP000275.63-001"; exon_number 2;
ENm005.contig2	ExonAligner	CDS	61975	62083	.	+	0	gene_id "AP000275.63-001"; transcript_id "AP000275.63-001"; exon_number 3;
ENm005.contig2	ExonAligner	CDS	61223	61293	.	+	2	gene_id "AP000275.63-001"; transcript_id "AP000275.63-001"; exon_number 4;
ENm005.contig2	ExonAligner	CDS	61082	61120	.	+	2	gene_id "AP000275.63-001"; transcript_id "AP000275.63-001"; exon_number 5;
ENm005.contig2	ExonAligner	CDS	58689	58736	.	+	2	gene_id "AP000275.63-001"; transcript_id "AP000275.63-001"; exon_number 6;
ENm005.contig2	ExonAligner	CDS	57322	57360	.	+	2	gene_id "AP000275.63-001"; transcript_id "AP000275.63-001"; exon_number 7;
ENm005.contig2	ExonAligner	CDS	56663	56800	.	+	2	gene_id "AP000275.63-001"; transcript_id "AP000275.63-001"; exon_number 8;
ENm005.contig2	ExonAligner	CDS	53865	54080	.	+	2	gene_id "AP000275.63-001"; transcript_id "AP000275.63-001"; exon_number 9;
ENm005.contig2	ExonAligner	CDS	52994	53156	.	+	0	gene_id "AP000275.63-001"; transcript_id "AP000275.63-001"; exon_number 10;
ENm005.contig2	ExonAligner	CDS	50750	50828	.	+	1	gene_id "AP000275.63-001"; transcript_id "AP000275.63-001"; exon_number 11;
ENm005.contig2	ExonAligner	CDS	49437	49652	.	+	1	gene_id "AP000275.63-001"; transcript_id "AP000275.63-001"; exon_number 12;
ENm005.contig2	ExonAligner	CDS	49215	49332	.	+	2	gene_id "AP000275.63-001"; transcript_id "AP000275.63-001"; exon_number 13;
ENm005.contig2	ExonAligner	CDS	48074	48230	.	+	0	gene_id "AP000275.63-001"; transcript_id "AP000275.63-001"; exon_number 14;
ENm005.contig2	ExonAligner	CDS	47340	47493	.	+	0	gene_id "AP000275.63-001"; transcript_id "AP000275.63-001"; exon_number 15;
ENm005.contig2	ExonAligner	CDS	46778	46970	.	+	1	gene_id "AP000275.63-001"; transcript_id "AP000275.63-001"; exon_number 16;
ENm005.contig2	ExonAligner	CDS	45033	45173	.	+	1	gene_id "AP000275.63-001"; transcript_id "AP000275.63-001"; exon_number 17;
ENm005.contig2	ExonAligner	CDS	36013	36091	.	+	2	gene_id "AP000275.63-001"; transcript_id "AP000275.63-001"; exon_number 18;
ENm005.contig2	ExonAligner	CDS	34542	34727	.	+	2	gene_id "AP000275.63-001"; transcript_id "AP000275.63-001"; exon_number 19;
ENm005.contig2	ExonAligner	CDS	30325	30342	.	+	2	gene_id "AP000275.63-001"; transcript_id "AP000275.63-001"; exon_number 20;
ENm005.contig2	ExonAligner	CDS	29274	29424	.	+	0	gene_id "AP000275.63-001"; transcript_id "AP000275.63-001"; exon_number 21;
ENm005.contig2	ExonAligner	CDS	24673	24819	.	+	0	gene_id "AP000275.63-001"; transcript_id "AP000275.63-001"; exon_number 22;
ENm005.contig2	ExonAligner	CDS	23745	23820	.	+	1	gene_id "AP000275.63-001"; transcript_id "AP000275.63-001"; exon_number 23;
ENm005.contig2	ExonAligner	CDS	21748	21911	.	+	0	gene_id "AP000275.63-001"; transcript_id "AP000275.63-001"; exon_number 24;
ENm005.contig2	ExonAligner	CDS	19236	19332	.	+	1	gene_id "AP000275.63-001"; transcript_id "AP000275.63-001"; exon_number 25;
ENm005.contig2	ExonAligner	CDS	19028	19089	.	+	0	gene_id "AP000275.63-001"; transcript_id "AP000275.63-001"; exon_number 26;
ENm005.contig2	ExonAligner	CDS	12315	12392	.	+	0	gene_id "AP000275.63-001"; transcript_id "AP000275.63-001"; exon_number 27;
ENm005.contig2	ExonAligner	CDS	10463	10688	.	+	1	gene_id "AP000275.63-001"; transcript_id "AP000275.63-001"; exon_number 28;
ENm005.contig2	ExonAligner	CDS	9412	9679	.	+	2	gene_id "AP000275.63-001"; transcript_id "AP000275.63-001"; exon_number 29;
ENm005.contig2	ExonAligner	CDS	7514	7600	.	+	2	gene_id "AP000275.63-001"; transcript_id "AP000275.63-001"; exon_number 30;
ENm005.contig2	ExonAligner	CDS	258	381	.	+	0	gene_id "AP000275.63-001"; transcript_id "AP000275.63-001"; exon_number 31;
ENm005.contig2	ExonAligner	CDS	62878	62988	.	+	1	gene_id "AP000275.63-008"; transcript_id "AP000275.63-008"; exon_number 1;
ENm005.contig2	ExonAligner	CDS	61975	62083	.	+	2	gene_id "AP000275.63-008"; transcript_id "AP000275.63-008"; exon_number 2;
ENm005.contig2	ExonAligner	CDS	61223	61293	.	+	1	gene_id "AP000275.63-008"; transcript_id "AP000275.63-008"; exon_number 3;
ENm005.contig2	ExonAligner	CDS	46778	46930	.	+	1	gene_id "AP000275.63-002"; transcript_id "AP000275.63-002"; exon_number 1;
ENm005.contig2	ExonAligner	CDS	45033	45173	.	+	1	gene_id "AP000275.63-002"; transcript_id "AP000275.63-002"; exon_number 2;
ENm005.contig2	ExonAligner	CDS	36013	36091	.	+	2	gene_id "AP000275.63-002"; transcript_id "AP000275.63-002"; exon_number 3;
ENm005.contig2	ExonAligner	CDS	34542	34727	.	+	2	gene_id "AP000275.63-002"; transcript_id "AP000275.63-002"; exon_number 4;
ENm005.contig2	ExonAligner	CDS	29265	29424	.	+	0	gene_id "AP000275.63-002"; transcript_id "AP000275.63-002"; exon_number 5;
ENm005.contig2	ExonAligner	CDS	24673	24819	.	+	0	gene_id "AP000275.63-002"; transcript_id "AP000275.63-002"; exon_number 6;
ENm005.contig2	ExonAligner	CDS	23745	23820	.	+	1	gene_id "AP000275.63-002"; transcript_id "AP000275.63-002"; exon_number 7;
ENm005.contig2	ExonAligner	CDS	21748	21911	.	+	0	gene_id "AP000275.63-002"; transcript_id "AP000275.63-002"; exon_number 8;
ENm005.contig2	ExonAligner	CDS	19236	19332	.	+	1	gene_id "AP000275.63-002"; transcript_id "AP000275.63-002"; exon_number 9;
ENm005.contig2	ExonAligner	CDS	19028	19089	.	+	0	gene_id "AP000275.63-002"; transcript_id "AP000275.63-002"; exon_number 10;
ENm005.contig2	ExonAligner	CDS	12315	12392	.	+	0	gene_id "AP000275.63-002"; transcript_id "AP000275.63-002"; exon_number 11;
ENm005.contig2	ExonAligner	CDS	10463	10688	.	+	1	gene_id "AP000275.63-002"; transcript_id "AP000275.63-002"; exon_number 12;
ENm005.contig2	ExonAligner	CDS	9412	9679	.	+	2	gene_id "AP000275.63-002"; transcript_id "AP000275.63-002"; exon_number 13;
ENm005.contig2	ExonAligner	CDS	7514	7600	.	+	2	gene_id "AP000275.63-002"; transcript_id "AP000275.63-002"; exon_number 14;
ENm005.contig2	ExonAligner	CDS	258	381	.	+	0	gene_id "AP000275.63-002"; transcript_id "AP000275.63-002"; exon_number 15;
ENm005.contig8	ExonAligner	CDS	23448	23565	.	+	1	gene_id "AP000279.68-001"; transcript_id "AP000279.68-001"; exon_number 1;
ENm005.contig8	ExonAligner	CDS	21875	22029	.	+	0	gene_id "AP000279.68-001"; transcript_id "AP000279.68-001"; exon_number 2;
ENm005.contig8	ExonAligner	CDS	20862	21008	.	+	0	gene_id "AP000279.68-001"; transcript_id "AP000279.68-001"; exon_number 3;
ENm005.contig8	ExonAligner	CDS	20184	20244	.	+	1	gene_id "AP000279.68-001"; transcript_id "AP000279.68-001"; exon_number 4;
ENm005.contig8	ExonAligner	CDS	18940	19010	.	+	0	gene_id "AP000279.68-001"; transcript_id "AP000279.68-001"; exon_number 5;
ENm005.contig8	ExonAligner	CDS	18355	18470	.	+	2	gene_id "AP000279.68-001"; transcript_id "AP000279.68-001"; exon_number 6;
ENm005.contig8	ExonAligner	CDS	17361	17499	.	+	0	gene_id "AP000279.68-001"; transcript_id "AP000279.68-001"; exon_number 7;
ENm005.contig8	ExonAligner	CDS	16068	16261	.	+	2	gene_id "AP000279.68-001"; transcript_id "AP000279.68-001"; exon_number 8;
ENm005.contig8	ExonAligner	CDS	15067	15176	.	+	1	gene_id "AP000279.68-001"; transcript_id "AP000279.68-001"; exon_number 9;
ENm005.contig8	ExonAligner	CDS	7756	7846	.	+	2	gene_id "AP000279.68-001"; transcript_id "AP000279.68-001"; exon_number 10;
ENm005.contig8	ExonAligner	CDS	6135	6318	.	+	1	gene_id "AP000279.68-001"; transcript_id "AP000279.68-001"; exon_number 12;
ENm005.contig8	ExonAligner	CDS	5403	5614	.	+	0	gene_id "AP000279.68-001"; transcript_id "AP000279.68-001"; exon_number 13;
ENm005.contig8	ExonAligner	CDS	3900	3997	.	+	2	gene_id "AP000279.68-001"; transcript_id "AP000279.68-001"; exon_number 14;
ENm005.contig8	ExonAligner	CDS	2023	2244	.	+	2	gene_id "AP000279.68-001"; transcript_id "AP000279.68-001"; exon_number 15;
ENm005.contig8	ExonAligner	CDS	1435	1611	.	+	2	gene_id "AP000279.68-001"; transcript_id "AP000279.68-001"; exon_number 16;
ENm005.contig8	ExonAligner	CDS	617	745	.	+	2	gene_id "AP000279.68-001"; transcript_id "AP000279.68-001"; exon_number 17;
ENm005.contig8	ExonAligner	CDS	20184	20244	.	+	1	gene_id "AP000279.68-005"; transcript_id "AP000279.68-005"; exon_number 2;
ENm005.contig8	ExonAligner	CDS	18940	19010	.	+	0	gene_id "AP000279.68-005"; transcript_id "AP000279.68-005"; exon_number 3;
ENm005.contig8	ExonAligner	CDS	18355	18470	.	+	2	gene_id "AP000279.68-005"; transcript_id "AP000279.68-005"; exon_number 4;
ENm005.contig8	ExonAligner	CDS	17361	17499	.	+	0	gene_id "AP000279.68-005"; transcript_id "AP000279.68-005"; exon_number 5;
ENm005.contig8	ExonAligner	CDS	16068	16261	.	+	2	gene_id "AP000279.68-005"; transcript_id "AP000279.68-005"; exon_number 6;
ENm005.contig8	ExonAligner	CDS	15067	15176	.	+	1	gene_id "AP000279.68-005"; transcript_id "AP000279.68-005"; exon_number 7;
ENm005.contig8	ExonAligner	CDS	7756	7846	.	+	2	gene_id "AP000279.68-005"; transcript_id "AP000279.68-005"; exon_number 8;
ENm005.contig8	ExonAligner	CDS	6135	6318	.	+	1	gene_id "AP000279.68-005"; transcript_id "AP000279.68-005"; exon_number 10;
ENm005.contig8	ExonAligner	CDS	5403	5614	.	+	0	gene_id "AP000279.68-005"; transcript_id "AP000279.68-005"; exon_number 11;
ENm005.contig8	ExonAligner	CDS	3900	3997	.	+	2	gene_id "AP000279.68-005"; transcript_id "AP000279.68-005"; exon_number 12;
ENm005.contig8	ExonAligner	CDS	2023	2244	.	+	2	gene_id "AP000279.68-005"; transcript_id "AP000279.68-005"; exon_number 13;
ENm005.contig8	ExonAligner	CDS	1435	1611	.	+	2	gene_id "AP000279.68-005"; transcript_id "AP000279.68-005"; exon_number 14;
ENm005.contig8	ExonAligner	CDS	617	745	.	+	2	gene_id "AP000279.68-005"; transcript_id "AP000279.68-005"; exon_number 15;
ENm005.contig8	ExonAligner	CDS	6135	6318	.	+	1	gene_id "AP000279.68-004"; transcript_id "AP000279.68-004"; exon_number 2;
ENm005.contig8	ExonAligner	CDS	5403	5614	.	+	0	gene_id "AP000279.68-004"; transcript_id "AP000279.68-004"; exon_number 3;
ENm005.contig8	ExonAligner	CDS	3900	3997	.	+	2	gene_id "AP000279.68-004"; transcript_id "AP000279.68-004"; exon_number 4;
ENm005.contig8	ExonAligner	CDS	2023	2244	.	+	2	gene_id "AP000279.68-004"; transcript_id "AP000279.68-004"; exon_number 5;
ENm005.contig8	ExonAligner	CDS	1435	1611	.	+	2	gene_id "AP000279.68-004"; transcript_id "AP000279.68-004"; exon_number 6;
ENm005.contig8	ExonAligner	CDS	617	745	.	+	2	gene_id "AP000279.68-004"; transcript_id "AP000279.68-004"; exon_number 7;
ENm005.contig22	ExonAligner	CDS	12241	12280	.	-	1	gene_id "AP000300.7-001"; transcript_id "AP000300.7-001"; exon_number 1;
ENm005.contig22	ExonAligner	CDS	12901	12958	.	-	2	gene_id "AP000300.7-001"; transcript_id "AP000300.7-001"; exon_number 2;
ENm005.contig22	ExonAligner	CDS	13270	13362	.	-	2	gene_id "AP000300.7-001"; transcript_id "AP000300.7-001"; exon_number 3;
ENm005.contig22	ExonAligner	CDS	13944	14011	.	-	1	gene_id "AP000300.7-001"; transcript_id "AP000300.7-001"; exon_number 4;
ENm005.contig22	ExonAligner	CDS	16996	17108	.	-	0	gene_id "AP000300.7-001"; transcript_id "AP000300.7-001"; exon_number 5;
ENm005.contig22	ExonAligner	CDS	19840	19938	.	-	0	gene_id "AP000300.7-001"; transcript_id "AP000300.7-001"; exon_number 6;
ENm005.contig25	ExonAligner	CDS	44603	44785	.	-	0	gene_id "AP000302.60-006"; transcript_id "AP000302.60-006"; exon_number 1;
ENm005.contig25	ExonAligner	CDS	44911	45026	.	-	2	gene_id "AP000302.60-006"; transcript_id "AP000302.60-006"; exon_number 2;
ENm005.contig25	ExonAligner	CDS	45487	45628	.	-	0	gene_id "AP000302.60-006"; transcript_id "AP000302.60-006"; exon_number 3;
ENm005.contig25	ExonAligner	CDS	45951	46081	.	-	2	gene_id "AP000302.60-006"; transcript_id "AP000302.60-006"; exon_number 4;
ENm005.contig25	ExonAligner	CDS	47061	47195	.	-	2	gene_id "AP000302.60-006"; transcript_id "AP000302.60-006"; exon_number 5;
ENm005.contig25	ExonAligner	CDS	47610	47810	.	-	2	gene_id "AP000302.60-006"; transcript_id "AP000302.60-006"; exon_number 6;
ENm005.contig25	ExonAligner	CDS	48667	48813	.	-	2	gene_id "AP000302.60-006"; transcript_id "AP000302.60-006"; exon_number 7;
ENm005.contig25	ExonAligner	CDS	49132	49377	.	-	2	gene_id "AP000302.60-006"; transcript_id "AP000302.60-006"; exon_number 8;
ENm005.contig25	ExonAligner	CDS	50357	50549	.	-	0	gene_id "AP000302.60-006"; transcript_id "AP000302.60-006"; exon_number 9;
ENm005.contig25	ExonAligner	CDS	51617	51720	.	-	2	gene_id "AP000302.60-006"; transcript_id "AP000302.60-006"; exon_number 10;
ENm005.contig25	ExonAligner	CDS	52837	52928	.	-	1	gene_id "AP000302.60-006"; transcript_id "AP000302.60-006"; exon_number 11;
ENm005.contig25	ExonAligner	CDS	54867	55098	.	-	2	gene_id "AP000302.60-006"; transcript_id "AP000302.60-006"; exon_number 12;
ENm005.contig25	ExonAligner	CDS	56046	56214	.	-	0	gene_id "AP000302.60-006"; transcript_id "AP000302.60-006"; exon_number 13;
ENm005.contig25	ExonAligner	CDS	56344	56423	.	-	2	gene_id "AP000302.60-006"; transcript_id "AP000302.60-006"; exon_number 14;
ENm005.contig25	ExonAligner	CDS	56596	56683	.	-	0	gene_id "AP000302.60-006"; transcript_id "AP000302.60-006"; exon_number 15;
ENm005.contig25	ExonAligner	CDS	58940	59065	.	-	0	gene_id "AP000302.60-006"; transcript_id "AP000302.60-006"; exon_number 16;
ENm005.contig25	ExonAligner	CDS	60189	60254	.	-	0	gene_id "AP000302.60-006"; transcript_id "AP000302.60-006"; exon_number 17;
ENm005.contig25	ExonAligner	CDS	60454	60565	.	-	1	gene_id "AP000302.60-006"; transcript_id "AP000302.60-006"; exon_number 18;
ENm005.contig25	ExonAligner	CDS	61900	62074	.	-	2	gene_id "AP000302.60-006"; transcript_id "AP000302.60-006"; exon_number 19;
ENm005.contig25	ExonAligner	CDS	62742	62837	.	-	2	gene_id "AP000302.60-006"; transcript_id "AP000302.60-006"; exon_number 20;
ENm005.contig25	ExonAligner	CDS	64296	64440	.	-	0	gene_id "AP000302.60-006"; transcript_id "AP000302.60-006"; exon_number 21;
ENm005.contig25	ExonAligner	CDS	44603	44785	.	-	0	gene_id "AP000302.60-003"; transcript_id "AP000302.60-003"; exon_number 1;
ENm005.contig25	ExonAligner	CDS	44911	45026	.	-	2	gene_id "AP000302.60-003"; transcript_id "AP000302.60-003"; exon_number 2;
ENm005.contig25	ExonAligner	CDS	45487	45628	.	-	0	gene_id "AP000302.60-003"; transcript_id "AP000302.60-003"; exon_number 3;
ENm005.contig25	ExonAligner	CDS	45951	46081	.	-	2	gene_id "AP000302.60-003"; transcript_id "AP000302.60-003"; exon_number 4;
ENm005.contig25	ExonAligner	CDS	47061	47195	.	-	2	gene_id "AP000302.60-003"; transcript_id "AP000302.60-003"; exon_number 5;
ENm005.contig25	ExonAligner	CDS	47610	47810	.	-	2	gene_id "AP000302.60-003"; transcript_id "AP000302.60-003"; exon_number 6;
ENm005.contig25	ExonAligner	CDS	48667	48813	.	-	2	gene_id "AP000302.60-003"; transcript_id "AP000302.60-003"; exon_number 7;
ENm005.contig25	ExonAligner	CDS	49132	49377	.	-	2	gene_id "AP000302.60-003"; transcript_id "AP000302.60-003"; exon_number 8;
ENm005.contig25	ExonAligner	CDS	50357	50549	.	-	0	gene_id "AP000302.60-003"; transcript_id "AP000302.60-003"; exon_number 9;
ENm005.contig25	ExonAligner	CDS	51617	51720	.	-	2	gene_id "AP000302.60-003"; transcript_id "AP000302.60-003"; exon_number 10;
ENm005.contig25	ExonAligner	CDS	52837	52928	.	-	1	gene_id "AP000302.60-003"; transcript_id "AP000302.60-003"; exon_number 11;
ENm005.contig25	ExonAligner	CDS	54867	55098	.	-	2	gene_id "AP000302.60-003"; transcript_id "AP000302.60-003"; exon_number 12;
ENm005.contig25	ExonAligner	CDS	56046	56214	.	-	0	gene_id "AP000302.60-003"; transcript_id "AP000302.60-003"; exon_number 13;
ENm005.contig25	ExonAligner	CDS	56344	56423	.	-	2	gene_id "AP000302.60-003"; transcript_id "AP000302.60-003"; exon_number 14;
ENm005.contig25	ExonAligner	CDS	56596	56683	.	-	0	gene_id "AP000302.60-003"; transcript_id "AP000302.60-003"; exon_number 15;
ENm005.contig25	ExonAligner	CDS	58940	59065	.	-	0	gene_id "AP000302.60-003"; transcript_id "AP000302.60-003"; exon_number 16;
ENm005.contig25	ExonAligner	CDS	60189	60254	.	-	0	gene_id "AP000302.60-003"; transcript_id "AP000302.60-003"; exon_number 17;
ENm005.contig25	ExonAligner	CDS	60454	60565	.	-	1	gene_id "AP000302.60-003"; transcript_id "AP000302.60-003"; exon_number 18;
ENm005.contig25	ExonAligner	CDS	61900	62074	.	-	2	gene_id "AP000302.60-003"; transcript_id "AP000302.60-003"; exon_number 19;
ENm005.contig25	ExonAligner	CDS	62742	62837	.	-	2	gene_id "AP000302.60-003"; transcript_id "AP000302.60-003"; exon_number 20;
ENm005.contig25	ExonAligner	CDS	64296	64440	.	-	0	gene_id "AP000302.60-003"; transcript_id "AP000302.60-003"; exon_number 21;
ENm005.contig25	ExonAligner	CDS	44603	44785	.	-	0	gene_id "AP000302.60-001"; transcript_id "AP000302.60-001"; exon_number 1;
ENm005.contig25	ExonAligner	CDS	44911	45026	.	-	2	gene_id "AP000302.60-001"; transcript_id "AP000302.60-001"; exon_number 2;
ENm005.contig25	ExonAligner	CDS	45487	45628	.	-	0	gene_id "AP000302.60-001"; transcript_id "AP000302.60-001"; exon_number 3;
ENm005.contig25	ExonAligner	CDS	45951	46081	.	-	2	gene_id "AP000302.60-001"; transcript_id "AP000302.60-001"; exon_number 4;
ENm005.contig25	ExonAligner	CDS	47061	47195	.	-	2	gene_id "AP000302.60-001"; transcript_id "AP000302.60-001"; exon_number 5;
ENm005.contig25	ExonAligner	CDS	47610	47810	.	-	2	gene_id "AP000302.60-001"; transcript_id "AP000302.60-001"; exon_number 6;
ENm005.contig25	ExonAligner	CDS	48667	48813	.	-	2	gene_id "AP000302.60-001"; transcript_id "AP000302.60-001"; exon_number 7;
ENm005.contig25	ExonAligner	CDS	49132	49377	.	-	2	gene_id "AP000302.60-001"; transcript_id "AP000302.60-001"; exon_number 8;
ENm005.contig25	ExonAligner	CDS	50357	50549	.	-	0	gene_id "AP000302.60-001"; transcript_id "AP000302.60-001"; exon_number 9;
ENm005.contig25	ExonAligner	CDS	51617	51720	.	-	2	gene_id "AP000302.60-001"; transcript_id "AP000302.60-001"; exon_number 10;
ENm005.contig25	ExonAligner	CDS	52837	52928	.	-	1	gene_id "AP000302.60-001"; transcript_id "AP000302.60-001"; exon_number 11;
ENm005.contig25	ExonAligner	CDS	54867	55098	.	-	2	gene_id "AP000302.60-001"; transcript_id "AP000302.60-001"; exon_number 12;
ENm005.contig25	ExonAligner	CDS	56046	56214	.	-	0	gene_id "AP000302.60-001"; transcript_id "AP000302.60-001"; exon_number 13;
ENm005.contig25	ExonAligner	CDS	56344	56423	.	-	2	gene_id "AP000302.60-001"; transcript_id "AP000302.60-001"; exon_number 14;
ENm005.contig25	ExonAligner	CDS	56596	56683	.	-	0	gene_id "AP000302.60-001"; transcript_id "AP000302.60-001"; exon_number 15;
ENm005.contig25	ExonAligner	CDS	58940	59065	.	-	0	gene_id "AP000302.60-001"; transcript_id "AP000302.60-001"; exon_number 16;
ENm005.contig25	ExonAligner	CDS	60189	60254	.	-	0	gene_id "AP000302.60-001"; transcript_id "AP000302.60-001"; exon_number 17;
ENm005.contig25	ExonAligner	CDS	60454	60565	.	-	1	gene_id "AP000302.60-001"; transcript_id "AP000302.60-001"; exon_number 18;
ENm005.contig25	ExonAligner	CDS	61900	62074	.	-	2	gene_id "AP000302.60-001"; transcript_id "AP000302.60-001"; exon_number 19;
ENm005.contig25	ExonAligner	CDS	62742	62837	.	-	2	gene_id "AP000302.60-001"; transcript_id "AP000302.60-001"; exon_number 20;
ENm005.contig25	ExonAligner	CDS	64296	64440	.	-	0	gene_id "AP000302.60-001"; transcript_id "AP000302.60-001"; exon_number 21;
ENm005.contig25	ExonAligner	CDS	54860	55098	.	-	2	gene_id "AP000302.60-004"; transcript_id "AP000302.60-004"; exon_number 1;
ENm005.contig25	ExonAligner	CDS	56046	56214	.	-	0	gene_id "AP000302.60-004"; transcript_id "AP000302.60-004"; exon_number 2;
ENm005.contig25	ExonAligner	CDS	56344	56423	.	-	2	gene_id "AP000302.60-004"; transcript_id "AP000302.60-004"; exon_number 3;
ENm005.contig25	ExonAligner	CDS	56596	56683	.	-	0	gene_id "AP000302.60-004"; transcript_id "AP000302.60-004"; exon_number 4;
ENm005.contig25	ExonAligner	CDS	58940	59065	.	-	0	gene_id "AP000302.60-004"; transcript_id "AP000302.60-004"; exon_number 5;
ENm005.contig25	ExonAligner	CDS	60189	60254	.	-	0	gene_id "AP000302.60-004"; transcript_id "AP000302.60-004"; exon_number 6;
ENm005.contig25	ExonAligner	CDS	60454	60565	.	-	1	gene_id "AP000302.60-004"; transcript_id "AP000302.60-004"; exon_number 7;
ENm005.contig25	ExonAligner	CDS	61900	62074	.	-	2	gene_id "AP000302.60-004"; transcript_id "AP000302.60-004"; exon_number 8;
ENm005.contig25	ExonAligner	CDS	62742	62837	.	-	2	gene_id "AP000302.60-004"; transcript_id "AP000302.60-004"; exon_number 9;
ENm005.contig25	ExonAligner	CDS	64296	64440	.	-	0	gene_id "AP000302.60-004"; transcript_id "AP000302.60-004"; exon_number 10;
ENm005.contig25	ExonAligner	CDS	58940	59065	.	-	0	gene_id "AP000302.60-007"; transcript_id "AP000302.60-007"; exon_number 1;
ENm005.contig25	ExonAligner	CDS	60189	60254	.	-	0	gene_id "AP000302.60-007"; transcript_id "AP000302.60-007"; exon_number 2;
ENm005.contig25	ExonAligner	CDS	60454	60565	.	-	1	gene_id "AP000302.60-007"; transcript_id "AP000302.60-007"; exon_number 3;
ENm005.contig25	ExonAligner	CDS	61900	62074	.	-	2	gene_id "AP000302.60-007"; transcript_id "AP000302.60-007"; exon_number 4;
ENm005.contig25	ExonAligner	CDS	62742	62837	.	-	2	gene_id "AP000302.60-007"; transcript_id "AP000302.60-007"; exon_number 5;
ENm005.contig25	ExonAligner	CDS	64296	64440	.	-	0	gene_id "AP000302.60-007"; transcript_id "AP000302.60-007"; exon_number 6;
ENm005.contig25	ExonAligner	CDS	58965	59065	.	-	0	gene_id "AP000302.60-009"; transcript_id "AP000302.60-009"; exon_number 1;
ENm005.contig25	ExonAligner	CDS	60189	60254	.	-	0	gene_id "AP000302.60-009"; transcript_id "AP000302.60-009"; exon_number 2;
ENm005.contig25	ExonAligner	CDS	60454	60565	.	-	1	gene_id "AP000302.60-009"; transcript_id "AP000302.60-009"; exon_number 3;
ENm005.contig25	ExonAligner	CDS	61900	62074	.	-	2	gene_id "AP000302.60-009"; transcript_id "AP000302.60-009"; exon_number 4;
ENm005.contig25	ExonAligner	CDS	62742	62837	.	-	2	gene_id "AP000302.60-009"; transcript_id "AP000302.60-009"; exon_number 5;
ENm005.contig25	ExonAligner	CDS	64296	64440	.	-	0	gene_id "AP000302.60-009"; transcript_id "AP000302.60-009"; exon_number 6;
ENm005.contig25	ExonAligner	CDS	61900	62074	.	-	2	gene_id "AP000302.60-008"; transcript_id "AP000302.60-008"; exon_number 1;
ENm005.contig25	ExonAligner	CDS	62742	62837	.	-	2	gene_id "AP000302.60-008"; transcript_id "AP000302.60-008"; exon_number 2;
ENm005.contig25	ExonAligner	CDS	64296	64440	.	-	0	gene_id "AP000302.60-008"; transcript_id "AP000302.60-008"; exon_number 3;
ENm005.contig25	ExonAligner	CDS	61905	62074	.	-	2	gene_id "AP000302.60-010"; transcript_id "AP000302.60-010"; exon_number 1;
ENm005.contig25	ExonAligner	CDS	62742	62837	.	-	2	gene_id "AP000302.60-010"; transcript_id "AP000302.60-010"; exon_number 2;
ENm005.contig25	ExonAligner	CDS	64296	64440	.	-	0	gene_id "AP000302.60-010"; transcript_id "AP000302.60-010"; exon_number 3;
ENm005.contig23	ExonAligner	CDS	9014	9180	.	+	1	gene_id "AP000304.8-001"; transcript_id "AP000304.8-001"; exon_number 2;
ENm005.contig23	ExonAligner	CDS	11378	17402	.	+	2	gene_id "AP000304.8-001"; transcript_id "AP000304.8-001"; exon_number 3;
ENm005.contig23	ExonAligner	CDS	18967	19130	.	+	2	gene_id "AP000304.8-001"; transcript_id "AP000304.8-001"; exon_number 4;
ENm005.contig23	ExonAligner	CDS	19790	19936	.	+	0	gene_id "AP000304.8-001"; transcript_id "AP000304.8-001"; exon_number 5;
ENm005.contig23	ExonAligner	CDS	20305	20493	.	+	0	gene_id "AP000304.8-001"; transcript_id "AP000304.8-001"; exon_number 6;
ENm005.contig23	ExonAligner	CDS	28175	28279	.	+	0	gene_id "AP000304.8-001"; transcript_id "AP000304.8-001"; exon_number 7;
ENm005.contig23	ExonAligner	CDS	29167	29277	.	+	0	gene_id "AP000304.8-001"; transcript_id "AP000304.8-001"; exon_number 8;
ENm005.contig23	ExonAligner	CDS	33871	34018	.	+	0	gene_id "AP000304.8-001"; transcript_id "AP000304.8-001"; exon_number 9;
ENm005.contig23	ExonAligner	CDS	36216	36281	.	+	2	gene_id "AP000304.8-001"; transcript_id "AP000304.8-001"; exon_number 10;
ENm005.contig23	ExonAligner	CDS	36392	36507	.	+	2	gene_id "AP000304.8-001"; transcript_id "AP000304.8-001"; exon_number 11;
ENm005.contig23	ExonAligner	CDS	37342	37404	.	+	0	gene_id "AP000304.8-001"; transcript_id "AP000304.8-001"; exon_number 12;
ENm005.contig23	ExonAligner	CDS	9014	9180	.	+	1	gene_id "AP000304.8-002"; transcript_id "AP000304.8-002"; exon_number 2;
ENm005.contig23	ExonAligner	CDS	18967	19130	.	+	2	gene_id "AP000304.8-002"; transcript_id "AP000304.8-002"; exon_number 3;
ENm005.contig23	ExonAligner	CDS	19790	19936	.	+	0	gene_id "AP000304.8-002"; transcript_id "AP000304.8-002"; exon_number 4;
ENm005.contig23	ExonAligner	CDS	20305	20493	.	+	0	gene_id "AP000304.8-002"; transcript_id "AP000304.8-002"; exon_number 5;
ENm005.contig23	ExonAligner	CDS	28175	28279	.	+	0	gene_id "AP000304.8-002"; transcript_id "AP000304.8-002"; exon_number 6;
ENm005.contig23	ExonAligner	CDS	29167	29277	.	+	0	gene_id "AP000304.8-002"; transcript_id "AP000304.8-002"; exon_number 7;
ENm005.contig23	ExonAligner	CDS	33871	34018	.	+	0	gene_id "AP000304.8-002"; transcript_id "AP000304.8-002"; exon_number 8;
ENm005.contig23	ExonAligner	CDS	36216	36281	.	+	2	gene_id "AP000304.8-002"; transcript_id "AP000304.8-002"; exon_number 9;
ENm005.contig23	ExonAligner	CDS	36392	36507	.	+	2	gene_id "AP000304.8-002"; transcript_id "AP000304.8-002"; exon_number 10;
ENm005.contig23	ExonAligner	CDS	37342	37404	.	+	0	gene_id "AP000304.8-002"; transcript_id "AP000304.8-002"; exon_number 11;
ENm005.contig23	ExonAligner	CDS	9014	9180	.	+	1	gene_id "AP000304.8-003"; transcript_id "AP000304.8-003"; exon_number 2;
ENm005.contig23	ExonAligner	CDS	11378	17402	.	+	2	gene_id "AP000304.8-003"; transcript_id "AP000304.8-003"; exon_number 3;
ENm005.contig23	ExonAligner	CDS	18967	19130	.	+	2	gene_id "AP000304.8-003"; transcript_id "AP000304.8-003"; exon_number 4;
ENm005.contig23	ExonAligner	CDS	19790	19936	.	+	0	gene_id "AP000304.8-003"; transcript_id "AP000304.8-003"; exon_number 5;
ENm005.contig23	ExonAligner	CDS	20305	20493	.	+	0	gene_id "AP000304.8-003"; transcript_id "AP000304.8-003"; exon_number 6;
ENm005.contig23	ExonAligner	CDS	20618	20872	.	+	0	gene_id "AP000304.8-003"; transcript_id "AP000304.8-003"; exon_number 7;
ENm005.contig23	ExonAligner	CDS	39149	39289	.	-	0	gene_id "AP000304.9-008"; transcript_id "AP000304.9-008"; exon_number 1;
ENm005.contig23	ExonAligner	CDS	40613	40816	.	-	0	gene_id "AP000304.9-008"; transcript_id "AP000304.9-008"; exon_number 2;
ENm005.contig23	ExonAligner	CDS	42460	42658	.	-	1	gene_id "AP000304.9-008"; transcript_id "AP000304.9-008"; exon_number 3;
ENm005.contig23	ExonAligner	CDS	43323	43427	.	-	1	gene_id "AP000304.9-008"; transcript_id "AP000304.9-008"; exon_number 4;
ENm005.contig23	ExonAligner	CDS	43569	43652	.	-	2	gene_id "AP000304.9-008"; transcript_id "AP000304.9-008"; exon_number 5;
ENm005.contig23	ExonAligner	CDS	43791	43969	.	-	1	gene_id "AP000304.9-008"; transcript_id "AP000304.9-008"; exon_number 6;
ENm005.contig23	ExonAligner	CDS	44184	44320	.	-	0	gene_id "AP000304.9-008"; transcript_id "AP000304.9-008"; exon_number 7;
ENm005.contig23	ExonAligner	CDS	45402	45608	.	-	0	gene_id "AP000304.9-008"; transcript_id "AP000304.9-008"; exon_number 8;
ENm005.contig23	ExonAligner	CDS	46081	46161	.	-	0	gene_id "AP000304.9-008"; transcript_id "AP000304.9-008"; exon_number 9;
ENm005.contig23	ExonAligner	CDS	39149	39289	.	-	0	gene_id "AP000304.9-001"; transcript_id "AP000304.9-001"; exon_number 1;
ENm005.contig23	ExonAligner	CDS	40613	40816	.	-	0	gene_id "AP000304.9-001"; transcript_id "AP000304.9-001"; exon_number 2;
ENm005.contig23	ExonAligner	CDS	42460	42658	.	-	1	gene_id "AP000304.9-001"; transcript_id "AP000304.9-001"; exon_number 3;
ENm005.contig23	ExonAligner	CDS	43323	43427	.	-	1	gene_id "AP000304.9-001"; transcript_id "AP000304.9-001"; exon_number 4;
ENm005.contig23	ExonAligner	CDS	43569	43652	.	-	2	gene_id "AP000304.9-001"; transcript_id "AP000304.9-001"; exon_number 5;
ENm005.contig23	ExonAligner	CDS	43791	43969	.	-	1	gene_id "AP000304.9-001"; transcript_id "AP000304.9-001"; exon_number 6;
ENm005.contig23	ExonAligner	CDS	44187	44359	.	-	0	gene_id "AP000304.9-001"; transcript_id "AP000304.9-001"; exon_number 7;
ENm005.contig23	ExonAligner	CDS	45402	45608	.	-	0	gene_id "AP000304.9-001"; transcript_id "AP000304.9-001"; exon_number 8;
ENm005.contig23	ExonAligner	CDS	46081	46161	.	-	0	gene_id "AP000304.9-001"; transcript_id "AP000304.9-001"; exon_number 9;
ENm005.contig23	ExonAligner	CDS	40613	40816	.	-	1	gene_id "AP000304.9-002"; transcript_id "AP000304.9-002"; exon_number 2;
ENm005.contig23	ExonAligner	CDS	42460	42658	.	-	2	gene_id "AP000304.9-002"; transcript_id "AP000304.9-002"; exon_number 3;
ENm005.contig23	ExonAligner	CDS	43323	43427	.	-	2	gene_id "AP000304.9-002"; transcript_id "AP000304.9-002"; exon_number 4;
ENm005.contig23	ExonAligner	CDS	43569	43652	.	-	0	gene_id "AP000304.9-002"; transcript_id "AP000304.9-002"; exon_number 5;
ENm005.contig23	ExonAligner	CDS	43791	43969	.	-	2	gene_id "AP000304.9-002"; transcript_id "AP000304.9-002"; exon_number 6;
ENm005.contig23	ExonAligner	CDS	44187	44359	.	-	1	gene_id "AP000304.9-002"; transcript_id "AP000304.9-002"; exon_number 7;
ENm005.contig23	ExonAligner	CDS	45402	45608	.	-	1	gene_id "AP000304.9-002"; transcript_id "AP000304.9-002"; exon_number 8;
ENm005.contig23	ExonAligner	CDS	48047	48336	.	-	1	gene_id "AP000304.9-002"; transcript_id "AP000304.9-002"; exon_number 9;
ENm005.contig23	ExonAligner	CDS	40779	40816	.	-	2	gene_id "AP000304.9-009"; transcript_id "AP000304.9-009"; exon_number 1;
ENm005.contig23	ExonAligner	CDS	42460	42658	.	-	0	gene_id "AP000304.9-009"; transcript_id "AP000304.9-009"; exon_number 2;
ENm005.contig23	ExonAligner	CDS	43323	43427	.	-	0	gene_id "AP000304.9-009"; transcript_id "AP000304.9-009"; exon_number 3;
ENm005.contig23	ExonAligner	CDS	44187	44359	.	-	2	gene_id "AP000304.9-009"; transcript_id "AP000304.9-009"; exon_number 4;
ENm005.contig23	ExonAligner	CDS	45402	45582	.	-	2	gene_id "AP000304.9-009"; transcript_id "AP000304.9-009"; exon_number 5;
ENm005.contig18	ExonAligner	CDS	24444	24489	.	+	2	gene_id "AP000304.10-001"; transcript_id "AP000304.10-001"; exon_number 2;
ENm005.contig18	ExonAligner	CDS	21436	21541	.	+	0	gene_id "AP000304.10-001"; transcript_id "AP000304.10-001"; exon_number 3;
ENm005.contig18	ExonAligner	CDS	20797	20918	.	+	2	gene_id "AP000304.10-001"; transcript_id "AP000304.10-001"; exon_number 4;
ENm005.contig18	ExonAligner	CDS	19491	19589	.	+	2	gene_id "AP000304.10-001"; transcript_id "AP000304.10-001"; exon_number 5;
ENm005.contig18	ExonAligner	CDS	14401	14512	.	+	0	gene_id "AP000304.10-001"; transcript_id "AP000304.10-001"; exon_number 6;
ENm005.contig18	ExonAligner	CDS	12916	13049	.	+	2	gene_id "AP000304.10-001"; transcript_id "AP000304.10-001"; exon_number 7;
ENm005.contig18	ExonAligner	CDS	9232	9300	.	+	2	gene_id "AP000304.10-001"; transcript_id "AP000304.10-001"; exon_number 8;
ENm005.contig18	ExonAligner	CDS	8679	8723	.	+	2	gene_id "AP000304.10-001"; transcript_id "AP000304.10-001"; exon_number 9;
ENm005.contig18	ExonAligner	CDS	8233	8305	.	+	0	gene_id "AP000304.10-001"; transcript_id "AP000304.10-001"; exon_number 10;
ENm005.contig18	ExonAligner	CDS	7288	7365	.	+	0	gene_id "AP000304.10-001"; transcript_id "AP000304.10-001"; exon_number 11;
ENm005.contig18	ExonAligner	CDS	5979	6044	.	+	0	gene_id "AP000304.10-001"; transcript_id "AP000304.10-001"; exon_number 12;
ENm005.contig18	ExonAligner	CDS	24444	24489	.	+	2	gene_id "AP000304.10-007"; transcript_id "AP000304.10-007"; exon_number 2;
ENm005.contig18	ExonAligner	CDS	21436	21541	.	+	0	gene_id "AP000304.10-007"; transcript_id "AP000304.10-007"; exon_number 3;
ENm005.contig18	ExonAligner	CDS	20797	20918	.	+	2	gene_id "AP000304.10-007"; transcript_id "AP000304.10-007"; exon_number 4;
ENm005.contig18	ExonAligner	CDS	19491	19589	.	+	2	gene_id "AP000304.10-007"; transcript_id "AP000304.10-007"; exon_number 5;
ENm005.contig18	ExonAligner	CDS	14401	14512	.	+	0	gene_id "AP000304.10-007"; transcript_id "AP000304.10-007"; exon_number 6;
ENm005.contig18	ExonAligner	CDS	12916	13049	.	+	2	gene_id "AP000304.10-007"; transcript_id "AP000304.10-007"; exon_number 7;
ENm005.contig18	ExonAligner	CDS	9232	9300	.	+	2	gene_id "AP000304.10-007"; transcript_id "AP000304.10-007"; exon_number 8;
ENm005.contig18	ExonAligner	CDS	8233	8305	.	+	0	gene_id "AP000304.10-007"; transcript_id "AP000304.10-007"; exon_number 9;
ENm005.contig18	ExonAligner	CDS	7288	7365	.	+	0	gene_id "AP000304.10-007"; transcript_id "AP000304.10-007"; exon_number 10;
ENm005.contig18	ExonAligner	CDS	5979	6044	.	+	0	gene_id "AP000304.10-007"; transcript_id "AP000304.10-007"; exon_number 11;
ENm005.contig18	ExonAligner	CDS	24440	24489	.	+	2	gene_id "AP000304.10-002"; transcript_id "AP000304.10-002"; exon_number 2;
ENm005.contig18	ExonAligner	CDS	21436	21541	.	+	0	gene_id "AP000304.10-002"; transcript_id "AP000304.10-002"; exon_number 3;
ENm005.contig18	ExonAligner	CDS	20797	20918	.	+	2	gene_id "AP000304.10-002"; transcript_id "AP000304.10-002"; exon_number 4;
ENm005.contig18	ExonAligner	CDS	19491	19589	.	+	2	gene_id "AP000304.10-002"; transcript_id "AP000304.10-002"; exon_number 5;
ENm005.contig18	ExonAligner	CDS	14401	14512	.	+	0	gene_id "AP000304.10-002"; transcript_id "AP000304.10-002"; exon_number 6;
ENm005.contig18	ExonAligner	CDS	12916	13049	.	+	2	gene_id "AP000304.10-002"; transcript_id "AP000304.10-002"; exon_number 7;
ENm005.contig18	ExonAligner	CDS	9232	9300	.	+	2	gene_id "AP000304.10-002"; transcript_id "AP000304.10-002"; exon_number 8;
ENm005.contig18	ExonAligner	CDS	8679	8723	.	+	2	gene_id "AP000304.10-002"; transcript_id "AP000304.10-002"; exon_number 9;
ENm005.contig18	ExonAligner	CDS	8233	8305	.	+	0	gene_id "AP000304.10-002"; transcript_id "AP000304.10-002"; exon_number 10;
ENm005.contig18	ExonAligner	CDS	7288	7365	.	+	0	gene_id "AP000304.10-002"; transcript_id "AP000304.10-002"; exon_number 11;
ENm005.contig18	ExonAligner	CDS	5979	6044	.	+	0	gene_id "AP000304.10-002"; transcript_id "AP000304.10-002"; exon_number 12;
ENm005.contig18	ExonAligner	CDS	14401	14478	.	+	0	gene_id "AP000304.10-013"; transcript_id "AP000304.10-013"; exon_number 1;
ENm005.contig18	ExonAligner	CDS	12916	13049	.	+	2	gene_id "AP000304.10-013"; transcript_id "AP000304.10-013"; exon_number 2;
ENm005.contig18	ExonAligner	CDS	9232	9300	.	+	2	gene_id "AP000304.10-013"; transcript_id "AP000304.10-013"; exon_number 3;
ENm005.contig18	ExonAligner	CDS	8679	8723	.	+	2	gene_id "AP000304.10-013"; transcript_id "AP000304.10-013"; exon_number 4;
ENm005.contig18	ExonAligner	CDS	8233	8305	.	+	0	gene_id "AP000304.10-013"; transcript_id "AP000304.10-013"; exon_number 5;
ENm005.contig18	ExonAligner	CDS	7288	7365	.	+	0	gene_id "AP000304.10-013"; transcript_id "AP000304.10-013"; exon_number 6;
ENm005.contig18	ExonAligner	CDS	5979	6044	.	+	0	gene_id "AP000304.10-013"; transcript_id "AP000304.10-013"; exon_number 7;
ENm005.contig20	ExonAligner	CDS	72746	72773	.	-	0	gene_id "AP000313.6-020"; transcript_id "AP000313.6-020"; exon_number 1;
ENm005.contig20	ExonAligner	CDS	70260	70352	.	-	2	gene_id "AP000313.6-020"; transcript_id "AP000313.6-020"; exon_number 2;
ENm005.contig20	ExonAligner	CDS	68566	68629	.	-	2	gene_id "AP000313.6-020"; transcript_id "AP000313.6-020"; exon_number 3;
ENm005.contig20	ExonAligner	CDS	60320	60480	.	-	1	gene_id "AP000313.6-020"; transcript_id "AP000313.6-020"; exon_number 4;
ENm005.contig20	ExonAligner	CDS	56747	56815	.	-	2	gene_id "AP000313.6-020"; transcript_id "AP000313.6-020"; exon_number 5;
ENm005.contig20	ExonAligner	CDS	55680	55770	.	-	2	gene_id "AP000313.6-020"; transcript_id "AP000313.6-020"; exon_number 6;
ENm005.contig20	ExonAligner	CDS	52477	52571	.	-	1	gene_id "AP000313.6-020"; transcript_id "AP000313.6-020"; exon_number 7;
ENm005.contig20	ExonAligner	CDS	49254	49311	.	-	2	gene_id "AP000313.6-020"; transcript_id "AP000313.6-020"; exon_number 8;
ENm005.contig20	ExonAligner	CDS	48477	48614	.	-	1	gene_id "AP000313.6-020"; transcript_id "AP000313.6-020"; exon_number 9;
ENm005.contig20	ExonAligner	CDS	46679	46794	.	-	1	gene_id "AP000313.6-020"; transcript_id "AP000313.6-020"; exon_number 10;
ENm005.contig20	ExonAligner	CDS	44508	44764	.	-	2	gene_id "AP000313.6-020"; transcript_id "AP000313.6-020"; exon_number 11;
ENm005.contig20	ExonAligner	CDS	43412	43555	.	-	0	gene_id "AP000313.6-020"; transcript_id "AP000313.6-020"; exon_number 12;
ENm005.contig20	ExonAligner	CDS	42807	42941	.	-	0	gene_id "AP000313.6-020"; transcript_id "AP000313.6-020"; exon_number 13;
ENm005.contig20	ExonAligner	CDS	39811	39898	.	-	0	gene_id "AP000313.6-020"; transcript_id "AP000313.6-020"; exon_number 14;
ENm005.contig20	ExonAligner	CDS	39444	39583	.	-	2	gene_id "AP000313.6-020"; transcript_id "AP000313.6-020"; exon_number 15;
ENm005.contig20	ExonAligner	CDS	30697	30768	.	-	0	gene_id "AP000313.6-020"; transcript_id "AP000313.6-020"; exon_number 16;
ENm005.contig20	ExonAligner	CDS	72746	72773	.	-	0	gene_id "AP000313.6-001"; transcript_id "AP000313.6-001"; exon_number 1;
ENm005.contig20	ExonAligner	CDS	70260	70352	.	-	2	gene_id "AP000313.6-001"; transcript_id "AP000313.6-001"; exon_number 2;
ENm005.contig20	ExonAligner	CDS	68566	68629	.	-	2	gene_id "AP000313.6-001"; transcript_id "AP000313.6-001"; exon_number 3;
ENm005.contig20	ExonAligner	CDS	60320	60480	.	-	1	gene_id "AP000313.6-001"; transcript_id "AP000313.6-001"; exon_number 4;
ENm005.contig20	ExonAligner	CDS	56750	56923	.	-	2	gene_id "AP000313.6-001"; transcript_id "AP000313.6-001"; exon_number 5;
ENm005.contig20	ExonAligner	CDS	55680	55770	.	-	2	gene_id "AP000313.6-001"; transcript_id "AP000313.6-001"; exon_number 6;
ENm005.contig20	ExonAligner	CDS	52477	52571	.	-	1	gene_id "AP000313.6-001"; transcript_id "AP000313.6-001"; exon_number 7;
ENm005.contig20	ExonAligner	CDS	49254	49311	.	-	2	gene_id "AP000313.6-001"; transcript_id "AP000313.6-001"; exon_number 8;
ENm005.contig20	ExonAligner	CDS	48477	48614	.	-	1	gene_id "AP000313.6-001"; transcript_id "AP000313.6-001"; exon_number 9;
ENm005.contig20	ExonAligner	CDS	46679	46794	.	-	1	gene_id "AP000313.6-001"; transcript_id "AP000313.6-001"; exon_number 10;
ENm005.contig20	ExonAligner	CDS	44508	44764	.	-	2	gene_id "AP000313.6-001"; transcript_id "AP000313.6-001"; exon_number 11;
ENm005.contig20	ExonAligner	CDS	43412	43555	.	-	0	gene_id "AP000313.6-001"; transcript_id "AP000313.6-001"; exon_number 12;
ENm005.contig20	ExonAligner	CDS	42807	42941	.	-	0	gene_id "AP000313.6-001"; transcript_id "AP000313.6-001"; exon_number 13;
ENm005.contig20	ExonAligner	CDS	39811	39898	.	-	0	gene_id "AP000313.6-001"; transcript_id "AP000313.6-001"; exon_number 14;
ENm005.contig20	ExonAligner	CDS	39444	39583	.	-	2	gene_id "AP000313.6-001"; transcript_id "AP000313.6-001"; exon_number 15;
ENm005.contig20	ExonAligner	CDS	30641	30768	.	-	0	gene_id "AP000313.6-001"; transcript_id "AP000313.6-001"; exon_number 16;
ENm005.contig20	ExonAligner	CDS	27967	28196	.	-	1	gene_id "AP000313.6-001"; transcript_id "AP000313.6-001"; exon_number 17;
ENm005.contig20	ExonAligner	CDS	25509	25630	.	-	2	gene_id "AP000313.6-001"; transcript_id "AP000313.6-001"; exon_number 18;
ENm005.contig20	ExonAligner	CDS	24109	24123	.	-	0	gene_id "AP000313.6-001"; transcript_id "AP000313.6-001"; exon_number 19;
ENm005.contig20	ExonAligner	CDS	16165	16403	.	-	0	gene_id "AP000313.6-001"; transcript_id "AP000313.6-001"; exon_number 20;
ENm005.contig20	ExonAligner	CDS	12854	13013	.	-	1	gene_id "AP000313.6-001"; transcript_id "AP000313.6-001"; exon_number 21;
ENm005.contig20	ExonAligner	CDS	12269	12474	.	-	0	gene_id "AP000313.6-001"; transcript_id "AP000313.6-001"; exon_number 22;
ENm005.contig20	ExonAligner	CDS	10898	10980	.	-	1	gene_id "AP000313.6-001"; transcript_id "AP000313.6-001"; exon_number 23;
ENm005.contig20	ExonAligner	CDS	6855	7021	.	-	2	gene_id "AP000313.6-001"; transcript_id "AP000313.6-001"; exon_number 24;
ENm005.contig20	ExonAligner	CDS	4361	4406	.	-	0	gene_id "AP000313.6-001"; transcript_id "AP000313.6-001"; exon_number 25;
ENm005.contig20	ExonAligner	CDS	2119	2240	.	-	2	gene_id "AP000313.6-001"; transcript_id "AP000313.6-001"; exon_number 26;
ENm005.contig20	ExonAligner	CDS	648	848	.	-	0	gene_id "AP000313.6-001"; transcript_id "AP000313.6-001"; exon_number 34;
ENm005.contig20	ExonAligner	CDS	72746	72773	.	-	0	gene_id "AP000313.6-002"; transcript_id "AP000313.6-002"; exon_number 1;
ENm005.contig20	ExonAligner	CDS	70260	70352	.	-	2	gene_id "AP000313.6-002"; transcript_id "AP000313.6-002"; exon_number 2;
ENm005.contig20	ExonAligner	CDS	68566	68629	.	-	2	gene_id "AP000313.6-002"; transcript_id "AP000313.6-002"; exon_number 3;
ENm005.contig20	ExonAligner	CDS	60320	60480	.	-	1	gene_id "AP000313.6-002"; transcript_id "AP000313.6-002"; exon_number 4;
ENm005.contig20	ExonAligner	CDS	56750	56923	.	-	2	gene_id "AP000313.6-002"; transcript_id "AP000313.6-002"; exon_number 5;
ENm005.contig20	ExonAligner	CDS	55680	55770	.	-	2	gene_id "AP000313.6-002"; transcript_id "AP000313.6-002"; exon_number 6;
ENm005.contig20	ExonAligner	CDS	52477	52571	.	-	1	gene_id "AP000313.6-002"; transcript_id "AP000313.6-002"; exon_number 7;
ENm005.contig20	ExonAligner	CDS	49254	49311	.	-	2	gene_id "AP000313.6-002"; transcript_id "AP000313.6-002"; exon_number 8;
ENm005.contig20	ExonAligner	CDS	48477	48614	.	-	1	gene_id "AP000313.6-002"; transcript_id "AP000313.6-002"; exon_number 9;
ENm005.contig20	ExonAligner	CDS	46679	46794	.	-	1	gene_id "AP000313.6-002"; transcript_id "AP000313.6-002"; exon_number 10;
ENm005.contig20	ExonAligner	CDS	44508	44764	.	-	2	gene_id "AP000313.6-002"; transcript_id "AP000313.6-002"; exon_number 11;
ENm005.contig20	ExonAligner	CDS	43412	43555	.	-	0	gene_id "AP000313.6-002"; transcript_id "AP000313.6-002"; exon_number 12;
ENm005.contig20	ExonAligner	CDS	42807	42941	.	-	0	gene_id "AP000313.6-002"; transcript_id "AP000313.6-002"; exon_number 13;
ENm005.contig20	ExonAligner	CDS	39811	39898	.	-	0	gene_id "AP000313.6-002"; transcript_id "AP000313.6-002"; exon_number 14;
ENm005.contig20	ExonAligner	CDS	39444	39583	.	-	2	gene_id "AP000313.6-002"; transcript_id "AP000313.6-002"; exon_number 15;
ENm005.contig20	ExonAligner	CDS	30641	30768	.	-	0	gene_id "AP000313.6-002"; transcript_id "AP000313.6-002"; exon_number 16;
ENm005.contig20	ExonAligner	CDS	27967	28196	.	-	1	gene_id "AP000313.6-002"; transcript_id "AP000313.6-002"; exon_number 17;
ENm005.contig20	ExonAligner	CDS	25509	25630	.	-	2	gene_id "AP000313.6-002"; transcript_id "AP000313.6-002"; exon_number 18;
ENm005.contig20	ExonAligner	CDS	24109	24123	.	-	0	gene_id "AP000313.6-002"; transcript_id "AP000313.6-002"; exon_number 19;
ENm005.contig20	ExonAligner	CDS	16165	16403	.	-	0	gene_id "AP000313.6-002"; transcript_id "AP000313.6-002"; exon_number 20;
ENm005.contig20	ExonAligner	CDS	12854	13013	.	-	1	gene_id "AP000313.6-002"; transcript_id "AP000313.6-002"; exon_number 21;
ENm005.contig20	ExonAligner	CDS	12269	12474	.	-	0	gene_id "AP000313.6-002"; transcript_id "AP000313.6-002"; exon_number 22;
ENm005.contig20	ExonAligner	CDS	10898	10980	.	-	1	gene_id "AP000313.6-002"; transcript_id "AP000313.6-002"; exon_number 23;
ENm005.contig20	ExonAligner	CDS	6855	7021	.	-	2	gene_id "AP000313.6-002"; transcript_id "AP000313.6-002"; exon_number 24;
ENm005.contig20	ExonAligner	CDS	4361	4406	.	-	0	gene_id "AP000313.6-002"; transcript_id "AP000313.6-002"; exon_number 25;
ENm005.contig20	ExonAligner	CDS	2119	2240	.	-	2	gene_id "AP000313.6-002"; transcript_id "AP000313.6-002"; exon_number 26;
ENm005.contig20	ExonAligner	CDS	56747	56789	.	-	2	gene_id "AP000313.6-014"; transcript_id "AP000313.6-014"; exon_number 1;
ENm005.contig20	ExonAligner	CDS	55680	55770	.	-	2	gene_id "AP000313.6-014"; transcript_id "AP000313.6-014"; exon_number 2;
ENm005.contig20	ExonAligner	CDS	52477	52571	.	-	1	gene_id "AP000313.6-014"; transcript_id "AP000313.6-014"; exon_number 3;
ENm005.contig20	ExonAligner	CDS	49254	49311	.	-	2	gene_id "AP000313.6-014"; transcript_id "AP000313.6-014"; exon_number 4;
ENm005.contig20	ExonAligner	CDS	48477	48614	.	-	1	gene_id "AP000313.6-014"; transcript_id "AP000313.6-014"; exon_number 5;
ENm005.contig20	ExonAligner	CDS	46679	46794	.	-	1	gene_id "AP000313.6-014"; transcript_id "AP000313.6-014"; exon_number 6;
ENm005.contig20	ExonAligner	CDS	44508	44764	.	-	2	gene_id "AP000313.6-014"; transcript_id "AP000313.6-014"; exon_number 7;
ENm005.contig20	ExonAligner	CDS	43412	43555	.	-	0	gene_id "AP000313.6-014"; transcript_id "AP000313.6-014"; exon_number 8;
ENm005.contig20	ExonAligner	CDS	42807	42941	.	-	0	gene_id "AP000313.6-014"; transcript_id "AP000313.6-014"; exon_number 9;
ENm005.contig20	ExonAligner	CDS	39811	39898	.	-	0	gene_id "AP000313.6-014"; transcript_id "AP000313.6-014"; exon_number 10;
ENm005.contig20	ExonAligner	CDS	39444	39583	.	-	2	gene_id "AP000313.6-014"; transcript_id "AP000313.6-014"; exon_number 11;
ENm005.contig20	ExonAligner	CDS	30641	30768	.	-	0	gene_id "AP000313.6-014"; transcript_id "AP000313.6-014"; exon_number 12;
ENm005.contig20	ExonAligner	CDS	27967	28196	.	-	1	gene_id "AP000313.6-014"; transcript_id "AP000313.6-014"; exon_number 13;
ENm005.contig20	ExonAligner	CDS	25509	25630	.	-	2	gene_id "AP000313.6-014"; transcript_id "AP000313.6-014"; exon_number 14;
ENm005.contig20	ExonAligner	CDS	16165	16403	.	-	0	gene_id "AP000313.6-014"; transcript_id "AP000313.6-014"; exon_number 15;
ENm005.contig20	ExonAligner	CDS	12854	13013	.	-	1	gene_id "AP000313.6-014"; transcript_id "AP000313.6-014"; exon_number 16;
ENm005.contig20	ExonAligner	CDS	12269	12474	.	-	0	gene_id "AP000313.6-014"; transcript_id "AP000313.6-014"; exon_number 17;
ENm005.contig20	ExonAligner	CDS	10898	10980	.	-	1	gene_id "AP000313.6-014"; transcript_id "AP000313.6-014"; exon_number 18;
ENm005.contig20	ExonAligner	CDS	2119	2240	.	-	2	gene_id "AP000313.6-014"; transcript_id "AP000313.6-014"; exon_number 19;
ENm005.contig20	ExonAligner	CDS	49254	49311	.	-	2	gene_id "AP000313.6-019"; transcript_id "AP000313.6-019"; exon_number 2;
ENm005.contig20	ExonAligner	CDS	48477	48614	.	-	1	gene_id "AP000313.6-019"; transcript_id "AP000313.6-019"; exon_number 3;
ENm005.contig20	ExonAligner	CDS	46679	46794	.	-	1	gene_id "AP000313.6-019"; transcript_id "AP000313.6-019"; exon_number 4;
ENm005.contig20	ExonAligner	CDS	44528	44767	.	-	2	gene_id "AP000313.6-019"; transcript_id "AP000313.6-019"; exon_number 5;
ENm005.contig20	ExonAligner	CDS	12269	12357	.	-	2	gene_id "AP000313.6-006"; transcript_id "AP000313.6-006"; exon_number 1;
ENm005.contig20	ExonAligner	CDS	10898	10980	.	-	1	gene_id "AP000313.6-006"; transcript_id "AP000313.6-006"; exon_number 2;
ENm005.contig20	ExonAligner	CDS	4361	4406	.	-	2	gene_id "AP000313.6-006"; transcript_id "AP000313.6-006"; exon_number 3;
ENm005.contig27	ExonAligner	CDS	51894	51977	.	-	2	gene_id "AP000313.6-004"; transcript_id "AP000313.6-004"; exon_number 7;
ENm005.contig27	ExonAligner	CDS	51545	51615	.	-	2	gene_id "AP000313.6-004"; transcript_id "AP000313.6-004"; exon_number 8;
ENm005.contig27	ExonAligner	CDS	51894	51977	.	-	2	gene_id "AP000313.6-005"; transcript_id "AP000313.6-005"; exon_number 4;
ENm005.contig27	ExonAligner	CDS	51545	51615	.	-	2	gene_id "AP000313.6-005"; transcript_id "AP000313.6-005"; exon_number 5;
ENm006.contig16	ExonAligner	CDS	573	645	.	-	2	gene_id "U52111.6-001"; transcript_id "U52111.6-001"; exon_number 3;
ENm006.contig16	ExonAligner	CDS	802	930	.	-	2	gene_id "U52111.6-001"; transcript_id "U52111.6-001"; exon_number 4;
ENm006.contig16	ExonAligner	CDS	7058	7201	.	-	2	gene_id "U52111.6-001"; transcript_id "U52111.6-001"; exon_number 5;
ENm006.contig16	ExonAligner	CDS	9386	9553	.	-	2	gene_id "U52111.6-001"; transcript_id "U52111.6-001"; exon_number 7;
ENm006.contig16	ExonAligner	CDS	9859	9981	.	-	2	gene_id "U52111.6-001"; transcript_id "U52111.6-001"; exon_number 8;
ENm006.contig16	ExonAligner	CDS	10090	10294	.	-	0	gene_id "U52111.6-001"; transcript_id "U52111.6-001"; exon_number 9;
ENm006.contig16	ExonAligner	CDS	12660	12876	.	-	0	gene_id "U52111.6-001"; transcript_id "U52111.6-001"; exon_number 11;
ENm006.contig16	ExonAligner	CDS	13158	13228	.	-	2	gene_id "U52111.6-001"; transcript_id "U52111.6-001"; exon_number 12;
ENm006.contig16	ExonAligner	CDS	13441	13638	.	-	2	gene_id "U52111.6-001"; transcript_id "U52111.6-001"; exon_number 13;
ENm006.contig16	ExonAligner	CDS	16200	16295	.	-	2	gene_id "U52111.6-001"; transcript_id "U52111.6-001"; exon_number 14;
ENm006.contig16	ExonAligner	CDS	16779	16907	.	-	1	gene_id "U52111.6-001"; transcript_id "U52111.6-001"; exon_number 15;
ENm006.contig16	ExonAligner	CDS	17185	17335	.	-	2	gene_id "U52111.6-001"; transcript_id "U52111.6-001"; exon_number 16;
ENm006.contig16	ExonAligner	CDS	17573	17733	.	-	1	gene_id "U52111.6-001"; transcript_id "U52111.6-001"; exon_number 17;
ENm006.contig16	ExonAligner	CDS	18277	18388	.	-	2	gene_id "U52111.6-001"; transcript_id "U52111.6-001"; exon_number 18;
ENm006.contig16	ExonAligner	CDS	18768	18905	.	-	2	gene_id "U52111.6-001"; transcript_id "U52111.6-001"; exon_number 19;
ENm006.contig16	ExonAligner	CDS	20020	20204	.	-	1	gene_id "U52111.6-001"; transcript_id "U52111.6-001"; exon_number 21;
ENm006.contig16	ExonAligner	CDS	573	645	.	-	2	gene_id "U52111.6-006"; transcript_id "U52111.6-006"; exon_number 2;
ENm006.contig16	ExonAligner	CDS	802	930	.	-	2	gene_id "U52111.6-006"; transcript_id "U52111.6-006"; exon_number 3;
ENm006.contig16	ExonAligner	CDS	7058	7201	.	-	2	gene_id "U52111.6-006"; transcript_id "U52111.6-006"; exon_number 4;
ENm006.contig16	ExonAligner	CDS	9386	9553	.	-	2	gene_id "U52111.6-006"; transcript_id "U52111.6-006"; exon_number 6;
ENm006.contig16	ExonAligner	CDS	9859	9981	.	-	2	gene_id "U52111.6-006"; transcript_id "U52111.6-006"; exon_number 7;
ENm006.contig16	ExonAligner	CDS	10090	10294	.	-	0	gene_id "U52111.6-006"; transcript_id "U52111.6-006"; exon_number 8;
ENm006.contig16	ExonAligner	CDS	12660	12876	.	-	0	gene_id "U52111.6-006"; transcript_id "U52111.6-006"; exon_number 10;
ENm006.contig16	ExonAligner	CDS	13158	13228	.	-	2	gene_id "U52111.6-006"; transcript_id "U52111.6-006"; exon_number 11;
ENm006.contig16	ExonAligner	CDS	13441	13638	.	-	2	gene_id "U52111.6-006"; transcript_id "U52111.6-006"; exon_number 12;
ENm006.contig16	ExonAligner	CDS	16200	16295	.	-	2	gene_id "U52111.6-006"; transcript_id "U52111.6-006"; exon_number 13;
ENm006.contig16	ExonAligner	CDS	16779	16907	.	-	1	gene_id "U52111.6-006"; transcript_id "U52111.6-006"; exon_number 14;
ENm006.contig16	ExonAligner	CDS	17185	17335	.	-	2	gene_id "U52111.6-006"; transcript_id "U52111.6-006"; exon_number 15;
ENm006.contig16	ExonAligner	CDS	17573	17733	.	-	1	gene_id "U52111.6-006"; transcript_id "U52111.6-006"; exon_number 16;
ENm006.contig16	ExonAligner	CDS	18277	18388	.	-	2	gene_id "U52111.6-006"; transcript_id "U52111.6-006"; exon_number 17;
ENm006.contig16	ExonAligner	CDS	18768	18905	.	-	2	gene_id "U52111.6-006"; transcript_id "U52111.6-006"; exon_number 18;
ENm006.contig16	ExonAligner	CDS	20020	20204	.	-	1	gene_id "U52111.6-006"; transcript_id "U52111.6-006"; exon_number 20;
ENm006.contig16	ExonAligner	CDS	573	645	.	-	2	gene_id "U52111.6-003"; transcript_id "U52111.6-003"; exon_number 2;
ENm006.contig16	ExonAligner	CDS	7034	7199	.	-	0	gene_id "U52111.6-003"; transcript_id "U52111.6-003"; exon_number 3;
ENm006.contig16	ExonAligner	CDS	573	645	.	-	2	gene_id "U52111.6-002"; transcript_id "U52111.6-002"; exon_number 2;
ENm006.contig16	ExonAligner	CDS	802	930	.	-	2	gene_id "U52111.6-002"; transcript_id "U52111.6-002"; exon_number 3;
ENm006.contig16	ExonAligner	CDS	7058	7201	.	-	2	gene_id "U52111.6-002"; transcript_id "U52111.6-002"; exon_number 4;
ENm006.contig16	ExonAligner	CDS	9386	9553	.	-	2	gene_id "U52111.6-002"; transcript_id "U52111.6-002"; exon_number 6;
ENm006.contig16	ExonAligner	CDS	9859	9981	.	-	2	gene_id "U52111.6-002"; transcript_id "U52111.6-002"; exon_number 7;
ENm006.contig16	ExonAligner	CDS	10090	10294	.	-	0	gene_id "U52111.6-002"; transcript_id "U52111.6-002"; exon_number 8;
ENm006.contig16	ExonAligner	CDS	12660	12876	.	-	0	gene_id "U52111.6-002"; transcript_id "U52111.6-002"; exon_number 10;
ENm006.contig16	ExonAligner	CDS	13158	13228	.	-	2	gene_id "U52111.6-002"; transcript_id "U52111.6-002"; exon_number 11;
ENm006.contig16	ExonAligner	CDS	13441	13638	.	-	2	gene_id "U52111.6-002"; transcript_id "U52111.6-002"; exon_number 12;
ENm006.contig16	ExonAligner	CDS	16200	16295	.	-	2	gene_id "U52111.6-002"; transcript_id "U52111.6-002"; exon_number 13;
ENm006.contig16	ExonAligner	CDS	16779	16907	.	-	1	gene_id "U52111.6-002"; transcript_id "U52111.6-002"; exon_number 14;
ENm006.contig16	ExonAligner	CDS	17185	17335	.	-	2	gene_id "U52111.6-002"; transcript_id "U52111.6-002"; exon_number 15;
ENm006.contig16	ExonAligner	CDS	17573	17733	.	-	1	gene_id "U52111.6-002"; transcript_id "U52111.6-002"; exon_number 16;
ENm006.contig16	ExonAligner	CDS	18277	18388	.	-	2	gene_id "U52111.6-002"; transcript_id "U52111.6-002"; exon_number 17;
ENm006.contig16	ExonAligner	CDS	18768	18905	.	-	2	gene_id "U52111.6-002"; transcript_id "U52111.6-002"; exon_number 18;
ENm006.contig16	ExonAligner	CDS	20020	20204	.	-	1	gene_id "U52111.6-002"; transcript_id "U52111.6-002"; exon_number 20;
ENm006.contig18	ExonAligner	CDS	659	880	.	-	0	gene_id "U52112.4-001"; transcript_id "U52112.4-001"; exon_number 16;
ENm006.contig18	ExonAligner	CDS	1045	1167	.	-	0	gene_id "U52112.4-001"; transcript_id "U52112.4-001"; exon_number 17;
ENm006.contig18	ExonAligner	CDS	1438	1626	.	-	0	gene_id "U52112.4-001"; transcript_id "U52112.4-001"; exon_number 19;
ENm006.contig18	ExonAligner	CDS	3005	3200	.	-	2	gene_id "U52112.4-001"; transcript_id "U52112.4-001"; exon_number 22;
ENm006.contig18	ExonAligner	CDS	659	880	.	-	0	gene_id "U52112.4-003"; transcript_id "U52112.4-003"; exon_number 16;
ENm006.contig18	ExonAligner	CDS	1045	1167	.	-	0	gene_id "U52112.4-003"; transcript_id "U52112.4-003"; exon_number 17;
ENm006.contig18	ExonAligner	CDS	1438	1626	.	-	0	gene_id "U52112.4-003"; transcript_id "U52112.4-003"; exon_number 18;
ENm006.contig18	ExonAligner	CDS	3005	3200	.	-	2	gene_id "U52112.4-003"; transcript_id "U52112.4-003"; exon_number 21;
ENm006.contig18	ExonAligner	CDS	659	880	.	-	0	gene_id "U52112.4-011"; transcript_id "U52112.4-011"; exon_number 16;
ENm006.contig18	ExonAligner	CDS	1045	1167	.	-	0	gene_id "U52112.4-011"; transcript_id "U52112.4-011"; exon_number 17;
ENm006.contig18	ExonAligner	CDS	1438	1626	.	-	0	gene_id "U52112.4-011"; transcript_id "U52112.4-011"; exon_number 18;
ENm006.contig18	ExonAligner	CDS	3005	3200	.	-	2	gene_id "U52112.4-011"; transcript_id "U52112.4-011"; exon_number 20;
ENm006.contig13	ExonAligner	CDS	3012	3127	.	-	0	gene_id "U52112.1-001"; transcript_id "U52112.1-001"; exon_number 4;
ENm006.contig13	ExonAligner	CDS	3451	3496	.	-	1	gene_id "U52112.1-001"; transcript_id "U52112.1-001"; exon_number 5;
ENm006.contig13	ExonAligner	CDS	4389	4447	.	-	0	gene_id "U52112.1-001"; transcript_id "U52112.1-001"; exon_number 6;
ENm006.contig13	ExonAligner	CDS	5287	5385	.	-	0	gene_id "U52112.1-001"; transcript_id "U52112.1-001"; exon_number 7;
ENm006.contig13	ExonAligner	CDS	10216	10236	.	-	0	gene_id "U52112.1-001"; transcript_id "U52112.1-001"; exon_number 8;
ENm006.contig13	ExonAligner	CDS	3012	3127	.	-	0	gene_id "U52112.1-002"; transcript_id "U52112.1-002"; exon_number 3;
ENm006.contig13	ExonAligner	CDS	3451	3496	.	-	1	gene_id "U52112.1-002"; transcript_id "U52112.1-002"; exon_number 4;
ENm006.contig13	ExonAligner	CDS	4389	4447	.	-	0	gene_id "U52112.1-002"; transcript_id "U52112.1-002"; exon_number 5;
ENm006.contig13	ExonAligner	CDS	5287	5385	.	-	0	gene_id "U52112.1-002"; transcript_id "U52112.1-002"; exon_number 6;
ENm006.contig13	ExonAligner	CDS	10216	10236	.	-	0	gene_id "U52112.1-002"; transcript_id "U52112.1-002"; exon_number 7;
ENm006.contig13	ExonAligner	CDS	3012	3127	.	-	0	gene_id "U52112.1-014"; transcript_id "U52112.1-014"; exon_number 3;
ENm006.contig13	ExonAligner	CDS	3451	3496	.	-	1	gene_id "U52112.1-014"; transcript_id "U52112.1-014"; exon_number 4;
ENm006.contig13	ExonAligner	CDS	4403	4447	.	-	0	gene_id "U52112.1-014"; transcript_id "U52112.1-014"; exon_number 5;
ENm006.contig13	ExonAligner	CDS	5287	5385	.	-	0	gene_id "U52112.1-014"; transcript_id "U52112.1-014"; exon_number 6;
ENm006.contig13	ExonAligner	CDS	10216	10236	.	-	0	gene_id "U52112.1-014"; transcript_id "U52112.1-014"; exon_number 7;
ENm006.contig13	ExonAligner	CDS	3012	3127	.	-	0	gene_id "U52112.1-013"; transcript_id "U52112.1-013"; exon_number 3;
ENm006.contig13	ExonAligner	CDS	3451	3496	.	-	1	gene_id "U52112.1-013"; transcript_id "U52112.1-013"; exon_number 4;
ENm006.contig13	ExonAligner	CDS	4403	4447	.	-	0	gene_id "U52112.1-013"; transcript_id "U52112.1-013"; exon_number 5;
ENm006.contig13	ExonAligner	CDS	5287	5385	.	-	0	gene_id "U52112.1-013"; transcript_id "U52112.1-013"; exon_number 6;
ENm006.contig13	ExonAligner	CDS	10216	10236	.	-	0	gene_id "U52112.1-013"; transcript_id "U52112.1-013"; exon_number 7;
ENm006.contig13	ExonAligner	CDS	12585	12672	.	-	0	gene_id "U52112.5-001"; transcript_id "U52112.5-001"; exon_number 2;
ENm006.contig13	ExonAligner	CDS	13004	13135	.	-	0	gene_id "U52112.5-001"; transcript_id "U52112.5-001"; exon_number 3;
ENm006.contig13	ExonAligner	CDS	16206	16287	.	-	0	gene_id "U52112.5-001"; transcript_id "U52112.5-001"; exon_number 5;
ENm006.contig13	ExonAligner	CDS	18400	18627	.	-	0	gene_id "U52112.5-001"; transcript_id "U52112.5-001"; exon_number 6;
ENm006.contig13	ExonAligner	CDS	18688	18763	.	-	1	gene_id "U52112.5-001"; transcript_id "U52112.5-001"; exon_number 9;
ENm006.contig13	ExonAligner	CDS	12585	12672	.	-	0	gene_id "U52112.5-004"; transcript_id "U52112.5-004"; exon_number 2;
ENm006.contig13	ExonAligner	CDS	13004	13135	.	-	0	gene_id "U52112.5-004"; transcript_id "U52112.5-004"; exon_number 3;
ENm006.contig13	ExonAligner	CDS	16206	16287	.	-	0	gene_id "U52112.5-004"; transcript_id "U52112.5-004"; exon_number 5;
ENm006.contig13	ExonAligner	CDS	18400	18627	.	-	0	gene_id "U52112.5-004"; transcript_id "U52112.5-004"; exon_number 6;
ENm006.contig13	ExonAligner	CDS	18730	18763	.	-	1	gene_id "U52112.5-004"; transcript_id "U52112.5-004"; exon_number 9;
ENm006.contig13	ExonAligner	CDS	10734	10805	.	-	2	gene_id "U52112.5-003"; transcript_id "U52112.5-003"; exon_number 1;
ENm006.contig13	ExonAligner	CDS	12585	12672	.	-	0	gene_id "U52112.5-003"; transcript_id "U52112.5-003"; exon_number 2;
ENm006.contig13	ExonAligner	CDS	13004	13117	.	-	0	gene_id "U52112.5-003"; transcript_id "U52112.5-003"; exon_number 4;
ENm006.contig36	ExonAligner	CDS	51245	51284	.	+	1	gene_id "U52112.6-001"; transcript_id "U52112.6-001"; exon_number 1;
ENm006.contig36	ExonAligner	CDS	50979	51042	.	+	2	gene_id "U52112.6-001"; transcript_id "U52112.6-001"; exon_number 2;
ENm006.contig36	ExonAligner	CDS	46543	46814	.	+	0	gene_id "U52112.6-001"; transcript_id "U52112.6-001"; exon_number 3;
ENm006.contig36	ExonAligner	CDS	46086	46226	.	+	0	gene_id "U52112.6-001"; transcript_id "U52112.6-001"; exon_number 5;
ENm006.contig36	ExonAligner	CDS	45093	45211	.	+	2	gene_id "U52112.6-001"; transcript_id "U52112.6-001"; exon_number 6;
ENm006.contig36	ExonAligner	CDS	44200	44550	.	+	2	gene_id "U52112.6-001"; transcript_id "U52112.6-001"; exon_number 7;
ENm006.contig36	ExonAligner	CDS	43374	43815	.	+	0	gene_id "U52112.6-001"; transcript_id "U52112.6-001"; exon_number 8;
ENm006.contig36	ExonAligner	CDS	41271	41446	.	+	2	gene_id "U52112.6-001"; transcript_id "U52112.6-001"; exon_number 9;
ENm006.contig36	ExonAligner	CDS	38977	40324	.	+	0	gene_id "U52112.6-001"; transcript_id "U52112.6-001"; exon_number 10;
ENm006.contig36	ExonAligner	CDS	38192	38412	.	+	2	gene_id "U52112.6-001"; transcript_id "U52112.6-001"; exon_number 11;
ENm006.contig36	ExonAligner	CDS	37166	37304	.	+	0	gene_id "U52112.6-001"; transcript_id "U52112.6-001"; exon_number 12;
ENm006.contig36	ExonAligner	CDS	36840	36982	.	+	2	gene_id "U52112.6-001"; transcript_id "U52112.6-001"; exon_number 13;
ENm006.contig36	ExonAligner	CDS	35949	36162	.	+	0	gene_id "U52112.6-001"; transcript_id "U52112.6-001"; exon_number 14;
ENm006.contig36	ExonAligner	CDS	33968	34066	.	+	0	gene_id "U52112.6-001"; transcript_id "U52112.6-001"; exon_number 15;
ENm006.contig36	ExonAligner	CDS	33542	33766	.	+	0	gene_id "U52112.6-001"; transcript_id "U52112.6-001"; exon_number 16;
ENm006.contig36	ExonAligner	CDS	32527	32724	.	+	0	gene_id "U52112.6-001"; transcript_id "U52112.6-001"; exon_number 17;
ENm006.contig36	ExonAligner	CDS	31771	31931	.	+	2	gene_id "U52112.6-001"; transcript_id "U52112.6-001"; exon_number 18;
ENm006.contig36	ExonAligner	CDS	31243	31584	.	+	2	gene_id "U52112.6-001"; transcript_id "U52112.6-001"; exon_number 19;
ENm006.contig36	ExonAligner	CDS	30963	31136	.	+	2	gene_id "U52112.6-001"; transcript_id "U52112.6-001"; exon_number 20;
ENm006.contig36	ExonAligner	CDS	30565	30671	.	+	1	gene_id "U52112.6-001"; transcript_id "U52112.6-001"; exon_number 21;
ENm006.contig36	ExonAligner	CDS	28888	28972	.	+	2	gene_id "U52112.6-001"; transcript_id "U52112.6-001"; exon_number 22;
ENm006.contig36	ExonAligner	CDS	27772	27980	.	+	1	gene_id "U52112.6-001"; transcript_id "U52112.6-001"; exon_number 23;
ENm006.contig36	ExonAligner	CDS	27000	27160	.	+	0	gene_id "U52112.6-001"; transcript_id "U52112.6-001"; exon_number 24;
ENm006.contig36	ExonAligner	CDS	26377	26421	.	+	0	gene_id "U52112.6-001"; transcript_id "U52112.6-001"; exon_number 25;
ENm006.contig36	ExonAligner	CDS	51245	51284	.	+	1	gene_id "U52112.6-003"; transcript_id "U52112.6-003"; exon_number 1;
ENm006.contig36	ExonAligner	CDS	50979	51042	.	+	2	gene_id "U52112.6-003"; transcript_id "U52112.6-003"; exon_number 2;
ENm006.contig36	ExonAligner	CDS	46543	46814	.	+	0	gene_id "U52112.6-003"; transcript_id "U52112.6-003"; exon_number 3;
ENm006.contig36	ExonAligner	CDS	46086	46226	.	+	0	gene_id "U52112.6-003"; transcript_id "U52112.6-003"; exon_number 5;
ENm006.contig36	ExonAligner	CDS	45093	45211	.	+	2	gene_id "U52112.6-003"; transcript_id "U52112.6-003"; exon_number 6;
ENm006.contig36	ExonAligner	CDS	44200	44550	.	+	2	gene_id "U52112.6-003"; transcript_id "U52112.6-003"; exon_number 7;
ENm006.contig36	ExonAligner	CDS	43239	43815	.	+	0	gene_id "U52112.6-003"; transcript_id "U52112.6-003"; exon_number 8;
ENm006.contig36	ExonAligner	CDS	41271	41446	.	+	2	gene_id "U52112.6-003"; transcript_id "U52112.6-003"; exon_number 9;
ENm006.contig36	ExonAligner	CDS	38977	40324	.	+	0	gene_id "U52112.6-003"; transcript_id "U52112.6-003"; exon_number 10;
ENm006.contig36	ExonAligner	CDS	38192	38412	.	+	2	gene_id "U52112.6-003"; transcript_id "U52112.6-003"; exon_number 11;
ENm006.contig36	ExonAligner	CDS	37166	37304	.	+	0	gene_id "U52112.6-003"; transcript_id "U52112.6-003"; exon_number 12;
ENm006.contig36	ExonAligner	CDS	36840	36982	.	+	2	gene_id "U52112.6-003"; transcript_id "U52112.6-003"; exon_number 13;
ENm006.contig36	ExonAligner	CDS	35949	36162	.	+	0	gene_id "U52112.6-003"; transcript_id "U52112.6-003"; exon_number 14;
ENm006.contig36	ExonAligner	CDS	33968	34066	.	+	0	gene_id "U52112.6-003"; transcript_id "U52112.6-003"; exon_number 15;
ENm006.contig36	ExonAligner	CDS	33542	33766	.	+	0	gene_id "U52112.6-003"; transcript_id "U52112.6-003"; exon_number 16;
ENm006.contig36	ExonAligner	CDS	32527	32724	.	+	0	gene_id "U52112.6-003"; transcript_id "U52112.6-003"; exon_number 17;
ENm006.contig36	ExonAligner	CDS	31771	31931	.	+	2	gene_id "U52112.6-003"; transcript_id "U52112.6-003"; exon_number 18;
ENm006.contig36	ExonAligner	CDS	31243	31584	.	+	2	gene_id "U52112.6-003"; transcript_id "U52112.6-003"; exon_number 19;
ENm006.contig36	ExonAligner	CDS	30963	31136	.	+	2	gene_id "U52112.6-003"; transcript_id "U52112.6-003"; exon_number 20;
ENm006.contig36	ExonAligner	CDS	30565	30671	.	+	1	gene_id "U52112.6-003"; transcript_id "U52112.6-003"; exon_number 21;
ENm006.contig36	ExonAligner	CDS	28888	28972	.	+	2	gene_id "U52112.6-003"; transcript_id "U52112.6-003"; exon_number 22;
ENm006.contig36	ExonAligner	CDS	27772	27980	.	+	1	gene_id "U52112.6-003"; transcript_id "U52112.6-003"; exon_number 23;
ENm006.contig36	ExonAligner	CDS	27000	27160	.	+	0	gene_id "U52112.6-003"; transcript_id "U52112.6-003"; exon_number 24;
ENm006.contig36	ExonAligner	CDS	26377	26421	.	+	0	gene_id "U52112.6-003"; transcript_id "U52112.6-003"; exon_number 25;
ENm006.contig36	ExonAligner	CDS	31240	31389	.	+	2	gene_id "U52112.6-002"; transcript_id "U52112.6-002"; exon_number 1;
ENm006.contig36	ExonAligner	CDS	30963	31136	.	+	2	gene_id "U52112.6-002"; transcript_id "U52112.6-002"; exon_number 2;
ENm006.contig5	ExonAligner	CDS	12840	12963	.	+	2	gene_id "U52112.3-017"; transcript_id "U52112.3-017"; exon_number 3;
ENm006.contig5	ExonAligner	CDS	10295	10462	.	+	2	gene_id "U52112.3-017"; transcript_id "U52112.3-017"; exon_number 4;
ENm006.contig5	ExonAligner	CDS	25765	25989	.	+	0	gene_id "U52112.3-016"; transcript_id "U52112.3-016"; exon_number 1;
ENm006.contig5	ExonAligner	CDS	24226	24354	.	+	0	gene_id "U52112.3-016"; transcript_id "U52112.3-016"; exon_number 2;
ENm006.contig5	ExonAligner	CDS	20848	21087	.	+	0	gene_id "U52112.3-016"; transcript_id "U52112.3-016"; exon_number 3;
ENm006.contig5	ExonAligner	CDS	25765	25826	.	+	2	gene_id "U52112.3-012"; transcript_id "U52112.3-012"; exon_number 1;
ENm006.contig5	ExonAligner	CDS	24226	24354	.	+	2	gene_id "U52112.3-012"; transcript_id "U52112.3-012"; exon_number 2;
ENm006.contig5	ExonAligner	CDS	22747	23110	.	+	0	gene_id "U52112.3-012"; transcript_id "U52112.3-012"; exon_number 3;
ENm006.contig5	ExonAligner	CDS	20848	21087	.	+	0	gene_id "U52112.3-012"; transcript_id "U52112.3-012"; exon_number 4;
ENm006.contig5	ExonAligner	CDS	19629	19688	.	+	0	gene_id "U52112.3-012"; transcript_id "U52112.3-012"; exon_number 5;
ENm006.contig5	ExonAligner	CDS	17552	17759	.	+	1	gene_id "U52112.3-012"; transcript_id "U52112.3-012"; exon_number 6;
ENm006.contig5	ExonAligner	CDS	16741	16859	.	+	0	gene_id "U52112.3-012"; transcript_id "U52112.3-012"; exon_number 7;
ENm006.contig5	ExonAligner	CDS	16028	16142	.	+	1	gene_id "U52112.3-012"; transcript_id "U52112.3-012"; exon_number 8;
ENm006.contig5	ExonAligner	CDS	14816	14874	.	+	0	gene_id "U52112.3-012"; transcript_id "U52112.3-012"; exon_number 9;
ENm006.contig5	ExonAligner	CDS	14316	14504	.	+	0	gene_id "U52112.3-012"; transcript_id "U52112.3-012"; exon_number 10;
ENm006.contig5	ExonAligner	CDS	13683	13780	.	+	2	gene_id "U52112.3-012"; transcript_id "U52112.3-012"; exon_number 11;
ENm006.contig5	ExonAligner	CDS	12840	12963	.	+	2	gene_id "U52112.3-012"; transcript_id "U52112.3-012"; exon_number 12;
ENm006.contig5	ExonAligner	CDS	10295	10462	.	+	2	gene_id "U52112.3-012"; transcript_id "U52112.3-012"; exon_number 13;
ENm006.contig5	ExonAligner	CDS	25765	25826	.	+	2	gene_id "U52112.3-001"; transcript_id "U52112.3-001"; exon_number 1;
ENm006.contig5	ExonAligner	CDS	24226	24354	.	+	2	gene_id "U52112.3-001"; transcript_id "U52112.3-001"; exon_number 2;
ENm006.contig5	ExonAligner	CDS	22747	23110	.	+	0	gene_id "U52112.3-001"; transcript_id "U52112.3-001"; exon_number 3;
ENm006.contig5	ExonAligner	CDS	19629	19688	.	+	0	gene_id "U52112.3-001"; transcript_id "U52112.3-001"; exon_number 4;
ENm006.contig5	ExonAligner	CDS	17552	17759	.	+	1	gene_id "U52112.3-001"; transcript_id "U52112.3-001"; exon_number 5;
ENm006.contig5	ExonAligner	CDS	16741	16859	.	+	0	gene_id "U52112.3-001"; transcript_id "U52112.3-001"; exon_number 6;
ENm006.contig5	ExonAligner	CDS	16028	16142	.	+	1	gene_id "U52112.3-001"; transcript_id "U52112.3-001"; exon_number 7;
ENm006.contig5	ExonAligner	CDS	14816	14874	.	+	0	gene_id "U52112.3-001"; transcript_id "U52112.3-001"; exon_number 8;
ENm006.contig5	ExonAligner	CDS	14316	14504	.	+	0	gene_id "U52112.3-001"; transcript_id "U52112.3-001"; exon_number 9;
ENm006.contig5	ExonAligner	CDS	13683	13780	.	+	2	gene_id "U52112.3-001"; transcript_id "U52112.3-001"; exon_number 10;
ENm006.contig5	ExonAligner	CDS	12840	12963	.	+	2	gene_id "U52112.3-001"; transcript_id "U52112.3-001"; exon_number 11;
ENm006.contig5	ExonAligner	CDS	10295	10462	.	+	2	gene_id "U52112.3-001"; transcript_id "U52112.3-001"; exon_number 12;
ENm006.contig5	ExonAligner	CDS	25765	25826	.	+	2	gene_id "U52112.3-002"; transcript_id "U52112.3-002"; exon_number 1;
ENm006.contig5	ExonAligner	CDS	24226	24354	.	+	2	gene_id "U52112.3-002"; transcript_id "U52112.3-002"; exon_number 2;
ENm006.contig5	ExonAligner	CDS	22831	23110	.	+	0	gene_id "U52112.3-002"; transcript_id "U52112.3-002"; exon_number 3;
ENm006.contig5	ExonAligner	CDS	20848	21087	.	+	0	gene_id "U52112.3-002"; transcript_id "U52112.3-002"; exon_number 4;
ENm006.contig5	ExonAligner	CDS	19629	19688	.	+	0	gene_id "U52112.3-002"; transcript_id "U52112.3-002"; exon_number 5;
ENm006.contig5	ExonAligner	CDS	17552	17759	.	+	1	gene_id "U52112.3-002"; transcript_id "U52112.3-002"; exon_number 6;
ENm006.contig5	ExonAligner	CDS	16741	16859	.	+	0	gene_id "U52112.3-002"; transcript_id "U52112.3-002"; exon_number 7;
ENm006.contig5	ExonAligner	CDS	16028	16142	.	+	1	gene_id "U52112.3-002"; transcript_id "U52112.3-002"; exon_number 8;
ENm006.contig5	ExonAligner	CDS	14816	14874	.	+	0	gene_id "U52112.3-002"; transcript_id "U52112.3-002"; exon_number 9;
ENm006.contig5	ExonAligner	CDS	14316	14504	.	+	0	gene_id "U52112.3-002"; transcript_id "U52112.3-002"; exon_number 10;
ENm006.contig5	ExonAligner	CDS	13683	13780	.	+	2	gene_id "U52112.3-002"; transcript_id "U52112.3-002"; exon_number 11;
ENm006.contig5	ExonAligner	CDS	12840	12963	.	+	2	gene_id "U52112.3-002"; transcript_id "U52112.3-002"; exon_number 12;
ENm006.contig5	ExonAligner	CDS	10295	10462	.	+	2	gene_id "U52112.3-002"; transcript_id "U52112.3-002"; exon_number 13;
ENm006.contig5	ExonAligner	CDS	22747	23110	.	+	2	gene_id "U52112.3-010"; transcript_id "U52112.3-010"; exon_number 2;
ENm006.contig5	ExonAligner	CDS	20892	21087	.	+	2	gene_id "U52112.3-010"; transcript_id "U52112.3-010"; exon_number 3;
ENm006.contig5	ExonAligner	CDS	22702	23069	.	+	0	gene_id "U52112.3-005"; transcript_id "U52112.3-005"; exon_number 1;
ENm006.contig5	ExonAligner	CDS	20848	21087	.	+	0	gene_id "U52112.3-005"; transcript_id "U52112.3-005"; exon_number 2;
ENm006.contig5	ExonAligner	CDS	17552	17759	.	+	1	gene_id "U52112.3-005"; transcript_id "U52112.3-005"; exon_number 3;
ENm006.contig5	ExonAligner	CDS	16741	16859	.	+	0	gene_id "U52112.3-005"; transcript_id "U52112.3-005"; exon_number 4;
ENm006.contig5	ExonAligner	CDS	16028	16142	.	+	1	gene_id "U52112.3-005"; transcript_id "U52112.3-005"; exon_number 5;
ENm006.contig5	ExonAligner	CDS	14816	14874	.	+	0	gene_id "U52112.3-005"; transcript_id "U52112.3-005"; exon_number 6;
ENm006.contig5	ExonAligner	CDS	14466	14504	.	+	0	gene_id "U52112.3-005"; transcript_id "U52112.3-005"; exon_number 7;
ENm006.contig30	ExonAligner	CDS	23902	24252	.	-	1	gene_id "AF030876.1-001"; transcript_id "AF030876.1-001"; exon_number 2;
ENm006.contig30	ExonAligner	CDS	23902	24252	.	-	1	gene_id "AF030876.1-002"; transcript_id "AF030876.1-002"; exon_number 2;
ENm006.contig31	ExonAligner	CDS	54146	54333	.	+	2	gene_id "XX-FW83128A1.1-001"; transcript_id "XX-FW83128A1.1-001"; exon_number 1;
ENm006.contig31	ExonAligner	CDS	53136	53339	.	+	2	gene_id "XX-FW83128A1.1-001"; transcript_id "XX-FW83128A1.1-001"; exon_number 2;
ENm006.contig31	ExonAligner	CDS	52795	53013	.	+	2	gene_id "XX-FW83128A1.1-001"; transcript_id "XX-FW83128A1.1-001"; exon_number 3;
ENm006.contig31	ExonAligner	CDS	52495	52671	.	+	2	gene_id "XX-FW83128A1.1-001"; transcript_id "XX-FW83128A1.1-001"; exon_number 4;
ENm006.contig31	ExonAligner	CDS	51783	51915	.	+	0	gene_id "XX-FW83128A1.1-001"; transcript_id "XX-FW83128A1.1-001"; exon_number 5;
ENm006.contig31	ExonAligner	CDS	50677	50792	.	+	2	gene_id "XX-FW83128A1.1-001"; transcript_id "XX-FW83128A1.1-001"; exon_number 6;
ENm006.contig31	ExonAligner	CDS	48683	48820	.	+	2	gene_id "XX-FW83128A1.1-001"; transcript_id "XX-FW83128A1.1-001"; exon_number 7;
ENm006.contig31	ExonAligner	CDS	47632	47898	.	+	2	gene_id "XX-FW83128A1.1-001"; transcript_id "XX-FW83128A1.1-001"; exon_number 8;
ENm006.contig31	ExonAligner	CDS	47049	47171	.	+	2	gene_id "XX-FW83128A1.1-001"; transcript_id "XX-FW83128A1.1-001"; exon_number 9;
ENm006.contig31	ExonAligner	CDS	46464	46616	.	+	2	gene_id "XX-FW83128A1.1-001"; transcript_id "XX-FW83128A1.1-001"; exon_number 10;
ENm006.contig31	ExonAligner	CDS	45935	46138	.	+	2	gene_id "XX-FW83128A1.1-001"; transcript_id "XX-FW83128A1.1-001"; exon_number 11;
ENm006.contig31	ExonAligner	CDS	44906	45067	.	+	2	gene_id "XX-FW83128A1.1-001"; transcript_id "XX-FW83128A1.1-001"; exon_number 12;
ENm006.contig31	ExonAligner	CDS	44633	44806	.	+	2	gene_id "XX-FW83128A1.1-001"; transcript_id "XX-FW83128A1.1-001"; exon_number 13;
ENm006.contig31	ExonAligner	CDS	44026	44154	.	+	2	gene_id "XX-FW83128A1.1-001"; transcript_id "XX-FW83128A1.1-001"; exon_number 14;
ENm006.contig31	ExonAligner	CDS	43153	43293	.	+	2	gene_id "XX-FW83128A1.1-001"; transcript_id "XX-FW83128A1.1-001"; exon_number 15;
ENm006.contig31	ExonAligner	CDS	41236	41338	.	+	0	gene_id "XX-FW83128A1.1-001"; transcript_id "XX-FW83128A1.1-001"; exon_number 16;
ENm006.contig31	ExonAligner	CDS	37686	37772	.	+	0	gene_id "XX-FW83128A1.1-001"; transcript_id "XX-FW83128A1.1-001"; exon_number 17;
ENm006.contig31	ExonAligner	CDS	36488	36735	.	+	2	gene_id "XX-FW83128A1.1-001"; transcript_id "XX-FW83128A1.1-001"; exon_number 18;
ENm006.contig31	ExonAligner	CDS	33493	33682	.	+	0	gene_id "XX-FW83128A1.1-001"; transcript_id "XX-FW83128A1.1-001"; exon_number 19;
ENm006.contig31	ExonAligner	CDS	32764	32920	.	+	1	gene_id "XX-FW83128A1.1-001"; transcript_id "XX-FW83128A1.1-001"; exon_number 20;
ENm006.contig31	ExonAligner	CDS	32513	32636	.	+	2	gene_id "XX-FW83128A1.1-001"; transcript_id "XX-FW83128A1.1-001"; exon_number 21;
ENm006.contig31	ExonAligner	CDS	32175	32345	.	+	2	gene_id "XX-FW83128A1.1-001"; transcript_id "XX-FW83128A1.1-001"; exon_number 22;
ENm006.contig31	ExonAligner	CDS	31926	32080	.	+	1	gene_id "XX-FW83128A1.1-001"; transcript_id "XX-FW83128A1.1-001"; exon_number 23;
ENm006.contig31	ExonAligner	CDS	30968	31124	.	+	2	gene_id "XX-FW83128A1.1-001"; transcript_id "XX-FW83128A1.1-001"; exon_number 24;
ENm006.contig31	ExonAligner	CDS	30565	30732	.	+	2	gene_id "XX-FW83128A1.1-001"; transcript_id "XX-FW83128A1.1-001"; exon_number 25;
ENm006.contig31	ExonAligner	CDS	29339	29930	.	+	0	gene_id "XX-FW83128A1.1-001"; transcript_id "XX-FW83128A1.1-001"; exon_number 26;
ENm006.contig31	ExonAligner	CDS	28898	29160	.	+	2	gene_id "XX-FW83128A1.1-001"; transcript_id "XX-FW83128A1.1-001"; exon_number 27;
ENm006.contig31	ExonAligner	CDS	28473	28590	.	+	0	gene_id "XX-FW83128A1.1-001"; transcript_id "XX-FW83128A1.1-001"; exon_number 28;
ENm006.contig31	ExonAligner	CDS	27739	27908	.	+	2	gene_id "XX-FW83128A1.1-001"; transcript_id "XX-FW83128A1.1-001"; exon_number 29;
ENm006.contig31	ExonAligner	CDS	26848	26938	.	+	0	gene_id "XX-FW83128A1.1-001"; transcript_id "XX-FW83128A1.1-001"; exon_number 30;
ENm006.contig31	ExonAligner	CDS	26300	26460	.	+	2	gene_id "XX-FW83128A1.1-001"; transcript_id "XX-FW83128A1.1-001"; exon_number 31;
ENm006.contig31	ExonAligner	CDS	24502	24625	.	+	0	gene_id "XX-FW83128A1.1-001"; transcript_id "XX-FW83128A1.1-001"; exon_number 32;
ENm006.contig31	ExonAligner	CDS	23791	23934	.	+	0	gene_id "XX-FW83128A1.1-001"; transcript_id "XX-FW83128A1.1-001"; exon_number 33;
ENm006.contig31	ExonAligner	CDS	21764	21877	.	+	0	gene_id "XX-FW83128A1.1-001"; transcript_id "XX-FW83128A1.1-001"; exon_number 34;
ENm006.contig31	ExonAligner	CDS	20935	21128	.	+	2	gene_id "XX-FW83128A1.1-001"; transcript_id "XX-FW83128A1.1-001"; exon_number 35;
ENm006.contig31	ExonAligner	CDS	20518	20654	.	+	1	gene_id "XX-FW83128A1.1-001"; transcript_id "XX-FW83128A1.1-001"; exon_number 36;
ENm006.contig31	ExonAligner	CDS	19837	19954	.	+	2	gene_id "XX-FW83128A1.1-001"; transcript_id "XX-FW83128A1.1-001"; exon_number 37;
ENm006.contig31	ExonAligner	CDS	19563	19694	.	+	2	gene_id "XX-FW83128A1.1-001"; transcript_id "XX-FW83128A1.1-001"; exon_number 38;
ENm006.contig31	ExonAligner	CDS	18392	18592	.	+	2	gene_id "XX-FW83128A1.1-001"; transcript_id "XX-FW83128A1.1-001"; exon_number 39;
ENm006.contig31	ExonAligner	CDS	18092	18254	.	+	0	gene_id "XX-FW83128A1.1-001"; transcript_id "XX-FW83128A1.1-001"; exon_number 40;
ENm006.contig31	ExonAligner	CDS	17900	17977	.	+	0	gene_id "XX-FW83128A1.1-001"; transcript_id "XX-FW83128A1.1-001"; exon_number 41;
ENm006.contig31	ExonAligner	CDS	17078	17196	.	+	2	gene_id "XX-FW83128A1.1-001"; transcript_id "XX-FW83128A1.1-001"; exon_number 42;
ENm006.contig31	ExonAligner	CDS	16345	16492	.	+	0	gene_id "XX-FW83128A1.1-001"; transcript_id "XX-FW83128A1.1-001"; exon_number 43;
ENm006.contig31	ExonAligner	CDS	15685	15782	.	+	2	gene_id "XX-FW83128A1.1-001"; transcript_id "XX-FW83128A1.1-001"; exon_number 44;
ENm006.contig31	ExonAligner	CDS	13207	13446	.	+	2	gene_id "XX-FW83128A1.1-001"; transcript_id "XX-FW83128A1.1-001"; exon_number 45;
ENm006.contig31	ExonAligner	CDS	54146	54333	.	+	2	gene_id "XX-FW83128A1.1-002"; transcript_id "XX-FW83128A1.1-002"; exon_number 1;
ENm006.contig31	ExonAligner	CDS	53136	53339	.	+	2	gene_id "XX-FW83128A1.1-002"; transcript_id "XX-FW83128A1.1-002"; exon_number 2;
ENm006.contig31	ExonAligner	CDS	52795	53013	.	+	2	gene_id "XX-FW83128A1.1-002"; transcript_id "XX-FW83128A1.1-002"; exon_number 3;
ENm006.contig31	ExonAligner	CDS	52495	52671	.	+	2	gene_id "XX-FW83128A1.1-002"; transcript_id "XX-FW83128A1.1-002"; exon_number 4;
ENm006.contig31	ExonAligner	CDS	51783	51915	.	+	0	gene_id "XX-FW83128A1.1-002"; transcript_id "XX-FW83128A1.1-002"; exon_number 5;
ENm006.contig31	ExonAligner	CDS	50677	50792	.	+	2	gene_id "XX-FW83128A1.1-002"; transcript_id "XX-FW83128A1.1-002"; exon_number 6;
ENm006.contig31	ExonAligner	CDS	48683	48820	.	+	2	gene_id "XX-FW83128A1.1-002"; transcript_id "XX-FW83128A1.1-002"; exon_number 7;
ENm006.contig31	ExonAligner	CDS	47632	47898	.	+	2	gene_id "XX-FW83128A1.1-002"; transcript_id "XX-FW83128A1.1-002"; exon_number 8;
ENm006.contig31	ExonAligner	CDS	47049	47171	.	+	2	gene_id "XX-FW83128A1.1-002"; transcript_id "XX-FW83128A1.1-002"; exon_number 9;
ENm006.contig31	ExonAligner	CDS	46464	46616	.	+	2	gene_id "XX-FW83128A1.1-002"; transcript_id "XX-FW83128A1.1-002"; exon_number 10;
ENm006.contig31	ExonAligner	CDS	45935	46138	.	+	2	gene_id "XX-FW83128A1.1-002"; transcript_id "XX-FW83128A1.1-002"; exon_number 11;
ENm006.contig31	ExonAligner	CDS	44906	45067	.	+	2	gene_id "XX-FW83128A1.1-002"; transcript_id "XX-FW83128A1.1-002"; exon_number 12;
ENm006.contig31	ExonAligner	CDS	44633	44806	.	+	2	gene_id "XX-FW83128A1.1-002"; transcript_id "XX-FW83128A1.1-002"; exon_number 13;
ENm006.contig31	ExonAligner	CDS	44026	44154	.	+	2	gene_id "XX-FW83128A1.1-002"; transcript_id "XX-FW83128A1.1-002"; exon_number 14;
ENm006.contig31	ExonAligner	CDS	43153	43293	.	+	2	gene_id "XX-FW83128A1.1-002"; transcript_id "XX-FW83128A1.1-002"; exon_number 15;
ENm006.contig31	ExonAligner	CDS	41236	41338	.	+	0	gene_id "XX-FW83128A1.1-002"; transcript_id "XX-FW83128A1.1-002"; exon_number 16;
ENm006.contig31	ExonAligner	CDS	37686	37772	.	+	0	gene_id "XX-FW83128A1.1-002"; transcript_id "XX-FW83128A1.1-002"; exon_number 17;
ENm006.contig31	ExonAligner	CDS	36488	36735	.	+	2	gene_id "XX-FW83128A1.1-002"; transcript_id "XX-FW83128A1.1-002"; exon_number 18;
ENm006.contig31	ExonAligner	CDS	34107	34124	.	+	2	gene_id "XX-FW83128A1.1-002"; transcript_id "XX-FW83128A1.1-002"; exon_number 19;
ENm006.contig31	ExonAligner	CDS	33493	33682	.	+	0	gene_id "XX-FW83128A1.1-002"; transcript_id "XX-FW83128A1.1-002"; exon_number 20;
ENm006.contig31	ExonAligner	CDS	32764	32920	.	+	1	gene_id "XX-FW83128A1.1-002"; transcript_id "XX-FW83128A1.1-002"; exon_number 21;
ENm006.contig31	ExonAligner	CDS	32513	32636	.	+	2	gene_id "XX-FW83128A1.1-002"; transcript_id "XX-FW83128A1.1-002"; exon_number 22;
ENm006.contig31	ExonAligner	CDS	32175	32345	.	+	2	gene_id "XX-FW83128A1.1-002"; transcript_id "XX-FW83128A1.1-002"; exon_number 23;
ENm006.contig31	ExonAligner	CDS	31926	32080	.	+	1	gene_id "XX-FW83128A1.1-002"; transcript_id "XX-FW83128A1.1-002"; exon_number 24;
ENm006.contig31	ExonAligner	CDS	30968	31124	.	+	2	gene_id "XX-FW83128A1.1-002"; transcript_id "XX-FW83128A1.1-002"; exon_number 25;
ENm006.contig31	ExonAligner	CDS	30565	30732	.	+	2	gene_id "XX-FW83128A1.1-002"; transcript_id "XX-FW83128A1.1-002"; exon_number 26;
ENm006.contig31	ExonAligner	CDS	29339	29930	.	+	0	gene_id "XX-FW83128A1.1-002"; transcript_id "XX-FW83128A1.1-002"; exon_number 27;
ENm006.contig31	ExonAligner	CDS	28898	29160	.	+	2	gene_id "XX-FW83128A1.1-002"; transcript_id "XX-FW83128A1.1-002"; exon_number 28;
ENm006.contig31	ExonAligner	CDS	28473	28590	.	+	0	gene_id "XX-FW83128A1.1-002"; transcript_id "XX-FW83128A1.1-002"; exon_number 29;
ENm006.contig31	ExonAligner	CDS	27739	27908	.	+	2	gene_id "XX-FW83128A1.1-002"; transcript_id "XX-FW83128A1.1-002"; exon_number 30;
ENm006.contig31	ExonAligner	CDS	26848	26938	.	+	0	gene_id "XX-FW83128A1.1-002"; transcript_id "XX-FW83128A1.1-002"; exon_number 31;
ENm006.contig31	ExonAligner	CDS	26300	26460	.	+	2	gene_id "XX-FW83128A1.1-002"; transcript_id "XX-FW83128A1.1-002"; exon_number 32;
ENm006.contig31	ExonAligner	CDS	24502	24625	.	+	0	gene_id "XX-FW83128A1.1-002"; transcript_id "XX-FW83128A1.1-002"; exon_number 33;
ENm006.contig31	ExonAligner	CDS	23791	23934	.	+	0	gene_id "XX-FW83128A1.1-002"; transcript_id "XX-FW83128A1.1-002"; exon_number 34;
ENm006.contig31	ExonAligner	CDS	21764	21877	.	+	0	gene_id "XX-FW83128A1.1-002"; transcript_id "XX-FW83128A1.1-002"; exon_number 35;
ENm006.contig31	ExonAligner	CDS	20935	21128	.	+	2	gene_id "XX-FW83128A1.1-002"; transcript_id "XX-FW83128A1.1-002"; exon_number 36;
ENm006.contig31	ExonAligner	CDS	20518	20654	.	+	1	gene_id "XX-FW83128A1.1-002"; transcript_id "XX-FW83128A1.1-002"; exon_number 37;
ENm006.contig31	ExonAligner	CDS	19837	19954	.	+	2	gene_id "XX-FW83128A1.1-002"; transcript_id "XX-FW83128A1.1-002"; exon_number 38;
ENm006.contig31	ExonAligner	CDS	19563	19694	.	+	2	gene_id "XX-FW83128A1.1-002"; transcript_id "XX-FW83128A1.1-002"; exon_number 39;
ENm006.contig31	ExonAligner	CDS	18392	18592	.	+	2	gene_id "XX-FW83128A1.1-002"; transcript_id "XX-FW83128A1.1-002"; exon_number 40;
ENm006.contig31	ExonAligner	CDS	18092	18254	.	+	0	gene_id "XX-FW83128A1.1-002"; transcript_id "XX-FW83128A1.1-002"; exon_number 41;
ENm006.contig31	ExonAligner	CDS	17900	17977	.	+	0	gene_id "XX-FW83128A1.1-002"; transcript_id "XX-FW83128A1.1-002"; exon_number 42;
ENm006.contig31	ExonAligner	CDS	17078	17196	.	+	2	gene_id "XX-FW83128A1.1-002"; transcript_id "XX-FW83128A1.1-002"; exon_number 43;
ENm006.contig31	ExonAligner	CDS	16345	16492	.	+	0	gene_id "XX-FW83128A1.1-002"; transcript_id "XX-FW83128A1.1-002"; exon_number 44;
ENm006.contig31	ExonAligner	CDS	15685	15782	.	+	2	gene_id "XX-FW83128A1.1-002"; transcript_id "XX-FW83128A1.1-002"; exon_number 45;
ENm006.contig31	ExonAligner	CDS	13207	13446	.	+	2	gene_id "XX-FW83128A1.1-002"; transcript_id "XX-FW83128A1.1-002"; exon_number 46;
ENm006.contig31	ExonAligner	CDS	54146	54333	.	+	2	gene_id "XX-FW83128A1.1-010"; transcript_id "XX-FW83128A1.1-010"; exon_number 1;
ENm006.contig31	ExonAligner	CDS	53136	53339	.	+	2	gene_id "XX-FW83128A1.1-010"; transcript_id "XX-FW83128A1.1-010"; exon_number 2;
ENm006.contig31	ExonAligner	CDS	52795	53013	.	+	2	gene_id "XX-FW83128A1.1-010"; transcript_id "XX-FW83128A1.1-010"; exon_number 3;
ENm006.contig31	ExonAligner	CDS	52495	52671	.	+	2	gene_id "XX-FW83128A1.1-010"; transcript_id "XX-FW83128A1.1-010"; exon_number 4;
ENm006.contig31	ExonAligner	CDS	51783	51915	.	+	0	gene_id "XX-FW83128A1.1-010"; transcript_id "XX-FW83128A1.1-010"; exon_number 5;
ENm006.contig31	ExonAligner	CDS	50677	50792	.	+	2	gene_id "XX-FW83128A1.1-010"; transcript_id "XX-FW83128A1.1-010"; exon_number 6;
ENm006.contig31	ExonAligner	CDS	48683	48820	.	+	2	gene_id "XX-FW83128A1.1-010"; transcript_id "XX-FW83128A1.1-010"; exon_number 7;
ENm006.contig31	ExonAligner	CDS	47632	47898	.	+	2	gene_id "XX-FW83128A1.1-010"; transcript_id "XX-FW83128A1.1-010"; exon_number 8;
ENm006.contig31	ExonAligner	CDS	47049	47171	.	+	2	gene_id "XX-FW83128A1.1-010"; transcript_id "XX-FW83128A1.1-010"; exon_number 9;
ENm006.contig31	ExonAligner	CDS	46464	46616	.	+	2	gene_id "XX-FW83128A1.1-010"; transcript_id "XX-FW83128A1.1-010"; exon_number 10;
ENm006.contig31	ExonAligner	CDS	45935	46138	.	+	2	gene_id "XX-FW83128A1.1-010"; transcript_id "XX-FW83128A1.1-010"; exon_number 11;
ENm006.contig31	ExonAligner	CDS	44906	45067	.	+	2	gene_id "XX-FW83128A1.1-010"; transcript_id "XX-FW83128A1.1-010"; exon_number 12;
ENm006.contig31	ExonAligner	CDS	44633	44806	.	+	2	gene_id "XX-FW83128A1.1-010"; transcript_id "XX-FW83128A1.1-010"; exon_number 13;
ENm006.contig31	ExonAligner	CDS	44026	44154	.	+	2	gene_id "XX-FW83128A1.1-010"; transcript_id "XX-FW83128A1.1-010"; exon_number 14;
ENm006.contig31	ExonAligner	CDS	43153	43293	.	+	2	gene_id "XX-FW83128A1.1-010"; transcript_id "XX-FW83128A1.1-010"; exon_number 15;
ENm006.contig31	ExonAligner	CDS	41236	41338	.	+	0	gene_id "XX-FW83128A1.1-010"; transcript_id "XX-FW83128A1.1-010"; exon_number 16;
ENm006.contig31	ExonAligner	CDS	36488	36735	.	+	2	gene_id "XX-FW83128A1.1-010"; transcript_id "XX-FW83128A1.1-010"; exon_number 17;
ENm006.contig31	ExonAligner	CDS	33493	33682	.	+	0	gene_id "XX-FW83128A1.1-010"; transcript_id "XX-FW83128A1.1-010"; exon_number 18;
ENm006.contig31	ExonAligner	CDS	32764	32920	.	+	1	gene_id "XX-FW83128A1.1-010"; transcript_id "XX-FW83128A1.1-010"; exon_number 19;
ENm006.contig31	ExonAligner	CDS	32513	32636	.	+	2	gene_id "XX-FW83128A1.1-010"; transcript_id "XX-FW83128A1.1-010"; exon_number 20;
ENm006.contig31	ExonAligner	CDS	32175	32345	.	+	2	gene_id "XX-FW83128A1.1-010"; transcript_id "XX-FW83128A1.1-010"; exon_number 21;
ENm006.contig31	ExonAligner	CDS	31926	32080	.	+	1	gene_id "XX-FW83128A1.1-010"; transcript_id "XX-FW83128A1.1-010"; exon_number 22;
ENm006.contig31	ExonAligner	CDS	30968	31124	.	+	2	gene_id "XX-FW83128A1.1-010"; transcript_id "XX-FW83128A1.1-010"; exon_number 23;
ENm006.contig31	ExonAligner	CDS	30565	30732	.	+	2	gene_id "XX-FW83128A1.1-010"; transcript_id "XX-FW83128A1.1-010"; exon_number 24;
ENm006.contig31	ExonAligner	CDS	29339	29930	.	+	0	gene_id "XX-FW83128A1.1-010"; transcript_id "XX-FW83128A1.1-010"; exon_number 25;
ENm006.contig31	ExonAligner	CDS	28898	29160	.	+	2	gene_id "XX-FW83128A1.1-010"; transcript_id "XX-FW83128A1.1-010"; exon_number 26;
ENm006.contig31	ExonAligner	CDS	28473	28590	.	+	0	gene_id "XX-FW83128A1.1-010"; transcript_id "XX-FW83128A1.1-010"; exon_number 27;
ENm006.contig31	ExonAligner	CDS	27739	27908	.	+	2	gene_id "XX-FW83128A1.1-010"; transcript_id "XX-FW83128A1.1-010"; exon_number 28;
ENm006.contig31	ExonAligner	CDS	26848	26938	.	+	0	gene_id "XX-FW83128A1.1-010"; transcript_id "XX-FW83128A1.1-010"; exon_number 29;
ENm006.contig31	ExonAligner	CDS	26300	26460	.	+	2	gene_id "XX-FW83128A1.1-010"; transcript_id "XX-FW83128A1.1-010"; exon_number 30;
ENm006.contig31	ExonAligner	CDS	24502	24625	.	+	0	gene_id "XX-FW83128A1.1-010"; transcript_id "XX-FW83128A1.1-010"; exon_number 31;
ENm006.contig31	ExonAligner	CDS	23791	23934	.	+	0	gene_id "XX-FW83128A1.1-010"; transcript_id "XX-FW83128A1.1-010"; exon_number 32;
ENm006.contig31	ExonAligner	CDS	21764	21877	.	+	0	gene_id "XX-FW83128A1.1-010"; transcript_id "XX-FW83128A1.1-010"; exon_number 33;
ENm006.contig31	ExonAligner	CDS	20935	21128	.	+	2	gene_id "XX-FW83128A1.1-010"; transcript_id "XX-FW83128A1.1-010"; exon_number 34;
ENm006.contig31	ExonAligner	CDS	20518	20654	.	+	1	gene_id "XX-FW83128A1.1-010"; transcript_id "XX-FW83128A1.1-010"; exon_number 35;
ENm006.contig31	ExonAligner	CDS	19837	19954	.	+	2	gene_id "XX-FW83128A1.1-010"; transcript_id "XX-FW83128A1.1-010"; exon_number 36;
ENm006.contig31	ExonAligner	CDS	19563	19694	.	+	2	gene_id "XX-FW83128A1.1-010"; transcript_id "XX-FW83128A1.1-010"; exon_number 37;
ENm006.contig31	ExonAligner	CDS	18392	18592	.	+	2	gene_id "XX-FW83128A1.1-010"; transcript_id "XX-FW83128A1.1-010"; exon_number 38;
ENm006.contig31	ExonAligner	CDS	18092	18254	.	+	0	gene_id "XX-FW83128A1.1-010"; transcript_id "XX-FW83128A1.1-010"; exon_number 39;
ENm006.contig31	ExonAligner	CDS	17900	17977	.	+	0	gene_id "XX-FW83128A1.1-010"; transcript_id "XX-FW83128A1.1-010"; exon_number 40;
ENm006.contig31	ExonAligner	CDS	17078	17196	.	+	2	gene_id "XX-FW83128A1.1-010"; transcript_id "XX-FW83128A1.1-010"; exon_number 41;
ENm006.contig31	ExonAligner	CDS	16345	16492	.	+	0	gene_id "XX-FW83128A1.1-010"; transcript_id "XX-FW83128A1.1-010"; exon_number 42;
ENm006.contig31	ExonAligner	CDS	15685	15782	.	+	2	gene_id "XX-FW83128A1.1-010"; transcript_id "XX-FW83128A1.1-010"; exon_number 43;
ENm006.contig31	ExonAligner	CDS	13207	13446	.	+	2	gene_id "XX-FW83128A1.1-010"; transcript_id "XX-FW83128A1.1-010"; exon_number 44;
ENm006.contig31	ExonAligner	CDS	50677	50792	.	+	2	gene_id "XX-FW83128A1.1-016"; transcript_id "XX-FW83128A1.1-016"; exon_number 1;
ENm006.contig31	ExonAligner	CDS	48683	48820	.	+	2	gene_id "XX-FW83128A1.1-016"; transcript_id "XX-FW83128A1.1-016"; exon_number 2;
ENm006.contig31	ExonAligner	CDS	47632	47898	.	+	2	gene_id "XX-FW83128A1.1-016"; transcript_id "XX-FW83128A1.1-016"; exon_number 3;
ENm006.contig31	ExonAligner	CDS	46464	46616	.	+	2	gene_id "XX-FW83128A1.1-016"; transcript_id "XX-FW83128A1.1-016"; exon_number 4;
ENm006.contig31	ExonAligner	CDS	46027	46138	.	+	0	gene_id "XX-FW83128A1.1-016"; transcript_id "XX-FW83128A1.1-016"; exon_number 5;
ENm006.contig31	ExonAligner	CDS	44906	45068	.	+	0	gene_id "XX-FW83128A1.1-015"; transcript_id "XX-FW83128A1.1-015"; exon_number 1;
ENm006.contig31	ExonAligner	CDS	44026	44154	.	+	0	gene_id "XX-FW83128A1.1-015"; transcript_id "XX-FW83128A1.1-015"; exon_number 2;
ENm006.contig31	ExonAligner	CDS	43153	43293	.	+	0	gene_id "XX-FW83128A1.1-015"; transcript_id "XX-FW83128A1.1-015"; exon_number 3;
ENm006.contig31	ExonAligner	CDS	41236	41338	.	+	1	gene_id "XX-FW83128A1.1-015"; transcript_id "XX-FW83128A1.1-015"; exon_number 4;
ENm006.contig31	ExonAligner	CDS	37686	37772	.	+	1	gene_id "XX-FW83128A1.1-015"; transcript_id "XX-FW83128A1.1-015"; exon_number 5;
ENm006.contig31	ExonAligner	CDS	36671	36735	.	+	1	gene_id "XX-FW83128A1.1-015"; transcript_id "XX-FW83128A1.1-015"; exon_number 6;
ENm006.contig31	ExonAligner	CDS	29336	29463	.	+	2	gene_id "XX-FW83128A1.1-019"; transcript_id "XX-FW83128A1.1-019"; exon_number 1;
ENm006.contig31	ExonAligner	CDS	28898	29160	.	+	1	gene_id "XX-FW83128A1.1-019"; transcript_id "XX-FW83128A1.1-019"; exon_number 2;
ENm006.contig31	ExonAligner	CDS	26848	26938	.	+	2	gene_id "XX-FW83128A1.1-019"; transcript_id "XX-FW83128A1.1-019"; exon_number 3;
ENm006.contig31	ExonAligner	CDS	26391	26460	.	+	2	gene_id "XX-FW83128A1.1-019"; transcript_id "XX-FW83128A1.1-019"; exon_number 4;
ENm006.contig31	ExonAligner	CDS	68395	68417	.	+	0	gene_id "XX-FW83563B9.1-008"; transcript_id "XX-FW83563B9.1-008"; exon_number 1;
ENm006.contig31	ExonAligner	CDS	70262	70320	.	+	1	gene_id "XX-FW83563B9.1-008"; transcript_id "XX-FW83563B9.1-008"; exon_number 2;
ENm006.contig31	ExonAligner	CDS	70551	70658	.	+	2	gene_id "XX-FW83563B9.1-008"; transcript_id "XX-FW83563B9.1-008"; exon_number 3;
ENm006.contig31	ExonAligner	CDS	70865	71003	.	+	2	gene_id "XX-FW83563B9.1-008"; transcript_id "XX-FW83563B9.1-008"; exon_number 4;
ENm006.contig31	ExonAligner	CDS	71388	71550	.	+	1	gene_id "XX-FW83563B9.1-008"; transcript_id "XX-FW83563B9.1-008"; exon_number 5;
ENm006.contig31	ExonAligner	CDS	72190	72342	.	+	0	gene_id "XX-FW83563B9.1-008"; transcript_id "XX-FW83563B9.1-008"; exon_number 6;
ENm006.contig31	ExonAligner	CDS	68395	68417	.	+	0	gene_id "XX-FW83563B9.1-001"; transcript_id "XX-FW83563B9.1-001"; exon_number 1;
ENm006.contig31	ExonAligner	CDS	70262	70320	.	+	1	gene_id "XX-FW83563B9.1-001"; transcript_id "XX-FW83563B9.1-001"; exon_number 2;
ENm006.contig31	ExonAligner	CDS	70551	70658	.	+	2	gene_id "XX-FW83563B9.1-001"; transcript_id "XX-FW83563B9.1-001"; exon_number 3;
ENm006.contig31	ExonAligner	CDS	70865	71003	.	+	2	gene_id "XX-FW83563B9.1-001"; transcript_id "XX-FW83563B9.1-001"; exon_number 4;
ENm006.contig31	ExonAligner	CDS	71388	71550	.	+	1	gene_id "XX-FW83563B9.1-001"; transcript_id "XX-FW83563B9.1-001"; exon_number 5;
ENm006.contig31	ExonAligner	CDS	72190	72342	.	+	0	gene_id "XX-FW83563B9.1-001"; transcript_id "XX-FW83563B9.1-001"; exon_number 6;
ENm006.contig31	ExonAligner	CDS	70262	70320	.	+	1	gene_id "XX-FW83563B9.1-011"; transcript_id "XX-FW83563B9.1-011"; exon_number 2;
ENm006.contig31	ExonAligner	CDS	70551	70658	.	+	2	gene_id "XX-FW83563B9.1-011"; transcript_id "XX-FW83563B9.1-011"; exon_number 3;
ENm006.contig31	ExonAligner	CDS	70865	71003	.	+	2	gene_id "XX-FW83563B9.1-011"; transcript_id "XX-FW83563B9.1-011"; exon_number 4;
ENm006.contig31	ExonAligner	CDS	71388	71550	.	+	1	gene_id "XX-FW83563B9.1-011"; transcript_id "XX-FW83563B9.1-011"; exon_number 5;
ENm006.contig31	ExonAligner	CDS	72190	72342	.	+	0	gene_id "XX-FW83563B9.1-011"; transcript_id "XX-FW83563B9.1-011"; exon_number 6;
ENm006.contig14	ExonAligner	CDS	41756	41868	.	+	2	gene_id "XX-FW83563B9.2-006"; transcript_id "XX-FW83563B9.2-006"; exon_number 3;
ENm006.contig14	ExonAligner	CDS	40455	40544	.	+	1	gene_id "XX-FW83563B9.2-006"; transcript_id "XX-FW83563B9.2-006"; exon_number 5;
ENm006.contig14	ExonAligner	CDS	38726	38814	.	+	0	gene_id "XX-FW83563B9.2-006"; transcript_id "XX-FW83563B9.2-006"; exon_number 6;
ENm006.contig14	ExonAligner	CDS	41756	41868	.	+	2	gene_id "XX-FW83563B9.2-002"; transcript_id "XX-FW83563B9.2-002"; exon_number 3;
ENm006.contig14	ExonAligner	CDS	40455	40544	.	+	1	gene_id "XX-FW83563B9.2-002"; transcript_id "XX-FW83563B9.2-002"; exon_number 5;
ENm006.contig14	ExonAligner	CDS	38726	38814	.	+	0	gene_id "XX-FW83563B9.2-002"; transcript_id "XX-FW83563B9.2-002"; exon_number 6;
ENm006.contig14	ExonAligner	CDS	41756	41868	.	+	2	gene_id "XX-FW83563B9.2-001"; transcript_id "XX-FW83563B9.2-001"; exon_number 3;
ENm006.contig14	ExonAligner	CDS	40455	40544	.	+	1	gene_id "XX-FW83563B9.2-001"; transcript_id "XX-FW83563B9.2-001"; exon_number 5;
ENm006.contig14	ExonAligner	CDS	38726	38814	.	+	0	gene_id "XX-FW83563B9.2-001"; transcript_id "XX-FW83563B9.2-001"; exon_number 6;
ENm006.contig14	ExonAligner	CDS	41756	41868	.	+	2	gene_id "XX-FW83563B9.2-004"; transcript_id "XX-FW83563B9.2-004"; exon_number 3;
ENm006.contig14	ExonAligner	CDS	40455	40544	.	+	1	gene_id "XX-FW83563B9.2-004"; transcript_id "XX-FW83563B9.2-004"; exon_number 5;
ENm006.contig14	ExonAligner	CDS	38726	38814	.	+	0	gene_id "XX-FW83563B9.2-004"; transcript_id "XX-FW83563B9.2-004"; exon_number 6;
ENm006.contig14	ExonAligner	CDS	40455	40544	.	+	1	gene_id "XX-FW83563B9.2-003"; transcript_id "XX-FW83563B9.2-003"; exon_number 1;
ENm006.contig14	ExonAligner	CDS	38726	38814	.	+	0	gene_id "XX-FW83563B9.2-003"; transcript_id "XX-FW83563B9.2-003"; exon_number 2;
ENm006.contig14	ExonAligner	CDS	28959	29067	.	-	0	gene_id "XX-FW83563B9.3-004"; transcript_id "XX-FW83563B9.3-004"; exon_number 1;
ENm006.contig14	ExonAligner	CDS	27749	27877	.	-	2	gene_id "XX-FW83563B9.3-004"; transcript_id "XX-FW83563B9.3-004"; exon_number 2;
ENm006.contig14	ExonAligner	CDS	26972	27011	.	-	2	gene_id "XX-FW83563B9.3-004"; transcript_id "XX-FW83563B9.3-004"; exon_number 3;
ENm006.contig14	ExonAligner	CDS	26433	26518	.	-	1	gene_id "XX-FW83563B9.3-004"; transcript_id "XX-FW83563B9.3-004"; exon_number 4;
ENm006.contig14	ExonAligner	CDS	26071	26151	.	-	2	gene_id "XX-FW83563B9.3-004"; transcript_id "XX-FW83563B9.3-004"; exon_number 5;
ENm006.contig14	ExonAligner	CDS	25167	25223	.	-	2	gene_id "XX-FW83563B9.3-004"; transcript_id "XX-FW83563B9.3-004"; exon_number 6;
ENm006.contig14	ExonAligner	CDS	24225	24277	.	-	2	gene_id "XX-FW83563B9.3-004"; transcript_id "XX-FW83563B9.3-004"; exon_number 7;
ENm006.contig14	ExonAligner	CDS	23905	23982	.	-	0	gene_id "XX-FW83563B9.3-004"; transcript_id "XX-FW83563B9.3-004"; exon_number 8;
ENm006.contig14	ExonAligner	CDS	23669	23770	.	-	0	gene_id "XX-FW83563B9.3-004"; transcript_id "XX-FW83563B9.3-004"; exon_number 9;
ENm006.contig14	ExonAligner	CDS	28959	29067	.	-	0	gene_id "XX-FW83563B9.3-002"; transcript_id "XX-FW83563B9.3-002"; exon_number 1;
ENm006.contig14	ExonAligner	CDS	27749	27877	.	-	2	gene_id "XX-FW83563B9.3-002"; transcript_id "XX-FW83563B9.3-002"; exon_number 2;
ENm006.contig14	ExonAligner	CDS	26972	27011	.	-	2	gene_id "XX-FW83563B9.3-002"; transcript_id "XX-FW83563B9.3-002"; exon_number 3;
ENm006.contig14	ExonAligner	CDS	26433	26518	.	-	1	gene_id "XX-FW83563B9.3-002"; transcript_id "XX-FW83563B9.3-002"; exon_number 4;
ENm006.contig14	ExonAligner	CDS	26071	26151	.	-	2	gene_id "XX-FW83563B9.3-002"; transcript_id "XX-FW83563B9.3-002"; exon_number 5;
ENm006.contig14	ExonAligner	CDS	25829	25864	.	-	2	gene_id "XX-FW83563B9.3-002"; transcript_id "XX-FW83563B9.3-002"; exon_number 6;
ENm006.contig14	ExonAligner	CDS	25167	25223	.	-	2	gene_id "XX-FW83563B9.3-002"; transcript_id "XX-FW83563B9.3-002"; exon_number 7;
ENm006.contig14	ExonAligner	CDS	24225	24277	.	-	2	gene_id "XX-FW83563B9.3-002"; transcript_id "XX-FW83563B9.3-002"; exon_number 8;
ENm006.contig14	ExonAligner	CDS	23905	23982	.	-	0	gene_id "XX-FW83563B9.3-002"; transcript_id "XX-FW83563B9.3-002"; exon_number 9;
ENm006.contig14	ExonAligner	CDS	23669	23770	.	-	0	gene_id "XX-FW83563B9.3-002"; transcript_id "XX-FW83563B9.3-002"; exon_number 10;
ENm006.contig14	ExonAligner	CDS	28959	29067	.	-	0	gene_id "XX-FW83563B9.3-001"; transcript_id "XX-FW83563B9.3-001"; exon_number 1;
ENm006.contig14	ExonAligner	CDS	27749	27877	.	-	2	gene_id "XX-FW83563B9.3-001"; transcript_id "XX-FW83563B9.3-001"; exon_number 2;
ENm006.contig14	ExonAligner	CDS	26972	27011	.	-	2	gene_id "XX-FW83563B9.3-001"; transcript_id "XX-FW83563B9.3-001"; exon_number 3;
ENm006.contig14	ExonAligner	CDS	26433	26518	.	-	1	gene_id "XX-FW83563B9.3-001"; transcript_id "XX-FW83563B9.3-001"; exon_number 4;
ENm006.contig14	ExonAligner	CDS	26071	26151	.	-	2	gene_id "XX-FW83563B9.3-001"; transcript_id "XX-FW83563B9.3-001"; exon_number 6;
ENm006.contig14	ExonAligner	CDS	25829	25864	.	-	2	gene_id "XX-FW83563B9.3-001"; transcript_id "XX-FW83563B9.3-001"; exon_number 7;
ENm006.contig14	ExonAligner	CDS	25167	25223	.	-	2	gene_id "XX-FW83563B9.3-001"; transcript_id "XX-FW83563B9.3-001"; exon_number 8;
ENm006.contig14	ExonAligner	CDS	24225	24277	.	-	2	gene_id "XX-FW83563B9.3-001"; transcript_id "XX-FW83563B9.3-001"; exon_number 9;
ENm006.contig14	ExonAligner	CDS	23905	23982	.	-	0	gene_id "XX-FW83563B9.3-001"; transcript_id "XX-FW83563B9.3-001"; exon_number 10;
ENm006.contig14	ExonAligner	CDS	23669	23770	.	-	0	gene_id "XX-FW83563B9.3-001"; transcript_id "XX-FW83563B9.3-001"; exon_number 11;
ENm006.contig14	ExonAligner	CDS	28903	29067	.	-	0	gene_id "XX-FW83563B9.3-011"; transcript_id "XX-FW83563B9.3-011"; exon_number 1;
ENm006.contig14	ExonAligner	CDS	27749	27877	.	-	2	gene_id "XX-FW83563B9.3-011"; transcript_id "XX-FW83563B9.3-011"; exon_number 2;
ENm006.contig14	ExonAligner	CDS	26972	27011	.	-	2	gene_id "XX-FW83563B9.3-011"; transcript_id "XX-FW83563B9.3-011"; exon_number 3;
ENm006.contig14	ExonAligner	CDS	26433	26518	.	-	1	gene_id "XX-FW83563B9.3-011"; transcript_id "XX-FW83563B9.3-011"; exon_number 4;
ENm006.contig14	ExonAligner	CDS	28959	29067	.	-	0	gene_id "XX-FW83563B9.3-003"; transcript_id "XX-FW83563B9.3-003"; exon_number 1;
ENm006.contig14	ExonAligner	CDS	27749	27877	.	-	2	gene_id "XX-FW83563B9.3-003"; transcript_id "XX-FW83563B9.3-003"; exon_number 2;
ENm006.contig14	ExonAligner	CDS	26972	27011	.	-	2	gene_id "XX-FW83563B9.3-003"; transcript_id "XX-FW83563B9.3-003"; exon_number 3;
ENm006.contig14	ExonAligner	CDS	26433	26518	.	-	1	gene_id "XX-FW83563B9.3-003"; transcript_id "XX-FW83563B9.3-003"; exon_number 4;
ENm006.contig14	ExonAligner	CDS	26071	26151	.	-	2	gene_id "XX-FW83563B9.3-003"; transcript_id "XX-FW83563B9.3-003"; exon_number 6;
ENm006.contig14	ExonAligner	CDS	25167	25223	.	-	2	gene_id "XX-FW83563B9.3-003"; transcript_id "XX-FW83563B9.3-003"; exon_number 7;
ENm006.contig14	ExonAligner	CDS	24225	24277	.	-	2	gene_id "XX-FW83563B9.3-003"; transcript_id "XX-FW83563B9.3-003"; exon_number 8;
ENm006.contig14	ExonAligner	CDS	23905	23982	.	-	0	gene_id "XX-FW83563B9.3-003"; transcript_id "XX-FW83563B9.3-003"; exon_number 9;
ENm006.contig14	ExonAligner	CDS	23669	23770	.	-	0	gene_id "XX-FW83563B9.3-003"; transcript_id "XX-FW83563B9.3-003"; exon_number 10;
ENm006.contig14	ExonAligner	CDS	28903	29067	.	-	0	gene_id "XX-FW83563B9.3-006"; transcript_id "XX-FW83563B9.3-006"; exon_number 1;
ENm006.contig14	ExonAligner	CDS	26972	27011	.	-	2	gene_id "XX-FW83563B9.3-006"; transcript_id "XX-FW83563B9.3-006"; exon_number 2;
ENm006.contig14	ExonAligner	CDS	26433	26518	.	-	1	gene_id "XX-FW83563B9.3-006"; transcript_id "XX-FW83563B9.3-006"; exon_number 3;
ENm006.contig14	ExonAligner	CDS	26071	26151	.	-	2	gene_id "XX-FW83563B9.3-006"; transcript_id "XX-FW83563B9.3-006"; exon_number 4;
ENm006.contig14	ExonAligner	CDS	25018	25223	.	-	2	gene_id "XX-FW83563B9.3-006"; transcript_id "XX-FW83563B9.3-006"; exon_number 5;
ENm006.contig14	ExonAligner	CDS	23905	23982	.	-	0	gene_id "XX-FW83563B9.3-006"; transcript_id "XX-FW83563B9.3-006"; exon_number 6;
ENm006.contig14	ExonAligner	CDS	23669	23770	.	-	0	gene_id "XX-FW83563B9.3-006"; transcript_id "XX-FW83563B9.3-006"; exon_number 7;
ENm006.contig21	ExonAligner	CDS	2351	2435	.	+	0	gene_id "XX-FW81657B9.2-001"; transcript_id "XX-FW81657B9.2-001"; exon_number 2;
ENm006.contig21	ExonAligner	CDS	3637	3736	.	+	2	gene_id "XX-FW81657B9.2-001"; transcript_id "XX-FW81657B9.2-001"; exon_number 3;
ENm006.contig21	ExonAligner	CDS	4892	5034	.	+	1	gene_id "XX-FW81657B9.2-001"; transcript_id "XX-FW81657B9.2-001"; exon_number 4;
ENm006.contig21	ExonAligner	CDS	5130	5206	.	+	2	gene_id "XX-FW81657B9.2-001"; transcript_id "XX-FW81657B9.2-001"; exon_number 5;
ENm006.contig21	ExonAligner	CDS	5731	5797	.	+	0	gene_id "XX-FW81657B9.2-001"; transcript_id "XX-FW81657B9.2-001"; exon_number 6;
ENm006.contig21	ExonAligner	CDS	7006	7067	.	+	2	gene_id "XX-FW81657B9.2-001"; transcript_id "XX-FW81657B9.2-001"; exon_number 7;
ENm006.contig21	ExonAligner	CDS	7455	7531	.	+	0	gene_id "XX-FW81657B9.2-001"; transcript_id "XX-FW81657B9.2-001"; exon_number 8;
ENm006.contig21	ExonAligner	CDS	13838	13892	.	+	1	gene_id "XX-FW81657B9.2-001"; transcript_id "XX-FW81657B9.2-001"; exon_number 9;
ENm006.contig21	ExonAligner	CDS	14144	14192	.	+	0	gene_id "XX-FW81657B9.2-001"; transcript_id "XX-FW81657B9.2-001"; exon_number 10;
ENm006.contig21	ExonAligner	CDS	14677	14747	.	+	2	gene_id "XX-FW81657B9.2-001"; transcript_id "XX-FW81657B9.2-001"; exon_number 11;
ENm006.contig21	ExonAligner	CDS	14878	14988	.	+	0	gene_id "XX-FW81657B9.2-001"; transcript_id "XX-FW81657B9.2-001"; exon_number 12;
ENm006.contig2	ExonAligner	CDS	43840	43996	.	-	0	gene_id "XX-FW81657B9.3-001"; transcript_id "XX-FW81657B9.3-001"; exon_number 7;
ENm006.contig2	ExonAligner	CDS	43597	43696	.	-	2	gene_id "XX-FW81657B9.3-001"; transcript_id "XX-FW81657B9.3-001"; exon_number 8;
ENm006.contig2	ExonAligner	CDS	40989	41103	.	-	1	gene_id "XX-FW81657B9.3-001"; transcript_id "XX-FW81657B9.3-001"; exon_number 9;
ENm006.contig2	ExonAligner	CDS	38697	38897	.	-	0	gene_id "XX-FW81657B9.3-001"; transcript_id "XX-FW81657B9.3-001"; exon_number 10;
ENm006.contig2	ExonAligner	CDS	37821	37911	.	-	0	gene_id "XX-FW81657B9.3-001"; transcript_id "XX-FW81657B9.3-001"; exon_number 11;
ENm006.contig2	ExonAligner	CDS	36929	37113	.	-	2	gene_id "XX-FW81657B9.3-001"; transcript_id "XX-FW81657B9.3-001"; exon_number 12;
ENm006.contig2	ExonAligner	CDS	36109	36239	.	-	0	gene_id "XX-FW81657B9.3-001"; transcript_id "XX-FW81657B9.3-001"; exon_number 13;
ENm006.contig2	ExonAligner	CDS	34867	34997	.	-	0	gene_id "XX-FW81657B9.3-001"; transcript_id "XX-FW81657B9.3-001"; exon_number 15;
ENm006.contig2	ExonAligner	CDS	32863	33027	.	-	1	gene_id "XX-FW81657B9.3-001"; transcript_id "XX-FW81657B9.3-001"; exon_number 16;
ENm006.contig2	ExonAligner	CDS	32638	32725	.	-	1	gene_id "XX-FW81657B9.3-001"; transcript_id "XX-FW81657B9.3-001"; exon_number 17;
ENm006.contig2	ExonAligner	CDS	32057	32290	.	-	0	gene_id "XX-FW81657B9.3-001"; transcript_id "XX-FW81657B9.3-001"; exon_number 18;
ENm006.contig2	ExonAligner	CDS	31539	31676	.	-	0	gene_id "XX-FW81657B9.3-001"; transcript_id "XX-FW81657B9.3-001"; exon_number 19;
ENm006.contig2	ExonAligner	CDS	31203	31431	.	-	0	gene_id "XX-FW81657B9.3-001"; transcript_id "XX-FW81657B9.3-001"; exon_number 20;
ENm006.contig2	ExonAligner	CDS	30770	30906	.	-	2	gene_id "XX-FW81657B9.3-001"; transcript_id "XX-FW81657B9.3-001"; exon_number 21;
ENm006.contig2	ExonAligner	CDS	30422	30672	.	-	0	gene_id "XX-FW81657B9.3-001"; transcript_id "XX-FW81657B9.3-001"; exon_number 22;
ENm006.contig2	ExonAligner	CDS	29187	29247	.	-	1	gene_id "XX-FW81657B9.3-001"; transcript_id "XX-FW81657B9.3-001"; exon_number 23;
ENm006.contig2	ExonAligner	CDS	28776	28916	.	-	0	gene_id "XX-FW81657B9.3-001"; transcript_id "XX-FW81657B9.3-001"; exon_number 24;
ENm006.contig2	ExonAligner	CDS	28423	28582	.	-	0	gene_id "XX-FW81657B9.3-001"; transcript_id "XX-FW81657B9.3-001"; exon_number 25;
ENm006.contig2	ExonAligner	CDS	26477	26667	.	-	2	gene_id "XX-FW81657B9.3-001"; transcript_id "XX-FW81657B9.3-001"; exon_number 28;
ENm006.contig2	ExonAligner	CDS	26165	26328	.	-	0	gene_id "XX-FW81657B9.3-001"; transcript_id "XX-FW81657B9.3-001"; exon_number 29;
ENm006.contig2	ExonAligner	CDS	25286	25492	.	-	1	gene_id "XX-FW81657B9.3-001"; transcript_id "XX-FW81657B9.3-001"; exon_number 30;
ENm006.contig2	ExonAligner	CDS	24521	24671	.	-	1	gene_id "XX-FW81657B9.3-001"; transcript_id "XX-FW81657B9.3-001"; exon_number 31;
ENm006.contig2	ExonAligner	CDS	24222	24320	.	-	0	gene_id "XX-FW81657B9.3-001"; transcript_id "XX-FW81657B9.3-001"; exon_number 32;
ENm006.contig20	ExonAligner	CDS	21796	21889	.	-	1	gene_id "AF277315.16-001"; transcript_id "AF277315.16-001"; exon_number 1;
ENm006.contig20	ExonAligner	CDS	22146	22238	.	-	1	gene_id "AF277315.16-001"; transcript_id "AF277315.16-001"; exon_number 2;
ENm006.contig20	ExonAligner	CDS	23520	23596	.	-	0	gene_id "AF277315.16-001"; transcript_id "AF277315.16-001"; exon_number 3;
ENm006.contig20	ExonAligner	CDS	24230	24465	.	-	2	gene_id "AF277315.16-001"; transcript_id "AF277315.16-001"; exon_number 4;
ENm006.contig20	ExonAligner	CDS	24693	24879	.	-	0	gene_id "AF277315.16-001"; transcript_id "AF277315.16-001"; exon_number 5;
ENm006.contig20	ExonAligner	CDS	25317	25410	.	-	1	gene_id "AF277315.16-001"; transcript_id "AF277315.16-001"; exon_number 6;
ENm006.contig20	ExonAligner	CDS	26885	27004	.	-	1	gene_id "AF277315.16-001"; transcript_id "AF277315.16-001"; exon_number 7;
ENm006.contig20	ExonAligner	CDS	27262	27414	.	-	1	gene_id "AF277315.16-001"; transcript_id "AF277315.16-001"; exon_number 8;
ENm006.contig20	ExonAligner	CDS	27553	27770	.	-	0	gene_id "AF277315.16-001"; transcript_id "AF277315.16-001"; exon_number 9;
ENm006.contig20	ExonAligner	CDS	28850	28952	.	-	1	gene_id "AF277315.16-001"; transcript_id "AF277315.16-001"; exon_number 10;
ENm006.contig20	ExonAligner	CDS	29057	29088	.	-	0	gene_id "AF277315.16-001"; transcript_id "AF277315.16-001"; exon_number 11;
ENm006.contig20	ExonAligner	CDS	38414	38533	.	-	0	gene_id "AF277315.16-001"; transcript_id "AF277315.16-001"; exon_number 12;
ENm006.contig20	ExonAligner	CDS	24728	24879	.	-	0	gene_id "AF277315.16-002"; transcript_id "AF277315.16-002"; exon_number 1;
ENm006.contig20	ExonAligner	CDS	25317	25410	.	-	1	gene_id "AF277315.16-002"; transcript_id "AF277315.16-002"; exon_number 2;
ENm006.contig20	ExonAligner	CDS	26885	27004	.	-	1	gene_id "AF277315.16-002"; transcript_id "AF277315.16-002"; exon_number 3;
ENm006.contig20	ExonAligner	CDS	27262	27417	.	-	1	gene_id "AF277315.16-002"; transcript_id "AF277315.16-002"; exon_number 4;
ENm006.contig20	ExonAligner	CDS	27553	27770	.	-	0	gene_id "AF277315.16-002"; transcript_id "AF277315.16-002"; exon_number 5;
ENm006.contig20	ExonAligner	CDS	28850	28952	.	-	1	gene_id "AF277315.16-002"; transcript_id "AF277315.16-002"; exon_number 6;
ENm006.contig20	ExonAligner	CDS	29057	29088	.	-	0	gene_id "AF277315.16-002"; transcript_id "AF277315.16-002"; exon_number 7;
ENm006.contig20	ExonAligner	CDS	38414	38533	.	-	0	gene_id "AF277315.16-002"; transcript_id "AF277315.16-002"; exon_number 8;
ENm006.contig20	ExonAligner	CDS	24782	24879	.	-	0	gene_id "AF277315.16-007"; transcript_id "AF277315.16-007"; exon_number 1;
ENm006.contig20	ExonAligner	CDS	25317	25410	.	-	1	gene_id "AF277315.16-007"; transcript_id "AF277315.16-007"; exon_number 2;
ENm006.contig20	ExonAligner	CDS	26885	27004	.	-	1	gene_id "AF277315.16-007"; transcript_id "AF277315.16-007"; exon_number 3;
ENm006.contig20	ExonAligner	CDS	27262	27417	.	-	1	gene_id "AF277315.16-007"; transcript_id "AF277315.16-007"; exon_number 4;
ENm006.contig20	ExonAligner	CDS	27553	27770	.	-	0	gene_id "AF277315.16-007"; transcript_id "AF277315.16-007"; exon_number 5;
ENm006.contig20	ExonAligner	CDS	28850	28952	.	-	1	gene_id "AF277315.16-007"; transcript_id "AF277315.16-007"; exon_number 6;
ENm006.contig20	ExonAligner	CDS	29057	29088	.	-	0	gene_id "AF277315.16-007"; transcript_id "AF277315.16-007"; exon_number 7;
ENm006.contig20	ExonAligner	CDS	38414	38533	.	-	0	gene_id "AF277315.16-007"; transcript_id "AF277315.16-007"; exon_number 8;
ENm006.contig20	ExonAligner	CDS	25318	25410	.	-	1	gene_id "AF277315.16-006"; transcript_id "AF277315.16-006"; exon_number 1;
ENm006.contig20	ExonAligner	CDS	26885	27004	.	-	1	gene_id "AF277315.16-006"; transcript_id "AF277315.16-006"; exon_number 2;
ENm006.contig20	ExonAligner	CDS	27262	27414	.	-	1	gene_id "AF277315.16-006"; transcript_id "AF277315.16-006"; exon_number 3;
ENm006.contig20	ExonAligner	CDS	27553	27770	.	-	0	gene_id "AF277315.16-006"; transcript_id "AF277315.16-006"; exon_number 4;
ENm006.contig20	ExonAligner	CDS	28850	28952	.	-	1	gene_id "AF277315.16-006"; transcript_id "AF277315.16-006"; exon_number 5;
ENm006.contig20	ExonAligner	CDS	29057	29088	.	-	0	gene_id "AF277315.16-006"; transcript_id "AF277315.16-006"; exon_number 6;
ENm006.contig20	ExonAligner	CDS	38414	38533	.	-	0	gene_id "AF277315.16-006"; transcript_id "AF277315.16-006"; exon_number 7;
ENm006.contig20	ExonAligner	CDS	26883	27007	.	-	1	gene_id "AF277315.16-005"; transcript_id "AF277315.16-005"; exon_number 1;
ENm006.contig20	ExonAligner	CDS	27262	27414	.	-	1	gene_id "AF277315.16-005"; transcript_id "AF277315.16-005"; exon_number 2;
ENm006.contig20	ExonAligner	CDS	27553	27770	.	-	0	gene_id "AF277315.16-005"; transcript_id "AF277315.16-005"; exon_number 3;
ENm006.contig20	ExonAligner	CDS	28850	28952	.	-	1	gene_id "AF277315.16-005"; transcript_id "AF277315.16-005"; exon_number 4;
ENm006.contig20	ExonAligner	CDS	29057	29088	.	-	0	gene_id "AF277315.16-005"; transcript_id "AF277315.16-005"; exon_number 5;
ENm006.contig20	ExonAligner	CDS	38414	38533	.	-	0	gene_id "AF277315.16-005"; transcript_id "AF277315.16-005"; exon_number 6;
ENm006.contig7	ExonAligner	CDS	8206	8270	.	+	2	gene_id "RP11-115M6.2-001"; transcript_id "RP11-115M6.2-001"; exon_number 2;
ENm006.contig7	ExonAligner	CDS	9322	9402	.	+	0	gene_id "RP11-115M6.2-001"; transcript_id "RP11-115M6.2-001"; exon_number 3;
ENm006.contig7	ExonAligner	CDS	9707	9798	.	+	0	gene_id "RP11-115M6.2-001"; transcript_id "RP11-115M6.2-001"; exon_number 4;
ENm006.contig7	ExonAligner	CDS	10061	10245	.	+	1	gene_id "RP11-115M6.2-001"; transcript_id "RP11-115M6.2-001"; exon_number 5;
ENm006.contig7	ExonAligner	CDS	10605	10669	.	+	2	gene_id "RP11-115M6.2-001"; transcript_id "RP11-115M6.2-001"; exon_number 6;
ENm006.contig7	ExonAligner	CDS	11544	11670	.	+	0	gene_id "RP11-115M6.2-001"; transcript_id "RP11-115M6.2-001"; exon_number 7;
ENm006.contig7	ExonAligner	CDS	11921	12051	.	+	2	gene_id "RP11-115M6.2-001"; transcript_id "RP11-115M6.2-001"; exon_number 8;
ENm006.contig7	ExonAligner	CDS	12454	12597	.	+	0	gene_id "RP11-115M6.2-001"; transcript_id "RP11-115M6.2-001"; exon_number 9;
ENm006.contig7	ExonAligner	CDS	13090	13210	.	+	0	gene_id "RP11-115M6.2-001"; transcript_id "RP11-115M6.2-001"; exon_number 10;
ENm006.contig7	ExonAligner	CDS	13937	14055	.	+	2	gene_id "RP11-115M6.2-001"; transcript_id "RP11-115M6.2-001"; exon_number 11;
ENm006.contig7	ExonAligner	CDS	15282	15385	.	+	0	gene_id "RP11-115M6.2-001"; transcript_id "RP11-115M6.2-001"; exon_number 12;
ENm006.contig7	ExonAligner	CDS	16085	16157	.	+	1	gene_id "RP11-115M6.2-001"; transcript_id "RP11-115M6.2-001"; exon_number 13;
ENm006.contig7	ExonAligner	CDS	16784	16939	.	+	0	gene_id "RP11-115M6.2-001"; transcript_id "RP11-115M6.2-001"; exon_number 14;
ENm006.contig7	ExonAligner	CDS	17211	17276	.	+	0	gene_id "RP11-115M6.2-001"; transcript_id "RP11-115M6.2-001"; exon_number 15;
ENm006.contig35	ExonAligner	CDS	15912	16007	.	-	0	gene_id "RP11-115M6.1-002"; transcript_id "RP11-115M6.1-002"; exon_number 1;
ENm006.contig35	ExonAligner	CDS	24757	24825	.	-	0	gene_id "RP11-115M6.1-002"; transcript_id "RP11-115M6.1-002"; exon_number 2;
ENm006.contig35	ExonAligner	CDS	26393	26478	.	-	2	gene_id "RP11-115M6.1-002"; transcript_id "RP11-115M6.1-002"; exon_number 3;
ENm006.contig35	ExonAligner	CDS	27775	27853	.	-	0	gene_id "RP11-115M6.1-002"; transcript_id "RP11-115M6.1-002"; exon_number 4;
ENm006.contig35	ExonAligner	CDS	28567	28710	.	-	0	gene_id "RP11-115M6.1-002"; transcript_id "RP11-115M6.1-002"; exon_number 5;
ENm006.contig35	ExonAligner	CDS	24792	24825	.	-	0	gene_id "RP11-115M6.1-005"; transcript_id "RP11-115M6.1-005"; exon_number 1;
ENm006.contig35	ExonAligner	CDS	26393	26478	.	-	2	gene_id "RP11-115M6.1-005"; transcript_id "RP11-115M6.1-005"; exon_number 2;
ENm006.contig35	ExonAligner	CDS	27775	27853	.	-	0	gene_id "RP11-115M6.1-005"; transcript_id "RP11-115M6.1-005"; exon_number 3;
ENm006.contig35	ExonAligner	CDS	28618	28710	.	-	0	gene_id "RP11-115M6.1-005"; transcript_id "RP11-115M6.1-005"; exon_number 4;
ENm006.contig35	ExonAligner	CDS	52387	52488	.	-	0	gene_id "RP11-115M6.1-005"; transcript_id "RP11-115M6.1-005"; exon_number 5;
ENm006.contig29	ExonAligner	CDS	2657	2795	.	+	2	gene_id "GS1-273L24.1-001"; transcript_id "GS1-273L24.1-001"; exon_number 2;
ENm006.contig29	ExonAligner	CDS	4123	4198	.	+	1	gene_id "GS1-273L24.1-001"; transcript_id "GS1-273L24.1-001"; exon_number 3;
ENm006.contig29	ExonAligner	CDS	4779	4910	.	+	0	gene_id "GS1-273L24.1-001"; transcript_id "GS1-273L24.1-001"; exon_number 4;
ENm006.contig29	ExonAligner	CDS	6065	6145	.	+	0	gene_id "GS1-273L24.1-001"; transcript_id "GS1-273L24.1-001"; exon_number 5;
ENm006.contig29	ExonAligner	CDS	669	870	.	+	0	gene_id "GS1-273L24.1-004"; transcript_id "GS1-273L24.1-004"; exon_number 1;
ENm006.contig29	ExonAligner	CDS	2657	2795	.	+	2	gene_id "GS1-273L24.1-004"; transcript_id "GS1-273L24.1-004"; exon_number 2;
ENm006.contig29	ExonAligner	CDS	4123	4198	.	+	1	gene_id "GS1-273L24.1-004"; transcript_id "GS1-273L24.1-004"; exon_number 3;
ENm006.contig29	ExonAligner	CDS	4779	4910	.	+	0	gene_id "GS1-273L24.1-004"; transcript_id "GS1-273L24.1-004"; exon_number 4;
ENm006.contig29	ExonAligner	CDS	6065	6145	.	+	0	gene_id "GS1-273L24.1-004"; transcript_id "GS1-273L24.1-004"; exon_number 5;
ENm006.contig29	ExonAligner	CDS	10981	11129	.	+	2	gene_id "GS1-273L24.4-005"; transcript_id "GS1-273L24.4-005"; exon_number 1;
ENm006.contig29	ExonAligner	CDS	9584	9641	.	+	0	gene_id "GS1-273L24.4-005"; transcript_id "GS1-273L24.4-005"; exon_number 2;
ENm006.contig29	ExonAligner	CDS	10981	11129	.	+	2	gene_id "GS1-273L24.4-001"; transcript_id "GS1-273L24.4-001"; exon_number 1;
ENm006.contig29	ExonAligner	CDS	9584	9641	.	+	0	gene_id "GS1-273L24.4-001"; transcript_id "GS1-273L24.4-001"; exon_number 2;
ENm006.contig29	ExonAligner	CDS	10981	11129	.	+	2	gene_id "GS1-273L24.4-004"; transcript_id "GS1-273L24.4-004"; exon_number 1;
ENm006.contig29	ExonAligner	CDS	9584	9641	.	+	0	gene_id "GS1-273L24.4-004"; transcript_id "GS1-273L24.4-004"; exon_number 2;
ENm006.contig29	ExonAligner	CDS	13813	13860	.	-	0	gene_id "GS1-273L24.4-002"; transcript_id "GS1-273L24.4-002"; exon_number 1;
ENm006.contig29	ExonAligner	CDS	13955	14125	.	-	0	gene_id "GS1-273L24.4-002"; transcript_id "GS1-273L24.4-002"; exon_number 2;
ENm006.contig29	ExonAligner	CDS	14219	14326	.	-	0	gene_id "GS1-273L24.4-002"; transcript_id "GS1-273L24.4-002"; exon_number 3;
ENm006.contig29	ExonAligner	CDS	13813	13860	.	-	0	gene_id "GS1-273L24.4-006"; transcript_id "GS1-273L24.4-006"; exon_number 1;
ENm006.contig29	ExonAligner	CDS	13955	14125	.	-	0	gene_id "GS1-273L24.4-006"; transcript_id "GS1-273L24.4-006"; exon_number 2;
ENm006.contig29	ExonAligner	CDS	14219	14326	.	-	0	gene_id "GS1-273L24.4-006"; transcript_id "GS1-273L24.4-006"; exon_number 3;
ENm006.contig29	ExonAligner	CDS	22144	22248	.	+	0	gene_id "RP11-143H17.2-002"; transcript_id "RP11-143H17.2-002"; exon_number 1;
ENm006.contig29	ExonAligner	CDS	32730	32849	.	+	0	gene_id "RP11-143H17.2-002"; transcript_id "RP11-143H17.2-002"; exon_number 4;
ENm006.contig29	ExonAligner	CDS	34857	34944	.	+	0	gene_id "RP11-143H17.2-002"; transcript_id "RP11-143H17.2-002"; exon_number 5;
ENm006.contig29	ExonAligner	CDS	36943	37031	.	+	2	gene_id "RP11-143H17.2-002"; transcript_id "RP11-143H17.2-002"; exon_number 6;
ENm006.contig29	ExonAligner	CDS	37744	37799	.	+	0	gene_id "RP11-143H17.2-002"; transcript_id "RP11-143H17.2-002"; exon_number 7;
ENm006.contig29	ExonAligner	CDS	39555	39686	.	+	1	gene_id "RP11-143H17.2-002"; transcript_id "RP11-143H17.2-002"; exon_number 8;
ENm006.contig29	ExonAligner	CDS	40543	40586	.	+	1	gene_id "RP11-143H17.2-002"; transcript_id "RP11-143H17.2-002"; exon_number 9;
ENm006.contig29	ExonAligner	CDS	43967	44118	.	+	2	gene_id "RP11-143H17.2-002"; transcript_id "RP11-143H17.2-002"; exon_number 10;
ENm006.contig29	ExonAligner	CDS	22144	22248	.	+	0	gene_id "RP11-143H17.2-001"; transcript_id "RP11-143H17.2-001"; exon_number 1;
ENm006.contig29	ExonAligner	CDS	32730	32849	.	+	0	gene_id "RP11-143H17.2-001"; transcript_id "RP11-143H17.2-001"; exon_number 4;
ENm006.contig29	ExonAligner	CDS	34857	34944	.	+	0	gene_id "RP11-143H17.2-001"; transcript_id "RP11-143H17.2-001"; exon_number 5;
ENm006.contig29	ExonAligner	CDS	36943	37031	.	+	2	gene_id "RP11-143H17.2-001"; transcript_id "RP11-143H17.2-001"; exon_number 6;
ENm006.contig29	ExonAligner	CDS	37744	37799	.	+	0	gene_id "RP11-143H17.2-001"; transcript_id "RP11-143H17.2-001"; exon_number 7;
ENm006.contig29	ExonAligner	CDS	39555	39686	.	+	1	gene_id "RP11-143H17.2-001"; transcript_id "RP11-143H17.2-001"; exon_number 9;
ENm006.contig29	ExonAligner	CDS	40543	40586	.	+	1	gene_id "RP11-143H17.2-001"; transcript_id "RP11-143H17.2-001"; exon_number 10;
ENm006.contig29	ExonAligner	CDS	43967	44118	.	+	2	gene_id "RP11-143H17.2-001"; transcript_id "RP11-143H17.2-001"; exon_number 11;
ENm007.contig3	ExonAligner	CDS	6690	6835	.	+	2	gene_id "AC008440.7-001"; transcript_id "AC008440.7-001"; exon_number 4;
ENm007.contig3	ExonAligner	CDS	9118	9378	.	+	0	gene_id "AC008440.7-001"; transcript_id "AC008440.7-001"; exon_number 5;
ENm007.contig3	ExonAligner	CDS	6690	6855	.	+	2	gene_id "AC008440.7-002"; transcript_id "AC008440.7-002"; exon_number 4;
ENm007.contig3	ExonAligner	CDS	21026	21197	.	+	0	gene_id "AC008440.8-001"; transcript_id "AC008440.8-001"; exon_number 1;
ENm007.contig3	ExonAligner	CDS	22218	22301	.	+	2	gene_id "AC008440.8-001"; transcript_id "AC008440.8-001"; exon_number 2;
ENm007.contig3	ExonAligner	CDS	29038	29112	.	+	2	gene_id "AC008440.9-001"; transcript_id "AC008440.9-001"; exon_number 2;
ENm007.contig3	ExonAligner	CDS	29499	29636	.	+	2	gene_id "AC008440.9-001"; transcript_id "AC008440.9-001"; exon_number 3;
ENm007.contig3	ExonAligner	CDS	29038	29112	.	+	2	gene_id "AC008440.9-002"; transcript_id "AC008440.9-002"; exon_number 2;
ENm007.contig4	ExonAligner	CDS	328	450	.	-	0	gene_id "AC012314.5-003"; transcript_id "AC012314.5-003"; exon_number 1;
ENm007.contig4	ExonAligner	CDS	1523	1768	.	-	0	gene_id "AC012314.5-003"; transcript_id "AC012314.5-003"; exon_number 2;
ENm007.contig4	ExonAligner	CDS	1890	1959	.	-	1	gene_id "AC012314.5-003"; transcript_id "AC012314.5-003"; exon_number 3;
ENm007.contig4	ExonAligner	CDS	2399	2463	.	-	0	gene_id "AC012314.5-003"; transcript_id "AC012314.5-003"; exon_number 4;
ENm007.contig4	ExonAligner	CDS	5544	5777	.	-	1	gene_id "AC012314.5-003"; transcript_id "AC012314.5-003"; exon_number 5;
ENm007.contig4	ExonAligner	CDS	328	450	.	-	0	gene_id "AC012314.5-001"; transcript_id "AC012314.5-001"; exon_number 1;
ENm007.contig4	ExonAligner	CDS	1523	1768	.	-	0	gene_id "AC012314.5-001"; transcript_id "AC012314.5-001"; exon_number 2;
ENm007.contig4	ExonAligner	CDS	1890	1959	.	-	1	gene_id "AC012314.5-001"; transcript_id "AC012314.5-001"; exon_number 3;
ENm007.contig4	ExonAligner	CDS	2399	2463	.	-	0	gene_id "AC012314.5-001"; transcript_id "AC012314.5-001"; exon_number 4;
ENm007.contig4	ExonAligner	CDS	5544	5777	.	-	1	gene_id "AC012314.5-001"; transcript_id "AC012314.5-001"; exon_number 5;
ENm007.contig4	ExonAligner	CDS	7093	7269	.	+	0	gene_id "AC012314.7-001"; transcript_id "AC012314.7-001"; exon_number 1;
ENm007.contig4	ExonAligner	CDS	7400	7460	.	+	0	gene_id "AC012314.7-001"; transcript_id "AC012314.7-001"; exon_number 2;
ENm007.contig4	ExonAligner	CDS	7683	7766	.	+	2	gene_id "AC012314.7-001"; transcript_id "AC012314.7-001"; exon_number 3;
ENm007.contig4	ExonAligner	CDS	8492	8620	.	+	0	gene_id "AC012314.7-001"; transcript_id "AC012314.7-001"; exon_number 11;
ENm007.contig4	ExonAligner	CDS	7093	7269	.	+	0	gene_id "AC012314.7-005"; transcript_id "AC012314.7-005"; exon_number 1;
ENm007.contig4	ExonAligner	CDS	7400	7460	.	+	0	gene_id "AC012314.7-005"; transcript_id "AC012314.7-005"; exon_number 2;
ENm007.contig4	ExonAligner	CDS	7683	7766	.	+	2	gene_id "AC012314.7-005"; transcript_id "AC012314.7-005"; exon_number 3;
ENm007.contig4	ExonAligner	CDS	7093	7269	.	+	0	gene_id "AC012314.7-002"; transcript_id "AC012314.7-002"; exon_number 1;
ENm007.contig4	ExonAligner	CDS	7400	7460	.	+	0	gene_id "AC012314.7-002"; transcript_id "AC012314.7-002"; exon_number 2;
ENm007.contig4	ExonAligner	CDS	7683	7766	.	+	2	gene_id "AC012314.7-002"; transcript_id "AC012314.7-002"; exon_number 3;
ENm007.contig4	ExonAligner	CDS	7093	7269	.	+	0	gene_id "AC012314.7-006"; transcript_id "AC012314.7-006"; exon_number 1;
ENm007.contig4	ExonAligner	CDS	7400	7460	.	+	0	gene_id "AC012314.7-006"; transcript_id "AC012314.7-006"; exon_number 2;
ENm007.contig4	ExonAligner	CDS	7683	7766	.	+	2	gene_id "AC012314.7-006"; transcript_id "AC012314.7-006"; exon_number 3;
ENm007.contig4	ExonAligner	CDS	7093	7269	.	+	0	gene_id "AC012314.7-009"; transcript_id "AC012314.7-009"; exon_number 1;
ENm007.contig4	ExonAligner	CDS	7400	7460	.	+	0	gene_id "AC012314.7-009"; transcript_id "AC012314.7-009"; exon_number 2;
ENm007.contig4	ExonAligner	CDS	7683	7766	.	+	2	gene_id "AC012314.7-009"; transcript_id "AC012314.7-009"; exon_number 3;
ENm007.contig4	ExonAligner	CDS	7093	7269	.	+	0	gene_id "AC012314.7-003"; transcript_id "AC012314.7-003"; exon_number 1;
ENm007.contig4	ExonAligner	CDS	7400	7460	.	+	0	gene_id "AC012314.7-003"; transcript_id "AC012314.7-003"; exon_number 2;
ENm007.contig4	ExonAligner	CDS	7683	7766	.	+	2	gene_id "AC012314.7-003"; transcript_id "AC012314.7-003"; exon_number 3;
ENm007.contig4	ExonAligner	CDS	8492	8620	.	+	0	gene_id "AC012314.7-003"; transcript_id "AC012314.7-003"; exon_number 11;
ENm007.contig22	ExonAligner	CDS	760	952	.	+	1	gene_id "AC012314.9-001"; transcript_id "AC012314.9-001"; exon_number 12;
ENm007.contig22	ExonAligner	CDS	1628	1727	.	+	0	gene_id "AC012314.9-001"; transcript_id "AC012314.9-001"; exon_number 13;
ENm007.contig22	ExonAligner	CDS	1847	2045	.	+	2	gene_id "AC012314.9-001"; transcript_id "AC012314.9-001"; exon_number 14;
ENm007.contig22	ExonAligner	CDS	760	952	.	+	1	gene_id "AC012314.9-004"; transcript_id "AC012314.9-004"; exon_number 12;
ENm007.contig22	ExonAligner	CDS	1628	1727	.	+	0	gene_id "AC012314.9-004"; transcript_id "AC012314.9-004"; exon_number 13;
ENm007.contig22	ExonAligner	CDS	1847	1956	.	+	2	gene_id "AC012314.9-004"; transcript_id "AC012314.9-004"; exon_number 14;
ENm007.contig17	ExonAligner	CDS	1988	2066	.	-	1	gene_id "AC012314.11-001"; transcript_id "AC012314.11-001"; exon_number 2;
ENm007.contig17	ExonAligner	CDS	2584	2699	.	-	0	gene_id "AC012314.11-001"; transcript_id "AC012314.11-001"; exon_number 4;
ENm007.contig17	ExonAligner	CDS	3724	3821	.	-	0	gene_id "AC012314.11-001"; transcript_id "AC012314.11-001"; exon_number 6;
ENm007.contig17	ExonAligner	CDS	4923	5049	.	-	1	gene_id "AC012314.11-001"; transcript_id "AC012314.11-001"; exon_number 7;
ENm007.contig17	ExonAligner	CDS	5157	5320	.	-	0	gene_id "AC012314.11-001"; transcript_id "AC012314.11-001"; exon_number 8;
ENm007.contig17	ExonAligner	CDS	6042	6203	.	-	0	gene_id "AC012314.11-001"; transcript_id "AC012314.11-001"; exon_number 9;
ENm007.contig17	ExonAligner	CDS	6465	6612	.	-	1	gene_id "AC012314.11-001"; transcript_id "AC012314.11-001"; exon_number 10;
ENm007.contig17	ExonAligner	CDS	6821	6954	.	-	0	gene_id "AC012314.11-001"; transcript_id "AC012314.11-001"; exon_number 11;
ENm007.contig17	ExonAligner	CDS	7362	7597	.	-	2	gene_id "AC012314.11-001"; transcript_id "AC012314.11-001"; exon_number 12;
ENm007.contig17	ExonAligner	CDS	8030	8181	.	-	1	gene_id "AC012314.11-001"; transcript_id "AC012314.11-001"; exon_number 13;
ENm007.contig17	ExonAligner	CDS	8611	8809	.	-	2	gene_id "AC012314.11-001"; transcript_id "AC012314.11-001"; exon_number 14;
ENm007.contig17	ExonAligner	CDS	1988	2066	.	-	1	gene_id "AC012314.11-011"; transcript_id "AC012314.11-011"; exon_number 2;
ENm007.contig17	ExonAligner	CDS	2584	2699	.	-	0	gene_id "AC012314.11-011"; transcript_id "AC012314.11-011"; exon_number 4;
ENm007.contig17	ExonAligner	CDS	3724	3821	.	-	0	gene_id "AC012314.11-011"; transcript_id "AC012314.11-011"; exon_number 6;
ENm007.contig17	ExonAligner	CDS	4923	5049	.	-	1	gene_id "AC012314.11-011"; transcript_id "AC012314.11-011"; exon_number 7;
ENm007.contig17	ExonAligner	CDS	5157	5320	.	-	0	gene_id "AC012314.11-011"; transcript_id "AC012314.11-011"; exon_number 8;
ENm007.contig17	ExonAligner	CDS	6042	6203	.	-	0	gene_id "AC012314.11-011"; transcript_id "AC012314.11-011"; exon_number 9;
ENm007.contig17	ExonAligner	CDS	6465	6612	.	-	1	gene_id "AC012314.11-011"; transcript_id "AC012314.11-011"; exon_number 10;
ENm007.contig17	ExonAligner	CDS	6821	6954	.	-	0	gene_id "AC012314.11-011"; transcript_id "AC012314.11-011"; exon_number 11;
ENm007.contig17	ExonAligner	CDS	7362	7597	.	-	2	gene_id "AC012314.11-011"; transcript_id "AC012314.11-011"; exon_number 12;
ENm007.contig17	ExonAligner	CDS	8030	8181	.	-	1	gene_id "AC012314.11-011"; transcript_id "AC012314.11-011"; exon_number 13;
ENm007.contig17	ExonAligner	CDS	8611	8830	.	-	2	gene_id "AC012314.11-011"; transcript_id "AC012314.11-011"; exon_number 14;
ENm007.contig17	ExonAligner	CDS	11851	12223	.	-	1	gene_id "AC012314.12-001"; transcript_id "AC012314.12-001"; exon_number 1;
ENm007.contig17	ExonAligner	CDS	12442	12618	.	-	1	gene_id "AC012314.12-001"; transcript_id "AC012314.12-001"; exon_number 2;
ENm007.contig17	ExonAligner	CDS	12801	13155	.	-	2	gene_id "AC012314.12-001"; transcript_id "AC012314.12-001"; exon_number 3;
ENm007.contig17	ExonAligner	CDS	13320	13476	.	-	0	gene_id "AC012314.12-001"; transcript_id "AC012314.12-001"; exon_number 4;
ENm007.contig17	ExonAligner	CDS	14017	14143	.	-	1	gene_id "AC012314.12-001"; transcript_id "AC012314.12-001"; exon_number 5;
ENm007.contig17	ExonAligner	CDS	14301	14430	.	-	2	gene_id "AC012314.12-001"; transcript_id "AC012314.12-001"; exon_number 6;
ENm007.contig17	ExonAligner	CDS	14652	14727	.	-	0	gene_id "AC012314.12-001"; transcript_id "AC012314.12-001"; exon_number 7;
ENm007.contig17	ExonAligner	CDS	12435	12618	.	-	1	gene_id "AC012314.12-002"; transcript_id "AC012314.12-002"; exon_number 1;
ENm007.contig17	ExonAligner	CDS	12801	13155	.	-	2	gene_id "AC012314.12-002"; transcript_id "AC012314.12-002"; exon_number 2;
ENm007.contig17	ExonAligner	CDS	13320	13476	.	-	0	gene_id "AC012314.12-002"; transcript_id "AC012314.12-002"; exon_number 3;
ENm007.contig17	ExonAligner	CDS	14017	14143	.	-	1	gene_id "AC012314.12-002"; transcript_id "AC012314.12-002"; exon_number 4;
ENm007.contig17	ExonAligner	CDS	14301	14430	.	-	2	gene_id "AC012314.12-002"; transcript_id "AC012314.12-002"; exon_number 5;
ENm007.contig17	ExonAligner	CDS	14652	14727	.	-	0	gene_id "AC012314.12-002"; transcript_id "AC012314.12-002"; exon_number 6;
ENm007.contig17	ExonAligner	CDS	12884	13158	.	-	2	gene_id "AC012314.12-004"; transcript_id "AC012314.12-004"; exon_number 1;
ENm007.contig17	ExonAligner	CDS	13320	13476	.	-	0	gene_id "AC012314.12-004"; transcript_id "AC012314.12-004"; exon_number 2;
ENm007.contig17	ExonAligner	CDS	14017	14143	.	-	1	gene_id "AC012314.12-004"; transcript_id "AC012314.12-004"; exon_number 3;
ENm007.contig17	ExonAligner	CDS	14301	14430	.	-	2	gene_id "AC012314.12-004"; transcript_id "AC012314.12-004"; exon_number 4;
ENm007.contig17	ExonAligner	CDS	14652	14727	.	-	0	gene_id "AC012314.12-004"; transcript_id "AC012314.12-004"; exon_number 5;
ENm007.contig5	ExonAligner	CDS	6459	6496	.	-	0	gene_id "AC008746.4-001"; transcript_id "AC008746.4-001"; exon_number 1;
ENm007.contig5	ExonAligner	CDS	6104	6278	.	-	1	gene_id "AC008746.4-001"; transcript_id "AC008746.4-001"; exon_number 2;
ENm007.contig5	ExonAligner	CDS	5310	5414	.	-	0	gene_id "AC008746.4-001"; transcript_id "AC008746.4-001"; exon_number 3;
ENm007.contig5	ExonAligner	CDS	4968	5075	.	-	0	gene_id "AC008746.4-001"; transcript_id "AC008746.4-001"; exon_number 4;
ENm007.contig5	ExonAligner	CDS	4303	4555	.	-	0	gene_id "AC008746.4-001"; transcript_id "AC008746.4-001"; exon_number 5;
ENm007.contig5	ExonAligner	CDS	3354	3492	.	-	2	gene_id "AC008746.4-001"; transcript_id "AC008746.4-001"; exon_number 6;
ENm007.contig5	ExonAligner	CDS	2948	3145	.	-	1	gene_id "AC008746.4-001"; transcript_id "AC008746.4-001"; exon_number 7;
ENm007.contig5	ExonAligner	CDS	2388	2696	.	-	1	gene_id "AC008746.4-001"; transcript_id "AC008746.4-001"; exon_number 8;
ENm007.contig5	ExonAligner	CDS	2165	2302	.	-	1	gene_id "AC008746.4-001"; transcript_id "AC008746.4-001"; exon_number 9;
ENm007.contig5	ExonAligner	CDS	1514	1817	.	-	1	gene_id "AC008746.4-001"; transcript_id "AC008746.4-001"; exon_number 10;
ENm007.contig5	ExonAligner	CDS	944	1045	.	-	0	gene_id "AC008746.4-001"; transcript_id "AC008746.4-001"; exon_number 11;
ENm007.contig5	ExonAligner	CDS	703	771	.	-	0	gene_id "AC008746.4-001"; transcript_id "AC008746.4-001"; exon_number 12;
ENm007.contig5	ExonAligner	CDS	468	597	.	-	0	gene_id "AC008746.4-001"; transcript_id "AC008746.4-001"; exon_number 13;
ENm007.contig5	ExonAligner	CDS	127	334	.	-	2	gene_id "AC008746.4-001"; transcript_id "AC008746.4-001"; exon_number 14;
ENm007.contig5	ExonAligner	CDS	6459	6496	.	-	0	gene_id "AC008746.4-002"; transcript_id "AC008746.4-002"; exon_number 1;
ENm007.contig5	ExonAligner	CDS	6104	6278	.	-	1	gene_id "AC008746.4-002"; transcript_id "AC008746.4-002"; exon_number 2;
ENm007.contig5	ExonAligner	CDS	5310	5414	.	-	0	gene_id "AC008746.4-002"; transcript_id "AC008746.4-002"; exon_number 3;
ENm007.contig5	ExonAligner	CDS	4968	5075	.	-	0	gene_id "AC008746.4-002"; transcript_id "AC008746.4-002"; exon_number 4;
ENm007.contig5	ExonAligner	CDS	4303	4555	.	-	0	gene_id "AC008746.4-002"; transcript_id "AC008746.4-002"; exon_number 5;
ENm007.contig5	ExonAligner	CDS	3354	3492	.	-	2	gene_id "AC008746.4-002"; transcript_id "AC008746.4-002"; exon_number 6;
ENm007.contig5	ExonAligner	CDS	3069	3149	.	-	1	gene_id "AC008746.4-002"; transcript_id "AC008746.4-002"; exon_number 7;
ENm007.contig5	ExonAligner	CDS	6459	6496	.	-	0	gene_id "AC008746.4-003"; transcript_id "AC008746.4-003"; exon_number 1;
ENm007.contig5	ExonAligner	CDS	6104	6278	.	-	1	gene_id "AC008746.4-003"; transcript_id "AC008746.4-003"; exon_number 2;
ENm007.contig5	ExonAligner	CDS	5347	5414	.	-	0	gene_id "AC008746.4-003"; transcript_id "AC008746.4-003"; exon_number 3;
ENm008.contig6	ExonAligner	CDS	9763	9882	.	+	1	gene_id "Z69719.3-008"; transcript_id "Z69719.3-008"; exon_number 2;
ENm008.contig6	ExonAligner	CDS	8692	8742	.	+	1	gene_id "Z69719.3-008"; transcript_id "Z69719.3-008"; exon_number 3;
ENm008.contig6	ExonAligner	CDS	7211	7286	.	+	2	gene_id "Z69719.3-008"; transcript_id "Z69719.3-008"; exon_number 4;
ENm008.contig6	ExonAligner	CDS	5994	6024	.	+	1	gene_id "Z69719.3-008"; transcript_id "Z69719.3-008"; exon_number 5;
ENm008.contig10	ExonAligner	CDS	1753	1969	.	-	1	gene_id "Z69719.3-004"; transcript_id "Z69719.3-004"; exon_number 1;
ENm008.contig7	ExonAligner	CDS	11585	11955	.	-	2	gene_id "Z69720.1-002"; transcript_id "Z69720.1-002"; exon_number 4;
ENm008.contig7	ExonAligner	CDS	11585	11955	.	-	2	gene_id "Z69720.1-001"; transcript_id "Z69720.1-001"; exon_number 4;
ENm008.contig14	ExonAligner	CDS	27283	27436	.	+	0	gene_id "Z69666.1-007"; transcript_id "Z69666.1-007"; exon_number 1;
ENm008.contig14	ExonAligner	CDS	24448	24522	.	+	0	gene_id "Z69666.1-007"; transcript_id "Z69666.1-007"; exon_number 2;
ENm008.contig14	ExonAligner	CDS	22416	22545	.	+	1	gene_id "Z69666.1-007"; transcript_id "Z69666.1-007"; exon_number 3;
ENm008.contig14	ExonAligner	CDS	13548	13617	.	+	2	gene_id "Z69666.1-007"; transcript_id "Z69666.1-007"; exon_number 4;
ENm008.contig14	ExonAligner	CDS	10605	10722	.	+	0	gene_id "Z69666.1-007"; transcript_id "Z69666.1-007"; exon_number 5;
ENm008.contig14	ExonAligner	CDS	27283	27398	.	+	0	gene_id "Z69666.1-011"; transcript_id "Z69666.1-011"; exon_number 1;
ENm008.contig14	ExonAligner	CDS	24448	24522	.	+	0	gene_id "Z69666.1-011"; transcript_id "Z69666.1-011"; exon_number 2;
ENm008.contig14	ExonAligner	CDS	22416	22545	.	+	1	gene_id "Z69666.1-011"; transcript_id "Z69666.1-011"; exon_number 3;
ENm008.contig14	ExonAligner	CDS	18881	18913	.	+	1	gene_id "Z69666.1-011"; transcript_id "Z69666.1-011"; exon_number 4;
ENm008.contig14	ExonAligner	CDS	13548	13617	.	+	2	gene_id "Z69666.1-011"; transcript_id "Z69666.1-011"; exon_number 5;
ENm008.contig14	ExonAligner	CDS	10605	10722	.	+	0	gene_id "Z69666.1-011"; transcript_id "Z69666.1-011"; exon_number 6;
ENm008.contig5	ExonAligner	CDS	6906	7000	.	-	2	gene_id "LA16c-OS12.1-003"; transcript_id "LA16c-OS12.1-003"; exon_number 9;
ENm008.contig5	ExonAligner	CDS	11692	11752	.	-	0	gene_id "LA16c-OS12.1-003"; transcript_id "LA16c-OS12.1-003"; exon_number 10;
ENm008.contig5	ExonAligner	CDS	6906	7000	.	-	2	gene_id "LA16c-OS12.1-001"; transcript_id "LA16c-OS12.1-001"; exon_number 8;
ENm008.contig5	ExonAligner	CDS	11692	11752	.	-	0	gene_id "LA16c-OS12.1-001"; transcript_id "LA16c-OS12.1-001"; exon_number 9;
ENm008.contig5	ExonAligner	CDS	6906	7000	.	-	2	gene_id "LA16c-OS12.1-002"; transcript_id "LA16c-OS12.1-002"; exon_number 8;
ENm008.contig5	ExonAligner	CDS	11692	11752	.	-	0	gene_id "LA16c-OS12.1-002"; transcript_id "LA16c-OS12.1-002"; exon_number 9;
ENm008.contig4	ExonAligner	CDS	23339	23458	.	-	2	gene_id "AC004754.1-001"; transcript_id "AC004754.1-001"; exon_number 2;
ENm008.contig4	ExonAligner	CDS	20882	21012	.	-	2	gene_id "AC004754.1-001"; transcript_id "AC004754.1-001"; exon_number 4;
ENm008.contig4	ExonAligner	CDS	19041	19173	.	-	0	gene_id "AC004754.1-001"; transcript_id "AC004754.1-001"; exon_number 5;
ENm008.contig4	ExonAligner	CDS	18052	18181	.	-	2	gene_id "AC004754.1-001"; transcript_id "AC004754.1-001"; exon_number 6;
ENm008.contig4	ExonAligner	CDS	17054	17194	.	-	1	gene_id "AC004754.1-001"; transcript_id "AC004754.1-001"; exon_number 7;
ENm008.contig4	ExonAligner	CDS	16513	16588	.	-	1	gene_id "AC004754.1-001"; transcript_id "AC004754.1-001"; exon_number 8;
ENm008.contig4	ExonAligner	CDS	16013	16168	.	-	0	gene_id "AC004754.1-001"; transcript_id "AC004754.1-001"; exon_number 9;
ENm008.contig4	ExonAligner	CDS	15625	15724	.	-	0	gene_id "AC004754.1-001"; transcript_id "AC004754.1-001"; exon_number 10;
ENm008.contig4	ExonAligner	CDS	14896	15110	.	-	2	gene_id "AC004754.1-001"; transcript_id "AC004754.1-001"; exon_number 11;
ENm008.contig4	ExonAligner	CDS	23339	23458	.	-	2	gene_id "AC004754.1-002"; transcript_id "AC004754.1-002"; exon_number 2;
ENm008.contig4	ExonAligner	CDS	20882	21012	.	-	2	gene_id "AC004754.1-002"; transcript_id "AC004754.1-002"; exon_number 4;
ENm008.contig4	ExonAligner	CDS	19041	19173	.	-	0	gene_id "AC004754.1-002"; transcript_id "AC004754.1-002"; exon_number 5;
ENm008.contig4	ExonAligner	CDS	18052	18181	.	-	2	gene_id "AC004754.1-002"; transcript_id "AC004754.1-002"; exon_number 6;
ENm008.contig4	ExonAligner	CDS	17054	17194	.	-	1	gene_id "AC004754.1-002"; transcript_id "AC004754.1-002"; exon_number 7;
ENm008.contig4	ExonAligner	CDS	16513	16588	.	-	1	gene_id "AC004754.1-002"; transcript_id "AC004754.1-002"; exon_number 8;
ENm008.contig4	ExonAligner	CDS	16013	16168	.	-	0	gene_id "AC004754.1-002"; transcript_id "AC004754.1-002"; exon_number 9;
ENm008.contig4	ExonAligner	CDS	15625	15724	.	-	0	gene_id "AC004754.1-002"; transcript_id "AC004754.1-002"; exon_number 10;
ENm008.contig4	ExonAligner	CDS	15013	15110	.	-	2	gene_id "AC004754.1-002"; transcript_id "AC004754.1-002"; exon_number 11;
ENm008.contig4	ExonAligner	CDS	23339	23458	.	-	2	gene_id "AC004754.1-006"; transcript_id "AC004754.1-006"; exon_number 2;
ENm008.contig4	ExonAligner	CDS	23339	23458	.	-	2	gene_id "AC004754.1-004"; transcript_id "AC004754.1-004"; exon_number 2;
ENm008.contig4	ExonAligner	CDS	20882	21012	.	-	2	gene_id "AC004754.1-004"; transcript_id "AC004754.1-004"; exon_number 4;
ENm008.contig4	ExonAligner	CDS	23339	23458	.	-	2	gene_id "AC004754.1-010"; transcript_id "AC004754.1-010"; exon_number 2;
ENm008.contig4	ExonAligner	CDS	20882	21012	.	-	2	gene_id "AC004754.1-010"; transcript_id "AC004754.1-010"; exon_number 4;
ENm008.contig4	ExonAligner	CDS	19412	19458	.	-	0	gene_id "AC004754.1-010"; transcript_id "AC004754.1-010"; exon_number 5;
ENm008.contig4	ExonAligner	CDS	23339	23458	.	-	2	gene_id "AC004754.1-009"; transcript_id "AC004754.1-009"; exon_number 2;
ENm008.contig4	ExonAligner	CDS	20891	21012	.	-	2	gene_id "AC004754.1-009"; transcript_id "AC004754.1-009"; exon_number 4;
ENm008.contig4	ExonAligner	CDS	23339	23458	.	-	2	gene_id "AC004754.1-003"; transcript_id "AC004754.1-003"; exon_number 2;
ENm008.contig4	ExonAligner	CDS	20882	21012	.	-	2	gene_id "AC004754.1-003"; transcript_id "AC004754.1-003"; exon_number 4;
ENm008.contig4	ExonAligner	CDS	19041	19173	.	-	0	gene_id "AC004754.1-003"; transcript_id "AC004754.1-003"; exon_number 5;
ENm008.contig4	ExonAligner	CDS	18052	18181	.	-	2	gene_id "AC004754.1-003"; transcript_id "AC004754.1-003"; exon_number 6;
ENm008.contig4	ExonAligner	CDS	17054	17194	.	-	1	gene_id "AC004754.1-003"; transcript_id "AC004754.1-003"; exon_number 7;
ENm008.contig4	ExonAligner	CDS	16513	16588	.	-	1	gene_id "AC004754.1-003"; transcript_id "AC004754.1-003"; exon_number 8;
ENm008.contig4	ExonAligner	CDS	16013	16168	.	-	0	gene_id "AC004754.1-003"; transcript_id "AC004754.1-003"; exon_number 9;
ENm008.contig4	ExonAligner	CDS	15625	15724	.	-	0	gene_id "AC004754.1-003"; transcript_id "AC004754.1-003"; exon_number 10;
ENm008.contig4	ExonAligner	CDS	14896	15110	.	-	2	gene_id "AC004754.1-003"; transcript_id "AC004754.1-003"; exon_number 11;
ENm008.contig4	ExonAligner	CDS	23339	23458	.	-	2	gene_id "AC004754.1-013"; transcript_id "AC004754.1-013"; exon_number 2;
ENm008.contig4	ExonAligner	CDS	17054	17194	.	-	1	gene_id "AC004754.1-014"; transcript_id "AC004754.1-014"; exon_number 2;
ENm008.contig4	ExonAligner	CDS	16513	16588	.	-	1	gene_id "AC004754.1-014"; transcript_id "AC004754.1-014"; exon_number 3;
ENm008.contig4	ExonAligner	CDS	15625	15724	.	-	0	gene_id "AC004754.1-014"; transcript_id "AC004754.1-014"; exon_number 4;
ENm008.contig4	ExonAligner	CDS	14896	15110	.	-	2	gene_id "AC004754.1-014"; transcript_id "AC004754.1-014"; exon_number 5;
ENm008.contig4	ExonAligner	CDS	12324	12429	.	+	1	gene_id "AC004754.2-001"; transcript_id "AC004754.2-001"; exon_number 1;
ENm008.contig4	ExonAligner	CDS	11836	11918	.	+	0	gene_id "AC004754.2-001"; transcript_id "AC004754.2-001"; exon_number 2;
ENm008.contig4	ExonAligner	CDS	11372	11510	.	+	1	gene_id "AC004754.2-001"; transcript_id "AC004754.2-001"; exon_number 3;
ENm008.contig4	ExonAligner	CDS	9597	9684	.	+	2	gene_id "AC004754.2-001"; transcript_id "AC004754.2-001"; exon_number 4;
ENm008.contig4	ExonAligner	CDS	9208	9323	.	+	1	gene_id "AC004754.2-001"; transcript_id "AC004754.2-001"; exon_number 5;
ENm008.contig4	ExonAligner	CDS	7503	7564	.	+	0	gene_id "AC004754.2-001"; transcript_id "AC004754.2-001"; exon_number 7;
ENm008.contig4	ExonAligner	CDS	7272	7301	.	+	0	gene_id "AC004754.2-001"; transcript_id "AC004754.2-001"; exon_number 8;
ENm008.contig4	ExonAligner	CDS	5965	6033	.	+	0	gene_id "AC004754.2-001"; transcript_id "AC004754.2-001"; exon_number 9;
ENm008.contig4	ExonAligner	CDS	271	352	.	+	1	gene_id "AC004754.2-001"; transcript_id "AC004754.2-001"; exon_number 10;
ENm008.contig4	ExonAligner	CDS	12324	12429	.	+	1	gene_id "AC004754.2-003"; transcript_id "AC004754.2-003"; exon_number 1;
ENm008.contig4	ExonAligner	CDS	11836	11918	.	+	0	gene_id "AC004754.2-003"; transcript_id "AC004754.2-003"; exon_number 2;
ENm008.contig4	ExonAligner	CDS	11372	11510	.	+	1	gene_id "AC004754.2-003"; transcript_id "AC004754.2-003"; exon_number 3;
ENm008.contig4	ExonAligner	CDS	9597	9684	.	+	2	gene_id "AC004754.2-003"; transcript_id "AC004754.2-003"; exon_number 4;
ENm008.contig4	ExonAligner	CDS	9208	9323	.	+	1	gene_id "AC004754.2-003"; transcript_id "AC004754.2-003"; exon_number 5;
ENm008.contig4	ExonAligner	CDS	7503	7564	.	+	0	gene_id "AC004754.2-003"; transcript_id "AC004754.2-003"; exon_number 7;
ENm008.contig4	ExonAligner	CDS	7272	7301	.	+	0	gene_id "AC004754.2-003"; transcript_id "AC004754.2-003"; exon_number 8;
ENm008.contig4	ExonAligner	CDS	5965	6033	.	+	0	gene_id "AC004754.2-003"; transcript_id "AC004754.2-003"; exon_number 9;
ENm008.contig4	ExonAligner	CDS	271	352	.	+	1	gene_id "AC004754.2-003"; transcript_id "AC004754.2-003"; exon_number 10;
ENm008.contig4	ExonAligner	CDS	12324	12429	.	+	1	gene_id "AC004754.2-004"; transcript_id "AC004754.2-004"; exon_number 1;
ENm008.contig4	ExonAligner	CDS	11836	11918	.	+	0	gene_id "AC004754.2-004"; transcript_id "AC004754.2-004"; exon_number 2;
ENm008.contig4	ExonAligner	CDS	11372	11510	.	+	1	gene_id "AC004754.2-004"; transcript_id "AC004754.2-004"; exon_number 3;
ENm008.contig4	ExonAligner	CDS	9597	9684	.	+	2	gene_id "AC004754.2-004"; transcript_id "AC004754.2-004"; exon_number 4;
ENm008.contig4	ExonAligner	CDS	9208	9323	.	+	1	gene_id "AC004754.2-004"; transcript_id "AC004754.2-004"; exon_number 5;
ENm008.contig4	ExonAligner	CDS	7503	7564	.	+	0	gene_id "AC004754.2-004"; transcript_id "AC004754.2-004"; exon_number 7;
ENm008.contig4	ExonAligner	CDS	7272	7301	.	+	0	gene_id "AC004754.2-004"; transcript_id "AC004754.2-004"; exon_number 8;
ENm008.contig4	ExonAligner	CDS	5965	6033	.	+	0	gene_id "AC004754.2-004"; transcript_id "AC004754.2-004"; exon_number 9;
ENm008.contig4	ExonAligner	CDS	271	352	.	+	1	gene_id "AC004754.2-004"; transcript_id "AC004754.2-004"; exon_number 10;
ENm008.contig9	ExonAligner	CDS	18302	18475	.	+	1	gene_id "LA16c-314G4.3-001"; transcript_id "LA16c-314G4.3-001"; exon_number 2;
ENm008.contig9	ExonAligner	CDS	15227	15403	.	+	1	gene_id "LA16c-314G4.3-001"; transcript_id "LA16c-314G4.3-001"; exon_number 5;
[truncated: 1,116 more rows]
