# Supplementary material for: Reference based annotation with GeneMapper
Source: Genome Biol. 2006 Apr 5;7(4):R29. doi: 10.1186/gb-2006-7-4-r29 (PMC1557983; doi:10.1186/gb-2006-7-4-r29)
Supplement: Additional data file 3 — A gunzipped tar file containing GeneMapper annotations of the ENCODE regions [file gb-2006-7-4-r29-S3.tgz › genemapper_encode/rat.gff]

ENm001.contig1	ExonAligner	CDS	58223	58249	.	+	0	gene_id "AC073130.2-001"; transcript_id "AC073130.2-001"; exon_number 1;
ENm001.contig1	ExonAligner	CDS	78350	78435	.	+	0	gene_id "AC073130.2-001"; transcript_id "AC073130.2-001"; exon_number 2;
ENm001.contig1	ExonAligner	CDS	88011	88263	.	+	1	gene_id "AC073130.2-001"; transcript_id "AC073130.2-001"; exon_number 3;
ENm001.contig1	ExonAligner	CDS	89106	89435	.	+	0	gene_id "AC073130.2-001"; transcript_id "AC073130.2-001"; exon_number 4;
ENm001.contig1	ExonAligner	CDS	331745	331835	.	+	1	gene_id "AC006159.1-003"; transcript_id "AC006159.1-003"; exon_number 2;
ENm001.contig1	ExonAligner	CDS	332202	332389	.	+	0	gene_id "AC006159.1-003"; transcript_id "AC006159.1-003"; exon_number 3;
ENm001.contig1	ExonAligner	CDS	336912	337062	.	+	1	gene_id "AC006159.1-003"; transcript_id "AC006159.1-003"; exon_number 4;
ENm001.contig1	ExonAligner	CDS	331686	331835	.	+	0	gene_id "AC006159.1-001"; transcript_id "AC006159.1-001"; exon_number 1;
ENm001.contig1	ExonAligner	CDS	332202	332389	.	+	0	gene_id "AC006159.1-001"; transcript_id "AC006159.1-001"; exon_number 2;
ENm001.contig1	ExonAligner	CDS	336912	337062	.	+	1	gene_id "AC006159.1-001"; transcript_id "AC006159.1-001"; exon_number 3;
ENm001.contig1	ExonAligner	CDS	355577	355606	.	+	0	gene_id "AC006159.2-001"; transcript_id "AC006159.2-001"; exon_number 1;
ENm001.contig1	ExonAligner	CDS	357033	357197	.	+	0	gene_id "AC006159.2-001"; transcript_id "AC006159.2-001"; exon_number 2;
ENm001.contig1	ExonAligner	CDS	387933	388274	.	+	0	gene_id "AC006159.2-001"; transcript_id "AC006159.2-001"; exon_number 3;
ENm001.contig1	ExonAligner	CDS	538031	539131	.	+	0	gene_id "AC002543.3-002"; transcript_id "AC002543.3-002"; exon_number 1;
ENm001.contig1	ExonAligner	CDS	559485	559676	.	+	0	gene_id "AC002543.3-002"; transcript_id "AC002543.3-002"; exon_number 2;
ENm001.contig1	ExonAligner	CDS	571023	571157	.	+	0	gene_id "AC002543.3-002"; transcript_id "AC002543.3-002"; exon_number 3;
ENm001.contig1	ExonAligner	CDS	572050	572223	.	+	0	gene_id "AC002543.3-002"; transcript_id "AC002543.3-002"; exon_number 4;
ENm001.contig1	ExonAligner	CDS	576539	576693	.	+	0	gene_id "AC002543.3-002"; transcript_id "AC002543.3-002"; exon_number 5;
ENm001.contig1	ExonAligner	CDS	578804	578900	.	+	1	gene_id "AC002543.3-002"; transcript_id "AC002543.3-002"; exon_number 6;
ENm001.contig1	ExonAligner	CDS	579016	579146	.	+	0	gene_id "AC002543.3-002"; transcript_id "AC002543.3-002"; exon_number 7;
ENm001.contig1	ExonAligner	CDS	579823	579984	.	+	1	gene_id "AC002543.3-002"; transcript_id "AC002543.3-002"; exon_number 8;
ENm001.contig1	ExonAligner	CDS	580711	580810	.	+	1	gene_id "AC002543.3-002"; transcript_id "AC002543.3-002"; exon_number 9;
ENm001.contig1	ExonAligner	CDS	585022	585240	.	+	0	gene_id "AC002543.3-002"; transcript_id "AC002543.3-002"; exon_number 10;
ENm001.contig1	ExonAligner	CDS	591849	591998	.	+	0	gene_id "AC002543.3-002"; transcript_id "AC002543.3-002"; exon_number 11;
ENm001.contig1	ExonAligner	CDS	593555	593708	.	+	0	gene_id "AC002543.3-002"; transcript_id "AC002543.3-002"; exon_number 12;
ENm001.contig1	ExonAligner	CDS	593904	594038	.	+	2	gene_id "AC002543.3-002"; transcript_id "AC002543.3-002"; exon_number 13;
ENm001.contig1	ExonAligner	CDS	598038	598268	.	+	2	gene_id "AC002543.3-002"; transcript_id "AC002543.3-002"; exon_number 14;
ENm001.contig1	ExonAligner	CDS	600430	600510	.	+	2	gene_id "AC002543.3-002"; transcript_id "AC002543.3-002"; exon_number 15;
ENm001.contig1	ExonAligner	CDS	604156	604337	.	+	2	gene_id "AC002543.3-002"; transcript_id "AC002543.3-002"; exon_number 16;
ENm001.contig1	ExonAligner	CDS	606789	606898	.	+	0	gene_id "AC002543.3-002"; transcript_id "AC002543.3-002"; exon_number 17;
ENm001.contig1	ExonAligner	CDS	608056	608221	.	+	1	gene_id "AC002543.3-002"; transcript_id "AC002543.3-002"; exon_number 18;
ENm001.contig1	ExonAligner	CDS	615304	615440	.	+	0	gene_id "AC002543.3-002"; transcript_id "AC002543.3-002"; exon_number 19;
ENm001.contig1	ExonAligner	CDS	615542	615755	.	+	1	gene_id "AC002543.3-002"; transcript_id "AC002543.3-002"; exon_number 20;
ENm001.contig1	ExonAligner	CDS	538031	539131	.	+	0	gene_id "AC002543.3-001"; transcript_id "AC002543.3-001"; exon_number 1;
ENm001.contig1	ExonAligner	CDS	559485	559676	.	+	0	gene_id "AC002543.3-001"; transcript_id "AC002543.3-001"; exon_number 2;
ENm001.contig1	ExonAligner	CDS	571023	571157	.	+	0	gene_id "AC002543.3-001"; transcript_id "AC002543.3-001"; exon_number 3;
ENm001.contig1	ExonAligner	CDS	572050	572223	.	+	0	gene_id "AC002543.3-001"; transcript_id "AC002543.3-001"; exon_number 4;
ENm001.contig1	ExonAligner	CDS	576539	576693	.	+	0	gene_id "AC002543.3-001"; transcript_id "AC002543.3-001"; exon_number 5;
ENm001.contig1	ExonAligner	CDS	578804	578900	.	+	1	gene_id "AC002543.3-001"; transcript_id "AC002543.3-001"; exon_number 6;
ENm001.contig1	ExonAligner	CDS	579016	579146	.	+	0	gene_id "AC002543.3-001"; transcript_id "AC002543.3-001"; exon_number 7;
ENm001.contig1	ExonAligner	CDS	579823	579984	.	+	1	gene_id "AC002543.3-001"; transcript_id "AC002543.3-001"; exon_number 8;
ENm001.contig1	ExonAligner	CDS	580675	580810	.	+	1	gene_id "AC002543.3-001"; transcript_id "AC002543.3-001"; exon_number 9;
ENm001.contig1	ExonAligner	CDS	585022	585240	.	+	0	gene_id "AC002543.3-001"; transcript_id "AC002543.3-001"; exon_number 10;
ENm001.contig1	ExonAligner	CDS	591849	591998	.	+	0	gene_id "AC002543.3-001"; transcript_id "AC002543.3-001"; exon_number 11;
ENm001.contig1	ExonAligner	CDS	593555	593708	.	+	0	gene_id "AC002543.3-001"; transcript_id "AC002543.3-001"; exon_number 12;
ENm001.contig1	ExonAligner	CDS	593904	594038	.	+	2	gene_id "AC002543.3-001"; transcript_id "AC002543.3-001"; exon_number 13;
ENm001.contig1	ExonAligner	CDS	598038	598268	.	+	2	gene_id "AC002543.3-001"; transcript_id "AC002543.3-001"; exon_number 14;
ENm001.contig1	ExonAligner	CDS	600430	600510	.	+	2	gene_id "AC002543.3-001"; transcript_id "AC002543.3-001"; exon_number 15;
ENm001.contig1	ExonAligner	CDS	604156	604337	.	+	2	gene_id "AC002543.3-001"; transcript_id "AC002543.3-001"; exon_number 16;
ENm001.contig1	ExonAligner	CDS	606789	606898	.	+	0	gene_id "AC002543.3-001"; transcript_id "AC002543.3-001"; exon_number 17;
ENm001.contig1	ExonAligner	CDS	608056	608221	.	+	1	gene_id "AC002543.3-001"; transcript_id "AC002543.3-001"; exon_number 18;
ENm001.contig1	ExonAligner	CDS	615304	615440	.	+	0	gene_id "AC002543.3-001"; transcript_id "AC002543.3-001"; exon_number 19;
ENm001.contig1	ExonAligner	CDS	615542	615755	.	+	1	gene_id "AC002543.3-001"; transcript_id "AC002543.3-001"; exon_number 20;
ENm001.contig1	ExonAligner	CDS	710367	710430	.	+	0	gene_id "AC002543.1-002"; transcript_id "AC002543.1-002"; exon_number 2;
ENm001.contig1	ExonAligner	CDS	711919	711964	.	+	2	gene_id "AC002543.1-002"; transcript_id "AC002543.1-002"; exon_number 3;
ENm001.contig1	ExonAligner	CDS	716472	716535	.	+	1	gene_id "AC002543.1-002"; transcript_id "AC002543.1-002"; exon_number 4;
ENm001.contig1	ExonAligner	CDS	718819	719025	.	+	0	gene_id "AC002543.1-002"; transcript_id "AC002543.1-002"; exon_number 5;
ENm001.contig1	ExonAligner	CDS	719757	719836	.	+	0	gene_id "AC002543.1-002"; transcript_id "AC002543.1-002"; exon_number 6;
ENm001.contig1	ExonAligner	CDS	723886	723964	.	+	1	gene_id "AC002543.1-002"; transcript_id "AC002543.1-002"; exon_number 7;
ENm001.contig1	ExonAligner	CDS	726344	726415	.	+	0	gene_id "AC002543.1-002"; transcript_id "AC002543.1-002"; exon_number 8;
ENm001.contig1	ExonAligner	CDS	735853	735915	.	+	0	gene_id "AC002543.1-002"; transcript_id "AC002543.1-002"; exon_number 9;
ENm001.contig1	ExonAligner	CDS	736091	736234	.	+	0	gene_id "AC002543.1-002"; transcript_id "AC002543.1-002"; exon_number 10;
ENm001.contig1	ExonAligner	CDS	710367	710430	.	+	0	gene_id "AC002543.1-004"; transcript_id "AC002543.1-004"; exon_number 2;
ENm001.contig1	ExonAligner	CDS	711919	711964	.	+	2	gene_id "AC002543.1-004"; transcript_id "AC002543.1-004"; exon_number 3;
ENm001.contig1	ExonAligner	CDS	716472	716535	.	+	1	gene_id "AC002543.1-004"; transcript_id "AC002543.1-004"; exon_number 4;
ENm001.contig1	ExonAligner	CDS	718819	719025	.	+	0	gene_id "AC002543.1-004"; transcript_id "AC002543.1-004"; exon_number 5;
ENm001.contig1	ExonAligner	CDS	719757	719836	.	+	0	gene_id "AC002543.1-004"; transcript_id "AC002543.1-004"; exon_number 6;
ENm001.contig1	ExonAligner	CDS	723886	723964	.	+	1	gene_id "AC002543.1-004"; transcript_id "AC002543.1-004"; exon_number 7;
ENm001.contig1	ExonAligner	CDS	726344	726415	.	+	0	gene_id "AC002543.1-004"; transcript_id "AC002543.1-004"; exon_number 8;
ENm001.contig1	ExonAligner	CDS	735853	735906	.	+	0	gene_id "AC002543.1-004"; transcript_id "AC002543.1-004"; exon_number 9;
ENm001.contig1	ExonAligner	CDS	765979	766129	.	+	0	gene_id "AC003987.1-002"; transcript_id "AC003987.1-002"; exon_number 1;
ENm001.contig1	ExonAligner	CDS	893861	893943	.	+	2	gene_id "AC003987.1-002"; transcript_id "AC003987.1-002"; exon_number 2;
ENm001.contig1	ExonAligner	CDS	912613	912772	.	+	0	gene_id "AC003987.1-002"; transcript_id "AC003987.1-002"; exon_number 3;
ENm001.contig1	ExonAligner	CDS	922736	922790	.	+	2	gene_id "AC003987.1-002"; transcript_id "AC003987.1-002"; exon_number 4;
ENm001.contig1	ExonAligner	CDS	924020	924135	.	+	1	gene_id "AC003987.1-002"; transcript_id "AC003987.1-002"; exon_number 5;
ENm001.contig1	ExonAligner	CDS	926437	926512	.	+	2	gene_id "AC003987.1-002"; transcript_id "AC003987.1-002"; exon_number 6;
ENm001.contig1	ExonAligner	CDS	928736	928798	.	+	1	gene_id "AC003987.1-002"; transcript_id "AC003987.1-002"; exon_number 7;
ENm001.contig1	ExonAligner	CDS	930592	930746	.	+	1	gene_id "AC003987.1-002"; transcript_id "AC003987.1-002"; exon_number 8;
ENm001.contig1	ExonAligner	CDS	932947	933038	.	+	2	gene_id "AC003987.1-002"; transcript_id "AC003987.1-002"; exon_number 9;
ENm001.contig1	ExonAligner	CDS	962246	962354	.	+	0	gene_id "AC003987.1-002"; transcript_id "AC003987.1-002"; exon_number 10;
ENm001.contig1	ExonAligner	CDS	978833	978899	.	+	2	gene_id "AC003987.1-002"; transcript_id "AC003987.1-002"; exon_number 11;
ENm001.contig1	ExonAligner	CDS	980356	980458	.	+	1	gene_id "AC003987.1-002"; transcript_id "AC003987.1-002"; exon_number 12;
ENm001.contig1	ExonAligner	CDS	1001802	1001952	.	+	0	gene_id "AC003987.1-002"; transcript_id "AC003987.1-002"; exon_number 13;
ENm001.contig1	ExonAligner	CDS	1010589	1010681	.	+	2	gene_id "AC003987.1-002"; transcript_id "AC003987.1-002"; exon_number 14;
ENm001.contig1	ExonAligner	CDS	1013338	1013477	.	+	2	gene_id "AC003987.1-002"; transcript_id "AC003987.1-002"; exon_number 15;
ENm001.contig1	ExonAligner	CDS	765979	766129	.	+	0	gene_id "AC003987.1-007"; transcript_id "AC003987.1-007"; exon_number 1;
ENm001.contig1	ExonAligner	CDS	893861	893943	.	+	2	gene_id "AC003987.1-007"; transcript_id "AC003987.1-007"; exon_number 2;
ENm001.contig1	ExonAligner	CDS	912613	912772	.	+	0	gene_id "AC003987.1-007"; transcript_id "AC003987.1-007"; exon_number 3;
ENm001.contig1	ExonAligner	CDS	922736	922790	.	+	2	gene_id "AC003987.1-007"; transcript_id "AC003987.1-007"; exon_number 4;
ENm001.contig1	ExonAligner	CDS	924020	924135	.	+	1	gene_id "AC003987.1-007"; transcript_id "AC003987.1-007"; exon_number 5;
ENm001.contig1	ExonAligner	CDS	926437	926512	.	+	2	gene_id "AC003987.1-007"; transcript_id "AC003987.1-007"; exon_number 6;
ENm001.contig1	ExonAligner	CDS	930592	930746	.	+	1	gene_id "AC003987.1-007"; transcript_id "AC003987.1-007"; exon_number 7;
ENm001.contig1	ExonAligner	CDS	932947	933038	.	+	2	gene_id "AC003987.1-007"; transcript_id "AC003987.1-007"; exon_number 8;
ENm001.contig1	ExonAligner	CDS	962246	962354	.	+	0	gene_id "AC003987.1-007"; transcript_id "AC003987.1-007"; exon_number 9;
ENm001.contig1	ExonAligner	CDS	978833	978899	.	+	2	gene_id "AC003987.1-007"; transcript_id "AC003987.1-007"; exon_number 10;
ENm001.contig1	ExonAligner	CDS	980356	980458	.	+	1	gene_id "AC003987.1-007"; transcript_id "AC003987.1-007"; exon_number 11;
ENm001.contig1	ExonAligner	CDS	1001802	1001952	.	+	0	gene_id "AC003987.1-007"; transcript_id "AC003987.1-007"; exon_number 12;
ENm001.contig1	ExonAligner	CDS	1010589	1010681	.	+	2	gene_id "AC003987.1-007"; transcript_id "AC003987.1-007"; exon_number 13;
ENm001.contig1	ExonAligner	CDS	1013338	1013477	.	+	2	gene_id "AC003987.1-007"; transcript_id "AC003987.1-007"; exon_number 14;
ENm001.contig1	ExonAligner	CDS	1020581	1020676	.	+	0	gene_id "AC003987.1-007"; transcript_id "AC003987.1-007"; exon_number 15;
ENm001.contig1	ExonAligner	CDS	765979	766129	.	+	0	gene_id "AC003987.1-014"; transcript_id "AC003987.1-014"; exon_number 1;
ENm001.contig1	ExonAligner	CDS	893861	893943	.	+	2	gene_id "AC003987.1-014"; transcript_id "AC003987.1-014"; exon_number 2;
ENm001.contig1	ExonAligner	CDS	912613	912772	.	+	0	gene_id "AC003987.1-014"; transcript_id "AC003987.1-014"; exon_number 3;
ENm001.contig1	ExonAligner	CDS	922736	922790	.	+	2	gene_id "AC003987.1-014"; transcript_id "AC003987.1-014"; exon_number 4;
ENm001.contig1	ExonAligner	CDS	924020	924135	.	+	1	gene_id "AC003987.1-014"; transcript_id "AC003987.1-014"; exon_number 5;
ENm001.contig1	ExonAligner	CDS	926437	926512	.	+	2	gene_id "AC003987.1-014"; transcript_id "AC003987.1-014"; exon_number 6;
ENm001.contig1	ExonAligner	CDS	928736	928798	.	+	1	gene_id "AC003987.1-014"; transcript_id "AC003987.1-014"; exon_number 7;
ENm001.contig1	ExonAligner	CDS	930592	930746	.	+	1	gene_id "AC003987.1-014"; transcript_id "AC003987.1-014"; exon_number 8;
ENm001.contig1	ExonAligner	CDS	932947	933038	.	+	2	gene_id "AC003987.1-014"; transcript_id "AC003987.1-014"; exon_number 9;
ENm001.contig1	ExonAligner	CDS	962246	962354	.	+	0	gene_id "AC003987.1-014"; transcript_id "AC003987.1-014"; exon_number 10;
ENm001.contig1	ExonAligner	CDS	978833	978899	.	+	2	gene_id "AC003987.1-014"; transcript_id "AC003987.1-014"; exon_number 11;
ENm001.contig1	ExonAligner	CDS	980356	980458	.	+	1	gene_id "AC003987.1-014"; transcript_id "AC003987.1-014"; exon_number 12;
ENm001.contig1	ExonAligner	CDS	1001805	1001934	.	+	0	gene_id "AC003987.1-014"; transcript_id "AC003987.1-014"; exon_number 13;
ENm001.contig1	ExonAligner	CDS	1010589	1010681	.	+	2	gene_id "AC003987.1-014"; transcript_id "AC003987.1-014"; exon_number 14;
ENm001.contig1	ExonAligner	CDS	1013338	1013477	.	+	2	gene_id "AC003987.1-014"; transcript_id "AC003987.1-014"; exon_number 15;
ENm001.contig1	ExonAligner	CDS	1020581	1020676	.	+	0	gene_id "AC003987.1-014"; transcript_id "AC003987.1-014"; exon_number 16;
ENm001.contig1	ExonAligner	CDS	765979	766129	.	+	0	gene_id "AC003987.1-001"; transcript_id "AC003987.1-001"; exon_number 1;
ENm001.contig1	ExonAligner	CDS	893861	893943	.	+	2	gene_id "AC003987.1-001"; transcript_id "AC003987.1-001"; exon_number 2;
ENm001.contig1	ExonAligner	CDS	912613	912772	.	+	0	gene_id "AC003987.1-001"; transcript_id "AC003987.1-001"; exon_number 3;
ENm001.contig1	ExonAligner	CDS	922736	922790	.	+	2	gene_id "AC003987.1-001"; transcript_id "AC003987.1-001"; exon_number 4;
ENm001.contig1	ExonAligner	CDS	924020	924135	.	+	1	gene_id "AC003987.1-001"; transcript_id "AC003987.1-001"; exon_number 5;
ENm001.contig1	ExonAligner	CDS	926437	926512	.	+	2	gene_id "AC003987.1-001"; transcript_id "AC003987.1-001"; exon_number 6;
ENm001.contig1	ExonAligner	CDS	928736	928798	.	+	1	gene_id "AC003987.1-001"; transcript_id "AC003987.1-001"; exon_number 7;
ENm001.contig1	ExonAligner	CDS	930592	930746	.	+	1	gene_id "AC003987.1-001"; transcript_id "AC003987.1-001"; exon_number 8;
ENm001.contig1	ExonAligner	CDS	932947	933038	.	+	2	gene_id "AC003987.1-001"; transcript_id "AC003987.1-001"; exon_number 9;
ENm001.contig1	ExonAligner	CDS	962246	962354	.	+	0	gene_id "AC003987.1-001"; transcript_id "AC003987.1-001"; exon_number 10;
ENm001.contig1	ExonAligner	CDS	978833	978899	.	+	2	gene_id "AC003987.1-001"; transcript_id "AC003987.1-001"; exon_number 11;
ENm001.contig1	ExonAligner	CDS	980356	980458	.	+	1	gene_id "AC003987.1-001"; transcript_id "AC003987.1-001"; exon_number 12;
ENm001.contig1	ExonAligner	CDS	1001802	1001952	.	+	0	gene_id "AC003987.1-001"; transcript_id "AC003987.1-001"; exon_number 13;
ENm001.contig1	ExonAligner	CDS	1010589	1010681	.	+	2	gene_id "AC003987.1-001"; transcript_id "AC003987.1-001"; exon_number 14;
ENm001.contig1	ExonAligner	CDS	1013338	1013477	.	+	2	gene_id "AC003987.1-001"; transcript_id "AC003987.1-001"; exon_number 15;
ENm001.contig1	ExonAligner	CDS	1020581	1020676	.	+	0	gene_id "AC003987.1-001"; transcript_id "AC003987.1-001"; exon_number 16;
ENm001.contig1	ExonAligner	CDS	893861	893943	.	+	2	gene_id "AC003987.1-016"; transcript_id "AC003987.1-016"; exon_number 2;
ENm001.contig1	ExonAligner	CDS	912613	912772	.	+	0	gene_id "AC003987.1-016"; transcript_id "AC003987.1-016"; exon_number 3;
ENm001.contig1	ExonAligner	CDS	922736	922790	.	+	2	gene_id "AC003987.1-016"; transcript_id "AC003987.1-016"; exon_number 4;
ENm001.contig1	ExonAligner	CDS	924020	924135	.	+	1	gene_id "AC003987.1-016"; transcript_id "AC003987.1-016"; exon_number 5;
ENm001.contig1	ExonAligner	CDS	926437	926480	.	+	2	gene_id "AC003987.1-016"; transcript_id "AC003987.1-016"; exon_number 6;
ENm001.contig1	ExonAligner	CDS	819896	819917	.	+	0	gene_id "AC003987.1-006"; transcript_id "AC003987.1-006"; exon_number 1;
ENm001.contig1	ExonAligner	CDS	893861	893943	.	+	2	gene_id "AC003987.1-006"; transcript_id "AC003987.1-006"; exon_number 2;
ENm001.contig1	ExonAligner	CDS	912613	912772	.	+	0	gene_id "AC003987.1-006"; transcript_id "AC003987.1-006"; exon_number 3;
ENm001.contig1	ExonAligner	CDS	922736	922790	.	+	2	gene_id "AC003987.1-006"; transcript_id "AC003987.1-006"; exon_number 4;
ENm001.contig1	ExonAligner	CDS	924020	924135	.	+	1	gene_id "AC003987.1-006"; transcript_id "AC003987.1-006"; exon_number 5;
ENm001.contig1	ExonAligner	CDS	926437	926512	.	+	2	gene_id "AC003987.1-006"; transcript_id "AC003987.1-006"; exon_number 6;
ENm001.contig1	ExonAligner	CDS	930592	930746	.	+	1	gene_id "AC003987.1-006"; transcript_id "AC003987.1-006"; exon_number 7;
ENm001.contig1	ExonAligner	CDS	932947	933038	.	+	2	gene_id "AC003987.1-006"; transcript_id "AC003987.1-006"; exon_number 8;
ENm001.contig1	ExonAligner	CDS	962246	962354	.	+	0	gene_id "AC003987.1-006"; transcript_id "AC003987.1-006"; exon_number 9;
ENm001.contig1	ExonAligner	CDS	978833	978899	.	+	2	gene_id "AC003987.1-006"; transcript_id "AC003987.1-006"; exon_number 10;
ENm001.contig1	ExonAligner	CDS	980356	980458	.	+	1	gene_id "AC003987.1-006"; transcript_id "AC003987.1-006"; exon_number 11;
ENm001.contig1	ExonAligner	CDS	1001802	1001952	.	+	0	gene_id "AC003987.1-006"; transcript_id "AC003987.1-006"; exon_number 12;
ENm001.contig1	ExonAligner	CDS	1010589	1010681	.	+	2	gene_id "AC003987.1-006"; transcript_id "AC003987.1-006"; exon_number 13;
ENm001.contig1	ExonAligner	CDS	1013338	1013477	.	+	2	gene_id "AC003987.1-006"; transcript_id "AC003987.1-006"; exon_number 14;
ENm001.contig1	ExonAligner	CDS	1020581	1020676	.	+	0	gene_id "AC003987.1-006"; transcript_id "AC003987.1-006"; exon_number 15;
ENm001.contig1	ExonAligner	CDS	819896	819917	.	+	0	gene_id "AC003987.1-005"; transcript_id "AC003987.1-005"; exon_number 1;
ENm001.contig1	ExonAligner	CDS	893861	893943	.	+	2	gene_id "AC003987.1-005"; transcript_id "AC003987.1-005"; exon_number 2;
ENm001.contig1	ExonAligner	CDS	912613	912772	.	+	0	gene_id "AC003987.1-005"; transcript_id "AC003987.1-005"; exon_number 3;
ENm001.contig1	ExonAligner	CDS	922736	922790	.	+	2	gene_id "AC003987.1-005"; transcript_id "AC003987.1-005"; exon_number 4;
ENm001.contig1	ExonAligner	CDS	924020	924135	.	+	1	gene_id "AC003987.1-005"; transcript_id "AC003987.1-005"; exon_number 5;
ENm001.contig1	ExonAligner	CDS	926437	926512	.	+	2	gene_id "AC003987.1-005"; transcript_id "AC003987.1-005"; exon_number 6;
ENm001.contig1	ExonAligner	CDS	928736	928798	.	+	1	gene_id "AC003987.1-005"; transcript_id "AC003987.1-005"; exon_number 7;
ENm001.contig1	ExonAligner	CDS	930592	930746	.	+	1	gene_id "AC003987.1-005"; transcript_id "AC003987.1-005"; exon_number 8;
ENm001.contig1	ExonAligner	CDS	932947	933038	.	+	2	gene_id "AC003987.1-005"; transcript_id "AC003987.1-005"; exon_number 9;
ENm001.contig1	ExonAligner	CDS	962246	962354	.	+	0	gene_id "AC003987.1-005"; transcript_id "AC003987.1-005"; exon_number 10;
ENm001.contig1	ExonAligner	CDS	978833	978899	.	+	2	gene_id "AC003987.1-005"; transcript_id "AC003987.1-005"; exon_number 11;
ENm001.contig1	ExonAligner	CDS	980356	980458	.	+	1	gene_id "AC003987.1-005"; transcript_id "AC003987.1-005"; exon_number 12;
ENm001.contig1	ExonAligner	CDS	1001802	1001952	.	+	0	gene_id "AC003987.1-005"; transcript_id "AC003987.1-005"; exon_number 13;
ENm001.contig1	ExonAligner	CDS	1010589	1010681	.	+	2	gene_id "AC003987.1-005"; transcript_id "AC003987.1-005"; exon_number 14;
ENm001.contig1	ExonAligner	CDS	1013338	1013477	.	+	2	gene_id "AC003987.1-005"; transcript_id "AC003987.1-005"; exon_number 15;
ENm001.contig1	ExonAligner	CDS	1020581	1020676	.	+	0	gene_id "AC003987.1-005"; transcript_id "AC003987.1-005"; exon_number 16;
ENm001.contig1	ExonAligner	CDS	893861	893943	.	+	2	gene_id "AC003987.1-004"; transcript_id "AC003987.1-004"; exon_number 2;
ENm001.contig1	ExonAligner	CDS	912613	912772	.	+	0	gene_id "AC003987.1-004"; transcript_id "AC003987.1-004"; exon_number 3;
ENm001.contig1	ExonAligner	CDS	922736	922790	.	+	2	gene_id "AC003987.1-004"; transcript_id "AC003987.1-004"; exon_number 4;
ENm001.contig1	ExonAligner	CDS	924020	924135	.	+	1	gene_id "AC003987.1-004"; transcript_id "AC003987.1-004"; exon_number 5;
ENm001.contig1	ExonAligner	CDS	926437	926512	.	+	2	gene_id "AC003987.1-004"; transcript_id "AC003987.1-004"; exon_number 6;
ENm001.contig1	ExonAligner	CDS	930592	930746	.	+	1	gene_id "AC003987.1-004"; transcript_id "AC003987.1-004"; exon_number 7;
ENm001.contig1	ExonAligner	CDS	932947	933038	.	+	2	gene_id "AC003987.1-004"; transcript_id "AC003987.1-004"; exon_number 8;
ENm001.contig1	ExonAligner	CDS	962246	962354	.	+	0	gene_id "AC003987.1-004"; transcript_id "AC003987.1-004"; exon_number 9;
ENm001.contig1	ExonAligner	CDS	978833	978899	.	+	2	gene_id "AC003987.1-004"; transcript_id "AC003987.1-004"; exon_number 10;
ENm001.contig1	ExonAligner	CDS	980356	980458	.	+	1	gene_id "AC003987.1-004"; transcript_id "AC003987.1-004"; exon_number 11;
ENm001.contig1	ExonAligner	CDS	1001805	1001934	.	+	0	gene_id "AC003987.1-004"; transcript_id "AC003987.1-004"; exon_number 12;
ENm001.contig1	ExonAligner	CDS	1010589	1010681	.	+	2	gene_id "AC003987.1-004"; transcript_id "AC003987.1-004"; exon_number 13;
ENm001.contig1	ExonAligner	CDS	1013338	1013477	.	+	2	gene_id "AC003987.1-004"; transcript_id "AC003987.1-004"; exon_number 14;
ENm001.contig1	ExonAligner	CDS	1020581	1020676	.	+	0	gene_id "AC003987.1-004"; transcript_id "AC003987.1-004"; exon_number 15;
ENm001.contig1	ExonAligner	CDS	912739	912772	.	+	2	gene_id "AC003987.1-009"; transcript_id "AC003987.1-009"; exon_number 1;
ENm001.contig1	ExonAligner	CDS	922736	922790	.	+	2	gene_id "AC003987.1-009"; transcript_id "AC003987.1-009"; exon_number 2;
ENm001.contig1	ExonAligner	CDS	924020	924135	.	+	1	gene_id "AC003987.1-009"; transcript_id "AC003987.1-009"; exon_number 3;
ENm001.contig1	ExonAligner	CDS	926437	926512	.	+	2	gene_id "AC003987.1-009"; transcript_id "AC003987.1-009"; exon_number 4;
ENm001.contig1	ExonAligner	CDS	930592	930746	.	+	1	gene_id "AC003987.1-009"; transcript_id "AC003987.1-009"; exon_number 5;
ENm001.contig1	ExonAligner	CDS	932947	933038	.	+	2	gene_id "AC003987.1-009"; transcript_id "AC003987.1-009"; exon_number 6;
ENm001.contig1	ExonAligner	CDS	962246	962354	.	+	0	gene_id "AC003987.1-009"; transcript_id "AC003987.1-009"; exon_number 7;
ENm001.contig1	ExonAligner	CDS	978833	978899	.	+	2	gene_id "AC003987.1-009"; transcript_id "AC003987.1-009"; exon_number 8;
ENm001.contig1	ExonAligner	CDS	980356	980458	.	+	1	gene_id "AC003987.1-009"; transcript_id "AC003987.1-009"; exon_number 9;
ENm001.contig1	ExonAligner	CDS	1077074	1077303	.	-	2	gene_id "AC006326.1-002"; transcript_id "AC006326.1-002"; exon_number 1;
ENm001.contig1	ExonAligner	CDS	1094054	1094318	.	-	0	gene_id "AC006326.1-002"; transcript_id "AC006326.1-002"; exon_number 2;
ENm001.contig1	ExonAligner	CDS	1109436	1109713	.	-	2	gene_id "AC006326.1-002"; transcript_id "AC006326.1-002"; exon_number 3;
ENm001.contig1	ExonAligner	CDS	1114402	1114628	.	-	1	gene_id "AC006326.1-002"; transcript_id "AC006326.1-002"; exon_number 4;
ENm001.contig1	ExonAligner	CDS	1116729	1116811	.	-	0	gene_id "AC006326.1-002"; transcript_id "AC006326.1-002"; exon_number 5;
ENm001.contig1	ExonAligner	CDS	1143247	1143399	.	-	0	gene_id "AC002465.3-001"; transcript_id "AC002465.3-001"; exon_number 1;
ENm001.contig1	ExonAligner	CDS	1146417	1146530	.	-	0	gene_id "AC002465.3-001"; transcript_id "AC002465.3-001"; exon_number 2;
ENm001.contig1	ExonAligner	CDS	1147489	1147594	.	-	1	gene_id "AC002465.3-001"; transcript_id "AC002465.3-001"; exon_number 3;
ENm001.contig1	ExonAligner	CDS	1155924	1156033	.	-	0	gene_id "AC002465.3-001"; transcript_id "AC002465.3-001"; exon_number 4;
ENm001.contig1	ExonAligner	CDS	1156926	1156976	.	-	0	gene_id "AC002465.3-001"; transcript_id "AC002465.3-001"; exon_number 5;
ENm001.contig1	ExonAligner	CDS	1157868	1157937	.	-	1	gene_id "AC002465.3-001"; transcript_id "AC002465.3-001"; exon_number 6;
ENm001.contig1	ExonAligner	CDS	1158763	1158881	.	-	0	gene_id "AC002465.3-001"; transcript_id "AC002465.3-001"; exon_number 7;
ENm001.contig1	ExonAligner	CDS	1159609	1159737	.	-	0	gene_id "AC002465.3-001"; transcript_id "AC002465.3-001"; exon_number 8;
ENm001.contig1	ExonAligner	CDS	1160257	1160362	.	-	1	gene_id "AC002465.3-001"; transcript_id "AC002465.3-001"; exon_number 9;
ENm001.contig1	ExonAligner	CDS	1191201	1191306	.	-	2	gene_id "AC002465.3-001"; transcript_id "AC002465.3-001"; exon_number 10;
ENm001.contig1	ExonAligner	CDS	1194597	1194719	.	-	2	gene_id "AC002465.3-001"; transcript_id "AC002465.3-001"; exon_number 11;
ENm001.contig1	ExonAligner	CDS	1197920	1198019	.	-	0	gene_id "AC002465.3-001"; transcript_id "AC002465.3-001"; exon_number 12;
ENm001.contig1	ExonAligner	CDS	1198450	1198554	.	-	0	gene_id "AC002465.3-001"; transcript_id "AC002465.3-001"; exon_number 13;
ENm001.contig1	ExonAligner	CDS	1329848	1329900	.	+	0	gene_id "AC000061.1-001"; transcript_id "AC000061.1-001"; exon_number 1;
ENm001.contig1	ExonAligner	CDS	1364659	1364769	.	+	1	gene_id "AC000061.1-001"; transcript_id "AC000061.1-001"; exon_number 2;
ENm001.contig1	ExonAligner	CDS	1373768	1373876	.	+	1	gene_id "AC000061.1-001"; transcript_id "AC000061.1-001"; exon_number 3;
ENm001.contig1	ExonAligner	CDS	1380819	1381034	.	+	0	gene_id "AC000061.1-001"; transcript_id "AC000061.1-001"; exon_number 4;
ENm001.contig1	ExonAligner	CDS	1388268	1388357	.	+	0	gene_id "AC000061.1-001"; transcript_id "AC000061.1-001"; exon_number 5;
ENm001.contig1	ExonAligner	CDS	1389098	1389261	.	+	0	gene_id "AC000061.1-001"; transcript_id "AC000061.1-001"; exon_number 6;
ENm001.contig1	ExonAligner	CDS	1390141	1390266	.	+	1	gene_id "AC000061.1-001"; transcript_id "AC000061.1-001"; exon_number 7;
ENm001.contig1	ExonAligner	CDS	1394457	1394703	.	+	1	gene_id "AC000061.1-001"; transcript_id "AC000061.1-001"; exon_number 8;
ENm001.contig1	ExonAligner	CDS	1397574	1397660	.	+	0	gene_id "AC000061.1-001"; transcript_id "AC000061.1-001"; exon_number 9;
ENm001.contig1	ExonAligner	CDS	1399495	1399677	.	+	0	gene_id "AC000061.1-001"; transcript_id "AC000061.1-001"; exon_number 10;
ENm001.contig1	ExonAligner	CDS	1404561	1404752	.	+	0	gene_id "AC000061.1-001"; transcript_id "AC000061.1-001"; exon_number 11;
ENm001.contig1	ExonAligner	CDS	1430826	1430914	.	+	0	gene_id "AC000061.1-001"; transcript_id "AC000061.1-001"; exon_number 12;
ENm001.contig1	ExonAligner	CDS	1433569	1433655	.	+	1	gene_id "AC000061.1-001"; transcript_id "AC000061.1-001"; exon_number 13;
ENm001.contig1	ExonAligner	CDS	1443147	1443855	.	+	1	gene_id "AC000061.1-001"; transcript_id "AC000061.1-001"; exon_number 14;
ENm001.contig1	ExonAligner	CDS	1445603	1445725	.	+	0	gene_id "AC000061.1-001"; transcript_id "AC000061.1-001"; exon_number 15;
ENm001.contig1	ExonAligner	CDS	1449096	1449127	.	+	0	gene_id "AC000061.1-001"; transcript_id "AC000061.1-001"; exon_number 16;
ENm001.contig1	ExonAligner	CDS	1449825	1450069	.	+	1	gene_id "AC000061.1-001"; transcript_id "AC000061.1-001"; exon_number 17;
ENm001.contig1	ExonAligner	CDS	1453220	1453293	.	+	2	gene_id "AC000061.1-001"; transcript_id "AC000061.1-001"; exon_number 18;
ENm001.contig1	ExonAligner	CDS	1455510	1455654	.	+	0	gene_id "AC000061.1-001"; transcript_id "AC000061.1-001"; exon_number 19;
ENm001.contig1	ExonAligner	CDS	1457731	1457952	.	+	2	gene_id "AC000061.1-001"; transcript_id "AC000061.1-001"; exon_number 20;
ENm001.contig1	ExonAligner	CDS	1460641	1460741	.	+	2	gene_id "AC000061.1-001"; transcript_id "AC000061.1-001"; exon_number 21;
ENm001.contig1	ExonAligner	CDS	1472314	1472559	.	+	0	gene_id "AC000061.1-001"; transcript_id "AC000061.1-001"; exon_number 22;
ENm001.contig1	ExonAligner	CDS	1477369	1477518	.	+	0	gene_id "AC000061.1-001"; transcript_id "AC000061.1-001"; exon_number 23;
ENm001.contig1	ExonAligner	CDS	1485048	1485131	.	+	0	gene_id "AC000061.1-001"; transcript_id "AC000061.1-001"; exon_number 24;
ENm001.contig1	ExonAligner	CDS	1496701	1496873	.	+	0	gene_id "AC000061.1-001"; transcript_id "AC000061.1-001"; exon_number 25;
ENm001.contig1	ExonAligner	CDS	1497442	1497547	.	+	1	gene_id "AC000061.1-001"; transcript_id "AC000061.1-001"; exon_number 26;
ENm001.contig1	ExonAligner	CDS	1498610	1498813	.	+	0	gene_id "AC000061.1-001"; transcript_id "AC000061.1-001"; exon_number 27;
ENm001.contig1	ExonAligner	CDS	1591750	1591998	.	-	0	gene_id "AC004240.1-001"; transcript_id "AC004240.1-001"; exon_number 1;
ENm001.contig1	ExonAligner	CDS	1599021	1599119	.	-	0	gene_id "AC004240.1-001"; transcript_id "AC004240.1-001"; exon_number 2;
ENm001.contig1	ExonAligner	CDS	1600397	1600529	.	-	1	gene_id "AC004240.1-001"; transcript_id "AC004240.1-001"; exon_number 3;
ENm001.contig1	ExonAligner	CDS	1602510	1602567	.	-	2	gene_id "AC004240.1-001"; transcript_id "AC004240.1-001"; exon_number 4;
ENm001.contig1	ExonAligner	CDS	1605223	1605393	.	-	2	gene_id "AC004240.1-001"; transcript_id "AC004240.1-001"; exon_number 5;
ENm001.contig1	ExonAligner	CDS	1605727	1605932	.	-	1	gene_id "AC004240.1-001"; transcript_id "AC004240.1-001"; exon_number 6;
ENm001.contig1	ExonAligner	CDS	1609071	1609243	.	-	0	gene_id "AC004240.1-001"; transcript_id "AC004240.1-001"; exon_number 7;
ENm001.contig1	ExonAligner	CDS	1615269	1615456	.	-	2	gene_id "AC004240.1-001"; transcript_id "AC004240.1-001"; exon_number 8;
ENm001.contig1	ExonAligner	CDS	1616317	1616469	.	-	2	gene_id "AC004240.1-001"; transcript_id "AC004240.1-001"; exon_number 9;
ENm001.contig1	ExonAligner	CDS	1627202	1627295	.	-	0	gene_id "AC004240.1-001"; transcript_id "AC004240.1-001"; exon_number 10;
ENm001.contig1	ExonAligner	CDS	1627383	1627463	.	-	0	gene_id "AC004240.1-001"; transcript_id "AC004240.1-001"; exon_number 11;
ENm001.contig1	ExonAligner	CDS	1634048	1634127	.	-	2	gene_id "AC004240.1-001"; transcript_id "AC004240.1-001"; exon_number 12;
ENm001.contig1	ExonAligner	CDS	1635334	1635429	.	-	2	gene_id "AC004240.1-001"; transcript_id "AC004240.1-001"; exon_number 13;
ENm001.contig1	ExonAligner	CDS	1637327	1637596	.	-	2	gene_id "AC004240.1-001"; transcript_id "AC004240.1-001"; exon_number 14;
ENm001.contig1	ExonAligner	CDS	1653706	1653957	.	-	0	gene_id "AC004240.1-001"; transcript_id "AC004240.1-001"; exon_number 16;
ENm001.contig1	ExonAligner	CDS	1656769	1656913	.	-	1	gene_id "AC004240.1-001"; transcript_id "AC004240.1-001"; exon_number 17;
ENm001.contig1	ExonAligner	CDS	1658779	1658878	.	-	2	gene_id "AC004240.1-001"; transcript_id "AC004240.1-001"; exon_number 18;
ENm001.contig1	ExonAligner	CDS	1660135	1660338	.	-	2	gene_id "AC004240.1-001"; transcript_id "AC004240.1-001"; exon_number 19;
ENm001.contig1	ExonAligner	CDS	1666456	1668076	.	-	0	gene_id "AC004240.1-001"; transcript_id "AC004240.1-001"; exon_number 20;
ENm001.contig1	ExonAligner	CDS	1681589	1681810	.	-	0	gene_id "AC004240.1-001"; transcript_id "AC004240.1-001"; exon_number 21;
ENm001.contig1	ExonAligner	CDS	1752303	1752410	.	-	0	gene_id "AC004240.1-001"; transcript_id "AC004240.1-001"; exon_number 22;
ENm001.contig1	ExonAligner	CDS	1764820	1764900	.	-	0	gene_id "AC004240.1-001"; transcript_id "AC004240.1-001"; exon_number 23;
ENm001.contig1	ExonAligner	CDS	1667884	1668079	.	-	0	gene_id "AC004240.1-002"; transcript_id "AC004240.1-002"; exon_number 1;
ENm001.contig1	ExonAligner	CDS	1681589	1681810	.	-	0	gene_id "AC004240.1-002"; transcript_id "AC004240.1-002"; exon_number 2;
ENm001.contig1	ExonAligner	CDS	1752303	1752365	.	-	0	gene_id "AC004240.1-002"; transcript_id "AC004240.1-002"; exon_number 3;
ENm002.contig1	ExonAligner	CDS	949919	950056	.	+	0	gene_id "AC034228.1-001"; transcript_id "AC034228.1-001"; exon_number 1;
ENm002.contig1	ExonAligner	CDS	941529	941600	.	+	0	gene_id "AC034228.1-001"; transcript_id "AC034228.1-001"; exon_number 2;
ENm002.contig1	ExonAligner	CDS	938566	938709	.	+	0	gene_id "AC034228.1-001"; transcript_id "AC034228.1-001"; exon_number 4;
ENm002.contig1	ExonAligner	CDS	933543	933659	.	+	0	gene_id "AC034228.1-001"; transcript_id "AC034228.1-001"; exon_number 5;
ENm002.contig1	ExonAligner	CDS	932731	932819	.	+	2	gene_id "AC034228.1-001"; transcript_id "AC034228.1-001"; exon_number 6;
ENm002.contig1	ExonAligner	CDS	928688	928754	.	+	0	gene_id "AC034228.1-001"; transcript_id "AC034228.1-001"; exon_number 7;
ENm002.contig1	ExonAligner	CDS	927364	927453	.	+	0	gene_id "AC034228.1-001"; transcript_id "AC034228.1-001"; exon_number 8;
ENm002.contig1	ExonAligner	CDS	925859	925993	.	+	0	gene_id "AC034228.1-001"; transcript_id "AC034228.1-001"; exon_number 9;
ENm002.contig1	ExonAligner	CDS	925022	925156	.	+	0	gene_id "AC034228.1-001"; transcript_id "AC034228.1-001"; exon_number 10;
ENm002.contig1	ExonAligner	CDS	923358	923435	.	+	0	gene_id "AC034228.1-001"; transcript_id "AC034228.1-001"; exon_number 11;
ENm002.contig1	ExonAligner	CDS	921457	921530	.	+	2	gene_id "AC034228.1-001"; transcript_id "AC034228.1-001"; exon_number 12;
ENm002.contig1	ExonAligner	CDS	916191	916242	.	+	0	gene_id "AC034228.1-001"; transcript_id "AC034228.1-001"; exon_number 13;
ENm002.contig1	ExonAligner	CDS	914172	914198	.	+	0	gene_id "AC034228.1-001"; transcript_id "AC034228.1-001"; exon_number 14;
ENm002.contig1	ExonAligner	CDS	912881	913059	.	+	2	gene_id "AC034228.1-001"; transcript_id "AC034228.1-001"; exon_number 15;
ENm002.contig1	ExonAligner	CDS	912077	912176	.	+	0	gene_id "AC034228.1-001"; transcript_id "AC034228.1-001"; exon_number 16;
ENm002.contig1	ExonAligner	CDS	911593	911694	.	+	0	gene_id "AC034228.1-001"; transcript_id "AC034228.1-001"; exon_number 17;
ENm002.contig1	ExonAligner	CDS	910580	910644	.	+	2	gene_id "AC034228.1-001"; transcript_id "AC034228.1-001"; exon_number 18;
ENm002.contig1	ExonAligner	CDS	909863	909977	.	+	0	gene_id "AC034228.1-001"; transcript_id "AC034228.1-001"; exon_number 19;
ENm002.contig1	ExonAligner	CDS	906732	906952	.	+	2	gene_id "AC034228.1-001"; transcript_id "AC034228.1-001"; exon_number 20;
ENm002.contig1	ExonAligner	CDS	891019	891067	.	+	0	gene_id "AC034228.1-001"; transcript_id "AC034228.1-001"; exon_number 21;
ENm002.contig1	ExonAligner	CDS	949919	950056	.	+	0	gene_id "AC034228.1-003"; transcript_id "AC034228.1-003"; exon_number 1;
ENm002.contig1	ExonAligner	CDS	941529	941600	.	+	0	gene_id "AC034228.1-003"; transcript_id "AC034228.1-003"; exon_number 2;
ENm002.contig1	ExonAligner	CDS	938566	938709	.	+	0	gene_id "AC034228.1-003"; transcript_id "AC034228.1-003"; exon_number 4;
ENm002.contig1	ExonAligner	CDS	933543	933659	.	+	0	gene_id "AC034228.1-003"; transcript_id "AC034228.1-003"; exon_number 5;
ENm002.contig1	ExonAligner	CDS	932731	932819	.	+	2	gene_id "AC034228.1-003"; transcript_id "AC034228.1-003"; exon_number 6;
ENm002.contig1	ExonAligner	CDS	928688	928754	.	+	0	gene_id "AC034228.1-003"; transcript_id "AC034228.1-003"; exon_number 7;
ENm002.contig1	ExonAligner	CDS	927364	927453	.	+	0	gene_id "AC034228.1-003"; transcript_id "AC034228.1-003"; exon_number 8;
ENm002.contig1	ExonAligner	CDS	925859	925993	.	+	0	gene_id "AC034228.1-003"; transcript_id "AC034228.1-003"; exon_number 9;
ENm002.contig1	ExonAligner	CDS	925064	925156	.	+	0	gene_id "AC034228.1-003"; transcript_id "AC034228.1-003"; exon_number 10;
ENm002.contig1	ExonAligner	CDS	921457	921530	.	+	2	gene_id "AC034228.1-003"; transcript_id "AC034228.1-003"; exon_number 11;
ENm002.contig1	ExonAligner	CDS	916191	916242	.	+	0	gene_id "AC034228.1-003"; transcript_id "AC034228.1-003"; exon_number 12;
ENm002.contig1	ExonAligner	CDS	914172	914198	.	+	0	gene_id "AC034228.1-003"; transcript_id "AC034228.1-003"; exon_number 13;
ENm002.contig1	ExonAligner	CDS	912881	913059	.	+	2	gene_id "AC034228.1-003"; transcript_id "AC034228.1-003"; exon_number 14;
ENm002.contig1	ExonAligner	CDS	912077	912176	.	+	0	gene_id "AC034228.1-003"; transcript_id "AC034228.1-003"; exon_number 15;
ENm002.contig1	ExonAligner	CDS	911593	911694	.	+	0	gene_id "AC034228.1-003"; transcript_id "AC034228.1-003"; exon_number 16;
ENm002.contig1	ExonAligner	CDS	910580	910644	.	+	2	gene_id "AC034228.1-003"; transcript_id "AC034228.1-003"; exon_number 17;
ENm002.contig1	ExonAligner	CDS	909863	909977	.	+	0	gene_id "AC034228.1-003"; transcript_id "AC034228.1-003"; exon_number 18;
ENm002.contig1	ExonAligner	CDS	906758	906847	.	+	0	gene_id "AC034228.1-003"; transcript_id "AC034228.1-003"; exon_number 19;
ENm002.contig1	ExonAligner	CDS	949919	950056	.	+	0	gene_id "AC034228.1-009"; transcript_id "AC034228.1-009"; exon_number 1;
ENm002.contig1	ExonAligner	CDS	941529	941600	.	+	0	gene_id "AC034228.1-009"; transcript_id "AC034228.1-009"; exon_number 2;
ENm002.contig1	ExonAligner	CDS	938566	938709	.	+	0	gene_id "AC034228.1-009"; transcript_id "AC034228.1-009"; exon_number 4;
ENm002.contig1	ExonAligner	CDS	933543	933659	.	+	0	gene_id "AC034228.1-009"; transcript_id "AC034228.1-009"; exon_number 5;
ENm002.contig1	ExonAligner	CDS	932731	932819	.	+	2	gene_id "AC034228.1-009"; transcript_id "AC034228.1-009"; exon_number 6;
ENm002.contig1	ExonAligner	CDS	928688	928754	.	+	0	gene_id "AC034228.1-009"; transcript_id "AC034228.1-009"; exon_number 7;
ENm002.contig1	ExonAligner	CDS	927364	927453	.	+	0	gene_id "AC034228.1-009"; transcript_id "AC034228.1-009"; exon_number 8;
ENm002.contig1	ExonAligner	CDS	925859	925993	.	+	0	gene_id "AC034228.1-009"; transcript_id "AC034228.1-009"; exon_number 9;
ENm002.contig1	ExonAligner	CDS	925022	925156	.	+	0	gene_id "AC034228.1-009"; transcript_id "AC034228.1-009"; exon_number 10;
ENm002.contig1	ExonAligner	CDS	923493	923570	.	+	0	gene_id "AC034228.1-009"; transcript_id "AC034228.1-009"; exon_number 11;
ENm002.contig1	ExonAligner	CDS	921457	921530	.	+	2	gene_id "AC034228.1-009"; transcript_id "AC034228.1-009"; exon_number 12;
ENm002.contig1	ExonAligner	CDS	916191	916242	.	+	0	gene_id "AC034228.1-009"; transcript_id "AC034228.1-009"; exon_number 13;
ENm002.contig1	ExonAligner	CDS	914172	914198	.	+	0	gene_id "AC034228.1-009"; transcript_id "AC034228.1-009"; exon_number 14;
ENm002.contig1	ExonAligner	CDS	912881	913059	.	+	2	gene_id "AC034228.1-009"; transcript_id "AC034228.1-009"; exon_number 15;
ENm002.contig1	ExonAligner	CDS	912077	912176	.	+	0	gene_id "AC034228.1-009"; transcript_id "AC034228.1-009"; exon_number 16;
ENm002.contig1	ExonAligner	CDS	911593	911694	.	+	0	gene_id "AC034228.1-009"; transcript_id "AC034228.1-009"; exon_number 17;
ENm002.contig1	ExonAligner	CDS	910580	910644	.	+	2	gene_id "AC034228.1-009"; transcript_id "AC034228.1-009"; exon_number 18;
ENm002.contig1	ExonAligner	CDS	909863	909977	.	+	0	gene_id "AC034228.1-009"; transcript_id "AC034228.1-009"; exon_number 19;
ENm002.contig1	ExonAligner	CDS	906732	906952	.	+	2	gene_id "AC034228.1-009"; transcript_id "AC034228.1-009"; exon_number 20;
ENm002.contig1	ExonAligner	CDS	891019	891067	.	+	0	gene_id "AC034228.1-009"; transcript_id "AC034228.1-009"; exon_number 21;
ENm002.contig1	ExonAligner	CDS	949919	950056	.	+	0	gene_id "AC034228.1-002"; transcript_id "AC034228.1-002"; exon_number 1;
ENm002.contig1	ExonAligner	CDS	941529	941600	.	+	0	gene_id "AC034228.1-002"; transcript_id "AC034228.1-002"; exon_number 2;
ENm002.contig1	ExonAligner	CDS	938566	938709	.	+	0	gene_id "AC034228.1-002"; transcript_id "AC034228.1-002"; exon_number 4;
ENm002.contig1	ExonAligner	CDS	933543	933659	.	+	0	gene_id "AC034228.1-002"; transcript_id "AC034228.1-002"; exon_number 5;
ENm002.contig1	ExonAligner	CDS	932731	932819	.	+	2	gene_id "AC034228.1-002"; transcript_id "AC034228.1-002"; exon_number 6;
ENm002.contig1	ExonAligner	CDS	928688	928754	.	+	0	gene_id "AC034228.1-002"; transcript_id "AC034228.1-002"; exon_number 7;
ENm002.contig1	ExonAligner	CDS	927364	927453	.	+	0	gene_id "AC034228.1-002"; transcript_id "AC034228.1-002"; exon_number 8;
ENm002.contig1	ExonAligner	CDS	925859	925993	.	+	0	gene_id "AC034228.1-002"; transcript_id "AC034228.1-002"; exon_number 9;
ENm002.contig1	ExonAligner	CDS	925022	925156	.	+	0	gene_id "AC034228.1-002"; transcript_id "AC034228.1-002"; exon_number 10;
ENm002.contig1	ExonAligner	CDS	923358	923435	.	+	0	gene_id "AC034228.1-002"; transcript_id "AC034228.1-002"; exon_number 11;
ENm002.contig1	ExonAligner	CDS	921457	921530	.	+	2	gene_id "AC034228.1-002"; transcript_id "AC034228.1-002"; exon_number 12;
ENm002.contig1	ExonAligner	CDS	916191	916242	.	+	0	gene_id "AC034228.1-002"; transcript_id "AC034228.1-002"; exon_number 13;
ENm002.contig1	ExonAligner	CDS	914172	914198	.	+	0	gene_id "AC034228.1-002"; transcript_id "AC034228.1-002"; exon_number 14;
ENm002.contig1	ExonAligner	CDS	912881	913059	.	+	2	gene_id "AC034228.1-002"; transcript_id "AC034228.1-002"; exon_number 15;
ENm002.contig1	ExonAligner	CDS	912077	912176	.	+	0	gene_id "AC034228.1-002"; transcript_id "AC034228.1-002"; exon_number 16;
ENm002.contig1	ExonAligner	CDS	911593	911694	.	+	0	gene_id "AC034228.1-002"; transcript_id "AC034228.1-002"; exon_number 17;
ENm002.contig1	ExonAligner	CDS	910580	910644	.	+	2	gene_id "AC034228.1-002"; transcript_id "AC034228.1-002"; exon_number 18;
ENm002.contig1	ExonAligner	CDS	909863	909977	.	+	0	gene_id "AC034228.1-002"; transcript_id "AC034228.1-002"; exon_number 19;
ENm002.contig1	ExonAligner	CDS	906732	906952	.	+	2	gene_id "AC034228.1-002"; transcript_id "AC034228.1-002"; exon_number 20;
ENm002.contig1	ExonAligner	CDS	949919	950056	.	+	0	gene_id "AC034228.1-008"; transcript_id "AC034228.1-008"; exon_number 1;
ENm002.contig1	ExonAligner	CDS	941529	941600	.	+	0	gene_id "AC034228.1-008"; transcript_id "AC034228.1-008"; exon_number 2;
ENm002.contig1	ExonAligner	CDS	938566	938709	.	+	0	gene_id "AC034228.1-008"; transcript_id "AC034228.1-008"; exon_number 4;
ENm002.contig1	ExonAligner	CDS	933543	933659	.	+	0	gene_id "AC034228.1-008"; transcript_id "AC034228.1-008"; exon_number 5;
ENm002.contig1	ExonAligner	CDS	932731	932819	.	+	2	gene_id "AC034228.1-008"; transcript_id "AC034228.1-008"; exon_number 6;
ENm002.contig1	ExonAligner	CDS	928688	928754	.	+	0	gene_id "AC034228.1-008"; transcript_id "AC034228.1-008"; exon_number 7;
ENm002.contig1	ExonAligner	CDS	927364	927453	.	+	0	gene_id "AC034228.1-008"; transcript_id "AC034228.1-008"; exon_number 8;
ENm002.contig1	ExonAligner	CDS	925859	925993	.	+	0	gene_id "AC034228.1-008"; transcript_id "AC034228.1-008"; exon_number 9;
ENm002.contig1	ExonAligner	CDS	925022	925156	.	+	0	gene_id "AC034228.1-008"; transcript_id "AC034228.1-008"; exon_number 10;
ENm002.contig1	ExonAligner	CDS	923493	923570	.	+	0	gene_id "AC034228.1-008"; transcript_id "AC034228.1-008"; exon_number 11;
ENm002.contig1	ExonAligner	CDS	921457	921530	.	+	2	gene_id "AC034228.1-008"; transcript_id "AC034228.1-008"; exon_number 12;
ENm002.contig1	ExonAligner	CDS	916191	916242	.	+	0	gene_id "AC034228.1-008"; transcript_id "AC034228.1-008"; exon_number 13;
ENm002.contig1	ExonAligner	CDS	914172	914198	.	+	0	gene_id "AC034228.1-008"; transcript_id "AC034228.1-008"; exon_number 14;
ENm002.contig1	ExonAligner	CDS	912881	913059	.	+	2	gene_id "AC034228.1-008"; transcript_id "AC034228.1-008"; exon_number 15;
ENm002.contig1	ExonAligner	CDS	912077	912176	.	+	0	gene_id "AC034228.1-008"; transcript_id "AC034228.1-008"; exon_number 16;
ENm002.contig1	ExonAligner	CDS	911593	911694	.	+	0	gene_id "AC034228.1-008"; transcript_id "AC034228.1-008"; exon_number 17;
ENm002.contig1	ExonAligner	CDS	910580	910644	.	+	2	gene_id "AC034228.1-008"; transcript_id "AC034228.1-008"; exon_number 18;
ENm002.contig1	ExonAligner	CDS	909863	909977	.	+	0	gene_id "AC034228.1-008"; transcript_id "AC034228.1-008"; exon_number 19;
ENm002.contig1	ExonAligner	CDS	906758	906952	.	+	0	gene_id "AC034228.1-008"; transcript_id "AC034228.1-008"; exon_number 20;
ENm002.contig1	ExonAligner	CDS	949919	950056	.	+	0	gene_id "AC034228.1-004"; transcript_id "AC034228.1-004"; exon_number 1;
ENm002.contig1	ExonAligner	CDS	941529	941600	.	+	0	gene_id "AC034228.1-004"; transcript_id "AC034228.1-004"; exon_number 2;
ENm002.contig1	ExonAligner	CDS	938566	938709	.	+	0	gene_id "AC034228.1-004"; transcript_id "AC034228.1-004"; exon_number 4;
ENm002.contig1	ExonAligner	CDS	933543	933659	.	+	0	gene_id "AC034228.1-004"; transcript_id "AC034228.1-004"; exon_number 5;
ENm002.contig1	ExonAligner	CDS	932731	932819	.	+	2	gene_id "AC034228.1-004"; transcript_id "AC034228.1-004"; exon_number 6;
ENm002.contig1	ExonAligner	CDS	928688	928754	.	+	0	gene_id "AC034228.1-004"; transcript_id "AC034228.1-004"; exon_number 7;
ENm002.contig1	ExonAligner	CDS	927364	927453	.	+	0	gene_id "AC034228.1-004"; transcript_id "AC034228.1-004"; exon_number 8;
ENm002.contig1	ExonAligner	CDS	925859	925993	.	+	0	gene_id "AC034228.1-004"; transcript_id "AC034228.1-004"; exon_number 9;
ENm002.contig1	ExonAligner	CDS	925022	925156	.	+	0	gene_id "AC034228.1-004"; transcript_id "AC034228.1-004"; exon_number 10;
ENm002.contig1	ExonAligner	CDS	923358	923435	.	+	0	gene_id "AC034228.1-004"; transcript_id "AC034228.1-004"; exon_number 11;
ENm002.contig1	ExonAligner	CDS	921457	921530	.	+	2	gene_id "AC034228.1-004"; transcript_id "AC034228.1-004"; exon_number 12;
ENm002.contig1	ExonAligner	CDS	916191	916242	.	+	0	gene_id "AC034228.1-004"; transcript_id "AC034228.1-004"; exon_number 13;
ENm002.contig1	ExonAligner	CDS	914172	914198	.	+	0	gene_id "AC034228.1-004"; transcript_id "AC034228.1-004"; exon_number 14;
ENm002.contig1	ExonAligner	CDS	912881	913059	.	+	2	gene_id "AC034228.1-004"; transcript_id "AC034228.1-004"; exon_number 15;
ENm002.contig1	ExonAligner	CDS	912077	912176	.	+	0	gene_id "AC034228.1-004"; transcript_id "AC034228.1-004"; exon_number 16;
ENm002.contig1	ExonAligner	CDS	911593	911694	.	+	0	gene_id "AC034228.1-004"; transcript_id "AC034228.1-004"; exon_number 17;
ENm002.contig1	ExonAligner	CDS	910580	910644	.	+	2	gene_id "AC034228.1-004"; transcript_id "AC034228.1-004"; exon_number 18;
ENm002.contig1	ExonAligner	CDS	909863	909977	.	+	0	gene_id "AC034228.1-004"; transcript_id "AC034228.1-004"; exon_number 19;
ENm002.contig1	ExonAligner	CDS	906758	906952	.	+	0	gene_id "AC034228.1-004"; transcript_id "AC034228.1-004"; exon_number 20;
ENm002.contig1	ExonAligner	CDS	925859	925926	.	+	2	gene_id "AC034228.1-005"; transcript_id "AC034228.1-005"; exon_number 1;
ENm002.contig1	ExonAligner	CDS	925022	925156	.	+	2	gene_id "AC034228.1-005"; transcript_id "AC034228.1-005"; exon_number 2;
ENm002.contig1	ExonAligner	CDS	923493	923570	.	+	2	gene_id "AC034228.1-005"; transcript_id "AC034228.1-005"; exon_number 3;
ENm002.contig1	ExonAligner	CDS	921457	921530	.	+	1	gene_id "AC034228.1-005"; transcript_id "AC034228.1-005"; exon_number 4;
ENm002.contig1	ExonAligner	CDS	916191	916242	.	+	2	gene_id "AC034228.1-005"; transcript_id "AC034228.1-005"; exon_number 5;
ENm002.contig1	ExonAligner	CDS	914172	914198	.	+	2	gene_id "AC034228.1-005"; transcript_id "AC034228.1-005"; exon_number 6;
ENm002.contig1	ExonAligner	CDS	912881	913059	.	+	1	gene_id "AC034228.1-005"; transcript_id "AC034228.1-005"; exon_number 7;
ENm002.contig1	ExonAligner	CDS	912077	912176	.	+	2	gene_id "AC034228.1-005"; transcript_id "AC034228.1-005"; exon_number 8;
ENm002.contig1	ExonAligner	CDS	911593	911694	.	+	2	gene_id "AC034228.1-005"; transcript_id "AC034228.1-005"; exon_number 9;
ENm002.contig1	ExonAligner	CDS	910580	910644	.	+	1	gene_id "AC034228.1-005"; transcript_id "AC034228.1-005"; exon_number 10;
ENm002.contig1	ExonAligner	CDS	909863	909977	.	+	2	gene_id "AC034228.1-005"; transcript_id "AC034228.1-005"; exon_number 11;
ENm002.contig1	ExonAligner	CDS	906730	906847	.	+	2	gene_id "AC034228.1-005"; transcript_id "AC034228.1-005"; exon_number 12;
ENm002.contig1	ExonAligner	CDS	912881	912945	.	+	2	gene_id "AC034228.1-011"; transcript_id "AC034228.1-011"; exon_number 1;
ENm002.contig1	ExonAligner	CDS	912077	912176	.	+	0	gene_id "AC034228.1-011"; transcript_id "AC034228.1-011"; exon_number 2;
ENm002.contig1	ExonAligner	CDS	911593	911694	.	+	0	gene_id "AC034228.1-011"; transcript_id "AC034228.1-011"; exon_number 3;
ENm002.contig1	ExonAligner	CDS	910580	910644	.	+	2	gene_id "AC034228.1-011"; transcript_id "AC034228.1-011"; exon_number 4;
ENm002.contig1	ExonAligner	CDS	909863	909977	.	+	0	gene_id "AC034228.1-011"; transcript_id "AC034228.1-011"; exon_number 5;
ENm002.contig1	ExonAligner	CDS	906758	906952	.	+	0	gene_id "AC034228.1-011"; transcript_id "AC034228.1-011"; exon_number 6;
ENm002.contig1	ExonAligner	CDS	911593	911678	.	+	0	gene_id "AC034228.1-012"; transcript_id "AC034228.1-012"; exon_number 1;
ENm002.contig1	ExonAligner	CDS	910580	910644	.	+	2	gene_id "AC034228.1-012"; transcript_id "AC034228.1-012"; exon_number 2;
ENm002.contig1	ExonAligner	CDS	909863	909977	.	+	0	gene_id "AC034228.1-012"; transcript_id "AC034228.1-012"; exon_number 3;
ENm002.contig1	ExonAligner	CDS	906758	906952	.	+	0	gene_id "AC034228.1-012"; transcript_id "AC034228.1-012"; exon_number 4;
ENm002.contig1	ExonAligner	CDS	839962	840111	.	-	0	gene_id "AC034228.6-001"; transcript_id "AC034228.6-001"; exon_number 1;
ENm002.contig1	ExonAligner	CDS	838979	839104	.	-	0	gene_id "AC034228.6-001"; transcript_id "AC034228.6-001"; exon_number 3;
ENm002.contig1	ExonAligner	CDS	838133	838243	.	-	0	gene_id "AC034228.6-001"; transcript_id "AC034228.6-001"; exon_number 4;
ENm002.contig1	ExonAligner	CDS	722832	722902	.	+	2	gene_id "AC063976.5-001"; transcript_id "AC063976.5-001"; exon_number 1;
ENm002.contig1	ExonAligner	CDS	721178	721274	.	+	0	gene_id "AC063976.5-001"; transcript_id "AC063976.5-001"; exon_number 2;
ENm002.contig1	ExonAligner	CDS	720798	720866	.	+	0	gene_id "AC063976.5-001"; transcript_id "AC063976.5-001"; exon_number 3;
ENm002.contig1	ExonAligner	CDS	718537	718596	.	+	0	gene_id "AC063976.5-001"; transcript_id "AC063976.5-001"; exon_number 4;
ENm002.contig1	ExonAligner	CDS	717953	718006	.	+	0	gene_id "AC063976.5-001"; transcript_id "AC063976.5-001"; exon_number 5;
ENm002.contig1	ExonAligner	CDS	717102	717201	.	+	1	gene_id "AC063976.5-001"; transcript_id "AC063976.5-001"; exon_number 6;
ENm002.contig1	ExonAligner	CDS	716811	716881	.	+	0	gene_id "AC063976.5-001"; transcript_id "AC063976.5-001"; exon_number 7;
ENm002.contig1	ExonAligner	CDS	713017	713187	.	+	0	gene_id "AC063976.5-001"; transcript_id "AC063976.5-001"; exon_number 8;
ENm002.contig1	ExonAligner	CDS	712078	712271	.	+	2	gene_id "AC063976.5-001"; transcript_id "AC063976.5-001"; exon_number 9;
ENm002.contig1	ExonAligner	CDS	710458	710691	.	+	2	gene_id "AC063976.5-001"; transcript_id "AC063976.5-001"; exon_number 10;
ENm002.contig1	ExonAligner	CDS	707054	707185	.	+	2	gene_id "AC063976.5-001"; transcript_id "AC063976.5-001"; exon_number 11;
ENm002.contig1	ExonAligner	CDS	704359	704504	.	+	1	gene_id "AC063976.5-001"; transcript_id "AC063976.5-001"; exon_number 12;
ENm002.contig1	ExonAligner	CDS	703882	703978	.	+	2	gene_id "AC063976.5-001"; transcript_id "AC063976.5-001"; exon_number 13;
ENm002.contig1	ExonAligner	CDS	703130	703211	.	+	0	gene_id "AC063976.5-001"; transcript_id "AC063976.5-001"; exon_number 14;
ENm002.contig1	ExonAligner	CDS	722832	722902	.	+	2	gene_id "AC063976.5-004"; transcript_id "AC063976.5-004"; exon_number 1;
ENm002.contig1	ExonAligner	CDS	721178	721274	.	+	0	gene_id "AC063976.5-004"; transcript_id "AC063976.5-004"; exon_number 2;
ENm002.contig1	ExonAligner	CDS	720798	720866	.	+	0	gene_id "AC063976.5-004"; transcript_id "AC063976.5-004"; exon_number 3;
ENm002.contig1	ExonAligner	CDS	718429	718482	.	+	0	gene_id "AC063976.5-004"; transcript_id "AC063976.5-004"; exon_number 4;
ENm002.contig1	ExonAligner	CDS	717953	718006	.	+	0	gene_id "AC063976.5-004"; transcript_id "AC063976.5-004"; exon_number 5;
ENm002.contig1	ExonAligner	CDS	717102	717201	.	+	1	gene_id "AC063976.5-004"; transcript_id "AC063976.5-004"; exon_number 6;
ENm002.contig1	ExonAligner	CDS	716811	716881	.	+	0	gene_id "AC063976.5-004"; transcript_id "AC063976.5-004"; exon_number 7;
ENm002.contig1	ExonAligner	CDS	713017	713187	.	+	0	gene_id "AC063976.5-004"; transcript_id "AC063976.5-004"; exon_number 8;
ENm002.contig1	ExonAligner	CDS	712078	712271	.	+	2	gene_id "AC063976.5-004"; transcript_id "AC063976.5-004"; exon_number 9;
ENm002.contig1	ExonAligner	CDS	710458	710691	.	+	2	gene_id "AC063976.5-004"; transcript_id "AC063976.5-004"; exon_number 10;
ENm002.contig1	ExonAligner	CDS	707054	707185	.	+	2	gene_id "AC063976.5-004"; transcript_id "AC063976.5-004"; exon_number 11;
ENm002.contig1	ExonAligner	CDS	704359	704504	.	+	1	gene_id "AC063976.5-004"; transcript_id "AC063976.5-004"; exon_number 12;
ENm002.contig1	ExonAligner	CDS	703882	703978	.	+	2	gene_id "AC063976.5-004"; transcript_id "AC063976.5-004"; exon_number 13;
ENm002.contig1	ExonAligner	CDS	703130	703211	.	+	0	gene_id "AC063976.5-004"; transcript_id "AC063976.5-004"; exon_number 14;
ENm002.contig1	ExonAligner	CDS	722832	722902	.	+	2	gene_id "AC063976.5-003"; transcript_id "AC063976.5-003"; exon_number 1;
ENm002.contig1	ExonAligner	CDS	721178	721274	.	+	0	gene_id "AC063976.5-003"; transcript_id "AC063976.5-003"; exon_number 2;
ENm002.contig1	ExonAligner	CDS	720798	720866	.	+	0	gene_id "AC063976.5-003"; transcript_id "AC063976.5-003"; exon_number 3;
ENm002.contig1	ExonAligner	CDS	718537	718596	.	+	0	gene_id "AC063976.5-003"; transcript_id "AC063976.5-003"; exon_number 4;
ENm002.contig1	ExonAligner	CDS	717953	718006	.	+	0	gene_id "AC063976.5-003"; transcript_id "AC063976.5-003"; exon_number 5;
ENm002.contig1	ExonAligner	CDS	717102	717201	.	+	1	gene_id "AC063976.5-003"; transcript_id "AC063976.5-003"; exon_number 6;
ENm002.contig1	ExonAligner	CDS	716811	716881	.	+	0	gene_id "AC063976.5-003"; transcript_id "AC063976.5-003"; exon_number 7;
ENm002.contig1	ExonAligner	CDS	713017	713187	.	+	0	gene_id "AC063976.5-003"; transcript_id "AC063976.5-003"; exon_number 8;
ENm002.contig1	ExonAligner	CDS	712078	712271	.	+	2	gene_id "AC063976.5-003"; transcript_id "AC063976.5-003"; exon_number 9;
ENm002.contig1	ExonAligner	CDS	710458	710691	.	+	2	gene_id "AC063976.5-003"; transcript_id "AC063976.5-003"; exon_number 10;
ENm002.contig1	ExonAligner	CDS	707054	707185	.	+	2	gene_id "AC063976.5-003"; transcript_id "AC063976.5-003"; exon_number 11;
ENm002.contig1	ExonAligner	CDS	704359	704504	.	+	1	gene_id "AC063976.5-003"; transcript_id "AC063976.5-003"; exon_number 12;
ENm002.contig1	ExonAligner	CDS	703882	703978	.	+	2	gene_id "AC063976.5-003"; transcript_id "AC063976.5-003"; exon_number 13;
ENm002.contig1	ExonAligner	CDS	703130	703211	.	+	0	gene_id "AC063976.5-003"; transcript_id "AC063976.5-003"; exon_number 14;
ENm002.contig1	ExonAligner	CDS	722832	722902	.	+	2	gene_id "AC063976.5-002"; transcript_id "AC063976.5-002"; exon_number 1;
ENm002.contig1	ExonAligner	CDS	721178	721274	.	+	0	gene_id "AC063976.5-002"; transcript_id "AC063976.5-002"; exon_number 2;
ENm002.contig1	ExonAligner	CDS	720798	720866	.	+	0	gene_id "AC063976.5-002"; transcript_id "AC063976.5-002"; exon_number 3;
ENm002.contig1	ExonAligner	CDS	718429	718482	.	+	0	gene_id "AC063976.5-002"; transcript_id "AC063976.5-002"; exon_number 4;
ENm002.contig1	ExonAligner	CDS	717953	718006	.	+	0	gene_id "AC063976.5-002"; transcript_id "AC063976.5-002"; exon_number 5;
ENm002.contig1	ExonAligner	CDS	717102	717201	.	+	1	gene_id "AC063976.5-002"; transcript_id "AC063976.5-002"; exon_number 6;
ENm002.contig1	ExonAligner	CDS	716811	716881	.	+	0	gene_id "AC063976.5-002"; transcript_id "AC063976.5-002"; exon_number 7;
ENm002.contig1	ExonAligner	CDS	713017	713187	.	+	0	gene_id "AC063976.5-002"; transcript_id "AC063976.5-002"; exon_number 8;
ENm002.contig1	ExonAligner	CDS	712078	712271	.	+	2	gene_id "AC063976.5-002"; transcript_id "AC063976.5-002"; exon_number 9;
ENm002.contig1	ExonAligner	CDS	710458	710691	.	+	2	gene_id "AC063976.5-002"; transcript_id "AC063976.5-002"; exon_number 10;
ENm002.contig1	ExonAligner	CDS	707054	707185	.	+	2	gene_id "AC063976.5-002"; transcript_id "AC063976.5-002"; exon_number 11;
ENm002.contig1	ExonAligner	CDS	704359	704504	.	+	1	gene_id "AC063976.5-002"; transcript_id "AC063976.5-002"; exon_number 12;
ENm002.contig1	ExonAligner	CDS	703882	703978	.	+	2	gene_id "AC063976.5-002"; transcript_id "AC063976.5-002"; exon_number 13;
ENm002.contig1	ExonAligner	CDS	703130	703211	.	+	0	gene_id "AC063976.5-002"; transcript_id "AC063976.5-002"; exon_number 14;
ENm002.contig1	ExonAligner	CDS	710455	710598	.	+	2	gene_id "AC063976.5-010"; transcript_id "AC063976.5-010"; exon_number 1;
ENm002.contig1	ExonAligner	CDS	707054	707185	.	+	2	gene_id "AC063976.5-010"; transcript_id "AC063976.5-010"; exon_number 2;
ENm002.contig1	ExonAligner	CDS	704359	704504	.	+	1	gene_id "AC063976.5-010"; transcript_id "AC063976.5-010"; exon_number 3;
ENm002.contig1	ExonAligner	CDS	703882	703978	.	+	2	gene_id "AC063976.5-010"; transcript_id "AC063976.5-010"; exon_number 4;
ENm002.contig1	ExonAligner	CDS	703130	703211	.	+	0	gene_id "AC063976.5-010"; transcript_id "AC063976.5-010"; exon_number 5;
ENm002.contig1	ExonAligner	CDS	710455	710597	.	+	2	gene_id "AC063976.5-014"; transcript_id "AC063976.5-014"; exon_number 1;
ENm002.contig1	ExonAligner	CDS	707054	707185	.	+	2	gene_id "AC063976.5-014"; transcript_id "AC063976.5-014"; exon_number 2;
ENm002.contig1	ExonAligner	CDS	704359	704504	.	+	1	gene_id "AC063976.5-014"; transcript_id "AC063976.5-014"; exon_number 3;
ENm002.contig1	ExonAligner	CDS	703882	703978	.	+	2	gene_id "AC063976.5-014"; transcript_id "AC063976.5-014"; exon_number 4;
ENm002.contig1	ExonAligner	CDS	703130	703211	.	+	0	gene_id "AC063976.5-014"; transcript_id "AC063976.5-014"; exon_number 5;
ENm002.contig1	ExonAligner	CDS	707051	707180	.	+	2	gene_id "AC063976.5-005"; transcript_id "AC063976.5-005"; exon_number 1;
ENm002.contig1	ExonAligner	CDS	704359	704504	.	+	1	gene_id "AC063976.5-005"; transcript_id "AC063976.5-005"; exon_number 2;
ENm002.contig1	ExonAligner	CDS	703882	703978	.	+	2	gene_id "AC063976.5-005"; transcript_id "AC063976.5-005"; exon_number 3;
ENm002.contig1	ExonAligner	CDS	703130	703211	.	+	0	gene_id "AC063976.5-005"; transcript_id "AC063976.5-005"; exon_number 4;
ENm002.contig1	ExonAligner	CDS	707051	707159	.	+	2	gene_id "AC063976.5-009"; transcript_id "AC063976.5-009"; exon_number 1;
ENm002.contig1	ExonAligner	CDS	704359	704504	.	+	1	gene_id "AC063976.5-009"; transcript_id "AC063976.5-009"; exon_number 2;
ENm002.contig1	ExonAligner	CDS	703882	703978	.	+	2	gene_id "AC063976.5-009"; transcript_id "AC063976.5-009"; exon_number 3;
ENm002.contig1	ExonAligner	CDS	703130	703211	.	+	0	gene_id "AC063976.5-009"; transcript_id "AC063976.5-009"; exon_number 4;
ENm002.contig1	ExonAligner	CDS	653260	653352	.	-	0	gene_id "AC034220.2-001"; transcript_id "AC034220.2-001"; exon_number 1;
ENm002.contig1	ExonAligner	CDS	652412	652566	.	-	0	gene_id "AC034220.2-001"; transcript_id "AC034220.2-001"; exon_number 4;
ENm002.contig1	ExonAligner	CDS	650330	650438	.	-	2	gene_id "AC034220.2-001"; transcript_id "AC034220.2-001"; exon_number 6;
ENm002.contig1	ExonAligner	CDS	653260	653352	.	-	0	gene_id "AC034220.2-002"; transcript_id "AC034220.2-002"; exon_number 1;
ENm002.contig1	ExonAligner	CDS	652412	652566	.	-	0	gene_id "AC034220.2-002"; transcript_id "AC034220.2-002"; exon_number 4;
ENm002.contig1	ExonAligner	CDS	510506	510898	.	-	0	gene_id "AC008599.1-001"; transcript_id "AC008599.1-001"; exon_number 1;
ENm002.contig1	ExonAligner	CDS	503170	503273	.	-	0	gene_id "AC008599.1-001"; transcript_id "AC008599.1-001"; exon_number 2;
ENm002.contig1	ExonAligner	CDS	495236	495390	.	-	1	gene_id "AC008599.1-001"; transcript_id "AC008599.1-001"; exon_number 3;
ENm002.contig1	ExonAligner	CDS	494182	494353	.	-	2	gene_id "AC008599.1-001"; transcript_id "AC008599.1-001"; exon_number 4;
ENm002.contig1	ExonAligner	CDS	492934	493060	.	-	1	gene_id "AC008599.1-001"; transcript_id "AC008599.1-001"; exon_number 5;
ENm002.contig1	ExonAligner	CDS	490770	490849	.	-	0	gene_id "AC008599.1-001"; transcript_id "AC008599.1-001"; exon_number 6;
ENm002.contig1	ExonAligner	CDS	488829	489043	.	-	1	gene_id "AC008599.1-001"; transcript_id "AC008599.1-001"; exon_number 7;
ENm002.contig1	ExonAligner	CDS	487030	487212	.	-	2	gene_id "AC008599.1-001"; transcript_id "AC008599.1-001"; exon_number 8;
ENm002.contig1	ExonAligner	CDS	485691	485826	.	-	2	gene_id "AC008599.1-001"; transcript_id "AC008599.1-001"; exon_number 9;
ENm002.contig1	ExonAligner	CDS	510506	510898	.	-	0	gene_id "AC118464.1-001"; transcript_id "AC118464.1-001"; exon_number 1;
ENm002.contig1	ExonAligner	CDS	503170	503273	.	-	0	gene_id "AC118464.1-001"; transcript_id "AC118464.1-001"; exon_number 2;
ENm002.contig1	ExonAligner	CDS	495236	495390	.	-	1	gene_id "AC118464.1-001"; transcript_id "AC118464.1-001"; exon_number 3;
ENm002.contig1	ExonAligner	CDS	494182	494353	.	-	2	gene_id "AC118464.1-001"; transcript_id "AC118464.1-001"; exon_number 4;
ENm002.contig1	ExonAligner	CDS	492934	493060	.	-	1	gene_id "AC118464.1-001"; transcript_id "AC118464.1-001"; exon_number 5;
ENm002.contig1	ExonAligner	CDS	490770	490870	.	-	0	gene_id "AC118464.1-001"; transcript_id "AC118464.1-001"; exon_number 6;
ENm002.contig1	ExonAligner	CDS	488829	489043	.	-	1	gene_id "AC118464.1-001"; transcript_id "AC118464.1-001"; exon_number 7;
ENm002.contig1	ExonAligner	CDS	487030	487212	.	-	2	gene_id "AC118464.1-001"; transcript_id "AC118464.1-001"; exon_number 8;
ENm002.contig1	ExonAligner	CDS	485691	485826	.	-	2	gene_id "AC118464.1-001"; transcript_id "AC118464.1-001"; exon_number 9;
ENm002.contig1	ExonAligner	CDS	485258	485345	.	-	1	gene_id "AC118464.1-001"; transcript_id "AC118464.1-001"; exon_number 10;
ENm002.contig1	ExonAligner	CDS	394508	394638	.	+	2	gene_id "AC116366.3-001"; transcript_id "AC116366.3-001"; exon_number 1;
ENm002.contig1	ExonAligner	CDS	394122	394257	.	+	0	gene_id "AC116366.3-001"; transcript_id "AC116366.3-001"; exon_number 2;
ENm002.contig1	ExonAligner	CDS	393232	393275	.	+	2	gene_id "AC116366.3-001"; transcript_id "AC116366.3-001"; exon_number 3;
ENm002.contig1	ExonAligner	CDS	392542	392664	.	+	2	gene_id "AC116366.3-001"; transcript_id "AC116366.3-001"; exon_number 4;
ENm002.contig1	ExonAligner	CDS	392234	392366	.	+	0	gene_id "AC116366.3-001"; transcript_id "AC116366.3-001"; exon_number 5;
ENm002.contig1	ExonAligner	CDS	392110	392144	.	+	2	gene_id "AC116366.3-001"; transcript_id "AC116366.3-001"; exon_number 6;
ENm002.contig1	ExonAligner	CDS	391921	392104	.	+	2	gene_id "AC116366.3-001"; transcript_id "AC116366.3-001"; exon_number 7;
ENm002.contig1	ExonAligner	CDS	391119	391218	.	+	0	gene_id "AC116366.3-001"; transcript_id "AC116366.3-001"; exon_number 8;
ENm002.contig1	ExonAligner	CDS	389689	389775	.	+	0	gene_id "AC116366.3-001"; transcript_id "AC116366.3-001"; exon_number 9;
ENm002.contig1	ExonAligner	CDS	393232	393275	.	+	2	gene_id "AC116366.3-002"; transcript_id "AC116366.3-002"; exon_number 1;
ENm002.contig1	ExonAligner	CDS	392234	392366	.	+	0	gene_id "AC116366.3-002"; transcript_id "AC116366.3-002"; exon_number 2;
ENm002.contig1	ExonAligner	CDS	392110	392144	.	+	2	gene_id "AC116366.3-002"; transcript_id "AC116366.3-002"; exon_number 3;
ENm002.contig1	ExonAligner	CDS	391921	392104	.	+	2	gene_id "AC116366.3-002"; transcript_id "AC116366.3-002"; exon_number 4;
ENm002.contig1	ExonAligner	CDS	391119	391218	.	+	0	gene_id "AC116366.3-002"; transcript_id "AC116366.3-002"; exon_number 5;
ENm002.contig1	ExonAligner	CDS	389689	389775	.	+	0	gene_id "AC116366.3-002"; transcript_id "AC116366.3-002"; exon_number 6;
ENm002.contig1	ExonAligner	CDS	348463	348564	.	+	0	gene_id "AC116366.2-001"; transcript_id "AC116366.2-001"; exon_number 1;
ENm002.contig1	ExonAligner	CDS	348255	348383	.	+	0	gene_id "AC116366.2-001"; transcript_id "AC116366.2-001"; exon_number 2;
ENm002.contig1	ExonAligner	CDS	346354	346380	.	+	0	gene_id "AC116366.2-001"; transcript_id "AC116366.2-001"; exon_number 3;
ENm002.contig1	ExonAligner	CDS	345690	345827	.	+	0	gene_id "AC116366.2-001"; transcript_id "AC116366.2-001"; exon_number 4;
ENm002.contig1	ExonAligner	CDS	332316	332444	.	-	0	gene_id "AC004041.1-001"; transcript_id "AC004041.1-001"; exon_number 1;
ENm002.contig1	ExonAligner	CDS	331382	331465	.	-	0	gene_id "AC004041.1-001"; transcript_id "AC004041.1-001"; exon_number 2;
ENm002.contig1	ExonAligner	CDS	328128	328279	.	-	0	gene_id "AC004041.1-001"; transcript_id "AC004041.1-001"; exon_number 3;
ENm002.contig1	ExonAligner	CDS	325749	325934	.	-	1	gene_id "AC004041.1-001"; transcript_id "AC004041.1-001"; exon_number 4;
ENm002.contig1	ExonAligner	CDS	324919	325123	.	-	1	gene_id "AC004041.1-001"; transcript_id "AC004041.1-001"; exon_number 5;
ENm002.contig1	ExonAligner	CDS	322062	322190	.	-	0	gene_id "AC004041.1-001"; transcript_id "AC004041.1-001"; exon_number 6;
ENm002.contig1	ExonAligner	CDS	321681	321846	.	-	0	gene_id "AC004041.1-001"; transcript_id "AC004041.1-001"; exon_number 7;
ENm002.contig1	ExonAligner	CDS	319131	319324	.	-	2	gene_id "AC004041.1-001"; transcript_id "AC004041.1-001"; exon_number 8;
ENm002.contig1	ExonAligner	CDS	318552	318752	.	-	0	gene_id "AC004041.1-001"; transcript_id "AC004041.1-001"; exon_number 9;
ENm002.contig1	ExonAligner	CDS	317074	317250	.	-	0	gene_id "AC004041.1-001"; transcript_id "AC004041.1-001"; exon_number 10;
ENm002.contig1	ExonAligner	CDS	315731	315888	.	-	0	gene_id "AC004041.1-001"; transcript_id "AC004041.1-001"; exon_number 11;
ENm002.contig1	ExonAligner	CDS	313491	313666	.	-	1	gene_id "AC004041.1-001"; transcript_id "AC004041.1-001"; exon_number 12;
ENm002.contig1	ExonAligner	CDS	312590	312827	.	-	2	gene_id "AC004041.1-001"; transcript_id "AC004041.1-001"; exon_number 13;
ENm002.contig1	ExonAligner	CDS	309545	309734	.	-	1	gene_id "AC004041.1-001"; transcript_id "AC004041.1-001"; exon_number 14;
ENm002.contig1	ExonAligner	CDS	308690	308816	.	-	0	gene_id "AC004041.1-001"; transcript_id "AC004041.1-001"; exon_number 15;
ENm002.contig1	ExonAligner	CDS	308163	308350	.	-	2	gene_id "AC004041.1-001"; transcript_id "AC004041.1-001"; exon_number 16;
ENm002.contig1	ExonAligner	CDS	305566	305670	.	-	0	gene_id "AC004041.1-001"; transcript_id "AC004041.1-001"; exon_number 17;
ENm002.contig1	ExonAligner	CDS	304786	304878	.	-	0	gene_id "AC004041.1-001"; transcript_id "AC004041.1-001"; exon_number 18;
ENm002.contig1	ExonAligner	CDS	304592	304705	.	-	0	gene_id "AC004041.1-001"; transcript_id "AC004041.1-001"; exon_number 19;
ENm002.contig1	ExonAligner	CDS	299563	299684	.	-	0	gene_id "AC004041.1-001"; transcript_id "AC004041.1-001"; exon_number 20;
ENm002.contig1	ExonAligner	CDS	297946	298164	.	-	1	gene_id "AC004041.1-001"; transcript_id "AC004041.1-001"; exon_number 21;
ENm002.contig1	ExonAligner	CDS	285947	286032	.	-	1	gene_id "AC004041.1-001"; transcript_id "AC004041.1-001"; exon_number 22;
ENm002.contig1	ExonAligner	CDS	285291	285433	.	-	2	gene_id "AC004041.1-001"; transcript_id "AC004041.1-001"; exon_number 23;
ENm002.contig1	ExonAligner	CDS	282603	282736	.	-	0	gene_id "AC004041.1-001"; transcript_id "AC004041.1-001"; exon_number 24;
ENm002.contig1	ExonAligner	CDS	280984	281173	.	-	1	gene_id "AC004041.1-001"; transcript_id "AC004041.1-001"; exon_number 25;
ENm002.contig1	ExonAligner	CDS	332316	332444	.	-	0	gene_id "AC004041.1-003"; transcript_id "AC004041.1-003"; exon_number 1;
ENm002.contig1	ExonAligner	CDS	331382	331465	.	-	0	gene_id "AC004041.1-003"; transcript_id "AC004041.1-003"; exon_number 2;
ENm002.contig1	ExonAligner	CDS	328128	328279	.	-	0	gene_id "AC004041.1-003"; transcript_id "AC004041.1-003"; exon_number 3;
ENm002.contig1	ExonAligner	CDS	325749	325934	.	-	1	gene_id "AC004041.1-003"; transcript_id "AC004041.1-003"; exon_number 4;
ENm002.contig1	ExonAligner	CDS	324919	325123	.	-	1	gene_id "AC004041.1-003"; transcript_id "AC004041.1-003"; exon_number 5;
ENm002.contig1	ExonAligner	CDS	322062	322190	.	-	0	gene_id "AC004041.1-003"; transcript_id "AC004041.1-003"; exon_number 6;
ENm002.contig1	ExonAligner	CDS	321681	321846	.	-	0	gene_id "AC004041.1-003"; transcript_id "AC004041.1-003"; exon_number 7;
ENm002.contig1	ExonAligner	CDS	319131	319324	.	-	2	gene_id "AC004041.1-003"; transcript_id "AC004041.1-003"; exon_number 8;
ENm002.contig1	ExonAligner	CDS	318552	318752	.	-	0	gene_id "AC004041.1-003"; transcript_id "AC004041.1-003"; exon_number 9;
ENm002.contig1	ExonAligner	CDS	315731	315888	.	-	0	gene_id "AC004041.1-003"; transcript_id "AC004041.1-003"; exon_number 10;
ENm002.contig1	ExonAligner	CDS	313491	313666	.	-	1	gene_id "AC004041.1-003"; transcript_id "AC004041.1-003"; exon_number 11;
ENm002.contig1	ExonAligner	CDS	312629	312827	.	-	2	gene_id "AC004041.1-003"; transcript_id "AC004041.1-003"; exon_number 12;
ENm002.contig1	ExonAligner	CDS	325749	325882	.	-	0	gene_id "AC004041.1-002"; transcript_id "AC004041.1-002"; exon_number 1;
ENm002.contig1	ExonAligner	CDS	324919	325123	.	-	1	gene_id "AC004041.1-002"; transcript_id "AC004041.1-002"; exon_number 2;
ENm002.contig1	ExonAligner	CDS	322062	322190	.	-	0	gene_id "AC004041.1-002"; transcript_id "AC004041.1-002"; exon_number 3;
ENm002.contig1	ExonAligner	CDS	321681	321846	.	-	0	gene_id "AC004041.1-002"; transcript_id "AC004041.1-002"; exon_number 4;
ENm002.contig1	ExonAligner	CDS	319131	319324	.	-	2	gene_id "AC004041.1-002"; transcript_id "AC004041.1-002"; exon_number 5;
ENm002.contig1	ExonAligner	CDS	318552	318752	.	-	0	gene_id "AC004041.1-002"; transcript_id "AC004041.1-002"; exon_number 6;
ENm002.contig1	ExonAligner	CDS	317074	317250	.	-	0	gene_id "AC004041.1-002"; transcript_id "AC004041.1-002"; exon_number 7;
ENm002.contig1	ExonAligner	CDS	315731	315888	.	-	0	gene_id "AC004041.1-002"; transcript_id "AC004041.1-002"; exon_number 8;
ENm002.contig1	ExonAligner	CDS	313491	313666	.	-	1	gene_id "AC004041.1-002"; transcript_id "AC004041.1-002"; exon_number 9;
ENm002.contig1	ExonAligner	CDS	312590	312827	.	-	2	gene_id "AC004041.1-002"; transcript_id "AC004041.1-002"; exon_number 10;
ENm002.contig1	ExonAligner	CDS	309545	309734	.	-	1	gene_id "AC004041.1-002"; transcript_id "AC004041.1-002"; exon_number 11;
ENm002.contig1	ExonAligner	CDS	308690	308816	.	-	0	gene_id "AC004041.1-002"; transcript_id "AC004041.1-002"; exon_number 12;
ENm002.contig1	ExonAligner	CDS	308163	308350	.	-	2	gene_id "AC004041.1-002"; transcript_id "AC004041.1-002"; exon_number 13;
ENm002.contig1	ExonAligner	CDS	305566	305670	.	-	0	gene_id "AC004041.1-002"; transcript_id "AC004041.1-002"; exon_number 14;
ENm002.contig1	ExonAligner	CDS	304786	304878	.	-	0	gene_id "AC004041.1-002"; transcript_id "AC004041.1-002"; exon_number 15;
ENm002.contig1	ExonAligner	CDS	304592	304705	.	-	0	gene_id "AC004041.1-002"; transcript_id "AC004041.1-002"; exon_number 16;
ENm002.contig1	ExonAligner	CDS	299563	299684	.	-	0	gene_id "AC004041.1-002"; transcript_id "AC004041.1-002"; exon_number 17;
ENm002.contig1	ExonAligner	CDS	297946	298164	.	-	1	gene_id "AC004041.1-002"; transcript_id "AC004041.1-002"; exon_number 18;
ENm002.contig1	ExonAligner	CDS	285947	286032	.	-	1	gene_id "AC004041.1-002"; transcript_id "AC004041.1-002"; exon_number 19;
ENm002.contig1	ExonAligner	CDS	285291	285433	.	-	2	gene_id "AC004041.1-002"; transcript_id "AC004041.1-002"; exon_number 20;
ENm002.contig1	ExonAligner	CDS	282603	282736	.	-	0	gene_id "AC004041.1-002"; transcript_id "AC004041.1-002"; exon_number 21;
ENm002.contig1	ExonAligner	CDS	280984	281173	.	-	1	gene_id "AC004041.1-002"; transcript_id "AC004041.1-002"; exon_number 22;
ENm002.contig1	ExonAligner	CDS	262548	262601	.	-	0	gene_id "AC004039.3-001"; transcript_id "AC004039.3-001"; exon_number 2;
ENm002.contig1	ExonAligner	CDS	261873	261977	.	-	0	gene_id "AC004039.3-001"; transcript_id "AC004039.3-001"; exon_number 3;
ENm002.contig1	ExonAligner	CDS	261463	261555	.	-	0	gene_id "AC004039.3-001"; transcript_id "AC004039.3-001"; exon_number 4;
ENm002.contig1	ExonAligner	CDS	247201	247332	.	-	0	gene_id "AC004039.4-001"; transcript_id "AC004039.4-001"; exon_number 1;
ENm002.contig1	ExonAligner	CDS	246894	246935	.	-	0	gene_id "AC004039.4-001"; transcript_id "AC004039.4-001"; exon_number 2;
ENm002.contig1	ExonAligner	CDS	242965	243117	.	-	0	gene_id "AC004039.4-001"; transcript_id "AC004039.4-001"; exon_number 3;
ENm002.contig1	ExonAligner	CDS	241811	241921	.	-	0	gene_id "AC004039.4-001"; transcript_id "AC004039.4-001"; exon_number 4;
ENm002.contig1	ExonAligner	CDS	247201	247332	.	-	0	gene_id "AC004039.4-002"; transcript_id "AC004039.4-002"; exon_number 1;
ENm002.contig1	ExonAligner	CDS	242965	243117	.	-	0	gene_id "AC004039.4-002"; transcript_id "AC004039.4-002"; exon_number 2;
ENm002.contig1	ExonAligner	CDS	241811	241921	.	-	0	gene_id "AC004039.4-002"; transcript_id "AC004039.4-002"; exon_number 3;
ENm002.contig1	ExonAligner	CDS	229700	229748	.	+	1	gene_id "AC004039.5-001"; transcript_id "AC004039.5-001"; exon_number 1;
ENm002.contig1	ExonAligner	CDS	227643	227767	.	+	0	gene_id "AC004039.5-001"; transcript_id "AC004039.5-001"; exon_number 2;
ENm002.contig1	ExonAligner	CDS	227136	227204	.	+	0	gene_id "AC004039.5-001"; transcript_id "AC004039.5-001"; exon_number 3;
ENm002.contig1	ExonAligner	CDS	226792	226845	.	+	0	gene_id "AC004039.5-001"; transcript_id "AC004039.5-001"; exon_number 4;
ENm002.contig1	ExonAligner	CDS	223764	223889	.	+	0	gene_id "AC004039.5-001"; transcript_id "AC004039.5-001"; exon_number 5;
ENm002.contig1	ExonAligner	CDS	223082	223186	.	+	0	gene_id "AC004039.5-001"; transcript_id "AC004039.5-001"; exon_number 6;
ENm002.contig1	ExonAligner	CDS	222691	222871	.	+	1	gene_id "AC004039.5-001"; transcript_id "AC004039.5-001"; exon_number 7;
ENm002.contig1	ExonAligner	CDS	222164	222320	.	+	2	gene_id "AC004039.5-001"; transcript_id "AC004039.5-001"; exon_number 8;
ENm002.contig1	ExonAligner	CDS	216060	216149	.	+	2	gene_id "AC004039.5-001"; transcript_id "AC004039.5-001"; exon_number 9;
ENm002.contig1	ExonAligner	CDS	213899	214073	.	+	0	gene_id "AC004039.5-001"; transcript_id "AC004039.5-001"; exon_number 10;
ENm002.contig1	ExonAligner	CDS	213431	213628	.	+	0	gene_id "AC004039.5-001"; transcript_id "AC004039.5-001"; exon_number 11;
ENm002.contig1	ExonAligner	CDS	212970	213103	.	+	2	gene_id "AC004039.5-001"; transcript_id "AC004039.5-001"; exon_number 12;
ENm002.contig1	ExonAligner	CDS	210004	210103	.	+	0	gene_id "AC004039.5-001"; transcript_id "AC004039.5-001"; exon_number 13;
ENm002.contig1	ExonAligner	CDS	209191	209275	.	+	1	gene_id "AC004039.5-001"; transcript_id "AC004039.5-001"; exon_number 14;
ENm002.contig1	ExonAligner	CDS	208934	209078	.	+	2	gene_id "AC004039.5-001"; transcript_id "AC004039.5-001"; exon_number 15;
ENm002.contig1	ExonAligner	CDS	199829	200102	.	+	0	gene_id "AC004039.5-001"; transcript_id "AC004039.5-001"; exon_number 16;
ENm002.contig1	ExonAligner	CDS	229700	229748	.	+	1	gene_id "AC004039.5-002"; transcript_id "AC004039.5-002"; exon_number 1;
ENm002.contig1	ExonAligner	CDS	227643	227767	.	+	0	gene_id "AC004039.5-002"; transcript_id "AC004039.5-002"; exon_number 2;
ENm002.contig1	ExonAligner	CDS	227136	227204	.	+	0	gene_id "AC004039.5-002"; transcript_id "AC004039.5-002"; exon_number 3;
ENm002.contig1	ExonAligner	CDS	226792	226845	.	+	0	gene_id "AC004039.5-002"; transcript_id "AC004039.5-002"; exon_number 4;
ENm002.contig1	ExonAligner	CDS	223764	223889	.	+	0	gene_id "AC004039.5-002"; transcript_id "AC004039.5-002"; exon_number 5;
ENm002.contig1	ExonAligner	CDS	223082	223186	.	+	0	gene_id "AC004039.5-002"; transcript_id "AC004039.5-002"; exon_number 6;
ENm002.contig1	ExonAligner	CDS	222691	222871	.	+	1	gene_id "AC004039.5-002"; transcript_id "AC004039.5-002"; exon_number 7;
ENm002.contig1	ExonAligner	CDS	222164	222320	.	+	2	gene_id "AC004039.5-002"; transcript_id "AC004039.5-002"; exon_number 8;
ENm002.contig1	ExonAligner	CDS	216060	216149	.	+	2	gene_id "AC004039.5-002"; transcript_id "AC004039.5-002"; exon_number 10;
ENm002.contig1	ExonAligner	CDS	213899	214073	.	+	0	gene_id "AC004039.5-002"; transcript_id "AC004039.5-002"; exon_number 11;
ENm002.contig1	ExonAligner	CDS	213431	213628	.	+	0	gene_id "AC004039.5-002"; transcript_id "AC004039.5-002"; exon_number 12;
ENm002.contig1	ExonAligner	CDS	212970	213103	.	+	2	gene_id "AC004039.5-002"; transcript_id "AC004039.5-002"; exon_number 13;
ENm002.contig1	ExonAligner	CDS	210004	210103	.	+	0	gene_id "AC004039.5-002"; transcript_id "AC004039.5-002"; exon_number 14;
ENm002.contig1	ExonAligner	CDS	209191	209275	.	+	1	gene_id "AC004039.5-002"; transcript_id "AC004039.5-002"; exon_number 15;
ENm002.contig1	ExonAligner	CDS	208934	209078	.	+	2	gene_id "AC004039.5-002"; transcript_id "AC004039.5-002"; exon_number 16;
ENm002.contig1	ExonAligner	CDS	199829	200102	.	+	0	gene_id "AC004039.5-002"; transcript_id "AC004039.5-002"; exon_number 17;
ENm002.contig1	ExonAligner	CDS	229700	229748	.	+	1	gene_id "AC004039.5-006"; transcript_id "AC004039.5-006"; exon_number 1;
ENm002.contig1	ExonAligner	CDS	227643	227767	.	+	0	gene_id "AC004039.5-006"; transcript_id "AC004039.5-006"; exon_number 2;
ENm002.contig1	ExonAligner	CDS	227136	227204	.	+	0	gene_id "AC004039.5-006"; transcript_id "AC004039.5-006"; exon_number 3;
ENm002.contig1	ExonAligner	CDS	226792	226845	.	+	0	gene_id "AC004039.5-006"; transcript_id "AC004039.5-006"; exon_number 4;
ENm002.contig1	ExonAligner	CDS	223082	223186	.	+	0	gene_id "AC004039.5-006"; transcript_id "AC004039.5-006"; exon_number 5;
ENm002.contig1	ExonAligner	CDS	222722	222871	.	+	0	gene_id "AC004039.5-006"; transcript_id "AC004039.5-006"; exon_number 6;
ENm002.contig1	ExonAligner	CDS	209191	209275	.	+	1	gene_id "AC004039.5-007"; transcript_id "AC004039.5-007"; exon_number 1;
ENm002.contig1	ExonAligner	CDS	208934	209078	.	+	2	gene_id "AC004039.5-007"; transcript_id "AC004039.5-007"; exon_number 2;
ENm002.contig1	ExonAligner	CDS	199829	200102	.	+	0	gene_id "AC004039.5-007"; transcript_id "AC004039.5-007"; exon_number 3;
ENm002.contig1	ExonAligner	CDS	183029	183178	.	-	0	gene_id "AC004775.1-001"; transcript_id "AC004775.1-001"; exon_number 4;
ENm002.contig1	ExonAligner	CDS	181924	182155	.	-	0	gene_id "AC004775.1-001"; transcript_id "AC004775.1-001"; exon_number 5;
ENm002.contig1	ExonAligner	CDS	181939	182104	.	+	1	gene_id "AC004775.2-002"; transcript_id "AC004775.2-002"; exon_number 1;
ENm002.contig1	ExonAligner	CDS	169336	169526	.	+	0	gene_id "AC004775.2-002"; transcript_id "AC004775.2-002"; exon_number 2;
ENm002.contig1	ExonAligner	CDS	169083	169215	.	+	1	gene_id "AC004775.2-002"; transcript_id "AC004775.2-002"; exon_number 3;
ENm002.contig1	ExonAligner	CDS	168757	168925	.	+	2	gene_id "AC004775.2-002"; transcript_id "AC004775.2-002"; exon_number 4;
ENm002.contig1	ExonAligner	CDS	168239	168335	.	+	0	gene_id "AC004775.2-002"; transcript_id "AC004775.2-002"; exon_number 5;
ENm002.contig1	ExonAligner	CDS	167575	167736	.	+	0	gene_id "AC004775.2-002"; transcript_id "AC004775.2-002"; exon_number 6;
ENm002.contig1	ExonAligner	CDS	166558	166744	.	+	1	gene_id "AC004775.2-002"; transcript_id "AC004775.2-002"; exon_number 7;
ENm002.contig1	ExonAligner	CDS	166040	166235	.	+	2	gene_id "AC004775.2-002"; transcript_id "AC004775.2-002"; exon_number 8;
ENm002.contig1	ExonAligner	CDS	164338	164458	.	+	0	gene_id "AC004775.2-002"; transcript_id "AC004775.2-002"; exon_number 9;
ENm002.contig1	ExonAligner	CDS	152505	152534	.	+	0	gene_id "AC004775.2-002"; transcript_id "AC004775.2-002"; exon_number 10;
ENm002.contig1	ExonAligner	CDS	111199	112851	.	-	0	gene_id "AC004775.3-001"; transcript_id "AC004775.3-001"; exon_number 1;
ENm002.contig1	ExonAligner	CDS	99203	99535	.	+	0	gene_id "AC004775.4-001"; transcript_id "AC004775.4-001"; exon_number 1;
ENm002.contig1	ExonAligner	CDS	98820	99092	.	+	0	gene_id "AC004775.4-001"; transcript_id "AC004775.4-001"; exon_number 2;
ENm002.contig1	ExonAligner	CDS	98553	98691	.	+	1	gene_id "AC004775.4-001"; transcript_id "AC004775.4-001"; exon_number 3;
ENm002.contig1	ExonAligner	CDS	97915	98466	.	+	1	gene_id "AC004775.4-001"; transcript_id "AC004775.4-001"; exon_number 4;
ENm002.contig1	ExonAligner	CDS	97564	97761	.	+	1	gene_id "AC004775.4-001"; transcript_id "AC004775.4-001"; exon_number 5;
ENm002.contig1	ExonAligner	CDS	96910	96965	.	+	0	gene_id "AC004775.4-001"; transcript_id "AC004775.4-001"; exon_number 6;
ENm002.contig1	ExonAligner	CDS	95898	96827	.	+	0	gene_id "AC004775.4-001"; transcript_id "AC004775.4-001"; exon_number 7;
ENm002.contig1	ExonAligner	CDS	99218	99535	.	+	0	gene_id "AC004775.4-002"; transcript_id "AC004775.4-002"; exon_number 1;
ENm002.contig1	ExonAligner	CDS	98820	99092	.	+	0	gene_id "AC004775.4-002"; transcript_id "AC004775.4-002"; exon_number 2;
ENm002.contig1	ExonAligner	CDS	98553	98691	.	+	1	gene_id "AC004775.4-002"; transcript_id "AC004775.4-002"; exon_number 3;
ENm002.contig1	ExonAligner	CDS	97915	98466	.	+	1	gene_id "AC004775.4-002"; transcript_id "AC004775.4-002"; exon_number 4;
ENm002.contig1	ExonAligner	CDS	97564	97761	.	+	1	gene_id "AC004775.4-002"; transcript_id "AC004775.4-002"; exon_number 5;
ENm002.contig1	ExonAligner	CDS	96910	96965	.	+	0	gene_id "AC004775.4-002"; transcript_id "AC004775.4-002"; exon_number 6;
ENm002.contig1	ExonAligner	CDS	95898	96827	.	+	0	gene_id "AC004775.4-002"; transcript_id "AC004775.4-002"; exon_number 7;
ENm002.contig1	ExonAligner	CDS	99203	99535	.	+	0	gene_id "AC004775.4-007"; transcript_id "AC004775.4-007"; exon_number 1;
ENm002.contig1	ExonAligner	CDS	98820	99092	.	+	0	gene_id "AC004775.4-007"; transcript_id "AC004775.4-007"; exon_number 2;
ENm002.contig1	ExonAligner	CDS	98553	98691	.	+	1	gene_id "AC004775.4-007"; transcript_id "AC004775.4-007"; exon_number 3;
ENm002.contig1	ExonAligner	CDS	97915	98466	.	+	1	gene_id "AC004775.4-007"; transcript_id "AC004775.4-007"; exon_number 4;
ENm002.contig1	ExonAligner	CDS	96910	96965	.	+	0	gene_id "AC004775.4-007"; transcript_id "AC004775.4-007"; exon_number 5;
ENm002.contig1	ExonAligner	CDS	95898	96827	.	+	0	gene_id "AC004775.4-007"; transcript_id "AC004775.4-007"; exon_number 6;
ENm002.contig1	ExonAligner	CDS	95868	96791	.	-	0	gene_id "AC004775.4-003"; transcript_id "AC004775.4-003"; exon_number 1;
ENm002.contig1	ExonAligner	CDS	67163	68088	.	-	2	gene_id "AC004500.1-001"; transcript_id "AC004500.1-001"; exon_number 1;
ENm002.contig1	ExonAligner	CDS	57368	57521	.	-	0	gene_id "AC004500.2-001"; transcript_id "AC004500.2-001"; exon_number 1;
ENm002.contig1	ExonAligner	CDS	55476	55573	.	-	2	gene_id "AC004500.2-001"; transcript_id "AC004500.2-001"; exon_number 2;
ENm002.contig1	ExonAligner	CDS	57368	57521	.	-	0	gene_id "AC004500.2-002"; transcript_id "AC004500.2-002"; exon_number 1;
ENm002.contig1	ExonAligner	CDS	55476	55573	.	-	2	gene_id "AC004500.2-002"; transcript_id "AC004500.2-002"; exon_number 2;
ENm002.contig1	ExonAligner	CDS	57368	57521	.	-	0	gene_id "AC004500.2-005"; transcript_id "AC004500.2-005"; exon_number 1;
ENm002.contig1	ExonAligner	CDS	55476	55573	.	-	2	gene_id "AC004500.2-005"; transcript_id "AC004500.2-005"; exon_number 2;
ENm002.contig1	ExonAligner	CDS	49613	49669	.	-	0	gene_id "AC004500.3-001"; transcript_id "AC004500.3-001"; exon_number 1;
ENm002.contig1	ExonAligner	CDS	49315	49445	.	-	0	gene_id "AC004500.3-001"; transcript_id "AC004500.3-001"; exon_number 2;
ENm002.contig1	ExonAligner	CDS	48793	48829	.	-	1	gene_id "AC004500.3-001"; transcript_id "AC004500.3-001"; exon_number 3;
ENm003.contig1	ExonAligner	CDS	284854	284947	.	+	1	gene_id "AP006216.1-002"; transcript_id "AP006216.1-002"; exon_number 1;
ENm003.contig1	ExonAligner	CDS	279278	279359	.	+	2	gene_id "AP006216.1-002"; transcript_id "AP006216.1-002"; exon_number 2;
ENm003.contig1	ExonAligner	CDS	278868	279052	.	+	1	gene_id "AP006216.1-002"; transcript_id "AP006216.1-002"; exon_number 3;
ENm003.contig1	ExonAligner	CDS	278511	278649	.	+	2	gene_id "AP006216.1-002"; transcript_id "AP006216.1-002"; exon_number 4;
ENm003.contig1	ExonAligner	CDS	277945	278047	.	+	0	gene_id "AP006216.1-002"; transcript_id "AP006216.1-002"; exon_number 5;
ENm003.contig1	ExonAligner	CDS	276608	276819	.	+	2	gene_id "AP006216.1-002"; transcript_id "AP006216.1-002"; exon_number 6;
ENm003.contig1	ExonAligner	CDS	273340	273654	.	+	2	gene_id "AP006216.1-002"; transcript_id "AP006216.1-002"; exon_number 7;
ENm003.contig1	ExonAligner	CDS	272795	272873	.	+	0	gene_id "AP006216.1-002"; transcript_id "AP006216.1-002"; exon_number 8;
ENm003.contig1	ExonAligner	CDS	271023	271113	.	+	1	gene_id "AP006216.1-002"; transcript_id "AP006216.1-002"; exon_number 9;
ENm003.contig1	ExonAligner	CDS	268355	268497	.	+	0	gene_id "AP006216.1-002"; transcript_id "AP006216.1-002"; exon_number 10;
ENm003.contig1	ExonAligner	CDS	284854	284947	.	+	1	gene_id "AP006216.1-001"; transcript_id "AP006216.1-001"; exon_number 1;
ENm003.contig1	ExonAligner	CDS	279278	279359	.	+	2	gene_id "AP006216.1-001"; transcript_id "AP006216.1-001"; exon_number 2;
ENm003.contig1	ExonAligner	CDS	278868	279052	.	+	1	gene_id "AP006216.1-001"; transcript_id "AP006216.1-001"; exon_number 3;
ENm003.contig1	ExonAligner	CDS	278511	278649	.	+	2	gene_id "AP006216.1-001"; transcript_id "AP006216.1-001"; exon_number 4;
ENm003.contig1	ExonAligner	CDS	277945	278047	.	+	0	gene_id "AP006216.1-001"; transcript_id "AP006216.1-001"; exon_number 5;
ENm003.contig1	ExonAligner	CDS	276608	276819	.	+	2	gene_id "AP006216.1-001"; transcript_id "AP006216.1-001"; exon_number 6;
ENm003.contig1	ExonAligner	CDS	273379	274077	.	+	2	gene_id "AP006216.1-001"; transcript_id "AP006216.1-001"; exon_number 7;
ENm003.contig1	ExonAligner	CDS	272795	272873	.	+	0	gene_id "AP006216.1-001"; transcript_id "AP006216.1-001"; exon_number 8;
ENm003.contig1	ExonAligner	CDS	271023	271113	.	+	1	gene_id "AP006216.1-001"; transcript_id "AP006216.1-001"; exon_number 9;
ENm003.contig1	ExonAligner	CDS	268355	268497	.	+	0	gene_id "AP006216.1-001"; transcript_id "AP006216.1-001"; exon_number 10;
ENm003.contig1	ExonAligner	CDS	284854	284945	.	+	2	gene_id "AP006216.1-003"; transcript_id "AP006216.1-003"; exon_number 1;
ENm003.contig1	ExonAligner	CDS	279278	279359	.	+	0	gene_id "AP006216.1-003"; transcript_id "AP006216.1-003"; exon_number 2;
ENm003.contig1	ExonAligner	CDS	278878	279052	.	+	1	gene_id "AP006216.1-003"; transcript_id "AP006216.1-003"; exon_number 3;
ENm003.contig1	ExonAligner	CDS	273818	274080	.	+	1	gene_id "AP006216.1-003"; transcript_id "AP006216.1-003"; exon_number 4;
ENm003.contig1	ExonAligner	CDS	266326	266463	.	+	0	gene_id "AP006216.3-001"; transcript_id "AP006216.3-001"; exon_number 1;
ENm003.contig1	ExonAligner	CDS	264938	265003	.	+	0	gene_id "AP006216.3-001"; transcript_id "AP006216.3-001"; exon_number 2;
ENm003.contig1	ExonAligner	CDS	264716	264802	.	+	0	gene_id "AP006216.3-001"; transcript_id "AP006216.3-001"; exon_number 3;
ENm003.contig1	ExonAligner	CDS	263759	263869	.	+	0	gene_id "AP006216.3-001"; transcript_id "AP006216.3-001"; exon_number 4;
ENm003.contig1	ExonAligner	CDS	263155	263244	.	+	0	gene_id "AP006216.3-001"; transcript_id "AP006216.3-001"; exon_number 5;
ENm003.contig1	ExonAligner	CDS	262612	262676	.	+	2	gene_id "AP006216.3-001"; transcript_id "AP006216.3-001"; exon_number 6;
ENm003.contig1	ExonAligner	CDS	261778	261844	.	+	0	gene_id "AP006216.3-001"; transcript_id "AP006216.3-001"; exon_number 7;
ENm003.contig1	ExonAligner	CDS	261572	261613	.	+	0	gene_id "AP006216.3-001"; transcript_id "AP006216.3-001"; exon_number 8;
ENm003.contig1	ExonAligner	CDS	261062	261184	.	+	0	gene_id "AP006216.3-001"; transcript_id "AP006216.3-001"; exon_number 9;
ENm003.contig1	ExonAligner	CDS	260581	260667	.	+	0	gene_id "AP006216.3-001"; transcript_id "AP006216.3-001"; exon_number 10;
ENm003.contig1	ExonAligner	CDS	259801	259871	.	+	2	gene_id "AP006216.3-001"; transcript_id "AP006216.3-001"; exon_number 11;
ENm003.contig1	ExonAligner	CDS	259244	259334	.	+	0	gene_id "AP006216.3-001"; transcript_id "AP006216.3-001"; exon_number 12;
ENm003.contig1	ExonAligner	CDS	258682	258843	.	+	0	gene_id "AP006216.3-001"; transcript_id "AP006216.3-001"; exon_number 13;
ENm003.contig1	ExonAligner	CDS	258401	258571	.	+	0	gene_id "AP006216.3-001"; transcript_id "AP006216.3-001"; exon_number 14;
ENm003.contig1	ExonAligner	CDS	266326	266462	.	+	2	gene_id "AP006216.3-003"; transcript_id "AP006216.3-003"; exon_number 1;
ENm003.contig1	ExonAligner	CDS	264938	265003	.	+	2	gene_id "AP006216.3-003"; transcript_id "AP006216.3-003"; exon_number 2;
ENm003.contig1	ExonAligner	CDS	264716	264802	.	+	2	gene_id "AP006216.3-003"; transcript_id "AP006216.3-003"; exon_number 3;
ENm003.contig1	ExonAligner	CDS	263759	263869	.	+	2	gene_id "AP006216.3-003"; transcript_id "AP006216.3-003"; exon_number 4;
ENm003.contig1	ExonAligner	CDS	263155	263244	.	+	2	gene_id "AP006216.3-003"; transcript_id "AP006216.3-003"; exon_number 5;
ENm003.contig1	ExonAligner	CDS	262612	262676	.	+	1	gene_id "AP006216.3-003"; transcript_id "AP006216.3-003"; exon_number 6;
ENm003.contig1	ExonAligner	CDS	261778	261844	.	+	2	gene_id "AP006216.3-003"; transcript_id "AP006216.3-003"; exon_number 7;
ENm003.contig1	ExonAligner	CDS	261062	261184	.	+	2	gene_id "AP006216.3-003"; transcript_id "AP006216.3-003"; exon_number 8;
ENm003.contig1	ExonAligner	CDS	260581	260667	.	+	2	gene_id "AP006216.3-003"; transcript_id "AP006216.3-003"; exon_number 9;
ENm003.contig1	ExonAligner	CDS	259801	259871	.	+	1	gene_id "AP006216.3-003"; transcript_id "AP006216.3-003"; exon_number 10;
ENm003.contig1	ExonAligner	CDS	259244	259334	.	+	2	gene_id "AP006216.3-003"; transcript_id "AP006216.3-003"; exon_number 11;
ENm003.contig1	ExonAligner	CDS	258412	258571	.	+	2	gene_id "AP006216.3-003"; transcript_id "AP006216.3-003"; exon_number 12;
ENm003.contig1	ExonAligner	CDS	266326	266461	.	+	1	gene_id "AP006216.3-002"; transcript_id "AP006216.3-002"; exon_number 1;
ENm003.contig1	ExonAligner	CDS	264938	265003	.	+	1	gene_id "AP006216.3-002"; transcript_id "AP006216.3-002"; exon_number 2;
ENm003.contig1	ExonAligner	CDS	263759	263869	.	+	1	gene_id "AP006216.3-002"; transcript_id "AP006216.3-002"; exon_number 3;
ENm003.contig1	ExonAligner	CDS	263155	263244	.	+	1	gene_id "AP006216.3-002"; transcript_id "AP006216.3-002"; exon_number 4;
ENm003.contig1	ExonAligner	CDS	262612	262676	.	+	0	gene_id "AP006216.3-002"; transcript_id "AP006216.3-002"; exon_number 5;
ENm003.contig1	ExonAligner	CDS	261778	261844	.	+	1	gene_id "AP006216.3-002"; transcript_id "AP006216.3-002"; exon_number 6;
ENm003.contig1	ExonAligner	CDS	261572	261613	.	+	1	gene_id "AP006216.3-002"; transcript_id "AP006216.3-002"; exon_number 7;
ENm003.contig1	ExonAligner	CDS	261062	261184	.	+	1	gene_id "AP006216.3-002"; transcript_id "AP006216.3-002"; exon_number 8;
ENm003.contig1	ExonAligner	CDS	260581	260667	.	+	1	gene_id "AP006216.3-002"; transcript_id "AP006216.3-002"; exon_number 9;
ENm003.contig1	ExonAligner	CDS	259801	259871	.	+	0	gene_id "AP006216.3-002"; transcript_id "AP006216.3-002"; exon_number 10;
ENm003.contig1	ExonAligner	CDS	259244	259334	.	+	1	gene_id "AP006216.3-002"; transcript_id "AP006216.3-002"; exon_number 11;
ENm003.contig1	ExonAligner	CDS	258682	258843	.	+	1	gene_id "AP006216.3-002"; transcript_id "AP006216.3-002"; exon_number 12;
ENm003.contig1	ExonAligner	CDS	258402	258571	.	+	1	gene_id "AP006216.3-002"; transcript_id "AP006216.3-002"; exon_number 13;
ENm003.contig1	ExonAligner	CDS	255407	256355	.	+	1	gene_id "AP006216.4-001"; transcript_id "AP006216.4-001"; exon_number 1;
ENm003.contig1	ExonAligner	CDS	254940	255039	.	+	2	gene_id "AP006216.4-001"; transcript_id "AP006216.4-001"; exon_number 2;
ENm003.contig1	ExonAligner	CDS	254813	254852	.	+	0	gene_id "AP006216.4-001"; transcript_id "AP006216.4-001"; exon_number 3;
ENm003.contig1	ExonAligner	CDS	255407	255740	.	+	1	gene_id "AP006216.4-002"; transcript_id "AP006216.4-002"; exon_number 1;
ENm003.contig1	ExonAligner	CDS	254940	255039	.	+	2	gene_id "AP006216.4-002"; transcript_id "AP006216.4-002"; exon_number 2;
ENm003.contig1	ExonAligner	CDS	254813	254852	.	+	0	gene_id "AP006216.4-002"; transcript_id "AP006216.4-002"; exon_number 3;
ENm003.contig1	ExonAligner	CDS	128824	128985	.	+	1	gene_id "AP006216.9-003"; transcript_id "AP006216.9-003"; exon_number 11;
ENm003.contig1	ExonAligner	CDS	105053	105116	.	+	2	gene_id "AP006216.9-003"; transcript_id "AP006216.9-003"; exon_number 12;
ENm003.contig1	ExonAligner	CDS	101390	101486	.	+	2	gene_id "AP006216.9-003"; transcript_id "AP006216.9-003"; exon_number 13;
ENm004.contig3	ExonAligner	CDS	547750	547991	.	+	2	gene_id "RP11-247I13.2-001"; transcript_id "RP11-247I13.2-001"; exon_number 1;
ENm004.contig3	ExonAligner	CDS	547129	547290	.	+	2	gene_id "RP11-247I13.2-001"; transcript_id "RP11-247I13.2-001"; exon_number 2;
ENm004.contig3	ExonAligner	CDS	546287	546625	.	+	2	gene_id "RP11-247I13.2-001"; transcript_id "RP11-247I13.2-001"; exon_number 3;
ENm004.contig3	ExonAligner	CDS	545011	545143	.	+	0	gene_id "RP11-247I13.2-001"; transcript_id "RP11-247I13.2-001"; exon_number 4;
ENm004.contig3	ExonAligner	CDS	543651	543729	.	+	1	gene_id "RP11-247I13.2-001"; transcript_id "RP11-247I13.2-001"; exon_number 5;
ENm004.contig3	ExonAligner	CDS	539030	539166	.	+	0	gene_id "RP11-247I13.2-001"; transcript_id "RP11-247I13.2-001"; exon_number 6;
ENm004.contig3	ExonAligner	CDS	538413	538486	.	+	2	gene_id "RP11-247I13.2-001"; transcript_id "RP11-247I13.2-001"; exon_number 7;
ENm004.contig3	ExonAligner	CDS	537204	537381	.	+	0	gene_id "RP11-247I13.2-001"; transcript_id "RP11-247I13.2-001"; exon_number 8;
ENm004.contig3	ExonAligner	CDS	536759	536824	.	+	0	gene_id "RP11-247I13.2-001"; transcript_id "RP11-247I13.2-001"; exon_number 9;
ENm004.contig3	ExonAligner	CDS	532575	532771	.	+	2	gene_id "RP11-247I13.2-001"; transcript_id "RP11-247I13.2-001"; exon_number 10;
ENm004.contig3	ExonAligner	CDS	530503	530682	.	+	2	gene_id "RP11-247I13.2-001"; transcript_id "RP11-247I13.2-001"; exon_number 11;
ENm004.contig3	ExonAligner	CDS	530165	530300	.	+	0	gene_id "RP11-247I13.2-001"; transcript_id "RP11-247I13.2-001"; exon_number 12;
ENm004.contig3	ExonAligner	CDS	529082	529257	.	+	2	gene_id "RP11-247I13.2-001"; transcript_id "RP11-247I13.2-001"; exon_number 13;
ENm004.contig3	ExonAligner	CDS	520397	520524	.	+	1	gene_id "RP11-247I13.2-001"; transcript_id "RP11-247I13.2-001"; exon_number 14;
ENm004.contig3	ExonAligner	CDS	517997	518070	.	+	0	gene_id "RP11-247I13.2-001"; transcript_id "RP11-247I13.2-001"; exon_number 15;
ENm004.contig3	ExonAligner	CDS	505194	505289	.	+	0	gene_id "RP11-247I13.2-001"; transcript_id "RP11-247I13.2-001"; exon_number 16;
ENm004.contig3	ExonAligner	CDS	547750	547991	.	+	2	gene_id "RP11-247I13.2-003"; transcript_id "RP11-247I13.2-003"; exon_number 1;
ENm004.contig3	ExonAligner	CDS	547129	547290	.	+	2	gene_id "RP11-247I13.2-003"; transcript_id "RP11-247I13.2-003"; exon_number 2;
ENm004.contig3	ExonAligner	CDS	546287	546625	.	+	2	gene_id "RP11-247I13.2-003"; transcript_id "RP11-247I13.2-003"; exon_number 3;
ENm004.contig3	ExonAligner	CDS	545011	545143	.	+	0	gene_id "RP11-247I13.2-003"; transcript_id "RP11-247I13.2-003"; exon_number 4;
ENm004.contig3	ExonAligner	CDS	543651	543729	.	+	1	gene_id "RP11-247I13.2-003"; transcript_id "RP11-247I13.2-003"; exon_number 5;
ENm004.contig3	ExonAligner	CDS	539033	539166	.	+	0	gene_id "RP11-247I13.2-003"; transcript_id "RP11-247I13.2-003"; exon_number 6;
ENm004.contig3	ExonAligner	CDS	538413	538486	.	+	2	gene_id "RP11-247I13.2-003"; transcript_id "RP11-247I13.2-003"; exon_number 7;
ENm004.contig3	ExonAligner	CDS	537204	537381	.	+	0	gene_id "RP11-247I13.2-003"; transcript_id "RP11-247I13.2-003"; exon_number 8;
ENm004.contig3	ExonAligner	CDS	536759	536824	.	+	0	gene_id "RP11-247I13.2-003"; transcript_id "RP11-247I13.2-003"; exon_number 9;
ENm004.contig3	ExonAligner	CDS	532575	532807	.	+	2	gene_id "RP11-247I13.2-003"; transcript_id "RP11-247I13.2-003"; exon_number 10;
ENm004.contig3	ExonAligner	CDS	530503	530682	.	+	2	gene_id "RP11-247I13.2-003"; transcript_id "RP11-247I13.2-003"; exon_number 11;
ENm004.contig3	ExonAligner	CDS	530165	530300	.	+	0	gene_id "RP11-247I13.2-003"; transcript_id "RP11-247I13.2-003"; exon_number 12;
ENm004.contig3	ExonAligner	CDS	529082	529257	.	+	2	gene_id "RP11-247I13.2-003"; transcript_id "RP11-247I13.2-003"; exon_number 13;
ENm004.contig3	ExonAligner	CDS	525435	525636	.	+	0	gene_id "RP11-247I13.2-003"; transcript_id "RP11-247I13.2-003"; exon_number 14;
ENm004.contig3	ExonAligner	CDS	524607	524893	.	+	2	gene_id "RP11-247I13.2-003"; transcript_id "RP11-247I13.2-003"; exon_number 15;
ENm004.contig3	ExonAligner	CDS	520397	520524	.	+	1	gene_id "RP11-247I13.2-003"; transcript_id "RP11-247I13.2-003"; exon_number 16;
ENm004.contig3	ExonAligner	CDS	517997	518070	.	+	0	gene_id "RP11-247I13.2-003"; transcript_id "RP11-247I13.2-003"; exon_number 17;
ENm004.contig3	ExonAligner	CDS	505194	505289	.	+	0	gene_id "RP11-247I13.2-003"; transcript_id "RP11-247I13.2-003"; exon_number 18;
ENm004.contig3	ExonAligner	CDS	547750	547991	.	+	2	gene_id "RP11-247I13.2-002"; transcript_id "RP11-247I13.2-002"; exon_number 1;
ENm004.contig3	ExonAligner	CDS	547129	547290	.	+	2	gene_id "RP11-247I13.2-002"; transcript_id "RP11-247I13.2-002"; exon_number 2;
ENm004.contig3	ExonAligner	CDS	546287	546625	.	+	2	gene_id "RP11-247I13.2-002"; transcript_id "RP11-247I13.2-002"; exon_number 3;
ENm004.contig3	ExonAligner	CDS	545011	545143	.	+	0	gene_id "RP11-247I13.2-002"; transcript_id "RP11-247I13.2-002"; exon_number 4;
ENm004.contig3	ExonAligner	CDS	543651	543729	.	+	1	gene_id "RP11-247I13.2-002"; transcript_id "RP11-247I13.2-002"; exon_number 5;
ENm004.contig3	ExonAligner	CDS	539033	539166	.	+	0	gene_id "RP11-247I13.2-002"; transcript_id "RP11-247I13.2-002"; exon_number 6;
ENm004.contig3	ExonAligner	CDS	538413	538486	.	+	2	gene_id "RP11-247I13.2-002"; transcript_id "RP11-247I13.2-002"; exon_number 7;
ENm004.contig3	ExonAligner	CDS	537204	537381	.	+	0	gene_id "RP11-247I13.2-002"; transcript_id "RP11-247I13.2-002"; exon_number 8;
ENm004.contig3	ExonAligner	CDS	536759	536824	.	+	0	gene_id "RP11-247I13.2-002"; transcript_id "RP11-247I13.2-002"; exon_number 9;
ENm004.contig3	ExonAligner	CDS	532575	532807	.	+	2	gene_id "RP11-247I13.2-002"; transcript_id "RP11-247I13.2-002"; exon_number 10;
ENm004.contig3	ExonAligner	CDS	530503	530682	.	+	2	gene_id "RP11-247I13.2-002"; transcript_id "RP11-247I13.2-002"; exon_number 11;
ENm004.contig3	ExonAligner	CDS	530165	530300	.	+	0	gene_id "RP11-247I13.2-002"; transcript_id "RP11-247I13.2-002"; exon_number 12;
ENm004.contig3	ExonAligner	CDS	529082	529257	.	+	2	gene_id "RP11-247I13.2-002"; transcript_id "RP11-247I13.2-002"; exon_number 13;
ENm004.contig3	ExonAligner	CDS	525435	525636	.	+	0	gene_id "RP11-247I13.2-002"; transcript_id "RP11-247I13.2-002"; exon_number 14;
ENm004.contig3	ExonAligner	CDS	524607	524893	.	+	2	gene_id "RP11-247I13.2-002"; transcript_id "RP11-247I13.2-002"; exon_number 15;
ENm004.contig3	ExonAligner	CDS	520397	520524	.	+	1	gene_id "RP11-247I13.2-002"; transcript_id "RP11-247I13.2-002"; exon_number 16;
ENm004.contig3	ExonAligner	CDS	517997	518070	.	+	0	gene_id "RP11-247I13.2-002"; transcript_id "RP11-247I13.2-002"; exon_number 17;
ENm004.contig3	ExonAligner	CDS	505194	505289	.	+	0	gene_id "RP11-247I13.2-002"; transcript_id "RP11-247I13.2-002"; exon_number 18;
ENm004.contig3	ExonAligner	CDS	547750	547991	.	+	2	gene_id "RP11-247I13.2-005"; transcript_id "RP11-247I13.2-005"; exon_number 1;
ENm004.contig3	ExonAligner	CDS	547129	547290	.	+	2	gene_id "RP11-247I13.2-005"; transcript_id "RP11-247I13.2-005"; exon_number 2;
ENm004.contig3	ExonAligner	CDS	546287	546625	.	+	2	gene_id "RP11-247I13.2-005"; transcript_id "RP11-247I13.2-005"; exon_number 3;
ENm004.contig3	ExonAligner	CDS	545011	545143	.	+	0	gene_id "RP11-247I13.2-005"; transcript_id "RP11-247I13.2-005"; exon_number 4;
ENm004.contig3	ExonAligner	CDS	543651	543729	.	+	1	gene_id "RP11-247I13.2-005"; transcript_id "RP11-247I13.2-005"; exon_number 5;
ENm004.contig3	ExonAligner	CDS	539033	539166	.	+	0	gene_id "RP11-247I13.2-005"; transcript_id "RP11-247I13.2-005"; exon_number 6;
ENm004.contig3	ExonAligner	CDS	538413	538486	.	+	2	gene_id "RP11-247I13.2-005"; transcript_id "RP11-247I13.2-005"; exon_number 7;
ENm004.contig3	ExonAligner	CDS	537204	537381	.	+	0	gene_id "RP11-247I13.2-005"; transcript_id "RP11-247I13.2-005"; exon_number 8;
ENm004.contig3	ExonAligner	CDS	532575	532807	.	+	2	gene_id "RP11-247I13.2-005"; transcript_id "RP11-247I13.2-005"; exon_number 9;
ENm004.contig3	ExonAligner	CDS	530503	530682	.	+	2	gene_id "RP11-247I13.2-005"; transcript_id "RP11-247I13.2-005"; exon_number 10;
ENm004.contig3	ExonAligner	CDS	530165	530300	.	+	0	gene_id "RP11-247I13.2-005"; transcript_id "RP11-247I13.2-005"; exon_number 11;
ENm004.contig3	ExonAligner	CDS	529082	529257	.	+	2	gene_id "RP11-247I13.2-005"; transcript_id "RP11-247I13.2-005"; exon_number 12;
ENm004.contig3	ExonAligner	CDS	525435	525636	.	+	0	gene_id "RP11-247I13.2-005"; transcript_id "RP11-247I13.2-005"; exon_number 13;
ENm004.contig3	ExonAligner	CDS	524607	524893	.	+	2	gene_id "RP11-247I13.2-005"; transcript_id "RP11-247I13.2-005"; exon_number 14;
ENm004.contig3	ExonAligner	CDS	520397	520524	.	+	1	gene_id "RP11-247I13.2-005"; transcript_id "RP11-247I13.2-005"; exon_number 15;
ENm004.contig3	ExonAligner	CDS	517997	518070	.	+	0	gene_id "RP11-247I13.2-005"; transcript_id "RP11-247I13.2-005"; exon_number 16;
ENm004.contig3	ExonAligner	CDS	505194	505289	.	+	0	gene_id "RP11-247I13.2-005"; transcript_id "RP11-247I13.2-005"; exon_number 17;
ENm004.contig3	ExonAligner	CDS	524607	524877	.	+	2	gene_id "RP11-247I13.2-006"; transcript_id "RP11-247I13.2-006"; exon_number 1;
ENm004.contig3	ExonAligner	CDS	520397	520524	.	+	1	gene_id "RP11-247I13.2-006"; transcript_id "RP11-247I13.2-006"; exon_number 2;
ENm004.contig3	ExonAligner	CDS	517997	518070	.	+	0	gene_id "RP11-247I13.2-006"; transcript_id "RP11-247I13.2-006"; exon_number 3;
ENm004.contig3	ExonAligner	CDS	505194	505289	.	+	0	gene_id "RP11-247I13.2-006"; transcript_id "RP11-247I13.2-006"; exon_number 4;
ENm004.contig3	ExonAligner	CDS	488416	488586	.	-	1	gene_id "RP5-858B16.1-001"; transcript_id "RP5-858B16.1-001"; exon_number 2;
ENm004.contig3	ExonAligner	CDS	487475	487546	.	-	1	gene_id "RP5-858B16.1-001"; transcript_id "RP5-858B16.1-001"; exon_number 3;
ENm004.contig3	ExonAligner	CDS	483468	483578	.	-	1	gene_id "RP5-858B16.1-001"; transcript_id "RP5-858B16.1-001"; exon_number 4;
ENm004.contig3	ExonAligner	CDS	481519	481607	.	-	1	gene_id "RP5-858B16.1-001"; transcript_id "RP5-858B16.1-001"; exon_number 5;
ENm004.contig3	ExonAligner	CDS	476187	476304	.	-	2	gene_id "RP5-858B16.1-001"; transcript_id "RP5-858B16.1-001"; exon_number 6;
ENm004.contig3	ExonAligner	CDS	470170	470266	.	-	1	gene_id "RP5-858B16.1-001"; transcript_id "RP5-858B16.1-001"; exon_number 7;
ENm004.contig3	ExonAligner	CDS	464913	465063	.	-	0	gene_id "RP5-858B16.1-001"; transcript_id "RP5-858B16.1-001"; exon_number 8;
ENm004.contig3	ExonAligner	CDS	461058	461213	.	-	2	gene_id "RP5-858B16.1-001"; transcript_id "RP5-858B16.1-001"; exon_number 9;
ENm004.contig3	ExonAligner	CDS	458924	458988	.	-	2	gene_id "RP5-858B16.1-001"; transcript_id "RP5-858B16.1-001"; exon_number 10;
ENm004.contig3	ExonAligner	CDS	456905	456996	.	-	0	gene_id "RP5-858B16.1-001"; transcript_id "RP5-858B16.1-001"; exon_number 11;
ENm004.contig3	ExonAligner	CDS	455242	455302	.	-	1	gene_id "RP5-858B16.1-001"; transcript_id "RP5-858B16.1-001"; exon_number 12;
ENm004.contig3	ExonAligner	CDS	452003	452127	.	-	0	gene_id "RP5-858B16.1-001"; transcript_id "RP5-858B16.1-001"; exon_number 13;
ENm004.contig3	ExonAligner	CDS	450973	451048	.	-	1	gene_id "RP5-858B16.1-001"; transcript_id "RP5-858B16.1-001"; exon_number 14;
ENm004.contig3	ExonAligner	CDS	450562	450734	.	-	0	gene_id "RP5-858B16.1-001"; transcript_id "RP5-858B16.1-001"; exon_number 15;
ENm004.contig3	ExonAligner	CDS	449976	450045	.	-	1	gene_id "RP5-858B16.1-001"; transcript_id "RP5-858B16.1-001"; exon_number 16;
ENm004.contig3	ExonAligner	CDS	449408	449500	.	-	0	gene_id "RP5-858B16.1-001"; transcript_id "RP5-858B16.1-001"; exon_number 17;
ENm004.contig3	ExonAligner	CDS	448976	449052	.	-	0	gene_id "RP5-858B16.1-001"; transcript_id "RP5-858B16.1-001"; exon_number 18;
ENm004.contig3	ExonAligner	CDS	447951	448047	.	-	1	gene_id "RP5-858B16.1-001"; transcript_id "RP5-858B16.1-001"; exon_number 19;
ENm004.contig3	ExonAligner	CDS	446341	446431	.	-	0	gene_id "RP5-858B16.1-001"; transcript_id "RP5-858B16.1-001"; exon_number 20;
ENm004.contig3	ExonAligner	CDS	444270	444430	.	-	2	gene_id "RP5-858B16.1-001"; transcript_id "RP5-858B16.1-001"; exon_number 21;
ENm004.contig3	ExonAligner	CDS	443753	443821	.	-	0	gene_id "RP5-858B16.1-001"; transcript_id "RP5-858B16.1-001"; exon_number 22;
ENm004.contig3	ExonAligner	CDS	443093	443161	.	-	0	gene_id "RP5-858B16.1-001"; transcript_id "RP5-858B16.1-001"; exon_number 23;
ENm004.contig3	ExonAligner	CDS	442800	442970	.	-	0	gene_id "RP5-858B16.1-001"; transcript_id "RP5-858B16.1-001"; exon_number 24;
ENm004.contig3	ExonAligner	CDS	442286	442512	.	-	0	gene_id "RP5-858B16.1-001"; transcript_id "RP5-858B16.1-001"; exon_number 25;
ENm004.contig3	ExonAligner	CDS	441631	441696	.	-	1	gene_id "RP5-858B16.1-001"; transcript_id "RP5-858B16.1-001"; exon_number 26;
ENm004.contig3	ExonAligner	CDS	441287	441467	.	-	1	gene_id "RP5-858B16.1-001"; transcript_id "RP5-858B16.1-001"; exon_number 27;
ENm004.contig3	ExonAligner	CDS	440064	440190	.	-	0	gene_id "RP5-858B16.1-001"; transcript_id "RP5-858B16.1-001"; exon_number 28;
ENm004.contig3	ExonAligner	CDS	439876	439948	.	-	2	gene_id "RP5-858B16.1-001"; transcript_id "RP5-858B16.1-001"; exon_number 29;
ENm004.contig3	ExonAligner	CDS	439350	439461	.	-	1	gene_id "RP5-858B16.1-001"; transcript_id "RP5-858B16.1-001"; exon_number 30;
ENm004.contig3	ExonAligner	CDS	439172	439279	.	-	0	gene_id "RP5-858B16.1-001"; transcript_id "RP5-858B16.1-001"; exon_number 31;
ENm004.contig3	ExonAligner	CDS	437941	438168	.	+	0	gene_id "RP5-858B16.2-007"; transcript_id "RP5-858B16.2-007"; exon_number 1;
ENm004.contig3	ExonAligner	CDS	437275	437429	.	+	2	gene_id "RP5-858B16.2-007"; transcript_id "RP5-858B16.2-007"; exon_number 2;
ENm004.contig3	ExonAligner	CDS	436880	437020	.	+	2	gene_id "RP5-858B16.2-007"; transcript_id "RP5-858B16.2-007"; exon_number 3;
ENm004.contig3	ExonAligner	CDS	436570	436702	.	+	0	gene_id "RP5-858B16.2-007"; transcript_id "RP5-858B16.2-007"; exon_number 4;
ENm004.contig3	ExonAligner	CDS	436126	436356	.	+	0	gene_id "RP5-858B16.2-007"; transcript_id "RP5-858B16.2-007"; exon_number 5;
ENm004.contig3	ExonAligner	CDS	434702	434867	.	+	1	gene_id "RP5-858B16.2-007"; transcript_id "RP5-858B16.2-007"; exon_number 6;
ENm004.contig3	ExonAligner	CDS	433275	433327	.	+	0	gene_id "RP5-858B16.2-007"; transcript_id "RP5-858B16.2-007"; exon_number 7;
ENm004.contig3	ExonAligner	CDS	437941	438168	.	+	0	gene_id "RP5-858B16.2-001"; transcript_id "RP5-858B16.2-001"; exon_number 1;
ENm004.contig3	ExonAligner	CDS	437275	437429	.	+	2	gene_id "RP5-858B16.2-001"; transcript_id "RP5-858B16.2-001"; exon_number 2;
ENm004.contig3	ExonAligner	CDS	436880	437020	.	+	2	gene_id "RP5-858B16.2-001"; transcript_id "RP5-858B16.2-001"; exon_number 3;
ENm004.contig3	ExonAligner	CDS	436570	436702	.	+	0	gene_id "RP5-858B16.2-001"; transcript_id "RP5-858B16.2-001"; exon_number 4;
ENm004.contig3	ExonAligner	CDS	436126	436356	.	+	0	gene_id "RP5-858B16.2-001"; transcript_id "RP5-858B16.2-001"; exon_number 5;
ENm004.contig3	ExonAligner	CDS	412588	412763	.	+	2	gene_id "RP5-858B16.2-001"; transcript_id "RP5-858B16.2-001"; exon_number 6;
ENm004.contig3	ExonAligner	CDS	403524	403603	.	+	1	gene_id "RP5-858B16.2-001"; transcript_id "RP5-858B16.2-001"; exon_number 7;
ENm004.contig3	ExonAligner	CDS	437941	438166	.	+	1	gene_id "RP5-858B16.2-004"; transcript_id "RP5-858B16.2-004"; exon_number 1;
ENm004.contig3	ExonAligner	CDS	437389	437429	.	+	0	gene_id "RP5-858B16.2-004"; transcript_id "RP5-858B16.2-004"; exon_number 2;
ENm004.contig3	ExonAligner	CDS	436880	437020	.	+	0	gene_id "RP5-858B16.2-004"; transcript_id "RP5-858B16.2-004"; exon_number 3;
ENm004.contig3	ExonAligner	CDS	436570	436702	.	+	1	gene_id "RP5-858B16.2-004"; transcript_id "RP5-858B16.2-004"; exon_number 4;
ENm004.contig3	ExonAligner	CDS	436126	436356	.	+	1	gene_id "RP5-858B16.2-004"; transcript_id "RP5-858B16.2-004"; exon_number 5;
ENm004.contig3	ExonAligner	CDS	412588	412763	.	+	0	gene_id "RP5-858B16.2-004"; transcript_id "RP5-858B16.2-004"; exon_number 6;
ENm004.contig3	ExonAligner	CDS	403524	403603	.	+	2	gene_id "RP5-858B16.2-004"; transcript_id "RP5-858B16.2-004"; exon_number 7;
ENm004.contig3	ExonAligner	CDS	437941	437990	.	+	2	gene_id "RP5-858B16.2-006"; transcript_id "RP5-858B16.2-006"; exon_number 1;
ENm004.contig3	ExonAligner	CDS	436880	437020	.	+	2	gene_id "RP5-858B16.2-006"; transcript_id "RP5-858B16.2-006"; exon_number 2;
ENm004.contig3	ExonAligner	CDS	436570	436702	.	+	0	gene_id "RP5-858B16.2-006"; transcript_id "RP5-858B16.2-006"; exon_number 3;
ENm004.contig3	ExonAligner	CDS	436126	436356	.	+	0	gene_id "RP5-858B16.2-006"; transcript_id "RP5-858B16.2-006"; exon_number 4;
ENm004.contig3	ExonAligner	CDS	434702	434867	.	+	1	gene_id "RP5-858B16.2-006"; transcript_id "RP5-858B16.2-006"; exon_number 5;
ENm004.contig3	ExonAligner	CDS	433275	433327	.	+	0	gene_id "RP5-858B16.2-006"; transcript_id "RP5-858B16.2-006"; exon_number 6;
ENm004.contig3	ExonAligner	CDS	379529	379600	.	+	0	gene_id "RP4-694E4.2-003"; transcript_id "RP4-694E4.2-003"; exon_number 2;
ENm004.contig3	ExonAligner	CDS	352867	352967	.	+	2	gene_id "RP4-694E4.2-003"; transcript_id "RP4-694E4.2-003"; exon_number 3;
ENm004.contig3	ExonAligner	CDS	352059	352230	.	+	0	gene_id "RP4-694E4.2-003"; transcript_id "RP4-694E4.2-003"; exon_number 4;
ENm004.contig3	ExonAligner	CDS	350701	350772	.	+	0	gene_id "RP4-694E4.2-003"; transcript_id "RP4-694E4.2-003"; exon_number 5;
ENm004.contig3	ExonAligner	CDS	343683	344319	.	+	2	gene_id "RP4-694E4.2-003"; transcript_id "RP4-694E4.2-003"; exon_number 6;
ENm004.contig3	ExonAligner	CDS	380659	380935	.	+	1	gene_id "RP4-694E4.2-001"; transcript_id "RP4-694E4.2-001"; exon_number 1;
ENm004.contig3	ExonAligner	CDS	379529	379600	.	+	1	gene_id "RP4-694E4.2-001"; transcript_id "RP4-694E4.2-001"; exon_number 2;
ENm004.contig3	ExonAligner	CDS	352867	352967	.	+	0	gene_id "RP4-694E4.2-001"; transcript_id "RP4-694E4.2-001"; exon_number 3;
ENm004.contig3	ExonAligner	CDS	352059	352230	.	+	1	gene_id "RP4-694E4.2-001"; transcript_id "RP4-694E4.2-001"; exon_number 4;
ENm004.contig3	ExonAligner	CDS	350701	350772	.	+	1	gene_id "RP4-694E4.2-001"; transcript_id "RP4-694E4.2-001"; exon_number 5;
ENm004.contig3	ExonAligner	CDS	339386	344319	.	+	2	gene_id "RP4-694E4.2-001"; transcript_id "RP4-694E4.2-001"; exon_number 6;
ENm004.contig3	ExonAligner	CDS	335835	335907	.	+	0	gene_id "RP4-694E4.2-001"; transcript_id "RP4-694E4.2-001"; exon_number 7;
ENm004.contig3	ExonAligner	CDS	327005	327475	.	+	0	gene_id "RP4-694E4.2-001"; transcript_id "RP4-694E4.2-001"; exon_number 8;
ENm004.contig3	ExonAligner	CDS	380659	380931	.	+	0	gene_id "RP4-694E4.2-004"; transcript_id "RP4-694E4.2-004"; exon_number 1;
ENm004.contig3	ExonAligner	CDS	379529	379600	.	+	0	gene_id "RP4-694E4.2-004"; transcript_id "RP4-694E4.2-004"; exon_number 2;
ENm004.contig3	ExonAligner	CDS	352867	352967	.	+	2	gene_id "RP4-694E4.2-004"; transcript_id "RP4-694E4.2-004"; exon_number 3;
ENm004.contig3	ExonAligner	CDS	352062	352230	.	+	2	gene_id "RP4-694E4.2-004"; transcript_id "RP4-694E4.2-004"; exon_number 4;
ENm004.contig3	ExonAligner	CDS	308650	308707	.	-	0	gene_id "LL22NC03-113A11.1-012"; transcript_id "LL22NC03-113A11.1-012"; exon_number 1;
ENm004.contig3	ExonAligner	CDS	305099	305177	.	-	2	gene_id "LL22NC03-113A11.1-012"; transcript_id "LL22NC03-113A11.1-012"; exon_number 2;
ENm004.contig3	ExonAligner	CDS	308650	308707	.	-	0	gene_id "LL22NC03-113A11.1-002"; transcript_id "LL22NC03-113A11.1-002"; exon_number 1;
ENm004.contig3	ExonAligner	CDS	305093	305174	.	-	2	gene_id "LL22NC03-113A11.1-002"; transcript_id "LL22NC03-113A11.1-002"; exon_number 2;
ENm004.contig3	ExonAligner	CDS	304329	304369	.	-	1	gene_id "LL22NC03-113A11.1-002"; transcript_id "LL22NC03-113A11.1-002"; exon_number 3;
ENm004.contig3	ExonAligner	CDS	298969	299048	.	-	2	gene_id "LL22NC03-113A11.1-002"; transcript_id "LL22NC03-113A11.1-002"; exon_number 4;
ENm004.contig3	ExonAligner	CDS	297438	297515	.	-	0	gene_id "LL22NC03-113A11.1-002"; transcript_id "LL22NC03-113A11.1-002"; exon_number 5;
ENm004.contig3	ExonAligner	CDS	296144	296193	.	-	0	gene_id "LL22NC03-113A11.1-002"; transcript_id "LL22NC03-113A11.1-002"; exon_number 6;
ENm004.contig3	ExonAligner	CDS	287500	287569	.	-	1	gene_id "LL22NC03-113A11.1-002"; transcript_id "LL22NC03-113A11.1-002"; exon_number 7;
ENm004.contig3	ExonAligner	CDS	282331	282403	.	-	0	gene_id "LL22NC03-113A11.1-002"; transcript_id "LL22NC03-113A11.1-002"; exon_number 8;
ENm004.contig3	ExonAligner	CDS	280147	280208	.	-	2	gene_id "LL22NC03-113A11.1-002"; transcript_id "LL22NC03-113A11.1-002"; exon_number 9;
ENm004.contig3	ExonAligner	CDS	276974	277043	.	-	0	gene_id "LL22NC03-113A11.1-002"; transcript_id "LL22NC03-113A11.1-002"; exon_number 10;
ENm004.contig3	ExonAligner	CDS	276051	276123	.	-	2	gene_id "LL22NC03-113A11.1-002"; transcript_id "LL22NC03-113A11.1-002"; exon_number 11;
ENm004.contig3	ExonAligner	CDS	273918	274021	.	-	1	gene_id "LL22NC03-113A11.1-002"; transcript_id "LL22NC03-113A11.1-002"; exon_number 12;
ENm004.contig3	ExonAligner	CDS	272904	272978	.	-	2	gene_id "LL22NC03-113A11.1-002"; transcript_id "LL22NC03-113A11.1-002"; exon_number 13;
ENm004.contig3	ExonAligner	CDS	271078	271206	.	-	2	gene_id "LL22NC03-113A11.1-002"; transcript_id "LL22NC03-113A11.1-002"; exon_number 14;
ENm004.contig3	ExonAligner	CDS	270650	270705	.	-	2	gene_id "LL22NC03-113A11.1-002"; transcript_id "LL22NC03-113A11.1-002"; exon_number 15;
ENm004.contig3	ExonAligner	CDS	270352	270419	.	-	0	gene_id "LL22NC03-113A11.1-002"; transcript_id "LL22NC03-113A11.1-002"; exon_number 16;
ENm004.contig3	ExonAligner	CDS	263373	263436	.	-	1	gene_id "LL22NC03-113A11.1-002"; transcript_id "LL22NC03-113A11.1-002"; exon_number 17;
ENm004.contig3	ExonAligner	CDS	261724	261754	.	-	0	gene_id "LL22NC03-113A11.1-002"; transcript_id "LL22NC03-113A11.1-002"; exon_number 18;
ENm004.contig3	ExonAligner	CDS	260418	260538	.	-	2	gene_id "LL22NC03-113A11.1-002"; transcript_id "LL22NC03-113A11.1-002"; exon_number 19;
ENm004.contig3	ExonAligner	CDS	256485	256705	.	-	1	gene_id "LL22NC03-113A11.1-002"; transcript_id "LL22NC03-113A11.1-002"; exon_number 20;
ENm004.contig3	ExonAligner	CDS	308650	308707	.	-	0	gene_id "LL22NC03-113A11.1-006"; transcript_id "LL22NC03-113A11.1-006"; exon_number 1;
ENm004.contig3	ExonAligner	CDS	305093	305174	.	-	2	gene_id "LL22NC03-113A11.1-006"; transcript_id "LL22NC03-113A11.1-006"; exon_number 2;
ENm004.contig3	ExonAligner	CDS	304329	304369	.	-	1	gene_id "LL22NC03-113A11.1-006"; transcript_id "LL22NC03-113A11.1-006"; exon_number 3;
ENm004.contig3	ExonAligner	CDS	298969	299048	.	-	2	gene_id "LL22NC03-113A11.1-006"; transcript_id "LL22NC03-113A11.1-006"; exon_number 4;
ENm004.contig3	ExonAligner	CDS	297438	297515	.	-	0	gene_id "LL22NC03-113A11.1-006"; transcript_id "LL22NC03-113A11.1-006"; exon_number 5;
ENm004.contig3	ExonAligner	CDS	296144	296193	.	-	0	gene_id "LL22NC03-113A11.1-006"; transcript_id "LL22NC03-113A11.1-006"; exon_number 6;
ENm004.contig3	ExonAligner	CDS	287500	287569	.	-	1	gene_id "LL22NC03-113A11.1-006"; transcript_id "LL22NC03-113A11.1-006"; exon_number 7;
ENm004.contig3	ExonAligner	CDS	282331	282403	.	-	0	gene_id "LL22NC03-113A11.1-006"; transcript_id "LL22NC03-113A11.1-006"; exon_number 8;
ENm004.contig3	ExonAligner	CDS	280147	280208	.	-	2	gene_id "LL22NC03-113A11.1-006"; transcript_id "LL22NC03-113A11.1-006"; exon_number 9;
ENm004.contig3	ExonAligner	CDS	276974	277043	.	-	0	gene_id "LL22NC03-113A11.1-006"; transcript_id "LL22NC03-113A11.1-006"; exon_number 10;
ENm004.contig3	ExonAligner	CDS	276051	276123	.	-	2	gene_id "LL22NC03-113A11.1-006"; transcript_id "LL22NC03-113A11.1-006"; exon_number 11;
ENm004.contig3	ExonAligner	CDS	273918	274021	.	-	1	gene_id "LL22NC03-113A11.1-006"; transcript_id "LL22NC03-113A11.1-006"; exon_number 12;
ENm004.contig3	ExonAligner	CDS	272904	272978	.	-	2	gene_id "LL22NC03-113A11.1-006"; transcript_id "LL22NC03-113A11.1-006"; exon_number 13;
ENm004.contig3	ExonAligner	CDS	271078	271206	.	-	2	gene_id "LL22NC03-113A11.1-006"; transcript_id "LL22NC03-113A11.1-006"; exon_number 14;
ENm004.contig3	ExonAligner	CDS	270650	270705	.	-	2	gene_id "LL22NC03-113A11.1-006"; transcript_id "LL22NC03-113A11.1-006"; exon_number 15;
ENm004.contig3	ExonAligner	CDS	270352	270419	.	-	0	gene_id "LL22NC03-113A11.1-006"; transcript_id "LL22NC03-113A11.1-006"; exon_number 16;
ENm004.contig3	ExonAligner	CDS	263373	263436	.	-	1	gene_id "LL22NC03-113A11.1-006"; transcript_id "LL22NC03-113A11.1-006"; exon_number 17;
ENm004.contig3	ExonAligner	CDS	261724	261754	.	-	0	gene_id "LL22NC03-113A11.1-006"; transcript_id "LL22NC03-113A11.1-006"; exon_number 18;
ENm004.contig3	ExonAligner	CDS	260418	260538	.	-	2	gene_id "LL22NC03-113A11.1-006"; transcript_id "LL22NC03-113A11.1-006"; exon_number 19;
ENm004.contig3	ExonAligner	CDS	256485	256705	.	-	1	gene_id "LL22NC03-113A11.1-006"; transcript_id "LL22NC03-113A11.1-006"; exon_number 20;
ENm004.contig3	ExonAligner	CDS	250354	250557	.	-	2	gene_id "LL22NC03-113A11.1-006"; transcript_id "LL22NC03-113A11.1-006"; exon_number 21;
ENm004.contig3	ExonAligner	CDS	248442	248577	.	-	2	gene_id "LL22NC03-113A11.1-006"; transcript_id "LL22NC03-113A11.1-006"; exon_number 22;
ENm004.contig3	ExonAligner	CDS	247438	247532	.	-	1	gene_id "LL22NC03-113A11.1-006"; transcript_id "LL22NC03-113A11.1-006"; exon_number 23;
ENm004.contig3	ExonAligner	CDS	239442	239507	.	-	2	gene_id "LL22NC03-113A11.1-006"; transcript_id "LL22NC03-113A11.1-006"; exon_number 24;
ENm004.contig3	ExonAligner	CDS	235722	235878	.	-	2	gene_id "LL22NC03-113A11.1-006"; transcript_id "LL22NC03-113A11.1-006"; exon_number 25;
ENm004.contig3	ExonAligner	CDS	235120	235280	.	-	1	gene_id "LL22NC03-113A11.1-006"; transcript_id "LL22NC03-113A11.1-006"; exon_number 26;
ENm004.contig3	ExonAligner	CDS	229488	229605	.	-	2	gene_id "LL22NC03-113A11.1-006"; transcript_id "LL22NC03-113A11.1-006"; exon_number 27;
ENm004.contig3	ExonAligner	CDS	228846	229013	.	-	1	gene_id "LL22NC03-113A11.1-006"; transcript_id "LL22NC03-113A11.1-006"; exon_number 28;
ENm004.contig3	ExonAligner	CDS	227853	228072	.	-	1	gene_id "LL22NC03-113A11.1-006"; transcript_id "LL22NC03-113A11.1-006"; exon_number 29;
ENm004.contig3	ExonAligner	CDS	226140	226267	.	-	0	gene_id "LL22NC03-113A11.1-006"; transcript_id "LL22NC03-113A11.1-006"; exon_number 30;
ENm004.contig3	ExonAligner	CDS	217779	217884	.	-	1	gene_id "LL22NC03-113A11.1-006"; transcript_id "LL22NC03-113A11.1-006"; exon_number 31;
ENm004.contig3	ExonAligner	CDS	214729	214794	.	-	0	gene_id "LL22NC03-113A11.1-006"; transcript_id "LL22NC03-113A11.1-006"; exon_number 32;
ENm004.contig3	ExonAligner	CDS	208855	209006	.	-	0	gene_id "LL22NC03-113A11.1-006"; transcript_id "LL22NC03-113A11.1-006"; exon_number 33;
ENm004.contig3	ExonAligner	CDS	206081	206158	.	-	1	gene_id "LL22NC03-113A11.1-006"; transcript_id "LL22NC03-113A11.1-006"; exon_number 34;
ENm004.contig3	ExonAligner	CDS	205180	205312	.	-	1	gene_id "LL22NC03-113A11.1-006"; transcript_id "LL22NC03-113A11.1-006"; exon_number 35;
ENm004.contig3	ExonAligner	CDS	198761	198863	.	-	0	gene_id "LL22NC03-113A11.1-006"; transcript_id "LL22NC03-113A11.1-006"; exon_number 36;
ENm004.contig3	ExonAligner	CDS	197108	197335	.	-	2	gene_id "LL22NC03-113A11.1-006"; transcript_id "LL22NC03-113A11.1-006"; exon_number 37;
ENm004.contig3	ExonAligner	CDS	193013	193182	.	-	2	gene_id "LL22NC03-113A11.1-006"; transcript_id "LL22NC03-113A11.1-006"; exon_number 38;
ENm004.contig3	ExonAligner	CDS	189448	189619	.	-	0	gene_id "LL22NC03-113A11.1-006"; transcript_id "LL22NC03-113A11.1-006"; exon_number 39;
ENm004.contig3	ExonAligner	CDS	186527	186587	.	-	2	gene_id "LL22NC03-113A11.1-006"; transcript_id "LL22NC03-113A11.1-006"; exon_number 40;
ENm004.contig3	ExonAligner	CDS	182250	182332	.	-	1	gene_id "LL22NC03-113A11.1-006"; transcript_id "LL22NC03-113A11.1-006"; exon_number 41;
ENm004.contig3	ExonAligner	CDS	181834	182129	.	-	2	gene_id "LL22NC03-113A11.1-006"; transcript_id "LL22NC03-113A11.1-006"; exon_number 42;
ENm004.contig3	ExonAligner	CDS	308650	308707	.	-	0	gene_id "LL22NC03-113A11.1-004"; transcript_id "LL22NC03-113A11.1-004"; exon_number 1;
ENm004.contig3	ExonAligner	CDS	305093	305174	.	-	2	gene_id "LL22NC03-113A11.1-004"; transcript_id "LL22NC03-113A11.1-004"; exon_number 2;
ENm004.contig3	ExonAligner	CDS	304329	304369	.	-	1	gene_id "LL22NC03-113A11.1-004"; transcript_id "LL22NC03-113A11.1-004"; exon_number 3;
ENm004.contig3	ExonAligner	CDS	298969	299048	.	-	2	gene_id "LL22NC03-113A11.1-004"; transcript_id "LL22NC03-113A11.1-004"; exon_number 4;
ENm004.contig3	ExonAligner	CDS	297438	297515	.	-	0	gene_id "LL22NC03-113A11.1-004"; transcript_id "LL22NC03-113A11.1-004"; exon_number 5;
ENm004.contig3	ExonAligner	CDS	296144	296193	.	-	0	gene_id "LL22NC03-113A11.1-004"; transcript_id "LL22NC03-113A11.1-004"; exon_number 6;
ENm004.contig3	ExonAligner	CDS	287500	287569	.	-	1	gene_id "LL22NC03-113A11.1-004"; transcript_id "LL22NC03-113A11.1-004"; exon_number 7;
ENm004.contig3	ExonAligner	CDS	282331	282403	.	-	0	gene_id "LL22NC03-113A11.1-004"; transcript_id "LL22NC03-113A11.1-004"; exon_number 8;
ENm004.contig3	ExonAligner	CDS	280147	280208	.	-	2	gene_id "LL22NC03-113A11.1-004"; transcript_id "LL22NC03-113A11.1-004"; exon_number 9;
ENm004.contig3	ExonAligner	CDS	276974	277043	.	-	0	gene_id "LL22NC03-113A11.1-004"; transcript_id "LL22NC03-113A11.1-004"; exon_number 10;
ENm004.contig3	ExonAligner	CDS	276051	276123	.	-	2	gene_id "LL22NC03-113A11.1-004"; transcript_id "LL22NC03-113A11.1-004"; exon_number 11;
ENm004.contig3	ExonAligner	CDS	273918	274021	.	-	1	gene_id "LL22NC03-113A11.1-004"; transcript_id "LL22NC03-113A11.1-004"; exon_number 12;
ENm004.contig3	ExonAligner	CDS	272904	272978	.	-	2	gene_id "LL22NC03-113A11.1-004"; transcript_id "LL22NC03-113A11.1-004"; exon_number 13;
ENm004.contig3	ExonAligner	CDS	271078	271206	.	-	2	gene_id "LL22NC03-113A11.1-004"; transcript_id "LL22NC03-113A11.1-004"; exon_number 14;
ENm004.contig3	ExonAligner	CDS	270650	270705	.	-	2	gene_id "LL22NC03-113A11.1-004"; transcript_id "LL22NC03-113A11.1-004"; exon_number 15;
ENm004.contig3	ExonAligner	CDS	270352	270419	.	-	0	gene_id "LL22NC03-113A11.1-004"; transcript_id "LL22NC03-113A11.1-004"; exon_number 16;
ENm004.contig3	ExonAligner	CDS	263373	263436	.	-	1	gene_id "LL22NC03-113A11.1-004"; transcript_id "LL22NC03-113A11.1-004"; exon_number 17;
ENm004.contig3	ExonAligner	CDS	261724	261754	.	-	0	gene_id "LL22NC03-113A11.1-004"; transcript_id "LL22NC03-113A11.1-004"; exon_number 18;
ENm004.contig3	ExonAligner	CDS	260418	260538	.	-	2	gene_id "LL22NC03-113A11.1-004"; transcript_id "LL22NC03-113A11.1-004"; exon_number 19;
ENm004.contig3	ExonAligner	CDS	256485	256705	.	-	1	gene_id "LL22NC03-113A11.1-004"; transcript_id "LL22NC03-113A11.1-004"; exon_number 20;
ENm004.contig3	ExonAligner	CDS	250354	250557	.	-	2	gene_id "LL22NC03-113A11.1-004"; transcript_id "LL22NC03-113A11.1-004"; exon_number 21;
ENm004.contig3	ExonAligner	CDS	248442	248577	.	-	2	gene_id "LL22NC03-113A11.1-004"; transcript_id "LL22NC03-113A11.1-004"; exon_number 22;
ENm004.contig3	ExonAligner	CDS	247438	247532	.	-	1	gene_id "LL22NC03-113A11.1-004"; transcript_id "LL22NC03-113A11.1-004"; exon_number 23;
ENm004.contig3	ExonAligner	CDS	239442	239507	.	-	2	gene_id "LL22NC03-113A11.1-004"; transcript_id "LL22NC03-113A11.1-004"; exon_number 24;
ENm004.contig3	ExonAligner	CDS	235722	235905	.	-	2	gene_id "LL22NC03-113A11.1-004"; transcript_id "LL22NC03-113A11.1-004"; exon_number 25;
ENm004.contig3	ExonAligner	CDS	235120	235280	.	-	1	gene_id "LL22NC03-113A11.1-004"; transcript_id "LL22NC03-113A11.1-004"; exon_number 26;
ENm004.contig3	ExonAligner	CDS	229488	229605	.	-	2	gene_id "LL22NC03-113A11.1-004"; transcript_id "LL22NC03-113A11.1-004"; exon_number 27;
ENm004.contig3	ExonAligner	CDS	228846	229013	.	-	1	gene_id "LL22NC03-113A11.1-004"; transcript_id "LL22NC03-113A11.1-004"; exon_number 28;
ENm004.contig3	ExonAligner	CDS	227853	228072	.	-	1	gene_id "LL22NC03-113A11.1-004"; transcript_id "LL22NC03-113A11.1-004"; exon_number 29;
ENm004.contig3	ExonAligner	CDS	226140	226267	.	-	0	gene_id "LL22NC03-113A11.1-004"; transcript_id "LL22NC03-113A11.1-004"; exon_number 30;
ENm004.contig3	ExonAligner	CDS	217779	217884	.	-	1	gene_id "LL22NC03-113A11.1-004"; transcript_id "LL22NC03-113A11.1-004"; exon_number 31;
ENm004.contig3	ExonAligner	CDS	214729	214794	.	-	0	gene_id "LL22NC03-113A11.1-004"; transcript_id "LL22NC03-113A11.1-004"; exon_number 32;
ENm004.contig3	ExonAligner	CDS	208855	209006	.	-	0	gene_id "LL22NC03-113A11.1-004"; transcript_id "LL22NC03-113A11.1-004"; exon_number 33;
ENm004.contig3	ExonAligner	CDS	206081	206158	.	-	1	gene_id "LL22NC03-113A11.1-004"; transcript_id "LL22NC03-113A11.1-004"; exon_number 34;
ENm004.contig3	ExonAligner	CDS	205180	205312	.	-	1	gene_id "LL22NC03-113A11.1-004"; transcript_id "LL22NC03-113A11.1-004"; exon_number 35;
ENm004.contig3	ExonAligner	CDS	198761	198863	.	-	0	gene_id "LL22NC03-113A11.1-004"; transcript_id "LL22NC03-113A11.1-004"; exon_number 36;
ENm004.contig3	ExonAligner	CDS	197108	197335	.	-	2	gene_id "LL22NC03-113A11.1-004"; transcript_id "LL22NC03-113A11.1-004"; exon_number 37;
ENm004.contig3	ExonAligner	CDS	193013	193182	.	-	2	gene_id "LL22NC03-113A11.1-004"; transcript_id "LL22NC03-113A11.1-004"; exon_number 38;
ENm004.contig3	ExonAligner	CDS	189448	189619	.	-	0	gene_id "LL22NC03-113A11.1-004"; transcript_id "LL22NC03-113A11.1-004"; exon_number 39;
ENm004.contig3	ExonAligner	CDS	182250	182332	.	-	2	gene_id "LL22NC03-113A11.1-004"; transcript_id "LL22NC03-113A11.1-004"; exon_number 40;
ENm004.contig3	ExonAligner	CDS	181926	182129	.	-	0	gene_id "LL22NC03-113A11.1-004"; transcript_id "LL22NC03-113A11.1-004"; exon_number 41;
ENm004.contig3	ExonAligner	CDS	308650	308707	.	-	0	gene_id "LL22NC03-113A11.1-001"; transcript_id "LL22NC03-113A11.1-001"; exon_number 1;
ENm004.contig3	ExonAligner	CDS	305093	305174	.	-	2	gene_id "LL22NC03-113A11.1-001"; transcript_id "LL22NC03-113A11.1-001"; exon_number 2;
ENm004.contig3	ExonAligner	CDS	304329	304369	.	-	1	gene_id "LL22NC03-113A11.1-001"; transcript_id "LL22NC03-113A11.1-001"; exon_number 3;
ENm004.contig3	ExonAligner	CDS	298969	299048	.	-	2	gene_id "LL22NC03-113A11.1-001"; transcript_id "LL22NC03-113A11.1-001"; exon_number 4;
ENm004.contig3	ExonAligner	CDS	297438	297515	.	-	0	gene_id "LL22NC03-113A11.1-001"; transcript_id "LL22NC03-113A11.1-001"; exon_number 5;
ENm004.contig3	ExonAligner	CDS	296144	296193	.	-	0	gene_id "LL22NC03-113A11.1-001"; transcript_id "LL22NC03-113A11.1-001"; exon_number 6;
ENm004.contig3	ExonAligner	CDS	287500	287569	.	-	1	gene_id "LL22NC03-113A11.1-001"; transcript_id "LL22NC03-113A11.1-001"; exon_number 7;
ENm004.contig3	ExonAligner	CDS	282331	282403	.	-	0	gene_id "LL22NC03-113A11.1-001"; transcript_id "LL22NC03-113A11.1-001"; exon_number 8;
ENm004.contig3	ExonAligner	CDS	280147	280208	.	-	2	gene_id "LL22NC03-113A11.1-001"; transcript_id "LL22NC03-113A11.1-001"; exon_number 9;
ENm004.contig3	ExonAligner	CDS	276974	277043	.	-	0	gene_id "LL22NC03-113A11.1-001"; transcript_id "LL22NC03-113A11.1-001"; exon_number 10;
ENm004.contig3	ExonAligner	CDS	276051	276123	.	-	2	gene_id "LL22NC03-113A11.1-001"; transcript_id "LL22NC03-113A11.1-001"; exon_number 11;
ENm004.contig3	ExonAligner	CDS	273918	274021	.	-	1	gene_id "LL22NC03-113A11.1-001"; transcript_id "LL22NC03-113A11.1-001"; exon_number 12;
ENm004.contig3	ExonAligner	CDS	272904	272978	.	-	2	gene_id "LL22NC03-113A11.1-001"; transcript_id "LL22NC03-113A11.1-001"; exon_number 13;
ENm004.contig3	ExonAligner	CDS	271078	271206	.	-	2	gene_id "LL22NC03-113A11.1-001"; transcript_id "LL22NC03-113A11.1-001"; exon_number 14;
ENm004.contig3	ExonAligner	CDS	270650	270705	.	-	2	gene_id "LL22NC03-113A11.1-001"; transcript_id "LL22NC03-113A11.1-001"; exon_number 15;
ENm004.contig3	ExonAligner	CDS	270352	270419	.	-	0	gene_id "LL22NC03-113A11.1-001"; transcript_id "LL22NC03-113A11.1-001"; exon_number 16;
ENm004.contig3	ExonAligner	CDS	263373	263436	.	-	1	gene_id "LL22NC03-113A11.1-001"; transcript_id "LL22NC03-113A11.1-001"; exon_number 17;
ENm004.contig3	ExonAligner	CDS	261724	261754	.	-	0	gene_id "LL22NC03-113A11.1-001"; transcript_id "LL22NC03-113A11.1-001"; exon_number 18;
ENm004.contig3	ExonAligner	CDS	260418	260538	.	-	2	gene_id "LL22NC03-113A11.1-001"; transcript_id "LL22NC03-113A11.1-001"; exon_number 19;
ENm004.contig3	ExonAligner	CDS	256485	256705	.	-	1	gene_id "LL22NC03-113A11.1-001"; transcript_id "LL22NC03-113A11.1-001"; exon_number 20;
ENm004.contig3	ExonAligner	CDS	250354	250557	.	-	2	gene_id "LL22NC03-113A11.1-001"; transcript_id "LL22NC03-113A11.1-001"; exon_number 21;
ENm004.contig3	ExonAligner	CDS	248442	248577	.	-	2	gene_id "LL22NC03-113A11.1-001"; transcript_id "LL22NC03-113A11.1-001"; exon_number 22;
ENm004.contig3	ExonAligner	CDS	247438	247532	.	-	1	gene_id "LL22NC03-113A11.1-001"; transcript_id "LL22NC03-113A11.1-001"; exon_number 23;
ENm004.contig3	ExonAligner	CDS	239442	239507	.	-	2	gene_id "LL22NC03-113A11.1-001"; transcript_id "LL22NC03-113A11.1-001"; exon_number 24;
ENm004.contig3	ExonAligner	CDS	235722	235878	.	-	2	gene_id "LL22NC03-113A11.1-001"; transcript_id "LL22NC03-113A11.1-001"; exon_number 25;
ENm004.contig3	ExonAligner	CDS	235120	235280	.	-	1	gene_id "LL22NC03-113A11.1-001"; transcript_id "LL22NC03-113A11.1-001"; exon_number 26;
ENm004.contig3	ExonAligner	CDS	229488	229605	.	-	2	gene_id "LL22NC03-113A11.1-001"; transcript_id "LL22NC03-113A11.1-001"; exon_number 27;
ENm004.contig3	ExonAligner	CDS	228846	229013	.	-	1	gene_id "LL22NC03-113A11.1-001"; transcript_id "LL22NC03-113A11.1-001"; exon_number 28;
ENm004.contig3	ExonAligner	CDS	227853	228072	.	-	1	gene_id "LL22NC03-113A11.1-001"; transcript_id "LL22NC03-113A11.1-001"; exon_number 29;
ENm004.contig3	ExonAligner	CDS	226140	226267	.	-	0	gene_id "LL22NC03-113A11.1-001"; transcript_id "LL22NC03-113A11.1-001"; exon_number 30;
ENm004.contig3	ExonAligner	CDS	217779	217884	.	-	1	gene_id "LL22NC03-113A11.1-001"; transcript_id "LL22NC03-113A11.1-001"; exon_number 31;
ENm004.contig3	ExonAligner	CDS	208855	209006	.	-	0	gene_id "LL22NC03-113A11.1-001"; transcript_id "LL22NC03-113A11.1-001"; exon_number 32;
ENm004.contig3	ExonAligner	CDS	206081	206158	.	-	1	gene_id "LL22NC03-113A11.1-001"; transcript_id "LL22NC03-113A11.1-001"; exon_number 33;
ENm004.contig3	ExonAligner	CDS	205180	205312	.	-	1	gene_id "LL22NC03-113A11.1-001"; transcript_id "LL22NC03-113A11.1-001"; exon_number 34;
ENm004.contig3	ExonAligner	CDS	198761	198863	.	-	0	gene_id "LL22NC03-113A11.1-001"; transcript_id "LL22NC03-113A11.1-001"; exon_number 35;
ENm004.contig3	ExonAligner	CDS	197108	197335	.	-	2	gene_id "LL22NC03-113A11.1-001"; transcript_id "LL22NC03-113A11.1-001"; exon_number 36;
ENm004.contig3	ExonAligner	CDS	193013	193182	.	-	2	gene_id "LL22NC03-113A11.1-001"; transcript_id "LL22NC03-113A11.1-001"; exon_number 37;
ENm004.contig3	ExonAligner	CDS	189448	189619	.	-	0	gene_id "LL22NC03-113A11.1-001"; transcript_id "LL22NC03-113A11.1-001"; exon_number 38;
ENm004.contig3	ExonAligner	CDS	186527	186587	.	-	2	gene_id "LL22NC03-113A11.1-001"; transcript_id "LL22NC03-113A11.1-001"; exon_number 39;
ENm004.contig3	ExonAligner	CDS	182250	182332	.	-	1	gene_id "LL22NC03-113A11.1-001"; transcript_id "LL22NC03-113A11.1-001"; exon_number 40;
ENm004.contig3	ExonAligner	CDS	181834	182129	.	-	2	gene_id "LL22NC03-113A11.1-001"; transcript_id "LL22NC03-113A11.1-001"; exon_number 41;
ENm004.contig3	ExonAligner	CDS	250354	250414	.	-	2	gene_id "LL22NC03-113A11.1-005"; transcript_id "LL22NC03-113A11.1-005"; exon_number 1;
ENm004.contig3	ExonAligner	CDS	248442	248577	.	-	2	gene_id "LL22NC03-113A11.1-005"; transcript_id "LL22NC03-113A11.1-005"; exon_number 2;
ENm004.contig3	ExonAligner	CDS	247438	247532	.	-	1	gene_id "LL22NC03-113A11.1-005"; transcript_id "LL22NC03-113A11.1-005"; exon_number 3;
ENm004.contig3	ExonAligner	CDS	239442	239507	.	-	2	gene_id "LL22NC03-113A11.1-005"; transcript_id "LL22NC03-113A11.1-005"; exon_number 4;
ENm004.contig3	ExonAligner	CDS	235722	235905	.	-	2	gene_id "LL22NC03-113A11.1-005"; transcript_id "LL22NC03-113A11.1-005"; exon_number 5;
ENm004.contig3	ExonAligner	CDS	235120	235280	.	-	1	gene_id "LL22NC03-113A11.1-005"; transcript_id "LL22NC03-113A11.1-005"; exon_number 6;
ENm004.contig3	ExonAligner	CDS	229488	229605	.	-	2	gene_id "LL22NC03-113A11.1-005"; transcript_id "LL22NC03-113A11.1-005"; exon_number 7;
ENm004.contig3	ExonAligner	CDS	228846	229013	.	-	1	gene_id "LL22NC03-113A11.1-005"; transcript_id "LL22NC03-113A11.1-005"; exon_number 8;
ENm004.contig3	ExonAligner	CDS	227853	228072	.	-	1	gene_id "LL22NC03-113A11.1-005"; transcript_id "LL22NC03-113A11.1-005"; exon_number 9;
ENm004.contig3	ExonAligner	CDS	226140	226267	.	-	0	gene_id "LL22NC03-113A11.1-005"; transcript_id "LL22NC03-113A11.1-005"; exon_number 10;
ENm004.contig3	ExonAligner	CDS	217779	217884	.	-	1	gene_id "LL22NC03-113A11.1-005"; transcript_id "LL22NC03-113A11.1-005"; exon_number 11;
ENm004.contig3	ExonAligner	CDS	208855	209006	.	-	0	gene_id "LL22NC03-113A11.1-005"; transcript_id "LL22NC03-113A11.1-005"; exon_number 12;
ENm004.contig3	ExonAligner	CDS	206081	206158	.	-	1	gene_id "LL22NC03-113A11.1-005"; transcript_id "LL22NC03-113A11.1-005"; exon_number 13;
ENm004.contig3	ExonAligner	CDS	205180	205312	.	-	1	gene_id "LL22NC03-113A11.1-005"; transcript_id "LL22NC03-113A11.1-005"; exon_number 14;
ENm004.contig3	ExonAligner	CDS	198761	198863	.	-	0	gene_id "LL22NC03-113A11.1-005"; transcript_id "LL22NC03-113A11.1-005"; exon_number 15;
ENm004.contig3	ExonAligner	CDS	197108	197335	.	-	2	gene_id "LL22NC03-113A11.1-005"; transcript_id "LL22NC03-113A11.1-005"; exon_number 16;
ENm004.contig3	ExonAligner	CDS	193013	193182	.	-	2	gene_id "LL22NC03-113A11.1-005"; transcript_id "LL22NC03-113A11.1-005"; exon_number 17;
ENm004.contig3	ExonAligner	CDS	189448	189619	.	-	0	gene_id "LL22NC03-113A11.1-005"; transcript_id "LL22NC03-113A11.1-005"; exon_number 18;
ENm004.contig3	ExonAligner	CDS	186527	186587	.	-	2	gene_id "LL22NC03-113A11.1-005"; transcript_id "LL22NC03-113A11.1-005"; exon_number 19;
ENm004.contig3	ExonAligner	CDS	182250	182332	.	-	1	gene_id "LL22NC03-113A11.1-005"; transcript_id "LL22NC03-113A11.1-005"; exon_number 20;
ENm004.contig3	ExonAligner	CDS	181834	182129	.	-	2	gene_id "LL22NC03-113A11.1-005"; transcript_id "LL22NC03-113A11.1-005"; exon_number 21;
ENm004.contig3	ExonAligner	CDS	162002	162292	.	-	2	gene_id "LL22NC03-44A4.2-002"; transcript_id "LL22NC03-44A4.2-002"; exon_number 1;
ENm004.contig3	ExonAligner	CDS	151268	151354	.	-	0	gene_id "LL22NC03-44A4.1-001"; transcript_id "LL22NC03-44A4.1-001"; exon_number 1;
ENm004.contig3	ExonAligner	CDS	142914	143570	.	-	0	gene_id "LL22NC03-44A4.1-001"; transcript_id "LL22NC03-44A4.1-001"; exon_number 2;
ENm004.contig1	ExonAligner	CDS	1513684	1513794	.	+	0	gene_id "RP1-149A16.6-001"; transcript_id "RP1-149A16.6-001"; exon_number 1;
ENm004.contig1	ExonAligner	CDS	1509574	1509693	.	+	0	gene_id "RP1-149A16.6-001"; transcript_id "RP1-149A16.6-001"; exon_number 2;
ENm004.contig1	ExonAligner	CDS	1507218	1507328	.	+	0	gene_id "RP1-149A16.6-001"; transcript_id "RP1-149A16.6-001"; exon_number 3;
ENm004.contig1	ExonAligner	CDS	1506499	1506687	.	+	0	gene_id "RP1-149A16.6-001"; transcript_id "RP1-149A16.6-001"; exon_number 4;
ENm004.contig1	ExonAligner	CDS	1505911	1506086	.	+	2	gene_id "RP1-149A16.6-001"; transcript_id "RP1-149A16.6-001"; exon_number 5;
ENm004.contig1	ExonAligner	CDS	1504985	1505144	.	+	0	gene_id "RP1-149A16.6-001"; transcript_id "RP1-149A16.6-001"; exon_number 6;
ENm004.contig1	ExonAligner	CDS	1504043	1504199	.	+	1	gene_id "RP1-149A16.6-001"; transcript_id "RP1-149A16.6-001"; exon_number 7;
ENm004.contig1	ExonAligner	CDS	1501742	1501898	.	+	2	gene_id "RP1-149A16.6-001"; transcript_id "RP1-149A16.6-001"; exon_number 8;
ENm004.contig1	ExonAligner	CDS	1499903	1500002	.	+	0	gene_id "RP1-149A16.6-001"; transcript_id "RP1-149A16.6-001"; exon_number 9;
ENm004.contig1	ExonAligner	CDS	1497835	1497902	.	+	2	gene_id "RP1-149A16.6-001"; transcript_id "RP1-149A16.6-001"; exon_number 10;
ENm004.contig1	ExonAligner	CDS	1495431	1495509	.	+	0	gene_id "RP1-149A16.6-001"; transcript_id "RP1-149A16.6-001"; exon_number 11;
ENm004.contig1	ExonAligner	CDS	1493902	1493994	.	+	0	gene_id "RP1-149A16.6-001"; transcript_id "RP1-149A16.6-001"; exon_number 12;
ENm004.contig1	ExonAligner	CDS	1491252	1491374	.	+	0	gene_id "RP1-149A16.10-010"; transcript_id "RP1-149A16.10-010"; exon_number 1;
ENm004.contig1	ExonAligner	CDS	1489491	1489567	.	+	2	gene_id "RP1-149A16.10-010"; transcript_id "RP1-149A16.10-010"; exon_number 2;
ENm004.contig1	ExonAligner	CDS	1488261	1488324	.	+	0	gene_id "RP1-149A16.10-010"; transcript_id "RP1-149A16.10-010"; exon_number 3;
ENm004.contig1	ExonAligner	CDS	1486741	1486783	.	+	1	gene_id "RP1-149A16.10-010"; transcript_id "RP1-149A16.10-010"; exon_number 4;
ENm004.contig1	ExonAligner	CDS	1475259	1475326	.	+	0	gene_id "RP1-149A16.10-010"; transcript_id "RP1-149A16.10-010"; exon_number 5;
ENm004.contig1	ExonAligner	CDS	1474313	1474483	.	+	0	gene_id "RP1-149A16.10-010"; transcript_id "RP1-149A16.10-010"; exon_number 6;
ENm004.contig1	ExonAligner	CDS	1472915	1472962	.	+	0	gene_id "RP1-149A16.10-010"; transcript_id "RP1-149A16.10-010"; exon_number 7;
ENm004.contig1	ExonAligner	CDS	1469292	1469383	.	+	2	gene_id "RP1-149A16.10-010"; transcript_id "RP1-149A16.10-010"; exon_number 9;
ENm004.contig1	ExonAligner	CDS	1460289	1460343	.	+	0	gene_id "RP1-149A16.10-010"; transcript_id "RP1-149A16.10-010"; exon_number 10;
ENm004.contig1	ExonAligner	CDS	1458021	1458084	.	+	1	gene_id "RP1-149A16.10-010"; transcript_id "RP1-149A16.10-010"; exon_number 11;
ENm004.contig1	ExonAligner	CDS	1457741	1457896	.	+	1	gene_id "RP1-149A16.10-010"; transcript_id "RP1-149A16.10-010"; exon_number 12;
ENm004.contig1	ExonAligner	CDS	1455483	1455611	.	+	1	gene_id "RP1-149A16.10-010"; transcript_id "RP1-149A16.10-010"; exon_number 13;
ENm004.contig1	ExonAligner	CDS	1451574	1451694	.	+	2	gene_id "RP1-149A16.10-010"; transcript_id "RP1-149A16.10-010"; exon_number 14;
ENm004.contig1	ExonAligner	CDS	1446933	1447056	.	+	0	gene_id "RP1-149A16.10-010"; transcript_id "RP1-149A16.10-010"; exon_number 15;
ENm004.contig1	ExonAligner	CDS	1451574	1451698	.	+	2	gene_id "RP1-149A16.10-011"; transcript_id "RP1-149A16.10-011"; exon_number 1;
ENm004.contig1	ExonAligner	CDS	1446933	1447056	.	+	0	gene_id "RP1-149A16.10-011"; transcript_id "RP1-149A16.10-011"; exon_number 2;
ENm004.contig1	ExonAligner	CDS	1423232	1423353	.	-	0	gene_id "LL22NC03-28H9.2-001"; transcript_id "LL22NC03-28H9.2-001"; exon_number 1;
ENm004.contig1	ExonAligner	CDS	1420692	1420980	.	-	1	gene_id "LL22NC03-28H9.2-001"; transcript_id "LL22NC03-28H9.2-001"; exon_number 2;
ENm004.contig1	ExonAligner	CDS	1416321	1416542	.	-	0	gene_id "LL22NC03-28H9.2-001"; transcript_id "LL22NC03-28H9.2-001"; exon_number 3;
ENm004.contig1	ExonAligner	CDS	1414253	1414394	.	-	0	gene_id "LL22NC03-28H9.2-001"; transcript_id "LL22NC03-28H9.2-001"; exon_number 4;
ENm004.contig1	ExonAligner	CDS	1411942	1412019	.	-	2	gene_id "LL22NC03-28H9.2-001"; transcript_id "LL22NC03-28H9.2-001"; exon_number 5;
ENm004.contig1	ExonAligner	CDS	1400294	1400383	.	-	2	gene_id "LL22NC03-28H9.2-001"; transcript_id "LL22NC03-28H9.2-001"; exon_number 6;
ENm004.contig1	ExonAligner	CDS	1398678	1398854	.	-	2	gene_id "LL22NC03-28H9.2-001"; transcript_id "LL22NC03-28H9.2-001"; exon_number 7;
ENm004.contig1	ExonAligner	CDS	1396659	1396696	.	-	2	gene_id "LL22NC03-28H9.2-001"; transcript_id "LL22NC03-28H9.2-001"; exon_number 8;
ENm004.contig1	ExonAligner	CDS	1395345	1395731	.	-	0	gene_id "LL22NC03-28H9.2-001"; transcript_id "LL22NC03-28H9.2-001"; exon_number 9;
ENm004.contig1	ExonAligner	CDS	1423047	1423175	.	-	1	gene_id "LL22NC03-28H9.2-002"; transcript_id "LL22NC03-28H9.2-002"; exon_number 1;
ENm004.contig1	ExonAligner	CDS	1420692	1420980	.	-	1	gene_id "LL22NC03-28H9.2-002"; transcript_id "LL22NC03-28H9.2-002"; exon_number 2;
ENm004.contig1	ExonAligner	CDS	1416321	1416542	.	-	0	gene_id "LL22NC03-28H9.2-002"; transcript_id "LL22NC03-28H9.2-002"; exon_number 3;
ENm004.contig1	ExonAligner	CDS	1414253	1414394	.	-	0	gene_id "LL22NC03-28H9.2-002"; transcript_id "LL22NC03-28H9.2-002"; exon_number 4;
ENm004.contig1	ExonAligner	CDS	1411942	1412019	.	-	2	gene_id "LL22NC03-28H9.2-002"; transcript_id "LL22NC03-28H9.2-002"; exon_number 5;
ENm004.contig1	ExonAligner	CDS	1400294	1400383	.	-	2	gene_id "LL22NC03-28H9.2-002"; transcript_id "LL22NC03-28H9.2-002"; exon_number 6;
ENm004.contig1	ExonAligner	CDS	1398678	1398854	.	-	2	gene_id "LL22NC03-28H9.2-002"; transcript_id "LL22NC03-28H9.2-002"; exon_number 7;
ENm004.contig1	ExonAligner	CDS	1396659	1396696	.	-	2	gene_id "LL22NC03-28H9.2-002"; transcript_id "LL22NC03-28H9.2-002"; exon_number 8;
ENm004.contig1	ExonAligner	CDS	1395345	1395731	.	-	0	gene_id "LL22NC03-28H9.2-002"; transcript_id "LL22NC03-28H9.2-002"; exon_number 9;
ENm004.contig1	ExonAligner	CDS	1388007	1388139	.	+	1	gene_id "LL22NC03-28H9.1-001"; transcript_id "LL22NC03-28H9.1-001"; exon_number 1;
ENm004.contig1	ExonAligner	CDS	1386054	1386345	.	+	2	gene_id "LL22NC03-28H9.1-001"; transcript_id "LL22NC03-28H9.1-001"; exon_number 2;
ENm004.contig1	ExonAligner	CDS	1379668	1379755	.	+	0	gene_id "LL22NC03-28H9.1-001"; transcript_id "LL22NC03-28H9.1-001"; exon_number 3;
ENm004.contig1	ExonAligner	CDS	1378945	1379073	.	+	0	gene_id "LL22NC03-28H9.1-001"; transcript_id "LL22NC03-28H9.1-001"; exon_number 4;
ENm004.contig1	ExonAligner	CDS	1374568	1374670	.	+	1	gene_id "LL22NC03-28H9.1-001"; transcript_id "LL22NC03-28H9.1-001"; exon_number 5;
ENm004.contig1	ExonAligner	CDS	1370451	1370525	.	+	1	gene_id "LL22NC03-28H9.1-001"; transcript_id "LL22NC03-28H9.1-001"; exon_number 6;
ENm004.contig1	ExonAligner	CDS	1363440	1363582	.	+	0	gene_id "LL22NC03-28H9.1-001"; transcript_id "LL22NC03-28H9.1-001"; exon_number 7;
ENm004.contig1	ExonAligner	CDS	1313886	1313939	.	+	0	gene_id "LL22NC03-28H9.1-001"; transcript_id "LL22NC03-28H9.1-001"; exon_number 8;
ENm004.contig1	ExonAligner	CDS	1118280	1118363	.	+	0	gene_id "LL22NC03-28H9.1-001"; transcript_id "LL22NC03-28H9.1-001"; exon_number 9;
ENm004.contig1	ExonAligner	CDS	1115359	1115515	.	+	1	gene_id "LL22NC03-28H9.1-001"; transcript_id "LL22NC03-28H9.1-001"; exon_number 10;
ENm004.contig1	ExonAligner	CDS	1054580	1054671	.	+	0	gene_id "LL22NC03-28H9.1-001"; transcript_id "LL22NC03-28H9.1-001"; exon_number 11;
ENm004.contig1	ExonAligner	CDS	1005298	1005349	.	+	1	gene_id "LL22NC03-28H9.1-001"; transcript_id "LL22NC03-28H9.1-001"; exon_number 12;
ENm004.contig1	ExonAligner	CDS	987573	987883	.	+	0	gene_id "LL22NC03-28H9.1-001"; transcript_id "LL22NC03-28H9.1-001"; exon_number 13;
ENm004.contig1	ExonAligner	CDS	1171392	1171512	.	-	0	gene_id "RP1-309I22.1-001"; transcript_id "RP1-309I22.1-001"; exon_number 1;
ENm004.contig1	ExonAligner	CDS	1131011	1131093	.	-	2	gene_id "RP1-309I22.1-001"; transcript_id "RP1-309I22.1-001"; exon_number 2;
ENm004.contig1	ExonAligner	CDS	1125648	1125759	.	-	0	gene_id "RP1-309I22.1-001"; transcript_id "RP1-309I22.1-001"; exon_number 3;
ENm004.contig1	ExonAligner	CDS	1125033	1125154	.	-	2	gene_id "RP1-309I22.1-001"; transcript_id "RP1-309I22.1-001"; exon_number 4;
ENm004.contig1	ExonAligner	CDS	1123916	1124116	.	-	0	gene_id "RP1-309I22.1-001"; transcript_id "RP1-309I22.1-001"; exon_number 5;
ENm004.contig1	ExonAligner	CDS	1171392	1171512	.	-	0	gene_id "RP1-309I22.1-003"; transcript_id "RP1-309I22.1-003"; exon_number 1;
ENm004.contig1	ExonAligner	CDS	1131011	1131093	.	-	2	gene_id "RP1-309I22.1-003"; transcript_id "RP1-309I22.1-003"; exon_number 2;
ENm004.contig1	ExonAligner	CDS	1125648	1125759	.	-	0	gene_id "RP1-309I22.1-003"; transcript_id "RP1-309I22.1-003"; exon_number 3;
ENm004.contig1	ExonAligner	CDS	1125033	1125154	.	-	2	gene_id "RP1-309I22.1-003"; transcript_id "RP1-309I22.1-003"; exon_number 4;
ENm004.contig1	ExonAligner	CDS	1123947	1124123	.	-	0	gene_id "RP1-309I22.1-003"; transcript_id "RP1-309I22.1-003"; exon_number 5;
ENm004.contig1	ExonAligner	CDS	1171392	1171512	.	-	0	gene_id "RP1-309I22.1-002"; transcript_id "RP1-309I22.1-002"; exon_number 1;
ENm004.contig1	ExonAligner	CDS	1131011	1131093	.	-	2	gene_id "RP1-309I22.1-002"; transcript_id "RP1-309I22.1-002"; exon_number 2;
ENm004.contig1	ExonAligner	CDS	1125648	1125759	.	-	0	gene_id "RP1-309I22.1-002"; transcript_id "RP1-309I22.1-002"; exon_number 3;
ENm004.contig1	ExonAligner	CDS	1125085	1125154	.	-	2	gene_id "RP1-309I22.1-002"; transcript_id "RP1-309I22.1-002"; exon_number 4;
ENm004.contig1	ExonAligner	CDS	1123946	1124147	.	-	1	gene_id "RP1-309I22.1-002"; transcript_id "RP1-309I22.1-002"; exon_number 5;
ENm004.contig1	ExonAligner	CDS	1005295	1005324	.	+	1	gene_id "LL22NC03-28H9.1-008"; transcript_id "LL22NC03-28H9.1-008"; exon_number 1;
ENm004.contig1	ExonAligner	CDS	987573	987883	.	+	0	gene_id "LL22NC03-28H9.1-008"; transcript_id "LL22NC03-28H9.1-008"; exon_number 2;
ENm005.contig1	ExonAligner	CDS	38450	38609	.	+	0	gene_id "AP000272.65-001"; transcript_id "AP000272.65-001"; exon_number 1;
ENm005.contig1	ExonAligner	CDS	72750	72940	.	+	2	gene_id "AP000272.65-001"; transcript_id "AP000272.65-001"; exon_number 2;
ENm005.contig1	ExonAligner	CDS	76014	76137	.	+	0	gene_id "AP000272.65-001"; transcript_id "AP000272.65-001"; exon_number 3;
ENm005.contig1	ExonAligner	CDS	83809	83961	.	+	2	gene_id "AP000272.65-001"; transcript_id "AP000272.65-001"; exon_number 4;
ENm005.contig1	ExonAligner	CDS	98342	98485	.	+	2	gene_id "AP000272.65-001"; transcript_id "AP000272.65-001"; exon_number 5;
ENm005.contig1	ExonAligner	CDS	102035	102106	.	+	2	gene_id "AP000272.65-001"; transcript_id "AP000272.65-001"; exon_number 6;
ENm005.contig1	ExonAligner	CDS	104838	104921	.	+	2	gene_id "AP000272.65-001"; transcript_id "AP000272.65-001"; exon_number 7;
ENm005.contig1	ExonAligner	CDS	110743	111122	.	+	2	gene_id "AP000272.65-001"; transcript_id "AP000272.65-001"; exon_number 8;
ENm005.contig1	ExonAligner	CDS	38450	38609	.	+	0	gene_id "AP000272.65-002"; transcript_id "AP000272.65-002"; exon_number 1;
ENm005.contig1	ExonAligner	CDS	72750	72940	.	+	2	gene_id "AP000272.65-002"; transcript_id "AP000272.65-002"; exon_number 2;
ENm005.contig1	ExonAligner	CDS	76014	76137	.	+	0	gene_id "AP000272.65-002"; transcript_id "AP000272.65-002"; exon_number 3;
ENm005.contig1	ExonAligner	CDS	83809	83961	.	+	2	gene_id "AP000272.65-002"; transcript_id "AP000272.65-002"; exon_number 4;
ENm005.contig1	ExonAligner	CDS	98342	98485	.	+	2	gene_id "AP000272.65-002"; transcript_id "AP000272.65-002"; exon_number 5;
ENm005.contig1	ExonAligner	CDS	102035	102097	.	+	2	gene_id "AP000272.65-002"; transcript_id "AP000272.65-002"; exon_number 6;
ENm005.contig1	ExonAligner	CDS	104838	104921	.	+	2	gene_id "AP000272.65-002"; transcript_id "AP000272.65-002"; exon_number 7;
ENm005.contig1	ExonAligner	CDS	110743	111122	.	+	2	gene_id "AP000272.65-002"; transcript_id "AP000272.65-002"; exon_number 8;
ENm005.contig1	ExonAligner	CDS	129825	129935	.	-	0	gene_id "AP000275.61-006"; transcript_id "AP000275.61-006"; exon_number 1;
ENm005.contig1	ExonAligner	CDS	130800	130931	.	-	0	gene_id "AP000275.61-006"; transcript_id "AP000275.61-006"; exon_number 2;
ENm005.contig1	ExonAligner	CDS	131039	131185	.	-	0	gene_id "AP000275.61-006"; transcript_id "AP000275.61-006"; exon_number 3;
ENm005.contig1	ExonAligner	CDS	129825	129935	.	-	0	gene_id "AP000275.61-001"; transcript_id "AP000275.61-001"; exon_number 1;
ENm005.contig1	ExonAligner	CDS	130191	130280	.	-	0	gene_id "AP000275.61-001"; transcript_id "AP000275.61-001"; exon_number 2;
ENm005.contig1	ExonAligner	CDS	130800	130931	.	-	0	gene_id "AP000275.61-001"; transcript_id "AP000275.61-001"; exon_number 3;
ENm005.contig1	ExonAligner	CDS	131039	131197	.	-	0	gene_id "AP000275.61-001"; transcript_id "AP000275.61-001"; exon_number 4;
ENm005.contig1	ExonAligner	CDS	133751	133818	.	-	2	gene_id "AP000275.61-001"; transcript_id "AP000275.61-001"; exon_number 5;
ENm005.contig1	ExonAligner	CDS	134813	134980	.	-	2	gene_id "AP000275.61-001"; transcript_id "AP000275.61-001"; exon_number 6;
ENm005.contig1	ExonAligner	CDS	138789	138927	.	-	0	gene_id "AP000275.61-001"; transcript_id "AP000275.61-001"; exon_number 7;
ENm005.contig1	ExonAligner	CDS	130752	130931	.	-	0	gene_id "AP000275.61-002"; transcript_id "AP000275.61-002"; exon_number 1;
ENm005.contig1	ExonAligner	CDS	131039	131197	.	-	0	gene_id "AP000275.61-002"; transcript_id "AP000275.61-002"; exon_number 2;
ENm005.contig1	ExonAligner	CDS	133751	133818	.	-	2	gene_id "AP000275.61-002"; transcript_id "AP000275.61-002"; exon_number 3;
ENm005.contig1	ExonAligner	CDS	134813	134980	.	-	2	gene_id "AP000275.61-002"; transcript_id "AP000275.61-002"; exon_number 4;
ENm005.contig1	ExonAligner	CDS	138789	138927	.	-	0	gene_id "AP000275.61-002"; transcript_id "AP000275.61-002"; exon_number 5;
ENm005.contig1	ExonAligner	CDS	130864	130931	.	-	0	gene_id "AP000275.61-007"; transcript_id "AP000275.61-007"; exon_number 1;
ENm005.contig1	ExonAligner	CDS	131039	131197	.	-	0	gene_id "AP000275.61-007"; transcript_id "AP000275.61-007"; exon_number 2;
ENm005.contig1	ExonAligner	CDS	133751	133818	.	-	2	gene_id "AP000275.61-007"; transcript_id "AP000275.61-007"; exon_number 3;
ENm005.contig1	ExonAligner	CDS	134813	134929	.	-	2	gene_id "AP000275.61-007"; transcript_id "AP000275.61-007"; exon_number 4;
ENm005.contig1	ExonAligner	CDS	138789	138927	.	-	0	gene_id "AP000275.61-007"; transcript_id "AP000275.61-007"; exon_number 5;
ENm005.contig1	ExonAligner	CDS	142477	143271	.	-	0	gene_id "AP000275.63-004"; transcript_id "AP000275.63-004"; exon_number 1;
ENm005.contig1	ExonAligner	CDS	148406	148623	.	-	2	gene_id "AP000275.63-004"; transcript_id "AP000275.63-004"; exon_number 2;
ENm005.contig1	ExonAligner	CDS	148843	148951	.	-	0	gene_id "AP000275.63-004"; transcript_id "AP000275.63-004"; exon_number 3;
ENm005.contig1	ExonAligner	CDS	150858	150928	.	-	2	gene_id "AP000275.63-004"; transcript_id "AP000275.63-004"; exon_number 4;
ENm005.contig1	ExonAligner	CDS	151081	151119	.	-	2	gene_id "AP000275.63-004"; transcript_id "AP000275.63-004"; exon_number 5;
ENm005.contig1	ExonAligner	CDS	152120	152167	.	-	2	gene_id "AP000275.63-004"; transcript_id "AP000275.63-004"; exon_number 6;
ENm005.contig1	ExonAligner	CDS	153247	153285	.	-	2	gene_id "AP000275.63-004"; transcript_id "AP000275.63-004"; exon_number 7;
ENm005.contig1	ExonAligner	CDS	153892	154026	.	-	2	gene_id "AP000275.63-004"; transcript_id "AP000275.63-004"; exon_number 8;
ENm005.contig1	ExonAligner	CDS	155306	155509	.	-	2	gene_id "AP000275.63-004"; transcript_id "AP000275.63-004"; exon_number 9;
ENm005.contig1	ExonAligner	CDS	161888	162044	.	-	0	gene_id "AP000275.63-004"; transcript_id "AP000275.63-004"; exon_number 10;
ENm005.contig1	ExonAligner	CDS	165084	165156	.	-	1	gene_id "AP000275.63-004"; transcript_id "AP000275.63-004"; exon_number 11;
ENm005.contig1	ExonAligner	CDS	166863	167078	.	-	1	gene_id "AP000275.63-004"; transcript_id "AP000275.63-004"; exon_number 12;
ENm005.contig1	ExonAligner	CDS	167179	167296	.	-	2	gene_id "AP000275.63-004"; transcript_id "AP000275.63-004"; exon_number 13;
ENm005.contig1	ExonAligner	CDS	167795	167951	.	-	0	gene_id "AP000275.63-004"; transcript_id "AP000275.63-004"; exon_number 14;
ENm005.contig1	ExonAligner	CDS	170261	170413	.	-	0	gene_id "AP000275.63-004"; transcript_id "AP000275.63-004"; exon_number 15;
ENm005.contig1	ExonAligner	CDS	170654	170846	.	-	1	gene_id "AP000275.63-004"; transcript_id "AP000275.63-004"; exon_number 16;
ENm005.contig1	ExonAligner	CDS	170942	171076	.	-	1	gene_id "AP000275.63-004"; transcript_id "AP000275.63-004"; exon_number 17;
ENm005.contig1	ExonAligner	CDS	174364	174448	.	-	2	gene_id "AP000275.63-004"; transcript_id "AP000275.63-004"; exon_number 18;
ENm005.contig1	ExonAligner	CDS	176130	176315	.	-	2	gene_id "AP000275.63-004"; transcript_id "AP000275.63-004"; exon_number 19;
ENm005.contig1	ExonAligner	CDS	178534	178551	.	-	2	gene_id "AP000275.63-004"; transcript_id "AP000275.63-004"; exon_number 20;
ENm005.contig1	ExonAligner	CDS	180819	180969	.	-	0	gene_id "AP000275.63-004"; transcript_id "AP000275.63-004"; exon_number 21;
ENm005.contig1	ExonAligner	CDS	183212	183358	.	-	0	gene_id "AP000275.63-004"; transcript_id "AP000275.63-004"; exon_number 22;
ENm005.contig1	ExonAligner	CDS	185364	185439	.	-	1	gene_id "AP000275.63-004"; transcript_id "AP000275.63-004"; exon_number 23;
ENm005.contig1	ExonAligner	CDS	186544	186707	.	-	0	gene_id "AP000275.63-004"; transcript_id "AP000275.63-004"; exon_number 24;
ENm005.contig1	ExonAligner	CDS	187610	187706	.	-	1	gene_id "AP000275.63-004"; transcript_id "AP000275.63-004"; exon_number 25;
ENm005.contig1	ExonAligner	CDS	188423	188484	.	-	0	gene_id "AP000275.63-004"; transcript_id "AP000275.63-004"; exon_number 26;
ENm005.contig1	ExonAligner	CDS	193084	193161	.	-	0	gene_id "AP000275.63-004"; transcript_id "AP000275.63-004"; exon_number 27;
ENm005.contig1	ExonAligner	CDS	193853	194078	.	-	1	gene_id "AP000275.63-004"; transcript_id "AP000275.63-004"; exon_number 28;
ENm005.contig1	ExonAligner	CDS	196998	197265	.	-	2	gene_id "AP000275.63-004"; transcript_id "AP000275.63-004"; exon_number 29;
ENm005.contig1	ExonAligner	CDS	200171	200257	.	-	2	gene_id "AP000275.63-004"; transcript_id "AP000275.63-004"; exon_number 30;
ENm005.contig1	ExonAligner	CDS	217021	217144	.	-	0	gene_id "AP000275.63-004"; transcript_id "AP000275.63-004"; exon_number 31;
ENm005.contig1	ExonAligner	CDS	144716	144736	.	-	0	gene_id "AP000275.63-003"; transcript_id "AP000275.63-003"; exon_number 1;
ENm005.contig1	ExonAligner	CDS	148406	148623	.	-	2	gene_id "AP000275.63-003"; transcript_id "AP000275.63-003"; exon_number 2;
ENm005.contig1	ExonAligner	CDS	148843	148951	.	-	0	gene_id "AP000275.63-003"; transcript_id "AP000275.63-003"; exon_number 3;
ENm005.contig1	ExonAligner	CDS	150858	150928	.	-	2	gene_id "AP000275.63-003"; transcript_id "AP000275.63-003"; exon_number 4;
ENm005.contig1	ExonAligner	CDS	151081	151119	.	-	2	gene_id "AP000275.63-003"; transcript_id "AP000275.63-003"; exon_number 5;
ENm005.contig1	ExonAligner	CDS	153247	153285	.	-	2	gene_id "AP000275.63-003"; transcript_id "AP000275.63-003"; exon_number 6;
ENm005.contig1	ExonAligner	CDS	153892	153956	.	-	1	gene_id "AP000275.63-003"; transcript_id "AP000275.63-003"; exon_number 7;
ENm005.contig1	ExonAligner	CDS	153999	154023	.	-	2	gene_id "AP000275.63-003"; transcript_id "AP000275.63-003"; exon_number 8;
ENm005.contig1	ExonAligner	CDS	155306	155509	.	-	2	gene_id "AP000275.63-003"; transcript_id "AP000275.63-003"; exon_number 9;
ENm005.contig1	ExonAligner	CDS	161888	162044	.	-	0	gene_id "AP000275.63-003"; transcript_id "AP000275.63-003"; exon_number 10;
ENm005.contig1	ExonAligner	CDS	165084	165156	.	-	1	gene_id "AP000275.63-003"; transcript_id "AP000275.63-003"; exon_number 11;
ENm005.contig1	ExonAligner	CDS	166863	167078	.	-	1	gene_id "AP000275.63-003"; transcript_id "AP000275.63-003"; exon_number 12;
ENm005.contig1	ExonAligner	CDS	167179	167296	.	-	2	gene_id "AP000275.63-003"; transcript_id "AP000275.63-003"; exon_number 13;
ENm005.contig1	ExonAligner	CDS	167795	167951	.	-	0	gene_id "AP000275.63-003"; transcript_id "AP000275.63-003"; exon_number 14;
ENm005.contig1	ExonAligner	CDS	170261	170413	.	-	0	gene_id "AP000275.63-003"; transcript_id "AP000275.63-003"; exon_number 15;
ENm005.contig1	ExonAligner	CDS	170654	170846	.	-	1	gene_id "AP000275.63-003"; transcript_id "AP000275.63-003"; exon_number 16;
ENm005.contig1	ExonAligner	CDS	170942	171076	.	-	1	gene_id "AP000275.63-003"; transcript_id "AP000275.63-003"; exon_number 17;
ENm005.contig1	ExonAligner	CDS	174364	174448	.	-	2	gene_id "AP000275.63-003"; transcript_id "AP000275.63-003"; exon_number 18;
ENm005.contig1	ExonAligner	CDS	176130	176315	.	-	2	gene_id "AP000275.63-003"; transcript_id "AP000275.63-003"; exon_number 19;
ENm005.contig1	ExonAligner	CDS	178534	178551	.	-	2	gene_id "AP000275.63-003"; transcript_id "AP000275.63-003"; exon_number 20;
ENm005.contig1	ExonAligner	CDS	180819	180969	.	-	0	gene_id "AP000275.63-003"; transcript_id "AP000275.63-003"; exon_number 21;
ENm005.contig1	ExonAligner	CDS	183212	183358	.	-	0	gene_id "AP000275.63-003"; transcript_id "AP000275.63-003"; exon_number 22;
ENm005.contig1	ExonAligner	CDS	185364	185439	.	-	1	gene_id "AP000275.63-003"; transcript_id "AP000275.63-003"; exon_number 23;
ENm005.contig1	ExonAligner	CDS	186544	186707	.	-	0	gene_id "AP000275.63-003"; transcript_id "AP000275.63-003"; exon_number 24;
ENm005.contig1	ExonAligner	CDS	187610	187706	.	-	1	gene_id "AP000275.63-003"; transcript_id "AP000275.63-003"; exon_number 25;
ENm005.contig1	ExonAligner	CDS	188423	188484	.	-	0	gene_id "AP000275.63-003"; transcript_id "AP000275.63-003"; exon_number 26;
ENm005.contig1	ExonAligner	CDS	193084	193161	.	-	0	gene_id "AP000275.63-003"; transcript_id "AP000275.63-003"; exon_number 27;
ENm005.contig1	ExonAligner	CDS	193853	194078	.	-	1	gene_id "AP000275.63-003"; transcript_id "AP000275.63-003"; exon_number 28;
ENm005.contig1	ExonAligner	CDS	196998	197265	.	-	2	gene_id "AP000275.63-003"; transcript_id "AP000275.63-003"; exon_number 29;
ENm005.contig1	ExonAligner	CDS	200171	200257	.	-	2	gene_id "AP000275.63-003"; transcript_id "AP000275.63-003"; exon_number 30;
ENm005.contig1	ExonAligner	CDS	217021	217144	.	-	0	gene_id "AP000275.63-003"; transcript_id "AP000275.63-003"; exon_number 31;
ENm005.contig1	ExonAligner	CDS	144716	144736	.	-	0	gene_id "AP000275.63-001"; transcript_id "AP000275.63-001"; exon_number 1;
ENm005.contig1	ExonAligner	CDS	148406	148623	.	-	2	gene_id "AP000275.63-001"; transcript_id "AP000275.63-001"; exon_number 2;
ENm005.contig1	ExonAligner	CDS	148843	148951	.	-	0	gene_id "AP000275.63-001"; transcript_id "AP000275.63-001"; exon_number 3;
ENm005.contig1	ExonAligner	CDS	150858	150928	.	-	2	gene_id "AP000275.63-001"; transcript_id "AP000275.63-001"; exon_number 4;
ENm005.contig1	ExonAligner	CDS	151081	151119	.	-	2	gene_id "AP000275.63-001"; transcript_id "AP000275.63-001"; exon_number 5;
ENm005.contig1	ExonAligner	CDS	152120	152167	.	-	2	gene_id "AP000275.63-001"; transcript_id "AP000275.63-001"; exon_number 6;
ENm005.contig1	ExonAligner	CDS	153247	153285	.	-	2	gene_id "AP000275.63-001"; transcript_id "AP000275.63-001"; exon_number 7;
ENm005.contig1	ExonAligner	CDS	153892	154026	.	-	2	gene_id "AP000275.63-001"; transcript_id "AP000275.63-001"; exon_number 8;
ENm005.contig1	ExonAligner	CDS	155306	155509	.	-	2	gene_id "AP000275.63-001"; transcript_id "AP000275.63-001"; exon_number 9;
ENm005.contig1	ExonAligner	CDS	161888	162044	.	-	0	gene_id "AP000275.63-001"; transcript_id "AP000275.63-001"; exon_number 10;
ENm005.contig1	ExonAligner	CDS	165084	165156	.	-	1	gene_id "AP000275.63-001"; transcript_id "AP000275.63-001"; exon_number 11;
ENm005.contig1	ExonAligner	CDS	166863	167078	.	-	1	gene_id "AP000275.63-001"; transcript_id "AP000275.63-001"; exon_number 12;
ENm005.contig1	ExonAligner	CDS	167179	167296	.	-	2	gene_id "AP000275.63-001"; transcript_id "AP000275.63-001"; exon_number 13;
ENm005.contig1	ExonAligner	CDS	167795	167951	.	-	0	gene_id "AP000275.63-001"; transcript_id "AP000275.63-001"; exon_number 14;
ENm005.contig1	ExonAligner	CDS	170261	170413	.	-	0	gene_id "AP000275.63-001"; transcript_id "AP000275.63-001"; exon_number 15;
ENm005.contig1	ExonAligner	CDS	170654	170846	.	-	1	gene_id "AP000275.63-001"; transcript_id "AP000275.63-001"; exon_number 16;
ENm005.contig1	ExonAligner	CDS	170942	171076	.	-	1	gene_id "AP000275.63-001"; transcript_id "AP000275.63-001"; exon_number 17;
ENm005.contig1	ExonAligner	CDS	174364	174448	.	-	2	gene_id "AP000275.63-001"; transcript_id "AP000275.63-001"; exon_number 18;
ENm005.contig1	ExonAligner	CDS	176130	176315	.	-	2	gene_id "AP000275.63-001"; transcript_id "AP000275.63-001"; exon_number 19;
ENm005.contig1	ExonAligner	CDS	178534	178551	.	-	2	gene_id "AP000275.63-001"; transcript_id "AP000275.63-001"; exon_number 20;
ENm005.contig1	ExonAligner	CDS	180819	180969	.	-	0	gene_id "AP000275.63-001"; transcript_id "AP000275.63-001"; exon_number 21;
ENm005.contig1	ExonAligner	CDS	183212	183358	.	-	0	gene_id "AP000275.63-001"; transcript_id "AP000275.63-001"; exon_number 22;
ENm005.contig1	ExonAligner	CDS	185364	185439	.	-	1	gene_id "AP000275.63-001"; transcript_id "AP000275.63-001"; exon_number 23;
ENm005.contig1	ExonAligner	CDS	186544	186707	.	-	0	gene_id "AP000275.63-001"; transcript_id "AP000275.63-001"; exon_number 24;
ENm005.contig1	ExonAligner	CDS	187610	187706	.	-	1	gene_id "AP000275.63-001"; transcript_id "AP000275.63-001"; exon_number 25;
ENm005.contig1	ExonAligner	CDS	188423	188484	.	-	0	gene_id "AP000275.63-001"; transcript_id "AP000275.63-001"; exon_number 26;
ENm005.contig1	ExonAligner	CDS	193084	193161	.	-	0	gene_id "AP000275.63-001"; transcript_id "AP000275.63-001"; exon_number 27;
ENm005.contig1	ExonAligner	CDS	193853	194078	.	-	1	gene_id "AP000275.63-001"; transcript_id "AP000275.63-001"; exon_number 28;
ENm005.contig1	ExonAligner	CDS	196998	197265	.	-	2	gene_id "AP000275.63-001"; transcript_id "AP000275.63-001"; exon_number 29;
ENm005.contig1	ExonAligner	CDS	200171	200257	.	-	2	gene_id "AP000275.63-001"; transcript_id "AP000275.63-001"; exon_number 30;
ENm005.contig1	ExonAligner	CDS	217021	217144	.	-	0	gene_id "AP000275.63-001"; transcript_id "AP000275.63-001"; exon_number 31;
ENm005.contig1	ExonAligner	CDS	148513	148623	.	-	1	gene_id "AP000275.63-008"; transcript_id "AP000275.63-008"; exon_number 1;
ENm005.contig1	ExonAligner	CDS	148843	148951	.	-	2	gene_id "AP000275.63-008"; transcript_id "AP000275.63-008"; exon_number 2;
ENm005.contig1	ExonAligner	CDS	150858	150928	.	-	1	gene_id "AP000275.63-008"; transcript_id "AP000275.63-008"; exon_number 3;
ENm005.contig1	ExonAligner	CDS	153892	153965	.	-	2	gene_id "AP000275.63-008"; transcript_id "AP000275.63-008"; exon_number 4;
ENm005.contig1	ExonAligner	CDS	170694	170846	.	-	1	gene_id "AP000275.63-002"; transcript_id "AP000275.63-002"; exon_number 1;
ENm005.contig1	ExonAligner	CDS	170942	171076	.	-	1	gene_id "AP000275.63-002"; transcript_id "AP000275.63-002"; exon_number 2;
ENm005.contig1	ExonAligner	CDS	174364	174448	.	-	2	gene_id "AP000275.63-002"; transcript_id "AP000275.63-002"; exon_number 3;
ENm005.contig1	ExonAligner	CDS	176130	176315	.	-	2	gene_id "AP000275.63-002"; transcript_id "AP000275.63-002"; exon_number 4;
ENm005.contig1	ExonAligner	CDS	180819	180978	.	-	0	gene_id "AP000275.63-002"; transcript_id "AP000275.63-002"; exon_number 5;
ENm005.contig1	ExonAligner	CDS	183212	183358	.	-	0	gene_id "AP000275.63-002"; transcript_id "AP000275.63-002"; exon_number 6;
ENm005.contig1	ExonAligner	CDS	185364	185439	.	-	1	gene_id "AP000275.63-002"; transcript_id "AP000275.63-002"; exon_number 7;
ENm005.contig1	ExonAligner	CDS	186544	186707	.	-	0	gene_id "AP000275.63-002"; transcript_id "AP000275.63-002"; exon_number 8;
ENm005.contig1	ExonAligner	CDS	187610	187706	.	-	1	gene_id "AP000275.63-002"; transcript_id "AP000275.63-002"; exon_number 9;
ENm005.contig1	ExonAligner	CDS	188423	188484	.	-	0	gene_id "AP000275.63-002"; transcript_id "AP000275.63-002"; exon_number 10;
ENm005.contig1	ExonAligner	CDS	193084	193161	.	-	0	gene_id "AP000275.63-002"; transcript_id "AP000275.63-002"; exon_number 11;
ENm005.contig1	ExonAligner	CDS	193853	194078	.	-	1	gene_id "AP000275.63-002"; transcript_id "AP000275.63-002"; exon_number 12;
ENm005.contig1	ExonAligner	CDS	196998	197265	.	-	2	gene_id "AP000275.63-002"; transcript_id "AP000275.63-002"; exon_number 13;
ENm005.contig1	ExonAligner	CDS	200171	200257	.	-	2	gene_id "AP000275.63-002"; transcript_id "AP000275.63-002"; exon_number 14;
ENm005.contig1	ExonAligner	CDS	217021	217144	.	-	0	gene_id "AP000275.63-002"; transcript_id "AP000275.63-002"; exon_number 15;
ENm005.contig1	ExonAligner	CDS	222002	222119	.	-	1	gene_id "AP000279.68-001"; transcript_id "AP000279.68-001"; exon_number 1;
ENm005.contig1	ExonAligner	CDS	223617	223771	.	-	0	gene_id "AP000279.68-001"; transcript_id "AP000279.68-001"; exon_number 2;
ENm005.contig1	ExonAligner	CDS	225525	225671	.	-	0	gene_id "AP000279.68-001"; transcript_id "AP000279.68-001"; exon_number 3;
ENm005.contig1	ExonAligner	CDS	228486	228546	.	-	1	gene_id "AP000279.68-001"; transcript_id "AP000279.68-001"; exon_number 4;
ENm005.contig1	ExonAligner	CDS	229090	229160	.	-	0	gene_id "AP000279.68-001"; transcript_id "AP000279.68-001"; exon_number 5;
ENm005.contig1	ExonAligner	CDS	229722	229837	.	-	2	gene_id "AP000279.68-001"; transcript_id "AP000279.68-001"; exon_number 6;
ENm005.contig1	ExonAligner	CDS	230847	230985	.	-	0	gene_id "AP000279.68-001"; transcript_id "AP000279.68-001"; exon_number 7;
ENm005.contig1	ExonAligner	CDS	231176	231369	.	-	2	gene_id "AP000279.68-001"; transcript_id "AP000279.68-001"; exon_number 8;
ENm005.contig1	ExonAligner	CDS	232726	232841	.	-	1	gene_id "AP000279.68-001"; transcript_id "AP000279.68-001"; exon_number 9;
ENm005.contig1	ExonAligner	CDS	232926	233019	.	-	2	gene_id "AP000279.68-001"; transcript_id "AP000279.68-001"; exon_number 10;
ENm005.contig1	ExonAligner	CDS	236290	236407	.	-	0	gene_id "AP000279.68-001"; transcript_id "AP000279.68-001"; exon_number 11;
ENm005.contig1	ExonAligner	CDS	240122	240305	.	-	1	gene_id "AP000279.68-001"; transcript_id "AP000279.68-001"; exon_number 12;
ENm005.contig1	ExonAligner	CDS	240820	241031	.	-	0	gene_id "AP000279.68-001"; transcript_id "AP000279.68-001"; exon_number 13;
ENm005.contig1	ExonAligner	CDS	241890	241987	.	-	2	gene_id "AP000279.68-001"; transcript_id "AP000279.68-001"; exon_number 14;
ENm005.contig1	ExonAligner	CDS	242505	242726	.	-	2	gene_id "AP000279.68-001"; transcript_id "AP000279.68-001"; exon_number 15;
ENm005.contig1	ExonAligner	CDS	243613	243789	.	-	2	gene_id "AP000279.68-001"; transcript_id "AP000279.68-001"; exon_number 16;
ENm005.contig1	ExonAligner	CDS	248548	248670	.	-	2	gene_id "AP000279.68-001"; transcript_id "AP000279.68-001"; exon_number 17;
ENm005.contig1	ExonAligner	CDS	249971	250316	.	-	0	gene_id "AP000279.68-001"; transcript_id "AP000279.68-001"; exon_number 18;
ENm005.contig1	ExonAligner	CDS	228486	228546	.	-	1	gene_id "AP000279.68-005"; transcript_id "AP000279.68-005"; exon_number 2;
ENm005.contig1	ExonAligner	CDS	229090	229160	.	-	0	gene_id "AP000279.68-005"; transcript_id "AP000279.68-005"; exon_number 3;
ENm005.contig1	ExonAligner	CDS	229722	229837	.	-	2	gene_id "AP000279.68-005"; transcript_id "AP000279.68-005"; exon_number 4;
ENm005.contig1	ExonAligner	CDS	230847	230985	.	-	0	gene_id "AP000279.68-005"; transcript_id "AP000279.68-005"; exon_number 5;
ENm005.contig1	ExonAligner	CDS	231176	231369	.	-	2	gene_id "AP000279.68-005"; transcript_id "AP000279.68-005"; exon_number 6;
ENm005.contig1	ExonAligner	CDS	232726	232841	.	-	1	gene_id "AP000279.68-005"; transcript_id "AP000279.68-005"; exon_number 7;
ENm005.contig1	ExonAligner	CDS	232926	233019	.	-	2	gene_id "AP000279.68-005"; transcript_id "AP000279.68-005"; exon_number 8;
ENm005.contig1	ExonAligner	CDS	236290	236407	.	-	0	gene_id "AP000279.68-005"; transcript_id "AP000279.68-005"; exon_number 9;
ENm005.contig1	ExonAligner	CDS	240122	240305	.	-	1	gene_id "AP000279.68-005"; transcript_id "AP000279.68-005"; exon_number 10;
ENm005.contig1	ExonAligner	CDS	240820	241031	.	-	0	gene_id "AP000279.68-005"; transcript_id "AP000279.68-005"; exon_number 11;
ENm005.contig1	ExonAligner	CDS	241890	241987	.	-	2	gene_id "AP000279.68-005"; transcript_id "AP000279.68-005"; exon_number 12;
ENm005.contig1	ExonAligner	CDS	242505	242726	.	-	2	gene_id "AP000279.68-005"; transcript_id "AP000279.68-005"; exon_number 13;
ENm005.contig1	ExonAligner	CDS	243613	243789	.	-	2	gene_id "AP000279.68-005"; transcript_id "AP000279.68-005"; exon_number 14;
ENm005.contig1	ExonAligner	CDS	248548	248670	.	-	2	gene_id "AP000279.68-005"; transcript_id "AP000279.68-005"; exon_number 15;
ENm005.contig1	ExonAligner	CDS	249971	250316	.	-	0	gene_id "AP000279.68-005"; transcript_id "AP000279.68-005"; exon_number 16;
ENm005.contig1	ExonAligner	CDS	240122	240305	.	-	1	gene_id "AP000279.68-004"; transcript_id "AP000279.68-004"; exon_number 2;
ENm005.contig1	ExonAligner	CDS	240820	241031	.	-	0	gene_id "AP000279.68-004"; transcript_id "AP000279.68-004"; exon_number 3;
ENm005.contig1	ExonAligner	CDS	241890	241987	.	-	2	gene_id "AP000279.68-004"; transcript_id "AP000279.68-004"; exon_number 4;
ENm005.contig1	ExonAligner	CDS	242505	242726	.	-	2	gene_id "AP000279.68-004"; transcript_id "AP000279.68-004"; exon_number 5;
ENm005.contig1	ExonAligner	CDS	243613	243789	.	-	2	gene_id "AP000279.68-004"; transcript_id "AP000279.68-004"; exon_number 6;
ENm005.contig1	ExonAligner	CDS	248548	248670	.	-	2	gene_id "AP000279.68-004"; transcript_id "AP000279.68-004"; exon_number 7;
ENm005.contig1	ExonAligner	CDS	249971	250316	.	-	0	gene_id "AP000279.68-004"; transcript_id "AP000279.68-004"; exon_number 8;
ENm005.contig1	ExonAligner	CDS	260864	261585	.	-	0	gene_id "AP000280.67-001"; transcript_id "AP000280.67-001"; exon_number 1;
ENm005.contig1	ExonAligner	CDS	260864	261585	.	-	0	gene_id "AP000280.67-003"; transcript_id "AP000280.67-003"; exon_number 1;
ENm005.contig1	ExonAligner	CDS	260872	261551	.	-	1	gene_id "AP000280.67-004"; transcript_id "AP000280.67-004"; exon_number 1;
ENm005.contig1	ExonAligner	CDS	275311	275400	.	-	0	gene_id "AP000280.67-004"; transcript_id "AP000280.67-004"; exon_number 3;
ENm005.contig1	ExonAligner	CDS	260912	261585	.	-	0	gene_id "AP000280.67-002"; transcript_id "AP000280.67-002"; exon_number 1;
ENm005.contig1	ExonAligner	CDS	463883	464854	.	+	0	gene_id "AP000287.4-001"; transcript_id "AP000287.4-001"; exon_number 1;
ENm005.contig1	ExonAligner	CDS	463883	464854	.	+	0	gene_id "AP000287.4-002"; transcript_id "AP000287.4-002"; exon_number 1;
ENm005.contig1	ExonAligner	CDS	503431	504216	.	+	0	gene_id "AP000289.5-001"; transcript_id "AP000289.5-001"; exon_number 1;
ENm005.contig1	ExonAligner	CDS	640049	640206	.	+	1	gene_id "AP000295.8-001"; transcript_id "AP000295.8-001"; exon_number 3;
ENm005.contig1	ExonAligner	CDS	642721	642887	.	+	2	gene_id "AP000295.8-001"; transcript_id "AP000295.8-001"; exon_number 4;
ENm005.contig1	ExonAligner	CDS	646293	646440	.	+	0	gene_id "AP000295.8-001"; transcript_id "AP000295.8-001"; exon_number 5;
ENm005.contig1	ExonAligner	CDS	650536	650693	.	+	2	gene_id "AP000295.8-001"; transcript_id "AP000295.8-001"; exon_number 6;
ENm005.contig1	ExonAligner	CDS	654827	654981	.	+	0	gene_id "AP000295.8-001"; transcript_id "AP000295.8-001"; exon_number 7;
ENm005.contig1	ExonAligner	CDS	713711	713783	.	+	0	gene_id "AP000298.3-001"; transcript_id "AP000298.3-001"; exon_number 1;
ENm005.contig1	ExonAligner	CDS	719446	719569	.	+	2	gene_id "AP000298.3-001"; transcript_id "AP000298.3-001"; exon_number 2;
ENm005.contig1	ExonAligner	CDS	723227	723405	.	+	1	gene_id "AP000298.3-001"; transcript_id "AP000298.3-001"; exon_number 3;
ENm005.contig1	ExonAligner	CDS	726134	726288	.	+	2	gene_id "AP000298.3-001"; transcript_id "AP000298.3-001"; exon_number 4;
ENm005.contig1	ExonAligner	CDS	726376	726514	.	+	0	gene_id "AP000298.3-001"; transcript_id "AP000298.3-001"; exon_number 5;
ENm005.contig1	ExonAligner	CDS	727100	727214	.	+	2	gene_id "AP000298.3-001"; transcript_id "AP000298.3-001"; exon_number 6;
ENm005.contig1	ExonAligner	CDS	729867	730066	.	+	1	gene_id "AP000298.3-001"; transcript_id "AP000298.3-001"; exon_number 7;
ENm005.contig1	ExonAligner	CDS	730316	730449	.	+	2	gene_id "AP000298.3-001"; transcript_id "AP000298.3-001"; exon_number 8;
ENm005.contig1	ExonAligner	CDS	732357	732477	.	+	0	gene_id "AP000298.3-001"; transcript_id "AP000298.3-001"; exon_number 9;
ENm005.contig1	ExonAligner	CDS	733070	733212	.	+	2	gene_id "AP000298.3-001"; transcript_id "AP000298.3-001"; exon_number 10;
ENm005.contig1	ExonAligner	CDS	734894	735115	.	+	0	gene_id "AP000298.3-001"; transcript_id "AP000298.3-001"; exon_number 11;
ENm005.contig1	ExonAligner	CDS	767479	767548	.	+	0	gene_id "AP000300.6-001"; transcript_id "AP000300.6-001"; exon_number 1;
ENm005.contig1	ExonAligner	CDS	774834	774966	.	+	2	gene_id "AP000300.6-001"; transcript_id "AP000300.6-001"; exon_number 2;
ENm005.contig1	ExonAligner	CDS	777900	778093	.	+	1	gene_id "AP000300.6-001"; transcript_id "AP000300.6-001"; exon_number 3;
ENm005.contig1	ExonAligner	CDS	779880	780022	.	+	2	gene_id "AP000300.6-001"; transcript_id "AP000300.6-001"; exon_number 4;
ENm005.contig1	ExonAligner	CDS	781457	781616	.	+	0	gene_id "AP000300.6-001"; transcript_id "AP000300.6-001"; exon_number 5;
ENm005.contig1	ExonAligner	CDS	782443	782600	.	+	2	gene_id "AP000300.6-001"; transcript_id "AP000300.6-001"; exon_number 6;
ENm005.contig1	ExonAligner	CDS	784000	784137	.	+	0	gene_id "AP000300.6-001"; transcript_id "AP000300.6-001"; exon_number 7;
ENm005.contig1	ExonAligner	CDS	767479	767548	.	+	0	gene_id "AP000300.6-002"; transcript_id "AP000300.6-002"; exon_number 1;
ENm005.contig1	ExonAligner	CDS	774834	774966	.	+	2	gene_id "AP000300.6-002"; transcript_id "AP000300.6-002"; exon_number 3;
ENm005.contig1	ExonAligner	CDS	777900	778093	.	+	1	gene_id "AP000300.6-002"; transcript_id "AP000300.6-002"; exon_number 4;
ENm005.contig1	ExonAligner	CDS	779880	780022	.	+	2	gene_id "AP000300.6-002"; transcript_id "AP000300.6-002"; exon_number 5;
ENm005.contig1	ExonAligner	CDS	781457	781616	.	+	0	gene_id "AP000300.6-002"; transcript_id "AP000300.6-002"; exon_number 6;
ENm005.contig1	ExonAligner	CDS	782443	782600	.	+	2	gene_id "AP000300.6-002"; transcript_id "AP000300.6-002"; exon_number 7;
ENm005.contig1	ExonAligner	CDS	784000	784137	.	+	0	gene_id "AP000300.6-002"; transcript_id "AP000300.6-002"; exon_number 8;
ENm005.contig1	ExonAligner	CDS	794101	794146	.	-	1	gene_id "AP000300.7-001"; transcript_id "AP000300.7-001"; exon_number 1;
ENm005.contig1	ExonAligner	CDS	796593	796650	.	-	2	gene_id "AP000300.7-001"; transcript_id "AP000300.7-001"; exon_number 2;
ENm005.contig1	ExonAligner	CDS	798661	798753	.	-	2	gene_id "AP000300.7-001"; transcript_id "AP000300.7-001"; exon_number 3;
ENm005.contig1	ExonAligner	CDS	800407	800474	.	-	1	gene_id "AP000300.7-001"; transcript_id "AP000300.7-001"; exon_number 4;
ENm005.contig1	ExonAligner	CDS	803144	803256	.	-	0	gene_id "AP000300.7-001"; transcript_id "AP000300.7-001"; exon_number 5;
ENm005.contig1	ExonAligner	CDS	806135	806233	.	-	0	gene_id "AP000300.7-001"; transcript_id "AP000300.7-001"; exon_number 6;
ENm005.contig1	ExonAligner	CDS	843210	844364	.	-	0	gene_id "AP000302.59-001"; transcript_id "AP000302.59-001"; exon_number 1;
ENm005.contig1	ExonAligner	CDS	843210	844364	.	-	0	gene_id "AP000302.59-002"; transcript_id "AP000302.59-002"; exon_number 1;
ENm005.contig1	ExonAligner	CDS	853774	853965	.	-	0	gene_id "AP000302.60-006"; transcript_id "AP000302.60-006"; exon_number 1;
ENm005.contig1	ExonAligner	CDS	854070	854185	.	-	2	gene_id "AP000302.60-006"; transcript_id "AP000302.60-006"; exon_number 2;
ENm005.contig1	ExonAligner	CDS	855283	855424	.	-	0	gene_id "AP000302.60-006"; transcript_id "AP000302.60-006"; exon_number 3;
ENm005.contig1	ExonAligner	CDS	855714	855844	.	-	2	gene_id "AP000302.60-006"; transcript_id "AP000302.60-006"; exon_number 4;
ENm005.contig1	ExonAligner	CDS	856848	856979	.	-	2	gene_id "AP000302.60-006"; transcript_id "AP000302.60-006"; exon_number 5;
ENm005.contig1	ExonAligner	CDS	857820	858026	.	-	2	gene_id "AP000302.60-006"; transcript_id "AP000302.60-006"; exon_number 6;
ENm005.contig1	ExonAligner	CDS	860959	861105	.	-	2	gene_id "AP000302.60-006"; transcript_id "AP000302.60-006"; exon_number 7;
ENm005.contig1	ExonAligner	CDS	861337	861585	.	-	2	gene_id "AP000302.60-006"; transcript_id "AP000302.60-006"; exon_number 8;
ENm005.contig1	ExonAligner	CDS	863087	863279	.	-	0	gene_id "AP000302.60-006"; transcript_id "AP000302.60-006"; exon_number 9;
ENm005.contig1	ExonAligner	CDS	863622	863725	.	-	2	gene_id "AP000302.60-006"; transcript_id "AP000302.60-006"; exon_number 10;
ENm005.contig1	ExonAligner	CDS	863997	864091	.	-	1	gene_id "AP000302.60-006"; transcript_id "AP000302.60-006"; exon_number 11;
ENm005.contig1	ExonAligner	CDS	866688	866919	.	-	2	gene_id "AP000302.60-006"; transcript_id "AP000302.60-006"; exon_number 12;
ENm005.contig1	ExonAligner	CDS	868036	868204	.	-	0	gene_id "AP000302.60-006"; transcript_id "AP000302.60-006"; exon_number 13;
ENm005.contig1	ExonAligner	CDS	868534	868613	.	-	2	gene_id "AP000302.60-006"; transcript_id "AP000302.60-006"; exon_number 14;
ENm005.contig1	ExonAligner	CDS	869021	869108	.	-	0	gene_id "AP000302.60-006"; transcript_id "AP000302.60-006"; exon_number 15;
ENm005.contig1	ExonAligner	CDS	870123	870248	.	-	0	gene_id "AP000302.60-006"; transcript_id "AP000302.60-006"; exon_number 16;
ENm005.contig1	ExonAligner	CDS	870925	870984	.	-	0	gene_id "AP000302.60-006"; transcript_id "AP000302.60-006"; exon_number 17;
ENm005.contig1	ExonAligner	CDS	871633	871744	.	-	1	gene_id "AP000302.60-006"; transcript_id "AP000302.60-006"; exon_number 18;
ENm005.contig1	ExonAligner	CDS	873574	873748	.	-	2	gene_id "AP000302.60-006"; transcript_id "AP000302.60-006"; exon_number 19;
ENm005.contig1	ExonAligner	CDS	873949	874044	.	-	2	gene_id "AP000302.60-006"; transcript_id "AP000302.60-006"; exon_number 20;
ENm005.contig1	ExonAligner	CDS	875273	875417	.	-	0	gene_id "AP000302.60-006"; transcript_id "AP000302.60-006"; exon_number 21;
ENm005.contig1	ExonAligner	CDS	853774	853965	.	-	0	gene_id "AP000302.60-003"; transcript_id "AP000302.60-003"; exon_number 1;
ENm005.contig1	ExonAligner	CDS	854070	854185	.	-	2	gene_id "AP000302.60-003"; transcript_id "AP000302.60-003"; exon_number 2;
ENm005.contig1	ExonAligner	CDS	855283	855424	.	-	0	gene_id "AP000302.60-003"; transcript_id "AP000302.60-003"; exon_number 3;
ENm005.contig1	ExonAligner	CDS	855714	855844	.	-	2	gene_id "AP000302.60-003"; transcript_id "AP000302.60-003"; exon_number 4;
ENm005.contig1	ExonAligner	CDS	856848	856979	.	-	2	gene_id "AP000302.60-003"; transcript_id "AP000302.60-003"; exon_number 5;
ENm005.contig1	ExonAligner	CDS	857820	858026	.	-	2	gene_id "AP000302.60-003"; transcript_id "AP000302.60-003"; exon_number 6;
ENm005.contig1	ExonAligner	CDS	860959	861105	.	-	2	gene_id "AP000302.60-003"; transcript_id "AP000302.60-003"; exon_number 7;
ENm005.contig1	ExonAligner	CDS	861337	861585	.	-	2	gene_id "AP000302.60-003"; transcript_id "AP000302.60-003"; exon_number 8;
ENm005.contig1	ExonAligner	CDS	863087	863279	.	-	0	gene_id "AP000302.60-003"; transcript_id "AP000302.60-003"; exon_number 9;
ENm005.contig1	ExonAligner	CDS	863622	863725	.	-	2	gene_id "AP000302.60-003"; transcript_id "AP000302.60-003"; exon_number 10;
ENm005.contig1	ExonAligner	CDS	863997	864091	.	-	1	gene_id "AP000302.60-003"; transcript_id "AP000302.60-003"; exon_number 11;
ENm005.contig1	ExonAligner	CDS	866688	866919	.	-	2	gene_id "AP000302.60-003"; transcript_id "AP000302.60-003"; exon_number 12;
ENm005.contig1	ExonAligner	CDS	868036	868204	.	-	0	gene_id "AP000302.60-003"; transcript_id "AP000302.60-003"; exon_number 13;
ENm005.contig1	ExonAligner	CDS	868534	868613	.	-	2	gene_id "AP000302.60-003"; transcript_id "AP000302.60-003"; exon_number 14;
ENm005.contig1	ExonAligner	CDS	869021	869108	.	-	0	gene_id "AP000302.60-003"; transcript_id "AP000302.60-003"; exon_number 15;
ENm005.contig1	ExonAligner	CDS	870123	870248	.	-	0	gene_id "AP000302.60-003"; transcript_id "AP000302.60-003"; exon_number 16;
ENm005.contig1	ExonAligner	CDS	870925	870984	.	-	0	gene_id "AP000302.60-003"; transcript_id "AP000302.60-003"; exon_number 17;
ENm005.contig1	ExonAligner	CDS	871633	871744	.	-	1	gene_id "AP000302.60-003"; transcript_id "AP000302.60-003"; exon_number 18;
ENm005.contig1	ExonAligner	CDS	873574	873748	.	-	2	gene_id "AP000302.60-003"; transcript_id "AP000302.60-003"; exon_number 19;
ENm005.contig1	ExonAligner	CDS	873949	874044	.	-	2	gene_id "AP000302.60-003"; transcript_id "AP000302.60-003"; exon_number 20;
ENm005.contig1	ExonAligner	CDS	875273	875417	.	-	0	gene_id "AP000302.60-003"; transcript_id "AP000302.60-003"; exon_number 21;
ENm005.contig1	ExonAligner	CDS	853774	853965	.	-	0	gene_id "AP000302.60-001"; transcript_id "AP000302.60-001"; exon_number 1;
ENm005.contig1	ExonAligner	CDS	854070	854185	.	-	2	gene_id "AP000302.60-001"; transcript_id "AP000302.60-001"; exon_number 2;
ENm005.contig1	ExonAligner	CDS	855283	855424	.	-	0	gene_id "AP000302.60-001"; transcript_id "AP000302.60-001"; exon_number 3;
ENm005.contig1	ExonAligner	CDS	855714	855844	.	-	2	gene_id "AP000302.60-001"; transcript_id "AP000302.60-001"; exon_number 4;
ENm005.contig1	ExonAligner	CDS	856848	856979	.	-	2	gene_id "AP000302.60-001"; transcript_id "AP000302.60-001"; exon_number 5;
ENm005.contig1	ExonAligner	CDS	857820	858026	.	-	2	gene_id "AP000302.60-001"; transcript_id "AP000302.60-001"; exon_number 6;
ENm005.contig1	ExonAligner	CDS	860959	861105	.	-	2	gene_id "AP000302.60-001"; transcript_id "AP000302.60-001"; exon_number 7;
ENm005.contig1	ExonAligner	CDS	861337	861585	.	-	2	gene_id "AP000302.60-001"; transcript_id "AP000302.60-001"; exon_number 8;
ENm005.contig1	ExonAligner	CDS	863087	863279	.	-	0	gene_id "AP000302.60-001"; transcript_id "AP000302.60-001"; exon_number 9;
ENm005.contig1	ExonAligner	CDS	863622	863725	.	-	2	gene_id "AP000302.60-001"; transcript_id "AP000302.60-001"; exon_number 10;
ENm005.contig1	ExonAligner	CDS	863997	864091	.	-	1	gene_id "AP000302.60-001"; transcript_id "AP000302.60-001"; exon_number 11;
ENm005.contig1	ExonAligner	CDS	866688	866919	.	-	2	gene_id "AP000302.60-001"; transcript_id "AP000302.60-001"; exon_number 12;
ENm005.contig1	ExonAligner	CDS	868036	868204	.	-	0	gene_id "AP000302.60-001"; transcript_id "AP000302.60-001"; exon_number 13;
ENm005.contig1	ExonAligner	CDS	868534	868613	.	-	2	gene_id "AP000302.60-001"; transcript_id "AP000302.60-001"; exon_number 14;
ENm005.contig1	ExonAligner	CDS	869021	869108	.	-	0	gene_id "AP000302.60-001"; transcript_id "AP000302.60-001"; exon_number 15;
ENm005.contig1	ExonAligner	CDS	870123	870248	.	-	0	gene_id "AP000302.60-001"; transcript_id "AP000302.60-001"; exon_number 16;
ENm005.contig1	ExonAligner	CDS	870925	870984	.	-	0	gene_id "AP000302.60-001"; transcript_id "AP000302.60-001"; exon_number 17;
ENm005.contig1	ExonAligner	CDS	871633	871744	.	-	1	gene_id "AP000302.60-001"; transcript_id "AP000302.60-001"; exon_number 18;
ENm005.contig1	ExonAligner	CDS	873574	873748	.	-	2	gene_id "AP000302.60-001"; transcript_id "AP000302.60-001"; exon_number 19;
ENm005.contig1	ExonAligner	CDS	873949	874044	.	-	2	gene_id "AP000302.60-001"; transcript_id "AP000302.60-001"; exon_number 20;
ENm005.contig1	ExonAligner	CDS	875273	875417	.	-	0	gene_id "AP000302.60-001"; transcript_id "AP000302.60-001"; exon_number 21;
ENm005.contig1	ExonAligner	CDS	866681	866919	.	-	2	gene_id "AP000302.60-004"; transcript_id "AP000302.60-004"; exon_number 1;
ENm005.contig1	ExonAligner	CDS	868036	868204	.	-	0	gene_id "AP000302.60-004"; transcript_id "AP000302.60-004"; exon_number 2;
ENm005.contig1	ExonAligner	CDS	868534	868613	.	-	2	gene_id "AP000302.60-004"; transcript_id "AP000302.60-004"; exon_number 3;
ENm005.contig1	ExonAligner	CDS	869021	869108	.	-	0	gene_id "AP000302.60-004"; transcript_id "AP000302.60-004"; exon_number 4;
ENm005.contig1	ExonAligner	CDS	870123	870248	.	-	0	gene_id "AP000302.60-004"; transcript_id "AP000302.60-004"; exon_number 5;
ENm005.contig1	ExonAligner	CDS	870925	870984	.	-	0	gene_id "AP000302.60-004"; transcript_id "AP000302.60-004"; exon_number 6;
ENm005.contig1	ExonAligner	CDS	871633	871744	.	-	1	gene_id "AP000302.60-004"; transcript_id "AP000302.60-004"; exon_number 7;
ENm005.contig1	ExonAligner	CDS	873574	873748	.	-	2	gene_id "AP000302.60-004"; transcript_id "AP000302.60-004"; exon_number 8;
ENm005.contig1	ExonAligner	CDS	873949	874044	.	-	2	gene_id "AP000302.60-004"; transcript_id "AP000302.60-004"; exon_number 9;
ENm005.contig1	ExonAligner	CDS	875273	875417	.	-	0	gene_id "AP000302.60-004"; transcript_id "AP000302.60-004"; exon_number 10;
ENm005.contig1	ExonAligner	CDS	870123	870248	.	-	0	gene_id "AP000302.60-007"; transcript_id "AP000302.60-007"; exon_number 1;
ENm005.contig1	ExonAligner	CDS	870925	870984	.	-	0	gene_id "AP000302.60-007"; transcript_id "AP000302.60-007"; exon_number 2;
ENm005.contig1	ExonAligner	CDS	871633	871744	.	-	1	gene_id "AP000302.60-007"; transcript_id "AP000302.60-007"; exon_number 3;
ENm005.contig1	ExonAligner	CDS	873574	873748	.	-	2	gene_id "AP000302.60-007"; transcript_id "AP000302.60-007"; exon_number 4;
ENm005.contig1	ExonAligner	CDS	873949	874044	.	-	2	gene_id "AP000302.60-007"; transcript_id "AP000302.60-007"; exon_number 5;
ENm005.contig1	ExonAligner	CDS	875273	875417	.	-	0	gene_id "AP000302.60-007"; transcript_id "AP000302.60-007"; exon_number 6;
ENm005.contig1	ExonAligner	CDS	870148	870248	.	-	0	gene_id "AP000302.60-009"; transcript_id "AP000302.60-009"; exon_number 1;
ENm005.contig1	ExonAligner	CDS	870925	870984	.	-	0	gene_id "AP000302.60-009"; transcript_id "AP000302.60-009"; exon_number 2;
ENm005.contig1	ExonAligner	CDS	871633	871744	.	-	1	gene_id "AP000302.60-009"; transcript_id "AP000302.60-009"; exon_number 3;
ENm005.contig1	ExonAligner	CDS	873574	873748	.	-	2	gene_id "AP000302.60-009"; transcript_id "AP000302.60-009"; exon_number 4;
ENm005.contig1	ExonAligner	CDS	873949	874044	.	-	2	gene_id "AP000302.60-009"; transcript_id "AP000302.60-009"; exon_number 5;
ENm005.contig1	ExonAligner	CDS	875273	875417	.	-	0	gene_id "AP000302.60-009"; transcript_id "AP000302.60-009"; exon_number 6;
ENm005.contig1	ExonAligner	CDS	873574	873748	.	-	2	gene_id "AP000302.60-008"; transcript_id "AP000302.60-008"; exon_number 1;
ENm005.contig1	ExonAligner	CDS	873949	874044	.	-	2	gene_id "AP000302.60-008"; transcript_id "AP000302.60-008"; exon_number 2;
ENm005.contig1	ExonAligner	CDS	875273	875417	.	-	0	gene_id "AP000302.60-008"; transcript_id "AP000302.60-008"; exon_number 3;
ENm005.contig1	ExonAligner	CDS	873582	873748	.	-	2	gene_id "AP000302.60-010"; transcript_id "AP000302.60-010"; exon_number 1;
ENm005.contig1	ExonAligner	CDS	873949	874044	.	-	2	gene_id "AP000302.60-010"; transcript_id "AP000302.60-010"; exon_number 2;
ENm005.contig1	ExonAligner	CDS	875273	875417	.	-	0	gene_id "AP000302.60-010"; transcript_id "AP000302.60-010"; exon_number 3;
ENm005.contig1	ExonAligner	CDS	879699	879775	.	+	0	gene_id "AP000304.8-001"; transcript_id "AP000304.8-001"; exon_number 1;
ENm005.contig1	ExonAligner	CDS	883298	883464	.	+	1	gene_id "AP000304.8-001"; transcript_id "AP000304.8-001"; exon_number 2;
ENm005.contig1	ExonAligner	CDS	885707	891667	.	+	2	gene_id "AP000304.8-001"; transcript_id "AP000304.8-001"; exon_number 3;
ENm005.contig1	ExonAligner	CDS	893207	893367	.	+	2	gene_id "AP000304.8-001"; transcript_id "AP000304.8-001"; exon_number 4;
ENm005.contig1	ExonAligner	CDS	895267	895413	.	+	0	gene_id "AP000304.8-001"; transcript_id "AP000304.8-001"; exon_number 5;
ENm005.contig1	ExonAligner	CDS	895700	895888	.	+	0	gene_id "AP000304.8-001"; transcript_id "AP000304.8-001"; exon_number 6;
ENm005.contig1	ExonAligner	CDS	902120	902230	.	+	0	gene_id "AP000304.8-001"; transcript_id "AP000304.8-001"; exon_number 7;
ENm005.contig1	ExonAligner	CDS	902978	903094	.	+	0	gene_id "AP000304.8-001"; transcript_id "AP000304.8-001"; exon_number 8;
ENm005.contig1	ExonAligner	CDS	906981	907128	.	+	0	gene_id "AP000304.8-001"; transcript_id "AP000304.8-001"; exon_number 9;
ENm005.contig1	ExonAligner	CDS	908992	909057	.	+	2	gene_id "AP000304.8-001"; transcript_id "AP000304.8-001"; exon_number 10;
ENm005.contig1	ExonAligner	CDS	909168	909283	.	+	2	gene_id "AP000304.8-001"; transcript_id "AP000304.8-001"; exon_number 11;
ENm005.contig1	ExonAligner	CDS	909686	909748	.	+	0	gene_id "AP000304.8-001"; transcript_id "AP000304.8-001"; exon_number 12;
ENm005.contig1	ExonAligner	CDS	879699	879775	.	+	0	gene_id "AP000304.8-002"; transcript_id "AP000304.8-002"; exon_number 1;
ENm005.contig1	ExonAligner	CDS	883298	883464	.	+	1	gene_id "AP000304.8-002"; transcript_id "AP000304.8-002"; exon_number 2;
ENm005.contig1	ExonAligner	CDS	893207	893367	.	+	2	gene_id "AP000304.8-002"; transcript_id "AP000304.8-002"; exon_number 3;
ENm005.contig1	ExonAligner	CDS	895267	895413	.	+	0	gene_id "AP000304.8-002"; transcript_id "AP000304.8-002"; exon_number 4;
ENm005.contig1	ExonAligner	CDS	895700	895888	.	+	0	gene_id "AP000304.8-002"; transcript_id "AP000304.8-002"; exon_number 5;
ENm005.contig1	ExonAligner	CDS	902120	902230	.	+	0	gene_id "AP000304.8-002"; transcript_id "AP000304.8-002"; exon_number 6;
ENm005.contig1	ExonAligner	CDS	902978	903094	.	+	0	gene_id "AP000304.8-002"; transcript_id "AP000304.8-002"; exon_number 7;
ENm005.contig1	ExonAligner	CDS	906981	907128	.	+	0	gene_id "AP000304.8-002"; transcript_id "AP000304.8-002"; exon_number 8;
ENm005.contig1	ExonAligner	CDS	908992	909057	.	+	2	gene_id "AP000304.8-002"; transcript_id "AP000304.8-002"; exon_number 9;
ENm005.contig1	ExonAligner	CDS	909168	909283	.	+	2	gene_id "AP000304.8-002"; transcript_id "AP000304.8-002"; exon_number 10;
ENm005.contig1	ExonAligner	CDS	909686	909748	.	+	0	gene_id "AP000304.8-002"; transcript_id "AP000304.8-002"; exon_number 11;
ENm005.contig1	ExonAligner	CDS	879699	879775	.	+	0	gene_id "AP000304.8-003"; transcript_id "AP000304.8-003"; exon_number 1;
ENm005.contig1	ExonAligner	CDS	883298	883464	.	+	1	gene_id "AP000304.8-003"; transcript_id "AP000304.8-003"; exon_number 2;
ENm005.contig1	ExonAligner	CDS	885707	891667	.	+	2	gene_id "AP000304.8-003"; transcript_id "AP000304.8-003"; exon_number 3;
ENm005.contig1	ExonAligner	CDS	893207	893367	.	+	2	gene_id "AP000304.8-003"; transcript_id "AP000304.8-003"; exon_number 4;
ENm005.contig1	ExonAligner	CDS	895267	895413	.	+	0	gene_id "AP000304.8-003"; transcript_id "AP000304.8-003"; exon_number 5;
ENm005.contig1	ExonAligner	CDS	895700	895888	.	+	0	gene_id "AP000304.8-003"; transcript_id "AP000304.8-003"; exon_number 6;
ENm005.contig1	ExonAligner	CDS	895986	896240	.	+	0	gene_id "AP000304.8-003"; transcript_id "AP000304.8-003"; exon_number 7;
ENm005.contig1	ExonAligner	CDS	911500	911640	.	-	0	gene_id "AP000304.9-008"; transcript_id "AP000304.9-008"; exon_number 1;
ENm005.contig1	ExonAligner	CDS	912569	912775	.	-	0	gene_id "AP000304.9-008"; transcript_id "AP000304.9-008"; exon_number 2;
ENm005.contig1	ExonAligner	CDS	913592	913784	.	-	1	gene_id "AP000304.9-008"; transcript_id "AP000304.9-008"; exon_number 3;
ENm005.contig1	ExonAligner	CDS	914130	914228	.	-	1	gene_id "AP000304.9-008"; transcript_id "AP000304.9-008"; exon_number 4;
ENm005.contig1	ExonAligner	CDS	914354	914426	.	-	2	gene_id "AP000304.9-008"; transcript_id "AP000304.9-008"; exon_number 5;
ENm005.contig1	ExonAligner	CDS	915322	915500	.	-	1	gene_id "AP000304.9-008"; transcript_id "AP000304.9-008"; exon_number 6;
ENm005.contig1	ExonAligner	CDS	915928	916058	.	-	0	gene_id "AP000304.9-008"; transcript_id "AP000304.9-008"; exon_number 7;
ENm005.contig1	ExonAligner	CDS	917953	918150	.	-	0	gene_id "AP000304.9-008"; transcript_id "AP000304.9-008"; exon_number 8;
ENm005.contig1	ExonAligner	CDS	919489	919560	.	-	0	gene_id "AP000304.9-008"; transcript_id "AP000304.9-008"; exon_number 9;
ENm005.contig1	ExonAligner	CDS	920104	920409	.	-	0	gene_id "AP000304.9-008"; transcript_id "AP000304.9-008"; exon_number 10;
ENm005.contig1	ExonAligner	CDS	911500	911640	.	-	0	gene_id "AP000304.9-001"; transcript_id "AP000304.9-001"; exon_number 1;
ENm005.contig1	ExonAligner	CDS	912569	912775	.	-	0	gene_id "AP000304.9-001"; transcript_id "AP000304.9-001"; exon_number 2;
ENm005.contig1	ExonAligner	CDS	913592	913784	.	-	1	gene_id "AP000304.9-001"; transcript_id "AP000304.9-001"; exon_number 3;
ENm005.contig1	ExonAligner	CDS	914130	914228	.	-	1	gene_id "AP000304.9-001"; transcript_id "AP000304.9-001"; exon_number 4;
ENm005.contig1	ExonAligner	CDS	914354	914426	.	-	2	gene_id "AP000304.9-001"; transcript_id "AP000304.9-001"; exon_number 5;
ENm005.contig1	ExonAligner	CDS	915322	915500	.	-	1	gene_id "AP000304.9-001"; transcript_id "AP000304.9-001"; exon_number 6;
ENm005.contig1	ExonAligner	CDS	915928	916100	.	-	0	gene_id "AP000304.9-001"; transcript_id "AP000304.9-001"; exon_number 7;
ENm005.contig1	ExonAligner	CDS	917953	918150	.	-	0	gene_id "AP000304.9-001"; transcript_id "AP000304.9-001"; exon_number 8;
ENm005.contig1	ExonAligner	CDS	919489	919560	.	-	0	gene_id "AP000304.9-001"; transcript_id "AP000304.9-001"; exon_number 9;
ENm005.contig1	ExonAligner	CDS	920104	920409	.	-	0	gene_id "AP000304.9-001"; transcript_id "AP000304.9-001"; exon_number 10;
ENm005.contig1	ExonAligner	CDS	911502	911640	.	-	1	gene_id "AP000304.9-002"; transcript_id "AP000304.9-002"; exon_number 1;
ENm005.contig1	ExonAligner	CDS	912569	912775	.	-	1	gene_id "AP000304.9-002"; transcript_id "AP000304.9-002"; exon_number 2;
ENm005.contig1	ExonAligner	CDS	913592	913784	.	-	2	gene_id "AP000304.9-002"; transcript_id "AP000304.9-002"; exon_number 3;
ENm005.contig1	ExonAligner	CDS	914130	914228	.	-	2	gene_id "AP000304.9-002"; transcript_id "AP000304.9-002"; exon_number 4;
ENm005.contig1	ExonAligner	CDS	914354	914426	.	-	0	gene_id "AP000304.9-002"; transcript_id "AP000304.9-002"; exon_number 5;
ENm005.contig1	ExonAligner	CDS	915322	915500	.	-	2	gene_id "AP000304.9-002"; transcript_id "AP000304.9-002"; exon_number 6;
ENm005.contig1	ExonAligner	CDS	915928	916100	.	-	1	gene_id "AP000304.9-002"; transcript_id "AP000304.9-002"; exon_number 7;
ENm005.contig1	ExonAligner	CDS	917953	918150	.	-	1	gene_id "AP000304.9-002"; transcript_id "AP000304.9-002"; exon_number 8;
ENm005.contig1	ExonAligner	CDS	920100	920401	.	-	1	gene_id "AP000304.9-002"; transcript_id "AP000304.9-002"; exon_number 9;
ENm005.contig1	ExonAligner	CDS	912741	912778	.	-	2	gene_id "AP000304.9-009"; transcript_id "AP000304.9-009"; exon_number 1;
ENm005.contig1	ExonAligner	CDS	913592	913784	.	-	0	gene_id "AP000304.9-009"; transcript_id "AP000304.9-009"; exon_number 2;
ENm005.contig1	ExonAligner	CDS	914130	914228	.	-	0	gene_id "AP000304.9-009"; transcript_id "AP000304.9-009"; exon_number 3;
ENm005.contig1	ExonAligner	CDS	915928	916100	.	-	2	gene_id "AP000304.9-009"; transcript_id "AP000304.9-009"; exon_number 4;
ENm005.contig1	ExonAligner	CDS	917950	918130	.	-	2	gene_id "AP000304.9-009"; transcript_id "AP000304.9-009"; exon_number 5;
ENm005.contig1	ExonAligner	CDS	921517	921616	.	-	1	gene_id "AP000304.10-001"; transcript_id "AP000304.10-001"; exon_number 1;
ENm005.contig1	ExonAligner	CDS	922457	922502	.	-	2	gene_id "AP000304.10-001"; transcript_id "AP000304.10-001"; exon_number 2;
ENm005.contig1	ExonAligner	CDS	923967	924072	.	-	0	gene_id "AP000304.10-001"; transcript_id "AP000304.10-001"; exon_number 3;
ENm005.contig1	ExonAligner	CDS	925112	925230	.	-	2	gene_id "AP000304.10-001"; transcript_id "AP000304.10-001"; exon_number 4;
ENm005.contig1	ExonAligner	CDS	926176	926274	.	-	2	gene_id "AP000304.10-001"; transcript_id "AP000304.10-001"; exon_number 5;
ENm005.contig1	ExonAligner	CDS	928534	928645	.	-	0	gene_id "AP000304.10-001"; transcript_id "AP000304.10-001"; exon_number 6;
ENm005.contig1	ExonAligner	CDS	930032	930165	.	-	2	gene_id "AP000304.10-001"; transcript_id "AP000304.10-001"; exon_number 7;
ENm005.contig1	ExonAligner	CDS	939730	939798	.	-	2	gene_id "AP000304.10-001"; transcript_id "AP000304.10-001"; exon_number 8;
ENm005.contig1	ExonAligner	CDS	940765	940809	.	-	2	gene_id "AP000304.10-001"; transcript_id "AP000304.10-001"; exon_number 9;
ENm005.contig1	ExonAligner	CDS	944326	944389	.	-	0	gene_id "AP000304.10-001"; transcript_id "AP000304.10-001"; exon_number 10;
ENm005.contig1	ExonAligner	CDS	961843	961920	.	-	0	gene_id "AP000304.10-001"; transcript_id "AP000304.10-001"; exon_number 11;
ENm005.contig1	ExonAligner	CDS	964079	964144	.	-	0	gene_id "AP000304.10-001"; transcript_id "AP000304.10-001"; exon_number 12;
ENm005.contig1	ExonAligner	CDS	921517	921616	.	-	1	gene_id "AP000304.10-007"; transcript_id "AP000304.10-007"; exon_number 1;
ENm005.contig1	ExonAligner	CDS	922457	922502	.	-	2	gene_id "AP000304.10-007"; transcript_id "AP000304.10-007"; exon_number 2;
ENm005.contig1	ExonAligner	CDS	923967	924072	.	-	0	gene_id "AP000304.10-007"; transcript_id "AP000304.10-007"; exon_number 3;
ENm005.contig1	ExonAligner	CDS	925112	925230	.	-	2	gene_id "AP000304.10-007"; transcript_id "AP000304.10-007"; exon_number 4;
ENm005.contig1	ExonAligner	CDS	926176	926274	.	-	2	gene_id "AP000304.10-007"; transcript_id "AP000304.10-007"; exon_number 5;
ENm005.contig1	ExonAligner	CDS	928534	928645	.	-	0	gene_id "AP000304.10-007"; transcript_id "AP000304.10-007"; exon_number 6;
ENm005.contig1	ExonAligner	CDS	930032	930165	.	-	2	gene_id "AP000304.10-007"; transcript_id "AP000304.10-007"; exon_number 7;
ENm005.contig1	ExonAligner	CDS	939730	939798	.	-	2	gene_id "AP000304.10-007"; transcript_id "AP000304.10-007"; exon_number 8;
ENm005.contig1	ExonAligner	CDS	944326	944389	.	-	0	gene_id "AP000304.10-007"; transcript_id "AP000304.10-007"; exon_number 9;
ENm005.contig1	ExonAligner	CDS	961843	961920	.	-	0	gene_id "AP000304.10-007"; transcript_id "AP000304.10-007"; exon_number 10;
ENm005.contig1	ExonAligner	CDS	964079	964144	.	-	0	gene_id "AP000304.10-007"; transcript_id "AP000304.10-007"; exon_number 11;
ENm005.contig1	ExonAligner	CDS	923967	924072	.	-	0	gene_id "AP000304.10-002"; transcript_id "AP000304.10-002"; exon_number 3;
ENm005.contig1	ExonAligner	CDS	925112	925230	.	-	2	gene_id "AP000304.10-002"; transcript_id "AP000304.10-002"; exon_number 4;
ENm005.contig1	ExonAligner	CDS	926176	926274	.	-	2	gene_id "AP000304.10-002"; transcript_id "AP000304.10-002"; exon_number 5;
ENm005.contig1	ExonAligner	CDS	928534	928645	.	-	0	gene_id "AP000304.10-002"; transcript_id "AP000304.10-002"; exon_number 6;
ENm005.contig1	ExonAligner	CDS	930032	930165	.	-	2	gene_id "AP000304.10-002"; transcript_id "AP000304.10-002"; exon_number 7;
ENm005.contig1	ExonAligner	CDS	939730	939798	.	-	2	gene_id "AP000304.10-002"; transcript_id "AP000304.10-002"; exon_number 8;
ENm005.contig1	ExonAligner	CDS	940765	940809	.	-	2	gene_id "AP000304.10-002"; transcript_id "AP000304.10-002"; exon_number 9;
ENm005.contig1	ExonAligner	CDS	944326	944389	.	-	0	gene_id "AP000304.10-002"; transcript_id "AP000304.10-002"; exon_number 10;
ENm005.contig1	ExonAligner	CDS	961843	961920	.	-	0	gene_id "AP000304.10-002"; transcript_id "AP000304.10-002"; exon_number 11;
ENm005.contig1	ExonAligner	CDS	964079	964144	.	-	0	gene_id "AP000304.10-002"; transcript_id "AP000304.10-002"; exon_number 12;
ENm005.contig1	ExonAligner	CDS	928568	928645	.	-	0	gene_id "AP000304.10-013"; transcript_id "AP000304.10-013"; exon_number 1;
ENm005.contig1	ExonAligner	CDS	930032	930165	.	-	2	gene_id "AP000304.10-013"; transcript_id "AP000304.10-013"; exon_number 2;
ENm005.contig1	ExonAligner	CDS	939730	939798	.	-	2	gene_id "AP000304.10-013"; transcript_id "AP000304.10-013"; exon_number 3;
ENm005.contig1	ExonAligner	CDS	940765	940809	.	-	2	gene_id "AP000304.10-013"; transcript_id "AP000304.10-013"; exon_number 4;
ENm005.contig1	ExonAligner	CDS	944326	944389	.	-	0	gene_id "AP000304.10-013"; transcript_id "AP000304.10-013"; exon_number 5;
ENm005.contig1	ExonAligner	CDS	961843	961920	.	-	0	gene_id "AP000304.10-013"; transcript_id "AP000304.10-013"; exon_number 6;
ENm005.contig1	ExonAligner	CDS	964079	964144	.	-	0	gene_id "AP000304.10-013"; transcript_id "AP000304.10-013"; exon_number 7;
ENm005.contig1	ExonAligner	CDS	1034841	1034868	.	+	0	gene_id "AP000313.6-020"; transcript_id "AP000313.6-020"; exon_number 1;
ENm005.contig1	ExonAligner	CDS	1036614	1036706	.	+	2	gene_id "AP000313.6-020"; transcript_id "AP000313.6-020"; exon_number 2;
ENm005.contig1	ExonAligner	CDS	1037668	1037731	.	+	2	gene_id "AP000313.6-020"; transcript_id "AP000313.6-020"; exon_number 3;
ENm005.contig1	ExonAligner	CDS	1046794	1046954	.	+	1	gene_id "AP000313.6-020"; transcript_id "AP000313.6-020"; exon_number 4;
ENm005.contig1	ExonAligner	CDS	1054216	1054284	.	+	2	gene_id "AP000313.6-020"; transcript_id "AP000313.6-020"; exon_number 5;
ENm005.contig1	ExonAligner	CDS	1055606	1055702	.	+	2	gene_id "AP000313.6-020"; transcript_id "AP000313.6-020"; exon_number 6;
ENm005.contig1	ExonAligner	CDS	1058839	1058939	.	+	1	gene_id "AP000313.6-020"; transcript_id "AP000313.6-020"; exon_number 7;
ENm005.contig1	ExonAligner	CDS	1062673	1062736	.	+	2	gene_id "AP000313.6-020"; transcript_id "AP000313.6-020"; exon_number 8;
ENm005.contig1	ExonAligner	CDS	1066305	1066442	.	+	1	gene_id "AP000313.6-020"; transcript_id "AP000313.6-020"; exon_number 9;
ENm005.contig1	ExonAligner	CDS	1067759	1067871	.	+	1	gene_id "AP000313.6-020"; transcript_id "AP000313.6-020"; exon_number 10;
ENm005.contig1	ExonAligner	CDS	1069112	1069374	.	+	2	gene_id "AP000313.6-020"; transcript_id "AP000313.6-020"; exon_number 11;
ENm005.contig1	ExonAligner	CDS	1071022	1071171	.	+	0	gene_id "AP000313.6-020"; transcript_id "AP000313.6-020"; exon_number 12;
ENm005.contig1	ExonAligner	CDS	1071258	1071392	.	+	0	gene_id "AP000313.6-020"; transcript_id "AP000313.6-020"; exon_number 13;
ENm005.contig1	ExonAligner	CDS	1077651	1077738	.	+	0	gene_id "AP000313.6-020"; transcript_id "AP000313.6-020"; exon_number 14;
ENm005.contig1	ExonAligner	CDS	1077951	1078090	.	+	2	gene_id "AP000313.6-020"; transcript_id "AP000313.6-020"; exon_number 15;
ENm005.contig1	ExonAligner	CDS	1087902	1087973	.	+	0	gene_id "AP000313.6-020"; transcript_id "AP000313.6-020"; exon_number 16;
ENm005.contig1	ExonAligner	CDS	1034841	1034868	.	+	0	gene_id "AP000313.6-001"; transcript_id "AP000313.6-001"; exon_number 1;
ENm005.contig1	ExonAligner	CDS	1036614	1036706	.	+	2	gene_id "AP000313.6-001"; transcript_id "AP000313.6-001"; exon_number 2;
ENm005.contig1	ExonAligner	CDS	1037668	1037731	.	+	2	gene_id "AP000313.6-001"; transcript_id "AP000313.6-001"; exon_number 3;
ENm005.contig1	ExonAligner	CDS	1046794	1046954	.	+	1	gene_id "AP000313.6-001"; transcript_id "AP000313.6-001"; exon_number 4;
ENm005.contig1	ExonAligner	CDS	1054108	1054281	.	+	2	gene_id "AP000313.6-001"; transcript_id "AP000313.6-001"; exon_number 5;
ENm005.contig1	ExonAligner	CDS	1055606	1055702	.	+	2	gene_id "AP000313.6-001"; transcript_id "AP000313.6-001"; exon_number 6;
ENm005.contig1	ExonAligner	CDS	1058839	1058939	.	+	1	gene_id "AP000313.6-001"; transcript_id "AP000313.6-001"; exon_number 7;
ENm005.contig1	ExonAligner	CDS	1062673	1062736	.	+	2	gene_id "AP000313.6-001"; transcript_id "AP000313.6-001"; exon_number 8;
ENm005.contig1	ExonAligner	CDS	1066305	1066442	.	+	1	gene_id "AP000313.6-001"; transcript_id "AP000313.6-001"; exon_number 9;
ENm005.contig1	ExonAligner	CDS	1067759	1067871	.	+	1	gene_id "AP000313.6-001"; transcript_id "AP000313.6-001"; exon_number 10;
ENm005.contig1	ExonAligner	CDS	1069112	1069374	.	+	2	gene_id "AP000313.6-001"; transcript_id "AP000313.6-001"; exon_number 11;
ENm005.contig1	ExonAligner	CDS	1071022	1071171	.	+	0	gene_id "AP000313.6-001"; transcript_id "AP000313.6-001"; exon_number 12;
ENm005.contig1	ExonAligner	CDS	1071258	1071392	.	+	0	gene_id "AP000313.6-001"; transcript_id "AP000313.6-001"; exon_number 13;
ENm005.contig1	ExonAligner	CDS	1077651	1077738	.	+	0	gene_id "AP000313.6-001"; transcript_id "AP000313.6-001"; exon_number 14;
ENm005.contig1	ExonAligner	CDS	1077951	1078090	.	+	2	gene_id "AP000313.6-001"; transcript_id "AP000313.6-001"; exon_number 15;
ENm005.contig1	ExonAligner	CDS	1087905	1088026	.	+	0	gene_id "AP000313.6-001"; transcript_id "AP000313.6-001"; exon_number 16;
ENm005.contig1	ExonAligner	CDS	1090574	1090791	.	+	1	gene_id "AP000313.6-001"; transcript_id "AP000313.6-001"; exon_number 17;
ENm005.contig1	ExonAligner	CDS	1092743	1092858	.	+	2	gene_id "AP000313.6-001"; transcript_id "AP000313.6-001"; exon_number 18;
ENm005.contig1	ExonAligner	CDS	1099971	1100218	.	+	0	gene_id "AP000313.6-001"; transcript_id "AP000313.6-001"; exon_number 20;
ENm005.contig1	ExonAligner	CDS	1102236	1102395	.	+	1	gene_id "AP000313.6-001"; transcript_id "AP000313.6-001"; exon_number 21;
ENm005.contig1	ExonAligner	CDS	1105003	1105208	.	+	0	gene_id "AP000313.6-001"; transcript_id "AP000313.6-001"; exon_number 22;
ENm005.contig1	ExonAligner	CDS	1105865	1105941	.	+	1	gene_id "AP000313.6-001"; transcript_id "AP000313.6-001"; exon_number 23;
ENm005.contig1	ExonAligner	CDS	1110369	1110535	.	+	2	gene_id "AP000313.6-001"; transcript_id "AP000313.6-001"; exon_number 24;
ENm005.contig1	ExonAligner	CDS	1113505	1113544	.	+	0	gene_id "AP000313.6-001"; transcript_id "AP000313.6-001"; exon_number 25;
ENm005.contig1	ExonAligner	CDS	1115615	1115736	.	+	2	gene_id "AP000313.6-001"; transcript_id "AP000313.6-001"; exon_number 26;
ENm005.contig1	ExonAligner	CDS	1120246	1120351	.	+	0	gene_id "AP000313.6-001"; transcript_id "AP000313.6-001"; exon_number 27;
ENm005.contig1	ExonAligner	CDS	1121800	1121991	.	+	2	gene_id "AP000313.6-001"; transcript_id "AP000313.6-001"; exon_number 28;
ENm005.contig1	ExonAligner	CDS	1139235	1139350	.	+	2	gene_id "AP000313.6-001"; transcript_id "AP000313.6-001"; exon_number 29;
ENm005.contig1	ExonAligner	CDS	1140949	1141055	.	+	0	gene_id "AP000313.6-001"; transcript_id "AP000313.6-001"; exon_number 30;
ENm005.contig1	ExonAligner	CDS	1146294	1146477	.	+	1	gene_id "AP000313.6-001"; transcript_id "AP000313.6-001"; exon_number 31;
ENm005.contig1	ExonAligner	CDS	1148980	1149072	.	+	0	gene_id "AP000313.6-001"; transcript_id "AP000313.6-001"; exon_number 32;
ENm005.contig1	ExonAligner	CDS	1151763	1151924	.	+	0	gene_id "AP000313.6-001"; transcript_id "AP000313.6-001"; exon_number 33;
ENm005.contig1	ExonAligner	CDS	1154840	1155046	.	+	0	gene_id "AP000313.6-001"; transcript_id "AP000313.6-001"; exon_number 34;
ENm005.contig1	ExonAligner	CDS	1156223	1156344	.	+	0	gene_id "AP000313.6-001"; transcript_id "AP000313.6-001"; exon_number 35;
ENm005.contig1	ExonAligner	CDS	1157611	1157693	.	+	1	gene_id "AP000313.6-001"; transcript_id "AP000313.6-001"; exon_number 36;
ENm005.contig1	ExonAligner	CDS	1157962	1158039	.	+	2	gene_id "AP000313.6-001"; transcript_id "AP000313.6-001"; exon_number 37;
ENm005.contig1	ExonAligner	CDS	1158468	1158641	.	+	2	gene_id "AP000313.6-001"; transcript_id "AP000313.6-001"; exon_number 38;
ENm005.contig1	ExonAligner	CDS	1160303	1160454	.	+	2	gene_id "AP000313.6-001"; transcript_id "AP000313.6-001"; exon_number 39;
ENm005.contig1	ExonAligner	CDS	1034841	1034868	.	+	0	gene_id "AP000313.6-002"; transcript_id "AP000313.6-002"; exon_number 1;
ENm005.contig1	ExonAligner	CDS	1036614	1036706	.	+	2	gene_id "AP000313.6-002"; transcript_id "AP000313.6-002"; exon_number 2;
ENm005.contig1	ExonAligner	CDS	1037668	1037731	.	+	2	gene_id "AP000313.6-002"; transcript_id "AP000313.6-002"; exon_number 3;
ENm005.contig1	ExonAligner	CDS	1046794	1046954	.	+	1	gene_id "AP000313.6-002"; transcript_id "AP000313.6-002"; exon_number 4;
ENm005.contig1	ExonAligner	CDS	1054108	1054281	.	+	2	gene_id "AP000313.6-002"; transcript_id "AP000313.6-002"; exon_number 5;
ENm005.contig1	ExonAligner	CDS	1055606	1055702	.	+	2	gene_id "AP000313.6-002"; transcript_id "AP000313.6-002"; exon_number 6;
ENm005.contig1	ExonAligner	CDS	1058839	1058939	.	+	1	gene_id "AP000313.6-002"; transcript_id "AP000313.6-002"; exon_number 7;
ENm005.contig1	ExonAligner	CDS	1062673	1062736	.	+	2	gene_id "AP000313.6-002"; transcript_id "AP000313.6-002"; exon_number 8;
ENm005.contig1	ExonAligner	CDS	1066305	1066442	.	+	1	gene_id "AP000313.6-002"; transcript_id "AP000313.6-002"; exon_number 9;
ENm005.contig1	ExonAligner	CDS	1067759	1067871	.	+	1	gene_id "AP000313.6-002"; transcript_id "AP000313.6-002"; exon_number 10;
ENm005.contig1	ExonAligner	CDS	1069112	1069374	.	+	2	gene_id "AP000313.6-002"; transcript_id "AP000313.6-002"; exon_number 11;
ENm005.contig1	ExonAligner	CDS	1071022	1071171	.	+	0	gene_id "AP000313.6-002"; transcript_id "AP000313.6-002"; exon_number 12;
ENm005.contig1	ExonAligner	CDS	1071258	1071392	.	+	0	gene_id "AP000313.6-002"; transcript_id "AP000313.6-002"; exon_number 13;
ENm005.contig1	ExonAligner	CDS	1077651	1077738	.	+	0	gene_id "AP000313.6-002"; transcript_id "AP000313.6-002"; exon_number 14;
ENm005.contig1	ExonAligner	CDS	1077951	1078090	.	+	2	gene_id "AP000313.6-002"; transcript_id "AP000313.6-002"; exon_number 15;
ENm005.contig1	ExonAligner	CDS	1087905	1088026	.	+	0	gene_id "AP000313.6-002"; transcript_id "AP000313.6-002"; exon_number 16;
ENm005.contig1	ExonAligner	CDS	1090574	1090791	.	+	1	gene_id "AP000313.6-002"; transcript_id "AP000313.6-002"; exon_number 17;
ENm005.contig1	ExonAligner	CDS	1092743	1092858	.	+	2	gene_id "AP000313.6-002"; transcript_id "AP000313.6-002"; exon_number 18;
ENm005.contig1	ExonAligner	CDS	1099971	1100218	.	+	0	gene_id "AP000313.6-002"; transcript_id "AP000313.6-002"; exon_number 20;
ENm005.contig1	ExonAligner	CDS	1102236	1102395	.	+	1	gene_id "AP000313.6-002"; transcript_id "AP000313.6-002"; exon_number 21;
ENm005.contig1	ExonAligner	CDS	1105003	1105208	.	+	0	gene_id "AP000313.6-002"; transcript_id "AP000313.6-002"; exon_number 22;
ENm005.contig1	ExonAligner	CDS	1105865	1105941	.	+	1	gene_id "AP000313.6-002"; transcript_id "AP000313.6-002"; exon_number 23;
ENm005.contig1	ExonAligner	CDS	1110369	1110535	.	+	2	gene_id "AP000313.6-002"; transcript_id "AP000313.6-002"; exon_number 24;
ENm005.contig1	ExonAligner	CDS	1113505	1113544	.	+	0	gene_id "AP000313.6-002"; transcript_id "AP000313.6-002"; exon_number 25;
ENm005.contig1	ExonAligner	CDS	1115615	1115736	.	+	2	gene_id "AP000313.6-002"; transcript_id "AP000313.6-002"; exon_number 26;
ENm005.contig1	ExonAligner	CDS	1120246	1120351	.	+	0	gene_id "AP000313.6-002"; transcript_id "AP000313.6-002"; exon_number 27;
ENm005.contig1	ExonAligner	CDS	1121800	1121991	.	+	2	gene_id "AP000313.6-002"; transcript_id "AP000313.6-002"; exon_number 28;
ENm005.contig1	ExonAligner	CDS	1054242	1054284	.	+	2	gene_id "AP000313.6-014"; transcript_id "AP000313.6-014"; exon_number 1;
ENm005.contig1	ExonAligner	CDS	1055606	1055702	.	+	2	gene_id "AP000313.6-014"; transcript_id "AP000313.6-014"; exon_number 2;
ENm005.contig1	ExonAligner	CDS	1058839	1058939	.	+	1	gene_id "AP000313.6-014"; transcript_id "AP000313.6-014"; exon_number 3;
ENm005.contig1	ExonAligner	CDS	1062673	1062736	.	+	2	gene_id "AP000313.6-014"; transcript_id "AP000313.6-014"; exon_number 4;
ENm005.contig1	ExonAligner	CDS	1066305	1066442	.	+	1	gene_id "AP000313.6-014"; transcript_id "AP000313.6-014"; exon_number 5;
ENm005.contig1	ExonAligner	CDS	1067759	1067871	.	+	1	gene_id "AP000313.6-014"; transcript_id "AP000313.6-014"; exon_number 6;
ENm005.contig1	ExonAligner	CDS	1069112	1069374	.	+	2	gene_id "AP000313.6-014"; transcript_id "AP000313.6-014"; exon_number 7;
ENm005.contig1	ExonAligner	CDS	1071022	1071171	.	+	0	gene_id "AP000313.6-014"; transcript_id "AP000313.6-014"; exon_number 8;
ENm005.contig1	ExonAligner	CDS	1071258	1071392	.	+	0	gene_id "AP000313.6-014"; transcript_id "AP000313.6-014"; exon_number 9;
ENm005.contig1	ExonAligner	CDS	1077651	1077738	.	+	0	gene_id "AP000313.6-014"; transcript_id "AP000313.6-014"; exon_number 10;
ENm005.contig1	ExonAligner	CDS	1077951	1078090	.	+	2	gene_id "AP000313.6-014"; transcript_id "AP000313.6-014"; exon_number 11;
ENm005.contig1	ExonAligner	CDS	1087905	1088026	.	+	0	gene_id "AP000313.6-014"; transcript_id "AP000313.6-014"; exon_number 12;
ENm005.contig1	ExonAligner	CDS	1090574	1090791	.	+	1	gene_id "AP000313.6-014"; transcript_id "AP000313.6-014"; exon_number 13;
ENm005.contig1	ExonAligner	CDS	1092743	1092858	.	+	2	gene_id "AP000313.6-014"; transcript_id "AP000313.6-014"; exon_number 14;
ENm005.contig1	ExonAligner	CDS	1099971	1100218	.	+	0	gene_id "AP000313.6-014"; transcript_id "AP000313.6-014"; exon_number 15;
ENm005.contig1	ExonAligner	CDS	1102236	1102395	.	+	1	gene_id "AP000313.6-014"; transcript_id "AP000313.6-014"; exon_number 16;
ENm005.contig1	ExonAligner	CDS	1105003	1105208	.	+	0	gene_id "AP000313.6-014"; transcript_id "AP000313.6-014"; exon_number 17;
ENm005.contig1	ExonAligner	CDS	1105865	1105941	.	+	1	gene_id "AP000313.6-014"; transcript_id "AP000313.6-014"; exon_number 18;
ENm005.contig1	ExonAligner	CDS	1115615	1115736	.	+	2	gene_id "AP000313.6-014"; transcript_id "AP000313.6-014"; exon_number 19;
ENm005.contig1	ExonAligner	CDS	1120246	1120351	.	+	0	gene_id "AP000313.6-014"; transcript_id "AP000313.6-014"; exon_number 20;
ENm005.contig1	ExonAligner	CDS	1121800	1121991	.	+	2	gene_id "AP000313.6-014"; transcript_id "AP000313.6-014"; exon_number 21;
ENm005.contig1	ExonAligner	CDS	1062673	1062736	.	+	2	gene_id "AP000313.6-019"; transcript_id "AP000313.6-019"; exon_number 2;
ENm005.contig1	ExonAligner	CDS	1066305	1066442	.	+	1	gene_id "AP000313.6-019"; transcript_id "AP000313.6-019"; exon_number 3;
ENm005.contig1	ExonAligner	CDS	1067759	1067871	.	+	1	gene_id "AP000313.6-019"; transcript_id "AP000313.6-019"; exon_number 4;
ENm005.contig1	ExonAligner	CDS	1069112	1069354	.	+	2	gene_id "AP000313.6-019"; transcript_id "AP000313.6-019"; exon_number 5;
ENm005.contig1	ExonAligner	CDS	1087935	1088029	.	+	2	gene_id "AP000313.6-003"; transcript_id "AP000313.6-003"; exon_number 1;
ENm005.contig1	ExonAligner	CDS	1090574	1090791	.	+	1	gene_id "AP000313.6-003"; transcript_id "AP000313.6-003"; exon_number 2;
ENm005.contig1	ExonAligner	CDS	1092743	1092858	.	+	2	gene_id "AP000313.6-003"; transcript_id "AP000313.6-003"; exon_number 3;
ENm005.contig1	ExonAligner	CDS	1099971	1100218	.	+	0	gene_id "AP000313.6-003"; transcript_id "AP000313.6-003"; exon_number 4;
ENm005.contig1	ExonAligner	CDS	1102236	1102395	.	+	1	gene_id "AP000313.6-003"; transcript_id "AP000313.6-003"; exon_number 5;
ENm005.contig1	ExonAligner	CDS	1105003	1105208	.	+	0	gene_id "AP000313.6-003"; transcript_id "AP000313.6-003"; exon_number 6;
ENm005.contig1	ExonAligner	CDS	1105865	1105941	.	+	1	gene_id "AP000313.6-003"; transcript_id "AP000313.6-003"; exon_number 7;
ENm005.contig1	ExonAligner	CDS	1115615	1115736	.	+	2	gene_id "AP000313.6-003"; transcript_id "AP000313.6-003"; exon_number 8;
ENm005.contig1	ExonAligner	CDS	1120246	1120351	.	+	0	gene_id "AP000313.6-003"; transcript_id "AP000313.6-003"; exon_number 9;
ENm005.contig1	ExonAligner	CDS	1121800	1121991	.	+	2	gene_id "AP000313.6-003"; transcript_id "AP000313.6-003"; exon_number 10;
ENm005.contig1	ExonAligner	CDS	1105120	1105208	.	+	2	gene_id "AP000313.6-006"; transcript_id "AP000313.6-006"; exon_number 1;
ENm005.contig1	ExonAligner	CDS	1105865	1105941	.	+	1	gene_id "AP000313.6-006"; transcript_id "AP000313.6-006"; exon_number 2;
ENm005.contig1	ExonAligner	CDS	1113505	1113544	.	+	2	gene_id "AP000313.6-006"; transcript_id "AP000313.6-006"; exon_number 3;
ENm005.contig1	ExonAligner	CDS	1140961	1141055	.	+	2	gene_id "AP000313.6-004"; transcript_id "AP000313.6-004"; exon_number 1;
ENm005.contig1	ExonAligner	CDS	1146294	1146477	.	+	1	gene_id "AP000313.6-004"; transcript_id "AP000313.6-004"; exon_number 2;
ENm005.contig1	ExonAligner	CDS	1148980	1149072	.	+	0	gene_id "AP000313.6-004"; transcript_id "AP000313.6-004"; exon_number 3;
ENm005.contig1	ExonAligner	CDS	1154840	1155046	.	+	0	gene_id "AP000313.6-004"; transcript_id "AP000313.6-004"; exon_number 4;
ENm005.contig1	ExonAligner	CDS	1156223	1156344	.	+	0	gene_id "AP000313.6-004"; transcript_id "AP000313.6-004"; exon_number 5;
ENm005.contig1	ExonAligner	CDS	1157611	1157693	.	+	1	gene_id "AP000313.6-004"; transcript_id "AP000313.6-004"; exon_number 6;
ENm005.contig1	ExonAligner	CDS	1157962	1158039	.	+	2	gene_id "AP000313.6-004"; transcript_id "AP000313.6-004"; exon_number 7;
ENm005.contig1	ExonAligner	CDS	1158468	1158538	.	+	2	gene_id "AP000313.6-004"; transcript_id "AP000313.6-004"; exon_number 8;
ENm005.contig1	ExonAligner	CDS	1151766	1151927	.	+	0	gene_id "AP000313.6-005"; transcript_id "AP000313.6-005"; exon_number 1;
ENm005.contig1	ExonAligner	CDS	1156223	1156344	.	+	0	gene_id "AP000313.6-005"; transcript_id "AP000313.6-005"; exon_number 2;
ENm005.contig1	ExonAligner	CDS	1157611	1157693	.	+	1	gene_id "AP000313.6-005"; transcript_id "AP000313.6-005"; exon_number 3;
ENm005.contig1	ExonAligner	CDS	1157962	1158039	.	+	2	gene_id "AP000313.6-005"; transcript_id "AP000313.6-005"; exon_number 4;
ENm005.contig1	ExonAligner	CDS	1158468	1158538	.	+	2	gene_id "AP000313.6-005"; transcript_id "AP000313.6-005"; exon_number 5;
ENm005.contig1	ExonAligner	CDS	1172869	1172982	.	-	0	gene_id "AP000313.5-001"; transcript_id "AP000313.5-001"; exon_number 1;
ENm005.contig1	ExonAligner	CDS	1173145	1173231	.	-	0	gene_id "AP000313.5-001"; transcript_id "AP000313.5-001"; exon_number 2;
ENm005.contig1	ExonAligner	CDS	1174058	1174170	.	-	2	gene_id "AP000313.5-001"; transcript_id "AP000313.5-001"; exon_number 3;
ENm005.contig1	ExonAligner	CDS	1174354	1174483	.	-	0	gene_id "AP000313.5-001"; transcript_id "AP000313.5-001"; exon_number 4;
ENm005.contig1	ExonAligner	CDS	1176464	1176574	.	-	0	gene_id "AP000313.5-001"; transcript_id "AP000313.5-001"; exon_number 5;
ENm005.contig1	ExonAligner	CDS	1177954	1178004	.	-	0	gene_id "AP000313.5-001"; transcript_id "AP000313.5-001"; exon_number 6;
ENm005.contig1	ExonAligner	CDS	1179081	1179116	.	-	0	gene_id "AP000313.5-001"; transcript_id "AP000313.5-001"; exon_number 7;
ENm006.contig1	ExonAligner	CDS	8939	9170	.	-	1	gene_id "U52111.6-001"; transcript_id "U52111.6-001"; exon_number 1;
ENm006.contig1	ExonAligner	CDS	9663	9735	.	-	2	gene_id "U52111.6-001"; transcript_id "U52111.6-001"; exon_number 3;
ENm006.contig1	ExonAligner	CDS	10053	10184	.	-	2	gene_id "U52111.6-001"; transcript_id "U52111.6-001"; exon_number 4;
ENm006.contig1	ExonAligner	CDS	10517	10669	.	-	2	gene_id "U52111.6-001"; transcript_id "U52111.6-001"; exon_number 5;
ENm006.contig1	ExonAligner	CDS	10788	10907	.	-	2	gene_id "U52111.6-001"; transcript_id "U52111.6-001"; exon_number 6;
ENm006.contig1	ExonAligner	CDS	11053	11226	.	-	2	gene_id "U52111.6-001"; transcript_id "U52111.6-001"; exon_number 7;
ENm006.contig1	ExonAligner	CDS	11316	11438	.	-	2	gene_id "U52111.6-001"; transcript_id "U52111.6-001"; exon_number 8;
ENm006.contig1	ExonAligner	CDS	11533	11734	.	-	0	gene_id "U52111.6-001"; transcript_id "U52111.6-001"; exon_number 9;
ENm006.contig1	ExonAligner	CDS	11941	12056	.	-	2	gene_id "U52111.6-001"; transcript_id "U52111.6-001"; exon_number 10;
ENm006.contig1	ExonAligner	CDS	13245	13461	.	-	0	gene_id "U52111.6-001"; transcript_id "U52111.6-001"; exon_number 11;
ENm006.contig1	ExonAligner	CDS	13640	13710	.	-	2	gene_id "U52111.6-001"; transcript_id "U52111.6-001"; exon_number 12;
ENm006.contig1	ExonAligner	CDS	13958	14155	.	-	2	gene_id "U52111.6-001"; transcript_id "U52111.6-001"; exon_number 13;
ENm006.contig1	ExonAligner	CDS	14378	14488	.	-	2	gene_id "U52111.6-001"; transcript_id "U52111.6-001"; exon_number 14;
ENm006.contig1	ExonAligner	CDS	14648	14772	.	-	1	gene_id "U52111.6-001"; transcript_id "U52111.6-001"; exon_number 15;
ENm006.contig1	ExonAligner	CDS	14975	15125	.	-	2	gene_id "U52111.6-001"; transcript_id "U52111.6-001"; exon_number 16;
ENm006.contig1	ExonAligner	CDS	15232	15392	.	-	1	gene_id "U52111.6-001"; transcript_id "U52111.6-001"; exon_number 17;
ENm006.contig1	ExonAligner	CDS	15503	15614	.	-	2	gene_id "U52111.6-001"; transcript_id "U52111.6-001"; exon_number 18;
ENm006.contig1	ExonAligner	CDS	16209	16346	.	-	2	gene_id "U52111.6-001"; transcript_id "U52111.6-001"; exon_number 19;
ENm006.contig1	ExonAligner	CDS	16488	16613	.	-	2	gene_id "U52111.6-001"; transcript_id "U52111.6-001"; exon_number 20;
ENm006.contig1	ExonAligner	CDS	16774	16958	.	-	1	gene_id "U52111.6-001"; transcript_id "U52111.6-001"; exon_number 21;
ENm006.contig1	ExonAligner	CDS	17085	17190	.	-	2	gene_id "U52111.6-001"; transcript_id "U52111.6-001"; exon_number 22;
ENm006.contig1	ExonAligner	CDS	17804	17968	.	-	2	gene_id "U52111.6-001"; transcript_id "U52111.6-001"; exon_number 23;
ENm006.contig1	ExonAligner	CDS	18069	18185	.	-	2	gene_id "U52111.6-001"; transcript_id "U52111.6-001"; exon_number 24;
ENm006.contig1	ExonAligner	CDS	19461	19654	.	-	1	gene_id "U52111.6-001"; transcript_id "U52111.6-001"; exon_number 25;
ENm006.contig1	ExonAligner	CDS	19900	20005	.	-	2	gene_id "U52111.6-001"; transcript_id "U52111.6-001"; exon_number 26;
ENm006.contig1	ExonAligner	CDS	20903	20917	.	-	2	gene_id "U52111.6-001"; transcript_id "U52111.6-001"; exon_number 27;
ENm006.contig1	ExonAligner	CDS	24314	24389	.	-	0	gene_id "U52111.6-001"; transcript_id "U52111.6-001"; exon_number 28;
ENm006.contig1	ExonAligner	CDS	8939	9170	.	-	1	gene_id "U52111.6-006"; transcript_id "U52111.6-006"; exon_number 1;
ENm006.contig1	ExonAligner	CDS	9663	9735	.	-	2	gene_id "U52111.6-006"; transcript_id "U52111.6-006"; exon_number 2;
ENm006.contig1	ExonAligner	CDS	10053	10184	.	-	2	gene_id "U52111.6-006"; transcript_id "U52111.6-006"; exon_number 3;
ENm006.contig1	ExonAligner	CDS	10517	10669	.	-	2	gene_id "U52111.6-006"; transcript_id "U52111.6-006"; exon_number 4;
ENm006.contig1	ExonAligner	CDS	10788	10907	.	-	2	gene_id "U52111.6-006"; transcript_id "U52111.6-006"; exon_number 5;
ENm006.contig1	ExonAligner	CDS	11053	11226	.	-	2	gene_id "U52111.6-006"; transcript_id "U52111.6-006"; exon_number 6;
ENm006.contig1	ExonAligner	CDS	11316	11438	.	-	2	gene_id "U52111.6-006"; transcript_id "U52111.6-006"; exon_number 7;
ENm006.contig1	ExonAligner	CDS	11533	11734	.	-	0	gene_id "U52111.6-006"; transcript_id "U52111.6-006"; exon_number 8;
ENm006.contig1	ExonAligner	CDS	11941	12056	.	-	2	gene_id "U52111.6-006"; transcript_id "U52111.6-006"; exon_number 9;
ENm006.contig1	ExonAligner	CDS	13245	13461	.	-	0	gene_id "U52111.6-006"; transcript_id "U52111.6-006"; exon_number 10;
ENm006.contig1	ExonAligner	CDS	13640	13710	.	-	2	gene_id "U52111.6-006"; transcript_id "U52111.6-006"; exon_number 11;
ENm006.contig1	ExonAligner	CDS	13958	14155	.	-	2	gene_id "U52111.6-006"; transcript_id "U52111.6-006"; exon_number 12;
ENm006.contig1	ExonAligner	CDS	14378	14488	.	-	2	gene_id "U52111.6-006"; transcript_id "U52111.6-006"; exon_number 13;
ENm006.contig1	ExonAligner	CDS	14648	14772	.	-	1	gene_id "U52111.6-006"; transcript_id "U52111.6-006"; exon_number 14;
ENm006.contig1	ExonAligner	CDS	14975	15125	.	-	2	gene_id "U52111.6-006"; transcript_id "U52111.6-006"; exon_number 15;
ENm006.contig1	ExonAligner	CDS	15232	15392	.	-	1	gene_id "U52111.6-006"; transcript_id "U52111.6-006"; exon_number 16;
ENm006.contig1	ExonAligner	CDS	15503	15614	.	-	2	gene_id "U52111.6-006"; transcript_id "U52111.6-006"; exon_number 17;
ENm006.contig1	ExonAligner	CDS	16209	16346	.	-	2	gene_id "U52111.6-006"; transcript_id "U52111.6-006"; exon_number 18;
ENm006.contig1	ExonAligner	CDS	16488	16613	.	-	2	gene_id "U52111.6-006"; transcript_id "U52111.6-006"; exon_number 19;
ENm006.contig1	ExonAligner	CDS	16774	16958	.	-	1	gene_id "U52111.6-006"; transcript_id "U52111.6-006"; exon_number 20;
ENm006.contig1	ExonAligner	CDS	17085	17190	.	-	2	gene_id "U52111.6-006"; transcript_id "U52111.6-006"; exon_number 21;
ENm006.contig1	ExonAligner	CDS	17804	17968	.	-	2	gene_id "U52111.6-006"; transcript_id "U52111.6-006"; exon_number 22;
ENm006.contig1	ExonAligner	CDS	18069	18185	.	-	2	gene_id "U52111.6-006"; transcript_id "U52111.6-006"; exon_number 23;
ENm006.contig1	ExonAligner	CDS	19461	19654	.	-	1	gene_id "U52111.6-006"; transcript_id "U52111.6-006"; exon_number 24;
ENm006.contig1	ExonAligner	CDS	19900	20005	.	-	2	gene_id "U52111.6-006"; transcript_id "U52111.6-006"; exon_number 25;
ENm006.contig1	ExonAligner	CDS	24314	24389	.	-	0	gene_id "U52111.6-006"; transcript_id "U52111.6-006"; exon_number 26;
ENm006.contig1	ExonAligner	CDS	8939	9170	.	-	1	gene_id "U52111.6-003"; transcript_id "U52111.6-003"; exon_number 1;
ENm006.contig1	ExonAligner	CDS	9663	9735	.	-	2	gene_id "U52111.6-003"; transcript_id "U52111.6-003"; exon_number 2;
ENm006.contig1	ExonAligner	CDS	10517	10673	.	-	0	gene_id "U52111.6-003"; transcript_id "U52111.6-003"; exon_number 3;
ENm006.contig1	ExonAligner	CDS	8939	9170	.	-	1	gene_id "U52111.6-002"; transcript_id "U52111.6-002"; exon_number 1;
ENm006.contig1	ExonAligner	CDS	9663	9735	.	-	2	gene_id "U52111.6-002"; transcript_id "U52111.6-002"; exon_number 2;
ENm006.contig1	ExonAligner	CDS	10053	10184	.	-	2	gene_id "U52111.6-002"; transcript_id "U52111.6-002"; exon_number 3;
ENm006.contig1	ExonAligner	CDS	10517	10669	.	-	2	gene_id "U52111.6-002"; transcript_id "U52111.6-002"; exon_number 4;
ENm006.contig1	ExonAligner	CDS	10788	10907	.	-	2	gene_id "U52111.6-002"; transcript_id "U52111.6-002"; exon_number 5;
ENm006.contig1	ExonAligner	CDS	11053	11226	.	-	2	gene_id "U52111.6-002"; transcript_id "U52111.6-002"; exon_number 6;
ENm006.contig1	ExonAligner	CDS	11316	11438	.	-	2	gene_id "U52111.6-002"; transcript_id "U52111.6-002"; exon_number 7;
ENm006.contig1	ExonAligner	CDS	11533	11734	.	-	0	gene_id "U52111.6-002"; transcript_id "U52111.6-002"; exon_number 8;
ENm006.contig1	ExonAligner	CDS	11941	12056	.	-	2	gene_id "U52111.6-002"; transcript_id "U52111.6-002"; exon_number 9;
ENm006.contig1	ExonAligner	CDS	13245	13461	.	-	0	gene_id "U52111.6-002"; transcript_id "U52111.6-002"; exon_number 10;
ENm006.contig1	ExonAligner	CDS	13640	13710	.	-	2	gene_id "U52111.6-002"; transcript_id "U52111.6-002"; exon_number 11;
ENm006.contig1	ExonAligner	CDS	13958	14155	.	-	2	gene_id "U52111.6-002"; transcript_id "U52111.6-002"; exon_number 12;
ENm006.contig1	ExonAligner	CDS	14378	14488	.	-	2	gene_id "U52111.6-002"; transcript_id "U52111.6-002"; exon_number 13;
ENm006.contig1	ExonAligner	CDS	14648	14772	.	-	1	gene_id "U52111.6-002"; transcript_id "U52111.6-002"; exon_number 14;
ENm006.contig1	ExonAligner	CDS	14975	15125	.	-	2	gene_id "U52111.6-002"; transcript_id "U52111.6-002"; exon_number 15;
ENm006.contig1	ExonAligner	CDS	15232	15392	.	-	1	gene_id "U52111.6-002"; transcript_id "U52111.6-002"; exon_number 16;
ENm006.contig1	ExonAligner	CDS	15503	15614	.	-	2	gene_id "U52111.6-002"; transcript_id "U52111.6-002"; exon_number 17;
ENm006.contig1	ExonAligner	CDS	16209	16346	.	-	2	gene_id "U52111.6-002"; transcript_id "U52111.6-002"; exon_number 18;
ENm006.contig1	ExonAligner	CDS	16488	16613	.	-	2	gene_id "U52111.6-002"; transcript_id "U52111.6-002"; exon_number 19;
ENm006.contig1	ExonAligner	CDS	16774	16958	.	-	1	gene_id "U52111.6-002"; transcript_id "U52111.6-002"; exon_number 20;
ENm006.contig1	ExonAligner	CDS	17085	17190	.	-	2	gene_id "U52111.6-002"; transcript_id "U52111.6-002"; exon_number 21;
ENm006.contig1	ExonAligner	CDS	17804	17968	.	-	2	gene_id "U52111.6-002"; transcript_id "U52111.6-002"; exon_number 22;
ENm006.contig1	ExonAligner	CDS	18069	18185	.	-	2	gene_id "U52111.6-002"; transcript_id "U52111.6-002"; exon_number 23;
ENm006.contig1	ExonAligner	CDS	19461	19654	.	-	1	gene_id "U52111.6-002"; transcript_id "U52111.6-002"; exon_number 24;
ENm006.contig1	ExonAligner	CDS	19900	20005	.	-	2	gene_id "U52111.6-002"; transcript_id "U52111.6-002"; exon_number 25;
ENm006.contig1	ExonAligner	CDS	20903	20917	.	-	2	gene_id "U52111.6-002"; transcript_id "U52111.6-002"; exon_number 26;
ENm006.contig1	ExonAligner	CDS	24314	24389	.	-	0	gene_id "U52111.6-002"; transcript_id "U52111.6-002"; exon_number 27;
ENm006.contig1	ExonAligner	CDS	44796	44820	.	+	0	gene_id "U52112.2-001"; transcript_id "U52112.2-001"; exon_number 1;
ENm006.contig1	ExonAligner	CDS	45173	46057	.	+	2	gene_id "U52112.2-001"; transcript_id "U52112.2-001"; exon_number 2;
ENm006.contig1	ExonAligner	CDS	46219	46424	.	+	2	gene_id "U52112.2-001"; transcript_id "U52112.2-001"; exon_number 3;
ENm006.contig1	ExonAligner	CDS	44796	44820	.	+	0	gene_id "U52112.2-003"; transcript_id "U52112.2-003"; exon_number 1;
ENm006.contig1	ExonAligner	CDS	45173	46077	.	+	2	gene_id "U52112.2-003"; transcript_id "U52112.2-003"; exon_number 2;
ENm006.contig1	ExonAligner	CDS	47268	47504	.	-	0	gene_id "U52112.4-001"; transcript_id "U52112.4-001"; exon_number 1;
ENm006.contig1	ExonAligner	CDS	48468	48567	.	-	1	gene_id "U52112.4-001"; transcript_id "U52112.4-001"; exon_number 2;
ENm006.contig1	ExonAligner	CDS	48889	48975	.	-	1	gene_id "U52112.4-001"; transcript_id "U52112.4-001"; exon_number 3;
ENm006.contig1	ExonAligner	CDS	49308	49491	.	-	2	gene_id "U52112.4-001"; transcript_id "U52112.4-001"; exon_number 4;
ENm006.contig1	ExonAligner	CDS	49577	49644	.	-	1	gene_id "U52112.4-001"; transcript_id "U52112.4-001"; exon_number 5;
ENm006.contig1	ExonAligner	CDS	49726	49953	.	-	1	gene_id "U52112.4-001"; transcript_id "U52112.4-001"; exon_number 6;
ENm006.contig1	ExonAligner	CDS	50047	50152	.	-	2	gene_id "U52112.4-001"; transcript_id "U52112.4-001"; exon_number 7;
ENm006.contig1	ExonAligner	CDS	50251	50379	.	-	2	gene_id "U52112.4-001"; transcript_id "U52112.4-001"; exon_number 8;
ENm006.contig1	ExonAligner	CDS	50466	50537	.	-	2	gene_id "U52112.4-001"; transcript_id "U52112.4-001"; exon_number 9;
ENm006.contig1	ExonAligner	CDS	50626	50686	.	-	0	gene_id "U52112.4-001"; transcript_id "U52112.4-001"; exon_number 10;
ENm006.contig1	ExonAligner	CDS	51692	51794	.	-	1	gene_id "U52112.4-001"; transcript_id "U52112.4-001"; exon_number 11;
ENm006.contig1	ExonAligner	CDS	52002	52023	.	-	2	gene_id "U52112.4-001"; transcript_id "U52112.4-001"; exon_number 12;
ENm006.contig1	ExonAligner	CDS	52253	52337	.	-	0	gene_id "U52112.4-001"; transcript_id "U52112.4-001"; exon_number 13;
ENm006.contig1	ExonAligner	CDS	52432	52623	.	-	0	gene_id "U52112.4-001"; transcript_id "U52112.4-001"; exon_number 14;
ENm006.contig1	ExonAligner	CDS	52792	52887	.	-	0	gene_id "U52112.4-001"; transcript_id "U52112.4-001"; exon_number 15;
ENm006.contig1	ExonAligner	CDS	55115	55336	.	-	0	gene_id "U52112.4-001"; transcript_id "U52112.4-001"; exon_number 16;
ENm006.contig1	ExonAligner	CDS	55450	55572	.	-	0	gene_id "U52112.4-001"; transcript_id "U52112.4-001"; exon_number 17;
ENm006.contig1	ExonAligner	CDS	56524	56727	.	-	0	gene_id "U52112.4-001"; transcript_id "U52112.4-001"; exon_number 19;
ENm006.contig1	ExonAligner	CDS	57021	57083	.	-	0	gene_id "U52112.4-001"; transcript_id "U52112.4-001"; exon_number 20;
ENm006.contig1	ExonAligner	CDS	57305	57467	.	-	1	gene_id "U52112.4-001"; transcript_id "U52112.4-001"; exon_number 21;
ENm006.contig1	ExonAligner	CDS	57543	57750	.	-	2	gene_id "U52112.4-001"; transcript_id "U52112.4-001"; exon_number 22;
ENm006.contig1	ExonAligner	CDS	61780	61846	.	-	0	gene_id "U52112.4-001"; transcript_id "U52112.4-001"; exon_number 23;
ENm006.contig1	ExonAligner	CDS	47268	47504	.	-	0	gene_id "U52112.4-003"; transcript_id "U52112.4-003"; exon_number 1;
ENm006.contig1	ExonAligner	CDS	48468	48567	.	-	1	gene_id "U52112.4-003"; transcript_id "U52112.4-003"; exon_number 2;
ENm006.contig1	ExonAligner	CDS	48889	48975	.	-	1	gene_id "U52112.4-003"; transcript_id "U52112.4-003"; exon_number 3;
ENm006.contig1	ExonAligner	CDS	49308	49491	.	-	2	gene_id "U52112.4-003"; transcript_id "U52112.4-003"; exon_number 4;
ENm006.contig1	ExonAligner	CDS	49577	49644	.	-	1	gene_id "U52112.4-003"; transcript_id "U52112.4-003"; exon_number 5;
ENm006.contig1	ExonAligner	CDS	49726	49953	.	-	1	gene_id "U52112.4-003"; transcript_id "U52112.4-003"; exon_number 6;
ENm006.contig1	ExonAligner	CDS	50047	50152	.	-	2	gene_id "U52112.4-003"; transcript_id "U52112.4-003"; exon_number 7;
ENm006.contig1	ExonAligner	CDS	50251	50379	.	-	2	gene_id "U52112.4-003"; transcript_id "U52112.4-003"; exon_number 8;
ENm006.contig1	ExonAligner	CDS	50466	50537	.	-	2	gene_id "U52112.4-003"; transcript_id "U52112.4-003"; exon_number 9;
ENm006.contig1	ExonAligner	CDS	50626	50686	.	-	0	gene_id "U52112.4-003"; transcript_id "U52112.4-003"; exon_number 10;
ENm006.contig1	ExonAligner	CDS	51692	51794	.	-	1	gene_id "U52112.4-003"; transcript_id "U52112.4-003"; exon_number 11;
ENm006.contig1	ExonAligner	CDS	52002	52023	.	-	2	gene_id "U52112.4-003"; transcript_id "U52112.4-003"; exon_number 12;
ENm006.contig1	ExonAligner	CDS	52253	52337	.	-	0	gene_id "U52112.4-003"; transcript_id "U52112.4-003"; exon_number 13;
ENm006.contig1	ExonAligner	CDS	52432	52623	.	-	0	gene_id "U52112.4-003"; transcript_id "U52112.4-003"; exon_number 14;
ENm006.contig1	ExonAligner	CDS	52792	52887	.	-	0	gene_id "U52112.4-003"; transcript_id "U52112.4-003"; exon_number 15;
ENm006.contig1	ExonAligner	CDS	55115	55336	.	-	0	gene_id "U52112.4-003"; transcript_id "U52112.4-003"; exon_number 16;
ENm006.contig1	ExonAligner	CDS	55450	55572	.	-	0	gene_id "U52112.4-003"; transcript_id "U52112.4-003"; exon_number 17;
ENm006.contig1	ExonAligner	CDS	56524	56727	.	-	0	gene_id "U52112.4-003"; transcript_id "U52112.4-003"; exon_number 18;
ENm006.contig1	ExonAligner	CDS	57021	57083	.	-	0	gene_id "U52112.4-003"; transcript_id "U52112.4-003"; exon_number 19;
ENm006.contig1	ExonAligner	CDS	57305	57467	.	-	1	gene_id "U52112.4-003"; transcript_id "U52112.4-003"; exon_number 20;
ENm006.contig1	ExonAligner	CDS	57543	57750	.	-	2	gene_id "U52112.4-003"; transcript_id "U52112.4-003"; exon_number 21;
ENm006.contig1	ExonAligner	CDS	61780	61846	.	-	0	gene_id "U52112.4-003"; transcript_id "U52112.4-003"; exon_number 22;
ENm006.contig1	ExonAligner	CDS	47268	47504	.	-	0	gene_id "U52112.4-011"; transcript_id "U52112.4-011"; exon_number 1;
ENm006.contig1	ExonAligner	CDS	48468	48567	.	-	1	gene_id "U52112.4-011"; transcript_id "U52112.4-011"; exon_number 2;
ENm006.contig1	ExonAligner	CDS	48889	48975	.	-	1	gene_id "U52112.4-011"; transcript_id "U52112.4-011"; exon_number 3;
ENm006.contig1	ExonAligner	CDS	49308	49491	.	-	2	gene_id "U52112.4-011"; transcript_id "U52112.4-011"; exon_number 4;
ENm006.contig1	ExonAligner	CDS	49577	49644	.	-	1	gene_id "U52112.4-011"; transcript_id "U52112.4-011"; exon_number 5;
ENm006.contig1	ExonAligner	CDS	49726	49953	.	-	1	gene_id "U52112.4-011"; transcript_id "U52112.4-011"; exon_number 6;
ENm006.contig1	ExonAligner	CDS	50047	50152	.	-	2	gene_id "U52112.4-011"; transcript_id "U52112.4-011"; exon_number 7;
ENm006.contig1	ExonAligner	CDS	50251	50379	.	-	2	gene_id "U52112.4-011"; transcript_id "U52112.4-011"; exon_number 8;
ENm006.contig1	ExonAligner	CDS	50466	50537	.	-	2	gene_id "U52112.4-011"; transcript_id "U52112.4-011"; exon_number 9;
ENm006.contig1	ExonAligner	CDS	50626	50686	.	-	0	gene_id "U52112.4-011"; transcript_id "U52112.4-011"; exon_number 10;
ENm006.contig1	ExonAligner	CDS	51692	51794	.	-	1	gene_id "U52112.4-011"; transcript_id "U52112.4-011"; exon_number 11;
ENm006.contig1	ExonAligner	CDS	52002	52023	.	-	2	gene_id "U52112.4-011"; transcript_id "U52112.4-011"; exon_number 12;
ENm006.contig1	ExonAligner	CDS	52253	52337	.	-	0	gene_id "U52112.4-011"; transcript_id "U52112.4-011"; exon_number 13;
ENm006.contig1	ExonAligner	CDS	52432	52623	.	-	0	gene_id "U52112.4-011"; transcript_id "U52112.4-011"; exon_number 14;
ENm006.contig1	ExonAligner	CDS	52792	52887	.	-	0	gene_id "U52112.4-011"; transcript_id "U52112.4-011"; exon_number 15;
ENm006.contig1	ExonAligner	CDS	55115	55336	.	-	0	gene_id "U52112.4-011"; transcript_id "U52112.4-011"; exon_number 16;
ENm006.contig1	ExonAligner	CDS	55450	55572	.	-	0	gene_id "U52112.4-011"; transcript_id "U52112.4-011"; exon_number 17;
ENm006.contig1	ExonAligner	CDS	56524	56727	.	-	0	gene_id "U52112.4-011"; transcript_id "U52112.4-011"; exon_number 18;
ENm006.contig1	ExonAligner	CDS	57305	57467	.	-	1	gene_id "U52112.4-011"; transcript_id "U52112.4-011"; exon_number 19;
ENm006.contig1	ExonAligner	CDS	57543	57750	.	-	2	gene_id "U52112.4-011"; transcript_id "U52112.4-011"; exon_number 20;
ENm006.contig1	ExonAligner	CDS	61780	61846	.	-	0	gene_id "U52112.4-011"; transcript_id "U52112.4-011"; exon_number 21;
ENm006.contig1	ExonAligner	CDS	49307	49491	.	-	0	gene_id "U52112.4-010"; transcript_id "U52112.4-010"; exon_number 1;
ENm006.contig1	ExonAligner	CDS	49577	49644	.	-	2	gene_id "U52112.4-010"; transcript_id "U52112.4-010"; exon_number 2;
ENm006.contig1	ExonAligner	CDS	49726	49953	.	-	2	gene_id "U52112.4-010"; transcript_id "U52112.4-010"; exon_number 3;
ENm006.contig1	ExonAligner	CDS	50047	50152	.	-	0	gene_id "U52112.4-010"; transcript_id "U52112.4-010"; exon_number 4;
ENm006.contig1	ExonAligner	CDS	50251	50379	.	-	0	gene_id "U52112.4-010"; transcript_id "U52112.4-010"; exon_number 5;
ENm006.contig1	ExonAligner	CDS	50626	50686	.	-	1	gene_id "U52112.4-010"; transcript_id "U52112.4-010"; exon_number 6;
ENm006.contig1	ExonAligner	CDS	51692	51777	.	-	1	gene_id "U52112.4-010"; transcript_id "U52112.4-010"; exon_number 7;
ENm006.contig1	ExonAligner	CDS	66968	67207	.	-	0	gene_id "U52112.1-001"; transcript_id "U52112.1-001"; exon_number 1;
ENm006.contig1	ExonAligner	CDS	67902	67986	.	-	1	gene_id "U52112.1-001"; transcript_id "U52112.1-001"; exon_number 2;
ENm006.contig1	ExonAligner	CDS	69568	69606	.	-	1	gene_id "U52112.1-001"; transcript_id "U52112.1-001"; exon_number 3;
ENm006.contig1	ExonAligner	CDS	69864	69979	.	-	0	gene_id "U52112.1-001"; transcript_id "U52112.1-001"; exon_number 4;
ENm006.contig1	ExonAligner	CDS	70073	70118	.	-	1	gene_id "U52112.1-001"; transcript_id "U52112.1-001"; exon_number 5;
ENm006.contig1	ExonAligner	CDS	70996	71054	.	-	0	gene_id "U52112.1-001"; transcript_id "U52112.1-001"; exon_number 6;
ENm006.contig1	ExonAligner	CDS	71441	71539	.	-	0	gene_id "U52112.1-001"; transcript_id "U52112.1-001"; exon_number 7;
ENm006.contig1	ExonAligner	CDS	71917	71937	.	-	0	gene_id "U52112.1-001"; transcript_id "U52112.1-001"; exon_number 8;
ENm006.contig1	ExonAligner	CDS	66968	67207	.	-	0	gene_id "U52112.1-002"; transcript_id "U52112.1-002"; exon_number 1;
ENm006.contig1	ExonAligner	CDS	67902	67986	.	-	1	gene_id "U52112.1-002"; transcript_id "U52112.1-002"; exon_number 2;
ENm006.contig1	ExonAligner	CDS	69864	69979	.	-	0	gene_id "U52112.1-002"; transcript_id "U52112.1-002"; exon_number 3;
ENm006.contig1	ExonAligner	CDS	70073	70118	.	-	1	gene_id "U52112.1-002"; transcript_id "U52112.1-002"; exon_number 4;
ENm006.contig1	ExonAligner	CDS	70996	71054	.	-	0	gene_id "U52112.1-002"; transcript_id "U52112.1-002"; exon_number 5;
ENm006.contig1	ExonAligner	CDS	71441	71539	.	-	0	gene_id "U52112.1-002"; transcript_id "U52112.1-002"; exon_number 6;
ENm006.contig1	ExonAligner	CDS	71917	71937	.	-	0	gene_id "U52112.1-002"; transcript_id "U52112.1-002"; exon_number 7;
ENm006.contig1	ExonAligner	CDS	67186	67207	.	-	0	gene_id "U52112.1-014"; transcript_id "U52112.1-014"; exon_number 1;
ENm006.contig1	ExonAligner	CDS	67902	67986	.	-	1	gene_id "U52112.1-014"; transcript_id "U52112.1-014"; exon_number 2;
ENm006.contig1	ExonAligner	CDS	69864	69979	.	-	0	gene_id "U52112.1-014"; transcript_id "U52112.1-014"; exon_number 3;
ENm006.contig1	ExonAligner	CDS	70073	70118	.	-	1	gene_id "U52112.1-014"; transcript_id "U52112.1-014"; exon_number 4;
ENm006.contig1	ExonAligner	CDS	71010	71054	.	-	0	gene_id "U52112.1-014"; transcript_id "U52112.1-014"; exon_number 5;
ENm006.contig1	ExonAligner	CDS	71441	71539	.	-	0	gene_id "U52112.1-014"; transcript_id "U52112.1-014"; exon_number 6;
ENm006.contig1	ExonAligner	CDS	71917	71937	.	-	0	gene_id "U52112.1-014"; transcript_id "U52112.1-014"; exon_number 7;
ENm006.contig1	ExonAligner	CDS	67915	67986	.	-	1	gene_id "U52112.1-013"; transcript_id "U52112.1-013"; exon_number 1;
ENm006.contig1	ExonAligner	CDS	69568	69606	.	-	1	gene_id "U52112.1-013"; transcript_id "U52112.1-013"; exon_number 2;
ENm006.contig1	ExonAligner	CDS	69864	69979	.	-	0	gene_id "U52112.1-013"; transcript_id "U52112.1-013"; exon_number 3;
ENm006.contig1	ExonAligner	CDS	70073	70118	.	-	1	gene_id "U52112.1-013"; transcript_id "U52112.1-013"; exon_number 4;
ENm006.contig1	ExonAligner	CDS	71010	71054	.	-	0	gene_id "U52112.1-013"; transcript_id "U52112.1-013"; exon_number 5;
ENm006.contig1	ExonAligner	CDS	71441	71539	.	-	0	gene_id "U52112.1-013"; transcript_id "U52112.1-013"; exon_number 6;
ENm006.contig1	ExonAligner	CDS	71917	71937	.	-	0	gene_id "U52112.1-013"; transcript_id "U52112.1-013"; exon_number 7;
ENm006.contig1	ExonAligner	CDS	72306	72430	.	-	2	gene_id "U52112.5-001"; transcript_id "U52112.5-001"; exon_number 1;
ENm006.contig1	ExonAligner	CDS	72518	72605	.	-	0	gene_id "U52112.5-001"; transcript_id "U52112.5-001"; exon_number 2;
ENm006.contig1	ExonAligner	CDS	76922	77053	.	-	0	gene_id "U52112.5-001"; transcript_id "U52112.5-001"; exon_number 3;
ENm006.contig1	ExonAligner	CDS	78387	78562	.	-	2	gene_id "U52112.5-001"; transcript_id "U52112.5-001"; exon_number 4;
ENm006.contig1	ExonAligner	CDS	78845	78926	.	-	0	gene_id "U52112.5-001"; transcript_id "U52112.5-001"; exon_number 5;
ENm006.contig1	ExonAligner	CDS	79555	79779	.	-	0	gene_id "U52112.5-001"; transcript_id "U52112.5-001"; exon_number 6;
ENm006.contig1	ExonAligner	CDS	80200	80372	.	-	2	gene_id "U52112.5-001"; transcript_id "U52112.5-001"; exon_number 7;
ENm006.contig1	ExonAligner	CDS	80522	80597	.	-	0	gene_id "U52112.5-001"; transcript_id "U52112.5-001"; exon_number 8;
ENm006.contig1	ExonAligner	CDS	80705	80780	.	-	1	gene_id "U52112.5-001"; transcript_id "U52112.5-001"; exon_number 9;
ENm006.contig1	ExonAligner	CDS	80914	81020	.	-	0	gene_id "U52112.5-001"; transcript_id "U52112.5-001"; exon_number 10;
ENm006.contig1	ExonAligner	CDS	72306	72430	.	-	2	gene_id "U52112.5-004"; transcript_id "U52112.5-004"; exon_number 1;
ENm006.contig1	ExonAligner	CDS	72518	72605	.	-	0	gene_id "U52112.5-004"; transcript_id "U52112.5-004"; exon_number 2;
ENm006.contig1	ExonAligner	CDS	76922	77053	.	-	0	gene_id "U52112.5-004"; transcript_id "U52112.5-004"; exon_number 3;
ENm006.contig1	ExonAligner	CDS	78387	78562	.	-	2	gene_id "U52112.5-004"; transcript_id "U52112.5-004"; exon_number 4;
ENm006.contig1	ExonAligner	CDS	78845	78926	.	-	0	gene_id "U52112.5-004"; transcript_id "U52112.5-004"; exon_number 5;
ENm006.contig1	ExonAligner	CDS	79555	79779	.	-	0	gene_id "U52112.5-004"; transcript_id "U52112.5-004"; exon_number 6;
ENm006.contig1	ExonAligner	CDS	80200	80372	.	-	2	gene_id "U52112.5-004"; transcript_id "U52112.5-004"; exon_number 7;
ENm006.contig1	ExonAligner	CDS	80522	80597	.	-	0	gene_id "U52112.5-004"; transcript_id "U52112.5-004"; exon_number 8;
ENm006.contig1	ExonAligner	CDS	80750	80777	.	-	1	gene_id "U52112.5-004"; transcript_id "U52112.5-004"; exon_number 9;
ENm006.contig1	ExonAligner	CDS	80914	81020	.	-	0	gene_id "U52112.5-004"; transcript_id "U52112.5-004"; exon_number 10;
ENm006.contig1	ExonAligner	CDS	72359	72430	.	-	2	gene_id "U52112.5-003"; transcript_id "U52112.5-003"; exon_number 1;
ENm006.contig1	ExonAligner	CDS	72518	72605	.	-	0	gene_id "U52112.5-003"; transcript_id "U52112.5-003"; exon_number 2;
ENm006.contig1	ExonAligner	CDS	76922	77035	.	-	0	gene_id "U52112.5-003"; transcript_id "U52112.5-003"; exon_number 4;
ENm006.contig1	ExonAligner	CDS	100307	100346	.	-	1	gene_id "U52112.6-001"; transcript_id "U52112.6-001"; exon_number 1;
ENm006.contig1	ExonAligner	CDS	100516	100579	.	-	2	gene_id "U52112.6-001"; transcript_id "U52112.6-001"; exon_number 2;
ENm006.contig1	ExonAligner	CDS	101125	101419	.	-	0	gene_id "U52112.6-001"; transcript_id "U52112.6-001"; exon_number 3;
ENm006.contig1	ExonAligner	CDS	102101	102280	.	-	0	gene_id "U52112.6-001"; transcript_id "U52112.6-001"; exon_number 4;
ENm006.contig1	ExonAligner	CDS	102633	102770	.	-	0	gene_id "U52112.6-001"; transcript_id "U52112.6-001"; exon_number 5;
ENm006.contig1	ExonAligner	CDS	102859	102977	.	-	2	gene_id "U52112.6-001"; transcript_id "U52112.6-001"; exon_number 6;
ENm006.contig1	ExonAligner	CDS	103118	103441	.	-	2	gene_id "U52112.6-001"; transcript_id "U52112.6-001"; exon_number 7;
ENm006.contig1	ExonAligner	CDS	103763	104207	.	-	0	gene_id "U52112.6-001"; transcript_id "U52112.6-001"; exon_number 8;
ENm006.contig1	ExonAligner	CDS	104834	104997	.	-	2	gene_id "U52112.6-001"; transcript_id "U52112.6-001"; exon_number 9;
ENm006.contig1	ExonAligner	CDS	105132	106629	.	-	0	gene_id "U52112.6-001"; transcript_id "U52112.6-001"; exon_number 10;
ENm006.contig1	ExonAligner	CDS	107159	107379	.	-	2	gene_id "U52112.6-001"; transcript_id "U52112.6-001"; exon_number 11;
ENm006.contig1	ExonAligner	CDS	107571	107709	.	-	0	gene_id "U52112.6-001"; transcript_id "U52112.6-001"; exon_number 12;
ENm006.contig1	ExonAligner	CDS	107843	107985	.	-	2	gene_id "U52112.6-001"; transcript_id "U52112.6-001"; exon_number 13;
ENm006.contig1	ExonAligner	CDS	108088	108301	.	-	0	gene_id "U52112.6-001"; transcript_id "U52112.6-001"; exon_number 14;
ENm006.contig1	ExonAligner	CDS	108527	108625	.	-	0	gene_id "U52112.6-001"; transcript_id "U52112.6-001"; exon_number 15;
ENm006.contig1	ExonAligner	CDS	108786	109010	.	-	0	gene_id "U52112.6-001"; transcript_id "U52112.6-001"; exon_number 16;
ENm006.contig1	ExonAligner	CDS	109280	109477	.	-	0	gene_id "U52112.6-001"; transcript_id "U52112.6-001"; exon_number 17;
ENm006.contig1	ExonAligner	CDS	111035	111195	.	-	2	gene_id "U52112.6-001"; transcript_id "U52112.6-001"; exon_number 18;
ENm006.contig1	ExonAligner	CDS	111472	111825	.	-	2	gene_id "U52112.6-001"; transcript_id "U52112.6-001"; exon_number 19;
ENm006.contig1	ExonAligner	CDS	111914	112087	.	-	2	gene_id "U52112.6-001"; transcript_id "U52112.6-001"; exon_number 20;
ENm006.contig1	ExonAligner	CDS	113154	113260	.	-	1	gene_id "U52112.6-001"; transcript_id "U52112.6-001"; exon_number 21;
ENm006.contig1	ExonAligner	CDS	113783	113867	.	-	2	gene_id "U52112.6-001"; transcript_id "U52112.6-001"; exon_number 22;
ENm006.contig1	ExonAligner	CDS	114682	114890	.	-	1	gene_id "U52112.6-001"; transcript_id "U52112.6-001"; exon_number 23;
ENm006.contig1	ExonAligner	CDS	115525	115685	.	-	0	gene_id "U52112.6-001"; transcript_id "U52112.6-001"; exon_number 24;
ENm006.contig1	ExonAligner	CDS	115994	116038	.	-	0	gene_id "U52112.6-001"; transcript_id "U52112.6-001"; exon_number 25;
ENm006.contig1	ExonAligner	CDS	100307	100346	.	-	1	gene_id "U52112.6-003"; transcript_id "U52112.6-003"; exon_number 1;
ENm006.contig1	ExonAligner	CDS	100516	100579	.	-	2	gene_id "U52112.6-003"; transcript_id "U52112.6-003"; exon_number 2;
ENm006.contig1	ExonAligner	CDS	101125	101419	.	-	0	gene_id "U52112.6-003"; transcript_id "U52112.6-003"; exon_number 3;
ENm006.contig1	ExonAligner	CDS	102101	102280	.	-	0	gene_id "U52112.6-003"; transcript_id "U52112.6-003"; exon_number 4;
ENm006.contig1	ExonAligner	CDS	102633	102770	.	-	0	gene_id "U52112.6-003"; transcript_id "U52112.6-003"; exon_number 5;
ENm006.contig1	ExonAligner	CDS	102859	102977	.	-	2	gene_id "U52112.6-003"; transcript_id "U52112.6-003"; exon_number 6;
ENm006.contig1	ExonAligner	CDS	103118	103441	.	-	2	gene_id "U52112.6-003"; transcript_id "U52112.6-003"; exon_number 7;
ENm006.contig1	ExonAligner	CDS	103763	104339	.	-	0	gene_id "U52112.6-003"; transcript_id "U52112.6-003"; exon_number 8;
ENm006.contig1	ExonAligner	CDS	104834	104997	.	-	2	gene_id "U52112.6-003"; transcript_id "U52112.6-003"; exon_number 9;
ENm006.contig1	ExonAligner	CDS	105132	106629	.	-	0	gene_id "U52112.6-003"; transcript_id "U52112.6-003"; exon_number 10;
ENm006.contig1	ExonAligner	CDS	107159	107379	.	-	2	gene_id "U52112.6-003"; transcript_id "U52112.6-003"; exon_number 11;
ENm006.contig1	ExonAligner	CDS	107571	107709	.	-	0	gene_id "U52112.6-003"; transcript_id "U52112.6-003"; exon_number 12;
ENm006.contig1	ExonAligner	CDS	107843	107985	.	-	2	gene_id "U52112.6-003"; transcript_id "U52112.6-003"; exon_number 13;
ENm006.contig1	ExonAligner	CDS	108088	108301	.	-	0	gene_id "U52112.6-003"; transcript_id "U52112.6-003"; exon_number 14;
ENm006.contig1	ExonAligner	CDS	108527	108625	.	-	0	gene_id "U52112.6-003"; transcript_id "U52112.6-003"; exon_number 15;
ENm006.contig1	ExonAligner	CDS	108786	109010	.	-	0	gene_id "U52112.6-003"; transcript_id "U52112.6-003"; exon_number 16;
ENm006.contig1	ExonAligner	CDS	109280	109477	.	-	0	gene_id "U52112.6-003"; transcript_id "U52112.6-003"; exon_number 17;
ENm006.contig1	ExonAligner	CDS	111035	111195	.	-	2	gene_id "U52112.6-003"; transcript_id "U52112.6-003"; exon_number 18;
ENm006.contig1	ExonAligner	CDS	111472	111825	.	-	2	gene_id "U52112.6-003"; transcript_id "U52112.6-003"; exon_number 19;
ENm006.contig1	ExonAligner	CDS	111914	112087	.	-	2	gene_id "U52112.6-003"; transcript_id "U52112.6-003"; exon_number 20;
ENm006.contig1	ExonAligner	CDS	113154	113260	.	-	1	gene_id "U52112.6-003"; transcript_id "U52112.6-003"; exon_number 21;
ENm006.contig1	ExonAligner	CDS	113783	113867	.	-	2	gene_id "U52112.6-003"; transcript_id "U52112.6-003"; exon_number 22;
ENm006.contig1	ExonAligner	CDS	114682	114890	.	-	1	gene_id "U52112.6-003"; transcript_id "U52112.6-003"; exon_number 23;
ENm006.contig1	ExonAligner	CDS	115525	115685	.	-	0	gene_id "U52112.6-003"; transcript_id "U52112.6-003"; exon_number 24;
ENm006.contig1	ExonAligner	CDS	115994	116038	.	-	0	gene_id "U52112.6-003"; transcript_id "U52112.6-003"; exon_number 25;
ENm006.contig1	ExonAligner	CDS	111676	111828	.	-	2	gene_id "U52112.6-002"; transcript_id "U52112.6-002"; exon_number 1;
ENm006.contig1	ExonAligner	CDS	111914	112087	.	-	2	gene_id "U52112.6-002"; transcript_id "U52112.6-002"; exon_number 2;
ENm006.contig1	ExonAligner	CDS	113783	113828	.	-	0	gene_id "U52112.6-002"; transcript_id "U52112.6-002"; exon_number 3;
ENm006.contig1	ExonAligner	CDS	190093	190196	.	-	2	gene_id "U52112.3-017"; transcript_id "U52112.3-017"; exon_number 2;
ENm006.contig1	ExonAligner	CDS	190310	190441	.	-	2	gene_id "U52112.3-017"; transcript_id "U52112.3-017"; exon_number 3;
ENm006.contig1	ExonAligner	CDS	190603	190770	.	-	2	gene_id "U52112.3-017"; transcript_id "U52112.3-017"; exon_number 4;
ENm006.contig1	ExonAligner	CDS	190847	190970	.	-	0	gene_id "U52112.3-017"; transcript_id "U52112.3-017"; exon_number 5;
ENm006.contig1	ExonAligner	CDS	182459	182651	.	-	0	gene_id "U52112.3-016"; transcript_id "U52112.3-016"; exon_number 1;
ENm006.contig1	ExonAligner	CDS	183719	183868	.	-	0	gene_id "U52112.3-016"; transcript_id "U52112.3-016"; exon_number 2;
ENm006.contig1	ExonAligner	CDS	185208	185438	.	-	0	gene_id "U52112.3-016"; transcript_id "U52112.3-016"; exon_number 3;
ENm006.contig1	ExonAligner	CDS	186805	186846	.	-	0	gene_id "U52112.3-016"; transcript_id "U52112.3-016"; exon_number 4;
ENm006.contig1	ExonAligner	CDS	182602	182663	.	-	2	gene_id "U52112.3-012"; transcript_id "U52112.3-012"; exon_number 1;
ENm006.contig1	ExonAligner	CDS	183719	183868	.	-	2	gene_id "U52112.3-012"; transcript_id "U52112.3-012"; exon_number 2;
ENm006.contig1	ExonAligner	CDS	184242	184623	.	-	0	gene_id "U52112.3-012"; transcript_id "U52112.3-012"; exon_number 3;
ENm006.contig1	ExonAligner	CDS	185208	185438	.	-	0	gene_id "U52112.3-012"; transcript_id "U52112.3-012"; exon_number 4;
ENm006.contig1	ExonAligner	CDS	186805	186870	.	-	0	gene_id "U52112.3-012"; transcript_id "U52112.3-012"; exon_number 5;
ENm006.contig1	ExonAligner	CDS	187554	187761	.	-	1	gene_id "U52112.3-012"; transcript_id "U52112.3-012"; exon_number 6;
ENm006.contig1	ExonAligner	CDS	188166	188284	.	-	0	gene_id "U52112.3-012"; transcript_id "U52112.3-012"; exon_number 7;
ENm006.contig1	ExonAligner	CDS	189093	189207	.	-	1	gene_id "U52112.3-012"; transcript_id "U52112.3-012"; exon_number 8;
ENm006.contig1	ExonAligner	CDS	189435	189493	.	-	0	gene_id "U52112.3-012"; transcript_id "U52112.3-012"; exon_number 9;
ENm006.contig1	ExonAligner	CDS	189726	189908	.	-	0	gene_id "U52112.3-012"; transcript_id "U52112.3-012"; exon_number 10;
ENm006.contig1	ExonAligner	CDS	190093	190196	.	-	2	gene_id "U52112.3-012"; transcript_id "U52112.3-012"; exon_number 11;
ENm006.contig1	ExonAligner	CDS	190310	190441	.	-	2	gene_id "U52112.3-012"; transcript_id "U52112.3-012"; exon_number 12;
ENm006.contig1	ExonAligner	CDS	190603	190770	.	-	2	gene_id "U52112.3-012"; transcript_id "U52112.3-012"; exon_number 13;
ENm006.contig1	ExonAligner	CDS	190847	190982	.	-	0	gene_id "U52112.3-012"; transcript_id "U52112.3-012"; exon_number 14;
ENm006.contig1	ExonAligner	CDS	182602	182663	.	-	2	gene_id "U52112.3-001"; transcript_id "U52112.3-001"; exon_number 1;
ENm006.contig1	ExonAligner	CDS	183719	183868	.	-	2	gene_id "U52112.3-001"; transcript_id "U52112.3-001"; exon_number 2;
ENm006.contig1	ExonAligner	CDS	184242	184623	.	-	0	gene_id "U52112.3-001"; transcript_id "U52112.3-001"; exon_number 3;
ENm006.contig1	ExonAligner	CDS	186805	186870	.	-	0	gene_id "U52112.3-001"; transcript_id "U52112.3-001"; exon_number 4;
ENm006.contig1	ExonAligner	CDS	187554	187761	.	-	1	gene_id "U52112.3-001"; transcript_id "U52112.3-001"; exon_number 5;
ENm006.contig1	ExonAligner	CDS	188166	188284	.	-	0	gene_id "U52112.3-001"; transcript_id "U52112.3-001"; exon_number 6;
ENm006.contig1	ExonAligner	CDS	189093	189207	.	-	1	gene_id "U52112.3-001"; transcript_id "U52112.3-001"; exon_number 7;
ENm006.contig1	ExonAligner	CDS	189435	189493	.	-	0	gene_id "U52112.3-001"; transcript_id "U52112.3-001"; exon_number 8;
[truncated: 4,828 more rows]
