# Supplementary material for: Reference based annotation with GeneMapper
Source: Genome Biol. 2006 Apr 5;7(4):R29. doi: 10.1186/gb-2006-7-4-r29 (PMC1557983; doi:10.1186/gb-2006-7-4-r29)
Supplement: Additional data file 3 — A gunzipped tar file containing GeneMapper annotations of the ENCODE regions [file gb-2006-7-4-r29-S3.tgz › genemapper_encode/mouse_lemur.gff]

ENm001.contig1	ExonAligner	CDS	71413	71439	.	+	0	gene_id "AC073130.2-001"; transcript_id "AC073130.2-001"; exon_number 1;
ENm001.contig1	ExonAligner	CDS	94767	94852	.	+	0	gene_id "AC073130.2-001"; transcript_id "AC073130.2-001"; exon_number 2;
ENm001.contig1	ExonAligner	CDS	105649	105901	.	+	1	gene_id "AC073130.2-001"; transcript_id "AC073130.2-001"; exon_number 3;
ENm001.contig1	ExonAligner	CDS	107038	107373	.	+	0	gene_id "AC073130.2-001"; transcript_id "AC073130.2-001"; exon_number 4;
ENm001.contig1	ExonAligner	CDS	108318	108533	.	+	0	gene_id "AC073130.2-001"; transcript_id "AC073130.2-001"; exon_number 5;
ENm001.contig1	ExonAligner	CDS	108903	109061	.	+	0	gene_id "AC073130.2-001"; transcript_id "AC073130.2-001"; exon_number 6;
ENm001.contig1	ExonAligner	CDS	114087	114278	.	+	0	gene_id "AC073130.2-001"; transcript_id "AC073130.2-001"; exon_number 7;
ENm001.contig1	ExonAligner	CDS	308162	308252	.	+	1	gene_id "AC006159.1-003"; transcript_id "AC006159.1-003"; exon_number 2;
ENm001.contig1	ExonAligner	CDS	308544	308731	.	+	0	gene_id "AC006159.1-003"; transcript_id "AC006159.1-003"; exon_number 3;
ENm001.contig1	ExonAligner	CDS	313919	314069	.	+	1	gene_id "AC006159.1-003"; transcript_id "AC006159.1-003"; exon_number 4;
ENm001.contig1	ExonAligner	CDS	308544	308731	.	+	0	gene_id "AC006159.1-001"; transcript_id "AC006159.1-001"; exon_number 2;
ENm001.contig1	ExonAligner	CDS	313919	314069	.	+	1	gene_id "AC006159.1-001"; transcript_id "AC006159.1-001"; exon_number 3;
ENm001.contig1	ExonAligner	CDS	330675	330704	.	+	0	gene_id "AC006159.2-001"; transcript_id "AC006159.2-001"; exon_number 1;
ENm001.contig1	ExonAligner	CDS	332091	332258	.	+	0	gene_id "AC006159.2-001"; transcript_id "AC006159.2-001"; exon_number 2;
ENm001.contig1	ExonAligner	CDS	359755	360096	.	+	0	gene_id "AC006159.2-001"; transcript_id "AC006159.2-001"; exon_number 3;
ENm001.contig1	ExonAligner	CDS	493837	494937	.	+	0	gene_id "AC002543.3-002"; transcript_id "AC002543.3-002"; exon_number 1;
ENm001.contig1	ExonAligner	CDS	520023	520214	.	+	0	gene_id "AC002543.3-002"; transcript_id "AC002543.3-002"; exon_number 2;
ENm001.contig1	ExonAligner	CDS	530946	531080	.	+	0	gene_id "AC002543.3-002"; transcript_id "AC002543.3-002"; exon_number 3;
ENm001.contig1	ExonAligner	CDS	531839	532012	.	+	0	gene_id "AC002543.3-002"; transcript_id "AC002543.3-002"; exon_number 4;
ENm001.contig1	ExonAligner	CDS	536621	536781	.	+	0	gene_id "AC002543.3-002"; transcript_id "AC002543.3-002"; exon_number 5;
ENm001.contig1	ExonAligner	CDS	538411	538507	.	+	1	gene_id "AC002543.3-002"; transcript_id "AC002543.3-002"; exon_number 6;
ENm001.contig1	ExonAligner	CDS	538626	538756	.	+	0	gene_id "AC002543.3-002"; transcript_id "AC002543.3-002"; exon_number 7;
ENm001.contig1	ExonAligner	CDS	539458	539619	.	+	1	gene_id "AC002543.3-002"; transcript_id "AC002543.3-002"; exon_number 8;
ENm001.contig1	ExonAligner	CDS	540391	540490	.	+	1	gene_id "AC002543.3-002"; transcript_id "AC002543.3-002"; exon_number 9;
ENm001.contig1	ExonAligner	CDS	543769	543987	.	+	0	gene_id "AC002543.3-002"; transcript_id "AC002543.3-002"; exon_number 10;
ENm001.contig1	ExonAligner	CDS	550799	550945	.	+	0	gene_id "AC002543.3-002"; transcript_id "AC002543.3-002"; exon_number 11;
ENm001.contig1	ExonAligner	CDS	552636	552792	.	+	0	gene_id "AC002543.3-002"; transcript_id "AC002543.3-002"; exon_number 12;
ENm001.contig1	ExonAligner	CDS	552996	553130	.	+	2	gene_id "AC002543.3-002"; transcript_id "AC002543.3-002"; exon_number 13;
ENm001.contig1	ExonAligner	CDS	556704	556934	.	+	2	gene_id "AC002543.3-002"; transcript_id "AC002543.3-002"; exon_number 14;
ENm001.contig1	ExonAligner	CDS	558846	558926	.	+	2	gene_id "AC002543.3-002"; transcript_id "AC002543.3-002"; exon_number 15;
ENm001.contig1	ExonAligner	CDS	560222	560403	.	+	2	gene_id "AC002543.3-002"; transcript_id "AC002543.3-002"; exon_number 16;
ENm001.contig1	ExonAligner	CDS	563346	563455	.	+	0	gene_id "AC002543.3-002"; transcript_id "AC002543.3-002"; exon_number 17;
ENm001.contig1	ExonAligner	CDS	564669	564834	.	+	1	gene_id "AC002543.3-002"; transcript_id "AC002543.3-002"; exon_number 18;
ENm001.contig1	ExonAligner	CDS	572373	572509	.	+	0	gene_id "AC002543.3-002"; transcript_id "AC002543.3-002"; exon_number 19;
ENm001.contig1	ExonAligner	CDS	572622	572835	.	+	1	gene_id "AC002543.3-002"; transcript_id "AC002543.3-002"; exon_number 20;
ENm001.contig1	ExonAligner	CDS	493837	494937	.	+	0	gene_id "AC002543.3-001"; transcript_id "AC002543.3-001"; exon_number 1;
ENm001.contig1	ExonAligner	CDS	520023	520214	.	+	0	gene_id "AC002543.3-001"; transcript_id "AC002543.3-001"; exon_number 2;
ENm001.contig1	ExonAligner	CDS	530946	531080	.	+	0	gene_id "AC002543.3-001"; transcript_id "AC002543.3-001"; exon_number 3;
ENm001.contig1	ExonAligner	CDS	531839	532012	.	+	0	gene_id "AC002543.3-001"; transcript_id "AC002543.3-001"; exon_number 4;
ENm001.contig1	ExonAligner	CDS	536621	536781	.	+	0	gene_id "AC002543.3-001"; transcript_id "AC002543.3-001"; exon_number 5;
ENm001.contig1	ExonAligner	CDS	538411	538507	.	+	1	gene_id "AC002543.3-001"; transcript_id "AC002543.3-001"; exon_number 6;
ENm001.contig1	ExonAligner	CDS	538626	538756	.	+	0	gene_id "AC002543.3-001"; transcript_id "AC002543.3-001"; exon_number 7;
ENm001.contig1	ExonAligner	CDS	539458	539619	.	+	1	gene_id "AC002543.3-001"; transcript_id "AC002543.3-001"; exon_number 8;
ENm001.contig1	ExonAligner	CDS	540349	540490	.	+	1	gene_id "AC002543.3-001"; transcript_id "AC002543.3-001"; exon_number 9;
ENm001.contig1	ExonAligner	CDS	543769	543987	.	+	0	gene_id "AC002543.3-001"; transcript_id "AC002543.3-001"; exon_number 10;
ENm001.contig1	ExonAligner	CDS	550799	550945	.	+	0	gene_id "AC002543.3-001"; transcript_id "AC002543.3-001"; exon_number 11;
ENm001.contig1	ExonAligner	CDS	552636	552792	.	+	0	gene_id "AC002543.3-001"; transcript_id "AC002543.3-001"; exon_number 12;
ENm001.contig1	ExonAligner	CDS	552996	553130	.	+	2	gene_id "AC002543.3-001"; transcript_id "AC002543.3-001"; exon_number 13;
ENm001.contig1	ExonAligner	CDS	556704	556934	.	+	2	gene_id "AC002543.3-001"; transcript_id "AC002543.3-001"; exon_number 14;
ENm001.contig1	ExonAligner	CDS	558846	558926	.	+	2	gene_id "AC002543.3-001"; transcript_id "AC002543.3-001"; exon_number 15;
ENm001.contig1	ExonAligner	CDS	560222	560403	.	+	2	gene_id "AC002543.3-001"; transcript_id "AC002543.3-001"; exon_number 16;
ENm001.contig1	ExonAligner	CDS	563346	563455	.	+	0	gene_id "AC002543.3-001"; transcript_id "AC002543.3-001"; exon_number 17;
ENm001.contig1	ExonAligner	CDS	564669	564834	.	+	1	gene_id "AC002543.3-001"; transcript_id "AC002543.3-001"; exon_number 18;
ENm001.contig1	ExonAligner	CDS	572373	572509	.	+	0	gene_id "AC002543.3-001"; transcript_id "AC002543.3-001"; exon_number 19;
ENm001.contig1	ExonAligner	CDS	572622	572835	.	+	1	gene_id "AC002543.3-001"; transcript_id "AC002543.3-001"; exon_number 20;
ENm001.contig1	ExonAligner	CDS	629453	629491	.	+	0	gene_id "AC002543.1-002"; transcript_id "AC002543.1-002"; exon_number 1;
ENm001.contig1	ExonAligner	CDS	647138	647201	.	+	0	gene_id "AC002543.1-002"; transcript_id "AC002543.1-002"; exon_number 2;
ENm001.contig1	ExonAligner	CDS	650833	650884	.	+	2	gene_id "AC002543.1-002"; transcript_id "AC002543.1-002"; exon_number 3;
ENm001.contig1	ExonAligner	CDS	656931	656994	.	+	1	gene_id "AC002543.1-002"; transcript_id "AC002543.1-002"; exon_number 4;
ENm001.contig1	ExonAligner	CDS	659178	659257	.	+	0	gene_id "AC002543.1-002"; transcript_id "AC002543.1-002"; exon_number 6;
ENm001.contig1	ExonAligner	CDS	663172	663250	.	+	1	gene_id "AC002543.1-002"; transcript_id "AC002543.1-002"; exon_number 7;
ENm001.contig1	ExonAligner	CDS	665235	665306	.	+	0	gene_id "AC002543.1-002"; transcript_id "AC002543.1-002"; exon_number 8;
ENm001.contig1	ExonAligner	CDS	668229	668291	.	+	0	gene_id "AC002543.1-002"; transcript_id "AC002543.1-002"; exon_number 9;
ENm001.contig1	ExonAligner	CDS	669061	669204	.	+	0	gene_id "AC002543.1-002"; transcript_id "AC002543.1-002"; exon_number 10;
ENm001.contig1	ExonAligner	CDS	647138	647201	.	+	0	gene_id "AC002543.1-004"; transcript_id "AC002543.1-004"; exon_number 2;
ENm001.contig1	ExonAligner	CDS	650833	650884	.	+	2	gene_id "AC002543.1-004"; transcript_id "AC002543.1-004"; exon_number 3;
ENm001.contig1	ExonAligner	CDS	656931	656994	.	+	1	gene_id "AC002543.1-004"; transcript_id "AC002543.1-004"; exon_number 4;
ENm001.contig1	ExonAligner	CDS	659178	659257	.	+	0	gene_id "AC002543.1-004"; transcript_id "AC002543.1-004"; exon_number 6;
ENm001.contig1	ExonAligner	CDS	663172	663250	.	+	1	gene_id "AC002543.1-004"; transcript_id "AC002543.1-004"; exon_number 7;
ENm001.contig1	ExonAligner	CDS	665235	665306	.	+	0	gene_id "AC002543.1-004"; transcript_id "AC002543.1-004"; exon_number 8;
ENm001.contig1	ExonAligner	CDS	668229	668282	.	+	0	gene_id "AC002543.1-004"; transcript_id "AC002543.1-004"; exon_number 9;
ENm001.contig1	ExonAligner	CDS	691344	691494	.	+	0	gene_id "AC003987.1-002"; transcript_id "AC003987.1-002"; exon_number 1;
ENm001.contig1	ExonAligner	CDS	810879	810961	.	+	2	gene_id "AC003987.1-002"; transcript_id "AC003987.1-002"; exon_number 2;
ENm001.contig1	ExonAligner	CDS	823889	824048	.	+	0	gene_id "AC003987.1-002"; transcript_id "AC003987.1-002"; exon_number 3;
ENm001.contig1	ExonAligner	CDS	835025	835079	.	+	2	gene_id "AC003987.1-002"; transcript_id "AC003987.1-002"; exon_number 4;
ENm001.contig1	ExonAligner	CDS	835728	835843	.	+	1	gene_id "AC003987.1-002"; transcript_id "AC003987.1-002"; exon_number 5;
ENm001.contig1	ExonAligner	CDS	837176	837251	.	+	2	gene_id "AC003987.1-002"; transcript_id "AC003987.1-002"; exon_number 6;
ENm001.contig1	ExonAligner	CDS	839418	839480	.	+	1	gene_id "AC003987.1-002"; transcript_id "AC003987.1-002"; exon_number 7;
ENm001.contig1	ExonAligner	CDS	841363	841517	.	+	1	gene_id "AC003987.1-002"; transcript_id "AC003987.1-002"; exon_number 8;
ENm001.contig1	ExonAligner	CDS	843706	843797	.	+	2	gene_id "AC003987.1-002"; transcript_id "AC003987.1-002"; exon_number 9;
ENm001.contig1	ExonAligner	CDS	867158	867266	.	+	0	gene_id "AC003987.1-002"; transcript_id "AC003987.1-002"; exon_number 10;
ENm001.contig1	ExonAligner	CDS	883579	883645	.	+	2	gene_id "AC003987.1-002"; transcript_id "AC003987.1-002"; exon_number 11;
ENm001.contig1	ExonAligner	CDS	885101	885203	.	+	1	gene_id "AC003987.1-002"; transcript_id "AC003987.1-002"; exon_number 12;
ENm001.contig1	ExonAligner	CDS	903007	903151	.	+	0	gene_id "AC003987.1-002"; transcript_id "AC003987.1-002"; exon_number 13;
ENm001.contig1	ExonAligner	CDS	912058	912150	.	+	2	gene_id "AC003987.1-002"; transcript_id "AC003987.1-002"; exon_number 14;
ENm001.contig1	ExonAligner	CDS	914899	915038	.	+	2	gene_id "AC003987.1-002"; transcript_id "AC003987.1-002"; exon_number 15;
ENm001.contig1	ExonAligner	CDS	915832	915951	.	+	0	gene_id "AC003987.1-002"; transcript_id "AC003987.1-002"; exon_number 16;
ENm001.contig1	ExonAligner	CDS	691344	691494	.	+	0	gene_id "AC003987.1-007"; transcript_id "AC003987.1-007"; exon_number 1;
ENm001.contig1	ExonAligner	CDS	810879	810961	.	+	2	gene_id "AC003987.1-007"; transcript_id "AC003987.1-007"; exon_number 2;
ENm001.contig1	ExonAligner	CDS	823889	824048	.	+	0	gene_id "AC003987.1-007"; transcript_id "AC003987.1-007"; exon_number 3;
ENm001.contig1	ExonAligner	CDS	835025	835079	.	+	2	gene_id "AC003987.1-007"; transcript_id "AC003987.1-007"; exon_number 4;
ENm001.contig1	ExonAligner	CDS	835728	835843	.	+	1	gene_id "AC003987.1-007"; transcript_id "AC003987.1-007"; exon_number 5;
ENm001.contig1	ExonAligner	CDS	837176	837251	.	+	2	gene_id "AC003987.1-007"; transcript_id "AC003987.1-007"; exon_number 6;
ENm001.contig1	ExonAligner	CDS	841363	841517	.	+	1	gene_id "AC003987.1-007"; transcript_id "AC003987.1-007"; exon_number 7;
ENm001.contig1	ExonAligner	CDS	843706	843797	.	+	2	gene_id "AC003987.1-007"; transcript_id "AC003987.1-007"; exon_number 8;
ENm001.contig1	ExonAligner	CDS	867158	867266	.	+	0	gene_id "AC003987.1-007"; transcript_id "AC003987.1-007"; exon_number 9;
ENm001.contig1	ExonAligner	CDS	883579	883645	.	+	2	gene_id "AC003987.1-007"; transcript_id "AC003987.1-007"; exon_number 10;
ENm001.contig1	ExonAligner	CDS	885101	885203	.	+	1	gene_id "AC003987.1-007"; transcript_id "AC003987.1-007"; exon_number 11;
ENm001.contig1	ExonAligner	CDS	903007	903151	.	+	0	gene_id "AC003987.1-007"; transcript_id "AC003987.1-007"; exon_number 12;
ENm001.contig1	ExonAligner	CDS	912058	912150	.	+	2	gene_id "AC003987.1-007"; transcript_id "AC003987.1-007"; exon_number 13;
ENm001.contig1	ExonAligner	CDS	914899	915038	.	+	2	gene_id "AC003987.1-007"; transcript_id "AC003987.1-007"; exon_number 14;
ENm001.contig1	ExonAligner	CDS	922539	922634	.	+	0	gene_id "AC003987.1-007"; transcript_id "AC003987.1-007"; exon_number 15;
ENm001.contig1	ExonAligner	CDS	691344	691494	.	+	0	gene_id "AC003987.1-014"; transcript_id "AC003987.1-014"; exon_number 1;
ENm001.contig1	ExonAligner	CDS	810879	810961	.	+	2	gene_id "AC003987.1-014"; transcript_id "AC003987.1-014"; exon_number 2;
ENm001.contig1	ExonAligner	CDS	823889	824048	.	+	0	gene_id "AC003987.1-014"; transcript_id "AC003987.1-014"; exon_number 3;
ENm001.contig1	ExonAligner	CDS	835025	835079	.	+	2	gene_id "AC003987.1-014"; transcript_id "AC003987.1-014"; exon_number 4;
ENm001.contig1	ExonAligner	CDS	835728	835843	.	+	1	gene_id "AC003987.1-014"; transcript_id "AC003987.1-014"; exon_number 5;
ENm001.contig1	ExonAligner	CDS	837176	837251	.	+	2	gene_id "AC003987.1-014"; transcript_id "AC003987.1-014"; exon_number 6;
ENm001.contig1	ExonAligner	CDS	839418	839480	.	+	1	gene_id "AC003987.1-014"; transcript_id "AC003987.1-014"; exon_number 7;
ENm001.contig1	ExonAligner	CDS	841363	841517	.	+	1	gene_id "AC003987.1-014"; transcript_id "AC003987.1-014"; exon_number 8;
ENm001.contig1	ExonAligner	CDS	843706	843797	.	+	2	gene_id "AC003987.1-014"; transcript_id "AC003987.1-014"; exon_number 9;
ENm001.contig1	ExonAligner	CDS	867158	867266	.	+	0	gene_id "AC003987.1-014"; transcript_id "AC003987.1-014"; exon_number 10;
ENm001.contig1	ExonAligner	CDS	883579	883645	.	+	2	gene_id "AC003987.1-014"; transcript_id "AC003987.1-014"; exon_number 11;
ENm001.contig1	ExonAligner	CDS	885101	885203	.	+	1	gene_id "AC003987.1-014"; transcript_id "AC003987.1-014"; exon_number 12;
ENm001.contig1	ExonAligner	CDS	903007	903136	.	+	0	gene_id "AC003987.1-014"; transcript_id "AC003987.1-014"; exon_number 13;
ENm001.contig1	ExonAligner	CDS	912058	912150	.	+	2	gene_id "AC003987.1-014"; transcript_id "AC003987.1-014"; exon_number 14;
ENm001.contig1	ExonAligner	CDS	914899	915038	.	+	2	gene_id "AC003987.1-014"; transcript_id "AC003987.1-014"; exon_number 15;
ENm001.contig1	ExonAligner	CDS	922539	922634	.	+	0	gene_id "AC003987.1-014"; transcript_id "AC003987.1-014"; exon_number 16;
ENm001.contig1	ExonAligner	CDS	691344	691494	.	+	0	gene_id "AC003987.1-001"; transcript_id "AC003987.1-001"; exon_number 1;
ENm001.contig1	ExonAligner	CDS	810879	810961	.	+	2	gene_id "AC003987.1-001"; transcript_id "AC003987.1-001"; exon_number 2;
ENm001.contig1	ExonAligner	CDS	823889	824048	.	+	0	gene_id "AC003987.1-001"; transcript_id "AC003987.1-001"; exon_number 3;
ENm001.contig1	ExonAligner	CDS	835025	835079	.	+	2	gene_id "AC003987.1-001"; transcript_id "AC003987.1-001"; exon_number 4;
ENm001.contig1	ExonAligner	CDS	835728	835843	.	+	1	gene_id "AC003987.1-001"; transcript_id "AC003987.1-001"; exon_number 5;
ENm001.contig1	ExonAligner	CDS	837176	837251	.	+	2	gene_id "AC003987.1-001"; transcript_id "AC003987.1-001"; exon_number 6;
ENm001.contig1	ExonAligner	CDS	839418	839480	.	+	1	gene_id "AC003987.1-001"; transcript_id "AC003987.1-001"; exon_number 7;
ENm001.contig1	ExonAligner	CDS	841363	841517	.	+	1	gene_id "AC003987.1-001"; transcript_id "AC003987.1-001"; exon_number 8;
ENm001.contig1	ExonAligner	CDS	843706	843797	.	+	2	gene_id "AC003987.1-001"; transcript_id "AC003987.1-001"; exon_number 9;
ENm001.contig1	ExonAligner	CDS	867158	867266	.	+	0	gene_id "AC003987.1-001"; transcript_id "AC003987.1-001"; exon_number 10;
ENm001.contig1	ExonAligner	CDS	883579	883645	.	+	2	gene_id "AC003987.1-001"; transcript_id "AC003987.1-001"; exon_number 11;
ENm001.contig1	ExonAligner	CDS	885101	885203	.	+	1	gene_id "AC003987.1-001"; transcript_id "AC003987.1-001"; exon_number 12;
ENm001.contig1	ExonAligner	CDS	903007	903151	.	+	0	gene_id "AC003987.1-001"; transcript_id "AC003987.1-001"; exon_number 13;
ENm001.contig1	ExonAligner	CDS	912058	912150	.	+	2	gene_id "AC003987.1-001"; transcript_id "AC003987.1-001"; exon_number 14;
ENm001.contig1	ExonAligner	CDS	914899	915038	.	+	2	gene_id "AC003987.1-001"; transcript_id "AC003987.1-001"; exon_number 15;
ENm001.contig1	ExonAligner	CDS	922539	922634	.	+	0	gene_id "AC003987.1-001"; transcript_id "AC003987.1-001"; exon_number 16;
ENm001.contig1	ExonAligner	CDS	692947	693019	.	+	0	gene_id "AC106873.3-001"; transcript_id "AC106873.3-001"; exon_number 1;
ENm001.contig1	ExonAligner	CDS	694357	694591	.	+	0	gene_id "AC106873.3-001"; transcript_id "AC106873.3-001"; exon_number 2;
ENm001.contig1	ExonAligner	CDS	692947	693019	.	+	0	gene_id "AC106873.3-004"; transcript_id "AC106873.3-004"; exon_number 1;
ENm001.contig1	ExonAligner	CDS	694357	694591	.	+	0	gene_id "AC106873.3-004"; transcript_id "AC106873.3-004"; exon_number 2;
ENm001.contig1	ExonAligner	CDS	736455	736467	.	+	0	gene_id "AC003987.1-016"; transcript_id "AC003987.1-016"; exon_number 1;
ENm001.contig1	ExonAligner	CDS	810879	810961	.	+	2	gene_id "AC003987.1-016"; transcript_id "AC003987.1-016"; exon_number 2;
ENm001.contig1	ExonAligner	CDS	823889	824048	.	+	0	gene_id "AC003987.1-016"; transcript_id "AC003987.1-016"; exon_number 3;
ENm001.contig1	ExonAligner	CDS	835025	835079	.	+	2	gene_id "AC003987.1-016"; transcript_id "AC003987.1-016"; exon_number 4;
ENm001.contig1	ExonAligner	CDS	835728	835843	.	+	1	gene_id "AC003987.1-016"; transcript_id "AC003987.1-016"; exon_number 5;
ENm001.contig1	ExonAligner	CDS	837176	837216	.	+	2	gene_id "AC003987.1-016"; transcript_id "AC003987.1-016"; exon_number 6;
ENm001.contig1	ExonAligner	CDS	742517	742538	.	+	0	gene_id "AC003987.1-006"; transcript_id "AC003987.1-006"; exon_number 1;
ENm001.contig1	ExonAligner	CDS	810879	810961	.	+	2	gene_id "AC003987.1-006"; transcript_id "AC003987.1-006"; exon_number 2;
ENm001.contig1	ExonAligner	CDS	823889	824048	.	+	0	gene_id "AC003987.1-006"; transcript_id "AC003987.1-006"; exon_number 3;
ENm001.contig1	ExonAligner	CDS	835025	835079	.	+	2	gene_id "AC003987.1-006"; transcript_id "AC003987.1-006"; exon_number 4;
ENm001.contig1	ExonAligner	CDS	835728	835843	.	+	1	gene_id "AC003987.1-006"; transcript_id "AC003987.1-006"; exon_number 5;
ENm001.contig1	ExonAligner	CDS	837176	837251	.	+	2	gene_id "AC003987.1-006"; transcript_id "AC003987.1-006"; exon_number 6;
ENm001.contig1	ExonAligner	CDS	841363	841517	.	+	1	gene_id "AC003987.1-006"; transcript_id "AC003987.1-006"; exon_number 7;
ENm001.contig1	ExonAligner	CDS	843706	843797	.	+	2	gene_id "AC003987.1-006"; transcript_id "AC003987.1-006"; exon_number 8;
ENm001.contig1	ExonAligner	CDS	867158	867266	.	+	0	gene_id "AC003987.1-006"; transcript_id "AC003987.1-006"; exon_number 9;
ENm001.contig1	ExonAligner	CDS	883579	883645	.	+	2	gene_id "AC003987.1-006"; transcript_id "AC003987.1-006"; exon_number 10;
ENm001.contig1	ExonAligner	CDS	885101	885203	.	+	1	gene_id "AC003987.1-006"; transcript_id "AC003987.1-006"; exon_number 11;
ENm001.contig1	ExonAligner	CDS	903007	903151	.	+	0	gene_id "AC003987.1-006"; transcript_id "AC003987.1-006"; exon_number 12;
ENm001.contig1	ExonAligner	CDS	912058	912150	.	+	2	gene_id "AC003987.1-006"; transcript_id "AC003987.1-006"; exon_number 13;
ENm001.contig1	ExonAligner	CDS	914899	915038	.	+	2	gene_id "AC003987.1-006"; transcript_id "AC003987.1-006"; exon_number 14;
ENm001.contig1	ExonAligner	CDS	922539	922634	.	+	0	gene_id "AC003987.1-006"; transcript_id "AC003987.1-006"; exon_number 15;
ENm001.contig1	ExonAligner	CDS	742517	742538	.	+	0	gene_id "AC003987.1-005"; transcript_id "AC003987.1-005"; exon_number 1;
ENm001.contig1	ExonAligner	CDS	810879	810961	.	+	2	gene_id "AC003987.1-005"; transcript_id "AC003987.1-005"; exon_number 2;
ENm001.contig1	ExonAligner	CDS	823889	824048	.	+	0	gene_id "AC003987.1-005"; transcript_id "AC003987.1-005"; exon_number 3;
ENm001.contig1	ExonAligner	CDS	835025	835079	.	+	2	gene_id "AC003987.1-005"; transcript_id "AC003987.1-005"; exon_number 4;
ENm001.contig1	ExonAligner	CDS	835728	835843	.	+	1	gene_id "AC003987.1-005"; transcript_id "AC003987.1-005"; exon_number 5;
ENm001.contig1	ExonAligner	CDS	837176	837251	.	+	2	gene_id "AC003987.1-005"; transcript_id "AC003987.1-005"; exon_number 6;
ENm001.contig1	ExonAligner	CDS	839418	839480	.	+	1	gene_id "AC003987.1-005"; transcript_id "AC003987.1-005"; exon_number 7;
ENm001.contig1	ExonAligner	CDS	841363	841517	.	+	1	gene_id "AC003987.1-005"; transcript_id "AC003987.1-005"; exon_number 8;
ENm001.contig1	ExonAligner	CDS	843706	843797	.	+	2	gene_id "AC003987.1-005"; transcript_id "AC003987.1-005"; exon_number 9;
ENm001.contig1	ExonAligner	CDS	867158	867266	.	+	0	gene_id "AC003987.1-005"; transcript_id "AC003987.1-005"; exon_number 10;
ENm001.contig1	ExonAligner	CDS	883579	883645	.	+	2	gene_id "AC003987.1-005"; transcript_id "AC003987.1-005"; exon_number 11;
ENm001.contig1	ExonAligner	CDS	885101	885203	.	+	1	gene_id "AC003987.1-005"; transcript_id "AC003987.1-005"; exon_number 12;
ENm001.contig1	ExonAligner	CDS	903007	903151	.	+	0	gene_id "AC003987.1-005"; transcript_id "AC003987.1-005"; exon_number 13;
ENm001.contig1	ExonAligner	CDS	912058	912150	.	+	2	gene_id "AC003987.1-005"; transcript_id "AC003987.1-005"; exon_number 14;
ENm001.contig1	ExonAligner	CDS	914899	915038	.	+	2	gene_id "AC003987.1-005"; transcript_id "AC003987.1-005"; exon_number 15;
ENm001.contig1	ExonAligner	CDS	922539	922634	.	+	0	gene_id "AC003987.1-005"; transcript_id "AC003987.1-005"; exon_number 16;
ENm001.contig1	ExonAligner	CDS	810879	810961	.	+	2	gene_id "AC003987.1-004"; transcript_id "AC003987.1-004"; exon_number 2;
ENm001.contig1	ExonAligner	CDS	823889	824048	.	+	0	gene_id "AC003987.1-004"; transcript_id "AC003987.1-004"; exon_number 3;
ENm001.contig1	ExonAligner	CDS	835025	835079	.	+	2	gene_id "AC003987.1-004"; transcript_id "AC003987.1-004"; exon_number 4;
ENm001.contig1	ExonAligner	CDS	835728	835843	.	+	1	gene_id "AC003987.1-004"; transcript_id "AC003987.1-004"; exon_number 5;
ENm001.contig1	ExonAligner	CDS	837176	837251	.	+	2	gene_id "AC003987.1-004"; transcript_id "AC003987.1-004"; exon_number 6;
ENm001.contig1	ExonAligner	CDS	841363	841517	.	+	1	gene_id "AC003987.1-004"; transcript_id "AC003987.1-004"; exon_number 7;
ENm001.contig1	ExonAligner	CDS	843706	843797	.	+	2	gene_id "AC003987.1-004"; transcript_id "AC003987.1-004"; exon_number 8;
ENm001.contig1	ExonAligner	CDS	867158	867266	.	+	0	gene_id "AC003987.1-004"; transcript_id "AC003987.1-004"; exon_number 9;
ENm001.contig1	ExonAligner	CDS	883579	883645	.	+	2	gene_id "AC003987.1-004"; transcript_id "AC003987.1-004"; exon_number 10;
ENm001.contig1	ExonAligner	CDS	885101	885203	.	+	1	gene_id "AC003987.1-004"; transcript_id "AC003987.1-004"; exon_number 11;
ENm001.contig1	ExonAligner	CDS	903007	903136	.	+	0	gene_id "AC003987.1-004"; transcript_id "AC003987.1-004"; exon_number 12;
ENm001.contig1	ExonAligner	CDS	912058	912150	.	+	2	gene_id "AC003987.1-004"; transcript_id "AC003987.1-004"; exon_number 13;
ENm001.contig1	ExonAligner	CDS	914899	915038	.	+	2	gene_id "AC003987.1-004"; transcript_id "AC003987.1-004"; exon_number 14;
ENm001.contig1	ExonAligner	CDS	922539	922634	.	+	0	gene_id "AC003987.1-004"; transcript_id "AC003987.1-004"; exon_number 15;
ENm001.contig1	ExonAligner	CDS	824015	824048	.	+	2	gene_id "AC003987.1-009"; transcript_id "AC003987.1-009"; exon_number 1;
ENm001.contig1	ExonAligner	CDS	835025	835079	.	+	2	gene_id "AC003987.1-009"; transcript_id "AC003987.1-009"; exon_number 2;
ENm001.contig1	ExonAligner	CDS	835728	835843	.	+	1	gene_id "AC003987.1-009"; transcript_id "AC003987.1-009"; exon_number 3;
ENm001.contig1	ExonAligner	CDS	837176	837251	.	+	2	gene_id "AC003987.1-009"; transcript_id "AC003987.1-009"; exon_number 4;
ENm001.contig1	ExonAligner	CDS	841363	841517	.	+	1	gene_id "AC003987.1-009"; transcript_id "AC003987.1-009"; exon_number 5;
ENm001.contig1	ExonAligner	CDS	843706	843797	.	+	2	gene_id "AC003987.1-009"; transcript_id "AC003987.1-009"; exon_number 6;
ENm001.contig1	ExonAligner	CDS	867158	867266	.	+	0	gene_id "AC003987.1-009"; transcript_id "AC003987.1-009"; exon_number 7;
ENm001.contig1	ExonAligner	CDS	883579	883645	.	+	2	gene_id "AC003987.1-009"; transcript_id "AC003987.1-009"; exon_number 8;
ENm001.contig1	ExonAligner	CDS	885101	885203	.	+	1	gene_id "AC003987.1-009"; transcript_id "AC003987.1-009"; exon_number 9;
ENm001.contig1	ExonAligner	CDS	892229	892243	.	+	0	gene_id "AC003987.1-009"; transcript_id "AC003987.1-009"; exon_number 10;
ENm001.contig1	ExonAligner	CDS	958931	959160	.	-	2	gene_id "AC006326.1-002"; transcript_id "AC006326.1-002"; exon_number 1;
ENm001.contig1	ExonAligner	CDS	975374	975638	.	-	0	gene_id "AC006326.1-002"; transcript_id "AC006326.1-002"; exon_number 2;
ENm001.contig1	ExonAligner	CDS	988911	989188	.	-	2	gene_id "AC006326.1-002"; transcript_id "AC006326.1-002"; exon_number 3;
ENm001.contig1	ExonAligner	CDS	994152	994378	.	-	1	gene_id "AC006326.1-002"; transcript_id "AC006326.1-002"; exon_number 4;
ENm001.contig1	ExonAligner	CDS	996497	996579	.	-	0	gene_id "AC006326.1-002"; transcript_id "AC006326.1-002"; exon_number 5;
ENm001.contig1	ExonAligner	CDS	1020107	1020277	.	-	0	gene_id "AC002465.3-001"; transcript_id "AC002465.3-001"; exon_number 1;
ENm001.contig1	ExonAligner	CDS	1023529	1023642	.	-	0	gene_id "AC002465.3-001"; transcript_id "AC002465.3-001"; exon_number 2;
ENm001.contig1	ExonAligner	CDS	1024443	1024548	.	-	1	gene_id "AC002465.3-001"; transcript_id "AC002465.3-001"; exon_number 3;
ENm001.contig1	ExonAligner	CDS	1035005	1035114	.	-	0	gene_id "AC002465.3-001"; transcript_id "AC002465.3-001"; exon_number 4;
ENm001.contig1	ExonAligner	CDS	1036102	1036152	.	-	0	gene_id "AC002465.3-001"; transcript_id "AC002465.3-001"; exon_number 5;
ENm001.contig1	ExonAligner	CDS	1037151	1037220	.	-	1	gene_id "AC002465.3-001"; transcript_id "AC002465.3-001"; exon_number 6;
ENm001.contig1	ExonAligner	CDS	1037934	1038052	.	-	0	gene_id "AC002465.3-001"; transcript_id "AC002465.3-001"; exon_number 7;
ENm001.contig1	ExonAligner	CDS	1039824	1039952	.	-	0	gene_id "AC002465.3-001"; transcript_id "AC002465.3-001"; exon_number 8;
ENm001.contig1	ExonAligner	CDS	1040499	1040604	.	-	1	gene_id "AC002465.3-001"; transcript_id "AC002465.3-001"; exon_number 9;
ENm001.contig1	ExonAligner	CDS	1057647	1057752	.	-	2	gene_id "AC002465.3-001"; transcript_id "AC002465.3-001"; exon_number 10;
ENm001.contig1	ExonAligner	CDS	1059479	1059601	.	-	2	gene_id "AC002465.3-001"; transcript_id "AC002465.3-001"; exon_number 11;
ENm001.contig1	ExonAligner	CDS	1063936	1064029	.	-	0	gene_id "AC002465.3-001"; transcript_id "AC002465.3-001"; exon_number 12;
ENm001.contig1	ExonAligner	CDS	1064427	1064531	.	-	0	gene_id "AC002465.3-001"; transcript_id "AC002465.3-001"; exon_number 13;
ENm001.contig1	ExonAligner	CDS	1100562	1100614	.	+	0	gene_id "AC000061.1-001"; transcript_id "AC000061.1-001"; exon_number 1;
ENm001.contig1	ExonAligner	CDS	1124169	1124279	.	+	1	gene_id "AC000061.1-001"; transcript_id "AC000061.1-001"; exon_number 2;
ENm001.contig1	ExonAligner	CDS	1128025	1128133	.	+	1	gene_id "AC000061.1-001"; transcript_id "AC000061.1-001"; exon_number 3;
ENm001.contig1	ExonAligner	CDS	1142878	1143093	.	+	0	gene_id "AC000061.1-001"; transcript_id "AC000061.1-001"; exon_number 4;
ENm001.contig1	ExonAligner	CDS	1146161	1146250	.	+	0	gene_id "AC000061.1-001"; transcript_id "AC000061.1-001"; exon_number 5;
ENm001.contig1	ExonAligner	CDS	1147188	1147351	.	+	0	gene_id "AC000061.1-001"; transcript_id "AC000061.1-001"; exon_number 6;
ENm001.contig1	ExonAligner	CDS	1148139	1148264	.	+	1	gene_id "AC000061.1-001"; transcript_id "AC000061.1-001"; exon_number 7;
ENm001.contig1	ExonAligner	CDS	1151580	1151826	.	+	1	gene_id "AC000061.1-001"; transcript_id "AC000061.1-001"; exon_number 8;
ENm001.contig1	ExonAligner	CDS	1153073	1153159	.	+	0	gene_id "AC000061.1-001"; transcript_id "AC000061.1-001"; exon_number 9;
ENm001.contig1	ExonAligner	CDS	1159286	1159468	.	+	0	gene_id "AC000061.1-001"; transcript_id "AC000061.1-001"; exon_number 10;
ENm001.contig1	ExonAligner	CDS	1164962	1165153	.	+	0	gene_id "AC000061.1-001"; transcript_id "AC000061.1-001"; exon_number 11;
ENm001.contig1	ExonAligner	CDS	1191296	1191390	.	+	0	gene_id "AC000061.1-001"; transcript_id "AC000061.1-001"; exon_number 12;
ENm001.contig1	ExonAligner	CDS	1193850	1193936	.	+	1	gene_id "AC000061.1-001"; transcript_id "AC000061.1-001"; exon_number 13;
ENm001.contig1	ExonAligner	CDS	1195927	1196650	.	+	1	gene_id "AC000061.1-001"; transcript_id "AC000061.1-001"; exon_number 14;
ENm001.contig1	ExonAligner	CDS	1198784	1198906	.	+	0	gene_id "AC000061.1-001"; transcript_id "AC000061.1-001"; exon_number 15;
ENm001.contig1	ExonAligner	CDS	1204460	1204491	.	+	0	gene_id "AC000061.1-001"; transcript_id "AC000061.1-001"; exon_number 16;
ENm001.contig1	ExonAligner	CDS	1204964	1205208	.	+	1	gene_id "AC000061.1-001"; transcript_id "AC000061.1-001"; exon_number 17;
ENm001.contig1	ExonAligner	CDS	1208599	1208678	.	+	2	gene_id "AC000061.1-001"; transcript_id "AC000061.1-001"; exon_number 18;
ENm001.contig1	ExonAligner	CDS	1213589	1213733	.	+	0	gene_id "AC000061.1-001"; transcript_id "AC000061.1-001"; exon_number 19;
ENm001.contig1	ExonAligner	CDS	1214655	1214876	.	+	2	gene_id "AC000061.1-001"; transcript_id "AC000061.1-001"; exon_number 20;
ENm001.contig1	ExonAligner	CDS	1216173	1216273	.	+	2	gene_id "AC000061.1-001"; transcript_id "AC000061.1-001"; exon_number 21;
ENm001.contig1	ExonAligner	CDS	1228061	1228306	.	+	0	gene_id "AC000061.1-001"; transcript_id "AC000061.1-001"; exon_number 22;
ENm001.contig1	ExonAligner	CDS	1242165	1242320	.	+	0	gene_id "AC000061.1-001"; transcript_id "AC000061.1-001"; exon_number 23;
ENm001.contig1	ExonAligner	CDS	1251676	1251765	.	+	0	gene_id "AC000061.1-001"; transcript_id "AC000061.1-001"; exon_number 24;
ENm001.contig1	ExonAligner	CDS	1262918	1263090	.	+	0	gene_id "AC000061.1-001"; transcript_id "AC000061.1-001"; exon_number 25;
ENm001.contig1	ExonAligner	CDS	1264033	1264138	.	+	1	gene_id "AC000061.1-001"; transcript_id "AC000061.1-001"; exon_number 26;
ENm001.contig1	ExonAligner	CDS	1265333	1265536	.	+	0	gene_id "AC000061.1-001"; transcript_id "AC000061.1-001"; exon_number 27;
ENm001.contig1	ExonAligner	CDS	1311572	1311814	.	-	0	gene_id "AC004240.1-001"; transcript_id "AC004240.1-001"; exon_number 1;
ENm001.contig1	ExonAligner	CDS	1317246	1317347	.	-	0	gene_id "AC004240.1-001"; transcript_id "AC004240.1-001"; exon_number 2;
ENm001.contig1	ExonAligner	CDS	1318629	1318761	.	-	1	gene_id "AC004240.1-001"; transcript_id "AC004240.1-001"; exon_number 3;
ENm001.contig1	ExonAligner	CDS	1320298	1320361	.	-	2	gene_id "AC004240.1-001"; transcript_id "AC004240.1-001"; exon_number 4;
ENm001.contig1	ExonAligner	CDS	1323352	1323528	.	-	2	gene_id "AC004240.1-001"; transcript_id "AC004240.1-001"; exon_number 5;
ENm001.contig1	ExonAligner	CDS	1323848	1324053	.	-	1	gene_id "AC004240.1-001"; transcript_id "AC004240.1-001"; exon_number 6;
ENm001.contig1	ExonAligner	CDS	1327144	1327316	.	-	0	gene_id "AC004240.1-001"; transcript_id "AC004240.1-001"; exon_number 7;
ENm001.contig1	ExonAligner	CDS	1331897	1332084	.	-	2	gene_id "AC004240.1-001"; transcript_id "AC004240.1-001"; exon_number 8;
ENm001.contig1	ExonAligner	CDS	1332251	1332403	.	-	2	gene_id "AC004240.1-001"; transcript_id "AC004240.1-001"; exon_number 9;
ENm001.contig1	ExonAligner	CDS	1340836	1340929	.	-	0	gene_id "AC004240.1-001"; transcript_id "AC004240.1-001"; exon_number 10;
ENm001.contig1	ExonAligner	CDS	1341015	1341095	.	-	0	gene_id "AC004240.1-001"; transcript_id "AC004240.1-001"; exon_number 11;
ENm001.contig1	ExonAligner	CDS	1350868	1350947	.	-	2	gene_id "AC004240.1-001"; transcript_id "AC004240.1-001"; exon_number 12;
ENm001.contig1	ExonAligner	CDS	1352128	1352223	.	-	2	gene_id "AC004240.1-001"; transcript_id "AC004240.1-001"; exon_number 13;
ENm001.contig1	ExonAligner	CDS	1354365	1354634	.	-	2	gene_id "AC004240.1-001"; transcript_id "AC004240.1-001"; exon_number 14;
ENm001.contig1	ExonAligner	CDS	1360543	1360660	.	-	0	gene_id "AC004240.1-001"; transcript_id "AC004240.1-001"; exon_number 15;
ENm001.contig1	ExonAligner	CDS	1370133	1370387	.	-	0	gene_id "AC004240.1-001"; transcript_id "AC004240.1-001"; exon_number 16;
ENm001.contig1	ExonAligner	CDS	1372797	1372941	.	-	1	gene_id "AC004240.1-001"; transcript_id "AC004240.1-001"; exon_number 17;
ENm001.contig1	ExonAligner	CDS	1374935	1375034	.	-	2	gene_id "AC004240.1-001"; transcript_id "AC004240.1-001"; exon_number 18;
ENm001.contig1	ExonAligner	CDS	1376416	1376619	.	-	2	gene_id "AC004240.1-001"; transcript_id "AC004240.1-001"; exon_number 19;
ENm001.contig1	ExonAligner	CDS	1382755	1384360	.	-	0	gene_id "AC004240.1-001"; transcript_id "AC004240.1-001"; exon_number 20;
ENm001.contig1	ExonAligner	CDS	1398074	1398298	.	-	0	gene_id "AC004240.1-001"; transcript_id "AC004240.1-001"; exon_number 21;
ENm001.contig1	ExonAligner	CDS	1446920	1447027	.	-	0	gene_id "AC004240.1-001"; transcript_id "AC004240.1-001"; exon_number 22;
ENm001.contig1	ExonAligner	CDS	1458206	1458286	.	-	0	gene_id "AC004240.1-001"; transcript_id "AC004240.1-001"; exon_number 23;
ENm001.contig1	ExonAligner	CDS	1384168	1384363	.	-	0	gene_id "AC004240.1-002"; transcript_id "AC004240.1-002"; exon_number 1;
ENm001.contig1	ExonAligner	CDS	1398074	1398298	.	-	0	gene_id "AC004240.1-002"; transcript_id "AC004240.1-002"; exon_number 2;
ENm001.contig1	ExonAligner	CDS	1446920	1446982	.	-	0	gene_id "AC004240.1-002"; transcript_id "AC004240.1-002"; exon_number 3;
