# Supplementary material for: Reference based annotation with GeneMapper
Source: Genome Biol. 2006 Apr 5;7(4):R29. doi: 10.1186/gb-2006-7-4-r29 (PMC1557983; doi:10.1186/gb-2006-7-4-r29)
Supplement: Additional data file 3 — A gunzipped tar file containing GeneMapper annotations of the ENCODE regions [file gb-2006-7-4-r29-S3.tgz › genemapper_encode/xenopus.gff]

ENm001.contig2	ExonAligner	CDS	24358	24452	.	+	1	gene_id "AC006159.1-003"; transcript_id "AC006159.1-003"; exon_number 2;
ENm001.contig2	ExonAligner	CDS	25282	25469	.	+	0	gene_id "AC006159.1-003"; transcript_id "AC006159.1-003"; exon_number 3;
ENm001.contig2	ExonAligner	CDS	26226	26376	.	+	1	gene_id "AC006159.1-003"; transcript_id "AC006159.1-003"; exon_number 4;
ENm001.contig2	ExonAligner	CDS	24309	24452	.	+	0	gene_id "AC006159.1-001"; transcript_id "AC006159.1-001"; exon_number 1;
ENm001.contig2	ExonAligner	CDS	25282	25469	.	+	0	gene_id "AC006159.1-001"; transcript_id "AC006159.1-001"; exon_number 2;
ENm001.contig2	ExonAligner	CDS	26226	26376	.	+	1	gene_id "AC006159.1-001"; transcript_id "AC006159.1-001"; exon_number 3;
ENm001.contig2	ExonAligner	CDS	42437	42466	.	+	0	gene_id "AC006159.2-001"; transcript_id "AC006159.2-001"; exon_number 1;
ENm001.contig2	ExonAligner	CDS	46910	47080	.	+	0	gene_id "AC006159.2-001"; transcript_id "AC006159.2-001"; exon_number 2;
ENm001.contig2	ExonAligner	CDS	62916	63257	.	+	0	gene_id "AC006159.2-001"; transcript_id "AC006159.2-001"; exon_number 3;
ENm001.contig2	ExonAligner	CDS	168618	169709	.	+	0	gene_id "AC002543.3-002"; transcript_id "AC002543.3-002"; exon_number 1;
ENm001.contig2	ExonAligner	CDS	185983	186174	.	+	0	gene_id "AC002543.3-002"; transcript_id "AC002543.3-002"; exon_number 2;
ENm001.contig2	ExonAligner	CDS	189858	189992	.	+	0	gene_id "AC002543.3-002"; transcript_id "AC002543.3-002"; exon_number 3;
ENm001.contig2	ExonAligner	CDS	191053	191223	.	+	0	gene_id "AC002543.3-002"; transcript_id "AC002543.3-002"; exon_number 4;
ENm001.contig2	ExonAligner	CDS	195246	195406	.	+	0	gene_id "AC002543.3-002"; transcript_id "AC002543.3-002"; exon_number 5;
ENm001.contig2	ExonAligner	CDS	197468	197570	.	+	1	gene_id "AC002543.3-002"; transcript_id "AC002543.3-002"; exon_number 6;
ENm001.contig2	ExonAligner	CDS	197652	197788	.	+	0	gene_id "AC002543.3-002"; transcript_id "AC002543.3-002"; exon_number 7;
ENm001.contig2	ExonAligner	CDS	198898	199062	.	+	1	gene_id "AC002543.3-002"; transcript_id "AC002543.3-002"; exon_number 8;
ENm001.contig2	ExonAligner	CDS	202401	202500	.	+	1	gene_id "AC002543.3-002"; transcript_id "AC002543.3-002"; exon_number 9;
ENm001.contig2	ExonAligner	CDS	206092	206310	.	+	0	gene_id "AC002543.3-002"; transcript_id "AC002543.3-002"; exon_number 10;
ENm001.contig2	ExonAligner	CDS	209293	209439	.	+	0	gene_id "AC002543.3-002"; transcript_id "AC002543.3-002"; exon_number 11;
ENm001.contig2	ExonAligner	CDS	211443	211599	.	+	0	gene_id "AC002543.3-002"; transcript_id "AC002543.3-002"; exon_number 12;
ENm001.contig2	ExonAligner	CDS	211688	211822	.	+	2	gene_id "AC002543.3-002"; transcript_id "AC002543.3-002"; exon_number 13;
ENm001.contig2	ExonAligner	CDS	213189	213419	.	+	2	gene_id "AC002543.3-002"; transcript_id "AC002543.3-002"; exon_number 14;
ENm001.contig2	ExonAligner	CDS	214348	214422	.	+	2	gene_id "AC002543.3-002"; transcript_id "AC002543.3-002"; exon_number 15;
ENm001.contig2	ExonAligner	CDS	214961	215142	.	+	2	gene_id "AC002543.3-002"; transcript_id "AC002543.3-002"; exon_number 16;
ENm001.contig2	ExonAligner	CDS	215381	215490	.	+	0	gene_id "AC002543.3-002"; transcript_id "AC002543.3-002"; exon_number 17;
ENm001.contig2	ExonAligner	CDS	223366	223531	.	+	1	gene_id "AC002543.3-002"; transcript_id "AC002543.3-002"; exon_number 18;
ENm001.contig2	ExonAligner	CDS	223718	223854	.	+	0	gene_id "AC002543.3-002"; transcript_id "AC002543.3-002"; exon_number 19;
ENm001.contig2	ExonAligner	CDS	224839	225070	.	+	1	gene_id "AC002543.3-002"; transcript_id "AC002543.3-002"; exon_number 20;
ENm001.contig2	ExonAligner	CDS	168618	169709	.	+	0	gene_id "AC002543.3-001"; transcript_id "AC002543.3-001"; exon_number 1;
ENm001.contig2	ExonAligner	CDS	185983	186174	.	+	0	gene_id "AC002543.3-001"; transcript_id "AC002543.3-001"; exon_number 2;
ENm001.contig2	ExonAligner	CDS	189858	189992	.	+	0	gene_id "AC002543.3-001"; transcript_id "AC002543.3-001"; exon_number 3;
ENm001.contig2	ExonAligner	CDS	191053	191223	.	+	0	gene_id "AC002543.3-001"; transcript_id "AC002543.3-001"; exon_number 4;
ENm001.contig2	ExonAligner	CDS	195246	195406	.	+	0	gene_id "AC002543.3-001"; transcript_id "AC002543.3-001"; exon_number 5;
ENm001.contig2	ExonAligner	CDS	197468	197570	.	+	1	gene_id "AC002543.3-001"; transcript_id "AC002543.3-001"; exon_number 6;
ENm001.contig2	ExonAligner	CDS	197652	197788	.	+	0	gene_id "AC002543.3-001"; transcript_id "AC002543.3-001"; exon_number 7;
ENm001.contig2	ExonAligner	CDS	198898	199062	.	+	1	gene_id "AC002543.3-001"; transcript_id "AC002543.3-001"; exon_number 8;
ENm001.contig2	ExonAligner	CDS	202359	202500	.	+	1	gene_id "AC002543.3-001"; transcript_id "AC002543.3-001"; exon_number 9;
ENm001.contig2	ExonAligner	CDS	206092	206310	.	+	0	gene_id "AC002543.3-001"; transcript_id "AC002543.3-001"; exon_number 10;
ENm001.contig2	ExonAligner	CDS	209293	209439	.	+	0	gene_id "AC002543.3-001"; transcript_id "AC002543.3-001"; exon_number 11;
ENm001.contig2	ExonAligner	CDS	211443	211599	.	+	0	gene_id "AC002543.3-001"; transcript_id "AC002543.3-001"; exon_number 12;
ENm001.contig2	ExonAligner	CDS	211688	211822	.	+	2	gene_id "AC002543.3-001"; transcript_id "AC002543.3-001"; exon_number 13;
ENm001.contig2	ExonAligner	CDS	213189	213419	.	+	2	gene_id "AC002543.3-001"; transcript_id "AC002543.3-001"; exon_number 14;
ENm001.contig2	ExonAligner	CDS	214348	214422	.	+	2	gene_id "AC002543.3-001"; transcript_id "AC002543.3-001"; exon_number 15;
ENm001.contig2	ExonAligner	CDS	214961	215142	.	+	2	gene_id "AC002543.3-001"; transcript_id "AC002543.3-001"; exon_number 16;
ENm001.contig2	ExonAligner	CDS	215381	215490	.	+	0	gene_id "AC002543.3-001"; transcript_id "AC002543.3-001"; exon_number 17;
ENm001.contig2	ExonAligner	CDS	223366	223531	.	+	1	gene_id "AC002543.3-001"; transcript_id "AC002543.3-001"; exon_number 18;
ENm001.contig2	ExonAligner	CDS	223718	223854	.	+	0	gene_id "AC002543.3-001"; transcript_id "AC002543.3-001"; exon_number 19;
ENm001.contig2	ExonAligner	CDS	224839	225070	.	+	1	gene_id "AC002543.3-001"; transcript_id "AC002543.3-001"; exon_number 20;
ENm001.contig2	ExonAligner	CDS	262543	262581	.	+	0	gene_id "AC002543.1-002"; transcript_id "AC002543.1-002"; exon_number 1;
ENm001.contig2	ExonAligner	CDS	269172	269235	.	+	0	gene_id "AC002543.1-002"; transcript_id "AC002543.1-002"; exon_number 2;
ENm001.contig2	ExonAligner	CDS	269786	269837	.	+	2	gene_id "AC002543.1-002"; transcript_id "AC002543.1-002"; exon_number 3;
ENm001.contig2	ExonAligner	CDS	270105	270168	.	+	1	gene_id "AC002543.1-002"; transcript_id "AC002543.1-002"; exon_number 4;
ENm001.contig2	ExonAligner	CDS	270299	270505	.	+	0	gene_id "AC002543.1-002"; transcript_id "AC002543.1-002"; exon_number 5;
ENm001.contig2	ExonAligner	CDS	271664	271743	.	+	0	gene_id "AC002543.1-002"; transcript_id "AC002543.1-002"; exon_number 6;
ENm001.contig2	ExonAligner	CDS	272841	272919	.	+	1	gene_id "AC002543.1-002"; transcript_id "AC002543.1-002"; exon_number 7;
ENm001.contig2	ExonAligner	CDS	273880	273951	.	+	0	gene_id "AC002543.1-002"; transcript_id "AC002543.1-002"; exon_number 8;
ENm001.contig2	ExonAligner	CDS	275040	275102	.	+	0	gene_id "AC002543.1-002"; transcript_id "AC002543.1-002"; exon_number 9;
ENm001.contig2	ExonAligner	CDS	275615	275758	.	+	0	gene_id "AC002543.1-002"; transcript_id "AC002543.1-002"; exon_number 10;
ENm001.contig2	ExonAligner	CDS	269172	269235	.	+	0	gene_id "AC002543.1-004"; transcript_id "AC002543.1-004"; exon_number 2;
ENm001.contig2	ExonAligner	CDS	269786	269837	.	+	2	gene_id "AC002543.1-004"; transcript_id "AC002543.1-004"; exon_number 3;
ENm001.contig2	ExonAligner	CDS	270105	270168	.	+	1	gene_id "AC002543.1-004"; transcript_id "AC002543.1-004"; exon_number 4;
ENm001.contig2	ExonAligner	CDS	270299	270505	.	+	0	gene_id "AC002543.1-004"; transcript_id "AC002543.1-004"; exon_number 5;
ENm001.contig2	ExonAligner	CDS	271664	271743	.	+	0	gene_id "AC002543.1-004"; transcript_id "AC002543.1-004"; exon_number 6;
ENm001.contig2	ExonAligner	CDS	272841	272919	.	+	1	gene_id "AC002543.1-004"; transcript_id "AC002543.1-004"; exon_number 7;
ENm001.contig2	ExonAligner	CDS	273880	273951	.	+	0	gene_id "AC002543.1-004"; transcript_id "AC002543.1-004"; exon_number 8;
ENm001.contig2	ExonAligner	CDS	275040	275093	.	+	0	gene_id "AC002543.1-004"; transcript_id "AC002543.1-004"; exon_number 9;
ENm001.contig2	ExonAligner	CDS	282417	282567	.	+	0	gene_id "AC003987.1-002"; transcript_id "AC003987.1-002"; exon_number 1;
ENm001.contig2	ExonAligner	CDS	310990	311072	.	+	2	gene_id "AC003987.1-002"; transcript_id "AC003987.1-002"; exon_number 2;
ENm001.contig2	ExonAligner	CDS	315543	315702	.	+	0	gene_id "AC003987.1-002"; transcript_id "AC003987.1-002"; exon_number 3;
ENm001.contig2	ExonAligner	CDS	316807	316861	.	+	2	gene_id "AC003987.1-002"; transcript_id "AC003987.1-002"; exon_number 4;
ENm001.contig2	ExonAligner	CDS	321003	321078	.	+	2	gene_id "AC003987.1-002"; transcript_id "AC003987.1-002"; exon_number 6;
ENm001.contig2	ExonAligner	CDS	323155	323309	.	+	1	gene_id "AC003987.1-002"; transcript_id "AC003987.1-002"; exon_number 8;
ENm001.contig2	ExonAligner	CDS	323773	323870	.	+	2	gene_id "AC003987.1-002"; transcript_id "AC003987.1-002"; exon_number 9;
ENm001.contig2	ExonAligner	CDS	326014	326128	.	+	0	gene_id "AC003987.1-002"; transcript_id "AC003987.1-002"; exon_number 10;
ENm001.contig2	ExonAligner	CDS	328218	328290	.	+	2	gene_id "AC003987.1-002"; transcript_id "AC003987.1-002"; exon_number 11;
ENm001.contig2	ExonAligner	CDS	329593	329695	.	+	1	gene_id "AC003987.1-002"; transcript_id "AC003987.1-002"; exon_number 12;
ENm001.contig2	ExonAligner	CDS	331879	332029	.	+	0	gene_id "AC003987.1-002"; transcript_id "AC003987.1-002"; exon_number 13;
ENm001.contig2	ExonAligner	CDS	337470	337562	.	+	2	gene_id "AC003987.1-002"; transcript_id "AC003987.1-002"; exon_number 14;
ENm001.contig2	ExonAligner	CDS	339605	339744	.	+	2	gene_id "AC003987.1-002"; transcript_id "AC003987.1-002"; exon_number 15;
ENm001.contig2	ExonAligner	CDS	282417	282567	.	+	0	gene_id "AC003987.1-007"; transcript_id "AC003987.1-007"; exon_number 1;
ENm001.contig2	ExonAligner	CDS	310990	311072	.	+	2	gene_id "AC003987.1-007"; transcript_id "AC003987.1-007"; exon_number 2;
ENm001.contig2	ExonAligner	CDS	315543	315702	.	+	0	gene_id "AC003987.1-007"; transcript_id "AC003987.1-007"; exon_number 3;
ENm001.contig2	ExonAligner	CDS	316807	316861	.	+	2	gene_id "AC003987.1-007"; transcript_id "AC003987.1-007"; exon_number 4;
ENm001.contig2	ExonAligner	CDS	321003	321078	.	+	2	gene_id "AC003987.1-007"; transcript_id "AC003987.1-007"; exon_number 6;
ENm001.contig2	ExonAligner	CDS	323155	323309	.	+	1	gene_id "AC003987.1-007"; transcript_id "AC003987.1-007"; exon_number 7;
ENm001.contig2	ExonAligner	CDS	323773	323870	.	+	2	gene_id "AC003987.1-007"; transcript_id "AC003987.1-007"; exon_number 8;
ENm001.contig2	ExonAligner	CDS	326014	326128	.	+	0	gene_id "AC003987.1-007"; transcript_id "AC003987.1-007"; exon_number 9;
ENm001.contig2	ExonAligner	CDS	328218	328290	.	+	2	gene_id "AC003987.1-007"; transcript_id "AC003987.1-007"; exon_number 10;
ENm001.contig2	ExonAligner	CDS	329593	329695	.	+	1	gene_id "AC003987.1-007"; transcript_id "AC003987.1-007"; exon_number 11;
ENm001.contig2	ExonAligner	CDS	331879	332029	.	+	0	gene_id "AC003987.1-007"; transcript_id "AC003987.1-007"; exon_number 12;
ENm001.contig2	ExonAligner	CDS	337470	337562	.	+	2	gene_id "AC003987.1-007"; transcript_id "AC003987.1-007"; exon_number 13;
ENm001.contig2	ExonAligner	CDS	339605	339744	.	+	2	gene_id "AC003987.1-007"; transcript_id "AC003987.1-007"; exon_number 14;
ENm001.contig2	ExonAligner	CDS	342188	342283	.	+	0	gene_id "AC003987.1-007"; transcript_id "AC003987.1-007"; exon_number 15;
ENm001.contig2	ExonAligner	CDS	282417	282567	.	+	0	gene_id "AC003987.1-014"; transcript_id "AC003987.1-014"; exon_number 1;
ENm001.contig2	ExonAligner	CDS	310990	311072	.	+	2	gene_id "AC003987.1-014"; transcript_id "AC003987.1-014"; exon_number 2;
ENm001.contig2	ExonAligner	CDS	315543	315702	.	+	0	gene_id "AC003987.1-014"; transcript_id "AC003987.1-014"; exon_number 3;
ENm001.contig2	ExonAligner	CDS	316807	316861	.	+	2	gene_id "AC003987.1-014"; transcript_id "AC003987.1-014"; exon_number 4;
ENm001.contig2	ExonAligner	CDS	321003	321078	.	+	2	gene_id "AC003987.1-014"; transcript_id "AC003987.1-014"; exon_number 6;
ENm001.contig2	ExonAligner	CDS	323155	323309	.	+	1	gene_id "AC003987.1-014"; transcript_id "AC003987.1-014"; exon_number 8;
ENm001.contig2	ExonAligner	CDS	323773	323870	.	+	2	gene_id "AC003987.1-014"; transcript_id "AC003987.1-014"; exon_number 9;
ENm001.contig2	ExonAligner	CDS	326014	326128	.	+	0	gene_id "AC003987.1-014"; transcript_id "AC003987.1-014"; exon_number 10;
ENm001.contig2	ExonAligner	CDS	328218	328290	.	+	2	gene_id "AC003987.1-014"; transcript_id "AC003987.1-014"; exon_number 11;
ENm001.contig2	ExonAligner	CDS	329593	329695	.	+	1	gene_id "AC003987.1-014"; transcript_id "AC003987.1-014"; exon_number 12;
ENm001.contig2	ExonAligner	CDS	331879	332014	.	+	0	gene_id "AC003987.1-014"; transcript_id "AC003987.1-014"; exon_number 13;
ENm001.contig2	ExonAligner	CDS	337470	337562	.	+	2	gene_id "AC003987.1-014"; transcript_id "AC003987.1-014"; exon_number 14;
ENm001.contig2	ExonAligner	CDS	339605	339744	.	+	2	gene_id "AC003987.1-014"; transcript_id "AC003987.1-014"; exon_number 15;
ENm001.contig2	ExonAligner	CDS	342188	342283	.	+	0	gene_id "AC003987.1-014"; transcript_id "AC003987.1-014"; exon_number 16;
ENm001.contig2	ExonAligner	CDS	282417	282567	.	+	0	gene_id "AC003987.1-001"; transcript_id "AC003987.1-001"; exon_number 1;
ENm001.contig2	ExonAligner	CDS	310990	311072	.	+	2	gene_id "AC003987.1-001"; transcript_id "AC003987.1-001"; exon_number 2;
ENm001.contig2	ExonAligner	CDS	315543	315702	.	+	0	gene_id "AC003987.1-001"; transcript_id "AC003987.1-001"; exon_number 3;
ENm001.contig2	ExonAligner	CDS	316807	316861	.	+	2	gene_id "AC003987.1-001"; transcript_id "AC003987.1-001"; exon_number 4;
ENm001.contig2	ExonAligner	CDS	321003	321078	.	+	2	gene_id "AC003987.1-001"; transcript_id "AC003987.1-001"; exon_number 6;
ENm001.contig2	ExonAligner	CDS	323155	323309	.	+	1	gene_id "AC003987.1-001"; transcript_id "AC003987.1-001"; exon_number 8;
ENm001.contig2	ExonAligner	CDS	323773	323870	.	+	2	gene_id "AC003987.1-001"; transcript_id "AC003987.1-001"; exon_number 9;
ENm001.contig2	ExonAligner	CDS	326014	326128	.	+	0	gene_id "AC003987.1-001"; transcript_id "AC003987.1-001"; exon_number 10;
ENm001.contig2	ExonAligner	CDS	328218	328290	.	+	2	gene_id "AC003987.1-001"; transcript_id "AC003987.1-001"; exon_number 11;
ENm001.contig2	ExonAligner	CDS	329593	329695	.	+	1	gene_id "AC003987.1-001"; transcript_id "AC003987.1-001"; exon_number 12;
ENm001.contig2	ExonAligner	CDS	331879	332029	.	+	0	gene_id "AC003987.1-001"; transcript_id "AC003987.1-001"; exon_number 13;
ENm001.contig2	ExonAligner	CDS	337470	337562	.	+	2	gene_id "AC003987.1-001"; transcript_id "AC003987.1-001"; exon_number 14;
ENm001.contig2	ExonAligner	CDS	339605	339744	.	+	2	gene_id "AC003987.1-001"; transcript_id "AC003987.1-001"; exon_number 15;
ENm001.contig2	ExonAligner	CDS	342188	342283	.	+	0	gene_id "AC003987.1-001"; transcript_id "AC003987.1-001"; exon_number 16;
ENm001.contig2	ExonAligner	CDS	310990	311072	.	+	2	gene_id "AC003987.1-016"; transcript_id "AC003987.1-016"; exon_number 2;
ENm001.contig2	ExonAligner	CDS	315543	315702	.	+	0	gene_id "AC003987.1-016"; transcript_id "AC003987.1-016"; exon_number 3;
ENm001.contig2	ExonAligner	CDS	316807	316861	.	+	2	gene_id "AC003987.1-016"; transcript_id "AC003987.1-016"; exon_number 4;
ENm001.contig2	ExonAligner	CDS	321003	321043	.	+	2	gene_id "AC003987.1-016"; transcript_id "AC003987.1-016"; exon_number 6;
ENm001.contig2	ExonAligner	CDS	310990	311072	.	+	2	gene_id "AC003987.1-006"; transcript_id "AC003987.1-006"; exon_number 2;
ENm001.contig2	ExonAligner	CDS	315543	315702	.	+	0	gene_id "AC003987.1-006"; transcript_id "AC003987.1-006"; exon_number 3;
ENm001.contig2	ExonAligner	CDS	316807	316861	.	+	2	gene_id "AC003987.1-006"; transcript_id "AC003987.1-006"; exon_number 4;
ENm001.contig2	ExonAligner	CDS	321003	321078	.	+	2	gene_id "AC003987.1-006"; transcript_id "AC003987.1-006"; exon_number 6;
ENm001.contig2	ExonAligner	CDS	323155	323309	.	+	1	gene_id "AC003987.1-006"; transcript_id "AC003987.1-006"; exon_number 7;
ENm001.contig2	ExonAligner	CDS	323773	323870	.	+	2	gene_id "AC003987.1-006"; transcript_id "AC003987.1-006"; exon_number 8;
ENm001.contig2	ExonAligner	CDS	326014	326128	.	+	0	gene_id "AC003987.1-006"; transcript_id "AC003987.1-006"; exon_number 9;
ENm001.contig2	ExonAligner	CDS	328218	328290	.	+	2	gene_id "AC003987.1-006"; transcript_id "AC003987.1-006"; exon_number 10;
ENm001.contig2	ExonAligner	CDS	329593	329695	.	+	1	gene_id "AC003987.1-006"; transcript_id "AC003987.1-006"; exon_number 11;
ENm001.contig2	ExonAligner	CDS	331879	332029	.	+	0	gene_id "AC003987.1-006"; transcript_id "AC003987.1-006"; exon_number 12;
ENm001.contig2	ExonAligner	CDS	337470	337562	.	+	2	gene_id "AC003987.1-006"; transcript_id "AC003987.1-006"; exon_number 13;
ENm001.contig2	ExonAligner	CDS	339605	339744	.	+	2	gene_id "AC003987.1-006"; transcript_id "AC003987.1-006"; exon_number 14;
ENm001.contig2	ExonAligner	CDS	342188	342283	.	+	0	gene_id "AC003987.1-006"; transcript_id "AC003987.1-006"; exon_number 15;
ENm001.contig2	ExonAligner	CDS	310990	311072	.	+	2	gene_id "AC003987.1-005"; transcript_id "AC003987.1-005"; exon_number 2;
ENm001.contig2	ExonAligner	CDS	315543	315702	.	+	0	gene_id "AC003987.1-005"; transcript_id "AC003987.1-005"; exon_number 3;
ENm001.contig2	ExonAligner	CDS	316807	316861	.	+	2	gene_id "AC003987.1-005"; transcript_id "AC003987.1-005"; exon_number 4;
ENm001.contig2	ExonAligner	CDS	321003	321078	.	+	2	gene_id "AC003987.1-005"; transcript_id "AC003987.1-005"; exon_number 6;
ENm001.contig2	ExonAligner	CDS	323155	323309	.	+	1	gene_id "AC003987.1-005"; transcript_id "AC003987.1-005"; exon_number 8;
ENm001.contig2	ExonAligner	CDS	323773	323870	.	+	2	gene_id "AC003987.1-005"; transcript_id "AC003987.1-005"; exon_number 9;
ENm001.contig2	ExonAligner	CDS	326014	326128	.	+	0	gene_id "AC003987.1-005"; transcript_id "AC003987.1-005"; exon_number 10;
ENm001.contig2	ExonAligner	CDS	328218	328290	.	+	2	gene_id "AC003987.1-005"; transcript_id "AC003987.1-005"; exon_number 11;
ENm001.contig2	ExonAligner	CDS	329593	329695	.	+	1	gene_id "AC003987.1-005"; transcript_id "AC003987.1-005"; exon_number 12;
ENm001.contig2	ExonAligner	CDS	331879	332029	.	+	0	gene_id "AC003987.1-005"; transcript_id "AC003987.1-005"; exon_number 13;
ENm001.contig2	ExonAligner	CDS	337470	337562	.	+	2	gene_id "AC003987.1-005"; transcript_id "AC003987.1-005"; exon_number 14;
ENm001.contig2	ExonAligner	CDS	339605	339744	.	+	2	gene_id "AC003987.1-005"; transcript_id "AC003987.1-005"; exon_number 15;
ENm001.contig2	ExonAligner	CDS	342188	342283	.	+	0	gene_id "AC003987.1-005"; transcript_id "AC003987.1-005"; exon_number 16;
ENm001.contig2	ExonAligner	CDS	310990	311072	.	+	2	gene_id "AC003987.1-004"; transcript_id "AC003987.1-004"; exon_number 2;
ENm001.contig2	ExonAligner	CDS	315543	315702	.	+	0	gene_id "AC003987.1-004"; transcript_id "AC003987.1-004"; exon_number 3;
ENm001.contig2	ExonAligner	CDS	316807	316861	.	+	2	gene_id "AC003987.1-004"; transcript_id "AC003987.1-004"; exon_number 4;
ENm001.contig2	ExonAligner	CDS	321003	321078	.	+	2	gene_id "AC003987.1-004"; transcript_id "AC003987.1-004"; exon_number 6;
ENm001.contig2	ExonAligner	CDS	323155	323309	.	+	1	gene_id "AC003987.1-004"; transcript_id "AC003987.1-004"; exon_number 7;
ENm001.contig2	ExonAligner	CDS	323773	323870	.	+	2	gene_id "AC003987.1-004"; transcript_id "AC003987.1-004"; exon_number 8;
ENm001.contig2	ExonAligner	CDS	326014	326128	.	+	0	gene_id "AC003987.1-004"; transcript_id "AC003987.1-004"; exon_number 9;
ENm001.contig2	ExonAligner	CDS	328218	328290	.	+	2	gene_id "AC003987.1-004"; transcript_id "AC003987.1-004"; exon_number 10;
ENm001.contig2	ExonAligner	CDS	329593	329695	.	+	1	gene_id "AC003987.1-004"; transcript_id "AC003987.1-004"; exon_number 11;
ENm001.contig2	ExonAligner	CDS	331879	332014	.	+	0	gene_id "AC003987.1-004"; transcript_id "AC003987.1-004"; exon_number 12;
ENm001.contig2	ExonAligner	CDS	337470	337562	.	+	2	gene_id "AC003987.1-004"; transcript_id "AC003987.1-004"; exon_number 13;
ENm001.contig2	ExonAligner	CDS	339605	339744	.	+	2	gene_id "AC003987.1-004"; transcript_id "AC003987.1-004"; exon_number 14;
ENm001.contig2	ExonAligner	CDS	342188	342283	.	+	0	gene_id "AC003987.1-004"; transcript_id "AC003987.1-004"; exon_number 15;
ENm001.contig2	ExonAligner	CDS	316807	316861	.	+	2	gene_id "AC003987.1-009"; transcript_id "AC003987.1-009"; exon_number 2;
ENm001.contig2	ExonAligner	CDS	321003	321078	.	+	2	gene_id "AC003987.1-009"; transcript_id "AC003987.1-009"; exon_number 4;
ENm001.contig2	ExonAligner	CDS	323155	323309	.	+	1	gene_id "AC003987.1-009"; transcript_id "AC003987.1-009"; exon_number 5;
ENm001.contig2	ExonAligner	CDS	323773	323870	.	+	2	gene_id "AC003987.1-009"; transcript_id "AC003987.1-009"; exon_number 6;
ENm001.contig2	ExonAligner	CDS	326014	326128	.	+	0	gene_id "AC003987.1-009"; transcript_id "AC003987.1-009"; exon_number 7;
ENm001.contig2	ExonAligner	CDS	328218	328290	.	+	2	gene_id "AC003987.1-009"; transcript_id "AC003987.1-009"; exon_number 8;
ENm001.contig2	ExonAligner	CDS	329593	329695	.	+	1	gene_id "AC003987.1-009"; transcript_id "AC003987.1-009"; exon_number 9;
ENm001.contig2	ExonAligner	CDS	386902	387137	.	+	2	gene_id "AC006326.1-002"; transcript_id "AC006326.1-002"; exon_number 1;
ENm001.contig2	ExonAligner	CDS	368200	368464	.	+	0	gene_id "AC006326.1-002"; transcript_id "AC006326.1-002"; exon_number 2;
ENm001.contig2	ExonAligner	CDS	366010	366287	.	+	2	gene_id "AC006326.1-002"; transcript_id "AC006326.1-002"; exon_number 3;
ENm001.contig2	ExonAligner	CDS	364714	364949	.	+	1	gene_id "AC006326.1-002"; transcript_id "AC006326.1-002"; exon_number 4;
ENm001.contig2	ExonAligner	CDS	359180	359262	.	+	0	gene_id "AC006326.1-002"; transcript_id "AC006326.1-002"; exon_number 5;
ENm001.contig2	ExonAligner	CDS	466405	466518	.	+	0	gene_id "AC002465.3-001"; transcript_id "AC002465.3-001"; exon_number 2;
ENm001.contig2	ExonAligner	CDS	461005	461110	.	+	1	gene_id "AC002465.3-001"; transcript_id "AC002465.3-001"; exon_number 3;
ENm001.contig2	ExonAligner	CDS	443759	443831	.	+	1	gene_id "AC002465.3-001"; transcript_id "AC002465.3-001"; exon_number 6;
ENm001.contig2	ExonAligner	CDS	441615	441724	.	+	0	gene_id "AC002465.3-001"; transcript_id "AC002465.3-001"; exon_number 7;
ENm001.contig2	ExonAligner	CDS	439490	439624	.	+	0	gene_id "AC002465.3-001"; transcript_id "AC002465.3-001"; exon_number 8;
ENm001.contig2	ExonAligner	CDS	436835	436946	.	+	1	gene_id "AC002465.3-001"; transcript_id "AC002465.3-001"; exon_number 9;
ENm001.contig2	ExonAligner	CDS	430319	430430	.	+	2	gene_id "AC002465.3-001"; transcript_id "AC002465.3-001"; exon_number 10;
ENm001.contig2	ExonAligner	CDS	427470	427592	.	+	2	gene_id "AC002465.3-001"; transcript_id "AC002465.3-001"; exon_number 11;
ENm001.contig2	ExonAligner	CDS	423849	423948	.	+	0	gene_id "AC002465.3-001"; transcript_id "AC002465.3-001"; exon_number 12;
ENm001.contig2	ExonAligner	CDS	419341	419436	.	+	0	gene_id "AC002465.3-001"; transcript_id "AC002465.3-001"; exon_number 13;
ENm001.contig2	ExonAligner	CDS	452623	452675	.	+	0	gene_id "AC000061.1-001"; transcript_id "AC000061.1-001"; exon_number 1;
ENm001.contig2	ExonAligner	CDS	469669	469779	.	+	1	gene_id "AC000061.1-001"; transcript_id "AC000061.1-001"; exon_number 2;
ENm001.contig2	ExonAligner	CDS	481067	481178	.	+	1	gene_id "AC000061.1-001"; transcript_id "AC000061.1-001"; exon_number 3;
ENm001.contig2	ExonAligner	CDS	483125	483340	.	+	0	gene_id "AC000061.1-001"; transcript_id "AC000061.1-001"; exon_number 4;
ENm001.contig2	ExonAligner	CDS	483431	483520	.	+	0	gene_id "AC000061.1-001"; transcript_id "AC000061.1-001"; exon_number 5;
ENm001.contig2	ExonAligner	CDS	488480	488643	.	+	0	gene_id "AC000061.1-001"; transcript_id "AC000061.1-001"; exon_number 6;
ENm001.contig2	ExonAligner	CDS	489269	489394	.	+	1	gene_id "AC000061.1-001"; transcript_id "AC000061.1-001"; exon_number 7;
ENm001.contig2	ExonAligner	CDS	491734	491980	.	+	1	gene_id "AC000061.1-001"; transcript_id "AC000061.1-001"; exon_number 8;
ENm001.contig2	ExonAligner	CDS	493364	493456	.	+	0	gene_id "AC000061.1-001"; transcript_id "AC000061.1-001"; exon_number 9;
ENm001.contig2	ExonAligner	CDS	494205	494387	.	+	0	gene_id "AC000061.1-001"; transcript_id "AC000061.1-001"; exon_number 10;
ENm001.contig2	ExonAligner	CDS	499838	500023	.	+	0	gene_id "AC000061.1-001"; transcript_id "AC000061.1-001"; exon_number 11;
ENm001.contig2	ExonAligner	CDS	505906	505994	.	+	0	gene_id "AC000061.1-001"; transcript_id "AC000061.1-001"; exon_number 12;
ENm001.contig2	ExonAligner	CDS	506589	506669	.	+	1	gene_id "AC000061.1-001"; transcript_id "AC000061.1-001"; exon_number 13;
ENm001.contig2	ExonAligner	CDS	507204	507930	.	+	1	gene_id "AC000061.1-001"; transcript_id "AC000061.1-001"; exon_number 14;
ENm001.contig2	ExonAligner	CDS	508776	508904	.	+	0	gene_id "AC000061.1-001"; transcript_id "AC000061.1-001"; exon_number 15;
ENm001.contig2	ExonAligner	CDS	510731	510975	.	+	1	gene_id "AC000061.1-001"; transcript_id "AC000061.1-001"; exon_number 17;
ENm001.contig2	ExonAligner	CDS	512190	512269	.	+	2	gene_id "AC000061.1-001"; transcript_id "AC000061.1-001"; exon_number 18;
ENm001.contig2	ExonAligner	CDS	513048	513198	.	+	0	gene_id "AC000061.1-001"; transcript_id "AC000061.1-001"; exon_number 19;
ENm001.contig2	ExonAligner	CDS	513720	513947	.	+	2	gene_id "AC000061.1-001"; transcript_id "AC000061.1-001"; exon_number 20;
ENm001.contig2	ExonAligner	CDS	515638	515738	.	+	2	gene_id "AC000061.1-001"; transcript_id "AC000061.1-001"; exon_number 21;
ENm001.contig2	ExonAligner	CDS	517989	518231	.	+	0	gene_id "AC000061.1-001"; transcript_id "AC000061.1-001"; exon_number 22;
ENm001.contig2	ExonAligner	CDS	519919	520074	.	+	0	gene_id "AC000061.1-001"; transcript_id "AC000061.1-001"; exon_number 23;
ENm001.contig2	ExonAligner	CDS	524843	524932	.	+	0	gene_id "AC000061.1-001"; transcript_id "AC000061.1-001"; exon_number 24;
ENm001.contig2	ExonAligner	CDS	531285	531457	.	+	0	gene_id "AC000061.1-001"; transcript_id "AC000061.1-001"; exon_number 25;
ENm001.contig2	ExonAligner	CDS	531563	531668	.	+	1	gene_id "AC000061.1-001"; transcript_id "AC000061.1-001"; exon_number 26;
ENm001.contig2	ExonAligner	CDS	532438	532644	.	+	0	gene_id "AC000061.1-001"; transcript_id "AC000061.1-001"; exon_number 27;
ENm002.contig4	ExonAligner	CDS	23220	23268	.	-	1	gene_id "AC004039.5-001"; transcript_id "AC004039.5-001"; exon_number 1;
ENm002.contig4	ExonAligner	CDS	25054	25178	.	-	0	gene_id "AC004039.5-001"; transcript_id "AC004039.5-001"; exon_number 2;
ENm002.contig4	ExonAligner	CDS	26309	26377	.	-	0	gene_id "AC004039.5-001"; transcript_id "AC004039.5-001"; exon_number 3;
ENm002.contig4	ExonAligner	CDS	26472	26525	.	-	0	gene_id "AC004039.5-001"; transcript_id "AC004039.5-001"; exon_number 4;
ENm002.contig4	ExonAligner	CDS	28277	28402	.	-	0	gene_id "AC004039.5-001"; transcript_id "AC004039.5-001"; exon_number 5;
ENm002.contig4	ExonAligner	CDS	29842	29946	.	-	0	gene_id "AC004039.5-001"; transcript_id "AC004039.5-001"; exon_number 6;
ENm002.contig4	ExonAligner	CDS	30559	30739	.	-	1	gene_id "AC004039.5-001"; transcript_id "AC004039.5-001"; exon_number 7;
ENm002.contig4	ExonAligner	CDS	31204	31360	.	-	2	gene_id "AC004039.5-001"; transcript_id "AC004039.5-001"; exon_number 8;
ENm002.contig4	ExonAligner	CDS	36043	36135	.	-	2	gene_id "AC004039.5-001"; transcript_id "AC004039.5-001"; exon_number 9;
ENm002.contig4	ExonAligner	CDS	36340	36514	.	-	0	gene_id "AC004039.5-001"; transcript_id "AC004039.5-001"; exon_number 10;
ENm002.contig4	ExonAligner	CDS	38623	38820	.	-	0	gene_id "AC004039.5-001"; transcript_id "AC004039.5-001"; exon_number 11;
ENm002.contig4	ExonAligner	CDS	39438	39571	.	-	2	gene_id "AC004039.5-001"; transcript_id "AC004039.5-001"; exon_number 12;
ENm002.contig4	ExonAligner	CDS	40918	41017	.	-	0	gene_id "AC004039.5-001"; transcript_id "AC004039.5-001"; exon_number 13;
ENm002.contig4	ExonAligner	CDS	41752	41836	.	-	1	gene_id "AC004039.5-001"; transcript_id "AC004039.5-001"; exon_number 14;
ENm002.contig4	ExonAligner	CDS	42055	42199	.	-	2	gene_id "AC004039.5-001"; transcript_id "AC004039.5-001"; exon_number 15;
ENm002.contig4	ExonAligner	CDS	45606	45879	.	-	0	gene_id "AC004039.5-001"; transcript_id "AC004039.5-001"; exon_number 16;
ENm002.contig4	ExonAligner	CDS	23220	23268	.	-	1	gene_id "AC004039.5-002"; transcript_id "AC004039.5-002"; exon_number 1;
ENm002.contig4	ExonAligner	CDS	25054	25178	.	-	0	gene_id "AC004039.5-002"; transcript_id "AC004039.5-002"; exon_number 2;
ENm002.contig4	ExonAligner	CDS	26309	26377	.	-	0	gene_id "AC004039.5-002"; transcript_id "AC004039.5-002"; exon_number 3;
ENm002.contig4	ExonAligner	CDS	26472	26525	.	-	0	gene_id "AC004039.5-002"; transcript_id "AC004039.5-002"; exon_number 4;
ENm002.contig4	ExonAligner	CDS	28277	28402	.	-	0	gene_id "AC004039.5-002"; transcript_id "AC004039.5-002"; exon_number 5;
ENm002.contig4	ExonAligner	CDS	29842	29946	.	-	0	gene_id "AC004039.5-002"; transcript_id "AC004039.5-002"; exon_number 6;
ENm002.contig4	ExonAligner	CDS	30559	30739	.	-	1	gene_id "AC004039.5-002"; transcript_id "AC004039.5-002"; exon_number 7;
ENm002.contig4	ExonAligner	CDS	31204	31360	.	-	2	gene_id "AC004039.5-002"; transcript_id "AC004039.5-002"; exon_number 8;
ENm002.contig4	ExonAligner	CDS	36043	36135	.	-	2	gene_id "AC004039.5-002"; transcript_id "AC004039.5-002"; exon_number 10;
ENm002.contig4	ExonAligner	CDS	36340	36514	.	-	0	gene_id "AC004039.5-002"; transcript_id "AC004039.5-002"; exon_number 11;
ENm002.contig4	ExonAligner	CDS	38623	38820	.	-	0	gene_id "AC004039.5-002"; transcript_id "AC004039.5-002"; exon_number 12;
ENm002.contig4	ExonAligner	CDS	39438	39571	.	-	2	gene_id "AC004039.5-002"; transcript_id "AC004039.5-002"; exon_number 13;
ENm002.contig4	ExonAligner	CDS	40918	41017	.	-	0	gene_id "AC004039.5-002"; transcript_id "AC004039.5-002"; exon_number 14;
ENm002.contig4	ExonAligner	CDS	41752	41836	.	-	1	gene_id "AC004039.5-002"; transcript_id "AC004039.5-002"; exon_number 15;
ENm002.contig4	ExonAligner	CDS	42055	42199	.	-	2	gene_id "AC004039.5-002"; transcript_id "AC004039.5-002"; exon_number 16;
ENm002.contig4	ExonAligner	CDS	45606	45879	.	-	0	gene_id "AC004039.5-002"; transcript_id "AC004039.5-002"; exon_number 17;
ENm002.contig4	ExonAligner	CDS	23220	23268	.	-	1	gene_id "AC004039.5-006"; transcript_id "AC004039.5-006"; exon_number 1;
ENm002.contig4	ExonAligner	CDS	25054	25178	.	-	0	gene_id "AC004039.5-006"; transcript_id "AC004039.5-006"; exon_number 2;
ENm002.contig4	ExonAligner	CDS	26309	26377	.	-	0	gene_id "AC004039.5-006"; transcript_id "AC004039.5-006"; exon_number 3;
ENm002.contig4	ExonAligner	CDS	26472	26525	.	-	0	gene_id "AC004039.5-006"; transcript_id "AC004039.5-006"; exon_number 4;
ENm002.contig4	ExonAligner	CDS	29842	29946	.	-	0	gene_id "AC004039.5-006"; transcript_id "AC004039.5-006"; exon_number 5;
ENm002.contig4	ExonAligner	CDS	30559	30708	.	-	0	gene_id "AC004039.5-006"; transcript_id "AC004039.5-006"; exon_number 6;
ENm002.contig4	ExonAligner	CDS	41752	41836	.	-	1	gene_id "AC004039.5-007"; transcript_id "AC004039.5-007"; exon_number 1;
ENm002.contig4	ExonAligner	CDS	42055	42199	.	-	2	gene_id "AC004039.5-007"; transcript_id "AC004039.5-007"; exon_number 2;
ENm002.contig4	ExonAligner	CDS	45606	45879	.	-	0	gene_id "AC004039.5-007"; transcript_id "AC004039.5-007"; exon_number 3;
ENm002.contig4	ExonAligner	CDS	58147	58281	.	+	0	gene_id "AC004775.1-001"; transcript_id "AC004775.1-001"; exon_number 2;
ENm002.contig4	ExonAligner	CDS	58634	58708	.	+	0	gene_id "AC004775.1-001"; transcript_id "AC004775.1-001"; exon_number 3;
ENm002.contig4	ExonAligner	CDS	60815	60955	.	+	0	gene_id "AC004775.1-001"; transcript_id "AC004775.1-001"; exon_number 4;
ENm002.contig4	ExonAligner	CDS	62168	62398	.	+	0	gene_id "AC004775.1-001"; transcript_id "AC004775.1-001"; exon_number 5;
ENm002.contig4	ExonAligner	CDS	70927	71089	.	-	1	gene_id "AC004775.2-002"; transcript_id "AC004775.2-002"; exon_number 1;
ENm002.contig4	ExonAligner	CDS	83015	83205	.	-	0	gene_id "AC004775.2-002"; transcript_id "AC004775.2-002"; exon_number 2;
ENm002.contig4	ExonAligner	CDS	83614	83746	.	-	1	gene_id "AC004775.2-002"; transcript_id "AC004775.2-002"; exon_number 3;
ENm002.contig4	ExonAligner	CDS	85215	85383	.	-	2	gene_id "AC004775.2-002"; transcript_id "AC004775.2-002"; exon_number 4;
ENm002.contig4	ExonAligner	CDS	85708	85804	.	-	0	gene_id "AC004775.2-002"; transcript_id "AC004775.2-002"; exon_number 5;
ENm002.contig4	ExonAligner	CDS	87495	87656	.	-	0	gene_id "AC004775.2-002"; transcript_id "AC004775.2-002"; exon_number 6;
ENm002.contig4	ExonAligner	CDS	92427	92622	.	-	2	gene_id "AC004775.2-002"; transcript_id "AC004775.2-002"; exon_number 8;
ENm002.contig4	ExonAligner	CDS	94508	94622	.	-	0	gene_id "AC004775.2-002"; transcript_id "AC004775.2-002"; exon_number 9;
ENm002.contig4	ExonAligner	CDS	132145	132174	.	-	0	gene_id "AC004775.2-002"; transcript_id "AC004775.2-002"; exon_number 10;
ENm003.contig1	ExonAligner	CDS	183742	183835	.	+	1	gene_id "AP006216.1-002"; transcript_id "AP006216.1-002"; exon_number 1;
ENm003.contig1	ExonAligner	CDS	182063	182144	.	+	2	gene_id "AP006216.1-002"; transcript_id "AP006216.1-002"; exon_number 2;
ENm003.contig1	ExonAligner	CDS	180607	180791	.	+	1	gene_id "AP006216.1-002"; transcript_id "AP006216.1-002"; exon_number 3;
ENm003.contig1	ExonAligner	CDS	180103	180241	.	+	2	gene_id "AP006216.1-002"; transcript_id "AP006216.1-002"; exon_number 4;
ENm003.contig1	ExonAligner	CDS	179850	179946	.	+	0	gene_id "AP006216.1-002"; transcript_id "AP006216.1-002"; exon_number 5;
ENm003.contig1	ExonAligner	CDS	178768	178973	.	+	2	gene_id "AP006216.1-002"; transcript_id "AP006216.1-002"; exon_number 6;
ENm003.contig1	ExonAligner	CDS	176720	177043	.	+	2	gene_id "AP006216.1-002"; transcript_id "AP006216.1-002"; exon_number 7;
ENm003.contig1	ExonAligner	CDS	175216	175300	.	+	0	gene_id "AP006216.1-002"; transcript_id "AP006216.1-002"; exon_number 8;
ENm003.contig1	ExonAligner	CDS	172417	172513	.	+	1	gene_id "AP006216.1-002"; transcript_id "AP006216.1-002"; exon_number 9;
ENm003.contig1	ExonAligner	CDS	183742	183835	.	+	1	gene_id "AP006216.1-001"; transcript_id "AP006216.1-001"; exon_number 1;
ENm003.contig1	ExonAligner	CDS	182063	182144	.	+	2	gene_id "AP006216.1-001"; transcript_id "AP006216.1-001"; exon_number 2;
ENm003.contig1	ExonAligner	CDS	180607	180791	.	+	1	gene_id "AP006216.1-001"; transcript_id "AP006216.1-001"; exon_number 3;
ENm003.contig1	ExonAligner	CDS	180103	180241	.	+	2	gene_id "AP006216.1-001"; transcript_id "AP006216.1-001"; exon_number 4;
ENm003.contig1	ExonAligner	CDS	179850	179946	.	+	0	gene_id "AP006216.1-001"; transcript_id "AP006216.1-001"; exon_number 5;
ENm003.contig1	ExonAligner	CDS	178768	178973	.	+	2	gene_id "AP006216.1-001"; transcript_id "AP006216.1-001"; exon_number 6;
ENm003.contig1	ExonAligner	CDS	176645	177346	.	+	2	gene_id "AP006216.1-001"; transcript_id "AP006216.1-001"; exon_number 7;
ENm003.contig1	ExonAligner	CDS	175216	175300	.	+	0	gene_id "AP006216.1-001"; transcript_id "AP006216.1-001"; exon_number 8;
ENm003.contig1	ExonAligner	CDS	172417	172513	.	+	1	gene_id "AP006216.1-001"; transcript_id "AP006216.1-001"; exon_number 9;
ENm003.contig1	ExonAligner	CDS	183742	183833	.	+	2	gene_id "AP006216.1-003"; transcript_id "AP006216.1-003"; exon_number 1;
ENm003.contig1	ExonAligner	CDS	182063	182144	.	+	0	gene_id "AP006216.1-003"; transcript_id "AP006216.1-003"; exon_number 2;
ENm003.contig1	ExonAligner	CDS	180620	180791	.	+	1	gene_id "AP006216.1-003"; transcript_id "AP006216.1-003"; exon_number 3;
ENm003.contig1	ExonAligner	CDS	166785	166910	.	+	0	gene_id "AP006216.3-001"; transcript_id "AP006216.3-001"; exon_number 1;
ENm003.contig1	ExonAligner	CDS	166067	166132	.	+	0	gene_id "AP006216.3-001"; transcript_id "AP006216.3-001"; exon_number 2;
ENm003.contig1	ExonAligner	CDS	165062	165151	.	+	0	gene_id "AP006216.3-001"; transcript_id "AP006216.3-001"; exon_number 3;
ENm003.contig1	ExonAligner	CDS	164404	164508	.	+	0	gene_id "AP006216.3-001"; transcript_id "AP006216.3-001"; exon_number 4;
ENm003.contig1	ExonAligner	CDS	164172	164261	.	+	0	gene_id "AP006216.3-001"; transcript_id "AP006216.3-001"; exon_number 5;
ENm003.contig1	ExonAligner	CDS	163243	163307	.	+	2	gene_id "AP006216.3-001"; transcript_id "AP006216.3-001"; exon_number 6;
ENm003.contig1	ExonAligner	CDS	162307	162367	.	+	0	gene_id "AP006216.3-001"; transcript_id "AP006216.3-001"; exon_number 7;
ENm003.contig1	ExonAligner	CDS	161094	161216	.	+	0	gene_id "AP006216.3-001"; transcript_id "AP006216.3-001"; exon_number 9;
ENm003.contig1	ExonAligner	CDS	160441	160518	.	+	0	gene_id "AP006216.3-001"; transcript_id "AP006216.3-001"; exon_number 10;
ENm003.contig1	ExonAligner	CDS	159577	159647	.	+	2	gene_id "AP006216.3-001"; transcript_id "AP006216.3-001"; exon_number 11;
ENm003.contig1	ExonAligner	CDS	159395	159485	.	+	0	gene_id "AP006216.3-001"; transcript_id "AP006216.3-001"; exon_number 12;
ENm003.contig1	ExonAligner	CDS	154222	154383	.	+	0	gene_id "AP006216.3-001"; transcript_id "AP006216.3-001"; exon_number 13;
ENm003.contig1	ExonAligner	CDS	166785	166918	.	+	2	gene_id "AP006216.3-003"; transcript_id "AP006216.3-003"; exon_number 1;
ENm003.contig1	ExonAligner	CDS	166067	166132	.	+	2	gene_id "AP006216.3-003"; transcript_id "AP006216.3-003"; exon_number 2;
ENm003.contig1	ExonAligner	CDS	165062	165151	.	+	2	gene_id "AP006216.3-003"; transcript_id "AP006216.3-003"; exon_number 3;
ENm003.contig1	ExonAligner	CDS	164404	164508	.	+	2	gene_id "AP006216.3-003"; transcript_id "AP006216.3-003"; exon_number 4;
ENm003.contig1	ExonAligner	CDS	164172	164261	.	+	2	gene_id "AP006216.3-003"; transcript_id "AP006216.3-003"; exon_number 5;
ENm003.contig1	ExonAligner	CDS	163243	163307	.	+	1	gene_id "AP006216.3-003"; transcript_id "AP006216.3-003"; exon_number 6;
ENm003.contig1	ExonAligner	CDS	162307	162367	.	+	2	gene_id "AP006216.3-003"; transcript_id "AP006216.3-003"; exon_number 7;
ENm003.contig1	ExonAligner	CDS	161094	161216	.	+	2	gene_id "AP006216.3-003"; transcript_id "AP006216.3-003"; exon_number 8;
ENm003.contig1	ExonAligner	CDS	160441	160518	.	+	2	gene_id "AP006216.3-003"; transcript_id "AP006216.3-003"; exon_number 9;
ENm003.contig1	ExonAligner	CDS	159577	159647	.	+	1	gene_id "AP006216.3-003"; transcript_id "AP006216.3-003"; exon_number 10;
ENm003.contig1	ExonAligner	CDS	159395	159485	.	+	2	gene_id "AP006216.3-003"; transcript_id "AP006216.3-003"; exon_number 11;
ENm003.contig1	ExonAligner	CDS	153506	153638	.	+	2	gene_id "AP006216.3-003"; transcript_id "AP006216.3-003"; exon_number 12;
ENm003.contig1	ExonAligner	CDS	166785	166914	.	+	1	gene_id "AP006216.3-002"; transcript_id "AP006216.3-002"; exon_number 1;
ENm003.contig1	ExonAligner	CDS	166067	166132	.	+	1	gene_id "AP006216.3-002"; transcript_id "AP006216.3-002"; exon_number 2;
ENm003.contig1	ExonAligner	CDS	164404	164508	.	+	1	gene_id "AP006216.3-002"; transcript_id "AP006216.3-002"; exon_number 3;
ENm003.contig1	ExonAligner	CDS	164172	164261	.	+	1	gene_id "AP006216.3-002"; transcript_id "AP006216.3-002"; exon_number 4;
ENm003.contig1	ExonAligner	CDS	163243	163307	.	+	0	gene_id "AP006216.3-002"; transcript_id "AP006216.3-002"; exon_number 5;
ENm003.contig1	ExonAligner	CDS	162307	162367	.	+	1	gene_id "AP006216.3-002"; transcript_id "AP006216.3-002"; exon_number 6;
ENm003.contig1	ExonAligner	CDS	161094	161216	.	+	1	gene_id "AP006216.3-002"; transcript_id "AP006216.3-002"; exon_number 8;
ENm003.contig1	ExonAligner	CDS	160441	160518	.	+	1	gene_id "AP006216.3-002"; transcript_id "AP006216.3-002"; exon_number 9;
ENm003.contig1	ExonAligner	CDS	159577	159647	.	+	0	gene_id "AP006216.3-002"; transcript_id "AP006216.3-002"; exon_number 10;
ENm003.contig1	ExonAligner	CDS	159395	159485	.	+	1	gene_id "AP006216.3-002"; transcript_id "AP006216.3-002"; exon_number 11;
ENm003.contig1	ExonAligner	CDS	154222	154383	.	+	1	gene_id "AP006216.3-002"; transcript_id "AP006216.3-002"; exon_number 12;
ENm003.contig1	ExonAligner	CDS	153481	153638	.	+	1	gene_id "AP006216.3-002"; transcript_id "AP006216.3-002"; exon_number 13;
ENm003.contig1	ExonAligner	CDS	140767	141643	.	-	1	gene_id "AP006216.4-001"; transcript_id "AP006216.4-001"; exon_number 1;
ENm003.contig1	ExonAligner	CDS	143385	143496	.	-	2	gene_id "AP006216.4-001"; transcript_id "AP006216.4-001"; exon_number 2;
ENm003.contig1	ExonAligner	CDS	140764	141079	.	-	1	gene_id "AP006216.4-002"; transcript_id "AP006216.4-002"; exon_number 1;
ENm003.contig1	ExonAligner	CDS	119184	119310	.	-	2	gene_id "AP006216.6-001"; transcript_id "AP006216.6-001"; exon_number 2;
ENm003.contig1	ExonAligner	CDS	87118	87274	.	-	2	gene_id "AP006216.8-004"; transcript_id "AP006216.8-004"; exon_number 2;
ENm003.contig1	ExonAligner	CDS	87118	87274	.	-	2	gene_id "AP006216.8-003"; transcript_id "AP006216.8-003"; exon_number 2;
ENm003.contig1	ExonAligner	CDS	87118	87274	.	-	2	gene_id "AP006216.8-002"; transcript_id "AP006216.8-002"; exon_number 2;
ENm003.contig1	ExonAligner	CDS	87118	87274	.	-	2	gene_id "AP006216.8-001"; transcript_id "AP006216.8-001"; exon_number 2;
ENm003.contig1	ExonAligner	CDS	56611	56756	.	-	2	gene_id "AP006216.9-004"; transcript_id "AP006216.9-004"; exon_number 1;
ENm003.contig1	ExonAligner	CDS	57304	57436	.	-	0	gene_id "AP006216.9-004"; transcript_id "AP006216.9-004"; exon_number 2;
ENm003.contig1	ExonAligner	CDS	59015	59175	.	-	2	gene_id "AP006216.9-004"; transcript_id "AP006216.9-004"; exon_number 3;
ENm003.contig1	ExonAligner	CDS	64726	64802	.	-	1	gene_id "AP006216.9-004"; transcript_id "AP006216.9-004"; exon_number 6;
ENm003.contig1	ExonAligner	CDS	65501	65654	.	-	2	gene_id "AP006216.9-004"; transcript_id "AP006216.9-004"; exon_number 8;
ENm003.contig1	ExonAligner	CDS	60321	60363	.	+	0	gene_id "AP006216.9-009"; transcript_id "AP006216.9-009"; exon_number 1;
ENm003.contig1	ExonAligner	CDS	59742	59867	.	+	0	gene_id "AP006216.9-009"; transcript_id "AP006216.9-009"; exon_number 2;
ENm003.contig1	ExonAligner	CDS	59174	59327	.	+	1	gene_id "AP006216.9-009"; transcript_id "AP006216.9-009"; exon_number 3;
ENm003.contig1	ExonAligner	CDS	49106	49176	.	+	0	gene_id "AP006216.9-009"; transcript_id "AP006216.9-009"; exon_number 4;
ENm003.contig1	ExonAligner	CDS	48844	48999	.	+	0	gene_id "AP006216.9-009"; transcript_id "AP006216.9-009"; exon_number 5;
ENm003.contig1	ExonAligner	CDS	45102	45240	.	+	1	gene_id "AP006216.9-009"; transcript_id "AP006216.9-009"; exon_number 6;
ENm003.contig1	ExonAligner	CDS	44004	44107	.	+	0	gene_id "AP006216.9-009"; transcript_id "AP006216.9-009"; exon_number 7;
ENm003.contig1	ExonAligner	CDS	43565	43636	.	+	0	gene_id "AP006216.9-009"; transcript_id "AP006216.9-009"; exon_number 8;
ENm003.contig1	ExonAligner	CDS	41398	41508	.	+	0	gene_id "AP006216.9-009"; transcript_id "AP006216.9-009"; exon_number 9;
ENm003.contig1	ExonAligner	CDS	39852	39970	.	+	2	gene_id "AP006216.9-009"; transcript_id "AP006216.9-009"; exon_number 10;
ENm003.contig1	ExonAligner	CDS	38011	38134	.	+	0	gene_id "AP006216.9-009"; transcript_id "AP006216.9-009"; exon_number 11;
ENm003.contig1	ExonAligner	CDS	49106	49179	.	+	2	gene_id "AP006216.9-003"; transcript_id "AP006216.9-003"; exon_number 1;
ENm003.contig1	ExonAligner	CDS	48844	48999	.	+	2	gene_id "AP006216.9-003"; transcript_id "AP006216.9-003"; exon_number 2;
ENm003.contig1	ExonAligner	CDS	45118	45236	.	+	0	gene_id "AP006216.9-003"; transcript_id "AP006216.9-003"; exon_number 3;
ENm003.contig1	ExonAligner	CDS	44001	44110	.	+	2	gene_id "AP006216.9-003"; transcript_id "AP006216.9-003"; exon_number 4;
ENm003.contig1	ExonAligner	CDS	43565	43636	.	+	2	gene_id "AP006216.9-003"; transcript_id "AP006216.9-003"; exon_number 5;
ENm003.contig1	ExonAligner	CDS	41665	41805	.	+	2	gene_id "AP006216.9-003"; transcript_id "AP006216.9-003"; exon_number 6;
ENm003.contig1	ExonAligner	CDS	41398	41508	.	+	2	gene_id "AP006216.9-003"; transcript_id "AP006216.9-003"; exon_number 7;
ENm003.contig1	ExonAligner	CDS	39852	39970	.	+	1	gene_id "AP006216.9-003"; transcript_id "AP006216.9-003"; exon_number 8;
ENm003.contig1	ExonAligner	CDS	38011	38134	.	+	2	gene_id "AP006216.9-003"; transcript_id "AP006216.9-003"; exon_number 9;
ENm003.contig1	ExonAligner	CDS	36365	36489	.	+	1	gene_id "AP006216.9-003"; transcript_id "AP006216.9-003"; exon_number 10;
ENm003.contig1	ExonAligner	CDS	28024	28185	.	+	1	gene_id "AP006216.9-003"; transcript_id "AP006216.9-003"; exon_number 11;
ENm003.contig1	ExonAligner	CDS	22714	22777	.	+	2	gene_id "AP006216.9-003"; transcript_id "AP006216.9-003"; exon_number 12;
ENm003.contig1	ExonAligner	CDS	18270	18366	.	+	2	gene_id "AP006216.9-003"; transcript_id "AP006216.9-003"; exon_number 13;
ENm004.contig1	ExonAligner	CDS	8069	8313	.	-	2	gene_id "RP11-247I13.2-001"; transcript_id "RP11-247I13.2-001"; exon_number 1;
ENm004.contig1	ExonAligner	CDS	8908	9072	.	-	2	gene_id "RP11-247I13.2-001"; transcript_id "RP11-247I13.2-001"; exon_number 2;
ENm004.contig1	ExonAligner	CDS	9219	9548	.	-	2	gene_id "RP11-247I13.2-001"; transcript_id "RP11-247I13.2-001"; exon_number 3;
ENm004.contig1	ExonAligner	CDS	9716	9836	.	-	0	gene_id "RP11-247I13.2-001"; transcript_id "RP11-247I13.2-001"; exon_number 4;
ENm004.contig1	ExonAligner	CDS	9983	10061	.	-	1	gene_id "RP11-247I13.2-001"; transcript_id "RP11-247I13.2-001"; exon_number 5;
ENm004.contig1	ExonAligner	CDS	10456	10589	.	-	0	gene_id "RP11-247I13.2-001"; transcript_id "RP11-247I13.2-001"; exon_number 6;
ENm004.contig1	ExonAligner	CDS	12548	12624	.	-	2	gene_id "RP11-247I13.2-001"; transcript_id "RP11-247I13.2-001"; exon_number 7;
ENm004.contig1	ExonAligner	CDS	12906	13077	.	-	0	gene_id "RP11-247I13.2-001"; transcript_id "RP11-247I13.2-001"; exon_number 8;
ENm004.contig1	ExonAligner	CDS	13168	13233	.	-	0	gene_id "RP11-247I13.2-001"; transcript_id "RP11-247I13.2-001"; exon_number 9;
ENm004.contig1	ExonAligner	CDS	14319	14485	.	-	2	gene_id "RP11-247I13.2-001"; transcript_id "RP11-247I13.2-001"; exon_number 13;
ENm004.contig1	ExonAligner	CDS	21050	21177	.	-	1	gene_id "RP11-247I13.2-001"; transcript_id "RP11-247I13.2-001"; exon_number 14;
ENm004.contig1	ExonAligner	CDS	21261	21334	.	-	0	gene_id "RP11-247I13.2-001"; transcript_id "RP11-247I13.2-001"; exon_number 15;
ENm004.contig1	ExonAligner	CDS	21801	21890	.	-	0	gene_id "RP11-247I13.2-001"; transcript_id "RP11-247I13.2-001"; exon_number 16;
ENm004.contig1	ExonAligner	CDS	8069	8313	.	-	2	gene_id "RP11-247I13.2-003"; transcript_id "RP11-247I13.2-003"; exon_number 1;
ENm004.contig1	ExonAligner	CDS	8908	9072	.	-	2	gene_id "RP11-247I13.2-003"; transcript_id "RP11-247I13.2-003"; exon_number 2;
ENm004.contig1	ExonAligner	CDS	9219	9548	.	-	2	gene_id "RP11-247I13.2-003"; transcript_id "RP11-247I13.2-003"; exon_number 3;
ENm004.contig1	ExonAligner	CDS	9716	9836	.	-	0	gene_id "RP11-247I13.2-003"; transcript_id "RP11-247I13.2-003"; exon_number 4;
ENm004.contig1	ExonAligner	CDS	9983	10061	.	-	1	gene_id "RP11-247I13.2-003"; transcript_id "RP11-247I13.2-003"; exon_number 5;
ENm004.contig1	ExonAligner	CDS	10456	10586	.	-	0	gene_id "RP11-247I13.2-003"; transcript_id "RP11-247I13.2-003"; exon_number 6;
ENm004.contig1	ExonAligner	CDS	12548	12624	.	-	2	gene_id "RP11-247I13.2-003"; transcript_id "RP11-247I13.2-003"; exon_number 7;
ENm004.contig1	ExonAligner	CDS	12906	13077	.	-	0	gene_id "RP11-247I13.2-003"; transcript_id "RP11-247I13.2-003"; exon_number 8;
ENm004.contig1	ExonAligner	CDS	13168	13233	.	-	0	gene_id "RP11-247I13.2-003"; transcript_id "RP11-247I13.2-003"; exon_number 9;
ENm004.contig1	ExonAligner	CDS	14319	14485	.	-	2	gene_id "RP11-247I13.2-003"; transcript_id "RP11-247I13.2-003"; exon_number 13;
ENm004.contig1	ExonAligner	CDS	17413	17612	.	-	0	gene_id "RP11-247I13.2-003"; transcript_id "RP11-247I13.2-003"; exon_number 14;
ENm004.contig1	ExonAligner	CDS	19725	20005	.	-	2	gene_id "RP11-247I13.2-003"; transcript_id "RP11-247I13.2-003"; exon_number 15;
ENm004.contig1	ExonAligner	CDS	21050	21177	.	-	1	gene_id "RP11-247I13.2-003"; transcript_id "RP11-247I13.2-003"; exon_number 16;
ENm004.contig1	ExonAligner	CDS	21261	21334	.	-	0	gene_id "RP11-247I13.2-003"; transcript_id "RP11-247I13.2-003"; exon_number 17;
ENm004.contig1	ExonAligner	CDS	21801	21890	.	-	0	gene_id "RP11-247I13.2-003"; transcript_id "RP11-247I13.2-003"; exon_number 18;
ENm004.contig1	ExonAligner	CDS	8069	8313	.	-	2	gene_id "RP11-247I13.2-002"; transcript_id "RP11-247I13.2-002"; exon_number 1;
ENm004.contig1	ExonAligner	CDS	8908	9072	.	-	2	gene_id "RP11-247I13.2-002"; transcript_id "RP11-247I13.2-002"; exon_number 2;
ENm004.contig1	ExonAligner	CDS	9219	9548	.	-	2	gene_id "RP11-247I13.2-002"; transcript_id "RP11-247I13.2-002"; exon_number 3;
ENm004.contig1	ExonAligner	CDS	9716	9836	.	-	0	gene_id "RP11-247I13.2-002"; transcript_id "RP11-247I13.2-002"; exon_number 4;
ENm004.contig1	ExonAligner	CDS	9983	10061	.	-	1	gene_id "RP11-247I13.2-002"; transcript_id "RP11-247I13.2-002"; exon_number 5;
ENm004.contig1	ExonAligner	CDS	10456	10586	.	-	0	gene_id "RP11-247I13.2-002"; transcript_id "RP11-247I13.2-002"; exon_number 6;
ENm004.contig1	ExonAligner	CDS	12548	12624	.	-	2	gene_id "RP11-247I13.2-002"; transcript_id "RP11-247I13.2-002"; exon_number 7;
ENm004.contig1	ExonAligner	CDS	12906	13077	.	-	0	gene_id "RP11-247I13.2-002"; transcript_id "RP11-247I13.2-002"; exon_number 8;
ENm004.contig1	ExonAligner	CDS	13168	13233	.	-	0	gene_id "RP11-247I13.2-002"; transcript_id "RP11-247I13.2-002"; exon_number 9;
ENm004.contig1	ExonAligner	CDS	14319	14485	.	-	2	gene_id "RP11-247I13.2-002"; transcript_id "RP11-247I13.2-002"; exon_number 13;
ENm004.contig1	ExonAligner	CDS	17413	17612	.	-	0	gene_id "RP11-247I13.2-002"; transcript_id "RP11-247I13.2-002"; exon_number 14;
ENm004.contig1	ExonAligner	CDS	19725	20005	.	-	2	gene_id "RP11-247I13.2-002"; transcript_id "RP11-247I13.2-002"; exon_number 15;
ENm004.contig1	ExonAligner	CDS	21050	21177	.	-	1	gene_id "RP11-247I13.2-002"; transcript_id "RP11-247I13.2-002"; exon_number 16;
ENm004.contig1	ExonAligner	CDS	21261	21334	.	-	0	gene_id "RP11-247I13.2-002"; transcript_id "RP11-247I13.2-002"; exon_number 17;
ENm004.contig1	ExonAligner	CDS	21801	21890	.	-	0	gene_id "RP11-247I13.2-002"; transcript_id "RP11-247I13.2-002"; exon_number 18;
ENm004.contig1	ExonAligner	CDS	8069	8313	.	-	2	gene_id "RP11-247I13.2-005"; transcript_id "RP11-247I13.2-005"; exon_number 1;
ENm004.contig1	ExonAligner	CDS	8908	9072	.	-	2	gene_id "RP11-247I13.2-005"; transcript_id "RP11-247I13.2-005"; exon_number 2;
ENm004.contig1	ExonAligner	CDS	9219	9548	.	-	2	gene_id "RP11-247I13.2-005"; transcript_id "RP11-247I13.2-005"; exon_number 3;
ENm004.contig1	ExonAligner	CDS	9716	9836	.	-	0	gene_id "RP11-247I13.2-005"; transcript_id "RP11-247I13.2-005"; exon_number 4;
ENm004.contig1	ExonAligner	CDS	9983	10061	.	-	1	gene_id "RP11-247I13.2-005"; transcript_id "RP11-247I13.2-005"; exon_number 5;
ENm004.contig1	ExonAligner	CDS	10456	10586	.	-	0	gene_id "RP11-247I13.2-005"; transcript_id "RP11-247I13.2-005"; exon_number 6;
ENm004.contig1	ExonAligner	CDS	12548	12624	.	-	2	gene_id "RP11-247I13.2-005"; transcript_id "RP11-247I13.2-005"; exon_number 7;
ENm004.contig1	ExonAligner	CDS	12906	13077	.	-	0	gene_id "RP11-247I13.2-005"; transcript_id "RP11-247I13.2-005"; exon_number 8;
ENm004.contig1	ExonAligner	CDS	14319	14485	.	-	2	gene_id "RP11-247I13.2-005"; transcript_id "RP11-247I13.2-005"; exon_number 12;
ENm004.contig1	ExonAligner	CDS	17413	17612	.	-	0	gene_id "RP11-247I13.2-005"; transcript_id "RP11-247I13.2-005"; exon_number 13;
ENm004.contig1	ExonAligner	CDS	19725	20005	.	-	2	gene_id "RP11-247I13.2-005"; transcript_id "RP11-247I13.2-005"; exon_number 14;
ENm004.contig1	ExonAligner	CDS	21050	21177	.	-	1	gene_id "RP11-247I13.2-005"; transcript_id "RP11-247I13.2-005"; exon_number 15;
ENm004.contig1	ExonAligner	CDS	21261	21334	.	-	0	gene_id "RP11-247I13.2-005"; transcript_id "RP11-247I13.2-005"; exon_number 16;
ENm004.contig1	ExonAligner	CDS	21801	21890	.	-	0	gene_id "RP11-247I13.2-005"; transcript_id "RP11-247I13.2-005"; exon_number 17;
ENm004.contig1	ExonAligner	CDS	19735	20005	.	-	2	gene_id "RP11-247I13.2-006"; transcript_id "RP11-247I13.2-006"; exon_number 1;
ENm004.contig1	ExonAligner	CDS	21050	21177	.	-	1	gene_id "RP11-247I13.2-006"; transcript_id "RP11-247I13.2-006"; exon_number 2;
ENm004.contig1	ExonAligner	CDS	21261	21334	.	-	0	gene_id "RP11-247I13.2-006"; transcript_id "RP11-247I13.2-006"; exon_number 3;
ENm004.contig1	ExonAligner	CDS	21801	21890	.	-	0	gene_id "RP11-247I13.2-006"; transcript_id "RP11-247I13.2-006"; exon_number 4;
ENm004.contig1	ExonAligner	CDS	23870	24025	.	+	1	gene_id "RP5-858B16.1-001"; transcript_id "RP5-858B16.1-001"; exon_number 2;
ENm004.contig1	ExonAligner	CDS	24524	24595	.	+	1	gene_id "RP5-858B16.1-001"; transcript_id "RP5-858B16.1-001"; exon_number 3;
ENm004.contig1	ExonAligner	CDS	28905	29015	.	+	1	gene_id "RP5-858B16.1-001"; transcript_id "RP5-858B16.1-001"; exon_number 4;
ENm004.contig1	ExonAligner	CDS	29090	29184	.	+	1	gene_id "RP5-858B16.1-001"; transcript_id "RP5-858B16.1-001"; exon_number 5;
ENm004.contig1	ExonAligner	CDS	29305	29422	.	+	2	gene_id "RP5-858B16.1-001"; transcript_id "RP5-858B16.1-001"; exon_number 6;
ENm004.contig1	ExonAligner	CDS	29643	29739	.	+	1	gene_id "RP5-858B16.1-001"; transcript_id "RP5-858B16.1-001"; exon_number 7;
ENm004.contig1	ExonAligner	CDS	29876	30032	.	+	0	gene_id "RP5-858B16.1-001"; transcript_id "RP5-858B16.1-001"; exon_number 8;
ENm004.contig1	ExonAligner	CDS	32400	32561	.	+	2	gene_id "RP5-858B16.1-001"; transcript_id "RP5-858B16.1-001"; exon_number 9;
ENm004.contig1	ExonAligner	CDS	33413	33477	.	+	2	gene_id "RP5-858B16.1-001"; transcript_id "RP5-858B16.1-001"; exon_number 10;
ENm004.contig1	ExonAligner	CDS	33872	33969	.	+	0	gene_id "RP5-858B16.1-001"; transcript_id "RP5-858B16.1-001"; exon_number 11;
ENm004.contig1	ExonAligner	CDS	34050	34110	.	+	1	gene_id "RP5-858B16.1-001"; transcript_id "RP5-858B16.1-001"; exon_number 12;
ENm004.contig1	ExonAligner	CDS	40073	40148	.	+	1	gene_id "RP5-858B16.1-001"; transcript_id "RP5-858B16.1-001"; exon_number 14;
ENm004.contig1	ExonAligner	CDS	40845	41023	.	+	0	gene_id "RP5-858B16.1-001"; transcript_id "RP5-858B16.1-001"; exon_number 15;
ENm004.contig1	ExonAligner	CDS	41297	41366	.	+	1	gene_id "RP5-858B16.1-001"; transcript_id "RP5-858B16.1-001"; exon_number 16;
ENm004.contig1	ExonAligner	CDS	41506	41598	.	+	0	gene_id "RP5-858B16.1-001"; transcript_id "RP5-858B16.1-001"; exon_number 17;
ENm004.contig1	ExonAligner	CDS	41684	41754	.	+	0	gene_id "RP5-858B16.1-001"; transcript_id "RP5-858B16.1-001"; exon_number 18;
ENm004.contig1	ExonAligner	CDS	44483	44579	.	+	1	gene_id "RP5-858B16.1-001"; transcript_id "RP5-858B16.1-001"; exon_number 19;
ENm004.contig1	ExonAligner	CDS	44663	44750	.	+	0	gene_id "RP5-858B16.1-001"; transcript_id "RP5-858B16.1-001"; exon_number 20;
ENm004.contig1	ExonAligner	CDS	44831	44991	.	+	2	gene_id "RP5-858B16.1-001"; transcript_id "RP5-858B16.1-001"; exon_number 21;
ENm004.contig1	ExonAligner	CDS	45493	45567	.	+	0	gene_id "RP5-858B16.1-001"; transcript_id "RP5-858B16.1-001"; exon_number 22;
ENm004.contig1	ExonAligner	CDS	46261	46335	.	+	0	gene_id "RP5-858B16.1-001"; transcript_id "RP5-858B16.1-001"; exon_number 23;
ENm004.contig1	ExonAligner	CDS	48891	49067	.	+	0	gene_id "RP5-858B16.1-001"; transcript_id "RP5-858B16.1-001"; exon_number 24;
ENm004.contig1	ExonAligner	CDS	50538	50603	.	+	1	gene_id "RP5-858B16.1-001"; transcript_id "RP5-858B16.1-001"; exon_number 26;
ENm004.contig1	ExonAligner	CDS	50890	51097	.	+	1	gene_id "RP5-858B16.1-001"; transcript_id "RP5-858B16.1-001"; exon_number 27;
ENm004.contig1	ExonAligner	CDS	53322	53439	.	+	0	gene_id "RP5-858B16.1-001"; transcript_id "RP5-858B16.1-001"; exon_number 28;
ENm004.contig1	ExonAligner	CDS	53996	54068	.	+	2	gene_id "RP5-858B16.1-001"; transcript_id "RP5-858B16.1-001"; exon_number 29;
ENm004.contig1	ExonAligner	CDS	54157	54268	.	+	1	gene_id "RP5-858B16.1-001"; transcript_id "RP5-858B16.1-001"; exon_number 30;
ENm004.contig1	ExonAligner	CDS	57018	57119	.	+	0	gene_id "RP5-858B16.1-001"; transcript_id "RP5-858B16.1-001"; exon_number 31;
ENm004.contig1	ExonAligner	CDS	57891	58118	.	-	0	gene_id "RP5-858B16.2-007"; transcript_id "RP5-858B16.2-007"; exon_number 1;
ENm004.contig1	ExonAligner	CDS	60047	60201	.	-	2	gene_id "RP5-858B16.2-007"; transcript_id "RP5-858B16.2-007"; exon_number 2;
ENm004.contig1	ExonAligner	CDS	61184	61324	.	-	2	gene_id "RP5-858B16.2-007"; transcript_id "RP5-858B16.2-007"; exon_number 3;
ENm004.contig1	ExonAligner	CDS	61456	61588	.	-	0	gene_id "RP5-858B16.2-007"; transcript_id "RP5-858B16.2-007"; exon_number 4;
ENm004.contig1	ExonAligner	CDS	61830	62060	.	-	0	gene_id "RP5-858B16.2-007"; transcript_id "RP5-858B16.2-007"; exon_number 5;
ENm004.contig1	ExonAligner	CDS	63546	63711	.	-	1	gene_id "RP5-858B16.2-007"; transcript_id "RP5-858B16.2-007"; exon_number 6;
ENm004.contig1	ExonAligner	CDS	57891	58118	.	-	0	gene_id "RP5-858B16.2-001"; transcript_id "RP5-858B16.2-001"; exon_number 1;
ENm004.contig1	ExonAligner	CDS	60047	60201	.	-	2	gene_id "RP5-858B16.2-001"; transcript_id "RP5-858B16.2-001"; exon_number 2;
ENm004.contig1	ExonAligner	CDS	61184	61324	.	-	2	gene_id "RP5-858B16.2-001"; transcript_id "RP5-858B16.2-001"; exon_number 3;
ENm004.contig1	ExonAligner	CDS	61456	61588	.	-	0	gene_id "RP5-858B16.2-001"; transcript_id "RP5-858B16.2-001"; exon_number 4;
ENm004.contig1	ExonAligner	CDS	61830	62060	.	-	0	gene_id "RP5-858B16.2-001"; transcript_id "RP5-858B16.2-001"; exon_number 5;
ENm004.contig1	ExonAligner	CDS	67653	67828	.	-	2	gene_id "RP5-858B16.2-001"; transcript_id "RP5-858B16.2-001"; exon_number 6;
ENm004.contig1	ExonAligner	CDS	57894	58101	.	-	1	gene_id "RP5-858B16.2-004"; transcript_id "RP5-858B16.2-004"; exon_number 1;
ENm004.contig1	ExonAligner	CDS	61184	61324	.	-	0	gene_id "RP5-858B16.2-004"; transcript_id "RP5-858B16.2-004"; exon_number 3;
ENm004.contig1	ExonAligner	CDS	61456	61588	.	-	1	gene_id "RP5-858B16.2-004"; transcript_id "RP5-858B16.2-004"; exon_number 4;
ENm004.contig1	ExonAligner	CDS	61830	62060	.	-	1	gene_id "RP5-858B16.2-004"; transcript_id "RP5-858B16.2-004"; exon_number 5;
ENm004.contig1	ExonAligner	CDS	67653	67828	.	-	0	gene_id "RP5-858B16.2-004"; transcript_id "RP5-858B16.2-004"; exon_number 6;
ENm004.contig1	ExonAligner	CDS	58069	58118	.	-	2	gene_id "RP5-858B16.2-006"; transcript_id "RP5-858B16.2-006"; exon_number 1;
ENm004.contig1	ExonAligner	CDS	61184	61324	.	-	2	gene_id "RP5-858B16.2-006"; transcript_id "RP5-858B16.2-006"; exon_number 2;
ENm004.contig1	ExonAligner	CDS	61456	61588	.	-	0	gene_id "RP5-858B16.2-006"; transcript_id "RP5-858B16.2-006"; exon_number 3;
ENm004.contig1	ExonAligner	CDS	61830	62060	.	-	0	gene_id "RP5-858B16.2-006"; transcript_id "RP5-858B16.2-006"; exon_number 4;
ENm004.contig1	ExonAligner	CDS	63546	63711	.	-	1	gene_id "RP5-858B16.2-006"; transcript_id "RP5-858B16.2-006"; exon_number 5;
ENm004.contig1	ExonAligner	CDS	95274	95550	.	-	1	gene_id "RP4-694E4.2-001"; transcript_id "RP4-694E4.2-001"; exon_number 1;
ENm004.contig1	ExonAligner	CDS	97629	97700	.	-	1	gene_id "RP4-694E4.2-001"; transcript_id "RP4-694E4.2-001"; exon_number 2;
ENm004.contig1	ExonAligner	CDS	98056	98162	.	-	0	gene_id "RP4-694E4.2-001"; transcript_id "RP4-694E4.2-001"; exon_number 3;
ENm004.contig1	ExonAligner	CDS	99202	99358	.	-	1	gene_id "RP4-694E4.2-001"; transcript_id "RP4-694E4.2-001"; exon_number 4;
ENm004.contig1	ExonAligner	CDS	99487	103975	.	-	2	gene_id "RP4-694E4.2-001"; transcript_id "RP4-694E4.2-001"; exon_number 6;
ENm004.contig1	ExonAligner	CDS	95280	95550	.	-	0	gene_id "RP4-694E4.2-004"; transcript_id "RP4-694E4.2-004"; exon_number 1;
ENm004.contig1	ExonAligner	CDS	97629	97700	.	-	0	gene_id "RP4-694E4.2-004"; transcript_id "RP4-694E4.2-004"; exon_number 2;
ENm004.contig1	ExonAligner	CDS	98056	98162	.	-	2	gene_id "RP4-694E4.2-004"; transcript_id "RP4-694E4.2-004"; exon_number 3;
ENm004.contig1	ExonAligner	CDS	111116	111173	.	+	0	gene_id "LL22NC03-113A11.1-012"; transcript_id "LL22NC03-113A11.1-012"; exon_number 1;
ENm004.contig1	ExonAligner	CDS	114770	114848	.	+	2	gene_id "LL22NC03-113A11.1-012"; transcript_id "LL22NC03-113A11.1-012"; exon_number 2;
ENm004.contig1	ExonAligner	CDS	111116	111173	.	+	0	gene_id "LL22NC03-113A11.1-002"; transcript_id "LL22NC03-113A11.1-002"; exon_number 1;
ENm004.contig1	ExonAligner	CDS	114770	114857	.	+	2	gene_id "LL22NC03-113A11.1-002"; transcript_id "LL22NC03-113A11.1-002"; exon_number 2;
ENm004.contig1	ExonAligner	CDS	115864	115910	.	+	1	gene_id "LL22NC03-113A11.1-002"; transcript_id "LL22NC03-113A11.1-002"; exon_number 3;
ENm004.contig1	ExonAligner	CDS	115998	116083	.	+	2	gene_id "LL22NC03-113A11.1-002"; transcript_id "LL22NC03-113A11.1-002"; exon_number 4;
ENm004.contig1	ExonAligner	CDS	117217	117300	.	+	0	gene_id "LL22NC03-113A11.1-002"; transcript_id "LL22NC03-113A11.1-002"; exon_number 5;
ENm004.contig1	ExonAligner	CDS	117381	117424	.	+	0	gene_id "LL22NC03-113A11.1-002"; transcript_id "LL22NC03-113A11.1-002"; exon_number 6;
ENm004.contig1	ExonAligner	CDS	118623	118686	.	+	1	gene_id "LL22NC03-113A11.1-002"; transcript_id "LL22NC03-113A11.1-002"; exon_number 7;
ENm004.contig1	ExonAligner	CDS	118832	118904	.	+	0	gene_id "LL22NC03-113A11.1-002"; transcript_id "LL22NC03-113A11.1-002"; exon_number 8;
ENm004.contig1	ExonAligner	CDS	120947	121002	.	+	2	gene_id "LL22NC03-113A11.1-002"; transcript_id "LL22NC03-113A11.1-002"; exon_number 9;
ENm004.contig1	ExonAligner	CDS	121093	121153	.	+	0	gene_id "LL22NC03-113A11.1-002"; transcript_id "LL22NC03-113A11.1-002"; exon_number 10;
ENm004.contig1	ExonAligner	CDS	121417	121486	.	+	2	gene_id "LL22NC03-113A11.1-002"; transcript_id "LL22NC03-113A11.1-002"; exon_number 11;
ENm004.contig1	ExonAligner	CDS	123443	123540	.	+	1	gene_id "LL22NC03-113A11.1-002"; transcript_id "LL22NC03-113A11.1-002"; exon_number 12;
ENm004.contig1	ExonAligner	CDS	123639	123707	.	+	2	gene_id "LL22NC03-113A11.1-002"; transcript_id "LL22NC03-113A11.1-002"; exon_number 13;
ENm004.contig1	ExonAligner	CDS	123824	123952	.	+	2	gene_id "LL22NC03-113A11.1-002"; transcript_id "LL22NC03-113A11.1-002"; exon_number 14;
ENm004.contig1	ExonAligner	CDS	124656	124711	.	+	2	gene_id "LL22NC03-113A11.1-002"; transcript_id "LL22NC03-113A11.1-002"; exon_number 15;
ENm004.contig1	ExonAligner	CDS	124873	124940	.	+	0	gene_id "LL22NC03-113A11.1-002"; transcript_id "LL22NC03-113A11.1-002"; exon_number 16;
ENm004.contig1	ExonAligner	CDS	125022	125085	.	+	1	gene_id "LL22NC03-113A11.1-002"; transcript_id "LL22NC03-113A11.1-002"; exon_number 17;
ENm004.contig1	ExonAligner	CDS	125553	125583	.	+	0	gene_id "LL22NC03-113A11.1-002"; transcript_id "LL22NC03-113A11.1-002"; exon_number 18;
ENm004.contig1	ExonAligner	CDS	125680	125800	.	+	2	gene_id "LL22NC03-113A11.1-002"; transcript_id "LL22NC03-113A11.1-002"; exon_number 19;
ENm004.contig1	ExonAligner	CDS	127611	127819	.	+	1	gene_id "LL22NC03-113A11.1-002"; transcript_id "LL22NC03-113A11.1-002"; exon_number 20;
ENm004.contig1	ExonAligner	CDS	111116	111173	.	+	0	gene_id "LL22NC03-113A11.1-006"; transcript_id "LL22NC03-113A11.1-006"; exon_number 1;
ENm004.contig1	ExonAligner	CDS	114770	114857	.	+	2	gene_id "LL22NC03-113A11.1-006"; transcript_id "LL22NC03-113A11.1-006"; exon_number 2;
ENm004.contig1	ExonAligner	CDS	115864	115910	.	+	1	gene_id "LL22NC03-113A11.1-006"; transcript_id "LL22NC03-113A11.1-006"; exon_number 3;
ENm004.contig1	ExonAligner	CDS	115998	116083	.	+	2	gene_id "LL22NC03-113A11.1-006"; transcript_id "LL22NC03-113A11.1-006"; exon_number 4;
ENm004.contig1	ExonAligner	CDS	117217	117300	.	+	0	gene_id "LL22NC03-113A11.1-006"; transcript_id "LL22NC03-113A11.1-006"; exon_number 5;
ENm004.contig1	ExonAligner	CDS	117381	117424	.	+	0	gene_id "LL22NC03-113A11.1-006"; transcript_id "LL22NC03-113A11.1-006"; exon_number 6;
ENm004.contig1	ExonAligner	CDS	118623	118686	.	+	1	gene_id "LL22NC03-113A11.1-006"; transcript_id "LL22NC03-113A11.1-006"; exon_number 7;
ENm004.contig1	ExonAligner	CDS	118832	118904	.	+	0	gene_id "LL22NC03-113A11.1-006"; transcript_id "LL22NC03-113A11.1-006"; exon_number 8;
ENm004.contig1	ExonAligner	CDS	120947	121002	.	+	2	gene_id "LL22NC03-113A11.1-006"; transcript_id "LL22NC03-113A11.1-006"; exon_number 9;
ENm004.contig1	ExonAligner	CDS	121093	121153	.	+	0	gene_id "LL22NC03-113A11.1-006"; transcript_id "LL22NC03-113A11.1-006"; exon_number 10;
ENm004.contig1	ExonAligner	CDS	121417	121486	.	+	2	gene_id "LL22NC03-113A11.1-006"; transcript_id "LL22NC03-113A11.1-006"; exon_number 11;
ENm004.contig1	ExonAligner	CDS	123443	123540	.	+	1	gene_id "LL22NC03-113A11.1-006"; transcript_id "LL22NC03-113A11.1-006"; exon_number 12;
ENm004.contig1	ExonAligner	CDS	123639	123707	.	+	2	gene_id "LL22NC03-113A11.1-006"; transcript_id "LL22NC03-113A11.1-006"; exon_number 13;
ENm004.contig1	ExonAligner	CDS	123824	123952	.	+	2	gene_id "LL22NC03-113A11.1-006"; transcript_id "LL22NC03-113A11.1-006"; exon_number 14;
ENm004.contig1	ExonAligner	CDS	124656	124711	.	+	2	gene_id "LL22NC03-113A11.1-006"; transcript_id "LL22NC03-113A11.1-006"; exon_number 15;
ENm004.contig1	ExonAligner	CDS	124873	124940	.	+	0	gene_id "LL22NC03-113A11.1-006"; transcript_id "LL22NC03-113A11.1-006"; exon_number 16;
ENm004.contig1	ExonAligner	CDS	125022	125085	.	+	1	gene_id "LL22NC03-113A11.1-006"; transcript_id "LL22NC03-113A11.1-006"; exon_number 17;
ENm004.contig1	ExonAligner	CDS	125553	125583	.	+	0	gene_id "LL22NC03-113A11.1-006"; transcript_id "LL22NC03-113A11.1-006"; exon_number 18;
ENm004.contig1	ExonAligner	CDS	125680	125800	.	+	2	gene_id "LL22NC03-113A11.1-006"; transcript_id "LL22NC03-113A11.1-006"; exon_number 19;
ENm004.contig1	ExonAligner	CDS	127611	127819	.	+	1	gene_id "LL22NC03-113A11.1-006"; transcript_id "LL22NC03-113A11.1-006"; exon_number 20;
ENm004.contig1	ExonAligner	CDS	128167	128364	.	+	2	gene_id "LL22NC03-113A11.1-006"; transcript_id "LL22NC03-113A11.1-006"; exon_number 21;
ENm004.contig1	ExonAligner	CDS	128477	128606	.	+	2	gene_id "LL22NC03-113A11.1-006"; transcript_id "LL22NC03-113A11.1-006"; exon_number 22;
ENm004.contig1	ExonAligner	CDS	129580	129633	.	+	2	gene_id "LL22NC03-113A11.1-006"; transcript_id "LL22NC03-113A11.1-006"; exon_number 24;
ENm004.contig1	ExonAligner	CDS	131037	131187	.	+	2	gene_id "LL22NC03-113A11.1-006"; transcript_id "LL22NC03-113A11.1-006"; exon_number 25;
ENm004.contig1	ExonAligner	CDS	132050	132207	.	+	1	gene_id "LL22NC03-113A11.1-006"; transcript_id "LL22NC03-113A11.1-006"; exon_number 26;
ENm004.contig1	ExonAligner	CDS	132291	132408	.	+	2	gene_id "LL22NC03-113A11.1-006"; transcript_id "LL22NC03-113A11.1-006"; exon_number 27;
ENm004.contig1	ExonAligner	CDS	134165	134332	.	+	1	gene_id "LL22NC03-113A11.1-006"; transcript_id "LL22NC03-113A11.1-006"; exon_number 28;
ENm004.contig1	ExonAligner	CDS	135042	135255	.	+	1	gene_id "LL22NC03-113A11.1-006"; transcript_id "LL22NC03-113A11.1-006"; exon_number 29;
ENm004.contig1	ExonAligner	CDS	136749	136864	.	+	0	gene_id "LL22NC03-113A11.1-006"; transcript_id "LL22NC03-113A11.1-006"; exon_number 30;
ENm004.contig1	ExonAligner	CDS	138396	138489	.	+	1	gene_id "LL22NC03-113A11.1-006"; transcript_id "LL22NC03-113A11.1-006"; exon_number 31;
ENm004.contig1	ExonAligner	CDS	138706	138762	.	+	0	gene_id "LL22NC03-113A11.1-006"; transcript_id "LL22NC03-113A11.1-006"; exon_number 32;
ENm004.contig1	ExonAligner	CDS	139467	139600	.	+	0	gene_id "LL22NC03-113A11.1-006"; transcript_id "LL22NC03-113A11.1-006"; exon_number 33;
ENm004.contig1	ExonAligner	CDS	139758	139829	.	+	1	gene_id "LL22NC03-113A11.1-006"; transcript_id "LL22NC03-113A11.1-006"; exon_number 34;
ENm004.contig1	ExonAligner	CDS	140248	140374	.	+	1	gene_id "LL22NC03-113A11.1-006"; transcript_id "LL22NC03-113A11.1-006"; exon_number 35;
ENm004.contig1	ExonAligner	CDS	140472	140574	.	+	0	gene_id "LL22NC03-113A11.1-006"; transcript_id "LL22NC03-113A11.1-006"; exon_number 36;
ENm004.contig1	ExonAligner	CDS	140953	141171	.	+	2	gene_id "LL22NC03-113A11.1-006"; transcript_id "LL22NC03-113A11.1-006"; exon_number 37;
ENm004.contig1	ExonAligner	CDS	143470	143633	.	+	2	gene_id "LL22NC03-113A11.1-006"; transcript_id "LL22NC03-113A11.1-006"; exon_number 38;
ENm004.contig1	ExonAligner	CDS	143785	143956	.	+	0	gene_id "LL22NC03-113A11.1-006"; transcript_id "LL22NC03-113A11.1-006"; exon_number 39;
ENm004.contig1	ExonAligner	CDS	144125	144179	.	+	2	gene_id "LL22NC03-113A11.1-006"; transcript_id "LL22NC03-113A11.1-006"; exon_number 40;
ENm004.contig1	ExonAligner	CDS	144282	144358	.	+	1	gene_id "LL22NC03-113A11.1-006"; transcript_id "LL22NC03-113A11.1-006"; exon_number 41;
ENm004.contig1	ExonAligner	CDS	145124	145413	.	+	2	gene_id "LL22NC03-113A11.1-006"; transcript_id "LL22NC03-113A11.1-006"; exon_number 42;
ENm004.contig1	ExonAligner	CDS	111116	111173	.	+	0	gene_id "LL22NC03-113A11.1-004"; transcript_id "LL22NC03-113A11.1-004"; exon_number 1;
ENm004.contig1	ExonAligner	CDS	114770	114857	.	+	2	gene_id "LL22NC03-113A11.1-004"; transcript_id "LL22NC03-113A11.1-004"; exon_number 2;
ENm004.contig1	ExonAligner	CDS	115864	115910	.	+	1	gene_id "LL22NC03-113A11.1-004"; transcript_id "LL22NC03-113A11.1-004"; exon_number 3;
ENm004.contig1	ExonAligner	CDS	115998	116083	.	+	2	gene_id "LL22NC03-113A11.1-004"; transcript_id "LL22NC03-113A11.1-004"; exon_number 4;
ENm004.contig1	ExonAligner	CDS	117217	117300	.	+	0	gene_id "LL22NC03-113A11.1-004"; transcript_id "LL22NC03-113A11.1-004"; exon_number 5;
ENm004.contig1	ExonAligner	CDS	117381	117424	.	+	0	gene_id "LL22NC03-113A11.1-004"; transcript_id "LL22NC03-113A11.1-004"; exon_number 6;
ENm004.contig1	ExonAligner	CDS	118623	118686	.	+	1	gene_id "LL22NC03-113A11.1-004"; transcript_id "LL22NC03-113A11.1-004"; exon_number 7;
ENm004.contig1	ExonAligner	CDS	118832	118904	.	+	0	gene_id "LL22NC03-113A11.1-004"; transcript_id "LL22NC03-113A11.1-004"; exon_number 8;
ENm004.contig1	ExonAligner	CDS	120947	121002	.	+	2	gene_id "LL22NC03-113A11.1-004"; transcript_id "LL22NC03-113A11.1-004"; exon_number 9;
ENm004.contig1	ExonAligner	CDS	121093	121153	.	+	0	gene_id "LL22NC03-113A11.1-004"; transcript_id "LL22NC03-113A11.1-004"; exon_number 10;
ENm004.contig1	ExonAligner	CDS	121417	121486	.	+	2	gene_id "LL22NC03-113A11.1-004"; transcript_id "LL22NC03-113A11.1-004"; exon_number 11;
ENm004.contig1	ExonAligner	CDS	123443	123540	.	+	1	gene_id "LL22NC03-113A11.1-004"; transcript_id "LL22NC03-113A11.1-004"; exon_number 12;
ENm004.contig1	ExonAligner	CDS	123639	123707	.	+	2	gene_id "LL22NC03-113A11.1-004"; transcript_id "LL22NC03-113A11.1-004"; exon_number 13;
ENm004.contig1	ExonAligner	CDS	123824	123952	.	+	2	gene_id "LL22NC03-113A11.1-004"; transcript_id "LL22NC03-113A11.1-004"; exon_number 14;
ENm004.contig1	ExonAligner	CDS	124656	124711	.	+	2	gene_id "LL22NC03-113A11.1-004"; transcript_id "LL22NC03-113A11.1-004"; exon_number 15;
ENm004.contig1	ExonAligner	CDS	124873	124940	.	+	0	gene_id "LL22NC03-113A11.1-004"; transcript_id "LL22NC03-113A11.1-004"; exon_number 16;
ENm004.contig1	ExonAligner	CDS	125022	125085	.	+	1	gene_id "LL22NC03-113A11.1-004"; transcript_id "LL22NC03-113A11.1-004"; exon_number 17;
ENm004.contig1	ExonAligner	CDS	125553	125583	.	+	0	gene_id "LL22NC03-113A11.1-004"; transcript_id "LL22NC03-113A11.1-004"; exon_number 18;
ENm004.contig1	ExonAligner	CDS	125680	125800	.	+	2	gene_id "LL22NC03-113A11.1-004"; transcript_id "LL22NC03-113A11.1-004"; exon_number 19;
ENm004.contig1	ExonAligner	CDS	127611	127819	.	+	1	gene_id "LL22NC03-113A11.1-004"; transcript_id "LL22NC03-113A11.1-004"; exon_number 20;
ENm004.contig1	ExonAligner	CDS	128167	128364	.	+	2	gene_id "LL22NC03-113A11.1-004"; transcript_id "LL22NC03-113A11.1-004"; exon_number 21;
ENm004.contig1	ExonAligner	CDS	128477	128606	.	+	2	gene_id "LL22NC03-113A11.1-004"; transcript_id "LL22NC03-113A11.1-004"; exon_number 22;
ENm004.contig1	ExonAligner	CDS	129580	129633	.	+	2	gene_id "LL22NC03-113A11.1-004"; transcript_id "LL22NC03-113A11.1-004"; exon_number 24;
ENm004.contig1	ExonAligner	CDS	131010	131187	.	+	2	gene_id "LL22NC03-113A11.1-004"; transcript_id "LL22NC03-113A11.1-004"; exon_number 25;
ENm004.contig1	ExonAligner	CDS	132050	132207	.	+	1	gene_id "LL22NC03-113A11.1-004"; transcript_id "LL22NC03-113A11.1-004"; exon_number 26;
ENm004.contig1	ExonAligner	CDS	132291	132408	.	+	2	gene_id "LL22NC03-113A11.1-004"; transcript_id "LL22NC03-113A11.1-004"; exon_number 27;
ENm004.contig1	ExonAligner	CDS	134165	134332	.	+	1	gene_id "LL22NC03-113A11.1-004"; transcript_id "LL22NC03-113A11.1-004"; exon_number 28;
ENm004.contig1	ExonAligner	CDS	135042	135255	.	+	1	gene_id "LL22NC03-113A11.1-004"; transcript_id "LL22NC03-113A11.1-004"; exon_number 29;
ENm004.contig1	ExonAligner	CDS	136749	136864	.	+	0	gene_id "LL22NC03-113A11.1-004"; transcript_id "LL22NC03-113A11.1-004"; exon_number 30;
ENm004.contig1	ExonAligner	CDS	138396	138489	.	+	1	gene_id "LL22NC03-113A11.1-004"; transcript_id "LL22NC03-113A11.1-004"; exon_number 31;
ENm004.contig1	ExonAligner	CDS	138706	138762	.	+	0	gene_id "LL22NC03-113A11.1-004"; transcript_id "LL22NC03-113A11.1-004"; exon_number 32;
ENm004.contig1	ExonAligner	CDS	139467	139600	.	+	0	gene_id "LL22NC03-113A11.1-004"; transcript_id "LL22NC03-113A11.1-004"; exon_number 33;
ENm004.contig1	ExonAligner	CDS	139758	139829	.	+	1	gene_id "LL22NC03-113A11.1-004"; transcript_id "LL22NC03-113A11.1-004"; exon_number 34;
ENm004.contig1	ExonAligner	CDS	140248	140374	.	+	1	gene_id "LL22NC03-113A11.1-004"; transcript_id "LL22NC03-113A11.1-004"; exon_number 35;
ENm004.contig1	ExonAligner	CDS	140472	140574	.	+	0	gene_id "LL22NC03-113A11.1-004"; transcript_id "LL22NC03-113A11.1-004"; exon_number 36;
ENm004.contig1	ExonAligner	CDS	140953	141171	.	+	2	gene_id "LL22NC03-113A11.1-004"; transcript_id "LL22NC03-113A11.1-004"; exon_number 37;
ENm004.contig1	ExonAligner	CDS	143470	143633	.	+	2	gene_id "LL22NC03-113A11.1-004"; transcript_id "LL22NC03-113A11.1-004"; exon_number 38;
ENm004.contig1	ExonAligner	CDS	143785	143956	.	+	0	gene_id "LL22NC03-113A11.1-004"; transcript_id "LL22NC03-113A11.1-004"; exon_number 39;
ENm004.contig1	ExonAligner	CDS	144282	144358	.	+	2	gene_id "LL22NC03-113A11.1-004"; transcript_id "LL22NC03-113A11.1-004"; exon_number 40;
ENm004.contig1	ExonAligner	CDS	145124	145318	.	+	0	gene_id "LL22NC03-113A11.1-004"; transcript_id "LL22NC03-113A11.1-004"; exon_number 41;
ENm004.contig1	ExonAligner	CDS	111116	111173	.	+	0	gene_id "LL22NC03-113A11.1-001"; transcript_id "LL22NC03-113A11.1-001"; exon_number 1;
ENm004.contig1	ExonAligner	CDS	114770	114857	.	+	2	gene_id "LL22NC03-113A11.1-001"; transcript_id "LL22NC03-113A11.1-001"; exon_number 2;
ENm004.contig1	ExonAligner	CDS	115864	115910	.	+	1	gene_id "LL22NC03-113A11.1-001"; transcript_id "LL22NC03-113A11.1-001"; exon_number 3;
ENm004.contig1	ExonAligner	CDS	115998	116083	.	+	2	gene_id "LL22NC03-113A11.1-001"; transcript_id "LL22NC03-113A11.1-001"; exon_number 4;
ENm004.contig1	ExonAligner	CDS	117217	117300	.	+	0	gene_id "LL22NC03-113A11.1-001"; transcript_id "LL22NC03-113A11.1-001"; exon_number 5;
ENm004.contig1	ExonAligner	CDS	117381	117424	.	+	0	gene_id "LL22NC03-113A11.1-001"; transcript_id "LL22NC03-113A11.1-001"; exon_number 6;
ENm004.contig1	ExonAligner	CDS	118623	118686	.	+	1	gene_id "LL22NC03-113A11.1-001"; transcript_id "LL22NC03-113A11.1-001"; exon_number 7;
ENm004.contig1	ExonAligner	CDS	118832	118904	.	+	0	gene_id "LL22NC03-113A11.1-001"; transcript_id "LL22NC03-113A11.1-001"; exon_number 8;
ENm004.contig1	ExonAligner	CDS	120947	121002	.	+	2	gene_id "LL22NC03-113A11.1-001"; transcript_id "LL22NC03-113A11.1-001"; exon_number 9;
ENm004.contig1	ExonAligner	CDS	121093	121153	.	+	0	gene_id "LL22NC03-113A11.1-001"; transcript_id "LL22NC03-113A11.1-001"; exon_number 10;
ENm004.contig1	ExonAligner	CDS	121417	121486	.	+	2	gene_id "LL22NC03-113A11.1-001"; transcript_id "LL22NC03-113A11.1-001"; exon_number 11;
ENm004.contig1	ExonAligner	CDS	123443	123540	.	+	1	gene_id "LL22NC03-113A11.1-001"; transcript_id "LL22NC03-113A11.1-001"; exon_number 12;
ENm004.contig1	ExonAligner	CDS	123639	123707	.	+	2	gene_id "LL22NC03-113A11.1-001"; transcript_id "LL22NC03-113A11.1-001"; exon_number 13;
ENm004.contig1	ExonAligner	CDS	123824	123952	.	+	2	gene_id "LL22NC03-113A11.1-001"; transcript_id "LL22NC03-113A11.1-001"; exon_number 14;
ENm004.contig1	ExonAligner	CDS	124656	124711	.	+	2	gene_id "LL22NC03-113A11.1-001"; transcript_id "LL22NC03-113A11.1-001"; exon_number 15;
ENm004.contig1	ExonAligner	CDS	124873	124940	.	+	0	gene_id "LL22NC03-113A11.1-001"; transcript_id "LL22NC03-113A11.1-001"; exon_number 16;
ENm004.contig1	ExonAligner	CDS	125022	125085	.	+	1	gene_id "LL22NC03-113A11.1-001"; transcript_id "LL22NC03-113A11.1-001"; exon_number 17;
ENm004.contig1	ExonAligner	CDS	125553	125583	.	+	0	gene_id "LL22NC03-113A11.1-001"; transcript_id "LL22NC03-113A11.1-001"; exon_number 18;
ENm004.contig1	ExonAligner	CDS	125680	125800	.	+	2	gene_id "LL22NC03-113A11.1-001"; transcript_id "LL22NC03-113A11.1-001"; exon_number 19;
ENm004.contig1	ExonAligner	CDS	127611	127819	.	+	1	gene_id "LL22NC03-113A11.1-001"; transcript_id "LL22NC03-113A11.1-001"; exon_number 20;
ENm004.contig1	ExonAligner	CDS	128167	128364	.	+	2	gene_id "LL22NC03-113A11.1-001"; transcript_id "LL22NC03-113A11.1-001"; exon_number 21;
ENm004.contig1	ExonAligner	CDS	128477	128606	.	+	2	gene_id "LL22NC03-113A11.1-001"; transcript_id "LL22NC03-113A11.1-001"; exon_number 22;
ENm004.contig1	ExonAligner	CDS	129580	129633	.	+	2	gene_id "LL22NC03-113A11.1-001"; transcript_id "LL22NC03-113A11.1-001"; exon_number 24;
ENm004.contig1	ExonAligner	CDS	131037	131187	.	+	2	gene_id "LL22NC03-113A11.1-001"; transcript_id "LL22NC03-113A11.1-001"; exon_number 25;
ENm004.contig1	ExonAligner	CDS	132050	132207	.	+	1	gene_id "LL22NC03-113A11.1-001"; transcript_id "LL22NC03-113A11.1-001"; exon_number 26;
ENm004.contig1	ExonAligner	CDS	132291	132408	.	+	2	gene_id "LL22NC03-113A11.1-001"; transcript_id "LL22NC03-113A11.1-001"; exon_number 27;
ENm004.contig1	ExonAligner	CDS	134165	134332	.	+	1	gene_id "LL22NC03-113A11.1-001"; transcript_id "LL22NC03-113A11.1-001"; exon_number 28;
ENm004.contig1	ExonAligner	CDS	135042	135255	.	+	1	gene_id "LL22NC03-113A11.1-001"; transcript_id "LL22NC03-113A11.1-001"; exon_number 29;
ENm004.contig1	ExonAligner	CDS	136749	136864	.	+	0	gene_id "LL22NC03-113A11.1-001"; transcript_id "LL22NC03-113A11.1-001"; exon_number 30;
ENm004.contig1	ExonAligner	CDS	138396	138489	.	+	1	gene_id "LL22NC03-113A11.1-001"; transcript_id "LL22NC03-113A11.1-001"; exon_number 31;
ENm004.contig1	ExonAligner	CDS	139467	139600	.	+	0	gene_id "LL22NC03-113A11.1-001"; transcript_id "LL22NC03-113A11.1-001"; exon_number 32;
ENm004.contig1	ExonAligner	CDS	139758	139829	.	+	1	gene_id "LL22NC03-113A11.1-001"; transcript_id "LL22NC03-113A11.1-001"; exon_number 33;
ENm004.contig1	ExonAligner	CDS	140248	140374	.	+	1	gene_id "LL22NC03-113A11.1-001"; transcript_id "LL22NC03-113A11.1-001"; exon_number 34;
ENm004.contig1	ExonAligner	CDS	140472	140574	.	+	0	gene_id "LL22NC03-113A11.1-001"; transcript_id "LL22NC03-113A11.1-001"; exon_number 35;
ENm004.contig1	ExonAligner	CDS	140953	141171	.	+	2	gene_id "LL22NC03-113A11.1-001"; transcript_id "LL22NC03-113A11.1-001"; exon_number 36;
ENm004.contig1	ExonAligner	CDS	143470	143633	.	+	2	gene_id "LL22NC03-113A11.1-001"; transcript_id "LL22NC03-113A11.1-001"; exon_number 37;
ENm004.contig1	ExonAligner	CDS	143785	143956	.	+	0	gene_id "LL22NC03-113A11.1-001"; transcript_id "LL22NC03-113A11.1-001"; exon_number 38;
ENm004.contig1	ExonAligner	CDS	144125	144179	.	+	2	gene_id "LL22NC03-113A11.1-001"; transcript_id "LL22NC03-113A11.1-001"; exon_number 39;
ENm004.contig1	ExonAligner	CDS	144282	144358	.	+	1	gene_id "LL22NC03-113A11.1-001"; transcript_id "LL22NC03-113A11.1-001"; exon_number 40;
ENm004.contig1	ExonAligner	CDS	145124	145413	.	+	2	gene_id "LL22NC03-113A11.1-001"; transcript_id "LL22NC03-113A11.1-001"; exon_number 41;
ENm004.contig1	ExonAligner	CDS	128307	128367	.	+	2	gene_id "LL22NC03-113A11.1-005"; transcript_id "LL22NC03-113A11.1-005"; exon_number 1;
ENm004.contig1	ExonAligner	CDS	128477	128606	.	+	2	gene_id "LL22NC03-113A11.1-005"; transcript_id "LL22NC03-113A11.1-005"; exon_number 2;
ENm004.contig1	ExonAligner	CDS	129580	129633	.	+	2	gene_id "LL22NC03-113A11.1-005"; transcript_id "LL22NC03-113A11.1-005"; exon_number 4;
ENm004.contig1	ExonAligner	CDS	131010	131187	.	+	2	gene_id "LL22NC03-113A11.1-005"; transcript_id "LL22NC03-113A11.1-005"; exon_number 5;
ENm004.contig1	ExonAligner	CDS	132050	132207	.	+	1	gene_id "LL22NC03-113A11.1-005"; transcript_id "LL22NC03-113A11.1-005"; exon_number 6;
ENm004.contig1	ExonAligner	CDS	132291	132408	.	+	2	gene_id "LL22NC03-113A11.1-005"; transcript_id "LL22NC03-113A11.1-005"; exon_number 7;
ENm004.contig1	ExonAligner	CDS	134165	134332	.	+	1	gene_id "LL22NC03-113A11.1-005"; transcript_id "LL22NC03-113A11.1-005"; exon_number 8;
ENm004.contig1	ExonAligner	CDS	135042	135255	.	+	1	gene_id "LL22NC03-113A11.1-005"; transcript_id "LL22NC03-113A11.1-005"; exon_number 9;
ENm004.contig1	ExonAligner	CDS	136749	136864	.	+	0	gene_id "LL22NC03-113A11.1-005"; transcript_id "LL22NC03-113A11.1-005"; exon_number 10;
ENm004.contig1	ExonAligner	CDS	138396	138489	.	+	1	gene_id "LL22NC03-113A11.1-005"; transcript_id "LL22NC03-113A11.1-005"; exon_number 11;
ENm004.contig1	ExonAligner	CDS	139467	139600	.	+	0	gene_id "LL22NC03-113A11.1-005"; transcript_id "LL22NC03-113A11.1-005"; exon_number 12;
ENm004.contig1	ExonAligner	CDS	139758	139829	.	+	1	gene_id "LL22NC03-113A11.1-005"; transcript_id "LL22NC03-113A11.1-005"; exon_number 13;
ENm004.contig1	ExonAligner	CDS	140248	140374	.	+	1	gene_id "LL22NC03-113A11.1-005"; transcript_id "LL22NC03-113A11.1-005"; exon_number 14;
ENm004.contig1	ExonAligner	CDS	140472	140574	.	+	0	gene_id "LL22NC03-113A11.1-005"; transcript_id "LL22NC03-113A11.1-005"; exon_number 15;
ENm004.contig1	ExonAligner	CDS	140953	141171	.	+	2	gene_id "LL22NC03-113A11.1-005"; transcript_id "LL22NC03-113A11.1-005"; exon_number 16;
ENm004.contig1	ExonAligner	CDS	143470	143633	.	+	2	gene_id "LL22NC03-113A11.1-005"; transcript_id "LL22NC03-113A11.1-005"; exon_number 17;
ENm004.contig1	ExonAligner	CDS	143785	143956	.	+	0	gene_id "LL22NC03-113A11.1-005"; transcript_id "LL22NC03-113A11.1-005"; exon_number 18;
ENm004.contig1	ExonAligner	CDS	144125	144179	.	+	2	gene_id "LL22NC03-113A11.1-005"; transcript_id "LL22NC03-113A11.1-005"; exon_number 19;
ENm004.contig1	ExonAligner	CDS	144282	144358	.	+	1	gene_id "LL22NC03-113A11.1-005"; transcript_id "LL22NC03-113A11.1-005"; exon_number 20;
ENm004.contig1	ExonAligner	CDS	145124	145413	.	+	2	gene_id "LL22NC03-113A11.1-005"; transcript_id "LL22NC03-113A11.1-005"; exon_number 21;
ENm004.contig2	ExonAligner	CDS	119349	119456	.	+	0	gene_id "RP1-149A16.6-001"; transcript_id "RP1-149A16.6-001"; exon_number 1;
ENm004.contig2	ExonAligner	CDS	119124	119243	.	+	0	gene_id "RP1-149A16.6-001"; transcript_id "RP1-149A16.6-001"; exon_number 2;
ENm004.contig2	ExonAligner	CDS	118563	118673	.	+	0	gene_id "RP1-149A16.6-001"; transcript_id "RP1-149A16.6-001"; exon_number 3;
ENm004.contig2	ExonAligner	CDS	118215	118403	.	+	0	gene_id "RP1-149A16.6-001"; transcript_id "RP1-149A16.6-001"; exon_number 4;
ENm004.contig2	ExonAligner	CDS	117775	117950	.	+	2	gene_id "RP1-149A16.6-001"; transcript_id "RP1-149A16.6-001"; exon_number 5;
ENm004.contig2	ExonAligner	CDS	117532	117691	.	+	0	gene_id "RP1-149A16.6-001"; transcript_id "RP1-149A16.6-001"; exon_number 6;
ENm004.contig2	ExonAligner	CDS	117289	117445	.	+	1	gene_id "RP1-149A16.6-001"; transcript_id "RP1-149A16.6-001"; exon_number 7;
ENm004.contig2	ExonAligner	CDS	117054	117210	.	+	2	gene_id "RP1-149A16.6-001"; transcript_id "RP1-149A16.6-001"; exon_number 8;
ENm004.contig2	ExonAligner	CDS	116861	116960	.	+	0	gene_id "RP1-149A16.6-001"; transcript_id "RP1-149A16.6-001"; exon_number 9;
ENm004.contig2	ExonAligner	CDS	115853	115920	.	+	2	gene_id "RP1-149A16.6-001"; transcript_id "RP1-149A16.6-001"; exon_number 10;
ENm004.contig2	ExonAligner	CDS	115445	115523	.	+	0	gene_id "RP1-149A16.6-001"; transcript_id "RP1-149A16.6-001"; exon_number 11;
ENm004.contig2	ExonAligner	CDS	112526	112618	.	+	0	gene_id "RP1-149A16.6-001"; transcript_id "RP1-149A16.6-001"; exon_number 12;
ENm004.contig2	ExonAligner	CDS	110807	110928	.	-	0	gene_id "LL22NC03-28H9.2-001"; transcript_id "LL22NC03-28H9.2-001"; exon_number 1;
ENm004.contig2	ExonAligner	CDS	110433	110730	.	-	1	gene_id "LL22NC03-28H9.2-001"; transcript_id "LL22NC03-28H9.2-001"; exon_number 2;
ENm004.contig2	ExonAligner	CDS	109538	109753	.	-	0	gene_id "LL22NC03-28H9.2-001"; transcript_id "LL22NC03-28H9.2-001"; exon_number 3;
ENm004.contig2	ExonAligner	CDS	109316	109457	.	-	0	gene_id "LL22NC03-28H9.2-001"; transcript_id "LL22NC03-28H9.2-001"; exon_number 4;
ENm004.contig2	ExonAligner	CDS	108731	108814	.	-	2	gene_id "LL22NC03-28H9.2-001"; transcript_id "LL22NC03-28H9.2-001"; exon_number 5;
ENm004.contig2	ExonAligner	CDS	106732	106827	.	-	2	gene_id "LL22NC03-28H9.2-001"; transcript_id "LL22NC03-28H9.2-001"; exon_number 6;
ENm004.contig2	ExonAligner	CDS	106467	106643	.	-	2	gene_id "LL22NC03-28H9.2-001"; transcript_id "LL22NC03-28H9.2-001"; exon_number 7;
ENm004.contig2	ExonAligner	CDS	105814	105851	.	-	2	gene_id "LL22NC03-28H9.2-001"; transcript_id "LL22NC03-28H9.2-001"; exon_number 8;
ENm004.contig2	ExonAligner	CDS	105382	105732	.	-	0	gene_id "LL22NC03-28H9.2-001"; transcript_id "LL22NC03-28H9.2-001"; exon_number 9;
ENm004.contig2	ExonAligner	CDS	37122	37204	.	-	2	gene_id "RP1-309I22.1-001"; transcript_id "RP1-309I22.1-001"; exon_number 2;
ENm004.contig2	ExonAligner	CDS	32165	32276	.	-	0	gene_id "RP1-309I22.1-001"; transcript_id "RP1-309I22.1-001"; exon_number 3;
ENm004.contig2	ExonAligner	CDS	31847	31968	.	-	2	gene_id "RP1-309I22.1-001"; transcript_id "RP1-309I22.1-001"; exon_number 4;
ENm004.contig2	ExonAligner	CDS	30652	30852	.	-	0	gene_id "RP1-309I22.1-001"; transcript_id "RP1-309I22.1-001"; exon_number 5;
ENm004.contig2	ExonAligner	CDS	37122	37204	.	-	2	gene_id "RP1-309I22.1-003"; transcript_id "RP1-309I22.1-003"; exon_number 2;
ENm004.contig2	ExonAligner	CDS	32165	32276	.	-	0	gene_id "RP1-309I22.1-003"; transcript_id "RP1-309I22.1-003"; exon_number 3;
ENm004.contig2	ExonAligner	CDS	31847	31968	.	-	2	gene_id "RP1-309I22.1-003"; transcript_id "RP1-309I22.1-003"; exon_number 4;
ENm004.contig2	ExonAligner	CDS	30683	30859	.	-	0	gene_id "RP1-309I22.1-003"; transcript_id "RP1-309I22.1-003"; exon_number 5;
ENm004.contig2	ExonAligner	CDS	37122	37204	.	-	2	gene_id "RP1-309I22.1-002"; transcript_id "RP1-309I22.1-002"; exon_number 2;
ENm004.contig2	ExonAligner	CDS	32165	32276	.	-	0	gene_id "RP1-309I22.1-002"; transcript_id "RP1-309I22.1-002"; exon_number 3;
ENm004.contig2	ExonAligner	CDS	31861	31968	.	-	2	gene_id "RP1-309I22.1-002"; transcript_id "RP1-309I22.1-002"; exon_number 4;
ENm004.contig2	ExonAligner	CDS	30683	30896	.	-	1	gene_id "RP1-309I22.1-002"; transcript_id "RP1-309I22.1-002"; exon_number 5;
ENm005.contig3	ExonAligner	CDS	19186	19319	.	+	0	gene_id "AP000272.65-001"; transcript_id "AP000272.65-001"; exon_number 1;
ENm005.contig3	ExonAligner	CDS	52194	52381	.	+	2	gene_id "AP000272.65-001"; transcript_id "AP000272.65-001"; exon_number 2;
ENm005.contig3	ExonAligner	CDS	53875	53998	.	+	0	gene_id "AP000272.65-001"; transcript_id "AP000272.65-001"; exon_number 3;
ENm005.contig3	ExonAligner	CDS	61695	61847	.	+	2	gene_id "AP000272.65-001"; transcript_id "AP000272.65-001"; exon_number 4;
ENm005.contig3	ExonAligner	CDS	63540	63683	.	+	2	gene_id "AP000272.65-001"; transcript_id "AP000272.65-001"; exon_number 5;
ENm005.contig3	ExonAligner	CDS	66621	66701	.	+	2	gene_id "AP000272.65-001"; transcript_id "AP000272.65-001"; exon_number 6;
ENm005.contig3	ExonAligner	CDS	72280	72369	.	+	2	gene_id "AP000272.65-001"; transcript_id "AP000272.65-001"; exon_number 7;
ENm005.contig3	ExonAligner	CDS	72744	73144	.	+	2	gene_id "AP000272.65-001"; transcript_id "AP000272.65-001"; exon_number 8;
ENm005.contig3	ExonAligner	CDS	19186	19319	.	+	0	gene_id "AP000272.65-002"; transcript_id "AP000272.65-002"; exon_number 1;
ENm005.contig3	ExonAligner	CDS	52194	52381	.	+	2	gene_id "AP000272.65-002"; transcript_id "AP000272.65-002"; exon_number 2;
ENm005.contig3	ExonAligner	CDS	53875	53998	.	+	0	gene_id "AP000272.65-002"; transcript_id "AP000272.65-002"; exon_number 3;
ENm005.contig3	ExonAligner	CDS	61695	61847	.	+	2	gene_id "AP000272.65-002"; transcript_id "AP000272.65-002"; exon_number 4;
ENm005.contig3	ExonAligner	CDS	63540	63683	.	+	2	gene_id "AP000272.65-002"; transcript_id "AP000272.65-002"; exon_number 5;
ENm005.contig3	ExonAligner	CDS	66624	66689	.	+	2	gene_id "AP000272.65-002"; transcript_id "AP000272.65-002"; exon_number 6;
ENm005.contig3	ExonAligner	CDS	72280	72369	.	+	2	gene_id "AP000272.65-002"; transcript_id "AP000272.65-002"; exon_number 7;
ENm005.contig3	ExonAligner	CDS	72744	73144	.	+	2	gene_id "AP000272.65-002"; transcript_id "AP000272.65-002"; exon_number 8;
ENm005.contig3	ExonAligner	CDS	133845	133955	.	-	0	gene_id "AP000275.61-006"; transcript_id "AP000275.61-006"; exon_number 1;
ENm005.contig3	ExonAligner	CDS	135280	135411	.	-	0	gene_id "AP000275.61-006"; transcript_id "AP000275.61-006"; exon_number 2;
ENm005.contig3	ExonAligner	CDS	136942	137088	.	-	0	gene_id "AP000275.61-006"; transcript_id "AP000275.61-006"; exon_number 3;
ENm005.contig3	ExonAligner	CDS	133845	133955	.	-	0	gene_id "AP000275.61-001"; transcript_id "AP000275.61-001"; exon_number 1;
ENm005.contig3	ExonAligner	CDS	134856	134951	.	-	0	gene_id "AP000275.61-001"; transcript_id "AP000275.61-001"; exon_number 2;
ENm005.contig3	ExonAligner	CDS	135280	135411	.	-	0	gene_id "AP000275.61-001"; transcript_id "AP000275.61-001"; exon_number 3;
ENm005.contig3	ExonAligner	CDS	136945	137097	.	-	0	gene_id "AP000275.61-001"; transcript_id "AP000275.61-001"; exon_number 4;
ENm005.contig3	ExonAligner	CDS	137719	137786	.	-	2	gene_id "AP000275.61-001"; transcript_id "AP000275.61-001"; exon_number 5;
ENm005.contig3	ExonAligner	CDS	140223	140390	.	-	2	gene_id "AP000275.61-001"; transcript_id "AP000275.61-001"; exon_number 6;
ENm005.contig3	ExonAligner	CDS	140746	140884	.	-	0	gene_id "AP000275.61-001"; transcript_id "AP000275.61-001"; exon_number 7;
ENm005.contig3	ExonAligner	CDS	135220	135411	.	-	0	gene_id "AP000275.61-002"; transcript_id "AP000275.61-002"; exon_number 1;
ENm005.contig3	ExonAligner	CDS	136945	137097	.	-	0	gene_id "AP000275.61-002"; transcript_id "AP000275.61-002"; exon_number 2;
ENm005.contig3	ExonAligner	CDS	137719	137786	.	-	2	gene_id "AP000275.61-002"; transcript_id "AP000275.61-002"; exon_number 3;
ENm005.contig3	ExonAligner	CDS	140223	140390	.	-	2	gene_id "AP000275.61-002"; transcript_id "AP000275.61-002"; exon_number 4;
ENm005.contig3	ExonAligner	CDS	140746	140884	.	-	0	gene_id "AP000275.61-002"; transcript_id "AP000275.61-002"; exon_number 5;
ENm005.contig3	ExonAligner	CDS	135341	135411	.	-	0	gene_id "AP000275.61-007"; transcript_id "AP000275.61-007"; exon_number 1;
ENm005.contig3	ExonAligner	CDS	136945	137097	.	-	0	gene_id "AP000275.61-007"; transcript_id "AP000275.61-007"; exon_number 2;
ENm005.contig3	ExonAligner	CDS	137719	137786	.	-	2	gene_id "AP000275.61-007"; transcript_id "AP000275.61-007"; exon_number 3;
ENm005.contig3	ExonAligner	CDS	140223	140340	.	-	2	gene_id "AP000275.61-007"; transcript_id "AP000275.61-007"; exon_number 4;
ENm005.contig3	ExonAligner	CDS	140746	140884	.	-	0	gene_id "AP000275.61-007"; transcript_id "AP000275.61-007"; exon_number 5;
ENm005.contig3	ExonAligner	CDS	151725	152489	.	-	0	gene_id "AP000275.63-004"; transcript_id "AP000275.63-004"; exon_number 1;
ENm005.contig3	ExonAligner	CDS	155654	155883	.	-	2	gene_id "AP000275.63-004"; transcript_id "AP000275.63-004"; exon_number 2;
ENm005.contig3	ExonAligner	CDS	156750	156858	.	-	0	gene_id "AP000275.63-004"; transcript_id "AP000275.63-004"; exon_number 3;
ENm005.contig3	ExonAligner	CDS	157278	157348	.	-	2	gene_id "AP000275.63-004"; transcript_id "AP000275.63-004"; exon_number 4;
ENm005.contig3	ExonAligner	CDS	159519	159566	.	-	2	gene_id "AP000275.63-004"; transcript_id "AP000275.63-004"; exon_number 6;
ENm005.contig3	ExonAligner	CDS	160613	160651	.	-	2	gene_id "AP000275.63-004"; transcript_id "AP000275.63-004"; exon_number 7;
ENm005.contig3	ExonAligner	CDS	161580	161705	.	-	2	gene_id "AP000275.63-004"; transcript_id "AP000275.63-004"; exon_number 8;
ENm005.contig3	ExonAligner	CDS	162070	162273	.	-	2	gene_id "AP000275.63-004"; transcript_id "AP000275.63-004"; exon_number 9;
ENm005.contig3	ExonAligner	CDS	163586	163742	.	-	0	gene_id "AP000275.63-004"; transcript_id "AP000275.63-004"; exon_number 10;
ENm005.contig3	ExonAligner	CDS	163840	163912	.	-	1	gene_id "AP000275.63-004"; transcript_id "AP000275.63-004"; exon_number 11;
ENm005.contig3	ExonAligner	CDS	164186	164401	.	-	1	gene_id "AP000275.63-004"; transcript_id "AP000275.63-004"; exon_number 12;
ENm005.contig3	ExonAligner	CDS	164839	164956	.	-	2	gene_id "AP000275.63-004"; transcript_id "AP000275.63-004"; exon_number 13;
ENm005.contig3	ExonAligner	CDS	165845	166001	.	-	0	gene_id "AP000275.63-004"; transcript_id "AP000275.63-004"; exon_number 14;
ENm005.contig3	ExonAligner	CDS	167636	167788	.	-	0	gene_id "AP000275.63-004"; transcript_id "AP000275.63-004"; exon_number 15;
ENm005.contig3	ExonAligner	CDS	170289	170481	.	-	1	gene_id "AP000275.63-004"; transcript_id "AP000275.63-004"; exon_number 16;
ENm005.contig3	ExonAligner	CDS	170564	170704	.	-	1	gene_id "AP000275.63-004"; transcript_id "AP000275.63-004"; exon_number 17;
ENm005.contig3	ExonAligner	CDS	170973	171051	.	-	2	gene_id "AP000275.63-004"; transcript_id "AP000275.63-004"; exon_number 18;
ENm005.contig3	ExonAligner	CDS	171421	171606	.	-	2	gene_id "AP000275.63-004"; transcript_id "AP000275.63-004"; exon_number 19;
ENm005.contig3	ExonAligner	CDS	173592	173745	.	-	0	gene_id "AP000275.63-004"; transcript_id "AP000275.63-004"; exon_number 21;
ENm005.contig3	ExonAligner	CDS	176804	176950	.	-	0	gene_id "AP000275.63-004"; transcript_id "AP000275.63-004"; exon_number 22;
ENm005.contig3	ExonAligner	CDS	177909	177984	.	-	1	gene_id "AP000275.63-004"; transcript_id "AP000275.63-004"; exon_number 23;
ENm005.contig3	ExonAligner	CDS	178404	178570	.	-	0	gene_id "AP000275.63-004"; transcript_id "AP000275.63-004"; exon_number 24;
ENm005.contig3	ExonAligner	CDS	179355	179445	.	-	1	gene_id "AP000275.63-004"; transcript_id "AP000275.63-004"; exon_number 25;
ENm005.contig3	ExonAligner	CDS	179539	179594	.	-	0	gene_id "AP000275.63-004"; transcript_id "AP000275.63-004"; exon_number 26;
ENm005.contig3	ExonAligner	CDS	181495	181572	.	-	0	gene_id "AP000275.63-004"; transcript_id "AP000275.63-004"; exon_number 27;
ENm005.contig3	ExonAligner	CDS	184247	184472	.	-	1	gene_id "AP000275.63-004"; transcript_id "AP000275.63-004"; exon_number 28;
ENm005.contig3	ExonAligner	CDS	185009	185276	.	-	2	gene_id "AP000275.63-004"; transcript_id "AP000275.63-004"; exon_number 29;
ENm005.contig3	ExonAligner	CDS	186139	186225	.	-	2	gene_id "AP000275.63-004"; transcript_id "AP000275.63-004"; exon_number 30;
ENm005.contig3	ExonAligner	CDS	195201	195324	.	-	0	gene_id "AP000275.63-004"; transcript_id "AP000275.63-004"; exon_number 31;
ENm005.contig3	ExonAligner	CDS	155024	155044	.	-	0	gene_id "AP000275.63-003"; transcript_id "AP000275.63-003"; exon_number 1;
ENm005.contig3	ExonAligner	CDS	155654	155883	.	-	2	gene_id "AP000275.63-003"; transcript_id "AP000275.63-003"; exon_number 2;
ENm005.contig3	ExonAligner	CDS	156750	156858	.	-	0	gene_id "AP000275.63-003"; transcript_id "AP000275.63-003"; exon_number 3;
ENm005.contig3	ExonAligner	CDS	157278	157348	.	-	2	gene_id "AP000275.63-003"; transcript_id "AP000275.63-003"; exon_number 4;
ENm005.contig3	ExonAligner	CDS	159522	159554	.	-	2	gene_id "AP000275.63-003"; transcript_id "AP000275.63-003"; exon_number 5;
ENm005.contig3	ExonAligner	CDS	160613	160651	.	-	2	gene_id "AP000275.63-003"; transcript_id "AP000275.63-003"; exon_number 6;
ENm005.contig3	ExonAligner	CDS	161580	161644	.	-	1	gene_id "AP000275.63-003"; transcript_id "AP000275.63-003"; exon_number 7;
ENm005.contig3	ExonAligner	CDS	162070	162273	.	-	2	gene_id "AP000275.63-003"; transcript_id "AP000275.63-003"; exon_number 9;
ENm005.contig3	ExonAligner	CDS	163586	163742	.	-	0	gene_id "AP000275.63-003"; transcript_id "AP000275.63-003"; exon_number 10;
ENm005.contig3	ExonAligner	CDS	163840	163912	.	-	1	gene_id "AP000275.63-003"; transcript_id "AP000275.63-003"; exon_number 11;
ENm005.contig3	ExonAligner	CDS	164186	164401	.	-	1	gene_id "AP000275.63-003"; transcript_id "AP000275.63-003"; exon_number 12;
ENm005.contig3	ExonAligner	CDS	164839	164956	.	-	2	gene_id "AP000275.63-003"; transcript_id "AP000275.63-003"; exon_number 13;
ENm005.contig3	ExonAligner	CDS	165845	166001	.	-	0	gene_id "AP000275.63-003"; transcript_id "AP000275.63-003"; exon_number 14;
ENm005.contig3	ExonAligner	CDS	167636	167788	.	-	0	gene_id "AP000275.63-003"; transcript_id "AP000275.63-003"; exon_number 15;
ENm005.contig3	ExonAligner	CDS	170289	170481	.	-	1	gene_id "AP000275.63-003"; transcript_id "AP000275.63-003"; exon_number 16;
ENm005.contig3	ExonAligner	CDS	170564	170704	.	-	1	gene_id "AP000275.63-003"; transcript_id "AP000275.63-003"; exon_number 17;
ENm005.contig3	ExonAligner	CDS	170973	171051	.	-	2	gene_id "AP000275.63-003"; transcript_id "AP000275.63-003"; exon_number 18;
ENm005.contig3	ExonAligner	CDS	171421	171606	.	-	2	gene_id "AP000275.63-003"; transcript_id "AP000275.63-003"; exon_number 19;
ENm005.contig3	ExonAligner	CDS	173592	173745	.	-	0	gene_id "AP000275.63-003"; transcript_id "AP000275.63-003"; exon_number 21;
ENm005.contig3	ExonAligner	CDS	176804	176950	.	-	0	gene_id "AP000275.63-003"; transcript_id "AP000275.63-003"; exon_number 22;
ENm005.contig3	ExonAligner	CDS	177909	177984	.	-	1	gene_id "AP000275.63-003"; transcript_id "AP000275.63-003"; exon_number 23;
ENm005.contig3	ExonAligner	CDS	178404	178570	.	-	0	gene_id "AP000275.63-003"; transcript_id "AP000275.63-003"; exon_number 24;
ENm005.contig3	ExonAligner	CDS	179355	179445	.	-	1	gene_id "AP000275.63-003"; transcript_id "AP000275.63-003"; exon_number 25;
ENm005.contig3	ExonAligner	CDS	179539	179594	.	-	0	gene_id "AP000275.63-003"; transcript_id "AP000275.63-003"; exon_number 26;
ENm005.contig3	ExonAligner	CDS	181495	181572	.	-	0	gene_id "AP000275.63-003"; transcript_id "AP000275.63-003"; exon_number 27;
ENm005.contig3	ExonAligner	CDS	184247	184472	.	-	1	gene_id "AP000275.63-003"; transcript_id "AP000275.63-003"; exon_number 28;
ENm005.contig3	ExonAligner	CDS	185009	185276	.	-	2	gene_id "AP000275.63-003"; transcript_id "AP000275.63-003"; exon_number 29;
ENm005.contig3	ExonAligner	CDS	186139	186225	.	-	2	gene_id "AP000275.63-003"; transcript_id "AP000275.63-003"; exon_number 30;
ENm005.contig3	ExonAligner	CDS	195201	195324	.	-	0	gene_id "AP000275.63-003"; transcript_id "AP000275.63-003"; exon_number 31;
ENm005.contig3	ExonAligner	CDS	155024	155044	.	-	0	gene_id "AP000275.63-001"; transcript_id "AP000275.63-001"; exon_number 1;
ENm005.contig3	ExonAligner	CDS	155654	155883	.	-	2	gene_id "AP000275.63-001"; transcript_id "AP000275.63-001"; exon_number 2;
ENm005.contig3	ExonAligner	CDS	156750	156858	.	-	0	gene_id "AP000275.63-001"; transcript_id "AP000275.63-001"; exon_number 3;
ENm005.contig3	ExonAligner	CDS	157278	157348	.	-	2	gene_id "AP000275.63-001"; transcript_id "AP000275.63-001"; exon_number 4;
ENm005.contig3	ExonAligner	CDS	159522	159554	.	-	2	gene_id "AP000275.63-001"; transcript_id "AP000275.63-001"; exon_number 5;
ENm005.contig3	ExonAligner	CDS	159519	159566	.	-	2	gene_id "AP000275.63-001"; transcript_id "AP000275.63-001"; exon_number 6;
ENm005.contig3	ExonAligner	CDS	160613	160651	.	-	2	gene_id "AP000275.63-001"; transcript_id "AP000275.63-001"; exon_number 7;
ENm005.contig3	ExonAligner	CDS	161580	161705	.	-	2	gene_id "AP000275.63-001"; transcript_id "AP000275.63-001"; exon_number 8;
ENm005.contig3	ExonAligner	CDS	162070	162273	.	-	2	gene_id "AP000275.63-001"; transcript_id "AP000275.63-001"; exon_number 9;
ENm005.contig3	ExonAligner	CDS	163586	163742	.	-	0	gene_id "AP000275.63-001"; transcript_id "AP000275.63-001"; exon_number 10;
ENm005.contig3	ExonAligner	CDS	163840	163912	.	-	1	gene_id "AP000275.63-001"; transcript_id "AP000275.63-001"; exon_number 11;
ENm005.contig3	ExonAligner	CDS	164186	164401	.	-	1	gene_id "AP000275.63-001"; transcript_id "AP000275.63-001"; exon_number 12;
ENm005.contig3	ExonAligner	CDS	164839	164956	.	-	2	gene_id "AP000275.63-001"; transcript_id "AP000275.63-001"; exon_number 13;
ENm005.contig3	ExonAligner	CDS	165845	166001	.	-	0	gene_id "AP000275.63-001"; transcript_id "AP000275.63-001"; exon_number 14;
ENm005.contig3	ExonAligner	CDS	167636	167788	.	-	0	gene_id "AP000275.63-001"; transcript_id "AP000275.63-001"; exon_number 15;
ENm005.contig3	ExonAligner	CDS	170289	170481	.	-	1	gene_id "AP000275.63-001"; transcript_id "AP000275.63-001"; exon_number 16;
ENm005.contig3	ExonAligner	CDS	170564	170704	.	-	1	gene_id "AP000275.63-001"; transcript_id "AP000275.63-001"; exon_number 17;
ENm005.contig3	ExonAligner	CDS	170973	171051	.	-	2	gene_id "AP000275.63-001"; transcript_id "AP000275.63-001"; exon_number 18;
ENm005.contig3	ExonAligner	CDS	171421	171606	.	-	2	gene_id "AP000275.63-001"; transcript_id "AP000275.63-001"; exon_number 19;
ENm005.contig3	ExonAligner	CDS	173592	173745	.	-	0	gene_id "AP000275.63-001"; transcript_id "AP000275.63-001"; exon_number 21;
ENm005.contig3	ExonAligner	CDS	176804	176950	.	-	0	gene_id "AP000275.63-001"; transcript_id "AP000275.63-001"; exon_number 22;
ENm005.contig3	ExonAligner	CDS	177909	177984	.	-	1	gene_id "AP000275.63-001"; transcript_id "AP000275.63-001"; exon_number 23;
ENm005.contig3	ExonAligner	CDS	178404	178570	.	-	0	gene_id "AP000275.63-001"; transcript_id "AP000275.63-001"; exon_number 24;
ENm005.contig3	ExonAligner	CDS	179355	179445	.	-	1	gene_id "AP000275.63-001"; transcript_id "AP000275.63-001"; exon_number 25;
ENm005.contig3	ExonAligner	CDS	179539	179594	.	-	0	gene_id "AP000275.63-001"; transcript_id "AP000275.63-001"; exon_number 26;
ENm005.contig3	ExonAligner	CDS	181495	181572	.	-	0	gene_id "AP000275.63-001"; transcript_id "AP000275.63-001"; exon_number 27;
ENm005.contig3	ExonAligner	CDS	184247	184472	.	-	1	gene_id "AP000275.63-001"; transcript_id "AP000275.63-001"; exon_number 28;
ENm005.contig3	ExonAligner	CDS	185009	185276	.	-	2	gene_id "AP000275.63-001"; transcript_id "AP000275.63-001"; exon_number 29;
ENm005.contig3	ExonAligner	CDS	186139	186225	.	-	2	gene_id "AP000275.63-001"; transcript_id "AP000275.63-001"; exon_number 30;
ENm005.contig3	ExonAligner	CDS	195201	195324	.	-	0	gene_id "AP000275.63-001"; transcript_id "AP000275.63-001"; exon_number 31;
ENm005.contig3	ExonAligner	CDS	156750	156858	.	-	2	gene_id "AP000275.63-008"; transcript_id "AP000275.63-008"; exon_number 2;
ENm005.contig3	ExonAligner	CDS	157278	157348	.	-	1	gene_id "AP000275.63-008"; transcript_id "AP000275.63-008"; exon_number 3;
ENm005.contig3	ExonAligner	CDS	161580	161653	.	-	2	gene_id "AP000275.63-008"; transcript_id "AP000275.63-008"; exon_number 4;
ENm005.contig3	ExonAligner	CDS	170329	170481	.	-	1	gene_id "AP000275.63-002"; transcript_id "AP000275.63-002"; exon_number 1;
ENm005.contig3	ExonAligner	CDS	170564	170704	.	-	1	gene_id "AP000275.63-002"; transcript_id "AP000275.63-002"; exon_number 2;
ENm005.contig3	ExonAligner	CDS	170973	171051	.	-	2	gene_id "AP000275.63-002"; transcript_id "AP000275.63-002"; exon_number 3;
ENm005.contig3	ExonAligner	CDS	171421	171606	.	-	2	gene_id "AP000275.63-002"; transcript_id "AP000275.63-002"; exon_number 4;
ENm005.contig3	ExonAligner	CDS	173592	173754	.	-	0	gene_id "AP000275.63-002"; transcript_id "AP000275.63-002"; exon_number 5;
ENm005.contig3	ExonAligner	CDS	176804	176950	.	-	0	gene_id "AP000275.63-002"; transcript_id "AP000275.63-002"; exon_number 6;
ENm005.contig3	ExonAligner	CDS	177909	177984	.	-	1	gene_id "AP000275.63-002"; transcript_id "AP000275.63-002"; exon_number 7;
ENm005.contig3	ExonAligner	CDS	178404	178570	.	-	0	gene_id "AP000275.63-002"; transcript_id "AP000275.63-002"; exon_number 8;
ENm005.contig3	ExonAligner	CDS	179355	179445	.	-	1	gene_id "AP000275.63-002"; transcript_id "AP000275.63-002"; exon_number 9;
ENm005.contig3	ExonAligner	CDS	179539	179594	.	-	0	gene_id "AP000275.63-002"; transcript_id "AP000275.63-002"; exon_number 10;
ENm005.contig3	ExonAligner	CDS	181495	181572	.	-	0	gene_id "AP000275.63-002"; transcript_id "AP000275.63-002"; exon_number 11;
ENm005.contig3	ExonAligner	CDS	184247	184472	.	-	1	gene_id "AP000275.63-002"; transcript_id "AP000275.63-002"; exon_number 12;
ENm005.contig3	ExonAligner	CDS	185009	185276	.	-	2	gene_id "AP000275.63-002"; transcript_id "AP000275.63-002"; exon_number 13;
ENm005.contig3	ExonAligner	CDS	186139	186225	.	-	2	gene_id "AP000275.63-002"; transcript_id "AP000275.63-002"; exon_number 14;
ENm005.contig3	ExonAligner	CDS	195201	195324	.	-	0	gene_id "AP000275.63-002"; transcript_id "AP000275.63-002"; exon_number 15;
ENm005.contig3	ExonAligner	CDS	210826	210943	.	-	1	gene_id "AP000279.68-001"; transcript_id "AP000279.68-001"; exon_number 1;
ENm005.contig3	ExonAligner	CDS	212157	212311	.	-	0	gene_id "AP000279.68-001"; transcript_id "AP000279.68-001"; exon_number 2;
ENm005.contig3	ExonAligner	CDS	214407	214553	.	-	0	gene_id "AP000279.68-001"; transcript_id "AP000279.68-001"; exon_number 3;
ENm005.contig3	ExonAligner	CDS	215104	215164	.	-	1	gene_id "AP000279.68-001"; transcript_id "AP000279.68-001"; exon_number 4;
ENm005.contig3	ExonAligner	CDS	215692	215762	.	-	0	gene_id "AP000279.68-001"; transcript_id "AP000279.68-001"; exon_number 5;
ENm005.contig3	ExonAligner	CDS	216867	216982	.	-	2	gene_id "AP000279.68-001"; transcript_id "AP000279.68-001"; exon_number 6;
ENm005.contig3	ExonAligner	CDS	217839	217977	.	-	0	gene_id "AP000279.68-001"; transcript_id "AP000279.68-001"; exon_number 7;
ENm005.contig3	ExonAligner	CDS	218248	218441	.	-	2	gene_id "AP000279.68-001"; transcript_id "AP000279.68-001"; exon_number 8;
ENm005.contig3	ExonAligner	CDS	218820	218929	.	-	1	gene_id "AP000279.68-001"; transcript_id "AP000279.68-001"; exon_number 9;
ENm005.contig3	ExonAligner	CDS	220645	220741	.	-	2	gene_id "AP000279.68-001"; transcript_id "AP000279.68-001"; exon_number 10;
ENm005.contig3	ExonAligner	CDS	222492	222609	.	-	0	gene_id "AP000279.68-001"; transcript_id "AP000279.68-001"; exon_number 11;
ENm005.contig3	ExonAligner	CDS	224824	225007	.	-	1	gene_id "AP000279.68-001"; transcript_id "AP000279.68-001"; exon_number 12;
ENm005.contig3	ExonAligner	CDS	226017	226228	.	-	0	gene_id "AP000279.68-001"; transcript_id "AP000279.68-001"; exon_number 13;
ENm005.contig3	ExonAligner	CDS	227354	227451	.	-	2	gene_id "AP000279.68-001"; transcript_id "AP000279.68-001"; exon_number 14;
ENm005.contig3	ExonAligner	CDS	227848	228069	.	-	2	gene_id "AP000279.68-001"; transcript_id "AP000279.68-001"; exon_number 15;
ENm005.contig3	ExonAligner	CDS	230251	230424	.	-	2	gene_id "AP000279.68-001"; transcript_id "AP000279.68-001"; exon_number 16;
ENm005.contig3	ExonAligner	CDS	230517	230642	.	-	2	gene_id "AP000279.68-001"; transcript_id "AP000279.68-001"; exon_number 17;
ENm005.contig3	ExonAligner	CDS	215104	215164	.	-	1	gene_id "AP000279.68-005"; transcript_id "AP000279.68-005"; exon_number 2;
ENm005.contig3	ExonAligner	CDS	215692	215762	.	-	0	gene_id "AP000279.68-005"; transcript_id "AP000279.68-005"; exon_number 3;
ENm005.contig3	ExonAligner	CDS	216867	216982	.	-	2	gene_id "AP000279.68-005"; transcript_id "AP000279.68-005"; exon_number 4;
ENm005.contig3	ExonAligner	CDS	217839	217977	.	-	0	gene_id "AP000279.68-005"; transcript_id "AP000279.68-005"; exon_number 5;
ENm005.contig3	ExonAligner	CDS	218248	218441	.	-	2	gene_id "AP000279.68-005"; transcript_id "AP000279.68-005"; exon_number 6;
ENm005.contig3	ExonAligner	CDS	218820	218929	.	-	1	gene_id "AP000279.68-005"; transcript_id "AP000279.68-005"; exon_number 7;
ENm005.contig3	ExonAligner	CDS	220645	220741	.	-	2	gene_id "AP000279.68-005"; transcript_id "AP000279.68-005"; exon_number 8;
ENm005.contig3	ExonAligner	CDS	222492	222609	.	-	0	gene_id "AP000279.68-005"; transcript_id "AP000279.68-005"; exon_number 9;
ENm005.contig3	ExonAligner	CDS	224824	225007	.	-	1	gene_id "AP000279.68-005"; transcript_id "AP000279.68-005"; exon_number 10;
ENm005.contig3	ExonAligner	CDS	226017	226228	.	-	0	gene_id "AP000279.68-005"; transcript_id "AP000279.68-005"; exon_number 11;
ENm005.contig3	ExonAligner	CDS	227354	227451	.	-	2	gene_id "AP000279.68-005"; transcript_id "AP000279.68-005"; exon_number 12;
ENm005.contig3	ExonAligner	CDS	227848	228069	.	-	2	gene_id "AP000279.68-005"; transcript_id "AP000279.68-005"; exon_number 13;
ENm005.contig3	ExonAligner	CDS	230251	230424	.	-	2	gene_id "AP000279.68-005"; transcript_id "AP000279.68-005"; exon_number 14;
ENm005.contig3	ExonAligner	CDS	230517	230642	.	-	2	gene_id "AP000279.68-005"; transcript_id "AP000279.68-005"; exon_number 15;
ENm005.contig3	ExonAligner	CDS	224824	225007	.	-	1	gene_id "AP000279.68-004"; transcript_id "AP000279.68-004"; exon_number 2;
ENm005.contig3	ExonAligner	CDS	226017	226228	.	-	0	gene_id "AP000279.68-004"; transcript_id "AP000279.68-004"; exon_number 3;
ENm005.contig3	ExonAligner	CDS	227354	227451	.	-	2	gene_id "AP000279.68-004"; transcript_id "AP000279.68-004"; exon_number 4;
ENm005.contig3	ExonAligner	CDS	227848	228069	.	-	2	gene_id "AP000279.68-004"; transcript_id "AP000279.68-004"; exon_number 5;
ENm005.contig3	ExonAligner	CDS	230251	230424	.	-	2	gene_id "AP000279.68-004"; transcript_id "AP000279.68-004"; exon_number 6;
ENm005.contig3	ExonAligner	CDS	230517	230642	.	-	2	gene_id "AP000279.68-004"; transcript_id "AP000279.68-004"; exon_number 7;
ENm005.contig2	ExonAligner	CDS	7645	7845	.	-	0	gene_id "AP000302.60-006"; transcript_id "AP000302.60-006"; exon_number 1;
ENm005.contig2	ExonAligner	CDS	7952	8067	.	-	2	gene_id "AP000302.60-006"; transcript_id "AP000302.60-006"; exon_number 2;
ENm005.contig2	ExonAligner	CDS	8288	8429	.	-	0	gene_id "AP000302.60-006"; transcript_id "AP000302.60-006"; exon_number 3;
ENm005.contig2	ExonAligner	CDS	8548	8678	.	-	2	gene_id "AP000302.60-006"; transcript_id "AP000302.60-006"; exon_number 4;
ENm005.contig2	ExonAligner	CDS	8977	9108	.	-	2	gene_id "AP000302.60-006"; transcript_id "AP000302.60-006"; exon_number 5;
ENm005.contig2	ExonAligner	CDS	9485	9682	.	-	2	gene_id "AP000302.60-006"; transcript_id "AP000302.60-006"; exon_number 6;
ENm005.contig2	ExonAligner	CDS	9883	10029	.	-	2	gene_id "AP000302.60-006"; transcript_id "AP000302.60-006"; exon_number 7;
ENm005.contig2	ExonAligner	CDS	10291	10539	.	-	2	gene_id "AP000302.60-006"; transcript_id "AP000302.60-006"; exon_number 8;
ENm005.contig2	ExonAligner	CDS	11138	11330	.	-	0	gene_id "AP000302.60-006"; transcript_id "AP000302.60-006"; exon_number 9;
ENm005.contig2	ExonAligner	CDS	12390	12493	.	-	2	gene_id "AP000302.60-006"; transcript_id "AP000302.60-006"; exon_number 10;
ENm005.contig2	ExonAligner	CDS	13497	13588	.	-	1	gene_id "AP000302.60-006"; transcript_id "AP000302.60-006"; exon_number 11;
ENm005.contig2	ExonAligner	CDS	15667	15898	.	-	2	gene_id "AP000302.60-006"; transcript_id "AP000302.60-006"; exon_number 12;
ENm005.contig2	ExonAligner	CDS	16805	16973	.	-	0	gene_id "AP000302.60-006"; transcript_id "AP000302.60-006"; exon_number 13;
ENm005.contig2	ExonAligner	CDS	17211	17290	.	-	2	gene_id "AP000302.60-006"; transcript_id "AP000302.60-006"; exon_number 14;
ENm005.contig2	ExonAligner	CDS	17670	17751	.	-	0	gene_id "AP000302.60-006"; transcript_id "AP000302.60-006"; exon_number 15;
ENm005.contig2	ExonAligner	CDS	17998	18123	.	-	0	gene_id "AP000302.60-006"; transcript_id "AP000302.60-006"; exon_number 16;
ENm005.contig2	ExonAligner	CDS	18496	18555	.	-	0	gene_id "AP000302.60-006"; transcript_id "AP000302.60-006"; exon_number 17;
ENm005.contig2	ExonAligner	CDS	19443	19554	.	-	1	gene_id "AP000302.60-006"; transcript_id "AP000302.60-006"; exon_number 18;
ENm005.contig2	ExonAligner	CDS	19958	20132	.	-	2	gene_id "AP000302.60-006"; transcript_id "AP000302.60-006"; exon_number 19;
ENm005.contig2	ExonAligner	CDS	20216	20311	.	-	2	gene_id "AP000302.60-006"; transcript_id "AP000302.60-006"; exon_number 20;
ENm005.contig2	ExonAligner	CDS	7645	7845	.	-	0	gene_id "AP000302.60-003"; transcript_id "AP000302.60-003"; exon_number 1;
ENm005.contig2	ExonAligner	CDS	7952	8067	.	-	2	gene_id "AP000302.60-003"; transcript_id "AP000302.60-003"; exon_number 2;
ENm005.contig2	ExonAligner	CDS	8288	8429	.	-	0	gene_id "AP000302.60-003"; transcript_id "AP000302.60-003"; exon_number 3;
ENm005.contig2	ExonAligner	CDS	8548	8678	.	-	2	gene_id "AP000302.60-003"; transcript_id "AP000302.60-003"; exon_number 4;
ENm005.contig2	ExonAligner	CDS	8977	9108	.	-	2	gene_id "AP000302.60-003"; transcript_id "AP000302.60-003"; exon_number 5;
ENm005.contig2	ExonAligner	CDS	9485	9682	.	-	2	gene_id "AP000302.60-003"; transcript_id "AP000302.60-003"; exon_number 6;
ENm005.contig2	ExonAligner	CDS	9883	10029	.	-	2	gene_id "AP000302.60-003"; transcript_id "AP000302.60-003"; exon_number 7;
ENm005.contig2	ExonAligner	CDS	10291	10539	.	-	2	gene_id "AP000302.60-003"; transcript_id "AP000302.60-003"; exon_number 8;
ENm005.contig2	ExonAligner	CDS	11138	11330	.	-	0	gene_id "AP000302.60-003"; transcript_id "AP000302.60-003"; exon_number 9;
ENm005.contig2	ExonAligner	CDS	12390	12493	.	-	2	gene_id "AP000302.60-003"; transcript_id "AP000302.60-003"; exon_number 10;
ENm005.contig2	ExonAligner	CDS	13497	13588	.	-	1	gene_id "AP000302.60-003"; transcript_id "AP000302.60-003"; exon_number 11;
ENm005.contig2	ExonAligner	CDS	15667	15898	.	-	2	gene_id "AP000302.60-003"; transcript_id "AP000302.60-003"; exon_number 12;
ENm005.contig2	ExonAligner	CDS	16805	16973	.	-	0	gene_id "AP000302.60-003"; transcript_id "AP000302.60-003"; exon_number 13;
ENm005.contig2	ExonAligner	CDS	17211	17290	.	-	2	gene_id "AP000302.60-003"; transcript_id "AP000302.60-003"; exon_number 14;
ENm005.contig2	ExonAligner	CDS	17670	17751	.	-	0	gene_id "AP000302.60-003"; transcript_id "AP000302.60-003"; exon_number 15;
ENm005.contig2	ExonAligner	CDS	17998	18123	.	-	0	gene_id "AP000302.60-003"; transcript_id "AP000302.60-003"; exon_number 16;
ENm005.contig2	ExonAligner	CDS	18496	18555	.	-	0	gene_id "AP000302.60-003"; transcript_id "AP000302.60-003"; exon_number 17;
ENm005.contig2	ExonAligner	CDS	19443	19554	.	-	1	gene_id "AP000302.60-003"; transcript_id "AP000302.60-003"; exon_number 18;
ENm005.contig2	ExonAligner	CDS	19958	20132	.	-	2	gene_id "AP000302.60-003"; transcript_id "AP000302.60-003"; exon_number 19;
ENm005.contig2	ExonAligner	CDS	20216	20311	.	-	2	gene_id "AP000302.60-003"; transcript_id "AP000302.60-003"; exon_number 20;
ENm005.contig2	ExonAligner	CDS	7645	7845	.	-	0	gene_id "AP000302.60-001"; transcript_id "AP000302.60-001"; exon_number 1;
ENm005.contig2	ExonAligner	CDS	7952	8067	.	-	2	gene_id "AP000302.60-001"; transcript_id "AP000302.60-001"; exon_number 2;
ENm005.contig2	ExonAligner	CDS	8288	8429	.	-	0	gene_id "AP000302.60-001"; transcript_id "AP000302.60-001"; exon_number 3;
ENm005.contig2	ExonAligner	CDS	8548	8678	.	-	2	gene_id "AP000302.60-001"; transcript_id "AP000302.60-001"; exon_number 4;
ENm005.contig2	ExonAligner	CDS	8977	9108	.	-	2	gene_id "AP000302.60-001"; transcript_id "AP000302.60-001"; exon_number 5;
ENm005.contig2	ExonAligner	CDS	9485	9682	.	-	2	gene_id "AP000302.60-001"; transcript_id "AP000302.60-001"; exon_number 6;
ENm005.contig2	ExonAligner	CDS	9883	10029	.	-	2	gene_id "AP000302.60-001"; transcript_id "AP000302.60-001"; exon_number 7;
ENm005.contig2	ExonAligner	CDS	10291	10539	.	-	2	gene_id "AP000302.60-001"; transcript_id "AP000302.60-001"; exon_number 8;
ENm005.contig2	ExonAligner	CDS	11138	11330	.	-	0	gene_id "AP000302.60-001"; transcript_id "AP000302.60-001"; exon_number 9;
ENm005.contig2	ExonAligner	CDS	12390	12493	.	-	2	gene_id "AP000302.60-001"; transcript_id "AP000302.60-001"; exon_number 10;
ENm005.contig2	ExonAligner	CDS	13497	13588	.	-	1	gene_id "AP000302.60-001"; transcript_id "AP000302.60-001"; exon_number 11;
ENm005.contig2	ExonAligner	CDS	15667	15898	.	-	2	gene_id "AP000302.60-001"; transcript_id "AP000302.60-001"; exon_number 12;
ENm005.contig2	ExonAligner	CDS	16805	16973	.	-	0	gene_id "AP000302.60-001"; transcript_id "AP000302.60-001"; exon_number 13;
ENm005.contig2	ExonAligner	CDS	17211	17290	.	-	2	gene_id "AP000302.60-001"; transcript_id "AP000302.60-001"; exon_number 14;
ENm005.contig2	ExonAligner	CDS	17670	17751	.	-	0	gene_id "AP000302.60-001"; transcript_id "AP000302.60-001"; exon_number 15;
ENm005.contig2	ExonAligner	CDS	17998	18123	.	-	0	gene_id "AP000302.60-001"; transcript_id "AP000302.60-001"; exon_number 16;
ENm005.contig2	ExonAligner	CDS	18496	18555	.	-	0	gene_id "AP000302.60-001"; transcript_id "AP000302.60-001"; exon_number 17;
ENm005.contig2	ExonAligner	CDS	19443	19554	.	-	1	gene_id "AP000302.60-001"; transcript_id "AP000302.60-001"; exon_number 18;
ENm005.contig2	ExonAligner	CDS	19958	20132	.	-	2	gene_id "AP000302.60-001"; transcript_id "AP000302.60-001"; exon_number 19;
ENm005.contig2	ExonAligner	CDS	20216	20311	.	-	2	gene_id "AP000302.60-001"; transcript_id "AP000302.60-001"; exon_number 20;
ENm005.contig2	ExonAligner	CDS	15663	15898	.	-	2	gene_id "AP000302.60-004"; transcript_id "AP000302.60-004"; exon_number 1;
ENm005.contig2	ExonAligner	CDS	16805	16973	.	-	0	gene_id "AP000302.60-004"; transcript_id "AP000302.60-004"; exon_number 2;
ENm005.contig2	ExonAligner	CDS	17211	17290	.	-	2	gene_id "AP000302.60-004"; transcript_id "AP000302.60-004"; exon_number 3;
ENm005.contig2	ExonAligner	CDS	17670	17751	.	-	0	gene_id "AP000302.60-004"; transcript_id "AP000302.60-004"; exon_number 4;
ENm005.contig2	ExonAligner	CDS	17998	18123	.	-	0	gene_id "AP000302.60-004"; transcript_id "AP000302.60-004"; exon_number 5;
ENm005.contig2	ExonAligner	CDS	18496	18555	.	-	0	gene_id "AP000302.60-004"; transcript_id "AP000302.60-004"; exon_number 6;
ENm005.contig2	ExonAligner	CDS	19443	19554	.	-	1	gene_id "AP000302.60-004"; transcript_id "AP000302.60-004"; exon_number 7;
ENm005.contig2	ExonAligner	CDS	19958	20132	.	-	2	gene_id "AP000302.60-004"; transcript_id "AP000302.60-004"; exon_number 8;
ENm005.contig2	ExonAligner	CDS	20216	20311	.	-	2	gene_id "AP000302.60-004"; transcript_id "AP000302.60-004"; exon_number 9;
ENm005.contig2	ExonAligner	CDS	17998	18123	.	-	0	gene_id "AP000302.60-007"; transcript_id "AP000302.60-007"; exon_number 1;
ENm005.contig2	ExonAligner	CDS	18496	18555	.	-	0	gene_id "AP000302.60-007"; transcript_id "AP000302.60-007"; exon_number 2;
ENm005.contig2	ExonAligner	CDS	19443	19554	.	-	1	gene_id "AP000302.60-007"; transcript_id "AP000302.60-007"; exon_number 3;
ENm005.contig2	ExonAligner	CDS	19958	20132	.	-	2	gene_id "AP000302.60-007"; transcript_id "AP000302.60-007"; exon_number 4;
ENm005.contig2	ExonAligner	CDS	20216	20311	.	-	2	gene_id "AP000302.60-007"; transcript_id "AP000302.60-007"; exon_number 5;
ENm005.contig2	ExonAligner	CDS	18023	18123	.	-	0	gene_id "AP000302.60-009"; transcript_id "AP000302.60-009"; exon_number 1;
ENm005.contig2	ExonAligner	CDS	18496	18555	.	-	0	gene_id "AP000302.60-009"; transcript_id "AP000302.60-009"; exon_number 2;
ENm005.contig2	ExonAligner	CDS	19443	19554	.	-	1	gene_id "AP000302.60-009"; transcript_id "AP000302.60-009"; exon_number 3;
ENm005.contig2	ExonAligner	CDS	19958	20132	.	-	2	gene_id "AP000302.60-009"; transcript_id "AP000302.60-009"; exon_number 4;
ENm005.contig2	ExonAligner	CDS	20216	20311	.	-	2	gene_id "AP000302.60-009"; transcript_id "AP000302.60-009"; exon_number 5;
ENm005.contig2	ExonAligner	CDS	19958	20132	.	-	2	gene_id "AP000302.60-008"; transcript_id "AP000302.60-008"; exon_number 1;
ENm005.contig2	ExonAligner	CDS	20216	20311	.	-	2	gene_id "AP000302.60-008"; transcript_id "AP000302.60-008"; exon_number 2;
ENm005.contig2	ExonAligner	CDS	19963	20132	.	-	2	gene_id "AP000302.60-010"; transcript_id "AP000302.60-010"; exon_number 1;
ENm005.contig2	ExonAligner	CDS	20216	20311	.	-	2	gene_id "AP000302.60-010"; transcript_id "AP000302.60-010"; exon_number 2;
ENm005.contig4	ExonAligner	CDS	6344	6423	.	+	0	gene_id "AP000304.8-001"; transcript_id "AP000304.8-001"; exon_number 1;
ENm005.contig4	ExonAligner	CDS	27336	34908	.	+	2	gene_id "AP000304.8-001"; transcript_id "AP000304.8-001"; exon_number 3;
ENm005.contig4	ExonAligner	CDS	37469	37635	.	+	2	gene_id "AP000304.8-001"; transcript_id "AP000304.8-001"; exon_number 4;
ENm005.contig4	ExonAligner	CDS	38466	38612	.	+	0	gene_id "AP000304.8-001"; transcript_id "AP000304.8-001"; exon_number 5;
ENm005.contig4	ExonAligner	CDS	41471	41650	.	+	0	gene_id "AP000304.8-001"; transcript_id "AP000304.8-001"; exon_number 6;
ENm005.contig4	ExonAligner	CDS	52955	53065	.	+	0	gene_id "AP000304.8-001"; transcript_id "AP000304.8-001"; exon_number 7;
ENm005.contig4	ExonAligner	CDS	57954	58070	.	+	0	gene_id "AP000304.8-001"; transcript_id "AP000304.8-001"; exon_number 8;
ENm005.contig4	ExonAligner	CDS	60107	60254	.	+	0	gene_id "AP000304.8-001"; transcript_id "AP000304.8-001"; exon_number 9;
ENm005.contig4	ExonAligner	CDS	62757	62816	.	+	2	gene_id "AP000304.8-001"; transcript_id "AP000304.8-001"; exon_number 10;
ENm005.contig4	ExonAligner	CDS	63139	63254	.	+	2	gene_id "AP000304.8-001"; transcript_id "AP000304.8-001"; exon_number 11;
ENm005.contig4	ExonAligner	CDS	6344	6423	.	+	0	gene_id "AP000304.8-002"; transcript_id "AP000304.8-002"; exon_number 1;
ENm005.contig4	ExonAligner	CDS	36358	36518	.	+	1	gene_id "AP000304.8-002"; transcript_id "AP000304.8-002"; exon_number 2;
ENm005.contig4	ExonAligner	CDS	37469	37635	.	+	2	gene_id "AP000304.8-002"; transcript_id "AP000304.8-002"; exon_number 3;
ENm005.contig4	ExonAligner	CDS	38466	38612	.	+	0	gene_id "AP000304.8-002"; transcript_id "AP000304.8-002"; exon_number 4;
ENm005.contig4	ExonAligner	CDS	41471	41650	.	+	0	gene_id "AP000304.8-002"; transcript_id "AP000304.8-002"; exon_number 5;
ENm005.contig4	ExonAligner	CDS	52955	53065	.	+	0	gene_id "AP000304.8-002"; transcript_id "AP000304.8-002"; exon_number 6;
ENm005.contig4	ExonAligner	CDS	57954	58070	.	+	0	gene_id "AP000304.8-002"; transcript_id "AP000304.8-002"; exon_number 7;
ENm005.contig4	ExonAligner	CDS	60107	60254	.	+	0	gene_id "AP000304.8-002"; transcript_id "AP000304.8-002"; exon_number 8;
ENm005.contig4	ExonAligner	CDS	62757	62816	.	+	2	gene_id "AP000304.8-002"; transcript_id "AP000304.8-002"; exon_number 9;
ENm005.contig4	ExonAligner	CDS	63139	63254	.	+	2	gene_id "AP000304.8-002"; transcript_id "AP000304.8-002"; exon_number 10;
ENm005.contig4	ExonAligner	CDS	6344	6423	.	+	0	gene_id "AP000304.8-003"; transcript_id "AP000304.8-003"; exon_number 1;
ENm005.contig4	ExonAligner	CDS	36358	36518	.	+	1	gene_id "AP000304.8-003"; transcript_id "AP000304.8-003"; exon_number 2;
ENm005.contig4	ExonAligner	CDS	27336	34908	.	+	2	gene_id "AP000304.8-003"; transcript_id "AP000304.8-003"; exon_number 3;
ENm005.contig4	ExonAligner	CDS	37469	37635	.	+	2	gene_id "AP000304.8-003"; transcript_id "AP000304.8-003"; exon_number 4;
ENm005.contig4	ExonAligner	CDS	38466	38612	.	+	0	gene_id "AP000304.8-003"; transcript_id "AP000304.8-003"; exon_number 5;
ENm005.contig4	ExonAligner	CDS	41471	41650	.	+	0	gene_id "AP000304.8-003"; transcript_id "AP000304.8-003"; exon_number 6;
ENm005.contig4	ExonAligner	CDS	68047	68181	.	-	0	gene_id "AP000304.9-008"; transcript_id "AP000304.9-008"; exon_number 1;
ENm005.contig4	ExonAligner	CDS	68721	68927	.	-	0	gene_id "AP000304.9-008"; transcript_id "AP000304.9-008"; exon_number 2;
ENm005.contig4	ExonAligner	CDS	70223	70421	.	-	1	gene_id "AP000304.9-008"; transcript_id "AP000304.9-008"; exon_number 3;
ENm005.contig4	ExonAligner	CDS	70814	70912	.	-	1	gene_id "AP000304.9-008"; transcript_id "AP000304.9-008"; exon_number 4;
ENm005.contig4	ExonAligner	CDS	71928	72006	.	-	2	gene_id "AP000304.9-008"; transcript_id "AP000304.9-008"; exon_number 5;
ENm005.contig4	ExonAligner	CDS	72174	72352	.	-	1	gene_id "AP000304.9-008"; transcript_id "AP000304.9-008"; exon_number 6;
ENm005.contig4	ExonAligner	CDS	72490	72629	.	-	0	gene_id "AP000304.9-008"; transcript_id "AP000304.9-008"; exon_number 7;
ENm005.contig4	ExonAligner	CDS	72753	72953	.	-	0	gene_id "AP000304.9-008"; transcript_id "AP000304.9-008"; exon_number 8;
ENm005.contig4	ExonAligner	CDS	75414	75494	.	-	0	gene_id "AP000304.9-008"; transcript_id "AP000304.9-008"; exon_number 9;
ENm005.contig4	ExonAligner	CDS	76108	76401	.	-	0	gene_id "AP000304.9-008"; transcript_id "AP000304.9-008"; exon_number 10;
ENm005.contig4	ExonAligner	CDS	68047	68181	.	-	0	gene_id "AP000304.9-001"; transcript_id "AP000304.9-001"; exon_number 1;
ENm005.contig4	ExonAligner	CDS	68721	68927	.	-	0	gene_id "AP000304.9-001"; transcript_id "AP000304.9-001"; exon_number 2;
ENm005.contig4	ExonAligner	CDS	70223	70421	.	-	1	gene_id "AP000304.9-001"; transcript_id "AP000304.9-001"; exon_number 3;
ENm005.contig4	ExonAligner	CDS	70814	70912	.	-	1	gene_id "AP000304.9-001"; transcript_id "AP000304.9-001"; exon_number 4;
ENm005.contig4	ExonAligner	CDS	71928	72006	.	-	2	gene_id "AP000304.9-001"; transcript_id "AP000304.9-001"; exon_number 5;
ENm005.contig4	ExonAligner	CDS	72174	72352	.	-	1	gene_id "AP000304.9-001"; transcript_id "AP000304.9-001"; exon_number 6;
ENm005.contig4	ExonAligner	CDS	72493	72665	.	-	0	gene_id "AP000304.9-001"; transcript_id "AP000304.9-001"; exon_number 7;
ENm005.contig4	ExonAligner	CDS	72753	72953	.	-	0	gene_id "AP000304.9-001"; transcript_id "AP000304.9-001"; exon_number 8;
ENm005.contig4	ExonAligner	CDS	75414	75494	.	-	0	gene_id "AP000304.9-001"; transcript_id "AP000304.9-001"; exon_number 9;
ENm005.contig4	ExonAligner	CDS	76108	76401	.	-	0	gene_id "AP000304.9-001"; transcript_id "AP000304.9-001"; exon_number 10;
ENm005.contig4	ExonAligner	CDS	68721	68927	.	-	1	gene_id "AP000304.9-002"; transcript_id "AP000304.9-002"; exon_number 2;
ENm005.contig4	ExonAligner	CDS	70223	70421	.	-	2	gene_id "AP000304.9-002"; transcript_id "AP000304.9-002"; exon_number 3;
ENm005.contig4	ExonAligner	CDS	70814	70912	.	-	2	gene_id "AP000304.9-002"; transcript_id "AP000304.9-002"; exon_number 4;
ENm005.contig4	ExonAligner	CDS	71928	72006	.	-	0	gene_id "AP000304.9-002"; transcript_id "AP000304.9-002"; exon_number 5;
ENm005.contig4	ExonAligner	CDS	72174	72352	.	-	2	gene_id "AP000304.9-002"; transcript_id "AP000304.9-002"; exon_number 6;
ENm005.contig4	ExonAligner	CDS	72493	72665	.	-	1	gene_id "AP000304.9-002"; transcript_id "AP000304.9-002"; exon_number 7;
ENm005.contig4	ExonAligner	CDS	72753	72953	.	-	1	gene_id "AP000304.9-002"; transcript_id "AP000304.9-002"; exon_number 8;
ENm005.contig4	ExonAligner	CDS	68890	68927	.	-	2	gene_id "AP000304.9-009"; transcript_id "AP000304.9-009"; exon_number 1;
ENm005.contig4	ExonAligner	CDS	70223	70421	.	-	0	gene_id "AP000304.9-009"; transcript_id "AP000304.9-009"; exon_number 2;
ENm005.contig4	ExonAligner	CDS	70814	70912	.	-	0	gene_id "AP000304.9-009"; transcript_id "AP000304.9-009"; exon_number 3;
ENm005.contig4	ExonAligner	CDS	72493	72665	.	-	2	gene_id "AP000304.9-009"; transcript_id "AP000304.9-009"; exon_number 4;
ENm005.contig4	ExonAligner	CDS	72753	72933	.	-	2	gene_id "AP000304.9-009"; transcript_id "AP000304.9-009"; exon_number 5;
ENm005.contig4	ExonAligner	CDS	95950	96049	.	+	1	gene_id "AP000304.10-001"; transcript_id "AP000304.10-001"; exon_number 1;
ENm005.contig4	ExonAligner	CDS	91794	91899	.	+	0	gene_id "AP000304.10-001"; transcript_id "AP000304.10-001"; exon_number 3;
ENm005.contig4	ExonAligner	CDS	90924	91036	.	+	2	gene_id "AP000304.10-001"; transcript_id "AP000304.10-001"; exon_number 4;
ENm005.contig4	ExonAligner	CDS	88090	88223	.	+	2	gene_id "AP000304.10-001"; transcript_id "AP000304.10-001"; exon_number 7;
ENm005.contig4	ExonAligner	CDS	86602	86646	.	+	2	gene_id "AP000304.10-001"; transcript_id "AP000304.10-001"; exon_number 9;
ENm005.contig4	ExonAligner	CDS	85369	85441	.	+	0	gene_id "AP000304.10-001"; transcript_id "AP000304.10-001"; exon_number 10;
ENm005.contig4	ExonAligner	CDS	84801	84878	.	+	0	gene_id "AP000304.10-001"; transcript_id "AP000304.10-001"; exon_number 11;
ENm005.contig4	ExonAligner	CDS	95950	96049	.	+	1	gene_id "AP000304.10-007"; transcript_id "AP000304.10-007"; exon_number 1;
ENm005.contig4	ExonAligner	CDS	91794	91899	.	+	0	gene_id "AP000304.10-007"; transcript_id "AP000304.10-007"; exon_number 3;
ENm005.contig4	ExonAligner	CDS	90924	91036	.	+	2	gene_id "AP000304.10-007"; transcript_id "AP000304.10-007"; exon_number 4;
ENm005.contig4	ExonAligner	CDS	88090	88223	.	+	2	gene_id "AP000304.10-007"; transcript_id "AP000304.10-007"; exon_number 7;
ENm005.contig4	ExonAligner	CDS	85369	85441	.	+	0	gene_id "AP000304.10-007"; transcript_id "AP000304.10-007"; exon_number 9;
ENm005.contig4	ExonAligner	CDS	84801	84878	.	+	0	gene_id "AP000304.10-007"; transcript_id "AP000304.10-007"; exon_number 10;
ENm005.contig4	ExonAligner	CDS	91794	91899	.	+	0	gene_id "AP000304.10-002"; transcript_id "AP000304.10-002"; exon_number 3;
ENm005.contig4	ExonAligner	CDS	90924	91036	.	+	2	gene_id "AP000304.10-002"; transcript_id "AP000304.10-002"; exon_number 4;
ENm005.contig4	ExonAligner	CDS	88090	88223	.	+	2	gene_id "AP000304.10-002"; transcript_id "AP000304.10-002"; exon_number 7;
ENm005.contig4	ExonAligner	CDS	86602	86646	.	+	2	gene_id "AP000304.10-002"; transcript_id "AP000304.10-002"; exon_number 9;
ENm005.contig4	ExonAligner	CDS	85369	85441	.	+	0	gene_id "AP000304.10-002"; transcript_id "AP000304.10-002"; exon_number 10;
ENm005.contig4	ExonAligner	CDS	84801	84878	.	+	0	gene_id "AP000304.10-002"; transcript_id "AP000304.10-002"; exon_number 11;
ENm005.contig4	ExonAligner	CDS	88718	88792	.	+	0	gene_id "AP000304.10-013"; transcript_id "AP000304.10-013"; exon_number 1;
ENm005.contig4	ExonAligner	CDS	88165	88298	.	+	2	gene_id "AP000304.10-013"; transcript_id "AP000304.10-013"; exon_number 2;
ENm005.contig4	ExonAligner	CDS	86677	86721	.	+	2	gene_id "AP000304.10-013"; transcript_id "AP000304.10-013"; exon_number 4;
ENm005.contig4	ExonAligner	CDS	85444	85516	.	+	0	gene_id "AP000304.10-013"; transcript_id "AP000304.10-013"; exon_number 5;
ENm005.contig4	ExonAligner	CDS	84876	84953	.	+	0	gene_id "AP000304.10-013"; transcript_id "AP000304.10-013"; exon_number 6;
ENm005.contig4	ExonAligner	CDS	83247	83312	.	+	0	gene_id "AP000304.10-013"; transcript_id "AP000304.10-013"; exon_number 7;
ENm005.contig4	ExonAligner	CDS	120867	120894	.	+	0	gene_id "AP000313.6-020"; transcript_id "AP000313.6-020"; exon_number 1;
ENm005.contig4	ExonAligner	CDS	122939	123031	.	+	2	gene_id "AP000313.6-020"; transcript_id "AP000313.6-020"; exon_number 2;
ENm005.contig4	ExonAligner	CDS	124610	124673	.	+	2	gene_id "AP000313.6-020"; transcript_id "AP000313.6-020"; exon_number 3;
ENm005.contig4	ExonAligner	CDS	130185	130363	.	+	1	gene_id "AP000313.6-020"; transcript_id "AP000313.6-020"; exon_number 4;
ENm005.contig4	ExonAligner	CDS	131469	131531	.	+	2	gene_id "AP000313.6-020"; transcript_id "AP000313.6-020"; exon_number 5;
ENm005.contig4	ExonAligner	CDS	137150	137240	.	+	2	gene_id "AP000313.6-020"; transcript_id "AP000313.6-020"; exon_number 6;
ENm005.contig4	ExonAligner	CDS	138551	138645	.	+	1	gene_id "AP000313.6-020"; transcript_id "AP000313.6-020"; exon_number 7;
ENm005.contig4	ExonAligner	CDS	139460	139517	.	+	2	gene_id "AP000313.6-020"; transcript_id "AP000313.6-020"; exon_number 8;
ENm005.contig4	ExonAligner	CDS	140056	140193	.	+	1	gene_id "AP000313.6-020"; transcript_id "AP000313.6-020"; exon_number 9;
ENm005.contig4	ExonAligner	CDS	141176	141288	.	+	1	gene_id "AP000313.6-020"; transcript_id "AP000313.6-020"; exon_number 10;
ENm005.contig4	ExonAligner	CDS	141435	141691	.	+	2	gene_id "AP000313.6-020"; transcript_id "AP000313.6-020"; exon_number 11;
ENm005.contig4	ExonAligner	CDS	142268	142411	.	+	0	gene_id "AP000313.6-020"; transcript_id "AP000313.6-020"; exon_number 12;
ENm005.contig4	ExonAligner	CDS	143670	143804	.	+	0	gene_id "AP000313.6-020"; transcript_id "AP000313.6-020"; exon_number 13;
ENm005.contig4	ExonAligner	CDS	144592	144679	.	+	0	gene_id "AP000313.6-020"; transcript_id "AP000313.6-020"; exon_number 14;
ENm005.contig4	ExonAligner	CDS	146233	146372	.	+	2	gene_id "AP000313.6-020"; transcript_id "AP000313.6-020"; exon_number 15;
ENm005.contig4	ExonAligner	CDS	147211	147282	.	+	0	gene_id "AP000313.6-020"; transcript_id "AP000313.6-020"; exon_number 16;
ENm005.contig4	ExonAligner	CDS	120867	120894	.	+	0	gene_id "AP000313.6-001"; transcript_id "AP000313.6-001"; exon_number 1;
ENm005.contig4	ExonAligner	CDS	122939	123031	.	+	2	gene_id "AP000313.6-001"; transcript_id "AP000313.6-001"; exon_number 2;
ENm005.contig4	ExonAligner	CDS	124610	124673	.	+	2	gene_id "AP000313.6-001"; transcript_id "AP000313.6-001"; exon_number 3;
ENm005.contig4	ExonAligner	CDS	130185	130363	.	+	1	gene_id "AP000313.6-001"; transcript_id "AP000313.6-001"; exon_number 4;
ENm005.contig4	ExonAligner	CDS	131358	131531	.	+	2	gene_id "AP000313.6-001"; transcript_id "AP000313.6-001"; exon_number 5;
ENm005.contig4	ExonAligner	CDS	137150	137240	.	+	2	gene_id "AP000313.6-001"; transcript_id "AP000313.6-001"; exon_number 6;
ENm005.contig4	ExonAligner	CDS	138551	138645	.	+	1	gene_id "AP000313.6-001"; transcript_id "AP000313.6-001"; exon_number 7;
ENm005.contig4	ExonAligner	CDS	139460	139517	.	+	2	gene_id "AP000313.6-001"; transcript_id "AP000313.6-001"; exon_number 8;
ENm005.contig4	ExonAligner	CDS	140056	140193	.	+	1	gene_id "AP000313.6-001"; transcript_id "AP000313.6-001"; exon_number 9;
ENm005.contig4	ExonAligner	CDS	141176	141288	.	+	1	gene_id "AP000313.6-001"; transcript_id "AP000313.6-001"; exon_number 10;
ENm005.contig4	ExonAligner	CDS	141435	141691	.	+	2	gene_id "AP000313.6-001"; transcript_id "AP000313.6-001"; exon_number 11;
ENm005.contig4	ExonAligner	CDS	142268	142411	.	+	0	gene_id "AP000313.6-001"; transcript_id "AP000313.6-001"; exon_number 12;
ENm005.contig4	ExonAligner	CDS	143670	143804	.	+	0	gene_id "AP000313.6-001"; transcript_id "AP000313.6-001"; exon_number 13;
ENm005.contig4	ExonAligner	CDS	144592	144679	.	+	0	gene_id "AP000313.6-001"; transcript_id "AP000313.6-001"; exon_number 14;
ENm005.contig4	ExonAligner	CDS	146233	146372	.	+	2	gene_id "AP000313.6-001"; transcript_id "AP000313.6-001"; exon_number 15;
ENm005.contig4	ExonAligner	CDS	147214	147335	.	+	0	gene_id "AP000313.6-001"; transcript_id "AP000313.6-001"; exon_number 16;
ENm005.contig4	ExonAligner	CDS	147639	147847	.	+	1	gene_id "AP000313.6-001"; transcript_id "AP000313.6-001"; exon_number 17;
ENm005.contig4	ExonAligner	CDS	148466	148578	.	+	2	gene_id "AP000313.6-001"; transcript_id "AP000313.6-001"; exon_number 18;
ENm005.contig4	ExonAligner	CDS	149821	150053	.	+	0	gene_id "AP000313.6-001"; transcript_id "AP000313.6-001"; exon_number 20;
ENm005.contig4	ExonAligner	CDS	151039	151192	.	+	1	gene_id "AP000313.6-001"; transcript_id "AP000313.6-001"; exon_number 21;
ENm005.contig4	ExonAligner	CDS	151519	151724	.	+	0	gene_id "AP000313.6-001"; transcript_id "AP000313.6-001"; exon_number 22;
ENm005.contig4	ExonAligner	CDS	153274	153350	.	+	1	gene_id "AP000313.6-001"; transcript_id "AP000313.6-001"; exon_number 23;
ENm005.contig4	ExonAligner	CDS	154680	154846	.	+	2	gene_id "AP000313.6-001"; transcript_id "AP000313.6-001"; exon_number 24;
ENm005.contig4	ExonAligner	CDS	155440	155479	.	+	0	gene_id "AP000313.6-001"; transcript_id "AP000313.6-001"; exon_number 25;
ENm005.contig4	ExonAligner	CDS	155649	155764	.	+	2	gene_id "AP000313.6-001"; transcript_id "AP000313.6-001"; exon_number 26;
ENm005.contig4	ExonAligner	CDS	156875	156986	.	+	0	gene_id "AP000313.6-001"; transcript_id "AP000313.6-001"; exon_number 27;
ENm005.contig4	ExonAligner	CDS	158615	158806	.	+	2	gene_id "AP000313.6-001"; transcript_id "AP000313.6-001"; exon_number 28;
ENm005.contig4	ExonAligner	CDS	168368	168489	.	+	2	gene_id "AP000313.6-001"; transcript_id "AP000313.6-001"; exon_number 29;
ENm005.contig4	ExonAligner	CDS	171202	171308	.	+	0	gene_id "AP000313.6-001"; transcript_id "AP000313.6-001"; exon_number 30;
ENm005.contig4	ExonAligner	CDS	171522	171705	.	+	1	gene_id "AP000313.6-001"; transcript_id "AP000313.6-001"; exon_number 31;
ENm005.contig4	ExonAligner	CDS	172860	172958	.	+	0	gene_id "AP000313.6-001"; transcript_id "AP000313.6-001"; exon_number 32;
ENm005.contig4	ExonAligner	CDS	173192	173359	.	+	0	gene_id "AP000313.6-001"; transcript_id "AP000313.6-001"; exon_number 33;
ENm005.contig4	ExonAligner	CDS	174443	174655	.	+	0	gene_id "AP000313.6-001"; transcript_id "AP000313.6-001"; exon_number 34;
ENm005.contig4	ExonAligner	CDS	174936	175057	.	+	0	gene_id "AP000313.6-001"; transcript_id "AP000313.6-001"; exon_number 35;
ENm005.contig4	ExonAligner	CDS	175303	175385	.	+	1	gene_id "AP000313.6-001"; transcript_id "AP000313.6-001"; exon_number 36;
ENm005.contig4	ExonAligner	CDS	120867	120894	.	+	0	gene_id "AP000313.6-002"; transcript_id "AP000313.6-002"; exon_number 1;
ENm005.contig4	ExonAligner	CDS	122939	123031	.	+	2	gene_id "AP000313.6-002"; transcript_id "AP000313.6-002"; exon_number 2;
ENm005.contig4	ExonAligner	CDS	124610	124673	.	+	2	gene_id "AP000313.6-002"; transcript_id "AP000313.6-002"; exon_number 3;
ENm005.contig4	ExonAligner	CDS	130185	130363	.	+	1	gene_id "AP000313.6-002"; transcript_id "AP000313.6-002"; exon_number 4;
ENm005.contig4	ExonAligner	CDS	131358	131531	.	+	2	gene_id "AP000313.6-002"; transcript_id "AP000313.6-002"; exon_number 5;
ENm005.contig4	ExonAligner	CDS	137150	137240	.	+	2	gene_id "AP000313.6-002"; transcript_id "AP000313.6-002"; exon_number 6;
ENm005.contig4	ExonAligner	CDS	138551	138645	.	+	1	gene_id "AP000313.6-002"; transcript_id "AP000313.6-002"; exon_number 7;
ENm005.contig4	ExonAligner	CDS	139460	139517	.	+	2	gene_id "AP000313.6-002"; transcript_id "AP000313.6-002"; exon_number 8;
ENm005.contig4	ExonAligner	CDS	140056	140193	.	+	1	gene_id "AP000313.6-002"; transcript_id "AP000313.6-002"; exon_number 9;
ENm005.contig4	ExonAligner	CDS	141176	141288	.	+	1	gene_id "AP000313.6-002"; transcript_id "AP000313.6-002"; exon_number 10;
ENm005.contig4	ExonAligner	CDS	141435	141691	.	+	2	gene_id "AP000313.6-002"; transcript_id "AP000313.6-002"; exon_number 11;
ENm005.contig4	ExonAligner	CDS	142268	142411	.	+	0	gene_id "AP000313.6-002"; transcript_id "AP000313.6-002"; exon_number 12;
ENm005.contig4	ExonAligner	CDS	143670	143804	.	+	0	gene_id "AP000313.6-002"; transcript_id "AP000313.6-002"; exon_number 13;
ENm005.contig4	ExonAligner	CDS	144592	144679	.	+	0	gene_id "AP000313.6-002"; transcript_id "AP000313.6-002"; exon_number 14;
ENm005.contig4	ExonAligner	CDS	146233	146372	.	+	2	gene_id "AP000313.6-002"; transcript_id "AP000313.6-002"; exon_number 15;
ENm005.contig4	ExonAligner	CDS	147214	147335	.	+	0	gene_id "AP000313.6-002"; transcript_id "AP000313.6-002"; exon_number 16;
ENm005.contig4	ExonAligner	CDS	147639	147847	.	+	1	gene_id "AP000313.6-002"; transcript_id "AP000313.6-002"; exon_number 17;
ENm005.contig4	ExonAligner	CDS	148466	148578	.	+	2	gene_id "AP000313.6-002"; transcript_id "AP000313.6-002"; exon_number 18;
ENm005.contig4	ExonAligner	CDS	149821	150053	.	+	0	gene_id "AP000313.6-002"; transcript_id "AP000313.6-002"; exon_number 20;
ENm005.contig4	ExonAligner	CDS	151039	151192	.	+	1	gene_id "AP000313.6-002"; transcript_id "AP000313.6-002"; exon_number 21;
ENm005.contig4	ExonAligner	CDS	151519	151724	.	+	0	gene_id "AP000313.6-002"; transcript_id "AP000313.6-002"; exon_number 22;
ENm005.contig4	ExonAligner	CDS	153274	153350	.	+	1	gene_id "AP000313.6-002"; transcript_id "AP000313.6-002"; exon_number 23;
ENm005.contig4	ExonAligner	CDS	154680	154846	.	+	2	gene_id "AP000313.6-002"; transcript_id "AP000313.6-002"; exon_number 24;
ENm005.contig4	ExonAligner	CDS	155440	155479	.	+	0	gene_id "AP000313.6-002"; transcript_id "AP000313.6-002"; exon_number 25;
ENm005.contig4	ExonAligner	CDS	155649	155764	.	+	2	gene_id "AP000313.6-002"; transcript_id "AP000313.6-002"; exon_number 26;
ENm005.contig4	ExonAligner	CDS	156875	156986	.	+	0	gene_id "AP000313.6-002"; transcript_id "AP000313.6-002"; exon_number 27;
ENm005.contig4	ExonAligner	CDS	158615	158806	.	+	2	gene_id "AP000313.6-002"; transcript_id "AP000313.6-002"; exon_number 28;
ENm005.contig4	ExonAligner	CDS	137150	137240	.	+	2	gene_id "AP000313.6-014"; transcript_id "AP000313.6-014"; exon_number 2;
ENm005.contig4	ExonAligner	CDS	138551	138645	.	+	1	gene_id "AP000313.6-014"; transcript_id "AP000313.6-014"; exon_number 3;
ENm005.contig4	ExonAligner	CDS	139460	139517	.	+	2	gene_id "AP000313.6-014"; transcript_id "AP000313.6-014"; exon_number 4;
ENm005.contig4	ExonAligner	CDS	140056	140193	.	+	1	gene_id "AP000313.6-014"; transcript_id "AP000313.6-014"; exon_number 5;
ENm005.contig4	ExonAligner	CDS	141176	141288	.	+	1	gene_id "AP000313.6-014"; transcript_id "AP000313.6-014"; exon_number 6;
ENm005.contig4	ExonAligner	CDS	141435	141691	.	+	2	gene_id "AP000313.6-014"; transcript_id "AP000313.6-014"; exon_number 7;
ENm005.contig4	ExonAligner	CDS	142268	142411	.	+	0	gene_id "AP000313.6-014"; transcript_id "AP000313.6-014"; exon_number 8;
ENm005.contig4	ExonAligner	CDS	143670	143804	.	+	0	gene_id "AP000313.6-014"; transcript_id "AP000313.6-014"; exon_number 9;
ENm005.contig4	ExonAligner	CDS	144592	144679	.	+	0	gene_id "AP000313.6-014"; transcript_id "AP000313.6-014"; exon_number 10;
ENm005.contig4	ExonAligner	CDS	146233	146372	.	+	2	gene_id "AP000313.6-014"; transcript_id "AP000313.6-014"; exon_number 11;
ENm005.contig4	ExonAligner	CDS	147214	147335	.	+	0	gene_id "AP000313.6-014"; transcript_id "AP000313.6-014"; exon_number 12;
ENm005.contig4	ExonAligner	CDS	147639	147847	.	+	1	gene_id "AP000313.6-014"; transcript_id "AP000313.6-014"; exon_number 13;
ENm005.contig4	ExonAligner	CDS	148466	148578	.	+	2	gene_id "AP000313.6-014"; transcript_id "AP000313.6-014"; exon_number 14;
ENm005.contig4	ExonAligner	CDS	149821	150053	.	+	0	gene_id "AP000313.6-014"; transcript_id "AP000313.6-014"; exon_number 15;
ENm005.contig4	ExonAligner	CDS	151039	151192	.	+	1	gene_id "AP000313.6-014"; transcript_id "AP000313.6-014"; exon_number 16;
ENm005.contig4	ExonAligner	CDS	151519	151724	.	+	0	gene_id "AP000313.6-014"; transcript_id "AP000313.6-014"; exon_number 17;
ENm005.contig4	ExonAligner	CDS	153274	153350	.	+	1	gene_id "AP000313.6-014"; transcript_id "AP000313.6-014"; exon_number 18;
ENm005.contig4	ExonAligner	CDS	155649	155764	.	+	2	gene_id "AP000313.6-014"; transcript_id "AP000313.6-014"; exon_number 19;
ENm005.contig4	ExonAligner	CDS	156875	156986	.	+	0	gene_id "AP000313.6-014"; transcript_id "AP000313.6-014"; exon_number 20;
ENm005.contig4	ExonAligner	CDS	158615	158806	.	+	2	gene_id "AP000313.6-014"; transcript_id "AP000313.6-014"; exon_number 21;
ENm005.contig4	ExonAligner	CDS	139460	139517	.	+	2	gene_id "AP000313.6-019"; transcript_id "AP000313.6-019"; exon_number 2;
ENm005.contig4	ExonAligner	CDS	140056	140193	.	+	1	gene_id "AP000313.6-019"; transcript_id "AP000313.6-019"; exon_number 3;
ENm005.contig4	ExonAligner	CDS	141176	141288	.	+	1	gene_id "AP000313.6-019"; transcript_id "AP000313.6-019"; exon_number 4;
ENm005.contig4	ExonAligner	CDS	141432	141671	.	+	2	gene_id "AP000313.6-019"; transcript_id "AP000313.6-019"; exon_number 5;
ENm005.contig4	ExonAligner	CDS	147639	147847	.	+	1	gene_id "AP000313.6-003"; transcript_id "AP000313.6-003"; exon_number 2;
ENm005.contig4	ExonAligner	CDS	148466	148578	.	+	2	gene_id "AP000313.6-003"; transcript_id "AP000313.6-003"; exon_number 3;
ENm005.contig4	ExonAligner	CDS	149821	150053	.	+	0	gene_id "AP000313.6-003"; transcript_id "AP000313.6-003"; exon_number 4;
ENm005.contig4	ExonAligner	CDS	151039	151192	.	+	1	gene_id "AP000313.6-003"; transcript_id "AP000313.6-003"; exon_number 5;
ENm005.contig4	ExonAligner	CDS	151519	151724	.	+	0	gene_id "AP000313.6-003"; transcript_id "AP000313.6-003"; exon_number 6;
ENm005.contig4	ExonAligner	CDS	153274	153350	.	+	1	gene_id "AP000313.6-003"; transcript_id "AP000313.6-003"; exon_number 7;
ENm005.contig4	ExonAligner	CDS	155649	155764	.	+	2	gene_id "AP000313.6-003"; transcript_id "AP000313.6-003"; exon_number 8;
ENm005.contig4	ExonAligner	CDS	156875	156986	.	+	0	gene_id "AP000313.6-003"; transcript_id "AP000313.6-003"; exon_number 9;
ENm005.contig4	ExonAligner	CDS	158615	158806	.	+	2	gene_id "AP000313.6-003"; transcript_id "AP000313.6-003"; exon_number 10;
ENm005.contig4	ExonAligner	CDS	151636	151724	.	+	2	gene_id "AP000313.6-006"; transcript_id "AP000313.6-006"; exon_number 1;
ENm005.contig4	ExonAligner	CDS	153274	153350	.	+	1	gene_id "AP000313.6-006"; transcript_id "AP000313.6-006"; exon_number 2;
ENm005.contig4	ExonAligner	CDS	155440	155479	.	+	2	gene_id "AP000313.6-006"; transcript_id "AP000313.6-006"; exon_number 3;
ENm005.contig4	ExonAligner	CDS	171214	171308	.	+	2	gene_id "AP000313.6-004"; transcript_id "AP000313.6-004"; exon_number 1;
ENm005.contig4	ExonAligner	CDS	171522	171705	.	+	1	gene_id "AP000313.6-004"; transcript_id "AP000313.6-004"; exon_number 2;
ENm005.contig4	ExonAligner	CDS	172860	172958	.	+	0	gene_id "AP000313.6-004"; transcript_id "AP000313.6-004"; exon_number 3;
ENm005.contig4	ExonAligner	CDS	174443	174655	.	+	0	gene_id "AP000313.6-004"; transcript_id "AP000313.6-004"; exon_number 4;
ENm005.contig4	ExonAligner	CDS	174936	175057	.	+	0	gene_id "AP000313.6-004"; transcript_id "AP000313.6-004"; exon_number 5;
ENm005.contig4	ExonAligner	CDS	175303	175385	.	+	1	gene_id "AP000313.6-004"; transcript_id "AP000313.6-004"; exon_number 6;
ENm005.contig4	ExonAligner	CDS	173198	173359	.	+	0	gene_id "AP000313.6-005"; transcript_id "AP000313.6-005"; exon_number 1;
ENm005.contig4	ExonAligner	CDS	174936	175057	.	+	0	gene_id "AP000313.6-005"; transcript_id "AP000313.6-005"; exon_number 2;
ENm005.contig4	ExonAligner	CDS	175303	175385	.	+	1	gene_id "AP000313.6-005"; transcript_id "AP000313.6-005"; exon_number 3;
ENm006.contig2	ExonAligner	CDS	25902	26133	.	+	1	gene_id "U52111.6-001"; transcript_id "U52111.6-001"; exon_number 1;
ENm006.contig2	ExonAligner	CDS	21670	21742	.	+	2	gene_id "U52111.6-001"; transcript_id "U52111.6-001"; exon_number 3;
ENm006.contig2	ExonAligner	CDS	20249	20380	.	+	2	gene_id "U52111.6-001"; transcript_id "U52111.6-001"; exon_number 4;
ENm006.contig2	ExonAligner	CDS	18779	18898	.	+	2	gene_id "U52111.6-001"; transcript_id "U52111.6-001"; exon_number 6;
ENm006.contig2	ExonAligner	CDS	18264	18443	.	+	2	gene_id "U52111.6-001"; transcript_id "U52111.6-001"; exon_number 7;
ENm006.contig2	ExonAligner	CDS	17717	17839	.	+	2	gene_id "U52111.6-001"; transcript_id "U52111.6-001"; exon_number 8;
ENm006.contig2	ExonAligner	CDS	17116	17302	.	+	0	gene_id "U52111.6-001"; transcript_id "U52111.6-001"; exon_number 9;
ENm006.contig2	ExonAligner	CDS	16293	16408	.	+	2	gene_id "U52111.6-001"; transcript_id "U52111.6-001"; exon_number 10;
ENm006.contig2	ExonAligner	CDS	15820	16039	.	+	0	gene_id "U52111.6-001"; transcript_id "U52111.6-001"; exon_number 11;
ENm006.contig2	ExonAligner	CDS	15231	15301	.	+	2	gene_id "U52111.6-001"; transcript_id "U52111.6-001"; exon_number 12;
ENm006.contig2	ExonAligner	CDS	13696	13893	.	+	2	gene_id "U52111.6-001"; transcript_id "U52111.6-001"; exon_number 13;
ENm006.contig2	ExonAligner	CDS	13505	13606	.	+	2	gene_id "U52111.6-001"; transcript_id "U52111.6-001"; exon_number 14;
ENm006.contig2	ExonAligner	CDS	12721	12845	.	+	1	gene_id "U52111.6-001"; transcript_id "U52111.6-001"; exon_number 15;
ENm006.contig2	ExonAligner	CDS	12373	12532	.	+	2	gene_id "U52111.6-001"; transcript_id "U52111.6-001"; exon_number 16;
ENm006.contig2	ExonAligner	CDS	11388	11548	.	+	1	gene_id "U52111.6-001"; transcript_id "U52111.6-001"; exon_number 17;
ENm006.contig2	ExonAligner	CDS	9735	9846	.	+	2	gene_id "U52111.6-001"; transcript_id "U52111.6-001"; exon_number 18;
ENm006.contig2	ExonAligner	CDS	9386	9523	.	+	2	gene_id "U52111.6-001"; transcript_id "U52111.6-001"; exon_number 19;
ENm006.contig2	ExonAligner	CDS	8129	8260	.	+	2	gene_id "U52111.6-001"; transcript_id "U52111.6-001"; exon_number 20;
ENm006.contig2	ExonAligner	CDS	7380	7564	.	+	1	gene_id "U52111.6-001"; transcript_id "U52111.6-001"; exon_number 21;
ENm006.contig2	ExonAligner	CDS	6795	6906	.	+	2	gene_id "U52111.6-001"; transcript_id "U52111.6-001"; exon_number 22;
ENm006.contig2	ExonAligner	CDS	6462	6632	.	+	2	gene_id "U52111.6-001"; transcript_id "U52111.6-001"; exon_number 23;
ENm006.contig2	ExonAligner	CDS	5587	5709	.	+	2	gene_id "U52111.6-001"; transcript_id "U52111.6-001"; exon_number 24;
ENm006.contig2	ExonAligner	CDS	3341	3534	.	+	1	gene_id "U52111.6-001"; transcript_id "U52111.6-001"; exon_number 25;
ENm006.contig2	ExonAligner	CDS	989	1094	.	+	2	gene_id "U52111.6-001"; transcript_id "U52111.6-001"; exon_number 26;
ENm006.contig2	ExonAligner	CDS	25902	26133	.	+	1	gene_id "U52111.6-006"; transcript_id "U52111.6-006"; exon_number 1;
ENm006.contig2	ExonAligner	CDS	21670	21742	.	+	2	gene_id "U52111.6-006"; transcript_id "U52111.6-006"; exon_number 2;
ENm006.contig2	ExonAligner	CDS	20249	20380	.	+	2	gene_id "U52111.6-006"; transcript_id "U52111.6-006"; exon_number 3;
ENm006.contig2	ExonAligner	CDS	18779	18898	.	+	2	gene_id "U52111.6-006"; transcript_id "U52111.6-006"; exon_number 5;
ENm006.contig2	ExonAligner	CDS	18264	18443	.	+	2	gene_id "U52111.6-006"; transcript_id "U52111.6-006"; exon_number 6;
ENm006.contig2	ExonAligner	CDS	17717	17839	.	+	2	gene_id "U52111.6-006"; transcript_id "U52111.6-006"; exon_number 7;
ENm006.contig2	ExonAligner	CDS	17116	17302	.	+	0	gene_id "U52111.6-006"; transcript_id "U52111.6-006"; exon_number 8;
ENm006.contig2	ExonAligner	CDS	16293	16408	.	+	2	gene_id "U52111.6-006"; transcript_id "U52111.6-006"; exon_number 9;
ENm006.contig2	ExonAligner	CDS	15820	16039	.	+	0	gene_id "U52111.6-006"; transcript_id "U52111.6-006"; exon_number 10;
ENm006.contig2	ExonAligner	CDS	15231	15301	.	+	2	gene_id "U52111.6-006"; transcript_id "U52111.6-006"; exon_number 11;
ENm006.contig2	ExonAligner	CDS	13696	13893	.	+	2	gene_id "U52111.6-006"; transcript_id "U52111.6-006"; exon_number 12;
ENm006.contig2	ExonAligner	CDS	13505	13606	.	+	2	gene_id "U52111.6-006"; transcript_id "U52111.6-006"; exon_number 13;
ENm006.contig2	ExonAligner	CDS	12721	12845	.	+	1	gene_id "U52111.6-006"; transcript_id "U52111.6-006"; exon_number 14;
ENm006.contig2	ExonAligner	CDS	12373	12532	.	+	2	gene_id "U52111.6-006"; transcript_id "U52111.6-006"; exon_number 15;
ENm006.contig2	ExonAligner	CDS	11388	11548	.	+	1	gene_id "U52111.6-006"; transcript_id "U52111.6-006"; exon_number 16;
ENm006.contig2	ExonAligner	CDS	9735	9846	.	+	2	gene_id "U52111.6-006"; transcript_id "U52111.6-006"; exon_number 17;
ENm006.contig2	ExonAligner	CDS	9386	9523	.	+	2	gene_id "U52111.6-006"; transcript_id "U52111.6-006"; exon_number 18;
ENm006.contig2	ExonAligner	CDS	8129	8260	.	+	2	gene_id "U52111.6-006"; transcript_id "U52111.6-006"; exon_number 19;
ENm006.contig2	ExonAligner	CDS	7380	7564	.	+	1	gene_id "U52111.6-006"; transcript_id "U52111.6-006"; exon_number 20;
ENm006.contig2	ExonAligner	CDS	6795	6906	.	+	2	gene_id "U52111.6-006"; transcript_id "U52111.6-006"; exon_number 21;
ENm006.contig2	ExonAligner	CDS	6462	6632	.	+	2	gene_id "U52111.6-006"; transcript_id "U52111.6-006"; exon_number 22;
ENm006.contig2	ExonAligner	CDS	5587	5709	.	+	2	gene_id "U52111.6-006"; transcript_id "U52111.6-006"; exon_number 23;
ENm006.contig2	ExonAligner	CDS	3341	3534	.	+	1	gene_id "U52111.6-006"; transcript_id "U52111.6-006"; exon_number 24;
ENm006.contig2	ExonAligner	CDS	989	1094	.	+	2	gene_id "U52111.6-006"; transcript_id "U52111.6-006"; exon_number 25;
ENm006.contig2	ExonAligner	CDS	25902	26133	.	+	1	gene_id "U52111.6-003"; transcript_id "U52111.6-003"; exon_number 1;
ENm006.contig2	ExonAligner	CDS	21670	21742	.	+	2	gene_id "U52111.6-003"; transcript_id "U52111.6-003"; exon_number 2;
ENm006.contig2	ExonAligner	CDS	25902	26133	.	+	1	gene_id "U52111.6-002"; transcript_id "U52111.6-002"; exon_number 1;
ENm006.contig2	ExonAligner	CDS	21670	21742	.	+	2	gene_id "U52111.6-002"; transcript_id "U52111.6-002"; exon_number 2;
ENm006.contig2	ExonAligner	CDS	20249	20380	.	+	2	gene_id "U52111.6-002"; transcript_id "U52111.6-002"; exon_number 3;
ENm006.contig2	ExonAligner	CDS	18779	18898	.	+	2	gene_id "U52111.6-002"; transcript_id "U52111.6-002"; exon_number 5;
ENm006.contig2	ExonAligner	CDS	18264	18443	.	+	2	gene_id "U52111.6-002"; transcript_id "U52111.6-002"; exon_number 6;
ENm006.contig2	ExonAligner	CDS	17717	17839	.	+	2	gene_id "U52111.6-002"; transcript_id "U52111.6-002"; exon_number 7;
ENm006.contig2	ExonAligner	CDS	17116	17302	.	+	0	gene_id "U52111.6-002"; transcript_id "U52111.6-002"; exon_number 8;
ENm006.contig2	ExonAligner	CDS	16293	16408	.	+	2	gene_id "U52111.6-002"; transcript_id "U52111.6-002"; exon_number 9;
ENm006.contig2	ExonAligner	CDS	15820	16039	.	+	0	gene_id "U52111.6-002"; transcript_id "U52111.6-002"; exon_number 10;
ENm006.contig2	ExonAligner	CDS	15231	15301	.	+	2	gene_id "U52111.6-002"; transcript_id "U52111.6-002"; exon_number 11;
ENm006.contig2	ExonAligner	CDS	13696	13893	.	+	2	gene_id "U52111.6-002"; transcript_id "U52111.6-002"; exon_number 12;
ENm006.contig2	ExonAligner	CDS	13505	13606	.	+	2	gene_id "U52111.6-002"; transcript_id "U52111.6-002"; exon_number 13;
ENm006.contig2	ExonAligner	CDS	12721	12845	.	+	1	gene_id "U52111.6-002"; transcript_id "U52111.6-002"; exon_number 14;
ENm006.contig2	ExonAligner	CDS	12373	12532	.	+	2	gene_id "U52111.6-002"; transcript_id "U52111.6-002"; exon_number 15;
ENm006.contig2	ExonAligner	CDS	11388	11548	.	+	1	gene_id "U52111.6-002"; transcript_id "U52111.6-002"; exon_number 16;
ENm006.contig2	ExonAligner	CDS	9735	9846	.	+	2	gene_id "U52111.6-002"; transcript_id "U52111.6-002"; exon_number 17;
ENm006.contig2	ExonAligner	CDS	9386	9523	.	+	2	gene_id "U52111.6-002"; transcript_id "U52111.6-002"; exon_number 18;
ENm006.contig2	ExonAligner	CDS	8129	8260	.	+	2	gene_id "U52111.6-002"; transcript_id "U52111.6-002"; exon_number 19;
ENm006.contig2	ExonAligner	CDS	7380	7564	.	+	1	gene_id "U52111.6-002"; transcript_id "U52111.6-002"; exon_number 20;
ENm006.contig2	ExonAligner	CDS	6795	6906	.	+	2	gene_id "U52111.6-002"; transcript_id "U52111.6-002"; exon_number 21;
ENm006.contig2	ExonAligner	CDS	6462	6632	.	+	2	gene_id "U52111.6-002"; transcript_id "U52111.6-002"; exon_number 22;
ENm006.contig2	ExonAligner	CDS	5587	5709	.	+	2	gene_id "U52111.6-002"; transcript_id "U52111.6-002"; exon_number 23;
ENm006.contig2	ExonAligner	CDS	3341	3534	.	+	1	gene_id "U52111.6-002"; transcript_id "U52111.6-002"; exon_number 24;
ENm006.contig2	ExonAligner	CDS	989	1094	.	+	2	gene_id "U52111.6-002"; transcript_id "U52111.6-002"; exon_number 25;
ENm006.contig6	ExonAligner	CDS	410791	411003	.	+	0	gene_id "U52112.4-001"; transcript_id "U52112.4-001"; exon_number 1;
ENm006.contig6	ExonAligner	CDS	410497	410598	.	+	1	gene_id "U52112.4-001"; transcript_id "U52112.4-001"; exon_number 3;
ENm006.contig6	ExonAligner	CDS	407606	407786	.	+	2	gene_id "U52112.4-001"; transcript_id "U52112.4-001"; exon_number 4;
ENm006.contig6	ExonAligner	CDS	403612	403845	.	+	1	gene_id "U52112.4-001"; transcript_id "U52112.4-001"; exon_number 6;
ENm006.contig6	ExonAligner	CDS	403095	403200	.	+	2	gene_id "U52112.4-001"; transcript_id "U52112.4-001"; exon_number 7;
ENm006.contig6	ExonAligner	CDS	402841	402975	.	+	2	gene_id "U52112.4-001"; transcript_id "U52112.4-001"; exon_number 8;
ENm006.contig6	ExonAligner	CDS	402063	402140	.	+	2	gene_id "U52112.4-001"; transcript_id "U52112.4-001"; exon_number 9;
ENm006.contig6	ExonAligner	CDS	401744	401804	.	+	0	gene_id "U52112.4-001"; transcript_id "U52112.4-001"; exon_number 10;
ENm006.contig6	ExonAligner	CDS	393910	394012	.	+	1	gene_id "U52112.4-001"; transcript_id "U52112.4-001"; exon_number 11;
ENm006.contig6	ExonAligner	CDS	387763	387851	.	+	0	gene_id "U52112.4-001"; transcript_id "U52112.4-001"; exon_number 13;
ENm006.contig6	ExonAligner	CDS	385885	385986	.	+	0	gene_id "U52112.4-001"; transcript_id "U52112.4-001"; exon_number 15;
ENm006.contig6	ExonAligner	CDS	384347	384568	.	+	0	gene_id "U52112.4-001"; transcript_id "U52112.4-001"; exon_number 16;
ENm006.contig6	ExonAligner	CDS	384113	384241	.	+	0	gene_id "U52112.4-001"; transcript_id "U52112.4-001"; exon_number 17;
ENm006.contig6	ExonAligner	CDS	383252	383434	.	+	0	gene_id "U52112.4-001"; transcript_id "U52112.4-001"; exon_number 19;
ENm006.contig6	ExonAligner	CDS	381247	381309	.	+	0	gene_id "U52112.4-001"; transcript_id "U52112.4-001"; exon_number 20;
ENm006.contig6	ExonAligner	CDS	376635	376797	.	+	1	gene_id "U52112.4-001"; transcript_id "U52112.4-001"; exon_number 21;
ENm006.contig6	ExonAligner	CDS	373332	373527	.	+	2	gene_id "U52112.4-001"; transcript_id "U52112.4-001"; exon_number 22;
ENm006.contig6	ExonAligner	CDS	410791	411003	.	+	0	gene_id "U52112.4-003"; transcript_id "U52112.4-003"; exon_number 1;
ENm006.contig6	ExonAligner	CDS	410497	410598	.	+	1	gene_id "U52112.4-003"; transcript_id "U52112.4-003"; exon_number 3;
ENm006.contig6	ExonAligner	CDS	407606	407786	.	+	2	gene_id "U52112.4-003"; transcript_id "U52112.4-003"; exon_number 4;
ENm006.contig6	ExonAligner	CDS	403612	403845	.	+	1	gene_id "U52112.4-003"; transcript_id "U52112.4-003"; exon_number 6;
ENm006.contig6	ExonAligner	CDS	403095	403200	.	+	2	gene_id "U52112.4-003"; transcript_id "U52112.4-003"; exon_number 7;
ENm006.contig6	ExonAligner	CDS	402841	402975	.	+	2	gene_id "U52112.4-003"; transcript_id "U52112.4-003"; exon_number 8;
ENm006.contig6	ExonAligner	CDS	402063	402140	.	+	2	gene_id "U52112.4-003"; transcript_id "U52112.4-003"; exon_number 9;
ENm006.contig6	ExonAligner	CDS	401744	401804	.	+	0	gene_id "U52112.4-003"; transcript_id "U52112.4-003"; exon_number 10;
ENm006.contig6	ExonAligner	CDS	393910	394012	.	+	1	gene_id "U52112.4-003"; transcript_id "U52112.4-003"; exon_number 11;
ENm006.contig6	ExonAligner	CDS	387763	387851	.	+	0	gene_id "U52112.4-003"; transcript_id "U52112.4-003"; exon_number 13;
ENm006.contig6	ExonAligner	CDS	385885	385986	.	+	0	gene_id "U52112.4-003"; transcript_id "U52112.4-003"; exon_number 15;
ENm006.contig6	ExonAligner	CDS	384347	384568	.	+	0	gene_id "U52112.4-003"; transcript_id "U52112.4-003"; exon_number 16;
ENm006.contig6	ExonAligner	CDS	384113	384241	.	+	0	gene_id "U52112.4-003"; transcript_id "U52112.4-003"; exon_number 17;
ENm006.contig6	ExonAligner	CDS	383252	383434	.	+	0	gene_id "U52112.4-003"; transcript_id "U52112.4-003"; exon_number 18;
ENm006.contig6	ExonAligner	CDS	381247	381309	.	+	0	gene_id "U52112.4-003"; transcript_id "U52112.4-003"; exon_number 19;
ENm006.contig6	ExonAligner	CDS	376635	376797	.	+	1	gene_id "U52112.4-003"; transcript_id "U52112.4-003"; exon_number 20;
ENm006.contig6	ExonAligner	CDS	373332	373527	.	+	2	gene_id "U52112.4-003"; transcript_id "U52112.4-003"; exon_number 21;
ENm006.contig6	ExonAligner	CDS	410791	411003	.	+	0	gene_id "U52112.4-011"; transcript_id "U52112.4-011"; exon_number 1;
ENm006.contig6	ExonAligner	CDS	410497	410598	.	+	1	gene_id "U52112.4-011"; transcript_id "U52112.4-011"; exon_number 3;
ENm006.contig6	ExonAligner	CDS	407606	407786	.	+	2	gene_id "U52112.4-011"; transcript_id "U52112.4-011"; exon_number 4;
ENm006.contig6	ExonAligner	CDS	403612	403845	.	+	1	gene_id "U52112.4-011"; transcript_id "U52112.4-011"; exon_number 6;
ENm006.contig6	ExonAligner	CDS	403095	403200	.	+	2	gene_id "U52112.4-011"; transcript_id "U52112.4-011"; exon_number 7;
ENm006.contig6	ExonAligner	CDS	402841	402975	.	+	2	gene_id "U52112.4-011"; transcript_id "U52112.4-011"; exon_number 8;
ENm006.contig6	ExonAligner	CDS	402063	402140	.	+	2	gene_id "U52112.4-011"; transcript_id "U52112.4-011"; exon_number 9;
ENm006.contig6	ExonAligner	CDS	401744	401804	.	+	0	gene_id "U52112.4-011"; transcript_id "U52112.4-011"; exon_number 10;
ENm006.contig6	ExonAligner	CDS	393910	394012	.	+	1	gene_id "U52112.4-011"; transcript_id "U52112.4-011"; exon_number 11;
ENm006.contig6	ExonAligner	CDS	387763	387851	.	+	0	gene_id "U52112.4-011"; transcript_id "U52112.4-011"; exon_number 13;
ENm006.contig6	ExonAligner	CDS	385885	385986	.	+	0	gene_id "U52112.4-011"; transcript_id "U52112.4-011"; exon_number 15;
ENm006.contig6	ExonAligner	CDS	384347	384568	.	+	0	gene_id "U52112.4-011"; transcript_id "U52112.4-011"; exon_number 16;
ENm006.contig6	ExonAligner	CDS	384113	384241	.	+	0	gene_id "U52112.4-011"; transcript_id "U52112.4-011"; exon_number 17;
ENm006.contig6	ExonAligner	CDS	383252	383434	.	+	0	gene_id "U52112.4-011"; transcript_id "U52112.4-011"; exon_number 18;
ENm006.contig6	ExonAligner	CDS	376635	376797	.	+	1	gene_id "U52112.4-011"; transcript_id "U52112.4-011"; exon_number 19;
ENm006.contig6	ExonAligner	CDS	373332	373527	.	+	2	gene_id "U52112.4-011"; transcript_id "U52112.4-011"; exon_number 20;
ENm006.contig6	ExonAligner	CDS	407608	407783	.	+	0	gene_id "U52112.4-010"; transcript_id "U52112.4-010"; exon_number 1;
ENm006.contig6	ExonAligner	CDS	403612	403845	.	+	2	gene_id "U52112.4-010"; transcript_id "U52112.4-010"; exon_number 3;
ENm006.contig6	ExonAligner	CDS	403095	403200	.	+	0	gene_id "U52112.4-010"; transcript_id "U52112.4-010"; exon_number 4;
ENm006.contig6	ExonAligner	CDS	402841	402975	.	+	0	gene_id "U52112.4-010"; transcript_id "U52112.4-010"; exon_number 5;
ENm006.contig6	ExonAligner	CDS	401744	401804	.	+	1	gene_id "U52112.4-010"; transcript_id "U52112.4-010"; exon_number 6;
ENm006.contig6	ExonAligner	CDS	318694	318933	.	+	0	gene_id "U52112.1-001"; transcript_id "U52112.1-001"; exon_number 1;
ENm006.contig6	ExonAligner	CDS	316574	316658	.	+	1	gene_id "U52112.1-001"; transcript_id "U52112.1-001"; exon_number 2;
ENm006.contig6	ExonAligner	CDS	316142	316180	.	+	1	gene_id "U52112.1-001"; transcript_id "U52112.1-001"; exon_number 3;
ENm006.contig6	ExonAligner	CDS	315910	316019	.	+	0	gene_id "U52112.1-001"; transcript_id "U52112.1-001"; exon_number 4;
ENm006.contig6	ExonAligner	CDS	315766	315805	.	+	1	gene_id "U52112.1-001"; transcript_id "U52112.1-001"; exon_number 5;
ENm006.contig6	ExonAligner	CDS	314046	314104	.	+	0	gene_id "U52112.1-001"; transcript_id "U52112.1-001"; exon_number 6;
ENm006.contig6	ExonAligner	CDS	313452	313550	.	+	0	gene_id "U52112.1-001"; transcript_id "U52112.1-001"; exon_number 7;
ENm006.contig6	ExonAligner	CDS	311810	311830	.	+	0	gene_id "U52112.1-001"; transcript_id "U52112.1-001"; exon_number 8;
ENm006.contig6	ExonAligner	CDS	318694	318933	.	+	0	gene_id "U52112.1-002"; transcript_id "U52112.1-002"; exon_number 1;
ENm006.contig6	ExonAligner	CDS	316574	316658	.	+	1	gene_id "U52112.1-002"; transcript_id "U52112.1-002"; exon_number 2;
ENm006.contig6	ExonAligner	CDS	315910	316019	.	+	0	gene_id "U52112.1-002"; transcript_id "U52112.1-002"; exon_number 3;
ENm006.contig6	ExonAligner	CDS	315766	315805	.	+	1	gene_id "U52112.1-002"; transcript_id "U52112.1-002"; exon_number 4;
ENm006.contig6	ExonAligner	CDS	314046	314104	.	+	0	gene_id "U52112.1-002"; transcript_id "U52112.1-002"; exon_number 5;
ENm006.contig6	ExonAligner	CDS	313452	313550	.	+	0	gene_id "U52112.1-002"; transcript_id "U52112.1-002"; exon_number 6;
ENm006.contig6	ExonAligner	CDS	311810	311830	.	+	0	gene_id "U52112.1-002"; transcript_id "U52112.1-002"; exon_number 7;
ENm006.contig6	ExonAligner	CDS	316574	316658	.	+	1	gene_id "U52112.1-014"; transcript_id "U52112.1-014"; exon_number 2;
ENm006.contig6	ExonAligner	CDS	315910	316019	.	+	0	gene_id "U52112.1-014"; transcript_id "U52112.1-014"; exon_number 3;
ENm006.contig6	ExonAligner	CDS	315766	315805	.	+	1	gene_id "U52112.1-014"; transcript_id "U52112.1-014"; exon_number 4;
ENm006.contig6	ExonAligner	CDS	314046	314090	.	+	0	gene_id "U52112.1-014"; transcript_id "U52112.1-014"; exon_number 5;
ENm006.contig6	ExonAligner	CDS	313452	313550	.	+	0	gene_id "U52112.1-014"; transcript_id "U52112.1-014"; exon_number 6;
ENm006.contig6	ExonAligner	CDS	311810	311830	.	+	0	gene_id "U52112.1-014"; transcript_id "U52112.1-014"; exon_number 7;
ENm006.contig6	ExonAligner	CDS	316574	316645	.	+	1	gene_id "U52112.1-013"; transcript_id "U52112.1-013"; exon_number 1;
ENm006.contig6	ExonAligner	CDS	316142	316180	.	+	1	gene_id "U52112.1-013"; transcript_id "U52112.1-013"; exon_number 2;
ENm006.contig6	ExonAligner	CDS	315910	316019	.	+	0	gene_id "U52112.1-013"; transcript_id "U52112.1-013"; exon_number 3;
ENm006.contig6	ExonAligner	CDS	315766	315805	.	+	1	gene_id "U52112.1-013"; transcript_id "U52112.1-013"; exon_number 4;
ENm006.contig6	ExonAligner	CDS	314046	314090	.	+	0	gene_id "U52112.1-013"; transcript_id "U52112.1-013"; exon_number 5;
ENm006.contig6	ExonAligner	CDS	313452	313550	.	+	0	gene_id "U52112.1-013"; transcript_id "U52112.1-013"; exon_number 6;
ENm006.contig6	ExonAligner	CDS	311810	311830	.	+	0	gene_id "U52112.1-013"; transcript_id "U52112.1-013"; exon_number 7;
ENm006.contig6	ExonAligner	CDS	304556	304643	.	+	0	gene_id "U52112.5-001"; transcript_id "U52112.5-001"; exon_number 2;
ENm006.contig6	ExonAligner	CDS	303850	303981	.	+	0	gene_id "U52112.5-001"; transcript_id "U52112.5-001"; exon_number 3;
ENm006.contig6	ExonAligner	CDS	303153	303328	.	+	2	gene_id "U52112.5-001"; transcript_id "U52112.5-001"; exon_number 4;
ENm006.contig6	ExonAligner	CDS	302849	302930	.	+	0	gene_id "U52112.5-001"; transcript_id "U52112.5-001"; exon_number 5;
ENm006.contig6	ExonAligner	CDS	301832	302056	.	+	0	gene_id "U52112.5-001"; transcript_id "U52112.5-001"; exon_number 6;
ENm006.contig6	ExonAligner	CDS	301241	301413	.	+	2	gene_id "U52112.5-001"; transcript_id "U52112.5-001"; exon_number 7;
ENm006.contig6	ExonAligner	CDS	298587	298662	.	+	0	gene_id "U52112.5-001"; transcript_id "U52112.5-001"; exon_number 8;
ENm006.contig6	ExonAligner	CDS	297816	297891	.	+	1	gene_id "U52112.5-001"; transcript_id "U52112.5-001"; exon_number 9;
ENm006.contig6	ExonAligner	CDS	295560	295663	.	+	0	gene_id "U52112.5-001"; transcript_id "U52112.5-001"; exon_number 10;
ENm006.contig6	ExonAligner	CDS	304556	304643	.	+	0	gene_id "U52112.5-004"; transcript_id "U52112.5-004"; exon_number 2;
ENm006.contig6	ExonAligner	CDS	303850	303981	.	+	0	gene_id "U52112.5-004"; transcript_id "U52112.5-004"; exon_number 3;
ENm006.contig6	ExonAligner	CDS	303153	303328	.	+	2	gene_id "U52112.5-004"; transcript_id "U52112.5-004"; exon_number 4;
ENm006.contig6	ExonAligner	CDS	302849	302930	.	+	0	gene_id "U52112.5-004"; transcript_id "U52112.5-004"; exon_number 5;
ENm006.contig6	ExonAligner	CDS	301832	302056	.	+	0	gene_id "U52112.5-004"; transcript_id "U52112.5-004"; exon_number 6;
ENm006.contig6	ExonAligner	CDS	301241	301413	.	+	2	gene_id "U52112.5-004"; transcript_id "U52112.5-004"; exon_number 7;
ENm006.contig6	ExonAligner	CDS	298587	298662	.	+	0	gene_id "U52112.5-004"; transcript_id "U52112.5-004"; exon_number 8;
ENm006.contig6	ExonAligner	CDS	297816	297849	.	+	1	gene_id "U52112.5-004"; transcript_id "U52112.5-004"; exon_number 9;
ENm006.contig6	ExonAligner	CDS	295560	295663	.	+	0	gene_id "U52112.5-004"; transcript_id "U52112.5-004"; exon_number 10;
ENm006.contig6	ExonAligner	CDS	305038	305109	.	+	2	gene_id "U52112.5-003"; transcript_id "U52112.5-003"; exon_number 1;
ENm006.contig6	ExonAligner	CDS	304556	304643	.	+	0	gene_id "U52112.5-003"; transcript_id "U52112.5-003"; exon_number 2;
ENm006.contig6	ExonAligner	CDS	303868	303981	.	+	0	gene_id "U52112.5-003"; transcript_id "U52112.5-003"; exon_number 4;
ENm006.contig5	ExonAligner	CDS	146447	146632	.	+	0	gene_id "U52112.6-001"; transcript_id "U52112.6-001"; exon_number 4;
ENm006.contig5	ExonAligner	CDS	145107	145241	.	+	0	gene_id "U52112.6-001"; transcript_id "U52112.6-001"; exon_number 5;
ENm006.contig5	ExonAligner	CDS	144887	144996	.	+	2	gene_id "U52112.6-001"; transcript_id "U52112.6-001"; exon_number 6;
ENm006.contig5	ExonAligner	CDS	144453	144782	.	+	2	gene_id "U52112.6-001"; transcript_id "U52112.6-001"; exon_number 7;
ENm006.contig5	ExonAligner	CDS	143462	143834	.	+	0	gene_id "U52112.6-001"; transcript_id "U52112.6-001"; exon_number 8;
ENm006.contig5	ExonAligner	CDS	142940	143091	.	+	2	gene_id "U52112.6-001"; transcript_id "U52112.6-001"; exon_number 9;
ENm006.contig5	ExonAligner	CDS	139223	140552	.	+	0	gene_id "U52112.6-001"; transcript_id "U52112.6-001"; exon_number 10;
ENm006.contig5	ExonAligner	CDS	138452	138669	.	+	2	gene_id "U52112.6-001"; transcript_id "U52112.6-001"; exon_number 11;
ENm006.contig5	ExonAligner	CDS	138164	138302	.	+	0	gene_id "U52112.6-001"; transcript_id "U52112.6-001"; exon_number 12;
ENm006.contig5	ExonAligner	CDS	137619	137761	.	+	2	gene_id "U52112.6-001"; transcript_id "U52112.6-001"; exon_number 13;
ENm006.contig5	ExonAligner	CDS	137094	137307	.	+	0	gene_id "U52112.6-001"; transcript_id "U52112.6-001"; exon_number 14;
ENm006.contig5	ExonAligner	CDS	136545	136643	.	+	0	gene_id "U52112.6-001"; transcript_id "U52112.6-001"; exon_number 15;
ENm006.contig5	ExonAligner	CDS	136176	136400	.	+	0	gene_id "U52112.6-001"; transcript_id "U52112.6-001"; exon_number 16;
ENm006.contig5	ExonAligner	CDS	135596	135793	.	+	0	gene_id "U52112.6-001"; transcript_id "U52112.6-001"; exon_number 17;
ENm006.contig5	ExonAligner	CDS	135018	135178	.	+	2	gene_id "U52112.6-001"; transcript_id "U52112.6-001"; exon_number 18;
ENm006.contig5	ExonAligner	CDS	134582	134935	.	+	2	gene_id "U52112.6-001"; transcript_id "U52112.6-001"; exon_number 19;
ENm006.contig5	ExonAligner	CDS	134311	134490	.	+	2	gene_id "U52112.6-001"; transcript_id "U52112.6-001"; exon_number 20;
ENm006.contig5	ExonAligner	CDS	134100	134206	.	+	1	gene_id "U52112.6-001"; transcript_id "U52112.6-001"; exon_number 21;
ENm006.contig5	ExonAligner	CDS	133768	133852	.	+	2	gene_id "U52112.6-001"; transcript_id "U52112.6-001"; exon_number 22;
ENm006.contig5	ExonAligner	CDS	133339	133547	.	+	1	gene_id "U52112.6-001"; transcript_id "U52112.6-001"; exon_number 23;
ENm006.contig5	ExonAligner	CDS	133055	133215	.	+	0	gene_id "U52112.6-001"; transcript_id "U52112.6-001"; exon_number 24;
ENm006.contig5	ExonAligner	CDS	132151	132195	.	+	0	gene_id "U52112.6-001"; transcript_id "U52112.6-001"; exon_number 25;
ENm006.contig5	ExonAligner	CDS	146447	146632	.	+	0	gene_id "U52112.6-003"; transcript_id "U52112.6-003"; exon_number 4;
ENm006.contig5	ExonAligner	CDS	145107	145241	.	+	0	gene_id "U52112.6-003"; transcript_id "U52112.6-003"; exon_number 5;
ENm006.contig5	ExonAligner	CDS	144887	144996	.	+	2	gene_id "U52112.6-003"; transcript_id "U52112.6-003"; exon_number 6;
ENm006.contig5	ExonAligner	CDS	144453	144782	.	+	2	gene_id "U52112.6-003"; transcript_id "U52112.6-003"; exon_number 7;
ENm006.contig5	ExonAligner	CDS	143342	143834	.	+	0	gene_id "U52112.6-003"; transcript_id "U52112.6-003"; exon_number 8;
ENm006.contig5	ExonAligner	CDS	142940	143091	.	+	2	gene_id "U52112.6-003"; transcript_id "U52112.6-003"; exon_number 9;
ENm006.contig5	ExonAligner	CDS	139223	140552	.	+	0	gene_id "U52112.6-003"; transcript_id "U52112.6-003"; exon_number 10;
ENm006.contig5	ExonAligner	CDS	138452	138669	.	+	2	gene_id "U52112.6-003"; transcript_id "U52112.6-003"; exon_number 11;
ENm006.contig5	ExonAligner	CDS	138164	138302	.	+	0	gene_id "U52112.6-003"; transcript_id "U52112.6-003"; exon_number 12;
ENm006.contig5	ExonAligner	CDS	137619	137761	.	+	2	gene_id "U52112.6-003"; transcript_id "U52112.6-003"; exon_number 13;
ENm006.contig5	ExonAligner	CDS	137094	137307	.	+	0	gene_id "U52112.6-003"; transcript_id "U52112.6-003"; exon_number 14;
ENm006.contig5	ExonAligner	CDS	136545	136643	.	+	0	gene_id "U52112.6-003"; transcript_id "U52112.6-003"; exon_number 15;
ENm006.contig5	ExonAligner	CDS	136176	136400	.	+	0	gene_id "U52112.6-003"; transcript_id "U52112.6-003"; exon_number 16;
ENm006.contig5	ExonAligner	CDS	135596	135793	.	+	0	gene_id "U52112.6-003"; transcript_id "U52112.6-003"; exon_number 17;
ENm006.contig5	ExonAligner	CDS	135018	135178	.	+	2	gene_id "U52112.6-003"; transcript_id "U52112.6-003"; exon_number 18;
ENm006.contig5	ExonAligner	CDS	134582	134935	.	+	2	gene_id "U52112.6-003"; transcript_id "U52112.6-003"; exon_number 19;
ENm006.contig5	ExonAligner	CDS	134311	134490	.	+	2	gene_id "U52112.6-003"; transcript_id "U52112.6-003"; exon_number 20;
ENm006.contig5	ExonAligner	CDS	134100	134206	.	+	1	gene_id "U52112.6-003"; transcript_id "U52112.6-003"; exon_number 21;
ENm006.contig5	ExonAligner	CDS	133768	133852	.	+	2	gene_id "U52112.6-003"; transcript_id "U52112.6-003"; exon_number 22;
ENm006.contig5	ExonAligner	CDS	133339	133547	.	+	1	gene_id "U52112.6-003"; transcript_id "U52112.6-003"; exon_number 23;
ENm006.contig5	ExonAligner	CDS	133055	133215	.	+	0	gene_id "U52112.6-003"; transcript_id "U52112.6-003"; exon_number 24;
ENm006.contig5	ExonAligner	CDS	132151	132195	.	+	0	gene_id "U52112.6-003"; transcript_id "U52112.6-003"; exon_number 25;
ENm006.contig5	ExonAligner	CDS	134582	134731	.	+	2	gene_id "U52112.6-002"; transcript_id "U52112.6-002"; exon_number 1;
ENm006.contig5	ExonAligner	CDS	134311	134490	.	+	2	gene_id "U52112.6-002"; transcript_id "U52112.6-002"; exon_number 2;
ENm006.contig5	ExonAligner	CDS	113942	114712	.	-	0	gene_id "U52112.11-001"; transcript_id "U52112.11-001"; exon_number 1;
ENm006.contig5	ExonAligner	CDS	89980	90204	.	-	0	gene_id "U52112.3-016"; transcript_id "U52112.3-016"; exon_number 3;
ENm006.contig5	ExonAligner	CDS	99702	99754	.	+	2	gene_id "U52112.3-012"; transcript_id "U52112.3-012"; exon_number 1;
ENm006.contig5	ExonAligner	CDS	94853	94978	.	+	2	gene_id "U52112.3-012"; transcript_id "U52112.3-012"; exon_number 2;
ENm006.contig5	ExonAligner	CDS	89980	90204	.	+	0	gene_id "U52112.3-012"; transcript_id "U52112.3-012"; exon_number 4;
ENm006.contig5	ExonAligner	CDS	87067	87135	.	+	0	gene_id "U52112.3-012"; transcript_id "U52112.3-012"; exon_number 5;
ENm006.contig5	ExonAligner	CDS	81504	81708	.	+	1	gene_id "U52112.3-012"; transcript_id "U52112.3-012"; exon_number 6;
ENm006.contig5	ExonAligner	CDS	81388	81500	.	+	0	gene_id "U52112.3-012"; transcript_id "U52112.3-012"; exon_number 7;
ENm006.contig5	ExonAligner	CDS	79839	79953	.	+	1	gene_id "U52112.3-012"; transcript_id "U52112.3-012"; exon_number 8;
ENm006.contig5	ExonAligner	CDS	79438	79502	.	+	0	gene_id "U52112.3-012"; transcript_id "U52112.3-012"; exon_number 9;
ENm006.contig5	ExonAligner	CDS	78431	78610	.	+	0	gene_id "U52112.3-012"; transcript_id "U52112.3-012"; exon_number 10;
ENm006.contig5	ExonAligner	CDS	76759	76884	.	+	2	gene_id "U52112.3-012"; transcript_id "U52112.3-012"; exon_number 12;
ENm006.contig5	ExonAligner	CDS	73662	73835	.	+	2	gene_id "U52112.3-012"; transcript_id "U52112.3-012"; exon_number 13;
ENm006.contig5	ExonAligner	CDS	99702	99754	.	+	2	gene_id "U52112.3-001"; transcript_id "U52112.3-001"; exon_number 1;
ENm006.contig5	ExonAligner	CDS	94853	94978	.	+	2	gene_id "U52112.3-001"; transcript_id "U52112.3-001"; exon_number 2;
ENm006.contig5	ExonAligner	CDS	87067	87135	.	+	0	gene_id "U52112.3-001"; transcript_id "U52112.3-001"; exon_number 4;
ENm006.contig5	ExonAligner	CDS	81504	81708	.	+	1	gene_id "U52112.3-001"; transcript_id "U52112.3-001"; exon_number 5;
ENm006.contig5	ExonAligner	CDS	81388	81500	.	+	0	gene_id "U52112.3-001"; transcript_id "U52112.3-001"; exon_number 6;
ENm006.contig5	ExonAligner	CDS	79839	79953	.	+	1	gene_id "U52112.3-001"; transcript_id "U52112.3-001"; exon_number 7;
ENm006.contig5	ExonAligner	CDS	79438	79502	.	+	0	gene_id "U52112.3-001"; transcript_id "U52112.3-001"; exon_number 8;
ENm006.contig5	ExonAligner	CDS	78431	78610	.	+	0	gene_id "U52112.3-001"; transcript_id "U52112.3-001"; exon_number 9;
ENm006.contig5	ExonAligner	CDS	76759	76884	.	+	2	gene_id "U52112.3-001"; transcript_id "U52112.3-001"; exon_number 11;
ENm006.contig5	ExonAligner	CDS	73662	73835	.	+	2	gene_id "U52112.3-001"; transcript_id "U52112.3-001"; exon_number 12;
ENm006.contig5	ExonAligner	CDS	99702	99754	.	+	2	gene_id "U52112.3-002"; transcript_id "U52112.3-002"; exon_number 1;
ENm006.contig5	ExonAligner	CDS	94853	94978	.	+	2	gene_id "U52112.3-002"; transcript_id "U52112.3-002"; exon_number 2;
ENm006.contig5	ExonAligner	CDS	92378	92645	.	+	0	gene_id "U52112.3-002"; transcript_id "U52112.3-002"; exon_number 3;
ENm006.contig5	ExonAligner	CDS	89980	90204	.	+	0	gene_id "U52112.3-002"; transcript_id "U52112.3-002"; exon_number 4;
ENm006.contig5	ExonAligner	CDS	87067	87135	.	+	0	gene_id "U52112.3-002"; transcript_id "U52112.3-002"; exon_number 5;
ENm006.contig5	ExonAligner	CDS	81504	81708	.	+	1	gene_id "U52112.3-002"; transcript_id "U52112.3-002"; exon_number 6;
ENm006.contig5	ExonAligner	CDS	81388	81500	.	+	0	gene_id "U52112.3-002"; transcript_id "U52112.3-002"; exon_number 7;
ENm006.contig5	ExonAligner	CDS	79839	79953	.	+	1	gene_id "U52112.3-002"; transcript_id "U52112.3-002"; exon_number 8;
ENm006.contig5	ExonAligner	CDS	79438	79502	.	+	0	gene_id "U52112.3-002"; transcript_id "U52112.3-002"; exon_number 9;
ENm006.contig5	ExonAligner	CDS	78431	78610	.	+	0	gene_id "U52112.3-002"; transcript_id "U52112.3-002"; exon_number 10;
ENm006.contig5	ExonAligner	CDS	76759	76884	.	+	2	gene_id "U52112.3-002"; transcript_id "U52112.3-002"; exon_number 12;
ENm006.contig5	ExonAligner	CDS	73662	73835	.	+	2	gene_id "U52112.3-002"; transcript_id "U52112.3-002"; exon_number 13;
ENm006.contig5	ExonAligner	CDS	89980	90204	.	+	0	gene_id "U52112.3-005"; transcript_id "U52112.3-005"; exon_number 2;
ENm006.contig5	ExonAligner	CDS	81504	81708	.	+	1	gene_id "U52112.3-005"; transcript_id "U52112.3-005"; exon_number 3;
ENm006.contig5	ExonAligner	CDS	81388	81500	.	+	0	gene_id "U52112.3-005"; transcript_id "U52112.3-005"; exon_number 4;
ENm006.contig5	ExonAligner	CDS	79839	79953	.	+	1	gene_id "U52112.3-005"; transcript_id "U52112.3-005"; exon_number 5;
ENm006.contig5	ExonAligner	CDS	79438	79502	.	+	0	gene_id "U52112.3-005"; transcript_id "U52112.3-005"; exon_number 6;
ENm006.contig5	ExonAligner	CDS	78572	78610	.	+	0	gene_id "U52112.3-005"; transcript_id "U52112.3-005"; exon_number 7;
ENm006.contig6	ExonAligner	CDS	52567	52673	.	+	0	gene_id "LL0XNC01-14B7.1-002"; transcript_id "LL0XNC01-14B7.1-002"; exon_number 1;
ENm006.contig6	ExonAligner	CDS	54875	54992	.	+	1	gene_id "LL0XNC01-14B7.1-002"; transcript_id "LL0XNC01-14B7.1-002"; exon_number 2;
ENm006.contig6	ExonAligner	CDS	59313	59410	.	+	0	gene_id "LL0XNC01-14B7.1-002"; transcript_id "LL0XNC01-14B7.1-002"; exon_number 3;
ENm006.contig6	ExonAligner	CDS	60404	60589	.	+	1	gene_id "LL0XNC01-14B7.1-002"; transcript_id "LL0XNC01-14B7.1-002"; exon_number 4;
ENm006.contig6	ExonAligner	CDS	60778	60905	.	+	1	gene_id "LL0XNC01-14B7.1-002"; transcript_id "LL0XNC01-14B7.1-002"; exon_number 5;
ENm006.contig6	ExonAligner	CDS	62241	62434	.	+	2	gene_id "LL0XNC01-14B7.1-002"; transcript_id "LL0XNC01-14B7.1-002"; exon_number 6;
ENm006.contig6	ExonAligner	CDS	62810	62968	.	+	0	gene_id "LL0XNC01-14B7.1-002"; transcript_id "LL0XNC01-14B7.1-002"; exon_number 7;
ENm006.contig6	ExonAligner	CDS	63500	63650	.	+	0	gene_id "LL0XNC01-14B7.1-002"; transcript_id "LL0XNC01-14B7.1-002"; exon_number 8;
ENm006.contig6	ExonAligner	CDS	66905	67029	.	+	2	gene_id "LL0XNC01-14B7.1-002"; transcript_id "LL0XNC01-14B7.1-002"; exon_number 9;
ENm006.contig6	ExonAligner	CDS	67354	67431	.	+	0	gene_id "LL0XNC01-14B7.1-002"; transcript_id "LL0XNC01-14B7.1-002"; exon_number 10;
ENm006.contig6	ExonAligner	CDS	67870	67960	.	+	0	gene_id "LL0XNC01-14B7.1-002"; transcript_id "LL0XNC01-14B7.1-002"; exon_number 11;
ENm006.contig6	ExonAligner	CDS	70127	70246	.	+	2	gene_id "LL0XNC01-14B7.1-002"; transcript_id "LL0XNC01-14B7.1-002"; exon_number 12;
ENm006.contig6	ExonAligner	CDS	70905	71080	.	+	2	gene_id "LL0XNC01-14B7.1-002"; transcript_id "LL0XNC01-14B7.1-002"; exon_number 13;
ENm006.contig6	ExonAligner	CDS	59313	59410	.	+	0	gene_id "LL0XNC01-14B7.1-001"; transcript_id "LL0XNC01-14B7.1-001"; exon_number 2;
ENm006.contig6	ExonAligner	CDS	60404	60589	.	+	1	gene_id "LL0XNC01-14B7.1-001"; transcript_id "LL0XNC01-14B7.1-001"; exon_number 3;
ENm006.contig6	ExonAligner	CDS	60778	60905	.	+	1	gene_id "LL0XNC01-14B7.1-001"; transcript_id "LL0XNC01-14B7.1-001"; exon_number 4;
ENm006.contig6	ExonAligner	CDS	62241	62434	.	+	2	gene_id "LL0XNC01-14B7.1-001"; transcript_id "LL0XNC01-14B7.1-001"; exon_number 5;
ENm006.contig6	ExonAligner	CDS	62810	62968	.	+	0	gene_id "LL0XNC01-14B7.1-001"; transcript_id "LL0XNC01-14B7.1-001"; exon_number 6;
ENm006.contig6	ExonAligner	CDS	63500	63650	.	+	0	gene_id "LL0XNC01-14B7.1-001"; transcript_id "LL0XNC01-14B7.1-001"; exon_number 7;
ENm006.contig6	ExonAligner	CDS	66905	67029	.	+	2	gene_id "LL0XNC01-14B7.1-001"; transcript_id "LL0XNC01-14B7.1-001"; exon_number 8;
ENm006.contig6	ExonAligner	CDS	67354	67431	.	+	0	gene_id "LL0XNC01-14B7.1-001"; transcript_id "LL0XNC01-14B7.1-001"; exon_number 9;
ENm006.contig6	ExonAligner	CDS	67870	67960	.	+	0	gene_id "LL0XNC01-14B7.1-001"; transcript_id "LL0XNC01-14B7.1-001"; exon_number 10;
ENm006.contig6	ExonAligner	CDS	70127	70246	.	+	2	gene_id "LL0XNC01-14B7.1-001"; transcript_id "LL0XNC01-14B7.1-001"; exon_number 11;
ENm006.contig6	ExonAligner	CDS	70905	71080	.	+	2	gene_id "LL0XNC01-14B7.1-001"; transcript_id "LL0XNC01-14B7.1-001"; exon_number 12;
ENm006.contig6	ExonAligner	CDS	67870	67960	.	+	0	gene_id "LL0XNC01-14B7.1-003"; transcript_id "LL0XNC01-14B7.1-003"; exon_number 2;
ENm006.contig6	ExonAligner	CDS	70127	70246	.	+	2	gene_id "LL0XNC01-14B7.1-003"; transcript_id "LL0XNC01-14B7.1-003"; exon_number 3;
ENm006.contig6	ExonAligner	CDS	70905	71080	.	+	2	gene_id "LL0XNC01-14B7.1-003"; transcript_id "LL0XNC01-14B7.1-003"; exon_number 4;
ENm006.contig7	ExonAligner	CDS	27213	27400	.	-	2	gene_id "XX-FW83128A1.1-001"; transcript_id "XX-FW83128A1.1-001"; exon_number 1;
ENm006.contig7	ExonAligner	CDS	27829	28032	.	-	2	gene_id "XX-FW83128A1.1-001"; transcript_id "XX-FW83128A1.1-001"; exon_number 2;
ENm006.contig7	ExonAligner	CDS	28138	28356	.	-	2	gene_id "XX-FW83128A1.1-001"; transcript_id "XX-FW83128A1.1-001"; exon_number 3;
ENm006.contig7	ExonAligner	CDS	28452	28628	.	-	2	gene_id "XX-FW83128A1.1-001"; transcript_id "XX-FW83128A1.1-001"; exon_number 4;
ENm006.contig7	ExonAligner	CDS	28801	28933	.	-	0	gene_id "XX-FW83128A1.1-001"; transcript_id "XX-FW83128A1.1-001"; exon_number 5;
ENm006.contig7	ExonAligner	CDS	29305	29420	.	-	2	gene_id "XX-FW83128A1.1-001"; transcript_id "XX-FW83128A1.1-001"; exon_number 6;
ENm006.contig7	ExonAligner	CDS	29723	29860	.	-	2	gene_id "XX-FW83128A1.1-001"; transcript_id "XX-FW83128A1.1-001"; exon_number 7;
ENm006.contig7	ExonAligner	CDS	30007	30273	.	-	2	gene_id "XX-FW83128A1.1-001"; transcript_id "XX-FW83128A1.1-001"; exon_number 8;
ENm006.contig7	ExonAligner	CDS	30565	30687	.	-	2	gene_id "XX-FW83128A1.1-001"; transcript_id "XX-FW83128A1.1-001"; exon_number 9;
ENm006.contig7	ExonAligner	CDS	30827	30979	.	-	2	gene_id "XX-FW83128A1.1-001"; transcript_id "XX-FW83128A1.1-001"; exon_number 10;
ENm006.contig7	ExonAligner	CDS	31182	31379	.	-	2	gene_id "XX-FW83128A1.1-001"; transcript_id "XX-FW83128A1.1-001"; exon_number 11;
ENm006.contig7	ExonAligner	CDS	31588	31743	.	-	2	gene_id "XX-FW83128A1.1-001"; transcript_id "XX-FW83128A1.1-001"; exon_number 12;
ENm006.contig7	ExonAligner	CDS	32140	32307	.	-	2	gene_id "XX-FW83128A1.1-001"; transcript_id "XX-FW83128A1.1-001"; exon_number 13;
ENm006.contig7	ExonAligner	CDS	32398	32520	.	-	2	gene_id "XX-FW83128A1.1-001"; transcript_id "XX-FW83128A1.1-001"; exon_number 14;
ENm006.contig7	ExonAligner	CDS	32730	32864	.	-	2	gene_id "XX-FW83128A1.1-001"; transcript_id "XX-FW83128A1.1-001"; exon_number 15;
ENm006.contig7	ExonAligner	CDS	33410	33506	.	-	0	gene_id "XX-FW83128A1.1-001"; transcript_id "XX-FW83128A1.1-001"; exon_number 16;
ENm006.contig7	ExonAligner	CDS	35004	35087	.	-	0	gene_id "XX-FW83128A1.1-001"; transcript_id "XX-FW83128A1.1-001"; exon_number 17;
ENm006.contig7	ExonAligner	CDS	36596	36837	.	-	2	gene_id "XX-FW83128A1.1-001"; transcript_id "XX-FW83128A1.1-001"; exon_number 18;
ENm006.contig7	ExonAligner	CDS	41166	41355	.	-	0	gene_id "XX-FW83128A1.1-001"; transcript_id "XX-FW83128A1.1-001"; exon_number 19;
ENm006.contig7	ExonAligner	CDS	41435	41591	.	-	1	gene_id "XX-FW83128A1.1-001"; transcript_id "XX-FW83128A1.1-001"; exon_number 20;
ENm006.contig7	ExonAligner	CDS	41676	41799	.	-	2	gene_id "XX-FW83128A1.1-001"; transcript_id "XX-FW83128A1.1-001"; exon_number 21;
ENm006.contig7	ExonAligner	CDS	42046	42216	.	-	2	gene_id "XX-FW83128A1.1-001"; transcript_id "XX-FW83128A1.1-001"; exon_number 22;
ENm006.contig7	ExonAligner	CDS	42305	42459	.	-	1	gene_id "XX-FW83128A1.1-001"; transcript_id "XX-FW83128A1.1-001"; exon_number 23;
ENm006.contig7	ExonAligner	CDS	42756	42912	.	-	2	gene_id "XX-FW83128A1.1-001"; transcript_id "XX-FW83128A1.1-001"; exon_number 24;
ENm006.contig7	ExonAligner	CDS	43418	43585	.	-	2	gene_id "XX-FW83128A1.1-001"; transcript_id "XX-FW83128A1.1-001"; exon_number 25;
ENm006.contig7	ExonAligner	CDS	43694	44285	.	-	0	gene_id "XX-FW83128A1.1-001"; transcript_id "XX-FW83128A1.1-001"; exon_number 26;
ENm006.contig7	ExonAligner	CDS	44581	44843	.	-	2	gene_id "XX-FW83128A1.1-001"; transcript_id "XX-FW83128A1.1-001"; exon_number 27;
ENm006.contig7	ExonAligner	CDS	44929	45046	.	-	0	gene_id "XX-FW83128A1.1-001"; transcript_id "XX-FW83128A1.1-001"; exon_number 28;
ENm006.contig7	ExonAligner	CDS	45159	45328	.	-	2	gene_id "XX-FW83128A1.1-001"; transcript_id "XX-FW83128A1.1-001"; exon_number 29;
ENm006.contig7	ExonAligner	CDS	45442	45532	.	-	0	gene_id "XX-FW83128A1.1-001"; transcript_id "XX-FW83128A1.1-001"; exon_number 30;
ENm006.contig7	ExonAligner	CDS	45784	45944	.	-	2	gene_id "XX-FW83128A1.1-001"; transcript_id "XX-FW83128A1.1-001"; exon_number 31;
ENm006.contig7	ExonAligner	CDS	46052	46175	.	-	0	gene_id "XX-FW83128A1.1-001"; transcript_id "XX-FW83128A1.1-001"; exon_number 32;
ENm006.contig7	ExonAligner	CDS	46407	46550	.	-	0	gene_id "XX-FW83128A1.1-001"; transcript_id "XX-FW83128A1.1-001"; exon_number 33;
ENm006.contig7	ExonAligner	CDS	46644	46751	.	-	0	gene_id "XX-FW83128A1.1-001"; transcript_id "XX-FW83128A1.1-001"; exon_number 34;
ENm006.contig7	ExonAligner	CDS	46974	47167	.	-	2	gene_id "XX-FW83128A1.1-001"; transcript_id "XX-FW83128A1.1-001"; exon_number 35;
ENm006.contig7	ExonAligner	CDS	47257	47393	.	-	1	gene_id "XX-FW83128A1.1-001"; transcript_id "XX-FW83128A1.1-001"; exon_number 36;
ENm006.contig7	ExonAligner	CDS	47482	47599	.	-	2	gene_id "XX-FW83128A1.1-001"; transcript_id "XX-FW83128A1.1-001"; exon_number 37;
ENm006.contig7	ExonAligner	CDS	47860	47991	.	-	2	gene_id "XX-FW83128A1.1-001"; transcript_id "XX-FW83128A1.1-001"; exon_number 38;
ENm006.contig7	ExonAligner	CDS	48951	49151	.	-	2	gene_id "XX-FW83128A1.1-001"; transcript_id "XX-FW83128A1.1-001"; exon_number 39;
ENm006.contig7	ExonAligner	CDS	49622	49784	.	-	0	gene_id "XX-FW83128A1.1-001"; transcript_id "XX-FW83128A1.1-001"; exon_number 40;
ENm006.contig7	ExonAligner	CDS	50403	50480	.	-	0	gene_id "XX-FW83128A1.1-001"; transcript_id "XX-FW83128A1.1-001"; exon_number 41;
ENm006.contig7	ExonAligner	CDS	50629	50747	.	-	2	gene_id "XX-FW83128A1.1-001"; transcript_id "XX-FW83128A1.1-001"; exon_number 42;
ENm006.contig7	ExonAligner	CDS	50827	50974	.	-	0	gene_id "XX-FW83128A1.1-001"; transcript_id "XX-FW83128A1.1-001"; exon_number 43;
ENm006.contig7	ExonAligner	CDS	51304	51401	.	-	2	gene_id "XX-FW83128A1.1-001"; transcript_id "XX-FW83128A1.1-001"; exon_number 44;
ENm006.contig7	ExonAligner	CDS	51526	51774	.	-	2	gene_id "XX-FW83128A1.1-001"; transcript_id "XX-FW83128A1.1-001"; exon_number 45;
ENm006.contig7	ExonAligner	CDS	66520	66886	.	-	0	gene_id "XX-FW83128A1.1-001"; transcript_id "XX-FW83128A1.1-001"; exon_number 46;
ENm006.contig7	ExonAligner	CDS	27213	27400	.	-	2	gene_id "XX-FW83128A1.1-002"; transcript_id "XX-FW83128A1.1-002"; exon_number 1;
ENm006.contig7	ExonAligner	CDS	27829	28032	.	-	2	gene_id "XX-FW83128A1.1-002"; transcript_id "XX-FW83128A1.1-002"; exon_number 2;
ENm006.contig7	ExonAligner	CDS	28138	28356	.	-	2	gene_id "XX-FW83128A1.1-002"; transcript_id "XX-FW83128A1.1-002"; exon_number 3;
ENm006.contig7	ExonAligner	CDS	28452	28628	.	-	2	gene_id "XX-FW83128A1.1-002"; transcript_id "XX-FW83128A1.1-002"; exon_number 4;
ENm006.contig7	ExonAligner	CDS	28801	28933	.	-	0	gene_id "XX-FW83128A1.1-002"; transcript_id "XX-FW83128A1.1-002"; exon_number 5;
ENm006.contig7	ExonAligner	CDS	29305	29420	.	-	2	gene_id "XX-FW83128A1.1-002"; transcript_id "XX-FW83128A1.1-002"; exon_number 6;
ENm006.contig7	ExonAligner	CDS	29723	29860	.	-	2	gene_id "XX-FW83128A1.1-002"; transcript_id "XX-FW83128A1.1-002"; exon_number 7;
ENm006.contig7	ExonAligner	CDS	30007	30273	.	-	2	gene_id "XX-FW83128A1.1-002"; transcript_id "XX-FW83128A1.1-002"; exon_number 8;
ENm006.contig7	ExonAligner	CDS	30565	30687	.	-	2	gene_id "XX-FW83128A1.1-002"; transcript_id "XX-FW83128A1.1-002"; exon_number 9;
ENm006.contig7	ExonAligner	CDS	30827	30979	.	-	2	gene_id "XX-FW83128A1.1-002"; transcript_id "XX-FW83128A1.1-002"; exon_number 10;
ENm006.contig7	ExonAligner	CDS	31182	31379	.	-	2	gene_id "XX-FW83128A1.1-002"; transcript_id "XX-FW83128A1.1-002"; exon_number 11;
ENm006.contig7	ExonAligner	CDS	31588	31743	.	-	2	gene_id "XX-FW83128A1.1-002"; transcript_id "XX-FW83128A1.1-002"; exon_number 12;
ENm006.contig7	ExonAligner	CDS	32140	32307	.	-	2	gene_id "XX-FW83128A1.1-002"; transcript_id "XX-FW83128A1.1-002"; exon_number 13;
ENm006.contig7	ExonAligner	CDS	32398	32520	.	-	2	gene_id "XX-FW83128A1.1-002"; transcript_id "XX-FW83128A1.1-002"; exon_number 14;
ENm006.contig7	ExonAligner	CDS	32730	32864	.	-	2	gene_id "XX-FW83128A1.1-002"; transcript_id "XX-FW83128A1.1-002"; exon_number 15;
ENm006.contig7	ExonAligner	CDS	33410	33506	.	-	0	gene_id "XX-FW83128A1.1-002"; transcript_id "XX-FW83128A1.1-002"; exon_number 16;
ENm006.contig7	ExonAligner	CDS	35004	35087	.	-	0	gene_id "XX-FW83128A1.1-002"; transcript_id "XX-FW83128A1.1-002"; exon_number 17;
ENm006.contig7	ExonAligner	CDS	36596	36837	.	-	2	gene_id "XX-FW83128A1.1-002"; transcript_id "XX-FW83128A1.1-002"; exon_number 18;
ENm006.contig7	ExonAligner	CDS	39177	39194	.	-	2	gene_id "XX-FW83128A1.1-002"; transcript_id "XX-FW83128A1.1-002"; exon_number 19;
ENm006.contig7	ExonAligner	CDS	41166	41355	.	-	0	gene_id "XX-FW83128A1.1-002"; transcript_id "XX-FW83128A1.1-002"; exon_number 20;
ENm006.contig7	ExonAligner	CDS	41435	41591	.	-	1	gene_id "XX-FW83128A1.1-002"; transcript_id "XX-FW83128A1.1-002"; exon_number 21;
ENm006.contig7	ExonAligner	CDS	41676	41799	.	-	2	gene_id "XX-FW83128A1.1-002"; transcript_id "XX-FW83128A1.1-002"; exon_number 22;
ENm006.contig7	ExonAligner	CDS	42046	42216	.	-	2	gene_id "XX-FW83128A1.1-002"; transcript_id "XX-FW83128A1.1-002"; exon_number 23;
ENm006.contig7	ExonAligner	CDS	42305	42459	.	-	1	gene_id "XX-FW83128A1.1-002"; transcript_id "XX-FW83128A1.1-002"; exon_number 24;
ENm006.contig7	ExonAligner	CDS	42756	42912	.	-	2	gene_id "XX-FW83128A1.1-002"; transcript_id "XX-FW83128A1.1-002"; exon_number 25;
ENm006.contig7	ExonAligner	CDS	43418	43585	.	-	2	gene_id "XX-FW83128A1.1-002"; transcript_id "XX-FW83128A1.1-002"; exon_number 26;
ENm006.contig7	ExonAligner	CDS	43694	44285	.	-	0	gene_id "XX-FW83128A1.1-002"; transcript_id "XX-FW83128A1.1-002"; exon_number 27;
ENm006.contig7	ExonAligner	CDS	44581	44843	.	-	2	gene_id "XX-FW83128A1.1-002"; transcript_id "XX-FW83128A1.1-002"; exon_number 28;
ENm006.contig7	ExonAligner	CDS	44929	45046	.	-	0	gene_id "XX-FW83128A1.1-002"; transcript_id "XX-FW83128A1.1-002"; exon_number 29;
ENm006.contig7	ExonAligner	CDS	45159	45328	.	-	2	gene_id "XX-FW83128A1.1-002"; transcript_id "XX-FW83128A1.1-002"; exon_number 30;
ENm006.contig7	ExonAligner	CDS	45442	45532	.	-	0	gene_id "XX-FW83128A1.1-002"; transcript_id "XX-FW83128A1.1-002"; exon_number 31;
ENm006.contig7	ExonAligner	CDS	45784	45944	.	-	2	gene_id "XX-FW83128A1.1-002"; transcript_id "XX-FW83128A1.1-002"; exon_number 32;
ENm006.contig7	ExonAligner	CDS	46052	46175	.	-	0	gene_id "XX-FW83128A1.1-002"; transcript_id "XX-FW83128A1.1-002"; exon_number 33;
ENm006.contig7	ExonAligner	CDS	46407	46550	.	-	0	gene_id "XX-FW83128A1.1-002"; transcript_id "XX-FW83128A1.1-002"; exon_number 34;
ENm006.contig7	ExonAligner	CDS	46644	46751	.	-	0	gene_id "XX-FW83128A1.1-002"; transcript_id "XX-FW83128A1.1-002"; exon_number 35;
ENm006.contig7	ExonAligner	CDS	46974	47167	.	-	2	gene_id "XX-FW83128A1.1-002"; transcript_id "XX-FW83128A1.1-002"; exon_number 36;
ENm006.contig7	ExonAligner	CDS	47257	47393	.	-	1	gene_id "XX-FW83128A1.1-002"; transcript_id "XX-FW83128A1.1-002"; exon_number 37;
ENm006.contig7	ExonAligner	CDS	47482	47599	.	-	2	gene_id "XX-FW83128A1.1-002"; transcript_id "XX-FW83128A1.1-002"; exon_number 38;
ENm006.contig7	ExonAligner	CDS	47860	47991	.	-	2	gene_id "XX-FW83128A1.1-002"; transcript_id "XX-FW83128A1.1-002"; exon_number 39;
ENm006.contig7	ExonAligner	CDS	48951	49151	.	-	2	gene_id "XX-FW83128A1.1-002"; transcript_id "XX-FW83128A1.1-002"; exon_number 40;
ENm006.contig7	ExonAligner	CDS	49622	49784	.	-	0	gene_id "XX-FW83128A1.1-002"; transcript_id "XX-FW83128A1.1-002"; exon_number 41;
ENm006.contig7	ExonAligner	CDS	50403	50480	.	-	0	gene_id "XX-FW83128A1.1-002"; transcript_id "XX-FW83128A1.1-002"; exon_number 42;
ENm006.contig7	ExonAligner	CDS	50629	50747	.	-	2	gene_id "XX-FW83128A1.1-002"; transcript_id "XX-FW83128A1.1-002"; exon_number 43;
ENm006.contig7	ExonAligner	CDS	50827	50974	.	-	0	gene_id "XX-FW83128A1.1-002"; transcript_id "XX-FW83128A1.1-002"; exon_number 44;
ENm006.contig7	ExonAligner	CDS	51304	51401	.	-	2	gene_id "XX-FW83128A1.1-002"; transcript_id "XX-FW83128A1.1-002"; exon_number 45;
ENm006.contig7	ExonAligner	CDS	51526	51774	.	-	2	gene_id "XX-FW83128A1.1-002"; transcript_id "XX-FW83128A1.1-002"; exon_number 46;
ENm006.contig7	ExonAligner	CDS	66520	66886	.	-	0	gene_id "XX-FW83128A1.1-002"; transcript_id "XX-FW83128A1.1-002"; exon_number 47;
ENm006.contig7	ExonAligner	CDS	27213	27400	.	-	2	gene_id "XX-FW83128A1.1-010"; transcript_id "XX-FW83128A1.1-010"; exon_number 1;
ENm006.contig7	ExonAligner	CDS	27829	28032	.	-	2	gene_id "XX-FW83128A1.1-010"; transcript_id "XX-FW83128A1.1-010"; exon_number 2;
ENm006.contig7	ExonAligner	CDS	28138	28356	.	-	2	gene_id "XX-FW83128A1.1-010"; transcript_id "XX-FW83128A1.1-010"; exon_number 3;
ENm006.contig7	ExonAligner	CDS	28452	28628	.	-	2	gene_id "XX-FW83128A1.1-010"; transcript_id "XX-FW83128A1.1-010"; exon_number 4;
ENm006.contig7	ExonAligner	CDS	28801	28933	.	-	0	gene_id "XX-FW83128A1.1-010"; transcript_id "XX-FW83128A1.1-010"; exon_number 5;
ENm006.contig7	ExonAligner	CDS	29305	29420	.	-	2	gene_id "XX-FW83128A1.1-010"; transcript_id "XX-FW83128A1.1-010"; exon_number 6;
ENm006.contig7	ExonAligner	CDS	29723	29860	.	-	2	gene_id "XX-FW83128A1.1-010"; transcript_id "XX-FW83128A1.1-010"; exon_number 7;
ENm006.contig7	ExonAligner	CDS	30007	30273	.	-	2	gene_id "XX-FW83128A1.1-010"; transcript_id "XX-FW83128A1.1-010"; exon_number 8;
ENm006.contig7	ExonAligner	CDS	30565	30687	.	-	2	gene_id "XX-FW83128A1.1-010"; transcript_id "XX-FW83128A1.1-010"; exon_number 9;
ENm006.contig7	ExonAligner	CDS	30827	30979	.	-	2	gene_id "XX-FW83128A1.1-010"; transcript_id "XX-FW83128A1.1-010"; exon_number 10;
ENm006.contig7	ExonAligner	CDS	31182	31379	.	-	2	gene_id "XX-FW83128A1.1-010"; transcript_id "XX-FW83128A1.1-010"; exon_number 11;
ENm006.contig7	ExonAligner	CDS	31588	31743	.	-	2	gene_id "XX-FW83128A1.1-010"; transcript_id "XX-FW83128A1.1-010"; exon_number 12;
ENm006.contig7	ExonAligner	CDS	32140	32307	.	-	2	gene_id "XX-FW83128A1.1-010"; transcript_id "XX-FW83128A1.1-010"; exon_number 13;
ENm006.contig7	ExonAligner	CDS	32398	32520	.	-	2	gene_id "XX-FW83128A1.1-010"; transcript_id "XX-FW83128A1.1-010"; exon_number 14;
ENm006.contig7	ExonAligner	CDS	32730	32864	.	-	2	gene_id "XX-FW83128A1.1-010"; transcript_id "XX-FW83128A1.1-010"; exon_number 15;
ENm006.contig7	ExonAligner	CDS	33410	33506	.	-	0	gene_id "XX-FW83128A1.1-010"; transcript_id "XX-FW83128A1.1-010"; exon_number 16;
ENm006.contig7	ExonAligner	CDS	36596	36837	.	-	2	gene_id "XX-FW83128A1.1-010"; transcript_id "XX-FW83128A1.1-010"; exon_number 17;
ENm006.contig7	ExonAligner	CDS	41166	41355	.	-	0	gene_id "XX-FW83128A1.1-010"; transcript_id "XX-FW83128A1.1-010"; exon_number 18;
ENm006.contig7	ExonAligner	CDS	41435	41591	.	-	1	gene_id "XX-FW83128A1.1-010"; transcript_id "XX-FW83128A1.1-010"; exon_number 19;
ENm006.contig7	ExonAligner	CDS	41676	41799	.	-	2	gene_id "XX-FW83128A1.1-010"; transcript_id "XX-FW83128A1.1-010"; exon_number 20;
ENm006.contig7	ExonAligner	CDS	42046	42216	.	-	2	gene_id "XX-FW83128A1.1-010"; transcript_id "XX-FW83128A1.1-010"; exon_number 21;
ENm006.contig7	ExonAligner	CDS	42305	42459	.	-	1	gene_id "XX-FW83128A1.1-010"; transcript_id "XX-FW83128A1.1-010"; exon_number 22;
ENm006.contig7	ExonAligner	CDS	42756	42912	.	-	2	gene_id "XX-FW83128A1.1-010"; transcript_id "XX-FW83128A1.1-010"; exon_number 23;
ENm006.contig7	ExonAligner	CDS	43418	43585	.	-	2	gene_id "XX-FW83128A1.1-010"; transcript_id "XX-FW83128A1.1-010"; exon_number 24;
ENm006.contig7	ExonAligner	CDS	43694	44285	.	-	0	gene_id "XX-FW83128A1.1-010"; transcript_id "XX-FW83128A1.1-010"; exon_number 25;
ENm006.contig7	ExonAligner	CDS	44581	44843	.	-	2	gene_id "XX-FW83128A1.1-010"; transcript_id "XX-FW83128A1.1-010"; exon_number 26;
ENm006.contig7	ExonAligner	CDS	44929	45046	.	-	0	gene_id "XX-FW83128A1.1-010"; transcript_id "XX-FW83128A1.1-010"; exon_number 27;
ENm006.contig7	ExonAligner	CDS	45159	45328	.	-	2	gene_id "XX-FW83128A1.1-010"; transcript_id "XX-FW83128A1.1-010"; exon_number 28;
ENm006.contig7	ExonAligner	CDS	45442	45532	.	-	0	gene_id "XX-FW83128A1.1-010"; transcript_id "XX-FW83128A1.1-010"; exon_number 29;
ENm006.contig7	ExonAligner	CDS	45784	45944	.	-	2	gene_id "XX-FW83128A1.1-010"; transcript_id "XX-FW83128A1.1-010"; exon_number 30;
ENm006.contig7	ExonAligner	CDS	46052	46175	.	-	0	gene_id "XX-FW83128A1.1-010"; transcript_id "XX-FW83128A1.1-010"; exon_number 31;
ENm006.contig7	ExonAligner	CDS	46407	46550	.	-	0	gene_id "XX-FW83128A1.1-010"; transcript_id "XX-FW83128A1.1-010"; exon_number 32;
ENm006.contig7	ExonAligner	CDS	46644	46751	.	-	0	gene_id "XX-FW83128A1.1-010"; transcript_id "XX-FW83128A1.1-010"; exon_number 33;
ENm006.contig7	ExonAligner	CDS	46974	47167	.	-	2	gene_id "XX-FW83128A1.1-010"; transcript_id "XX-FW83128A1.1-010"; exon_number 34;
ENm006.contig7	ExonAligner	CDS	47257	47393	.	-	1	gene_id "XX-FW83128A1.1-010"; transcript_id "XX-FW83128A1.1-010"; exon_number 35;
ENm006.contig7	ExonAligner	CDS	47482	47599	.	-	2	gene_id "XX-FW83128A1.1-010"; transcript_id "XX-FW83128A1.1-010"; exon_number 36;
ENm006.contig7	ExonAligner	CDS	47860	47991	.	-	2	gene_id "XX-FW83128A1.1-010"; transcript_id "XX-FW83128A1.1-010"; exon_number 37;
ENm006.contig7	ExonAligner	CDS	48951	49151	.	-	2	gene_id "XX-FW83128A1.1-010"; transcript_id "XX-FW83128A1.1-010"; exon_number 38;
ENm006.contig7	ExonAligner	CDS	49622	49784	.	-	0	gene_id "XX-FW83128A1.1-010"; transcript_id "XX-FW83128A1.1-010"; exon_number 39;
ENm006.contig7	ExonAligner	CDS	50403	50480	.	-	0	gene_id "XX-FW83128A1.1-010"; transcript_id "XX-FW83128A1.1-010"; exon_number 40;
ENm006.contig7	ExonAligner	CDS	50629	50747	.	-	2	gene_id "XX-FW83128A1.1-010"; transcript_id "XX-FW83128A1.1-010"; exon_number 41;
ENm006.contig7	ExonAligner	CDS	50827	50974	.	-	0	gene_id "XX-FW83128A1.1-010"; transcript_id "XX-FW83128A1.1-010"; exon_number 42;
ENm006.contig7	ExonAligner	CDS	51304	51401	.	-	2	gene_id "XX-FW83128A1.1-010"; transcript_id "XX-FW83128A1.1-010"; exon_number 43;
ENm006.contig7	ExonAligner	CDS	51526	51774	.	-	2	gene_id "XX-FW83128A1.1-010"; transcript_id "XX-FW83128A1.1-010"; exon_number 44;
ENm006.contig7	ExonAligner	CDS	66520	66886	.	-	0	gene_id "XX-FW83128A1.1-010"; transcript_id "XX-FW83128A1.1-010"; exon_number 45;
ENm006.contig7	ExonAligner	CDS	29305	29420	.	-	2	gene_id "XX-FW83128A1.1-016"; transcript_id "XX-FW83128A1.1-016"; exon_number 1;
ENm006.contig7	ExonAligner	CDS	29723	29860	.	-	2	gene_id "XX-FW83128A1.1-016"; transcript_id "XX-FW83128A1.1-016"; exon_number 2;
ENm006.contig7	ExonAligner	CDS	30007	30273	.	-	2	gene_id "XX-FW83128A1.1-016"; transcript_id "XX-FW83128A1.1-016"; exon_number 3;
ENm006.contig7	ExonAligner	CDS	30827	30979	.	-	2	gene_id "XX-FW83128A1.1-016"; transcript_id "XX-FW83128A1.1-016"; exon_number 4;
ENm006.contig7	ExonAligner	CDS	31179	31290	.	-	0	gene_id "XX-FW83128A1.1-016"; transcript_id "XX-FW83128A1.1-016"; exon_number 5;
ENm006.contig7	ExonAligner	CDS	31588	31720	.	-	0	gene_id "XX-FW83128A1.1-015"; transcript_id "XX-FW83128A1.1-015"; exon_number 1;
ENm006.contig7	ExonAligner	CDS	32398	32520	.	-	0	gene_id "XX-FW83128A1.1-015"; transcript_id "XX-FW83128A1.1-015"; exon_number 2;
ENm006.contig7	ExonAligner	CDS	32730	32864	.	-	0	gene_id "XX-FW83128A1.1-015"; transcript_id "XX-FW83128A1.1-015"; exon_number 3;
ENm006.contig7	ExonAligner	CDS	33410	33506	.	-	1	gene_id "XX-FW83128A1.1-015"; transcript_id "XX-FW83128A1.1-015"; exon_number 4;
ENm006.contig7	ExonAligner	CDS	35004	35087	.	-	1	gene_id "XX-FW83128A1.1-015"; transcript_id "XX-FW83128A1.1-015"; exon_number 5;
ENm006.contig7	ExonAligner	CDS	36593	36657	.	-	1	gene_id "XX-FW83128A1.1-015"; transcript_id "XX-FW83128A1.1-015"; exon_number 6;
ENm006.contig7	ExonAligner	CDS	44157	44281	.	-	2	gene_id "XX-FW83128A1.1-019"; transcript_id "XX-FW83128A1.1-019"; exon_number 1;
ENm006.contig7	ExonAligner	CDS	44581	44843	.	-	1	gene_id "XX-FW83128A1.1-019"; transcript_id "XX-FW83128A1.1-019"; exon_number 2;
ENm006.contig7	ExonAligner	CDS	45442	45532	.	-	2	gene_id "XX-FW83128A1.1-019"; transcript_id "XX-FW83128A1.1-019"; exon_number 3;
ENm006.contig7	ExonAligner	CDS	45784	45841	.	-	2	gene_id "XX-FW83128A1.1-019"; transcript_id "XX-FW83128A1.1-019"; exon_number 4;
ENm006.contig1	ExonAligner	CDS	125573	125681	.	-	0	gene_id "XX-FW83563B9.3-004"; transcript_id "XX-FW83563B9.3-004"; exon_number 1;
ENm006.contig1	ExonAligner	CDS	124947	125075	.	-	2	gene_id "XX-FW83563B9.3-004"; transcript_id "XX-FW83563B9.3-004"; exon_number 2;
ENm006.contig1	ExonAligner	CDS	124039	124078	.	-	2	gene_id "XX-FW83563B9.3-004"; transcript_id "XX-FW83563B9.3-004"; exon_number 3;
ENm006.contig1	ExonAligner	CDS	123864	123943	.	-	1	gene_id "XX-FW83563B9.3-004"; transcript_id "XX-FW83563B9.3-004"; exon_number 4;
ENm006.contig1	ExonAligner	CDS	123139	123216	.	-	2	gene_id "XX-FW83563B9.3-004"; transcript_id "XX-FW83563B9.3-004"; exon_number 5;
ENm006.contig1	ExonAligner	CDS	121994	122056	.	-	2	gene_id "XX-FW83563B9.3-004"; transcript_id "XX-FW83563B9.3-004"; exon_number 6;
ENm006.contig1	ExonAligner	CDS	121742	121794	.	-	2	gene_id "XX-FW83563B9.3-004"; transcript_id "XX-FW83563B9.3-004"; exon_number 7;
ENm006.contig1	ExonAligner	CDS	121554	121631	.	-	0	gene_id "XX-FW83563B9.3-004"; transcript_id "XX-FW83563B9.3-004"; exon_number 8;
ENm006.contig1	ExonAligner	CDS	119989	120090	.	-	0	gene_id "XX-FW83563B9.3-004"; transcript_id "XX-FW83563B9.3-004"; exon_number 9;
ENm006.contig1	ExonAligner	CDS	125573	125681	.	-	0	gene_id "XX-FW83563B9.3-002"; transcript_id "XX-FW83563B9.3-002"; exon_number 1;
ENm006.contig1	ExonAligner	CDS	124947	125075	.	-	2	gene_id "XX-FW83563B9.3-002"; transcript_id "XX-FW83563B9.3-002"; exon_number 2;
ENm006.contig1	ExonAligner	CDS	124039	124078	.	-	2	gene_id "XX-FW83563B9.3-002"; transcript_id "XX-FW83563B9.3-002"; exon_number 3;
ENm006.contig1	ExonAligner	CDS	123864	123943	.	-	1	gene_id "XX-FW83563B9.3-002"; transcript_id "XX-FW83563B9.3-002"; exon_number 4;
ENm006.contig1	ExonAligner	CDS	123139	123216	.	-	2	gene_id "XX-FW83563B9.3-002"; transcript_id "XX-FW83563B9.3-002"; exon_number 5;
ENm006.contig1	ExonAligner	CDS	122289	122324	.	-	2	gene_id "XX-FW83563B9.3-002"; transcript_id "XX-FW83563B9.3-002"; exon_number 6;
ENm006.contig1	ExonAligner	CDS	121994	122056	.	-	2	gene_id "XX-FW83563B9.3-002"; transcript_id "XX-FW83563B9.3-002"; exon_number 7;
ENm006.contig1	ExonAligner	CDS	121742	121794	.	-	2	gene_id "XX-FW83563B9.3-002"; transcript_id "XX-FW83563B9.3-002"; exon_number 8;
ENm006.contig1	ExonAligner	CDS	121554	121631	.	-	0	gene_id "XX-FW83563B9.3-002"; transcript_id "XX-FW83563B9.3-002"; exon_number 9;
ENm006.contig1	ExonAligner	CDS	119989	120090	.	-	0	gene_id "XX-FW83563B9.3-002"; transcript_id "XX-FW83563B9.3-002"; exon_number 10;
ENm006.contig1	ExonAligner	CDS	125573	125681	.	-	0	gene_id "XX-FW83563B9.3-001"; transcript_id "XX-FW83563B9.3-001"; exon_number 1;
ENm006.contig1	ExonAligner	CDS	124947	125075	.	-	2	gene_id "XX-FW83563B9.3-001"; transcript_id "XX-FW83563B9.3-001"; exon_number 2;
ENm006.contig1	ExonAligner	CDS	124039	124078	.	-	2	gene_id "XX-FW83563B9.3-001"; transcript_id "XX-FW83563B9.3-001"; exon_number 3;
ENm006.contig1	ExonAligner	CDS	123864	123943	.	-	1	gene_id "XX-FW83563B9.3-001"; transcript_id "XX-FW83563B9.3-001"; exon_number 4;
ENm006.contig1	ExonAligner	CDS	123139	123216	.	-	2	gene_id "XX-FW83563B9.3-001"; transcript_id "XX-FW83563B9.3-001"; exon_number 6;
ENm006.contig1	ExonAligner	CDS	122289	122324	.	-	2	gene_id "XX-FW83563B9.3-001"; transcript_id "XX-FW83563B9.3-001"; exon_number 7;
ENm006.contig1	ExonAligner	CDS	121994	122056	.	-	2	gene_id "XX-FW83563B9.3-001"; transcript_id "XX-FW83563B9.3-001"; exon_number 8;
ENm006.contig1	ExonAligner	CDS	121742	121794	.	-	2	gene_id "XX-FW83563B9.3-001"; transcript_id "XX-FW83563B9.3-001"; exon_number 9;
ENm006.contig1	ExonAligner	CDS	121554	121631	.	-	0	gene_id "XX-FW83563B9.3-001"; transcript_id "XX-FW83563B9.3-001"; exon_number 10;
ENm006.contig1	ExonAligner	CDS	119989	120090	.	-	0	gene_id "XX-FW83563B9.3-001"; transcript_id "XX-FW83563B9.3-001"; exon_number 11;
ENm006.contig1	ExonAligner	CDS	125552	125681	.	-	0	gene_id "XX-FW83563B9.3-011"; transcript_id "XX-FW83563B9.3-011"; exon_number 1;
ENm006.contig1	ExonAligner	CDS	124947	125075	.	-	2	gene_id "XX-FW83563B9.3-011"; transcript_id "XX-FW83563B9.3-011"; exon_number 2;
ENm006.contig1	ExonAligner	CDS	124039	124078	.	-	2	gene_id "XX-FW83563B9.3-011"; transcript_id "XX-FW83563B9.3-011"; exon_number 3;
ENm006.contig1	ExonAligner	CDS	123864	123943	.	-	1	gene_id "XX-FW83563B9.3-011"; transcript_id "XX-FW83563B9.3-011"; exon_number 4;
ENm006.contig1	ExonAligner	CDS	125573	125681	.	-	0	gene_id "XX-FW83563B9.3-003"; transcript_id "XX-FW83563B9.3-003"; exon_number 1;
ENm006.contig1	ExonAligner	CDS	124947	125075	.	-	2	gene_id "XX-FW83563B9.3-003"; transcript_id "XX-FW83563B9.3-003"; exon_number 2;
ENm006.contig1	ExonAligner	CDS	124039	124078	.	-	2	gene_id "XX-FW83563B9.3-003"; transcript_id "XX-FW83563B9.3-003"; exon_number 3;
ENm006.contig1	ExonAligner	CDS	123864	123943	.	-	1	gene_id "XX-FW83563B9.3-003"; transcript_id "XX-FW83563B9.3-003"; exon_number 4;
ENm006.contig1	ExonAligner	CDS	123139	123216	.	-	2	gene_id "XX-FW83563B9.3-003"; transcript_id "XX-FW83563B9.3-003"; exon_number 6;
ENm006.contig1	ExonAligner	CDS	121994	122056	.	-	2	gene_id "XX-FW83563B9.3-003"; transcript_id "XX-FW83563B9.3-003"; exon_number 7;
ENm006.contig1	ExonAligner	CDS	121742	121794	.	-	2	gene_id "XX-FW83563B9.3-003"; transcript_id "XX-FW83563B9.3-003"; exon_number 8;
ENm006.contig1	ExonAligner	CDS	121554	121631	.	-	0	gene_id "XX-FW83563B9.3-003"; transcript_id "XX-FW83563B9.3-003"; exon_number 9;
ENm006.contig1	ExonAligner	CDS	119989	120090	.	-	0	gene_id "XX-FW83563B9.3-003"; transcript_id "XX-FW83563B9.3-003"; exon_number 10;
ENm006.contig1	ExonAligner	CDS	125552	125681	.	-	0	gene_id "XX-FW83563B9.3-006"; transcript_id "XX-FW83563B9.3-006"; exon_number 1;
ENm006.contig1	ExonAligner	CDS	124039	124078	.	-	2	gene_id "XX-FW83563B9.3-006"; transcript_id "XX-FW83563B9.3-006"; exon_number 2;
ENm006.contig1	ExonAligner	CDS	123864	123943	.	-	1	gene_id "XX-FW83563B9.3-006"; transcript_id "XX-FW83563B9.3-006"; exon_number 3;
ENm006.contig1	ExonAligner	CDS	123139	123216	.	-	2	gene_id "XX-FW83563B9.3-006"; transcript_id "XX-FW83563B9.3-006"; exon_number 4;
ENm006.contig1	ExonAligner	CDS	121857	122056	.	-	2	gene_id "XX-FW83563B9.3-006"; transcript_id "XX-FW83563B9.3-006"; exon_number 5;
ENm006.contig1	ExonAligner	CDS	121554	121631	.	-	0	gene_id "XX-FW83563B9.3-006"; transcript_id "XX-FW83563B9.3-006"; exon_number 6;
ENm006.contig1	ExonAligner	CDS	119989	120090	.	-	0	gene_id "XX-FW83563B9.3-006"; transcript_id "XX-FW83563B9.3-006"; exon_number 7;
ENm006.contig1	ExonAligner	CDS	82317	82427	.	-	0	gene_id "XX-FW81657B9.2-001"; transcript_id "XX-FW81657B9.2-001"; exon_number 1;
ENm006.contig1	ExonAligner	CDS	81403	81481	.	-	0	gene_id "XX-FW81657B9.2-001"; transcript_id "XX-FW81657B9.2-001"; exon_number 2;
ENm006.contig1	ExonAligner	CDS	81020	81113	.	-	2	gene_id "XX-FW81657B9.2-001"; transcript_id "XX-FW81657B9.2-001"; exon_number 3;
ENm006.contig1	ExonAligner	CDS	78908	79044	.	-	1	gene_id "XX-FW81657B9.2-001"; transcript_id "XX-FW81657B9.2-001"; exon_number 4;
ENm006.contig1	ExonAligner	CDS	78385	78461	.	-	2	gene_id "XX-FW81657B9.2-001"; transcript_id "XX-FW81657B9.2-001"; exon_number 5;
ENm006.contig1	ExonAligner	CDS	77861	77927	.	-	0	gene_id "XX-FW81657B9.2-001"; transcript_id "XX-FW81657B9.2-001"; exon_number 6;
ENm006.contig1	ExonAligner	CDS	77522	77583	.	-	2	gene_id "XX-FW81657B9.2-001"; transcript_id "XX-FW81657B9.2-001"; exon_number 7;
ENm006.contig1	ExonAligner	CDS	76871	76947	.	-	0	gene_id "XX-FW81657B9.2-001"; transcript_id "XX-FW81657B9.2-001"; exon_number 8;
ENm006.contig1	ExonAligner	CDS	76689	76743	.	-	1	gene_id "XX-FW81657B9.2-001"; transcript_id "XX-FW81657B9.2-001"; exon_number 9;
ENm006.contig1	ExonAligner	CDS	75380	75428	.	-	0	gene_id "XX-FW81657B9.2-001"; transcript_id "XX-FW81657B9.2-001"; exon_number 10;
ENm006.contig1	ExonAligner	CDS	74750	74820	.	-	2	gene_id "XX-FW81657B9.2-001"; transcript_id "XX-FW81657B9.2-001"; exon_number 11;
ENm006.contig1	ExonAligner	CDS	73935	74045	.	-	0	gene_id "XX-FW81657B9.2-001"; transcript_id "XX-FW81657B9.2-001"; exon_number 12;
ENm006.contig1	ExonAligner	CDS	9257	9380	.	-	1	gene_id "XX-FW81657B9.3-001"; transcript_id "XX-FW81657B9.3-001"; exon_number 6;
ENm006.contig1	ExonAligner	CDS	9014	9167	.	-	0	gene_id "XX-FW81657B9.3-001"; transcript_id "XX-FW81657B9.3-001"; exon_number 7;
ENm006.contig1	ExonAligner	CDS	8444	8543	.	-	2	gene_id "XX-FW81657B9.3-001"; transcript_id "XX-FW81657B9.3-001"; exon_number 8;
ENm006.contig1	ExonAligner	CDS	7675	7789	.	-	1	gene_id "XX-FW81657B9.3-001"; transcript_id "XX-FW81657B9.3-001"; exon_number 9;
ENm006.contig1	ExonAligner	CDS	4711	4911	.	-	0	gene_id "XX-FW81657B9.3-001"; transcript_id "XX-FW81657B9.3-001"; exon_number 10;
ENm006.contig1	ExonAligner	CDS	2741	2831	.	-	0	gene_id "XX-FW81657B9.3-001"; transcript_id "XX-FW81657B9.3-001"; exon_number 11;
ENm006.contig1	ExonAligner	CDS	2354	2544	.	-	2	gene_id "XX-FW81657B9.3-001"; transcript_id "XX-FW81657B9.3-001"; exon_number 12;
ENm006.contig1	ExonAligner	CDS	2130	2275	.	-	0	gene_id "XX-FW81657B9.3-001"; transcript_id "XX-FW81657B9.3-001"; exon_number 13;
ENm006.contig1	ExonAligner	CDS	1001	1121	.	-	1	gene_id "XX-FW81657B9.3-001"; transcript_id "XX-FW81657B9.3-001"; exon_number 14;
ENm006.contig1	ExonAligner	CDS	544	680	.	-	0	gene_id "XX-FW81657B9.3-001"; transcript_id "XX-FW81657B9.3-001"; exon_number 15;
ENm006.contig1	ExonAligner	CDS	286	456	.	-	1	gene_id "XX-FW81657B9.3-001"; transcript_id "XX-FW81657B9.3-001"; exon_number 16;
ENm006.contig3	ExonAligner	CDS	3687	3777	.	+	1	gene_id "AF277315.16-001"; transcript_id "AF277315.16-001"; exon_number 1;
ENm006.contig3	ExonAligner	CDS	2829	3064	.	+	2	gene_id "AF277315.16-001"; transcript_id "AF277315.16-001"; exon_number 4;
ENm006.contig3	ExonAligner	CDS	2186	2372	.	+	0	gene_id "AF277315.16-001"; transcript_id "AF277315.16-001"; exon_number 5;
ENm006.contig3	ExonAligner	CDS	1479	1572	.	+	1	gene_id "AF277315.16-001"; transcript_id "AF277315.16-001"; exon_number 6;
ENm006.contig3	ExonAligner	CDS	1262	1387	.	+	1	gene_id "AF277315.16-001"; transcript_id "AF277315.16-001"; exon_number 7;
ENm006.contig3	ExonAligner	CDS	989	1147	.	+	1	gene_id "AF277315.16-001"; transcript_id "AF277315.16-001"; exon_number 8;
ENm006.contig3	ExonAligner	CDS	2186	2337	.	+	0	gene_id "AF277315.16-002"; transcript_id "AF277315.16-002"; exon_number 1;
ENm006.contig3	ExonAligner	CDS	1479	1572	.	+	1	gene_id "AF277315.16-002"; transcript_id "AF277315.16-002"; exon_number 2;
ENm006.contig3	ExonAligner	CDS	1262	1387	.	+	1	gene_id "AF277315.16-002"; transcript_id "AF277315.16-002"; exon_number 3;
ENm006.contig3	ExonAligner	CDS	989	1147	.	+	1	gene_id "AF277315.16-002"; transcript_id "AF277315.16-002"; exon_number 4;
ENm006.contig3	ExonAligner	CDS	2186	2280	.	+	0	gene_id "AF277315.16-007"; transcript_id "AF277315.16-007"; exon_number 1;
ENm006.contig3	ExonAligner	CDS	1479	1572	.	+	1	gene_id "AF277315.16-007"; transcript_id "AF277315.16-007"; exon_number 2;
ENm006.contig3	ExonAligner	CDS	1262	1387	.	+	1	gene_id "AF277315.16-007"; transcript_id "AF277315.16-007"; exon_number 3;
ENm006.contig3	ExonAligner	CDS	989	1147	.	+	1	gene_id "AF277315.16-007"; transcript_id "AF277315.16-007"; exon_number 4;
ENm006.contig3	ExonAligner	CDS	1479	1568	.	+	1	gene_id "AF277315.16-006"; transcript_id "AF277315.16-006"; exon_number 1;
ENm006.contig3	ExonAligner	CDS	1262	1387	.	+	1	gene_id "AF277315.16-006"; transcript_id "AF277315.16-006"; exon_number 2;
ENm006.contig3	ExonAligner	CDS	989	1147	.	+	1	gene_id "AF277315.16-006"; transcript_id "AF277315.16-006"; exon_number 3;
ENm006.contig3	ExonAligner	CDS	1262	1386	.	+	1	gene_id "AF277315.16-005"; transcript_id "AF277315.16-005"; exon_number 1;
ENm006.contig3	ExonAligner	CDS	989	1147	.	+	1	gene_id "AF277315.16-005"; transcript_id "AF277315.16-005"; exon_number 2;
ENm006.contig8	ExonAligner	CDS	241863	241921	.	-	2	gene_id "RP11-115M6.2-001"; transcript_id "RP11-115M6.2-001"; exon_number 2;
ENm006.contig8	ExonAligner	CDS	240394	240480	.	-	0	gene_id "RP11-115M6.2-001"; transcript_id "RP11-115M6.2-001"; exon_number 3;
ENm006.contig8	ExonAligner	CDS	240013	240104	.	-	0	gene_id "RP11-115M6.2-001"; transcript_id "RP11-115M6.2-001"; exon_number 4;
ENm006.contig8	ExonAligner	CDS	239470	239654	.	-	1	gene_id "RP11-115M6.2-001"; transcript_id "RP11-115M6.2-001"; exon_number 5;
ENm006.contig8	ExonAligner	CDS	238766	238830	.	-	2	gene_id "RP11-115M6.2-001"; transcript_id "RP11-115M6.2-001"; exon_number 6;
ENm006.contig8	ExonAligner	CDS	238345	238471	.	-	0	gene_id "RP11-115M6.2-001"; transcript_id "RP11-115M6.2-001"; exon_number 7;
ENm006.contig8	ExonAligner	CDS	237617	237747	.	-	2	gene_id "RP11-115M6.2-001"; transcript_id "RP11-115M6.2-001"; exon_number 8;
ENm006.contig8	ExonAligner	CDS	237236	237379	.	-	0	gene_id "RP11-115M6.2-001"; transcript_id "RP11-115M6.2-001"; exon_number 9;
ENm006.contig8	ExonAligner	CDS	237021	237141	.	-	0	gene_id "RP11-115M6.2-001"; transcript_id "RP11-115M6.2-001"; exon_number 10;
ENm006.contig8	ExonAligner	CDS	236183	236301	.	-	2	gene_id "RP11-115M6.2-001"; transcript_id "RP11-115M6.2-001"; exon_number 11;
ENm006.contig8	ExonAligner	CDS	235835	235938	.	-	0	gene_id "RP11-115M6.2-001"; transcript_id "RP11-115M6.2-001"; exon_number 12;
ENm006.contig8	ExonAligner	CDS	221681	221800	.	-	0	gene_id "RP11-143H17.2-002"; transcript_id "RP11-143H17.2-002"; exon_number 4;
ENm006.contig8	ExonAligner	CDS	220776	220863	.	-	0	gene_id "RP11-143H17.2-002"; transcript_id "RP11-143H17.2-002"; exon_number 5;
ENm006.contig8	ExonAligner	CDS	220577	220665	.	-	2	gene_id "RP11-143H17.2-002"; transcript_id "RP11-143H17.2-002"; exon_number 6;
ENm006.contig8	ExonAligner	CDS	220233	220288	.	-	0	gene_id "RP11-143H17.2-002"; transcript_id "RP11-143H17.2-002"; exon_number 7;
ENm006.contig8	ExonAligner	CDS	211828	211959	.	-	1	gene_id "RP11-143H17.2-002"; transcript_id "RP11-143H17.2-002"; exon_number 8;
ENm006.contig8	ExonAligner	CDS	211138	211181	.	-	1	gene_id "RP11-143H17.2-002"; transcript_id "RP11-143H17.2-002"; exon_number 9;
ENm006.contig8	ExonAligner	CDS	209108	209259	.	-	2	gene_id "RP11-143H17.2-002"; transcript_id "RP11-143H17.2-002"; exon_number 10;
ENm006.contig8	ExonAligner	CDS	221681	221800	.	-	0	gene_id "RP11-143H17.2-001"; transcript_id "RP11-143H17.2-001"; exon_number 4;
ENm006.contig8	ExonAligner	CDS	220776	220863	.	-	0	gene_id "RP11-143H17.2-001"; transcript_id "RP11-143H17.2-001"; exon_number 5;
ENm006.contig8	ExonAligner	CDS	220577	220665	.	-	2	gene_id "RP11-143H17.2-001"; transcript_id "RP11-143H17.2-001"; exon_number 6;
ENm006.contig8	ExonAligner	CDS	220233	220288	.	-	0	gene_id "RP11-143H17.2-001"; transcript_id "RP11-143H17.2-001"; exon_number 7;
ENm006.contig8	ExonAligner	CDS	211828	211959	.	-	1	gene_id "RP11-143H17.2-001"; transcript_id "RP11-143H17.2-001"; exon_number 9;
ENm006.contig8	ExonAligner	CDS	211138	211181	.	-	1	gene_id "RP11-143H17.2-001"; transcript_id "RP11-143H17.2-001"; exon_number 10;
ENm006.contig8	ExonAligner	CDS	209108	209259	.	-	2	gene_id "RP11-143H17.2-001"; transcript_id "RP11-143H17.2-001"; exon_number 11;
ENm007.contig3	ExonAligner	CDS	1001	1394	.	+	0	gene_id "AC012314.9-001"; transcript_id "AC012314.9-001"; exon_number 10;
ENm007.contig3	ExonAligner	CDS	3002	3101	.	+	2	gene_id "AC012314.9-001"; transcript_id "AC012314.9-001"; exon_number 11;
ENm007.contig3	ExonAligner	CDS	4908	5091	.	+	1	gene_id "AC012314.9-001"; transcript_id "AC012314.9-001"; exon_number 12;
ENm007.contig3	ExonAligner	CDS	5328	5427	.	+	0	gene_id "AC012314.9-001"; transcript_id "AC012314.9-001"; exon_number 13;
ENm007.contig3	ExonAligner	CDS	5656	5854	.	+	2	gene_id "AC012314.9-001"; transcript_id "AC012314.9-001"; exon_number 14;
ENm007.contig3	ExonAligner	CDS	6449	6581	.	+	1	gene_id "AC012314.9-001"; transcript_id "AC012314.9-001"; exon_number 15;
ENm007.contig3	ExonAligner	CDS	6930	7055	.	+	0	gene_id "AC012314.9-001"; transcript_id "AC012314.9-001"; exon_number 16;
ENm007.contig3	ExonAligner	CDS	7920	8018	.	+	0	gene_id "AC012314.9-001"; transcript_id "AC012314.9-001"; exon_number 17;
ENm007.contig3	ExonAligner	CDS	1001	1394	.	+	0	gene_id "AC012314.9-004"; transcript_id "AC012314.9-004"; exon_number 10;
ENm007.contig3	ExonAligner	CDS	3002	3101	.	+	2	gene_id "AC012314.9-004"; transcript_id "AC012314.9-004"; exon_number 11;
ENm007.contig3	ExonAligner	CDS	4908	5091	.	+	1	gene_id "AC012314.9-004"; transcript_id "AC012314.9-004"; exon_number 12;
ENm007.contig3	ExonAligner	CDS	5328	5427	.	+	0	gene_id "AC012314.9-004"; transcript_id "AC012314.9-004"; exon_number 13;
ENm007.contig3	ExonAligner	CDS	5656	5765	.	+	2	gene_id "AC012314.9-004"; transcript_id "AC012314.9-004"; exon_number 14;
ENm007.contig3	ExonAligner	CDS	1001	1394	.	+	0	gene_id "AC012314.9-009"; transcript_id "AC012314.9-009"; exon_number 7;
ENm007.contig3	ExonAligner	CDS	2999	3073	.	+	2	gene_id "AC012314.9-009"; transcript_id "AC012314.9-009"; exon_number 8;
ENm007.contig3	ExonAligner	CDS	10949	11159	.	-	1	gene_id "AC012314.10-001"; transcript_id "AC012314.10-001"; exon_number 1;
ENm007.contig3	ExonAligner	CDS	11420	11676	.	-	0	gene_id "AC012314.10-001"; transcript_id "AC012314.10-001"; exon_number 2;
ENm007.contig3	ExonAligner	CDS	11811	11996	.	-	0	gene_id "AC012314.10-001"; transcript_id "AC012314.10-001"; exon_number 3;
ENm007.contig3	ExonAligner	CDS	12350	12481	.	-	0	gene_id "AC012314.10-001"; transcript_id "AC012314.10-001"; exon_number 4;
ENm007.contig3	ExonAligner	CDS	18641	18719	.	+	1	gene_id "AC012314.11-001"; transcript_id "AC012314.11-001"; exon_number 2;
ENm007.contig3	ExonAligner	CDS	18142	18297	.	+	1	gene_id "AC012314.11-001"; transcript_id "AC012314.11-001"; exon_number 3;
ENm007.contig3	ExonAligner	CDS	16631	16728	.	+	0	gene_id "AC012314.11-001"; transcript_id "AC012314.11-001"; exon_number 6;
ENm007.contig3	ExonAligner	CDS	15847	15973	.	+	1	gene_id "AC012314.11-001"; transcript_id "AC012314.11-001"; exon_number 7;
ENm007.contig3	ExonAligner	CDS	15038	15195	.	+	0	gene_id "AC012314.11-001"; transcript_id "AC012314.11-001"; exon_number 8;
ENm007.contig3	ExonAligner	CDS	14140	14298	.	+	0	gene_id "AC012314.11-001"; transcript_id "AC012314.11-001"; exon_number 9;
ENm007.contig3	ExonAligner	CDS	13544	13691	.	+	1	gene_id "AC012314.11-001"; transcript_id "AC012314.11-001"; exon_number 10;
ENm007.contig3	ExonAligner	CDS	10741	10956	.	+	2	gene_id "AC012314.11-001"; transcript_id "AC012314.11-001"; exon_number 12;
ENm007.contig3	ExonAligner	CDS	5358	5439	.	+	0	gene_id "AC012314.11-001"; transcript_id "AC012314.11-001"; exon_number 15;
ENm007.contig3	ExonAligner	CDS	18641	18719	.	+	1	gene_id "AC012314.11-011"; transcript_id "AC012314.11-011"; exon_number 2;
ENm007.contig3	ExonAligner	CDS	18142	18297	.	+	1	gene_id "AC012314.11-011"; transcript_id "AC012314.11-011"; exon_number 3;
ENm007.contig3	ExonAligner	CDS	16631	16728	.	+	0	gene_id "AC012314.11-011"; transcript_id "AC012314.11-011"; exon_number 6;
ENm007.contig3	ExonAligner	CDS	15847	15973	.	+	1	gene_id "AC012314.11-011"; transcript_id "AC012314.11-011"; exon_number 7;
ENm007.contig3	ExonAligner	CDS	15038	15195	.	+	0	gene_id "AC012314.11-011"; transcript_id "AC012314.11-011"; exon_number 8;
ENm007.contig3	ExonAligner	CDS	14140	14298	.	+	0	gene_id "AC012314.11-011"; transcript_id "AC012314.11-011"; exon_number 9;
ENm007.contig3	ExonAligner	CDS	13544	13691	.	+	1	gene_id "AC012314.11-011"; transcript_id "AC012314.11-011"; exon_number 10;
ENm007.contig3	ExonAligner	CDS	10741	10956	.	+	2	gene_id "AC012314.11-011"; transcript_id "AC012314.11-011"; exon_number 12;
ENm007.contig3	ExonAligner	CDS	5358	5439	.	+	0	gene_id "AC012314.11-011"; transcript_id "AC012314.11-011"; exon_number 15;
ENm007.contig3	ExonAligner	CDS	35554	35947	.	-	1	gene_id "AC012314.12-001"; transcript_id "AC012314.12-001"; exon_number 1;
ENm007.contig3	ExonAligner	CDS	36539	36721	.	-	1	gene_id "AC012314.12-001"; transcript_id "AC012314.12-001"; exon_number 2;
ENm007.contig3	ExonAligner	CDS	37225	37579	.	-	2	gene_id "AC012314.12-001"; transcript_id "AC012314.12-001"; exon_number 3;
ENm007.contig3	ExonAligner	CDS	39259	39409	.	-	0	gene_id "AC012314.12-001"; transcript_id "AC012314.12-001"; exon_number 4;
ENm007.contig3	ExonAligner	CDS	41080	41206	.	-	1	gene_id "AC012314.12-001"; transcript_id "AC012314.12-001"; exon_number 5;
ENm007.contig3	ExonAligner	CDS	41486	41615	.	-	2	gene_id "AC012314.12-001"; transcript_id "AC012314.12-001"; exon_number 6;
ENm007.contig3	ExonAligner	CDS	44572	44647	.	-	0	gene_id "AC012314.12-001"; transcript_id "AC012314.12-001"; exon_number 7;
ENm007.contig3	ExonAligner	CDS	36532	36721	.	-	1	gene_id "AC012314.12-002"; transcript_id "AC012314.12-002"; exon_number 1;
ENm007.contig3	ExonAligner	CDS	37225	37579	.	-	2	gene_id "AC012314.12-002"; transcript_id "AC012314.12-002"; exon_number 2;
ENm007.contig3	ExonAligner	CDS	39259	39409	.	-	0	gene_id "AC012314.12-002"; transcript_id "AC012314.12-002"; exon_number 3;
ENm007.contig3	ExonAligner	CDS	41080	41206	.	-	1	gene_id "AC012314.12-002"; transcript_id "AC012314.12-002"; exon_number 4;
ENm007.contig3	ExonAligner	CDS	41486	41615	.	-	2	gene_id "AC012314.12-002"; transcript_id "AC012314.12-002"; exon_number 5;
ENm007.contig3	ExonAligner	CDS	44572	44647	.	-	0	gene_id "AC012314.12-002"; transcript_id "AC012314.12-002"; exon_number 6;
ENm007.contig3	ExonAligner	CDS	37308	37582	.	-	2	gene_id "AC012314.12-004"; transcript_id "AC012314.12-004"; exon_number 1;
ENm007.contig3	ExonAligner	CDS	39259	39409	.	-	0	gene_id "AC012314.12-004"; transcript_id "AC012314.12-004"; exon_number 2;
ENm007.contig3	ExonAligner	CDS	41080	41206	.	-	1	gene_id "AC012314.12-004"; transcript_id "AC012314.12-004"; exon_number 3;
ENm007.contig3	ExonAligner	CDS	41486	41615	.	-	2	gene_id "AC012314.12-004"; transcript_id "AC012314.12-004"; exon_number 4;
ENm007.contig3	ExonAligner	CDS	44572	44647	.	-	0	gene_id "AC012314.12-004"; transcript_id "AC012314.12-004"; exon_number 5;
ENm007.contig2	ExonAligner	CDS	44703	44814	.	+	1	gene_id "AC008746.2-001"; transcript_id "AC008746.2-001"; exon_number 3;
ENm007.contig2	ExonAligner	CDS	48671	48891	.	+	0	gene_id "AC008746.2-001"; transcript_id "AC008746.2-001"; exon_number 4;
ENm007.contig2	ExonAligner	CDS	50632	50727	.	+	1	gene_id "AC008746.2-001"; transcript_id "AC008746.2-001"; exon_number 5;
ENm007.contig2	ExonAligner	CDS	53841	53913	.	+	1	gene_id "AC008746.2-001"; transcript_id "AC008746.2-001"; exon_number 6;
ENm007.contig2	ExonAligner	CDS	56118	56193	.	+	0	gene_id "AC008746.2-001"; transcript_id "AC008746.2-001"; exon_number 7;
ENm007.contig2	ExonAligner	CDS	57473	57565	.	+	0	gene_id "AC008746.2-001"; transcript_id "AC008746.2-001"; exon_number 9;
ENm007.contig2	ExonAligner	CDS	57854	57946	.	+	0	gene_id "AC008746.2-001"; transcript_id "AC008746.2-001"; exon_number 10;
ENm007.contig2	ExonAligner	CDS	59186	59328	.	+	0	gene_id "AC008746.2-001"; transcript_id "AC008746.2-001"; exon_number 11;
ENm007.contig2	ExonAligner	CDS	61563	61615	.	+	1	gene_id "AC008746.2-001"; transcript_id "AC008746.2-001"; exon_number 12;
ENm007.contig2	ExonAligner	CDS	63624	63662	.	+	0	gene_id "AC008746.2-001"; transcript_id "AC008746.2-001"; exon_number 13;
ENm007.contig2	ExonAligner	CDS	44703	44814	.	+	1	gene_id "AC008746.2-002"; transcript_id "AC008746.2-002"; exon_number 3;
ENm007.contig2	ExonAligner	CDS	48671	48891	.	+	0	gene_id "AC008746.2-002"; transcript_id "AC008746.2-002"; exon_number 4;
ENm007.contig2	ExonAligner	CDS	50632	50727	.	+	1	gene_id "AC008746.2-002"; transcript_id "AC008746.2-002"; exon_number 5;
ENm007.contig2	ExonAligner	CDS	53841	53913	.	+	1	gene_id "AC008746.2-002"; transcript_id "AC008746.2-002"; exon_number 6;
ENm007.contig2	ExonAligner	CDS	56118	56193	.	+	0	gene_id "AC008746.2-002"; transcript_id "AC008746.2-002"; exon_number 7;
ENm007.contig2	ExonAligner	CDS	57473	57565	.	+	0	gene_id "AC008746.2-002"; transcript_id "AC008746.2-002"; exon_number 9;
ENm007.contig2	ExonAligner	CDS	57854	57946	.	+	0	gene_id "AC008746.2-002"; transcript_id "AC008746.2-002"; exon_number 10;
ENm007.contig2	ExonAligner	CDS	59186	59328	.	+	0	gene_id "AC008746.2-002"; transcript_id "AC008746.2-002"; exon_number 11;
ENm007.contig2	ExonAligner	CDS	61563	61615	.	+	1	gene_id "AC008746.2-002"; transcript_id "AC008746.2-002"; exon_number 12;
ENm007.contig2	ExonAligner	CDS	63624	63662	.	+	0	gene_id "AC008746.2-002"; transcript_id "AC008746.2-002"; exon_number 13;
ENm007.contig2	ExonAligner	CDS	44703	44814	.	+	1	gene_id "AC008746.2-007"; transcript_id "AC008746.2-007"; exon_number 5;
ENm007.contig2	ExonAligner	CDS	48671	48891	.	+	0	gene_id "AC008746.2-007"; transcript_id "AC008746.2-007"; exon_number 6;
ENm007.contig2	ExonAligner	CDS	50632	50687	.	+	1	gene_id "AC008746.2-007"; transcript_id "AC008746.2-007"; exon_number 7;
ENm007.contig2	ExonAligner	CDS	44703	44814	.	+	1	gene_id "AC008746.2-003"; transcript_id "AC008746.2-003"; exon_number 3;
ENm007.contig2	ExonAligner	CDS	48671	48891	.	+	0	gene_id "AC008746.2-003"; transcript_id "AC008746.2-003"; exon_number 4;
ENm007.contig2	ExonAligner	CDS	50632	50727	.	+	1	gene_id "AC008746.2-003"; transcript_id "AC008746.2-003"; exon_number 5;
ENm007.contig2	ExonAligner	CDS	53841	53913	.	+	1	gene_id "AC008746.2-003"; transcript_id "AC008746.2-003"; exon_number 6;
ENm007.contig2	ExonAligner	CDS	56118	56193	.	+	0	gene_id "AC008746.2-003"; transcript_id "AC008746.2-003"; exon_number 7;
ENm007.contig2	ExonAligner	CDS	57473	57565	.	+	0	gene_id "AC008746.2-003"; transcript_id "AC008746.2-003"; exon_number 9;
ENm007.contig2	ExonAligner	CDS	57854	57946	.	+	0	gene_id "AC008746.2-003"; transcript_id "AC008746.2-003"; exon_number 10;
ENm007.contig2	ExonAligner	CDS	59186	59328	.	+	0	gene_id "AC008746.2-003"; transcript_id "AC008746.2-003"; exon_number 11;
ENm007.contig2	ExonAligner	CDS	50632	50727	.	+	1	gene_id "AC008746.2-004"; transcript_id "AC008746.2-004"; exon_number 2;
ENm007.contig2	ExonAligner	CDS	53841	53913	.	+	1	gene_id "AC008746.2-004"; transcript_id "AC008746.2-004"; exon_number 3;
ENm007.contig2	ExonAligner	CDS	56118	56193	.	+	0	gene_id "AC008746.2-004"; transcript_id "AC008746.2-004"; exon_number 4;
ENm007.contig2	ExonAligner	CDS	57473	57565	.	+	0	gene_id "AC008746.2-004"; transcript_id "AC008746.2-004"; exon_number 6;
ENm007.contig2	ExonAligner	CDS	57854	57946	.	+	0	gene_id "AC008746.2-004"; transcript_id "AC008746.2-004"; exon_number 7;
ENm007.contig2	ExonAligner	CDS	59186	59328	.	+	0	gene_id "AC008746.2-004"; transcript_id "AC008746.2-004"; exon_number 8;
ENm007.contig2	ExonAligner	CDS	61563	61615	.	+	1	gene_id "AC008746.2-004"; transcript_id "AC008746.2-004"; exon_number 9;
ENm007.contig2	ExonAligner	CDS	63624	63662	.	+	0	gene_id "AC008746.2-004"; transcript_id "AC008746.2-004"; exon_number 10;
ENm007.contig1	ExonAligner	CDS	8388	8425	.	-	0	gene_id "AC008746.4-001"; transcript_id "AC008746.4-001"; exon_number 1;
ENm007.contig1	ExonAligner	CDS	7706	7868	.	-	1	gene_id "AC008746.4-001"; transcript_id "AC008746.4-001"; exon_number 2;
ENm007.contig1	ExonAligner	CDS	7215	7316	.	-	0	gene_id "AC008746.4-001"; transcript_id "AC008746.4-001"; exon_number 3;
ENm007.contig1	ExonAligner	CDS	6553	6645	.	-	0	gene_id "AC008746.4-001"; transcript_id "AC008746.4-001"; exon_number 4;
ENm007.contig1	ExonAligner	CDS	5360	5612	.	-	0	gene_id "AC008746.4-001"; transcript_id "AC008746.4-001"; exon_number 5;
ENm007.contig1	ExonAligner	CDS	4874	5003	.	-	2	gene_id "AC008746.4-001"; transcript_id "AC008746.4-001"; exon_number 6;
ENm007.contig1	ExonAligner	CDS	4439	4627	.	-	1	gene_id "AC008746.4-001"; transcript_id "AC008746.4-001"; exon_number 7;
ENm007.contig1	ExonAligner	CDS	3553	3822	.	-	1	gene_id "AC008746.4-001"; transcript_id "AC008746.4-001"; exon_number 8;
ENm007.contig1	ExonAligner	CDS	3205	3333	.	-	1	gene_id "AC008746.4-001"; transcript_id "AC008746.4-001"; exon_number 9;
ENm007.contig1	ExonAligner	CDS	1934	2228	.	-	1	gene_id "AC008746.4-001"; transcript_id "AC008746.4-001"; exon_number 10;
ENm007.contig1	ExonAligner	CDS	1047	1148	.	-	0	gene_id "AC008746.4-001"; transcript_id "AC008746.4-001"; exon_number 11;
ENm007.contig1	ExonAligner	CDS	893	961	.	-	0	gene_id "AC008746.4-001"; transcript_id "AC008746.4-001"; exon_number 12;
ENm007.contig1	ExonAligner	CDS	289	418	.	-	0	gene_id "AC008746.4-001"; transcript_id "AC008746.4-001"; exon_number 13;
ENm007.contig1	ExonAligner	CDS	46	205	.	-	2	gene_id "AC008746.4-001"; transcript_id "AC008746.4-001"; exon_number 14;
ENm007.contig1	ExonAligner	CDS	8388	8425	.	-	0	gene_id "AC008746.4-002"; transcript_id "AC008746.4-002"; exon_number 1;
ENm007.contig1	ExonAligner	CDS	7706	7868	.	-	1	gene_id "AC008746.4-002"; transcript_id "AC008746.4-002"; exon_number 2;
ENm007.contig1	ExonAligner	CDS	7215	7316	.	-	0	gene_id "AC008746.4-002"; transcript_id "AC008746.4-002"; exon_number 3;
ENm007.contig1	ExonAligner	CDS	6553	6645	.	-	0	gene_id "AC008746.4-002"; transcript_id "AC008746.4-002"; exon_number 4;
ENm007.contig1	ExonAligner	CDS	5360	5612	.	-	0	gene_id "AC008746.4-002"; transcript_id "AC008746.4-002"; exon_number 5;
ENm007.contig1	ExonAligner	CDS	4874	5003	.	-	2	gene_id "AC008746.4-002"; transcript_id "AC008746.4-002"; exon_number 6;
ENm007.contig1	ExonAligner	CDS	4560	4621	.	-	1	gene_id "AC008746.4-002"; transcript_id "AC008746.4-002"; exon_number 7;
ENm007.contig1	ExonAligner	CDS	8388	8425	.	-	0	gene_id "AC008746.4-003"; transcript_id "AC008746.4-003"; exon_number 1;
ENm007.contig1	ExonAligner	CDS	7706	7868	.	-	1	gene_id "AC008746.4-003"; transcript_id "AC008746.4-003"; exon_number 2;
ENm007.contig1	ExonAligner	CDS	7252	7316	.	-	0	gene_id "AC008746.4-003"; transcript_id "AC008746.4-003"; exon_number 3;
ENm008.contig1	ExonAligner	CDS	30228	30346	.	-	1	gene_id "AC004754.2-001"; transcript_id "AC004754.2-001"; exon_number 1;
ENm008.contig1	ExonAligner	CDS	31107	31189	.	-	0	gene_id "AC004754.2-001"; transcript_id "AC004754.2-001"; exon_number 2;
ENm008.contig1	ExonAligner	CDS	33128	33266	.	-	1	gene_id "AC004754.2-001"; transcript_id "AC004754.2-001"; exon_number 3;
ENm008.contig1	ExonAligner	CDS	34291	34375	.	-	2	gene_id "AC004754.2-001"; transcript_id "AC004754.2-001"; exon_number 4;
ENm008.contig1	ExonAligner	CDS	36703	36810	.	-	1	gene_id "AC004754.2-001"; transcript_id "AC004754.2-001"; exon_number 6;
ENm008.contig1	ExonAligner	CDS	40237	40292	.	-	0	gene_id "AC004754.2-001"; transcript_id "AC004754.2-001"; exon_number 7;
ENm008.contig1	ExonAligner	CDS	40852	40875	.	-	0	gene_id "AC004754.2-001"; transcript_id "AC004754.2-001"; exon_number 8;
ENm008.contig1	ExonAligner	CDS	42878	42940	.	-	0	gene_id "AC004754.2-001"; transcript_id "AC004754.2-001"; exon_number 9;
ENm008.contig1	ExonAligner	CDS	46471	46546	.	-	1	gene_id "AC004754.2-001"; transcript_id "AC004754.2-001"; exon_number 10;
ENm008.contig1	ExonAligner	CDS	55348	55418	.	-	0	gene_id "AC004754.2-001"; transcript_id "AC004754.2-001"; exon_number 11;
ENm008.contig1	ExonAligner	CDS	55637	55695	.	-	2	gene_id "AC004754.2-001"; transcript_id "AC004754.2-001"; exon_number 12;
ENm008.contig1	ExonAligner	CDS	56875	56920	.	-	0	gene_id "AC004754.2-001"; transcript_id "AC004754.2-001"; exon_number 13;
ENm008.contig1	ExonAligner	CDS	60127	60233	.	-	2	gene_id "AC004754.2-001"; transcript_id "AC004754.2-001"; exon_number 14;
ENm008.contig1	ExonAligner	CDS	30228	30346	.	-	1	gene_id "AC004754.2-003"; transcript_id "AC004754.2-003"; exon_number 1;
ENm008.contig1	ExonAligner	CDS	31107	31189	.	-	0	gene_id "AC004754.2-003"; transcript_id "AC004754.2-003"; exon_number 2;
ENm008.contig1	ExonAligner	CDS	33128	33266	.	-	1	gene_id "AC004754.2-003"; transcript_id "AC004754.2-003"; exon_number 3;
ENm008.contig1	ExonAligner	CDS	34291	34375	.	-	2	gene_id "AC004754.2-003"; transcript_id "AC004754.2-003"; exon_number 4;
ENm008.contig1	ExonAligner	CDS	36703	36810	.	-	1	gene_id "AC004754.2-003"; transcript_id "AC004754.2-003"; exon_number 6;
ENm008.contig1	ExonAligner	CDS	40237	40292	.	-	0	gene_id "AC004754.2-003"; transcript_id "AC004754.2-003"; exon_number 7;
ENm008.contig1	ExonAligner	CDS	40852	40875	.	-	0	gene_id "AC004754.2-003"; transcript_id "AC004754.2-003"; exon_number 8;
ENm008.contig1	ExonAligner	CDS	42878	42940	.	-	0	gene_id "AC004754.2-003"; transcript_id "AC004754.2-003"; exon_number 9;
ENm008.contig1	ExonAligner	CDS	46471	46546	.	-	1	gene_id "AC004754.2-003"; transcript_id "AC004754.2-003"; exon_number 10;
ENm008.contig1	ExonAligner	CDS	55348	55418	.	-	0	gene_id "AC004754.2-003"; transcript_id "AC004754.2-003"; exon_number 11;
ENm008.contig1	ExonAligner	CDS	55637	55695	.	-	2	gene_id "AC004754.2-003"; transcript_id "AC004754.2-003"; exon_number 12;
ENm008.contig1	ExonAligner	CDS	56875	56920	.	-	0	gene_id "AC004754.2-003"; transcript_id "AC004754.2-003"; exon_number 13;
ENm008.contig1	ExonAligner	CDS	60127	60233	.	-	2	gene_id "AC004754.2-003"; transcript_id "AC004754.2-003"; exon_number 14;
ENm008.contig1	ExonAligner	CDS	30228	30346	.	-	1	gene_id "AC004754.2-004"; transcript_id "AC004754.2-004"; exon_number 1;
ENm008.contig1	ExonAligner	CDS	31107	31189	.	-	0	gene_id "AC004754.2-004"; transcript_id "AC004754.2-004"; exon_number 2;
ENm008.contig1	ExonAligner	CDS	33128	33266	.	-	1	gene_id "AC004754.2-004"; transcript_id "AC004754.2-004"; exon_number 3;
ENm008.contig1	ExonAligner	CDS	34291	34375	.	-	2	gene_id "AC004754.2-004"; transcript_id "AC004754.2-004"; exon_number 4;
ENm008.contig1	ExonAligner	CDS	36703	36810	.	-	1	gene_id "AC004754.2-004"; transcript_id "AC004754.2-004"; exon_number 6;
ENm008.contig1	ExonAligner	CDS	40237	40292	.	-	0	gene_id "AC004754.2-004"; transcript_id "AC004754.2-004"; exon_number 7;
ENm008.contig1	ExonAligner	CDS	40852	40875	.	-	0	gene_id "AC004754.2-004"; transcript_id "AC004754.2-004"; exon_number 8;
ENm008.contig1	ExonAligner	CDS	42878	42940	.	-	0	gene_id "AC004754.2-004"; transcript_id "AC004754.2-004"; exon_number 9;
ENm008.contig1	ExonAligner	CDS	46471	46546	.	-	1	gene_id "AC004754.2-004"; transcript_id "AC004754.2-004"; exon_number 10;
ENm008.contig1	ExonAligner	CDS	55348	55418	.	-	0	gene_id "AC004754.2-004"; transcript_id "AC004754.2-004"; exon_number 11;
ENm008.contig1	ExonAligner	CDS	55637	55695	.	-	2	gene_id "AC004754.2-004"; transcript_id "AC004754.2-004"; exon_number 12;
ENm008.contig1	ExonAligner	CDS	60102	60233	.	-	2	gene_id "AC004754.2-004"; transcript_id "AC004754.2-004"; exon_number 13;
ENm008.contig2	ExonAligner	CDS	40610	40736	.	-	1	gene_id "LA16c-314G4.3-001"; transcript_id "LA16c-314G4.3-001"; exon_number 1;
ENm008.contig2	ExonAligner	CDS	41472	41639	.	-	1	gene_id "LA16c-314G4.3-001"; transcript_id "LA16c-314G4.3-001"; exon_number 2;
ENm008.contig2	ExonAligner	CDS	45268	45375	.	-	1	gene_id "LA16c-314G4.3-001"; transcript_id "LA16c-314G4.3-001"; exon_number 3;
ENm008.contig2	ExonAligner	CDS	47325	47570	.	-	1	gene_id "LA16c-314G4.3-001"; transcript_id "LA16c-314G4.3-001"; exon_number 4;
ENm008.contig2	ExonAligner	CDS	49264	49440	.	-	1	gene_id "LA16c-314G4.3-001"; transcript_id "LA16c-314G4.3-001"; exon_number 5;
ENm008.contig2	ExonAligner	CDS	49669	50222	.	-	0	gene_id "LA16c-314G4.3-001"; transcript_id "LA16c-314G4.3-001"; exon_number 6;
ENm008.contig2	ExonAligner	CDS	51464	51601	.	-	0	gene_id "LA16c-314G4.3-001"; transcript_id "LA16c-314G4.3-001"; exon_number 7;
ENm008.contig2	ExonAligner	CDS	54569	54665	.	-	1	gene_id "LA16c-314G4.3-001"; transcript_id "LA16c-314G4.3-001"; exon_number 8;
ENm008.contig2	ExonAligner	CDS	54985	55125	.	-	1	gene_id "LA16c-314G4.3-001"; transcript_id "LA16c-314G4.3-001"; exon_number 9;
ENm008.contig2	ExonAligner	CDS	64052	65020	.	-	0	gene_id "LA16c-314G4.3-001"; transcript_id "LA16c-314G4.3-001"; exon_number 10;
ENm008.contig2	ExonAligner	CDS	40610	40736	.	-	1	gene_id "LA16c-314G4.3-002"; transcript_id "LA16c-314G4.3-002"; exon_number 1;
ENm008.contig2	ExonAligner	CDS	41472	41639	.	-	1	gene_id "LA16c-314G4.3-002"; transcript_id "LA16c-314G4.3-002"; exon_number 2;
ENm008.contig2	ExonAligner	CDS	47325	47570	.	-	1	gene_id "LA16c-314G4.3-002"; transcript_id "LA16c-314G4.3-002"; exon_number 3;
ENm008.contig2	ExonAligner	CDS	49264	49440	.	-	1	gene_id "LA16c-314G4.3-002"; transcript_id "LA16c-314G4.3-002"; exon_number 4;
ENm008.contig2	ExonAligner	CDS	49669	50222	.	-	0	gene_id "LA16c-314G4.3-002"; transcript_id "LA16c-314G4.3-002"; exon_number 5;
ENm008.contig2	ExonAligner	CDS	51464	51601	.	-	0	gene_id "LA16c-314G4.3-002"; transcript_id "LA16c-314G4.3-002"; exon_number 6;
ENm008.contig2	ExonAligner	CDS	54569	54665	.	-	1	gene_id "LA16c-314G4.3-002"; transcript_id "LA16c-314G4.3-002"; exon_number 7;
ENm008.contig2	ExonAligner	CDS	54985	55125	.	-	1	gene_id "LA16c-314G4.3-002"; transcript_id "LA16c-314G4.3-002"; exon_number 8;
ENm008.contig2	ExonAligner	CDS	64052	65020	.	-	0	gene_id "LA16c-314G4.3-002"; transcript_id "LA16c-314G4.3-002"; exon_number 9;
ENm010.contig1	ExonAligner	CDS	99841	100196	.	-	2	gene_id "AC004079.5-001"; transcript_id "AC004079.5-001"; exon_number 1;
ENm010.contig1	ExonAligner	CDS	100492	101107	.	-	0	gene_id "AC004079.5-001"; transcript_id "AC004079.5-001"; exon_number 2;
ENm010.contig1	ExonAligner	CDS	109273	110012	.	+	2	gene_id "AC004079.1-001"; transcript_id "AC004079.1-001"; exon_number 1;
ENm010.contig1	ExonAligner	CDS	108479	108860	.	+	0	gene_id "AC004079.1-001"; transcript_id "AC004079.1-001"; exon_number 2;
ENm010.contig1	ExonAligner	CDS	115642	116417	.	+	2	gene_id "AC004079.3-003"; transcript_id "AC004079.3-003"; exon_number 1;
ENm010.contig1	ExonAligner	CDS	115642	116417	.	+	2	gene_id "AC004079.3-001"; transcript_id "AC004079.3-001"; exon_number 1;
ENm010.contig1	ExonAligner	CDS	136206	136519	.	+	2	gene_id "AC004080.5-001"; transcript_id "AC004080.5-001"; exon_number 1;
ENm010.contig1	ExonAligner	CDS	146640	146890	.	-	2	gene_id "AC004080.7-001"; transcript_id "AC004080.7-001"; exon_number 1;
ENm010.contig1	ExonAligner	CDS	147481	148054	.	-	0	gene_id "AC004080.7-001"; transcript_id "AC004080.7-001"; exon_number 2;
ENm010.contig1	ExonAligner	CDS	149638	149909	.	-	2	gene_id "AC004080.2-003"; transcript_id "AC004080.2-003"; exon_number 1;
ENm010.contig1	ExonAligner	CDS	150609	151050	.	-	0	gene_id "AC004080.2-003"; transcript_id "AC004080.2-003"; exon_number 2;
ENm010.contig1	ExonAligner	CDS	157648	157949	.	-	2	gene_id "AC004080.3-002"; transcript_id "AC004080.3-002"; exon_number 1;
ENm010.contig1	ExonAligner	CDS	158957	159308	.	-	0	gene_id "AC004080.3-002"; transcript_id "AC004080.3-002"; exon_number 2;
ENm011.contig1	ExonAligner	CDS	351	468	.	+	0	gene_id "AC051649.1-002"; transcript_id "AC051649.1-002"; exon_number 7;
ENm011.contig1	ExonAligner	CDS	1525	1658	.	+	2	gene_id "AC051649.1-002"; transcript_id "AC051649.1-002"; exon_number 8;
ENm011.contig1	ExonAligner	CDS	2332	2571	.	+	0	gene_id "AC051649.1-002"; transcript_id "AC051649.1-002"; exon_number 9;
ENm011.contig1	ExonAligner	CDS	351	468	.	+	0	gene_id "AC051649.1-008"; transcript_id "AC051649.1-008"; exon_number 7;
ENm011.contig1	ExonAligner	CDS	1525	1658	.	+	2	gene_id "AC051649.1-008"; transcript_id "AC051649.1-008"; exon_number 8;
ENm011.contig1	ExonAligner	CDS	2332	2571	.	+	0	gene_id "AC051649.1-008"; transcript_id "AC051649.1-008"; exon_number 9;
ENm011.contig1	ExonAligner	CDS	351	468	.	+	0	gene_id "AC051649.1-004"; transcript_id "AC051649.1-004"; exon_number 6;
ENm011.contig1	ExonAligner	CDS	1525	1658	.	+	2	gene_id "AC051649.1-004"; transcript_id "AC051649.1-004"; exon_number 7;
ENm011.contig1	ExonAligner	CDS	2332	2571	.	+	0	gene_id "AC051649.1-004"; transcript_id "AC051649.1-004"; exon_number 8;
ENm011.contig1	ExonAligner	CDS	13329	13370	.	+	0	gene_id "AC051649.2-002"; transcript_id "AC051649.2-002"; exon_number 3;
ENm011.contig1	ExonAligner	CDS	13698	13826	.	+	0	gene_id "AC051649.2-002"; transcript_id "AC051649.2-002"; exon_number 4;
ENm011.contig1	ExonAligner	CDS	13961	14050	.	+	0	gene_id "AC051649.2-002"; transcript_id "AC051649.2-002"; exon_number 5;
ENm011.contig1	ExonAligner	CDS	14430	14606	.	+	0	gene_id "AC051649.2-002"; transcript_id "AC051649.2-002"; exon_number 6;
ENm011.contig1	ExonAligner	CDS	14759	14854	.	+	0	gene_id "AC051649.2-002"; transcript_id "AC051649.2-002"; exon_number 7;
ENm011.contig1	ExonAligner	CDS	13329	13370	.	+	0	gene_id "AC051649.2-001"; transcript_id "AC051649.2-001"; exon_number 3;
ENm011.contig1	ExonAligner	CDS	13698	13826	.	+	0	gene_id "AC051649.2-001"; transcript_id "AC051649.2-001"; exon_number 4;
ENm011.contig1	ExonAligner	CDS	13961	14050	.	+	0	gene_id "AC051649.2-001"; transcript_id "AC051649.2-001"; exon_number 5;
ENm011.contig1	ExonAligner	CDS	14430	14606	.	+	0	gene_id "AC051649.2-001"; transcript_id "AC051649.2-001"; exon_number 6;
ENm011.contig1	ExonAligner	CDS	14759	14854	.	+	0	gene_id "AC051649.2-001"; transcript_id "AC051649.2-001"; exon_number 7;
ENm011.contig1	ExonAligner	CDS	13329	13370	.	+	0	gene_id "AC051649.2-003"; transcript_id "AC051649.2-003"; exon_number 2;
ENm011.contig1	ExonAligner	CDS	13698	13826	.	+	0	gene_id "AC051649.2-003"; transcript_id "AC051649.2-003"; exon_number 3;
ENm011.contig1	ExonAligner	CDS	13961	14050	.	+	0	gene_id "AC051649.2-003"; transcript_id "AC051649.2-003"; exon_number 4;
ENm011.contig1	ExonAligner	CDS	14430	14606	.	+	0	gene_id "AC051649.2-003"; transcript_id "AC051649.2-003"; exon_number 5;
ENm011.contig1	ExonAligner	CDS	14759	14854	.	+	0	gene_id "AC051649.2-003"; transcript_id "AC051649.2-003"; exon_number 6;
ENm011.contig1	ExonAligner	CDS	65439	65588	.	+	1	gene_id "AC051649.3-004"; transcript_id "AC051649.3-004"; exon_number 2;
ENm011.contig1	ExonAligner	CDS	65964	66117	.	+	1	gene_id "AC051649.3-004"; transcript_id "AC051649.3-004"; exon_number 3;
ENm011.contig1	ExonAligner	CDS	67886	68018	.	+	1	gene_id "AC051649.3-004"; transcript_id "AC051649.3-004"; exon_number 4;
ENm011.contig1	ExonAligner	CDS	69426	69509	.	+	0	gene_id "AC051649.3-004"; transcript_id "AC051649.3-004"; exon_number 5;
ENm011.contig1	ExonAligner	CDS	70365	70402	.	+	0	gene_id "AC051649.3-004"; transcript_id "AC051649.3-004"; exon_number 6;
ENm011.contig1	ExonAligner	CDS	70656	70737	.	+	1	gene_id "AC051649.3-004"; transcript_id "AC051649.3-004"; exon_number 7;
ENm011.contig1	ExonAligner	CDS	72129	72257	.	+	0	gene_id "AC051649.3-004"; transcript_id "AC051649.3-004"; exon_number 8;
ENm011.contig1	ExonAligner	CDS	72790	72864	.	+	0	gene_id "AC051649.3-004"; transcript_id "AC051649.3-004"; exon_number 9;
ENm011.contig1	ExonAligner	CDS	73470	73553	.	+	0	gene_id "AC051649.3-004"; transcript_id "AC051649.3-004"; exon_number 10;
ENm011.contig1	ExonAligner	CDS	65964	66117	.	+	1	gene_id "AC051649.3-001"; transcript_id "AC051649.3-001"; exon_number 2;
ENm011.contig1	ExonAligner	CDS	67886	68018	.	+	1	gene_id "AC051649.3-001"; transcript_id "AC051649.3-001"; exon_number 3;
ENm011.contig1	ExonAligner	CDS	69426	69509	.	+	0	gene_id "AC051649.3-001"; transcript_id "AC051649.3-001"; exon_number 4;
ENm011.contig1	ExonAligner	CDS	70365	70402	.	+	0	gene_id "AC051649.3-001"; transcript_id "AC051649.3-001"; exon_number 5;
ENm011.contig1	ExonAligner	CDS	70656	70737	.	+	1	gene_id "AC051649.3-001"; transcript_id "AC051649.3-001"; exon_number 6;
ENm011.contig1	ExonAligner	CDS	72129	72257	.	+	0	gene_id "AC051649.3-001"; transcript_id "AC051649.3-001"; exon_number 7;
ENm011.contig1	ExonAligner	CDS	72790	72864	.	+	0	gene_id "AC051649.3-001"; transcript_id "AC051649.3-001"; exon_number 8;
ENm011.contig1	ExonAligner	CDS	73470	73553	.	+	0	gene_id "AC051649.3-001"; transcript_id "AC051649.3-001"; exon_number 9;
ENm011.contig1	ExonAligner	CDS	65964	66117	.	+	1	gene_id "AC051649.3-005"; transcript_id "AC051649.3-005"; exon_number 2;
ENm011.contig1	ExonAligner	CDS	67886	68018	.	+	1	gene_id "AC051649.3-005"; transcript_id "AC051649.3-005"; exon_number 3;
ENm011.contig1	ExonAligner	CDS	69426	69509	.	+	0	gene_id "AC051649.3-005"; transcript_id "AC051649.3-005"; exon_number 4;
ENm011.contig1	ExonAligner	CDS	70365	70402	.	+	0	gene_id "AC051649.3-005"; transcript_id "AC051649.3-005"; exon_number 5;
ENm011.contig1	ExonAligner	CDS	70656	70737	.	+	1	gene_id "AC051649.3-005"; transcript_id "AC051649.3-005"; exon_number 6;
ENm011.contig1	ExonAligner	CDS	72129	72257	.	+	0	gene_id "AC051649.3-005"; transcript_id "AC051649.3-005"; exon_number 7;
ENm011.contig1	ExonAligner	CDS	72790	72864	.	+	0	gene_id "AC051649.3-005"; transcript_id "AC051649.3-005"; exon_number 8;
ENm011.contig1	ExonAligner	CDS	73470	73553	.	+	0	gene_id "AC051649.3-005"; transcript_id "AC051649.3-005"; exon_number 9;
ENm011.contig1	ExonAligner	CDS	65964	66117	.	+	1	gene_id "AC051649.3-006"; transcript_id "AC051649.3-006"; exon_number 2;
ENm011.contig1	ExonAligner	CDS	65964	66117	.	+	1	gene_id "AC051649.3-007"; transcript_id "AC051649.3-007"; exon_number 2;
ENm011.contig1	ExonAligner	CDS	67886	68018	.	+	1	gene_id "AC051649.3-007"; transcript_id "AC051649.3-007"; exon_number 3;
ENm011.contig1	ExonAligner	CDS	69426	69509	.	+	0	gene_id "AC051649.3-007"; transcript_id "AC051649.3-007"; exon_number 4;
ENm011.contig1	ExonAligner	CDS	70365	70402	.	+	0	gene_id "AC051649.3-007"; transcript_id "AC051649.3-007"; exon_number 5;
ENm011.contig1	ExonAligner	CDS	70656	70737	.	+	1	gene_id "AC051649.3-007"; transcript_id "AC051649.3-007"; exon_number 6;
ENm011.contig1	ExonAligner	CDS	72129	72257	.	+	0	gene_id "AC051649.3-007"; transcript_id "AC051649.3-007"; exon_number 7;
ENm011.contig1	ExonAligner	CDS	65964	66117	.	+	1	gene_id "AC051649.3-002"; transcript_id "AC051649.3-002"; exon_number 2;
ENm011.contig1	ExonAligner	CDS	67886	68018	.	+	1	gene_id "AC051649.3-002"; transcript_id "AC051649.3-002"; exon_number 3;
ENm011.contig1	ExonAligner	CDS	69426	69509	.	+	0	gene_id "AC051649.3-002"; transcript_id "AC051649.3-002"; exon_number 4;
ENm011.contig1	ExonAligner	CDS	70365	70402	.	+	0	gene_id "AC051649.3-002"; transcript_id "AC051649.3-002"; exon_number 5;
ENm011.contig1	ExonAligner	CDS	70656	70737	.	+	1	gene_id "AC051649.3-002"; transcript_id "AC051649.3-002"; exon_number 6;
ENm011.contig1	ExonAligner	CDS	72129	72257	.	+	0	gene_id "AC051649.3-002"; transcript_id "AC051649.3-002"; exon_number 7;
ENm011.contig1	ExonAligner	CDS	72790	72864	.	+	0	gene_id "AC051649.3-002"; transcript_id "AC051649.3-002"; exon_number 8;
ENm011.contig1	ExonAligner	CDS	73470	73553	.	+	0	gene_id "AC051649.3-002"; transcript_id "AC051649.3-002"; exon_number 9;
ENm011.contig1	ExonAligner	CDS	65964	66117	.	+	1	gene_id "AC051649.3-008"; transcript_id "AC051649.3-008"; exon_number 2;
ENm011.contig1	ExonAligner	CDS	67886	68018	.	+	1	gene_id "AC051649.3-008"; transcript_id "AC051649.3-008"; exon_number 3;
ENm011.contig1	ExonAligner	CDS	69426	69509	.	+	0	gene_id "AC051649.3-008"; transcript_id "AC051649.3-008"; exon_number 4;
ENm011.contig1	ExonAligner	CDS	70365	70402	.	+	0	gene_id "AC051649.3-008"; transcript_id "AC051649.3-008"; exon_number 5;
ENm011.contig1	ExonAligner	CDS	70656	70737	.	+	1	gene_id "AC051649.3-008"; transcript_id "AC051649.3-008"; exon_number 6;
ENm011.contig1	ExonAligner	CDS	72129	72257	.	+	0	gene_id "AC051649.3-008"; transcript_id "AC051649.3-008"; exon_number 7;
ENm011.contig1	ExonAligner	CDS	65964	66117	.	+	1	gene_id "AC051649.3-010"; transcript_id "AC051649.3-010"; exon_number 2;
ENm011.contig1	ExonAligner	CDS	67886	68018	.	+	1	gene_id "AC051649.3-010"; transcript_id "AC051649.3-010"; exon_number 3;
ENm011.contig1	ExonAligner	CDS	69426	69509	.	+	0	gene_id "AC051649.3-010"; transcript_id "AC051649.3-010"; exon_number 4;
ENm011.contig1	ExonAligner	CDS	70365	70402	.	+	0	gene_id "AC051649.3-010"; transcript_id "AC051649.3-010"; exon_number 5;
ENm011.contig1	ExonAligner	CDS	70656	70737	.	+	1	gene_id "AC051649.3-010"; transcript_id "AC051649.3-010"; exon_number 6;
ENm011.contig1	ExonAligner	CDS	72129	72257	.	+	0	gene_id "AC051649.3-010"; transcript_id "AC051649.3-010"; exon_number 7;
ENm011.contig1	ExonAligner	CDS	96608	96626	.	+	2	gene_id "AC051649.4-012"; transcript_id "AC051649.4-012"; exon_number 8;
ENm011.contig1	ExonAligner	CDS	97568	97613	.	+	1	gene_id "AC051649.4-012"; transcript_id "AC051649.4-012"; exon_number 9;
ENm011.contig1	ExonAligner	CDS	97743	97851	.	+	0	gene_id "AC051649.4-012"; transcript_id "AC051649.4-012"; exon_number 10;
ENm011.contig1	ExonAligner	CDS	96608	96626	.	+	2	gene_id "AC051649.4-011"; transcript_id "AC051649.4-011"; exon_number 5;
ENm011.contig1	ExonAligner	CDS	97568	97613	.	+	1	gene_id "AC051649.4-011"; transcript_id "AC051649.4-011"; exon_number 6;
ENm011.contig1	ExonAligner	CDS	97743	97859	.	+	0	gene_id "AC051649.4-011"; transcript_id "AC051649.4-011"; exon_number 7;
ENm011.contig1	ExonAligner	CDS	98780	98857	.	+	0	gene_id "AC051649.4-011"; transcript_id "AC051649.4-011"; exon_number 8;
ENm011.contig1	ExonAligner	CDS	96608	96626	.	+	2	gene_id "AC051649.4-010"; transcript_id "AC051649.4-010"; exon_number 9;
ENm011.contig1	ExonAligner	CDS	97568	97611	.	+	1	gene_id "AC051649.4-010"; transcript_id "AC051649.4-010"; exon_number 10;
ENm011.contig1	ExonAligner	CDS	96608	96626	.	+	2	gene_id "AC051649.4-007"; transcript_id "AC051649.4-007"; exon_number 4;
ENm011.contig1	ExonAligner	CDS	97568	97613	.	+	1	gene_id "AC051649.4-007"; transcript_id "AC051649.4-007"; exon_number 5;
ENm011.contig1	ExonAligner	CDS	97743	97859	.	+	0	gene_id "AC051649.4-007"; transcript_id "AC051649.4-007"; exon_number 6;
ENm011.contig1	ExonAligner	CDS	98780	98857	.	+	0	gene_id "AC051649.4-007"; transcript_id "AC051649.4-007"; exon_number 7;
ENm011.contig1	ExonAligner	CDS	99224	99337	.	+	0	gene_id "AC051649.4-007"; transcript_id "AC051649.4-007"; exon_number 8;
ENm011.contig1	ExonAligner	CDS	99564	99673	.	+	0	gene_id "AC051649.4-007"; transcript_id "AC051649.4-007"; exon_number 9;
ENm011.contig1	ExonAligner	CDS	99962	100055	.	+	1	gene_id "AC051649.4-007"; transcript_id "AC051649.4-007"; exon_number 10;
ENm011.contig1	ExonAligner	CDS	96608	96626	.	+	2	gene_id "AC051649.4-006"; transcript_id "AC051649.4-006"; exon_number 5;
ENm011.contig1	ExonAligner	CDS	97568	97613	.	+	1	gene_id "AC051649.4-006"; transcript_id "AC051649.4-006"; exon_number 6;
ENm011.contig1	ExonAligner	CDS	97743	97859	.	+	0	gene_id "AC051649.4-006"; transcript_id "AC051649.4-006"; exon_number 7;
ENm011.contig1	ExonAligner	CDS	98780	98857	.	+	0	gene_id "AC051649.4-006"; transcript_id "AC051649.4-006"; exon_number 8;
ENm011.contig1	ExonAligner	CDS	99224	99337	.	+	0	gene_id "AC051649.4-006"; transcript_id "AC051649.4-006"; exon_number 9;
ENm011.contig1	ExonAligner	CDS	99564	99640	.	+	0	gene_id "AC051649.4-006"; transcript_id "AC051649.4-006"; exon_number 10;
ENm011.contig1	ExonAligner	CDS	96608	96626	.	+	2	gene_id "AC051649.4-003"; transcript_id "AC051649.4-003"; exon_number 6;
ENm011.contig1	ExonAligner	CDS	97568	97613	.	+	1	gene_id "AC051649.4-003"; transcript_id "AC051649.4-003"; exon_number 7;
ENm011.contig1	ExonAligner	CDS	97743	97859	.	+	0	gene_id "AC051649.4-003"; transcript_id "AC051649.4-003"; exon_number 8;
ENm011.contig1	ExonAligner	CDS	98780	98857	.	+	0	gene_id "AC051649.4-003"; transcript_id "AC051649.4-003"; exon_number 9;
ENm011.contig1	ExonAligner	CDS	99224	99337	.	+	0	gene_id "AC051649.4-003"; transcript_id "AC051649.4-003"; exon_number 10;
ENm011.contig1	ExonAligner	CDS	99564	99673	.	+	0	gene_id "AC051649.4-003"; transcript_id "AC051649.4-003"; exon_number 11;
ENm011.contig1	ExonAligner	CDS	99962	100055	.	+	1	gene_id "AC051649.4-003"; transcript_id "AC051649.4-003"; exon_number 12;
ENm011.contig1	ExonAligner	CDS	102262	102302	.	+	0	gene_id "AC051649.4-003"; transcript_id "AC051649.4-003"; exon_number 13;
ENm011.contig1	ExonAligner	CDS	105651	105702	.	+	1	gene_id "AC051649.4-003"; transcript_id "AC051649.4-003"; exon_number 14;
[truncated: 1,325 more rows]
