# Supplementary material for: Reference based annotation with GeneMapper
Source: Genome Biol. 2006 Apr 5;7(4):R29. doi: 10.1186/gb-2006-7-4-r29 (PMC1557983; doi:10.1186/gb-2006-7-4-r29)
Supplement: Additional data file 3 — A gunzipped tar file containing GeneMapper annotations of the ENCODE regions [file gb-2006-7-4-r29-S3.tgz › genemapper_encode/tetraodon.gff]

ENm001.contig2	ExonAligner	CDS	1381	1466	.	+	0	gene_id "AC073130.2-001"; transcript_id "AC073130.2-001"; exon_number 2;
ENm001.contig2	ExonAligner	CDS	2260	2512	.	+	1	gene_id "AC073130.2-001"; transcript_id "AC073130.2-001"; exon_number 3;
ENm001.contig2	ExonAligner	CDS	3430	3778	.	+	0	gene_id "AC073130.2-001"; transcript_id "AC073130.2-001"; exon_number 4;
ENm001.contig2	ExonAligner	CDS	4332	4547	.	+	0	gene_id "AC073130.2-001"; transcript_id "AC073130.2-001"; exon_number 5;
ENm001.contig2	ExonAligner	CDS	4635	4793	.	+	0	gene_id "AC073130.2-001"; transcript_id "AC073130.2-001"; exon_number 6;
ENm001.contig2	ExonAligner	CDS	4879	5070	.	+	0	gene_id "AC073130.2-001"; transcript_id "AC073130.2-001"; exon_number 7;
ENm001.contig2	ExonAligner	CDS	31294	31463	.	+	0	gene_id "AC006159.1-003"; transcript_id "AC006159.1-003"; exon_number 3;
ENm001.contig2	ExonAligner	CDS	23160	23309	.	+	0	gene_id "AC006159.1-001"; transcript_id "AC006159.1-001"; exon_number 1;
ENm001.contig2	ExonAligner	CDS	23517	23704	.	+	0	gene_id "AC006159.1-001"; transcript_id "AC006159.1-001"; exon_number 2;
ENm001.contig2	ExonAligner	CDS	24606	24756	.	+	1	gene_id "AC006159.1-001"; transcript_id "AC006159.1-001"; exon_number 3;
ENm001.contig2	ExonAligner	CDS	27971	28138	.	+	0	gene_id "AC006159.2-001"; transcript_id "AC006159.2-001"; exon_number 2;
ENm001.contig2	ExonAligner	CDS	31294	31635	.	+	0	gene_id "AC006159.2-001"; transcript_id "AC006159.2-001"; exon_number 3;
ENm001.contig2	ExonAligner	CDS	40221	41267	.	+	0	gene_id "AC002543.3-002"; transcript_id "AC002543.3-002"; exon_number 1;
ENm001.contig2	ExonAligner	CDS	56272	56445	.	+	0	gene_id "AC002543.3-002"; transcript_id "AC002543.3-002"; exon_number 2;
ENm001.contig2	ExonAligner	CDS	59042	59170	.	+	0	gene_id "AC002543.3-002"; transcript_id "AC002543.3-002"; exon_number 3;
ENm001.contig2	ExonAligner	CDS	59247	59420	.	+	0	gene_id "AC002543.3-002"; transcript_id "AC002543.3-002"; exon_number 4;
ENm001.contig2	ExonAligner	CDS	59831	59982	.	+	0	gene_id "AC002543.3-002"; transcript_id "AC002543.3-002"; exon_number 5;
ENm001.contig2	ExonAligner	CDS	60894	61024	.	+	0	gene_id "AC002543.3-002"; transcript_id "AC002543.3-002"; exon_number 7;
ENm001.contig2	ExonAligner	CDS	61198	61356	.	+	1	gene_id "AC002543.3-002"; transcript_id "AC002543.3-002"; exon_number 8;
ENm001.contig2	ExonAligner	CDS	61621	61714	.	+	1	gene_id "AC002543.3-002"; transcript_id "AC002543.3-002"; exon_number 9;
ENm001.contig2	ExonAligner	CDS	66405	66608	.	+	0	gene_id "AC002543.3-002"; transcript_id "AC002543.3-002"; exon_number 10;
ENm001.contig2	ExonAligner	CDS	68724	68867	.	+	0	gene_id "AC002543.3-002"; transcript_id "AC002543.3-002"; exon_number 11;
ENm001.contig2	ExonAligner	CDS	70290	70437	.	+	0	gene_id "AC002543.3-002"; transcript_id "AC002543.3-002"; exon_number 12;
ENm001.contig2	ExonAligner	CDS	70846	70980	.	+	2	gene_id "AC002543.3-002"; transcript_id "AC002543.3-002"; exon_number 13;
ENm001.contig2	ExonAligner	CDS	71828	72049	.	+	2	gene_id "AC002543.3-002"; transcript_id "AC002543.3-002"; exon_number 14;
ENm001.contig2	ExonAligner	CDS	73300	73380	.	+	2	gene_id "AC002543.3-002"; transcript_id "AC002543.3-002"; exon_number 15;
ENm001.contig2	ExonAligner	CDS	74438	74619	.	+	2	gene_id "AC002543.3-002"; transcript_id "AC002543.3-002"; exon_number 16;
ENm001.contig2	ExonAligner	CDS	74809	74912	.	+	0	gene_id "AC002543.3-002"; transcript_id "AC002543.3-002"; exon_number 17;
ENm001.contig2	ExonAligner	CDS	75014	75179	.	+	1	gene_id "AC002543.3-002"; transcript_id "AC002543.3-002"; exon_number 18;
ENm001.contig2	ExonAligner	CDS	75297	75433	.	+	0	gene_id "AC002543.3-002"; transcript_id "AC002543.3-002"; exon_number 19;
ENm001.contig2	ExonAligner	CDS	76944	77176	.	+	1	gene_id "AC002543.3-002"; transcript_id "AC002543.3-002"; exon_number 20;
ENm001.contig2	ExonAligner	CDS	40221	41267	.	+	0	gene_id "AC002543.3-001"; transcript_id "AC002543.3-001"; exon_number 1;
ENm001.contig2	ExonAligner	CDS	56272	56445	.	+	0	gene_id "AC002543.3-001"; transcript_id "AC002543.3-001"; exon_number 2;
ENm001.contig2	ExonAligner	CDS	59042	59170	.	+	0	gene_id "AC002543.3-001"; transcript_id "AC002543.3-001"; exon_number 3;
ENm001.contig2	ExonAligner	CDS	59247	59420	.	+	0	gene_id "AC002543.3-001"; transcript_id "AC002543.3-001"; exon_number 4;
ENm001.contig2	ExonAligner	CDS	59831	59982	.	+	0	gene_id "AC002543.3-001"; transcript_id "AC002543.3-001"; exon_number 5;
ENm001.contig2	ExonAligner	CDS	60894	61024	.	+	0	gene_id "AC002543.3-001"; transcript_id "AC002543.3-001"; exon_number 7;
ENm001.contig2	ExonAligner	CDS	61198	61356	.	+	1	gene_id "AC002543.3-001"; transcript_id "AC002543.3-001"; exon_number 8;
ENm001.contig2	ExonAligner	CDS	61582	61714	.	+	1	gene_id "AC002543.3-001"; transcript_id "AC002543.3-001"; exon_number 9;
ENm001.contig2	ExonAligner	CDS	66405	66608	.	+	0	gene_id "AC002543.3-001"; transcript_id "AC002543.3-001"; exon_number 10;
ENm001.contig2	ExonAligner	CDS	68724	68867	.	+	0	gene_id "AC002543.3-001"; transcript_id "AC002543.3-001"; exon_number 11;
ENm001.contig2	ExonAligner	CDS	70290	70437	.	+	0	gene_id "AC002543.3-001"; transcript_id "AC002543.3-001"; exon_number 12;
ENm001.contig2	ExonAligner	CDS	70846	70980	.	+	2	gene_id "AC002543.3-001"; transcript_id "AC002543.3-001"; exon_number 13;
ENm001.contig2	ExonAligner	CDS	71828	72049	.	+	2	gene_id "AC002543.3-001"; transcript_id "AC002543.3-001"; exon_number 14;
ENm001.contig2	ExonAligner	CDS	73300	73380	.	+	2	gene_id "AC002543.3-001"; transcript_id "AC002543.3-001"; exon_number 15;
ENm001.contig2	ExonAligner	CDS	74438	74619	.	+	2	gene_id "AC002543.3-001"; transcript_id "AC002543.3-001"; exon_number 16;
ENm001.contig2	ExonAligner	CDS	74809	74912	.	+	0	gene_id "AC002543.3-001"; transcript_id "AC002543.3-001"; exon_number 17;
ENm001.contig2	ExonAligner	CDS	75014	75179	.	+	1	gene_id "AC002543.3-001"; transcript_id "AC002543.3-001"; exon_number 18;
ENm001.contig2	ExonAligner	CDS	75297	75433	.	+	0	gene_id "AC002543.3-001"; transcript_id "AC002543.3-001"; exon_number 19;
ENm001.contig2	ExonAligner	CDS	76944	77176	.	+	1	gene_id "AC002543.3-001"; transcript_id "AC002543.3-001"; exon_number 20;
ENm001.contig2	ExonAligner	CDS	90201	90264	.	+	0	gene_id "AC002543.1-002"; transcript_id "AC002543.1-002"; exon_number 2;
ENm001.contig2	ExonAligner	CDS	90819	90864	.	+	2	gene_id "AC002543.1-002"; transcript_id "AC002543.1-002"; exon_number 3;
ENm001.contig2	ExonAligner	CDS	91094	91151	.	+	1	gene_id "AC002543.1-002"; transcript_id "AC002543.1-002"; exon_number 4;
ENm001.contig2	ExonAligner	CDS	91693	91899	.	+	0	gene_id "AC002543.1-002"; transcript_id "AC002543.1-002"; exon_number 5;
ENm001.contig2	ExonAligner	CDS	91995	92074	.	+	0	gene_id "AC002543.1-002"; transcript_id "AC002543.1-002"; exon_number 6;
ENm001.contig2	ExonAligner	CDS	92803	92875	.	+	1	gene_id "AC002543.1-002"; transcript_id "AC002543.1-002"; exon_number 7;
ENm001.contig2	ExonAligner	CDS	93033	93104	.	+	0	gene_id "AC002543.1-002"; transcript_id "AC002543.1-002"; exon_number 8;
ENm001.contig2	ExonAligner	CDS	93217	93273	.	+	0	gene_id "AC002543.1-002"; transcript_id "AC002543.1-002"; exon_number 9;
ENm001.contig2	ExonAligner	CDS	93351	93494	.	+	0	gene_id "AC002543.1-002"; transcript_id "AC002543.1-002"; exon_number 10;
ENm001.contig2	ExonAligner	CDS	90201	90264	.	+	0	gene_id "AC002543.1-004"; transcript_id "AC002543.1-004"; exon_number 2;
ENm001.contig2	ExonAligner	CDS	90819	90864	.	+	2	gene_id "AC002543.1-004"; transcript_id "AC002543.1-004"; exon_number 3;
ENm001.contig2	ExonAligner	CDS	91094	91151	.	+	1	gene_id "AC002543.1-004"; transcript_id "AC002543.1-004"; exon_number 4;
ENm001.contig2	ExonAligner	CDS	91693	91899	.	+	0	gene_id "AC002543.1-004"; transcript_id "AC002543.1-004"; exon_number 5;
ENm001.contig2	ExonAligner	CDS	91995	92074	.	+	0	gene_id "AC002543.1-004"; transcript_id "AC002543.1-004"; exon_number 6;
ENm001.contig2	ExonAligner	CDS	92803	92875	.	+	1	gene_id "AC002543.1-004"; transcript_id "AC002543.1-004"; exon_number 7;
ENm001.contig2	ExonAligner	CDS	93033	93104	.	+	0	gene_id "AC002543.1-004"; transcript_id "AC002543.1-004"; exon_number 8;
ENm001.contig2	ExonAligner	CDS	93214	93264	.	+	0	gene_id "AC002543.1-004"; transcript_id "AC002543.1-004"; exon_number 9;
ENm001.contig2	ExonAligner	CDS	31734	31884	.	+	0	gene_id "AC003987.1-002"; transcript_id "AC003987.1-002"; exon_number 1;
ENm001.contig2	ExonAligner	CDS	105280	105362	.	+	2	gene_id "AC003987.1-002"; transcript_id "AC003987.1-002"; exon_number 2;
ENm001.contig2	ExonAligner	CDS	106224	106383	.	+	0	gene_id "AC003987.1-002"; transcript_id "AC003987.1-002"; exon_number 3;
ENm001.contig2	ExonAligner	CDS	106725	106779	.	+	2	gene_id "AC003987.1-002"; transcript_id "AC003987.1-002"; exon_number 4;
ENm001.contig2	ExonAligner	CDS	107202	107317	.	+	1	gene_id "AC003987.1-002"; transcript_id "AC003987.1-002"; exon_number 5;
ENm001.contig2	ExonAligner	CDS	107387	107462	.	+	2	gene_id "AC003987.1-002"; transcript_id "AC003987.1-002"; exon_number 6;
ENm001.contig2	ExonAligner	CDS	107545	107702	.	+	1	gene_id "AC003987.1-002"; transcript_id "AC003987.1-002"; exon_number 8;
ENm001.contig2	ExonAligner	CDS	107912	108009	.	+	2	gene_id "AC003987.1-002"; transcript_id "AC003987.1-002"; exon_number 9;
ENm001.contig2	ExonAligner	CDS	108085	108199	.	+	0	gene_id "AC003987.1-002"; transcript_id "AC003987.1-002"; exon_number 10;
ENm001.contig2	ExonAligner	CDS	108278	108350	.	+	2	gene_id "AC003987.1-002"; transcript_id "AC003987.1-002"; exon_number 11;
ENm001.contig2	ExonAligner	CDS	108602	108704	.	+	1	gene_id "AC003987.1-002"; transcript_id "AC003987.1-002"; exon_number 12;
ENm001.contig2	ExonAligner	CDS	108857	109008	.	+	0	gene_id "AC003987.1-002"; transcript_id "AC003987.1-002"; exon_number 13;
ENm001.contig2	ExonAligner	CDS	109650	109789	.	+	2	gene_id "AC003987.1-002"; transcript_id "AC003987.1-002"; exon_number 15;
ENm001.contig2	ExonAligner	CDS	31734	31884	.	+	0	gene_id "AC003987.1-007"; transcript_id "AC003987.1-007"; exon_number 1;
ENm001.contig2	ExonAligner	CDS	105280	105362	.	+	2	gene_id "AC003987.1-007"; transcript_id "AC003987.1-007"; exon_number 2;
ENm001.contig2	ExonAligner	CDS	106224	106383	.	+	0	gene_id "AC003987.1-007"; transcript_id "AC003987.1-007"; exon_number 3;
ENm001.contig2	ExonAligner	CDS	106725	106779	.	+	2	gene_id "AC003987.1-007"; transcript_id "AC003987.1-007"; exon_number 4;
ENm001.contig2	ExonAligner	CDS	107202	107317	.	+	1	gene_id "AC003987.1-007"; transcript_id "AC003987.1-007"; exon_number 5;
ENm001.contig2	ExonAligner	CDS	107387	107462	.	+	2	gene_id "AC003987.1-007"; transcript_id "AC003987.1-007"; exon_number 6;
ENm001.contig2	ExonAligner	CDS	107545	107702	.	+	1	gene_id "AC003987.1-007"; transcript_id "AC003987.1-007"; exon_number 7;
ENm001.contig2	ExonAligner	CDS	107912	108009	.	+	2	gene_id "AC003987.1-007"; transcript_id "AC003987.1-007"; exon_number 8;
ENm001.contig2	ExonAligner	CDS	108085	108199	.	+	0	gene_id "AC003987.1-007"; transcript_id "AC003987.1-007"; exon_number 9;
ENm001.contig2	ExonAligner	CDS	108278	108350	.	+	2	gene_id "AC003987.1-007"; transcript_id "AC003987.1-007"; exon_number 10;
ENm001.contig2	ExonAligner	CDS	108602	108704	.	+	1	gene_id "AC003987.1-007"; transcript_id "AC003987.1-007"; exon_number 11;
ENm001.contig2	ExonAligner	CDS	108857	109008	.	+	0	gene_id "AC003987.1-007"; transcript_id "AC003987.1-007"; exon_number 12;
ENm001.contig2	ExonAligner	CDS	109650	109789	.	+	2	gene_id "AC003987.1-007"; transcript_id "AC003987.1-007"; exon_number 14;
ENm001.contig2	ExonAligner	CDS	110140	110235	.	+	0	gene_id "AC003987.1-007"; transcript_id "AC003987.1-007"; exon_number 15;
ENm001.contig2	ExonAligner	CDS	31734	31884	.	+	0	gene_id "AC003987.1-014"; transcript_id "AC003987.1-014"; exon_number 1;
ENm001.contig2	ExonAligner	CDS	105280	105362	.	+	2	gene_id "AC003987.1-014"; transcript_id "AC003987.1-014"; exon_number 2;
ENm001.contig2	ExonAligner	CDS	106224	106383	.	+	0	gene_id "AC003987.1-014"; transcript_id "AC003987.1-014"; exon_number 3;
ENm001.contig2	ExonAligner	CDS	106725	106779	.	+	2	gene_id "AC003987.1-014"; transcript_id "AC003987.1-014"; exon_number 4;
ENm001.contig2	ExonAligner	CDS	107202	107317	.	+	1	gene_id "AC003987.1-014"; transcript_id "AC003987.1-014"; exon_number 5;
ENm001.contig2	ExonAligner	CDS	107387	107462	.	+	2	gene_id "AC003987.1-014"; transcript_id "AC003987.1-014"; exon_number 6;
ENm001.contig2	ExonAligner	CDS	107545	107702	.	+	1	gene_id "AC003987.1-014"; transcript_id "AC003987.1-014"; exon_number 8;
ENm001.contig2	ExonAligner	CDS	107912	108009	.	+	2	gene_id "AC003987.1-014"; transcript_id "AC003987.1-014"; exon_number 9;
ENm001.contig2	ExonAligner	CDS	108085	108199	.	+	0	gene_id "AC003987.1-014"; transcript_id "AC003987.1-014"; exon_number 10;
ENm001.contig2	ExonAligner	CDS	108278	108350	.	+	2	gene_id "AC003987.1-014"; transcript_id "AC003987.1-014"; exon_number 11;
ENm001.contig2	ExonAligner	CDS	108602	108704	.	+	1	gene_id "AC003987.1-014"; transcript_id "AC003987.1-014"; exon_number 12;
ENm001.contig2	ExonAligner	CDS	108860	108990	.	+	0	gene_id "AC003987.1-014"; transcript_id "AC003987.1-014"; exon_number 13;
ENm001.contig2	ExonAligner	CDS	109650	109789	.	+	2	gene_id "AC003987.1-014"; transcript_id "AC003987.1-014"; exon_number 15;
ENm001.contig2	ExonAligner	CDS	110140	110235	.	+	0	gene_id "AC003987.1-014"; transcript_id "AC003987.1-014"; exon_number 16;
ENm001.contig2	ExonAligner	CDS	31734	31884	.	+	0	gene_id "AC003987.1-001"; transcript_id "AC003987.1-001"; exon_number 1;
ENm001.contig2	ExonAligner	CDS	105280	105362	.	+	2	gene_id "AC003987.1-001"; transcript_id "AC003987.1-001"; exon_number 2;
ENm001.contig2	ExonAligner	CDS	106224	106383	.	+	0	gene_id "AC003987.1-001"; transcript_id "AC003987.1-001"; exon_number 3;
ENm001.contig2	ExonAligner	CDS	106725	106779	.	+	2	gene_id "AC003987.1-001"; transcript_id "AC003987.1-001"; exon_number 4;
ENm001.contig2	ExonAligner	CDS	107202	107317	.	+	1	gene_id "AC003987.1-001"; transcript_id "AC003987.1-001"; exon_number 5;
ENm001.contig2	ExonAligner	CDS	107387	107462	.	+	2	gene_id "AC003987.1-001"; transcript_id "AC003987.1-001"; exon_number 6;
ENm001.contig2	ExonAligner	CDS	107545	107702	.	+	1	gene_id "AC003987.1-001"; transcript_id "AC003987.1-001"; exon_number 8;
ENm001.contig2	ExonAligner	CDS	107912	108009	.	+	2	gene_id "AC003987.1-001"; transcript_id "AC003987.1-001"; exon_number 9;
ENm001.contig2	ExonAligner	CDS	108085	108199	.	+	0	gene_id "AC003987.1-001"; transcript_id "AC003987.1-001"; exon_number 10;
ENm001.contig2	ExonAligner	CDS	108278	108350	.	+	2	gene_id "AC003987.1-001"; transcript_id "AC003987.1-001"; exon_number 11;
ENm001.contig2	ExonAligner	CDS	108602	108704	.	+	1	gene_id "AC003987.1-001"; transcript_id "AC003987.1-001"; exon_number 12;
ENm001.contig2	ExonAligner	CDS	108857	109008	.	+	0	gene_id "AC003987.1-001"; transcript_id "AC003987.1-001"; exon_number 13;
ENm001.contig2	ExonAligner	CDS	109650	109789	.	+	2	gene_id "AC003987.1-001"; transcript_id "AC003987.1-001"; exon_number 15;
ENm001.contig2	ExonAligner	CDS	110140	110235	.	+	0	gene_id "AC003987.1-001"; transcript_id "AC003987.1-001"; exon_number 16;
ENm001.contig2	ExonAligner	CDS	105280	105362	.	+	2	gene_id "AC003987.1-016"; transcript_id "AC003987.1-016"; exon_number 2;
ENm001.contig2	ExonAligner	CDS	106224	106383	.	+	0	gene_id "AC003987.1-016"; transcript_id "AC003987.1-016"; exon_number 3;
ENm001.contig2	ExonAligner	CDS	106725	106779	.	+	2	gene_id "AC003987.1-016"; transcript_id "AC003987.1-016"; exon_number 4;
ENm001.contig2	ExonAligner	CDS	107202	107317	.	+	1	gene_id "AC003987.1-016"; transcript_id "AC003987.1-016"; exon_number 5;
ENm001.contig2	ExonAligner	CDS	107387	107430	.	+	2	gene_id "AC003987.1-016"; transcript_id "AC003987.1-016"; exon_number 6;
ENm001.contig2	ExonAligner	CDS	99645	99666	.	+	0	gene_id "AC003987.1-006"; transcript_id "AC003987.1-006"; exon_number 1;
ENm001.contig2	ExonAligner	CDS	105280	105362	.	+	2	gene_id "AC003987.1-006"; transcript_id "AC003987.1-006"; exon_number 2;
ENm001.contig2	ExonAligner	CDS	106224	106383	.	+	0	gene_id "AC003987.1-006"; transcript_id "AC003987.1-006"; exon_number 3;
ENm001.contig2	ExonAligner	CDS	106725	106779	.	+	2	gene_id "AC003987.1-006"; transcript_id "AC003987.1-006"; exon_number 4;
ENm001.contig2	ExonAligner	CDS	107202	107317	.	+	1	gene_id "AC003987.1-006"; transcript_id "AC003987.1-006"; exon_number 5;
ENm001.contig2	ExonAligner	CDS	107387	107462	.	+	2	gene_id "AC003987.1-006"; transcript_id "AC003987.1-006"; exon_number 6;
ENm001.contig2	ExonAligner	CDS	107545	107702	.	+	1	gene_id "AC003987.1-006"; transcript_id "AC003987.1-006"; exon_number 7;
ENm001.contig2	ExonAligner	CDS	107912	108009	.	+	2	gene_id "AC003987.1-006"; transcript_id "AC003987.1-006"; exon_number 8;
ENm001.contig2	ExonAligner	CDS	108085	108199	.	+	0	gene_id "AC003987.1-006"; transcript_id "AC003987.1-006"; exon_number 9;
ENm001.contig2	ExonAligner	CDS	108278	108350	.	+	2	gene_id "AC003987.1-006"; transcript_id "AC003987.1-006"; exon_number 10;
ENm001.contig2	ExonAligner	CDS	108602	108704	.	+	1	gene_id "AC003987.1-006"; transcript_id "AC003987.1-006"; exon_number 11;
ENm001.contig2	ExonAligner	CDS	108857	109008	.	+	0	gene_id "AC003987.1-006"; transcript_id "AC003987.1-006"; exon_number 12;
ENm001.contig2	ExonAligner	CDS	109650	109789	.	+	2	gene_id "AC003987.1-006"; transcript_id "AC003987.1-006"; exon_number 14;
ENm001.contig2	ExonAligner	CDS	110140	110235	.	+	0	gene_id "AC003987.1-006"; transcript_id "AC003987.1-006"; exon_number 15;
ENm001.contig2	ExonAligner	CDS	99645	99666	.	+	0	gene_id "AC003987.1-005"; transcript_id "AC003987.1-005"; exon_number 1;
ENm001.contig2	ExonAligner	CDS	105280	105362	.	+	2	gene_id "AC003987.1-005"; transcript_id "AC003987.1-005"; exon_number 2;
ENm001.contig2	ExonAligner	CDS	106224	106383	.	+	0	gene_id "AC003987.1-005"; transcript_id "AC003987.1-005"; exon_number 3;
ENm001.contig2	ExonAligner	CDS	106725	106779	.	+	2	gene_id "AC003987.1-005"; transcript_id "AC003987.1-005"; exon_number 4;
ENm001.contig2	ExonAligner	CDS	107202	107317	.	+	1	gene_id "AC003987.1-005"; transcript_id "AC003987.1-005"; exon_number 5;
ENm001.contig2	ExonAligner	CDS	107387	107462	.	+	2	gene_id "AC003987.1-005"; transcript_id "AC003987.1-005"; exon_number 6;
ENm001.contig2	ExonAligner	CDS	107545	107702	.	+	1	gene_id "AC003987.1-005"; transcript_id "AC003987.1-005"; exon_number 8;
ENm001.contig2	ExonAligner	CDS	107912	108009	.	+	2	gene_id "AC003987.1-005"; transcript_id "AC003987.1-005"; exon_number 9;
ENm001.contig2	ExonAligner	CDS	108085	108199	.	+	0	gene_id "AC003987.1-005"; transcript_id "AC003987.1-005"; exon_number 10;
ENm001.contig2	ExonAligner	CDS	108278	108350	.	+	2	gene_id "AC003987.1-005"; transcript_id "AC003987.1-005"; exon_number 11;
ENm001.contig2	ExonAligner	CDS	108602	108704	.	+	1	gene_id "AC003987.1-005"; transcript_id "AC003987.1-005"; exon_number 12;
ENm001.contig2	ExonAligner	CDS	108857	109008	.	+	0	gene_id "AC003987.1-005"; transcript_id "AC003987.1-005"; exon_number 13;
ENm001.contig2	ExonAligner	CDS	109650	109789	.	+	2	gene_id "AC003987.1-005"; transcript_id "AC003987.1-005"; exon_number 15;
ENm001.contig2	ExonAligner	CDS	110140	110235	.	+	0	gene_id "AC003987.1-005"; transcript_id "AC003987.1-005"; exon_number 16;
ENm001.contig2	ExonAligner	CDS	105280	105362	.	+	2	gene_id "AC003987.1-004"; transcript_id "AC003987.1-004"; exon_number 2;
ENm001.contig2	ExonAligner	CDS	106224	106383	.	+	0	gene_id "AC003987.1-004"; transcript_id "AC003987.1-004"; exon_number 3;
ENm001.contig2	ExonAligner	CDS	106725	106779	.	+	2	gene_id "AC003987.1-004"; transcript_id "AC003987.1-004"; exon_number 4;
ENm001.contig2	ExonAligner	CDS	107202	107317	.	+	1	gene_id "AC003987.1-004"; transcript_id "AC003987.1-004"; exon_number 5;
ENm001.contig2	ExonAligner	CDS	107387	107462	.	+	2	gene_id "AC003987.1-004"; transcript_id "AC003987.1-004"; exon_number 6;
ENm001.contig2	ExonAligner	CDS	107545	107702	.	+	1	gene_id "AC003987.1-004"; transcript_id "AC003987.1-004"; exon_number 7;
ENm001.contig2	ExonAligner	CDS	107912	108009	.	+	2	gene_id "AC003987.1-004"; transcript_id "AC003987.1-004"; exon_number 8;
ENm001.contig2	ExonAligner	CDS	108085	108199	.	+	0	gene_id "AC003987.1-004"; transcript_id "AC003987.1-004"; exon_number 9;
ENm001.contig2	ExonAligner	CDS	108278	108350	.	+	2	gene_id "AC003987.1-004"; transcript_id "AC003987.1-004"; exon_number 10;
ENm001.contig2	ExonAligner	CDS	108602	108704	.	+	1	gene_id "AC003987.1-004"; transcript_id "AC003987.1-004"; exon_number 11;
ENm001.contig2	ExonAligner	CDS	108860	108990	.	+	0	gene_id "AC003987.1-004"; transcript_id "AC003987.1-004"; exon_number 12;
ENm001.contig2	ExonAligner	CDS	109650	109789	.	+	2	gene_id "AC003987.1-004"; transcript_id "AC003987.1-004"; exon_number 14;
ENm001.contig2	ExonAligner	CDS	110140	110235	.	+	0	gene_id "AC003987.1-004"; transcript_id "AC003987.1-004"; exon_number 15;
ENm001.contig2	ExonAligner	CDS	106725	106779	.	+	2	gene_id "AC003987.1-009"; transcript_id "AC003987.1-009"; exon_number 2;
ENm001.contig2	ExonAligner	CDS	107202	107317	.	+	1	gene_id "AC003987.1-009"; transcript_id "AC003987.1-009"; exon_number 3;
ENm001.contig2	ExonAligner	CDS	107387	107462	.	+	2	gene_id "AC003987.1-009"; transcript_id "AC003987.1-009"; exon_number 4;
ENm001.contig2	ExonAligner	CDS	107545	107702	.	+	1	gene_id "AC003987.1-009"; transcript_id "AC003987.1-009"; exon_number 5;
ENm001.contig2	ExonAligner	CDS	107912	108009	.	+	2	gene_id "AC003987.1-009"; transcript_id "AC003987.1-009"; exon_number 6;
ENm001.contig2	ExonAligner	CDS	108085	108199	.	+	0	gene_id "AC003987.1-009"; transcript_id "AC003987.1-009"; exon_number 7;
ENm001.contig2	ExonAligner	CDS	108278	108350	.	+	2	gene_id "AC003987.1-009"; transcript_id "AC003987.1-009"; exon_number 8;
ENm001.contig2	ExonAligner	CDS	108602	108704	.	+	1	gene_id "AC003987.1-009"; transcript_id "AC003987.1-009"; exon_number 9;
ENm001.contig2	ExonAligner	CDS	111280	111485	.	-	2	gene_id "AC006326.1-002"; transcript_id "AC006326.1-002"; exon_number 1;
ENm001.contig2	ExonAligner	CDS	112683	112947	.	-	0	gene_id "AC006326.1-002"; transcript_id "AC006326.1-002"; exon_number 2;
ENm001.contig2	ExonAligner	CDS	113031	113302	.	-	2	gene_id "AC006326.1-002"; transcript_id "AC006326.1-002"; exon_number 3;
ENm001.contig2	ExonAligner	CDS	115058	115278	.	-	1	gene_id "AC006326.1-002"; transcript_id "AC006326.1-002"; exon_number 4;
ENm001.contig2	ExonAligner	CDS	115667	115749	.	-	0	gene_id "AC006326.1-002"; transcript_id "AC006326.1-002"; exon_number 5;
ENm001.contig2	ExonAligner	CDS	121947	122081	.	+	0	gene_id "AC002465.3-001"; transcript_id "AC002465.3-001"; exon_number 8;
ENm001.contig2	ExonAligner	CDS	121768	121879	.	+	1	gene_id "AC002465.3-001"; transcript_id "AC002465.3-001"; exon_number 9;
ENm001.contig2	ExonAligner	CDS	118583	118694	.	+	2	gene_id "AC002465.3-001"; transcript_id "AC002465.3-001"; exon_number 10;
ENm001.contig2	ExonAligner	CDS	116788	116911	.	+	2	gene_id "AC002465.3-001"; transcript_id "AC002465.3-001"; exon_number 11;
ENm001.contig2	ExonAligner	CDS	129516	129568	.	+	0	gene_id "AC000061.1-001"; transcript_id "AC000061.1-001"; exon_number 1;
ENm001.contig2	ExonAligner	CDS	129989	130105	.	+	1	gene_id "AC000061.1-001"; transcript_id "AC000061.1-001"; exon_number 2;
ENm001.contig2	ExonAligner	CDS	131688	131800	.	+	1	gene_id "AC000061.1-001"; transcript_id "AC000061.1-001"; exon_number 3;
ENm001.contig2	ExonAligner	CDS	132339	132554	.	+	0	gene_id "AC000061.1-001"; transcript_id "AC000061.1-001"; exon_number 4;
ENm001.contig2	ExonAligner	CDS	132857	132946	.	+	0	gene_id "AC000061.1-001"; transcript_id "AC000061.1-001"; exon_number 5;
ENm001.contig2	ExonAligner	CDS	133991	134154	.	+	0	gene_id "AC000061.1-001"; transcript_id "AC000061.1-001"; exon_number 6;
ENm001.contig2	ExonAligner	CDS	134316	134441	.	+	1	gene_id "AC000061.1-001"; transcript_id "AC000061.1-001"; exon_number 7;
ENm001.contig2	ExonAligner	CDS	134670	134916	.	+	1	gene_id "AC000061.1-001"; transcript_id "AC000061.1-001"; exon_number 8;
ENm001.contig2	ExonAligner	CDS	135055	135147	.	+	0	gene_id "AC000061.1-001"; transcript_id "AC000061.1-001"; exon_number 9;
ENm001.contig2	ExonAligner	CDS	136069	136243	.	+	0	gene_id "AC000061.1-001"; transcript_id "AC000061.1-001"; exon_number 10;
ENm001.contig2	ExonAligner	CDS	136360	136545	.	+	0	gene_id "AC000061.1-001"; transcript_id "AC000061.1-001"; exon_number 11;
ENm001.contig2	ExonAligner	CDS	138361	138449	.	+	0	gene_id "AC000061.1-001"; transcript_id "AC000061.1-001"; exon_number 12;
ENm001.contig2	ExonAligner	CDS	139080	139160	.	+	1	gene_id "AC000061.1-001"; transcript_id "AC000061.1-001"; exon_number 13;
ENm001.contig2	ExonAligner	CDS	139382	140165	.	+	1	gene_id "AC000061.1-001"; transcript_id "AC000061.1-001"; exon_number 14;
ENm001.contig2	ExonAligner	CDS	140246	140371	.	+	0	gene_id "AC000061.1-001"; transcript_id "AC000061.1-001"; exon_number 15;
ENm001.contig2	ExonAligner	CDS	142951	142979	.	+	0	gene_id "AC000061.1-001"; transcript_id "AC000061.1-001"; exon_number 16;
ENm001.contig2	ExonAligner	CDS	143633	143730	.	+	2	gene_id "AC000061.1-001"; transcript_id "AC000061.1-001"; exon_number 21;
ENm001.contig2	ExonAligner	CDS	144374	144598	.	+	0	gene_id "AC000061.1-001"; transcript_id "AC000061.1-001"; exon_number 22;
ENm001.contig2	ExonAligner	CDS	144900	145055	.	+	0	gene_id "AC000061.1-001"; transcript_id "AC000061.1-001"; exon_number 23;
ENm001.contig2	ExonAligner	CDS	145144	145227	.	+	0	gene_id "AC000061.1-001"; transcript_id "AC000061.1-001"; exon_number 24;
ENm001.contig2	ExonAligner	CDS	145324	145496	.	+	0	gene_id "AC000061.1-001"; transcript_id "AC000061.1-001"; exon_number 25;
ENm001.contig2	ExonAligner	CDS	145975	146080	.	+	1	gene_id "AC000061.1-001"; transcript_id "AC000061.1-001"; exon_number 26;
ENm001.contig2	ExonAligner	CDS	146362	146580	.	+	0	gene_id "AC000061.1-001"; transcript_id "AC000061.1-001"; exon_number 27;
ENm001.contig2	ExonAligner	CDS	150383	150482	.	-	1	gene_id "AC004240.1-001"; transcript_id "AC004240.1-001"; exon_number 3;
ENm001.contig2	ExonAligner	CDS	151007	151198	.	-	2	gene_id "AC004240.1-001"; transcript_id "AC004240.1-001"; exon_number 5;
ENm001.contig2	ExonAligner	CDS	151310	151536	.	-	1	gene_id "AC004240.1-001"; transcript_id "AC004240.1-001"; exon_number 6;
ENm001.contig2	ExonAligner	CDS	151619	151797	.	-	0	gene_id "AC004240.1-001"; transcript_id "AC004240.1-001"; exon_number 7;
ENm001.contig2	ExonAligner	CDS	151882	152054	.	-	2	gene_id "AC004240.1-001"; transcript_id "AC004240.1-001"; exon_number 8;
ENm001.contig2	ExonAligner	CDS	152127	152276	.	-	2	gene_id "AC004240.1-001"; transcript_id "AC004240.1-001"; exon_number 9;
ENm001.contig2	ExonAligner	CDS	152366	152459	.	-	0	gene_id "AC004240.1-001"; transcript_id "AC004240.1-001"; exon_number 10;
ENm001.contig2	ExonAligner	CDS	152876	152962	.	-	0	gene_id "AC004240.1-001"; transcript_id "AC004240.1-001"; exon_number 11;
ENm001.contig2	ExonAligner	CDS	154091	154164	.	-	2	gene_id "AC004240.1-001"; transcript_id "AC004240.1-001"; exon_number 12;
ENm001.contig2	ExonAligner	CDS	154861	154950	.	-	2	gene_id "AC004240.1-001"; transcript_id "AC004240.1-001"; exon_number 13;
ENm001.contig2	ExonAligner	CDS	156158	156269	.	-	0	gene_id "AC004240.1-001"; transcript_id "AC004240.1-001"; exon_number 15;
ENm001.contig2	ExonAligner	CDS	156545	156764	.	-	0	gene_id "AC004240.1-001"; transcript_id "AC004240.1-001"; exon_number 16;
ENm001.contig2	ExonAligner	CDS	157384	157525	.	-	1	gene_id "AC004240.1-001"; transcript_id "AC004240.1-001"; exon_number 17;
ENm001.contig2	ExonAligner	CDS	158115	158208	.	-	2	gene_id "AC004240.1-001"; transcript_id "AC004240.1-001"; exon_number 18;
ENm001.contig2	ExonAligner	CDS	159357	159554	.	-	2	gene_id "AC004240.1-001"; transcript_id "AC004240.1-001"; exon_number 19;
ENm001.contig2	ExonAligner	CDS	160787	162285	.	-	0	gene_id "AC004240.1-001"; transcript_id "AC004240.1-001"; exon_number 20;
ENm001.contig2	ExonAligner	CDS	164099	164329	.	-	0	gene_id "AC004240.1-001"; transcript_id "AC004240.1-001"; exon_number 21;
ENm001.contig2	ExonAligner	CDS	175948	176055	.	-	0	gene_id "AC004240.1-001"; transcript_id "AC004240.1-001"; exon_number 22;
ENm001.contig2	ExonAligner	CDS	162093	162288	.	-	0	gene_id "AC004240.1-002"; transcript_id "AC004240.1-002"; exon_number 1;
ENm001.contig2	ExonAligner	CDS	164099	164329	.	-	0	gene_id "AC004240.1-002"; transcript_id "AC004240.1-002"; exon_number 2;
ENm001.contig2	ExonAligner	CDS	175948	175995	.	-	0	gene_id "AC004240.1-002"; transcript_id "AC004240.1-002"; exon_number 3;
ENm002.contig4	ExonAligner	CDS	2784	2924	.	-	0	gene_id "AC034228.1-001"; transcript_id "AC034228.1-001"; exon_number 1;
ENm002.contig4	ExonAligner	CDS	3025	3096	.	-	0	gene_id "AC034228.1-001"; transcript_id "AC034228.1-001"; exon_number 2;
ENm002.contig4	ExonAligner	CDS	3178	3279	.	-	0	gene_id "AC034228.1-001"; transcript_id "AC034228.1-001"; exon_number 3;
ENm002.contig4	ExonAligner	CDS	3361	3504	.	-	0	gene_id "AC034228.1-001"; transcript_id "AC034228.1-001"; exon_number 4;
ENm002.contig4	ExonAligner	CDS	3589	3705	.	-	0	gene_id "AC034228.1-001"; transcript_id "AC034228.1-001"; exon_number 5;
ENm002.contig4	ExonAligner	CDS	3791	3879	.	-	2	gene_id "AC034228.1-001"; transcript_id "AC034228.1-001"; exon_number 6;
ENm002.contig4	ExonAligner	CDS	4685	4751	.	-	0	gene_id "AC034228.1-001"; transcript_id "AC034228.1-001"; exon_number 7;
ENm002.contig4	ExonAligner	CDS	4869	4958	.	-	0	gene_id "AC034228.1-001"; transcript_id "AC034228.1-001"; exon_number 8;
ENm002.contig4	ExonAligner	CDS	6138	6260	.	-	0	gene_id "AC034228.1-001"; transcript_id "AC034228.1-001"; exon_number 10;
ENm002.contig4	ExonAligner	CDS	7625	7676	.	-	0	gene_id "AC034228.1-001"; transcript_id "AC034228.1-001"; exon_number 13;
ENm002.contig4	ExonAligner	CDS	8817	8995	.	-	2	gene_id "AC034228.1-001"; transcript_id "AC034228.1-001"; exon_number 15;
ENm002.contig4	ExonAligner	CDS	9161	9260	.	-	0	gene_id "AC034228.1-001"; transcript_id "AC034228.1-001"; exon_number 16;
ENm002.contig4	ExonAligner	CDS	9408	9509	.	-	0	gene_id "AC034228.1-001"; transcript_id "AC034228.1-001"; exon_number 17;
ENm002.contig4	ExonAligner	CDS	10181	10245	.	-	2	gene_id "AC034228.1-001"; transcript_id "AC034228.1-001"; exon_number 18;
ENm002.contig4	ExonAligner	CDS	10390	10504	.	-	0	gene_id "AC034228.1-001"; transcript_id "AC034228.1-001"; exon_number 19;
ENm002.contig4	ExonAligner	CDS	10771	10991	.	-	2	gene_id "AC034228.1-001"; transcript_id "AC034228.1-001"; exon_number 20;
ENm002.contig4	ExonAligner	CDS	16821	16866	.	-	0	gene_id "AC034228.1-001"; transcript_id "AC034228.1-001"; exon_number 21;
ENm002.contig4	ExonAligner	CDS	2784	2924	.	-	0	gene_id "AC034228.1-003"; transcript_id "AC034228.1-003"; exon_number 1;
ENm002.contig4	ExonAligner	CDS	3025	3096	.	-	0	gene_id "AC034228.1-003"; transcript_id "AC034228.1-003"; exon_number 2;
ENm002.contig4	ExonAligner	CDS	3178	3279	.	-	0	gene_id "AC034228.1-003"; transcript_id "AC034228.1-003"; exon_number 3;
ENm002.contig4	ExonAligner	CDS	3361	3504	.	-	0	gene_id "AC034228.1-003"; transcript_id "AC034228.1-003"; exon_number 4;
ENm002.contig4	ExonAligner	CDS	3589	3705	.	-	0	gene_id "AC034228.1-003"; transcript_id "AC034228.1-003"; exon_number 5;
ENm002.contig4	ExonAligner	CDS	3791	3879	.	-	2	gene_id "AC034228.1-003"; transcript_id "AC034228.1-003"; exon_number 6;
ENm002.contig4	ExonAligner	CDS	4685	4751	.	-	0	gene_id "AC034228.1-003"; transcript_id "AC034228.1-003"; exon_number 7;
ENm002.contig4	ExonAligner	CDS	4869	4958	.	-	0	gene_id "AC034228.1-003"; transcript_id "AC034228.1-003"; exon_number 8;
ENm002.contig4	ExonAligner	CDS	6204	6271	.	-	2	gene_id "AC034228.1-003"; transcript_id "AC034228.1-003"; exon_number 11;
ENm002.contig4	ExonAligner	CDS	7625	7676	.	-	0	gene_id "AC034228.1-003"; transcript_id "AC034228.1-003"; exon_number 12;
ENm002.contig4	ExonAligner	CDS	8817	8995	.	-	2	gene_id "AC034228.1-003"; transcript_id "AC034228.1-003"; exon_number 14;
ENm002.contig4	ExonAligner	CDS	9161	9260	.	-	0	gene_id "AC034228.1-003"; transcript_id "AC034228.1-003"; exon_number 15;
ENm002.contig4	ExonAligner	CDS	9408	9509	.	-	0	gene_id "AC034228.1-003"; transcript_id "AC034228.1-003"; exon_number 16;
ENm002.contig4	ExonAligner	CDS	10181	10245	.	-	2	gene_id "AC034228.1-003"; transcript_id "AC034228.1-003"; exon_number 17;
ENm002.contig4	ExonAligner	CDS	10390	10504	.	-	0	gene_id "AC034228.1-003"; transcript_id "AC034228.1-003"; exon_number 18;
ENm002.contig4	ExonAligner	CDS	2784	2924	.	-	0	gene_id "AC034228.1-009"; transcript_id "AC034228.1-009"; exon_number 1;
ENm002.contig4	ExonAligner	CDS	3025	3096	.	-	0	gene_id "AC034228.1-009"; transcript_id "AC034228.1-009"; exon_number 2;
ENm002.contig4	ExonAligner	CDS	3178	3279	.	-	0	gene_id "AC034228.1-009"; transcript_id "AC034228.1-009"; exon_number 3;
ENm002.contig4	ExonAligner	CDS	3361	3504	.	-	0	gene_id "AC034228.1-009"; transcript_id "AC034228.1-009"; exon_number 4;
ENm002.contig4	ExonAligner	CDS	3589	3705	.	-	0	gene_id "AC034228.1-009"; transcript_id "AC034228.1-009"; exon_number 5;
ENm002.contig4	ExonAligner	CDS	3791	3879	.	-	2	gene_id "AC034228.1-009"; transcript_id "AC034228.1-009"; exon_number 6;
ENm002.contig4	ExonAligner	CDS	4685	4751	.	-	0	gene_id "AC034228.1-009"; transcript_id "AC034228.1-009"; exon_number 7;
ENm002.contig4	ExonAligner	CDS	4869	4958	.	-	0	gene_id "AC034228.1-009"; transcript_id "AC034228.1-009"; exon_number 8;
ENm002.contig4	ExonAligner	CDS	6138	6260	.	-	0	gene_id "AC034228.1-009"; transcript_id "AC034228.1-009"; exon_number 10;
ENm002.contig4	ExonAligner	CDS	6204	6271	.	-	2	gene_id "AC034228.1-009"; transcript_id "AC034228.1-009"; exon_number 12;
ENm002.contig4	ExonAligner	CDS	7625	7676	.	-	0	gene_id "AC034228.1-009"; transcript_id "AC034228.1-009"; exon_number 13;
ENm002.contig4	ExonAligner	CDS	8817	8995	.	-	2	gene_id "AC034228.1-009"; transcript_id "AC034228.1-009"; exon_number 15;
ENm002.contig4	ExonAligner	CDS	9161	9260	.	-	0	gene_id "AC034228.1-009"; transcript_id "AC034228.1-009"; exon_number 16;
ENm002.contig4	ExonAligner	CDS	9408	9509	.	-	0	gene_id "AC034228.1-009"; transcript_id "AC034228.1-009"; exon_number 17;
ENm002.contig4	ExonAligner	CDS	10181	10245	.	-	2	gene_id "AC034228.1-009"; transcript_id "AC034228.1-009"; exon_number 18;
ENm002.contig4	ExonAligner	CDS	10390	10504	.	-	0	gene_id "AC034228.1-009"; transcript_id "AC034228.1-009"; exon_number 19;
ENm002.contig4	ExonAligner	CDS	10771	10991	.	-	2	gene_id "AC034228.1-009"; transcript_id "AC034228.1-009"; exon_number 20;
ENm002.contig4	ExonAligner	CDS	16821	16866	.	-	0	gene_id "AC034228.1-009"; transcript_id "AC034228.1-009"; exon_number 21;
ENm002.contig4	ExonAligner	CDS	2784	2924	.	-	0	gene_id "AC034228.1-002"; transcript_id "AC034228.1-002"; exon_number 1;
ENm002.contig4	ExonAligner	CDS	3025	3096	.	-	0	gene_id "AC034228.1-002"; transcript_id "AC034228.1-002"; exon_number 2;
ENm002.contig4	ExonAligner	CDS	3178	3279	.	-	0	gene_id "AC034228.1-002"; transcript_id "AC034228.1-002"; exon_number 3;
ENm002.contig4	ExonAligner	CDS	3361	3504	.	-	0	gene_id "AC034228.1-002"; transcript_id "AC034228.1-002"; exon_number 4;
ENm002.contig4	ExonAligner	CDS	3589	3705	.	-	0	gene_id "AC034228.1-002"; transcript_id "AC034228.1-002"; exon_number 5;
ENm002.contig4	ExonAligner	CDS	3791	3879	.	-	2	gene_id "AC034228.1-002"; transcript_id "AC034228.1-002"; exon_number 6;
ENm002.contig4	ExonAligner	CDS	4685	4751	.	-	0	gene_id "AC034228.1-002"; transcript_id "AC034228.1-002"; exon_number 7;
ENm002.contig4	ExonAligner	CDS	4869	4958	.	-	0	gene_id "AC034228.1-002"; transcript_id "AC034228.1-002"; exon_number 8;
ENm002.contig4	ExonAligner	CDS	6138	6260	.	-	0	gene_id "AC034228.1-002"; transcript_id "AC034228.1-002"; exon_number 10;
ENm002.contig4	ExonAligner	CDS	6204	6271	.	-	2	gene_id "AC034228.1-002"; transcript_id "AC034228.1-002"; exon_number 12;
ENm002.contig4	ExonAligner	CDS	7625	7676	.	-	0	gene_id "AC034228.1-002"; transcript_id "AC034228.1-002"; exon_number 13;
ENm002.contig4	ExonAligner	CDS	8817	8995	.	-	2	gene_id "AC034228.1-002"; transcript_id "AC034228.1-002"; exon_number 15;
ENm002.contig4	ExonAligner	CDS	9161	9260	.	-	0	gene_id "AC034228.1-002"; transcript_id "AC034228.1-002"; exon_number 16;
ENm002.contig4	ExonAligner	CDS	9408	9509	.	-	0	gene_id "AC034228.1-002"; transcript_id "AC034228.1-002"; exon_number 17;
ENm002.contig4	ExonAligner	CDS	10181	10245	.	-	2	gene_id "AC034228.1-002"; transcript_id "AC034228.1-002"; exon_number 18;
ENm002.contig4	ExonAligner	CDS	10390	10504	.	-	0	gene_id "AC034228.1-002"; transcript_id "AC034228.1-002"; exon_number 19;
ENm002.contig4	ExonAligner	CDS	10771	10991	.	-	2	gene_id "AC034228.1-002"; transcript_id "AC034228.1-002"; exon_number 20;
ENm002.contig4	ExonAligner	CDS	2784	2924	.	-	0	gene_id "AC034228.1-008"; transcript_id "AC034228.1-008"; exon_number 1;
ENm002.contig4	ExonAligner	CDS	3025	3096	.	-	0	gene_id "AC034228.1-008"; transcript_id "AC034228.1-008"; exon_number 2;
ENm002.contig4	ExonAligner	CDS	3178	3279	.	-	0	gene_id "AC034228.1-008"; transcript_id "AC034228.1-008"; exon_number 3;
ENm002.contig4	ExonAligner	CDS	3361	3504	.	-	0	gene_id "AC034228.1-008"; transcript_id "AC034228.1-008"; exon_number 4;
ENm002.contig4	ExonAligner	CDS	3589	3705	.	-	0	gene_id "AC034228.1-008"; transcript_id "AC034228.1-008"; exon_number 5;
ENm002.contig4	ExonAligner	CDS	3791	3879	.	-	2	gene_id "AC034228.1-008"; transcript_id "AC034228.1-008"; exon_number 6;
ENm002.contig4	ExonAligner	CDS	4685	4751	.	-	0	gene_id "AC034228.1-008"; transcript_id "AC034228.1-008"; exon_number 7;
ENm002.contig4	ExonAligner	CDS	4869	4958	.	-	0	gene_id "AC034228.1-008"; transcript_id "AC034228.1-008"; exon_number 8;
ENm002.contig4	ExonAligner	CDS	6138	6260	.	-	0	gene_id "AC034228.1-008"; transcript_id "AC034228.1-008"; exon_number 10;
ENm002.contig4	ExonAligner	CDS	6204	6271	.	-	2	gene_id "AC034228.1-008"; transcript_id "AC034228.1-008"; exon_number 12;
ENm002.contig4	ExonAligner	CDS	7625	7676	.	-	0	gene_id "AC034228.1-008"; transcript_id "AC034228.1-008"; exon_number 13;
ENm002.contig4	ExonAligner	CDS	8817	8995	.	-	2	gene_id "AC034228.1-008"; transcript_id "AC034228.1-008"; exon_number 15;
ENm002.contig4	ExonAligner	CDS	9161	9260	.	-	0	gene_id "AC034228.1-008"; transcript_id "AC034228.1-008"; exon_number 16;
ENm002.contig4	ExonAligner	CDS	9408	9509	.	-	0	gene_id "AC034228.1-008"; transcript_id "AC034228.1-008"; exon_number 17;
ENm002.contig4	ExonAligner	CDS	10181	10245	.	-	2	gene_id "AC034228.1-008"; transcript_id "AC034228.1-008"; exon_number 18;
ENm002.contig4	ExonAligner	CDS	10390	10504	.	-	0	gene_id "AC034228.1-008"; transcript_id "AC034228.1-008"; exon_number 19;
ENm002.contig4	ExonAligner	CDS	2784	2924	.	-	0	gene_id "AC034228.1-004"; transcript_id "AC034228.1-004"; exon_number 1;
ENm002.contig4	ExonAligner	CDS	3025	3096	.	-	0	gene_id "AC034228.1-004"; transcript_id "AC034228.1-004"; exon_number 2;
ENm002.contig4	ExonAligner	CDS	3178	3279	.	-	0	gene_id "AC034228.1-004"; transcript_id "AC034228.1-004"; exon_number 3;
ENm002.contig4	ExonAligner	CDS	3361	3504	.	-	0	gene_id "AC034228.1-004"; transcript_id "AC034228.1-004"; exon_number 4;
ENm002.contig4	ExonAligner	CDS	3589	3705	.	-	0	gene_id "AC034228.1-004"; transcript_id "AC034228.1-004"; exon_number 5;
ENm002.contig4	ExonAligner	CDS	3791	3879	.	-	2	gene_id "AC034228.1-004"; transcript_id "AC034228.1-004"; exon_number 6;
ENm002.contig4	ExonAligner	CDS	4685	4751	.	-	0	gene_id "AC034228.1-004"; transcript_id "AC034228.1-004"; exon_number 7;
ENm002.contig4	ExonAligner	CDS	4869	4958	.	-	0	gene_id "AC034228.1-004"; transcript_id "AC034228.1-004"; exon_number 8;
ENm002.contig4	ExonAligner	CDS	6138	6260	.	-	0	gene_id "AC034228.1-004"; transcript_id "AC034228.1-004"; exon_number 10;
ENm002.contig4	ExonAligner	CDS	6204	6271	.	-	2	gene_id "AC034228.1-004"; transcript_id "AC034228.1-004"; exon_number 12;
ENm002.contig4	ExonAligner	CDS	7625	7676	.	-	0	gene_id "AC034228.1-004"; transcript_id "AC034228.1-004"; exon_number 13;
ENm002.contig4	ExonAligner	CDS	8817	8995	.	-	2	gene_id "AC034228.1-004"; transcript_id "AC034228.1-004"; exon_number 15;
ENm002.contig4	ExonAligner	CDS	9161	9260	.	-	0	gene_id "AC034228.1-004"; transcript_id "AC034228.1-004"; exon_number 16;
ENm002.contig4	ExonAligner	CDS	9408	9509	.	-	0	gene_id "AC034228.1-004"; transcript_id "AC034228.1-004"; exon_number 17;
ENm002.contig4	ExonAligner	CDS	10181	10245	.	-	2	gene_id "AC034228.1-004"; transcript_id "AC034228.1-004"; exon_number 18;
ENm002.contig4	ExonAligner	CDS	10390	10504	.	-	0	gene_id "AC034228.1-004"; transcript_id "AC034228.1-004"; exon_number 19;
ENm002.contig4	ExonAligner	CDS	6138	6260	.	-	2	gene_id "AC034228.1-005"; transcript_id "AC034228.1-005"; exon_number 2;
ENm002.contig4	ExonAligner	CDS	6204	6271	.	-	1	gene_id "AC034228.1-005"; transcript_id "AC034228.1-005"; exon_number 4;
ENm002.contig4	ExonAligner	CDS	7625	7676	.	-	2	gene_id "AC034228.1-005"; transcript_id "AC034228.1-005"; exon_number 5;
ENm002.contig4	ExonAligner	CDS	8817	8995	.	-	1	gene_id "AC034228.1-005"; transcript_id "AC034228.1-005"; exon_number 7;
ENm002.contig4	ExonAligner	CDS	9161	9260	.	-	2	gene_id "AC034228.1-005"; transcript_id "AC034228.1-005"; exon_number 8;
ENm002.contig4	ExonAligner	CDS	9408	9509	.	-	2	gene_id "AC034228.1-005"; transcript_id "AC034228.1-005"; exon_number 9;
ENm002.contig4	ExonAligner	CDS	10181	10245	.	-	1	gene_id "AC034228.1-005"; transcript_id "AC034228.1-005"; exon_number 10;
ENm002.contig4	ExonAligner	CDS	10390	10504	.	-	2	gene_id "AC034228.1-005"; transcript_id "AC034228.1-005"; exon_number 11;
ENm002.contig4	ExonAligner	CDS	8931	8995	.	-	2	gene_id "AC034228.1-011"; transcript_id "AC034228.1-011"; exon_number 1;
ENm002.contig4	ExonAligner	CDS	9161	9260	.	-	0	gene_id "AC034228.1-011"; transcript_id "AC034228.1-011"; exon_number 2;
ENm002.contig4	ExonAligner	CDS	9408	9509	.	-	0	gene_id "AC034228.1-011"; transcript_id "AC034228.1-011"; exon_number 3;
ENm002.contig4	ExonAligner	CDS	10181	10245	.	-	2	gene_id "AC034228.1-011"; transcript_id "AC034228.1-011"; exon_number 4;
ENm002.contig4	ExonAligner	CDS	10390	10504	.	-	0	gene_id "AC034228.1-011"; transcript_id "AC034228.1-011"; exon_number 5;
ENm002.contig4	ExonAligner	CDS	10771	10950	.	-	0	gene_id "AC034228.1-011"; transcript_id "AC034228.1-011"; exon_number 6;
ENm002.contig4	ExonAligner	CDS	9427	9509	.	-	0	gene_id "AC034228.1-012"; transcript_id "AC034228.1-012"; exon_number 1;
ENm002.contig4	ExonAligner	CDS	10181	10245	.	-	2	gene_id "AC034228.1-012"; transcript_id "AC034228.1-012"; exon_number 2;
ENm002.contig4	ExonAligner	CDS	10390	10504	.	-	0	gene_id "AC034228.1-012"; transcript_id "AC034228.1-012"; exon_number 3;
ENm002.contig4	ExonAligner	CDS	10771	10950	.	-	0	gene_id "AC034228.1-012"; transcript_id "AC034228.1-012"; exon_number 4;
ENm002.contig4	ExonAligner	CDS	117914	118057	.	+	2	gene_id "AC063976.5-010"; transcript_id "AC063976.5-010"; exon_number 1;
ENm002.contig4	ExonAligner	CDS	117658	117795	.	+	2	gene_id "AC063976.5-010"; transcript_id "AC063976.5-010"; exon_number 2;
ENm002.contig4	ExonAligner	CDS	116830	116981	.	+	1	gene_id "AC063976.5-010"; transcript_id "AC063976.5-010"; exon_number 3;
ENm002.contig4	ExonAligner	CDS	116632	116728	.	+	2	gene_id "AC063976.5-010"; transcript_id "AC063976.5-010"; exon_number 4;
ENm002.contig4	ExonAligner	CDS	115996	116083	.	+	0	gene_id "AC063976.5-010"; transcript_id "AC063976.5-010"; exon_number 5;
ENm002.contig4	ExonAligner	CDS	117914	118056	.	+	2	gene_id "AC063976.5-014"; transcript_id "AC063976.5-014"; exon_number 1;
ENm002.contig4	ExonAligner	CDS	117658	117795	.	+	2	gene_id "AC063976.5-014"; transcript_id "AC063976.5-014"; exon_number 2;
ENm002.contig4	ExonAligner	CDS	116830	116981	.	+	1	gene_id "AC063976.5-014"; transcript_id "AC063976.5-014"; exon_number 3;
ENm002.contig4	ExonAligner	CDS	116632	116728	.	+	2	gene_id "AC063976.5-014"; transcript_id "AC063976.5-014"; exon_number 4;
ENm002.contig4	ExonAligner	CDS	115996	116083	.	+	0	gene_id "AC063976.5-014"; transcript_id "AC063976.5-014"; exon_number 5;
ENm002.contig4	ExonAligner	CDS	117658	117787	.	+	2	gene_id "AC063976.5-005"; transcript_id "AC063976.5-005"; exon_number 1;
ENm002.contig4	ExonAligner	CDS	116830	116981	.	+	1	gene_id "AC063976.5-005"; transcript_id "AC063976.5-005"; exon_number 2;
ENm002.contig4	ExonAligner	CDS	116632	116728	.	+	2	gene_id "AC063976.5-005"; transcript_id "AC063976.5-005"; exon_number 3;
ENm002.contig4	ExonAligner	CDS	115996	116083	.	+	0	gene_id "AC063976.5-005"; transcript_id "AC063976.5-005"; exon_number 4;
ENm002.contig4	ExonAligner	CDS	117658	117766	.	+	2	gene_id "AC063976.5-009"; transcript_id "AC063976.5-009"; exon_number 1;
ENm002.contig4	ExonAligner	CDS	116830	116981	.	+	1	gene_id "AC063976.5-009"; transcript_id "AC063976.5-009"; exon_number 2;
ENm002.contig4	ExonAligner	CDS	116632	116728	.	+	2	gene_id "AC063976.5-009"; transcript_id "AC063976.5-009"; exon_number 3;
ENm002.contig4	ExonAligner	CDS	115996	116083	.	+	0	gene_id "AC063976.5-009"; transcript_id "AC063976.5-009"; exon_number 4;
ENm002.contig4	ExonAligner	CDS	102309	102401	.	-	0	gene_id "AC034220.2-001"; transcript_id "AC034220.2-001"; exon_number 1;
ENm002.contig4	ExonAligner	CDS	96834	96985	.	-	0	gene_id "AC034220.2-001"; transcript_id "AC034220.2-001"; exon_number 2;
ENm002.contig4	ExonAligner	CDS	82884	83041	.	-	1	gene_id "AC034220.2-001"; transcript_id "AC034220.2-001"; exon_number 5;
ENm002.contig4	ExonAligner	CDS	80887	81001	.	-	2	gene_id "AC034220.2-001"; transcript_id "AC034220.2-001"; exon_number 6;
ENm002.contig4	ExonAligner	CDS	79442	79646	.	-	1	gene_id "AC034220.2-001"; transcript_id "AC034220.2-001"; exon_number 7;
ENm002.contig4	ExonAligner	CDS	102309	102401	.	-	0	gene_id "AC034220.2-002"; transcript_id "AC034220.2-002"; exon_number 1;
ENm002.contig4	ExonAligner	CDS	96834	96985	.	-	0	gene_id "AC034220.2-002"; transcript_id "AC034220.2-002"; exon_number 2;
ENm002.contig4	ExonAligner	CDS	82884	83041	.	-	1	gene_id "AC034220.2-002"; transcript_id "AC034220.2-002"; exon_number 5;
ENm002.contig6	ExonAligner	CDS	8243	8353	.	-	0	gene_id "AC004041.1-001"; transcript_id "AC004041.1-001"; exon_number 1;
ENm002.contig6	ExonAligner	CDS	8068	8151	.	-	0	gene_id "AC004041.1-001"; transcript_id "AC004041.1-001"; exon_number 2;
ENm002.contig6	ExonAligner	CDS	7838	7989	.	-	0	gene_id "AC004041.1-001"; transcript_id "AC004041.1-001"; exon_number 3;
ENm002.contig6	ExonAligner	CDS	7578	7763	.	-	1	gene_id "AC004041.1-001"; transcript_id "AC004041.1-001"; exon_number 4;
ENm002.contig6	ExonAligner	CDS	7298	7502	.	-	1	gene_id "AC004041.1-001"; transcript_id "AC004041.1-001"; exon_number 5;
ENm002.contig6	ExonAligner	CDS	7085	7213	.	-	0	gene_id "AC004041.1-001"; transcript_id "AC004041.1-001"; exon_number 6;
ENm002.contig6	ExonAligner	CDS	6557	6722	.	-	0	gene_id "AC004041.1-001"; transcript_id "AC004041.1-001"; exon_number 7;
ENm002.contig6	ExonAligner	CDS	6150	6335	.	-	2	gene_id "AC004041.1-001"; transcript_id "AC004041.1-001"; exon_number 8;
ENm002.contig6	ExonAligner	CDS	5849	6049	.	-	0	gene_id "AC004041.1-001"; transcript_id "AC004041.1-001"; exon_number 9;
ENm002.contig6	ExonAligner	CDS	5573	5749	.	-	0	gene_id "AC004041.1-001"; transcript_id "AC004041.1-001"; exon_number 10;
ENm002.contig6	ExonAligner	CDS	5335	5492	.	-	0	gene_id "AC004041.1-001"; transcript_id "AC004041.1-001"; exon_number 11;
ENm002.contig6	ExonAligner	CDS	5080	5255	.	-	1	gene_id "AC004041.1-001"; transcript_id "AC004041.1-001"; exon_number 12;
ENm002.contig6	ExonAligner	CDS	4745	4982	.	-	2	gene_id "AC004041.1-001"; transcript_id "AC004041.1-001"; exon_number 13;
ENm002.contig6	ExonAligner	CDS	4234	4417	.	-	1	gene_id "AC004041.1-001"; transcript_id "AC004041.1-001"; exon_number 14;
ENm002.contig6	ExonAligner	CDS	3947	4073	.	-	0	gene_id "AC004041.1-001"; transcript_id "AC004041.1-001"; exon_number 15;
ENm002.contig6	ExonAligner	CDS	3304	3491	.	-	2	gene_id "AC004041.1-001"; transcript_id "AC004041.1-001"; exon_number 16;
ENm002.contig6	ExonAligner	CDS	3115	3219	.	-	0	gene_id "AC004041.1-001"; transcript_id "AC004041.1-001"; exon_number 17;
ENm002.contig6	ExonAligner	CDS	2949	3035	.	-	0	gene_id "AC004041.1-001"; transcript_id "AC004041.1-001"; exon_number 18;
ENm002.contig6	ExonAligner	CDS	2762	2875	.	-	0	gene_id "AC004041.1-001"; transcript_id "AC004041.1-001"; exon_number 19;
ENm002.contig6	ExonAligner	CDS	2546	2667	.	-	0	gene_id "AC004041.1-001"; transcript_id "AC004041.1-001"; exon_number 20;
ENm002.contig6	ExonAligner	CDS	2175	2394	.	-	1	gene_id "AC004041.1-001"; transcript_id "AC004041.1-001"; exon_number 21;
ENm002.contig6	ExonAligner	CDS	664	743	.	-	1	gene_id "AC004041.1-001"; transcript_id "AC004041.1-001"; exon_number 22;
ENm002.contig6	ExonAligner	CDS	452	588	.	-	2	gene_id "AC004041.1-001"; transcript_id "AC004041.1-001"; exon_number 23;
ENm002.contig6	ExonAligner	CDS	253	386	.	-	0	gene_id "AC004041.1-001"; transcript_id "AC004041.1-001"; exon_number 24;
ENm002.contig6	ExonAligner	CDS	9	168	.	-	1	gene_id "AC004041.1-001"; transcript_id "AC004041.1-001"; exon_number 25;
ENm002.contig6	ExonAligner	CDS	8243	8353	.	-	0	gene_id "AC004041.1-003"; transcript_id "AC004041.1-003"; exon_number 1;
ENm002.contig6	ExonAligner	CDS	8068	8151	.	-	0	gene_id "AC004041.1-003"; transcript_id "AC004041.1-003"; exon_number 2;
ENm002.contig6	ExonAligner	CDS	7838	7989	.	-	0	gene_id "AC004041.1-003"; transcript_id "AC004041.1-003"; exon_number 3;
ENm002.contig6	ExonAligner	CDS	7578	7763	.	-	1	gene_id "AC004041.1-003"; transcript_id "AC004041.1-003"; exon_number 4;
ENm002.contig6	ExonAligner	CDS	7298	7502	.	-	1	gene_id "AC004041.1-003"; transcript_id "AC004041.1-003"; exon_number 5;
ENm002.contig6	ExonAligner	CDS	7085	7213	.	-	0	gene_id "AC004041.1-003"; transcript_id "AC004041.1-003"; exon_number 6;
ENm002.contig6	ExonAligner	CDS	6557	6722	.	-	0	gene_id "AC004041.1-003"; transcript_id "AC004041.1-003"; exon_number 7;
ENm002.contig6	ExonAligner	CDS	6150	6335	.	-	2	gene_id "AC004041.1-003"; transcript_id "AC004041.1-003"; exon_number 8;
ENm002.contig6	ExonAligner	CDS	5849	6049	.	-	0	gene_id "AC004041.1-003"; transcript_id "AC004041.1-003"; exon_number 9;
ENm002.contig6	ExonAligner	CDS	5335	5492	.	-	0	gene_id "AC004041.1-003"; transcript_id "AC004041.1-003"; exon_number 10;
ENm002.contig6	ExonAligner	CDS	5080	5255	.	-	1	gene_id "AC004041.1-003"; transcript_id "AC004041.1-003"; exon_number 11;
ENm002.contig6	ExonAligner	CDS	4784	4982	.	-	2	gene_id "AC004041.1-003"; transcript_id "AC004041.1-003"; exon_number 12;
ENm002.contig6	ExonAligner	CDS	7578	7711	.	-	0	gene_id "AC004041.1-002"; transcript_id "AC004041.1-002"; exon_number 1;
ENm002.contig6	ExonAligner	CDS	7298	7502	.	-	1	gene_id "AC004041.1-002"; transcript_id "AC004041.1-002"; exon_number 2;
ENm002.contig6	ExonAligner	CDS	7085	7213	.	-	0	gene_id "AC004041.1-002"; transcript_id "AC004041.1-002"; exon_number 3;
ENm002.contig6	ExonAligner	CDS	6557	6722	.	-	0	gene_id "AC004041.1-002"; transcript_id "AC004041.1-002"; exon_number 4;
ENm002.contig6	ExonAligner	CDS	6150	6335	.	-	2	gene_id "AC004041.1-002"; transcript_id "AC004041.1-002"; exon_number 5;
ENm002.contig6	ExonAligner	CDS	5849	6049	.	-	0	gene_id "AC004041.1-002"; transcript_id "AC004041.1-002"; exon_number 6;
ENm002.contig6	ExonAligner	CDS	5573	5749	.	-	0	gene_id "AC004041.1-002"; transcript_id "AC004041.1-002"; exon_number 7;
ENm002.contig6	ExonAligner	CDS	5335	5492	.	-	0	gene_id "AC004041.1-002"; transcript_id "AC004041.1-002"; exon_number 8;
ENm002.contig6	ExonAligner	CDS	5080	5255	.	-	1	gene_id "AC004041.1-002"; transcript_id "AC004041.1-002"; exon_number 9;
ENm002.contig6	ExonAligner	CDS	4745	4982	.	-	2	gene_id "AC004041.1-002"; transcript_id "AC004041.1-002"; exon_number 10;
ENm002.contig6	ExonAligner	CDS	4234	4417	.	-	1	gene_id "AC004041.1-002"; transcript_id "AC004041.1-002"; exon_number 11;
ENm002.contig6	ExonAligner	CDS	3947	4073	.	-	0	gene_id "AC004041.1-002"; transcript_id "AC004041.1-002"; exon_number 12;
ENm002.contig6	ExonAligner	CDS	3304	3491	.	-	2	gene_id "AC004041.1-002"; transcript_id "AC004041.1-002"; exon_number 13;
ENm002.contig6	ExonAligner	CDS	3115	3219	.	-	0	gene_id "AC004041.1-002"; transcript_id "AC004041.1-002"; exon_number 14;
ENm002.contig6	ExonAligner	CDS	2949	3035	.	-	0	gene_id "AC004041.1-002"; transcript_id "AC004041.1-002"; exon_number 15;
ENm002.contig6	ExonAligner	CDS	2762	2875	.	-	0	gene_id "AC004041.1-002"; transcript_id "AC004041.1-002"; exon_number 16;
ENm002.contig6	ExonAligner	CDS	2546	2667	.	-	0	gene_id "AC004041.1-002"; transcript_id "AC004041.1-002"; exon_number 17;
ENm002.contig6	ExonAligner	CDS	2175	2394	.	-	1	gene_id "AC004041.1-002"; transcript_id "AC004041.1-002"; exon_number 18;
ENm002.contig6	ExonAligner	CDS	664	743	.	-	1	gene_id "AC004041.1-002"; transcript_id "AC004041.1-002"; exon_number 19;
ENm002.contig6	ExonAligner	CDS	452	588	.	-	2	gene_id "AC004041.1-002"; transcript_id "AC004041.1-002"; exon_number 20;
ENm002.contig6	ExonAligner	CDS	253	386	.	-	0	gene_id "AC004041.1-002"; transcript_id "AC004041.1-002"; exon_number 21;
ENm002.contig6	ExonAligner	CDS	9	168	.	-	1	gene_id "AC004041.1-002"; transcript_id "AC004041.1-002"; exon_number 22;
ENm002.contig2	ExonAligner	CDS	83275	83323	.	+	1	gene_id "AC004039.5-001"; transcript_id "AC004039.5-001"; exon_number 1;
ENm002.contig2	ExonAligner	CDS	82527	82657	.	+	0	gene_id "AC004039.5-001"; transcript_id "AC004039.5-001"; exon_number 2;
ENm002.contig2	ExonAligner	CDS	82365	82433	.	+	0	gene_id "AC004039.5-001"; transcript_id "AC004039.5-001"; exon_number 3;
ENm002.contig2	ExonAligner	CDS	82194	82247	.	+	0	gene_id "AC004039.5-001"; transcript_id "AC004039.5-001"; exon_number 4;
ENm002.contig2	ExonAligner	CDS	81903	82028	.	+	0	gene_id "AC004039.5-001"; transcript_id "AC004039.5-001"; exon_number 5;
ENm002.contig2	ExonAligner	CDS	81717	81821	.	+	0	gene_id "AC004039.5-001"; transcript_id "AC004039.5-001"; exon_number 6;
ENm002.contig2	ExonAligner	CDS	81457	81637	.	+	1	gene_id "AC004039.5-001"; transcript_id "AC004039.5-001"; exon_number 7;
ENm002.contig2	ExonAligner	CDS	81126	81279	.	+	2	gene_id "AC004039.5-001"; transcript_id "AC004039.5-001"; exon_number 8;
ENm002.contig2	ExonAligner	CDS	80219	80393	.	+	0	gene_id "AC004039.5-001"; transcript_id "AC004039.5-001"; exon_number 10;
ENm002.contig2	ExonAligner	CDS	79947	80144	.	+	0	gene_id "AC004039.5-001"; transcript_id "AC004039.5-001"; exon_number 11;
ENm002.contig2	ExonAligner	CDS	76417	76556	.	+	2	gene_id "AC004039.5-001"; transcript_id "AC004039.5-001"; exon_number 12;
ENm002.contig2	ExonAligner	CDS	76230	76335	.	+	0	gene_id "AC004039.5-001"; transcript_id "AC004039.5-001"; exon_number 13;
ENm002.contig2	ExonAligner	CDS	76062	76146	.	+	1	gene_id "AC004039.5-001"; transcript_id "AC004039.5-001"; exon_number 14;
ENm002.contig2	ExonAligner	CDS	75827	75971	.	+	2	gene_id "AC004039.5-001"; transcript_id "AC004039.5-001"; exon_number 15;
ENm002.contig2	ExonAligner	CDS	75456	75729	.	+	0	gene_id "AC004039.5-001"; transcript_id "AC004039.5-001"; exon_number 16;
ENm002.contig2	ExonAligner	CDS	83275	83323	.	+	1	gene_id "AC004039.5-002"; transcript_id "AC004039.5-002"; exon_number 1;
ENm002.contig2	ExonAligner	CDS	82527	82657	.	+	0	gene_id "AC004039.5-002"; transcript_id "AC004039.5-002"; exon_number 2;
ENm002.contig2	ExonAligner	CDS	82365	82433	.	+	0	gene_id "AC004039.5-002"; transcript_id "AC004039.5-002"; exon_number 3;
ENm002.contig2	ExonAligner	CDS	82194	82247	.	+	0	gene_id "AC004039.5-002"; transcript_id "AC004039.5-002"; exon_number 4;
ENm002.contig2	ExonAligner	CDS	81903	82028	.	+	0	gene_id "AC004039.5-002"; transcript_id "AC004039.5-002"; exon_number 5;
ENm002.contig2	ExonAligner	CDS	81717	81821	.	+	0	gene_id "AC004039.5-002"; transcript_id "AC004039.5-002"; exon_number 6;
ENm002.contig2	ExonAligner	CDS	81457	81637	.	+	1	gene_id "AC004039.5-002"; transcript_id "AC004039.5-002"; exon_number 7;
ENm002.contig2	ExonAligner	CDS	81126	81279	.	+	2	gene_id "AC004039.5-002"; transcript_id "AC004039.5-002"; exon_number 8;
ENm002.contig2	ExonAligner	CDS	80219	80393	.	+	0	gene_id "AC004039.5-002"; transcript_id "AC004039.5-002"; exon_number 11;
ENm002.contig2	ExonAligner	CDS	79947	80144	.	+	0	gene_id "AC004039.5-002"; transcript_id "AC004039.5-002"; exon_number 12;
ENm002.contig2	ExonAligner	CDS	76417	76556	.	+	2	gene_id "AC004039.5-002"; transcript_id "AC004039.5-002"; exon_number 13;
ENm002.contig2	ExonAligner	CDS	76230	76335	.	+	0	gene_id "AC004039.5-002"; transcript_id "AC004039.5-002"; exon_number 14;
ENm002.contig2	ExonAligner	CDS	76062	76146	.	+	1	gene_id "AC004039.5-002"; transcript_id "AC004039.5-002"; exon_number 15;
ENm002.contig2	ExonAligner	CDS	75827	75971	.	+	2	gene_id "AC004039.5-002"; transcript_id "AC004039.5-002"; exon_number 16;
ENm002.contig2	ExonAligner	CDS	75456	75729	.	+	0	gene_id "AC004039.5-002"; transcript_id "AC004039.5-002"; exon_number 17;
ENm002.contig2	ExonAligner	CDS	83275	83323	.	+	1	gene_id "AC004039.5-006"; transcript_id "AC004039.5-006"; exon_number 1;
ENm002.contig2	ExonAligner	CDS	82527	82657	.	+	0	gene_id "AC004039.5-006"; transcript_id "AC004039.5-006"; exon_number 2;
ENm002.contig2	ExonAligner	CDS	82365	82433	.	+	0	gene_id "AC004039.5-006"; transcript_id "AC004039.5-006"; exon_number 3;
ENm002.contig2	ExonAligner	CDS	82194	82247	.	+	0	gene_id "AC004039.5-006"; transcript_id "AC004039.5-006"; exon_number 4;
ENm002.contig2	ExonAligner	CDS	81717	81821	.	+	0	gene_id "AC004039.5-006"; transcript_id "AC004039.5-006"; exon_number 5;
ENm002.contig2	ExonAligner	CDS	81488	81637	.	+	0	gene_id "AC004039.5-006"; transcript_id "AC004039.5-006"; exon_number 6;
ENm002.contig2	ExonAligner	CDS	76062	76146	.	+	1	gene_id "AC004039.5-007"; transcript_id "AC004039.5-007"; exon_number 1;
ENm002.contig2	ExonAligner	CDS	75827	75971	.	+	2	gene_id "AC004039.5-007"; transcript_id "AC004039.5-007"; exon_number 2;
ENm002.contig2	ExonAligner	CDS	75456	75729	.	+	0	gene_id "AC004039.5-007"; transcript_id "AC004039.5-007"; exon_number 3;
ENm002.contig5	ExonAligner	CDS	19	153	.	+	0	gene_id "AC004775.1-001"; transcript_id "AC004775.1-001"; exon_number 2;
ENm002.contig5	ExonAligner	CDS	242	316	.	+	0	gene_id "AC004775.1-001"; transcript_id "AC004775.1-001"; exon_number 3;
ENm002.contig5	ExonAligner	CDS	396	536	.	+	0	gene_id "AC004775.1-001"; transcript_id "AC004775.1-001"; exon_number 4;
ENm002.contig5	ExonAligner	CDS	2103	2307	.	+	0	gene_id "AC004775.1-001"; transcript_id "AC004775.1-001"; exon_number 5;
ENm002.contig5	ExonAligner	CDS	2124	2292	.	-	1	gene_id "AC004775.2-002"; transcript_id "AC004775.2-002"; exon_number 1;
ENm002.contig5	ExonAligner	CDS	6628	6797	.	-	0	gene_id "AC004775.2-002"; transcript_id "AC004775.2-002"; exon_number 2;
ENm002.contig5	ExonAligner	CDS	6915	7047	.	-	1	gene_id "AC004775.2-002"; transcript_id "AC004775.2-002"; exon_number 3;
ENm002.contig5	ExonAligner	CDS	7126	7294	.	-	2	gene_id "AC004775.2-002"; transcript_id "AC004775.2-002"; exon_number 4;
ENm002.contig5	ExonAligner	CDS	9984	10080	.	-	0	gene_id "AC004775.2-002"; transcript_id "AC004775.2-002"; exon_number 5;
ENm002.contig5	ExonAligner	CDS	10614	10775	.	-	0	gene_id "AC004775.2-002"; transcript_id "AC004775.2-002"; exon_number 6;
ENm002.contig5	ExonAligner	CDS	12730	12916	.	-	1	gene_id "AC004775.2-002"; transcript_id "AC004775.2-002"; exon_number 7;
ENm002.contig5	ExonAligner	CDS	14000	14195	.	-	2	gene_id "AC004775.2-002"; transcript_id "AC004775.2-002"; exon_number 8;
ENm002.contig5	ExonAligner	CDS	14294	14408	.	-	0	gene_id "AC004775.2-002"; transcript_id "AC004775.2-002"; exon_number 9;
ENm002.contig5	ExonAligner	CDS	18168	18197	.	-	0	gene_id "AC004775.2-002"; transcript_id "AC004775.2-002"; exon_number 10;
ENm002.contig5	ExonAligner	CDS	19379	20806	.	+	0	gene_id "AC004775.3-001"; transcript_id "AC004775.3-001"; exon_number 1;
ENm002.contig5	ExonAligner	CDS	24792	25064	.	+	0	gene_id "AC004775.4-001"; transcript_id "AC004775.4-001"; exon_number 2;
ENm002.contig5	ExonAligner	CDS	24792	25064	.	+	0	gene_id "AC004775.4-002"; transcript_id "AC004775.4-002"; exon_number 2;
ENm002.contig5	ExonAligner	CDS	24792	25064	.	+	0	gene_id "AC004775.4-007"; transcript_id "AC004775.4-007"; exon_number 2;
ENm003.contig2	ExonAligner	CDS	13996	14089	.	+	1	gene_id "AP006216.1-002"; transcript_id "AP006216.1-002"; exon_number 1;
ENm003.contig2	ExonAligner	CDS	13823	13904	.	+	2	gene_id "AP006216.1-002"; transcript_id "AP006216.1-002"; exon_number 2;
ENm003.contig2	ExonAligner	CDS	13558	13739	.	+	1	gene_id "AP006216.1-002"; transcript_id "AP006216.1-002"; exon_number 3;
ENm003.contig2	ExonAligner	CDS	13329	13467	.	+	2	gene_id "AP006216.1-002"; transcript_id "AP006216.1-002"; exon_number 4;
ENm003.contig2	ExonAligner	CDS	13054	13153	.	+	0	gene_id "AP006216.1-002"; transcript_id "AP006216.1-002"; exon_number 5;
ENm003.contig2	ExonAligner	CDS	12777	12988	.	+	2	gene_id "AP006216.1-002"; transcript_id "AP006216.1-002"; exon_number 6;
ENm003.contig2	ExonAligner	CDS	12292	12600	.	+	2	gene_id "AP006216.1-002"; transcript_id "AP006216.1-002"; exon_number 7;
ENm003.contig2	ExonAligner	CDS	12207	12281	.	+	0	gene_id "AP006216.1-002"; transcript_id "AP006216.1-002"; exon_number 8;
ENm003.contig2	ExonAligner	CDS	11697	11784	.	+	1	gene_id "AP006216.1-002"; transcript_id "AP006216.1-002"; exon_number 9;
ENm003.contig2	ExonAligner	CDS	13996	14089	.	+	1	gene_id "AP006216.1-001"; transcript_id "AP006216.1-001"; exon_number 1;
ENm003.contig2	ExonAligner	CDS	13823	13904	.	+	2	gene_id "AP006216.1-001"; transcript_id "AP006216.1-001"; exon_number 2;
ENm003.contig2	ExonAligner	CDS	13558	13739	.	+	1	gene_id "AP006216.1-001"; transcript_id "AP006216.1-001"; exon_number 3;
ENm003.contig2	ExonAligner	CDS	13329	13467	.	+	2	gene_id "AP006216.1-001"; transcript_id "AP006216.1-001"; exon_number 4;
ENm003.contig2	ExonAligner	CDS	13054	13153	.	+	0	gene_id "AP006216.1-001"; transcript_id "AP006216.1-001"; exon_number 5;
ENm003.contig2	ExonAligner	CDS	12777	12988	.	+	2	gene_id "AP006216.1-001"; transcript_id "AP006216.1-001"; exon_number 6;
ENm003.contig2	ExonAligner	CDS	12207	12281	.	+	0	gene_id "AP006216.1-001"; transcript_id "AP006216.1-001"; exon_number 8;
ENm003.contig2	ExonAligner	CDS	11697	11784	.	+	1	gene_id "AP006216.1-001"; transcript_id "AP006216.1-001"; exon_number 9;
ENm003.contig2	ExonAligner	CDS	13996	14087	.	+	2	gene_id "AP006216.1-003"; transcript_id "AP006216.1-003"; exon_number 1;
ENm003.contig2	ExonAligner	CDS	13823	13904	.	+	0	gene_id "AP006216.1-003"; transcript_id "AP006216.1-003"; exon_number 2;
ENm003.contig2	ExonAligner	CDS	13568	13739	.	+	1	gene_id "AP006216.1-003"; transcript_id "AP006216.1-003"; exon_number 3;
ENm003.contig1	ExonAligner	CDS	2207	2252	.	-	0	gene_id "AP006216.9-009"; transcript_id "AP006216.9-009"; exon_number 1;
ENm003.contig1	ExonAligner	CDS	5392	5511	.	-	0	gene_id "AP006216.9-009"; transcript_id "AP006216.9-009"; exon_number 2;
ENm003.contig1	ExonAligner	CDS	6161	6302	.	-	1	gene_id "AP006216.9-009"; transcript_id "AP006216.9-009"; exon_number 3;
ENm003.contig1	ExonAligner	CDS	8766	8839	.	-	0	gene_id "AP006216.9-009"; transcript_id "AP006216.9-009"; exon_number 4;
ENm003.contig1	ExonAligner	CDS	9330	9479	.	-	0	gene_id "AP006216.9-009"; transcript_id "AP006216.9-009"; exon_number 5;
ENm003.contig1	ExonAligner	CDS	9574	9724	.	-	1	gene_id "AP006216.9-009"; transcript_id "AP006216.9-009"; exon_number 6;
ENm003.contig1	ExonAligner	CDS	10531	10634	.	-	0	gene_id "AP006216.9-009"; transcript_id "AP006216.9-009"; exon_number 7;
ENm003.contig1	ExonAligner	CDS	10763	10834	.	-	0	gene_id "AP006216.9-009"; transcript_id "AP006216.9-009"; exon_number 8;
ENm003.contig1	ExonAligner	CDS	11367	11477	.	-	0	gene_id "AP006216.9-009"; transcript_id "AP006216.9-009"; exon_number 9;
ENm003.contig1	ExonAligner	CDS	12298	12416	.	-	2	gene_id "AP006216.9-009"; transcript_id "AP006216.9-009"; exon_number 10;
ENm003.contig1	ExonAligner	CDS	12636	12759	.	-	0	gene_id "AP006216.9-009"; transcript_id "AP006216.9-009"; exon_number 11;
ENm003.contig1	ExonAligner	CDS	9330	9479	.	-	2	gene_id "AP006216.9-003"; transcript_id "AP006216.9-003"; exon_number 2;
ENm003.contig1	ExonAligner	CDS	9571	9727	.	-	0	gene_id "AP006216.9-003"; transcript_id "AP006216.9-003"; exon_number 3;
ENm003.contig1	ExonAligner	CDS	10763	10837	.	-	2	gene_id "AP006216.9-003"; transcript_id "AP006216.9-003"; exon_number 5;
ENm003.contig1	ExonAligner	CDS	11154	11282	.	-	2	gene_id "AP006216.9-003"; transcript_id "AP006216.9-003"; exon_number 6;
ENm003.contig1	ExonAligner	CDS	11367	11471	.	-	2	gene_id "AP006216.9-003"; transcript_id "AP006216.9-003"; exon_number 7;
ENm003.contig1	ExonAligner	CDS	12298	12416	.	-	1	gene_id "AP006216.9-003"; transcript_id "AP006216.9-003"; exon_number 8;
ENm003.contig1	ExonAligner	CDS	12636	12759	.	-	2	gene_id "AP006216.9-003"; transcript_id "AP006216.9-003"; exon_number 9;
ENm003.contig1	ExonAligner	CDS	12842	12966	.	-	1	gene_id "AP006216.9-003"; transcript_id "AP006216.9-003"; exon_number 10;
ENm003.contig1	ExonAligner	CDS	13100	13261	.	-	1	gene_id "AP006216.9-003"; transcript_id "AP006216.9-003"; exon_number 11;
ENm003.contig1	ExonAligner	CDS	13411	13474	.	-	2	gene_id "AP006216.9-003"; transcript_id "AP006216.9-003"; exon_number 12;
ENm003.contig1	ExonAligner	CDS	14292	14388	.	-	2	gene_id "AP006216.9-003"; transcript_id "AP006216.9-003"; exon_number 13;
ENm004.contig8	ExonAligner	CDS	2769	2953	.	-	2	gene_id "RP11-247I13.2-001"; transcript_id "RP11-247I13.2-001"; exon_number 10;
ENm004.contig8	ExonAligner	CDS	3359	3532	.	-	2	gene_id "RP11-247I13.2-001"; transcript_id "RP11-247I13.2-001"; exon_number 11;
ENm004.contig8	ExonAligner	CDS	3785	3923	.	-	0	gene_id "RP11-247I13.2-001"; transcript_id "RP11-247I13.2-001"; exon_number 12;
ENm004.contig8	ExonAligner	CDS	4537	4694	.	-	2	gene_id "RP11-247I13.2-001"; transcript_id "RP11-247I13.2-001"; exon_number 13;
ENm004.contig8	ExonAligner	CDS	5585	5712	.	-	1	gene_id "RP11-247I13.2-001"; transcript_id "RP11-247I13.2-001"; exon_number 14;
ENm004.contig8	ExonAligner	CDS	6152	6225	.	-	0	gene_id "RP11-247I13.2-001"; transcript_id "RP11-247I13.2-001"; exon_number 15;
ENm004.contig8	ExonAligner	CDS	6302	6400	.	-	0	gene_id "RP11-247I13.2-001"; transcript_id "RP11-247I13.2-001"; exon_number 16;
ENm004.contig8	ExonAligner	CDS	2724	2953	.	-	2	gene_id "RP11-247I13.2-003"; transcript_id "RP11-247I13.2-003"; exon_number 10;
ENm004.contig8	ExonAligner	CDS	3359	3532	.	-	2	gene_id "RP11-247I13.2-003"; transcript_id "RP11-247I13.2-003"; exon_number 11;
ENm004.contig8	ExonAligner	CDS	3785	3923	.	-	0	gene_id "RP11-247I13.2-003"; transcript_id "RP11-247I13.2-003"; exon_number 12;
ENm004.contig8	ExonAligner	CDS	4537	4694	.	-	2	gene_id "RP11-247I13.2-003"; transcript_id "RP11-247I13.2-003"; exon_number 13;
ENm004.contig8	ExonAligner	CDS	4809	5001	.	-	0	gene_id "RP11-247I13.2-003"; transcript_id "RP11-247I13.2-003"; exon_number 14;
ENm004.contig8	ExonAligner	CDS	5211	5479	.	-	2	gene_id "RP11-247I13.2-003"; transcript_id "RP11-247I13.2-003"; exon_number 15;
ENm004.contig8	ExonAligner	CDS	5585	5712	.	-	1	gene_id "RP11-247I13.2-003"; transcript_id "RP11-247I13.2-003"; exon_number 16;
ENm004.contig8	ExonAligner	CDS	6152	6225	.	-	0	gene_id "RP11-247I13.2-003"; transcript_id "RP11-247I13.2-003"; exon_number 17;
ENm004.contig8	ExonAligner	CDS	6302	6400	.	-	0	gene_id "RP11-247I13.2-003"; transcript_id "RP11-247I13.2-003"; exon_number 18;
ENm004.contig8	ExonAligner	CDS	2724	2953	.	-	2	gene_id "RP11-247I13.2-002"; transcript_id "RP11-247I13.2-002"; exon_number 10;
ENm004.contig8	ExonAligner	CDS	3359	3532	.	-	2	gene_id "RP11-247I13.2-002"; transcript_id "RP11-247I13.2-002"; exon_number 11;
ENm004.contig8	ExonAligner	CDS	3785	3923	.	-	0	gene_id "RP11-247I13.2-002"; transcript_id "RP11-247I13.2-002"; exon_number 12;
ENm004.contig8	ExonAligner	CDS	4537	4694	.	-	2	gene_id "RP11-247I13.2-002"; transcript_id "RP11-247I13.2-002"; exon_number 13;
ENm004.contig8	ExonAligner	CDS	4809	5001	.	-	0	gene_id "RP11-247I13.2-002"; transcript_id "RP11-247I13.2-002"; exon_number 14;
ENm004.contig8	ExonAligner	CDS	5211	5479	.	-	2	gene_id "RP11-247I13.2-002"; transcript_id "RP11-247I13.2-002"; exon_number 15;
ENm004.contig8	ExonAligner	CDS	5585	5712	.	-	1	gene_id "RP11-247I13.2-002"; transcript_id "RP11-247I13.2-002"; exon_number 16;
ENm004.contig8	ExonAligner	CDS	6152	6225	.	-	0	gene_id "RP11-247I13.2-002"; transcript_id "RP11-247I13.2-002"; exon_number 17;
ENm004.contig8	ExonAligner	CDS	6302	6400	.	-	0	gene_id "RP11-247I13.2-002"; transcript_id "RP11-247I13.2-002"; exon_number 18;
ENm004.contig8	ExonAligner	CDS	2724	2953	.	-	2	gene_id "RP11-247I13.2-005"; transcript_id "RP11-247I13.2-005"; exon_number 9;
ENm004.contig8	ExonAligner	CDS	3359	3532	.	-	2	gene_id "RP11-247I13.2-005"; transcript_id "RP11-247I13.2-005"; exon_number 10;
ENm004.contig8	ExonAligner	CDS	3785	3923	.	-	0	gene_id "RP11-247I13.2-005"; transcript_id "RP11-247I13.2-005"; exon_number 11;
ENm004.contig8	ExonAligner	CDS	4537	4694	.	-	2	gene_id "RP11-247I13.2-005"; transcript_id "RP11-247I13.2-005"; exon_number 12;
ENm004.contig8	ExonAligner	CDS	4809	5001	.	-	0	gene_id "RP11-247I13.2-005"; transcript_id "RP11-247I13.2-005"; exon_number 13;
ENm004.contig8	ExonAligner	CDS	5211	5479	.	-	2	gene_id "RP11-247I13.2-005"; transcript_id "RP11-247I13.2-005"; exon_number 14;
ENm004.contig8	ExonAligner	CDS	5585	5712	.	-	1	gene_id "RP11-247I13.2-005"; transcript_id "RP11-247I13.2-005"; exon_number 15;
ENm004.contig8	ExonAligner	CDS	6152	6225	.	-	0	gene_id "RP11-247I13.2-005"; transcript_id "RP11-247I13.2-005"; exon_number 16;
ENm004.contig8	ExonAligner	CDS	6302	6400	.	-	0	gene_id "RP11-247I13.2-005"; transcript_id "RP11-247I13.2-005"; exon_number 17;
ENm004.contig8	ExonAligner	CDS	5212	5479	.	-	2	gene_id "RP11-247I13.2-006"; transcript_id "RP11-247I13.2-006"; exon_number 1;
ENm004.contig8	ExonAligner	CDS	5585	5712	.	-	1	gene_id "RP11-247I13.2-006"; transcript_id "RP11-247I13.2-006"; exon_number 2;
ENm004.contig8	ExonAligner	CDS	6152	6225	.	-	0	gene_id "RP11-247I13.2-006"; transcript_id "RP11-247I13.2-006"; exon_number 3;
ENm004.contig8	ExonAligner	CDS	6302	6400	.	-	0	gene_id "RP11-247I13.2-006"; transcript_id "RP11-247I13.2-006"; exon_number 4;
ENm004.contig3	ExonAligner	CDS	16387	16433	.	-	1	gene_id "LL22NC03-113A11.1-002"; transcript_id "LL22NC03-113A11.1-002"; exon_number 3;
ENm004.contig3	ExonAligner	CDS	15780	15865	.	-	2	gene_id "LL22NC03-113A11.1-002"; transcript_id "LL22NC03-113A11.1-002"; exon_number 4;
ENm004.contig3	ExonAligner	CDS	15630	15713	.	-	0	gene_id "LL22NC03-113A11.1-002"; transcript_id "LL22NC03-113A11.1-002"; exon_number 5;
ENm004.contig3	ExonAligner	CDS	15478	15527	.	-	0	gene_id "LL22NC03-113A11.1-002"; transcript_id "LL22NC03-113A11.1-002"; exon_number 6;
ENm004.contig3	ExonAligner	CDS	15121	15190	.	-	1	gene_id "LL22NC03-113A11.1-002"; transcript_id "LL22NC03-113A11.1-002"; exon_number 7;
ENm004.contig3	ExonAligner	CDS	14955	15027	.	-	0	gene_id "LL22NC03-113A11.1-002"; transcript_id "LL22NC03-113A11.1-002"; exon_number 8;
ENm004.contig3	ExonAligner	CDS	14784	14839	.	-	2	gene_id "LL22NC03-113A11.1-002"; transcript_id "LL22NC03-113A11.1-002"; exon_number 9;
ENm004.contig3	ExonAligner	CDS	14604	14667	.	-	0	gene_id "LL22NC03-113A11.1-002"; transcript_id "LL22NC03-113A11.1-002"; exon_number 10;
ENm004.contig3	ExonAligner	CDS	14445	14511	.	-	2	gene_id "LL22NC03-113A11.1-002"; transcript_id "LL22NC03-113A11.1-002"; exon_number 11;
ENm004.contig3	ExonAligner	CDS	14255	14352	.	-	1	gene_id "LL22NC03-113A11.1-002"; transcript_id "LL22NC03-113A11.1-002"; exon_number 12;
ENm004.contig3	ExonAligner	CDS	14079	14147	.	-	2	gene_id "LL22NC03-113A11.1-002"; transcript_id "LL22NC03-113A11.1-002"; exon_number 13;
ENm004.contig3	ExonAligner	CDS	13827	13955	.	-	2	gene_id "LL22NC03-113A11.1-002"; transcript_id "LL22NC03-113A11.1-002"; exon_number 14;
ENm004.contig3	ExonAligner	CDS	13674	13729	.	-	2	gene_id "LL22NC03-113A11.1-002"; transcript_id "LL22NC03-113A11.1-002"; exon_number 15;
ENm004.contig3	ExonAligner	CDS	13226	13293	.	-	0	gene_id "LL22NC03-113A11.1-002"; transcript_id "LL22NC03-113A11.1-002"; exon_number 16;
ENm004.contig3	ExonAligner	CDS	13047	13110	.	-	1	gene_id "LL22NC03-113A11.1-002"; transcript_id "LL22NC03-113A11.1-002"; exon_number 17;
ENm004.contig3	ExonAligner	CDS	12537	12657	.	-	2	gene_id "LL22NC03-113A11.1-002"; transcript_id "LL22NC03-113A11.1-002"; exon_number 19;
ENm004.contig3	ExonAligner	CDS	12214	12437	.	-	1	gene_id "LL22NC03-113A11.1-002"; transcript_id "LL22NC03-113A11.1-002"; exon_number 20;
ENm004.contig3	ExonAligner	CDS	16387	16433	.	-	1	gene_id "LL22NC03-113A11.1-006"; transcript_id "LL22NC03-113A11.1-006"; exon_number 3;
ENm004.contig3	ExonAligner	CDS	15780	15865	.	-	2	gene_id "LL22NC03-113A11.1-006"; transcript_id "LL22NC03-113A11.1-006"; exon_number 4;
ENm004.contig3	ExonAligner	CDS	15630	15713	.	-	0	gene_id "LL22NC03-113A11.1-006"; transcript_id "LL22NC03-113A11.1-006"; exon_number 5;
ENm004.contig3	ExonAligner	CDS	15478	15527	.	-	0	gene_id "LL22NC03-113A11.1-006"; transcript_id "LL22NC03-113A11.1-006"; exon_number 6;
ENm004.contig3	ExonAligner	CDS	15121	15190	.	-	1	gene_id "LL22NC03-113A11.1-006"; transcript_id "LL22NC03-113A11.1-006"; exon_number 7;
ENm004.contig3	ExonAligner	CDS	14955	15027	.	-	0	gene_id "LL22NC03-113A11.1-006"; transcript_id "LL22NC03-113A11.1-006"; exon_number 8;
ENm004.contig3	ExonAligner	CDS	14784	14839	.	-	2	gene_id "LL22NC03-113A11.1-006"; transcript_id "LL22NC03-113A11.1-006"; exon_number 9;
ENm004.contig3	ExonAligner	CDS	14604	14667	.	-	0	gene_id "LL22NC03-113A11.1-006"; transcript_id "LL22NC03-113A11.1-006"; exon_number 10;
ENm004.contig3	ExonAligner	CDS	14445	14511	.	-	2	gene_id "LL22NC03-113A11.1-006"; transcript_id "LL22NC03-113A11.1-006"; exon_number 11;
ENm004.contig3	ExonAligner	CDS	14255	14352	.	-	1	gene_id "LL22NC03-113A11.1-006"; transcript_id "LL22NC03-113A11.1-006"; exon_number 12;
ENm004.contig3	ExonAligner	CDS	14079	14147	.	-	2	gene_id "LL22NC03-113A11.1-006"; transcript_id "LL22NC03-113A11.1-006"; exon_number 13;
ENm004.contig3	ExonAligner	CDS	13827	13955	.	-	2	gene_id "LL22NC03-113A11.1-006"; transcript_id "LL22NC03-113A11.1-006"; exon_number 14;
ENm004.contig3	ExonAligner	CDS	13674	13729	.	-	2	gene_id "LL22NC03-113A11.1-006"; transcript_id "LL22NC03-113A11.1-006"; exon_number 15;
ENm004.contig3	ExonAligner	CDS	13226	13293	.	-	0	gene_id "LL22NC03-113A11.1-006"; transcript_id "LL22NC03-113A11.1-006"; exon_number 16;
ENm004.contig3	ExonAligner	CDS	13047	13110	.	-	1	gene_id "LL22NC03-113A11.1-006"; transcript_id "LL22NC03-113A11.1-006"; exon_number 17;
ENm004.contig3	ExonAligner	CDS	12537	12657	.	-	2	gene_id "LL22NC03-113A11.1-006"; transcript_id "LL22NC03-113A11.1-006"; exon_number 19;
ENm004.contig3	ExonAligner	CDS	12214	12437	.	-	1	gene_id "LL22NC03-113A11.1-006"; transcript_id "LL22NC03-113A11.1-006"; exon_number 20;
ENm004.contig3	ExonAligner	CDS	11934	12125	.	-	2	gene_id "LL22NC03-113A11.1-006"; transcript_id "LL22NC03-113A11.1-006"; exon_number 21;
ENm004.contig3	ExonAligner	CDS	11332	11464	.	-	2	gene_id "LL22NC03-113A11.1-006"; transcript_id "LL22NC03-113A11.1-006"; exon_number 22;
ENm004.contig3	ExonAligner	CDS	9853	10003	.	-	2	gene_id "LL22NC03-113A11.1-006"; transcript_id "LL22NC03-113A11.1-006"; exon_number 25;
ENm004.contig3	ExonAligner	CDS	9541	9698	.	-	1	gene_id "LL22NC03-113A11.1-006"; transcript_id "LL22NC03-113A11.1-006"; exon_number 26;
ENm004.contig3	ExonAligner	CDS	9179	9299	.	-	2	gene_id "LL22NC03-113A11.1-006"; transcript_id "LL22NC03-113A11.1-006"; exon_number 27;
ENm004.contig3	ExonAligner	CDS	8873	9040	.	-	1	gene_id "LL22NC03-113A11.1-006"; transcript_id "LL22NC03-113A11.1-006"; exon_number 28;
ENm004.contig3	ExonAligner	CDS	8587	8803	.	-	1	gene_id "LL22NC03-113A11.1-006"; transcript_id "LL22NC03-113A11.1-006"; exon_number 29;
ENm004.contig3	ExonAligner	CDS	8108	8235	.	-	0	gene_id "LL22NC03-113A11.1-006"; transcript_id "LL22NC03-113A11.1-006"; exon_number 30;
ENm004.contig3	ExonAligner	CDS	7940	8030	.	-	1	gene_id "LL22NC03-113A11.1-006"; transcript_id "LL22NC03-113A11.1-006"; exon_number 31;
ENm004.contig3	ExonAligner	CDS	7622	7678	.	-	0	gene_id "LL22NC03-113A11.1-006"; transcript_id "LL22NC03-113A11.1-006"; exon_number 32;
ENm004.contig3	ExonAligner	CDS	5574	5645	.	-	1	gene_id "LL22NC03-113A11.1-006"; transcript_id "LL22NC03-113A11.1-006"; exon_number 34;
ENm004.contig3	ExonAligner	CDS	5313	5439	.	-	1	gene_id "LL22NC03-113A11.1-006"; transcript_id "LL22NC03-113A11.1-006"; exon_number 35;
ENm004.contig3	ExonAligner	CDS	3918	4020	.	-	0	gene_id "LL22NC03-113A11.1-006"; transcript_id "LL22NC03-113A11.1-006"; exon_number 36;
ENm004.contig3	ExonAligner	CDS	3197	3418	.	-	2	gene_id "LL22NC03-113A11.1-006"; transcript_id "LL22NC03-113A11.1-006"; exon_number 37;
ENm004.contig3	ExonAligner	CDS	1825	1988	.	-	2	gene_id "LL22NC03-113A11.1-006"; transcript_id "LL22NC03-113A11.1-006"; exon_number 38;
ENm004.contig3	ExonAligner	CDS	823	988	.	-	0	gene_id "LL22NC03-113A11.1-006"; transcript_id "LL22NC03-113A11.1-006"; exon_number 39;
ENm004.contig3	ExonAligner	CDS	677	731	.	-	2	gene_id "LL22NC03-113A11.1-006"; transcript_id "LL22NC03-113A11.1-006"; exon_number 40;
ENm004.contig3	ExonAligner	CDS	397	479	.	-	1	gene_id "LL22NC03-113A11.1-006"; transcript_id "LL22NC03-113A11.1-006"; exon_number 41;
ENm004.contig3	ExonAligner	CDS	16	317	.	-	2	gene_id "LL22NC03-113A11.1-006"; transcript_id "LL22NC03-113A11.1-006"; exon_number 42;
ENm004.contig3	ExonAligner	CDS	16387	16433	.	-	1	gene_id "LL22NC03-113A11.1-004"; transcript_id "LL22NC03-113A11.1-004"; exon_number 3;
ENm004.contig3	ExonAligner	CDS	15780	15865	.	-	2	gene_id "LL22NC03-113A11.1-004"; transcript_id "LL22NC03-113A11.1-004"; exon_number 4;
ENm004.contig3	ExonAligner	CDS	15630	15713	.	-	0	gene_id "LL22NC03-113A11.1-004"; transcript_id "LL22NC03-113A11.1-004"; exon_number 5;
ENm004.contig3	ExonAligner	CDS	15478	15527	.	-	0	gene_id "LL22NC03-113A11.1-004"; transcript_id "LL22NC03-113A11.1-004"; exon_number 6;
ENm004.contig3	ExonAligner	CDS	15121	15190	.	-	1	gene_id "LL22NC03-113A11.1-004"; transcript_id "LL22NC03-113A11.1-004"; exon_number 7;
ENm004.contig3	ExonAligner	CDS	14955	15027	.	-	0	gene_id "LL22NC03-113A11.1-004"; transcript_id "LL22NC03-113A11.1-004"; exon_number 8;
ENm004.contig3	ExonAligner	CDS	14784	14839	.	-	2	gene_id "LL22NC03-113A11.1-004"; transcript_id "LL22NC03-113A11.1-004"; exon_number 9;
ENm004.contig3	ExonAligner	CDS	14604	14667	.	-	0	gene_id "LL22NC03-113A11.1-004"; transcript_id "LL22NC03-113A11.1-004"; exon_number 10;
ENm004.contig3	ExonAligner	CDS	14445	14511	.	-	2	gene_id "LL22NC03-113A11.1-004"; transcript_id "LL22NC03-113A11.1-004"; exon_number 11;
ENm004.contig3	ExonAligner	CDS	14255	14352	.	-	1	gene_id "LL22NC03-113A11.1-004"; transcript_id "LL22NC03-113A11.1-004"; exon_number 12;
ENm004.contig3	ExonAligner	CDS	14079	14147	.	-	2	gene_id "LL22NC03-113A11.1-004"; transcript_id "LL22NC03-113A11.1-004"; exon_number 13;
ENm004.contig3	ExonAligner	CDS	13827	13955	.	-	2	gene_id "LL22NC03-113A11.1-004"; transcript_id "LL22NC03-113A11.1-004"; exon_number 14;
ENm004.contig3	ExonAligner	CDS	13674	13729	.	-	2	gene_id "LL22NC03-113A11.1-004"; transcript_id "LL22NC03-113A11.1-004"; exon_number 15;
ENm004.contig3	ExonAligner	CDS	13226	13293	.	-	0	gene_id "LL22NC03-113A11.1-004"; transcript_id "LL22NC03-113A11.1-004"; exon_number 16;
ENm004.contig3	ExonAligner	CDS	13047	13110	.	-	1	gene_id "LL22NC03-113A11.1-004"; transcript_id "LL22NC03-113A11.1-004"; exon_number 17;
ENm004.contig3	ExonAligner	CDS	12537	12657	.	-	2	gene_id "LL22NC03-113A11.1-004"; transcript_id "LL22NC03-113A11.1-004"; exon_number 19;
ENm004.contig3	ExonAligner	CDS	12214	12437	.	-	1	gene_id "LL22NC03-113A11.1-004"; transcript_id "LL22NC03-113A11.1-004"; exon_number 20;
ENm004.contig3	ExonAligner	CDS	11934	12125	.	-	2	gene_id "LL22NC03-113A11.1-004"; transcript_id "LL22NC03-113A11.1-004"; exon_number 21;
ENm004.contig3	ExonAligner	CDS	11332	11464	.	-	2	gene_id "LL22NC03-113A11.1-004"; transcript_id "LL22NC03-113A11.1-004"; exon_number 22;
ENm004.contig3	ExonAligner	CDS	9853	10030	.	-	2	gene_id "LL22NC03-113A11.1-004"; transcript_id "LL22NC03-113A11.1-004"; exon_number 25;
ENm004.contig3	ExonAligner	CDS	9541	9698	.	-	1	gene_id "LL22NC03-113A11.1-004"; transcript_id "LL22NC03-113A11.1-004"; exon_number 26;
ENm004.contig3	ExonAligner	CDS	9179	9299	.	-	2	gene_id "LL22NC03-113A11.1-004"; transcript_id "LL22NC03-113A11.1-004"; exon_number 27;
ENm004.contig3	ExonAligner	CDS	8873	9040	.	-	1	gene_id "LL22NC03-113A11.1-004"; transcript_id "LL22NC03-113A11.1-004"; exon_number 28;
ENm004.contig3	ExonAligner	CDS	8587	8803	.	-	1	gene_id "LL22NC03-113A11.1-004"; transcript_id "LL22NC03-113A11.1-004"; exon_number 29;
ENm004.contig3	ExonAligner	CDS	8108	8235	.	-	0	gene_id "LL22NC03-113A11.1-004"; transcript_id "LL22NC03-113A11.1-004"; exon_number 30;
ENm004.contig3	ExonAligner	CDS	7940	8030	.	-	1	gene_id "LL22NC03-113A11.1-004"; transcript_id "LL22NC03-113A11.1-004"; exon_number 31;
ENm004.contig3	ExonAligner	CDS	7622	7678	.	-	0	gene_id "LL22NC03-113A11.1-004"; transcript_id "LL22NC03-113A11.1-004"; exon_number 32;
ENm004.contig3	ExonAligner	CDS	5574	5645	.	-	1	gene_id "LL22NC03-113A11.1-004"; transcript_id "LL22NC03-113A11.1-004"; exon_number 34;
ENm004.contig3	ExonAligner	CDS	5313	5439	.	-	1	gene_id "LL22NC03-113A11.1-004"; transcript_id "LL22NC03-113A11.1-004"; exon_number 35;
ENm004.contig3	ExonAligner	CDS	3918	4020	.	-	0	gene_id "LL22NC03-113A11.1-004"; transcript_id "LL22NC03-113A11.1-004"; exon_number 36;
ENm004.contig3	ExonAligner	CDS	3197	3418	.	-	2	gene_id "LL22NC03-113A11.1-004"; transcript_id "LL22NC03-113A11.1-004"; exon_number 37;
ENm004.contig3	ExonAligner	CDS	1825	1988	.	-	2	gene_id "LL22NC03-113A11.1-004"; transcript_id "LL22NC03-113A11.1-004"; exon_number 38;
ENm004.contig3	ExonAligner	CDS	823	988	.	-	0	gene_id "LL22NC03-113A11.1-004"; transcript_id "LL22NC03-113A11.1-004"; exon_number 39;
ENm004.contig3	ExonAligner	CDS	397	479	.	-	2	gene_id "LL22NC03-113A11.1-004"; transcript_id "LL22NC03-113A11.1-004"; exon_number 40;
ENm004.contig3	ExonAligner	CDS	111	317	.	-	0	gene_id "LL22NC03-113A11.1-004"; transcript_id "LL22NC03-113A11.1-004"; exon_number 41;
ENm004.contig3	ExonAligner	CDS	16387	16433	.	-	1	gene_id "LL22NC03-113A11.1-001"; transcript_id "LL22NC03-113A11.1-001"; exon_number 3;
ENm004.contig3	ExonAligner	CDS	15780	15865	.	-	2	gene_id "LL22NC03-113A11.1-001"; transcript_id "LL22NC03-113A11.1-001"; exon_number 4;
ENm004.contig3	ExonAligner	CDS	15630	15713	.	-	0	gene_id "LL22NC03-113A11.1-001"; transcript_id "LL22NC03-113A11.1-001"; exon_number 5;
ENm004.contig3	ExonAligner	CDS	15478	15527	.	-	0	gene_id "LL22NC03-113A11.1-001"; transcript_id "LL22NC03-113A11.1-001"; exon_number 6;
ENm004.contig3	ExonAligner	CDS	15121	15190	.	-	1	gene_id "LL22NC03-113A11.1-001"; transcript_id "LL22NC03-113A11.1-001"; exon_number 7;
ENm004.contig3	ExonAligner	CDS	14955	15027	.	-	0	gene_id "LL22NC03-113A11.1-001"; transcript_id "LL22NC03-113A11.1-001"; exon_number 8;
ENm004.contig3	ExonAligner	CDS	14784	14839	.	-	2	gene_id "LL22NC03-113A11.1-001"; transcript_id "LL22NC03-113A11.1-001"; exon_number 9;
ENm004.contig3	ExonAligner	CDS	14604	14667	.	-	0	gene_id "LL22NC03-113A11.1-001"; transcript_id "LL22NC03-113A11.1-001"; exon_number 10;
ENm004.contig3	ExonAligner	CDS	14445	14511	.	-	2	gene_id "LL22NC03-113A11.1-001"; transcript_id "LL22NC03-113A11.1-001"; exon_number 11;
ENm004.contig3	ExonAligner	CDS	14255	14352	.	-	1	gene_id "LL22NC03-113A11.1-001"; transcript_id "LL22NC03-113A11.1-001"; exon_number 12;
ENm004.contig3	ExonAligner	CDS	14079	14147	.	-	2	gene_id "LL22NC03-113A11.1-001"; transcript_id "LL22NC03-113A11.1-001"; exon_number 13;
ENm004.contig3	ExonAligner	CDS	13827	13955	.	-	2	gene_id "LL22NC03-113A11.1-001"; transcript_id "LL22NC03-113A11.1-001"; exon_number 14;
ENm004.contig3	ExonAligner	CDS	13674	13729	.	-	2	gene_id "LL22NC03-113A11.1-001"; transcript_id "LL22NC03-113A11.1-001"; exon_number 15;
ENm004.contig3	ExonAligner	CDS	13226	13293	.	-	0	gene_id "LL22NC03-113A11.1-001"; transcript_id "LL22NC03-113A11.1-001"; exon_number 16;
ENm004.contig3	ExonAligner	CDS	13047	13110	.	-	1	gene_id "LL22NC03-113A11.1-001"; transcript_id "LL22NC03-113A11.1-001"; exon_number 17;
ENm004.contig3	ExonAligner	CDS	12537	12657	.	-	2	gene_id "LL22NC03-113A11.1-001"; transcript_id "LL22NC03-113A11.1-001"; exon_number 19;
ENm004.contig3	ExonAligner	CDS	12214	12437	.	-	1	gene_id "LL22NC03-113A11.1-001"; transcript_id "LL22NC03-113A11.1-001"; exon_number 20;
ENm004.contig3	ExonAligner	CDS	11934	12125	.	-	2	gene_id "LL22NC03-113A11.1-001"; transcript_id "LL22NC03-113A11.1-001"; exon_number 21;
ENm004.contig3	ExonAligner	CDS	11332	11464	.	-	2	gene_id "LL22NC03-113A11.1-001"; transcript_id "LL22NC03-113A11.1-001"; exon_number 22;
ENm004.contig3	ExonAligner	CDS	9853	10003	.	-	2	gene_id "LL22NC03-113A11.1-001"; transcript_id "LL22NC03-113A11.1-001"; exon_number 25;
ENm004.contig3	ExonAligner	CDS	9541	9698	.	-	1	gene_id "LL22NC03-113A11.1-001"; transcript_id "LL22NC03-113A11.1-001"; exon_number 26;
ENm004.contig3	ExonAligner	CDS	9179	9299	.	-	2	gene_id "LL22NC03-113A11.1-001"; transcript_id "LL22NC03-113A11.1-001"; exon_number 27;
ENm004.contig3	ExonAligner	CDS	8873	9040	.	-	1	gene_id "LL22NC03-113A11.1-001"; transcript_id "LL22NC03-113A11.1-001"; exon_number 28;
ENm004.contig3	ExonAligner	CDS	8587	8803	.	-	1	gene_id "LL22NC03-113A11.1-001"; transcript_id "LL22NC03-113A11.1-001"; exon_number 29;
ENm004.contig3	ExonAligner	CDS	8108	8235	.	-	0	gene_id "LL22NC03-113A11.1-001"; transcript_id "LL22NC03-113A11.1-001"; exon_number 30;
ENm004.contig3	ExonAligner	CDS	7940	8030	.	-	1	gene_id "LL22NC03-113A11.1-001"; transcript_id "LL22NC03-113A11.1-001"; exon_number 31;
ENm004.contig3	ExonAligner	CDS	5574	5645	.	-	1	gene_id "LL22NC03-113A11.1-001"; transcript_id "LL22NC03-113A11.1-001"; exon_number 33;
ENm004.contig3	ExonAligner	CDS	5313	5439	.	-	1	gene_id "LL22NC03-113A11.1-001"; transcript_id "LL22NC03-113A11.1-001"; exon_number 34;
ENm004.contig3	ExonAligner	CDS	3918	4020	.	-	0	gene_id "LL22NC03-113A11.1-001"; transcript_id "LL22NC03-113A11.1-001"; exon_number 35;
ENm004.contig3	ExonAligner	CDS	3197	3418	.	-	2	gene_id "LL22NC03-113A11.1-001"; transcript_id "LL22NC03-113A11.1-001"; exon_number 36;
ENm004.contig3	ExonAligner	CDS	1825	1988	.	-	2	gene_id "LL22NC03-113A11.1-001"; transcript_id "LL22NC03-113A11.1-001"; exon_number 37;
ENm004.contig3	ExonAligner	CDS	823	988	.	-	0	gene_id "LL22NC03-113A11.1-001"; transcript_id "LL22NC03-113A11.1-001"; exon_number 38;
ENm004.contig3	ExonAligner	CDS	677	731	.	-	2	gene_id "LL22NC03-113A11.1-001"; transcript_id "LL22NC03-113A11.1-001"; exon_number 39;
ENm004.contig3	ExonAligner	CDS	397	479	.	-	1	gene_id "LL22NC03-113A11.1-001"; transcript_id "LL22NC03-113A11.1-001"; exon_number 40;
ENm004.contig3	ExonAligner	CDS	16	317	.	-	2	gene_id "LL22NC03-113A11.1-001"; transcript_id "LL22NC03-113A11.1-001"; exon_number 41;
ENm004.contig3	ExonAligner	CDS	11931	11991	.	-	2	gene_id "LL22NC03-113A11.1-005"; transcript_id "LL22NC03-113A11.1-005"; exon_number 1;
ENm004.contig3	ExonAligner	CDS	11332	11464	.	-	2	gene_id "LL22NC03-113A11.1-005"; transcript_id "LL22NC03-113A11.1-005"; exon_number 2;
ENm004.contig3	ExonAligner	CDS	9853	10030	.	-	2	gene_id "LL22NC03-113A11.1-005"; transcript_id "LL22NC03-113A11.1-005"; exon_number 5;
ENm004.contig3	ExonAligner	CDS	9541	9698	.	-	1	gene_id "LL22NC03-113A11.1-005"; transcript_id "LL22NC03-113A11.1-005"; exon_number 6;
ENm004.contig3	ExonAligner	CDS	9179	9299	.	-	2	gene_id "LL22NC03-113A11.1-005"; transcript_id "LL22NC03-113A11.1-005"; exon_number 7;
ENm004.contig3	ExonAligner	CDS	8873	9040	.	-	1	gene_id "LL22NC03-113A11.1-005"; transcript_id "LL22NC03-113A11.1-005"; exon_number 8;
ENm004.contig3	ExonAligner	CDS	8587	8803	.	-	1	gene_id "LL22NC03-113A11.1-005"; transcript_id "LL22NC03-113A11.1-005"; exon_number 9;
ENm004.contig3	ExonAligner	CDS	8108	8235	.	-	0	gene_id "LL22NC03-113A11.1-005"; transcript_id "LL22NC03-113A11.1-005"; exon_number 10;
ENm004.contig3	ExonAligner	CDS	7940	8030	.	-	1	gene_id "LL22NC03-113A11.1-005"; transcript_id "LL22NC03-113A11.1-005"; exon_number 11;
ENm004.contig3	ExonAligner	CDS	5574	5645	.	-	1	gene_id "LL22NC03-113A11.1-005"; transcript_id "LL22NC03-113A11.1-005"; exon_number 13;
ENm004.contig3	ExonAligner	CDS	5313	5439	.	-	1	gene_id "LL22NC03-113A11.1-005"; transcript_id "LL22NC03-113A11.1-005"; exon_number 14;
ENm004.contig3	ExonAligner	CDS	3918	4020	.	-	0	gene_id "LL22NC03-113A11.1-005"; transcript_id "LL22NC03-113A11.1-005"; exon_number 15;
ENm004.contig3	ExonAligner	CDS	3197	3418	.	-	2	gene_id "LL22NC03-113A11.1-005"; transcript_id "LL22NC03-113A11.1-005"; exon_number 16;
ENm004.contig3	ExonAligner	CDS	1825	1988	.	-	2	gene_id "LL22NC03-113A11.1-005"; transcript_id "LL22NC03-113A11.1-005"; exon_number 17;
ENm004.contig3	ExonAligner	CDS	823	988	.	-	0	gene_id "LL22NC03-113A11.1-005"; transcript_id "LL22NC03-113A11.1-005"; exon_number 18;
ENm004.contig3	ExonAligner	CDS	677	731	.	-	2	gene_id "LL22NC03-113A11.1-005"; transcript_id "LL22NC03-113A11.1-005"; exon_number 19;
ENm004.contig3	ExonAligner	CDS	397	479	.	-	1	gene_id "LL22NC03-113A11.1-005"; transcript_id "LL22NC03-113A11.1-005"; exon_number 20;
ENm004.contig3	ExonAligner	CDS	16	317	.	-	2	gene_id "LL22NC03-113A11.1-005"; transcript_id "LL22NC03-113A11.1-005"; exon_number 21;
ENm004.contig1	ExonAligner	CDS	8	104	.	-	0	gene_id "RP1-149A16.6-001"; transcript_id "RP1-149A16.6-001"; exon_number 1;
ENm004.contig1	ExonAligner	CDS	187	306	.	-	0	gene_id "RP1-149A16.6-001"; transcript_id "RP1-149A16.6-001"; exon_number 2;
ENm004.contig1	ExonAligner	CDS	378	488	.	-	0	gene_id "RP1-149A16.6-001"; transcript_id "RP1-149A16.6-001"; exon_number 3;
ENm004.contig1	ExonAligner	CDS	555	743	.	-	0	gene_id "RP1-149A16.6-001"; transcript_id "RP1-149A16.6-001"; exon_number 4;
ENm004.contig1	ExonAligner	CDS	800	975	.	-	2	gene_id "RP1-149A16.6-001"; transcript_id "RP1-149A16.6-001"; exon_number 5;
ENm004.contig1	ExonAligner	CDS	1056	1215	.	-	0	gene_id "RP1-149A16.6-001"; transcript_id "RP1-149A16.6-001"; exon_number 6;
ENm004.contig1	ExonAligner	CDS	1295	1451	.	-	1	gene_id "RP1-149A16.6-001"; transcript_id "RP1-149A16.6-001"; exon_number 7;
ENm004.contig1	ExonAligner	CDS	1521	1677	.	-	2	gene_id "RP1-149A16.6-001"; transcript_id "RP1-149A16.6-001"; exon_number 8;
ENm004.contig1	ExonAligner	CDS	1752	1851	.	-	0	gene_id "RP1-149A16.6-001"; transcript_id "RP1-149A16.6-001"; exon_number 9;
ENm004.contig1	ExonAligner	CDS	1924	1991	.	-	2	gene_id "RP1-149A16.6-001"; transcript_id "RP1-149A16.6-001"; exon_number 10;
ENm004.contig1	ExonAligner	CDS	2062	2137	.	-	0	gene_id "RP1-149A16.6-001"; transcript_id "RP1-149A16.6-001"; exon_number 11;
ENm004.contig1	ExonAligner	CDS	2285	2381	.	-	0	gene_id "RP1-149A16.6-001"; transcript_id "RP1-149A16.6-001"; exon_number 12;
ENm004.contig4	ExonAligner	CDS	27776	27899	.	+	1	gene_id "LL22NC03-28H9.1-001"; transcript_id "LL22NC03-28H9.1-001"; exon_number 1;
ENm004.contig4	ExonAligner	CDS	27396	27483	.	+	0	gene_id "LL22NC03-28H9.1-001"; transcript_id "LL22NC03-28H9.1-001"; exon_number 3;
ENm004.contig4	ExonAligner	CDS	27080	27211	.	+	0	gene_id "LL22NC03-28H9.1-001"; transcript_id "LL22NC03-28H9.1-001"; exon_number 4;
ENm004.contig4	ExonAligner	CDS	24337	24439	.	+	1	gene_id "LL22NC03-28H9.1-001"; transcript_id "LL22NC03-28H9.1-001"; exon_number 5;
ENm004.contig4	ExonAligner	CDS	24157	24231	.	+	1	gene_id "LL22NC03-28H9.1-001"; transcript_id "LL22NC03-28H9.1-001"; exon_number 6;
ENm004.contig4	ExonAligner	CDS	23471	23613	.	+	0	gene_id "LL22NC03-28H9.1-001"; transcript_id "LL22NC03-28H9.1-001"; exon_number 7;
ENm004.contig4	ExonAligner	CDS	21520	21582	.	+	0	gene_id "LL22NC03-28H9.1-001"; transcript_id "LL22NC03-28H9.1-001"; exon_number 8;
ENm004.contig4	ExonAligner	CDS	253	342	.	+	0	gene_id "LL22NC03-28H9.1-001"; transcript_id "LL22NC03-28H9.1-001"; exon_number 9;
ENm004.contig4	ExonAligner	CDS	12	168	.	+	1	gene_id "LL22NC03-28H9.1-001"; transcript_id "LL22NC03-28H9.1-001"; exon_number 10;
ENm004.contig4	ExonAligner	CDS	10140	10260	.	-	0	gene_id "RP1-309I22.1-001"; transcript_id "RP1-309I22.1-001"; exon_number 1;
ENm004.contig4	ExonAligner	CDS	5464	5546	.	-	2	gene_id "RP1-309I22.1-001"; transcript_id "RP1-309I22.1-001"; exon_number 2;
ENm004.contig4	ExonAligner	CDS	4155	4266	.	-	0	gene_id "RP1-309I22.1-001"; transcript_id "RP1-309I22.1-001"; exon_number 3;
ENm004.contig4	ExonAligner	CDS	2994	3115	.	-	2	gene_id "RP1-309I22.1-001"; transcript_id "RP1-309I22.1-001"; exon_number 4;
ENm004.contig4	ExonAligner	CDS	1878	2078	.	-	0	gene_id "RP1-309I22.1-001"; transcript_id "RP1-309I22.1-001"; exon_number 5;
ENm004.contig4	ExonAligner	CDS	10140	10260	.	-	0	gene_id "RP1-309I22.1-003"; transcript_id "RP1-309I22.1-003"; exon_number 1;
ENm004.contig4	ExonAligner	CDS	5464	5546	.	-	2	gene_id "RP1-309I22.1-003"; transcript_id "RP1-309I22.1-003"; exon_number 2;
ENm004.contig4	ExonAligner	CDS	4155	4266	.	-	0	gene_id "RP1-309I22.1-003"; transcript_id "RP1-309I22.1-003"; exon_number 3;
ENm004.contig4	ExonAligner	CDS	2994	3115	.	-	2	gene_id "RP1-309I22.1-003"; transcript_id "RP1-309I22.1-003"; exon_number 4;
ENm004.contig4	ExonAligner	CDS	1909	2085	.	-	0	gene_id "RP1-309I22.1-003"; transcript_id "RP1-309I22.1-003"; exon_number 5;
ENm004.contig4	ExonAligner	CDS	10140	10260	.	-	0	gene_id "RP1-309I22.1-002"; transcript_id "RP1-309I22.1-002"; exon_number 1;
ENm004.contig4	ExonAligner	CDS	5464	5546	.	-	2	gene_id "RP1-309I22.1-002"; transcript_id "RP1-309I22.1-002"; exon_number 2;
ENm004.contig4	ExonAligner	CDS	4155	4266	.	-	0	gene_id "RP1-309I22.1-002"; transcript_id "RP1-309I22.1-002"; exon_number 3;
ENm004.contig4	ExonAligner	CDS	3019	3115	.	-	2	gene_id "RP1-309I22.1-002"; transcript_id "RP1-309I22.1-002"; exon_number 4;
ENm004.contig4	ExonAligner	CDS	1909	2102	.	-	1	gene_id "RP1-309I22.1-002"; transcript_id "RP1-309I22.1-002"; exon_number 5;
ENm005.contig7	ExonAligner	CDS	19227	19337	.	+	0	gene_id "AP000275.61-006"; transcript_id "AP000275.61-006"; exon_number 1;
ENm005.contig7	ExonAligner	CDS	18812	18943	.	+	0	gene_id "AP000275.61-006"; transcript_id "AP000275.61-006"; exon_number 2;
ENm005.contig7	ExonAligner	CDS	18523	18669	.	+	0	gene_id "AP000275.61-006"; transcript_id "AP000275.61-006"; exon_number 3;
ENm005.contig7	ExonAligner	CDS	19227	19337	.	+	0	gene_id "AP000275.61-001"; transcript_id "AP000275.61-001"; exon_number 1;
ENm005.contig7	ExonAligner	CDS	19034	19129	.	+	0	gene_id "AP000275.61-001"; transcript_id "AP000275.61-001"; exon_number 2;
ENm005.contig7	ExonAligner	CDS	18812	18943	.	+	0	gene_id "AP000275.61-001"; transcript_id "AP000275.61-001"; exon_number 3;
ENm005.contig7	ExonAligner	CDS	18511	18669	.	+	0	gene_id "AP000275.61-001"; transcript_id "AP000275.61-001"; exon_number 4;
ENm005.contig7	ExonAligner	CDS	18364	18431	.	+	2	gene_id "AP000275.61-001"; transcript_id "AP000275.61-001"; exon_number 5;
ENm005.contig7	ExonAligner	CDS	18114	18281	.	+	2	gene_id "AP000275.61-001"; transcript_id "AP000275.61-001"; exon_number 6;
ENm005.contig7	ExonAligner	CDS	17867	18005	.	+	0	gene_id "AP000275.61-001"; transcript_id "AP000275.61-001"; exon_number 7;
ENm005.contig7	ExonAligner	CDS	18812	19000	.	+	0	gene_id "AP000275.61-002"; transcript_id "AP000275.61-002"; exon_number 1;
ENm005.contig7	ExonAligner	CDS	18511	18669	.	+	0	gene_id "AP000275.61-002"; transcript_id "AP000275.61-002"; exon_number 2;
ENm005.contig7	ExonAligner	CDS	18364	18431	.	+	2	gene_id "AP000275.61-002"; transcript_id "AP000275.61-002"; exon_number 3;
ENm005.contig7	ExonAligner	CDS	18114	18281	.	+	2	gene_id "AP000275.61-002"; transcript_id "AP000275.61-002"; exon_number 4;
ENm005.contig7	ExonAligner	CDS	17867	18005	.	+	0	gene_id "AP000275.61-002"; transcript_id "AP000275.61-002"; exon_number 5;
ENm005.contig7	ExonAligner	CDS	18812	18882	.	+	0	gene_id "AP000275.61-007"; transcript_id "AP000275.61-007"; exon_number 1;
ENm005.contig7	ExonAligner	CDS	18511	18669	.	+	0	gene_id "AP000275.61-007"; transcript_id "AP000275.61-007"; exon_number 2;
ENm005.contig7	ExonAligner	CDS	18364	18431	.	+	2	gene_id "AP000275.61-007"; transcript_id "AP000275.61-007"; exon_number 3;
ENm005.contig7	ExonAligner	CDS	18168	18278	.	+	2	gene_id "AP000275.61-007"; transcript_id "AP000275.61-007"; exon_number 4;
ENm005.contig7	ExonAligner	CDS	17867	18005	.	+	0	gene_id "AP000275.61-007"; transcript_id "AP000275.61-007"; exon_number 5;
ENm005.contig7	ExonAligner	CDS	12817	12913	.	+	0	gene_id "AP000275.63-004"; transcript_id "AP000275.63-004"; exon_number 3;
ENm005.contig7	ExonAligner	CDS	12589	12653	.	+	2	gene_id "AP000275.63-004"; transcript_id "AP000275.63-004"; exon_number 4;
ENm005.contig7	ExonAligner	CDS	11562	11609	.	+	2	gene_id "AP000275.63-004"; transcript_id "AP000275.63-004"; exon_number 6;
ENm005.contig7	ExonAligner	CDS	11158	11196	.	+	2	gene_id "AP000275.63-004"; transcript_id "AP000275.63-004"; exon_number 7;
ENm005.contig7	ExonAligner	CDS	10870	10998	.	+	2	gene_id "AP000275.63-004"; transcript_id "AP000275.63-004"; exon_number 8;
ENm005.contig7	ExonAligner	CDS	10250	10429	.	+	2	gene_id "AP000275.63-004"; transcript_id "AP000275.63-004"; exon_number 9;
ENm005.contig7	ExonAligner	CDS	9997	10162	.	+	0	gene_id "AP000275.63-004"; transcript_id "AP000275.63-004"; exon_number 10;
ENm005.contig7	ExonAligner	CDS	9751	9829	.	+	1	gene_id "AP000275.63-004"; transcript_id "AP000275.63-004"; exon_number 11;
ENm005.contig7	ExonAligner	CDS	9460	9672	.	+	1	gene_id "AP000275.63-004"; transcript_id "AP000275.63-004"; exon_number 12;
ENm005.contig7	ExonAligner	CDS	9234	9342	.	+	2	gene_id "AP000275.63-004"; transcript_id "AP000275.63-004"; exon_number 13;
ENm005.contig7	ExonAligner	CDS	8976	9132	.	+	0	gene_id "AP000275.63-004"; transcript_id "AP000275.63-004"; exon_number 14;
ENm005.contig7	ExonAligner	CDS	8714	8866	.	+	0	gene_id "AP000275.63-004"; transcript_id "AP000275.63-004"; exon_number 15;
ENm005.contig7	ExonAligner	CDS	8434	8636	.	+	1	gene_id "AP000275.63-004"; transcript_id "AP000275.63-004"; exon_number 16;
ENm005.contig7	ExonAligner	CDS	8215	8355	.	+	1	gene_id "AP000275.63-004"; transcript_id "AP000275.63-004"; exon_number 17;
ENm005.contig7	ExonAligner	CDS	8006	8084	.	+	2	gene_id "AP000275.63-004"; transcript_id "AP000275.63-004"; exon_number 18;
ENm005.contig7	ExonAligner	CDS	7688	7873	.	+	2	gene_id "AP000275.63-004"; transcript_id "AP000275.63-004"; exon_number 19;
ENm005.contig7	ExonAligner	CDS	6707	6860	.	+	0	gene_id "AP000275.63-004"; transcript_id "AP000275.63-004"; exon_number 21;
ENm005.contig7	ExonAligner	CDS	5764	5910	.	+	0	gene_id "AP000275.63-004"; transcript_id "AP000275.63-004"; exon_number 22;
ENm005.contig7	ExonAligner	CDS	5577	5652	.	+	1	gene_id "AP000275.63-004"; transcript_id "AP000275.63-004"; exon_number 23;
ENm005.contig7	ExonAligner	CDS	5332	5486	.	+	0	gene_id "AP000275.63-004"; transcript_id "AP000275.63-004"; exon_number 24;
ENm005.contig7	ExonAligner	CDS	4406	4496	.	+	1	gene_id "AP000275.63-004"; transcript_id "AP000275.63-004"; exon_number 25;
ENm005.contig7	ExonAligner	CDS	3857	3909	.	+	0	gene_id "AP000275.63-004"; transcript_id "AP000275.63-004"; exon_number 26;
ENm005.contig7	ExonAligner	CDS	2366	2443	.	+	0	gene_id "AP000275.63-004"; transcript_id "AP000275.63-004"; exon_number 27;
ENm005.contig7	ExonAligner	CDS	1925	2150	.	+	1	gene_id "AP000275.63-004"; transcript_id "AP000275.63-004"; exon_number 28;
ENm005.contig7	ExonAligner	CDS	1524	1791	.	+	2	gene_id "AP000275.63-004"; transcript_id "AP000275.63-004"; exon_number 29;
ENm005.contig7	ExonAligner	CDS	1111	1197	.	+	2	gene_id "AP000275.63-004"; transcript_id "AP000275.63-004"; exon_number 30;
ENm005.contig7	ExonAligner	CDS	896	1019	.	+	0	gene_id "AP000275.63-004"; transcript_id "AP000275.63-004"; exon_number 31;
ENm005.contig7	ExonAligner	CDS	13455	13475	.	+	0	gene_id "AP000275.63-003"; transcript_id "AP000275.63-003"; exon_number 1;
ENm005.contig7	ExonAligner	CDS	13019	13221	.	+	2	gene_id "AP000275.63-003"; transcript_id "AP000275.63-003"; exon_number 2;
ENm005.contig7	ExonAligner	CDS	12817	12913	.	+	0	gene_id "AP000275.63-003"; transcript_id "AP000275.63-003"; exon_number 3;
ENm005.contig7	ExonAligner	CDS	12589	12653	.	+	2	gene_id "AP000275.63-003"; transcript_id "AP000275.63-003"; exon_number 4;
ENm005.contig7	ExonAligner	CDS	11158	11196	.	+	2	gene_id "AP000275.63-003"; transcript_id "AP000275.63-003"; exon_number 6;
ENm005.contig7	ExonAligner	CDS	10937	10995	.	+	1	gene_id "AP000275.63-003"; transcript_id "AP000275.63-003"; exon_number 7;
ENm005.contig7	ExonAligner	CDS	10873	10897	.	+	2	gene_id "AP000275.63-003"; transcript_id "AP000275.63-003"; exon_number 8;
ENm005.contig7	ExonAligner	CDS	10250	10429	.	+	2	gene_id "AP000275.63-003"; transcript_id "AP000275.63-003"; exon_number 9;
ENm005.contig7	ExonAligner	CDS	9997	10162	.	+	0	gene_id "AP000275.63-003"; transcript_id "AP000275.63-003"; exon_number 10;
ENm005.contig7	ExonAligner	CDS	9751	9829	.	+	1	gene_id "AP000275.63-003"; transcript_id "AP000275.63-003"; exon_number 11;
ENm005.contig7	ExonAligner	CDS	9460	9672	.	+	1	gene_id "AP000275.63-003"; transcript_id "AP000275.63-003"; exon_number 12;
ENm005.contig7	ExonAligner	CDS	9234	9342	.	+	2	gene_id "AP000275.63-003"; transcript_id "AP000275.63-003"; exon_number 13;
ENm005.contig7	ExonAligner	CDS	8976	9132	.	+	0	gene_id "AP000275.63-003"; transcript_id "AP000275.63-003"; exon_number 14;
ENm005.contig7	ExonAligner	CDS	8714	8866	.	+	0	gene_id "AP000275.63-003"; transcript_id "AP000275.63-003"; exon_number 15;
ENm005.contig7	ExonAligner	CDS	8434	8636	.	+	1	gene_id "AP000275.63-003"; transcript_id "AP000275.63-003"; exon_number 16;
ENm005.contig7	ExonAligner	CDS	8215	8355	.	+	1	gene_id "AP000275.63-003"; transcript_id "AP000275.63-003"; exon_number 17;
ENm005.contig7	ExonAligner	CDS	8006	8084	.	+	2	gene_id "AP000275.63-003"; transcript_id "AP000275.63-003"; exon_number 18;
ENm005.contig7	ExonAligner	CDS	7688	7873	.	+	2	gene_id "AP000275.63-003"; transcript_id "AP000275.63-003"; exon_number 19;
ENm005.contig7	ExonAligner	CDS	6707	6860	.	+	0	gene_id "AP000275.63-003"; transcript_id "AP000275.63-003"; exon_number 21;
ENm005.contig7	ExonAligner	CDS	5764	5910	.	+	0	gene_id "AP000275.63-003"; transcript_id "AP000275.63-003"; exon_number 22;
ENm005.contig7	ExonAligner	CDS	5577	5652	.	+	1	gene_id "AP000275.63-003"; transcript_id "AP000275.63-003"; exon_number 23;
ENm005.contig7	ExonAligner	CDS	5332	5486	.	+	0	gene_id "AP000275.63-003"; transcript_id "AP000275.63-003"; exon_number 24;
ENm005.contig7	ExonAligner	CDS	4406	4496	.	+	1	gene_id "AP000275.63-003"; transcript_id "AP000275.63-003"; exon_number 25;
ENm005.contig7	ExonAligner	CDS	3857	3909	.	+	0	gene_id "AP000275.63-003"; transcript_id "AP000275.63-003"; exon_number 26;
ENm005.contig7	ExonAligner	CDS	2366	2443	.	+	0	gene_id "AP000275.63-003"; transcript_id "AP000275.63-003"; exon_number 27;
ENm005.contig7	ExonAligner	CDS	1925	2150	.	+	1	gene_id "AP000275.63-003"; transcript_id "AP000275.63-003"; exon_number 28;
ENm005.contig7	ExonAligner	CDS	1524	1791	.	+	2	gene_id "AP000275.63-003"; transcript_id "AP000275.63-003"; exon_number 29;
ENm005.contig7	ExonAligner	CDS	1111	1197	.	+	2	gene_id "AP000275.63-003"; transcript_id "AP000275.63-003"; exon_number 30;
ENm005.contig7	ExonAligner	CDS	896	1019	.	+	0	gene_id "AP000275.63-003"; transcript_id "AP000275.63-003"; exon_number 31;
ENm005.contig7	ExonAligner	CDS	13455	13475	.	+	0	gene_id "AP000275.63-001"; transcript_id "AP000275.63-001"; exon_number 1;
ENm005.contig7	ExonAligner	CDS	13019	13221	.	+	2	gene_id "AP000275.63-001"; transcript_id "AP000275.63-001"; exon_number 2;
ENm005.contig7	ExonAligner	CDS	12817	12913	.	+	0	gene_id "AP000275.63-001"; transcript_id "AP000275.63-001"; exon_number 3;
ENm005.contig7	ExonAligner	CDS	12589	12653	.	+	2	gene_id "AP000275.63-001"; transcript_id "AP000275.63-001"; exon_number 4;
ENm005.contig7	ExonAligner	CDS	11562	11609	.	+	2	gene_id "AP000275.63-001"; transcript_id "AP000275.63-001"; exon_number 6;
ENm005.contig7	ExonAligner	CDS	11158	11196	.	+	2	gene_id "AP000275.63-001"; transcript_id "AP000275.63-001"; exon_number 7;
ENm005.contig7	ExonAligner	CDS	10870	10998	.	+	2	gene_id "AP000275.63-001"; transcript_id "AP000275.63-001"; exon_number 8;
ENm005.contig7	ExonAligner	CDS	10250	10429	.	+	2	gene_id "AP000275.63-001"; transcript_id "AP000275.63-001"; exon_number 9;
ENm005.contig7	ExonAligner	CDS	9997	10162	.	+	0	gene_id "AP000275.63-001"; transcript_id "AP000275.63-001"; exon_number 10;
ENm005.contig7	ExonAligner	CDS	9751	9829	.	+	1	gene_id "AP000275.63-001"; transcript_id "AP000275.63-001"; exon_number 11;
ENm005.contig7	ExonAligner	CDS	9460	9672	.	+	1	gene_id "AP000275.63-001"; transcript_id "AP000275.63-001"; exon_number 12;
ENm005.contig7	ExonAligner	CDS	9234	9342	.	+	2	gene_id "AP000275.63-001"; transcript_id "AP000275.63-001"; exon_number 13;
ENm005.contig7	ExonAligner	CDS	8976	9132	.	+	0	gene_id "AP000275.63-001"; transcript_id "AP000275.63-001"; exon_number 14;
ENm005.contig7	ExonAligner	CDS	8714	8866	.	+	0	gene_id "AP000275.63-001"; transcript_id "AP000275.63-001"; exon_number 15;
ENm005.contig7	ExonAligner	CDS	8434	8636	.	+	1	gene_id "AP000275.63-001"; transcript_id "AP000275.63-001"; exon_number 16;
ENm005.contig7	ExonAligner	CDS	8215	8355	.	+	1	gene_id "AP000275.63-001"; transcript_id "AP000275.63-001"; exon_number 17;
ENm005.contig7	ExonAligner	CDS	8006	8084	.	+	2	gene_id "AP000275.63-001"; transcript_id "AP000275.63-001"; exon_number 18;
ENm005.contig7	ExonAligner	CDS	7688	7873	.	+	2	gene_id "AP000275.63-001"; transcript_id "AP000275.63-001"; exon_number 19;
ENm005.contig7	ExonAligner	CDS	6707	6860	.	+	0	gene_id "AP000275.63-001"; transcript_id "AP000275.63-001"; exon_number 21;
ENm005.contig7	ExonAligner	CDS	5764	5910	.	+	0	gene_id "AP000275.63-001"; transcript_id "AP000275.63-001"; exon_number 22;
ENm005.contig7	ExonAligner	CDS	5577	5652	.	+	1	gene_id "AP000275.63-001"; transcript_id "AP000275.63-001"; exon_number 23;
ENm005.contig7	ExonAligner	CDS	5332	5486	.	+	0	gene_id "AP000275.63-001"; transcript_id "AP000275.63-001"; exon_number 24;
ENm005.contig7	ExonAligner	CDS	4406	4496	.	+	1	gene_id "AP000275.63-001"; transcript_id "AP000275.63-001"; exon_number 25;
ENm005.contig7	ExonAligner	CDS	3857	3909	.	+	0	gene_id "AP000275.63-001"; transcript_id "AP000275.63-001"; exon_number 26;
ENm005.contig7	ExonAligner	CDS	2366	2443	.	+	0	gene_id "AP000275.63-001"; transcript_id "AP000275.63-001"; exon_number 27;
ENm005.contig7	ExonAligner	CDS	1925	2150	.	+	1	gene_id "AP000275.63-001"; transcript_id "AP000275.63-001"; exon_number 28;
ENm005.contig7	ExonAligner	CDS	1524	1791	.	+	2	gene_id "AP000275.63-001"; transcript_id "AP000275.63-001"; exon_number 29;
ENm005.contig7	ExonAligner	CDS	1111	1197	.	+	2	gene_id "AP000275.63-001"; transcript_id "AP000275.63-001"; exon_number 30;
ENm005.contig7	ExonAligner	CDS	896	1019	.	+	0	gene_id "AP000275.63-001"; transcript_id "AP000275.63-001"; exon_number 31;
ENm005.contig7	ExonAligner	CDS	16179	16274	.	+	1	gene_id "AP000275.63-008"; transcript_id "AP000275.63-008"; exon_number 1;
ENm005.contig7	ExonAligner	CDS	12817	12913	.	+	2	gene_id "AP000275.63-008"; transcript_id "AP000275.63-008"; exon_number 2;
ENm005.contig7	ExonAligner	CDS	12589	12653	.	+	1	gene_id "AP000275.63-008"; transcript_id "AP000275.63-008"; exon_number 3;
ENm005.contig7	ExonAligner	CDS	8434	8589	.	+	1	gene_id "AP000275.63-002"; transcript_id "AP000275.63-002"; exon_number 1;
ENm005.contig7	ExonAligner	CDS	8215	8355	.	+	1	gene_id "AP000275.63-002"; transcript_id "AP000275.63-002"; exon_number 2;
ENm005.contig7	ExonAligner	CDS	8006	8084	.	+	2	gene_id "AP000275.63-002"; transcript_id "AP000275.63-002"; exon_number 3;
ENm005.contig7	ExonAligner	CDS	7688	7873	.	+	2	gene_id "AP000275.63-002"; transcript_id "AP000275.63-002"; exon_number 4;
ENm005.contig7	ExonAligner	CDS	6698	6860	.	+	0	gene_id "AP000275.63-002"; transcript_id "AP000275.63-002"; exon_number 5;
ENm005.contig7	ExonAligner	CDS	5764	5910	.	+	0	gene_id "AP000275.63-002"; transcript_id "AP000275.63-002"; exon_number 6;
ENm005.contig7	ExonAligner	CDS	5577	5652	.	+	1	gene_id "AP000275.63-002"; transcript_id "AP000275.63-002"; exon_number 7;
ENm005.contig7	ExonAligner	CDS	5332	5486	.	+	0	gene_id "AP000275.63-002"; transcript_id "AP000275.63-002"; exon_number 8;
ENm005.contig7	ExonAligner	CDS	4406	4496	.	+	1	gene_id "AP000275.63-002"; transcript_id "AP000275.63-002"; exon_number 9;
ENm005.contig7	ExonAligner	CDS	3857	3909	.	+	0	gene_id "AP000275.63-002"; transcript_id "AP000275.63-002"; exon_number 10;
ENm005.contig7	ExonAligner	CDS	2366	2443	.	+	0	gene_id "AP000275.63-002"; transcript_id "AP000275.63-002"; exon_number 11;
ENm005.contig7	ExonAligner	CDS	1925	2150	.	+	1	gene_id "AP000275.63-002"; transcript_id "AP000275.63-002"; exon_number 12;
ENm005.contig7	ExonAligner	CDS	1524	1791	.	+	2	gene_id "AP000275.63-002"; transcript_id "AP000275.63-002"; exon_number 13;
ENm005.contig7	ExonAligner	CDS	1111	1197	.	+	2	gene_id "AP000275.63-002"; transcript_id "AP000275.63-002"; exon_number 14;
ENm005.contig7	ExonAligner	CDS	896	1019	.	+	0	gene_id "AP000275.63-002"; transcript_id "AP000275.63-002"; exon_number 15;
ENm005.contig8	ExonAligner	CDS	28292	28406	.	-	1	gene_id "AP000279.68-001"; transcript_id "AP000279.68-001"; exon_number 1;
ENm005.contig8	ExonAligner	CDS	28485	28639	.	-	0	gene_id "AP000279.68-001"; transcript_id "AP000279.68-001"; exon_number 2;
ENm005.contig8	ExonAligner	CDS	28743	28889	.	-	0	gene_id "AP000279.68-001"; transcript_id "AP000279.68-001"; exon_number 3;
ENm005.contig8	ExonAligner	CDS	28979	29045	.	-	1	gene_id "AP000279.68-001"; transcript_id "AP000279.68-001"; exon_number 4;
ENm005.contig8	ExonAligner	CDS	29122	29198	.	-	0	gene_id "AP000279.68-001"; transcript_id "AP000279.68-001"; exon_number 5;
ENm005.contig8	ExonAligner	CDS	29297	29418	.	-	2	gene_id "AP000279.68-001"; transcript_id "AP000279.68-001"; exon_number 6;
ENm005.contig8	ExonAligner	CDS	29506	29653	.	-	0	gene_id "AP000279.68-001"; transcript_id "AP000279.68-001"; exon_number 7;
ENm005.contig8	ExonAligner	CDS	29730	29929	.	-	2	gene_id "AP000279.68-001"; transcript_id "AP000279.68-001"; exon_number 8;
ENm005.contig8	ExonAligner	CDS	30023	30138	.	-	1	gene_id "AP000279.68-001"; transcript_id "AP000279.68-001"; exon_number 9;
ENm005.contig8	ExonAligner	CDS	30277	30379	.	-	2	gene_id "AP000279.68-001"; transcript_id "AP000279.68-001"; exon_number 10;
ENm005.contig8	ExonAligner	CDS	30864	30987	.	-	0	gene_id "AP000279.68-001"; transcript_id "AP000279.68-001"; exon_number 11;
ENm005.contig8	ExonAligner	CDS	31584	31773	.	-	1	gene_id "AP000279.68-001"; transcript_id "AP000279.68-001"; exon_number 12;
ENm005.contig8	ExonAligner	CDS	32045	32268	.	-	0	gene_id "AP000279.68-001"; transcript_id "AP000279.68-001"; exon_number 13;
ENm005.contig8	ExonAligner	CDS	32347	32447	.	-	2	gene_id "AP000279.68-001"; transcript_id "AP000279.68-001"; exon_number 14;
ENm005.contig8	ExonAligner	CDS	32537	32752	.	-	2	gene_id "AP000279.68-001"; transcript_id "AP000279.68-001"; exon_number 15;
ENm005.contig8	ExonAligner	CDS	32935	33108	.	-	2	gene_id "AP000279.68-001"; transcript_id "AP000279.68-001"; exon_number 16;
ENm005.contig8	ExonAligner	CDS	33307	33429	.	-	2	gene_id "AP000279.68-001"; transcript_id "AP000279.68-001"; exon_number 17;
ENm005.contig8	ExonAligner	CDS	33654	33957	.	-	0	gene_id "AP000279.68-001"; transcript_id "AP000279.68-001"; exon_number 18;
ENm005.contig8	ExonAligner	CDS	28979	29045	.	-	1	gene_id "AP000279.68-005"; transcript_id "AP000279.68-005"; exon_number 2;
ENm005.contig8	ExonAligner	CDS	29122	29198	.	-	0	gene_id "AP000279.68-005"; transcript_id "AP000279.68-005"; exon_number 3;
ENm005.contig8	ExonAligner	CDS	29297	29418	.	-	2	gene_id "AP000279.68-005"; transcript_id "AP000279.68-005"; exon_number 4;
ENm005.contig8	ExonAligner	CDS	29506	29653	.	-	0	gene_id "AP000279.68-005"; transcript_id "AP000279.68-005"; exon_number 5;
ENm005.contig8	ExonAligner	CDS	29730	29929	.	-	2	gene_id "AP000279.68-005"; transcript_id "AP000279.68-005"; exon_number 6;
ENm005.contig8	ExonAligner	CDS	30023	30138	.	-	1	gene_id "AP000279.68-005"; transcript_id "AP000279.68-005"; exon_number 7;
ENm005.contig8	ExonAligner	CDS	30277	30379	.	-	2	gene_id "AP000279.68-005"; transcript_id "AP000279.68-005"; exon_number 8;
ENm005.contig8	ExonAligner	CDS	30864	30987	.	-	0	gene_id "AP000279.68-005"; transcript_id "AP000279.68-005"; exon_number 9;
ENm005.contig8	ExonAligner	CDS	31584	31773	.	-	1	gene_id "AP000279.68-005"; transcript_id "AP000279.68-005"; exon_number 10;
ENm005.contig8	ExonAligner	CDS	32045	32268	.	-	0	gene_id "AP000279.68-005"; transcript_id "AP000279.68-005"; exon_number 11;
ENm005.contig8	ExonAligner	CDS	32347	32447	.	-	2	gene_id "AP000279.68-005"; transcript_id "AP000279.68-005"; exon_number 12;
ENm005.contig8	ExonAligner	CDS	32537	32752	.	-	2	gene_id "AP000279.68-005"; transcript_id "AP000279.68-005"; exon_number 13;
ENm005.contig8	ExonAligner	CDS	32935	33108	.	-	2	gene_id "AP000279.68-005"; transcript_id "AP000279.68-005"; exon_number 14;
ENm005.contig8	ExonAligner	CDS	33307	33429	.	-	2	gene_id "AP000279.68-005"; transcript_id "AP000279.68-005"; exon_number 15;
ENm005.contig8	ExonAligner	CDS	33654	33957	.	-	0	gene_id "AP000279.68-005"; transcript_id "AP000279.68-005"; exon_number 16;
ENm005.contig8	ExonAligner	CDS	31584	31773	.	-	1	gene_id "AP000279.68-004"; transcript_id "AP000279.68-004"; exon_number 2;
ENm005.contig8	ExonAligner	CDS	32045	32268	.	-	0	gene_id "AP000279.68-004"; transcript_id "AP000279.68-004"; exon_number 3;
ENm005.contig8	ExonAligner	CDS	32347	32447	.	-	2	gene_id "AP000279.68-004"; transcript_id "AP000279.68-004"; exon_number 4;
ENm005.contig8	ExonAligner	CDS	32537	32752	.	-	2	gene_id "AP000279.68-004"; transcript_id "AP000279.68-004"; exon_number 5;
ENm005.contig8	ExonAligner	CDS	32935	33108	.	-	2	gene_id "AP000279.68-004"; transcript_id "AP000279.68-004"; exon_number 6;
ENm005.contig8	ExonAligner	CDS	33307	33429	.	-	2	gene_id "AP000279.68-004"; transcript_id "AP000279.68-004"; exon_number 7;
ENm005.contig8	ExonAligner	CDS	33654	33957	.	-	0	gene_id "AP000279.68-004"; transcript_id "AP000279.68-004"; exon_number 8;
ENm005.contig4	ExonAligner	CDS	118	306	.	-	0	gene_id "AP000302.60-006"; transcript_id "AP000302.60-006"; exon_number 1;
ENm005.contig4	ExonAligner	CDS	643	758	.	-	2	gene_id "AP000302.60-006"; transcript_id "AP000302.60-006"; exon_number 2;
ENm005.contig4	ExonAligner	CDS	841	982	.	-	0	gene_id "AP000302.60-006"; transcript_id "AP000302.60-006"; exon_number 3;
ENm005.contig4	ExonAligner	CDS	1058	1188	.	-	2	gene_id "AP000302.60-006"; transcript_id "AP000302.60-006"; exon_number 4;
ENm005.contig4	ExonAligner	CDS	1272	1406	.	-	2	gene_id "AP000302.60-006"; transcript_id "AP000302.60-006"; exon_number 5;
ENm005.contig4	ExonAligner	CDS	1523	1717	.	-	2	gene_id "AP000302.60-006"; transcript_id "AP000302.60-006"; exon_number 6;
ENm005.contig4	ExonAligner	CDS	1797	1943	.	-	2	gene_id "AP000302.60-006"; transcript_id "AP000302.60-006"; exon_number 7;
ENm005.contig4	ExonAligner	CDS	2375	2623	.	-	2	gene_id "AP000302.60-006"; transcript_id "AP000302.60-006"; exon_number 8;
ENm005.contig4	ExonAligner	CDS	2729	2921	.	-	0	gene_id "AP000302.60-006"; transcript_id "AP000302.60-006"; exon_number 9;
ENm005.contig4	ExonAligner	CDS	3094	3197	.	-	2	gene_id "AP000302.60-006"; transcript_id "AP000302.60-006"; exon_number 10;
ENm005.contig4	ExonAligner	CDS	3321	3412	.	-	1	gene_id "AP000302.60-006"; transcript_id "AP000302.60-006"; exon_number 11;
ENm005.contig4	ExonAligner	CDS	3611	3842	.	-	2	gene_id "AP000302.60-006"; transcript_id "AP000302.60-006"; exon_number 12;
ENm005.contig4	ExonAligner	CDS	4079	4247	.	-	0	gene_id "AP000302.60-006"; transcript_id "AP000302.60-006"; exon_number 13;
ENm005.contig4	ExonAligner	CDS	4362	4441	.	-	2	gene_id "AP000302.60-006"; transcript_id "AP000302.60-006"; exon_number 14;
ENm005.contig4	ExonAligner	CDS	4516	4607	.	-	0	gene_id "AP000302.60-006"; transcript_id "AP000302.60-006"; exon_number 15;
ENm005.contig4	ExonAligner	CDS	4677	4802	.	-	0	gene_id "AP000302.60-006"; transcript_id "AP000302.60-006"; exon_number 16;
ENm005.contig4	ExonAligner	CDS	4882	4947	.	-	0	gene_id "AP000302.60-006"; transcript_id "AP000302.60-006"; exon_number 17;
ENm005.contig4	ExonAligner	CDS	5026	5131	.	-	1	gene_id "AP000302.60-006"; transcript_id "AP000302.60-006"; exon_number 18;
ENm005.contig4	ExonAligner	CDS	5441	5615	.	-	2	gene_id "AP000302.60-006"; transcript_id "AP000302.60-006"; exon_number 19;
ENm005.contig4	ExonAligner	CDS	5717	5812	.	-	2	gene_id "AP000302.60-006"; transcript_id "AP000302.60-006"; exon_number 20;
ENm005.contig4	ExonAligner	CDS	5984	6128	.	-	0	gene_id "AP000302.60-006"; transcript_id "AP000302.60-006"; exon_number 21;
ENm005.contig4	ExonAligner	CDS	118	306	.	-	0	gene_id "AP000302.60-003"; transcript_id "AP000302.60-003"; exon_number 1;
ENm005.contig4	ExonAligner	CDS	643	758	.	-	2	gene_id "AP000302.60-003"; transcript_id "AP000302.60-003"; exon_number 2;
ENm005.contig4	ExonAligner	CDS	841	982	.	-	0	gene_id "AP000302.60-003"; transcript_id "AP000302.60-003"; exon_number 3;
ENm005.contig4	ExonAligner	CDS	1058	1188	.	-	2	gene_id "AP000302.60-003"; transcript_id "AP000302.60-003"; exon_number 4;
ENm005.contig4	ExonAligner	CDS	1272	1406	.	-	2	gene_id "AP000302.60-003"; transcript_id "AP000302.60-003"; exon_number 5;
ENm005.contig4	ExonAligner	CDS	1523	1717	.	-	2	gene_id "AP000302.60-003"; transcript_id "AP000302.60-003"; exon_number 6;
ENm005.contig4	ExonAligner	CDS	1797	1943	.	-	2	gene_id "AP000302.60-003"; transcript_id "AP000302.60-003"; exon_number 7;
ENm005.contig4	ExonAligner	CDS	2375	2623	.	-	2	gene_id "AP000302.60-003"; transcript_id "AP000302.60-003"; exon_number 8;
ENm005.contig4	ExonAligner	CDS	2729	2921	.	-	0	gene_id "AP000302.60-003"; transcript_id "AP000302.60-003"; exon_number 9;
ENm005.contig4	ExonAligner	CDS	3094	3197	.	-	2	gene_id "AP000302.60-003"; transcript_id "AP000302.60-003"; exon_number 10;
ENm005.contig4	ExonAligner	CDS	3321	3412	.	-	1	gene_id "AP000302.60-003"; transcript_id "AP000302.60-003"; exon_number 11;
ENm005.contig4	ExonAligner	CDS	3611	3842	.	-	2	gene_id "AP000302.60-003"; transcript_id "AP000302.60-003"; exon_number 12;
ENm005.contig4	ExonAligner	CDS	4079	4247	.	-	0	gene_id "AP000302.60-003"; transcript_id "AP000302.60-003"; exon_number 13;
ENm005.contig4	ExonAligner	CDS	4362	4441	.	-	2	gene_id "AP000302.60-003"; transcript_id "AP000302.60-003"; exon_number 14;
ENm005.contig4	ExonAligner	CDS	4516	4607	.	-	0	gene_id "AP000302.60-003"; transcript_id "AP000302.60-003"; exon_number 15;
ENm005.contig4	ExonAligner	CDS	4677	4802	.	-	0	gene_id "AP000302.60-003"; transcript_id "AP000302.60-003"; exon_number 16;
ENm005.contig4	ExonAligner	CDS	4882	4947	.	-	0	gene_id "AP000302.60-003"; transcript_id "AP000302.60-003"; exon_number 17;
ENm005.contig4	ExonAligner	CDS	5026	5131	.	-	1	gene_id "AP000302.60-003"; transcript_id "AP000302.60-003"; exon_number 18;
ENm005.contig4	ExonAligner	CDS	5441	5615	.	-	2	gene_id "AP000302.60-003"; transcript_id "AP000302.60-003"; exon_number 19;
ENm005.contig4	ExonAligner	CDS	5717	5812	.	-	2	gene_id "AP000302.60-003"; transcript_id "AP000302.60-003"; exon_number 20;
ENm005.contig4	ExonAligner	CDS	5984	6128	.	-	0	gene_id "AP000302.60-003"; transcript_id "AP000302.60-003"; exon_number 21;
ENm005.contig4	ExonAligner	CDS	118	306	.	-	0	gene_id "AP000302.60-001"; transcript_id "AP000302.60-001"; exon_number 1;
ENm005.contig4	ExonAligner	CDS	643	758	.	-	2	gene_id "AP000302.60-001"; transcript_id "AP000302.60-001"; exon_number 2;
ENm005.contig4	ExonAligner	CDS	841	982	.	-	0	gene_id "AP000302.60-001"; transcript_id "AP000302.60-001"; exon_number 3;
ENm005.contig4	ExonAligner	CDS	1058	1188	.	-	2	gene_id "AP000302.60-001"; transcript_id "AP000302.60-001"; exon_number 4;
ENm005.contig4	ExonAligner	CDS	1272	1406	.	-	2	gene_id "AP000302.60-001"; transcript_id "AP000302.60-001"; exon_number 5;
ENm005.contig4	ExonAligner	CDS	1523	1717	.	-	2	gene_id "AP000302.60-001"; transcript_id "AP000302.60-001"; exon_number 6;
ENm005.contig4	ExonAligner	CDS	1797	1943	.	-	2	gene_id "AP000302.60-001"; transcript_id "AP000302.60-001"; exon_number 7;
ENm005.contig4	ExonAligner	CDS	2375	2623	.	-	2	gene_id "AP000302.60-001"; transcript_id "AP000302.60-001"; exon_number 8;
ENm005.contig4	ExonAligner	CDS	2729	2921	.	-	0	gene_id "AP000302.60-001"; transcript_id "AP000302.60-001"; exon_number 9;
ENm005.contig4	ExonAligner	CDS	3094	3197	.	-	2	gene_id "AP000302.60-001"; transcript_id "AP000302.60-001"; exon_number 10;
ENm005.contig4	ExonAligner	CDS	3321	3412	.	-	1	gene_id "AP000302.60-001"; transcript_id "AP000302.60-001"; exon_number 11;
ENm005.contig4	ExonAligner	CDS	3611	3842	.	-	2	gene_id "AP000302.60-001"; transcript_id "AP000302.60-001"; exon_number 12;
ENm005.contig4	ExonAligner	CDS	4079	4247	.	-	0	gene_id "AP000302.60-001"; transcript_id "AP000302.60-001"; exon_number 13;
ENm005.contig4	ExonAligner	CDS	4362	4441	.	-	2	gene_id "AP000302.60-001"; transcript_id "AP000302.60-001"; exon_number 14;
ENm005.contig4	ExonAligner	CDS	4516	4607	.	-	0	gene_id "AP000302.60-001"; transcript_id "AP000302.60-001"; exon_number 15;
ENm005.contig4	ExonAligner	CDS	4677	4802	.	-	0	gene_id "AP000302.60-001"; transcript_id "AP000302.60-001"; exon_number 16;
ENm005.contig4	ExonAligner	CDS	4882	4947	.	-	0	gene_id "AP000302.60-001"; transcript_id "AP000302.60-001"; exon_number 17;
ENm005.contig4	ExonAligner	CDS	5026	5131	.	-	1	gene_id "AP000302.60-001"; transcript_id "AP000302.60-001"; exon_number 18;
ENm005.contig4	ExonAligner	CDS	5441	5615	.	-	2	gene_id "AP000302.60-001"; transcript_id "AP000302.60-001"; exon_number 19;
ENm005.contig4	ExonAligner	CDS	5717	5812	.	-	2	gene_id "AP000302.60-001"; transcript_id "AP000302.60-001"; exon_number 20;
ENm005.contig4	ExonAligner	CDS	5984	6128	.	-	0	gene_id "AP000302.60-001"; transcript_id "AP000302.60-001"; exon_number 21;
ENm005.contig4	ExonAligner	CDS	3607	3842	.	-	2	gene_id "AP000302.60-004"; transcript_id "AP000302.60-004"; exon_number 1;
ENm005.contig4	ExonAligner	CDS	4079	4247	.	-	0	gene_id "AP000302.60-004"; transcript_id "AP000302.60-004"; exon_number 2;
ENm005.contig4	ExonAligner	CDS	4362	4441	.	-	2	gene_id "AP000302.60-004"; transcript_id "AP000302.60-004"; exon_number 3;
ENm005.contig4	ExonAligner	CDS	4516	4607	.	-	0	gene_id "AP000302.60-004"; transcript_id "AP000302.60-004"; exon_number 4;
ENm005.contig4	ExonAligner	CDS	4677	4802	.	-	0	gene_id "AP000302.60-004"; transcript_id "AP000302.60-004"; exon_number 5;
ENm005.contig4	ExonAligner	CDS	4882	4947	.	-	0	gene_id "AP000302.60-004"; transcript_id "AP000302.60-004"; exon_number 6;
ENm005.contig4	ExonAligner	CDS	5026	5131	.	-	1	gene_id "AP000302.60-004"; transcript_id "AP000302.60-004"; exon_number 7;
ENm005.contig4	ExonAligner	CDS	5441	5615	.	-	2	gene_id "AP000302.60-004"; transcript_id "AP000302.60-004"; exon_number 8;
ENm005.contig4	ExonAligner	CDS	5717	5812	.	-	2	gene_id "AP000302.60-004"; transcript_id "AP000302.60-004"; exon_number 9;
ENm005.contig4	ExonAligner	CDS	5984	6128	.	-	0	gene_id "AP000302.60-004"; transcript_id "AP000302.60-004"; exon_number 10;
ENm005.contig4	ExonAligner	CDS	4677	4802	.	-	0	gene_id "AP000302.60-007"; transcript_id "AP000302.60-007"; exon_number 1;
ENm005.contig4	ExonAligner	CDS	4882	4947	.	-	0	gene_id "AP000302.60-007"; transcript_id "AP000302.60-007"; exon_number 2;
ENm005.contig4	ExonAligner	CDS	5026	5131	.	-	1	gene_id "AP000302.60-007"; transcript_id "AP000302.60-007"; exon_number 3;
ENm005.contig4	ExonAligner	CDS	5441	5615	.	-	2	gene_id "AP000302.60-007"; transcript_id "AP000302.60-007"; exon_number 4;
ENm005.contig4	ExonAligner	CDS	5717	5812	.	-	2	gene_id "AP000302.60-007"; transcript_id "AP000302.60-007"; exon_number 5;
ENm005.contig4	ExonAligner	CDS	5984	6128	.	-	0	gene_id "AP000302.60-007"; transcript_id "AP000302.60-007"; exon_number 6;
ENm005.contig4	ExonAligner	CDS	4702	4802	.	-	0	gene_id "AP000302.60-009"; transcript_id "AP000302.60-009"; exon_number 1;
ENm005.contig4	ExonAligner	CDS	4882	4947	.	-	0	gene_id "AP000302.60-009"; transcript_id "AP000302.60-009"; exon_number 2;
ENm005.contig4	ExonAligner	CDS	5026	5131	.	-	1	gene_id "AP000302.60-009"; transcript_id "AP000302.60-009"; exon_number 3;
ENm005.contig4	ExonAligner	CDS	5441	5615	.	-	2	gene_id "AP000302.60-009"; transcript_id "AP000302.60-009"; exon_number 4;
ENm005.contig4	ExonAligner	CDS	5717	5812	.	-	2	gene_id "AP000302.60-009"; transcript_id "AP000302.60-009"; exon_number 5;
ENm005.contig4	ExonAligner	CDS	5984	6128	.	-	0	gene_id "AP000302.60-009"; transcript_id "AP000302.60-009"; exon_number 6;
ENm005.contig4	ExonAligner	CDS	5441	5615	.	-	2	gene_id "AP000302.60-008"; transcript_id "AP000302.60-008"; exon_number 1;
ENm005.contig4	ExonAligner	CDS	5717	5812	.	-	2	gene_id "AP000302.60-008"; transcript_id "AP000302.60-008"; exon_number 2;
ENm005.contig4	ExonAligner	CDS	5984	6128	.	-	0	gene_id "AP000302.60-008"; transcript_id "AP000302.60-008"; exon_number 3;
ENm005.contig4	ExonAligner	CDS	5446	5615	.	-	2	gene_id "AP000302.60-010"; transcript_id "AP000302.60-010"; exon_number 1;
ENm005.contig4	ExonAligner	CDS	5717	5812	.	-	2	gene_id "AP000302.60-010"; transcript_id "AP000302.60-010"; exon_number 2;
ENm005.contig4	ExonAligner	CDS	5984	6128	.	-	0	gene_id "AP000302.60-010"; transcript_id "AP000302.60-010"; exon_number 3;
ENm005.contig6	ExonAligner	CDS	46	221	.	+	2	gene_id "AP000304.8-001"; transcript_id "AP000304.8-001"; exon_number 4;
ENm005.contig6	ExonAligner	CDS	680	814	.	+	0	gene_id "AP000304.8-001"; transcript_id "AP000304.8-001"; exon_number 5;
ENm005.contig6	ExonAligner	CDS	1048	1215	.	+	0	gene_id "AP000304.8-001"; transcript_id "AP000304.8-001"; exon_number 6;
ENm005.contig6	ExonAligner	CDS	2194	2304	.	+	0	gene_id "AP000304.8-001"; transcript_id "AP000304.8-001"; exon_number 7;
ENm005.contig6	ExonAligner	CDS	2595	2712	.	+	0	gene_id "AP000304.8-001"; transcript_id "AP000304.8-001"; exon_number 8;
ENm005.contig6	ExonAligner	CDS	2985	3132	.	+	0	gene_id "AP000304.8-001"; transcript_id "AP000304.8-001"; exon_number 9;
ENm005.contig6	ExonAligner	CDS	3474	3536	.	+	2	gene_id "AP000304.8-001"; transcript_id "AP000304.8-001"; exon_number 10;
ENm005.contig6	ExonAligner	CDS	3794	3909	.	+	2	gene_id "AP000304.8-001"; transcript_id "AP000304.8-001"; exon_number 11;
ENm005.contig6	ExonAligner	CDS	46	221	.	+	2	gene_id "AP000304.8-002"; transcript_id "AP000304.8-002"; exon_number 3;
ENm005.contig6	ExonAligner	CDS	680	814	.	+	0	gene_id "AP000304.8-002"; transcript_id "AP000304.8-002"; exon_number 4;
ENm005.contig6	ExonAligner	CDS	1048	1215	.	+	0	gene_id "AP000304.8-002"; transcript_id "AP000304.8-002"; exon_number 5;
ENm005.contig6	ExonAligner	CDS	2194	2304	.	+	0	gene_id "AP000304.8-002"; transcript_id "AP000304.8-002"; exon_number 6;
ENm005.contig6	ExonAligner	CDS	2595	2712	.	+	0	gene_id "AP000304.8-002"; transcript_id "AP000304.8-002"; exon_number 7;
ENm005.contig6	ExonAligner	CDS	2985	3132	.	+	0	gene_id "AP000304.8-002"; transcript_id "AP000304.8-002"; exon_number 8;
ENm005.contig6	ExonAligner	CDS	3474	3536	.	+	2	gene_id "AP000304.8-002"; transcript_id "AP000304.8-002"; exon_number 9;
ENm005.contig6	ExonAligner	CDS	3794	3909	.	+	2	gene_id "AP000304.8-002"; transcript_id "AP000304.8-002"; exon_number 10;
ENm005.contig6	ExonAligner	CDS	46	221	.	+	2	gene_id "AP000304.8-003"; transcript_id "AP000304.8-003"; exon_number 4;
ENm005.contig6	ExonAligner	CDS	680	814	.	+	0	gene_id "AP000304.8-003"; transcript_id "AP000304.8-003"; exon_number 5;
ENm005.contig6	ExonAligner	CDS	1048	1215	.	+	0	gene_id "AP000304.8-003"; transcript_id "AP000304.8-003"; exon_number 6;
ENm005.contig2	ExonAligner	CDS	26033	26060	.	-	0	gene_id "AP000313.6-020"; transcript_id "AP000313.6-020"; exon_number 1;
ENm005.contig2	ExonAligner	CDS	25418	25510	.	-	2	gene_id "AP000313.6-020"; transcript_id "AP000313.6-020"; exon_number 2;
ENm005.contig2	ExonAligner	CDS	25240	25303	.	-	2	gene_id "AP000313.6-020"; transcript_id "AP000313.6-020"; exon_number 3;
ENm005.contig2	ExonAligner	CDS	24998	25158	.	-	1	gene_id "AP000313.6-020"; transcript_id "AP000313.6-020"; exon_number 4;
ENm005.contig2	ExonAligner	CDS	24314	24414	.	-	1	gene_id "AP000313.6-020"; transcript_id "AP000313.6-020"; exon_number 7;
ENm005.contig2	ExonAligner	CDS	24152	24215	.	-	2	gene_id "AP000313.6-020"; transcript_id "AP000313.6-020"; exon_number 8;
ENm005.contig2	ExonAligner	CDS	23932	24069	.	-	1	gene_id "AP000313.6-020"; transcript_id "AP000313.6-020"; exon_number 9;
ENm005.contig2	ExonAligner	CDS	23281	23528	.	-	2	gene_id "AP000313.6-020"; transcript_id "AP000313.6-020"; exon_number 11;
ENm005.contig2	ExonAligner	CDS	22569	22656	.	-	0	gene_id "AP000313.6-020"; transcript_id "AP000313.6-020"; exon_number 14;
ENm005.contig2	ExonAligner	CDS	22312	22451	.	-	2	gene_id "AP000313.6-020"; transcript_id "AP000313.6-020"; exon_number 15;
ENm005.contig2	ExonAligner	CDS	19282	19353	.	-	0	gene_id "AP000313.6-020"; transcript_id "AP000313.6-020"; exon_number 16;
ENm005.contig2	ExonAligner	CDS	26033	26060	.	-	0	gene_id "AP000313.6-001"; transcript_id "AP000313.6-001"; exon_number 1;
ENm005.contig2	ExonAligner	CDS	25418	25510	.	-	2	gene_id "AP000313.6-001"; transcript_id "AP000313.6-001"; exon_number 2;
ENm005.contig2	ExonAligner	CDS	25240	25303	.	-	2	gene_id "AP000313.6-001"; transcript_id "AP000313.6-001"; exon_number 3;
ENm005.contig2	ExonAligner	CDS	24998	25158	.	-	1	gene_id "AP000313.6-001"; transcript_id "AP000313.6-001"; exon_number 4;
ENm005.contig2	ExonAligner	CDS	24749	24916	.	-	2	gene_id "AP000313.6-001"; transcript_id "AP000313.6-001"; exon_number 5;
ENm005.contig2	ExonAligner	CDS	24314	24414	.	-	1	gene_id "AP000313.6-001"; transcript_id "AP000313.6-001"; exon_number 7;
ENm005.contig2	ExonAligner	CDS	24152	24215	.	-	2	gene_id "AP000313.6-001"; transcript_id "AP000313.6-001"; exon_number 8;
ENm005.contig2	ExonAligner	CDS	23932	24069	.	-	1	gene_id "AP000313.6-001"; transcript_id "AP000313.6-001"; exon_number 9;
ENm005.contig2	ExonAligner	CDS	23281	23528	.	-	2	gene_id "AP000313.6-001"; transcript_id "AP000313.6-001"; exon_number 11;
ENm005.contig2	ExonAligner	CDS	22569	22656	.	-	0	gene_id "AP000313.6-001"; transcript_id "AP000313.6-001"; exon_number 14;
ENm005.contig2	ExonAligner	CDS	22312	22451	.	-	2	gene_id "AP000313.6-001"; transcript_id "AP000313.6-001"; exon_number 15;
ENm005.contig2	ExonAligner	CDS	19238	19350	.	-	0	gene_id "AP000313.6-001"; transcript_id "AP000313.6-001"; exon_number 16;
ENm005.contig2	ExonAligner	CDS	18811	19037	.	-	1	gene_id "AP000313.6-001"; transcript_id "AP000313.6-001"; exon_number 17;
ENm005.contig2	ExonAligner	CDS	18525	18640	.	-	2	gene_id "AP000313.6-001"; transcript_id "AP000313.6-001"; exon_number 18;
ENm005.contig2	ExonAligner	CDS	17184	17428	.	-	0	gene_id "AP000313.6-001"; transcript_id "AP000313.6-001"; exon_number 20;
ENm005.contig2	ExonAligner	CDS	16924	17086	.	-	1	gene_id "AP000313.6-001"; transcript_id "AP000313.6-001"; exon_number 21;
ENm005.contig2	ExonAligner	CDS	16530	16727	.	-	0	gene_id "AP000313.6-001"; transcript_id "AP000313.6-001"; exon_number 22;
ENm005.contig2	ExonAligner	CDS	16321	16397	.	-	1	gene_id "AP000313.6-001"; transcript_id "AP000313.6-001"; exon_number 23;
ENm005.contig2	ExonAligner	CDS	16067	16239	.	-	2	gene_id "AP000313.6-001"; transcript_id "AP000313.6-001"; exon_number 24;
ENm005.contig2	ExonAligner	CDS	15941	15980	.	-	0	gene_id "AP000313.6-001"; transcript_id "AP000313.6-001"; exon_number 25;
ENm005.contig2	ExonAligner	CDS	15718	15833	.	-	2	gene_id "AP000313.6-001"; transcript_id "AP000313.6-001"; exon_number 26;
ENm005.contig2	ExonAligner	CDS	15317	15425	.	-	0	gene_id "AP000313.6-001"; transcript_id "AP000313.6-001"; exon_number 27;
ENm005.contig2	ExonAligner	CDS	14982	15167	.	-	2	gene_id "AP000313.6-001"; transcript_id "AP000313.6-001"; exon_number 28;
ENm005.contig2	ExonAligner	CDS	11060	11175	.	-	2	gene_id "AP000313.6-001"; transcript_id "AP000313.6-001"; exon_number 29;
ENm005.contig2	ExonAligner	CDS	10868	10968	.	-	0	gene_id "AP000313.6-001"; transcript_id "AP000313.6-001"; exon_number 30;
ENm005.contig2	ExonAligner	CDS	10586	10766	.	-	1	gene_id "AP000313.6-001"; transcript_id "AP000313.6-001"; exon_number 31;
ENm005.contig2	ExonAligner	CDS	10089	10181	.	-	0	gene_id "AP000313.6-001"; transcript_id "AP000313.6-001"; exon_number 32;
ENm005.contig2	ExonAligner	CDS	9696	9857	.	-	0	gene_id "AP000313.6-001"; transcript_id "AP000313.6-001"; exon_number 33;
ENm005.contig2	ExonAligner	CDS	9400	9600	.	-	0	gene_id "AP000313.6-001"; transcript_id "AP000313.6-001"; exon_number 34;
ENm005.contig2	ExonAligner	CDS	9122	9243	.	-	0	gene_id "AP000313.6-001"; transcript_id "AP000313.6-001"; exon_number 35;
ENm005.contig2	ExonAligner	CDS	8941	9017	.	-	1	gene_id "AP000313.6-001"; transcript_id "AP000313.6-001"; exon_number 36;
ENm005.contig2	ExonAligner	CDS	8781	8864	.	-	2	gene_id "AP000313.6-001"; transcript_id "AP000313.6-001"; exon_number 37;
ENm005.contig2	ExonAligner	CDS	8112	8274	.	-	2	gene_id "AP000313.6-001"; transcript_id "AP000313.6-001"; exon_number 38;
ENm005.contig2	ExonAligner	CDS	7896	8047	.	-	2	gene_id "AP000313.6-001"; transcript_id "AP000313.6-001"; exon_number 39;
ENm005.contig2	ExonAligner	CDS	26033	26060	.	-	0	gene_id "AP000313.6-002"; transcript_id "AP000313.6-002"; exon_number 1;
ENm005.contig2	ExonAligner	CDS	25418	25510	.	-	2	gene_id "AP000313.6-002"; transcript_id "AP000313.6-002"; exon_number 2;
ENm005.contig2	ExonAligner	CDS	25240	25303	.	-	2	gene_id "AP000313.6-002"; transcript_id "AP000313.6-002"; exon_number 3;
ENm005.contig2	ExonAligner	CDS	24998	25158	.	-	1	gene_id "AP000313.6-002"; transcript_id "AP000313.6-002"; exon_number 4;
ENm005.contig2	ExonAligner	CDS	24749	24916	.	-	2	gene_id "AP000313.6-002"; transcript_id "AP000313.6-002"; exon_number 5;
ENm005.contig2	ExonAligner	CDS	24314	24414	.	-	1	gene_id "AP000313.6-002"; transcript_id "AP000313.6-002"; exon_number 7;
ENm005.contig2	ExonAligner	CDS	24152	24215	.	-	2	gene_id "AP000313.6-002"; transcript_id "AP000313.6-002"; exon_number 8;
ENm005.contig2	ExonAligner	CDS	23932	24069	.	-	1	gene_id "AP000313.6-002"; transcript_id "AP000313.6-002"; exon_number 9;
ENm005.contig2	ExonAligner	CDS	23281	23528	.	-	2	gene_id "AP000313.6-002"; transcript_id "AP000313.6-002"; exon_number 11;
ENm005.contig2	ExonAligner	CDS	22569	22656	.	-	0	gene_id "AP000313.6-002"; transcript_id "AP000313.6-002"; exon_number 14;
ENm005.contig2	ExonAligner	CDS	22312	22451	.	-	2	gene_id "AP000313.6-002"; transcript_id "AP000313.6-002"; exon_number 15;
ENm005.contig2	ExonAligner	CDS	19238	19350	.	-	0	gene_id "AP000313.6-002"; transcript_id "AP000313.6-002"; exon_number 16;
ENm005.contig2	ExonAligner	CDS	18811	19037	.	-	1	gene_id "AP000313.6-002"; transcript_id "AP000313.6-002"; exon_number 17;
ENm005.contig2	ExonAligner	CDS	18525	18640	.	-	2	gene_id "AP000313.6-002"; transcript_id "AP000313.6-002"; exon_number 18;
ENm005.contig2	ExonAligner	CDS	17184	17428	.	-	0	gene_id "AP000313.6-002"; transcript_id "AP000313.6-002"; exon_number 20;
ENm005.contig2	ExonAligner	CDS	16924	17086	.	-	1	gene_id "AP000313.6-002"; transcript_id "AP000313.6-002"; exon_number 21;
ENm005.contig2	ExonAligner	CDS	16530	16727	.	-	0	gene_id "AP000313.6-002"; transcript_id "AP000313.6-002"; exon_number 22;
ENm005.contig2	ExonAligner	CDS	16321	16397	.	-	1	gene_id "AP000313.6-002"; transcript_id "AP000313.6-002"; exon_number 23;
ENm005.contig2	ExonAligner	CDS	16067	16239	.	-	2	gene_id "AP000313.6-002"; transcript_id "AP000313.6-002"; exon_number 24;
ENm005.contig2	ExonAligner	CDS	15941	15980	.	-	0	gene_id "AP000313.6-002"; transcript_id "AP000313.6-002"; exon_number 25;
ENm005.contig2	ExonAligner	CDS	15718	15833	.	-	2	gene_id "AP000313.6-002"; transcript_id "AP000313.6-002"; exon_number 26;
ENm005.contig2	ExonAligner	CDS	15317	15425	.	-	0	gene_id "AP000313.6-002"; transcript_id "AP000313.6-002"; exon_number 27;
ENm005.contig2	ExonAligner	CDS	14982	15167	.	-	2	gene_id "AP000313.6-002"; transcript_id "AP000313.6-002"; exon_number 28;
ENm005.contig2	ExonAligner	CDS	24314	24414	.	-	1	gene_id "AP000313.6-014"; transcript_id "AP000313.6-014"; exon_number 3;
ENm005.contig2	ExonAligner	CDS	24152	24215	.	-	2	gene_id "AP000313.6-014"; transcript_id "AP000313.6-014"; exon_number 4;
ENm005.contig2	ExonAligner	CDS	23932	24069	.	-	1	gene_id "AP000313.6-014"; transcript_id "AP000313.6-014"; exon_number 5;
ENm005.contig2	ExonAligner	CDS	23281	23528	.	-	2	gene_id "AP000313.6-014"; transcript_id "AP000313.6-014"; exon_number 7;
ENm005.contig2	ExonAligner	CDS	22569	22656	.	-	0	gene_id "AP000313.6-014"; transcript_id "AP000313.6-014"; exon_number 10;
ENm005.contig2	ExonAligner	CDS	22312	22451	.	-	2	gene_id "AP000313.6-014"; transcript_id "AP000313.6-014"; exon_number 11;
ENm005.contig2	ExonAligner	CDS	19238	19350	.	-	0	gene_id "AP000313.6-014"; transcript_id "AP000313.6-014"; exon_number 12;
ENm005.contig2	ExonAligner	CDS	18811	19037	.	-	1	gene_id "AP000313.6-014"; transcript_id "AP000313.6-014"; exon_number 13;
ENm005.contig2	ExonAligner	CDS	18525	18640	.	-	2	gene_id "AP000313.6-014"; transcript_id "AP000313.6-014"; exon_number 14;
ENm005.contig2	ExonAligner	CDS	17184	17428	.	-	0	gene_id "AP000313.6-014"; transcript_id "AP000313.6-014"; exon_number 15;
ENm005.contig2	ExonAligner	CDS	16924	17086	.	-	1	gene_id "AP000313.6-014"; transcript_id "AP000313.6-014"; exon_number 16;
ENm005.contig2	ExonAligner	CDS	16530	16727	.	-	0	gene_id "AP000313.6-014"; transcript_id "AP000313.6-014"; exon_number 17;
ENm005.contig2	ExonAligner	CDS	16321	16397	.	-	1	gene_id "AP000313.6-014"; transcript_id "AP000313.6-014"; exon_number 18;
ENm005.contig2	ExonAligner	CDS	15718	15833	.	-	2	gene_id "AP000313.6-014"; transcript_id "AP000313.6-014"; exon_number 19;
ENm005.contig2	ExonAligner	CDS	15317	15425	.	-	0	gene_id "AP000313.6-014"; transcript_id "AP000313.6-014"; exon_number 20;
ENm005.contig2	ExonAligner	CDS	14982	15167	.	-	2	gene_id "AP000313.6-014"; transcript_id "AP000313.6-014"; exon_number 21;
ENm005.contig2	ExonAligner	CDS	24152	24215	.	-	2	gene_id "AP000313.6-019"; transcript_id "AP000313.6-019"; exon_number 2;
ENm005.contig2	ExonAligner	CDS	23932	24069	.	-	1	gene_id "AP000313.6-019"; transcript_id "AP000313.6-019"; exon_number 3;
ENm005.contig2	ExonAligner	CDS	23286	23528	.	-	2	gene_id "AP000313.6-019"; transcript_id "AP000313.6-019"; exon_number 5;
ENm005.contig2	ExonAligner	CDS	18811	19037	.	-	1	gene_id "AP000313.6-003"; transcript_id "AP000313.6-003"; exon_number 2;
ENm005.contig2	ExonAligner	CDS	18525	18640	.	-	2	gene_id "AP000313.6-003"; transcript_id "AP000313.6-003"; exon_number 3;
ENm005.contig2	ExonAligner	CDS	17184	17428	.	-	0	gene_id "AP000313.6-003"; transcript_id "AP000313.6-003"; exon_number 4;
ENm005.contig2	ExonAligner	CDS	16924	17086	.	-	1	gene_id "AP000313.6-003"; transcript_id "AP000313.6-003"; exon_number 5;
ENm005.contig2	ExonAligner	CDS	16530	16727	.	-	0	gene_id "AP000313.6-003"; transcript_id "AP000313.6-003"; exon_number 6;
ENm005.contig2	ExonAligner	CDS	16321	16397	.	-	1	gene_id "AP000313.6-003"; transcript_id "AP000313.6-003"; exon_number 7;
ENm005.contig2	ExonAligner	CDS	15718	15833	.	-	2	gene_id "AP000313.6-003"; transcript_id "AP000313.6-003"; exon_number 8;
ENm005.contig2	ExonAligner	CDS	15317	15425	.	-	0	gene_id "AP000313.6-003"; transcript_id "AP000313.6-003"; exon_number 9;
ENm005.contig2	ExonAligner	CDS	14982	15167	.	-	2	gene_id "AP000313.6-003"; transcript_id "AP000313.6-003"; exon_number 10;
ENm005.contig2	ExonAligner	CDS	16321	16397	.	-	1	gene_id "AP000313.6-006"; transcript_id "AP000313.6-006"; exon_number 2;
ENm005.contig2	ExonAligner	CDS	15941	15980	.	-	2	gene_id "AP000313.6-006"; transcript_id "AP000313.6-006"; exon_number 3;
ENm005.contig2	ExonAligner	CDS	10865	10956	.	-	2	gene_id "AP000313.6-004"; transcript_id "AP000313.6-004"; exon_number 1;
ENm005.contig2	ExonAligner	CDS	10586	10766	.	-	1	gene_id "AP000313.6-004"; transcript_id "AP000313.6-004"; exon_number 2;
ENm005.contig2	ExonAligner	CDS	10089	10181	.	-	0	gene_id "AP000313.6-004"; transcript_id "AP000313.6-004"; exon_number 3;
ENm005.contig2	ExonAligner	CDS	9400	9600	.	-	0	gene_id "AP000313.6-004"; transcript_id "AP000313.6-004"; exon_number 4;
ENm005.contig2	ExonAligner	CDS	9122	9243	.	-	0	gene_id "AP000313.6-004"; transcript_id "AP000313.6-004"; exon_number 5;
ENm005.contig2	ExonAligner	CDS	8941	9017	.	-	1	gene_id "AP000313.6-004"; transcript_id "AP000313.6-004"; exon_number 6;
ENm005.contig2	ExonAligner	CDS	8781	8864	.	-	2	gene_id "AP000313.6-004"; transcript_id "AP000313.6-004"; exon_number 7;
ENm005.contig2	ExonAligner	CDS	8517	8584	.	-	2	gene_id "AP000313.6-004"; transcript_id "AP000313.6-004"; exon_number 8;
ENm005.contig2	ExonAligner	CDS	9693	9854	.	-	0	gene_id "AP000313.6-005"; transcript_id "AP000313.6-005"; exon_number 1;
ENm005.contig2	ExonAligner	CDS	9122	9243	.	-	0	gene_id "AP000313.6-005"; transcript_id "AP000313.6-005"; exon_number 2;
ENm005.contig2	ExonAligner	CDS	8941	9017	.	-	1	gene_id "AP000313.6-005"; transcript_id "AP000313.6-005"; exon_number 3;
ENm005.contig2	ExonAligner	CDS	8781	8864	.	-	2	gene_id "AP000313.6-005"; transcript_id "AP000313.6-005"; exon_number 4;
ENm005.contig2	ExonAligner	CDS	8517	8584	.	-	2	gene_id "AP000313.6-005"; transcript_id "AP000313.6-005"; exon_number 5;
ENm006.contig14	ExonAligner	CDS	2365	2443	.	-	2	gene_id "U52111.6-001"; transcript_id "U52111.6-001"; exon_number 3;
ENm006.contig14	ExonAligner	CDS	2548	2679	.	-	2	gene_id "U52111.6-001"; transcript_id "U52111.6-001"; exon_number 4;
ENm006.contig14	ExonAligner	CDS	3885	3998	.	-	2	gene_id "U52111.6-001"; transcript_id "U52111.6-001"; exon_number 6;
ENm006.contig14	ExonAligner	CDS	5381	5557	.	-	2	gene_id "U52111.6-001"; transcript_id "U52111.6-001"; exon_number 7;
ENm006.contig14	ExonAligner	CDS	6018	6140	.	-	2	gene_id "U52111.6-001"; transcript_id "U52111.6-001"; exon_number 8;
ENm006.contig14	ExonAligner	CDS	6223	6427	.	-	0	gene_id "U52111.6-001"; transcript_id "U52111.6-001"; exon_number 9;
ENm006.contig14	ExonAligner	CDS	6527	6642	.	-	2	gene_id "U52111.6-001"; transcript_id "U52111.6-001"; exon_number 10;
ENm006.contig14	ExonAligner	CDS	6752	6977	.	-	0	gene_id "U52111.6-001"; transcript_id "U52111.6-001"; exon_number 11;
ENm006.contig14	ExonAligner	CDS	7073	7143	.	-	2	gene_id "U52111.6-001"; transcript_id "U52111.6-001"; exon_number 12;
ENm006.contig14	ExonAligner	CDS	7293	7490	.	-	2	gene_id "U52111.6-001"; transcript_id "U52111.6-001"; exon_number 13;
ENm006.contig14	ExonAligner	CDS	7634	7735	.	-	2	gene_id "U52111.6-001"; transcript_id "U52111.6-001"; exon_number 14;
ENm006.contig14	ExonAligner	CDS	8399	8523	.	-	1	gene_id "U52111.6-001"; transcript_id "U52111.6-001"; exon_number 15;
ENm006.contig14	ExonAligner	CDS	8615	8765	.	-	2	gene_id "U52111.6-001"; transcript_id "U52111.6-001"; exon_number 16;
ENm006.contig14	ExonAligner	CDS	8852	9018	.	-	1	gene_id "U52111.6-001"; transcript_id "U52111.6-001"; exon_number 17;
ENm006.contig14	ExonAligner	CDS	9100	9211	.	-	2	gene_id "U52111.6-001"; transcript_id "U52111.6-001"; exon_number 18;
ENm006.contig14	ExonAligner	CDS	9317	9460	.	-	2	gene_id "U52111.6-001"; transcript_id "U52111.6-001"; exon_number 19;
ENm006.contig14	ExonAligner	CDS	9585	9719	.	-	2	gene_id "U52111.6-001"; transcript_id "U52111.6-001"; exon_number 20;
ENm006.contig14	ExonAligner	CDS	9815	9999	.	-	1	gene_id "U52111.6-001"; transcript_id "U52111.6-001"; exon_number 21;
ENm006.contig14	ExonAligner	CDS	10088	10199	.	-	2	gene_id "U52111.6-001"; transcript_id "U52111.6-001"; exon_number 22;
ENm006.contig14	ExonAligner	CDS	11353	11523	.	-	2	gene_id "U52111.6-001"; transcript_id "U52111.6-001"; exon_number 23;
ENm006.contig14	ExonAligner	CDS	11779	11901	.	-	2	gene_id "U52111.6-001"; transcript_id "U52111.6-001"; exon_number 24;
ENm006.contig14	ExonAligner	CDS	12235	12428	.	-	1	gene_id "U52111.6-001"; transcript_id "U52111.6-001"; exon_number 25;
ENm006.contig14	ExonAligner	CDS	12834	12939	.	-	2	gene_id "U52111.6-001"; transcript_id "U52111.6-001"; exon_number 26;
ENm006.contig14	ExonAligner	CDS	2365	2443	.	-	2	gene_id "U52111.6-006"; transcript_id "U52111.6-006"; exon_number 2;
ENm006.contig14	ExonAligner	CDS	2548	2679	.	-	2	gene_id "U52111.6-006"; transcript_id "U52111.6-006"; exon_number 3;
ENm006.contig14	ExonAligner	CDS	3885	3998	.	-	2	gene_id "U52111.6-006"; transcript_id "U52111.6-006"; exon_number 5;
ENm006.contig14	ExonAligner	CDS	5381	5557	.	-	2	gene_id "U52111.6-006"; transcript_id "U52111.6-006"; exon_number 6;
ENm006.contig14	ExonAligner	CDS	6018	6140	.	-	2	gene_id "U52111.6-006"; transcript_id "U52111.6-006"; exon_number 7;
ENm006.contig14	ExonAligner	CDS	6223	6427	.	-	0	gene_id "U52111.6-006"; transcript_id "U52111.6-006"; exon_number 8;
ENm006.contig14	ExonAligner	CDS	6527	6642	.	-	2	gene_id "U52111.6-006"; transcript_id "U52111.6-006"; exon_number 9;
ENm006.contig14	ExonAligner	CDS	6752	6977	.	-	0	gene_id "U52111.6-006"; transcript_id "U52111.6-006"; exon_number 10;
ENm006.contig14	ExonAligner	CDS	7073	7143	.	-	2	gene_id "U52111.6-006"; transcript_id "U52111.6-006"; exon_number 11;
ENm006.contig14	ExonAligner	CDS	7293	7490	.	-	2	gene_id "U52111.6-006"; transcript_id "U52111.6-006"; exon_number 12;
ENm006.contig14	ExonAligner	CDS	7634	7735	.	-	2	gene_id "U52111.6-006"; transcript_id "U52111.6-006"; exon_number 13;
ENm006.contig14	ExonAligner	CDS	8399	8523	.	-	1	gene_id "U52111.6-006"; transcript_id "U52111.6-006"; exon_number 14;
ENm006.contig14	ExonAligner	CDS	8615	8765	.	-	2	gene_id "U52111.6-006"; transcript_id "U52111.6-006"; exon_number 15;
ENm006.contig14	ExonAligner	CDS	8852	9018	.	-	1	gene_id "U52111.6-006"; transcript_id "U52111.6-006"; exon_number 16;
ENm006.contig14	ExonAligner	CDS	9100	9211	.	-	2	gene_id "U52111.6-006"; transcript_id "U52111.6-006"; exon_number 17;
ENm006.contig14	ExonAligner	CDS	9317	9460	.	-	2	gene_id "U52111.6-006"; transcript_id "U52111.6-006"; exon_number 18;
ENm006.contig14	ExonAligner	CDS	9585	9719	.	-	2	gene_id "U52111.6-006"; transcript_id "U52111.6-006"; exon_number 19;
ENm006.contig14	ExonAligner	CDS	9815	9999	.	-	1	gene_id "U52111.6-006"; transcript_id "U52111.6-006"; exon_number 20;
ENm006.contig14	ExonAligner	CDS	10088	10199	.	-	2	gene_id "U52111.6-006"; transcript_id "U52111.6-006"; exon_number 21;
ENm006.contig14	ExonAligner	CDS	11353	11523	.	-	2	gene_id "U52111.6-006"; transcript_id "U52111.6-006"; exon_number 22;
ENm006.contig14	ExonAligner	CDS	11779	11901	.	-	2	gene_id "U52111.6-006"; transcript_id "U52111.6-006"; exon_number 23;
ENm006.contig14	ExonAligner	CDS	12235	12428	.	-	1	gene_id "U52111.6-006"; transcript_id "U52111.6-006"; exon_number 24;
ENm006.contig14	ExonAligner	CDS	12834	12939	.	-	2	gene_id "U52111.6-006"; transcript_id "U52111.6-006"; exon_number 25;
ENm006.contig14	ExonAligner	CDS	2365	2443	.	-	2	gene_id "U52111.6-003"; transcript_id "U52111.6-003"; exon_number 2;
ENm006.contig14	ExonAligner	CDS	2365	2443	.	-	2	gene_id "U52111.6-002"; transcript_id "U52111.6-002"; exon_number 2;
ENm006.contig14	ExonAligner	CDS	2548	2679	.	-	2	gene_id "U52111.6-002"; transcript_id "U52111.6-002"; exon_number 3;
ENm006.contig14	ExonAligner	CDS	3885	3998	.	-	2	gene_id "U52111.6-002"; transcript_id "U52111.6-002"; exon_number 5;
ENm006.contig14	ExonAligner	CDS	5381	5557	.	-	2	gene_id "U52111.6-002"; transcript_id "U52111.6-002"; exon_number 6;
ENm006.contig14	ExonAligner	CDS	6018	6140	.	-	2	gene_id "U52111.6-002"; transcript_id "U52111.6-002"; exon_number 7;
ENm006.contig14	ExonAligner	CDS	6223	6427	.	-	0	gene_id "U52111.6-002"; transcript_id "U52111.6-002"; exon_number 8;
ENm006.contig14	ExonAligner	CDS	6527	6642	.	-	2	gene_id "U52111.6-002"; transcript_id "U52111.6-002"; exon_number 9;
ENm006.contig14	ExonAligner	CDS	6752	6977	.	-	0	gene_id "U52111.6-002"; transcript_id "U52111.6-002"; exon_number 10;
ENm006.contig14	ExonAligner	CDS	7073	7143	.	-	2	gene_id "U52111.6-002"; transcript_id "U52111.6-002"; exon_number 11;
ENm006.contig14	ExonAligner	CDS	7293	7490	.	-	2	gene_id "U52111.6-002"; transcript_id "U52111.6-002"; exon_number 12;
ENm006.contig14	ExonAligner	CDS	7634	7735	.	-	2	gene_id "U52111.6-002"; transcript_id "U52111.6-002"; exon_number 13;
ENm006.contig14	ExonAligner	CDS	8399	8523	.	-	1	gene_id "U52111.6-002"; transcript_id "U52111.6-002"; exon_number 14;
ENm006.contig14	ExonAligner	CDS	8615	8765	.	-	2	gene_id "U52111.6-002"; transcript_id "U52111.6-002"; exon_number 15;
ENm006.contig14	ExonAligner	CDS	8852	9018	.	-	1	gene_id "U52111.6-002"; transcript_id "U52111.6-002"; exon_number 16;
ENm006.contig14	ExonAligner	CDS	9100	9211	.	-	2	gene_id "U52111.6-002"; transcript_id "U52111.6-002"; exon_number 17;
ENm006.contig14	ExonAligner	CDS	9317	9460	.	-	2	gene_id "U52111.6-002"; transcript_id "U52111.6-002"; exon_number 18;
ENm006.contig14	ExonAligner	CDS	9585	9719	.	-	2	gene_id "U52111.6-002"; transcript_id "U52111.6-002"; exon_number 19;
ENm006.contig14	ExonAligner	CDS	9815	9999	.	-	1	gene_id "U52111.6-002"; transcript_id "U52111.6-002"; exon_number 20;
ENm006.contig14	ExonAligner	CDS	10088	10199	.	-	2	gene_id "U52111.6-002"; transcript_id "U52111.6-002"; exon_number 21;
ENm006.contig14	ExonAligner	CDS	11353	11523	.	-	2	gene_id "U52111.6-002"; transcript_id "U52111.6-002"; exon_number 22;
ENm006.contig14	ExonAligner	CDS	11779	11901	.	-	2	gene_id "U52111.6-002"; transcript_id "U52111.6-002"; exon_number 23;
ENm006.contig14	ExonAligner	CDS	12235	12428	.	-	1	gene_id "U52111.6-002"; transcript_id "U52111.6-002"; exon_number 24;
ENm006.contig14	ExonAligner	CDS	12834	12939	.	-	2	gene_id "U52111.6-002"; transcript_id "U52111.6-002"; exon_number 25;
ENm006.contig1	ExonAligner	CDS	3576	3809	.	-	0	gene_id "U52112.4-001"; transcript_id "U52112.4-001"; exon_number 1;
ENm006.contig1	ExonAligner	CDS	4417	4506	.	-	1	gene_id "U52112.4-001"; transcript_id "U52112.4-001"; exon_number 3;
ENm006.contig1	ExonAligner	CDS	4640	4811	.	-	2	gene_id "U52112.4-001"; transcript_id "U52112.4-001"; exon_number 4;
ENm006.contig1	ExonAligner	CDS	8435	8514	.	-	1	gene_id "U52112.4-001"; transcript_id "U52112.4-001"; exon_number 5;
ENm006.contig1	ExonAligner	CDS	8539	8623	.	-	0	gene_id "U52112.4-001"; transcript_id "U52112.4-001"; exon_number 13;
ENm006.contig1	ExonAligner	CDS	8754	8939	.	-	0	gene_id "U52112.4-001"; transcript_id "U52112.4-001"; exon_number 14;
ENm006.contig1	ExonAligner	CDS	9013	9114	.	-	0	gene_id "U52112.4-001"; transcript_id "U52112.4-001"; exon_number 15;
ENm006.contig1	ExonAligner	CDS	9174	9395	.	-	0	gene_id "U52112.4-001"; transcript_id "U52112.4-001"; exon_number 16;
ENm006.contig1	ExonAligner	CDS	9467	9595	.	-	0	gene_id "U52112.4-001"; transcript_id "U52112.4-001"; exon_number 17;
ENm006.contig1	ExonAligner	CDS	9924	10097	.	-	0	gene_id "U52112.4-001"; transcript_id "U52112.4-001"; exon_number 19;
ENm006.contig1	ExonAligner	CDS	10192	10254	.	-	0	gene_id "U52112.4-001"; transcript_id "U52112.4-001"; exon_number 20;
ENm006.contig1	ExonAligner	CDS	10415	10578	.	-	1	gene_id "U52112.4-001"; transcript_id "U52112.4-001"; exon_number 21;
ENm006.contig1	ExonAligner	CDS	3576	3809	.	-	0	gene_id "U52112.4-003"; transcript_id "U52112.4-003"; exon_number 1;
ENm006.contig1	ExonAligner	CDS	4417	4506	.	-	1	gene_id "U52112.4-003"; transcript_id "U52112.4-003"; exon_number 3;
ENm006.contig1	ExonAligner	CDS	4640	4811	.	-	2	gene_id "U52112.4-003"; transcript_id "U52112.4-003"; exon_number 4;
ENm006.contig1	ExonAligner	CDS	8435	8514	.	-	1	gene_id "U52112.4-003"; transcript_id "U52112.4-003"; exon_number 5;
ENm006.contig1	ExonAligner	CDS	8539	8623	.	-	0	gene_id "U52112.4-003"; transcript_id "U52112.4-003"; exon_number 13;
ENm006.contig1	ExonAligner	CDS	8754	8939	.	-	0	gene_id "U52112.4-003"; transcript_id "U52112.4-003"; exon_number 14;
ENm006.contig1	ExonAligner	CDS	9013	9114	.	-	0	gene_id "U52112.4-003"; transcript_id "U52112.4-003"; exon_number 15;
ENm006.contig1	ExonAligner	CDS	9174	9395	.	-	0	gene_id "U52112.4-003"; transcript_id "U52112.4-003"; exon_number 16;
ENm006.contig1	ExonAligner	CDS	9467	9595	.	-	0	gene_id "U52112.4-003"; transcript_id "U52112.4-003"; exon_number 17;
ENm006.contig1	ExonAligner	CDS	9924	10097	.	-	0	gene_id "U52112.4-003"; transcript_id "U52112.4-003"; exon_number 18;
ENm006.contig1	ExonAligner	CDS	10192	10254	.	-	0	gene_id "U52112.4-003"; transcript_id "U52112.4-003"; exon_number 19;
ENm006.contig1	ExonAligner	CDS	10415	10578	.	-	1	gene_id "U52112.4-003"; transcript_id "U52112.4-003"; exon_number 20;
ENm006.contig1	ExonAligner	CDS	3576	3809	.	-	0	gene_id "U52112.4-011"; transcript_id "U52112.4-011"; exon_number 1;
ENm006.contig1	ExonAligner	CDS	4417	4506	.	-	1	gene_id "U52112.4-011"; transcript_id "U52112.4-011"; exon_number 3;
ENm006.contig1	ExonAligner	CDS	4640	4811	.	-	2	gene_id "U52112.4-011"; transcript_id "U52112.4-011"; exon_number 4;
ENm006.contig1	ExonAligner	CDS	8435	8514	.	-	1	gene_id "U52112.4-011"; transcript_id "U52112.4-011"; exon_number 5;
ENm006.contig1	ExonAligner	CDS	8539	8623	.	-	0	gene_id "U52112.4-011"; transcript_id "U52112.4-011"; exon_number 13;
ENm006.contig1	ExonAligner	CDS	8754	8939	.	-	0	gene_id "U52112.4-011"; transcript_id "U52112.4-011"; exon_number 14;
ENm006.contig1	ExonAligner	CDS	9013	9114	.	-	0	gene_id "U52112.4-011"; transcript_id "U52112.4-011"; exon_number 15;
ENm006.contig1	ExonAligner	CDS	9174	9395	.	-	0	gene_id "U52112.4-011"; transcript_id "U52112.4-011"; exon_number 16;
ENm006.contig1	ExonAligner	CDS	9467	9595	.	-	0	gene_id "U52112.4-011"; transcript_id "U52112.4-011"; exon_number 17;
ENm006.contig1	ExonAligner	CDS	9924	10097	.	-	0	gene_id "U52112.4-011"; transcript_id "U52112.4-011"; exon_number 18;
ENm006.contig1	ExonAligner	CDS	10415	10578	.	-	1	gene_id "U52112.4-011"; transcript_id "U52112.4-011"; exon_number 19;
ENm006.contig1	ExonAligner	CDS	4639	4811	.	-	0	gene_id "U52112.4-010"; transcript_id "U52112.4-010"; exon_number 1;
ENm006.contig1	ExonAligner	CDS	8435	8514	.	-	2	gene_id "U52112.4-010"; transcript_id "U52112.4-010"; exon_number 2;
ENm006.contig1	ExonAligner	CDS	9205	9293	.	-	0	gene_id "U52112.4-010"; transcript_id "U52112.4-010"; exon_number 4;
ENm006.contig19	ExonAligner	CDS	166	253	.	-	0	gene_id "U52112.5-001"; transcript_id "U52112.5-001"; exon_number 2;
ENm006.contig19	ExonAligner	CDS	346	477	.	-	0	gene_id "U52112.5-001"; transcript_id "U52112.5-001"; exon_number 3;
ENm006.contig19	ExonAligner	CDS	604	779	.	-	2	gene_id "U52112.5-001"; transcript_id "U52112.5-001"; exon_number 4;
ENm006.contig19	ExonAligner	CDS	877	958	.	-	0	gene_id "U52112.5-001"; transcript_id "U52112.5-001"; exon_number 5;
ENm006.contig19	ExonAligner	CDS	1026	1253	.	-	0	gene_id "U52112.5-001"; transcript_id "U52112.5-001"; exon_number 6;
ENm006.contig19	ExonAligner	CDS	1358	1536	.	-	2	gene_id "U52112.5-001"; transcript_id "U52112.5-001"; exon_number 7;
ENm006.contig19	ExonAligner	CDS	2436	2511	.	-	0	gene_id "U52112.5-001"; transcript_id "U52112.5-001"; exon_number 8;
ENm006.contig19	ExonAligner	CDS	2579	2654	.	-	1	gene_id "U52112.5-001"; transcript_id "U52112.5-001"; exon_number 9;
ENm006.contig19	ExonAligner	CDS	2715	2818	.	-	0	gene_id "U52112.5-001"; transcript_id "U52112.5-001"; exon_number 10;
ENm006.contig19	ExonAligner	CDS	166	253	.	-	0	gene_id "U52112.5-004"; transcript_id "U52112.5-004"; exon_number 2;
ENm006.contig19	ExonAligner	CDS	346	477	.	-	0	gene_id "U52112.5-004"; transcript_id "U52112.5-004"; exon_number 3;
ENm006.contig19	ExonAligner	CDS	604	779	.	-	2	gene_id "U52112.5-004"; transcript_id "U52112.5-004"; exon_number 4;
ENm006.contig19	ExonAligner	CDS	877	958	.	-	0	gene_id "U52112.5-004"; transcript_id "U52112.5-004"; exon_number 5;
ENm006.contig19	ExonAligner	CDS	1026	1253	.	-	0	gene_id "U52112.5-004"; transcript_id "U52112.5-004"; exon_number 6;
ENm006.contig19	ExonAligner	CDS	1358	1536	.	-	2	gene_id "U52112.5-004"; transcript_id "U52112.5-004"; exon_number 7;
ENm006.contig19	ExonAligner	CDS	2436	2511	.	-	0	gene_id "U52112.5-004"; transcript_id "U52112.5-004"; exon_number 8;
ENm006.contig19	ExonAligner	CDS	2621	2654	.	-	1	gene_id "U52112.5-004"; transcript_id "U52112.5-004"; exon_number 9;
ENm006.contig19	ExonAligner	CDS	2715	2818	.	-	0	gene_id "U52112.5-004"; transcript_id "U52112.5-004"; exon_number 10;
ENm006.contig19	ExonAligner	CDS	166	253	.	-	0	gene_id "U52112.5-003"; transcript_id "U52112.5-003"; exon_number 2;
ENm006.contig19	ExonAligner	CDS	346	459	.	-	0	gene_id "U52112.5-003"; transcript_id "U52112.5-003"; exon_number 4;
ENm006.contig13	ExonAligner	CDS	1782	1821	.	-	1	gene_id "U52112.6-001"; transcript_id "U52112.6-001"; exon_number 1;
ENm006.contig13	ExonAligner	CDS	1890	1953	.	-	2	gene_id "U52112.6-001"; transcript_id "U52112.6-001"; exon_number 2;
ENm006.contig13	ExonAligner	CDS	2027	2324	.	-	0	gene_id "U52112.6-001"; transcript_id "U52112.6-001"; exon_number 3;
ENm006.contig13	ExonAligner	CDS	2391	2576	.	-	0	gene_id "U52112.6-001"; transcript_id "U52112.6-001"; exon_number 4;
ENm006.contig13	ExonAligner	CDS	2660	2794	.	-	0	gene_id "U52112.6-001"; transcript_id "U52112.6-001"; exon_number 5;
ENm006.contig13	ExonAligner	CDS	2867	2970	.	-	2	gene_id "U52112.6-001"; transcript_id "U52112.6-001"; exon_number 6;
ENm006.contig13	ExonAligner	CDS	3058	3373	.	-	2	gene_id "U52112.6-001"; transcript_id "U52112.6-001"; exon_number 7;
ENm006.contig13	ExonAligner	CDS	3422	3849	.	-	0	gene_id "U52112.6-001"; transcript_id "U52112.6-001"; exon_number 8;
ENm006.contig13	ExonAligner	CDS	3947	4116	.	-	2	gene_id "U52112.6-001"; transcript_id "U52112.6-001"; exon_number 9;
ENm006.contig13	ExonAligner	CDS	5029	5249	.	-	2	gene_id "U52112.6-001"; transcript_id "U52112.6-001"; exon_number 11;
ENm006.contig13	ExonAligner	CDS	5356	5502	.	-	0	gene_id "U52112.6-001"; transcript_id "U52112.6-001"; exon_number 12;
ENm006.contig13	ExonAligner	CDS	5591	5727	.	-	2	gene_id "U52112.6-001"; transcript_id "U52112.6-001"; exon_number 13;
ENm006.contig13	ExonAligner	CDS	5807	6017	.	-	0	gene_id "U52112.6-001"; transcript_id "U52112.6-001"; exon_number 14;
ENm006.contig13	ExonAligner	CDS	6126	6224	.	-	0	gene_id "U52112.6-001"; transcript_id "U52112.6-001"; exon_number 15;
ENm006.contig13	ExonAligner	CDS	6312	6533	.	-	0	gene_id "U52112.6-001"; transcript_id "U52112.6-001"; exon_number 16;
ENm006.contig13	ExonAligner	CDS	6624	6806	.	-	0	gene_id "U52112.6-001"; transcript_id "U52112.6-001"; exon_number 17;
ENm006.contig13	ExonAligner	CDS	6905	7053	.	-	2	gene_id "U52112.6-001"; transcript_id "U52112.6-001"; exon_number 18;
ENm006.contig13	ExonAligner	CDS	7074	7424	.	-	2	gene_id "U52112.6-001"; transcript_id "U52112.6-001"; exon_number 19;
ENm006.contig13	ExonAligner	CDS	7500	7679	.	-	2	gene_id "U52112.6-001"; transcript_id "U52112.6-001"; exon_number 20;
ENm006.contig13	ExonAligner	CDS	7761	7867	.	-	1	gene_id "U52112.6-001"; transcript_id "U52112.6-001"; exon_number 21;
ENm006.contig13	ExonAligner	CDS	7983	8067	.	-	2	gene_id "U52112.6-001"; transcript_id "U52112.6-001"; exon_number 22;
ENm006.contig13	ExonAligner	CDS	8174	8382	.	-	1	gene_id "U52112.6-001"; transcript_id "U52112.6-001"; exon_number 23;
ENm006.contig13	ExonAligner	CDS	8473	8633	.	-	0	gene_id "U52112.6-001"; transcript_id "U52112.6-001"; exon_number 24;
ENm006.contig13	ExonAligner	CDS	8828	8872	.	-	0	gene_id "U52112.6-001"; transcript_id "U52112.6-001"; exon_number 25;
ENm006.contig13	ExonAligner	CDS	1782	1821	.	-	1	gene_id "U52112.6-003"; transcript_id "U52112.6-003"; exon_number 1;
ENm006.contig13	ExonAligner	CDS	1890	1953	.	-	2	gene_id "U52112.6-003"; transcript_id "U52112.6-003"; exon_number 2;
ENm006.contig13	ExonAligner	CDS	2027	2324	.	-	0	gene_id "U52112.6-003"; transcript_id "U52112.6-003"; exon_number 3;
ENm006.contig13	ExonAligner	CDS	2391	2576	.	-	0	gene_id "U52112.6-003"; transcript_id "U52112.6-003"; exon_number 4;
ENm006.contig13	ExonAligner	CDS	2660	2794	.	-	0	gene_id "U52112.6-003"; transcript_id "U52112.6-003"; exon_number 5;
ENm006.contig13	ExonAligner	CDS	2867	2970	.	-	2	gene_id "U52112.6-003"; transcript_id "U52112.6-003"; exon_number 6;
ENm006.contig13	ExonAligner	CDS	3058	3373	.	-	2	gene_id "U52112.6-003"; transcript_id "U52112.6-003"; exon_number 7;
ENm006.contig13	ExonAligner	CDS	3947	4116	.	-	2	gene_id "U52112.6-003"; transcript_id "U52112.6-003"; exon_number 9;
ENm006.contig13	ExonAligner	CDS	5029	5249	.	-	2	gene_id "U52112.6-003"; transcript_id "U52112.6-003"; exon_number 11;
ENm006.contig13	ExonAligner	CDS	5356	5502	.	-	0	gene_id "U52112.6-003"; transcript_id "U52112.6-003"; exon_number 12;
ENm006.contig13	ExonAligner	CDS	5591	5727	.	-	2	gene_id "U52112.6-003"; transcript_id "U52112.6-003"; exon_number 13;
ENm006.contig13	ExonAligner	CDS	5807	6017	.	-	0	gene_id "U52112.6-003"; transcript_id "U52112.6-003"; exon_number 14;
ENm006.contig13	ExonAligner	CDS	6126	6224	.	-	0	gene_id "U52112.6-003"; transcript_id "U52112.6-003"; exon_number 15;
ENm006.contig13	ExonAligner	CDS	6312	6533	.	-	0	gene_id "U52112.6-003"; transcript_id "U52112.6-003"; exon_number 16;
ENm006.contig13	ExonAligner	CDS	6624	6806	.	-	0	gene_id "U52112.6-003"; transcript_id "U52112.6-003"; exon_number 17;
ENm006.contig13	ExonAligner	CDS	6905	7053	.	-	2	gene_id "U52112.6-003"; transcript_id "U52112.6-003"; exon_number 18;
ENm006.contig13	ExonAligner	CDS	7074	7424	.	-	2	gene_id "U52112.6-003"; transcript_id "U52112.6-003"; exon_number 19;
ENm006.contig13	ExonAligner	CDS	7500	7679	.	-	2	gene_id "U52112.6-003"; transcript_id "U52112.6-003"; exon_number 20;
ENm006.contig13	ExonAligner	CDS	7761	7867	.	-	1	gene_id "U52112.6-003"; transcript_id "U52112.6-003"; exon_number 21;
ENm006.contig13	ExonAligner	CDS	7983	8067	.	-	2	gene_id "U52112.6-003"; transcript_id "U52112.6-003"; exon_number 22;
ENm006.contig13	ExonAligner	CDS	8174	8382	.	-	1	gene_id "U52112.6-003"; transcript_id "U52112.6-003"; exon_number 23;
ENm006.contig13	ExonAligner	CDS	8473	8633	.	-	0	gene_id "U52112.6-003"; transcript_id "U52112.6-003"; exon_number 24;
ENm006.contig13	ExonAligner	CDS	8828	8872	.	-	0	gene_id "U52112.6-003"; transcript_id "U52112.6-003"; exon_number 25;
ENm006.contig13	ExonAligner	CDS	7272	7424	.	-	2	gene_id "U52112.6-002"; transcript_id "U52112.6-002"; exon_number 1;
ENm006.contig13	ExonAligner	CDS	7500	7679	.	-	2	gene_id "U52112.6-002"; transcript_id "U52112.6-002"; exon_number 2;
ENm006.contig2	ExonAligner	CDS	22642	22788	.	+	2	gene_id "U52112.3-012"; transcript_id "U52112.3-012"; exon_number 2;
ENm006.contig2	ExonAligner	CDS	21475	21691	.	+	0	gene_id "U52112.3-012"; transcript_id "U52112.3-012"; exon_number 4;
ENm006.contig2	ExonAligner	CDS	21327	21395	.	+	0	gene_id "U52112.3-012"; transcript_id "U52112.3-012"; exon_number 5;
ENm006.contig2	ExonAligner	CDS	20540	20745	.	+	1	gene_id "U52112.3-012"; transcript_id "U52112.3-012"; exon_number 6;
ENm006.contig2	ExonAligner	CDS	20322	20443	.	+	0	gene_id "U52112.3-012"; transcript_id "U52112.3-012"; exon_number 7;
ENm006.contig2	ExonAligner	CDS	20068	20179	.	+	1	gene_id "U52112.3-012"; transcript_id "U52112.3-012"; exon_number 8;
ENm006.contig2	ExonAligner	CDS	19840	19904	.	+	0	gene_id "U52112.3-012"; transcript_id "U52112.3-012"; exon_number 9;
ENm006.contig2	ExonAligner	CDS	19577	19750	.	+	0	gene_id "U52112.3-012"; transcript_id "U52112.3-012"; exon_number 10;
ENm006.contig2	ExonAligner	CDS	18629	18729	.	+	2	gene_id "U52112.3-012"; transcript_id "U52112.3-012"; exon_number 11;
ENm006.contig2	ExonAligner	CDS	18419	18586	.	+	2	gene_id "U52112.3-012"; transcript_id "U52112.3-012"; exon_number 13;
ENm006.contig2	ExonAligner	CDS	22642	22788	.	+	2	gene_id "U52112.3-001"; transcript_id "U52112.3-001"; exon_number 2;
ENm006.contig2	ExonAligner	CDS	21327	21395	.	+	0	gene_id "U52112.3-001"; transcript_id "U52112.3-001"; exon_number 4;
ENm006.contig2	ExonAligner	CDS	20540	20745	.	+	1	gene_id "U52112.3-001"; transcript_id "U52112.3-001"; exon_number 5;
ENm006.contig2	ExonAligner	CDS	20322	20443	.	+	0	gene_id "U52112.3-001"; transcript_id "U52112.3-001"; exon_number 6;
ENm006.contig2	ExonAligner	CDS	20068	20179	.	+	1	gene_id "U52112.3-001"; transcript_id "U52112.3-001"; exon_number 7;
ENm006.contig2	ExonAligner	CDS	19840	19904	.	+	0	gene_id "U52112.3-001"; transcript_id "U52112.3-001"; exon_number 8;
ENm006.contig2	ExonAligner	CDS	19577	19750	.	+	0	gene_id "U52112.3-001"; transcript_id "U52112.3-001"; exon_number 9;
ENm006.contig2	ExonAligner	CDS	18629	18729	.	+	2	gene_id "U52112.3-001"; transcript_id "U52112.3-001"; exon_number 10;
ENm006.contig2	ExonAligner	CDS	18419	18586	.	+	2	gene_id "U52112.3-001"; transcript_id "U52112.3-001"; exon_number 12;
ENm006.contig2	ExonAligner	CDS	22642	22788	.	+	2	gene_id "U52112.3-002"; transcript_id "U52112.3-002"; exon_number 2;
ENm006.contig2	ExonAligner	CDS	21475	21691	.	+	0	gene_id "U52112.3-002"; transcript_id "U52112.3-002"; exon_number 4;
ENm006.contig2	ExonAligner	CDS	21327	21395	.	+	0	gene_id "U52112.3-002"; transcript_id "U52112.3-002"; exon_number 5;
ENm006.contig2	ExonAligner	CDS	20540	20745	.	+	1	gene_id "U52112.3-002"; transcript_id "U52112.3-002"; exon_number 6;
ENm006.contig2	ExonAligner	CDS	20322	20443	.	+	0	gene_id "U52112.3-002"; transcript_id "U52112.3-002"; exon_number 7;
ENm006.contig2	ExonAligner	CDS	20068	20179	.	+	1	gene_id "U52112.3-002"; transcript_id "U52112.3-002"; exon_number 8;
ENm006.contig2	ExonAligner	CDS	19840	19904	.	+	0	gene_id "U52112.3-002"; transcript_id "U52112.3-002"; exon_number 9;
ENm006.contig2	ExonAligner	CDS	19577	19750	.	+	0	gene_id "U52112.3-002"; transcript_id "U52112.3-002"; exon_number 10;
ENm006.contig2	ExonAligner	CDS	18629	18729	.	+	2	gene_id "U52112.3-002"; transcript_id "U52112.3-002"; exon_number 11;
ENm006.contig2	ExonAligner	CDS	18419	18586	.	+	2	gene_id "U52112.3-002"; transcript_id "U52112.3-002"; exon_number 13;
ENm006.contig2	ExonAligner	CDS	21475	21691	.	+	0	gene_id "U52112.3-005"; transcript_id "U52112.3-005"; exon_number 2;
ENm006.contig2	ExonAligner	CDS	20540	20745	.	+	1	gene_id "U52112.3-005"; transcript_id "U52112.3-005"; exon_number 3;
ENm006.contig2	ExonAligner	CDS	20322	20443	.	+	0	gene_id "U52112.3-005"; transcript_id "U52112.3-005"; exon_number 4;
ENm006.contig2	ExonAligner	CDS	20068	20179	.	+	1	gene_id "U52112.3-005"; transcript_id "U52112.3-005"; exon_number 5;
ENm006.contig2	ExonAligner	CDS	19840	19904	.	+	0	gene_id "U52112.3-005"; transcript_id "U52112.3-005"; exon_number 6;
ENm006.contig2	ExonAligner	CDS	2395	2739	.	-	1	gene_id "AF030876.1-001"; transcript_id "AF030876.1-001"; exon_number 2;
ENm006.contig2	ExonAligner	CDS	2395	2739	.	-	1	gene_id "AF030876.1-002"; transcript_id "AF030876.1-002"; exon_number 2;
ENm006.contig7	ExonAligner	CDS	7	124	.	+	1	gene_id "LL0XNC01-14B7.1-002"; transcript_id "LL0XNC01-14B7.1-002"; exon_number 2;
ENm006.contig7	ExonAligner	CDS	427	524	.	+	0	gene_id "LL0XNC01-14B7.1-002"; transcript_id "LL0XNC01-14B7.1-002"; exon_number 3;
ENm006.contig7	ExonAligner	CDS	1968	2153	.	+	1	gene_id "LL0XNC01-14B7.1-002"; transcript_id "LL0XNC01-14B7.1-002"; exon_number 4;
ENm006.contig7	ExonAligner	CDS	2635	2747	.	+	1	gene_id "LL0XNC01-14B7.1-002"; transcript_id "LL0XNC01-14B7.1-002"; exon_number 5;
ENm006.contig7	ExonAligner	CDS	3160	3350	.	+	2	gene_id "LL0XNC01-14B7.1-002"; transcript_id "LL0XNC01-14B7.1-002"; exon_number 6;
ENm006.contig7	ExonAligner	CDS	3435	3599	.	+	0	gene_id "LL0XNC01-14B7.1-002"; transcript_id "LL0XNC01-14B7.1-002"; exon_number 7;
ENm006.contig7	ExonAligner	CDS	3686	3836	.	+	0	gene_id "LL0XNC01-14B7.1-002"; transcript_id "LL0XNC01-14B7.1-002"; exon_number 8;
ENm006.contig7	ExonAligner	CDS	4276	4400	.	+	2	gene_id "LL0XNC01-14B7.1-002"; transcript_id "LL0XNC01-14B7.1-002"; exon_number 9;
ENm006.contig7	ExonAligner	CDS	4492	4569	.	+	0	gene_id "LL0XNC01-14B7.1-002"; transcript_id "LL0XNC01-14B7.1-002"; exon_number 10;
ENm006.contig7	ExonAligner	CDS	4664	4754	.	+	0	gene_id "LL0XNC01-14B7.1-002"; transcript_id "LL0XNC01-14B7.1-002"; exon_number 11;
ENm006.contig7	ExonAligner	CDS	4833	4955	.	+	2	gene_id "LL0XNC01-14B7.1-002"; transcript_id "LL0XNC01-14B7.1-002"; exon_number 12;
ENm006.contig7	ExonAligner	CDS	41	124	.	+	0	gene_id "LL0XNC01-14B7.1-001"; transcript_id "LL0XNC01-14B7.1-001"; exon_number 1;
ENm006.contig7	ExonAligner	CDS	427	524	.	+	0	gene_id "LL0XNC01-14B7.1-001"; transcript_id "LL0XNC01-14B7.1-001"; exon_number 2;
ENm006.contig7	ExonAligner	CDS	1968	2153	.	+	1	gene_id "LL0XNC01-14B7.1-001"; transcript_id "LL0XNC01-14B7.1-001"; exon_number 3;
ENm006.contig7	ExonAligner	CDS	2635	2747	.	+	1	gene_id "LL0XNC01-14B7.1-001"; transcript_id "LL0XNC01-14B7.1-001"; exon_number 4;
ENm006.contig7	ExonAligner	CDS	3160	3350	.	+	2	gene_id "LL0XNC01-14B7.1-001"; transcript_id "LL0XNC01-14B7.1-001"; exon_number 5;
ENm006.contig7	ExonAligner	CDS	3435	3599	.	+	0	gene_id "LL0XNC01-14B7.1-001"; transcript_id "LL0XNC01-14B7.1-001"; exon_number 6;
ENm006.contig7	ExonAligner	CDS	3686	3836	.	+	0	gene_id "LL0XNC01-14B7.1-001"; transcript_id "LL0XNC01-14B7.1-001"; exon_number 7;
ENm006.contig7	ExonAligner	CDS	4276	4400	.	+	2	gene_id "LL0XNC01-14B7.1-001"; transcript_id "LL0XNC01-14B7.1-001"; exon_number 8;
ENm006.contig7	ExonAligner	CDS	4492	4569	.	+	0	gene_id "LL0XNC01-14B7.1-001"; transcript_id "LL0XNC01-14B7.1-001"; exon_number 9;
ENm006.contig7	ExonAligner	CDS	4664	4754	.	+	0	gene_id "LL0XNC01-14B7.1-001"; transcript_id "LL0XNC01-14B7.1-001"; exon_number 10;
ENm006.contig7	ExonAligner	CDS	4833	4955	.	+	2	gene_id "LL0XNC01-14B7.1-001"; transcript_id "LL0XNC01-14B7.1-001"; exon_number 11;
ENm006.contig7	ExonAligner	CDS	4664	4754	.	+	0	gene_id "LL0XNC01-14B7.1-003"; transcript_id "LL0XNC01-14B7.1-003"; exon_number 2;
ENm006.contig7	ExonAligner	CDS	4833	4955	.	+	2	gene_id "LL0XNC01-14B7.1-003"; transcript_id "LL0XNC01-14B7.1-003"; exon_number 3;
ENm006.contig21	ExonAligner	CDS	65	249	.	-	2	gene_id "XX-FW83128A1.1-001"; transcript_id "XX-FW83128A1.1-001"; exon_number 1;
ENm006.contig21	ExonAligner	CDS	748	945	.	-	2	gene_id "XX-FW83128A1.1-001"; transcript_id "XX-FW83128A1.1-001"; exon_number 2;
ENm006.contig21	ExonAligner	CDS	1011	1229	.	-	2	gene_id "XX-FW83128A1.1-001"; transcript_id "XX-FW83128A1.1-001"; exon_number 3;
ENm006.contig21	ExonAligner	CDS	1295	1471	.	-	2	gene_id "XX-FW83128A1.1-001"; transcript_id "XX-FW83128A1.1-001"; exon_number 4;
ENm006.contig21	ExonAligner	CDS	1574	1706	.	-	0	gene_id "XX-FW83128A1.1-001"; transcript_id "XX-FW83128A1.1-001"; exon_number 5;
ENm006.contig21	ExonAligner	CDS	2319	2434	.	-	2	gene_id "XX-FW83128A1.1-001"; transcript_id "XX-FW83128A1.1-001"; exon_number 6;
ENm006.contig21	ExonAligner	CDS	2629	2766	.	-	2	gene_id "XX-FW83128A1.1-001"; transcript_id "XX-FW83128A1.1-001"; exon_number 7;
ENm006.contig21	ExonAligner	CDS	2843	3109	.	-	2	gene_id "XX-FW83128A1.1-001"; transcript_id "XX-FW83128A1.1-001"; exon_number 8;
ENm006.contig21	ExonAligner	CDS	3643	3765	.	-	2	gene_id "XX-FW83128A1.1-001"; transcript_id "XX-FW83128A1.1-001"; exon_number 9;
ENm006.contig21	ExonAligner	CDS	3869	4021	.	-	2	gene_id "XX-FW83128A1.1-001"; transcript_id "XX-FW83128A1.1-001"; exon_number 10;
ENm006.contig21	ExonAligner	CDS	4096	4293	.	-	2	gene_id "XX-FW83128A1.1-001"; transcript_id "XX-FW83128A1.1-001"; exon_number 11;
ENm006.contig21	ExonAligner	CDS	4375	4530	.	-	2	gene_id "XX-FW83128A1.1-001"; transcript_id "XX-FW83128A1.1-001"; exon_number 12;
ENm006.contig21	ExonAligner	CDS	4688	4855	.	-	2	gene_id "XX-FW83128A1.1-001"; transcript_id "XX-FW83128A1.1-001"; exon_number 13;
ENm006.contig21	ExonAligner	CDS	4935	5057	.	-	2	gene_id "XX-FW83128A1.1-001"; transcript_id "XX-FW83128A1.1-001"; exon_number 14;
ENm006.contig21	ExonAligner	CDS	5154	5288	.	-	2	gene_id "XX-FW83128A1.1-001"; transcript_id "XX-FW83128A1.1-001"; exon_number 15;
ENm006.contig21	ExonAligner	CDS	5399	5492	.	-	0	gene_id "XX-FW83128A1.1-001"; transcript_id "XX-FW83128A1.1-001"; exon_number 16;
ENm006.contig21	ExonAligner	CDS	6195	6278	.	-	0	gene_id "XX-FW83128A1.1-001"; transcript_id "XX-FW83128A1.1-001"; exon_number 17;
ENm006.contig21	ExonAligner	CDS	6419	6666	.	-	2	gene_id "XX-FW83128A1.1-001"; transcript_id "XX-FW83128A1.1-001"; exon_number 18;
ENm006.contig21	ExonAligner	CDS	7449	7638	.	-	0	gene_id "XX-FW83128A1.1-001"; transcript_id "XX-FW83128A1.1-001"; exon_number 19;
ENm006.contig21	ExonAligner	CDS	7739	7895	.	-	1	gene_id "XX-FW83128A1.1-001"; transcript_id "XX-FW83128A1.1-001"; exon_number 20;
ENm006.contig21	ExonAligner	CDS	7971	8094	.	-	2	gene_id "XX-FW83128A1.1-001"; transcript_id "XX-FW83128A1.1-001"; exon_number 21;
ENm006.contig21	ExonAligner	CDS	8167	8334	.	-	2	gene_id "XX-FW83128A1.1-001"; transcript_id "XX-FW83128A1.1-001"; exon_number 22;
ENm006.contig21	ExonAligner	CDS	8417	8571	.	-	1	gene_id "XX-FW83128A1.1-001"; transcript_id "XX-FW83128A1.1-001"; exon_number 23;
ENm006.contig21	ExonAligner	CDS	8650	8806	.	-	2	gene_id "XX-FW83128A1.1-001"; transcript_id "XX-FW83128A1.1-001"; exon_number 24;
ENm006.contig21	ExonAligner	CDS	8887	9054	.	-	2	gene_id "XX-FW83128A1.1-001"; transcript_id "XX-FW83128A1.1-001"; exon_number 25;
ENm006.contig21	ExonAligner	CDS	9706	9959	.	-	2	gene_id "XX-FW83128A1.1-001"; transcript_id "XX-FW83128A1.1-001"; exon_number 27;
ENm006.contig21	ExonAligner	CDS	10226	10343	.	-	0	gene_id "XX-FW83128A1.1-001"; transcript_id "XX-FW83128A1.1-001"; exon_number 28;
ENm006.contig21	ExonAligner	CDS	10494	10663	.	-	2	gene_id "XX-FW83128A1.1-001"; transcript_id "XX-FW83128A1.1-001"; exon_number 29;
ENm006.contig21	ExonAligner	CDS	10736	10826	.	-	0	gene_id "XX-FW83128A1.1-001"; transcript_id "XX-FW83128A1.1-001"; exon_number 30;
ENm006.contig21	ExonAligner	CDS	10898	11058	.	-	2	gene_id "XX-FW83128A1.1-001"; transcript_id "XX-FW83128A1.1-001"; exon_number 31;
ENm006.contig21	ExonAligner	CDS	11353	11476	.	-	0	gene_id "XX-FW83128A1.1-001"; transcript_id "XX-FW83128A1.1-001"; exon_number 32;
ENm006.contig21	ExonAligner	CDS	11548	11691	.	-	0	gene_id "XX-FW83128A1.1-001"; transcript_id "XX-FW83128A1.1-001"; exon_number 33;
ENm006.contig21	ExonAligner	CDS	11762	11875	.	-	0	gene_id "XX-FW83128A1.1-001"; transcript_id "XX-FW83128A1.1-001"; exon_number 34;
ENm006.contig21	ExonAligner	CDS	11949	12145	.	-	2	gene_id "XX-FW83128A1.1-001"; transcript_id "XX-FW83128A1.1-001"; exon_number 35;
ENm006.contig21	ExonAligner	CDS	12227	12363	.	-	1	gene_id "XX-FW83128A1.1-001"; transcript_id "XX-FW83128A1.1-001"; exon_number 36;
ENm006.contig21	ExonAligner	CDS	12440	12557	.	-	2	gene_id "XX-FW83128A1.1-001"; transcript_id "XX-FW83128A1.1-001"; exon_number 37;
ENm006.contig21	ExonAligner	CDS	12664	12795	.	-	2	gene_id "XX-FW83128A1.1-001"; transcript_id "XX-FW83128A1.1-001"; exon_number 38;
ENm006.contig21	ExonAligner	CDS	13280	13480	.	-	2	gene_id "XX-FW83128A1.1-001"; transcript_id "XX-FW83128A1.1-001"; exon_number 39;
ENm006.contig21	ExonAligner	CDS	13551	13713	.	-	0	gene_id "XX-FW83128A1.1-001"; transcript_id "XX-FW83128A1.1-001"; exon_number 40;
ENm006.contig21	ExonAligner	CDS	14004	14081	.	-	0	gene_id "XX-FW83128A1.1-001"; transcript_id "XX-FW83128A1.1-001"; exon_number 41;
ENm006.contig21	ExonAligner	CDS	14152	14270	.	-	2	gene_id "XX-FW83128A1.1-001"; transcript_id "XX-FW83128A1.1-001"; exon_number 42;
ENm006.contig21	ExonAligner	CDS	14372	14519	.	-	0	gene_id "XX-FW83128A1.1-001"; transcript_id "XX-FW83128A1.1-001"; exon_number 43;
ENm006.contig21	ExonAligner	CDS	14715	14812	.	-	2	gene_id "XX-FW83128A1.1-001"; transcript_id "XX-FW83128A1.1-001"; exon_number 44;
ENm006.contig21	ExonAligner	CDS	15028	15279	.	-	2	gene_id "XX-FW83128A1.1-001"; transcript_id "XX-FW83128A1.1-001"; exon_number 45;
ENm006.contig21	ExonAligner	CDS	19145	19438	.	-	0	gene_id "XX-FW83128A1.1-001"; transcript_id "XX-FW83128A1.1-001"; exon_number 46;
ENm006.contig21	ExonAligner	CDS	65	249	.	-	2	gene_id "XX-FW83128A1.1-002"; transcript_id "XX-FW83128A1.1-002"; exon_number 1;
ENm006.contig21	ExonAligner	CDS	748	945	.	-	2	gene_id "XX-FW83128A1.1-002"; transcript_id "XX-FW83128A1.1-002"; exon_number 2;
ENm006.contig21	ExonAligner	CDS	1011	1229	.	-	2	gene_id "XX-FW83128A1.1-002"; transcript_id "XX-FW83128A1.1-002"; exon_number 3;
ENm006.contig21	ExonAligner	CDS	1295	1471	.	-	2	gene_id "XX-FW83128A1.1-002"; transcript_id "XX-FW83128A1.1-002"; exon_number 4;
ENm006.contig21	ExonAligner	CDS	1574	1706	.	-	0	gene_id "XX-FW83128A1.1-002"; transcript_id "XX-FW83128A1.1-002"; exon_number 5;
ENm006.contig21	ExonAligner	CDS	2319	2434	.	-	2	gene_id "XX-FW83128A1.1-002"; transcript_id "XX-FW83128A1.1-002"; exon_number 6;
ENm006.contig21	ExonAligner	CDS	2629	2766	.	-	2	gene_id "XX-FW83128A1.1-002"; transcript_id "XX-FW83128A1.1-002"; exon_number 7;
ENm006.contig21	ExonAligner	CDS	2843	3109	.	-	2	gene_id "XX-FW83128A1.1-002"; transcript_id "XX-FW83128A1.1-002"; exon_number 8;
ENm006.contig21	ExonAligner	CDS	3643	3765	.	-	2	gene_id "XX-FW83128A1.1-002"; transcript_id "XX-FW83128A1.1-002"; exon_number 9;
ENm006.contig21	ExonAligner	CDS	3869	4021	.	-	2	gene_id "XX-FW83128A1.1-002"; transcript_id "XX-FW83128A1.1-002"; exon_number 10;
ENm006.contig21	ExonAligner	CDS	4096	4293	.	-	2	gene_id "XX-FW83128A1.1-002"; transcript_id "XX-FW83128A1.1-002"; exon_number 11;
ENm006.contig21	ExonAligner	CDS	4375	4530	.	-	2	gene_id "XX-FW83128A1.1-002"; transcript_id "XX-FW83128A1.1-002"; exon_number 12;
ENm006.contig21	ExonAligner	CDS	4688	4855	.	-	2	gene_id "XX-FW83128A1.1-002"; transcript_id "XX-FW83128A1.1-002"; exon_number 13;
ENm006.contig21	ExonAligner	CDS	4935	5057	.	-	2	gene_id "XX-FW83128A1.1-002"; transcript_id "XX-FW83128A1.1-002"; exon_number 14;
ENm006.contig21	ExonAligner	CDS	5154	5288	.	-	2	gene_id "XX-FW83128A1.1-002"; transcript_id "XX-FW83128A1.1-002"; exon_number 15;
ENm006.contig21	ExonAligner	CDS	5399	5492	.	-	0	gene_id "XX-FW83128A1.1-002"; transcript_id "XX-FW83128A1.1-002"; exon_number 16;
ENm006.contig21	ExonAligner	CDS	6195	6278	.	-	0	gene_id "XX-FW83128A1.1-002"; transcript_id "XX-FW83128A1.1-002"; exon_number 17;
ENm006.contig21	ExonAligner	CDS	6419	6666	.	-	2	gene_id "XX-FW83128A1.1-002"; transcript_id "XX-FW83128A1.1-002"; exon_number 18;
ENm006.contig21	ExonAligner	CDS	7072	7089	.	-	2	gene_id "XX-FW83128A1.1-002"; transcript_id "XX-FW83128A1.1-002"; exon_number 19;
ENm006.contig21	ExonAligner	CDS	7449	7638	.	-	0	gene_id "XX-FW83128A1.1-002"; transcript_id "XX-FW83128A1.1-002"; exon_number 20;
ENm006.contig21	ExonAligner	CDS	7739	7895	.	-	1	gene_id "XX-FW83128A1.1-002"; transcript_id "XX-FW83128A1.1-002"; exon_number 21;
ENm006.contig21	ExonAligner	CDS	7971	8094	.	-	2	gene_id "XX-FW83128A1.1-002"; transcript_id "XX-FW83128A1.1-002"; exon_number 22;
ENm006.contig21	ExonAligner	CDS	8167	8334	.	-	2	gene_id "XX-FW83128A1.1-002"; transcript_id "XX-FW83128A1.1-002"; exon_number 23;
ENm006.contig21	ExonAligner	CDS	8417	8571	.	-	1	gene_id "XX-FW83128A1.1-002"; transcript_id "XX-FW83128A1.1-002"; exon_number 24;
ENm006.contig21	ExonAligner	CDS	8650	8806	.	-	2	gene_id "XX-FW83128A1.1-002"; transcript_id "XX-FW83128A1.1-002"; exon_number 25;
ENm006.contig21	ExonAligner	CDS	8887	9054	.	-	2	gene_id "XX-FW83128A1.1-002"; transcript_id "XX-FW83128A1.1-002"; exon_number 26;
ENm006.contig21	ExonAligner	CDS	9706	9959	.	-	2	gene_id "XX-FW83128A1.1-002"; transcript_id "XX-FW83128A1.1-002"; exon_number 28;
ENm006.contig21	ExonAligner	CDS	10226	10343	.	-	0	gene_id "XX-FW83128A1.1-002"; transcript_id "XX-FW83128A1.1-002"; exon_number 29;
ENm006.contig21	ExonAligner	CDS	10494	10663	.	-	2	gene_id "XX-FW83128A1.1-002"; transcript_id "XX-FW83128A1.1-002"; exon_number 30;
ENm006.contig21	ExonAligner	CDS	10736	10826	.	-	0	gene_id "XX-FW83128A1.1-002"; transcript_id "XX-FW83128A1.1-002"; exon_number 31;
ENm006.contig21	ExonAligner	CDS	10898	11058	.	-	2	gene_id "XX-FW83128A1.1-002"; transcript_id "XX-FW83128A1.1-002"; exon_number 32;
ENm006.contig21	ExonAligner	CDS	11353	11476	.	-	0	gene_id "XX-FW83128A1.1-002"; transcript_id "XX-FW83128A1.1-002"; exon_number 33;
ENm006.contig21	ExonAligner	CDS	11548	11691	.	-	0	gene_id "XX-FW83128A1.1-002"; transcript_id "XX-FW83128A1.1-002"; exon_number 34;
ENm006.contig21	ExonAligner	CDS	11762	11875	.	-	0	gene_id "XX-FW83128A1.1-002"; transcript_id "XX-FW83128A1.1-002"; exon_number 35;
ENm006.contig21	ExonAligner	CDS	11949	12145	.	-	2	gene_id "XX-FW83128A1.1-002"; transcript_id "XX-FW83128A1.1-002"; exon_number 36;
ENm006.contig21	ExonAligner	CDS	12227	12363	.	-	1	gene_id "XX-FW83128A1.1-002"; transcript_id "XX-FW83128A1.1-002"; exon_number 37;
ENm006.contig21	ExonAligner	CDS	12440	12557	.	-	2	gene_id "XX-FW83128A1.1-002"; transcript_id "XX-FW83128A1.1-002"; exon_number 38;
ENm006.contig21	ExonAligner	CDS	12664	12795	.	-	2	gene_id "XX-FW83128A1.1-002"; transcript_id "XX-FW83128A1.1-002"; exon_number 39;
ENm006.contig21	ExonAligner	CDS	13280	13480	.	-	2	gene_id "XX-FW83128A1.1-002"; transcript_id "XX-FW83128A1.1-002"; exon_number 40;
ENm006.contig21	ExonAligner	CDS	13551	13713	.	-	0	gene_id "XX-FW83128A1.1-002"; transcript_id "XX-FW83128A1.1-002"; exon_number 41;
ENm006.contig21	ExonAligner	CDS	14004	14081	.	-	0	gene_id "XX-FW83128A1.1-002"; transcript_id "XX-FW83128A1.1-002"; exon_number 42;
ENm006.contig21	ExonAligner	CDS	14152	14270	.	-	2	gene_id "XX-FW83128A1.1-002"; transcript_id "XX-FW83128A1.1-002"; exon_number 43;
ENm006.contig21	ExonAligner	CDS	14372	14519	.	-	0	gene_id "XX-FW83128A1.1-002"; transcript_id "XX-FW83128A1.1-002"; exon_number 44;
ENm006.contig21	ExonAligner	CDS	14715	14812	.	-	2	gene_id "XX-FW83128A1.1-002"; transcript_id "XX-FW83128A1.1-002"; exon_number 45;
ENm006.contig21	ExonAligner	CDS	15028	15279	.	-	2	gene_id "XX-FW83128A1.1-002"; transcript_id "XX-FW83128A1.1-002"; exon_number 46;
ENm006.contig21	ExonAligner	CDS	19145	19438	.	-	0	gene_id "XX-FW83128A1.1-002"; transcript_id "XX-FW83128A1.1-002"; exon_number 47;
ENm006.contig21	ExonAligner	CDS	65	249	.	-	2	gene_id "XX-FW83128A1.1-010"; transcript_id "XX-FW83128A1.1-010"; exon_number 1;
ENm006.contig21	ExonAligner	CDS	748	945	.	-	2	gene_id "XX-FW83128A1.1-010"; transcript_id "XX-FW83128A1.1-010"; exon_number 2;
ENm006.contig21	ExonAligner	CDS	1011	1229	.	-	2	gene_id "XX-FW83128A1.1-010"; transcript_id "XX-FW83128A1.1-010"; exon_number 3;
ENm006.contig21	ExonAligner	CDS	1295	1471	.	-	2	gene_id "XX-FW83128A1.1-010"; transcript_id "XX-FW83128A1.1-010"; exon_number 4;
ENm006.contig21	ExonAligner	CDS	1574	1706	.	-	0	gene_id "XX-FW83128A1.1-010"; transcript_id "XX-FW83128A1.1-010"; exon_number 5;
ENm006.contig21	ExonAligner	CDS	2319	2434	.	-	2	gene_id "XX-FW83128A1.1-010"; transcript_id "XX-FW83128A1.1-010"; exon_number 6;
ENm006.contig21	ExonAligner	CDS	2629	2766	.	-	2	gene_id "XX-FW83128A1.1-010"; transcript_id "XX-FW83128A1.1-010"; exon_number 7;
ENm006.contig21	ExonAligner	CDS	2843	3109	.	-	2	gene_id "XX-FW83128A1.1-010"; transcript_id "XX-FW83128A1.1-010"; exon_number 8;
ENm006.contig21	ExonAligner	CDS	3643	3765	.	-	2	gene_id "XX-FW83128A1.1-010"; transcript_id "XX-FW83128A1.1-010"; exon_number 9;
ENm006.contig21	ExonAligner	CDS	3869	4021	.	-	2	gene_id "XX-FW83128A1.1-010"; transcript_id "XX-FW83128A1.1-010"; exon_number 10;
ENm006.contig21	ExonAligner	CDS	4096	4293	.	-	2	gene_id "XX-FW83128A1.1-010"; transcript_id "XX-FW83128A1.1-010"; exon_number 11;
ENm006.contig21	ExonAligner	CDS	4375	4530	.	-	2	gene_id "XX-FW83128A1.1-010"; transcript_id "XX-FW83128A1.1-010"; exon_number 12;
ENm006.contig21	ExonAligner	CDS	4688	4855	.	-	2	gene_id "XX-FW83128A1.1-010"; transcript_id "XX-FW83128A1.1-010"; exon_number 13;
ENm006.contig21	ExonAligner	CDS	4935	5057	.	-	2	gene_id "XX-FW83128A1.1-010"; transcript_id "XX-FW83128A1.1-010"; exon_number 14;
ENm006.contig21	ExonAligner	CDS	5154	5288	.	-	2	gene_id "XX-FW83128A1.1-010"; transcript_id "XX-FW83128A1.1-010"; exon_number 15;
ENm006.contig21	ExonAligner	CDS	5399	5492	.	-	0	gene_id "XX-FW83128A1.1-010"; transcript_id "XX-FW83128A1.1-010"; exon_number 16;
ENm006.contig21	ExonAligner	CDS	6419	6666	.	-	2	gene_id "XX-FW83128A1.1-010"; transcript_id "XX-FW83128A1.1-010"; exon_number 17;
ENm006.contig21	ExonAligner	CDS	7449	7638	.	-	0	gene_id "XX-FW83128A1.1-010"; transcript_id "XX-FW83128A1.1-010"; exon_number 18;
ENm006.contig21	ExonAligner	CDS	7739	7895	.	-	1	gene_id "XX-FW83128A1.1-010"; transcript_id "XX-FW83128A1.1-010"; exon_number 19;
ENm006.contig21	ExonAligner	CDS	7971	8094	.	-	2	gene_id "XX-FW83128A1.1-010"; transcript_id "XX-FW83128A1.1-010"; exon_number 20;
ENm006.contig21	ExonAligner	CDS	8167	8334	.	-	2	gene_id "XX-FW83128A1.1-010"; transcript_id "XX-FW83128A1.1-010"; exon_number 21;
ENm006.contig21	ExonAligner	CDS	8417	8571	.	-	1	gene_id "XX-FW83128A1.1-010"; transcript_id "XX-FW83128A1.1-010"; exon_number 22;
ENm006.contig21	ExonAligner	CDS	8650	8806	.	-	2	gene_id "XX-FW83128A1.1-010"; transcript_id "XX-FW83128A1.1-010"; exon_number 23;
ENm006.contig21	ExonAligner	CDS	8887	9054	.	-	2	gene_id "XX-FW83128A1.1-010"; transcript_id "XX-FW83128A1.1-010"; exon_number 24;
ENm006.contig21	ExonAligner	CDS	9706	9959	.	-	2	gene_id "XX-FW83128A1.1-010"; transcript_id "XX-FW83128A1.1-010"; exon_number 26;
ENm006.contig21	ExonAligner	CDS	10226	10343	.	-	0	gene_id "XX-FW83128A1.1-010"; transcript_id "XX-FW83128A1.1-010"; exon_number 27;
ENm006.contig21	ExonAligner	CDS	10494	10663	.	-	2	gene_id "XX-FW83128A1.1-010"; transcript_id "XX-FW83128A1.1-010"; exon_number 28;
ENm006.contig21	ExonAligner	CDS	10736	10826	.	-	0	gene_id "XX-FW83128A1.1-010"; transcript_id "XX-FW83128A1.1-010"; exon_number 29;
ENm006.contig21	ExonAligner	CDS	10898	11058	.	-	2	gene_id "XX-FW83128A1.1-010"; transcript_id "XX-FW83128A1.1-010"; exon_number 30;
ENm006.contig21	ExonAligner	CDS	11353	11476	.	-	0	gene_id "XX-FW83128A1.1-010"; transcript_id "XX-FW83128A1.1-010"; exon_number 31;
ENm006.contig21	ExonAligner	CDS	11548	11691	.	-	0	gene_id "XX-FW83128A1.1-010"; transcript_id "XX-FW83128A1.1-010"; exon_number 32;
ENm006.contig21	ExonAligner	CDS	11762	11875	.	-	0	gene_id "XX-FW83128A1.1-010"; transcript_id "XX-FW83128A1.1-010"; exon_number 33;
ENm006.contig21	ExonAligner	CDS	11949	12145	.	-	2	gene_id "XX-FW83128A1.1-010"; transcript_id "XX-FW83128A1.1-010"; exon_number 34;
ENm006.contig21	ExonAligner	CDS	12227	12363	.	-	1	gene_id "XX-FW83128A1.1-010"; transcript_id "XX-FW83128A1.1-010"; exon_number 35;
ENm006.contig21	ExonAligner	CDS	12440	12557	.	-	2	gene_id "XX-FW83128A1.1-010"; transcript_id "XX-FW83128A1.1-010"; exon_number 36;
ENm006.contig21	ExonAligner	CDS	12664	12795	.	-	2	gene_id "XX-FW83128A1.1-010"; transcript_id "XX-FW83128A1.1-010"; exon_number 37;
ENm006.contig21	ExonAligner	CDS	13280	13480	.	-	2	gene_id "XX-FW83128A1.1-010"; transcript_id "XX-FW83128A1.1-010"; exon_number 38;
ENm006.contig21	ExonAligner	CDS	13551	13713	.	-	0	gene_id "XX-FW83128A1.1-010"; transcript_id "XX-FW83128A1.1-010"; exon_number 39;
ENm006.contig21	ExonAligner	CDS	14004	14081	.	-	0	gene_id "XX-FW83128A1.1-010"; transcript_id "XX-FW83128A1.1-010"; exon_number 40;
ENm006.contig21	ExonAligner	CDS	14152	14270	.	-	2	gene_id "XX-FW83128A1.1-010"; transcript_id "XX-FW83128A1.1-010"; exon_number 41;
ENm006.contig21	ExonAligner	CDS	14372	14519	.	-	0	gene_id "XX-FW83128A1.1-010"; transcript_id "XX-FW83128A1.1-010"; exon_number 42;
ENm006.contig21	ExonAligner	CDS	14715	14812	.	-	2	gene_id "XX-FW83128A1.1-010"; transcript_id "XX-FW83128A1.1-010"; exon_number 43;
ENm006.contig21	ExonAligner	CDS	15028	15279	.	-	2	gene_id "XX-FW83128A1.1-010"; transcript_id "XX-FW83128A1.1-010"; exon_number 44;
ENm006.contig21	ExonAligner	CDS	19145	19438	.	-	0	gene_id "XX-FW83128A1.1-010"; transcript_id "XX-FW83128A1.1-010"; exon_number 45;
ENm006.contig21	ExonAligner	CDS	2319	2434	.	-	2	gene_id "XX-FW83128A1.1-016"; transcript_id "XX-FW83128A1.1-016"; exon_number 1;
ENm006.contig21	ExonAligner	CDS	2629	2766	.	-	2	gene_id "XX-FW83128A1.1-016"; transcript_id "XX-FW83128A1.1-016"; exon_number 2;
ENm006.contig21	ExonAligner	CDS	2843	3109	.	-	2	gene_id "XX-FW83128A1.1-016"; transcript_id "XX-FW83128A1.1-016"; exon_number 3;
ENm006.contig21	ExonAligner	CDS	3869	4021	.	-	2	gene_id "XX-FW83128A1.1-016"; transcript_id "XX-FW83128A1.1-016"; exon_number 4;
ENm006.contig21	ExonAligner	CDS	4093	4204	.	-	0	gene_id "XX-FW83128A1.1-016"; transcript_id "XX-FW83128A1.1-016"; exon_number 5;
ENm006.contig21	ExonAligner	CDS	4374	4533	.	-	0	gene_id "XX-FW83128A1.1-015"; transcript_id "XX-FW83128A1.1-015"; exon_number 1;
ENm006.contig21	ExonAligner	CDS	4935	5057	.	-	0	gene_id "XX-FW83128A1.1-015"; transcript_id "XX-FW83128A1.1-015"; exon_number 2;
ENm006.contig21	ExonAligner	CDS	5154	5288	.	-	0	gene_id "XX-FW83128A1.1-015"; transcript_id "XX-FW83128A1.1-015"; exon_number 3;
ENm006.contig21	ExonAligner	CDS	5399	5492	.	-	1	gene_id "XX-FW83128A1.1-015"; transcript_id "XX-FW83128A1.1-015"; exon_number 4;
ENm006.contig21	ExonAligner	CDS	6195	6278	.	-	1	gene_id "XX-FW83128A1.1-015"; transcript_id "XX-FW83128A1.1-015"; exon_number 5;
ENm006.contig21	ExonAligner	CDS	6419	6483	.	-	1	gene_id "XX-FW83128A1.1-015"; transcript_id "XX-FW83128A1.1-015"; exon_number 6;
ENm006.contig21	ExonAligner	CDS	9706	9959	.	-	1	gene_id "XX-FW83128A1.1-019"; transcript_id "XX-FW83128A1.1-019"; exon_number 2;
ENm006.contig21	ExonAligner	CDS	10736	10826	.	-	2	gene_id "XX-FW83128A1.1-019"; transcript_id "XX-FW83128A1.1-019"; exon_number 3;
ENm006.contig21	ExonAligner	CDS	10898	10967	.	-	2	gene_id "XX-FW83128A1.1-019"; transcript_id "XX-FW83128A1.1-019"; exon_number 4;
ENm006.contig10	ExonAligner	CDS	4509	4600	.	-	0	gene_id "XX-FW83563B9.3-004"; transcript_id "XX-FW83563B9.3-004"; exon_number 1;
ENm006.contig10	ExonAligner	CDS	4283	4411	.	-	2	gene_id "XX-FW83563B9.3-004"; transcript_id "XX-FW83563B9.3-004"; exon_number 2;
ENm006.contig10	ExonAligner	CDS	4174	4213	.	-	2	gene_id "XX-FW83563B9.3-004"; transcript_id "XX-FW83563B9.3-004"; exon_number 3;
ENm006.contig10	ExonAligner	CDS	3998	4077	.	-	1	gene_id "XX-FW83563B9.3-004"; transcript_id "XX-FW83563B9.3-004"; exon_number 4;
ENm006.contig10	ExonAligner	CDS	3829	3906	.	-	2	gene_id "XX-FW83563B9.3-004"; transcript_id "XX-FW83563B9.3-004"; exon_number 5;
ENm006.contig10	ExonAligner	CDS	3516	3578	.	-	2	gene_id "XX-FW83563B9.3-004"; transcript_id "XX-FW83563B9.3-004"; exon_number 6;
ENm006.contig10	ExonAligner	CDS	3389	3441	.	-	2	gene_id "XX-FW83563B9.3-004"; transcript_id "XX-FW83563B9.3-004"; exon_number 7;
ENm006.contig10	ExonAligner	CDS	3210	3284	.	-	0	gene_id "XX-FW83563B9.3-004"; transcript_id "XX-FW83563B9.3-004"; exon_number 8;
ENm006.contig10	ExonAligner	CDS	2984	3085	.	-	0	gene_id "XX-FW83563B9.3-004"; transcript_id "XX-FW83563B9.3-004"; exon_number 9;
ENm006.contig10	ExonAligner	CDS	4509	4600	.	-	0	gene_id "XX-FW83563B9.3-002"; transcript_id "XX-FW83563B9.3-002"; exon_number 1;
ENm006.contig10	ExonAligner	CDS	4283	4411	.	-	2	gene_id "XX-FW83563B9.3-002"; transcript_id "XX-FW83563B9.3-002"; exon_number 2;
ENm006.contig10	ExonAligner	CDS	4174	4213	.	-	2	gene_id "XX-FW83563B9.3-002"; transcript_id "XX-FW83563B9.3-002"; exon_number 3;
ENm006.contig10	ExonAligner	CDS	3998	4077	.	-	1	gene_id "XX-FW83563B9.3-002"; transcript_id "XX-FW83563B9.3-002"; exon_number 4;
ENm006.contig10	ExonAligner	CDS	3829	3906	.	-	2	gene_id "XX-FW83563B9.3-002"; transcript_id "XX-FW83563B9.3-002"; exon_number 5;
ENm006.contig10	ExonAligner	CDS	3689	3724	.	-	2	gene_id "XX-FW83563B9.3-002"; transcript_id "XX-FW83563B9.3-002"; exon_number 6;
ENm006.contig10	ExonAligner	CDS	3516	3578	.	-	2	gene_id "XX-FW83563B9.3-002"; transcript_id "XX-FW83563B9.3-002"; exon_number 7;
ENm006.contig10	ExonAligner	CDS	3389	3441	.	-	2	gene_id "XX-FW83563B9.3-002"; transcript_id "XX-FW83563B9.3-002"; exon_number 8;
ENm006.contig10	ExonAligner	CDS	3210	3284	.	-	0	gene_id "XX-FW83563B9.3-002"; transcript_id "XX-FW83563B9.3-002"; exon_number 9;
ENm006.contig10	ExonAligner	CDS	2984	3085	.	-	0	gene_id "XX-FW83563B9.3-002"; transcript_id "XX-FW83563B9.3-002"; exon_number 10;
ENm006.contig10	ExonAligner	CDS	4509	4600	.	-	0	gene_id "XX-FW83563B9.3-001"; transcript_id "XX-FW83563B9.3-001"; exon_number 1;
ENm006.contig10	ExonAligner	CDS	4283	4411	.	-	2	gene_id "XX-FW83563B9.3-001"; transcript_id "XX-FW83563B9.3-001"; exon_number 2;
ENm006.contig10	ExonAligner	CDS	4174	4213	.	-	2	gene_id "XX-FW83563B9.3-001"; transcript_id "XX-FW83563B9.3-001"; exon_number 3;
ENm006.contig10	ExonAligner	CDS	3998	4077	.	-	1	gene_id "XX-FW83563B9.3-001"; transcript_id "XX-FW83563B9.3-001"; exon_number 4;
ENm006.contig10	ExonAligner	CDS	3829	3906	.	-	2	gene_id "XX-FW83563B9.3-001"; transcript_id "XX-FW83563B9.3-001"; exon_number 6;
ENm006.contig10	ExonAligner	CDS	3689	3724	.	-	2	gene_id "XX-FW83563B9.3-001"; transcript_id "XX-FW83563B9.3-001"; exon_number 7;
ENm006.contig10	ExonAligner	CDS	3516	3578	.	-	2	gene_id "XX-FW83563B9.3-001"; transcript_id "XX-FW83563B9.3-001"; exon_number 8;
ENm006.contig10	ExonAligner	CDS	3389	3441	.	-	2	gene_id "XX-FW83563B9.3-001"; transcript_id "XX-FW83563B9.3-001"; exon_number 9;
ENm006.contig10	ExonAligner	CDS	3210	3284	.	-	0	gene_id "XX-FW83563B9.3-001"; transcript_id "XX-FW83563B9.3-001"; exon_number 10;
ENm006.contig10	ExonAligner	CDS	2984	3085	.	-	0	gene_id "XX-FW83563B9.3-001"; transcript_id "XX-FW83563B9.3-001"; exon_number 11;
ENm006.contig10	ExonAligner	CDS	4283	4411	.	-	2	gene_id "XX-FW83563B9.3-011"; transcript_id "XX-FW83563B9.3-011"; exon_number 2;
ENm006.contig10	ExonAligner	CDS	4174	4213	.	-	2	gene_id "XX-FW83563B9.3-011"; transcript_id "XX-FW83563B9.3-011"; exon_number 3;
ENm006.contig10	ExonAligner	CDS	3998	4077	.	-	1	gene_id "XX-FW83563B9.3-011"; transcript_id "XX-FW83563B9.3-011"; exon_number 4;
ENm006.contig10	ExonAligner	CDS	4509	4600	.	-	0	gene_id "XX-FW83563B9.3-003"; transcript_id "XX-FW83563B9.3-003"; exon_number 1;
ENm006.contig10	ExonAligner	CDS	4283	4411	.	-	2	gene_id "XX-FW83563B9.3-003"; transcript_id "XX-FW83563B9.3-003"; exon_number 2;
ENm006.contig10	ExonAligner	CDS	4174	4213	.	-	2	gene_id "XX-FW83563B9.3-003"; transcript_id "XX-FW83563B9.3-003"; exon_number 3;
ENm006.contig10	ExonAligner	CDS	3998	4077	.	-	1	gene_id "XX-FW83563B9.3-003"; transcript_id "XX-FW83563B9.3-003"; exon_number 4;
ENm006.contig10	ExonAligner	CDS	3829	3906	.	-	2	gene_id "XX-FW83563B9.3-003"; transcript_id "XX-FW83563B9.3-003"; exon_number 6;
ENm006.contig10	ExonAligner	CDS	3516	3578	.	-	2	gene_id "XX-FW83563B9.3-003"; transcript_id "XX-FW83563B9.3-003"; exon_number 7;
ENm006.contig10	ExonAligner	CDS	3389	3441	.	-	2	gene_id "XX-FW83563B9.3-003"; transcript_id "XX-FW83563B9.3-003"; exon_number 8;
ENm006.contig10	ExonAligner	CDS	3210	3284	.	-	0	gene_id "XX-FW83563B9.3-003"; transcript_id "XX-FW83563B9.3-003"; exon_number 9;
ENm006.contig10	ExonAligner	CDS	2984	3085	.	-	0	gene_id "XX-FW83563B9.3-003"; transcript_id "XX-FW83563B9.3-003"; exon_number 10;
ENm006.contig10	ExonAligner	CDS	4174	4213	.	-	2	gene_id "XX-FW83563B9.3-006"; transcript_id "XX-FW83563B9.3-006"; exon_number 2;
ENm006.contig10	ExonAligner	CDS	3998	4077	.	-	1	gene_id "XX-FW83563B9.3-006"; transcript_id "XX-FW83563B9.3-006"; exon_number 3;
ENm006.contig10	ExonAligner	CDS	3829	3906	.	-	2	gene_id "XX-FW83563B9.3-006"; transcript_id "XX-FW83563B9.3-006"; exon_number 4;
ENm006.contig10	ExonAligner	CDS	3389	3578	.	-	2	gene_id "XX-FW83563B9.3-006"; transcript_id "XX-FW83563B9.3-006"; exon_number 5;
ENm006.contig10	ExonAligner	CDS	3210	3284	.	-	0	gene_id "XX-FW83563B9.3-006"; transcript_id "XX-FW83563B9.3-006"; exon_number 6;
ENm006.contig10	ExonAligner	CDS	2984	3085	.	-	0	gene_id "XX-FW83563B9.3-006"; transcript_id "XX-FW83563B9.3-006"; exon_number 7;
ENm006.contig1	ExonAligner	CDS	352	436	.	+	0	gene_id "XX-FW81657B9.2-001"; transcript_id "XX-FW81657B9.2-001"; exon_number 2;
ENm006.contig1	ExonAligner	CDS	515	614	.	+	2	gene_id "XX-FW81657B9.2-001"; transcript_id "XX-FW81657B9.2-001"; exon_number 3;
ENm006.contig1	ExonAligner	CDS	740	870	.	+	1	gene_id "XX-FW81657B9.2-001"; transcript_id "XX-FW81657B9.2-001"; exon_number 4;
ENm006.contig1	ExonAligner	CDS	972	1048	.	+	2	gene_id "XX-FW81657B9.2-001"; transcript_id "XX-FW81657B9.2-001"; exon_number 5;
ENm006.contig1	ExonAligner	CDS	1136	1202	.	+	0	gene_id "XX-FW81657B9.2-001"; transcript_id "XX-FW81657B9.2-001"; exon_number 6;
ENm006.contig1	ExonAligner	CDS	1310	1371	.	+	2	gene_id "XX-FW81657B9.2-001"; transcript_id "XX-FW81657B9.2-001"; exon_number 7;
ENm006.contig1	ExonAligner	CDS	1506	1582	.	+	0	gene_id "XX-FW81657B9.2-001"; transcript_id "XX-FW81657B9.2-001"; exon_number 8;
ENm006.contig1	ExonAligner	CDS	1772	1826	.	+	1	gene_id "XX-FW81657B9.2-001"; transcript_id "XX-FW81657B9.2-001"; exon_number 9;
ENm006.contig1	ExonAligner	CDS	1975	2023	.	+	0	gene_id "XX-FW81657B9.2-001"; transcript_id "XX-FW81657B9.2-001"; exon_number 10;
ENm006.contig1	ExonAligner	CDS	2099	2169	.	+	2	gene_id "XX-FW81657B9.2-001"; transcript_id "XX-FW81657B9.2-001"; exon_number 11;
ENm006.contig1	ExonAligner	CDS	2264	2374	.	+	0	gene_id "XX-FW81657B9.2-001"; transcript_id "XX-FW81657B9.2-001"; exon_number 12;
ENm006.contig20	ExonAligner	CDS	1295	1793	.	+	0	gene_id "XX-FW81657B9.3-001"; transcript_id "XX-FW81657B9.3-001"; exon_number 2;
ENm006.contig20	ExonAligner	CDS	3836	4018	.	+	0	gene_id "XX-FW81657B9.3-001"; transcript_id "XX-FW81657B9.3-001"; exon_number 3;
ENm006.contig20	ExonAligner	CDS	14285	14425	.	+	0	gene_id "XX-FW81657B9.3-001"; transcript_id "XX-FW81657B9.3-001"; exon_number 4;
ENm006.contig20	ExonAligner	CDS	15497	15597	.	+	0	gene_id "XX-FW81657B9.3-001"; transcript_id "XX-FW81657B9.3-001"; exon_number 5;
ENm006.contig20	ExonAligner	CDS	16271	16388	.	+	1	gene_id "XX-FW81657B9.3-001"; transcript_id "XX-FW81657B9.3-001"; exon_number 6;
ENm006.contig20	ExonAligner	CDS	16468	16618	.	+	0	gene_id "XX-FW81657B9.3-001"; transcript_id "XX-FW81657B9.3-001"; exon_number 7;
ENm006.contig20	ExonAligner	CDS	16707	16806	.	+	2	gene_id "XX-FW81657B9.3-001"; transcript_id "XX-FW81657B9.3-001"; exon_number 8;
ENm006.contig20	ExonAligner	CDS	16895	17009	.	+	1	gene_id "XX-FW81657B9.3-001"; transcript_id "XX-FW81657B9.3-001"; exon_number 9;
ENm006.contig20	ExonAligner	CDS	21147	21347	.	+	0	gene_id "XX-FW81657B9.3-001"; transcript_id "XX-FW81657B9.3-001"; exon_number 10;
ENm006.contig20	ExonAligner	CDS	22654	22744	.	+	0	gene_id "XX-FW81657B9.3-001"; transcript_id "XX-FW81657B9.3-001"; exon_number 11;
ENm006.contig20	ExonAligner	CDS	23074	23264	.	+	2	gene_id "XX-FW81657B9.3-001"; transcript_id "XX-FW81657B9.3-001"; exon_number 12;
ENm006.contig20	ExonAligner	CDS	23390	23538	.	+	0	gene_id "XX-FW81657B9.3-001"; transcript_id "XX-FW81657B9.3-001"; exon_number 13;
ENm006.contig20	ExonAligner	CDS	23624	23744	.	+	1	gene_id "XX-FW81657B9.3-001"; transcript_id "XX-FW81657B9.3-001"; exon_number 14;
ENm006.contig20	ExonAligner	CDS	23852	23982	.	+	0	gene_id "XX-FW81657B9.3-001"; transcript_id "XX-FW81657B9.3-001"; exon_number 15;
ENm006.contig20	ExonAligner	CDS	24283	24450	.	+	1	gene_id "XX-FW81657B9.3-001"; transcript_id "XX-FW81657B9.3-001"; exon_number 16;
ENm006.contig20	ExonAligner	CDS	24542	24629	.	+	1	gene_id "XX-FW81657B9.3-001"; transcript_id "XX-FW81657B9.3-001"; exon_number 17;
ENm006.contig20	ExonAligner	CDS	24965	25187	.	+	0	gene_id "XX-FW81657B9.3-001"; transcript_id "XX-FW81657B9.3-001"; exon_number 18;
ENm006.contig20	ExonAligner	CDS	25385	25522	.	+	0	gene_id "XX-FW81657B9.3-001"; transcript_id "XX-FW81657B9.3-001"; exon_number 19;
ENm006.contig20	ExonAligner	CDS	25699	25933	.	+	0	gene_id "XX-FW81657B9.3-001"; transcript_id "XX-FW81657B9.3-001"; exon_number 20;
ENm006.contig20	ExonAligner	CDS	26716	26852	.	+	2	gene_id "XX-FW81657B9.3-001"; transcript_id "XX-FW81657B9.3-001"; exon_number 21;
ENm006.contig20	ExonAligner	CDS	27247	27491	.	+	0	gene_id "XX-FW81657B9.3-001"; transcript_id "XX-FW81657B9.3-001"; exon_number 22;
ENm006.contig20	ExonAligner	CDS	27685	27751	.	+	1	gene_id "XX-FW81657B9.3-001"; transcript_id "XX-FW81657B9.3-001"; exon_number 23;
ENm006.contig20	ExonAligner	CDS	28032	28172	.	+	0	gene_id "XX-FW81657B9.3-001"; transcript_id "XX-FW81657B9.3-001"; exon_number 24;
ENm006.contig20	ExonAligner	CDS	28308	28467	.	+	0	gene_id "XX-FW81657B9.3-001"; transcript_id "XX-FW81657B9.3-001"; exon_number 25;
ENm006.contig20	ExonAligner	CDS	28552	28649	.	+	2	gene_id "XX-FW81657B9.3-001"; transcript_id "XX-FW81657B9.3-001"; exon_number 26;
ENm006.contig20	ExonAligner	CDS	28804	28900	.	+	0	gene_id "XX-FW81657B9.3-001"; transcript_id "XX-FW81657B9.3-001"; exon_number 27;
ENm006.contig20	ExonAligner	CDS	29043	29234	.	+	2	gene_id "XX-FW81657B9.3-001"; transcript_id "XX-FW81657B9.3-001"; exon_number 28;
ENm006.contig20	ExonAligner	CDS	29320	29483	.	+	0	gene_id "XX-FW81657B9.3-001"; transcript_id "XX-FW81657B9.3-001"; exon_number 29;
ENm006.contig20	ExonAligner	CDS	29565	29771	.	+	1	gene_id "XX-FW81657B9.3-001"; transcript_id "XX-FW81657B9.3-001"; exon_number 30;
ENm006.contig20	ExonAligner	CDS	30953	31103	.	+	1	gene_id "XX-FW81657B9.3-001"; transcript_id "XX-FW81657B9.3-001"; exon_number 31;
ENm006.contig20	ExonAligner	CDS	31196	31285	.	+	0	gene_id "XX-FW81657B9.3-001"; transcript_id "XX-FW81657B9.3-001"; exon_number 32;
ENm006.contig8	ExonAligner	CDS	64744	64842	.	+	0	gene_id "XX-FW89031B12.3-001"; transcript_id "XX-FW89031B12.3-001"; exon_number 1;
ENm006.contig8	ExonAligner	CDS	64471	64604	.	+	1	gene_id "XX-FW89031B12.3-001"; transcript_id "XX-FW89031B12.3-001"; exon_number 2;
ENm006.contig8	ExonAligner	CDS	63982	64066	.	+	2	gene_id "XX-FW89031B12.3-001"; transcript_id "XX-FW89031B12.3-001"; exon_number 3;
ENm006.contig8	ExonAligner	CDS	63846	63896	.	+	2	gene_id "XX-FW89031B12.3-001"; transcript_id "XX-FW89031B12.3-001"; exon_number 4;
ENm006.contig8	ExonAligner	CDS	63395	63453	.	+	1	gene_id "XX-FW89031B12.3-001"; transcript_id "XX-FW89031B12.3-001"; exon_number 5;
ENm006.contig8	ExonAligner	CDS	63100	63226	.	+	2	gene_id "XX-FW89031B12.3-001"; transcript_id "XX-FW89031B12.3-001"; exon_number 6;
ENm006.contig8	ExonAligner	CDS	62789	62896	.	+	2	gene_id "XX-FW89031B12.3-001"; transcript_id "XX-FW89031B12.3-001"; exon_number 8;
ENm006.contig8	ExonAligner	CDS	64744	64842	.	+	0	gene_id "XX-FW89031B12.3-004"; transcript_id "XX-FW89031B12.3-004"; exon_number 1;
ENm006.contig8	ExonAligner	CDS	64471	64604	.	+	1	gene_id "XX-FW89031B12.3-004"; transcript_id "XX-FW89031B12.3-004"; exon_number 2;
ENm006.contig8	ExonAligner	CDS	63982	64066	.	+	2	gene_id "XX-FW89031B12.3-004"; transcript_id "XX-FW89031B12.3-004"; exon_number 3;
ENm006.contig8	ExonAligner	CDS	63846	63896	.	+	2	gene_id "XX-FW89031B12.3-004"; transcript_id "XX-FW89031B12.3-004"; exon_number 4;
ENm006.contig8	ExonAligner	CDS	63395	63453	.	+	1	gene_id "XX-FW89031B12.3-004"; transcript_id "XX-FW89031B12.3-004"; exon_number 5;
ENm006.contig8	ExonAligner	CDS	63100	63226	.	+	2	gene_id "XX-FW89031B12.3-004"; transcript_id "XX-FW89031B12.3-004"; exon_number 6;
ENm006.contig8	ExonAligner	CDS	62789	62896	.	+	2	gene_id "XX-FW89031B12.3-004"; transcript_id "XX-FW89031B12.3-004"; exon_number 8;
ENm006.contig8	ExonAligner	CDS	64744	64842	.	+	0	gene_id "XX-FW89031B12.3-003"; transcript_id "XX-FW89031B12.3-003"; exon_number 1;
ENm006.contig8	ExonAligner	CDS	64471	64604	.	+	1	gene_id "XX-FW89031B12.3-003"; transcript_id "XX-FW89031B12.3-003"; exon_number 2;
ENm006.contig8	ExonAligner	CDS	63982	64066	.	+	2	gene_id "XX-FW89031B12.3-003"; transcript_id "XX-FW89031B12.3-003"; exon_number 3;
ENm006.contig8	ExonAligner	CDS	63846	63896	.	+	2	gene_id "XX-FW89031B12.3-003"; transcript_id "XX-FW89031B12.3-003"; exon_number 4;
ENm006.contig8	ExonAligner	CDS	63395	63453	.	+	1	gene_id "XX-FW89031B12.3-003"; transcript_id "XX-FW89031B12.3-003"; exon_number 5;
ENm006.contig8	ExonAligner	CDS	63100	63226	.	+	2	gene_id "XX-FW89031B12.3-003"; transcript_id "XX-FW89031B12.3-003"; exon_number 6;
ENm006.contig8	ExonAligner	CDS	62789	62896	.	+	2	gene_id "XX-FW89031B12.3-003"; transcript_id "XX-FW89031B12.3-003"; exon_number 8;
ENm006.contig8	ExonAligner	CDS	64744	64842	.	+	0	gene_id "XX-FW89031B12.3-012"; transcript_id "XX-FW89031B12.3-012"; exon_number 1;
ENm006.contig8	ExonAligner	CDS	64471	64604	.	+	1	gene_id "XX-FW89031B12.3-012"; transcript_id "XX-FW89031B12.3-012"; exon_number 2;
ENm006.contig8	ExonAligner	CDS	63982	64066	.	+	2	gene_id "XX-FW89031B12.3-012"; transcript_id "XX-FW89031B12.3-012"; exon_number 3;
ENm006.contig8	ExonAligner	CDS	63828	63893	.	+	2	gene_id "XX-FW89031B12.3-012"; transcript_id "XX-FW89031B12.3-012"; exon_number 4;
ENm006.contig8	ExonAligner	CDS	63395	63453	.	+	1	gene_id "XX-FW89031B12.3-012"; transcript_id "XX-FW89031B12.3-012"; exon_number 5;
ENm006.contig8	ExonAligner	CDS	63100	63226	.	+	2	gene_id "XX-FW89031B12.3-012"; transcript_id "XX-FW89031B12.3-012"; exon_number 6;
ENm006.contig8	ExonAligner	CDS	62789	62896	.	+	2	gene_id "XX-FW89031B12.3-012"; transcript_id "XX-FW89031B12.3-012"; exon_number 8;
ENm006.contig8	ExonAligner	CDS	7043	7135	.	+	1	gene_id "AF277315.16-006"; transcript_id "AF277315.16-006"; exon_number 1;
ENm006.contig8	ExonAligner	CDS	6822	6941	.	+	1	gene_id "AF277315.16-006"; transcript_id "AF277315.16-006"; exon_number 2;
ENm006.contig8	ExonAligner	CDS	6511	6663	.	+	1	gene_id "AF277315.16-006"; transcript_id "AF277315.16-006"; exon_number 3;
ENm006.contig8	ExonAligner	CDS	6208	6425	.	+	0	gene_id "AF277315.16-006"; transcript_id "AF277315.16-006"; exon_number 4;
ENm006.contig8	ExonAligner	CDS	6023	6131	.	+	1	gene_id "AF277315.16-006"; transcript_id "AF277315.16-006"; exon_number 5;
ENm006.contig8	ExonAligner	CDS	5904	5941	.	+	0	gene_id "AF277315.16-006"; transcript_id "AF277315.16-006"; exon_number 6;
ENm006.contig8	ExonAligner	CDS	5245	5361	.	+	0	gene_id "AF277315.16-006"; transcript_id "AF277315.16-006"; exon_number 7;
ENm006.contig8	ExonAligner	CDS	6819	6943	.	+	1	gene_id "AF277315.16-005"; transcript_id "AF277315.16-005"; exon_number 1;
ENm006.contig8	ExonAligner	CDS	6511	6663	.	+	1	gene_id "AF277315.16-005"; transcript_id "AF277315.16-005"; exon_number 2;
ENm006.contig8	ExonAligner	CDS	6208	6425	.	+	0	gene_id "AF277315.16-005"; transcript_id "AF277315.16-005"; exon_number 3;
ENm006.contig8	ExonAligner	CDS	6023	6131	.	+	1	gene_id "AF277315.16-005"; transcript_id "AF277315.16-005"; exon_number 4;
ENm006.contig8	ExonAligner	CDS	5904	5941	.	+	0	gene_id "AF277315.16-005"; transcript_id "AF277315.16-005"; exon_number 5;
ENm006.contig8	ExonAligner	CDS	5245	5361	.	+	0	gene_id "AF277315.16-005"; transcript_id "AF277315.16-005"; exon_number 6;
ENm006.contig16	ExonAligner	CDS	12	89	.	+	0	gene_id "RP11-115M6.2-001"; transcript_id "RP11-115M6.2-001"; exon_number 3;
ENm006.contig16	ExonAligner	CDS	509	600	.	+	0	gene_id "RP11-115M6.2-001"; transcript_id "RP11-115M6.2-001"; exon_number 4;
ENm006.contig16	ExonAligner	CDS	1102	1228	.	+	0	gene_id "RP11-115M6.2-001"; transcript_id "RP11-115M6.2-001"; exon_number 7;
ENm006.contig16	ExonAligner	CDS	1301	1431	.	+	2	gene_id "RP11-115M6.2-001"; transcript_id "RP11-115M6.2-001"; exon_number 8;
ENm006.contig16	ExonAligner	CDS	1631	1774	.	+	0	gene_id "RP11-115M6.2-001"; transcript_id "RP11-115M6.2-001"; exon_number 9;
ENm006.contig16	ExonAligner	CDS	1846	1966	.	+	0	gene_id "RP11-115M6.2-001"; transcript_id "RP11-115M6.2-001"; exon_number 10;
ENm006.contig16	ExonAligner	CDS	2444	2562	.	+	2	gene_id "RP11-115M6.2-001"; transcript_id "RP11-115M6.2-001"; exon_number 11;
ENm006.contig16	ExonAligner	CDS	2917	3009	.	+	0	gene_id "RP11-115M6.2-001"; transcript_id "RP11-115M6.2-001"; exon_number 12;
ENm006.contig6	ExonAligner	CDS	6733	6909	.	-	0	gene_id "RP11-115M6.1-006"; transcript_id "RP11-115M6.1-006"; exon_number 1;
ENm006.contig6	ExonAligner	CDS	6979	7053	.	-	0	gene_id "RP11-115M6.1-006"; transcript_id "RP11-115M6.1-006"; exon_number 2;
ENm006.contig6	ExonAligner	CDS	7181	7383	.	-	2	gene_id "RP11-115M6.1-006"; transcript_id "RP11-115M6.1-006"; exon_number 3;
ENm006.contig6	ExonAligner	CDS	7468	7545	.	-	2	gene_id "RP11-115M6.1-006"; transcript_id "RP11-115M6.1-006"; exon_number 4;
ENm006.contig6	ExonAligner	CDS	7632	7706	.	-	2	gene_id "RP11-115M6.1-006"; transcript_id "RP11-115M6.1-006"; exon_number 5;
ENm006.contig6	ExonAligner	CDS	7801	7898	.	-	1	gene_id "RP11-115M6.1-006"; transcript_id "RP11-115M6.1-006"; exon_number 6;
ENm006.contig6	ExonAligner	CDS	8007	8197	.	-	0	gene_id "RP11-115M6.1-006"; transcript_id "RP11-115M6.1-006"; exon_number 7;
ENm006.contig6	ExonAligner	CDS	8902	8961	.	-	0	gene_id "RP11-115M6.1-006"; transcript_id "RP11-115M6.1-006"; exon_number 8;
ENm006.contig6	ExonAligner	CDS	9049	9134	.	-	2	gene_id "RP11-115M6.1-006"; transcript_id "RP11-115M6.1-006"; exon_number 9;
ENm006.contig6	ExonAligner	CDS	9382	9460	.	-	0	gene_id "RP11-115M6.1-006"; transcript_id "RP11-115M6.1-006"; exon_number 10;
ENm006.contig6	ExonAligner	CDS	9570	9701	.	-	0	gene_id "RP11-115M6.1-006"; transcript_id "RP11-115M6.1-006"; exon_number 11;
ENm006.contig6	ExonAligner	CDS	11361	11483	.	-	0	gene_id "RP11-115M6.1-006"; transcript_id "RP11-115M6.1-006"; exon_number 12;
ENm006.contig6	ExonAligner	CDS	8105	8200	.	-	0	gene_id "RP11-115M6.1-002"; transcript_id "RP11-115M6.1-002"; exon_number 1;
ENm006.contig6	ExonAligner	CDS	8902	8961	.	-	0	gene_id "RP11-115M6.1-002"; transcript_id "RP11-115M6.1-002"; exon_number 2;
ENm006.contig6	ExonAligner	CDS	9049	9134	.	-	2	gene_id "RP11-115M6.1-002"; transcript_id "RP11-115M6.1-002"; exon_number 3;
ENm006.contig6	ExonAligner	CDS	9382	9460	.	-	0	gene_id "RP11-115M6.1-002"; transcript_id "RP11-115M6.1-002"; exon_number 4;
ENm006.contig6	ExonAligner	CDS	9570	9701	.	-	0	gene_id "RP11-115M6.1-002"; transcript_id "RP11-115M6.1-002"; exon_number 5;
ENm006.contig6	ExonAligner	CDS	9049	9134	.	-	2	gene_id "RP11-115M6.1-005"; transcript_id "RP11-115M6.1-005"; exon_number 2;
ENm006.contig6	ExonAligner	CDS	9382	9460	.	-	0	gene_id "RP11-115M6.1-005"; transcript_id "RP11-115M6.1-005"; exon_number 3;
ENm006.contig6	ExonAligner	CDS	11361	11483	.	-	0	gene_id "RP11-115M6.1-005"; transcript_id "RP11-115M6.1-005"; exon_number 5;
ENm006.contig4	ExonAligner	CDS	2296	2443	.	+	0	gene_id "RP11-115M6.7-001"; transcript_id "RP11-115M6.7-001"; exon_number 15;
ENm006.contig4	ExonAligner	CDS	1858	2030	.	+	2	gene_id "RP11-115M6.7-001"; transcript_id "RP11-115M6.7-001"; exon_number 16;
ENm006.contig4	ExonAligner	CDS	983	1163	.	+	1	gene_id "RP11-115M6.7-001"; transcript_id "RP11-115M6.7-001"; exon_number 18;
ENm006.contig4	ExonAligner	CDS	685	750	.	+	2	gene_id "RP11-115M6.7-001"; transcript_id "RP11-115M6.7-001"; exon_number 22;
ENm006.contig4	ExonAligner	CDS	153	344	.	+	2	gene_id "RP11-115M6.7-001"; transcript_id "RP11-115M6.7-001"; exon_number 23;
ENm007.contig3	ExonAligner	CDS	33747	33778	.	-	1	gene_id "AC008440.6-001"; transcript_id "AC008440.6-001"; exon_number 2;
ENm007.contig3	ExonAligner	CDS	33571	33653	.	-	2	gene_id "AC008440.6-001"; transcript_id "AC008440.6-001"; exon_number 3;
ENm007.contig3	ExonAligner	CDS	32794	32899	.	-	0	gene_id "AC008440.6-001"; transcript_id "AC008440.6-001"; exon_number 4;
ENm007.contig3	ExonAligner	CDS	32579	32707	.	-	2	gene_id "AC008440.6-001"; transcript_id "AC008440.6-001"; exon_number 5;
ENm007.contig3	ExonAligner	CDS	32289	32442	.	-	2	gene_id "AC008440.6-001"; transcript_id "AC008440.6-001"; exon_number 6;
ENm007.contig3	ExonAligner	CDS	32039	32173	.	-	1	gene_id "AC008440.6-001"; transcript_id "AC008440.6-001"; exon_number 7;
ENm007.contig3	ExonAligner	CDS	31957	32032	.	-	1	gene_id "AC008440.6-001"; transcript_id "AC008440.6-001"; exon_number 8;
ENm007.contig3	ExonAligner	CDS	31600	31746	.	-	0	gene_id "AC008440.6-001"; transcript_id "AC008440.6-001"; exon_number 10;
ENm007.contig3	ExonAligner	CDS	30713	30880	.	-	0	gene_id "AC008440.6-001"; transcript_id "AC008440.6-001"; exon_number 11;
ENm007.contig3	ExonAligner	CDS	30518	30603	.	-	0	gene_id "AC008440.6-001"; transcript_id "AC008440.6-001"; exon_number 12;
ENm007.contig3	ExonAligner	CDS	29714	29776	.	-	1	gene_id "AC008440.6-001"; transcript_id "AC008440.6-001"; exon_number 13;
ENm007.contig3	ExonAligner	CDS	29471	29603	.	-	1	gene_id "AC008440.6-001"; transcript_id "AC008440.6-001"; exon_number 14;
ENm007.contig3	ExonAligner	CDS	29208	29282	.	-	0	gene_id "AC008440.6-001"; transcript_id "AC008440.6-001"; exon_number 15;
ENm007.contig3	ExonAligner	CDS	28955	29056	.	-	0	gene_id "AC008440.6-001"; transcript_id "AC008440.6-001"; exon_number 16;
ENm007.contig3	ExonAligner	CDS	28436	28576	.	-	0	gene_id "AC008440.6-001"; transcript_id "AC008440.6-001"; exon_number 17;
ENm007.contig3	ExonAligner	CDS	27782	27946	.	-	0	gene_id "AC008440.6-001"; transcript_id "AC008440.6-001"; exon_number 18;
ENm007.contig3	ExonAligner	CDS	23090	23285	.	-	0	gene_id "AC008440.7-001"; transcript_id "AC008440.7-001"; exon_number 1;
ENm007.contig3	ExonAligner	CDS	22876	22947	.	-	2	gene_id "AC008440.7-001"; transcript_id "AC008440.7-001"; exon_number 2;
ENm007.contig3	ExonAligner	CDS	22608	22749	.	-	2	gene_id "AC008440.7-001"; transcript_id "AC008440.7-001"; exon_number 3;
ENm007.contig3	ExonAligner	CDS	20370	20515	.	-	2	gene_id "AC008440.7-001"; transcript_id "AC008440.7-001"; exon_number 4;
ENm007.contig3	ExonAligner	CDS	23090	23285	.	-	0	gene_id "AC008440.7-002"; transcript_id "AC008440.7-002"; exon_number 1;
ENm007.contig3	ExonAligner	CDS	22876	22947	.	-	2	gene_id "AC008440.7-002"; transcript_id "AC008440.7-002"; exon_number 2;
ENm007.contig3	ExonAligner	CDS	22608	22749	.	-	2	gene_id "AC008440.7-002"; transcript_id "AC008440.7-002"; exon_number 3;
ENm007.contig3	ExonAligner	CDS	20349	20515	.	-	2	gene_id "AC008440.7-002"; transcript_id "AC008440.7-002"; exon_number 4;
ENm007.contig5	ExonAligner	CDS	49701	49901	.	-	0	gene_id "AC012314.5-003"; transcript_id "AC012314.5-003"; exon_number 2;
ENm007.contig5	ExonAligner	CDS	54215	54284	.	-	1	gene_id "AC012314.5-003"; transcript_id "AC012314.5-003"; exon_number 3;
ENm007.contig5	ExonAligner	CDS	54372	54442	.	-	0	gene_id "AC012314.5-003"; transcript_id "AC012314.5-003"; exon_number 4;
ENm007.contig5	ExonAligner	CDS	54650	54891	.	-	1	gene_id "AC012314.5-003"; transcript_id "AC012314.5-003"; exon_number 5;
ENm007.contig5	ExonAligner	CDS	49701	49901	.	-	0	gene_id "AC012314.5-001"; transcript_id "AC012314.5-001"; exon_number 2;
ENm007.contig5	ExonAligner	CDS	54215	54284	.	-	1	gene_id "AC012314.5-001"; transcript_id "AC012314.5-001"; exon_number 3;
ENm007.contig5	ExonAligner	CDS	54372	54442	.	-	0	gene_id "AC012314.5-001"; transcript_id "AC012314.5-001"; exon_number 4;
ENm007.contig5	ExonAligner	CDS	54650	54891	.	-	1	gene_id "AC012314.5-001"; transcript_id "AC012314.5-001"; exon_number 5;
ENm007.contig5	ExonAligner	CDS	43579	43755	.	+	0	gene_id "AC012314.7-001"; transcript_id "AC012314.7-001"; exon_number 1;
ENm007.contig5	ExonAligner	CDS	43869	43929	.	+	0	gene_id "AC012314.7-001"; transcript_id "AC012314.7-001"; exon_number 2;
ENm007.contig5	ExonAligner	CDS	44024	44107	.	+	2	gene_id "AC012314.7-001"; transcript_id "AC012314.7-001"; exon_number 3;
ENm007.contig5	ExonAligner	CDS	44183	44280	.	+	2	gene_id "AC012314.7-001"; transcript_id "AC012314.7-001"; exon_number 4;
ENm007.contig5	ExonAligner	CDS	44366	44472	.	+	0	gene_id "AC012314.7-001"; transcript_id "AC012314.7-001"; exon_number 5;
ENm007.contig5	ExonAligner	CDS	44681	44844	.	+	1	gene_id "AC012314.7-001"; transcript_id "AC012314.7-001"; exon_number 6;
ENm007.contig5	ExonAligner	CDS	44928	45085	.	+	2	gene_id "AC012314.7-001"; transcript_id "AC012314.7-001"; exon_number 7;
ENm007.contig5	ExonAligner	CDS	45165	45254	.	+	0	gene_id "AC012314.7-001"; transcript_id "AC012314.7-001"; exon_number 8;
ENm007.contig5	ExonAligner	CDS	45322	45449	.	+	0	gene_id "AC012314.7-001"; transcript_id "AC012314.7-001"; exon_number 9;
ENm007.contig5	ExonAligner	CDS	45531	45603	.	+	1	gene_id "AC012314.7-001"; transcript_id "AC012314.7-001"; exon_number 10;
ENm007.contig5	ExonAligner	CDS	45714	45842	.	+	0	gene_id "AC012314.7-001"; transcript_id "AC012314.7-001"; exon_number 11;
ENm007.contig5	ExonAligner	CDS	45929	46027	.	+	0	gene_id "AC012314.7-001"; transcript_id "AC012314.7-001"; exon_number 12;
ENm007.contig5	ExonAligner	CDS	46103	46219	.	+	0	gene_id "AC012314.7-001"; transcript_id "AC012314.7-001"; exon_number 13;
ENm007.contig5	ExonAligner	CDS	43579	43755	.	+	0	gene_id "AC012314.7-005"; transcript_id "AC012314.7-005"; exon_number 1;
ENm007.contig5	ExonAligner	CDS	43869	43929	.	+	0	gene_id "AC012314.7-005"; transcript_id "AC012314.7-005"; exon_number 2;
ENm007.contig5	ExonAligner	CDS	44024	44107	.	+	2	gene_id "AC012314.7-005"; transcript_id "AC012314.7-005"; exon_number 3;
ENm007.contig5	ExonAligner	CDS	44183	44280	.	+	2	gene_id "AC012314.7-005"; transcript_id "AC012314.7-005"; exon_number 4;
ENm007.contig5	ExonAligner	CDS	44366	44472	.	+	0	gene_id "AC012314.7-005"; transcript_id "AC012314.7-005"; exon_number 5;
ENm007.contig5	ExonAligner	CDS	44681	44844	.	+	1	gene_id "AC012314.7-005"; transcript_id "AC012314.7-005"; exon_number 6;
ENm007.contig5	ExonAligner	CDS	44928	45086	.	+	2	gene_id "AC012314.7-005"; transcript_id "AC012314.7-005"; exon_number 7;
ENm007.contig5	ExonAligner	CDS	43579	43755	.	+	0	gene_id "AC012314.7-002"; transcript_id "AC012314.7-002"; exon_number 1;
ENm007.contig5	ExonAligner	CDS	43869	43929	.	+	0	gene_id "AC012314.7-002"; transcript_id "AC012314.7-002"; exon_number 2;
ENm007.contig5	ExonAligner	CDS	44024	44107	.	+	2	gene_id "AC012314.7-002"; transcript_id "AC012314.7-002"; exon_number 3;
ENm007.contig5	ExonAligner	CDS	44183	44280	.	+	2	gene_id "AC012314.7-002"; transcript_id "AC012314.7-002"; exon_number 4;
ENm007.contig5	ExonAligner	CDS	44366	44472	.	+	0	gene_id "AC012314.7-002"; transcript_id "AC012314.7-002"; exon_number 5;
ENm007.contig5	ExonAligner	CDS	44681	44844	.	+	1	gene_id "AC012314.7-002"; transcript_id "AC012314.7-002"; exon_number 6;
ENm007.contig5	ExonAligner	CDS	44928	45085	.	+	2	gene_id "AC012314.7-002"; transcript_id "AC012314.7-002"; exon_number 7;
ENm007.contig5	ExonAligner	CDS	45165	45254	.	+	0	gene_id "AC012314.7-002"; transcript_id "AC012314.7-002"; exon_number 8;
ENm007.contig5	ExonAligner	CDS	45322	45365	.	+	0	gene_id "AC012314.7-002"; transcript_id "AC012314.7-002"; exon_number 9;
ENm007.contig5	ExonAligner	CDS	46127	46229	.	+	1	gene_id "AC012314.7-002"; transcript_id "AC012314.7-002"; exon_number 10;
ENm007.contig5	ExonAligner	CDS	43579	43755	.	+	0	gene_id "AC012314.7-006"; transcript_id "AC012314.7-006"; exon_number 1;
ENm007.contig5	ExonAligner	CDS	43869	43929	.	+	0	gene_id "AC012314.7-006"; transcript_id "AC012314.7-006"; exon_number 2;
ENm007.contig5	ExonAligner	CDS	44024	44107	.	+	2	gene_id "AC012314.7-006"; transcript_id "AC012314.7-006"; exon_number 3;
ENm007.contig5	ExonAligner	CDS	44183	44280	.	+	2	gene_id "AC012314.7-006"; transcript_id "AC012314.7-006"; exon_number 4;
ENm007.contig5	ExonAligner	CDS	44366	44472	.	+	0	gene_id "AC012314.7-006"; transcript_id "AC012314.7-006"; exon_number 5;
ENm007.contig5	ExonAligner	CDS	44681	44844	.	+	1	gene_id "AC012314.7-006"; transcript_id "AC012314.7-006"; exon_number 6;
ENm007.contig5	ExonAligner	CDS	44928	45062	.	+	2	gene_id "AC012314.7-006"; transcript_id "AC012314.7-006"; exon_number 7;
ENm007.contig5	ExonAligner	CDS	43579	43755	.	+	0	gene_id "AC012314.7-009"; transcript_id "AC012314.7-009"; exon_number 1;
ENm007.contig5	ExonAligner	CDS	43869	43929	.	+	0	gene_id "AC012314.7-009"; transcript_id "AC012314.7-009"; exon_number 2;
ENm007.contig5	ExonAligner	CDS	44024	44107	.	+	2	gene_id "AC012314.7-009"; transcript_id "AC012314.7-009"; exon_number 3;
ENm007.contig5	ExonAligner	CDS	44183	44280	.	+	2	gene_id "AC012314.7-009"; transcript_id "AC012314.7-009"; exon_number 4;
ENm007.contig5	ExonAligner	CDS	44366	44472	.	+	0	gene_id "AC012314.7-009"; transcript_id "AC012314.7-009"; exon_number 5;
ENm007.contig5	ExonAligner	CDS	44681	44844	.	+	1	gene_id "AC012314.7-009"; transcript_id "AC012314.7-009"; exon_number 6;
ENm007.contig5	ExonAligner	CDS	44928	45015	.	+	2	gene_id "AC012314.7-009"; transcript_id "AC012314.7-009"; exon_number 7;
ENm007.contig5	ExonAligner	CDS	43579	43755	.	+	0	gene_id "AC012314.7-003"; transcript_id "AC012314.7-003"; exon_number 1;
ENm007.contig5	ExonAligner	CDS	43869	43929	.	+	0	gene_id "AC012314.7-003"; transcript_id "AC012314.7-003"; exon_number 2;
ENm007.contig5	ExonAligner	CDS	44024	44107	.	+	2	gene_id "AC012314.7-003"; transcript_id "AC012314.7-003"; exon_number 3;
ENm007.contig5	ExonAligner	CDS	44183	44280	.	+	2	gene_id "AC012314.7-003"; transcript_id "AC012314.7-003"; exon_number 4;
ENm007.contig5	ExonAligner	CDS	44366	44472	.	+	0	gene_id "AC012314.7-003"; transcript_id "AC012314.7-003"; exon_number 5;
ENm007.contig5	ExonAligner	CDS	44681	44844	.	+	1	gene_id "AC012314.7-003"; transcript_id "AC012314.7-003"; exon_number 6;
ENm007.contig5	ExonAligner	CDS	44928	45085	.	+	2	gene_id "AC012314.7-003"; transcript_id "AC012314.7-003"; exon_number 7;
ENm007.contig5	ExonAligner	CDS	45165	45254	.	+	0	gene_id "AC012314.7-003"; transcript_id "AC012314.7-003"; exon_number 8;
ENm007.contig5	ExonAligner	CDS	45340	45449	.	+	0	gene_id "AC012314.7-003"; transcript_id "AC012314.7-003"; exon_number 9;
ENm007.contig5	ExonAligner	CDS	45531	45603	.	+	1	gene_id "AC012314.7-003"; transcript_id "AC012314.7-003"; exon_number 10;
ENm007.contig5	ExonAligner	CDS	45714	45842	.	+	0	gene_id "AC012314.7-003"; transcript_id "AC012314.7-003"; exon_number 11;
ENm007.contig5	ExonAligner	CDS	45929	46027	.	+	0	gene_id "AC012314.7-003"; transcript_id "AC012314.7-003"; exon_number 12;
ENm007.contig5	ExonAligner	CDS	46103	46219	.	+	0	gene_id "AC012314.7-003"; transcript_id "AC012314.7-003"; exon_number 13;
ENm007.contig5	ExonAligner	CDS	52233	52257	.	-	0	gene_id "AC012314.9-001"; transcript_id "AC012314.9-001"; exon_number 1;
ENm007.contig5	ExonAligner	CDS	52056	52123	.	-	2	gene_id "AC012314.9-001"; transcript_id "AC012314.9-001"; exon_number 2;
ENm007.contig5	ExonAligner	CDS	51899	51973	.	-	0	gene_id "AC012314.9-001"; transcript_id "AC012314.9-001"; exon_number 3;
ENm007.contig5	ExonAligner	CDS	51706	51789	.	-	0	gene_id "AC012314.9-001"; transcript_id "AC012314.9-001"; exon_number 4;
ENm007.contig5	ExonAligner	CDS	51493	51621	.	-	0	gene_id "AC012314.9-001"; transcript_id "AC012314.9-001"; exon_number 5;
ENm007.contig5	ExonAligner	CDS	51264	51359	.	-	0	gene_id "AC012314.9-001"; transcript_id "AC012314.9-001"; exon_number 6;
ENm007.contig5	ExonAligner	CDS	50938	51151	.	-	0	gene_id "AC012314.9-001"; transcript_id "AC012314.9-001"; exon_number 7;
ENm007.contig5	ExonAligner	CDS	50707	50840	.	-	2	gene_id "AC012314.9-001"; transcript_id "AC012314.9-001"; exon_number 8;
ENm007.contig5	ExonAligner	CDS	50468	50518	.	-	0	gene_id "AC012314.9-001"; transcript_id "AC012314.9-001"; exon_number 9;
ENm007.contig5	ExonAligner	CDS	49418	49790	.	-	0	gene_id "AC012314.9-001"; transcript_id "AC012314.9-001"; exon_number 10;
ENm007.contig5	ExonAligner	CDS	49026	49131	.	-	2	gene_id "AC012314.9-001"; transcript_id "AC012314.9-001"; exon_number 11;
ENm007.contig5	ExonAligner	CDS	48826	49015	.	-	1	gene_id "AC012314.9-001"; transcript_id "AC012314.9-001"; exon_number 12;
ENm007.contig5	ExonAligner	CDS	48567	48666	.	-	0	gene_id "AC012314.9-001"; transcript_id "AC012314.9-001"; exon_number 13;
ENm007.contig5	ExonAligner	CDS	48289	48487	.	-	2	gene_id "AC012314.9-001"; transcript_id "AC012314.9-001"; exon_number 14;
ENm007.contig5	ExonAligner	CDS	48081	48213	.	-	1	gene_id "AC012314.9-001"; transcript_id "AC012314.9-001"; exon_number 15;
ENm007.contig5	ExonAligner	CDS	47880	48005	.	-	0	gene_id "AC012314.9-001"; transcript_id "AC012314.9-001"; exon_number 16;
ENm007.contig5	ExonAligner	CDS	47697	47795	.	-	0	gene_id "AC012314.9-001"; transcript_id "AC012314.9-001"; exon_number 17;
ENm007.contig5	ExonAligner	CDS	52233	52257	.	-	0	gene_id "AC012314.9-004"; transcript_id "AC012314.9-004"; exon_number 1;
ENm007.contig5	ExonAligner	CDS	52056	52123	.	-	2	gene_id "AC012314.9-004"; transcript_id "AC012314.9-004"; exon_number 2;
ENm007.contig5	ExonAligner	CDS	51899	51973	.	-	0	gene_id "AC012314.9-004"; transcript_id "AC012314.9-004"; exon_number 3;
ENm007.contig5	ExonAligner	CDS	51706	51789	.	-	0	gene_id "AC012314.9-004"; transcript_id "AC012314.9-004"; exon_number 4;
ENm007.contig5	ExonAligner	CDS	51493	51621	.	-	0	gene_id "AC012314.9-004"; transcript_id "AC012314.9-004"; exon_number 5;
ENm007.contig5	ExonAligner	CDS	51264	51359	.	-	0	gene_id "AC012314.9-004"; transcript_id "AC012314.9-004"; exon_number 6;
ENm007.contig5	ExonAligner	CDS	50938	51151	.	-	0	gene_id "AC012314.9-004"; transcript_id "AC012314.9-004"; exon_number 7;
ENm007.contig5	ExonAligner	CDS	50707	50840	.	-	2	gene_id "AC012314.9-004"; transcript_id "AC012314.9-004"; exon_number 8;
ENm007.contig5	ExonAligner	CDS	50468	50518	.	-	0	gene_id "AC012314.9-004"; transcript_id "AC012314.9-004"; exon_number 9;
ENm007.contig5	ExonAligner	CDS	49418	49790	.	-	0	gene_id "AC012314.9-004"; transcript_id "AC012314.9-004"; exon_number 10;
ENm007.contig5	ExonAligner	CDS	49026	49131	.	-	2	gene_id "AC012314.9-004"; transcript_id "AC012314.9-004"; exon_number 11;
ENm007.contig5	ExonAligner	CDS	48826	49015	.	-	1	gene_id "AC012314.9-004"; transcript_id "AC012314.9-004"; exon_number 12;
ENm007.contig5	ExonAligner	CDS	48567	48666	.	-	0	gene_id "AC012314.9-004"; transcript_id "AC012314.9-004"; exon_number 13;
ENm007.contig5	ExonAligner	CDS	48378	48487	.	-	2	gene_id "AC012314.9-004"; transcript_id "AC012314.9-004"; exon_number 14;
ENm007.contig5	ExonAligner	CDS	51493	51621	.	-	0	gene_id "AC012314.9-009"; transcript_id "AC012314.9-009"; exon_number 2;
ENm007.contig5	ExonAligner	CDS	51264	51359	.	-	0	gene_id "AC012314.9-009"; transcript_id "AC012314.9-009"; exon_number 3;
ENm007.contig5	ExonAligner	CDS	50938	51154	.	-	0	gene_id "AC012314.9-009"; transcript_id "AC012314.9-009"; exon_number 4;
ENm007.contig5	ExonAligner	CDS	50707	50840	.	-	2	gene_id "AC012314.9-009"; transcript_id "AC012314.9-009"; exon_number 5;
ENm007.contig5	ExonAligner	CDS	50468	50518	.	-	0	gene_id "AC012314.9-009"; transcript_id "AC012314.9-009"; exon_number 6;
ENm007.contig5	ExonAligner	CDS	49418	49790	.	-	0	gene_id "AC012314.9-009"; transcript_id "AC012314.9-009"; exon_number 7;
ENm007.contig5	ExonAligner	CDS	49060	49134	.	-	2	gene_id "AC012314.9-009"; transcript_id "AC012314.9-009"; exon_number 8;
ENm007.contig5	ExonAligner	CDS	51264	51359	.	-	0	gene_id "AC012314.9-008"; transcript_id "AC012314.9-008"; exon_number 1;
ENm007.contig5	ExonAligner	CDS	50938	51151	.	-	0	gene_id "AC012314.9-008"; transcript_id "AC012314.9-008"; exon_number 2;
ENm007.contig5	ExonAligner	CDS	50707	50840	.	-	2	gene_id "AC012314.9-008"; transcript_id "AC012314.9-008"; exon_number 3;
ENm007.contig5	ExonAligner	CDS	50468	50518	.	-	0	gene_id "AC012314.9-008"; transcript_id "AC012314.9-008"; exon_number 4;
ENm007.contig5	ExonAligner	CDS	27573	27771	.	+	1	gene_id "AC012314.10-001"; transcript_id "AC012314.10-001"; exon_number 1;
ENm007.contig5	ExonAligner	CDS	27235	27494	.	+	0	gene_id "AC012314.10-001"; transcript_id "AC012314.10-001"; exon_number 2;
ENm007.contig5	ExonAligner	CDS	26969	27139	.	+	0	gene_id "AC012314.10-001"; transcript_id "AC012314.10-001"; exon_number 3;
ENm007.contig5	ExonAligner	CDS	26747	26878	.	+	0	gene_id "AC012314.10-001"; transcript_id "AC012314.10-001"; exon_number 4;
ENm007.contig5	ExonAligner	CDS	25334	25412	.	+	1	gene_id "AC012314.11-001"; transcript_id "AC012314.11-001"; exon_number 2;
ENm007.contig5	ExonAligner	CDS	25095	25250	.	+	1	gene_id "AC012314.11-001"; transcript_id "AC012314.11-001"; exon_number 3;
ENm007.contig5	ExonAligner	CDS	24767	24897	.	+	0	gene_id "AC012314.11-001"; transcript_id "AC012314.11-001"; exon_number 4;
ENm007.contig5	ExonAligner	CDS	24489	24672	.	+	1	gene_id "AC012314.11-001"; transcript_id "AC012314.11-001"; exon_number 5;
ENm007.contig5	ExonAligner	CDS	24313	24410	.	+	0	gene_id "AC012314.11-001"; transcript_id "AC012314.11-001"; exon_number 6;
ENm007.contig5	ExonAligner	CDS	24087	24213	.	+	1	gene_id "AC012314.11-001"; transcript_id "AC012314.11-001"; exon_number 7;
ENm007.contig5	ExonAligner	CDS	23784	23941	.	+	0	gene_id "AC012314.11-001"; transcript_id "AC012314.11-001"; exon_number 8;
ENm007.contig5	ExonAligner	CDS	23546	23704	.	+	0	gene_id "AC012314.11-001"; transcript_id "AC012314.11-001"; exon_number 9;
ENm007.contig5	ExonAligner	CDS	23320	23467	.	+	1	gene_id "AC012314.11-001"; transcript_id "AC012314.11-001"; exon_number 10;
ENm007.contig5	ExonAligner	CDS	23086	23204	.	+	0	gene_id "AC012314.11-001"; transcript_id "AC012314.11-001"; exon_number 11;
ENm007.contig5	ExonAligner	CDS	22623	22855	.	+	2	gene_id "AC012314.11-001"; transcript_id "AC012314.11-001"; exon_number 12;
ENm007.contig5	ExonAligner	CDS	22358	22506	.	+	1	gene_id "AC012314.11-001"; transcript_id "AC012314.11-001"; exon_number 13;
ENm007.contig5	ExonAligner	CDS	25334	25412	.	+	1	gene_id "AC012314.11-011"; transcript_id "AC012314.11-011"; exon_number 2;
ENm007.contig5	ExonAligner	CDS	25095	25250	.	+	1	gene_id "AC012314.11-011"; transcript_id "AC012314.11-011"; exon_number 3;
ENm007.contig5	ExonAligner	CDS	24767	24897	.	+	0	gene_id "AC012314.11-011"; transcript_id "AC012314.11-011"; exon_number 4;
ENm007.contig5	ExonAligner	CDS	24489	24672	.	+	1	gene_id "AC012314.11-011"; transcript_id "AC012314.11-011"; exon_number 5;
ENm007.contig5	ExonAligner	CDS	24313	24410	.	+	0	gene_id "AC012314.11-011"; transcript_id "AC012314.11-011"; exon_number 6;
ENm007.contig5	ExonAligner	CDS	24087	24213	.	+	1	gene_id "AC012314.11-011"; transcript_id "AC012314.11-011"; exon_number 7;
ENm007.contig5	ExonAligner	CDS	23784	23941	.	+	0	gene_id "AC012314.11-011"; transcript_id "AC012314.11-011"; exon_number 8;
ENm007.contig5	ExonAligner	CDS	23546	23704	.	+	0	gene_id "AC012314.11-011"; transcript_id "AC012314.11-011"; exon_number 9;
ENm007.contig5	ExonAligner	CDS	23320	23467	.	+	1	gene_id "AC012314.11-011"; transcript_id "AC012314.11-011"; exon_number 10;
ENm007.contig5	ExonAligner	CDS	23086	23204	.	+	0	gene_id "AC012314.11-011"; transcript_id "AC012314.11-011"; exon_number 11;
ENm007.contig5	ExonAligner	CDS	22623	22855	.	+	2	gene_id "AC012314.11-011"; transcript_id "AC012314.11-011"; exon_number 12;
ENm007.contig5	ExonAligner	CDS	22358	22506	.	+	1	gene_id "AC012314.11-011"; transcript_id "AC012314.11-011"; exon_number 13;
ENm007.contig5	ExonAligner	CDS	20511	20892	.	+	1	gene_id "AC012314.12-001"; transcript_id "AC012314.12-001"; exon_number 1;
ENm007.contig5	ExonAligner	CDS	20248	20424	.	+	1	gene_id "AC012314.12-001"; transcript_id "AC012314.12-001"; exon_number 2;
ENm007.contig5	ExonAligner	CDS	19845	20182	.	+	2	gene_id "AC012314.12-001"; transcript_id "AC012314.12-001"; exon_number 3;
ENm007.contig5	ExonAligner	CDS	19149	19305	.	+	0	gene_id "AC012314.12-001"; transcript_id "AC012314.12-001"; exon_number 4;
ENm007.contig5	ExonAligner	CDS	18960	19080	.	+	1	gene_id "AC012314.12-001"; transcript_id "AC012314.12-001"; exon_number 5;
ENm007.contig5	ExonAligner	CDS	18543	18672	.	+	2	gene_id "AC012314.12-001"; transcript_id "AC012314.12-001"; exon_number 6;
ENm007.contig5	ExonAligner	CDS	18344	18419	.	+	0	gene_id "AC012314.12-001"; transcript_id "AC012314.12-001"; exon_number 7;
ENm007.contig5	ExonAligner	CDS	20248	20431	.	+	1	gene_id "AC012314.12-002"; transcript_id "AC012314.12-002"; exon_number 1;
ENm007.contig5	ExonAligner	CDS	19845	20182	.	+	2	gene_id "AC012314.12-002"; transcript_id "AC012314.12-002"; exon_number 2;
ENm007.contig5	ExonAligner	CDS	19149	19305	.	+	0	gene_id "AC012314.12-002"; transcript_id "AC012314.12-002"; exon_number 3;
ENm007.contig5	ExonAligner	CDS	18960	19080	.	+	1	gene_id "AC012314.12-002"; transcript_id "AC012314.12-002"; exon_number 4;
ENm007.contig5	ExonAligner	CDS	18543	18672	.	+	2	gene_id "AC012314.12-002"; transcript_id "AC012314.12-002"; exon_number 5;
ENm007.contig5	ExonAligner	CDS	18344	18419	.	+	0	gene_id "AC012314.12-002"; transcript_id "AC012314.12-002"; exon_number 6;
ENm007.contig5	ExonAligner	CDS	19638	19897	.	+	2	gene_id "AC012314.12-004"; transcript_id "AC012314.12-004"; exon_number 1;
ENm007.contig5	ExonAligner	CDS	19149	19305	.	+	0	gene_id "AC012314.12-004"; transcript_id "AC012314.12-004"; exon_number 2;
ENm007.contig5	ExonAligner	CDS	18960	19080	.	+	1	gene_id "AC012314.12-004"; transcript_id "AC012314.12-004"; exon_number 3;
ENm007.contig5	ExonAligner	CDS	18543	18672	.	+	2	gene_id "AC012314.12-004"; transcript_id "AC012314.12-004"; exon_number 4;
ENm007.contig5	ExonAligner	CDS	18344	18419	.	+	0	gene_id "AC012314.12-004"; transcript_id "AC012314.12-004"; exon_number 5;
ENm007.contig4	ExonAligner	CDS	3797	3908	.	-	1	gene_id "AC008746.2-001"; transcript_id "AC008746.2-001"; exon_number 3;
ENm007.contig4	ExonAligner	CDS	2910	3125	.	-	0	gene_id "AC008746.2-001"; transcript_id "AC008746.2-001"; exon_number 4;
ENm007.contig4	ExonAligner	CDS	2216	2311	.	-	1	gene_id "AC008746.2-001"; transcript_id "AC008746.2-001"; exon_number 5;
ENm007.contig4	ExonAligner	CDS	2060	2126	.	-	1	gene_id "AC008746.2-001"; transcript_id "AC008746.2-001"; exon_number 6;
ENm007.contig4	ExonAligner	CDS	847	916	.	-	0	gene_id "AC008746.2-001"; transcript_id "AC008746.2-001"; exon_number 7;
ENm007.contig4	ExonAligner	CDS	702	751	.	-	2	gene_id "AC008746.2-001"; transcript_id "AC008746.2-001"; exon_number 8;
ENm007.contig4	ExonAligner	CDS	460	546	.	-	0	gene_id "AC008746.2-001"; transcript_id "AC008746.2-001"; exon_number 9;
ENm007.contig4	ExonAligner	CDS	268	354	.	-	0	gene_id "AC008746.2-001"; transcript_id "AC008746.2-001"; exon_number 10;
ENm007.contig4	ExonAligner	CDS	28	167	.	-	0	gene_id "AC008746.2-001"; transcript_id "AC008746.2-001"; exon_number 11;
ENm007.contig4	ExonAligner	CDS	3797	3908	.	-	1	gene_id "AC008746.2-002"; transcript_id "AC008746.2-002"; exon_number 3;
ENm007.contig4	ExonAligner	CDS	2910	3125	.	-	0	gene_id "AC008746.2-002"; transcript_id "AC008746.2-002"; exon_number 4;
ENm007.contig4	ExonAligner	CDS	2216	2311	.	-	1	gene_id "AC008746.2-002"; transcript_id "AC008746.2-002"; exon_number 5;
ENm007.contig4	ExonAligner	CDS	2060	2126	.	-	1	gene_id "AC008746.2-002"; transcript_id "AC008746.2-002"; exon_number 6;
ENm007.contig4	ExonAligner	CDS	847	916	.	-	0	gene_id "AC008746.2-002"; transcript_id "AC008746.2-002"; exon_number 7;
ENm007.contig4	ExonAligner	CDS	702	751	.	-	2	gene_id "AC008746.2-002"; transcript_id "AC008746.2-002"; exon_number 8;
ENm007.contig4	ExonAligner	CDS	460	546	.	-	0	gene_id "AC008746.2-002"; transcript_id "AC008746.2-002"; exon_number 9;
ENm007.contig4	ExonAligner	CDS	268	354	.	-	0	gene_id "AC008746.2-002"; transcript_id "AC008746.2-002"; exon_number 10;
ENm007.contig4	ExonAligner	CDS	28	167	.	-	0	gene_id "AC008746.2-002"; transcript_id "AC008746.2-002"; exon_number 11;
ENm007.contig4	ExonAligner	CDS	5959	6082	.	-	1	gene_id "AC008746.2-007"; transcript_id "AC008746.2-007"; exon_number 3;
ENm007.contig4	ExonAligner	CDS	3797	3908	.	-	1	gene_id "AC008746.2-007"; transcript_id "AC008746.2-007"; exon_number 5;
ENm007.contig4	ExonAligner	CDS	2910	3125	.	-	0	gene_id "AC008746.2-007"; transcript_id "AC008746.2-007"; exon_number 6;
ENm007.contig4	ExonAligner	CDS	2253	2311	.	-	1	gene_id "AC008746.2-007"; transcript_id "AC008746.2-007"; exon_number 7;
ENm007.contig4	ExonAligner	CDS	3797	3908	.	-	1	gene_id "AC008746.2-003"; transcript_id "AC008746.2-003"; exon_number 3;
ENm007.contig4	ExonAligner	CDS	2910	3125	.	-	0	gene_id "AC008746.2-003"; transcript_id "AC008746.2-003"; exon_number 4;
ENm007.contig4	ExonAligner	CDS	2216	2311	.	-	1	gene_id "AC008746.2-003"; transcript_id "AC008746.2-003"; exon_number 5;
ENm007.contig4	ExonAligner	CDS	2060	2126	.	-	1	gene_id "AC008746.2-003"; transcript_id "AC008746.2-003"; exon_number 6;
ENm007.contig4	ExonAligner	CDS	847	916	.	-	0	gene_id "AC008746.2-003"; transcript_id "AC008746.2-003"; exon_number 7;
ENm007.contig4	ExonAligner	CDS	702	751	.	-	2	gene_id "AC008746.2-003"; transcript_id "AC008746.2-003"; exon_number 8;
ENm007.contig4	ExonAligner	CDS	460	546	.	-	0	gene_id "AC008746.2-003"; transcript_id "AC008746.2-003"; exon_number 9;
ENm007.contig4	ExonAligner	CDS	268	354	.	-	0	gene_id "AC008746.2-003"; transcript_id "AC008746.2-003"; exon_number 10;
ENm007.contig4	ExonAligner	CDS	28	167	.	-	0	gene_id "AC008746.2-003"; transcript_id "AC008746.2-003"; exon_number 11;
ENm007.contig4	ExonAligner	CDS	2216	2311	.	-	1	gene_id "AC008746.2-004"; transcript_id "AC008746.2-004"; exon_number 2;
ENm007.contig4	ExonAligner	CDS	2060	2126	.	-	1	gene_id "AC008746.2-004"; transcript_id "AC008746.2-004"; exon_number 3;
ENm007.contig4	ExonAligner	CDS	847	916	.	-	0	gene_id "AC008746.2-004"; transcript_id "AC008746.2-004"; exon_number 4;
ENm007.contig4	ExonAligner	CDS	702	751	.	-	2	gene_id "AC008746.2-004"; transcript_id "AC008746.2-004"; exon_number 5;
ENm007.contig4	ExonAligner	CDS	460	546	.	-	0	gene_id "AC008746.2-004"; transcript_id "AC008746.2-004"; exon_number 6;
ENm007.contig4	ExonAligner	CDS	268	354	.	-	0	gene_id "AC008746.2-004"; transcript_id "AC008746.2-004"; exon_number 7;
ENm007.contig4	ExonAligner	CDS	28	167	.	-	0	gene_id "AC008746.2-004"; transcript_id "AC008746.2-004"; exon_number 8;
ENm008.contig10	ExonAligner	CDS	26646	26767	.	+	2	gene_id "Z84812.2-001"; transcript_id "Z84812.2-001"; exon_number 1;
ENm008.contig10	ExonAligner	CDS	26487	26558	.	+	2	gene_id "Z84812.2-001"; transcript_id "Z84812.2-001"; exon_number 2;
ENm008.contig10	ExonAligner	CDS	26249	26407	.	+	2	gene_id "Z84812.2-001"; transcript_id "Z84812.2-001"; exon_number 3;
ENm008.contig10	ExonAligner	CDS	26003	26152	.	+	2	gene_id "Z84812.2-001"; transcript_id "Z84812.2-001"; exon_number 4;
ENm008.contig10	ExonAligner	CDS	25707	25902	.	+	0	gene_id "Z84812.2-001"; transcript_id "Z84812.2-001"; exon_number 5;
ENm008.contig10	ExonAligner	CDS	25507	25642	.	+	1	gene_id "Z84812.2-001"; transcript_id "Z84812.2-001"; exon_number 6;
ENm008.contig10	ExonAligner	CDS	20297	20399	.	+	1	gene_id "Z84812.2-001"; transcript_id "Z84812.2-001"; exon_number 9;
ENm008.contig8	ExonAligner	CDS	45920	46332	.	+	0	gene_id "Z69719.2-001"; transcript_id "Z69719.2-001"; exon_number 1;
ENm008.contig8	ExonAligner	CDS	46478	46568	.	+	0	gene_id "Z69719.2-001"; transcript_id "Z69719.2-001"; exon_number 2;
ENm008.contig8	ExonAligner	CDS	46649	46754	.	+	2	gene_id "Z69719.2-001"; transcript_id "Z69719.2-001"; exon_number 3;
ENm008.contig8	ExonAligner	CDS	46844	46918	.	+	1	gene_id "Z69719.2-001"; transcript_id "Z69719.2-001"; exon_number 4;
ENm008.contig8	ExonAligner	CDS	46989	47046	.	+	1	gene_id "Z69719.2-001"; transcript_id "Z69719.2-001"; exon_number 5;
ENm008.contig8	ExonAligner	CDS	31969	32388	.	+	0	gene_id "Z69719.3-001"; transcript_id "Z69719.3-001"; exon_number 1;
ENm008.contig8	ExonAligner	CDS	31727	31880	.	+	1	gene_id "Z69719.3-001"; transcript_id "Z69719.3-001"; exon_number 2;
ENm008.contig8	ExonAligner	CDS	31052	31152	.	+	0	gene_id "Z69719.3-001"; transcript_id "Z69719.3-001"; exon_number 3;
ENm008.contig8	ExonAligner	CDS	30900	30975	.	+	1	gene_id "Z69719.3-001"; transcript_id "Z69719.3-001"; exon_number 4;
ENm008.contig8	ExonAligner	CDS	30726	30820	.	+	0	gene_id "Z69719.3-001"; transcript_id "Z69719.3-001"; exon_number 5;
ENm008.contig8	ExonAligner	CDS	30513	30576	.	+	1	gene_id "Z69719.3-001"; transcript_id "Z69719.3-001"; exon_number 6;
ENm008.contig8	ExonAligner	CDS	30316	30416	.	+	0	gene_id "Z69719.3-001"; transcript_id "Z69719.3-001"; exon_number 7;
ENm008.contig8	ExonAligner	CDS	30069	30230	.	+	0	gene_id "Z69719.3-001"; transcript_id "Z69719.3-001"; exon_number 8;
ENm008.contig8	ExonAligner	CDS	29916	29990	.	+	0	gene_id "Z69719.3-001"; transcript_id "Z69719.3-001"; exon_number 9;
ENm008.contig8	ExonAligner	CDS	29724	29829	.	+	1	gene_id "Z69719.3-001"; transcript_id "Z69719.3-001"; exon_number 10;
ENm008.contig8	ExonAligner	CDS	29393	29609	.	+	1	gene_id "Z69719.3-001"; transcript_id "Z69719.3-001"; exon_number 11;
ENm008.contig8	ExonAligner	CDS	29137	29300	.	+	0	gene_id "Z69719.3-001"; transcript_id "Z69719.3-001"; exon_number 12;
ENm008.contig8	ExonAligner	CDS	28850	28963	.	+	0	gene_id "Z69719.3-001"; transcript_id "Z69719.3-001"; exon_number 13;
ENm008.contig8	ExonAligner	CDS	28640	28840	.	+	0	gene_id "Z69719.3-001"; transcript_id "Z69719.3-001"; exon_number 14;
ENm008.contig8	ExonAligner	CDS	28343	28556	.	+	1	gene_id "Z69719.3-001"; transcript_id "Z69719.3-001"; exon_number 15;
ENm008.contig8	ExonAligner	CDS	26313	26452	.	+	0	gene_id "Z69719.3-001"; transcript_id "Z69719.3-001"; exon_number 16;
ENm008.contig8	ExonAligner	CDS	26099	26215	.	+	0	gene_id "Z69719.3-001"; transcript_id "Z69719.3-001"; exon_number 17;
ENm008.contig8	ExonAligner	CDS	31969	32386	.	+	1	gene_id "Z69719.3-008"; transcript_id "Z69719.3-008"; exon_number 1;
ENm008.contig8	ExonAligner	CDS	31761	31880	.	+	1	gene_id "Z69719.3-008"; transcript_id "Z69719.3-008"; exon_number 2;
ENm008.contig8	ExonAligner	CDS	31052	31102	.	+	1	gene_id "Z69719.3-008"; transcript_id "Z69719.3-008"; exon_number 3;
ENm008.contig8	ExonAligner	CDS	30900	30975	.	+	2	gene_id "Z69719.3-008"; transcript_id "Z69719.3-008"; exon_number 4;
ENm008.contig8	ExonAligner	CDS	28343	28556	.	+	1	gene_id "Z69719.3-004"; transcript_id "Z69719.3-004"; exon_number 1;
ENm008.contig8	ExonAligner	CDS	26824	26925	.	+	1	gene_id "Z69719.3-004"; transcript_id "Z69719.3-004"; exon_number 2;
ENm008.contig8	ExonAligner	CDS	26313	26452	.	+	0	gene_id "Z69719.3-004"; transcript_id "Z69719.3-004"; exon_number 3;
ENm008.contig8	ExonAligner	CDS	26099	26215	.	+	0	gene_id "Z69719.3-004"; transcript_id "Z69719.3-004"; exon_number 4;
ENm008.contig8	ExonAligner	CDS	10919	11158	.	-	0	gene_id "Z69720.1-002"; transcript_id "Z69720.1-002"; exon_number 2;
ENm008.contig8	ExonAligner	CDS	10569	10773	.	-	0	gene_id "Z69720.1-002"; transcript_id "Z69720.1-002"; exon_number 3;
ENm008.contig8	ExonAligner	CDS	10101	10480	.	-	2	gene_id "Z69720.1-002"; transcript_id "Z69720.1-002"; exon_number 4;
ENm008.contig8	ExonAligner	CDS	10919	11158	.	-	0	gene_id "Z69720.1-001"; transcript_id "Z69720.1-001"; exon_number 2;
ENm008.contig8	ExonAligner	CDS	10569	10773	.	-	0	gene_id "Z69720.1-001"; transcript_id "Z69720.1-001"; exon_number 3;
ENm008.contig8	ExonAligner	CDS	10101	10480	.	-	2	gene_id "Z69720.1-001"; transcript_id "Z69720.1-001"; exon_number 4;
ENm008.contig8	ExonAligner	CDS	9378	9546	.	+	1	gene_id "Z69666.1-001"; transcript_id "Z69666.1-001"; exon_number 1;
ENm008.contig8	ExonAligner	CDS	9093	9160	.	+	0	gene_id "Z69666.1-001"; transcript_id "Z69666.1-001"; exon_number 2;
ENm008.contig8	ExonAligner	CDS	8971	9077	.	+	2	gene_id "Z69666.1-001"; transcript_id "Z69666.1-001"; exon_number 3;
ENm008.contig8	ExonAligner	CDS	8698	8881	.	+	0	gene_id "Z69666.1-001"; transcript_id "Z69666.1-001"; exon_number 4;
ENm008.contig8	ExonAligner	CDS	8148	8271	.	+	1	gene_id "Z69666.1-001"; transcript_id "Z69666.1-001"; exon_number 5;
ENm008.contig8	ExonAligner	CDS	7869	7969	.	+	0	gene_id "Z69666.1-001"; transcript_id "Z69666.1-001"; exon_number 6;
ENm008.contig8	ExonAligner	CDS	7305	7456	.	+	1	gene_id "Z69666.1-001"; transcript_id "Z69666.1-001"; exon_number 7;
ENm008.contig8	ExonAligner	CDS	7096	7227	.	+	1	gene_id "Z69666.1-001"; transcript_id "Z69666.1-001"; exon_number 8;
ENm008.contig8	ExonAligner	CDS	6943	7018	.	+	2	gene_id "Z69666.1-001"; transcript_id "Z69666.1-001"; exon_number 9;
ENm008.contig8	ExonAligner	CDS	6711	6858	.	+	0	gene_id "Z69666.1-001"; transcript_id "Z69666.1-001"; exon_number 10;
ENm008.contig8	ExonAligner	CDS	6201	6275	.	+	0	gene_id "Z69666.1-001"; transcript_id "Z69666.1-001"; exon_number 11;
ENm008.contig8	ExonAligner	CDS	5822	5954	.	+	1	gene_id "Z69666.1-001"; transcript_id "Z69666.1-001"; exon_number 12;
ENm008.contig8	ExonAligner	CDS	4596	4665	.	+	2	gene_id "Z69666.1-001"; transcript_id "Z69666.1-001"; exon_number 13;
ENm008.contig8	ExonAligner	CDS	9378	9546	.	+	1	gene_id "Z69666.1-003"; transcript_id "Z69666.1-003"; exon_number 1;
ENm008.contig8	ExonAligner	CDS	9093	9160	.	+	0	gene_id "Z69666.1-003"; transcript_id "Z69666.1-003"; exon_number 2;
ENm008.contig8	ExonAligner	CDS	8971	9077	.	+	2	gene_id "Z69666.1-003"; transcript_id "Z69666.1-003"; exon_number 3;
ENm008.contig8	ExonAligner	CDS	8698	8881	.	+	0	gene_id "Z69666.1-003"; transcript_id "Z69666.1-003"; exon_number 4;
ENm008.contig8	ExonAligner	CDS	8148	8271	.	+	1	gene_id "Z69666.1-003"; transcript_id "Z69666.1-003"; exon_number 5;
ENm008.contig8	ExonAligner	CDS	7869	7969	.	+	0	gene_id "Z69666.1-003"; transcript_id "Z69666.1-003"; exon_number 6;
ENm008.contig8	ExonAligner	CDS	7305	7456	.	+	1	gene_id "Z69666.1-003"; transcript_id "Z69666.1-003"; exon_number 7;
ENm008.contig8	ExonAligner	CDS	7096	7227	.	+	1	gene_id "Z69666.1-003"; transcript_id "Z69666.1-003"; exon_number 8;
ENm008.contig8	ExonAligner	CDS	6943	7018	.	+	2	gene_id "Z69666.1-003"; transcript_id "Z69666.1-003"; exon_number 9;
ENm008.contig8	ExonAligner	CDS	6711	6858	.	+	0	gene_id "Z69666.1-003"; transcript_id "Z69666.1-003"; exon_number 10;
ENm008.contig8	ExonAligner	CDS	5822	5954	.	+	1	gene_id "Z69666.1-003"; transcript_id "Z69666.1-003"; exon_number 11;
ENm008.contig8	ExonAligner	CDS	4596	4665	.	+	2	gene_id "Z69666.1-003"; transcript_id "Z69666.1-003"; exon_number 12;
ENm008.contig8	ExonAligner	CDS	6711	6858	.	+	0	gene_id "Z69666.1-007"; transcript_id "Z69666.1-007"; exon_number 1;
ENm008.contig8	ExonAligner	CDS	6201	6275	.	+	0	gene_id "Z69666.1-007"; transcript_id "Z69666.1-007"; exon_number 2;
ENm008.contig8	ExonAligner	CDS	5822	5954	.	+	1	gene_id "Z69666.1-007"; transcript_id "Z69666.1-007"; exon_number 3;
ENm008.contig8	ExonAligner	CDS	4596	4665	.	+	2	gene_id "Z69666.1-007"; transcript_id "Z69666.1-007"; exon_number 4;
ENm008.contig8	ExonAligner	CDS	6708	6823	.	+	0	gene_id "Z69666.1-011"; transcript_id "Z69666.1-011"; exon_number 1;
ENm008.contig8	ExonAligner	CDS	6201	6275	.	+	0	gene_id "Z69666.1-011"; transcript_id "Z69666.1-011"; exon_number 2;
ENm008.contig8	ExonAligner	CDS	5822	5954	.	+	1	gene_id "Z69666.1-011"; transcript_id "Z69666.1-011"; exon_number 3;
ENm008.contig8	ExonAligner	CDS	5136	5168	.	+	1	gene_id "Z69666.1-011"; transcript_id "Z69666.1-011"; exon_number 4;
ENm008.contig8	ExonAligner	CDS	4596	4665	.	+	2	gene_id "Z69666.1-011"; transcript_id "Z69666.1-011"; exon_number 5;
ENm008.contig5	ExonAligner	CDS	8421	8509	.	+	0	gene_id "LA16c-OS12.1-003"; transcript_id "LA16c-OS12.1-003"; exon_number 4;
ENm008.contig5	ExonAligner	CDS	8129	8305	.	+	0	gene_id "LA16c-OS12.1-003"; transcript_id "LA16c-OS12.1-003"; exon_number 5;
ENm008.contig5	ExonAligner	CDS	7187	7330	.	+	0	gene_id "LA16c-OS12.1-003"; transcript_id "LA16c-OS12.1-003"; exon_number 6;
ENm008.contig5	ExonAligner	CDS	6921	7031	.	+	0	gene_id "LA16c-OS12.1-003"; transcript_id "LA16c-OS12.1-003"; exon_number 7;
ENm008.contig5	ExonAligner	CDS	6728	6826	.	+	0	gene_id "LA16c-OS12.1-003"; transcript_id "LA16c-OS12.1-003"; exon_number 8;
ENm008.contig5	ExonAligner	CDS	6533	6627	.	+	2	gene_id "LA16c-OS12.1-003"; transcript_id "LA16c-OS12.1-003"; exon_number 9;
ENm008.contig5	ExonAligner	CDS	4395	4455	.	+	0	gene_id "LA16c-OS12.1-003"; transcript_id "LA16c-OS12.1-003"; exon_number 10;
ENm008.contig5	ExonAligner	CDS	8421	8509	.	+	0	gene_id "LA16c-OS12.1-016"; transcript_id "LA16c-OS12.1-016"; exon_number 4;
ENm008.contig5	ExonAligner	CDS	7247	7330	.	+	0	gene_id "LA16c-OS12.1-016"; transcript_id "LA16c-OS12.1-016"; exon_number 5;
ENm008.contig5	ExonAligner	CDS	8421	8509	.	+	0	gene_id "LA16c-OS12.1-001"; transcript_id "LA16c-OS12.1-001"; exon_number 3;
ENm008.contig5	ExonAligner	CDS	8129	8305	.	+	0	gene_id "LA16c-OS12.1-001"; transcript_id "LA16c-OS12.1-001"; exon_number 4;
ENm008.contig5	ExonAligner	CDS	7187	7330	.	+	0	gene_id "LA16c-OS12.1-001"; transcript_id "LA16c-OS12.1-001"; exon_number 5;
ENm008.contig5	ExonAligner	CDS	6921	7031	.	+	0	gene_id "LA16c-OS12.1-001"; transcript_id "LA16c-OS12.1-001"; exon_number 6;
ENm008.contig5	ExonAligner	CDS	6728	6826	.	+	0	gene_id "LA16c-OS12.1-001"; transcript_id "LA16c-OS12.1-001"; exon_number 7;
ENm008.contig5	ExonAligner	CDS	6533	6627	.	+	2	gene_id "LA16c-OS12.1-001"; transcript_id "LA16c-OS12.1-001"; exon_number 8;
ENm008.contig5	ExonAligner	CDS	4395	4455	.	+	0	gene_id "LA16c-OS12.1-001"; transcript_id "LA16c-OS12.1-001"; exon_number 9;
ENm008.contig5	ExonAligner	CDS	8421	8509	.	+	0	gene_id "LA16c-OS12.1-002"; transcript_id "LA16c-OS12.1-002"; exon_number 3;
ENm008.contig5	ExonAligner	CDS	8129	8305	.	+	0	gene_id "LA16c-OS12.1-002"; transcript_id "LA16c-OS12.1-002"; exon_number 4;
ENm008.contig5	ExonAligner	CDS	7187	7330	.	+	0	gene_id "LA16c-OS12.1-002"; transcript_id "LA16c-OS12.1-002"; exon_number 5;
ENm008.contig5	ExonAligner	CDS	6921	7031	.	+	0	gene_id "LA16c-OS12.1-002"; transcript_id "LA16c-OS12.1-002"; exon_number 6;
ENm008.contig5	ExonAligner	CDS	6728	6826	.	+	0	gene_id "LA16c-OS12.1-002"; transcript_id "LA16c-OS12.1-002"; exon_number 7;
ENm008.contig5	ExonAligner	CDS	6533	6627	.	+	2	gene_id "LA16c-OS12.1-002"; transcript_id "LA16c-OS12.1-002"; exon_number 8;
ENm008.contig5	ExonAligner	CDS	4395	4455	.	+	0	gene_id "LA16c-OS12.1-002"; transcript_id "LA16c-OS12.1-002"; exon_number 9;
ENm008.contig11	ExonAligner	CDS	4079	4190	.	+	1	gene_id "AC004754.2-001"; transcript_id "AC004754.2-001"; exon_number 1;
ENm008.contig11	ExonAligner	CDS	3935	4017	.	+	0	gene_id "AC004754.2-001"; transcript_id "AC004754.2-001"; exon_number 2;
ENm008.contig11	ExonAligner	CDS	3717	3855	.	+	1	gene_id "AC004754.2-001"; transcript_id "AC004754.2-001"; exon_number 3;
ENm008.contig11	ExonAligner	CDS	3551	3635	.	+	2	gene_id "AC004754.2-001"; transcript_id "AC004754.2-001"; exon_number 4;
ENm008.contig11	ExonAligner	CDS	3345	3460	.	+	1	gene_id "AC004754.2-001"; transcript_id "AC004754.2-001"; exon_number 5;
ENm008.contig11	ExonAligner	CDS	2944	3057	.	+	1	gene_id "AC004754.2-001"; transcript_id "AC004754.2-001"; exon_number 6;
ENm008.contig11	ExonAligner	CDS	2667	2728	.	+	0	gene_id "AC004754.2-001"; transcript_id "AC004754.2-001"; exon_number 7;
[truncated: 2,148 more rows]
